# Supplementary material for: Genome-Wide Mapping of the Cohesin Complex in the Yeast Saccharomyces cerevisiae
Source: PLoS Biol. 2004 Jul 27;2(9):e259. doi: 10.1371/journal.pbio.0020259 (PMC490026; doi:10.1371/journal.pbio.0020259)
Supplement: Dataset S1 — File cdc16_Mcd1-18Myc_W303. (483 KB TXT). [file pbio.0020259.sd001.txt]

INAME	GENE	CHR	UP3_84FR	UP3_85FR	UP2_13	UP2_19	UP3_48	UP3_51
			1.69	2.41	0.94	0.84	2.43	1.82
YEL054C	RPL12A		1.32	1.65	0.9	0.9	0.49	0.48
iDx545I			1.43	1.52	0.77	0.74		0.37
iBx028I			0.39	0.38	1.39	1.27	1.4	1.49
YER137C			0.85	0.8	0.76		1.66
iDx211I				0.67	0.53	0.62	0.88	0.61
iLx057I			1.37	1.4	0.72		0.63
iHx134I			0.88	0.65	1.59	1.54	1.1	0.96
YOR166C			1.06	1.24	0.91		0.92	0.57
iNx240I			1.34	1.11	0.64	0.59	0.65	0.41
YFL011W	HXT10		0.66	0.9	1.34	1.34	1.37	1.15
iNx306I			0.43	0.46	3.02	2.62	2.66	1.18
YDL097C	RPN6		0.96	1.02	0.59	0.63	0.31	0.56
YLR200W	YKE2		1.88	1.84	0.97	0.94	1.24	0.52
iGx177I			1.58	2.05	0.79	0.74	0.84	0.71
iMx283I			1		1.13	1.11	0.73	0.56
iMx349I			1.64		0.92	0.88		0.63
YKL160W			2.08	2.2	0.33	0.37	0.39
YOL083W			2.29	2.47	0.66	0.69	0.43	0.24
YPL041C			1.43	1.5	1	0.98	0.77	0.79
iOx532I			1.51	2.04			0.71	0.45
iMx015I			1.01	1.07	1.22	1.14	1.18	0.36
YLR201C			1.1	1.43	0.8	0.72	0.67	0.35
iBx297I			1.58	1.37	0.54	0.62	0.71	0.47
YOL149W	DCP1		0.33	0.29	2.6	2.28	2.4	0.92
iDx480I			0.86			1.1	0.95	0.57
YEL055C	POL5		0.63	0.77	1.55	1.55	1.62	0.88
iDx546I			0.86		1.05	0.99	0.74	0.67
iBx029I			0.72	0.84	2.24	1.98	1.95	2.47
YER138C			1.62	1.48	1.61	1.62	1.19	0.9
YKL161C			2.6		0.56	0.58	0.63
iHx135I					0.72	0.7	0.7
iLx058I			0.59	0.63	1.57	1.48	1.6	1.24
iDx212I			1.02	1.03	0.75	0.86	1.01	0.67
YOR167C	RPS28A		1.17		0.58	0.61	0.44	0.35
iNx241I			0.43	0.43	2.68	2.31	1.74
YFL012W			1.24	1.7	1.14	1.09	0.96	0.56
iNx307I			0.33	0.3	2.73	2.75	2.58	2.35
YJR018W			1.23	1.48			0.79	0.69
YDL098C	SNU23		1.21	1.2	0.82	0.88	0.61	0.41
YPR124W	CTR1		1.73	1.96	0.6	0.57	0.68	0.79
iGx178I			1.32	1.5	0.83	0.89	0.72	0.34
YPL107W			0.71	0.7	1.11	1.03	0.98	0.67
iMx284I			1.84		0.66	0.79	0.41
YER072W	NRF1		3.34				0.8
YFL013C			1.11	1.09	0.98	0.93	1.19	1.3
YOL084W			2.98	3.27	0.37	0.39	0.35
YJR019C	TES1		0.9	0.99	1.34	1.47	0.85
YAL058C-A			1.71	2.32	0.65	0.86	0.57	0.35
YPL042C	SSN3		0.52	0.51	2.3	2.1	2.51	1.15
iOx533I				1.85		0.84	0.44
iMx016I			2.56		0.56	0.59	0.46	0.55
YLR202C			1.53	2.37	0.63	0.59	0.77	0.35
iBx298I			1.21	1.39	1.78	1.69	0.83
iDx481I			1.36		0.83	0.94	0.7
iHx070I			1.02	0.98	1.04	1.15	1.47	1.13
iDx547I			0.42	0.47	1.89	1.93	1.54	0.94
YER139C			1.9	2.21	0.47	0.52	0.38	0.23
YOL085C						0.98
YKL162C			1.26	1.23			1.03	0.77
iLx059I			0.16	0.16	6.19	5.56	4.45	3.78
iHx136I			1.4	1.1	0.79	1.06	0.43	0.58
iDx213I			0.69	0.64	1.08	1.32	1.59
YFR030W				0.47	1.95	2.11	2.08	1.74
iNx242I			0.74	0.88	1.6	1.41	0.99	0.93
iNx308I			0.16	0.12	4.23	3.35	3.8	3.46
iCx190I			0.56	0.59	1.78	1.72	1.41	0.59
YPR125W			1.51	1.67	0.65	0.65
iGx179I						0.5
YPL108W			1.61	1.64	0.67	0.71	0.58	0.3
iMx285I			0.56	0.53	1.04	1.16	1.45	0.92
YER073W	ALD5		1.42	1.38	0.59	0.75	0.64
YFR031C	SMC2		0.9	0.76	1.03	1.04	1.29
YEL056W	HAT2		0.76	0.68	1.32	1.26	1.29	0.41
YPR060C	ARO7		0.4	0.38	2	1.8	1.83	0.69
iOx534I			2.64	2.8	0.71	0.56	0.59	0.27
iMx017I			1.12	1.31	0.68	0.65	0.54	0.4
YOR168W	GLN4		0.83	0.94	0.93	0.87	1.25	0.69
YPR126C			1.47	1.91	1.08	0.86	0.95	0.58
YLR203C	MSS51		1.27		0.57	0.47	0.4
iBx299I			1.47	1.5	0.86	1.1	1.07	0.52
iOx200I			0.4		3.42	2.44	1.56	1.7
YPL109C			1.6	2.03	0.78	0.62	0.6	0.34
YDL099W			1.55	1.91	0.62	0.62	0.71	0.34
iHx071I			0.15	0.13	6.11	5.73	5.28	6.37
YEL057C			0.74	0.78	1.04	1.14	0.98	0.75
iDx548I			0.87	0.93	0.99	0.97	0.7	0.45
YOL086C	ADH1		3.27	3.43			0.38
iHx137I				1.74	0.78	0.86	0.54	0.44
iDx214I			0.77	0.67	1.38	1.45	1.26	1.09
YOR169C			0.42	0.35	1.47	1.32	1.73
iNx243I			0.74	1	0.61		0.57	0.7
iJx320I			3.78	5.35			0.45
YFL014W	HSP12		1.34	1.4	1.24	1.12	0.49	0.73
iNx309I			0.26	0.28	4.81		4.44	3.39
iCx191I			0.62	0.86	1.98	1.85	1.71	0.7
YPL043W	NOP4		0.31	0.27	2.33	2.55	2.35	0.99
iMx286I			0.77	0.68	0.72	0.68	0.81
YER074W	RPS24A		0.94	1.01	1.09	1.01	1.07
YFR032C			1.65	2.13	0.86	0.89	0.53
YFL015C			1.57	1.98	1.71	1.7	0.54	0.3
YPR061C			1.63	2.03	0.38	0.42	0.53	0.39
YGL240W	DOC1		2.89	3.33	0.45	0.46	0.56	0.2
YKL163W	PIR3		2.64		0.63	0.56	0.66
YPL044C			0.68	0.63	1.07	1.02	1.51	1.09
iOx535I			0.41	0.37	1.43	1.54	1.29	0.78
iMx018I			1.41	1.77	0.95	1.01	0.79	0.24
iOx201I			0.61	0.45	0.81	0.78	0.78	1.22
iDx483I			3.46	5.51	0.42	0.46	0.64	0.32
YER075C	PTP3		0.37	0.33	2.22
iHx072I			1.64		0.87	0.84	0.94	0.57
iDx549I			1.33	1.82	0.38	0.47	0.51	0.3
YKL164C						1.15
YOL087C			1.41	1.05	0.85	0.88	0.87	0.56
iHx138I			0.94	0.77	0.68	0.85	0.55	0.62
iDx215I			0.95	0.83	0.94	1.21	1.09	0.69
iNx244I			0.28	0.35	4.12	3.69	3.55	2.65
iJx321I			1	0.88		0.67	0.7
iCx192I			0.65	0.66	1.75	1.65	1.43
YPR127W			0.47	0.52	1.75	1.49	1.59
YLR204W	QRI5		2.89	4.63	0.46		0.65	0.54
YMR153C-A			0.98	0.75	1.46	1.43	1.01	0.72
iMx287I			2.39
YFR033C	QCR6		1.33	1.4	0.55	0.61	0.79	0.51
YEL058W	PCM1		1.04	1.03	0.74	0.82	0.81	0.63
iOx470I			1.61	1.74	1.21	1.35	0.55	0.58
iIx030I			0.57	0.66	1.09	1.04	1.39	1.5
YFL016C	MDJ1		1.01	1.54	1.61	1.57	0.98	0.87
YGL241W				1.01	0.91	1.18
iOx536I				1.8	0.28	0.39	0.38	0.45
iMx019I			1.31	1.41	1.37	1.25	1	0.69
YPR128C			0.84	0.8	1.67	1.39	1.27	1.19
YLR205C			0.72	0.97	1.24	1.17	1.42	1.15
iOx202I			0.92	1.04	0.92	0.89	1.72	0.94
iDx484I			1.76	2.17			0.78	0.74
YER076C			1.61	1.95	0.67	0.71	0.66
iHx073I			0.74	0.82	1.06	1.12	0.97	0.84
iDx150I			0.53	0.6	1.68	1.43	1.89	1.09
YOL088C	MPD2		1.13	1.04	0.71	0.74	0.79	0.31
YKL165C	MCD4		0.95	0.81	0.98	1.14
YGL242C			1.47	1.45	0.59		0.6	0.5
iHx139I			1.03	1.11	0.96	1.07	0.85	0.7
iDx216I			1.34	1.34	0.53	0.59	0.57	0.48
YBR110W	ALG1		0.93	1.33	1.27	1.16	1.63	0.87
iNx245I			0.36	0.45	1.99	1.91	2.22	1.76
iJx322I			1.91		0.33	0.43	0.42	0.43
YPR062W	FCY1		1.79	2.07	0.42	0.39	0.37	0.26
iCx193I			0.64	0.57	1.6	1.68	1.67	0.7
YPL045W	VPS16		1.57	1.68	0.78	0.78	0.71	0.87
iMx288I			1.65	1.77	0.71	0.7	0.73	0.49
YEL059W					0.47	0.52
YFR034C	PHO4		3.82		0.64	0.64	0.72
YBR111C	YSA1		0.76	0.71	1.62	1.55	1.53	1.24
iOx471I			0.41		1.3	1.47	1.86	1.96
iIx031I			2.01	2.81	0.38	0.38	0.43	0.4
YFL017C	GNA1		0.76	1.12	0.82	1.01	1.32	1.05
YPR063C			1.71	2.21	0.65	0.6	0.61
YPL046C	ELC1		2.36	3.1	0.52	0.6	0.79
iOx537I			1.77	1.73	0.93	1.11	0.72
iOx203I			0.3	0.26	2.71	2.48	3.71	2.3
iDx485I						1.24
YER077C			2.24	2.04	0.7	0.65
iHx074I				2.03	0.41	0.5	0.38
iDx151I			1.88	2.66	0.82	0.73	0.53	0.6
iNx180I			1.95	1.97	0.8	0.91	0.68
YOL089C	HAL9		0.47	0.43	2.98	2.83	2.61	1.72
YKL166C	TPK3		1.92	1.9	0.67	0.76	0.59
iDx217I						0.45
iNx246I			1.27	1.81	0.81	0.75	0.49	0.36
iJx323I			1.32	1.4	0.39	0.61	0.93	0.49
YLR140W			0.57	0.72	3.08	2.55	2.08	1.7
iCx194I			0.67	0.78	2.19	2.14	1.49	0.92
YPR129W	SCD6		1.4	1.92	0.99	0.88	1.23	0.49
YLR206W	ENT2		3.36	4.37	0.56	0.61	0.64	0.41
iMx289I			2.35	2.26	0.41	0.42	0.47	0.53
YFR035C			1.4	1.65	0.7	0.87	0.5	0.44
YBR112C	CYC8		1.35	1.76	0.71	0.88	0.95	0.59
YGR260W				0.79	1.42	1.38	1.62	0.62
iOx472I			1.19	0.94	1.01	1.1	0.51	0.47
iIx032I			1.61	2.47	0.96	0.98	0.63	0.65
YFL018C	LPD1		0.56	0.53	1.52	1.3		1.2
YGL243W	TAD1		0.76	1.1	0.76	0.73	0.7	0.65
iOx538I			1.45	1.48		0.98	0.9
iOx204I			0.51	0.59	1.46	1.38	1.56	1.57
iDx486I			1.64	1.93	0.7	0.86	0.51	0.5
YER078C				1.76	0.65	0.68
iDx152I				2.12	0.56	0.58	0.39
iHx075I			1.59	1.63	0.5		0.56	0.53
YGR261C	APL6		0.94	1.14	1.47	1.43	1.76	1.1
YKL167C				2.61	0.54	0.66	0.63	0.51
iNx181I			1.01		0.41	0.5	0.61
iDx218I			0.65	0.49	0.92	1.05	0.93	0.9
iNx247I				2.85			0.46	0.38
iJx324I			1.11	0.88	0.38	0.44	0.49
YPR064W				2.93	0.96	0.91	0.39	0.29
iPx430I			1.62		0.69		0.39	0.36
YLR141W	RRN5		1.44	1.73	0.8		0.94	1.01
iCx195I			0.64	0.6	2.14	2.05	1.75	0.65
YPL047W			3.38		0.6	0.7	0.59	0.44
YLR207W	HRD3		2.07	2.38	0.88	0.73	0.8	0.69
YBL030C	PET9		2.02	2.73	0.55	0.52	0.73	0.62
iOx473I			1.61		0.57	0.76	0.44
iIx033I			4.32	4.74	0.28	0.33	0.35	0.21
iEx110I			0.25	0.2	3.91	3.61	3.64	2.4
YFL019C			0.32	0.21	1.14	1.4	1.77	1.67
YGL244W	RTF1		1.86	2.53	0.61	0.54	0.84	0.49
iOx539I			0.83	0.74	0.99	1.14	0.81	0.78
iOx205I			0.72	0.78	0.91	1	1.16	0.64
iDx487I			0.23	0.25	5.56	5.26	3.35	3.23
iHx076I			0.8	0.75	1	1.17	0.97	0.78
iDx153I			1.01	0.94	1	0.92	0.55	0.35
YGR262C			1.87	1.88	0.43	0.49	0.51
iNx182I					0.98	1	0.65	0.49
YKL168C	KKQ8		0.72	0.7	2.47	1.68	1.36	1.16
iDx219I			0.92	0.78	0.75	0.96	0.92	0.59
YBR113W			2.52		0.73	0.64	0.42	0.32
iNx248I			2.18	3.12			0.63	0.54
iJx325I			1.35	1.05			0.7
YFR036W	CDC26		1.43	1.77	0.77	0.81	0.55
iPx431I			1.18
YPR065W	ROX1		1.95	2.21	0.48	0.45	0.78
YLR142W	PUT1		1.04	1.12	0.72	0.72	0.75	0.31
iCx196I			0.64	0.66	1.91	1.92	1.38	0.63
YPL048W	CAM1		2.75	3.76	0.54	0.54	0.41
YLR208W	SEC13		1.08	1.08	1.04		0.93	0.48
YER079W				7.21	0.47		0.59	0.13
YFR037C	RSC8		1.96	2.72	0.7	0.76	0.71	0.5
YLL060C	GTT2		1.57	2.55	0.59	0.69	0.66	0.5
iOx474I					0.53	0.59	0.5
iIx034I			0.9	1.12	1.34	1.27	1.64	1.31
iEx111I			0.35		2.77	2.31	1.52	1.17
YGL245W			2.83	4.84	0.46	0.41	0.46	0.43
iOx140I			1.96	1.52	0.51	0.67	0.47
YPL049C	DIG1		2.6	3.79	0.56	0.56	0.52	0.42
YLR209C			1.46	1.93	0.75	0.75	1.07	0.66
iOx206I			0.54	0.46	1.7	1.27	1.51	1.53
iDx488I			2.48	3.6	0.72	0.72	0.57	0.44
YMR100W	MUB1		0.69	0.65	1.07	1.06	1.13	0.83
iHx077I			0.57	0.58	1.09	1.25	1.1	1.37
iDx154I			0.83
YGR263C			2.08	2.37	0.5	0.57	0.6	0.66
iNx183I			3.96		0.36	0.4	0.57	0.22
iJx260I			0.86	0.75		0.72
YKL169C			0.33	0.49	3.72	2.58	3.73	2.02
YGL246C	RAI1		1.3	1.34	1.02	0.9	0.68	0.55
YBL031W	SHE1		1.13	1.26	1.56	1.4	1.37	1.07
YBR114W	RAD16		1.07	1.57	1.42	1.26	1.62	0.79
iNx249I			2.01		0.55	0.56	0.77	0.49
iJx326I			1.37	1.73	0.33	0.42	0.69	0.35
iPx432I			0.91		0.95	1.01
YPR066W	UBA3		0.96	0.81	0.98	0.82	1	1.12
YLR143W			0.56	0.72	2.27	1.9	1.86	1.9
YMR101C	SRT1		0.25	0.23	3.49	3.1	3.82	4.67
iCx197I			0.5	0.56	1.54	1.65
YGL180W	APG1		1.6	2.02	0.99	0.96	0.79	0.54
YBR115C	LYS2		1.04	0.9	1.54	1.23	0.97	0.76
iEx112I					0.86	0.96
iOx475I			1.41	1.27	0.68	0.8	0.48	0.43
iIx035I			1.22	1.98		0.63	0.52	0.65
YLR144C	ACF2		0.62	0.9	1.73		1.81	1.28
iOx141I			3.13			0.67	0.33
YNL310C			3.24	3.8	0.52	0.64	0.59
iOx207I					1.56	1.85	1.27	0.71
iDx489I			2.72	3.11	0.57	0.59	0.35	0.73
iHx078I			0.29	0.23	3.93	3.56	2.93	3.2
iDx155I			2.08	3.62	0.65	0.56	0.37	0.7
YGR264C	MES1		1.33	1.26	0.59	0.74	0.56
iNx184I			4.6				0.34	0.29
iJx261I			1.08	1.15	0.55	0.71	0.53	0.67
YBL032W			1.69	2.63	0.88	0.75	1.11	0.44
iJx327I			1.56	1.87	0.46	0.55	0.62	0.36
YLL061W	MMP1		1.84	1.86	0.88	0.75	0.83	0.93
YFR038W			1.17	1.27	1.28	1.42	1.29	1.1
iPx433I							0.54	0.55
iLx510I			2.31		0.55	0.6	0.46	0.47
YPR067W	ISA2		0.72	0.67	1.65		1.54	0.97
YMR102C			0.71	0.64	1.32	1.33	1.43	1.06
iCx198I					1	1.31
YBR050C	REG2		2.12	3.03	0.59	0.72	0.54	0.42
YBL033C				2.73	0.57	0.68	0.45	0.39
YGL181W	GTS1		2.4	3.84	0.33	0.36	0.42	0.22
YBR116C							0.48	0.35
YFR039C			0.9	1.11	1.34	1.51	1.49	1.27
YLL062C			2.16	2.81	0.66	0.63	0.76	0.25
iOx476I			0.57	0.5	1.18	1.32	1.62	0.99
iIx036I			1.28	1.86	0.68	0.78	0.45
iEx113I			1.46	1.17	1.04	0.83	0.56	0.44
YPR068C	HOS1		0.76	0.73	1.82	1.59	1.87	1.39
YGL247W			1.11	1.32	1.14	1.08	0.84	0.47
iOx142I			2.29		0.46	0.73
YNL311C			1.42	1.57	1.06	0.94	0.85	0.49
iOx208I			0.39	0.3	2.73	2.77	1.82	1.81
iDx090I						0.54	0.95
YGL182C			3.14	3.61	0.33	0.49	0.33	0.26
iHx079I			0.45	0.45	2.55	2.41	2.03	1.67
iDx156I			0.64			1.12	0.68
iNx185I			1.7		0.62	0.59	0.65	0.48
iJx262I			0.89	0.79	1.51	1.41	1.09	1.2
iJx328I			0.24	0.24	2.64	3.13	2.33	2.12
iPx434I					0.56	0.42	0.72	0.83
iLx511I			2			0.72
YLR145W			1.16	1.53	0.76	0.79	0.9	0.67
YMR103C			0.94	0.78	0.97	0.98	0.93
iCx199I			0.6	0.7	1.33	1.62	1.43	0.73
iPx100I			2.5	2.81	0.36	0.42	0.7
YBL034C	STU1		1.05	1.27	0.85	0.89	0.83	0.42
YBR117C	TKL2		2.31		0.37	0.34	0.54	0.25
YLL063C	AYT1		0.9	0.88	0.8	0.75	0.88	0.56
iOx477I			2.65	3.51	0.42	0.5	0.69
iIx037I			0.5	0.49	2.16	2.19	1.89	0.82
iEx114I			0.66		0.88	0.95		0.47
YGR265W			2.17		0.87	0.99	0.55	0.65
YPR069C	SPE3		1.32	1.29	0.85	0.95	0.68	0.37
YLR146C	SPE4		0.76	0.86	1.4	1.46	1.78	1.18
YDR300C	PRO1		1.13	1.19	0.74	0.69	0.63	0.43
YGL248W	PDE1		1.32	1.32	0.77	0.74	0.36	0.28
iOx143I			1.45	1.21	0.5	0.61	0.59	0.19
iKx220I			0.92	0.84	1.47	1.31	0.9	0.46
iOx209I			0.41		1.74	1.57	1.42	1.27
YML020W			0.96	0.9	1.19		1.08	1.01
iDx091I			1.21	1.03		0.89	0.8	0.57
YGL183C				4.52	0.33	0.41	0.47	0.22
iDx157I			0.63	0.66	2.28	2.12	2.18	1.76
YBR051W			1.7	1.68	0.66	0.74	0.4	0.4
iNx186I			0.47		2.11	2.08	2.03	2.14
iJx263I			1.32	1.28	0.5	0.61	0.62	0.7
YLR080W			0.74	0.64	1.5	1.62	2.06	1.12
iJx329I			1.9	1.82	0.46	0.59	0.63	0.46
YML021C	UNG1		1.44	1.51	0.8	0.82	1.15	0.56
iPx435I			1.03	1.02	1.47	1.44	0.86	0.73
iLx512I			1.54	1.38	0.76	0.93	0.59	0.51
YMR104C	YPK2		2.74	3.28	0.5	0.47	0.48	0.29
iPx101I			0.64	0.55	2.1	1.71	1.93	0.84
YNL312W	RFA2		0.85	0.89	0.83	0.78	1.11	0.58
YBR052C			2.43	4.36	0.44	0.59	0.37	0.32
YBL035C	POL12		0.87	1.03	1.57	1.66	1.38	1.11
YLL064C			1.29	1.87	1.44	1.54	1.82	1.04
YGR266W				2.33	0.56	0.62	0.61
iOx478I			0.69	0.63	1.36	1.57	1.2	1.05
iIx038I			1.03	1.05	1.36	1.36	1.04	0.7
iEx115I			0.78	0.68	0.95	0.84	0.58	0.71
YLR147C	SMD3		0.54	0.56	2.12	2	2.78	1.2
YGL249W	ZIP2		2.07	3.15	0.58	0.63	0.61	0.35
iOx144I			1.89		0.68	0.76	0.6
iKx221I			1.24	1.5	1.02	1.01	0.94	0.49
YNL313C			1.17	1.34	0.83	0.79	0.7	0.55
iDx092I			0.95			0.78
YGL184C			5.31	8.19	0.17		0.38	0.21
iDx158I			0.73	0.76			1.72	1.15
YGR267C	FOL2		1.55	1.84	0.34	0.44	0.44
iNx187I			0.52	0.46	2.25	1.89	2.14	1.8
iJx264I			0.52	0.46	1.56	1.52	1.04	0.96
YCR010C			0.25	0.22	3.48	3.43	3.86	2.84
iPx370I			0.67	0.59	1.74	1.63	1.3	1.58
YLR081W	GAL2		0.81	0.78	1.26	1.26	1.66
YBR118W	TEF2		2.85	4.95	0.69	0.62	0.79
YDR301W	CFT1		1.02	1.14	0.95	0.94	0.8	0.53
iLx513I				1.41		0.81	0.5	0.36
iPx436I			2.26	2.42	0.53	0.49	0.81	0.4
YMR105C	PGM2		1.87	2.19	0.41	0.39	0.37
iPx102I			0.5	0.44	1.79	1.84	1.91	0.94
YBR053C			1.28			0.67
iEx050I			0.36	0.31	2.76	2.76	2.19	1.43
YBL036C			0.26	0.34	4.27	3.49	4.25	4.02
YLR082C	SRL2		1.21		1.26	1.2	0.78	1.05
iOx479I			1.51	2.23			0.76
iIx039I			1.3			0.84
iEx116I			0.84	0.85	0.73	0.72	0.89	0.88
iOx145I						0.83
iKx222I			0.22	0.22	4.97	4.76	4.88	3.53
YML022W	APT1		1.1	1.12	0.8	0.9	0.99	0.64
iDx093I						0.98
YGL185C			2.67	4.55	0.41	0.38	0.46	0.2
iDx159I			0.95		2.43
YGR268C			1.53	1.73	0.97	0.92	0.42	0.25
iNx188I			1.61	1.77	0.37	0.37	0.35	0.26
iJx265I			3.25				0.38
YCR011C	ADP1		0.42	0.41	2.35	2.35	2.26	1.81
iPx371I			1.79				0.82	0.54
YBR119W	MUD1		0.39	0.35	2.75	2.5	2.66	2.62
YLL065W	GIN11		1.53	1.45	2	1.86	2.3	1.38
YML023C			0.61	0.66	1.3	1.24	1.93	1.59
YDR302W			0.33	0.39	3	2.36	2.58	1.61
iPx437I				1.08	0.92	1.11	0.37	0.41
iLx514I			1.23	1.16			0.46	0.56
YLR148W	PEP3		1.97	2.12	0.65	0.75	0.64
YFR031C-A	RPL2A		0.8	0.91	1.14	1.2	1.15	1.17
YMR106C	YKU80		2.94	3.6	0.27	0.29	0.42
iPx103I				2	0.57	0.83	0.56
YNL314W	DAL82		1	1.11	1.03	1.03	0.92	0.6
iEx051I			1.69	1.74	0.66	0.71	0.81	0.5
YLR083C	EMP70		1.69	1.7	0.89	0.89	0.75
YHR160C	PEX18		1.29	1.53	0.45	0.42	0.67	0.5
YLL066C			1.93	2.18	1.23	1.24	1.35	0.66
YDL220C	CDC13		1.01		1.5	1.61		0.78
iEx117I			0.69		1.49	1.19	1.73	1.09
YLR149C			1.14	1.29	0.58	0.71
YDR303C			0.48	0.47	1.29	1.43	1.56	1.34
iOx146I			1.39		0.8	0.79	0.55	0.46
iKx223I			0.53	0.42	1.8	1.93	2.32	1.63
iGx300I			0.45	0.54	2.66	2.33	1.82	1.41
YNL315C	ATP11		0.65	0.67	1.29	1.08	1.21
YMR040W			1.31		0.86	0.89	1.02
YIL100W				3.54	0.75	0.93	0.6
iDx094I			3.82	3.91	0.66	0.64	0.32
YGL186C			2.81	4.06	0.49	0.46	0.41	0.41
YBR054W	YRO2		0.67	0.85	1.4	1.36	1.45	1.11
iNx189I			0.66	0.57	1.37	1.34	0.91	2.08
iJx266I			1.48	1.38	0.67	0.71	0.82	0.7
iBx420I			0.57				0.82
YBL037W	APL3		0.61	0.77	1.7	1.56	2.16	1.49
iPx372I			1.35				1.04	0.64
YMR041C			1.23	1.46	0.61	0.67	0.86	0.7
YIL101C	XBP1		1.38	1.62	0.84	0.68	0.67	0.46
iPx438I			1.29	1.11	0.78	0.69		0.38
iLx515I			0.73	0.85	1.52	1.25	1.24	0.66
iPx104I			1.56	1.66	0.58	0.63	0.7	0.29
YBR055C				0.52	0.81	0.96		0.47
iEx052I			1.12		0.96	1.05	0.93	0.8
YLR084C				1.27	0.52	0.56
YHR161C	YAP1801		0.7	0.67	1.14	1.08	1.1
iOx081I			2.55		0.57	0.62	0.63	0.29
YLL067C			2.23	2.24	1.12	1.11	1.12	0.77
YGR269W				5.6			0.29	0.34
iEx118I			0.56		1.1	1.05	0.71
YDR304C						0.51
YCR012W	PGK1		0.5	0.45	1.6	1.35	1.13	1.19
iOx147I			1.51	1.3	1.71	1.3	0.76	0.75
iKx224I			2.16	2.54	0.79	0.79	0.66	0.75
iGx301I			0.39	0.4	1.68	1.62	1.97	1.09
YNL316C	PHA2		0.5		1.27	1.35
YML024W	RPS17A		1.02	1.06	1.06	1.07	0.76
iDx095I			1.3			0.56	0.42
YMR107W					0.75	0.64
YGL187C	COX4		1.42	1.58		0.33	0.91
iJx267I			0.36	0.32	1.96	2.01	1.31
iBx421I			1.58		0.73	0.74	0.47
YCR013C			0.33	0.38	1.95	2.07	2.19	2.02
YBL038W	MRPL16		2.07	3.48	0.46		0.61	0.55
iPx373I			1.22	1.17	0.62	0.56	0.5	1.11
iFx010I			1.31	1.71	0.58	0.7	0.85	0.44
iLx450I			3.08	5.06	0.46	0.49	0.56	0.42
YDL221W			0.73	0.97	4.14	3.57	6.24	3.32
YML025C			3.54	4.12	0.74	0.74	0.6	0.54
YIL102C			0.91	1.25	1.03	1.03	0.64
iPx439I			0.61	0.68	1.18	1.22	1.21	1.3
iLx516I			0.75	1.08	1.09	1.02	0.97	0.55
YNL250W	RAD50		1.12	1.17	0.93	1.04	1.13	1.08
iPx105I			0.76	0.69		0.64	0.63
iAx130I			1.6	1.94	0.63	0.72	0.76	0.72
iGx570I			1.04			1.2
iEx053I			2.15	2.18
YBL039C	URA7		1.22	1.38	1.02	0.99	0.57	0.42
YLR085C	ARP6		1.31	1.49	0.41	0.48	0.51
iOx082I			1.79	2.18			0.57
YDL222C			0.76	0.54	1.77	1.61	0.93	0.87
iEx119I			0.98	0.84	0.89	0.7	0.65	0.5
YDR305C	HNT2		3.76	5.35	0.46	0.54	0.54	0.21
YNL251C	NRD1		1.09	1.23	0.77	0.69	0.65	0.4
iKx225I					0.42	0.6	0.42	0.42
iOx148I			0.51	0.35	1.64	1.4	1.15	1.26
iGx302I			0.84	1.06	1.6	1.33	1.57	1.07
YMR042W	ARG80		2.54	2.72	1.18	1.37	0.34	0.44
iDx096I			1.05	0.82	0.72	0.71	0.37	0.33
YMR108W	ILV2		2.21	2.88	0.71	0.66	0.66
YGL188C			0.74			0.67
YBR056W			0.78		1.24	1.25	0.62	0.61
iJx268I			1.54	1.61	1.07	1.27	0.83	0.61
iBx422I			1.05	1.07	0.66	0.68	0.83
YCR014C	POL4		0.28	0.21	3.58	3.22	3.23	2.55
iLx451I					0.38	0.5
iFx011I				1.11	1.07	1.03	0.97	0.82
iPx374I			0.65	0.63	1.32	1.28	0.73	0.59
YHR162W			1.03		1.35	1.38	0.82	0.77
iPx040I			1.89		0.75	0.81	0.57	0.36
YML026C	RPS18B		1.07	1.15	0.78	0.76	0.78
iLx517I			0.55	0.61	1.8	1.68	1.38	1.04
iPx106I			0.82	0.68	0.94	1.01	0.77
YNL317W	PFS2		0.68	0.67	1.15	1.18	1.74	1
YBR057C	MUM2		0.57	0.52	1.81	1.85	1.41	1.1
iGx571I						1.16
iEx054I			1.96	2.26
iAx131I			2.9		0.37	0.47	0.49	0.37
YDR240C	SNU56		1.21	1.72	0.36	0.39	0.39	0.45
iOx083I			1.83	1.62	0.38	0.51	0.56
iKx160I			1.03	0.93	1.44	1.43	0.99
YDL223C			1.58	1.77	0.62	0.65	0.92	0.45
YDR306C			0.97	1.19		1.08	0.99
YNL252C	MRPL17		1.07	1.38	0.86	0.79	1.06	0.78
iKx226I				1.12	1.22	1.29	0.97	0.94
iOx149I			0.34	0.24	1.31	1.35	1.49
iGx303I			1.05	1.41	1.49	1.17	0.95	0.97
YMR172C-A			2.94	3.29	0.43	0.58	0.59
YAL034W-A	MTW1		0.16	0.16	5.12	5.27	5.8	5.33
YNL318C	HXT14		0.72	0.73	0.98	0.93	1.06	0.75
YMR043W	MCM1		1.69	1.56	1.32	1.38	0.95	0.56
YIL103W				2.66	0.43	0.41	0.38	0.34
YNR001C	CIT1		0.23	0.22	3.52	3.24	4.36	4.29
iDx097I			1.57	1.58	0.85	0.73	0.64	0.34
YMR109W	MYO5		0.29	0.24	3.15	2.9	4.44	2.68
YGL189C	RPS26A		0.88	0.83	0.79	0.98	0.75	0.63
iJx269I			0.77	0.65	0.91	0.97		0.64
iBx423I			0.4	0.33	1.25	1.47	1.33	0.58
YCR015C			0.65	0.75	1.54	1.47	0.99	0.56
iLx452I			2.67	2.51	0.63	0.75	0.29	0.32
iFx012I			0.89	0.86	0.51	0.58	0.63	0.42
iPx375I			0.89		0.98	1.12
YLR086W	SMC4		0.89	0.76	0.8	0.92	0.95	0.78
YHR163W	SOL3		2.36	2.88	0.52	0.59	0.75	0.38
iPx041I			1.35	1.09	0.89	0.92	0.53	0.51
YIL104C			1.34	1.91	0.67	0.72	0.95	0.67
iLx518I			2.61		0.57	0.54	0.54	0.43
iPx107I			1.9	2.34	0.66	0.65	0.73	0.31
YBR058C	UBP14		1.17	1.25	1.02	1.08	0.84
iGx572I			1.01	0.94	0.87	0.84	0.71	0.53
iEx055I			5.19				0.28	0.47
iAx132I			1.83	2.21	0.43	0.45	0.51	0.48
YHR164C					0.73	0.77	0.52	0.49
YLR087C			0.86	0.8	0.99	0.94
iOx084I			0.97	1.14			0.52
iKx161I			0.6	0.61	1.56	1.52	1.55
YDL224C	WHI4		0.37	0.33	2.66	2.53	2.1	1.78
iKx227I			0.2	0.18	3.21	2.7	3.86	2.65
iGx304I			1.08	1.49	2.05	2.02	1.47	0.8
iMx410I			2.56	2.95	0.45		0.59
YMR044W			0.34		2.14	2.53	2.06	1.89
YNR002C	FUN34		0.55	0.64		1.41	1.71	1.12
iDx098I			0.35	0.28	1.54	1.48	1.38
YML027W	YOX1		0.45	0.38	2.8	2.73	3.63	2.85
iBx424I			0.51		1.4	1.58	1.11
YDR241W			1.35	1.59	0.91	0.9
iPx376I			1.25	1.43	0.89	0.81	0.89	0.27
iLx453I			3.47	4.55	0.26	0.36	0.26	0.19
iFx013I			1.64	2.42	0.6	0.77	0.69	0.43
YMR045C			1.12	1.26	1.65	2.09	1.41	1.04
iPx042I			1.53	1.47	0.94	0.85	0.42	0.33
YIL105C			1.45	1.22	0.78	0.77	0.76	0.55
iLx519I				1.24		0.84	0.54	0.72
YDR307W			1.35	1.49	1.53		1.09	0.59
YNL253W			0.78	0.87	0.95	0.93	0.95	1.05
iPx108I				1.39	0.49	0.61	0.41
YNL319W			0.52	0.54	1.35	1.26	1.16	0.48
YBR059C	AKL1		1.42	1.6	0.88	0.75	0.89	0.7
iGx573I			0.67	0.61	0.95	0.99	0.83
iEx056I			1.09	1.5	1.23	1.15	0.95	1.26
iAx133I			1.04	1.07	0.94	0.96	0.77	0.64
YHR165C	PRP8		1.21	1.28	0.54	0.62	0.45	0.44
iOx085I			1.8				0.25	0.31
iKx162I			2.54	3.16	0.46	0.57	0.37	0.26
YDR308C	SRB7		0.55	0.64	1.8	1.66	1.91	0.74
YNL254C			1.89	2	0.54	0.52	0.67	0.45
YCR016W			0.29	0.23	2.8	2.89	2.5	2.45
iKx228I			0.46	0.41	2.2	2.1	1.85	1.63
iGx305I			1.4	1.84	1.34	1.27	1.19	1.03
iMx411I			1.46	1.38	0.7	0.77	0.69	0.26
YNR003C	RPC34		0.32	0.34	2.51	2.41	2.99	3.27
iDx099I				1.07			1.02
YML028W	TSA1		0.72	0.7	1.14	1.04	1.28	0.71
iBx425I			1.24	1.29	1.06	0.97	1.06	0.58
YCR017C				1.16	1.39	1.4	0.95
YDR242W	AMD2		1.23	1.46	0.77	0.68	0.56
iPx377I			0.37		2.49	2.12	1.31	1.4
iLx454I			0.66	0.52	1.49	1.35	1.22	0.78
iFx014I			1.05	1.29	0.88	0.89	0.81	0.61
YLR088W	GAA1		0.88	0.94	0.7	0.77	0.96
YMR046C			2.74	2.82	1	0.86	0.91	0.71
YDL225W	SHS1		0.46	0.41	2.43	2.8	2.85	1.74
iPx043I			2.09	2.09	0.52	0.79
iLx120I			2.84			0.66	0.63
iPx109I			3.11	3.65	0.41	0.47	0.32	0.23
YDL160C	DHH1		2.46	2.82			0.51	0.82
iGx574I			0.52	0.56	2.13	1.65	1.85
iEx057I			0.34	0.28	3.72	3.59	1.96	1.24
iAx134I			1.23	1.19	1.44	1.6	1.71
YLR089C			1.05	1.08	0.8	0.9	1.08
YHR166C	CDC23		0.96	1.33	0.84	0.9	0.83
YDR243C	PRP28		1.25	1.25	0.81	0.73	0.76
iOx086I			1.75	1.82	0.75	0.87	0.52	0.19
iKx163I			0.58	0.68	0.69	0.66	0.42
iGx240I			1.79	1.94	0.54	0.61	0.4	0.53
YDL226C	GCS1		0.94	1.07	1.16	1.04	1.61	1.25
YDR309C	GIC2		1.33	1.61	0.62	0.56	0.82	0.71
YNL255C	GIS2		1.12	1.46	0.51	0.53	0.54	0.3
iKx229I			0.58		1.01	1.05	0.74
iGx306I			0.3	0.3	3.25	3	2.91	2.69
YIL040W			2.15	3.24	0.83	0.88	0.9	0.86
iMx412I						1.28
YIL106W	MOB1		1.79	3.02	0.95	0.96	0.95	0.83
YML029W			1.45	1.81	0.72	0.71	1.07	0.72
iBx360I			0.74	0.6	1.28	1.32	1.25	1.11
iBx426I			1	0.97	0.73	0.78	0.68	0.84
YCR018C	SRD1		0.83		1.17	1.23
iFx015I				0.73	2.11	2.42	1.99	0.79
iPx378I			0.36	0.3	2.76		2.13	2.8
iLx455I			1.13	1.21	1.46	1.73	0.88
YMR047C	NUP116		1.38	1.34	0.84	0.81	0.93	0.67
iPx044I			2.1		0.54	0.61	0.78
iLx121I			3.4	4.36	0.4	0.53		0.25
YIL107C	PFK26		0.75	0.63	0.9	0.87	1.2	0.95
YNR004W			0.42	0.5	1.82	1.56	2.55	2.08
iGx575I			1.11	1.02	0.82	0.87	1.04	0.44
iEx058I			1.53	1.58	1.07	0.95	0.81	0.55
iOx087I					0.75	0.99
iKx164I			0.8	0.82	1.24	1.05	0.77
iGx241I			1.61	1.63	0.57	0.66	0.58	0.57
YDL227C	HO		0.78		0.89	1.36
iGx307I			0.32				2.33
YIL041W			0.9	1.12	0.49	0.62	0.69	0.45
iMx413I			0.45		1.2	1.38	1.71
YNR005C			0.34	0.33			3	2.49
YOR230W	WTM1		1.79	2.25	0.31		0.48	0.22
iBx361I					0.58		0.35
iLx390I			2.57				0.36	0.45
iBx427I			0.69	0.64	1.64	1.45	1.46	1.09
YDL161W	ENT1		0.84	0.97	1.69	1.81	2.05	0.9
YIL042C			3.58	5.78	0.74	0.68	0.74	0.43
iPx379I			3.64	3.2	0.52	0.58	0.39
iLx456I			1.31	1.27	1.36	1.18	0.88	0.88
iFx016I			0.75	0.62	0.86	0.96	0.54	0.38
iDx610I			0.63	0.54	1.77	1.85	1.65	0.77
YHR167W			0.87		0.95	1.09	1.07	0.74
YDR244W	PEX5		0.98	1.05		0.74
YNL190W			2.42	3.33	1.26	1.09	0.67	0.35
iPx045I					1.09	1.05
iLx122I			2.1	2.37	0.6	0.59	0.87
YNL256W	FOL1		1.38	1.41	0.58	0.59	0.79	0.62
iAx070I			0.24	0.21	3.15	2.7	2.61	2.22
YDL162C			2.07	2.29	0.66	0.66	0.29	0.44
iGx576I			1.23	1.24	0.82	0.88	0.75	0.52
iEx059I			1.9	2.35	1.02	0.96		0.4
iOx088I			1.54	1.49	0.9	0.85	0.77	0.69
iKx165I			1.12	1.11	0.75	0.69	0.69
iGx242I			0.76	0.77	0.69	0.8	0.91	1.09
YDL228C			1.6		0.73	0.84	0.62	0.64
YNL257C	SIP3		1.05	1.01	0.64	0.68	0.53
YCR019W	MAK32		0.25	0.28	4.11	4.23	3.97	2.36
iGx308I			0.2		5.13	4.24	2.85	3.05
iMx414I			1.45			0.56
YMR048W			0.68	0.56			2.05	1.34
YIL108W			0.88	1.33	1.09	1.14	1.39	1.2
YOR231W	MKK1		2.24	3.12	0.49	0.5	0.79	0.38
iBx362I			1.87	2.12	0.73	0.65	0.51	0.49
iLx391I							0.38
iBx428I						0.38	0.57
YIL043C	CBR1		2.01	2.49	0.76	0.79	1.06	0.74
iLx457I				0.79		1.13		1.09
iFx017I			1.29	1.14	0.91	0.9	0.61	0.71
iDx611I			0.23	0.17	4.2	4.57	2.52	2.66
YHR168W			0.28	0.27		2.15	2.35	1.92
YDR245W	MNN10		2.45	2.78	0.45	0.49	0.65	0.37
YNL191W			1.67	2.36	0.52	0.54	0.78	0.38
YMR049C			1.41	1.43	0.89	0.92	1	0.82
iHx200I					0.69	0.67	0.76	0.57
iPx046I			2.15	2.13	1.12	0.91	0.52	0.45
iLx123I			0.49	0.43	1.76	1.48	1.41	1.75
YIL109C	SEC24		1.64	1.88	0.92	0.88	0.89	0.54
iAx071I			0.34	0.27	3.49	3.67	1.73	1.99
YNR006W	VPS27		0.22	0.21	3.84	4.25	5.08	3.48
iGx577I			1.68	1.71	0.72	0.82	0.74
YAL043C-A			2.57	3.92	0.71		0.65
iOx089I			0.22	0.21	6.56	5.8	3.17	2.35
iKx166I			1.09	1.42	1.77	1.48	1.37	0.4
iGx243I			0.28	0.21	2.34	2.17	2.04	1.51
YNL258C			0.94	0.97	1.03	1.06	0.85	0.77
iGx309I				1.26	1.11	0.94	1.34	1.91
iMx415I			1.5	1.57	1	1.06	0.78	0.3
YNR007C	AUT1		0.22	0.23	4.92	4.29	5.15	4.35
YOR232W	MGE1		1.28	1.51	0.81	0.69	0.5	0.68
iBx363I			2.12	1.83	0.34		0.52
YDR180W	SCC2		0.66	0.71	1.69	1.94	1.79	1.19
iLx392I							0.56
YDL163W				3.62	0.66	0.77		0.65
iBx429I			0.71		1.42	1.39	1.28	0.95
YIL044C			0.4	0.53	1.9	1.82	2.5	1.67
iLx458I			1.64	1.71	0.39	0.64	0.48	0.52
iFx018I			1.8		0.44	0.52		0.38
iDx612I			0.86	0.88	0.7	0.81	0.7	0.95
YHR169W	DBP8		0.57		1.32	1.32	1.26	0.83
YDR246W	TRS23		1.82	2.31	0.41	0.49	0.42	0.19
YNL192W	CHS1		2.08	2.08	0.58	0.57	0.62	0.55
YDL229W	SSB1		1.18		0.77	0.83	0.85	0.56
YOL150C			0.54	0.58		0.95	1.3
iPx047I			0.37	0.27	3.45	2.82	2.03	2.07
iLx124I			1.3	1.32	0.81	0.74	0.8	0.96
iHx201I			1.51	1.6	0.78	0.69	0.73	0.29
YJL001W	PRE3		0.22	0.23	4.52	4.65	4.25	4.48
iAx072I			0.39	0.36	2.71		2.57	1.6
YDR181C	SAS4		0.49	0.5	1.85	1.75	1.58	1.1
YDL164C	CDC9		1.97	2.66	0.58	0.6	0.77	0.55
iGx578I			0.46	0.46	2.1	1.61	2.16
iKx167I			0.26	0.3	2.81	2.03	2.65	1.31
iGx244I			1.09	1.36	0.68	0.76	0.5	0.32
iMx350I			0.81		1.65	1.02	0.76	0.65
YNL259C	ATX1		0.4	0.37	1.77	1.84	1.9
YJL002C	OST1		0.23	0.18	3.42	2.96	3.58	3.78
iMx416I			0.45	0.42	1.34	1.42	1.5
YOR233W	KIN4		0.42	0.37	1.52	1.63	1.75	1.44
iBx364I			1.4	1.39	0.93	0.94	0.74	0.56
iBx030I			1.2	1.63	0.91	0.91	0.87	0.64
iLx393I			0.57	0.62	2.61	2.59	1.35	1.18
iDx613I					0.84	1.19
YDR247W				1.17	0.89	0.76
iLx459I			0.96	0.88	0.7	0.94	0.59	0.87
iFx019I			1.5	1.44	0.87	0.84	0.85	0.57
YNL193W			2.78	4.36	0.43	0.51	0.45	0.2
iPx048I			1.28	1.02	0.95	0.81	0.59	0.84
iLx125I			2.19	2.84	0.46	0.75	0.42	0.59
iHx202I			1.37	1.42	0.78	0.68	1.23	1.04
YOR234C	RPL33B		0.85	0.7			1.64	1.1
iAx073I			0.26	0.19	4.05	4.28	3.46	2.39
YNR008W	LRO1		0.34	0.45	4.28	3.38	4.72	2.63
iGx579I			1.02	1.07	0.62	0.78	0.64
YDR248C						0.95
YNL194C			2.92	3.02	0.74	0.7	0.32	0.85
iKx168I			1.25		0.87	0.87	1.46	0.63
iGx245I			1.15	1.23	1.33	0.95	0.94	0.8
iMx351I			2.04	1.96	0.66	0.77	0.68	0.6
YIL045W	PIG2		0.99	1.33	1.92	1.73	1.73	1.08
iMx417I			1.63	1.78	0.47	0.55	0.62
YOL151W	GRE2		1.44	1.37	0.99	0.93
iOx600I			0.66	0.78	0.98	0.97	1.05	1.1
iBx365I			0.96	1.13	0.88	1.04	0.83	0.88
iLx394I			0.8	0.88	1.78	1.55	1.41	0.72
iBx031I			0.43	0.43			1.94	1.66
YDR182W	CDC1		1.11	1.32	1.13	1.09	0.9	0.57
YDL165W	CDC36		1.05	1.23	0.39	0.53	0.94	0.31
iLx060I			0.52	0.64	1.09	1.11	1.71	1.04
iDx614I			0.81	0.87	1.78	2.01	1.2	0.92
iPx049I			1.25	1.05	0.46	0.53	0.55
iLx126I			1.62	1.35	0.63	0.63	0.49
iHx203I			0.4	0.35	2.81	2.31	3.37	2.52
YJR020W				1.49	1.03		0.77
YJL003W			0.19	0.24	3.03	2.72	4.17	3.58
iAx074I			0.45	0.38	1.81	1.76	2.2	1.75
YNR009W			0.24	0.31	4		5.35	3.1
iGx180I			1.14	1.21	1.01	0.81	0.79	0.61
YDL166C			1.29	1.53	0.42	0.53	0.93	0.25
YDR249C					0.82	0.89
YNL195C				2.09	0.84	0.87	0.7	0.51
iKx169I				3.96	0.5	0.53	0.39
iGx246I			0.52	0.57	1.74	1.73	1.56
YER140W			2.78	3.1	0.41	0.42	0.53	0.29
iMx352I			1.84	2.87	1.05	0.88	0.8	0.72
YJR021C	REC107		1.63	1.81	0.67	0.79	0.79
YIL046W	MET30		2.05	2.84	0.84	0.65	0.93	0.5
YJL004C	SYS1		0.19	0.18	5.81	4.71	4.86	4.97
iMx418I			1.64	1.78		0.48	0.48
YOL152W	FRE7		0.61	0.53	1.04	1.02	1.04	0.89
YPL110C			0.9	0.8	0.86	0.88
YOR235W				2.14	0.39	0.49	0.2
iOx601I			1.85	2.16	0.98	0.86	0.82	0.73
iBx366I			0.83	0.96	1.17	1.19		0.56
iLx395I			3.39				0.69	0.78
iBx032I			0.98	0.98	1.42	1.48	0.89	0.69
YDR183W			0.44	0.4	1.82	1.94	1.66	0.96
iLx061I			0.8	0.75	1.09	1.13	1.21	1.07
YIL047C	SYG1		0.46	0.51	2.71		2.86	1.92
iDx615I			1.51	1.55	0.59	0.61	0.4	0.36
YOL153C				1.39	0.72	0.95	0.8
iLx127I			1.26	1.46	0.5	0.84	0.58
iHx204I			1.11	1.28	1.5	1.07	1.04	0.53
iNx310I			0.65	0.64	1.96	1.8	1.91	1.23
iAx075I			0.83	0.68	1.33	1.51	1.38	1.07
YDR184C	ATC1		0.63	0.73	1.31	1.46	1.15	0.49
iGx181I			0.57		2.26	2.15	1.69	1.25
YDL167C	NRP1		1.01	1.32	0.98	0.96	1.41	1.05
YNL196C	SLZ1		1.98	1.87	0.56	0.57	0.46	0.46
iGx247I				1.13	0.64	0.71	0.73
YER141W	COX15		1.19	1.43	1	0.96	1.08	0.98
iMx353I			1.29	1.58	0.54	0.64	0.53	0.67
YOR170W			0.3	0.26		1.75	2.16	1.94
iMx419I					0.63	0.62	0.38
iOx602I			1.23	1.65	1.21	1.06	1.28	0.91
YOR236W	DFR1		3.24	3.08		0.42	0.34
iBx367I			3.23	5.7			0.5
iLx396I			1.09	1.45	0.54	0.6	0.44	0.29
iDx550I			1.3	1.74	1.47	1.44	0.91	0.52
iBx033I			1.79	1.97	0.55	0.64	0.59	0.46
YER142C	MAG1		0.64	0.68	1.98	1.83	2.3	1.59
iLx062I			0.14	0.12	8.35	7.02	4.72	4.98
iDx616I			1.83	2.61	1.48	1.36	0.44	0.43
YOR171C	LCB4		0.66	0.73	1.14	1.09	1.47	0.86
iLx128I			1.03	0.97	0.59	0.6
iHx205I			1.12	0.91	1.21	1.38	1.19
iNx311I			0.29	0.31	3.41	3.78	2.15	1.87
YJR022W	LSM8		1.17				0.54	0.46
YJL005W	CYR1		0.59	0.58	1.97	0.86	1.55	1.25
iAx076I			0.56	0.46	2.16	2.26	1.72	1.63
YDR185C			1.47	1.87	0.72	0.69	0.64	0.59
YPL111W	CAR1		0.94	1.2	0.78	0.78	0.84	0.55
iGx182I			0.77	0.94	1.77	1.82	1.26	1.07
YNL197C	WHI3		2.55	3.73	0.51	0.49	0.61	0.21
iGx248I			1.27	1.49	0.76	0.97	0.83	0.51
iMx354I			0.78	0.93	1.08	0.93	1.08	1.23
YJR023C			0.88			0.93
YIL048W					1.67	1.62	1.88	1.15
iMx020I			0.33	0.4	4.04	2.97	3.83	3.03
YJL006C	CTK2		0.51	0.46	1.64	1.45	1.31	1.78
YOL154W			1.18	0.98	0.99	0.86	0.96	0.62
YPL112C			1.03	1.04	0.56	0.63	0.73
iOx603I			1.43	1.57	2.14	1.75	2.26	1.25
YOR237W	HES1		1.68	1.64	0.5	0.57	0.53	0.52
iBx368I			3.21	6.45	0.61	0.61	0.68	0.24
YEL060C						0.68
iLx397I						0.49	0.54
iBx034I				6.76	0.29	0.45	0.31
iDx551I			1.38	1.69	0.57	0.65	0.64
YDL168W	SFA1		0.9	1.16	1.29	1.2	2.12	1.25
iLx063I			0.37	0.37	2.09	2.27	2.29	1.48
iHx140I			1.6	2.06	0.49	0.59	0.49	0.45
iDx617I			2.34	2.52	0.33	0.39	0.28	0.78
YOL155C			1.43	1.54	0.98	0.92	0.97	0.5
iLx129I			1.04	0.87	1.12	1.2	0.59	0.55
iHx206I			1.09	1.01	1.23		0.96
iNx312I			0.14		7.43	5.65	5.47	5.17
iAx077I			0.61		1.75	1.7	0.76	0.92
YDR186C			0.82	0.74	1.17	1.07	1.18
iGx183I			0.38	0.4		2.39	2.9	1.9
YDL169C	UGX2		1.07	1.22	0.95	0.92	0.84	0.63
YNL198C			0.9	0.74	1.1	1.09	0.51	0.6
iGx249I			0.94	1.11	0.77	0.82	1.37	0.83
YER143W	DDI1		0.59	0.97	1.52	1.49	2.76	1.71
iMx355I			1.08	1.35	1.1	1.33	1.09	0.69
YJR024C			1.1	1.47	0.74	0.66		0.81
YIL049W	DFG10		2.66	4.34	0.43	0.4	0.41	0.26
YJL007C					1.36	1.09
iMx021I			1.71		0.7	0.72	0.63	0.47
YOR172W			1.91	1.99	0.79	0.67	0.73	0.4
YPR130C			1.1	0.96	1	0.73	0.97	0.51
YPL113C			1.52		0.56	0.6
iOx604I			2.47	2.74	0.88	0.94	1.25	0.85
YOR238W			1.88	1.85	0.45	0.5	0.31
iBx369I			3.01		0.48	0.47	0.5	0.46
YEL061C	CIN8		0.85	0.8	1.05	1.27	1.22
iLx398I			2.55	2.64	0.47	0.51	0.3	0.5
iDx552I			1.57	2.01	1.2	1.13	0.88	0.33
iBx035I			4.16	9.11	0.27	0.37	0.21	0.29
YER144C	UBP5		0.86	0.79	0.92	0.97	1.39	1.16
iLx064I			0.38	0.34	3.32	3.29	2.22	1.68
iHx141I			2.1			0.47	0.57	0.63
iDx618I			1.29		0.73	0.76	0.72	0.89
iHx207I			1.27		1.02	1.1	1.13	0.6
iNx313I			0.54
iAx078I				0.82	1.46	1.33		0.45
YDR187C				2.27		0.73
iGx184I			0.47	0.69	2.94	2.32	2.93	1.24
iMx290I			1.74	1.92	0.42	0.5	0.37	0.43
YNL199C	GCR2		1.59	2.06	0.42	0.45	0.55	0.51
YOL090W	MSH2		0.67	0.63	1.91	1.58	1.79	1
YJR025C	BNA1		1.36	1.34	0.46	0.47	0.59	0.45
iMx022I			2.2	3.81		0.6	0.54	0.52
YOR173W			1.47	1.94	1.13	0.98	1.39	0.68
YJL008C	CCT8		0.72	0.69	1.19	0.87	1.31	1.21
YPR131C	NAT3		0.79	0.84	1.07	1.01	1.03
YOL156W	HXT11		2.25	1.83	0.52	0.47	0.4	0.22
iOx605I			3.15	4.37	0.7	0.68	1.04	0.73
YOR239W			1.36	1.46	0.49	0.54	0.58	0.27
iLx399I			2.15			0.35	0.42	0.28
iDx553I			0.52	0.68	2.05	1.9	1.82	0.85
iBx036I			1.18	1.2	0.55	0.58	0.57	0.51
YER145C	FTR1		2.95	5.11	0.25	0.27	0.61	0.25
iHx142I				2.25	0.6	0.56	0.65	0.49
iLx065I			0.16	0.14	4.41	4.16	3.99	3.27
iDx619I			1.83	2.3		0.61	0.42
YOL157C						0.99
iHx208I			1.1	1.16	1.06	0.9	0.97	0.96
iNx314I			0.85	0.74	0.92	1.09	1
iAx079I			0.69	0.55	1.43	1.54	1.85	1.07
iGx185I			1.01	0.93	0.83	0.91	0.68	0.58
YPL114W			1.16	1.12	0.57	0.64	0.61
iMx291I					0.34
YEL062W	NPR2		0.82	0.82	0.89	1.03	0.96	0.65
YFL020C	PAU5		1.15	1.93	1.45	1.54	1.88	1.1
iMx357I			0.63	0.78			0.59	0.83
YOL091W	SPO21		2.06	2.12	0.52	0.56	0.57
iOx540I			0.94	0.89		1.22	0.59	0.61
iMx023I			0.93	1.03	1.35	1.19	1.04	1.07
iIx100I			1.18	1.29			0.37	0.62
YOR174W	MED4		0.41	0.37	2.45	2.09	4.19	2.52
YPL115C	BEM3		0.55	0.57	1.53	1.51	1.64	1.35
iOx606I			2.95	3.86	0.93	0.97	1.15	0.77
YEL063C	CAN1		1.11	1.26	1.03	1.06	0.63
iDx554I			0.5	0.61	2.35	2.21	2.02	1.61
iBx037I			0.49	0.52	1.81	1.66	1.62	0.72
YDR188W	CCT6		2.05	1.77	0.46	0.52	0.49
iLx066I			0.3	0.36	3.42	2.85	2.59	2.48
iHx143I			3.99	4.96	0.48	0.55	0.37
iDx220I			0.14	0.1	4.25	4.62	4.63	4.29
YOR175C			0.65	0.64	1.41	1.4	1.54	1.03
YOL158C			1.33	1.06	1.01	0.83	0.56	0.4
iHx209I			0.9	1.17	1.21	0.96	1.49	1.44
iNx315I			0.75	0.61	0.97	1.01	0.84
YJR026W			2.26	2.03	0.73		0.98	0.5
YJL009W			0.68		1.46	1.35	1.35	1.2
YPR132W	RPS23B		0.94	0.94	0.98	1.17	1.14	1.05
iGx186I				1.78	0.57	0.59
YER080W			1.37	1.51	1.17	1.14	1.01	0.42
iMx292I			0.31	0.26	4.49	3.72	3.15	2
YER146W						0.98
iMx358I			0.72				1.39	2.26
YOL092W			2.01	2.28	0.63	0.69	0.61	0.3
YPL050C	MNN9		0.75	0.88	1.35	1.1	1.34	0.73
iOx541I			1.32	1.27	0.66	0.86	0.48	0.42
iMx024I			1.68	1.55	1.15	1.02	0.64	0.55
iIx101I			1.07	1.07	0.64	0.71	1.21	0.66
YPR133C			1.58	1.59	0.77	0.87
iOx607I			2.97	3.08	0.87	0.96	1.05	0.77
YEL064C			0.64	0.64	1.95	1.82	1.57	1.78
iDx555I			0.97	1.25	1.26	1.12	1.23	0.78
iBx038I			0.81		1.53	1.35	1
YDR189W	SLY1		0.72	0.66	1.45	1.55	1.58	0.93
YER147C			3.51	6.53	0.54	0.56	0.61	0.3
iLx067I			0.23	0.24	5.38	4.64	5.77	4.26
iHx144I			1.51	1.53			0.47
iDx221I			0.64	0.56	0.95	1.14	1.05	0.71
iNx250I				0.97	0.94	0.76	1.04	1.08
YOL159C			1.86	1.87	0.76	0.87	0.51
YFL021W	GAT1		1	1.41	2.11	1.83	1.01	1.06
iNx316I			0.79	0.78	1.14	1.26	1.21	0.64
YJR027W			1		1.23	1.62	1.13	0.63
YLR210W	CLB4		2.18	2.25	0.46	0.54	0.95	0.74
iGx187I			1.18	1.1	0.65	0.83	0.52	0.66
YPL116W	HOS3		0.9	0.84	0.95	1.03	1.28	0.6
iMx293I			0.95	0.89	0.88	0.99	1.1	0.51
YER081W	SER3		0.65	0.62	1.48	1.31	1.22
YFL022C	FRS2		0.63	0.62	2.08	2.05	2.65	1.89
iMx359I			0.62	0.5	1.89	1.78	1.47	1.53
YKL170W	MRPL38		0.33	0.46	2.45	2.27	3.91	2.62
YOL093W			2.11	2.61	0.51	0.57	0.39
iIx102I			1.57	2.23	0.98	0.9	1.06	0.66
iOx542I			0.51	0.48	1.99	1.82	1.59	1.54
iMx025I			0.43	0.58	1.64	1.5	1.55	1.32
YOR176W	HEM15		1.86	1.96	0.69	0.66	0.76	0.69
YLR211C			4.43	6.17	0.49	0.46	0.68	0.42
YPL117C	IDI1		0.79	0.81	0.75	0.84	0.83	0.66
iOx608I			2.15	2.16	1.49	1.56	1.46	0.94
iDx490I						0.98
YER082C			0.72	0.74	1.45	1.35	1.18	0.61
iDx556I					0.48	0.48	0.3
iBx039I			1.08	1.49	0.7	0.65	0.57	0.71
YOL094C	RFC4		2.23	2.75	0.38	0.38	0.39	0.26
iLx068I			0.41	0.5	3.68	3.64	5.16	2.97
iHx145I			0.96	1.04	0.35	0.41	0.53	0.53
iDx222I			1.15		0.61	0.76	0.77
YOR177C			0.63	0.83	1.49	1.35	1.17	0.61
iNx251I				0.55	1.81	1.61	1.41	1.08
iNx317I			0.86	0.87	1.27	1.24	1.38	0.93
YJR028W			2.34	2.29	0.97	0.99	0.93	0.43
YPL051W	ARL3		0.86	0.94	1.3	1.21	1.54	1.04
iPx500I			1.93	2.27	0.77	1	0.77
YPR134W	MSS18		0.85	1.04	0.69	0.76	0.79	0.69
iGx188I			0.53	0.58	1.66	1.51	1.22	0.81
iMx294I			1.32		0.94	0.91
YEL065W	SIT1		0.61	0.72	2.31	2.12	3.27	1.41
YBL100C			2.55		0.51	0.59	0.51
YER148W	SPT15		0.52	0.5	1.62	1.56	1.94	0.85
YKL171W			0.91	1	1.23	1.31	1.17	0.53
iOx543I			1.52	1.38	0.75	0.87	0.73	0.54
iMx026I			1.8	2.44	0.59	0.59	0.47	1.04
iIx103I			3.61	3.73	0.47	0.49	0.59	0.15
YLR212C	TUB4		2.13	2.88	0.91	1	0.31
iDx491I			1.19	1.35	0.82	0.82	0.7	0.9
YER083C			1.62	1.65	0.6	0.7	0.42
iHx080I					1.26	1.61
iDx557I					0.67	0.73	0.56	0.29
YER149C	PEA2		0.37	0.53	1.72	1.75	1.95	2.08
YOL095C	HMI1		1.6	2.01	0.4	0.41	0.43	0.4
iLx069I			0.14	0.13	7.79	6.7	4.69	6.73
iHx146I			1.22	1.19	0.79	0.67	0.61	0.54
iDx223I			0.95	0.97		0.45	0.71	0.48
YOR178C	GAC1		2.32	2.49			0.54	0.37
YFR040W	SAP155		0.71	0.86	1.38	1.39	1.34	0.88
iNx252I			1.39		0.9	0.88	1.19	0.76
YFL023W			0.5	0.46	2.03	1.9	2.02	1.77
iNx318I			0.89	0.98	0.99	0.94	1.26	0.68
YJR029W			1.1	1.04	0.81	0.82	1.21	0.57
YPL052W			1.14	1.21	0.77	0.86	0.93	0.39
iPx501I			1.2	1.56	0.99	1.05	0.77	0.46
YPR135W	CTF4		0.96	0.97	0.76	1.01
iGx189I			1.09		0.83	1
YPL118W	MRP51		0.74	1.01	0.93	0.87	0.71	0.27
iMx295I			1.68		0.58	0.68	0.51
YFR041C			0.43	0.46	2.76	2.71	1.97	2.51
YEL066W	HPA3		1.68	1.68	1.14	1.19	0.83	0.37
YER056C-A	RPL34A		2.86	4.55	0.93	0.97	0.46	0.57
YBL101C	ECM21		1.29		0.7	0.71
YFL024C	EPL1		0.36	0.36	1.27	1.4	3.74	2.8
YKL172W	EBP2		1.19	1.43	0.89	0.86	0.65	0.56
YPL053C	KTR6		1.26	1.27	0.71	0.67	0.52	0.53
iIx104I			2.36	3.62	0.56	0.55	0.84	0.46
iOx544I			1.24	1.38	0.56	0.72	0.48	0.41
iMx027I			1.22	1.42		0.82	0.95	0.76
YPR136C			0.94	0.91	0.61	0.75	1.4
YLR213C	CRR1		1.97	3.6	0.41	0.47	0.46
iOx210I			0.62	0.75	1.8	1.59	1.83	2.05
YPL119C	DBP1		1.38	1.44	0.88	0.94
iDx492I			1.72		0.85	0.84	0.81	0.35
iHx081I					1.51	1.64
YEL067C			0.98	0.96	1.29	1.13	1.13
iDx558I			1.62	1.36	0.52	0.62	0.88	0.33
YOL096C	COQ3		3.91	6.1	0.46	0.47	0.46
iHx147I			0.6	0.52	1.8	2.03	1.47	1.21
iDx224I			0.79	0.83	0.71	0.82	0.66
YOR179C			2.97	4.39	0.37	0.41	0.21	0.34
iNx253I			1.5	1.36	0.67	0.65	0.65
iJx330I			2.29	2.52	0.38	0.39	0.44	0.26
YPR070W	MED1		1.38	1.71	0.74	0.68	0.52	0.33
iNx319I			0.64	0.66	1.93	1.68	1.68	1.28
iPx502I			0.56	0.44	1.39	1.57	1.8	0.75
YER084W				1.7	0.42	0.52	0.42
iMx296I			0.5	0.52	2.04	1.85	2.17	1.74
YFL025C	BST1		0.48	0.42	2.9	2.47	2.03	1.76
YGL250W			2.03	2.28	0.4	0.4	0.6	0.62
YKL173W	SNU114		1.04	1.13	0.74	0.75	0.79
iMx028I			1.21			0.74	1.04	0.72
iOx545I			1.12			0.98	0.65
iIx105I			1.74	2.5	0.75	0.8	1.14	0.53
iOx211I			1.6	2.04	0.99	1.05	0.85	0.52
iDx493I			2.37	2.6	0.4	0.49
YER085C			1.53	2.22	0.45	0.52	0.4	0.32
iHx082I			0.97	0.95	1.42	1.47	1.04	0.8
YEL068C			0.67	0.6	1.3	1.33	1.81	1.05
iDx559I			1.5	1.47	0.49	0.53	0.56	0.45
YOL097C	WRS1		6.21	11.18	0.34	0.37	0.7	0.2
YKL174C			1.43	1.42			0.76	0.58
YGL251C	HFM1		2.21	2.4	0.52	0.55	0.51	0.31
iDx225I				1.9			0.48
iHx148I			1.65	1.25			0.62	0.56
YFR042W			0.73	0.92		0.99
iNx254I			1.93		0.89	0.76	0.57	0.26
iJx331I			0.4	0.37	2.77	2.67	2.09	0.92
YBL102W	SFT2		2.06	3.83	0.79	0.86	0.76	1.11
YPR071W			1.35	1.27	0.62	0.67	0.61	0.45
YPL054W	LEE1		0.89	1.2	1.02	1.01	1.12	0.55
iPx503I			0.68	0.69	0.74	0.88	0.69
YPR137W	RRP9		1.05		0.89	0.96
YLR214W	FRE1		0.76	0.83	1.42	1.18	1.03	0.97
iMx297I			0.24	0.22	3.48	3.91	2.77	2.59
YFR043C			0.56	0.68	2.2	2.25	2.37	2.54
YBR120C	CBP6		0.36	0.44	3.62	3.64	3.95	3.42
YBL103C						0.37	0.38
iOx480I			1.1	1.32	1.17	1.09	1.18	1.14
iIx040I			1.44	1.54	1.22	1.23	0.72	0.31
YPL055C			2.93	4.47	0.37	0.39	0.5	0.2
iOx546I			1.44	1.57	0.53	0.83	0.67	0.43
iMx029I			1		1.56	1.4	1.39	0.98
iIx106I			0.71	0.65	1.4	1.5	0.9	0.96
YPR138C	MEP3		2.2	2.36	0.53	0.55	0.54	0.44
YLR215C			0.76	1	1.26	1.19	1.21	0.78
iOx212I				0.46	1.66		1.25	1.01
iDx494I			1.9			0.51	0.43	0.5
iHx083I					1.12	1.23	1.14
iDx160I			1.51	1.19	0.95	0.9	0.81	0.36
YEL069C	HXT13		1.69	1.94	0.56	0.63	0.83	0.45
YOL098C			0.69	0.59	2.82	2.8	1.7	1.29
YGL252C	RTG2		0.52	0.63	1.48	1.37	1.86	1.46
iHx149I			2.13	2.67	0.5	0.69	0.28
iDx226I			0.24	0.18	1.35	1.6	2.18	2.18
iNx255I			0.26	0.22	3.25	2.34	2.13	1.72
iJx332I			0.81	0.71	0.9	0.97	1.2	1.1
YGR001C			0.13	0.1	5.25	4.97	7.44	8.02
YFL026W	STE2		0.46	0.7	2.47	2.13	2.57	1.49
YPR072W	NOT5		0.6	0.59	1.58	1.47	1.66	1.34
YIL015C-A			0.7		1.14	1.01
iPx504I			0.8	0.72	1.15	1.21
iMx298I			1.13		0.94	0.82	0.8
YER086W	ILV1		1.63	1.7	0.59	0.72	0.52
YFR044C			0.88	1.07	1.29	1.21	1.12	1.19
YBR121C	GRS1		0.9	0.86	1.19	1.01	1.3	1.22
YBL104C			0.78	0.89	0.64	0.74
iOx481I			0.83	0.98	0.83		0.75	1.13
iIx041I			1.04	1.23	1.43	1.33	1.25	0.52
YFL027C			1.06	1.06	0.88	0.88	0.81	0.69
YPR073C	LTP1		0.28	0.26	2.98	3.05	3.04	3.09
YKL175W			1.59	1.86	0.9	0.79	0.94	0.32
YPL056C			2.15	2.23	0.7	0.83	0.28
iOx547I			0.61			1.84	1.37
iIx107I			0.78	0.76	0.69	0.65	0.55	0.42
YPR139C			1.6	1.56	0.52	0.62	0.64
YLR216C	CPR6		1.62	2.32	0.49	0.51	0.52	0.72
iOx213I			0.54	0.74			1.48	1.02
iDx495I			0.99	0.93	0.94	1.06	0.91	0.76
iDx161I			0.58	0.42	1.67	1.52	1.06	0.67
iHx084I			1		1.3
iNx190I			2.14	2.32	0.42	0.47	0.54	0.52
YOL099C			0.25	0.25	4.05	3.42	5.02	2.85
YKL176C			1.38	1.51	0.56	0.6	0.64	0.34
iDx227I			0.26	0.22	3.46	4.6	2.8	2.3
iNx256I			0.32	0.3	4.26	2.65	2.34	3.05
iJx333I			1.83	1.82	0.41	0.49	0.35	0.28
YGR002C			0.17	0.22	5.84	5.52	5.96	4.88
YLR150W	STM1		0.53	0.5	2.56	2.31	2.04	2.03
iPx505I			1.1	1.41	1.2	1.13	1.27	0.69
iMx299I			0.91	0.79	0.64	0.77	0.65
YER087W			0.63	0.7	2.04	2.2	1.25	0.7
YBR122C	MRPL36		0.82	0.96	0.43	0.49	1	1.03
YGR270W				1.53	0.5	0.55
YBL105C				0.53		0.93
iOx482I			2.41	3.84	0.46	0.44	0.49	0.48
iIx042I			1.6	1.65	0.67	0.75	0.7
YFL028C	CAF16		0.65	0.93	1.54	1.36	1.83	1.32
YPR074C	TKL1		0.89	0.91	1.36	1.19	1.43	1.57
YLR151C			0.25	0.3	3.17	2.5	4.18	2.61
YGL253W	HXK2		0.69	0.74	1.39	1.38	2.18	1.49
YPL057C	SUR1		2.41	2.64	0.37	0.36		0.19
iOx548I					1.5	1.47
iIx108I			0.37	0.32	2.59	2.58	1.76	1.02
iOx214I			1.15	1.46	1.62		1.39	1.22
iDx496I			1.09	1.04	0.59	0.83	0.46	0.5
YER088C	DOT6		1.03	1.02	0.89	1.05	0.87
iHx085I			1.02			0.87	1.13
iDx162I			1.74		0.69	0.93	0.47	0.25
iNx191I					0.49	0.59	0.6	0.53
iDx228I			0.71	0.7	0.99	1.11	1.29	0.56
iNx257I			2.4	3.57	0.71	0.69	0.48	0.64
iJx334I			2.86		0.38	0.39	0.43
YFR045W			0.62	0.6	1.68	1.58	1.34	0.77
iPx440I			0.5	0.53	1.54	1.44	1.43	0.8
iPx506I			1.4	1.48	1.15	1.28	0.99	0.49
YLR217W			1.21	1.49	1.1	0.96	1.56
YBL040C	ERD2		1.13	1.56	1.31	1.06	0.99	0.59
YFR046C			0.74	0.94	1.79	1.87	1.41	0.7
YBR123C	TFC1		2.25	2.41	0.42	0.42	0.48	0.48
iEx120I				0.5	1.08	1.07
iIx043I				2.3	0.91	0.98	0.88	0.35
iOx483I			1.71	2.63			0.31
YGR271W			1.14	1.19		1.05		0.81
YFL029C	CAK1		0.55	0.45	2.47	1.82	2.18	1.64
YBL106C	SRO77		0.95	1.02	1.15	1.18	0.97
YPR075C	OPY2		2.21	2.38	0.58	0.6	0.44
YLR152C			0.68	0.99	1.39	1.35	1.68	1.51
YGL254W	FZF1		2.82		0.57	0.75	0.61	0.53
YKL177W			0.94		1.74	1.24	1.27
YPL058C	PDR12		0.9	0.89	1.58	1.33
iOx549I			0.57	0.47	1.62	1.34	1.18	0.84
iIx109I			1.07	1.26	0.92	0.84	1	0.68
YLR218C			0.7	0.89	2.14	1.74	2.37	1.45
YGR003W			0.2	0.15	6.35	5.52	4.18	4.16
iOx215I			0.26	0.2	4.27	3.63	2.91	4.08
iDx497I			0.35	0.27	2.77	2.63	1.91	1.88
YER089C	PTC2		1.01		1.17	0.95
iHx086I			0.86		0.92	1.1	1.21	1.12
iDx163I			2.39		0.61	0.52
YGR272C			0.37	0.47	4.12	3.51	1.85	1.18
iNx192I				2.64
YKL178C	STE3		1.16	1.41	0.83			0.85
iDx229I			1.68	1.88	0.67	0.64	0.76	0.8
iNx258I			2.19	2.36	0.69	0.69	0.33	0.21
iJx335I			1.42	1.51	0.64	0.76	0.41	0.68
iPx441I			1.99		0.74	0.76	1.33	0.43
iJx001I			2.21	2.74	1.27		2.2	1.23
YMR110C			0.51	0.53	2.29	2.19	2.48	1.5
iPx507I			1.62	1.67	0.58	0.63	0.4	0.45
YFR047C			0.9	0.74		1.3
iOx484I			1.78	1.87	0.65	0.63	0.72	0.46
iIx044I			1.3
iEx121I			0.44	0.33	1.76	1.39	1.06	1.06
YBL107C			0.92	0.8	0.85	0.96	0.51	0.67
YGL255W	ZRT1		2.59	3.06	0.43	0.44	0.54	0.35
iOx150I			1.1	1.05	0.82	0.89	1.38	0.95
YGR004W			0.16	0.2	5.91	6.05	7.25	5.73
iOx216I			0.32		1.52	1.42	1.11	1.26
iDx498I			1.9	2.04	0.39	0.46	0.74
YGL190C	CDC55		2.07	1.77	0.81	0.86	0.72	0.42
iHx087I			0.24	0.21	3.33	3.94	2.55	2.63
iDx164I			3.5	4.02	0.52	0.52	0.61	0.4
YGR273C			0.35	0.44			2.59	2.85
iNx193I				4.03	0.46	0.6		0.48
iJx270I			0.53	0.56	2.54	2.37	2.38	0.97
YKL179C			0.25	0.3	2.7	3.3	3.54	1.97
YBL041W	PRE7		2.03	3.27	0.73		0.9	0.52
YBR124W			2.2	2.42	0.54		0.46
iNx259I					0.41	0.45	0.41	0.39
iJx336I			1.51	1.56	0.68	0.77	0.67	0.7
YGR005C	TFG2		0.19	0.24	4.28	4.26	5.55	5.26
iPx442I			1.12		1.24	1.08		0.44
iJx002I			1.38	2.16	1.84	1.95	2.59	1.44
YPR076W			1.86	1.8	0.69	0.73	0.4
YMR111C			2.19	2.36	0.72	0.67	0.76	0.41
YPL059W	GRX5		0.96	1.14	1.18	1.14	0.7	0.69
iPx508I			1.5		1.2	1.48	0.99	1.56
YLR219W			0.48	0.65	2.15	1.81	2.86	2.08
YBL042C					0.54	0.51	0.67	0.39
YBR125C	PTC4		2.39	2.88	0.55	0.49		0.31
iOx485I			3.59		0.67	0.62	0.4	0.27
iIx045I			1.05			0.7	0.52
iEx122I			0.6	0.44	1.38	1.24	1.26	0.52
YPR077C				2.08	0.35	0.42	0.36
YLR154C			0.8	0.82	0.45	0.49	1.07	0.77
YGL256W	ADH4		1.51	1.72	0.59	0.56	0.73	0.66
iOx151I				0.2	2.6	2.19	2.84	1.96
iOx217I			0.54	0.52	1.75	1.75	1.19	1.26
iDx499I			1.05			0.74
iHx088I			0.81	0.72	1.2	1.32	1.24	0.61
iDx165I			2.84		0.43	0.34	0.34	0.22
YGR274C	TAF145		0.94	1.15		0.96		0.37
iNx194I			1.6	2.17			0.62	0.57
iJx271I			1.75		0.72	0.88	0.84
YGL257C	MNT2		1.11	1	0.47	0.53	0.67	0.6
iJx337I			1.23	1.27	1.08	1.39	1.48	1.1
YFR048W			1.48	2.1	1.12	1.06	1.35	0.84
YBL108W			1.29	1.4	1.13	1.22	1.15	0.53
iLx520I				0.89	0.95	0.86	0.84	0.71
iPx443I			1.49	1.77	0.77	1.02	0.66
iJx003I			1.65	1.47	0.96	1	0.91	0.67
YMR112C	MED11		1.51	1.6	0.54	0.72	0.65	0.31
iPx509I			0.73	0.81	1.97	1.94	1.66	1.32
YNL320W			0.86		0.71	0.74
YBR060C	ORC2		3.12	3.91	0.42	0.46	0.74	0.59
YGL191W	COX13		1.27		1.01	0.99	0.61
YBR126C	TPS1		1.6	1.66	0.78	0.77	0.93	0.46
iOx486I			1.22	1.57		0.93	0.96	0.97
iIx046I			1.97	1.98	0.56	0.55	0.6
iEx123I			0.4	0.3	2.57	2.03	2.17	2.45
YPR078C			3.5		0.34	0.31	0.29	0.22
YLR155C	ASP3-1		1.5	2.18	0.78	0.74	0.53	0.95
iOx152I			0.45	0.47	2.4	2.39	2.77	1.75
YGR006W	PRP18		0.36	0.41	2.52	2.38	4.2	2.17
iOx218I			0.31	0.24	2.65	2.49	1.76	2.13
iHx089I			0.43	0.39	1.83	2.13	1.55	0.81
iDx166I			0.66		1.29	1.28	0.77	0.91
iNx195I			3.08	4.49			0.57	0.6
iJx272I			0.37	0.46	2.57	2.2	1.86	1.38
YBL043W					0.96	0.89	0.67	0.58
iJx338I			1.23		0.69	0.91
YFR049W	YMR31		0.46	0.35	2.23	2.17	2.28	1.34
YBL109W			1.72	1.74	1.99	1.73	2.41	1.62
iPx444I			0.3	0.26	2.3	2.33	1.67	1.51
iLx521I			1.28	1.7	0.8	0.78	0.57	0.38
iJx004I			2.52	2.56	0.45	0.44	0.48	0.33
iPx110I			0.98	0.9	1.01	0.97	0.78	0.37
YNL321W			3.03	3.35	0.42	0.49	0.5
YBR061C			0.35	0.36	3.37	2.99	3.29	3.1
YGL192W	IME4		1.77	1.63	0.57	0.54	0.64	0.27
YBR127C	VMA2		2.21	2.27	0.55	0.55	0.53	0.47
iOx487I			0.69	0.99	1.37	1.19	1.3	0.77
iIx047I			1.26	1.5	0.45		0.66
iEx124I			0.23	0.19		2.36	2.68
YGR275W	RTT102		2.38	2.96	0.45	0.44	0.58	0.27
YDR310C	SUM1		0.86	1.05	2.62	1.72	1.79	0.77
YGL258W			1.68	1.73	0.82	0.75	1.07	0.71
iOx153I			1.02	0.94	1.06	1.14	1.43	0.87
iKx230I			1.18	1.34	0.84	0.86	1.02	0.47
YCL001W	RER1		0.47	0.68	1.21	1.54	2.64
YNL322C	KRE1		2.29	3.41	0.56	0.57	0.41	0.22
iOx219I			0.57	0.59	1.49	1.34	0.96	0.95
YML030W			1.33	1.55	0.88	0.96	0.78	0.53
YGR007W	MUQ1		0.29	0.24	3.38	2.96	3.79	3.3
YMR113W			1.23	1.16	1.22	1.23	0.9	0.67
YGL193C			0.66	0.54	0.71	0.81	0.74	0.54
iDx167I				2.16	0.64	0.56	0.62	0.51
YGR276C	RNH70		1.07	1.06	0.6	0.58	0.69	0.54
iNx196I				0.93	0.78	0.79	0.83	0.74
iJx273I			0.63	0.61	2.19	2.21	1.26	1.16
YBL044W			1.19	1.27	0.95	0.72
YCL002C			0.14	0.12	5.63	5.44	4.93	3.98
YLR090W	XDJ1		1.5	1.99	0.46	0.58	0.71	0.38
iJx339I			1.84		0.44	0.53	0.6	0.27
YGR008C	STF2		0.29	0.28	3.02	2.42	3.86	2.17
iPx445I					0.75	0.88	0.74
iLx522I			1.36	1.49	1.12	1.08	1.2	0.68
iJx005I			0.48	0.43	3.04	3.03	1.6	1.39
YPR079W			2	1.99	0.45	0.41	0.3	0.36
YLR156W			0.65	0.71	1.89		1.34	1.3
YMR114C			1.11	1.22	0.77	0.85	1.12	0.53
iPx111I			0.87		1.28	1.48
YBR062C			1.02	1.21	1.02	1.05	1.45	1.03
YBL045C	COR1		1.74	2.44	0.83		0.58	0.61
YBR128C	APG14		2.96	3.78	0.51	0.56	0.52	0.44
iOx488I			1.39		0.92	1.06
iIx048I			1.08	1.35	0.64	0.69	0.6
YLR157C	ASP3-2		0.46	0.62	2.52	2.13	3.11	1.55
YGL259W	YPS5		1.09	1.03	1.04	1.03
iOx154I					0.55	0.6
iKx231I			0.61	0.51	1.34	1.5	1.33	1.02
YML031W	NDC1		1.37	1.45	0.7	0.76	0.73	0.69
YGL194C	HOS2		0.48	0.41	1.81		1.62	1.35
iDx168I			0.29	0.25	1.84		1.78	2.01
YGR277C			2.62	2.04	0.32	0.36	0.41	0.3
iJx274I				0.87	1.49	1.32
iNx197I			0.52	0.59	1.81	1.86	1.84	1.01
YCR020C	PET18		0.19	0.17	4.92	4.66	5.6	4.68
iPx380I			0.9	0.84	2.18	2.11	0.77	0.68
YLR091W			0.83	0.83	1	0.99	1.11	0.62
YGR009C	SEC9		0.29	0.25	3.01	2.86	2.05	2.64
YML032C	RAD52		0.71	0.68	1.63	1.65	1.72	0.63
YDR311W	TFB1		1.48	1.68	0.65		0.59	0.34
iLx523I					2.54	2.2	1.49	1.3
iJx006I			1.8	1.87	0.66	0.67	0.58	0.26
iPx446I			0.65	0.78	1.41	1.78	1.44	1.33
iPx112I			0.53			1.32
YNL323W			1.29	1.29	0.55	0.62	0.45
YBR063C			1.26	1.18	1.04	0.98	1.04	0.77
iEx060I			1.63		0.7	0.85	0.46	0.5
YBR129C	OPY1		1.96	2.32	0.84	0.95	0.54	0.42
iOx489I			1.55	1.5	1.19	1.12	0.6	0.58
iIx049I			0.7	0.73	1.71	1.73	1.37	0.53
iEx126I			1.18				0.73
iOx155I				2.88	0.51	0.71	0.93	0.24
iKx232I			1.91	1.86	0.81	0.64
YCL003W			0.17	0.21	8.51	6.87	6.64	5.75
YMR115W			0.62	0.51	1.94	1.64	1.2	1.15
iDx169I			0.99		1.25	1.11	0.88	1.09
iNx198I			1.38	1.83	0.49	0.49	0.68	0.54
iJx275I			0.97			1.54	0.9	1.1
YBL046W			1.58	1.77	0.86	0.84	0.93	0.62
YCR021C	HSP30		0.56	0.44	2.04	1.62	1.63	1.39
iPx381I			1.7	1.55	0.38		0.35	0.3
YLR092W	SUL2		1.07	0.9	0.84	0.82	0.85	0.44
YMR050C			1.69	1.93	1.54	1.77	1.84	1.5
YDR312W	SSF2		0.84	0.96	0.94	0.93	1.15	0.63
iJx007I				2.84	0.35	0.5	0.62	0.37
iPx447I			0.87	0.75	1.37	1.22		1.12
iLx524I			1.11	1.39	0.72	0.77	0.87	0.44
YMR116C	ASC1		1.07	1.06	0.93	0.9	1.04	1.09
iPx113I			0.55	0.49	1.61	1.82	1.18	1.2
YNL324W			2.85	4.05	0.36	0.46	0.37	0.34
iEx061I			1.73		0.85	0.84	0.48	0.39
YBL047C			1.04	1.06	1.41	1.35	1.27	0.82
YLR093C	NYV1		1.36	1.75	0.54	0.66	0.86	0.47
YGL195W	GCN1		0.99	0.79	0.96	0.88
iOx090I			1.43	1.96	0.71	0.64	0.74	0.45
iEx127I			1.59	1.5	0.83	0.74	0.7	0.79
YGR278W			1.64	1.76	0.55	0.6	0.76	0.58
YDR313C	PIB1		0.62	0.58	1.22	1.18	1.32	1.29
iGx310I			1.04	1.11	1.38		1	0.69
iOx156I			1.42	1.76	0.57	0.6	0.74	0.42
iKx233I			0.67		1.2	1.31
YCL004W	PGS1		0.24	0.29	4.32		5.77	5.08
YNL325C	FIG4		1.38	1.49	0.52	0.54	0.61	0.4
YML033W			0.68	0.62	1.36	1.31
YIL110W			0.45	0.59	2.33	2.05	2.46	1.89
YGR279C	SCW4		2.09	2.12	0.54	0.54	0.97	0.57
YBR064W			1.05	1.15	0.96	1.02	0.75	0.87
iNx199I			1.88	2.17			0.6
iJx276I			0.86	0.92	1.36	1.29	1.03	0.73
iBx430I			2.36	3.54	0.84	0.9	0.5	0.43
YCR022C			0.95	0.87	0.87	0.89	1.09	0.48
iPx382I			1.09	1.05	0.81		0.62	0.74
YHR170W	NMD3		0.75	0.75	1.04	1.15	1.36
YDL230W					0.37	0.39
YMR051C			2.32	2.88	0.81	1.01	0.91	0.54
iPx448I			1.62	1.43	0.44	0.57	0.38	0.52
iLx525I			1.16	1.45	0.83	0.66	1.23	0.64
iJx008I			3.27	3.75	0.48	0.5	0.31	0.28
YLR159W			1.25	1.68	1.41	1.14	1.19	0.71
YMR117C	SPC24		2.89	3.32	0.52	0.55	0.41
iPx114I			0.73	0.61	1.89	1.78	1.4	1.02
YBR065C	ECM2		1.73	1.87	0.69	0.67		0.37
iEx062I			1.08	1.12	0.97	0.87	0.56	0.86
YLR094C	GIS3		2.39	2.74	0.64	0.69	0.45	0.33
YGL196W			2.45	2.7	0.76	0.72	0.47	0.2
iOx091I			1.09	1.28	1.05	0.98	0.79	0.83
YDL231C			1.21	1.29	1.17	1.25	1.03	0.66
iEx128I			2.07	1.51			0.54
YDR314C			0.9	0.82	1.08	1.08
YNL260C			0.32	0.33	2.38	2.44	2.51	2.46
iOx157I				0.93	0.95	1.09	0.86
iKx234I			1.6	1.72	0.56	0.61	0.74	0.53
iGx311I			0.54		2.01	1.86	1.24	1.32
YCL005W			0.39	0.49	2.55	2.39	5.03	2.57
YNL326C			0.99	1.25	0.87	0.91	1.55	0.98
YIL111W	COX5B		0.79	0.74	1.17	1.07	0.93	0.51
YML034W	SRC1		0.98	0.92	0.95	1.06	0.76	0.7
YOR300W			1.64	1.48		0.68
iJx277I			1.16	1.51	1.27	1.22	1.02	0.51
iBx431I			1.92		0.29		0.42	0.34
YCR023C			0.65	0.54	1.28	1.33	1.13	0.79
YBL048W			0.41	0.41	2.08	1.79	2.89	0.8
iPx383I			0.72				1.21
iLx460I			0.3	0.26	3.81	2.51	2.67	2.07
iFx020I			0.59	0.53	2.5	2.54	3.03	3
YHR171W	APG7		0.48	0.45	1.76	1.79	1.59	1.31
YCL006C			0.4	0.47	1.68	1.5	2.19	1.92
YML035C	AMD1		1.13	1.33	0.87		0.79	0.49
iPx449I			1.56	1.41
iLx526I			2.42	3.16	0.61	0.6	0.68	0.93
iJx009I			0.57	0.5	1.6	1.41	0.89	0.83
YMR118C			3.37	4.12	0.39	0.42	0.31
iPx115I			0.63	0.48	1.82	1.91	1.25	1.54
YBR066C	NRG2		3.69	4.42	0.35		0.38	0.34
iGx580I			0.9	0.91	0.96	1.09	1.34	0.83
iEx063I			0.33	0.32	2.21	2.03	1.4	1.28
YLR095C			1.48	1.29	0.6	0.72
YGL197W	MDS3		2.41	2.79	0.5	0.54	0.55	0.4
iOx092I			2.08		0.45	0.52	0.41	0.44
iEx129I			1.06	1.12	0.81	0.74	0.79
YDR315C	IPK1		2.94	2.71	0.5	0.54	0.29	0.47
iOx158I				1.23	1.08	1.08	1.08
iKx235I			1.05	1.04	1.1	1.14	1.05	0.84
iGx312I			0.73	0.74	2.11	1.57	1.38	1.05
YMR052W	FAR3		1.01	1.14	0.84	0.94	0.99	0.65
YIL112W			1.33	1.74	0.62	0.66	0.67	0.5
YOR301W	RAX1		1	0.94	0.65
iJx278I			0.89	1.04	0.72	0.91	0.66	0.3
iBx432I			0.42		2.03	2.03	1.54	1.9
YCR024C			0.79	0.75	0.75	0.83	1.37	0.47
YBL049W			0.78	0.84	1.54	1.46	2.16	1.23
iPx384I			1.85	2.5	0.7	0.69	0.9	0.66
iLx461I			0.34	0.25	3.18	2.58	2.49	3.08
iFx021I			1.05	0.95	1.45	1.3	1.01	0.77
YHR172W	SPC97		0.9	1.16	0.86	0.83	0.92	0.66
YCL007C	CWH36		0.45	0.58	2.23	1.71	3.07	0.92
YMR053C	STB2		2.17	2.31	0.73	0.67	0.71	0.33
YDL232W	OST4		0.96		0.75	0.87	0.84
iPx050I			1.73	1.13		0.87
iLx527I			1.06		1.69	1.51	1.29	0.75
YNL261W	ORC5		0.43	0.44	2.05	2.23	2.59	1.84
iPx116I			0.47		1.73		1.96	1.61
YNL327W	EGT2		1.13	1.48	1.13	0.94	1.38	0.7
YNR010W	CSE2		0.15	0.18	5.72	5.28	6.14	4.94
YBR067C	TIP1		2.77	3.28	1.04	0.94	0.47	0.46
iGx581I			1.14	0.96	0.83	0.92	0.74
iEx064I			0.28	0.21	3.9	2.63	2.55	2.38
YDR250C				1.14	0.5	0.64	0.58
YHR173C			0.77	0.65	1.14	1.18	0.79	0.69
YGL198W			5.63		0.47	0.47	0.46	0.44
iOx093I			2.19		0.83	0.82	0.33	0.28
iKx170I			1.04	1.17	0.65	0.63	1.01	0.27
iOx159I			0.31	0.31	3.77	3.19	4.06	2.16
iKx236I			0.56	0.67	1.52	1.49	1.42
iGx313I			0.47	0.43	1.74	1.75	1.68	2.12
YNL328C	MDJ2		2.28		0.35	0.44	0.32
YNR011C	PRP2		0.2	0.22	5.17	4.12	4.32	4.01
YIL113W			2.92	4.44	0.7		0.74
YML036W			0.86	0.89	0.97	1.12	0.95	0.65
YMR119W			1.1	1.01	1.08	1.01	0.77	0.37
YGL199C			3.27	3.94	0.7	0.75	0.55	0.59
YOR302W					0.74	0.81
iJx279I					1.19	1.1	0.87	0.7
iBx433I			2.25	2.42	0.71	0.66	0.61	0.37
YCR025C			2.12	2.46	0.6	0.67	0.38
iPx385I			1.23	1.47			0.49	0.41
iLx462I			2.12	2.12	0.54	0.78	0.37	0.57
iFx022I			2.29	3.03	0.72	0.74	0.67	0.47
YLR096W	KIN2		0.51	0.5	1.83	1.84	1.43	0.82
YCL008C	STP22		0.61	0.75	2.63		2.61	1.71
YDL233W			1.02	1.02	0.94	1.12	0.7	0.5
iPx051I			1.73	1.45	0.38	0.4
YML037C			1.6	1.88	0.92	0.9		0.6
YIL114C	POR2		2.17	3.8	0.52	0.58	0.4	0.15
iLx528I					1.03	0.97	0.61	0.69
YDR316W			0.99	0.85	0.66	0.86	0.78
YNL262W	POL2		1.16	1.16	0.69	0.73
iPx117I			1.93	2.2	0.48	0.49	0.33
YBR068C	BAP2		2.32	3.38	0.67	0.59	0.8	0.81
iGx582I				2.11	0.65	0.81
iEx065I			2.96	3.55	0.37	0.38	0.39	0.21
YLR097C			0.26	0.28	3.09	2.92	3.05	2.12
iOx094I					0.51	0.5	0.4	0.44
iKx171I				1.1	1.64	1.66
YDL234C	GYP7		2.02	2.11	0.59	0.4	0.41	0.32
YNL263C	YIF1		2.09	2.79	0.49	0.5	0.56
iKx237I			0.71	0.76	1.39	1.72	1.39	1.07
iGx314I			0.37	0.32	2.9	2	1.44	1.82
iMx420I			2.44	2.54	0.76	0.85	0.36
YNL329C	PEX6		1.94	2.58	0.5	0.51	0.45	0.2
YMR054W	STV1		1.47	1.68	0.79	0.8	0.95	0.51
YOR303W	CPA1		2.48	2.88	0.83	0.84	0.45	0.28
iBx434I			1.35	1.56	0.61	0.63	0.59	0.4
YCR026C			1.59	1.34	0.59	0.71	0.75
iBx100I			1.19		1.38	1.22	0.61	0.49
YDR251W	PAM1		1.17	1.16	0.76	0.9	0.59
iPx386I			0.92	0.99	1.05	1	0.76	1.09
iLx463I			1.9	1.78	0.65	0.8	0.59	0.29
iFx023I			0.8		1.28	1.31	1.03	0.71
YHR174W	ENO2		0.56	0.67	1.66	1.63	2.09	1.07
YCL009C	ILV6		0.35	0.47	3.09	2.56	3.6	2.61
YMR055C	BUB2		0.47	0.48	1.19	1.2	1.65	1.11
iPx052I			0.84	0.79	0.7	0.88	0.53
YML038C	YMD8		0.44	0.51	1.96	1.5	1.99	0.94
YIL115C	NUP159		1.05	0.85	0.86	0.87	0.8	0.55
iLx529I			1.57				0.46
YDR317W			0.57	0.51	1.47	1.58	1.28	1.22
iPx118I			0.66	0.59	3.49	3.65	4.3	3.02
YNR012W	URK1		0.22	0.25	5.29	3.99	6.44	4.2
YBR069C	VAP1		1.86	1.97	0.46	0.46	0.68	0.37
iGx583I			0.99	0.96	0.94	1.04	0.86
iEx066I			0.62	0.51	1.96	1.46	0.77	0.76
YLR098C	CHA4		0.92	0.91	0.82	0.94	1.01	0.6
iOx095I			2.15	2.43	0.51	0.56	0.28	0.64
iKx172I			0.65	0.56	1.98	1.93	1.25	1.29
YDL235C	YPD1		0.86	1.15	0.84		0.68	0.56
YNL264C	PDR17		4.13		0.47	0.51	0.77	0.38
iKx238I					0.47	0.52	0.9	0.56
iGx315I			0.59	0.56	1.62	1.25	1.11	1.15
iMx421I			0.46	0.38	2.73	2.57	1.82	1.24
YNR013C			0.35	0.38	2.86	2.57	3.73	3.05
YOR304W	ISW2		0.71	0.67	1.36	1.37	1.49	1.13
iBx435I			1.13	0.96	0.84	0.88	0.81	0.49
YCR027C	RSG1		0.63	0.59	0.87	0.9	1.21	0.85
iBx101I			1.03	1.2	1.73		1.25	0.97
YDR252W	BTT1		0.57	0.53	1.1	1.16	1.32	0.7
iLx464I				0.71		1.21	0.91	0.83
iPx387I			0.39		1.2	1.29	1.47	1.2
iFx024I			1.45		0.56	0.61	0.42
YHR175W	CTR2		0.91	1.36	1.16	1.22	1.35	1.06
YMR056C	AAC1		3.05	4.6	0.66	0.68	0.51	0.3
iPx053I			2.35	2.47	0.38	0.44	0.44
iLx130I			2.07			0.42	0.57
YDR318W	MCM21		1.05	1	1.59	1.46	1.69	0.89
iPx119I			2.12	1.91		0.57
iGx584I			1.06	1.1	1.01	1.08	0.8	0.4
iEx067I			1.93		0.73	0.74	0.46	0.33
YLR099C				2.08	0.62	0.69	0.72	0.33
YDR253C	MET32		0.64	0.57	1.83	1.72	2.24	1.51
iOx096I					0.39	0.52	0.34	0.56
iKx173I			0.39	0.46			2.11	2.14
iGx250I			0.9	0.83	1.17	1.14	0.95
YDR319C			1.04	1.1	0.87	0.89	0.87	0.74
YNL265C	IST1		0.77	0.89	1.47	1.55	1.36	0.86
iGx316I				0.78	0.93	1.02	0.9	0.46
iKx239I			0.25	0.25	2.71	2.75	2.05	1.17
YIL050W	PCL7		2.69		0.79	0.55	0.45	0.16
iMx422I					0.54	0.75	0.6
YER007C-A			0.19	0.26	6.42	5.87	7.21	4.47
YIL116W	HIS5		0.85	1.43	1.62	1.74	1.92	1.08
YML039W			1.68	1.99	1.5	1.5	1.4	1
iBx370I							0.6
YOR305W			0.35	0.23	3.06	3.12	2.56	2.26
YDL170W	UGA3		1.4	1.77	0.76	0.74	0.59	0.49
YCR028C	FEN2		1	0.84	1.26	1.12	1.6	0.82
iBx102I			0.32	0.32	3.14	2.58	3.22	3.49
YIL051C	MMD1		2.33	3.23	0.74		0.45	0.27
iPx388I			1.63	2.5	0.87	0.88	1.01	0.7
iLx465I			2.32	3.48	0.46	0.5	0.51	0.49
iFx025I			0.5	0.41	1.69	1.49	1.08	0.8
YHR176W			0.94	1.03	0.92	0.82	0.65
YMR057C					0.99	1.04
YDL236W	PHO13		1.54		0.79	0.83	0.58	0.53
iPx054I			1.06	0.95	1.07	1.2
iLx131I			1.07	1.06	0.55	0.64	0.64
YIL117C			1.11	1.09	0.78	0.71	0.72	0.59
YOR306C			0.53	0.46	1.86	1.92	2.44	1.38
YNR014W			0.96	1.44	1.79	1.77	1.64	0.66
YDL171C	GLT1		1.09	1.17	0.81	0.77	1.04	0.5
iGx585I			1.17	1.16	1.14	1.33	1.18	1.55
iEx068I			1	0.82	1.59	1.29	0.94	0.96
iOx097I			3.59			0.38	0.36	0.5
iKx174I			0.8	0.95	1.34	1.18	1.44	0.91
iGx251I			0.71	0.78	1.28	1.3	0.91	0.42
iGx317I			0.75			0.97	0.5	0.68
iMx423I			0.85		1.39	1.42	1.03	0.65
YOR240W			1.82	1.66			0.45
iBx371I			1.65	2.34	0.76	0.77	0.77	0.47
YCR029C			1.7	1.87	0.74	0.79	0.61	0.87
YIL052C	RPL34B		2.45	3.03	0.75	0.67	0.65	0.58
iPx389I			0.44	0.43	1.63	1.62	1.4	1.42
iLx466I			1.96	2.49	0.66	0.6	0.56	0.44
iFx026I			0.53	0.44	2	1.94	1.97	1.35
iDx620I			1.71	1.82	0.28
iBx103I			0.22	0.2	3.82	2.6	2.81	0.97
YHR177W			1.69
YDR254W	CHL4		0.38	0.35	2.08	1.74	1.59	0.83
YDL237W			1.62	1.94	0.58	0.66	0.45	0.31
iPx055I			2.62	3.1	0.43	0.48	0.52
iLx132I			0.3	0.24	4.18	3.56	3.24	2.19
YNL266W			0.64	0.57	1.91	2.07	1.61	1.07
iAx080I			0.17		2.99	5.14	2.75	2.65
YOR307C	SLY41		2.29	2.64	0.41	0.43	0.5	0.29
YNR015W	SMM1		0.34	0.37	3.24	2.67	3.96	2.53
YDL172C			0.95	1.05	1.54		1.22	0.78
iGx586I			1.53	1.53	0.75	0.89	0.59	0.42
iEx069I			0.37	0.25	3.45	2.65	2.77	2.72
YDR255C				0.84	0.83	0.94
iOx098I			2.68	4.1	0.36	0.38	0.42	0.2
iKx175I			0.96		1.38	1.25	0.86	0.95
iGx252I			0.91	0.94	1.1	1.07	1.11
YDL238C			0.78	0.71	2.91	2.44	1.46	0.94
iGx318I				1.61	0.78	0.81	0.42	0.48
YJL010C			0.56	0.38	1.53	1.46	1.73	1.34
YMR058W					0.58	0.65	0.51	0.35
iMx424I			1.18	1.18	0.75	0.94	0.66	0.73
YNR016C	ACC1		0.57	0.56	1.39	1.39	1.59	0.84
YIL118W	RHO3		1.09	1.05	1.13	1.18	0.96	1.32
YOR241W			0.54	0.45	1.92	1.66	2.09	1.68
iBx372I			1.12	1.26	0.88	0.83	1.03	0.98
iLx467I			0.39	0.4	2.41	2.18	1.75	1.51
iFx027I			1.29	1.82	0.69	0.63	1.22	1.2
iDx621I			1.01	1.15	0.95	0.93	0.89	0.45
iBx104I			0.36		2.44		2.15	1.95
YHR178W	STB5		1.12	1.1	0.68	0.72	0.71
iPx056I			1.64	1.72			0.4
iLx133I			1.06	1	0.6	0.73	0.92
iHx210I			0.36	0.37	1.84	1.59	0.86	1.11
YIL119C	RPI1		1.26	0.97	0.84	0.79	0.59	0.51
YOR242C	SSP2		0.35	0.23	2.51	2.33	2.67	2.05
YNL267W	PIK1		1.27	1.41	0.94	0.8	0.86	0.29
iAx081I			0.33	0.18	1.57	1.48	1.48	1.12
YOR308C	SNU66		2.64	2.68	0.51	0.54	0.59	0.38
YDR190C	RVB1		0.59	0.51	1.17	1.09	1.3	0.7
iGx587I			0.57	0.53	2.64	2.43	1.51	1.15
YDR256C	CTA1		0.5	0.46	1.39	1.45	1.34	0.95
iOx099I			0.88	0.87	1.61	1.62	1.21	0.91
iKx176I			2.59		0.63		0.59	0.47
iGx253I			0.92	1.04	0.79	0.83
YDL239C			0.37		1.96	2.06	1.89
iGx319I			1.99	2.47	1.18	1.05	0.48	1.23
YIL053W	RHR2		1.32		0.69	0.58	0.71	0.75
YJL011C			0.87	1.11	0.8	0.8	1.18	1.23
iMx425I			1.66	1.57	0.38	0.45	0.66
YMR059W	SEN15		0.95		0.94	0.96
YPR200C				4.37	0.67	0.72	0.5
iBx373I			1.81	2.64	0.66	0.59	0.53	0.45
YDL173W			1.17	1.43	1.33	1.21	1.31	0.92
iBx105I						1.6		1.34
iLx468I				1.48		0.81	0.93	0.71
iFx028I			2.25	1.89	0.71	0.8	0.65
iDx622I			0.86
YHR179W	OYE2		1.93		0.67	0.74	0.46
iPx057I				3.34	0.35	0.39	0.34
iLx134I			2.55	2.95	0.33		0.4
iHx211I			0.36	0.32	3.61	2.56	2.47	1.74
YOR243C			0.96	0.9	0.84	0.85	0.85	0.72
YNL268W	LYP1		2.36		0.36	0.34	0.38	0.27
iAx082I			0.38		1.12	1.25
YOR309C			1.4	1.65	0.88	0.88	0.67	0.48
YNR017W	MAS6		2.13	3.42	1.3	1.4	0.4	0.48
YDL174C	DLD1		1.65	1.86	0.84	0.84	1.09	0.57
iGx588I			0.41	0.4	2.5	2.45	1.97	1.16
YDR257C	RMS1		0.87	1.04	1.13	1.13	0.78	0.97
iKx177I			1.97		0.46		0.38	0.7
iGx254I			0.76	0.94	1.38	1.58	1.8	0.71
iMx360I				1.91	0.66	0.62	0.7	0.73
YIL054W			2.61	3.04	0.73	0.84	0.54
YJL012C			0.67	0.53	1.58	1.33	1.12	0.93
iMx426I			0.69	0.61	1.23	1.4	1.42	0.85
YOL160W			1.25	1.17	1.05	1.08
iBx374I			0.63	0.72	1.62	1.53	1.55	0.79
iBx040I			0.98	1.12	0.82	0.73	0.61	0.47
YDR191W	HST4		1.26	1.18	0.54	0.59	0.72	0.54
YIL055C			0.35	0.36	2.52	2.31	2.47	2.42
iDx623I					0.85	1
iLx469I				4.3	0.43	0.47	0.36	0.28
iBx106I			0.92	1.15	2.09	1.92	1.49	1.35
iFx029I			2.62	2.89	0.5	0.62	0.6	0.33
YOL161C			1.11	1.26	1.51	1.58	1.61	0.93
iPx058I			2.61	2.91	0.47		0.39
iLx135I			1.27	1.05		0.51	0.56
iHx212I			0.54	0.58	2.28	1.99	1.54	1.65
YNL269W					0.73	0.8
iAx083I			0.38		2.47	2.15
YDR192C	NUP42		0.89	0.98	1.19	1.15	1.42	1.03
YNR018W			1.66	2.01	1.09	1.02	0.53
YDL175C			0.36	0.44	4.05	3.25	2.05	2.35
iGx589I			0.5	0.44	2.33	2.19	2.4	2.22
YPR201W	ARR3		1.95	2.21	0.42	0.46	0.52	0.29
YDR258C	HSP78		1.24	1.49	1.02	0.89	0.78
iKx178I			1.41	2.14			0.55	0.56
iGx255I			0.49	0.5	1.64	1.55	1.81
iMx361I			0.25	0.24	4.78	4.78	3.76	3.28
YJR030C			0.74	0.71	1	1.29	1.36	1.09
YJL013C	MAD3		0.2	0.24	4.54	4.1	5	3.69
iMx427I			1.79	2.35	0.83	0.86	0.76	0.48
YOR244W	ESA1		0.55	0.4	2.9	2.47	1.77	1.14
iBx375I			1.34	2.08	0.75	0.74	1.04	0.78
iBx041I				2.39	0.4	0.4	0.39
iLx070I					1.65
iDx624I			0.8	0.71	1.49	1.47	1.22	0.53
iBx107I			0.69	0.88	2.02		1.66	1.83
iPx059I			1.63	1.76	0.58	0.61	0.66
iLx136I			0.96	0.93	0.77		0.82
iHx213I			2.69	3.49	0.81	0.76	0.77	0.44
YOR245C			0.48	0.45	2.45	2.26	2.11	1.73
iAx084I			0.32	0.24	2.46		2.34	2.59
YNR019W	ARE2		0.51	0.58	1.76	1.52	1.63	1.14
iGx190I			2.04	2.3	0.8	0.79	0.49	0.38
YPR202W			2.85	3.36	0.66	0.73	1.04	0.63
YDR259C	YAP6		2.5	3.21	0.39		0.39	0.3
iKx179I			1.25	1.55		0.4	0.44
iGx256I			0.34	0.34	2.16	1.99	3.06	1.18
YER150W	SPI1		0.85	0.85	1.49	1.47	1.39	1
iMx362I			1.15	1.4	0.85	0.81	1.01	0.79
YJR031C	GEA1		0.88		0.94	1.04	1.25	0.88
YIL056W			0.41	0.43	1.51	1.58	2.08	1.18
iMx428I				0.92	1.14	1.24	0.72
YOL162W			0.87	0.87	1.74	1.46	1.22	0.87
iBx376I			0.47	0.49	2.23	1.67	2.51	1.81
iBx042I			0.22	0.2	6.09	5.1	3.37	3
YDR193W			0.98	0.98	0.78	0.82	0.89	0.72
YER151C	UBP3		1.05	1.24	0.77	1.13	0.94
YDL176W			0.49	0.6	2.8		2.67	2.09
iLx071I			0.19		5.68	3.8	3.07
YIL057C			1.75	1.88	0.65	0.72	0.57	0.56
iDx625I			1.36	1.35	0.42	0.44	0.75
iBx108I			1.44	1.73	0.87	0.85	0.59	0.91
YOR180C	DCI1		1.35	1.56	0.9	0.79	0.72
iLx137I			0.55	0.52	0.93	1.11	0.96
iHx214I			3.03		0.33	0.37	0.61	0.52
YOR246C			1.43	1.29	0.77	0.75	0.64	0.18
iNx320I			0.67	0.62	1.55	1.54	1.1
YJL014W	CCT3		0.28	0.25	3.49	3.04	4.16	2.84
iAx085I			0.29	0.21	2.35	2.06	1.79	1.4
YDR194C	MSS116		1.88	2.04	0.78	0.73
YPL120W	VPS30		0.8	1.02	0.82	0.83	1.11	0.79
iGx191I			1.6	1.63	0.61	0.66	0.49	0.44
YDL177C			1.18	1.53	1.04	0.95	1.56	0.63
YPR203W			2.73	4.02	0.88	0.84	0.92	0.49
iGx257I			1.19	1.62	0.89	0.92	1.02	0.69
iMx363I			1.18		1.16	1.27	1.01	1.02
YJL015C			0.75	0.81	0.99	1.16	1.13	0.56
iMx429I			0.89	0.92	0.9	1.02
YOL163W			1.82	2.21	0.89	0.92	0.97	0.54
YPL121C	MEI5		1.64	1.61	0.62	0.61	0.53	0.18
iBx377I			1.49	1.24	0.83	0.72	0.51	0.29
iDx560I			1.56		0.64	0.65	0.47	0.54
iBx043I			0.71	0.86	1.32	1.33	1.38
YER152C			2.67	4.04	0.6	0.62	0.73
iLx072I			0.26	0.21	4.63	3.88	2.99	2.32
iBx109I				2.04	1.91		0.65
iDx626I			2.29	3.91	0.67	0.62	0.57
iHx215I							0.62	0.57
iLx138I			0.33	0.28		1.85	1.21
iNx321I			1.63	1.66	0.68	0.7	0.68	0.41
YJR032W	CPR7		0.71	0.53	1.06	1.2	1.08	0.79
iAx086I				0.12	4.46	4.25	4.31	3.9
iGx192I			1.73	1.9	0.8	0.86	0.82	0.9
YPR204W			2.43	2.71	1.13	1.2	1.02	0.63
iGx258I			0.85	0.92	0.89	0.83	1.04	0.46
iCx001I			1.47	1.74	1.39	1.47	1.86	1.4
iMx364I				1.89	0.84	0.84	0.49	0.44
YJR033C			1.25	1.27	1.1	1.18
YIL058W			2.25	3.07	0.73	0.86	0.49	0.66
iMx030I				0.26	5.1	3.43	4.75	3.42
YOR181W	LAS17		1.45	1.65	2.08	1.58	1.26	0.63
YOL164W			1.13	1	0.81	0.91	0.42	0.44
YPL122C	TFB2		1.26	1.69	0.65	0.62	0.52	0.49
YOR247W	SRL1		1.32	1.28	1.02	1.1	1.29	0.71
iBx378I			1.27	1.77	0.9	0.95
iDx561I			1.33	1.43	1.03	1.09		0.87
iBx044I			0.8		1.14	1.08	0.43
YDR195W	REF2		1.47	1.3	0.56	0.57	0.7
YER153C	PET122		2.08
YDL178W	AIP2		1.48	2.09	0.72	0.59	0.83	0.64
iLx073I			0.28	0.2	3.55	2.98	2.59	3.09
iHx150I			0.99			1.02
YIL059C			1.6	1.77	0.75	0.78	0.86	0.69
iDx627I			0.65	0.61	1.1	1.19	1.05
YOR182C	RPS30B		0.98	1.03	1.02		0.61	0.8
YOL165C	AAD15		1.05	1.38	0.98	1	0.78	0.6
iHx216I					0.74	0.79	0.75	0.5
iLx139I			0.39	0.31	1.67	2.19	2.13
iNx322I			0.51	0.52	1.44	1.45	1.31	0.87
YJL016W			0.77	0.71	1.07	0.97	0.88	0.79
iAx087I			0.4	0.3	2.17	2.23	2.46	1.7
YDR196C			0.82	0.94	0.79	0.81
iGx193I			1.58	1.59	0.64	0.73	0.51	0.64
iGx259I			2	1.95	0.52	0.66	0.69
YEL070W			2.73	3.35	0.56	0.51	0.46	0.72
iCx002I			1.84	2.77	0.62	0.64	1.59	1.48
iMx365I			3.25	5.17	0.44	0.51	0.37	0.31
YMR306C-A			2.21	2.71		0.69
iMx031I			0.45	0.43	1.63	1.63	1.58	0.6
YPL123C	RNY1		0.54	0.48	1.17	1.14	2.06	0.69
YOR248W			1.07	0.98	1.48	1.33	1.2	0.95
iBx379I			0.89	0.78	2.11	1.47	1.91	1.8
iDx562I			0.29	0.26	4.18	4.05	2.47	3.19
iBx045I			1.36	1.61	0.68	0.75	0.69	0.31
YDL179W	PCL9		3.38	4.77	0.52	0.52	0.75	0.28
iHx151I					0.56	0.67	0.49
iLx074I			0.32		2.34	1.71	1.97	1.66
iDx628I			1.39	1.7	0.83	0.86	0.61	0.27
YOL166C			0.93	0.86	1.41	1.34	1.37	0.74
iHx217I			2.47	3.79	0.42	0.47	0.73	0.56
YOR249C	APC5		0.8	0.77	1.1	1.19	0.89	0.94
iNx323I			0.56	0.62	1.54	1.37	1.27	0.82
iJx400I			0.95	1.06	1.32	1.35	1.23	0.88
YJR034W	PET191		2.15	2.23	0.63
YJL017W			0.98	1.19	0.81	0.76	1.22	0.69
iAx088I			0.42	0.41	3.53	3	2.61	2.85
YPR140W			1.58	1.56	1.3	1.34	1.52	1.26
iGx194I			0.66	0.6	1.81	1.86	1.48	1.12
YEL071W					0.69	0.65
iMx366I			2.69	3.97			0.68	0.37
iCx003I			1.48	1.59	0.78	0.7	1.04	0.81
YER154W	OXA1		0.59	0.56	2.53	2.04	2.04	1.34
YOR183W				3.73	0.42	0.46	0.37
iMx032I			1.37	1.52	0.82	0.9	0.72
YPR141C	KAR3		1.27	1.05	1.13	1.27	1.08
iDx563I				0.9	1.12	1.05	1.02	1.27
iBx046I			1.33		0.96	1.12	0.62
YDR197W	CBS2		0.72	0.65	1.07	1.08	1.44	1.49
YER155C	BEM2		0.89	0.99	0.79	0.98
iLx075I			0.37	0.3	2.82	2.31	2.89	2.27
iHx152I			1.94	1.84	0.59	0.64	0.48	0.37
iDx629I			2.28	2.72
iHx218I			2.42	3.45			0.63
iJx401I				0.89	1.59	1.87	1.85	0.78
iNx324I			0.55	0.57	1.35	1.29	1.72	1.21
YJR035W	RAD26		0.83	0.84	0.91	1.12
YJL018W			1.02	0.84	1.03	1.02	0.82	0.82
iAx089I			0.4	0.3	3.53	3.06	2.4
YDR198C			0.79	0.74	1.42	1.24	0.99	1.02
iGx195I			0.37	0.26	2.52	2.18	2.16	1.96
YPL124W	NIP29		0.49	0.67	2.31	2.31	3	1.71
YEL072W			2.05		0.32	0.36	0.26
iCx004I			1.15	1	0.54	0.61	0.69
iMx367I			1.47		1.06	1.26	0.69	0.34
YJR036C			0.62	0.56	1.58	1.52	0.9	0.83
iOx550I			2.35		0.42	0.67		0.23
iMx033I			2.97		0.56	0.59
iIx110I			0.37	0.34	2.86	2.33	2.32	2.66
YOR184W	SER1		4.91		0.43	0.41	0.48	0.33
YPR142C			1.65	1.84	0.53	0.45	0.77	0.4
YEL073C			1.28	1.56	0.72	0.91	0.74	0.47
iBx047I					0.74	0.89
iDx564I			0.59	0.6	2.81	2.52	2.3	2.07
YER156C			2.98		0.43	0.45	0.57	0.13
iHx153I				0.69	0.95	0.99	0.68	0.42
iLx076I			0.1	0.07	7.62	7.3	5.11	6.03
iDx230I			1.53	1.43	0.69	0.85	0.81
YOR185C	GSP2		1.27	1.71	0.61	0.62	0.33
iHx219I			0.71		0.99	1.03	0.65	0.89
YFL030W			0.46	0.45	1.88	1.74	2.54	1.38
iJx402I				1.28	1.03	1.09	0.89	0.74
iNx325I			0.19	0.16	4.21	4.09	2.91	2.23
YMR251W-A	HOR7		1.77	1.63	1	1.07	0.92	0.3
YJL019W			2.03	2.64	0.58	0.54	0.59	0.38
iGx196I			1.08	1.13	0.52	0.54	0.64	0.5
YPL125W			1.19	1.19	0.98	0.91	1.01	0.56
YER090W	TRP2		0.65	0.65	1.54		1.79	1.09
iMx368I							0.54
iCx005I			1.95	2.85	0.52	0.54	1.2	0.58
iOx551I			0.82		1.15	1.09	0.8
iMx034I			1.6	1.92		0.74	0.9
iIx111I			1.77	2.2	0.57	0.52	0.44	0.25
YER091C	MET6		0.88	0.89	0.83	0.81	0.94
iDx565I			4.54			0.48	0.35	0.21
iBx048I			0.96	1.09	0.89	0.81	0.77	0.41
YDR199W			1.83	1.61	0.73	0.83	0.66	0.63
iLx077I			0.78	0.71	1.37	1.09	1.56	0.96
iHx154I			0.26		2.2	1.35	2.58
iDx231I			0.44	0.37	1.27	1.53	1.63
iNx260I			1.2	1.28	0.7	0.84	0.75	0.82
YFL031W	HAC1		1.99		0.91	1.04	0.64
iJx403I				1.18	0.51	0.59	0.67	0.31
iNx326I			0.57	0.51	1.51	1.45	1.95	1.07
YJR037W			2.83	3.88	0.71	0.72	0.53	0.55
YPL060W			0.77	1.07	1.76	1.6	2.11	1.09
YPR143W			1.54	1.97	0.7	0.75	0.77	0.5
YLR220W	CCC1		1.88	2.19	0.84		0.9	0.49
iGx197I			1.8	2.03	0.48	0.57	0.64	0.47
YPL126W	NAN1		2.49	2.85	0.42	0.42	0.53	0.32
YEL074W			2.36	3.04	0.94	1.06	1.46	1.04
iMx369I			2.75	4.15	0.39	0.36	0.55	0.24
iCx006I			1.64	1.7	0.8	0.76	0.9	0.42
YER157W	SEC34		1.45	2.07	0.7	0.74	0.75	0.48
YJR038C					0.76	0.78	0.54	0.56
YKL180W	RPL17A		0.51	0.54	1.88	1.78	2	1.4
iOx552I				0.87	1.16	1.26	1.4	0.95
iMx035I			0.35		3.13	2.65	2.18	1.76
iIx112I			2.23	2.38	0.61	0.72	0.41	0.34
YOR186W			3.22		0.7	0.83	0.3
YPR144C			1.55		0.51		0.56	0.32
YLR221C			2.49	4.69		0.64	0.73	0.3
YPL127C	HHO1		1.43	1.28	0.54	0.71	0.49
YEL075C			2.68	3.79	0.75	0.72	0.9	0.39
iDx566I				3.46	0.42	0.48	0.51	0.55
iBx049I			1.31	1.27	0.88	0.83	0.65
YER158C			1.19	1.49	0.7	0.67	0.88	0.67
iLx078I			0.41	0.39	1.86	1.41	1.66	1.64
iHx155I			0.61	0.57	1.41	1.59	1.31	1.42
iDx232I			1.01	0.97	0.84	1	0.56
iNx261I			0.79	0.87	3.65	2.71	2.05	1.66
YFL032W			1.94	2.07	0.64	0.99	0.39	0.3
iJx404I					0.35	0.43	0.44	0.35
iNx327I			2.06	1.93	0.45	0.5	0.54
YPL061W	ALD6		1.6	2.04	0.64	0.58	0.9	0.52
iPx510I				1.22	0.75	0.77	0.85	0.79
iGx198I			1.02	1.22	0.82	0.95	0.69	0.71
YER092W				6.78	0.38	0.36	0.37	0.47
YFR050C	PRE4		0.75	0.96	1.75	1.63	2.22	1.12
YFL033C	RIM15		1.34	1.26	1.06	0.96	0.97	0.76
iCx007I			1.11	1.47	1.07	1.01	1.41	0.62
YKL181W	PRS1		0.82	0.8	1.35	1.53	0.86
iOx553I					1.14	1.19
iMx036I			1.79	1.65	0.65	0.66	0.58
iIx113I			0.64	0.6	2.06	2	1.43	0.96
YOR187W	TUF1		2.5		0.31	0.31	0.6	0.15
YLR222C			1.26	1.53	1.02	0.98	0.68	0.72
YPL128C	TBF1		0.76	1.05	1.02	0.99	1.17	0.7
YER093C			1.23	1.26	0.89	0.8	0.69	0.28
iHx090I				1.8	0.91	0.92	1.04	1
YEL076C			3.58	4.22	0.52	0.62	0.78	0.42
iDx567I			2.83	3.27	0.44	0.48	0.39
YER159C	BUR6		3.67		0.45	0.43	0.33	0.31
iLx079I			0.52	0.39	1.81	1.42	1.58	1.17
iHx156I			0.57	0.46	1.6	1.25	1.06	0.86
iDx233I			0.6	0.54	1.07		0.91	1.17
iNx262I			1.36	1.67	0.99	0.85	0.67	0.41
iNx328I			0.6			1.17	0.72
iJx405I			2.64	2.51	0.45	0.5	0.33	0.35
YJR039W			1.46	1.39	0.69	0.8	0.64	0.71
YPL062W			2.46		0.69	0.58
iPx511I			1.76	1.86	0.72	0.73	0.46	0.75
YPR145W	ASN1		1.41	1.66	0.67	0.7	0.87
iGx199I			1.24	1.23	0.99	1.02	1.26	0.74
YFR051C	RET2		1.67	2.74	0.71	0.68	0.83	0.47
YBL111C			2.73	2.62	0.73	0.84	0.75	0.37
iCx008I			1.07	1.26	1.06	0.94	1.38	0.46
YKL182W	FAS1		1.25	1.14	0.68	0.77
iOx554I			0.41	0.43	1.56	1.59	2.42	1.7
iMx037I			1.58	1.77	0.77	0.69	0.78
iIx114I			1.02	1.16	1.02	0.84	0.99	0.44
YOR188W	MSB1		1.7	1.74	0.63	0.63	0.59	0.41
YPR146C			0.99	1.11	1.6	1.83	1.7	1.88
YLR223C	IFH1		1.32	1.54	0.9	0.81	0.74	0.3
iOx220I					1.01	0.94	0.57	0.46
YER094C	PUP3		2.01	2.05	0.63	0.57	0.53
iHx091I			2.1	2.94			0.44	0.43
YEL077C			2	2.35	1.44	1.27	1.04	0.49
iDx568I				1.84	0.58	0.65	0.53	0.4
iHx157I			3.02	3.23	0.61	0.67	0.41	0.36
iDx234I			0.5	0.38	2.21	1.95	1.64	1.55
iNx263I			0.74			0.92	0.73	0.63
iJx340I			1.55		0.72	0.84
YFL034W			0.72	0.69	1.68	1.53	1.88	1.03
YPR080W	TEF1		3.06	3.77	0.63	0.61	0.64	0.36
iNx329I			1.49			0.74
iJx406I			1.24	1.05	0.87	0.87	0.73	0.66
YPL063W			1.69		0.52	0.57	0.44	0.64
iPx512I			2.92		0.53	0.66	0.46	0.46
YPL129W	ANC1		0.73	0.72	2.25	1.95	1.93	1.92
YBL112C			2.87	2.58	0.79	0.92	1.18	0.47
YFL035C			0.51	0.63	2.25	2.24	3.26	2.01
iCx009I			1.11	1.22	1.32	1.16	1.16	0.52
YPR081C			1.01	1.21	1.66	1.48	1.49	1.16
YGL260W			1.37	1.22	1.2	1.25	1.11	0.8
YKL183W					0.68	0.75
YPL064C			1.07	1.04	0.97	1.08	0.9
iOx555I			1.33	2.07		1		1.85
iMx038I			1.34	1.58	0.54	0.49	0.62	0.3
iIx115I			0.58	0.62	1.27	1.07	0.68
YOR189W			1.89	2.38	0.97	0.94	0.69	0.48
YPR147C			0.78	0.82	1.43	1.38	1.24	1.11
iOx221I					1.04	1.05	0.39	0.28
iHx092I			0.9	1.34	1.43	1.44	1.16	0.74
iDx569I			1.51	1.62	0.41	0.4	0.32	0.25
YGL261C			1.33	1.64	1.63	1.56	1.94	1.11
iHx158I			0.3	0.19	3.67	1.97	1.71	1.83
iDx235I			0.67	0.57	1.62	1.73	0.95	1.25
YFR052W	RPN12		0.76	0.71	0.72	0.66	1.12	0.71
iNx264I			1.74		0.61	0.77	0.37	0.53
iJx341I			1.61	1.64	0.65	0.85	0.56	0.58
iJx407I			0.95	0.79	1.38	1.31	0.93	0.91
iPx513I			0.27	0.26	3.4	2.89	2.17	2.08
YLR224W			1.23	1.43	0.8		0.66	0.93
YER095W	RAD51		2.21	2.63	0.49	0.48	0.58	0.37
YBR130C	SHE3		0.9	1	1.48	1.37	1.46	1.2
YFR053C	HXK1		1.58	1.82	0.69	0.73	0.9	1.16
YBL113C			2.01	2.06	1.27		1.22	0.48
iOx490I						1.18
iIx050I			1.79	1.83	0.21	0.32	0.36
YPR082C	DIB1		2.27	2.4	0.88	0.68	0.52	0.43
YKL184W	SPE1		1.91	1.94	0.44	0.41	0.46	0.41
iOx556I			1.54	1.53	1.1	1.11	1.03	0.7
iMx039I			0.93	1.08	0.83	0.88	0.79
iIx116I			1.7	2.14	0.97	0.97	0.51
YPR148C			1.71	1.69	0.48	0.5	0.36
YLR225C			1.56	1.82	0.57	0.72	0.51
YGR010W			0.69	1.01	1.39	1.37	1.78	1.29
iOx222I			1.63	1.3	0.8	0.73		0.51
iDx170I				1.6	0.75	0.76	0.31	0.37
iHx093I			0.55	0.47	1.98	1.79	1.25	0.73
iHx159I			1.1	0.98	0.41	0.49	0.57	0.58
iDx236I			0.52	0.48	1.81	1.58	1.37	1.08
iNx265I			0.16	0.14	5.35	5.01	4.16	1.2
iJx342I			1.29	1.22	0.6	0.77	0.52	0.48
YFL036W	RPO41		1.04	1.27	1.42	1.29	1.01	0.84
iJx408I			1.33	1.24	1.83	1.85	1.87	1.23
YPL065W	VPS28		1.51	1.66	1.28	1.21	0.9	0.86
iPx514I			1.27	1.24		0.7	0.88	0.56
YER096W	SHC1		1.05	1.1	0.59	0.56	0.67	0.42
YFR054C			0.5	0.46	1.3	1.32	1.83	0.82
iIx051I			1.21	0.96		0.75
iOx491I			0.85		1.53	1.36	0.98	0.75
YLR160C	ASP3-4		2.67	4.6	0.72		0.77	0.65
YGL262W			0.86
YKL185W	ASH1		1.76		0.71	0.7
iOx557I			1.41	1.7	0.9	0.89	0.72	0.66
iIx117I			3.14		0.8	0.68	0.63	0.14
YGR011W			0.55		1.42	1.19	0.96	0.77
iOx223I			2.01		0.68	0.76	0.5	0.63
iKx300I			1.06	1.07		0.42	0.72
YML102C-A			2.26				0.83
YML100W	TSL1		0.86	0.86	1.48	1.31	1.31	0.46
iDx171I			1.95	2.31	1.16	0.68	0.71	0.24
iHx094I			0.52	0.43	1.82	1.98	1.39	1.19
YGR280C			2.42	3.24	0.4	0.43	0.51	0.27
YKL186C						0.5	0.31	0.28
iDx237I			0.42	0.34	1.36	1.54		2.01
YBR131W				0.82	1.44	1.33
iNx266I			0.47	0.41	1.69	1.54	1.39
iJx343I			1.27	1.08	0.53	0.8	0.65
YFL037W	TUB2		2.45	2.88	0.5	0.47	0.33	0.25
YPR083W			1.35	1.51	0.64	0.69	0.53	0.32
YPL066W			2.36	2.89	0.47	0.48	0.57	0.23
YML101C			1.44		0.94	0.89
iPx515I			1.19	1.5	1.21	1.05	0.81	0.58
[truncated: 10,891 more rows]
