# Supplementary material for: Genome-Wide Mapping of the Cohesin Complex in the Yeast Saccharomyces cerevisiae
Source: PLoS Biol. 2004 Jul 27;2(9):e259. doi: 10.1371/journal.pbio.0020259 (PMC490026; doi:10.1371/journal.pbio.0020259)
Supplement: Dataset S2 — File cdc16_Mcd1-6HA_A364a. (957 KB TXT). [file pbio.0020259.sd002.txt]

INAME	GENE	DESC	SIMRUP2_147FR	SIMRUP2_170FR	SIMRUP2_171FR	SIMRUP2_178	SIMRUP2_180	SIMR_UP2_190FR	SIMR_UP2_244 HA ChIP 69 SMC3-6MYC MCD1-6HA cdc16 37�C PMY270 A364a
	EMPTY		1.50	1.16	1.12	0.61	0.79	1.07	0.56
YEL054C	RPL12A	ribosomal protein L12A : protein synthesis	2.31	2.34	2.23	0.38	0.36	1.77	0.46
iDx545I			1.18	1.15	1.17	0.92	0.86	1.35	0.66
iBx028I			0.36	0.52	0.42	2.68	2.47	0.40	2.32
YER137C				0.61	0.62	1.37	1.31	0.50
iDx211I				0.88	0.92	0.85	0.90	0.82	1.12
iLx057I			2.38	2.71	2.97	0.42	0.43	1.54	0.61
iHx134I			0.23	0.22	0.22	3.77	3.83	0.27	2.49
YOR166C		unknown : unknown	0.88	0.94	0.95	1.29	1.18	1.04	0.91
iNx240I			2.12	2.13	1.94	0.45	0.44	1.56	0.41
YFL011W	HXT10	hexose permease : transport	1.13	1.37	1.43	1.05	0.88	1.40	0.94
iNx306I			0.55	0.50	0.48	1.60	2.03	0.64	1.41
YDL097C	RPN6	26S proteasome regulatory subunit : protein degradation	1.74	2.10	2.19	0.54	0.52	1.79	0.60
YLR200W	YKE2	microtubule nucleation : cytoskeleton	0.38	0.40	0.42	2.47	2.57	0.55	1.60
iGx177I			1.19	1.22	1.18	0.89	0.83	1.20	0.73
iMx283I			1.17	1.02	0.96	1.00	0.98	0.83	1.14
iMx349I			1.19	1.20	1.24	0.69	0.74	1.11	0.85
YKL160W		unknown : unknown	2.12	2.40	2.21	0.41	0.42	2.15	0.35
YOL083W		unknown : unknown	2.42	2.29	2.37	0.40	0.45	2.27	0.39
YPL041C		unknown : unknown	1.63	1.31	1.44	0.59	0.67	1.16	0.73
iOx532I			1.30	1.13	1.14	0.71	0.78	1.15	0.77
iMx015I			0.79	0.59	0.66	1.60	1.79	1.47	0.86
YLR201C		unknown : unknown	0.46	0.44	0.45	2.52	2.50	0.60	1.61
iBx297I			1.79	1.75	1.83	0.59	0.68	1.53	0.72
YOL149W	DCP1	decapping enzyme : mRNA decay	0.40	0.44	0.37	2.70	2.78	0.62	1.38
iDx480I			0.82		0.89	0.94	0.86	0.83	0.87
YEL055C	POL5	DNA polymerase V : DNA replication	0.89	0.96	0.97	1.44	1.03	0.88	1.16
iDx546I			0.60	0.64	0.74	1.56	1.49	0.96	0.58
iBx029I			0.31	0.36	0.34	3.28	3.27	0.40	2.53
YER138C		unknown : unknown	0.87	0.76	0.75	1.56	1.66	0.80	1.24
YKL161C		putative protein kinase : unknown	1.93	1.94	2.14	0.47	0.49	1.96	0.43
iLx058I			0.81	0.94	1.02	1.32	1.10	0.73	1.35
iHx135I			1.65	1.79	1.86	0.58	0.51	1.53	0.62
iDx212I			1.06	1.51	1.49	1.05	0.81	1.46	0.73
YOR167C	RPS28A	ribosomal protein S28A : protein synthesis	1.85	1.94	1.99	0.46	0.43	1.54	0.42
iNx241I			0.33	0.35	0.36	3.88	2.77	0.37	2.89
YFL012W		unknown : unknown	1.52	1.63	1.67	0.60	0.61	1.58	0.69
iNx307I			0.71	0.70	0.78	1.25	1.40	0.70	1.18
YJR018W		unknown : unknown	0.94	1.05	1.18	1.04	1.00	1.20	0.79
YDL098C	SNU23	U4/U6.U5 snRNP protein : mRNA splicing (putative)	1.12	1.23	1.39	0.86	0.79		0.93
YPR124W	CTR1	copper transporter : transport	0.78		1.03	1.05	0.89	0.81
iGx178I			2.41	2.12	2.29	0.34	0.40	1.75	0.40
YPL107W		unknown : unknown	0.50	0.56	0.61	2.05	1.91	0.88	0.88
iMx284I			1.84	1.75	1.66	0.43	0.49	1.17	0.62
YER072W	NRF1	negative regulator of Cdc42p : signaling, polarized growth (putative)	1.82	1.72	1.83	0.51	0.55	1.35	0.53
YFL013C		unknown; similar to Ifh1p and Nab3p : unknown	1.20	1.33	1.41	0.91	0.83	1.38	0.77
YOL084W		major facilitator superfamily : unknown	1.99	2.14	2.01	0.40	0.42	2.11	0.40
YJR019C	TES1	peroxisomal acyl-CoA thioesterase : fatty acid metabolism	1.01	0.92	0.91	1.11	1.30	1.30	0.92
YAL058C-A		unknown : unknown	1.86	2.00	2.06	0.51	0.51	1.69	0.44
YPL042C	SSN3	RNA polymerase II mediator subunit : transcription	0.43	0.41	0.47	2.47	2.65	0.48	1.51
iOx533I			1.96	2.28	2.21	0.44	0.46	1.40	0.42
iMx016I			2.43	1.92	2.02	0.41	0.44	1.91	0.39
YLR202C		unknown : unknown	0.61	0.57	0.55	1.61	1.68	0.77	1.07
iBx298I			1.85	2.07	2.15	0.63	0.56	1.67	0.65
iDx481I			1.60	1.95	1.71	0.55	0.60	1.46	0.69
iHx070I			1.05	1.11	1.09	0.96	0.92	1.05	0.81
iDx547I			0.38	0.50	0.43	2.82	2.48	0.91	1.39
YER139C		unknown : unknown	2.77	2.01	2.13	0.35	0.48	1.86	0.37
YOL085C		unknown : unknown	1.39	2.45	2.61	0.69	0.32	2.00	0.36
YKL162C		unknown : unknown	1.31	1.37	1.47	0.81	0.83	1.35	0.69
iLx059I			0.21	0.25	0.24	5.48	4.86	0.27	3.29
iHx136I			2.21	1.91	1.92	0.43	0.46	1.39	0.46
iDx213I			1.52	2.53	2.13	0.63	0.41	1.41	0.66
YFR030W	MET10	sulfite reductase subunit : sulfate assimilation	0.37	0.35	0.39	2.71	2.61	0.36	1.50
iNx242I			1.32	1.09	1.18	0.84	1.05	1.15	0.69
iNx308I			1.65	1.56	1.56	0.59	0.57		0.56
iCx190I			0.50	0.50	0.49	1.86	1.74	0.70	1.15
YPR125W		suppresses mrs2-1 : unknown	1.19	1.23		0.78	0.72	0.94
iGx179I			2.63	2.38	2.84	0.31	0.37	2.01	0.39
YPL108W		unknown : unknown	1.16	1.27	1.19	0.71	0.84	1.53	0.52
iMx285I			0.94	1.00	0.96	1.41	1.21	0.66	2.10
YER073W	ALD5	mitochondrial aldehyde dehydrogenase : fermentation	1.95	1.85	1.86	0.55	0.56	1.75	0.51
YEL056W	HAT2	histone acetyltransferase complex subunit : chromatin structure	0.50	0.56	0.54	2.17	1.91	0.71	1.19
YFR031C	SMC2	unknown : mitosis, chromosome condensation and segregation	0.34	0.38	0.38	3.23	2.60	0.38	1.50
YPR060C	ARO7	chorismate mutase : aromatic amino acid biosynthesis	0.36	0.35	0.32	2.90	2.80	0.42	1.85
iOx534I			1.05	1.14	1.14	0.88	0.90	1.11	0.73
iMx017I			2.22	2.00	2.12	0.40	0.47	2.12	0.37
YOR168W	GLN4	tRNA synthetase, glutaminyl : protein synthesis	1.17	1.16	1.19	0.93	0.90	0.91	0.85
YPR126C		unknown : unknown	1.32	1.28	1.34	0.70	0.72	0.98	0.75
YLR203C	MSS51	unknown : mRNA splicing, COX1 and COB mRNA	1.39	1.22	1.20	0.78	0.82	1.33	0.65
iBx299I			1.30	1.44	1.48	0.65	0.64	1.01	0.81
iOx200I			0.44	0.50	0.49	2.25	2.02	0.57	1.39
YPL109C		unknown : unknown	2.26	1.96	2.06	0.50	0.55	2.02	0.56
iDx482I			1.30	1.44	1.37	0.65	0.63	1.51	0.54
YDL099W		unknown : unknown	1.37	1.72	1.80	0.97	0.75	1.65	0.70
iHx071I			0.19	0.20	0.18	6.15	5.42	0.16	4.21
YEL057C		unknown : unknown	0.57	0.48	0.48	1.89	2.39	0.72	1.26
iDx548I			0.79	0.67	0.68	1.40	1.53	1.20	0.74
YOL086C	ADH1	alcohol dehydrogenase I : glycolysis	2.60	2.80	2.61	0.35	0.36	2.02	0.36
iHx137I			1.34	1.41	1.49	0.59	0.59	1.48	0.53
iDx214I			1.81	1.89	1.92	0.52	0.48	1.41	0.63
YOR169C		unknown : unknown	0.42	0.47	0.42	2.06	2.03	0.51
iNx243I			1.20	1.12	1.17	0.81	0.88	1.22	0.74
iJx320I			2.20	2.21	2.48	0.40	0.40	1.60	0.45
YFL014W	HSP12	heat shock protein : glucose and lipid utilization	0.84	1.18	1.18	1.40	0.98	1.06	1.14
iNx309I			2.15	1.78	1.50	0.40	0.46	1.64	0.39
iCx191I			0.44	0.50	0.50	2.60	2.30	0.67	1.24
YPL043W	NOP4	RNA binding protein : rRNA processing	0.38	0.33	0.40	2.69	2.32	0.36	1.74
iMx286I			0.76	0.81	0.83	1.48	1.20	1.03	0.91
YER074W	RPS24A	ribosomal protein S24A : protein synthesis	0.94	0.90	0.90	1.04	1.04	0.86	0.82
YFR032C		unknown : unknown	1.72	2.73	3.01	0.77	0.41	1.89	0.64
YFL015C		unknown : unknown	1.00	1.21	1.21	0.75	0.93	1.17
YPR061C		unknown; similar to E. coli DnaJ and other DnaJ-like : unknown	1.80	1.59	1.58	0.57	0.61	1.56	0.50
YGL240W	DOC1	anaphase-promoting complex subunit : cell cycle	1.79	1.90	1.99	0.54	0.57	2.30	0.50
YKL163W	PIR3	unknown; similar to members of the Pir1p/Hsp150p/Pir3p : unknown	1.22	1.40	1.42	0.92	0.87	1.52	0.58
YPL044C		unknown : unknown	1.20	1.32	1.65	0.84	0.78	1.10	0.62
iOx535I			0.32	0.34	0.36	3.21	2.89	0.58	1.72
iMx018I			1.99	1.94	2.12	0.46	0.50	2.12	0.36
iOx201I			1.52	1.04	1.06	0.64	0.94	1.37	0.45
iDx483I			1.81		1.61	0.53	0.56	1.68	0.46
YER075C	PTP3	protein tyrosine phosphatase : signaling, pheromone and high osmolarity pathways	0.46	0.45	0.47	2.58	2.31	0.44	1.59
iHx072I			1.29	0.95	1.19	0.65	0.90	1.11	0.64
iDx549I			2.04		1.79	0.50	0.56	1.59	0.54
YOL087C		unknown : unknown	1.47	1.42	1.47	0.73	0.71	1.16	0.74
YKL164C	PIR1	unknown; Pir1p/Hsp150p/Pir3p family : unknown	1.63	1.56	1.61	0.63	0.71	1.50	0.53
iHx138I			1.06	1.18	1.20	0.86	0.79	1.13	0.76
iDx215I			1.13	1.09	1.14	0.83	0.90	1.10	0.79
iJx321I			0.88	0.90	0.90	0.90	0.87	0.85	0.92
iNx244I			0.15	0.17	0.18	6.92	6.80	0.19	3.56
iCx192I			0.50	0.59	0.60	2.05	2.07	0.82	1.57
YPR127W		unknown; similar to auxin-induced protein PIR:S16390 : unknown	0.65	0.61	0.61	1.76	1.75	0.70	1.43
YLR204W	QRI5	unknown : unknown	2.64	2.17	2.24	0.38	0.38	1.79	0.37
YMR153C-A		unknown : unknown	0.64	0.67	0.65	1.37	1.46	0.67	1.35
iMx287I				2.16	2.31	0.42	0.42
YFR033C	QCR6	ubiquinol cytochrome-c reductase subunit : oxidative phosphorylation	2.21	2.12	2.13	0.49	0.50	1.85	0.69
YEL058W	PCM1	phosphoacetylglucosamine mutase : aminosugars metabolism	0.80	0.75	0.86	1.16	1.31	0.96	0.87
iOx470I			1.44	1.42	1.31	0.57	0.69	1.11	0.62
iIx030I			0.40	0.47	0.46	2.45	2.16	0.58	1.53
YFL016C	MDJ1	chaperone; DnaJ homolog : protein folding	1.14	1.59	1.60	0.90	0.62	1.24	0.75
YGL241W	KAP114	karyopherin : nuclear protein targeting	0.81	0.98	0.97	0.99	0.82	0.84
iOx536I			3.40	2.95	3.04	0.26	0.28	2.48	0.30
iMx019I			0.60	0.68	0.68	1.51	1.43	0.49	1.63
YPR128C		unknown; similar to ADP/ATP carrier proteins : unknown	0.84	0.70	0.72	1.26	1.44	0.84	1.11
YLR205C		unknown : unknown	2.49	2.39	2.46	0.36	0.41	2.23	0.37
iOx202I			1.41	1.21	1.26	0.74	0.91	1.61	0.77
iDx484I			1.49	1.54	1.53	0.55	0.58	1.63	0.61
YER076C		unknown; similar to KHR1 killer toxin : unknown	1.75	1.69	1.74	0.55	0.62	1.24	0.69
iHx073I			1.02	1.00	1.02	0.91	1.13	1.02	0.87
iDx150I			0.23	0.26	0.26	4.61	3.88	0.29	2.68
YOL088C	MPD2	putative protein disulfide isomerase : unknown	1.90	1.80	1.89	0.53	0.52	1.14	0.67
YKL165C	MCD4	morphogenesis checkpoint : sporulation	1.51	1.45	1.49	0.64	0.68	1.25	0.63
YGL242C		unknown; similar to ankyrin and coiled-coil proteins : unknown	1.13	1.56	1.55	0.76	0.59	1.41	0.61
iHx139I			1.13	1.29	1.26	0.99	0.75	1.05	0.94
iDx216I			2.31	1.99	1.98	0.38	0.41	1.79	0.49
YBR110W	ALG1	beta-1,4-mannosyltransferase : protein glycosylation	0.76	0.78	0.71	1.28	1.25	0.75	1.15
iNx245I			0.32	0.31	0.30	3.82	3.61	0.35	3.34
iJx322I			1.82	1.95	2.35	0.50	0.55	1.21	0.62
YPR062W	FCY1	cytosine deaminase : pyrimidine metabolism	1.52	1.65	1.61	0.60	0.61	1.73	0.49
iCx193I			0.49	0.51	0.51	2.19	2.17	0.68	2.07
YPL045W	VPS16	component of sorting nexin complex : vacuolar protein targeting	2.08	1.68	1.88	0.47	0.52	1.62	0.56
iMx288I			1.76	1.85	1.98	0.53	0.48	1.68	0.51
YFR034C	PHO4	transcription factor : phosphate signaling	3.13	3.29	3.31		0.30	2.25	0.43
YEL059W		unknown : unknown	1.77	1.65	1.95	0.47		1.68	0.42
YBR111C	YSA1	unknown; similar to Drosophila serendipity protein : unknown	0.36	0.35	0.37	2.80	2.62	0.44	1.76
iOx471I			0.25	0.29	0.27	3.73	3.31	0.33	2.35
iIx031I			1.51	1.51	1.47	0.50	0.54	2.05	0.37
YFL017C	GNA1	glucosamine-phosphate N-acetyltransferase : UDP-N-acetylglucosamine biosynthesis	1.00	1.23	1.17	0.82	0.75	1.15	0.72
YPR063C		unknown : unknown	2.00	1.93	1.97	0.51	0.53	1.71	0.49
YPL046C	ELC1	elongation factor Elongin C : transcription	1.92	1.93	1.97	0.56	0.60	1.69	0.55
iOx537I			1.51	1.69	1.56	0.68	0.62	1.52	0.57
iOx203I			0.51	0.42	0.39	2.52	2.66	0.72	1.50
iDx485I			1.46	1.33	1.51		0.50	1.59	0.56
YER077C		unknown; similar to class I tRNA synthetases : unknown	1.91	1.88	1.96	0.54	0.58	1.63	0.48
iHx074I			2.60	2.92	2.72	0.35	0.34	1.85	0.39
iDx151I			1.59	1.37	1.47	0.68	0.70	1.36	0.52
iNx180I			2.67	2.80	3.05	0.35	0.31	1.95	0.39
YOL089C	HAL9	transcription factor (putative) : salt tolerance	0.35	0.32	0.37	3.07	2.78	0.38	1.72
YKL166C	TPK3	cAMP-dependent protein kinase catalytic subunit : signaling, nutrient control of cell growth	0.58	0.62	0.66	1.39	1.43	0.40
iDx217I			2.38	2.06	1.91	0.33		1.59	0.43
iJx323I				2.85	2.44	0.47	0.43	1.59	0.56
iNx246I			1.40	1.24	1.40	0.64	0.69	1.37	0.60
YLR140W		unknown : unknown	0.80	0.95	0.87	1.08	1.11	0.97	0.70
iCx194I			0.64	0.63	0.59	1.80	2.00	0.66	1.52
YPR129W								0.86
YLR206W	ENT2	unknown; epsin homolog : endocytosis (putative)	1.82	1.52	1.66	0.57	0.66	1.70	0.58
iMx289I			2.14	2.43	2.48	0.45	0.48	1.92	0.57
YFR035C		unknown : unknown	1.86	1.72	1.75	0.61	0.62	1.72
YBR112C	CYC8	general repressor : transcription	1.10	1.13	1.02	0.93	0.79	0.82	0.84
iOx472I			1.70	1.58	1.40	0.52	0.51	1.43
iIx032I			2.22	2.28	2.12	0.37	0.36	2.08	0.41
YGR260W		unknown; similar to Dal5p : unknown	0.40	0.44	0.43	2.61	2.36	0.59	1.66
YFL018C	LPD1	dihydrolipoamide dehydrogenase : TCA cycle	0.67	0.64	0.59	1.40	1.51	0.61	1.21
YGL243W	TAD1	tRNA-specific adenosine deaminase : tRNA processing	0.92	1.03	1.04	1.13	1.01	1.13	1.07
iOx538I			1.55	1.48		0.56	0.55	1.45	0.59
iOx204I			0.87	0.71	0.76	1.19	1.33	1.11	0.69
iDx486I			1.38	1.50	1.57	0.58	0.56	1.65	0.48
YER078C		unknown; similar to E. coli X-Pro aminopeptidase II : unknown	2.42	2.28	2.26	0.39	0.45	2.09	0.38
iHx075I			2.57	3.04	2.95	0.37	0.36	1.93	0.37
iDx152I			2.17	2.44	2.36	0.47	0.51	1.66	0.49
YGR261C	APL6	AP-3 complex subunit : vacuolar protein targeting	0.40	0.37	0.37	2.69	2.85	0.56	1.31
iNx181I			1.54	1.88	1.93	0.51	0.47	1.57	0.54
YKL167C	MRP49	ribosomal protein, mitochondrial large subunit : protein synthesis	1.68	1.52	1.49	0.66	0.76	1.53	0.71
iDx218I			0.99	0.90	1.05	0.98	1.11	0.91	0.89
iNx247I			2.48	2.27	2.20	0.38	0.44	1.80	0.41
iJx324I			1.51	1.68	1.86	0.59	0.52	1.54	0.64
iPx430I			1.31	1.32	1.24	0.71	0.70	1.12	0.71
YPR064W		unknown : unknown	3.10	2.25		0.34	0.32	2.03	0.39
YLR141W	RRN5	component of upstream activation factor complex (UAF) : transcription	2.15	2.10	1.96	0.49	0.55	1.52	0.51
iCx195I			0.95	0.75	0.67	1.19	1.40	0.64	1.43
YPL047W		unknown : unknown	2.26	2.19	2.15	0.42	0.51	1.78	0.70
YLR207W	HRD3	HMG-CoA reductase degradation : protein degradation	1.70	1.59	1.57	0.57	0.68	1.35	0.57
YBL030C	PET9	mitochondrial ADP/ATP translocator : transport	1.51	1.47	1.57	0.68	0.70	1.34	0.67
iOx473I			2.37	2.36	2.78	0.34		1.70
iIx033I			3.17	2.54	2.49	0.36	0.34	2.08	0.37
YFL019C		unknown : unknown	0.52	0.64		1.92	1.80	0.68
YGL244W	RTF1	regulator of Spt15 DNA binding properties : transcription	1.27	1.37	1.25	0.67	0.74	1.79	0.54
iOx539I			0.36	0.45	0.44	2.39	2.16	0.87	1.08
iOx205I			0.61	0.62	0.65	1.51	1.62	1.01	0.86
iDx487I			0.14	0.16	0.15	7.45	6.86	0.17	3.72
iHx076I			0.60	0.60	0.62	1.49	1.41	0.66	1.26
iDx153I			1.05	1.42	1.56	0.97	0.74	1.20	0.77
YGR262C		unknown; similar to apple tree calcium/calmodulin-binding : unknown	1.54	1.32	1.35	0.61	0.69	1.54	0.57
iNx182I			1.00	1.16	1.24	1.04	0.87	1.13	0.72
YKL168C	KKQ8	protein kinase : unknown	0.52	0.50	0.48	2.18	2.18	0.56	1.98
iDx219I			0.81	0.71	0.78	1.21	1.39	0.79	0.93
YBR113W		unknown : unknown	2.01	1.98	2.16	0.48	0.41	1.85	0.55
iNx248I			2.31	2.34	2.38	0.40	0.39	1.90	0.41
iJx325I			0.85					0.89	0.75
YFR036W	CDC26	anaphase-promoting complex subunit : cell cycle	1.05	1.35	1.42	0.94	0.83	1.49	0.69
iPx431I			1.63	1.25	1.18	0.57	0.56	0.99	0.68
YPR065W	ROX1	transcriptional repressor : transcription, oxygen-dependent	0.97	1.47	1.19	0.95	0.94	1.02
YLR142W	PUT1	proline oxidase : proline utilization	1.16	0.94	0.94	0.88	1.14	1.24	0.63
iCx196I			0.99	0.70	0.72	1.24	1.35	0.72	1.27
YPL048W	CAM1	translation elongation factor EF-1gamma : protein synthesis	2.83	2.79	2.39	0.41	0.43	1.95	0.46
YLR208W	SEC13	vesicle coat component : secretion	1.19	1.16	1.25	0.77	0.79	0.95	0.85
YER079W		unknown : unknown	2.38	2.29	2.18	0.44	0.46	1.91	0.39
YFR037C	RSC8	chromatin remodeling complex subunit : chromatin structure	1.95	1.89	1.85	0.61	0.62	2.05	0.51
YLL060C	GTT2	glutathione transferase : glutathione metabolism	1.72	1.77	1.79	0.51	0.54	2.00	0.49
iOx474I			1.87	1.99	1.91	0.46	0.42	1.27	0.86
iEx111I			0.38	0.46	0.41	2.49	2.58	0.35	1.28
iIx034I			0.32	0.31	0.29	3.62	3.28	0.48	2.05
YGL245W		tRNA synthetase, glutamyl : protein synthesis	2.44	2.17	2.12	0.46	0.49	2.09	0.49
iOx140I			1.62	1.68	1.65	0.50	0.51	1.23	0.66
YPL049C	DIG1	MAP kinase-associated protein : invasive growth	2.17	2.34	2.67	0.49	0.45	1.91	0.50
YLR209C		unknown; similar to human purine nucleoside phosphorylase : unknown	0.84	0.85	0.84	1.15	1.21	0.72	1.10
iOx206I			0.72	0.71	0.64	1.62	1.69	0.74	1.38
iDx488I			1.98	1.84	2.03	0.50	0.50	1.94	0.41
YMR100W	MUB1	unknown : bud site selection	0.67	0.64	0.69	1.58	1.43	0.70	1.39
iHx077I			0.68	0.67	0.68	1.34	1.49	0.62	1.16
iDx154I			1.15		1.31	0.74	0.84	1.14	0.89
YGR263C		unknown : unknown	1.56	1.18	1.20	0.71	0.93	1.30	0.67
iNx183I			2.15	2.50	2.44	0.47	0.38	1.77	0.60
iJx260I			0.82	0.86	0.78	1.00	1.11	0.65	1.13
YKL169C		unknown : unknown	0.28	0.25	0.25	4.34	4.61	0.32	2.98
YGL246C	RAI1	unknown; similar to C. elegans DOM-3 (GB:1004375) : unknown	1.38	1.32	1.35	0.64	0.65	1.18	0.69
YBL031W	SHE1	overexpression is lethal : unknown	0.58	0.94	0.82	1.91	1.34	0.89	1.05
YBR114W	RAD16	NEF4 component : DNA repair, nucleotide excision	0.67	0.66	0.69	1.44	1.19	0.68	1.14
iNx249I			2.00	2.27	2.22	0.53	0.49		0.57
iJx326I			1.69	1.70	1.81	0.48	0.49	1.38	0.58
iPx432I			1.35	1.32	1.30	0.60	0.55	1.28	0.57
YPR066W	UBA3	Rub1p activating protein : protein degradation, Rub1p-mediated	1.15	0.93	0.87	0.96	1.00	1.13	0.73
YLR143W		unknown; similar to Mmd1p : unknown	0.41	0.48	0.49	2.78	2.38	0.46	1.82
YMR101C	SRT1	cis-prenytransferase (putative) : protein glycosylation	0.22	0.23	0.23	4.46	4.02	0.25	2.77
iCx197I			0.74	0.71	0.66	1.18	0.99	0.55	1.01
YGL180W	APG1	protein kinase : autophagy	0.92	0.93	0.90	1.23	1.11	1.09	0.88
YBR115C	LYS2	L-aminoadipate-semialdehyde dehydrogenase : lysine biosynthesis	0.49	0.57	0.83	1.72	1.60	0.50	1.15
iOx475I			1.75	1.52	1.60	0.47	0.54	1.16	0.56
iIx035I			1.74	1.70	1.88	0.43	0.41	1.62	0.40
iEx112I			0.27	0.35	0.31	4.06	3.29	0.30	3.30
YLR144C	ACF2	cortical actin assembly : cytoskeleton	0.46	0.51	0.51	2.32	2.63	0.48	1.68
iOx141I			3.18	2.58	2.99	0.27	0.25	2.14
YNL310C		unknown : unknown	2.05	2.02	2.04	0.49	0.48	1.63	0.43
iOx207I			0.65	0.66	0.72	1.71	1.43	0.62	1.31
iDx489I			1.98	2.06	1.89	0.48	0.49	1.74	0.48
iHx078I			0.29	0.32	0.31	2.60	2.45	0.41	1.76
iDx155I			2.46	2.01	1.95	0.39	0.48	1.66	0.37
YGR264C	MES1	tRNA synthetase, methionyl : protein synthesis	2.06	1.70	1.80	0.47	0.51	1.50	0.52
iNx184I			2.28	2.41	2.43	0.40	0.35	1.50	0.55
iJx261I			0.88	0.87	0.82	1.03	1.12	0.71	1.04
YBL032W		unknown : unknown	1.65	2.18	2.40	0.63	0.45	1.52	0.47
iJx327I			2.13	2.54	2.56	0.44	0.42	2.12	0.48
YLL061W	MMP1	high affinity S-methylmethionine permease : transport, amino acid	1.80	1.69	1.66	0.62	0.69	1.70	0.74
YFR038W		unknown : unknown	0.86	0.95	0.91	1.25	1.21	1.36	0.77
iPx433I			1.90	1.50	1.59	0.44	0.51	1.72	0.52
iLx510I			1.13	1.17	1.11	0.75	0.77	1.75	0.84
YPR067W	ISA2	unknown; Iron Sulfur Assembly -- IscA/NifA homolog : unknown	0.42	0.43	0.39	2.87	3.03	0.64	1.30
YMR102C		unknown : unknown	0.54	0.54	0.56	2.08	1.75	0.60	1.59
iCx198I			1.00	0.80	0.75		1.39	0.62	1.28
YBR050C	REG2	(putative) Glc7p regulatory subunit : glucose repression	1.22	1.19	1.18	0.74	0.85	1.23	0.70
YBL033C	RIB1	GTP cyclohydrolase II : flavin biosynthesis	1.55	1.83	2.11	0.47	0.48		0.54
YGL181W	GTS1	transcription factor : heat shock, flocculation, and bud emergence	1.84	2.50	2.22	0.49	0.36	2.01	0.47
YFR039C		unknown : unknown	0.58	0.56	0.57	2.09	1.84	1.09	0.93
YBR116C		unknown; similar to sea urchin NADH chain ND2 : unknown	2.19	1.95	2.17	0.34	0.37	1.73	0.33
YLL062C		unknown : unknown	2.02	1.87	1.92	0.46	0.50	1.82	0.60
iOx476I			0.31	0.35	0.32		2.97	0.49	1.82
iIx036I			0.96	1.06	1.04	0.99	0.89	1.28	0.62
iEx113I			1.66		1.50	0.54	0.63	1.25	0.56
YPR068C	HOS1	unknown; similar to Hda1p, Rpd3p, Hos2p, and Hos3p : unknown	0.47	0.47	0.45	2.37	2.56	0.69	1.46
YGL247W		unknown : unknown	1.07	1.14	1.20	0.93	0.94	0.88	0.99
iOx142I			1.82	1.69	1.65	0.42	0.52	1.71	0.47
YNL311C		unknown : unknown	1.01	1.26	1.13	0.97	0.88	1.46	0.61
iOx208I			0.60	0.55	0.52	2.20	1.95	0.64	1.36
iDx090I			1.65	1.52	1.73	0.55	0.56	1.42	0.63
YGL182C		unknown : unknown	2.77	2.82	3.00	0.35	0.33	2.33	0.34
iHx079I			0.75	0.74	0.67	1.28	1.41	0.71	1.22
iDx156I			0.95	1.20	1.07	0.94	0.99	0.75	1.33
iNx185I			1.33	1.28	1.31	0.76	0.81	1.07	0.94
iJx262I			1.07	0.89	1.02	0.84	0.95	0.96	0.78
iJx328I			0.20	0.22	0.21	5.85	5.34	0.19	4.19
iPx434I			2.11	1.63	1.71	0.41	0.52	1.52	0.44
iLx511I			1.29	1.57	1.38	0.64	0.59	1.23	0.50
YLR145W		unknown : unknown	0.77	0.84	0.88	1.30	1.24	1.13	0.76
YMR103C		unknown : unknown	2.21	1.80		0.44	0.45	1.86	0.53
iCx199I			0.86	0.74	0.71	1.29	1.63	0.66	1.21
iPx100I			1.56	1.41	1.62	0.57	0.67	1.59	0.52
YBL034C	STU1	spindle component : mitosis	1.32	1.39	1.37	0.66	0.69	1.16
YBR117C	TKL2	transketolase : pentose phosphate cycle	2.60	2.28	2.31	0.35	0.45	2.08	0.36
YLL063C	AYT1	transacetylase (putative) : unknown	1.23	1.38	1.39	0.85	0.86	1.32	0.87
iOx477I			1.49	1.29	1.32	0.67	0.70	1.64	0.46
iIx037I			0.31	0.34	0.33	4.37	3.43	0.52	1.70
iEx114I			1.06	1.05	1.07	0.62	0.79	1.06	0.80
YGR265W		unknown : unknown	2.69	2.42	2.36	0.35	0.38	1.97	0.40
YPR069C	SPE3	putrescine aminopropyltransferase (spermidine synthase) : polyamine biosynthesis	1.45	1.41	1.45	0.66	0.76	1.24	0.56
YLR146C	SPE4	spermine synthase : spermine biosynthesis	1.13	1.13	1.06	0.77	0.88	1.28	0.66
YDR300C	PRO1	glutamate 5-kinase : proline biosynthesis	0.76	0.78	0.78	1.40	1.35	1.15	0.74
YGL248W	PDE1	3',5'-cyclic-nucleotide phosphodiesterase : purine metabolism	1.67	1.56	1.54	0.55	0.59	1.44	0.55
iKx220I			1.31	1.46	1.36	0.83	0.71	0.92	0.81
iOx143I			2.74		2.49	0.31	0.35	2.20	0.30
iOx209I			0.69	0.62	0.58	1.29	1.65	0.83	0.95
YML020W		unknown : unknown	0.77	0.70	0.75	1.38	1.54	0.91	0.89
iDx091I			1.07	0.98	1.13	0.87	0.83	1.06	0.75
YGL183C		unknown : unknown	2.25	2.16	2.25	0.39	0.38	1.91	0.38
iDx157I			0.41	0.43	0.42	2.73	2.84	0.40	2.53
YBR051W		unknown : unknown	1.35	1.08	1.09	0.84	1.06	1.11	0.74
iNx186I			0.39	0.37	0.39	2.48	2.52	0.42	1.21
iJx263I			1.80	1.92	1.71	0.47	0.60	1.30	0.70
YLR080W		unknown : unknown	0.22	0.22	0.24	5.28	3.97	0.51	1.50
iJx329I			1.64	1.77	1.93	0.58	0.53	1.61	0.53
YML021C	UNG1	uracil DNA glycosylase : DNA repair	1.10	1.02	1.03	0.82	0.89	1.19	0.84
iPx435I			1.24	1.35	1.23	0.83	0.80	1.48	0.84
iLx512I			1.39	1.35	1.31	0.90	0.95	1.24	0.75
YMR104C	YPK2	protein kinase : unknown	2.09	2.22	2.21	0.47	0.52	1.99	0.55
iPx101I			0.34	0.39	0.39	2.67	2.69	0.55	1.39
YNL312W	RFA2	replication factor A 36 kD subunit : DNA replication	1.13	1.07	1.08	1.02	1.02	1.32	0.74
YBR052C		unknown; similar to Ycp4p, S. pombe obr1, and E. coli trp : unknown	1.53		1.25	0.57	0.77	1.46	0.58
YBL035C	POL12	DNA polymerase alpha, 70 kD subunit : DNA replication	0.82	1.12	1.08	1.16	0.89	0.63	1.19
YLL064C		unknown; similar to members of the PAU1 family : unknown	0.54	0.64	0.56	2.31	2.19	0.87	1.51
iOx478I			0.42	0.51	0.55	2.24	1.88	0.57	1.40
iIx038I			0.54	0.55	0.60	1.89	1.83	0.77	1.10
iEx115I			1.79	1.39	1.52	0.56	0.60	1.57	0.51
YGR266W		unknown : unknown	1.66	1.57	1.56	0.59	0.58	1.48	0.56
YLR147C	SMD3	core snRNP protein : mRNA splicing	1.91	2.04	1.88	0.49	0.57	1.41	0.41
YGL249W	ZIP2	unknown : meiosis, synapsis	1.59	1.45	1.51	0.54	0.62	1.58	0.51
iOx144I			1.79	1.61	1.65	0.51	0.56	1.41	0.56
iKx221I			1.43	1.47	1.37	0.63	0.80	1.21	0.63
YNL313C		unknown : unknown	1.40	1.23	1.28	0.75	0.79	1.21	0.84
iDx092I			1.29	1.22	1.13	0.74	0.61	1.30	0.46
YGL184C		unknown; similar to cystathionine beta-lyase : unknown	2.61	2.53	2.59	0.42	0.40	1.93	0.46
iDx158I			0.21	0.23	0.27	5.33	5.12	0.35	2.51
YGR267C	FOL2	GTP cyclohydrolase I : folate biosynthesis	1.50	1.87	2.13	0.67	0.55	1.43	0.49
iNx187I			0.32	0.38	0.35	3.60	3.03	0.32	3.05
iJx264I			0.48	0.59	0.59	1.94	1.35	0.49	1.32
YCR010C		unknown : unknown	0.37	0.42	0.38	2.96	3.58	0.42	2.99
iPx370I			0.44	0.41	0.39	2.94	2.77	0.67	1.79
YLR081W	GAL2	glucose and galactose permease : transport	0.56	0.57	0.54	2.13	2.03	0.70	0.97
YBR118W	TEF2	translation elongation factor EF-1 alpha : protein synthesis	1.71	1.62	1.56	0.44	0.48	1.20	0.52
iPx436I			2.71	1.80	1.75	0.44	0.56	1.86	0.43
iLx513I			1.81	1.85	1.98		0.33	1.46	0.33
YMR105C	PGM2	phosphoglucomutase : glycolysis	2.12	2.22	2.19	0.47	0.43	2.17	0.42
iPx102I			0.29	0.35	0.34	3.93	3.04	0.52	1.89
YBR053C		unknown; similar to rat calcium-binding protein regucalcin : unknown	1.77	2.11	2.02	0.47	0.50	1.87	0.42
iEx050I			0.36	0.38	0.37	3.30	3.04	0.52	1.81
YBL036C		unknown; similar to Pseudomonas aeroginosa twitching motility protein : unknown	0.28	0.38	0.38	3.89	3.07	0.27	2.66
YLR082C	SRL2	unknown; suppressor of Rad53 lethality : unknown	0.76	0.62	0.72	1.31	1.50	0.64	1.22
iOx479I			1.90	1.70		0.47	0.60	1.62	0.49
iIx039I			1.04	1.03	1.09	1.06	0.97	1.07	0.81
iEx116I			1.90	1.66	1.53	0.50	0.64	1.65	0.66
iOx145I			1.77	1.49	1.68		0.55		0.76
iKx222I			0.23	0.25	0.22	5.43	4.62	0.26	3.27
YML022W	APT1	adenine phosphoribosyltransferase : purine biosynthesis	1.48	1.54	1.51	0.73	0.70	1.16	0.84
iDx093I			1.20	1.47	1.47	0.78	0.68	1.03	0.84
YGL185C		unknown; similar to D-2-hydroxyacid dehydrogenase : unknown	3.21	2.83	2.83	0.30	0.32	2.22	0.33
iDx159I			1.04	0.97	0.95	0.92	0.95	0.95	0.67
YGR268C		unknown : unknown	2.64	2.54	2.88	0.32	0.31	1.93	0.33
iNx188I			2.51	2.11	1.93	0.38	0.45	2.00	0.38
iJx265I			1.67	1.34	1.29	0.45	0.51	1.43	0.37
YCR011C	ADP1	(putative) ATP-dependent permease : transport	0.47	0.53	0.46	2.70	2.76	0.57	2.22
iPx371I			1.20	1.14	0.90	0.86	0.89	0.93	0.84
YBR119W	MUD1	U1 snRNP A protein : mRNA splicing	0.24	0.29	0.28	4.04	4.06	0.25	2.90
YLL065W	GIN11	growth inhibitor : unknown	0.58	0.58	0.51	3.07	3.14	0.79	1.99
YML023C		unknown : unknown	1.05	0.88	0.82	0.93	1.42	0.96	0.94
YDR302W		unknown; similar to GPI-anchor biosynthesis protein PIG-F : unknown	0.23	0.26	0.24	4.91	4.46	0.32	2.48
iPx437I			0.74	0.89	0.88	1.29	1.09	0.66	1.28
iLx514I			3.29	3.03	2.95	0.31	0.37	2.33	0.40
YLR148W	PEP3	vacuolar membrane protein : vacuole biogenesis	1.13	1.04	1.07	0.84	0.98	0.68	1.26
YFR031C-A	RPL2A	ribosomal protein L2A : protein synthesis	0.96	0.95	0.91	0.87	0.90	0.77	0.84
YMR106C	YKU80	DNA binding; Ku80 homolog : DNA repair	3.31	3.14	3.15	0.31	0.31	2.59	0.42
iPx103I			0.63	0.69	0.70	1.48	1.58	0.72	1.17
YNL314W	DAL82	activator of allantoin catabolic genes : transcription	0.79	0.80	0.84	1.47	1.34	0.77	1.15
iEx051I			1.82	2.02	1.96	0.63	0.54	1.41	0.66
YLR083C	EMP70	endosomal membrane protein : secretion (putative)	1.21	1.23	1.33	0.84	0.91	1.10	0.69
YHR160C	PEX18	unknown, peroxin : peroxisome biogenesis (putative)	0.58	0.61	0.60	1.61	1.68	0.79	1.03
iOx080I			1.59	1.55	1.33	0.55	0.48	0.92	0.55
YLL066C		unknown; similar to other subtelomerically-encoded proteins : unknown	1.44	1.31	1.13	0.93	1.06	1.54	0.81
YDL220C	CDC13	telomere binding protein : cell cycle, G2/M	1.54	1.59	1.91	0.60	0.55	1.61	0.68
iEx117I			1.14	0.97	0.87	0.91	1.03	1.21	0.91
YLR149C		unknown : unknown	0.61	0.53	0.57	1.82	2.28	0.45	1.78
YDR303C		unknown; similar to transcription factors : unknown	0.69	0.63	0.67	1.52	1.77	0.55	1.38
iOx146I			1.99	1.60	2.09	0.49	0.47	1.62	0.59
iKx223I			0.31	0.42	0.41	3.70	3.34	0.43	2.02
iGx300I			0.50	0.49	0.53	2.23	2.08	0.52	2.00
YNL315C	ATP11	F1F0-ATPase complex assembly protein : ATP synthesis	0.63	0.65	0.61	1.49	1.64	0.89	0.93
YMR040W		unknown; similar to Ykl065p : unknown	1.67	1.72	1.71	0.57	0.61	1.54	0.57
YIL100W		unknown : unknown	1.12	0.92	0.94	0.70	0.92	1.37	0.49
iDx094I								0.74
YGL186C		unknown; similar to Fcy21p, Fcy2p, Fcy22p : unknown	2.66	2.42	2.86	0.40	0.41	2.24	0.40
YBR054W	YRO2	putative heat shock protein : unknown	0.71	0.70	0.72	1.31	1.33	0.81	1.19
iNx189I			0.57	0.54	0.54	2.15	2.00	0.73	1.18
iJx266I			0.82	0.81	0.79	0.51	0.58	0.79	0.62
iBx420I			0.50	0.48	0.62	2.22	1.98	0.79	1.17
YBL037W	APL3	clathrin associated : secretion	0.43	0.41	0.42	2.05	2.60	0.43	1.49
iPx372I			1.79	1.53	1.40	0.49	0.51	1.64	0.45
YMR041C		unknown : unknown	1.68	1.91	1.85	0.57	0.60	1.68	0.64
YIL101C	XBP1	transcriptional repressor : stress response	0.92	0.96	1.04	1.27	1.17	1.27	0.68
iPx438I			1.82	1.49	1.39	0.50	0.57	1.25
iLx515I			0.65	0.60	0.69	1.70	1.87	0.85	1.23
iPx104I			1.51	1.41	1.45	0.66	0.71	1.56	0.52
iEx052I			3.16	2.99	3.05	0.31	0.35	2.11	0.39
YLR084C	RAX2	unknown : cell polarity (putative)	1.22	1.32	1.46	0.59	0.60	1.10
YHR161C	YAP1801	clathrin assembly protein : endocytosis and secretion	1.18	1.21	1.35	0.62	0.63	1.24
iOx081I			2.27	2.03	2.07	0.44	0.45	1.68	0.55
YLL067C		unknown; similar to other subtelomerically-encoded proteins : unknown	1.60	1.27	1.18	1.04	1.12	1.65	0.89
iEx118I			1.07	1.12	1.10	0.82	0.83	0.97	0.75
YGR269W		unknown : unknown	2.03	2.10	2.38	0.47	0.42	1.77	0.37
YDR304C	CYP5	peptidyl-prolyl cis-trans isomerase : protein folding	1.64	1.82	1.82	0.56	0.54	1.55	0.49
YCR012W	PGK1	phosphoglycerate kinase : glycolysis	0.48	0.57	0.50	1.94	2.00	0.60	1.74
iOx147I			0.84	0.73	0.74	1.12	1.28	0.62	1.18
iKx224I			1.52	1.68	1.98	0.71	0.68	1.49	0.61
iGx301I			0.66	0.61	0.60	1.40	1.53	0.69	1.18
YNL316C	PHA2	prephenate dehydratase : phenylalanine biosynthesis	0.32	0.31	0.29	4.11	3.23	0.36
YML024W	RPS17A	ribosomal protein S17A : protein synthesis	1.66	1.62	1.61	0.64	0.63	1.32	0.69
iDx095I			2.48	2.17	2.00	0.35	0.40	1.87	0.40
YMR107W		unknown : unknown	3.06	3.27	3.48	0.25	0.26	2.37	0.37
YGL187C	COX4	cytochrome-c oxidase subunit IV : oxidative phosphorylation	2.38	2.03	2.13	0.33	0.43	1.78	0.44
iJx267I			0.45	0.42	0.39	2.86	3.26	0.59	1.71
iBx421I			1.30	1.58	1.53	0.80	0.62	1.33	0.59
YCR013C		unknown : unknown	0.44	0.51	0.46	2.27	2.35	0.51	1.93
YBL038W	MRPL16	ribosomal protein, mitochondrial L16 : protein synthesis	1.92	1.57	1.70	0.51	0.57	1.56	0.47
iLx450I			1.71	1.28	1.42	0.62	0.84	2.03	0.45
iPx373I			1.97	1.87	1.78	0.46	0.47	1.49	0.48
iFx010I			0.84	1.00	1.00	1.13	1.03	1.08	1.10
YDL221W		unknown : unknown	1.59	1.70	1.99	0.72	0.64	1.54	0.74
YML025C		ribosomal protein, mitochondrial large subunit : protein synthesis	3.58	3.32	3.47	0.27	0.30	2.30	0.45
YIL102C		unknown : unknown	1.23	1.20	1.21	0.68	0.79	1.06	0.67
iPx439I			1.12	1.06	1.00	0.90	0.95	0.83	1.20
iLx516I			0.48	0.43	0.46	2.22	2.22	0.69	1.16
YNL250W	RAD50	DNA binding protein : DNA repair	0.75	0.71	0.71	1.40	1.33	0.91	1.01
iPx105I			1.34	1.18	1.28	0.77	0.77	1.13	1.04
iAx130I			1.99	1.87	2.15	0.47	0.55	2.16	0.66
iGx570I								0.88
iEx053I			1.45	1.72	1.73	0.66	0.55	1.26	0.50
YBL039C	URA7	CTP synthase 1 : pyrimidine biosynthesis	1.52	1.68	1.49	0.70	0.61	1.37	0.68
YLR085C	ARP6	actin-related protein : cytoskeleton (putative)	3.07	3.23	3.21	0.31	0.33	2.50	0.34
iOx082I			1.72	2.34	2.18	0.43	0.42	1.74
YDL222C		unknown; similar to Sur7p : unknown	1.35	1.68	2.17	0.75	0.55	1.41	0.79
iEx119I			1.28	1.14	1.17	0.72	0.77	0.99	0.72
YDR305C	HNT2	histidine triad family : unknown	1.75	1.71	2.00	0.60	0.66	1.80	0.42
YNL251C	NRD1	elongation; also mRNA abundance : transcription	1.84	1.72	1.64	0.57	0.49	1.15	0.63
iOx148I			0.69	0.63	0.66	1.37	1.59	0.57	1.23
iKx225I			2.63	2.67	2.68	0.28	0.26	2.03	0.37
iGx302I			0.50	0.48	0.50	1.76	1.94	0.68	1.17
YMR042W	ARG80	transcription factor : arginine metabolism	2.69	3.04	3.10	0.38	0.35	1.79	0.45
iDx096I			2.20	1.70	1.74	0.39	0.43	1.74	0.40
YMR108W	ILV2	acetolactate synthase : isoleucine and valine biosynthesis	2.19	2.11	2.03	0.43	0.44	2.01	0.45
YGL188C		unknown : unknown	2.12	2.37	1.94	0.37	0.36	1.42
YBR056W		unknown; similar to glucan-1,3-beta-glucosidase : unknown	0.76	0.60	0.61	1.04	1.47	0.89	0.95
iJx268I			1.71	1.39	1.65	0.58	0.69	1.81	0.47
iBx422I			1.02	1.16	1.15	0.99	0.96	0.89	0.95
YCR014C	POL4	DNA polymerase IV : DNA repair	0.36	0.41	0.36	2.77	3.05	0.62	1.68
iPx374I			1.42	1.29	1.23	0.69	0.82	1.08	1.05
iLx451I			2.71	2.80		0.30	0.30	1.94	0.33
iFx011I			0.64	0.85	0.80	1.42	1.23	0.84	1.01
YHR162W		unknown : unknown	0.93	0.88	0.96	0.97	1.03	0.75	0.85
iPx040I			2.33	2.50	2.46	0.39	0.34	1.78	0.38
YML026C	RPS18B	ribosomal protein S18B : protein synthesis	1.50	1.68	1.76	0.73	0.62	1.05	0.67
iLx517I			0.34	0.40	0.36	2.77	2.62	0.45	1.50
iPx106I			1.14	1.24	1.08	0.80	0.84	0.94	0.81
YNL317W	PFS2	polyadenylation factor subunit : mRNA processing	0.28	0.31	0.34	3.76	3.45	0.44	1.76
YBR057C	MUM2	unknown; similar to ubiquitin C-terminal hydrolase : meiosis	0.46	0.44	0.47	2.41	2.40	0.43	1.56
iGx571I				0.80	0.72	1.22	0.98	0.67
iEx054I			2.61	2.93	3.15	0.35	0.34	1.61	0.56
iAx131I			1.97	1.88	1.79	0.47	0.48	1.70	0.46
YDR240C				1.79	2.05	0.38	0.50	1.91	0.40
iOx083I			2.17	2.31	2.44	0.47	0.41	2.01	0.47
iKx160I			0.41	0.48	0.45	2.49	2.22	0.64	1.22
YDL223C		unknown : unknown	1.48	1.55	1.55	0.86	0.97	1.56	0.84
YDR306C		unknown : unknown	2.02	1.61	1.71	0.44	0.57	1.72	0.42
YNL252C	MRPL17	ribosomal protein, mitochondrial L17 : protein synthesis	1.13	0.98	1.13	0.86	1.08	1.45	0.75
iOx149I			0.43	0.44	0.39	2.77	2.50	0.46	2.40
iKx226I			1.00	0.99	1.01	0.90	0.86	1.06	0.70
iGx303I			0.56	0.60	0.59	1.72	1.61	0.59	1.72
YMR172C-A		unknown : unknown	2.33	1.93	1.98	0.44	0.50	2.18	0.37
YAL034W-A	MTW1	unknown : unknown	0.15	0.18	0.15	8.41	7.20	0.26	5.18
YNL318C	HXT14	hexose permease : transport	0.47	0.55	0.56	2.13	2.12	0.59	1.49
YNR001C	CIT1	citrate synthase : TCA cycle	0.31	0.31	0.31	3.22	3.20	0.26	2.81
YIL103W		unknown; similar to diptheria toxin resistance protein : unknown	2.25	2.27	2.40	0.42	0.46	1.96	0.42
iDx097I			1.56	1.24	1.26	0.64	0.70	1.23	0.81
YMR109W	MYO5	myosin, class I : cytoskeleton	0.31	0.36	0.40	3.00	2.86	0.36	1.87
YGL189C	RPS26A	ribosomal protein S26A : protein synthesis	1.84	1.58	1.54	0.51	0.52	1.48	0.62
iJx269I			1.15	1.12	1.17	0.74	0.81	1.08	0.79
iBx423I			0.32	0.37	0.38	3.12	2.45	0.35	3.19
YCR015C		unknown : unknown	1.04	0.93	0.99	1.13	1.35	1.26	1.06
iPx375I			0.79	0.88	0.71	1.03	0.86	0.59
iLx452I			1.73	1.60	1.54	0.48	0.54	1.82	0.52
iFx012I			1.99	2.07	1.96	0.48	0.54	1.72	0.60
YLR086W	SMC4	unknown : mitosis, chromosome condensation and segregation	0.74	0.72	0.77	1.38	1.25	0.68	0.99
YHR163W	SOL3	unknown : tRNA splicing, putative	0.30	0.29	0.31	3.55	3.67	0.30	3.16
iPx041I			0.91	1.18	1.19	1.17	0.93	1.35	0.83
YIL104C		unknown : unknown	1.90	1.64	1.89	0.53	0.49	1.64	0.53
iLx518I			2.10	1.94	2.05	0.48	0.55	1.62	0.52
iPx107I			2.94	2.72		0.31	0.36	2.13	0.36
YBR058C	UBP14	ubiquitin-specific protease : protein degradation, ubiquitin-mediated	1.28	1.33	1.54	0.67	0.61	0.93	0.71
iGx572I			1.15	0.98	0.96	0.88	0.98	0.96	0.86
iEx055I			2.12	2.02	1.92	0.48	0.51	1.84	0.48
iAx132I			2.06	1.69	1.71	0.49		1.94	0.48
YLR087C		unknown : unknown	0.79	0.68	0.70	1.15		0.51
YHR164C	DNA2	DNA helicase : DNA replication	0.51	0.39	0.41	2.02	1.72	0.53	1.27
iOx084I			1.93	1.59	1.57	0.52	0.57	1.69	0.61
iKx161I			0.27	0.33	0.28		3.50	0.38	1.99
YDL224C	WHI4	putative RNA binding protein : cell size	0.28	0.33	0.28	3.88	3.41	0.42	2.73
iKx227I			0.27	0.25	0.25	3.94	4.69	0.30	3.14
iGx304I			0.69	0.79	0.84	1.45	1.11	0.73	1.43
iMx410I			2.76	2.62	2.57	0.37	0.41	1.83	0.41
YMR044W		unknown : unknown	0.29	0.34	0.31	4.61	3.59	0.49	2.20
YNR002C	FUN34	unknown : unknown	0.44	0.47	0.38	2.12	2.51	0.51	2.01
iDx098I			0.31	0.33	0.31	4.20	3.05	0.46	2.69
YML027W	YOX1	binds leu-tRNA gene : unknown	0.28	0.32	0.29	3.93	3.99	0.39	2.68
iBx424I			0.49	0.63	0.64	2.04	1.57	0.63	1.61
YDR241W		unknown : unknown	1.48	1.20	1.24	0.81	0.78	1.21	0.74
iPx376I			0.97	1.14	1.06	0.98	0.92	0.89	1.10
iLx453I			2.80	2.90	2.89	0.24	0.27	2.23	0.29
iFx013I			1.88	1.93	1.80	0.49	0.54	1.67	0.51
YMR045C		unknown : unknown	0.72	0.81	0.71	1.80	1.84	0.72	1.85
iPx042I			1.88	1.72	1.49	0.50	0.59	1.66	0.50
YIL105C		unknown; similar to Ask10p and Ynl047p : unknown	0.91	1.03	1.03	1.13	0.98	0.97	0.88
iLx519I			1.30	1.01	1.00	0.85	1.08	1.21	0.77
YDR307W		unknown; similar to Pmt1p : unknown	0.70	0.80	0.73	1.73	1.52	0.80	1.42
YNL253W		unknown : unknown	1.24	1.17	1.08	0.81	0.83	1.42	0.66
iPx108I			2.34	2.06	2.14	0.44	0.43	1.94	0.42
YNL319W		unknown : unknown	0.59	0.63	0.63	1.66	1.59	0.59	1.36
YBR059C	AKL1	protein kinase : unknown	1.30	1.17	1.20	0.79	0.72	1.08	0.82
iGx573I			0.91	0.81	0.84	1.08	1.17	0.80	1.24
iEx056I			0.70	0.61	0.61	1.48	1.76	0.71	1.14
iAx133I			1.21	1.22	1.26	0.65	0.77	1.37	0.59
YHR165C	PRP8	U4/U6, U5 snRNP protein : mRNA splicing	1.03	1.09	1.06	0.96	0.96	0.95
iOx085I			2.51	2.50	2.55	0.37	0.38	2.15	0.43
iKx162I			1.89	2.32	2.47	0.47	0.39	1.93	0.36
YDR308C	SRB7	RNA polymerase II mediator subunit : transcription	0.45	0.54	0.44	2.45	2.27	0.57	1.83
YNL254C		unknown : unknown	2.67	2.08	2.26	0.38	0.53	1.94	0.43
YCR016W		unknown : unknown	0.40	0.62	0.53	2.40	2.35	0.54	1.84
iKx228I			0.28	0.27	0.25	4.35	4.29	0.32	2.23
iGx305I			0.64	0.79	0.92	1.37	1.09	0.98	0.96
iMx411I			0.96	1.12	1.15	1.11	1.02	1.22	0.70
YNR003C	RPC34	RNA polymerase III 34 kD subunit : transcription	0.51	0.46	0.46	2.40	2.41	0.46	1.77
iDx099I			1.84	1.80	1.57	0.50	0.53	1.59	0.46
YML028W	TSA1	thiol-specific : oxidative stress response	0.81	0.75	0.66	1.32	1.29	0.80	1.12
iBx425I			1.29	1.32	1.40	0.76	0.78	1.23	0.75
YCR017C				0.79	0.93			1.56
YDR242W	AMD2	putative amidase : unknown	0.99	0.97	1.00	1.17	1.03	1.07	0.84
iPx377I			0.27	0.29	0.30	3.68	3.27	0.29	2.86
iLx454I			0.82	0.77	0.74	1.07	1.13	0.45	1.73
iFx014I			0.63	0.56	0.55	1.70	1.78	0.84	1.04
YLR088W	GAA1	GPI:protein transamidase component : protein processing	0.92	0.94	0.89	1.37	1.29	1.21	1.02
YMR046C		unknown : unknown	2.12	2.36	2.10	0.63	0.64	1.78	0.77
YDL225W	SHS1	septin (putative) : cytokinesis	0.26	0.25	0.23	5.66	5.04	0.36	2.46
iLx120I				1.64	1.58	0.52	0.62	1.89
iPx043I			1.83	1.90	1.84		0.47	1.71	0.53
iPx109I			2.53	2.62	2.69	0.34	0.37	1.85	0.43
YDL160C	DHH1	RNA helicase : transcription	1.94	2.43	2.22	0.56	0.50	1.94	0.61
iAx134I			0.51	0.49	0.43	2.75		0.70	1.57
iGx574I			0.33	0.33	0.32	3.19	2.96	0.41	2.10
iEx057I			0.41	0.39	0.42	2.70	2.53	0.43	1.69
YLR089C		unknown; similar to alanine aminotransferase : unknown	0.63	0.70	0.73	1.96	1.78	1.09	1.03
YHR166C	CDC23	anaphase promoting complex subunit : mitosis	2.99	2.56	2.83	0.33	0.35	2.55	0.35
YDR243C	PRP28	RNA helicase : mRNA splicing	1.43	1.39	1.58	0.80	0.74	1.15	0.73
iOx086I			2.56	2.40	2.71	0.40	0.45	2.28	0.37
iKx163I			1.38	1.31	1.38	0.67	0.69	1.45	0.64
iGx240I			1.89	1.65	1.73	0.50	0.50	1.77	0.51
YDL226C	GCS1	vesicle transport; GAP for ARF : secretion	0.64	0.62	0.54	1.83	1.74	1.07	1.11
YDR309C	GIC2	binds Cdc42p : bud emergence	1.32	1.61	1.61	1.00	0.77	1.24	0.87
YNL255C	GIS2	unknown; gig3 suppressor : unknown	1.12	1.22	1.22	0.80	0.78	1.30	0.63
iKx229I			0.96	0.91	0.85	0.88	0.99	0.92	0.86
iGx306I			0.34	0.40	0.39	3.14	2.65	0.38	2.11
YIL040W		unknown : unknown	1.02	1.09	1.13	0.93	0.88	0.82	0.76
iMx412I			0.33	0.29	0.26	3.99	4.31	0.33	2.44
YIL106W	MOB1	unknown; binds Mps1p and Dbf2p : mitosis	0.61	0.71	0.72	1.50	1.38	0.82	0.96
YML029W		unknown : unknown	1.76	1.59	1.57	0.62	0.70	1.33	0.89
iBx360I			0.49	0.57	0.54	1.82	1.74	0.54	1.42
iBx426I			1.47	1.26	1.60	0.69	0.73	1.47	0.52
iPx378I			0.33	0.31	0.28	2.97	2.95	0.29	2.21
iLx455I			0.62	0.71	0.69	1.48	1.52	0.57	1.51
iFx015I			0.29	0.36	0.33	3.39	3.26	0.49	1.54
YMR047C	NUP116	nuclear pore protein : nuclear protein targeting	1.23	1.12	1.06	1.01	1.32	1.29	0.81
iPx044I			1.53	1.57	1.62	0.55	0.54	1.29	0.50
iLx121I			1.98	1.85	1.84	0.43	0.50	1.91	0.37
YIL107C	PFK26	6-Phosphofructose-2-kinase : fructose and mannose metabolism	0.77	0.65	0.70	1.30	1.45	0.92	0.80
YNR004W		unknown; similar to bovine interferon gamma precursor : unknown	0.92	0.79	0.74	1.14	1.43	0.78	1.27
iGx575I			1.12	1.06	1.12	0.95	1.00	0.99	0.90
iEx058I			1.48	1.53	1.55	0.60	0.72	1.23	0.71
YDL227C								0.55
iOx087I			1.54	1.47	1.38	0.51	0.56	1.50
iKx164I			0.95	1.06	0.97	0.86	0.85
iGx241I			1.54	1.34	1.27	0.59	0.59	1.38	0.61
iGx307I			0.38	0.41	0.36	2.37	2.32	0.31	2.34
YIL041W		unknown : unknown	1.62	1.65	1.73	0.52	0.61	1.50	0.55
iMx413I			0.29	0.33	0.28	5.13	3.89	0.23	2.35
YNR005C		unknown : unknown	0.69	0.61	0.62	1.51	1.74	0.62	1.28
YOR230W	WTM1	transcription factor : meiosis	2.65	2.71	2.61	0.37	0.40	2.01	0.42
iBx361I			2.18	1.79	1.62	0.40	0.39	1.56	0.52
iLx390I			1.66	1.81	1.69	0.54	0.56	1.38	0.55
iBx427I			0.50	0.45	0.41	2.31	2.77	0.90	1.16
YDL161W	ENT1	unknown; epsin homolog : endocytosis (putative)	1.70	2.12	1.97	0.75	0.71	1.54	0.86
YIL042C		unknown; similar to mitochondrial branched chain : unknown	1.81	1.70	1.74	0.55	0.57	1.66	0.48
iPx379I			2.18	2.11	2.02	0.41	0.42	1.85	0.55
iLx456I			0.64	0.60	0.57	1.66	1.66	0.69	1.66
iFx016I			1.49	1.37	1.24	0.66	0.78	1.39	0.71
iDx610I			0.38	0.44	0.43	2.40	2.44	0.38	2.26
YHR167W		unknown : unknown	0.73	0.78	0.73		1.26	0.85
YDR244W	PEX5	peroxisomal protein receptor : peroxisomal protein targeting	1.85	1.66	1.77	0.52	0.55	1.78	0.48
YNL190W		unknown : unknown	2.09	2.47	2.39	0.47	0.43	1.73	0.50
iPx045I			0.93	1.03	0.97	1.00	0.90	1.01	1.08
iLx122I			2.56	2.46	2.23	0.33	0.40	1.91	0.37
YNL256W	FOL1	dihydroneopterin aldolase, dihydro-6-hydroxymethylpterin pyrophosphokinase, dihydropteroate synthetase : folate biosynthesis	1.14	0.95	0.96	0.98	1.02	1.27	0.77
iAx070I			0.38	0.42	0.39	3.01	1.95	0.33	2.74
YDL162C		unknown : unknown	1.99	1.89	1.91	0.51	0.53		0.52
iGx576I			1.35	1.60	1.33	0.63	0.64	1.58	0.62
iEx059I			1.52	1.52	1.61	0.65	0.71	1.54	0.56
iOx088I			1.77	1.51	1.45	0.53	0.61	1.79	0.52
iKx165I			1.79	1.81	1.88	0.50	0.51	1.31	0.54
iGx242I			0.92	0.96	0.92	1.05	1.07	1.02	1.02
YDL228C		unknown; similar to Achlya klebsiana glutamate : unknown	1.08	1.83	1.45	0.79	0.77	0.72	1.18
YNL257C	SIP3	(putative) transcriptional activator : glucose derepression	0.88		0.91	0.96	0.92	0.90
YCR019W	MAK32	unknown : dsRNA virus propagation	0.41	0.56	0.59	2.34	2.73	0.59	1.49
iGx308I			0.24	0.24	0.22	4.29	4.45	0.28	3.47
iMx414I			0.83	0.95	0.94	1.25	1.11	0.95	0.91
YMR048W		unknown : unknown	0.35	0.36	0.37	3.05	3.15	0.91	1.36
YIL108W		unknown : unknown	0.79	0.63	0.71	1.31	1.31	0.87	0.92
YOR231W	MKK1	MAP kinase (mitogen-activated protein kinase) : signaling, PKC1 pathway	2.19	2.25	2.39	0.44	0.50	1.86	0.46
iBx362I			2.12	2.09	1.95	0.37	0.45	1.92	0.34
iLx391I			1.75	1.82	1.70	0.52	0.52	1.68	0.53
iBx428I			2.19	2.28	2.29	0.38	0.45	1.93	0.41
YIL043C	CBR1	cytochrome b reductase : aminosugars metabolism	1.40	1.43	1.46	0.67	0.76	1.27	0.80
iLx457I			0.75				0.91	0.52
iFx017I			1.58	1.27	1.35	0.62	0.71	1.81	0.44
iDx611I			0.20	0.20	0.20	5.47	5.00	0.28	3.03
YHR168W		unknown : unknown	2.76	2.11	2.17	0.39	0.43	2.06	0.38
YDR245W	MNN10	galactosyltransferase : cell wall biogenesis	2.52	2.04	2.24	0.49	0.51	1.79	0.49
YNL191W		unknown : unknown	1.57	1.59	1.48	0.61	0.58	1.36	0.60
YMR049C		unknown : unknown	0.90	0.94	0.91	1.29	1.33	1.27	0.85
iPx046I			1.74	1.75	1.65	0.51	0.51	1.74	0.56
iLx123I			0.62	0.73	0.65	1.52	1.57	0.66	1.41
iHx200I			1.08	1.32	1.29	0.78	0.82	0.82	0.99
YIL109C	SEC24	vesicle coat component : secretion	0.87	0.93	0.93	1.36	1.42	0.85	1.02
iAx071I			0.58	0.48	0.49	1.91	2.06	0.59	1.48
YNR006W	VPS27	component of class E protein complex : vacuolar protein targeting	0.35	0.37	0.34	3.46	3.54	0.30	2.67
iGx577I			1.18	1.28	1.24	0.89	0.76	1.29	0.79
YAL043C-A		unknown : unknown	2.18	1.96	2.16	0.39	0.48	1.92	0.33
iOx089I			0.17	0.18	0.17	6.13	5.15	0.23	3.55
iKx166I			0.67		0.70	1.44	1.78	0.83	0.85
iGx243I			0.29	0.42	0.35	3.21	2.90	0.39	2.09
YNL258C		unknown : unknown	0.62	0.55	0.58	1.83	1.74	0.79	1.10
iGx309I			0.55	0.52	0.49	1.61	1.62	0.55	1.44
iMx415I			1.28	1.29	1.45	0.71	0.86	1.33	0.56
YNR007C	AUT1	unknown : autophagy	0.20	0.23	0.24	6.60	5.26	0.27	3.33
YOR232W	MGE1	could change to: protein folding; mitochondrial chaperone (has a targeting phenotype, only b/c misfolded proteins accumulate in the mito., which backs the pathway up) : mitochondrial protein targeting	1.72	1.68	1.80	0.52	0.61	1.26	0.63
iBx363I			2.63	2.55	2.50	0.37	0.50	2.03	0.45
YDR180W				0.59	0.57	1.33	1.22	0.59
iLx392I			1.36	1.33	1.51	0.61	0.73	1.49	0.53
iBx429I			1.13	1.22	1.21	0.82	0.76	1.06	0.76
YDL163W		unknown : unknown	2.24	1.96	2.05	0.42	0.48	1.72	0.43
YIL044C		unknown; similar to Gcs1p, member of Gcs1p/Glo3p/Sps18p : unknown	0.50	0.45	0.44	1.84	2.17	0.48	1.48
YDR246W								0.71
iLx458I			1.51	1.50	1.56	0.58	0.54		0.60
iFx018I			2.15	1.70	1.75	0.47	0.53	2.16	0.40
iDx612I			0.88	0.86	0.83	0.98	1.14	0.98	0.90
YHR169W	DBP8	RNA helicase : unknown	2.93	2.82	2.73	0.36	0.38	2.05	0.39
YNL192W	CHS1	chitin synthase : cytokinesis	1.48	1.44	1.88	0.68	0.69	1.37	0.55
YDL229W	SSB1	cytosolic HSP70 : translation	1.68	1.53	1.53	0.72	0.66	1.16	0.63
YOL150C		unknown : unknown	0.75	0.67	0.62	1.26	1.22	0.93	0.87
iPx047I			0.19	0.22	0.20	5.13	4.61	0.23	3.23
iLx124I			0.87	1.00	0.98	1.09	1.00	1.43	0.61
iHx201I			1.31	1.27	1.31	0.71	0.74	1.17	0.66
YJL001W	PRE3	20S proteasome subunit (beta1) : protein degradation	0.51	0.57	0.59	2.08	1.80	0.35	2.04
iAx072I			0.47	0.41	0.41	2.40	2.72	0.46	2.09
YDR181C						1.69	1.99	0.50
YDL164C	CDC9	DNA ligase : DNA replication and repair	1.92	2.09	1.43	0.66	0.54	1.46	0.55
iGx578I			0.20	0.27	0.23	5.48	3.99	0.35	2.46
iKx167I			0.21	0.25	0.23	5.29	4.93	0.36	2.93
iGx244I			1.90	1.71	1.78	0.44	0.47	1.28	0.54
iMx350I			0.34	0.40	0.36	2.92	2.29	0.40
YNL259C	ATX1	unknown : oxidative stress response	0.31	0.32	0.31	3.69	3.55	0.40	1.70
YJL002C	OST1	oligosaccharyltransferase complex subunit : protein glycosylation	0.49	0.50	0.51	1.87	1.91		2.22
iMx416I			0.59	0.58	0.53		1.60	0.74	1.54
YOR233W	KIN4	protein kinase : unknown	0.40	0.48	0.38	2.89	2.06	0.50	1.76
iBx364I			2.41	2.19	1.94	0.40	0.48	1.91	0.39
iBx030I			0.75	0.70	0.79	1.17	1.34	0.99	0.77
iLx393I			0.38	0.36	0.34	3.06	2.92	0.76	1.43
iLx459I			0.71	0.57	0.54	1.21	1.46	0.73	0.82
iFx019I			1.49	1.42	1.50	0.76	0.81	1.43	0.60
iDx613I			1.15		1.13	0.82	0.74	0.84	1.09
YDR247W		putative protein kinase : unknown	0.51	0.53	0.45	2.39	2.33	1.06	1.30
YNL193W		unknown : unknown	2.70	2.23	2.37	0.33	0.40	2.38	0.31
iPx048I			2.25	2.15	1.87	0.33	0.36	1.77	0.34
iLx125I			1.29	1.38	1.35	0.68	0.68	1.66	0.38
iHx202I			1.14	0.99	0.97	0.81	1.02	0.92	0.78
YOR234C	RPL33B	ribosomal protein L33B : protein synthesis	0.53	0.55	0.52	1.78	1.71	0.46	1.41
iAx073I			0.46	0.36	0.40	2.75	2.83	0.40	2.03
YNR008W	LRO1	lecithin cholesterol acyl transferase (putative) : sterol metabolism (putative)	0.50	0.46	0.46	2.24	2.68	0.53	2.11
iGx579I			1.42	1.35	1.28	0.59	0.78	1.55	0.69
YDR248C		unknown; similar to E. coli gluconate kinase gntV : unknown	0.35	0.43	0.42	2.82	2.52	0.68	1.64
YNL194C		unknown; similar to Sur7p : unknown	2.59	2.25	2.38	0.38	0.40	2.03	0.42
iKx168I			1.00	1.04	1.18	0.95	0.83	1.19	0.72
iGx245I			1.76	1.44	1.30	0.55	0.55	1.46	0.48
iMx351I			1.47	1.87	1.69	0.60	0.57	1.67	0.65
YIL045W	PIG2	(putative) Glc7p regulatory subunit : glucose repression	0.55	0.56	0.58	2.19	1.98	0.64	1.61
iMx417I			2.73	2.26	2.24	0.39	0.45	1.58	0.48
YOL151W	GRE2	unknown; induced by osmotic stress : unknown	0.74	0.72	0.74	1.23	1.29	1.11	0.64
iOx600I			0.80	0.77	0.78	1.51	1.51	1.13	1.05
iBx365I			0.86	0.85	0.96	1.15	1.21	0.81	1.07
iLx394I			0.68	0.65	0.61		1.46	0.95
iBx031I			0.40	0.34	0.35	2.66	2.95	0.59	1.74
YDR182W	CDC1	unknown : Mn2+ ion homeostasis	0.64	0.66	0.69	1.36	1.51	0.81	0.84
YDL165W	CDC36	general negative regulator : transcription	1.24	1.27	1.30	0.80	0.82	1.21	0.70
iLx060I			1.35	1.38	1.34	0.68	0.70	1.10	0.62
iDx614I			0.72	0.74	0.73	1.63	1.58	0.77	1.50
iPx049I			1.61	1.66	1.63	0.57	0.72	1.18
iLx126I			1.17	1.46	1.45	0.62	0.66	1.82	0.35
iHx203I			0.18	0.19	0.18	5.82	5.51	0.34	3.73
YJR020W		unknown : unknown	0.91	0.90	1.00	1.10	1.21	1.24	1.03
YJL003W		unknown : unknown	0.43	0.42	0.44	2.25	2.19	0.27	2.14
iAx074I			0.55	0.65	0.60	2.03	1.97	0.48	2.20
YNR009W		unknown : unknown	0.31	0.31	0.30	4.03	3.58	0.27	2.73
iGx180I			0.85	0.66	0.66	1.15	1.62	1.00	1.15
YDL166C		unknown : unknown	1.94	2.04	1.85	0.55	0.45	1.72	0.63
YDR249C		unknown; similar to cytochromes : unknown	0.82	0.94	0.88	1.43	1.36	0.92	1.55
YNL195C		unknown : unknown	2.17	1.96	1.88	0.45	0.48	2.07	0.35
iKx169I			2.08	1.80	1.93	0.47	0.56	1.93	0.51
iGx246I			0.31	0.31	0.32	3.60	3.01	0.34	3.25
YER140W		unknown : unknown	1.81	1.50	1.68	0.68	0.79	1.87	0.64
iMx352I			1.94	1.86	1.71	0.51	0.54	1.86	0.37
YJR021C	REC107	ds break formation complex subunit : meiosis, recombination	0.97	1.13	1.20	1.15	1.15	1.26	0.91
YIL046W	MET30	F-box transcription factor : sulfur amino acid metbolism	1.68	1.63	1.41	0.62	0.65	1.65	0.65
YJL004C	SYS1	unknown; overexpression suppresse mutation in ypt6 : secretion (putative)	0.32	0.29	0.33	2.92	3.35	0.21	3.51
iMx418I			1.77	1.69	1.82	0.54	0.55	1.64	0.47
YOL152W				1.38	1.62	0.51	0.44
YPL110C		unknown; similar to Pho81p : unknown	1.10	1.38	1.28	1.05	0.83	0.90	0.94
iOx601I			1.12	1.21	1.25	1.06	0.97	1.40	0.60
YOR235W	SNR17A	unknown : unknown	2.50	2.68	2.79	0.33	0.26	1.66	0.38
iBx366I			0.77	0.91	0.89	1.24	1.18	0.62	1.52
iLx395I			1.48	1.66	1.43	0.56	0.56	1.62	0.48
iBx032I			0.65	0.68	0.67	1.51	1.35		1.14
YDR183W		unknown : unknown	0.31	0.38		3.21	2.98	0.41	1.37
iLx061I			1.46	1.82	1.80	0.66	0.63	1.48	0.62
YIL047C	SYG1	pheromone pathway : signaling (putative)	0.58	0.57	0.63	2.04	1.82	0.46	2.04
iDx615I			1.93	1.83	2.00	0.44	0.45	1.71	0.54
YOL153C		unknown : unknown	1.01	0.78	0.82	1.09	1.26	0.96	1.00
iLx127I			1.29	1.37	1.48	0.72	0.73	1.58	0.54
iHx204I			0.63	0.79	0.72	1.57	1.27	0.51	1.45
iNx310I			0.78	0.75	0.78	1.17	1.28	0.78	1.28
iAx075I			0.43	0.50	0.47	2.20	1.75	0.42	1.64
YDR184C	ATC1	member of Bud6p complex : cell polarity	0.77	0.84	0.74	1.29	1.33	0.78	0.93
iGx181I			0.46	0.46	0.44	2.29	2.68	0.58	1.54
YDL167C	NRP1	unknown : unknown	0.72	0.77	0.75	1.71	1.26	0.81	1.05
YNL196C	SLZ1	unknown : meiosis	2.16	2.18	2.33	0.42	0.43	2.01	0.38
iGx247I			1.32	1.19	1.43	0.71	0.77	0.89	0.90
YER141W	COX15	cytochrome oxidase assembly factor : respiration	0.56	0.62	0.60	1.99	2.26	0.93	1.65
iMx353I			1.56	1.54	1.48	0.58	0.59	1.61	0.49
YOR170W		unknown : unknown	0.34	0.32	0.35	3.12	3.52	0.43	2.11
iMx419I			1.41	1.61	1.73	0.58	0.61	1.55	0.46
iOx602I			0.74	0.84	0.83	1.97	1.59	0.89	1.25
YOR236W	DFR1	dihydrofolate reductase : folate biosynthesis	1.16	1.14	1.15	0.83	0.89	1.43	0.59
iBx367I			1.99	2.42	2.12	0.55	0.59	1.94	0.51
iLx396I			2.12	2.47	2.55	0.41	0.45	1.96	0.43
iDx550I			0.97	1.11	0.95	1.00	1.07	1.04	0.80
iBx033I			2.23	2.21	2.30	0.43	0.41	1.77	0.46
YER142C	MAG1	3-methyladenine DNA glycosylase : DNA repair	0.37	0.46	0.45	2.92	2.38	0.61	2.07
iLx062I			0.17	0.23	0.21	6.08	4.58	0.21	3.68
iDx616I			2.31	2.61	2.55	0.37	0.44	2.11	0.45
YOR171C	LCB4	long chain base kinase : sphingolipid metabolism	0.73	0.59	0.58	1.36	1.67	0.74	1.15
iHx205I			0.65	0.71	0.85	1.78	1.25	0.55	1.59
iLx128I			0.86	0.79	0.75	1.02	1.37	1.28	0.70
iNx311I			1.38	1.14	1.13	0.72	0.83	1.45	0.59
YJR022W	LSM8	snRNP protein (putative) : mRNA splicing	0.82	0.84	0.98	1.10	1.18	1.07	1.03
YJL005W	CYR1	adenylate cyclase : cell cycle	0.39	0.47	0.38	2.39	1.80	0.36
iAx076I			0.47	0.54	0.53	1.81	1.79	0.44	2.11
YDR185C		unknown; similar to Msf1p : unknown	1.13	1.17	1.17	0.73	0.78	1.14	0.71
YPL111W	CAR1	arginase : arginine metabolism	0.96	1.12	1.12	1.01	0.94	0.82	1.33
iGx182I			0.45		1.21	2.37	2.28	0.57	1.79
YNL197C	WHI3	unknown : cell size	2.00	1.76	1.81	0.52	0.50		0.56
iGx248I			1.30	1.05	1.04	0.87	0.92	1.16	0.95
iMx354I			0.80	0.75	0.70	1.10	1.27	0.99	0.81
YJR023C		unknown; similar to sodium channel proteins : unknown	0.69	0.72	0.35			0.68	0.93
YIL048W	NEO1	ATPase : neomycin resistance	0.39	0.43	0.39	2.47	1.86	0.34	2.59
iMx020I			0.24	0.25	0.23	4.41	4.10	0.30	2.68
YJL006C	CTK2	cyclin-like : transcription	0.76	0.81	0.78	1.08	1.09	0.88	0.87
YOL154W		unknown; similar to Sartorya fumigata Asp FII : unknown	1.22	0.98	0.99	0.75	0.96	1.19	0.76
YPL112C		unknown : unknown	1.55	1.61	1.50	0.61	0.68	1.36	0.71
iOx603I			0.52	0.52	0.47	3.32	3.12	0.73	1.52
YOR237W	HES1	unknown : sterol metabolism	1.38	1.45	1.37	0.62	0.65	1.49	0.54
iBx368I			1.85	1.73	1.69	0.59	0.68	1.88	0.46
YEL060C	PRB1	vacuolar protease B : protein degradation	1.64	1.40	1.45	0.54	0.65	1.61	0.47
iBx034I			2.18	2.15	2.03		0.35	1.72	0.42
iLx397I			2.38	2.50	2.35	0.36	0.34	2.20
iDx551I			1.97	2.09		0.56	0.58	1.80	0.64
YDL168W	SFA1	long-chain alcohol dehydrogenase : formaldehyde metabolism	0.42	0.41	0.63	3.27	3.06	0.68	1.28
iLx063I			0.96	0.84	0.84	1.08	1.37	0.72	1.21
iHx140I			2.33	2.47	2.47	0.36	0.36	1.69	0.52
iDx617I			1.85	1.99	1.85	0.51	0.54	1.85	0.52
YOL155C		unknown; similar to S. cerevisiae glucan 1,4-alpha-glucosidase : unknown	1.26	1.27	1.22	0.88	0.80	1.58	0.55
iHx206I			1.07	1.00	1.22	1.16	1.15	0.67	1.30
iLx129I			0.58	0.66	0.64	1.52	1.52	1.10	0.74
iNx312I			1.26	1.16	1.13	0.85	0.92	1.41	0.69
iAx077I			0.71	0.71	0.72	1.45	1.39	0.54	1.42
YDR186C		unknown : unknown	0.97	1.03	1.10	0.85	0.85	0.90	0.69
iGx183I			0.26	0.27	0.23	4.36	3.90	0.27	2.69
YDL169C	UGX2	unknown : unknown	0.52	0.50	0.51	2.55	2.13	0.71	1.57
YNL198C		unknown : unknown	1.45	1.55	1.60	0.58	0.68	1.35	0.65
iGx249I			0.72	0.74	0.77	1.43	1.13	1.10	0.73
YER143W	DDI1	unknown; induced by DNA damage : unknown	0.41	0.39	0.41	3.07	3.21	0.58	2.25
iMx355I			1.22	1.41	1.17	0.72	0.76	1.34	0.76
YJR024C		unknown : unknown	0.81	0.83	0.82	1.08	1.10	0.73	1.14
YIL049W	DFG10	unknown : filamentous growth	2.95	2.18	2.30	0.41	0.48	1.97	0.44
iMx021I			1.92	1.71	1.73	0.52	0.55	1.51	0.50
YOR172W		unknown; similar to transcription factors : unknown	1.68	1.53	1.64	0.61	0.63	1.44	0.52
YJL007C		unknown : unknown	0.72	0.76	0.79	1.31	1.36	0.66	1.22
YPR130C		unknown : unknown	1.09	1.21	1.43	0.88	0.73	1.22	0.69
YPL113C		unknown; similar to E. coli 2-hydroxyacid dehydrogenase : unknown	1.47	1.61	1.69	0.82	0.76	1.47	0.89
iOx604I			1.35	1.14	0.95	1.16	1.23	1.76	1.02
YOR238W		unknown : unknown	2.62	2.09	2.71	0.44	0.44	2.01	0.54
iBx369I			2.28	1.84	1.76	0.52	0.61	1.48	0.51
YEL061C	CIN8	kinesin related protein : mitosis, spindle maintenance	0.82	0.81	0.85	1.23	1.23	1.00	0.83
iLx398I			2.82	2.60	2.49	0.30	0.33	1.88
iDx552I			1.81	1.97	2.00	0.66	0.56	1.56	0.62
iBx035I			3.03	2.82	3.06	0.28	0.31	2.34	0.34
YER144C	UBP5	ubiquitin pathway : unknown	0.61	0.60	0.58	2.02	1.79	0.82	1.58
iLx064I			0.51	0.42	0.43	1.99	2.11	0.44	1.69
iHx141I			2.38	2.07	2.23	0.43	0.45	1.57	0.48
iDx618I			1.32	1.16	1.10	0.81	0.82	1.43	0.67
iHx207I			0.95	1.03	1.06	1.13	1.00	0.83	1.00
iNx313I			1.05	1.08	1.07	0.96	0.92	1.10	0.90
iAx078I			1.57	1.45	1.60	0.58	0.69	1.31	0.62
YDR187C				2.82	3.51	0.41	0.40	1.91	0.44
iGx184I			0.19	0.21	0.17	7.23	5.28	0.23	3.61
iMx290I			2.46	2.13	2.14	0.43	0.46	1.84	0.49
YNL199C	GCR2	transcriptional activator : glycolysis	1.55	1.41	1.52	0.52	0.63	1.32	0.60
iMx356I							0.89
YOL090W	MSH2	MutS homolog; mismatch repair : DNA repair	0.43	0.41	0.46	1.98	2.04	0.73	1.21
YJR025C	BNA1	3-hydroxyanthranilic acid dioxygenase : nicotinic acid biosynthesis	1.01	0.98	0.94	1.01	1.04	0.86	1.00
iMx022I			1.96	1.82	1.90	0.41	0.46	1.88	0.46
YOR173W		unknown : unknown	0.89	0.72	0.70	1.18	1.42	0.72	1.28
YJL008C	CCT8	cytoplasmic chaperonin complex : protein folding	1.33	1.07	1.09	0.71	0.87	1.42	0.58
YPR131C	NAT3	protein N-acetyltransferase : protein processing	1.15	1.13	1.20	0.91	0.89	1.24	0.88
YOL156W	HXT11	hexose permease : transport	2.12	1.88	1.89	0.52	0.50	2.15	0.49
iOx605I			2.50	2.08	1.91	0.44	0.58		0.50
YOR239W		unknown : unknown	1.69	1.81	1.83	0.53	0.47	1.77	0.36
iLx399I			2.12	2.24	2.29	0.30	0.33	2.14
iDx553I			0.56	0.50	0.52	1.89	1.98	0.63	1.36
iBx036I			2.66	2.24	2.37	0.37	0.41	2.23	0.44
YER145C	FTR1	iron permease : transport	2.05	2.26	2.12	0.52	0.51	1.96	0.69
iLx065I			0.61	0.67	0.64	1.57	1.67	0.58	1.95
iHx142I			1.43	1.76	1.77	0.59	0.57	1.48	0.64
iDx619I			1.82	2.01	2.12	0.56	0.50	1.70	0.47
YOL157C		putative alpha-glucosidase : unknown	0.56	0.61	0.61	2.24	2.00	0.71	1.14
iHx208I			1.00	0.99	1.14	0.94	0.91	0.95	0.90
iNx314I			0.81	0.95	0.96	1.03	0.98	0.99	0.97
iAx079I			0.79	0.90	0.82	1.34	1.33	0.69	1.70
iGx185I			0.85	0.89	0.85	1.24	1.33	0.61	1.82
YPL114W		unknown : unknown	1.49	1.60	1.56	0.66	0.61	1.22	0.72
iMx291I			1.95	1.77	1.86	0.54	0.56	1.65	0.49
YEL062W	NPR2	transcription factor : nitrogen transport	0.85	0.74	0.80	1.43	1.53	0.85	1.07
YFL020C	PAU5	unknown; similar to members of the Srp1p/Tip1p family : unknown	0.55	0.56	0.52	2.51	2.44	0.82	1.32
iMx357I			1.04	0.91	0.90	0.84	1.06	1.27	0.60
YOL091W	SPO21	unknown : sporulation	1.79	1.56	1.77	0.57	0.55	1.80	0.49
iMx023I					0.53		1.59
iOx540I			0.49	0.50	0.57	2.03	2.04	0.99	0.84
iIx100I			1.89	1.62	1.56	0.42	0.44	1.80
YOR174W	MED4	RNA polymerase II mediator subunit : transcription	0.24	0.23	0.24	4.69	4.46	0.24	2.98
YPL115C	BEM3	GTPase-activating protein for Cdc42p : bud emergence	0.65	0.61	0.63	2.11	2.07	0.49	2.27
iOx606I			2.40	1.68	1.80	0.45	0.68	1.88	0.49
YEL063C	CAN1	basic amino acid permease : transport	0.74	0.74	0.79	1.17	1.13	0.95
iDx554I			0.40	0.39	0.36	2.79	3.25	0.51	1.66
iBx037I			0.37	0.36	0.33	3.22	3.33	0.52	2.20
YDR188W	CCT6	cytoplasmic chaperonin complex : protein folding	1.19	2.11	2.51	0.53	0.50	1.92	0.48
iLx066I			0.51	0.60	0.58	1.88	1.85	0.51	1.78
iHx143I			2.53	2.64	2.51	0.35	0.43	2.17	0.38
iDx220I			0.17	0.18	0.16	5.84	5.11	0.20	2.96
YOR175C		unknown : unknown	0.38	0.37	0.35	2.79	2.73	0.45	1.58
YOL158C		major facilitator superfamily : unknown	1.52	1.59	1.41	0.57	0.66	1.64	0.51
iHx209I			1.05	1.01	1.01	0.84	0.88	1.03
iNx315I			0.78	0.52	0.54	1.65	1.92	0.77	1.49
YJR026W		unknown; similar to Hyr1p, Ybr244p, and glutathione peroxidases : unknown	2.08	1.86	1.88	0.69	0.71	1.75	0.76
YJL009W		unknown : unknown	0.97	0.89	0.84	0.93	1.16	1.17	0.79
YPR132W	RPS23B	ribosomal protein S23B : protein synthesis	0.89	0.69	0.71	1.27	1.69	0.76	1.33
iGx186I			2.95	2.90	2.54	0.31	0.32	2.31	0.38
YER080W		unknown : unknown	2.04	1.78	1.80	0.47	0.55	1.67	0.48
iMx292I			0.18	0.20	0.19	6.24	5.12	0.24	2.65
iMx358I			0.36	0.32	0.29	2.85	2.81	0.39	1.81
YER146W	LSM5	unknown; similar to snRNA-associated protein : mRNA splicing (putative)	1.55	1.67	1.75	0.43	0.44	1.26	0.55
YOL092W		unknown : unknown	2.31	1.90	2.00	0.39	0.45	2.07	0.40
YPL050C	MNN9	mannosyltransferase complex subunit : protein glycosylation	1.00	1.05	1.07	1.06	1.11	1.02	1.09
iOx541I			2.04	1.68	1.73	0.41	0.47	1.83	0.37
iMx024I			2.23	2.07	1.95	0.37	0.40	2.10	0.35
iIx101I			1.25	1.15	1.13	0.76	0.77	1.19	0.59
YPR133C		unknown : unknown	0.43	0.41	0.46	2.31	2.57	0.72	1.06
iOx607I			1.70	1.53	1.39	0.81	1.10	2.06	0.86
YEL064C		unknown; similar to members of the major facilitator : unknown	0.47	0.43	0.45	2.64	2.77	0.45	1.67
YDR189W								0.34
iDx555I			0.65	0.72	0.64	1.76	1.71	0.63	2.16
iBx038I			1.80	1.54	1.62	0.55	0.66	1.56	0.49
YER147C		unknown : unknown	1.56	1.68	1.96	0.64	0.66	1.77	0.59
iLx067I			0.22	0.24	0.23	4.66	4.66	0.23	3.71
iHx144I			1.63	1.48	1.51	0.57	0.65	1.46	0.69
iDx221I			1.29	1.17	1.22	0.89	1.14	1.11	0.95
YOL159C									0.58
iNx250I			1.39	1.56	1.53	0.75	0.65	1.47	0.68
YFL021W	GAT1	transcription factor : nitrogen catabolism	0.55	0.55	0.55	1.98	2.10	0.93	1.01
iNx316I			0.51	0.42	0.40	2.20	2.10	0.56	1.42
YJR027W		unknown; similar to E. coli molybdopterin-converting factor : unknown	0.84	0.78	0.78	1.70	1.66	0.83	1.48
YLR210W	CLB4	G2/M cyclin : cell cycle	0.37	0.41	0.42	2.90	2.25	0.44	1.66
iGx187I			2.25	2.42	2.17	0.37	0.35		0.39
YPL116W	HOS3	unknown; similar to Hda1p, Rpd3p, Hos2p, and Hos1p : unknown	0.42	0.38	0.35	2.59	2.59	0.51	1.84
iMx293I			0.92	0.95	0.88	1.11	1.23	1.12	1.01
YER081W	SER3	3-phosphoglycerate dehydrogenase : serine biosynthesis	0.68	0.64	0.56	1.73	2.09	0.63	1.66
YFL022C	FRS2	tRNA synthetase, phenylalanyl : protein synthesis	0.25	0.25	0.24	4.01	4.09	0.33	2.66
iMx359I			0.52	0.50	0.48	2.17	2.43	0.59	1.73
YKL170W	MRPL38	ribosomal protein, mitochondrial L38 : protein synthesis	0.28	0.28	0.27	4.24	4.77	0.31	3.21
YOL093W		unknown : unknown	2.60	2.26	2.33	0.37	0.41	2.17	0.36
iIx102I			1.74	1.68	1.65	0.73	0.78	2.12	0.70
iOx542I			0.29	0.30	0.29	3.83	3.14	0.37	2.69
iMx025I			0.56	0.50	0.47	1.88	1.71	0.50	1.54
YOR176W	HEM15	ferrochelatase (protoheme ferrolyase) : heme biosynthesis	0.89	0.99	1.03	1.02	1.05	0.85	0.93
YLR211C		unknown : unknown	0.24	0.25	0.27	4.41	4.07	0.30	2.23
YPL117C	IDI1	isopentenyl-diphosphate delta-isomerase : isoprenoid biosynthesis	0.81	0.79	0.79	1.29	1.33	1.08	0.83
iOx608I			0.87	0.90	0.79	1.46	1.51	1.27	1.05
iDx490I			2.02	1.68	1.63	0.48	0.47	1.68	0.45
YER082C		unknown : unknown	0.56	0.67	0.69	1.95	1.47	0.63	1.64
iDx556I			3.50	3.03	2.89	0.30	0.34	2.30	0.38
iBx039I			2.38	2.04	2.24	0.41	0.47	2.17	0.34
YOL094C	RFC4	replication factor C, 37 kDa subunit : DNA replication	2.56	2.36	2.37	0.34	0.39	2.47	0.36
iLx068I			0.40	0.42	0.44	2.31	2.63	0.35	2.27
iHx145I			0.97	1.10	1.14	0.96	0.89	1.43	0.47
iDx222I			1.26	1.08	1.23	0.84	0.90	1.03	0.74
YOR177C		unknown : unknown	0.79	0.88	0.98	1.20	1.06	1.10	0.68
iNx251I			1.26	1.00	0.93	0.95	1.10	1.08	0.79
iNx317I			0.21	0.22	0.21	5.69	4.80	0.21	3.31
YJR028W		TFIIE 66 kD subunit : transcription	1.94	2.00	1.83	0.69	0.66	1.80	0.87
YPL051W	ARL3	unknown; Similar to ADP-ribosylation factor : unknown	0.54	0.67	0.67	1.91	1.77	0.72	1.68
iPx500I			1.93	1.67	1.86	0.51	0.56	1.48	0.52
YPR134W	MSS18	unknown : mRNA splicing, COX1 mRNA	2.00	1.68	1.75	0.57	0.59	1.64	0.45
iGx188I			0.50	0.48	0.47	1.77	1.74	0.37	1.68
iMx294I			2.08	1.86	1.64	0.49	0.50	1.63
YEL065W	SIT1	Ferrioxamine B permease : transport	0.35	0.32	0.34	2.94	3.66	0.53	1.91
YBL100C		unknown : unknown	2.46	2.30	2.11	0.39	0.50	1.69	0.42
YER148W	SPT15	TFIID and TFIIIB subunit : transcription	0.37	0.40	0.39	2.59	2.75	0.61	1.29
YKL171W		putative protein kinase : unknown	0.48	0.49	0.49	2.51	2.53	0.56	1.95
iIx103I			2.70	2.65	2.64	0.48	0.44	2.62	0.38
iOx543I			1.39	1.33	1.35	0.75	0.60	1.16	0.61
iMx026I			1.39	1.19	1.25	0.66	0.76	1.21	0.68
YLR212C	TUB4	gamma-tubulin : cytoskeleton	0.66	0.62	0.60	1.46	1.52	0.84	1.22
iDx491I			1.58	1.53	1.48	0.59	0.60	1.15	0.71
YER083C		unknown : unknown	2.24	2.37	2.43	0.46	0.46	1.81	0.59
iHx080I			0.73	0.72	0.74	1.07	0.89	0.61	0.97
iDx557I			3.36	3.09	3.24	0.30	0.32	2.63	0.32
YER149C	PEA2	unknown : mating	0.38	0.38	0.39	2.40	2.72	0.59	1.47
YOL095C	HMI1	mitochondrial DNA helicase (putative) : unknown	2.32	2.18	2.33	0.44	0.44	2.09	0.42
iLx069I			0.31	0.34	0.35	3.67	3.52	0.16	5.33
iHx146I			1.07	1.07	1.14	0.96	0.98	1.43	0.56
iDx223I			1.81	1.45	1.51	0.58	0.70	1.63	0.55
YOR178C	GAC1	Glc7p regulatory subunit : glycogen metabolism	1.19	1.44	1.39	0.89	0.77	1.63	0.60
YFR040W	SAP155	Sit4p-associated protein : cell cycle	0.93	0.95	0.94	1.18	1.01	0.98	0.89
iNx252I			2.00	1.95	2.01	0.44	0.54	1.77	0.40
YFL023W		unknown : unknown	0.29	0.29	0.30	3.99	3.45	0.46	1.37
iNx318I			0.66		0.63	1.52	1.77	0.34	1.94
YJR029W		unknown; similar to malate dehydrogenase : unknown	0.79	0.82	0.77	1.87	1.68	0.82	1.39
YPL052W		unknown : unknown	1.73	1.42	1.34	0.72	0.96	1.39	0.73
iPx501I			1.03	0.88	0.94	1.16	1.23	0.98	0.82
YPR135W	CTF4	polymerase alpha binding protein : DNA replication	0.76		0.87	1.08	1.01	0.67
YPL118W	MRP51	ribosomal protein, mitochondrial small subunit : protein synthesis	0.65	0.56	0.54	1.62	1.72	0.89	0.95
iMx295I			2.17	2.07	2.22	0.47	0.53		0.50
YFR041C		unknown; similar to dnaJ proteins Sis1p, Mdj1p, and Scj1p : unknown	0.45	0.51	0.52	2.57		0.59	1.54
YEL066W	HPA3	histone acetyltransferase complex subunit : chromatin structure	0.60	0.53	0.53	1.78	2.10	0.65	1.27
YER056C-A	RPL34A	ribosomal protein L34A : protein synthesis	2.07	2.11	2.04	0.46	0.48	1.77	0.57
YBL101C	ECM21	unknown : cell wall biogenesis	1.05	0.88	0.95	0.85	0.99	1.64	0.50
YFL024C	EPL1	putative chromatin protein : unknown	1.19	1.20	1.14		0.55	0.81
YKL172W	EBP2	unknown; EBNA1-binding protein homolog : unknown	1.02	1.24	1.24	1.00	0.83	1.20	0.90
YPL053C	KTR6	mannosylphosphate transferase : protein glycosylation	1.54	1.50		0.65	0.66	1.79	0.72
iIx104I			1.63	1.75	1.80	0.82	0.73	1.77	0.60
iOx544I			1.76	1.86	2.16	0.50	0.47	1.47	0.51
iMx027I			1.30	1.36	1.40	0.66	0.72	0.76	1.19
YPR136C		unknown : unknown	1.56	1.38	1.40	0.75	0.71	1.17	0.66
YLR213C	CRR1	unknown; sporulation specific, related to Crh1p : unknown	2.03	1.65	1.79	0.61	0.70	1.87	0.62
iOx210I			1.14	0.76	0.86	0.89	1.15	1.18	0.63
YPL119C	DBP1	RNA helicase : mRNA processing	0.98	0.94	0.98	1.05	1.16	1.14	0.68
iDx492I			1.14	1.11	1.20	0.78	0.85	1.56	0.60
iHx081I			0.74	0.77	0.74	1.05	0.82	0.63	1.04
YEL067C		unknown : unknown	0.58	0.50	0.52	1.71	1.85	0.54	1.38
iDx558I			1.51		2.06	0.71	0.57	1.31	0.52
YOL096C	COQ3	3,4-dihydroxy-5-hexaprenylbenzoate methyltransferase : ubiquinone biosynthesis	2.20	2.44	2.53	0.42	0.38	2.18	0.40
iHx147I			0.38	0.43	0.43	2.39	2.83	0.68	1.39
iDx224I			0.76	0.72	0.73	1.21	1.48	0.88	1.14
YOR179C		unknown : unknown	1.59	2.11	2.15	0.57	0.47	1.90	0.39
iNx253I			1.17	1.19	1.17	0.85	0.95	1.09	1.00
iJx330I			3.29		2.93	0.30	0.30	2.25	0.34
YPR070W	MED1	RNA polymerase II mediator subunit : transcription	2.13	1.85	1.98	0.41	0.49	1.69	0.47
iNx319I			0.89	0.80	0.88	1.28	1.21	0.62	1.16
iPx502I			0.28	0.30	0.32	3.88	3.38	0.50	1.53
iMx296I			0.39	0.34	0.33	2.27	2.85	0.31	2.13
YER084W		unknown : unknown	1.57	1.87	1.66	0.71	0.61	2.21	0.42
YFL025C	BST1	negative regulator of COPII vesicle formation : secretion	0.58	0.51	0.50	1.79	1.77	0.47	1.48
YGL250W		unknown : unknown	1.04	0.92	0.95	0.80	0.99	1.74	0.49
YKL173W	SNU114	U5 snRNP protein : mRNA splicing	2.75	2.48	2.55	0.44	0.44	1.94	0.58
iOx545I			1.11	1.21	1.11	0.90		0.93	0.77
iIx105I			0.90	1.03	1.05	1.23	1.09	1.15	0.71
iMx028I			1.24	1.19	1.20	0.64	0.58	0.78	0.93
iOx211I			1.71	1.51	1.41	0.60	0.72	1.61	0.61
iDx493I			1.45	1.73	1.59	0.65	0.64	1.67	0.51
YER085C		unknown : unknown	1.52	1.87	1.90	0.77	0.59	2.10	0.52
iHx082I			0.90	0.90	0.90	1.24	1.12	0.81	1.40
YEL068C		unknown : unknown	0.42	0.44	0.43	2.73	2.63	0.41	2.14
iDx559I			2.25	2.31	2.36	0.49	0.47	1.98	0.57
YOL097C	WRS1	tRNA ligase, tryptophan : protein synthesis	2.06	2.18	2.22	0.41	0.48	1.92	0.45
YKL174C		unknown; similar to Hnm1p and other permeases : unknown	1.55	1.61	1.61	0.73	0.73	1.62	0.84
YGL251C	HFM1	DNA/RNA helicase, putative : unknown	1.49	1.40	1.55	0.63	0.80	1.87	0.46
iHx148I			1.27		1.44	0.70	0.68	1.44	0.57
iDx225I			1.59	1.61	1.81	0.81	0.63	1.53	0.75
YFR042W		unknown : unknown	0.47	0.52	0.50	1.36	2.33	0.60	1.78
iNx254I			0.94	0.67	0.65	1.24	1.66	1.02	0.99
iJx331I			0.22	0.30	0.28	5.11	4.36	0.23	3.98
YBL102W	SFT2	suppresses sed5 ts mutants : unknown	0.96	0.81	0.87	1.02	1.17	1.29	0.53
YPR071W		unknown; similar to Yil029p (GB:Z49219) : unknown	1.75	1.73	1.87	0.54	0.59	1.30	0.63
YPL054W	LEE1	unknown : unknown	1.59	1.66	1.65	0.67	0.65	1.79	0.47
iPx503I			1.10	1.06	1.11	0.92	0.99	1.07	0.72
YPR137W	RRP9	U3 snRNP protein : rRNA processing	0.96	0.94	0.98	0.88	0.79	0.77
YLR214W	FRE1	ferric (and cupric) reductase : iron homeostasis	0.68	0.62	0.63	1.50	1.93	1.02	1.11
iMx297I			0.18	0.23	0.21	6.86	5.36	0.21	4.91
YFR043C		unknown : unknown	0.42	0.37	0.40	3.08	3.01	0.50	2.05
YBR120C	CBP6	translation activator of COB mRNA : protein synthesis, COB	0.20	0.20	0.20	4.78	4.56	0.23	2.89
YBL103C	RTG3	CIT2 regulator : glyoxylate cycle	2.06	1.99	2.05	0.47	0.48	2.36	0.40
iOx480I			1.26	1.11	1.09	0.74	0.83	1.17	0.71
iIx040I			1.69	1.61	1.63	0.54	0.63	1.78	0.40
YPL055C		unknown : unknown	3.01	3.02	3.10	0.34	0.37	2.66	0.37
iOx546I			1.68	1.52	1.41	0.55	0.55	1.14	0.54
iMx029I			0.84	0.91	0.82	1.08	1.05	0.79	0.89
iIx106I			0.90	1.01	1.01	0.97	1.00	0.80	1.15
YPR138C	MEP3	ammonia permease : transport	0.68	0.76	0.78	1.66	1.56	0.87	1.29
YLR215C		unknown : unknown	0.64	0.56	0.55	1.85	2.14	0.91	1.23
iOx212I			0.70	0.73	0.78	1.54	1.34	0.95	1.00
iDx494I			2.03	1.69	1.49	0.49	0.45	1.10	0.53
iHx083I				0.64	0.60	1.14	1.23	0.64	1.02
iDx160I			1.48	1.22	1.28	0.66	0.92	1.43	0.69
YEL069C	HXT13	hexose permease : transport	1.11	0.84	1.01	1.06	1.39	1.26	0.83
YOL098C		unknown : unknown	0.55	0.45	0.47	1.70	1.69	0.40	1.36
YGL252C	RTG2	unknown : interorganelle communication	0.31	0.33	0.32	3.28	3.41	0.47	1.56
iHx149I			2.03	2.01	2.39	0.38	0.40	1.92
iDx226I			0.51	0.52	0.50	1.93	2.02	0.50	1.85
iNx255I			0.24	0.25	0.23	4.82	3.94	0.24	2.64
iJx332I			0.80	0.71	0.71	1.23	1.45	0.71	1.09
YGR001C		unknown : unknown	0.32	0.33	0.34	3.25	3.21	0.27	3.52
YFL026W	STE2	alpha-factor receptor : mating	0.59	0.74	0.73	1.50	1.22	0.52	1.37
YPR072W	NOT5	global negative regulator cpmplex component : transcription	0.51	0.46	0.49	2.10	2.01	0.49	1.53
YIL015C-A		unknown : unknown	1.23	1.32	1.27	0.99	0.90	0.97	1.01
iPx504I			0.55	0.67	0.68	1.74	1.53	0.49	1.69
iMx298I			1.68		2.10	0.57	0.44	1.23	0.70
YER086W	ILV1	threonine deaminase : isoleucine and valine biosynthesis	1.64	1.82	1.79	0.66	0.61	1.53	0.75
YFR044C		unknown; similar to Ybr281p : unknown	0.99	0.91	0.85	1.01	1.21	0.90	1.07
YBR121C	GRS1	tRNA synthase, glycyl : protein synthesis	0.63	0.78	0.67	1.44	1.39	0.79	0.96
YBL104C		morphology (putative) : unknown	2.14	2.15	1.90	0.46	0.50	1.94
iOx481I			1.01	1.04	1.06	0.95	0.86	1.57	0.56
iIx041I			0.42	0.47	0.50	3.06	2.81	0.90	1.43
YFL027C		unknown : unknown	1.45	1.38	1.49	0.71	0.68	1.31	0.65
YPR073C	LTP1	protein phosphatase : unknown	0.23	0.26	0.26	4.42	4.24	0.27	2.89
YKL175W		unknown : unknown	1.39	1.36	1.33	0.80	0.80	1.46	0.77
YPL056C		unknown : unknown	2.13	1.84	2.49	0.46	0.49	2.25	0.44
iOx547I			0.59	0.57	0.57	2.11	1.72	0.50	1.98
iIx107I			2.15	2.00	2.08	0.40	0.41	1.62	0.52
YPR139C				1.65	1.56	0.64	0.72	1.39	0.81
YLR216C	CPR6	peptidyl-prolyl cus-trans isomerase : protein folding (putative)	1.74	1.58	1.61	0.56	0.69	1.76	0.64
iOx213I			1.09	1.03	1.15	0.95	1.02	1.10	0.80
iDx495I			1.57	1.51	1.47	0.55	0.56	1.03	0.58
iHx084I			0.91	0.78	0.86	1.21	1.09	0.52	1.09
iDx161I			0.63	0.61	0.60	1.63	1.74		1.35
iNx190I			1.77	1.33	1.46	0.62	0.63	1.53	0.45
YOL099C		unknown : unknown	0.20	0.18	0.18	5.92	5.80	0.17	3.96
YKL176C		unknown : unknown	1.66	1.49	1.46	0.60	0.63	1.07	0.94
iDx227I			0.41	0.40	0.38	2.87	2.61	0.31	2.55
iNx256I			0.31	0.34	0.32	3.36	2.83	0.25	2.29
iJx333I			2.08	1.70	1.84	0.47	0.52	1.66	0.57
YGR002C		unknown; similar to Drosophila melanogaster transcription : unknown	0.40	0.37	0.43	2.82	3.35	0.42	2.76
YLR150W	STM1	unknown; suppressor of tom1 and pop2 mutations : unknown	0.51	0.49	0.47	1.79	2.11	0.29	1.95
iPx505I			3.06	2.41	2.52	0.34	0.36	1.77	0.40
iMx299I			1.71	1.65	1.61	0.50	0.55	1.44	0.58
YER087W		unknown; similar to E. coli prolyl-tRNA synthetase : unknown	0.46	0.44	0.41	2.38	2.75	0.65	1.77
YBR122C	MRPL36	ribosomal protein, mitochondrial L36 : protein synthesis	2.08		2.25	0.43	0.42	1.82	0.40
iOx482I			1.45	1.34	1.33	0.67	0.71	1.70	0.45
iIx042I			2.17	2.29	2.34	0.43	0.41	1.81	0.45
YGR270W	YTA7	26S proteasome subunit; ATPase : protein degradation	1.26	1.27	1.23	0.71	0.79	1.43
YFL028C	CAF16	ATP-binding cassette (ABC) family : transport	0.87	0.91	0.90	1.13	1.09	0.99	0.93
YBL105C	PKC1	protein kinase C : cell wall biogenesis	1.06	1.05	0.99	0.62	0.62	0.84
YPR074C	TKL1	transketolase : pentose phosphate cycle	0.81	0.73	0.73	1.05	1.15	0.74	0.92
YLR151C		unknown : unknown	0.20	0.21	0.18	6.92	6.21	0.22	3.82
YGL253W	HXK2	hexokinase II : glycolysis	0.41	0.48	0.45	2.73	2.35	0.52	1.43
YPL057C	SUR1	suppresses cls2-2and rvs161 : sphingolipid metabolism	2.57	2.12	2.22	0.42	0.43	2.06	0.46
iOx548I			0.52	0.62	0.64	1.72	1.30	0.56
iIx108I			0.33	0.34	0.34	2.84	2.87	0.48	1.73
iOx214I			0.98	0.79	0.76	1.00	1.36	0.93	0.77
iDx496I			1.72	1.54	1.65	0.50	0.56	1.86	0.52
YER088C	DOT6	nuclear protein with Myb DNA-binding domain : silencing (telomere)	0.72	0.77	0.73	1.51	1.42	0.95	0.94
iHx085I			0.76	0.82	0.70		1.06	0.69	1.08
iDx162I			2.20	1.92	2.01	0.39	0.41	1.75	0.45
iNx191I			1.82	2.09	2.12	0.57	0.51	1.71	0.68
iDx228I			0.79	0.70	0.77	1.30	1.37	0.72	1.27
iNx257I			2.28	2.65	2.52	0.38	0.40	1.53	0.66
iJx334I			2.08	1.68	1.71	0.43	0.46	1.76	0.47
YFR045W		unknown; similar to mitochondrial carrier family protein Ctp1p : unknown	0.77	0.69	0.67	1.42	1.30	0.84	0.95
iPx440I			0.56	0.54	0.53	1.73	1.65	0.56	1.62
iPx506I			2.34	2.97	2.54	0.36	0.42	1.97	0.36
YLR217W		unknown : unknown	2.00	2.01	1.82	0.54	0.63	2.01	0.41
YBL040C	ERD2	HDEL receptor : ER protein retention	0.97	1.15	1.24	1.00	0.94	1.09	0.71
YFR046C		unknown : unknown	0.77	0.84	0.83	1.16		0.83
YBR123C	TFC1	TFIIIC 95 kD subunit : transcription	1.68	1.84	1.75	0.60	0.59	1.69	0.60
YFL029C								0.55
iIx043I			1.14	1.67	1.44	0.67	0.73	1.38	0.56
iOx483I			1.99	2.12	2.26	0.45	0.46	2.07	0.40
iEx120I			1.85	1.61	1.56	0.47	0.58	1.48	0.65
YGR271W		unknown; similar to Ski2p : unknown	0.95	0.98	0.93	0.99	0.87	0.95	0.65
YBL106C	SRO77	unknown; homolog of Drosophila tumor suppressor l(2)gl : secretion (putative)	0.99	1.06	0.97	0.98		1.11
YPR075C	OPY2	pheromone pathway : signaling (putative)	2.18	2.09	2.39	0.42	0.47	1.94	0.43
YLR152C		unknown; similar to Ecm3p : unknown	0.40	0.39	0.37	2.99	3.11	0.51	2.17
YGL254W	FZF1	(putative) transcription factor : sulfite metabolism	2.80	2.66	2.88	0.34	0.34	1.97	0.38
YKL177W		unknown : unknown	1.01		1.04	1.11	1.18	0.83	0.91
YPL058C	PDR12	transporter : drug resistance	1.32	1.21	1.24	0.87	0.85	1.25	0.81
iOx549I			0.41	0.52	0.52	2.44	1.74	0.54	1.79
iIx109I			0.80	0.59	0.60	1.15	1.34	0.91	0.89
YLR218C		unknown : unknown	1.70	1.57	1.63	0.50	0.62		0.49
YGR003W		unknown : unknown	0.40	0.37	0.38	2.54	3.02	0.42	2.50
iOx215I			0.21	0.24	0.23	5.04	4.68	0.31	3.67
iDx497I			0.31	0.39	0.34	3.73	2.83	0.33	3.45
YER089C	PTC2	protein phosphatase : unknown	1.55	2.03	2.62	0.60	0.47	1.34	0.51
iHx086I			0.71	0.73	0.81	1.02	1.09	0.78	0.99
iDx163I			2.63	2.37	2.39	0.36	0.46	1.98	0.38
YGR272C		unknown : unknown	0.29	0.31	0.29	3.53	3.16	0.37	2.05
iNx192I			2.34	2.07	2.19	0.40	0.40
YKL178C	STE3	a-factor receptor : mating	1.17	0.95	0.96	0.88	1.18	1.08	0.92
iDx229I			1.89	1.52	1.42	0.55	0.76	1.72	0.69
iNx258I			2.92	2.84	2.85	0.32	0.28	1.95	0.37
iJx335I			0.74	0.73	0.73	1.11	1.28	1.36	0.58
iPx441I			1.57	1.54	1.64	0.65	0.71	1.31	0.72
iJx001I			0.70	0.71	0.80	2.29	2.10	0.92	1.22
YMR110C		unknown; similar to aldehyde dehydrogenase : unknown	0.29	0.31	0.31	3.86	3.80	0.35	2.40
iPx507I			1.82	1.91	1.68	0.48	0.49	2.12	0.41
YFR047C		unknown; similar to Rhodospirillum rubrum and S. typhimurium nicotinate-nucleotide pyrophosphorylase : unknown	1.48	1.41	1.42	0.70	0.77	1.55	0.57
iOx484I			2.08	2.05	2.10	0.45	0.48	1.87	0.53
iIx044I			1.37	1.09	1.27	0.63	0.75	1.14	0.77
iEx121I			0.60	0.66	0.64	1.52	1.42	0.70	1.20
YBL107C		unknown : unknown	0.85	0.84	0.92	1.07	1.06	1.35	0.59
YGL255W	ZRT1	high-affinity zinc transporter : transport	2.36	2.27	2.35	0.39	0.44	1.96	0.43
iOx150I			0.92	0.86	0.85	1.23	1.18	0.89	0.93
YGR004W		unknown : unknown	0.28	0.26	0.26	4.37	4.27	0.27	4.26
iOx216I			0.72	0.73	0.69	1.45	1.54	0.54	1.31
iDx498I			2.02	1.97	2.06	0.50	0.49	1.91	0.57
YGL190C	CDC55	protein phosphatase : cell cycle	1.34	1.27	1.33	0.86	0.76	1.14	0.75
iHx087I			0.27	0.28	0.27	3.17	3.22	0.39	2.12
iDx164I			1.43	1.47	1.37	0.67	0.77	1.52	0.71
YGR273C		unknown : unknown	0.35	0.37	0.38	2.86	2.79	0.44	1.46
iNx193I			2.38	2.39	2.72	0.39	0.37	2.05	0.36
iJx270I			0.20	0.22	0.21	6.23	5.22	0.24	2.74
YKL179C		unknown; similar to kinesin and human kinesin-related : unknown	0.96	1.05	1.01	0.87	0.73	0.68
YBL041W	PRE7	20S proteasome subunit : protein degradation	1.01	1.16	1.24		0.82	1.24	0.67
YBR124W		unknown : unknown	1.94	2.06	1.95	0.47	0.44	1.72	0.55
iNx259I			1.60	1.98	1.93	0.49	0.41	1.49	0.41
iJx336I			1.60	1.29		0.62	0.78	1.69	0.51
YGR005C	TFG2	TFIIF 54 kD subunit : transcription	0.24	0.27	0.29	4.31	3.97	0.34	2.98
iPx442I			0.78	0.82	0.81	1.31	1.12	0.95	0.83
iJx002I			0.58	0.60	0.57	3.04	2.98	0.83	1.85
YPR076W		unknown : unknown	2.33	2.26	2.30	0.37	0.40	1.96	0.37
YMR111C		unknown; similar to Msn1p : unknown	1.76	1.55	1.66	0.57	0.62	1.75	0.53
YPL059W	GRX5	glutaredoxin : oxidative stres response	1.01	1.02	1.07	0.95	0.99	0.87	1.02
iPx508I			1.62	1.39	1.39	0.59	0.67	1.71	0.57
YLR219W		unknown : unknown	1.32	1.22	1.26	1.00	1.04	1.39	0.91
YBL042C	FUI1	uridine permease : transport	2.05	2.28	2.21	0.48	0.43	1.69	0.45
YBR125C	PTC4	protein phosphatase type 2C : unknown	2.63	2.68	2.69	0.41	0.47	2.25	0.52
iOx485I			1.62	1.45	1.58	0.56	0.62	1.98	0.42
iIx045I			0.98	0.99	1.01	0.87	0.93	0.98	0.75
iEx122I			0.65	0.69	0.71	1.43	1.51	0.62	1.32
YPR077C		unknown : unknown	3.92	4.29	3.92	0.25	0.27	2.34	0.31
YLR154C		unknown : unknown	1.90	1.69	1.56	0.57	0.68	1.15	0.95
YGL256W	ADH4	alcohol dehydrogenase IV : glycolysis	0.97	1.02	0.91	0.94	0.89	0.77
iOx151I			0.22	0.24	0.23	5.25	4.48	0.27	2.38
iOx217I			0.68	0.64	0.65	1.52	1.61	0.65	1.22
iDx499I			1.16	1.29	1.50	0.88	0.76	1.04	0.78
iHx088I			0.77	0.58	0.57	1.15	1.52	0.71	1.12
iDx165I			2.11	2.38	2.59	0.42	0.46	1.76	0.49
YGR274C	TAF145	TFIID 145 kD subunit : transcription	0.81	0.75	0.76	1.32	1.31	0.91	0.86
iNx194I			2.03	2.01	1.87	0.53	0.50	1.88	0.36
iJx271I			2.00	1.86	1.97	0.53	0.52	1.97	0.47
YGL257C	MNT2	mannosyltransferase : protein glycosylation	1.67	1.42	1.56	0.55	0.58	1.67	0.50
iJx337I			1.15	0.96	1.01	0.95	0.89	1.17	0.69
YFR048W		unknown : unknown	0.81	0.85	0.87	1.41	1.21	0.89	1.00
YBL108W		unknown : unknown	0.49	0.55	0.57	2.29	2.32	0.87	1.09
iPx443I			1.88	1.77	1.81	0.49	0.54	1.30	0.71
iLx520I			1.04	1.05	1.23	0.88	0.98	0.89	0.98
iJx003I			0.86	0.93	0.88	1.53	1.49	1.18	1.35
YMR112C	MED11	RNA polymerase II mediator subunit : transcription	1.79	1.84	1.94	0.53	0.50	1.67	0.44
iPx509I			0.33	0.37	0.36	2.68	2.36	0.56	1.35
YNL320W		unknown; similar to S. pombe bem1/bud5 suppressor (Bem46+) : unknown	1.00	1.06	1.12	0.92	0.97	0.79	1.08
YBR060C	ORC2	origin recognition complex, 72 kD subunit : DNA replication	2.24	2.16	2.14	0.38	0.38	1.94	0.40
YGL191W	COX13	cytochrome-c oxidase subunit VIa : oxidative phosphorylation	0.96	0.91	0.93	0.96	1.06	0.84	0.91
YBR126C	TPS1	trehalose-6-phosphate synthas : trehalose metabolism	1.93	2.12		0.49	0.50	1.89	0.45
iOx486I			0.75	0.61	0.64	1.34	1.52	1.22	0.74
iIx046I			2.73	3.44	3.48	0.35	0.32	2.31	0.39
YPR078C		unknown : unknown	3.36	3.59	3.48	0.29	0.31	2.83	0.43
YLR155C	ASP3-1	L-asparaginase II : asparagine utilization	1.53	1.31	1.10	0.89	1.05	1.48	0.82
iOx152I			0.29	0.28	0.25	3.33	4.02	0.32	2.19
YGR006W	PRP18	U5 snRNP protein : mRNA splicing	0.60	0.59	0.59	1.78	2.08	0.62	1.29
iOx218I			0.35	0.36	0.37	2.79	2.49	0.42	1.46
iHx089I			0.34	0.37	0.35	3.40	2.67	0.50	2.18
iDx166I			0.52	0.55	0.54	1.78	1.71	0.70	1.17
iNx195I			2.56	2.77	2.57	0.39	0.40	2.00	0.43
iJx272I			0.42	0.42	0.41	2.73	2.38	0.62	1.42
YBL043W	ECM13	unknown : cell wall biogenesis	1.04	1.34	1.55	0.66	0.80	1.71
iJx338I			0.79	0.88	0.86	1.21	1.17	1.04	0.71
YFR049W	YMR31	ribosomal protein, mitochondrial : protein synthesis	0.20	0.26	0.24	5.62	4.33	0.34	2.49
YBL109W		unknown : unknown	0.57	0.51	0.44	3.06	2.89	0.77	1.73
iPx444I			0.32	0.35	0.34	3.06	2.82	0.47	2.16
iLx521I			2.98	2.58	2.60	0.27	0.37	2.44	0.30
iJx004I			1.98	1.82	1.86	0.52	0.63	1.78	0.49
iPx110I			0.66	0.71	0.66	1.45	1.48	0.48	1.21
YNL321W		unknown; calcium permease family : unknown	1.58	1.55	1.65	0.61	0.63	1.30	0.74
YBR061C		unknown; similar to Ctr86p and E. coli ftsJ : unknown	0.38	0.31	0.33	3.61	3.69	0.56	1.80
YGL192W	IME4	transcription factor : meiosis	0.74	1.09	0.75		1.01	0.63
YBR127C	VMA2	58 kD regulatory subunit : vacuolar acidification	1.89	1.81	1.85	0.49	0.56	1.85	0.55
iOx487I			0.43	0.42	0.40	2.36	2.48	1.06	0.87
iIx047I			2.37	2.25	2.07	0.39	0.43	1.87	0.53
iEx124I			0.19	0.20	0.20	6.64	5.02	0.27	3.99
YGR275W	RTT102	unknown; regulator of Ty1 transposition : transposition (putative)	1.85	1.88	1.84	0.56	0.59	1.98	0.47
YDR310C	SUM1	nuclear protein : silencing	1.23	1.59	1.33	0.95	0.79	1.27	0.84
YGL258W		unknown : unknown	1.10	1.05	1.09	0.76	0.87	1.57	0.63
iOx153I			0.87	0.80	0.81	1.20	1.34	0.94	1.21
iKx230I			1.17	1.08	1.09	0.80	0.82	1.05	0.75
YCL001W	RER1	ER protein retention (Golgi membrane protein) : secretion; protein targeting	1.19	1.21	1.17	0.94	1.03	1.33	0.69
YNL322C	KRE1	beta-1,6-glucan assembly : cell wall biogenesis	1.78	1.72	1.69	0.57	0.61	1.58	0.51
iOx219I			1.21	1.19	1.19	0.77	0.94	0.90	1.13
YML030W		unknown : unknown	1.04	1.12	1.24	1.00	0.98	1.23	0.70
YGR007W	MUQ1	choline phosphate cytidylyltransferase : phospholipid metabolism	0.43	0.45	0.46	2.40	2.34	0.40	2.06
YMR113W		unknown; similar to folylpolyglutamate synthase (GB:Z49702) : unknown	0.90	0.89	0.79	1.17	1.18	1.26	0.76
YGL193C		unknown : unknown	1.00	0.93		0.96	0.97	0.85	0.78
iDx167I			2.00	1.56	1.67	0.41	0.52	1.46	0.46
YGR276C	RNH70	ribonuclease H : DNA replication (putative)	2.10	2.10	2.15	0.48	0.54	2.15	0.55
iNx196I			1.13	0.97	1.01	0.98	1.10	1.03	0.80
iJx273I			0.70	0.73	0.76	1.22	1.24	0.98	0.74
YBL044W		unknown : unknown	2.04	2.01	2.04		0.46	1.72
YCL002C		unknown : unknown	0.63		1.36			0.61	0.64
YLR090W	XDJ1	unknown; similar to E.coli dnaJ : unknown	0.67	0.79	0.76	1.51	1.43	1.15	0.87
iJx339I			1.88	1.76	1.72	0.46	0.52	2.04	0.39
YGR008C	STF2	ATPase stabilizing factor : ATP synthesis	0.37	0.39	0.39	0.83	3.00	0.32	2.44
iPx445I			1.04	1.04	1.05	0.84	0.87	1.04	0.81
iLx522I			1.02	1.18	1.14	1.03	1.04	0.98	1.11
iJx005I			0.31	0.32	0.31	3.49	3.14	0.39	2.41
YPR079W		unknown : unknown	3.42	3.16	3.22	0.35	0.36	2.40	0.34
YLR156W		unknown : unknown	1.15	1.00	0.93	0.94	1.21	1.08	1.05
YMR114C		unknown : unknown	0.98	0.92	0.94	1.02	1.17	1.27	0.69
iPx111I			0.79						1.08
YBR062C		unknown : unknown	0.72	0.83	0.78	1.32	1.27	0.85	1.09
YBL045C	COR1	ubiquinol cytochrome-c reductase : oxidative phosphorylation	0.79	0.76	0.77	1.11	1.13	1.03	0.67
YBR128C	APG14	unknown; interacts with Apg6p/Vps30p : autophagy	2.43	2.16	2.27	0.42	0.45	2.09	0.44
iOx488I			1.17	1.16	1.26	0.79	0.86	1.40	0.74
iIx048I			2.37	2.37	2.27	0.39	0.37	1.80	0.45
iEx125I			1.08	1.14	1.19	0.77	0.71	1.14	0.77
YLR157C	ASP3-2	L-asparaginase II : asparagine utilization	1.57	1.22	1.15	0.83	1.02	1.53	0.75
YGL259W	YPS5	GPI-anchored aspartic protease : protein degradation	1.28	1.22	1.35	0.81	0.84	1.31	0.55
iOx154I			3.28	2.80	3.09	0.34	0.35	1.94	0.47
iKx231I			0.81	0.88	0.88	1.21	1.22	0.67	1.60
YML031W	NDC1	spindle pole body duplication : cytoskeleton	1.91	2.27	1.78	0.49	0.54	1.67	0.74
YGL194C	HOS2	putative histone deacetylase : chromatin structure	0.44	0.42	0.40	2.57	2.55	0.52	1.49
iDx168I			0.38	0.38	0.34	2.98	2.84	0.48	2.52
YGR277C		unknown; similar to Ctr1p : unknown	2.83	2.74	2.85	0.41	0.41	2.95	0.35
iNx197I			0.64	0.63	0.60	1.50	1.78	0.84	1.04
iJx274I			0.70	0.70		0.92	0.85	0.52	0.89
YCR020C	PET18	unknown : mitochondrial DNA maintenance	0.39	0.36	0.37	2.86	2.82	0.48	1.85
iPx380I			3.16	2.75	2.61	0.34	0.32	2.11
YLR091W		unknown : unknown	0.51	0.61	0.60	2.16	2.04	0.79	1.57
YGR009C	SEC9	plasma membrane t-SNARE : secretion	0.28	0.30	0.29	4.18	3.67	0.38	2.11
YML032C	RAD52	Rad51p cofactor : DNA repair and recombination	0.63	0.69	0.69	1.66	1.50	0.61	0.99
YDR311W	TFB1	TFIIH 75 kD subunit : transcription	2.53	2.47	2.53	0.40	0.43	2.05	0.55
iLx523I			0.65	0.65	0.68	1.84	1.96	0.68	1.29
iJx006I			1.09	1.14	1.21	0.88	0.88	1.58	0.62
iPx446I	TOM5		1.35	1.06	1.15	0.70	0.80	1.27	0.64
iPx112I			0.36	0.37	0.38	3.02	2.48	0.40	2.77
YNL323W		unknown; similar to Ycx1p : unknown	1.92	1.57	1.64	0.55	0.59	1.53	0.47
YBR063C		unknown; similar to phosphopanthethein-binding proteins : unknown	1.29	1.24	1.22	0.82	0.88	1.44	0.80
iEx060I			1.61	1.64	1.62	0.59	0.64	1.36	0.57
YBR129C	OPY1	unknown : mating	2.14	2.02	2.01	0.42	0.49	2.04	0.54
iEx126I				1.54		0.71	0.59	1.19	0.65
iOx489I			0.94	0.97	0.93	0.86	0.91	1.07	0.80
iIx049I			0.24	0.27	0.27	3.98	3.69	0.23	2.95
iOx155I				1.87	1.87	0.58	0.57	1.41	0.49
iKx232I				0.98	0.91	1.09	1.03	0.92	0.80
YMR115W		unknown : unknown	0.48	0.46	0.45	1.98	2.24	0.52	1.54
iDx169I			1.31	1.30	1.31	0.69	0.82	1.06	0.88
iJx275I			0.95	0.97		1.08	1.08	0.91	0.92
iNx198I			2.43	2.29	2.43	0.46	0.43	1.88	0.42
YBL046W		unknown : unknown	0.43	0.56	0.56	2.45	2.03	0.99	0.83
YCR021C	HSP30	plasma membrane heat shock protein : diauxic shift	0.42	0.64	0.46	2.19	2.01	0.66	1.36
iPx381I			2.29	2.22	2.31	0.39	0.39	2.11	0.42
YLR092W	SUL2	sulfate permease : transport	0.72	0.78	0.77	1.49	1.54	1.07	1.09
YMR050C		unknown : unknown	0.78	0.77	0.65	1.47	1.56	0.82	1.38
YDR312W	SSF2	suppresses G-protein beta subunit mutation : signaling (putative)	0.72	0.80	0.90	1.73	1.39	1.08	0.93
iPx447I			1.39	1.18	1.28	0.63	0.71	1.38	0.54
iLx524I			0.86	0.89	0.94	1.14	1.16	0.94	0.86
iJx007I			1.77	1.60	1.48	0.62	0.68	1.64	0.52
YMR116C	ASC1	G-beta like protein : protein synthesis (putative)	0.90	0.83	0.81	1.09	1.03	0.65	0.96
iPx113I			0.41	0.42	0.42	2.26	2.48	0.43	1.87
YNL324W		unknown : unknown	1.75	1.91	1.88	0.54	0.59	1.93	0.42
iEx061I			1.34	1.34	1.30	0.63	0.63	1.42	0.64
YBL047C		unknown; similar to Uso1p, Pan1p, and mouse eps15 : unknown	0.73	0.73	0.70	1.31	1.23	0.67	0.92
YLR093C	NYV1	vacuolar v-SNARE : vacuolar protein targeting	1.13	1.22	1.15	1.03	1.01	1.33	0.80
YGL195W	GCN1	translation activator of GCN4 : protein synthesis	0.87	0.73	0.70	0.94	0.84	0.75
iOx090I			1.54	1.59	1.66	0.52	0.60	1.23	0.57
iEx127I			1.92	1.81	1.69	0.45	0.54	1.64	0.44
YGR278W		unknown : unknown	1.08	1.23	1.20	0.92	0.89	1.59	0.63
YDR313C	PIB1	phosphatidylinositol(3)-phosphate binding : signaling	0.47	0.41	0.40	2.58	2.59	0.73	1.81
iGx310I			0.66	0.76	0.76	1.15	1.12	0.68	1.16
iOx156I			1.61	1.80	2.01	0.50	0.57	1.38	0.63
iKx233I			1.08	1.02	1.03	0.74	0.84	0.92	0.81
YCL004W	PGS1	phosphatidylglycerophosphate synthase : phospholipid metabolism	2.34	1.97	2.05	0.42	0.49	1.68	0.40
YNL325C	FIG4	unknown; induced by mating factor : mating (putative)	1.71	1.65	1.62	0.55	0.62	1.76	0.58
YIL110W		unknown : unknown	0.37	0.42	0.40	2.96	2.97	0.37	2.73
YGR279C	SCW4	glucanase (putative) : cell wall biogenesis	1.29	1.32	1.39	0.94	0.81	1.43	0.88
YBR064W		unknown : unknown	1.44	1.60	1.57	0.64	0.61	1.51	0.66
iNx199I			1.34	1.35	1.47	0.77	0.75		0.59
iJx276I			1.23	1.14	1.22	0.78	1.07	1.02	0.79
iBx430I			1.04	1.15	1.21	0.87	0.82	0.79	1.05
YCR022C		unknown : unknown	0.57	0.68	0.66	1.77	1.69	0.85	1.11
iPx382I			3.82	2.84	3.24	0.27	0.32	2.38	0.33
YHR170W	NMD3	Nam7p/Upf1p-interacting protein : mRNA decay, nonsense-mediated	2.35	1.89	1.87	0.42	0.45	1.76	0.49
YMR051C		unknown : unknown	2.01	2.06	1.92	0.75	0.76	1.71	0.80
YDL230W	PTP1	protein phosphatase : unknown	0.95		1.29	0.30		1.19	0.34
iPx448I			2.05	2.33	2.23	0.54	0.51	1.82	0.59
iLx525I			1.35	1.33	1.25	0.61	0.78	1.35	0.56
iJx008I			1.08	1.02	1.04	0.92	0.93	1.18	0.61
YLR159W		unknown : unknown	1.19	0.99	1.06	1.02	1.27	1.01	0.89
YMR117C	SPC24	spindle pole body component : cytoskeleton	3.01	2.66	2.74	0.27	0.30		0.35
iPx114I			0.44	0.47	0.45		2.26	0.56	1.69
YBR065C	ECM2	unknown : cell wall biogenesis and mRNA splicing (putative)	1.57	1.51	1.50	0.56	0.65	1.74	0.53
iEx062I			1.23	1.17	1.11	0.66	0.72	1.22	0.61
YLR094C	GIS3	unknown : unknown	2.14	2.15	2.36	0.45	0.46	2.04	0.54
YGL196W		unknown : unknown	2.19	2.05	2.03	0.41	0.53	2.11	0.39
iOx091I			1.22	1.25	1.21	0.72	0.75	0.94	0.97
YDL231C		major facilitator superfamily : unknown	1.21	0.91	1.28	0.93	0.81	0.99	0.84
iEx128I			1.93		1.51	0.51	0.67	1.68	0.50
YDR314C				1.57	1.89	0.52	0.55	1.88	0.51
YNL260C		unknown : unknown	0.27	0.29	0.30	4.05	3.66	0.31	2.77
iOx157I			1.23	1.10	1.13	0.77	0.91	1.21	1.07
iKx234I			2.05	1.71	1.78	0.41	0.53	1.53	0.39
iGx311I			0.47	0.44	0.49	1.84	1.87	0.45	1.86
YCL005W		unknown : unknown	1.51	1.41	1.48	0.56	0.70	1.45	0.51
YNL326C		unknown; similar to Akr1p and Ydr126p : unknown	0.57	0.67	0.69	1.87	1.80	0.82	0.99
YIL111W	COX5B	cytochrome-c oxidase subunit Vb : oxidative phosphorylation	0.94	0.85	0.99	1.17	1.31	0.81	1.41
YML034W	SRC1	unknown; induced at G2/M : unknown	1.39	1.39	1.20	0.72	0.75	1.27	0.72
YOR300W		unknown : unknown	1.53	1.79	1.59	0.53	0.50	1.83	0.43
iJx277I			1.46	1.45	1.40	0.78	0.75	1.01	1.10
iBx431I			1.19	1.12	1.22	0.77	0.80	1.17	0.71
YCR023C		major facilitator superfamily : unknown	0.80	0.87	0.85	1.07	1.08	0.54	1.20
YBL048W		unknown : unknown	0.45	0.55	0.56	2.18	2.20	0.45	1.40
iPx383I			0.60	0.80	0.79		1.50	0.60	1.82
iLx460I			0.20	0.22	0.20	4.73	4.88	0.26	3.51
iFx020I			0.50	0.52	0.45	2.11	2.04	0.67	1.70
YHR171W	APG7	unknown; similar to ubiquitin-activating enzymes : autophagy	1.67	1.45	1.48	0.59	0.72	1.56	0.56
YCL006C		unknown : unknown	1.82	1.66	1.59	0.62	0.63	1.67	0.42
YML035C				0.81				0.57
iPx449I			1.60	1.58	1.70	0.58	0.49	1.29	0.61
iLx526I			1.01	1.03	0.95	0.93	1.03	1.44	0.76
iJx009I			0.32	0.36	0.34	2.75	2.77	0.56	1.67
YMR118C		unknown; similar to Sdh3p : unknown	2.70	2.33	2.56	0.37	0.39	2.10	0.37
iPx115I			0.41	0.43	0.37	2.45		0.59	1.79
YBR066C	NRG2	unknown : unknown	2.49	2.76		0.34	0.37	2.07	0.40
iGx580I			1.35	1.07	1.14	0.72	0.88	1.32	0.59
iEx063I			0.73	0.72	0.73	1.43	1.34	0.75	1.30
YLR095C		unknown : unknown	1.67	1.66	1.77	0.73	0.61	1.70	0.59
YGL197W	MDS3	gene expression regulator (putative) : meiosis	1.73	1.57	1.70	0.45	0.49	1.86	0.49
iOx092I			1.85	1.44	1.49	0.53	0.59	1.87	0.44
iEx129I			1.05	1.07	1.23	0.98	0.88	1.41	0.79
YDR315C	IPK1	inositol(1,4,5)P3 6-kinase : signaling (putative)	2.35	2.27	2.38	0.43	0.44	1.98	0.44
iOx158I			1.38	1.14	1.01	0.72	1.07	1.11	0.78
iKx235I			0.88	1.03	0.97	1.44	1.26	1.37	0.94
iGx312I			0.48	0.40	0.39	1.81	2.12	0.53	1.48
YMR052W	FAR3	unknown : cell cycle, pheromone arrest	1.26	1.17	1.23	0.79	0.81	1.10	0.86
YIL112W		unknown; similar to ankyrin and coiled-coil proteins : unknown	1.19	1.29	1.36	0.95	0.86	1.21	0.91
YOR301W	RAX1	unknown : cell polarity (putative)	2.37	2.44	2.54	0.39	0.39	2.02	0.39
iJx278I			2.00	1.62	1.71	0.46	0.54	1.53	0.51
YCR024C		tRNA synthetase, mitochondrial, asparaginyl : protein synthesis	1.55	1.28	1.56	0.70	0.83	1.21	0.77
YBL049W		unknown : unknown	0.49	0.67	0.57	1.98	1.47	0.55	1.33
iPx384I			1.70	1.46	1.86	0.68	0.69	1.34	0.74
iLx461I			0.26	0.27	0.25	4.14	3.28	0.34	2.49
iFx021I			0.53	0.61	0.52	1.73	1.69	0.68	1.02
YHR172W	SPC97	spindle pole body component : cytoskeleton	1.83	1.60	1.64	0.49	0.56	1.42	0.56
YCL007C	CWH36	unknown : cell wall biogenesis	1.42	1.20	1.23	0.60	0.74	1.40	0.51
YMR053C	STB2	binds Sin3p : unknown	1.25	1.29	1.40	0.75	0.76	1.47	0.63
YDL232W	OST4	oligosaccharyltransferase complex assembly : protein glycosylation	0.49	0.75	0.52	2.47	1.32	0.60	1.56
iPx050I			2.31	2.28	2.34	0.37	0.45	1.93	0.45
iLx527I			0.56	0.61	0.54	1.67	1.54	0.66
YNL261W	ORC5	origin recognition complex, 50 kD subunit : DNA replication	0.32	0.35	0.34	3.53	2.95	0.34	2.24
iPx116I			0.23	0.26	0.25		3.62	0.32	2.17
YNL327W	EGT2	unknown : cell cycle	0.54	0.57	0.60	1.94	1.90	0.81	1.11
YNR010W	CSE2	kinetochore protein (putative) : mitosis, chromosome segregation	0.18	0.21	0.21	5.65	4.94	0.16	3.94
YBR067C	TIP1	cell wall mannoprotein : stress response (putative)	1.79	1.64	1.86	0.55	0.59	1.45	0.75
iGx581I			1.57	1.36	1.33	0.65	0.70	1.29	0.96
iEx064I			0.26	0.27	0.27	3.77	3.98	0.22	2.91
YHR173C		unknown : unknown	2.55	2.37	2.27	0.42	0.45	1.78	0.46
YDR250C		unknown : unknown	2.17	2.23	2.36	0.91	0.53	1.79	0.61
YGL198W		unknown; similar to NADH-ubiquinone oxidoreductase chain 2 : unknown	3.82	3.44	3.59	0.28	0.32	2.58	0.29
iOx093I			2.27	2.84	2.86	0.33	0.23	2.06
iKx170I			1.40	1.50	1.55		0.71	1.46	0.59
iOx159I			0.26	0.31	0.27	4.66	3.58	0.24	3.07
iKx236I			0.40	0.42	0.40	2.91	2.56	0.61	1.55
iGx313I			0.41	0.46	0.45	2.23	2.40	0.51	2.05
YNL328C				2.47	2.36	0.41	0.41	1.87	0.39
YNR011C	PRP2	RNA helicase, putative : mRNA splicing	0.28	0.28	0.28	3.95	4.23	0.23	2.74
YIL113W		protein phosphatase : unknown	2.55	2.09	2.36	0.43	0.45	2.05	0.42
YML036W		unknown : unknown	1.09	1.12	1.15	0.96	0.97	0.83	1.17
YMR119W				0.38	0.35	2.51	1.29
YGL199C		unknown : unknown	4.04	3.58	3.49	0.25	0.31	2.54	0.31
YOR302W		unknown : unknown	1.83	1.52	1.55	0.54	0.53	1.28	0.41
iJx279I			0.81	0.75	0.68	0.61	0.63	0.65	0.62
iBx433I			1.36	1.25	1.20	0.71	0.72	1.31	0.59
YCR025C		unknown : unknown	4.42	3.82	3.80	0.24	0.24	1.96	0.48
iPx385I			1.53	1.55	1.56	0.61	0.65	1.21	0.50
iLx462I			2.52	2.33	2.41	0.32	0.33	1.93
iFx022I			2.24	1.80	1.86	0.39	0.49	1.97	0.41
YLR096W	KIN2	protein kinase : unknown	0.88					0.79
YCL008C	STP22	unknown; similar to Tsg101 tumor susceptibility gene : vacuolar protein targeting	0.99	0.94	0.99	1.26	1.40	1.15	0.71
YDL233W		unknown : unknown	0.98	0.97	1.13	1.20	1.13	1.10	0.83
iPx051I			1.77	2.05	2.01	0.43	0.41	1.84
YML037C		unknown : unknown	1.32	1.45	1.38	0.72	0.74	1.30	0.66
YIL114C	POR2	porin, anion channel : mitochondrial transport	3.02	2.59	2.40	0.31	0.37	2.27	0.50
iLx528I				1.01	0.97	0.82	0.93	1.06	0.77
YDR316W		unknown : unknown	0.97	0.92	1.00	1.14	1.03	1.18	0.65
YNL262W	POL2	polymerase epsilon catalytic subunit : DNA replication	1.18	1.18	1.16	0.77	0.76	0.94
iPx117I			1.70	1.73	1.59	0.52	0.39	1.42
YBR068C	BAP2	branched-chain amino acid permease : transport	1.73	2.11	2.03	0.58	0.52	1.65	0.55
iGx582I			2.34	2.51	2.27	0.36	0.37	1.93	0.43
iEx065I			1.95	1.47	1.74	0.46	0.54	2.04	0.39
YLR097C		unknown : unknown	0.21	0.20	0.20	4.91	4.76	0.28	2.93
iOx094I			1.96	2.33	2.48	0.43	0.36	2.12	0.33
iKx171I			0.70	0.62	0.63	1.70	1.91	0.67	1.66
YDL234C	GYP7	GTPase-activating protein for Ypt7p : vacuole inheritance	1.90	1.78	1.77	0.44	0.46	1.57	0.43
YNL263C	YIF1	interacts with Yip1p; similar to NADH dehydrogenases : unknown	2.28	1.91	1.97	0.36	0.43	2.11	0.35
iKx237I			1.40	1.35	1.56	0.67	0.64	1.55	0.54
iGx314I			0.39	0.41	0.37	2.26	2.35	0.54	1.95
iMx420I			2.51	2.47	2.43	0.35	0.33	1.94	0.39
YNL329C	PEX6	ATPase (putative) : peroxisome biogenesis	1.01	0.94	0.85	1.53	1.43	1.17	0.88
YMR054W	STV1	vacuolar H+-ATPase V0 domain 102 KD subunit : vacuolar acidification	1.55	1.24	1.27	0.88	0.93	1.27	0.98
YOR303W	CPA1	carbamoyl phosphate synthetase, arginine specific : arginine biosynthesis	2.19	2.17	2.40	0.43	0.42	1.77	0.49
iBx434I			1.56	1.27	1.32	0.59	0.67	1.39	0.57
YCR026C		unknown; similar to human plasma membrane glycoprotein PCI : unknown	2.09	1.97	1.87	0.46	0.46	1.42	0.65
iBx100I			2.32	1.94	2.04	0.36	0.39	1.99	0.38
YDR251W	PAM1	unknown; overexpression suppresses PP2A depletion : unknown	1.49	1.55	1.47	0.86	0.97	1.21	0.96
iPx386I			1.09	1.23	1.37	0.85	0.76	1.01	0.89
iLx463I			2.23	1.51	1.67	0.41	0.57	1.91	0.46
iFx023I			0.55	0.52	0.52	1.73	1.86	0.64	1.25
YHR174W	ENO2	enolase II : glycolysis	1.05	1.06	0.97	1.00	1.21	1.23	0.93
YCL009C	ILV6	acetolactate synthase : isoleucine and valine biosynthesis	1.41	1.43	1.38	0.67	0.66	1.31	0.59
YMR055C	BUB2	unknown : cell cycle, checkpoint	1.06	0.97	0.93	0.84	0.93	0.73	1.27
iPx052I			0.79	0.90	1.01	1.24	1.08	1.24	0.65
YML038C	YMD8	unknown; similar to vanadate resistance protein Gog5p : unknown	0.79	0.62	0.58	1.77	1.89	0.65	1.42
YIL115C	NUP159	nuclear pore protein : nuclear protein targeting	1.58	1.52	1.68	0.48	0.58	1.25
iLx529I			1.00	1.03	1.06	0.78	0.80	1.28
YDR317W		unknown : unknown	0.93	0.90	0.98	1.18	1.14	1.12	0.76
iPx118I								0.73
YBR069C				1.57	1.64	0.53	0.55	1.51
YNR012W	URK1	uridine kinase : pyrimidine metabolism	0.29	0.26	0.27	4.19	4.26	0.25	3.17
iGx583I			1.01	1.14	1.12	1.00	0.80	1.11	0.93
iEx066I			0.72	0.74	0.76	1.22	1.29	1.06	0.83
iOx095I			2.64	2.51	2.50	0.37	0.36	2.30	0.36
iKx172I			0.47	0.56	0.51	2.11	2.10	0.57	1.45
YDL235C	YPD1	two-component phosphorelay intermediate : signaling	1.03	0.72	0.69	1.17	1.12	0.85	0.70
YNL264C				1.19	1.30	0.90	0.88	1.16	0.66
iKx238I						0.52	0.69	1.62	0.44
iGx315I			1.07	0.96	1.08	0.70	0.79	1.01	0.79
iMx421I			0.39	0.37	0.33	2.98	2.87	0.36	2.46
YNR013C		unknown; major facilitator superfamily : unknown	0.41	0.39	0.38	2.76	2.83	0.38	2.46
YOR304W	ISW2	unknown; similar to Drosophila nucleosome remodeling factor ISW1 : unknown	0.71	0.69	0.82	1.38	1.22	0.62	0.96
iBx435I			0.89	0.82	0.75	1.15	1.46	1.13	1.11
YCR027C	RSG1	GTP-binding protein, ras family : unknown	2.22	2.50	2.06	0.43	0.52	1.92	0.50
iBx101I			1.64	2.04	1.84	0.46	0.34	1.42	0.43
YDR252W	BTT1	negative regulator of RNA polymerase II : transcription	0.58	0.70	0.61	1.03	2.05	0.70	1.97
iLx464I								1.04
iPx387I				0.56	0.53	2.55	1.98	0.53	2.15
iFx024I			1.46	1.30		0.58	0.68	1.29	0.79
YHR175W	CTR2	copper transporter : transport	0.78	1.03	1.03	1.58	1.20	1.12	1.08
YMR056C	AAC1	mitochondrial ADP/ATP translocator : transport	2.09	1.58	1.60	0.46	0.49	1.37	0.59
iPx053I			2.39	2.21	2.34	0.47	0.40	2.10	0.42
iLx130I			1.70	1.98	1.75	0.49	0.45	1.69	0.40
YDR318W	MCM21	unknown : mitosis, chromosome segregation	0.96	1.06	1.14	1.16	0.94	0.97	0.93
iPx119I			1.33	1.40	1.39	0.64	0.69	1.35	0.53
iGx584I			3.40	3.20	3.32	0.30	0.28	1.95	0.30
iEx067I			2.85	2.46	3.04	0.33	0.38	2.27	0.43
YLR099C	ICT1	unknown : copper ion homeostasis (putative)	1.39	1.19	1.24	0.69	0.78	1.48	0.56
YDR253C	MET32	transcription factor : methionine metabolism	0.51	0.52	0.51	2.43	2.39	0.59	2.21
iGx250I			0.81	0.99	1.03	1.29	0.98	0.98	0.87
iOx096I			3.27	2.80	2.92	0.33	0.29	2.61
iKx173I			0.40	0.41	0.41	2.54	2.48	0.58	1.41
YDR319C					0.75		1.37	0.62	0.79
YNL265C	IST1	unknown; similar to Nuf1p : salt tolerance (putative)	0.35	0.37	0.40	2.65	2.52	0.52	1.57
iGx316I			1.65	1.45	1.46	0.57	0.67	1.21	0.70
iKx239I			0.14	0.17	0.15	8.49	6.79	0.17	5.24
YIL050W	PCL7	cyclin : cell cycle	3.39	2.81	3.13	0.30	0.31	2.46	0.41
iMx422I			1.49	1.50	1.66	0.60	0.62	1.18	0.69
YER007C-A		unknown : unknown	0.19	0.22	0.23	6.10	5.19	0.14	5.26
YIL116W	HIS5	histidinol-phosphate aminotransferase : histidine biosynthesis	0.92	0.93	0.83	1.22	1.40	0.76	1.60
YML039W		unknown : unknown	0.79	0.67	0.65	1.76	1.88	0.67	1.47
iBx370I			1.64	1.44	1.67	0.51	0.48	1.42	0.56
YOR305W		unknown : unknown	0.25	0.30	0.29	3.88	3.13	0.32	2.93
YDL170W	UGA3	activator of GABA catabolic genes : transcription	1.12	1.06	1.14	0.84	0.78	1.06	0.68
YCR028C	FEN2	unknown; similar to Dal5p and members of the allantoate : unknown	0.76	0.85	0.80	1.32	1.31	0.84	1.23
iBx102I			1.15	1.25	1.18	0.90	0.97	1.38	0.85
YIL051C	MMD1	unknown : maintenance of mitochondrial DNA	3.02	2.76	3.13	0.36	0.42	2.37	0.43
iPx388I			0.72	0.60	0.75	1.43	1.58	0.95	0.96
iLx465I			1.92	1.78	1.46	0.55	0.66		0.51
iFx025I			0.43	0.48	0.45	1.79	1.14	0.54	1.21
YHR176W		unknown; similar to flavin-containing monooxygenases : unknown	1.19	1.16	1.31	0.85	0.95	1.49	0.73
YMR057C		unknown : unknown	1.25	1.11	1.12	0.72	0.71	1.19	0.52
YDL236W	PHO13	protein phosphatase and 4-nitrophenylphosphatase : unknown	1.22	1.17	1.07	0.91	0.82	1.25	0.64
iPx054I			1.43	1.52	1.35	0.64	0.62	1.62
iLx131I			2.20	2.06	2.09	0.48	0.55	1.61	0.66
YIL117C		unknown : unknown	1.19	1.21	1.11	1.01	0.89	0.92	0.89
YOR306C		unknown; similar to human X-linked PEST-containing : unknown	0.32	0.28	0.28	3.26	3.95	0.45	1.82
YNR014W		unknown : unknown	0.99		0.96		0.92	0.75
YDL171C					1.09		0.90
iGx585I			2.46	2.38	2.12	0.39	0.44	2.50	0.57
iEx068I			1.18	1.11	1.23	0.72	0.73	0.84	0.90
iOx097I			2.73	2.59	2.69	0.27	0.29	2.41	0.33
iKx174I			0.58	0.55	0.58	1.54	1.71	0.72	1.17
iGx251I			0.97	1.32	1.42	1.33	0.89	1.20	1.12
iGx317I			1.42		1.17	0.65	0.64	0.96	0.48
iMx423I			0.80	0.78	0.69	1.27	1.49	0.73	1.27
YOR240W		unknown : unknown	1.67	1.55	1.65	0.60	0.58	1.56	0.58
iBx371I			1.97	1.90	2.07	0.45	0.46	2.33	0.40
YIL052C	RPL34B	ribosomal protein L34B : protein synthesis	1.70	1.84	1.74	0.48	0.59	1.60	0.60
iBx103I			1.39	1.38	1.33	0.70	0.65	1.24	0.90
iPx389I			0.27	0.29	0.27	3.83	3.62	0.39	1.95
iLx466I			1.48		1.80	0.74	0.54	1.42	0.51
iFx026I			0.26	0.34	0.34	3.53	2.87	0.42	2.33
iDx620I			1.76	1.75	1.83	0.51	0.53	1.77	0.51
YHR177W		unknown : unknown	1.53	1.56	1.45	0.95	0.90	2.16	0.54
YDR254W	CHL4	unknown : mitosis, chromosome segregation	0.43	0.46	0.39	3.23	3.13	0.45	3.24
YDL237W		unknown : unknown	2.09	1.82	0.67	0.54		0.71	0.52
iPx055I			2.41	2.50	2.38	0.39	0.39	2.13	0.41
iLx132I			0.24	0.26	0.26	4.69	4.16	0.37	2.56
YNL266W		unknown; similar to NADH dehydrogenases : unknown	0.38	0.40	0.40	2.88	2.75	0.48	1.70
iAx080I			0.30		0.30	3.42	3.14	0.17	3.94
YOR307C	SLY41	unknown; suppresses ypt1 null : secretion	1.59	1.16	1.22	0.59	0.81	1.49	0.57
YNR015W	SMM1	unknown : protein synthesis, mitochondrial (putative)	0.55	0.57	0.77	1.82	1.84	0.46	1.90
YDL172C		unknown : unknown	0.46	0.46	0.62	1.59	2.10	0.52	1.55
iGx586I			1.81	1.94	1.99	0.50	0.52	1.98	0.45
iEx069I			0.37	0.31	0.32	2.55	3.00	0.42	1.87
YDR255C		unknown : unknown	0.39	0.41	0.44	2.66	2.62	0.50	1.90
YDL238C				0.84		0.75			0.58
iOx098I			2.63	2.49	2.45	0.32	0.36	2.32	0.30
iKx175I			1.00	0.98	0.96	1.01	1.02	0.79	1.08
iGx252I			0.92	1.19	1.25	1.22	0.84	1.00	0.97
iGx318I			1.63	1.71	1.65	0.56	0.64	1.41	0.56
YJL010C		unknown : unknown	0.91	0.80	0.95	1.00	1.18	1.08	0.68
iMx424I			1.14	1.03	0.93	0.96	1.23	1.01	0.87
YMR058W	FET3	cell surface ferroxidase : transport	2.13	1.99	1.97	0.51	0.50	1.57	0.65
YNR016C	ACC1	acetyl-CoA carboxylase : fatty acid metabolism	1.02	0.91			0.84	1.00
YIL118W	RHO3	GTP-binding protein, rho family : cytoskeleton	0.81	1.00	1.02	1.20	1.01	0.75	1.18
YOR241W		unknown; similar to tetrahydrofolylpolyglutamate synthase : unknown	0.38	0.36	0.34	2.67	2.76	0.39	1.74
iBx372I			0.93	1.05	1.01	1.05	1.18	1.51	0.80
iLx467I			0.26	0.29	0.30	3.63	3.28	0.30	1.92
iFx027I			1.27	1.42	1.53	0.59	0.59	1.17	0.57
iDx621I			1.11	1.18	1.13	1.01	0.94	1.86	0.63
iBx104I			0.50	0.50	0.53	2.20	2.01	0.56	1.85
YHR178W	STB5	unknown; binds Sin3p : transcription	1.98	2.18	2.18	0.60	0.60	1.92	0.67
iPx056I			3.14	3.23	3.26	0.28	0.29	2.42	0.27
iLx133I			0.97	0.81	0.83	1.00	1.13	1.17	0.67
iHx210I			0.22	0.27	0.25	4.86	3.92	0.52	2.44
YIL119C	RPI1	negative regulator of ras-cAMP pathway : signaling, Ras pathway	0.67	0.68	0.78	1.67	1.50	1.32	0.87
YOR242C	SSP2	unknown; similar to class II family of aminoacyl-tRNA synthetases : sporulation	0.24	0.24	0.25	4.88	4.31	0.27	3.78
YNL267W	PIK1	phosphatidylinositol 4-kinase : cytokinesis	1.02	0.91	0.97	1.06	0.96	0.99	0.75
iAx081I			0.61	0.64	0.66	1.66	1.69	0.47	1.98
YOR308C	SNU66	U4/U6.U5 snRNP protein : mRNA splicing (putative)	2.16	2.01	2.27	0.48	0.54	2.10	0.46
YDR190C	RVB1	unknown; similar to RUVB : unknown	0.50	0.63	0.62	2.19	1.91	0.74	1.59
iGx587I			0.24	0.22	0.22	4.67	4.06	0.30	2.75
YDR256C	CTA1	catalase A : oxidative stress response	0.42	0.48	0.44	2.44	2.62	0.57	1.75
iOx099I			0.57	0.58	0.55	1.91	1.84	0.41	2.07
iKx176I			1.78	1.67	1.56	0.42	0.48	1.36	0.54
iGx253I			2.70	2.40	2.47	0.35	0.38	1.98	0.49
YDL239C		unknown : unknown	0.40	0.46	0.37	2.71	2.21	0.41	1.73
iGx319I			1.79	1.53	1.66	0.49	0.60	1.87	0.46
YIL053W	RHR2	DL-glycerol-3-phosphatase : glycerol metabolism	1.59	1.65	1.63	0.70	0.72	1.43	0.61
YJL011C		unknown : unknown	0.76	0.72	0.76	1.26	1.35	0.86	1.03
iMx425I			1.37	1.05	1.11	0.80	0.90	1.49	0.55
YMR059W	SEN15	splicing endonuclease subunit : tRNA splicing	1.27	1.49	1.54	0.69	0.51	1.33	0.59
YPR200C	ARR2	unknown : arsenic resistance	1.60	1.45	1.40	0.59	0.71	1.76	0.60
iBx373I			2.71	2.57	2.27	0.40	0.43	2.14	0.46
YDL173W		unknown : unknown	0.68	0.63	0.69	1.57	1.61	0.56	1.39
iLx468I			1.35	1.24	1.15	0.66	0.83	0.74	1.09
iFx028I			1.30	1.38	1.52	0.74	0.75	1.51	0.67
iDx622I			0.79	0.86	0.85	1.34	1.15	0.68	0.80
iBx105I			0.64	0.55	0.55	1.34	1.55	0.57	1.27
YHR179W	OYE2	NAPDH dehydrogenase (old yellow enzyme) : unknown	1.27	1.46	1.42	0.96	0.82	1.45	0.78
iPx057I			2.48	2.42	2.50	0.45	0.41	2.17	0.43
iLx134I			1.98	2.01	1.98	0.45	0.47	1.95	0.41
iHx211I			1.34	1.33	1.22	0.68	0.76	1.41	0.54
YOR243C		unknown : unknown	0.96	0.82	0.85	1.06	1.06	0.76	0.97
YNL268W	LYP1	lysine permease : transport	3.47	3.02	3.29	0.31	0.36	2.60	0.39
iAx082I							1.24	0.32	1.56
YOR309C		unknown : unknown	0.91	1.03	0.96	0.99	0.84	1.25	0.62
YNR017W	MAS6	inner membrane translocase component : mitochondrial protein targeting	1.90	2.16	2.16	0.46	0.46	1.57	0.45
YDL174C	DLD1	D-lactate dehydrogenase : pyruvate metabolism	0.62	0.57	0.55	1.36	1.85	0.67
iGx588I			0.43	0.39	0.41	2.35	2.41	0.52	1.48
YDR257C	RMS1	(putative) transcriptional regulator : transcription	0.70	0.74	0.79	1.53	1.42	0.80	1.23
iKx177I			1.55	1.62	1.70	0.54	0.53	1.15	0.72
iGx254I			0.53	0.50	0.46	1.80	1.86	0.69	1.01
iMx360I			1.64	1.17	1.22	0.75	0.94	1.34	0.60
YIL054W		unknown : unknown	2.12	1.99	1.99	0.40	0.44	1.53	0.43
YJL012C		unknown; similar to Pho81p : unknown	0.85	0.69	0.80	1.04	1.46	0.93	1.02
iMx426I			0.21	0.28	0.24	4.62	4.22	0.48	1.82
YOL160W				0.73	0.76		1.01	0.83	0.68
iBx374I			0.44	0.61	0.65	2.38	1.70	0.45	2.04
iBx040I			1.43	1.46	1.38	0.71	0.70	1.53	0.56
YDR191W	HST4	unknown; similar to nuclear lamins : silencing (telomere)	1.17	1.10	1.06	1.19	1.23	1.14	0.85
YIL055C		unknown : unknown	0.41	0.29	0.37	1.59	1.20	0.66	2.17
iBx106I			0.70	0.73	0.74	1.70	1.62	0.85	1.48
iLx469I			3.19	3.22	2.75	0.30	0.33		0.31
iFx029I			2.29	2.17	2.30	0.47	0.47	2.11	0.44
iDx623I			1.41	1.54	1.50	0.70	0.72	1.42	0.64
YOL161C		unknown; similar to PAU1 family : unknown	0.60	0.61	0.65	1.38	1.45	0.61	1.04
iPx058I			0.91	0.97	1.14	1.21	1.02	0.86	1.03
iLx135I			2.33	1.79		0.42	0.57	1.67
iHx212I			1.12	1.07	1.10	0.81	0.89	1.30	0.60
YNL269W		unknown : unknown	3.16	2.68	2.97	0.25	0.30	2.76	0.32
iAx083I			0.57	0.49	0.53	1.79	1.93	0.28	2.35
YDR192C	NUP42	nuclear pore protein : nuclear protein targeting	0.98	0.87	0.80	1.14	1.33	0.98	1.10
YNR018W		unknown : unknown	2.52	2.46	2.71	0.32	0.36	2.08	0.40
YDL175C		unknown : unknown	0.34	0.30	0.30	3.70	4.43	0.34	2.73
iGx589I			0.32	0.35	0.34	2.98	3.24	0.48	2.24
YPR201W	ARR3	arsenite transporter : arsenic resistance	2.92	2.37	2.29	0.38	0.42	2.12	0.43
YDR258C	HSP78	mitochondrial : protein folding	1.45	1.48	1.21	0.53	0.91	1.20	0.78
iKx178I			1.74	1.75	1.60	0.43	0.51	1.36	0.62
iGx255I			0.24	0.30	0.26	4.37	3.81	0.39	2.71
iMx361I			0.23	0.23	0.22	5.21	4.65	0.20	3.86
YJR030C		unknown : unknown	1.14	1.16	1.04	0.91	0.99	0.92	0.99
YJL013C	MAD3	spindle checkpoint complex subunit : cell cycle	0.22	0.23	0.21	4.97	4.22	0.27	2.34
iMx427I			1.12	1.00	1.09	0.81	0.90	1.21	0.61
YOR244W	ESA1	histone acetyltransferase complex subunit : chromatin structure	0.26	0.25	0.32	3.17	2.68	0.40
iBx375I			1.25	1.31	1.54	0.72	0.75	1.17	0.77
iBx041I			3.10	2.80	3.20	0.36	0.36	2.34	0.40
iLx070I								0.30
iDx624I			0.53	0.66	0.71	1.74	1.61	0.64	1.56
iBx107I			0.36	0.39	0.36	2.77	3.05	0.47	2.21
iPx059I			1.62	1.82	1.94	0.65	0.61	1.75	0.52
iLx136I			0.84			1.11	0.92	0.89	0.96
iHx213I			1.67	1.46	1.45	0.65	0.59	1.30	0.55
YOR245C		unknown : unknown	0.27	0.30	0.31	3.94	3.31		2.52
iAx084I			0.44	0.48	0.43	2.57	2.40	0.30	3.32
YNR019W	ARE2	acyl-CoA sterol acyltransferase : sterol metabolism	1.31	1.28	1.22	0.79	0.97	1.16	0.64
iGx190I			1.49	1.34	1.45	0.66	0.65	1.31	0.69
YPR202W		unknown; similar to other subtelomerically-encoded proteins : unknown	2.56	1.92	1.92	0.67	0.76	1.73	0.87
YDR259C	YAP6	basic leu zipper transcription factor : salt tolerance	2.36	2.44	2.51	0.43	0.43	2.38	0.48
iKx179I			2.97	2.16	2.09	0.36	0.42	1.46	0.80
iGx256I			0.26	0.30	0.30	4.12	3.47	0.28	2.94
YER150W	SPI1	unknown; similar to Sed1p; induced in stationary phase : unknown	0.54	0.72	0.68	1.87	1.69	0.63	1.15
iMx362I			1.89	1.90	2.06	0.39	0.50	1.83	0.40
YJR031C	GEA1	GDP/GTP exchange factor for ARF : secretion	1.14
YIL056W		unknown : unknown	0.33	0.34	0.30	3.33	3.60	0.50	1.50
iMx428I			0.73	0.88	0.88	1.39	1.23	0.86	1.14
YOL162W		unknown : unknown	0.37	0.42	0.43	2.54	2.56	0.61	1.46
iBx376I			0.18	0.20	0.20	5.78	4.60	0.30	3.51
iBx042I			0.17	0.18	0.16	6.86	6.29	0.19	4.28
YDR193W		unknown : unknown	1.07	1.31	1.21	0.94	0.90	1.03
YER151C	UBP3	ubiquitin-specific protease : protein degradation, ubiquitin-mediated	0.79	0.86	0.85	1.20	1.06	0.84	0.82
YDL176W		unknown : unknown	0.36	0.39	0.38	3.03	2.42	0.47	1.86
iLx071I			0.37	0.34	0.35	2.73	2.49	0.21	2.77
YIL057C		unknown : unknown	1.90	1.72	1.90	0.58	0.62	1.55	0.60
iDx625I			2.07	1.99	2.06	0.53	0.50	1.57	0.77
iBx108I			1.89	1.67	1.84	0.47	0.59	1.48	0.75
YOR180C	DCI1	delta(3,5)-delta(2,4)-dienoyl-CoA isomerase : fatty acid metabolism	1.61	1.67	1.73	0.62	0.56	1.43	0.59
iLx137I			0.96	0.94	1.00	1.11	1.08	0.84	1.07
iHx214I			2.37		2.87	0.46	0.40	1.85	0.51
YOR246C		unknown : unknown	1.34	1.31	1.44	0.73	0.77	1.10	0.67
iNx320I			0.32	0.35	0.33	3.59	3.10	0.26	3.25
YJL014W	CCT3	cytoplasmic chaperonin complex : protein folding	0.21	0.22	0.20	4.37	4.43	0.23	2.83
iAx085I			0.46	0.48	0.48	2.07	2.17	0.30	2.36
YDR194C	MSS116	RNA helicase : mRNA splicing, mitochondrial	1.93	2.21	2.00	0.71	0.58	1.51	0.80
YPL120W	VPS30	unknown? : vacuolar protein targeting	0.72	0.80	0.83	1.42	1.30	0.79	1.23
iGx191I			1.63	1.51	1.55	0.47	0.53	1.15	0.67
YDL177C		unknown : unknown	1.15	0.68	1.20	1.35	1.30	1.07	1.44
YPR203W		unknown; similar to other subtelomerically-encoded proteins : unknown	2.60	2.34	1.96	0.45	0.56	1.57	0.55
iGx257I			1.37	1.14	1.20	0.76	0.85	0.95	0.95
iMx363I				2.04	1.81	0.53	0.55	1.54	0.61
YJL015C		unknown : unknown	0.88	0.84	0.79	1.25	1.40	0.75	1.34
iMx429I			1.44	1.17	1.26	0.76	0.82	1.29	0.67
YOL163W		unknown; similar to Pseudomonas putida phthalate transporter : unknown	0.63	0.68	0.69	1.60	1.70	0.90	0.93
YPL121C	MEI5	unknown : meiosis, synapsis and recombination	1.13	1.06	1.17	0.80	0.75	1.00	0.77
iBx377I			1.17	1.42	1.37	0.80	0.65	1.13	0.72
iDx560I			1.09	1.20	1.18	0.85	0.94	1.39	0.61
iBx043I			0.38	0.35	0.37	3.18	2.68	0.40	1.92
YER152C		unknown : unknown	1.80	1.60	1.71	0.52	0.58	1.52	0.57
iLx072I			0.31	0.28	0.29	3.21	3.41	0.27	2.15
iDx626I			2.26	2.09	2.17	0.51	0.44	1.31	0.64
iBx109I			2.17	1.85	2.69	0.44	0.39	1.59	0.51
iLx138I			0.29	0.29	0.29		3.34	0.38	1.62
iHx215I			1.18	1.27	1.29	0.78	0.81	1.29
iNx321I			0.37	0.31	0.32	3.37	3.26	0.25	2.60
YJR032W	CPR7	peptidyl-prolyl cis/trans isomerase : protein folding	0.78	0.82	0.89	1.17	1.01	0.89	0.84
iAx086I			0.27	0.28	0.28	3.78	3.94	0.20	3.84
iGx192I			1.85	1.65	1.79	0.55	0.49	1.17	0.56
YPR204W		unknown; similar to other subtelomerically-encoded proteins : unknown	1.63	1.34	1.29	0.98	1.19	1.67	0.95
iGx258I			1.60	1.34	1.44	0.68	0.74	1.10	0.71
iCx001I			0.75	0.74	0.69	2.03	1.96	0.79	1.51
iMx364I			0.99	1.20	1.20	0.99	0.84	1.08	0.92
YJR033C		unknown : unknown	0.90	0.82	0.89	1.21	1.19	1.06	0.66
YIL058W		unknown : unknown	2.45	2.35	2.52	0.42	0.39	1.53	0.46
iMx030I			0.20	0.20	0.20	5.11	4.76	0.24	3.07
YOR181W	LAS17	cortical actin patch component : cytoskeleton	0.62	0.73	1.21	1.84	1.43	1.10	0.69
YOL164W		unknown; similar to Pseudomonas sp. alkyl sulfatase : unknown	2.00	1.74	1.95	0.41	0.48	1.58	0.44
YPL122C	TFB2	TFIIH 55 kD subunit : transcription	1.54	1.34	1.40	0.68	0.76	1.47	0.59
YOR247W	SRL1	unknown; similar to Svs1p; suppressor of Rad53 lethality : unknown	0.51	0.56	0.54	1.82	1.69	1.01	0.68
iBx378I			1.33	1.49	1.52	0.65	0.53	1.36	0.59
iDx561I			0.41	0.44	0.45	2.68	2.26	0.72	1.30
iBx044I			2.17	2.41	2.30	0.43	0.48	1.58	0.44
YDR195W	REF2	unknown : mRNA 3'-end processing	0.99	1.19	1.20	1.07	0.85	1.12	0.80
YER153C	PET122	translation activator of COX3 : protein synthesis	1.17	1.44	1.39	0.82	0.63	1.35	0.68
YDL178W	AIP2	actin interacting protein : unknown	0.62	0.74	0.67	0.97	0.98	0.79	0.93
iLx073I			0.67	0.51	0.52	1.25	1.84	0.61	1.25
iHx150I			0.76	0.86	0.86	1.14	0.95	0.81	0.83
YIL059C		unknown : unknown	1.94	1.87	1.87	0.65	0.61	1.12	0.65
iDx627I			0.68	0.74	0.70	1.59	1.42	0.75	1.22
YOR182C	RPS30B	ribosomal protein S30B : protein synthesis	1.44	1.56	1.59	0.62	0.68	1.23	0.53
YOL165C	AAD15	hypothetical aryl-alcohol dehydrogenase : unknown	0.90	1.00	1.06	1.19	1.15	1.23	0.77
iLx139I			0.27	0.26	0.26	5.99	4.96	0.34	3.12
iHx216I			1.09	1.25	1.38	0.98	0.80	1.17	0.76
iNx322I			0.82	0.77	0.87	1.39	1.39	0.60	1.14
YJL016W		unknown : unknown	0.78	0.74	0.90	1.13	1.25	0.80	1.26
iAx087I			0.51	0.42	0.47	1.95	2.57	0.46	1.57
YDR196C		unknown : unknown	0.89	1.00	1.06	1.15	1.19	1.04	0.85
iGx193I			2.00	2.18	2.06	0.44	0.51		0.75
iGx259I			2.04	2.21		0.50	0.52		0.80
YEL070W		unknown; similar to E. coli D-mannonate oxidoreductase : unknown	1.32	1.43	1.51	0.86	0.82	1.59	0.64
iCx002I			1.09	1.02	1.05	1.10	1.22	0.88	1.18
iMx365I					3.08	0.33	0.30	1.90	0.41
iMx031I			0.41	0.37	0.37	2.84	2.92	0.38	2.55
YPL123C	RNY1	ribonuclease, T2 family : unknown	0.28	0.27	0.27	4.23	4.25	0.35	2.69
YOR248W		unknown : unknown	0.45	0.50	0.52	2.19	2.08	1.01	0.85
iBx379I			1.01	1.59	2.00	0.85	0.54	1.24	0.57
iDx562I			0.17	0.17	0.20	6.62	6.47	0.19	3.42
iBx045I			2.62	2.44	2.29	0.45	0.52	2.17	0.45
YDL179W	PCL9	cyclin (Pho85p) : cell cycle	2.11	1.92	2.11	0.49	0.58	1.78	0.40
iLx074I			0.89	0.74	0.79	1.22	1.52		1.40
iHx151I			1.36	1.33	1.28	0.64	0.67	1.29	0.92
iDx628I			0.77	0.97	0.88	1.34	1.15	0.83	1.10
YOL166C		unknown : unknown	0.53	0.54	0.57	1.64	1.31	0.74	1.30
iHx217I			1.95	2.25	2.28	0.52	0.43	1.71	0.35
YOR249C	APC5	anaphase-promoting complex subunit : mitosis	0.66	0.62	0.61	1.47	1.69	1.09	0.83
iNx323I			0.91	0.84		1.53	1.35	0.72	1.19
iJx400I			0.49	0.75	0.80	1.92	1.36	0.76	1.32
YJR034W	PET191	cytochrome c oxidase assembly : respiration	1.76	1.51	1.39	0.47	0.52	1.61	0.37
YJL017W		unknown : unknown	1.07	0.99	1.07	0.96	1.01	1.22	0.82
iAx088I			0.46	0.42	0.44	3.06	3.03	0.30	4.00
YPR140W		unknown; similar to human Barth syndrome gene tafazzin : unknown	0.58	0.58	0.56	2.11	2.23	0.66	1.74
iGx194I			0.52	0.48	0.49	1.98	1.80	0.59	1.57
YEL071W		similar to D-lactate dehydrogenase Dld1p : unknown	2.04	1.75	1.87	0.47	0.50	1.65	0.57
iCx003I			1.44	1.55	1.46	0.82	0.95	1.01	1.23
iMx366I			2.25	2.18	2.27	0.37	0.43	1.60	0.48
YER154W	OXA1	cytochrome c oxidase assembly : respiration	0.61	0.50	0.49	1.97	2.02	0.59	1.68
iMx032I			1.23	1.11	1.16	0.85	0.91	1.06	0.88
YOR183W		unknown : unknown	2.05	2.19	2.45	0.37	0.41	2.01	0.37
YPR141C	KAR3	kinesin-like protein : mating; nuclear fusion; mitosis	0.97	0.99	1.04	0.77		0.83
iDx563I			1.10	1.00	0.98	0.96	1.15	1.00	1.16
iBx046I			1.46		1.57	0.65	0.66	1.37	0.50
YDR197W	CBS2	translation activator of COB mRNA : protein synthesis	0.47	0.46	0.47	2.79	2.59	0.70	1.55
YER155C	BEM2	GTPase-activating protein for Rho1p : bud emergence	0.94	1.01	0.85	1.09	0.87
iLx075I			0.66	0.97	0.85	1.53	1.16	0.58	1.58
iHx152I			2.34	2.07	2.09	0.38	0.38	1.93	0.42
iDx629I			2.45	2.12	2.36	0.41	0.47	2.26	0.49
iHx218I			1.27	1.41	1.40	0.84	0.82	1.55
iNx324I			0.38	0.43	0.42	2.87	2.60	0.40	2.02
iJx401I			0.40	0.57	0.57	2.79	2.24	0.57	1.59
YJR035W	RAD26	putative helicase : DNA repair	0.72	0.71	0.69	1.26	1.22	0.90
YJL018W		unknown : unknown	1.85	1.85	1.94	0.51	0.47	1.74	0.58
iAx089I			0.48	0.40	0.41	2.60	2.87	0.26	2.60
YDR198C		unknown : unknown	0.61	0.76	0.78	2.01	1.89	0.90	1.21
iGx195I			0.27	0.30	0.27	3.32	3.40	0.44	1.86
YPL124W	NIP29	spindle pole body associated protein : nuclear protein targeting	0.29	0.36	0.36	4.14	3.30	0.32	2.79
YEL072W		unknown : unknown	3.15	3.24	3.26	0.35	0.37	2.40	0.38
iCx004I			1.49	1.45	1.75	0.78	0.79	0.94	1.16
iMx367I			2.16	2.19	2.28	0.42	0.43	1.52	0.53
YJR036C		putative ubiquitin-protein ligase : unknown	0.65	0.62	0.61	1.49	1.49	0.87	0.93
iOx550I			2.70	3.11	3.55	0.29	0.25	2.06	0.39
iMx033I			2.53	2.69	2.66	0.33	0.34	2.30	0.35
iIx110I			0.16	0.21	0.20	5.92	4.90	0.23	4.33
YOR184W	SER1	phosphoserine : serine biosynthesis	1.99	2.22	2.14	0.44	0.44	2.04	0.38
YPR142C		unknown : unknown	1.29	1.29	1.20	0.86	0.85	1.43	0.71
YEL073C				0.85				0.89
iBx047I			0.98	1.08	1.05		0.68	1.01	0.90
iDx564I			1.96	1.97	1.77	0.43	0.47	1.89	0.37
YER156C		unknown : unknown	2.53	2.37	2.29	0.35	0.41	2.08	0.34
iLx076I			0.20	0.22	0.21	5.14	4.95	0.20	3.10
iHx153I			0.91	1.07	1.09	0.95	0.91	0.77	1.24
iDx230I			2.05	1.63	1.69	0.51	0.66	1.38	0.60
YOR185C	GSP2	GTPase; ran homolog : nuclear organization	2.51	2.65	2.60	0.33	0.37	2.25	0.38
iHx219I			0.92	0.72	0.64	1.19	1.42	0.97	0.90
YFL030W		unknown; similar to Methanobacterium aspartate transaminase : unknown	0.30	0.31	0.31	2.97	3.00	0.39	1.96
iNx325I			0.58	0.54	0.58	1.89	1.99	0.66	1.30
iJx402I			0.42	0.47	0.45	2.56	2.56	0.80	1.26
YMR251W-A	HOR7	hyperosmolarity-responsive : unknown	0.76	0.87	0.89	1.40	1.24	1.01	1.05
YJL019W		unknown : unknown	2.19	2.11	2.12	0.49	0.49	1.92	0.62
iGx196I			1.49	1.32	1.30	0.76	0.72	1.42	0.57
YPL125W		unknown; similar to members of the karyopherin family : unknown	1.06	1.01	1.06	0.93	0.84	0.74	1.16
YER090W	TRP2	anthranilate synthase component I : tryptophan biosynthesis	0.72	0.74	0.74	1.47	1.47	0.69	1.23
iCx005I			0.91	1.01	0.99	1.31	1.44	0.85	1.32
iMx368I			2.39	2.70	2.62	0.39	0.39	1.87	0.43
iOx551I			1.93	1.83	1.65	0.50	0.50	1.20	0.63
iMx034I			1.70	2.44	3.04	0.51	0.38	1.68	0.39
iIx111I			1.60	1.65		0.54	0.53	1.30	0.60
YER091C	MET6	homocysteine methyltransferase : methionine biosynthesis	0.58	0.60	0.61	1.66	1.77	0.67	1.33
iDx565I			2.10	1.84	1.71	0.42	0.49	2.08	0.43
iBx048I			1.12	1.29	1.21	0.76	0.71	1.17	0.68
YDR199W		unknown : unknown	1.51	1.61	1.71	0.58	0.64	1.61	0.57
iLx077I			0.93	0.98	0.81	0.95	1.15	0.79	0.83
iHx154I			0.18	0.18	0.16	4.82	4.65	0.20	3.07
iDx231I			0.69	0.62	0.65	1.58	1.78	0.63	1.25
iNx260I			0.94		1.13	0.86	0.71	1.29	0.59
YFL031W	HAC1	transcription factor : unfolded protein response	1.14	1.35	1.60	0.81	0.67	1.13	0.59
iNx326I			0.24	0.27	0.27	4.42	3.80	0.20	3.04
iJx403I			0.63	0.48	0.51	1.46	2.09	0.92	0.93
YJR037W		unknown : unknown	1.73	1.49	1.59	0.64	0.71	2.16	0.46
YPL060W		unknown; similar to Mrs2p : unknown	0.32	0.36	0.34	3.34	2.97	0.39	2.25
YPR143W		unknown : unknown	1.00	1.04	1.05	0.88	1.10	1.12	0.75
YLR220W	CCC1	transmembrane transporter, putative : ion homeostasis, Ca2+ and Mn2+	0.33	0.34	0.32	3.57	3.58	0.48	2.60
iGx197I			2.01	2.01	1.99	0.70	0.70	1.67	0.79
YPL126W	NAN1	unknown; nucleolar protein : unknown	2.70	2.55	2.55	0.38	0.39	1.99	0.39
YEL074W		unknown : unknown	1.13	1.19	0.87	1.64	1.26	1.27	1.37
iMx369I			2.08	2.08	1.98	0.49	0.51	1.93	0.41
iCx006I			0.82	0.96	0.95	1.55	1.31	0.76	1.35
YER157W	SEC34	Golgi protein retention : secretion	0.67	0.66	0.62	1.46	1.55	0.82	0.99
YKL180W	RPL17A	ribosomal protein L17A : protein synthesis	0.48	0.48	0.45	2.11	2.26	0.44	1.62
YJR038C		unknown : unknown	1.70	1.46	1.39	0.52	0.65	1.78	0.37
YOR186W						0.35	0.45		0.38
iOx552I			0.79	0.81	0.72	1.71	1.56	0.87	1.34
iMx035I			0.32	0.34	0.34	3.55	2.88	0.42	2.48
iIx112I			1.62	1.48	1.45	0.55	0.56	1.52	0.52
YPR144C		unknown; similar to RNA polymerase beta subunit : unknown	2.02	2.07	1.89	0.59	0.55	1.59
YLR221C		unknown : unknown	0.28	0.32	0.32	3.60	3.60	0.40	2.23
YPL127C	HHO1	histone H1 : chromatin structure	1.05	1.09	1.02	0.84	0.87	1.01
YEL075C		unknown; similar to other subtelomerically-encoded proteins : unknown	2.47	2.16	1.81	0.53	0.69	2.02	0.72
iDx566I			2.59	2.51	2.92	0.33	0.35	2.08	0.28
iBx049I			2.99	3.25	3.32	0.32	0.34	2.21	0.39
YER158C		unknown; similar to Afr1p : unknown	1.09	1.21	1.23	0.87	0.80	1.41	0.57
iLx078I			0.65	0.72	0.72	1.56	1.58	0.66
iHx155I			0.50	0.49	0.42	1.95	2.10	0.54	1.56
iDx232I			1.27	1.26	1.26	0.78	0.76	1.15	0.87
iNx261I			0.35	0.37	0.34	3.23	3.07	0.46	2.54
YFL032W		unknown : unknown	3.20	2.92	3.30		0.25	1.68	0.35
iNx327I			0.39	0.34	0.34	2.90	2.91	0.30	2.78
iJx404I			0.76	0.55	0.54	1.27	1.71	0.93	1.02
YPL061W	ALD6	acetaldehyde dehydrogenase : ethanol utilization	1.32	1.31	1.30	0.77	0.78	1.08	0.87
iPx510I			1.75	1.72	1.67	0.56	0.63	1.52	0.66
iGx198I			0.98	0.86	0.85	0.94	1.17	1.08	0.96
YER092W		unknown : unknown	1.25	1.89	1.86	0.75	0.55	1.19	0.75
YFR050C	PRE4	proteasome subunit, B type : protein degradation	0.73	0.73	0.68	1.38	1.54	0.59	1.45
YFL033C	RIM15	protein kinase : meiosis	1.19	1.24	1.24	0.75	0.82	1.23	0.61
iCx007I			1.26	1.09	1.10	1.06	1.03	0.98	1.01
YKL181W	PRS1	phosphoribosylpyrophosphate synthetase : purine, pyrimidine, tryptophan and histidine biosynthesis	1.69	1.62	1.61	0.71	0.70	1.10	1.03
iOx553I			1.32	1.03	1.13	0.83	0.75	1.23
iMx036I			1.83	1.78	1.80	0.55	0.53	1.78	0.39
iIx113I			0.62	0.61	0.50	1.74	1.38	0.80
YOR187W	TUF1	translation elongation factor Tu, mitochondrial : protein synthesis	2.61	2.48	2.41	0.37	0.37	2.49	0.36
YLR222C		unknown : unknown	1.24	1.20	1.26	0.85	0.80	0.93	1.06
YPL128C	TBF1	telomere TTAGGG repeat-binding factor : telomere length regulation	0.95	0.80	0.88	1.11	1.28	1.38	0.77
YER093C		unknown : unknown	1.25	1.45	1.50	0.77	0.70	1.07	0.95
iHx090I			0.85	0.91	0.94	1.13	1.08	1.12	0.64
YEL076C		unknown; similar to other subtelomerically-encoded proteins : unknown	3.22	2.66	2.30	0.49	0.58	2.03	0.61
iDx567I			2.48	2.44	2.32	0.37	0.36	2.11	0.43
YER159C	BUR6	general pol II repressor : transcription	1.63	1.62	1.65	0.60	0.54	1.33	0.62
iLx079I			1.22	1.17	1.20	0.77	0.94	0.84	1.05
iHx156I			0.69	0.64	0.60	1.47	1.56	0.54	1.69
iDx233I			0.88	0.88	0.86	1.02	1.11	0.82	1.12
iNx262I			1.47	1.14	1.04	0.72	0.79	1.22	0.70
iNx328I			0.53	0.50	0.48	1.79	2.02	0.43	1.84
iJx405I			1.08	1.06	1.03	0.93	0.98	1.55	0.75
YJR039W		unknown; similar to Paramecium tetraurelia NADH : unknown	1.81	1.15	1.33	0.63	0.79	1.36	0.52
YPL062W		unknown : unknown	2.07	2.65	2.79	0.39	0.31	1.61	0.44
iPx511I			2.07	1.85	1.95	0.40	0.39	1.49	0.60
YPR145W	ASN1	asparagine synthetase : asparagine biosynthesis	0.84	0.99	0.94	1.34	1.24	1.30	0.84
iGx199I			0.45	0.41	0.41	2.67	2.67	0.64	1.52
YFR051C	RET2	vesicle coat component : secretion	1.71	2.27	2.59	0.63	0.51	1.41	0.73
YBL111C		unknown : unknown	2.27	1.74	1.61	0.49	0.70	1.85	0.51
iCx008I			1.28	1.36	1.29	0.90	1.01	1.06	1.13
YKL182W	FAS1	fatty-acyl-CoA synthase, beta subunit : fatty acid metabolism	1.02	1.31	1.17	0.74	0.72	1.00	0.65
iOx554I			0.25	0.28	0.29		3.15	0.26
iMx037I			1.26	1.37	1.38	0.77	0.75	1.62	0.55
iIx114I			0.69	0.66	0.67	1.78	1.90	0.70	1.82
YOR188W	MSB1	unknown : polarized growth	1.29	1.55	1.54	0.81	0.66	1.16
YPR146C		unknown : unknown	0.47	0.48	0.51		1.99	0.54	1.59
YLR223C	IFH1	unknown : rRNA processing	1.64	1.60	1.62	0.65	0.60	1.51	0.58
iOx220I			1.05	1.11	1.09	0.85	0.95	1.11	0.71
iHx091I			2.14	2.61	2.64	0.37	0.35	2.02	0.40
YEL077C		unknown : unknown	1.47	1.41	1.36	1.01	1.15	1.87	0.86
iDx568I			1.23	1.32	1.15	0.68	0.72	1.38	0.50
iHx157I			1.81	1.75	1.81	0.44	0.48	1.33	0.50
iDx234I			0.36	0.39	0.44	3.01	2.57	0.40	1.88
iNx263I			1.00	0.88	0.86	0.88	0.90	0.82	0.91
iJx340I			1.60	1.62	1.80	0.56	0.55	1.66	0.50
YFL034W		unknown : unknown	0.55	0.66	0.66	1.57	1.36	0.62	1.15
YPR080W	TEF1	translation elongation factor EF-1 alph : protein synthesis	2.55	2.81	2.43	0.37	0.40	1.63	0.67
iNx329I			0.27	0.35	0.34	3.20	2.70	0.22	2.57
iJx406I			1.48	1.61	1.55	0.65	0.61	1.20	0.78
YPL063W		unknown : unknown	2.00	1.80	1.88	0.50	0.56	1.66	0.58
iPx512I			1.88	1.65	1.79	0.41	0.39	1.58	0.54
YPL129W	ANC1	TFIIF 30 kD subunit : transcription	0.60	0.54	0.54	1.84	1.97	1.06	0.88
YBL112C		unknown : unknown	1.67	1.45	1.33	0.75	0.97	2.02	0.75
iCx009I			0.51	0.57	0.60	2.48	2.02	0.81	1.54
YPR081C		unknown; similar to glycyl-tRNA synthetases : unknown	0.71	0.71	0.69	1.91	1.75	0.85	1.43
YGL260W		unknown; similar to Yir040p : unknown	0.62	0.62	0.66	1.93	1.89	0.87	1.10
YKL183W		unknown : unknown	2.63	3.21	3.32	0.37	0.32	1.79	0.38
YPL064C		unknown : unknown	1.06	1.09	1.12	0.87	0.89	1.29
iOx555I			0.66	0.46	0.53	1.29	1.53	0.84	0.77
iMx038I			2.24	2.40	2.61	0.41	0.43	1.92	0.35
iIx115I			0.92	0.96	0.93	0.98	0.97	0.92	0.99
YOR189W		unknown : unknown	1.46	1.34	1.31	0.57	0.68	1.48	0.55
YPR147C		unknown : unknown	0.63	0.74	0.66	1.62	1.71	0.75	1.35
iOx221I			1.92	1.67	1.66	0.48	0.51	1.67	0.44
iHx092I			0.68	0.73	0.69	1.50	1.42	0.45	2.41
iDx569I			2.11	1.95	2.23	0.40	0.41	2.26	0.39
YGL261C		unknown; similar to Pau1p and members of the PAU1 : unknown	0.54	0.60	0.57	2.49	2.19	0.89	1.52
iHx158I			0.21	0.22	0.21	4.67	4.09	0.29	2.80
iDx235I			0.71	0.63	0.69	1.33	1.45	0.66	1.03
YFR052W	RPN12	26S proteasome regulatory subunit : protein degradation	2.13	1.84	1.67	0.54	0.52	1.06	0.69
iNx264I			1.69	1.92	1.64	0.45	0.49	1.45	0.48
iJx341I			2.05	1.80	1.81	0.49	0.50	1.76	0.44
iJx407I			0.89	1.07	0.99	1.12	0.97	0.88	1.24
iPx513I			0.25	0.27	0.26	3.58	3.61	0.25	3.12
YLR224W		unknown : unknown	1.30	1.20	1.30	0.73	0.78	1.34	0.65
YER095W	RAD51	recombinase : DNA repair and recombination	2.54	2.15	2.16	0.38	0.45	2.27	0.37
YFR053C	HXK1	hexokinase I : glycolysis	1.08	1.00	1.12	0.98	0.96	0.86	1.27
YBR130C	SHE3	asymmetric HO expression : cell polarity	0.97	1.13	0.99	1.01	0.97	0.90	1.02
YBL113C		unknown : unknown	0.79	0.91	0.83	1.62	1.75	1.26	1.22
iOx490I			0.51	0.59	0.72	1.75	1.47	0.59	1.17
iIx050I			4.24	4.06	3.86	0.26	0.26	2.79	0.26
YPR082C	DIB1	unknown; similar to S. pombe dim1+ : unknown	1.57	1.48	1.54	0.67	0.78	1.95	0.65
YKL184W	SPE1	ornithine decarboxylase : polyamine biosynthesis	2.51	2.11	2.20	0.38	0.46	1.85	0.42
iOx556I			1.12	1.47	1.50	0.83	0.68	1.42	0.64
iMx039I			2.18	2.19	2.10	0.57	0.50	1.67	0.51
iIx116I			1.21	1.18	1.17	0.85	0.81	0.95	0.70
YPR148C		unknown : unknown	1.51	1.37	1.41	0.76	0.80	1.64	0.60
YLR225C		unknown : unknown	0.96	0.96	0.98	1.14	1.13	1.28	0.72
YGR010W		unknown : unknown	0.82	0.91	0.99	1.41	1.50	1.04	1.06
iOx222I			2.03	1.99	2.09	0.46	0.50	1.45	0.46
iHx093I			0.56	0.60	0.58	2.15	1.93	0.83	1.32
iDx170I			1.80	1.79	1.84	0.45	0.46	1.60	0.52
iHx159I			1.70	1.54	1.52	0.57	0.60	1.63	0.55
iDx236I			0.41			2.40	2.36	0.49	1.59
iNx265I			0.25	0.25	0.25	4.54	4.09	0.35	2.65
iJx342I			1.82	1.54	1.61	0.47	0.49	1.66	0.60
YFL036W	RPO41	mitochondrial RNA polymerase : transcription	0.70	0.64	0.65	1.59	1.46	0.63	1.04
iJx408I			0.69	0.65	0.59	1.89	1.91	0.88	1.35
YPL065W	VPS28	cytoplasmic protein : vacuolar protein targeting	1.19	1.35	1.46	0.92	0.78	1.19	0.79
iPx514I			1.82	1.62	1.75	0.51	0.57	1.49	0.56
YER096W	SHC1	unknown; may be involved in chitin synthesis : sporulation	0.52	0.80	0.80	2.00	1.34	1.16	0.70
YFR054C		unknown : unknown	0.73	0.74	0.75	1.35	1.45	0.86	1.08
iOx491I			0.63	0.71	0.68	1.55	1.46	0.51	1.03
iIx051I			1.32	1.32	1.28	0.69	0.62		0.64
YLR160C	ASP3-4	L-asparaginase II : asparagine utilization	1.34	1.06	1.01	0.89	1.02	1.37	0.56
YGL262W		unknown : unknown	0.84	0.90	0.99	1.19	1.22	1.15	0.86
YKL185W	ASH1	transcription factor : mating type switching	3.06	2.89	2.99	0.35	0.35	2.36	0.33
iOx557I			1.59	1.53	1.41	0.72	0.66	1.45
iIx117I			2.29	2.33	2.30	0.42	0.39	1.61	0.45
YGR011W		unknown : unknown	0.98	0.88	0.85	0.98	1.18	1.15	0.80
iOx223I			1.69	1.71	1.60	0.54	0.60	1.42	0.80
iKx300I			0.58	0.63	0.60	1.52	1.54	0.79	1.10
YML102C-A		unknown : unknown	2.72	2.56	2.39	0.34	0.35	1.82	0.43
YML100W	TSL1	trehalose-6-phosphate synthase/phosphatase complex regulatory subunit : trehalose metabolism	0.73	0.63	0.67	1.75	1.62	0.80	1.09
iHx094I			0.50	0.50	0.53	2.57	2.53	0.86	0.94
iDx171I			1.26	1.36	1.44	0.60	0.61	1.38	0.53
YGR280C		unknown : unknown	1.41	1.45	1.30	0.70	0.76	1.77	0.67
YKL186C	MTR2	unknown : mRNA export	1.99	1.87	1.90	0.56	0.49	1.55	0.45
iDx237I			0.56		0.66	1.77	1.54	0.52	1.92
YBR131W					0.73			0.68	0.90
iNx266I			2.89	2.56	2.73	0.36	0.37	1.84	0.45
iJx343I			1.98	1.55	1.53	0.45	0.58	1.41	0.49
YFL037W	TUB2	beta-tubulin : cytoskeleton	2.47	2.36	2.58	0.35	0.37	2.06	0.37
YPR083W		unknown; similar to Halobacterium holobium cell surface : unknown	1.62	1.68	1.67	0.80	0.77	1.34	0.81
YPL066W		unknown : unknown	1.90	1.99	2.02	0.47	0.49	1.74	0.43
YML101C		unknown : unknown	2.19	2.97		0.35	0.25	1.69	0.36
iPx515I			1.05	1.02	1.10	0.86	0.84	1.23	0.68
YPR149W	NCE102	unknown : secretion, non-classical	1.77	1.33	1.37	0.51	0.66	1.48	0.57
YLR226W	BUR2	unknown : unknown	0.72	0.83	0.82	1.36	1.26	0.99	0.93
YER097W		unknown : unknown	1.03	1.00	1.07	0.85	0.90	1.20	0.63
YBR132C	AGP2	general amino acid permease : transport	0.44	0.46	0.44	2.28	2.27	0.76	1.44
iOx492I			0.39	0.40	0.38	2.58	2.26	0.42	2.15
iIx052I			2.70	2.06	2.54	0.35	0.36	2.05	0.35
YFL038C	YPT1	rab GTPase; ER-to-Golgi : secretion	2.93	2.96	2.68	0.32	0.30	2.42	0.50
YGL263W	COS12	unknown; similar to subtelomerically-encoded proteins : unknown	1.27	1.16	1.09	0.83	0.93	1.15	1.00
YPL067C		unknown : unknown	2.54	2.31	2.92	0.33	0.37	1.47	0.50
iOx558I			0.78	0.73	0.74	1.23	1.29	0.97	0.84
iIx118I			1.68	1.64	1.64	0.60	0.59	1.72	0.67
[truncated: 10,781 more rows]
