# Supplementary material for: Genome-Wide Mapping of the Cohesin Complex in the Yeast Saccharomyces cerevisiae
Source: PLoS Biol. 2004 Jul 27;2(9):e259. doi: 10.1371/journal.pbio.0020259 (PMC490026; doi:10.1371/journal.pbio.0020259)
Supplement: Dataset S4 — File Mcd1_18Myc_W303_NZgalCHIP. (406 KB TXT). [file pbio.0020259.sd004.txt]

INAME	GENE	CHROMO	UP6_214	UP6_218FR	UP6_221FR	UP6_225
		Q	0.25	5.72	6.25	0.18
YEL054C	RPL12A	5	0.5	1.75	1.9	0.53
iDx545I		4	0.63	1	0.85	0.8
iBx028I		2	2.23	0.36	0.43	2.41
iLx057I		12	0.5	1.45	1.45	0.53
iHx134I		8	1.36	0.52	0.45	2.16
iDx211I		4	0.52	1	0.92	0.76
YOR166C		15	1.34	0.88	1.03	1.21
iNx240I		14	0.72	1.05	0.91	0.87
YFL011W	HXT10	6	1.4	1.01	0.97	1.33
iNx306I		14	1.36	0.51	0.55	1.67
YDL097C	RPN6	4	0.57	1.76	1.63	0.55
YLR200W	YKE2	12	1.92	0.49	0.56	1.57
iGx177I		7	1.3	0.83	0.62	1.35
iMx283I		13	0.66	1.2	1.11	0.73
iMx349I		13	0.91	0.76	0.62	1.47
YKL160W		11	0.51	2.38	2.13	0.52
YOL083W		15	0.69	1.05	2.2	0.52
YPL041C		16	1.38	1.09	1.06	1.23
iOx532I		15	0.72	1.38	1.13	0.74
iMx015I		13	0.78	1.24	1.26	0.9
YLR201C		12	0.89	1.36	1.59	0.8
iBx297I		2	0.68	1.52	1.74	0.61
YOL149W	DCP1	15	3.51	0.37	0.42	2.68
iDx480I					1.05	0.78
YEL055C	POL5	5	1.37	0.87	0.63	1.57
iDx546I		4	0.97	0.8	0.73	1.37
iBx029I		2	2.24	0.44	0.39	2.48
YER138C		5	0.92	1.73	1.63	0.87
YKL161C		11	0.94	2.18	1.94	0.69
iLx058I		12	1.52	0.68	0.55	1.61
iHx135I		8	0.98	0.91	1.15	0.84
iDx212I		4	0.85	1.41	1.19	1.15
YOR167C	RPS28A	15	1.02	1.3	1.51	0.84
iNx241I		14	2.57	0.32	0.36	2.65
YFL012W		6	0.99	1.2	1.19	0.9
iNx307I		14	2.12	0.38	0.46	2.01
YJR018W		10	0.62	1.38	1.59	0.71
YDL098C	SNU23	4	0.88	1.39	0.99	0.86
YPR124W	CTR1	16	0.71	1.61	1.67	0.8
iGx178I		7	0.53	1.6	1.27	0.71
YPL107W		16	1.92	0.76	0.79	1.31
iMx284I		13	0.93	1.54	1.58	0.86
YER072W	NRF1	5	0.89	1.61	1.28	0.81
YFL013C		6	1.06	1.12	1.32	1.08
YOL084W		15	0.62	1.77	2.05	0.45
YJR019C	TES1	10	0.67	1.61	1.11	0.65
YAL058C-A		1	0.89	1.28	1.21	0.64
YPL042C	SSN3	16	2.68	0.57	0.46	2.31
iOx533I		15	0.63	1.41	1.53	0.59
iMx016I		13	0.42	3.24	3.04	0.31
YLR202C		12	0.55	1.61	1.88	0.52
iBx298I		2	0.65	1.35	1.02	0.8
iDx481I		4	0.75	1.1	1.36	0.72
iHx070I		8	1.48	0.69	0.93	1.69
iDx547I		4	1.6	0.61	0.61	1.64
YER139C		5	0.52	2.43	2.8	0.49
YOL085C		15	0.34	0.8	3.13
YKL162C		11	1.28	0.81	1.19	1.18
iLx059I		12	2.45	0.33	0.29	3.15
iHx136I		8	0.69	1.04	1.19	0.71
iDx213I		4	1.43	0.54	0.63	1.17
YFR030W	MET10	6	1.7	0.6	0.68	1.72
iNx242I		14	1.39	0.76	0.74	1.67
iNx308I		14	2.66	0.21	0.19	3.81
iCx190I		3	1.65	0.66	0.52	1.55
YPR125W				1.23	1.14	0.85
iGx179I		7	0.68	1.67	1.68	0.45
YPL108W		16	1.24	1.04	1.02	0.98
iMx285I		13	1.47	0.53	0.46	1.86
YER073W	ALD5	5	0.5	1.22	1.42	0.6
YFR031C				0.97	0.74	0.95
YEL056W	HAT2	5	1.51	0.6	0.87	1.67
YPR060C	ARO7	16	2.26	0.41	0.45	2.39
iOx534I		15	0.59	1.71	1.8	0.78
iMx017I		13	0.51	2.31	2.34	0.48
YOR168W	GLN4	15	1.32	0.91	0.95	1.24
YPR126C		16	1.12	0.99	0.91	1.06
YLR203C	MSS51	12	0.59	2.14	2.47	0.46
iBx299I		2	1.1	0.87	0.78	1.24
iOx200I		15	1.3	0.39	0.36	1.88
YPL109C		16	0.77	1.64	1.76	0.63
iDx482I				1.38	1.07
YDL099W		4	0.89	1.25	1.42	0.98
iHx071I		8	5.49	0.17	0.16	6.13
YEL057C		5	1.04	0.9	1.15	0.93
iDx548I		4	0.61	1.45	1.24	0.92
YOL086C	ADH1	15	0.44	2.63	3.27	0.33
iHx137I		8	0.67	0.72	0.81	0.95
iDx214I		4	1.44	0.52	0.46	1.95
YOR169C		15	2.5	0.51	0.44	1.62
iNx243I		14	1.22	0.76	0.88	1.45
iJx320I		10	0.42	2.35	2.64	0.34
YFL014W	HSP12	6	1.23	0.97	1.05	0.85
iNx309I		14	2.51	0.26	0.26	4.06
iCx191I		3	1.67	0.76	0.77	1.82
YPL043W	NOP4	16	2.73	0.49	0.49	3.05
YER074W					0.61
iMx286I		13	0.92	1.03	0.77	0.87
YFR032C		6	0.78	1.28	0.88	0.89
YFL015C		6	0.63	1.62	1.34	0.52
YPR061C		16	1.21	1.07	1.01	1.19
YGL240W	DOC1	7	0.78	1.24	1.34	1.01
YKL163W	PIR3	11	0.88	1.7	1.28	0.6
YPL044C		16	1.68	0.8	0.88	1.74
iOx535I		15	1.56	0.58	0.5	1.58
iMx018I		13	0.48	2.07	2.17	0.49
iOx201I		15	0.85	0.9	0.87	1.39
iDx483I		4	0.56	1.59	1.75	0.56
YER075C	PTP3	5	1.89	0.55	0.42	2.51
iHx072I		8	0.79	1.28	1.2	0.81
iDx549I		4	0.51	1.57	1.33	0.71
YKL164C				0.63
YOL087C		15	0.61	1.92	1.61	0.71
iHx138I		8	0.85	0.67	0.59	1.54
iDx215I		4	0.91	0.8	0.63	1.25
iNx244I		14	2.56	0.39	0.45	3.3
iJx321I		10	0.72	1.44		0.85
iCx192I		3	1.63	0.55	0.59	1.74
YPR127W		16	2.26	0.53	0.54	2.2
YLR204W	QRI5	12	0.56	2.13	2.21	0.62
YMR153C-A		13	1.28	0.47	0.54	1.97
iMx287I		13	0.36	2.42	2.06	0.53
YFR033C	QCR6	6	0.43	2.49	2.33	0.36
YEL058W	PCM1	5	0.92	1.12	1.1	0.89
iOx470I		15	0.66	1.03	0.91	0.61
iIx030I		9	0.84	0.61	0.56	1.46
YFL016C	MDJ1	6	0.64	1.28	1.21	0.5
iOx536I		15	0.29	2.8	1.89	0.48
iMx019I		13	0.81	0.9	1.06	0.81
YPR128C		16	2.04	0.54	0.52	1.89
YLR205C		12	1.47	0.78	0.85	1.48
iOx202I		15	1.12	0.71	1.01	1.19
iDx484I		4	0.47	1.62	1.51	0.44
YER076C		5	1.11	1.1	0.71	1.15
iHx073I		8	0.45	2.2	1.99	0.45
iDx150I		4	1.23	0.62	0.55	1.5
YOL088C	MPD2	15	0.94	1.15	1.06	0.75
YGL242C		7	1.34	0.73	0.84	1.15
iHx139I		8	0.97	0.73	0.77	1.07
iDx216I		4	0.45	2.02	1.79	0.61
YBR110W	ALG1	2	1.65	0.71	0.62	2.17
iNx245I		14	1.79	0.42	0.55	2.17
iJx322I		10	0.46	2.04		0.54
YPR062W	FCY1	16	0.8	1.2	1.2	0.73
iCx193I		3	1.4	0.73	0.81	1.64
YPL045W	VPS16	16	0.86	1.48	1.6	0.89
iMx288I		13	0.47	2.04	2.14	0.57
YFR034C	PHO4	6	0.33	3.76	4.63	0.44
YEL059W		5	0.5	2.07	2	0.28
YBR111C	YSA1	2	1.92	0.46	0.38	2.16
iOx471I		15	1.99	0.47	0.43	1.52
iIx031I		9	0.4	1.79	1.89	0.55
YFL017C	GNA1	6	0.84	0.95	1.04	0.86
YPR063C		16	0.91	1.67	1.88	0.63
YPL046C	ELC1	16	0.58	2.34	1.54	0.56
iOx537I		15	0.43	1.74	1.28	0.63
iOx203I		15	2.4	0.36	0.4	2.24
iDx485I				0.75	0.94	0.75
YER077C		5	0.61	1.6	1.37	0.69
iHx074I		8	0.42	1.98	1.98	0.39
iDx151I		4	0.67	1.35	1.29	0.99
iNx180I		14	0.68	1.14	1.11	0.62
YOL089C	HAL9	15	2.09	0.58	0.54	2.18
YKL166C	TPK3	11	0.8	1.07	0.93	0.85
iDx217I		4	0.42		1.56	0.49
iNx246I		14	0.68	1.2	1.32	0.89
iJx323I		10	0.47	2.07		0.55
YLR140W		12	1.84	0.81	0.82	1.56
iCx194I		3	1.04	1.04	0.95	1.16
YPR129W	SCD6	16	1.57	0.81	0.9	1.47
YLR206W	ENT2	12	0.48	1.84	2.01	0.6
iMx289I		13	0.47	1.99	2.27	0.5
YFR035C		6	0.6	1.73	1.63	0.39
YBR112C	CYC8	2	0.64	1.6	1.32	0.79
iOx472I		15	0.6	1.3	1.17	0.63
iIx032I		9	0.53	1.4	1.6	0.71
YGR260W		7	1.36	0.58	0.36	1.77
YFL018C	LPD1	6	1	1.11	0.99	1.08
YGL243W	TAD1	7	1.71	0.78	0.68	1.62
iOx538I		15	0.69	0.91		0.83
iOx204I		15	1.58	0.49	0.58	2.32
iDx486I		4	1.16	1.38	1.27	0.56
YER078C		5	0.55	2.47	1.63	0.58
iDx152I		4	0.57	1.26		0.74
iHx075I		8	0.49	1.69	1.8	0.68
YGR261C	APL6	7	1.62	0.57	0.56	1.97
iNx181I		14	0.77	0.76	0.66	0.94
YKL167C	MRP49	11	1.05	1.02	0.82	1.12
iDx218I		4	0.7	1.34	1.09	0.88
iNx247I		14	0.47	1.78	1.81	0.77
iJx324I		10	0.53	1.12	1.51	0.55
iPx430I		16	0.75	1.14	1.05	0.73
YPR064W		16	0.31	3.53	3.28	0.42
YLR141W	RRN5	12	1.06	1.13	1.09	0.96
iCx195I		3	0.95	1.12	0.89	1.11
YPL047W		16	0.46	1.86	1.92	0.52
YLR207W	HRD3	12	0.77	1.89	1.56	0.71
YBL030C	PET9	2	0.73	1.59	1.7	0.8
iOx473I		15	0.37	1.47	1.18	0.5
iIx033I		9	0.63	1.66	1.88	0.56
iEx110I		5	2.97	0.37	0.32	3.64
YFL019C		6	1.49	0.46	0.45	1.98
YGL244W	RTF1	7	0.87	1.26		0.95
iOx539I		15	1.02	0.6	0.47	1.61
iOx205I		15	1.67	0.54	0.65	2.2
iDx487I		4	3.01	0.23	0.23	3.71
iHx076I		8	0.78	1.11	0.86	1.01
iDx153I		4	0.65	1.15	0.94	0.9
YGR262C		7	0.76	1.28	0.95	0.88
iNx182I		14	0.86	0.72	0.82	1.1
YKL168C	KKQ8	11	1.86	0.47	0.51	2.27
iDx219I		4	0.95	0.77	0.65	1.67
YBR113W		2	0.46	2.11	2.04	0.43
iJx325I				1.19	0.98	0.67
iNx248I		14	0.58	2.19	2.5	0.55
YFR036W	CDC26	6	0.68	1.24	0.82	0.89
iPx431I				1.33	1.12	0.65
YPR065W				0.51
YLR142W	PUT1	12	0.83	1.11	1.27	0.87
iCx196I		3	0.88	1.18	0.84	1.11
YPL048W	CAM1	16	0.43	2.46	2.91	0.42
YLR208W	SEC13	12	0.93	1.01	0.82	1.29
YER079W		5	0.45	2.1	1.81	0.45
YFR037C	RSC8	6	0.58	1.69	1.67	0.67
YLL060C	GTT2	12	0.69	1.76	1.97	0.59
iIx034I		9	1.13	0.79	0.67	1.63
iEx111I		5	1.84	0.45	0.35	2.69
iOx474I		15	0.48	1.28	1.19	0.59
YGL245W		7	0.56	1.86	2.01	0.7
iOx140I		15	0.74	1.14	1.16	0.65
YPL049C	DIG1	16	0.41	2.88	2.84	0.31
YLR209C		12	1.94	0.79	0.78	1.42
iOx206I		15	1.26	0.55	0.69	1.53
iDx488I		4	0.67	1.12	0.95	1
YMR100W	MUB1	13	1.37	0.69	0.69	1.99
iDx154I				0.78	0.8	0.74
iHx077I		8	1.06	0.59	0.58	1.27
YGR263C		7	0.7	1.39	1.32	0.87
iNx183I		14	0.45	1.71	1.75	0.54
iJx260I		10	0.41	1.68	1.29	0.41
YKL169C		11	2.92	0.38	0.33	3.52
YGL246C	RAI1	7	0.95	0.88	0.77	0.97
YBL031W	SHE1	2	1.62	0.78	0.73	1.98
YBR114W	RAD16	2	1.13	1.07	0.92	1.39
iNx249I		14	0.6	1.27	1.45	0.65
iJx326I		10	0.59	1.86	1.56	0.68
iPx432I				0.79
YPR066W	UBA3	16	1.1	1.14	0.99	1.05
YLR143W		12	2.33	0.61	0.51	2.29
YMR101C	SRT1	13	3.79	0.25	0.26	3.79
iCx197I				0.86	0.8	1.07
YGL180W	APG1	7	1.16	0.86	0.77	1.33
YBR115C	LYS2	2	0.84	0.81	0.72	0.9
iOx475I		15	0.73	0.89	0.84	0.8
iIx035I		9	0.54	1.23	1.23	0.66
YLR144C	ACF2	12	1.98	0.59	0.58	1.89
iOx141I		15	0.29	2.75	2.62	0.45
YNL310C		14	0.82		1.43	0.63
iOx207I		15	1.14	0.93	0.63	1.61
iDx489I		4	0.96	1.23	1.18	0.85
iHx078I		8	1.76	0.36	0.31	2.42
iDx155I		4	0.44	1.97	1.9	0.56
YGR264C	MES1	7	0.54	1.61	1.08	0.74
iNx184I		14	0.47	2.03	2.42	0.51
iJx261I		10	0.48	1.56	1.51	0.59
YBL032W		2	0.93	1.12	1.26	0.97
iJx327I		10	0.84	1.25	1.19	0.97
YLL061W	MMP1	12	0.82	1.21	1.02	0.78
YFR038W		6	1.01	0.91	0.89	1.09
iLx510I		12	0.48	1.83	1.75	0.39
iPx433I		16	0.52	2.07	1.63	0.71
YPR067W	ISA2	16	2.28	0.67	0.72	1.88
YMR102C		13	1.86	0.64	0.71	1.62
iCx198I				0.78	0.9	0.64
YBR050C	REG2	2	0.55	1.68	1.44	0.83
YBL033C	RIB1	2	0.4	1.6	1.39	0.49
YGL181W	GTS1	7	0.41	2.7	2.59	0.43
YFR039C		6	1.12	0.74	0.64	1.25
YBR116C		2	0.44	2.24	2.34	0.4
YLL062C		12	0.87	1.32	1.12	0.81
iOx476I		15	1.99	0.45	0.49	1.77
iIx036I		9	0.79	1.06	0.91	0.93
iEx113I		5	0.64	1.31	1.11	0.94
YPR068C	HOS1	16	2.72	0.55	0.52	2.05
YGL247W		7	1.31	0.82	0.78	1.15
iOx142I		15	0.34	1.56	1.16	0.37
YNL311C		14	1.52	1.02	0.89	1.45
iOx208I		15	1.97	0.64	0.62	1.75
iDx090I		4	0.68	1.14	1.04	0.77
YGL182C		7	0.45	1.68	1.3	0.44
iHx079I		8	1.68	0.51	0.51	2.12
iDx156I		4	0.89	0.78	1.01	1.18
iNx185I		14	0.64	1.06	0.89	0.92
iJx262I		10	1.31	0.68	0.63	1.29
iJx328I		10	3.47		0.31	3.89
iPx434I		16	0.53	1.47	1.62	0.69
iLx511I		12	0.26	2.62	2.58	0.17
YLR145W		12	1.06	1.29	1.24	0.99
YMR103C		13	0.33	2.62	2.45	0.23
iCx199I		3	1.02	0.98	0.86	1.2
iPx100I		16	0.79	1.4	1.08	0.98
YBL034C	STU1	2	0.53	1.35	0.89	0.83
YBR117C	TKL2	2	0.3	2.45	2.1	0.4
YLL063C	AYT1	12	1.37	0.76	0.76	1.34
iOx477I		15	0.54	1.51	1.42	0.6
iIx037I		9	1.7	0.44	0.36	2.21
iEx114I		5	0.98	0.53	0.43	1.36
YGR265W		7	0.36	2.12	2.03	0.5
YPR069C	SPE3	16	0.99	1.3	1.47	0.87
YLR146C	SPE4	12	1.77	0.54	0.55	1.96
YDR300C	PRO1	4	0.81	1.03	0.71	1.04
YGL248W	PDE1	7	0.64	1.54	1.24	0.74
iOx143I		15	0.28	2.17	1.9	0.38
iKx220I		11	1.2	0.91	0.7	1.09
iOx209I		15	1.44	0.55	0.62	1.76
YML020W		13	1.08	1.1	1.18	1.16
iDx091I		4	0.79	0.98	0.9	0.87
YGL183C		7	0.52	2.07	1.83	0.56
iDx157I		4	1.4	0.56	0.55	1.89
YBR051W		2	0.57	1.22	0.94	0.71
iNx186I		14	1.73	0.44	0.5	1.83
iJx263I		10	0.64	1.21	1.02	0.65
YLR080W		12	1.16	0.78	0.92	1.05
iJx329I		10	0.5	1.92	1.61	0.68
YML021C	UNG1	13	0.74	0.95	1.32	0.64
iPx435I		16	0.78	1.08	1.01	0.99
iLx512I		12	0.32	1.65	1.17	0.53
YMR104C	YPK2	13	0.37	2.4	2.05	0.38
iPx101I		16	2.89	0.42	0.31	2.36
YNL312W	RFA2	14	1.52	0.76	0.74	1.35
YBR052C		2	0.64	1.47	1.49	0.43
YBL035C	POL12	2	1.25	0.71	0.62	1.78
YLL064C		12	1.84	0.87	0.85	1.83
iOx478I		15	0.75	0.95	0.78	1.03
iIx038I		9	1.57	0.68	0.46	1.68
iEx115I		5	0.88	0.92	0.95	1.14
YGR266W		7	0.68	1.58	1.35	0.68
YLR147C	SMD3	12	3.49	0.38	0.49	2.92
YGL249W	ZIP2	7	0.89	1.32	1.35	0.77
iOx144I		15	0.6	1.57	1.42	0.6
iKx221I		11	0.98	0.91	0.81	1.1
YNL313C		14	1.22	1.19	0.94	1.22
iDx092I		4	0.48	0.88	0.93	0.68
YGL184C		7	0.55	1.8	1.44	0.48
iDx158I		4	1.23	0.7	0.65	1.62
YGR267C	FOL2	7	0.8	1.22	1.19	0.62
iNx187I		14	2.18	0.39	0.44	1.98
iJx264I		10	1	0.7	0.5	0.96
YCR010C		3	2.71	0.32	0.25	3.79
iPx370I		16	1.52	0.5	0.41	2.03
YLR081W	GAL2	12	0.45	2.39	1.55	0.55
YBR118W	TEF2	2	0.62	1.99	2.41	0.54
YDR301W	CFT1	4	0.99	0.58	0.88	1.33
iPx436I		16	0.51	1.25	1.28	0.7
iLx513I		12	0.41	1.67	1.35	0.51
YMR105C	PGM2	13	0.34	2.33	1.7	0.41
iPx102I		16	2.18	0.43	0.42	2.14
YBR053C		2	0.54	0.94	0.93	0.53
iEx050I		5	1.66		0.58	1.42
YBL036C		2	3.82	0.34	0.36	3.37
YLR082C	SRL2	12	2.61	0.39	0.39
iOx479I		15	0.62	1.55	1.6	0.61
iIx039I		9	0.92	0.95	0.72	1.09
iEx116I		5	0.92	1	0.93	1.15
iKx222I		11	2.93	0.3	0.29	4.13
iOx145I		15	0.57		1.34	0.54
YML022W	APT1	13	0.8	1.2	1.25	0.73
iDx093I		4	0.74	0.71	0.59	0.85
YGL185C		7	0.47	2.21	2.5	0.47
iDx159I						0.67
YGR268C		7	0.53	2.18	2.1	0.53
iNx188I		14	0.49	1.84	2.05	0.55
iJx265I		10	0.35	1.49	1.28	0.48
YCR011C	ADP1	3	1.33	0.72	0.53	1.74
iPx371I		16	0.93	0.78	0.64	1.04
YBR119W	MUD1	2	3.09	0.31	0.29	3.3
YLL065W	GIN11	12	1.48	1.23	1.05	1.45
YML023C		13	1.12	0.63	0.88	0.92
YDR302W		4	2.49	0.4	0.29	2.98
iPx437I		16	0.42	1.32	1.08	0.72
iLx514I		12	0.32	3.05	3.04	0.31
YLR148W	PEP3	12	1.19	0.58	0.87	0.84
YFR031C-A	RPL2A	6	1.25	0.83		1.18
YMR106C	YKU80	13	0.38	2.78	2.55	0.34
iPx103I		16	0.89	1.21	0.72	1.3
YNL314W	DAL82	14	1.88	0.71	0.76	1.95
iEx051I		5	0.74	1.54	1.44	0.6
YLR083C	EMP70	12	1.25	0.93	0.75	1.38
YHR160C	PEX18	8	0.84	1.53	1.4	0.67
iOx080I		15	0.68	0.94	0.77	0.57
YLL066C		12	0.75	1.4	1.71	0.91
YDL220C	CDC13	4	0.7	0.89	0.83	0.75
iEx117I		5	0.98	1.01	0.93	1.24
YLR149C						0.7
YDR303C		4	1.24	0.61	0.51	1.45
iOx146I		15	0.64	1.28	1.28	0.75
iKx223I		11	1.4	0.51		1.68
iGx300I		7	1.92	0.57	0.6	1.66
YNL315C	ATP11	14	1.73	0.75	0.81	1.87
YMR040W		13	0.55	1.74	1.61	0.45
YIL100W		9	0.45	1.9	1.97	0.44
iDx094I		4	0.46	2.4	2.55	0.39
YGL186C		7	0.37	2.7	2.14	0.4
YBR054W	YRO2	2	1.22	0.9	0.94	1.05
iNx189I		14	1.37	0.5	0.41	1.51
iJx266I		10	0.68	1.46	1.32	0.78
iBx420I		2	0.84	0.52		1.33
YBL037W	APL3	2	1.5	0.63	0.65	1.65
iPx372I		16	0.47	1.21	1.1	0.65
YMR041C		13	0.67		2.65	0.41
YIL101C	XBP1	9	0.91	1.13	1.19	0.86
iPx438I		16	0.99	1.15	1.2	0.82
iLx515I		12	1.05	1.03	0.91	1.16
iPx104I		16	0.52	2.09	1.87	0.61
YBR055C	PRP6	2	0.61	0.87	0.62	0.9
iEx052I		5	0.47	2.37	2	0.36
YLR084C				0.86
YHR161C	YAP1801	8	1.45	0.81	0.79	1.21
iOx081I		15	0.67	1.44	1.3	0.76
YLL067C		12	0.91	1.43	1.45	0.95
iEx118I		5	1.01	0.73	0.63	1.22
YGR269W		7	0.39	2.46	2.33	0.34
YDR304C	CYP5	4	0.5	1.32	0.98	0.77
YCR012W	PGK1	3	0.81	0.72	0.6	1.06
iOx147I		15	0.88	0.73	0.57	1.28
iKx224I		11	0.46	1.82	1.37	0.48
iGx301I		7	1.35	0.74	0.71	1.48
YNL316C						1.57
YML024W	RPS17A	13	0.97	1.39	1.43	1.04
iDx095I		4	0.46	1.94	1.89	0.47
YMR107W		13	0.25	2.48	2.38	0.33
YGL187C	COX4	7	0.45	1.47	3.28	0.3
iJx267I		10	1.14	0.66	0.41	1.48
iBx421I		2	0.8	1.24	0.92	1.09
YCR013C		3	1.11	0.7	0.69	1.45
YBL038W	MRPL16	2	0.65	1.96	1.88	0.63
iPx373I		16	0.61	1.22	1.31	0.9
iFx010I		6	1.04	0.81	0.58	1.45
iLx450I		12	0.49	1.39	1.49	0.58
YDL221W		4	1.94	0.68	0.52	1.71
YML025C		13	0.44	2.65	2.32	0.44
YIL102C		9	1.07	1.08	0.98	0.98
iPx439I		16	1.07	0.75	0.73	1.44
iLx516I		12	1.12	0.75	0.63	1.63
YNL250W	RAD50	14	1.13	1.03	1.02	1.23
iPx105I		16	0.42	1.19	1.69	0.43
iAx130I		1	0.56	1.19	1.38	0.6
iGx570I				0.69		0.94
iEx053I				2.75	2.26	0.29
YBL039C	URA7	2	0.63	0.97	0.8	0.78
YLR085C	ARP6	12	0.57	2.16	2.23	0.54
iOx082I				1.18	1.19	0.64
YDL222C		4	0.9	0.83	0.75	0.81
iEx119I		5	0.63	1.43	1.51	0.86
YDR305C	HNT2	4	0.48	1.89	1.6	0.55
YNL251C	NRD1	14	0.72	1.75	1.4	0.69
iOx148I		15	1.77	0.37	0.32	2.15
iKx225I		11	0.4	2.08	1.81	0.42
iGx302I		7	1.23	0.9	0.76	1.48
YMR042W	ARG80	13	0.49	2.29	2.96	0.31
iDx096I		4	0.34	1.43	1.37	0.49
YMR108W	ILV2	13	0.34	2.64	2.17	0.41
YGL188C		7	0.41	1.56	1.76	0.38
YBR056W		2	0.81	1.04	0.86	1.16
iJx268I		10	0.64	1.62	1.01	0.87
iBx422I		2	0.86	1.02	0.6	1.27
YCR014C	POL4	3	1.77	0.4	0.37	2.33
iPx374I		16	0.84	0.97	1.16	0.95
iLx451I		12	0.37	2.44	1.98	0.23
iFx011I		6	1.08	0.89	0.86	1.27
YHR162W		8	1.67	0.82	0.58	1.38
iPx040I		16	0.37	1.76	1.67	0.58
YML026C	RPS18B	13	0.95	1.23	0.92	0.96
iLx517I		12	1.47	0.61	0.56	1.39
iPx106I		16	0.55	1.49	1.13	0.69
YNL317W	PFS2	14	2.31	0.49	0.38	2.36
YBR057C	MUM2	2	1.36	0.58	0.43	1.71
iGx571I				0.68	0.7	0.81
iEx054I		5	0.47	1.52	2.44	0.26
iAx131I		1	0.51	1.86	1.42	0.56
YDR240C	SNU56	4	0.61	1.82	1.9	0.51
iOx083I		15	0.54	1.14	1.41	0.78
iKx160I		11	1.44	0.78	0.42	1.34
YDL223C		4	1.02	1.3	1.17	0.76
YDR306C				0.58	0.54	0.6
YNL252C	MRPL17	14	1.77	0.7	0.7	1.48
iOx149I				0.41		2.01
iKx226I		11	1.04	0.94	0.92	1.17
iGx303I		7	1.29	0.68	0.67	1.5
YMR172C-A		13	0.56	2.16	1.64	0.63
YAL034W-A	MTW1	1	5.36	0.27	0.31	4.69
YNL318C	HXT14	14	2.44	0.57	0.6	1.94
YMR043W	MCM1	13	0.72	1.84	1.4	0.91
YNR001C	CIT1	14	2.1	0.38	0.46	2.81
YIL103W		9	0.61	1.86	2.03	0.53
iDx097I		4	0.72	0.96	0.9	0.75
YMR109W	MYO5	13	3.65	0.3	0.27	3.75
YGL189C	RPS26A	7	0.93	1.13	1.84	0.72
iJx269I		10	0.84	1.07	0.73	1
iBx423I		2	1.76	0.53	0.37	2.02
YCR015C		3	1.07	0.94	0.73	1.39
iLx452I		12	0.64	1.44	1.41	0.63
iFx012I		6	0.5	2.07	1.63	0.62
iPx375I		16	0.45	0.89	0.79	0.75
YLR086W	SMC4	12	0.81	0.87	0.92	0.9
YHR163W	SOL3	8	0.59	1.79	1.67	0.58
iPx041I		16	0.67	1.17	1.02	1.04
YIL104C		9	1.07	1.16	1.1	1.04
iLx518I		12	0.69	1.28	1.51	0.61
iPx107I		16	0.44	1.98	2.18	0.4
YBR058C				1.25	0.99	0.96
iGx572I		7	0.95	0.87	0.84	1.12
iEx055I		5	0.47	2.18	1.86	0.44
iAx132I		1	0.65	1.19	1.14	0.64
YLR087C				1.3	0.75	0.82
YHR164C	DNA2	8	0.69	1.21	1.34	0.45
iOx084I		15	0.45	1.93	1.5	0.63
iKx161I		11	1.98	0.67	0.41	1.69
YDL224C	WHI4	4	2.36	0.43	0.41	2.46
iKx227I		11	2.03	0.32		2.55
iGx304I		7	1.3	0.7	0.95	1.2
iMx410I		13	0.39	2.05	1.8	0.74
YMR044W		13	2.36	0.38		2.65
YNR002C	FUN34	14	2.01	0.59	0.73	1.86
iDx098I		4	1.82	0.37		2.18
YML027W	YOX1	13	2.39	0.48	0.39	2.82
iBx424I		2	1.88	0.45	0.41	1.34
YDR241W				0.6		0.58
iPx376I		16	0.82	0.91	1.04	1.14
iLx453I		12	0.24	2.5		0.3
iFx013I		6	0.6	1.85	1.49	0.71
YMR045C		13	1.01	1.24	1.14	1.41
iPx042I		16	0.88	0.92	0.67	1.06
YIL105C		9	0.82	0.79	0.86	1.14
iLx519I		12	1.13	0.78	0.74	1.19
YDR307W		4	0.97	0.97	0.77	1.18
YNL253W		14	1.91	0.71	0.69	1.52
iPx108I		16	0.28	3.38	2.34	0.31
YNL319W		14	1.43	0.86	0.65	1.86
YBR059C	AKL1	2	0.51	1.71	1.41	0.6
iGx573I		7	1.09	0.87	0.61	1.27
iEx056I		5	1.23	0.93	0.98	1.05
iAx133I		1	0.95	1.1	1.05	0.97
YHR165C	PRP8	8	0.69	1.39	1.19	0.64
iOx085I		15	0.49	2.06	1.75	0.54
iKx162I		11	0.68	1.38	1.73	0.68
YDR308C	SRB7	4	1.56	0.49	0.39	2.17
YNL254C		14	0.93	1.54	1.55	0.77
YCR016W		3	1.66	0.48	0.38	1.79
iKx228I		11	1.81	0.5	0.43	2.44
iGx305I		7	0.91	1.21	1.14	1.04
iMx411I		13	0.7	1.35	0.97	1.03
YNR003C	RPC34	14	1.83	0.52	0.6	1.69
iDx099I				1.3	0.92	0.96
YML028W	TSA1	13	0.73	1.48	1.28	0.75
iBx425I		2	1.26	0.72	0.72	1.31
YCR017C				1.11	1.16	0.97
YDR242W				1.22	0.87	0.66
YLR088W				0.74	0.66	0.83
iPx377I		16	1.6	0.37	0.33	2.13
iLx454I		12	0.75	0.69	0.59	1.18
iFx014I		6	1.19	0.74	0.67	1.34
YMR046C		13	0.93	2.15	2.2	0.98
YDL225W	SHS1	4	2.38	0.42	0.39	2.78
iPx043I		16	0.39	1.3	0.98	0.71
iLx120I		12	0.38	1.98	1.45	0.54
iPx109I		16	0.39	2.5	2.1	0.47
YDL160C	DHH1	4	0.54	1.78	1.62	0.75
iGx574I		7	2.29	0.51	0.31	2.38
iEx057I		5	2.4	0.5	0.45	2.05
iAx134I		1	1.23	1.36	0.88	1.24
YDR243C				0.75	1.25
YLR089C		12	1.04	0.95	0.67	1.08
YHR166C	CDC23	8	0.79	1.2	1.04	0.99
iOx086I		15	0.52	2.03	1.49	0.46
iKx163I		11	0.6	1.35	1.58	0.46
iGx240I		7	0.46	1.61	1.28	0.63
YDL226C	GCS1	4	1.45	0.78	0.83	1.36
YDR309C	GIC2	4	1.04	0.94	0.96	1.21
YNL255C	GIS2	14	1.04	1.01	0.93	1.03
iKx229I		11	0.65	0.87	0.76	0.79
iGx306I		7	2.08	0.44	0.36	2.66
YIL040W		9	0.94	1.24	1.46	0.93
iMx412I		13	1.66		0.44	1.54
YIL106W	MOB1	9	1.18	1.1	1.1	1.35
YML029W		13	0.66	1.87	1.94	0.65
iBx360I		2	1.49	0.6	0.51	1.4
iBx426I		2	0.95	0.79	0.77	1.12
YCR018C				0.94		0.57
iPx378I		16	1.3	0.37	0.41	2.68
iLx455I		12	1.45	0.64	0.7	1.32
iFx015I		6	1.91	0.46	0.47	2.32
YMR047C	NUP116	13	0.65	1.95	1.96	0.76
iPx044I		16	0.64	1.09	1.09	0.76
iLx121I		12	0.23	2.39	1.91	0.44
YIL107C	PFK26	9	1.19	0.79	0.75	1.17
YNR004W		14	1.89	0.62	0.56	2.33
iGx575I		7	1.04	0.83	0.56	1.19
iEx058I		5	1.3	0.83	0.93	1.07
YDL227C						0.86
iOx087I		15	0.66	0.87	0.99	0.62
iKx164I		11	0.9	1.27	0.88	0.83
iGx241I		7	0.48	1.84	1.6	0.66
iGx307I		7	2.12	0.4		1.3
YIL041W		9	0.63	1.37	1.45	0.69
iMx413I		13	1.91	0.6	0.49	1.45
YNR005C		14	2.32	0.51	0.59	2.09
YOR230W	WTM1	15	0.46	2.4	2.47	0.51
iBx361I		2	0.35	1.56	1.23	0.53
iLx390I		12	0.49	1.78	1.88	0.65
iBx427I		2	1.92	0.54	0.44	2.01
YDL161W	ENT1	4	1.24	0.97	0.72	1.28
YIL042C		9	0.75	1.64	1.78	0.69
iPx379I		16	0.4	2.4	1.93	0.45
iLx456I		12	0.93	0.88	0.91	1.01
iFx016I		6	0.62	1.32	1.26	0.67
iDx610I		4	2	0.48	0.48	2.37
YHR167W		8	1.09	0.74	0.89
YNL190W		14	0.45	3.15	3.18	0.39
iPx045I				0.82		0.91
iLx122I		12	0.36	2.19	2.05	0.51
YNL256W	FOL1	14	1.01	0.85	0.95	1.14
iAx070I				0.18	0.18	4.88
YDL162C		4	0.59	1.47	1.41	0.73
iGx576I		7	0.74	1.31	1.3	0.74
iEx059I		5	0.84	1.23	1.11	0.97
iOx088I		15	1.1	0.94	0.99	0.89
iKx165I		11	1.11	1.14	0.88	0.99
iGx242I		7	0.69	1.1	1.2	0.92
YDL228C		4	0.75	0.82	0.89	0.71
YNL257C	SIP3	14	0.64	1.44	1.4	0.71
YCR019W	MAK32	3	3.06	0.45	0.32	3.3
iGx308I		7	2.49	0.4	0.42	1.93
iMx414I				1.88	1.54	0.58
YMR048W		13	1.46	0.74	0.74	1.44
YIL108W		9	1.14	1.06	0.99	1.14
YOR231W	MKK1	15	0.79	1.96	2.07	0.68
iBx362I		2	0.51	1.72	1.68	0.42
iLx391I		12	0.43	2.12	2.05	0.5
iBx428I		2	0.48	1.32	1.59	0.48
YIL043C	CBR1	9	0.88	1.03	0.87	0.85
iFx017I		6	0.43	1.66	1.36	0.58
iDx611I		4	2.81	0.24	0.2	3.77
iLx457I		12	1.01	0.84	0.64	1.29
YHR168W		8	2.92	0.43	0.34	1.83
YDR245W	MNN10	4	0.59	0.87	1.54	0.63
YNL191W		14	0.56	2.15	1.97	0.6
YMR049C		13	1.07	1.26	1.34	0.97
iPx046I		16	0.81	1.13	1.38	1.02
iLx123I		12	1.07	0.72	0.81	1.06
iHx200I		8	1.15	1.16	0.91	1.03
YIL109C	SEC24	9	0.84	1.23	1.17	0.75
iAx071I		1	2.81	0.36	0.28	3.24
YNR006W	VPS27	14	3.35	0.36	0.28	4.07
iGx577I		7	0.97	1.01	0.64	1.09
YAL043C-A		1	0.37	3.53	3.48	0.24
iOx089I		15	2.76	0.29	0.26	3.09
iKx166I		11	1.38	0.63	0.94	1.55
iGx243I		7	1.66	0.46	0.43	1.99
YNL258C		14	1.37	0.74	0.73	1.46
iGx309I		7	1.15	0.88	0.92	1.04
iMx415I		13	0.58	1.58	1.35	0.82
YNR007C	AUT1	14	4.98	0.25	0.24	4.93
YOR232W	MGE1	15	0.86	1.55	1.59	0.94
iBx363I		2	0.32	1.72	1.77	0.39
YDR180W	SCC2	4	1.35	0.69	0.55	1.75
iLx392I		12	0.62	1.25	1.2	0.85
iBx429I		2	1.38	0.54	0.59	1.63
YDL163W		4	0.62	1.38	1.32	0.63
YIL044C		9	2.09	0.57	0.72	1.64
iLx458I		12	0.59	1.05	0.93	0.72
iFx018I		6	0.3	1.76	1.25	0.56
iDx612I		4	1.03	0.84	0.78	1.33
YHR169W	DBP8	8	1.72	0.46	0.41	1.93
YDR246W	TRS23	4	0.52	1.9	1.44	0.53
YNL192W	CHS1	14	0.39	1.8	1.85	0.65
YDL229W	SSB1	4	0.55	1.19	1.01	0.74
YOL150C		15	1.95	0.57	0.55	1.41
iPx047I		16	1.87	0.29	0.25	2.79
iLx124I		12	1.08	0.69	0.72	1.35
iHx201I		8	0.8	0.77	0.65	1.25
YJL001W	PRE3	10	7.08	0.2	0.19	5.93
iAx072I		1	2.46	0.35	0.3	2.82
YDR181C	SAS4	4	1.66	0.5	0.48	2.4
YDL164C	CDC9	4	0.65	1.42	1.39	0.74
iGx578I		7	2.56	0.39	0.24	2.54
iKx167I		11	2.16	0.48	0.43	2.24
iGx244I		7	0.49	1.56	1.38	0.63
iMx350I		13	0.98	0.68	0.75	1.18
YNL259C	ATX1	14	2.1	0.52	0.43	2.52
YJL002C	OST1	10	3.81	0.25	0.25	5.12
iMx416I		13	1.38	0.55	0.55	1.35
YOR233W	KIN4	15	2.67	0.5	0.55	2.33
iBx364I		2	0.53	1.78	1.36	0.82
iBx030I		2	0.86	0.71	0.57	1.34
iLx393I		12	2.07	0.4	0.37	2.42
YDR247W						1.04
iLx459I		12	0.69	0.8	0.72	0.95
iFx019I		6	0.55	1.74	1.73	0.63
YNL193W		14	0.48	2.11	2.42	0.55
iPx048I		16	0.38	1.68	1.57	0.42
iLx125I		12	0.56	0.95	0.81	0.82
iHx202I		8	1.16	0.67	0.78	1.52
YOR234C	RPL33B	15	1.68	0.59	0.69	1.46
iAx073I		1	2.75	0.32	0.28	2.83
YNR008W	LRO1	14	2.98	0.6	0.56	3.13
iGx579I		7	0.74	1.1	0.95	0.98
YNL194C		14	0.49	1.6	1.64	0.59
iGx245I				1.26	1.16	0.93
iKx168I		11	1.43	1.03	0.68	1.27
iMx351I		13	0.63	1.29	1.33	0.78
YIL045W	PIG2	9	1.44	0.76	0.95	1.37
iMx417I		13	0.59	1.68	1.33	0.63
YOL151W	GRE2	15	2.15	0.7	0.6	1.63
iOx600I		15	1.57	0.69	0.72	1.57
iBx365I		2	1.45	0.66	0.57	1.74
iLx394I		12	1.37	0.65	0.6	1.57
iBx031I		2	1.8	0.49	0.44	2.11
YDR182W	CDC1	4	1.4	0.87	0.8	1.59
YDL165W	CDC36	4	0.82	1.23	0.97	0.83
iLx060I		12	1.32	0.83	0.87	1.88
iDx614I		4	0.89	1.17	1.07	0.98
iPx049I		16	0.65	1.23	1.16	0.6
iLx126I		12	0.61	1.25	1.21	0.8
iHx203I		8	3.17	0.29	0.34	2.64
YJR020W		10	0.5	1.43	1.31	0.48
YJL003W		10	6.03	0.23	0.22	5.5
iAx074I		1	2.61	0.39	0.39	2.48
YNR009W		14	4.82	0.28	0.28	4.02
iGx180I		7	1.01	1.03	0.84	1.38
YDL166C		4	0.73	1.17	1.15	1.01
YNL195C		14	0.58	1.76	2.01	0.42
iKx169I		11	0.59	1.58	1.25	0.84
iGx246I		7	0.96	1.09	0.7	1.11
YER140W		5	0.46	2.17	2.16	0.57
iMx352I		13	0.61	1.55	1.53	0.67
YJR021C	REC107	10	0.52	1.96	2.04	0.44
YIL046W	MET30	9	0.63	1.81	1.95	0.6
YJL004C	SYS1	10	8.96	0.17	0.18	7.81
iMx418I		13	0.49	1.92	1.69	0.41
YOL152W	FRE7	15	1.06	1.07	1.22	1.41
YPL110C		16	0.86	1.79	1.28	0.87
iOx601I		15	1.61	0.84	0.8	1.58
YOR235W	SNR17A	15	0.74	1.34	1.8	0.75
iBx366I		2	1.44	0.74	0.6	1.28
iLx395I		12	0.59	1.45	1.25	0.82
iBx032I		2	0.78	0.68	0.99	1
YDR183W		4	1.64	0.48	0.38	2.08
iLx061I		12	1.43	0.8	0.87	1.53
YIL047C	SYG1	9	1.56	0.62	0.6	1.79
iDx615I		4	0.51	1.57	1.51	0.5
YOL153C		15	1.43	1.13	0.86	1.27
iLx127I		12	0.57	1.76		0.9
iHx204I		8	1.3	0.97	0.95	1.33
iNx310I		14	1.66	0.42	0.42	2.55
iAx075I				0.85	0.74	1.37
YDR184C	ATC1	4	1.46	0.75	0.72	1.88
iGx181I		7	1.61	0.66	0.52	2.08
YDL167C	NRP1	4	1.54	0.8	0.72	1.65
YNL196C	SLZ1	14	0.51	1.79	1.69	0.45
iGx247I		7	1.1	1.04	0.71	0.77
YER141W	COX15	5	1.1	1.17	1.02	0.98
iMx353I		13	0.4	1.38	1.26	0.72
YOR170W		15	0.61	0.4	0.49	1.98
iMx419I		13	0.49	2.39	2.31	0.36
iOx602I		15	1.59	0.68	0.72	1.83
YOR236W	DFR1	15	0.85		1.35	1
iBx367I		2	0.52	2.29	2.45	0.51
iLx396I		12	0.49	1.65	1.69	0.55
iDx550I		4	0.84	0.96	1.08	1.06
iBx033I		2	0.42	2.14	1.6	0.47
YER142C	MAG1	5	1.56	0.51	0.6	1.81
iLx062I		12	4.02	0.22	0.22	4.37
iDx616I		4	0.45	2.18	2.12	0.39
YOR171C	LCB4	15	1.89	0.7	0.8	1.53
iLx128I		12	0.87	1.02	0.85	0.9
iHx205I		8	1	0.72	0.79	1.13
iNx311I				0.29	0.25	3.34
YJR022W				1.03	1.22	0.56
YJL005W				0.48	0.46	1.65
iAx076I		1	1.69	0.37	0.36	1.96
YDR185C		4	1.03	1.1	0.97	1.27
YPL111W	CAR1	16	0.92	1.01	1.03	0.81
iGx182I		7	1.1	0.75	0.7	1.11
YNL197C	WHI3	14	0.47	2.58	2.8	0.51
iGx248I		7	0.75	1.17	0.88	0.99
iMx354I		13	0.71	0.99	1.16	1.02
YJR023C				1.09	1.28	0.8
YIL048W	NEO1	9	1.72	0.67	0.52	1.61
iMx020I		13	2.04	0.36	0.37	2.37
YJL006C	CTK2	10	1.93	0.62	0.67	1.59
YOL154W		15	1.66	0.95	0.82	1.85
YPL112C		16	0.83	1.56	0.98	0.75
iOx603I		15	1.18	1.12	1.06	1.45
YOR237W	HES1	15	1.2	0.93	1.17	0.87
iBx368I		2	0.37	2.9	2.65	0.37
YEL060C				0.84	1.34	0.38
iLx397I		12	0.35	2.35	2.2	0.32
iDx551I		4	0.8	1.11	1.39	0.87
iBx034I		2	0.37	3.03	2.92	0.44
YDL168W	SFA1	4	1.78	0.56	0.59	1.65
iLx063I		12	1.7	0.59	0.49	2.63
iHx140I		8	0.65	1.53	1.33	0.7
iDx617I		4	0.6	1.41	1.91	0.49
YOL155C		15	0.62	2.25	1.84	0.64
iLx129I		12	0.81	0.59	0.46	1.04
iHx206I		8	1.15	0.83	0.6	1.37
iNx312I		14	5.45	0.22	0.18	4.45
iAx077I		1	1.27	0.4	0.31	1.12
YDR186C		4	0.65	0.92	1.46	0.68
iGx183I		7	1.95	0.49	0.43	1.83
YDL169C	UGX2	4	1.04	1.19	1.12	1.15
YNL198C		14	0.6	1.36	1.17	0.54
iGx249I		7	1.32	0.72	0.84	1.54
YER143W	DDI1	5	2.75	0.49	0.51	2.52
iMx355I		13	0.63	1.16	1.36	0.78
YJR024C		10	0.5	1.82	1.74	0.39
YIL049W	DFG10	9	0.59	1.85	1.92	0.44
iMx021I		13	0.62	1	0.98	0.84
YOR172W		15	0.71	1.39	1.83	0.84
YPR130C		16	1.51	0.79	0.87	1.53
YPL113C		16	1.13	1.08	1.04	0.79
iOx604I		15	0.9	1.52	1.86	1.08
YOR238W		15	0.87	1.32	1.42	0.77
iBx369I		2	0.47	1.88	2.11	0.32
YEL061C	CIN8	5	1.27	0.85	0.71	1.21
iLx398I		12	0.28	2.81	3.01	0.27
iDx552I		4	1.07	1.02	0.88	1.11
iBx035I		2	0.23	3.26	2.75	0.4
YER144C	UBP5	5	1.7	0.58	0.59	1.47
iLx064I		12	2.3	0.42	0.48	2.84
iHx141I		8	0.62	1.45	1.36	0.76
iDx618I		4	0.69	1.4	1.29	0.78
iHx207I		8	1.14	0.74	0.59	1.32
iNx313I				0.5		1.24
iAx078I				0.72	1.07	0.93
YDR187C		4	0.36	2	3.56	0.16
iGx184I				0.52	0.58	2.05
iMx290I		13	0.42	2.28	2.26	0.38
YNL199C	GCR2	14	0.72	1.72	1.85	0.81
YOL090W	MSH2	15	2.37	0.55	0.56	2.11
YJR025C	BNA1	10	0.52	1.64	2.9	0.43
iMx022I		13	0.48	1.69	1.78	0.45
YOR173W		15	1.77	0.71	0.83	1.58
YJL008C	CCT8	10	1.27	1.07	1.2	1.12
YPR131C	NAT3	16	1.36	0.79	1.01	1.19
YOL156W	HXT11	15	0.9	1.49	1.14	0.81
iOx605I		15	0.74	1.24
YOR239W		15	0.95	1.23	1.97	0.73
iLx399I		12	0.25	2.28	2.36	0.26
iDx553I		4	1.42	0.52	0.49	2.17
iBx036I		2	0.41	1.98	1.95	0.6
YER145C	FTR1	5	0.49	2.81	2.81	0.56
iLx065I		12	3.31	0.28	0.31	3.5
iHx142I		8	0.43	1.52	1.61	0.72
iDx619I		4	0.42	1.87	1.75	0.37
YOL157C				0.77	0.82	0.68
iHx208I		8	0.67	0.8	0.77	1.26
iNx314I		14	0.92	0.76	0.77	1.01
iAx079I		1	2.03	0.5	0.47	1.84
iGx185I		7	0.71	0.99	0.89	0.96
YPL114W		16	1.01	1.28	0.93	0.83
iMx291I		13	0.54	1.72	1.45	0.6
YEL062W	NPR2	5	1.28	0.61	0.91	1.2
YFL020C	PAU5	6	1.88	0.82	0.86	1.78
iMx357I		13	0.35	1.46	1.31	0.56
YOL091W	SPO21	15	0.86	1.35	1.33	0.9
iOx540I		15	1.1	0.6	0.46	1.41
iMx023I		13	0.89	0.86	0.99	0.89
iIx100I		9	0.45	1.79	1.43
YOR174W	MED4	15	2.42	0.33	0.39	3.04
YPL115C	BEM3	16	1.74	0.59	0.61	1.77
iOx606I		15	0.52	2.02	2.62	0.66
YEL063C	CAN1	5	0.76	1.27	1.18	0.92
iDx554I		4	1.69	0.47	0.47	2.56
iBx037I		2	0.93	0.73	0.78	1.03
YDR188W	CCT6	4	0.44	2.63	2.11	0.35
iLx066I		12	2.68	0.31	0.31	3.44
iHx143I		8	0.38	1.58	2.22	0.41
iDx220I		4	3.43	0.27	0.25	3.62
YOR175C		15	2.07	0.7	0.8	1.84
YOL158C		15	1.16	1.38	1.07	0.88
iHx209I		8	0.98	0.86	0.92	1.26
iNx315I		14	0.67	1.12	1.07	0.93
YJR026W		10	0.91	1.57	2.05	0.92
YJL009W		10	1.36	0.87	0.74	1.3
YPR132W	RPS23B	16	1.54	0.76	0.85	1.13
iGx186I		7	0.38	2.12	1.5	0.54
YER080W		5	0.94	1.77	1.07	0.84
iMx292I		13	3.17	0.32	0.32	2.79
iMx358I		13	1.64	0.45	0.55	1.71
YER146W	LSM5	5	0.33	1.26	1.13	0.45
YOL092W		15	0.78	1.34	1.5	0.53
YPL050C	MNN9	16	0.84	1.33	1.24	1.03
iOx541I		15	0.46	1.02	0.84	0.93
iMx024I		13	0.3	2.2	2.18	0.45
iIx101I		9	0.73	1.69	1.49	0.83
YPR133C		16	0.85	1.08	1.18	0.67
iOx607I		15	0.39	1.03	1.91	0.87
YEL064C		5	1.58	0.52	0.49	1.76
iDx555I		4	1.44	0.72	0.75	1.82
iBx038I		2	1.21	0.89	0.6	1.17
YDR189W	SLY1	4	1.68	0.59	0.7	1.48
YER147C		5	0.55	2.27	2.32	0.42
iLx067I		12	3.7	0.23	0.25	4.35
iHx144I		8	0.58	1.35	1.36	0.65
iDx221I		4	1.09	0.79	0.69	1.36
iNx250I		14	1.78	0.51	0.57	1.93
YOL159C		15	1.13	1.08	0.96	1.11
YFL021W	GAT1	6	1.21	0.67	0.67	1.32
iNx316I		14	0.63	1.52	1.05	0.84
YJR027W		10	1.14	1.46	1.44	1.09
YLR210W	CLB4	12	1.31	0.78	0.78	1.17
iGx187I		7	0.49	1.16	0.99	0.65
YPL116W	HOS3	16	2.07	0.6	0.57	2.32
iMx293I		13	1.32	0.73	0.76	1.39
YER081W	SER3	5	1.44	0.72	0.59	1.62
YFL022C	FRS2	6	1.74	0.63	0.67	1.93
iMx359I		13	1.7	0.47	0.53	1.66
YKL170W	MRPL38	11	3.64	0.31	0.35	3.52
YOL093W		15	0.55	2.3	2.33	0.51
iIx102I		9	0.76	1.41	1.32	1.04
iOx542I		15	1.47	0.51	0.42	1.73
iMx025I		13	1.49	0.53	0.59	1.26
YOR176W	HEM15	15	1.03	0.9	1.04	1.25
YLR211C		12	0.95	1.35	1.77	0.77
YPL117C	IDI1	16	1.29	0.78	0.72	1.36
iOx608I		15	1.23	1.16	1.41	1.15
iDx490I		4	0.58	1.6	1.2	0.54
YER082C		5	1.47	0.55	0.53	1.48
iDx556I		4	0.44	2.63	2.08	0.41
iBx039I		2	0.58	1.46	1.27	0.73
YOL094C	RFC4	15	0.49	1.75	2.19	0.45
iLx068I		12	3.05	0.29	0.32	3.75
iHx145I		8	0.55	1.64	1.37	0.72
iDx222I		4	0.59	1.56	1.02	0.71
YOR177C		15	1.64	0.85	0.72	1.6
iNx251I		14	1.32	0.52	0.5	1.86
iNx317I		14	0.61	1.5	1.3	0.66
YJR028W		10	0.88	1.49	2.43	0.93
YPL051W				0.77	0.79	1.42
iPx500I		16	0.85	1.39		1.15
YPR134W	MSS18	16	0.83	1.17	1.35	0.83
iGx188I		7	1.17	0.72	0.6	1.38
iMx294I		13	0.66	1.42	1.14	0.71
YEL065W	SIT1	5	2.84	0.48	0.45	2.83
YBL100C		2	0.3	3.26	2.89	0.29
YER148W	SPT15	5	1.53	0.64	0.68	1.54
YKL171W		11	1.08	0.86	0.78	1.39
iOx543I		15	0.78	0.91	0.72	0.97
iMx026I		13	1	1.13	1.36	1.05
iIx103I		9	0.8	2.42	2.13	0.77
YLR212C	TUB4	12	0.48	2.07	2.03	0.49
iDx491I		4	0.65	0.93	0.93	0.95
YER083C		5	0.68	1.35	1.1	0.9
iDx557I		4	0.44	1.97	1.54	0.54
YER149C	PEA2	5	2.62	0.59	1.16	2.09
YOL095C	HMI1	15	0.59	1.9	1.99	0.67
iLx069I		12	5.91	0.11	0.13	7.19
iHx146I		8	0.87	0.95	0.86	1.07
iDx223I		4	0.48	2	1.55	0.59
YOR178C	GAC1	15	0.74	1.67	1.65	0.74
YFR040W	SAP155	6	0.97	1.09	1.02	1.13
iNx252I		14	0.67	1.29	1.47	0.82
YFL023W		6	1.95	0.55	0.49	2.03
iNx318I		14	0.92	1.29	1.39	0.81
YJR029W		10	1.2	1.23	1.6	1.46
YPL052W		16	1.34	1.23	1.31	1.06
YPR135W					0.61	1.37
iPx501I		16	1.01	0.99	1.01	1.32
YPL118W	MRP51	16	1.45	0.98	1.11	1.42
iMx295I		13	0.55	1.73	1.53	0.54
YFR041C		6	2.08	0.46	0.43	1.74
YEL066W	HPA3	5	1.64	0.79	0.9	1.5
YER056C-A	RPL34A	5	0.51	2.24	2.33	0.56
YBL101C	ECM21	2	0.47	1.12	0.78	0.55
YFL024C				0.35	0.3	2.68
YKL172W	EBP2	11	0.77	1.5	1.32	0.75
YPL053C	KTR6	16	1.05	0.97	0.97	1.05
iIx104I		9	0.68	1.85	2.08	0.75
iOx544I		15	0.44	1.64	1.21	0.58
iMx027I		13	1.39	0.53	0.8	0.98
YLR213C	CRR1	12	0.51	2.14	3.17	0.54
iOx210I		15	1.49	0.77	0.85	1.66
YPL119C	DBP1	16	0.91	1.09	1.13	1.13
iDx492I		4	0.5	1.33	1.34	0.7
iHx081I				0.59		1.07
YEL067C		5	1.51	0.71	0.59	1.67
iDx558I		4	0.71	1.41	1	0.97
YOL096C	COQ3	15	0.56	1.36	1.09	0.7
iHx147I		8	1.52	0.59	0.57	1.39
iDx224I		4	0.48	1.56	1.66	0.55
YOR179C		15	0.34	4.37	4.04	0.38
iNx253I		14	0.7	1.23	1.15	0.86
iJx330I		10	0.36	2.87	2.09	0.45
YPR070W	MED1	16	0.8	1.47	1.38	0.61
iNx319I		14	0.89	0.71	0.71	1.01
iPx502I				0.41	0.45	2.34
iMx296I		13	2.21	0.51	0.5	2.32
YER084W		5	0.56	1.67	0.84	0.76
YFL025C	BST1	6	1.15	0.67	0.62	1.73
YGL250W		7	0.61	1.34	1.07	0.67
YKL173W				2.18	1.64	0.6
iOx545I				1.26	1.03	0.8
iMx028I		13	1.03	0.84	0.98	1.19
iIx105I		9	0.85	1.78	1.26	0.94
iOx211I		15	0.67	1.14	1.21	0.92
iDx493I		4	0.52	1.67	1.77	0.39
YER085C		5	0.59	1.74	1.63	0.77
iHx082I		8	1.06	1.02	0.84
YEL068C		5	1.86	0.66	0.54	1.76
iDx559I		4	0.75	1.35	1.26	0.81
YOL097C	WRS1	15	0.71	1.73	1.84	0.7
YKL174C		11	0.82	1.53	1.09	0.89
YGL251C	HFM1	7	0.82	1.56	1.42	0.87
iHx148I		8	0.91	1.03	0.77	0.9
iDx225I		4	0.5	1.58	1.52	0.59
iJx331I				0.47	0.31	2.25
iNx254I		14	0.8	1.11	1.14	0.88
YBL102W	SFT2	2	0.7	1.26	0.98	0.8
YPR071W		16	1.17	1.25	1.29	1.02
YPL054W	LEE1	16	1.37	1.02	1.05	1.39
YPR137W				0.65		0.83
iPx503I		16	1.02	0.84	0.82	0.97
YLR214W	FRE1	12	1.24	0.9	0.86	1.17
iMx297I		13	2.6	0.3	0.22	3.6
YFR043C		6	2.3	0.48	0.43	2.25
YBR120C	CBP6	2	4.34	0.29	0.29	3.59
YBL103C	RTG3	2	0.4	1.32	0.98	0.5
iOx480I		15	0.91	1.1	1.25	0.9
iIx040I		9	0.61	1.44	1.24	0.74
YPL055C		16	0.4	3.54	3.74	0.39
iOx546I		15	0.36	1.6	1.26	0.63
iMx029I		13	1.34	0.7	0.84	1.36
iIx106I		9	0.71	0.87	0.79	0.95
YPR138C	MEP3	16	0.47	1.5	2.45	0.45
YLR215C		12	1.55	0.82	0.68	1.65
iOx212I		15	1.1	0.68	0.77	1.33
iDx494I		4	0.4	1.85	1.87	0.48
iHx083I		8	0.79	0.87	0.78	0.97
iDx160I		4	1.07	0.87	0.85	0.95
YEL069C	HXT13	5	1.11	1.49	1.23	1.05
YOL098C		15	1.45	0.61	0.63	1.45
YGL252C	RTG2	7	2.45	0.46	0.51	2.71
iHx149I		8	0.45	2.01	1.67	0.31
iDx226I		4	2.24	0.45	0.37	2.46
iNx255I		14	1.71	0.34	0.37	2.16
iJx332I		10	1.33	0.63	0.57	1.19
YGR001C		7	9.88	0.12	0.14	7.23
YFL026W	STE2	6	2.43	0.71	0.84	1.95
YPR072W	NOT5	16	2.2	0.61	0.54	1.99
iPx504I				0.88	0.79	1.1
iMx298I		13	1.27	0.71	0.59	1.42
YER086W	ILV1	5	0.63	1.26
YFR044C		6	1.37	0.77	0.72	1.36
YBR121C	GRS1	2	1.14	0.65	0.65	1.82
YBL104C				0.99	0.89	0.54
iOx481I		15	1.13	1.03	0.94	1.12
iIx041I		9	1.55	0.7	0.72	1.38
YFL027C		6	0.75	1.13	1.08	0.92
YPR073C	LTP1	16	3.4	0.31	0.35	3.2
YKL175W		11	1	1.75	1.31	0.85
YPL056C		16	0.25	3.75	3.8	0.31
iOx547I		15	1.24	0.51	0.57	1.32
iIx107I		9	0.62	1.49	1.28	0.79
YPR139C		16	0.72	1.96	1.95	0.68
YLR216C	CPR6	12	0.91	1.03	1.22	0.79
iOx213I		15	0.99	0.93	0.78	1.37
iDx495I		4	0.47	1.34	1.13	0.66
iDx161I		4	1.42	0.56	0.47	1.65
iHx084I		8	0.93	0.84	0.76	1.05
iNx190I		14	0.53	1.25	1.34	0.72
YOL099C		15	3.54	0.3	0.3	3.15
YKL176C		11	0.54	1.69	2.07	0.66
iDx227I		4	1.7	0.54	0.42	2.01
iNx256I		14	1.6	0.46	0.51
iJx333I		10	0.56	1.53	1.48	0.74
YGR002C		7	6.11	0.25	0.25	5.32
YLR150W	STM1	12	2.46	0.47	0.47	1.75
iPx505I		16	0.34	2.53	1.93	0.47
iMx299I		13	0.62	0.76		0.79
YER087W		5	2.72	0.53	0.52	2.09
YBR122C	MRPL36	2	0.76	1.5	1.74	0.97
YGR270W				2.05	2.09	0.46
YBL105C				0.6	0.51	0.58
iOx482I		15	0.86	1.51	1.17	1
iIx042I		9	0.64	1.7	1.32	0.77
YFL028C	CAF16	6	1.6	0.82	0.88	1.55
YPR074C	TKL1	16	0.9	1.28	0.98	0.99
YLR151C		12	3.26	0.32	0.28	3.62
YGL253W	HXK2	7	3.01	0.42	0.46	2.48
YPL057C	SUR1	16	0.37	3.55	3.23	0.37
iIx108I		9	1.22	0.5	0.38
iOx548I		15	0.93	0.69	0.59	1.02
iOx214I		15	0.89	0.85	0.9	1.47
iDx496I		4	0.36	1.48	1.35	0.76
YER088C	DOT6	5	1.14	0.71	0.62	1.45
iHx085I		8	0.99	0.7	0.95	0.81
iDx162I		4	0.55	1.04	0.94	0.94
iNx191I		14	0.65	1.46	1.49	0.56
iDx228I		4	0.71	1.45	1.33	0.87
iNx257I		14	0.48	1.95	2.11	0.57
iJx334I		10	0.31	1.42	1.17	0.51
YFR045W		6	1.03	1.07	0.93	1.35
iPx440I		16	1.58	0.58	0.36	1.67
iPx506I		16	0.39	2.36	2.34	0.44
YLR217W		12	1.78	0.87	0.89	1.74
YBL040C				0.96	0.84	1.22
YFR046C		6	1.22	0.96	0.83	1.44
YBR123C	TFC1	2	0.72	1.57	1.82	0.71
YGR271W				0.59	0.78	0.89
YFL029C				0.55	0.49	1.53
iOx483I		15	0.69	1.43	1.52	0.71
iEx120I		5	0.9	0.7	0.94	1.19
iIx043I		9	0.62	1.53	1.41	0.85
YBL106C	SRO77	2	0.89	1.1	0.77	1.2
YPR075C	OPY2	16	0.36	3.03	3.4	0.36
YLR152C		12	1.69	0.58	0.68	1.68
YGL254W	FZF1	7	0.67	1.88	2.28	0.7
YKL177W				0.69		0.56
YPL058C				1.57	1.13	0.85
iOx549I		15	1.06	0.68	0.51	1.65
iIx109I		9	1.03	1.04	0.99	1.39
YLR218C		12	2.31	0.53	0.53	2.31
YGR003W		7	6.51	0.19	0.2	4.61
iOx215I		15	3.96	0.28	0.27	3.44
iDx497I		4	2.06	0.39	0.36	1.71
YER089C				0.99	0.66
iHx086I		8	0.77	0.93	0.77	1.01
iDx163I		4	0.5	1.57	1.64	0.61
YGR272C		7	2.76	0.39	0.36	3.18
iNx192I		14	0.32	2.53	2.24	0.55
YKL178C	STE3	11	1.09	1.07	1.19	0.9
iDx229I		4	0.7	1.37	1.75	0.76
iNx258I		14	0.27	2.89	3.06	0.33
iJx335I		10	0.66	1.42	1.22	0.75
iPx441I		16	0.97	0.96	0.83	1.29
iJx001I		10	1.34	1.43	1.64	1.26
YMR110C					0.39	2.16
iPx507I		16	0.41	2.38	2.32	0.34
YFR047C				1.04	0.64	1.2
iOx484I		15	0.74	1.38	1.83	0.72
iIx044I		9	0.88	1.19		0.91
iEx121I		5	1.18	0.9	0.92	1.23
YBL107C		2	1.37	0.59	0.43	1.44
YGL255W	ZRT1	7	0.68	1.77	2.1	0.55
iOx150I		15	1.27	0.97	0.74	1.38
YGR004W		7	8.56	0.16	0.17	7.37
iOx216I		15	1.6	0.65	0.51	1.96
iDx498I		4	0.68	1.44	1.31	0.73
YGL190C	CDC55	7	1.24	0.95	0.94	1
iHx087I		8	1.76	0.38	0.36	2.29
iDx164I		4	0.69	1.39	1.38	0.59
YGR273C		7	3.06	0.4	0.38	2.8
iNx193I		14	0.26	3	2.72	0.34
iJx270I		10	2.18	0.58	0.51	2.24
YKL179C		11	3.78	0.33		2.35
YBL041W	PRE7	2	1.03	1.08	1.07	1.09
YBR124W		2	0.79	1.12	1.52	0.72
iNx259I		14	0.29	1.52	1.55	0.49
iJx336I		10	0.57	1.09	1.24	0.73
YGR005C	TFG2	7	6.2	0.17	0.16	7.13
iPx442I		16	1.28	0.9	0.81	1.46
iJx002I		10	1.82	1.02	1.12	1.67
YPR076W		16	0.41	2.92	2.7	0.35
YMR111C		13	0.82	1.44	1.17	0.89
YPL059W	GRX5	16	1.66	0.63	0.71	1.55
iPx508I		16	0.72	1.18	1.03	0.6
YLR219W		12	2.75	0.44	0.43	2.63
YBL042C	FUI1	2	0.69	1.72	1.47	0.71
YBR125C	PTC4	2	0.94	2.1	1.82	0.67
iOx485I		15	0.71	1.3	1.49	0.86
iIx045I		9	0.85	0.95	1.13	0.75
iEx122I		5	1.07	0.58	0.43	1.27
YPR077C		16	0.38	3.59	3.32	0.39
YLR154C		12	0.98	1.16	1.28	0.97
YGL256W	ADH4	7	0.72	1.34	1.45	0.82
iOx151I		15	1.85	0.43	0.33	2.21
iOx217I		15	1.21	0.46	0.46	1.42
iDx499I				1.35	1	0.6
iHx088I		8	0.99	0.67	0.53	1.4
iDx165I		4	0.64	1.41	1.33	0.67
YGR274C	TAF145	7	1.18	0.96	0.98	1.26
iNx194I		14	0.46	2.08	2.2	0.65
iJx271I		10	0.89	1.24		0.94
YGL257C	MNT2	7	0.6	1.88	1.98	0.7
iJx337I		10	0.85	0.94	0.89	0.99
YFR048W		6	1.04	1.06	0.99	1.14
YBL108W		2	1.29	0.93	0.68	1.69
iPx443I		16	0.78	1.15	0.94	1.16
iLx520I		12	0.95	0.81	0.8	1.11
iJx003I		10	1.08	0.91	0.98	1.11
YMR112C	MED11	13	0.76	1.51	1.2	0.88
YNL320W				0.71		0.86
iPx509I		16	1.28	0.5	0.43	1.37
YBR060C	ORC2	2	0.67	1.94	2.37	0.66
YGL191W	COX13	7	1.34	0.58	1.11	0.92
YBR126C	TPS1	2	0.81	1.64	1.46	0.75
iOx486I		15	0.84	0.9	0.86	1.1
iIx046I		9	0.46	1.93	1.63	0.61
iEx123I		5	2.41	0.43	0.39	2.75
YPR078C		16	0.4	3.28	3.14	0.34
YLR155C	ASP3-1	12	0.81	1.39	1.48	0.92
iOx152I		15	1.71	0.54	0.53	2.52
YGR006W	PRP18	7	3.62	0.32	0.36	4.39
iOx218I		15	1.37	0.52	0.58	1.72
iHx089I		8	1.63	0.45	0.62	1.88
iDx166I		4	1.27	0.44	0.35	1.73
iNx195I		14	0.37	2.14	2.36	0.39
iJx272I		10	1.74	0.46	0.34	2.03
YBL043W	ECM13	2	0.76	1.4	1.3	0.77
iJx338I		10	0.6	0.74	0.6	0.83
YFR049W	YMR31	6	1.96	0.45	0.38	2.78
YBL109W		2	1.24	1.13	1.15	1.25
iPx444I		16	1.84	0.65	0.5	1.64
iLx521I		12	0.46	2.26	2.2	0.39
iJx004I		10	0.67	1.36	1.3	0.76
iPx110I		16	0.99	1.13	0.86	1.2
YNL321W		14	0.55	1.74	1.57	0.72
YBR061C		2	2.67	0.39	0.48	2.51
YGL192W	IME4	7	0.91	1.45	1.52	0.89
YBR127C	VMA2	2	0.45	1.94	2.14	0.52
iEx124I						2.4
iOx487I		15	1.67	0.64	0.69	1.54
iIx047I		9	0.48	2.3	1.38	0.42
YGR275W	RTT102	7	0.73	1.61	1.38	0.78
YDR310C	SUM1	4	1.11	1.1	1.02	1.12
YGL258W		7	1.32	0.95	1.06	0.95
iOx153I		15	0.97	0.98	0.96	1.1
iKx230I		11	1.1	0.91	0.88	1.28
YCL001W	RER1	3	2.68	0.33	0.25	2.65
YNL322C	KRE1	14	0.68	1.69	1.64	0.94
iOx219I		15	0.81	0.84	0.89	1.19
YML030W		13	0.77	1.54	1.56	0.67
YGR007W	MUQ1	7	3.86	0.24	0.21	4.41
YMR113W		13	0.75	0.84	0.72	1.19
YGL193C		7	1.25	0.94	1.17	0.97
iDx167I		4	0.81	0.97	1.05	0.94
YGR276C	RNH70	7	0.85	1.29	2.01	0.62
iNx196I		14	0.92	1.23	1.06	1.12
iJx273I		10	1.3	0.68	0.51	1.39
YBL044W		2	0.42	2.42	1.92	0.44
YCL002C		3	4.55	0.2	0.19	4.59
YLR090W	XDJ1	12	0.65	1.21	1.12	0.78
iJx339I		10	0.62	1.2	1.17	0.79
YGR008C	STF2	7	4.01	0.27	0.25	4.65
iPx445I		16	0.81	0.9	0.81	0.91
iLx522I		12	0.53	1.28	1.5	0.8
iJx005I		10	2.03	0.35	0.39	1.94
YPR079W		16	0.43	3.39	2.93	0.32
YLR156W		12	1.36	0.73	0.66	1.47
YMR114C		13	1.14	1.04	0.94	1.22
iPx111I		16	0.78
YBR062C		2	2.3	0.51	0.63	1.89
YBL045C	COR1	2	0.51	1.94	2.01	0.61
YBR128C	APG14	2	0.59	1.78	2.35	0.62
iEx125I				0.77		1.36
iOx488I		15	1.24	0.74	0.59	1.07
iIx048I		9	0.36	1.92	1.43	0.55
YLR157C	ASP3-2	12	2.26	0.58	0.62	2.44
YGL259W	YPS5	7	0.75	1.55	1.04	0.81
iOx154I		15	0.52	2.43	2.01	0.58
iKx231I		11	1.36	0.51	0.58	1.88
YML031W	NDC1	13	0.7	1.69	1.46	0.75
YGL194C	HOS2	7	2.86	0.49	0.57	2.38
iDx168I		4	1.93	0.38	0.36	2.27
YGR277C		7	0.67	1.86	2.36	0.56
iJx274I				1.01	0.74	1.1
iNx197I		14	1.26	0.63	0.64	1.36
YCR020C	PET18	3	3.21	0.29	0.26	3.03
iPx380I		16	0.42	2.13	1.6	0.47
YLR091W		12	0.73	1.32	1.06	0.98
YGR009C	SEC9	7	2.7	0.34	0.3	3.01
YML032C	RAD52	13	1.36	0.88	0.82	1.49
YDR311W	TFB1	4	0.69	1.33	1.24	0.59
iLx523I		12	1.19	0.82	0.89	1.35
iJx006I		10	0.86	0.87	0.76	1.3
iPx446I		16	0.72	0.9	0.79	0.98
iPx112I		16	1.22	0.5	0.45	1.26
YNL323W		14	0.58	1.48	1.2	0.74
YBR063C		2	1.2	0.76	0.82	1.23
iEx060I		5	0.72	1.15	1.15	0.91
YBR129C	OPY1	2	0.63	1.75	1.78	0.56
iEx126I				2.3	1.36
iOx489I		15	0.82	1.01	0.95	1.26
iIx049I		9	0.99	0.91	0.87	1.23
iOx155I		15	0.46	2.13	2	0.53
iKx232I		11	0.46	1.65	1.38	0.57
YCL003W		3	5.91	0.21	0.22	4.46
YMR115W		13	1.16	0.52	0.42	1.68
iDx169I		4	1.32	0.62	0.58	1.41
iNx198I		14	0.74	1.36	1.44	0.74
iJx275I		10	1.12	0.71	0.66	0.93
YBL046W		2	1.08	1.16	1.06	1.08
YCR021C	HSP30	3	2.05	0.38	0.33	2.95
iPx381I		16	0.26	1.87	1.48	0.39
YLR092W	SUL2	12	1.06	0.68	0.57	1.28
YMR050C		13	0.79	1.47	1.65	1.24
YDR312W	SSF2	4	0.94	0.79	0.87	1.35
iPx447I		16	0.82	1.13	1.1	0.91
iLx524I		12	0.89	0.63	0.9	1.04
iJx007I		10	0.85	0.94	1	1.15
YMR116C	ASC1	13	1.03	1.01	0.75	1.14
iPx113I		16	1.72	0.56	0.43	1.85
YNL324W		14	0.52	1.56	1.43	0.53
YBL047C				0.87	0.64	0.68
iEx061I		5	0.73	1.19	1.01	0.71
YLR093C	NYV1	12	1.43	0.66	0.68	1.51
iOx090I		15	0.7	0.99	0.77	0.85
iEx127I		5	0.51	2.24	2.31	0.57
YGR278W		7	1.31	0.82	1.35	0.77
YDR313C	PIB1	4	1.6	0.65	0.55	1.79
iGx310I				1.04	1.03	0.87
iOx156I		15	0.55	1.87	1.87	0.6
iKx233I		11	0.66	1.13	0.83	0.73
YCL004W	PGS1	3	4.19	0.27	0.27	3.69
YNL325C	FIG4	14	0.8	1.62	1.47	0.78
YML033W		13	0.89	0.88	0.48	1.11
YIL110W		9	3.25	0.39	0.4	2.21
YGR279C	SCW4	7	0.76	1.62	2.08	0.54
YBR064W		2	1.2	0.82	0.93	1.14
iNx199I		14	0.63	1.29	1.55	0.69
iJx276I		10	1.15	0.98	0.9	1.16
iBx430I		2	0.97	0.75	0.71	1.16
YCR022C		3	1.97		0.98	1.5
iPx382I		16	0.24	2.75	2.45	0.36
YHR170W	NMD3	8	1.44	0.77	0.47	1.55
YMR051C		13	0.62	1.86	1.82	1.13
YDL230W	PTP1	4	0.39	2.05	1.7	0.43
iPx448I		16	0.69	1.33	1.15	0.76
iLx525I		12	0.86	1	1.06	0.87
iJx008I		10	0.9	0.98	0.84	1.34
YLR159W		12	1.08	1.17	1.4	0.89
YMR117C	SPC24	13	0.33	1.8	1.64	0.53
iPx114I		16	1.46	0.44	0.42	2.02
YBR065C	ECM2	2	0.93	1.14	1.22	0.83
iEx062I		5	0.74	0.96	0.92	0.88
YLR094C	GIS3	12	0.47	1.71	1.64	0.45
YGL196W		7	0.41	2.11	2.2	0.63
iOx091I		15	0.71		1.24	0.68
YDL231C		4	0.62	1.37	1.31	0.9
iEx128I		5	0.48	1.7	1.98	0.59
YDR314C		4	0.92	1.48	0.65	0.87
YNL260C		14	2.83	0.34	0.36	2.9
iOx157I		15	0.67	1.12	1.13	0.85
iKx234I		11	0.59	1.88	1.89	0.67
iGx311I		7	0.71	1.01	0.9	1.06
YCL005W		3	2.98	0.43	0.46	2.61
YNL326C		14	1.8	0.67	0.76	1.51
YIL111W	COX5B	9	1.39	0.6	0.56	1.17
YML034W	SRC1	13	0.58	1.16	1.11	0.83
YOR300W		15	0.44		1.91	0.43
iJx277I		10	0.82	1.4	1.14	1.15
iBx431I		2	0.88	1.01	0.97	1.18
YCR023C		3	1.06	1.06	1.07	1.29
YBL048W		2	1.57	0.62	0.56	1.7
iPx383I				0.55	0.7	0.99
iLx460I		12	2.68	0.33	0.25	2.54
iFx020I		6	1.06	0.65	0.61	1.14
YHR171W	APG7	8	2.17	0.45	0.33	2.31
YCL006C		3	1.76	0.59	0.59	1.39
YML035C	AMD1	13	0.56	1.71	1.69	0.7
iPx449I		16	0.95	0.97	0.81	1.43
iLx526I		12	1.26	0.73	0.72	0.9
iJx009I		10	1.79	0.43	0.37	1.82
YMR118C		13	0.58	2.2	1.66	0.48
iPx115I		16	1.45	0.5	0.43	1.72
YBR066C	NRG2	2	0.8	1.24	1.68	0.71
iGx580I		7	1	1.16	1.18	1.05
iEx063I		5	1.28	0.7	0.69	1.35
YLR095C				1.93	1.57	0.59
YGL197W	MDS3	7	0.46	2.34	2.17	0.48
iOx092I		15	0.46	2.2	2.55	0.41
iEx129I		5	0.67	1.45	1.18	0.62
YDR315C	IPK1	4	0.44	1.92	1.95	0.66
iOx158I		15	0.74	1.39	0.85	0.71
iKx235I		11	1	1.21	1.06	1.24
iGx312I		7	0.57	0.81	0.58	1.1
YMR052W	FAR3	13	1.02	1.24	0.98	0.82
YIL112W		9	0.83	1.24	1.28	0.84
YOR301W	RAX1	15	0.59	1.56	3.03	0.37
iJx278I		10	0.34	2.52	2.13	0.35
iBx432I		2	1.45	0.37	0.42	1.79
YCR024C		3	0.86	1.24	1.71	0.93
YBL049W		2	1.82	0.6	0.65	1.67
iPx384I		16	0.7	1.25	1.01	0.85
iLx461I		12	2.02	0.38	0.32	2.83
iFx021I		6	0.8	0.94	0.84	1.13
YHR172W	SPC97	8	0.98	0.82	0.86	1.02
YCL007C	CWH36	3	1.8	0.73	0.66	1.46
YMR053C	STB2	13	0.7	1.31	1.21	0.71
YDL232W	OST4	4	0.92	0.56	0.5	0.95
iPx050I		16	0.34	2.35	1.66	0.45
iLx527I		12	1.66	0.47	0.5	1.22
YNL261W	ORC5	14	2.02	0.5	0.41	2.7
iPx116I				0.43		1.96
YNL327W	EGT2	14	2.08	0.82	0.72	2.01
YNR010W	CSE2	14	4.54	0.27	0.25	4.5
YBR067C	TIP1	2	0.98	0.99	1.12	0.93
iGx581I		7	0.69	1.64	1.01	0.73
iEx064I		5	2.07	0.4	0.38	2.74
YHR173C		8	0.85	0.66	0.55	1.2
YDR250C		4	0.99	1.32	1.15	0.82
YGL198W		7	0.32	2.93	3.38	0.36
iOx093I		15	0.22	2.67	2.65	0.38
iKx170I		11	0.86	0.88	0.84	1.08
iOx159I		15	1.57	0.56	0.43	1.88
iKx236I		11	1.08	0.75	0.52	1.66
iGx313I		7	1.87	0.61	0.7	1.6
YNL328C	MDJ2	14	0.5	2.08	2.2	0.73
YNR011C	PRP2	14	3.42	0.37	0.39	3.61
YIL113W		9	0.34	2.21	1.76	0.31
YML036W		13	0.74	1.31	1.26	0.95
YMR119W		13	1.2	0.67	0.56	1.36
YGL199C		7	0.45	2.54	2.75	0.49
YOR302W				1.12		0.59
iJx279I		10	0.99	1.12	0.96	0.92
iBx433I		2	0.76	1.08	1.16	0.83
YCR025C		3	0.36	1.7	4.38	0.41
iPx385I		16	0.47	1.58	1.34	0.76
iLx462I		12	0.39	1.72	1.48	0.37
iFx022I		6	0.5	1.22	1.2	0.73
YLR096W	KIN2	12	1.06	0.77	0.67	1.43
YCL008C	STP22	3	1.45	0.72	0.71	1.13
YDL233W		4	0.67	1.35	1.06	0.85
iPx051I		16	0.38	2.04	1.58	0.53
YML037C		13	0.8	1.23	1.11	0.85
YIL114C	POR2	9	0.54	2	2.23	0.36
iLx528I		12	0.7	0.85	0.72	0.67
YDR316W		4	1.1	1.16	0.83	0.9
YNL262W				1	0.78	0.74
iPx117I		16	0.51	1.54	1.46	0.41
YBR068C	BAP2	2	0.61	2.67	2.48	0.55
iGx582I		7	0.38	2.66	1.6	0.45
iEx065I		5	0.41	2.13	2.54	0.46
YLR097C		12	2.67	0.37	0.28	3.3
iOx094I		15	0.29	2.43	1.93	0.37
iKx171I		11	1.09	0.71	0.67	1.1
YDL234C	GYP7	4	0.69	1.14	1	0.79
YNL263C	YIF1	14	0.73	1.65	1.82	0.7
iKx237I		11	0.75	1.12	0.84	0.96
iGx314I		7	1.53	0.55	0.61	1.2
iMx420I		13	0.5	1.54	1.52	0.38
YNL329C	PEX6	14	0.56	2.15	2.02	0.57
YMR054W	STV1	13	1.14	1.31	1.1	0.93
YOR303W	CPA1	15	0.53	1.82	3.09	0.36
iBx434I		2	0.8	0.84	0.76	0.99
YCR026C		3	0.55	1.92	1.7	0.51
iBx100I		2	0.3	1.28	1.11	0.6
YDR251W	PAM1	4	0.89	1.23	1.07	0.83
YHR174W				0.65	0.71	1.21
iPx386I		16	0.79	1.25	1.24	1.09
iLx463I		12	0.23	2.16	1.81	0.3
iFx023I		6	1.16	0.75	0.71	1.36
YCL009C	ILV6	3	1.9	0.67	0.75	1.35
YMR055C	BUB2	13	1.79	0.54	0.56	1.2
iPx052I		16	0.63	1.26	1.01	0.86
YML038C	YMD8	13	1.7	0.7	0.76	1.73
YIL115C	NUP159	9	0.48	1.27	0.9	0.66
iLx529I				1.07	1.12	0.7
YDR317W		4	1.98	0.54	0.65	2
iPx118I		16	1.26	0.5	0.43	2.43
YNR012W	URK1	14	4.12	0.36	0.37	4.07
YBR069C	VAP1	2	0.41	2.52	2.72	0.36
iGx583I		7	0.61	1.31	0.71	0.81
iEx066I		5	1.23	1.08	1.25	1.18
YLR098C	CHA4	12	0.72	1.11	0.98	0.91
iOx095I		15	0.53	1.57	1.64	0.59
iKx172I		11	0.97	0.78	0.74	1.32
YDL235C	YPD1	4	1.23	0.79	0.75	1.07
YNL264C	PDR17	14	1.13	1.02	0.9	1.14
iKx238I		11	0.63	1.69	1.86	0.69
iGx315I		7	0.51	1.05	1.04	1
iMx421I		13	1.49	0.52	0.49	2.18
YNR013C		14	2.31	0.48	0.48	2.29
YOR304W	ISW2	15	1.3	1.09	1.07	1.27
iBx435I		2	1.35	0.72	0.55	1.37
YCR027C	RSG1	3	1.03	1.27	1.77	0.64
iBx101I		2	0.56	1.13	1.05	0.8
YDR252W	BTT1	4	1.75	0.66	0.57	2.11
iLx464I						0.49
iPx387I				0.53	0.51	1.8
iFx024I		6	0.48		1.19	0.84
YHR175W	CTR2	8	0.75	1.27	1.06	0.79
YMR056C	AAC1	13	1.18	1.17	1.41	0.66
iPx053I		16	0.53	1.91	1.65	0.47
iLx130I		12	0.53	1.51	1.42	0.67
YDR318W	MCM21	4	1.75	0.73	0.72	1.89
iPx119I		16	0.65	0.88	0.81	1.06
iGx584I		7	0.56	1.6	1.56	0.56
iEx067I		5	0.66	1.49	1.67	0.58
YLR099C	ICT1	12	0.65	1.43	1.24	0.83
YDR253C	MET32	4	2.15	0.58	0.64	2.24
iOx096I		15	0.63	1.9	2.12	0.57
iKx173I		11	1.01	0.7	0.69	1.34
iGx250I		7	1.09	0.98	0.64	1.25
YDR319C		4	1.18	0.86	0.9	1.2
YNL265C	IST1	14	1.87	0.58	0.57	1.91
iKx239I		11	3.33	0.33	0.25	3.67
iGx316I		7	0.66	1.55	1.14	0.71
YIL050W	PCL7	9	0.48	2.97	3.33	0.44
iMx422I		13	0.48	1.18	1.11	0.57
YER007C-A		5	5.69	0.19	0.19	6.6
YIL116W	HIS5	9	2.22	0.53	0.59	2.03
YML039W		13	1.19	1.29	1.69	1.23
iBx370I		2	0.39	2.2	2.14	0.4
YOR305W		15	3.08	0.36	0.45	2.26
YDL170W	UGA3	4	0.63	1.37	1.46	0.75
YCR028C	FEN2	3	1.35	0.86	1.15	1.27
iBx102I		2	1.34	0.45	0.5	2.27
YIL051C	MMD1	9	0.43	2.21	2.27	0.41
YHR176W				0.97	1.34	0.43
iPx388I		16	1.62	0.77	0.57	1.4
iLx465I		12	0.68	1.69	1.6	0.59
iFx025I		6	1.39	0.48	0.38	2.02
YMR057C				1.11	0.79	0.7
YDL236W				0.45	0.39	0.76
iPx054I		16	0.62	1.26	0.71	0.53
iLx131I		12	0.82	1.13	1.04	0.7
YIL117C		9	0.69	0.88	0.73	0.98
YOR306C		15	3.79	0.36	0.35	3.16
YNR014W		14	0.74	1.64	2.02	0.38
YDL171C				1.28	0.93	0.76
iGx585I		7	0.45	1.7	1.84	0.53
iEx068I		5	1.61	0.54	0.49	2.23
iOx097I		15	0.24	2.33	2.22	0.46
iKx174I		11	1.07	0.84	0.96	1.07
iGx251I		7	1.42	0.83	0.66	1.54
iGx317I		7	0.56	1.09	0.8	0.7
iMx423I		13	0.86	1.02	0.92	0.93
YOR240W		15	1.01	1.18	1.31	0.77
iBx371I		2	0.51	2.12	2.39	0.48
YCR029C		3	0.6	1.8	1.52	0.59
YIL052C	RPL34B	9	0.72	1.74	1.65	0.75
YHR177W				2.25	1.8	0.42
iPx389I		16	1.35	0.63	0.47	1.75
iLx466I		12	0.58	1.54	1.46	0.72
iFx026I		6	1.38	0.48	0.52	1.89
iDx620I		4	0.36	2.67	2.3	0.51
iBx103I		2	1.78	0.52	0.49	1.82
YDR254W	CHL4	4	2.16	0.63	0.56	1.95
YDL237W		4	0.88	1.17	1.34	0.81
iPx055I		16	0.36	2.46	1.75	0.43
iLx132I		12	2.54	0.32	0.26	3.28
YNL266W		14	1.89	0.5	0.51	1.93
iAx080I				0.14		6.78
YOR307C	SLY41	15	1.25	0.86	0.97	1.38
YNR015W	SMM1	14	1.71	0.59	0.56	1.02
YDL172C		4	1.15	0.89	0.71	0.97
iGx586I		7	0.51	1.74	1.35	0.69
iEx069I		5	1.73	0.51	0.51	1.77
YDR255C				0.67	0.73	1.02
iOx098I		15	0.24	2.61	2.39	0.47
iKx175I		11	0.77	0.94	1.13	0.68
iGx252I		7	1.08	1.16	0.96	1.4
YDL238C		4	0.96		0.57	1.17
iGx318I		7	0.54	1.64	1.56	0.63
YJL010C		10	1.59	0.55	0.47	1.75
iMx424I		13	0.76	1.18	1.24	0.74
YMR058W	FET3	13	0.7	1.49	1.2	0.57
YNR016C	ACC1	14	0.79	0.84	0.64	1.47
YIL118W	RHO3	9	1.01	0.94	1.41	0.78
YOR241W		15	1.44	0.81	0.76	1.6
iBx372I		2	1.08	1.11	1.14	0.98
YHR178W				1.57	1.22	0.81
iLx467I		12	2.17	0.35	0.39	2.14
iFx027I		6	0.88	0.94	0.95	1.14
iDx621I		4	1.08	0.97	1.3	1.11
iBx104I		2	1.12	0.57	0.56	1.33
iPx056I		16	0.32	2.69	2.22	0.36
iLx133I		12	0.98	1.14	1.12	0.95
iHx210I		8	1.53	0.55	0.6	1.5
YIL119C	RPI1	9	0.87	1.57	1.65	0.79
YOR242C	SSP2	15	2.72	0.42	0.42	2.57
YNL267W	PIK1	14	0.95	1.34	1.29	0.91
iAx081I		1	2.36	0.23	0.19	2.97
YOR308C	SNU66	15	0.78	1.75	1.72	0.8
YDR190C	RVB1	4	1.39	0.55	0.7	1.54
iGx587I		7	2.09	0.43	0.4	2.33
YDR256C	CTA1	4	1.89	0.54	0.44	2.33
YDL239C				0.4	0.42	1.55
iOx099I		15	1.26	0.7	0.91	1.21
iKx176I		11	0.42	1.58	1.51	0.5
iGx253I		7	0.64	1.49	1.27	0.7
iGx319I		7	0.53	1.95	2.06	0.37
YIL053W	RHR2	9	1.28	0.91	0.96	1.05
YJL011C		10	1.24	0.88	0.96	1.33
iMx425I		13	0.54	1.31	1.15	0.55
YMR059W	SEN15	13	0.79	0.96	0.84	0.77
YPR200C	ARR2	16	0.89	0.83	1.5	0.75
iBx373I		2	0.65	1.93	1.71	0.62
YDL173W		4	1.29	1.03	1.01	0.94
iBx105I				0.69	0.53	1.03
iLx468I		12	0.45	1.57	1.92	0.45
iFx028I		6	0.62	0.85	1.25	0.6
YHR179W	OYE2	8	0.65	1.32	0.87	0.76
iPx057I		16	0.37	2.56	2.45	0.43
iLx134I		12	0.38	2.41	2.35	0.55
iHx211I		8	2.69	0.33	0.33	2.88
YOR243C		15	1.56	0.83	0.88	1.24
YNL268W	LYP1	14	0.36	3	3.19	0.36
iAx082I						1.38
YOR309C		15	0.91	1.17	1.02	0.91
YNR017W	MAS6	14	0.45	1.69	1.86	0.28
YDL174C	DLD1	4	0.99	0.91	0.77	1.12
iGx588I		7	1.95	0.42	0.39	2.67
YDR257C	RMS1	4	1.37	0.69	0.76	1.51
iKx177I		11	0.37	1.89	1.79	0.49
iGx254I		7	1.21	0.85	1	1.26
iMx360I		13	0.82	1.27	1.23	1.14
YIL054W		9	0.97	1.22	1.54	0.75
YJL012C		10	1.2	0.76	0.67	1.39
iMx426I		13	1	0.71	0.67	1.32
YOL160W		15	0.82	0.92	0.82	0.82
iBx374I		2	1.59	0.62	0.44	1.7
iBx040I		2	0.98	1	1.06	1.18
YDR191W	HST4	4	1.41	0.89	0.92	1.04
YIL055C		9	1.82	0.54	0.55	2.08
iBx106I		2	1.16	1.03	0.96	1.38
iLx469I		12	0.3	3.14	3.14	0.31
iFx029I		6	0.6	1.84	1.62	0.68
YOL161C		15	1.68	0.8	0.76	1.84
iPx058I		16	0.48	2.07	1.56	0.38
iLx135I		12	0.46	1.44	1.68	0.46
iHx212I		8	1.5	0.48	0.39	2.46
YNL269W		14	0.3	2.78	2.44	0.29
iAx083I				0.26
YDR192C	NUP42	4	1.68	0.54	0.75	1.57
YNR018W		14	0.43	2.57	2.71	0.42
YDL175C		4	3.21	0.42	0.41	3.53
iGx589I		7	2.58	0.38	0.42	2.52
YPR201W	ARR3	16	0.85	1.95	1.74	0.88
YDR258C	HSP78	4	0.59	1.42	0.96	0.77
iKx178I		11	0.38	2.3	2.46	0.45
iGx255I		7	2.34	0.44	0.38	2.25
iMx361I		13	2.13	0.38	0.34	2.89
YJR030C		10	0.66	1.07	1.12	1.04
YJL013C	MAD3	10	3.74	0.33	0.32	3.93
iMx427I		13	0.52	1.18	1.11	0.61
YOR244W	ESA1	15	1.96	0.57	0.57	1.82
iBx375I		2	1.07	1	1.04	1.15
iBx041I		2	0.53	1.46	1.61	0.61
iDx624I		4	1.38	0.67	0.59	1.47
iBx107I		2	1.42	0.75	0.79	1.7
iPx059I		16	0.8	1.26	1.03	1.11
iLx136I		12	1.02	1.16	0.72	0.89
iHx213I		8	0.59	1.36	1.31	0.86
YOR245C		15	2.31	0.6	0.68	1.83
iAx084I		1	6.89	0.15	0.2	5.47
YNR019W	ARE2	14	0.83	1.2	1.42	0.88
iGx190I		7	0.58	1.23	1.06	0.71
YPR202W		16	0.89	2.2	2.41	0.63
YDR259C	YAP6	4	0.34	2.56	2.12	0.45
iKx179I		11	0.38	1.65	2.44	0.4
iGx256I		7	2.19	0.57	0.43	1.93
YER150W	SPI1	5	2.35	0.43	0.46	2.56
iMx362I		13	0.53	1.77	1.72	0.7
YJR031C	GEA1	10	1.03	0.91	1.14	1.16
YIL056W		9	1.63	0.77	0.64	1.83
iMx428I		13	1.31	0.48	0.5	1.31
YOL162W		15	1.73	0.55	0.52	1.71
HYG				0.45		2.04
iBx376I		2	1.86	0.56	0.46	1.91
iBx042I		2	3.9	0.32	0.23	3.5
YDR193W		4	0.69	1.3	1.54	0.71
YER151C	UBP3	5	0.74	1.06	0.9	0.8
YDL176W		4	2.81	0.42	0.37	3.28
iLx071I		12	7.22	0.12	0.12	7.4
YIL057C		9	0.63	1.62	1.77	0.48
iDx625I		4	0.79	1.14	1.64	0.79
iBx108I		2	0.35	1.37	1.5	0.61
YOR180C	DCI1	15	0.83	2.03	1.92	0.5
iLx137I		12	1.13	0.81	0.6	1.39
iHx214I		8	0.55	1.34	1.63	0.72
YOR246C		15	0.99	1.26	1.32	0.84
iNx320I		14	0.67	1.58	1.13	0.82
YJL014W	CCT3	10	3.14	0.34	0.31	2.97
iAx085I		1	5.91	0.18	0.16	5.76
YDR194C	MSS116	4	0.73	1.76	1.51	0.61
YPL120W	VPS30	16	1.24	1.23	1.24	1.21
iGx191I		7	0.56	1.18	1.04	0.85
YDL177C		4	1.54	0.82	0.87	1.48
YPR203W		16	0.75	2.61	2.25	0.67
iGx257I		7	1.04	0.99	0.79	1.08
iMx363I		13	0.62	1.08	1.22	0.8
YJL015C		10	1.2	0.86	0.72	1.43
iMx429I		13	1.02	0.76	0.6	1.43
YOL163W		15	1.55	0.84	0.77	1.49
YPL121C	MEI5	16	0.8	1.51	1.36	1.01
iBx377I		2	0.82	0.9	0.76	1.09
iDx560I		4	1.03	1.07	1	1.06
iBx043I		2	1.58	0.46	0.46	2.06
YER152C		5	0.49	1.63	1.34	0.35
iLx072I		12	3.62	0.2	0.2	4.11
iDx626I		4	0.71	1.92	2.15	0.61
iBx109I		2	0.36	2.37	2	0.29
iLx138I				0.51		1.82
iHx215I		8	0.63	1.03	1.15	0.67
iNx321I		14	0.63	1.22	1.02	0.91
YJR032W	CPR7	10	1.01	0.92	0.86	0.89
iAx086I		1	6.23	0.12	0.08	8.25
iGx192I		7	0.76	1.46	1.26	0.78
YPR204W		16	1.22	1.21	1.53	1.01
iGx258I		7	0.72	1.3	1.5	0.76
iCx001I		3	1.04	1.42	1.36	0.96
iMx364I		13	0.6	1.49	1.51	0.75
YJR033C		10	0.71	1.33	1.15	0.7
YIL058W		9	0.73	1.87	1.98	0.64
iMx030I		13	3.51	0.33	0.35	2.83
YOR181W	LAS17	15	0.87	1.63	1.56	0.46
YOL164W		15	0.77	1.31	1.17	0.68
YPL122C	TFB2	16	0.97	1.55	1.34	1.01
YOR247W	SRL1	15	2.67	0.62	0.56	1.92
iBx378I		2	0.57	1.06	0.76	0.66
iDx561I		4	1.05	0.54	0.42	1.76
iBx044I		2	0.59	1.59	1.51	0.58
YDR195W	REF2	4	0.74	1.42	1.57	0.7
YER153C	PET122	5	0.73	0.83	0.85
YDL178W	AIP2	4	1.1	0.93	0.95	1.05
iHx150I				0.89	0.85	0.7
iLx073I		12	2.39	0.29	0.3	3.22
YIL059C		9	0.92	1.26	1.51	0.76
iDx627I		4	0.86	1.35	0.69	1.01
YOR182C	RPS30B	15	1.39	0.82	0.79	0.96
YOL165C	AAD15	15	1.16	1.11	0.98	0.98
iLx139I		12	2.31	0.39	0.31	2.88
iHx216I		8	0.74	1.2	1.01	0.92
iNx322I		14	1.2	0.74	0.81	1.71
YJL016W		10	0.96	0.81	0.87	1.32
iAx087I		1	3.96	0.22	0.27	4.87
iGx193I		7	0.45	1.34	1.47	0.74
iGx259I		7	0.48	1.81	1.77	0.38
YEL070W		5	0.87	1.18	1.33	0.94
iCx002I		3	0.49	2.07	2.12	0.48
iMx365I		13	0.3	2.81	2.35	0.48
YMR306C-A		13	0.64	2.29	2.33	0.51
iMx031I		13	2.08	0.37	0.35	2.13
YPL123C					0.43	2.09
YOR248W		15	2.69	0.46	0.4	2.08
iBx379I		2	0.91	0.81	0.69	1.13
iDx562I		4	2.49	0.29	0.26	3.12
iBx045I		2	0.53	1.85	1.87	0.57
YDL179W	PCL9	4	1.18	0.99	1.46	1.03
iLx074I		12	2.53	0.36	0.3	2.55
iHx151I		8	0.59	1.27	1.29	0.62
iDx628I		4	0.98	1.56	1.73	0.75
YOL166C		15	1.15	0.82	0.7	1.12
iHx217I		8	0.46	2.1	2.2	0.64
YOR249C	APC5	15	1.88	0.73	0.7	1.84
iNx323I				0.62	0.71	1.46
iJx400I		10	1.61	0.55	0.57	1.9
YJR034W	PET191	10	0.54	1.61	1.94	0.57
YJL017W		10	0.88	1.26	1.32	0.83
iAx088I		1	2.82	0.35	0.35	3.4
YPR140W		16	1.66	0.63	0.74	1.45
iGx194I		7	1.5	0.47	0.39	1.74
YEL071W		5	0.65	1.47	0.88	0.88
iMx366I		13	0.5	2.05	2.13	0.38
iCx003I		3	0.48	2.04	2.09	0.42
YER154W	OXA1	5	1.34	0.59	0.54	1.43
iMx032I		13	0.58	1.57	1.12	0.82
YOR183W		15	0.67	1.84	1.18	0.68
YPR141C	KAR3	16	1.4	0.93	0.9	1.57
iDx563I		4	1.18	0.98	0.8	1.28
iBx046I		2	0.46	2	1.52	0.48
YDR197W	CBS2	4	1.58	0.87	0.55	1.45
YER155C	BEM2	5	0.71	1.59	1.11	0.68
iLx075I		12	3.74	0.26	0.25	4.04
iHx152I		8	0.57	1.35	1.3	0.63
iDx629I		4	0.47	1.14	2.65	0.4
iHx218I		8	0.4	1.4	1.56	0.67
iNx324I		14	1.27	0.78	0.65	1.22
iJx401I		10	2.17	0.41	0.47	2.34
YJR035W	RAD26	10	0.72	1.12	1.13	0.74
YJL018W		10	0.56	1.53	1.44	0.65
iAx089I		1	1.8	0.47	0.29	3.01
YDR198C		4	1.55	0.76	0.62	1.51
iGx195I		7	2.17	0.33	0.28	2.21
YPL124W	NIP29	16	3.95	0.41	0.43	3.32
YEL072W		5	0.52	2	1.83	0.49
iCx004I		3	0.52	1.42	1.69	0.39
iMx367I		13	0.37	1.86	1.67	0.47
YJR036C		10	0.93	0.86	0.82	1.01
iOx550I		15	0.31	1.65	1.54	0.48
iMx033I		13	0.39	2.35	2.17	0.44
iIx110I		9	1.58	0.42	0.48	1.94
YOR184W	SER1	15	0.78	1.72	1.56	0.72
YPR142C		16	0.86	1.4	1.43	0.97
YEL073C		5	1.37	0.96	0.61	1.41
iBx047I				1
iDx564I		4	0.83	0.69	0.69	1.49
YER156C		5	0.36	2.53	2.21	0.39
iLx076I		12	4.12	0.14	0.11	5.27
iHx153I		8	1.13	0.89	0.75	0.98
iDx230I		4	0.84	1.31	1.1	0.84
YOR185C	GSP2	15	0.8	1.65	1.4	0.8
iHx219I		8	1.74	0.67	0.65	1.72
YFL030W		6	1.52	0.5	0.91	1.19
iNx325I		14	2.12	0.37	0.3	2.8
iJx402I		10	1.56	0.69	0.69	1.71
YMR251W-A	HOR7	13	0.84	1.23	1.76	0.82
YJL019W		10	0.58	2.02	1.93	0.56
YPL125W				0.58
iGx196I		7	0.88	1.08	0.98	1.03
YER090W	TRP2	5	1.9	0.59	0.49	1.64
iMx368I		13	0.34	2.39	2.42	0.38
iCx005I		3	0.59	1.71	2.1	0.45
iOx551I		15	0.48	1.26	0.87	0.71
iMx034I		13	0.63	1.55	1.66	0.56
iIx111I		9	0.53	1.78	1.66	0.55
YER091C	MET6	5	1.02	0.89	0.61	0.93
iDx565I		4	0.29	2.3	1.73	0.31
iBx048I		2	0.57	1.25	0.93	0.79
YDR199W		4	1.08	1.24	1	0.95
iLx077I		12	1.69	0.48	0.51	2.11
iHx154I		8	1.35	0.27	0.23	2.81
iDx231I		4	1.18	0.68	0.45	2.09
iNx260I		14	0.76	0.96	1.08
YFL031W	HAC1	6	0.56	1.76	2.07	0.25
iNx326I		14	1.08	0.75	0.68	1.55
iJx403I		10	0.62	1.25	0.81	0.9
YJR037W		10	0.86	1.52	1.45	0.76
YPL060W		16	2.28	0.59	0.65	2.3
YPR143W				1.34	1.05	1.06
YLR220W	CCC1	12	1.53	0.88	0.82	1.29
iGx197I		7	0.72	1.68	1.25	0.86
YPL126W	NAN1	16	0.66	2.28	1.97	0.62
YEL074W		5	1.03	1.53	1.39	1.14
iMx369I		13	0.37	1.96	1.94	0.52
iCx006I		3	0.63	1.9	1.59	0.8
YER157W	SEC34	5	1.02	1.32	1.44	0.96
YJR038C				0.95	0.65	0.61
YKL180W	RPL17A	11	2.47	0.49	0.48	1.86
iOx552I		15	1.02	0.88	0.94	1.05
iMx035I		13	2.69	0.37	0.43	2.18
iIx112I		9	0.45	1.9	1.63	0.64
YOR186W		15	0.39	1.91	1.82	0.43
YPR144C		16	0.58	2.23	2.34	0.55
YLR221C		12	0.61	2.17	2.39	0.69
YPL127C					1.15	0.49
YEL075C		5	0.8	2.37	2.42	0.74
iDx566I		4	0.29	2.35	2.36	0.5
iBx049I		2	0.49	1.59	1.53	0.64
YER158C		5	1.22	0.8	0.74	1.35
iDx232I				1.14	0.98	0.58
iLx078I		12	2	0.42	0.47	2.24
iHx155I		8	2.22	0.41	0.47	2.12
iNx261I		14	2.74	0.44	0.59	1.57
YFL032W		6	0.49	3.03	2.05	0.4
iNx327I		14	0.48		1.54	0.61
iJx404I		10	0.79	1.22	1.28	0.97
YPL061W	ALD6	16	0.62	1.62	1.67	0.63
iPx510I		16	0.69	1.2	1.02	0.9
iGx198I		7	1.23	0.84	0.61	1.46
YER092W		5	0.84	1.58	1.74	0.74
YFR050C	PRE4	6	1.93	0.61	0.48	1.76
YFL033C	RIM15	6	0.99	1.41	0.98	1.11
iCx007I		3	1.02	1.13	1.05	1.01
YKL181W	PRS1	11	0.98	1.17	0.8	1.06
iMx036I		13	0.77	1.24	1.05	0.83
iIx113I		9	1.91	0.45	0.49	2.21
YOR187W	TUF1	15	0.43	3.17	3.49	0.49
YLR222C		12	1.18	0.83	0.81	1.41
YPL128C	TBF1	16	1.52	0.86	0.83	1.4
YER093C				1.38	1.3	0.72
iHx090I		8	0.71	1.42	1.47	0.82
YEL076C		5	0.61	2.23	2.02	0.54
iDx567I		4	0.49	1.87	1.82	0.52
YER159C	BUR6	5	0.78	1.16	2.55	0.6
iLx079I		12	1.98	0.45	0.37	2.21
iHx156I		8	1.76	0.46	0.41	2.19
iDx233I		4	0.78	0.98	1.09	0.84
iNx262I		14	0.58	1.44	1.46	0.63
iNx328I				1.1	1.04	0.66
YJR039W				1.54	1.05	0.75
iJx405I		10	0.79	1.27	1.41	0.68
YPL062W		16	0.35	2.22	2.91	0.29
iPx511I		16	0.6	1.12	1.47	0.68
YPR145W	ASN1	16	0.75	1.59	1.28	0.84
iGx199I		7	1.6	0.49	0.33	2.24
YFR051C	RET2	6	0.85	1.36	1.35	0.63
YBL111C		2	0.92	1.98	2.56	0.8
iCx008I		3	0.9	1.06	1.17	1.04
YKL182W	FAS1	11	0.52	1.23	0.95	0.66
iOx554I		15	1.78	0.41	0.33	2.44
iMx037I		13	0.96	1.14	1.12	0.76
iIx114I		9	1.17	0.9	0.69	1.4
YOR188W	MSB1	15	0.75	1.31	1.36	0.82
YPR146C		16	2.27	0.56	0.42	2.2
YLR223C	IFH1	12	0.66	1.83	1.67	0.8
iOx220I		15	0.69	1.18	1.23	0.78
YER094C	PUP3	5	0.36	2.37	2.36	0.46
iHx091I		8	0.43	2.54	2.34	0.5
YEL077C		5	0.87	1.42	1.9	1.01
iDx568I		4	0.98	1.03	1.02	0.91
iHx157I		8	0.79	0.99	1.02	1.1
iDx234I		4	1.3	0.66	0.5	1.7
iJx340I				1	0.81	0.82
iNx263I		14	0.44	1.22	0.88	0.52
YFL034W		6	1.83	0.62	0.89	1.67
YPR080W	TEF1	16	0.66	1.98	2.3	0.59
iNx329I		14	0.34	1.38	1.2	0.6
iJx406I		10	0.98	0.76	0.7	1.16
YPL063W		16	0.61	1.44	2.18	0.56
iPx512I		16	0.51	1.57	1.75	0.67
YPL129W	ANC1	16	2.17	0.55	0.61	2.06
YBL112C		2	0.73	1.71	1.89	0.73
YFL035C		6	2.24	0.55	0.62	2.07
iCx009I		3	1.17	0.74	1.01	1.26
YPR081C		16	1.99	0.7	0.74	1.54
YGL260W		7	1.77	0.86	0.79	1.46
YKL183W		11	0.56	1.74	1.46	0.49
YPL064C		16	1.02	1.15	1.19	0.93
iOx555I		15	1.01	1.14	1.08	0.99
iMx038I		13	0.69	2.04	2.02	0.67
iIx115I		9	1.3	0.99	0.69	1.15
YOR189W		15	1.23	0.97	1.03	1.04
YPR147C		16	2.35	0.67		1.43
iOx221I		15	0.35	1.26	0.98	0.52
iHx092I		8	1.07	1	1.14	0.95
iDx569I		4	0.4	1.41	1.23	0.53
YGL261C		7	2.13	0.83	0.88	1.83
iHx158I		8	1.87	0.24	0.22	3.12
iDx235I		4	1.05	0.74	0.62	1.31
YFR052W	RPN12	6	0.99	1.22	1.17	0.92
iNx264I		14	0.78	0.94	0.94	1
iJx341I		10	0.58	1.67	1.47	0.49
iJx407I		10	1.62	0.57	0.6	1.7
iPx513I		16	1.66	0.4	0.36
YLR224W		12	0.62	1.44	1.26	0.84
YER095W	RAD51	5	0.43	1.83	1.57	0.5
YBR130C	SHE3	2	2.02	0.89	0.86	1.5
YFR053C	HXK1	6	1.15	0.84	1.29	0.82
YBL113C		2	1.45	1.35	1.85	1.04
iOx490I				0.6	0.39	1.05
iIx050I		9	0.3	3.27	2.97	0.29
YPR082C	DIB1	16	0.67	1.04	0.73	0.74
YKL184W	SPE1	11	0.41	1.87	2.49	0.41
iOx556I		15	0.65	1.61	1.64	0.78
iMx039I		13	0.58	1.13	1.29	0.75
iIx116I		9	0.69	1.14	1.06	0.88
YPR148C		16	0.78	1.13	1.1	0.92
YLR225C		12	0.66	1.4	1.26	0.76
YGR010W		7	1.2	1	1.08	1.59
iOx222I		15	0.4	1.8	1.9	0.5
iHx093I		8	1.36	0.67	0.75	1.23
iDx170I		4	0.68	0.87	0.86	0.85
iHx159I		8	1.1	0.92	0.85	1.09
iDx236I		4	1.26	0.68	0.54	1.54
iNx265I		14	2.47	0.27	0.25	2.7
iJx342I		10	0.43	1.34	1.08	0.56
YFL036W	RPO41	6	1.01	1.09	1.14	0.98
iJx408I		10	0.99	1.23	0.87	1.49
YPL065W	VPS28	16	1.3	0.56	1.02	0.89
iPx514I		16	0.53	1.28	1.29	0.81
YER096W	SHC1	5	1.11	0.98	1.66	0.72
YFR054C		6	1.74	0.49	0.8	1.38
iIx051I				2.01	1.75	0.4
iOx491I		15	1.01	0.73	0.66	1.2
YGL262W				0.56		0.84
YLR160C	ASP3-4	12	0.77	1.43	1.4	0.7
YKL185W	ASH1	11	0.59		1.76	0.45
iOx557I		15	0.76	1.17	1.12	1.1
iIx117I		9	0.59	1.93	2.09	0.63
YGR011W		7	0.94	0.85	0.67	1.23
iOx223I		15	0.4	1.65	2.2	0.55
iKx300I		11	0.43	1.87	1.83	0.51
YML102C-A		13	0.25	3.23	2.63	0.38
YML100W	TSL1	13	1.06	0.93	0.92	1.3
iDx171I		4	0.61	1.08	1.02	0.84
iHx094I		8	1.09	0.67	0.55	1.48
YGR280C		7	0.6	1.59	3.71	0.48
YKL186C	MTR2	11	0.5	1.43	1.93	0.33
iDx237I		4	1.35	0.49	0.65	1.45
YBR131W	CCZ1	2	1.54	0.61	0.7	1.36
iNx266I		14	1.26	0.73	0.48	1.62
iJx343I		10	0.55	1.34	1.18	0.8
YFL037W	TUB2	6	0.35	3.62	3.86	0.32
YPR083W		16	0.82	1.53		0.9
YPL066W		16	0.82	1.39	1.7	0.72
YML101C				1.71	1.78	0.44
iPx515I		16	0.76	1.06	1.22	0.91
YPR149W	NCE102	16	0.51	1.94	1.77	0.42
YLR226W	BUR2	12	0.62	1.35	1.56	0.65
YER097W		5	0.81	1.37	1.24	0.66
YBR132C	AGP2	2	1.72	0.89	0.86	1.48
iOx492I		15	1.22	0.47	0.41	1.66
iIx052I		9	0.61	1.22	1.2	0.76
YFL038C	YPT1	6	0.39	3.44	2.52	0.37
YPL067C		16	0.53	1.07	2.13	0.19
iOx558I		15	1.2	0.7	0.65	1.52
iIx118I		9	0.83	1.39	1.26	0.95
YLR227C		12	0.79	1.58	1.46	1.01
YGR012W		7	1.07	1.03	0.98	1.17
iOx224I		15	0.93	1.06	1.06	0.8
iKx301I		11	0.5	1.32	0.94	0.76
YBL101W-A		2	0.9	1.58	1.56	1.08
YBL101W-B		2	0.8	1	0.84	1.21
[truncated: 10,798 more rows]
