# Supplementary material for: Genome-Wide Mapping of the Cohesin Complex in the Yeast Saccharomyces cerevisiae
Source: PLoS Biol. 2004 Jul 27;2(9):e259. doi: 10.1371/journal.pbio.0020259 (PMC490026; doi:10.1371/journal.pbio.0020259)
Supplement: Dataset S6 — File Mcd1-18Myc_W303_NZglu_exp. (221 KB TXT). [file pbio.0020259.sd006.txt]

NAME	GENE	CHR	ya1s4p2_109	ya1s4p2_125	ya1s4p2_0115FR	ya1s4p2_0111FR	ya1s4p2_0112
			1.5	1.52	0.19	0.31	6.39
YEL054C	RPL12A		0.13	0.09	15.77	15.42	0.1
YER137C			1.17		0.76	0.52
YOR166C			0.85	0.81	1.26	1.02	0.85
YHL006C			0.87	1.1	0.92	0.83	0.87
YFL011W	HXT10		0.83		1.31	1.04	1.04
YMR237W			1.2	1	1.03	0.97	1.04
YDL097C	RPN6		1.37	1.19	0.77	0.75	1.75
YLR200W	YKE2		0.81	0.82	1.23	1.1	1.07
YCL060C			1.05	1.3	0.81	0.66	1.22
YMR294W-A			1.77	1.63	0.7	0.72	1.7
YGR066C			1.54		0.53
YGL049C	TIF4632		0.71	0.61	1.7	1.51	0.66
YKL160W			1.24	1.16	0.94	1.05	1.23
YDR434W			0.74	0.84	1.29	1.45	0.8
YOL083W			3.27	2.63	0.36	0.6	2.23
YPL041C			0.55		1.8		0.53
YHR023W	MYO1		1.1	0.97	0.99	0.91	1.25
YDR100W			1.3	1.4	0.83	0.9	1.28
YLR201C			1.04	0.98	1.02	1.04	1.13
YOL149W	DCP1		0.77	0.66	1.28	1.16	0.82
YNL112W	DBP2		0.3	0.24	4.17	2.93	0.37
YEL055C	POL5		0.52	0.41	2.6	2.29	0.46
YER138C			19	16.16	0.09	0.08	19.33
YDR435C			1.08		0.64	0.69	0.97
YKL161C			0.61	0.56	1.55	1.34	0.76
YOR167C	RPS28A		0.32	0.32	3.99	4.82	0.33
YHR024C	MAS2		1.11	0.48	2.13	1.86	0.61
YDR101C			0.36	0.36	2.89	2.54	0.41
YMR172W	HOT1		1.11	0.87	1.07	1.16	0.87
YHL007C	STE20		0.68	0.45	2	1.63	0.61
YMR238W	DFG5		1.01		1.09	1.07	1.2
YJR018W			1.04	0.92	1.15	1.27	0.77
YDL098C	SNU23		1.05	1.15	0.91	0.97	1.15
YPR124W	CTR1		8.49	8.52	0.16	0.21	5.18
YCL061C							1.05
YPL107W			2.31	2.02	0.45	0.52	2.16
YBR186W	PCH2		0.62	0.51	1.85	1.76	0.58
YGR067C			0.59	0.52	1.71	1.58	0.6
YER072W	NRF1		2.39	2.51	0.49	0.45	3.2
YFL013C			1.36	1.34	0.77	0.68	1.54
YOL084W			2.64	3.71	0.36	0.49	2.26
YMR239C	RNT1		0.89	0.62	1.46	1.47	0.64
YJR019C	TES1		1.35	1.71	0.55	0.72	1.41
YAL058C-A			1.12	0.97	1.07	1.37	0.8
YPL042C	SSN3		1.3	1.12	1.02	1.11	1.08
YLR202C			1.6	1.62	0.74	0.67	1.72
YNL113W	RPC19		0.61	0.63	1.59	1.57	0.72
YDR370C			0.83	0.9	1.07	1	0.92
YER139C			1.47	1.19	0.7	0.78	1.1
YOL085C					0.83	0.82
YKL162C			0.7	0.52	0.99
YML090W			1.56	1.36	0.61	0.71	1.36
YDR102C			0.83	1.08	0.75	0.66	1.2
YFR030W	MET10		1.26	1.12	0.99	0.56	2.27
YHL008C					0.94	0.95
YMR173W	DDR48		2.81	2.98	0.39	0.43	3.46
YNL114C			0.62	0.68	1.32	1.31	0.71
YPR125W			0.86	0.77	1.31	1.06	1.07
YPL108W			0.79	0.8	1.24	1.24	0.88
YBR187W			0.63	0.6	1.77	2.02	0.59
YGR068C			0.94	1.09	1.05	0.79	1.14
YCR024C-A	PMP1		1.25	0.98	1.63	1.55	1.41
YML091C	RPM2		1.34	1.11	1.08	0.83	1.4
YER073W	ALD5		0.49	0.32	2.78	1.8	0.42
YMR174C	PAI3		5.3	7.81	0.17	0.36	5.12
YFR031C	SMC2		1.4	1.14	0.92	0.94	1.02
YEL056W	HAT2		0.77	0.77	1.57	1.71	0.66
YPR060C	ARO7		0.44	0.47	2.34	2.27	0.46
YDR436W	PPZ2		1.97	1.87	0.6	0.67	1.6
YOR168W	GLN4		0.41	0.43	2.6	2.37	0.4
YHR025W	THR1		1.03	0.92	0.92	1.1	1.07
YPR126C			0.62	0.63	1.73	1.21	0.76
YLR203C	MSS51		0.72	0.68	1.52	1.5	0.75
YPL109C			2.08	2.25	0.42	0.59	1.82
YBR188C	NTC20		1.53	1.22	0.86	0.83	1.44
YDL099W			1.26	1.12	0.82	0.81	1.49
YEL057C			1.02		0.88	0.64	1.41
YCL062W			0.42		1.68	1.24	0.63
YDL020C	RPN4		3.94	3.94	0.27	0.25	3.93
YOL086C	ADH1		0.97	1.34	1.21	0.89	1.53
YOR169C			0.55	0.5	2.32	2.07	0.58
YHL009C	YAP3		0.88	0.81	1.01	1.12	0.82
YFL014W	HSP12		72.39	133.48	0.02	0.02	78.75
YNL115C			2.22	2.19	0.51	0.59	2.14
YPL043W	NOP4		0.38	0.31	3.17	2.81	0.4
YCRX10W			0.67	0.59	1.54	1.27	0.77
YML092C	PRE8		1.26	1.22	0.88	0.69	1.8
YER074W	RPS24A		0.21	0.14	5.3	5.06	0.22
YDR371W			1.58	1.45	0.71	0.74	1.43
YFR032C			1.18	1.23	1.42	1.44	0.65
YFL015C			0.62	0.51	1.62	1.46	0.66
YPR061C			2.4		0.45	0.78	1.5
YGL240W	DOC1		0.85	0.88	0.93	0.87	1.03
YDR437W			1.01	0.89	0.93	0.85	0.98
YKL163W	PIR3		4.63	5.97	0.22	0.16	7.37
YPL044C			0.5	0.69	1.81	1.53	0.63
YDR103W	STE5		3.17	3.31	0.3	0.33	3.59
YHR026W	PPA1		0.67	0.57	1.55	1.26	0.69
YER075C	PTP3		1.13	0.76	1.35	1.16	0.8
YDR372C			1.1	1.01	1.16	1.2	0.93
YCR080W			0.69	0.76	0.87		0.89
YCL063W			0.49	0.39	1.54	1.45	0.6
YOL087C			1.06	0.99	1.05	1.11	1
YKL164C	PIR1		0.63		1.07	0.95	0.97
YGR069W			0.6	0.42	1.38	0.98	1.05
YHR027C	RPN1		1.09	0.62	1.48	1.09	0.34
YDR104C			0.84	1.01	0.99	1.02	1
YNL050C			1.18		0.87		1.18
YMR175W	SIP18		5.1	6.4	0.18	0.39	2.94
YCRX11W			0.61		1.2		0.79
YPR127W			6.79	4.88	0.18	0.26	5.2
YLR204W	QRI5		0.31	0.27	3.68	2.63	0.43
YMR153C-A			0.96	1.33	0.87	0.94	1.15
YCL064C	CHA1		5.11	5.65	0.17	1.14	0.77
YBR189W	RPS9B		0.1	0.1	10.23	8.46	0.12
YFR033C	QCR6		2.09	1.8	0.68	0.69	2.1
YEL058W	PCM1		1.2	1.08	1.01	0.86	1.23
YFL016C	MDJ1		2.69	2.87	0.41	0.46	2.24
YGL241W	KAP114		1.01	0.74	1.16	1.17	0.56
YDR438W			1.7	1.69	0.65	0.88	1.59
YDL021W	GPM2		4.64	6.76	0.16	0.37	3.57
YPR128C			1.11	1.36	0.91	1.08	0.94
YLR205C			0.23	0.24	4.74	4.73	0.28
YNL116W			1.2	1.57	0.88	0.81	1.4
YER076C			0.96	1.02	1.02	1	0.91
YCR081W	SRB8		0.87	0.78	1.06	1.22	0.9
YOL088C	MPD2		1.44	1.43		0.7	1.42
YKL165C	MCD4		1.28	0.63	1.35	1.13	0.57
YGL242C			1.56	1.6	0.66	0.69	1.55
YIL170W	HXT12		0.54	0.67	1.41	1.23	0.66
YML093W			0.91	0.86	1.27	1.28	0.67
YHR028C	DAP2		0.97	0.99	1.02	0.98	1.1
YDR105C			1.86	1.54	0.6	0.82	1.54
YBR110W	ALG1		1.05	1.05	0.91	1.02	1.08
YMR176W	ECM5		1.11	1.09	1.01	1.09	0.55
YPR062W	FCY1		0.79	0.84	1.87	1.99	0.76
YPL045W	VPS16		1.04	0.96	0.97	0.98	0.92
YCRX12W			0.57	0.54	1.38	1.18	0.77
YDR373W	FRQ1		1.01	1.05	0.94	1.14	1.1
YFR034C	PHO4		0.46	0.44	2.72	2.43	0.43
YEL059W			0.9	0.72	1.03	0.73	0.92
YBR111C	YSA1		1.94	1.97	0.59	0.73	1.72
YFL017C	GNA1		0.91	1.02	1.14	1.27	0.96
YPR063C			0.74	0.81	1.57	1.42	0.82
YOR360C	PDE2		0.97	0.74	1.38	1.35	0.81
YDR439W	LRS4		1.01			0.82	0.61
YDL022W	GPD1		2.42	2.49	0.55	0.65	1.9
YPL046C	ELC1		1.26	1.16	1.1	1.15	0.92
YNL051W			1.12	1.08	0.9	0.82	1.08
YNL117W	MLS1		0.23	0.38	3.55	2.94	0.18
YDR374C					0.63		1.47
YER077C			1.26	1.33	0.71	0.78	1.38
YCR082W			2.97	3.13	0.36	0.32	3.18
YDR040C	ENA1		1.18	1.37	0.95	0.9	0.98
YCL065W			0.76	1.13	1.44	1.44	0.72
YOL089C	HAL9		1.01	0.98	1.05	1.02	0.9
YKL166C	TPK3		0.96	0.82	0.95	0.93	0.8
YDL023C			2.24	1.66	0.54	0.81	1.71
YIL171W	HXT12		0.82	1.09	1.35	1.26	0.87
YML094W	GIM5		0.77	0.66	1.5	1.23	0.87
YHR029C			1.86	1.91	0.54	0.51	2.17
YMR177W	MMT1		0.74	0.64	1.42	0.98	1.01
YNL118C	DCP2		0.76	0.7	1.36	1.28	0.85
YLR140W			1.28	1.29	0.77	0.82	1.46
YPR129W	SCD6		1	0.77	1.24	1.24	0.96
YLR206W	ENT2		1.14	0.8	1.2	1.22	0.92
YCRX13W			1.65	1.83	0.68	0.8	1.28
YML095C	RAD10		1.1	0.91	1.14	1.3	0.73
YIL172C			0.82	0.9	1.5	1.48	0.75
YFR035C			0.71	0.81	1.23	1.28	0.85
YBR112C	CYC8		0.53	0.46	1.73	1.29	0.68
YGR260W			1.38	1.39	0.76	1.1	0.86
YFL018C	LPD1		1.17	1.2	0.92	1.12	0.97
YOR361C	PRT1		0.66	0.45	2.39	1.84	0.5
YGL243W	TAD1		1.01	0.95	1.05	1.26	0.86
YDR106W	ARP10		0.97	1.31	0.66	0.71	1.19
YNL052W	COX5A		1.83	1.81	0.65	0.84	1.42
YER078C			0.91	0.98	1.08	0.98	0.97
YDR375C	BCS1		0.93	0.89	1.13	1.2	0.83
YCR083W	TRX3		2.67	3.08	0.4	0.49	2.8
YGR261C	APL6		0.62	0.61	1.63	1.35	0.7
YCL066W	HMLALPHA1		0.6		1.09	0.92	0.9
YKL167C	MRP49		0.87	0.91	1.23	1.12	1.01
YDL024C			1.08	1.86	0.97	0.83	1
YDR107C			1.09		0.86		0.74
YJL130C	URA2		0.93	1.02	1.28	1.08	1.09
YMR178W			1.68	1.71	0.64	0.75	1.6
YPR064W			1.04	1.21	0.77	0.7	1.29
YLR141W	RRN5		0.55	0.46	1.75	1.49	0.46
YPL047W			0.79	0.99	1.27	1.05	0.91
YCR084C	TUP1		0.38	0.24	2.71	2.67	0.37
YOL010W			0.66	0.56	1.64	1.25	0.73
YLR207W	HRD3		0.84	0.78	1.3	1.3	0.8
YCRX14W			0.49	0.65	1.43	1.06	0.66
YHR139C-A			0.81	0.68	1.81	2.12	0.58
YCL067C	HMLALPHA2		2.57	2.55	0.43	0.46	2.86
YBL030C	PET9		0.86	0.96	1.75	1.71	1.16
YDR041W			1.21	1.03	1	0.89	1.29
YFL019C			1.07	1.12	0.51	0.51	0.86
YOR362C	PRE10		1.65	1.57	0.75	0.54	2.4
YGL244W	RTF1		1.29	1.1	0.9	0.83	1.23
YNR070W			0.62	0.65	1.65	1.48	0.64
YNL053W	MSG5		0.89	0.93	1.15	1.02	1.1
YNL119W			0.17	0.15	5.64	6.49	0.21
YDR042C					0.4	0.49	1.47
YGR262C			1.1	1	1.12	1.23	0.86
YKL168C	KKQ8		1.38	1.28	0.68	0.79	1.18
YDL025C			1.17	0.9	0.99	0.97	1.39
YNR071C			0.6	0.64	1.22	1.3	0.67
YML096W			0.98	0.8	1.44	1.27	0.81
YIL173W	VTH1		1.27	0.61	1.65	1.46	0.36
YJL131C			1.48	1.49	0.68	0.69	1.42
YBR113W			0.48	0.28	1.56	1.48	0.62
YMR179W	SPT21		1.02	0.9	1.16	1	0.99
YFR036W	CDC26		1.04	1	1.27	1.07	0.94
YPR065W	ROX1		1.6		0.53	0.62	1.75
YLR142W	PUT1		7.85	9.34	0.13	0.17	8.07
YPL048W	CAM1		0.59	0.58	1.97	1.95	0.53
YOL011W	PLB3		1.31	1.11	0.82	0.71	1.54
YLR208W	SEC13		0.71	0.69	1.38	1.27	0.73
YCRX15W			1.6		0.41	0.52	1.64
YCL068C			1.22		0.77	0.78	1.18
YML097C	VPS9		0.77	0.55	1.57	1.3	0.74
YER079W			4.01	4.25	0.28	0.39	3.29
YDR376W	ARH1		1	1.09	0.91	1.04	1.02
YFR037C	RSC8		1.11	0.94	1.09	0.72	1.16
YLL060C	GTT2		74.26	83.55	0.01		120.98
YOR363C	PIP2		0.99		0.72	0.73	0.76
YGL245W			0.39	0.45	2.38	2.69	0.42
YPL049C	DIG1		1.42		0.84	0.81	1.36
YDR108W	GSG1		0.73	0.77	1.19	1.18	0.71
YNL054W	VAC7		0.92	0.92	1.07	1	1.14
YLR209C			1.35	1.46	0.91	0.98	1.28
YCRX16C			0.43	0.45	2.42	1.75	0.52
YOL012C	HTA3		0.69	0.72	1.5	1.57	0.66
YMR100W	MUB1		0.97	0.79	1.21	1.04	0.96
YCR085W			0.61		1.09	0.99	0.8
YGR263C			1.03	0.98	0.9	0.93	0.94
YDR043C	NRG1		1.45	1.54	0.42		1.6
YKL169C			1.01	1	1.16	1.03	1.22
YGL246C	RAI1		0.72	0.73	1.36	1.35	0.72
YBL031W	SHE1		0.64	0.68	1.3	1.04	0.77
YIL174W			1.01	0.91	0.83	0.79	1.28
YDR109C			1.51	1.45	0.65	0.65	1.56
YNL055C	POR1		6.3	7.05	0.26	0.2	7.87
YBR114W	RAD16		0.74	0.7	1.43	1.3	0.9
YPR066W	UBA3		1.2	1.96	0.66	0.69	1.31
YLR143W			0.8	0.77	1.34	1.34	0.82
YMR101C	SRT1		1.47	2.14	0.59	0.5	1.66
YGL180W	APG1		0.79	0.79	1.11	0.81	1.09
YDR377W	ATP17		1.51	1.67	0.65	0.72	1.36
YBR115C	LYS2		0.76	0.67	1.46	1.77	0.58
YLR144C	ACF2		1.37	1.49	0.67	0.92	1.38
YDL026W			1.37	1.34	0.68	0.67	1.26
YNR072W						0.99	1.17
YJL132W			6.07	7.38	0.18	0.22	5.4
YNL310C			0.92	0.9	1.17	0.99	0.85
YOL013C	HRD1		1.24	1.15	1	1.01	0.98
YDR378C	LSM6		1.05	1.16	1.16	1.24	1.05
YCR086W			1.4	1.72	0.7	0.64	1.96
YGR264C	MES1		0.52	0.39	2.49	2.36	0.46
YCL069W			0.59	0.68	1.37	1.41	0.69
YDL027C			2.7	2.77	0.39	0.44	2.57
YNR073C					0.67	0.78	1.23
YJR150C	DAN1		0.45	0.4	1.97	1.49	0.63
YBL032W			0.49	0.46	1.99	1.79	0.48
YML098W	TAF19		1.22	1.32	0.85	0.8	0.98
YIL175W			1.74	1.61	0.57	0.54	1.87
YLL061W	MMP1		1.13	1.36	0.8	0.74	1.33
YFR038W			0.9	0.84	1.19	1.21	0.84
YER001W	MNN1		0.78	0.63	1.47	1.82	0.61
YPR067W	ISA2		1.58	1.66	0.63	0.49	2.3
YOR364W			1.28		0.81		0.69
YMR102C			0.89	0.72	1.43	1.22	0.87
YOR030W	DFG16		1.13		0.74	0.86	0.85
YCR097WA			3.12	3.97	0.24	0.28	3.4
YCR097WB			3.68	4.53	0.23	0.27	3.79
YCRX17W			0.8	0.89	1.05	0.96	1.08
YBR050C	REG2		0.74	0.85	1.11	0.94	1.03
YML099C	ARG81		0.72	0.55	1.57	1.06	0.65
YIL176C			1.75	1.79	0.8	0.84	1.68
YBL033C	RIB1		2.07	2.32	0.43	0.52	2.16
YGL181W	GTS1		0.88	0.81	1.04	1.2	0.96
YFR039C			1.4	1.51	0.77	0.63	1.82
YBR116C			8.14		0.22	0.97	2.67
YLL062C			0.71	0.87	1.99	2.3	0.7
YDR044W	HEM13		0.16		7.12	8.13	0.16
YPR068C	HOS1		1.65	1.73	0.49	0.49	1.92
YOR365C			1.28		0.52	0.55	1.03
YGL247W			1.53	1.53	0.52	0.58	1.87
YJL133W	MRS3		0.52	0.59	2.21	1.18	0.55
YNL056W			2.4	2.61	0.46	0.53	3.04
YCRX18C			0.61	0.58	1.38	1.04	0.9
YNL311C			1.22	1	1.04	0.94	1.1
YCR087W			0.35	0.46	3.25	2.76	0.43
YDR045C	RPC11		0.6	0.61	1.4		0.6
YDL028C	MPS1		1.39	0.99	0.93	0.93	0.85
YJR151C			1.04	0.66	1.31	1.23	0.86
YPL240C	HSP82		1.77	1.53	0.82	0.97	1.39
YER002W			0.7	0.6	1.7	1.39	0.89
YLR145W			0.91	1.03	1.25	1.06	0.97
YMR103C			3.98	3.48	0.3	0.35	3.31
YOR031W	CRS5		2.06	2.16	0.52	0.66	1.49
YOL014W			1.15	1.12	1.01	0.67	1.62
YIL177C			1.93	2.16	0.57	0.62	1.89
YBL034C	STU1		1.1	1.14	0.86	1.01
YDR379W	RGA2		1.56	1	0.7	0.71	1.49
YBR117C	TKL2		4.99	11.79	0.21	0.42	2.62
YLL063C	AYT1		1.14	1.39	0.68	0.73	1.19
YGR265W			0.31	0.4	2.45	1.53	0.41
YPR069C	SPE3		0.51	0.51	2.05	2.41	0.43
YLR146C	SPE4		0.88	0.82	1.25	1.01	1
YER003C	PMI40		0.66	0.65	1.62	1.78	0.62
YDR300C	PRO1		0.73	0.58	1.78	1.82	0.54
YGL248W	PDE1		6.03	5.98	0.19	0.24	4.91
YOR032C	HMS1		1.02	1.07	0.86	0.86	0.98
YJL134W	LCB3		0.69	0.89	1.22	1.41	0.77
YNL057W			3.37	3.9		0.28	3.71
YML020W			1.04	1.06	0.97	0.98	0.98
YLR400W			0.47		2	1.89	0.41
YCR088W	ABP1		0.84	0.88	1.15	0.88	1.13
YDR046C	BAP3		1.16	1.26	0.89	0.68	1.52
YBR051W			0.53	0.64	1.11	1	0.8
YNL058C			4.56	3.48	0.33	0.29	6.92
YLR080W			1.65	3.1	0.37	0.69	1.91
YPL241C	CIN2		0.52	0.46	1.74	1.78	0.56
YML021C	UNG1		0.98	1.01	1	1.06	0.95
YOR366W			1.29
YMR104C	YPK2		2.55	2.45	0.4	0.48	2.5
YLR401C			0.49	0.32		2.09	0.38
YCRX19W			0.68		1.21	0.93
YNL312W	RFA2		0.84	0.9	1.15	1.02	1.1
YBR052C			2.86	2.51	0.45	0.54	2.42
YBL035C	POL12		0.48	0.55	1.65	1.87	0.58
YLL064C			1.24	1.12	0.98	1.21	1.18
YGR266W			1.32	1.23	0.88	0.91	1.13
YLR147C	SMD3		0.53	0.53	1.59	1.5	0.59
YDL029W	ARP2		1.44	1.45	0.64	0.76	1.47
YGL249W	ZIP2		2.22	2.54	0.36	0.44	2.93
YNR075W	COS10		1.05		0.9	0.98	1.17
YJR152W	DAL5		0.38	0.42	2.3	3.03	0.32
YOR033C	DHS1		1.09	1.08	0.89	0.89	1.06
YJL135W			0.61		0.8		0.77
YNL313C			0.55	0.5	2.31	2	0.63
YOL016C	CMK2		1.92	2.43	0.44	0.5
YGL184C			0.83	0.82	1.08	0.84	1.11
YCR089W	FIG2		1.89	1.93	0.57	0.45	1.99
YGR267C	FOL2		1.02	0.87	1.23	1.11	1.04
YJL070C			1.41	1.27	1	1.11	0.98
YCR010C			0.17	0.11	5.38	5.51	0.15
YNL059C	ARP5		0.95	0.84	1.14	0.92	0.96
YLR081W	GAL2		0.85	0.75	1.33	1.15	0.72
YJL136C	RPS21B		0.17	0.13	6.6	7.45	0.18
YBR118W	TEF2		0.58	0.81	2.27	2.72	0.65
YPL242C	IQG1		1.29	1.2	0.9	0.67	1.65
YER004W			2.8	2.93	0.38	0.32	4.25
YDR301W	CFT1		1.05	0.66	1.27	1.13	0.35
YOR367W	SCP1		1.36	1.32	0.81	0.99	1.02
YMR105C	PGM2		2.42	3.49	0.39	0.39	2.72
YBR053C			2.63	2.41	0.38	0.43	2.02
YBL036C			0.86	0.83	1.32	1.35	0.86
YLR082C	SRL2		1.51	1.69	0.54	0.77	1.53
YDR047W	HEM12		0.52	0.55	1.98	1.72	0.52
YNR076W	PAU6		1.45	1.55	0.99	0.94	1.25
YJR153W	PGU1		1.19		1.04	0.86	1.15
YOR034C	AKR2		0.74	0.77	1.31	1.35	0.73
YML022W	APT1		0.59	0.64	2	2.31	0.56
YLR402W			1.14		0.75	0.68	1.13
YGL185C			1.43	1.69	0.59	0.65	1.74
YGR268C			1.27	1.28	0.79	0.73	1.46
YDR048C			1.36	1.7	0.63	0.73	1.2
YNR077C			0.41		2.48	1.1	0.47
YCR011C	ADP1		1.12	1.08	0.99	1.05	1.03
YJL137C	GLG2		1.35	1.13	0.79	0.88	1.1
YBR119W	MUD1		2.03	2.17	0.52	0.63	1.73
YLL065W	GIN11		0.92	0.84	1.18	0.9	1.15
YML023C			0.6		1.75	1.35	0.66
YER005W	YND1		0.97	0.81	1.12	1.28	0.78
YDR302W			0.77	0.75	1.4	1.36	0.72
YOR368W	RAD17		0.98	0.99	1.02	1.14	1.17
YLR148W	PEP3		1.01	1.05	0.76	0.83	1.05
YFR031C-A	RPL2A		0.15	0.11	8.52	12.87	0.12
YMR106C	YKU80		1.04	0.99	1.04	1.11	0.91
YNL314W	DAL82		1.52	1.28	0.79	0.97	1.36
YOL017W			1.06	1.33	0.81	0.78	1.01
YLR083C	EMP70		0.61	0.5	2.36	2.16	0.56
YHR160C	PEX18		1.39	1.53	0.69	0.81	1.31
YLL066C			2.04	1.81	0.74	0.79	1.84
YDL220C	CDC13		0.91	0.79	1.11	0.94	0.94
YJL071W	ARG2		1.25	1.18	0.83	0.87	1.15
YOR369C	RPS12		0.09	0.08	15.92	13.79	0.08
YLR149C			1.36	1.22	0.84	0.77	0.98
YDR303C			0.73		1.77	1.36	0.54
YJR154W			1.47		0.43		1.13
YOR035C	SHE4		1.1	1.07	1.03	1.19	0.92
YNL315C	ATP11		0.75	0.67	1.49	1.44	0.86
YOL018C	TLG2		1.71	1.85	0.51	0.51	1.6
YMR040W			2.25	3.65	0.3	0.35
YIL100W			1.2		0.7	0.79
YPL243W	SRP68		0.68	0.62	1.57	1.51	0.75
YLR403W	SFP1		0.91	0.74	1.07	1	0.98
YGL186C			0.52	0.5	1.95	1.94	0.52
YJL072C			1.21	1.19	1.05	1.07	1.2
YBR054W	YRO2		25.19	30.61	0.05	0.07	31.28
YBL037W	APL3		1.03	0.85	1.12	1.23	0.94
YJL138C	TIF2		0.36	0.34	4.02	4.42	0.32
YMR041C			1.71	1.47	0.67	0.71	1.6
YPL244C			0.74	0.59	1.72	1.47	0.69
YIL101C	XBP1		1.75		0.63	0.54	2.15
YER006W			0.71	0.5	2	2.09	0.59
YBR055C	PRP6		1.48	1.37	0.62	0.48	1.4
YLR084C	RAX2		0.95	1.09	0.82	0.92	1.06
YHR161C	YAP1801		0.53	0.39	2.4	2.38	0.4
YAL001C	TFC3		1.28	1.16	0.88	1.04	0.95
YLL067C			2.21	1.98	0.63	0.66	1.8
YGR269W			0.92	1.25	0.72	0.66	1.25
YDR049W			1.25	1.3	0.8	0.75	1.15
YDR304C	CYP5		1.46	1.54	0.75	0.78	1.25
YCR012W	PGK1		2.11	2.46	0.62	0.72	2.22
YJR155W				18.27	0.04	0.04	36.96
YNL316C	PHA2		0.86		0.84	0.94	0.99
YML024W	RPS17A		0.16	0.13	6.37	6.06	0.19
YMR107W			0.78	0.85	1.21	1.86	0.53
YLR404W			0.6	0.41	1.47	2.01	0.69
YGL187C	COX4		1.52	1.7	0.79	1.04	1.15
YJR090C	GRR1		0.84	0.6	1.32	1.14	0.64
YJR156C	THI11		2.11	3.43	0.37	0.62	1.43
YCR013C			1.78	1.95	0.76	0.78	1.72
YBL038W	MRPL16		2	1.76	0.57	0.56	1.89
YJL139C	YUR1		0.88	0.8	1.1	0.84	0.82
YDL221W			1.27		0.72	0.59	1.24
YML025C			0.67	0.64	1.62	1.12	0.81
YIL102C			0.61		1.34	1.11	0.66
YER007W	PAC2		1.19	1.28	0.92	1.01	0.85
YKL030W			0.43	0.4	2.97	2.79	0.38
YNL250W	RAD50		1.01	1	1	0.68	1.46
YOR036W	PEP12		3.2	3.19	0.36	0.38	3.1
YOL019W			0.68	0.65	1.52	1.34	0.66
YBL039C	URA7		0.31	0.25	2.92	2.68	0.35
YLR085C	ARP6		0.75	0.64	1.53	1.67	0.67
YDL222C			0.66	0.59	1.88	1.6	0.55
YJL073W	JEM1		0.88	0.71	1.31	1.09	0.96
YER008C	SEC3		0.88		1.19	0.97	0.74
YDR305C	HNT2		1.55	1.39	0.6	0.74	1.72
YNL251C	NRD1		1.6	1.54	0.87	0.86	1.42
YMR042W	ARG80		0.74	0.62	1.5	1.35	0.77
YPL245W			0.4	0.35	2.7	2.63	0.44
YMR108W	ILV2		0.46	0.36	3.14	3.19	0.41
YLR405W			0.5	0.42	2.5	2.3	0.47
YGL188C			1.7	1.76	0.58	0.75	1.67
YJR091C	JSN1		0.8	0.88	1.21	1.03	0.65
YJL074C	SMC3		0.8	0.69	1.27	1.05	0.99
YBR056W			3.4	3.61	0.26	0.43	2.37
YCR014C	POL4		1.5	1.4	0.67	0.73	1.39
YHR162W			1.21	1.06	0.99	1.11	1.06
YAL002W	VPS8		1.11	1.05	1.07	1.06	1.07
YPL246C			0.75	0.82	1.28	1.22	1.01
YML026C	RPS18B		0.15	0.12	10.1	9.2	0.12
YKL031W			0.8
YOR037W	CYC2		1.16	0.93	0.86	1.12	0.96
YNL317W	PFS2		1.01	1.12	0.87	1.1	1.02
YBR057C	MUM2		1.45	1.34	0.71	0.77	1.29
YDR240C	SNU56		0.97	0.97	0.99	1.07	0.98
YAR020C	PAU7		1.46	1.43	0.86	0.75	1.26
YDL223C			1.18	0.96	1.15	0.93	1.02
YDR306C			0.73	0.95	0.54	0.54	0.94
YNL252C	MRPL17		0.67	0.69	1.41	1.19	0.8
YKL032C	IXR1		0.86	0.91	1.13	0.94	0.76
YJR157W							2.04
YPL180W			1.25	1.24	0.89	0.86	1.29
YOR038C	HIR2		0.97		0.94	1.06	0.85
YMR172C-A			1.3	1.23	0.84	0.79	1.22
YAL034W-A	MTW1		1.06	1.09	0.77	0.68	1.03
YNL318C	HXT14		0.69			1.04	0.85
YMR043W	MCM1		1.02	0.62	1.21	1.08	1.03
YLR340W	RPP0		0.13	0.12	10.61	9.97	0.13
YNR001C	CIT1		3.02	3.45	0.35	0.36	2.74
YIL103W			0.68	0.69	1.4	1.3	0.82
YMR109W	MYO5		1.13	1.25	1	0.99	1.06
YGL189C	RPS26A		0.12	0.15	8.11	7.25	0.18
YJL075C			0.5	0.49	2.02	1.24	0.6
YCR015C			1.2	1.03	0.9	0.97	0.87
YLR086W	SMC4		1.15	0.96	0.91	0.82	1.1
YHR163W	SOL3		0.77	0.63	1.52	1.42	0.76
YAL003W	EFB1		0.45	0.43	3.61	4.07	0.43
YPL247C			2.33	2.64	0.39	0.45	2.13
YIL104C			0.39	0.41	2.66	2.14	0.52
YER009W	NTF2		0.74	0.9	1.66	2.16	0.63
YBR058C	UBP14		0.76	0.81	1.14	1.05	0.81
YLR087C			1.04		0.92	0.94	0.79
YHR164C	DNA2		0.76	0.43	2.34	1.5	0.75
YJR092W	BUD4		1.13		1.02	0.74	0.94
YDL224C	WHI4		1.02	0.71	1.22	0.98	0.83
YGL110C			0.92	0.95	0.94	0.85	0.96
YJR158W	HXT16		0.98	1.1	0.97	0.85	1.07
YPL181W			1.77	1.56	0.71	0.81	1.55
YMR044W			0.96	0.91	1.04	1.01	0.92
YLR341W			1.57	2.34	0.48	0.47	2.06
YNR002C	FUN34		0.88	1.15	1.06	1.06	0.93
YML027W	YOX1		0.9	0.82	1.36	1.35	0.64
YLR407W			0.75	0.82	1.09	0.93	0.85
YJR093C	FIP1		1.16	1.29	0.82	0.85
YPL182C			1.32	1.15	0.75	0.79	1.29
YDR241W			1.38	1.68	0.45	0.61	1.13
YMR045C			17.34	18.81	0.09	0.08	25.35
YAL004W			0.93	0.84	1.68	2.15	0.99
YPL248C	GAL4		1.75	1.91	0.56	0.64	1.35
YKR050W	TRK2		1.19		0.71		0.61
YIL105C			0.72	0.85	1.15	1.1	0.76
YKL033W			0.88	0.86	1.08	1	0.77
YDR307W			1.56	1.68	0.59	0.82	1.27
YNL253W			1.37	1.39	0.78	0.81	1.28
YLR408C			2.22	2.13	0.42	0.45	2.12
YOR039W	CKB2		1.15	0.88	0.94	1.09	0.9
YNL319W			0.96	0.82	1.03	1.02	0.7
YBR059C	AKL1		1.15	1.16	0.9	0.88	1.15
YHR165C	PRP8		0.84	0.76	1.37	1.36	0.64
YAL005C	SSA1		1.09	1.6	1.59	1.77	1.06
YJL076W	NET1		0.53	0.37	2.39	1.79	0.64
YDR308C	SRB7		1.02	1.1	1.11	1.11	1.17
YNL254C			2.84	1.99	0.43	0.71	1.8
YCR016W			0.73	0.61	1.59	1.36	0.8
YJR159W	SOR1		1.73		0.45		2.64
YLR342W	FKS1		0.67	0.58	1.93	1.37	0.73
YNR003C	RPC34		0.58	0.53	1.52	0.97	0.64
YMR300C	ADE4		0.11	0.1	9.3	6.02	0.17
YML028W	TSA1		2.01	2.03	0.87	1.12	1.84
YJR094C	IME1		0.67	0.33	1.94	2.04
YJL077C	ICS3		1.08		0.81	0.72	1.35
YCR017C			1.35	1.43	0.76	0.8	1.1
YPL183C			0.59	0.39	2.78	2.46	0.45
YDR242W	AMD2		1.33	1.57	0.79	0.81	1.12
YLR088W	GAA1		0.9	0.78	1.15	1.23	0.75
YMR046C			23.48	23.94	0.09	0.08	27.89
YDL225W	SHS1		1.17	1.18	0.71	0.89	1.35
YPL249C			1.2	1.17	0.82	0.78	1.16
YKR051W			1.16	1.23	0.81	0.95	0.85
YKL034W			1.23	1.08	0.86	0.97	1.23
YGL111W			0.59	0.44	2.35	1.89	0.54
YLR409C			0.49	0.37	2.61	1.88	0.57
YDL160C	DHH1		0.4	0.53	2.04	1.2	0.6
YLR089C			0.7	0.57	1.95	2.79	0.46
YHR166C	CDC23		0.84	0.86	1.22	1.11
YDR243C	PRP28		1.32		0.71		0.98
YAR023C			1.06	1.15	0.86	1	1.01
YDL226C	GCS1		0.79	0.76	1.13	1.25	0.73
YKR052C	MRS4		1.7	1.63	0.55	0.59	1.52
YDR309C	GIC2		0.63		1.92	1.15	0.72
YNL255C	GIS2		0.32	0.34	4.41	3.94	0.33
YGL112C	TAF60		0.65	0.6	1.64	1.42	0.63
YIL040W			1.05	1.05	1.01	1.18	1
YMR075C-A			1.18	1.22	0.77	0.79	0.95
YLR343W			1.3	1.63	0.54	0.49	1.31
YMR301C	ATM1		1.13	0.98	0.89	0.77	1.41
YIL106W	MOB1		1.24	1.14	0.83	0.77	1.49
YML029W			1.27	0.99	0.96	1.01	1.05
YJL078C	PRY3		0.39	0.26	3.66	3.06	0.39
YCR018C					0.68	0.7	1.16
YPL184C			1.12	0.93	1.2	0.9	1.15
YMR047C	NUP116		0.81	0.77	1.15	0.94	1.07
YIL107C	PFK26		2.71	3.03	0.37	0.45	2.43
YLR010C			1.07	1.28	0.78	0.68	1.26
YKL035W	UGP1		1.89	1.99	0.56	0.82	1.38
YNR004W			1.05	1.2	0.93	1.04	1.03
YJR095W	SFC1		0.61	0.37	2.31	1.66	0.45
YAL007C	ERP2		0.69	0.62	1.85	1.48	0.84
YKR053C	YSR3		1.26	1.78	0.66	0.56
YGR130C			1.44	1.32	0.89	0.76	1.47
YKL036C			0.99	0.91	0.73	0.97	0.97
YIL041W			1.17	1.13	0.84	0.67	1.05
YLR344W	RPL26A		0.11	0.1	10.1	11.56
YNR005C			0.91		0.88	0.84	1.1
YMR302C	PRP12		2.1	1.81	0.53	0.53	2.09
YOR230W	WTM1		2.64	2.23	0.42	0.55	2.19
YJL079C	PRY1		2.4		0.6	0.69	2.9
YDL161W	ENT1		0.93	0.91	1.07	1.06	1.12
YIL042C			1.62	2.32	0.69	0.68	1.57
YHR167W			1.19	0.87	0.87	0.96	1.23
YDR244W	PEX5		1.1		0.85	0.82	0.48
YNL190W			0.56	0.46	3.47	2.07	0.7
YGL113W			1.09	1.09	0.97	1.03	0.68
YNL256W	FOL1		0.34	0.37	3.24	2.22	0.43
YDL162C			0.74		1.11	1.07	0.81
YBR250W			0.77	0.8	1.05	0.98	0.92
YJR096W			6.83	11.43	0.13	0.17	6.37
YDL228C			0.18	0.16	8.43	7.98	0.2
YKR054C	DYN1		1.12		0.77	0.81	0.68
YNL257C	SIP3		1.16	1.05	0.95	1	0.91
YCR019W	MAK32		1.36	1.18	0.87	0.82	1.35
YPL185W			3.85	5.88	0.18	0.48	3.28
YMR048W			1.35	1.33	0.69	0.91	1.16
YLR345W			3.1	4.11	0.23	0.27	2.82
YMR303C	ADH2		0.83	1.37	1.22	1.02	1.49
YIL108W			1.33	1.29	0.82	0.69	1.55
YOR231W	MKK1		1.03	1.07	0.83	0.88	1.04
YLR011W			2.65	2.18	0.4	0.77	2.27
YLR280C			0.84	0.68	1.36	1.46
YIL043C	CBR1		0.85	0.85	1.36	1.67	0.71
YHR168W			2.01	2.66	0.48	0.57	1.91
YDR245W	MNN10		0.83	0.61	1.49	1.57	0.7
YNL191W			0.54	0.5	1.84	1.37	0.58
YMR049C			0.25	0.29	3.67	2.89	0.36
YLR346C			3.97		0.18		5.76
YDR500C	RPL37B		0.26	0.14	4.31	5.62	0.22
YAL008W	FUN14		2.39	2.51	0.75	0.88	1.98
YGR131W			0.83		0.79		1.12
YIL109C	SEC24		0.83	0.75	1.38	1.15	1.05
YLR012C					0.68	0.7	1
YGL114W			3.18	3.25	0.29	0.33	4.62
YKL037W			0.77	0.65	1.31	1.35	0.62
YNR006W	VPS27		1.17	1.03	1.05	1	1.15
YAL043C-A			0.77	1.11	1.08	1.04	0.94
YBR251W	MRPS5		1.41	1.41	0.75	0.76	1.42
YJR097W			0.67		1.22		0.95
YGR132C	PHB1		1.79	1.75	0.63	0.62	1.53
YNL258C			0.92	0.83	1.1	1.2	0.85
YNR007C	AUT1		2.47	2.63	0.4	0.59	2.06
YOR232W	MGE1		0.76	0.79	1.52	1.38	0.89
YJR098C			1.11	1.29	0.73	0.68	0.78
YDR180W	SCC2		1.48	1.71	0.61	0.56	1.9
YLR281C			0.79		1.53	1.36	0.74
YDL163W			0.92	1.17	0.77		1.57
YIL044C			0.87	1	1.19	1.18	0.91
YHR169W	DBP8		1.08	0.94	1.2	0.83	1.05
YDR246W	TRS23		1.49	1.22	0.89	0.77	1.4
YNL192W	CHS1		0.97	0.86	1.14	0.88	1.08
YLR347C	KAP95		0.71	0.62	1.46	1.39	0.65
YDL229W	SSB1		0.34	0.29	3.47	2.89	0.31
YAL009W	SPO7		0.9	0.98	0.95	0.76	0.94
YOL150C			20.05	20.15	0.05	0.06	28.58
YKR055W	RHO4		1.26	2.63	0.5	0.57
YGL115W	SNF4		1.05	1.07	0.98	1.22	0.96
YKL038W	RGT1		1.06		1.27	1.02	0.82
YJL001W	PRE3		1.34	1.34	0.75	0.67	1.79
YDR181C	SAS4		1.21	1.18	0.75	0.79	1.34
YDL164C	CDC9		0.78	0.87	1.04	0.95	0.96
YBR252W	DUT1		0.58	0.67	1.59	1.21	0.51
YNL259C	ATX1		2.05	2.11	0.5	0.58	1.67
YPL187W	MF(ALPHA)1		4.23		0.14		6.27
YJL002C	OST1		0.59	0.6	2.36	2.08	0.57
YDR501W	PLM2		0.83	0.81	1.17	1.03	0.68
YMR305C	SCW10		0.68	0.7	1.94	1.63	0.82
YLR013W							0.96
YOR233W	KIN4		0.72	0.69	1.49	0.96	0.9
YLR282C			0.92	1.15	0.79	0.88	0.92
YAR027W			4.22	2.63	0.25	0.32	3.74
YGL050W			0.9		1.07		0.9
YDR247W			1.09		1.2	1	0.77
YNL193W			0.8	0.9	1.25	1.08	0.86
YLR348C	DIC1		0.49	0.46	2.47	2.28	0.45
YDR502C	SAM2		0.47	0.39	2.33	2.56	0.44
YKR056W	RNC1		0.64	0.37	2.13	1.75	0.52
YGR133W	PEX4		1.11	1.36	0.74	0.77	1.26
YOR234C	RPL33B		0.12	0.12	6.43	5.19	0.17
YLR014C	PPR1		0.66	0.66	1.28	1.2	0.67
YGL116W	CDC20		1.45	1.53	0.6	0.61	2.04
YKL039W	PTM1		0.79	0.69	1.3	1.22	0.81
YNR008W	LRO1		0.72	0.73	1.36	1.33	0.79
YDR248C			1.17		0.94	0.95	0.67
YNL194C				1.64	0.51	0.79	1.1
YBR253W	SRB6		1.6	1.44	0.84	0.8	1.46
YJR099W	YUH1		1.45	1.4	0.81	0.8	1.5
YMR240C	CUS1		1.29		0.68	0.79	0.81
YIL045W	PIG2		1.17	1.19	0.95	0.96	0.87
YPL188W	POS5		1.59	1.36	0.66	0.76	1.51
YOL151W	GRE2		20.48	22.53	0.05	0.05	30.11
YBR254C	TRS20		0.92	0.75	1.05	0.79	1.13
YDR182W	CDC1		1.18	0.96	0.96	1.13	0.95
YDL165W	CDC36		1.3	1.26	0.93	1.06	1.05
YAR028W			2.57	2.49	0.37	0.49	2.58
YGL051W			2.78	2.82	0.35	0.46	2.71
YDR503C	LPP1		1.54	1.45	0.62	0.74	1.46
YKR057W	RPS21A		0.15	0.15	6.83	7.64	0.18
YGR134W			0.6	0.71	1.46	1.32	0.79
YGL117W			3.09	2.87	0.34	0.52	2.22
YJR020W			1.63	1.57	0.51		1.36
YJL003W			1.15	1.3	0.89	1	1.27
YNR009W			0.48	0.41	2.6	1.82	0.5
YMR306W	FKS3		1.53	1.88	0.68	0.7	1.56
YDL166C			0.94	0.75	1.04	0.98	1.05
YDR249C			0.87	0.81		1.53	0.63
YNL195C			2.24	2.55	0.45	0.69	1.73
YER140W			0.89	0.96	1.04	1.13	0.79
YLR283W			0.96	1.12	0.94	0.99	0.95
YGL118C			0.79		0.9	1.11	0.88
YJR021C	REC107		1.12	1.26	0.83	0.9	0.89
YIL046W	MET30		1.53	1.4	0.72	0.71	1.53
YPL189W			0.39	0.32	2.36	1.74	0.42
YJL004C	SYS1		0.96	1.08	0.99	1.16	0.96
YLR349W			0.82	0.41	2.08	1.95	0.41
YOL152W	FRE7		20.11	39.08	0.04	0.09	14.12
YPL110C			1.33	1.29	0.89	0.76	1.53
YOR235W	SNR17A		0.39		1.75	1.31	0.61
YLR015W			1.18	0.83	0.94	0.97	1.1
YDR183W			1.42	1.72	0.54	0.62	1.74
YLR284C	ECI1		1.41	1.53	0.7	0.88	1.26
YIL047C	SYG1		0.86	0.73	1.44	1.41	0.86
YAR029W			0.62		1.05		0.94
YGL052W			2.31	2.27	0.38	0.67	2.38
YDR504C			1.74	2.21	0.42	0.48	2.14
YOL153C			0.87	0.86	1.29	1.84	0.64
YHL010C			1.13		0.88	0.74	1.23
YKR058W	GLG1		1.42	1.42	0.78	0.88	1.09
YGR135W	PRE9		1.63	1.48	0.7	0.61	2.14
YLR016C			1.3	1.37	0.88	1.06	1.06
YMR241W	YHM2		1.19	1.39	0.73	1.35	0.75
YDR184C	ATC1		0.56	0.37	2.49	1.76	0.6
YDL167C	NRP1		0.56	0.49	2.04	1.62	0.57
YNL196C	SLZ1		1.13	1.42	0.67	0.73	1.15
YBR255W			1.59	1.45	0.63	0.6	1.67
YER141W	COX15		1.4	1.46	0.77	0.95	1.33
YMR242C	RPL20A		0.09	0.1	16.54	13.89	0.1
YOR170W			1.63	2.22	0.54	0.43	2
YMR308C	PSE1		0.51	0.41	2.62	2.48	0.48
YOR236W	DFR1		0.59	0.63	1.65	1.45	0.72
YBR256C	RIB5		2.67	2.59	0.39	0.39	3.45
YER142C	MAG1		2.77	3.41	0.32	0.3	3.53
YGR070W	ROM1		2.82	3.1	0.35	0.45	2.25
YOR171C	LCB4		1.65	1.42	0.76	0.75	1.54
YGL053W			4.33	4.04	0.27	0.36	3.89
YDR505C	PSP1		0.95	1.08	0.84	0.83	1
YHL011C	PRS3		0.29	0.3	4.08	3.78	0.28
YKR059W	TIF1		0.46	0.42	3.37	4.08	0.39
YGR136W			2.29	2.27	0.54	0.58	1.94
YGL119W	ABC1		0.88	0.72	1.15	1.18	0.88
YJR022W	LSM8		1.22	1.17	0.77	1.02	1.26
YJL005W	CYR1		1.12	1.01	1.04	1.06	0.38
YDR185C			1.23		0.74		1.27
YPL111W	CAR1		1.51		0.62	1.29	0.53
YBR190W			0.26	0.12	2.69	3.08	0.26
YGR071C			0.56	0.45	1.8	1.32	0.73
YNL197C	WHI3		0.56	0.5	2.07	1.69	0.59
YGL054C	ERV14		0.77	0.88	1.38	1.44	0.88
YLR285W			0.44	0.38	2.51	1.71	0.43
YMR243C	ZRC1		0.62	0.55	2.16	2.41	0.51
YJR023C			1.38	1.74	0.61	0.65	1.62
YIL048W	NEO1		0.82	0.71	1.52	1.47	0.74
YJL006C	CTK2		1.06	1.15	0.87	0.85	1.13
YOL154W			1.29	1.58	0.72	1.13	0.82
YMR309C	NIP1		0.26	0.21	4.31	3.08	0.33
YPL112C			1.09	0.94	1.09	1.26	0.84
YOR237W	HES1		0.8	1.06	1.64	1.48	0.63
YLR017W	MEU1		0.55	0.56	1.98	1.98	0.56
YER119C-A			0.56	0.77	1.42	1.37	0.64
YEL060C	PRB1		1.39	1.25	0.72	0.54	1.61
YLR286C	CTS1		0.08	0.08	16.27	9.54	0.12
YDL168W	SFA1		3.43	3.57	0.3	0.39	3.99
YDR506C			1.93		0.45	0.66	1.49
YOL155C			0.78	0.64	1.73	1.55	0.93
YGR137W			2.33	2.31	0.49	0.62	2.26
YLR018C			0.82	0.89	1.31	1.28	0.85
YDR186C			1.16	1.16	0.91	0.98	0.69
YBR191W	RPL21A		0.09	0.09	12.17	11.73	0.09
YDL169C	UGX2		4.08	4.1	0.3	0.33	3.79
YNL198C					0.98	0.94	0.79
YBR257W	POP4		1.25	1.18	0.88	0.81	1.58
YGR138C			1.04	0.97	1.21	0.54	2.2
YER143W	DDI1		1.65	1.77	0.56	0.46	2.22
YDR440W	DOT1		0.95	0.88	1.13	1.03	1.01
YJR024C			0.86	0.9	1.31	1.44	0.71
YIL049W	DFG10		1.59	1.97	0.49	0.58	2.02
YOR172W			0.68	0.41	1.7	0.97	0.62
YJL007C			1.39	1.76	0.59	0.68	1.51
YPR130C			0.87	0.9	1.26	1.11	1.07
YHL012W			0.81		0.8	0.84	0.95
YPL113C			0.95		0.96
YOR238W			1.29	1.41	0.74	0.83	1.3
YBR258C			1.2	1.16	0.91	0.82	1.49
YEL061C	CIN8		1.26	1.33	0.76	0.77	0.9
YLR287C			0.84	0.92	1.09	0.95	1.08
YER144C	UBP5		1.2	0.95	1.07	0.92	1.27
YDR441C	APT2		1.68	1.9	0.57	0.57	1.55
YGR072W	UPF3		0.97	1.04	0.96	1.01	1.06
YHR030C	SLT2		1.12	0.63	1.4	1.43	0.49
YGL055W	OLE1		1.21	1.12	1.46	2.53	0.63
YDR507C	GIN4		0.8	0.68	1.37	1.42	0.71
YHL013C			0.65	0.65	1.41	1.18	0.75
YMR244W			1.09			0.86	0.65
YDR187C			0.91	0.73	1.2	1.16	0.84
YBR192W	RIM2		0.62	0.62	1.68	1.41	0.68
YGR073C			1.1	0.88	0.95	1.01	0.99
YNL199C	GCR2		0.96	0.77	1.24	1.36	0.78
YGL056C	SDS23		0.58	0.42	2.18	1.46	0.67
YOL090W	MSH2		1	0.88	1.13	1.09	0.96
YJR025C	BNA1		6.02	5.21	0.19	0.24	4.59
YOR173W			5.23	7.35	0.21	0.27	4.12
YJL008C	CCT8		0.63	0.66	1.67	1.44	0.74
YPR131C	NAT3		1.4	1.32	0.81	0.91	1.25
YOL156W	HXT11		0.77	0.79	1.54	1.38	0.68
YBR193C	MED8		1.85	1.73	0.72	0.98	1.41
YOR239W			0.66	0.59	1.62	1.59	0.55
YLR019W			1.07	0.83	1.19	1.3	0.84
YLR288C	MEC3		1.52	1.43	0.71	0.87	1.23
YER145C	FTR1		0.3	0.34	2.79	2.22	0.34
YHR031C	RTT104		1.66	2.34	0.46	0.44
YDR508C	GNP1		0.59	0.53	1.95	1.97	0.52
YOL157C			0.71		0.82	0.8	0.86
YHL014C	YLF2		0.48		1.86	1.89	0.45
YGR139W			0.91		0.97	0.62	1.72
YNL120C			0.84	0.79	1.14	1.08	0.89
YMR245W			1.59	2.26	0.4	0.49	2.12
YPL114W			1.35	1.49	0.87	0.88	1.29
YGL057C			1.21	1.51	0.82	0.74	1.4
YMR180C	CTL1		2.19	2.33	0.47	0.52	2.65
YEL062W	NPR2		1.34	1.28	0.75	0.83	1.31
YBR259W			0.83	0.74	1.41	1.23	0.94
YFL020C	PAU5		1.22	1.55	1.07	1.09	1.01
YDR442W			0.92	0.8	1.18	1	0.88
YOL091W	SPO21		1.64		0.41	0.59	1.73
YOR174W	MED4		1.51	1.54	0.7		1.47
YPL115C	BEM3		0.7	0.53		1.42	0.64
YHR214W-A			0.39	0.25	4.57	3.43	0.42
YEL063C	CAN1		0.96	0.78	1.3	1.36	0.8
YDR188W	CCT6		0.81	0.68	1.56	1.37	0.91
YDR443C	SSN2		1.12	0.85	1.03		0.79
YGR074W	SMD1		0.8	0.79	1.37	1.53	0.68
YOR175C			0.78	0.77	1.5	1.7	0.64
YOL158C			0.58	0.49	1.89	1.64	0.56
YNL121C	TOM70		0.43	0.44	2.21	1.99	0.63
YJR026W				26.94	0.08	0.06	30.25
YMR246W	FAA4		0.54	0.46	2.47	3.23	0.41
YJL009W			0.59	0.66	1.69	1.24	0.85
YPR132W	RPS23B		0.16	0.16	7.99	8.56	0.18
YBR194W			1.4	1.53	0.63	0.61	1.71
YGR075C	PRP38		0.72	0.76	1.51	1.47	0.76
YER080W			1.83	1.7	0.65	0.59	2.04
YMR181C			3.43	4.77	0.28	0.35	2.83
YLR289W	GUF1		1.02	0.91	1.11	1	0.94
YER146W	LSM5		0.77	0.7	1.59	1.4	0.84
YOL092W			0.82	0.74	1.5	1.34	0.85
YMR247C			1.42	0.79	1.16	1.08	0.34
YPL050C	MNN9		0.68	0.63	1.68	1.67	0.6
YHR032W			1.13		0.99	0.85	0.51
YPR133C			0.38	0.34	3.62	2.79	0.45
YHL015W	RPS20		0.09	0.1	16.71	16.33	0.09
YDR509W			0.81	0.83	0.85	0.9	0.84
YBR195C	MSI1		1.35	1.11	0.93	0.86	1.22
YEL064C			1.02	1.13	0.84	0.97	0.75
YDR189W	SLY1		0.53	0.5	1.73	1.55	0.76
YER147C			1.17	1.12	0.81	0.83	1.31
YGL058W	RAD6		0.94	0.85	1.14	1.36	1.1
YOL159C			2.26		0.25		3.37
YHL016C	DUR3		1.13		0.98	1.09	0.93
YFL021W	GAT1		2.15	2.22	0.55	1.08	0.98
YNL122C			1.1	1.3	0.77	0.77	1.31
YJR027W				15.77	0.11	0.1	18.81
YLR210W	CLB4		0.85	0.85	1.14	0.94	1.01
YPL116W	HOS3		1.13	1.15	1.03	1	0.92
YGR076C	MRPL25		0.69	0.71	1.73	1.27	0.95
YER081W	SER3		0.11	0.1	13.16	5.06	0.19
YMR182C	RGM1		0.84	0.7	1.41	1.49	0.93
YFL022C	FRS2		0.4	0.43	2.6	2.43	0.48
YKL170W	MRPL38		0.98	0.94	1.08	0.87	1.2
YDR444W			0.51	0.37	2.91	2.52	0.5
YOL093W			0.7	0.62	1.56	1.49	0.76
YDR110W	FOB1		0.71	0.65	1.38	1.25	0.79
YOR176W	HEM15		0.93	0.95	1.06	1.02	0.87
YHR033W			0.84		1.34	0.66	0.51
YLR211C			0.91	0.8	1.29	1.07	1.09
YPL117C	IDI1		0.99	0.95	1.16	1.44	0.84
YBR196C	PGI1		0.85	0.8	1.55	1.89	0.85
YER082C			0.73	0.6	1.53	1.32	0.74
YDR445C			1.22	0.99	0.92		0.75
YOL094C	RFC4		0.88	0.9	1.02	1.05	1.08
YOR177C			1.62		0.5	0.52
YHR034C			1.08	1.18	0.82	0.74	0.47
YDR111C			0.93	1.07	0.84	0.85	0.96
YGL059W			2.41	3.05	0.37	0.5	2.1
YFL018W-A			0.83	0.94	1.32	1.11	1.14
YJL200C			0.93	0.96	1.08	1.32	0.72
YJR028W				23.24	0.08	0.06	26.74
YPL051W	ARL3		1.53	1.43	0.75	0.84	1.6
YPR134W	MSS18		2.05	2.28	0.48	0.61	1.92
YCLX01W			0.79	0.86	1.4	0.98	0.99
YGR077C	PEX8		1.59	1.7	0.65	0.67	1.61
YMR183C	SSO2		1.23	1.07	0.93	1.02	1
YEL065W	SIT1		0.19	0.2	6.35	5.66	0.18
YBL100C			0.59	0.74	1.51	1.48	0.61
YER148W	SPT15		0.93	1.07	1.01	0.84	1.25
YKL171W			1.1	0.83	0.95	0.97	0.78
YLR212C	TUB4		1.16	1.29	0.82	0.74	1.62
YHL017W			0.68	0.72	1.42	1.53	0.7
YBR197C			1.91	2.08	0.65	0.35	1.75
YCLX02C			0.35	0.3	2.68	1.75	0.48
YNL123W			0.6	0.61	1.66	1.28	0.83
YER083C			1.54	1.31	0.73	0.84	1.39
YER149C	PEA2		0.99	0.91	0.97	0.88	1.21
YOL095C	HMI1		0.83		1.16	0.99	0.79
YOR178C	GAC1		1.16	1.23	1.04	1.06	1.07
YFR040W	SAP155		0.81	0.61	1.59	1.46	0.62
YFL023W			0.59	0.73	1.35	1.32	0.77
YJR029W			1.15	9.12	0.13	0.13	0.31
YPL052W			1.59	1.68	0.56	0.41	2.66
YPR135W	CTF4		1.03			0.76	0.36
YPL118W	MRP51		1.47	1.26	0.82	0.7	1.76
YGR078C	PAC10		0.43	0.52	2.46	1.34	0.58
YDR380W			3.33	5.86	0.5	1.83	0.72
YFR041C			1	1.04	1.02	0.84	1.47
YEL066W	HPA3		2.4	2.42	0.46	0.62	2.2
YER056C-A	RPL34A		0.11	0.11	12.88	11.17	0.12
YBL101C	ECM21		0.91	0.73	1	0.95	1
YFL024C	EPL1		1.23		0.77	0.84	0.47
YDR446W	ECM11		1.04	1.01	1.3	1.13	0.67
YKL172W	EBP2		0.55	0.41	2.21	1.52	0.68
YPL053C	KTR6		0.91	0.93	1.06	1	1.05
YDR112W			0.79	0.94	0.81	1.05	0.86
YHR035W			0.87	0.25	4.36	3.41	0.51
YPR136C			0.92	0.52	1.27	1.22	0.43
YLR213C	CRR1		3.52	4.16	0.32	0.29	4.1
YHL018W			1.02		0.79	0.88	0.95
YCRX20C			0.68	0.54	1.09	0.88	0.92
YPL119C	DBP1		0.77	0.73	1.2	1.15	0.78
YCLX03C			1.13		0.59	0.73	1.22
YBR198C	TAF90		0.61	0.52	2.21	1.31	0.75
YJL201W	ECM25		0.8	0.71	1.36	1.25	0.85
YNL124W			0.59	0.47	2.01	1.56	0.58
YEL067C			1.46	1.82	0.59	0.74	1.18
YDR447C	RPS17B		0.13	0.13	7.37	7.89	0.16
YOL096C	COQ3		1.99	2.2	0.48	0.61	1.54
YOR179C			1.17	1.11	0.76	0.87	1.08
YDR113C	PDS1		0.93		0.94		0.76
YMR184W			1.48	1.51	0.74	0.76	1.6
YHL019C	APM2		0.78	0.85	1.18	1.24	0.94
YPR070W	MED1		0.83	0.78	1.05	1.15	0.77
YNL125C	ESBP6		1.61	1.48	0.82	1.09	1.16
YJL202C			1.55	1.24	0.73	0.68	1.43
YCR090C			1.03	0.94	1.05	1.07	1.03
YCL073C			0.81	0.86	1.13	1.45	0.88
YER084W			1.12		1.04	1.14
YDR381W	YRA1		0.7	0.69	1.68	1.63	0.68
YFL025C	BST1		1.08	1.06	0.92	0.9	1.1
YGL250W			1.24	1.29	0.74	0.99	1.03
YDL030W	PRP9		0.98	1.17	0.86	0.98	0.94
YKL173W	SNU114		0.96	1	0.9	0.92	0.89
YHR036W			1.08	1.02	0.76	1.05	0.5
YHR001W-A	QCR10		1.43	1.74	0.63	0.91	1.51
YCRX21C			34.35	28.95	0.07	0.05	48.39
YOR100C	CRC1		0.61	0.72	1.52	1.26	0.62
YEL068C			0.76	0.83	1.23	1.13	0.8
YOL097C	WRS1		0.3	0.3	3.82	3.33	0.3
YKL174C			1.66	1.61	0.6	0.76	1.4
YGL251C	HFM1		1.4	1.52	0.71	0.8	1.18
YGR079W			0.53	0.6	1.68	1.22	0.87
YDR114C			0.79	1.07	0.87	0.83	0.9
YFR042W			1.33	1.65	0.55	0.56	0.81
YMR185W			1.3	1.2	0.8	0.69	1.34
YBL102W	SFT2		3.93	3.29	0.31	0.36	3.36
YPR071W			0.61	0.65	1.36		0.57
YPL054W	LEE1		2.9	2.22	0.41	0.44	3.52
YPR137W	RRP9		1.25		0.87	0.97
YLR214W	FRE1		7.04	6.07	0.17	0.32	4.72
YCLX04W			0.71	0.7	1.23	0.75	1.26
YBR199W	KTR4		1.43	1.37	0.76	1.01	1.08
YDR382W	RPP2B		0.12	0.13	11.9	10.65	0.14
YBR120C				1.25
YFR043C			1.36	1.39	0.68	0.76	1.6
YBL103C	RTG3		0.85	0.68	0.99	0.93	0.86
YDR448W	ADA2		1	0.78	1.22	1.19	0.83
YDL031W	DBP10		0.81	0.83	1.28	0.99	0.89
YPL055C			0.65	0.59	1.48	1.25	0.72
YHR037W	PUT2		1.21	1.05	0.94	0.93	1.03
YPR138C	MEP3		2.59	2.37	0.48	1	1.17
YLR215C			1.1	1.33	0.94	0.88	1.33
YCLX05C			1.1	0.84	0.98	1.15	1.04
YJL203W				1.23	0.67	0.72	1.28
YNL126W	SPC98		0.8	0.75	1.19	1.19	0.78
YDR383C			1.02	1.52	0.84	0.96	1.22
YCR091W	KIN82		1.32	1.37	0.67	0.84	1.12
YEL069C	HXT13		1.07	0.97	1	1.02	0.97
YCL074W			0.85				0.44
YDR449C			0.42	0.39	2.13	1.58	0.54
YOL098C			0.48	0.39	2.97	1.97	0.62
YGL252C	RTG2		1.18	1.22	0.81	0.7	1.42
YMR186W	HSC82		1.79	1.58	0.74	0.99	1.28
YGR001C			0.63	0.65	1.52	1.75	0.61
YFL026W	STE2		22.08		0.05	0.1	25.83
YPR072W	NOT5		0.85	0.9	1.19	1.15	0.95
YJL204C			0.51	0.32	2.43	2.27	0.38
YIL015C-A			0.87	1.33	1.22	1.15	1.17
YCR092C	MSH3		1.25	1.01	0.82		1.14
YOR101W	RAS1		0.91	0.86	1.15	1	1.07
YER086W	ILV1		0.66	0.42	2.54	2.38	0.46
YMR187C			1.32	1.35	0.7		1.15
YFR044C			0.91	0.88	1.27	1.55	0.9
YBR121C	GRS1		0.33	0.37	3.4	3.16	0.37
YBL104C			1.07	0.99	0.88	0.86	1.05
YFL027C			1.49	1.69	0.59	0.58	1.66
YPR073C	LTP1		1.18	1.47	0.87	1.14	1.21
YOR370C	MRS6		1.07		0.97	0.91	0.8
YDL032W			0.76	0.78	1.18	1.06	1
YKL175W			4.11	3.78	0.27	0.41	3.07
YPL056C			1.18	1.02	1.22	1.14
YDR115W			0.97	0.89	1.49	1.18	1.24
YHR038W	FIL1		1.24	1.02	0.8	0.74	1.33
YPR139C			0.81	0.84	1.33	1.47	0.79
YNL061W	NOP2		0.32	0.36	3.54	2.16	0.44
YLR216C	CPR6		2.18	2.12	0.38	0.42	2.04
YCLX06C			1.05	0.85	1.24	1.28	0.96
YNL127W			1.14	1.07	0.96	0.98	1.28
YDR384C			0.19		4.33	2.4	0.26
YDR050C	TPI1		0.94	0.97	1.96	2.29	1.02
YCL075W			0.82		0.89	0.73	0.81
YOL099C			5.01	3.92	0.3	0.44	4.2
YKL176C			0.99	0.87	1.22	1.16	0.9
YDL033C			0.75		1.59		0.72
YAR002C-A	ERP1		1.24		0.94	0.98
YHR039C			0.58	0.66	1.74	1.54	0.7
YDR116C			0.65	0.62	1.84	1.63	0.76
YNL062C	GCD10		0.55	0.59	1.73	1.67	0.59
YGR002C			0.98	0.9	0.99	0.87	1.04
YLR150W	STM1		0.21	0.2	8.33	6.74	0.22
YOR102W			0.96	0.97	1.32	1.18	0.92
YER087W			1.9	2.41	0.35	0.36	2.63
YMR188C			1.23	0.99	1.02	0.7	1.51
YBR122C	MRPL36		0.93	1.04	1.03	0.87	1.26
YGR270W	YTA7		1.11	1.14	1.01	0.94	1.1
YFL028C	CAF16		0.94	0.92	1.05	1.23	0.88
YBL105C	PKC1		1.05		0.92	1.04	0.53
YPR074C	TKL1		0.51	0.48	2.56	1.72	0.7
YOR371C			1.12	0.8	1	0.98	0.71
YLR151C			1.55	1.78	0.77	0.85	1.35
YGL253W	HXK2		0.27	0.3	3.81	4.17	0.26
YPL057C	SUR1		0.44	0.46	2.51	1.68	0.42
YOR103C	OST2		0.97	1.15	1.24	1.23	1.04
YNL128W	TEP1		0.71	1.03	1.16	0.99	0.77
YER088C				0.97	0.97	0.9	0.91
YDR051C			1.9	1.66	0.53	0.74	1.31
YDR117C			0.8	0.81	1.19	1.15	0.94
YFR045W			1.22	1.34	0.8	0.86	1.31
YJL206C			1.51	1.54	0.54	0.56	1.5
YOL020W	TAT2		0.52	0.5	2.07	1.66	0.67
YLR217W			1.04	1.1	1	0.99	1.06
YCLX07W					0.81		1.11
YBL040C	ERD2		1.04	1.01	1.21	1.19	1.38
YDR385W	EFT2		0.25	0.3	6.02	5.94	0.26
YFR046C			0.81	0.71	1.38	1.39	0.94
YBR123C	TFC1		1	1.09	0.86	0.81	1.13
YGR271W			1.12	1.29	0.83	0.83	0.86
YFL029C	CAK1		3.61	6.08	0.22	0.23	5.24
YBL106C	SRO77		0.98	1.05	1.02	0.83	1.21
YPR075C	OPY2		1.54	1.04	0.7	0.9	1.37
YOR372C	NDD1		0.66	0.37	1.54	1.29	0.58
YLR152C			1.26	1.56	0.7		1.52
YGL254W	FZF1		0.61	0.64	1.39	0.89	0.84
YDL034W			0.75		1.05	0.87	0.99
YKL177W			0.71		0.98	0.99
YPL058C	PDR12		1.84	2.77	0.53	0.54
YJL140W	RPB4		1.12	1.12	1.08	1.02	1.07
YNL063W			1.36	1.51	0.96	0.86	1.1
YLR218C			1.19	1.21	0.72	0.49	1.48
YOL021C	DIS3		0.41	0.36	2.95	2.17	0.38
YGR003W			0.83	0.81	1.17	1.09	0.86
YCLX08C			0.62	0.65	1.49	0.39	2.91
YNL129W			0.79	0.86	1.3	1.09	0.73
YER089C	PTC2		0.61	0.56	1.53	1.45	0.59
YCR094W	CDC50		1.08	1.09	0.86	0.92	1.02
YDR052C					0.88
YKL178C				1.47			1.15
YDL035C	GPR1		0.88	0.81	1.1	0.92	1.03
YNL064C	YDJ1		1.13	1.28	0.89	1.05	1.2
YJL141C	YAK1		1.36	1.06	0.89	1.09	0.9
YMR189W	GCV2		0.32		5.04	3.72	0.24
YJL207C			1.09	1.22	0.72	0.67	1.06
YMR110C			2.06	1.71	0.56	0.86	1.33
YCR095C			1.14	1.08	0.82	0.79	1.23
YOR104W			1.56	1.51	0.64	0.65	1.86
YDR386W	MUS81		1.69	1.69	0.5	0.62	1.76
YFR047C			1.22		0.35	0.73	1.13
YBL107C			1.15	1.02	0.96	0.69	1.63
YGL255W	ZRT1		53.27	67.78	0.02	0.03	48.39
YER010C			1.45	1.5	0.76	0.94	1.16
YDR118W	APC4		0.99	1.07	0.9	0.91	1.01
YOL022C			0.62	0.58	1.48	1.57	0.61
YGR004W			0.72	0.65	1.38	1.64	0.56
YDR387C				2.23	0.45	0.5	2.28
YGL190C	CDC55		0.88	0.76	1.35	1.22	0.81
YGR273C					0.73
YKL179C			0.94	0.96	0.75	0.74	1.15
YDL036C			4.27	4.28	0.26	0.29	4.56
YBL041W	PRE7		1.21	1.15	0.99	0.79	1.6
YJL142C			1.92	2.29	0.63	0.66	1.49
YBR124W			0.73		0.78		1.03
YGR005C	TFG2		1.23	1.24	0.73	0.87	1.22
YPR076W			0.69	1.1	1.1	1.02	0.94
YOR373W	NUD1		0.74	0.81	0.94	1.03	0.86
YJL208C	NUC1		0.63	0.46	1.87	1.71	0.58
YMR111C			1.26	1.36	0.68	0.75	1.17
YPL059W	GRX5		0.8	0.82	1.37	1.29	0.95
YCR096C	A2		2.71	2.61	0.4	0.42	2.47
YLR219W			0.87	0.9	1.12	0.99	1.01
YCLX09W			0.82		0.71
YOR105W			1.71	1.54	0.64	0.5	1.72
YBL042C	FUI1		0.53	0.51	2.01	1.88	0.69
YBR125C	PTC4		0.65	0.65	1.37	1.2	0.72
YMR193C-A			0.49	0.26	2.44	3.06	0.34
YPR077C			1.47
YLR154C			0.49	0.51	2.04	1.48	0.51
YGL256W	ADH4		0.98	1.12	0.9	1.37	0.64
YDR119W			0.48	0.4	2.26	2.35	0.42
YNL065W			0.48	0.42	2.28	1.75	0.47
YKL100C			1.52	1.61	0.71	0.76	1.62
YGR274C	TAF145		0.9	0.79	1.21	1.14	0.98
YDR054C	CDC34		1.45	1.21	0.67	0.73	1.42
YGL257C	MNT2		0.98	0.9	0.74	1.22	0.54
YDL037C			0.55				0.27
YJR160C			1.44	1.88	0.63	0.67	1.02
YFR048W			1.26	1.08	0.82	0.84	1.11
YBL108W			1.52	1.58	0.48	0.48	1.73
YER011W	TIR1		0.93		0.68	0.68	0.33
YOR374W	ALD4		6.3	5.9	0.17	0.22	5.2
YMR112C	MED11		1.23	1.21	0.85	0.93	1.35
YML035C-A					1.04	0.79	1.36
YOR040W	GLO4		1.82	3.11	0.5	0.72	1.54
YNL320W			1.4	1.51	0.68	0.77	0.98
YOL023W	IFM1		0.89	1.08	1.17	0.9	1.39
YBR060C	ORC2		0.63	0.62	1.45	1.01	0.74
YOR106W	VAM3		1.32		0.75	0.87	1.28
YGL191W	COX13		1.6	1.58	0.62	0.72	1.56
YDR388W	RVS167		1.11	1.03	1.07	1.15	1.07
YBR126C	TPS1		3.71	4.85	0.25	0.35	3.64
YPR078C			1.47	2.74	0.62		1.5
YOR375C	GDH1		1.05	1.13	1	0.93	1.11
YLR155C	ASP3-1		1.32	1.52	0.66	0.69	1.62
YOR041C			1.75		0.55	0.61
YJL143W	TIM17		0.76	0.86	1.3	1.3	0.93
YNL066W	SUN4		0.28	0.25	4.31	2.93	0.42
YGR006W	PRP18		0.85		0.83	0.83	0.97
YJL209W	CBP1		0.51	0.46	2.02	1.93	0.55
YDL038C			0.42	0.28	2.91	3.44	0.4
YJR161C	COS5		2.97	4.24	0.21	0.3	3.88
YBL043W	ECM13		3.21	1.6	0.22	1.16	1.93
YFR049W	YMR31		1.78	1.87	0.77	0.68	2.18
YBL109W			1	0.57	1.36	1.3	1.04
YPL250C			3.18	3.45	0.33	0.4	3.29
YER012W	PRE1		1.31	1.36	0.74	0.53	2.11
YCR098C	GIT1		1.74		0.32	0.24
YKL101W	HSL1		1.42	1.04	0.69	0.71	1.19
YNL321W			1.2	1.08	1.12	1.03	1.1
YOL024W			1.25				1.5
YBR061C			0.47	0.47	1.8	1.76	0.54
YOR107W			0.38	0.3	2.54	1.94	0.54
YGL192W	IME4		3.21	4.44	0.38	0.32	3.49
YDR389W	SAC7		0.69	0.54	1.72	1.41	0.71
YBR127C	VMA2		0.57	0.64	1.86	2.07	0.6
YGR275W	RTT102		1.53	1.34	0.79	0.79	1.54
YDR055W	PST1		12.61	16.18	0.08	0.07	19.71
YDR310C	SUM1		0.69	0.68	1.38	1.23	0.9
YGL258W			1.62		0.51	0.72	1.6
YJL144W			0.87	0.94	1.02	1.1	0.77
YCL001W	RER1		0.89	1.1	0.89	1.05
YNL067W	RPL9B		0.08	0.07	23.44	23.51	0.09
YNL322C	KRE1		0.74		1.52	1.05	0.95
YKL102C			0.83				1.15
YML030W			3.05	2.67	0.42	0.44	2.69
YGR007W	MUQ1		0.72	0.89	1.22	1.32	0.76
YMR113W			0.93	0.98	0.96	1.12	0.94
YLR410W	VIP1		1.37	1.51	0.76	0.68	1.57
YGL193C			1.6		0.58	0.61	1.76
YGR276C	RNH70		1.07	1.03	0.92	0.95	1.12
YDR056C			1.24	1.55	0.83	0.8	1.48
YDL039C			0.34	0.28	4.06	1.97	0.36
YJR162C			0.59	0.72	1.78	1.6	0.62
YBL044W			0.59	0.57	1.52	1.4	0.71
YCL002C			0.67	0.6	1.68	1.64	0.63
YNL068C	FKH2		1.26	1.31	0.81	0.73	1.39
YLR090W	XDJ1		1.04	0.93	1.03	0.92	1.06
YGR008C	STF2		5.68	5.56	0.22	0.38	4.65
YER013W	PRP22		0.82	0.83	1.37		0.77
YPR079W			1.99	1.27	0.56	0.73	1.59
YOR376W			1.23				0.57
YLR156W			1.13	1.28	0.82	0.8	1.13
YMR114C			2.73	2.6	0.42	0.49	2.36
YOR042W			2.09	2.45	0.45	0.49	2.02
YCR099C			0.37	0.3	2.74	2.25	0.43
YOL025W	LAG2		1.39	1.41	0.73	0.84	1.18
YBR062C			1.72	2.23	0.51	0.49	2.27
YOR108W			0.35	0.32	3.39	2.28	0.45
YBL045C	COR1		0.99	0.96	1.2	1.07	1.04
YBR128C	APG14		0.91	0.75	1.12	1.47	0.82
YLR157C	ASP3-2		1.93	1.76	0.54	0.63	1.71
YGL259W	YPS5		1.72		0.29	0.39	2.01
YJL145W			0.47	0.43	2.12	1.45	0.62
YOL026C			1	0.85	1.15	1.24	0.83
YKL103C	LAP4		6.95		0.18	0.16	7.81
YML031W	NDC1		0.76	0.67	1.51	1.24	0.89
YPL251W			0.68	0.7	1.81	1.3	0.79
YLR411W	CTR3		0.78	0.63	1.45	1.55	0.57
YGL194C	HOS2		0.89	0.64	1.06	0.88	1.07
YGR277C			1.39	1.48	0.65	0.83	1.34
YJL080C	SCP160		0.37	0.32	2.89	2.38	0.43
YCR020C	PET18		0.43	0.46	2.23	1.89	0.54
YNL069C	RPL16B		0.08	0.09	13.16	12.48	0.09
YLR091W			0.62	0.55	1.61	1.8	0.47
YGR009C	SEC9		0.9	0.84	1.06	1.06	0.88
YPL252C				0.8
YML032C	RAD52		1.04	1.13	1.02	0.7	1.26
YER014W	HEM14		1.44	1.91	0.59	0.75	1.42
YDR311W	TFB1		0.69	0.74	1.01	1.08	0.82
YOR377W	ATF1		1.16	1.05	0.93	0.89	0.86
YOR043W	WHI2		1.12	1.08	0.98	0.98	0.86
YNL323W			0.88	0.84	1.44	1.42	0.78
YBR063C			0.83	1.01	1.07	0.95	0.97
YOR109W	INP53		1.56	1.46	0.8	0.79	1.69
YBR129C	OPY1		0.92	0.89	1.06	1.13	0.81
YDR057W			1.49	1.3	0.72	0.8	1.21
YCL003W			0.74	0.84	1.3	1.31	0.97
YJL146W	IDS2		1.12	1.16	0.91	1.16	0.96
YOL027C			0.83	0.82	1.27	0.85	1.14
YKL104C	GFA1		1.25	1.34	0.79	0.78	1.53
YMR115W			1.22	1.16	0.84	0.78	1.63
YLR412W			0.52	0.45	2.34	1.7	0.55
YPR001W	CIT3		0.91	1.56	1.05	0.85	0.93
YDR058C	TGL2		2.45	2.79	0.35	0.41	2.27
YJL081C	ARP4		1.02	1.04	0.94	1.01	1.02
YBL046W			1.1	1.11	0.94	0.8	1.29
YCR021C	HSP30		80.79	119.36	0.02	0.02	117.37
YLR092W	SUL2		1.19	1.22	0.87	0.64	1.63
YJL147C			1.32	1.25	0.7	0.8	1.29
YMR050C			24.15	22.66	0.09	0.09	24.18
YPL253C	VIK1		0.92	0.64		1.21	0.44
YER015W	FAA2		0.8	1.08	1.02	1.16	0.59
YDR312W	SSF2		0.73	0.65	1.24	1.15	0.81
YOR378W			1.14		1.18		0.81
YMR116C	ASC1		0.06	0.05	25.82	23.29	0.07
YOR044W			1.72	1.88	0.63	0.7	1.17
YNL324W			1.21		0.79	0.79	1.05
YBL047C			1.08	0.95	1.23	1.1	0.7
YLR093C	NYV1		2.98	2.6	0.41	0.45	2.29
YGL195W	GCN1		1.1	0.72	1.36	1.35	0.64
YAL010C	MDM10		1.47	1.51	0.7	0.84	1.39
YGR278W			0.97	0.99	0.82	0.82	1.05
YDR313C	PIB1		1.41	1.57	0.67	0.78	1.43
YOR379C			1.22		0.79		0.47
YCL004W	PGS1		0.79		0.96	0.82	1.04
YNL325C	FIG4		1.46	1.48	0.72	0.78	1.33
YOL028C	YAP7		1.17	1.23	0.77	0.78	1.15
YKL105C			0.95		0.91	0.87
YML033W			1.24	1.36	0.86	0.75	1.37
YIL110W			0.6	0.65	1.82	1.61	0.55
YLR413W			0.1	0.07	13.78	8.26	0.14
YPR002W	PDH1		1.12	1.54	0.68	0.9	0.68
YGR279C	SCW4		1.31	1.29	1.11	0.84	1.72
YDR059C	UBC5		5.52	6.88	0.24	0.35	5.27
YBR064W			0.5		1.44	1.06	0.67
YCR022C			0.85	0.76	1.04	0.98	0.89
YHR170W	NMD3		0.97	0.75	1.25	1.16	0.82
YMR051C				19.46	0.11	0.08	27.78
YDL230W	PTP1		1.81	2.95	0.41	0.48	1.64
YER016W	BIM1		0.93	0.73	1.25	1.33	0.87
YLR159W			2.94	4.99	0.27
YMR117C	SPC24		0.94	0.83	1.26	1.16	0.61
YLR414C			1.57	1.39	0.62	0.51	2.57
YOR045W	TOM6		0.65	0.73	1.69	1.97	0.72
YPR003C			2.36	2.28	0.42	0.53	1.95
YBR065C	ECM2		0.98	1.02	0.92	0.91	0.95
YLR094C	GIS3		0.35	0.37	2.47	3.06	0.48
YGL196W			1.64	1.87	0.54	0.62	1.38
YDL231C			2.26	2.84	0.41	0.32	2.73
YJL082W	IML2		1.47	1.45	0.79	0.63	1.97
YER017C	AFG3		1.26	1.42	0.77	0.84	1.25
YDR314C			1.02	1.1	0.75	0.81	1
YNL260C			1.82		0.44	0.48	2.67
YKL040C	NFU1		3.14	2.62	0.36	0.4	2.92
YOR046C	DBP5		0.62	0.57	1.59	1.58	0.55
YGR200C			0.47	0.34	2.96	2.45	0.45
YCL005W			1.06	0.98	1.08	1.05	1.15
YJL148W	RPA34		0.38	0.34	3.38	2.45	0.49
YNL326C			1.19	0.88	0.93	0.94	1.03
YOL029C			1.79	1.56	0.51	0.57	2.29
YIL111W	COX5B		6.8	7.22	0.15	0.17	5.47
YPL254W	HFI1		0.84	0.8	1.21	1.02	0.75
YML034W	SRC1		1.13	1.36	0.81	0.73	1.63
YOR300W			0.79	0.86	1	1.1	0.87
YCR023C			1.28	1.24	1.06	1.1
YBL048W			10.07	10.96	0.1	0.15	7.54
YHR171W	APG7		0.97	0.8	1.27	1.33	0.78
YCL006C			0.75	0.94	0.9	0.79	1.15
YAL011W			0.73	0.69	1.31	1.17	0.86
YML035C	AMD1		0.91	0.92	1.28	1.11	0.96
YMR118C					0.07	0.2	7.98
YLR415C			0.81		1.08	1.02	0.64
YPR004C			0.76	0.83	1.3	1.64	0.71
YKL106W	AAT1		0.55	0.41	2.02	1.85	0.45
YBR066C	NRG2		1	1.16	0.86	0.81	0.95
YLR095C			1	1.09	1.12	1.2	0.71
YGL197W	MDS3		0.66	0.76	1.32	1.17	0.91
YJL083W			0.64		1.35	0.86	0.82
YER018C	SPC25		1.46		0.79		1.2
YDR315C	IPK1		1.9	1.96	0.47	0.67	1.78
YGR201C							11.33
YOR047C	STD1		0.63	0.56	1.58	1.64	0.69
YJL149W			0.98	1.03	0.91	0.79	1.15
YMR052W	FAR3		1.48		0.55		1.63
YIL112W			1.26	1.25	0.82	1	1.33
YPL255W	BBP1		0.79	0.72	1.23	1.29	0.74
YOR301W	RAX1		0.8	0.83	0.98	0.98	0.96
YJL084C			0.9	0.95	1.2	1.08	1.16
YCR024C			0.78	0.79	1.27	0.94	1.06
YBL049W			14.98		0.07	0.19	11.18
YPL190C	NAB3		0.78	0.56	1.19	0.97	0.99
YCL007C	CWH36		0.67	0.71	1.17	1.17	0.84
YMR053C	STB2		1.67	1.97	0.57	0.66	1.36
YAL012W	CYS3		0.36	0.44	2.92	1.06	1.2
YDL232W	OST4		0.78	0.7	1.52	1.55	0.65
YPL256C	CLN2		0.74	0.71	1.58	1.33	0.8
YKL041W	VPS24		1.66	1.68	0.59	0.62	1.79
YNL261W	ORC5		1.91	1.97	0.61	0.66	1.77
YLR416C			0.74	0.59	1.64	1.41	0.66
YPR005C	HAL1		0.89	1.13	0.99		1.39
YKL107W			5.67	8.78	0.25	0.27
YNL327W				0.06	19.91	12.96	0.08
YNR010W	CSE2		1.35	1.45	0.75	0.75	1.43
YBR067C	TIP1		7.01	6.12	0.2	0.33	6.31
YHR173C			1.2	1.96	0.73	0.77	0.96
YDR250C			1.09
YAR030C			1.33	1.09	0.95	0.86
YGL198W			1.69	1.8	0.62	0.67	1.51
YOR048C	RAT1		0.51	0.49	1.98	1.31	0.64
YGR202C	PCT1		0.68	0.62	1.65	1.69	0.65
YNL328C	MDJ2		0.84		0.94	0.86	0.86
YLR350W			0.87	0.53	1.4	1.7	1.02
YNR011C	PRP2		0.87	0.91	1.06	1.12	0.9
YIL113W			3.98	5.84	0.18	0.3	3.02
YML036W			1	1.1	1.11	1.16	1.1
YMR119W			1.09	1.04	0.97	1.14	0.89
YGL199C			1.37	1.8	0.59	0.79	1.53
YOR302W			1.23	1.35	0.87	0.66	1.33
YCR025C			0.7		0.97	0.9	1.13
YPL191C			1.78	1.77	0.44		1.54
YLR096W	KIN2		0.91	0.71	1.12	0.86	0.9
YCL008C	STP22		0.41	0.54	2.83	1.91	0.5
YMR304C-A			0.71	0.76	1.36	1.18	0.83
YLR351C	NIT3		1.25	1.29	0.98	1.21	0.95
YDL233W			1	0.81	1.18	1.05	0.96
YAL013W	DEP1		0.88	0.71	1.1	0.97	0.82
YML037C			0.78		1.27		0.79
YIL114C	POR2		0.64	0.66	1.57	1.55	0.61
YKL042W	SPC42		1.19	1.15	0.93	0.9	1.27
YER019W			1.05	0.95	1.35	1.1	0.77
YDR316W			1.08	1.15	0.9	0.71	1.37
YNL262W	POL2		1.2	0.97		0.99	0.85
YPR006C	ICL2		2.72	5.59	0.3	0.4	2.29
YKL108W	SLD2		1	0.94	0.9	0.77	1.04
YBR068C	BAP2		0.47	0.42	2.62	1.39	0.94
YLR097C			1.62	1.92	0.59	0.79	1.33
YAL014C			1.09	1.22	0.98	0.9	1.19
YDL234C	GYP7		2.1	2.48	0.43	0.47	2.09
YJL085W	EXO70		1.16	1.14	0.84	0.59	1.14
YNL263C	YIF1		0.92	0.97	1.24	1.17	1.02
YGL120C	PRP43		0.38	0.31	3.03	1.92	0.43
YOR049C			0.52	0.54	2.3	2.58	0.47
YNL329C	PEX6		0.98	0.95	1.21	1.13	0.93
YMR054W	STV1		0.78	0.59	1.72	1.8	0.63
YPL257W			1.78	2.03	0.54	0.71	1.46
YLR417W	VPS36		1.2	1.36	0.83	0.87	1.13
YOR303W	CPA1		2.86	2.58	0.42	0.44	2.9
YCR026C			1.24	1.43	0.79	0.73	0.88
YPL192C			0.71	0.87	1.16	1.38	0.77
YDR251W	PAM1		0.98	0.99	1.03	1.08	0.99
YAR031W			2.58	3.06	0.35	0.42	2.36
YHR174W	ENO2		1.23	1.28	0.72	0.69	1.42
YCL009C	ILV6		0.39	0.4	3.41	2.44	0.49
YMR055C	BUB2		1.76	1.81	0.5	0.47	2.36
YPL258C	THI21		1.08	1.63	0.71	0.7	1.41
YML038C	YMD8		0.85	0.71	1.44	1.34	0.84
YKR060W			0.66		1.78	1.61	0.55
YIL115C	NUP159		0.89	0.77	1.23	1.21	0.75
YKL043W	PHD1		0.86	0.56	1.79	1.12	0.61
YDR317W			1.58		0.52		1.32
YLR418C	CDC73		1.01	0.82	1.01	1.17	0.83
YGR203W			1.54		0.51	0.66	1.55
YKL109W	HAP4		1.29	1.14	1.02	1.02	0.91
YNR012W	URK1		0.79	0.74	1.37	1.33	0.81
YBR069C	VAP1		1.27	1.26	0.89	1.11	1.02
YLR098C	CHA4		1.02	1	1.05	0.86	0.32
YAL015C	NTG1		1.7	1.67	0.55	0.51	1.93
YDL235C	YPD1		0.92	1.08	1.15	1.06	1.06
YNL264C	PDR17		0.42		2.64	1.78	0.33
YGL121C			14.35	11.7	0.09	0.1	12.97
YLR352W			0.95	1	0.92	0.79	1.03
YNR013C			0.49	0.47	2.63	1.37	0.69
YMR310C			0.59	0.56	1.83	1.78	0.66
YLL001W	DNM1		1.16	1.19	0.8	0.82	1.08
YOR304W	ISW2		1.05	1.13	1.02	0.85	1.05
YJL087C	TRL1		0.71	0.82	1.25	0.87	0.75
YCR027C	RSG1		1.21	0.73	1.4	1.23	0.6
YDR252W	BTT1		0.49	0.67	2.71	2.57	0.35
YHR175W	CTR2		0.64	0.51	1.69	1.26	0.74
YMR056C	AAC1		7.37		0.27	0.47	2.97
YPL259C	APM1		0.88	0.81	1.11	1.19	0.88
YKR061W	KTR2		2.16	3.25	0.33	0.2	4.17
YKL044W			0.81	0.7	1.3	0.93	0.87
YDR318W	MCM21		1.51	1.65	0.69	0.73	1.59
YGR204W	ADE3		0.47	0.38	2.54	2.39	0.46
YLR099C	ICT1		1.09	0.84	1.27	1.07	0.95
YDR253C	MET32		1.09		0.76	0.49	2.07
YDL134C-A			0.17	0.16	6.44	6.58	0.21
YDR319C			1.77	1.95	0.58	0.69	1.83
YNL265C	IST1		1.79	1.81	0.6	0.62	1.93
YGL122C	NAB2		1.01	0.76	1.32	1.17	0.8
YIL050W	PCL7		1.71	1.75	0.62	0.65	1.7
YPL193W	RSA1		0.71	0.77	2.08		0.75
YLR353W	BUD8		0.91	0.83	1.02	0.87	0.93
YER007C-A			0.61	0.68	1.48	1.21	0.62
YMR311C	GLC8		2.43	2.01	0.44	0.5	2.58
YIL116W	HIS5		0.48	0.48	2.5	2.31	0.51
YML039W			26.85	20.49	0.1	0.1	26.25
YLR419W			0.89	0.61	1.28	1.02	0.67
YLL002W	KIM2		1.47	1.05	0.72		1.41
YPR008W			1.27	1.02	0.97	0.81	1.28
YOR305W			1.42	1.26	0.82	0.89	1.24
YDL170W	UGA3		0.78	0.94	1.04	0.82	0.91
YCR028C	FEN2		0.62	0.57	1.68	1.55	0.6
YIL051C	MMD1		0.92	0.99	1.12	1.28	0.89
YAR033W			2.58	2.15	0.43	0.62	2.18
YHR176W						0.94	0.73
YMR057C					0.8	1.13
YLR354C	TAL1		1.17	1.01	1.03	1.26	1.15
YAL016W	TPD3		0.96	1.07	1.08	1.17	1.03
YDL236W	PHO13		1.19	1.23	0.83	1.02	0.98
YKR062W	TFA2		1.02	0.97	1.07	1.1	0.98
YIL117C			4.6	8.71	0.18	0.16	11.3
YLR020C			0.69	0.63	1.4	1.5	0.68
YKL045W	PRI2		1.16	1.19	0.83	0.82	1.12
YGR205W			0.52		2.76	1.4	0.55
YOR306C				0.78
YNR014W			0.54	0.69	1.57	1.39	0.7
YDL171C	GLT1		1.05	1.29	0.89	1.06	1
YKR063C	LAS1		1.24	1.21	0.82	0.84	1.31
YJL088W	ARG3		2.6	3.36	0.41	0.35	3.02
YKL046C			1.22	1.99	0.77	0.61	1.21
YPL194W	DDC1		0.98	0.99	1.06	1.09	0.88
YOR240W			0.61	0.53	1.67	1.38	0.67
YLL003W	SFI1		1.02	0.93	0.84	0.97	0.87
YBR260C	RGD1		1.55	0.97	0.93		0.88
YPR009W			0.23		4.02	1.82	0.3
YMR135W-A			0.79	0.84	1.17	1.19	0.87
YCR029C			1.48	1.48	0.75	0.69	1.47
YIL052C	RPL34B		0.11	0.12	10.04	10	0.13
YHR177W			1.06	1.08	0.92	1.05	0.88
YDR254W	CHL4		1.63	1.23	0.84	0.93	1.27
YLR355C	ILV5		0.25	0.28	5.37	4.84	0.33
YAL017W	FUN31		1.34	1.5	0.69	0.75	1.62
YDL237W			1.57	1.41	0.69	0.9	1.2
YGR140W	CBF2		1	0.84	1.1	1.09	0.88
YGL123W	RPS2		0.1	0.08	18.92	21.2	0.08
YNL266W			1.64	1.72	0.64	0.69	1.93
YGR206W			1.24	1.27	0.96	1.11	1.15
YOR307C	SLY41		0.75	0.75	1.47	1.41	0.61
YNR015W	SMM1		0.67	0.59	1.62	1.12	0.79
YMR312W			0.91	1.09	1.1	1.04	0.98
YDL172C			1.41	1.19	0.94	0.9	1.55
YDR255C				0.97	0.67	0.68	1
YAL018C			1.29
YDL238C			0.87	0.74	1.37	1.22	0.74
YJL089W	SIP4		0.56	0.49	2.01	1.82	0.51
YGL124C			1.48		0.57		1.28
YPL195W	APL5		1.05	1.21	0.88	0.99	1.07
YGR207C			0.92	0.96	1.1	1.14	1
YJL010C			1.64	1.47	0.74	0.63	1.6
YMR058W					8.14	6.12	0.16
YMR313C			0.82	1.35	0.69	0.89	0.29
YNR016C	ACC1		0.73	0.61	1.75	1.8	0.56
YIL118W	RHO3		1.27	1.12	1	0.98	1.35
YOR241W			1.02	0.88	1.11	1.05	0.98
YLR021W			1.04	1.16	0.96	1.1	1.21
YLL004W	ORC3		1.05	0.78	0.94	1.09	0.84
YBR261C			0.76	0.72	1.34	1.47	0.78
YLR290C			1.28	1.52	0.79	1.05	1.07
YAR035W	YAT1		1.2	1.1	0.92	0.77	1.19
YHR178W	STB5		1.22	1.09	0.94	0.96	0.72
YGR141W			2.03	1.98	0.46	0.71	1.48
YKR064W			1.04	0.68	1.26	1.19	0.72
YIL119C	RPI1		1.17	1.14	0.89	0.81	1.23
YOR242C	SSP2		1.42	1.7		0.59	1.47
YLR022C			0.63	0.66	1.72	1.65	0.76
YNL267W	PIK1		0.84	0.69	1.53	1.44	0.74
YKL047W			1.42	1.48	0.66	0.74	1.31
YLL005C			1.28	1.6	0.63	0.65	1.13
YOR308C	SNU66		1.17	0.97	0.86	1.13	0.99
YDR190C	RVB1		1	0.81	1.25	1.2	0.84
YDR256C	CTA1		0.86	0.9	1.26	1.27	0.66
YDL239C			1.05
YKR065C			1.01	0.99	1.15	1.17	0.99
YKL048C	ELM1		1.04	1.19	1	0.92	0.94
YIL053W	RHR2		0.46	0.59	2.07	2.01	0.59
YPL196W			2.25	2.21	0.5	0.58	1.99
YJL011C			0.5	0.55	1.72	1.21	0.68
YDR510W	SMT3		1.53	1.64	0.79	0.5	1.58
YMR059W	SEN15		1.16	1.74	0.62	0.74	1.25
YLR356W			3.46	3.19	0.24	0.37	4.64
YBR262C			1.41	1.24	0.98	0.76	1.59
YLR291C	GCD7		0.56	0.6	1.65	1.84	0.61
YDL173W			1.1	1.1	1.16	0.99	1.2
YPL197C			0.07	0.08	19.76	14.85	0.09
YHR179W	OYE2		0.93	0.69	1.41	1.22	0.71
YAL019W	FUN30		2.3	1.4	0.52	0.46	2.49
YGR142W	BTN2		2.9	3.47	0.26	0.41	2.58
YOR243C			0.51	0.67	2.03	1.3	0.57
YLR023C			0.94	0.88	1.25	1.28	0.73
YHR100C			1.53	1.38	0.73	0.76	1.65
YGL125W	MET13		1.34	1.42	0.73	0.65	1.46
YNL268W	LYP1		1.06	1.03	0.99	0.92	1.22
YGR208W	SER2		0.52	0.7	1.94	2.04	0.64
YOR309C			0.23	0.25	6.07	3.96	0.32
YNR017W	MAS6		0.37	0.47	2.6	1.23	0.49
YMR314W	PRE5		1.58	1.58	0.66	0.61	1.92
YDL174C	DLD1		0.81	0.83	1.3	1.49	0.81
YDR257C	RMS1		0.59	0.56	1.48	1.31	0.73
YKR066C	CCP1		3.34	3.41	0.32	0.74	2.27
YKL049C	CSE4		1.42	1.59	0.64	0.72	1.17
YIL054W						0.86
YGR209C	TRX2		9.82	10.18	0.15	0.15	10.74
YJL012C			1.09	1.37	0.8	0.69	1.57
YDR511W			2.54	2.46	0.51	0.45	2.83
YLR357W	RSC2		0.85	0.63	1.32	1.19	0.85
YOL160W			0.73	0.79	0.99	0.96	0.91
YLL006W	MMM1		1.19	1.2	0.75	0.82	1.11
YDR191W	HST4		1.51	1.66	0.56	0.74	1.26
YLR292C	SEC72		0.82	0.82	1.27	1.26	0.93
YIL055C			0.91	1.54	0.73	0.86	1.3
YAR037W			1.04	0.89	1.24	1.32	0.78
YGL060W			1.11	0.95	0.96	0.85	1.07
YLR358C			0.54	0.4	2.15	1.08	0.46
YDR512C			3.59	3.32	0.21	0.21	5.16
YOL161C			1.71		0.73	0.63	1.66
YGR143W	SKN1		1.88	1.87	0.57	0.64	1.85
YLR024C			1.4	1	0.79	0.85	0.3
YHR101C	BIG1		2.09	2.16	0.49	0.55	1.97
YGL126W	SCS3		1.04	1.05	0.86	0.87	1.09
YNL269W						0.87	1.11
YLL007C			1.07	1.16	0.77	0.8	0.89
YDR192C	NUP42		0.64	0.66	1.66	1.5	0.62
YNR018W			1.19	1.3	0.87	1.09	0.93
YMR315W			1.11	1.14	0.94	1.03	1.18
YDL175C			1.35	1.3	0.79	0.84	1.54
YDR258C	HSP78		4.31	5.29	0.19	0.26	3.2
YGL061C	DUO1		1.23	1.02	1.05	0.94	0.92
YBR263W	SHM1		0.66	0.82	1.78	1.86	0.75
YGL127C	SOH1		1.19	1.23	0.77	0.75	1.39
YJR030C			1.13	1.3	0.91	0.81	1.08
YPL198W	RPL7B		0.27	0.18	4.17	3.89	0.24
YJL013C	MAD3		1.08	1.13	0.88	1	1.03
YOR244W	ESA1		1.58	1.56	0.57	0.63	1.53
YBR264C	YPT10		0.93	1.26	1	1.19	1.01
YLR293C	GSP1		0.51	0.56	1.93	1.61	0.69
YPL199C			0.72	0.74	1.44	1.53	0.72
YKR067W			1.24	1.29	0.75	0.73	1.32
YGR144W	THI4		2		0.51	0.58	2.04
YMR250W				11.94	0.11	0.14	6.98
YNR019W	ARE2		0.41	0.2	3.3	1.5	0.67
YMR316W			0.76	0.88	1.13	1.05	1.03
YPR202W			2.09	2.32	0.6	0.63	2.01
YDR259C	YAP6		0.92	0.85	1.34	0.85	0.94
YKR068C	BET3		1.43	1.45	0.8	0.85	1.35
YER150W	SPI1		9.9	19.23	0.13	0.2	6.31
YGL128C					0.83		0.92
YJR031C	GEA1		1.06	0.93	0.99	0.96	0.91
YIL056W			0.88	0.68	1.55	1.32	0.87
YDR513W	TTR1		6.29	7.16	0.21	0.21	7.42
YLR359W	ADE13		0.14	0.12	9.39	9.5	0.13
YOL162W			2.37
YHR102W	NRK1		0.46	0.41	2.32	1.49	0.57
YLR025W	SNF7		1.7	1.83	0.62	0.59	2.03
YLL008W	DRS1		0.38	0.38	2.55	1.91	0.53
YDR193W			1.2	1.15	0.9	0.82	1.24
YLR294C			1.72	1.79	0.7	0.62	1.95
YER151C	UBP3		1.21	1.02	1.01	0.89	0.9
YDL176W			0.83	0.85	1.15	1.18	0.83
YIL057C			0.78	0.86	1.2	0.8	0.84
YOR180C	DCI1		1.08	0.97	0.84	0.81	1.17
YGL062W	PYC1		1.1	0.67	1.34	1.36	0.46
YDR514C			0.97	1.02	1.02	0.88	0.95
YHL020C	OPI1		0.7	0.51	1.5	1.67	0.52
YGR145W			0.35	0.31	3.1	1.92	0.44
YOR246C			0.88	0.94	1.21	1.38	0.73
YLR026C	SED5		0.86	0.89	1.02	0.89	1.03
YMR251W			0.96
YLL009C	COX17		1.07	0.98	1.29	0.9	1.4
YJL014W	CCT3		0.57	0.57	1.73	1.64	0.66
YDR194C	MSS116		0.52	0.39	2.45	1.82	0.55
YPL120W	VPS30		1.19	1.11	0.88	0.94	1.09
YMR317W			1.03	1.05	0.94		1.11
YDL177C			1.15	1.38	0.78	0.82	1.13
YPR203W			1.8	1.66	0.74	0.76	1.77
YBR265W	TSC10		0.59	0.56	1.9	2.27	0.34
YGR146C			0.99	0.88	1.35	1.08	1.15
YGL129C			0.86	0.67	1.36	1.26	0.9
YMR252C			1.61	2.33	0.47	0.49	1.74
YJL015C			3.35	3.6	0.27	0.29	4.1
YMR318C			1.7	1.56	0.69	0.45	2.86
YPL121C	MEI5		0.68		1.16	0.96	0.81
YHR103W	SBE22		0.33	0.3	3.03	2.36	0.44
YBR266C			0.51	0.42	1.61	1.07	0.77
YLR295C	ATP14		1.82	1.71	0.74	0.65	2.13
YER152C			0.72	0.71	1.45	1.21	0.81
YGR080W	TWF1		1.3	1.26	0.77	0.88	1.36
YGL063W	PUS2		1.18	1.12	0.99	0.95	0.82
YHL021C			2.78	2.89	0.35	0.55	1.96
YKR069W	MET1		1.12	1.84	0.63	0.37
YLR027C	AAT2		0.95	0.9	1.2	1.55	0.8
YJR032W	CPR7		0.93	0.85	1.3	1.33	0.76
YGR081C			0.88	0.95	1.13	1.04	1.06
YPR204W			2.04	1.79	0.76	0.72	1.68
YGL064C			1.02	0.77	1.12	1.1	0.83
YGR147C	NAT2		0.77	0.78	1.34	1.03	0.81
YMR253C			1.96	3.1	0.36	0.37
YJR033C			1.12		0.72	0.69	1.12
YIL058W			1.41		0.61	0.59
YOR181W	LAS17		0.48	0.44	2.25	1.66	0.6
YDR515W	SLF1		1.03	0.86	0.99	0.62	1.39
YOL164W			1.11	1.74	0.48	0.62	1.38
YMR319C	FET4		5.37	6.72	0.19	0.49	2.66
YPL122C	TFB2		0.61	0.67	1.6	1.61	0.68
YHR104W	GRE3		1.33	1.37	0.85	1.02	1.21
YOR247W	SRL1		0.49	0.55	2.68	1.53	0.78
YDR195W	REF2		1.21	1.23	0.82	0.69	1.32
YER153C	PET122		0.8	0.91	0.88	0.73	0.95
YDL178W	AIP2		0.75	0.74	1.43	1.45	0.66
YIL059C			2.4		0.42	0.71	2.58
YOR182C	RPS30B		0.31	0.22	2.6	3.2	0.37
YDR516C			1.17	1.18	0.76	1.32	0.8
YOL165C	AAD15		17.77	22.51	0.06	0.05	26.49
YHL022C	SPO11		0.84		0.87		0.97
YLR028C	ADE16		1.17	1.41	1.26	1.52	0.67
YJL016W			2.56	2.59	0.38	0.35	2.92
YDR196C			2.01	1.95	0.59	0.59	1.91
YGL065C	ALG2		1.07	0.84	1.13	1.07	0.69
YBR267W			0.52	0.42	1.92	1.37	0.74
YEL070W			1.08		0.59		1.33
YGR148C	RPL24B		0.11	0.11	11.09	11.16	0.12
YDR450W	RPS18A		0.15	0.12	10.17	11.93	0.13
YLR296W			0.76	0.75	0.9	0.86	1.12
YMR254C			1.52		0.51		1.08
YMR306C-A			1.52	1.62	0.59	0.63	1.59
YPL123C	RNY1		4.32	4.73	0.2	0.37	3.85
YOR248W			0.66	0.66	1.8	1.15	0.98
YHR105W			2.93	3.94	0.32	0.31	3.75
YDR451C			1.49	1.53	0.71	0.68	1.09
YDL179W	PCL9		0.39	0.4	2.21	2.29	0.4
YGR082W	TOM20		0.48	0.43	2.49	2.29	0.56
YDL100C			1.36	1.05	1.12	0.89	1.45
YOL166C			1.16		0.32
YHL023C			0.89	1.16	0.83	0.79	0.38
YOR249C	APC5		0.96	0.86	0.97	0.98	0.89
YLR029C	RPL15A		0.09	0.07	22.6	14.28	0.11
YJR034W	PET191		1.28	1.33	0.77	0.75	1.3
YJL017W			1.38	1.46	0.69	0.65	1.7
YPR140W			1.44	1.57	0.65	0.65	1.67
YGR083C	GCD2		0.53	0.48	1.91	1.79	0.56
YBR268W	MRPL37		0.67	0.68	1.51	1.36	0.7
YEL071W			1.65	1.63	0.77	0.77	1.61
YLR297W			5.83	5.64	0.21	0.19	6.57
YER154W	OXA1		0.52	0.53	2.17	1.94	0.61
YHR040W			0.97	1.27	0.79	0.86	0.47
YOR183W			0.37	0.39	2.39	2.38	0.4
YPR141C	KAR3		0.92	0.8	1.22	1.02	1.03
YDR517W	GRH1		1.01	1.04	0.95	1.18	0.82
YHR106W	TRR2		1.45	1.64	0.67	0.63	1.79
YBR269C			4.01	4.63	0.27	0.35	2.87
YDR197W	CBS2		1.42	1.31	0.81	0.8	1.39
YLR298C	YHC1		1.35		0.69		1.67
YER155C	BEM2		0.94	0.88	1.1	1.11	0.88
YHR041C	SRB2		1.04	0.67	1.54	1.27	0.82
YGL066W			1.13	0.73	1.04	0.84	0.73
YDL101C	DUN1		1.34	1.21	0.74	1.43	1.44
YGR149W			2.07	2.2	0.5	0.58	1.98
YHR107C	CDC12		1.19	1.32	0.75	0.82	1.25
YNL130C	CPT1		0.56	0.6	1.86	1.62	0.66
YMR255W	GFD1		2.13	2.41	0.49	0.44	2.12
YJR035W	RAD26		1.07		0.82	0.9	0.9
YJL018W			0.66	0.6	1.58	1.47	0.7
YDR198C			1.44	1.18	0.89	0.78	1.2
YPL124W	NIP29		1.57	1.24	0.56	0.67	1.66
YGR084C	MRP13		1.32	1.35	0.78	0.63	1.55
YMR190C	SGS1		1.26	1.12	0.78	0.75
YEL072W			4.19		0.2		6.08
YDR452W			0.94	0.65	1.28	1.37	0.79
YMR256C	COX7		1.66	2.06	0.52	0.63	1.87
YJR036C			1.27	1.38	0.5	0.64	1.19
YOR184W	SER1		0.23	0.23	5.13	4.85	0.22
YPR142C			0.81	0.69	1.17	0.94	1
YHL024W	NOS1		1.26	0.76	0.93	0.67	1.94
YDR518W	EUG1		0.6	0.51	1.85	1.72	0.5
YEL073C			1.37	1.51	0.88	1.06	0.94
YDR453C			3.19	4.73	0.38	0.49	2.58
YER156C			0.43	0.46	2.18	2.08	0.46
YOR185C	GSP2		1.51	1.36	1.06	1.12	1.27
YGL067W			0.72	0.65	1.46	1.5	0.71
YFL030W			8.01	9.34	0.13	0.2	7.1
YMR251W-A	HOR7		3.52	3.99	0.49	0.4	3.61
YJL019W			0.73	0.65	1.37	1.19	0.68
YPL125W			1.09	0.83	1.13	1.11	0.74
YGR085C	RPL11B		0.12	0.13	7.68	7.16	0.14
YER090W	TRP2		0.94	0.82	1.29	1.23	0.91
YLR299W	ECM38		2.88	3.31	0.36	0.34	3.12
YMR257C	PET111		0.95	0.82	1.36	1.23	0.65
YHR042W	NCP1		3.24		0.27		6.32
YHL025W	SNF6		1.62	1.44	0.66	0.9	1.12
YDL102W	CDC2		0.97	0.92	1.1	1.13	0.77
YDR519W	FKB2		0.81	0.95	1.21	1.45	0.81
YCLX10C			0.42	0.44	2.34	2.28	0.48
YNL131W	TOM22		0.94	0.99	1.04	1.1	0.97
YHR108W			1.12	1.03	0.99	1.22	0.79
YER091C	MET6		0.31	0.26	4.9	2.8	0.46
YDR199W			1.48	1.82	0.5	0.56	1.84
YDR454C	GUK1		0.43	0.36	3.24	3.57	0.36
YHR043C	DOG2		7.47	9.46	0.13	0.46	2.2
YDR120C	TRM1		0.62	0.6	1.69	1.72	0.61
YGL068W			0.76	0.76	1.61	1.49	0.86
YMR191W			1.79	2.67	0.39	0.59	1.59
YHL026C			1.05	1.24	0.94	0.71	1.5
YDL103C	QRI1		0.91	1.07	0.81	0.96	1.04
YFL031W	HAC1		0.29	0.22	5.15	3.18	0.38
YJR037W			0.91
YPL060W			2.87	3.03	0.35	0.45	2.75
YPR143W			0.97	0.69	1.57	1.23	0.98
YLR220W	CCC1		0.46	0.44	2.19	1.85	0.58
YPL126W	NAN1		0.38	0.29	3.32	2.75	0.38
YGR086C			1.64	1.62	0.66	0.74	1.44
YGL069C			0.69	0.67	1.79	1.64	0.76
YEL074W			1.94	1.9	0.74	0.88	1.83
YER157W	SEC34		0.68	0.72	1.56	1.32	0.72
YMR258C			1.02	1.03	0.59	0.99	1.05
YKL180W	RPL17A		0.13	0.13	10.76	10.88	0.13
YJR038C			1.14
YPR144C			0.31	0.29	3.5	1.94	0.48
YLR221C			1.48	1.49		0.99	0.98
YIR001C	SGN1		1.3	1.16	0.85	0.84	1.33
YPL127C	HHO1		1.16	0.96	0.94	1.13	0.95
YHR109W			0.12	0.12	9.72	11.8	0.1
YNL132W			0.27	0.24	3.66	2.62	0.38
YEL075C			2.18	2.29	0.59	0.57	2.18
YDR455C			2.96	3	0.28	0.32	3.63
YER158C			1.35	1.29	0.83	0.63	1.79
YHR044C	DOG1		0.88	7.81	0.13	0.15	8.9
YMR192W			1	0.74	1.19	1.05	0.77
YDL104C	QRI7		1.05	1.14	0.96	0.97	1.03
YFL032W			0.64	0.57	1.45	1.35	0.75
YNL133C			1.91	1.79	0.63	0.85	1.64
YPL061W	ALD6		0.18	0.17	6.88	3.4	0.36
YCLX11W			0.49	0.43	2.16	1.4	0.56
YGR087C	PDC6		0.33	0.46	3.02	2.47	0.44
YER092W			0.84	0.8	1.33	1.01	1.08
YFR050C	PRE4		1.22	1.25	1.08	0.9	1.69
YFL033C	RIM15		0.84	0.95	1.01	0.89	1.1
YMR259C			1.01	0.81	1.3	1.37	0.56
YKL181W	PRS1		0.65	0.57	2.04	2.43	0.48
YDR121W	DPB4		0.88	1.1	1.07	0.84	0.96
YOR187W	TUF1		0.74	0.64	1.92	1.81	0.76
YLR222C			0.36	0.29	3.38	2.01	0.45
YIR002C	MPH1		1.28	1.42	0.55	0.73	1.45
YHL027W	RIM101		1.13	0.98	0.91	1.06	0.33
YPL128C	TBF1		0.75	0.58	1.44	1.47	0.76
YJL210W				1.43
YDR390C	UBA2		0.73	0.8	1.38	1.24	0.87
YER093C			0.99	1.06	0.94	0.9	1.07
YEL076C			1.78	1.46	0.79	0.72	1.68
YER159C	BUR6		1.78	1.86	0.59	0.59	1.83
YMR193W	MRPL24		1.32	1.22	0.79	0.69	1.65
YNL134C			25.13	34.3	0.05	0.05	27.4
YJL211C			1.13	1.45	0.74	0.88	1.02
YJR039W			1.18	1.01	0.89	0.87	0.91
YPR145W	ASN1		1.18	0.95	1.46	2.23	0.7
YCLX12W			1.1	1.06	0.77	0.77	1.18
YFR051C	RET2		0.48	0.58	1.88	1.07	0.75
YBL111C			2.21	1.71	0.7	0.66	2.02
YDR456W	NHX1		1.42	1.41	0.63	0.79	1.54
YKL182W	FAS1		0.72	0.61	1.53	1.25	0.66
YDR122W	KIN1		1.32	1.85	0.59	0.56	1.76
YOR188W	MSB1		0.59		2.06	1.26	0.67
YHR045W			1.32	1.04	0.16	0.29	0.57
YPR146C			0.92	0.9	1.13	1.04	0.87
YLR223C	IFH1		0.76	0.53	1.9	1.43	0.67
YHL028W	WSC4		0.76	0.49	1.26	1.61	1.05
YDL105W	QRI2		1	0.97	0.85	0.81	0.85
YDR391C			1.74	2.01	0.53	0.72	1.36
YER094C	PUP3		1.82	1.68	0.6	0.5	2.31
YEL077C			1.57	1.83	0.83	0.83	1.47
YDL040C	NAT1		0.72	0.59	1.71	1.76	0.59
YGR088W	CTT1		7.66	12.59	0.13	0.13	9.24
YHR046C			1.44		0.66	0.7	1.41
YDR123C	INO2		0.89	0.84	1.19	1.12	0.96
YMR194W	RPL36A		0.41	0.23	2.59	2.64	0.45
YHL029C			0.92	0.83	1.23	1.02	0.96
YDL106C	GRF10		0.97	0.85	0.95	0.88	0.79
YFL034W			0.83	0.82	1.2	1.03	0.9
YPR080W	TEF1		0.61	0.83	2.67	2.85	0.64
YNL135C	FPR1		0.34	0.35	3.67	3.3	0.41
YJL212C			0.41	0.34
YPL063W			0.53	0.47	2.19	1.87	0.55
YIR003W			1.7	1.76	0.6	0.59	1.82
YPL129W	ANC1		1.32	1.44	0.7	0.72	1.3
YBL112C			2.03	1.38	0.75	0.68	1.62
YFL035C			1.17	1.18	0.72	0.76	1.28
YPR081C			1.52		0.93	1.2	0.98
YDR457W	TOM1		1.05	1.04	0.82	0.81	1.07
YGL260W			1.17	1.26	0.68	0.61	1.4
YKL183W			0.93	1.01	0.98	0.96	1.07
YPL064C			1.19	1.27	0.84	0.91	1.15
YOR189W			1.89	1.78	0.59	0.58	1.95
YPR147C			0.8	0.73	1.44	1.43	0.7
YDR458C			1.3	1.07	0.81	0.71	1.16
YGL261C			1.25	1.21	1.06	1.18	1.2
YGR089W			0.58	0.48	1.96	1.43	0.77
YHR047C	AAP1'		1.91	2.21	0.49	0.81	1.92
YFR052W	RPN12		1.53	1.62	0.74	0.57	2.15
YMR195W			2.67	2.74	0.42	0.64	1.74
YIR004W	DJP1		0.82	0.72	1.27	1.08	0.94
YLR224W			1.18	1.23	1	0.95	1.15
YOR110W			1.09	1.35	0.78	0.81	0.66
YDR392W	SPT3		1.62	2.13	0.6	0.46	1.85
YER095W	RAD51		1.28	1.22	0.88	0.94	1.15
YBR130C	SHE3		0.9	1.09	0.91	0.86	1.05
YFR053C	HXK1		0.63	0.6	1.93	2.92	0.48
YBL113C			1.84	1.69	0.79	0.73	1.58
YPR082C	DIB1		0.81	0.76	1.41	1.31	0.93
YDL041W			0.9		0.8		1.02
YKL184W	SPE1		0.78	0.51	1.6	0.95	0.72
YDR124W			0.77	0.95	1.05	1.04	0.7
YPR148C			1.65	1.31	0.71	0.82	1.66
YNL070W	TOM7		0.71	0.65	1.7	1.59	0.76
YLR225C			1.99	2.34	0.49	0.68	1.74
YDL107W	MSS2		2.02	2.06	0.49	0.55	2.59
YGR010W			1.45	1.4	0.82	0.84	1.35
YJL213W			1.02	0.4	2.71	2.25	0.36
YNL136W			1.23	1.09	0.87	0.8	1.33
YDR459C				1.51	0.64		0.9
YDL042C	SIR2		1.26	1.34	0.8	0.73	1.36
YDR125C	ECM18		0.96	1.17	0.98	1.03	0.8
YMR196W			1.23				0.86
YFL036W	RPO41		0.64	0.63	1.78	1.41	0.77
YNL137C	NAM9		0.68	0.63	1.57	1.31	0.89
YPL065W	VPS28		1.22		0.73	0.69	1.16
YIR005W	IST3		1.25	1.33	0.73	0.84	1.3
YOR111W			1.32	1.22	0.86	1.01	0.89
YDR393W	SHE9		1.49	1.54	0.69	0.73	1.42
YER096W	SHC1		1.25	0.85	0.96	1.19	0.89
YMR197C	VTI1		3.09	4.06	0.31	0.39	2.95
YFR054C			0.71		1.03	1.16
YLR160C					0.02		42.26
YGL262W					1.78	1.83	0.49
YKL185W	ASH1		0.73	0.71	1.42	1.29	0.88
YHR048W			0.15	0.13	5.69	5.86	0.17
YNL071W	LAT1		1.61	1.48	0.68	0.85	1.48
YIR006C	PAN1		0.5	0.41	1.82	1.61	0.56
YDL108W	KIN28		1.33	1.33	0.78	0.97	1.14
YGR011W			1.67	1.91	0.72	0.74	1.83
YJL214W	HXT8		0.75	0.6	1.05	1	0.87
YML102C-A			1.36	1.21	1.02	1.05	0.89
YML100W	TSL1		1.41	1.26	0.79	0.8	1.38
YGR280C			0.34		2.77	1.88	0.44
YKL186C	MTR2		0.83	0.71	1.37	1.11	0.9
YDL043C	PRP11		1.37	1.23	0.71	0.92	1.37
YBR131W	CCZ1		0.8	0.76	1.01	1.04	0.85
YDL109C			1.37	1.82	0.67	0.67	1.3
YFL037W	TUB2		0.63	0.68	1.57	1.32	0.86
YPR083W			1.4	1.37	0.78	0.82	1.12
YOR380W			1.32	1.42	0.78	0.83	1.17
YJL215C			0.85		1.07		0.73
YPL066W			0.94	0.81	1.23	1.14	0.86
YML101C			1.26	1.23	0.85	1.02	1.12
YPR149W	NCE102		5.06	4.8	0.31	0.3	5.52
YLR226W	BUR2		0.93	0.87	1.06	0.9	1.07
YOR112W			0.77	0.76	1.25	1.24	0.7
YDR394W	RPT3		1.37	1.24	0.86	0.74	1.67
YER097W			0.8	1	0.78	0.84	0.71
YBR132C	AGP2		4		0.26	0.33	4.65
YDR060W			0.82	0.37	2.16	1.85	0.4
YFL038C	YPT1		2.01	1.9	0.69	0.76	2.05
YEL001C			0.94	0.74	1.47	1.46	0.72
YPL067C			1.51		0.68	0.72	1.68
YDR126W			0.77	0.82	1.2	1.02	0.96
YHR049W			0.21	0.18	4.58	3.89	0.29
YNL072W	RNH35		0.98	0.94	1	0.7	1.06
YLR227C			1.54	1.67	0.78	0.76	1.48
YGR012W			1.06	1.04	0.92	1.08	0.97
YBL101W-A			15.96	9.95	0.18	0.16	16.4
YBL101W-B			6.57	6.77	0.17	0.16	5.82
YNL138W	SRV2		0.68	0.71	1.45	1.39	0.78
YKL187C			1.04	1.12	0.77	0.67	1.31
YDL044C	MTF2		1.2	1.24	0.66	0.67	1.03
YMR198W	CIK1		1.13	1.17	0.8	0.86	0.8
YFR055W			1.03	1	1.07	1.86	0.58
YBR012W-A			13.68	17.93	0.1	0.09	19.21
YBR012W-B							6.62
YPR084W			1.09	1.13	0.87	0.94	1.19
YOR381W	FRE3		0.95	0.61	1.38	1.31	0.6
YNL139C	RLR1		0.91	0.97	1.08	0.98	0.97
YLR161W			0.46	0.49	2.68	2.79	0.44
YJL216C			0.61		1.32	1.23
YOL030W			1.93	1.77	0.67	0.59	1.92
YIR007W			1.03	0.86	0.99	1.02	1.04
YOR113W	AZF1		1.05	0.92	1.22	1.18	0.91
YDR395W	SXM1		0.34	0.3	3.75	3.14	0.39
YER098W	UBP9		1	0.86	1.09	0.99	0.85
YBR133C	HSL7		0.69	0.72	1.4	1.19	0.86
YFR056C			0.97	0.93	0.98	1.63	0.58
YDR061W			1.61	1.34	0.68	0.74	1.65
YGR281W	YOR1		1.49	1.02	1.03	0.8	0.33
YFL039C	ACT1		0.96	1.08	1.3	1.35	1
YPR085C			1.07	0.79	1.42		0.61
YEL002C	WBP1		0.65	0.56	1.99	2.02	0.63
YPL068C			0.71		1.21	0.93
YJL150W			1.05		1.08	1.17	0.44
YDR127W	ARO1		1.33	1.36	0.81	0.99	0.81
YNL073W	MSK1		0.63	0.55	1.72	1.33	0.78
YLR228C	ECM22		1.87	2.31	0.44	0.66	1.52
YIR008C	PRI1		0.96	1	0.91	1.17	0.81
YOL031C			0.53	0.53	2.07	1.64	0.63
YGR013W	SNU71		1.46	1.36	0.66	0.66	1.53
YER099C	PRS2		0.96	0.99	1.18	1.53	0.78
YML102W	CAC2		1.09	1.02	0.95	1.1	0.96
YGR282C	BGL2		2.31	2.69	0.55	0.58	2.68
YKL188C	PXA2		0.92	1.13	0.56	0.79	1.1
YDL045C	FAD1		1.26	1.29	0.61	0.94	1.41
YBL050W	SEC17		2.31	2.13	0.48	0.58	1.85
YNL074C	MLF3		1.53	1.25		0.77	1.48
YJL151C			1.95	2.06	0.56	0.78	1.77
YMR199W	CLN1		1.02	0.72	1.38	1.84	0.48
YOR382W			2.33		0.26	0.38	2.89
YLR162W			0.74	0.82	1.07	0.88	0.88
YMR120C	ADE17		0.06	0.05	25.15	21.06	0.06
YML103C	NUP188		1.23	1.35	0.86	0.93	1.16
YOR114W			1.92	2.2	0.48	0.61	2.21
YBL051C			0.55	0.42	2.15	1.51	0.57
YDR396W			1.08	0.98	1.19	1.16	0.99
YDR062W	LCB2		0.5	0.46	2.09	2.04	0.5
YLR163C					0.03	0.04
YOR383C			0.77	0.66	1.44	1.2	0.71
YPL069C	BTS1		1.26	1.19	0.81	0.8	1.49
YDR128W			1.15	1.08	0.83	0.78	1.18
YLR229C	CDC42		1.01	1.03	1.25	1.59	0.89
YGR014W	MSB2		0.76	0.63	1.7	1.11	1.04
YOR115C	TRS33		1.24	1.2	1	1.1	1.04
YJL217W			47.95		0.02	0.08	28.87
YDR397C	NCB2		0.92	0.96	1.08	1.08	0.95
YGR283C			1.3	1.14	0.97	0.95	1.32
YBR162W-A	YSY6		0.78	0.95	1.38	0.98	0.97
YDR129C	SAC6		1.01	0.91	1.09	1.2	0.86
YBR134W			0.53	0.62	1.27	1.41	0.61
YFR057W			1.35		0.53	0.42
YGR015C			1.03	1.44	0.7	0.83	1.15
YER020W	GPA2		0.88	1.13	0.71	0.73	0.98
YPR086W	SUA7		1.06	0.77	1.23	1.14	0.91
YMR121C	RPL15B		0.14	0.1	13.27	12.92	0.13
YEL003W	GIM4		0.72	0.79	1.67	1.7	0.87
YML104C	MDM1		1.05	1.07	0.86	0.83	0.86
YIR009W	MSL1		0.74	0.64	1.54	1.38	0.96
YOL032W			2.42	3.38	0.33	0.57	2.44
YBL052C	SAS3		1.02	0.9	1.19	1.12	0.9
YDR063W			1.02	1.07	0.95	0.94	1.05
YDL046W			4.16	4.95	0.25	0.27	4.82
YKL189W	HYM1		1.23	1.69	0.58	0.59	1.02
YOR050C			1.13	1.07	0.95	1.01	1.26
YJL152W			2.15	2.64	0.49	0.62	2.07
YNL075W	IMP4		0.59	0.65	1.59	1.35	0.7
YNL330C	RPD3		0.91	0.77	1.26	1.34	0.74
YKL110C	KTI12		1.16	1.12	0.8	0.87	1.46
YOR116C	RPO31		1.05	1.12	1.04	0.92	0.99
YJL218W			0.29		2.96		0.28
YGR284C			2.13	1.84	0.56	0.65	2
YCL010C			0.99	0.91	0.97	1.1	0.78
YJL153C	INO1		0.33		2.87	1.43	0.3
YBR135W	CKS1		0.93	0.74	0.99	1.15	0.86
YER021W	RPN3		1.35	1.12	0.78	0.68	1.59
YPR087W			1.03	0.92	1.25	1.22	1.04
YOR384W	FRE5		0.88		1.22	1.15	0.84
YLR164W			2.58		0.33	0.41	3.42
YMR122C			0.81	0.77	1.16	1.12	0.64
YEL004W	YEA4		0.87	0.87	0.99	0.95	0.87
YML105C	SEC65		1.02	1	0.92	1.02	1.07
YOL033W	MSE1		0.83	0.91	1.23	1.08	0.92
YBR070C			1.14	0.99	0.87	0.92	1.4
YDR398W			0.29	0.24	3.88	2.12	0.42
YDR064W	RPS13		0.18	0.18	5	4.73	0.25
YPR088C	SRP54		0.87	0.79	1.24	1.28	0.82
YLR165C			17.87		0.13	0.11	11.11
YDL047W	SIT4		1.04	0.95	1.12	1.05	0.83
YEL005C	VAB31		1.73	1.89	0.54	0.74	1.57
YOR051C			0.42	0.42	2.78	2.8	0.4
YNL076W	MKS1		0.87	0.79	1.18	1.1	0.81
YNL331C	AAD14		23.61	25.9	0.04	0.03	40.59
YKL111C			1.07	1.03	1.18	1.22	0.91
YGR016W			1.22		0.83		0.9
YJL219W	HXT9		0.57		1.49	1.19	0.68
YGR285C	ZUO1		0.5	0.42	2.75	2.71	0.41
YDL048C	STP4		1.57	1.31	0.83	0.61	2.32
YBL053W			1.05	0.88	0.93	0.84	0.98
YCL011C	GBP2		0.9	0.78	1.45	1.47	0.8
YJL154C	VPS35		1.45	1.28	0.76	0.79	1.31
YER022W	SRB4		1.19	1.33	0.68	0.84	0.71
YOR385W			0.75	0.9	1.03	1.03	0.78
YOL034W			0.82	0.73	1.22	1.06	0.92
YOR117W	RPT5		1.28	1.16	0.96	0.76	1.64
YDR399W	HPT1		0.33	0.34	3.76	2.7	0.42
YDR065W			0.94	1.16	0.89	0.85	1.22
YLR166C	SEC10		0.65	0.76	1.34	1.74	0.72
[truncated: 4,159 more rows]
