# Supplementary material for: Genome-Wide Mapping of the Cohesin Complex in the Yeast Saccharomyces cerevisiae
Source: PLoS Biol. 2004 Jul 27;2(9):e259. doi: 10.1371/journal.pbio.0020259 (PMC490026; doi:10.1371/journal.pbio.0020259)
Supplement: Dataset S7 — File Mcd1-18Myc_W303_NZgluChIP. (694 KB TXT). [file pbio.0020259.sd007.txt]

INAME	GENE	CHR	UP5_164	UberP5_80	UP6_210	UP6_213	UP6_217FR	UP6_223	UberP6_124FR
		uberp5_164	2.3	1.86	0.51	0.5	1.47	0.18	1.63
YEL054C	RPL12A	uberp5_164	0.49	0.56	0.81	0.9	1.43	0.75	1.5
iDx545I		uberp5_164	0.9	0.56	0.83	0.91	0.82	0.67	1.27
iBx028I		uberp5_164	1.31	1.42	1.72	1.53	0.52	1.82	1.03
YER137C		uberp5_164	1.03	0.95
iLx057I		uberp5_164	0.73	0.89	1.37	1.09	0.91	0.63	0.44
iHx134I		uberp5_164	1.51	0.7	1.15	1.34	0.66	1.63	0.7
iDx211I		uberp5_164	0.91	0.98		0.75	1.01	0.79	0.83
YOR166C		uberp5_164	0.96	1.13	1.27	0.95	0.89	1.5	0.79
iNx240I		uberp5_164	0.56	0.28	0.67	0.74	0.95	0.89	1.04
YFL011W	HXT10	uberp5_164	1.58	1.51	1.61	1.4	0.91	1.6	1.13
iNx306I		uberp5_164	1.96	1.44	2.19	2.84	0.3	1.57	0.48
YDL097C	RPN6	uberp5_164	0.51	0.38	0.57	0.73	1.45	0.45	1.75
YLR200W	YKE2	uberp5_164	1.91	1.34	0.98	1.26	0.8	1.33
iGx177I		uberp5_164	1.01	1.41	0.85	0.72	1.37	1.07	0.8
iMx283I		uberp5_164	0.98	0.61	0.77	0.91	0.92	0.63	1.22
iMx349I		uberp5_164	0.92	0.5	0.89	0.86	0.79	1.09	1.06
YKL160W		uberp5_164	0.7	0.45	0.65	0.62	2.04	0.43	1.49
YOL083W		uberp5_164	0.55	0.65	0.64	0.59	1.38	0.64	1.61
YPL041C		uberp5_164	0.77	0.55	1.26	1.6	0.74	1.08	0.98
iOx532I		uberp5_164	0.85	1.19	0.79	0.8	1.13	0.62	1.33
iMx015I		uberp5_164	0.83	0.79	0.63	0.52	1.41	1.05	1.13
YLR201C		uberp5_164	0.82	0.66	0.73	0.89	1.51	0.84	1.27
iBx297I		uberp5_164	0.72	0.85	0.6	0.73	1.45	0.62	1.76
YOL149W	DCP1	uberp5_164	1.85	2.74	2.9	2.72	0.37	2.02	0.76
iDx480I		uberp5_164	1.19	1.06			1.03	0.78	0.89
YEL055C	POL5	uberp5_164	1.27	1.06		1.22	0.85	1.64	0.82
iDx546I		uberp5_164	1.16	0.39	1.16	1.09	0.71	1.08	0.64
iBx029I		uberp5_164	1.36	1.06	1.18	1.5	0.6	1.47	0.82
YER138C		uberp5_164	1.68	0.61	0.86	0.84	1.37	0.71	1.06
YKL161C		uberp5_164	0.45	0.61	0.78	0.6	1.73	0.88	1.43
iLx058I		uberp5_164	1.84	2.34	1.43	1.62	0.66	2.57	0.66
iHx135I		uberp5_164	0.67	0.65	0.81	0.98	1.12	0.75	2.14
iDx212I		uberp5_164	1.23	1.34	0.77	0.94	1.17	1.14	0.57
YOR167C	RPS28A	uberp5_164	0.76	0.62	0.77	1	1.48	0.94	1.12
iNx241I		uberp5_164	1.7	1.92	1.12	1.68	0.47	2.92	0.48
YFL012W		uberp5_164	1.02	0.74	0.98	0.96	1.16	1.09	1.89
iNx307I		uberp5_164	2.06	1.84	1.56	2.5	0.39	1.43	0.28
YJR018W		uberp5_164	0.73	0.39	1.08	1.03	1.06	0.31	0.84
YDL098C	SNU23	uberp5_164	0.71	0.69	1.12	0.97	0.88	1.11	1.55
YPR124W	CTR1	uberp5_164	0.75		0.81	0.63	1.34	0.5	1.24
iGx178I		uberp5_164	0.66	0.9	0.66	0.64	1.34	0.68	1.35
YPL107W		uberp5_164	1.95	1.8	1.28	1.08	0.93	1.54	1
iMx284I		uberp5_164	0.65	0.39	1.3	0.98	1.09	1.27	1.31
YER072W	NRF1	uberp5_164	0.63	0.85	0.9	0.93	1.27	0.64	5.35
YFL013C		uberp5_164	1.21	0.86	1.61	1.41	0.89	1.18	1.3
YOL084W		uberp5_164	0.54		0.63	0.57	1.8	0.35	1.82
YJR019C	TES1	uberp5_164	0.57	0.52		1.06	1.11	0.44	0.85
YAL058C-A		uberp5_164	0.58	0.56		0.62	1.42		0.93
YPL042C	SSN3	uberp5_164	2.2	2.34	2.34	2.46	0.57	1.79	0.72
iOx533I		uberp5_164	0.69	0.89	0.58	0.78	1.27	0.46	0.94
iMx016I		uberp5_164	0.47	0.78	0.74	0.53	1.74	0.36	2.18
YLR202C		uberp5_164	0.5	0.61	0.78	0.58	1.62	0.39	1.63
iBx298I		uberp5_164	0.8	1.08	1.1	1	1.05	0.6	1.08
iDx481I		uberp5_164	0.84	1.34	0.64	0.77	0.94	0.65	1.18
iHx070I		uberp5_164	1.47	1.82	1.84	1.56	0.62	1.81	1.09
iDx547I		uberp5_164	1.78	2.19	1.24	1.13	0.92	1.43	0.4
YER139C		uberp5_164	0.56	0.69	0.83		1.51	0.39	2.11
YOL085C		uberp5_164	0.62	0.7	0.93	0.89	0.81		1.93
YKL162C		uberp5_164	1	0.63	1.15	1.13	1.09	1.18	0.97
iLx059I		uberp5_164	3.77	3.2	2.08	2.37	0.41	2.97	0.33
iHx136I		uberp5_164	0.69	0.49	0.51	0.71	1.26	0.57	1.11
iDx213I		uberp5_164	1.51	1.6	1.08	0.96	0.76	1.23	1.11
YFR030W	MET10	uberp5_164	1.56	1.6		2.05	0.69	2.17	0.53
iNx242I		uberp5_164	1.46	1.83	1.06	1.08	0.87	1.97	0.52
iNx308I		uberp5_164	3.13	1.64		3.64	0.25	3.38	0.19
iCx190I		uberp5_164	2.43	1.78	1.27	1.77	0.62	1.94	0.69
YPR125W		uberp5_164	0.98	1.06	0.81	0.67	1.26	0.88	1.07
iGx179I		uberp5_164	0.34	0.51		0.67	1.28	0.47	1.31
YPL108W		uberp5_164	1.51	1.23	1.06	0.94	1.23	1.25	1.29
iMx285I		uberp5_164	1.33	1.57	1.72		0.52	1.97	0.85
YER073W	ALD5	uberp5_164	0.51	0.87			1.11	0.63	1.29
YFR031C	SMC2	uberp5_164	0.88	0.73			1.05		0.89
YEL056W	HAT2	uberp5_164	1.21	1.49	1.09	1.22	0.86	1.41	0.99
YPR060C	ARO7	uberp5_164	1.68	1.2	2.8	2.31	0.43	2.48	0.35
iOx534I		uberp5_164	0.74	0.83	0.65	0.61	1.53	0.57	1.12
iMx017I		uberp5_164	0.75	1.53	0.56	0.56	1.96	0.5	1.27
YOR168W	GLN4	uberp5_164	0.91	0.91	1.14	1.29	0.81	1.73	0.38
YPR126C		uberp5_164	0.73		0.93	0.88	1.12	0.93	1.26
YLR203C	MSS51	uberp5_164	0.53	0.65	0.47	0.51	2.44	0.54	1.42
iBx299I		uberp5_164	1.35	1.25	0.9	1.05	1.04	1.15	1.02
iOx200I		uberp5_164	1.74	0.79	1.25	1.24	0.56	1.81	0.45
YPL109C		uberp5_164	0.6	0.73	1.01	0.87	1.37	0.64	2.35
iDx482I		uberp5_164	0.67	0.85				0.53	0.87
YDL099W		uberp5_164	0.86	0.72	0.98	1.19	1.22	0.83	1.51
iHx071I		uberp5_164	7.3	5.65		4.23	0.27	6.41	0.18
YEL057C		uberp5_164	0.89	0.66	0.98	0.78	1.26	0.78	0.76
iDx548I		uberp5_164	0.58	1.02	0.87	0.85	1.19	0.71	1.09
YOL086C	ADH1	uberp5_164	0.4	0.35	0.64	0.57	2.14	0.22	2.31
iHx137I		uberp5_164	1.16	0.58	0.63	0.81	0.83	0.56	1.25
iDx214I		uberp5_164	1.48	1.24	1.11	1.15	0.71	1.5	1.13
YOR169C		uberp5_164	1.51	1.56	1.85	1.92	0.55	1.9	0.29
iNx243I		uberp5_164	1.26	1.64	0.61	0.73	1.12	1.67	0.83
iJx320I		uberp5_164	0.47	0.63	0.96	0.69	1.15	0.27	1.91
YFL014W	HSP12	uberp5_164	0.84	0.55	1.19	1.03	1.14	0.63	1.03
iNx309I		uberp5_164	4.05	3.63	1.77	2.68	0.36	2.85	0.23
iCx191I		uberp5_164	2.74	2.03	1.19	1.57	0.81	1.88	0.85
YPL043W	NOP4	uberp5_164	2.61	3.07	2.45	2.34	0.58	2.65	0.38
iMx286I		uberp5_164	0.73	1.02	1.01	1.31	0.9	0.87	1.19
YER074W	RPS24A	uberp5_164	0.6	0.71		1.3	0.8	1.1	0.87
YFR032C		uberp5_164	0.78	0.9	1.06	0.95	0.99	0.48	0.51
YFL015C		uberp5_164	0.69	0.67	0.62	0.72	1.22	0.39	0.87
YPR061C		uberp5_164	1.01	0.9	1.3	1.06	1.09	1.05	0.49
YGL240W	DOC1	uberp5_164	0.68	0.43	0.86	0.84	1.23	0.66	2.46
YKL163W	PIR3	uberp5_164	0.68	0.86	0.87	0.7	1.59	0.88	1.29
YPL044C		uberp5_164	1.75	1.65	1.62	1.45	0.82	1.73	0.79
iOx535I		uberp5_164	1.45	1.35	1.25	1.14	0.84	1.71	0.74
iMx018I		uberp5_164	0.72	0.85	0.54	0.6	1.49	0.62	1.29
iOx201I		uberp5_164	0.57	0.41	0.91	0.9	0.88	1.12	0.68
iDx483I		uberp5_164	0.64	0.76	0.68	0.63	1.68	1.03	1.32
YER075C	PTP3	uberp5_164	1.79	1.23		1.82	0.49	1.86	0.24
iHx072I		uberp5_164	1.1	1.27	1.32	1.15	0.82	0.65	0.84
iDx549I		uberp5_164	0.51	0.67	0.52	0.58	1.33	0.62	3.01
YOL087C		uberp5_164	0.7	0.81	0.63	0.61	1.76	0.62	1.38
YKL164C	PIR1	uberp5_164	0.93	0.65		0.9
iHx138I		uberp5_164	1.12	0.66	1.17	1.24	0.58	1.02	0.55
iDx215I		uberp5_164	1.11	1.2	0.82	1.03	0.81	0.9	1.33
iNx244I		uberp5_164	3.34	3.27	1.61	2.58	0.41	2.57	0.2
iJx321I		uberp5_164	0.75	1.02	0.88	0.77	1.31	0.78	1.33
iCx192I		uberp5_164	2.02	2.15	1.34	1.23	0.67	2.22	1.03
YPR127W		uberp5_164	0.71	0.63	1.47	1.39	0.76	1.75	0.91
YLR204W	QRI5	uberp5_164	0.57	0.7	0.84	0.7	1.5	0.66	1.44
YMR153C-A		uberp5_164	0.95	0.65		1.37		0.98	0.75
iMx287I		uberp5_164	0.47	0.73	0.49	0.64	1.47	0.4	1.3
YFR033C	QCR6	uberp5_164	0.72	0.81	0.74	0.88	1.52	0.38	1.2
YEL058W	PCM1	uberp5_164	0.53	0.74	0.72	0.73	1.37	0.73	1.08
iOx470I		uberp5_164	0.59	0.32	0.64	0.83	0.89	0.83	1.49
iIx030I		uberp5_164	1.57	1.92	0.7	0.81	0.61	0.89	0.65
YFL016C	MDJ1	uberp5_164	0.77	0.61	0.77	0.91	1.05		1.52
YGL241W	KAP114	uberp5_164	0.68	0.81
iOx536I		uberp5_164	0.41	0.65	0.49	0.53	1.54	0.36	1.67
iMx019I		uberp5_164	1.09	1.36	0.55	0.65	1.27	0.51	1.13
YPR128C		uberp5_164	1.1	0.76	1.83	1.37	0.62	1.37	0.75
YLR205C		uberp5_164	1.36	1.31	1.69	1.52	0.71	1.78	0.65
iOx202I		uberp5_164	0.89	1.41	1.02	0.82	0.88	1.17	0.85
iDx484I		uberp5_164	0.46	0.73	0.62	0.47	1.56	0.46	1.06
YER076C		uberp5_164	0.68	0.94	0.7	0.86	1.43	0.99	0.75
iHx073I				1.03	0.68	0.72	1.33		1.2
iDx150I		uberp5_164	1.16	1.49	0.96	1.14	0.7	1.63	0.72
YOL088C	MPD2	uberp5_164	0.79	0.43	1.05	0.99	1.13	0.84	1.21
YKL165C	MCD4	uberp5_164	0.53				0.73		0.76
YGL242C		uberp5_164	1.14	0.71	0.83	1.12	1.08	0.98	1.19
iHx139I		uberp5_164	1.28	1.38	0.95	0.99	0.88	0.94	0.89
iDx216I		uberp5_164	0.52	0.58	0.81	0.76	1.21	0.49	1.84
YBR110W	ALG1	uberp5_164	1.49	1.32	1.45	1.57	0.7	2.04	0.76
iNx245I		uberp5_164	2.95	3.39	1.92		0.42	2.65	0.31
iJx322I		uberp5_164	0.58	0.74	0.58	0.52	1.92	0.4	2.03
YPR062W	FCY1	uberp5_164	0.8		0.75	0.65	1.28	0.57	1.2
iCx193I		uberp5_164	1.45	1.69	1.21	1.1	0.85	1.67	0.84
YPL045W	VPS16	uberp5_164	1.05	1.21	0.92	1.03	1.25	1.14	1
iMx288I		uberp5_164	0.66	0.69	0.57	0.68	1.35	0.38	1.08
YFR034C	PHO4	uberp5_164	0.54	0.8	0.71	0.69	1.48	0.23	1.37
YEL059W		uberp5_164	0.56	0.71	0.57	0.76	1.33	0.4	1.73
YBR111C	YSA1	uberp5_164	1.55	0.66	1.84	2.01	0.46	1.98	0.87
iOx471I		uberp5_164	1.67	0.84	1.23	1.41	0.63	1.54	0.76
iIx031I		uberp5_164	0.6	0.73	0.35	0.53	1.32	0.5	1.27
YFL017C	GNA1	uberp5_164	0.98	0.82	1.11	1.21		0.89	1.21
YPR063C		uberp5_164	0.74	0.71	0.66	0.59	2.22	0.52	1.59
YPL046C	ELC1	uberp5_164	1.02	0.79	0.75	0.83	1.34	0.62	1.62
iOx537I		uberp5_164	0.6	0.87	0.53	0.66	1.56	0.41	1.11
iOx203I		uberp5_164	1.41	2.22		1.77	0.48	1.42	0.41
iDx485I		uberp5_164	0.92		1.32	1.33	0.61	2.13	0.9
YER077C		uberp5_164	0.56	0.4	0.69	0.72	1.27	0.56	1.83
iHx074I		uberp5_164	0.5		0.84	0.63	1.15	0.42	1.64
iDx151I		uberp5_164	0.83	0.81	0.59	0.75	1.14	0.91	1.35
iNx180I		uberp5_164	0.45	0.62	0.72	0.84	1.14	0.76	1.83
YOL089C	HAL9	uberp5_164	2.09	2.42		1.66	0.62	1.99	0.43
YKL166C	TPK3	uberp5_164	0.66	0.8		0.95	0.97	0.92	1.1
iDx217I		uberp5_164	0.62	0.44	0.44	0.36	1.8	0.32	0.69
iNx246I		uberp5_164	0.53	0.95	0.51	0.63	1.43	1.12	1.93
iJx323I		uberp5_164	0.7	0.71	0.4	0.48	2.05	0.54	1.53
YLR140W		uberp5_164	1.28	1.37	1.2	1.12	1.13	1.3	1.51
iCx194I		uberp5_164	1.37	1.44	1.31	1.34	0.83	1	0.93
YPR129W	SCD6	uberp5_164	1.47	1.36	1.51	1.23	0.78	1.94	0.77
YLR206W	ENT2	uberp5_164	1.11	1.37	0.66	0.76	1.44	0.51	1.51
iMx289I		uberp5_164	0.45	0.65	0.62	0.5	1.8	0.41	1.54
YFR035C		uberp5_164	0.57	0.57	0.85	0.88	1.15	0.64	1.11
YBR112C	CYC8	uberp5_164	1.13	0.92	1.02	1.03	0.94	0.52	0.99
iOx472I		uberp5_164	0.86	0.6	0.81	0.84	1.07	0.56	1.48
iIx032I		uberp5_164	0.78	0.96	0.38	0.53	1.54	0.75	1.11
YGR260W		uberp5_164	1.59	1.24	1.07	1.18	0.81	1.48	0.69
YFL018C	LPD1	uberp5_164	1.21	0.96	0.91	0.92	1.07	0.89	1.09
YGL243W	TAD1	uberp5_164	2.36	2.24	1.09	1.33	0.92	1.44	0.77
iOx538I		uberp5_164	0.81	0.28	0.58	0.62	1.28	0.77	0.97
iOx204I		uberp5_164	1.14	1.61	0.93	1.07	0.67	1.78	0.62
iDx486I		uberp5_164	0.84	0.47	0.95	0.96	0.99	0.46	1.01
YER078C		uberp5_164	0.42	0.49	0.67	0.59	2.07	0.78
iDx152I		uberp5_164	0.55	0.87	0.54	0.77	1.3	0.78	1.42
iHx075I		uberp5_164	0.51	0.36	0.68	0.63	1.33	0.57	0.76
YGR261C	APL6	uberp5_164	1.49	1.26	1.13	1.39	0.75	1.59	0.91
iNx181I		uberp5_164	0.73	0.72	0.59	0.78	0.81	0.4	0.84
YKL167C	MRP49	uberp5_164	0.95	1.01	0.98	1.04	1.13	0.91	0.87
iDx218I		uberp5_164	1.07	0.56	0.65	0.76	1.41	0.66	0.85
iNx247I		uberp5_164	0.89	1.13	0.44	0.57	1.33	0.69	1.33
iJx324I		uberp5_164	0.82	0.78	0.81	0.81	1.06	0.44	1.46
iPx430I		uberp5_164	0.81	0.51	0.69	0.91	1.06	0.59	2.09
YPR064W		uberp5_164	0.41	0.33	1.17	1.15	0.7	0.25	1.6
YLR141W	RRN5	uberp5_164	0.92	1.1	1.12	0.97	1.03	1	0.85
iCx195I		uberp5_164	1.16	1.25	1.09	1.24	0.95	1.71	1.01
YPL047W		uberp5_164	0.56	0.4	0.73	1.02	1.21	0.4	2.68
YLR207W	HRD3	uberp5_164	0.72	0.87	1.13	0.85	1.55	0.9	1.63
YBL030C	PET9	uberp5_164	0.75	0.87	1.03	0.84	1.45	0.83	0.68
iOx473I		uberp5_164	0.77	0.62		0.47	1.21	0.55	1.23
iIx033I		uberp5_164	0.75	0.83	0.35	0.43	1.53	0.48	1.74
iEx110I		uberp5_164	2.66	2.2	2.59	3.24	0.32	4.03	0.56
YFL019C		uberp5_164	2.51	1.03	1.26	1.6	0.63	1.8	0.44
YGL244W	RTF1	uberp5_164	1.22	0.83	1.09	1	1.14	0.88	0.99
iOx539I		uberp5_164	1.75	1.32	0.95	0.99	0.77	0.93	1.43
iOx205I		uberp5_164	1.14	1.35	0.86	1.13	0.72	1.59	0.73
iDx487I		uberp5_164	3.49	1.87	2.38	2.33	0.33	3.81	0.59
iHx076I		uberp5_164	1.74	0.6	0.83	0.86	1.04	0.9
iDx153I		uberp5_164	0.5	0.97		0.95	1.03	0.75	1.24
YGR262C		uberp5_164	0.51	0.62	0.61	0.72	1.75	0.72	1.18
iNx182I		uberp5_164	1.05	0.62	0.97	1.12	0.63	1.12	0.62
YKL168C	KKQ8	uberp5_164	1.48	1.1		1.37	0.63	3.51	0.48
iDx219I		uberp5_164	1.13	0.62	0.87	1.31	0.81	1.18	0.5
YBR113W		uberp5_164	0.72	0.42	0.82	0.84	1.44	0.4	1.3
iNx248I		uberp5_164	0.59	0.74	0.34		1.95	0.46	1.42
iJx325I		uberp5_164	0.48	0.51		0.74	0.95	0.54	0.99
YFR036W	CDC26	uberp5_164	0.68	0.78		0.8	1.43	0.53	1.11
iPx431I		uberp5_164	0.7	0.9			1.39		1.03
YPR065W	ROX1	uberp5_164	1.07	0.81					0.82
YLR142W	PUT1	uberp5_164	0.94	1.05	0.97	1.07	0.98	0.79	0.55
iCx196I		uberp5_164	1.1	1.15	0.95	1.21	0.89	1.23	0.94
YPL048W	CAM1	uberp5_164	0.37	0.6	0.96	0.93	1.67	0.34	2.63
YLR208W	SEC13	uberp5_164	1.05	0.78	1.4	1.48	0.64	1.22	1.12
YER079W		uberp5_164	0.63	0.58	0.42	0.48	2.21	0.46	1.46
YFR037C	RSC8	uberp5_164	0.99	0.84	0.61	0.54	1.51	0.52	1.2
YLL060C	GTT2	uberp5_164	0.56	0.65	0.63	0.65	1.42	0.57	1.25
iIx034I		uberp5_164	2	1.43	1.22	1.49	0.59	1.36	0.64
iEx111I		uberp5_164	1.29	1.3	2.24	2.55	0.39	2.76	0.73
iOx474I		uberp5_164	0.66	0.29	0.52	0.62	1.27	0.56	1.1
YGL245W		uberp5_164	0.42	0.67	0.73	0.66	1.4	0.66	1.29
iOx140I		uberp5_164	0.9	0.66	0.76	0.89	1.07	0.77	1.36
YPL049C	DIG1	uberp5_164	0.46	0.5	0.72	0.69	1.4	0.28	2.06
YLR209C		uberp5_164	1.42	1.44	1.58	1.48	0.95	1.35	1.35
iOx206I		uberp5_164	1.58	1.93	0.79	1.13	0.82	1.74	0.43
iDx488I		uberp5_164	0.66	0.41	0.84	0.94	1.09	0.75	1.69
YMR100W	MUB1	uberp5_164	1.62	1.56	1.49	1.34	0.88	1.32	0.98
iHx077I		uberp5_164	1.36	0.93	0.82	0.83	0.79	1.04	0.63
iDx154I		uberp5_164	0.51	0.68		0.67	0.98	0.75	0.87
YGR263C		uberp5_164	0.62	0.69	0.6	0.63	1.66	0.96	1.74
iNx183I		uberp5_164	0.5	0.31	0.37	0.53	2.09	0.54	0.87
iJx260I		uberp5_164	0.51	0.4	0.57	0.59	1.35	0.34	1.16
YKL169C		uberp5_164	1.95	2.08	2.43	2.73	0.5	3.74	0.42
YGL246C	RAI1	uberp5_164	0.73	0.45	0.95	0.94	0.9	1.09	1
YBL031W	SHE1	uberp5_164	2.08	0.68	1.48	1.39	0.86	1.53	0.58
YBR114W	RAD16	uberp5_164	0.88	0.96	1.09	0.95	1.07	1.31	0.6
iNx249I		uberp5_164	0.73	1.17	0.64	0.45	1.43	0.8	1.54
iJx326I		uberp5_164	0.55	0.8	0.72	0.71	1.5	0.5	1.42
iPx432I		uberp5_164	0.7	0.45
YPR066W	UBA3	uberp5_164	0.55	0.5	0.7	0.83	1.25	0.7
YLR143W		uberp5_164	2.03	2.29	2.36	2.03	0.73	2.43	0.57
YMR101C	SRT1	uberp5_164	3.68	1.62	2.68	3.31	0.39	3.15	0.2
iCx197I		uberp5_164	1.06	0.76			1.13		0.71
YGL180W	APG1	uberp5_164	1.12	0.7	1.18	1.37	0.81	0.95	1.02
YBR115C	LYS2	uberp5_164	0.82	0.37		0.8	1.02	0.68	0.63
iOx475I		uberp5_164	0.61	0.3	0.68	0.84	0.85	0.83	1.04
iIx035I		uberp5_164	0.76	0.76	0.46	0.53	1.16	0.64	1.36
iEx112I		uberp5_164	1.43	1.02
YLR144C	ACF2	uberp5_164	1.72	1.64	1.64	1.57	0.66	1.53	0.74
iOx141I		uberp5_164	0.43	0.46	0.52	0.67	1.42	0.36	2.26
YNL310C		uberp5_164	0.71	0.78	0.72	0.59	1.28	1.12	1.01
iOx207I		uberp5_164	1.25	1.04	1.31	1.18	1.02	1.77	0.63
iDx489I		uberp5_164	0.83		0.69	0.64	1.52	0.87	1.65
iHx078I		uberp5_164	1.76	1.18	1.41	1.45	0.5	1.6	0.37
iDx155I		uberp5_164	0.76	0.71	0.59	0.6	1.55	0.52	1.13
YGR264C	MES1	uberp5_164	0.47	0.52	0.75	0.78	1.36	0.54	1.34
iNx184I		uberp5_164	0.36	0.53	0.29	0.37	2.27	0.7	1.86
iJx261I		uberp5_164	0.81	0.77	0.53	0.57	1.55	0.5	1.51
YBL032W		uberp5_164	0.85	0.93	1.35	1.13	0.84	0.76	0.79
iJx327I		uberp5_164	0.85	0.77	1.19	1.2	0.9	0.93	2.24
YLL061W	MMP1	uberp5_164	0.93	0.75	0.66	0.7	1.39	0.49	1.46
YFR038W		uberp5_164	0.94	0.83	1.23	1.18	0.94	1.03	0.73
iLx510I		uberp5_164	0.81	0.4	0.41	0.44	1.97	0.59	1
iPx433I		uberp5_164	0.57	0.91	0.93	0.78	1.47	0.64	0.95
YPR067W	ISA2	uberp5_164	2.02	2.08	1.84		0.83	1.48	1.01
YMR102C		uberp5_164	1.55	1.77	1.46	1.47	0.77	1.66	0.67
iCx198I		uberp5_164	0.81	0.77			0.95		0.77
YBR050C	REG2	uberp5_164	0.77	0.78	0.62	0.62	2.01	0.57	1.08
YBL033C	RIB1	uberp5_164	0.59	0.29	0.63	0.63	1.47	0.32	1.31
YGL181W	GTS1	uberp5_164	0.68	0.71	0.69	0.63	1.44	0.32	2.03
YFR039C		uberp5_164	1.4	1.5	1.03	0.83	0.9	1.13	0.29
YBR116C		uberp5_164	0.45	0.48	0.54	0.5	1.93	0.56	1.84
YLL062C		uberp5_164	0.75	0.68	0.95	0.91	1.19	0.87	1.63
iOx476I		uberp5_164	1.17	1.16	1.27	1.4	0.84	1.75	0.81
iIx036I		uberp5_164	0.92	0.84	0.6	0.85	1.12	0.88	1.3
iEx113I		uberp5_164	0.82	0.96	0.99	1.14	0.96	1.2	1.54
YPR068C	HOS1	uberp5_164	1.86	1.29	1.94	1.78	0.79	1.96	0.91
YGL247W		uberp5_164	0.89	0.96	0.98	0.86	1.08	0.98	1.08
iOx142I		uberp5_164	0.58	0.32	0.42	0.57	1.09	0.24	1.6
YNL311C		uberp5_164	1.35	1.53	1.31	1.25	1.08	1.41	0.74
iOx208I		uberp5_164	1.97	2.7	0.93	1.64	0.63	2.28	0.48
iDx090I		uberp5_164	0.69	0.61	0.63	0.6	1.15	0.62	1.01
YGL182C		uberp5_164	0.5	0.27	0.57	0.63	1.34	0.33	1.88
iHx079I		uberp5_164	1.59		2.11	1.64	0.51	1.86	0.91
iDx156I		uberp5_164	0.63	1.25	0.87	0.94		1.16	0.9
iNx185I		uberp5_164	0.84	0.7	0.48	0.59	1.24	0.6	1.37
iJx262I		uberp5_164	0.83	0.5	1.16	1.13	0.68	1.73	0.38
iJx328I		uberp5_164	2.7	1.57	1.97	2.01	0.5	2.6	0.41
iPx434I		uberp5_164	0.38	0.22	0.51	0.63	1.06	0.56	0.85
iLx511I		uberp5_164	0.41	0.62	0.69	0.8	1.09	0.2	3.2
YLR145W		uberp5_164	1.2	1.3	0.99	0.96	1.55	1.17	1.15
YMR103C		uberp5_164	0.51	0.35	0.96	1.11	0.95	0.23	1.77
iCx199I		uberp5_164	1.09	0.87	1.09	1.06	0.91	1.17	0.73
iPx100I		uberp5_164	0.78	0.97	0.74	0.7	1.29	1	1.45
YBL034C	STU1	uberp5_164	0.7	0.54		0.66	1.08	0.7	1.59
YBR117C	TKL2	uberp5_164	0.27	0.18	0.5	0.63	1.57	0.4	1.79
YLL063C	AYT1	uberp5_164	1.27	1.22	1.4	1.41	0.77	0.92	1.15
iOx477I		uberp5_164	0.48	0.73	0.54	0.47	1.72	0.62	1.21
iIx037I		uberp5_164	1.59	1.22	1.44	1.71	0.58	2.25	0.29
iEx114I		uberp5_164	1.21	0.59		1.15	0.56	0.97	0.69
YGR265W		uberp5_164	0.54	0.52	0.51	0.49	1.81	0.4	2.29
YPR069C	SPE3	uberp5_164	0.72	1.05	1.09	0.94	1.21	1.01	1.09
YLR146C	SPE4	uberp5_164	2.42	2.31	1.12	1.47	0.62	1.23	0.49
YDR300C	PRO1	uberp5_164	0.89	0.96	0.77	0.84	1.37	0.83	1.73
YGL248W	PDE1	uberp5_164	0.49	0.46	0.86	0.76	1.24	0.58	1.25
iOx143I		uberp5_164	0.51	0.23	0.44	0.5	1.27	0.28	1.18
iKx220I		uberp5_164	0.58	0.45	0.94		0.8	0.85	1.16
iOx209I		uberp5_164	1.07	1.42	0.72	1.01	0.66	1.85	0.71
YML020W		uberp5_164	1.31	1.18	1.04	1.35	1.04	1.24	1.06
iDx091I		uberp5_164	0.67	0.68	0.76	0.91	0.93	0.52	1.77
YGL183C		uberp5_164	0.72	0.65	0.55	0.51	1.54	0.42	2.6
iDx157I		uberp5_164	2.03	2.76	1.39	1.44	0.74	2.27	0.62
YBR051W		uberp5_164	0.75	0.35	0.62	0.55	1.51	0.57	1.23
iNx186I		uberp5_164	2.1	1.3	1.41	1.21	0.54	3.08	0.67
iJx263I		uberp5_164	0.72	0.75	0.73	0.81	1.08	0.65	1.22
YLR080W		uberp5_164	2.11	1.83	0.87		0.69	1.81	0.3
iJx329I		uberp5_164	0.85	0.78	0.78	0.68	1.35	0.65	1.4
YML021C	UNG1	uberp5_164	0.75	0.57	0.92	0.65	1.2	0.68	0.63
iPx435I		uberp5_164	1.02	0.37	0.87	1	0.98	0.75	1.56
iLx512I		uberp5_164	1.05	0.88	0.4	0.45	1.11	0.39	1.19
YMR104C	YPK2	uberp5_164	0.43	0.59	0.54	0.56	1.98	0.32	2.22
iPx101I		uberp5_164	1.54	1.38			0.61	2.19	0.3
YNL312W	RFA2	uberp5_164	1.39	0.87	1.57	1.4	0.84	1.31	1.23
YBR052C		uberp5_164	0.45	0.59	0.33	0.45	1.31	0.44	0.94
YBL035C	POL12	uberp5_164	1.47	0.6	1.55	1.49	0.68	1.63	0.8
YLL064C		uberp5_164	2.07	1.58	1.52	1.39	0.97	1.76	0.79
iOx478I		uberp5_164	0.71	1.17	0.75	1.03	0.97	0.8	1.24
iIx038I		uberp5_164	1.81	1.74	1.42	1.28	0.83	1.59	0.68
iEx115I		uberp5_164	0.85	0.51	0.68	0.68	1.08	1.49	0.86
YGR266W		uberp5_164	0.5	0.51	0.61	0.74	1.52	0.63	1.39
YLR147C	SMD3	uberp5_164	4.37	4.69	3.49	2.63	0.46	3.11	0.4
YGL249W	ZIP2	uberp5_164	0.87	0.84	0.59	0.64	1.48	0.64	1.71
iOx144I		uberp5_164	0.49	0.33	0.5	0.59	1.74	0.63	2.57
iKx221I		uberp5_164	0.91	0.96	1.21	1.2	0.89	0.97	1.33
YNL313C		uberp5_164	0.92	1.1	1.1	1.06	1.11	1.08	1.23
iDx092I		uberp5_164	0.87	0.9	0.56	0.62	0.92	0.6	0.71
YGL184C		uberp5_164	0.41	0.53	0.57	0.61	1.69	0.39	1.61
iDx158I		uberp5_164	1.5	1.76	1.08	1.36	0.72	1.7	0.77
YGR267C	FOL2	uberp5_164	0.64	0.69	0.77	0.78	1.24	0.6	1.9
iNx187I		uberp5_164	1.45	1.01	1.19	1.43	0.7	2.6	0.62
iJx264I		uberp5_164	1.01	0.74		1.01	0.76	1.04	1.7
YCR010C		uberp5_164	3.62	2.44	2.24	2.48	0.43	3.12	0.36
iPx370I				0.8	1.3	1.49		1.39	0.77
YLR081W	GAL2	uberp5_164	1.13	1.32	1.29	1.34	0.84	1.81	0.85
YBR118W	TEF2	uberp5_164	0.69	0.66	0.89	0.89	1.24	0.63	1.38
YDR301W	CFT1	uberp5_164	1	1	0.76	1.17	0.88	1.25	0.77
iPx436I		uberp5_164	0.88	0.64	0.59	0.76	1.17	0.52	0.82
iLx513I		uberp5_164	0.29	0.33		0.52	1.17	0.49	2.79
YMR105C	PGM2	uberp5_164	0.43	0.39	0.46	0.41	2.04	0.26	2.56
iPx102I		uberp5_164	1.86	1.67	1.27	1.48	0.64	1.98	0.77
YBR053C		uberp5_164	0.61	0.41		0.62	0.91	0.52	0.85
iEx050I		uberp5_164	1.5	1.74		1.88		0.58	0.57
YBL036C		uberp5_164	3.06	2.69	2.53	2.9	0.5	3.81	0.25
YLR082C	SRL2	uberp5_164	0.96	0.81	1.02	1.16	0.94	1.42	1.23
iOx479I		uberp5_164	0.67	0.85	0.48	0.49	1.77	0.73	1.46
iIx039I		uberp5_164	1.73	1.74	0.95	1	0.96	1.57	0.49
iEx116I		uberp5_164	0.83	0.72	0.99	1.01	1.06	0.96	0.98
iKx222I		uberp5_164	4.89	3.41	2.42	2.56	0.43	3.34	0.22
iOx145I		uberp5_164	0.44	0.57	0.64	0.54	1.22	0.66
YML022W	APT1	uberp5_164	0.59	0.81	1	0.9	1.05	0.9	0.63
iDx093I		uberp5_164	1.09	0.6		0.81	0.65	0.87	0.74
YGL185C		uberp5_164	0.45	0.6	0.63	0.6	1.56	0.35	1.84
iDx159I		uberp5_164	0.81				1.02
YGR268C		uberp5_164	0.54	0.53	0.46	0.55	2.27	0.26	1.07
iNx188I		uberp5_164	0.46	0.62	0.67	0.66	1.12	0.63	1.84
iJx265I		uberp5_164	0.57	0.49	0.55	0.56	1.21	0.48	1.31
YCR011C	ADP1	uberp5_164	1.76	1.57	1.2	1.58	0.98	1.43	0.35
iPx371I		uberp5_164	1.1	0.89	0.88	1	0.78	1.02	0.95
YBR119W	MUD1	uberp5_164	2.85	1.93	2.1	2.39	0.38	2.93	0.38
YLL065W	GIN11	uberp5_164	2.25	0.75	1.42	1.56	1.09	1.17	0.63
YML023C		uberp5_164	1.62	1.02	1.04	0.72	1.04	0.93	0.87
YDR302W		uberp5_164	2.26	2.04	2.25	2.31	0.49	2.77	0.36
iPx437I		uberp5_164	0.78	0.49	0.42	0.47	1.39	0.42	0.87
iLx514I		uberp5_164	0.35	0.56	0.39	0.41	2.74	0.41	2.3
YLR148W	PEP3	uberp5_164	1.51	1.43	0.77	1	0.86	0.75	0.89
YFR031C-A	RPL2A	uberp5_164	0.87	0.99	1.55	1.77	0.62	1.85	0.57
YMR106C	YKU80	uberp5_164	0.51	0.57		0.32	2.84	0.29	1.64
iPx103I		uberp5_164	0.78	0.87	0.76	0.74	1.34	0.9	0.81
YNL314W	DAL82	uberp5_164	1.44	0.75	0.97	1.23	0.99	1.19	1.02
iEx051I		uberp5_164	1.15	1.29	1.03	0.88	1.1	0.4	1.84
YLR083C	EMP70	uberp5_164	0.69	0.61	0.75	0.69	1.63	0.61	1.84
YHR160C	PEX18	uberp5_164	0.64	0.8	0.84	0.82	1.34	1.04	1.12
iOx080I				0.8		0.61	1.4		1.04
YLL066C		uberp5_164	0.91	1.04		0.94	1.48	0.55	0.96
YDL220C	CDC13	uberp5_164	0.79	0.54	0.81	1.32	0.78	0.69	0.87
iEx117I		uberp5_164	1.56	0.92	0.84	1.26	0.78	0.98	0.92
YLR149C				0.93			0.98	0.67	0.93
YDR303C		uberp5_164	1.32	1.47	0.9	1.18	0.65	1.57	0.62
iOx146I		uberp5_164	0.64	0.61	0.64	0.74	1.2	0.67	1.58
iKx223I		uberp5_164	3.04	2.43	1.86	2.17	0.45	1.45	0.49
iGx300I		uberp5_164	1.75	1.79	1.38	1.2	0.66	2.48	0.6
YNL315C	ATP11	uberp5_164	1.46	1.79	1.66	1.35	0.94	1.79	0.91
YMR040W		uberp5_164	0.77		0.65	0.72	1.67	0.35	1.24
YIL100W		uberp5_164	0.89	0.74	0.81	0.71	1.45		0.71
iDx094I		uberp5_164	0.86	0.78	0.65	0.48	1.68	0.43	1.97
YGL186C		uberp5_164	0.43	0.43	0.58	0.54	1.78	0.28	1.72
YBR054W	YRO2	uberp5_164	1.06	1.27	0.65	0.91	1.01	1.35	0.84
iNx189I		uberp5_164	1.12	0.65	1.09	1.15	0.53	1.24	0.67
iJx266I		uberp5_164	1.01	0.49	0.52	0.63	1.34	0.88	0.68
iBx420I		uberp5_164	1.52	1.83	0.71	0.72	0.71	0.8	0.67
YBL037W	APL3	uberp5_164	1.26	0.69	1.62	1.58	0.77	1.99	0.92
iPx372I		uberp5_164	0.47	0.5	0.7	0.81	0.83	0.61	1.19
YMR041C		uberp5_164	0.75	0.88	0.82	0.65	1.15	0.58	1.34
YIL101C	XBP1	uberp5_164	1.52	1.17	1.14	1.08	1.25	0.62	0.71
iPx438I		uberp5_164	0.79	0.39	0.67	0.76	0.88	0.99	0.95
iLx515I		uberp5_164	1.7	1.79	0.82	0.82	1.1	1.11	0.5
iPx104I		uberp5_164	0.77	0.8	0.65	0.57	1.77	0.48	1.58
YBR055C	PRP6	uberp5_164	0.85	0.77		0.8	0.68	0.58	1.01
iEx052I		uberp5_164	0.6	0.92	0.69	0.74	1.99	0.26	1.86
YLR084C	RAX2	uberp5_164	1.01	1.47					1.32
YHR161C	YAP1801	uberp5_164	1.44	0.86	0.82	0.86	1.14	1.17	0.85
iOx081I		uberp5_164	0.39	0.69	0.64	0.69	1.68	0.56	1.93
YLL067C		uberp5_164	0.76	0.5	0.92	1.07	1.09	0.72	0.95
iEx118I		uberp5_164	0.99	0.41	0.78	0.97	0.86	0.97	0.86
YGR269W		uberp5_164	0.38		0.47	0.46	2.14	0.3	1.25
YDR304C	CYP5	uberp5_164	0.67	0.82	0.64	0.59	1.36	0.75	0.95
YCR012W	PGK1	uberp5_164	0.84	0.6	0.95	1.05	0.71	0.87	0.59
iOx147I		uberp5_164	1.01	0.5	0.86	0.99	0.66	1.08	1.15
iKx224I		uberp5_164	1.1	0.88	0.88	0.86	1.22	0.28	1.09
iGx301I		uberp5_164	1.3	1.2	0.93	1.05	0.85	1.45	1.06
YNL316C	PHA2	uberp5_164	1.51	1.21					0.55
YML024W	RPS17A	uberp5_164	0.79	0.91	0.97	0.87	1.25	0.8	3.35
iDx095I		uberp5_164	0.41	0.33	0.45	0.47	2.2	0.43	1.55
YMR107W		uberp5_164	0.36	0.3		0.51	1.37		1.46
YGL187C	COX4	uberp5_164	0.55	0.6	0.61	0.49	2.05	0.58	3.18
iJx267I		uberp5_164	0.98	0.93	1.09	1.15	0.78	1.41	0.65
iBx421I		uberp5_164	1.14	1.11	0.73	0.73	1.4	0.94	1.12
YCR013C		uberp5_164	1.17	1.12	1.31	1.23	0.63	1.17	0.79
YBL038W	MRPL16	uberp5_164	0.72	0.87	0.86	0.71	1.68	0.6	2.31
iPx373I		uberp5_164	0.67	0.59	0.58	0.64	1.39	1.06	1.59
iFx010I		uberp5_164	0.9	0.94	0.81	0.9	0.97	1.21	0.75
iLx450I		uberp5_164	0.7	0.82	0.75	0.83	1.03	0.53
YDL221W		uberp5_164	2.05	2.92	1.6		0.44	1.66	0.5
YML025C		uberp5_164	0.37	0.36	0.99	1.08	1.04	0.53	2.23
YIL102C		uberp5_164	1.15	0.99	1.22	1.08	0.95	1.06	1.05
iPx439I		uberp5_164	0.7	0.73	0.81	0.95	0.93	1.09	1.16
iLx516I		uberp5_164	1.63	2.05	0.63	0.88	0.96		0.77
YNL250W	RAD50	uberp5_164	1.81	1.04	1.17	1.33	0.94	1.04	1.23
iPx105I		uberp5_164	0.56	0.61	0.65	0.58	1.37	0.72	1.2
iAx130I		uberp5_164	0.96	1.05	0.68	0.65	1.13	0.59	1.38
iGx570I		uberp5_164	0.71	0.72				0.88	0.72
iEx053I		uberp5_164	0.46	0.63		0.54	1.41	0.21	1.02
YBL039C	URA7	uberp5_164	0.64	0.47	0.82	0.85	0.94	0.84	1.03
YLR085C	ARP6	uberp5_164	0.52	0.65	0.81	0.64	1.83	0.56	1.8
iOx082I		uberp5_164	0.68	0.7		0.7	1.23		0.96
YDL222C		uberp5_164	1.08	0.65		1.38	0.64	0.6	0.56
iEx119I		uberp5_164	0.72	0.48	0.76	0.82	1.01	0.84	1.25
YDR305C	HNT2	uberp5_164	0.52	0.38	0.6	0.65	1.57	0.72	1.42
YNL251C	NRD1	uberp5_164	0.68	0.75	0.81	0.81	1.78	0.66	1.56
iOx148I		uberp5_164	1.63	0.76	1.25	1.49	0.5	1.53	0.54
iKx225I		uberp5_164	0.54	0.64	0.6	0.65	1.3	0.4	1.41
iGx302I		uberp5_164	1.13	1.39	1.24	1.14	1.02	1.31	0.99
YMR042W	ARG80	uberp5_164	0.49		0.68	0.58	1.68	0.32	1.46
iDx096I		uberp5_164	0.56	0.51	0.57	0.63	1.02	0.55	1.32
YMR108W	ILV2	uberp5_164	0.47	0.62	0.59	0.58	1.87	0.32	1.98
YGL188C		uberp5_164	0.47	0.34	0.44	0.4	2.42	0.56	2.06
YBR056W		uberp5_164	0.68	0.77		1.08	0.88	1.39	0.86
iJx268I		uberp5_164	0.77	1.2	0.86	0.81	1.05	0.91	0.97
iBx422I		uberp5_164	0.73	0.87	0.84	0.75	1.14	0.89	0.94
YCR014C	POL4	uberp5_164	3.4	1.96	1.59	1.54	0.56	2.17	0.44
iPx374I		uberp5_164	1.12	0.72	1.2	0.95	1.01	0.81	1.05
iLx451I		uberp5_164	0.38	0.38	0.47	0.43	1.75	0.28	1.94
iFx011I		uberp5_164	0.9	0.95	0.92	0.84	1.21	0.64	0.86
YHR162W		uberp5_164	1.09	1.35	0.87	1.02	1.26	1.15	0.79
iPx040I		uberp5_164	0.58	0.41	0.66	0.66	1.02	0.63	1.04
YML026C	RPS18B	uberp5_164	0.52	0.6	1.09	1.51	0.82	0.8	1.73
iLx517I		uberp5_164	1.52	1.52		0.81	0.89	1.42	0.57
iPx106I		uberp5_164	0.66	0.59	0.55	0.63	1.3	0.48	0.84
YNL317W	PFS2	uberp5_164	1.84	2.12	1.68	1.99	0.62	2.43	0.46
YBR057C	MUM2	uberp5_164	1.58	0.74	1.21	1.3	0.61	1	0.72
iGx571I		uberp5_164	0.7	0.69			0.78		0.77
iEx054I		uberp5_164	0.44	0.71	0.53	0.47	1.37	0.34	1.97
iAx131I		uberp5_164	0.42	0.63	0.61	0.64	1.69	0.46	2.21
YDR240C	SNU56	uberp5_164	0.56	0.72	0.75	0.56	2.35	0.46	2.09
iOx083I		uberp5_164	0.66	0.81	0.67	0.56		0.54	1.04
iKx160I		uberp5_164	1.14	1.34	1.26	1.33	0.65	1.2	0.83
YDL223C		uberp5_164	1.11	1.01	0.91		1.12	0.84	1.16
YDR306C		uberp5_164	0.89				0.68	0.67	0.64
YNL252C	MRPL17	uberp5_164	1.53	1.14	1.1	1.08	0.81	1.2	1.49
iOx149I		uberp5_164	1.9	1.77				1.71	0.49
iKx226I		uberp5_164	1.21	0.94	0.8	1.03	0.86	1.54	1.04
iGx303I		uberp5_164	1.02	1.08	0.89	1.2	0.75	1.47	0.59
YMR172C-A		uberp5_164	0.8	0.81		0.48	2.02	0.46	0.77
YAL034W-A	MTW1	uberp5_164	5.34	2.69	5.02	3.45	0.3	5.2	0.19
YNL318C	HXT14	uberp5_164	1.98	1.73	2	1.69	0.65	2.4	0.64
YMR043W	MCM1	uberp5_164	0.92	0.94	0.82	0.83	1.49	0.73	1.31
YNR001C	CIT1	uberp5_164	3.82	2.66	2.13	2.97	0.33	2.8	0.28
YIL103W		uberp5_164	0.53	0.42	0.57	0.59	1.45	0.66	1.96
iDx097I		uberp5_164	0.62	0.41	0.59	0.65	1.15	0.71	0.48
YMR109W	MYO5	uberp5_164	2.92	1.01	2.82	3.91	0.29	2.53	0.22
YGL189C	RPS26A	uberp5_164	0.73	0.82	0.86	0.68		1.2	1.4
iJx269I		uberp5_164	0.58	0.66	0.67	0.79	1	0.9	1.71
iBx423I		uberp5_164	1.29	1.09	0.96	1.13	0.71	1.51	0.41
YCR015C		uberp5_164	1.58	1.62	0.91	1.17	0.86	1.77	0.92
iLx452I		uberp5_164	0.9	0.64	0.58	0.75	1.5	0.3	1.65
iFx012I		uberp5_164	0.42	0.71	0.69	0.66	1.49	0.24	1.31
iPx375I		uberp5_164	0.86	0.34		0.72	1.02	0.54	0.8
YLR086W	SMC4	uberp5_164	1.29	0.98		0.9	1.13	1.01	0.72
YHR163W	SOL3	uberp5_164	0.56	0.35	0.56	0.9	1.45	0.39	1.59
iPx041I		uberp5_164	0.85	0.43	0.73	0.81	1.24	0.9	1.18
YIL104C		uberp5_164	0.98	1.3	1.16	1	1.24	1.03	1.04
iLx518I		uberp5_164	0.51	0.89	0.89	1.09	0.68	0.87	1.55
iPx107I		uberp5_164	0.63	0.8	0.59	0.61	1.39	0.41	2.1
YBR058C	UBP14	uberp5_164	0.72	0.63			1.14	0.85	0.76
iGx572I		uberp5_164	0.91	1.1	0.9	0.86	1.08	0.91	1.22
iEx055I		uberp5_164	0.49	0.61	0.64	0.56	1.74	0.65	1.48
iAx132I		uberp5_164	0.64	0.67	0.47	0.51	1.58	0.56	1.68
YLR087C		uberp5_164	0.66	0.99			1.02	1.09	0.86
YHR164C	DNA2	uberp5_164	0.62	0.75	0.67	0.75	1.21	0.63	1.06
iOx084I		uberp5_164	0.57	0.62	0.64	0.66	1.16	0.58	1.23
iKx161I		uberp5_164	2.21	1.75	1.14	1.46	0.62	1.94	0.26
YDL224C	WHI4	uberp5_164	2.2	1.44	1.72	1.84	0.53	1.91	0.43
iKx227I		uberp5_164	2.59	2.78	1.76	1.86	0.43	2.32	0.57
iGx304I		uberp5_164	1.59	1.66	1.02	0.9	0.92	1.52	0.95
iMx410I		uberp5_164	0.35	0.59	0.52	0.56	1.65	0.54	1.96
YMR044W		uberp5_164	3.11	1.33	1.55	2.12	0.51	2.09	0.32
YNR002C	FUN34	uberp5_164	3.51	3.86	1.95	1.67	0.75	1.98	0.49
iDx098I		uberp5_164	1.66	1.46	1.13	1.39		1.78	0.81
YML027W	YOX1	uberp5_164	2.5	1.64	2	1.61	0.52	2.44	0.45
iBx424I		uberp5_164	1.57	1.16	1.24	1.16	0.69	1.54	0.69
YDR241W		uberp5_164	0.94	0.67					0.95
iPx376I		uberp5_164	1.31	0.92	1.27	1.28	0.8	1.3	0.98
iLx453I		uberp5_164	0.4	0.33	0.3	0.35	1.83	0.18	2.68
iFx013I		uberp5_164	0.54	0.82	0.75	0.6	1.72	0.52	1.78
YMR045C		uberp5_164	2.22	1.91		1.2	1.29	1.2	0.8
iPx042I		uberp5_164	0.79	0.92	0.92	1.01	0.89	1.01	0.73
YIL105C		uberp5_164	1.18	0.68	1.07	0.92	1.01	0.76	0.89
iLx519I		uberp5_164	0.84	1.13	0.81	0.95	0.73	1.33	1.58
YDR307W		uberp5_164	0.7	0.49		0.8	1.26	1.28	0.73
YNL253W		uberp5_164	1.81	1.77	1.21	1.3	0.99	1.48	1.49
iPx108I		uberp5_164	0.41	0.51	0.53	0.49	2.51	0.5	1.9
YNL319W		uberp5_164	1.27	1.3	1.85	1.73	0.77	1.86	0.67
YBR059C	AKL1	uberp5_164	0.76	0.36	0.84	0.77	1.24	0.54	1.3
iGx573I		uberp5_164	1.22	1.21	0.92	0.94	0.95	1.1	0.74
iEx056I		uberp5_164	1.39	1.49	1.32	1.18	1.01	1.18	0.84
iAx133I		uberp5_164	0.93	0.98	0.85	0.98	1.12	0.87	0.93
YHR165C	PRP8	uberp5_164	0.5	0.55	0.61	0.8	1.07	0.57	1.23
iOx085I		uberp5_164	0.55	0.59	0.72	0.6	1.57	0.47	1.73
iKx162I		uberp5_164	0.79	0.94	0.51	0.6	1.69	0.85	1.07
YDR308C	SRB7	uberp5_164	1.96		1.09	1.7	0.63	1.47	0.63
YNL254C		uberp5_164	0.59	0.91	0.69	0.77	1.42	0.67	1.97
YCR016W		uberp5_164	2.55	1.19	1.29	1.54	0.61	1.61	0.4
iKx228I		uberp5_164	1.83	1.65	1.36	1.35	0.72	1.86	0.48
iGx305I		uberp5_164	1.37	1.48	1	1.02	0.8	0.53	0.94
iMx411I		uberp5_164	0.8	0.91	0.73	0.81	1.4	1.08	1.65
YNR003C	RPC34	uberp5_164	2.63	2.96	1.94	1.98	0.44	2.01	0.45
iDx099I		uberp5_164	0.59	0.74	0.91	0.7	1.5	0.72	0.93
YML028W	TSA1	uberp5_164	0.89	0.91	0.96	0.99	1.15	0.67	0.67
iBx425I		uberp5_164	1.15	1.14	1.03	1.26	0.82	1.54	1.69
YCR017C		uberp5_164	0.78	0.9			1.22	0.68	0.83
YDR242W	AMD2	uberp5_164	0.49	0.6	0.57	0.68	1.16		1.45
iPx377I		uberp5_164	1.55	0.93	1.32	1.5	0.41	2.32	0.55
iLx454I		uberp5_164	1.01	0.64	1.03	0.97	0.71	1.21	0.55
iFx014I		uberp5_164	0.84	0.92	1.07	1.08	0.82	1.06	0.84
YLR088W	GAA1	uberp5_164	0.85	0.65			0.92	0.83	0.92
YMR046C		uberp5_164	1.69	0.94	0.98	1.15	1.49	0.7	1.59
YDL225W	SHS1	uberp5_164	2.64	1.93	2	2.25	0.53	2.22	0.46
iPx043I		uberp5_164	0.63	0.46	0.45	0.51	1.23	0.51
iLx120I		uberp5_164	0.74	0.49	0.63	0.61	1.34	0.57	1.49
iPx109I		uberp5_164	0.61	0.62	0.56	0.52	1.93	0.45	2.82
YDL160C	DHH1	uberp5_164	0.7	0.54	0.79	0.75	1.43	0.81	1.93
iGx574I		uberp5_164	1.31	1.44	1.28	1.66	0.8	2.47	0.56
iEx057I		uberp5_164	1.72	1.75	0.97	1.3	0.75	2.1	0.76
iAx134I		uberp5_164	1.96	2.09	1.17	1.37	1.32	1.14	0.56
YLR089C		uberp5_164	0.82	1.11	1.34	1.21	0.95	1.3	0.56
YHR166C	CDC23	uberp5_164	0.62	0.9	0.8	0.86	1.22	0.83	0.69
YDR243C	PRP28	uberp5_164	0.98	0.62			1.21		0.94
iOx086I		uberp5_164	0.47	0.68	0.48	0.72	1.47	0.61	1.57
iKx163I		uberp5_164	0.57	0.64	0.59	0.49	1.32	0.67	1.43
iGx240I		uberp5_164	0.66	0.64	0.5	0.55	1.42	0.47	1.74
YDL226C	GCS1	uberp5_164	1.15	1	1.46	1.36	0.76	1.24	0.81
YDR309C				1.03	1.28	1.29	0.82	1.07	1.02
YNL255C	GIS2	uberp5_164	1.03	1.11	1.11	1.07	1.12	1.55	1.25
iKx229I		uberp5_164	1.12	1.01	0.62	0.66	1.12	0.77	0.67
iGx306I		uberp5_164	2.13	2.18	1.76	1.72	0.6	2.22	0.51
YIL040W		uberp5_164	0.63	0.71	1.78	1.73	0.61	1.14	1.05
iMx412I		uberp5_164	1.6	1.46	1.3	1.37		2.01	0.35
YIL106W	MOB1	uberp5_164	1.35	1.74	1.37	1.02	1.14	1.55	0.79
YML029W		uberp5_164	0.8	0.7	0.9	0.75	1.42	0.73	1.88
iBx360I		uberp5_164	0.93	0.55	1.2	1.45	0.67	1.84	1.08
iBx426I		uberp5_164	1.06	1.19	0.71	0.9	0.84	1.34	1.47
YCR018C	SRD1	uberp5_164	0.88	0.43			0.83		0.77
iPx378I		uberp5_164	2.26	1.33	1.8	1.73	0.46	3.34	0.39
iLx455I		uberp5_164	1.81	0.84	1.07	1.14	0.9	1.24	0.67
iFx015I		uberp5_164	1.7	1.38	1.7	1.81	0.57	1.65	0.51
YMR047C	NUP116	uberp5_164	0.83	1.02	1.07	0.81	1.31	0.71	0.92
iPx044I		uberp5_164	0.81	0.54	0.71	0.73	0.92	0.55	0.85
iLx121I		uberp5_164	0.46	0.26	0.52	0.53	1.23	0.27	1.9
YIL107C	PFK26	uberp5_164	0.85	0.62	1.34	1.48	0.74	1.04	0.89
YNR004W		uberp5_164	1.85	1.73	2.61	2.13	0.57	3.41	0.61
iGx575I		uberp5_164	0.56	0.64	1.08	1.28	0.86	1.28	0.79
iEx058I		uberp5_164	1.14	0.76	1.09	0.86	1.01	0.98	0.85
iOx087I		uberp5_164	0.67	0.49	0.74	0.59	1.37	0.7	1.33
iKx164I		uberp5_164	0.77	1.01	0.63	0.7	1.38	0.84	1.13
iGx241I		uberp5_164	0.7	0.71	0.44	0.6	1.45	0.74	1.56
YDL227C	HO	uberp5_164	0.98	1.28			0.66		0.35
iGx307I		uberp5_164	2.36	1.96		0.88	0.8	1.43	0.53
YIL041W		uberp5_164	0.51	0.49	0.7	0.76	1.13	0.76
iMx413I		uberp5_164	2.17	1.7	1.23	1.11	0.77	2.08	0.37
YNR005C		uberp5_164	1.99	1.11	4.03	3.45	0.29	2.74	0.4
YOR230W	WTM1	uberp5_164	0.37	0.31	0.71	0.57	1.62	0.55	2.18
iBx361I		uberp5_164	0.32		0.66	0.7	0.98	0.48	1.14
iLx390I		uberp5_164	0.54	0.76	0.58	0.6	1.45	0.5	1.13
iBx427I		uberp5_164	2.22	2.61	1.64	1.59	0.69	2.06	0.53
YDL161W	ENT1	uberp5_164	1.05	0.92	1.21	1.18	1.1	1	0.8
YIL042C		uberp5_164	0.63	0.69	1.17	1.06	1.1	0.93	0.65
iPx379I		uberp5_164	0.69	0.38	0.58	0.61	1.53	0.45	1.29
iLx456I		uberp5_164	1.57	0.94	1.03	1.14	0.78	0.95	0.64
iFx016I		uberp5_164	0.73	0.58	0.87	0.93	0.91	0.64	2.32
iDx610I		uberp5_164	1.94	1.62	2.04	2.02	0.48	2.16	0.67
YHR167W		uberp5_164	1.12	0.77		0.96		1.13	0.76
YDR244W	PEX5	uberp5_164	0.56	0.52	1.15				0.95
YNL190W		uberp5_164	0.5	0.46	0.72	0.76	1.67	0.47	1.91
iPx045I		uberp5_164	1.04	0.67
iLx122I		uberp5_164	0.34	0.28	0.52	0.5	1.23	0.61	1.71
YNL256W	FOL1	uberp5_164	0.89	0.93	0.8	0.85	1.22	0.89	1.07
iAx070I		uberp5_164	2.87	2.79				4.28	0.19
YDL162C		uberp5_164	0.8	0.47	0.9	0.88	1.23	0.56	0.7
iGx576I		uberp5_164	0.73	0.72	0.6	0.92	1.46	0.54	1.18
iEx059I		uberp5_164	0.91	0.58	0.98	0.99	0.99	0.6	1
iOx088I		uberp5_164	0.99	0.54	0.88	0.92	1.06	1.01	1.43
iKx165I		uberp5_164	1.05	1.11	1.43	1.1	0.93	1.76	0.71
iGx242I		uberp5_164	0.75	1.03	0.89	0.78	0.97	0.66	1.64
YDL228C		uberp5_164	0.78	0.56	0.8	1.03		1.01	0.81
YNL257C	SIP3	uberp5_164	0.56	0.75	0.68	0.71	1.65	0.66	1.96
YCR019W	MAK32	uberp5_164	2.1	2.14	2.31	2.18	0.49	3.05	0.24
iGx308I		uberp5_164	2.08	1.58	1.42	1.57	0.63	1.53	0.92
iMx414I		uberp5_164	0.54	0.6		0.56	1.79		1.06
YMR048W		uberp5_164	1.48	0.78	1.47	1.47	0.85	1.52	0.88
YIL108W		uberp5_164	0.96	1.02	1.58	1.25	0.95	1.37	1.04
YOR231W	MKK1	uberp5_164	0.69	0.63	0.69	0.86	1.61	0.62	2.2
iBx362I		uberp5_164	0.37	0.28	0.72	0.62	1.14	0.39	1.84
iLx391I		uberp5_164	0.51	0.74	0.53	0.56	1.64	0.65	1.74
iBx428I		uberp5_164	0.54	0.62	0.69	0.54	1.12	0.71	1.39
YIL043C	CBR1	uberp5_164	0.81	0.37	0.98	1.12	0.86	0.98	0.76
iFx017I		uberp5_164	0.87	0.73	0.74	0.72	1.16	0.53	1.21
iDx611I		uberp5_164	2.62	2.22	1.63	1.73	0.35	2.52	0.51
iLx457I		uberp5_164	0.95	0.54	1.19	1.11	0.68	1.25	0.53
YHR168W		uberp5_164	1.5	3.12	2.05	2.17	0.44	2.54	0.41
YDR245W	MNN10	uberp5_164	0.65	0.47		0.77	1.68		1.35
YNL191W		uberp5_164	0.76	1.11	0.63	0.49	1.93	0.4	1.66
YMR049C		uberp5_164	1	1.15	1.41	1.04	1.03	1.06	1.14
iPx046I		uberp5_164	0.77	0.82	0.66	0.95	1.03	0.77	0.73
iLx123I		uberp5_164	1.22	0.33	1.2	1.24	0.72	1.08	0.67
iHx200I		uberp5_164	1.19	0.71	1.06	0.93	0.92	1.65	1.41
YIL109C	SEC24	uberp5_164	0.86	0.69	1.09	1.29	0.82	0.61	0.62
iAx071I		uberp5_164	2.17	2.11	2.38	3.13	0.31	3.76	0.47
YNR006W	VPS27	uberp5_164	3.85	4.27	4.76	3.81	0.35	4.36	0.34
iGx577I		uberp5_164	0.85	0.91	0.89	1.04	1.07	0.75	0.66
YAL043C-A		uberp5_164	0.41	0.45	0.38	0.37	2.53	0.47	1.52
iOx089I		uberp5_164	2.51	1.75	1.5	1.94	0.31	3.4	0.28
iKx166I		uberp5_164	1.26	1.21	1.31	1.41	0.77	2.04	0.88
iGx243I		uberp5_164	1.52	1.38	1.55	1.47	0.55	2.14	0.65
YNL258C		uberp5_164	1.6	1.7	1.09	1.14	0.88	1.26	0.63
iGx309I		uberp5_164	1.12	0.95	1.35	1.45	0.69	1.93	0.88
iMx415I		uberp5_164	0.96	0.85	0.63	0.7	1.4	0.71	0.51
YNR007C	AUT1	uberp5_164	7.6	4.72	5.4	4.67	0.22	6.85	0.13
YOR232W	MGE1	uberp5_164	0.59	0.44	0.89	0.88	1.27	0.93	1.18
iBx363I		uberp5_164	0.32	0.43		0.63	1.41	0.39	2.42
YDR180W	SCC2	uberp5_164	1.24	1.17	1.18	1.46	0.86	1.3	0.74
iLx392I		uberp5_164	0.87	0.83	0.47	0.68	1.33	1.01	1.07
iBx429I		uberp5_164	1.53	1.54	1.47	1.54	0.54	1.53	0.8
YDL163W		uberp5_164	0.48	0.46	0.85	0.74	1.51	0.48	1.01
YIL044C		uberp5_164	1.6	1.65	1.74	1.69	0.75	2.59	0.79
iLx458I		uberp5_164	1.12	0.92	0.61	0.72	0.96	0.58	1.72
iFx018I		uberp5_164	0.49	0.48		0.59	1.19	0.4	1.12
iDx612I		uberp5_164	0.79	0.96	1.57	1.46	0.7	1.1	0.66
YHR169W	DBP8	uberp5_164	1.43	1.21	0.91	1.55	0.58	1.52	0.38
YDR246W	TRS23	uberp5_164	0.51	0.6	0.57	0.67	1.97	0.62	1.84
YNL192W	CHS1	uberp5_164	0.68	0.52	0.69	0.62	1.43	0.49	1.29
YDL229W	SSB1	uberp5_164	0.7	0.87	0.48	0.72	0.94	0.82	1.01
YOL150C		uberp5_164	0.97	0.52	1.34	1.33	0.87	1.56	1.04
iPx047I		uberp5_164	2.46	1.21	1.68	1.71	0.35	2.57	0.46
iLx124I		uberp5_164	1.07	0.69	0.73	0.73	1.01	1.4	0.39
iHx201I		uberp5_164	1.01	1.19	1.06	0.97	0.66	1.18	0.97
YJL001W	PRE3	uberp5_164	6.8	6.52	5.07	4.27	0.24	6.93	0.12
iAx072I		uberp5_164	2.53	2.39	2.4	3	0.34	3.28	0.64
YDR181C	SAS4	uberp5_164	1.74	1.26	1.34	1.71	0.55	2.07	0.4
YDL164C	CDC9	uberp5_164	0.66	0.42	0.85	0.77	1.2	0.63	2.44
iGx578I		uberp5_164	1.71	1.96	1.25	1.49	0.58	2.4	0.49
iKx167I		uberp5_164	1.42	1.75	1.56	2.99	0.58	2.4	0.76
iGx244I		uberp5_164	0.73	0.72	0.62	0.7	1.14	0.61	1.26
iMx350I		uberp5_164	1.58	0.74			0.55	1.37	0.35
YNL259C	ATX1	uberp5_164	2.67	2.12	1.97	1.93	0.6	2.27	0.35
YJL002C	OST1	uberp5_164	3.82	2.47	4.58	5.34	0.24	5.19	0.36
iMx416I		uberp5_164	1.09	1.04	0.98	1	0.73	1.04	0.38
YOR233W	KIN4	uberp5_164	1.65	1.81	1.34	1.55	0.69	2.92	0.6
iBx364I		uberp5_164	1.04	1.11	0.79	0.7	1.51	0.63	1.18
iBx030I		uberp5_164	1.18	0.79	0.76	1.08	0.72	0.8	0.74
iLx393I		uberp5_164	1.93	2.18	1.22	1.56	0.56	2.3	0.27
iLx459I		uberp5_164	0.91	0.36	0.72	0.76	0.94	0.87	0.65
iFx019I		uberp5_164	0.52	0.37	0.61	0.65	1.3	0.77	0.72
iDx613I		uberp5_164	0.66	1.03					0.81
YDR247W		uberp5_164	1.02	0.54		0.75	0.89		0.83
YNL193W		uberp5_164	0.52	0.67	0.49	0.53	2.1	0.3	2.47
iPx048I		uberp5_164	0.66	0.7	0.49	0.54	1.32	0.44	1.29
iLx125I		uberp5_164	0.65	0.34	0.58	0.59	1.21	0.64	1.31
iHx202I		uberp5_164	0.86	0.78	1.15	0.96	0.77	2.48	0.82
YOR234C	RPL33B	uberp5_164	1.87	2.03	2.45	1.83	0.61	1.82	1.02
iAx073I		uberp5_164	3.28	2.46	1.69	2.77	0.37	3.67	0.41
YNR008W	LRO1	uberp5_164	3.98	4.12	3.29	2.55	0.54	3.71	0.38
iGx579I		uberp5_164	0.71	0.63	0.63	0.75	1.23	0.72	1.09
YDR248C		uberp5_164	0.72	0.61	0.36
YNL194C		uberp5_164	0.37	0.32	0.57	0.6	1.43	0.34	2.73
iKx168I		uberp5_164	1.01	1.23	0.98	0.69	1.17	1.44	0.71
iGx245I		uberp5_164	0.88	0.76		0.79	1.01	0.82	0.82
iMx351I		uberp5_164	0.89	0.49	0.97	0.95	0.95	0.75	0.98
YIL045W	PIG2	uberp5_164	1.55	1.59	1.15	1.28	0.91	1.23	0.76
iMx417I		uberp5_164	0.37	0.61	0.64	0.59	1.42	0.56	1.55
YOL151W	GRE2	uberp5_164	0.65	0.91		0.81	1.31		0.91
iOx600I		uberp5_164	1.16	1.44	1.49	0.88	0.85	1.68	0.86
iBx365I		uberp5_164	1.73	1.26	1.24	1.36	0.66	1.29	0.76
iLx394I		uberp5_164	1.16	1.01	1.08	0.98	0.89	1.07	0.67
iBx031I		uberp5_164	1.81	1.49	1.75	1.63	0.61	1.82	0.49
YDR182W	CDC1	uberp5_164	0.87	0.92	1.03	1.15	1	1.18	0.82
YDL165W	CDC36	uberp5_164	0.53	0.52	0.89	0.85	1.15	0.6	1.74
iLx060I		uberp5_164	2.27	1.88	1.43	1.43	0.68	2.09	0.74
iDx614I		uberp5_164	1.65	1.78	0.95	1.06	0.96	0.97	0.79
iPx049I		uberp5_164	0.6	0.92	0.69	0.73	1.16	0.45	1.36
iLx126I		uberp5_164	0.64	0.24	0.6	0.49	1.59	0.56	0.99
iHx203I		uberp5_164	2.02	1.37	1.88	2.17	0.45	2.14	0.5
YJR020W		uberp5_164	0.46	0.36		0.9	1.21	0.7	0.97
YJL003W		uberp5_164	5.68	4.59	5.98	5.21	0.24	4.9	0.22
iAx074I		uberp5_164	2.04	0.86	2.4	2.93	0.41	2.41	0.95
YNR009W		uberp5_164	5.6	3.81	3.61	3.56	0.3	5.93	0.22
iGx180I		uberp5_164	1.07	1.42	1.03	1.01	1.14	1.06	0.94
YDL166C		uberp5_164	0.71	0.3	0.8	0.84	1.23	0.72	0.85
YDR249C		uberp5_164	0.98	0.55					0.8
YNL195C		uberp5_164	0.61	0.64	0.74	0.79	1.31	0.74	2.13
iKx169I		uberp5_164	0.63	0.87	0.58	0.56	1.59	0.64	1.3
iGx246I		uberp5_164	1.18	1.4	0.96	1.06	0.95	0.85	0.62
YER140W		uberp5_164	0.47	0.44	0.67	0.62	2.01	0.4	2.82
iMx352I		uberp5_164	1.11	0.76	0.56	0.57	1.88	0.56	1.2
YJR021C	REC107	uberp5_164	0.46	0.67	0.42	0.57	1.87	0.45	1.74
YIL046W	MET30	uberp5_164	0.73	0.77	0.71	0.67	2.01	0.4	1.64
YJL004C	SYS1	uberp5_164	7.04	5.23	6.82	7.9	0.17	6.75	0.23
iMx418I		uberp5_164	0.37	0.47	0.56	0.55	1.65	0.37	1.43
YOL152W	FRE7	uberp5_164	1.23	1.03	0.77	0.83	1.59	0.81	0.85
YPL110C		uberp5_164	0.59	0.91	1.22	1.16	1.15	0.97	1.34
iOx601I		uberp5_164	1.35	1.77	0.98	0.98	0.97	1.16	0.46
YOR235W	SNR17A	uberp5_164	0.56	0.8	0.79	0.77	1.3	0.73	1.12
iBx366I		uberp5_164	1.36	1.19		1.37	0.67	1.14	0.78
iLx395I		uberp5_164	0.44	0.76	0.6	0.7	1.45	0.7	1.48
iBx032I		uberp5_164	1.09	0.73	0.76	0.76	1.01	0.76	0.95
YDR183W		uberp5_164	2.1	1.28	1.7	1.76	0.56	2.05	0.39
iLx061I		uberp5_164	1.67	1.95	1.39	1.35	0.69	1.45	0.66
YIL047C	SYG1	uberp5_164	1.77	2.13	1.76	1.85	0.54	1.72	0.65
iDx615I		uberp5_164	0.79	0.63	0.59	0.61	1.4	0.5	1.42
YOL153C		uberp5_164	0.87	1.14	1.21	0.92	1.44	0.99	0.93
iLx127I		uberp5_164	0.68	0.33	0.53	0.7	1.38	0.42	1.31
iHx204I		uberp5_164	1.15	1.01	0.84	1.08	1.02	1.4	0.71
iNx310I		uberp5_164	2.1	1.54	1.45	1.98	0.42	2.33	0.46
iAx075I		uberp5_164	1.36	1.14	1.13	1.34	0.79	1.12	0.85
YDR184C	ATC1	uberp5_164	1.51	1.48	1.42	1.42	0.92	1.79	0.77
iGx181I		uberp5_164	1.79	2.55	1.31	1.18	0.9	1.39	0.64
YDL167C	NRP1	uberp5_164	1.72	1.62	1.63	1.52	0.82	1.43	0.57
YNL196C	SLZ1	uberp5_164	0.62	0.45	0.77	0.84	1.08	0.51	2.5
iGx247I		uberp5_164	0.61	0.83	1.04	0.93	1.24	0.69	1.12
YER141W	COX15	uberp5_164	0.93	1.08	1.13		1.13	0.9	1.62
iMx353I		uberp5_164	0.73	0.52	0.5	0.55	1.34	0.51	0.99
YOR170W		uberp5_164	2.46	1.75	2.3	1.38	0.39	1.8	0.24
iMx419I		uberp5_164	0.56	0.52	0.81	0.92	1.08	0.46	1.09
iOx602I		uberp5_164	1.34	1.82	0.72	1.05	0.82	1.48	0.74
YOR236W	DFR1	uberp5_164	0.74	0.63	1.05	0.87	1.1	0.77	1.45
iBx367I		uberp5_164	0.67	0.9	0.72	0.75	1.37	0.55	2.65
iLx396I		uberp5_164	0.6	0.79	0.54	0.56	1.64	0.57	1.57
iDx550I		uberp5_164	1.41	1.1	0.74	0.74	1.34	0.97	0.9
iBx033I		uberp5_164	0.83	0.59	0.59	0.77	1.34	0.38	1.1
YER142C	MAG1	uberp5_164	2.62	1.81	1.24	1.16	0.94	1.45	0.79
iLx062I		uberp5_164	4.9	5.91	2.85	3.59	0.26	5.35	0.3
iDx616I		uberp5_164	0.52	0.78	0.67	0.66	1.61	0.33	1.88
YOR171C	LCB4	uberp5_164	1.35	1.95	2.06	1.61	0.74	1.72	0.48
iLx128I		uberp5_164	1.07	0.56	0.62	0.65	1.41	0.69	0.42
iHx205I		uberp5_164	1	1.1	0.68	1.07	0.72	1.14	0.62
iNx311I		uberp5_164	2.59	1.83			0.34	1.59	0.4
YJR022W	LSM8	uberp5_164	0.58	0.45		0.39	1.41	0.54	1.09
YJL005W	CYR1	uberp5_164	1.47	1.48			0.52	1.4	0.5
iAx076I		uberp5_164	1.94	1.79	1.39	2.22		1.59	0.63
YDR185C		uberp5_164	0.74	0.47	1.07	0.99	1.04	1.35	1.14
YPL111W	CAR1	uberp5_164	0.61	0.75	1.01	0.96	0.95	1.11	1.39
iGx182I		uberp5_164	1.44	1.61	0.9	1.03	0.77	1.33	0.69
YNL197C	WHI3	uberp5_164	0.96	0.95	0.65	0.64	1.78	0.61	1.68
iGx248I		uberp5_164	0.78	0.8	0.57	0.75	1.32	0.46	0.99
iMx354I		uberp5_164	0.72	0.49	0.6	0.61	1.24	0.97	0.87
YJR023C		uberp5_164	0.48	0.71		0.91	1.76	0.87	1.01
YIL048W	NEO1	uberp5_164	1.39	1.04	1.41	1.65	0.7	2.21	0.74
iMx020I		uberp5_164	3.15	3.19	0.92	1.66	0.43	2.01	0.32
YJL006C	CTK2	uberp5_164	1.18	1.22	2.18	2.08	0.54	1.57	0.86
YOL154W		uberp5_164	1.14	0.91	1.02	1.31	0.93	1.55	0.81
YPL112C		uberp5_164	0.61	0.79	0.83	0.89	1.25	0.85	1.19
iOx603I		uberp5_164	2.17	1.1	1.3	1.52	1.11	1.3	0.56
YOR237W	HES1	uberp5_164	0.89	0.91	1.2	1.08	1	1.3	1.38
iBx368I		uberp5_164	0.68	0.81	0.73	0.68	1.55	0.35	1.99
YEL060C				1.07			1.27		1.37
iLx397I		uberp5_164	0.41		0.48	0.51	1.6	0.2	2.17
iDx551I		uberp5_164	0.55	0.66	0.89	0.78	1.23	0.68	1.04
iBx034I		uberp5_164	0.44	0.56	0.49	0.48	2.49	0.38	1.93
YDL168W	SFA1	uberp5_164	1.66	1.98	1.19	1.23	0.86	1.33	0.81
iLx063I		uberp5_164	1.99	2.45	1.66	2.08	0.48	3	0.97
iHx140I		uberp5_164	0.5	0.73	0.88	0.77	1.1	0.95	1.86
iDx617I		uberp5_164	0.53	0.63	0.74	0.62	1.43	0.62	1.98
YOL155C		uberp5_164	0.81	1.42	0.86	0.67	1.75	0.57	1.13
iLx129I		uberp5_164	0.94	0.56	0.84	0.94	0.65	0.97	0.83
iHx206I		uberp5_164	0.97	0.8	0.95	1	0.9	1.31	0.62
iNx312I		uberp5_164	4.58	3.28	2.61	3.6	0.25	5.02	0.21
iAx077I		uberp5_164	1.3	0.55	1.02	1.75	0.44	0.77
YDR186C		uberp5_164	0.69	1.13		0.97	1.08	0.93	0.91
iGx183I		uberp5_164	1.58	1.82	1.39	1.45	0.72	1.78	0.51
YDL169C	UGX2	uberp5_164	1.1	0.87	1.04	1.06	1.11	0.83	1.23
YNL198C		uberp5_164	0.56	0.32	0.62	0.65	1.19	0.51	1.72
iGx249I		uberp5_164	1.05	0.95	1.3	1.27	1.02	1.13	0.93
YER143W	DDI1	uberp5_164	2.16	2.33	2.15	1.73	0.76	2.61	0.79
iMx355I		uberp5_164	0.75	0.59	0.63	0.73	1.52	0.53	1.11
YJR024C		uberp5_164	0.47	0.56	0.57	0.55	1.34	0.51	1.1
YIL049W	DFG10	uberp5_164	0.37	0.32	0.66	0.61	1.68	0.6	2.37
YJL007C				1			0.78
iMx021I		uberp5_164	0.69	1.13	0.43	0.87	0.85	0.92	0.75
YOR172W		uberp5_164	0.66	0.78	0.74	0.76	1.47	0.53	1.34
YPR130C		uberp5_164	1.11		1.23	1.25	0.71	2.07
YPL113C		uberp5_164	0.85	0.62	0.88	0.82	1.25	0.95	1.24
iOx604I		uberp5_164	1.18	1.05	0.75	0.8	1.48	0.71	1.28
YOR238W		uberp5_164	0.85	0.59	0.94	0.8	1.35	0.79	1.6
iBx369I		uberp5_164	0.63	0.77	0.56	0.49	1.18	0.23	2.09
YEL061C	CIN8	uberp5_164	1.02	1.22	0.85	1.3	0.96	1.37	0.76
iLx398I		uberp5_164	0.49	0.55	0.46	0.55	1.91	0.38	2.99
iDx552I		uberp5_164	0.83	1.18	1.17	1.13	0.94	1.14	1.52
iBx035I		uberp5_164	0.42	0.33	0.3	0.4	2.3	0.34	1.92
YER144C	UBP5	uberp5_164	1.38	1.19	1.31	1.44	0.8	1.53	0.74
iLx064I		uberp5_164	1.93	1.84	1.55	2.39	0.39	2.99	0.48
iHx141I		uberp5_164	0.72	0.96	0.87	0.97	1.06	0.89	1.79
iDx618I		uberp5_164	0.88	1.14	0.84	0.93	1.22	0.87	1.21
iHx207I		uberp5_164	1.19	1.26	0.97	1.02	0.86	1.21	0.53
iNx313I		uberp5_164	1.64	0.92			0.73		0.49
iAx078I		uberp5_164	0.59	0.62			0.73
YDR187C		uberp5_164	0.54	0.63	1.07	1.01	0.99	0.41	1.19
iGx184I		uberp5_164	1.93	1.53			0.62	1.57	0.71
iMx290I		uberp5_164	0.4	0.61	0.5	0.66	1.94	0.46	1.92
YNL199C	GCR2	uberp5_164	0.9	0.86		0.63	1.98	0.72	1.98
YOL090W	MSH2	uberp5_164	1.48	1.1	1.73	1.6	0.69	1.67	0.78
YJR025C	BNA1	uberp5_164	0.47	0.61	0.73	0.73	1.64	0.51	1.55
iMx022I		uberp5_164	0.63	0.76	0.46	0.68	1.03	0.42	1.41
YOR173W		uberp5_164	1.65	1.87	1.18	1.32	1.06	1.62	0.86
YJL008C	CCT8	uberp5_164	0.96	0.73	1.87	1.66	0.79	1.19	1.16
YPR131C	NAT3	uberp5_164	0.59	1.06	1.09	1.16	0.99	1.71	0.8
YOL156W	HXT11	uberp5_164	0.75	0.47		0.97	1.56	0.67	1.14
iOx605I		uberp5_164	0.62	0.91	0.54	0.67		0.84
YOR239W		uberp5_164	0.79	0.94	0.78	0.8	1.22	0.89	1.19
iLx399I		uberp5_164	0.37	0.33	0.48	0.6	1.3	0.17	1.48
iDx553I		uberp5_164	1.9	1.89	1.07	1.21	0.65	2.1	0.83
iBx036I		uberp5_164	0.66	0.56	0.58	0.64	1.46	0.47	1.12
YER145C	FTR1	uberp5_164	0.67	0.79	0.74	0.58	2.24	0.6	2.04
iLx065I		uberp5_164	2.72	3.01	3.66	2.93	0.3	4.79	0.97
iHx142I		uberp5_164	0.73	0.75	0.43	0.52	1.59	0.65	1.49
iDx619I		uberp5_164	0.69	0.8	0.51	0.55	1.52	0.44	1.71
YOL157C		uberp5_164	1.09	2.33			0.91		0.8
iHx208I		uberp5_164	1.12	0.77	0.86	0.86	0.81	1.03	0.52
iNx314I		uberp5_164	1.2	0.72	0.88	0.84	0.95	0.8	0.53
iAx079I		uberp5_164	1.44	0.77	1.68	1.67	0.61	1.88	0.37
iGx185I		uberp5_164	1	0.99	0.76	1.06	0.91	0.63	1.09
YPL114W		uberp5_164	0.78	0.97	0.68	0.83	1.37	0.77	1.14
iMx291I		uberp5_164	0.54	0.78	0.49	0.52	1.74	0.77	1.3
YEL062W	NPR2	uberp5_164	1	0.78	1.34	1.09	0.86	1.33	1.08
YFL020C	PAU5	uberp5_164	1.95	1.5	1.43	1.43	1.01	1.38	0.79
iMx357I		uberp5_164	0.5	0.42	0.49	0.47	1.22	0.56	1.1
YOL091W	SPO21	uberp5_164	0.97	0.87	1.03	0.82	1.16	1.06	2.06
iOx540I		uberp5_164	1.35	0.96	0.95	0.91	0.71	1.5	1.49
iMx023I		uberp5_164	1.21	0.92	0.58	0.78	1	0.8	0.8
iIx100I		uberp5_164	0.65	0.52	0.53	0.56	1.4	0.69	1.3
YOR174W	MED4	uberp5_164	2.01	2.2	2.03	2.6	0.34	2.27	0.47
YPL115C	BEM3	uberp5_164	1.82	1.96	1.33	1.41	0.65	1.97	0.63
iOx606I		uberp5_164	0.59	0.49	0.43	0.62	1.69	0.53	1.61
YEL063C	CAN1	uberp5_164	0.62	0.67	0.89	0.74	1.16	0.68	1.13
iDx554I		uberp5_164	2.24	1.86	1.4		0.63	2.46	0.55
iBx037I		uberp5_164	1.53	1.52	0.72	0.88	0.75	1.05	0.8
YDR188W	CCT6	uberp5_164	0.54	0.73	0.9	1.14	0.98	0.5	1.25
iLx066I		uberp5_164	2.84	3.71	2.2	2.63	0.33	3.47	0.42
iHx143I		uberp5_164	0.5	0.79	0.61	0.48	1.73	0.66	1.99
iDx220I		uberp5_164	3.82	1.99	2.25	2.42	0.36	2.98	0.31
YOR175C		uberp5_164	1.41	1.48	1.8	1.51	0.87	2	0.86
YOL158C		uberp5_164	1.02	0.78		0.88	1.61	0.94	1.11
iHx209I		uberp5_164	0.88	0.62	1.1	1	0.87	1.7	0.66
iNx315I		uberp5_164	0.77	0.85	0.59	0.6	1.1	0.65	1.03
YJR026W		uberp5_164	1.64	1.52	0.81	0.85	1.55	0.74	1.46
YJL009W		uberp5_164	1.3	1.16	1.18	1.5	0.77	1	0.77
YPR132W	RPS23B	uberp5_164	1.28	1.75	1.29	1.26	0.75	1.36	0.96
iGx186I		uberp5_164	0.48	0.45	0.55	0.62	1.31	0.4	1.73
YER080W		uberp5_164	0.73	1.06	0.98	0.92	1.48	0.87	1.23
iMx292I		uberp5_164	3.39	2.15	1.61	2.1	0.44	3.5	0.52
iMx358I		uberp5_164	1.93	0.93	1.22	1.09	0.64	2.03	0.51
YER146W	LSM5	uberp5_164	0.56		0.72	0.94	0.77		1.35
YOL092W		uberp5_164	0.55	0.43	0.79	0.8	1.39	0.65	3.15
YPL050C	MNN9	uberp5_164	1.12	1.39	1.1	1.04	1.33	0.77	0.77
iOx541I		uberp5_164	0.66	0.46	0.56	0.69	0.91	0.67	0.94
iMx024I		uberp5_164	0.55	0.59	0.46	0.61	1.58	0.43	1.31
iIx101I		uberp5_164	0.97	0.98	0.58	0.78	1.41	0.72	0.93
YPR133C		uberp5_164	0.54	1.04	0.78	0.84	1.08	0.74	0.91
iOx607I		uberp5_164	0.91	1.29	0.35	0.69	1.62	0.47	1.27
YEL064C		uberp5_164	1.16	0.63			1.23	1.74	0.71
iDx555I		uberp5_164	1.07	1.63	1.3	1.28	0.75	1.75	0.92
iBx038I		uberp5_164	0.88	1.2	1.08	0.94	0.94	1.42	1.11
YDR189W	SLY1	uberp5_164	1.92	1.09	1.73	1.52	0.66	1.61	0.74
YER147C		uberp5_164	0.68	0.74	0.86	1.04	1.34	0.34	1.71
iLx067I		uberp5_164	3.3	3.69	2.6	3.42	0.26	5.31	0.42
iHx144I		uberp5_164	0.73	0.89		0.49	1.7	0.42	1.06
iDx221I		uberp5_164	1.24	1.21	1.1	1.23	0.9	1.32	0.93
iNx250I		uberp5_164	1.53	2.34	0.92	1.18	0.7	1.97	0.43
YOL159C		uberp5_164	1	1.03	0.71	0.76	1.26	1.07	0.73
YFL021W	GAT1	uberp5_164	1.82	1.12	1.33	1.44	0.75	1.11	0.89
iNx316I		uberp5_164	0.8	1.05	0.73	0.62	1.34	0.59	1.03
YJR027W		uberp5_164	1.8	1.56	0.92	1.13	1.28	1.3	0.95
YLR210W	CLB4	uberp5_164	1.13	1.09	0.72	1.02	1.15	0.79	0.85
iGx187I		uberp5_164	0.82	0.85	0.56	0.69	1.13	0.63
YPL116W	HOS3	uberp5_164	0.94	1.34	1.78	1.63	0.61	2.29	0.53
iMx293I		uberp5_164	0.83	1.19	1.37	1.16	0.74	1.67	1.45
YER081W	SER3	uberp5_164	0.84	0.78	1.18	1.11	0.92	1.29	0.6
YFL022C	FRS2	uberp5_164	1.48	1.31	1.61	1.68	0.69	1.53	0.65
iMx359I		uberp5_164	1.36	1.22	1.19	1.14	0.65	1.44	0.73
YKL170W	MRPL38	uberp5_164	2.44	2.96	1.56	2.12	0.39	3.8	0.42
YOL093W		uberp5_164	0.49	0.72	0.87	0.66		0.46	2.14
iIx102I		uberp5_164	1.46	1.03	0.73	0.8	1.33	1.03	1.88
iOx542I		uberp5_164	1.94	0.9	1.23	1.54	0.71	1.62	0.71
iMx025I		uberp5_164	1.39	1.26	0.59	0.99	0.71	1.78	0.44
YOR176W	HEM15	uberp5_164	0.66	0.9	0.95	1.17	0.8	1.2	1.99
YLR211C		uberp5_164	0.66	0.85	1.17	1	1.25	1.28	1.52
YPL117C	IDI1	uberp5_164	1.64	1.48	1.02	1.01	0.88	1.15	0.93
iOx608I		uberp5_164	1.44	1.41	0.87	1.07	1.17	0.94	0.84
iDx490I		uberp5_164	0.79	0.39		0.61	1.41	0.65	1.25
YER082C		uberp5_164	1.18	1.05		1.11	0.75	1.66	0.74
iDx556I		uberp5_164	0.46	0.61	0.46	0.39	2.79	0.35	1.89
iBx039I		uberp5_164	0.74	0.88	0.48	0.62	1.56	0.77	1.16
YOL094C	RFC4	uberp5_164	0.52	0.47	0.83	0.87	1.37	0.45	3.24
iLx068I		uberp5_164	3.6	4.13	2.84	3.4	0.23	4.6	0.25
iHx145I		uberp5_164	0.97	1.13	0.73	0.84	1.18	0.72	0.96
iDx222I		uberp5_164	0.74	0.8	0.53	0.5	1.83	0.58	1.78
YOR177C		uberp5_164	2.03	2.06	1.99	1.39	0.81	1.53	0.53
iNx251I		uberp5_164	1.25	1.57	0.84	0.98	0.72	1.9	0.35
iNx317I		uberp5_164	0.64	0.78	0.73	0.53	1.48	0.59	1.75
YJR028W		uberp5_164	1.77	1.46	0.87	0.93	1.47	0.73	1.43
YPL051W	ARL3	uberp5_164	1.27	1.16		1.1	0.82	1.32	0.84
iPx500I		uberp5_164	0.71	0.96	0.78	0.87	1.27	0.85	1.23
YPR134W	MSS18	uberp5_164	0.78	0.81	0.66	0.52	1.54	0.57	1.75
iGx188I		uberp5_164	1	0.62	0.96	1.22	0.68	1.59	0.76
iMx294I		uberp5_164	0.72	0.92	0.74	0.88	1.02	0.76	1.06
YEL065W	SIT1	uberp5_164	2.43	2.4	1.94	1.7	0.7	2.13	0.8
YBL100C		uberp5_164	0.52	0.68	0.56	0.59	1.95	0.5	1.55
YER148W	SPT15	uberp5_164	1.19	0.68	1.56	1.67	0.61	1.46	0.89
YKL171W		uberp5_164	1.13	1.39	1.1	1.06	0.91	1.74	0.71
iOx543I		uberp5_164	0.94	0.82	0.74	0.94	0.88	0.68	0.72
iMx026I		uberp5_164	0.63	0.6	0.62	0.86	1.02	0.84	0.98
iIx103I		uberp5_164	0.96	1.32	0.88	0.91	1.79	0.77	2.27
YLR212C	TUB4	uberp5_164	0.46	0.52	0.6	0.58	1.82	0.56	1.69
iDx491I		uberp5_164	0.79	0.44	0.53	0.55	1.23	0.64	1.7
YER083C		uberp5_164	0.77	0.63	0.67	0.75	1.52	0.92	1.27
iDx557I		uberp5_164	0.56	0.72	0.49	0.61	1.52	0.49	1.55
YER149C	PEA2	uberp5_164	1.72	2.04	2.68	1.97	0.58	2.11	0.75
YOL095C	HMI1	uberp5_164	0.64	0.83	0.91	0.86	1.56	0.6	1.59
iLx069I		uberp5_164	9.75	4.48	4.69	5.85	0.18	6.63	0.16
iHx146I		uberp5_164	1.11	1.06	0.54	0.72	1.27	0.97	1
iDx223I		uberp5_164	0.48	0.65	0.71	0.76	1.52	0.32	1.3
YOR178C	GAC1	uberp5_164	0.89	0.98	0.98	1	1.41	0.68	1.39
YFR040W	SAP155	uberp5_164	1.1	1.5	0.92	1.03	1.01	1.31	0.64
iNx252I		uberp5_164	0.71	0.8	0.8	0.81	1.03	0.82	0.93
YFL023W		uberp5_164	2.41		1.62	1.42	0.72	1.74	0.51
iNx318I		uberp5_164	0.71	0.83	0.67	0.78	1.33	0.93	1.17
YJR029W		uberp5_164	1.19	1.77	0.98	1.2	1.06	1.51	0.97
YPL052W		uberp5_164	0.93	1.1	0.94	0.8	1.56	0.92	1.97
iPx501I		uberp5_164	1.11	1.47	0.78	0.94	1.13	1.4	1.18
YPR135W	CTF4	uberp5_164	0.65	1.26					1.1
iGx189I				0.92
YPL118W	MRP51	uberp5_164	1	1.1	0.99	1.09	1.45	1	1.32
iMx295I		uberp5_164	0.62	0.77	0.59	0.54	1.57	0.82	1.43
YFR041C		uberp5_164	2.29	1.16	1.75	1.63	0.56	2.6	0.7
YEL066W	HPA3	uberp5_164	0.97	0.53	1.36	1.28	0.78	1.87	0.67
YER056C-A	RPL34A	uberp5_164	0.5	0.68	0.5	0.56	2.29	0.54	2.62
YBL101C	ECM21	uberp5_164	0.68	0.39	0.46	0.56	1.04	0.43	1.42
YFL024C	EPL1	uberp5_164	1.26	1.28			0.54	2	0.46
YKL172W	EBP2	uberp5_164	0.91	0.83		0.6	1.19	0.94	0.94
YPL053C	KTR6	uberp5_164	1.43	0.96	1.39	1.28	0.77	0.96	0.94
iIx104I		uberp5_164	1.28	0.98	0.65	0.76	1.47	0.7	2.06
iOx544I		uberp5_164	0.83	0.74	0.64	0.63	1.1	0.47	1.24
iMx027I		uberp5_164	1.28	1.39	0.59	0.91	0.73	0.91	0.56
YPR136C		uberp5_164	1.89	1.54			0.92		0.76
YLR213C	CRR1	uberp5_164	0.42	0.57	1.01	0.92	1.1	0.52	2.72
iOx210I		uberp5_164	1.27	1.58	0.71	1.01	0.74	1.67	0.97
YPL119C	DBP1	uberp5_164	0.83	0.96	0.85	0.84	1.05	0.82	0.92
iDx492I		uberp5_164	0.49	0.43	0.62	0.63	1.16	0.53	1.12
iHx081I		uberp5_164	1.25	0.76			0.73	1.1	0.74
YEL067C		uberp5_164	0.86	0.95	1.34	1.3	0.73	1.51	0.58
iDx558I		uberp5_164	1.26	0.78	0.61	0.76	1.14	0.85	2.12
YOL096C	COQ3	uberp5_164	0.6	0.39	0.63	0.72	1.25	0.64	1.11
iHx147I		uberp5_164	1.77	1.75	0.84	0.93	0.89	1.81	0.87
iDx224I		uberp5_164	0.59	0.66	0.59	0.6	1.79	0.31	1.96
YOR179C		uberp5_164	0.55	0.66	0.62	0.45	2.78	0.4	2.24
iNx253I		uberp5_164	0.59	0.31	0.79	1	1.03	0.89	1.56
iJx330I		uberp5_164	0.43	0.58	0.78	0.65	1.66	0.56	1.48
YPR070W	MED1	uberp5_164	0.59	0.57	0.79	0.81	1.55	0.69	2.66
iNx319I		uberp5_164	1.02	1.38	0.63	0.85	0.82	1.26	0.84
iPx502I		uberp5_164	1.88	1.41		1.48	0.62		0.61
iMx296I		uberp5_164	1.62	1.16	1.51		0.55	2.17	0.65
YER084W		uberp5_164	0.66	0.74		0.84	1.1	0.6	0.87
YFL025C	BST1	uberp5_164	1.29	0.96	1.52	1.46	0.62	1.69	0.53
YGL250W		uberp5_164	0.67	0.51	0.92	0.86	1.11	0.51	1.09
YKL173W	SNU114	uberp5_164	0.48	0.5		0.89	1.5	0.9	0.9
iMx028I		uberp5_164	1.07	0.92	0.66	1.18	0.87	1.16	1.11
iOx545I		uberp5_164	1.27	0.81		0.75	1.17	0.63	0.97
iIx105I		uberp5_164	2.2	2.44	1.31	1.1	1.47	1.24	1.87
iOx211I		uberp5_164	0.64	0.89	0.46	0.51	1.36	0.85	1.02
iDx493I		uberp5_164	0.64	0.55	0.6	0.54	1.82	0.5	1.89
YER085C		uberp5_164	0.82	0.91	0.75	0.95	1.3	0.81	0.82
iHx082I		uberp5_164	1.49	1.36	0.8	1.04	0.98	0.9	0.94
YEL068C		uberp5_164	1.76	1.11	1.58	1.79	0.65	1.99	0.48
iDx559I		uberp5_164	0.84	0.46	0.77	0.85	1.28	0.89	2.39
YOL097C	WRS1	uberp5_164	0.57	0.62	0.81	0.83	1.54	0.69	1.88
YKL174C		uberp5_164	0.87	0.67	0.78	0.78	1.27	0.98	1.14
YGL251C	HFM1	uberp5_164	0.69	0.8	0.87	0.82	1.28	0.95	1.54
iHx148I		uberp5_164	0.85	0.85	0.63	0.72	1.22	0.67	0.95
iDx225I		uberp5_164	0.58	0.78	0.69	0.77	1.12	0.24	1.01
YFR042W		uberp5_164	0.79	1.01			1.05		0.76
iNx254I		uberp5_164	0.43	0.45	0.57	0.62	1.77	0.8	0.98
iJx331I		uberp5_164	1.81	1.7		1.14	0.56	1.77	0.49
YBL102W	SFT2	uberp5_164	0.76	0.76	0.46	0.57	1.54	0.77	1.33
YPR071W		uberp5_164	1.21	1.33	0.8	0.72	1.75	1.02	1.05
YPL054W	LEE1	uberp5_164	1.56	1.51	1.15	1.33	1.13	1.18	0.67
iPx503I		uberp5_164	0.9	1.03	0.82	0.84	1	1.14	1.29
YPR137W	RRP9	uberp5_164	0.7	1.24					0.73
YLR214W	FRE1	uberp5_164	1.53	1.49	1.28	1.16	0.93	0.95	0.78
iMx297I		uberp5_164	3.49	2.9		2.29	0.39	3.33	0.26
YFR043C		uberp5_164	1.91	1.83	2.05	1.85	0.52	2.27	0.74
YBR120C	CBP6	uberp5_164	4.23	2.86	2.7	3	0.45	3.09	0.65
YBL103C	RTG3	uberp5_164	0.53	0.4		0.53	1.18	0.46	1.67
iOx480I		uberp5_164	0.68	1.15	0.86	0.89	1.17	0.88	1.3
iIx040I		uberp5_164	0.65	0.65	0.53	0.72	1.74	0.59	1.32
YPL055C		uberp5_164	0.52	0.5	0.58	0.56	2.48	0.29	1.91
iOx546I		uberp5_164	0.7	0.6	0.47	0.61	1.33	0.63	0.98
iMx029I		uberp5_164	1.22	1.35	0.62	0.87	0.85	1.38	0.59
iIx106I		uberp5_164	1.31	1.14	0.56	0.98	0.95	1.12	0.89
YPR138C	MEP3	uberp5_164	0.7	0.78	0.54	0.4	1.7	0.51	1.9
YLR215C		uberp5_164	1.54	1.55	1.82	1.64	0.82	1.8	0.87
iOx212I		uberp5_164	1.18	1.82	0.61	0.78	0.99	1.39	0.77
iDx494I		uberp5_164	0.76	0.44	0.73	0.8	1.39	0.55	1.18
iHx083I		uberp5_164	1.2	0.87	0.91	0.99	0.85	0.93	0.85
iDx160I		uberp5_164	0.97	0.55	1.1	1.26	0.9	0.96	1.68
YEL069C	HXT13	uberp5_164	1.01	1.26	1.14	1.03	1.41	1.36	1.4
YOL098C		uberp5_164	1.17	0.83	1.74	1.96	0.64	1.56	0.63
YGL252C	RTG2	uberp5_164	2.84	1.76	2.03	2.45	0.57	2.41	0.45
iHx149I		uberp5_164	0.51	0.77	0.52	0.55	2.2	0.26	1.53
iDx226I		uberp5_164	2.11	2.21	1.48	1.49	0.62	1.84	0.36
iNx255I		uberp5_164	1.99	1.51	1.58	1.54	0.39	1.92	0.52
iJx332I		uberp5_164	2.13		1.42	1.19	0.81	1.43	0.63
YGR001C		uberp5_164	7.75	4.99	8.24	7.8	0.14	8.02	0.21
YFL026W	STE2	uberp5_164	1.7	1.56	2.01	2.14	0.7	2.32	0.95
YPR072W	NOT5	uberp5_164	2.3	1.31		2.18	0.55	2.27	0.93
YIL015C-A									0.64
iPx504I		uberp5_164	0.86	1.2		0.76	1.1	0.9	0.83
iMx298I		uberp5_164	1.25	1.28	1.19	1.33	0.79	1.21	0.71
YER086W	ILV1	uberp5_164	0.51	0.59		0.95	1.21		0.91
YFR044C		uberp5_164	1	1.14	1.37	1.64	0.78	1.39	1.09
YBR121C	GRS1	uberp5_164	1.15	1.06	1.37	1.5	0.71	1.52	0.91
YBL104C		uberp5_164	0.65	0.97			1.05		1.06
iOx481I		uberp5_164	1.04	1	0.97	0.96	0.94	1.15	0.9
iIx041I		uberp5_164	1.78	1.5	0.94	0.99	0.98	1.45	0.81
YFL027C		uberp5_164	0.59	0.39	0.9	0.89	1.01	0.95	1.1
YPR073C	LTP1	uberp5_164	3.92	3.4	2.3	2.8	0.37	3.85	0.34
YKL175W		uberp5_164	0.56	0.55	0.64	0.82		0.78	1.14
YPL056C		uberp5_164	0.71	0.54	0.45	0.58	2.9	0.31	1.5
iOx547I		uberp5_164	1.93	0.98	1.57	1.5	0.49	1.51	0.53
iIx107I		uberp5_164	0.8	0.9	0.72	0.64	1.33	0.58	1.37
YPR139C		uberp5_164	0.47	0.55	1.04	0.86	1.44	0.64	1.08
YLR216C	CPR6	uberp5_164	0.77	0.97	0.85	0.84	0.98	0.86	1.28
iOx213I		uberp5_164	1.44	1.68	0.67	0.94	0.86	1.28	1.44
iDx495I		uberp5_164	0.91	0.53	0.63	0.73	1.08	0.53	1.13
iDx161I		uberp5_164	1.24	0.67	1.03	1.04	0.68	1.4	1.13
iHx084I		uberp5_164	1.16	0.79	0.88	1.13	0.78	1.01	0.97
iNx190I		uberp5_164	0.61	0.28	0.64	0.68	0.88	0.98	1.3
YOL099C		uberp5_164	3.78	3.06	3.1	2.65	0.45	3.22	0.43
YKL176C		uberp5_164	0.6	0.54	0.41	0.64	1.47	0.68	1.08
iDx227I		uberp5_164	1.94	1.65	1.41	1.58	0.54		0.31
iNx256I		uberp5_164	2.5	1.09	1.84	1.71	0.35	2.84	0.78
iJx333I		uberp5_164	0.7	0.57	0.94	0.82	1.07	0.7	0.94
YGR002C		uberp5_164	5.51	5.03	5.54	5.81	0.23	6.32	0.26
YLR150W	STM1	uberp5_164	1.85	2.08	1.87	1.8	0.63	2.26	0.79
iPx505I		uberp5_164	0.74	1.11	0.55	0.72	1.37	0.37	1.6
iMx299I		uberp5_164	0.88	0.48	0.79	0.8	0.8	0.85	0.94
YER087W		uberp5_164	1.63	1.87		1.77	0.66		0.4
YBR122C	MRPL36	uberp5_164	0.71	0.68	0.71	0.82	1.33	0.92	1.35
iOx482I		uberp5_164	0.71	1	0.83	0.86	1.17	0.9	1.04
iIx042I		uberp5_164	0.64	1.07	0.76	0.74	1.35	0.58	1.02
YGR270W	YTA7	uberp5_164	0.54	0.43		0.72	1.73	0.47	1.44
YFL028C	CAF16	uberp5_164	1.51	1.43	1.13	1.26	1.04	1.53	0.98
YBL105C	PKC1	uberp5_164	0.73				0.68		0.89
YPR074C	TKL1	uberp5_164	0.96	0.83	0.91	1.11	1.13	1.23	0.69
YLR151C		uberp5_164	5.6	4.77	2.42	2.28	0.57	2.32	0.16
YGL253W	HXK2	uberp5_164	2.05	1.81	1.4		0.58	2.02	0.54
YPL057C	SUR1	uberp5_164	0.35	0.35	0.49	0.43	2.45	0.33	2.92
iIx108I		uberp5_164	1.48	1.31	0.9	1.31	0.6	1.77
iOx548I		uberp5_164	1.2	0.65		1.2	0.63	1.11	0.77
iOx214I		uberp5_164	1.2	0.98	0.54	0.84	0.88	1.28	0.99
iDx496I		uberp5_164	0.69	0.3	0.8	0.66	1.14	0.43	1.18
YER088C	DOT6	uberp5_164	1.24	1.53	0.99	1.16	0.78	1.12	0.52
iHx085I		uberp5_164	1.04		1.08	0.89	1.69	1.01	0.99
iDx162I		uberp5_164	0.6	0.34	0.45	0.62	1	0.4	1.45
iNx191I		uberp5_164	0.64	0.79	0.69	0.77	1.13	1.21	1.53
iDx228I		uberp5_164	1.02	1.05	0.77	0.97	1.19	0.75	1.58
iNx257I		uberp5_164	0.57	0.54	0.95	1.1	0.99	0.96	1.76
iJx334I		uberp5_164	0.57	0.36	0.44	0.47	1.27	0.38	1.02
YFR045W		uberp5_164	1.18	1.16	1.06	1.2	0.9	1.56	1.17
iPx440I		uberp5_164	0.97	1.24	0.94		0.68	1.09	0.74
iPx506I		uberp5_164	0.74	0.88	0.5	0.66	1.72	0.32	1.22
YLR217W		uberp5_164	1.32	1.5	1.78	1.53	0.79	1.94	0.85
YBL040C	ERD2	uberp5_164	0.75	0.79	0.71	1	1.3	0.75	1.11
YFR046C		uberp5_164	1.07	0.96	1.38	1.17	1.04	1.02	1.01
YBR123C	TFC1	uberp5_164	0.72	0.34	0.87	0.9	1.5	0.73	1.73
iOx483I		uberp5_164	0.54	0.73		0.53	1.59	0.71	1.69
iEx120I		uberp5_164	1.24	0.93		1.09	0.82	0.64	0.66
iIx043I		uberp5_164	0.61	0.57	0.41	0.76	1.43	0.47	0.95
YGR271W		uberp5_164	1.01	0.54					0.72
YFL029C	CAK1	uberp5_164	1.28	0.81		1.06	0.63		0.57
YBL106C	SRO77	uberp5_164	1.05	1.1		0.81	1.07	0.84	0.95
YPR075C	OPY2	uberp5_164	0.46	0.76	0.55	0.55	2.45	0.48	2.41
YLR152C		uberp5_164	2.1	2.77	1.26	1.15	0.82	1.52	0.54
YGL254W	FZF1	uberp5_164	0.46	0.45	0.97	0.97	1.26	0.47	3.26
YKL177W		uberp5_164	0.72	0.83			0.76		0.59
YPL058C	PDR12	uberp5_164	0.82	0.88	0.79		1.52	0.74	1.3
iOx549I		uberp5_164	1.53	1.47	1.11	1.18	0.75	1.64	0.56
iIx109I		uberp5_164	1	1.03	0.77	0.9	1.02	1.2	0.84
YLR218C		uberp5_164	2.43	2.84	1.98	2.01	0.63	2.21	0.55
YGR003W		uberp5_164	4.61	3.89	5.27	5.74	0.21	6.36	0.27
iOx215I		uberp5_164	3.21	1.51	2.15	2.95	0.38	4.06	0.43
iDx497I		uberp5_164	1.85	1.31	1.35	1.9	0.44	2.21	0.47
YER089C	PTC2	uberp5_164	0.48						0.79
iHx086I		uberp5_164	1.08	0.58	1.06	1.17	0.69	1.26	1.35
iDx163I		uberp5_164	0.43	0.27	0.55	0.58	1.16	0.5	1.71
YGR272C		uberp5_164	3.61	2.86	1.99	2.55	0.52	2.62	0.48
iNx192I		uberp5_164	0.46	0.7	0.49	0.63	1.62	0.49	1.45
YKL178C	STE3	uberp5_164	0.92	0.53		0.68	1.29	1.23	0.76
iDx229I		uberp5_164	0.54	0.9	0.79	0.72	1.25	0.68	2.01
iNx258I		uberp5_164	0.53	0.39	0.51	0.54	1.44	0.35	2.06
iJx335I		uberp5_164	0.58	0.37	0.73	0.62	1.33	0.44	1.32
iPx441I		uberp5_164	0.92	1.19	0.91	1.07	0.88	1.59	0.99
iJx001I		uberp5_164	2.18	2.01	1.22	1.21	1.54	1.01	0.98
YMR110C		uberp5_164	2.01	2.58			0.46	1.8	0.64
iPx507I		uberp5_164	0.63	0.75	0.46	0.4	1.95	0.27	0.84
YFR047C		uberp5_164	0.75	0.79		0.94	1.03		0.93
iOx484I		uberp5_164	0.92	1.38	0.75	0.66	1.32	0.53	1.34
iIx044I		uberp5_164	0.62	0.98	0.56	0.58	1.35	0.45	0.83
iEx121I		uberp5_164	1.89	1.1	1.22	1.37	0.8	1.46	0.7
YBL107C		uberp5_164	1.6	0.97	1.33	1.62	0.62	1.05	0.8
YGL255W	ZRT1	uberp5_164	0.56	0.62	0.54	0.57	1.74	0.32	2.33
iOx150I		uberp5_164	0.96	1.21	0.95	1.13	1.01	1.09	1.36
YGR004W		uberp5_164	8.74	8.3	6.02	5.88	0.21	7.07	0.18
iOx216I		uberp5_164	1.18	1.24	1.03	1.51	0.59	2.38	0.68
iDx498I		uberp5_164	0.59	0.76	0.67	0.67	1.53	0.72	1.25
YGL190C	CDC55	uberp5_164	0.8	0.29	0.86	1	1.18	1.01	1.19
iHx087I		uberp5_164	1.89	1.09	1.4	1.35	0.5	2.09	0.88
iDx164I		uberp5_164	0.44	0.4	0.55	0.64	1.73	0.5	2.33
YGR273C		uberp5_164	2.78	1.88	2.46	1.95	0.58	3	0.64
iNx193I		uberp5_164	0.38	0.6	0.37	0.41	1.81	0.18	1.41
iJx270I		uberp5_164	1.23	1.19	1.39	1.81	0.6	1.78	0.64
YKL179C		uberp5_164	2.43	2.2		2.67	0.43		0.27
YBL041W	PRE7	uberp5_164	0.71	0.5	0.99	0.85	1.09	0.78	1.2
YBR124W		uberp5_164	0.61	0.6	0.64	0.71	1.26	0.8	1.83
iNx259I		uberp5_164	0.57	0.5	0.44	0.41	1.34	0.38	1.6
iJx336I		uberp5_164	0.7		0.82	0.66	1.28	0.68	0.52
YGR005C	TFG2	uberp5_164	8.56	5.54	5.51	5.37	0.21	6.23	0.13
iPx442I		uberp5_164	0.9	0.78		0.96	0.91	1.4	0.49
iJx002I		uberp5_164	3.12	2.65	1.25	1.34	1.22	1.48	0.7
YPR076W		uberp5_164	0.44	0.42	0.6	0.59	1.99	0.34	2.65
YMR111C		uberp5_164	1.19	0.67	1.16	1.02	1.24	1.02	1.45
YPL059W	GRX5	uberp5_164	1.01	1.06	1.52	1.5	0.73	1.6	0.82
iPx508I		uberp5_164	0.86	1.14	0.64	0.93	1.23	0.52	1.15
YLR219W		uberp5_164	3.17	2.93	2.06	1.93	0.66	2.43	0.47
YBL042C	FUI1	uberp5_164	0.59	0.57	0.52	0.69	1.88	0.6	1.91
YBR125C	PTC4	uberp5_164	0.52	0.28	0.84	0.64	1.62	0.6	2.55
iOx485I		uberp5_164	0.66	0.9	0.58	0.62	1.52	0.6	1.04
iIx045I		uberp5_164	0.98	0.89	0.94	1.14	0.91	1	1.08
iEx122I		uberp5_164	1.65	0.69	1.49	1.83	0.45	1.72	0.39
YPR077C		uberp5_164	0.35	0.57	0.66	0.47	2.21	0.21	2.37
YLR154C		uberp5_164	0.85	0.71	1.15	1.11	1	1.11	1.1
YGL256W	ADH4	uberp5_164	0.53	0.31	0.95	0.88	1.36	0.82	1.56
iOx151I		uberp5_164	2.33	1.78	1.36	1.8	0.52	2.13	0.33
iOx217I		uberp5_164	0.91	0.71	1.1	1.11	0.57	0.74
iDx499I		uberp5_164	0.32	0.58		0.74	1.14		1.06
iHx088I		uberp5_164	0.62	0.44	1.03	1.06	0.65	0.87	0.9
iDx165I		uberp5_164	0.64	0.73	0.56	0.65	1.36	0.47	2.61
YGR274C	TAF145	uberp5_164	1.01	1.02	0.78		1.06	1.19	0.82
iNx194I		uberp5_164	0.74	0.81		0.53	1.38	0.35	1.08
iJx271I		uberp5_164	0.68	1.06	0.92	0.91	1.02	0.76	0.97
YGL257C	MNT2	uberp5_164	1.22	0.55	0.73	0.86	1.16	0.62	1.11
iJx337I		uberp5_164	0.93	0.55	0.98	0.95	1.05	0.84	0.81
YFR048W		uberp5_164	1.36	1.49	1.03	1.08	1.06	1.21	0.8
YBL108W		uberp5_164	1.45	1.44	1.04	1.37	0.97	1.26	1.03
iPx443I		uberp5_164	0.62	0.82	0.91	1.03	0.91	1.59	1.13
iLx520I		uberp5_164	0.76	1.27	0.69	0.93	0.91	1.25	0.8
iJx003I		uberp5_164	1.13	1.18	1.25	0.96	1.12	1.03	1.21
YMR112C	MED11	uberp5_164	1.13	0.98	0.9	0.93	1.32	0.98	1.11
iPx509I		uberp5_164	1.76	1.6	0.79	1.08	0.63	1.5	0.9
YNL320W		uberp5_164	0.91	0.67					0.73
YBR060C	ORC2	uberp5_164	0.53	0.51	0.71	0.84	1.35	0.51	2.09
YGL191W	COX13	uberp5_164	0.85	0.62	0.88	1.01	1.05	0.86	1.09
YBR126C	TPS1	uberp5_164	0.72	0.75	0.58	0.74	1.56	0.67	1.14
iOx486I		uberp5_164	1.03	1.38	0.51	0.67	1.37	1.14	0.82
iIx046I		uberp5_164	0.46	0.68	0.74	0.73	1.15	0.89	1.63
iEx123I		uberp5_164	1.25	0.81	2	1.7	0.46	1.93	0.67
YPR078C		uberp5_164	0.61	0.42	0.62	0.62	2.01	0.33	3.52
YLR155C	ASP3-1	uberp5_164	0.76	0.73	0.97	1.05	1.16	0.88	1.21
iOx152I		uberp5_164	2.14	1.56	1.08	1.47	0.71	1.78	0.51
YGR006W	PRP18	uberp5_164	4.8	4.64	2.44	2.92	0.46	4.03	0.29
iOx218I		uberp5_164	1.25	0.75	1.27	1.36	0.48	2.44	0.8
iHx089I		uberp5_164	1.27	1.25	1.29	1.25	0.6	1.83	0.8
iDx166I		uberp5_164	1.51	0.64	0.78	1.15	0.57	0.9	0.68
iNx195I		uberp5_164	0.68	1.03		0.46	1.99	0.36	2.06
iJx272I		uberp5_164	1.35	1.4	1.19	1.3	0.7	1.41	0.84
YBL043W	ECM13	uberp5_164	0.53	0.3	0.78	0.68	1.52	0.56	1.7
iJx338I		uberp5_164	0.97	0.47		0.57	0.83		0.76
YFR049W	YMR31	uberp5_164	3.03	1.8	2.02	1.83	0.54	2.6	0.51
YBL109W		uberp5_164	2.02	0.92	1.54	1.5	1.2	1.13	0.67
iPx444I		uberp5_164	2.05	1.62	1.02	1.14	0.93	1.64	0.6
iLx521I		uberp5_164	0.64	0.65	0.41	0.55	1.51	0.52	1.46
iJx004I		uberp5_164	0.62	0.55	0.87	0.85	1.17	0.66	1.63
iPx110I		uberp5_164	1	0.86	1.1	1.21	0.94	0.92	1.05
YNL321W		uberp5_164	0.7	0.89	0.81	0.67	1.66	0.64	1.18
YBR061C		uberp5_164	1.68	0.74	2.03	2.12	0.55	2.14	0.6
YGL192W	IME4	uberp5_164	0.76	1.04	1.04	1.07	1.05	0.84	1.1
YBR127C	VMA2	uberp5_164	0.46	0.24	0.82	0.83	1.26	0.41	2.21
iOx487I		uberp5_164	1.37	1.86	0.74	1	1	1.59	0.56
iIx047I		uberp5_164	0.45	0.77	0.68	0.53	1.9	0.87	1.87
iEx124I		uberp5_164	2.03	2.43					0.39
YGR275W	RTT102	uberp5_164	0.72	0.69	0.75	0.71	1.43	0.73	1.05
YDR310C	SUM1	uberp5_164	1.01	1.12		1.52	1.09	0.82	0.77
YGL258W		uberp5_164	0.82	0.32	1.06	1.07	1.17	0.87	0.94
iOx153I		uberp5_164	1.1	1.14	0.75	0.76	1.33	0.75	0.61
iKx230I		uberp5_164	1.2	1.15	1.08	1.3	0.6	1.34	0.64
YCL001W	RER1	uberp5_164	1.77	1.36	2.3	2.42	0.43	2.74	0.28
YNL322C	KRE1	uberp5_164	0.73	0.67	0.78	0.78	1.35	0.53	1.34
iOx219I		uberp5_164	1.15	0.58	0.85	1.07	0.96	1.35	0.88
YML030W		uberp5_164	1.09	1.01	0.74	0.67	1.43	0.52	0.88
YGR007W	MUQ1	uberp5_164	4.4	2.48	3.11	4.09	0.34	3.69	0.18
YMR113W		uberp5_164	1.06	0.56		0.8	1.02	0.53	0.69
YGL193C		uberp5_164	1.13	1.11	1.23	1.2	0.87	1.54	0.66
iDx167I		uberp5_164	0.54	0.44	1.08	1.29	0.52	1.11	0.86
YGR276C	RNH70	uberp5_164	0.79	0.87	0.59	0.69	1.44	0.69	1.24
iNx196I		uberp5_164	0.95	1.4	0.7	0.82	0.98	0.87	0.69
iJx273I		uberp5_164	1.47	1.48	1.49	1.16	0.79	1.74	1.07
YBL044W		uberp5_164	0.4	0.45	0.61	0.67		1.72	1.48
YCL002C		uberp5_164	5.13	1.58	3.5	3.75	0.26	4.05	0.36
YLR090W	XDJ1	uberp5_164	0.88	0.84	0.57	0.59	1.38	0.55	0.99
iJx339I		uberp5_164	0.7	0.35	0.83	0.77	1.1	0.48	1.23
YGR008C	STF2	uberp5_164	4.66	3.71	2.26	2.66	0.39	3.49	0.2
iPx445I		uberp5_164	0.99	1.02	0.69	0.76	0.98	0.71	0.79
iLx522I		uberp5_164	1.2	1.32	0.51	0.57	1.26	0.73	1.23
iJx005I		uberp5_164	1.93	1.05	1.63	1.55	0.5	1.78	0.38
YPR079W		uberp5_164	0.44	0.74	0.69	0.49	2.25	0.29	3.12
YLR156W		uberp5_164	1.3	1.3	1.98	1.81	0.59	1.68	1.73
YMR114C		uberp5_164	1.11	0.97	0.77	1	1.21	1.07	0.82
iPx111I		uberp5_164	1.05	0.91	0.67	0.92	0.88	0.98	0.76
YBR062C		uberp5_164	1.63	1.45	1.5		0.49	1.88	0.98
YBL045C	COR1	uberp5_164	0.53	0.31	0.77	0.68	1.36	0.55	1.6
YBR128C	APG14	uberp5_164	0.59	0.63	0.71	0.8	1.31	0.6	2.35
iEx125I				1.46					0.77
iOx488I		uberp5_164	1.28	0.81	0.97	1.1	0.84	0.82	0.89
iIx048I		uberp5_164	0.6	0.84	0.55	0.58	1.65	0.51	1.5
YLR157C	ASP3-2	uberp5_164	1.44	1.72	2.37	1.61	0.79	2.87	1.32
YGL259W	YPS5	uberp5_164	0.78	0.76	0.77	0.83	1.38	0.66	1.43
iOx154I		uberp5_164	0.42	0.79	0.39	0.46	2.28	0.32	1.91
iKx231I		uberp5_164	1.3	1.32	1.36	1.51	0.55	1.73	0.91
YML031W	NDC1	uberp5_164	0.72	0.48	0.73	0.67	1.35	0.68	1.72
YGL194C	HOS2	uberp5_164	2.02	1.38	2.22	2.26	0.49	2.83	0.7
iDx168I		uberp5_164	1.61	0.91	1.99	2.3	0.45	2.34	0.86
YGR277C		uberp5_164	0.7	0.42	0.69	0.69	1.72	0.58	1.26
iNx197I		uberp5_164	1.1	1.4	0.6	0.76	0.84	1.3	0.6
iJx274I		uberp5_164	0.78	0.77			0.96		0.87
YCR020C	PET18	uberp5_164	2.28	0.95	3.36	3.08	0.27	4.44	0.42
iPx380I		uberp5_164	0.78	0.59	0.65	0.73	1.25	0.3	1.39
YLR091W		uberp5_164	1.04	1.38	0.9	0.87	1.22	0.54	0.72
YGR009C	SEC9	uberp5_164	3.86	2.39	1.72	1.86	0.48	1.96	0.22
YML032C	RAD52	uberp5_164	0.95	1.21	1.31	1.31	0.81	1.19	0.93
YDR311W	TFB1	uberp5_164	0.57	0.54		0.7	1.18	0.71	1.07
iLx523I		uberp5_164	1.54	2.2	0.84	1.17	0.83	1.64	0.53
iJx006I		uberp5_164	0.86	0.59	0.92	0.79	0.99	0.78	1.04
iPx446I		uberp5_164	1.01	1.05	0.47	0.73	1.17	0.71	0.66
iPx112I		uberp5_164	1.56	1.33		1.04	0.56	0.96	0.74
YNL323W		uberp5_164	0.6	0.78	0.68	0.69	1.69	0.57	1
YBR063C		uberp5_164	1.05	0.46	1.15	0.99	1.35	1.26	1.23
iEx060I		uberp5_164	0.85	1	1.18	1.09	0.97	0.67	0.97
YBR129C	OPY1	uberp5_164	0.42	0.29	0.7	0.7	1.83	0.59	2.55
iOx489I		uberp5_164	1.08	0.74	0.96	0.98	0.76	0.97	0.72
iIx049I		uberp5_164	1.07	1.22	0.88	1.31	0.85	1.2	0.79
iEx126I		uberp5_164	0.87	1.43		0.54	1.64		0.86
iOx155I		uberp5_164	0.77	0.99	0.48	0.52	1.91	0.53	0.96
iKx232I		uberp5_164	0.68	0.54	0.58	0.73	1.31	0.63	0.6
YCL003W		uberp5_164	5.09	4.22	3.31	4.59	0.33	4.12	0.27
YMR115W		uberp5_164	1.43	0.79	0.93	1.3	0.72	1.08	0.58
iDx169I		uberp5_164	0.92	1.02	1.3	1.49	0.56	1.19	1.35
iNx198I		uberp5_164	0.8	0.82	0.54	0.82	0.99	0.89	1.27
iJx275I		uberp5_164	1.18	1.13	0.84	0.8	0.71	1.02	0.84
YBL046W		uberp5_164	1.5	1.17	0.75	1.02	1.31	0.87	0.89
YCR021C	HSP30	uberp5_164	3.15	1.43	1.02	1.19	0.86	0.9	0.52
iPx381I		uberp5_164	0.61	0.31	0.42	0.48	1.32	0.29	1.97
YLR092W	SUL2	uberp5_164	0.95	0.88	0.72	0.98	0.83	1	0.98
YMR050C		uberp5_164	1.94	1.71	1.09	1.21	1.46	0.68	1.26
YDR312W	SSF2	uberp5_164	1.27	1.38	0.78	0.94	0.95	1.19	0.45
iPx447I		uberp5_164	0.79	0.77	0.5	0.69	1.13	0.79	0.71
iLx524I		uberp5_164	1.06	1.47	0.76	0.93	0.83	1.9	1.01
iJx007I		uberp5_164	0.76		0.95	0.78	1.11	1.13	1.75
YMR116C	ASC1	uberp5_164	0.82	0.87	1.42	1.41	0.79	1.46	0.72
iPx113I		uberp5_164	2.19	1.89	1.6	1.75	0.66	1.86	0.8
YNL324W		uberp5_164	0.78	0.6	0.74	0.67	1.31	0.44	0.89
iEx061I		uberp5_164	0.86	0.86	0.86	1.05	1	0.65	1.11
YBL047C		uberp5_164	0.87	0.55			0.73		0.89
YLR093C	NYV1	uberp5_164	0.92	1.21	1.51	1.47	0.73	1.2	0.98
YGL195W	GCN1	uberp5_164	0.64	0.7					0.86
iOx090I		uberp5_164	0.55	0.46	0.75	0.77	0.92	0.82	0.89
iEx127I		uberp5_164	0.69	0.91	0.62	0.82	1.27	0.42	1.36
YGR278W		uberp5_164	1.06	0.97	1.17	0.95	0.98	0.98	0.88
YDR313C	PIB1	uberp5_164	1.22	0.43	1.29	1.27	0.76	1.36	0.52
iGx310I		uberp5_164	1.34	1.34		0.92	1.22	1.08	0.65
iOx156I		uberp5_164	0.61	0.85	0.44	0.56	1.68	0.48	1.09
iKx233I		uberp5_164	0.66	0.69		0.5	1.15	0.9	1.1
YCL004W	PGS1	uberp5_164	3.49	2.29	2.7	3.28	0.33	3.71	0.43
YNL325C	FIG4	uberp5_164	0.69	0.87	0.87	0.87	1.35	0.78	1.32
YML033W		uberp5_164	0.91	1.07		0.87	1.02	0.97	0.8
YIL110W		uberp5_164	3.21	3.1	1.81	1.82	0.54	2.73	0.75
YGR279C	SCW4	uberp5_164	0.68	0.42	1.11	0.82	0.92	0.61	1.25
YBR064W		uberp5_164	0.94	0.86	0.79	0.98	1.15	1	1.91
iNx199I		uberp5_164	0.75	0.99	0.41		1.33	0.74	0.96
iJx276I		uberp5_164	1.28	1.34	1.01	0.91	1.06	0.97	1
iBx430I		uberp5_164	1.44	1.31	1.22	1.09	0.63	1.1	0.55
YCR022C		uberp5_164	2.59	2.05	1.17	1.14	0.94	0.94	0.82
iPx382I		uberp5_164	0.41	0.23	0.46	0.52	1.45	0.38	1.6
YHR170W	NMD3	uberp5_164	0.83	1.11		1.22	1	1.42	0.73
YMR051C		uberp5_164	1.46	2.02	0.74	0.77	1.67	0.71	1.34
YDL230W	PTP1	uberp5_164	0.42	0.31	0.5	0.55	1.74	0.42	2.45
iPx448I		uberp5_164	0.58	0.57	0.48	0.71	1.62	0.64	1.84
iLx525I		uberp5_164	0.51	0.63	0.71	0.99	0.85	1.18	0.93
iJx008I		uberp5_164	0.78	0.64	0.9	0.83	1.13	1.06	1.09
YLR159W		uberp5_164	0.92	0.81	0.78	0.86	1.92	0.63	0.92
YMR117C	SPC24	uberp5_164	0.65	0.34		0.74	1.28	0.57	1.6
iPx114I		uberp5_164	2.27	1.59	1.84	1.86	0.52	1.9	0.74
YBR065C	ECM2	uberp5_164	0.73	0.35	0.96	0.95	1.33	0.77	0.84
iEx062I		uberp5_164	0.71	0.45	0.95	0.88	0.9	0.73	1.11
YLR094C	GIS3	uberp5_164	0.37	0.6	0.43	0.47	1.76	0.49	2.25
YGL196W		uberp5_164	0.55	0.42	0.69	0.59	1.59	0.46	2.73
iOx091I		uberp5_164	0.98	0.68	0.81	0.66	1.25	0.72	0.99
YDL231C		uberp5_164	1.09	1.42	0.74	0.82	1.32	0.8	1.09
iEx128I		uberp5_164	0.56	1.02	0.59	0.72	1.44	0.37	2.36
YDR314C		uberp5_164	0.79	0.74	0.96	0.89	1.06	0.97	0.93
YNL260C		uberp5_164	3.03	2.45	2.06	1.99	0.47	2.28	0.4
iOx157I		uberp5_164	0.59	0.83	0.67	0.75	1.38	0.66	0.99
iKx234I		uberp5_164	0.56	0.61	0.65	0.64	1.15	0.51	1.32
iGx311I		uberp5_164	1.41	1.15	0.94	0.79		0.94	0.82
YCL005W		uberp5_164	2.74		2.62	3.2	0.39	2.15	0.34
YNL326C		uberp5_164	1.72	1.5	1.42	1.63	0.66	1.55	0.81
YIL111W	COX5B	uberp5_164	0.92	0.67	1.19	1.27	0.66	1.23	0.66
YML034W	SRC1	uberp5_164	0.67	0.61	0.52	0.7	1.17	0.77	1.61
YOR300W		uberp5_164	0.53	0.44	0.58	0.5	1.69	0.47	1.89
iJx277I		uberp5_164	1.06	1.39	0.92	0.9	1.39	0.79	1.17
iBx431I		uberp5_164	1.18	1.36	1.16	1.13	0.87	1.52	0.85
YCR023C		uberp5_164	1.38	0.75	0.8	0.95	1.23	1.15	1.01
YBL048W		uberp5_164	1.61	1.3	2.29	2.06	0.47	2.08	0.79
iPx383I		uberp5_164	0.99	1.24			0.8	1.37	0.99
iLx460I		uberp5_164	2.58	0.85	1.45	1.74	0.49	2.17	0.74
iFx020I		uberp5_164	1.13	1.35	0.68	1.15	0.75	0.86	0.86
YHR171W	APG7	uberp5_164	1.7	1.16		1.87	0.45	2.1	0.86
YCL006C		uberp5_164	1.43	1.04	2.06	2.02	0.46	1.35	0.51
YML035C	AMD1	uberp5_164	0.73	0.83	0.88	0.82	1.25	0.73	1.52
iPx449I		uberp5_164	0.95	1.1	1.16	1.05	0.98	1.16	0.58
iLx526I		uberp5_164	0.67	0.37	1.12	1.01	0.8	1.11	2.81
iJx009I		uberp5_164	1.65	0.98	1.19	1.16	0.58	1.71	0.77
YMR118C		uberp5_164	0.54	0.61	0.76	0.99	1.32	0.49	2.12
iPx115I		uberp5_164	2.06	1.12		1.29	0.64	1.48	0.57
YBR066C	NRG2	uberp5_164	0.72	0.72	0.59	0.79	1.31	0.71	1.42
iGx580I		uberp5_164	0.7	0.76	0.7	0.73	1.44	0.92	1.07
iEx063I		uberp5_164	1.53	1.05	1.22	1.31	0.68	1.41	1.25
YLR095C		uberp5_164	0.47	0.48			1.81		1.03
YGL197W	MDS3	uberp5_164	0.5	0.56	0.57	0.47	1.79	0.44	1.13
iOx092I		uberp5_164	0.74	0.54	0.59	0.61	1.53	0.45	1.35
iEx129I		uberp5_164	0.7	0.87	0.64	0.65	1.52	0.79	1.59
YDR315C	IPK1	uberp5_164	0.58	0.61	0.42	0.53	1.71	0.48	0.91
iOx158I		uberp5_164	0.68	0.7		0.55			1.22
iKx235I		uberp5_164	1.12	1.38	1.02	0.93	1.28	0.97	1.22
iGx312I		uberp5_164	1.15	1.03	1	1.07	0.63	1.55	0.77
YMR052W	FAR3	uberp5_164	0.85	1.23	1.16	0.96	1.06	0.67	1.1
YIL112W		uberp5_164	0.99	1.1	0.73	0.71	1.3	0.7	1.34
YOR301W	RAX1	uberp5_164	0.43	0.58	0.65	0.55	1.8	0.38	1.55
iJx278I		uberp5_164	0.48	0.6	0.46	0.56	1.49	0.28	1.22
iBx432I		uberp5_164	1.92	1.38	1.41	1.12	0.51	1.52	0.6
YCR024C		uberp5_164	0.91	0.85	1.11	1.07	1.03	0.83	0.97
YBL049W		uberp5_164	1.79	0.95	1.9	1.75	0.55	1.95	0.81
iPx384I		uberp5_164	0.76	1.32	0.91	1.18	0.97	0.65	1.37
iLx461I		uberp5_164	2.95	1.97	2.11	1.77	0.51	1.95	0.39
iFx021I		uberp5_164	1.11	1.03	0.88	0.97	0.99	0.87	0.95
YHR172W	SPC97	uberp5_164	1.29	1.28	0.68	0.7	1.06	1.49
YCL007C	CWH36	uberp5_164	1.31		2.49	2.68	0.5	1.67	0.44
YMR053C	STB2	uberp5_164	0.7	0.58	0.72	0.8	1.27	0.58	1.56
YDL232W	OST4	uberp5_164	1.06	0.49	0.92	1.2	0.64	1.02	0.99
iPx050I		uberp5_164	0.45	1.04		0.35	2.09	0.27	1.89
iLx527I		uberp5_164	1.09	1.09	1.47	1.47	0.46	1.42	0.69
YNL261W	ORC5	uberp5_164	2.3	2.66	1.97	2.15	0.55	2.78	0.59
iPx116I		uberp5_164	2.1	1			0.62	1.77	0.45
YNL327W	EGT2	uberp5_164	1.81	2.48	1.58	1.7	0.93	1.48	0.85
YNR010W	CSE2	uberp5_164	7.29	7.37	5.23	4.91	0.29	4.96	0.23
YBR067C	TIP1	uberp5_164	0.78	0.24	0.8	0.77	1.64	0.87	2.21
iGx581I		uberp5_164	0.47	0.64	0.67	0.59	1.53	0.68	1.53
iEx064I		uberp5_164	2.15	1.05	1.31	1.72	0.6	1.96	0.53
YHR173C		uberp5_164	1.39	1.26	1	0.88	0.95	1.09	0.72
YDR250C		uberp5_164	0.5	0.74	0.8	0.92	1.28		0.69
YGL198W		uberp5_164	0.31	0.3	0.36	0.36	2.99	0.4	2.25
iOx093I		uberp5_164	0.44	0.58	0.47	0.4	1.35	0.23	2.04
iKx170I		uberp5_164	0.92	0.69	0.61	0.76	1.4	1	1.52
iOx159I		uberp5_164	1.68	1.38	1.33	1.26	0.66	1.77	0.65
iKx236I		uberp5_164	0.75	1.25	1	0.96	1.14	1.35	0.89
iGx313I		uberp5_164	1.25	1.08	1.64	1.39	0.61	1.22	0.34
YNL328C	MDJ2	uberp5_164	0.32	0.3	0.85	0.66	1.45	0.59	2.19
YNR011C	PRP2	uberp5_164	4.15	3.29	2.92	2.87	0.36	4.18	0.3
YIL113W		uberp5_164	0.33		0.32	0.31	2.62	0.39	1.12
YML036W		uberp5_164	0.79	0.92	0.82	0.8	1.58	0.94	1.44
YMR119W		uberp5_164	0.93	0.57	1.06	1.26	0.7	0.93	0.92
YGL199C		uberp5_164	0.42	0.55	0.46	0.38	2.81	0.47	1.4
YOR302W		uberp5_164	0.6				1.45
iJx279I		uberp5_164	0.79	0.66		0.99	1.09	0.7	0.96
iBx433I		uberp5_164	0.87	1.09	0.84	0.99	1.12	0.81	1.56
YCR025C		uberp5_164	0.4	0.61	0.8	0.69	1.33	0.35	2.66
iPx385I		uberp5_164	0.85	1.05	0.5	0.68	1.4	0.76	1.42
iLx462I		uberp5_164	0.46	0.39	0.5	0.57	1.32	0.32	1.61
iFx022I		uberp5_164	0.57	0.62	0.64	0.78	0.92	0.67	1.36
YLR096W	KIN2	uberp5_164	1.39	1.06	0.77	1.26	0.8	1.5	0.38
YCL008C	STP22	uberp5_164	1.46	1.19	3.27	2.61	0.42	0.88	0.51
YDL233W		uberp5_164	0.65	0.85	0.81	0.89	1.22	0.7	0.87
iPx051I		uberp5_164	0.54	0.71	0.59	0.53	1.74	0.43	1.87
YML037C		uberp5_164	0.97	0.57	0.9	0.98	0.94	0.81	0.68
YIL114C	POR2	uberp5_164	0.46	0.52	0.52	0.56	1.61	0.42
iLx528I		uberp5_164	0.81	0.51	0.71	0.99	0.71	0.5	0.91
YDR316W		uberp5_164	0.73	0.95	0.88	0.86	1.16	1.17	0.83
YNL262W	POL2	uberp5_164	0.75	0.42			1		1.09
iPx117I		uberp5_164	0.69	0.67	0.77	0.66	1.02	0.45	1.53
YBR068C	BAP2	uberp5_164	0.59	0.73	0.67	0.61	2.12	0.44	2.3
iGx582I		uberp5_164	0.38	0.58	0.51	0.5	1.83	0.35	2.25
iEx065I		uberp5_164	0.62	0.58	0.71	0.79	1.36	0.45	1.63
YLR097C		uberp5_164	2.73	2.27	1.66	2.74	0.45	2.8	0.19
iOx094I		uberp5_164	0.57	0.38	0.58	0.63	1.31	0.37	1.37
iKx171I		uberp5_164	1.41	0.7	0.64	0.8	0.8	1.15	0.59
YDL234C	GYP7	uberp5_164	0.69	0.48	0.67	0.88	1.02	0.6	2.24
YNL263C	YIF1	uberp5_164	0.48	0.6	0.86	0.76	1.64	0.7	1.7
iKx237I		uberp5_164	0.92	0.99	0.84	0.84	1.03	0.73	1.15
iGx314I		uberp5_164	1.13	0.9	1.33	1.32	0.66	1.14	0.64
iMx420I		uberp5_164	0.49	0.45	0.51	0.48	1.69	0.42	1.51
YNL329C	PEX6	uberp5_164	0.76	0.74	0.79	0.66	1.78	0.64	1.73
YMR054W	STV1	uberp5_164	0.82	1.15	1.17	1.07	1.29	0.95	1.23
YOR303W	CPA1	uberp5_164	0.56	0.81	0.62	0.61	1.98	0.4	2.11
iBx434I		uberp5_164	0.81	0.96	0.73	0.9	0.89	0.8	0.83
YCR026C		uberp5_164	0.78		0.69	0.63	1.52	0.55	1.42
iBx100I		uberp5_164	0.57	0.76			0.83	0.6	0.83
YDR251W	PAM1	uberp5_164	0.61	0.7	0.75	1.15	1.02	0.98	0.57
iPx386I		uberp5_164	1.09	1.31	0.81	1.06	0.78	1.09	0.49
iLx463I		uberp5_164	0.35	0.2	0.61	0.71	1.14	0.25	1.18
iFx023I		uberp5_164	1.05	0.53	1.04	0.89	0.84	1.86	0.88
YHR174W	ENO2	uberp5_164	1.13	1.22		1.14	0.94	1.45	0.76
YCL009C	ILV6	uberp5_164	1.6	1.43	2.17	2.74	0.48	1.33	0.29
YMR055C	BUB2	uberp5_164	1	0.71	1.6	1.74	0.59	1.24	0.74
iPx052I		uberp5_164	0.58	0.59	0.53	0.85	1.42	0.43	0.94
YML038C	YMD8	uberp5_164	1.23	1.36	1.41	1.61	0.76	1.7	0.83
YIL115C	NUP159	uberp5_164	0.57	0.46	0.52	0.66	1.24	0.39	1.1
iLx529I		uberp5_164	0.72	1.26	0.55	0.66	1.16	0.68	1.18
YDR317W		uberp5_164	2.03	2.14	1.11	1.46	0.55	1.31
iPx118I		uberp5_164	1.76	1.06		1.58	0.61	1.87	0.52
YNR012W	URK1	uberp5_164	4.59	3.88	3.76	3.63	0.39	5.65	0.26
YBR069C	VAP1	uberp5_164	0.39	0.32	0.55	0.6	1.73	0.38	1.39
iGx583I		uberp5_164	0.74	0.75	0.74	0.8	1.18	0.49	1
iEx066I		uberp5_164	1.3	0.6	1.73	1.44	0.76	1.3	0.95
YLR098C	CHA4	uberp5_164	0.91	1.36	0.81	1.12	1.04	0.97	1.08
iOx095I		uberp5_164	0.56	0.43	0.54	0.5	1.52	0.51	0.66
iKx172I		uberp5_164	1.9	1.47		1.22	0.91	1.27	0.85
YDL235C	YPD1	uberp5_164	1.37	1.69	0.7	1.04	0.72	1.27	0.44
YNL264C	PDR17	uberp5_164	0.74	0.59	0.93	0.79	1.2	0.98	2.38
iKx238I		uberp5_164	0.62	0.68	0.68	0.85	1.33	0.66	1.32
iGx315I		uberp5_164	0.75	0.86	0.88	0.84		0.81	1.29
iMx421I		uberp5_164	2.13	1.68	1.82	1.88	0.56	2.44	0.4
YNR013C		uberp5_164	2.25	1.95	1.48	1.65	0.55	2.45	0.46
YOR304W	ISW2	uberp5_164	1.77	2	1.19	1.14	0.87	1.43	1
iBx435I		uberp5_164	1.14	1	1.18	1.41	0.78	1.48	0.66
YCR027C	RSG1	uberp5_164	1.06	0.76	0.9	1.02	1.1	0.9	1.1
iBx101I		uberp5_164	0.83	0.81	0.59	0.72	0.76	1.07	0.66
YDR252W	BTT1	uberp5_164	1.3	1.3	2.27	2.2	0.53	2.51	0.88
iPx387I		uberp5_164	1.05	1.36		0.93	0.62	1.59	0.49
iLx464I		uberp5_164	0.82	1.06					0.77
iFx024I		uberp5_164	0.7	0.97		0.9	1.08	0.82	1.14
YHR175W	CTR2	uberp5_164	1.02	0.79	0.78	0.82	1.12	0.89	0.98
YMR056C	AAC1	uberp5_164	0.59	1	2.09	1.71	0.62	0.87	0.94
iPx053I		uberp5_164	0.57	0.69	0.52	0.57	1.67	0.61	1.73
iLx130I		uberp5_164	0.58	0.31	0.54	0.47	1.44	0.39	1.52
YDR318W	MCM21	uberp5_164	1.44	1.72	1.44	1.35	0.98	1.73	1.43
iPx119I		uberp5_164	0.7	0.61	0.42	0.57	1.53	0.94	1.4
iGx584I		uberp5_164	0.69	0.74	0.52	0.63	1.54	0.44	0.92
iEx067I		uberp5_164	0.67	0.67	0.82	0.59	1.39	0.82	1.48
YLR099C	ICT1	uberp5_164	0.73	0.79	0.98	1.28	1.05	0.61	1.51
YDR253C	MET32	uberp5_164	2.31	1.85	1.56	2.07	0.54	2.21	0.84
iOx096I		uberp5_164	0.53	0.35	0.72	0.58	1.61	0.47	1.71
iKx173I		uberp5_164	1.93	1.81	0.82	1.08	0.73	1.4	0.92
iGx250I		uberp5_164	0.81	0.94	0.96	0.94	1.22	0.99	1.03
YDR319C		uberp5_164	0.82	1.24	1.07	1.13	0.84	1.16	1.84
YNL265C	IST1	uberp5_164	1.79	1.56	1.96	2.07	0.67	1.43	0.67
iKx239I		uberp5_164	2.07	3.13	2.04	2.31	0.53	4.07	0.38
iGx316I		uberp5_164	0.75	0.66	0.87	1.15	1	0.59	0.86
YIL050W	PCL7	uberp5_164	0.52	0.51	0.71	0.62	1.92	0.62	2.22
iMx422I		uberp5_164	0.66	0.66	0.61	0.72	1.06	0.72	1.05
YER007C-A		uberp5_164	5.73	5.93	4.74	4.97	0.19	5.81	0.23
YIL116W	HIS5	uberp5_164	1.83	2.33	1.28	1.27	0.68	1.51	0.54
YML039W		uberp5_164	1.77	1.38	0.79	1.02	1.3	1.03	1.03
iBx370I		uberp5_164	0.73	0.84	0.79	0.77	1.11	0.2	1.51
YOR305W		uberp5_164	2.34	1.57	2.42	2.75	0.41	3.52	0.71
YDL170W	UGA3	uberp5_164	0.47	0.43	0.61	0.68	1.46	0.66	2.12
YCR028C	FEN2	uberp5_164	1.04	0.64	1.42	1.28	0.91	1.55	1.24
iBx102I		uberp5_164	1.79	2.41	1.29	1.56	0.53	1.45	0.41
YIL051C	MMD1	uberp5_164	0.4		0.62	0.63	1.41	0.38	1.33
iPx388I		uberp5_164	1.3	1.75	1.03	1.3	0.94	1.22	0.55
iLx465I		uberp5_164	0.66	1.01	0.63	0.77	1.48	0.66	1.95
iFx025I		uberp5_164	2.29	1.39		1.35	0.72	1.92	0.51
YHR176W		uberp5_164	0.65	0.64					1.36
YMR057C		uberp5_164	1.48	1.46		1.21			0.83
YDL236W	PHO13	uberp5_164	0.96	0.74	1.03	1.01		1.15	0.74
iPx054I		uberp5_164	0.87	1.01		0.69	1.18	0.71	1.2
iLx131I		uberp5_164	0.73	1.14	0.86		1.03	0.85	1.34
YIL117C		uberp5_164	0.69		1.25	1.18	0.61	0.58	0.62
YOR306C		uberp5_164	1.68	2.03	2.95	2.18	0.53	2.87	0.47
YNR014W		uberp5_164	1.31	1.36	3.34	2.96	0.41	0.62	0.3
YDL171C	GLT1	uberp5_164	0.68	0.53			1.26		0.95
iGx585I		uberp5_164	0.98	0.87	0.51	0.57	1.34	0.39	0.97
iEx068I		uberp5_164	2.15	0.89	1.59	1.5	0.65	1.32	0.68
iOx097I		uberp5_164	0.41	0.53	0.32	0.28	2.01	0.33	1.43
iKx174I		uberp5_164	1.03	0.85	0.56	0.72	1.2	1.3	1.03
iGx251I		uberp5_164	1.08	1.06	0.99	1.01	1.01	1.18	0.95
iGx317I		uberp5_164	0.64	0.61	0.87	1.06	0.66	0.73	0.95
iMx423I		uberp5_164	1.07	0.68		0.81	1.07	1.18	0.8
YOR240W		uberp5_164	0.83	0.56	1.05	0.88	1.08	0.86	1.34
iBx371I		uberp5_164	1.01	0.92	0.57	0.54	1.85	0.45	1.66
YCR029C		uberp5_164	0.56	0.83	0.75	0.79	1.48	0.64	1.58
YIL052C	RPL34B	uberp5_164	0.57	0.55	0.63	0.72	1.82	1.23	1.38
iPx389I		uberp5_164	1.82	1.83	0.99	1.51	0.77	1.41	0.42
iLx466I		uberp5_164	0.76	1.09	0.58	0.66	1.24	0.92	1.02
iFx026I		uberp5_164	2.24	2.64	1.18	1.33	0.52	1.53	0.59
iDx620I		uberp5_164	0.53	0.74	0.64	0.68	1.55	0.48	1.02
iBx103I		uberp5_164	2.51	1.78	1.35	1.59	0.79	1.62	0.5
YHR177W		uberp5_164	0.38	0.33		0.43		0.51	0.81
YDR254W	CHL4	uberp5_164	1.11	1.39	1.74	1.52	0.71	1.51	0.65
YDL237W		uberp5_164	0.51	0.69	0.44	0.66	1.23	1.05	1.31
iPx055I		uberp5_164	0.7	0.77	0.58	0.61	1.49	0.61	1.67
iLx132I		uberp5_164	1.64	1.92	1.9	1.84	0.44	3.75	0.69
YNL266W		uberp5_164	1.56	0.98	1.55	1.52	0.61	1.67	0.77
iAx080I		uberp5_164	9.28	6.93			0.13		0.12
YOR307C	SLY41	uberp5_164	0.75	0.75	1.25	1.23	0.96	1.06	2.05
YNR015W	SMM1	uberp5_164	1.63	1.65	2.63	2.09	0.38	1.19	0.56
YDL172C		uberp5_164	0.95	0.78	1.09	1.09	0.89	1.18	0.67
iGx586I		uberp5_164	0.93	0.63	0.68	0.68	1.4	0.7	1.22
iEx069I		uberp5_164	1.95	1.52	1.56	1.62	0.54	1.27	0.5
YDR255C				1.57		1.06	0.81	0.83	0.69
iOx098I		uberp5_164	0.33	0.26	0.34	0.32	2.01	0.28	2.24
iKx175I		uberp5_164	0.93	0.92	0.48	0.61	1.03	0.55	1.04
iGx252I		uberp5_164	0.88	1.18	0.92	0.96	1.25	1.17	2.04
YDL238C		uberp5_164	0.83	0.45	0.9	1.31		0.86	0.78
iGx318I		uberp5_164	0.73	0.69	0.67	0.62	1.12	0.48	1.44
YJL010C		uberp5_164	2.26	1.52	1.78	2.17	0.43	1.62	0.68
iMx424I		uberp5_164	0.93	0.98	0.73	0.76	1.07	0.64	1.12
YMR058W	FET3	uberp5_164	0.52	0.75	0.57	0.63	1.4	0.66	1.08
YNR016C	ACC1	uberp5_164	1.01	1.22	0.95	1.15	0.87	1.05	0.5
YIL118W	RHO3	uberp5_164	1.03	0.95	0.78	0.81	1.32	0.84	1.17
YOR241W		uberp5_164	1.2	1.52	1.57	1.54	0.77	1.56	1.05
iBx372I		uberp5_164	0.87	1.28	1.09	1.07	0.89	0.94	1.46
iLx467I		uberp5_164	2.27	2.2		1.68	0.44	2.96	0.53
iFx027I		uberp5_164	0.65	0.48	0.56	0.67	1.09	1.06	0.91
iDx621I		uberp5_164	0.92	1.47	0.72	0.62	1.27	0.51	2
iBx104I		uberp5_164	2.23	1.62	0.85	1.06	0.68	1.34	0.54
YHR178W	STB5	uberp5_164	0.62	0.64			2.17		1.18
iPx056I		uberp5_164	0.45	0.45	0.42	0.54	1.83	0.32	1.74
iLx133I		uberp5_164	0.8	1.11	0.74	0.8	1.1	0.98	1.44
iHx210I		uberp5_164	1.47	0.8	1.56	1.85	0.61	1.4	0.84
YIL119C	RPI1	uberp5_164	0.64	0.35	0.93	0.83	1.26	0.84	2.64
YOR242C	SSP2	uberp5_164	2.78	2.11	1.77	2.18	0.57	2.31	0.61
YNL267W	PIK1	uberp5_164	0.93	1.1	0.96	1.07	1.3	0.86	1.83
iAx081I		uberp5_164	3.14	1.41	2.08	2.78	0.31	1.53
YOR308C	SNU66	uberp5_164	0.78	0.89	0.93	0.84	1.47	0.87	1.85
YDR190C	RVB1	uberp5_164	1.14	1.51	1.27	1.27	0.75	1.81	0.69
iGx587I		uberp5_164	2.19	1.36	1.27	1.28	0.56	2.45	0.59
YDR256C	CTA1	uberp5_164	1.02	0.99	1.26	1.46	0.69	2.24	0.66
iOx099I		uberp5_164	1.2	1.21	0.79	0.91	0.95	1.48	1.14
iKx176I		uberp5_164	0.68	0.6	0.35	0.51	1.57	0.67	1.06
iGx253I		uberp5_164	0.4	0.46	0.59	0.7	1.31	0.73	1.19
YDL239C		uberp5_164	1.69	1.59			0.58		0.61
iGx319I		uberp5_164	0.74	0.92	1.01	1.04	1.03	0.33	1.68
YIL053W	RHR2	uberp5_164	0.74	0.28	0.82	0.87	1.28	1.07	1.93
YJL011C		uberp5_164	1.42	1.32	1.24	1.37	0.8	1.22	1.04
iMx425I		uberp5_164	0.68	0.75	0.69	0.87	1.17	0.52	1.55
YMR059W	SEN15	uberp5_164	0.85	0.36		0.82	0.82	0.42	0.89
YPR200C	ARR2	uberp5_164	0.99	0.74	0.66	0.63	1.46	0.64	1.47
iBx373I		uberp5_164	0.61	0.87	0.97	0.8	1.44	0.58	2.33
YDL173W		uberp5_164	1.15	1.03	1.16	1.33	0.96	2.3	0.85
iLx468I		uberp5_164	0.75	1	0.51	0.51	1.27	0.59	1.34
iFx028I		uberp5_164	0.62	0.6	0.69	0.61	1.17	0.42	1.71
iDx622I		uberp5_164	0.93	1.07
iBx105I		uberp5_164	1.65	1.45			0.66		0.57
YHR179W	OYE2	uberp5_164	0.84	0.56		0.53	1.27	0.61	0.93
iPx057I		uberp5_164	0.45	0.67	0.58	0.62	1.67	0.46	2.01
iLx134I		uberp5_164	0.45	0.55	0.44	0.53	2.05	0.49	2.79
iHx211I		uberp5_164	3.18	2.13	2.88	2.51	0.37	2.63	0.25
YOR243C		uberp5_164	0.94	1.19	1.35	1.34	0.85	1.56	1.07
YNL268W	LYP1	uberp5_164	0.42	0.43	0.52	0.52	2.07	0.5	2.57
iAx082I		uberp5_164	2.42	1.92
YOR309C		uberp5_164	1.05	0.66	0.97	0.96	1.09	0.97	1.14
YNR017W	MAS6	uberp5_164	0.53	0.95	0.79	0.79	1.07	0.3	1.63
YDL174C	DLD1	uberp5_164	0.93	0.42	0.83	1.05	0.89	0.81	0.49
iGx588I		uberp5_164	2.5	0.95	1.26	1.81	0.5	2.59	0.49
YDR257C	RMS1	uberp5_164	1.5	1.15	1.25	1.23	0.78	1.7	0.62
iKx177I		uberp5_164	0.6	0.8	0.32	0.47	1.63	0.43	0.89
iGx254I		uberp5_164	1.88	1.71	0.95	1.09	1.1	1.39	0.78
iMx360I		uberp5_164	0.53	0.88	0.84	1.11	0.95	1.03	1.31
YIL054W		uberp5_164	0.5	0.57	1.07	0.91	1.42	0.6	1.77
YJL012C		uberp5_164	0.88	0.63	1.31	1.6	0.79	0.96	1.21
iMx426I		uberp5_164	1.28	0.98	0.85	1.04	0.81	0.89	0.64
YOL160W		uberp5_164	0.76	0.45	0.76	0.85	0.89	0.81	0.88
iBx374I		uberp5_164	1.34	1.47	1.19	1.22	0.58	1.75	0.35
iBx040I		uberp5_164	1.32	1.15	0.67	0.79	1.42	1.17	0.65
YDR191W	HST4	uberp5_164	0.79	0.82	1.18	0.87	1.18	1.73	0.92
YIL055C		uberp5_164	2.3	2.4	1.57	1.71	0.59	1.75	0.42
iBx106I		uberp5_164	1.93	2.16	0.98	1.13	1.13	1.39	0.82
iLx469I		uberp5_164	0.4	0.64	0.37	0.58	1.64	0.29	2.22
iFx029I		uberp5_164	0.58	0.63	0.47	0.57	1.66	0.77	1.69
iDx623I		uberp5_164	0.45	0.7
YOL161C		uberp5_164	2.07	1.83	1.25	1.28	0.89	1.73	0.77
iPx058I		uberp5_164	0.71	0.94	1	1.19	0.94	0.43	1
iLx135I		uberp5_164	0.6	0.71	0.74		0.97	0.62	2.15
iHx212I		uberp5_164	2.74	1.57	1.59	1.52	0.52	2.03	0.35
YNL269W		uberp5_164	0.46	0.41	0.37	0.44	2.28	0.34	2.55
iAx083I		uberp5_164	3.88	2.41			0.44
YDR192C	NUP42	uberp5_164	1.03	1.15	1.06	1.33	0.71	2.09	0.97
YNR018W		uberp5_164	0.51	0.57	0.79	0.8	1.51	0.3	2.35
YDL175C		uberp5_164	2.63	2.24	2.21	3.12	0.51	3.15	0.48
iGx589I		uberp5_164	1.93	1.25	1.76	1.98	0.45	2.09	0.66
YPR201W	ARR3	uberp5_164	0.75	1.13	0.81	0.78	1.45	0.8	1.92
YDR258C	HSP78	uberp5_164	0.7	0.9	0.83	0.83	1.3	0.7	1.27
iKx178I		uberp5_164	0.35	0.38	0.42	0.48	1.75	0.44	1.22
iGx255I		uberp5_164	2.2	2.14	1.57	1.59	0.6	1.96	0.56
iMx361I		uberp5_164	2.29	2.52	1.88	2.34	0.38	3.94	0.58
YJR030C		uberp5_164	1.27	0.84	1	1.15	1.07	1.14	0.67
YJL013C	MAD3	uberp5_164	4.32	3.26	2.86	3.37	0.36	3.92	0.46
iMx427I		uberp5_164	0.59	0.61	0.88	0.96	0.8	0.48	0.81
YOR244W	ESA1	uberp5_164	1.93	1.73	1.8	1.82	0.7	2.3	0.79
iBx375I		uberp5_164	1.33	1.28	1.01	1.05	1	0.97	1.1
iBx041I		uberp5_164	0.46	0.6	0.71	0.58	1.25	0.63	1.55
iLx070I				1.99					0.3
iDx624I		uberp5_164	0.67	0.65		0.84	1.2	1.32	0.68
iBx107I		uberp5_164	1.75	1.73	0.74	0.95	0.67	1.71	0.63
iPx059I		uberp5_164	1.47	1.23	0.68	0.76	1.47	0.7	0.97
iLx136I		uberp5_164	1.3	1.09	0.85	0.99	0.95	1.16	1.02
iHx213I		uberp5_164	0.56	0.35	0.82	0.73	1.13	0.8	1
YOR245C		uberp5_164	1.78	2.06	2.02	1.53	0.74	2.25	0.75
iAx084I		uberp5_164	3.91	1.4	3.58	4.98	0.24	7.09	0.33
YNR019W	ARE2	uberp5_164	0.63	0.65	0.6	0.65	1.43	0.84	0.91
iGx190I		uberp5_164	0.92	0.84	0.55	0.74	1.32	0.71	1.01
YPR202W		uberp5_164	0.79	0.86	0.72	0.65	1.77	0.74	1.84
YDR259C	YAP6	uberp5_164	0.64	0.49	0.51	0.65	2.02	0.43	1.21
iKx179I		uberp5_164	0.53	0.37	0.39	0.48	1.52	0.24	1.39
iGx256I		uberp5_164	1.95	2.15	1.23	1.14	0.92	2.48	0.49
YER150W	SPI1	uberp5_164	1.78	0.94	1.8	1.62	0.61	2.44	0.91
iMx362I		uberp5_164	0.83	0.91	0.46	0.72	1.21	0.79	0.91
YJR031C	GEA1	uberp5_164	0.71	0.97	1.04		1.1	1.62	0.78
YIL056W		uberp5_164	1.79	1.84	2.07	2.05	0.63	1.57	0.6
iMx428I		uberp5_164	1.34	0.84	1.17	1.22	0.53	0.86	0.82
YOL162W		uberp5_164	1.37	0.79	1.16	1.36	0.7	1.39	0.56
HYG	HYG	uberp5_164	1.54	1.92		3.46	0.29		0.45
iBx376I		uberp5_164	2.09	0.71	1.77	1.86	0.58	2.09	0.42
iBx042I		uberp5_164	3.71	3.69	2.35	2.55	0.42	3.1	0.38
YDR193W		uberp5_164	0.69	0.49	1.07	0.88	1.15	0.66	1.09
YER151C	UBP3	uberp5_164	0.78	0.78			1.13		0.88
YDL176W		uberp5_164	3.13	1.19	1.49	2.29	0.5	2.92	0.37
iLx071I		uberp5_164	7.92	5.39	5.07	5.65	0.15	8.32	0.13
YIL057C		uberp5_164	0.8	0.77	0.75	0.69	1.44	0.65	1.89
iDx625I		uberp5_164	0.59	0.85	0.73	0.48	1.24	0.59	1.89
iBx108I		uberp5_164	0.75	1.24	0.63	0.94	0.74	0.4	0.92
YOR180C	DCI1	uberp5_164	0.63	0.66	0.54	0.71	1.94	0.34	2.03
iLx137I		uberp5_164	1.17	1.25	0.93	0.89	0.97	0.65	1.73
iHx214I		uberp5_164	0.58	0.84	0.48	0.54	1.31	0.82	1.1
YOR246C		uberp5_164	0.85	0.89	0.99	0.96	1.26	0.79	1.07
iNx320I		uberp5_164	0.48	0.76	0.49	0.53	1.33	0.61	1.14
YJL014W	CCT3	uberp5_164	2.74	1.94	2.61	2.57	0.41	2.18	0.32
iAx085I		uberp5_164	4.72	3.14	4.45	5.75	0.19	6.31	0.22
YDR194C	MSS116	uberp5_164	0.51	0.76		0.59	1.42	0.62	1.35
YPL120W	VPS30	uberp5_164	1.26	1.37	1.15	1.52	1.09	1.18	1.5
iGx191I		uberp5_164	0.7	0.73	0.6	0.62	1.14	0.72	1.43
YDL177C		uberp5_164	0.98	0.79	0.87	1.14	1.23	1.79	1.42
YPR203W		uberp5_164	0.54	0.77	0.91	0.9	2.11	0.49	1.87
iGx257I		uberp5_164	1.01	1.06	0.82	0.94	1.04	1.2	1.28
iMx363I		uberp5_164	0.97	1.73			1.15	0.89	0.94
YJL015C		uberp5_164	0.82	0.89	1.05	1.59	0.72	1.23	0.67
iMx429I		uberp5_164	0.95	0.92	0.82	1.17	0.67	1.21	0.89
YOL163W		uberp5_164	1.15	1.32	1.14	1.06	0.96	1.29	0.48
YPL121C	MEI5	uberp5_164	0.75	0.61	0.75	0.79	1.53	0.88	0.94
iBx377I		uberp5_164	0.81	0.5	0.8	0.81	1.09	0.81	1.19
iDx560I		uberp5_164	0.85	0.74	1.1	1.06	0.9	1	1.66
iBx043I		uberp5_164	1.34	1.53	1.1	1.05	0.74	1.62	0.63
YER152C		uberp5_164	0.57	0.47	1	1.18	0.75	0.36	1.02
iLx072I		uberp5_164	2.85	1.79	3.33	3.56	0.21	4.01	0.5
iDx626I		uberp5_164	0.74	1.07	0.92	0.71	1.69	0.67	2.6
iBx109I		uberp5_164	0.7	0.92	1.08	1.24	0.64	0.17	2.13
iLx138I		uberp5_164	1.52	0.95			0.68		0.44
iHx215I		uberp5_164	0.63	1.09		0.77	1.29	0.57	0.85
iNx321I		uberp5_164	0.7	0.75		0.56	1.41	0.56	0.93
YJR032W	CPR7	uberp5_164	0.95	0.65	0.85	0.94	1.19	0.91	1.69
iAx086I		uberp5_164	8.55	3.02	4.8	7.46	0.11	5.39	0.11
iGx192I		uberp5_164	0.74	0.46	0.48	0.61	1.33	0.66	1.1
YPR204W		uberp5_164	1.08	1.59	1.09	1.28	1.04	1	1.17
iGx258I		uberp5_164	0.91	0.81	0.68	0.81	1.42	0.88	1.22
iCx001I		uberp5_164	1.79	1.34	0.98	0.95	1.29	1	0.89
iMx364I		uberp5_164	0.77	0.98	0.53	0.65	1.21	1	1.53
YJR033C		uberp5_164	0.76	0.81	0.69	0.93		0.78	1.15
YIL058W		uberp5_164	0.64	0.73	0.8	0.74	1.8	0.53	1.48
iMx030I		uberp5_164	3.41	2.73	1.41	1.93	0.47	3.12	0.42
YOR181W	LAS17	uberp5_164	1.7	1.65	3.14	3.45	0.49	0.23	0.84
YOL164W		uberp5_164	0.44	0.32	0.55	0.63	1.89	0.68	1.05
YPL122C	TFB2	uberp5_164	0.86	0.96	0.9	0.96	1.29	0.95	1.43
YOR247W	SRL1	uberp5_164	2.64	2.18	1.82	1.86	0.69	2.04	0.59
iBx378I		uberp5_164	0.82	0.43	0.48	0.57	1.26	0.68	1.47
iDx561I		uberp5_164	1.23	0.68	0.97	1.19	0.61	1.22	0.63
iBx044I		uberp5_164	0.6	0.76	0.59	0.65	1.53	0.42	1.7
YDR195W	REF2	uberp5_164	1.36	1.1			2.18	0.69	1.39
YER153C	PET122	uberp5_164	1.03	1.11			0.96		0.66
YDL178W	AIP2	uberp5_164	0.72	0.68	0.81	0.71	1.22	0.89	1.41
iHx150I				1.26			0.9		0.75
iLx073I		uberp5_164	1.63	0.62	3.13	3.3	0.26	3.83	0.52
YIL059C		uberp5_164	0.87	0.93	0.95	0.93	1.22	0.8	1.32
iDx627I		uberp5_164	1	1.32	0.79	0.81	1.21	0.67	0.7
YOR182C	RPS30B	uberp5_164	0.89	0.81	1.21	1.03	1.07	0.93	1.37
YOL165C	AAD15	uberp5_164	0.98	1.24	0.93	0.95	1.09	0.84	0.92
iLx139I		uberp5_164	2.29	1.76	1.52		0.57	2.87	0.38
iHx216I		uberp5_164	0.82	1.14		0.73	0.97	0.72	1.21
iNx322I		uberp5_164	0.78	0.84	0.71	0.98	0.85	1.05	0.74
YJL016W		uberp5_164	0.77	0.58	1.11	1.03	0.84	0.77	0.93
iAx087I		uberp5_164	4.61		3.81	3.68	0.21	5.18	0.11
YDR196C		uberp5_164	0.79	0.95
iGx193I		uberp5_164	0.84	1.03	0.67	0.76	1.27	0.6	1.27
iGx259I		uberp5_164	0.55	0.97	0.86	0.94	0.95	0.21	0.94
YEL070W		uberp5_164	0.72	0.81	0.79	0.92	1.25	1.13	0.97
iCx002I		uberp5_164	0.91	1.09	0.53	0.72	1.29	0.72	1.04
iMx365I		uberp5_164	0.42	0.69	0.45	0.47	1.83	0.52	2.73
YMR306C-A		uberp5_164	0.67	0.74	1	0.85	1.42	0.74	1.36
iMx031I		uberp5_164	2.06	2.16	1.69		0.46	1.58	0.79
YPL123C	RNY1	uberp5_164	1.65	1.15			0.84		0.58
YOR248W		uberp5_164	3.56	1.39	1.71		0.58	2.38	0.4
iBx379I		uberp5_164	0.95	0.37	0.91	0.95	0.7	0.87	0.85
iDx562I				1.03	1.79	2.15	0.35	3.6	0.25
iBx045I		uberp5_164	0.75	1.02	0.65	0.64	1.56	0.58	0.97
YDL179W	PCL9	uberp5_164	0.8	0.88	1.13	0.95	1.23	1.27	1.14
iLx074I		uberp5_164	2.83	1.68	2.12	2.54	0.38	2.53	0.32
iHx151I		uberp5_164	0.73		0.7	0.72	1.37	0.63	1.29
iDx628I		uberp5_164	0.73	0.92	1.01	0.91	1.47	0.72	0.96
YOL166C		uberp5_164	1.54	0.69	1.02	1.05	0.73		0.76
iHx217I		uberp5_164	0.64	0.86	0.28	0.37	1.99	0.52	1.43
YOR249C	APC5	uberp5_164	1.77	1.95	1.6	1.77	0.8	1.68	0.59
iNx323I		uberp5_164	0.86	1.02	0.83	1	0.71	1.34	0.79
iJx400I		uberp5_164	1.71	1.95	1.3	1.45	0.8	2.03	0.65
YJR034W	PET191	uberp5_164	0.9	0.51	0.61	0.75	1.36	0.46	1.15
YJL017W		uberp5_164	0.98	0.95		0.75	1.37	0.65	0.92
iAx088I		uberp5_164	3.75	2.56	1.92	2.11	0.45	3.67	0.4
YPR140W		uberp5_164	1.08	1.11	1.22	1.24	0.81		0.99
iGx194I		uberp5_164	2.39	1.47	1.49	1.65	0.53	1.98	0.64
YEL071W		uberp5_164	0.55	0.74		0.52	1.67	0.77	0.97
iMx366I		uberp5_164	0.48	0.45	0.31	0.41	2.01	0.37	1.24
iCx003I		uberp5_164	0.57	0.57	0.67	0.74	1.32	0.48	0.87
YER154W	OXA1	uberp5_164	1.25	0.81	1.28	1.2	0.66	1.24	0.26
iMx032I		uberp5_164	0.75	1	0.58	0.65	1.47	1.04	1.24
YOR183W		uberp5_164	0.42	0.55	0.72	0.74	1.76	0.35	0.97
YPR141C	KAR3	uberp5_164	1.12	1.21	1.17	1.02	1.24	1.34	1.22
iDx563I		uberp5_164	1.15	0.47	0.93	1.2	0.84	1.32	1.28
iBx046I		uberp5_164	0.85	0.81	0.62	0.72	1.51	0.35	1.38
YDR197W	CBS2	uberp5_164	1.33	1.21	1.19	1.95	0.93	1.41	0.43
YER155C	BEM2	uberp5_164	0.86	0.96			1.32	0.62	0.67
iLx075I		uberp5_164	3.61	2.65	3.51	3.8	0.29	3.5	0.24
iHx152I		uberp5_164	0.65	0.51	0.74	0.76	1.21	0.63	1.23
iDx629I		uberp5_164	0.41	0.62	0.64	0.54	1.25	0.39	2.74
iHx218I		uberp5_164	0.56	0.83	0.42	0.58	1.39	0.59	1.05
iNx324I		uberp5_164	0.71	1.08	0.92	1.03	0.79	1.26	1.07
iJx401I		uberp5_164	2.11	2.04	1.54	1.51	0.58	2.63	0.5
YJR035W	RAD26	uberp5_164	0.91	0.93	0.84	0.61		0.86	0.6
YJL018W		uberp5_164	0.49	0.28	0.45	0.6	1.41	0.43	1.76
iAx089I		uberp5_164	2.49	2.24	1.66	1.82	0.54	2.29	0.34
YDR198C		uberp5_164	0.96	1.07	1.23	1.28	0.97	1.5	0.48
iGx195I		uberp5_164	1.78	1.56	1.57	1.66	0.36	1.98
YPL124W	NIP29	uberp5_164	3.52	3.04	2.47	2.28	0.59	3.34	0.65
YEL072W		uberp5_164	0.62	0.54	0.38	0.41	1.96	0.46	2.06
iCx004I		uberp5_164	0.48	0.79	0.76	0.72	1.31	0.63	1.11
iMx367I		uberp5_164	0.6	0.73	0.51	0.53	1.75	0.39	1.06
YJR036C		uberp5_164	1	0.83		1.17	0.85	1.09	0.94
iOx550I		uberp5_164	0.59	0.52	0.43	0.39	1.37	0.5	1.34
iMx033I		uberp5_164	0.42	0.54	0.33	0.39	2.83	0.31	1.58
iIx110I		uberp5_164	2.14	2.09	1.25	1.39	0.55	1.51	0.61
YOR184W	SER1	uberp5_164	0.5	0.3	1.19	0.9	1.22	0.87	1.89
YPR142C		uberp5_164	1.28	1.21	0.9	0.83	1.7	0.92	1.19
YEL073C		uberp5_164	1.01	1.18		1.24	1.19	1.3	1.22
iDx564I		uberp5_164	1.49	0.98		1	0.69	0.74	0.63
iBx047I		uberp5_164	0.84			0.56
YER156C		uberp5_164	0.31	0.34	0.47	0.54	1.83	0.41	1.99
iLx076I		uberp5_164	5.47	2.3	3.79	4.63	0.15	6.19	0.19
iHx153I		uberp5_164	0.91	0.53	1	1.01	0.7	0.76	0.69
iDx230I		uberp5_164	0.72	0.87	0.71	0.69	1.62	0.73	1.9
YOR185C	GSP2	uberp5_164	0.56	0.59	0.81	0.69	1.62	0.59	2.01
iHx219I		uberp5_164	1.1	1.31		0.73	1.01	0.9	0.98
YFL030W		uberp5_164	1.36	1.51	0.97		0.68	1.78	0.45
iNx325I		uberp5_164	1.22	1.59	1.85	1.61	0.47	2.54	0.43
iJx402I		uberp5_164	1.72	1.42	1.36	1.18	0.85	1.7	0.83
YMR251W-A	HOR7	uberp5_164	1.27	1.89	0.92	1.15	1.13	0.95	1.36
YJL019W		uberp5_164	0.49	0.63	0.6	0.58	1.65	0.47	1.74
iGx196I		uberp5_164	0.8	0.62	0.64	0.87	0.99	1.12	1.41
YPL125W		uberp5_164	0.86	0.83					1.08
YER090W	TRP2	uberp5_164	1.21	0.62	1.21	1.55	0.62	1.3	0.66
iMx368I		uberp5_164	0.42	0.78	0.39	0.35	1.89	0.4	1.56
iCx005I		uberp5_164	0.75	0.79	0.44	0.57	1.34	0.58	1.15
iOx551I		uberp5_164	0.77	0.67		0.66	0.96	0.63	1.04
iMx034I		uberp5_164	0.65	0.81	0.63	0.8	1.52	0.46	1.27
iIx111I		uberp5_164	0.59	0.61	0.73	0.68	1.38	0.44	1.58
YER091C	MET6	uberp5_164	0.67	0.67			1.37	0.8	1
iDx565I		uberp5_164	0.32	0.25	0.38	0.43	1.72	0.38	1.62
iBx048I		uberp5_164	0.7	0.87	0.67	0.81	1.27	0.62	1.08
YDR199W		uberp5_164	1.07	0.9	0.9	1.09	1.1	0.96	1.72
iLx077I		uberp5_164	1.53	0.74	1.71	1.89	0.42	2.15	0.64
iHx154I		uberp5_164	2	1.17		1.82	0.28	1.92	0.33
iDx231I		uberp5_164	1.15	1.52	1.13	1.32	0.72	1.25	0.74
iNx260I		uberp5_164	0.45	0.42	0.57	0.49	1.3	0.77	0.84
YFL031W	HAC1	uberp5_164	0.54	0.24	0.94	1.02	1.27	0.25	2.18
iNx326I		uberp5_164	0.94	0.86		0.98	0.84	1.27	0.79
iJx403I		uberp5_164	0.66	1.02	0.62	0.85	1.03	0.93	0.95
YJR037W		uberp5_164	0.53	0.76	1.08	0.93	1.31	0.98	1.25
YPL060W		uberp5_164	2.15	2.23	2.24	1.99	0.7	2.73	0.51
YPR143W		uberp5_164	1.17	1.2	0.97	0.88	1.36	1.03	1.32
YLR220W	CCC1	uberp5_164	1.23	1.3	1.32	1.2	1	1.33	0.57
iGx197I		uberp5_164	0.74	1.01	0.81	0.81	1.44	0.85	1.82
YPL126W	NAN1	uberp5_164	0.75	0.84	0.81	0.75	1.99	0.62	2.13
YEL074W		uberp5_164	1.72	1.45	0.77	0.99	1.41	0.98	0.99
iMx369I		uberp5_164	0.67	0.94	0.35	0.46	2.01	0.44	1.28
iCx006I		uberp5_164	0.76	1.14	0.53	0.68	1.47	0.78	1.16
YER157W	SEC34	uberp5_164	0.72	0.95	0.75	0.79	1.11	0.76	1.15
YJR038C				0.74		0.74	1.22
YKL180W	RPL17A	uberp5_164	1.9	0.91	1.87	1.83	0.49	2.75	0.35
iOx552I		uberp5_164	1.07	1.56	0.86	0.92	1.14	1.13	0.91
iMx035I		uberp5_164	1.93	2.35	1.86	1.94	0.47	2.98	0.44
iIx112I		uberp5_164	0.72	0.8	0.51	0.53	1.67	0.49
YOR186W		uberp5_164	0.56	0.59	0.53	0.51	1.62	0.36	1.31
YPR144C		uberp5_164	0.56	0.48	0.56	0.52	2.28	0.33	1.31
YLR221C		uberp5_164	0.59	0.74	0.96	0.77	1.68	0.35	1.86
YPL127C				0.66			0.79		1.63
YEL075C		uberp5_164	0.73	0.9	0.84	1.07	2.1	0.67	1.91
iDx566I		uberp5_164	0.36	0.19	0.42	0.53	1.35	0.33	1.82
iBx049I		uberp5_164	0.68	0.63	0.64	0.68	1.49	0.43	1.04
YER158C		uberp5_164	0.94	0.78	1.21	1.17	1	0.96	0.79
iLx078I		uberp5_164	1.79	1.36	1.64	2.01	0.52	2.31	0.43
iHx155I		uberp5_164	1.71	1.81	1.75	1.86	0.52	1.64	0.34
iDx232I		uberp5_164	1.07	0.89	0.73	0.82	1.32	0.61	0.9
iNx261I		uberp5_164	2.55	2.5	1.69	1.86	0.55	2.94	0.24
YFL032W				0.67	0.72	0.84	1.26	0.32	1.31
iNx327I		uberp5_164	0.63	0.51	0.6	0.62	1.42	0.56	2.04
iJx404I		uberp5_164	1.14	1.06	0.61	0.7	1.62	1.19	1.22
YPL061W	ALD6	uberp5_164	0.59	0.89	1.09	0.98	1.1	0.64	1.4
iPx510I		uberp5_164	1.05	1.13	0.64	0.86	1.19	1.04	0.97
iGx198I		uberp5_164	0.82	1	1.25	1.18	0.84	0.97	0.63
YER092W		uberp5_164	0.7	0.44	0.42	0.51	1.89	0.65	1.81
YFR050C	PRE4	uberp5_164	1.6	1.54	1.75	2.14	0.69	1.12	0.6
YFL033C	RIM15	uberp5_164	0.9	0.37	0.87	1.07	1.02	1.13	1.07
iCx007I		uberp5_164	0.73	1.13	1.03	0.85	1.11	1.22	1.2
YKL181W	PRS1	uberp5_164	0.71	1.12	1.13	1.08	0.96	1.67	0.58
iOx553I		uberp5_164	0.9	1.45
iMx036I		uberp5_164	0.57	0.92	0.67	0.68	1.25	0.87	1.28
iIx113I		uberp5_164	1.83	1.14		1.32	0.55	1.47	0.49
YOR187W	TUF1	uberp5_164	0.39	0.54	0.71	0.61	1.91	0.41	2.1
YLR222C		uberp5_164	1.33	1.83	1.11	1.23	0.71	1.42	0.98
YPL128C	TBF1	uberp5_164	1.45	1.7	1.06	1.05	1.22	1.5	0.76
YER093C		uberp5_164	0.6	0.62	0.4	0.8	1.35		1.31
iHx090I		uberp5_164	0.77	0.97		0.56	1.56	0.65	1.12
YEL076C		uberp5_164	0.46	0.57	0.52	0.65	1.74	0.46	2
iDx567I		uberp5_164	0.56	0.32	0.61	0.7	1.45	0.38	1.67
YER159C	BUR6	uberp5_164	0.69	0.7	0.81	0.68	1.54	0.54	1.39
iLx079I		uberp5_164	1.6	1.49	1.9	2.18	0.46	2.56	0.55
iHx156I		uberp5_164	1.54	0.94	1.09	1.38	0.62	1.46	0.93
iDx233I		uberp5_164	1.24	0.83	0.73	0.77	0.91	0.48	0.78
iNx262I		uberp5_164	0.64	0.61	0.76	0.81	1.09	0.63	1.65
iNx328I		uberp5_164	0.74	0.59			1.2		0.87
iJx405I		uberp5_164	0.75		0.83	0.76	1.45	0.73	1.94
YJR039W		uberp5_164	0.56	0.66			1.23		1.36
YPL062W		uberp5_164	0.37	0.59	1.23	1.23	0.74	0.28	2.47
iPx511I		uberp5_164	0.59	0.88	0.43	0.52	1.2	0.67	1.54
YPR145W	ASN1	uberp5_164	0.85	1.08	0.95	0.74	1.63	0.76	2.01
iGx199I		uberp5_164	1.31	1.57	1.12	1.23	0.74	1.3	0.7
YFR051C	RET2	uberp5_164	0.81	0.65	1.19	1.1	0.84	0.5	1.41
YBL111C		uberp5_164	0.59	0.71	0.74	0.87	1.9	0.57	1.42
iCx008I		uberp5_164	0.77	0.92	0.93	0.97	1.1	1.03	1.21
YKL182W	FAS1	uberp5_164	0.63	1.44	0.55	0.76	0.88	0.66	1
iOx554I		uberp5_164	1.56	1.62		1.5	0.5	2.06	0.64
iMx037I		uberp5_164	0.71	1.08	0.71	0.64	1.47	1.06	2.29
iIx114I		uberp5_164	0.89	1.06	1.36	1.09	0.94	1.07	0.35
YOR188W	MSB1	uberp5_164	1.05	1.19	0.84	0.84	1.08	0.74	1.57
YPR146C		uberp5_164	2	1.22		1.54	0.69	2.27	0.78
YLR223C	IFH1	uberp5_164	0.82	0.77	0.71	1.09	1.29	0.74	1.16
iOx220I		uberp5_164	0.92	0.73	0.63	0.82		0.95	1.31
YER094C	PUP3	uberp5_164	0.53	0.58	0.45	0.55	1.73	0.38	1.57
iHx091I		uberp5_164	0.5	0.92	0.49	0.5	1.84	0.48	1.94
YEL077C		uberp5_164	0.9	0.99	0.61	1.11	1.46	0.74	1.11
iDx568I		uberp5_164	0.83	0.48		0.92	0.87	0.84	1.08
iHx157I		uberp5_164	0.69	0.58	0.81	0.96	1.03	0.7	1.38
iDx234I		uberp5_164	1.66	1.42		1.08	0.98	1.27	0.56
iNx263I		uberp5_164	0.72	0.68	0.51	0.6	0.96	0.65	0.61
iJx340I		uberp5_164	0.85		0.77	0.83	1.04	0.72	1.06
YFL034W		uberp5_164	1.69	1.59	2.1	1.72	0.65	2.53	0.65
YPR080W	TEF1	uberp5_164	0.61	0.51	1.06	1.11	1.08	0.62	1.39
iNx329I		uberp5_164	0.42	0.42	0.45	0.47	1.22	0.32	1
iJx406I		uberp5_164	0.81	0.61	1.15	1.24	0.76	1	1.13
YPL063W		uberp5_164	0.54	1.15	0.63	0.49	1.44	0.55	1.86
iPx512I		uberp5_164	0.79	0.97	0.78	0.93	0.96	0.67	1.18
YPL129W	ANC1	uberp5_164	1.82	1.6	1.41	1.6	0.63	1.29	0.42
YBL112C		uberp5_164	0.9	0.56	0.67	1.01	1.67	0.79	1.55
YFL035C		uberp5_164	1.99	1.14	1.86	1.97	0.65	2.4	0.7
iCx009I		uberp5_164	0.87	1.28	1.04	0.9	0.81	1.01	0.97
YPR081C		uberp5_164	1.79	2.03	1.36	1.12	0.89	1.56	1.04
YGL260W		uberp5_164	1.49	0.63	1.71	1.68	0.89	1.63	1
YKL183W		uberp5_164	0.42	0.72	0.75	0.89	1.2	0.46	1.41
YPL064C		uberp5_164	0.96	0.85	0.79	0.87	1.26	1.2	0.96
iOx555I		uberp5_164	0.85	1.15	0.56	0.72	1	0.63	0.96
iMx038I		uberp5_164	0.65	0.78	0.68	0.91	1.5	1.03	2.44
iIx115I		uberp5_164	0.82	1.02	1.21	1.28	0.95	1.19	1.06
YOR189W		uberp5_164	1.03	0.83	1.07	0.97	1.16	1.52	0.87
YPR147C		uberp5_164	1.12	1.4	1.38	1.2	0.95	1.11	1.33
iOx221I		uberp5_164	0.54	0.52	0.38	0.43	1.3	0.19
iHx092I		uberp5_164	1.3	1.55	0.65	0.78	1.17	0.92	0.97
iDx569I		uberp5_164	0.54	0.27	0.51	0.6	1.02	0.45	1.19
YGL261C		uberp5_164	1.8	1.69	1.38	1.57	0.91	1.8	0.72
iHx158I		uberp5_164	2.77	0.94	1.65	2.03	0.4	1.8	0.4
iDx235I		uberp5_164	1.35	1.07	0.82	0.92	0.95	0.77	0.81
YFR052W	RPN12	uberp5_164	0.72	0.79	1.16	1.37	0.88	0.82	1.96
iNx264I		uberp5_164	0.76	0.41	0.8	0.71	1	0.69	1.19
iJx341I		uberp5_164	0.9	0.52	0.72	0.69	1.5	0.62	0.99
iJx407I		uberp5_164	1.19	0.7	1.42	1.36	0.71	1.11	1.06
iPx513I		uberp5_164	1.56	1.46		1.72	0.55	2.04	0.36
YLR224W		uberp5_164	0.74	0.53	0.75	0.7	1.31	0.85	1.75
YER095W	RAD51	uberp5_164	0.43	0.28	0.56	0.66	1.47	0.41	1.51
YBR130C	SHE3	uberp5_164	1.33	1.59	1.44	1.37	0.94	1.36	0.68
YFR053C	HXK1	uberp5_164	0.8	0.65	1.22	0.92	0.97	0.66	1.07
YBL113C		uberp5_164	1.56	1.67	1.09	1.13	1.32	1.05	0.97
iOx490I		uberp5_164	1.46	0.69			0.76		0.54
iIx050I		uberp5_164	0.42	0.23	0.4	0.38	1.93	0.32	3.25
YPR082C	DIB1	uberp5_164	0.94	0.57		0.95	0.96	0.66	1.32
YKL184W	SPE1	uberp5_164	0.51	0.62	0.36	0.63	1.51	0.3	2.01
iOx556I		uberp5_164	0.92	1.63	0.44	0.65	1.28	0.74	1.13
iMx039I		uberp5_164	0.67	1.08	0.73	0.65	1.33	1	1.28
iIx116I		uberp5_164	0.67	0.8	0.58	0.87	1.17	1.01	1.37
YPR148C		uberp5_164	0.8	0.77	0.72	0.8	1.33	0.54	1.52
YLR225C		uberp5_164	0.56	0.57	0.87	0.93	1.3	0.75	1.34
YGR010W		uberp5_164	1.26	1.16	1.25	1.22	0.87	1.26	1.11
iOx222I		uberp5_164	0.66	0.46	0.45	0.51	1.17	0.56	1.64
iHx093I		uberp5_164	1.9	1.77	1.13	0.93	0.88		0.52
iDx170I		uberp5_164	0.66	0.51	0.82	1.06	0.7	0.53	1.34
iHx159I		uberp5_164	0.89	1.25	0.99	1.05	1.02	0.93	1.02
iDx236I		uberp5_164	1.8	0.73	1.02	1.21	0.68	1.14	0.43
iNx265I		uberp5_164	2.44	2.7	1.75	1.7	0.37	2.77	0.25
iJx342I		uberp5_164	0.77	0.41	0.6	0.61	1.13	0.5	1.07
YFL036W	RPO41	uberp5_164	1.09	1.04	0.98	1	1.27	0.99	1.24
iJx408I		uberp5_164	1.82	0.97	1.4	1.23	1.13	1.09	0.75
YPL065W	VPS28	uberp5_164	1.42	1.22	1.18	0.92	0.9	1	0.88
iPx514I		uberp5_164	0.75	0.8		0.71	1.09	0.66	1.15
YER096W	SHC1	uberp5_164	0.68	0.93	0.96	0.87	1.23	0.92	1.57
YFR054C		uberp5_164	1.22	1.55	1.55	1.15	0.69	1.25	0.81
iIx051I		uberp5_164	0.75	0.69		0.45		0.42	0.89
iOx491I		uberp5_164	1.07	0.67	0.9	1.09	0.85	1.22	0.66
YGL262W									0.66
YLR160C	ASP3-4	uberp5_164	0.61	0.35	0.68	0.63	1.53	0.76	1.26
YKL185W	ASH1	uberp5_164	0.48	0.73	0.57	0.62	1.41	0.62	1.55
iOx557I		uberp5_164	0.72	1.31	0.88	0.76	1.16	1.15	1.9
iIx117I		uberp5_164	0.54	0.58	0.6	0.62	1.58	0.79	2.22
YGR011W		uberp5_164	0.87	0.5	1.04	1.3	0.76	0.85	0.93
iOx223I		uberp5_164	0.65	0.5	0.55	0.64	1.38	0.7	2.14
iKx300I		uberp5_164	0.56	0.54	0.6	0.56	1.43	0.51	1.38
YML102C-A		uberp5_164	0.49	0.33	0.34	0.35	2.68	0.24	1.46
YML100W	TSL1	uberp5_164	1	1.05	0.87	1.09	1.04	1.13	0.74
iDx171I		uberp5_164	0.8	0.26	0.61	0.71	0.88	0.98	0.67
iHx094I		uberp5_164	1.71	1.37	0.98	1.04	0.93	0.94	0.41
YGR280C		uberp5_164	0.74	0.78	0.78	0.68	1.62	0.38	1.88
YKL186C	MTR2	uberp5_164	0.53	0.66	0.47	0.79	1.31	0.49	1.39
iDx237I		uberp5_164	1.63	1.16	1.02	1.2	0.73	1.56	0.84
YBR131W	CCZ1	uberp5_164	1.36	1.01	1.3	1.48	0.78	1.77	0.97
iNx266I		uberp5_164	1.25	1.3	1.21	1.17	0.89	1.59	0.59
iJx343I		uberp5_164	0.56		0.46	0.44	1.7	0.37	1.07
YFL037W	TUB2	uberp5_164	0.36	0.4	0.51	0.55	2.46	0.39	1.25
YPR083W		uberp5_164	0.72	1.1		1.23	1.08	0.54	1.29
[truncated: 10,966 more rows]
