# Supplementary material for: Genome-Wide Mapping of the Cohesin Complex in the Yeast Saccharomyces cerevisiae
Source: PLoS Biol. 2004 Jul 27;2(9):e259. doi: 10.1371/journal.pbio.0020259 (PMC490026; doi:10.1371/journal.pbio.0020259)
Supplement: Dataset S9 — File Rec8-3HA_SK1. (710 KB TXT). [file pbio.0020259.sd009.txt]

INAME	GENE	CHR	UP3_30_t4	UP3_86_t4	UP3_186FR_t6	UP3_190FR_t6	UP3_187FR_t8	UP3_191FR_t8	UP3_188FR_t10	UP3_87_t10	UP3_29_t12	UP3_89_t12
			1.41	1.34	1.17	1.4	1.37	1.17	1.43	3.23	1.49	2.37
YEL054C	RPL12A		0.42	0.8	0.65	0.66	0.74	1.01	1.28	0.8	0.54	1.1
iDx545I			0.42	0.45	1.96		1.51	1.48	1.38		0.47	0.71
iBx028I			0.43	0.41	0.85	1.06	0.69	0.87		0.73	0.87	0.55
YER137C			1.23	1.29	0.89		1.03	0.89	0.98	1.1	1	1.06
iLx057I				0.7		1.63	1.47	1.37	1.78	0.59		0.37
iHx134I			0.72	3.25	0.23	0.18	0.32	0.23	0.45	2.7	2.45	2.41
iDx211I			0.72	2.57	0.6	0.57	0.61	0.57	0.65	1.24	1.02	1.51
YOR166C			0.91	0.52	1.28	1.66	0.89	0.87	0.88	1.64	0.7	1.03
iNx240I			0.62			1.1		0.7	1.42	1.02	0.7	0.36
YFL011W	HXT10		1.6	1.66	0.74	0.84	0.88	0.74	0.8	1.66	1.56	1.99
iNx306I			2.26	3.88	0.7	0.85	0.81	0.63	0.57	1.56	0.75	0.77
YDL097C	RPN6		0.4	0.65	1.93	1.83	1.39	1.34	1.78	0.51	0.55	0.59
YLR200W	YKE2		0.8	0.3	0.71	0.87	0.88	0.75	0.98	1.36	0.55	0.82
iGx177I			2.04	0.83	1.56	1.54	2.01	2.27		0.53	0.42	0.54
iMx283I			0.7	1.07	1.17	0.76		0.88	0.8	0.91	0.71	0.82
iMx349I				0.89	1.01	1.18	0.75	0.6	0.89	1.54	0.41	1.5
YKL160W			0.35	0.71	2.39	3.24	2.22	2.41	1.61	0.47	0.38	0.62
YOL083W			1.09	0.86	1.29	1.13	1.6	1.69	1.62	0.54	0.72	0.6
YPL041C			0.78	1.25	0.74	0.82	1.43	1.76	1.25	1.25	0.29	1.35
iMx015I			0.58	1.33	0.52	0.47	0.58	0.6	0.64	1.63		2.13
iOx532I			1.02	1.24	0.59	0.54	0.55	0.63	0.53	2.51	1.62	1.46
YLR201C			0.26	0.85	1.75	2.48		2.16		0.76	0.25	0.72
iBx297I			0.47	0.68	0.95	0.81	1.23	1.07	1.22	0.78	0.95	0.75
YOL149W	DCP1		1.4	2.04	0.66	0.45	0.57	0.57	0.57	2.34	1.84	1.87
iDx480I			0.78	1.03	0.79	0.77		0.63	0.65	1.23		1.23
YEL055C	POL5		1.12	1.15	0.58	0.82	0.61	0.59	0.53	1.78	1.2	2.38
iDx546I				0.32		1.94	1.14	0.98	1.08	0.53	0.37	0.88
iBx029I					0.76	0.89	0.88	0.92	0.98	1.5	0.75	0.7
YER138C			1.67	1.94	0.92	0.84	1.33	1.27	1.14	1.58	1.29	1.58
YKL161C			0.75	0.74	1.47	1.22	1.36	1.46	1.22	0.64	0.52	0.58
iLx058I			4.09	4.07	0.36	0.33	0.57	0.48	0.55	1.94	1.21	1.65
iHx135I			1.19	0.4	1.23	1.35		1.63		0.34	0.5	0.25
iDx212I			0.73	1.39	0.88	1.03	1.23	1.06	1.26	1.43	1.29	1.01
YOR167C	RPS28A		0.67	0.59	0.94	1.01	1	1.29	0.96	0.73	0.7	1.26
iNx241I				1.63			0.39	0.34	0.55		1.34	1.99
YFL012W			1.2	1.43	1.1	1.2	0.87	0.75	0.89	1.55	0.71	1.6
iNx307I			1.61			0.73		0.52		1.26	1.79	2.27
YJR018W			0.62	1.06		1.19	0.87	0.77	0.79	0.72	0.7	0.91
YDL098C	SNU23		1.08	1.93	1.17	0.98	1.08	1.29	1.16	0.86	0.77	0.73
YPR124W	CTR1		1.1	0.52	1.79	2.12	1.31	1.12	1.59	1.39	0.87	0.58
iGx178I			0.85	1.17		0.74	0.76	0.83	0.74	1.69	1.12	1.41
YPL107W			0.68	1.81	1.03	1.05	0.72	0.77	0.89	0.93	0.82	0.92
YER072W			0.61	0.38	1.99	1.9	1.91	1.82	1.25	0.91		0.77
iMx284I				0.47	1.33	1.19	1.46	1.1	0.67	0.71	0.49	0.58
YFL013C			0.98	1.37	1.27	1.45	1.35	1.49	1.13	1.1	0.79	1.1
YOL084W			0.65	1.35	2.01		2.42	2.38	2.51	0.49	0.58	0.6
YJR019C	TES1		0.91	0.52	0.85	0.78	0.86	1.2	0.79	0.82	1.16	0.91
YAL058C-A			0.25	0.42		1.04	0.59	0.79		1.21	1.06	0.91
YPL042C	SSN3		0.82	1.95	0.77	0.74	0.71	0.89	0.64	1.23	1.64	1.97
iOx533I			0.75	0.91			0.91	0.88		0.6	0.4	0.62
iMx016I				1.44		2.29	2.16	2.89	2.08	0.36	0.38	0.36
YLR202C			0.68	1.18	2.03	3.53	1.58	1.62	2.26	0.64	0.42	0.57
iBx298I			1.14		0.76	0.75	0.89	0.89	0.83	0.98	1.08	1.3
iDx481I			0.99	0.99		0.71	1	1.07		0.97	1.02	0.89
iHx070I			2.77	1.32	1.53	1.33	1.11	1.08	1.04	0.88	1.9	1.29
iDx547I			0.91	0.89	0.77	0.62	0.94	0.97	1.23	0.91	0.89	1.22
YER139C			0.5	1.51	1.32	1.32	0.94	0.91	0.89	1.63	1.01	1.68
YOL085C			1.31					1.92
YKL162C			0.85	1.73	1.28	1.54	1.25	1.13	1.11	0.95	0.83	1.12
iLx059I			3.1	4.1		0.41	0.46	0.43	0.45	3.38	2.34	2.38
iHx136I				0.66	0.84	0.77		0.82		0.62	0.45	0.29
iDx213I			0.73	0.31	1.48	1.41				0.85	0.84	0.54
YFR030W	MET10		1.14	2.26	0.44	0.53	0.53	0.52	0.48		2.41
iNx242I			1.35	0.75	1.17	1.18	1.01	0.87	1.18	1.36	0.62	1.09
iNx308I			4.31	8.34				0.3		5.93	4.68	6.07
iCx190I			0.86	1.29	0.38	0.41	0.35	0.56	0.29	2.78	1.77	2.72
YPR125W			1.03	0.84	0.94	1.19	1.09	0.85	1.1	1.31	0.8	0.83
iGx179I				0.64	0.96	0.92	0.89	1.72	1.08	0.72		0.54
YPL108W			0.85	0.7	1.42	1.02	1.08	1.07	1.54	1.16	0.61	1.04
iMx285I			0.91	1			0.4	0.34	0.39	1.02	1.37	2.15
YER073W	ALD5		1.41	1.93		0.84	0.79	0.74	0.88	1.59	1.28	1.57
YFR031C	SMC2		1.24	1.45			0.82		0.79	1.16	1.02	1.12
YEL056W	HAT2		1.45	1.18	0.65	0.64	0.77	0.92	0.72	0.85	0.91	1.19
YPR060C	ARO7		1.52	2.38	0.5	0.55	0.52	0.4	0.69	2.76	0.89
iOx534I			0.73	1.01	1.29	0.8	1.84	1.43	1.82	0.6	0.64	0.83
iMx017I			2.35	0.72	1.7	1.95	2.02	2.49	1.83	0.46	0.49	0.45
YOR168W	GLN4		0.68	0.91		1.24	0.77	0.65	0.69	2.88	1.38	1.54
YLR203C			0.41	0.63	1.86		2.06	2.07	2.11	0.77		0.61
YPR126C			0.52	0.31	0.74	0.8	0.97	0.78	1.02	1.51	0.99
iBx299I			0.67	0.76	0.88	0.93	0.81	0.96	0.95	0.82	1.5	0.68
iOx200I			6.42	9.26	0.36	0.39			0.28	3.17	2.58	2.62
YPL109C			0.6	0.49	1.9	2.84	1.57	1.58	1.43	1.7	0.56	0.69
iDx482I							0.89	1
YDL099W			1.32	1.35	1.66	1.89	1.29	1.32	1.65	1.42	0.93	0.58
iHx071I			9.05	5.07	0.14		0.17	0.15	0.14	6.61	4.89	6.49
YEL057C			2.13	0.75	1.09	1.4	1.03	0.84	1.09	0.76	1.77	1.01
iDx548I			0.83	0.57		1.37	1.14	1.21	1.13	0.75	1.1	0.71
YOL086C	ADH1		0.37	0.49	3.9	4.19	2.62	2.62	3.6	0.33	0.42	0.66
iHx137I			1.46	0.36	0.8	0.64	0.86	0.72	1.13	1.13	0.76	0.46
iDx214I				1.33	2.16	2.09	1.52	1.46	1.02	0.39	1.45	0.97
YOR169C			0.87	1.47			0.44	0.59	0.41	1.75	1.93	1.76
iJx320I			0.63	0.63			1.5	1.5	1.27	0.82		0.61
iNx243I			0.6	0.93	1.07	1.19	0.98	0.92	0.66	1.19	0.72	1.77
YFL014W	HSP12		0.58	1.22	1.2	1.35	0.93	0.78		1	1.66	0.73
iNx309I			1.21	2.18		0.28	0.33	0.32	0.24	3.59	2.31	2.66
iCx191I			1.37	1.87	0.43			0.48	0.37	2.87	2.52	2.87
YPL043W	NOP4		1.75	2.22	0.49	0.34	0.44	0.52	0.51	2.14	2.1	1.66
iMx286I				0.32		1.01	0.99	0.93	1.44	1.17	0.3	0.48
YER074W	RPS24A		1.38	1.19	0.72	0.6	0.45	0.64	0.54	1.86	0.82	1.34
YFR032C			0.59	0.44	1.37	1.01	1.35	1.73	1.2	0.46	0.44	0.37
YFL015C			0.65	0.4	1.69	1.71	1.41	1.84	1.64	0.71	0.45	0.35
YPR061C			0.86	0.68		1.4		1.42	0.99	1.38	1.16	1.01
YGL240W	DOC1		0.76	0.52		3.12	2.93	2.76	2.53	0.68	0.62	0.54
YKL163W	PIR3		0.52	0.66	1.25	0.93	1.16	1.32	1.11	1.26	0.8	0.75
YPL044C			1.12	1.2	0.78	0.64	0.69	0.65	0.69	2.31	2.32	1.41
iOx535I			0.92						0.67			1.8
iMx018I			0.64	2.06	1.08	1.18	1.28	2.03	1.04	0.68	0.72	0.62
iOx201I			2.7	2.93	1.24	1.05	1.01	0.84	1.2	0.65	1.16	0.57
iDx483I			0.58	0.71	1.35	1.32	1.64	1.72	1.12	0.88	0.56	0.68
YER075C	PTP3		1.99	1.39	0.63	0.59	0.6	0.58	0.5		1.53	1.64
iHx072I			1.85	0.98	1	1.03	1.03	1.21	1.16	1.08	0.96	0.98
iDx549I			0.8	0.81	1.31	1.26	1.06	1.02	1.21	0.58	0.77	0.86
YKL164C								0.58
YOL087C			1	1.47	1.11	0.9	1.36	1.39	1.28	0.54	0.7	0.59
iHx138I			0.59	0.87			0.98	0.68	0.82	0.95	1.02	0.78
iDx215I			3.54	0.84	0.42	0.48	0.53	0.47	0.64	1.16	0.78	2.31
iNx244I			1.41	1.44	0.33	0.36	0.32	0.24	0.33	2.96	2.9	2.45
iJx321I			1.2	0.4	1.34	1	0.82	0.89	1.06	1.17	0.71	0.84
iCx192I			1.07	1.54	0.57	0.59		0.7	0.44	1.11	2.06	1.82
YPR127W			0.47	1.36	0.69	0.82	0.82	1.05	1.12	1.49	1.2	0.54
YLR204W	QRI5		0.68	0.66	1.39	1.94	1.16	1.1	1.4	1.12	0.51	0.83
YMR153C-A			0.94	2.44	0.57		0.64	0.48	0.75	1.7	0.82	1.31
iMx287I						1.89		1.44	1.46	0.35		0.41
YFR033C	QCR6		0.6	0.95	2.31		1.59	1.86	1.78	0.71	0.48	0.58
YEL058W	PCM1			0.71	1.17		1.17	1.37	1.39	0.53	1.02	1.13
iOx470I				0.45	0.88	0.82	1.11	0.87	0.87	1.23	0.77	0.93
iIx030I			0.75	0.71		0.72	1.23	1.16	1.29	1.16	1.21	1.44
YFL016C	MDJ1		0.67	1.19	1.08	1.12	1.38	1.21		1.43	0.85	0.75
YGL241W			0.94	0.87								0.97
iOx536I				0.43	1.73	1.73		1.59		0.35	0.43	0.53
iMx019I			1.43	1.46	0.65	0.67		0.65	0.73	1.73	1.67	1.19
YPR128C				0.36	0.88	1.27	0.73	0.65	0.81	1.61	0.88	1.67
YLR205C			0.66	1.53	0.53	0.56	0.57	0.77	0.58	1.7	1.05	1.42
iOx202I			1.63	1.18		2.06	2.17	2.11	1.72	0.89	0.99	0.98
iDx484I			0.63	0.8	0.87	0.81	0.94	0.79	0.78	0.53	0.67	0.88
YER076C			1.12	0.97	1.28	0.97	0.93	1.06	0.9	1.18	0.8	0.72
iHx073I			1.57	1.88	0.59	0.57	0.69	0.6	0.52	1.69	1.63	1.84
iDx150I			0.63	1.63	0.31	0.32	0.41	0.36	0.49	2.39	1	1.45
YOL088C	MPD2		0.68	0.49	1.33	1.45	1.68	1.61	1.85	0.56	0.59	0.74
YKL165C	MCD4		0.94	1.11	1.01		0.72	0.67	0.73	0.96	0.71	1.19
YGL242C			0.51	0.37	1.65	1.67	1.13	1.11	1.45	1.15	0.49	0.47
iDx216I			1.14	0.7	1.12	1.37		1.93	1.5	0.51		0.36
iHx139I			0.48	1.03		0.84	0.93	0.86		0.91	1.21	0.55
YBR110W	ALG1		1.6	1.11	0.96	1.03	0.81	0.94	0.71	1.86	1.27	1.04
iNx245I			1.01	1.57	0.77	0.63	0.62	0.51	0.6	1.66	1.74	1.86
iJx322I			0.32	1.14	0.89	0.82	1.08	1	1.17	1.2	0.66	1.2
YPR062W	FCY1		0.43	0.48	1.36	1.47	1.31	1.16	2.19	1.05	0.6	0.29
iCx193I			1.27	0.92	0.49	0.3	0.45	0.52	0.45		3	2.42
YPL045W	VPS16		0.63	0.61	1.14	1.61	1.09	1.12	1.12	1.14	1.11	0.97
iMx288I			0.55	0.77	1.67	1.98	1.48	1.27	1.71	0.69	0.5	0.49
YFR034C	PHO4		0.22	0.49	2.88	2.54	2.43	2.82	3.76	0.34	0.5	0.35
YEL059W			1.06	1.18		0.54	0.82	1.08	0.86		1.09	1.04
YBR111C	YSA1		0.96	0.77	0.7	0.7	0.45	0.43	0.53	2.15	1.47	1.59
iOx471I			1.89	0.86		0.55		0.49		1.68	1.99	1.92
iIx031I			1.79	1.3	1.42	1.66	1.86	1.96	2.43	0.57	1.12	0.53
YFL017C	GNA1		0.84	0.74	1.07	1.3	0.7	0.78	1.2	1.61	0.83	2.57
YPR063C			0.64	0.87			1.48	1.81	1.8	0.61	0.78	0.47
YPL046C	ELC1		0.29	0.46	1.22	1.17	1.44	1.6	1.41	0.43	0.29	0.58
iOx537I			1.02	0.55	0.83	0.87	0.9	0.76	0.75	0.85	0.98	0.89
iOx203I			1.77	1.83	0.3	0.35	0.48	0.39	0.47	2	1.34	3.02
iDx485I						1.1		0.9
YER077C			1.01	0.63	1.06	1.12	1.1	1.1	1	0.68	0.93	1.24
iHx074I			1.15	0.64	1.69	1.69		1.65	1.32	0.35	0.7	0.48
iDx151I			1.02	0.43	0.6	0.68	0.94	0.65		1.77	0.65	0.92
iNx180I				0.71	2.04	1.8	1.5	1.43	1.49	0.36	0.66	0.22
YOL089C	HAL9		1.06	1.45	0.48	0.43	0.51	0.48	0.52	2.14	1.79	2.37
YKL166C	TPK3		0.36	0.78	0.73	0.96	0.87	0.84	0.76	1.08	1.29	0.91
iDx217I			1.13			2.65				0.4	0.76	1.05
iNx246I				1.29	1.71	1.61	1.1	1.13	1.06	1.31		1.53
iJx323I			0.73	0.88	0.57	0.56	0.82	0.84	0.83	1.22	0.96	0.96
YLR140W			1.19	2.29	0.6		0.7	0.86		1.5	1.19	1.18
iCx194I			1.34	1.47	0.4	0.42	0.5	0.65	0.58	2.06		2.31
YPR129W	SCD6		0.46	1.47			0.86	0.84		1.64	0.83	1.17
YLR206W	ENT2		0.98	1.14	2.43	3.05	2.39	2.53	2.65	0.78	0.63	0.71
iMx289I			0.29	0.53		1.22	1.54	1.71	1.85	0.31	0.43	0.58
YFR035C			0.5	0.4	2.17	2.39	1.89	2.03	1.48	0.56	0.57	0.5
YBR112C	CYC8		1.06	1.01	1.15	1.38	1.09	1.17	1.19	1.27	0.9	1.34
iOx472I				1.01		1.66	1.55	1.4	1.15	0.42	0.8	0.7
iIx032I			1.18	1.3	1.22	1.45	1.25	1.06	1.35	0.77	0.67	0.78
YGR260W			0.97	1.28	0.6	0.54	0.51	0.63	0.62	1.47	1.06	1.3
YFL018C	LPD1		1.46	1.04	1.58	1.71	0.79	0.85	0.96	1.69	1.69	1.33
YGL243W	TAD1		0.6	0.96	0.7	0.8	0.95	0.85	1.58	1.25	0.68	1.02
iOx538I			1.02	0.55				1.14		0.73	0.78	0.62
iOx204I			2.89	3.33	0.83	0.87	1.07	1.09	0.98	1.25	0.84	1.45
iDx486I			0.61	0.77	1.28	1.37	1.39	1.24	1.2	0.62	0.84	0.82
YER078C			0.94	1		0.8	1.02	1.28	1.07	0.81	0.78	0.69
iDx152I				0.66	1.17	1.14	1.17	1.12	1.14		0.58	0.41
iHx075I			1.05	1.4		1.26	1.04	1.03	1.13	0.97	0.52	0.72
YGR261C	APL6		1.27	1.3	0.54	0.77	0.6	0.65	0.55	2.79	1.46	2.43
YKL167C				0.76	1.45	1.35	0.81	1.01	1.23	0.85		0.66
iNx181I			0.73	0.87	0.91	0.82	0.87	0.75	1.04	1.09	0.83	0.73
iDx218I			0.9	0.41	0.99	0.98	0.93	0.99	0.76	0.71	0.67	1.47
iNx247I			0.58	0.63	2.3	2.76	2.42	2.57	2.65	0.58	0.53	0.7
iJx324I			1.33	1.2			1.09	1.31		0.57	0.68	0.68
iPx430I			1.49	0.99	0.47	0.4	0.52	0.47	0.53	1.99	0.81	1.17
YPR064W				0.33	0.72	1.48			1.29	0.73	0.74
YLR141W	RRN5		0.68	0.67	0.98	1.32	1.02	0.91	1.1	1.36	0.66	1.07
iCx195I			0.87	0.96	0.48	0.46	0.44	0.64	0.42	2.03	1.49	2.23
YPL047W				0.72	1.14	1.27	1.68	1.47	1.56	0.63	0.87	1.2
YLR207W	HRD3		0.55	0.42	1.52	1.52	1.72	2.11	1.31	1.15	0.84	0.61
YBL030C	PET9		0.69	1.38	1.23	1.13	1.27	1.45	1.38	0.94	0.94	1.13
iOx473I			0.63	1.06	0.71	0.59		0.84		0.52	0.97	0.67
iIx033I			0.51	0.66	2.8	3.42		2.74	2.83	0.29	0.41
iEx110I			5.09	3.45	0.44	0.52	0.45	0.31	0.31	2.77	2.57	3.05
YFL019C			1.43	2.34	0.31	0.27	0.36	0.32	0.61	2.74	1.99	2.57
YGL244W	RTF1		0.43	1.28	1.53	1.63	1.38	1.31	1.68	1.39	0.47	1.5
iOx539I			0.96	1.06	0.52	0.51	0.58	0.54	0.66	0.98	0.99	1.15
iOx205I			1.49	1.22	1.08	1.44	1.4	1.33		0.63	0.76	0.91
iDx487I			2.37	3.74	0.17	0.15	0.19	0.18	0.21	5.15	4.72	3.39
iHx076I			0.68	0.92	0.85	0.96	0.91	0.91	0.77	0.84	0.8	0.73
iDx153I			1.43	2.56			0.81		0.87	1.52	0.92	0.44
YGR262C			0.44	0.54		1	1.14	1.22	0.96	1.08	0.69	0.93
iNx182I			1.15	0.98				0.5	0.82	1.88	1.28	0.85
YKL168C	KKQ8		0.51	1.64	0.53	0.67	0.38	0.41	0.42	2.14	0.96	1.29
iDx219I			0.96	1.2	0.58	0.64	0.49	0.45	0.48	1.73	1.35	1.19
YBR113W				0.51	1.47	1.53	1.51	1.5	1.55	0.9		0.81
YFR036W				0.55	0.91	0.91	0.82	1.16	1.61	0.68		0.47
iNx248I				0.51	1.88	2.3	3.19	2.35	2.58	0.79	0.39	0.66
iJx325I			1.94	0.9			1.14	1.05		0.85	0.73	0.54
iPx431I			1.21					0.66	0.78			1.34
YPR065W	ROX1		1.01	1.19	1.09	1.23	1.19	1.07	1.21	0.58	0.48	0.8
YLR142W	PUT1		0.54	1.81	0.95	1.23	0.71	0.68	0.61	1.94	1.54	1.43
iCx196I			0.93	0.94		0.5	0.41	0.66	0.39	2.3	1.52	2.17
YPL048W	CAM1		0.75	0.33		2.53	1.89	2.59	1.65	0.73	0.63	0.49
YLR208W	SEC13		1.12	1.37	1.07	1.18	0.74	0.72	0.52	1.66	1.36	1.03
YER079W			0.79	1.04	1.88	2.06	1.58	1.67	1.61	0.66	0.5	0.86
YFR037C	RSC8		0.73	0.91	1.13	1.23	1.1	1.12	1.14	1.73	1.05	1.21
YLL060C	GTT2		0.4	0.41		4.8	2.59	2.75	1.02	0.51	0.67	0.58
iOx474I				0.79						0.61		1.11
iEx111I				2.28	0.55	0.55	0.42	0.39	0.68	2.75		1.94
iIx034I			1.65	1.96	0.66	0.73	0.7	0.69	0.66	2.37	1.84	2.31
YGL245W			0.48	0.73	1.72	1.95	1.61	1.54	1.65	1.31	1.28	1.27
iOx140I			1.2	1.51		1.8		1.21	1.1	0.59	0.84	1.09
YPL049C	DIG1			0.4	2.63	3.27	2.19	2.21	2.35	0.67	0.38	0.52
YLR209C			0.5	0.54	1.21	1.4	1.3	1.5	1.31	0.67	0.61	1.3
iOx206I			1.31	1.96	0.83	0.74	0.94	0.91	0.7	1.24	1.12	1.38
iDx488I			1.62	1.57	0.83	0.88	1.23	1.07	1.16	1.29	0.58	0.85
YMR100W	MUB1		1.05	0.49	0.48	0.38	0.43	0.39	0.43	2.17	1.77	1.67
iDx154I				1.77		0.53		0.54		0.79		1.03
iHx077I			0.61	1.19	1.35	1.36	0.82	0.71		0.93	0.44	1.4
YGR263C			0.18	0.72	0.67	0.77	0.86	0.82	0.7	2.01	1.11	1.88
iNx183I				2.36		2.26	2.53	2.42	2.8	0.76	0.66	0.38
iJx260I			0.72	0.84		0.41		0.44	0.6	2.44	1.49	1.93
YKL169C			0.25	1.41		0.38	0.31	0.34	0.42	5.07	1.2	3.33
YGL246C	RAI1		0.21	1.55	1.24	1.33	1.03	0.99		1.94	1.2	0.86
YBL031W	SHE1		1.01	0.98	0.69	0.94	0.67	0.65	0.79	1.71	1.14	1.85
YBR114W	RAD16		1.1	1.2	0.64	0.81	0.82	0.71	0.95	2.46	1.7	1.4
iNx249I			1.01	1.8	1.25	1.03	1.18	1.02	1.05	2.1	0.98	1.81
iJx326I			0.64	0.62	1.17	1.15	1.41	1.39	1.39	0.52	0.31	0.43
iPx432I											0.9	1.05
YPR066W	UBA3		1.09	0.56	1.25	1.36	0.9	0.74	1.58	1.4	0.63	1.09
YLR143W			1.21	0.9	0.84	0.88	0.6	0.7	0.59	2.05	1.79	1.69
YMR101C	SRT1		0.54	1.38	0.55	0.61	0.44	0.46	0.6	1.79	1.03	2.01
iCx197I			0.95	0.99		0.4		0.61	0.42	1.55	1.2	2.04
YGL180W	APG1		0.69	0.66	1.32	1.41	1.27	1.21	1.49	1.24	1.14	1.22
YBR115C				1.42	0.69	0.72	0.73	0.6	0.77	2.38		1.98
iEx112I			3.11	2.35			0.61	0.59	0.72
iOx475I			0.57	0.59	0.66	0.57	0.86	0.61	0.87	0.73	0.64	1.46
iIx035I			0.51	0.77	1.23	1.4	1.3	1.36	1.16	1.03	0.75	0.88
YLR144C	ACF2		1.08	1.31	0.8	1.02	0.94	0.85	1.01	2.19	1.41	1.93
iOx141I				0.39	1.62		1.4	1.43	1.58	0.8		0.67
YNL310C			0.54	0.79	1.48	1.95	1.78	1.51		0.63	0.86	0.62
iOx207I				0.99		0.55		0.62		0.96	1.08	1.01
iDx489I			0.42	0.66	1.55	1.59		1.47	1.09	0.3	0.42	0.86
iHx078I			0.72	2.84		0.54	0.62	0.49	0.77	0.58	1.48	1.4
iDx155I				0.78	1.75	2.61	1.68	1.46		0.66	0.35	0.55
YGR264C	MES1		0.48	0.61	1.14	1	1.09	1.25	1.11	1	0.92	0.8
iNx184I				0.67	3.28	2.88	2.21	1.77		0.48	0.58	0.26
iJx261I			2.34	1.84	0.4	0.48	0.38	0.36	0.41	1.97	1.86	1.97
YBL032W			0.88	0.52	1.58	1.73	1.28	0.95	0.94	1.68	0.84	1.48
iJx327I			0.26	0.8	1.41	1.42	1.22	1.05	0.91	0.86	0.62	1.18
YLL061W	MMP1		1.68	1.03	1.33	1.31	1.01	0.96	1.12	1.21	0.7	1.45
YFR038W			1.13	0.81	0.61	0.62	0.49	0.54	0.63	1.88	1.37	1.5
iLx510I				0.35	0.99	1.28	1.16	1.22	1.03			0.71
iPx433I			2.55	0.72		1.09	0.74	0.67		2.7	0.61	1.02
YPR067W	ISA2		1.09	0.69	1.1	0.78	1.01	0.91	0.83	1.39	1.09	1.06
YMR102C			0.74	0.85	1.17	0.88	1.4	1.31	1.47	0.86	1	0.78
iCx198I			0.93			0.65					1.56	1.36
YBR050C	REG2		0.92	1.31	2.17	2.14	1.9	2.06	2.62	0.46	0.69	0.28
YBL033C	RIB1		1.2	0.78		2.45		1.63	1.51	0.54	0.61	0.55
YGL181W	GTS1		0.45	1.67	3.15	3.36	2.42	2.88	2.58	0.66	0.4	0.38
YBR116C										0.97
YFR039C			2.01	1.45	0.52	0.65	0.63	0.7	0.79	1.78	1.64	1.9
YLL062C			0.5	0.73	1.1	1.33	0.87	0.89	0.94	1.32	0.56	1.05
iOx476I			0.97	1.22		0.42	0.53	0.49		1.05	1.21	1.4
iIx036I			0.7	0.68	0.8	0.77	0.87		1.1	1.23	0.67	0.9
iEx113I				0.87	1.37	1.23	1.44	1.23	0.75	1.36	1.1	1
YPR068C	HOS1		1.09	0.44	0.82	1.04	0.72	0.71	0.83	1.88	1.12	1.13
YGL247W				0.89	0.87	0.89	0.78	0.67	0.79	0.97	0.89	0.52
iOx142I				1.53	1.86	1.57		1.35	1.34	0.36	0.46	0.34
YNL311C			0.56	1.12	0.79	0.57	0.75	1.02	0.81	1.31	1.07	1.36
iOx208I				1.48	0.54	0.51	0.51	0.45	0.41	1.53	1.07	1.39
iDx090I						0.94		1	0.89
YGL182C			0.53	0.56	3.42	2.61	2.44	2.66	2.6	0.43	0.2	0.41
iDx156I			1.07	1.01				0.68	0.92	0.91		0.76
iHx079I			0.7	2.88	1.57	1.56	1.48	1.57	1.73	0.49	0.8	1.18
iNx185I			2.57	0.59	1.34	1.22			0.97	0.83	0.69	0.43
iJx262I			1.1	0.88		1.03		0.76	0.84	0.57	0.67	1.5
iJx328I			1.09	2.37		0.18	0.28	0.35		3.7	3.27	4.24
iLx511I				0.59		1.74		1.34				0.36
iPx434I			2.1	0.37	1.55	1.05	1.02	0.69	1.12	1.14	0.58	0.95
YLR145W			2.77	0.52	1.85	1.69	1.52	1.9	1.35	1	0.84	0.91
YMR103C			0.71	0.72		1.1	1.24	1.29	1.18		0.88	0.6
iCx199I			1.49	1.35	0.49	0.48	0.46	0.59	0.54	1.77	1.73	1.56
iPx100I				0.98	0.6	0.58	0.79	0.83	0.57	0.67	0.37	1.03
YBL034C	STU1		0.75	1.15	0.94		1.1	1	1.01	0.86	0.79	0.81
YBR117C				0.73	2.21		1.77	1.49	1.87	0.47		1.02
YLL063C	AYT1		0.89	0.86	0.76	0.8	0.87	0.85	0.86	2.33	0.54	1.68
iOx477I			0.55	0.7				1.55		0.66	0.58	0.45
iIx037I			0.84	1.54	0.48	0.29		0.67		1	1.34	1.43
iEx114I			1.96	1.6		0.64		0.59	0.65	1.3	1.46
YGR265W			1.01	0.2	2.54	3.11	2.16	2.47		0.79	0.76	0.92
YPR069C	SPE3		0.65	0.37	1.1	0.8	1.19	1.08	1.2	1.37	1.2	0.41
YLR146C	SPE4		1.3	1.48	0.66	0.75	0.95	0.8	0.83	1.96	1.94	1.67
YDR300C	PRO1		0.54	0.62	1.54	1.6	1.42	1.89	1.51	0.66	0.58	0.62
YGL248W	PDE1		0.84	1.39	1.15	1.22	1.44	1.29	1.53	1.73	0.47	0.65
iOx143I				0.39	1.18			1.23	1.24	0.75	0.53	0.37
iKx220I			0.84	2.44	0.49			0.48	0.55	1.25	1.03	1.2
iOx209I			1.88	2.81	0.57	0.59	0.54	0.53	0.41	1.06	1.8	1.31
YML020W			1.48	1.56	1.46	1.39	1.31	1.55	1.3	0.7	0.72	0.92
iDx091I				0.57	0.69	0.68	0.74	0.66	0.87	1.89	1.34	0.74
YGL183C				0.76	1.99	2.39		2.04	2.48	0.55	0.48	0.54
iDx157I			0.55		0.39	0.42	0.48	0.42	0.5	1.7	1.11	1.46
YBR051W			1.92	2.16	1.88	2.04			1.9	0.84		0.59
iNx186I			1.49	0.71		0.4	0.44	0.31	0.41	2.73	1.32	2.83
iJx263I				0.38		1.26		1.44	1.27	0.42	0.9	0.83
YLR080W			0.66	1.47	0.67	0.6	0.55	0.53	0.57	1.4	1.27	1.72
iJx329I			0.65	0.68	1.43	1.14	1.51	1.61	1.52	0.72	0.78	0.78
YML021C	UNG1		1.45	0.76	2.06	2.57	1.73	1.54	1.92	0.93	0.75	0.55
iPx435I			0.9	0.96	0.63	0.68	0.56	0.56	0.79	1.27	1.11	1.49
iLx512I			1.21	1.2	0.72	0.7	0.99	0.85	0.79	0.87	0.83	0.81
YMR104C	YPK2		0.91	1.09	1.58	1.78	1.3	1.21	1.3	0.92	0.55	1.05
iPx101I			0.7	0.94	0.63	0.54	0.52	0.64	0.58	1.02	1.32	1.36
YNL312W	RFA2		0.26	0.91	0.98	1.35	0.78	0.73	0.74	1.5	0.85	1.81
YBR052C				0.52	1.93	2.36	1.45	1.45	1.54	0.76	0.58	1.11
YBL035C			0.89		0.67	0.66	0.66	0.61	0.65	2.36		1.91
YLL064C			1.28	1.39	0.79	0.91	0.91	1.08	0.89	2.63	1.49	1.97
iOx478I			0.51	0.66	0.5	0.5	0.61	0.54	0.7	1.74	0.99	0.96
iIx038I			0.64	1.27	0.82	0.86	0.74	1.1	0.75	1.14	1.12	0.99
iEx115I			2.02	1.72	0.88	0.8	0.96	0.87	0.94	0.86	0.97	1.07
YGR266W			0.44	0.52	1.36	1.44	1.32	1.84	1.6	0.67	0.5	0.68
YLR147C	SMD3		0.92	1.86	0.66	0.57	0.69	0.75	0.73	2.15	1.62	1.6
YGL249W	ZIP2		0.5	1.72	2.19	2.21	1.81	1.83	1.7	0.73	0.58	1.3
iOx144I			2.7			1.74		1.14			1.81	0.32
iKx221I			0.62	1.33	0.55	0.49	0.6	0.81	0.56	1.19	0.98	1.09
YNL313C			0.43	0.86	0.85	0.79	0.8	1.07	0.8	1.31	0.93	1.24
iDx092I					0.67	0.65		0.72		0.73		0.83
YGL184C			0.44	0.82	1.44	1.75	1.97	2.02	2.27	1.08	0.3	0.42
iDx158I			1.48	1.6	0.58	0.57	0.54	0.62	0.57	1.86	1.07	1.4
YGR267C	FOL2		1.4	0.44	1.06	1.35	1.25	1.23	1.68	1.27	0.47	0.37
iNx187I			1.56	1.07	0.26	0.31	0.31	0.26	0.44	3.3	2.67	2.16
iJx264I			1.92	1.78		0.48	0.5	0.46	0.69	2	1.53	1.01
YCR010C			0.48	1.12	1.07	1.06	1.12	1.19	1.05	1.17	1.53	1.36
iPx370I			1.27	0.72	0.8			0.66	0.83	1.68	1.22	1.22
YLR081W	GAL2		1.02	1.01	0.66	0.82	0.69	0.98	0.83	1.1	0.92	1.01
YBR118W	TEF2		0.93	0.98	1.55	2.17	1.56	1.31	1.45	1.98	0.9	1.15
YDR301W	CFT1		1.48	1.94	0.9	0.62	0.63	0.62	0.6	1.8	1.32	1.35
iPx436I			0.84	0.37	0.69	0.63	0.64	0.62		2.07	1.44	1.32
iLx513I			0.46	0.41	1.09				1.08	0.61	0.67	0.68
YMR105C	PGM2		0.67	1.37	1.45	1.2	1.87	1.68	1.74	0.66	0.51	0.74
iPx102I			3.58	1.7		0.42	0.54	0.6		0.86	2.08	1.65
YBR053C			1.16								0.84	0.58
iEx050I			0.47	0.53		0.63		1		0.57	0.6	0.6
YBL036C			1.69	2.63	0.34	0.38	0.31	0.35	0.35	5.1	3.16	4.24
YLR082C	SRL2		0.95	0.45	0.64	0.67	0.9	0.93	0.77	1.19	1.59	1.38
iOx479I					1.4	1.5	1.19	1.49	0.94	0.66		0.34
iIx039I				0.25	0.66	0.51		0.92		1.32	1.19	1.53
iEx116I			1.72	0.98	1.33	1.48	1.8	1.65	1.7	1.17	0.72	0.68
iOx145I			1.57
iKx222I			1.53	4.44				0.29	0.22	3.43	2.46	4.52
YML022W	APT1		2.13	1.89	1.15	1.21	1.4	1.63	1.26	0.28	0.39	0.74
iDx093I								0.53
YGL185C			0.33	1.84	1.56	1.69	1.76	2.03	1.67	0.67	0.67	0.71
iDx159I						0.76			0.8	1.24		1.18
YGR268C			0.6	0.4	1.83	2.02	1.55	2.14	2.17	0.51	0.25	0.46
iJx265I			1.55			1.54				0.35		0.38
iNx188I				0.53	2.49	2.21	2.1	1.9	1.48	0.68	0.69	0.57
YCR011C	ADP1		0.83	0.82		1.6	1.27	1.18	1.14	1.01	0.59	0.93
iPx371I					0.9	0.71		0.56		1.49	0.95	0.77
YBR119W	MUD1		1.45	1.94	0.55	0.62	0.52	0.46	0.72	2.51	1.39	2.53
YLL065W	GIN11		0.74	1.37	1.12	1.35		1.23	1.07	3.68	1.59	2.58
YML023C			3.07	2.39	1.09	1.49	1.19	1.03	0.81		1.4	1.87
YDR302W			1.49	2.39	0.26	0.26	0.37	0.31	0.38	3.65	1.84	2.82
iPx437I			0.68	0.63	0.9	0.88	0.85	0.77	0.86			0.67
iLx514I			0.63	0.27		2.25	1.94	2.05	1.92		0.4	1.03
YLR148W	PEP3		0.64	0.52	1.24	1.67	1.38	1.31	1.37		0.96	0.98
YFR031C-A	RPL2A		1.6	1.86	0.79	0.92	0.75	0.73	0.73	1.83	1.69	1.56
YMR106C	YKU80		0.55	0.41	3.25	3.13	2.78	2.51	2.32	0.61	0.66	0.34
iPx103I			0.37	1.09		1.05	0.76	0.82	0.77	1.27	0.92	0.58
YNL314W	DAL82		0.63	0.69	1.04	1.14	0.89	0.79	1.22	1.58	1	0.97
iEx051I			0.99	1.43	2.33	1.95	2.27	2.34	1.59	0.62	0.53	0.37
YLR083C	EMP70		1.21	0.81	1.2	0.84	1	1.21	0.97	1.09	0.6	0.88
YHR160C	PEX18		0.52	0.6	2.03	1.42	1.79	2.24	1.27	0.35	0.69	0.62
iOx080I			1.27		0.58	0.62		0.6		0.91	0.93	1.19
YLL066C			1.05	1.28	0.67	0.76	0.94	0.92	0.73	2.75	1.67	2.28
YDL220C	CDC13		0.72	1	0.8	0.75	0.9	0.78	1.01	0.7	1.25	0.85
iEx117I			2.5			0.72	0.78	0.72			1.59	2.08
YLR149C			0.94	1.18		0.52	1.1	1.13		0.69	0.71	0.81
YDR303C			1.2	0.79	0.37	0.35	0.28	0.33	0.41	2.67	1.43	2.34
iKx223I				1.72	0.83	0.95	0.79	0.81	0.75	1.72
iOx146I			0.93	0.6	0.99	1.07			1.16	0.68	0.67	0.87
iGx300I			2.11	1.97		0.6	0.8	0.65		1.28	1.38	1.74
YNL315C	ATP11		1.16	1.39	1.12	1.19	1.13	1.28	0.74	1.34	1.24	1.32
YMR040W			1.09	0.86		2.82	1.65	1.5	1.82	0.34	1.45	0.62
YIL100W			0.3	0.85	2.43	1.85	2.54	2.93	2.31		0.36	0.3
iDx094I			1.07	0.34	2.53	2.81	2.58	2.78	3.6		0.39	0.94
YGL186C			0.77	0.63	1.53	1.54	2.16	2.06	2.35	0.87	0.47	0.71
YBR054W	YRO2		1.38	2.43	0.65	0.62	0.65	0.53	0.64	2.07	1.18	1.66
iNx189I			1.97	2.39	0.44	0.42	0.55	0.46	0.68	1.15	0.82	0.92
iJx266I			1.11	1.3	0.75	0.99		0.71	0.89	1.01	0.94	1.04
iBx420I			1.43	0.94				0.54		1.29	1.09	2.43
YBL037W	APL3		1.75	0.82	0.6	0.84	0.51	0.53	0.54	3	1.94	3.01
iPx372I			0.84			0.62	0.96	0.73	0.52	1.24		0.55
YMR041C			0.99	0.93	1.51	1.42	1.76	1.62	2.22	0.33	0.47	1.07
YIL101C	XBP1		1.34	0.61	1.72	2.26	1.65	1.67	2.04	0.9	0.63	0.63
iPx438I			0.75	0.93	1.04	0.82	0.96	0.7	1.15	0.75	0.75	1.31
iLx515I			1.61	2.01	0.61	0.7	0.61	0.56	0.66	1.6	1.97	1.27
iPx104I			0.48	0.4	1.66	1.77	1.64	1.73	1.43	0.47	0.74	0.34
YBR055C	PRP6		1.16								0.92	1.43
iEx052I			1.49	0.66		2.23	1.52	1.76	1.75	0.48	0.42	1.29
YLR084C							0.93	0.92	0.99
YHR161C	YAP1801		0.92	0.82	0.77	0.81		0.8	0.85	1.1	1.09	1.08
iOx081I			0.75	0.43	0.68	0.76	1.43	0.81	0.72	1.22	1.28	1.6
YLL067C				1.19	0.9	1.08	1.23	0.97	0.94	3.2	1.61	2.37
YGR269W			0.83	0.49		3.03	2.51	2.54	1.96	0.42		0.67
iEx118I			1.68	2.31	0.71	0.66	1.22	0.98	1.06	0.77	0.82	0.56
YDR304C				1.1	1.27	1.34	1.45	1.24	1.22	0.54		0.63
YCR012W	PGK1		3.14	0.75	0.64	0.78	0.64	0.59	0.7	1.87	1.45	1.91
iKx224I			1.34	0.56		2.22		1.6	2	0.64
iOx147I			1.95	0.88	0.54	0.36		0.47	0.53	1.76	1	1.11
iGx301I			3.36	1.88	0.94	0.89	1.27	1.19	0.65	1.51	1.1	1.44
YNL316C	PHA2						0.79	0.7			1.08	1.22
YML024W	RPS17A		0.6	0.81		0.65	0.73	0.98	0.94	1.11	1.12	0.55
iDx095I				0.39	1.52	1.66		1.4	1.53	0.46		0.53
YMR107W						2.86		1.91	1.79			0.52
YGL187C	COX4		0.22	0.52	1.78	1.66	1.79	1.97	2.12	0.17	1.24	0.21
iJx267I			0.74	1.69			0.41	0.53	0.41	1.72	1.24	1.6
iBx421I			0.45	0.59		0.92	1.03	1.26	1.06	0.84	0.94	0.95
YCR013C			1.7	1.7	0.63	0.64	0.52	0.44	0.51	2.62	1.7	1.75
YBL038W	MRPL16		0.54	0.44	2.76	2.83	1.64	2.19	1.96	0.64	0.33	0.81
iPx373I			0.28	0.78		1.5	0.95	0.72	1.21	1.48	1.06	1.06
iFx010I			0.42	0.5	0.74	0.76	0.77	0.7	0.71	1	0.49	0.71
iLx450I			0.6	1.22	1.04	1.21	1.18	1.16	1.05	1.33	0.83	0.71
YDL221W			1.01	1.08	0.9	0.87	1.51	1.63	1.44	1.03	1.05	0.94
YML025C			0.37	0.54	1	1.42	1.27	1.31	1.11	1.38	0.91	0.85
YIL102C			0.98	2.11	1.4	1.41	1.24	1.12	0.87	1.87	0.7	0.95
iLx516I				1.15	0.49	0.46	0.54	0.49	0.58	1.61		0.85
iPx439I				0.26		0.75	1.28	1.33	1.42		1.88	0.79
YNL250W	RAD50		1.65	0.83	1.11	1.39	1.01	0.96	0.99	1.04	1.13	1.25
iPx105I			0.91	0.84		0.97		0.94		0.42	0.94	0.64
iAx130I			0.99	0.95	1.07	1.42	1.16		1.12	1.17	1.2	1.14
iGx570I							0.99	0.77	0.85
iEx053I			0.85	0.66		1.36		1.33	1.61	0.61		0.47
YBL039C	URA7		0.74	2.54	0.64	0.75	0.87	0.83	0.63	1.45	1.07	1.64
YLR085C	ARP6		0.5	0.79	2.42	1.93	1.95	2.43	2.11	0.47	0.53	0.52
iOx082I				2.05		0.7	0.65	0.51	0.57	1.12	0.69	1.58
YDL222C			0.72	1.03		0.62	0.73	0.62	0.71	1.2	1.65	1.06
iEx119I			1.04	1.37	0.96	0.87	1.07	0.87	1.47	0.82	1.08	1.33
YDR305C	HNT2		0.54	1.39	1.65	1.82	1.58	1.46	1.06	0.4	0.74	0.62
YNL251C	NRD1		0.59	0.56	1.68	1.67	1.61	2.25	1.42	0.53	0.53	0.55
iOx148I			3.36	2	0.32	0.3	0.38	0.31	0.47	2.08	1.68	2.35
iKx225I				0.93	1.35	1.83	1.28	1.37	1.33		0.58
iGx302I			1.24	1.42	0.82	0.99	0.84	0.94	0.81	1.37	0.93	0.89
YMR042W	ARG80		0.28	0.69	2.13	3.11	2.33	2.62	2.02	0.4	0.82	0.4
iDx096I			0.79	0.58	1.07	0.89	1.05		0.92	0.56		0.62
YMR108W	ILV2		1.23	1.13	2.07	2.09	2.35	2.35	1.66	1.07	0.69	0.54
YGL188C			1.38			1.33		1.17			0.9	0.67
YBR056W			1.48	0.91	0.8	0.66	0.58	0.45	0.65	1.53	0.97	1.01
iJx268I			1.11	0.79		0.78	0.94	0.93	0.9	0.61		0.63
iBx422I			1.02	0.82	0.54	0.57	0.81	0.77	0.73	0.85	0.54	0.57
YCR014C	POL4		1.16	2.2	0.83	0.83	0.8	0.73	1.04	2.08	1.02	1.72
iLx451I				0.66				2.89		0.58		0.41
iPx374I				1.32	0.66	0.74	0.53	0.67		1.25	2.21	2.04
iFx011I			0.78	1.49	0.74	0.66	0.68	0.85	0.72	1.33	0.71	0.79
YHR162W			0.54	0.86	1.34	1.38	0.95	1.25	1.12	1.03	0.82	0.65
iPx040I			0.89	0.7	0.79	0.88	0.71	0.59	0.84	1.28	0.96	0.84
YML026C	RPS18B		0.66	1.98	0.8	0.85	0.83	1.15	1.05	0.87	0.88	1.41
iLx517I				1.04	0.51	0.49	0.63	0.41	0.52	2.45	0.98	1.04
iPx106I			1.54	0.81		0.53		0.92	0.92	1.21	0.82	0.7
YNL317W	PFS2		0.83	0.46	1.04	1.07	0.76	1.07	0.83	0.83	1.09	0.74
YBR057C	MUM2		0.49	2.84	0.64	0.76	0.53	0.48	0.64	1.93	1.11	2.02
iEx054I				0.68		1.53		2.14		0.3		0.37
iAx131I					0.81	1	1.06	1.1	1.14
iGx571I			0.98							1.19	0.98	1.1
YDR240C	SNU56			0.36		3.12	2.26	2.39	1.79	0.49	0.39	1.01
iOx083I			1.04	0.54		0.35	0.81			0.88	1.28	1.59
iKx160I			0.53	0.95	0.88	0.86	0.71	1.11	0.84	0.85	1.07	1.11
YDL223C			0.83	1.02	1.27	1.07	1.15	1.36	1.18	0.58	0.86	0.85
YDR306C			0.68	0.85	0.85		0.89	1.19		0.85	0.57	0.86
YNL252C	MRPL17		0.48	1.38	0.89	1.11	0.91	1.09	1.55	1.12	0.96	0.88
iKx226I					0.51	0.75	0.61	0.32	0.56
iOx149I			1.91	1.78				0.47	0.48	1.63	1.23	1.44
iGx303I			0.75	1.86	0.95	1.05	0.77	0.6	0.81	1.88	0.88	1.32
YMR172C-A			0.46	0.82	1.05	1.02	1.16	1.27	1.24	1.2	0.72	0.67
YAL034W-A	MTW1		2.26	2.6	0.26		0.27	0.27	0.34	3.6	3.04	4.57
YNL318C	HXT14		1.26	1.09	0.7	0.73	0.91	0.87	0.86	1.6	1.07	1.57
YMR043W	MCM1		0.67	0.79	1.57	1.29	1.48	1.7	1.46	0.79	0.71	0.84
YNR001C	CIT1		3.68	4.53	0.75	0.65	0.76	0.76	0.67	3.77	3.5	2.85
YIL103W			1.51	1.04	2.1	2.12	1.4	1.27	2.24	1.3	0.34	0.81
iDx097I				0.31		1.42	1.68		1.45	0.65	0.33	0.53
YMR109W	MYO5		2.66	2.89	0.39	0.37	0.35	0.35	0.31	4.04	3.14	3.14
YGL189C	RPS26A		1.11	2.17	1.03	1.39	1.16	1	0.93	0.76	1.36	0.97
iJx269I			0.66	0.58		0.92	0.83	0.59	0.76	0.83		1.16
iBx423I			0.69	0.53		0.35	0.46	0.64	0.47	1.53	0.93	1.16
YCR015C			1.51	0.64	0.96	0.92	0.99	0.93	1.05	1.34		1.05
iLx452I				1.31	1.4	1.58	1.92	1.89	1.89	0.38		0.42
iFx012I			1.82	1.13	1.02	0.64		1.3	1.02	0.72	1.05	0.67
iPx375I			0.81	1.18	0.72			0.6	0.78	0.75	0.87	0.83
YLR086W	SMC4		1.03	0.9	0.93	1.23	0.78	0.78	0.78	1.22	1.48	1.29
YHR163W	SOL3		1.1	0.44	3.61	3.53	1.79	1.77	1.98	0.51	0.52	0.56
iPx041I			0.45	0.8		0.94	0.76	0.75	1	1.2	0.57	1.38
YIL104C			0.84	1.03	1.27	1.39	1.29	1.36	1.33	1.69	0.76	0.84
iLx518I				0.88	1.88	1.52	1.4	1.27	1.66	0.48	0.81	0.7
iPx107I			0.88	0.4	1.75	1.62	2.35	2.64		0.45	0.77	0.47
YBR058C	UBP14		1.03	1.46	0.65	0.6	0.76	0.62	0.74	1.34	0.89	1.11
iGx572I			0.82	1.36	0.76	0.9	0.8	0.69	0.83	1.04	0.91	0.98
iEx055I			0.42	0.53		1.8	1.75	1.82	2.32	0.52	0.71
iAx132I			0.68	1.39	0.78	0.88	1.29	0.99		1.61	1.19	1.22
YHR164C				0.47	2.78	2.6	1.71	1.53	1.04	1.39		0.68
YLR087C			0.9	0.97		0.61	0.76		0.77	0.92	0.74	0.96
iOx084I			0.81	1.35				1.27	1.19			1.14
iKx161I			1.45	1.71	0.44	0.41	0.43	0.63		1.25	1.09	0.93
YDL224C	WHI4		1.49	1.21	0.43	0.59	0.41	0.38	0.42	2.95	2.25	2.5
iKx227I				0.57	0.5	0.55	0.46	0.45	0.58	2.06	1.21	1.52
iGx304I			1.07	0.85	0.75	0.68	1.17	0.98	0.99	1.14	1.32	1.25
iMx410I			0.79	0.27		1.62	1.38	1.5	2.19	0.49		0.44
YMR044W			1.61	1.33	0.56	0.47	0.53	0.49	0.6	1.62	1.76	1.95
YNR002C	FUN34		0.89		1.06	1.01	1.46	1.57	0.81	1.13	1.48	1.33
iDx098I			1.14	2.08				0.56	0.79	0.74	1.27	0.94
YML027W	YOX1		0.79	0.94	0.96	1.16	0.79	0.75	0.71	1.15	1.8	1.2
iBx424I						0.8		0.6		0.72	1.43	1.7
YDR241W			1.72		1.21	1.45	1.17	1.17	0.93	0.82		1.16
iPx376I			2.05	1.31	0.65	0.74	0.9	0.83	0.64	0.73	1.54	0.69
iLx453I			0.37	0.28	2.48	2.67	1.78	1.73	1.69	0.59	0.39	0.32
iFx013I			0.4	1.13	0.99	0.99	1.06	1.02	1.07	1.18	1.14	0.45
YMR045C			1.44	1.87	0.74	0.58	0.9	0.87	0.82	1.72	1.47	1.66
iPx042I				0.98	0.87	0.88	1.16	1.1		0.75	0.92	1.49
YIL105C			0.57	0.88	1.43	1.34	1.26	1.19	1.17	1.22	0.86	0.86
iLx519I						0.98	0.88	0.92				0.85
YDR307W			1.01	1.09		0.87	0.8	0.74	0.65	1.27	0.9	1.21
YNL253W			0.37	1.09	1.4	1.29	1.19	1.45	1.05	1.24	0.47	0.99
iPx108I				0.25			1.82	2.03		0.42	0.42	0.17
YNL319W			0.88	0.52	1.04	0.47	0.61	0.77	0.59	2.09	1	1.52
YBR059C	AKL1		1.46	0.7	1.44	1.95	1.42	1.39	1.26	1.27	1.01	1.51
iGx573I			0.57	1.85		1.04	0.93	1.16	0.82	0.73	0.71	0.86
iEx056I			3.18	0.69	0.61	0.96	0.97	0.92	0.86	2.4	1.61	2.21
iAx133I			0.97	1.23	0.72		0.82	0.83	0.72	1.37	1.11	1.27
YHR165C	PRP8		0.45	1.44	1.14	1.18	1.26	1.27		0.67	0.85	0.88
iOx085I				0.88	1.15	1.12		1.06	1.01	0.63	0.58	0.58
iKx162I			0.47	0.68	1.74	1.99	1.36	1.76	1.99	0.95	0.44	0.79
YDR308C	SRB7		1.3	2.27		0.81		0.55	0.51	2.69	1.76	0.95
YNL254C				0.4	1.63	1.98	2.03	2.14	1.49	0.69	0.52	0.58
YCR016W			3.21	3.48	0.36	0.38	0.33	0.27	0.31	3.47	2.45	3.09
iKx228I			1.12	1.4	0.41	0.47	0.44	0.46		2.27	1.86	1.28
iGx305I			0.63	0.67	1.46	1.21	1.32	1.54	1.23	0.99	1.41	0.54
iMx411I			0.67	1.38	0.81	0.72	0.73	1.14	0.71	0.66	0.64	0.72
YNR003C	RPC34		2.07	2.06	1.27	1.3	2.06	1.87	1.76	1.01	0.78	0.86
iDx099I			1.68	0.58			0.88	0.95	0.71	0.64	0.61	0.96
YML028W	TSA1		0.58	1.04	0.76	0.7	0.89	1.21	0.83	0.86	1.56	0.75
iBx425I				1.31	1.27	1.54	0.96	0.98	1.39	1.26	0.83	1.65
YCR017C			0.85	1.13	0.67	0.68	0.86	0.59	0.78	1.41	0.93	1.09
YDR242W	AMD2		0.94	1.24	0.76	0.54	0.78	1.04	1.1	1.05	0.62	0.89
iPx377I			0.69	0.54	0.54	0.56	0.38	0.31	0.42	1.95		1.46
iLx454I			0.68	2.33	0.38	0.41	0.44	0.35	0.44	1.65		1.58
YLR088W					0.63	0.53		0.88	0.71	1.14		0.92
iFx014I			0.56	0.67	0.71	0.74	0.59	0.57	0.48	1.41	0.66	1.31
YMR046C			1.09	1.65	1.31	1.52	2.03	2.11	1.69	1.75	0.93	1.4
YDL225W	SHS1		1.33	1.17	0.35	0.28	0.35	0.3	0.35	3.32	2.36	3
iLx120I			1.03	0.52						1.08
iPx043I			0.78	0.32	0.8	0.82	0.97	0.8	0.88	0.72	0.52	0.49
iPx109I			0.59	0.31		2.25	1.47	1.81	1.47	0.63	0.37	0.63
YDL160C	DHH1		0.39	0.73	1.72	2.77	1.78	1.96	1.92	0.91	0.43	1.22
iGx574I			0.79	1.05	0.7	0.59	0.61			1.09	1.21	1.29
iEx057I			0.66	3.62	0.21	0.21	0.25	0.21	0.25	2.71	2.15	3.9
iAx134I			0.75	0.95	0.67	0.79	0.63	0.78		2.45	1.47	1.96
YLR089C			1.04	1.19	0.96	0.86	0.97	1.28	0.97	1.22		0.53
YHR166C			0.62	1.39	0.76	0.69	0.73	0.75	0.76	1.02		1
YDR243C	PRP28		0.91	1.05	0.61	0.62	0.79	0.69	0.67	0.84	0.5	0.93
iKx163I				0.62	1.18	1.49	1.76	2.01				0.28
iOx086I			0.51	1.07	1.04	1	1.33	1.24	1.47	0.6	0.4	0.33
iGx240I			1.25	1.01	0.97	1.16		1.16	1.28	0.51	0.66	0.57
YDL226C	GCS1		1.35	1.5	1.53	1.67	1.05	1.21	1.04	1.75	1.73	1.6
YDR309C	GIC2		1.57	0.84	0.81	0.99	0.76	0.68	0.76	1.42	0.84	1.09
YNL255C	GIS2		0.6	1.61	1.37	1.23	0.88	1.09	1.14	1.69	1	1.17
iKx229I				1.11		0.5				1.57	1.18	0.65
iGx306I			1.87	2.84	0.35	0.37	0.4	0.44	0.43	2.99	1.68	2.67
YIL040W			0.55	1.81		1.21	1.39	1.39	1.11	1.58	1.05	0.52
iMx412I				0.71			0.55	0.54		1.99		1.28
YIL106W	MOB1		0.51	1.25	0.73	0.87	1.01	0.93	1.34	1.22	1.34	1.04
YML029W			0.58	2.03	1.06	1.32	0.94	1	1.05	1.67	1.24	1.48
iBx360I			1.48	1.22	0.46	0.44		0.46		2.06	1.51	0.95
iBx426I			0.44	1.06	0.79	0.81	0.89	0.85	1.39	1.21	0.71	0.78
YCR018C					0.66					1.35		1.1
iPx378I			1.08	0.41		0.61	0.41	0.32	0.56	1.46	2.35	1.67
iLx455I			0.8	0.68	0.62	0.7	0.6	0.58	0.75	1.08	1.24	0.99
iFx015I			1.35	0.77	0.57	0.63	0.5	0.61	0.47	1.84	0.44	0.65
YMR047C	NUP116		1.19	1.13	0.76	0.75	0.87	0.78	0.72	1.42	1.25	1.13
iPx044I			0.57	0.82		1.24	0.91	0.74	0.91	1.23	0.54	1.56
iLx121I			0.81	2.01	1.32		1.56	1.46	1.2	0.76	0.48	0.41
YIL107C	PFK26		0.89	1.54	1.37	1.3	1.16	1.08	0.87	1.43	0.51	0.92
YNR004W			2.63	3.51	1.5	1.32	0.88	0.97	0.74	1.21	1.22	1.65
iGx575I			1.21	0.47	0.47	0.51	0.42	0.61	0.66	1.42	0.74	1.36
iEx058I			0.47	0.33	0.75	1		0.79	0.74	1.04	1.58	0.82
iOx087I				1.47								0.78
iKx164I				0.86		0.69	0.87	1.09	0.8	1.73		0.88
YDL227C							0.65		0.65			1.39
iGx241I			0.74	1.74	1.14	1.17	1.08	1.02	1.36	1	0.53	0.69
iGx307I				1.55						2.19		1.61
YIL041W			1.18	0.46	2.68	2.93	1.48	1.53	1.39	0.92	0.63	0.91
iMx413I				2.32	0.31		0.38	0.47	0.39	2.6	2.17	1.77
YNR005C			2.76	2.93	0.59	0.78	0.53	0.5	0.4	3.05	3.97	3.06
YOR230W	WTM1		0.36	1.28	1.13	1.62	1.15	1.09	1.7	1.36	0.44	0.6
iBx361I			0.74	0.48		1.18	1	1.08		0.79	0.6	0.62
iLx390I				0.39	1.04	1.37		1.39	0.74	0.97	0.67	0.58
iBx427I			1.1	0.74	0.69	0.7	0.65	0.55	0.69	1.54	0.81	1.31
YDL161W	ENT1		1.06	1.3	0.89	0.62	1.02	1.27	0.92	1.36	1.01	1.14
YIL042C			1	0.56	1.52	1.76	1.32	1.59	1.25	1.25	0.63	0.82
YDR244W				0.9			0.83	1.12	1.03	0.88		0.9
iLx456I				0.92	0.8	0.73		0.78	0.78	1.12		1.4
iPx379I			0.9	0.56	1.55	1.52	1.09	1.15	1.04	0.71	1.64	0.73
iFx016I			1.89	1.68	0.87	0.96	1.04	1.13	1.62	1.33	0.87	1.05
iDx610I			0.58	0.68	0.51	0.62	0.8	0.83	0.64	1.99	1.23	1.16
YHR167W			0.78	2.62		0.58	0.61	0.59	0.6	1.84	1.36	1.34
YNL190W			1.29	0.64	2.05	1.89	2.06	2.04	1.89	0.49	0.78	0.8
iPx045I			0.84			0.98			0.98		0.78
iLx122I			0.94	1.29		1.38		0.83	0.99	1.03	0.62	0.85
YNL256W	FOL1		0.4	0.91	1.02	1.4	0.92	1.01	0.84	1.65	0.86	0.97
iAx070I			4.23	3.92		0.18	0.28	0.22	0.28	2.67	2.8	3.9
YDL162C			0.43	0.39	1.65	2.04	1.65	1.5	1.65	0.72	0.6	0.59
iGx576I			1.17	0.74	1.23	1.41	1.15	1.78	1.23	0.63	0.61	1.02
iEx059I			1.09	0.46	0.97	0.94	0.93	0.98	1.24	0.57	0.65	0.73
iOx088I			0.8	4.46	1.15	1.09	0.96	1.02	0.99	0.78	1.17	0.95
iKx165I			0.44	0.4		2.28	1.08	1.45	1.28	0.62	0.56	0.39
iGx242I			1.58	0.73	1.02	1.2	1.41	1.4	1.59	0.59	0.87	0.72
YDL228C			1.46	0.67	1.11	0.97	0.75	0.68	0.65	1.83	1.36	1.26
YNL257C	SIP3		0.55	0.97	1.19	1.02	1.03	1.26	1.63	0.77	0.79	0.92
YCR019W	MAK32		0.7	1.35	0.94	0.93	0.89	0.82	1.06	1	1.31	0.97
iGx308I			1.68	2.77		0.67		0.56	0.48	1.58	1.89	1.01
iMx414I				0.75				0.5		1.73	1.79	1.65
YMR048W			1.51	0.5	1.36	1.61	1.36	1.49	1.34	1.47	0.45	1.27
YIL108W			1.16	0.74	1.01	1.27	0.78	0.99	0.92	1.98	0.89	0.99
YOR231W	MKK1		0.63	0.72	1.22	1.55		1.67	1.19	0.7	0.59	0.68
iBx362I				0.49		0.88	1.08	0.97	0.91	1.12	1.46	0.55
iLx391I				1.93	1.74	2.12	1.29	1.2		1.64	1.03	0.67
iBx428I			0.48	0.43		2.59		1.83	1.47	0.7		1.13
YIL043C	CBR1		0.41	0.7	1.06	1.38	0.81	0.8	1.17	1.17	0.8	0.92
iFx017I			1.16	1.95	0.8	0.98	0.89	0.93	0.88	1.08	0.82	1.42
iDx611I					0.23	0.21		0.32		2.21	1.54	2.43
iLx457I			1	0.97	0.52	0.6		0.7	0.83	1.34	0.95	1.21
YHR168W			0.85	1.54	0.59	0.46	0.35	0.3	0.33	2.39	1.43	1.93
YDR245W	MNN10		1.04	0.46	0.71	0.82		1.03	0.96	0.7	0.43	0.67
YNL191W			1.19	0.3	1.77	2.53	1.84	2.15	1.63	0.85	0.74	0.41
YMR049C			0.43	1.54	1.07	0.97	1.15	1.09	1.04	1.26	1.2	0.97
iPx046I			0.6	0.52	1.17	1	1.07	0.88		1.14	1.02	0.73
iLx123I			1.71	0.59	0.45	0.5	0.49	0.55	0.66	1.76	1.18	1.96
iHx200I			1.33	0.94	0.71	0.59	0.5	0.44	0.58	1.62	1.41	1.4
YIL109C	SEC24		0.75	0.54	0.98	1.13	0.97	0.86	1.09	1.93	1.52	1.9
iAx071I			5.12	2.49	0.36	0.43	0.38	0.34	0.27	3.12	2.14	3.35
YNR006W	VPS27		4.28	4.87	0.31	0.27	0.33	0.39	0.31	4.47	2.63	3.36
iGx577I			0.84	0.85	1.3	1.1	0.89	1.22	1	0.79	0.79	0.8
YAL043C-A			0.32	0.33	2.17	1.65	1.81	2.14	2.09	0.52	0.41	0.32
iOx089I			1.4	2.2	0.17	0.16	0.19	0.17	0.2	4.53	2.7	4.31
iKx166I			1.46	1.42		0.99	0.84	0.99	0.93	0.92	1.64	0.89
iGx243I			2.85	0.53	0.39	0.34	0.43	0.4	0.4	2.99	0.83	3.61
YNL258C				0.87	0.78	1.04	0.69		0.6	1.78	1.26	1.27
iGx309I			1.4	3.37	0.94	0.93	0.9	0.84	0.79	1.6	1.64	0.58
iMx415I			0.71	0.52	0.94	0.98	1.08	1.66	1.11	0.81	0.73	0.77
YNR007C	AUT1		3.36	5.68	0.4	0.57	0.51	0.54	0.46	3.39	2.29	2.11
YOR232W	MGE1			2.5	0.89	1.36	1.09	0.99	0.95	0.89	0.69	0.61
iBx363I			1.23	1.28	1.16	0.77	1.64	1.65		0.38	0.49	0.32
YDR180W	SCC2		0.87	1.16	0.89	0.87	0.9	1.19	0.88	1.13	0.81	1.04
iLx392I					1.02	1.16		0.58		1.25		0.66
iBx429I				1.69		0.61	0.4	0.32	0.35	3.42	1.86	3.06
YDL163W			0.41	0.31	1.21	1.23	1.27	1.3		0.76	0.52	0.91
YIL044C			0.57	0.43	0.91	0.81	0.72	0.74	0.9	1.65	0.93	1.79
iLx458I				0.75	1.5	1.33	1	1.01	1.07	0.58		0.44
iDx612I				0.65	0.83	1.09	1.09	1.01	0.61	0.41		1.26
iFx018I			1.21	1.32	1.03	0.86		1.15	1.24	0.67	0.93	0.53
YHR169W	DBP8		2.28	2.02		0.46	0.39	0.39	0.31	2.65	2.04	2.45
YDR246W	TRS23		0.55	0.5	1.28	1.13	1.33	1.31	1.91	0.75	0.45	0.63
YNL192W	CHS1		0.73	1.46	1.35	1.68	1.64	1.59	1.29	0.92	0.57	0.96
YDL229W	SSB1		0.78	1.66	0.8	0.69	0.7	0.84	0.68	1.54	1.13	1.48
YOL150C				0.47	0.74	0.91	1.04	1.08	1.3		1.51	1.29
iPx047I			0.95	0.99	0.21	0.2	0.21	0.17	0.21	3.85	3.55	3.72
iLx124I			0.86	0.88		1.51	1.11	1.04		0.74	0.57	1.21
iHx201I			0.42	1.06	0.67		0.63	0.57		1.99	1.29	1.08
YJL001W	PRE3		4.55	6.93	0.33	0.39	0.3	0.28	0.24	5.4	3.86	4.38
iAx072I			3.5	2.08	0.3	0.4	0.4	0.37	0.37	3.7	2.86	3.01
YDR181C	SAS4		1.03	1.6	0.38	0.46	0.5	0.48	0.52	1.97	1.46	1.74
YDL164C	CDC9		0.79	0.89	1.08	1.22	0.9	0.92	1.37	1.38	1.01	0.98
iGx578I			1.58	1.52	0.48	0.36	0.47			1.38	1.48	2.46
iKx167I			0.78	1.04	0.79	0.62	0.59	0.75		1.22	2.22	1
iGx244I			0.56	1.16	1.42	1.96	0.98	1.06	1.16	0.83	0.65	1.32
iMx350I			0.68	1.18	0.67	0.46	0.73	0.42	0.75	1.21	1.41	1.41
YNL259C	ATX1		0.47	1.49	0.59	0.57	0.45	0.6	0.71	1.63	1.57	0.86
YJL002C	OST1		3.32	5.41	0.54	0.45	0.49	0.46	0.42	4.6	2.98	3.77
iMx416I			0.88	0.63		0.42	0.62	0.71		1.23	1.08	2.18
YOR233W	KIN4		1.33	1.68	0.47	0.59	0.5	0.44		1.57	1.67	1.59
iBx364I			0.93	0.91	0.97	0.88	0.98	0.84	0.9	1.08	0.92	0.94
iBx030I			0.55	0.59	0.94	1.15	0.88	0.87	0.85	1.9	0.84	0.85
iLx393I			1.09	0.85		0.42		0.5		1.92	1.45	1.28
iLx459I			0.38	0.42		0.77	1.29	0.93	1.08	0.83		0.83
iFx019I			0.85	0.59	0.87	1.09	0.94	0.85	0.97	1.05	1.34	0.98
YDR247W			1.1	0.88	0.83	1.01		0.81	0.95	1.07	0.96	0.93
YNL193W			0.67	1.1	1.82	2.49	1.66	1.77	2.09	0.73	0.35	0.47
iLx125I			0.86	0.25	0.78			0.72	0.99	0.66		0.64
iPx048I			0.78	0.87	0.86	0.9	0.87	0.67	0.96	0.8	0.66	0.79
iHx202I			0.33	0.56	1.08	1.24	0.98	0.73	0.68	2.05	1.44	0.6
YOR234C			1.98	1.64	0.45	0.48	0.4	0.39	0.74	1.45		2.12
iAx073I			3.78	3.37		0.17	0.3	0.2	0.24	3.3	3.29	2.28
YNR008W	LRO1		2.72	3.17	0.94	1.03	1.06	1.15	0.9	1.62	1.5	1.55
iGx579I			0.72	0.75	0.88	0.78	0.8	1.22	0.91	0.81	0.71	0.84
YDR248C						0.59	0.79	0.76	0.81			1.07
YNL194C			0.82	1.53	1.85	1.72	2.38	2.23	1.64	0.44	0.35	0.53
iKx168I				1.76		1.56	1.1	1.46	1.06	0.76	1.06	1.29
iGx245I			0.85	1.4	1.15	1.43	1.1	1.02	1.15	0.76	0.74	0.9
iMx351I				0.94	0.94	0.98	0.73	0.81	0.85	0.89	1.49	1.5
YIL045W	PIG2		1.36	1.16	1.1	1.26	1.09	1.14	1.29	2.13	1.27	1.34
iMx417I			0.62	0.38	0.96	0.62	0.8	0.88	0.76	1.09	1.12	0.85
YOL151W	GRE2			0.51	0.81	0.79	0.94	0.98	0.84	0.84	0.67	0.84
iOx600I			1.48	1.31	0.54	0.46	0.51	0.46	0.57	3.27	2.34	3.01
iBx365I			0.59	0.8	0.33	0.35	0.45	0.42	0.44	2.62	1.59	2.1
iLx394I			1.33	1.81			0.71	0.73		1.77	1.89	1.68
iBx031I			1.31	0.99	0.46	0.55	0.38	0.33	0.38	2.62	1.13	2.03
YDR182W	CDC1		0.46	0.69	0.61	0.56	0.61	0.54	0.64	1.99	1.5	1.23
YDL165W	CDC36		0.65	0.35	0.71	0.72	0.81	0.77	0.84	1.68	1.31	0.52
iLx060I			0.74	1.25		1.83	1.69	1.33	1.21	1.18	0.9	0.56
iDx614I			1.18	1.56	0.66	0.75	0.66	0.69	0.63	2.36	1.49	1.83
iPx049I			0.41	0.46		2.05		2.09		0.44		0.79
iHx203I					0.75	1.02	1.43	1.64	1.84			0.51
iLx126I				0.59	0.75	0.87		0.6	0.85	1.25	0.7	1.35
YJR020W			1.39	0.44		1	0.76	0.59	0.93	1.17	1.44	1.09
YJL003W			4.29	7.77	0.36	0.5	0.33	0.3	0.27	5.37	4.69	5.96
iAx074I			2.34	2.64	0.43		0.41	0.39	0.51	2.06	1.92	2.24
YNR009W			2.33	4.02	0.45	0.56	0.34	0.31	0.37	3.74	2.5	3.58
iGx180I			0.56	0.93	1.31	0.66		1.38	1.2	0.81	0.73	1.45
YDL166C			0.39	1.82	1.1	1.24	1.03	0.99	1.22	1.12	1.02	1.03
YDR249C					0.76					1.33		1.49
YNL195C			1.57	1.04	1.52	1.89	2.23	2.31	2.28	0.76	0.42	0.49
iKx169I			0.68	0.34	1.58	1.79		2.35	2.12	0.7	0.55	0.36
iGx246I			1.05	1.86	0.68	0.42	0.64	0.83	0.59	1.29	1.16	1.3
YER140W			0.51	1.12	1.38	1.58	1.2	1.15	1.15	1.13	0.89	0.91
iMx352I			0.55	1.11	1.37	1.81	1.5	1.4	1.43	0.95	0.56	0.85
YJR021C	REC107		1.29	0.84	1.05	1.12	0.84	1.32	0.8	0.89	0.82	1.32
YIL046W	MET30		0.69	0.84	1.93	2.25	2.23	2.82	2.07	0.79	0.9	0.69
YJL004C	SYS1		5.83	7.51	0.24	0.21		0.18	0.21	10.4	5.6	7.09
iMx418I				1.14		1.67	1.53	1.94	1.46	0.72	0.47	0.43
YOL152W	FRE7		0.87	0.65	0.83	0.66	0.7	0.62	0.92	1.27	1.06	0.79
YPL110C			0.89	0.85	0.74	0.77	0.63	0.77	0.78	1.14	0.86	0.81
iOx601I			0.91	1.1	0.87	0.99	0.99	0.84	0.76	1.62	1.06	1.83
YOR235W	SNR17A		0.79	0.37	1.22	1.32	0.88	0.88		1.02	0.85	1.59
iBx366I			1.31	1.65	0.46	0.36	0.42	0.32	0.45	2.51	1.4	2.31
iLx395I			0.83			0.79	0.79	0.85	1.17	0.66	0.99	0.49
iBx032I			1.02	1.15	0.85	0.9	1.08	0.89	1.02	0.9	1.03	1.13
YDR183W			0.38	0.94	0.43	0.33	0.42	0.38	0.4	2.21	1.06	1.23
iLx061I			0.96	1.79	0.88	0.82	1.14	1.24	1.19	0.59	0.85	0.72
YIL047C	SYG1		2.38	1.57	0.43	0.68	0.38	0.35	0.43	3.86	2.56	3.49
iDx615I				0.3	0.88	0.91	0.9	0.92	0.83	1.88	0.75	1.36
YOL153C			0.44	0.63	0.91	0.82	0.84	1.19	0.94	1.45	1	1.27
iLx127I			1.34			0.95	0.62	0.67	0.71	1.83	1.36	1.68
iHx204I			0.74	1.85	0.69	0.88	0.59	0.61	0.59	2.09	1.49	1.7
iNx310I			0.77	2.41	0.45	0.51	0.46	0.43	0.5	2.56	1.45	1.88
iAx075I			1.53	1.46	0.7	0.7	0.9	0.79	0.74	1.28	1.39	1.27
YDR184C	ATC1		0.43	1.66	0.62	0.61	0.48	0.52	0.52	2.1	1.69	2.21
iGx181I			4.26	1.2	0.57		0.61	0.61	0.5	2.47	1.18	1.48
YDL167C	NRP1		0.54	1.11	1.16	1.21	0.93	1.13		1.31	1.02	1.04
YNL196C	SLZ1		0.6	0.62	2.47	2.78	2.4	2.41	1.43	0.45	0.43	0.48
iGx247I			0.77	1.42	0.88	0.88	1.13	1.31		1.36	0.59	1.14
YER141W	COX15		1.34	1.23	1.23	1.09	0.8	0.76	0.92	1.23	1.47	0.93
iMx353I			0.79	1.6	1.76	1.78	1.57	1.56	1.24	0.56	0.33	0.82
YOR170W			1.63	1.15	0.49	0.63	0.62	0.51	0.5	1.72	1.55	2.83
iMx419I								1.32	1.16	0.92		0.68
YOR236W			0.95	0.68		3.85	1.4	1.4	1.57	0.45		0.5
iOx602I			1.16	0.89	1.23	1.39	1.21	1.12	1.02	2.13	1.28	1.84
iBx367I			0.69	0.48	1.77	1.41	1.92	1.78	2.35	0.53	0.45	0.31
iLx396I			0.67	0.95	0.93	1	1.14	1	1.61	0.56	0.83	0.64
iDx550I			0.7	0.99	0.62	0.68	0.77	0.58	0.78	1.46	1.27	1.54
iBx033I			0.82	1.13	1.44	1.36	1.26	1.47	1.32	0.76	0.57	0.64
YER142C	MAG1		0.44	1.65	1.04	1.21	0.71	0.68	0.84	1.7	1.74	1.48
iLx062I			7.03	5.18	0.18	0.18	0.25	0.24	0.23	5.71	3.06	3.52
iDx616I					0.64	0.96	1.05	0.98	0.9	1.64		1.17
YOR171C	LCB4		0.87	1.19	1.04	0.95	1.22	1.28	0.77	1.05	0.73	1.62
iLx128I				0.37		1.17		0.61		1.68		1.96
iHx205I			0.74	1.94	0.8	0.64	0.58	0.5	0.82	1.66	1.7	1.54
iNx311I			3.34	4.1				0.35		2.79	2.52	2.51
YJR022W	LSM8		1.31	1.35	0.51	0.67	0.59	0.57	0.72	2.02	1.41	2.07
YJL005W	CYR1		2.37	2.32	0.65	0.52	1.01	0.71	0.68	1.36	1.44	1.51
iAx076I			2.7	1.23		0.35		0.44	0.5	1.74	1.74	1.25
YDR185C				1.9	0.86	0.98	0.51	0.47	0.8	2.5	1.38	1.28
YPL111W	CAR1			0.24	1.28	1.23	0.87	0.76	1.1	1.75	0.49	0.44
iGx182I			1.25	1.3	0.54	0.6		0.62	0.59	1.75	1.17	1.48
YNL197C	WHI3		1.22	0.58	1.37	1.99	1.9	1.79	2.08	1.04	0.48	0.82
iGx248I			0.8	0.67	0.9	0.85	1.01	1.36	1.05	0.72	0.7	0.71
iMx354I				0.4	1.51	2.05	1.66	1.33	1.73	0.46	0.33	0.99
YJR023C			1.1	1.13	0.57	0.51	0.58	0.58		1.72	1.21	1.84
YIL048W	NEO1		1.78		0.52	0.53	0.76	0.88	0.8	1.72	1.18	1.56
iMx020I			1.8	2.2	0.44		0.31	0.33	0.36	5.81	3.09	2
YJL006C	CTK2		2.32	3.73	1.48	1.43		1	0.81	0.99	0.32	1.61
YOL154W			0.46	1.17	0.73	0.67	0.74	0.75	0.9	1.28	1.77	1.37
YPL112C			1.08	0.43	2.65	1.52	1.43	1.81	1.16	0.35	0.38	0.48
iOx603I			0.68	1.26	1.12	1.77	1.14	1.24	1.07	2.87	1.43	2.2
YOR237W	HES1		0.72	0.74	1.99	1.68	1.33	1.15	1.15	0.67	1.28	0.88
iBx368I			0.27	0.77	2.45	2.86	2.14	1.92	2.27	0.49	0.39	0.57
YEL060C	PRB1		1.4			1.05		0.8			1
iBx034I			0.87	0.46		3.02	3.01	4.39	2.55	0.27		0.43
iLx397I				0.28		1.82		1.83		0.55	1.18	0.32
iDx551I			0.49	1.82	1.32	0.9	1.17	1.04	1.04	0.82	1.18	0.81
YDL168W	SFA1		1.06	1.42	1.4	1.83	1.11	0.99	1.28	1.8	0.84	0.99
iLx063I			2.12	1.72	0.75	0.79	0.58	0.65	0.49	1.88	2.58	2.09
iHx140I				1.48	1.39	1.54	1.39	1.4	1.45	1.07	0.75	0.23
iDx617I					1.03	1.44		1.07	1.19
YOL155C			0.94	1.14	1.04	1.06	1.25	1.17	1.17	1.16	0.87	0.98
iLx129I			1.01	1.24	0.67	0.65		0.71	0.76	1.44		0.96
iHx206I			0.97	1.63	0.68	0.71	0.42	0.44	0.49	2.27	2.43	1.54
iNx312I			1.98	3.35	0.76		0.91	0.89		1.61	0.97	1.77
iAx077I			1.74	0.76	0.63	0.54	0.65	0.49	0.69	0.87	0.84	0.8
YDR186C			0.94	1.01		0.8	1		1.2	0.53	0.81	0.84
iGx183I			0.76	0.92	0.63	0.64	0.76	0.74		1.36	1.03	1.07
YDL169C	UGX2		0.53	0.7	1.76	1.71	1.26	1.74		1.31	0.36	0.83
YNL198C			0.93	0.93	1.13	0.99			0.89	1.76	0.34	0.76
iGx249I			0.31	1.3	1.2	1.34	1.14	1.7	1.36	0.9	0.51	0.91
YER143W	DDI1		0.65	0.87	0.92	1.1	0.64	0.58	0.54	3.66	1.58	2.22
iMx355I				0.47	1.35	1.58	1.48	1.64	1.57	1.5	1.03	0.97
YJR024C			0.99	1.08	0.68	1.02	0.63	0.56	0.94	2.47	1.9	2.18
YIL049W	DFG10			0.32		3.66	2.4	2.22	2.13	0.8	0.8	0.9
iMx021I				0.69		1.13	0.84	0.94	1.29	1.08	1.8	0.95
YOR172W			1.22	0.95	1.35	1.72	1.55	1.48	1.48	0.93	0.84	0.89
YJL007C			1.06	1.13						1.27	0.91	1.11
YPR130C			0.41	1.25	0.8	0.71	0.65	0.56	0.76	1.8	0.8	1.21
YPL113C			0.98	1.2	1.47	1.52	1.09	0.97	0.94	0.67	0.84	0.72
iOx604I			0.85	1.29	1.47	1.92	1.75	1.77	1.37	2.42	1.37	1.87
YOR238W			0.53	0.32		1.63	1.61	1.52		0.8	0.75	0.94
iBx369I			1.15	1.22	2.88	3.42	2.5	1.95		0.83	0.61	1.05
YEL061C	CIN8		1.02	1.23	0.68	0.42			0.69	0.89	1.53	1.36
iLx398I				0.58	2.05		2.11	1.99	1.88	0.39	0.58	0.42
iDx552I			0.78	1.42	1.28	1.11	0.95	0.86	0.79	1.16	0.82	0.98
iBx035I			1.03	0.5	2.63	2.21	1.96	1.74	1.77	0.3	0.43	0.39
YER144C				1.56	0.75	0.73	0.74	0.69	0.81	1.86		2.06
iLx064I			1.27	3.24	0.5	0.41	0.52	0.3		2.12	1.02	1.47
iHx141I				1.76	1.31	1.42	1.07	1.03	1.4	0.91	0.44	0.45
iDx618I				1.35			0.66	0.64	0.68		1.2	1.41
iHx207I			1.12	1.34	0.69	0.73	0.46	0.46	0.45	2.52	2.08	1.48
iNx313I						1.15		1.02		0.64
iAx078I			0.98	0.62	1	0.63	0.95		1.06	0.88	0.67	0.58
YDR187C				0.65		1.87		1.48		0.42	0.53	0.53
iGx184I			0.73	0.57			0.62	0.71	0.58	1.67	1.18	1.83
iMx290I				1.64	1.48	1.34	2.05	1.94	1.53	0.33		0.25
YNL199C	GCR2		0.53	1.35	1.1	1.42	1.15	1.36	0.97	1.38	0.77	0.89
iMx356I												1.01
YOL090W	MSH2		1.57	1.04	0.56	0.69	0.57	0.64	0.51	2.31	1.82	1.72
YJR025C	BNA1		1.58	1.69	0.49	0.49	0.55	0.53	0.62	1.39	1.15	1.22
iMx022I			0.48	1.11		2.18	1.33	1.33	2.16	0.63	1.11	1.11
YOR173W			0.42	0.63	1.99	1.56	0.93	0.94	0.74	1.08	1.46	1.88
YJL008C	CCT8		1.45	2.15	1.42	1.35	1.02	1.06	0.8	1.8	1.24	1.8
YPR131C	NAT3		0.83	0.53		0.77	1	1.15		0.98	0.68	1.08
YOL156W	HXT11		0.7	0.74	1.49	1.2	1.3	1.18	1.02	1.19	0.74	0.83
iOx605I			1.01	1.32	1.24	1.65	1.74	1.52	1.18	2.08	1.35	1.7
YOR239W			0.99	0.94	1.42	1.37		1.03	1.02	0.72	0.85	0.89
iDx553I			0.84	0.82	0.46	0.49	0.55	0.48	0.43	1.05		1.38
iLx399I				0.35	1.97	1.85		1.91	1.38	0.59	0.6	1.14
iBx036I			0.92	0.64	1.19	1.31	1.09	1.02	1.15	0.86	0.83	0.74
YER145C	FTR1		0.38	0.58	2.12	2.2	1.54	2.01	1.7	1.01	0.65	0.43
iLx065I			8.83	9.57		0.59			0.79	1.31	3.06	3.66
iHx142I			0.76	2.13	1.01	1.07	0.92	0.75	1.29	0.9	0.47	0.41
iDx619I			1.89	0.76	1.03	1.64	1.28	1.29	1.2	0.74		0.7
YOL157C			0.88								1.16
iHx208I			0.98	1.26				0.5	0.53		1.52	1.71
iNx314I				1.7		1.14		1.01		0.8	0.66	0.64
iAx079I			2.42	2.73	0.81		1.02	0.86	0.88	1.07	1.12	1.2
iGx185I			1.95	1.2	0.83	0.92	0.85	0.82	0.94	0.96	1.09	0.78
YPL114W			0.52	1.1	1.5	1.31	0.97	1.41	0.94	0.61	0.97	0.55
iMx291I				0.33	1.74	2.23		1.56	1.73	0.49		0.22
YEL062W	NPR2		1.05	0.8	0.59	0.68	0.46	0.41	0.65	1.52	1.98	2.71
YFL020C	PAU5		1.34	1.41	0.84	1	0.94	1.18	0.97	2.63	1.36	1.89
iMx357I				0.88	2.56	3.05	1.73	1.59	1.21	0.96		0.56
YOL091W	SPO21		1.43	2.21	1.64	1.32	1.41	1.55	1.73	0.4	0.79	0.72
iOx540I			0.97	1.16	0.59		0.63	0.55	0.49	1.81	0.74	1.24
iMx023I			1	1.22	0.84	0.96		0.8	0.93	1.15	1.16	1.08
iIx100I			0.48	1.46		1.15	0.59	0.53	0.79	0.77	1.06	1.59
YOR174W	MED4		0.97	0.94	0.48	0.63	0.37	0.38	0.46	1.91	3.22	3.74
YPL115C	BEM3		1.36	0.7	0.75	0.96	0.64	0.69	0.65	1.72	1.4	1.5
iOx606I			0.91	1.22	1.07	1.49	1.48	1.13	1.03	2.2	1.25	1.82
YEL063C	CAN1		0.7	1.1	0.96	0.64	0.98	1.34	1.04	0.81	0.71	0.79
iDx554I			0.98	0.98	0.52	0.52	0.62	0.47		1.62	1.57	1.12
iBx037I			1.28	0.71	0.34	0.45	0.53	0.65	0.5	1.87	1.41	4.2
YDR188W	CCT6		0.57	0.56		1.52	1.74		2.38	0.29	0.39	0.34
iDx220I			1.4	4.57	0.16	0.17		0.14	0.19	5.2		4.11
iLx066I			1.01	2.39	0.55	0.55	0.7	0.58	0.74	1.45	1.56	0.89
iHx143I			1.12	0.73		1.72		1.93		0.4	0.52	0.35
YOR175C			0.75		0.97	0.85	0.93	1.03	0.87	1.17	1.4	0.93
YOL158C			1.36	1.23		1.44	0.83	0.94		1.18	0.85	1.08
iHx209I			0.78	0.69	1.14		1.19	0.94	1.09	1.45	0.99	0.99
iNx315I			0.44	0.69		0.72	1.55	1.69		0.42	0.44	0.51
YJR026W			1.3	1.5	1.11	1.31	1.98	1.81	1.67	0.98	1.17	1.18
YJL009W			0.81	4.63	0.85	1.14	0.55	0.59	0.67	2.08	2.54	2.66
YPR132W	RPS23B		0.83	1.64	0.9	0.97	0.78	0.75	0.92	1.15	0.81	1.67
iGx186I			1.38	1.56		2.57	1.39	1.22	1.88	0.57	0.62	0.34
YER080W			0.97	1	1.29	0.91	1.15	1.54	1.21	1.05	0.73	1.06
iMx292I				1.1	0.26	0.25	0.3	0.21	0.33	1.98	2	2.22
iMx358I			2.06	0.63	0.61	0.65	0.63	0.47	0.76	1.4	1.21	1.63
YER146W	LSM5			0.42	1.22	1.19	1.41	1.36	1.22	1.07	1.55	0.56
YOL092W				1	2.17	2.39	2.11	2.19	2.23	0.53	1.22	0.25
YPL050C	MNN9		0.47	1.55	1.48	1.52	1.04	1.49	1.07	1.05	0.83	0.86
iMx024I			1.13	0.8	1.18	1.27	1.38	1.24	1.19			0.71
iOx541I			0.83	1.23	0.64	0.56	0.68	0.57	0.65	1.03	1.17	0.63
iIx101I			0.82	1.69	0.9	1.07	1.17	1.21	0.78	0.83	0.69	0.69
YPR133C				0.48		0.94	1.89	1.26		0.54		0.58
iOx607I			0.98	1.16	1.1	1.33	1.5	1.62	1.14	1.92	1.75	1.71
YEL064C			1.51	1.34	0.56	0.6	0.55	0.52	0.6	1.72	1.77	1.72
iDx555I			0.68	1.12		0.54	0.58	0.52	0.71	1.05	2.18	0.78
iBx038I			1.15	0.88	0.91	0.66	0.78	1.1	0.91	0.89	0.75	1.03
YDR189W	SLY1		0.93	1.51	0.83	0.83	0.77	0.66	0.65	0.97	1.36	1.77
YER147C			0.42	0.34	2.66	2.95	1.78	1.85	2.31	0.48	0.75	0.57
iLx067I			3.53	7.43	0.3	0.32	0.41	0.44	0.33	3.31	1.84	2.69
iHx144I			1.57				1.23				1.11
iDx221I			0.78	1.04	0.95	0.7	1.32	1.6		0.68	0.48	0.57
iNx250I			2.25	0.77		0.63	0.63	0.62	0.55	1.37	0.88	1.36
YOL159C				1.85	0.59	0.58	0.76	0.77	0.95	1.53	0.95	1.58
YFL021W	GAT1		1.45	0.53	0.94	0.94	0.55	0.73	0.87	1.83	0.89	1.89
iNx316I			2.05	1.78	0.65	0.51	0.71	0.68	0.67	1.54	1.13	1.99
YJR027W			1.47	1.53		0.54	1.34	0.84	0.9	0.97	1.45	1.44
YLR210W	CLB4		0.31	0.29	1.04	1.14	1.29	1.12	1.2	1.06	0.83	0.77
iGx187I			0.79	0.9	0.71	0.8	0.75	0.67	0.71	0.92	0.86	1.01
YPL116W	HOS3		1.31	1.11	0.48	0.47	0.49	0.47	0.5	1.61	1.43	1.57
iMx293I				2.22		0.73	0.64	0.65	0.72	1.09	1.16	1.68
YER081W	SER3		1.65	0.67	0.71	0.83		0.65	0.64	2.04	0.96	0.88
YFL022C				1.97	0.96	1.2	0.82	0.76	0.88	2.23		1.32
iMx359I			0.44	0.54		0.66	0.59	0.54	0.6	1.5	1.83	2.25
YKL170W	MRPL38		0.36	1.39	0.35	0.38	0.31	0.28	0.35	5.6	1.44	3.51
YOL093W			0.22	0.61	2.11	1.74	2.01	2.06	2.21	0.8	0.32	0.34
iIx102I			1.5	2.33	0.57	0.65	0.52	0.59	0.56	1.99	1.58	1.88
iOx542I			1.46	0.94	0.32	0.34	0.4	0.38	0.43	1.73	1.55	1.73
iMx025I				1.01	0.48	0.6	0.51	0.56	0.49	2.95	1.53	1.1
YOR176W	HEM15		0.67	1.54	1.29	1.61	0.99	0.85	1.1	1.86	1.08	1.32
YLR211C			1.1	1.44	1.72	1.27	1.81	1.94	1.97	0.63	0.39	0.99
YPL117C	IDI1		1.06	1.31		2.56	2.05	2.06	1.81	0.7	0.86	0.71
iOx608I			1.07	1.26	0.63	0.88	0.96	0.91	0.75	3.41	2	2.77
iDx490I			1.26	0.58				1.31		0.79	0.93
YER082C			1.01	1.57	0.46	0.42	0.51	0.53	0.52	1.66	1.13	1.87
iDx556I				0.56			1.88	1.84	2.95	0.52		0.34
iBx039I			1.97	0.44	1.32	1.26	1.29	1.49	1.54	0.73	0.79	0.72
YOL094C	RFC4		1.81	0.92	1.21		1.69	1.77	1.78	1.41	1.09	0.56
iLx068I			1.59	5.54	0.65	0.64	0.73	0.46	0.46	2.23	1.1	1.69
iHx145I				0.55	0.69	1.12	1	0.96	0.81	0.52	0.85	1.12
iDx222I			0.72	0.6	0.87		0.94	1.22	0.91	0.7	0.43	0.5
YOR177C			0.38	1.53	1.07	1.05	1.45	1.31	1.65	0.56	0.81	0.88
iNx251I			1.02	1.21	0.45	0.45	0.47	0.41	0.48	2.4	1.2	2.35
iNx317I			1.54	0.91	0.77	0.72		1.07	1.06	0.77	0.59	0.83
YJR028W			1.33	1.58	1.11	1.34	1.9	1.89	1.66	1.08	1.19	1.15
YPL051W	ARL3		0.74	1.35	0.68	0.81	0.73	0.73	0.75	1.42	1.12	1.01
iPx500I			0.54	0.63	1.16	1.12	1.01	1.56	1.12	0.84	0.7	1.11
YPR134W	MSS18		1.08	1.21		3.68	2.03	2.04	2.94	0.8	0.66	0.83
iGx188I			0.92	1.53		0.57	0.62	0.46	0.7	2.12	1.13	1.85
iMx294I				1.03		1.19		1.58		1.3	0.9	0.44
YEL065W	SIT1		0.96	1.46	0.82	0.8	0.53	0.7	0.63	2.61	2.45	2.24
YBL100C			0.55	1.78	1.86	1.82		1.72	1.38	0.33	0.72	0.59
YER148W	SPT15		1.14	0.47	0.56	0.56	0.6	0.59	0.75	2.65	1.62	2.51
YKL171W			0.52	0.86	0.92	0.78	0.73	0.93	0.93	0.87	0.92	1.02
iOx543I			0.64	1.35	0.78		0.65	0.66		1.08	1.35	1.33
iMx026I			0.44	0.53	1.04	1.04	1.16	1.14	1.62	0.67	0.64	1.26
iIx103I			0.99	1.06	2.07	2.06	1.94	2.44	2.05	0.44	0.53	0.64
YLR212C	TUB4		0.44	1.44	2.43	3.26	2.74	2.86	2.45	0.45	0.62	0.68
iDx491I			0.55	0.94	2.47		1.72	1.62		0.63	0.56	0.52
YER083C			0.43	0.83	1.32	1.28	0.87	0.82	1.14	0.65	0.57	1.3
iDx557I			0.74	0.56	1.57	1.61	1.63	2.22	1.56	0.46	0.45	0.39
YER149C	PEA2		1.19	2.27	0.75	0.88	0.55	0.49	0.54	2.62	1.43	1.56
YOL095C	HMI1		0.63	0.64	0.93	0.97	1.16	1.14	1.1	1.11	0.74	1.08
iLx069I			5.79	5.82	0.16	0.17	0.17	0.19	0.16	8.78	5.95	7.54
iHx146I			0.38	0.98	1.07	1.21	1.12	1.02	0.87	0.78	0.62	0.93
iDx223I			1.5	1.41	2.49	2.03	1.48	2	2.17	0.66	0.72	0.38
YOR178C	GAC1		0.54	0.83	1.75	2.38	1.65	2.08	1.92	0.83	0.32	0.85
YFR040W	SAP155		0.94	1.2	0.73	0.76	0.78	0.73	0.82	1.36	1.21	1.55
iNx252I				0.39	1.1	1.45	1.27	0.97	0.84	0.99	1.14	1.17
YFL023W				1.7	0.67	0.77	0.77	0.66	0.78	2.56	1.33	1.97
iNx318I			1.01	0.75	1.02	0.83	0.9		0.81	0.67	0.68	0.93
YJR029W			1.56	1.61	0.76	0.54	1.11	1.29	1.09	1.32	1.6	1.63
YPL052W			0.95	0.62	1.16	1.39	0.96	0.97	1.36	1.32	1.27	1.21
YPR135W						0.75	0.98	1.12
iPx501I			0.58	0.46	0.76	0.82	0.99	1.36	0.85	0.83	0.54	0.78
iGx189I			1.31	1.28				0.7	0.77		1.09	1.18
YPL118W	MRP51		0.43	1.34	2.27	2.5	2.05	2.7	1.43	0.65	0.44	0.99
iMx295I			0.81	0.73	1.35	1.31	1.17	1.43		0.33	0.53	0.63
YFR041C			1.07	2.93	0.41	0.54	0.31	0.31	0.34	4.4	4.42	3.81
YEL066W	HPA3		0.25	0.4		1.42	1.11	1.12	1.03	0.5	0.49	1.1
YER056C-A	RPL34A		0.47	0.86	0.99	1.11	0.85	1.18	1.85	1.03	0.39	0.67
YBL101C	ECM21		0.9	0.7		0.83		0.96	1.11	0.59	0.57	0.51
YFL024C	EPL1		1.5	1.9		0.44	0.59	0.49		2.53	2	2.13
YKL172W	EBP2		0.59	1.41	1.03	1.32	0.97	1.02		0.92	0.68	0.63
YPL053C	KTR6		2.53	1.02	1.32	1.43	0.92	1.09	0.95	1.12	0.38	1.97
iIx104I			1.06	1.81	1.15	1.78	1.56	1.77	1.41	1.08		1.03
iOx544I			1.76	1.22		1.02	1.23	1.27	0.86	0.72	0.81	0.83
iMx027I			0.97	1.46		0.93	0.51	0.44	0.46	3.2	1.61	2.25
YPR136C			1.63	1.7	0.67	0.84	0.61	0.58	0.6	1.84	2.09	1.47
YLR213C	CRR1		0.44	0.77	6.24	5.23	4.6	4.82	2.43	0.39	0.59	0.33
iOx210I			1.19	1.62	1.21	1.38	0.88	0.75	0.76	1.1	2.34	1.18
YPL119C	DBP1			1.15			0.77	0.63	0.62	1.19	0.91	0.9
iDx492I			1.58	1.01	1.3	1.55	1.38	1.28	2.07	0.46	0.45	0.89
YEL067C			0.45	0.5	1.33	1	0.91	1.14	0.8	0.88	0.65	1.74
iDx558I			0.55	0.83	0.38	0.39	0.75	0.68	1.04	1.39	0.66	0.56
YOL096C	COQ3		0.46	1.02	0.75	0.67	0.86	0.82	0.82	1.22	0.71	1.11
iHx147I			1.17	0.51		0.69		0.56		1.49	2.34	1.01
iDx224I			0.5	1.02	1.52	1.17	1.67	2.49	1.45	0.79	0.67	0.83
YOR179C			0.36	0.43	2.6	2.78	3.59	3.44	1.56	0.49	0.21	0.27
iNx253I			1.04	1.06		0.73	0.83	0.85	0.77			0.79
iJx330I			0.46	1.17	2.21	2.02	1.56	1.49	1.4	0.6	0.53	0.45
YPR070W	MED1		0.49	1.08	1.5	1.69	1.24	1.23	1.14	0.73	0.69	0.87
iNx319I			0.95	0.99		0.38	0.7	0.71		1.37	1.67	1.1
iPx502I			1.47	0.89	0.39	0.32		0.44	0.36	1.89	1.15	1.66
iMx296I			0.93	1.83	0.44	0.49	0.61	0.5	0.9	1.92	1.34	1.06
YER084W			0.28	0.97	1.08	1	1.3	1.55		0.57	0.27	0.4
YFL025C				2.75	0.5	0.73	0.49	0.41	0.56	3.33		2.56
YGL250W			0.29	0.23	2.14	2.57	3.42	3.31	1.68	0.47	0.2	0.16
YKL173W	SNU114		1.02	1.12		0.77	0.93	1.12	0.97	0.91	0.56	0.91
iMx028I			0.95	2.48	0.69	0.7	0.44	0.42	0.42	2.66	1.47	2.31
iOx545I			1.09	1			0.84	0.88	0.79	1.01	1.03	1.14
iIx105I			1.59	1.87	1.46	1.37	1.25	1.84	1.19	0.82	0.97	1.38
iOx211I			2.25	0.91	1.56	1.43	1.56	1.45	0.94		0.79	0.66
iDx493I				1.27		2.07		1.6	1.8	0.67	1.22	0.71
YER085C			0.5	0.83	1.43	1.71		1.23	0.93	0.6	0.5	0.6
iHx082I			1.3	1.46	0.72	0.69	0.85	0.76	0.8	1.22	1.13	1.26
YEL068C			1.04	1.17	1.1	1.02	0.71	0.76	0.64	1.76	1.71	2.36
iDx559I			0.38	0.73	0.81	0.83	0.99	0.99	1.04	0.97	0.73	0.93
YOL097C	WRS1		0.6	1.94	1.2	1.22	0.99	0.92	0.57	1.75	1.45	1.55
YKL174C			1.04	1.39	0.77	0.9	0.87	0.71	0.85	1.14	1.03	0.99
YGL251C	HFM1		0.42	0.83	1.36	1.09	1.84	1.92	1.39	0.8	0.82	1.16
iHx148I			1.01	0.44			1.27	1.16	0.86			0.41
iDx225I			0.74	0.44		2	2.06	2.52		0.4	0.5	0.45
YFR042W				1.02		0.65		0.97	0.83			1.09
iNx254I				0.39	1.28	1.14	1.47	1.47		0.5	0.81	0.43
iJx331I			0.98	1.49	0.29	0.25	0.31	0.27	0.4	2.32	1.34	1.47
YBL102W	SFT2		1.94	1.19	0.91	0.97	0.73	0.61	0.71	1.47	0.44	0.88
YPR071W			0.24	1.22	1.17	0.73	1.02	0.98	1.23	1.11	0.96	1.74
YPL054W	LEE1		1.12	0.4	2.98	3.19	2.06	2.57	1.87	0.64	0.29	0.37
YPR137W								1.02
iPx503I			1.09	0.27		0.85	0.99	0.98		0.52	1.11	1.33
YLR214W	FRE1		0.76	1.17	0.9	1.1	1	0.98	0.94	1.58	0.63	1.4
iMx297I			1.85	1.98	0.67		0.61	0.68	0.83	1.49	1.73	1.33
YFR043C			0.48	1.05	0.44	0.65	0.43	0.42	0.54	4.41	2.02	3.06
YBR120C	CBP6		0.7	2.83	0.58	0.7	0.59	0.48	0.61	1.69	2.06	1.93
YBL103C	RTG3		0.44	1.13	1.1	0.9		0.86	1.31	0.84	0.57	0.7
iOx480I			0.7	1.07	1.44	1.4	1.59	1.35	1.54	0.76	0.86	0.9
iIx040I			0.67	0.51		1.07	1.28	1.92	1.1	0.97	0.43	0.64
YPL055C			0.41	0.67	3.13	4.71	2.28	2.13	3.6	0.59	0.33	0.21
iOx546I			0.73	0.88	0.57	0.72	0.78	0.63	0.83	0.55	0.68	0.82
iMx029I			1.23	1.79		0.34	0.46	0.43	0.41	1.95	0.85	3.3
iIx106I				2.14		0.97		0.77	1.21		0.69
YPR138C	MEP3		1	1.04	1.15		1.07	0.99	1.1	1.1	1.1	1.41
YLR215C			0.23	1.04	0.78	0.93	0.71	0.89	0.9	1.93	0.79	1.36
iOx212I			2.11	2.23		0.52	0.57	0.55	0.4	1.15	1.49	1.4
iDx494I			0.55	1.07			1.62	1.98	1.66	0.43	0.95	0.36
iDx160I			0.42	0.55	1.23	1.19	1.25	1.35	1.15	0.86	1.12	0.64
YEL069C	HXT13		0.86	1.06	1.11	1.08	1.18	1.71	1.09	1.38	1.22	1.19
YOL098C			1.08	1.59	0.61	0.54	0.56	0.5	0.47	2.91	2.06	2.35
YGL252C	RTG2		1.39	1.38	0.64	0.97	0.63	0.62	0.78	1.73	2.05	2.53
iHx149I				0.54	1.91	1.85	1.54	1.9	1.61	0.39	0.7	0.32
iDx226I			3.87	1.04		0.6	0.52	0.63	0.51	1.34	1.14	2
iNx255I				0.68	0.51	0.51	0.48	0.41	0.42	2.47	1.91	1.51
iJx332I				1.09	1.16	1.51	1.04	1.09	1.55	1.04	1.99	0.94
YGR001C			11.05	11.84	0.18	0.2	0.16	0.15	0.18	9.43	7.25	10.05
YFL026W	STE2		1.7	2.74	0.47	0.64	0.57	0.43	0.58	3.59	2.01	3.12
YPR072W	NOT5		0.65	1.17	0.7	0.86	0.63	0.69	0.81	1.33	1.13	1.24
YIL015C-A			0.62	1.66	1.02	1.02	1.39	1.29	1.6	1.22	1.03	1.27
iPx504I			0.96	1.09			0.57	0.76	0.92	0.7	0.77	0.55
iMx298I				0.77		0.83		0.83		1.03	0.73	0.59
YER086W	ILV1		0.75	0.99	1.08	1.06	0.91	1.16	0.86	0.88	0.77	1.15
YBR121C				2.46	0.79	0.9	0.82	0.71	0.74	2.17		1.62
YFR044C			0.89	1.41	0.87	1.1	0.74	0.95	0.75	2.48	0.89	1.82
YBL104C				1.17	0.58	0.58		0.65	0.63	1.06		1.29
YFL027C				1.05	0.75	0.75	0.77	0.62	1.03	1.13		1.11
iOx481I				1.07			1.18	1.25	1.31		1.27	0.84
iIx041I			1.23	0.94	0.68	0.58		1.06	0.85	1.09	0.74	0.81
YPR073C	LTP1		0.69	0.64	0.64	0.59	0.49	0.46	0.63	1.54	2.65	1.47
YKL175W			0.85	0.92	0.74	0.66	0.98	1.28	1.01	1.14	0.81	0.62
YPL056C				0.41	2.5				1.83	0.27	0.21	0.59
iOx547I			0.84	0.55		0.94	0.75	0.76	0.9		0.98	0.8
iIx107I			1.48	0.58	1.18	1.7	1.19	1.32	1.22	0.73	0.71	0.52
YPR139C			0.24	0.49	1.6	1.3	1.01	1.28	1.28	0.99	0.75	0.42
YLR216C	CPR6		1.58	0.74	1.35	1.68	1.12	1.07	1.3	1.18	0.74	0.86
iOx213I			1.29	2.08	0.93	1.06	0.85	0.78	0.91	0.91	1.24	1.72
iDx495I			0.82	0.85	0.8	0.81	0.97	1.02	0.88	0.96	1.01	0.83
iDx161I				0.61	0.4	0.36	0.49	0.44		1.37	1.33	1.75
iHx084I			1.19	1.17				0.83		1.99	1.65	2.17
iNx190I			0.74	0.65	1.45	1.04	1.38	1	1.18	0.88	0.82
YOL099C			2.5	0.7	0.33	0.32	0.33	0.28	0.27	4.02	1.56	3.38
YKL176C			0.77	2.08	1.09	1.3	1.06	0.97	1.06	1.13	0.78	1.26
iDx227I				3.92		0.26	0.3	0.44	0.3	1.86	3.94	2.86
iNx256I			1.22		0.39	0.35	0.43	0.3	0.5	3.78	1.54	3.99
iJx333I			0.29	0.48	3.05	3.14	2.33	2.72	2.43	0.59	0.33	0.54
YGR002C			8.76	7.68	0.49	0.52	0.49	0.46	0.42	3.75	3.11	3.12
YLR150W	STM1		1.78	3.46	1.26	1.61	0.92	0.96	0.75	1.79	1.17	1.53
iPx505I			0.73	0.92	1	1.19	1.21	1.91	1.24	0.9	0.62	0.73
iMx299I						1.82	1.12	0.96	0.76	0.47	1.42	1.06
YER087W			1.55	0.96	0.54	0.47	0.44	0.61	0.46	2.8	2.02	1.81
YBR122C	MRPL36		0.74	1.03				0.67	0.7	1.59	1.38	1.42
iOx482I			0.9	1.13	1.02	1.27	1.44	1.36	1.06	1.19	1.27	1.01
iIx042I			0.78	1.08	1.06	0.97	0.98	1.33	1.07	0.67	0.8	0.83
YGR270W	YTA7		0.41	0.82	1.32	1.57	1.07	1.7	1.15	0.62	0.54	0.63
YFL028C	CAF16		0.8	1.14	0.6	0.74	0.86	0.67	0.97	2.1	1.08	1.69
YBL105C	PKC1		0.89							1.27	0.59	0.61
YPR074C	TKL1		0.59	0.8	1.15	1.34	1.13	1.11	1.11	0.99	1.49	0.81
YLR151C			1	1.85	0.84	0.92	0.88	1.15	0.75	1.08	0.62	1.19
YGL253W	HXK2		0.61	1.57	0.53	0.64	0.56	0.47	0.8	2.41	2.12	2.55
YPL057C	SUR1		0.62	1.49	1.51	1.47	1.6	1.66	1.21	0.58	0.64	0.44
iIx108I				2.24		0.78		0.45		1.39	1.4	2.21
iOx214I			0.69	1.11	1.05	1.25	1.01	0.81	0.76	0.94	0.84	1.92
iDx496I			0.93	0.56	0.85	1.05	0.99	0.93	1.35	0.62	0.86	0.52
YER088C	DOT6		0.62	2	0.69	0.59	0.62	0.67	0.87	1.21	0.96	1.17
iHx085I				1.28		1.05		0.8	0.84	1.05	0.99	1.87
iDx162I			1.22	1.52	1.62	1.43		1.05		0.96	0.54	0.29
iNx191I			0.64	0.53		1.08	1.48	1.35	1.47	0.59	0.6	0.56
iDx228I			1.27	0.52	0.69	0.53	0.61	0.91	0.66	1.08	0.39	1.13
iNx257I				0.5	0.8	1.04	0.93	0.83	1.07	1.62	0.85	0.79
iJx334I			0.44	0.48	2.09	1.75	1.93	1.78	1.59	0.45	0.43	0.47
YFR045W			1.74	0.9	0.62	0.72	0.71	0.58	0.61	1.52	1.33	1.19
iPx440I				1.05				0.87		1.22	1.31	0.68
iPx506I			0.74	0.78	0.85	0.95	0.98	1.57	1.05	0.77	0.83	0.83
YLR217W			0.8	0.78	1.22	1.32	1.09	1.25	1.56	1.67	0.65	1.05
YBL040C	ERD2			1.76	1.11	1.15	1.3	1.54	1.19	1.42	0.88	2.01
YFR046C			1.59	0.65	0.82	0.92	0.86	0.85	0.85	1.23	1.12	1.57
YBR123C	TFC1		0.54	0.69	1.1	1.35	1.33	1.31	1.69	1.01	0.85	1.01
YGR271W				1.09		0.9	0.84	0.63	0.75	1.12		1.18
iIx043I			0.86	0.91	1.01	1.12		1.47		1.27		1.08
YBL106C			1.16	1.39	0.54	0.46		0.45	0.55	1.5		1.65
iOx483I					1.07	1.24	1.34	1.16	1.55	1.15	0.34	1.59
iEx120I			1.07	1.52		1.01		1.62			0.92	0.75
YFL029C	CAK1			1.19	0.56	0.54	0.55	0.43	0.54	1.8	0.92	1.33
YPR075C	OPY2		0.31	0.36	1.64	1.67	1.04	1.02	1.13	0.75	0.77	1.4
YLR152C			0.83	2.27	0.98	1.34	1	1.07	1.16	1.33	1.25	1.14
YGL254W	FZF1			0.29	1.12	1.27	0.95	0.88	0.96	1.12	0.67	2.17
YKL177W			0.98	1.27	0.64	0.66	0.77		0.67	1.5	0.85	1.19
YPL058C			1.21	0.91	0.72		0.66	1.02	0.71	1.08		1.04
iOx549I			0.63	0.61			1.01	1.08	1.28	0.64	0.68	0.36
iIx109I			0.71	1.52	0.67	1.03	0.65	0.56	0.86	1.37	1.54	0.97
YLR218C			0.48	2.07	0.75	0.92	0.74	0.75	1.31	2.4	1.35	1.31
YGR003W			5.63	8.73	0.53	0.53	0.58	0.49	0.5	3.6	2.29	4.21
iOx215I			0.72	2.15	0.95	0.96	0.87	0.91	0.9	1.28	0.8	1.25
iDx497I			1.39	1.62		0.32	0.45	0.45	0.59	2.26	1.89	1.36
YER089C			0.96	1.14	0.7	0.4	0.83	1.1	0.82	0.99		0.85
iHx086I				1.28				0.63		1.2	0.93	0.87
iDx163I			0.41	0.24	2.74	2.67	1.62	1.36		0.87	0.34	0.42
YGR272C			0.74	1.74	0.4	0.47		0.44		2.55	1.94	2.73
iNx192I				0.53		1.49		1.54		0.74		0.63
YKL178C	STE3		0.78	1.73	0.86	0.89	1.24	0.99	0.84	1.15	0.39	1.11
iDx229I			0.83	1.52	2.23	2.32	1.91	2.32		0.41	0.5	0.48
iNx258I			0.72	0.7	1.81	1.69		1.72	1.55	0.47	0.49	0.71
iJx335I			0.67	0.52	1.62	2.21	1.48	1.38	1.67	0.65	0.39	0.61
iPx441I			0.31	0.59	1.53	1.98	1.01	1.26	1.39	0.92	0.73	0.64
iJx001I			0.82	1.3	1.44	1.92	1.62	2.02	1.54	2.5	1.44	2.15
YMR110C			2.48	1.51	0.41	0.37	0.42	0.43	0.45	2.51	1.41	2.02
iPx507I			0.44	0.47	2.86	2.77	1.94	2.01	2.03	0.42	0.51	0.55
YFR047C				1.06	0.68	0.62		0.55		1.08		1.24
iIx044I						1.25		1.38		0.8		0.64
iOx484I			1.09	1.12	1.14	0.95	1.56	1.22	1.49	0.84	1.06	0.92
iEx121I					0.55	0.48	0.73	0.67	0.69	1.46	1.07	2.36
YBL107C			2.19	0.47	0.44	0.48	0.36	0.31	0.45	3.8	1.63	2.1
YGL255W	ZRT1		1.01	0.3	1.36	1.48	1.04	0.85	1.32	1.3	0.57	1.6
iOx150I			0.9	1.03	0.99	1.06	0.93	0.88	1.13	1.09	0.78	1
YGR004W			5.3	9.8	0.29	0.33	0.28	0.28	0.2	8.29	4.43	5.58
iOx216I			3.36	4.34	0.76	0.63	0.79	0.61	0.67	1.04		2.03
iDx498I				0.44	1.32	1.19	1.5	1.45	1.37	0.52	0.55	0.28
YGL190C	CDC55		0.92	0.89	0.99	0.96	0.94	0.91	1.08	1.02	1.6	1.09
iHx087I			3.33	3.44	0.28	0.21	0.28	0.23	0.34	4.16	2.6	3.06
iDx164I				0.85	2.68	2.7	2.37	2.3	1.77	0.74	0.43	0.83
YGR273C			0.41	0.67	0.5	0.73	0.4	0.34	0.41	2.75	2.05	2.96
iNx193I			0.49	1.27	2.16	2.96		2.19	1.81	0.46	0.41	0.41
iJx270I			0.96	1.62	0.46		0.55	0.78	0.48	2.96	1.31	1.7
YKL179C			0.77	2.25	0.29	0.3	0.33	0.41	0.31	3.11	2.41	3.39
YBL041W				1.44	1.23	1.65	1.11	1.13	1.46	1.52		1.22
YBR124W			1.14	1.05		0.74	1.42	1.14	1.49	0.95	0.61	0.79
iNx259I			0.58	0.62	1.95	1.95	1.65	1.54	1.31		0.37	0.54
iJx336I			0.6	0.77	1.78	1.7	1.36	1.45	2.23	0.84	0.53	1.23
YGR005C	TFG2		6.81	5.95	0.23	0.24	0.24	0.23	0.22	10.77	4.45	5.71
iPx442I				0.8		0.68	0.57	0.47	0.41	2.12	1.03	1.17
iJx002I			0.92	1.65	0.92	1.21	1.23	1.04	1.1	3.53	1.88	2.86
YPR076W				0.27	2.22	2.53	1.08	1.06	1.15	1.02	1.06	1.08
YMR111C			0.36	0.76	1.41	1.7	1.16	1.17	1.32	0.72	0.66	0.64
YPL059W	GRX5			2.08	0.37	0.4	0.38	0.37	0.43	2.4	2.65	2.54
iPx508I			1.09	1.33	1.06	1.15	1.34	1.52	1.14	1.29	1.05	1.19
YLR219W			1.33	1.3	0.54	0.58	0.41	0.4	0.46	2.72	2.4	1.73
YBL042C				1.3	1.01							0.74
YBR125C	PTC4		0.58	2.3	1.54	2.03	1.5	1.51	2.18	0.97	0.98	0.66
iOx485I			1.68	1.82		0.75	1.25	1.14	0.88	1.68	1.2	1.57
iIx045I				1.18		1.43	0.95	1.2		1.06	1.44	0.7
iEx122I			0.7	0.47	1.39	1.27	0.85	0.71	0.91	0.71	0.45	0.52
YPR077C				1.03			1.97	1.9	1.75	0.41	0.38	0.21
YLR154C			2.48	0.93	1.02	1.11	1.35	1.35	0.79	1.92	1.68	1.26
YGL256W	ADH4		0.49	1.43	1.57	1.91	1.1	1.08	1.08	1.34	1.94	1.23
iOx151I				1.05	0.44	0.42		0.41	0.53	2.46	1.14	1.14
iOx217I			0.89	3.21	0.99		0.89	0.74		2.5	1.54	2.02
iDx499I						1.03	0.92	0.87		0.76	0.53	0.57
iHx088I			0.69	0.86			0.61	0.47	0.53	1.81	0.95	1.38
iDx165I				0.57		2.02	1.82	1.5		0.4	0.5	0.59
YGR274C	TAF145		0.7	1.36	0.96	0.97	0.75	1.02	0.61	1.55	1.33	1.52
iNx194I			0.75	0.78	0.99	0.94				1.03	0.59	0.98
iJx271I			0.45	2.11	1.78	1	1	1.24	1.03	0.62	1.38	0.63
YGL257C	MNT2		0.67	0.87	0.98	0.8	1.1	1	1.16	0.86	0.97	0.9
iJx337I			0.64	1.14	1.07	1.3	1.02	1	1.17	0.86	2.14	1.01
YFR048W			1.09	1.59	0.71	0.73	0.67	0.78	0.74	1.74	1.28	1.6
YBL108W			1.1	1.24	0.91	0.94	1.06	1.04	0.86	1.92	1.04	1.54
iPx443I				0.89		1.07	1.15	1.09	1.14	0.99	0.68	0.97
iLx520I					0.63	0.62	0.75	0.72	0.62		1.16	1.07
iJx003I			1.01	1.01	1.42	1.77	1.42	1.65	1.43	1.12	1.05	1.2
YMR112C	MED11		0.67	0.5	1.19	1.55	1.7	1.75	2.51	0.59	0.52	0.68
YNL320W				1.01						1.62		1.23
iPx509I			1.47	1.14	0.44	0.61	0.61	0.51	0.69	1.98	2.01	1.5
YBR060C	ORC2		1.41	1.54	1.86	1.76	1.81	1.39	1.51	1.13	0.75	0.51
YGL191W	COX13		4.52	0.9	0.59	0.73	0.6	0.49	0.58	1.56	2.47	2.25
YBR126C	TPS1		1.02	1.38	1.73	1.35	1.39	1.18	1.42	0.66	0.93	1.11
iOx486I			0.66	1	0.97	1.03		0.95	0.96	1.04	1.18	1.46
iIx046I			0.75	0.95	1.32	0.93	1.17	1.43		0.52	0.87	0.49
iEx123I			1.5	2.25	0.48	0.47	0.45	0.4	0.53	3.77	2.47	2.53
YPR078C			0.47	0.75	1.85	2.13	2.02	2.17	1.96	0.57	0.34	0.25
YLR155C	ASP3-1		0.63	0.51	0.56	0.63	0.97	0.97	0.95	1.02	0.84	1.44
iOx152I			0.82	1.41	0.72	0.72	0.57	0.42	0.5	1.69	1.27	1.16
YGR006W	PRP18		2.7	4.6	0.74	0.82	0.68	0.67	0.53	3.21	2.16	2.15
iOx218I			1.18	2.21	0.44	0.41	0.33	0.22	0.38	3.08	2.24	4.19
iDx166I				1.38	0.52	0.42	0.36	0.39				2.81
iHx089I				1.03		0.3		0.47		1.61	2.47	2.04
iJx272I			1.13	1.65	0.36		0.54	0.49	0.66	2.05		1.93
iNx195I			0.77	0.54		1.19	2.04	1.8	1.98	0.92	0.53	0.73
YBL043W				0.55	1.06	1.19	1	1.03	0.96	0.91
iJx338I				0.98			0.59			1.29	1.43	1.51
YFR049W	YMR31		0.52	0.99	0.39	0.42	0.36	0.34	0.49	2.39	1.55	2.31
YBL109W			0.71	1.24	1.55	2.15	1.59	1.65	1.61	3.2	1.41	2.2
iPx444I			1.47	0.65		0.32	0.69	0.65	0.46	0.59	0.89	1.44
iLx521I			1.14	0.81		1.47		1.3	0.96	1.13	0.6	1.17
iJx004I			0.48	0.93	1.7		1.86	1.9		0.89	0.87	0.8
iPx110I			0.81	3.22	0.64	0.74	0.76	0.97	0.76	1.53	0.76	1.52
YNL321W			1.28	0.73	1.6	1.49	1.17	1.4	1.34	0.84	0.85	0.65
YBR061C				1.6	0.67	0.74	0.85	0.73	0.83	0.89	0.85	1
YGL192W	IME4		0.93	0.69	1.13	1.36	1.17	1.12	1.47	0.65	1.43	1.25
YBR127C	VMA2		0.81	0.34	1.38	1.77	1.48	1.47	1.52	0.64	1.11	0.82
iOx487I			1.16	1.15	0.79	0.92	0.79	0.62	0.82	0.97	1.2	1.05
iIx047I				2.08		0.91	1.1	1.46	1.49	0.58	0.55	0.72
iEx124I			1.69	2.55			0.3	0.25	0.4		2.86	2.41
YGR275W	RTT102		0.22	0.58		1.88	1.34	1.22	1.7	1.45	0.8	0.52
YDR310C	SUM1		1.06	1.13	0.56	0.56	0.84	0.92	0.76	1.38	1.1	1.38
YGL258W			1.03	0.38	1.42	1.58		1.26	1.37	0.97	1.2	1.18
iOx153I			1.1	1.02	0.95	0.89	1.12	1.08	1.07	0.79	1.81	0.85
iKx230I				1.05	0.76	0.98	0.67	0.58	0.75	1.49	1.02	1.2
YCL001W	RER1		1.93	2.52	0.6	0.48	0.52	0.44	0.49	1.74	1.73	1.87
YNL322C	KRE1			0.62	1.93	2.03	1.42	1.28	1.57	0.77	0.47	0.38
iOx219I				0.56	0.57		0.54	0.51	0.53	1.87	2.6	3.22
YML030W			0.68	0.85	1.72	1.64	1.21	1.59	1.42	1.2	0.83	0.65
YGR007W	MUQ1		3.64	6.36	0.41	0.45	0.34	0.3	0.37	8.04	2.9	3.57
YMR113W			0.35	0.99	1.19	1.1		0.92	1.19	0.59	0.74	0.75
YGL193C			1.72	0.43	1.72	2.28	1.51	1.36		0.46	0.81	0.82
iDx167I			0.42	0.34		1.15	0.6	0.48	0.7	1.58	1.43	1.26
YGR276C	RNH70		1.17	0.88		2.19	1.62	1.4	1.85	0.49	0.86	0.76
iNx196I			3.05			1.79	0.79	0.75		1.29		0.59
iJx273I			1.06	0.48		0.67	0.69	0.77	0.57	1.79		1.25
YBL044W			0.43	0.35	1.13	1.5	1.31	2.37	1.51	0.33	0.38	0.32
YCL002C			6.91	5.31	0.23	0.25	0.33	0.36	0.27	4.84	3.28	2.63
YLR090W	XDJ1		0.76	0.62	1.45	1.49	1.08	1.02	1.35	0.82	0.44	0.75
iJx339I			1.32	1.23	1.27	1.57		1.07	1.23	0.8	0.82	0.39
YGR008C	STF2		5.55	8.02	0.24	0.25	0.26	0.27	0.22	6.78	4.17	4.27
iPx445I				0.46		1.44		1.08	0.83	0.49	0.52	0.61
iLx522I			0.68	1.17	0.91	0.71	1.09	0.88	0.92	1.27	1.19	2.04
iJx005I			1.3	1.77	0.4	0.42	0.41	0.36	0.42	3.22	1.69	2.77
YPR079W			0.42	0.43	2.09	2.06	2.32	2.36	3.19	0.21	0.78	0.62
YLR156W			1.67	1.52	0.57	0.61	0.48	0.45	0.65	2.91	1.8	2.57
YMR114C			1.02	0.88	1.34	1.43	1.3	1.52	1.32	1.09	0.54	1.05
YBR062C			0.5	0.91				0.88	0.97	1.12	0.81	1.01
YBL045C	COR1		1.13	0.59	3.03	3.56	2.58	2.67	2.99	0.96	0.41	0.48
YBR128C	APG14		0.4	0.61	1.97	1.62	1.9	1.5	2.19	0.73	1.25	0.59
iEx125I							1.27	1.27		1.23		0.75
iOx488I			1.44	0.3		1.82		1.37			0.65	0.82
iIx048I			0.43	0.77	1.37	1.2		2.39	1.73	0.57	0.69	0.58
YLR157C	ASP3-2		0.52	1.12	1.2	1.26	0.98	0.94	0.91	2.31	1.52	1.29
YGL259W	YPS5		0.64	1.17		0.72	0.7	0.63	0.73	0.97	1.03	1.28
iOx154I				0.27		1.41	1.74	2.16	1.37	0.4		0.74
iKx231I				2.17	0.47	0.49		0.48	0.5	1.83	1.13	2.04
YML031W	NDC1		0.85	0.86	1.51	1.5	1.54	1.34	1.33	1.24	0.74	1.01
YGL194C	HOS2		1.02	1.25	1.24	1.49	0.75	0.78	0.89	0.83	0.86	1.43
iDx168I			1.6	0.55	0.59	0.62	0.45	0.33	0.55	2.31	1.29	2.15
YGR277C			0.43	0.45	2.26	2.95		2.8		0.38	0.44	0.56
iNx197I			0.93	1.03	0.56	0.68	0.53	0.5	0.52	1		0.99
iJx274I			0.9	1.18	0.77	0.47	0.76	1	0.72	1.28	0.87	1.13
YCR020C	PET18		2.04	0.99	0.99	1.16	0.66	0.61	0.68	1.68	1.43	1.39
YLR091W			0.32	0.43	1.13	1.02	1.12	0.99	1.52	0.45		0.68
iPx380I			0.78	0.64	0.71	0.85	1.03	1.02	0.77	0.74	0.88	0.97
YGR009C	SEC9		3.61	4.42	0.56	0.59	0.67	0.68	0.61	2.95	1.55	2.08
YML032C	RAD52		0.86	0.95	0.87	0.81	0.6	0.78	0.6	1.68	0.86	1.03
YDR311W	TFB1		0.48	0.94	1.69	1.95	1.3	1.14	1.39	0.7	0.47	0.77
iPx446I			1.17	0.91	0.59	0.9	0.81	0.64	0.91	1.1		0.84
iLx523I			0.83			0.68	0.66	0.57	0.77	1.2	0.97	1.77
iJx006I			0.69	1.11	1.25	1.91		1.04	1.07	1.49	0.66	0.72
iPx112I			1.33	1.03		0.74		0.73		1.04	1.27	1.42
YNL323W			1.41	0.56	2.34	1.68	1.06	1.25	1.22	0.79	0.53	0.56
YBR063C			0.65	0.95	2.12	2.59	1.51	1.42	1.64	0.97	0.95	1.02
iEx060I			0.62	0.62		0.68	0.71	0.64	0.94	0.87	0.88	1.08
YBR129C	OPY1		0.32	1.05	1.78	2.56	1.46	1.5	1.53	0.42	0.45	0.86
iOx489I				0.73	0.6			0.76	0.87	1.34	1	0.65
iIx049I			0.98	1.16	0.58	0.59	0.67	0.91	0.62	1.36	1	1.73
iEx126I				1		1.77		1.37	0.86	1.1	0.67	0.75
iOx155I			0.44	0.7	1.79	1.74	1.82	1.65	1.58	0.47	1.05	0.47
iKx232I			0.69	1.19	1.41	1.12		1.46	1.84	0.56	0.66	0.56
YCL003W			10.86	10.26	0.32	0.35	0.53	0.46	0.35	5.39	1.95	3.98
YMR115W			0.86	1.8	0.51	0.58	0.63	0.6	0.5	1.32	1.06	1.23
iDx169I				0.75	0.59	0.53	0.52	0.43	0.71	0.83	1.37	1.85
iNx198I			1.27	0.27	2.88	3.99		1.17	2.17	0.6	0.26	0.45
iJx275I					0.85	0.91	0.62	0.59	0.39	1.58	0.7	2.11
YBL046W			0.74	0.72	1.52	1.75	1.52	2.08	1.73	0.77	0.52	0.69
YCR021C	HSP30		0.22	0.42	0.76	0.79	0.68	0.52		2	2.09	1.34
iPx381I			2.01	0.4	1.73	1.63	1.29	1.38	1.97	0.44	0.44	0.46
YLR092W	SUL2		0.71	1.24	0.65	0.84	0.74	0.74	0.69	1.38	1.11	1.01
YMR050C			1.88	2.36	1.01	1.47	1.7	1.68	1.29	2.65	1.67	2.19
YDR312W	SSF2		1.11	1.05	0.49	0.45	0.62	0.65	0.7	1.08	1	1.21
iPx447I			1.18	1.26	1	1.28	0.87	0.62	0.77	1.48	1.26	0.69
iLx524I			1.63	0.32	0.85	0.82	0.72	0.62	0.67	0.98	0.97	0.85
iJx007I			0.62	1.26	1.76	2.09	1.03	1.04	1.52	0.97	0.91	0.86
YMR116C	ASC1		0.52	0.64	0.39	0.51	0.41	0.49	0.36	3.98	2.61	2.31
iPx113I			0.89	0.63	0.37	0.33	0.55			2.03	1.08	1.74
YNL324W			0.49	0.49	2.4		1.83	1.89	1.89	0.68	0.58	0.76
YBL047C			0.92	0.99	0.82	0.95	0.95	0.73		1.41
iEx061I			0.98	0.65	0.85	0.8	0.81	0.81	0.89	0.78	0.98	0.99
YLR093C	NYV1		1.31	1.84	1.04	1.05	1.3	1.37	1.32	1.04	0.72	0.87
YGL195W	GCN1		1	1.01	1.16		0.98	1.02	1.08	1.07	0.76
iOx090I				1.05	1.67	1.88	1.3	1.11	1.51	0.55	0.51	0.8
iEx127I			1.42	1.33	1.07	1.77	1.38	1.53	1.27	0.64	0.57	0.54
YGR278W			0.65	1.17	1.77	2.18	2.38	1.92	2.18	0.36	0.97	0.83
YDR313C	PIB1		1.43	0.81	0.53	0.66	0.63	0.52	0.73	1.98	0.36	1.65
iKx233I			3.05	1.59						0.96		1.46
iGx310I			0.98	1.6		0.71		0.53	0.66	1.5	0.96	1.14
iOx156I					1.24	1.13	1.13	1.08	0.88	0.81	0.97	0.69
YCL004W	PGS1		8.16	6.75		0.53	0.52	0.52	0.53	4.35	2.4	2.92
YNL325C	FIG4		0.56	0.44	1.17	1.5	1.3	1.83	1.49	0.73	0.59	0.63
YML033W			1.62	1.29		0.51	0.54	0.64		1.48	1.34	1.42
YIL110W			0.69	1.14	0.41	0.59	0.4	0.32	0.39	5.59	1.87	3.94
YGR279C	SCW4		1.76	0.53		2.73	2.04	2.03	1.72	0.47	0.79	0.7
YBR064W			0.35	1.03	2.62	2.07	1.66	1.51	2.22	0.94	0.75	1.03
iNx199I			0.57	0.45		1.03	1.63	1.62	1.37			0.61
iJx276I			0.65	0.59	0.76	0.36	0.83	0.96	0.73	1.22	0.93	1.67
iBx430I			1.05	0.43	0.92	1.24	1.03	1.03	1.09	0.97	0.95	1
YCR022C			0.45	1.01	0.7	0.68	0.8	0.74	0.83	0.9	1.78	1.31
iPx382I			0.33	0.35		1.87	1.44	1.11	1.48	0.44	0.64	0.59
YHR170W	NMD3		0.95	1.42	0.46	0.56	0.57	0.75	0.59	1.44	1.25	1.29
YMR051C			1.3	1.65	0.87	0.84	1.44	1.51	1.08	1.72	1.07	1.39
YDL230W	PTP1		0.71	0.77	1.34	1.05	1.43	1.37	1.55	0.88	0.48	1.06
YLR159W						0.94	0.74		0.82	1.43
iPx448I			0.49	1.07		1.07	1.31	1.24	1.54	0.7	0.47	0.67
iLx525I			0.63	0.42	1.16	1.36	1.45	1.07	1.57	0.99	0.77	0.87
iJx008I			2.09	0.54	0.94	0.95	0.9	0.82		1.36	1.26	1.04
YMR117C	SPC24		0.79	0.75	1.26	1.45	1.12	0.99	1.11	0.53	0.63	0.69
iPx114I			0.31	0.63	0.52	0.53	0.72	0.69	0.6	1.88	1.13	1.51
YBR065C	ECM2		0.82	1.33	1.88	2.3	1.49	1.5	1.92	0.92	1.02	0.84
iEx062I			1.01	1.96	0.82	0.97	0.75	0.61	0.84	1.25	0.93	1.01
YLR094C	GIS3		0.51	1.59		2.55	2.12	2.46	1.82	0.78	0.71	0.88
YGL196W			0.35	0.86		2.26	1.68	1.56	1.71	0.73	0.75	0.97
iOx091I			1.55	1.48	1.13	1.56	1.64	1.65	1.4	0.45	0.87	0.88
YDL231C			1.51	1.7	0.57	0.49	0.8	0.76	0.68	1.65	1.38	1.82
iEx128I			2.15	2.36	1.36	1.07	2.1	1.79	1.95	0.59	1.03	0.58
YDR314C			0.82	0.98		1.09		1.01		0.7	0.71	0.88
YNL260C				0.78	0.45	0.6	0.5	0.53	0.57	1.78	1.75	0.66
iGx311I				1.74		0.54	0.68	0.48	0.54	2.84		2.4
iOx157I			1.64	1.38			0.81	0.73	1.11		0.79	0.78
iKx234I				1	1.35	2.16	1.27	1.16	1.38	0.79	0.75	0.57
YCL005W			1.97	2.88	0.69	0.75	0.77	0.95		2.01	1.54	0.95
YNL326C			0.77	0.56	1.51	1.32	1.24	1.19	1.37	1.49	0.86	0.49
YIL111W	COX5B		0.87	0.86	0.78	0.79	0.54	0.45	0.58	2.32	1.62	1.27
YML034W	SRC1			1.89	0.79	0.68	0.99	0.94	0.78	1.42	1	1
YOR300W				1.32		1.74		1.32			1.03	0.52
iJx277I			0.74	0.71	0.61	0.51	0.79	0.82	0.74	1.34	1.52	1.16
iBx431I			0.79	0.54	1.17	1.15	1.79	1.6	1.67	0.61	0.43	0.92
YCR023C			1.15	1.19	0.73	0.71	0.83	0.8	0.8	1.06	1.7	1.42
YBL048W			1.83	2.79	0.49	0.3	0.45	0.5	0.51	1.38	1.71	1.73
iPx383I			0.79	4.55				0.37	0.32		1.85	1.58
iLx460I			2.36	0.38	0.38			0.39	0.48	1.72	2.16	1.54
iFx020I			1.11	1.3	0.68	0.82	1.17	1.46	1.18	1.24	1.16	1.05
YHR171W	APG7		1.16	1.5	0.33	0.38	0.34	0.32	0.33	2.77	1.61	1.65
YCL006C			1.63	1.93		0.88	0.66	0.72	0.76	2.01	1.05	2.07
YML035C	AMD1		0.99	1.23	1.09	1.03	1.05	1.32	1.09	0.97	0.92	0.92
iPx449I			0.93	1.2		0.48		0.55	0.59	1.03	1.34	2.23
iLx526I			0.59	0.29	0.67	0.78		0.92	1.46	0.86	0.89	0.82
iJx009I			0.87	0.27	0.35	0.41		0.48	0.37	1.49	1.46	1.44
YMR118C			0.51	0.83	1.08	1.17	0.91	0.97	1.57	0.98	0.49	0.89
iPx115I			0.54	1.2	0.83	0.77	0.72			1.52	1.22	0.86
YBR066C	NRG2		0.79	1.23	2.52	2.22	2.42	2.23	2.28	0.75	0.4	0.42
iEx063I			1.66	2.63	0.42	0.53	0.42	0.46	0.44	2.19		2.85
iGx580I			0.88	1.1	0.97		0.79	1.19	0.95	1.35	1.04	1.57
YLR095C			0.69	1.01	1.09	0.96	1.09	1.41	1.14	0.71	0.5	0.66
YGL197W	MDS3		0.84	1.02	1.6	1.59	1.7	1.99	1.65	0.62	0.66	0.87
iOx092I			0.49	1.28	2.24	2.42	2.32	2.43		0.28	0.79	0.48
iEx129I				2.79	0.68			1.15	0.81	0.58	0.94	0.8
YDR315C	IPK1		0.36	0.82	1.75	1.59	1.94	1.69	1.76	0.27	1.12	0.31
iOx158I			1.29	1.84	1.27		1.18	1.23		0.74		1.15
iKx235I			0.47	0.86	1.45	1.21	1.48	1.79	1.48	0.47	0.47	0.33
iGx312I			0.68	0.84	0.75		0.72	0.55	0.71	2.18	1.38	2.29
YMR052W	FAR3		2.61	3.05	0.48	0.51	0.54	0.46	1	1.48	0.96	2.34
YIL112W			1.11	1.33	0.96	1.11	1.08	1	1.22	1.56	1.08	1.25
YOR301W	RAX1		0.54	0.85		1.18		1.21		0.59	0.62	0.67
iJx278I			0.35	0.53		1.19	1.41	1.63	2.2	0.44	0.39	0.29
iBx432I			0.72	3.33	0.45	0.47		0.42	0.49	1.59	2.15	2.61
YCR024C			0.8	1.02	1.06	0.89	1.21	1.44	1.35	0.43	0.75	0.6
YBL049W			1.19	2.9	0.69	0.76	0.7	0.63	1.06	1.81	1.1	1.57
iPx384I				0.38	0.98	1.2	1.04	0.88	0.82	1.08	0.46	1.28
iLx461I			1	0.92	0.47	0.49	0.53	0.5	0.58	2.49	2.34	2.21
iFx021I			0.81	0.96	0.84	0.57	0.9	0.99	0.72	1.43	1.3	1.32
YHR172W	SPC97			1.74	1.17	1.29	1.38	0.96	0.99	0.43	0.6	1.45
YCL007C	CWH36		2.07	2.79	0.77	0.98	0.86	1.04	1.09	2.08	0.79	1.46
YMR053C	STB2		1.28	1.08	0.83	0.84	1.03	0.97	1.25	1.34	0.95	1.3
YDL232W	OST4		1.14	0.84	0.39	0.31		0.34		1.57	1.46	2.48
iPx050I			0.66	0.88		1.4	1.87	2.02	1.7	0.6		0.45
iLx527I			1.5	0.74				0.58		1.48		0.44
YNL261W	ORC5		0.7	1.19	0.48	0.46	0.45	0.63	0.52	2.04	1.84	2.77
iPx116I			0.93	0.93						1.51	1.13	1.61
YNL327W	EGT2		0.89	1.08	0.93	0.95	1.09	1.26	1.27	1.5	0.8	1.06
YNR010W	CSE2		3.97	3.55	0.32	0.28	0.26	0.28	0.26	6.01	5.38	4.76
YBR067C	TIP1		0.9	0.98	1.45	1.93	1.59	1.67	1.86	0.78	0.57	0.45
iGx581I			0.63	0.52	0.89	0.66	0.78	1.05	0.8	1.19	1.27	0.73
iEx064I			2.2	4.16		0.42	0.39	0.37	0.4	2.87	1.94	3.75
YHR173C			0.5	1.52	0.57	0.55	0.55	0.46	0.51	1.53	0.92	1.12
YDR250C			0.69	0.32		2.21	2.08	2.23		0.34	0.45	0.31
YGL198W				0.3	3.09	3.65	3.9		2.48	0.22	0.24	0.26
iOx093I			1.19	1	1.82	2.42	1.86	2.04	1.84	0.5	0.32	0.33
iKx170I			0.98	0.75	1.11	1.3	0.67	0.95	1.1	0.74	1.31	0.6
iOx159I				2.36	0.25	0.23	0.37	0.28	0.31	3.21	2.92	2.07
iKx236I			0.93	1.43			0.7	0.81	0.65	1.44	1.48	1.06
iGx313I			1.64	1.22	0.8	0.94	0.68	0.76	0.8	1.29	1.19	1.5
YNL328C	MDJ2			0.68	3.47	3.64	1.8	1.64	1.75	0.94	0.53	0.26
YNR011C	PRP2		2.53	2.05	0.46		0.42	0.43	0.37	3.52	3.1	3.1
YIL113W			1.5	0.27	1.76	1.77		2.6		0.85	0.41	0.52
YML036W			0.24	1.26	0.7	0.65	0.75	1.04	0.7	0.8	0.66	0.74
YMR119W			1.25	2.13	0.49	0.5	0.58	0.52	0.49	1.33	0.96	1.69
YGL199C			0.2	0.32	2.76	2.37	2.35	2.61	2.08		0.53	0.37
YOR302W				0.8		1.26		1.41				0.67
iJx279I			0.97	0.96		0.69	0.76		0.77	1.07	0.81	0.86
iBx433I			1.15	0.94	1.09	1.52	1.45	1.4	1.26	1.1	0.66	0.71
YCR025C			0.33	1.36	1.96	1.94	2.28	2.57		0.13	0.36	0.2
iPx385I			1.74			1.28		0.86		0.69		0.66
iLx462I				0.38			1.21	1.18	1.13	0.5	0.84	0.5
iFx022I			0.63	1.44	0.93	1.29	1.02	1.05		0.99	0.88	1.28
YLR096W	KIN2		0.96	1.52	0.46	0.54	0.5	0.47	0.47	1.71	1.27	1.52
YCL008C	STP22		1.07	1.6	0.76	1.16	0.91	0.97	1.31	2	0.87	1.13
YDL233W			0.7	1.03	0.9	0.82	0.73	0.84	0.69	1.19	0.79	1
iPx051I			0.7	1.74	1.52	1.25	1.58	2.3	1.89	0.4	0.6	0.57
YML037C			1.02	0.68	1.1	1.19	1.03	1.01	1.01	1.34	0.87	0.97
YIL114C	POR2		0.62	1.97	1.86	2.11	2.15	2.39	2.46	0.39	0.66	0.67
iLx528I				1.27	0.87	0.77	0.76	0.64	0.85	0.95	0.64	0.54
YDR316W			0.95	1.43	1.21	1.06	1.04	1.25	1.03	0.63	0.93
YNL262W	POL2		1.21	0.96	0.91		0.83	0.84	0.8	1.2	0.9	0.92
iPx117I				0.35	2.21	2.71	1.94	1.84	2.45	0.44	0.44	0.54
YBR068C	BAP2		1.47	0.43	0.98	1.09	1.44	1.19	1.62	1.61	0.85	0.84
iGx582I			0.36	0.43		1.35	1.36	1.91		0.6	0.38	1.06
iEx065I			0.75	0.67	1.74	1.97	1.78	1.64	1.6	0.64	0.43	0.47
YLR097C			0.72	3.03		0.25	0.25	0.36	0.35	3.78	2.37	5
iOx094I				1.48	1.89	2.2	2.18	1.9	2.83	0.71	0.54	0.4
iKx171I				1.68							1.51
YDL234C	GYP7		0.63	1.96	1.55	1.39	1.28	1.25	1	0.79	1.1	1.22
YNL263C	YIF1		0.84	0.37		1.77	1.5	2.41	1.33	0.34	0.6	0.28
iKx237I			0.79	1.17		0.91	1.09	1.58		0.81	0.79	0.45
iGx314I			0.76	2.22	0.65	0.64	0.68	0.55	0.62	1.55	0.64	1.19
iMx420I			1.23	0.73	1.54	1.86	2.1	2.12	1.44	0.25	0.9	0.4
YNL329C	PEX6		1.33	1.55	1.27	1.23	1.16	1.53	1.18	1.28	0.75	0.75
YMR054W	STV1		0.72	1.54	0.94	0.98	0.95	0.99	1.01	1.13	0.55	0.71
YOR303W	CPA1		0.55	0.84	1.44	1.21	2.05	1.82		0.36	0.94	0.57
iBx434I			0.77	0.72	1.1	1.13	0.86	0.84	0.96	1.35	0.9	1.1
YCR026C			0.57	0.66	1.23	1.23	1.29	1.25	1.38		0.64	0.93
iBx100I					1.21	1.23	1.27	1.13	0.97	0.92		0.76
YDR251W	PAM1		1.08	0.43	1.05	1	1.12	0.94	1.1	0.89	1.51	0.85
iPx386I			0.78	1.45	0.77	0.83	0.92	0.75	0.56	1.46	0.86	1.35
iLx463I			0.48	0.42		1.66	2.04		2.1	0.63	0.32	0.47
iFx023I			0.81	1.34		0.42	0.56	0.37	0.58	1.38	1.32	1.14
YHR174W	ENO2		1.2	2.04	0.63	0.66	0.87	0.99	0.78	1.38	0.88	1.3
YCL009C	ILV6		0.93	2.82	0.82	0.95	1.46	1.35	1.4	1.4	1.32	1.05
YMR055C	BUB2		0.51	0.3	0.73	0.73	0.7	0.62	0.66	2.38	1.18	1.82
iPx052I			0.51	0.7	0.52	0.61	0.9	1.42	0.87	1.15	0.47	0.48
YML038C	YMD8		0.86	1.47	0.82	0.74	0.69	1.1	0.66	1.98	1.3	1.21
YIL115C	NUP159		0.66	0.92	1.18	1.05	0.96	0.88	1	0.79	1.18	0.73
iLx529I				1.58	1.11	1.08	0.93		1.11	0.43		0.45
YDR317W			1.19	0.47	1.43	1.16	1.09	0.92	1.1	0.48	0.66	0.43
iPx118I			1.07	1.36	0.72	0.78	1.09	1.16	0.88	1.49	1.16	1.28
YNR012W	URK1		2.9	3.46	0.38	0.44	0.44	0.59	0.41	3.71	1.96	3.16
YBR069C	VAP1		1.14	0.51	1.66	1.21	1.7	1.51	1.88	0.75	0.64	0.54
iGx583I			0.98	0.94	0.69	0.63	0.73	0.99	0.64	1.13	0.81	1
iEx066I			0.69	1.08	0.99	0.95	0.78	0.71	1.12	1.1	0.57	0.92
YLR098C	CHA4		1.42	1.16	0.85	0.78	0.71	0.62	0.67	1.3	1.03	1.17
iOx095I				0.92		1.2	1.38	1.4	1.07	0.53	0.85	1.4
iKx172I			0.86	2.05	0.7		0.54	0.54	0.64	1.57	1.16	1.95
YDL235C	YPD1		1.67	0.49	0.65	0.63	0.57	0.49	0.66	1.27	0.81	1.04
YNL264C	PDR17		0.28	0.56	1.56	2.17	1.53	1.41	1.8	1.05	0.22	0.64
iKx238I			0.39	0.41				2.69		0.59	0.63	0.6
iGx315I				0.82	1.18	1.14	1.3	1.06	1.53	1.35	0.76	1.18
iMx421I			1.72	0.99	0.36	0.34	0.32	0.33	0.35	3.05	2.47	2.15
YNR013C			3.1	3.22	0.51	0.65	0.53	0.51	0.52	3.44	2	2.5
YOR304W	ISW2		1.38	2.05	0.66	0.55	0.69	0.61	0.62	1.77	1.51	1.9
iBx435I			1.28	0.91	0.53	0.68	0.51	0.45		1.8	1.07	1.3
YCR027C	RSG1		0.35	0.8	1.44	1.85	1.14	1.07	2.01	0.66	0.66	0.64
iBx101I			0.93	0.76	0.91	0.87	1.21	0.92	1.02	0.95	0.89	0.78
YDR252W	BTT1		0.7	0.34	0.56	0.56	0.5	0.49	0.68	1.3	0.92	0.95
iPx387I				1.59				0.48			1.66	2.39
iLx464I				1.17			1	0.88	0.95	1.02	0.65	0.66
iFx024I				0.43		1.31	0.86	0.85	0.84	0.82	0.99	0.8
YHR175W	CTR2		0.85	2.98	0.95	1.37	0.85	0.74	0.97	1.49	0.73	1.15
YMR056C	AAC1		0.59	0.26	2.32	2.43	1.43	1.41	1.74	0.96	0.6	0.45
iPx053I			1.69	0.35				3.42		0.18	0.32	0.51
iLx130I			0.48	0.67	1.43	1.51	1.32	1.15	1.27	0.66	0.44	0.6
YDR318W	MCM21		3.4	0.75	1.22	0.74	0.93	1.16	0.98	0.84	0.79	1.09
iPx119I			0.85	0.46	0.81	0.99			0.95	1.35	1.57	1.85
iEx067I				0.37	3.5	3.95	2.43	2.74		0.35		0.21
iGx584I			1.18	0.74	1.07			1.45	0.98	0.73	0.58	0.62
YLR099C	ICT1		0.41		0.98	0.96	0.89	0.79	0.95	1.29	0.65	0.59
YDR253C	MET32		1	1.08	0.81	0.79	0.54	0.5	0.78	1.63	1.17	1.1
iOx096I			0.44	0.46	2.26		1.36	1.36	1.59	0.71	1.44	0.43
iKx173I			3.11	0.89	1.24	1.4	0.68	0.68	0.63	1.43	0.57	1.25
iGx250I			0.75	1.17	0.93	0.68	0.79	1.03	0.77	1.06	0.97	1.02
YDR319C			1.86	0.71	0.86	0.9	0.89	0.78	0.83	0.91		1.16
YNL265C	IST1		0.81	1.43	0.84	0.73	0.6	0.89	0.9	1.31	0.5	0.95
YIL050W				0.81		2.46		2.68	2.04	0.49		0.91
iKx239I			1.41	3.5	0.4	0.32	0.42	0.55	0.52	1.32	1.09	1.3
iGx316I			0.96	0.91	0.68	0.71	0.8	1.01	0.91	0.8	0.85	0.69
iMx422I				1.57		0.92		0.76		0.89	0.65	0.61
YER007C-A			4.9	5.69	0.3	0.35	0.27	0.24	0.25	6.37	3.7	5.24
YIL116W	HIS5			0.72	0.57	0.63	0.49	0.51	0.49	4.8	1.94	2.1
YML039W			1.77	2.3	0.71		1.15	1.09	0.85	2.54	1.48	1.96
iBx370I			1.03	0.44	1.99	2.41		1.93	1.32	0.3	0.72	0.94
YOR305W			1.69	1.27	0.58	0.53	0.41	0.38	0.45	2.44	1.62	2.55
YDL170W	UGA3		0.25	1.72	1.14	1.4	1.14	1.11	1.49	1.1	0.46	0.87
YCR028C	FEN2		0.74	1.35	0.95	1.09	0.93	0.97	1.28		1.54	1.3
iBx102I				1.16	0.73	0.95	0.72	0.71	0.68	2.57	1.35	2.28
YIL051C	MMD1		1.23	0.36	1.85	2.85	2.07	2.31	1.66	0.64	0.68	0.53
iPx388I			0.84	0.67	0.68	0.67	0.82	0.73	0.79	1.32	0.89	1.05
iLx465I			0.76	0.59	3.19	4.06	2.16	2.15	1.36	0.48	0.31	0.81
iFx025I			0.72	2.79	0.26		0.31	0.29	0.39	2.49	1.87	2.12
YHR176W				0.75	0.9	0.78	0.86	1.1		0.99	0.61	0.98
YMR057C												0.31
YDL236W	PHO13			0.52	0.76	0.8	0.78	0.65		1.31	0.6	1.29
iPx054I			0.76	0.65	1.02	0.89	0.97	1.22	1.04	0.82	1.11	0.77
iLx131I			1.27	0.73		0.72	0.97	1.16		1.27	1.68	1.12
YIL117C			0.64	0.5	1.13	1.16	0.72	0.65	1.01	1.01	0.58	0.92
YOR306C			0.82	1.59		0.39	0.49	0.51	0.47	2.72	2.18	2.15
YNR014W			0.71	0.97	1.55	1.67	1.12	1.63	1.52	0.93	0.59	0.8
YDL171C	GLT1		1.09	1.05	0.92	0.97	0.66	1.25	0.68	0.96	0.97	0.74
iGx585I			1.11	0.81	0.98	1.08	1.3	1.35	1.27	0.8	1.11	0.81
iEx068I			1.38	1.6	0.65	0.66	0.78	0.78	0.73	1.43	1.31	1.38
iOx097I			0.56	2.84	1.64	1.91	2.15	2.23	1.83	0.52	0.42	0.64
iKx174I			1.01	0.52	1.05	1.34	0.88	0.77	0.94	1.93	0.85	0.94
iGx251I			0.79	1.39	0.86	0.66	0.74	0.95	0.78	1.25	1.28	1.18
iGx317I				0.47	0.71		0.87	0.67	1.01	0.62	0.65	0.47
iMx423I				1.64						0.95		0.53
YOR240W			2.29	2.59	1.22	1.42	1.01	1.07	1	0.74	1.04	1.43
iBx371I			0.82	0.53	2.04	2.16	1.58	1.22	1.39	0.95	0.75	0.63
YCR029C			1.18	1.5	1.32	1.32	1.1	1.18		1.39	0.78	0.98
YIL052C	RPL34B		0.55	1.23	0.96	1.16		1.13	1.66		0.47	0.62
iPx389I				1.63		0.35		0.32	0.42	1.45		1.14
YHR177W				0.69	0.95	1.19		1.3	0.93	0.45		0.72
iLx466I			0.67	1.11	1	1.3	0.93	1.1	0.75	0.83	0.76	1.01
iFx026I			1.29	1.11	0.53	0.5	0.45	0.36	0.58	3.52	1.71	1.94
iDx620I				1.42		2.27		1.12	1.14	0.67	0.41	0.36
iBx103I			0.67	2.49	0.36	0.41	0.52	0.75	0.48	1.88	1.23	1.97
YDR254W	CHL4		0.57	0.95		0.37	0.6	0.77	0.52	1.53	1.68	1.37
YDL237W			0.33	0.63	1.14	1.06	1.03	0.96	0.77	0.63	0.42	1.45
iPx055I			0.53	0.45	1.21	1.41	1.45	2.04	1.74	0.53	0.44	0.37
iLx132I			1.56	1.18				0.32	0.38	2.14	1.72	1.93
YNL266W			0.9	1.65	0.46	0.49	0.46	0.42	0.57	1.39	0.6	1.3
iAx080I			7.69	6.94						5.19	5.38	4.66
YOR307C	SLY41		0.5	0.85	0.7	0.7	0.77	0.71	0.76	1.18	1.37	1.34
YNR015W	SMM1		2.29	1.31	0.6	0.78	0.54	0.53	0.5	2.62	1.45	1.21
YDL172C			0.86	0.59	1.16	1.64	0.89	0.86	1.56	1.44	0.44	0.85
iEx069I			1.28	1.23	1	1.06	0.76	0.72	0.69	1.87		0.84
iGx586I			1.01	0.83	0.88	0.8	1.01	1.02	0.89	0.85	0.89	0.83
YDR255C			1.24	1.16		0.87		0.76	0.9		0.99	0.96
iOx098I			0.28	0.58	2.38	2.39	1.9	1.79	2.84	0.49	0.34	0.31
iKx175I			0.77	0.82	1.19	1.61		1.18	1.02	2.26	0.67	1.6
iGx252I			0.57	0.73	0.53	0.45	0.53	0.57		1.25	1.73	1.32
YDL238C			0.89	0.54	0.71	0.68	1.12	1.08	1.09	0.72	0.73	0.53
iGx318I				0.77	1.46	2.25		1.71	1.62	0.56		0.41
YJL010C			2.05	3.61	0.51	0.5	0.51	0.43	0.49	4.26	2.08	2.95
iMx424I			1.04	1.19	1.14	1.28	0.92	0.89	1.09	0.83	0.97	0.86
YMR058W	FET3		1.6	1.11	0.86	0.77	0.67	0.57	0.63	1.53	0.44	1.13
YNR016C	ACC1		1.91	1.66	0.57	0.47	0.58	0.69	0.55	1.44	1.6	1.4
YIL118W	RHO3		0.9	0.38	1.46	1.82	1.12	1.15	0.84	1.25	0.49	1.2
YOR241W			0.73	0.74	0.68	0.62	0.56	0.5	0.61	1.58	1.05	0.98
iBx372I			0.53	0.97		1.04	1.81	1.64	2.17	0.57	0.69	0.98
iLx467I			1.17	1.95	0.5	0.58	0.38	0.3		1.13	1.02	1.21
iFx027I			0.65	1.55	1.05	1.63	1.09	0.82	0.98	2.18	0.94	0.87
iDx621I			1.5	1.8	0.95	0.74	1.85	1.76	1.26	1.08	1.27	0.88
iBx104I				1	0.67	0.85	0.63	0.67	0.67	1.42	1.23	1.54
YHR178W	STB5		1.07	1.54	0.71	0.64	0.8	1.24	0.88	1.14	0.86	0.73
iLx133I			0.38	1.51		1.42	0.97	1.31	0.81	1.11		0.6
YIL119C				0.64	1.02	1.14	0.77	0.74	1.05	0.89		1.76
iPx056I			0.61	0.35	1.12	1.54		2.81	1.77	0.38	0.33	0.28
iHx210I			1.26	1.34	0.77	0.87	0.64	0.56	0.6	1.18	1.28	2.21
YOR242C	SSP2		2.05	1.72	0.67	0.63		0.58	0.9	1.23	1.43	1.13
YNL267W	PIK1		0.83	1.09	0.93	0.94	1.18	1.67	1.26	1.08	0.75	0.83
YOR308C			1.53	0.82	1.18	0.99	1.01	1.08	0.99	0.7		0.86
iAx081I			5.35	5.03	0.34	0.29	0.35	0.3		2.31	1.67	2.72
YDR190C	RVB1		0.89	0.61	0.49	0.37	0.57	0.61	0.65	0.91	1.28	1.6
iGx587I			1.13	1.92	0.34	0.41	0.29	0.3	0.3		2.36	2.01
YDR256C	CTA1		0.9	0.47	1.2	0.78	1.05	1.31	0.76	1.16	0.99	0.58
iOx099I			0.74	0.85	0.58	0.5	0.64	0.58	0.83	0.8	1.63	1.19
iKx176I			2.06	0.99	1.88	2.1	1.37	1.42	1.3	0.97	0.67	0.74
iGx253I			0.56	0.8	0.9	0.69		0.64	0.58	1.09	0.57	1.57
YDL239C			1.39					0.33		2.39	1.95	1.54
iGx319I			0.55	0.61	1.81	2.36	1.87	1.84	2.08	0.9	0.64	0.77
YIL053W	RHR2		2.74	0.77		2.48	1.8	1.54	1.72	0.71	1.36	0.78
YJL011C			1.81	2.23	0.8	0.95	0.91	0.93	0.73	1.32	1.48	1.17
iMx425I			1.09	1.45	0.94	1.05	1.14	1.32	0.92	0.83	0.88	0.69
YMR059W	SEN15			0.66				0.71	1.02		1.11	0.44
iBx373I			0.9	0.71	1.57	1.64	1.82	1.87	1.67	0.59	0.47	0.42
YDL173W				0.46		2.03	1.27	1.63		1.38	0.67	0.72
iDx622I				1.16				0.92	0.75
iLx468I				0.44	1.34	1.35	1.04	0.95	1.23	1.32	1.14	1.27
iFx028I			1.48	1.25		0.73		0.95		0.77	1.04	1.25
YHR179W	OYE2		1.12	0.99	0.84	0.9	1.11	0.96	1.12	1.12	0.63	0.92
iPx057I			0.42	0.28	1.91	2.11		3.03		0.36	0.6	0.25
iLx134I			0.52	1	1.29	1.23	1.05	1.36		1.13	0.98	0.65
iHx211I			1.69	1.4	0.42		0.31	0.27	0.32	2.42	2.07	2.43
YOR243C			1.05	1.37	1.17	1.01	0.84	0.87	0.86	1.11	0.81	0.99
YNL268W	LYP1		0.53	0.83	1.72	1.73	1.65	1.76	1.67	0.63	0.63	0.71
iAx082I			2.77	4.44				0.32		2.46	2.55
YOR309C			2.59	0.86	0.84	0.84	0.76	0.86	0.87	1.25	0.66	0.99
YNR017W	MAS6		0.5	0.32	2.21	2.63	2.37	2.62	1.54	0.43	0.35	0.68
YDL174C	DLD1		0.65	0.97	0.83	1.03	0.78	0.6	0.84	1.66	0.98
iGx588I			0.95	1.12		0.42		0.31	0.41	1.8	1.47	2.07
YDR257C	RMS1		0.23	1.12	1.69	2.31	1.7	1.62	1.39	1.24	0.6	0.36
iKx177I			0.81	1.29	1.58	1.72	1.41	1.69	2.26	0.87	0.53	0.7
iGx254I			1.71	1.26	0.56	0.58	0.56	0.78	0.53	1.92	1.88	1.45
iMx360I				0.54	1.99	2.4	1.68	1.86	1.23	1.36	0.5	1.17
YIL054W			1.06	0.48		2.31	2.65	2.89	2.53	0.73	0.47	0.35
YJL012C			1.06	3.09	1.1	1.03	1.1	1.01	0.85	2.09	1.28	1.84
iMx426I			1.07	2.09	0.65	0.61	0.75	0.75	0.77	0.92	0.96	1.25
YOL160W			0.65	1.5	0.8		0.83	0.73	0.74	1.3	0.81	0.5
iBx374I			0.57	0.72	0.4	0.4	0.39	0.37	0.52	2.74	1.17	2.04
iBx040I			0.96	0.96	0.89	0.73	0.79	1.06		1	0.61	0.99
YDR191W	HST4		0.53	0.41	0.99	1.1	0.88	0.84	1.19	1.09	0.82	1.76
YIL055C			1.09	1.08	0.78	0.88	0.8	0.74	0.83	1.89	1.64	1.67
iDx623I							0.87		0.82
iLx469I				0.56	1.79	1.94	2.01	1.99	2.04	0.47		0.48
iBx106I			0.88	1.39	0.79	0.96	0.91	0.85	0.82	1.81	1.09	1.62
iFx029I			0.35	0.66	1.55	1.47	2.18	2.23	1.64	0.79	0.49	0.64
YOL161C			1.21	1.4	0.69	0.73	0.77	0.98	0.76	2.57	1.43	1.73
iPx058I			0.42	0.23	0.78	1.24	1.65	2.23	1.3	0.29	0.29	0.26
iLx135I			2.08	0.45				0.86		0.55	1.26	1.05
iHx212I			1.01	0.92				0.34	0.47		1.53	2.04
YNL269W			0.69	0.47			1.99	3.12	1.72		0.18	0.28
iAx083I				4.18		0.24			0.41	3.04		2.16
YDR192C	NUP42		0.29	0.71	1	1.06	0.96	1.11	1.19	1.11	1.08	0.91
YNR018W			1.83	1.27	2.91	3.55	3.08	4.23	2.68	0.34	0.42	0.79
YDL175C			1.15	1.96	0.33	0.46	0.33	0.45	0.34	3.8	2.24	3.75
iGx589I			1.18	0.73	0.41	0.57	0.47	0.45	0.54	2.02	1.76	1.97
YPR201W								0.91
YDR258C	HSP78		0.87	1.44	0.83	0.75	1.07	1.25	1	1	0.69	0.79
iKx178I			0.56	0.47		4.32		2.71	3.08	0.99	0.65
iGx255I				1.29		0.58	0.43	0.52	0.55	1.36	1.67	1.43
iMx361I			2.6	1.12	0.21	0.2	0.2	0.17	0.18	5.21	5.53	5.43
YJR030C			1.87	1.09	0.78	0.81	1.05	0.87	1.23	0.78	1	1.17
YJL013C	MAD3		4.42	4.12	0.28	0.41	0.32	0.35	0.3	6.18	3.74	4.11
iMx427I				0.6	1.38	1.89	1.17	1.15	1.24	0.6	0.61	0.38
YOR244W	ESA1		0.94	0.8	0.67	0.68	0.56	0.52	0.58	2.12	1.79	1.23
iBx375I			1.24	0.97		1.24	1.21	1.19	1.46	0.99	0.91	1
iBx041I			1.48	0.42	1.51	2.13	2.32	2.86		0.37	0.99	0.3
iDx624I			1.04	1.17	0.63	0.55	0.51	0.84	0.74	1.43	0.61	1.21
iBx107I			1.01	0.85	0.6	0.85	0.65	0.61	0.63	2.23	1.63	2.17
iPx059I			0.66	0.45	0.98	1.19	0.98	1.45	1.34	0.6	0.69	0.89
iLx136I			1.72	0.47			0.61	0.52	0.49	0.72	2.44	2.21
iHx213I			0.95	1.36			0.96	0.83	1.1	1.24	0.54	0.94
YOR245C			1.36	0.82	0.53	0.49	0.5	0.5	0.51	2.38	1.17	1.62
iAx084I			5.19	6.04	0.24	0.3	0.36	0.34	0.32	2.68	2.86	3.94
YNR019W	ARE2		0.77	1.29	1.31	1.59	1.44	1.42	1.52	0.68	0.83	0.75
iGx190I			0.8	0.4	1.14	1.49	0.95	1.18	1.01	0.64	0.45	1.35
YPR202W			1.15	1.28	1.5	1.8	1.9	1.71	1.41	1.89	1.66	1.86
YDR259C	YAP6		0.41	0.47		2.46	1.96	2.06		1.14	0.39	0.37
iKx179I				0.97	1.27	1.54		1.87	1.42	0.71	0.72	0.87
iGx256I			0.67	1.55	0.38	0.35	0.44	0.59		1.51	1.19	1.98
YER150W	SPI1		0.37	0.63	0.82	1.09	0.86	0.81	1.07	2.21	0.97	1.93
iMx362I			0.99	0.78	0.86		1	0.9	1.11	0.96	0.69	0.84
YJR031C	GEA1		0.88	1.33	1.15	1.3		1.02	0.99	0.58	0.81	0.83
YIL056W			0.73	1.47	0.7	0.59	0.66	0.67	0.61	1.46	1.91	1.65
iMx428I				1.2		1.17		0.64	0.76	1.47	1.76	0.86
iBx376I			1.02	1.43	0.38	0.44	0.58	0.6	0.57	1.6	2.27	2.36
iBx042I			0.82	2.52	0.35	0.33	0.32	0.42	0.43	2.72	2.05	2.87
YDR193W			1.28	0.83	1.35	1.58	1.28	1.33	1.16	0.7	0.95	0.72
YER151C	UBP3		0.72	1.34	0.7	0.84	0.68	0.59	0.72	1.25	0.85	1.09
YDL176W			1.05	1.1	0.47	0.7	0.47	0.39	0.53	3.82	2.44	2.47
iLx071I			3.62	6.61	0.13	0.11		0.15	0.13	8.22	6.27	6.09
YIL057C			1.17	0.58		4.11	1.68	1.69	2.35	0.49	0.3	0.53
iDx625I			0.72	0.44	1.47	1.62	1.99	2.11		0.35	0.77	0.53
iBx108I				1.87	1.71	2	1.56	1.92	1.54	0.58	0.76	0.57
YOR180C	DCI1		1.23	0.36	1.38	1.55	1.25	1.59	1.38	0.55	1.07	0.58
iLx137I			1.26	2.57	0.62	0.59	0.56	0.62	0.58	1.6		1.02
iHx214I			0.32	0.43	1.44	1.67	1.67	1.46	1.54	0.59	0.79	0.74
YOR246C			0.55	0.82	1.01	1	0.92	0.89	1.02	0.93	0.85	0.91
iNx320I			1.42	0.72	1.24		1.24	1.1	0.92	0.58		0.5
YJL014W	CCT3		4.09	4.07	0.41	0.42	0.36	0.33		7.04	3.21	4.56
iAx085I			1.98	5.4	0.41	0.32	0.53	0.4	0.37	2.79	2.07	1.79
YDR194C	MSS116		0.9	1.23	1		0.96	1.13		1.03	0.66	1.1
YPL120W	VPS30		1.27	0.85	0.81	0.87	0.76	0.95	0.78	1.61	1.05	1.33
YDL177C			0.38	1	0.76	0.97	1.08	1.5	0.92	1.56		1.6
iGx191I			0.68	1.28	0.66	0.78	0.76	0.72	0.69	1.22	0.84	0.61
YPR203W			1.07	1.35	1.25	0.85	1.51	2.04	1.12	1.76	1.33	1.47
iGx257I			2.36	0.86	0.63	0.6	0.65	0.87	0.75	1.41	0.67	2.35
iMx363I			0.82	0.91	0.72	0.73	0.87	0.95	0.93	0.94	1.19	1.03
YJL015C			0.76	2.24	0.7	0.7	0.75	0.92	0.47	1.31	0.68	1.61
iMx429I			1.07	2.27	0.87			0.71	0.79	1.01	1.2	0.96
YPL121C	MEI5		1	1.07		1.88	1.14	1.16	1.22	0.56	0.39	0.34
iBx377I			0.4	1.77		0.92	0.93	0.81	0.88	0.94	0.7	1.1
iDx560I				0.44	0.98	0.95	1.08	1.01	1.03	0.9	0.5	1.01
iBx043I			0.48	0.6		0.9	0.71	0.87	0.9	1.55	0.83	1.05
YER152C				0.57	1.34	1.35	1.38	1.25	1.89	1.62		0.63
iLx072I				3.41	0.32	0.31	0.52	0.46	0.34	1.79		2.29
iDx626I				0.36	3.02	2.38	2.49	3.08	2.69	0.6	0.48	0.86
iBx109I				0.5	1.3	1.37	1.26		1.19	0.55	0.51	0.71
iHx215I			1.19	0.99				0.57		1.88		1.11
iLx138I			0.89	1.16				0.53		1.7	0.96	1.66
iNx321I			1.01	1.01	0.88	0.76	1.27	1.15	0.8	0.5	0.56	0.66
YJR032W	CPR7		1.48	0.48	1.17	0.89	0.97	0.86	1.41	0.59	0.93	0.71
iAx086I			6.38	9.22	0.14		0.14	0.12		9.36	5	5.44
iGx192I			0.81	0.97	0.78	1.2	1.06	0.9	0.95	1.25	1.16	0.9
YPR204W			1.01	1.14	0.73	1.07	1.12	1.29	0.82	2.35	1.7	1.98
iGx258I			1.15	0.85	0.57	0.7	0.81	1.17	0.66	1.29	0.76	0.73
iCx001I			1.14	1.41	0.62	0.84	0.8	0.78	0.71	2.71	2.14	2.39
iMx364I			0.96	0.89		1.19	1.11	1.17		0.57	1.25	0.49
YJR033C			1.35	1.2	0.98	0.72	0.98	0.9	0.99		0.89	0.7
YIL058W			0.39	0.73	2.06	1.89	2.44	2.44	2.18	0.71	0.43	0.35
iMx030I			0.88	1.45	0.36	0.38	0.37	0.3	0.33	5.1	3.54	3.39
YOR181W	LAS17		0.61	0.89	1.79	1.88	1.4	1.41	1.56	0.77	0.44	0.64
YOL164W						0.7					1.11
YPL122C	TFB2		0.31	0.76	1.28	1.72	1.1	1.37	1.08	1.27	1.18	1.09
YOR247W	SRL1		1.2	0.79	0.95	0.79	0.78	0.82	0.81	1.15	1.1	1.3
iBx378I				0.68			0.84	0.81	0.97	0.63	0.54	0.62
iBx044I					1	1.05	1.01	1.39	1.02	0.5		1.31
iDx561I			1.44	0.68	0.64		0.58	0.54	1.11		1.05	0.75
YDR195W	REF2		0.52	0.46	1.29	1.19	1.16	1.05	1.18	0.61	0.6	0.98
YER153C	PET122		0.72	0.86	1.06	1.14	1.04	1.33	1.29	0.79	0.56	0.71
YDL178W	AIP2		0.65	1.31		1.34	1.06	0.95	1.13	1.94	1.16	1.87
iHx150I										1.07		1.08
iLx073I				8.19	0.31	0.26	0.37	0.3	0.39	3.98	2.2	2.38
YIL059C			0.51	1.08	1.93	2.31	1.74	1.74	1.81	1.42	0.98	0.73
iDx627I			0.81	0.97		0.55		0.78	0.75	0.96	0.87	0.91
YOR182C	RPS30B		1	1.33	0.67	0.74	0.95	1.06	1.22	1.4	1.37	1.02
YOL165C	AAD15		0.84	1.48	0.69	0.72	0.65	0.7	0.55	2.24	1.06	1.62
iLx139I			1.02	1.14		0.29	0.55	0.61		1.25	1.24	1.37
iHx216I			0.87	0.86	0.82	0.86	0.81	0.68	0.59	1.97	0.52	0.88
iNx322I			1.81	1.92	0.57	0.64	0.54	0.65	0.56	1.55	2.69	1.45
YJL016W			0.75	1.27	0.88	0.89	1.02	0.92	0.74	1.75	0.44	2.11
iAx087I			1.28	1.48	0.85	0.68	0.63	0.49	0.5	2.29	1.83	1.24
YDR196C			0.92	0.38	1.15	1.03	1.17	1.47	1.08	0.83	0.33	0.46
iGx193I				0.88	1.57	1.7	1.43	1.48		0.52	0.62	0.67
iGx259I			0.93	0.68	1.17	1.55	1.27	1.38	1.45	0.67	0.65	0.8
YEL070W			0.76	0.72	1.07	1.16	1.24	1.16	1.15	1.32	1.33	1.27
iCx002I				0.77	0.8	0.92	0.76	0.89	0.79	1.9	1.52	2.91
iMx365I				0.65	1.09	1.35	1.31	1.35	1.57	0.8	0.49	0.45
YMR306C-A			0.86	1.64	1.01	0.93	1.04	1.4	0.7	1.07	0.67	1.17
iMx031I			0.94	1.02		0.35	0.43	0.53		1.32	1.66	2.17
YPL123C				1.67		0.65		0.47		1.47		1.06
YOR248W			1.34	0.91	0.86	1	0.72	0.72	0.73	1.32	1.11	1.65
iBx379I				1.12		0.72	0.86	0.68	0.88	1.49	1.13	1.09
iDx562I			1.02	0.74	0.34	0.34	0.27	0.21	0.32	3.97	1.28	2.64
iBx045I			0.71	0.97	1.21	1.33	1.58	1.87		0.52	0.67	0.81
YDL179W	PCL9		0.95	1.34	1.27	1.37	1.62	1.62	2.24	0.91	0.67	1.25
iLx074I			3.94	5.66	0.4					1.49	2.14	1.74
iHx151I			0.48	1.01	2.2		1.41	1.37		0.41	1	0.83
iDx628I			0.38	0.32	0.7	0.71	1.33	2	1.65	0.59	1.86	0.55
YOL166C			1.47		0.47	0.43		0.41	0.45	2.94		1.4
iHx217I			0.58	0.76	1.49	2.35	1.95	1.92	1.49	1.02	0.55	0.79
YOR249C	APC5		1.38	1.27	0.54	0.54	0.68	0.65	0.79	1.28	0.99	1.23
iNx323I			0.77	0.91		0.61	1.28	1.31		0.73	1	1.55
iJx400I			0.6	0.69	0.7	0.81	0.81	0.64	0.65	1.3	0.81	1.12
YJR034W	PET191		0.7	0.35	1.73	2.01	1.46	1.55	1.37	0.36	0.51	0.29
YJL017W			1.3	2.7	1.07	1.24	1.3	1.16	0.81	1.5	1.05	1.29
iAx088I			3.95	5.33	0.24	0.24	0.34	0.28	0.32	3.07	2.74	3.09
YPR140W			1.12	1.73	0.5	0.57	0.6	0.53	0.5	2.16	1.34	2.15
iGx194I				1.25	0.47	0.41	0.33	0.33	0.45	2.11	1.65	1.95
YEL071W				1.1	0.86	0.7	0.74	0.77	0.81	0.96		1.22
iMx366I			0.65	0.58	1.28	1.65	2		2.2	0.79	0.63	0.93
iCx003I			1.14	0.55		1.03	0.92	0.96	1.12	1.55	1.05	1.25
YER154W	OXA1		0.74	0.68	0.5	0.5	0.51	0.44	0.52	1.87	1.59	1.29
iMx032I				1.37	1.37	1.15	1.15	1.71	0.99	0.36	0.42	0.42
YOR183W			0.63	0.59	2.55	2.09	2.16	2.48	3.57	0.95	0.33	0.22
YPR141C	KAR3		1.64	1.44	0.8	0.58		0.84	0.65	1.3	1.08	1.48
iDx563I			0.99	0.64	0.61	0.73	0.68	0.69		1.87	1.7	2.13
iBx046I			1	0.87	1.42	1.34	1.33	2	1.73	0.44	0.94	0.66
YDR197W	CBS2		0.44	0.56	0.9	0.92	0.95	0.99	1.32	1.44	1.2	0.99
YER155C	BEM2		0.92	1.01	0.68	0.61	0.72	0.59	0.7	1.19	0.88	1
iLx075I			0.94	2.41	0.72	0.64	0.65	0.62	0.53	2.24	2.19	2.32
iHx152I			1.1	0.78	1.41	1.38	1.36	1.37		0.69	0.86	0.59
iDx629I			0.56	0.93	1.65	1.85	2.61	2.77		0.18	0.45	0.34
iHx218I			0.81	0.62		1.73		1.63	1.35		0.46	0.48
iJx401I					0.42		0.59		0.62	1.95
iNx324I			1.04	0.71		0.64	0.66	0.73	0.62	1.16	1.11	1.8
YJR035W	RAD26		1.27	1.49	0.6	0.56	0.64	0.57	0.72	1.46	1.24	1.35
YJL018W			0.85	1.83	1.01	0.94	1.49	1.17	1.74	1.37	0.76	0.61
iAx089I			5.14	3			0.4		0.38	1.7	1.56
YDR198C			0.64	1.38	0.86	0.6	0.67	0.83	0.93	1.3	1	0.93
iGx195I			0.86	0.64	0.4	0.44		0.35	0.41	2.2	1.42	2.51
YPL124W	NIP29		0.42	0.8	0.46	0.44	0.46	0.48	0.53	2.28	1.56	1.69
YEL072W			0.6	0.3	1.42	1.45	1.49	1.62	1.55	1.08	0.92	0.54
iCx004I			1.09	0.58		0.55	0.98	1.08		0.81	0.91	0.7
iMx367I			0.99	0.58	1.08	1.08	1.3	1.26	1.2	0.65	0.5	0.57
YJR036C			1.18	0.89	0.8	0.77	0.72	0.63	0.75	1.46	1.08	0.85
iOx550I			0.48	0.4		1.29	1.47	1.39	1.15	0.56	0.59	0.45
iMx033I			0.5	0.54	2.24	1.72		2.74	1.63	0.52	0.35	0.31
iIx110I			1.78	3.07	0.39	0.42	0.37	0.37	0.44	2.55	2.5	2.53
YOR184W	SER1		0.83	0.55	1.23	1.79	1.63	1.61	2.05	0.97	0.32	0.63
YPR142C			0.47	0.93	1.53	1.7	1.54	1.47	1.22	1.03	0.82	1.3
YEL073C				0.94	0.67	0.51	0.53	0.69	0.58	1.88		1.28
iBx047I			1.37	1.11		0.78	0.87	0.97		0.81		0.95
iDx564I			1.15		0.63	0.53	0.86	0.8	0.77	1.44	1.1
YER156C				0.56	2.7	3.58	2.2	2.14	2.78	0.72	0.25	0.52
iLx076I				7.22	0.15	0.14	0.16	0.14	0.15	5.04		4.22
iHx153I			1.12	2.9	0.67	0.52	0.72	0.68	0.7	1.08	1.01	0.79
iDx230I			0.72	0.5		1.46	2.3	3.3	1.51	0.46	0.32	0.31
YOR185C	GSP2			0.43	1.77	1.78	1.48	1.41	1.81	0.48	1.46	0.54
YFL030W			1.31	1.38	0.98	0.97	0.81	0.65	0.69	2.04	1.81	1.82
iJx402I				0.88	0.85	0.81	0.75	0.72	0.69
iNx325I			2.93	2.85	0.27	0.26	0.26	0.25	0.24	2.5	2.91	2.72
YMR251W-A	HOR7		1.68	1.4	0.89	0.86	1.33	1.5	1.82	0.88	1.21	1.18
YJL019W			0.64	1.33	1.39	2.05	1.82	1.65	1.74	0.81	0.54	0.74
iGx196I			0.77	0.67	1.7	2.36	1.24	1.3	1.69	0.97	0.8	0.65
YPL125W			1.25	1.22	0.8	0.93	0.95	0.68	0.63	1.31	1.13	1.09
YER090W	TRP2		1.1	1.64	0.5	0.62	0.53	0.44	0.7	0.95	0.92	2.01
iMx368I			0.52	0.66		2.04	2.35	2.27			0.56	0.34
iCx005I			0.71	0.35	2.05	2.41	1.45	1.26	1.2	0.77	1.1	0.77
iOx551I			0.78	0.7	1.1	0.98	1	0.72	0.79	0.92	1	0.94
iMx034I			0.47	0.48	1.96	2.65	1.92	3.25	1.91	0.83	0.37	0.38
iIx111I			0.74	0.24	1.4	1.29				0.3	0.25	0.62
YER091C	MET6		0.87	1.11	0.78	0.64	0.75	0.97	0.69	0.91	0.77	1.03
iDx565I				0.53	1.24	1.53		1.13		0.37		0.49
iBx048I			1.46	1.09		0.77	0.7	1	0.8	0.94	0.86	0.87
YDR199W			0.7	1.23	0.81	0.94	0.87	0.85	1.02	1.25	1.26	1.24
iDx231I			0.62	1.57		0.38		0.8	0.97	1.04		1.18
iLx077I				1.75	1.37	1.36	0.88	0.73	1.03	1.22		0.68
iHx154I									0.34	3.15	2.16	2.11
iNx260I			0.44	0.68	1.1	1.33	1.34	1.08		1.88		0.93
YFL031W	HAC1		0.74	0.86	1.43	1.66	1.4	1.41	1.36		1	0.82
iJx403I					1.12		1.12		0.8
iNx326I			1.62	5.04	0.4	0.33	0.54	0.78	0.4	1.32	1.18	1.41
YJR037W			1.17	0.4	3.16	2.61	2.07	2.45	2.78	0.24	0.5	0.28
YPL060W			1.43	1.57	1.04	1.15	0.95	0.99	1.26	0.74	0.88	1.4
YPR143W			0.41	0.92	1.58	1.32	1.43	1.82	1.24	1	0.75	1.09
YLR220W	CCC1		0.78	0.91	1.28	1.52	0.94	1	0.97	1.34	1.02	1.33
iGx197I			0.41	1.14	1.51	0.75	1.3	1.58	1.72	0.77	0.76	0.97
YPL126W	NAN1		1.04	0.89	2.31	2	2.31	2.6	2.2	0.36	0.47	0.45
YEL074W			0.86	1.37	1.35	1.81	1.49	2.06	1.34	2.81		2.28
iMx369I			0.18			7.22	2.93	3.11	2.31	0.56	0.16	0.32
iCx006I			0.99	0.56	1.41	1.08	1	1.31	1	0.97	0.86	0.84
YER157W	SEC34		0.8	0.55	0.93	0.92	0.96	0.85	0.81	1.46	0.94	1.49
YJR038C				0.47					1.59	0.49		0.33
YKL180W	RPL17A		1.07	1.67		0.42	0.35	0.25	0.38	3.32	2.19	2.87
iOx552I			1.47	1.09		0.71	0.82	0.82			1.17	0.87
iMx035I			2.05	1.23	0.32	0.34	0.37	0.46		1.67	2.23	2.78
iIx112I				1.3	1.09	1.21	0.77	0.79	0.96	0.47	0.43	0.72
YOR186W			0.41	0.38	2.99	4.44	3.2	3.29	1.48	0.49	0.35	0.86
YPR144C			0.37	1.38	1.71		1.44	1.24	1.18	1.54	0.83	1.01
YLR221C			0.33	0.58	3.22	3.14	3.43	3.11	1.77	0.51	0.93	0.72
YPL127C	HHO1		0.48	0.66	1.94	1.77	1.57	1.67	1.79	0.48	0.51	0.51
YEL075C				1.44	1.3	1.32	1.36	2.02	1.12	2.34		1.93
iDx566I			1.47	0.51	1.34	1.52		1.02	1.78	0.75	0.61	0.66
iBx049I			0.93	1.04		0.76	0.83		0.89	0.86	0.71	0.9
YER158C			0.43	1.16	1.33	1.34	1.24	1.12	1.99	0.91	0.98	1.3
iLx078I			2.16	4.05	0.47			0.52	0.52	1.24	1.75	2.34
iHx155I			1.54	0.91				0.97		1.42	1.44	0.7
iDx232I			0.86	0.28	0.9	0.64	0.78	1.33		0.31	0.41	0.55
iNx261I			1.4	0.63	0.42	0.52	0.38	0.43	0.41	3.48	1.12	1.92
YFL032W			0.57	0.79	2.64	2.02	1.97	2.01	2.09		0.89	0.46
iJx404I							1.55
iNx327I			0.42	0.83	2.21			1.54		0.31	0.81	0.41
YPL061W	ALD6		0.17	0.77	1	1.02	1.17	1	1.35	1.19	0.71	0.78
iPx510I			0.8	0.9	0.66	0.7	0.79	0.61	0.86	1.52	1.6	1.21
iGx198I			0.7	1.01	1.17	0.94	0.96	0.9	0.87	1.25	0.95	0.68
YER092W				0.42		1.37	1.46	1.48	1.39	1.06		0.37
YFR050C	PRE4		0.18	1.12	1.01	0.93	0.67	0.7	0.6	2.08	0.98	1.99
YFL033C	RIM15		1.13	1.76	0.85	0.93	0.78	0.82	0.77	0.99	1.22	1.3
iCx007I			1.12	1.59	0.84	0.84	0.93	0.96		1.53	1.08	1.74
YKL181W	PRS1		0.69	1.02	0.56	0.42	0.68	0.72	0.53	1.58	1.41	1.4
iOx553I								0.79
iMx036I				0.54		1.19	1.12	1.67	1.14	0.54	0.93	0.5
iIx113I			0.67	0.62		2	1.23	1.14	1.35	0.89	0.84	0.76
YOR187W	TUF1		0.59	1.4	2.49	2.76	2.76	2.89		0.96	0.6	0.53
YLR222C			1.28	0.98	0.59	0.78	0.6	0.52	0.62	2.52	1.9	1.84
YPL128C	TBF1		0.72	1.01	0.99	0.9	1.17	1.2	1.28	0.91	1.29	0.85
YER093C			0.68	0.82	0.9	1.08		1.34	0.99	0.93	0.67	1
iHx090I			1.12	1.41	1.13		1.14	1.09	0.89		1.17	1.62
YEL076C			1.03	1.21	0.97	1.2	1.45	1.42	0.96	2.14	1.49	1.81
iDx567I				0.54	1.07	1.24	1.73	1.91	2.11	0.36	0.69	0.5
YER159C	BUR6		0.3	0.34	2.54	3.54	3.16	2.68	2.83	0.56	0.41	1.09
iLx079I			1.22	2.25	0.69	0.63		0.66	0.48	2.53	1.2	1.87
iHx156I			1.61	1.62	0.53	0.43	0.57	0.54		1.89	2.04	1.6
iDx233I			3.19	1.97		1.62	1.25	1.12	1.47	0.96	0.45	0.42
iNx262I				2.45	2.29	2.47	1.54	1.52	1.55	0.99	0.55	1.11
iNx328I								1.06				0.95
iJx405I				0.78	1.91	2.08	1.38	1.36		0.77	0.5	0.37
YJR039W			0.65	0.75	1.45	1.43	1.61	1.63	1.85	0.72	0.67	0.41
YPL062W				0.41		1.75	2.07	2.36		0.24	0.46	0.44
iPx511I			0.43		1.39	1.25	1.13	0.98	1.41	0.52	0.65	0.87
YPR145W	ASN1		0.92	0.88	0.98	0.84	0.98	1.31	1.31	1.22	0.89	0.73
iGx199I				0.38	1.03	0.88		0.58	0.59	0.93	0.68	1.27
YFR051C	RET2		0.73	0.4	1.62	2.32	1.47	1.39	1.41	1.24	0.56	1.03
YBL111C			1.16	1.16	1.01	1.25	1.48	1.38	1.09	1.28	1.52	1.6
iCx008I			0.82	1.51	0.77	0.72	0.78	1.1	0.69	1.75	1.22	1.71
YKL182W	FAS1		1.05	1.28		0.9	0.78	0.83	0.98	1.12	0.88	1.09
iOx554I			1.15	1.03	0.37	0.37	0.51	0.43	0.47	3.35	1.35	2.85
iMx037I			0.6	0.87	1.1	1.05	0.78	1.09	0.99	1.43	1.08	1.11
iIx114I			0.63	1.15	1.11	0.85	0.88	1.14	0.84	0.81	1.12	1.38
YOR188W	MSB1		0.83	1.86	1.16	1.37	1.21	1.2	1.56	0.98	0.71	0.75
YPR146C			0.51	0.96	1.03	1.05	0.98	0.91	0.95	0.67	1.09	2.07
YLR223C	IFH1		1.2	1.02	1.1	1.28	1.07	1.69	1	1.1	0.86	1.06
iOx220I				1.15	0.5	0.43		0.47	0.57	1.01	1	1.47
YER094C	PUP3		0.21	1.65	2.97			3.02		0.17	0.43	0.3
iHx091I			3.19	0.77	0.9	0.92	1.21	1.16		0.63	0.32	0.31
YEL077C			1.02	1.19	0.5	0.55	0.76	1.14	0.64	2.55	1.58	2.22
iDx568I					0.92	0.86	0.82	0.77	1	0.56	0.76	0.38
iHx157I			0.4	0.32	1.01	0.92	1.34	1.22	1.25	0.73	0.42	0.43
iDx234I			2.99	2.83	0.61	0.58	0.78	0.68	0.68	1.73	0.96	2.18
iNx263I						1.04						1.92
iJx340I			0.77	0.78	0.63	0.73	0.87	0.91	1.02	0.77	0.9	0.81
YFL034W			1.74	2.17	0.51	0.48	0.63	0.51	0.57	2.86	3.13	3.17
YPR080W	TEF1		0.84	0.92	1.51	1.83	1.24	1.41	1.23	1.51	0.84	1.08
iNx329I			1.4	0.69		1.53			1.08	0.38		0.33
iJx406I			1.01	1.66	0.88	0.85	0.81	0.76	0.73	1.19	0.58	1.21
YPL063W			0.62	1.1	1.56	1.88	1.37	1.21	1.01	0.74	1.23	0.39
iPx512I			0.68		1.27	1.21	1.32	1.23	1.32	0.51	0.55	0.53
YPL129W	ANC1		1.63	1.38	0.85	0.88	0.66	0.58	0.94	2.14	1.24	1.75
YBL112C			0.85	1.16	1.45	1.86	1.91	1.82	1.56	1.09	1.39	1.63
YFL035C			1.09	2.03	0.85	1.05	0.94	0.84	1.05	1.86	2.21	1.19
iCx009I			0.96	0.84	0.77	0.82	0.96	1.14	0.91	1.1	1.31	1.35
YPR081C			1.29	2.82	0.58	0.87	0.61	0.64	0.55	2.43	1.76	1.89
YGL260W			1.01	1.26	1.34	1.44	1.3	1.24	1.21	1.95	1.08	1.49
YKL183W			1.09	0.74		0.8		1.23			0.55	0.71
YPL064C			0.65	1.02	0.98	0.79	1.04	1.32	1.03	0.45	0.7	0.79
iOx555I			0.79	1.04	0.94	1.41	1.19	0.83	0.93	0.85	1.03	1.2
iMx038I			0.42	0.56	0.96	1.23	1	1.52	0.67	1	0.8	0.48
iIx115I			0.64	0.59	0.53	0.43	0.62	0.74	0.79	1.38	0.7	2.24
YOR189W			0.5	0.51	0.89	1.13	0.95	1.17	1.58	0.98	0.28	0.6
YPR147C			0.6	1.39	0.68	0.68	0.73	0.73	0.77	1.38	0.56	1.15
iOx221I			1.75	1.36	1.53		1.27	1.1		0.82	0.78	0.78
iHx092I			2.3	0.64	0.89	0.89	0.71	0.61	0.96	0.83		0.65
iDx569I			0.51	0.87	1.64	1.45		1.4	1.18	0.42		0.4
YGL261C			1.38	1.42	0.99	1.21	1.14	1.18	1.1	2.56	1.58	2.02
iHx158I			0.77	3.12	0.24	0.17	0.28	0.22	0.25	3.5	1.94	1.97
iDx235I			0.95	0.79	1.22	1.46	1.39	1.28	1.18	0.96	0.4	0.98
YFR052W	RPN12		0.78	0.69	1.74	1.75	1.24		1.07	0.37	0.73	0.74
iJx341I			0.47	0.93	1.44	2.37	1.14	1.16	1.41	0.69		0.78
iNx264I			0.9	0.87	1.25	1.01	0.74	0.58	0.73	0.97	0.59	1.11
iJx407I			1.59	1.25		0.52		0.45	0.52	2.34	1.1	1.91
iPx513I				1.86	0.31	0.3		0.22		4.59	2.63	2.96
YLR224W			0.5	1.34		1.92	1.17	1.03	1.5	1.15	1.04	1.01
YER095W	RAD51		1.06	1.02		1.39	1.45	1.32	1.57	0.64	0.53	0.49
YBR130C	SHE3		3.23	1.95	1.38	1.42		0.88	0.95	1.72	1.59	1.93
YFR053C	HXK1		0.51	2.37	0.69	0.98	0.73	0.65	0.87	0.96	1.04	1.13
YBL113C			1.22	1.11	0.46	0.65	0.8	0.73	0.65	2.08	2.25	2.63
iIx050I			0.51			3.48		4.02	2.49	0.58		0.27
YPR082C	DIB1		1.4	0.34	1.43	1.06	1.52	1.39	1.84	0.57	0.57	0.75
YKL184W	SPE1		0.59	0.51	1.58	1.6	1.48	1.26	1.81	0.74	0.33	0.64
iOx556I			1.12	1.39	1.08	1.04	1.43	1.27	1.17	1.46	1.09	1.16
iMx039I			0.8	0.96		0.79	0.66	0.92		0.59	0.77	1.4
iIx116I			0.75	1.37	0.93	0.86	0.59	0.83	0.56	1.73	0.95	3.52
YPR148C			0.84	0.69		1.49	0.89	0.78	0.67	1.3	1.02	1.03
YLR225C			1.73	0.29	1.46	1.71	1.2	1.48	1.12	0.72	0.75	0.85
YGR010W			1.75	2.35	1.44	2.01	1.66	2.01	1.56	1.05	0.74	1.09
iOx222I			1.08	0.33			1.34	0.98	1.65	0.66	0.43	0.62
iHx093I			3.49					0.8
iDx170I				0.46	1.14	1.04	0.86		0.76			1.03
iHx159I			0.41	1.35	1.97	2.74		1.93		0.51	0.52	0.76
iDx236I			1.61	4.13	0.6	0.58	0.86	0.69	0.61	1.02	0.72	1.03
iNx265I			1.94	1.31		0.21		0.29		3.01	3.69	3.56
iJx342I			0.68	0.71	0.91	0.98	0.85		0.8	1	1.09	0.79
YFL036W			1.37	0.76	1.31	1.3	1.5	1.52	1.18	0.96		1.12
iJx408I			0.73	1.35	0.86	0.82	0.89	0.83	0.84	2.52	1.55	2.13
YPL065W	VPS28		0.34	1.28	0.9	1.14	0.92	0.89	1.42	1.3	0.86	1.42
iPx514I				0.62		0.78	0.68	0.55	0.64	1.39	1.26	1.24
YER096W	SHC1		1.46	0.91	1.81	2.69	1.54	1.35	1.44	0.59	0.68	1.04
YFR054C			0.58	0.29	0.67	0.69	0.61	0.64	0.68	1.17	3.93	1.97
iIx051I			1.22				0.9	1.02	0.82		0.85	1
iOx491I			1.1	1.27	0.61	0.74	0.68	0.58	0.65	1.32	1.08	1.18
YLR160C				5.39
YGL262W			1.49	1.18	0.8	0.7	0.75	0.69	0.74	1.62	1.48	1.25
YKL185W	ASH1			1.19		1.25		1.5			0.67
iOx557I			0.98	0.5	1.18	1.17	1.25	1.22	1.07	0.8	0.75	0.7
iIx117I			0.41	0.39		1.28	0.72	0.9	1.05	1.92	0.71	0.97
YGR011W			4.25	2.34	1.5	1.41	1.34	1.2		0.48	0.98	0.7
iOx223I				0.68			1.48	1.31	1.65			1.89
iKx300I				0.3	1.85	2.2	1.23	1.28	1	0.7	0.35	0.37
YML102C-A				0.52		2.21	1.24	1.1	1.41	0.67		0.46
YML100W	TSL1		1.08	0.88	0.76	0.77	0.8	0.98	0.88	0.95	0.99	1.16
iDx171I				0.55		0.65		0.78	1.25	0.67	0.91	0.76
iHx094I			3.52	0.65		0.56	0.69	0.69	0.6	0.66	0.86	0.68
YGR280C			1.79	0.84	2.91	2.8	2.31	2.2	2.24	0.58	0.7	0.5
YKL186C	MTR2			0.55	1.53	1.74	1.8	1.52	1.88	0.47	0.33	0.48
iDx237I			3.39	1.84		0.83				1.07	3.19	0.53
YBR131W			0.87	1.1	0.7							1.05
iNx266I			1.4	0.96	0.72	0.71	0.54	0.67	0.5	1.56	2.23	2
iJx343I			0.99	0.48	0.71	0.67	0.9	0.69	0.89	0.6	0.49	0.58
YFL037W	TUB2		0.29	0.51	5.12	5.86	3.06	2.82	2.58	0.36	0.23	0.82
YPR083W			1.73	0.81	1.32	1.06	1.37	1.61		0.6	0.43	0.56
YPL066W			1.41	1.17	1.34	1.51	1.26	1.53	1.27	0.5	0.69	0.63
YML101C				0.67	0.94	1.24	1.14	1.65	1.09			0.4
iPx515I			0.7		1.36	1.64	1.75	1.57	1.53	0.67	0.76	0.59
YPR149W	NCE102			0.92		1.19	0.94	1.07	1.84	0.67	1.16	0.36
YLR226W	BUR2		0.31	0.26	2.19	2.83	1.83	2.03	1.9	0.61	0.53	0.82
YER097W			0.92	1	1.74	1.64	1.65	1.77	2.14		0.66	0.41
YBR132C	AGP2		0.89	1.17						2.15	1.64	1.51
iOx492I			0.58	1.01		0.39	0.43	0.32	0.5	2.1	1.05	1.59
iIx052I			1.3	1.75	0.83	1.03		1.07	0.88	1.22	1.07	1.08
YFL038C	YPT1		0.21	0.38	2.74	2.87	2.42	2.88		0.23	0.33	0.48
YGL263W	COS12		0.71	2.03	0.71	0.78	0.81	0.84	0.94	2	1.67	2.51
YPL067C						3.69		1.79		0.46		0.35
[truncated: 10,867 more rows]
