# Supplementary material for: Genome-Wide Mapping of the Cohesin Complex in the Yeast Saccharomyces cerevisiae
Source: PLoS Biol. 2004 Jul 27;2(9):e259. doi: 10.1371/journal.pbio.0020259 (PMC490026; doi:10.1371/journal.pbio.0020259)
Supplement: Dataset S12 — Cy3 = ChIP cdc16-ts Mcd1-6HA in A364a; Cy5 = genomic DNA. (4.6 MB XLS). [file pbio.0020259.sd012.xls]

ATF	1.0
27	82    
"Type=GenePix Results 2"
"DateTime=2003/04/19 11:11:05"
"Settings=L:\cohesin3\UP2_185.gps"
"GalFile=L:\arraying&printing\P2uber022803.GAL"
"PixelSize=10"
"Wavelengths=635	532"
"ImageFiles=L:\cohesin3\UP2_185_635.tif 0	L:\cohesin3\UP2_185_532.tif 0"
"NormalizationMethod=None"
"NormalizationFactors=1	1"
"JpegImage="
"RatioFormulations=W1/W2 (635/532)"
"Barcode="
"BackgroundSubtraction=LocalFeature"
"ImageOrigin=1500, 13590"
"JpegOrigin=1850, 13950"
"Creator=GenePix Pro 4.0.1.9"
"Scanner=GenePix 4000B [87097]"
"FocusPosition=0"
"Temperature=30.6"
"LinesAveraged=1"
"Comment=Cy5=total gDNA Cy3=NDC10 mcd1HA NZ HA ChIP S288c"
"PMTGain=550	600"
"ScanPower=100	100"
"LaserPower=3.31	3.79"
"LaserOnTime=20803	20815"
"ScanRegion=150,1359,2040,4980"
"Supplier="
"Block"	"Column"	"Row"	"Name"	"ID"	"X"	"Y"	"Dia."	"F635 Median"	"F635 Mean"	"F635 SD"	"B635 Median"	"B635 Mean"	"B635 SD"	"% > B635+1SD"	"% > B635+2SD"	"F635 % Sat."	"F532 Median"	"F532 Mean"	"F532 SD"	"B532 Median"	"B532 Mean"	"B532 SD"	"% > B532+1SD"	"% > B532+2SD"	"F532 % Sat."	"F3 Median"	"F3 Mean"	"F3 SD"	"B3 Median"	"B3 Mean"	"B3 SD"	"% > B3+1SD"	"% > B3+2SD"	"F3 % Sat."	"F4 Median"	"F4 Mean"	"F4 SD"	"B4 Median"	"B4 Mean"	"B4 SD"	"% > B4+1SD"	"% > B4+2SD"	"F4 % Sat."	"Ratio of Medians (635/532)"	"Ratio of Means (635/532)"	"Median of Ratios (635/532)"	"Mean of Ratios (635/532)"	"Ratios SD (635/532)"	"Rgn Ratio (635/532)"	"Rgn R� (635/532)"	"Ratio of Medians (Ratio/2)"	"Ratio of Means (Ratio/2)"	"Median of Ratios (Ratio/2)"	"Mean of Ratios (Ratio/2)"	"Ratios SD (Ratio/2)"	"Rgn Ratio (Ratio/2)"	"Rgn R� (Ratio/2)"	"Ratio of Medians (Ratio/3)"	"Ratio of Means (Ratio/3)"	"Median of Ratios (Ratio/3)"	"Mean of Ratios (Ratio/3)"	"Ratios SD (Ratio/3)"	"Rgn Ratio (Ratio/3)"	"Rgn R� (Ratio/3)"	"F Pixels"	"B Pixels"	"Sum of Medians"	"Sum of Means"	"Log Ratio (635/532)"	"Log Ratio (Ratio/2)"	"Log Ratio (Ratio/3)"	"F635 Median - B635"	"F532 Median - B532"	"F3 Median - B3"	"F4 Median - B4"	"F635 Mean - B635"	"F532 Mean - B532"	"F3 Mean - B3"	"F4 Mean - B4"	"Flags"	"Normalize"
1	1	1	"cdc27"	"YBL084C"	2130	14290	120	1793	1697	773	60	64	39	97	95	0	2468	2265	1155	293	295	71	90	87	0	0	0	0	0	0	0	0	0	0	0	0	0	0	0	0	0	0	0	0.797	0.830	0.826	0.858	2.386	0.770	0.791	0.000	0.000	0.000	0.000	0.000	0.000	0.000	0.000	0.000	0.000	0.000	0.000	0.000	0.000	120	607	3908	3609	-0.328	Error	Error	1733	2175	0	0	1637	1972	0	0	0	0
1	2	1	""	"YBL113C"	2310	14290	120	29508	25798	10517	63	67	27	100	100	0	22900	20398	8379	279	286	74	99	99	0	0	0	0	0	0	0	0	0	0	0	0	0	0	0	0	0	0	0	1.302	1.279	1.271	1.309	1.678	1.285	0.907	0.000	0.000	0.000	0.000	0.000	0.000	0.000	0.000	0.000	0.000	0.000	0.000	0.000	0.000	120	583	52066	45854	0.380	Error	Error	29445	22621	0	0	25735	20119	0	0	0	0
1	3	1	""	"YBR030W"	2510	14290	120	3473	3126	1677	70	75	32	100	100	0	1518	1487	718	283	289	81	90	89	0	0	0	0	0	0	0	0	0	0	0	0	0	0	0	0	0	0	0	2.755	2.538	2.452	2.684	2.089	2.652	0.828	0.000	0.000	0.000	0.000	0.000	0.000	0.000	0.000	0.000	0.000	0.000	0.000	0.000	0.000	120	584	4638	4260	1.462	Error	Error	3403	1235	0	0	3056	1204	0	0	0	0
1	4	1	""	"YBL086C"	2690	14290	120	3375	3066	1447	74	80	33	99	98	0	1106	1086	439	291	314	385	80	56	0	0	0	0	0	0	0	0	0	0	0	0	0	0	0	0	0	0	0	4.050	3.764	3.954	3.665	2.080	3.903	0.820	0.000	0.000	0.000	0.000	0.000	0.000	0.000	0.000	0.000	0.000	0.000	0.000	0.000	0.000	120	583	4116	3787	2.018	Error	Error	3301	815	0	0	2992	795	0	0	0	0
1	5	1	"RER2"	"YBR002C"	2890	14280	120	3081	2740	1198	66	68	25	100	100	0	5879	5237	2291	272	292	377	95	92	0	0	0	0	0	0	0	0	0	0	0	0	0	0	0	0	0	0	0	0.538	0.539	0.532	0.531	1.487	0.502	0.854	0.000	0.000	0.000	0.000	0.000	0.000	0.000	0.000	0.000	0.000	0.000	0.000	0.000	0.000	120	610	8622	7639	-0.895	Error	Error	3015	5607	0	0	2674	4965	0	0	0	0
1	6	1	""	"YBR032W"	3100	14300	150	73	93	54	64	69	35	32	15	0	269	322	170	254	268	108	24	16	0	0	0	0	0	0	0	0	0	0	0	0	0	0	0	0	0	0	0	0.600	0.426	0.380	0.351	3.481	0.256	0.411	0.000	0.000	0.000	0.000	0.000	0.000	0.000	0.000	0.000	0.000	0.000	0.000	0.000	0.000	156	855	24	97	-0.737	Error	Error	9	15	0	0	29	68	0	0	-50	0
1	7	1	"tel1"	"YBL088C"	3270	14290	110	200	201	89	67	72	37	82	76	0	521	528	153	268	276	91	85	72	0	0	0	0	0	0	0	0	0	0	0	0	0	0	0	0	0	0	0	0.526	0.515	0.546	0.515	2.618	0.404	0.520	0.000	0.000	0.000	0.000	0.000	0.000	0.000	0.000	0.000	0.000	0.000	0.000	0.000	0.000	80	452	386	394	-0.928	Error	Error	133	253	0	0	134	260	0	0	0	0
1	8	1	""	"YBR004C"	3440	14280	120	2788	2479	913	66	67	22	100	100	0	13738	12577	5181	276	284	77	99	99	0	0	0	0	0	0	0	0	0	0	0	0	0	0	0	0	0	0	0	0.202	0.196	0.198	0.210	1.898	0.179	0.875	0.000	0.000	0.000	0.000	0.000	0.000	0.000	0.000	0.000	0.000	0.000	0.000	0.000	0.000	120	574	16184	14714	-2.306	Error	Error	2722	13462	0	0	2413	12301	0	0	0	0
1	9	1	"HMT1"	"YBR034C"	3640	14280	120	4218	3803	1683	66	102	314	93	90	0	4034	3677	1515	280	496	1827	80	53	0	0	0	0	0	0	0	0	0	0	0	0	0	0	0	0	0	0	0	1.106	1.100	1.077	1.052	1.659	0.598	0.484	0.000	0.000	0.000	0.000	0.000	0.000	0.000	0.000	0.000	0.000	0.000	0.000	0.000	0.000	120	595	7906	7134	0.145	Error	Error	4152	3754	0	0	3737	3397	0	0	0	0
1	10	1	"MRP21"	"YBL090W"	3840	14290	120	4564	3866	1765	66	102	318	95	93	0	5106	4237	1894	275	491	1851	81	64	0	0	0	0	0	0	0	0	0	0	0	0	0	0	0	0	0	0	0	0.931	0.959	0.975	0.986	1.545	0.624	0.574	0.000	0.000	0.000	0.000	0.000	0.000	0.000	0.000	0.000	0.000	0.000	0.000	0.000	0.000	120	580	9329	7762	-0.103	Error	Error	4498	4831	0	0	3800	3962	0	0	0	0
1	11	1	""	"YBR006W"	4010	14280	110	3267	3056	1276	70	103	268	97	92	0	16748	15562	6718	282	558	2245	93	86	0	0	0	0	0	0	0	0	0	0	0	0	0	0	0	0	0	0	0	0.194	0.195	0.195	0.198	1.561	0.178	0.889	0.000	0.000	0.000	0.000	0.000	0.000	0.000	0.000	0.000	0.000	0.000	0.000	0.000	0.000	80	500	19663	18266	-2.365	Error	Error	3197	16466	0	0	2986	15280	0	0	0	0
1	12	1	"CSG2"	"YBR036C"	4210	14320	120	3343	3150	1367	70	97	253	95	92	0	2662	2589	1076	270	518	2124	67	1	0	0	0	0	0	0	0	0	0	0	0	0	0	0	0	0	0	0	0	1.368	1.328	1.365	1.342	1.691	1.308	0.874	0.000	0.000	0.000	0.000	0.000	0.000	0.000	0.000	0.000	0.000	0.000	0.000	0.000	0.000	120	560	5665	5399	0.452	Error	Error	3273	2392	0	0	3080	2319	0	0	0	0
1	13	1	""	"YCL048W"	4390	14310	120	3658	3384	1459	68	70	27	100	100	0	5194	4617	2091	243	252	85	100	98	0	0	0	0	0	0	0	0	0	0	0	0	0	0	0	0	0	0	0	0.725	0.758	0.763	0.814	1.634	0.709	0.910	0.000	0.000	0.000	0.000	0.000	0.000	0.000	0.000	0.000	0.000	0.000	0.000	0.000	0.000	120	554	8541	7690	-0.464	Error	Error	3590	4951	0	0	3316	4374	0	0	0	0
1	14	1	""	"YCR010C"	4590	14310	120	4304	3964	1610	68	78	80	100	100	0	14569	12654	5705	242	259	144	100	99	0	0	0	0	0	0	0	0	0	0	0	0	0	0	0	0	0	0	0	0.296	0.314	0.315	0.334	1.675	0.290	0.882	0.000	0.000	0.000	0.000	0.000	0.000	0.000	0.000	0.000	0.000	0.000	0.000	0.000	0.000	120	568	18563	16308	-1.758	Error	Error	4236	14327	0	0	3896	12412	0	0	0	0
1	15	1	"bud5"	"YCR038C"	4760	14310	120	4892	4837	2412	74	89	91	100	97	0	3792	3612	1828	236	274	233	94	90	0	0	0	0	0	0	0	0	0	0	0	0	0	0	0	0	0	0	0	1.355	1.411	1.430	1.505	1.820	1.386	0.850	0.000	0.000	0.000	0.000	0.000	0.000	0.000	0.000	0.000	0.000	0.000	0.000	0.000	0.000	120	567	8374	8139	0.438	Error	Error	4818	3556	0	0	4763	3376	0	0	0	0
1	16	1	"apa1"	"YCL050C"	4970	14310	120	3679	3167	1333	76	90	77	98	96	0	11154	9737	4520	231	285	327	95	94	0	0	0	0	0	0	0	0	0	0	0	0	0	0	0	0	0	0	0	0.330	0.325	0.329	0.346	1.896	0.297	0.868	0.000	0.000	0.000	0.000	0.000	0.000	0.000	0.000	0.000	0.000	0.000	0.000	0.000	0.000	120	584	14526	12597	-1.600	Error	Error	3603	10923	0	0	3091	9506	0	0	0	0
1	17	1	"PGK1"	"YCR012W"	5160	14310	120	1483	1359	545	80	89	45	99	97	0	3293	3056	1315	232	276	293	92	90	0	0	0	0	0	0	0	0	0	0	0	0	0	0	0	0	0	0	0	0.458	0.453	0.456	0.498	2.025	0.409	0.847	0.000	0.000	0.000	0.000	0.000	0.000	0.000	0.000	0.000	0.000	0.000	0.000	0.000	0.000	120	557	4464	4103	-1.125	Error	Error	1403	3061	0	0	1279	2824	0	0	0	0
1	18	1	"MATalpha1"	"YCR040W"	5330	14300	110	2767	2302	1094	81	305	711	81	77	0	4461	3875	1678	238	612	1148	86	80	0	0	0	0	0	0	0	0	0	0	0	0	0	0	0	0	0	0	0	0.636	0.611	0.610	0.571	1.571	0.615	0.888	0.000	0.000	0.000	0.000	0.000	0.000	0.000	0.000	0.000	0.000	0.000	0.000	0.000	0.000	80	507	6909	5858	-0.653	Error	Error	2686	4223	0	0	2221	3637	0	0	0	0
1	19	1	"PBN1"	"YCL052C"	5540	14310	120	2262	2083	935	72	256	648	88	79	0	9894	8938	4467	228	534	1053	89	87	0	0	0	0	0	0	0	0	0	0	0	0	0	0	0	0	0	0	0	0.227	0.231	0.232	0.239	1.829	0.213	0.797	0.000	0.000	0.000	0.000	0.000	0.000	0.000	0.000	0.000	0.000	0.000	0.000	0.000	0.000	120	635	11856	10721	-2.142	Error	Error	2190	9666	0	0	2011	8710	0	0	0	0
1	20	1	"POL4"	"YCR014C"	5750	14310	120	2546	2294	1088	71	83	104	96	94	0	6147	5762	3143	217	246	240	91	90	0	0	0	0	0	0	0	0	0	0	0	0	0	0	0	0	0	0	0	0.417	0.401	0.412	0.443	1.697	0.347	0.846	0.000	0.000	0.000	0.000	0.000	0.000	0.000	0.000	0.000	0.000	0.000	0.000	0.000	0.000	120	560	8405	7768	-1.261	Error	Error	2475	5930	0	0	2223	5545	0	0	0	0
1	21	1	"TSM1"	"YCR042C"	5920	14310	120	1229	1287	753	77	82	44	96	95	0	1060	1097	563	218	229	102	90	87	0	0	0	0	0	0	0	0	0	0	0	0	0	0	0	0	0	0	0	1.368	1.377	1.344	1.350	1.813	1.428	0.764	0.000	0.000	0.000	0.000	0.000	0.000	0.000	0.000	0.000	0.000	0.000	0.000	0.000	0.000	120	531	1994	2089	0.452	Error	Error	1152	842	0	0	1210	879	0	0	0	0
1	22	1	"KAR4"	"YCL055W"	6110	14320	120	2171	2149	989	78	81	30	100	99	0	2345	2162	1041	225	233	70	93	92	0	0	0	0	0	0	0	0	0	0	0	0	0	0	0	0	0	0	0	0.987	1.069	1.093	1.115	1.643	1.028	0.886	0.000	0.000	0.000	0.000	0.000	0.000	0.000	0.000	0.000	0.000	0.000	0.000	0.000	0.000	120	618	4213	4008	-0.018	Error	Error	2093	2120	0	0	2071	1937	0	0	0	0
1	1	2	""	"YCR016W"	2120	14500	120	3602	3235	1356	59	63	39	100	98	0	6839	6272	2884	289	295	75	97	95	0	0	0	0	0	0	0	0	0	0	0	0	0	0	0	0	0	0	0	0.541	0.531	0.537	0.562	1.617	0.490	0.862	0.000	0.000	0.000	0.000	0.000	0.000	0.000	0.000	0.000	0.000	0.000	0.000	0.000	0.000	120	517	10093	9159	-0.887	Error	Error	3543	6550	0	0	3176	5983	0	0	0	0
1	2	2	""	"YCR044C"	2300	14500	120	4877	4436	1746	61	70	87	100	98	0	1842	1766	618	277	301	272	95	90	0	0	0	0	0	0	0	0	0	0	0	0	0	0	0	0	0	0	0	3.077	2.938	2.892	2.867	1.737	3.047	0.850	0.000	0.000	0.000	0.000	0.000	0.000	0.000	0.000	0.000	0.000	0.000	0.000	0.000	0.000	120	504	6381	5864	1.622	Error	Error	4816	1565	0	0	4375	1489	0	0	0	0
1	3	2	"rad57"	"YDR004W"	2490	14500	120	3043	2646	1100	68	83	131	98	94	0	20500	18052	7732	271	314	431	99	99	0	0	0	0	0	0	0	0	0	0	0	0	0	0	0	0	0	0	0	0.147	0.145	0.145	0.143	1.617	0.135	0.898	0.000	0.000	0.000	0.000	0.000	0.000	0.000	0.000	0.000	0.000	0.000	0.000	0.000	0.000	120	528	23204	20359	-2.765	Error	Error	2975	20229	0	0	2578	17781	0	0	0	0
1	4	2	""	"YDR034C-C"	2690	14500	130	52923	45620	16422	83	136	401	100	100	0	22697	20299	7334	283	323	266	98	98	0	0	0	0	0	0	0	0	0	0	0	0	0	0	0	0	0	0	0	2.357	2.275	2.217	2.302	1.747	2.326	0.904	0.000	0.000	0.000	0.000	0.000	0.000	0.000	0.000	0.000	0.000	0.000	0.000	0.000	0.000	120	590	75254	65553	1.237	Error	Error	52840	22414	0	0	45537	20016	0	0	0	0
1	5	2	"RPS13"	"YDR064W"	2880	14500	120	3216	2921	1168	74	105	288	97	92	0	2207	2087	801	270	290	189	95	91	0	0	0	0	0	0	0	0	0	0	0	0	0	0	0	0	0	0	0	1.622	1.567	1.575	1.555	1.672	1.608	0.868	0.000	0.000	0.000	0.000	0.000	0.000	0.000	0.000	0.000	0.000	0.000	0.000	0.000	0.000	120	537	5079	4664	0.698	Error	Error	3142	1937	0	0	2847	1817	0	0	0	0
1	6	2	"SOK1"	"YDR006C"	3070	14500	120	2196	2136	1251	66	70	31	99	98	0	2404	2369	1410	267	279	122	90	86	0	0	0	0	0	0	0	0	0	0	0	0	0	0	0	0	0	0	0	0.997	0.985	0.939	1.005	2.116	0.959	0.817	0.000	0.000	0.000	0.000	0.000	0.000	0.000	0.000	0.000	0.000	0.000	0.000	0.000	0.000	120	491	4267	4172	-0.005	Error	Error	2130	2137	0	0	2070	2102	0	0	0	0
1	7	2	""	"YDR034W-B"	3260	14490	110	769	677	392	72	100	123	76	75	0	698	665	274	281	307	157	75	67	0	0	0	0	0	0	0	0	0	0	0	0	0	0	0	0	0	0	0	1.671	1.576	1.568	1.467	2.716	1.399	0.696	0.000	0.000	0.000	0.000	0.000	0.000	0.000	0.000	0.000	0.000	0.000	0.000	0.000	0.000	80	492	1114	989	0.741	Error	Error	697	417	0	0	605	384	0	0	0	0
1	8	2	""	"YDR066C"	3450	14490	120	2951	2790	1225	70	94	115	100	99	0	8077	7625	2997	292	312	122	100	100	0	0	0	0	0	0	0	0	0	0	0	0	0	0	0	0	0	0	0	0.370	0.371	0.378	0.357	1.437	0.357	0.908	0.000	0.000	0.000	0.000	0.000	0.000	0.000	0.000	0.000	0.000	0.000	0.000	0.000	0.000	120	561	10666	10053	-1.434	Error	Error	2881	7785	0	0	2720	7333	0	0	0	0
1	9	2	""	"YDR008C"	3640	14490	120	1618	1396	580	69	73	27	98	95	0	1191	1144	354	293	302	90	95	93	0	0	0	0	0	0	0	0	0	0	0	0	0	0	0	0	0	0	0	1.725	1.559	1.579	1.396	1.759	1.625	0.845	0.000	0.000	0.000	0.000	0.000	0.000	0.000	0.000	0.000	0.000	0.000	0.000	0.000	0.000	120	522	2447	2178	0.787	Error	Error	1549	898	0	0	1327	851	0	0	0	0
1	10	2	""	"YDR036C"	3820	14490	120	5738	4921	2566	73	160	693	89	83	0	6308	5563	2786	286	404	874	90	81	0	0	0	0	0	0	0	0	0	0	0	0	0	0	0	0	0	0	0	0.941	0.919	0.905	0.893	1.434	0.912	0.905	0.000	0.000	0.000	0.000	0.000	0.000	0.000	0.000	0.000	0.000	0.000	0.000	0.000	0.000	120	531	11687	10125	-0.088	Error	Error	5665	6022	0	0	4848	5277	0	0	0	0
1	11	2	"DOS2"	"YDR068W"	4020	14490	120	4879	4317	1973	72	159	675	93	84	0	9663	8456	3905	282	454	1346	90	83	0	0	0	0	0	0	0	0	0	0	0	0	0	0	0	0	0	0	0	0.512	0.519	0.536	0.555	1.577	0.503	0.881	0.000	0.000	0.000	0.000	0.000	0.000	0.000	0.000	0.000	0.000	0.000	0.000	0.000	0.000	120	589	14188	12419	-0.965	Error	Error	4807	9381	0	0	4245	8174	0	0	0	0
1	12	2	""	"YDR010C"	4220	14490	120	1871	1633	700	70	76	46	100	95	0	1248	1161	477	270	278	94	89	88	0	0	0	0	0	0	0	0	0	0	0	0	0	0	0	0	0	0	0	1.842	1.754	1.786	1.847	1.714	1.677	0.863	0.000	0.000	0.000	0.000	0.000	0.000	0.000	0.000	0.000	0.000	0.000	0.000	0.000	0.000	120	463	2779	2454	0.881	Error	Error	1801	978	0	0	1563	891	0	0	0	0
1	13	2	"ENA5"	"YDR038C"	4390	14490	120	3640	3542	1723	71	86	148	99	96	0	3955	3918	2167	245	263	163	98	95	0	0	0	0	0	0	0	0	0	0	0	0	0	0	0	0	0	0	0	0.962	0.945	0.959	0.994	1.594	0.875	0.802	0.000	0.000	0.000	0.000	0.000	0.000	0.000	0.000	0.000	0.000	0.000	0.000	0.000	0.000	120	504	7279	7144	-0.056	Error	Error	3569	3710	0	0	3471	3673	0	0	0	0
1	14	2	""	"YDR070C"	4590	14490	110	883	768	388	72	118	195	78	76	0	1151	1016	503	230	296	268	77	73	0	0	0	0	0	0	0	0	0	0	0	0	0	0	0	0	0	0	0	0.881	0.885	0.848	0.792	1.976	0.810	0.850	0.000	0.000	0.000	0.000	0.000	0.000	0.000	0.000	0.000	0.000	0.000	0.000	0.000	0.000	80	506	1732	1482	-0.183	Error	Error	811	921	0	0	696	786	0	0	0	0
1	15	2	""	"YDR366C"	4800	14490	120	11585	9773	6356	78	133	205	100	96	0	14546	11976	7576	235	320	316	98	96	0	0	0	0	0	0	0	0	0	0	0	0	0	0	0	0	0	0	0	0.804	0.826	0.816	0.821	1.880	0.825	0.934	0.000	0.000	0.000	0.000	0.000	0.000	0.000	0.000	0.000	0.000	0.000	0.000	0.000	0.000	120	521	25818	21436	-0.315	Error	Error	11507	14311	0	0	9695	11741	0	0	0	0
1	16	2	""	"YDR398W"	4970	14490	120	2377	2579	1758	76	94	93	98	95	0	1511	1590	994	227	250	169	84	79	0	0	0	0	0	0	0	0	0	0	0	0	0	0	0	0	0	0	0	1.792	1.836	1.850	2.173	2.253	1.953	0.788	0.000	0.000	0.000	0.000	0.000	0.000	0.000	0.000	0.000	0.000	0.000	0.000	0.000	0.000	120	504	3585	3866	0.842	Error	Error	2301	1284	0	0	2503	1363	0	0	0	0
1	17	2	""	"YDR430C"	5170	14490	120	2245	2676	1780	71	83	57	100	97	0	1336	1448	817	213	231	132	89	85	0	0	0	0	0	0	0	0	0	0	0	0	0	0	0	0	0	0	0	1.936	2.109	1.973	2.110	1.574	2.331	0.808	0.000	0.000	0.000	0.000	0.000	0.000	0.000	0.000	0.000	0.000	0.000	0.000	0.000	0.000	120	535	3297	3840	0.953	Error	Error	2174	1123	0	0	2605	1235	0	0	0	0
1	18	2	"YPR1"	"YDR368W"	5360	14490	120	1762	1596	693	71	170	456	87	80	0	4239	3799	1875	210	358	690	86	82	0	0	0	0	0	0	0	0	0	0	0	0	0	0	0	0	0	0	0	0.420	0.425	0.433	0.463	1.773	0.383	0.831	0.000	0.000	0.000	0.000	0.000	0.000	0.000	0.000	0.000	0.000	0.000	0.000	0.000	0.000	120	560	5720	5114	-1.253	Error	Error	1691	4029	0	0	1525	3589	0	0	0	0
1	19	2	""	"YDR400W"	5550	14490	120	3115	2928	1717	72	84	71	99	97	0	7467	6772	3874	225	268	284	95	93	0	0	0	0	0	0	0	0	0	0	0	0	0	0	0	0	0	0	0	0.420	0.436	0.421	0.446	1.924	0.415	0.877	0.000	0.000	0.000	0.000	0.000	0.000	0.000	0.000	0.000	0.000	0.000	0.000	0.000	0.000	120	514	10285	9403	-1.251	Error	Error	3043	7242	0	0	2856	6547	0	0	0	0
1	20	2	"NPL3"	"YDR432W"	5740	14490	120	4415	4078	1805	77	93	82	100	98	0	2171	2013	980	226	265	197	88	85	0	0	0	0	0	0	0	0	0	0	0	0	0	0	0	0	0	0	0	2.230	2.239	2.237	2.416	1.701	2.226	0.869	0.000	0.000	0.000	0.000	0.000	0.000	0.000	0.000	0.000	0.000	0.000	0.000	0.000	0.000	120	518	6283	5788	1.157	Error	Error	4338	1945	0	0	4001	1787	0	0	0	0
1	21	2	""	"YDR370C"	5940	14490	120	6280	5399	2156	77	86	58	100	100	0	2816	2546	1011	221	244	152	97	93	0	0	0	0	0	0	0	0	0	0	0	0	0	0	0	0	0	0	0	2.390	2.289	2.300	2.333	1.522	2.344	0.880	0.000	0.000	0.000	0.000	0.000	0.000	0.000	0.000	0.000	0.000	0.000	0.000	0.000	0.000	120	524	8798	7647	1.257	Error	Error	6203	2595	0	0	5322	2325	0	0	0	0
1	22	2	"DIT2"	"YDR402C"	6140	14490	120	2735	2631	1105	75	80	33	100	100	0	7388	7070	3210	228	239	84	100	100	0	0	0	0	0	0	0	0	0	0	0	0	0	0	0	0	0	0	0	0.372	0.374	0.382	0.385	1.680	0.345	0.891	0.000	0.000	0.000	0.000	0.000	0.000	0.000	0.000	0.000	0.000	0.000	0.000	0.000	0.000	120	590	9820	9398	-1.429	Error	Error	2660	7160	0	0	2556	6842	0	0	0	0
1	1	3	""	"YDR434W"	2150	14680	120	2877	3033	2239	60	61	23	97	96	0	3878	4057	3162	294	297	75	87	85	0	0	0	0	0	0	0	0	0	0	0	0	0	0	0	0	0	0	0	0.786	0.790	0.778	0.882	2.270	0.737	0.843	0.000	0.000	0.000	0.000	0.000	0.000	0.000	0.000	0.000	0.000	0.000	0.000	0.000	0.000	120	562	6401	6736	-0.347	Error	Error	2817	3584	0	0	2973	3763	0	0	0	0
1	2	3	""	"YDR372C"	2330	14680	110	3480	3222	1877	65	197	671	82	75	0	4720	4466	2697	283	502	1102	76	72	0	0	0	0	0	0	0	0	0	0	0	0	0	0	0	0	0	0	0	0.770	0.755	0.804	0.792	1.658	0.715	0.863	0.000	0.000	0.000	0.000	0.000	0.000	0.000	0.000	0.000	0.000	0.000	0.000	0.000	0.000	80	450	7852	7340	-0.378	Error	Error	3415	4437	0	0	3157	4183	0	0	0	0
1	3	3	"rpb7"	"YDR404C"	2520	14680	120	2679	2670	1837	68	188	617	80	74	0	2756	2507	1655	269	472	1017	71	61	0	0	0	0	0	0	0	0	0	0	0	0	0	0	0	0	0	0	0	1.050	1.163	1.126	1.234	2.230	0.981	0.783	0.000	0.000	0.000	0.000	0.000	0.000	0.000	0.000	0.000	0.000	0.000	0.000	0.000	0.000	120	537	5098	4840	0.070	Error	Error	2611	2487	0	0	2602	2238	0	0	0	0
1	4	3	"PPZ2"	"YDR436W"	2700	14680	110	5233	4805	2214	76	284	924	90	83	0	2591	2317	1028	282	396	472	87	78	0	0	0	0	0	0	0	0	0	0	0	0	0	0	0	0	0	0	0	2.233	2.324	2.299	2.447	1.844	2.388	0.839	0.000	0.000	0.000	0.000	0.000	0.000	0.000	0.000	0.000	0.000	0.000	0.000	0.000	0.000	80	494	7466	6764	1.159	Error	Error	5157	2309	0	0	4729	2035	0	0	0	0
1	5	3	"LSM4"	"YER112W"	2930	14680	120	3598	3293	1284	72	237	855	90	84	0	3176	2911	1145	274	362	415	90	87	0	0	0	0	0	0	0	0	0	0	0	0	0	0	0	0	0	0	0	1.215	1.221	1.258	1.228	1.602	1.188	0.874	0.000	0.000	0.000	0.000	0.000	0.000	0.000	0.000	0.000	0.000	0.000	0.000	0.000	0.000	120	555	6428	5858	0.281	Error	Error	3526	2902	0	0	3221	2637	0	0	0	0
1	6	3	"COX15"	"YER141W"	3120	14680	120	5625	5580	2838	68	72	30	100	100	0	5613	5383	2721	270	278	91	97	97	0	0	0	0	0	0	0	0	0	0	0	0	0	0	0	0	0	0	0	1.040	1.078	1.050	1.101	1.924	1.042	0.870	0.000	0.000	0.000	0.000	0.000	0.000	0.000	0.000	0.000	0.000	0.000	0.000	0.000	0.000	120	510	10900	10625	0.057	Error	Error	5557	5343	0	0	5512	5113	0	0	0	0
1	7	3	"BRR2"	"YER172C"	3310	14680	120	274	277	125	66	83	97	80	55	0	646	631	217	271	287	112	85	76	0	0	0	0	0	0	0	0	0	0	0	0	0	0	0	0	0	0	0	0.555	0.586	0.542	0.554	2.478	0.471	0.581	0.000	0.000	0.000	0.000	0.000	0.000	0.000	0.000	0.000	0.000	0.000	0.000	0.000	0.000	120	556	583	571	-0.850	Error	Error	208	375	0	0	211	360	0	0	0	0
1	8	3	"BOI2"	"YER114C"	3500	14680	110	2536	2426	1337	68	135	435	87	82	0	1197	1130	493	288	327	331	82	66	0	0	0	0	0	0	0	0	0	0	0	0	0	0	0	0	0	0	0	2.715	2.800	2.767	2.910	1.952	2.766	0.806	0.000	0.000	0.000	0.000	0.000	0.000	0.000	0.000	0.000	0.000	0.000	0.000	0.000	0.000	80	499	3377	3200	1.441	Error	Error	2468	909	0	0	2358	842	0	0	0	0
1	9	3	"DDI1"	"YER143W"	3690	14670	110	4721	4586	2424	76	173	526	90	85	0	12727	11517	6237	293	457	1299	86	83	0	0	0	0	0	0	0	0	0	0	0	0	0	0	0	0	0	0	0	0.374	0.402	0.418	0.463	2.027	0.366	0.849	0.000	0.000	0.000	0.000	0.000	0.000	0.000	0.000	0.000	0.000	0.000	0.000	0.000	0.000	80	512	17079	15734	-1.421	Error	Error	4645	12434	0	0	4510	11224	0	0	0	0
1	10	3	"GRX4"	"YER174C"	3890	14680	110	2124	1921	1034	74	109	294	87	81	0	1932	1756	928	289	403	1143	65	23	0	0	0	0	0	0	0	0	0	0	0	0	0	0	0	0	0	0	0	1.248	1.259	1.248	1.213	1.849	1.182	0.867	0.000	0.000	0.000	0.000	0.000	0.000	0.000	0.000	0.000	0.000	0.000	0.000	0.000	0.000	80	516	3693	3314	0.319	Error	Error	2050	1643	0	0	1847	1467	0	0	0	0
1	11	3	""	"YER116C"	4070	14680	110	4395	3753	1793	76	168	597	90	81	0	1417	1295	528	276	310	196	87	81	0	0	0	0	0	0	0	0	0	0	0	0	0	0	0	0	0	0	0	3.785	3.608	3.521	3.522	1.630	3.655	0.870	0.000	0.000	0.000	0.000	0.000	0.000	0.000	0.000	0.000	0.000	0.000	0.000	0.000	0.000	80	492	5460	4696	1.920	Error	Error	4319	1141	0	0	3677	1019	0	0	0	0
1	12	3	"FTR1"	"YER145C"	4250	14680	110	3765	3877	2050	76	267	850	86	80	0	1968	2012	930	263	356	393	90	85	0	0	0	0	0	0	0	0	0	0	0	0	0	0	0	0	0	0	0	2.164	2.173	2.218	2.133	1.734	2.281	0.852	0.000	0.000	0.000	0.000	0.000	0.000	0.000	0.000	0.000	0.000	0.000	0.000	0.000	0.000	80	530	5394	5550	1.113	Error	Error	3689	1705	0	0	3801	1749	0	0	0	0
1	13	3	"ECM32"	"YER176W"	4450	14680	110	1418	2020	1784	73	206	672	82	50	0	792	897	552	234	311	363	68	37	0	0	0	0	0	0	0	0	0	0	0	0	0	0	0	0	0	0	0	2.410	2.937	2.768	3.004	1.962	3.232	0.770	0.000	0.000	0.000	0.000	0.000	0.000	0.000	0.000	0.000	0.000	0.000	0.000	0.000	0.000	80	544	1903	2610	1.269	Error	Error	1345	558	0	0	1947	663	0	0	0	0
1	14	3	"SSU81"	"YER118C"	4640	14680	110	5081	4713	2273	71	191	592	92	85	0	10367	9242	4500	226	475	1416	88	82	0	0	0	0	0	0	0	0	0	0	0	0	0	0	0	0	0	0	0	0.494	0.515	0.513	0.515	1.517	0.478	0.901	0.000	0.000	0.000	0.000	0.000	0.000	0.000	0.000	0.000	0.000	0.000	0.000	0.000	0.000	80	531	15151	13658	-1.017	Error	Error	5010	10141	0	0	4642	9016	0	0	0	0
1	15	3	""	"YER147C"	4830	14680	110	4046	3695	1815	77	195	614	88	82	0	2167	2068	971	229	480	1443	71	13	0	0	0	0	0	0	0	0	0	0	0	0	0	0	0	0	0	0	0	2.048	1.967	2.110	2.031	1.687	1.940	0.761	0.000	0.000	0.000	0.000	0.000	0.000	0.000	0.000	0.000	0.000	0.000	0.000	0.000	0.000	80	517	5907	5457	1.034	Error	Error	3969	1938	0	0	3618	1839	0	0	0	0
1	16	3	"pda1"	"YER178W"	5030	14690	110	4047	3508	1971	72	118	318	88	81	0	7298	6281	3668	223	264	324	90	85	0	0	0	0	0	0	0	0	0	0	0	0	0	0	0	0	0	0	0	0.562	0.567	0.554	0.594	1.797	0.529	0.874	0.000	0.000	0.000	0.000	0.000	0.000	0.000	0.000	0.000	0.000	0.000	0.000	0.000	0.000	80	532	11050	9494	-0.832	Error	Error	3975	7075	0	0	3436	6058	0	0	0	0
1	17	3	"pmr1"	"YGL167C"	5210	14690	110	212	221	100	67	76	91	77	35	0	472	460	182	210	235	339	28	0	0	0	0	0	0	0	0	0	0	0	0	0	0	0	0	0	0	0	0	0.553	0.616	0.575	0.484	2.250	0.331	0.407	0.000	0.000	0.000	0.000	0.000	0.000	0.000	0.000	0.000	0.000	0.000	0.000	0.000	0.000	80	516	407	404	-0.854	Error	Error	145	262	0	0	154	250	0	0	0	0
1	18	3	""	"YGL199C"	5400	14690	100	2349	1991	947	68	123	307	85	82	0	917	848	425	207	240	174	80	76	0	0	0	0	0	0	0	0	0	0	0	0	0	0	0	0	0	0	0	3.213	3.000	3.211	3.176	1.801	2.918	0.769	0.000	0.000	0.000	0.000	0.000	0.000	0.000	0.000	0.000	0.000	0.000	0.000	0.000	0.000	80	483	2991	2564	1.684	Error	Error	2281	710	0	0	1923	641	0	0	0	0
1	19	3	""	"YGL230C"	5600	14680	110	1857	1626	780	75	129	298	85	82	0	4390	3744	1801	218	271	286	87	85	0	0	0	0	0	0	0	0	0	0	0	0	0	0	0	0	0	0	0	0.427	0.440	0.434	0.439	1.812	0.419	0.899	0.000	0.000	0.000	0.000	0.000	0.000	0.000	0.000	0.000	0.000	0.000	0.000	0.000	0.000	80	537	5954	5077	-1.227	Error	Error	1782	4172	0	0	1551	3526	0	0	0	0
1	20	3	"SUA5"	"YGL169W"	5790	14680	110	2652	2330	1090	77	119	264	90	86	0	5125	4572	2258	226	343	666	87	81	0	0	0	0	0	0	0	0	0	0	0	0	0	0	0	0	0	0	0	0.526	0.518	0.537	0.567	1.938	0.495	0.888	0.000	0.000	0.000	0.000	0.000	0.000	0.000	0.000	0.000	0.000	0.000	0.000	0.000	0.000	80	529	7474	6599	-0.928	Error	Error	2575	4899	0	0	2253	4346	0	0	0	0
1	21	3	"MCM6"	"YGL201C"	5980	14680	110	974	1060	703	72	114	269	86	76	0	1303	1478	1022	224	330	642	73	38	0	0	0	0	0	0	0	0	0	0	0	0	0	0	0	0	0	0	0	0.836	0.788	0.791	0.916	2.108	0.700	0.742	0.000	0.000	0.000	0.000	0.000	0.000	0.000	0.000	0.000	0.000	0.000	0.000	0.000	0.000	80	526	1981	2242	-0.258	Error	Error	902	1079	0	0	988	1254	0	0	0	0
1	22	3	""	"YGL232W"	6170	14680	110	2543	2366	1067	90	134	272	93	87	0	7773	7004	3052	257	408	1006	96	87	0	0	0	0	0	0	0	0	0	0	0	0	0	0	0	0	0	0	0	0.326	0.337	0.336	0.327	1.477	0.334	0.913	0.000	0.000	0.000	0.000	0.000	0.000	0.000	0.000	0.000	0.000	0.000	0.000	0.000	0.000	80	547	9969	9023	-1.615	Error	Error	2453	7516	0	0	2276	6747	0	0	0	0
1	1	4	"ROK1"	"YGL171W"	2180	14880	120	6122	5475	2013	62	81	169	100	99	0	8453	7556	3258	290	341	481	95	91	0	0	0	0	0	0	0	0	0	0	0	0	0	0	0	0	0	0	0	0.742	0.745	0.748	0.808	1.693	0.702	0.904	0.000	0.000	0.000	0.000	0.000	0.000	0.000	0.000	0.000	0.000	0.000	0.000	0.000	0.000	120	618	14223	12679	-0.430	Error	Error	6060	8163	0	0	5413	7266	0	0	0	0
1	2	4	"kex1"	"YGL203C"	2370	14880	120	4800	5179	2837	66	140	470	95	91	0	2229	2194	1279	275	400	774	74	64	0	0	0	0	0	0	0	0	0	0	0	0	0	0	0	0	0	0	0	2.423	2.664	2.557	2.921	1.996	2.532	0.719	0.000	0.000	0.000	0.000	0.000	0.000	0.000	0.000	0.000	0.000	0.000	0.000	0.000	0.000	120	560	6688	7032	1.277	Error	Error	4734	1954	0	0	5113	1919	0	0	0	0
1	3	4	"ade5,7"	"YGL234W"	2550	14880	110	6270	5937	2291	66	191	780	97	95	0	2177	2098	655	263	311	292	98	95	0	0	0	0	0	0	0	0	0	0	0	0	0	0	0	0	0	0	0	3.241	3.199	3.296	3.165	1.488	3.420	0.877	0.000	0.000	0.000	0.000	0.000	0.000	0.000	0.000	0.000	0.000	0.000	0.000	0.000	0.000	80	490	8118	7706	1.697	Error	Error	6204	1914	0	0	5871	1835	0	0	0	0
1	4	4	"KEM1"	"YGL173C"	2750	14880	120	1308	1351	860	67	198	769	72	31	0	1015	1116	595	268	336	416	77	46	0	0	0	0	0	0	0	0	0	0	0	0	0	0	0	0	0	0	0	1.661	1.514	1.470	1.466	1.691	1.524	0.759	0.000	0.000	0.000	0.000	0.000	0.000	0.000	0.000	0.000	0.000	0.000	0.000	0.000	0.000	120	618	1988	2132	0.732	Error	Error	1241	747	0	0	1284	848	0	0	0	0
1	5	4	"POX1"	"YGL205W"	2940	14870	110	6202	5808	2649	68	196	876	100	86	0	3386	3059	1385	268	353	508	88	80	0	0	0	0	0	0	0	0	0	0	0	0	0	0	0	0	0	0	0	1.967	2.057	2.107	2.180	1.417	2.093	0.883	0.000	0.000	0.000	0.000	0.000	0.000	0.000	0.000	0.000	0.000	0.000	0.000	0.000	0.000	80	523	9252	8531	0.976	Error	Error	6134	3118	0	0	5740	2791	0	0	0	0
1	6	4	""	"YGL236C"	3140	14870	110	5470	5025	2550	72	242	946	86	80	0	5666	4979	2429	261	406	708	87	83	0	0	0	0	0	0	0	0	0	0	0	0	0	0	0	0	0	0	0	0.999	1.050	1.078	1.067	1.480	1.043	0.908	0.000	0.000	0.000	0.000	0.000	0.000	0.000	0.000	0.000	0.000	0.000	0.000	0.000	0.000	80	540	10803	9671	-0.002	Error	Error	5398	5405	0	0	4953	4718	0	0	0	0
1	7	4	"RNH70"	"YGR276C"	3340	14870	110	5400	4785	2008	69	199	691	97	86	0	2196	2058	762	268	376	577	87	78	0	0	0	0	0	0	0	0	0	0	0	0	0	0	0	0	0	0	0	2.765	2.635	2.635	2.637	1.390	2.728	0.895	0.000	0.000	0.000	0.000	0.000	0.000	0.000	0.000	0.000	0.000	0.000	0.000	0.000	0.000	80	505	7259	6506	1.467	Error	Error	5331	1928	0	0	4716	1790	0	0	0	0
1	8	4	""	"YHL010C"	3510	14870	110	6906	6012	2504	74	293	1029	92	85	0	3026	2782	1143	287	397	488	90	82	0	0	0	0	0	0	0	0	0	0	0	0	0	0	0	0	0	0	0	2.494	2.380	2.435	2.501	1.480	2.456	0.887	0.000	0.000	0.000	0.000	0.000	0.000	0.000	0.000	0.000	0.000	0.000	0.000	0.000	0.000	80	506	9571	8433	1.319	Error	Error	6832	2739	0	0	5938	2495	0	0	0	0
1	9	4	""	"YHL042W"	3710	14880	120	3164	2952	1470	71	212	864	86	75	0	2263	2092	999	279	418	1123	76	36	0	0	0	0	0	0	0	0	0	0	0	0	0	0	0	0	0	0	0	1.559	1.589	1.545	1.745	1.852	1.566	0.892	0.000	0.000	0.000	0.000	0.000	0.000	0.000	0.000	0.000	0.000	0.000	0.000	0.000	0.000	120	615	5077	4694	0.641	Error	Error	3093	1984	0	0	2881	1813	0	0	0	0
1	10	4	""	"YGR278W"	3910	14880	120	6061	5615	2357	72	78	56	100	99	0	4919	4450	1881	277	289	142	96	94	0	0	0	0	0	0	0	0	0	0	0	0	0	0	0	0	0	0	0	1.290	1.328	1.329	1.386	1.766	1.340	0.887	0.000	0.000	0.000	0.000	0.000	0.000	0.000	0.000	0.000	0.000	0.000	0.000	0.000	0.000	120	557	10631	9716	0.368	Error	Error	5989	4642	0	0	5543	4173	0	0	0	0
1	11	4	""	"YHL012W"	4090	14880	120	6317	5359	2149	75	115	370	98	96	0	8196	7289	2930	265	288	185	98	97	0	0	0	0	0	0	0	0	0	0	0	0	0	0	0	0	0	0	0	0.787	0.752	0.783	0.792	1.737	0.744	0.917	0.000	0.000	0.000	0.000	0.000	0.000	0.000	0.000	0.000	0.000	0.000	0.000	0.000	0.000	120	562	14173	12308	-0.345	Error	Error	6242	7931	0	0	5284	7024	0	0	0	0
1	12	4	""	"YHL044W"	4280	14890	110	3899	3239	1554	75	117	308	95	88	0	4007	3376	1633	254	317	456	88	82	0	0	0	0	0	0	0	0	0	0	0	0	0	0	0	0	0	0	0	1.019	1.013	0.980	1.049	1.685	0.979	0.899	0.000	0.000	0.000	0.000	0.000	0.000	0.000	0.000	0.000	0.000	0.000	0.000	0.000	0.000	80	521	7577	6286	0.027	Error	Error	3824	3753	0	0	3164	3122	0	0	0	0
1	13	4	""	"YGR280C"	4470	14880	110	3068	2711	1357	72	172	501	83	80	0	1600	1539	767	235	336	513	77	68	0	0	0	0	0	0	0	0	0	0	0	0	0	0	0	0	0	0	0	2.195	2.024	2.021	2.208	1.699	1.988	0.888	0.000	0.000	0.000	0.000	0.000	0.000	0.000	0.000	0.000	0.000	0.000	0.000	0.000	0.000	80	523	4361	3943	1.134	Error	Error	2996	1365	0	0	2639	1304	0	0	0	0
1	14	4	"YLF2"	"YHL014C"	4660	14880	120	3272	2874	1168	69	145	481	95	86	0	14208	12604	5383	225	323	807	96	94	0	0	0	0	0	0	0	0	0	0	0	0	0	0	0	0	0	0	0	0.229	0.227	0.230	0.242	1.924	0.213	0.873	0.000	0.000	0.000	0.000	0.000	0.000	0.000	0.000	0.000	0.000	0.000	0.000	0.000	0.000	120	558	17186	15184	-2.126	Error	Error	3203	13983	0	0	2805	12379	0	0	0	0
1	15	4	""	"YHL046C"	4840	14880	120	20379	17243	8842	78	117	258	100	100	0	25171	20449	11915	237	279	260	98	96	0	0	0	0	0	0	0	0	0	0	0	0	0	0	0	0	0	0	0	0.814	0.849	0.844	0.990	2.261	0.780	0.921	0.000	0.000	0.000	0.000	0.000	0.000	0.000	0.000	0.000	0.000	0.000	0.000	0.000	0.000	120	562	45235	37377	-0.297	Error	Error	20301	24934	0	0	17165	20212	0	0	0	0
1	16	4	"BGL2"	"YGR282C"	5030	14880	110	2960	2451	1113	77	138	317	95	86	0	5399	4710	2046	228	383	788	92	83	0	0	0	0	0	0	0	0	0	0	0	0	0	0	0	0	0	0	0	0.558	0.530	0.529	0.517	1.498	0.517	0.913	0.000	0.000	0.000	0.000	0.000	0.000	0.000	0.000	0.000	0.000	0.000	0.000	0.000	0.000	80	510	8054	6856	-0.843	Error	Error	2883	5171	0	0	2374	4482	0	0	0	0
1	17	4	"dur3"	"YHL016C"	5220	14880	110	5711	4862	2060	79	264	801	93	86	0	6542	6113	2501	231	594	1451	92	82	0	0	0	0	0	0	0	0	0	0	0	0	0	0	0	0	0	0	0	0.892	0.813	0.828	0.796	1.439	0.766	0.901	0.000	0.000	0.000	0.000	0.000	0.000	0.000	0.000	0.000	0.000	0.000	0.000	0.000	0.000	80	528	11943	10665	-0.164	Error	Error	5632	6311	0	0	4783	5882	0	0	0	0
1	18	4	"COS8"	"YHL048W"	5410	14880	110	11340	10413	6089	77	370	1390	81	80	0	13943	12210	6923	224	729	2333	80	80	0	0	0	0	0	0	0	0	0	0	0	0	0	0	0	0	0	0	0	0.821	0.862	0.914	0.884	1.819	0.848	0.902	0.000	0.000	0.000	0.000	0.000	0.000	0.000	0.000	0.000	0.000	0.000	0.000	0.000	0.000	80	548	24982	22322	-0.285	Error	Error	11263	13719	0	0	10336	11986	0	0	0	0
1	19	4	"THS1"	"YIL078W"	5610	14880	110	4883	4313	2288	75	272	1235	81	75	0	5172	4891	2523	213	568	2097	77	67	0	0	0	0	0	0	0	0	0	0	0	0	0	0	0	0	0	0	0	0.970	0.906	0.920	0.907	1.551	0.853	0.894	0.000	0.000	0.000	0.000	0.000	0.000	0.000	0.000	0.000	0.000	0.000	0.000	0.000	0.000	80	550	9767	8916	-0.045	Error	Error	4808	4959	0	0	4238	4678	0	0	0	0
1	20	4	""	"YIL110W"	5800	14880	110	4424	3645	1720	79	223	663	86	78	0	16966	14349	6244	232	764	2529	90	82	0	0	0	0	0	0	0	0	0	0	0	0	0	0	0	0	0	0	0	0.260	0.253	0.257	0.235	1.465	0.248	0.913	0.000	0.000	0.000	0.000	0.000	0.000	0.000	0.000	0.000	0.000	0.000	0.000	0.000	0.000	80	542	21079	17683	-1.945	Error	Error	4345	16734	0	0	3566	14117	0	0	0	0
1	21	4	"CCT2"	"YIL142W"	5990	14880	110	3252	2984	1420	79	246	695	86	80	0	2538	2348	1048	245	769	2509	43	0	0	0	0	0	0	0	0	0	0	0	0	0	0	0	0	0	0	0	0	1.384	1.381	1.367	1.386	1.694	1.060	0.521	0.000	0.000	0.000	0.000	0.000	0.000	0.000	0.000	0.000	0.000	0.000	0.000	0.000	0.000	80	540	5466	5008	0.469	Error	Error	3173	2293	0	0	2905	2103	0	0	0	0
1	22	4	""	"YIL080W"	6180	14880	110	10589	8776	4452	110	361	1208	85	78	0	10645	9029	4341	275	593	1540	86	80	0	0	0	0	0	0	0	0	0	0	0	0	0	0	0	0	0	0	0	1.011	0.990	0.996	0.942	1.596	0.999	0.927	0.000	0.000	0.000	0.000	0.000	0.000	0.000	0.000	0.000	0.000	0.000	0.000	0.000	0.000	80	552	20849	17420	0.015	Error	Error	10479	10370	0	0	8666	8754	0	0	0	0
1	1	5	""	"YIL112W"	2180	15070	110	6422	5769	3130	65	152	667	88	85	0	3350	3227	1633	294	355	384	90	83	0	0	0	0	0	0	0	0	0	0	0	0	0	0	0	0	0	0	0	2.080	1.945	1.978	1.973	1.587	1.988	0.873	0.000	0.000	0.000	0.000	0.000	0.000	0.000	0.000	0.000	0.000	0.000	0.000	0.000	0.000	80	536	9413	8637	1.057	Error	Error	6357	3056	0	0	5704	2933	0	0	0	0
1	2	5	"TID3"	"YIL144W"	2380	15070	110	5810	5288	2626	69	226	873	88	81	0	5392	5059	2401	280	422	769	92	85	0	0	0	0	0	0	0	0	0	0	0	0	0	0	0	0	0	0	0	1.123	1.092	1.088	1.093	1.521	1.066	0.902	0.000	0.000	0.000	0.000	0.000	0.000	0.000	0.000	0.000	0.000	0.000	0.000	0.000	0.000	80	506	10853	9998	0.167	Error	Error	5741	5112	0	0	5219	4779	0	0	0	0
1	3	5	""	"YIL082W-A"	2570	15070	110	1371	1192	563	65	173	643	77	52	0	1429	1339	589	263	388	766	76	23	0	0	0	0	0	0	0	0	0	0	0	0	0	0	0	0	0	0	0	1.120	1.047	1.062	1.076	2.132	1.022	0.861	0.000	0.000	0.000	0.000	0.000	0.000	0.000	0.000	0.000	0.000	0.000	0.000	0.000	0.000	80	509	2472	2203	0.164	Error	Error	1306	1166	0	0	1127	1076	0	0	0	0
1	4	5	"POR2"	"YIL114C"	2760	15070	110	3327	2801	1253	66	142	389	90	85	0	1118	1071	394	262	323	407	82	57	0	0	0	0	0	0	0	0	0	0	0	0	0	0	0	0	0	0	0	3.810	3.381	3.396	3.186	1.664	3.330	0.497	0.000	0.000	0.000	0.000	0.000	0.000	0.000	0.000	0.000	0.000	0.000	0.000	0.000	0.000	80	467	4117	3544	1.930	Error	Error	3261	856	0	0	2735	809	0	0	0	0
1	5	5	"ECM37"	"YIL146C"	2950	15080	110	374	387	212	66	128	419	30	1	0	526	510	215	254	281	171	66	36	0	0	0	0	0	0	0	0	0	0	0	0	0	0	0	0	0	0	0	1.132	1.254	1.196	1.115	2.087	1.075	0.562	0.000	0.000	0.000	0.000	0.000	0.000	0.000	0.000	0.000	0.000	0.000	0.000	0.000	0.000	80	503	580	577	0.179	Error	Error	308	272	0	0	321	256	0	0	0	0
1	6	5	"SDS3"	"YIL084C"	3140	15080	120	5147	5106	2139	70	94	299	98	97	0	1659	1578	643	254	276	281	92	85	0	0	0	0	0	0	0	0	0	0	0	0	0	0	0	0	0	0	0	3.614	3.804	3.896	3.872	1.518	3.789	0.885	0.000	0.000	0.000	0.000	0.000	0.000	0.000	0.000	0.000	0.000	0.000	0.000	0.000	0.000	120	532	6482	6360	1.853	Error	Error	5077	1405	0	0	5036	1324	0	0	0	0
1	7	5	"his5"	"YIL116W"	3330	15080	120	4548	4069	1429	77	99	285	99	98	0	4439	3975	1532	273	290	155	98	97	0	0	0	0	0	0	0	0	0	0	0	0	0	0	0	0	0	0	0	1.073	1.078	1.095	1.110	1.445	1.062	0.882	0.000	0.000	0.000	0.000	0.000	0.000	0.000	0.000	0.000	0.000	0.000	0.000	0.000	0.000	120	507	8637	7694	0.102	Error	Error	4471	4166	0	0	3992	3702	0	0	0	0
1	8	5	"RPL40A"	"YIL148W"	3510	15080	120	3822	3393	1520	76	140	519	91	86	0	4329	3919	1834	287	326	285	90	87	0	0	0	0	0	0	0	0	0	0	0	0	0	0	0	0	0	0	0	0.927	0.913	0.926	1.003	1.724	0.870	0.913	0.000	0.000	0.000	0.000	0.000	0.000	0.000	0.000	0.000	0.000	0.000	0.000	0.000	0.000	120	570	7788	6949	-0.110	Error	Error	3746	4042	0	0	3317	3632	0	0	0	0
1	9	5	"ilv3"	"YJR016C"	3710	15070	110	2606	2312	1048	70	113	267	96	87	0	6219	5761	2298	286	405	700	97	93	0	0	0	0	0	0	0	0	0	0	0	0	0	0	0	0	0	0	0	0.427	0.409	0.418	0.384	1.492	0.401	0.884	0.000	0.000	0.000	0.000	0.000	0.000	0.000	0.000	0.000	0.000	0.000	0.000	0.000	0.000	80	465	8469	7717	-1.226	Error	Error	2536	5933	0	0	2242	5475	0	0	0	0
1	10	5	"cyc1"	"YJR048W"	3880	15070	110	1660	1419	664	73	147	331	83	78	0	1597	1467	636	282	440	738	78	38	0	0	0	0	0	0	0	0	0	0	0	0	0	0	0	0	0	0	0	1.207	1.136	1.130	1.186	1.783	0.851	0.688	0.000	0.000	0.000	0.000	0.000	0.000	0.000	0.000	0.000	0.000	0.000	0.000	0.000	0.000	80	470	2902	2531	0.271	Error	Error	1587	1315	0	0	1346	1185	0	0	0	0
1	11	5	""	"YJR080C"	4070	15070	110	3339	3188	1504	79	219	629	88	83	0	3496	3300	1623	267	433	683	86	78	0	0	0	0	0	0	0	0	0	0	0	0	0	0	0	0	0	0	0	1.010	1.025	1.083	1.100	1.733	1.020	0.890	0.000	0.000	0.000	0.000	0.000	0.000	0.000	0.000	0.000	0.000	0.000	0.000	0.000	0.000	80	494	6489	6142	0.014	Error	Error	3260	3229	0	0	3109	3033	0	0	0	0
1	12	5	""	"YJR018W"	4260	15070	110	1313	1164	552	74	203	615	78	52	0	1139	1035	467	259	404	654	71	6	0	0	0	0	0	0	0	0	0	0	0	0	0	0	0	0	0	0	0	1.408	1.405	1.368	1.357	1.588	1.165	0.742	0.000	0.000	0.000	0.000	0.000	0.000	0.000	0.000	0.000	0.000	0.000	0.000	0.000	0.000	80	488	2119	1866	0.494	Error	Error	1239	880	0	0	1090	776	0	0	0	0
1	13	5	"ISY1"	"YJR050W"	4440	15070	110	2409	2256	1060	74	180	460	86	83	0	1228	1119	485	246	309	254	85	77	0	0	0	0	0	0	0	0	0	0	0	0	0	0	0	0	0	0	0	2.378	2.499	2.451	2.524	1.617	2.521	0.831	0.000	0.000	0.000	0.000	0.000	0.000	0.000	0.000	0.000	0.000	0.000	0.000	0.000	0.000	80	510	3317	3055	1.250	Error	Error	2335	982	0	0	2182	873	0	0	0	0
1	14	5	""	"YJR083C"	4640	15070	110	3944	3481	1865	71	216	636	82	77	0	1746	1619	879	228	305	315	81	76	0	0	0	0	0	0	0	0	0	0	0	0	0	0	0	0	0	0	0	2.551	2.451	2.458	2.507	1.641	2.422	0.870	0.000	0.000	0.000	0.000	0.000	0.000	0.000	0.000	0.000	0.000	0.000	0.000	0.000	0.000	80	496	5391	4801	1.351	Error	Error	3873	1518	0	0	3410	1391	0	0	0	0
1	15	5	""	"YJR020W"	4810	15070	110	1936	1626	702	74	203	568	83	73	0	1276	1143	499	223	311	336	82	72	0	0	0	0	0	0	0	0	0	0	0	0	0	0	0	0	0	0	0	1.768	1.687	1.639	1.611	1.565	1.638	0.863	0.000	0.000	0.000	0.000	0.000	0.000	0.000	0.000	0.000	0.000	0.000	0.000	0.000	0.000	80	480	2915	2472	0.822	Error	Error	1862	1053	0	0	1552	920	0	0	0	0
1	16	5	"rad7"	"YJR052W"	5010	15070	110	3608	3378	1496	74	176	462	98	87	0	1805	1729	693	217	292	303	95	88	0	0	0	0	0	0	0	0	0	0	0	0	0	0	0	0	0	0	0	2.225	2.185	2.190	2.267	1.722	2.267	0.867	0.000	0.000	0.000	0.000	0.000	0.000	0.000	0.000	0.000	0.000	0.000	0.000	0.000	0.000	80	521	5122	4816	1.154	Error	Error	3534	1588	0	0	3304	1512	0	0	0	0
1	17	5	""	"YJR085C"	5200	15070	110	1692	1439	651	77	203	481	82	76	0	1144	1043	474	220	302	312	80	73	0	0	0	0	0	0	0	0	0	0	0	0	0	0	0	0	0	0	0	1.748	1.655	1.563	1.680	1.478	1.572	0.866	0.000	0.000	0.000	0.000	0.000	0.000	0.000	0.000	0.000	0.000	0.000	0.000	0.000	0.000	80	536	2539	2185	0.806	Error	Error	1615	924	0	0	1362	823	0	0	0	0
1	18	5	"LSM8"	"YJR022W"	5420	15080	110	1170	997	429	73	169	399	81	72	0	813	761	306	216	281	352	77	32	0	0	0	0	0	0	0	0	0	0	0	0	0	0	0	0	0	0	0	1.838	1.695	1.685	1.698	1.754	1.677	0.804	0.000	0.000	0.000	0.000	0.000	0.000	0.000	0.000	0.000	0.000	0.000	0.000	0.000	0.000	80	495	1694	1469	0.878	Error	Error	1097	597	0	0	924	545	0	0	0	0
1	19	5	""	"YJR054W"	5580	15070	110	5018	4248	2008	71	172	600	90	81	0	3601	3226	1447	213	319	549	85	82	0	0	0	0	0	0	0	0	0	0	0	0	0	0	0	0	0	0	0	1.460	1.386	1.408	1.381	1.570	1.394	0.900	0.000	0.000	0.000	0.000	0.000	0.000	0.000	0.000	0.000	0.000	0.000	0.000	0.000	0.000	80	479	8335	7190	0.546	Error	Error	4947	3388	0	0	4177	3013	0	0	0	0
1	20	5	""	"YJR087W"	5760	15070	110	1367	1160	536	75	205	621	77	55	0	932	849	362	224	384	1014	8	0	0	0	0	0	0	0	0	0	0	0	0	0	0	0	0	0	0	0	0	1.825	1.736	1.702	1.566	2.330	1.341	0.777	0.000	0.000	0.000	0.000	0.000	0.000	0.000	0.000	0.000	0.000	0.000	0.000	0.000	0.000	80	515	2000	1710	0.868	Error	Error	1292	708	0	0	1085	625	0	0	0	0
1	21	5	"RSC4"	"YKR008W"	5960	15070	110	5443	4928	2072	79	201	574	100	95	0	16449	15866	6123	249	659	2268	100	97	0	0	0	0	0	0	0	0	0	0	0	0	0	0	0	0	0	0	0	0.331	0.310	0.311	0.299	1.317	0.300	0.917	0.000	0.000	0.000	0.000	0.000	0.000	0.000	0.000	0.000	0.000	0.000	0.000	0.000	0.000	80	512	21564	20466	-1.595	Error	Error	5364	16200	0	0	4849	15617	0	0	0	0
1	22	5	"gap1"	"YKR039W"	6140	15070	110	5465	5107	1834	90	323	956	97	91	0	2477	2457	824	257	715	2258	48	0	0	0	0	0	0	0	0	0	0	0	0	0	0	0	0	0	0	0	0	2.421	2.280	2.249	2.329	1.384	1.398	0.316	0.000	0.000	0.000	0.000	0.000	0.000	0.000	0.000	0.000	0.000	0.000	0.000	0.000	0.000	80	552	7595	7217	1.276	Error	Error	5375	2220	0	0	5017	2200	0	0	0	0
1	1	6	""	"YKR071C"	2160	15260	120	4800	4553	2102	64	96	459	96	93	0	11076	10378	4757	305	327	205	97	95	0	0	0	0	0	0	0	0	0	0	0	0	0	0	0	0	0	0	0	0.440	0.446	0.451	0.483	1.994	0.424	0.902	0.000	0.000	0.000	0.000	0.000	0.000	0.000	0.000	0.000	0.000	0.000	0.000	0.000	0.000	120	592	15507	14562	-1.185	Error	Error	4736	10771	0	0	4489	10073	0	0	0	0
1	2	6	"TOF2"	"YKR010C"	2350	15260	120	5455	5186	2015	66	83	222	99	98	0	7103	6679	2464	287	311	261	97	97	0	0	0	0	0	0	0	0	0	0	0	0	0	0	0	0	0	0	0	0.791	0.801	0.804	0.809	1.515	0.793	0.911	0.000	0.000	0.000	0.000	0.000	0.000	0.000	0.000	0.000	0.000	0.000	0.000	0.000	0.000	120	525	12205	11512	-0.339	Error	Error	5389	6816	0	0	5120	6392	0	0	0	0
1	3	6	""	"YKR041W"	2540	15260	120	1893	1756	675	64	84	240	95	90	0	1007	990	335	273	295	274	88	77	0	0	0	0	0	0	0	0	0	0	0	0	0	0	0	0	0	0	0	2.492	2.360	2.449	2.503	1.825	1.082	0.158	0.000	0.000	0.000	0.000	0.000	0.000	0.000	0.000	0.000	0.000	0.000	0.000	0.000	0.000	120	504	2563	2409	1.317	Error	Error	1829	734	0	0	1692	717	0	0	0	0
1	4	6	""	"YKR073C"	2730	15250	150	101	134	93	67	139	440	0	0	0	297	350	176	261	305	244	17	3	0	0	0	0	0	0	0	0	0	0	0	0	0	0	0	0	0	0	0	0.944	0.753	0.532	0.557	3.589	0.449	0.247	0.000	0.000	0.000	0.000	0.000	0.000	0.000	0.000	0.000	0.000	0.000	0.000	0.000	0.000	156	646	70	156	-0.082	Error	Error	34	36	0	0	67	89	0	0	-50	0
1	5	6	""	"YKR012C"	2910	15260	120	2448	2140	896	64	86	230	93	89	0	1736	1593	662	261	270	111	89	89	0	0	0	0	0	0	0	0	0	0	0	0	0	0	0	0	0	0	0	1.616	1.559	1.541	1.545	1.577	1.502	0.884	0.000	0.000	0.000	0.000	0.000	0.000	0.000	0.000	0.000	0.000	0.000	0.000	0.000	0.000	120	507	3859	3408	0.693	Error	Error	2384	1475	0	0	2076	1332	0	0	0	0
1	6	6	""	"YKR043C"	3120	15260	120	5387	4647	1890	69	73	35	100	100	0	15362	13922	5240	270	277	74	100	99	0	0	0	0	0	0	0	0	0	0	0	0	0	0	0	0	0	0	0	0.352	0.335	0.343	0.330	1.449	0.330	0.925	0.000	0.000	0.000	0.000	0.000	0.000	0.000	0.000	0.000	0.000	0.000	0.000	0.000	0.000	120	447	20410	18230	-1.505	Error	Error	5318	15092	0	0	4578	13652	0	0	0	0
1	7	6	""	"YKR075C"	3290	15260	120	4038	3705	1515	78	80	27	100	100	0	2776	2595	1014	292	298	80	97	97	0	0	0	0	0	0	0	0	0	0	0	0	0	0	0	0	0	0	0	1.594	1.575	1.580	1.648	1.628	1.564	0.925	0.000	0.000	0.000	0.000	0.000	0.000	0.000	0.000	0.000	0.000	0.000	0.000	0.000	0.000	120	460	6444	5930	0.673	Error	Error	3960	2484	0	0	3627	2303	0	0	0	0
1	8	6	"YPT52"	"YKR014C"	3470	15260	110	4707	4039	1675	78	169	557	92	90	0	2446	2255	912	298	357	318	88	85	0	0	0	0	0	0	0	0	0	0	0	0	0	0	0	0	0	0	0	2.155	2.024	2.006	2.102	1.776	2.012	0.897	0.000	0.000	0.000	0.000	0.000	0.000	0.000	0.000	0.000	0.000	0.000	0.000	0.000	0.000	80	475	6777	5918	1.108	Error	Error	4629	2148	0	0	3961	1957	0	0	0	0
1	9	6	""	"YKR045C"	3680	15260	120	4640	4024	1721	76	169	533	94	89	0	8157	7069	2985	293	378	504	96	92	0	0	0	0	0	0	0	0	0	0	0	0	0	0	0	0	0	0	0	0.580	0.583	0.576	0.581	1.496	0.566	0.922	0.000	0.000	0.000	0.000	0.000	0.000	0.000	0.000	0.000	0.000	0.000	0.000	0.000	0.000	120	584	12428	10724	-0.785	Error	Error	4564	7864	0	0	3948	6776	0	0	0	0
1	10	6	""	"YKR077W"	3870	15260	120	7466	7337	3404	74	109	235	99	99	0	3670	3402	1435	285	340	473	91	90	0	0	0	0	0	0	0	0	0	0	0	0	0	0	0	0	0	0	0	2.184	2.330	2.278	2.322	1.490	2.430	0.878	0.000	0.000	0.000	0.000	0.000	0.000	0.000	0.000	0.000	0.000	0.000	0.000	0.000	0.000	120	557	10777	10380	1.127	Error	Error	7392	3385	0	0	7263	3117	0	0	0	0
1	11	6	"FRE1"	"YLR214W"	4070	15260	120	5544	5162	2256	77	127	407	95	94	0	5901	5182	2248	258	313	421	93	90	0	0	0	0	0	0	0	0	0	0	0	0	0	0	0	0	0	0	0	0.969	1.033	1.056	1.091	1.697	1.020	0.897	0.000	0.000	0.000	0.000	0.000	0.000	0.000	0.000	0.000	0.000	0.000	0.000	0.000	0.000	120	534	11110	10009	-0.046	Error	Error	5467	5643	0	0	5085	4924	0	0	0	0
1	12	6	"MAP1"	"YLR244C"	4250	15260	120	3739	3287	1475	77	93	115	97	95	0	8334	7408	3375	254	271	132	98	97	0	0	0	0	0	0	0	0	0	0	0	0	0	0	0	0	0	0	0	0.453	0.449	0.451	0.454	1.706	0.430	0.906	0.000	0.000	0.000	0.000	0.000	0.000	0.000	0.000	0.000	0.000	0.000	0.000	0.000	0.000	120	525	11742	10364	-1.142	Error	Error	3662	8080	0	0	3210	7154	0	0	0	0
1	13	6	"CDC46"	"YLR274W"	4440	15260	120	3819	3833	1869	76	107	267	100	98	0	4205	4072	1840	243	260	134	98	98	0	0	0	0	0	0	0	0	0	0	0	0	0	0	0	0	0	0	0	0.945	0.981	0.945	1.017	1.533	0.985	0.865	0.000	0.000	0.000	0.000	0.000	0.000	0.000	0.000	0.000	0.000	0.000	0.000	0.000	0.000	120	567	7705	7586	-0.082	Error	Error	3743	3962	0	0	3757	3829	0	0	0	0
1	14	6	"CPR6"	"YLR216C"	4630	15260	110	5147	4484	1958	75	201	723	93	86	0	2677	2445	986	230	311	428	92	85	0	0	0	0	0	0	0	0	0	0	0	0	0	0	0	0	0	0	0	2.073	1.991	2.026	2.001	1.529	2.036	0.903	0.000	0.000	0.000	0.000	0.000	0.000	0.000	0.000	0.000	0.000	0.000	0.000	0.000	0.000	80	492	7519	6624	1.052	Error	Error	5072	2447	0	0	4409	2215	0	0	0	0
1	15	6	"ERF2"	"YLR246W"	4820	15260	120	1860	1697	790	74	186	635	84	70	0	2725	2543	1256	218	301	412	85	83	0	0	0	0	0	0	0	0	0	0	0	0	0	0	0	0	0	0	0	0.712	0.698	0.722	0.813	2.211	0.747	0.770	0.000	0.000	0.000	0.000	0.000	0.000	0.000	0.000	0.000	0.000	0.000	0.000	0.000	0.000	120	579	4293	3948	-0.489	Error	Error	1786	2507	0	0	1623	2325	0	0	0	0
1	16	6	"DBP9"	"YLR276C"	5020	15260	120	4362	4122	2089	72	102	293	93	91	0	19124	17750	9676	213	232	156	99	99	0	0	0	0	0	0	0	0	0	0	0	0	0	0	0	0	0	0	0	0.227	0.231	0.224	0.234	1.740	0.217	0.913	0.000	0.000	0.000	0.000	0.000	0.000	0.000	0.000	0.000	0.000	0.000	0.000	0.000	0.000	120	540	23201	21587	-2.140	Error	Error	4290	18911	0	0	4050	17537	0	0	0	0
1	17	6	""	"YLR218C"	5200	15260	120	2868	2362	1044	76	96	144	95	90	0	1456	1316	588	216	234	131	89	86	0	0	0	0	0	0	0	0	0	0	0	0	0	0	0	0	0	0	0	2.252	2.078	2.041	2.075	1.964	2.034	0.854	0.000	0.000	0.000	0.000	0.000	0.000	0.000	0.000	0.000	0.000	0.000	0.000	0.000	0.000	120	542	4032	3386	1.171	Error	Error	2792	1240	0	0	2286	1100	0	0	0	0
1	18	6	"RCK2"	"YLR248W"	5400	15260	120	4618	4573	1990	78	90	103	99	98	0	1401	1329	509	220	230	87	94	91	0	0	0	0	0	0	0	0	0	0	0	0	0	0	0	0	0	0	0	3.844	4.053	4.160	4.038	1.511	4.259	0.896	0.000	0.000	0.000	0.000	0.000	0.000	0.000	0.000	0.000	0.000	0.000	0.000	0.000	0.000	120	532	5721	5604	1.943	Error	Error	4540	1181	0	0	4495	1109	0	0	0	0
1	19	6	""	"YLR278C"	5570	15260	110	429	498	333	76	110	330	55	18	0	495	539	300	219	257	272	50	21	0	0	0	0	0	0	0	0	0	0	0	0	0	0	0	0	0	0	0	1.279	1.319	1.263	1.196	2.258	1.100	0.713	0.000	0.000	0.000	0.000	0.000	0.000	0.000	0.000	0.000	0.000	0.000	0.000	0.000	0.000	80	500	629	742	0.355	Error	Error	353	276	0	0	422	320	0	0	0	0
1	20	6	"CCC1"	"YLR220W"	5790	15260	120	2957	2737	1152	76	103	152	99	95	0	7463	6924	2711	232	260	141	100	98	0	0	0	0	0	0	0	0	0	0	0	0	0	0	0	0	0	0	0	0.398	0.398	0.398	0.391	1.516	0.393	0.905	0.000	0.000	0.000	0.000	0.000	0.000	0.000	0.000	0.000	0.000	0.000	0.000	0.000	0.000	120	601	10112	9353	-1.328	Error	Error	2881	7231	0	0	2661	6692	0	0	0	0
1	21	6	"SSP120"	"YLR250W"	5980	15260	120	2514	2309	1024	78	117	360	92	85	0	2528	2320	978	240	410	1602	73	8	0	0	0	0	0	0	0	0	0	0	0	0	0	0	0	0	0	0	0	1.065	1.073	1.070	1.074	1.560	1.062	0.882	0.000	0.000	0.000	0.000	0.000	0.000	0.000	0.000	0.000	0.000	0.000	0.000	0.000	0.000	120	543	4724	4311	0.090	Error	Error	2436	2288	0	0	2231	2080	0	0	0	0
1	22	6	""	"YLR280C"	6160	15260	110	434	481	290	78	116	347	51	11	0	653	665	356	231	262	208	73	51	0	0	0	0	0	0	0	0	0	0	0	0	0	0	0	0	0	0	0	0.844	0.929	0.926	0.900	2.157	0.862	0.762	0.000	0.000	0.000	0.000	0.000	0.000	0.000	0.000	0.000	0.000	0.000	0.000	0.000	0.000	80	526	778	837	-0.245	Error	Error	356	422	0	0	403	434	0	0	0	0
1	1	7	"CTK3"	"YML112W"	2170	15450	120	8809	8077	3369	63	65	22	100	100	0	2554	2343	921	306	311	75	95	93	0	0	0	0	0	0	0	0	0	0	0	0	0	0	0	0	0	0	0	3.891	3.934	3.914	4.155	1.810	4.104	0.868	0.000	0.000	0.000	0.000	0.000	0.000	0.000	0.000	0.000	0.000	0.000	0.000	0.000	0.000	120	616	10994	10051	1.960	Error	Error	8746	2248	0	0	8014	2037	0	0	0	0
1	2	7	""	"YMR010W"	2370	15450	120	5593	4946	2245	66	67	22	99	99	0	3077	2787	1166	299	309	120	95	92	0	0	0	0	0	0	0	0	0	0	0	0	0	0	0	0	0	0	0	1.990	1.961	1.984	1.995	1.783	1.985	0.899	0.000	0.000	0.000	0.000	0.000	0.000	0.000	0.000	0.000	0.000	0.000	0.000	0.000	0.000	120	533	8305	7368	0.992	Error	Error	5527	2778	0	0	4880	2488	0	0	0	0
1	3	7	""	"YMR041C"	2560	15450	120	4898	4407	1800	67	68	32	99	99	0	2043	1926	722	284	311	313	90	87	0	0	0	0	0	0	0	0	0	0	0	0	0	0	0	0	0	0	0	2.746	2.643	2.574	2.627	1.668	2.738	0.755	0.000	0.000	0.000	0.000	0.000	0.000	0.000	0.000	0.000	0.000	0.000	0.000	0.000	0.000	120	526	6590	5982	1.458	Error	Error	4831	1759	0	0	4340	1642	0	0	0	0
1	4	7	""	"YML114C"	2740	15450	110	5911	5211	2270	67	184	738	95	88	0	2333	2253	901	278	339	335	92	88	0	0	0	0	0	0	0	0	0	0	0	0	0	0	0	0	0	0	0	2.844	2.605	2.657	2.661	1.434	2.706	0.884	0.000	0.000	0.000	0.000	0.000	0.000	0.000	0.000	0.000	0.000	0.000	0.000	0.000	0.000	80	475	7899	7119	1.508	Error	Error	5844	2055	0	0	5144	1975	0	0	0	0
1	5	7	"CLU1"	"YMR012W"	2940	15450	120	384	384	159	67	180	720	0	0	0	660	661	235	280	362	668	9	0	0	0	0	0	0	0	0	0	0	0	0	0	0	0	0	0	0	0	0	0.834	0.832	0.832	0.886	2.021	0.793	0.702	0.000	0.000	0.000	0.000	0.000	0.000	0.000	0.000	0.000	0.000	0.000	0.000	0.000	0.000	120	505	697	698	-0.262	Error	Error	317	380	0	0	317	381	0	0	0	0
1	6	7	"mcm1"	"YMR043W"	3110	15440	150	79	107	82	68	92	307	1	0	0	295	334	145	285	422	1310	0	0	0	0	0	0	0	0	0	0	0	0	0	0	0	0	0	0	0	0	0	1.100	0.796	0.541	0.521	4.457	0.014	0.017	0.000	0.000	0.000	0.000	0.000	0.000	0.000	0.000	0.000	0.000	0.000	0.000	0.000	0.000	156	651	21	88	0.138	Error	Error	11	10	0	0	39	49	0	0	-50	0
1	7	7	"atr1"	"YML116W"	3320	15450	110	5311	4961	1816	74	145	517	100	97	0	10474	10206	3364	303	539	1419	100	95	0	0	0	0	0	0	0	0	0	0	0	0	0	0	0	0	0	0	0	0.515	0.493	0.499	0.480	1.281	0.488	0.916	0.000	0.000	0.000	0.000	0.000	0.000	0.000	0.000	0.000	0.000	0.000	0.000	0.000	0.000	80	509	15408	14790	-0.958	Error	Error	5237	10171	0	0	4887	9903	0	0	0	0
1	8	7	""	"YMR014W"	3510	15450	110	3537	3468	1436	77	262	765	92	87	0	9578	9173	4003	314	815	2021	92	86	0	0	0	0	0	0	0	0	0	0	0	0	0	0	0	0	0	0	0	0.373	0.383	0.394	0.396	1.405	0.357	0.881	0.000	0.000	0.000	0.000	0.000	0.000	0.000	0.000	0.000	0.000	0.000	0.000	0.000	0.000	80	528	12724	12250	-1.421	Error	Error	3460	9264	0	0	3391	8859	0	0	0	0
1	9	7	""	"YMR045C"	3700	15450	110	18423	17189	8535	78	528	2588	90	85	0	19703	18147	9612	301	1091	3634	86	81	0	0	0	0	0	0	0	0	0	0	0	0	0	0	0	0	0	0	0	0.946	0.959	0.983	1.023	1.428	0.912	0.899	0.000	0.000	0.000	0.000	0.000	0.000	0.000	0.000	0.000	0.000	0.000	0.000	0.000	0.000	80	512	37747	34957	-0.081	Error	Error	18345	19402	0	0	17111	17846	0	0	0	0
1	10	7	""	"YML117W-A"	3890	15450	110	2488	2273	1237	77	461	2562	42	0	0	3269	2796	1509	285	834	3335	36	0	0	0	0	0	0	0	0	0	0	0	0	0	0	0	0	0	0	0	0	0.808	0.875	0.874	1.028	2.647	0.786	0.810	0.000	0.000	0.000	0.000	0.000	0.000	0.000	0.000	0.000	0.000	0.000	0.000	0.000	0.000	80	508	5395	4707	-0.308	Error	Error	2411	2984	0	0	2196	2511	0	0	0	0
1	11	7	"SOK2"	"YMR016C"	4090	15460	120	8383	7611	3219	81	113	218	100	98	0	3991	3701	1544	269	320	363	94	89	0	0	0	0	0	0	0	0	0	0	0	0	0	0	0	0	0	0	0	2.231	2.194	2.259	2.341	1.816	2.250	0.880	0.000	0.000	0.000	0.000	0.000	0.000	0.000	0.000	0.000	0.000	0.000	0.000	0.000	0.000	120	561	12024	10962	1.157	Error	Error	8302	3722	0	0	7530	3432	0	0	0	0
1	12	7	""	"YMR046W-A"	4270	15450	110	18437	14380	7376	88	326	1767	86	85	0	20861	17089	8891	256	665	2969	81	78	0	0	0	0	0	0	0	0	0	0	0	0	0	0	0	0	0	0	0	0.891	0.849	0.862	0.863	2.050	0.828	0.890	0.000	0.000	0.000	0.000	0.000	0.000	0.000	0.000	0.000	0.000	0.000	0.000	0.000	0.000	80	499	38954	31125	-0.167	Error	Error	18349	20605	0	0	14292	16833	0	0	0	0
1	13	7	"PUB1"	"YNL016W"	4480	15450	110	776	726	390	81	249	1410	1	0	0	821	797	434	239	565	2578	0	0	0	0	0	0	0	0	0	0	0	0	0	0	0	0	0	0	0	0	0	1.194	1.156	1.128	0.907	2.429	0.999	0.744	0.000	0.000	0.000	0.000	0.000	0.000	0.000	0.000	0.000	0.000	0.000	0.000	0.000	0.000	80	508	1277	1203	0.256	Error	Error	695	582	0	0	645	558	0	0	0	0
1	14	7	"ALG11"	"YNL048W"	4650	15450	110	6607	6103	2832	78	194	708	93	88	0	6960	6553	2787	227	380	941	92	90	0	0	0	0	0	0	0	0	0	0	0	0	0	0	0	0	0	0	0	0.970	0.952	0.966	0.923	1.450	0.930	0.902	0.000	0.000	0.000	0.000	0.000	0.000	0.000	0.000	0.000	0.000	0.000	0.000	0.000	0.000	80	512	13262	12351	-0.044	Error	Error	6529	6733	0	0	6025	6326	0	0	0	0
1	15	7	"TPM1"	"YNL079C"	4850	15450	110	2629	2438	1277	73	162	622	83	76	0	1426	1341	673	219	342	892	70	12	0	0	0	0	0	0	0	0	0	0	0	0	0	0	0	0	0	0	0	2.118	2.108	2.078	2.203	1.775	2.104	0.863	0.000	0.000	0.000	0.000	0.000	0.000	0.000	0.000	0.000	0.000	0.000	0.000	0.000	0.000	80	521	3763	3487	1.082	Error	Error	2556	1207	0	0	2365	1122	0	0	0	0
1	16	7	""	"YNL018C"	5030	15450	110	8576	7846	3923	78	241	989	93	86	0	5242	4653	2287	225	352	692	92	82	0	0	0	0	0	0	0	0	0	0	0	0	0	0	0	0	0	0	0	1.694	1.754	1.777	1.750	1.462	1.763	0.894	0.000	0.000	0.000	0.000	0.000	0.000	0.000	0.000	0.000	0.000	0.000	0.000	0.000	0.000	80	509	13515	12196	0.760	Error	Error	8498	5017	0	0	7768	4428	0	0	0	0
1	17	7	""	"YNL050C"	5230	15450	110	2460	2243	1064	86	243	918	81	67	0	8891	8086	3566	237	505	1344	93	85	0	0	0	0	0	0	0	0	0	0	0	0	0	0	0	0	0	0	0	0.274	0.275	0.284	0.260	1.497	0.265	0.904	0.000	0.000	0.000	0.000	0.000	0.000	0.000	0.000	0.000	0.000	0.000	0.000	0.000	0.000	80	519	11028	10006	-1.866	Error	Error	2374	8654	0	0	2157	7849	0	0	0	0
1	18	7	""	"YNL081C"	5430	15460	120	1762	1496	691	87	133	286	88	81	0	8983	7630	3693	246	437	1282	88	84	0	0	0	0	0	0	0	0	0	0	0	0	0	0	0	0	0	0	0	0.192	0.191	0.192	0.198	2.001	0.176	0.886	0.000	0.000	0.000	0.000	0.000	0.000	0.000	0.000	0.000	0.000	0.000	0.000	0.000	0.000	120	542	10412	8793	-2.383	Error	Error	1675	8737	0	0	1409	7384	0	0	0	0
1	19	7	"ARK1"	"YNL020C"	5610	15460	120	4785	4204	1764	86	110	199	99	95	0	5501	5159	2166	242	268	195	97	97	0	0	0	0	0	0	0	0	0	0	0	0	0	0	0	0	0	0	0	0.894	0.838	0.821	0.852	1.743	0.813	0.875	0.000	0.000	0.000	0.000	0.000	0.000	0.000	0.000	0.000	0.000	0.000	0.000	0.000	0.000	120	551	9958	9035	-0.162	Error	Error	4699	5259	0	0	4118	4917	0	0	0	0
1	20	7	"COX5A"	"YNL052W"	5800	15450	110	1729	1676	885	88	122	223	87	82	0	2529	2331	1183	247	302	324	85	80	0	0	0	0	0	0	0	0	0	0	0	0	0	0	0	0	0	0	0	0.719	0.762	0.753	0.763	1.719	0.751	0.852	0.000	0.000	0.000	0.000	0.000	0.000	0.000	0.000	0.000	0.000	0.000	0.000	0.000	0.000	80	477	3923	3672	-0.476	Error	Error	1641	2282	0	0	1588	2084	0	0	0	0
1	21	7	""	"YNL083W"	5990	15460	120	5173	4684	2036	91	123	214	99	97	0	3493	3244	1356	255	305	312	95	92	0	0	0	0	0	0	0	0	0	0	0	0	0	0	0	0	0	0	0	1.569	1.537	1.512	1.568	1.612	1.534	0.903	0.000	0.000	0.000	0.000	0.000	0.000	0.000	0.000	0.000	0.000	0.000	0.000	0.000	0.000	120	558	8320	7582	0.650	Error	Error	5082	3238	0	0	4593	2989	0	0	0	0
1	22	7	""	"YNL022C"	6190	15460	120	5284	4823	2128	82	90	48	100	100	0	2171	2007	804	241	254	96	95	95	0	0	0	0	0	0	0	0	0	0	0	0	0	0	0	0	0	0	0	2.695	2.685	2.637	2.670	1.567	2.817	0.875	0.000	0.000	0.000	0.000	0.000	0.000	0.000	0.000	0.000	0.000	0.000	0.000	0.000	0.000	120	614	7132	6507	1.430	Error	Error	5202	1930	0	0	4741	1766	0	0	0	0
1	1	8	"VAC7"	"YNL054W"	2190	15640	110	1446	1565	984	61	106	356	85	80	0	959	971	493	311	336	204	77	71	0	0	0	0	0	0	0	0	0	0	0	0	0	0	0	0	0	0	0	2.137	2.279	2.256	2.298	2.108	2.239	0.763	0.000	0.000	0.000	0.000	0.000	0.000	0.000	0.000	0.000	0.000	0.000	0.000	0.000	0.000	80	555	2033	2164	1.096	Error	Error	1385	648	0	0	1504	660	0	0	0	0
1	2	8	"mkt1"	"YNL085W"	2380	15640	110	5191	4992	2937	63	181	723	91	82	0	5952	5989	3344	307	466	977	85	82	0	0	0	0	0	0	0	0	0	0	0	0	0	0	0	0	0	0	0	0.908	0.867	0.870	0.915	1.631	0.858	0.900	0.000	0.000	0.000	0.000	0.000	0.000	0.000	0.000	0.000	0.000	0.000	0.000	0.000	0.000	80	521	10773	10611	-0.139	Error	Error	5128	5645	0	0	4929	5682	0	0	0	0
1	3	8	"BIO4"	"YNR057C"	2580	15640	110	5271	4481	2340	68	242	895	85	77	0	3197	2880	1349	310	520	1054	80	67	0	0	0	0	0	0	0	0	0	0	0	0	0	0	0	0	0	0	0	1.802	1.717	1.773	1.695	1.792	1.779	0.838	0.000	0.000	0.000	0.000	0.000	0.000	0.000	0.000	0.000	0.000	0.000	0.000	0.000	0.000	80	514	8090	6983	0.850	Error	Error	5203	2887	0	0	4413	2570	0	0	0	0
1	4	8	"HTA3"	"YOL012C"	2760	15640	110	2902	2446	1128	69	232	825	82	75	0	1644	1486	566	309	404	482	81	71	0	0	0	0	0	0	0	0	0	0	0	0	0	0	0	0	0	0	0	2.122	2.020	1.954	1.954	1.710	1.958	0.851	0.000	0.000	0.000	0.000	0.000	0.000	0.000	0.000	0.000	0.000	0.000	0.000	0.000	0.000	80	527	4168	3554	1.085	Error	Error	2833	1335	0	0	2377	1177	0	0	0	0
1	5	8	"NTG2"	"YOL043C"	2950	15640	110	5566	4808	1994	70	208	798	93	88	0	13914	12745	5104	306	728	2336	95	86	0	0	0	0	0	0	0	0	0	0	0	0	0	0	0	0	0	0	0	0.404	0.381	0.383	0.373	1.379	0.372	0.902	0.000	0.000	0.000	0.000	0.000	0.000	0.000	0.000	0.000	0.000	0.000	0.000	0.000	0.000	80	494	19104	17177	-1.308	Error	Error	5496	13608	0	0	4738	12439	0	0	0	0
1	6	8	""	"YNR059W"	3140	15640	110	5387	4706	2492	71	211	801	86	82	0	3588	3672	1883	297	740	2340	70	27	0	0	0	0	0	0	0	0	0	0	0	0	0	0	0	0	0	0	0	1.615	1.373	1.357	1.306	1.510	1.273	0.741	0.000	0.000	0.000	0.000	0.000	0.000	0.000	0.000	0.000	0.000	0.000	0.000	0.000	0.000	80	497	8607	8010	0.692	Error	Error	5316	3291	0	0	4635	3375	0	0	0	0
1	7	8	""	"YOL013W-A"	3330	15640	110	6778	5678	2840	72	140	411	93	85	0	8619	7442	3519	301	446	878	90	83	0	0	0	0	0	0	0	0	0	0	0	0	0	0	0	0	0	0	0	0.806	0.785	0.789	0.766	1.472	0.775	0.914	0.000	0.000	0.000	0.000	0.000	0.000	0.000	0.000	0.000	0.000	0.000	0.000	0.000	0.000	80	503	15024	12747	-0.311	Error	Error	6706	8318	0	0	5606	7141	0	0	0	0
1	8	8	""	"YOL045W"	3520	15650	120	946	935	497	76	145	426	82	52	0	1090	1005	426	316	485	1170	9	0	0	0	0	0	0	0	0	0	0	0	0	0	0	0	0	0	0	0	0	1.124	1.247	1.216	1.216	2.140	0.734	0.562	0.000	0.000	0.000	0.000	0.000	0.000	0.000	0.000	0.000	0.000	0.000	0.000	0.000	0.000	120	530	1644	1548	0.169	Error	Error	870	774	0	0	859	689	0	0	0	0
1	9	8	""	"YNR061C"	3700	15640	110	5495	4903	2592	81	274	1532	81	75	0	3267	3103	1549	311	507	1783	75	36	0	0	0	0	0	0	0	0	0	0	0	0	0	0	0	0	0	0	0	1.832	1.727	1.804	1.667	1.591	1.739	0.887	0.000	0.000	0.000	0.000	0.000	0.000	0.000	0.000	0.000	0.000	0.000	0.000	0.000	0.000	80	482	8370	7614	0.873	Error	Error	5414	2956	0	0	4822	2792	0	0	0	0
1	10	8	""	"YOL015W"	3890	15640	110	5298	4979	2394	82	206	677	95	88	0	4928	4808	2253	288	423	704	95	85	0	0	0	0	0	0	0	0	0	0	0	0	0	0	0	0	0	0	0	1.124	1.083	1.116	1.090	1.397	1.067	0.901	0.000	0.000	0.000	0.000	0.000	0.000	0.000	0.000	0.000	0.000	0.000	0.000	0.000	0.000	80	522	9856	9417	0.169	Error	Error	5216	4640	0	0	4897	4520	0	0	0	0
1	11	8	""	"YOL047C"	4090	15640	110	3351	2931	1532	82	157	442	85	80	0	1741	1614	805	275	362	558	76	67	0	0	0	0	0	0	0	0	0	0	0	0	0	0	0	0	0	0	0	2.230	2.128	2.031	2.133	1.675	2.131	0.882	0.000	0.000	0.000	0.000	0.000	0.000	0.000	0.000	0.000	0.000	0.000	0.000	0.000	0.000	80	478	4735	4188	1.157	Error	Error	3269	1466	0	0	2849	1339	0	0	0	0
1	12	8	""	"YNR063W"	4270	15640	110	7884	7713	2894	85	262	1211	100	92	0	12377	11722	3466	257	537	1940	100	96	0	0	0	0	0	0	0	0	0	0	0	0	0	0	0	0	0	0	0	0.643	0.665	0.674	0.641	1.317	0.676	0.920	0.000	0.000	0.000	0.000	0.000	0.000	0.000	0.000	0.000	0.000	0.000	0.000	0.000	0.000	80	500	19919	19093	-0.636	Error	Error	7799	12120	0	0	7628	11465	0	0	0	0
1	13	8	""	"YOL017W"	4460	15640	110	5421	4772	2125	81	212	675	95	87	0	6592	6050	2478	244	493	1330	96	83	0	0	0	0	0	0	0	0	0	0	0	0	0	0	0	0	0	0	0	0.841	0.808	0.826	0.779	1.382	0.819	0.910	0.000	0.000	0.000	0.000	0.000	0.000	0.000	0.000	0.000	0.000	0.000	0.000	0.000	0.000	80	530	11688	10497	-0.249	Error	Error	5340	6348	0	0	4691	5806	0	0	0	0
1	14	8	"GSH2"	"YOL049W"	4650	15640	110	1299	1456	1203	79	191	608	73	50	0	2202	2434	1982	227	417	855	77	57	0	0	0	0	0	0	0	0	0	0	0	0	0	0	0	0	0	0	0	0.618	0.624	0.631	0.612	1.554	0.591	0.811	0.000	0.000	0.000	0.000	0.000	0.000	0.000	0.000	0.000	0.000	0.000	0.000	0.000	0.000	80	531	3195	3584	-0.695	Error	Error	1220	1975	0	0	1377	2207	0	0	0	0
1	15	8	"RIS1"	"YOR191W"	4860	15650	100	265	292	151	78	101	163	62	22	0	480	471	219	225	271	298	41	7	0	0	0	0	0	0	0	0	0	0	0	0	0	0	0	0	0	0	0	0.733	0.870	0.732	0.718	2.423	0.663	0.567	0.000	0.000	0.000	0.000	0.000	0.000	0.000	0.000	0.000	0.000	0.000	0.000	0.000	0.000	80	438	442	460	-0.447	Error	Error	187	255	0	0	214	246	0	0	0	0
1	16	8	"MCT1"	"YOR221C"	5020	15640	110	7022	5779	2708	87	272	1017	87	82	0	3709	3140	1424	239	358	622	87	81	0	0	0	0	0	0	0	0	0	0	0	0	0	0	0	0	0	0	0	1.999	1.962	1.930	1.900	1.406	1.994	0.894	0.000	0.000	0.000	0.000	0.000	0.000	0.000	0.000	0.000	0.000	0.000	0.000	0.000	0.000	80	472	10405	8593	0.999	Error	Error	6935	3470	0	0	5692	2901	0	0	0	0
1	17	8	""	"YOR253W"	5210	15640	110	1926	1641	759	104	283	853	75	56	0	2582	2219	964	257	410	663	85	72	0	0	0	0	0	0	0	0	0	0	0	0	0	0	0	0	0	0	0	0.784	0.783	0.762	0.776	1.760	0.773	0.878	0.000	0.000	0.000	0.000	0.000	0.000	0.000	0.000	0.000	0.000	0.000	0.000	0.000	0.000	80	506	4147	3499	-0.352	Error	Error	1822	2325	0	0	1537	1962	0	0	0	0
1	18	8	""	"YOR192C-A"	5410	15640	110	42739	36076	14980	110	442	2357	100	100	0	22708	20369	6255	267	588	2122	100	100	0	0	0	0	0	0	0	0	0	0	0	0	0	0	0	0	0	0	0	1.900	1.789	1.804	1.654	1.383	1.872	0.907	0.000	0.000	0.000	0.000	0.000	0.000	0.000	0.000	0.000	0.000	0.000	0.000	0.000	0.000	80	476	65070	56068	0.926	Error	Error	42629	22441	0	0	35966	20102	0	0	0	0
1	19	8	""	"YOR223W"	5600	15640	110	5356	4559	1937	101	499	2470	77	56	0	2862	2553	987	262	618	2185	71	0	0	0	0	0	0	0	0	0	0	0	0	0	0	0	0	0	0	0	0	2.021	1.946	1.968	2.002	1.510	1.937	0.894	0.000	0.000	0.000	0.000	0.000	0.000	0.000	0.000	0.000	0.000	0.000	0.000	0.000	0.000	80	453	7855	6749	1.015	Error	Error	5255	2600	0	0	4458	2291	0	0	0	0
1	20	8	""	"YOR255W"	5780	15640	110	4535	3899	2025	104	389	1116	78	75	0	4053	3435	1625	270	508	898	82	75	0	0	0	0	0	0	0	0	0	0	0	0	0	0	0	0	0	0	0	1.171	1.199	1.262	1.129	1.487	1.262	0.910	0.000	0.000	0.000	0.000	0.000	0.000	0.000	0.000	0.000	0.000	0.000	0.000	0.000	0.000	80	484	8214	6960	0.228	Error	Error	4431	3783	0	0	3795	3165	0	0	0	0
1	21	8	""	"YOR193W"	5970	15640	110	2510	2170	938	104	328	977	80	68	0	1710	1564	688	269	467	826	77	32	0	0	0	0	0	0	0	0	0	0	0	0	0	0	0	0	0	0	0	1.670	1.595	1.601	1.669	1.602	1.433	0.843	0.000	0.000	0.000	0.000	0.000	0.000	0.000	0.000	0.000	0.000	0.000	0.000	0.000	0.000	80	484	3847	3361	0.740	Error	Error	2406	1441	0	0	2066	1295	0	0	0	0
1	22	8	""	"YOR225W"	6180	15640	110	1023	895	399	99	149	246	85	78	0	641	625	294	261	308	212	71	45	0	0	0	0	0	0	0	0	0	0	0	0	0	0	0	0	0	0	0	2.432	2.187	2.099	2.062	1.907	1.960	0.686	0.000	0.000	0.000	0.000	0.000	0.000	0.000	0.000	0.000	0.000	0.000	0.000	0.000	0.000	80	508	1304	1160	1.282	Error	Error	924	380	0	0	796	364	0	0	0	0
1	1	9	"cdc31"	"YOR257W"	2210	15840	110	5509	4509	2307	63	251	894	90	81	0	2597	2279	1037	327	392	355	87	82	0	0	0	0	0	0	0	0	0	0	0	0	0	0	0	0	0	0	0	2.399	2.278	2.306	2.420	1.665	2.338	0.894	0.000	0.000	0.000	0.000	0.000	0.000	0.000	0.000	0.000	0.000	0.000	0.000	0.000	0.000	80	444	7716	6398	1.263	Error	Error	5446	2270	0	0	4446	1952	0	0	0	0
1	2	9	"SLK19"	"YOR195W"	2360	15830	110	6811	6146	2604	63	289	1081	92	85	0	7091	6657	2662	320	628	1403	91	85	0	0	0	0	0	0	0	0	0	0	0	0	0	0	0	0	0	0	0	0.997	0.960	0.969	0.972	1.432	0.936	0.909	0.000	0.000	0.000	0.000	0.000	0.000	0.000	0.000	0.000	0.000	0.000	0.000	0.000	0.000	80	415	13519	12420	-0.005	Error	Error	6748	6771	0	0	6083	6337	0	0	0	0
1	3	9	""	"YOR227W"	2540	15830	110	1320	1360	729	66	337	1065	65	7	0	1387	1465	762	324	608	1264	33	6	0	0	0	0	0	0	0	0	0	0	0	0	0	0	0	0	0	0	0	1.180	1.134	1.165	1.134	1.507	0.800	0.807	0.000	0.000	0.000	0.000	0.000	0.000	0.000	0.000	0.000	0.000	0.000	0.000	0.000	0.000	80	504	2317	2435	0.238	Error	Error	1254	1063	0	0	1294	1141	0	0	0	0
1	4	9	"RPT4"	"YOR259C"	2780	15840	110	3877	3499	1482	65	316	982	90	80	0	2207	2048	787	318	414	436	91	87	0	0	0	0	0	0	0	0	0	0	0	0	0	0	0	0	0	0	0	2.018	1.985	2.016	2.086	1.598	2.060	0.886	0.000	0.000	0.000	0.000	0.000	0.000	0.000	0.000	0.000	0.000	0.000	0.000	0.000	0.000	80	435	5701	5164	1.013	Error	Error	3812	1889	0	0	3434	1730	0	0	0	0
1	5	9	"NIP100"	"YPL174C"	2940	15830	120	5279	4909	1822	68	121	502	98	95	0	7892	7331	2719	331	471	1347	94	91	0	0	0	0	0	0	0	0	0	0	0	0	0	0	0	0	0	0	0	0.689	0.692	0.689	0.734	1.827	0.677	0.905	0.000	0.000	0.000	0.000	0.000	0.000	0.000	0.000	0.000	0.000	0.000	0.000	0.000	0.000	120	440	12772	11841	-0.537	Error	Error	5211	7561	0	0	4841	7000	0	0	0	0
1	6	9	""	"YPL205C"	3120	15830	120	2137	1884	728	71	90	195	95	91	0	1151	1085	381	320	354	430	81	45	0	0	0	0	0	0	0	0	0	0	0	0	0	0	0	0	0	0	0	2.486	2.370	2.296	2.453	1.729	2.361	0.815	0.000	0.000	0.000	0.000	0.000	0.000	0.000	0.000	0.000	0.000	0.000	0.000	0.000	0.000	120	459	2897	2578	1.314	Error	Error	2066	831	0	0	1813	765	0	0	0	0
1	7	9	"SUI3"	"YPL237W"	3290	15820	110	4700	4038	1636	73	259	940	88	85	0	3683	3304	1253	299	430	662	91	86	0	0	0	0	0	0	0	0	0	0	0	0	0	0	0	0	0	0	0	1.367	1.319	1.364	1.363	1.647	1.323	0.896	0.000	0.000	0.000	0.000	0.000	0.000	0.000	0.000	0.000	0.000	0.000	0.000	0.000	0.000	80	484	8011	6970	0.451	Error	Error	4627	3384	0	0	3965	3005	0	0	0	0
1	8	9	""	"YPL176C"	3490	15830	120	6608	6067	1841	81	412	1403	95	90	0	3372	3212	1033	315	526	874	95	87	0	0	0	0	0	0	0	0	0	0	0	0	0	0	0	0	0	0	0	2.135	2.066	2.084	2.134	1.468	2.058	0.896	0.000	0.000	0.000	0.000	0.000	0.000	0.000	0.000	0.000	0.000	0.000	0.000	0.000	0.000	120	527	9584	8883	1.094	Error	Error	6527	3057	0	0	5986	2897	0	0	0	0
1	9	9	""	"YPL207W"	3670	15830	120	6220	6155	2689	79	330	1255	95	89	0	3070	3006	1160	310	438	659	93	88	0	0	0	0	0	0	0	0	0	0	0	0	0	0	0	0	0	0	0	2.225	2.254	2.226	2.192	1.500	2.275	0.905	0.000	0.000	0.000	0.000	0.000	0.000	0.000	0.000	0.000	0.000	0.000	0.000	0.000	0.000	120	526	8901	8772	1.154	Error	Error	6141	2760	0	0	6076	2696	0	0	0	0
1	10	9	"YAR1"	"YPL239W"	3870	15830	120	4050	3604	1244	77	174	623	95	90	0	1476	1390	475	283	352	448	89	73	0	0	0	0	0	0	0	0	0	0	0	0	0	0	0	0	0	0	0	3.330	3.186	3.185	3.211	1.553	2.976	0.839	0.000	0.000	0.000	0.000	0.000	0.000	0.000	0.000	0.000	0.000	0.000	0.000	0.000	0.000	120	574	5166	4634	1.736	Error	Error	3973	1193	0	0	3527	1107	0	0	0	0
1	11	9	"MUD13"	"YPL178W"	4070	15830	120	2313	2063	805	80	96	174	98	94	0	6326	5656	2155	283	297	137	97	97	0	0	0	0	0	0	0	0	0	0	0	0	0	0	0	0	0	0	0	0.370	0.369	0.361	0.365	1.522	0.354	0.907	0.000	0.000	0.000	0.000	0.000	0.000	0.000	0.000	0.000	0.000	0.000	0.000	0.000	0.000	120	541	8276	7356	-1.436	Error	Error	2233	6043	0	0	1983	5373	0	0	0	0
1	12	9	"ipl1"	"YPL209C"	4250	15830	120	5622	4846	1921	82	121	381	98	93	0	1468	1372	513	254	320	738	79	21	0	0	0	0	0	0	0	0	0	0	0	0	0	0	0	0	0	0	0	4.563	4.261	4.351	4.506	1.999	4.365	0.857	0.000	0.000	0.000	0.000	0.000	0.000	0.000	0.000	0.000	0.000	0.000	0.000	0.000	0.000	120	532	6754	5882	2.190	Error	Error	5540	1214	0	0	4764	1118	0	0	0	0
1	13	9	"cin2"	"YPL241C"	4430	15830	110	3124	2813	1058	81	124	285	98	93	0	1585	1434	544	245	278	256	91	86	0	0	0	0	0	0	0	0	0	0	0	0	0	0	0	0	0	0	0	2.271	2.298	2.220	2.418	1.522	2.309	0.891	0.000	0.000	0.000	0.000	0.000	0.000	0.000	0.000	0.000	0.000	0.000	0.000	0.000	0.000	80	496	4383	3921	1.183	Error	Error	3043	1340	0	0	2732	1189	0	0	0	0
1	14	9	""	"YPL180W"	4630	15830	120	8380	7619	2684	83	120	253	99	99	0	2901	2701	885	239	276	252	96	95	0	0	0	0	0	0	0	0	0	0	0	0	0	0	0	0	0	0	0	3.117	3.061	2.998	3.101	1.527	3.138	0.914	0.000	0.000	0.000	0.000	0.000	0.000	0.000	0.000	0.000	0.000	0.000	0.000	0.000	0.000	120	605	10959	9998	1.640	Error	Error	8297	2662	0	0	7536	2462	0	0	0	0
1	15	9	"NIP7"	"YPL211W"	4830	15830	120	2983	2628	1242	83	87	30	95	95	0	2247	2036	929	235	238	66	93	91	0	0	0	0	0	0	0	0	0	0	0	0	0	0	0	0	0	0	0	1.441	1.413	1.401	1.398	2.106	1.413	0.875	0.000	0.000	0.000	0.000	0.000	0.000	0.000	0.000	0.000	0.000	0.000	0.000	0.000	0.000	120	525	4912	4346	0.527	Error	Error	2900	2012	0	0	2545	1801	0	0	0	0
1	16	9	"SRP68"	"YPL243W"	5010	15830	120	3487	3473	1749	89	138	447	96	88	0	7883	7765	4024	241	272	258	99	99	0	0	0	0	0	0	0	0	0	0	0	0	0	0	0	0	0	0	0	0.445	0.450	0.444	0.449	1.485	0.431	0.906	0.000	0.000	0.000	0.000	0.000	0.000	0.000	0.000	0.000	0.000	0.000	0.000	0.000	0.000	120	513	11040	10908	-1.169	Error	Error	3398	7642	0	0	3384	7524	0	0	0	0
1	17	9	"EMPTY"	"EMPTY"	5210	15830	150	123	144	87	99	208	658	0	0	0	280	344	248	256	341	444	7	2	0	0	0	0	0	0	0	0	0	0	0	0	0	0	0	0	0	0	0	1.000	0.511	0.478	0.469	3.670	0.235	0.280	0.000	0.000	0.000	0.000	0.000	0.000	0.000	0.000	0.000	0.000	0.000	0.000	0.000	0.000	156	662	48	133	0.000	Error	Error	24	24	0	0	45	88	0	0	-75	0
1	18	9	"EMPTY"	"EMPTY"	5400	15830	150	118	150	96	99	343	2063	0	0	0	270	350	243	262	474	1792	0	0	0	0	0	0	0	0	0	0	0	0	0	0	0	0	0	0	0	0	0	2.375	0.580	0.552	0.470	3.705	2.268	0.693	0.000	0.000	0.000	0.000	0.000	0.000	0.000	0.000	0.000	0.000	0.000	0.000	0.000	0.000	156	622	27	139	1.248	Error	Error	19	8	0	0	51	88	0	0	-75	0
1	19	9	"EMPTY"	"EMPTY"	5590	15830	150	118	155	113	95	358	2100	0	0	0	305	400	294	263	474	1744	0	0	0	0	0	0	0	0	0	0	0	0	0	0	0	0	0	0	0	0	0	0.548	0.438	0.456	0.520	3.300	0.395	0.373	0.000	0.000	0.000	0.000	0.000	0.000	0.000	0.000	0.000	0.000	0.000	0.000	0.000	0.000	156	610	65	197	-0.869	Error	Error	23	42	0	0	60	137	0	0	-75	0
1	20	9	"EMPTY"	"EMPTY"	5780	15830	150	105	124	72	97	289	956	0	0	0	265	315	181	272	424	740	1	0	0	0	0	0	0	0	0	0	0	0	0	0	0	0	0	0	0	0	0	-1.143	0.628	0.432	0.477	3.142	1.039	0.781	0.000	0.000	0.000	0.000	0.000	0.000	0.000	0.000	0.000	0.000	0.000	0.000	0.000	0.000	156	597	1	70	Error	Error	Error	8	-7	0	0	27	43	0	0	-75	0
1	21	9	"EMPTY"	"EMPTY"	5970	15830	150	115	147	101	102	236	746	0	0	0	290	357	232	274	397	632	5	0	0	0	0	0	0	0	0	0	0	0	0	0	0	0	0	0	0	0	0	0.813	0.542	0.415	0.501	3.720	0.461	0.289	0.000	0.000	0.000	0.000	0.000	0.000	0.000	0.000	0.000	0.000	0.000	0.000	0.000	0.000	156	635	29	128	-0.300	Error	Error	13	16	0	0	45	83	0	0	-75	0
1	22	9	"EMPTY"	"EMPTY"	6160	15830	150	105	131	85	98	134	209	5	0	0	260	345	251	258	296	243	14	7	0	0	0	0	0	0	0	0	0	0	0	0	0	0	0	0	0	0	0	3.500	0.379	0.372	0.425	3.674	0.248	0.194	0.000	0.000	0.000	0.000	0.000	0.000	0.000	0.000	0.000	0.000	0.000	0.000	0.000	0.000	156	828	9	120	1.807	Error	Error	7	2	0	0	33	87	0	0	-75	0
1	1	10	"EMPTY"	"EMPTY"	2170	16010	150	78	81	31	59	143	620	0	0	0	336	349	111	327	355	247	2	1	0	0	0	0	0	0	0	0	0	0	0	0	0	0	0	0	0	0	0	2.111	1.000	0.508	0.519	3.656	7.524	0.035	0.000	0.000	0.000	0.000	0.000	0.000	0.000	0.000	0.000	0.000	0.000	0.000	0.000	0.000	156	843	28	44	1.078	Error	Error	19	9	0	0	22	22	0	0	-75	0
1	2	10	"EMPTY"	"EMPTY"	2360	16010	150	76	81	36	63	207	880	0	0	0	322	340	110	321	519	1141	0	0	0	0	0	0	0	0	0	0	0	0	0	0	0	0	0	0	0	0	0	13.000	0.947	0.417	0.356	3.364	0.799	0.943	0.000	0.000	0.000	0.000	0.000	0.000	0.000	0.000	0.000	0.000	0.000	0.000	0.000	0.000	156	582	14	37	3.700	Error	Error	13	1	0	0	18	19	0	0	-75	0
1	3	10	"EMPTY"	"EMPTY"	2550	16010	150	79	91	55	64	241	895	0	0	0	322	355	123	313	493	1017	0	0	0	0	0	0	0	0	0	0	0	0	0	0	0	0	0	0	0	0	0	1.667	0.643	0.468	0.478	4.284	0.517	0.401	0.000	0.000	0.000	0.000	0.000	0.000	0.000	0.000	0.000	0.000	0.000	0.000	0.000	0.000	156	644	24	69	0.737	Error	Error	15	9	0	0	27	42	0	0	-75	0
1	4	10	"EMPTY"	"EMPTY"	2740	16010	150	79	95	55	64	219	743	0	0	0	327	355	119	309	392	537	0	0	0	0	0	0	0	0	0	0	0	0	0	0	0	0	0	0	0	0	0	0.833	0.674	0.370	0.380	3.195	0.213	0.026	0.000	0.000	0.000	0.000	0.000	0.000	0.000	0.000	0.000	0.000	0.000	0.000	0.000	0.000	156	634	33	77	-0.263	Error	Error	15	18	0	0	31	46	0	0	-75	0
1	5	10	"EMPTY"	"EMPTY"	2930	16010	150	82	94	51	65	82	148	3	0	0	358	384	137	307	346	458	4	0	0	0	0	0	0	0	0	0	0	0	0	0	0	0	0	0	0	0	0	0.333	0.377	0.367	0.390	3.813	0.157	0.181	0.000	0.000	0.000	0.000	0.000	0.000	0.000	0.000	0.000	0.000	0.000	0.000	0.000	0.000	156	551	68	106	-1.585	Error	Error	17	51	0	0	29	77	0	0	-75	0
1	6	10	"EMPTY"	"EMPTY"	3120	16010	150	80	105	77	68	80	120	9	2	0	333	371	162	312	326	109	22	12	0	0	0	0	0	0	0	0	0	0	0	0	0	0	0	0	0	0	0	0.571	0.627	0.418	0.400	3.985	0.251	0.266	0.000	0.000	0.000	0.000	0.000	0.000	0.000	0.000	0.000	0.000	0.000	0.000	0.000	0.000	156	668	33	96	-0.807	Error	Error	12	21	0	0	37	59	0	0	-75	0
1	7	10	""	"iYBL019W"	3330	16020	110	427	422	186	74	122	443	23	2	0	1065	1044	314	316	358	375	86	50	0	0	0	0	0	0	0	0	0	0	0	0	0	0	0	0	0	0	0	0.471	0.478	0.456	0.443	1.777	0.458	0.765	0.000	0.000	0.000	0.000	0.000	0.000	0.000	0.000	0.000	0.000	0.000	0.000	0.000	0.000	80	512	1102	1076	-1.085	Error	Error	353	749	0	0	348	728	0	0	0	0
1	8	10	""	"iYBL015W"	3500	16020	110	4548	4172	1623	76	121	335	100	100	0	9958	9647	3691	323	473	1112	100	98	0	0	0	0	0	0	0	0	0	0	0	0	0	0	0	0	0	0	0	0.464	0.439	0.448	0.439	1.349	0.419	0.909	0.000	0.000	0.000	0.000	0.000	0.000	0.000	0.000	0.000	0.000	0.000	0.000	0.000	0.000	80	497	14107	13420	-1.107	Error	Error	4472	9635	0	0	4096	9324	0	0	0	0
1	9	10	""	"iYBL014C"	3700	16020	110	1858	1668	696	71	110	321	90	83	0	1073	1055	338	291	432	1068	17	0	0	0	0	0	0	0	0	0	0	0	0	0	0	0	0	0	0	0	0	2.285	2.090	2.083	1.986	1.477	2.163	0.853	0.000	0.000	0.000	0.000	0.000	0.000	0.000	0.000	0.000	0.000	0.000	0.000	0.000	0.000	80	533	2569	2361	1.192	Error	Error	1787	782	0	0	1597	764	0	0	0	0
1	10	10	""	"iYBR001C"	3900	16020	110	1429	1343	412	65	74	66	100	100	0	3273	3117	805	282	302	167	100	98	0	0	0	0	0	0	0	0	0	0	0	0	0	0	0	0	0	0	0	0.456	0.451	0.445	0.447	1.475	0.453	0.905	0.000	0.000	0.000	0.000	0.000	0.000	0.000	0.000	0.000	0.000	0.000	0.000	0.000	0.000	80	511	4355	4113	-1.133	Error	Error	1364	2991	0	0	1278	2835	0	0	0	0
1	11	10	""	"iYBR005W"	4080	16020	110	2940	2624	1201	74	96	171	98	95	0	13593	11814	5439	282	423	1233	97	88	0	0	0	0	0	0	0	0	0	0	0	0	0	0	0	0	0	0	0	0.215	0.221	0.220	0.222	1.566	0.212	0.902	0.000	0.000	0.000	0.000	0.000	0.000	0.000	0.000	0.000	0.000	0.000	0.000	0.000	0.000	80	485	16177	14082	-2.216	Error	Error	2866	13311	0	0	2550	11532	0	0	0	0
1	12	10	""	"iYBR008C"	4250	16020	110	3583	3522	1959	83	209	677	86	82	0	3046	2795	1742	268	505	1349	67	51	0	0	0	0	0	0	0	0	0	0	0	0	0	0	0	0	0	0	0	1.260	1.361	1.275	1.422	1.764	1.054	0.607	0.000	0.000	0.000	0.000	0.000	0.000	0.000	0.000	0.000	0.000	0.000	0.000	0.000	0.000	80	508	6278	5966	0.333	Error	Error	3500	2778	0	0	3439	2527	0	0	0	0
1	13	10	""	"iYBR022W"	4460	16020	110	693	632	280	87	199	654	42	0	0	2063	1856	876	251	378	641	81	76	0	0	0	0	0	0	0	0	0	0	0	0	0	0	0	0	0	0	0	0.334	0.340	0.360	0.329	1.684	0.314	0.856	0.000	0.000	0.000	0.000	0.000	0.000	0.000	0.000	0.000	0.000	0.000	0.000	0.000	0.000	80	548	2418	2150	-1.580	Error	Error	606	1812	0	0	545	1605	0	0	0	0
1	14	10	""	"iYBR027C"	4650	16030	110	497	462	228	88	94	48	83	81	0	638	620	287	246	269	166	76	57	0	0	0	0	0	0	0	0	0	0	0	0	0	0	0	0	0	0	0	1.043	1.000	0.946	0.905	1.985	0.830	0.692	0.000	0.000	0.000	0.000	0.000	0.000	0.000	0.000	0.000	0.000	0.000	0.000	0.000	0.000	80	509	801	748	0.061	Error	Error	409	392	0	0	374	374	0	0	0	0
1	15	10	""	"iYBR031W"	4850	16030	120	687	610	297	88	91	32	92	90	0	2111	1972	920	248	250	75	94	91	0	0	0	0	0	0	0	0	0	0	0	0	0	0	0	0	0	0	0	0.322	0.303	0.292	0.291	2.197	0.291	0.854	0.000	0.000	0.000	0.000	0.000	0.000	0.000	0.000	0.000	0.000	0.000	0.000	0.000	0.000	120	568	2462	2246	-1.637	Error	Error	599	1863	0	0	522	1724	0	0	0	0
1	16	10	""	"iYBRWdelta16"	5050	16030	120	2733	2428	1200	87	90	31	99	99	0	2864	2621	1193	250	258	74	95	95	0	0	0	0	0	0	0	0	0	0	0	0	0	0	0	0	0	0	0	1.012	0.987	0.981	0.959	1.738	1.000	0.893	0.000	0.000	0.000	0.000	0.000	0.000	0.000	0.000	0.000	0.000	0.000	0.000	0.000	0.000	120	533	5260	4712	0.018	Error	Error	2646	2614	0	0	2341	2371	0	0	0	0
1	17	10	""	"iYBR048W"	5240	16030	120	2463	2199	1197	90	96	56	95	95	0	8436	7880	4177	256	268	86	99	98	0	0	0	0	0	0	0	0	0	0	0	0	0	0	0	0	0	0	0	0.290	0.277	0.275	0.275	1.879	0.269	0.913	0.000	0.000	0.000	0.000	0.000	0.000	0.000	0.000	0.000	0.000	0.000	0.000	0.000	0.000	120	515	10553	9733	-1.785	Error	Error	2373	8180	0	0	2109	7624	0	0	0	0
1	18	10	""	"iYBR053C-0"	5430	16030	120	3483	3166	1367	90	95	35	100	100	0	1201	1136	443	254	261	80	92	90	0	0	0	0	0	0	0	0	0	0	0	0	0	0	0	0	0	0	0	3.583	3.488	3.494	3.504	1.472	3.563	0.868	0.000	0.000	0.000	0.000	0.000	0.000	0.000	0.000	0.000	0.000	0.000	0.000	0.000	0.000	120	528	4340	3958	1.841	Error	Error	3393	947	0	0	3076	882	0	0	0	0
1	19	10	""	"iYCR022C"	5630	16030	120	2110	1882	802	94	98	39	100	99	0	4429	4197	1730	263	276	121	98	96	0	0	0	0	0	0	0	0	0	0	0	0	0	0	0	0	0	0	0	0.484	0.454	0.451	0.457	1.567	0.443	0.901	0.000	0.000	0.000	0.000	0.000	0.000	0.000	0.000	0.000	0.000	0.000	0.000	0.000	0.000	120	495	6182	5722	-1.047	Error	Error	2016	4166	0	0	1788	3934	0	0	0	0
1	20	10	""	"iYCR025C"	5810	16030	120	1852	1744	749	100	107	80	99	97	0	961	954	338	270	288	190	91	80	0	0	0	0	0	0	0	0	0	0	0	0	0	0	0	0	0	0	0	2.535	2.404	2.398	2.310	1.761	2.514	0.759	0.000	0.000	0.000	0.000	0.000	0.000	0.000	0.000	0.000	0.000	0.000	0.000	0.000	0.000	120	492	2443	2328	1.342	Error	Error	1752	691	0	0	1644	684	0	0	0	0
1	21	10	""	"iYCRWdelta11"	5990	16020	110	3059	2834	1211	103	116	67	100	100	0	8562	8130	3083	276	330	419	100	100	0	0	0	0	0	0	0	0	0	0	0	0	0	0	0	0	0	0	0	0.357	0.348	0.354	0.330	1.474	0.340	0.910	0.000	0.000	0.000	0.000	0.000	0.000	0.000	0.000	0.000	0.000	0.000	0.000	0.000	0.000	80	476	11242	10585	-1.487	Error	Error	2956	8286	0	0	2731	7854	0	0	0	0
1	22	10	""	"iYCR043C"	6180	16020	110	631	560	228	99	110	64	86	82	0	656	630	244	263	309	400	48	2	0	0	0	0	0	0	0	0	0	0	0	0	0	0	0	0	0	0	0	1.354	1.256	1.132	1.106	2.308	1.161	0.705	0.000	0.000	0.000	0.000	0.000	0.000	0.000	0.000	0.000	0.000	0.000	0.000	0.000	0.000	80	521	925	828	0.437	Error	Error	532	393	0	0	461	367	0	0	0	0
1	1	11	""	"iYCR047C"	2190	16210	110	2718	2578	1005	61	71	84	100	100	0	1480	1484	487	319	337	249	93	91	0	0	0	0	0	0	0	0	0	0	0	0	0	0	0	0	0	0	0	2.289	2.161	2.142	2.146	1.449	2.223	0.876	0.000	0.000	0.000	0.000	0.000	0.000	0.000	0.000	0.000	0.000	0.000	0.000	0.000	0.000	80	554	3818	3682	1.194	Error	Error	2657	1161	0	0	2517	1165	0	0	0	0
1	2	11	""	"iYCR053W"	2390	16210	110	796	735	289	62	71	64	95	92	0	4174	3605	1631	306	317	115	91	90	0	0	0	0	0	0	0	0	0	0	0	0	0	0	0	0	0	0	0	0.190	0.204	0.206	0.234	2.478	0.180	0.872	0.000	0.000	0.000	0.000	0.000	0.000	0.000	0.000	0.000	0.000	0.000	0.000	0.000	0.000	80	499	4602	3972	-2.398	Error	Error	734	3868	0	0	673	3299	0	0	0	0
1	3	11	""	"iYCR075C"	2560	16210	110	3135	2999	1403	64	105	280	93	90	0	2810	2731	1245	307	352	319	91	86	0	0	0	0	0	0	0	0	0	0	0	0	0	0	0	0	0	0	0	1.227	1.211	1.240	1.299	1.902	1.189	0.898	0.000	0.000	0.000	0.000	0.000	0.000	0.000	0.000	0.000	0.000	0.000	0.000	0.000	0.000	80	485	5574	5359	0.295	Error	Error	3071	2503	0	0	2935	2424	0	0	0	0
1	4	11	""	"iYCR081W"	2750	16210	100	2087	1867	671	66	118	376	93	91	0	2209	2061	767	295	383	612	90	73	0	0	0	0	0	0	0	0	0	0	0	0	0	0	0	0	0	0	0	1.056	1.020	1.035	1.074	1.562	0.791	0.622	0.000	0.000	0.000	0.000	0.000	0.000	0.000	0.000	0.000	0.000	0.000	0.000	0.000	0.000	80	459	3935	3567	0.078	Error	Error	2021	1914	0	0	1801	1766	0	0	0	0
1	5	11	""	"iYCR085W"	2940	16210	100	1358	1412	678	65	109	222	96	83	0	832	807	336	300	360	513	51	6	0	0	0	0	0	0	0	0	0	0	0	0	0	0	0	0	0	0	0	2.430	2.657	2.674	2.977	2.142	2.429	0.767	0.000	0.000	0.000	0.000	0.000	0.000	0.000	0.000	0.000	0.000	0.000	0.000	0.000	0.000	80	480	1825	1854	1.281	Error	Error	1293	532	0	0	1347	507	0	0	0	0
1	6	11	""	"itT(AGU)C"	3160	16210	110	2346	2068	843	73	107	206	95	92	0	4123	3813	1440	303	340	193	97	96	0	0	0	0	0	0	0	0	0	0	0	0	0	0	0	0	0	0	0	0.595	0.568	0.584	0.570	1.559	0.549	0.903	0.000	0.000	0.000	0.000	0.000	0.000	0.000	0.000	0.000	0.000	0.000	0.000	0.000	0.000	80	533	6093	5505	-0.749	Error	Error	2273	3820	0	0	1995	3510	0	0	0	0
1	7	11	""	"iYCR100C"	3340	16210	110	2744	2535	1119	76	90	91	100	98	0	1574	1478	533	314	348	181	93	91	0	0	0	0	0	0	0	0	0	0	0	0	0	0	0	0	0	0	0	2.117	2.113	2.128	2.209	1.866	2.199	0.847	0.000	0.000	0.000	0.000	0.000	0.000	0.000	0.000	0.000	0.000	0.000	0.000	0.000	0.000	80	518	3928	3623	1.082	Error	Error	2668	1260	0	0	2459	1164	0	0	0	0
1	8	11	""	"iYCR103C"	3530	16210	110	10957	10073	4217	77	146	454	100	98	0	11803	10711	4432	309	476	1112	97	92	0	0	0	0	0	0	0	0	0	0	0	0	0	0	0	0	0	0	0	0.947	0.961	0.970	0.971	1.452	0.926	0.914	0.000	0.000	0.000	0.000	0.000	0.000	0.000	0.000	0.000	0.000	0.000	0.000	0.000	0.000	80	506	22374	20398	-0.079	Error	Error	10880	11494	0	0	9996	10402	0	0	0	0
1	9	11	""	"iYDR045C"	3710	16210	100	2351	2127	851	76	131	388	92	86	0	3502	3250	1355	290	429	907	88	81	0	0	0	0	0	0	0	0	0	0	0	0	0	0	0	0	0	0	0	0.708	0.693	0.694	0.716	1.582	0.634	0.879	0.000	0.000	0.000	0.000	0.000	0.000	0.000	0.000	0.000	0.000	0.000	0.000	0.000	0.000	80	464	5487	5011	-0.498	Error	Error	2275	3212	0	0	2051	2960	0	0	0	0
1	10	11	""	"iYDR050C"	3900	16210	100	3878	3251	1491	71	101	226	96	92	0	2011	2400	4511	276	329	328	80	77	0	0	0	0	0	0	0	0	0	0	0	0	0	0	0	0	0	0	0	2.194	1.497	2.103	2.049	1.822	0.477	0.218	0.000	0.000	0.000	0.000	0.000	0.000	0.000	0.000	0.000	0.000	0.000	0.000	0.000	0.000	80	489	5542	5304	1.134	Error	Error	3807	1735	0	0	3180	2124	0	0	-100	0
1	11	11	""	"iYDR055W"	4110	16220	110	849	739	324	75	93	145	87	80	0	772	757	303	272	323	693	22	0	0	0	0	0	0	0	0	0	0	0	0	0	0	0	0	0	0	0	0	1.548	1.369	1.378	1.263	2.089	1.226	0.713	0.000	0.000	0.000	0.000	0.000	0.000	0.000	0.000	0.000	0.000	0.000	0.000	0.000	0.000	80	548	1274	1149	0.630	Error	Error	774	500	0	0	664	485	0	0	0	0
1	12	11	""	"iYDR070C"	4300	16210	110	1763	1523	597	82	115	299	92	86	0	1420	1339	501	272	303	322	87	83	0	0	0	0	0	0	0	0	0	0	0	0	0	0	0	0	0	0	0	1.464	1.351	1.354	1.416	1.775	1.327	0.863	0.000	0.000	0.000	0.000	0.000	0.000	0.000	0.000	0.000	0.000	0.000	0.000	0.000	0.000	80	517	2829	2508	0.550	Error	Error	1681	1148	0	0	1441	1067	0	0	0	0
1	13	11	""	"iYDR074W"	4470	16210	110	2748	2514	1027	87	123	294	93	90	0	1486	1390	585	261	312	424	86	75	0	0	0	0	0	0	0	0	0	0	0	0	0	0	0	0	0	0	0	2.172	2.150	2.256	2.270	1.558	2.086	0.883	0.000	0.000	0.000	0.000	0.000	0.000	0.000	0.000	0.000	0.000	0.000	0.000	0.000	0.000	80	516	3886	3556	1.119	Error	Error	2661	1225	0	0	2427	1129	0	0	0	0
1	14	11	""	"iYDR078C"	4660	16210	110	1192	1034	445	94	120	222	86	82	0	1090	1039	459	259	278	144	86	81	0	0	0	0	0	0	0	0	0	0	0	0	0	0	0	0	0	0	0	1.321	1.205	1.206	1.168	1.976	1.091	0.848	0.000	0.000	0.000	0.000	0.000	0.000	0.000	0.000	0.000	0.000	0.000	0.000	0.000	0.000	80	518	1929	1720	0.402	Error	Error	1098	831	0	0	940	780	0	0	0	0
1	15	11	""	"iYDR092W"	4850	16210	110	1790	1701	797	92	128	232	91	86	0	964	913	389	251	276	162	87	82	0	0	0	0	0	0	0	0	0	0	0	0	0	0	0	0	0	0	0	2.381	2.431	2.410	2.337	1.629	2.426	0.815	0.000	0.000	0.000	0.000	0.000	0.000	0.000	0.000	0.000	0.000	0.000	0.000	0.000	0.000	80	506	2411	2271	1.252	Error	Error	1698	713	0	0	1609	662	0	0	0	0
1	16	11	""	"iYDR098C"	5050	16210	110	479	436	185	90	124	232	78	26	0	794	747	355	256	283	154	81	77	0	0	0	0	0	0	0	0	0	0	0	0	0	0	0	0	0	0	0	0.723	0.705	0.706	0.685	1.868	0.591	0.753	0.000	0.000	0.000	0.000	0.000	0.000	0.000	0.000	0.000	0.000	0.000	0.000	0.000	0.000	80	498	927	837	-0.468	Error	Error	389	538	0	0	346	491	0	0	0	0
1	17	11	""	"iYDRCdelta9-1"	5230	16220	100	616	662	402	96	117	110	82	80	0	637	605	327	262	289	134	71	60	0	0	0	0	0	0	0	0	0	0	0	0	0	0	0	0	0	0	0	1.387	1.650	1.485	1.329	2.704	1.455	0.667	0.000	0.000	0.000	0.000	0.000	0.000	0.000	0.000	0.000	0.000	0.000	0.000	0.000	0.000	80	430	895	909	0.472	Error	Error	520	375	0	0	566	343	0	0	0	0
1	18	11	""	"iYDR115W"	5430	16220	100	758	661	278	101	148	253	81	66	0	709	651	303	265	304	185	77	60	0	0	0	0	0	0	0	0	0	0	0	0	0	0	0	0	0	0	0	1.480	1.451	1.294	1.216	1.877	1.232	0.750	0.000	0.000	0.000	0.000	0.000	0.000	0.000	0.000	0.000	0.000	0.000	0.000	0.000	0.000	80	475	1101	946	0.565	Error	Error	657	444	0	0	560	386	0	0	0	0
1	19	11	""	"iYDR119W"	5630	16210	110	2447	2250	1178	97	131	188	93	88	0	4483	4347	2237	265	344	470	90	88	0	0	0	0	0	0	0	0	0	0	0	0	0	0	0	0	0	0	0	0.557	0.527	0.540	0.530	1.553	0.510	0.888	0.000	0.000	0.000	0.000	0.000	0.000	0.000	0.000	0.000	0.000	0.000	0.000	0.000	0.000	80	475	6568	6235	-0.844	Error	Error	2350	4218	0	0	2153	4082	0	0	0	0
1	20	11	""	"iYDR123C"	5800	16210	110	2729	2626	1517	95	176	436	85	83	0	3455	3074	1579	258	411	700	81	78	0	0	0	0	0	0	0	0	0	0	0	0	0	0	0	0	0	0	0	0.824	0.899	0.865	0.870	1.531	0.894	0.836	0.000	0.000	0.000	0.000	0.000	0.000	0.000	0.000	0.000	0.000	0.000	0.000	0.000	0.000	80	461	5831	5347	-0.279	Error	Error	2634	3197	0	0	2531	2816	0	0	0	0
1	21	11	""	"iYDR431W"	5990	16220	110	353	330	163	95	159	394	11	0	0	529	531	270	258	345	513	16	1	0	0	0	0	0	0	0	0	0	0	0	0	0	0	0	0	0	0	0	0.952	0.861	0.779	0.722	2.288	0.591	0.544	0.000	0.000	0.000	0.000	0.000	0.000	0.000	0.000	0.000	0.000	0.000	0.000	0.000	0.000	80	525	529	508	-0.071	Error	Error	258	271	0	0	235	273	0	0	0	0
1	22	11	""	"iYDR436W"	6190	16210	110	1673	1517	904	91	112	129	85	82	0	1137	1019	544	258	279	144	78	78	0	0	0	0	0	0	0	0	0	0	0	0	0	0	0	0	0	0	0	1.800	1.874	1.746	1.623	1.994	1.755	0.867	0.000	0.000	0.000	0.000	0.000	0.000	0.000	0.000	0.000	0.000	0.000	0.000	0.000	0.000	80	554	2461	2187	0.848	Error	Error	1582	879	0	0	1426	761	0	0	0	0
1	1	12	""	"iYDR439W-1"	2180	16400	110	5420	4576	2098	60	167	642	92	87	0	6864	5936	2527	303	492	1081	91	80	0	0	0	0	0	0	0	0	0	0	0	0	0	0	0	0	0	0	0	0.817	0.802	0.828	0.810	1.453	0.792	0.902	0.000	0.000	0.000	0.000	0.000	0.000	0.000	0.000	0.000	0.000	0.000	0.000	0.000	0.000	80	538	11921	10149	-0.292	Error	Error	5360	6561	0	0	4516	5633	0	0	0	0
1	2	12	""	"iYDR457W"	2360	16400	100	221	233	121	64	179	672	0	0	0	633	636	248	305	510	1140	0	0	0	0	0	0	0	0	0	0	0	0	0	0	0	0	0	0	0	0	0	0.479	0.511	0.509	0.500	2.150	0.373	0.626	0.000	0.000	0.000	0.000	0.000	0.000	0.000	0.000	0.000	0.000	0.000	0.000	0.000	0.000	80	474	485	500	-1.063	Error	Error	157	328	0	0	169	331	0	0	0	0
1	3	12	""	"iYDR461W"	2560	16400	110	3754	3154	1410	67	175	537	90	86	0	1478	1359	500	306	359	273	86	80	0	0	0	0	0	0	0	0	0	0	0	0	0	0	0	0	0	0	0	3.146	2.932	2.913	3.007	1.845	3.038	0.882	0.000	0.000	0.000	0.000	0.000	0.000	0.000	0.000	0.000	0.000	0.000	0.000	0.000	0.000	80	480	4859	4140	1.653	Error	Error	3687	1172	0	0	3087	1053	0	0	0	0
1	4	12	""	"iYDR465C"	2730	16400	110	4411	4058	1744	72	346	1019	91	82	0	3109	2763	1084	303	491	752	87	80	0	0	0	0	0	0	0	0	0	0	0	0	0	0	0	0	0	0	0	1.546	1.620	1.601	1.649	1.785	1.607	0.808	0.000	0.000	0.000	0.000	0.000	0.000	0.000	0.000	0.000	0.000	0.000	0.000	0.000	0.000	80	500	7145	6446	0.629	Error	Error	4339	2806	0	0	3986	2460	0	0	0	0
1	5	12	""	"iYDR481C"	2930	16400	110	1413	1271	636	70	280	902	75	12	0	1059	1082	912	309	460	632	62	1	0	0	0	0	0	0	0	0	0	0	0	0	0	0	0	0	0	0	0	1.791	1.554	1.714	1.563	1.738	1.269	0.424	0.000	0.000	0.000	0.000	0.000	0.000	0.000	0.000	0.000	0.000	0.000	0.000	0.000	0.000	80	526	2093	1974	0.840	Error	Error	1343	750	0	0	1201	773	0	0	0	0
1	6	12	""	"iYDR485C"	3120	16400	110	1862	1547	765	76	153	325	82	78	0	1133	1046	449	318	366	208	86	75	0	0	0	0	0	0	0	0	0	0	0	0	0	0	0	0	0	0	0	2.191	2.021	2.037	1.990	1.517	1.961	0.871	0.000	0.000	0.000	0.000	0.000	0.000	0.000	0.000	0.000	0.000	0.000	0.000	0.000	0.000	80	532	2601	2199	1.132	Error	Error	1786	815	0	0	1471	728	0	0	0	0
1	7	12	""	"iYDR489W"	3310	16400	110	1042	925	465	76	138	288	78	73	0	963	928	337	317	358	187	86	77	0	0	0	0	0	0	0	0	0	0	0	0	0	0	0	0	0	0	0	1.495	1.390	1.346	1.287	1.809	1.397	0.807	0.000	0.000	0.000	0.000	0.000	0.000	0.000	0.000	0.000	0.000	0.000	0.000	0.000	0.000	80	549	1612	1460	0.580	Error	Error	966	646	0	0	849	611	0	0	0	0
1	8	12	""	"itL(CAA)D"	3520	16390	110	2583	2400	1510	71	107	220	92	81	0	2340	2313	1225	308	353	247	87	83	0	0	0	0	0	0	0	0	0	0	0	0	0	0	0	0	0	0	0	1.236	1.162	1.157	1.225	1.967	1.149	0.897	0.000	0.000	0.000	0.000	0.000	0.000	0.000	0.000	0.000	0.000	0.000	0.000	0.000	0.000	80	496	4544	4334	0.306	Error	Error	2512	2032	0	0	2329	2005	0	0	0	0
1	9	12	""	"iYDR511W"	3680	16400	110	549	495	203	71	105	196	85	67	0	704	672	185	302	347	252	83	13	0	0	0	0	0	0	0	0	0	0	0	0	0	0	0	0	0	0	0	1.189	1.146	1.207	1.083	2.328	0.895	0.751	0.000	0.000	0.000	0.000	0.000	0.000	0.000	0.000	0.000	0.000	0.000	0.000	0.000	0.000	80	490	880	794	0.250	Error	Error	478	402	0	0	424	370	0	0	0	0
1	10	12	""	"iYDR516C"	3880	16400	110	3794	3233	1415	76	191	576	91	85	0	2234	2026	833	283	370	390	90	77	0	0	0	0	0	0	0	0	0	0	0	0	0	0	0	0	0	0	0	1.906	1.811	1.856	1.899	1.936	1.843	0.889	0.000	0.000	0.000	0.000	0.000	0.000	0.000	0.000	0.000	0.000	0.000	0.000	0.000	0.000	80	538	5669	4900	0.930	Error	Error	3718	1951	0	0	3157	1743	0	0	0	0
1	11	12	""	"iYER141W"	4070	16400	100	399	373	166	78	207	628	2	0	0	921	855	413	272	386	438	67	26	0	0	0	0	0	0	0	0	0	0	0	0	0	0	0	0	0	0	0	0.495	0.506	0.494	0.487	2.241	0.427	0.747	0.000	0.000	0.000	0.000	0.000	0.000	0.000	0.000	0.000	0.000	0.000	0.000	0.000	0.000	80	444	970	878	-1.016	Error	Error	321	649	0	0	295	583	0	0	0	0
1	12	12	""	"iYER145C"	4240	16400	110	1965	1837	1063	78	156	379	80	76	0	1013	927	489	271	323	235	80	68	0	0	0	0	0	0	0	0	0	0	0	0	0	0	0	0	0	0	0	2.543	2.681	2.463	2.647	1.711	2.528	0.772	0.000	0.000	0.000	0.000	0.000	0.000	0.000	0.000	0.000	0.000	0.000	0.000	0.000	0.000	80	520	2629	2415	1.347	Error	Error	1887	742	0	0	1759	656	0	0	0	0
1	13	12	""	"iYER149C"	4430	16410	110	3072	2917	1634	87	306	814	81	76	0	4519	4063	2306	280	536	1066	78	76	0	0	0	0	0	0	0	0	0	0	0	0	0	0	0	0	0	0	0	0.704	0.748	0.717	0.828	2.027	0.701	0.889	0.000	0.000	0.000	0.000	0.000	0.000	0.000	0.000	0.000	0.000	0.000	0.000	0.000	0.000	80	542	7224	6613	-0.506	Error	Error	2985	4239	0	0	2830	3783	0	0	0	0
1	14	12	""	"iYER163C-0"	4630	16400	110	3998	3381	1571	91	386	979	80	78	0	1376	1178	541	273	545	1083	52	0	0	0	0	0	0	0	0	0	0	0	0	0	0	0	0	0	0	0	0	3.542	3.635	3.501	3.913	1.794	3.544	0.684	0.000	0.000	0.000	0.000	0.000	0.000	0.000	0.000	0.000	0.000	0.000	0.000	0.000	0.000	80	550	5010	4195	1.825	Error	Error	3907	1103	0	0	3290	905	0	0	0	0
1	15	12	""	"iYER166W"	4830	16400	110	2736	2884	1992	91	249	710	73	71	0	1665	1535	948	259	309	244	76	73	0	0	0	0	0	0	0	0	0	0	0	0	0	0	0	0	0	0	0	1.881	2.189	2.153	2.417	1.932	2.161	0.866	0.000	0.000	0.000	0.000	0.000	0.000	0.000	0.000	0.000	0.000	0.000	0.000	0.000	0.000	80	536	4051	4069	0.912	Error	Error	2645	1406	0	0	2793	1276	0	0	0	0
1	16	12	""	"iYER170W"	5010	16400	110	1184	1052	511	90	118	168	83	80	0	961	897	386	260	284	150	83	82	0	0	0	0	0	0	0	0	0	0	0	0	0	0	0	0	0	0	0	1.561	1.510	1.503	1.420	1.666	1.484	0.793	0.000	0.000	0.000	0.000	0.000	0.000	0.000	0.000	0.000	0.000	0.000	0.000	0.000	0.000	80	516	1795	1599	0.642	Error	Error	1094	701	0	0	962	637	0	0	0	0
1	17	12	""	"iYER183C-1"	5210	16400	120	3897	3191	1618	95	199	1058	78	69	0	10808	8946	4942	266	407	1421	85	77	0	0	0	0	0	0	0	0	0	0	0	0	0	0	0	0	0	0	0	0.361	0.357	0.356	0.400	1.737	0.328	0.929	0.000	0.000	0.000	0.000	0.000	0.000	0.000	0.000	0.000	0.000	0.000	0.000	0.000	0.000	120	540	14344	11776	-1.471	Error	Error	3802	10542	0	0	3096	8680	0	0	0	0
1	18	12	""	"iYERComega1-0"	5370	16400	110	2461	2401	1323	102	225	516	85	82	0	1787	1702	947	268	361	364	77	76	0	0	0	0	0	0	0	0	0	0	0	0	0	0	0	0	0	0	0	1.553	1.603	1.478	1.709	2.173	1.554	0.847	0.000	0.000	0.000	0.000	0.000	0.000	0.000	0.000	0.000	0.000	0.000	0.000	0.000	0.000	80	485	3878	3733	0.635	Error	Error	2359	1519	0	0	2299	1434	0	0	0	0
1	19	12	""	"iYERWomega2-1"	5580	16390	110	19587	17824	11337	106	517	2169	81	80	0	21770	19318	11102	281	735	2691	83	80	0	0	0	0	0	0	0	0	0	0	0	0	0	0	0	0	0	0	0	0.907	0.931	0.884	0.869	1.481	0.954	0.916	0.000	0.000	0.000	0.000	0.000	0.000	0.000	0.000	0.000	0.000	0.000	0.000	0.000	0.000	80	552	40970	36755	-0.142	Error	Error	19481	21489	0	0	17718	19037	0	0	0	0
1	20	12	""	"iYFL054C"	5770	16390	110	967	856	463	94	459	2187	0	0	0	906	772	391	257	713	2753	0	0	0	0	0	0	0	0	0	0	0	0	0	0	0	0	0	0	0	0	0	1.345	1.480	1.302	1.237	1.986	0.825	0.479	0.000	0.000	0.000	0.000	0.000	0.000	0.000	0.000	0.000	0.000	0.000	0.000	0.000	0.000	80	530	1522	1277	0.428	Error	Error	873	649	0	0	762	515	0	0	0	0
1	21	12	""	"iYFL051C-0"	5960	16390	110	9320	8039	4901	95	241	891	82	78	0	18368	17030	9746	249	617	2415	81	78	0	0	0	0	0	0	0	0	0	0	0	0	0	0	0	0	0	0	0	0.509	0.473	0.476	0.454	1.425	0.464	0.927	0.000	0.000	0.000	0.000	0.000	0.000	0.000	0.000	0.000	0.000	0.000	0.000	0.000	0.000	80	516	27344	24725	-0.974	Error	Error	9225	18119	0	0	7944	16781	0	0	0	0
1	22	12	""	"iYFL048C"	6150	16390	110	679	621	266	80	205	839	10	0	0	858	823	306	237	575	2313	0	0	0	0	0	0	0	0	0	0	0	0	0	0	0	0	0	0	0	0	0	0.965	0.923	0.860	0.878	1.618	0.845	0.742	0.000	0.000	0.000	0.000	0.000	0.000	0.000	0.000	0.000	0.000	0.000	0.000	0.000	0.000	80	564	1220	1127	-0.052	Error	Error	599	621	0	0	541	586	0	0	0	0
1	1	13	""	"iYGL095C"	2150	16580	110	2590	2411	1154	58	160	507	93	82	0	2529	2365	1039	291	396	526	87	81	0	0	0	0	0	0	0	0	0	0	0	0	0	0	0	0	0	0	0	1.131	1.135	1.104	1.186	1.866	1.121	0.880	0.000	0.000	0.000	0.000	0.000	0.000	0.000	0.000	0.000	0.000	0.000	0.000	0.000	0.000	80	525	4770	4427	0.178	Error	Error	2532	2238	0	0	2353	2074	0	0	0	0
1	2	13	""	"iYGL091C"	2330	16580	80	143	160	68	63	177	494	0	0	0	458	457	102	310	428	492	0	0	0	0	0	0	0	0	0	0	0	0	0	0	0	0	0	0	0	0	0	0.541	0.660	0.519	0.585	2.730	0.332	0.283	0.000	0.000	0.000	0.000	0.000	0.000	0.000	0.000	0.000	0.000	0.000	0.000	0.000	0.000	52	330	228	244	-0.888	Error	Error	80	148	0	0	97	147	0	0	0	0
1	3	13	""	"iYGL087C"	2560	16580	120	1674	1508	748	63	98	311	88	83	0	1178	1143	437	291	314	156	90	90	0	0	0	0	0	0	0	0	0	0	0	0	0	0	0	0	0	0	0	1.816	1.696	1.778	1.576	1.692	1.745	0.841	0.000	0.000	0.000	0.000	0.000	0.000	0.000	0.000	0.000	0.000	0.000	0.000	0.000	0.000	120	606	2498	2297	0.861	Error	Error	1611	887	0	0	1445	852	0	0	0	0
1	4	13	""	"iYGL068W"	2730	16580	110	2115	2074	1260	70	154	500	85	78	0	1434	1415	631	305	391	568	78	48	0	0	0	0	0	0	0	0	0	0	0	0	0	0	0	0	0	0	0	1.811	1.805	1.790	1.649	1.675	1.599	0.513	0.000	0.000	0.000	0.000	0.000	0.000	0.000	0.000	0.000	0.000	0.000	0.000	0.000	0.000	80	491	3174	3114	0.857	Error	Error	2045	1129	0	0	2004	1110	0	0	0	0
1	5	13	""	"iYGL064C"	2930	16580	110	2525	2122	1092	73	149	367	91	83	0	1194	1088	430	314	364	246	83	71	0	0	0	0	0	0	0	0	0	0	0	0	0	0	0	0	0	0	0	2.786	2.647	2.646	2.507	1.687	2.684	0.839	0.000	0.000	0.000	0.000	0.000	0.000	0.000	0.000	0.000	0.000	0.000	0.000	0.000	0.000	80	546	3332	2823	1.478	Error	Error	2452	880	0	0	2049	774	0	0	0	0
1	6	13	""	"iYGL060W"	3130	16590	110	1896	1595	826	78	141	291	86	80	0	1368	1222	539	323	350	170	81	80	0	0	0	0	0	0	0	0	0	0	0	0	0	0	0	0	0	0	0	1.740	1.687	1.575	1.694	1.460	1.626	0.885	0.000	0.000	0.000	0.000	0.000	0.000	0.000	0.000	0.000	0.000	0.000	0.000	0.000	0.000	80	548	2863	2416	0.799	Error	Error	1818	1045	0	0	1517	899	0	0	0	0
1	7	13	""	"iYGLWdelta10"	3330	16590	110	2826	3039	1816	78	108	157	100	98	0	1751	1795	857	320	334	114	98	92	0	0	0	0	0	0	0	0	0	0	0	0	0	0	0	0	0	0	0	1.920	2.007	1.979	1.984	1.745	2.074	0.882	0.000	0.000	0.000	0.000	0.000	0.000	0.000	0.000	0.000	0.000	0.000	0.000	0.000	0.000	80	513	4179	4436	0.941	Error	Error	2748	1431	0	0	2961	1475	0	0	0	0
1	8	13	""	"iYGL042C"	3500	16580	110	2291	2170	1128	76	127	275	87	83	0	2655	2428	1151	329	396	376	85	82	0	0	0	0	0	0	0	0	0	0	0	0	0	0	0	0	0	0	0	0.952	0.998	1.019	1.046	1.644	0.970	0.882	0.000	0.000	0.000	0.000	0.000	0.000	0.000	0.000	0.000	0.000	0.000	0.000	0.000	0.000	80	523	4541	4193	-0.071	Error	Error	2215	2326	0	0	2094	2099	0	0	0	0
1	9	13	""	"itL(CAA)G2"	3700	16580	110	3182	2611	1449	73	160	441	82	77	0	2675	2290	1125	310	414	503	81	78	0	0	0	0	0	0	0	0	0	0	0	0	0	0	0	0	0	0	0	1.315	1.282	1.308	1.283	1.464	1.340	0.857	0.000	0.000	0.000	0.000	0.000	0.000	0.000	0.000	0.000	0.000	0.000	0.000	0.000	0.000	80	537	5474	4518	0.395	Error	Error	3109	2365	0	0	2538	1980	0	0	0	0
1	10	13	""	"iYGL026C"	3890	16590	110	1498	1279	621	78	174	469	77	75	0	1010	909	410	286	366	411	73	35	0	0	0	0	0	0	0	0	0	0	0	0	0	0	0	0	0	0	0	1.961	1.928	1.889	1.944	1.670	1.829	0.833	0.000	0.000	0.000	0.000	0.000	0.000	0.000	0.000	0.000	0.000	0.000	0.000	0.000	0.000	80	538	2144	1824	0.972	Error	Error	1420	724	0	0	1201	623	0	0	0	0
1	11	13	""	"iYGL021W"	4080	16590	100	519	504	289	80	125	205	76	56	0	948	891	455	269	313	196	77	75	0	0	0	0	0	0	0	0	0	0	0	0	0	0	0	0	0	0	0	0.647	0.682	0.616	0.576	2.209	0.577	0.763	0.000	0.000	0.000	0.000	0.000	0.000	0.000	0.000	0.000	0.000	0.000	0.000	0.000	0.000	80	482	1118	1046	-0.629	Error	Error	439	679	0	0	424	622	0	0	0	0
1	12	13	""	"iYGL017W"	4270	16600	110	1604	1424	757	76	127	234	86	76	0	1035	923	470	259	306	197	76	72	0	0	0	0	0	0	0	0	0	0	0	0	0	0	0	0	0	0	0	1.969	2.030	2.021	2.050	1.667	1.849	0.838	0.000	0.000	0.000	0.000	0.000	0.000	0.000	0.000	0.000	0.000	0.000	0.000	0.000	0.000	80	540	2304	2012	0.978	Error	Error	1528	776	0	0	1348	664	0	0	0	0
1	13	13	""	"iYGR269W"	4460	16590	110	1773	1679	1007	87	174	385	81	76	0	787	745	396	264	325	388	63	23	0	0	0	0	0	0	0	0	0	0	0	0	0	0	0	0	0	0	0	3.224	3.310	2.979	2.746	2.375	3.032	0.782	0.000	0.000	0.000	0.000	0.000	0.000	0.000	0.000	0.000	0.000	0.000	0.000	0.000	0.000	80	516	2209	2073	1.689	Error	Error	1686	523	0	0	1592	481	0	0	0	0
1	14	13	""	"iYGR273C"	4640	16590	100	1773	1835	1193	87	178	389	82	80	0	4630	4352	2873	265	413	795	78	72	0	0	0	0	0	0	0	0	0	0	0	0	0	0	0	0	0	0	0	0.386	0.428	0.405	0.468	2.740	0.389	0.898	0.000	0.000	0.000	0.000	0.000	0.000	0.000	0.000	0.000	0.000	0.000	0.000	0.000	0.000	80	480	6051	5835	-1.372	Error	Error	1686	4365	0	0	1748	4087	0	0	0	0
1	15	13	""	"iYGR277C"	4840	16600	110	1469	1410	798	85	153	315	85	76	0	836	784	397	260	389	755	22	2	0	0	0	0	0	0	0	0	0	0	0	0	0	0	0	0	0	0	0	2.403	2.529	2.321	2.408	2.304	2.297	0.798	0.000	0.000	0.000	0.000	0.000	0.000	0.000	0.000	0.000	0.000	0.000	0.000	0.000	0.000	80	536	1960	1849	1.265	Error	Error	1384	576	0	0	1325	524	0	0	0	0
1	16	13	""	"iYGR292W-0"	5030	16590	110	2854	2811	1720	88	212	535	86	82	0	2035	2008	1263	258	337	376	81	70	0	0	0	0	0	0	0	0	0	0	0	0	0	0	0	0	0	0	0	1.557	1.556	1.469	1.542	1.649	1.494	0.871	0.000	0.000	0.000	0.000	0.000	0.000	0.000	0.000	0.000	0.000	0.000	0.000	0.000	0.000	80	528	4543	4473	0.638	Error	Error	2766	1777	0	0	2723	1750	0	0	0	0
1	17	13	""	"iYGR295C-1"	5210	16590	110	15851	15175	9786	93	705	2952	83	76	0	17474	16258	11081	269	1000	3591	75	72	0	0	0	0	0	0	0	0	0	0	0	0	0	0	0	0	0	0	0	0.916	0.943	0.892	1.120	2.533	0.906	0.922	0.000	0.000	0.000	0.000	0.000	0.000	0.000	0.000	0.000	0.000	0.000	0.000	0.000	0.000	80	510	32963	31071	-0.127	Error	Error	15758	17205	0	0	15082	15989	0	0	0	0
1	18	13	""	"iYHL048W"	5400	16590	110	1967	2193	1575	89	608	2847	23	2	0	3887	4216	3029	253	944	3505	50	16	0	0	0	0	0	0	0	0	0	0	0	0	0	0	0	0	0	0	0	0.517	0.531	0.532	0.587	2.351	0.613	0.912	0.000	0.000	0.000	0.000	0.000	0.000	0.000	0.000	0.000	0.000	0.000	0.000	0.000	0.000	80	540	5512	6067	-0.952	Error	Error	1878	3634	0	0	2104	3963	0	0	0	0
1	19	13	""	"iYHL034C"	5590	16590	110	1014	1129	813	82	182	933	50	13	0	858	941	633	249	379	1176	18	2	0	0	0	0	0	0	0	0	0	0	0	0	0	0	0	0	0	0	0	1.530	1.513	1.469	1.380	2.525	1.418	0.812	0.000	0.000	0.000	0.000	0.000	0.000	0.000	0.000	0.000	0.000	0.000	0.000	0.000	0.000	80	567	1541	1739	0.614	Error	Error	932	609	0	0	1047	692	0	0	0	0
1	20	13	""	"iYHL030W"	5800	16590	110	1248	1071	534	80	124	202	86	82	0	4365	3687	1893	241	368	647	88	80	0	0	0	0	0	0	0	0	0	0	0	0	0	0	0	0	0	0	0	0.283	0.288	0.288	0.286	1.787	0.267	0.887	0.000	0.000	0.000	0.000	0.000	0.000	0.000	0.000	0.000	0.000	0.000	0.000	0.000	0.000	80	546	5292	4437	-1.820	Error	Error	1168	4124	0	0	991	3446	0	0	0	0
1	21	13	""	"iYHL026C"	5980	16590	110	2173	2300	1346	90	203	656	86	78	0	2059	2071	1113	247	495	1492	60	13	0	0	0	0	0	0	0	0	0	0	0	0	0	0	0	0	0	0	0	1.150	1.212	1.167	1.040	2.017	1.028	0.672	0.000	0.000	0.000	0.000	0.000	0.000	0.000	0.000	0.000	0.000	0.000	0.000	0.000	0.000	80	537	3895	4034	0.201	Error	Error	2083	1812	0	0	2210	1824	0	0	0	0
1	22	13	""	"iYHL011C"	6180	16590	110	1893	1675	786	91	182	392	88	80	0	1596	1476	743	252	343	383	81	77	0	0	0	0	0	0	0	0	0	0	0	0	0	0	0	0	0	0	0	1.341	1.294	1.235	1.248	1.985	1.245	0.836	0.000	0.000	0.000	0.000	0.000	0.000	0.000	0.000	0.000	0.000	0.000	0.000	0.000	0.000	80	592	3146	2808	0.423	Error	Error	1802	1344	0	0	1584	1224	0	0	0	0
1	1	14	""	"iYHLWdelta2"	2180	16780	110	331	360	235	58	81	204	60	25	0	919	1015	555	300	337	293	78	52	0	0	0	0	0	0	0	0	0	0	0	0	0	0	0	0	0	0	0	0.441	0.422	0.435	0.400	1.926	0.358	0.809	0.000	0.000	0.000	0.000	0.000	0.000	0.000	0.000	0.000	0.000	0.000	0.000	0.000	0.000	80	554	892	1017	-1.181	Error	Error	273	619	0	0	302	715	0	0	0	0
1	2	14	""	"iYHL003C"	2370	16780	120	1998	1890	1241	64	75	81	90	86	0	3998	3770	2725	314	344	243	76	71	0	0	0	0	0	0	0	0	0	0	0	0	0	0	0	0	0	0	0	0.525	0.528	0.520	0.659	2.277	0.469	0.891	0.000	0.000	0.000	0.000	0.000	0.000	0.000	0.000	0.000	0.000	0.000	0.000	0.000	0.000	120	591	5618	5282	-0.930	Error	Error	1934	3684	0	0	1826	3456	0	0	0	0
1	3	14	""	"iYIL106W"	2560	16780	110	1459	1267	597	66	112	225	90	83	0	2830	2515	1156	322	408	485	85	77	0	0	0	0	0	0	0	0	0	0	0	0	0	0	0	0	0	0	0	0.555	0.548	0.545	0.544	1.513	0.514	0.895	0.000	0.000	0.000	0.000	0.000	0.000	0.000	0.000	0.000	0.000	0.000	0.000	0.000	0.000	80	489	3901	3394	-0.848	Error	Error	1393	2508	0	0	1201	2193	0	0	0	0
1	4	14	""	"iYIL103W-1"	2750	16780	110	2022	2141	1504	73	176	454	87	76	0	1242	1298	666	325	453	587	73	31	0	0	0	0	0	0	0	0	0	0	0	0	0	0	0	0	0	0	0	2.125	2.125	2.107	1.890	1.802	1.995	0.594	0.000	0.000	0.000	0.000	0.000	0.000	0.000	0.000	0.000	0.000	0.000	0.000	0.000	0.000	80	510	2866	3041	1.088	Error	Error	1949	917	0	0	2068	973	0	0	0	0
1	5	14	""	"iYIL100W"	2930	16780	110	1111	1198	706	77	189	463	81	60	0	1022	989	462	327	398	335	75	52	0	0	0	0	0	0	0	0	0	0	0	0	0	0	0	0	0	0	0	1.488	1.693	1.655	1.767	2.059	1.727	0.830	0.000	0.000	0.000	0.000	0.000	0.000	0.000	0.000	0.000	0.000	0.000	0.000	0.000	0.000	80	495	1729	1783	0.573	Error	Error	1034	695	0	0	1121	662	0	0	0	0
1	6	14	""	"iYIL088C"	3120	16780	110	2351	2046	917	82	204	442	87	81	0	1737	1581	631	334	426	364	85	78	0	0	0	0	0	0	0	0	0	0	0	0	0	0	0	0	0	0	0	1.617	1.575	1.612	1.696	1.607	1.515	0.799	0.000	0.000	0.000	0.000	0.000	0.000	0.000	0.000	0.000	0.000	0.000	0.000	0.000	0.000	80	534	3672	3211	0.694	Error	Error	2269	1403	0	0	1964	1247	0	0	0	0
1	7	14	""	"itI(AAU)I2"	3330	16780	110	1628	1411	678	81	170	372	83	76	0	1895	1671	681	334	423	345	86	81	0	0	0	0	0	0	0	0	0	0	0	0	0	0	0	0	0	0	0	0.991	0.995	1.002	1.060	1.927	0.983	0.852	0.000	0.000	0.000	0.000	0.000	0.000	0.000	0.000	0.000	0.000	0.000	0.000	0.000	0.000	80	536	3108	2667	-0.013	Error	Error	1547	1561	0	0	1330	1337	0	0	0	0
1	8	14	""	"iYIL076W"	3510	16780	110	1283	1240	645	79	134	250	88	83	0	5293	5084	2562	340	530	932	90	82	0	0	0	0	0	0	0	0	0	0	0	0	0	0	0	0	0	0	0	0.243	0.245	0.238	0.247	1.562	0.232	0.887	0.000	0.000	0.000	0.000	0.000	0.000	0.000	0.000	0.000	0.000	0.000	0.000	0.000	0.000	80	538	6157	5905	-2.040	Error	Error	1204	4953	0	0	1161	4744	0	0	0	0
1	9	14	""	"iYIL057C"	3710	16780	110	1740	1662	856	81	160	370	87	78	0	1541	1482	544	336	530	934	72	7	0	0	0	0	0	0	0	0	0	0	0	0	0	0	0	0	0	0	0	1.377	1.380	1.388	1.271	1.669	1.405	0.826	0.000	0.000	0.000	0.000	0.000	0.000	0.000	0.000	0.000	0.000	0.000	0.000	0.000	0.000	80	538	2864	2727	0.461	Error	Error	1659	1205	0	0	1581	1146	0	0	0	0
1	10	14	""	"iYIL054W"	3900	16790	110	947	840	391	79	142	290	82	75	0	854	812	313	313	369	268	76	51	0	0	0	0	0	0	0	0	0	0	0	0	0	0	0	0	0	0	0	1.604	1.525	1.481	1.414	2.197	1.400	0.746	0.000	0.000	0.000	0.000	0.000	0.000	0.000	0.000	0.000	0.000	0.000	0.000	0.000	0.000	80	524	1409	1260	0.682	Error	Error	868	541	0	0	761	499	0	0	0	0
1	11	14	""	"iYIL050W"	4100	16790	110	1250	1194	767	76	119	190	80	76	0	710	672	284	282	322	199	73	52	0	0	0	0	0	0	0	0	0	0	0	0	0	0	0	0	0	0	0	2.743	2.867	2.806	2.348	2.142	2.807	0.779	0.000	0.000	0.000	0.000	0.000	0.000	0.000	0.000	0.000	0.000	0.000	0.000	0.000	0.000	80	517	1602	1508	1.456	Error	Error	1174	428	0	0	1118	390	0	0	0	0
1	12	14	""	"iYIL034C"	4280	16790	110	2296	2073	1219	72	127	239	81	80	0	1254	1170	575	276	307	176	83	77	0	0	0	0	0	0	0	0	0	0	0	0	0	0	0	0	0	0	0	2.274	2.238	2.102	2.183	1.760	2.317	0.841	0.000	0.000	0.000	0.000	0.000	0.000	0.000	0.000	0.000	0.000	0.000	0.000	0.000	0.000	80	506	3202	2895	1.185	Error	Error	2224	978	0	0	2001	894	0	0	0	0
1	13	14	""	"iYIL030C"	4470	16790	110	1358	1145	599	85	143	242	80	76	0	1026	938	485	274	325	258	78	66	0	0	0	0	0	0	0	0	0	0	0	0	0	0	0	0	0	0	0	1.693	1.596	1.505	1.510	1.673	1.484	0.811	0.000	0.000	0.000	0.000	0.000	0.000	0.000	0.000	0.000	0.000	0.000	0.000	0.000	0.000	80	506	2025	1724	0.759	Error	Error	1273	752	0	0	1060	664	0	0	0	0
1	14	14	""	"iYIL028W"	4650	16790	110	4137	4106	2389	85	221	624	85	83	0	6484	5967	3687	265	495	1117	81	73	0	0	0	0	0	0	0	0	0	0	0	0	0	0	0	0	0	0	0	0.652	0.705	0.710	0.791	1.968	0.657	0.910	0.000	0.000	0.000	0.000	0.000	0.000	0.000	0.000	0.000	0.000	0.000	0.000	0.000	0.000	80	512	10271	9723	-0.618	Error	Error	4052	6219	0	0	4021	5702	0	0	0	0
1	15	14	""	"iYJL006C"	4850	16780	110	541	491	240	83	213	598	21	0	0	799	744	312	262	498	1106	0	0	0	0	0	0	0	0	0	0	0	0	0	0	0	0	0	0	0	0	0	0.853	0.846	0.842	0.764	2.255	0.697	0.752	0.000	0.000	0.000	0.000	0.000	0.000	0.000	0.000	0.000	0.000	0.000	0.000	0.000	0.000	80	549	995	890	-0.230	Error	Error	458	537	0	0	408	482	0	0	0	0
1	16	14	""	"iYJL003W"	5060	16790	110	938	789	464	86	133	233	75	62	0	4972	4175	2390	263	317	220	86	83	0	0	0	0	0	0	0	0	0	0	0	0	0	0	0	0	0	0	0	0.181	0.180	0.182	0.184	1.687	0.169	0.894	0.000	0.000	0.000	0.000	0.000	0.000	0.000	0.000	0.000	0.000	0.000	0.000	0.000	0.000	80	549	5561	4615	-2.466	Error	Error	852	4709	0	0	703	3912	0	0	0	0
1	17	14	""	"iYJR001W"	5240	16790	110	1433	1247	656	84	191	1207	61	0	0	7929	6899	3585	262	470	1405	82	80	0	0	0	0	0	0	0	0	0	0	0	0	0	0	0	0	0	0	0	0.176	0.175	0.173	0.170	1.703	0.171	0.930	0.000	0.000	0.000	0.000	0.000	0.000	0.000	0.000	0.000	0.000	0.000	0.000	0.000	0.000	80	492	9016	7800	-2.507	Error	Error	1349	7667	0	0	1163	6637	0	0	0	0
1	18	14	""	"iYJR015W"	5410	16790	110	446	395	183	82	123	187	72	47	0	2127	1832	973	269	466	828	72	60	0	0	0	0	0	0	0	0	0	0	0	0	0	0	0	0	0	0	0	0.196	0.200	0.193	0.202	2.228	0.159	0.819	0.000	0.000	0.000	0.000	0.000	0.000	0.000	0.000	0.000	0.000	0.000	0.000	0.000	0.000	80	511	2222	1876	-2.352	Error	Error	364	1858	0	0	313	1563	0	0	0	0
1	19	14	""	"iYJR021C"	5610	16790	110	525	503	252	70	101	104	82	80	0	644	584	254	252	346	392	48	2	0	0	0	0	0	0	0	0	0	0	0	0	0	0	0	0	0	0	0	1.161	1.304	1.208	1.063	2.199	0.774	0.476	0.000	0.000	0.000	0.000	0.000	0.000	0.000	0.000	0.000	0.000	0.000	0.000	0.000	0.000	80	548	847	765	0.215	Error	Error	455	392	0	0	433	332	0	0	0	0
1	20	14	""	"iYJR031C"	5820	16780	110	1473	1210	616	69	109	154	86	81	0	1351	1166	549	239	293	288	78	75	0	0	0	0	0	0	0	0	0	0	0	0	0	0	0	0	0	0	0	1.263	1.231	1.244	1.406	1.912	1.224	0.880	0.000	0.000	0.000	0.000	0.000	0.000	0.000	0.000	0.000	0.000	0.000	0.000	0.000	0.000	80	542	2516	2068	0.336	Error	Error	1404	1112	0	0	1141	927	0	0	0	0
1	21	14	""	"itS(AGA)J"	6000	16780	110	2075	1785	1012	82	166	329	83	75	0	2001	1858	967	251	362	419	82	73	0	0	0	0	0	0	0	0	0	0	0	0	0	0	0	0	0	0	0	1.139	1.060	1.047	1.106	1.800	1.018	0.889	0.000	0.000	0.000	0.000	0.000	0.000	0.000	0.000	0.000	0.000	0.000	0.000	0.000	0.000	80	500	3743	3310	0.188	Error	Error	1993	1750	0	0	1703	1607	0	0	0	0
1	22	14	""	"iYJR050W"	6170	16790	100	1834	1757	1164	94	193	409	78	73	0	944	949	578	261	348	359	73	42	0	0	0	0	0	0	0	0	0	0	0	0	0	0	0	0	0	0	0	2.548	2.417	2.176	1.829	2.375	2.147	0.730	0.000	0.000	0.000	0.000	0.000	0.000	0.000	0.000	0.000	0.000	0.000	0.000	0.000	0.000	80	473	2423	2351	1.349	Error	Error	1740	683	0	0	1663	688	0	0	0	0
1	1	15	""	"iYJR052W"	2170	16970	110	925	838	426	62	79	119	87	85	0	1059	998	351	332	357	225	83	75	0	0	0	0	0	0	0	0	0	0	0	0	0	0	0	0	0	0	0	1.187	1.165	1.212	1.069	1.869	1.155	0.789	0.000	0.000	0.000	0.000	0.000	0.000	0.000	0.000	0.000	0.000	0.000	0.000	0.000	0.000	80	549	1590	1442	0.247	Error	Error	863	727	0	0	776	666	0	0	0	0
1	2	15	""	"iYJR063W"	2380	16970	130	3561	2800	1585	67	87	106	98	89	0	1704	1446	691	334	350	128	82	79	0	0	0	0	0	0	0	0	0	0	0	0	0	0	0	0	0	0	0	2.550	2.458	2.489	2.492	1.817	2.484	0.850	0.000	0.000	0.000	0.000	0.000	0.000	0.000	0.000	0.000	0.000	0.000	0.000	0.000	0.000	120	579	4864	3845	1.351	Error	Error	3494	1370	0	0	2733	1112	0	0	0	0
1	3	15	""	"iYJR067C"	2570	16970	120	1164	1018	511	71	101	150	87	82	0	2180	1993	920	322	369	268	85	82	0	0	0	0	0	0	0	0	0	0	0	0	0	0	0	0	0	0	0	0.588	0.567	0.571	0.559	1.705	0.411	0.608	0.000	0.000	0.000	0.000	0.000	0.000	0.000	0.000	0.000	0.000	0.000	0.000	0.000	0.000	120	541	2951	2618	-0.765	Error	Error	1093	1858	0	0	947	1671	0	0	0	0
1	4	15	""	"iYJR072C"	2760	16970	120	723	662	339	75	116	246	77	65	0	882	837	297	322	366	212	83	65	0	0	0	0	0	0	0	0	0	0	0	0	0	0	0	0	0	0	0	1.157	1.140	1.103	1.006	1.947	1.077	0.724	0.000	0.000	0.000	0.000	0.000	0.000	0.000	0.000	0.000	0.000	0.000	0.000	0.000	0.000	120	526	1208	1102	0.211	Error	Error	648	560	0	0	587	515	0	0	0	0
1	5	15	""	"itV(AAC)K2"	2940	16960	120	2208	1867	759	81	119	188	99	93	0	6157	5330	2106	335	407	394	97	95	0	0	0	0	0	0	0	0	0	0	0	0	0	0	0	0	0	0	0	0.365	0.358	0.369	0.362	1.481	0.346	0.919	0.000	0.000	0.000	0.000	0.000	0.000	0.000	0.000	0.000	0.000	0.000	0.000	0.000	0.000	120	521	7949	6781	-1.453	Error	Error	2127	5822	0	0	1786	4995	0	0	0	0
1	6	15	""	"iYKL027W"	3120	16960	110	2646	2215	1210	81	152	351	85	76	0	8678	7410	3936	344	612	1282	83	77	0	0	0	0	0	0	0	0	0	0	0	0	0	0	0	0	0	0	0	0.308	0.302	0.303	0.311	1.599	0.286	0.910	0.000	0.000	0.000	0.000	0.000	0.000	0.000	0.000	0.000	0.000	0.000	0.000	0.000	0.000	80	472	10899	9200	-1.700	Error	Error	2565	8334	0	0	2134	7066	0	0	0	0
1	7	15	""	"iYKL023W"	3300	16970	110	1198	1017	583	79	148	302	77	66	0	1670	1483	682	331	568	1209	58	1	0	0	0	0	0	0	0	0	0	0	0	0	0	0	0	0	0	0	0	0.836	0.814	0.802	0.703	1.986	0.355	0.472	0.000	0.000	0.000	0.000	0.000	0.000	0.000	0.000	0.000	0.000	0.000	0.000	0.000	0.000	80	495	2458	2090	-0.259	Error	Error	1119	1339	0	0	938	1152	0	0	0	0
1	8	15	""	"iYKL007W"	3480	16970	110	1085	931	491	79	132	196	81	77	0	1295	1182	474	333	414	296	81	75	0	0	0	0	0	0	0	0	0	0	0	0	0	0	0	0	0	0	0	1.046	1.004	0.985	0.905	2.014	0.946	0.820	0.000	0.000	0.000	0.000	0.000	0.000	0.000	0.000	0.000	0.000	0.000	0.000	0.000	0.000	80	516	1968	1701	0.065	Error	Error	1006	962	0	0	852	849	0	0	0	0
1	9	15	""	"iYKL004W"	3680	16960	110	1688	1547	835	89	140	199	91	80	0	8063	6827	3597	367	511	688	88	81	0	0	0	0	0	0	0	0	0	0	0	0	0	0	0	0	0	0	0	0.208	0.226	0.230	0.239	1.846	0.215	0.883	0.000	0.000	0.000	0.000	0.000	0.000	0.000	0.000	0.000	0.000	0.000	0.000	0.000	0.000	80	538	9295	7918	-2.267	Error	Error	1599	7696	0	0	1458	6460	0	0	0	0
1	10	15	""	"iCEN11"	3880	16960	110	1128	1117	533	81	117	202	92	81	0	8340	7496	4168	339	515	845	90	81	0	0	0	0	0	0	0	0	0	0	0	0	0	0	0	0	0	0	0	0.131	0.145	0.144	0.164	1.549	0.130	0.914	0.000	0.000	0.000	0.000	0.000	0.000	0.000	0.000	0.000	0.000	0.000	0.000	0.000	0.000	80	513	9048	8193	-2.934	Error	Error	1047	8001	0	0	1036	7157	0	0	0	0
1	11	15	""	"iYKR015C"	4060	16960	110	4683	4135	2278	75	143	456	91	82	0	3741	3320	1659	300	451	848	83	75	0	0	0	0	0	0	0	0	0	0	0	0	0	0	0	0	0	0	0	1.339	1.344	1.337	1.332	1.554	1.324	0.849	0.000	0.000	0.000	0.000	0.000	0.000	0.000	0.000	0.000	0.000	0.000	0.000	0.000	0.000	80	496	8049	7080	0.421	Error	Error	4608	3441	0	0	4060	3020	0	0	0	0
1	12	15	""	"iYKR019C"	4250	16970	110	2060	1747	934	71	159	488	80	70	0	1104	1017	400	280	372	568	68	18	0	0	0	0	0	0	0	0	0	0	0	0	0	0	0	0	0	0	0	2.414	2.274	2.281	2.132	1.790	2.285	0.837	0.000	0.000	0.000	0.000	0.000	0.000	0.000	0.000	0.000	0.000	0.000	0.000	0.000	0.000	80	494	2813	2413	1.271	Error	Error	1989	824	0	0	1676	737	0	0	0	0
1	13	15	""	"iYKR023W"	4430	16960	110	877	742	410	80	130	224	76	68	0	2979	2471	1375	287	394	538	78	72	0	0	0	0	0	0	0	0	0	0	0	0	0	0	0	0	0	0	0	0.296	0.303	0.297	0.311	1.838	0.289	0.771	0.000	0.000	0.000	0.000	0.000	0.000	0.000	0.000	0.000	0.000	0.000	0.000	0.000	0.000	80	506	3489	2846	-1.756	Error	Error	797	2692	0	0	662	2184	0	0	0	0
1	14	15	""	"iYKRCdelta11"	4630	16960	110	2564	2729	2046	84	159	382	83	78	0	1743	1604	972	283	423	663	70	55	0	0	0	0	0	0	0	0	0	0	0	0	0	0	0	0	0	0	0	1.699	2.002	1.980	2.073	2.067	2.062	0.800	0.000	0.000	0.000	0.000	0.000	0.000	0.000	0.000	0.000	0.000	0.000	0.000	0.000	0.000	80	512	3940	3966	0.764	Error	Error	2480	1460	0	0	2645	1321	0	0	0	0
1	15	15	""	"iYKR042W"	4810	16970	110	1167	1004	528	79	153	346	77	70	0	3485	3044	1553	259	424	734	80	77	0	0	0	0	0	0	0	0	0	0	0	0	0	0	0	0	0	0	0	0.337	0.332	0.343	0.354	2.057	0.320	0.778	0.000	0.000	0.000	0.000	0.000	0.000	0.000	0.000	0.000	0.000	0.000	0.000	0.000	0.000	80	499	4314	3710	-1.568	Error	Error	1088	3226	0	0	925	2785	0	0	0	0
1	16	15	""	"iYKR046C"	4990	16970	110	952	882	451	82	147	245	82	76	0	851	792	411	262	403	668	43	1	0	0	0	0	0	0	0	0	0	0	0	0	0	0	0	0	0	0	0	1.477	1.509	1.422	1.329	2.777	0.496	0.409	0.000	0.000	0.000	0.000	0.000	0.000	0.000	0.000	0.000	0.000	0.000	0.000	0.000	0.000	80	540	1459	1330	0.563	Error	Error	870	589	0	0	800	530	0	0	0	0
1	17	15	""	"iYLR167W"	5210	16970	110	661	615	301	83	126	184	81	73	0	1022	960	454	277	318	213	81	77	0	0	0	0	0	0	0	0	0	0	0	0	0	0	0	0	0	0	0	0.776	0.779	0.714	0.697	2.039	0.696	0.808	0.000	0.000	0.000	0.000	0.000	0.000	0.000	0.000	0.000	0.000	0.000	0.000	0.000	0.000	80	515	1323	1215	-0.366	Error	Error	578	745	0	0	532	683	0	0	0	0
1	18	15	""	"iYLR173W"	5390	16970	110	1939	1696	841	80	171	374	85	81	0	1217	1134	582	286	362	279	80	72	0	0	0	0	0	0	0	0	0	0	0	0	0	0	0	0	0	0	0	1.997	1.906	1.817	1.867	1.920	1.749	0.800	0.000	0.000	0.000	0.000	0.000	0.000	0.000	0.000	0.000	0.000	0.000	0.000	0.000	0.000	80	477	2790	2464	0.998	Error	Error	1859	931	0	0	1616	848	0	0	0	0
1	19	15	""	"iYLR177W"	5570	16960	110	717	730	457	75	166	372	73	42	0	2127	2011	1300	286	410	505	73	67	0	0	0	0	0	0	0	0	0	0	0	0	0	0	0	0	0	0	0	0.349	0.380	0.355	0.363	2.124	0.369	0.578	0.000	0.000	0.000	0.000	0.000	0.000	0.000	0.000	0.000	0.000	0.000	0.000	0.000	0.000	80	507	2483	2380	-1.520	Error	Error	642	1841	0	0	655	1725	0	0	0	0
1	20	15	""	"iYLR193C"	5760	16970	110	1588	1288	661	74	136	256	82	76	0	1042	911	453	275	362	462	72	31	0	0	0	0	0	0	0	0	0	0	0	0	0	0	0	0	0	0	0	1.974	1.909	1.821	1.707	1.644	1.811	0.745	0.000	0.000	0.000	0.000	0.000	0.000	0.000	0.000	0.000	0.000	0.000	0.000	0.000	0.000	80	527	2281	1850	0.981	Error	Error	1514	767	0	0	1214	636	0	0	0	0
1	21	15	""	"iYLR198C"	5940	16970	110	675	594	312	79	145	255	72	63	0	2475	2038	1188	267	371	413	77	71	0	0	0	0	0	0	0	0	0	0	0	0	0	0	0	0	0	0	0	0.270	0.291	0.282	0.300	1.787	0.263	0.553	0.000	0.000	0.000	0.000	0.000	0.000	0.000	0.000	0.000	0.000	0.000	0.000	0.000	0.000	80	549	2804	2286	-1.889	Error	Error	596	2208	0	0	515	1771	0	0	0	0
1	22	15	""	"iYLR204W"	6140	16970	110	996	852	448	95	145	219	81	72	0	698	664	347	270	361	400	57	8	0	0	0	0	0	0	0	0	0	0	0	0	0	0	0	0	0	0	0	2.105	1.921	1.671	1.545	2.628	1.671	0.673	0.000	0.000	0.000	0.000	0.000	0.000	0.000	0.000	0.000	0.000	0.000	0.000	0.000	0.000	80	551	1329	1151	1.074	Error	Error	901	428	0	0	757	394	0	0	0	0
1	1	16	""	"iYLR221C"	2150	17150	110	2512	1980	1092	65	131	328	85	80	0	3631	3142	1606	350	469	630	80	76	0	0	0	0	0	0	0	0	0	0	0	0	0	0	0	0	0	0	0	0.746	0.686	0.722	0.711	1.739	0.658	0.903	0.000	0.000	0.000	0.000	0.000	0.000	0.000	0.000	0.000	0.000	0.000	0.000	0.000	0.000	80	516	5728	4707	-0.423	Error	Error	2447	3281	0	0	1915	2792	0	0	0	0
1	2	16	""	"iYLR225C"	2350	17150	120	1833	1614	985	69	135	327	82	75	0	1536	1392	696	368	488	604	67	45	0	0	0	0	0	0	0	0	0	0	0	0	0	0	0	0	0	0	0	1.510	1.509	1.512	1.501	1.612	1.441	0.789	0.000	0.000	0.000	0.000	0.000	0.000	0.000	0.000	0.000	0.000	0.000	0.000	0.000	0.000	120	563	2932	2569	0.595	Error	Error	1764	1168	0	0	1545	1024	0	0	0	0
1	3	16	""	"iYLRWdelta11"	2530	17160	110	925	762	414	72	85	75	85	81	0	1304	1167	518	364	382	148	82	77	0	0	0	0	0	0	0	0	0	0	0	0	0	0	0	0	0	0	0	0.907	0.859	0.848	0.805	1.762	0.810	0.868	0.000	0.000	0.000	0.000	0.000	0.000	0.000	0.000	0.000	0.000	0.000	0.000	0.000	0.000	80	489	1793	1493	-0.140	Error	Error	853	940	0	0	690	803	0	0	0	0
1	4	16	""	"iYLR244C"	2710	17160	110	889	773	391	79	117	156	85	78	0	1142	1049	448	345	395	222	80	72	0	0	0	0	0	0	0	0	0	0	0	0	0	0	0	0	0	0	0	1.016	0.986	0.973	0.936	2.020	0.891	0.813	0.000	0.000	0.000	0.000	0.000	0.000	0.000	0.000	0.000	0.000	0.000	0.000	0.000	0.000	80	515	1607	1398	0.023	Error	Error	810	797	0	0	694	704	0	0	0	0
1	5	16	""	"iYLR247C"	2910	17150	110	3626	3626	2583	82	165	379	86	81	0	1577	1462	802	357	424	286	78	67	0	0	0	0	0	0	0	0	0	0	0	0	0	0	0	0	0	0	0	2.905	3.207	3.190	2.999	1.974	3.309	0.847	0.000	0.000	0.000	0.000	0.000	0.000	0.000	0.000	0.000	0.000	0.000	0.000	0.000	0.000	80	532	4764	4649	1.538	Error	Error	3544	1220	0	0	3544	1105	0	0	0	0
1	6	16	""	"iYLR252W"	3100	17150	110	1774	1786	1056	82	194	489	82	73	0	1597	1562	747	358	469	704	75	37	0	0	0	0	0	0	0	0	0	0	0	0	0	0	0	0	0	0	0	1.366	1.415	1.371	1.405	1.540	1.491	0.843	0.000	0.000	0.000	0.000	0.000	0.000	0.000	0.000	0.000	0.000	0.000	0.000	0.000	0.000	80	575	2931	2908	0.450	Error	Error	1692	1239	0	0	1704	1204	0	0	0	0
1	7	16	""	"iYML046W"	3320	17150	110	765	724	393	76	142	309	76	61	0	1049	1007	426	348	418	317	75	60	0	0	0	0	0	0	0	0	0	0	0	0	0	0	0	0	0	0	0	0.983	0.983	0.947	0.897	2.134	0.931	0.827	0.000	0.000	0.000	0.000	0.000	0.000	0.000	0.000	0.000	0.000	0.000	0.000	0.000	0.000	80	522	1390	1307	-0.025	Error	Error	689	701	0	0	648	659	0	0	0	0
1	8	16	""	"iYML042W"	3480	17150	110	1101	964	515	78	128	187	83	80	0	1171	1123	474	339	398	227	83	78	0	0	0	0	0	0	0	0	0	0	0	0	0	0	0	0	0	0	0	1.230	1.130	1.093	1.052	1.625	1.081	0.828	0.000	0.000	0.000	0.000	0.000	0.000	0.000	0.000	0.000	0.000	0.000	0.000	0.000	0.000	80	524	1855	1670	0.298	Error	Error	1023	832	0	0	886	784	0	0	0	0
1	9	16	""	"iYML038C"	3700	17150	110	236	262	189	81	126	170	41	11	0	467	480	181	330	404	520	2	0	0	0	0	0	0	0	0	0	0	0	0	0	0	0	0	0	0	0	0	1.131	1.207	0.959	0.879	3.138	0.890	0.615	0.000	0.000	0.000	0.000	0.000	0.000	0.000	0.000	0.000	0.000	0.000	0.000	0.000	0.000	80	525	292	331	0.178	Error	Error	155	137	0	0	181	150	0	0	0	0
1	10	16	""	"iYML021C"	3860	17160	110	3243	3112	1730	81	168	445	87	81	0	2299	2047	994	313	377	331	85	80	0	0	0	0	0	0	0	0	0	0	0	0	0	0	0	0	0	0	0	1.592	1.748	1.723	1.715	1.805	1.757	0.893	0.000	0.000	0.000	0.000	0.000	0.000	0.000	0.000	0.000	0.000	0.000	0.000	0.000	0.000	80	510	5148	4765	0.671	Error	Error	3162	1986	0	0	3031	1734	0	0	0	0
1	11	16	""	"iYML017W"	4060	17150	110	733	842	622	82	190	515	63	22	0	1828	2062	1519	311	455	596	75	61	0	0	0	0	0	0	0	0	0	0	0	0	0	0	0	0	0	0	0	0.429	0.434	0.460	0.493	1.879	0.373	0.864	0.000	0.000	0.000	0.000	0.000	0.000	0.000	0.000	0.000	0.000	0.000	0.000	0.000	0.000	80	557	2168	2511	-1.220	Error	Error	651	1517	0	0	760	1751	0	0	0	0
1	12	16	""	"iYML013C-A"	4250	17150	110	1869	1537	874	76	161	313	82	76	0	1017	911	413	298	406	463	65	22	0	0	0	0	0	0	0	0	0	0	0	0	0	0	0	0	0	0	0	2.494	2.383	2.265	2.222	1.687	2.158	0.609	0.000	0.000	0.000	0.000	0.000	0.000	0.000	0.000	0.000	0.000	0.000	0.000	0.000	0.000	80	537	2512	2074	1.318	Error	Error	1793	719	0	0	1461	613	0	0	0	0
1	13	16	""	"iYMR002W"	4450	17150	110	1042	983	630	91	162	299	76	68	0	1807	1544	922	294	363	349	76	65	0	0	0	0	0	0	0	0	0	0	0	0	0	0	0	0	0	0	0	0.629	0.714	0.711	0.652	2.095	0.665	0.845	0.000	0.000	0.000	0.000	0.000	0.000	0.000	0.000	0.000	0.000	0.000	0.000	0.000	0.000	80	548	2464	2142	-0.670	Error	Error	951	1513	0	0	892	1250	0	0	0	0
1	14	16	""	"iYMR006C"	4640	17160	110	1827	1534	786	96	165	310	82	76	0	6428	5380	2990	293	514	947	81	77	0	0	0	0	0	0	0	0	0	0	0	0	0	0	0	0	0	0	0	0.282	0.283	0.273	0.311	1.871	0.262	0.905	0.000	0.000	0.000	0.000	0.000	0.000	0.000	0.000	0.000	0.000	0.000	0.000	0.000	0.000	80	556	7866	6525	-1.825	Error	Error	1731	6135	0	0	1438	5087	0	0	0	0
1	15	16	""	"iYMR010W-0"	4860	17160	120	1674	1814	1116	93	168	377	85	80	0	1869	1990	1168	283	498	944	73	41	0	0	0	0	0	0	0	0	0	0	0	0	0	0	0	0	0	0	0	0.997	1.008	1.041	1.077	1.790	0.966	0.890	0.000	0.000	0.000	0.000	0.000	0.000	0.000	0.000	0.000	0.000	0.000	0.000	0.000	0.000	120	587	3167	3428	-0.005	Error	Error	1581	1586	0	0	1721	1707	0	0	0	0
1	16	16	""	"iYMR021C"	5020	17160	110	1377	1234	543	88	150	242	86	82	0	2630	2405	1100	291	415	524	83	81	0	0	0	0	0	0	0	0	0	0	0	0	0	0	0	0	0	0	0	0.551	0.542	0.520	0.588	1.873	0.499	0.896	0.000	0.000	0.000	0.000	0.000	0.000	0.000	0.000	0.000	0.000	0.000	0.000	0.000	0.000	80	462	3628	3260	-0.860	Error	Error	1289	2339	0	0	1146	2114	0	0	0	0
1	17	16	""	"iYMR024W"	5220	17160	120	1389	1153	685	90	155	233	80	70	0	1447	1200	727	312	433	488	64	56	0	0	0	0	0	0	0	0	0	0	0	0	0	0	0	0	0	0	0	1.144	1.197	1.155	1.418	2.362	0.959	0.785	0.000	0.000	0.000	0.000	0.000	0.000	0.000	0.000	0.000	0.000	0.000	0.000	0.000	0.000	120	589	2434	1951	0.195	Error	Error	1299	1135	0	0	1063	888	0	0	0	0
1	18	16	""	"iYMR029C"	5410	17160	120	3545	3280	1968	83	118	148	98	89	0	4092	3735	2301	319	357	162	85	81	0	0	0	0	0	0	0	0	0	0	0	0	0	0	0	0	0	0	0	0.918	0.936	0.923	1.127	2.197	0.890	0.894	0.000	0.000	0.000	0.000	0.000	0.000	0.000	0.000	0.000	0.000	0.000	0.000	0.000	0.000	120	548	7235	6613	-0.124	Error	Error	3462	3773	0	0	3197	3416	0	0	0	0
1	19	16	""	"iYMR312W"	5590	17160	110	1103	960	404	86	145	216	86	82	0	985	894	383	350	404	251	77	63	0	0	0	0	0	0	0	0	0	0	0	0	0	0	0	0	0	0	0	1.602	1.607	1.507	1.625	2.010	1.388	0.766	0.000	0.000	0.000	0.000	0.000	0.000	0.000	0.000	0.000	0.000	0.000	0.000	0.000	0.000	80	517	1652	1418	0.679	Error	Error	1017	635	0	0	874	544	0	0	0	0
1	20	16	""	"iYMR316C-A"	5790	17160	110	2484	2396	1397	90	222	477	85	80	0	4240	3942	2196	319	523	854	85	80	0	0	0	0	0	0	0	0	0	0	0	0	0	0	0	0	0	0	0	0.611	0.636	0.655	0.636	1.450	0.589	0.894	0.000	0.000	0.000	0.000	0.000	0.000	0.000	0.000	0.000	0.000	0.000	0.000	0.000	0.000	80	560	6315	5929	-0.712	Error	Error	2394	3921	0	0	2306	3623	0	0	0	0
1	21	16	""	"iYMR319C-1"	5990	17170	110	4252	3854	2286	91	272	692	82	80	0	2983	2750	1560	301	552	951	73	67	0	0	0	0	0	0	0	0	0	0	0	0	0	0	0	0	0	0	0	1.551	1.537	1.529	1.740	1.821	1.556	0.869	0.000	0.000	0.000	0.000	0.000	0.000	0.000	0.000	0.000	0.000	0.000	0.000	0.000	0.000	80	550	6843	6212	0.634	Error	Error	4161	2682	0	0	3763	2449	0	0	0	0
1	22	16	""	"iYNL331C"	6190	17160	120	3171	2865	1923	96	178	481	79	71	0	2575	2454	1674	269	337	391	74	68	0	0	0	0	0	0	0	0	0	0	0	0	0	0	0	0	0	0	0	1.333	1.267	1.291	1.457	2.218	1.233	0.882	0.000	0.000	0.000	0.000	0.000	0.000	0.000	0.000	0.000	0.000	0.000	0.000	0.000	0.000	120	677	5381	4954	0.415	Error	Error	3075	2306	0	0	2769	2185	0	0	0	0
1	1	17	""	"iYNL327W"	2170	17350	110	651	567	276	64	89	164	81	73	0	1503	1309	550	337	393	341	78	72	0	0	0	0	0	0	0	0	0	0	0	0	0	0	0	0	0	0	0	0.503	0.517	0.506	0.487	1.942	0.450	0.844	0.000	0.000	0.000	0.000	0.000	0.000	0.000	0.000	0.000	0.000	0.000	0.000	0.000	0.000	80	554	1753	1475	-0.990	Error	Error	587	1166	0	0	503	972	0	0	0	0
1	2	17	""	"iYNL322C"	2360	17350	100	2722	2332	1142	74	183	485	83	78	0	1514	1412	555	374	462	348	85	76	0	0	0	0	0	0	0	0	0	0	0	0	0	0	0	0	0	0	0	2.323	2.175	2.143	1.990	2.031	2.134	0.837	0.000	0.000	0.000	0.000	0.000	0.000	0.000	0.000	0.000	0.000	0.000	0.000	0.000	0.000	80	493	3788	3296	1.216	Error	Error	2648	1140	0	0	2258	1038	0	0	0	0
1	3	17	""	"iYNL302C"	2580	17360	110	3015	2590	1475	80	243	681	78	72	0	1712	1475	708	393	476	385	71	70	0	0	0	0	0	0	0	0	0	0	0	0	0	0	0	0	0	0	0	2.225	2.320	2.237	2.403	1.992	2.354	0.849	0.000	0.000	0.000	0.000	0.000	0.000	0.000	0.000	0.000	0.000	0.000	0.000	0.000	0.000	80	505	4254	3592	1.154	Error	Error	2935	1319	0	0	2510	1082	0	0	0	0
1	4	17	""	"iYNL298W"	2730	17350	100	1804	1524	806	82	275	684	76	62	0	5495	4523	2555	385	780	1447	75	70	0	0	0	0	0	0	0	0	0	0	0	0	0	0	0	0	0	0	0	0.337	0.348	0.346	0.418	2.326	0.312	0.642	0.000	0.000	0.000	0.000	0.000	0.000	0.000	0.000	0.000	0.000	0.000	0.000	0.000	0.000	80	444	6832	5580	-1.569	Error	Error	1722	5110	0	0	1442	4138	0	0	0	0
1	5	17	""	"iYNL293W"	2940	17350	100	2212	1866	868	87	240	494	81	76	0	1924	1722	697	391	718	1244	68	1	0	0	0	0	0	0	0	0	0	0	0	0	0	0	0	0	0	0	0	1.386	1.337	1.295	1.313	1.430	1.135	0.638	0.000	0.000	0.000	0.000	0.000	0.000	0.000	0.000	0.000	0.000	0.000	0.000	0.000	0.000	80	509	3658	3110	0.471	Error	Error	2125	1533	0	0	1779	1331	0	0	0	0
1	6	17	""	"iYNL284C"	3130	17360	110	3214	2785	1576	86	257	562	81	76	0	2650	2364	1194	379	520	499	78	77	0	0	0	0	0	0	0	0	0	0	0	0	0	0	0	0	0	0	0	1.377	1.360	1.354	1.278	2.264	1.364	0.885	0.000	0.000	0.000	0.000	0.000	0.000	0.000	0.000	0.000	0.000	0.000	0.000	0.000	0.000	80	527	5399	4684	0.462	Error	Error	3128	2271	0	0	2699	1985	0	0	0	0
1	7	17	""	"iYNL281W"	3310	17360	110	1941	1533	833	83	234	516	76	68	0	3269	2721	1466	353	548	634	76	71	0	0	0	0	0	0	0	0	0	0	0	0	0	0	0	0	0	0	0	0.637	0.612	0.609	0.697	2.071	0.608	0.840	0.000	0.000	0.000	0.000	0.000	0.000	0.000	0.000	0.000	0.000	0.000	0.000	0.000	0.000	80	543	4774	3818	-0.650	Error	Error	1858	2916	0	0	1450	2368	0	0	0	0
1	8	17	""	"iYNL276C"	3520	17360	110	1930	1735	1135	80	202	405	75	71	0	1556	1462	811	327	496	573	70	56	0	0	0	0	0	0	0	0	0	0	0	0	0	0	0	0	0	0	0	1.505	1.458	1.408	1.453	2.272	1.381	0.800	0.000	0.000	0.000	0.000	0.000	0.000	0.000	0.000	0.000	0.000	0.000	0.000	0.000	0.000	80	556	3079	2790	0.590	Error	Error	1850	1229	0	0	1655	1135	0	0	0	0
1	9	17	""	"iYNR042W"	3700	17350	110	1752	1595	735	88	199	386	85	80	0	1013	975	349	320	393	287	86	65	0	0	0	0	0	0	0	0	0	0	0	0	0	0	0	0	0	0	0	2.401	2.301	2.211	2.100	1.916	2.126	0.761	0.000	0.000	0.000	0.000	0.000	0.000	0.000	0.000	0.000	0.000	0.000	0.000	0.000	0.000	80	516	2357	2162	1.264	Error	Error	1664	693	0	0	1507	655	0	0	0	0
1	10	17	""	"iYNR046W"	3880	17350	110	2172	1929	1136	86	227	470	80	76	0	1211	1165	593	321	389	286	77	70	0	0	0	0	0	0	0	0	0	0	0	0	0	0	0	0	0	0	0	2.344	2.184	2.137	2.073	2.378	2.104	0.831	0.000	0.000	0.000	0.000	0.000	0.000	0.000	0.000	0.000	0.000	0.000	0.000	0.000	0.000	80	516	2976	2687	1.229	Error	Error	2086	890	0	0	1843	844	0	0	0	0
1	11	17	""	"iYNR050C"	4070	17360	110	2576	2401	1537	83	211	478	78	75	0	2633	2397	1427	317	420	453	77	73	0	0	0	0	0	0	0	0	0	0	0	0	0	0	0	0	0	0	0	1.076	1.114	1.070	1.164	2.177	1.060	0.892	0.000	0.000	0.000	0.000	0.000	0.000	0.000	0.000	0.000	0.000	0.000	0.000	0.000	0.000	80	557	4809	4398	0.106	Error	Error	2493	2316	0	0	2318	2080	0	0	0	0
1	12	17	""	"iYNR063W"	4270	17350	110	2820	2375	1264	83	245	569	80	76	0	4912	4354	2348	309	569	993	80	77	0	0	0	0	0	0	0	0	0	0	0	0	0	0	0	0	0	0	0	0.595	0.567	0.561	0.611	1.674	0.533	0.900	0.000	0.000	0.000	0.000	0.000	0.000	0.000	0.000	0.000	0.000	0.000	0.000	0.000	0.000	80	547	7340	6337	-0.750	Error	Error	2737	4603	0	0	2292	4045	0	0	0	0
1	13	17	""	"iYNR068C"	4450	17350	110	1532	1383	802	95	259	536	73	67	0	1380	1246	722	307	560	968	55	6	0	0	0	0	0	0	0	0	0	0	0	0	0	0	0	0	0	0	0	1.339	1.372	1.303	1.182	2.967	0.748	0.625	0.000	0.000	0.000	0.000	0.000	0.000	0.000	0.000	0.000	0.000	0.000	0.000	0.000	0.000	80	536	2510	2227	0.421	Error	Error	1437	1073	0	0	1288	939	0	0	0	0
1	14	17	""	"iYNR071C"	4640	17350	110	2367	2321	1497	106	232	439	81	76	0	4153	4202	2702	301	490	757	80	78	0	0	0	0	0	0	0	0	0	0	0	0	0	0	0	0	0	0	0	0.587	0.568	0.543	0.577	1.883	0.538	0.851	0.000	0.000	0.000	0.000	0.000	0.000	0.000	0.000	0.000	0.000	0.000	0.000	0.000	0.000	80	550	6113	6116	-0.769	Error	Error	2261	3852	0	0	2215	3901	0	0	0	0
1	15	17	""	"iYOL160W-1"	4840	17360	110	4097	3808	2266	111	319	800	81	77	0	3426	3117	1843	307	560	965	77	71	0	0	0	0	0	0	0	0	0	0	0	0	0	0	0	0	0	0	0	1.278	1.316	1.260	1.479	2.019	1.261	0.873	0.000	0.000	0.000	0.000	0.000	0.000	0.000	0.000	0.000	0.000	0.000	0.000	0.000	0.000	80	531	7105	6507	0.354	Error	Error	3986	3119	0	0	3697	2810	0	0	0	0
1	16	17	""	"iYOL157C"	5050	17360	120	6726	5923	4116	103	297	798	80	75	0	6829	5797	4036	310	500	779	74	70	0	0	0	0	0	0	0	0	0	0	0	0	0	0	0	0	0	0	0	1.016	1.061	1.015	1.147	2.277	1.050	0.881	0.000	0.000	0.000	0.000	0.000	0.000	0.000	0.000	0.000	0.000	0.000	0.000	0.000	0.000	120	581	13142	11307	0.023	Error	Error	6623	6519	0	0	5820	5487	0	0	0	0
1	17	17	""	"iYOL155C-1"	5210	17360	110	1120	1149	900	97	188	429	78	60	0	1314	1349	951	316	404	434	70	57	0	0	0	0	0	0	0	0	0	0	0	0	0	0	0	0	0	0	0	1.025	1.018	0.874	0.923	2.429	0.951	0.770	0.000	0.000	0.000	0.000	0.000	0.000	0.000	0.000	0.000	0.000	0.000	0.000	0.000	0.000	80	472	2021	2085	0.036	Error	Error	1023	998	0	0	1052	1033	0	0	0	0
1	18	17	""	"iYOL138C"	5410	17350	110	1901	1537	830	90	191	352	80	77	0	1165	1014	524	322	402	307	70	65	0	0	0	0	0	0	0	0	0	0	0	0	0	0	0	0	0	0	0	2.148	2.091	1.907	1.791	3.041	1.892	0.778	0.000	0.000	0.000	0.000	0.000	0.000	0.000	0.000	0.000	0.000	0.000	0.000	0.000	0.000	80	518	2654	2139	1.103	Error	Error	1811	843	0	0	1447	692	0	0	0	0
1	19	17	""	"iYOL133W"	5600	17350	110	1596	1705	1301	97	214	391	77	73	0	1138	1097	688	350	421	276	73	65	0	0	0	0	0	0	0	0	0	0	0	0	0	0	0	0	0	0	0	1.902	2.153	1.891	1.681	3.005	2.009	0.783	0.000	0.000	0.000	0.000	0.000	0.000	0.000	0.000	0.000	0.000	0.000	0.000	0.000	0.000	80	549	2287	2355	0.928	Error	Error	1499	788	0	0	1608	747	0	0	0	0
1	20	17	""	"iYOL129W"	5800	17360	110	1425	1190	619	100	203	345	80	72	0	2152	1867	963	326	433	390	76	76	0	0	0	0	0	0	0	0	0	0	0	0	0	0	0	0	0	0	0	0.726	0.707	0.671	0.611	2.135	0.650	0.876	0.000	0.000	0.000	0.000	0.000	0.000	0.000	0.000	0.000	0.000	0.000	0.000	0.000	0.000	80	558	3151	2631	-0.463	Error	Error	1325	1826	0	0	1090	1541	0	0	0	0
1	21	17	""	"iYOR161C"	6000	17360	110	3511	2984	1824	95	219	404	83	78	0	3884	3375	1864	304	468	604	80	75	0	0	0	0	0	0	0	0	0	0	0	0	0	0	0	0	0	0	0	0.954	0.941	0.972	0.956	2.342	0.939	0.876	0.000	0.000	0.000	0.000	0.000	0.000	0.000	0.000	0.000	0.000	0.000	0.000	0.000	0.000	80	521	6996	5960	-0.068	Error	Error	3416	3580	0	0	2889	3071	0	0	0	0
1	22	17	""	"iYOR165W"	6190	17360	110	1053	846	517	96	174	335	70	58	0	1909	1524	904	282	393	506	71	65	0	0	0	0	0	0	0	0	0	0	0	0	0	0	0	0	0	0	0	0.588	0.604	0.576	0.534	1.559	0.589	0.838	0.000	0.000	0.000	0.000	0.000	0.000	0.000	0.000	0.000	0.000	0.000	0.000	0.000	0.000	80	544	2584	1992	-0.766	Error	Error	957	1627	0	0	750	1242	0	0	0	0
1	1	18	""	"iYOR172W"	2200	17540	110	3719	3460	2143	68	147	424	81	78	0	2942	2731	1464	387	461	446	80	78	0	0	0	0	0	0	0	0	0	0	0	0	0	0	0	0	0	0	0	1.429	1.447	1.447	1.447	1.448	1.457	0.898	0.000	0.000	0.000	0.000	0.000	0.000	0.000	0.000	0.000	0.000	0.000	0.000	0.000	0.000	80	560	6206	5736	0.515	Error	Error	3651	2555	0	0	3392	2344	0	0	0	0
1	2	18	""	"iYOR183W"	2380	17540	110	995	811	441	86	194	463	72	47	0	823	746	296	380	471	466	41	1	0	0	0	0	0	0	0	0	0	0	0	0	0	0	0	0	0	0	0	2.052	1.981	1.960	1.440	2.580	1.187	0.797	0.000	0.000	0.000	0.000	0.000	0.000	0.000	0.000	0.000	0.000	0.000	0.000	0.000	0.000	80	526	1352	1091	1.037	Error	Error	909	443	0	0	725	366	0	0	0	0
1	3	18	""	"iYOR187W"	2580	17540	110	2398	2055	1263	87	168	335	80	75	0	1374	1214	623	384	429	280	76	71	0	0	0	0	0	0	0	0	0	0	0	0	0	0	0	0	0	0	0	2.334	2.371	2.306	1.942	2.303	2.225	0.702	0.000	0.000	0.000	0.000	0.000	0.000	0.000	0.000	0.000	0.000	0.000	0.000	0.000	0.000	80	526	3301	2798	1.223	Error	Error	2311	990	0	0	1968	830	0	0	0	0
1	4	18	""	"iYOR191W"	2770	17540	110	5772	5171	3260	85	269	724	83	76	0	9803	8807	5226	387	708	1567	82	78	0	0	0	0	0	0	0	0	0	0	0	0	0	0	0	0	0	0	0	0.604	0.604	0.608	0.582	1.861	0.588	0.890	0.000	0.000	0.000	0.000	0.000	0.000	0.000	0.000	0.000	0.000	0.000	0.000	0.000	0.000	80	542	15103	13506	-0.727	Error	Error	5687	9416	0	0	5086	8420	0	0	0	0
1	5	18	""	"iYOR208W"	2960	17550	110	1918	1509	806	84	270	712	72	62	0	4472	3663	1960	375	826	1662	75	60	0	0	0	0	0	0	0	0	0	0	0	0	0	0	0	0	0	0	0	0.448	0.433	0.419	0.494	2.166	0.392	0.877	0.000	0.000	0.000	0.000	0.000	0.000	0.000	0.000	0.000	0.000	0.000	0.000	0.000	0.000	80	537	5931	4713	-1.160	Error	Error	1834	4097	0	0	1425	3288	0	0	0	0
1	6	18	""	"iYOR212W"	3160	17540	110	2432	2003	1212	88	208	366	82	68	0	4151	3629	1945	370	656	934	78	72	0	0	0	0	0	0	0	0	0	0	0	0	0	0	0	0	0	0	0	0.620	0.588	0.566	0.569	1.559	0.589	0.894	0.000	0.000	0.000	0.000	0.000	0.000	0.000	0.000	0.000	0.000	0.000	0.000	0.000	0.000	80	512	6125	5174	-0.690	Error	Error	2344	3781	0	0	1915	3259	0	0	0	0
1	7	18	""	"iYOR216C"	3340	17540	110	2118	1775	1108	86	186	334	78	72	0	1380	1264	573	332	477	522	75	50	0	0	0	0	0	0	0	0	0	0	0	0	0	0	0	0	0	0	0	1.939	1.812	1.802	1.647	2.079	1.641	0.608	0.000	0.000	0.000	0.000	0.000	0.000	0.000	0.000	0.000	0.000	0.000	0.000	0.000	0.000	80	478	3080	2621	0.955	Error	Error	2032	1048	0	0	1689	932	0	0	0	0
1	8	18	""	"iYOR234C"	3510	17550	110	2355	2048	1201	84	236	523	81	72	0	2195	1823	1010	322	435	475	75	67	0	0	0	0	0	0	0	0	0	0	0	0	0	0	0	0	0	0	0	1.212	1.308	1.228	1.233	2.271	1.213	0.880	0.000	0.000	0.000	0.000	0.000	0.000	0.000	0.000	0.000	0.000	0.000	0.000	0.000	0.000	80	518	4144	3465	0.278	Error	Error	2271	1873	0	0	1964	1501	0	0	0	0
1	9	18	""	"iYOR238W"	3730	17540	110	2528	2308	1597	94	257	546	73	62	0	1592	1357	761	334	438	431	67	61	0	0	0	0	0	0	0	0	0	0	0	0	0	0	0	0	0	0	0	1.935	2.164	2.156	2.207	1.983	2.195	0.870	0.000	0.000	0.000	0.000	0.000	0.000	0.000	0.000	0.000	0.000	0.000	0.000	0.000	0.000	80	540	3692	3237	0.952	Error	Error	2434	1258	0	0	2214	1023	0	0	0	0
1	10	18	""	"iYOR243C"	3900	17540	110	2104	1766	1015	80	324	656	72	71	0	2205	1927	951	315	525	623	80	71	0	0	0	0	0	0	0	0	0	0	0	0	0	0	0	0	0	0	0	1.071	1.046	1.001	0.873	1.924	1.031	0.859	0.000	0.000	0.000	0.000	0.000	0.000	0.000	0.000	0.000	0.000	0.000	0.000	0.000	0.000	80	513	3914	3298	0.099	Error	Error	2024	1890	0	0	1686	1612	0	0	0	0
1	11	18	""	"iYPL131W"	4090	17550	110	1773	1616	1001	82	294	623	75	63	0	1578	1449	856	312	525	642	68	48	0	0	0	0	0	0	0	0	0	0	0	0	0	0	0	0	0	0	0	1.336	1.349	1.301	1.403	2.205	1.179	0.847	0.000	0.000	0.000	0.000	0.000	0.000	0.000	0.000	0.000	0.000	0.000	0.000	0.000	0.000	80	528	2957	2671	0.418	Error	Error	1691	1266	0	0	1534	1137	0	0	0	0
1	12	18	""	"iYPL127C"	4280	17550	110	3728	3440	2125	86	370	1138	76	68	0	1832	1618	992	295	445	549	70	66	0	0	0	0	0	0	0	0	0	0	0	0	0	0	0	0	0	0	0	2.370	2.535	2.455	2.472	1.928	2.488	0.843	0.000	0.000	0.000	0.000	0.000	0.000	0.000	0.000	0.000	0.000	0.000	0.000	0.000	0.000	80	511	5179	4677	1.245	Error	Error	3642	1537	0	0	3354	1323	0	0	0	0
1	13	18	""	"iYPL123C"	4460	17550	110	1514	1328	685	96	374	1101	63	3	0	1687	1551	851	298	459	556	75	62	0	0	0	0	0	0	0	0	0	0	0	0	0	0	0	0	0	0	0	1.021	0.983	0.956	1.027	2.122	1.624	0.619	0.000	0.000	0.000	0.000	0.000	0.000	0.000	0.000	0.000	0.000	0.000	0.000	0.000	0.000	80	529	2807	2485	0.030	Error	Error	1418	1389	0	0	1232	1253	0	0	0	0
1	14	18	""	"iYPL106C"	4670	17550	110	3476	2813	1557	113	295	668	82	73	0	1794	1546	897	305	455	528	68	65	0	0	0	0	0	0	0	0	0	0	0	0	0	0	0	0	0	0	0	2.259	2.176	1.966	2.077	2.671	2.077	0.835	0.000	0.000	0.000	0.000	0.000	0.000	0.000	0.000	0.000	0.000	0.000	0.000	0.000	0.000	80	529	4852	3941	1.175	Error	Error	3363	1489	0	0	2700	1241	0	0	0	0
1	15	18	""	"iYPL101W"	4850	17540	100	1600	1367	854	116	315	715	70	52	0	1101	976	580	302	422	427	63	45	0	0	0	0	0	0	0	0	0	0	0	0	0	0	0	0	0	0	0	1.857	1.856	1.598	1.450	2.499	1.680	0.799	0.000	0.000	0.000	0.000	0.000	0.000	0.000	0.000	0.000	0.000	0.000	0.000	0.000	0.000	80	469	2283	1925	0.893	Error	Error	1484	799	0	0	1251	674	0	0	0	0
1	16	18	""	"iYPL095C"	5050	17550	110	2674	2166	1370	105	214	416	76	71	0	3591	2993	1800	300	434	558	76	72	0	0	0	0	0	0	0	0	0	0	0	0	0	0	0	0	0	0	0	0.781	0.765	0.713	0.704	1.817	0.723	0.895	0.000	0.000	0.000	0.000	0.000	0.000	0.000	0.000	0.000	0.000	0.000	0.000	0.000	0.000	80	460	5860	4754	-0.357	Error	Error	2569	3291	0	0	2061	2693	0	0	0	0
1	17	18	""	"iYPL079W"	5230	17550	110	2263	1934	1050	101	227	473	81	77	0	5399	4331	2675	316	590	1064	75	67	0	0	0	0	0	0	0	0	0	0	0	0	0	0	0	0	0	0	0	0.425	0.457	0.425	0.548	2.979	0.410	0.880	0.000	0.000	0.000	0.000	0.000	0.000	0.000	0.000	0.000	0.000	0.000	0.000	0.000	0.000	80	524	7245	5848	-1.233	Error	Error	2162	5083	0	0	1833	4015	0	0	0	0
1	18	18	""	"iYPL076W-1"	5440	17550	120	3684	3343	2283	89	181	358	86	80	0	2057	1761	1106	298	490	910	62	47	0	0	0	0	0	0	0	0	0	0	0	0	0	0	0	0	0	0	0	2.044	2.224	2.177	2.404	2.101	2.253	0.817	0.000	0.000	0.000	0.000	0.000	0.000	0.000	0.000	0.000	0.000	0.000	0.000	0.000	0.000	120	596	5354	4717	1.031	Error	Error	3595	1759	0	0	3254	1463	0	0	0	0
1	19	18	""	"iYPL070W"	5620	17550	110	976	864	468	89	138	170	81	76	0	4225	3416	2014	297	411	487	80	76	0	0	0	0	0	0	0	0	0	0	0	0	0	0	0	0	0	0	0	0.226	0.248	0.239	0.271	2.110	0.223	0.858	0.000	0.000	0.000	0.000	0.000	0.000	0.000	0.000	0.000	0.000	0.000	0.000	0.000	0.000	80	481	4815	3894	-2.147	Error	Error	887	3928	0	0	775	3119	0	0	0	0
1	20	18	""	"iYPL057C"	5790	17550	110	1798	1554	909	98	194	352	78	76	0	1057	997	530	314	443	508	62	31	0	0	0	0	0	0	0	0	0	0	0	0	0	0	0	0	0	0	0	2.288	2.132	2.042	1.744	2.734	1.618	0.427	0.000	0.000	0.000	0.000	0.000	0.000	0.000	0.000	0.000	0.000	0.000	0.000	0.000	0.000	80	504	2443	2139	1.194	Error	Error	1700	743	0	0	1456	683	0	0	0	0
1	21	18	""	"iYPL053C"	6010	17550	120	2703	2247	1519	94	207	469	74	70	0	1871	1657	1165	288	429	984	60	35	0	0	0	0	0	0	0	0	0	0	0	0	0	0	0	0	0	0	0	1.648	1.573	1.485	1.696	2.746	1.436	0.865	0.000	0.000	0.000	0.000	0.000	0.000	0.000	0.000	0.000	0.000	0.000	0.000	0.000	0.000	120	619	4192	3522	0.721	Error	Error	2609	1583	0	0	2153	1369	0	0	0	0
1	22	18	""	"iYPL049C"	6200	17540	110	1542	1493	967	92	136	228	80	78	0	1165	1068	657	266	324	399	68	56	0	0	0	0	0	0	0	0	0	0	0	0	0	0	0	0	0	0	0	1.613	1.747	1.524	1.234	2.740	1.688	0.825	0.000	0.000	0.000	0.000	0.000	0.000	0.000	0.000	0.000	0.000	0.000	0.000	0.000	0.000	80	533	2349	2203	0.690	Error	Error	1450	899	0	0	1401	802	0	0	0	0
1	1	19	""	"YORWdelta19"	2200	17740	110	1229	1045	585	70	208	1278	35	0	0	2235	1994	1005	369	428	289	81	77	0	0	0	0	0	0	0	0	0	0	0	0	0	0	0	0	0	0	0	0.621	0.600	0.604	0.630	1.897	0.559	0.863	0.000	0.000	0.000	0.000	0.000	0.000	0.000	0.000	0.000	0.000	0.000	0.000	0.000	0.000	80	569	3025	2600	-0.687	Error	Error	1159	1866	0	0	975	1625	0	0	0	0
1	2	19	""	"TEL15R-5"	2400	17730	110	50461	40293	24552	91	897	2716	91	85	18	24991	20150	11391	391	817	1381	93	90	0	0	0	0	0	0	0	0	0	0	0	0	0	0	0	0	0	0	0	2.048	2.035	2.063	1.900	1.549	2.157	0.904	0.000	0.000	0.000	0.000	0.000	0.000	0.000	0.000	0.000	0.000	0.000	0.000	0.000	0.000	80	538	74970	59961	1.034	Error	Error	50370	24600	0	0	40202	19759	0	0	0	0
1	3	19	""	"YPLCtau1"	2590	17730	110	9681	8624	5684	88	911	2516	73	70	0	13188	11634	6826	383	980	1766	80	77	0	0	0	0	0	0	0	0	0	0	0	0	0	0	0	0	0	0	0	0.749	0.759	0.780	0.702	1.586	0.805	0.832	0.000	0.000	0.000	0.000	0.000	0.000	0.000	0.000	0.000	0.000	0.000	0.000	0.000	0.000	80	497	22398	19787	-0.417	Error	Error	9593	12805	0	0	8536	11251	0	0	0	0
1	4	19	""	"Q0055"	2780	17740	110	265	247	147	85	206	478	3	0	0	693	685	319	374	619	1228	0	0	0	0	0	0	0	0	0	0	0	0	0	0	0	0	0	0	0	0	0	0.564	0.521	0.446	0.405	2.961	0.504	0.627	0.000	0.000	0.000	0.000	0.000	0.000	0.000	0.000	0.000	0.000	0.000	0.000	0.000	0.000	80	480	499	473	-0.826	Error	Error	180	319	0	0	162	311	0	0	0	0
1	5	19	""	"Q0075"	2960	17730	110	207	212	120	84	114	136	47	7	0	741	681	229	370	437	332	52	6	0	0	0	0	0	0	0	0	0	0	0	0	0	0	0	0	0	0	0	0.332	0.412	0.390	0.368	2.381	0.341	0.469	0.000	0.000	0.000	0.000	0.000	0.000	0.000	0.000	0.000	0.000	0.000	0.000	0.000	0.000	80	468	494	439	-1.593	Error	Error	123	371	0	0	128	311	0	0	0	0
1	6	19	""	"Q0095"	3160	17740	120	310	302	169	91	123	128	65	43	0	652	632	260	354	412	260	59	15	0	0	0	0	0	0	0	0	0	0	0	0	0	0	0	0	0	0	0	0.735	0.759	0.640	0.682	2.573	0.425	0.475	0.000	0.000	0.000	0.000	0.000	0.000	0.000	0.000	0.000	0.000	0.000	0.000	0.000	0.000	120	532	517	489	-0.444	Error	Error	219	298	0	0	211	278	0	0	0	0
1	7	19	""	"Q0180"	3360	17740	120	5657	5200	3644	87	131	159	93	90	0	1272	1157	578	325	366	173	75	72	0	0	0	0	0	0	0	0	0	0	0	0	0	0	0	0	0	0	0	5.882	6.145	6.256	6.015	1.967	6.786	0.811	0.000	0.000	0.000	0.000	0.000	0.000	0.000	0.000	0.000	0.000	0.000	0.000	0.000	0.000	120	484	6517	5945	2.556	Error	Error	5570	947	0	0	5113	832	0	0	0	0
1	8	19	""	"IntQ0185A"	3530	17730	110	6028	5375	2913	83	251	583	92	82	0	1495	1398	508	328	377	252	88	81	0	0	0	0	0	0	0	0	0	0	0	0	0	0	0	0	0	0	0	5.094	4.946	4.980	4.782	1.647	5.345	0.858	0.000	0.000	0.000	0.000	0.000	0.000	0.000	0.000	0.000	0.000	0.000	0.000	0.000	0.000	80	449	7112	6362	2.349	Error	Error	5945	1167	0	0	5292	1070	0	0	0	0
1	9	19	""	"Q0195"	3730	17740	110	369	341	176	87	217	495	5	0	0	643	613	234	344	388	208	65	21	0	0	0	0	0	0	0	0	0	0	0	0	0	0	0	0	0	0	0	0.943	0.944	0.963	0.871	2.590	2.311	0.231	0.000	0.000	0.000	0.000	0.000	0.000	0.000	0.000	0.000	0.000	0.000	0.000	0.000	0.000	80	502	581	523	-0.084	Error	Error	282	299	0	0	254	269	0	0	0	0
1	10	19	""	"Q0257"	3920	17740	100	534	503	221	76	144	207	82	58	0	720	712	289	314	392	232	75	37	0	0	0	0	0	0	0	0	0	0	0	0	0	0	0	0	0	0	0	1.128	1.073	1.043	0.888	2.412	0.911	0.719	0.000	0.000	0.000	0.000	0.000	0.000	0.000	0.000	0.000	0.000	0.000	0.000	0.000	0.000	80	442	864	825	0.174	Error	Error	458	406	0	0	427	398	0	0	0	0
1	11	19	""	"IntQ0280A"	4110	17740	110	1607	1353	734	82	246	447	78	70	0	1673	1486	670	307	466	429	81	72	0	0	0	0	0	0	0	0	0	0	0	0	0	0	0	0	0	0	0	1.116	1.078	1.090	0.947	1.804	1.117	0.848	0.000	0.000	0.000	0.000	0.000	0.000	0.000	0.000	0.000	0.000	0.000	0.000	0.000	0.000	80	478	2891	2450	0.159	Error	Error	1525	1366	0	0	1271	1179	0	0	0	0
1	12	19	""	"Q0295"	4310	17740	120	2806	2660	1889	87	239	556	76	69	0	1016	1116	767	278	406	417	63	49	0	0	0	0	0	0	0	0	0	0	0	0	0	0	0	0	0	0	0	3.684	3.070	2.983	3.205	2.030	2.822	0.692	0.000	0.000	0.000	0.000	0.000	0.000	0.000	0.000	0.000	0.000	0.000	0.000	0.000	0.000	120	484	3457	3411	1.881	Error	Error	2719	738	0	0	2573	838	0	0	0	0
1	13	19	""	"iYHR216W"	4490	17740	120	7203	6740	5658	96	153	253	87	83	0	7866	7537	6705	285	343	246	80	70	0	0	0	0	0	0	0	0	0	0	0	0	0	0	0	0	0	0	0	0.937	0.916	0.902	1.218	2.615	0.832	0.871	0.000	0.000	0.000	0.000	0.000	0.000	0.000	0.000	0.000	0.000	0.000	0.000	0.000	0.000	120	458	14688	13896	-0.093	Error	Error	7107	7581	0	0	6644	7252	0	0	0	0
1	14	19	""	"TEL9L"	4680	17740	120	24426	19663	12923	122	466	1538	94	83	0	19655	16524	11004	308	643	1466	88	80	0	0	0	0	0	0	0	0	0	0	0	0	0	0	0	0	0	0	0	1.256	1.205	1.204	1.382	2.160	1.164	0.910	0.000	0.000	0.000	0.000	0.000	0.000	0.000	0.000	0.000	0.000	0.000	0.000	0.000	0.000	120	463	43651	35757	0.329	Error	Error	24304	19347	0	0	19541	16216	0	0	0	0
1	15	19	""	"YILCdelta3"	4850	17740	110	11118	9547	5448	129	969	2593	83	72	0	13163	10784	6359	317	1347	3074	76	70	0	0	0	0	0	0	0	0	0	0	0	0	0	0	0	0	0	0	0	0.855	0.900	0.883	0.980	2.024	0.869	0.886	0.000	0.000	0.000	0.000	0.000	0.000	0.000	0.000	0.000	0.000	0.000	0.000	0.000	0.000	80	440	23835	19885	-0.225	Error	Error	10989	12846	0	0	9418	10467	0	0	0	0
1	16	19	""	"YJRWdelta14"	5060	17730	140	394	436	322	112	556	1886	0	0	0	792	749	486	303	916	2431	0	0	0	0	0	0	0	0	0	0	0	0	0	0	0	0	0	0	0	0	0	0.577	0.726	0.648	0.595	2.399	0.790	0.891	0.000	0.000	0.000	0.000	0.000	0.000	0.000	0.000	0.000	0.000	0.000	0.000	0.000	0.000	156	589	771	770	-0.794	Error	Error	282	489	0	0	324	446	0	0	0	0
1	17	19	""	"SNR64"	5230	17740	110	1012	898	492	103	160	232	81	71	0	857	843	470	298	368	418	66	26	0	0	0	0	0	0	0	0	0	0	0	0	0	0	0	0	0	0	0	1.626	1.459	1.239	1.079	2.571	1.163	0.702	0.000	0.000	0.000	0.000	0.000	0.000	0.000	0.000	0.000	0.000	0.000	0.000	0.000	0.000	80	426	1468	1340	0.701	Error	Error	909	559	0	0	795	545	0	0	0	0
1	18	19	""	"YKL162C-A"	5430	17730	110	1046	896	540	100	176	239	73	66	0	1630	1310	814	296	392	349	70	65	0	0	0	0	0	0	0	0	0	0	0	0	0	0	0	0	0	0	0	0.709	0.785	0.712	0.744	2.054	0.671	0.855	0.000	0.000	0.000	0.000	0.000	0.000	0.000	0.000	0.000	0.000	0.000	0.000	0.000	0.000	80	450	2280	1810	-0.496	Error	Error	946	1334	0	0	796	1014	0	0	0	0
1	19	19	""	"itQ(UUG)L"	5600	17740	100	1076	918	587	101	186	262	71	65	0	1401	1303	852	304	441	442	65	60	0	0	0	0	0	0	0	0	0	0	0	0	0	0	0	0	0	0	0	0.889	0.818	0.743	0.751	2.515	0.674	0.808	0.000	0.000	0.000	0.000	0.000	0.000	0.000	0.000	0.000	0.000	0.000	0.000	0.000	0.000	80	417	2072	1816	-0.170	Error	Error	975	1097	0	0	817	999	0	0	0	0
1	20	19	""	"RDN25-1B"	5810	17740	120	5680	5269	3735	104	216	338	82	80	0	18408	15253	11909	307	609	1029	84	69	0	0	0	0	0	0	0	0	0	0	0	0	0	0	0	0	0	0	0	0.308	0.346	0.331	0.387	2.576	0.313	0.920	0.000	0.000	0.000	0.000	0.000	0.000	0.000	0.000	0.000	0.000	0.000	0.000	0.000	0.000	120	544	23677	20111	-1.699	Error	Error	5576	18101	0	0	5165	14946	0	0	0	0
1	21	19	""	"RDN37-1"	6000	17740	110	5567	4863	2884	115	415	992	81	75	0	13362	10698	6854	320	1214	2672	73	71	0	0	0	0	0	0	0	0	0	0	0	0	0	0	0	0	0	0	0	0.418	0.458	0.451	0.512	2.486	0.422	0.912	0.000	0.000	0.000	0.000	0.000	0.000	0.000	0.000	0.000	0.000	0.000	0.000	0.000	0.000	80	455	18494	15126	-1.258	Error	Error	5452	13042	0	0	4748	10378	0	0	0	0
1	22	19	""	"iYLR162W-A"	6200	17740	110	7065	6271	3910	113	491	1278	77	73	0	22470	18787	11243	304	1540	4013	77	73	0	0	0	0	0	0	0	0	0	0	0	0	0	0	0	0	0	0	0	0.314	0.333	0.328	0.306	1.632	0.323	0.913	0.000	0.000	0.000	0.000	0.000	0.000	0.000	0.000	0.000	0.000	0.000	0.000	0.000	0.000	80	526	29118	24641	-1.673	Error	Error	6952	22166	0	0	6158	18483	0	0	0	0
1	1	20	""	"tI(UAU)L"	2180	17920	110	446	418	216	64	87	87	80	77	0	782	756	267	322	338	118	83	80	0	0	0	0	0	0	0	0	0	0	0	0	0	0	0	0	0	0	0	0.830	0.816	0.746	0.741	2.187	0.732	0.698	0.000	0.000	0.000	0.000	0.000	0.000	0.000	0.000	0.000	0.000	0.000	0.000	0.000	0.000	80	599	842	788	-0.268	Error	Error	382	460	0	0	354	434	0	0	0	0
1	2	20	""	"YLRWdelta17"	2400	17920	110	1609	1409	999	73	226	1142	57	13	0	1897	1712	1039	341	421	516	70	61	0	0	0	0	0	0	0	0	0	0	0	0	0	0	0	0	0	0	0	0.987	0.974	0.956	0.999	2.182	0.938	0.867	0.000	0.000	0.000	0.000	0.000	0.000	0.000	0.000	0.000	0.000	0.000	0.000	0.000	0.000	80	522	3092	2707	-0.019	Error	Error	1536	1556	0	0	1336	1371	0	0	0	0
1	3	20	"EMPTY"	"EMPTY"	2570	17920	150	65	67	24	73	510	1943	0	0	0	296	303	75	332	664	1397	0	0	0	0	0	0	0	0	0	0	0	0	0	0	0	0	0	0	0	0	0	0.222	0.207	0.422	0.391	3.769	0.723	0.827	0.000	0.000	0.000	0.000	0.000	0.000	0.000	0.000	0.000	0.000	0.000	0.000	0.000	0.000	156	807	-44	-35	-2.170	Error	Error	-8	-36	0	0	-6	-29	0	0	-75	0
1	4	20	"EMPTY"	"EMPTY"	2760	17920	150	77	79	29	76	135	327	0	0	0	323	325	85	335	466	915	0	0	0	0	0	0	0	0	0	0	0	0	0	0	0	0	0	0	0	0	0	-0.083	-0.300	0.320	0.359	5.008	0.073	0.029	0.000	0.000	0.000	0.000	0.000	0.000	0.000	0.000	0.000	0.000	0.000	0.000	0.000	0.000	156	764	-11	-7	Error	Error	Error	1	-12	0	0	3	-10	0	0	-75	0
1	5	20	"EMPTY"	"EMPTY"	2950	17920	150	74	77	27	79	93	63	1	0	0	318	325	101	337	368	151	5	1	0	0	0	0	0	0	0	0	0	0	0	0	0	0	0	0	0	0	0	0.263	0.167	0.258	0.314	4.303	0.173	0.166	0.000	0.000	0.000	0.000	0.000	0.000	0.000	0.000	0.000	0.000	0.000	0.000	0.000	0.000	156	757	-24	-14	-1.926	Error	Error	-5	-19	0	0	-2	-12	0	0	-75	0
1	6	20	"EMPTY"	"EMPTY"	3140	17920	150	88	98	53	85	100	70	7	3	0	360	371	132	333	361	152	9	2	0	0	0	0	0	0	0	0	0	0	0	0	0	0	0	0	0	0	0	0.111	0.342	0.362	0.350	3.196	0.210	0.170	0.000	0.000	0.000	0.000	0.000	0.000	0.000	0.000	0.000	0.000	0.000	0.000	0.000	0.000	156	736	30	51	-3.170	Error	Error	3	27	0	0	13	38	0	0	-75	0
1	7	20	"EMPTY"	"EMPTY"	3330	17920	150	84	90	41	84	105	97	3	0	0	303	326	94	322	342	136	9	0	0	0	0	0	0	0	0	0	0	0	0	0	0	0	0	0	0	0	0	0.000	1.500	0.320	0.333	4.063	0.137	0.110	0.000	0.000	0.000	0.000	0.000	0.000	0.000	0.000	0.000	0.000	0.000	0.000	0.000	0.000	156	709	-19	10	Error	Error	Error	0	-19	0	0	6	4	0	0	-75	0
1	8	20	"EMPTY"	"EMPTY"	3520	17920	150	75	78	30	81	160	430	0	0	0	314	318	83	321	345	152	5	0	0	0	0	0	0	0	0	0	0	0	0	0	0	0	0	0	0	0	0	0.857	1.000	0.289	0.322	4.436	3.401	0.275	0.000	0.000	0.000	0.000	0.000	0.000	0.000	0.000	0.000	0.000	0.000	0.000	0.000	0.000	156	740	-13	-6	-0.222	Error	Error	-6	-7	0	0	-3	-3	0	0	-75	0
1	9	20	"EMPTY"	"EMPTY"	3710	17920	150	76	81	37	81	157	415	0	0	0	306	311	91	314	344	156	5	0	0	0	0	0	0	0	0	0	0	0	0	0	0	0	0	0	0	0	0	0.625	0.000	0.293	0.323	4.366	0.076	0.029	0.000	0.000	0.000	0.000	0.000	0.000	0.000	0.000	0.000	0.000	0.000	0.000	0.000	0.000	156	771	-13	-3	-0.678	Error	Error	-5	-8	0	0	0	-3	0	0	-75	0
1	10	20	"EMPTY"	"EMPTY"	3900	17920	150	71	74	27	77	102	106	0	0	0	269	276	76	293	322	150	4	0	0	0	0	0	0	0	0	0	0	0	0	0	0	0	0	0	0	0	0	0.250	0.176	0.407	0.369	4.047	0.051	0.018	0.000	0.000	0.000	0.000	0.000	0.000	0.000	0.000	0.000	0.000	0.000	0.000	0.000	0.000	156	755	-30	-20	-2.000	Error	Error	-6	-24	0	0	-3	-17	0	0	-75	0
1	11	20	"EMPTY"	"EMPTY"	4090	17920	150	68	73	28	76	143	287	0	0	0	263	268	65	275	344	288	0	0	0	0	0	0	0	0	0	0	0	0	0	0	0	0	0	0	0	0	0	0.667	0.429	0.592	0.497	3.564	0.025	0.002	0.000	0.000	0.000	0.000	0.000	0.000	0.000	0.000	0.000	0.000	0.000	0.000	0.000	0.000	156	752	-20	-10	-0.585	Error	Error	-8	-12	0	0	-3	-7	0	0	-75	0
1	12	20	"EMPTY"	"EMPTY"	4280	17920	150	66	72	29	76	138	309	0	0	0	258	268	71	262	327	307	0	0	0	0	0	0	0	0	0	0	0	0	0	0	0	0	0	0	0	0	0	2.500	-0.667	0.469	0.460	3.078	0.104	0.046	0.000	0.000	0.000	0.000	0.000	0.000	0.000	0.000	0.000	0.000	0.000	0.000	0.000	0.000	156	716	-14	2	1.322	Error	Error	-10	-4	0	0	-4	6	0	0	-75	0
1	13	20	"EMPTY"	"EMPTY"	4470	17920	150	100	103	35	90	116	180	0	0	0	280	288	81	266	295	153	7	0	0	0	0	0	0	0	0	0	0	0	0	0	0	0	0	0	0	0	0	0.714	0.591	0.385	0.437	3.451	0.161	0.091	0.000	0.000	0.000	0.000	0.000	0.000	0.000	0.000	0.000	0.000	0.000	0.000	0.000	0.000	156	686	24	35	-0.485	Error	Error	10	14	0	0	13	22	0	0	-75	0
1	14	20	"EMPTY"	"EMPTY"	4660	17920	150	108	115	41	105	267	1155	0	0	0	279	292	80	280	433	1100	0	0	0	0	0	0	0	0	0	0	0	0	0	0	0	0	0	0	0	0	0	-3.000	0.833	0.459	0.518	3.823	0.182	0.096	0.000	0.000	0.000	0.000	0.000	0.000	0.000	0.000	0.000	0.000	0.000	0.000	0.000	0.000	156	693	2	22	Error	Error	Error	3	-1	0	0	10	12	0	0	-75	0
1	15	20	"EMPTY"	"EMPTY"	4850	17920	150	113	115	37	107	520	1945	0	0	0	281	295	98	285	781	2262	0	0	0	0	0	0	0	0	0	0	0	0	0	0	0	0	0	0	0	0	0	-1.500	0.800	0.472	0.522	3.473	0.822	0.983	0.000	0.000	0.000	0.000	0.000	0.000	0.000	0.000	0.000	0.000	0.000	0.000	0.000	0.000	156	723	2	18	Error	Error	Error	6	-4	0	0	8	10	0	0	-75	0
1	16	20	"EMPTY"	"EMPTY"	5040	17920	150	110	114	31	110	364	1573	0	0	0	273	276	74	282	620	1957	0	0	0	0	0	0	0	0	0	0	0	0	0	0	0	0	0	0	0	0	0	0.000	-0.667	0.377	0.482	4.300	0.115	0.048	0.000	0.000	0.000	0.000	0.000	0.000	0.000	0.000	0.000	0.000	0.000	0.000	0.000	0.000	156	716	-9	-2	Error	Error	Error	0	-9	0	0	4	-6	0	0	-75	0
1	17	20	"EMPTY"	"EMPTY"	5230	17920	150	102	103	32	108	130	134	0	0	0	290	294	74	281	305	168	3	0	0	0	0	0	0	0	0	0	0	0	0	0	0	0	0	0	0	0	0	-0.667	-0.385	0.419	0.393	3.693	0.531	0.448	0.000	0.000	0.000	0.000	0.000	0.000	0.000	0.000	0.000	0.000	0.000	0.000	0.000	0.000	156	731	3	8	Error	Error	Error	-6	9	0	0	-5	13	0	0	-75	0
1	18	20	"EMPTY"	"EMPTY"	5420	17920	150	102	108	37	101	137	176	0	0	0	269	287	91	282	331	259	1	0	0	0	0	0	0	0	0	0	0	0	0	0	0	0	0	0	0	0	0	-0.077	1.400	0.402	0.414	2.941	0.437	0.453	0.000	0.000	0.000	0.000	0.000	0.000	0.000	0.000	0.000	0.000	0.000	0.000	0.000	0.000	156	762	-12	12	Error	Error	Error	1	-13	0	0	7	5	0	0	-75	0
1	19	20	"EMPTY"	"EMPTY"	5610	17920	150	93	100	35	97	138	189	0	0	0	262	282	86	280	349	319	0	0	0	0	0	0	0	0	0	0	0	0	0	0	0	0	0	0	0	0	0	0.222	1.500	0.391	0.411	4.218	0.386	0.396	0.000	0.000	0.000	0.000	0.000	0.000	0.000	0.000	0.000	0.000	0.000	0.000	0.000	0.000	156	751	-22	5	-2.170	Error	Error	-4	-18	0	0	3	2	0	0	-75	0
1	20	20	"EMPTY"	"EMPTY"	5800	17920	150	94	97	34	98	155	250	0	0	0	276	279	77	272	438	801	0	0	0	0	0	0	0	0	0	0	0	0	0	0	0	0	0	0	0	0	0	-1.000	-0.143	0.400	0.381	4.315	0.163	0.120	0.000	0.000	0.000	0.000	0.000	0.000	0.000	0.000	0.000	0.000	0.000	0.000	0.000	0.000	156	739	0	6	Error	Error	Error	-4	4	0	0	-1	7	0	0	-75	0
1	21	20	"EMPTY"	"EMPTY"	5990	17920	150	98	105	38	102	251	727	0	0	0	269	280	88	271	706	1946	0	0	0	0	0	0	0	0	0	0	0	0	0	0	0	0	0	0	0	0	0	2.000	0.333	0.380	0.413	4.380	0.419	0.933	0.000	0.000	0.000	0.000	0.000	0.000	0.000	0.000	0.000	0.000	0.000	0.000	0.000	0.000	156	746	-6	12	1.000	Error	Error	-4	-2	0	0	3	9	0	0	-75	0
1	22	20	"EMPTY"	"EMPTY"	6180	17920	150	103	107	37	100	270	909	0	0	0	253	264	95	263	791	2767	0	0	0	0	0	0	0	0	0	0	0	0	0	0	0	0	0	0	0	0	0	-0.300	7.000	0.376	0.459	4.305	0.302	0.233	0.000	0.000	0.000	0.000	0.000	0.000	0.000	0.000	0.000	0.000	0.000	0.000	0.000	0.000	156	943	-7	8	Error	Error	Error	3	-10	0	0	7	1	0	0	-75	0
2	1	1	"VPS8"	"YAL002W"	6630	14260	150	268	277	125	74	78	30	93	88	0	660	677	238	238	248	81	92	90	0	0	0	0	0	0	0	0	0	0	0	0	0	0	0	0	0	0	0	0.460	0.462	0.466	0.416	2.176	0.408	0.614	0.000	0.000	0.000	0.000	0.000	0.000	0.000	0.000	0.000	0.000	0.000	0.000	0.000	0.000	156	784	616	642	-1.121	Error	Error	194	422	0	0	203	439	0	0	0	0
2	2	1	"MTW1"	"YAL034W-A"	6810	14260	140	3826	3767	2061	76	81	33	97	96	0	23054	22225	11484	243	256	93	96	96	0	0	0	0	0	0	0	0	0	0	0	0	0	0	0	0	0	0	0	0.164	0.168	0.172	0.169	1.706	0.164	0.909	0.000	0.000	0.000	0.000	0.000	0.000	0.000	0.000	0.000	0.000	0.000	0.000	0.000	0.000	156	618	26561	25673	-2.605	Error	Error	3750	22811	0	0	3691	21982	0	0	0	0
2	3	1	""	"YAL064W-B"	7010	14260	140	6074	5752	4692	81	90	44	82	79	0	5614	5120	4359	245	254	83	70	70	0	0	0	0	0	0	0	0	0	0	0	0	0	0	0	0	0	0	0	1.116	1.163	1.099	0.997	2.926	1.118	0.866	0.000	0.000	0.000	0.000	0.000	0.000	0.000	0.000	0.000	0.000	0.000	0.000	0.000	0.000	156	619	11362	10546	0.159	Error	Error	5993	5369	0	0	5671	4875	0	0	0	0
2	4	1	""	"YAL004W"	7170	14250	140	5562	4959	3669	82	96	116	79	77	0	5537	4622	3796	246	251	111	69	66	0	0	0	0	0	0	0	0	0	0	0	0	0	0	0	0	0	0	0	1.036	1.114	1.037	1.072	2.578	1.037	0.911	0.000	0.000	0.000	0.000	0.000	0.000	0.000	0.000	0.000	0.000	0.000	0.000	0.000	0.000	156	723	10771	9253	0.051	Error	Error	5480	5291	0	0	4877	4376	0	0	0	0
2	5	1	"FUN12"	"YAL035W"	7430	14280	150	79	82	33	77	85	48	7	1	0	237	244	93	238	241	115	8	2	0	0	0	0	0	0	0	0	0	0	0	0	0	0	0	0	0	0	0	-2.000	0.833	0.317	0.358	3.336	0.119	0.141	0.000	0.000	0.000	0.000	0.000	0.000	0.000	0.000	0.000	0.000	0.000	0.000	0.000	0.000	156	791	1	11	Error	Error	Error	2	-1	0	0	5	6	0	0	-50	0
2	6	1	""	"YAL066W"	7620	14280	150	77	79	34	77	128	307	0	0	0	225	226	126	244	297	378	0	0	0	0	0	0	0	0	0	0	0	0	0	0	0	0	0	0	0	0	0	0.000	-0.111	0.286	0.332	4.164	0.124	0.154	0.000	0.000	0.000	0.000	0.000	0.000	0.000	0.000	0.000	0.000	0.000	0.000	0.000	0.000	156	710	-19	-16	Error	Error	Error	0	-19	0	0	2	-18	0	0	-50	0
2	7	1	"ERP2"	"YAL007C"	7810	14280	150	73	79	41	90	153	333	0	0	0	226	220	112	266	335	417	0	0	0	0	0	0	0	0	0	0	0	0	0	0	0	0	0	0	0	0	0	0.425	0.239	0.276	0.303	3.382	0.184	0.180	0.000	0.000	0.000	0.000	0.000	0.000	0.000	0.000	0.000	0.000	0.000	0.000	0.000	0.000	156	734	-57	-57	-1.234	Error	Error	-17	-40	0	0	-11	-46	0	0	-50	0
2	8	1	""	"YAL037W"	8000	14280	150	102	105	35	105	131	203	0	0	0	258	263	87	279	300	245	0	0	0	0	0	0	0	0	0	0	0	0	0	0	0	0	0	0	0	0	0	0.143	0.000	0.388	0.439	3.501	0.166	0.127	0.000	0.000	0.000	0.000	0.000	0.000	0.000	0.000	0.000	0.000	0.000	0.000	0.000	0.000	156	696	-24	-16	-2.807	Error	Error	-3	-21	0	0	0	-16	0	0	-50	0
2	9	1	""	"YAL068C"	8190	14280	150	98	103	38	110	119	90	1	0	0	250	263	86	282	295	104	8	1	0	0	0	0	0	0	0	0	0	0	0	0	0	0	0	0	0	0	0	0.375	0.368	0.416	0.474	4.474	0.081	0.022	0.000	0.000	0.000	0.000	0.000	0.000	0.000	0.000	0.000	0.000	0.000	0.000	0.000	0.000	156	661	-44	-26	-1.415	Error	Error	-12	-32	0	0	-7	-19	0	0	-50	0
2	10	1	"spo7"	"YAL009W"	8380	14280	150	98	106	37	110	114	50	8	1	0	267	272	79	276	289	99	9	1	0	0	0	0	0	0	0	0	0	0	0	0	0	0	0	0	0	0	0	1.333	1.000	0.559	0.590	3.887	0.116	0.051	0.000	0.000	0.000	0.000	0.000	0.000	0.000	0.000	0.000	0.000	0.000	0.000	0.000	0.000	156	669	-21	-8	0.415	Error	Error	-12	-9	0	0	-4	-4	0	0	-50	0
2	11	1	"cyc3"	"YAL039C"	8570	14280	150	101	107	38	108	110	38	15	3	0	267	275	80	265	276	83	17	3	0	0	0	0	0	0	0	0	0	0	0	0	0	0	0	0	0	0	0	-3.500	-0.100	0.415	0.476	3.952	0.129	0.050	0.000	0.000	0.000	0.000	0.000	0.000	0.000	0.000	0.000	0.000	0.000	0.000	0.000	0.000	156	643	-5	9	Error	Error	Error	-7	2	0	0	-1	10	0	0	-50	0
2	12	1	"ERP1"	"YAR002C-A"	8720	14270	140	206	214	76	103	107	42	84	61	0	650	659	289	260	274	93	87	81	0	0	0	0	0	0	0	0	0	0	0	0	0	0	0	0	0	0	0	0.264	0.278	0.274	0.277	2.279	0.224	0.557	0.000	0.000	0.000	0.000	0.000	0.000	0.000	0.000	0.000	0.000	0.000	0.000	0.000	0.000	156	616	493	510	-1.921	Error	Error	103	390	0	0	111	399	0	0	0	0
2	13	1	"SLI15"	"YBR156C"	8920	14270	140	1589	1850	1042	103	108	50	100	98	0	2817	3157	1898	255	271	122	96	94	0	0	0	0	0	0	0	0	0	0	0	0	0	0	0	0	0	0	0	0.580	0.602	0.605	0.652	1.821	0.555	0.864	0.000	0.000	0.000	0.000	0.000	0.000	0.000	0.000	0.000	0.000	0.000	0.000	0.000	0.000	156	693	4048	4649	-0.786	Error	Error	1486	2562	0	0	1747	2902	0	0	0	0
2	14	1	""	"YBR187W"	9120	14270	140	2633	2480	988	107	110	43	99	99	0	1192	1186	467	253	262	86	92	91	0	0	0	0	0	0	0	0	0	0	0	0	0	0	0	0	0	0	0	2.690	2.543	2.544	2.546	1.477	2.589	0.817	0.000	0.000	0.000	0.000	0.000	0.000	0.000	0.000	0.000	0.000	0.000	0.000	0.000	0.000	156	627	3465	3306	1.428	Error	Error	2526	939	0	0	2373	933	0	0	0	0
2	15	1	""	"YBR219C"	9290	14270	140	1902	1862	766	110	127	137	97	95	0	1115	1092	429	254	269	112	92	89	0	0	0	0	0	0	0	0	0	0	0	0	0	0	0	0	0	0	0	2.081	2.091	2.094	2.119	1.517	2.159	0.788	0.000	0.000	0.000	0.000	0.000	0.000	0.000	0.000	0.000	0.000	0.000	0.000	0.000	0.000	156	621	2653	2590	1.057	Error	Error	1792	861	0	0	1752	838	0	0	0	0
2	16	1	""	"YBR158W"	9490	14270	140	2285	2329	1026	113	135	155	96	94	0	1314	1307	557	260	278	119	92	90	0	0	0	0	0	0	0	0	0	0	0	0	0	0	0	0	0	0	0	2.061	2.117	2.092	2.132	1.710	2.174	0.797	0.000	0.000	0.000	0.000	0.000	0.000	0.000	0.000	0.000	0.000	0.000	0.000	0.000	0.000	156	683	3226	3263	1.043	Error	Error	2172	1054	0	0	2216	1047	0	0	0	0
2	17	1	"RPS9B"	"YBR189W"	9690	14270	140	2857	2631	972	114	130	74	97	96	0	1557	1506	580	262	288	145	91	90	0	0	0	0	0	0	0	0	0	0	0	0	0	0	0	0	0	0	0	2.118	2.023	2.002	2.077	1.574	2.140	0.823	0.000	0.000	0.000	0.000	0.000	0.000	0.000	0.000	0.000	0.000	0.000	0.000	0.000	0.000	156	713	4038	3761	1.083	Error	Error	2743	1295	0	0	2517	1244	0	0	0	0
2	18	1	"pdb1"	"YBR221C"	9870	14270	140	2114	2092	825	118	146	248	96	92	0	1106	1079	376	257	276	119	94	92	0	0	0	0	0	0	0	0	0	0	0	0	0	0	0	0	0	0	0	2.351	2.401	2.353	2.328	1.600	2.604	0.762	0.000	0.000	0.000	0.000	0.000	0.000	0.000	0.000	0.000	0.000	0.000	0.000	0.000	0.000	156	672	2845	2796	1.233	Error	Error	1996	849	0	0	1974	822	0	0	0	0
2	19	1	"cdc28"	"YBR160W"	10080	14280	150	3119	2897	1127	119	160	295	95	92	0	1857	1846	757	264	286	148	94	92	0	0	0	0	0	0	0	0	0	0	0	0	0	0	0	0	0	0	0	1.883	1.756	1.756	1.757	1.509	1.880	0.814	0.000	0.000	0.000	0.000	0.000	0.000	0.000	0.000	0.000	0.000	0.000	0.000	0.000	0.000	156	735	4593	4360	0.913	Error	Error	3000	1593	0	0	2778	1582	0	0	0	0
2	20	1	"RPL21A"	"YBR191W"	10260	14270	140	2995	2792	1100	119	160	254	94	91	0	3426	3330	1428	272	312	278	93	90	0	0	0	0	0	0	0	0	0	0	0	0	0	0	0	0	0	0	0	0.912	0.874	0.892	0.921	1.757	0.866	0.873	0.000	0.000	0.000	0.000	0.000	0.000	0.000	0.000	0.000	0.000	0.000	0.000	0.000	0.000	156	774	6030	5731	-0.133	Error	Error	2876	3154	0	0	2673	3058	0	0	0	0
2	21	1	""	"YBR223C"	10470	14290	100	3270	2750	1332	120	192	371	92	88	0	1514	1384	635	270	341	389	82	72	0	0	0	0	0	0	0	0	0	0	0	0	0	0	0	0	0	0	0	2.532	2.361	2.443	2.405	1.629	2.326	0.855	0.000	0.000	0.000	0.000	0.000	0.000	0.000	0.000	0.000	0.000	0.000	0.000	0.000	0.000	80	393	4394	3744	1.340	Error	Error	3150	1244	0	0	2630	1114	0	0	0	0
2	22	1	""	"YBR162C"	10640	14280	140	3413	3348	1325	110	132	210	100	98	0	4168	3920	1502	266	289	192	95	94	0	0	0	0	0	0	0	0	0	0	0	0	0	0	0	0	0	0	0	0.846	0.886	0.890	0.975	1.704	0.858	0.888	0.000	0.000	0.000	0.000	0.000	0.000	0.000	0.000	0.000	0.000	0.000	0.000	0.000	0.000	156	828	7205	6892	-0.240	Error	Error	3303	3902	0	0	3238	3654	0	0	0	0
2	1	2	"MED8"	"YBR193C"	6640	14460	140	1638	1645	742	80	86	37	98	97	0	7213	7343	3298	253	269	154	98	98	0	0	0	0	0	0	0	0	0	0	0	0	0	0	0	0	0	0	0	0.224	0.221	0.226	0.214	1.640	0.207	0.895	0.000	0.000	0.000	0.000	0.000	0.000	0.000	0.000	0.000	0.000	0.000	0.000	0.000	0.000	156	617	8518	8655	-2.159	Error	Error	1558	6960	0	0	1565	7090	0	0	0	0
2	2	2	""	"YBR225W"	6830	14460	150	4133	4131	1729	81	93	87	100	100	0	6973	6878	2627	251	275	186	99	99	0	0	0	0	0	0	0	0	0	0	0	0	0	0	0	0	0	0	0	0.603	0.611	0.610	0.610	1.540	0.618	0.885	0.000	0.000	0.000	0.000	0.000	0.000	0.000	0.000	0.000	0.000	0.000	0.000	0.000	0.000	156	494	10774	10677	-0.730	Error	Error	4052	6722	0	0	4050	6627	0	0	0	0
2	3	2	""	"YDL062W"	7020	14470	140	1366	1298	372	79	108	181	96	95	0	1152	1112	330	236	271	217	94	89	0	0	0	0	0	0	0	0	0	0	0	0	0	0	0	0	0	0	0	1.405	1.392	1.419	1.442	1.439	1.373	0.819	0.000	0.000	0.000	0.000	0.000	0.000	0.000	0.000	0.000	0.000	0.000	0.000	0.000	0.000	156	529	2203	2095	0.491	Error	Error	1287	916	0	0	1219	876	0	0	0	0
2	4	2	""	"YDL094C"	7230	14470	150	2317	2169	788	76	106	177	99	96	0	2416	2367	794	243	279	253	96	95	0	0	0	0	0	0	0	0	0	0	0	0	0	0	0	0	0	0	0	1.031	0.985	0.982	0.996	1.551	0.976	0.890	0.000	0.000	0.000	0.000	0.000	0.000	0.000	0.000	0.000	0.000	0.000	0.000	0.000	0.000	156	598	4414	4217	0.044	Error	Error	2241	2173	0	0	2093	2124	0	0	0	0
2	5	2	"CDC48"	"YDL126C"	7410	14470	140	2424	2537	1287	77	85	55	99	98	0	3152	3430	1752	244	262	212	97	95	0	0	0	0	0	0	0	0	0	0	0	0	0	0	0	0	0	0	0	0.807	0.772	0.764	0.760	1.579	0.748	0.856	0.000	0.000	0.000	0.000	0.000	0.000	0.000	0.000	0.000	0.000	0.000	0.000	0.000	0.000	156	472	5255	5646	-0.309	Error	Error	2347	2908	0	0	2460	3186	0	0	0	0
2	6	2	"UBC9"	"YDL064W"	7600	14470	140	2050	2058	795	81	202	486	95	87	0	2708	2537	934	249	382	550	90	86	0	0	0	0	0	0	0	0	0	0	0	0	0	0	0	0	0	0	0	0.801	0.864	0.887	0.908	1.509	0.862	0.843	0.000	0.000	0.000	0.000	0.000	0.000	0.000	0.000	0.000	0.000	0.000	0.000	0.000	0.000	156	536	4428	4265	-0.321	Error	Error	1969	2459	0	0	1977	2288	0	0	0	0
2	7	2	""	"YDL096C"	7810	14470	130	2411	2314	871	90	248	532	95	89	0	2005	2043	779	262	442	619	94	78	0	0	0	0	0	0	0	0	0	0	0	0	0	0	0	0	0	0	0	1.332	1.249	1.276	1.301	1.553	1.135	0.836	0.000	0.000	0.000	0.000	0.000	0.000	0.000	0.000	0.000	0.000	0.000	0.000	0.000	0.000	120	583	4064	4005	0.413	Error	Error	2321	1743	0	0	2224	1781	0	0	0	0
2	8	2	"VCX1"	"YDL128W"	8000	14470	130	1085	1617	1605	99	165	318	80	67	0	1473	2170	2034	272	344	385	79	62	0	0	0	0	0	0	0	0	0	0	0	0	0	0	0	0	0	0	0	0.821	0.800	0.827	0.795	1.932	0.779	0.904	0.000	0.000	0.000	0.000	0.000	0.000	0.000	0.000	0.000	0.000	0.000	0.000	0.000	0.000	120	482	2187	3416	-0.285	Error	Error	986	1201	0	0	1518	1898	0	0	0	0
2	9	2	"IDP1"	"YDL066W"	8170	14470	140	3271	3035	1110	98	119	198	97	94	0	5686	5209	2063	255	288	248	98	95	0	0	0	0	0	0	0	0	0	0	0	0	0	0	0	0	0	0	0	0.584	0.593	0.600	0.592	1.406	0.578	0.917	0.000	0.000	0.000	0.000	0.000	0.000	0.000	0.000	0.000	0.000	0.000	0.000	0.000	0.000	156	456	8604	7891	-0.775	Error	Error	3173	5431	0	0	2937	4954	0	0	0	0
2	10	2	"SNU23"	"YDL098C"	8350	14470	140	2266	2007	958	101	124	181	92	91	0	2693	2339	1198	254	285	248	86	83	0	0	0	0	0	0	0	0	0	0	0	0	0	0	0	0	0	0	0	0.888	0.914	0.903	1.053	1.821	0.853	0.921	0.000	0.000	0.000	0.000	0.000	0.000	0.000	0.000	0.000	0.000	0.000	0.000	0.000	0.000	156	458	4604	3991	-0.172	Error	Error	2165	2439	0	0	1906	2085	0	0	0	0
2	11	2	"RPP1B"	"YDL130W"	8540	14470	140	1580	1623	675	112	121	62	98	96	0	1907	1896	813	260	273	101	94	92	0	0	0	0	0	0	0	0	0	0	0	0	0	0	0	0	0	0	0	0.891	0.924	0.940	0.973	1.550	0.913	0.845	0.000	0.000	0.000	0.000	0.000	0.000	0.000	0.000	0.000	0.000	0.000	0.000	0.000	0.000	156	463	3115	3147	-0.166	Error	Error	1468	1647	0	0	1511	1636	0	0	0	0
2	12	2	""	"YDL068W"	8740	14470	140	2977	2891	1215	117	141	173	98	95	0	4714	4163	1616	265	314	330	91	91	0	0	0	0	0	0	0	0	0	0	0	0	0	0	0	0	0	0	0	0.643	0.712	0.748	0.770	1.767	0.696	0.842	0.000	0.000	0.000	0.000	0.000	0.000	0.000	0.000	0.000	0.000	0.000	0.000	0.000	0.000	156	539	7309	6672	-0.637	Error	Error	2860	4449	0	0	2774	3898	0	0	0	0
2	13	2	""	"YDL100C"	8940	14470	130	3154	2811	1667	112	136	177	92	87	0	1974	1876	1125	261	306	337	80	74	0	0	0	0	0	0	0	0	0	0	0	0	0	0	0	0	0	0	0	1.776	1.671	1.691	1.738	1.810	1.539	0.863	0.000	0.000	0.000	0.000	0.000	0.000	0.000	0.000	0.000	0.000	0.000	0.000	0.000	0.000	120	514	4755	4314	0.828	Error	Error	3042	1713	0	0	2699	1615	0	0	0	0
2	14	2	"LYS21"	"YDL131W"	9120	14470	140	2970	2834	1189	103	114	65	99	96	0	1612	1543	674	256	265	91	92	89	0	0	0	0	0	0	0	0	0	0	0	0	0	0	0	0	0	0	0	2.114	2.122	2.097	2.249	1.556	2.094	0.883	0.000	0.000	0.000	0.000	0.000	0.000	0.000	0.000	0.000	0.000	0.000	0.000	0.000	0.000	156	584	4223	4018	1.080	Error	Error	2867	1356	0	0	2731	1287	0	0	0	0
2	15	2	"CCT6"	"YDR188W"	9310	14460	130	2711	2550	1004	111	182	354	95	91	0	1421	1409	525	263	307	216	92	88	0	0	0	0	0	0	0	0	0	0	0	0	0	0	0	0	0	0	0	2.245	2.128	2.175	2.126	1.525	2.143	0.831	0.000	0.000	0.000	0.000	0.000	0.000	0.000	0.000	0.000	0.000	0.000	0.000	0.000	0.000	120	491	3758	3585	1.167	Error	Error	2600	1158	0	0	2439	1146	0	0	0	0
2	16	2	"adr1"	"YDR216W"	9490	14470	140	1932	2206	1440	129	203	323	94	88	0	3143	3626	2333	273	342	243	94	92	0	0	0	0	0	0	0	0	0	0	0	0	0	0	0	0	0	0	0	0.628	0.619	0.592	0.640	1.730	0.607	0.705	0.000	0.000	0.000	0.000	0.000	0.000	0.000	0.000	0.000	0.000	0.000	0.000	0.000	0.000	156	629	4673	5430	-0.671	Error	Error	1803	2870	0	0	2077	3353	0	0	0	0
2	17	2	""	"YDR248C"	9720	14480	110	868	914	498	128	170	143	88	82	0	1963	2050	1219	270	345	246	87	82	0	0	0	0	0	0	0	0	0	0	0	0	0	0	0	0	0	0	0	0.437	0.442	0.476	0.466	1.589	0.413	0.874	0.000	0.000	0.000	0.000	0.000	0.000	0.000	0.000	0.000	0.000	0.000	0.000	0.000	0.000	80	464	2433	2566	-1.194	Error	Error	740	1693	0	0	786	1780	0	0	0	0
2	18	2	""	"YDR190C"	9890	14470	140	2754	2616	1185	112	139	136	97	92	0	5645	5332	2506	259	301	200	97	95	0	0	0	0	0	0	0	0	0	0	0	0	0	0	0	0	0	0	0	0.491	0.494	0.492	0.512	1.507	0.476	0.897	0.000	0.000	0.000	0.000	0.000	0.000	0.000	0.000	0.000	0.000	0.000	0.000	0.000	0.000	156	541	8028	7577	-1.028	Error	Error	2642	5386	0	0	2504	5073	0	0	0	0
2	19	2	"SPR28"	"YDR218C"	10080	14470	140	3534	3293	1697	118	205	383	89	85	0	1989	1813	901	263	317	232	84	83	0	0	0	0	0	0	0	0	0	0	0	0	0	0	0	0	0	0	0	1.979	2.048	2.000	2.037	1.692	2.106	0.833	0.000	0.000	0.000	0.000	0.000	0.000	0.000	0.000	0.000	0.000	0.000	0.000	0.000	0.000	156	616	5142	4725	0.985	Error	Error	3416	1726	0	0	3175	1550	0	0	0	0
2	20	2	""	"YDR250C"	10310	14480	110	1608	1463	776	118	209	413	82	72	0	1134	1107	527	277	325	241	85	75	0	0	0	0	0	0	0	0	0	0	0	0	0	0	0	0	0	0	0	1.739	1.620	1.595	1.626	1.681	1.600	0.826	0.000	0.000	0.000	0.000	0.000	0.000	0.000	0.000	0.000	0.000	0.000	0.000	0.000	0.000	80	451	2347	2175	0.798	Error	Error	1490	857	0	0	1345	830	0	0	0	0
2	21	2	"NUP42"	"YDR192C"	10470	14470	140	3524	3317	1871	114	141	206	96	88	0	4896	4536	2534	275	319	295	88	85	0	0	0	0	0	0	0	0	0	0	0	0	0	0	0	0	0	0	0	0.738	0.752	0.744	0.853	1.865	0.717	0.885	0.000	0.000	0.000	0.000	0.000	0.000	0.000	0.000	0.000	0.000	0.000	0.000	0.000	0.000	156	536	8031	7464	-0.438	Error	Error	3410	4621	0	0	3203	4261	0	0	0	0
2	22	2	""	"YDR220C"	10660	14470	130	1486	1437	615	118	146	168	94	90	0	900	868	316	282	322	232	85	69	0	0	0	0	0	0	0	0	0	0	0	0	0	0	0	0	0	0	0	2.214	2.251	2.181	2.091	1.720	1.994	0.669	0.000	0.000	0.000	0.000	0.000	0.000	0.000	0.000	0.000	0.000	0.000	0.000	0.000	0.000	120	643	1986	1905	1.146	Error	Error	1368	618	0	0	1319	586	0	0	0	0
2	1	3	"BTT1"	"YDR252W"	6680	14660	140	1307	1196	459	83	94	77	96	93	0	2606	2438	879	253	270	165	97	94	0	0	0	0	0	0	0	0	0	0	0	0	0	0	0	0	0	0	0	0.520	0.509	0.512	0.492	1.667	0.493	0.894	0.000	0.000	0.000	0.000	0.000	0.000	0.000	0.000	0.000	0.000	0.000	0.000	0.000	0.000	156	670	3577	3298	-0.943	Error	Error	1224	2353	0	0	1113	2185	0	0	0	0
2	2	3	"MSS116"	"YDR194C"	6870	14660	140	3318	3294	1363	81	93	90	100	100	0	2049	2075	769	252	269	135	99	98	0	0	0	0	0	0	0	0	0	0	0	0	0	0	0	0	0	0	0	1.801	1.762	1.765	1.759	1.446	1.828	0.863	0.000	0.000	0.000	0.000	0.000	0.000	0.000	0.000	0.000	0.000	0.000	0.000	0.000	0.000	156	437	5034	5036	0.849	Error	Error	3237	1797	0	0	3213	1823	0	0	0	0
2	3	3	""	"YDR222W"	7040	14670	150	2588	2477	1009	85	128	228	99	94	0	2473	2401	967	250	341	452	92	86	0	0	0	0	0	0	0	0	0	0	0	0	0	0	0	0	0	0	0	1.126	1.112	1.089	1.138	1.584	1.097	0.874	0.000	0.000	0.000	0.000	0.000	0.000	0.000	0.000	0.000	0.000	0.000	0.000	0.000	0.000	156	551	4726	4543	0.171	Error	Error	2503	2223	0	0	2392	2151	0	0	0	0
2	4	3	"CHL4"	"YDR254W"	7250	14660	140	2617	2450	1107	85	114	135	100	96	0	8991	8565	3729	253	326	316	99	99	0	0	0	0	0	0	0	0	0	0	0	0	0	0	0	0	0	0	0	0.290	0.285	0.285	0.283	1.596	0.273	0.901	0.000	0.000	0.000	0.000	0.000	0.000	0.000	0.000	0.000	0.000	0.000	0.000	0.000	0.000	156	547	11270	10677	-1.787	Error	Error	2532	8738	0	0	2365	8312	0	0	0	0
2	5	3	"UBC8"	"YEL012W"	7440	14660	130	2881	2668	771	85	93	48	100	100	0	2154	2129	505	252	289	214	100	100	0	0	0	0	0	0	0	0	0	0	0	0	0	0	0	0	0	0	0	1.470	1.376	1.388	1.345	1.260	1.396	0.874	0.000	0.000	0.000	0.000	0.000	0.000	0.000	0.000	0.000	0.000	0.000	0.000	0.000	0.000	120	497	4698	4460	0.556	Error	Error	2796	1902	0	0	2583	1877	0	0	0	0
2	6	3	"GDA1"	"YEL042W"	7640	14670	130	2358	2446	1160	88	134	288	100	95	0	1342	1385	588	243	303	325	96	83	0	0	0	0	0	0	0	0	0	0	0	0	0	0	0	0	0	0	0	2.066	2.065	2.169	2.096	1.577	2.104	0.812	0.000	0.000	0.000	0.000	0.000	0.000	0.000	0.000	0.000	0.000	0.000	0.000	0.000	0.000	120	548	3369	3500	1.047	Error	Error	2270	1099	0	0	2358	1142	0	0	0	0
2	7	3	""	"YEL073C"	7810	14670	90	233	235	82	94	106	50	82	67	0	422	423	119	254	272	145	55	15	0	0	0	0	0	0	0	0	0	0	0	0	0	0	0	0	0	0	0	0.827	0.834	1.046	0.863	2.976	0.448	0.288	0.000	0.000	0.000	0.000	0.000	0.000	0.000	0.000	0.000	0.000	0.000	0.000	0.000	0.000	52	370	307	310	-0.273	Error	Error	139	168	0	0	141	169	0	0	0	0
2	8	3	""	"YEL014C"	8020	14670	130	1887	1737	626	102	110	52	99	99	0	1144	1084	372	255	272	97	95	91	0	0	0	0	0	0	0	0	0	0	0	0	0	0	0	0	0	0	0	2.008	1.972	1.994	2.092	1.630	1.988	0.849	0.000	0.000	0.000	0.000	0.000	0.000	0.000	0.000	0.000	0.000	0.000	0.000	0.000	0.000	120	592	2674	2464	1.006	Error	Error	1785	889	0	0	1635	829	0	0	0	0
2	9	3	""	"YEL044W"	8210	14670	120	1490	1510	636	102	117	166	98	95	0	879	951	402	250	277	230	95	79	0	0	0	0	0	0	0	0	0	0	0	0	0	0	0	0	0	0	0	2.207	2.009	2.106	2.087	1.812	2.038	0.719	0.000	0.000	0.000	0.000	0.000	0.000	0.000	0.000	0.000	0.000	0.000	0.000	0.000	0.000	120	519	2017	2109	1.142	Error	Error	1388	629	0	0	1408	701	0	0	0	0
2	10	3	""	"YEL075C"	8400	14670	130	30350	27638	10830	105	117	60	100	100	0	15416	14329	4964	254	272	108	100	100	0	0	0	0	0	0	0	0	0	0	0	0	0	0	0	0	0	0	0	1.995	1.956	1.969	1.868	1.375	2.005	0.931	0.000	0.000	0.000	0.000	0.000	0.000	0.000	0.000	0.000	0.000	0.000	0.000	0.000	0.000	120	510	45407	41608	0.996	Error	Error	30245	15162	0	0	27533	14075	0	0	0	0
2	11	3	""	"YEL016C"	8590	14660	130	5878	5765	1832	116	127	59	100	100	0	3316	3331	937	261	279	106	100	100	0	0	0	0	0	0	0	0	0	0	0	0	0	0	0	0	0	0	0	1.886	1.840	1.819	1.821	1.286	1.882	0.908	0.000	0.000	0.000	0.000	0.000	0.000	0.000	0.000	0.000	0.000	0.000	0.000	0.000	0.000	120	508	8817	8719	0.915	Error	Error	5762	3055	0	0	5649	3070	0	0	0	0
2	12	3	"GLY1"	"YEL046C"	8780	14670	130	4121	3808	1225	116	131	136	100	100	0	1893	1882	572	259	283	206	99	98	0	0	0	0	0	0	0	0	0	0	0	0	0	0	0	0	0	0	0	2.451	2.275	2.357	2.282	1.308	2.297	0.899	0.000	0.000	0.000	0.000	0.000	0.000	0.000	0.000	0.000	0.000	0.000	0.000	0.000	0.000	120	543	5639	5315	1.293	Error	Error	4005	1634	0	0	3692	1623	0	0	0	0
2	13	3	""	"YEL076C-A"	8970	14670	130	27821	25224	9207	110	124	67	100	100	0	13987	13133	4553	258	268	85	100	100	0	0	0	0	0	0	0	0	0	0	0	0	0	0	0	0	0	0	0	2.018	1.951	1.967	1.913	1.376	1.984	0.926	0.000	0.000	0.000	0.000	0.000	0.000	0.000	0.000	0.000	0.000	0.000	0.000	0.000	0.000	120	580	41440	37989	1.013	Error	Error	27711	13729	0	0	25114	12875	0	0	0	0
2	14	3	""	"YEL017W"	9170	14680	110	416	434	178	102	116	68	100	90	0	544	634	299	253	267	94	88	68	0	0	0	0	0	0	0	0	0	0	0	0	0	0	0	0	0	0	0	1.079	0.871	0.962	1.021	2.095	0.393	0.325	0.000	0.000	0.000	0.000	0.000	0.000	0.000	0.000	0.000	0.000	0.000	0.000	0.000	0.000	80	449	605	713	0.110	Error	Error	314	291	0	0	332	381	0	0	0	0
2	15	3	""	"YEL048C"	9340	14670	120	1637	1565	500	109	147	250	97	94	0	1784	1777	628	252	284	168	97	94	0	0	0	0	0	0	0	0	0	0	0	0	0	0	0	0	0	0	0	0.997	0.955	0.970	0.978	1.526	0.884	0.855	0.000	0.000	0.000	0.000	0.000	0.000	0.000	0.000	0.000	0.000	0.000	0.000	0.000	0.000	120	490	3060	2981	-0.004	Error	Error	1528	1532	0	0	1456	1525	0	0	0	0
2	16	3	""	"YEL077C"	9540	14670	140	25117	25616	9860	120	141	102	100	99	0	16954	16531	6663	257	292	160	98	97	0	0	0	0	0	0	0	0	0	0	0	0	0	0	0	0	0	0	0	1.497	1.567	1.534	1.682	1.717	1.571	0.909	0.000	0.000	0.000	0.000	0.000	0.000	0.000	0.000	0.000	0.000	0.000	0.000	0.000	0.000	156	620	41694	41770	0.582	Error	Error	24997	16697	0	0	25496	16274	0	0	0	0
2	17	3	"RPL29"	"YFR032C-A"	9740	14670	130	726	704	225	111	131	95	95	91	0	628	632	230	264	287	152	85	61	0	0	0	0	0	0	0	0	0	0	0	0	0	0	0	0	0	0	0	1.690	1.611	1.709	1.655	1.996	1.411	0.609	0.000	0.000	0.000	0.000	0.000	0.000	0.000	0.000	0.000	0.000	0.000	0.000	0.000	0.000	120	547	979	961	0.757	Error	Error	615	364	0	0	593	368	0	0	0	0
2	18	3	""	"YGL007W"	9930	14670	120	1628	1524	474	108	127	132	99	96	0	1005	969	272	273	288	106	95	95	0	0	0	0	0	0	0	0	0	0	0	0	0	0	0	0	0	0	0	2.077	2.034	2.011	2.061	1.550	2.082	0.803	0.000	0.000	0.000	0.000	0.000	0.000	0.000	0.000	0.000	0.000	0.000	0.000	0.000	0.000	120	520	2252	2112	1.054	Error	Error	1520	732	0	0	1416	696	0	0	0	0
2	19	3	""	"YGL039W"	10130	14670	130	3374	3071	1019	118	169	304	98	96	0	7889	7558	2371	280	309	172	99	99	0	0	0	0	0	0	0	0	0	0	0	0	0	0	0	0	0	0	0	0.428	0.406	0.413	0.400	1.354	0.403	0.926	0.000	0.000	0.000	0.000	0.000	0.000	0.000	0.000	0.000	0.000	0.000	0.000	0.000	0.000	120	572	10865	10231	-1.225	Error	Error	3256	7609	0	0	2953	7278	0	0	0	0
2	20	3	"pho4"	"YFR034C"	10320	14670	130	2391	2290	698	113	119	48	100	100	0	1199	1224	345	280	286	107	98	96	0	0	0	0	0	0	0	0	0	0	0	0	0	0	0	0	0	0	0	2.479	2.306	2.328	2.329	1.445	2.355	0.835	0.000	0.000	0.000	0.000	0.000	0.000	0.000	0.000	0.000	0.000	0.000	0.000	0.000	0.000	120	526	3197	3121	1.310	Error	Error	2278	919	0	0	2177	944	0	0	0	0
2	21	3	"leu1"	"YGL009C"	10500	14670	140	5129	5160	2086	120	136	146	98	98	0	12250	11726	4683	289	313	221	98	98	0	0	0	0	0	0	0	0	0	0	0	0	0	0	0	0	0	0	0	0.419	0.441	0.446	0.457	1.503	0.430	0.934	0.000	0.000	0.000	0.000	0.000	0.000	0.000	0.000	0.000	0.000	0.000	0.000	0.000	0.000	156	565	16970	16477	-1.256	Error	Error	5009	11961	0	0	5040	11437	0	0	0	0
2	22	3	""	"YGL041C"	10680	14680	100	2461	2331	1004	126	161	238	92	88	0	3553	3389	1439	289	367	471	91	88	0	0	0	0	0	0	0	0	0	0	0	0	0	0	0	0	0	0	0	0.715	0.711	0.712	0.687	1.628	0.678	0.881	0.000	0.000	0.000	0.000	0.000	0.000	0.000	0.000	0.000	0.000	0.000	0.000	0.000	0.000	80	448	5599	5305	-0.483	Error	Error	2335	3264	0	0	2205	3100	0	0	0	0
2	1	4	"cdc26"	"YFR036W"	6710	14860	140	1528	1454	495	91	110	133	98	96	0	1301	1258	397	262	310	322	92	87	0	0	0	0	0	0	0	0	0	0	0	0	0	0	0	0	0	0	0	1.383	1.368	1.351	1.396	1.598	1.263	0.714	0.000	0.000	0.000	0.000	0.000	0.000	0.000	0.000	0.000	0.000	0.000	0.000	0.000	0.000	156	669	2476	2359	0.468	Error	Error	1437	1039	0	0	1363	996	0	0	0	0
2	2	4	"SCL1"	"YGL011C"	6890	14850	130	3333	3161	1001	80	104	154	100	99	0	10778	10819	3354	249	357	658	100	100	0	0	0	0	0	0	0	0	0	0	0	0	0	0	0	0	0	0	0	0.309	0.291	0.292	0.287	1.267	0.286	0.939	0.000	0.000	0.000	0.000	0.000	0.000	0.000	0.000	0.000	0.000	0.000	0.000	0.000	0.000	120	475	13782	13651	-1.695	Error	Error	3253	10529	0	0	3081	10570	0	0	0	0
2	3	4	"dst1"	"YGL043W"	7070	14860	110	2016	2212	1241	80	148	328	97	96	0	1968	2189	1213	251	385	691	87	63	0	0	0	0	0	0	0	0	0	0	0	0	0	0	0	0	0	0	0	1.128	1.100	1.133	1.117	1.508	0.921	0.693	0.000	0.000	0.000	0.000	0.000	0.000	0.000	0.000	0.000	0.000	0.000	0.000	0.000	0.000	80	434	3653	4070	0.173	Error	Error	1936	1717	0	0	2132	1938	0	0	0	0
2	4	4	""	"YFR038W"	7270	14860	140	3302	3293	1458	91	137	265	99	98	0	3540	3627	1591	257	326	314	97	95	0	0	0	0	0	0	0	0	0	0	0	0	0	0	0	0	0	0	0	0.978	0.950	0.924	0.968	1.635	0.933	0.905	0.000	0.000	0.000	0.000	0.000	0.000	0.000	0.000	0.000	0.000	0.000	0.000	0.000	0.000	156	621	6494	6572	-0.032	Error	Error	3211	3283	0	0	3202	3370	0	0	0	0
2	5	4	"PDR1"	"YGL013C"	7470	14850	130	1959	2691	2120	98	112	131	100	97	0	6339	7886	5522	262	315	842	96	92	0	0	0	0	0	0	0	0	0	0	0	0	0	0	0	0	0	0	0	0.306	0.340	0.332	0.330	1.388	0.329	0.897	0.000	0.000	0.000	0.000	0.000	0.000	0.000	0.000	0.000	0.000	0.000	0.000	0.000	0.000	120	530	7938	10217	-1.707	Error	Error	1861	6077	0	0	2593	7624	0	0	0	0
2	6	4	""	"YGL045W"	7660	14860	140	3546	3822	1883	105	117	130	99	98	0	6088	6376	3199	256	308	806	94	91	0	0	0	0	0	0	0	0	0	0	0	0	0	0	0	0	0	0	0	0.590	0.607	0.609	0.618	1.528	0.567	0.906	0.000	0.000	0.000	0.000	0.000	0.000	0.000	0.000	0.000	0.000	0.000	0.000	0.000	0.000	156	581	9273	9837	-0.761	Error	Error	3441	5832	0	0	3717	6120	0	0	0	0
2	7	4	"PRP31"	"YGR091W"	7860	14860	130	3254	3104	858	102	109	43	100	100	0	2240	2178	619	249	266	89	99	99	0	0	0	0	0	0	0	0	0	0	0	0	0	0	0	0	0	0	0	1.583	1.556	1.561	1.562	1.310	1.573	0.887	0.000	0.000	0.000	0.000	0.000	0.000	0.000	0.000	0.000	0.000	0.000	0.000	0.000	0.000	120	540	5143	4931	0.663	Error	Error	3152	1991	0	0	3002	1929	0	0	0	0
2	8	4	"MEP1"	"YGR121C"	8030	14860	120	3800	3893	1808	102	106	38	99	99	0	1891	1885	810	249	260	76	95	94	0	0	0	0	0	0	0	0	0	0	0	0	0	0	0	0	0	0	0	2.252	2.317	2.262	2.432	1.728	2.363	0.870	0.000	0.000	0.000	0.000	0.000	0.000	0.000	0.000	0.000	0.000	0.000	0.000	0.000	0.000	120	489	5340	5427	1.171	Error	Error	3698	1642	0	0	3791	1636	0	0	0	0
2	9	4	"rsr1"	"YGR152C"	8220	14870	100	781	784	324	99	105	41	100	100	0	832	905	400	259	271	93	96	93	0	0	0	0	0	0	0	0	0	0	0	0	0	0	0	0	0	0	0	1.190	1.060	1.044	1.163	1.908	0.978	0.660	0.000	0.000	0.000	0.000	0.000	0.000	0.000	0.000	0.000	0.000	0.000	0.000	0.000	0.000	80	427	1255	1331	0.251	Error	Error	682	573	0	0	685	646	0	0	0	0
2	10	4	""	"YGR093W"	8430	14860	140	3296	3011	1152	103	114	52	99	98	0	2155	1992	777	268	302	339	92	87	0	0	0	0	0	0	0	0	0	0	0	0	0	0	0	0	0	0	0	1.692	1.687	1.711	1.799	1.755	1.693	0.862	0.000	0.000	0.000	0.000	0.000	0.000	0.000	0.000	0.000	0.000	0.000	0.000	0.000	0.000	156	592	5080	4632	0.759	Error	Error	3193	1887	0	0	2908	1724	0	0	0	0
2	11	4	""	"YGR122W"	8600	14860	130	4874	4611	1463	106	112	43	100	100	0	7111	6822	2263	269	283	102	100	99	0	0	0	0	0	0	0	0	0	0	0	0	0	0	0	0	0	0	0	0.697	0.687	0.691	0.696	1.433	0.669	0.910	0.000	0.000	0.000	0.000	0.000	0.000	0.000	0.000	0.000	0.000	0.000	0.000	0.000	0.000	120	522	11610	11058	-0.521	Error	Error	4768	6842	0	0	4505	6553	0	0	0	0
2	12	4	""	"YGR154C"	8790	14860	130	4383	4067	1286	108	112	46	100	100	0	2191	2091	674	262	277	101	99	98	0	0	0	0	0	0	0	0	0	0	0	0	0	0	0	0	0	0	0	2.216	2.165	2.145	2.233	1.364	2.170	0.904	0.000	0.000	0.000	0.000	0.000	0.000	0.000	0.000	0.000	0.000	0.000	0.000	0.000	0.000	120	579	6204	5788	1.148	Error	Error	4275	1929	0	0	3959	1829	0	0	0	0
2	13	4	"RRP46"	"YGR095C"	8990	14860	130	1647	1620	613	103	110	47	100	100	0	6569	6454	2691	256	272	97	100	100	0	0	0	0	0	0	0	0	0	0	0	0	0	0	0	0	0	0	0	0.245	0.245	0.243	0.250	1.321	0.232	0.916	0.000	0.000	0.000	0.000	0.000	0.000	0.000	0.000	0.000	0.000	0.000	0.000	0.000	0.000	120	558	7857	7715	-2.032	Error	Error	1544	6313	0	0	1517	6198	0	0	0	0
2	14	4	"ASN2"	"YGR124W"	9170	14860	130	5562	5181	1670	102	109	47	100	100	0	3875	3652	1105	249	264	83	100	100	0	0	0	0	0	0	0	0	0	0	0	0	0	0	0	0	0	0	0	1.506	1.493	1.512	1.485	1.314	1.527	0.898	0.000	0.000	0.000	0.000	0.000	0.000	0.000	0.000	0.000	0.000	0.000	0.000	0.000	0.000	120	496	9086	8482	0.591	Error	Error	5460	3626	0	0	5079	3403	0	0	0	0
2	15	4	""	"YGR156W"	9360	14860	140	3772	3631	1439	107	116	49	100	99	0	1613	1532	606	246	262	83	95	93	0	0	0	0	0	0	0	0	0	0	0	0	0	0	0	0	0	0	0	2.681	2.740	2.728	2.834	1.589	2.742	0.890	0.000	0.000	0.000	0.000	0.000	0.000	0.000	0.000	0.000	0.000	0.000	0.000	0.000	0.000	156	531	5032	4810	1.423	Error	Error	3665	1367	0	0	3524	1286	0	0	0	0
2	16	4	"ASK10"	"YGR097W"	9560	14870	130	1015	1061	565	107	113	42	98	96	0	2741	2616	1273	252	262	81	96	94	0	0	0	0	0	0	0	0	0	0	0	0	0	0	0	0	0	0	0	0.365	0.404	0.407	0.413	1.675	0.356	0.791	0.000	0.000	0.000	0.000	0.000	0.000	0.000	0.000	0.000	0.000	0.000	0.000	0.000	0.000	120	491	3397	3318	-1.455	Error	Error	908	2489	0	0	954	2364	0	0	0	0
2	17	4	""	"YGR126W"	9740	14860	130	2377	2270	797	103	120	109	100	99	0	3315	3169	1174	264	303	301	97	97	0	0	0	0	0	0	0	0	0	0	0	0	0	0	0	0	0	0	0	0.745	0.746	0.752	0.767	1.311	0.701	0.929	0.000	0.000	0.000	0.000	0.000	0.000	0.000	0.000	0.000	0.000	0.000	0.000	0.000	0.000	120	519	5325	5072	-0.424	Error	Error	2274	3051	0	0	2167	2905	0	0	0	0
2	18	4	"MTR3"	"YGR158C"	9940	14870	130	2814	2541	784	104	122	108	100	99	0	9944	9315	3104	275	313	299	100	100	0	0	0	0	0	0	0	0	0	0	0	0	0	0	0	0	0	0	0	0.280	0.270	0.273	0.272	1.279	0.256	0.919	0.000	0.000	0.000	0.000	0.000	0.000	0.000	0.000	0.000	0.000	0.000	0.000	0.000	0.000	120	524	12379	11477	-1.835	Error	Error	2710	9669	0	0	2437	9040	0	0	0	0
2	19	4	""	"YHR113W"	10130	14860	130	4290	3916	1323	115	118	40	100	100	0	2745	2569	777	284	291	86	99	98	0	0	0	0	0	0	0	0	0	0	0	0	0	0	0	0	0	0	0	1.696	1.663	1.679	1.669	1.363	1.688	0.898	0.000	0.000	0.000	0.000	0.000	0.000	0.000	0.000	0.000	0.000	0.000	0.000	0.000	0.000	120	539	6636	6086	0.763	Error	Error	4175	2461	0	0	3801	2285	0	0	0	0
2	20	4	""	"YHR143W"	10320	14870	130	3565	3324	1214	114	121	43	100	100	0	3022	2887	1039	283	294	101	98	97	0	0	0	0	0	0	0	0	0	0	0	0	0	0	0	0	0	0	0	1.260	1.233	1.266	1.248	1.297	1.212	0.896	0.000	0.000	0.000	0.000	0.000	0.000	0.000	0.000	0.000	0.000	0.000	0.000	0.000	0.000	120	523	6190	5814	0.333	Error	Error	3451	2739	0	0	3210	2604	0	0	0	0
2	21	4	"ENO2"	"YHR174W"	10510	14860	130	5956	5596	1699	124	132	56	100	100	0	6878	6340	1960	284	301	141	100	100	0	0	0	0	0	0	0	0	0	0	0	0	0	0	0	0	0	0	0	0.884	0.904	0.897	0.919	1.273	0.906	0.920	0.000	0.000	0.000	0.000	0.000	0.000	0.000	0.000	0.000	0.000	0.000	0.000	0.000	0.000	120	481	12426	11528	-0.177	Error	Error	5832	6594	0	0	5472	6056	0	0	0	0
2	22	4	""	"YHR115C"	10700	14870	130	5045	4575	1359	126	138	98	100	100	0	7849	7454	2004	290	319	254	100	100	0	0	0	0	0	0	0	0	0	0	0	0	0	0	0	0	0	0	0	0.651	0.621	0.629	0.612	1.246	0.614	0.920	0.000	0.000	0.000	0.000	0.000	0.000	0.000	0.000	0.000	0.000	0.000	0.000	0.000	0.000	120	629	12478	11613	-0.620	Error	Error	4919	7559	0	0	4449	7164	0	0	0	0
2	1	5	"DCD1"	"YHR144C"	6690	15050	130	2800	2672	739	90	125	222	100	99	0	3104	3015	812	259	364	636	98	93	0	0	0	0	0	0	0	0	0	0	0	0	0	0	0	0	0	0	0	0.953	0.937	0.937	0.940	1.296	0.912	0.873	0.000	0.000	0.000	0.000	0.000	0.000	0.000	0.000	0.000	0.000	0.000	0.000	0.000	0.000	120	614	5555	5338	-0.070	Error	Error	2710	2845	0	0	2582	2756	0	0	0	0
2	2	5	""	"YHR176W"	6890	15050	130	3033	2842	692	83	127	237	100	100	0	3191	3117	772	249	362	607	99	95	0	0	0	0	0	0	0	0	0	0	0	0	0	0	0	0	0	0	0	1.003	0.962	0.991	0.968	1.267	0.955	0.904	0.000	0.000	0.000	0.000	0.000	0.000	0.000	0.000	0.000	0.000	0.000	0.000	0.000	0.000	120	555	5892	5627	0.004	Error	Error	2950	2942	0	0	2759	2868	0	0	0	0
2	3	5	"TOM71"	"YHR117W"	7090	15050	130	3735	3721	1403	78	113	224	100	98	0	7031	7154	2617	246	308	358	100	98	0	0	0	0	0	0	0	0	0	0	0	0	0	0	0	0	0	0	0	0.539	0.527	0.531	0.526	1.371	0.513	0.918	0.000	0.000	0.000	0.000	0.000	0.000	0.000	0.000	0.000	0.000	0.000	0.000	0.000	0.000	120	546	10442	10551	-0.892	Error	Error	3657	6785	0	0	3643	6908	0	0	0	0
2	4	5	""	"YHR146W"	7270	15050	130	3033	3019	964	92	119	174	100	100	0	2031	1972	658	261	311	289	96	95	0	0	0	0	0	0	0	0	0	0	0	0	0	0	0	0	0	0	0	1.662	1.711	1.684	1.783	1.435	1.691	0.841	0.000	0.000	0.000	0.000	0.000	0.000	0.000	0.000	0.000	0.000	0.000	0.000	0.000	0.000	120	538	4711	4638	0.733	Error	Error	2941	1770	0	0	2927	1711	0	0	0	0
2	5	5	"STB5"	"YHR178W"	7470	15050	130	5013	4850	1768	117	144	208	100	100	0	2699	2663	870	279	351	861	95	79	0	0	0	0	0	0	0	0	0	0	0	0	0	0	0	0	0	0	0	2.023	1.985	1.978	1.958	1.345	2.060	0.893	0.000	0.000	0.000	0.000	0.000	0.000	0.000	0.000	0.000	0.000	0.000	0.000	0.000	0.000	120	530	7316	7117	1.017	Error	Error	4896	2420	0	0	4733	2384	0	0	0	0
2	6	5	"SET1"	"YHR119W"	7650	15050	130	8124	7543	2508	117	134	141	100	100	0	3644	3455	1128	268	297	174	100	100	0	0	0	0	0	0	0	0	0	0	0	0	0	0	0	0	0	0	0	2.372	2.330	2.351	2.347	1.303	2.326	0.920	0.000	0.000	0.000	0.000	0.000	0.000	0.000	0.000	0.000	0.000	0.000	0.000	0.000	0.000	120	463	11383	10613	1.246	Error	Error	8007	3376	0	0	7426	3187	0	0	0	0
2	7	5	"IMP3"	"YHR148W"	7840	15050	130	2618	2405	867	110	135	168	97	94	0	6875	6492	2557	263	314	311	97	96	0	0	0	0	0	0	0	0	0	0	0	0	0	0	0	0	0	0	0	0.379	0.368	0.369	0.385	1.626	0.347	0.915	0.000	0.000	0.000	0.000	0.000	0.000	0.000	0.000	0.000	0.000	0.000	0.000	0.000	0.000	120	516	9120	8524	-1.399	Error	Error	2508	6612	0	0	2295	6229	0	0	0	0
2	8	5	""	"YHR180W"	8030	15050	130	1668	1547	467	102	110	49	100	100	0	2225	2071	718	253	287	262	95	93	0	0	0	0	0	0	0	0	0	0	0	0	0	0	0	0	0	0	0	0.794	0.795	0.816	0.835	1.504	0.732	0.834	0.000	0.000	0.000	0.000	0.000	0.000	0.000	0.000	0.000	0.000	0.000	0.000	0.000	0.000	120	536	3538	3263	-0.333	Error	Error	1566	1972	0	0	1445	1818	0	0	0	0
2	9	5	""	"YJL049W"	8230	15050	130	2651	2573	956	101	108	56	100	100	0	10637	10623	4377	258	298	343	100	100	0	0	0	0	0	0	0	0	0	0	0	0	0	0	0	0	0	0	0	0.246	0.238	0.241	0.240	1.367	0.219	0.913	0.000	0.000	0.000	0.000	0.000	0.000	0.000	0.000	0.000	0.000	0.000	0.000	0.000	0.000	120	519	12929	12837	-2.025	Error	Error	2550	10379	0	0	2472	10365	0	0	0	0
2	10	5	"ARP4"	"YJL081C"	8400	15050	130	4060	3851	1275	103	115	80	100	100	0	13164	12813	4741	269	346	629	98	97	0	0	0	0	0	0	0	0	0	0	0	0	0	0	0	0	0	0	0	0.307	0.299	0.308	0.307	1.397	0.278	0.924	0.000	0.000	0.000	0.000	0.000	0.000	0.000	0.000	0.000	0.000	0.000	0.000	0.000	0.000	120	515	16852	16292	-1.704	Error	Error	3957	12895	0	0	3748	12544	0	0	0	0
2	11	5	""	"YJL113W"	8600	15060	120	292	323	238	108	119	77	83	58	0	785	859	511	271	327	556	45	7	0	0	0	0	0	0	0	0	0	0	0	0	0	0	0	0	0	0	0	0.358	0.366	0.357	0.341	2.035	0.193	0.465	0.000	0.000	0.000	0.000	0.000	0.000	0.000	0.000	0.000	0.000	0.000	0.000	0.000	0.000	120	488	698	803	-1.482	Error	Error	184	514	0	0	215	588	0	0	0	0
2	12	5	""	"YJL051W"	8780	15060	130	5711	5632	2663	108	112	50	100	100	0	2380	2431	1067	262	273	106	95	95	0	0	0	0	0	0	0	0	0	0	0	0	0	0	0	0	0	0	0	2.645	2.547	2.538	2.619	1.538	2.610	0.892	0.000	0.000	0.000	0.000	0.000	0.000	0.000	0.000	0.000	0.000	0.000	0.000	0.000	0.000	120	532	7721	7693	1.403	Error	Error	5603	2118	0	0	5524	2169	0	0	0	0
2	13	5	""	"YJL083W"	8980	15060	130	3673	3663	1530	104	139	310	100	96	0	1742	1649	627	248	309	444	89	78	0	0	0	0	0	0	0	0	0	0	0	0	0	0	0	0	0	0	0	2.389	2.540	2.585	2.632	1.611	2.641	0.866	0.000	0.000	0.000	0.000	0.000	0.000	0.000	0.000	0.000	0.000	0.000	0.000	0.000	0.000	120	532	5063	4960	1.256	Error	Error	3569	1494	0	0	3559	1401	0	0	0	0
2	14	5	"asf1"	"YJL115W"	9160	15050	130	4596	4277	1326	107	123	113	100	99	0	3438	3221	1066	252	281	198	95	95	0	0	0	0	0	0	0	0	0	0	0	0	0	0	0	0	0	0	0	1.409	1.405	1.400	1.537	1.769	1.382	0.895	0.000	0.000	0.000	0.000	0.000	0.000	0.000	0.000	0.000	0.000	0.000	0.000	0.000	0.000	120	458	7675	7139	0.495	Error	Error	4489	3186	0	0	4170	2969	0	0	0	0
2	15	5	"PEP8"	"YJL053W"	9340	15050	140	3783	3494	1130	109	128	112	99	99	0	1895	1797	602	261	321	424	92	84	0	0	0	0	0	0	0	0	0	0	0	0	0	0	0	0	0	0	0	2.248	2.204	2.164	2.307	1.582	2.207	0.856	0.000	0.000	0.000	0.000	0.000	0.000	0.000	0.000	0.000	0.000	0.000	0.000	0.000	0.000	156	491	5308	4921	1.169	Error	Error	3674	1634	0	0	3385	1536	0	0	0	0
2	16	5	"EXO70"	"YJL085W"	9530	15050	130	5188	4919	1568	107	114	41	100	100	0	8724	8290	2754	266	282	134	100	100	0	0	0	0	0	0	0	0	0	0	0	0	0	0	0	0	0	0	0	0.601	0.600	0.601	0.603	1.359	0.567	0.909	0.000	0.000	0.000	0.000	0.000	0.000	0.000	0.000	0.000	0.000	0.000	0.000	0.000	0.000	120	480	13539	12836	-0.735	Error	Error	5081	8458	0	0	4812	8024	0	0	0	0
2	17	5	"PHO86"	"YJL117W"	9730	15050	140	4193	3867	1739	106	121	100	98	97	0	2040	1890	874	265	308	285	88	83	0	0	0	0	0	0	0	0	0	0	0	0	0	0	0	0	0	0	0	2.303	2.314	2.304	2.620	1.965	2.279	0.880	0.000	0.000	0.000	0.000	0.000	0.000	0.000	0.000	0.000	0.000	0.000	0.000	0.000	0.000	156	520	5862	5386	1.203	Error	Error	4087	1775	0	0	3761	1625	0	0	0	0
2	18	5	""	"YJL055W"	9920	15050	140	5172	4670	1553	105	122	104	100	99	0	1795	1734	548	260	300	246	96	94	0	0	0	0	0	0	0	0	0	0	0	0	0	0	0	0	0	0	0	3.301	3.097	3.166	3.198	1.579	3.184	0.888	0.000	0.000	0.000	0.000	0.000	0.000	0.000	0.000	0.000	0.000	0.000	0.000	0.000	0.000	156	485	6602	6039	1.723	Error	Error	5067	1535	0	0	4565	1474	0	0	0	0
2	19	5	"TRL1"	"YJL087C"	10100	15050	130	3568	4107	2112	111	118	61	100	100	0	5117	5412	2515	268	296	247	100	99	0	0	0	0	0	0	0	0	0	0	0	0	0	0	0	0	0	0	0	0.713	0.777	0.758	0.773	1.326	0.768	0.894	0.000	0.000	0.000	0.000	0.000	0.000	0.000	0.000	0.000	0.000	0.000	0.000	0.000	0.000	120	472	8306	9140	-0.488	Error	Error	3457	4849	0	0	3996	5144	0	0	0	0
2	20	5	""	"YJL119C"	10290	15050	130	1908	1846	694	110	120	63	99	99	0	1086	1048	319	270	300	245	93	85	0	0	0	0	0	0	0	0	0	0	0	0	0	0	0	0	0	0	0	2.203	2.231	2.324	2.241	1.513	2.213	0.618	0.000	0.000	0.000	0.000	0.000	0.000	0.000	0.000	0.000	0.000	0.000	0.000	0.000	0.000	120	501	2614	2514	1.140	Error	Error	1798	816	0	0	1736	778	0	0	0	0
2	21	5	"PHD1"	"YKL043W"	10490	15050	140	8648	7673	2368	114	124	52	100	100	0	3808	3680	1116	270	295	156	98	98	0	0	0	0	0	0	0	0	0	0	0	0	0	0	0	0	0	0	0	2.412	2.217	2.232	2.212	1.411	2.291	0.897	0.000	0.000	0.000	0.000	0.000	0.000	0.000	0.000	0.000	0.000	0.000	0.000	0.000	0.000	156	493	12072	10969	1.270	Error	Error	8534	3538	0	0	7559	3410	0	0	0	0
2	22	5	"MUD2"	"YKL074C"	10670	15050	140	6248	5710	1829	123	129	48	100	99	0	3743	3469	1163	291	307	143	97	96	0	0	0	0	0	0	0	0	0	0	0	0	0	0	0	0	0	0	0	1.774	1.758	1.724	1.771	1.421	1.743	0.913	0.000	0.000	0.000	0.000	0.000	0.000	0.000	0.000	0.000	0.000	0.000	0.000	0.000	0.000	156	627	9577	8765	0.827	Error	Error	6125	3452	0	0	5587	3178	0	0	0	0
2	1	6	""	"YKL105C"	6670	15230	130	2893	3735	2571	87	146	358	98	93	0	6897	8593	5771	250	429	1065	98	93	0	0	0	0	0	0	0	0	0	0	0	0	0	0	0	0	0	0	0	0.422	0.437	0.433	0.428	1.471	0.416	0.858	0.000	0.000	0.000	0.000	0.000	0.000	0.000	0.000	0.000	0.000	0.000	0.000	0.000	0.000	120	607	9453	11991	-1.244	Error	Error	2806	6647	0	0	3648	8343	0	0	0	0
2	2	6	"PRI2"	"YKL045W"	6860	15230	130	3951	3847	946	87	180	446	100	99	0	1687	1662	343	243	459	1126	84	0	0	0	0	0	0	0	0	0	0	0	0	0	0	0	0	0	0	0	0	2.676	2.650	2.709	2.625	1.273	2.107	0.373	0.000	0.000	0.000	0.000	0.000	0.000	0.000	0.000	0.000	0.000	0.000	0.000	0.000	0.000	120	558	5308	5179	1.420	Error	Error	3864	1444	0	0	3760	1419	0	0	0	0
2	3	6	""	"YKL076C"	7060	15240	140	2027	1861	539	83	120	240	98	96	0	9988	9341	2876	245	302	318	96	96	0	0	0	0	0	0	0	0	0	0	0	0	0	0	0	0	0	0	0	0.200	0.195	0.196	0.206	1.680	0.183	0.868	0.000	0.000	0.000	0.000	0.000	0.000	0.000	0.000	0.000	0.000	0.000	0.000	0.000	0.000	156	609	11687	10874	-2.325	Error	Error	1944	9743	0	0	1778	9096	0	0	0	0
2	4	6	""	"YKL107W"	7250	15240	90	242	290	143	78	88	41	100	92	0	846	887	287	250	265	94	98	96	0	0	0	0	0	0	0	0	0	0	0	0	0	0	0	0	0	0	0	0.275	0.333	0.309	0.313	1.700	0.319	0.651	0.000	0.000	0.000	0.000	0.000	0.000	0.000	0.000	0.000	0.000	0.000	0.000	0.000	0.000	52	324	760	849	-1.862	Error	Error	164	596	0	0	212	637	0	0	0	0
2	5	6	""	"YKL047W"	7420	15230	130	3901	3666	928	106	138	205	100	100	0	4633	4547	1170	273	325	306	100	100	0	0	0	0	0	0	0	0	0	0	0	0	0	0	0	0	0	0	0	0.870	0.833	0.836	0.834	1.289	0.821	0.928	0.000	0.000	0.000	0.000	0.000	0.000	0.000	0.000	0.000	0.000	0.000	0.000	0.000	0.000	120	533	8155	7834	-0.200	Error	Error	3795	4360	0	0	3560	4274	0	0	0	0
2	6	6	""	"YKL078W"	7630	15240	140	4614	4747	1962	118	148	184	99	98	0	3332	3408	1355	273	324	308	96	96	0	0	0	0	0	0	0	0	0	0	0	0	0	0	0	0	0	0	0	1.470	1.477	1.503	1.510	1.422	1.483	0.892	0.000	0.000	0.000	0.000	0.000	0.000	0.000	0.000	0.000	0.000	0.000	0.000	0.000	0.000	156	506	7555	7764	0.556	Error	Error	4496	3059	0	0	4629	3135	0	0	0	0
2	7	6	"HAP4"	"YKL109W"	7800	15230	130	2254	2109	615	109	151	233	99	97	0	1404	1353	388	265	317	300	95	91	0	0	0	0	0	0	0	0	0	0	0	0	0	0	0	0	0	0	0	1.883	1.838	1.842	1.880	1.507	1.798	0.840	0.000	0.000	0.000	0.000	0.000	0.000	0.000	0.000	0.000	0.000	0.000	0.000	0.000	0.000	120	450	3284	3088	0.913	Error	Error	2145	1139	0	0	2000	1088	0	0	0	0
2	8	6	"CSE4"	"YKL049C"	8000	15240	130	2505	2284	631	104	150	216	99	97	0	1503	1462	409	255	324	345	92	90	0	0	0	0	0	0	0	0	0	0	0	0	0	0	0	0	0	0	0	1.924	1.806	1.816	1.865	1.417	1.820	0.867	0.000	0.000	0.000	0.000	0.000	0.000	0.000	0.000	0.000	0.000	0.000	0.000	0.000	0.000	120	572	3649	3387	0.944	Error	Error	2401	1248	0	0	2180	1207	0	0	0	0
2	9	6	"VMA5"	"YKL080W"	8190	15230	130	1936	1833	454	109	153	382	99	95	0	1168	1149	300	256	311	386	93	72	0	0	0	0	0	0	0	0	0	0	0	0	0	0	0	0	0	0	0	2.003	1.931	1.906	2.008	1.443	1.999	0.828	0.000	0.000	0.000	0.000	0.000	0.000	0.000	0.000	0.000	0.000	0.000	0.000	0.000	0.000	120	587	2739	2617	1.002	Error	Error	1827	912	0	0	1724	893	0	0	0	0
2	10	6	""	"YKL111C"	8390	15240	130	303	310	132	105	120	99	85	49	0	836	826	324	260	303	417	75	20	0	0	0	0	0	0	0	0	0	0	0	0	0	0	0	0	0	0	0	0.344	0.362	0.349	0.358	1.832	0.349	0.599	0.000	0.000	0.000	0.000	0.000	0.000	0.000	0.000	0.000	0.000	0.000	0.000	0.000	0.000	120	592	774	771	-1.541	Error	Error	198	576	0	0	205	566	0	0	0	0
2	11	6	"snf7"	"YLR025W"	8580	15240	120	2842	2702	1283	100	109	53	97	96	0	3389	3189	1556	255	266	131	92	91	0	0	0	0	0	0	0	0	0	0	0	0	0	0	0	0	0	0	0	0.875	0.887	0.850	0.906	1.981	0.843	0.886	0.000	0.000	0.000	0.000	0.000	0.000	0.000	0.000	0.000	0.000	0.000	0.000	0.000	0.000	120	474	5876	5536	-0.193	Error	Error	2742	3134	0	0	2602	2934	0	0	0	0
2	12	6	"ERG3"	"YLR056W"	8770	15240	130	2840	2586	1238	111	282	1031	84	69	0	1400	1320	678	264	368	723	70	30	0	0	0	0	0	0	0	0	0	0	0	0	0	0	0	0	0	0	0	2.402	2.344	2.345	2.403	1.863	2.299	0.773	0.000	0.000	0.000	0.000	0.000	0.000	0.000	0.000	0.000	0.000	0.000	0.000	0.000	0.000	120	548	3865	3531	1.264	Error	Error	2729	1136	0	0	2475	1056	0	0	0	0
2	13	6	"GAA1"	"YLR088W"	8950	15220	110	3840	3799	1399	108	332	1225	92	83	0	5400	5208	1883	246	480	1139	95	90	0	0	0	0	0	0	0	0	0	0	0	0	0	0	0	0	0	0	0	0.724	0.744	0.770	0.778	1.654	0.785	0.802	0.000	0.000	0.000	0.000	0.000	0.000	0.000	0.000	0.000	0.000	0.000	0.000	0.000	0.000	80	448	8886	8653	-0.466	Error	Error	3732	5154	0	0	3691	4962	0	0	0	0
2	14	6	"AAT2"	"YLR027C"	9160	15240	140	2527	2370	954	111	217	585	93	82	0	1914	1829	730	257	397	742	85	60	0	0	0	0	0	0	0	0	0	0	0	0	0	0	0	0	0	0	0	1.458	1.437	1.438	1.527	1.749	1.269	0.777	0.000	0.000	0.000	0.000	0.000	0.000	0.000	0.000	0.000	0.000	0.000	0.000	0.000	0.000	156	600	4073	3831	0.544	Error	Error	2416	1657	0	0	2259	1572	0	0	0	0
2	15	6	"SHM2"	"YLR058C"	9330	15240	120	2852	2763	1222	109	116	51	100	99	0	8473	8124	3530	273	332	535	97	95	0	0	0	0	0	0	0	0	0	0	0	0	0	0	0	0	0	0	0	0.335	0.338	0.340	0.334	1.383	0.320	0.905	0.000	0.000	0.000	0.000	0.000	0.000	0.000	0.000	0.000	0.000	0.000	0.000	0.000	0.000	120	461	10943	10505	-1.580	Error	Error	2743	8200	0	0	2654	7851	0	0	0	0
2	16	6	"XDJ1"	"YLR090W"	9530	15230	130	4270	4281	1797	110	126	134	100	100	0	6501	6026	2607	280	373	611	96	94	0	0	0	0	0	0	0	0	0	0	0	0	0	0	0	0	0	0	0	0.669	0.726	0.717	0.752	1.502	0.691	0.875	0.000	0.000	0.000	0.000	0.000	0.000	0.000	0.000	0.000	0.000	0.000	0.000	0.000	0.000	120	566	10381	9917	-0.581	Error	Error	4160	6221	0	0	4171	5746	0	0	0	0
2	17	6	"RPL15A"	"YLR029C"	9720	15240	130	2692	2406	938	107	122	137	96	95	0	1970	1837	711	272	327	401	88	85	0	0	0	0	0	0	0	0	0	0	0	0	0	0	0	0	0	0	0	1.522	1.469	1.460	1.529	1.749	1.352	0.760	0.000	0.000	0.000	0.000	0.000	0.000	0.000	0.000	0.000	0.000	0.000	0.000	0.000	0.000	120	522	4283	3864	0.606	Error	Error	2585	1698	0	0	2299	1565	0	0	0	0
2	18	6	"FRS1"	"YLR060W"	9910	15230	130	3386	3383	1432	112	121	81	100	98	0	1678	1617	529	267	292	132	98	95	0	0	0	0	0	0	0	0	0	0	0	0	0	0	0	0	0	0	0	2.320	2.423	2.433	2.365	1.433	2.585	0.860	0.000	0.000	0.000	0.000	0.000	0.000	0.000	0.000	0.000	0.000	0.000	0.000	0.000	0.000	120	461	4685	4621	1.214	Error	Error	3274	1411	0	0	3271	1350	0	0	0	0
2	19	6	"SUL2"	"YLR092W"	10100	15230	130	4040	4253	2038	113	129	114	99	98	0	6034	5915	2598	276	338	399	98	97	0	0	0	0	0	0	0	0	0	0	0	0	0	0	0	0	0	0	0	0.682	0.734	0.746	0.727	1.440	0.744	0.911	0.000	0.000	0.000	0.000	0.000	0.000	0.000	0.000	0.000	0.000	0.000	0.000	0.000	0.000	120	495	9685	9779	-0.552	Error	Error	3927	5758	0	0	4140	5639	0	0	0	0
2	20	6	""	"YLR031W"	10300	15230	130	2634	2369	760	111	127	110	100	98	0	1497	1425	446	279	326	339	91	84	0	0	0	0	0	0	0	0	0	0	0	0	0	0	0	0	0	0	0	2.071	1.970	1.980	2.024	1.522	2.004	0.646	0.000	0.000	0.000	0.000	0.000	0.000	0.000	0.000	0.000	0.000	0.000	0.000	0.000	0.000	120	552	3741	3404	1.051	Error	Error	2523	1218	0	0	2258	1146	0	0	0	0
2	21	6	""	"YLR062C"	10490	15230	130	1498	1368	442	112	125	93	97	96	0	1436	1401	488	273	298	145	94	90	0	0	0	0	0	0	0	0	0	0	0	0	0	0	0	0	0	0	0	1.192	1.113	1.118	1.091	1.702	1.093	0.813	0.000	0.000	0.000	0.000	0.000	0.000	0.000	0.000	0.000	0.000	0.000	0.000	0.000	0.000	120	523	2549	2384	0.253	Error	Error	1386	1163	0	0	1256	1128	0	0	0	0
2	22	6	"GIS3"	"YLR094C"	10680	15240	120	3526	3395	1599	124	131	59	99	98	0	2022	1939	860	288	312	144	90	88	0	0	0	0	0	0	0	0	0	0	0	0	0	0	0	0	0	0	0	1.962	1.981	1.913	1.962	1.647	1.971	0.875	0.000	0.000	0.000	0.000	0.000	0.000	0.000	0.000	0.000	0.000	0.000	0.000	0.000	0.000	120	578	5136	4922	0.972	Error	Error	3402	1734	0	0	3271	1651	0	0	0	0
2	1	7	""	"YLR400W"	6680	15420	130	2405	2230	717	80	122	303	96	93	0	930	910	283	237	330	812	31	0	0	0	0	0	0	0	0	0	0	0	0	0	0	0	0	0	0	0	0	3.355	3.195	3.257	3.252	1.580	3.237	0.807	0.000	0.000	0.000	0.000	0.000	0.000	0.000	0.000	0.000	0.000	0.000	0.000	0.000	0.000	120	699	3018	2823	1.746	Error	Error	2325	693	0	0	2150	673	0	0	0	0
2	2	7	"sen1"	"YLR430W"	6890	15420	90	183	194	61	88	106	133	25	3	0	405	428	148	245	259	115	65	28	0	0	0	0	0	0	0	0	0	0	0	0	0	0	0	0	0	0	0	0.594	0.579	0.654	0.635	2.580	0.322	0.318	0.000	0.000	0.000	0.000	0.000	0.000	0.000	0.000	0.000	0.000	0.000	0.000	0.000	0.000	52	366	255	289	-0.752	Error	Error	95	160	0	0	106	183	0	0	0	0
2	3	7	"PAU4"	"YLR461W"	7060	15420	130	5331	6706	5147	85	97	71	100	97	0	8354	9064	6899	241	278	236	98	95	0	0	0	0	0	0	0	0	0	0	0	0	0	0	0	0	0	0	0	0.647	0.750	0.773	0.766	1.880	0.739	0.938	0.000	0.000	0.000	0.000	0.000	0.000	0.000	0.000	0.000	0.000	0.000	0.000	0.000	0.000	120	514	13359	15444	-0.629	Error	Error	5246	8113	0	0	6621	8823	0	0	0	0
2	4	7	""	"YLR402W"	7260	15420	130	2549	2379	1001	80	98	109	100	100	0	963	953	306	239	275	228	95	76	0	0	0	0	0	0	0	0	0	0	0	0	0	0	0	0	0	0	0	3.410	3.220	3.293	3.132	1.664	3.319	0.644	0.000	0.000	0.000	0.000	0.000	0.000	0.000	0.000	0.000	0.000	0.000	0.000	0.000	0.000	120	566	3193	3013	1.770	Error	Error	2469	724	0	0	2299	714	0	0	0	0
2	5	7	""	"YLR432W"	7460	15430	140	8503	8568	4228	91	119	159	100	99	0	14054	13995	6408	250	296	276	98	97	0	0	0	0	0	0	0	0	0	0	0	0	0	0	0	0	0	0	0	0.609	0.617	0.618	0.618	1.605	0.619	0.924	0.000	0.000	0.000	0.000	0.000	0.000	0.000	0.000	0.000	0.000	0.000	0.000	0.000	0.000	156	550	22216	22222	-0.715	Error	Error	8412	13804	0	0	8477	13745	0	0	0	0
2	6	7	""	"YLR463C"	7650	15430	140	15169	13917	5758	97	109	58	100	100	0	8675	8174	3161	248	266	91	98	98	0	0	0	0	0	0	0	0	0	0	0	0	0	0	0	0	0	0	0	1.789	1.744	1.749	1.754	1.689	1.811	0.912	0.000	0.000	0.000	0.000	0.000	0.000	0.000	0.000	0.000	0.000	0.000	0.000	0.000	0.000	156	465	23499	21746	0.839	Error	Error	15072	8427	0	0	13820	7926	0	0	0	0
2	7	7	""	"YLR404W"	7840	15430	140	2352	2371	1012	91	133	212	98	96	0	3399	3266	1360	253	294	231	97	96	0	0	0	0	0	0	0	0	0	0	0	0	0	0	0	0	0	0	0	0.719	0.757	0.749	0.779	1.591	0.732	0.911	0.000	0.000	0.000	0.000	0.000	0.000	0.000	0.000	0.000	0.000	0.000	0.000	0.000	0.000	156	565	5407	5293	-0.477	Error	Error	2261	3146	0	0	2280	3013	0	0	0	0
2	8	7	""	"YLR434C"	8040	15440	110	1912	1779	644	96	132	161	96	95	0	2667	2504	908	261	312	286	95	93	0	0	0	0	0	0	0	0	0	0	0	0	0	0	0	0	0	0	0	0.755	0.750	0.758	0.741	1.421	0.712	0.883	0.000	0.000	0.000	0.000	0.000	0.000	0.000	0.000	0.000	0.000	0.000	0.000	0.000	0.000	80	468	4222	3926	-0.406	Error	Error	1816	2406	0	0	1683	2243	0	0	0	0
2	9	7	""	"YLR465C"	8210	15440	110	14575	13173	5450	107	371	1498	98	92	0	8337	7669	3065	274	475	1040	97	92	0	0	0	0	0	0	0	0	0	0	0	0	0	0	0	0	0	0	0	1.794	1.767	1.786	1.796	1.510	1.766	0.908	0.000	0.000	0.000	0.000	0.000	0.000	0.000	0.000	0.000	0.000	0.000	0.000	0.000	0.000	80	497	22531	20461	0.843	Error	Error	14468	8063	0	0	13066	7395	0	0	0	0
2	10	7	"RPL31B"	"YLR406C"	8420	15440	110	434	455	178	99	303	1400	0	0	0	687	696	319	262	418	981	1	1	0	0	0	0	0	0	0	0	0	0	0	0	0	0	0	0	0	0	0	0.788	0.820	0.861	0.856	1.936	0.625	0.599	0.000	0.000	0.000	0.000	0.000	0.000	0.000	0.000	0.000	0.000	0.000	0.000	0.000	0.000	80	510	760	790	-0.343	Error	Error	335	425	0	0	356	434	0	0	0	0
2	11	7	"ECM30"	"YLR436C"	8620	15430	140	2486	3048	2004	99	185	512	96	90	0	2781	3032	1694	260	319	377	96	92	0	0	0	0	0	0	0	0	0	0	0	0	0	0	0	0	0	0	0	0.947	1.064	1.042	1.067	1.571	1.132	0.856	0.000	0.000	0.000	0.000	0.000	0.000	0.000	0.000	0.000	0.000	0.000	0.000	0.000	0.000	156	607	4908	5721	-0.079	Error	Error	2387	2521	0	0	2949	2772	0	0	0	0
2	12	7	"YRF1-5"	"YLR467W"	8800	15450	110	12567	10866	6579	112	259	688	93	90	0	10518	8790	5144	267	358	434	91	90	0	0	0	0	0	0	0	0	0	0	0	0	0	0	0	0	0	0	0	1.215	1.262	1.202	1.285	1.612	1.279	0.855	0.000	0.000	0.000	0.000	0.000	0.000	0.000	0.000	0.000	0.000	0.000	0.000	0.000	0.000	80	443	22706	19277	0.281	Error	Error	12455	10251	0	0	10754	8523	0	0	0	0
2	13	7	""	"YMR160W"	9000	15430	130	6467	6040	2244	107	279	1051	96	92	0	5078	4698	1721	265	416	921	94	90	0	0	0	0	0	0	0	0	0	0	0	0	0	0	0	0	0	0	0	1.321	1.338	1.332	1.381	1.434	1.323	0.909	0.000	0.000	0.000	0.000	0.000	0.000	0.000	0.000	0.000	0.000	0.000	0.000	0.000	0.000	120	636	11173	10366	0.402	Error	Error	6360	4813	0	0	5933	4433	0	0	0	0
2	14	7	"SGS1"	"YMR190C"	9170	15440	90	297	305	96	110	122	60	90	80	0	560	598	253	273	292	167	76	40	0	0	0	0	0	0	0	0	0	0	0	0	0	0	0	0	0	0	0	0.652	0.600	0.680	0.645	2.155	0.377	0.399	0.000	0.000	0.000	0.000	0.000	0.000	0.000	0.000	0.000	0.000	0.000	0.000	0.000	0.000	52	351	474	520	-0.618	Error	Error	187	287	0	0	195	325	0	0	0	0
2	15	7	"ERG8"	"YMR220W"	9370	15440	130	6175	5291	2630	108	116	46	98	98	0	12183	10357	5344	292	316	334	90	89	0	0	0	0	0	0	0	0	0	0	0	0	0	0	0	0	0	0	0	0.510	0.515	0.525	0.551	1.680	0.501	0.912	0.000	0.000	0.000	0.000	0.000	0.000	0.000	0.000	0.000	0.000	0.000	0.000	0.000	0.000	120	584	17958	15248	-0.971	Error	Error	6067	11891	0	0	5183	10065	0	0	0	0
2	16	7	""	"YMR162C"	9560	15440	130	266	255	108	104	116	119	67	20	0	725	704	367	287	315	251	70	43	0	0	0	0	0	0	0	0	0	0	0	0	0	0	0	0	0	0	0	0.370	0.362	0.361	0.352	2.088	0.255	0.565	0.000	0.000	0.000	0.000	0.000	0.000	0.000	0.000	0.000	0.000	0.000	0.000	0.000	0.000	120	518	600	568	-1.435	Error	Error	162	438	0	0	151	417	0	0	0	0
2	17	7	""	"YMR192W"	9750	15430	130	4424	4360	2228	104	110	47	100	97	0	2596	2424	1225	282	297	143	89	87	0	0	0	0	0	0	0	0	0	0	0	0	0	0	0	0	0	0	0	1.867	1.987	1.955	2.104	1.650	1.957	0.879	0.000	0.000	0.000	0.000	0.000	0.000	0.000	0.000	0.000	0.000	0.000	0.000	0.000	0.000	120	488	6634	6398	0.901	Error	Error	4320	2314	0	0	4256	2142	0	0	0	0
2	18	7	""	"YMR222C"	9920	15420	150	136	163	113	108	119	78	25	10	0	301	355	213	287	304	145	23	8	0	0	0	0	0	0	0	0	0	0	0	0	0	0	0	0	0	0	0	2.000	0.809	0.502	0.520	3.292	0.308	0.387	0.000	0.000	0.000	0.000	0.000	0.000	0.000	0.000	0.000	0.000	0.000	0.000	0.000	0.000	156	564	42	123	1.000	Error	Error	28	14	0	0	55	68	0	0	-50	0
2	19	7	"MSS11"	"YMR164C"	10110	15420	150	224	237	100	111	124	98	54	22	0	389	424	174	297	334	329	8	1	0	0	0	0	0	0	0	0	0	0	0	0	0	0	0	0	0	0	0	1.228	0.992	0.843	0.930	3.034	0.370	0.333	0.000	0.000	0.000	0.000	0.000	0.000	0.000	0.000	0.000	0.000	0.000	0.000	0.000	0.000	156	630	205	253	0.297	Error	Error	113	92	0	0	126	127	0	0	-50	0
2	20	7	"MRPL24"	"YMR193W"	10320	15430	130	3211	2774	1312	113	125	86	91	90	0	1906	1687	796	291	308	141	87	84	0	0	0	0	0	0	0	0	0	0	0	0	0	0	0	0	0	0	0	1.918	1.906	1.875	1.724	1.975	1.897	0.864	0.000	0.000	0.000	0.000	0.000	0.000	0.000	0.000	0.000	0.000	0.000	0.000	0.000	0.000	120	587	4713	4057	0.940	Error	Error	3098	1615	0	0	2661	1396	0	0	0	0
2	21	7	"MRE11"	"YMR224C"	10520	15440	130	688	651	365	119	127	57	87	81	0	1268	1216	701	283	306	224	80	77	0	0	0	0	0	0	0	0	0	0	0	0	0	0	0	0	0	0	0	0.578	0.570	0.524	0.529	1.950	0.499	0.769	0.000	0.000	0.000	0.000	0.000	0.000	0.000	0.000	0.000	0.000	0.000	0.000	0.000	0.000	120	570	1554	1465	-0.792	Error	Error	569	985	0	0	532	933	0	0	0	0
2	22	7	""	"YMR166C"	10710	15440	130	6202	5666	1715	127	134	51	100	100	0	3240	3059	882	290	306	104	99	98	0	0	0	0	0	0	0	0	0	0	0	0	0	0	0	0	0	0	0	2.059	2.000	2.025	2.030	1.406	2.038	0.914	0.000	0.000	0.000	0.000	0.000	0.000	0.000	0.000	0.000	0.000	0.000	0.000	0.000	0.000	120	633	9025	8308	1.042	Error	Error	6075	2950	0	0	5539	2769	0	0	0	0
2	1	8	"RPL36A"	"YMR194W"	6710	15620	140	1984	1903	697	82	94	111	98	96	0	1058	1024	361	244	260	101	94	92	0	0	0	0	0	0	0	0	0	0	0	0	0	0	0	0	0	0	0	2.337	2.335	2.326	2.389	1.639	2.352	0.832	0.000	0.000	0.000	0.000	0.000	0.000	0.000	0.000	0.000	0.000	0.000	0.000	0.000	0.000	156	720	2716	2601	1.224	Error	Error	1902	814	0	0	1821	780	0	0	0	0
2	2	8	""	"YMR226C"	6900	15620	130	3553	3477	1476	85	92	67	100	98	0	2371	2263	913	250	267	114	95	94	0	0	0	0	0	0	0	0	0	0	0	0	0	0	0	0	0	0	0	1.635	1.685	1.731	1.729	1.648	1.732	0.894	0.000	0.000	0.000	0.000	0.000	0.000	0.000	0.000	0.000	0.000	0.000	0.000	0.000	0.000	120	468	5589	5405	0.709	Error	Error	3468	2121	0	0	3392	2013	0	0	0	0
2	3	8	""	"YNL207W"	7070	15610	150	141	145	67	92	110	98	21	3	0	316	330	122	251	294	230	10	0	0	0	0	0	0	0	0	0	0	0	0	0	0	0	0	0	0	0	0	0.754	0.671	0.506	0.551	2.689	0.431	0.517	0.000	0.000	0.000	0.000	0.000	0.000	0.000	0.000	0.000	0.000	0.000	0.000	0.000	0.000	156	555	114	132	-0.408	Error	Error	49	65	0	0	53	79	0	0	-50	0
2	4	8	"lap3"	"YNL239W"	7280	15620	140	3188	3063	1020	83	101	104	100	98	0	1271	1279	456	246	268	114	95	94	0	0	0	0	0	0	0	0	0	0	0	0	0	0	0	0	0	0	0	3.029	2.885	2.918	2.981	1.439	2.894	0.854	0.000	0.000	0.000	0.000	0.000	0.000	0.000	0.000	0.000	0.000	0.000	0.000	0.000	0.000	156	562	4130	4013	1.599	Error	Error	3105	1025	0	0	2980	1033	0	0	0	0
2	5	8	"bni1"	"YNL271C"	7480	15620	130	255	259	95	78	83	36	95	90	0	431	453	192	242	252	98	72	46	0	0	0	0	0	0	0	0	0	0	0	0	0	0	0	0	0	0	0	0.937	0.858	0.826	0.916	2.369	0.502	0.420	0.000	0.000	0.000	0.000	0.000	0.000	0.000	0.000	0.000	0.000	0.000	0.000	0.000	0.000	120	450	366	392	-0.095	Error	Error	177	189	0	0	181	211	0	0	0	0
2	6	8	"SSB2"	"YNL209W"	7660	15620	130	3983	3935	1674	80	86	40	100	99	0	3838	3849	1545	239	249	91	98	97	0	0	0	0	0	0	0	0	0	0	0	0	0	0	0	0	0	0	0	1.084	1.068	1.063	1.069	1.411	1.043	0.904	0.000	0.000	0.000	0.000	0.000	0.000	0.000	0.000	0.000	0.000	0.000	0.000	0.000	0.000	120	441	7502	7465	0.117	Error	Error	3903	3599	0	0	3855	3610	0	0	0	0
2	7	8	"zwf1"	"YNL241C"	7850	15620	140	2300	2186	884	79	90	61	99	98	0	7321	6843	2823	241	258	106	98	98	0	0	0	0	0	0	0	0	0	0	0	0	0	0	0	0	0	0	0	0.314	0.319	0.314	0.329	1.609	0.304	0.914	0.000	0.000	0.000	0.000	0.000	0.000	0.000	0.000	0.000	0.000	0.000	0.000	0.000	0.000	156	550	9301	8709	-1.673	Error	Error	2221	7080	0	0	2107	6602	0	0	0	0
2	8	8	"TOF1"	"YNL273W"	8050	15630	130	391	415	261	79	88	48	94	89	0	904	1009	651	247	257	111	87	85	0	0	0	0	0	0	0	0	0	0	0	0	0	0	0	0	0	0	0	0.475	0.441	0.453	0.462	2.241	0.384	0.767	0.000	0.000	0.000	0.000	0.000	0.000	0.000	0.000	0.000	0.000	0.000	0.000	0.000	0.000	120	468	969	1098	-1.074	Error	Error	312	657	0	0	336	762	0	0	0	0
2	9	8	""	"YNL211C"	8220	15620	130	1608	1451	532	86	207	1063	77	0	0	3224	2934	1097	255	366	800	89	82	0	0	0	0	0	0	0	0	0	0	0	0	0	0	0	0	0	0	0	0.513	0.510	0.514	0.506	1.394	0.492	0.915	0.000	0.000	0.000	0.000	0.000	0.000	0.000	0.000	0.000	0.000	0.000	0.000	0.000	0.000	120	494	4491	4044	-0.964	Error	Error	1522	2969	0	0	1365	2679	0	0	0	0
2	10	8	"SLA2"	"YNL243W"	8410	15630	130	3542	3798	2079	92	98	40	100	100	0	1629	1704	791	258	281	190	99	94	0	0	0	0	0	0	0	0	0	0	0	0	0	0	0	0	0	0	0	2.516	2.563	2.525	2.578	1.465	2.679	0.841	0.000	0.000	0.000	0.000	0.000	0.000	0.000	0.000	0.000	0.000	0.000	0.000	0.000	0.000	120	538	4821	5152	1.331	Error	Error	3450	1371	0	0	3706	1446	0	0	0	0
2	11	8	""	"YNL275W"	8600	15620	130	4556	4302	1378	94	121	218	99	98	0	5541	5178	1750	257	309	449	98	95	0	0	0	0	0	0	0	0	0	0	0	0	0	0	0	0	0	0	0	0.844	0.855	0.865	0.873	1.449	0.813	0.930	0.000	0.000	0.000	0.000	0.000	0.000	0.000	0.000	0.000	0.000	0.000	0.000	0.000	0.000	120	551	9746	9129	-0.244	Error	Error	4462	5284	0	0	4208	4921	0	0	0	0
2	12	8	""	"YNL213C"	8790	15620	130	2630	2467	877	99	130	229	98	95	0	2636	2464	940	257	321	467	91	89	0	0	0	0	0	0	0	0	0	0	0	0	0	0	0	0	0	0	0	1.064	1.073	1.066	1.111	1.443	0.993	0.857	0.000	0.000	0.000	0.000	0.000	0.000	0.000	0.000	0.000	0.000	0.000	0.000	0.000	0.000	120	515	4910	4575	0.089	Error	Error	2531	2379	0	0	2368	2207	0	0	0	0
2	13	8	""	"YNL245C"	8990	15620	130	2025	1816	699	99	106	50	100	95	0	2035	1957	742	260	274	127	95	93	0	0	0	0	0	0	0	0	0	0	0	0	0	0	0	0	0	0	0	1.085	1.012	1.006	1.014	1.435	0.997	0.894	0.000	0.000	0.000	0.000	0.000	0.000	0.000	0.000	0.000	0.000	0.000	0.000	0.000	0.000	120	555	3701	3414	0.118	Error	Error	1926	1775	0	0	1717	1697	0	0	0	0
2	14	8	"met2"	"YNL277W"	9180	15630	130	4293	4264	2148	100	112	73	100	99	0	3273	3027	1405	267	282	107	94	92	0	0	0	0	0	0	0	0	0	0	0	0	0	0	0	0	0	0	0	1.395	1.509	1.491	1.552	1.663	1.515	0.888	0.000	0.000	0.000	0.000	0.000	0.000	0.000	0.000	0.000	0.000	0.000	0.000	0.000	0.000	120	569	7199	6924	0.480	Error	Error	4193	3006	0	0	4164	2760	0	0	0	0
2	15	8	"ALG6"	"YOR002W"	9370	15620	130	4617	4223	1464	103	117	80	100	100	0	24429	23148	7352	289	374	851	100	100	0	0	0	0	0	0	0	0	0	0	0	0	0	0	0	0	0	0	0	0.187	0.180	0.184	0.176	1.279	0.173	0.925	0.000	0.000	0.000	0.000	0.000	0.000	0.000	0.000	0.000	0.000	0.000	0.000	0.000	0.000	120	484	28654	26979	-2.419	Error	Error	4514	24140	0	0	4120	22859	0	0	0	0
2	16	8	"DHS1"	"YOR033C"	9550	15620	140	5102	5085	1978	103	115	59	100	100	0	12412	11887	4482	290	378	840	98	96	0	0	0	0	0	0	0	0	0	0	0	0	0	0	0	0	0	0	0	0.412	0.430	0.433	0.452	1.681	0.412	0.907	0.000	0.000	0.000	0.000	0.000	0.000	0.000	0.000	0.000	0.000	0.000	0.000	0.000	0.000	156	502	17121	16579	-1.278	Error	Error	4999	12122	0	0	4982	11597	0	0	0	0
2	17	8	"CYT1"	"YOR065W"	9730	15620	130	3447	3298	1211	103	121	140	96	96	0	2016	1866	686	273	303	186	94	91	0	0	0	0	0	0	0	0	0	0	0	0	0	0	0	0	0	0	0	1.919	2.006	1.980	1.971	1.761	2.006	0.856	0.000	0.000	0.000	0.000	0.000	0.000	0.000	0.000	0.000	0.000	0.000	0.000	0.000	0.000	120	513	5087	4788	0.940	Error	Error	3344	1743	0	0	3195	1593	0	0	0	0
2	18	8	""	"YOR004W"	9930	15620	130	3383	3094	1016	110	125	133	100	99	0	26077	24532	7926	289	313	180	100	100	0	0	0	0	0	0	0	0	0	0	0	0	0	0	0	0	0	0	0	0.127	0.123	0.122	0.121	1.254	0.116	0.917	0.000	0.000	0.000	0.000	0.000	0.000	0.000	0.000	0.000	0.000	0.000	0.000	0.000	0.000	120	571	29061	27227	-2.978	Error	Error	3273	25788	0	0	2984	24243	0	0	0	0
2	19	8	"SHE4"	"YOR035C"	10130	15620	130	4793	4782	2164	116	121	49	100	100	0	2604	2531	950	286	300	139	99	99	0	0	0	0	0	0	0	0	0	0	0	0	0	0	0	0	0	0	0	2.018	2.078	2.055	2.062	1.350	2.183	0.897	0.000	0.000	0.000	0.000	0.000	0.000	0.000	0.000	0.000	0.000	0.000	0.000	0.000	0.000	120	537	6995	6911	1.013	Error	Error	4677	2318	0	0	4666	2245	0	0	0	0
2	20	8	"alg8"	"YOR067C"	10310	15620	130	5508	5252	1967	124	131	59	100	100	0	10934	10259	3452	285	320	326	99	98	0	0	0	0	0	0	0	0	0	0	0	0	0	0	0	0	0	0	0	0.506	0.514	0.519	0.506	1.360	0.501	0.906	0.000	0.000	0.000	0.000	0.000	0.000	0.000	0.000	0.000	0.000	0.000	0.000	0.000	0.000	120	497	16033	15102	-0.984	Error	Error	5384	10649	0	0	5128	9974	0	0	0	0
2	21	8	""	"YOR006C"	10490	15620	130	5616	5085	1649	122	142	169	100	99	0	8268	7606	2412	287	368	589	98	95	0	0	0	0	0	0	0	0	0	0	0	0	0	0	0	0	0	0	0	0.688	0.678	0.676	0.681	1.333	0.656	0.915	0.000	0.000	0.000	0.000	0.000	0.000	0.000	0.000	0.000	0.000	0.000	0.000	0.000	0.000	120	534	13475	12282	-0.539	Error	Error	5494	7981	0	0	4963	7319	0	0	0	0
2	22	8	"cyc2"	"YOR037W"	10700	15620	130	6409	6110	2117	117	140	194	100	100	0	6691	6550	2158	285	357	534	100	98	0	0	0	0	0	0	0	0	0	0	0	0	0	0	0	0	0	0	0	0.982	0.957	0.944	0.949	1.347	0.935	0.909	0.000	0.000	0.000	0.000	0.000	0.000	0.000	0.000	0.000	0.000	0.000	0.000	0.000	0.000	120	654	12698	12258	-0.026	Error	Error	6292	6406	0	0	5993	6265	0	0	0	0
2	1	9	"VPS5"	"YOR069W"	6720	15810	140	2776	2482	1029	94	98	36	98	98	0	11344	10154	3973	265	277	86	99	98	0	0	0	0	0	0	0	0	0	0	0	0	0	0	0	0	0	0	0	0.242	0.241	0.242	0.240	1.673	0.240	0.927	0.000	0.000	0.000	0.000	0.000	0.000	0.000	0.000	0.000	0.000	0.000	0.000	0.000	0.000	156	595	13761	12277	-2.046	Error	Error	2682	11079	0	0	2388	9889	0	0	0	0
2	2	9	"SLG1"	"YOR008C"	6900	15810	140	4684	4666	1915	84	96	73	99	99	0	4616	4430	1624	247	271	121	100	98	0	0	0	0	0	0	0	0	0	0	0	0	0	0	0	0	0	0	0	1.053	1.095	1.124	1.071	1.414	1.117	0.928	0.000	0.000	0.000	0.000	0.000	0.000	0.000	0.000	0.000	0.000	0.000	0.000	0.000	0.000	156	396	8969	8765	0.074	Error	Error	4600	4369	0	0	4582	4183	0	0	0	0
2	3	9	"CKB2"	"YOR039W"	7070	15810	140	3167	2738	1361	92	105	86	97	93	0	1435	1301	785	256	282	134	80	79	0	0	0	0	0	0	0	0	0	0	0	0	0	0	0	0	0	0	0	2.608	2.532	2.545	2.772	1.793	2.297	0.816	0.000	0.000	0.000	0.000	0.000	0.000	0.000	0.000	0.000	0.000	0.000	0.000	0.000	0.000	156	446	4254	3691	1.383	Error	Error	3075	1179	0	0	2646	1045	0	0	0	0
2	4	9	""	"YOR071C"	7270	15810	140	4386	4207	2714	91	101	62	99	98	0	3202	3144	2071	264	288	117	87	86	0	0	0	0	0	0	0	0	0	0	0	0	0	0	0	0	0	0	0	1.462	1.429	1.395	1.546	1.831	1.394	0.872	0.000	0.000	0.000	0.000	0.000	0.000	0.000	0.000	0.000	0.000	0.000	0.000	0.000	0.000	156	475	7233	6996	0.548	Error	Error	4295	2938	0	0	4116	2880	0	0	0	0
2	5	9	"ATF1"	"YOR377W"	7460	15810	140	4295	3934	1956	82	88	35	98	98	0	4990	4524	2301	254	264	101	89	88	0	0	0	0	0	0	0	0	0	0	0	0	0	0	0	0	0	0	0	0.890	0.902	0.913	1.004	2.108	0.883	0.914	0.000	0.000	0.000	0.000	0.000	0.000	0.000	0.000	0.000	0.000	0.000	0.000	0.000	0.000	156	435	8949	8122	-0.169	Error	Error	4213	4736	0	0	3852	4270	0	0	0	0
2	6	9	"HST2"	"YPL015C"	7640	15810	140	3240	3147	1177	80	84	35	100	100	0	4871	4584	1875	248	252	91	95	94	0	0	0	0	0	0	0	0	0	0	0	0	0	0	0	0	0	0	0	0.684	0.707	0.698	0.778	1.879	0.673	0.900	0.000	0.000	0.000	0.000	0.000	0.000	0.000	0.000	0.000	0.000	0.000	0.000	0.000	0.000	156	430	7783	7403	-0.549	Error	Error	3160	4623	0	0	3067	4336	0	0	0	0
2	7	9	""	"YPL047W"	7810	15810	130	1507	1375	487	79	87	62	100	97	0	848	819	311	250	262	109	90	88	0	0	0	0	0	0	0	0	0	0	0	0	0	0	0	0	0	0	0	2.388	2.278	2.182	2.260	1.568	2.186	0.750	0.000	0.000	0.000	0.000	0.000	0.000	0.000	0.000	0.000	0.000	0.000	0.000	0.000	0.000	120	462	2026	1865	1.256	Error	Error	1428	598	0	0	1296	569	0	0	0	0
2	8	9	""	"YOR379C"	8020	15810	130	279	295	120	79	89	65	94	79	0	445	478	239	249	266	123	68	34	0	0	0	0	0	0	0	0	0	0	0	0	0	0	0	0	0	0	0	1.020	0.943	0.986	1.082	2.705	0.541	0.412	0.000	0.000	0.000	0.000	0.000	0.000	0.000	0.000	0.000	0.000	0.000	0.000	0.000	0.000	120	486	396	445	0.029	Error	Error	200	196	0	0	216	229	0	0	0	0
2	9	9	""	"YPL017C"	8190	15810	140	3084	3004	1176	84	91	43	100	100	0	1779	1699	609	254	271	168	97	94	0	0	0	0	0	0	0	0	0	0	0	0	0	0	0	0	0	0	0	1.967	2.021	1.979	2.050	1.451	2.015	0.884	0.000	0.000	0.000	0.000	0.000	0.000	0.000	0.000	0.000	0.000	0.000	0.000	0.000	0.000	156	483	4525	4365	0.976	Error	Error	3000	1525	0	0	2920	1445	0	0	0	0
2	10	9	"DIG1"	"YPL049C"	8390	15810	140	3476	3532	1497	94	101	46	100	100	0	1829	1863	716	248	272	166	95	93	0	0	0	0	0	0	0	0	0	0	0	0	0	0	0	0	0	0	0	2.139	2.129	2.126	2.142	1.424	2.189	0.878	0.000	0.000	0.000	0.000	0.000	0.000	0.000	0.000	0.000	0.000	0.000	0.000	0.000	0.000	156	587	4963	5053	1.097	Error	Error	3382	1581	0	0	3438	1615	0	0	0	0
2	11	9	"FRE3"	"YOR381W"	8600	15820	100	391	408	185	90	98	46	95	91	0	547	585	245	251	260	83	91	78	0	0	0	0	0	0	0	0	0	0	0	0	0	0	0	0	0	0	0	1.017	0.952	0.990	0.996	2.043	0.831	0.606	0.000	0.000	0.000	0.000	0.000	0.000	0.000	0.000	0.000	0.000	0.000	0.000	0.000	0.000	80	397	597	652	0.024	Error	Error	301	296	0	0	318	334	0	0	0	0
2	12	9	""	"YPL019C"	8770	15810	140	3245	3547	1758	95	120	212	99	98	0	2177	2237	1098	260	312	424	91	86	0	0	0	0	0	0	0	0	0	0	0	0	0	0	0	0	0	0	0	1.643	1.746	1.707	1.810	1.587	1.730	0.889	0.000	0.000	0.000	0.000	0.000	0.000	0.000	0.000	0.000	0.000	0.000	0.000	0.000	0.000	156	564	5067	5429	0.717	Error	Error	3150	1917	0	0	3452	1977	0	0	0	0
2	13	9	"ARL3"	"YPL051W"	8960	15810	130	2645	2488	1220	102	107	45	95	95	0	5458	4967	2523	263	283	119	94	93	0	0	0	0	0	0	0	0	0	0	0	0	0	0	0	0	0	0	0	0.490	0.507	0.486	0.502	1.474	0.492	0.911	0.000	0.000	0.000	0.000	0.000	0.000	0.000	0.000	0.000	0.000	0.000	0.000	0.000	0.000	120	518	7738	7090	-1.031	Error	Error	2543	5195	0	0	2386	4704	0	0	0	0
2	14	9	""	"YOR383C"	9150	15810	130	3463	3181	1293	107	120	92	98	97	0	4699	4397	1971	278	301	154	94	93	0	0	0	0	0	0	0	0	0	0	0	0	0	0	0	0	0	0	0	0.759	0.746	0.739	0.770	1.706	0.694	0.891	0.000	0.000	0.000	0.000	0.000	0.000	0.000	0.000	0.000	0.000	0.000	0.000	0.000	0.000	120	542	7777	7193	-0.398	Error	Error	3356	4421	0	0	3074	4119	0	0	0	0
2	15	9	"ECM23"	"YPL021W"	9360	15810	130	2002	1784	697	106	122	97	98	95	0	5613	5170	1983	293	326	198	97	95	0	0	0	0	0	0	0	0	0	0	0	0	0	0	0	0	0	0	0	0.356	0.344	0.347	0.348	1.491	0.323	0.884	0.000	0.000	0.000	0.000	0.000	0.000	0.000	0.000	0.000	0.000	0.000	0.000	0.000	0.000	120	567	7216	6555	-1.488	Error	Error	1896	5320	0	0	1678	4877	0	0	0	0
2	16	9	"KTR6"	"YPL053C"	9540	15810	130	2603	2550	975	101	111	51	100	100	0	1868	1864	658	285	310	164	99	95	0	0	0	0	0	0	0	0	0	0	0	0	0	0	0	0	0	0	0	1.581	1.551	1.549	1.582	1.407	1.564	0.867	0.000	0.000	0.000	0.000	0.000	0.000	0.000	0.000	0.000	0.000	0.000	0.000	0.000	0.000	120	513	4085	4028	0.660	Error	Error	2502	1583	0	0	2449	1579	0	0	0	0
2	17	9	""	"YPR078C"	9740	15810	130	7456	6929	2881	105	119	112	100	98	0	2572	2418	924	271	292	137	95	95	0	0	0	0	0	0	0	0	0	0	0	0	0	0	0	0	0	0	0	3.195	3.178	3.159	3.143	1.355	3.255	0.870	0.000	0.000	0.000	0.000	0.000	0.000	0.000	0.000	0.000	0.000	0.000	0.000	0.000	0.000	120	575	9652	8971	1.676	Error	Error	7351	2301	0	0	6824	2147	0	0	0	0
2	18	9	"RPC40"	"YPR110C"	9930	15810	130	5048	4522	1486	109	124	88	100	100	0	6562	6252	2097	279	322	343	100	99	0	0	0	0	0	0	0	0	0	0	0	0	0	0	0	0	0	0	0	0.786	0.739	0.746	0.745	1.287	0.717	0.907	0.000	0.000	0.000	0.000	0.000	0.000	0.000	0.000	0.000	0.000	0.000	0.000	0.000	0.000	120	567	11222	10386	-0.347	Error	Error	4939	6283	0	0	4413	5973	0	0	0	0
2	19	9	""	"YPR139C"	10120	15810	130	3596	3323	965	114	126	86	99	99	0	2819	2664	773	278	319	349	97	95	0	0	0	0	0	0	0	0	0	0	0	0	0	0	0	0	0	0	0	1.370	1.345	1.366	1.347	1.369	1.316	0.831	0.000	0.000	0.000	0.000	0.000	0.000	0.000	0.000	0.000	0.000	0.000	0.000	0.000	0.000	120	525	6023	5595	0.455	Error	Error	3482	2541	0	0	3209	2386	0	0	0	0
2	20	9	"tef1"	"YPR080W"	10310	15810	140	6394	5811	1791	114	120	51	100	100	0	4254	3952	1410	271	299	293	96	96	0	0	0	0	0	0	0	0	0	0	0	0	0	0	0	0	0	0	0	1.577	1.548	1.490	1.651	1.696	1.515	0.899	0.000	0.000	0.000	0.000	0.000	0.000	0.000	0.000	0.000	0.000	0.000	0.000	0.000	0.000	156	571	10263	9378	0.657	Error	Error	6280	3983	0	0	5697	3681	0	0	0	0
2	21	9	""	"YPR112C"	10510	15810	130	5425	5587	2380	107	120	149	100	100	0	7949	8058	3271	268	308	396	100	98	0	0	0	0	0	0	0	0	0	0	0	0	0	0	0	0	0	0	0	0.692	0.703	0.707	0.708	1.278	0.693	0.906	0.000	0.000	0.000	0.000	0.000	0.000	0.000	0.000	0.000	0.000	0.000	0.000	0.000	0.000	120	562	12999	13270	-0.530	Error	Error	5318	7681	0	0	5480	7790	0	0	0	0
2	22	9	"kar3"	"YPR141C"	10700	15810	130	339	335	118	102	121	161	70	21	0	623	606	221	271	299	241	68	18	0	0	0	0	0	0	0	0	0	0	0	0	0	0	0	0	0	0	0	0.673	0.696	0.663	0.678	1.785	0.508	0.602	0.000	0.000	0.000	0.000	0.000	0.000	0.000	0.000	0.000	0.000	0.000	0.000	0.000	0.000	120	684	589	568	-0.571	Error	Error	237	352	0	0	233	335	0	0	0	0
2	1	10	"DIB1"	"YPR082C"	6700	16000	140	2706	2499	849	100	101	36	99	99	0	1854	1761	620	262	272	86	96	94	0	0	0	0	0	0	0	0	0	0	0	0	0	0	0	0	0	0	0	1.637	1.600	1.628	1.649	1.487	1.558	0.891	0.000	0.000	0.000	0.000	0.000	0.000	0.000	0.000	0.000	0.000	0.000	0.000	0.000	0.000	156	671	4198	3898	0.711	Error	Error	2606	1592	0	0	2399	1499	0	0	0	0
2	2	10	""	"YPR114W"	6890	16000	140	4155	3805	1024	89	97	52	100	100	0	1535	1510	383	261	271	92	98	97	0	0	0	0	0	0	0	0	0	0	0	0	0	0	0	0	0	0	0	3.192	2.975	2.890	3.038	1.429	3.098	0.873	0.000	0.000	0.000	0.000	0.000	0.000	0.000	0.000	0.000	0.000	0.000	0.000	0.000	0.000	156	458	5340	4965	1.674	Error	Error	4066	1274	0	0	3716	1249	0	0	0	0
2	3	10	""	"YPR143W"	7090	16000	140	1870	1747	600	86	89	32	99	99	0	1694	1585	549	251	259	86	96	94	0	0	0	0	0	0	0	0	0	0	0	0	0	0	0	0	0	0	0	1.236	1.245	1.216	1.292	1.537	1.217	0.880	0.000	0.000	0.000	0.000	0.000	0.000	0.000	0.000	0.000	0.000	0.000	0.000	0.000	0.000	156	491	3227	2995	0.306	Error	Error	1784	1443	0	0	1661	1334	0	0	0	0
2	4	10	""	"YPR084W"	7280	16000	140	5491	4989	1474	87	91	33	100	100	0	10386	9864	2870	256	267	101	99	98	0	0	0	0	0	0	0	0	0	0	0	0	0	0	0	0	0	0	0	0.533	0.510	0.520	0.507	1.259	0.509	0.911	0.000	0.000	0.000	0.000	0.000	0.000	0.000	0.000	0.000	0.000	0.000	0.000	0.000	0.000	156	503	15534	14510	-0.907	Error	Error	5404	10130	0	0	4902	9608	0	0	0	0
2	5	10	""	"YPR116W"	7470	16000	140	2313	2100	738	84	89	34	100	100	0	1212	1149	398	257	265	93	94	92	0	0	0	0	0	0	0	0	0	0	0	0	0	0	0	0	0	0	0	2.334	2.260	2.162	2.334	1.576	2.240	0.860	0.000	0.000	0.000	0.000	0.000	0.000	0.000	0.000	0.000	0.000	0.000	0.000	0.000	0.000	156	492	3184	2908	1.223	Error	Error	2229	955	0	0	2016	892	0	0	0	0
2	6	10	"ASN1"	"YPR145W"	7660	16000	140	4212	4248	1285	77	81	33	100	100	0	5316	5357	1633	243	248	74	99	99	0	0	0	0	0	0	0	0	0	0	0	0	0	0	0	0	0	0	0	0.815	0.816	0.798	0.841	1.572	0.819	0.883	0.000	0.000	0.000	0.000	0.000	0.000	0.000	0.000	0.000	0.000	0.000	0.000	0.000	0.000	156	485	9208	9285	-0.295	Error	Error	4135	5073	0	0	4171	5114	0	0	0	0
2	7	10	""	"iYAL056W"	7850	16000	130	1731	1614	576	82	96	80	100	99	0	2994	2945	1084	250	285	240	98	95	0	0	0	0	0	0	0	0	0	0	0	0	0	0	0	0	0	0	0	0.601	0.568	0.578	0.576	1.393	0.543	0.916	0.000	0.000	0.000	0.000	0.000	0.000	0.000	0.000	0.000	0.000	0.000	0.000	0.000	0.000	120	503	4393	4227	-0.735	Error	Error	1649	2744	0	0	1532	2695	0	0	0	0
2	8	10	""	"iYAL051W"	8030	16000	120	566	528	285	90	102	69	85	80	0	2975	2770	1512	261	299	240	88	86	0	0	0	0	0	0	0	0	0	0	0	0	0	0	0	0	0	0	0	0.175	0.175	0.180	0.175	1.899	0.165	0.851	0.000	0.000	0.000	0.000	0.000	0.000	0.000	0.000	0.000	0.000	0.000	0.000	0.000	0.000	120	494	3190	2947	-2.511	Error	Error	476	2714	0	0	438	2509	0	0	0	0
2	9	10	""	"iYAL046C"	8230	16000	120	776	715	397	95	98	33	90	88	0	749	723	401	261	269	89	80	77	0	0	0	0	0	0	0	0	0	0	0	0	0	0	0	0	0	0	0	1.395	1.342	1.257	1.096	2.219	1.173	0.684	0.000	0.000	0.000	0.000	0.000	0.000	0.000	0.000	0.000	0.000	0.000	0.000	0.000	0.000	120	485	1169	1082	0.481	Error	Error	681	488	0	0	620	462	0	0	0	0
2	10	10	""	"iYAL031C"	8420	16000	120	1649	1484	660	92	98	40	99	99	0	1691	1564	680	258	281	217	90	83	0	0	0	0	0	0	0	0	0	0	0	0	0	0	0	0	0	0	0	1.087	1.066	1.080	1.122	1.641	0.977	0.828	0.000	0.000	0.000	0.000	0.000	0.000	0.000	0.000	0.000	0.000	0.000	0.000	0.000	0.000	120	500	2990	2698	0.120	Error	Error	1557	1433	0	0	1392	1306	0	0	0	0
2	11	10	""	"iYAL027W"	8610	16010	120	1203	1113	409	88	93	41	99	96	0	5167	5004	1948	253	272	130	99	96	0	0	0	0	0	0	0	0	0	0	0	0	0	0	0	0	0	0	0	0.227	0.216	0.222	0.223	1.468	0.202	0.895	0.000	0.000	0.000	0.000	0.000	0.000	0.000	0.000	0.000	0.000	0.000	0.000	0.000	0.000	120	498	6029	5776	-2.140	Error	Error	1115	4914	0	0	1025	4751	0	0	0	0
2	12	10	""	"iYAL023C"	8790	16000	130	2547	2263	1014	98	103	46	100	97	0	1361	1257	565	260	272	108	87	87	0	0	0	0	0	0	0	0	0	0	0	0	0	0	0	0	0	0	0	2.224	2.172	2.229	2.459	1.994	2.122	0.822	0.000	0.000	0.000	0.000	0.000	0.000	0.000	0.000	0.000	0.000	0.000	0.000	0.000	0.000	120	536	3550	3162	1.153	Error	Error	2449	1101	0	0	2165	997	0	0	0	0
2	13	10	""	"iYAL007C"	8990	16000	130	2960	2823	1302	102	107	44	100	100	0	9082	8422	3795	262	277	96	100	99	0	0	0	0	0	0	0	0	0	0	0	0	0	0	0	0	0	0	0	0.324	0.333	0.336	0.346	1.480	0.326	0.915	0.000	0.000	0.000	0.000	0.000	0.000	0.000	0.000	0.000	0.000	0.000	0.000	0.000	0.000	120	562	11678	10881	-1.626	Error	Error	2858	8820	0	0	2721	8160	0	0	0	0
2	14	10	""	"iYAL003W"	9180	16000	130	5245	4900	2257	110	121	90	100	100	0	7609	6852	3073	279	316	251	100	98	0	0	0	0	0	0	0	0	0	0	0	0	0	0	0	0	0	0	0	0.701	0.729	0.715	0.752	1.512	0.700	0.909	0.000	0.000	0.000	0.000	0.000	0.000	0.000	0.000	0.000	0.000	0.000	0.000	0.000	0.000	120	583	12465	11363	-0.513	Error	Error	5135	7330	0	0	4790	6573	0	0	0	0
2	15	10	""	"iYAR002W"	9380	16010	130	2372	2076	834	108	120	91	100	98	0	14818	13306	5599	289	325	245	100	100	0	0	0	0	0	0	0	0	0	0	0	0	0	0	0	0	0	0	0	0.156	0.151	0.155	0.154	1.419	0.142	0.883	0.000	0.000	0.000	0.000	0.000	0.000	0.000	0.000	0.000	0.000	0.000	0.000	0.000	0.000	120	556	16793	14985	-2.682	Error	Error	2264	14529	0	0	1968	13017	0	0	0	0
2	16	10	""	"itL(CAA)A"	9560	16000	130	6615	6062	1945	103	124	207	100	100	0	5479	5212	1517	276	324	347	100	99	0	0	0	0	0	0	0	0	0	0	0	0	0	0	0	0	0	0	0	1.252	1.207	1.185	1.199	1.310	1.205	0.920	0.000	0.000	0.000	0.000	0.000	0.000	0.000	0.000	0.000	0.000	0.000	0.000	0.000	0.000	120	531	11715	10895	0.324	Error	Error	6512	5203	0	0	5959	4936	0	0	0	0
2	17	10	""	"iYAR028W"	9750	16010	130	6303	5592	2779	100	125	198	99	96	0	4878	4338	1930	271	320	331	95	91	0	0	0	0	0	0	0	0	0	0	0	0	0	0	0	0	0	0	0	1.346	1.350	1.369	1.328	1.524	1.384	0.893	0.000	0.000	0.000	0.000	0.000	0.000	0.000	0.000	0.000	0.000	0.000	0.000	0.000	0.000	120	604	10810	9559	0.429	Error	Error	6203	4607	0	0	5492	4067	0	0	0	0
2	18	10	""	"iYAR035W"	9960	16010	130	2000	2018	1258	100	110	73	95	95	0	1929	1892	1096	273	293	190	88	83	0	0	0	0	0	0	0	0	0	0	0	0	0	0	0	0	0	0	0	1.147	1.185	1.091	1.030	1.759	1.196	0.846	0.000	0.000	0.000	0.000	0.000	0.000	0.000	0.000	0.000	0.000	0.000	0.000	0.000	0.000	120	590	3556	3537	0.198	Error	Error	1900	1656	0	0	1918	1619	0	0	0	0
2	19	10	""	"iYBR162C"	10150	16000	130	3040	2815	1346	102	106	41	98	97	0	2373	2123	977	266	270	81	92	90	0	0	0	0	0	0	0	0	0	0	0	0	0	0	0	0	0	0	0	1.394	1.461	1.429	1.501	1.596	1.456	0.882	0.000	0.000	0.000	0.000	0.000	0.000	0.000	0.000	0.000	0.000	0.000	0.000	0.000	0.000	120	545	5045	4570	0.480	Error	Error	2938	2107	0	0	2713	1857	0	0	0	0
2	20	10	""	"iYBR165W"	10340	16010	130	739	685	246	100	103	38	99	96	0	2210	2058	749	269	278	85	96	95	0	0	0	0	0	0	0	0	0	0	0	0	0	0	0	0	0	0	0	0.329	0.327	0.336	0.341	1.724	0.304	0.832	0.000	0.000	0.000	0.000	0.000	0.000	0.000	0.000	0.000	0.000	0.000	0.000	0.000	0.000	120	532	2580	2374	-1.603	Error	Error	639	1941	0	0	585	1789	0	0	0	0
2	21	10	""	"iYBR169C"	10520	16010	130	1610	1459	499	91	96	40	100	99	0	1490	1414	474	258	271	91	96	95	0	0	0	0	0	0	0	0	0	0	0	0	0	0	0	0	0	0	0	1.233	1.183	1.177	1.178	1.373	1.193	0.863	0.000	0.000	0.000	0.000	0.000	0.000	0.000	0.000	0.000	0.000	0.000	0.000	0.000	0.000	120	546	2751	2524	0.302	Error	Error	1519	1232	0	0	1368	1156	0	0	0	0
2	22	10	""	"iYBR187W"	10690	16010	110	1706	1525	478	91	143	266	96	91	0	1175	1124	346	264	304	203	95	90	0	0	0	0	0	0	0	0	0	0	0	0	0	0	0	0	0	0	0	1.773	1.667	1.696	1.675	1.403	1.669	0.835	0.000	0.000	0.000	0.000	0.000	0.000	0.000	0.000	0.000	0.000	0.000	0.000	0.000	0.000	80	494	2526	2294	0.826	Error	Error	1615	911	0	0	1434	860	0	0	0	0
2	1	11	""	"iYBR192W"	6710	16190	130	1312	1250	434	94	97	35	99	99	0	5853	5383	1963	257	273	113	100	98	0	0	0	0	0	0	0	0	0	0	0	0	0	0	0	0	0	0	0	0.218	0.226	0.222	0.231	1.496	0.211	0.893	0.000	0.000	0.000	0.000	0.000	0.000	0.000	0.000	0.000	0.000	0.000	0.000	0.000	0.000	120	591	6814	6282	-2.200	Error	Error	1218	5596	0	0	1156	5126	0	0	0	0
2	2	11	""	"iYBR196C"	6890	16190	130	3025	2871	1250	91	103	85	100	98	0	1327	1291	522	262	283	133	92	90	0	0	0	0	0	0	0	0	0	0	0	0	0	0	0	0	0	0	0	2.755	2.702	2.607	2.878	1.682	2.704	0.840	0.000	0.000	0.000	0.000	0.000	0.000	0.000	0.000	0.000	0.000	0.000	0.000	0.000	0.000	120	525	3999	3809	1.462	Error	Error	2934	1065	0	0	2780	1029	0	0	0	0
2	3	11	""	"iYBRCdelta19"	7090	16190	130	1745	1752	717	88	97	84	100	99	0	1453	1437	540	251	263	102	96	94	0	0	0	0	0	0	0	0	0	0	0	0	0	0	0	0	0	0	0	1.379	1.403	1.414	1.418	1.431	1.412	0.842	0.000	0.000	0.000	0.000	0.000	0.000	0.000	0.000	0.000	0.000	0.000	0.000	0.000	0.000	120	533	2859	2850	0.463	Error	Error	1657	1202	0	0	1664	1186	0	0	0	0
2	4	11	""	"iYBR212W"	7280	16200	130	2106	1935	700	89	94	36	100	100	0	1316	1286	440	247	261	99	97	94	0	0	0	0	0	0	0	0	0	0	0	0	0	0	0	0	0	0	0	1.887	1.777	1.782	1.782	1.466	1.831	0.860	0.000	0.000	0.000	0.000	0.000	0.000	0.000	0.000	0.000	0.000	0.000	0.000	0.000	0.000	120	549	3086	2885	0.916	Error	Error	2017	1069	0	0	1846	1039	0	0	0	0
2	5	11	""	"iYBR216C"	7490	16200	130	1008	986	400	85	95	84	99	96	0	1647	1560	565	244	264	137	95	95	0	0	0	0	0	0	0	0	0	0	0	0	0	0	0	0	0	0	0	0.658	0.685	0.678	0.692	1.527	0.678	0.856	0.000	0.000	0.000	0.000	0.000	0.000	0.000	0.000	0.000	0.000	0.000	0.000	0.000	0.000	120	531	2326	2217	-0.604	Error	Error	923	1403	0	0	901	1316	0	0	0	0
2	6	11	""	"iYBR237W"	7680	16190	130	1173	1116	410	74	80	43	100	99	0	4794	4469	1782	231	261	232	99	95	0	0	0	0	0	0	0	0	0	0	0	0	0	0	0	0	0	0	0	0.241	0.246	0.244	0.255	1.443	0.232	0.908	0.000	0.000	0.000	0.000	0.000	0.000	0.000	0.000	0.000	0.000	0.000	0.000	0.000	0.000	120	507	5662	5280	-2.054	Error	Error	1099	4563	0	0	1042	4238	0	0	0	0
2	7	11	""	"iYBR241C"	7870	16190	130	1460	1382	378	81	94	71	100	100	0	1886	1878	465	236	282	288	98	96	0	0	0	0	0	0	0	0	0	0	0	0	0	0	0	0	0	0	0	0.836	0.792	0.789	0.790	1.377	0.771	0.826	0.000	0.000	0.000	0.000	0.000	0.000	0.000	0.000	0.000	0.000	0.000	0.000	0.000	0.000	120	507	3029	2943	-0.259	Error	Error	1379	1650	0	0	1301	1642	0	0	0	0
2	8	11	""	"iYBR246W"	8060	16200	120	1271	1137	482	97	104	42	97	94	0	3233	2891	1133	255	272	98	94	94	0	0	0	0	0	0	0	0	0	0	0	0	0	0	0	0	0	0	0	0.394	0.395	0.396	0.406	1.619	0.386	0.905	0.000	0.000	0.000	0.000	0.000	0.000	0.000	0.000	0.000	0.000	0.000	0.000	0.000	0.000	120	413	4152	3676	-1.343	Error	Error	1174	2978	0	0	1040	2636	0	0	0	0
2	9	11	""	"iYDL140C"	8240	16200	140	1430	1377	389	97	102	39	100	100	0	798	791	211	253	269	195	93	78	0	0	0	0	0	0	0	0	0	0	0	0	0	0	0	0	0	0	0	2.446	2.379	2.407	2.456	1.461	2.433	0.764	0.000	0.000	0.000	0.000	0.000	0.000	0.000	0.000	0.000	0.000	0.000	0.000	0.000	0.000	156	570	1878	1818	1.290	Error	Error	1333	545	0	0	1280	538	0	0	0	0
2	10	11	""	"iYDL136W"	8430	16200	130	1479	1421	438	92	98	40	100	100	0	5692	5406	1842	259	277	203	100	97	0	0	0	0	0	0	0	0	0	0	0	0	0	0	0	0	0	0	0	0.255	0.258	0.257	0.268	1.384	0.243	0.908	0.000	0.000	0.000	0.000	0.000	0.000	0.000	0.000	0.000	0.000	0.000	0.000	0.000	0.000	120	589	6820	6476	-1.970	Error	Error	1387	5433	0	0	1329	5147	0	0	0	0
2	11	11	""	"iYDL133W"	8630	16200	120	1250	1353	717	91	93	32	98	97	0	938	974	418	264	274	108	91	87	0	0	0	0	0	0	0	0	0	0	0	0	0	0	0	0	0	0	0	1.720	1.777	1.923	1.792	1.704	1.801	0.793	0.000	0.000	0.000	0.000	0.000	0.000	0.000	0.000	0.000	0.000	0.000	0.000	0.000	0.000	120	486	1833	1972	0.782	Error	Error	1159	674	0	0	1262	710	0	0	0	0
2	12	11	""	"iYDL117W"	8830	16200	130	1563	1437	514	92	97	43	98	98	0	1153	1096	396	252	273	138	92	90	0	0	0	0	0	0	0	0	0	0	0	0	0	0	0	0	0	0	0	1.633	1.594	1.605	1.563	1.591	1.594	0.817	0.000	0.000	0.000	0.000	0.000	0.000	0.000	0.000	0.000	0.000	0.000	0.000	0.000	0.000	120	493	2372	2189	0.707	Error	Error	1471	901	0	0	1345	844	0	0	0	0
2	13	11	""	"iYDL113C"	9000	16200	120	1712	1579	665	91	95	36	100	100	0	1131	1116	442	255	266	95	93	92	0	0	0	0	0	0	0	0	0	0	0	0	0	0	0	0	0	0	0	1.850	1.728	1.736	1.669	1.525	1.733	0.791	0.000	0.000	0.000	0.000	0.000	0.000	0.000	0.000	0.000	0.000	0.000	0.000	0.000	0.000	120	448	2497	2349	0.888	Error	Error	1621	876	0	0	1488	861	0	0	0	0
2	14	11	""	"iYDL109C"	9190	16200	120	1676	1861	883	101	109	91	100	99	0	1248	1240	475	272	286	174	93	88	0	0	0	0	0	0	0	0	0	0	0	0	0	0	0	0	0	0	0	1.614	1.818	1.829	1.950	1.767	1.906	0.827	0.000	0.000	0.000	0.000	0.000	0.000	0.000	0.000	0.000	0.000	0.000	0.000	0.000	0.000	120	504	2551	2728	0.690	Error	Error	1575	976	0	0	1760	968	0	0	0	0
2	15	11	""	"iYDL090C"	9380	16200	120	2854	2738	909	109	115	47	100	100	0	2078	2025	587	277	292	103	99	99	0	0	0	0	0	0	0	0	0	0	0	0	0	0	0	0	0	0	0	1.524	1.504	1.499	1.513	1.346	1.538	0.858	0.000	0.000	0.000	0.000	0.000	0.000	0.000	0.000	0.000	0.000	0.000	0.000	0.000	0.000	120	472	4546	4377	0.608	Error	Error	2745	1801	0	0	2629	1748	0	0	0	0
2	16	11	""	"iYDL086W"	9570	16200	140	2556	2411	819	99	119	214	98	97	0	1876	1760	637	266	309	338	92	86	0	0	0	0	0	0	0	0	0	0	0	0	0	0	0	0	0	0	0	1.526	1.548	1.533	1.644	1.664	1.513	0.881	0.000	0.000	0.000	0.000	0.000	0.000	0.000	0.000	0.000	0.000	0.000	0.000	0.000	0.000	156	493	4067	3806	0.610	Error	Error	2457	1610	0	0	2312	1494	0	0	0	0
2	17	11	""	"iYDL082W"	9760	16210	130	986	1039	483	81	88	41	99	99	0	3097	3324	1673	252	266	98	97	95	0	0	0	0	0	0	0	0	0	0	0	0	0	0	0	0	0	0	0	0.318	0.312	0.308	0.334	1.532	0.287	0.906	0.000	0.000	0.000	0.000	0.000	0.000	0.000	0.000	0.000	0.000	0.000	0.000	0.000	0.000	120	445	3750	4030	-1.652	Error	Error	905	2845	0	0	958	3072	0	0	0	0
2	18	11	""	"iYDL065C"	9950	16200	130	1298	1208	339	81	88	45	100	100	0	1765	1737	406	252	269	101	100	99	0	0	0	0	0	0	0	0	0	0	0	0	0	0	0	0	0	0	0	0.804	0.759	0.760	0.741	1.289	0.733	0.889	0.000	0.000	0.000	0.000	0.000	0.000	0.000	0.000	0.000	0.000	0.000	0.000	0.000	0.000	120	481	2730	2612	-0.314	Error	Error	1217	1513	0	0	1127	1485	0	0	0	0
2	19	11	""	"iYDL060W"	10140	16200	120	528	515	130	85	90	41	100	98	0	727	724	202	242	258	91	97	95	0	0	0	0	0	0	0	0	0	0	0	0	0	0	0	0	0	0	0	0.913	0.892	0.888	0.927	1.618	0.812	0.704	0.000	0.000	0.000	0.000	0.000	0.000	0.000	0.000	0.000	0.000	0.000	0.000	0.000	0.000	120	481	928	912	-0.131	Error	Error	443	485	0	0	430	482	0	0	0	0
2	20	11	""	"iYDL056W"	10330	16200	120	1201	1071	375	91	95	42	100	99	0	4800	4525	1525	254	268	93	100	100	0	0	0	0	0	0	0	0	0	0	0	0	0	0	0	0	0	0	0	0.244	0.229	0.235	0.227	1.458	0.218	0.874	0.000	0.000	0.000	0.000	0.000	0.000	0.000	0.000	0.000	0.000	0.000	0.000	0.000	0.000	120	466	5656	5251	-2.034	Error	Error	1110	4546	0	0	980	4271	0	0	0	0
2	21	11	""	"iYDRWdelta12"	10530	16200	130	2100	1961	537	82	88	43	100	100	0	2227	2225	556	252	261	88	100	100	0	0	0	0	0	0	0	0	0	0	0	0	0	0	0	0	0	0	0	1.022	0.952	0.965	0.943	1.273	0.944	0.898	0.000	0.000	0.000	0.000	0.000	0.000	0.000	0.000	0.000	0.000	0.000	0.000	0.000	0.000	120	554	3993	3852	0.031	Error	Error	2018	1975	0	0	1879	1973	0	0	0	0
2	22	11	""	"iYDR244W"	10710	16200	120	1380	1286	452	84	102	132	99	96	0	1082	1080	326	255	274	122	97	95	0	0	0	0	0	0	0	0	0	0	0	0	0	0	0	0	0	0	0	1.567	1.457	1.452	1.428	1.487	1.509	0.804	0.000	0.000	0.000	0.000	0.000	0.000	0.000	0.000	0.000	0.000	0.000	0.000	0.000	0.000	120	600	2123	2027	0.648	Error	Error	1296	827	0	0	1202	825	0	0	0	0
2	1	12	""	"iYDR248C"	6700	16380	130	1676	1599	555	91	97	44	100	100	0	3997	3818	1275	265	288	136	99	99	0	0	0	0	0	0	0	0	0	0	0	0	0	0	0	0	0	0	0	0.425	0.424	0.421	0.427	1.293	0.412	0.904	0.000	0.000	0.000	0.000	0.000	0.000	0.000	0.000	0.000	0.000	0.000	0.000	0.000	0.000	120	574	5317	5061	-1.235	Error	Error	1585	3732	0	0	1508	3553	0	0	0	0
2	2	12	""	"itG(GCC)D2"	6880	16380	130	993	943	249	99	105	65	98	98	0	1368	1301	357	266	295	152	97	95	0	0	0	0	0	0	0	0	0	0	0	0	0	0	0	0	0	0	0	0.811	0.815	0.787	0.835	1.394	0.774	0.846	0.000	0.000	0.000	0.000	0.000	0.000	0.000	0.000	0.000	0.000	0.000	0.000	0.000	0.000	120	488	1996	1879	-0.302	Error	Error	894	1102	0	0	844	1035	0	0	0	0
2	3	12	""	"iYDR265W"	7080	16380	130	967	903	268	100	106	43	98	98	0	1504	1449	427	262	284	109	96	95	0	0	0	0	0	0	0	0	0	0	0	0	0	0	0	0	0	0	0	0.698	0.676	0.679	0.664	1.408	0.642	0.858	0.000	0.000	0.000	0.000	0.000	0.000	0.000	0.000	0.000	0.000	0.000	0.000	0.000	0.000	120	514	2109	1990	-0.519	Error	Error	867	1242	0	0	803	1187	0	0	0	0
2	4	12	""	"iYDR271C"	7260	16380	130	736	692	222	96	109	135	94	89	0	723	729	237	249	275	130	92	86	0	0	0	0	0	0	0	0	0	0	0	0	0	0	0	0	0	0	0	1.350	1.242	1.214	1.253	1.562	1.200	0.747	0.000	0.000	0.000	0.000	0.000	0.000	0.000	0.000	0.000	0.000	0.000	0.000	0.000	0.000	120	488	1114	1076	0.433	Error	Error	640	474	0	0	596	480	0	0	0	0
2	5	12	""	"iYDR286C"	7450	16380	130	3537	3372	999	93	115	171	100	100	0	2180	2124	624	251	280	180	99	96	0	0	0	0	0	0	0	0	0	0	0	0	0	0	0	0	0	0	0	1.785	1.751	1.759	1.780	1.314	1.779	0.902	0.000	0.000	0.000	0.000	0.000	0.000	0.000	0.000	0.000	0.000	0.000	0.000	0.000	0.000	120	508	5373	5152	0.836	Error	Error	3444	1929	0	0	3279	1873	0	0	0	0
2	6	12	""	"iYDR292C"	7640	16380	130	2615	2386	798	92	114	172	100	98	0	2700	2520	793	247	285	213	99	98	0	0	0	0	0	0	0	0	0	0	0	0	0	0	0	0	0	0	0	1.029	1.009	1.007	1.019	1.288	0.991	0.918	0.000	0.000	0.000	0.000	0.000	0.000	0.000	0.000	0.000	0.000	0.000	0.000	0.000	0.000	120	522	4976	4567	0.041	Error	Error	2523	2453	0	0	2294	2273	0	0	0	0
2	7	12	""	"iYDR296W"	7830	16380	130	2512	2289	836	82	91	56	100	100	0	1383	1347	454	240	273	245	94	90	0	0	0	0	0	0	0	0	0	0	0	0	0	0	0	0	0	0	0	2.126	1.994	2.015	2.029	1.368	2.097	0.827	0.000	0.000	0.000	0.000	0.000	0.000	0.000	0.000	0.000	0.000	0.000	0.000	0.000	0.000	120	510	3573	3314	1.088	Error	Error	2430	1143	0	0	2207	1107	0	0	0	0
2	8	12	""	"iYDR311W"	8030	16370	150	118	150	105	81	86	38	49	28	0	272	361	250	236	249	92	35	23	0	0	0	0	0	0	0	0	0	0	0	0	0	0	0	0	0	0	0	1.028	0.552	0.447	0.555	4.125	0.344	0.506	0.000	0.000	0.000	0.000	0.000	0.000	0.000	0.000	0.000	0.000	0.000	0.000	0.000	0.000	156	494	73	194	0.040	Error	Error	37	36	0	0	69	125	0	0	-50	0
2	9	12	""	"iYDR315C"	8210	16380	130	874	830	284	89	94	39	99	97	0	661	670	217	246	255	82	95	90	0	0	0	0	0	0	0	0	0	0	0	0	0	0	0	0	0	0	0	1.892	1.748	1.830	1.801	1.652	1.727	0.728	0.000	0.000	0.000	0.000	0.000	0.000	0.000	0.000	0.000	0.000	0.000	0.000	0.000	0.000	120	492	1200	1165	0.920	Error	Error	785	415	0	0	741	424	0	0	0	0
2	10	12	""	"iYDR317W"	8430	16390	80	196	247	167	93	102	42	67	57	0	345	479	329	259	264	88	48	40	0	0	0	0	0	0	0	0	0	0	0	0	0	0	0	0	0	0	0	1.198	0.700	0.552	0.551	3.288	0.422	0.606	0.000	0.000	0.000	0.000	0.000	0.000	0.000	0.000	0.000	0.000	0.000	0.000	0.000	0.000	52	296	189	374	0.260	Error	Error	103	86	0	0	154	220	0	0	0	0
2	11	12	""	"itK(CUU)E1"	8610	16380	130	728	692	256	85	90	36	99	98	0	1720	1716	527	256	263	87	99	98	0	0	0	0	0	0	0	0	0	0	0	0	0	0	0	0	0	0	0	0.439	0.416	0.399	0.402	1.536	0.380	0.804	0.000	0.000	0.000	0.000	0.000	0.000	0.000	0.000	0.000	0.000	0.000	0.000	0.000	0.000	120	470	2107	2067	-1.187	Error	Error	643	1464	0	0	607	1460	0	0	0	0
2	12	12	""	"iYELWdelta6"	8770	16380	130	793	793	271	80	86	43	100	99	0	1822	1848	561	250	273	153	98	97	0	0	0	0	0	0	0	0	0	0	0	0	0	0	0	0	0	0	0	0.454	0.446	0.445	0.452	1.436	0.421	0.853	0.000	0.000	0.000	0.000	0.000	0.000	0.000	0.000	0.000	0.000	0.000	0.000	0.000	0.000	120	410	2285	2311	-1.141	Error	Error	713	1572	0	0	713	1598	0	0	0	0
2	13	12	""	"iYEL007W"	8970	16380	140	1535	1535	726	81	87	41	99	99	0	3357	3262	1329	247	270	147	98	96	0	0	0	0	0	0	0	0	0	0	0	0	0	0	0	0	0	0	0	0.468	0.482	0.479	0.480	1.415	0.483	0.881	0.000	0.000	0.000	0.000	0.000	0.000	0.000	0.000	0.000	0.000	0.000	0.000	0.000	0.000	156	502	4564	4469	-1.097	Error	Error	1454	3110	0	0	1454	3015	0	0	0	0
2	14	12	""	"isnR14"	9170	16390	130	1359	1266	526	86	90	34	100	100	0	2503	2474	1020	250	263	84	98	98	0	0	0	0	0	0	0	0	0	0	0	0	0	0	0	0	0	0	0	0.565	0.531	0.549	0.558	1.767	0.496	0.881	0.000	0.000	0.000	0.000	0.000	0.000	0.000	0.000	0.000	0.000	0.000	0.000	0.000	0.000	120	444	3526	3404	-0.824	Error	Error	1273	2253	0	0	1180	2224	0	0	0	0
2	15	12	""	"iYER010C-1"	9340	16390	120	2602	2651	1235	96	103	43	100	100	0	2449	2275	1000	267	279	99	96	94	0	0	0	0	0	0	0	0	0	0	0	0	0	0	0	0	0	0	0	1.148	1.272	1.261	1.354	1.726	1.261	0.891	0.000	0.000	0.000	0.000	0.000	0.000	0.000	0.000	0.000	0.000	0.000	0.000	0.000	0.000	120	433	4688	4563	0.200	Error	Error	2506	2182	0	0	2555	2008	0	0	0	0
2	16	12	""	"iYER012W"	9550	16380	140	1399	1421	656	93	102	76	100	94	0	1242	1179	447	261	284	125	93	90	0	0	0	0	0	0	0	0	0	0	0	0	0	0	0	0	0	0	0	1.331	1.447	1.431	1.436	1.544	1.526	0.828	0.000	0.000	0.000	0.000	0.000	0.000	0.000	0.000	0.000	0.000	0.000	0.000	0.000	0.000	156	485	2287	2246	0.413	Error	Error	1306	981	0	0	1328	918	0	0	0	0
2	17	12	""	"iYER027C"	9730	16380	140	2157	2000	801	77	88	78	99	99	0	1525	1498	575	245	266	122	96	93	0	0	0	0	0	0	0	0	0	0	0	0	0	0	0	0	0	0	0	1.625	1.535	1.512	1.554	1.588	1.524	0.863	0.000	0.000	0.000	0.000	0.000	0.000	0.000	0.000	0.000	0.000	0.000	0.000	0.000	0.000	156	398	3360	3176	0.700	Error	Error	2080	1280	0	0	1923	1253	0	0	0	0
2	18	12	""	"iYER031C"	9920	16380	140	1269	1207	506	75	80	35	100	99	0	1118	1092	400	249	259	85	94	92	0	0	0	0	0	0	0	0	0	0	0	0	0	0	0	0	0	0	0	1.374	1.343	1.349	1.375	1.641	1.367	0.810	0.000	0.000	0.000	0.000	0.000	0.000	0.000	0.000	0.000	0.000	0.000	0.000	0.000	0.000	156	434	2063	1975	0.458	Error	Error	1194	869	0	0	1132	843	0	0	0	0
2	19	12	""	"iYER035W"	10110	16380	140	1140	1098	403	76	83	46	99	99	0	2328	2200	709	242	256	90	98	98	0	0	0	0	0	0	0	0	0	0	0	0	0	0	0	0	0	0	0	0.510	0.522	0.532	0.509	1.424	0.514	0.910	0.000	0.000	0.000	0.000	0.000	0.000	0.000	0.000	0.000	0.000	0.000	0.000	0.000	0.000	156	552	3150	2980	-0.971	Error	Error	1064	2086	0	0	1022	1958	0	0	0	0
2	20	12	""	"iYERWdelta9"	10340	16360	120	173	242	180	78	86	47	71	50	0	417	525	318	248	257	91	67	48	0	0	0	0	0	0	0	0	0	0	0	0	0	0	0	0	0	0	0	0.562	0.592	0.505	0.496	2.766	0.404	0.612	0.000	0.000	0.000	0.000	0.000	0.000	0.000	0.000	0.000	0.000	0.000	0.000	0.000	0.000	120	540	264	441	-0.831	Error	Error	95	169	0	0	164	277	0	0	0	0
2	21	12	""	"iYER050C"	10510	16380	80	163	261	230	79	87	41	57	50	0	369	552	457	254	265	81	57	48	0	0	0	0	0	0	0	0	0	0	0	0	0	0	0	0	0	0	0	0.730	0.611	0.545	0.576	3.718	0.480	0.730	0.000	0.000	0.000	0.000	0.000	0.000	0.000	0.000	0.000	0.000	0.000	0.000	0.000	0.000	52	290	199	480	-0.453	Error	Error	84	115	0	0	182	298	0	0	0	0
2	22	12	""	"iYER053C-1"	10690	16380	80	209	255	189	80	84	30	76	67	0	379	614	501	250	258	83	53	48	0	0	0	0	0	0	0	0	0	0	0	0	0	0	0	0	0	0	0	1.000	0.481	0.462	0.589	2.572	0.394	0.531	0.000	0.000	0.000	0.000	0.000	0.000	0.000	0.000	0.000	0.000	0.000	0.000	0.000	0.000	52	322	258	539	0.000	Error	Error	129	129	0	0	175	364	0	0	0	0
2	1	13	""	"iYFR048W"	6690	16560	140	1928	1751	635	96	102	45	98	98	0	6134	5793	1990	272	291	124	99	98	0	0	0	0	0	0	0	0	0	0	0	0	0	0	0	0	0	0	0	0.313	0.300	0.302	0.291	1.412	0.296	0.929	0.000	0.000	0.000	0.000	0.000	0.000	0.000	0.000	0.000	0.000	0.000	0.000	0.000	0.000	156	660	7694	7176	-1.678	Error	Error	1832	5862	0	0	1655	5521	0	0	0	0
2	2	13	""	"iYFR052W"	6880	16560	140	934	797	386	115	153	220	79	68	0	1474	1377	601	305	398	613	76	45	0	0	0	0	0	0	0	0	0	0	0	0	0	0	0	0	0	0	0	0.701	0.636	0.633	0.612	1.744	0.466	0.624	0.000	0.000	0.000	0.000	0.000	0.000	0.000	0.000	0.000	0.000	0.000	0.000	0.000	0.000	156	534	1988	1754	-0.513	Error	Error	819	1169	0	0	682	1072	0	0	0	0
2	3	13	""	"iYFR054C-0"	7070	16560	130	3032	2726	1138	120	161	226	95	91	0	5279	4624	1861	304	400	632	90	88	0	0	0	0	0	0	0	0	0	0	0	0	0	0	0	0	0	0	0	0.585	0.603	0.603	0.652	1.694	0.568	0.881	0.000	0.000	0.000	0.000	0.000	0.000	0.000	0.000	0.000	0.000	0.000	0.000	0.000	0.000	120	492	7887	6926	-0.773	Error	Error	2912	4975	0	0	2606	4320	0	0	0	0
2	4	13	""	"iYGL257C"	7250	16560	130	3248	3060	968	106	172	419	96	95	0	1711	1674	556	269	321	260	95	91	0	0	0	0	0	0	0	0	0	0	0	0	0	0	0	0	0	0	0	2.179	2.102	2.141	2.142	1.343	2.095	0.857	0.000	0.000	0.000	0.000	0.000	0.000	0.000	0.000	0.000	0.000	0.000	0.000	0.000	0.000	120	497	4584	4359	1.124	Error	Error	3142	1442	0	0	2954	1405	0	0	0	0
2	5	13	""	"iYGL256W-3"	7450	16560	130	3441	3269	1038	103	181	422	100	98	0	1933	1867	589	264	328	280	97	93	0	0	0	0	0	0	0	0	0	0	0	0	0	0	0	0	0	0	0	2.000	1.975	1.997	1.998	1.299	1.998	0.882	0.000	0.000	0.000	0.000	0.000	0.000	0.000	0.000	0.000	0.000	0.000	0.000	0.000	0.000	120	575	5007	4769	1.000	Error	Error	3338	1669	0	0	3166	1603	0	0	0	0
2	6	13	""	"iYGL252C"	7650	16570	130	3017	2841	1119	105	119	105	100	97	0	2293	2182	764	267	294	165	96	95	0	0	0	0	0	0	0	0	0	0	0	0	0	0	0	0	0	0	0	1.437	1.429	1.425	1.391	1.419	1.446	0.899	0.000	0.000	0.000	0.000	0.000	0.000	0.000	0.000	0.000	0.000	0.000	0.000	0.000	0.000	120	562	4938	4651	0.523	Error	Error	2912	2026	0	0	2736	1915	0	0	0	0
2	7	13	""	"iYGL233W"	7850	16570	140	360	352	118	95	102	62	92	84	0	775	787	251	258	283	151	93	85	0	0	0	0	0	0	0	0	0	0	0	0	0	0	0	0	0	0	0	0.513	0.486	0.463	0.456	1.750	0.429	0.696	0.000	0.000	0.000	0.000	0.000	0.000	0.000	0.000	0.000	0.000	0.000	0.000	0.000	0.000	156	518	782	786	-0.964	Error	Error	265	517	0	0	257	529	0	0	0	0
2	8	13	""	"iYGL228W"	8030	16570	140	2467	2451	931	80	85	37	100	100	0	1746	1916	983	243	264	116	98	98	0	0	0	0	0	0	0	0	0	0	0	0	0	0	0	0	0	0	0	1.588	1.417	1.509	1.505	1.512	1.310	0.768	0.000	0.000	0.000	0.000	0.000	0.000	0.000	0.000	0.000	0.000	0.000	0.000	0.000	0.000	156	489	3890	4044	0.667	Error	Error	2387	1503	0	0	2371	1673	0	0	0	0
2	9	13	""	"itV(AAC)G3-0"	8230	16570	140	3662	3573	1138	80	85	38	100	100	0	2583	2585	850	243	257	93	98	98	0	0	0	0	0	0	0	0	0	0	0	0	0	0	0	0	0	0	0	1.531	1.491	1.511	1.570	1.623	1.482	0.917	0.000	0.000	0.000	0.000	0.000	0.000	0.000	0.000	0.000	0.000	0.000	0.000	0.000	0.000	156	561	5922	5835	0.614	Error	Error	3582	2340	0	0	3493	2342	0	0	0	0
2	10	13	""	"iYGL208W"	8430	16570	140	2502	2345	783	81	95	97	99	98	0	1649	1599	496	243	261	134	96	96	0	0	0	0	0	0	0	0	0	0	0	0	0	0	0	0	0	0	0	1.722	1.670	1.698	1.747	1.609	1.702	0.880	0.000	0.000	0.000	0.000	0.000	0.000	0.000	0.000	0.000	0.000	0.000	0.000	0.000	0.000	156	588	3827	3620	0.784	Error	Error	2421	1406	0	0	2264	1356	0	0	0	0
2	11	13	""	"itH(GUG)G1"	8620	16570	140	1171	1084	394	80	88	64	98	97	0	2136	1976	756	239	252	109	95	93	0	0	0	0	0	0	0	0	0	0	0	0	0	0	0	0	0	0	0	0.575	0.578	0.581	0.588	1.670	0.540	0.898	0.000	0.000	0.000	0.000	0.000	0.000	0.000	0.000	0.000	0.000	0.000	0.000	0.000	0.000	156	489	2988	2741	-0.798	Error	Error	1091	1897	0	0	1004	1737	0	0	0	0
2	12	13	""	"itK(UUU)G1"	8800	16570	140	2379	2130	759	86	96	59	100	100	0	2128	2024	659	257	281	157	99	98	0	0	0	0	0	0	0	0	0	0	0	0	0	0	0	0	0	0	0	1.226	1.157	1.154	1.142	1.366	1.153	0.883	0.000	0.000	0.000	0.000	0.000	0.000	0.000	0.000	0.000	0.000	0.000	0.000	0.000	0.000	156	478	4164	3811	0.293	Error	Error	2293	1871	0	0	2044	1767	0	0	0	0
2	13	13	""	"iYGR091W"	9000	16570	140	1330	1297	532	86	92	48	100	100	0	1040	1039	348	259	269	96	96	92	0	0	0	0	0	0	0	0	0	0	0	0	0	0	0	0	0	0	0	1.593	1.553	1.509	1.564	1.574	1.594	0.827	0.000	0.000	0.000	0.000	0.000	0.000	0.000	0.000	0.000	0.000	0.000	0.000	0.000	0.000	156	505	2025	1991	0.672	Error	Error	1244	781	0	0	1211	780	0	0	0	0
2	14	13	""	"iYGR095C"	9190	16570	140	869	784	287	80	83	30	98	98	0	1411	1361	454	253	255	75	96	94	0	0	0	0	0	0	0	0	0	0	0	0	0	0	0	0	0	0	0	0.681	0.635	0.646	0.652	1.599	0.620	0.848	0.000	0.000	0.000	0.000	0.000	0.000	0.000	0.000	0.000	0.000	0.000	0.000	0.000	0.000	156	469	1947	1812	-0.554	Error	Error	789	1158	0	0	704	1108	0	0	0	0
2	15	13	""	"iYGR099W"	9370	16570	130	1584	1707	865	83	89	39	98	97	0	999	1034	446	253	259	78	92	91	0	0	0	0	0	0	0	0	0	0	0	0	0	0	0	0	0	0	0	2.012	2.079	2.052	2.084	1.740	2.064	0.845	0.000	0.000	0.000	0.000	0.000	0.000	0.000	0.000	0.000	0.000	0.000	0.000	0.000	0.000	120	466	2247	2405	1.009	Error	Error	1501	746	0	0	1624	781	0	0	0	0
2	16	13	""	"iYGR111W"	9560	16570	130	1873	1716	653	85	111	136	98	95	0	1219	1197	422	252	290	173	95	90	0	0	0	0	0	0	0	0	0	0	0	0	0	0	0	0	0	0	0	1.849	1.726	1.677	1.770	1.580	1.697	0.844	0.000	0.000	0.000	0.000	0.000	0.000	0.000	0.000	0.000	0.000	0.000	0.000	0.000	0.000	120	490	2755	2576	0.887	Error	Error	1788	967	0	0	1631	945	0	0	0	0
2	17	13	""	"iYGR117C"	9760	16570	140	1724	1761	987	85	111	136	96	89	0	2143	2111	1098	259	299	179	93	89	0	0	0	0	0	0	0	0	0	0	0	0	0	0	0	0	0	0	0	0.870	0.905	0.924	0.931	1.630	0.902	0.889	0.000	0.000	0.000	0.000	0.000	0.000	0.000	0.000	0.000	0.000	0.000	0.000	0.000	0.000	156	502	3523	3528	-0.201	Error	Error	1639	1884	0	0	1676	1852	0	0	0	0
2	18	13	""	"itN(GUU)G"	9930	16570	130	807	778	302	87	97	58	98	93	0	769	760	238	272	284	100	94	90	0	0	0	0	0	0	0	0	0	0	0	0	0	0	0	0	0	0	0	1.449	1.416	1.394	1.353	1.872	1.348	0.750	0.000	0.000	0.000	0.000	0.000	0.000	0.000	0.000	0.000	0.000	0.000	0.000	0.000	0.000	120	433	1217	1179	0.535	Error	Error	720	497	0	0	691	488	0	0	0	0
2	19	13	""	"iYGR133W"	10130	16570	140	2135	2087	922	87	101	100	99	96	0	1207	1202	400	274	289	123	96	95	0	0	0	0	0	0	0	0	0	0	0	0	0	0	0	0	0	0	0	2.195	2.155	2.095	2.101	1.570	2.346	0.809	0.000	0.000	0.000	0.000	0.000	0.000	0.000	0.000	0.000	0.000	0.000	0.000	0.000	0.000	156	603	2981	2928	1.134	Error	Error	2048	933	0	0	2000	928	0	0	0	0
2	20	13	""	"iYGR138C"	10340	16580	130	667	640	215	86	94	51	98	95	0	774	808	268	272	284	95	95	90	0	0	0	0	0	0	0	0	0	0	0	0	0	0	0	0	0	0	0	1.157	1.034	1.056	1.065	1.610	0.957	0.719	0.000	0.000	0.000	0.000	0.000	0.000	0.000	0.000	0.000	0.000	0.000	0.000	0.000	0.000	120	562	1083	1090	0.211	Error	Error	581	502	0	0	554	536	0	0	0	0
2	21	13	""	"iYGR142W"	10520	16570	140	1302	1341	700	86	95	46	98	98	0	1836	1822	841	266	279	94	97	94	0	0	0	0	0	0	0	0	0	0	0	0	0	0	0	0	0	0	0	0.775	0.807	0.818	0.788	1.532	0.805	0.868	0.000	0.000	0.000	0.000	0.000	0.000	0.000	0.000	0.000	0.000	0.000	0.000	0.000	0.000	156	598	2786	2811	-0.369	Error	Error	1216	1570	0	0	1255	1556	0	0	0	0
2	22	13	""	"iYGR154C"	10710	16570	130	2650	2753	1272	92	109	73	99	98	0	1586	1601	574	277	300	124	95	94	0	0	0	0	0	0	0	0	0	0	0	0	0	0	0	0	0	0	0	1.954	2.010	2.001	1.994	1.744	2.113	0.849	0.000	0.000	0.000	0.000	0.000	0.000	0.000	0.000	0.000	0.000	0.000	0.000	0.000	0.000	120	668	3867	3985	0.967	Error	Error	2558	1309	0	0	2661	1324	0	0	0	0
2	1	14	""	"iYGR158C"	6710	16760	140	1602	1408	520	99	107	50	98	96	0	3352	2978	1212	265	288	115	96	94	0	0	0	0	0	0	0	0	0	0	0	0	0	0	0	0	0	0	0	0.487	0.482	0.481	0.500	1.544	0.453	0.922	0.000	0.000	0.000	0.000	0.000	0.000	0.000	0.000	0.000	0.000	0.000	0.000	0.000	0.000	156	692	4590	4022	-1.038	Error	Error	1503	3087	0	0	1309	2713	0	0	0	0
2	2	14	""	"iYGRCdelta30"	6900	16770	130	1019	909	397	111	153	224	85	75	0	1262	1218	487	288	387	620	77	20	0	0	0	0	0	0	0	0	0	0	0	0	0	0	0	0	0	0	0	0.932	0.858	0.886	0.908	1.969	0.825	0.825	0.000	0.000	0.000	0.000	0.000	0.000	0.000	0.000	0.000	0.000	0.000	0.000	0.000	0.000	120	511	1882	1728	-0.101	Error	Error	908	974	0	0	798	930	0	0	0	0
2	3	14	""	"iYHR094C"	7100	16760	140	1925	1712	682	113	151	214	96	91	0	1223	1157	417	289	374	595	79	22	0	0	0	0	0	0	0	0	0	0	0	0	0	0	0	0	0	0	0	1.940	1.842	1.936	1.868	1.697	1.857	0.820	0.000	0.000	0.000	0.000	0.000	0.000	0.000	0.000	0.000	0.000	0.000	0.000	0.000	0.000	156	558	2746	2467	0.956	Error	Error	1812	934	0	0	1599	868	0	0	0	0
2	4	14	""	"iYHR098C"	7290	16760	140	2542	2736	1515	104	162	396	92	88	0	1273	1276	561	273	310	234	89	83	0	0	0	0	0	0	0	0	0	0	0	0	0	0	0	0	0	0	0	2.438	2.624	2.585	2.660	1.702	2.786	0.865	0.000	0.000	0.000	0.000	0.000	0.000	0.000	0.000	0.000	0.000	0.000	0.000	0.000	0.000	156	548	3438	3635	1.286	Error	Error	2438	1000	0	0	2632	1003	0	0	0	0
2	5	14	""	"iYHR102W"	7470	16770	120	1978	2109	1228	107	120	66	96	93	0	1470	1446	815	275	292	105	85	83	0	0	0	0	0	0	0	0	0	0	0	0	0	0	0	0	0	0	0	1.566	1.710	1.686	1.785	1.776	1.666	0.858	0.000	0.000	0.000	0.000	0.000	0.000	0.000	0.000	0.000	0.000	0.000	0.000	0.000	0.000	120	476	3066	3173	0.647	Error	Error	1871	1195	0	0	2002	1171	0	0	0	0
2	6	14	""	"iYHR119W"	7660	16760	130	2072	1836	662	104	116	70	97	96	0	1431	1355	452	271	292	112	94	93	0	0	0	0	0	0	0	0	0	0	0	0	0	0	0	0	0	0	0	1.697	1.598	1.620	1.596	1.486	1.589	0.883	0.000	0.000	0.000	0.000	0.000	0.000	0.000	0.000	0.000	0.000	0.000	0.000	0.000	0.000	120	527	3128	2816	0.763	Error	Error	1968	1160	0	0	1732	1084	0	0	0	0
2	7	14	""	"iYHR123W"	7860	16760	140	853	1017	575	93	105	66	98	94	0	4028	4574	2742	268	289	120	95	94	0	0	0	0	0	0	0	0	0	0	0	0	0	0	0	0	0	0	0	0.202	0.215	0.215	0.227	1.682	0.190	0.843	0.000	0.000	0.000	0.000	0.000	0.000	0.000	0.000	0.000	0.000	0.000	0.000	0.000	0.000	156	503	4520	5230	-2.307	Error	Error	760	3760	0	0	924	4306	0	0	0	0
2	8	14	""	"iYHR127W"	8050	16760	130	704	732	317	84	90	37	98	96	0	1913	1930	845	249	275	114	94	93	0	0	0	0	0	0	0	0	0	0	0	0	0	0	0	0	0	0	0	0.373	0.385	0.385	0.396	1.611	0.358	0.886	0.000	0.000	0.000	0.000	0.000	0.000	0.000	0.000	0.000	0.000	0.000	0.000	0.000	0.000	120	477	2284	2329	-1.424	Error	Error	620	1664	0	0	648	1681	0	0	0	0
2	9	14	""	"iYHR143W"	8240	16760	130	1707	1885	1006	76	84	65	100	100	0	1752	1937	952	238	264	179	100	98	0	0	0	0	0	0	0	0	0	0	0	0	0	0	0	0	0	0	0	1.077	1.065	1.064	1.056	1.408	1.036	0.875	0.000	0.000	0.000	0.000	0.000	0.000	0.000	0.000	0.000	0.000	0.000	0.000	0.000	0.000	120	466	3145	3508	0.107	Error	Error	1631	1514	0	0	1809	1699	0	0	0	0
2	10	14	""	"iYHRCdelta11"	8420	16760	130	1416	1418	515	75	103	149	97	95	0	1292	1273	451	242	293	278	94	87	0	0	0	0	0	0	0	0	0	0	0	0	0	0	0	0	0	0	0	1.277	1.303	1.321	1.359	1.582	1.164	0.752	0.000	0.000	0.000	0.000	0.000	0.000	0.000	0.000	0.000	0.000	0.000	0.000	0.000	0.000	120	518	2391	2374	0.353	Error	Error	1341	1050	0	0	1343	1031	0	0	0	0
2	11	14	""	"iYHR149C"	8640	16770	130	1062	1128	585	77	105	148	95	93	0	1146	1182	518	249	292	248	95	77	0	0	0	0	0	0	0	0	0	0	0	0	0	0	0	0	0	0	0	1.098	1.126	1.079	1.067	1.673	1.126	0.838	0.000	0.000	0.000	0.000	0.000	0.000	0.000	0.000	0.000	0.000	0.000	0.000	0.000	0.000	120	450	1882	1984	0.135	Error	Error	985	897	0	0	1051	933	0	0	0	0
2	12	14	""	"iYHR164C"	8800	16760	130	2409	2190	838	100	115	93	97	95	0	1794	1702	591	273	305	165	94	91	0	0	0	0	0	0	0	0	0	0	0	0	0	0	0	0	0	0	0	1.518	1.463	1.419	1.408	1.550	1.450	0.867	0.000	0.000	0.000	0.000	0.000	0.000	0.000	0.000	0.000	0.000	0.000	0.000	0.000	0.000	120	450	3830	3519	0.602	Error	Error	2309	1521	0	0	2090	1429	0	0	0	0
2	13	14	""	"iYHR168W"	9000	16760	130	1484	1377	514	97	115	95	94	94	0	970	952	359	273	303	169	89	85	0	0	0	0	0	0	0	0	0	0	0	0	0	0	0	0	0	0	0	1.990	1.885	1.938	1.830	1.788	1.777	0.745	0.000	0.000	0.000	0.000	0.000	0.000	0.000	0.000	0.000	0.000	0.000	0.000	0.000	0.000	120	498	2084	1959	0.993	Error	Error	1387	697	0	0	1280	679	0	0	0	0
2	14	14	""	"iYHR173C"	9190	16760	130	687	668	246	81	87	48	96	95	0	767	770	309	254	262	95	90	89	0	0	0	0	0	0	0	0	0	0	0	0	0	0	0	0	0	0	0	1.181	1.138	1.160	1.160	1.602	1.029	0.735	0.000	0.000	0.000	0.000	0.000	0.000	0.000	0.000	0.000	0.000	0.000	0.000	0.000	0.000	120	477	1119	1103	0.240	Error	Error	606	513	0	0	587	516	0	0	0	0
2	15	14	""	"itT(AGU)J"	9390	16760	140	1175	1193	529	84	92	42	98	97	0	1354	1342	569	256	270	99	92	90	0	0	0	0	0	0	0	0	0	0	0	0	0	0	0	0	0	0	0	0.994	1.021	1.021	1.083	1.725	0.974	0.858	0.000	0.000	0.000	0.000	0.000	0.000	0.000	0.000	0.000	0.000	0.000	0.000	0.000	0.000	156	467	2189	2195	-0.009	Error	Error	1091	1098	0	0	1109	1086	0	0	0	0
2	16	14	""	"iYJL197W"	9560	16760	130	1649	1585	612	91	130	168	95	93	0	1889	1887	663	272	348	305	95	92	0	0	0	0	0	0	0	0	0	0	0	0	0	0	0	0	0	0	0	0.964	0.925	0.921	0.910	1.450	0.858	0.856	0.000	0.000	0.000	0.000	0.000	0.000	0.000	0.000	0.000	0.000	0.000	0.000	0.000	0.000	120	492	3175	3109	-0.054	Error	Error	1558	1617	0	0	1494	1615	0	0	0	0
2	17	14	""	"iYJL192C"	9770	16770	130	1498	1347	518	91	132	177	94	88	0	1559	1457	531	284	386	492	88	70	0	0	0	0	0	0	0	0	0	0	0	0	0	0	0	0	0	0	0	1.104	1.071	1.057	1.072	1.457	1.001	0.831	0.000	0.000	0.000	0.000	0.000	0.000	0.000	0.000	0.000	0.000	0.000	0.000	0.000	0.000	120	472	2682	2429	0.142	Error	Error	1407	1275	0	0	1256	1173	0	0	0	0
2	18	14	""	"iYJL173C"	9950	16760	140	3454	3312	1089	94	105	58	100	100	0	3660	3542	1108	287	303	108	98	98	0	0	0	0	0	0	0	0	0	0	0	0	0	0	0	0	0	0	0	0.996	0.989	1.003	0.998	1.383	0.978	0.886	0.000	0.000	0.000	0.000	0.000	0.000	0.000	0.000	0.000	0.000	0.000	0.000	0.000	0.000	156	473	6733	6473	-0.006	Error	Error	3360	3373	0	0	3218	3255	0	0	0	0
2	19	14	""	"iYJL168C"	10140	16760	130	2789	2599	971	99	130	185	95	94	0	1744	1674	558	294	336	221	93	92	0	0	0	0	0	0	0	0	0	0	0	0	0	0	0	0	0	0	0	1.855	1.812	1.782	1.815	1.391	1.804	0.848	0.000	0.000	0.000	0.000	0.000	0.000	0.000	0.000	0.000	0.000	0.000	0.000	0.000	0.000	120	501	4140	3880	0.892	Error	Error	2690	1450	0	0	2500	1380	0	0	0	0
2	20	14	""	"iYJL164C"	10340	16770	130	2440	2504	1508	99	140	199	91	86	0	1545	1637	896	300	389	645	75	49	0	0	0	0	0	0	0	0	0	0	0	0	0	0	0	0	0	0	0	1.880	1.799	1.788	1.680	2.133	1.767	0.873	0.000	0.000	0.000	0.000	0.000	0.000	0.000	0.000	0.000	0.000	0.000	0.000	0.000	0.000	120	464	3586	3742	0.911	Error	Error	2341	1245	0	0	2405	1337	0	0	0	0
2	21	14	""	"isnR128"	10520	16760	130	562	544	184	96	107	65	95	93	0	814	825	278	281	301	110	92	89	0	0	0	0	0	0	0	0	0	0	0	0	0	0	0	0	0	0	0	0.874	0.824	0.839	0.857	1.687	0.735	0.713	0.000	0.000	0.000	0.000	0.000	0.000	0.000	0.000	0.000	0.000	0.000	0.000	0.000	0.000	120	451	999	992	-0.194	Error	Error	466	533	0	0	448	544	0	0	0	0
2	22	14	""	"iYJL146W"	10700	16760	130	1963	2003	918	98	106	56	95	95	0	1759	1747	722	287	310	140	94	92	0	0	0	0	0	0	0	0	0	0	0	0	0	0	0	0	0	0	0	1.267	1.305	1.291	1.318	1.363	1.307	0.870	0.000	0.000	0.000	0.000	0.000	0.000	0.000	0.000	0.000	0.000	0.000	0.000	0.000	0.000	120	627	3337	3365	0.341	Error	Error	1865	1472	0	0	1905	1460	0	0	0	0
2	1	15	""	"iYJL141C"	6690	16950	130	2354	2340	1083	102	110	54	99	97	0	1998	2034	913	267	288	122	97	92	0	0	0	0	0	0	0	0	0	0	0	0	0	0	0	0	0	0	0	1.301	1.267	1.281	1.288	1.587	1.223	0.874	0.000	0.000	0.000	0.000	0.000	0.000	0.000	0.000	0.000	0.000	0.000	0.000	0.000	0.000	120	608	3983	4005	0.380	Error	Error	2252	1731	0	0	2238	1767	0	0	0	0
2	2	15	""	"iYJL125C"	6890	16950	130	1870	1693	633	102	112	58	98	95	0	1274	1217	434	267	291	126	95	91	0	0	0	0	0	0	0	0	0	0	0	0	0	0	0	0	0	0	0	1.756	1.675	1.752	1.662	1.565	1.698	0.822	0.000	0.000	0.000	0.000	0.000	0.000	0.000	0.000	0.000	0.000	0.000	0.000	0.000	0.000	120	474	2775	2541	0.812	Error	Error	1768	1007	0	0	1591	950	0	0	0	0
2	3	15	""	"iYJL120W"	7070	16950	130	816	813	346	102	114	94	91	88	0	692	679	229	277	296	163	85	63	0	0	0	0	0	0	0	0	0	0	0	0	0	0	0	0	0	0	0	1.720	1.769	1.743	1.751	1.911	1.608	0.565	0.000	0.000	0.000	0.000	0.000	0.000	0.000	0.000	0.000	0.000	0.000	0.000	0.000	0.000	120	475	1129	1113	0.783	Error	Error	714	415	0	0	711	402	0	0	0	0
2	4	15	""	"iYJL115W"	7260	16950	130	1170	1105	372	99	112	98	94	93	0	1579	1514	480	270	287	162	95	94	0	0	0	0	0	0	0	0	0	0	0	0	0	0	0	0	0	0	0	0.818	0.809	0.810	0.782	1.558	0.752	0.835	0.000	0.000	0.000	0.000	0.000	0.000	0.000	0.000	0.000	0.000	0.000	0.000	0.000	0.000	120	467	2380	2250	-0.290	Error	Error	1071	1309	0	0	1006	1244	0	0	0	0
2	5	15	""	"iYKL211C"	7460	16950	130	1934	1956	962	100	105	51	99	98	0	1468	1379	540	270	284	106	93	93	0	0	0	0	0	0	0	0	0	0	0	0	0	0	0	0	0	0	0	1.531	1.674	1.698	1.677	1.617	1.767	0.833	0.000	0.000	0.000	0.000	0.000	0.000	0.000	0.000	0.000	0.000	0.000	0.000	0.000	0.000	120	472	3032	2965	0.614	Error	Error	1834	1198	0	0	1856	1109	0	0	0	0
2	6	15	""	"itT(CGU)K"	7650	16950	130	1583	1464	529	94	103	58	100	99	0	981	970	290	264	279	112	95	94	0	0	0	0	0	0	0	0	0	0	0	0	0	0	0	0	0	0	0	2.077	1.941	2.081	1.968	1.573	1.974	0.785	0.000	0.000	0.000	0.000	0.000	0.000	0.000	0.000	0.000	0.000	0.000	0.000	0.000	0.000	120	479	2206	2076	1.054	Error	Error	1489	717	0	0	1370	706	0	0	0	0
2	7	15	""	"iYKL205W"	7830	16950	140	1291	1180	414	83	94	54	99	98	0	1409	1398	456	256	269	98	98	96	0	0	0	0	0	0	0	0	0	0	0	0	0	0	0	0	0	0	0	1.048	0.961	0.946	0.980	1.464	0.937	0.872	0.000	0.000	0.000	0.000	0.000	0.000	0.000	0.000	0.000	0.000	0.000	0.000	0.000	0.000	156	468	2361	2239	0.067	Error	Error	1208	1153	0	0	1097	1142	0	0	0	0
2	8	15	""	"iYKLCdelta2"	8020	16950	130	588	557	195	80	85	36	100	96	0	979	945	304	250	266	101	95	93	0	0	0	0	0	0	0	0	0	0	0	0	0	0	0	0	0	0	0	0.697	0.686	0.652	0.678	1.529	0.621	0.784	0.000	0.000	0.000	0.000	0.000	0.000	0.000	0.000	0.000	0.000	0.000	0.000	0.000	0.000	120	426	1237	1172	-0.521	Error	Error	508	729	0	0	477	695	0	0	0	0
2	9	15	""	"iYKL187C"	8210	16950	140	1364	1528	777	77	84	64	100	99	0	1243	1265	528	238	264	178	95	91	0	0	0	0	0	0	0	0	0	0	0	0	0	0	0	0	0	0	0	1.281	1.413	1.461	1.434	1.591	1.463	0.826	0.000	0.000	0.000	0.000	0.000	0.000	0.000	0.000	0.000	0.000	0.000	0.000	0.000	0.000	156	476	2292	2478	0.357	Error	Error	1287	1005	0	0	1451	1027	0	0	0	0
2	10	15	""	"iYKL183W"	8400	16950	140	1783	1838	813	78	105	142	98	97	0	1134	1118	404	253	302	279	90	78	0	0	0	0	0	0	0	0	0	0	0	0	0	0	0	0	0	0	0	1.935	2.035	2.117	2.061	1.675	2.127	0.811	0.000	0.000	0.000	0.000	0.000	0.000	0.000	0.000	0.000	0.000	0.000	0.000	0.000	0.000	156	462	2586	2625	0.953	Error	Error	1705	881	0	0	1760	865	0	0	0	0
2	11	15	""	"iYKL166C-1"	8590	16950	140	1689	1711	736	79	102	127	98	98	0	1537	1508	507	258	300	240	98	92	0	0	0	0	0	0	0	0	0	0	0	0	0	0	0	0	0	0	0	1.259	1.306	1.327	1.271	1.461	1.357	0.844	0.000	0.000	0.000	0.000	0.000	0.000	0.000	0.000	0.000	0.000	0.000	0.000	0.000	0.000	156	445	2889	2882	0.332	Error	Error	1610	1279	0	0	1632	1250	0	0	0	0
2	12	15	""	"iYKL164C-1"	8780	16950	140	1975	1931	760	90	102	81	100	98	0	1384	1394	481	271	295	148	95	93	0	0	0	0	0	0	0	0	0	0	0	0	0	0	0	0	0	0	0	1.694	1.639	1.566	1.617	1.456	1.693	0.834	0.000	0.000	0.000	0.000	0.000	0.000	0.000	0.000	0.000	0.000	0.000	0.000	0.000	0.000	156	400	2998	2964	0.760	Error	Error	1885	1113	0	0	1841	1123	0	0	0	0
2	13	15	""	"iYKL162C"	8970	16950	140	2506	2443	1008	87	105	91	100	99	0	2126	2053	795	264	292	160	97	96	0	0	0	0	0	0	0	0	0	0	0	0	0	0	0	0	0	0	0	1.299	1.317	1.339	1.311	1.336	1.337	0.876	0.000	0.000	0.000	0.000	0.000	0.000	0.000	0.000	0.000	0.000	0.000	0.000	0.000	0.000	156	460	4281	4145	0.378	Error	Error	2419	1862	0	0	2356	1789	0	0	0	0
2	14	15	""	"iYKL148C"	9160	16950	140	1382	1389	669	80	88	49	99	98	0	1029	1064	452	254	269	108	92	89	0	0	0	0	0	0	0	0	0	0	0	0	0	0	0	0	0	0	0	1.680	1.616	1.702	1.734	1.697	1.607	0.805	0.000	0.000	0.000	0.000	0.000	0.000	0.000	0.000	0.000	0.000	0.000	0.000	0.000	0.000	156	470	2077	2119	0.748	Error	Error	1302	775	0	0	1309	810	0	0	0	0
2	15	15	""	"iYKL143W"	9350	16950	140	1464	1347	431	85	88	34	99	98	0	1056	1018	308	254	266	100	96	96	0	0	0	0	0	0	0	0	0	0	0	0	0	0	0	0	0	0	0	1.719	1.652	1.662	1.682	1.472	1.684	0.800	0.000	0.000	0.000	0.000	0.000	0.000	0.000	0.000	0.000	0.000	0.000	0.000	0.000	0.000	156	426	2181	2026	0.782	Error	Error	1379	802	0	0	1262	764	0	0	0	0
2	16	15	""	"iYKL139W"	9530	16950	140	1478	1678	972	95	119	135	98	96	0	9158	9790	5967	274	335	270	98	96	0	0	0	0	0	0	0	0	0	0	0	0	0	0	0	0	0	0	0	0.156	0.166	0.162	0.179	1.724	0.155	0.892	0.000	0.000	0.000	0.000	0.000	0.000	0.000	0.000	0.000	0.000	0.000	0.000	0.000	0.000	156	486	10267	11099	-2.683	Error	Error	1383	8884	0	0	1583	9516	0	0	0	0
2	17	15	""	"iYLL025W"	9730	16940	130	2458	2245	815	94	127	160	99	96	0	5429	5158	1809	291	410	597	97	95	0	0	0	0	0	0	0	0	0	0	0	0	0	0	0	0	0	0	0	0.460	0.442	0.449	0.445	1.335	0.417	0.908	0.000	0.000	0.000	0.000	0.000	0.000	0.000	0.000	0.000	0.000	0.000	0.000	0.000	0.000	120	503	7502	7018	-1.120	Error	Error	2364	5138	0	0	2151	4867	0	0	0	0
2	18	15	""	"iYLL021W"	9930	16950	140	433	463	211	90	106	107	93	75	0	1394	1357	556	281	370	580	82	46	0	0	0	0	0	0	0	0	0	0	0	0	0	0	0	0	0	0	0	0.308	0.347	0.335	0.363	1.798	0.263	0.737	0.000	0.000	0.000	0.000	0.000	0.000	0.000	0.000	0.000	0.000	0.000	0.000	0.000	0.000	156	454	1456	1449	-1.698	Error	Error	343	1113	0	0	373	1076	0	0	0	0
2	19	15	""	"iYLL017W"	10100	16950	130	1288	1384	806	94	105	59	99	96	0	1211	1240	584	287	306	102	91	88	0	0	0	0	0	0	0	0	0	0	0	0	0	0	0	0	0	0	0	1.292	1.354	1.335	1.468	1.786	1.382	0.834	0.000	0.000	0.000	0.000	0.000	0.000	0.000	0.000	0.000	0.000	0.000	0.000	0.000	0.000	120	432	2118	2243	0.370	Error	Error	1194	924	0	0	1290	953	0	0	0	0
2	20	15	""	"iYLL001W"	10290	16940	130	1676	1608	636	101	140	188	96	92	0	12586	11409	4534	312	504	1187	96	95	0	0	0	0	0	0	0	0	0	0	0	0	0	0	0	0	0	0	0	0.128	0.136	0.138	0.135	1.306	0.126	0.917	0.000	0.000	0.000	0.000	0.000	0.000	0.000	0.000	0.000	0.000	0.000	0.000	0.000	0.000	120	445	13849	12604	-2.962	Error	Error	1575	12274	0	0	1507	11097	0	0	0	0
2	21	15	""	"iYLR003C"	10470	16950	140	802	778	246	98	119	104	97	93	0	1905	1846	639	297	461	1132	80	10	0	0	0	0	0	0	0	0	0	0	0	0	0	0	0	0	0	0	0	0.438	0.439	0.444	0.456	1.544	0.180	0.431	0.000	0.000	0.000	0.000	0.000	0.000	0.000	0.000	0.000	0.000	0.000	0.000	0.000	0.000	156	482	2312	2229	-1.192	Error	Error	704	1608	0	0	680	1549	0	0	0	0
2	22	15	""	"iYLR007W"	10660	16950	120	901	872	376	96	103	58	93	90	0	1908	1828	800	288	319	171	91	87	0	0	0	0	0	0	0	0	0	0	0	0	0	0	0	0	0	0	0	0.497	0.504	0.478	0.515	1.967	0.469	0.848	0.000	0.000	0.000	0.000	0.000	0.000	0.000	0.000	0.000	0.000	0.000	0.000	0.000	0.000	120	526	2425	2316	-1.009	Error	Error	805	1620	0	0	776	1540	0	0	0	0
2	1	16	""	"iYLR024C"	6680	17140	120	1190	1385	862	101	109	46	100	98	0	1028	1123	558	268	284	99	93	91	0	0	0	0	0	0	0	0	0	0	0	0	0	0	0	0	0	0	0	1.433	1.502	1.607	1.577	1.696	1.573	0.796	0.000	0.000	0.000	0.000	0.000	0.000	0.000	0.000	0.000	0.000	0.000	0.000	0.000	0.000	120	506	1849	2139	0.519	Error	Error	1089	760	0	0	1284	855	0	0	0	0
2	2	16	""	"iYLR028C"	6860	17130	140	1575	1641	745	101	113	61	96	95	0	1390	1340	564	278	297	123	91	87	0	0	0	0	0	0	0	0	0	0	0	0	0	0	0	0	0	0	0	1.326	1.450	1.435	1.498	1.757	1.400	0.844	0.000	0.000	0.000	0.000	0.000	0.000	0.000	0.000	0.000	0.000	0.000	0.000	0.000	0.000	156	532	2586	2602	0.407	Error	Error	1474	1112	0	0	1540	1062	0	0	0	0
2	3	16	""	"iYLR032W"	7050	17140	130	1441	1411	529	102	111	49	99	98	0	2336	2302	858	283	300	104	98	96	0	0	0	0	0	0	0	0	0	0	0	0	0	0	0	0	0	0	0	0.652	0.648	0.646	0.653	1.358	0.609	0.887	0.000	0.000	0.000	0.000	0.000	0.000	0.000	0.000	0.000	0.000	0.000	0.000	0.000	0.000	120	484	3392	3328	-0.617	Error	Error	1339	2053	0	0	1309	2019	0	0	0	0
2	4	16	""	"iYLR044C"	7240	17130	140	3149	2981	1046	103	127	147	100	98	0	1669	1616	522	273	315	252	96	91	0	0	0	0	0	0	0	0	0	0	0	0	0	0	0	0	0	0	0	2.182	2.143	2.102	2.186	1.408	2.144	0.882	0.000	0.000	0.000	0.000	0.000	0.000	0.000	0.000	0.000	0.000	0.000	0.000	0.000	0.000	156	511	4442	4221	1.126	Error	Error	3046	1396	0	0	2878	1343	0	0	0	0
2	5	16	""	"iYLR048W"	7440	17130	140	925	933	445	96	114	127	92	87	0	1687	1688	721	262	295	220	93	89	0	0	0	0	0	0	0	0	0	0	0	0	0	0	0	0	0	0	0	0.582	0.587	0.595	0.566	1.602	0.580	0.871	0.000	0.000	0.000	0.000	0.000	0.000	0.000	0.000	0.000	0.000	0.000	0.000	0.000	0.000	156	509	2254	2263	-0.782	Error	Error	829	1425	0	0	837	1426	0	0	0	0
2	6	16	""	"iYLR052W"	7620	17130	130	886	846	294	85	93	54	96	94	0	909	890	286	250	266	107	95	94	0	0	0	0	0	0	0	0	0	0	0	0	0	0	0	0	0	0	0	1.215	1.189	1.213	1.156	1.618	1.148	0.777	0.000	0.000	0.000	0.000	0.000	0.000	0.000	0.000	0.000	0.000	0.000	0.000	0.000	0.000	120	485	1460	1401	0.282	Error	Error	801	659	0	0	761	640	0	0	0	0
2	7	16	""	"iYLR364W"	7840	17130	140	2352	2348	905	76	84	44	100	100	0	1471	1462	511	245	255	97	99	97	0	0	0	0	0	0	0	0	0	0	0	0	0	0	0	0	0	0	0	1.856	1.867	1.858	1.892	1.471	1.883	0.881	0.000	0.000	0.000	0.000	0.000	0.000	0.000	0.000	0.000	0.000	0.000	0.000	0.000	0.000	156	487	3502	3489	0.893	Error	Error	2276	1226	0	0	2272	1217	0	0	0	0
2	8	16	""	"iYLR369W"	8020	17130	140	1174	1062	339	73	77	30	99	98	0	1723	1665	502	239	250	89	98	97	0	0	0	0	0	0	0	0	0	0	0	0	0	0	0	0	0	0	0	0.742	0.694	0.708	0.687	1.357	0.684	0.897	0.000	0.000	0.000	0.000	0.000	0.000	0.000	0.000	0.000	0.000	0.000	0.000	0.000	0.000	156	462	2585	2415	-0.431	Error	Error	1101	1484	0	0	989	1426	0	0	0	0
2	9	16	""	"iYLR373C"	8210	17130	130	721	692	211	76	79	35	99	98	0	812	778	223	242	255	98	95	91	0	0	0	0	0	0	0	0	0	0	0	0	0	0	0	0	0	0	0	1.132	1.149	1.135	1.139	1.528	1.065	0.772	0.000	0.000	0.000	0.000	0.000	0.000	0.000	0.000	0.000	0.000	0.000	0.000	0.000	0.000	120	454	1215	1152	0.178	Error	Error	645	570	0	0	616	536	0	0	0	0
2	10	16	""	"iYLR389C"	8390	17130	130	2114	1957	599	79	99	112	100	99	0	1424	1424	404	255	284	151	96	95	0	0	0	0	0	0	0	0	0	0	0	0	0	0	0	0	0	0	0	1.741	1.607	1.637	1.615	1.355	1.620	0.832	0.000	0.000	0.000	0.000	0.000	0.000	0.000	0.000	0.000	0.000	0.000	0.000	0.000	0.000	120	440	3204	3047	0.800	Error	Error	2035	1169	0	0	1878	1169	0	0	0	0
2	11	16	""	"iYLR394W"	8590	17130	140	2673	2425	823	83	102	110	99	96	0	7611	7079	2480	267	303	168	100	99	0	0	0	0	0	0	0	0	0	0	0	0	0	0	0	0	0	0	0	0.353	0.344	0.338	0.344	1.380	0.324	0.925	0.000	0.000	0.000	0.000	0.000	0.000	0.000	0.000	0.000	0.000	0.000	0.000	0.000	0.000	156	453	9934	9154	-1.504	Error	Error	2590	7344	0	0	2342	6812	0	0	0	0
2	12	16	""	"iYLR398C"	8790	17140	170	1630	1523	916	92	140	174	84	81	0	1467	1396	734	282	390	381	78	68	0	0	0	0	0	0	0	0	0	0	0	0	0	0	0	0	0	0	0	1.298	1.285	1.262	1.141	2.007	1.239	0.800	0.000	0.000	0.000	0.000	0.000	0.000	0.000	0.000	0.000	0.000	0.000	0.000	0.000	0.000	208	431	2723	2545	0.376	Error	Error	1538	1185	0	0	1431	1114	0	0	0	0
2	13	16	""	"iYLR412W-1"	8980	17140	140	2110	2076	740	88	138	177	98	95	0	2220	2144	716	276	363	334	94	92	0	0	0	0	0	0	0	0	0	0	0	0	0	0	0	0	0	0	0	1.040	1.064	1.086	1.083	1.299	1.046	0.874	0.000	0.000	0.000	0.000	0.000	0.000	0.000	0.000	0.000	0.000	0.000	0.000	0.000	0.000	156	405	3966	3856	0.057	Error	Error	2022	1944	0	0	1988	1868	0	0	0	0
2	14	16	""	"iYLR417W"	9180	17140	140	1454	1327	469	84	90	44	99	98	0	3259	3146	949	260	276	101	99	98	0	0	0	0	0	0	0	0	0	0	0	0	0	0	0	0	0	0	0	0.457	0.431	0.445	0.418	1.448	0.430	0.898	0.000	0.000	0.000	0.000	0.000	0.000	0.000	0.000	0.000	0.000	0.000	0.000	0.000	0.000	156	446	4369	4129	-1.130	Error	Error	1370	2999	0	0	1243	2886	0	0	0	0
2	15	16	""	"iYLRCdelta24"	9370	17140	140	1247	1210	408	85	90	39	100	98	0	1370	1375	434	258	271	97	97	96	0	0	0	0	0	0	0	0	0	0	0	0	0	0	0	0	0	0	0	1.045	1.007	1.004	1.027	1.450	0.982	0.877	0.000	0.000	0.000	0.000	0.000	0.000	0.000	0.000	0.000	0.000	0.000	0.000	0.000	0.000	156	420	2274	2242	0.063	Error	Error	1162	1112	0	0	1125	1117	0	0	0	0
2	16	16	""	"iYLR436C"	9550	17150	130	973	988	466	95	127	117	100	93	0	842	906	361	280	334	217	89	63	0	0	0	0	0	0	0	0	0	0	0	0	0	0	0	0	0	0	0	1.562	1.427	1.461	1.510	1.682	1.317	0.634	0.000	0.000	0.000	0.000	0.000	0.000	0.000	0.000	0.000	0.000	0.000	0.000	0.000	0.000	120	461	1440	1519	0.644	Error	Error	878	562	0	0	893	626	0	0	0	0
2	17	16	""	"iYLR439W"	9750	17140	140	890	870	342	96	135	148	94	89	0	2894	2746	1011	291	397	523	92	88	0	0	0	0	0	0	0	0	0	0	0	0	0	0	0	0	0	0	0	0.305	0.315	0.321	0.326	1.570	0.304	0.870	0.000	0.000	0.000	0.000	0.000	0.000	0.000	0.000	0.000	0.000	0.000	0.000	0.000	0.000	156	516	3397	3229	-1.713	Error	Error	794	2603	0	0	774	2455	0	0	0	0
2	18	16	""	"iYLR444C"	9930	17140	140	888	865	237	90	101	79	99	98	0	996	993	276	282	336	427	87	25	0	0	0	0	0	0	0	0	0	0	0	0	0	0	0	0	0	0	0	1.118	1.090	1.064	1.093	1.395	1.039	0.791	0.000	0.000	0.000	0.000	0.000	0.000	0.000	0.000	0.000	0.000	0.000	0.000	0.000	0.000	156	439	1512	1486	0.160	Error	Error	798	714	0	0	775	711	0	0	0	0
2	19	16	""	"iYMR130W"	10130	17140	140	828	768	224	95	101	44	99	98	0	4796	4466	1401	293	304	94	100	98	0	0	0	0	0	0	0	0	0	0	0	0	0	0	0	0	0	0	0	0.163	0.161	0.160	0.166	1.429	0.151	0.895	0.000	0.000	0.000	0.000	0.000	0.000	0.000	0.000	0.000	0.000	0.000	0.000	0.000	0.000	156	479	5236	4846	-2.619	Error	Error	733	4503	0	0	673	4173	0	0	0	0
2	20	16	""	"iYMR134W"	10320	17140	140	1223	1564	1070	97	115	93	98	97	0	1705	1992	1210	303	450	1084	61	28	0	0	0	0	0	0	0	0	0	0	0	0	0	0	0	0	0	0	0	0.803	0.869	0.881	0.874	1.561	0.849	0.873	0.000	0.000	0.000	0.000	0.000	0.000	0.000	0.000	0.000	0.000	0.000	0.000	0.000	0.000	156	527	2528	3156	-0.316	Error	Error	1126	1402	0	0	1467	1689	0	0	0	0
2	21	16	""	"iYMR138W"	10510	17140	130	2331	2513	1206	95	106	69	100	100	0	1433	1504	620	292	326	284	94	85	0	0	0	0	0	0	0	0	0	0	0	0	0	0	0	0	0	0	0	1.960	1.995	1.916	2.001	1.372	2.038	0.871	0.000	0.000	0.000	0.000	0.000	0.000	0.000	0.000	0.000	0.000	0.000	0.000	0.000	0.000	120	488	3377	3630	0.971	Error	Error	2236	1141	0	0	2418	1212	0	0	0	0
2	22	16	""	"iYMR155W"	10700	17140	140	792	745	232	90	100	62	98	98	0	1708	1633	517	280	306	157	98	96	0	0	0	0	0	0	0	0	0	0	0	0	0	0	0	0	0	0	0	0.492	0.484	0.484	0.487	1.410	0.453	0.855	0.000	0.000	0.000	0.000	0.000	0.000	0.000	0.000	0.000	0.000	0.000	0.000	0.000	0.000	156	736	2130	2008	-1.024	Error	Error	702	1428	0	0	655	1353	0	0	0	0
2	1	17	""	"itM(CAU)M"	6710	17330	130	752	686	230	96	106	52	97	95	0	1228	1200	414	263	280	100	97	92	0	0	0	0	0	0	0	0	0	0	0	0	0	0	0	0	0	0	0	0.680	0.630	0.621	0.632	1.454	0.589	0.827	0.000	0.000	0.000	0.000	0.000	0.000	0.000	0.000	0.000	0.000	0.000	0.000	0.000	0.000	120	627	1621	1527	-0.557	Error	Error	656	965	0	0	590	937	0	0	0	0
2	2	17	""	"iYMR161W"	6900	17330	130	1913	1788	593	91	101	53	100	99	0	8095	7476	2699	264	284	116	100	100	0	0	0	0	0	0	0	0	0	0	0	0	0	0	0	0	0	0	0	0.233	0.235	0.233	0.240	1.348	0.221	0.905	0.000	0.000	0.000	0.000	0.000	0.000	0.000	0.000	0.000	0.000	0.000	0.000	0.000	0.000	120	544	9653	8909	-2.104	Error	Error	1822	7831	0	0	1697	7212	0	0	0	0
2	3	17	""	"iYMR176W"	7100	17330	130	3053	2873	1226	91	98	43	99	99	0	2499	2364	992	264	281	103	92	90	0	0	0	0	0	0	0	0	0	0	0	0	0	0	0	0	0	0	0	1.325	1.325	1.319	1.438	1.590	1.316	0.897	0.000	0.000	0.000	0.000	0.000	0.000	0.000	0.000	0.000	0.000	0.000	0.000	0.000	0.000	120	489	5197	4882	0.406	Error	Error	2962	2235	0	0	2782	2100	0	0	0	0
2	4	17	""	"iYMR180C"	7270	17330	140	1633	1581	562	91	112	126	98	96	0	1421	1399	516	261	311	266	91	85	0	0	0	0	0	0	0	0	0	0	0	0	0	0	0	0	0	0	0	1.329	1.309	1.301	1.373	1.641	1.232	0.807	0.000	0.000	0.000	0.000	0.000	0.000	0.000	0.000	0.000	0.000	0.000	0.000	0.000	0.000	156	511	2702	2628	0.411	Error	Error	1542	1160	0	0	1490	1138	0	0	0	0
2	5	17	""	"iYMR183C"	7470	17330	140	1398	1409	589	82	103	127	99	96	0	1782	1735	729	248	285	229	95	92	0	0	0	0	0	0	0	0	0	0	0	0	0	0	0	0	0	0	0	0.858	0.892	0.913	0.928	1.584	0.849	0.882	0.000	0.000	0.000	0.000	0.000	0.000	0.000	0.000	0.000	0.000	0.000	0.000	0.000	0.000	156	537	2850	2814	-0.221	Error	Error	1316	1534	0	0	1327	1487	0	0	0	0
2	6	17	""	"iYMR198W"	7660	17330	140	4258	4010	1392	77	86	54	100	100	0	2981	2845	916	244	260	105	97	96	0	0	0	0	0	0	0	0	0	0	0	0	0	0	0	0	0	0	0	1.528	1.512	1.497	1.540	1.551	1.555	0.898	0.000	0.000	0.000	0.000	0.000	0.000	0.000	0.000	0.000	0.000	0.000	0.000	0.000	0.000	156	515	6918	6534	0.611	Error	Error	4181	2737	0	0	3933	2601	0	0	0	0
2	7	17	""	"iYMR202W"	7840	17330	140	587	566	198	74	77	32	98	96	0	1323	1276	432	241	247	80	96	94	0	0	0	0	0	0	0	0	0	0	0	0	0	0	0	0	0	0	0	0.474	0.475	0.478	0.481	1.597	0.436	0.829	0.000	0.000	0.000	0.000	0.000	0.000	0.000	0.000	0.000	0.000	0.000	0.000	0.000	0.000	156	500	1595	1527	-1.077	Error	Error	513	1082	0	0	492	1035	0	0	0	0
2	8	17	""	"iYMR206W"	8040	17330	140	2387	2325	870	77	85	58	100	100	0	2641	2576	1004	250	259	91	97	96	0	0	0	0	0	0	0	0	0	0	0	0	0	0	0	0	0	0	0	0.966	0.966	0.961	1.038	1.763	0.930	0.894	0.000	0.000	0.000	0.000	0.000	0.000	0.000	0.000	0.000	0.000	0.000	0.000	0.000	0.000	156	558	4701	4574	-0.050	Error	Error	2310	2391	0	0	2248	2326	0	0	0	0
2	9	17	""	"iYNL148C"	8250	17330	140	1196	1088	348	79	85	41	99	98	0	966	952	301	253	284	239	91	80	0	0	0	0	0	0	0	0	0	0	0	0	0	0	0	0	0	0	0	1.567	1.443	1.484	1.489	1.573	1.419	0.789	0.000	0.000	0.000	0.000	0.000	0.000	0.000	0.000	0.000	0.000	0.000	0.000	0.000	0.000	156	522	1830	1708	0.648	Error	Error	1117	713	0	0	1009	699	0	0	0	0
2	10	17	""	"iYNL144C-0"	8420	17330	140	3125	3012	1241	80	99	103	100	98	0	2348	2207	804	256	305	234	98	92	0	0	0	0	0	0	0	0	0	0	0	0	0	0	0	0	0	0	0	1.456	1.503	1.457	1.482	1.348	1.529	0.878	0.000	0.000	0.000	0.000	0.000	0.000	0.000	0.000	0.000	0.000	0.000	0.000	0.000	0.000	156	483	5137	4883	0.542	Error	Error	3045	2092	0	0	2932	1951	0	0	0	0
2	11	17	""	"iYNL141W"	8610	17330	140	1442	1310	484	90	101	62	98	95	0	4832	4449	1685	290	333	229	95	94	0	0	0	0	0	0	0	0	0	0	0	0	0	0	0	0	0	0	0	0.298	0.293	0.290	0.306	1.494	0.283	0.895	0.000	0.000	0.000	0.000	0.000	0.000	0.000	0.000	0.000	0.000	0.000	0.000	0.000	0.000	156	509	5894	5379	-1.748	Error	Error	1352	4542	0	0	1220	4159	0	0	0	0
2	12	17	""	"iYNL125C"	8810	17330	140	2073	2068	817	101	147	168	98	97	0	1643	1623	543	309	403	364	94	86	0	0	0	0	0	0	0	0	0	0	0	0	0	0	0	0	0	0	0	1.478	1.497	1.477	1.521	1.602	1.486	0.759	0.000	0.000	0.000	0.000	0.000	0.000	0.000	0.000	0.000	0.000	0.000	0.000	0.000	0.000	156	462	3306	3281	0.564	Error	Error	1972	1334	0	0	1967	1314	0	0	0	0
2	13	17	""	"iYNL121C"	8990	17330	140	1545	1648	780	108	152	164	98	96	0	1510	1528	624	309	388	315	89	82	0	0	0	0	0	0	0	0	0	0	0	0	0	0	0	0	0	0	0	1.197	1.263	1.222	1.277	1.421	1.217	0.818	0.000	0.000	0.000	0.000	0.000	0.000	0.000	0.000	0.000	0.000	0.000	0.000	0.000	0.000	156	467	2638	2759	0.259	Error	Error	1437	1201	0	0	1540	1219	0	0	0	0
2	14	17	""	"iYNL116W"	9190	17330	140	1047	958	340	95	112	113	95	92	0	2971	2853	956	288	317	177	96	96	0	0	0	0	0	0	0	0	0	0	0	0	0	0	0	0	0	0	0	0.355	0.336	0.343	0.330	1.560	0.327	0.878	0.000	0.000	0.000	0.000	0.000	0.000	0.000	0.000	0.000	0.000	0.000	0.000	0.000	0.000	156	490	3635	3428	-1.495	Error	Error	952	2683	0	0	863	2565	0	0	0	0
2	15	17	""	"iYNL097C"	9380	17330	140	2928	3227	1591	90	110	128	100	98	0	2469	2529	1079	282	311	189	97	94	0	0	0	0	0	0	0	0	0	0	0	0	0	0	0	0	0	0	0	1.298	1.396	1.380	1.429	1.533	1.423	0.882	0.000	0.000	0.000	0.000	0.000	0.000	0.000	0.000	0.000	0.000	0.000	0.000	0.000	0.000	156	459	5025	5384	0.376	Error	Error	2838	2187	0	0	3137	2247	0	0	0	0
2	16	17	""	"iYNL094W"	9560	17330	130	1858	2207	1227	94	147	225	95	94	0	1271	1378	640	287	346	238	94	88	0	0	0	0	0	0	0	0	0	0	0	0	0	0	0	0	0	0	0	1.793	1.937	1.908	1.929	1.451	1.915	0.837	0.000	0.000	0.000	0.000	0.000	0.000	0.000	0.000	0.000	0.000	0.000	0.000	0.000	0.000	120	465	2748	3204	0.842	Error	Error	1764	984	0	0	2113	1091	0	0	0	0
2	17	17	""	"iYNL089C"	9750	17330	140	1330	1432	711	107	158	214	94	90	0	1007	1025	432	306	372	247	86	69	0	0	0	0	0	0	0	0	0	0	0	0	0	0	0	0	0	0	0	1.745	1.843	1.809	1.856	1.774	1.746	0.811	0.000	0.000	0.000	0.000	0.000	0.000	0.000	0.000	0.000	0.000	0.000	0.000	0.000	0.000	156	526	1924	2044	0.803	Error	Error	1223	701	0	0	1325	719	0	0	0	0
2	18	17	""	"iYNL073W"	9950	17330	140	1020	964	324	119	134	67	96	95	0	1165	1121	374	336	358	129	92	91	0	0	0	0	0	0	0	0	0	0	0	0	0	0	0	0	0	0	0	1.087	1.076	1.052	1.109	1.496	0.972	0.807	0.000	0.000	0.000	0.000	0.000	0.000	0.000	0.000	0.000	0.000	0.000	0.000	0.000	0.000	156	473	1730	1630	0.120	Error	Error	901	829	0	0	845	785	0	0	0	0
2	19	17	""	"iYNL069C"	10130	17330	140	2074	2125	1067	114	128	65	96	96	0	1506	1533	707	329	354	125	92	91	0	0	0	0	0	0	0	0	0	0	0	0	0	0	0	0	0	0	0	1.665	1.670	1.623	1.658	1.647	1.657	0.866	0.000	0.000	0.000	0.000	0.000	0.000	0.000	0.000	0.000	0.000	0.000	0.000	0.000	0.000	156	502	3137	3215	0.736	Error	Error	1960	1177	0	0	2011	1204	0	0	0	0
2	20	17	""	"iYNL065W"	10330	17330	130	1501	1421	430	101	113	56	97	95	0	5317	5190	1540	305	362	338	96	95	0	0	0	0	0	0	0	0	0	0	0	0	0	0	0	0	0	0	0	0.279	0.270	0.277	0.270	1.265	0.256	0.914	0.000	0.000	0.000	0.000	0.000	0.000	0.000	0.000	0.000	0.000	0.000	0.000	0.000	0.000	120	538	6412	6205	-1.840	Error	Error	1400	5012	0	0	1320	4885	0	0	0	0
2	21	17	""	"itG(GCC)O2"	10530	17340	130	973	966	384	102	113	62	95	94	0	1505	1474	539	299	356	338	88	86	0	0	0	0	0	0	0	0	0	0	0	0	0	0	0	0	0	0	0	0.722	0.735	0.756	0.752	1.501	0.620	0.729	0.000	0.000	0.000	0.000	0.000	0.000	0.000	0.000	0.000	0.000	0.000	0.000	0.000	0.000	120	535	2077	2039	-0.469	Error	Error	871	1206	0	0	864	1175	0	0	0	0
2	22	17	""	"iYOL019W"	10710	17330	130	2602	2408	816	97	115	114	96	95	0	5812	5455	1831	294	549	3110	88	27	0	0	0	0	0	0	0	0	0	0	0	0	0	0	0	0	0	0	0	0.454	0.448	0.443	0.448	1.400	0.427	0.924	0.000	0.000	0.000	0.000	0.000	0.000	0.000	0.000	0.000	0.000	0.000	0.000	0.000	0.000	120	626	8023	7472	-1.139	Error	Error	2505	5518	0	0	2311	5161	0	0	0	0
2	1	18	""	"iYOL015W"	6720	17520	130	2791	2685	1208	94	109	76	98	97	0	3997	3779	1691	258	285	136	97	95	0	0	0	0	0	0	0	0	0	0	0	0	0	0	0	0	0	0	0	0.721	0.736	0.736	0.772	1.480	0.705	0.895	0.000	0.000	0.000	0.000	0.000	0.000	0.000	0.000	0.000	0.000	0.000	0.000	0.000	0.000	120	645	6436	6112	-0.471	Error	Error	2697	3739	0	0	2591	3521	0	0	0	0
2	2	18	""	"iYOL001W"	6910	17520	130	493	461	178	92	107	80	90	84	0	2646	2510	943	263	298	162	95	93	0	0	0	0	0	0	0	0	0	0	0	0	0	0	0	0	0	0	0	0.168	0.164	0.159	0.153	1.686	0.154	0.738	0.000	0.000	0.000	0.000	0.000	0.000	0.000	0.000	0.000	0.000	0.000	0.000	0.000	0.000	120	563	2784	2616	-2.571	Error	Error	401	2383	0	0	369	2247	0	0	0	0
2	3	18	""	"iYOR003W"	7110	17520	130	2431	2368	996	95	103	56	99	97	0	13987	13088	5578	265	322	300	99	97	0	0	0	0	0	0	0	0	0	0	0	0	0	0	0	0	0	0	0	0.170	0.177	0.174	0.180	1.408	0.171	0.913	0.000	0.000	0.000	0.000	0.000	0.000	0.000	0.000	0.000	0.000	0.000	0.000	0.000	0.000	120	539	16058	15096	-2.554	Error	Error	2336	13722	0	0	2273	12823	0	0	0	0
2	4	18	""	"iYOR007C"	7300	17520	130	1466	1409	575	88	102	77	95	94	0	2329	2134	829	252	316	316	91	90	0	0	0	0	0	0	0	0	0	0	0	0	0	0	0	0	0	0	0	0.663	0.702	0.701	0.727	1.504	0.676	0.843	0.000	0.000	0.000	0.000	0.000	0.000	0.000	0.000	0.000	0.000	0.000	0.000	0.000	0.000	120	532	3455	3203	-0.592	Error	Error	1378	2077	0	0	1321	1882	0	0	0	0
2	5	18	""	"iYOR018W"	7500	17530	130	2046	2108	1127	72	83	64	97	97	0	7385	7145	3951	222	254	149	99	95	0	0	0	0	0	0	0	0	0	0	0	0	0	0	0	0	0	0	0	0.276	0.294	0.290	0.318	1.615	0.278	0.906	0.000	0.000	0.000	0.000	0.000	0.000	0.000	0.000	0.000	0.000	0.000	0.000	0.000	0.000	120	507	9137	8959	-1.859	Error	Error	1974	7163	0	0	2036	6923	0	0	0	0
2	6	18	""	"iYOR021C"	7680	17520	130	1658	1516	591	73	76	33	99	98	0	2168	2060	786	228	246	97	95	94	0	0	0	0	0	0	0	0	0	0	0	0	0	0	0	0	0	0	0	0.817	0.788	0.780	0.801	1.414	0.755	0.891	0.000	0.000	0.000	0.000	0.000	0.000	0.000	0.000	0.000	0.000	0.000	0.000	0.000	0.000	120	473	3525	3275	-0.292	Error	Error	1585	1940	0	0	1443	1832	0	0	0	0
2	7	18	""	"iYOR026W"	7860	17520	130	1730	1613	552	78	97	95	97	95	0	1348	1246	474	247	274	152	90	89	0	0	0	0	0	0	0	0	0	0	0	0	0	0	0	0	0	0	0	1.500	1.537	1.551	1.735	1.709	1.442	0.878	0.000	0.000	0.000	0.000	0.000	0.000	0.000	0.000	0.000	0.000	0.000	0.000	0.000	0.000	120	501	2753	2534	0.585	Error	Error	1652	1101	0	0	1535	999	0	0	0	0
2	8	18	""	"iYOR042W"	8050	17520	130	630	591	205	91	112	97	92	90	0	650	638	216	269	294	148	85	68	0	0	0	0	0	0	0	0	0	0	0	0	0	0	0	0	0	0	0	1.415	1.355	1.310	1.295	1.918	1.220	0.659	0.000	0.000	0.000	0.000	0.000	0.000	0.000	0.000	0.000	0.000	0.000	0.000	0.000	0.000	120	524	920	869	0.500	Error	Error	539	381	0	0	500	369	0	0	0	0
2	9	18	""	"iYOR045W"	8240	17520	130	1150	1202	566	90	102	55	96	95	0	6752	6750	3099	272	340	377	95	93	0	0	0	0	0	0	0	0	0	0	0	0	0	0	0	0	0	0	0	0.164	0.172	0.167	0.176	1.376	0.167	0.925	0.000	0.000	0.000	0.000	0.000	0.000	0.000	0.000	0.000	0.000	0.000	0.000	0.000	0.000	120	507	7540	7590	-2.612	Error	Error	1060	6480	0	0	1112	6478	0	0	0	0
2	10	18	""	"iYOR049C"	8440	17520	140	1770	1720	729	88	99	54	97	97	0	2123	1992	817	278	346	380	89	87	0	0	0	0	0	0	0	0	0	0	0	0	0	0	0	0	0	0	0	0.912	0.952	0.957	1.014	1.886	0.895	0.779	0.000	0.000	0.000	0.000	0.000	0.000	0.000	0.000	0.000	0.000	0.000	0.000	0.000	0.000	156	514	3527	3346	-0.133	Error	Error	1682	1845	0	0	1632	1714	0	0	0	0
2	11	18	""	"iYOR356W"	8630	17530	130	247	254	87	97	106	49	87	76	0	526	538	200	301	328	153	70	27	0	0	0	0	0	0	0	0	0	0	0	0	0	0	0	0	0	0	0	0.667	0.662	0.662	0.624	2.198	0.377	0.447	0.000	0.000	0.000	0.000	0.000	0.000	0.000	0.000	0.000	0.000	0.000	0.000	0.000	0.000	120	492	375	394	-0.585	Error	Error	150	225	0	0	157	237	0	0	0	0
2	12	18	""	"iYOR360C"	8820	17530	130	1148	1481	915	102	111	51	97	95	0	1453	1592	867	299	326	154	90	88	0	0	0	0	0	0	0	0	0	0	0	0	0	0	0	0	0	0	0	0.906	1.067	1.095	1.070	1.612	1.058	0.868	0.000	0.000	0.000	0.000	0.000	0.000	0.000	0.000	0.000	0.000	0.000	0.000	0.000	0.000	120	495	2200	2672	-0.142	Error	Error	1046	1154	0	0	1379	1293	0	0	0	0
2	13	18	""	"iYOR366W"	9000	17520	130	1350	1389	590	110	121	66	97	95	0	1942	1951	773	304	344	186	95	93	0	0	0	0	0	0	0	0	0	0	0	0	0	0	0	0	0	0	0	0.757	0.777	0.761	0.788	1.397	0.741	0.860	0.000	0.000	0.000	0.000	0.000	0.000	0.000	0.000	0.000	0.000	0.000	0.000	0.000	0.000	120	511	2878	2926	-0.402	Error	Error	1240	1638	0	0	1279	1647	0	0	0	0
2	14	18	""	"iYOR380W-1"	9200	17520	130	3032	3004	1324	110	156	249	95	94	0	2455	2366	1080	321	387	336	87	87	0	0	0	0	0	0	0	0	0	0	0	0	0	0	0	0	0	0	0	1.369	1.415	1.346	1.531	1.812	1.352	0.864	0.000	0.000	0.000	0.000	0.000	0.000	0.000	0.000	0.000	0.000	0.000	0.000	0.000	0.000	120	529	5056	4939	0.453	Error	Error	2922	2134	0	0	2894	2045	0	0	0	0
2	15	18	""	"iYOR383C"	9380	17520	130	2403	2487	1071	102	156	253	94	93	0	3315	3234	1302	303	386	367	93	92	0	0	0	0	0	0	0	0	0	0	0	0	0	0	0	0	0	0	0	0.764	0.814	0.802	0.847	1.896	0.811	0.894	0.000	0.000	0.000	0.000	0.000	0.000	0.000	0.000	0.000	0.000	0.000	0.000	0.000	0.000	120	522	5313	5316	-0.388	Error	Error	2301	3012	0	0	2385	2931	0	0	0	0
2	16	18	""	"iYOR387C-0"	9570	17520	130	1901	2142	1205	98	138	190	95	93	0	2258	2327	1149	290	354	313	91	90	0	0	0	0	0	0	0	0	0	0	0	0	0	0	0	0	0	0	0	0.916	1.003	0.961	0.990	1.577	1.001	0.872	0.000	0.000	0.000	0.000	0.000	0.000	0.000	0.000	0.000	0.000	0.000	0.000	0.000	0.000	120	568	3771	4081	-0.126	Error	Error	1803	1968	0	0	2044	2037	0	0	0	0
2	17	18	""	"iYPL275W-2"	9770	17530	130	3080	2934	1122	110	140	151	96	95	0	1852	1798	629	305	359	259	93	92	0	0	0	0	0	0	0	0	0	0	0	0	0	0	0	0	0	0	0	1.920	1.891	1.979	1.985	1.554	1.919	0.834	0.000	0.000	0.000	0.000	0.000	0.000	0.000	0.000	0.000	0.000	0.000	0.000	0.000	0.000	120	546	4517	4317	0.941	Error	Error	2970	1547	0	0	2824	1493	0	0	0	0
2	18	18	""	"iYPL272C-1"	9950	17520	130	1815	2050	1123	132	152	107	94	93	0	1266	1328	569	350	378	174	91	88	0	0	0	0	0	0	0	0	0	0	0	0	0	0	0	0	0	0	0	1.837	1.961	1.921	1.903	1.772	1.984	0.822	0.000	0.000	0.000	0.000	0.000	0.000	0.000	0.000	0.000	0.000	0.000	0.000	0.000	0.000	120	533	2599	2896	0.878	Error	Error	1683	916	0	0	1918	978	0	0	0	0
2	19	18	""	"iYPL268W"	10150	17520	130	1120	1086	370	115	136	114	95	93	0	1167	1141	347	334	373	235	94	87	0	0	0	0	0	0	0	0	0	0	0	0	0	0	0	0	0	0	0	1.206	1.203	1.184	1.104	1.752	1.157	0.807	0.000	0.000	0.000	0.000	0.000	0.000	0.000	0.000	0.000	0.000	0.000	0.000	0.000	0.000	120	560	1838	1778	0.271	Error	Error	1005	833	0	0	971	807	0	0	0	0
2	20	18	""	"iYPL253C"	10340	17520	130	1639	1693	742	112	143	135	96	94	0	5868	5867	2529	333	415	325	95	95	0	0	0	0	0	0	0	0	0	0	0	0	0	0	0	0	0	0	0	0.276	0.286	0.282	0.285	1.364	0.273	0.928	0.000	0.000	0.000	0.000	0.000	0.000	0.000	0.000	0.000	0.000	0.000	0.000	0.000	0.000	120	524	7062	7115	-1.858	Error	Error	1527	5535	0	0	1581	5534	0	0	0	0
2	21	18	""	"iYPL249C"	10530	17530	140	2148	2436	1415	114	146	139	96	94	0	1901	1905	966	326	409	323	87	81	0	0	0	0	0	0	0	0	0	0	0	0	0	0	0	0	0	0	0	1.291	1.471	1.467	1.532	1.932	1.480	0.858	0.000	0.000	0.000	0.000	0.000	0.000	0.000	0.000	0.000	0.000	0.000	0.000	0.000	0.000	156	564	3609	3901	0.369	Error	Error	2034	1575	0	0	2322	1579	0	0	0	0
2	22	18	""	"iYPL245W"	10740	17530	130	568	590	237	99	112	64	95	91	0	1034	1023	340	304	339	201	92	85	0	0	0	0	0	0	0	0	0	0	0	0	0	0	0	0	0	0	0	0.642	0.683	0.638	0.660	1.739	0.642	0.782	0.000	0.000	0.000	0.000	0.000	0.000	0.000	0.000	0.000	0.000	0.000	0.000	0.000	0.000	120	665	1199	1210	-0.638	Error	Error	469	730	0	0	491	719	0	0	0	0
2	1	19	""	"iYPR067W"	6730	17710	130	907	849	309	102	115	65	94	91	0	2248	2090	839	265	296	134	89	89	0	0	0	0	0	0	0	0	0	0	0	0	0	0	0	0	0	0	0	0.406	0.409	0.409	0.406	1.516	0.375	0.864	0.000	0.000	0.000	0.000	0.000	0.000	0.000	0.000	0.000	0.000	0.000	0.000	0.000	0.000	120	661	2788	2572	-1.301	Error	Error	805	1983	0	0	747	1825	0	0	0	0
2	2	19	""	"iYPR071W"	6920	17710	130	2791	2567	1097	106	121	61	97	96	0	2506	2340	929	281	310	139	91	90	0	0	0	0	0	0	0	0	0	0	0	0	0	0	0	0	0	0	0	1.207	1.195	1.198	1.186	1.855	1.213	0.893	0.000	0.000	0.000	0.000	0.000	0.000	0.000	0.000	0.000	0.000	0.000	0.000	0.000	0.000	120	555	4910	4520	0.271	Error	Error	2685	2225	0	0	2461	2059	0	0	0	0
2	3	19	""	"iYPR074C"	7110	17710	130	2542	2362	911	116	140	116	97	95	0	1623	1562	559	282	327	259	95	89	0	0	0	0	0	0	0	0	0	0	0	0	0	0	0	0	0	0	0	1.809	1.755	1.756	1.754	1.392	1.780	0.864	0.000	0.000	0.000	0.000	0.000	0.000	0.000	0.000	0.000	0.000	0.000	0.000	0.000	0.000	120	533	3767	3526	0.855	Error	Error	2426	1341	0	0	2246	1280	0	0	0	0
2	4	19	""	"iYPR094W"	7310	17710	130	493	467	176	106	130	120	88	80	0	726	690	255	261	294	154	86	76	0	0	0	0	0	0	0	0	0	0	0	0	0	0	0	0	0	0	0	0.832	0.841	0.773	0.776	1.858	0.799	0.653	0.000	0.000	0.000	0.000	0.000	0.000	0.000	0.000	0.000	0.000	0.000	0.000	0.000	0.000	120	510	852	790	-0.265	Error	Error	387	465	0	0	361	429	0	0	0	0
2	5	19	""	"iYPR098C"	7490	17710	130	1972	1843	701	84	94	49	99	97	0	2453	2293	850	232	252	119	93	90	0	0	0	0	0	0	0	0	0	0	0	0	0	0	0	0	0	0	0	0.850	0.853	0.834	0.914	1.663	0.836	0.879	0.000	0.000	0.000	0.000	0.000	0.000	0.000	0.000	0.000	0.000	0.000	0.000	0.000	0.000	120	486	4109	3820	-0.234	Error	Error	1888	2221	0	0	1759	2061	0	0	0	0
2	6	19	""	"iYPR103W"	7680	17710	130	1565	1528	627	81	90	49	99	95	0	4622	4287	1677	235	273	175	97	96	0	0	0	0	0	0	0	0	0	0	0	0	0	0	0	0	0	0	0	0.338	0.357	0.360	0.357	1.335	0.345	0.899	0.000	0.000	0.000	0.000	0.000	0.000	0.000	0.000	0.000	0.000	0.000	0.000	0.000	0.000	120	505	5871	5499	-1.564	Error	Error	1484	4387	0	0	1447	4052	0	0	0	0
2	7	19	""	"iYPRWsigma2-0"	7870	17710	130	3332	3205	1119	89	116	108	98	97	0	4254	4046	1497	267	320	241	95	94	0	0	0	0	0	0	0	0	0	0	0	0	0	0	0	0	0	0	0	0.813	0.825	0.814	0.862	1.428	0.788	0.931	0.000	0.000	0.000	0.000	0.000	0.000	0.000	0.000	0.000	0.000	0.000	0.000	0.000	0.000	120	513	7230	6895	-0.298	Error	Error	3243	3987	0	0	3116	3779	0	0	0	0
2	8	19	""	"itC(GCA)P2"	8070	17720	140	997	916	454	99	120	99	90	87	0	1351	1290	546	279	312	200	88	82	0	0	0	0	0	0	0	0	0	0	0	0	0	0	0	0	0	0	0	0.838	0.808	0.800	0.769	1.780	0.784	0.825	0.000	0.000	0.000	0.000	0.000	0.000	0.000	0.000	0.000	0.000	0.000	0.000	0.000	0.000	156	506	1970	1828	-0.256	Error	Error	898	1072	0	0	817	1011	0	0	0	0
2	9	19	""	"iYPR121W-0"	8250	17710	130	2140	2288	1120	99	120	112	95	94	0	2352	2399	1055	292	357	358	93	90	0	0	0	0	0	0	0	0	0	0	0	0	0	0	0	0	0	0	0	0.991	1.039	0.998	0.973	1.633	1.027	0.887	0.000	0.000	0.000	0.000	0.000	0.000	0.000	0.000	0.000	0.000	0.000	0.000	0.000	0.000	120	474	4101	4296	-0.013	Error	Error	2041	2060	0	0	2189	2107	0	0	0	0
2	10	19	""	"itN(GUU)P"	8450	17720	140	568	605	279	103	122	111	93	84	0	761	784	303	310	353	231	77	49	0	0	0	0	0	0	0	0	0	0	0	0	0	0	0	0	0	0	0	1.031	1.059	1.107	1.150	1.920	0.893	0.743	0.000	0.000	0.000	0.000	0.000	0.000	0.000	0.000	0.000	0.000	0.000	0.000	0.000	0.000	156	472	916	976	0.044	Error	Error	465	451	0	0	502	474	0	0	0	0
2	11	19	""	"iYPR141C"	8640	17720	140	609	614	256	112	124	59	96	91	0	811	837	292	328	352	143	91	77	0	0	0	0	0	0	0	0	0	0	0	0	0	0	0	0	0	0	0	1.029	0.986	1.002	1.040	1.968	0.876	0.705	0.000	0.000	0.000	0.000	0.000	0.000	0.000	0.000	0.000	0.000	0.000	0.000	0.000	0.000	156	452	980	1011	0.041	Error	Error	497	483	0	0	502	509	0	0	0	0
2	12	19	""	"iSNR45"	8830	17710	130	2023	2075	1002	132	151	77	96	95	0	1536	1592	665	354	386	177	94	91	0	0	0	0	0	0	0	0	0	0	0	0	0	0	0	0	0	0	0	1.600	1.569	1.582	1.554	1.471	1.599	0.804	0.000	0.000	0.000	0.000	0.000	0.000	0.000	0.000	0.000	0.000	0.000	0.000	0.000	0.000	120	448	3073	3181	0.678	Error	Error	1891	1182	0	0	1943	1238	0	0	0	0
2	13	19	""	"iYAL064C-A-3"	9020	17720	140	7512	7580	4114	145	169	99	99	99	0	10202	9784	4969	369	420	229	98	97	0	0	0	0	0	0	0	0	0	0	0	0	0	0	0	0	0	0	0	0.749	0.790	0.767	0.795	1.569	0.790	0.903	0.000	0.000	0.000	0.000	0.000	0.000	0.000	0.000	0.000	0.000	0.000	0.000	0.000	0.000	156	487	17200	16850	-0.417	Error	Error	7367	9833	0	0	7435	9415	0	0	0	0
2	14	19	""	"iYBLWdelta3"	9200	17720	130	818	771	289	135	168	152	90	83	0	1628	1622	617	363	415	249	88	87	0	0	0	0	0	0	0	0	0	0	0	0	0	0	0	0	0	0	0	0.540	0.505	0.475	0.478	1.733	0.453	0.812	0.000	0.000	0.000	0.000	0.000	0.000	0.000	0.000	0.000	0.000	0.000	0.000	0.000	0.000	120	465	1948	1895	-0.889	Error	Error	683	1265	0	0	636	1259	0	0	0	0
2	15	19	""	"YBLCdelta7"	9390	17720	130	655	698	330	114	133	72	93	90	0	2098	2173	966	324	360	185	94	91	0	0	0	0	0	0	0	0	0	0	0	0	0	0	0	0	0	0	0	0.305	0.316	0.312	0.310	1.406	0.304	0.877	0.000	0.000	0.000	0.000	0.000	0.000	0.000	0.000	0.000	0.000	0.000	0.000	0.000	0.000	120	504	2315	2433	-1.713	Error	Error	541	1774	0	0	584	1849	0	0	0	0
2	16	19	""	"itE(UUC)C"	9580	17720	130	573	555	212	102	128	135	92	83	0	871	881	324	294	348	284	83	50	0	0	0	0	0	0	0	0	0	0	0	0	0	0	0	0	0	0	0	0.816	0.772	0.795	0.764	1.706	0.684	0.719	0.000	0.000	0.000	0.000	0.000	0.000	0.000	0.000	0.000	0.000	0.000	0.000	0.000	0.000	120	528	1048	1040	-0.293	Error	Error	471	577	0	0	453	587	0	0	0	0
2	17	19	""	"itL(CAA)C"	9780	17720	130	2237	2025	752	112	136	104	98	96	0	3824	3605	1174	319	367	242	99	95	0	0	0	0	0	0	0	0	0	0	0	0	0	0	0	0	0	0	0	0.606	0.582	0.587	0.563	1.423	0.572	0.892	0.000	0.000	0.000	0.000	0.000	0.000	0.000	0.000	0.000	0.000	0.000	0.000	0.000	0.000	120	505	5630	5199	-0.722	Error	Error	2125	3505	0	0	1913	3286	0	0	0	0
2	18	19	""	"iYCL014W"	9970	17720	130	577	564	205	140	173	132	90	81	0	2649	2587	871	377	453	275	95	92	0	0	0	0	0	0	0	0	0	0	0	0	0	0	0	0	0	0	0	0.192	0.192	0.188	0.181	1.554	0.179	0.744	0.000	0.000	0.000	0.000	0.000	0.000	0.000	0.000	0.000	0.000	0.000	0.000	0.000	0.000	120	473	2709	2634	-2.378	Error	Error	437	2272	0	0	424	2210	0	0	0	0
2	19	19	""	"iYCR002C"	10140	17720	120	1329	1270	394	124	180	167	98	95	0	3300	3118	1070	364	536	542	95	87	0	0	0	0	0	0	0	0	0	0	0	0	0	0	0	0	0	0	0	0.410	0.416	0.413	0.431	1.366	0.360	0.855	0.000	0.000	0.000	0.000	0.000	0.000	0.000	0.000	0.000	0.000	0.000	0.000	0.000	0.000	120	437	4141	3900	-1.285	Error	Error	1205	2936	0	0	1146	2754	0	0	0	0
2	20	19	""	"iYCR006C"	10340	17720	140	1619	1625	511	126	179	188	99	98	0	1738	1711	549	364	512	527	90	74	0	0	0	0	0	0	0	0	0	0	0	0	0	0	0	0	0	0	0	1.087	1.113	1.125	1.188	1.580	0.912	0.666	0.000	0.000	0.000	0.000	0.000	0.000	0.000	0.000	0.000	0.000	0.000	0.000	0.000	0.000	156	499	2867	2846	0.120	Error	Error	1493	1374	0	0	1499	1347	0	0	0	0
2	21	19	""	"iYCRCdelta6-A"	10540	17710	140	2638	2639	1282	116	153	150	96	95	0	2962	2958	1362	330	402	285	93	91	0	0	0	0	0	0	0	0	0	0	0	0	0	0	0	0	0	0	0	0.958	0.960	0.990	0.958	1.561	0.944	0.886	0.000	0.000	0.000	0.000	0.000	0.000	0.000	0.000	0.000	0.000	0.000	0.000	0.000	0.000	156	488	5154	5151	-0.062	Error	Error	2522	2632	0	0	2523	2628	0	0	0	0
2	22	19	""	"YCRCtau1"	10740	17720	120	239	255	101	116	147	142	42	6	0	576	584	211	320	383	250	50	7	0	0	0	0	0	0	0	0	0	0	0	0	0	0	0	0	0	0	0	0.480	0.527	0.505	0.497	2.488	0.513	0.640	0.000	0.000	0.000	0.000	0.000	0.000	0.000	0.000	0.000	0.000	0.000	0.000	0.000	0.000	120	520	379	403	-1.057	Error	Error	123	256	0	0	139	264	0	0	0	0
2	1	20	""	"SNR189"	6720	17910	120	438	410	176	116	130	105	81	71	0	586	555	225	283	312	225	59	18	0	0	0	0	0	0	0	0	0	0	0	0	0	0	0	0	0	0	0	1.063	1.081	1.001	0.957	2.169	0.743	0.513	0.000	0.000	0.000	0.000	0.000	0.000	0.000	0.000	0.000	0.000	0.000	0.000	0.000	0.000	120	675	625	566	0.088	Error	Error	322	303	0	0	294	272	0	0	0	0
2	2	20	""	"YCRWomega3"	6910	17910	130	1580	1539	726	126	144	114	94	92	0	2904	2623	1153	296	328	236	90	87	0	0	0	0	0	0	0	0	0	0	0	0	0	0	0	0	0	0	0	0.558	0.607	0.589	0.609	1.596	0.588	0.898	0.000	0.000	0.000	0.000	0.000	0.000	0.000	0.000	0.000	0.000	0.000	0.000	0.000	0.000	120	643	4062	3740	-0.843	Error	Error	1454	2608	0	0	1413	2327	0	0	0	0
2	3	20	"EMPTY"	"EMPTY"	7100	17900	150	137	145	61	146	161	97	5	1	0	313	321	109	307	332	128	12	3	0	0	0	0	0	0	0	0	0	0	0	0	0	0	0	0	0	0	0	-1.500	-0.071	0.659	0.638	4.210	0.248	0.147	0.000	0.000	0.000	0.000	0.000	0.000	0.000	0.000	0.000	0.000	0.000	0.000	0.000	0.000	156	763	-3	13	Error	Error	Error	-9	6	0	0	-1	14	0	0	-75	0
2	4	20	"EMPTY"	"EMPTY"	7290	17900	150	154	157	55	135	150	96	9	0	0	317	326	100	293	316	124	14	4	0	0	0	0	0	0	0	0	0	0	0	0	0	0	0	0	0	0	0	0.792	0.667	0.554	0.550	3.614	0.193	0.094	0.000	0.000	0.000	0.000	0.000	0.000	0.000	0.000	0.000	0.000	0.000	0.000	0.000	0.000	156	730	43	55	-0.337	Error	Error	19	24	0	0	22	33	0	0	-75	0
2	5	20	"EMPTY"	"EMPTY"	7480	17900	150	94	101	37	103	113	48	10	1	0	244	254	78	259	276	99	9	1	0	0	0	0	0	0	0	0	0	0	0	0	0	0	0	0	0	0	0	0.600	0.400	0.474	0.536	3.650	0.145	0.056	0.000	0.000	0.000	0.000	0.000	0.000	0.000	0.000	0.000	0.000	0.000	0.000	0.000	0.000	156	720	-24	-7	-0.737	Error	Error	-9	-15	0	0	-2	-5	0	0	-75	0
2	6	20	"EMPTY"	"EMPTY"	7670	17900	150	92	95	33	92	100	48	10	0	0	242	247	69	250	277	150	3	0	0	0	0	0	0	0	0	0	0	0	0	0	0	0	0	0	0	0	0	0.000	-1.000	0.438	0.455	4.013	0.061	0.015	0.000	0.000	0.000	0.000	0.000	0.000	0.000	0.000	0.000	0.000	0.000	0.000	0.000	0.000	156	729	-8	0	Error	Error	Error	0	-8	0	0	3	-3	0	0	-75	0
2	7	20	"EMPTY"	"EMPTY"	7860	17900	150	88	90	32	94	110	87	0	0	0	242	251	74	255	294	195	3	0	0	0	0	0	0	0	0	0	0	0	0	0	0	0	0	0	0	0	0	0.462	1.000	0.373	0.400	4.023	0.439	0.623	0.000	0.000	0.000	0.000	0.000	0.000	0.000	0.000	0.000	0.000	0.000	0.000	0.000	0.000	156	719	-19	-8	-1.115	Error	Error	-6	-13	0	0	-4	-4	0	0	-75	0
2	8	20	"EMPTY"	"EMPTY"	8050	17900	150	96	120	82	99	115	87	10	5	0	270	308	162	268	298	165	11	5	0	0	0	0	0	0	0	0	0	0	0	0	0	0	0	0	0	0	0	-1.500	0.525	0.524	0.549	4.939	0.442	0.579	0.000	0.000	0.000	0.000	0.000	0.000	0.000	0.000	0.000	0.000	0.000	0.000	0.000	0.000	156	686	-1	61	Error	Error	Error	-3	2	0	0	21	40	0	0	-75	0
2	9	20	"EMPTY"	"EMPTY"	8240	17900	150	89	93	30	105	124	100	0	0	0	274	286	86	290	324	186	2	0	0	0	0	0	0	0	0	0	0	0	0	0	0	0	0	0	0	0	0	1.000	3.000	0.447	0.491	3.324	0.337	0.400	0.000	0.000	0.000	0.000	0.000	0.000	0.000	0.000	0.000	0.000	0.000	0.000	0.000	0.000	156	683	-32	-16	0.000	Error	Error	-16	-16	0	0	-12	-4	0	0	-75	0
2	10	20	"EMPTY"	"EMPTY"	8430	17900	150	120	121	38	107	124	97	2	0	0	303	332	132	301	331	178	8	1	0	0	0	0	0	0	0	0	0	0	0	0	0	0	0	0	0	0	0	6.500	0.452	0.324	0.339	4.193	0.118	0.074	0.000	0.000	0.000	0.000	0.000	0.000	0.000	0.000	0.000	0.000	0.000	0.000	0.000	0.000	156	676	15	45	2.700	Error	Error	13	2	0	0	14	31	0	0	-75	0
2	11	20	"EMPTY"	"EMPTY"	8620	17900	150	163	171	57	119	126	51	43	14	0	392	410	138	319	335	116	41	12	0	0	0	0	0	0	0	0	0	0	0	0	0	0	0	0	0	0	0	0.603	0.571	0.415	0.398	3.416	0.256	0.253	0.000	0.000	0.000	0.000	0.000	0.000	0.000	0.000	0.000	0.000	0.000	0.000	0.000	0.000	156	657	117	143	-0.730	Error	Error	44	73	0	0	52	91	0	0	-75	0
2	12	20	"EMPTY"	"EMPTY"	8810	17900	150	143	151	56	121	135	66	19	5	0	347	374	126	316	339	132	23	7	0	0	0	0	0	0	0	0	0	0	0	0	0	0	0	0	0	0	0	0.710	0.517	0.393	0.509	3.928	0.267	0.263	0.000	0.000	0.000	0.000	0.000	0.000	0.000	0.000	0.000	0.000	0.000	0.000	0.000	0.000	156	684	53	88	-0.495	Error	Error	22	31	0	0	30	58	0	0	-75	0
2	13	20	"EMPTY"	"EMPTY"	9000	17900	150	142	150	54	129	153	88	10	1	0	358	385	130	325	365	183	16	2	0	0	0	0	0	0	0	0	0	0	0	0	0	0	0	0	0	0	0	0.394	0.350	0.481	0.519	3.724	0.305	0.351	0.000	0.000	0.000	0.000	0.000	0.000	0.000	0.000	0.000	0.000	0.000	0.000	0.000	0.000	156	670	46	81	-1.344	Error	Error	13	33	0	0	21	60	0	0	-75	0
2	14	20	"EMPTY"	"EMPTY"	9190	17900	150	141	149	58	137	178	148	1	0	0	345	366	122	335	397	252	5	0	0	0	0	0	0	0	0	0	0	0	0	0	0	0	0	0	0	0	0	0.400	0.387	0.506	0.510	4.191	0.381	0.310	0.000	0.000	0.000	0.000	0.000	0.000	0.000	0.000	0.000	0.000	0.000	0.000	0.000	0.000	156	670	14	43	-1.322	Error	Error	4	10	0	0	12	31	0	0	-75	0
2	15	20	"EMPTY"	"EMPTY"	9380	17900	150	153	225	184	136	176	152	25	10	0	390	471	289	334	394	247	21	8	0	0	0	0	0	0	0	0	0	0	0	0	0	0	0	0	0	0	0	0.304	0.650	0.553	0.531	3.679	0.568	0.693	0.000	0.000	0.000	0.000	0.000	0.000	0.000	0.000	0.000	0.000	0.000	0.000	0.000	0.000	156	697	73	226	-1.720	Error	Error	17	56	0	0	89	137	0	0	-75	0
2	16	20	"EMPTY"	"EMPTY"	9570	17900	150	122	131	49	123	147	101	3	0	0	322	331	104	319	370	227	3	0	0	0	0	0	0	0	0	0	0	0	0	0	0	0	0	0	0	0	0	-0.333	0.667	0.368	0.409	3.096	0.384	0.416	0.000	0.000	0.000	0.000	0.000	0.000	0.000	0.000	0.000	0.000	0.000	0.000	0.000	0.000	156	723	2	20	Error	Error	Error	-1	3	0	0	8	12	0	0	-75	0
2	17	20	"EMPTY"	"EMPTY"	9770	17900	150	205	216	74	136	149	83	44	10	0	452	491	176	346	380	206	26	7	0	0	0	0	0	0	0	0	0	0	0	0	0	0	0	0	0	0	0	0.651	0.552	0.510	0.531	2.942	0.370	0.621	0.000	0.000	0.000	0.000	0.000	0.000	0.000	0.000	0.000	0.000	0.000	0.000	0.000	0.000	156	724	175	225	-0.619	Error	Error	69	106	0	0	80	145	0	0	-75	0
2	18	20	"EMPTY"	"EMPTY"	9960	17900	150	142	156	56	161	180	90	8	0	0	345	367	110	390	444	218	3	0	0	0	0	0	0	0	0	0	0	0	0	0	0	0	0	0	0	0	0	0.422	0.217	0.548	0.472	3.125	0.276	0.328	0.000	0.000	0.000	0.000	0.000	0.000	0.000	0.000	0.000	0.000	0.000	0.000	0.000	0.000	156	679	-64	-28	-1.244	Error	Error	-19	-45	0	0	-5	-23	0	0	-75	0
2	19	20	"EMPTY"	"EMPTY"	10150	17900	150	135	161	87	139	174	129	12	1	0	356	405	191	359	469	421	4	0	0	0	0	0	0	0	0	0	0	0	0	0	0	0	0	0	0	0	0	1.333	0.478	0.468	0.508	3.093	0.365	0.559	0.000	0.000	0.000	0.000	0.000	0.000	0.000	0.000	0.000	0.000	0.000	0.000	0.000	0.000	156	674	-7	68	0.415	Error	Error	-4	-3	0	0	22	46	0	0	-75	0
2	20	20	"EMPTY"	"EMPTY"	10340	17900	150	113	115	36	109	131	110	0	0	0	313	319	87	317	385	382	0	0	0	0	0	0	0	0	0	0	0	0	0	0	0	0	0	0	0	0	0	-1.000	3.000	0.457	0.489	3.439	0.185	0.146	0.000	0.000	0.000	0.000	0.000	0.000	0.000	0.000	0.000	0.000	0.000	0.000	0.000	0.000	156	682	0	8	Error	Error	Error	4	-4	0	0	6	2	0	0	-75	0
2	21	20	"EMPTY"	"EMPTY"	10530	17900	150	99	102	36	93	107	58	7	0	0	286	300	98	288	312	122	12	2	0	0	0	0	0	0	0	0	0	0	0	0	0	0	0	0	0	0	0	-3.000	0.750	0.393	0.443	3.363	0.183	0.140	0.000	0.000	0.000	0.000	0.000	0.000	0.000	0.000	0.000	0.000	0.000	0.000	0.000	0.000	156	689	4	21	Error	Error	Error	6	-2	0	0	9	12	0	0	-75	0
2	22	20	"EMPTY"	"EMPTY"	10720	17900	150	101	103	32	108	126	105	0	0	0	292	304	88	293	332	186	2	0	0	0	0	0	0	0	0	0	0	0	0	0	0	0	0	0	0	0	0	7.000	-0.455	0.443	0.386	3.888	0.259	0.186	0.000	0.000	0.000	0.000	0.000	0.000	0.000	0.000	0.000	0.000	0.000	0.000	0.000	0.000	156	891	-8	6	2.807	Error	Error	-7	-1	0	0	-5	11	0	0	-75	0
3	1	1	""	"YBL083C"	11160	14250	120	3392	2907	1447	94	112	101	94	92	0	1961	1721	865	260	290	162	83	80	0	0	0	0	0	0	0	0	0	0	0	0	0	0	0	0	0	0	0	1.939	1.925	1.966	2.067	1.736	1.932	0.843	0.000	0.000	0.000	0.000	0.000	0.000	0.000	0.000	0.000	0.000	0.000	0.000	0.000	0.000	120	590	4999	4274	0.955	Error	Error	3298	1701	0	0	2813	1461	0	0	0	0
3	2	1	""	"YBL112C"	11340	14250	120	23532	21642	11442	101	124	107	100	100	0	14268	13125	6484	272	301	163	100	100	0	0	0	0	0	0	0	0	0	0	0	0	0	0	0	0	0	0	0	1.674	1.676	1.648	1.619	1.478	1.738	0.927	0.000	0.000	0.000	0.000	0.000	0.000	0.000	0.000	0.000	0.000	0.000	0.000	0.000	0.000	120	554	37427	34394	0.743	Error	Error	23431	13996	0	0	21541	12853	0	0	0	0
3	3	1	"CDS1"	"YBR029C"	11530	14250	120	1253	1168	628	109	130	115	86	86	0	1008	966	502	280	304	152	80	76	0	0	0	0	0	0	0	0	0	0	0	0	0	0	0	0	0	0	0	1.571	1.544	1.368	1.277	2.213	1.416	0.789	0.000	0.000	0.000	0.000	0.000	0.000	0.000	0.000	0.000	0.000	0.000	0.000	0.000	0.000	120	570	1872	1745	0.652	Error	Error	1144	728	0	0	1059	686	0	0	0	0
3	4	1	"BOI1"	"YBL085W"	11720	14250	120	255	261	108	115	133	109	69	20	0	594	576	265	285	312	150	76	51	0	0	0	0	0	0	0	0	0	0	0	0	0	0	0	0	0	0	0	0.453	0.502	0.467	0.477	2.047	0.506	0.563	0.000	0.000	0.000	0.000	0.000	0.000	0.000	0.000	0.000	0.000	0.000	0.000	0.000	0.000	120	598	449	437	-1.142	Error	Error	140	309	0	0	146	291	0	0	0	0
3	5	1	"NTH2"	"YBR001C"	11930	14250	120	4174	3754	2134	119	131	68	94	93	0	19103	17293	10246	303	351	364	100	92	0	0	0	0	0	0	0	0	0	0	0	0	0	0	0	0	0	0	0	0.216	0.214	0.215	0.214	1.528	0.200	0.874	0.000	0.000	0.000	0.000	0.000	0.000	0.000	0.000	0.000	0.000	0.000	0.000	0.000	0.000	120	595	22855	20625	-2.213	Error	Error	4055	18800	0	0	3635	16990	0	0	0	0
3	6	1	"RPL4A"	"YBR031W"	12110	14250	120	3100	2917	1511	131	141	69	92	92	0	5467	5152	2916	313	368	384	86	85	0	0	0	0	0	0	0	0	0	0	0	0	0	0	0	0	0	0	0	0.576	0.576	0.585	0.666	1.979	0.538	0.850	0.000	0.000	0.000	0.000	0.000	0.000	0.000	0.000	0.000	0.000	0.000	0.000	0.000	0.000	120	522	8123	7625	-0.796	Error	Error	2969	5154	0	0	2786	4839	0	0	0	0
3	7	1	"RPL23A"	"YBL087C"	12280	14250	120	3980	3585	1876	129	170	266	89	86	0	3880	3538	1928	306	366	365	81	80	0	0	0	0	0	0	0	0	0	0	0	0	0	0	0	0	0	0	0	1.078	1.069	1.034	1.095	1.975	1.013	0.891	0.000	0.000	0.000	0.000	0.000	0.000	0.000	0.000	0.000	0.000	0.000	0.000	0.000	0.000	120	559	7425	6688	0.108	Error	Error	3851	3574	0	0	3456	3232	0	0	0	0
3	8	1	"COQ1"	"YBR003W"	12470	14240	110	6444	4939	2694	141	295	870	80	76	0	25804	21041	11563	330	1016	3798	76	76	0	0	0	0	0	0	0	0	0	0	0	0	0	0	0	0	0	0	0	0.247	0.232	0.239	0.221	1.696	0.227	0.885	0.000	0.000	0.000	0.000	0.000	0.000	0.000	0.000	0.000	0.000	0.000	0.000	0.000	0.000	80	539	31777	25509	-2.015	Error	Error	6303	25474	0	0	4798	20711	0	0	0	0
3	9	1	""	"YBR033W"	12670	14250	120	3182	3121	1683	126	239	781	84	77	0	7015	6725	3654	317	889	3547	76	40	0	0	0	0	0	0	0	0	0	0	0	0	0	0	0	0	0	0	0	0.456	0.467	0.463	0.512	1.922	0.415	0.808	0.000	0.000	0.000	0.000	0.000	0.000	0.000	0.000	0.000	0.000	0.000	0.000	0.000	0.000	120	618	9754	9403	-1.132	Error	Error	3056	6698	0	0	2995	6408	0	0	0	0
3	10	1	""	"YBL089W"	12860	14250	120	4115	3301	1677	125	236	618	83	78	0	8790	7632	4033	318	586	1450	83	78	0	0	0	0	0	0	0	0	0	0	0	0	0	0	0	0	0	0	0	0.471	0.434	0.442	0.474	1.685	0.411	0.895	0.000	0.000	0.000	0.000	0.000	0.000	0.000	0.000	0.000	0.000	0.000	0.000	0.000	0.000	120	586	12462	10490	-1.086	Error	Error	3990	8472	0	0	3176	7314	0	0	0	0
3	11	1	""	"YBR005W"	13050	14250	120	2630	2362	1087	125	231	617	85	79	0	11412	9973	4961	322	579	1449	86	82	0	0	0	0	0	0	0	0	0	0	0	0	0	0	0	0	0	0	0	0.226	0.232	0.225	0.256	2.111	0.230	0.836	0.000	0.000	0.000	0.000	0.000	0.000	0.000	0.000	0.000	0.000	0.000	0.000	0.000	0.000	120	568	13595	11888	-2.146	Error	Error	2505	11090	0	0	2237	9651	0	0	0	0
3	12	1	"PDX3"	"YBR035C"	13230	14250	120	2963	2755	1225	128	134	42	96	95	0	2052	1875	892	322	332	107	88	85	0	0	0	0	0	0	0	0	0	0	0	0	0	0	0	0	0	0	0	1.639	1.692	1.673	1.862	1.767	1.654	0.862	0.000	0.000	0.000	0.000	0.000	0.000	0.000	0.000	0.000	0.000	0.000	0.000	0.000	0.000	120	584	4565	4180	0.713	Error	Error	2835	1730	0	0	2627	1553	0	0	0	0
3	13	1	""	"YCL047C"	13430	14240	130	3761	3364	1568	123	137	193	92	88	0	5916	5342	2538	304	321	116	91	89	0	0	0	0	0	0	0	0	0	0	0	0	0	0	0	0	0	0	0	0.648	0.643	0.641	0.664	1.512	0.623	0.890	0.000	0.000	0.000	0.000	0.000	0.000	0.000	0.000	0.000	0.000	0.000	0.000	0.000	0.000	120	685	9250	8279	-0.625	Error	Error	3638	5612	0	0	3241	5038	0	0	0	0
3	14	1	"RVS161"	"YCR009C"	13620	14240	120	3066	2628	1127	118	124	47	95	94	0	16014	13941	6398	303	319	97	95	92	0	0	0	0	0	0	0	0	0	0	0	0	0	0	0	0	0	0	0	0.188	0.184	0.188	0.207	1.773	0.173	0.891	0.000	0.000	0.000	0.000	0.000	0.000	0.000	0.000	0.000	0.000	0.000	0.000	0.000	0.000	120	570	18659	16148	-2.414	Error	Error	2948	15711	0	0	2510	13638	0	0	0	0
3	15	1	"PHO87"	"YCR037C"	13800	14250	120	2581	2393	1179	118	127	91	92	90	0	5916	5395	3163	298	310	96	89	86	0	0	0	0	0	0	0	0	0	0	0	0	0	0	0	0	0	0	0	0.438	0.446	0.457	0.481	1.952	0.394	0.809	0.000	0.000	0.000	0.000	0.000	0.000	0.000	0.000	0.000	0.000	0.000	0.000	0.000	0.000	120	586	8081	7372	-1.190	Error	Error	2463	5618	0	0	2275	5097	0	0	0	0
3	16	1	""	"YCL049C"	14010	14250	120	2299	2112	907	116	127	73	94	91	0	2175	2016	913	286	308	136	90	87	0	0	0	0	0	0	0	0	0	0	0	0	0	0	0	0	0	0	0	1.156	1.154	1.168	1.148	1.864	1.106	0.840	0.000	0.000	0.000	0.000	0.000	0.000	0.000	0.000	0.000	0.000	0.000	0.000	0.000	0.000	120	579	4072	3726	0.209	Error	Error	2183	1889	0	0	1996	1730	0	0	0	0
3	17	1	"adp1"	"YCR011C"	14190	14250	120	2245	2205	1025	111	119	71	95	95	0	3795	3596	1771	283	301	122	95	94	0	0	0	0	0	0	0	0	0	0	0	0	0	0	0	0	0	0	0	0.608	0.632	0.657	0.646	1.503	0.581	0.816	0.000	0.000	0.000	0.000	0.000	0.000	0.000	0.000	0.000	0.000	0.000	0.000	0.000	0.000	120	538	5646	5407	-0.719	Error	Error	2134	3512	0	0	2094	3313	0	0	0	0
3	18	1	"MATAlpha2"	"YCR039C"	14370	14250	120	6474	6054	3009	103	141	335	94	90	0	9447	8233	4340	283	368	640	87	84	0	0	0	0	0	0	0	0	0	0	0	0	0	0	0	0	0	0	0	0.695	0.749	0.746	0.792	1.918	0.706	0.913	0.000	0.000	0.000	0.000	0.000	0.000	0.000	0.000	0.000	0.000	0.000	0.000	0.000	0.000	120	568	15535	13901	-0.524	Error	Error	6371	9164	0	0	5951	7950	0	0	0	0
3	19	1	"LRE1"	"YCL051W"	14570	14250	120	3845	3528	1459	101	140	332	93	89	0	9028	8161	3834	281	364	627	88	85	0	0	0	0	0	0	0	0	0	0	0	0	0	0	0	0	0	0	0	0.428	0.435	0.436	0.492	1.844	0.401	0.909	0.000	0.000	0.000	0.000	0.000	0.000	0.000	0.000	0.000	0.000	0.000	0.000	0.000	0.000	120	595	12491	11307	-1.224	Error	Error	3744	8747	0	0	3427	7880	0	0	0	0
3	20	1	""	"YCR013C"	14770	14250	120	2088	1782	817	105	127	174	92	85	0	5037	4433	2250	287	399	1076	80	79	0	0	0	0	0	0	0	0	0	0	0	0	0	0	0	0	0	0	0	0.417	0.404	0.427	0.458	1.855	0.378	0.866	0.000	0.000	0.000	0.000	0.000	0.000	0.000	0.000	0.000	0.000	0.000	0.000	0.000	0.000	120	568	6733	5823	-1.260	Error	Error	1983	4750	0	0	1677	4146	0	0	0	0
3	21	1	""	"YCR041W"	14950	14260	120	7255	6637	3433	138	161	176	92	91	0	10297	9360	5139	315	450	1107	85	83	0	0	0	0	0	0	0	0	0	0	0	0	0	0	0	0	0	0	0	0.713	0.719	0.718	0.813	1.805	0.670	0.887	0.000	0.000	0.000	0.000	0.000	0.000	0.000	0.000	0.000	0.000	0.000	0.000	0.000	0.000	120	559	17099	15544	-0.488	Error	Error	7117	9982	0	0	6499	9045	0	0	0	0
3	22	1	"SPB1"	"YCL054W"	15140	14260	120	2350	2509	1508	158	168	65	95	95	0	4884	4904	2826	337	356	130	91	90	0	0	0	0	0	0	0	0	0	0	0	0	0	0	0	0	0	0	0	0.482	0.515	0.498	0.539	1.770	0.500	0.869	0.000	0.000	0.000	0.000	0.000	0.000	0.000	0.000	0.000	0.000	0.000	0.000	0.000	0.000	120	639	6739	6918	-1.053	Error	Error	2192	4547	0	0	2351	4567	0	0	0	0
3	1	2	""	"YCR015C"	11140	14440	130	4607	4170	1875	116	127	74	97	96	0	5086	4546	2215	290	326	279	89	87	0	0	0	0	0	0	0	0	0	0	0	0	0	0	0	0	0	0	0	0.936	0.953	0.920	1.086	2.364	0.912	0.874	0.000	0.000	0.000	0.000	0.000	0.000	0.000	0.000	0.000	0.000	0.000	0.000	0.000	0.000	120	602	9287	8310	-0.095	Error	Error	4491	4796	0	0	4054	4256	0	0	0	0
3	2	2	""	"YCR043C"	11330	14440	120	2605	2315	925	119	130	77	95	95	0	1679	1507	700	296	332	297	84	80	0	0	0	0	0	0	0	0	0	0	0	0	0	0	0	0	0	0	0	1.798	1.813	1.756	1.778	1.660	1.642	0.757	0.000	0.000	0.000	0.000	0.000	0.000	0.000	0.000	0.000	0.000	0.000	0.000	0.000	0.000	120	512	3869	3407	0.846	Error	Error	2486	1383	0	0	2196	1211	0	0	0	0
3	3	2	""	"YDR003W"	11520	14440	130	2651	2302	1072	105	117	68	95	91	0	7477	6672	3222	289	299	105	95	95	0	0	0	0	0	0	0	0	0	0	0	0	0	0	0	0	0	0	0	0.354	0.344	0.342	0.356	1.653	0.325	0.912	0.000	0.000	0.000	0.000	0.000	0.000	0.000	0.000	0.000	0.000	0.000	0.000	0.000	0.000	120	555	9734	8580	-1.497	Error	Error	2546	7188	0	0	2197	6383	0	0	0	0
3	4	2	""	"YDR034C-A"	11720	14440	130	11114	9741	4137	121	134	66	100	99	0	14001	12522	5290	307	329	141	98	98	0	0	0	0	0	0	0	0	0	0	0	0	0	0	0	0	0	0	0	0.803	0.788	0.793	0.740	1.580	0.760	0.912	0.000	0.000	0.000	0.000	0.000	0.000	0.000	0.000	0.000	0.000	0.000	0.000	0.000	0.000	120	554	24687	21835	-0.317	Error	Error	10993	13694	0	0	9620	12215	0	0	0	0
3	5	2	""	"YDR063W"	11910	14450	120	519	514	209	137	151	73	87	86	0	730	738	332	323	359	184	80	53	0	0	0	0	0	0	0	0	0	0	0	0	0	0	0	0	0	0	0	0.939	0.908	0.923	0.877	1.968	0.689	0.600	0.000	0.000	0.000	0.000	0.000	0.000	0.000	0.000	0.000	0.000	0.000	0.000	0.000	0.000	120	532	789	792	-0.091	Error	Error	382	407	0	0	377	415	0	0	0	0
3	6	2	"MAF1"	"YDR005C"	12100	14440	120	2524	2264	1132	134	157	188	88	86	0	13242	11994	6529	315	453	1179	85	82	0	0	0	0	0	0	0	0	0	0	0	0	0	0	0	0	0	0	0	0.185	0.182	0.189	0.222	1.929	0.172	0.892	0.000	0.000	0.000	0.000	0.000	0.000	0.000	0.000	0.000	0.000	0.000	0.000	0.000	0.000	120	522	15317	13809	-2.435	Error	Error	2390	12927	0	0	2130	11679	0	0	0	0
3	7	2	""	"YDR034C-D"	12290	14440	120	14878	13844	6766	140	355	1685	88	87	0	19775	17468	8295	324	778	2754	88	84	0	0	0	0	0	0	0	0	0	0	0	0	0	0	0	0	0	0	0	0.758	0.799	0.771	0.739	1.632	0.780	0.908	0.000	0.000	0.000	0.000	0.000	0.000	0.000	0.000	0.000	0.000	0.000	0.000	0.000	0.000	120	522	34189	30848	-0.400	Error	Error	14738	19451	0	0	13704	17144	0	0	0	0
3	8	2	""	"YDR065W"	12490	14450	120	4877	4542	2105	134	387	1746	83	74	0	10208	9123	4189	323	892	3463	83	75	0	0	0	0	0	0	0	0	0	0	0	0	0	0	0	0	0	0	0	0.480	0.501	0.506	0.501	1.646	0.532	0.900	0.000	0.000	0.000	0.000	0.000	0.000	0.000	0.000	0.000	0.000	0.000	0.000	0.000	0.000	120	537	14628	13208	-1.059	Error	Error	4743	9885	0	0	4408	8800	0	0	0	0
3	9	2	"trp1"	"YDR007W"	12670	14450	120	893	834	359	123	137	80	93	90	0	912	881	341	313	330	161	86	78	0	0	0	0	0	0	0	0	0	0	0	0	0	0	0	0	0	0	0	1.285	1.252	1.252	1.176	1.950	1.158	0.748	0.000	0.000	0.000	0.000	0.000	0.000	0.000	0.000	0.000	0.000	0.000	0.000	0.000	0.000	120	471	1369	1279	0.362	Error	Error	770	599	0	0	711	568	0	0	0	0
3	10	2	"ARO3"	"YDR035W"	12840	14450	120	5549	4790	2276	123	254	806	85	80	0	6014	5325	2470	307	471	957	84	81	0	0	0	0	0	0	0	0	0	0	0	0	0	0	0	0	0	0	0	0.951	0.930	0.938	0.939	1.514	0.933	0.893	0.000	0.000	0.000	0.000	0.000	0.000	0.000	0.000	0.000	0.000	0.000	0.000	0.000	0.000	120	513	11133	9685	-0.073	Error	Error	5426	5707	0	0	4667	5018	0	0	0	0
3	11	2	""	"YDR067C"	13050	14450	120	5434	4873	2303	118	241	782	87	83	0	14273	12596	6439	303	460	927	87	85	0	0	0	0	0	0	0	0	0	0	0	0	0	0	0	0	0	0	0	0.381	0.387	0.394	0.429	1.768	0.371	0.893	0.000	0.000	0.000	0.000	0.000	0.000	0.000	0.000	0.000	0.000	0.000	0.000	0.000	0.000	120	547	19286	17048	-1.394	Error	Error	5316	13970	0	0	4755	12293	0	0	0	0
3	12	2	"GAL3"	"YDR009W"	13240	14450	120	4935	4431	1658	127	153	272	96	95	0	4283	4020	1606	302	315	112	97	95	0	0	0	0	0	0	0	0	0	0	0	0	0	0	0	0	0	0	0	1.208	1.158	1.171	1.241	1.589	1.115	0.856	0.000	0.000	0.000	0.000	0.000	0.000	0.000	0.000	0.000	0.000	0.000	0.000	0.000	0.000	120	505	8789	8022	0.272	Error	Error	4808	3981	0	0	4304	3718	0	0	0	0
3	13	2	"KRS1"	"YDR037W"	13430	14450	130	5181	4565	1977	121	148	254	93	90	0	15760	14156	6029	304	327	262	98	95	0	0	0	0	0	0	0	0	0	0	0	0	0	0	0	0	0	0	0	0.327	0.321	0.329	0.306	1.610	0.310	0.904	0.000	0.000	0.000	0.000	0.000	0.000	0.000	0.000	0.000	0.000	0.000	0.000	0.000	0.000	120	615	20516	18296	-1.611	Error	Error	5060	15456	0	0	4444	13852	0	0	0	0
3	14	2	"DOA4"	"YDR069C"	13640	14450	120	361	360	175	119	130	94	83	67	0	986	928	387	293	307	103	88	85	0	0	0	0	0	0	0	0	0	0	0	0	0	0	0	0	0	0	0	0.349	0.380	0.363	0.343	1.688	0.343	0.628	0.000	0.000	0.000	0.000	0.000	0.000	0.000	0.000	0.000	0.000	0.000	0.000	0.000	0.000	120	578	935	876	-1.518	Error	Error	242	693	0	0	241	635	0	0	0	0
3	15	2	""	"YDR365W-B"	13840	14440	130	15530	13908	7644	125	137	104	99	99	0	18070	16357	8909	289	310	120	100	100	0	0	0	0	0	0	0	0	0	0	0	0	0	0	0	0	0	0	0	0.866	0.858	0.866	0.858	1.558	0.844	0.871	0.000	0.000	0.000	0.000	0.000	0.000	0.000	0.000	0.000	0.000	0.000	0.000	0.000	0.000	120	553	33186	29851	-0.207	Error	Error	15405	17781	0	0	13783	16068	0	0	0	0
3	16	2	"NCB2"	"YDR397C"	14000	14440	120	1999	2035	1147	127	142	97	94	91	0	2042	1980	1035	295	333	189	88	84	0	0	0	0	0	0	0	0	0	0	0	0	0	0	0	0	0	0	0	1.072	1.132	1.125	1.054	2.016	1.103	0.826	0.000	0.000	0.000	0.000	0.000	0.000	0.000	0.000	0.000	0.000	0.000	0.000	0.000	0.000	120	494	3619	3593	0.100	Error	Error	1872	1747	0	0	1908	1685	0	0	0	0
3	17	2	"TIF35"	"YDR429C"	14200	14440	120	4269	3882	2027	121	148	119	92	90	0	6099	5650	3111	297	350	248	85	83	0	0	0	0	0	0	0	0	0	0	0	0	0	0	0	0	0	0	0	0.715	0.703	0.686	0.738	1.628	0.662	0.920	0.000	0.000	0.000	0.000	0.000	0.000	0.000	0.000	0.000	0.000	0.000	0.000	0.000	0.000	120	539	9950	9114	-0.484	Error	Error	4148	5802	0	0	3761	5353	0	0	0	0
3	18	2	""	"YDR367W"	14400	14440	130	3151	2710	1109	103	126	113	95	93	0	3245	2861	1221	281	338	303	89	85	0	0	0	0	0	0	0	0	0	0	0	0	0	0	0	0	0	0	0	1.028	1.010	0.993	1.120	1.781	0.971	0.881	0.000	0.000	0.000	0.000	0.000	0.000	0.000	0.000	0.000	0.000	0.000	0.000	0.000	0.000	120	551	6012	5187	0.040	Error	Error	3048	2964	0	0	2607	2580	0	0	0	0
3	19	2	"HPT1"	"YDR399W"	14580	14440	120	2927	2741	1343	105	125	98	95	94	0	2986	2872	1392	282	319	171	90	87	0	0	0	0	0	0	0	0	0	0	0	0	0	0	0	0	0	0	0	1.044	1.018	1.002	1.018	1.867	0.968	0.863	0.000	0.000	0.000	0.000	0.000	0.000	0.000	0.000	0.000	0.000	0.000	0.000	0.000	0.000	120	512	5526	5226	0.062	Error	Error	2822	2704	0	0	2636	2590	0	0	0	0
3	20	2	""	"YDR431W"	14780	14440	130	1327	1267	544	118	138	124	94	90	0	951	924	367	297	343	397	76	34	0	0	0	0	0	0	0	0	0	0	0	0	0	0	0	0	0	0	0	1.849	1.833	1.953	1.760	1.913	1.756	0.686	0.000	0.000	0.000	0.000	0.000	0.000	0.000	0.000	0.000	0.000	0.000	0.000	0.000	0.000	120	595	1863	1776	0.886	Error	Error	1209	654	0	0	1149	627	0	0	0	0
3	21	2	"xrs2"	"YDR369C"	14980	14450	130	4797	4360	1964	138	141	50	99	98	0	5848	5503	2558	313	329	114	96	95	0	0	0	0	0	0	0	0	0	0	0	0	0	0	0	0	0	0	0	0.842	0.813	0.841	0.888	1.568	0.797	0.891	0.000	0.000	0.000	0.000	0.000	0.000	0.000	0.000	0.000	0.000	0.000	0.000	0.000	0.000	120	538	10194	9412	-0.249	Error	Error	4659	5535	0	0	4222	5190	0	0	0	0
3	22	2	""	"YDR401W"	15160	14440	120	2885	2618	1325	152	166	89	90	87	0	7731	6958	4057	327	374	257	83	80	0	0	0	0	0	0	0	0	0	0	0	0	0	0	0	0	0	0	0	0.369	0.372	0.374	0.426	1.825	0.328	0.847	0.000	0.000	0.000	0.000	0.000	0.000	0.000	0.000	0.000	0.000	0.000	0.000	0.000	0.000	120	568	10137	9097	-1.438	Error	Error	2733	7404	0	0	2466	6631	0	0	0	0
3	1	3	""	"YDR433W"	11180	14640	120	1035	1195	853	129	137	68	92	88	0	1010	1112	665	300	316	202	82	73	0	0	0	0	0	0	0	0	0	0	0	0	0	0	0	0	0	0	0	1.276	1.313	1.292	1.215	1.875	1.321	0.755	0.000	0.000	0.000	0.000	0.000	0.000	0.000	0.000	0.000	0.000	0.000	0.000	0.000	0.000	120	591	1616	1878	0.352	Error	Error	906	710	0	0	1066	812	0	0	0	0
3	2	3	""	"YDR371W"	11370	14640	130	7459	6535	2575	110	119	64	100	99	0	10305	9285	3643	292	303	99	100	100	0	0	0	0	0	0	0	0	0	0	0	0	0	0	0	0	0	0	0	0.734	0.714	0.710	0.697	1.379	0.713	0.908	0.000	0.000	0.000	0.000	0.000	0.000	0.000	0.000	0.000	0.000	0.000	0.000	0.000	0.000	120	542	17362	15418	-0.446	Error	Error	7349	10013	0	0	6425	8993	0	0	0	0
3	3	3	"DIT1"	"YDR403W"	11560	14630	120	4155	3783	2059	114	135	97	96	92	0	7875	7115	3931	307	339	194	96	93	0	0	0	0	0	0	0	0	0	0	0	0	0	0	0	0	0	0	0	0.534	0.539	0.548	0.526	1.850	0.514	0.871	0.000	0.000	0.000	0.000	0.000	0.000	0.000	0.000	0.000	0.000	0.000	0.000	0.000	0.000	120	511	11609	10477	-0.905	Error	Error	4041	7568	0	0	3669	6808	0	0	0	0
3	4	3	""	"YDR435C"	11750	14630	120	3174	2941	1529	150	179	131	90	88	0	6215	5473	3018	342	414	283	87	86	0	0	0	0	0	0	0	0	0	0	0	0	0	0	0	0	0	0	0	0.515	0.544	0.563	0.598	1.849	0.520	0.893	0.000	0.000	0.000	0.000	0.000	0.000	0.000	0.000	0.000	0.000	0.000	0.000	0.000	0.000	120	554	8897	7922	-0.958	Error	Error	3024	5873	0	0	2791	5131	0	0	0	0
3	5	3	"SWI4"	"YER111C"	11960	14640	100	397	388	152	147	178	157	76	33	0	533	533	243	326	392	261	42	7	0	0	0	0	0	0	0	0	0	0	0	0	0	0	0	0	0	0	0	1.208	1.164	0.886	0.896	2.462	0.661	0.445	0.000	0.000	0.000	0.000	0.000	0.000	0.000	0.000	0.000	0.000	0.000	0.000	0.000	0.000	80	451	457	448	0.272	Error	Error	250	207	0	0	241	207	0	0	0	0
3	6	3	""	"YER140W"	12140	14630	110	4217	4442	2678	143	214	515	86	82	0	2491	2501	1326	315	376	363	85	82	0	0	0	0	0	0	0	0	0	0	0	0	0	0	0	0	0	0	0	1.872	1.967	1.853	1.868	1.556	1.986	0.891	0.000	0.000	0.000	0.000	0.000	0.000	0.000	0.000	0.000	0.000	0.000	0.000	0.000	0.000	80	512	6250	6485	0.905	Error	Error	4074	2176	0	0	4299	2186	0	0	0	0
3	7	3	"rad3"	"YER171W"	12340	14630	120	3090	3088	1684	143	271	1089	85	72	0	11764	11703	6541	311	475	1486	89	87	0	0	0	0	0	0	0	0	0	0	0	0	0	0	0	0	0	0	0	0.257	0.259	0.249	0.258	1.414	0.250	0.897	0.000	0.000	0.000	0.000	0.000	0.000	0.000	0.000	0.000	0.000	0.000	0.000	0.000	0.000	120	548	14400	14337	-1.958	Error	Error	2947	11453	0	0	2945	11392	0	0	0	0
3	8	3	""	"YER113C"	12520	14630	110	5632	5142	2663	136	258	747	88	82	0	4013	3843	1910	307	434	678	83	82	0	0	0	0	0	0	0	0	0	0	0	0	0	0	0	0	0	0	0	1.483	1.416	1.464	1.414	1.634	1.398	0.908	0.000	0.000	0.000	0.000	0.000	0.000	0.000	0.000	0.000	0.000	0.000	0.000	0.000	0.000	80	465	9202	8542	0.569	Error	Error	5496	3706	0	0	5006	3536	0	0	0	0
3	9	3	"MAG1"	"YER142C"	12710	14630	110	1865	1827	1157	136	259	732	77	51	0	3861	3803	2400	307	466	738	83	78	0	0	0	0	0	0	0	0	0	0	0	0	0	0	0	0	0	0	0	0.486	0.484	0.467	0.466	1.913	0.434	0.856	0.000	0.000	0.000	0.000	0.000	0.000	0.000	0.000	0.000	0.000	0.000	0.000	0.000	0.000	80	488	5283	5187	-1.040	Error	Error	1729	3554	0	0	1691	3496	0	0	0	0
3	10	3	"rad24"	"YER173W"	12900	14630	110	4351	4330	2467	120	180	390	92	83	0	3112	3169	1727	283	383	498	85	81	0	0	0	0	0	0	0	0	0	0	0	0	0	0	0	0	0	0	0	1.496	1.459	1.446	1.465	1.464	1.443	0.870	0.000	0.000	0.000	0.000	0.000	0.000	0.000	0.000	0.000	0.000	0.000	0.000	0.000	0.000	80	529	7060	7096	0.581	Error	Error	4231	2829	0	0	4210	2886	0	0	0	0
3	11	3	"spr6"	"YER115C"	13110	14640	130	2537	2252	1067	102	155	376	90	84	0	1537	1549	660	274	352	444	86	77	0	0	0	0	0	0	0	0	0	0	0	0	0	0	0	0	0	0	0	1.928	1.686	1.816	1.619	2.176	1.832	0.618	0.000	0.000	0.000	0.000	0.000	0.000	0.000	0.000	0.000	0.000	0.000	0.000	0.000	0.000	120	586	3698	3425	0.947	Error	Error	2435	1263	0	0	2150	1275	0	0	0	0
3	12	3	"UBP5"	"YER144C"	13280	14630	110	2369	2635	2110	107	136	219	86	80	0	3943	4762	3541	279	366	638	82	77	0	0	0	0	0	0	0	0	0	0	0	0	0	0	0	0	0	0	0	0.617	0.564	0.581	0.611	2.035	0.522	0.834	0.000	0.000	0.000	0.000	0.000	0.000	0.000	0.000	0.000	0.000	0.000	0.000	0.000	0.000	80	465	5926	7011	-0.696	Error	Error	2262	3664	0	0	2528	4483	0	0	0	0
3	13	3	""	"YER175C"	13480	14630	110	5186	4341	2255	126	178	340	85	82	0	2849	2480	1260	295	402	610	80	77	0	0	0	0	0	0	0	0	0	0	0	0	0	0	0	0	0	0	0	1.981	1.929	1.951	1.913	1.813	1.980	0.892	0.000	0.000	0.000	0.000	0.000	0.000	0.000	0.000	0.000	0.000	0.000	0.000	0.000	0.000	80	514	7614	6400	0.986	Error	Error	5060	2554	0	0	4215	2185	0	0	0	0
3	14	3	"RPL23B"	"YER117W"	13670	14630	110	5878	4986	2683	133	177	320	91	83	0	7397	6245	3391	302	390	468	83	80	0	0	0	0	0	0	0	0	0	0	0	0	0	0	0	0	0	0	0	0.810	0.817	0.849	1.011	2.496	0.784	0.897	0.000	0.000	0.000	0.000	0.000	0.000	0.000	0.000	0.000	0.000	0.000	0.000	0.000	0.000	80	485	12840	10796	-0.304	Error	Error	5745	7095	0	0	4853	5943	0	0	0	0
3	15	3	"LSM5"	"YER146W"	13850	14640	110	629	591	279	135	153	133	81	80	0	855	776	360	308	369	393	68	16	0	0	0	0	0	0	0	0	0	0	0	0	0	0	0	0	0	0	0	0.903	0.974	0.812	0.753	1.969	0.650	0.561	0.000	0.000	0.000	0.000	0.000	0.000	0.000	0.000	0.000	0.000	0.000	0.000	0.000	0.000	80	505	1041	924	-0.147	Error	Error	494	547	0	0	456	468	0	0	0	0
3	16	3	"bmh1"	"YER177W"	14060	14640	120	5920	5406	2475	125	136	69	97	96	0	5056	4530	2175	300	324	149	90	86	0	0	0	0	0	0	0	0	0	0	0	0	0	0	0	0	0	0	0	1.218	1.248	1.297	1.380	1.967	1.240	0.913	0.000	0.000	0.000	0.000	0.000	0.000	0.000	0.000	0.000	0.000	0.000	0.000	0.000	0.000	120	564	10551	9511	0.285	Error	Error	5795	4756	0	0	5281	4230	0	0	0	0
3	17	3	"cup2"	"YGL166W"	14250	14640	120	3634	3178	1597	112	121	60	96	95	0	3507	3142	1623	285	303	139	87	85	0	0	0	0	0	0	0	0	0	0	0	0	0	0	0	0	0	0	0	1.093	1.073	1.096	1.199	1.870	1.022	0.907	0.000	0.000	0.000	0.000	0.000	0.000	0.000	0.000	0.000	0.000	0.000	0.000	0.000	0.000	120	518	6744	5923	0.128	Error	Error	3522	3222	0	0	3066	2857	0	0	0	0
3	18	3	""	"YGL198W"	14440	14640	120	3828	3296	1557	113	118	49	99	97	0	1831	1659	765	291	300	124	89	84	0	0	0	0	0	0	0	0	0	0	0	0	0	0	0	0	0	0	0	2.412	2.327	2.347	2.443	1.585	2.264	0.885	0.000	0.000	0.000	0.000	0.000	0.000	0.000	0.000	0.000	0.000	0.000	0.000	0.000	0.000	120	531	5255	4551	1.270	Error	Error	3715	1540	0	0	3183	1368	0	0	0	0
3	19	3	"SAP4"	"YGL229C"	14630	14640	120	4963	5115	2652	123	128	57	100	99	0	4945	4652	2184	297	306	148	98	96	0	0	0	0	0	0	0	0	0	0	0	0	0	0	0	0	0	0	0	1.041	1.146	1.135	1.151	1.623	1.159	0.913	0.000	0.000	0.000	0.000	0.000	0.000	0.000	0.000	0.000	0.000	0.000	0.000	0.000	0.000	120	539	9488	9347	0.058	Error	Error	4840	4648	0	0	4992	4355	0	0	0	0
3	20	3	""	"YGL168W"	14820	14640	110	1885	1589	797	124	129	50	91	87	0	3778	3235	1558	301	322	152	87	86	0	0	0	0	0	0	0	0	0	0	0	0	0	0	0	0	0	0	0	0.506	0.499	0.514	0.508	1.589	0.470	0.901	0.000	0.000	0.000	0.000	0.000	0.000	0.000	0.000	0.000	0.000	0.000	0.000	0.000	0.000	80	476	5238	4399	-0.981	Error	Error	1761	3477	0	0	1465	2934	0	0	0	0
3	21	3	"EMP24"	"YGL200C"	15010	14640	120	3783	3430	1627	133	149	102	95	95	0	2077	1917	863	313	388	407	84	79	0	0	0	0	0	0	0	0	0	0	0	0	0	0	0	0	0	0	0	2.069	2.055	2.081	2.011	1.822	2.067	0.889	0.000	0.000	0.000	0.000	0.000	0.000	0.000	0.000	0.000	0.000	0.000	0.000	0.000	0.000	120	563	5414	4901	1.049	Error	Error	3650	1764	0	0	3297	1604	0	0	0	0
3	22	3	""	"YGL231C"	15210	14640	120	3516	3133	1653	152	211	299	92	90	0	11342	9817	5033	338	482	525	90	88	0	0	0	0	0	0	0	0	0	0	0	0	0	0	0	0	0	0	0	0.306	0.314	0.330	0.325	1.857	0.312	0.903	0.000	0.000	0.000	0.000	0.000	0.000	0.000	0.000	0.000	0.000	0.000	0.000	0.000	0.000	120	651	14368	12460	-1.710	Error	Error	3364	11004	0	0	2981	9479	0	0	0	0
3	1	4	""	"YGL170C"	11220	14830	120	3117	2924	1462	114	120	46	98	96	0	10157	9400	4548	295	305	106	100	99	0	0	0	0	0	0	0	0	0	0	0	0	0	0	0	0	0	0	0	0.305	0.309	0.312	0.299	1.481	0.307	0.915	0.000	0.000	0.000	0.000	0.000	0.000	0.000	0.000	0.000	0.000	0.000	0.000	0.000	0.000	120	574	12865	11915	-1.715	Error	Error	3003	9862	0	0	2810	9105	0	0	0	0
3	2	4	"ARO8"	"YGL202W"	11410	14830	120	5724	5265	3053	110	116	46	92	92	0	12182	10380	5636	295	318	120	88	87	0	0	0	0	0	0	0	0	0	0	0	0	0	0	0	0	0	0	0	0.472	0.511	0.525	0.522	1.881	0.514	0.923	0.000	0.000	0.000	0.000	0.000	0.000	0.000	0.000	0.000	0.000	0.000	0.000	0.000	0.000	120	484	17501	15240	-1.082	Error	Error	5614	11887	0	0	5155	10085	0	0	0	0
3	3	4	"SEC15"	"YGL233W"	11590	14830	120	2695	3119	2460	131	144	88	89	86	0	2782	3039	2346	313	346	203	78	75	0	0	0	0	0	0	0	0	0	0	0	0	0	0	0	0	0	0	0	1.038	1.096	1.044	1.086	2.557	1.060	0.879	0.000	0.000	0.000	0.000	0.000	0.000	0.000	0.000	0.000	0.000	0.000	0.000	0.000	0.000	120	532	5033	5714	0.054	Error	Error	2564	2469	0	0	2988	2726	0	0	0	0
3	4	4	"NUP49"	"YGL172W"	11790	14830	120	5340	4650	2236	142	159	133	98	97	0	3215	2931	1209	311	347	210	94	92	0	0	0	0	0	0	0	0	0	0	0	0	0	0	0	0	0	0	0	1.790	1.721	1.756	1.669	1.465	1.827	0.911	0.000	0.000	0.000	0.000	0.000	0.000	0.000	0.000	0.000	0.000	0.000	0.000	0.000	0.000	120	535	8102	7128	0.840	Error	Error	5198	2904	0	0	4508	2620	0	0	0	0
3	5	4	""	"YGL204C"	11980	14830	120	1660	1488	817	142	151	103	90	86	0	1983	1843	1031	306	317	129	83	80	0	0	0	0	0	0	0	0	0	0	0	0	0	0	0	0	0	0	0	0.905	0.876	0.859	0.842	1.858	0.832	0.891	0.000	0.000	0.000	0.000	0.000	0.000	0.000	0.000	0.000	0.000	0.000	0.000	0.000	0.000	120	542	3195	2883	-0.144	Error	Error	1518	1677	0	0	1346	1537	0	0	0	0
3	6	4	""	"YGL235W"	12170	14830	110	3056	2869	1561	157	223	466	87	78	0	2440	2266	1168	319	362	265	85	81	0	0	0	0	0	0	0	0	0	0	0	0	0	0	0	0	0	0	0	1.367	1.393	1.333	1.338	1.510	1.396	0.886	0.000	0.000	0.000	0.000	0.000	0.000	0.000	0.000	0.000	0.000	0.000	0.000	0.000	0.000	80	544	5020	4659	0.451	Error	Error	2899	2121	0	0	2712	1947	0	0	0	0
3	7	4	"RTT102"	"YGR275W"	12370	14830	120	2668	2274	1063	146	155	83	93	91	0	1854	1673	808	304	324	146	86	84	0	0	0	0	0	0	0	0	0	0	0	0	0	0	0	0	0	0	0	1.627	1.554	1.505	1.523	1.772	1.441	0.864	0.000	0.000	0.000	0.000	0.000	0.000	0.000	0.000	0.000	0.000	0.000	0.000	0.000	0.000	120	582	4072	3497	0.702	Error	Error	2522	1550	0	0	2128	1369	0	0	0	0
3	8	4	""	"YHL009W-B"	12540	14820	110	581	527	267	129	171	391	58	5	0	1180	1092	598	291	347	402	75	58	0	0	0	0	0	0	0	0	0	0	0	0	0	0	0	0	0	0	0	0.508	0.497	0.486	0.469	1.633	0.431	0.767	0.000	0.000	0.000	0.000	0.000	0.000	0.000	0.000	0.000	0.000	0.000	0.000	0.000	0.000	80	474	1341	1199	-0.976	Error	Error	452	889	0	0	398	801	0	0	0	0
3	9	4	""	"YHL041W"	12740	14830	120	2028	1801	900	128	141	77	93	91	0	1903	1767	874	294	330	222	84	83	0	0	0	0	0	0	0	0	0	0	0	0	0	0	0	0	0	0	0	1.181	1.136	1.120	1.079	1.942	1.110	0.872	0.000	0.000	0.000	0.000	0.000	0.000	0.000	0.000	0.000	0.000	0.000	0.000	0.000	0.000	120	625	3509	3146	0.240	Error	Error	1900	1609	0	0	1673	1473	0	0	0	0
3	10	4	""	"YGR277C"	12940	14830	110	6753	5851	3096	126	167	304	91	90	0	3075	2746	1404	292	349	287	88	81	0	0	0	0	0	0	0	0	0	0	0	0	0	0	0	0	0	0	0	2.381	2.333	2.323	2.378	1.733	2.354	0.898	0.000	0.000	0.000	0.000	0.000	0.000	0.000	0.000	0.000	0.000	0.000	0.000	0.000	0.000	80	525	9410	8179	1.252	Error	Error	6627	2783	0	0	5725	2454	0	0	0	0
3	11	4	"PRS3"	"YHL011C"	13110	14820	110	6156	5564	2955	113	160	289	92	91	0	6733	5708	2869	287	403	598	86	86	0	0	0	0	0	0	0	0	0	0	0	0	0	0	0	0	0	0	0	0.937	1.006	1.052	1.193	2.189	1.016	0.900	0.000	0.000	0.000	0.000	0.000	0.000	0.000	0.000	0.000	0.000	0.000	0.000	0.000	0.000	80	491	12489	10872	-0.093	Error	Error	6043	6446	0	0	5451	5421	0	0	0	0
3	12	4	"ECM34"	"YHL043W"	13310	14820	110	4345	3559	1925	102	142	302	85	81	0	5081	4535	2469	271	377	663	81	77	0	0	0	0	0	0	0	0	0	0	0	0	0	0	0	0	0	0	0	0.882	0.811	0.808	0.807	1.868	0.779	0.902	0.000	0.000	0.000	0.000	0.000	0.000	0.000	0.000	0.000	0.000	0.000	0.000	0.000	0.000	80	547	9053	7721	-0.181	Error	Error	4243	4810	0	0	3457	4264	0	0	0	0
3	13	4	"SCW4"	"YGR279C"	13510	14830	120	5369	4695	2300	113	161	371	89	85	0	5615	4959	2408	285	350	401	86	83	0	0	0	0	0	0	0	0	0	0	0	0	0	0	0	0	0	0	0	0.986	0.980	0.998	1.046	1.744	0.969	0.908	0.000	0.000	0.000	0.000	0.000	0.000	0.000	0.000	0.000	0.000	0.000	0.000	0.000	0.000	120	579	10586	9256	-0.020	Error	Error	5256	5330	0	0	4582	4674	0	0	0	0
3	14	4	""	"YHL013C"	13690	14830	120	4661	3978	2025	124	137	122	95	91	0	10296	8855	4787	305	343	337	90	87	0	0	0	0	0	0	0	0	0	0	0	0	0	0	0	0	0	0	0	0.454	0.451	0.453	0.487	1.630	0.424	0.918	0.000	0.000	0.000	0.000	0.000	0.000	0.000	0.000	0.000	0.000	0.000	0.000	0.000	0.000	120	516	14528	12404	-1.139	Error	Error	4537	9991	0	0	3854	8550	0	0	0	0
3	15	4	""	"YHL045W"	13880	14830	120	15440	13663	7264	127	134	52	100	99	0	20678	18117	9203	312	332	123	99	99	0	0	0	0	0	0	0	0	0	0	0	0	0	0	0	0	0	0	0	0.752	0.760	0.785	0.755	1.485	0.769	0.930	0.000	0.000	0.000	0.000	0.000	0.000	0.000	0.000	0.000	0.000	0.000	0.000	0.000	0.000	120	522	35679	31341	-0.411	Error	Error	15313	20366	0	0	13536	17805	0	0	0	0
3	16	4	"YOR1"	"YGR281W"	14070	14830	120	1126	1074	491	107	116	51	94	90	0	2116	1971	1005	287	304	118	90	85	0	0	0	0	0	0	0	0	0	0	0	0	0	0	0	0	0	0	0	0.557	0.574	0.593	0.577	1.719	0.490	0.780	0.000	0.000	0.000	0.000	0.000	0.000	0.000	0.000	0.000	0.000	0.000	0.000	0.000	0.000	120	498	2848	2651	-0.844	Error	Error	1019	1829	0	0	967	1684	0	0	0	0
3	17	4	"RPS20"	"YHL015W"	14260	14830	120	1963	1654	895	110	115	43	94	91	0	3150	2618	1516	282	290	99	83	81	0	0	0	0	0	0	0	0	0	0	0	0	0	0	0	0	0	0	0	0.646	0.661	0.646	0.745	2.559	0.599	0.898	0.000	0.000	0.000	0.000	0.000	0.000	0.000	0.000	0.000	0.000	0.000	0.000	0.000	0.000	120	504	4721	3880	-0.630	Error	Error	1853	2868	0	0	1544	2336	0	0	0	0
3	18	4	""	"YHL047C"	14440	14830	110	4477	4353	2922	128	165	285	85	82	0	5731	5280	3235	305	475	1629	76	72	0	0	0	0	0	0	0	0	0	0	0	0	0	0	0	0	0	0	0	0.802	0.849	0.853	0.857	2.358	0.816	0.870	0.000	0.000	0.000	0.000	0.000	0.000	0.000	0.000	0.000	0.000	0.000	0.000	0.000	0.000	80	469	9775	9200	-0.319	Error	Error	4349	5426	0	0	4225	4975	0	0	0	0
3	19	4	""	"YIL077C"	14650	14830	120	4790	4425	2149	134	164	267	95	94	0	8458	7500	3901	312	456	1524	84	78	0	0	0	0	0	0	0	0	0	0	0	0	0	0	0	0	0	0	0	0.572	0.597	0.615	0.648	1.616	0.569	0.916	0.000	0.000	0.000	0.000	0.000	0.000	0.000	0.000	0.000	0.000	0.000	0.000	0.000	0.000	120	538	12802	11479	-0.807	Error	Error	4656	8146	0	0	4291	7188	0	0	0	0
3	20	4	"SEC24"	"YIL109C"	14840	14830	120	5731	5155	2595	131	138	89	99	97	0	8689	7836	4037	316	320	145	98	97	0	0	0	0	0	0	0	0	0	0	0	0	0	0	0	0	0	0	0	0.669	0.668	0.679	0.692	1.465	0.641	0.908	0.000	0.000	0.000	0.000	0.000	0.000	0.000	0.000	0.000	0.000	0.000	0.000	0.000	0.000	120	539	13973	12544	-0.580	Error	Error	5600	8373	0	0	5024	7520	0	0	0	0
3	21	4	""	"YIL141W"	15030	14840	110	4481	3362	1949	134	159	155	92	87	0	4281	3361	2003	326	388	373	75	71	0	0	0	0	0	0	0	0	0	0	0	0	0	0	0	0	0	0	0	1.099	1.064	1.091	1.153	1.801	1.042	0.902	0.000	0.000	0.000	0.000	0.000	0.000	0.000	0.000	0.000	0.000	0.000	0.000	0.000	0.000	80	465	8302	6263	0.136	Error	Error	4347	3955	0	0	3228	3035	0	0	0	0
3	22	4	""	"YIL079C"	15200	14850	90	6216	5430	2407	150	470	1225	92	80	0	4890	4476	1942	331	660	1132	86	76	0	0	0	0	0	0	0	0	0	0	0	0	0	0	0	0	0	0	0	1.331	1.274	1.264	1.390	1.744	1.240	0.903	0.000	0.000	0.000	0.000	0.000	0.000	0.000	0.000	0.000	0.000	0.000	0.000	0.000	0.000	52	356	10625	9425	0.412	Error	Error	6066	4559	0	0	5280	4145	0	0	0	0
3	1	5	"COX5b"	"YIL111W"	11220	15020	120	3346	3112	1610	130	358	1356	79	60	0	4613	4099	2277	312	545	1329	80	70	0	0	0	0	0	0	0	0	0	0	0	0	0	0	0	0	0	0	0	0.748	0.787	0.804	0.885	1.891	0.756	0.884	0.000	0.000	0.000	0.000	0.000	0.000	0.000	0.000	0.000	0.000	0.000	0.000	0.000	0.000	120	588	7517	6769	-0.419	Error	Error	3216	4301	0	0	2982	3787	0	0	0	0
3	2	5	"SSL2"	"YIL143C"	11420	15020	120	5239	5054	2754	137	156	202	99	98	0	7128	7413	3689	350	404	653	97	92	0	0	0	0	0	0	0	0	0	0	0	0	0	0	0	0	0	0	0	0.753	0.696	0.683	0.690	1.587	0.710	0.884	0.000	0.000	0.000	0.000	0.000	0.000	0.000	0.000	0.000	0.000	0.000	0.000	0.000	0.000	120	522	11880	11980	-0.410	Error	Error	5102	6778	0	0	4917	7063	0	0	0	0
3	3	5	""	"YIL082W"	11600	15020	110	18549	15656	7905	150	243	691	97	95	0	11710	9928	5197	335	487	1078	88	82	0	0	0	0	0	0	0	0	0	0	0	0	0	0	0	0	0	0	0	1.617	1.616	1.666	1.703	1.499	1.565	0.915	0.000	0.000	0.000	0.000	0.000	0.000	0.000	0.000	0.000	0.000	0.000	0.000	0.000	0.000	80	460	29774	25099	0.694	Error	Error	18399	11375	0	0	15506	9593	0	0	0	0
3	4	5	""	"YIL113W"	11800	15020	120	2945	2423	1182	150	251	724	82	72	0	1735	1533	737	316	475	1086	66	5	0	0	0	0	0	0	0	0	0	0	0	0	0	0	0	0	0	0	0	1.970	1.868	1.816	1.846	1.876	1.875	0.846	0.000	0.000	0.000	0.000	0.000	0.000	0.000	0.000	0.000	0.000	0.000	0.000	0.000	0.000	120	535	4214	3490	0.978	Error	Error	2795	1419	0	0	2273	1217	0	0	0	0
3	5	5	""	"YIL145C"	11990	15020	120	6778	5788	2788	146	170	255	98	95	0	3109	2695	1275	301	314	143	94	90	0	0	0	0	0	0	0	0	0	0	0	0	0	0	0	0	0	0	0	2.362	2.357	2.307	2.447	1.739	2.440	0.874	0.000	0.000	0.000	0.000	0.000	0.000	0.000	0.000	0.000	0.000	0.000	0.000	0.000	0.000	120	519	9440	8036	1.240	Error	Error	6632	2808	0	0	5642	2394	0	0	0	0
3	6	5	""	"YIL083C"	12160	15040	90	4100	3627	1475	152	317	690	84	84	0	2344	2150	820	308	391	395	88	84	0	0	0	0	0	0	0	0	0	0	0	0	0	0	0	0	0	0	0	1.939	1.887	1.840	1.681	1.745	1.840	0.876	0.000	0.000	0.000	0.000	0.000	0.000	0.000	0.000	0.000	0.000	0.000	0.000	0.000	0.000	52	344	5984	5317	0.955	Error	Error	3948	2036	0	0	3475	1842	0	0	0	0
3	7	5	"NUP159"	"YIL115C"	12340	15030	110	418	419	308	137	224	473	30	2	0	554	498	357	296	353	308	42	13	0	0	0	0	0	0	0	0	0	0	0	0	0	0	0	0	0	0	0	1.089	1.396	0.844	0.736	2.271	0.915	0.733	0.000	0.000	0.000	0.000	0.000	0.000	0.000	0.000	0.000	0.000	0.000	0.000	0.000	0.000	80	510	539	484	0.123	Error	Error	281	258	0	0	282	202	0	0	0	0
3	8	5	"SLN1"	"YIL147C"	12550	15020	120	4620	4224	2826	120	132	92	95	90	0	5369	4849	3298	280	301	154	85	83	0	0	0	0	0	0	0	0	0	0	0	0	0	0	0	0	0	0	0	0.884	0.898	0.884	0.902	2.055	0.902	0.863	0.000	0.000	0.000	0.000	0.000	0.000	0.000	0.000	0.000	0.000	0.000	0.000	0.000	0.000	120	597	9589	8673	-0.177	Error	Error	4500	5089	0	0	4104	4569	0	0	0	0
3	9	5	""	"YJR015W"	12740	15020	110	3460	2958	1619	117	140	203	88	80	0	10794	9045	4717	285	418	1069	85	80	0	0	0	0	0	0	0	0	0	0	0	0	0	0	0	0	0	0	0	0.318	0.324	0.327	0.293	1.445	0.311	0.909	0.000	0.000	0.000	0.000	0.000	0.000	0.000	0.000	0.000	0.000	0.000	0.000	0.000	0.000	80	459	13852	11601	-1.652	Error	Error	3343	10509	0	0	2841	8760	0	0	0	0
3	10	5	"ANB1"	"YJR047C"	12910	15030	110	3733	2942	1543	136	195	376	82	80	0	2614	2172	1157	313	466	1036	73	58	0	0	0	0	0	0	0	0	0	0	0	0	0	0	0	0	0	0	0	1.563	1.509	1.516	1.552	1.889	1.319	0.609	0.000	0.000	0.000	0.000	0.000	0.000	0.000	0.000	0.000	0.000	0.000	0.000	0.000	0.000	80	515	5898	4665	0.645	Error	Error	3597	2301	0	0	2806	1859	0	0	0	0
3	11	5	""	"YJR079W"	13100	15020	110	481	468	272	135	168	240	66	31	0	741	722	428	315	367	319	66	21	0	0	0	0	0	0	0	0	0	0	0	0	0	0	0	0	0	0	0	0.812	0.818	0.683	0.711	2.483	0.633	0.655	0.000	0.000	0.000	0.000	0.000	0.000	0.000	0.000	0.000	0.000	0.000	0.000	0.000	0.000	80	538	772	740	-0.300	Error	Error	346	426	0	0	333	407	0	0	0	0
3	12	5	"ess1"	"YJR017C"	13290	15020	110	2251	1788	938	107	122	95	88	82	0	2077	1710	866	279	316	223	82	80	0	0	0	0	0	0	0	0	0	0	0	0	0	0	0	0	0	0	0	1.192	1.175	1.165	1.034	1.668	1.143	0.884	0.000	0.000	0.000	0.000	0.000	0.000	0.000	0.000	0.000	0.000	0.000	0.000	0.000	0.000	80	501	3942	3112	0.254	Error	Error	2144	1798	0	0	1681	1431	0	0	0	0
3	13	5	"UTR1"	"YJR049C"	13470	15020	110	4515	4306	2376	94	227	752	86	82	0	3045	2796	1644	267	404	624	77	72	0	0	0	0	0	0	0	0	0	0	0	0	0	0	0	0	0	0	0	1.591	1.665	1.645	1.749	1.754	1.547	0.880	0.000	0.000	0.000	0.000	0.000	0.000	0.000	0.000	0.000	0.000	0.000	0.000	0.000	0.000	80	500	7199	6741	0.670	Error	Error	4421	2778	0	0	4212	2529	0	0	0	0
3	14	5	""	"YJR082C"	13680	15020	120	3622	2961	1381	109	228	731	85	78	0	2280	1974	935	288	401	590	79	74	0	0	0	0	0	0	0	0	0	0	0	0	0	0	0	0	0	0	0	1.764	1.692	1.696	1.787	1.658	1.664	0.876	0.000	0.000	0.000	0.000	0.000	0.000	0.000	0.000	0.000	0.000	0.000	0.000	0.000	0.000	120	523	5505	4538	0.818	Error	Error	3513	1992	0	0	2852	1686	0	0	0	0
3	15	5	"TES1"	"YJR019C"	13860	15020	120	3646	3209	1495	110	112	41	100	99	0	2685	2389	1083	291	296	95	95	94	0	0	0	0	0	0	0	0	0	0	0	0	0	0	0	0	0	0	0	1.477	1.477	1.479	1.536	1.786	1.467	0.883	0.000	0.000	0.000	0.000	0.000	0.000	0.000	0.000	0.000	0.000	0.000	0.000	0.000	0.000	120	490	5930	5197	0.563	Error	Error	3536	2394	0	0	3099	2098	0	0	0	0
3	16	5	"osm1"	"YJR051W"	14050	15020	120	7443	6096	3144	97	101	38	100	99	0	4057	3518	1808	284	291	119	93	90	0	0	0	0	0	0	0	0	0	0	0	0	0	0	0	0	0	0	0	1.947	1.855	1.841	1.988	1.695	1.884	0.903	0.000	0.000	0.000	0.000	0.000	0.000	0.000	0.000	0.000	0.000	0.000	0.000	0.000	0.000	120	505	11119	9233	0.961	Error	Error	7346	3773	0	0	5999	3234	0	0	0	0
3	17	5	""	"YJR084W"	14240	15020	120	5478	4616	2171	105	110	41	100	100	0	3459	2949	1366	284	293	93	96	93	0	0	0	0	0	0	0	0	0	0	0	0	0	0	0	0	0	0	0	1.692	1.693	1.707	1.809	1.964	1.654	0.888	0.000	0.000	0.000	0.000	0.000	0.000	0.000	0.000	0.000	0.000	0.000	0.000	0.000	0.000	120	506	8548	7176	0.759	Error	Error	5373	3175	0	0	4511	2665	0	0	0	0
3	18	5	"rec107"	"YJR021C"	14430	15020	120	4778	4511	2234	132	154	217	98	95	0	3032	2762	1453	306	415	1459	74	40	0	0	0	0	0	0	0	0	0	0	0	0	0	0	0	0	0	0	0	1.704	1.783	1.762	2.052	2.032	1.724	0.894	0.000	0.000	0.000	0.000	0.000	0.000	0.000	0.000	0.000	0.000	0.000	0.000	0.000	0.000	120	525	7372	6835	0.769	Error	Error	4646	2726	0	0	4379	2456	0	0	0	0
3	19	5	"BFA1"	"YJR053W"	14620	15020	120	4289	3940	1893	138	159	202	97	95	0	2459	2187	1136	314	406	1407	70	21	0	0	0	0	0	0	0	0	0	0	0	0	0	0	0	0	0	0	0	1.935	2.030	2.163	2.390	1.820	1.956	0.887	0.000	0.000	0.000	0.000	0.000	0.000	0.000	0.000	0.000	0.000	0.000	0.000	0.000	0.000	120	509	6296	5675	0.952	Error	Error	4151	2145	0	0	3802	1873	0	0	0	0
3	20	5	"ste18"	"YJR086W"	14800	15020	120	2017	1763	823	132	135	45	97	95	0	1474	1329	611	307	314	102	85	84	0	0	0	0	0	0	0	0	0	0	0	0	0	0	0	0	0	0	0	1.615	1.596	1.567	1.531	1.612	1.486	0.846	0.000	0.000	0.000	0.000	0.000	0.000	0.000	0.000	0.000	0.000	0.000	0.000	0.000	0.000	120	493	3052	2653	0.692	Error	Error	1885	1167	0	0	1631	1022	0	0	0	0
3	21	5	""	"YKR007W"	15000	15020	120	4624	3846	1870	131	135	43	100	99	0	6110	5363	2576	309	318	101	99	97	0	0	0	0	0	0	0	0	0	0	0	0	0	0	0	0	0	0	0	0.775	0.735	0.737	0.723	1.578	0.713	0.911	0.000	0.000	0.000	0.000	0.000	0.000	0.000	0.000	0.000	0.000	0.000	0.000	0.000	0.000	120	502	10294	8769	-0.369	Error	Error	4493	5801	0	0	3715	5054	0	0	0	0
3	22	5	""	"YKR038C"	15180	15020	120	5117	4610	1906	137	162	340	100	94	0	2224	2150	826	308	340	376	90	86	0	0	0	0	0	0	0	0	0	0	0	0	0	0	0	0	0	0	0	2.599	2.428	2.472	2.618	1.496	2.428	0.911	0.000	0.000	0.000	0.000	0.000	0.000	0.000	0.000	0.000	0.000	0.000	0.000	0.000	0.000	120	574	6896	6315	1.378	Error	Error	4980	1916	0	0	4473	1842	0	0	0	0
3	1	6	""	"YKR070W"	11190	15210	120	4497	3870	1694	141	380	1401	83	72	0	15125	13185	6187	318	557	1335	97	88	0	0	0	0	0	0	0	0	0	0	0	0	0	0	0	0	0	0	0	0.294	0.290	0.296	0.299	1.431	0.269	0.894	0.000	0.000	0.000	0.000	0.000	0.000	0.000	0.000	0.000	0.000	0.000	0.000	0.000	0.000	120	572	19163	16596	-1.765	Error	Error	4356	14807	0	0	3729	12867	0	0	0	0
3	2	6	"FOX2"	"YKR009C"	11370	15200	110	5494	5206	2840	146	199	425	92	86	0	22784	21411	10768	351	671	2312	95	88	0	0	0	0	0	0	0	0	0	0	0	0	0	0	0	0	0	0	0	0.238	0.240	0.242	0.216	1.487	0.233	0.916	0.000	0.000	0.000	0.000	0.000	0.000	0.000	0.000	0.000	0.000	0.000	0.000	0.000	0.000	80	465	27781	26120	-2.069	Error	Error	5348	22433	0	0	5060	21060	0	0	0	0
3	3	6	""	"YKR040C"	11570	15210	120	2929	2483	1205	132	189	490	85	78	0	2296	2029	983	315	609	2184	33	0	0	0	0	0	0	0	0	0	0	0	0	0	0	0	0	0	0	0	0	1.412	1.372	1.357	1.288	1.759	1.322	0.850	0.000	0.000	0.000	0.000	0.000	0.000	0.000	0.000	0.000	0.000	0.000	0.000	0.000	0.000	120	539	4778	4065	0.498	Error	Error	2797	1981	0	0	2351	1714	0	0	0	0
3	4	6	"sis2"	"YKR072C"	11740	15200	110	7753	7122	3708	136	279	911	91	83	0	6270	5690	2590	299	461	946	91	83	0	0	0	0	0	0	0	0	0	0	0	0	0	0	0	0	0	0	0	1.276	1.296	1.285	1.299	1.603	1.340	0.897	0.000	0.000	0.000	0.000	0.000	0.000	0.000	0.000	0.000	0.000	0.000	0.000	0.000	0.000	80	464	13588	12377	0.351	Error	Error	7617	5971	0	0	6986	5391	0	0	0	0
3	5	6	""	"YKR011C"	11930	15200	110	4005	3358	1679	149	285	832	81	76	0	2502	2197	1013	310	460	825	77	63	0	0	0	0	0	0	0	0	0	0	0	0	0	0	0	0	0	0	0	1.759	1.701	1.771	1.672	1.450	1.698	0.896	0.000	0.000	0.000	0.000	0.000	0.000	0.000	0.000	0.000	0.000	0.000	0.000	0.000	0.000	80	508	6048	5096	0.815	Error	Error	3856	2192	0	0	3209	1887	0	0	0	0
3	6	6	"UTH1"	"YKR042W"	12130	15200	110	4461	3755	1726	147	233	506	88	82	0	5673	5181	2226	311	462	854	88	85	0	0	0	0	0	0	0	0	0	0	0	0	0	0	0	0	0	0	0	0.805	0.741	0.771	0.726	1.554	0.725	0.916	0.000	0.000	0.000	0.000	0.000	0.000	0.000	0.000	0.000	0.000	0.000	0.000	0.000	0.000	80	508	9676	8478	-0.314	Error	Error	4314	5362	0	0	3608	4870	0	0	0	0
3	7	6	""	"YKR074W"	12320	15200	110	2344	1879	987	134	204	476	78	75	0	2245	1903	965	301	443	865	75	62	0	0	0	0	0	0	0	0	0	0	0	0	0	0	0	0	0	0	0	1.137	1.089	1.071	0.948	1.821	1.043	0.889	0.000	0.000	0.000	0.000	0.000	0.000	0.000	0.000	0.000	0.000	0.000	0.000	0.000	0.000	80	487	4154	3347	0.185	Error	Error	2210	1944	0	0	1745	1602	0	0	0	0
3	8	6	"PRY2"	"YKR013W"	12510	15210	120	4841	4299	2119	120	129	62	98	98	0	4484	3889	1850	294	309	149	97	90	0	0	0	0	0	0	0	0	0	0	0	0	0	0	0	0	0	0	0	1.127	1.162	1.189	1.201	1.637	1.156	0.905	0.000	0.000	0.000	0.000	0.000	0.000	0.000	0.000	0.000	0.000	0.000	0.000	0.000	0.000	120	542	8911	7774	0.172	Error	Error	4721	4190	0	0	4179	3595	0	0	0	0
3	9	6	""	"YKR044W"	12700	15200	110	7033	6077	2925	121	206	550	98	88	0	12216	10871	4406	325	524	1354	98	95	0	0	0	0	0	0	0	0	0	0	0	0	0	0	0	0	0	0	0	0.581	0.565	0.555	0.514	1.388	0.571	0.929	0.000	0.000	0.000	0.000	0.000	0.000	0.000	0.000	0.000	0.000	0.000	0.000	0.000	0.000	80	498	18803	16502	-0.783	Error	Error	6912	11891	0	0	5956	10546	0	0	0	0
3	10	6	"ECM4"	"YKR076W"	12890	15220	110	6639	5249	2659	137	247	639	90	80	0	3620	3086	1512	317	522	1257	76	68	0	0	0	0	0	0	0	0	0	0	0	0	0	0	0	0	0	0	0	1.969	1.846	1.815	1.857	1.553	1.909	0.866	0.000	0.000	0.000	0.000	0.000	0.000	0.000	0.000	0.000	0.000	0.000	0.000	0.000	0.000	80	510	9805	7881	0.977	Error	Error	6502	3303	0	0	5112	2769	0	0	0	0
3	11	6	"CRR1"	"YLR213C"	13090	15210	110	2395	3514	3093	135	181	363	70	66	0	2090	2194	1797	316	371	363	65	60	0	0	0	0	0	0	0	0	0	0	0	0	0	0	0	0	0	0	0	1.274	1.799	1.626	1.243	2.652	1.795	0.873	0.000	0.000	0.000	0.000	0.000	0.000	0.000	0.000	0.000	0.000	0.000	0.000	0.000	0.000	80	534	4034	5257	0.349	Error	Error	2260	1774	0	0	3379	1878	0	0	0	0
3	12	6	""	"YLR243W"	13290	15190	110	550	473	272	112	128	101	75	68	0	1223	1028	606	289	319	213	68	68	0	0	0	0	0	0	0	0	0	0	0	0	0	0	0	0	0	0	0	0.469	0.488	0.458	0.425	1.788	0.429	0.820	0.000	0.000	0.000	0.000	0.000	0.000	0.000	0.000	0.000	0.000	0.000	0.000	0.000	0.000	80	496	1372	1100	-1.092	Error	Error	438	934	0	0	361	739	0	0	0	0
3	13	6	"PIG1"	"YLR273C"	13460	15200	110	3771	4243	3248	88	166	509	80	78	0	2342	2483	1663	260	326	422	78	75	0	0	0	0	0	0	0	0	0	0	0	0	0	0	0	0	0	0	0	1.769	1.869	1.748	1.775	1.470	1.902	0.892	0.000	0.000	0.000	0.000	0.000	0.000	0.000	0.000	0.000	0.000	0.000	0.000	0.000	0.000	80	515	5765	6378	0.823	Error	Error	3683	2082	0	0	4155	2223	0	0	0	0
3	14	6	""	"YLR215C"	13670	15210	120	4654	4599	1940	96	140	337	100	98	0	6147	5952	2225	273	366	1417	95	85	0	0	0	0	0	0	0	0	0	0	0	0	0	0	0	0	0	0	0	0.776	0.793	0.788	0.781	1.263	0.799	0.933	0.000	0.000	0.000	0.000	0.000	0.000	0.000	0.000	0.000	0.000	0.000	0.000	0.000	0.000	120	540	10432	10182	-0.366	Error	Error	4558	5874	0	0	4503	5679	0	0	0	0
3	15	6	"CDD1"	"YLR245C"	13840	15200	110	2047	1703	943	107	131	171	82	81	0	2039	1774	865	295	330	256	85	78	0	0	0	0	0	0	0	0	0	0	0	0	0	0	0	0	0	0	0	1.112	1.079	1.036	1.031	1.552	1.080	0.874	0.000	0.000	0.000	0.000	0.000	0.000	0.000	0.000	0.000	0.000	0.000	0.000	0.000	0.000	80	474	3684	3075	0.154	Error	Error	1940	1744	0	0	1596	1479	0	0	0	0
3	16	6	"SMD2"	"YLR275W"	14040	15200	110	2751	2226	1166	105	141	201	91	81	0	12235	10021	4873	305	442	963	96	88	0	0	0	0	0	0	0	0	0	0	0	0	0	0	0	0	0	0	0	0.222	0.218	0.215	0.192	1.448	0.214	0.920	0.000	0.000	0.000	0.000	0.000	0.000	0.000	0.000	0.000	0.000	0.000	0.000	0.000	0.000	80	527	14576	11837	-2.173	Error	Error	2646	11930	0	0	2121	9716	0	0	0	0
3	17	6	""	"YLR217W"	14220	15200	110	2744	2398	1246	105	137	199	88	80	0	1835	1618	808	300	444	975	73	21	0	0	0	0	0	0	0	0	0	0	0	0	0	0	0	0	0	0	0	1.719	1.740	1.778	1.737	1.397	1.476	0.584	0.000	0.000	0.000	0.000	0.000	0.000	0.000	0.000	0.000	0.000	0.000	0.000	0.000	0.000	80	518	4174	3611	0.782	Error	Error	2639	1535	0	0	2293	1318	0	0	0	0
3	18	6	""	"YLR247C"	14420	15200	110	1391	1556	913	129	153	162	92	85	0	1249	1439	881	313	357	255	76	72	0	0	0	0	0	0	0	0	0	0	0	0	0	0	0	0	0	0	0	1.348	1.267	1.267	1.441	1.855	1.133	0.810	0.000	0.000	0.000	0.000	0.000	0.000	0.000	0.000	0.000	0.000	0.000	0.000	0.000	0.000	80	507	2198	2553	0.431	Error	Error	1262	936	0	0	1427	1126	0	0	0	0
3	19	6	"YSH1"	"YLR277C"	14600	15210	110	3742	4173	2944	144	190	326	85	82	0	2536	2770	1892	319	393	415	81	78	0	0	0	0	0	0	0	0	0	0	0	0	0	0	0	0	0	0	0	1.623	1.644	1.647	1.654	1.488	1.547	0.897	0.000	0.000	0.000	0.000	0.000	0.000	0.000	0.000	0.000	0.000	0.000	0.000	0.000	0.000	80	520	5815	6480	0.699	Error	Error	3598	2217	0	0	4029	2451	0	0	0	0
3	20	6	""	"YLR219W"	14820	15210	120	5918	5868	3170	134	172	309	96	92	0	4214	3953	1917	310	366	379	90	89	0	0	0	0	0	0	0	0	0	0	0	0	0	0	0	0	0	0	0	1.482	1.574	1.578	1.538	1.382	1.649	0.898	0.000	0.000	0.000	0.000	0.000	0.000	0.000	0.000	0.000	0.000	0.000	0.000	0.000	0.000	120	562	9688	9377	0.567	Error	Error	5784	3904	0	0	5734	3643	0	0	0	0
3	21	6	"yef3"	"YLR249W"	15000	15210	120	2395	2892	1817	127	133	43	100	100	0	2798	3103	1846	302	315	91	96	93	0	0	0	0	0	0	0	0	0	0	0	0	0	0	0	0	0	0	0	0.909	0.987	0.973	1.067	2.084	0.980	0.890	0.000	0.000	0.000	0.000	0.000	0.000	0.000	0.000	0.000	0.000	0.000	0.000	0.000	0.000	120	527	4764	5566	-0.138	Error	Error	2268	2496	0	0	2765	2801	0	0	0	0
3	22	6	""	"YLR279W"	15190	15200	110	734	660	290	131	144	73	85	82	0	739	660	305	307	326	118	78	70	0	0	0	0	0	0	0	0	0	0	0	0	0	0	0	0	0	0	0	1.396	1.499	1.430	1.206	2.212	1.185	0.663	0.000	0.000	0.000	0.000	0.000	0.000	0.000	0.000	0.000	0.000	0.000	0.000	0.000	0.000	80	522	1035	882	0.481	Error	Error	603	432	0	0	529	353	0	0	0	0
3	1	7	"BUL2"	"YML111W"	11190	15380	110	7753	7364	3703	112	167	459	95	92	0	5716	5288	2180	288	367	534	91	90	0	0	0	0	0	0	0	0	0	0	0	0	0	0	0	0	0	0	0	1.408	1.450	1.450	1.407	1.374	1.491	0.902	0.000	0.000	0.000	0.000	0.000	0.000	0.000	0.000	0.000	0.000	0.000	0.000	0.000	0.000	80	521	13069	12252	0.493	Error	Error	7641	5428	0	0	7252	5000	0	0	0	0
3	2	7	""	"YMR009W"	11390	15400	120	3046	2537	1234	117	192	539	85	77	0	1780	1585	754	301	518	1823	23	0	0	0	0	0	0	0	0	0	0	0	0	0	0	0	0	0	0	0	0	1.980	1.885	1.852	1.904	1.733	1.839	0.864	0.000	0.000	0.000	0.000	0.000	0.000	0.000	0.000	0.000	0.000	0.000	0.000	0.000	0.000	120	589	4408	3704	0.986	Error	Error	2929	1479	0	0	2420	1284	0	0	0	0
3	3	7	""	"YMR040W"	11580	15400	120	2311	2100	1050	99	106	42	93	90	0	1876	1730	834	270	284	101	86	85	0	0	0	0	0	0	0	0	0	0	0	0	0	0	0	0	0	0	0	1.377	1.371	1.339	1.370	1.955	1.361	0.846	0.000	0.000	0.000	0.000	0.000	0.000	0.000	0.000	0.000	0.000	0.000	0.000	0.000	0.000	120	520	3818	3461	0.462	Error	Error	2212	1606	0	0	2001	1460	0	0	0	0
3	4	7	"DAT1"	"YML113W"	11780	15400	120	7978	6667	3218	115	171	565	95	90	0	4095	3439	1653	282	345	528	87	80	0	0	0	0	0	0	0	0	0	0	0	0	0	0	0	0	0	0	0	2.062	2.075	2.162	2.301	1.660	2.169	0.881	0.000	0.000	0.000	0.000	0.000	0.000	0.000	0.000	0.000	0.000	0.000	0.000	0.000	0.000	120	546	11676	9709	1.044	Error	Error	7863	3813	0	0	6552	3157	0	0	0	0
3	5	7	"HXT2"	"YMR011W"	11970	15400	120	9557	8387	4359	134	159	246	99	96	0	8103	6974	3267	301	329	204	98	98	0	0	0	0	0	0	0	0	0	0	0	0	0	0	0	0	0	0	0	1.208	1.237	1.308	1.212	1.680	1.306	0.909	0.000	0.000	0.000	0.000	0.000	0.000	0.000	0.000	0.000	0.000	0.000	0.000	0.000	0.000	120	540	17225	14926	0.272	Error	Error	9423	7802	0	0	8253	6673	0	0	0	0
3	6	7	"arg80"	"YMR042W"	12160	15400	120	2764	2272	1140	134	182	404	85	80	0	2024	1747	852	299	388	652	75	66	0	0	0	0	0	0	0	0	0	0	0	0	0	0	0	0	0	0	0	1.525	1.477	1.477	1.471	1.523	1.478	0.865	0.000	0.000	0.000	0.000	0.000	0.000	0.000	0.000	0.000	0.000	0.000	0.000	0.000	0.000	120	548	4355	3586	0.608	Error	Error	2630	1725	0	0	2138	1448	0	0	0	0
3	7	7	"van1"	"YML115C"	12360	15400	120	6698	5419	2597	129	143	86	99	98	0	10276	8713	3803	302	335	204	99	99	0	0	0	0	0	0	0	0	0	0	0	0	0	0	0	0	0	0	0	0.659	0.629	0.646	0.604	1.523	0.644	0.909	0.000	0.000	0.000	0.000	0.000	0.000	0.000	0.000	0.000	0.000	0.000	0.000	0.000	0.000	120	541	16543	13701	-0.602	Error	Error	6569	9974	0	0	5290	8411	0	0	0	0
3	8	7	"sec59"	"YMR013C"	12550	15400	120	5039	4697	2049	114	122	48	100	100	0	10452	9870	3922	299	319	112	100	99	0	0	0	0	0	0	0	0	0	0	0	0	0	0	0	0	0	0	0	0.485	0.479	0.487	0.475	1.482	0.468	0.913	0.000	0.000	0.000	0.000	0.000	0.000	0.000	0.000	0.000	0.000	0.000	0.000	0.000	0.000	120	511	15078	14154	-1.044	Error	Error	4925	10153	0	0	4583	9571	0	0	0	0
3	9	7	""	"YMR044W"	12730	15400	120	7490	6488	3025	121	170	439	95	90	0	17752	15148	7085	316	450	1027	96	91	0	0	0	0	0	0	0	0	0	0	0	0	0	0	0	0	0	0	0	0.423	0.429	0.420	0.424	1.732	0.406	0.909	0.000	0.000	0.000	0.000	0.000	0.000	0.000	0.000	0.000	0.000	0.000	0.000	0.000	0.000	120	517	24805	21199	-1.243	Error	Error	7369	17436	0	0	6367	14832	0	0	0	0
3	10	7	""	"YML117W"	12920	15400	120	5187	5505	3333	112	121	91	100	98	0	3837	4034	2355	288	317	180	93	90	0	0	0	0	0	0	0	0	0	0	0	0	0	0	0	0	0	0	0	1.430	1.440	1.423	1.581	1.891	1.433	0.924	0.000	0.000	0.000	0.000	0.000	0.000	0.000	0.000	0.000	0.000	0.000	0.000	0.000	0.000	120	546	8624	9139	0.516	Error	Error	5075	3549	0	0	5393	3746	0	0	0	0
3	11	7	"ERG5"	"YMR015C"	13120	15400	120	5823	5113	2407	112	121	55	100	99	0	16559	14881	6888	295	315	121	99	98	0	0	0	0	0	0	0	0	0	0	0	0	0	0	0	0	0	0	0	0.351	0.343	0.344	0.342	1.729	0.324	0.912	0.000	0.000	0.000	0.000	0.000	0.000	0.000	0.000	0.000	0.000	0.000	0.000	0.000	0.000	120	522	21975	19587	-1.510	Error	Error	5711	16264	0	0	5001	14586	0	0	0	0
3	12	7	""	"YMR046C"	13300	15400	120	36813	34111	17041	116	133	80	100	100	0	18155	16760	7006	303	330	159	98	98	0	0	0	0	0	0	0	0	0	0	0	0	0	0	0	0	0	0	0	2.056	2.066	2.044	1.974	1.769	2.167	0.904	0.000	0.000	0.000	0.000	0.000	0.000	0.000	0.000	0.000	0.000	0.000	0.000	0.000	0.000	120	596	54549	50452	1.040	Error	Error	36697	17852	0	0	33995	16457	0	0	0	0
3	13	7	"PBI2"	"YNL015W"	13510	15400	110	826	730	303	105	143	268	85	70	0	1196	1032	447	289	387	1452	0	0	0	0	0	0	0	0	0	0	0	0	0	0	0	0	0	0	0	0	0	0.795	0.841	0.825	0.809	1.571	0.721	0.785	0.000	0.000	0.000	0.000	0.000	0.000	0.000	0.000	0.000	0.000	0.000	0.000	0.000	0.000	80	503	1628	1368	-0.331	Error	Error	721	907	0	0	625	743	0	0	0	0
3	14	7	""	"YNL047C"	13690	15400	120	4412	4166	2262	103	114	64	98	96	0	6513	6164	3204	290	360	1402	86	78	0	0	0	0	0	0	0	0	0	0	0	0	0	0	0	0	0	0	0	0.692	0.692	0.697	0.673	1.509	0.695	0.889	0.000	0.000	0.000	0.000	0.000	0.000	0.000	0.000	0.000	0.000	0.000	0.000	0.000	0.000	120	534	10532	9937	-0.530	Error	Error	4309	6223	0	0	4063	5874	0	0	0	0
3	15	7	""	"YNL078W"	13870	15400	110	4802	4366	2493	107	205	594	87	80	0	2512	2290	1113	286	361	429	86	80	0	0	0	0	0	0	0	0	0	0	0	0	0	0	0	0	0	0	0	2.109	2.125	2.139	2.021	1.473	2.165	0.883	0.000	0.000	0.000	0.000	0.000	0.000	0.000	0.000	0.000	0.000	0.000	0.000	0.000	0.000	80	502	6921	6263	1.077	Error	Error	4695	2226	0	0	4259	2004	0	0	0	0
3	16	7	""	"YNL017C"	14060	15420	90	3924	3695	1816	103	282	762	86	78	0	3565	3222	1459	282	431	669	90	84	0	0	0	0	0	0	0	0	0	0	0	0	0	0	0	0	0	0	0	1.164	1.222	1.273	1.280	1.911	1.183	0.875	0.000	0.000	0.000	0.000	0.000	0.000	0.000	0.000	0.000	0.000	0.000	0.000	0.000	0.000	52	379	7104	6532	0.219	Error	Error	3821	3283	0	0	3592	2940	0	0	0	0
3	17	7	"SFB2"	"YNL049C"	14260	15410	110	3508	3636	2920	101	161	438	78	73	0	3158	3087	2295	276	343	465	73	70	0	0	0	0	0	0	0	0	0	0	0	0	0	0	0	0	0	0	0	1.182	1.258	1.196	1.035	1.982	1.276	0.881	0.000	0.000	0.000	0.000	0.000	0.000	0.000	0.000	0.000	0.000	0.000	0.000	0.000	0.000	80	558	6289	6346	0.241	Error	Error	3407	2882	0	0	3535	2811	0	0	0	0
3	18	7	""	"YNL080C"	14450	15400	110	4988	4109	2011	129	176	351	91	85	0	5678	4789	2275	301	394	665	88	80	0	0	0	0	0	0	0	0	0	0	0	0	0	0	0	0	0	0	0	0.904	0.887	0.901	0.869	1.379	0.872	0.904	0.000	0.000	0.000	0.000	0.000	0.000	0.000	0.000	0.000	0.000	0.000	0.000	0.000	0.000	80	511	10236	8468	-0.146	Error	Error	4859	5377	0	0	3980	4488	0	0	0	0
3	19	7	""	"YNL019C"	14630	15400	110	8398	7735	3967	145	281	877	90	82	0	4728	4103	2001	316	493	889	82	80	0	0	0	0	0	0	0	0	0	0	0	0	0	0	0	0	0	0	0	1.871	2.004	2.007	1.962	1.421	1.994	0.888	0.000	0.000	0.000	0.000	0.000	0.000	0.000	0.000	0.000	0.000	0.000	0.000	0.000	0.000	80	528	12665	11377	0.903	Error	Error	8253	4412	0	0	7590	3787	0	0	0	0
3	20	7	""	"YNL051W"	14830	15400	110	3662	3298	1697	136	231	753	85	77	0	10920	10045	5100	315	480	972	92	88	0	0	0	0	0	0	0	0	0	0	0	0	0	0	0	0	0	0	0	0.332	0.325	0.327	0.305	1.376	0.312	0.909	0.000	0.000	0.000	0.000	0.000	0.000	0.000	0.000	0.000	0.000	0.000	0.000	0.000	0.000	80	504	14131	12892	-1.589	Error	Error	3526	10605	0	0	3162	9730	0	0	0	0
3	21	7	"pms1"	"YNL082W"	15020	15400	110	4394	4660	2559	132	155	147	100	98	0	11782	11751	5882	310	450	959	100	96	0	0	0	0	0	0	0	0	0	0	0	0	0	0	0	0	0	0	0	0.372	0.396	0.406	0.382	1.433	0.382	0.891	0.000	0.000	0.000	0.000	0.000	0.000	0.000	0.000	0.000	0.000	0.000	0.000	0.000	0.000	80	510	15734	15969	-1.429	Error	Error	4262	11472	0	0	4528	11441	0	0	0	0
3	22	7	"HDA1"	"YNL021W"	15220	15410	120	5233	4539	2397	134	146	86	99	93	0	4242	3675	1973	305	355	457	85	80	0	0	0	0	0	0	0	0	0	0	0	0	0	0	0	0	0	0	0	1.295	1.307	1.334	1.506	2.000	1.288	0.867	0.000	0.000	0.000	0.000	0.000	0.000	0.000	0.000	0.000	0.000	0.000	0.000	0.000	0.000	120	646	9036	7775	0.373	Error	Error	5099	3937	0	0	4405	3370	0	0	0	0
3	1	8	"MSG5"	"YNL053W"	11220	15590	120	4608	4353	2287	93	126	379	93	86	0	3726	3504	1802	276	316	355	91	86	0	0	0	0	0	0	0	0	0	0	0	0	0	0	0	0	0	0	0	1.309	1.320	1.308	1.316	1.727	1.276	0.898	0.000	0.000	0.000	0.000	0.000	0.000	0.000	0.000	0.000	0.000	0.000	0.000	0.000	0.000	120	646	7965	7488	0.388	Error	Error	4515	3450	0	0	4260	3228	0	0	0	0
3	2	8	"END3"	"YNL084C"	11410	15590	110	3310	3261	2032	96	108	78	93	87	0	10539	10455	6560	284	361	593	88	83	0	0	0	0	0	0	0	0	0	0	0	0	0	0	0	0	0	0	0	0.313	0.311	0.307	0.294	1.597	0.291	0.909	0.000	0.000	0.000	0.000	0.000	0.000	0.000	0.000	0.000	0.000	0.000	0.000	0.000	0.000	80	485	13469	13336	-1.674	Error	Error	3214	10255	0	0	3165	10171	0	0	0	0
3	3	8	"BIO5"	"YNR056C"	11620	15590	120	4845	4873	2626	96	105	75	98	97	0	3489	3410	1592	272	339	579	90	85	0	0	0	0	0	0	0	0	0	0	0	0	0	0	0	0	0	0	0	1.476	1.522	1.539	1.478	1.579	1.603	0.906	0.000	0.000	0.000	0.000	0.000	0.000	0.000	0.000	0.000	0.000	0.000	0.000	0.000	0.000	120	512	7966	7915	0.562	Error	Error	4749	3217	0	0	4777	3138	0	0	0	0
3	4	8	"PLB3"	"YOL011W"	11790	15590	120	4366	4307	2127	104	108	39	100	100	0	4692	4378	1969	277	291	102	96	95	0	0	0	0	0	0	0	0	0	0	0	0	0	0	0	0	0	0	0	0.965	1.025	1.028	1.025	1.798	1.025	0.905	0.000	0.000	0.000	0.000	0.000	0.000	0.000	0.000	0.000	0.000	0.000	0.000	0.000	0.000	120	479	8677	8304	-0.051	Error	Error	4262	4415	0	0	4203	4101	0	0	0	0
3	5	8	""	"YOL042W"	11990	15590	120	4662	3793	1842	109	113	39	99	98	0	11263	9878	4654	288	301	98	98	98	0	0	0	0	0	0	0	0	0	0	0	0	0	0	0	0	0	0	0	0.415	0.384	0.392	0.373	1.645	0.377	0.888	0.000	0.000	0.000	0.000	0.000	0.000	0.000	0.000	0.000	0.000	0.000	0.000	0.000	0.000	120	496	15528	13274	-1.269	Error	Error	4553	10975	0	0	3684	9590	0	0	0	0
3	6	8	"BIO3"	"YNR058W"	12170	15590	120	3921	3559	1787	109	119	56	96	95	0	3351	3046	1572	286	306	113	92	91	0	0	0	0	0	0	0	0	0	0	0	0	0	0	0	0	0	0	0	1.244	1.250	1.227	1.269	1.763	1.224	0.877	0.000	0.000	0.000	0.000	0.000	0.000	0.000	0.000	0.000	0.000	0.000	0.000	0.000	0.000	120	477	6877	6210	0.315	Error	Error	3812	3065	0	0	3450	2760	0	0	0	0
3	7	8	"HRD1"	"YOL013C"	12360	15590	120	6643	6307	3190	121	132	80	100	99	0	10060	9145	4502	299	328	188	97	97	0	0	0	0	0	0	0	0	0	0	0	0	0	0	0	0	0	0	0	0.668	0.699	0.705	0.689	1.518	0.678	0.904	0.000	0.000	0.000	0.000	0.000	0.000	0.000	0.000	0.000	0.000	0.000	0.000	0.000	0.000	120	502	16283	15032	-0.582	Error	Error	6522	9761	0	0	6186	8846	0	0	0	0
3	8	8	"PEX15"	"YOL044W"	12540	15590	110	2640	2445	1503	109	130	142	88	85	0	6722	6764	4112	299	413	798	81	80	0	0	0	0	0	0	0	0	0	0	0	0	0	0	0	0	0	0	0	0.394	0.361	0.377	0.375	2.024	0.339	0.895	0.000	0.000	0.000	0.000	0.000	0.000	0.000	0.000	0.000	0.000	0.000	0.000	0.000	0.000	80	445	8954	8801	-1.344	Error	Error	2531	6423	0	0	2336	6465	0	0	0	0
3	9	8	"FRE4"	"YNR060W"	12730	15590	120	3841	3749	1975	106	121	121	98	94	0	4787	4668	2563	286	376	725	89	80	0	0	0	0	0	0	0	0	0	0	0	0	0	0	0	0	0	0	0	0.830	0.831	0.804	0.902	1.917	0.779	0.879	0.000	0.000	0.000	0.000	0.000	0.000	0.000	0.000	0.000	0.000	0.000	0.000	0.000	0.000	120	524	8236	8025	-0.269	Error	Error	3735	4501	0	0	3643	4382	0	0	0	0
3	10	8	""	"YOL014W"	12910	15590	110	1047	956	455	94	109	91	91	85	0	2039	1825	827	273	314	262	86	85	0	0	0	0	0	0	0	0	0	0	0	0	0	0	0	0	0	0	0	0.540	0.555	0.545	0.571	2.233	0.516	0.860	0.000	0.000	0.000	0.000	0.000	0.000	0.000	0.000	0.000	0.000	0.000	0.000	0.000	0.000	80	470	2719	2414	-0.890	Error	Error	953	1766	0	0	862	1552	0	0	0	0
3	11	8	""	"YOL046C"	13120	15590	120	3727	3392	1715	90	103	86	95	95	0	2334	2167	1063	279	312	243	85	85	0	0	0	0	0	0	0	0	0	0	0	0	0	0	0	0	0	0	0	1.770	1.749	1.845	1.791	1.544	1.747	0.848	0.000	0.000	0.000	0.000	0.000	0.000	0.000	0.000	0.000	0.000	0.000	0.000	0.000	0.000	120	546	5692	5190	0.824	Error	Error	3637	2055	0	0	3302	1888	0	0	0	0
3	12	8	""	"YNR062C"	13300	15590	110	3218	2949	1635	98	112	105	93	92	0	2758	2486	1201	290	317	229	87	85	0	0	0	0	0	0	0	0	0	0	0	0	0	0	0	0	0	0	0	1.264	1.298	1.314	1.257	1.449	1.305	0.850	0.000	0.000	0.000	0.000	0.000	0.000	0.000	0.000	0.000	0.000	0.000	0.000	0.000	0.000	80	458	5588	5047	0.338	Error	Error	3120	2468	0	0	2851	2196	0	0	0	0
3	13	8	"CMK2"	"YOL016C"	13500	15590	120	2502	2473	1373	113	127	103	98	94	0	3864	3900	2401	307	339	229	89	86	0	0	0	0	0	0	0	0	0	0	0	0	0	0	0	0	0	0	0	0.672	0.657	0.669	0.749	1.732	0.600	0.876	0.000	0.000	0.000	0.000	0.000	0.000	0.000	0.000	0.000	0.000	0.000	0.000	0.000	0.000	120	552	5946	5953	-0.574	Error	Error	2389	3557	0	0	2360	3593	0	0	0	0
3	14	8	""	"YOL048C"	13680	15590	110	3401	2697	1484	122	137	130	90	87	0	8882	7111	3700	319	422	815	82	77	0	0	0	0	0	0	0	0	0	0	0	0	0	0	0	0	0	0	0	0.383	0.379	0.396	0.379	1.917	0.370	0.883	0.000	0.000	0.000	0.000	0.000	0.000	0.000	0.000	0.000	0.000	0.000	0.000	0.000	0.000	80	460	11842	9367	-1.385	Error	Error	3279	8563	0	0	2575	6792	0	0	0	0
3	15	8	"spr1"	"YOR190W"	13880	15590	120	5595	4948	2229	111	164	446	97	90	0	4373	3710	1590	294	413	806	86	82	0	0	0	0	0	0	0	0	0	0	0	0	0	0	0	0	0	0	0	1.344	1.416	1.423	1.501	1.639	1.406	0.903	0.000	0.000	0.000	0.000	0.000	0.000	0.000	0.000	0.000	0.000	0.000	0.000	0.000	0.000	120	535	9563	8253	0.427	Error	Error	5484	4079	0	0	4837	3416	0	0	0	0
3	16	8	""	"YOR220W"	14060	15590	120	4944	4008	2007	97	112	193	94	92	0	3892	3362	1535	276	297	272	90	87	0	0	0	0	0	0	0	0	0	0	0	0	0	0	0	0	0	0	0	1.340	1.267	1.300	1.298	1.672	1.289	0.897	0.000	0.000	0.000	0.000	0.000	0.000	0.000	0.000	0.000	0.000	0.000	0.000	0.000	0.000	120	492	8463	6997	0.423	Error	Error	4847	3616	0	0	3911	3086	0	0	0	0
3	17	8	""	"YOR252W"	14240	15590	110	3836	2947	1673	105	151	357	82	78	0	4114	3337	1684	276	364	567	82	76	0	0	0	0	0	0	0	0	0	0	0	0	0	0	0	0	0	0	0	0.972	0.928	0.935	0.902	1.737	0.951	0.876	0.000	0.000	0.000	0.000	0.000	0.000	0.000	0.000	0.000	0.000	0.000	0.000	0.000	0.000	80	433	7569	5903	-0.041	Error	Error	3731	3838	0	0	2842	3061	0	0	0	0
3	18	8	""	"YOR192C"	14440	15590	120	8189	7192	4586	128	189	448	85	83	0	7919	7266	4419	305	422	734	82	80	0	0	0	0	0	0	0	0	0	0	0	0	0	0	0	0	0	0	0	1.059	1.015	1.033	0.976	2.214	1.012	0.912	0.000	0.000	0.000	0.000	0.000	0.000	0.000	0.000	0.000	0.000	0.000	0.000	0.000	0.000	120	536	15675	14025	0.082	Error	Error	8061	7614	0	0	7064	6961	0	0	0	0
3	19	8	""	"YOR222W"	14630	15590	110	4377	3424	2009	143	232	728	76	73	0	3118	2580	1331	319	412	543	78	73	0	0	0	0	0	0	0	0	0	0	0	0	0	0	0	0	0	0	0	1.513	1.451	1.407	1.361	1.591	1.472	0.869	0.000	0.000	0.000	0.000	0.000	0.000	0.000	0.000	0.000	0.000	0.000	0.000	0.000	0.000	80	460	7033	5542	0.597	Error	Error	4234	2799	0	0	3281	2261	0	0	0	0
3	20	8	"SEC63"	"YOR254C"	14820	15590	120	1770	1710	1098	138	181	309	79	76	0	1608	1574	1012	315	422	808	66	34	0	0	0	0	0	0	0	0	0	0	0	0	0	0	0	0	0	0	0	1.262	1.249	1.143	1.075	1.846	1.145	0.835	0.000	0.000	0.000	0.000	0.000	0.000	0.000	0.000	0.000	0.000	0.000	0.000	0.000	0.000	120	511	2925	2831	0.336	Error	Error	1632	1293	0	0	1572	1259	0	0	0	0
3	21	8	""	"YOR192C-B"	14990	15590	110	6030	5682	3400	144	262	751	85	78	0	7446	6726	3812	317	537	1169	80	78	0	0	0	0	0	0	0	0	0	0	0	0	0	0	0	0	0	0	0	0.826	0.864	0.885	0.891	1.834	0.824	0.857	0.000	0.000	0.000	0.000	0.000	0.000	0.000	0.000	0.000	0.000	0.000	0.000	0.000	0.000	80	478	13015	11947	-0.276	Error	Error	5886	7129	0	0	5538	6409	0	0	0	0
3	22	8	"rpb8"	"YOR224C"	15210	15590	110	3582	2810	1694	151	257	685	76	67	0	2978	2420	1386	318	509	1005	71	66	0	0	0	0	0	0	0	0	0	0	0	0	0	0	0	0	0	0	0	1.290	1.265	1.242	1.120	1.870	1.257	0.892	0.000	0.000	0.000	0.000	0.000	0.000	0.000	0.000	0.000	0.000	0.000	0.000	0.000	0.000	80	516	6091	4761	0.367	Error	Error	3431	2660	0	0	2659	2102	0	0	0	0
3	1	9	""	"YOR256C"	11220	15780	120	7509	7215	3611	86	91	34	100	100	0	4938	4606	1999	269	279	94	99	99	0	0	0	0	0	0	0	0	0	0	0	0	0	0	0	0	0	0	0	1.590	1.644	1.631	1.600	1.467	1.743	0.873	0.000	0.000	0.000	0.000	0.000	0.000	0.000	0.000	0.000	0.000	0.000	0.000	0.000	0.000	120	514	12092	11466	0.669	Error	Error	7423	4669	0	0	7129	4337	0	0	0	0
3	2	9	"TOA1"	"YOR194C"	11400	15780	120	5665	4816	2329	95	103	77	100	97	0	3857	3390	1559	280	326	528	88	81	0	0	0	0	0	0	0	0	0	0	0	0	0	0	0	0	0	0	0	1.557	1.518	1.484	1.494	1.495	1.523	0.903	0.000	0.000	0.000	0.000	0.000	0.000	0.000	0.000	0.000	0.000	0.000	0.000	0.000	0.000	120	445	9147	7831	0.639	Error	Error	5570	3577	0	0	4721	3110	0	0	0	0
3	3	9	"ISU2"	"YOR226C"	11580	15780	120	2829	2383	1195	98	102	37	98	94	0	1712	1545	810	278	286	88	85	84	0	0	0	0	0	0	0	0	0	0	0	0	0	0	0	0	0	0	0	1.904	1.803	1.805	1.870	1.693	1.749	0.846	0.000	0.000	0.000	0.000	0.000	0.000	0.000	0.000	0.000	0.000	0.000	0.000	0.000	0.000	120	460	4165	3552	0.929	Error	Error	2731	1434	0	0	2285	1267	0	0	0	0
3	4	9	""	"YOR258W"	11780	15780	120	2835	2572	1381	96	102	38	95	92	0	3010	2614	1371	281	294	98	88	88	0	0	0	0	0	0	0	0	0	0	0	0	0	0	0	0	0	0	0	1.004	1.061	1.034	1.027	1.793	1.038	0.883	0.000	0.000	0.000	0.000	0.000	0.000	0.000	0.000	0.000	0.000	0.000	0.000	0.000	0.000	120	447	5468	4809	0.005	Error	Error	2739	2729	0	0	2476	2333	0	0	0	0
3	5	9	"MRPL40"	"YPL173W"	11960	15780	120	5856	4845	2408	95	99	36	100	100	0	6028	5217	2716	289	297	95	97	97	0	0	0	0	0	0	0	0	0	0	0	0	0	0	0	0	0	0	0	1.004	0.964	0.909	0.922	1.569	0.918	0.897	0.000	0.000	0.000	0.000	0.000	0.000	0.000	0.000	0.000	0.000	0.000	0.000	0.000	0.000	120	454	11500	9678	0.006	Error	Error	5761	5739	0	0	4750	4928	0	0	0	0
3	6	9	"HRR25"	"YPL204W"	12160	15780	120	577	506	235	96	100	34	88	84	0	734	702	296	281	288	76	84	80	0	0	0	0	0	0	0	0	0	0	0	0	0	0	0	0	0	0	0	1.062	0.974	0.947	0.897	1.929	0.860	0.677	0.000	0.000	0.000	0.000	0.000	0.000	0.000	0.000	0.000	0.000	0.000	0.000	0.000	0.000	120	444	934	831	0.087	Error	Error	481	453	0	0	410	421	0	0	0	0
3	7	9	""	"YPL236C"	12330	15780	120	4202	3662	1972	110	126	143	94	92	0	4421	3868	2002	291	307	164	91	89	0	0	0	0	0	0	0	0	0	0	0	0	0	0	0	0	0	0	0	0.991	0.993	0.994	1.018	1.614	0.986	0.865	0.000	0.000	0.000	0.000	0.000	0.000	0.000	0.000	0.000	0.000	0.000	0.000	0.000	0.000	120	477	8222	7129	-0.013	Error	Error	4092	4130	0	0	3552	3577	0	0	0	0
3	8	9	"spt14"	"YPL175W"	12520	15780	120	7383	5871	2777	128	149	164	99	95	0	15833	13089	6471	312	380	645	97	94	0	0	0	0	0	0	0	0	0	0	0	0	0	0	0	0	0	0	0	0.467	0.449	0.456	0.444	1.540	0.419	0.907	0.000	0.000	0.000	0.000	0.000	0.000	0.000	0.000	0.000	0.000	0.000	0.000	0.000	0.000	120	536	22776	18520	-1.097	Error	Error	7255	15521	0	0	5743	12777	0	0	0	0
3	9	9	""	"YPL206C"	12710	15780	120	6106	5155	2435	119	126	48	100	100	0	3771	3360	1537	305	319	104	98	96	0	0	0	0	0	0	0	0	0	0	0	0	0	0	0	0	0	0	0	1.727	1.648	1.676	1.728	1.517	1.687	0.893	0.000	0.000	0.000	0.000	0.000	0.000	0.000	0.000	0.000	0.000	0.000	0.000	0.000	0.000	120	523	9453	8091	0.789	Error	Error	5987	3466	0	0	5036	3055	0	0	0	0
3	10	9	""	"YPL238C"	12900	15780	120	1861	1520	747	94	107	88	90	88	0	1699	1458	654	277	303	196	86	81	0	0	0	0	0	0	0	0	0	0	0	0	0	0	0	0	0	0	0	1.243	1.207	1.203	1.097	1.658	1.179	0.884	0.000	0.000	0.000	0.000	0.000	0.000	0.000	0.000	0.000	0.000	0.000	0.000	0.000	0.000	120	554	3189	2607	0.313	Error	Error	1767	1422	0	0	1426	1181	0	0	0	0
3	11	9	"CUP9"	"YPL177C"	13100	15780	120	3234	2820	1412	89	96	58	99	97	0	10966	9740	4797	279	290	87	99	99	0	0	0	0	0	0	0	0	0	0	0	0	0	0	0	0	0	0	0	0.294	0.289	0.286	0.278	1.436	0.277	0.908	0.000	0.000	0.000	0.000	0.000	0.000	0.000	0.000	0.000	0.000	0.000	0.000	0.000	0.000	120	520	13832	12192	-1.765	Error	Error	3145	10687	0	0	2731	9461	0	0	0	0
3	12	9	""	"YPL208W"	13280	15780	120	5892	5245	2482	97	109	110	100	99	0	2745	2540	1100	286	342	623	85	81	0	0	0	0	0	0	0	0	0	0	0	0	0	0	0	0	0	0	0	2.357	2.284	2.314	2.314	1.661	2.368	0.864	0.000	0.000	0.000	0.000	0.000	0.000	0.000	0.000	0.000	0.000	0.000	0.000	0.000	0.000	120	519	8254	7402	1.237	Error	Error	5795	2459	0	0	5148	2254	0	0	0	0
3	13	9	"hsp82"	"YPL240C"	13470	15780	120	4287	4221	2024	102	106	35	100	100	0	4839	5017	2102	296	302	88	99	99	0	0	0	0	0	0	0	0	0	0	0	0	0	0	0	0	0	0	0	0.921	0.872	0.849	0.863	1.775	0.876	0.877	0.000	0.000	0.000	0.000	0.000	0.000	0.000	0.000	0.000	0.000	0.000	0.000	0.000	0.000	120	514	8728	8840	-0.118	Error	Error	4185	4543	0	0	4119	4721	0	0	0	0
3	14	9	"PPQ1"	"YPL179W"	13650	15780	120	8860	7027	3263	123	143	122	100	100	0	4605	4119	1660	321	378	588	97	93	0	0	0	0	0	0	0	0	0	0	0	0	0	0	0	0	0	0	0	2.039	1.818	1.744	1.794	1.838	1.861	0.900	0.000	0.000	0.000	0.000	0.000	0.000	0.000	0.000	0.000	0.000	0.000	0.000	0.000	0.000	120	527	13021	10702	1.028	Error	Error	8737	4284	0	0	6904	3798	0	0	0	0
3	15	9	"SRP72"	"YPL210C"	13850	15780	120	3141	3045	1605	135	147	72	99	97	0	2382	2284	1103	321	347	128	96	94	0	0	0	0	0	0	0	0	0	0	0	0	0	0	0	0	0	0	0	1.459	1.482	1.444	1.454	1.662	1.493	0.855	0.000	0.000	0.000	0.000	0.000	0.000	0.000	0.000	0.000	0.000	0.000	0.000	0.000	0.000	120	533	5067	4873	0.545	Error	Error	3006	2061	0	0	2910	1963	0	0	0	0
3	16	9	"IQG1"	"YPL242C"	14040	15780	120	916	893	452	115	123	54	93	91	0	1431	1364	726	297	315	106	87	81	0	0	0	0	0	0	0	0	0	0	0	0	0	0	0	0	0	0	0	0.706	0.729	0.752	0.787	2.043	0.655	0.736	0.000	0.000	0.000	0.000	0.000	0.000	0.000	0.000	0.000	0.000	0.000	0.000	0.000	0.000	120	514	1935	1845	-0.502	Error	Error	801	1134	0	0	778	1067	0	0	0	0
3	17	9	"EMPTY"	"EMPTY"	14240	15770	150	130	218	223	120	193	319	13	3	0	326	444	388	320	429	498	11	3	0	0	0	0	0	0	0	0	0	0	0	0	0	0	0	0	0	0	0	1.667	0.790	0.544	0.518	3.357	0.698	0.806	0.000	0.000	0.000	0.000	0.000	0.000	0.000	0.000	0.000	0.000	0.000	0.000	0.000	0.000	156	645	16	222	0.737	Error	Error	10	6	0	0	98	124	0	0	-75	0
3	18	9	"EMPTY"	"EMPTY"	14430	15770	150	159	259	262	133	210	336	15	5	0	369	505	450	346	462	523	10	6	0	0	0	0	0	0	0	0	0	0	0	0	0	0	0	0	0	0	0	1.130	0.792	0.577	0.605	3.182	0.560	0.668	0.000	0.000	0.000	0.000	0.000	0.000	0.000	0.000	0.000	0.000	0.000	0.000	0.000	0.000	156	568	49	285	0.177	Error	Error	26	23	0	0	126	159	0	0	-75	0
3	19	9	"EMPTY"	"EMPTY"	14620	15780	150	224	396	407	134	166	282	26	16	0	426	647	599	326	371	355	26	16	0	0	0	0	0	0	0	0	0	0	0	0	0	0	0	0	0	0	0	0.900	0.816	0.678	0.702	3.413	0.688	0.768	0.000	0.000	0.000	0.000	0.000	0.000	0.000	0.000	0.000	0.000	0.000	0.000	0.000	0.000	156	547	190	583	-0.152	Error	Error	90	100	0	0	262	321	0	0	-75	0
3	20	9	"EMPTY"	"EMPTY"	14810	15780	150	132	174	152	139	166	266	9	1	0	289	376	337	315	352	332	14	4	0	0	0	0	0	0	0	0	0	0	0	0	0	0	0	0	0	0	0	0.269	0.574	0.392	0.408	2.481	0.332	0.530	0.000	0.000	0.000	0.000	0.000	0.000	0.000	0.000	0.000	0.000	0.000	0.000	0.000	0.000	156	594	-33	96	-1.893	Error	Error	-7	-26	0	0	35	61	0	0	-75	0
3	21	9	"EMPTY"	"EMPTY"	15000	15780	150	130	180	171	146	232	660	1	0	0	296	386	405	325	474	959	4	0	0	0	0	0	0	0	0	0	0	0	0	0	0	0	0	0	0	0	0	0.552	0.557	0.392	0.425	2.661	0.462	0.838	0.000	0.000	0.000	0.000	0.000	0.000	0.000	0.000	0.000	0.000	0.000	0.000	0.000	0.000	156	615	-45	95	-0.858	Error	Error	-16	-29	0	0	34	61	0	0	-75	0
3	22	9	"EMPTY"	"EMPTY"	15190	15780	150	147	192	176	148	206	470	5	0	0	306	380	366	326	424	747	5	1	0	0	0	0	0	0	0	0	0	0	0	0	0	0	0	0	0	0	0	0.050	0.815	0.382	0.421	3.166	0.508	0.657	0.000	0.000	0.000	0.000	0.000	0.000	0.000	0.000	0.000	0.000	0.000	0.000	0.000	0.000	156	854	-21	98	-4.322	Error	Error	-1	-20	0	0	44	54	0	0	-75	0
3	1	10	"EMPTY"	"EMPTY"	11200	15960	150	107	178	173	88	95	43	39	27	0	303	400	344	270	284	158	17	14	0	0	0	0	0	0	0	0	0	0	0	0	0	0	0	0	0	0	0	0.576	0.692	0.538	0.546	4.232	0.377	0.436	0.000	0.000	0.000	0.000	0.000	0.000	0.000	0.000	0.000	0.000	0.000	0.000	0.000	0.000	156	809	52	220	-0.796	Error	Error	19	33	0	0	90	130	0	0	-75	0
3	2	10	"EMPTY"	"EMPTY"	11390	15960	150	184	270	224	92	100	51	61	46	0	402	616	574	273	284	102	54	38	0	0	0	0	0	0	0	0	0	0	0	0	0	0	0	0	0	0	0	0.713	0.519	0.490	0.579	3.927	0.342	0.586	0.000	0.000	0.000	0.000	0.000	0.000	0.000	0.000	0.000	0.000	0.000	0.000	0.000	0.000	156	559	221	521	-0.488	Error	Error	92	129	0	0	178	343	0	0	-75	0
3	3	10	"EMPTY"	"EMPTY"	11580	15960	150	110	186	185	94	100	40	39	25	0	290	428	383	278	288	89	30	20	0	0	0	0	0	0	0	0	0	0	0	0	0	0	0	0	0	0	0	1.333	0.613	0.574	0.555	3.316	0.400	0.599	0.000	0.000	0.000	0.000	0.000	0.000	0.000	0.000	0.000	0.000	0.000	0.000	0.000	0.000	156	567	28	242	0.415	Error	Error	16	12	0	0	92	150	0	0	-75	0
3	4	10	"EMPTY"	"EMPTY"	11770	15960	150	117	201	203	95	99	36	42	35	0	321	487	459	288	296	96	36	23	0	0	0	0	0	0	0	0	0	0	0	0	0	0	0	0	0	0	0	0.667	0.533	0.521	0.479	3.340	0.387	0.611	0.000	0.000	0.000	0.000	0.000	0.000	0.000	0.000	0.000	0.000	0.000	0.000	0.000	0.000	156	570	55	305	-0.585	Error	Error	22	33	0	0	106	199	0	0	-75	0
3	5	10	"EMPTY"	"EMPTY"	11960	15960	150	117	195	208	102	111	50	32	24	0	303	479	497	301	312	174	21	16	0	0	0	0	0	0	0	0	0	0	0	0	0	0	0	0	0	0	0	7.500	0.522	0.454	0.508	3.940	0.382	0.675	0.000	0.000	0.000	0.000	0.000	0.000	0.000	0.000	0.000	0.000	0.000	0.000	0.000	0.000	156	581	17	271	2.907	Error	Error	15	2	0	0	93	178	0	0	-75	0
3	6	10	"EMPTY"	"EMPTY"	12150	15960	150	132	218	200	106	113	48	39	32	0	324	466	430	297	314	169	26	15	0	0	0	0	0	0	0	0	0	0	0	0	0	0	0	0	0	0	0	0.963	0.663	0.488	0.519	3.721	0.396	0.601	0.000	0.000	0.000	0.000	0.000	0.000	0.000	0.000	0.000	0.000	0.000	0.000	0.000	0.000	156	631	53	281	-0.054	Error	Error	26	27	0	0	112	169	0	0	-75	0
3	7	10	""	"iYBL030C-0"	12350	15970	110	3706	3511	2338	111	175	373	87	76	0	2607	2414	1332	296	354	338	85	81	0	0	0	0	0	0	0	0	0	0	0	0	0	0	0	0	0	0	0	1.556	1.605	1.557	1.522	1.897	1.627	0.876	0.000	0.000	0.000	0.000	0.000	0.000	0.000	0.000	0.000	0.000	0.000	0.000	0.000	0.000	80	485	5906	5518	0.637	Error	Error	3595	2311	0	0	3400	2118	0	0	0	0
3	8	10	""	"iYBL027W"	12530	15970	110	4571	3850	2035	119	243	564	87	80	0	4463	3926	1886	299	445	658	90	81	0	0	0	0	0	0	0	0	0	0	0	0	0	0	0	0	0	0	0	1.069	1.029	1.028	0.991	1.704	1.032	0.892	0.000	0.000	0.000	0.000	0.000	0.000	0.000	0.000	0.000	0.000	0.000	0.000	0.000	0.000	80	511	8616	7358	0.096	Error	Error	4452	4164	0	0	3731	3627	0	0	0	0
3	9	10	""	"iYBL023C"	12730	15970	110	1856	1525	926	113	176	412	77	70	0	1714	1447	773	298	396	548	72	66	0	0	0	0	0	0	0	0	0	0	0	0	0	0	0	0	0	0	0	1.231	1.229	1.174	1.021	1.961	1.234	0.856	0.000	0.000	0.000	0.000	0.000	0.000	0.000	0.000	0.000	0.000	0.000	0.000	0.000	0.000	80	519	3159	2561	0.300	Error	Error	1743	1416	0	0	1412	1149	0	0	0	0
3	10	10	""	"iYBL009W"	12920	15970	110	2502	2054	953	86	108	160	97	87	0	4433	3971	1681	276	330	394	98	88	0	0	0	0	0	0	0	0	0	0	0	0	0	0	0	0	0	0	0	0.581	0.533	0.525	0.501	1.425	0.520	0.898	0.000	0.000	0.000	0.000	0.000	0.000	0.000	0.000	0.000	0.000	0.000	0.000	0.000	0.000	80	512	6573	5663	-0.783	Error	Error	2416	4157	0	0	1968	3695	0	0	0	0
3	11	10	""	"iYBL005W"	13110	15970	110	2559	2315	1464	94	114	168	88	83	0	4331	3894	2302	283	348	466	86	76	0	0	0	0	0	0	0	0	0	0	0	0	0	0	0	0	0	0	0	0.609	0.615	0.624	0.658	1.881	0.626	0.873	0.000	0.000	0.000	0.000	0.000	0.000	0.000	0.000	0.000	0.000	0.000	0.000	0.000	0.000	80	483	6513	5832	-0.716	Error	Error	2465	4048	0	0	2221	3611	0	0	0	0
3	12	10	""	"iYBL003C"	13280	15970	110	2134	1888	1186	108	141	227	83	78	0	11711	9837	6845	298	593	1800	76	70	0	0	0	0	0	0	0	0	0	0	0	0	0	0	0	0	0	0	0	0.178	0.187	0.183	0.202	2.129	0.166	0.881	0.000	0.000	0.000	0.000	0.000	0.000	0.000	0.000	0.000	0.000	0.000	0.000	0.000	0.000	80	519	13439	11319	-2.494	Error	Error	2026	11413	0	0	1780	9539	0	0	0	0
3	13	10	""	"iYBRCdelta11"	13510	15970	110	216	200	85	109	130	186	11	0	0	590	545	256	308	485	1440	0	0	0	0	0	0	0	0	0	0	0	0	0	0	0	0	0	0	0	0	0	0.379	0.384	0.332	0.327	2.218	0.269	0.417	0.000	0.000	0.000	0.000	0.000	0.000	0.000	0.000	0.000	0.000	0.000	0.000	0.000	0.000	80	525	389	328	-1.398	Error	Error	107	282	0	0	91	237	0	0	0	0
3	14	10	""	"iYBR014C"	13700	15980	120	1521	1582	994	120	132	60	93	85	0	3433	3341	1967	328	349	131	92	89	0	0	0	0	0	0	0	0	0	0	0	0	0	0	0	0	0	0	0	0.451	0.485	0.497	0.445	1.673	0.484	0.879	0.000	0.000	0.000	0.000	0.000	0.000	0.000	0.000	0.000	0.000	0.000	0.000	0.000	0.000	120	538	4506	4475	-1.148	Error	Error	1401	3105	0	0	1462	3013	0	0	0	0
3	15	10	""	"iYBR018C"	13870	15970	110	2261	2335	1471	130	158	154	83	82	0	2296	1979	1035	332	372	222	82	78	0	0	0	0	0	0	0	0	0	0	0	0	0	0	0	0	0	0	0	1.085	1.339	1.315	1.188	1.907	1.366	0.865	0.000	0.000	0.000	0.000	0.000	0.000	0.000	0.000	0.000	0.000	0.000	0.000	0.000	0.000	80	466	4095	3852	0.118	Error	Error	2131	1964	0	0	2205	1647	0	0	0	0
3	16	10	""	"iYBR035C"	14060	15970	110	3272	2857	1608	126	187	303	83	78	0	2086	1971	997	322	383	316	81	78	0	0	0	0	0	0	0	0	0	0	0	0	0	0	0	0	0	0	0	1.783	1.656	1.640	1.559	1.720	1.657	0.898	0.000	0.000	0.000	0.000	0.000	0.000	0.000	0.000	0.000	0.000	0.000	0.000	0.000	0.000	80	508	4910	4380	0.835	Error	Error	3146	1764	0	0	2731	1649	0	0	0	0
3	17	10	""	"iYBR038W"	14260	15980	120	3024	2697	1569	131	209	286	87	83	0	2998	2804	1492	336	418	312	89	82	0	0	0	0	0	0	0	0	0	0	0	0	0	0	0	0	0	0	0	1.087	1.040	1.036	1.008	1.634	1.046	0.898	0.000	0.000	0.000	0.000	0.000	0.000	0.000	0.000	0.000	0.000	0.000	0.000	0.000	0.000	120	570	5555	5034	0.120	Error	Error	2893	2662	0	0	2566	2468	0	0	0	0
3	18	10	""	"iYBR042C"	14460	15980	130	991	942	529	135	190	159	83	80	0	1929	1920	1091	355	425	233	82	81	0	0	0	0	0	0	0	0	0	0	0	0	0	0	0	0	0	0	0	0.544	0.516	0.513	0.459	1.904	0.489	0.873	0.000	0.000	0.000	0.000	0.000	0.000	0.000	0.000	0.000	0.000	0.000	0.000	0.000	0.000	120	520	2430	2372	-0.879	Error	Error	856	1574	0	0	807	1565	0	0	0	0
3	19	10	""	"iYCR018C"	14620	15970	150	137	161	99	125	145	116	14	4	0	365	373	207	324	351	169	19	6	0	0	0	0	0	0	0	0	0	0	0	0	0	0	0	0	0	0	0	0.293	0.735	0.418	0.422	3.110	0.266	0.314	0.000	0.000	0.000	0.000	0.000	0.000	0.000	0.000	0.000	0.000	0.000	0.000	0.000	0.000	156	681	53	85	-1.773	Error	Error	12	41	0	0	36	49	0	0	-50	0
3	20	10	""	"iYCRCtau1"	14850	15960	80	542	628	625	136	151	88	76	75	0	697	693	471	322	336	150	69	55	0	0	0	0	0	0	0	0	0	0	0	0	0	0	0	0	0	0	0	1.083	1.326	0.934	0.754	2.696	1.215	0.514	0.000	0.000	0.000	0.000	0.000	0.000	0.000	0.000	0.000	0.000	0.000	0.000	0.000	0.000	52	299	781	863	0.115	Error	Error	406	375	0	0	492	371	0	0	0	0
3	21	10	""	"iYCR020C"	15010	15970	110	983	828	441	139	153	98	82	77	0	2218	1960	1113	325	349	173	78	77	0	0	0	0	0	0	0	0	0	0	0	0	0	0	0	0	0	0	0	0.446	0.421	0.417	0.447	2.027	0.380	0.880	0.000	0.000	0.000	0.000	0.000	0.000	0.000	0.000	0.000	0.000	0.000	0.000	0.000	0.000	80	501	2737	2324	-1.165	Error	Error	844	1893	0	0	689	1635	0	0	0	0
3	22	10	""	"iSNR65"	15200	15980	110	1209	1043	584	137	151	94	80	80	0	950	864	453	330	356	181	76	66	0	0	0	0	0	0	0	0	0	0	0	0	0	0	0	0	0	0	0	1.729	1.697	1.537	1.293	2.520	1.554	0.732	0.000	0.000	0.000	0.000	0.000	0.000	0.000	0.000	0.000	0.000	0.000	0.000	0.000	0.000	80	543	1692	1440	0.790	Error	Error	1072	620	0	0	906	534	0	0	0	0
3	1	11	""	"iYCR033W"	11210	16160	110	1612	1701	1117	87	101	106	90	83	0	2913	3021	1880	270	317	364	82	77	0	0	0	0	0	0	0	0	0	0	0	0	0	0	0	0	0	0	0	0.577	0.587	0.626	0.619	1.769	0.544	0.871	0.000	0.000	0.000	0.000	0.000	0.000	0.000	0.000	0.000	0.000	0.000	0.000	0.000	0.000	80	543	4168	4365	-0.793	Error	Error	1525	2643	0	0	1614	2751	0	0	0	0
3	2	11	""	"iYCR037C"	11400	16160	110	3993	3587	2122	91	125	192	90	85	0	2610	2297	1136	279	350	409	83	76	0	0	0	0	0	0	0	0	0	0	0	0	0	0	0	0	0	0	0	1.674	1.732	1.694	1.677	1.675	1.809	0.880	0.000	0.000	0.000	0.000	0.000	0.000	0.000	0.000	0.000	0.000	0.000	0.000	0.000	0.000	80	507	6233	5514	0.743	Error	Error	3902	2331	0	0	3496	2018	0	0	0	0
3	3	11	""	"iYCR060W"	11600	16170	120	2915	2683	1596	90	112	155	92	87	0	1252	1271	673	278	303	177	85	84	0	0	0	0	0	0	0	0	0	0	0	0	0	0	0	0	0	0	0	2.900	2.611	2.536	2.485	1.660	2.646	0.824	0.000	0.000	0.000	0.000	0.000	0.000	0.000	0.000	0.000	0.000	0.000	0.000	0.000	0.000	120	563	3799	3586	1.536	Error	Error	2825	974	0	0	2593	993	0	0	0	0
3	4	11	""	"iYCR066W"	11780	16160	110	1252	1215	614	99	107	63	88	86	0	4643	4731	2881	286	331	421	83	83	0	0	0	0	0	0	0	0	0	0	0	0	0	0	0	0	0	0	0	0.265	0.251	0.254	0.265	1.933	0.217	0.873	0.000	0.000	0.000	0.000	0.000	0.000	0.000	0.000	0.000	0.000	0.000	0.000	0.000	0.000	80	490	5510	5561	-1.918	Error	Error	1153	4357	0	0	1116	4445	0	0	0	0
3	5	11	""	"iYCR071C"	11980	16160	110	1989	1765	891	106	127	120	92	87	0	6001	5192	2624	306	404	623	85	85	0	0	0	0	0	0	0	0	0	0	0	0	0	0	0	0	0	0	0	0.331	0.340	0.337	0.403	2.205	0.318	0.909	0.000	0.000	0.000	0.000	0.000	0.000	0.000	0.000	0.000	0.000	0.000	0.000	0.000	0.000	80	530	7578	6545	-1.597	Error	Error	1883	5695	0	0	1659	4886	0	0	0	0
3	6	11	""	"iYCR090C-1"	12190	16170	120	5766	4901	2311	103	119	99	100	99	0	3716	3488	1436	298	370	506	93	88	0	0	0	0	0	0	0	0	0	0	0	0	0	0	0	0	0	0	0	1.657	1.504	1.473	1.424	1.660	1.529	0.894	0.000	0.000	0.000	0.000	0.000	0.000	0.000	0.000	0.000	0.000	0.000	0.000	0.000	0.000	120	576	9081	7988	0.728	Error	Error	5663	3418	0	0	4798	3190	0	0	0	0
3	7	11	""	"iYCR094W"	12380	16160	100	1200	1188	693	102	126	223	78	76	0	2322	2290	1253	288	323	226	86	82	0	0	0	0	0	0	0	0	0	0	0	0	0	0	0	0	0	0	0	0.540	0.542	0.529	0.528	1.877	0.492	0.839	0.000	0.000	0.000	0.000	0.000	0.000	0.000	0.000	0.000	0.000	0.000	0.000	0.000	0.000	80	456	3132	3088	-0.889	Error	Error	1098	2034	0	0	1086	2002	0	0	0	0
3	8	11	""	"iYCRWomega3"	12560	16160	110	3204	3390	2499	106	162	429	81	78	0	5261	5568	3873	290	401	676	85	80	0	0	0	0	0	0	0	0	0	0	0	0	0	0	0	0	0	0	0	0.623	0.622	0.606	0.565	1.629	0.606	0.893	0.000	0.000	0.000	0.000	0.000	0.000	0.000	0.000	0.000	0.000	0.000	0.000	0.000	0.000	80	501	8069	8562	-0.682	Error	Error	3098	4971	0	0	3284	5278	0	0	0	0
3	9	11	""	"iYDR036C"	12750	16170	120	3410	2896	1433	108	144	296	92	86	0	3098	2672	1270	293	377	570	89	76	0	0	0	0	0	0	0	0	0	0	0	0	0	0	0	0	0	0	0	1.177	1.172	1.173	1.247	1.837	1.164	0.847	0.000	0.000	0.000	0.000	0.000	0.000	0.000	0.000	0.000	0.000	0.000	0.000	0.000	0.000	120	577	6107	5167	0.235	Error	Error	3302	2805	0	0	2788	2379	0	0	0	0
3	10	11	""	"iYDR040C"	12930	16160	110	1723	1881	1688	97	117	160	85	82	0	1656	1739	1227	274	323	396	77	72	0	0	0	0	0	0	0	0	0	0	0	0	0	0	0	0	0	0	0	1.177	1.218	1.220	1.110	1.931	1.292	0.820	0.000	0.000	0.000	0.000	0.000	0.000	0.000	0.000	0.000	0.000	0.000	0.000	0.000	0.000	80	505	3008	3249	0.235	Error	Error	1626	1382	0	0	1784	1465	0	0	0	0
3	11	11	""	"iYDR043C-0"	13140	16170	120	1180	1380	949	110	125	92	92	89	0	961	1052	615	289	324	263	76	61	0	0	0	0	0	0	0	0	0	0	0	0	0	0	0	0	0	0	0	1.592	1.664	1.579	1.729	2.127	1.682	0.796	0.000	0.000	0.000	0.000	0.000	0.000	0.000	0.000	0.000	0.000	0.000	0.000	0.000	0.000	120	578	1742	2033	0.671	Error	Error	1070	672	0	0	1270	763	0	0	0	0
3	12	11	""	"itD(GUC)D"	13330	16170	120	839	702	378	111	124	130	80	72	0	983	889	426	307	404	999	15	0	0	0	0	0	0	0	0	0	0	0	0	0	0	0	0	0	0	0	0	1.077	1.015	0.952	0.854	2.070	0.922	0.788	0.000	0.000	0.000	0.000	0.000	0.000	0.000	0.000	0.000	0.000	0.000	0.000	0.000	0.000	120	529	1404	1173	0.107	Error	Error	728	676	0	0	591	582	0	0	0	0
3	13	11	""	"iYDR062W"	13510	16170	120	1523	1543	956	112	120	90	90	88	0	1317	1296	673	303	336	257	80	72	0	0	0	0	0	0	0	0	0	0	0	0	0	0	0	0	0	0	0	1.392	1.441	1.422	1.323	2.072	1.473	0.842	0.000	0.000	0.000	0.000	0.000	0.000	0.000	0.000	0.000	0.000	0.000	0.000	0.000	0.000	120	549	2425	2424	0.477	Error	Error	1411	1014	0	0	1431	993	0	0	0	0
3	14	11	""	"iYDR066C"	13700	16160	110	927	1124	862	111	121	53	87	83	0	2881	3379	2594	309	322	141	82	82	0	0	0	0	0	0	0	0	0	0	0	0	0	0	0	0	0	0	0	0.317	0.330	0.333	0.328	2.116	0.301	0.898	0.000	0.000	0.000	0.000	0.000	0.000	0.000	0.000	0.000	0.000	0.000	0.000	0.000	0.000	80	481	3388	4083	-1.656	Error	Error	816	2572	0	0	1013	3070	0	0	0	0
3	15	11	""	"iYDR082W"	13890	16160	100	555	521	282	108	124	126	78	70	0	1014	1036	1109	299	323	198	76	68	0	0	0	0	0	0	0	0	0	0	0	0	0	0	0	0	0	0	0	0.625	0.560	0.586	0.521	2.173	0.286	0.452	0.000	0.000	0.000	0.000	0.000	0.000	0.000	0.000	0.000	0.000	0.000	0.000	0.000	0.000	80	467	1162	1150	-0.678	Error	Error	447	715	0	0	413	737	0	0	0	0
3	16	11	""	"iYDR086C"	14070	16160	110	1511	1218	690	115	163	239	80	68	0	954	879	426	325	359	208	77	63	0	0	0	0	0	0	0	0	0	0	0	0	0	0	0	0	0	0	0	2.219	1.991	1.805	1.641	2.595	1.842	0.737	0.000	0.000	0.000	0.000	0.000	0.000	0.000	0.000	0.000	0.000	0.000	0.000	0.000	0.000	80	510	2025	1657	1.150	Error	Error	1396	629	0	0	1103	554	0	0	0	0
3	17	11	""	"itR(ACG)D-1"	14270	16160	110	2550	2504	1407	120	169	257	93	83	0	1704	1600	694	322	361	237	90	80	0	0	0	0	0	0	0	0	0	0	0	0	0	0	0	0	0	0	0	1.758	1.865	1.788	1.725	1.961	1.873	0.838	0.000	0.000	0.000	0.000	0.000	0.000	0.000	0.000	0.000	0.000	0.000	0.000	0.000	0.000	80	499	3812	3662	0.814	Error	Error	2430	1382	0	0	2384	1278	0	0	0	0
3	18	11	""	"iYDR102C"	14450	16170	110	1709	1464	914	122	169	274	80	72	0	1184	1096	665	331	381	280	70	66	0	0	0	0	0	0	0	0	0	0	0	0	0	0	0	0	0	0	0	1.860	1.754	1.538	1.303	2.713	1.507	0.810	0.000	0.000	0.000	0.000	0.000	0.000	0.000	0.000	0.000	0.000	0.000	0.000	0.000	0.000	80	481	2440	2107	0.896	Error	Error	1587	853	0	0	1342	765	0	0	0	0
3	19	11	""	"iYDRCsigma2"	14640	16160	80	640	552	298	120	163	218	71	59	0	905	840	419	323	386	284	75	55	0	0	0	0	0	0	0	0	0	0	0	0	0	0	0	0	0	0	0	0.893	0.836	0.766	0.605	2.279	0.674	0.745	0.000	0.000	0.000	0.000	0.000	0.000	0.000	0.000	0.000	0.000	0.000	0.000	0.000	0.000	52	321	1102	949	-0.163	Error	Error	520	582	0	0	432	517	0	0	0	0
3	20	11	""	"iYDR109C"	14830	16170	120	2853	2744	1788	133	164	193	91	85	0	2321	2299	1596	327	388	502	72	65	0	0	0	0	0	0	0	0	0	0	0	0	0	0	0	0	0	0	0	1.364	1.324	1.240	1.303	2.218	1.216	0.878	0.000	0.000	0.000	0.000	0.000	0.000	0.000	0.000	0.000	0.000	0.000	0.000	0.000	0.000	120	641	4714	4583	0.448	Error	Error	2720	1994	0	0	2611	1972	0	0	0	0
3	21	11	""	"iYDR418W"	15050	16180	90	967	1058	760	127	151	119	84	80	0	1074	1015	492	332	352	185	78	71	0	0	0	0	0	0	0	0	0	0	0	0	0	0	0	0	0	0	0	1.132	1.363	1.458	1.160	2.548	1.480	0.561	0.000	0.000	0.000	0.000	0.000	0.000	0.000	0.000	0.000	0.000	0.000	0.000	0.000	0.000	52	385	1582	1614	0.179	Error	Error	840	742	0	0	931	683	0	0	0	0
3	22	11	""	"iYDR421W"	15210	16170	110	1411	1402	957	125	171	343	73	68	0	7061	6758	4761	318	490	1188	77	72	0	0	0	0	0	0	0	0	0	0	0	0	0	0	0	0	0	0	0	0.191	0.198	0.207	0.214	1.761	0.179	0.894	0.000	0.000	0.000	0.000	0.000	0.000	0.000	0.000	0.000	0.000	0.000	0.000	0.000	0.000	80	560	8029	7717	-2.390	Error	Error	1286	6743	0	0	1277	6440	0	0	0	0
3	1	12	""	"iYDR426C"	11210	16350	110	661	582	335	87	101	100	78	72	0	930	854	440	270	301	237	75	70	0	0	0	0	0	0	0	0	0	0	0	0	0	0	0	0	0	0	0	0.870	0.848	0.768	0.706	1.744	0.753	0.772	0.000	0.000	0.000	0.000	0.000	0.000	0.000	0.000	0.000	0.000	0.000	0.000	0.000	0.000	80	537	1234	1079	-0.201	Error	Error	574	660	0	0	495	584	0	0	0	0
3	2	12	""	"itK(CUU)D2"	11390	16350	110	625	568	329	89	109	146	77	70	0	1192	1091	580	274	307	175	81	77	0	0	0	0	0	0	0	0	0	0	0	0	0	0	0	0	0	0	0	0.584	0.586	0.555	0.490	2.079	0.542	0.839	0.000	0.000	0.000	0.000	0.000	0.000	0.000	0.000	0.000	0.000	0.000	0.000	0.000	0.000	80	514	1454	1296	-0.776	Error	Error	536	918	0	0	479	817	0	0	0	0
3	3	12	""	"iYDR448W"	11590	16350	110	799	650	362	95	105	58	81	78	0	1337	1142	637	281	308	154	77	73	0	0	0	0	0	0	0	0	0	0	0	0	0	0	0	0	0	0	0	0.667	0.645	0.668	0.534	1.894	0.590	0.821	0.000	0.000	0.000	0.000	0.000	0.000	0.000	0.000	0.000	0.000	0.000	0.000	0.000	0.000	80	477	1760	1416	-0.585	Error	Error	704	1056	0	0	555	861	0	0	0	0
3	4	12	""	"iYDR452W"	11770	16350	110	892	801	466	106	121	77	82	80	0	1523	1343	741	286	339	416	76	67	0	0	0	0	0	0	0	0	0	0	0	0	0	0	0	0	0	0	0	0.635	0.658	0.596	0.549	1.899	0.603	0.842	0.000	0.000	0.000	0.000	0.000	0.000	0.000	0.000	0.000	0.000	0.000	0.000	0.000	0.000	80	498	2023	1752	-0.654	Error	Error	786	1237	0	0	695	1057	0	0	0	0
3	5	12	""	"iYDR470C"	11960	16350	110	1992	1763	980	111	185	360	80	76	0	1643	1485	727	298	375	386	82	72	0	0	0	0	0	0	0	0	0	0	0	0	0	0	0	0	0	0	0	1.399	1.392	1.363	1.233	1.738	1.450	0.813	0.000	0.000	0.000	0.000	0.000	0.000	0.000	0.000	0.000	0.000	0.000	0.000	0.000	0.000	80	506	3226	2839	0.484	Error	Error	1881	1345	0	0	1652	1187	0	0	0	0
3	6	12	""	"iYDR473C-0"	12160	16360	120	4341	3900	2043	101	171	359	90	85	0	5218	4989	2521	296	358	312	93	89	0	0	0	0	0	0	0	0	0	0	0	0	0	0	0	0	0	0	0	0.861	0.810	0.805	0.778	1.497	0.793	0.895	0.000	0.000	0.000	0.000	0.000	0.000	0.000	0.000	0.000	0.000	0.000	0.000	0.000	0.000	120	514	9162	8492	-0.215	Error	Error	4240	4922	0	0	3799	4693	0	0	0	0
3	7	12	""	"iYDR476C"	12330	16350	110	4643	4295	1841	98	208	592	98	90	0	2390	2183	751	294	357	340	93	90	0	0	0	0	0	0	0	0	0	0	0	0	0	0	0	0	0	0	0	2.168	2.222	2.202	2.294	1.648	2.240	0.893	0.000	0.000	0.000	0.000	0.000	0.000	0.000	0.000	0.000	0.000	0.000	0.000	0.000	0.000	80	483	6641	6086	1.117	Error	Error	4545	2096	0	0	4197	1889	0	0	0	0
3	8	12	""	"iYDR494W"	12540	16350	110	2020	1586	923	112	196	470	75	63	0	6763	5404	3123	312	412	521	82	77	0	0	0	0	0	0	0	0	0	0	0	0	0	0	0	0	0	0	0	0.296	0.289	0.297	0.318	1.649	0.277	0.895	0.000	0.000	0.000	0.000	0.000	0.000	0.000	0.000	0.000	0.000	0.000	0.000	0.000	0.000	80	502	8359	6566	-1.757	Error	Error	1908	6451	0	0	1474	5092	0	0	0	0
3	9	12	""	"iYDR498C"	12710	16350	110	3966	3519	1880	115	179	412	88	80	0	3675	3176	1402	308	424	606	87	82	0	0	0	0	0	0	0	0	0	0	0	0	0	0	0	0	0	0	0	1.144	1.187	1.223	1.219	1.775	1.230	0.877	0.000	0.000	0.000	0.000	0.000	0.000	0.000	0.000	0.000	0.000	0.000	0.000	0.000	0.000	80	479	7218	6272	0.194	Error	Error	3851	3367	0	0	3404	2868	0	0	0	0
3	10	12	""	"iYDR502C"	12920	16350	110	450	522	290	113	151	244	70	28	0	638	748	473	304	362	377	40	17	0	0	0	0	0	0	0	0	0	0	0	0	0	0	0	0	0	0	0	1.009	0.921	0.975	0.926	2.015	0.623	0.616	0.000	0.000	0.000	0.000	0.000	0.000	0.000	0.000	0.000	0.000	0.000	0.000	0.000	0.000	80	546	671	853	0.013	Error	Error	337	334	0	0	409	444	0	0	0	0
3	11	12	""	"itV(AAC)E1"	13110	16350	110	4153	3458	1867	129	161	232	97	92	0	2023	1771	834	316	350	206	85	81	0	0	0	0	0	0	0	0	0	0	0	0	0	0	0	0	0	0	0	2.357	2.288	2.289	2.255	1.627	2.339	0.848	0.000	0.000	0.000	0.000	0.000	0.000	0.000	0.000	0.000	0.000	0.000	0.000	0.000	0.000	80	484	5731	4784	1.237	Error	Error	4024	1707	0	0	3329	1455	0	0	0	0
3	12	12	""	"itI(AAU)E1"	13280	16350	110	438	407	205	124	155	226	65	21	0	908	844	455	327	356	199	72	66	0	0	0	0	0	0	0	0	0	0	0	0	0	0	0	0	0	0	0	0.540	0.547	0.435	0.428	1.892	0.458	0.649	0.000	0.000	0.000	0.000	0.000	0.000	0.000	0.000	0.000	0.000	0.000	0.000	0.000	0.000	80	484	895	800	-0.888	Error	Error	314	581	0	0	283	517	0	0	0	0
3	13	12	""	"iYERCdelta20"	13470	16350	110	4072	3324	2207	127	167	202	85	77	0	5449	4841	2944	337	443	564	77	76	0	0	0	0	0	0	0	0	0	0	0	0	0	0	0	0	0	0	0	0.772	0.710	0.747	0.671	1.849	0.707	0.884	0.000	0.000	0.000	0.000	0.000	0.000	0.000	0.000	0.000	0.000	0.000	0.000	0.000	0.000	80	516	9057	7701	-0.374	Error	Error	3945	5112	0	0	3197	4504	0	0	0	0
3	14	12	""	"iYER153C"	13670	16350	110	992	814	444	148	194	204	75	68	0	1308	1134	586	376	476	524	70	36	0	0	0	0	0	0	0	0	0	0	0	0	0	0	0	0	0	0	0	0.906	0.879	0.831	0.714	2.464	0.783	0.826	0.000	0.000	0.000	0.000	0.000	0.000	0.000	0.000	0.000	0.000	0.000	0.000	0.000	0.000	80	528	1776	1424	-0.143	Error	Error	844	932	0	0	666	758	0	0	0	0
3	15	12	""	"iYER157W"	13850	16350	110	554	482	256	128	150	108	77	65	0	1582	1353	767	341	380	187	73	73	0	0	0	0	0	0	0	0	0	0	0	0	0	0	0	0	0	0	0	0.343	0.350	0.337	0.326	1.870	0.318	0.791	0.000	0.000	0.000	0.000	0.000	0.000	0.000	0.000	0.000	0.000	0.000	0.000	0.000	0.000	80	518	1667	1366	-1.543	Error	Error	426	1241	0	0	354	1012	0	0	0	0
3	16	12	""	"iYER159C"	14050	16350	120	1175	1267	871	123	143	123	88	80	0	1310	1414	826	346	375	182	85	82	0	0	0	0	0	0	0	0	0	0	0	0	0	0	0	0	0	0	0	1.091	1.071	1.039	0.895	2.029	1.048	0.793	0.000	0.000	0.000	0.000	0.000	0.000	0.000	0.000	0.000	0.000	0.000	0.000	0.000	0.000	120	584	2016	2212	0.126	Error	Error	1052	964	0	0	1144	1068	0	0	0	0
3	17	12	""	"iYER174C"	14230	16350	110	1090	975	601	122	150	186	75	71	0	1079	1005	567	337	375	212	73	70	0	0	0	0	0	0	0	0	0	0	0	0	0	0	0	0	0	0	0	1.305	1.277	1.179	0.949	2.396	1.097	0.791	0.000	0.000	0.000	0.000	0.000	0.000	0.000	0.000	0.000	0.000	0.000	0.000	0.000	0.000	80	482	1710	1521	0.384	Error	Error	968	742	0	0	853	668	0	0	0	0
3	18	12	""	"iYER178W"	14420	16350	120	1583	1503	897	128	173	265	80	76	0	5789	5033	3228	351	415	400	83	80	0	0	0	0	0	0	0	0	0	0	0	0	0	0	0	0	0	0	0	0.268	0.294	0.289	0.323	1.761	0.269	0.894	0.000	0.000	0.000	0.000	0.000	0.000	0.000	0.000	0.000	0.000	0.000	0.000	0.000	0.000	120	583	6893	6057	-1.902	Error	Error	1455	5438	0	0	1375	4682	0	0	0	0
3	19	12	""	"iYER181C"	14610	16360	110	1453	1437	988	126	265	2129	23	0	0	1489	1344	829	332	404	976	55	13	0	0	0	0	0	0	0	0	0	0	0	0	0	0	0	0	0	0	0	1.147	1.295	1.206	1.057	2.045	1.223	0.801	0.000	0.000	0.000	0.000	0.000	0.000	0.000	0.000	0.000	0.000	0.000	0.000	0.000	0.000	80	528	2484	2323	0.198	Error	Error	1327	1157	0	0	1311	1012	0	0	0	0
3	20	12	""	"iYFL064C"	14810	16350	130	40222	34923	18334	126	267	2014	95	90	0	46599	38704	18258	330	434	1050	100	100	0	0	0	0	0	0	0	0	0	0	0	0	0	0	0	0	0	0	0	0.867	0.907	0.896	0.839	1.359	0.948	0.906	0.000	0.000	0.000	0.000	0.000	0.000	0.000	0.000	0.000	0.000	0.000	0.000	0.000	0.000	120	595	86365	73171	-0.207	Error	Error	40096	46269	0	0	34797	38374	0	0	0	0
3	21	12	""	"iYFL061W"	14980	16360	110	1473	1179	684	121	168	288	76	70	0	1617	1433	829	323	401	596	72	53	0	0	0	0	0	0	0	0	0	0	0	0	0	0	0	0	0	0	0	1.045	0.953	0.909	0.812	2.509	0.604	0.643	0.000	0.000	0.000	0.000	0.000	0.000	0.000	0.000	0.000	0.000	0.000	0.000	0.000	0.000	80	496	2646	2168	0.063	Error	Error	1352	1294	0	0	1058	1110	0	0	0	0
3	22	12	""	"iYFL056C-0"	15160	16370	90	4340	3795	2087	118	253	593	84	78	0	3759	3234	1704	298	457	645	78	75	0	0	0	0	0	0	0	0	0	0	0	0	0	0	0	0	0	0	0	1.220	1.252	1.250	1.386	1.630	1.189	0.800	0.000	0.000	0.000	0.000	0.000	0.000	0.000	0.000	0.000	0.000	0.000	0.000	0.000	0.000	52	392	7683	6613	0.287	Error	Error	4222	3461	0	0	3677	2936	0	0	0	0
3	1	13	""	"iYGL100W"	11190	16530	110	1568	1313	712	91	101	80	86	81	0	1251	1154	567	275	291	131	82	80	0	0	0	0	0	0	0	0	0	0	0	0	0	0	0	0	0	0	0	1.513	1.390	1.304	1.214	1.758	1.346	0.839	0.000	0.000	0.000	0.000	0.000	0.000	0.000	0.000	0.000	0.000	0.000	0.000	0.000	0.000	80	538	2453	2101	0.598	Error	Error	1477	976	0	0	1222	879	0	0	0	0
3	2	13	""	"itH(GUG)G2"	11380	16530	110	2280	1937	1056	89	112	147	86	81	0	4571	3875	1932	276	333	403	87	82	0	0	0	0	0	0	0	0	0	0	0	0	0	0	0	0	0	0	0	0.510	0.513	0.515	0.474	1.483	0.512	0.913	0.000	0.000	0.000	0.000	0.000	0.000	0.000	0.000	0.000	0.000	0.000	0.000	0.000	0.000	80	535	6486	5447	-0.971	Error	Error	2191	4295	0	0	1848	3599	0	0	0	0
3	3	13	""	"iYGL096W-0"	11590	16540	120	1953	1713	911	98	117	131	90	86	0	2673	2414	1176	281	335	390	86	82	0	0	0	0	0	0	0	0	0	0	0	0	0	0	0	0	0	0	0	0.776	0.757	0.777	0.716	1.992	0.753	0.873	0.000	0.000	0.000	0.000	0.000	0.000	0.000	0.000	0.000	0.000	0.000	0.000	0.000	0.000	120	570	4247	3748	-0.367	Error	Error	1855	2392	0	0	1615	2133	0	0	0	0
3	4	13	""	"iYGL083W"	11770	16540	120	3621	2992	1670	106	118	57	98	96	0	2601	2279	1201	285	302	112	88	86	0	0	0	0	0	0	0	0	0	0	0	0	0	0	0	0	0	0	0	1.518	1.447	1.433	1.415	1.769	1.462	0.880	0.000	0.000	0.000	0.000	0.000	0.000	0.000	0.000	0.000	0.000	0.000	0.000	0.000	0.000	120	525	5831	4880	0.602	Error	Error	3515	2316	0	0	2886	1994	0	0	0	0
3	5	13	""	"iYGL079W"	11960	16540	120	898	754	377	111	144	220	79	67	0	3093	2604	1437	298	340	236	84	82	0	0	0	0	0	0	0	0	0	0	0	0	0	0	0	0	0	0	0	0.282	0.279	0.258	0.290	2.100	0.252	0.864	0.000	0.000	0.000	0.000	0.000	0.000	0.000	0.000	0.000	0.000	0.000	0.000	0.000	0.000	120	555	3582	2949	-1.828	Error	Error	787	2795	0	0	643	2306	0	0	0	0
3	6	13	""	"iYGL075C"	12160	16540	120	2173	1945	1179	110	121	73	89	85	0	1273	1201	668	302	332	184	81	75	0	0	0	0	0	0	0	0	0	0	0	0	0	0	0	0	0	0	0	2.125	2.041	1.945	1.687	2.235	2.002	0.770	0.000	0.000	0.000	0.000	0.000	0.000	0.000	0.000	0.000	0.000	0.000	0.000	0.000	0.000	120	519	3034	2734	1.087	Error	Error	2063	971	0	0	1835	899	0	0	0	0
3	7	13	""	"iYGL056C"	12350	16540	120	2689	2417	1426	111	164	414	83	75	0	2668	2335	1406	306	339	233	81	75	0	0	0	0	0	0	0	0	0	0	0	0	0	0	0	0	0	0	0	1.091	1.137	1.101	1.139	2.000	1.098	0.847	0.000	0.000	0.000	0.000	0.000	0.000	0.000	0.000	0.000	0.000	0.000	0.000	0.000	0.000	120	556	4940	4335	0.126	Error	Error	2578	2362	0	0	2306	2029	0	0	0	0
3	8	13	""	"iYGL053W"	12540	16540	120	1606	1542	850	120	131	89	95	88	0	1671	1582	766	317	359	388	83	72	0	0	0	0	0	0	0	0	0	0	0	0	0	0	0	0	0	0	0	1.097	1.124	1.106	1.087	1.722	1.121	0.849	0.000	0.000	0.000	0.000	0.000	0.000	0.000	0.000	0.000	0.000	0.000	0.000	0.000	0.000	120	568	2840	2687	0.134	Error	Error	1486	1354	0	0	1422	1265	0	0	0	0
3	9	13	""	"iYGL049C"	12740	16540	120	1912	1718	957	120	163	344	85	75	0	1470	1380	707	316	383	478	77	60	0	0	0	0	0	0	0	0	0	0	0	0	0	0	0	0	0	0	0	1.553	1.502	1.503	1.464	2.013	1.545	0.809	0.000	0.000	0.000	0.000	0.000	0.000	0.000	0.000	0.000	0.000	0.000	0.000	0.000	0.000	120	592	2946	2662	0.635	Error	Error	1792	1154	0	0	1598	1064	0	0	0	0
3	10	13	""	"iYGL036W"	12930	16540	110	887	834	384	118	130	60	93	90	0	2488	2249	1232	314	361	261	82	77	0	0	0	0	0	0	0	0	0	0	0	0	0	0	0	0	0	0	0	0.354	0.370	0.355	0.397	2.265	0.310	0.849	0.000	0.000	0.000	0.000	0.000	0.000	0.000	0.000	0.000	0.000	0.000	0.000	0.000	0.000	80	494	2943	2651	-1.499	Error	Error	769	2174	0	0	716	1935	0	0	0	0
3	11	13	""	"iYGL033W"	13110	16550	110	1948	1541	889	131	170	219	78	75	0	2277	1909	1105	345	438	410	72	72	0	0	0	0	0	0	0	0	0	0	0	0	0	0	0	0	0	0	0	0.940	0.902	0.940	0.896	2.823	0.817	0.863	0.000	0.000	0.000	0.000	0.000	0.000	0.000	0.000	0.000	0.000	0.000	0.000	0.000	0.000	80	514	3749	2974	-0.089	Error	Error	1817	1932	0	0	1410	1564	0	0	0	0
3	12	13	""	"iYGL029W"	13300	16550	110	812	666	372	121	153	181	73	68	0	2790	2405	1342	333	409	367	80	76	0	0	0	0	0	0	0	0	0	0	0	0	0	0	0	0	0	0	0	0.281	0.263	0.265	0.266	1.705	0.252	0.871	0.000	0.000	0.000	0.000	0.000	0.000	0.000	0.000	0.000	0.000	0.000	0.000	0.000	0.000	80	527	3148	2617	-1.830	Error	Error	691	2457	0	0	545	2072	0	0	0	0
3	13	13	""	"itT(UGU)G2"	13490	16550	110	782	686	371	128	160	153	76	72	0	1402	1291	685	337	428	440	75	62	0	0	0	0	0	0	0	0	0	0	0	0	0	0	0	0	0	0	0	0.614	0.585	0.568	0.501	1.992	0.516	0.822	0.000	0.000	0.000	0.000	0.000	0.000	0.000	0.000	0.000	0.000	0.000	0.000	0.000	0.000	80	539	1719	1512	-0.703	Error	Error	654	1065	0	0	558	954	0	0	0	0
3	14	13	""	"iYGR258C-1"	13680	16540	110	1142	1262	1026	161	193	133	81	75	0	1416	1552	1099	397	479	301	77	67	0	0	0	0	0	0	0	0	0	0	0	0	0	0	0	0	0	0	0	0.963	0.953	0.840	0.716	2.285	0.921	0.825	0.000	0.000	0.000	0.000	0.000	0.000	0.000	0.000	0.000	0.000	0.000	0.000	0.000	0.000	80	548	2000	2256	-0.055	Error	Error	981	1019	0	0	1101	1155	0	0	0	0
3	15	13	""	"iYGR263C"	13880	16540	110	1850	1535	898	141	176	148	80	75	0	1350	1213	587	376	454	318	78	70	0	0	0	0	0	0	0	0	0	0	0	0	0	0	0	0	0	0	0	1.755	1.665	1.613	1.369	2.139	1.600	0.809	0.000	0.000	0.000	0.000	0.000	0.000	0.000	0.000	0.000	0.000	0.000	0.000	0.000	0.000	80	550	2683	2231	0.811	Error	Error	1709	974	0	0	1394	837	0	0	0	0
3	16	13	""	"iYGR281W"	14070	16540	110	1308	1161	707	120	151	140	80	76	0	5610	4905	2885	353	470	641	80	77	0	0	0	0	0	0	0	0	0	0	0	0	0	0	0	0	0	0	0	0.226	0.229	0.226	0.260	2.188	0.220	0.883	0.000	0.000	0.000	0.000	0.000	0.000	0.000	0.000	0.000	0.000	0.000	0.000	0.000	0.000	80	496	6445	5593	-2.146	Error	Error	1188	5257	0	0	1041	4552	0	0	0	0
3	17	13	""	"iYGR285C"	14240	16540	110	902	941	680	109	140	136	82	77	0	835	787	425	321	449	632	37	2	0	0	0	0	0	0	0	0	0	0	0	0	0	0	0	0	0	0	0	1.543	1.785	1.628	1.252	2.738	0.566	0.211	0.000	0.000	0.000	0.000	0.000	0.000	0.000	0.000	0.000	0.000	0.000	0.000	0.000	0.000	80	513	1307	1298	0.626	Error	Error	793	514	0	0	832	466	0	0	0	0
3	18	13	""	"iYGR288W-0"	14430	16550	110	3378	3261	2187	126	163	193	85	82	0	4104	3550	2120	339	428	434	82	78	0	0	0	0	0	0	0	0	0	0	0	0	0	0	0	0	0	0	0	0.864	0.976	0.929	0.814	1.847	0.961	0.840	0.000	0.000	0.000	0.000	0.000	0.000	0.000	0.000	0.000	0.000	0.000	0.000	0.000	0.000	80	523	7017	6346	-0.211	Error	Error	3252	3765	0	0	3135	3211	0	0	0	0
3	19	13	""	"iYHL046C"	14630	16550	110	2777	2433	1541	133	161	170	82	78	0	3985	3632	2308	337	408	395	82	80	0	0	0	0	0	0	0	0	0	0	0	0	0	0	0	0	0	0	0	0.725	0.698	0.663	0.602	1.966	0.672	0.854	0.000	0.000	0.000	0.000	0.000	0.000	0.000	0.000	0.000	0.000	0.000	0.000	0.000	0.000	80	557	6292	5595	-0.464	Error	Error	2644	3648	0	0	2300	3295	0	0	0	0
3	20	13	""	"iYHL042W"	14840	16540	110	2001	2215	1793	117	137	113	82	81	0	1973	2138	1515	312	365	286	81	77	0	0	0	0	0	0	0	0	0	0	0	0	0	0	0	0	0	0	0	1.134	1.149	1.124	0.967	2.097	1.151	0.752	0.000	0.000	0.000	0.000	0.000	0.000	0.000	0.000	0.000	0.000	0.000	0.000	0.000	0.000	80	503	3545	3924	0.182	Error	Error	1884	1661	0	0	2098	1826	0	0	0	0
3	21	13	""	"iYHL038C"	15010	16550	110	2302	1904	1111	116	158	163	83	80	0	1955	1781	946	308	393	339	81	78	0	0	0	0	0	0	0	0	0	0	0	0	0	0	0	0	0	0	0	1.327	1.214	1.150	1.028	1.910	1.148	0.838	0.000	0.000	0.000	0.000	0.000	0.000	0.000	0.000	0.000	0.000	0.000	0.000	0.000	0.000	80	503	3833	3261	0.408	Error	Error	2186	1647	0	0	1788	1473	0	0	0	0
3	22	13	""	"itH(GUG)H"	15210	16540	110	633	559	267	123	166	160	78	75	0	1024	893	459	319	408	335	73	52	0	0	0	0	0	0	0	0	0	0	0	0	0	0	0	0	0	0	0	0.723	0.760	0.719	0.594	2.355	0.615	0.754	0.000	0.000	0.000	0.000	0.000	0.000	0.000	0.000	0.000	0.000	0.000	0.000	0.000	0.000	80	562	1215	1010	-0.467	Error	Error	510	705	0	0	436	574	0	0	0	0
3	1	14	""	"iYHL019C"	11200	16730	110	861	767	410	105	133	130	80	77	0	781	731	357	293	330	166	76	70	0	0	0	0	0	0	0	0	0	0	0	0	0	0	0	0	0	0	0	1.549	1.511	1.378	1.105	2.345	1.265	0.705	0.000	0.000	0.000	0.000	0.000	0.000	0.000	0.000	0.000	0.000	0.000	0.000	0.000	0.000	80	572	1244	1100	0.632	Error	Error	756	488	0	0	662	438	0	0	0	0
3	2	14	""	"iYHL015W"	11400	16730	110	523	525	308	108	144	166	76	60	0	1575	1427	874	298	377	416	72	68	0	0	0	0	0	0	0	0	0	0	0	0	0	0	0	0	0	0	0	0.325	0.369	0.361	0.335	2.242	0.333	0.808	0.000	0.000	0.000	0.000	0.000	0.000	0.000	0.000	0.000	0.000	0.000	0.000	0.000	0.000	80	549	1692	1546	-1.622	Error	Error	415	1277	0	0	417	1129	0	0	0	0
3	3	14	""	"iYIL118W"	11590	16730	110	954	798	430	106	125	92	81	78	0	2069	1724	977	300	366	290	77	73	0	0	0	0	0	0	0	0	0	0	0	0	0	0	0	0	0	0	0	0.479	0.486	0.472	0.423	1.828	0.423	0.832	0.000	0.000	0.000	0.000	0.000	0.000	0.000	0.000	0.000	0.000	0.000	0.000	0.000	0.000	80	510	2617	2116	-1.061	Error	Error	848	1769	0	0	692	1424	0	0	0	0
3	4	14	""	"iYIL114C"	11780	16730	110	947	1055	838	110	137	110	78	75	0	808	852	555	301	354	264	68	46	0	0	0	0	0	0	0	0	0	0	0	0	0	0	0	0	0	0	0	1.651	1.715	1.528	1.348	2.930	1.597	0.702	0.000	0.000	0.000	0.000	0.000	0.000	0.000	0.000	0.000	0.000	0.000	0.000	0.000	0.000	80	511	1344	1496	0.723	Error	Error	837	507	0	0	945	551	0	0	0	0
3	5	14	""	"iYIL110W"	11970	16730	110	761	626	335	119	140	96	78	72	0	3020	2711	2003	307	378	298	80	77	0	0	0	0	0	0	0	0	0	0	0	0	0	0	0	0	0	0	0	0.237	0.211	0.235	0.233	1.669	0.170	0.722	0.000	0.000	0.000	0.000	0.000	0.000	0.000	0.000	0.000	0.000	0.000	0.000	0.000	0.000	80	482	3355	2911	-2.079	Error	Error	642	2713	0	0	507	2404	0	0	0	0
3	6	14	""	"iYIL096C"	12150	16730	110	1030	853	474	131	158	124	78	77	0	1471	1258	675	342	438	377	71	68	0	0	0	0	0	0	0	0	0	0	0	0	0	0	0	0	0	0	0	0.796	0.788	0.756	0.712	1.856	0.627	0.712	0.000	0.000	0.000	0.000	0.000	0.000	0.000	0.000	0.000	0.000	0.000	0.000	0.000	0.000	80	491	2028	1638	-0.329	Error	Error	899	1129	0	0	722	916	0	0	0	0
3	7	14	""	"iYIL093C"	12350	16740	110	1422	1255	683	133	197	202	81	76	0	1280	1217	586	355	446	344	81	67	0	0	0	0	0	0	0	0	0	0	0	0	0	0	0	0	0	0	0	1.394	1.302	1.322	1.118	2.207	1.182	0.755	0.000	0.000	0.000	0.000	0.000	0.000	0.000	0.000	0.000	0.000	0.000	0.000	0.000	0.000	80	526	2214	1984	0.479	Error	Error	1289	925	0	0	1122	862	0	0	0	0
3	8	14	""	"iYIL089W"	12540	16740	110	2081	1886	1184	135	180	162	83	78	0	4059	3578	2058	354	439	396	82	78	0	0	0	0	0	0	0	0	0	0	0	0	0	0	0	0	0	0	0	0.525	0.543	0.542	0.477	1.687	0.537	0.857	0.000	0.000	0.000	0.000	0.000	0.000	0.000	0.000	0.000	0.000	0.000	0.000	0.000	0.000	80	503	5651	4975	-0.929	Error	Error	1946	3705	0	0	1751	3224	0	0	0	0
3	9	14	""	"iYIL072W"	12740	16740	110	1504	1356	753	126	165	177	80	80	0	4144	3548	1970	336	500	748	80	76	0	0	0	0	0	0	0	0	0	0	0	0	0	0	0	0	0	0	0	0.362	0.383	0.377	0.341	1.805	0.348	0.888	0.000	0.000	0.000	0.000	0.000	0.000	0.000	0.000	0.000	0.000	0.000	0.000	0.000	0.000	80	488	5186	4442	-1.466	Error	Error	1378	3808	0	0	1230	3212	0	0	0	0
3	10	14	""	"iYIL068C"	12930	16740	120	1054	914	539	132	169	158	76	73	0	1062	995	561	344	480	659	51	10	0	0	0	0	0	0	0	0	0	0	0	0	0	0	0	0	0	0	0	1.284	1.201	1.113	0.990	2.222	0.558	0.458	0.000	0.000	0.000	0.000	0.000	0.000	0.000	0.000	0.000	0.000	0.000	0.000	0.000	0.000	120	581	1640	1433	0.361	Error	Error	922	718	0	0	782	651	0	0	0	0
3	11	14	""	"iYIL063C"	13120	16730	110	882	812	467	125	147	92	80	78	0	844	772	408	349	380	167	73	67	0	0	0	0	0	0	0	0	0	0	0	0	0	0	0	0	0	0	0	1.529	1.624	1.439	1.084	2.686	1.259	0.664	0.000	0.000	0.000	0.000	0.000	0.000	0.000	0.000	0.000	0.000	0.000	0.000	0.000	0.000	80	483	1252	1110	0.613	Error	Error	757	495	0	0	687	423	0	0	0	0
3	12	14	""	"iYIL046W"	13310	16730	110	2204	2045	1179	123	154	162	82	81	0	2602	2295	1172	330	398	322	82	78	0	0	0	0	0	0	0	0	0	0	0	0	0	0	0	0	0	0	0	0.916	0.978	1.012	0.910	2.162	0.946	0.847	0.000	0.000	0.000	0.000	0.000	0.000	0.000	0.000	0.000	0.000	0.000	0.000	0.000	0.000	80	500	4353	3887	-0.127	Error	Error	2081	2272	0	0	1922	1965	0	0	0	0
3	13	14	""	"iYIL042C"	13500	16740	110	1395	1169	643	125	176	185	80	75	0	956	892	461	327	401	333	71	46	0	0	0	0	0	0	0	0	0	0	0	0	0	0	0	0	0	0	0	2.019	1.848	1.678	1.638	2.103	1.563	0.732	0.000	0.000	0.000	0.000	0.000	0.000	0.000	0.000	0.000	0.000	0.000	0.000	0.000	0.000	80	488	1899	1609	1.014	Error	Error	1270	629	0	0	1044	565	0	0	0	0
3	14	14	""	"iYIL038C"	13680	16740	110	1341	1240	736	153	196	172	81	80	0	981	895	480	378	436	229	73	60	0	0	0	0	0	0	0	0	0	0	0	0	0	0	0	0	0	0	0	1.970	2.103	1.686	1.460	2.383	1.759	0.625	0.000	0.000	0.000	0.000	0.000	0.000	0.000	0.000	0.000	0.000	0.000	0.000	0.000	0.000	80	513	1791	1604	0.978	Error	Error	1188	603	0	0	1087	517	0	0	0	0
3	15	14	""	"iYJL014W"	13890	16740	110	1358	1103	606	142	184	159	81	75	0	8318	6643	3523	386	602	893	85	81	0	0	0	0	0	0	0	0	0	0	0	0	0	0	0	0	0	0	0	0.153	0.154	0.149	0.167	2.128	0.149	0.872	0.000	0.000	0.000	0.000	0.000	0.000	0.000	0.000	0.000	0.000	0.000	0.000	0.000	0.000	80	512	9148	7218	-2.706	Error	Error	1216	7932	0	0	961	6257	0	0	0	0
3	16	14	""	"itK(CUU)J"	14070	16740	110	1543	1279	751	117	177	249	80	70	0	4247	3638	2044	365	710	1195	75	71	0	0	0	0	0	0	0	0	0	0	0	0	0	0	0	0	0	0	0	0.367	0.355	0.354	0.325	1.690	0.307	0.799	0.000	0.000	0.000	0.000	0.000	0.000	0.000	0.000	0.000	0.000	0.000	0.000	0.000	0.000	80	506	5308	4435	-1.445	Error	Error	1426	3882	0	0	1162	3273	0	0	0	0
3	17	14	""	"iYJL010C"	14260	16740	110	1258	1099	520	87	149	253	82	82	0	1469	1363	618	306	498	824	73	16	0	0	0	0	0	0	0	0	0	0	0	0	0	0	0	0	0	0	0	1.007	0.957	0.949	0.862	1.767	0.663	0.652	0.000	0.000	0.000	0.000	0.000	0.000	0.000	0.000	0.000	0.000	0.000	0.000	0.000	0.000	80	491	2334	2069	0.010	Error	Error	1171	1163	0	0	1012	1057	0	0	0	0
3	18	14	""	"iYJR005W"	14450	16730	110	4465	3678	2187	124	178	271	85	80	0	6982	5775	3064	344	488	717	87	78	0	0	0	0	0	0	0	0	0	0	0	0	0	0	0	0	0	0	0	0.654	0.654	0.639	0.570	1.544	0.655	0.911	0.000	0.000	0.000	0.000	0.000	0.000	0.000	0.000	0.000	0.000	0.000	0.000	0.000	0.000	80	495	10979	8985	-0.613	Error	Error	4341	6638	0	0	3554	5431	0	0	0	0
3	19	14	""	"iYJR009C-0"	14650	16740	110	2443	2084	1196	139	202	310	81	78	0	2880	2451	1387	357	511	774	76	68	0	0	0	0	0	0	0	0	0	0	0	0	0	0	0	0	0	0	0	0.913	0.929	0.906	0.749	2.287	0.860	0.888	0.000	0.000	0.000	0.000	0.000	0.000	0.000	0.000	0.000	0.000	0.000	0.000	0.000	0.000	80	517	4827	4039	-0.131	Error	Error	2304	2523	0	0	1945	2094	0	0	0	0
3	20	14	""	"iYJR011C"	14850	16740	120	2257	2071	1093	87	132	171	93	86	0	3558	3176	1591	272	357	368	91	86	0	0	0	0	0	0	0	0	0	0	0	0	0	0	0	0	0	0	0	0.660	0.683	0.679	0.670	1.599	0.665	0.904	0.000	0.000	0.000	0.000	0.000	0.000	0.000	0.000	0.000	0.000	0.000	0.000	0.000	0.000	120	533	5456	4888	-0.599	Error	Error	2170	3286	0	0	1984	2904	0	0	0	0
3	21	14	""	"iYJR035W"	15020	16730	110	797	704	372	97	143	157	81	80	0	1866	1595	976	293	412	440	73	63	0	0	0	0	0	0	0	0	0	0	0	0	0	0	0	0	0	0	0	0.445	0.466	0.442	0.437	2.275	0.378	0.852	0.000	0.000	0.000	0.000	0.000	0.000	0.000	0.000	0.000	0.000	0.000	0.000	0.000	0.000	80	448	2273	1909	-1.168	Error	Error	700	1573	0	0	607	1302	0	0	0	0
3	22	14	""	"iYJR041C"	15210	16740	120	2308	2066	1407	120	151	129	87	81	0	1645	1478	908	322	414	374	70	65	0	0	0	0	0	0	0	0	0	0	0	0	0	0	0	0	0	0	0	1.654	1.683	1.568	1.543	2.391	1.599	0.720	0.000	0.000	0.000	0.000	0.000	0.000	0.000	0.000	0.000	0.000	0.000	0.000	0.000	0.000	120	626	3511	3102	0.726	Error	Error	2188	1323	0	0	1946	1156	0	0	0	0
3	1	15	""	"iYJRWdelta14"	11200	16920	110	1912	1629	865	94	114	128	92	83	0	2467	2150	1071	286	321	190	91	81	0	0	0	0	0	0	0	0	0	0	0	0	0	0	0	0	0	0	0	0.834	0.823	0.837	0.850	1.566	0.799	0.898	0.000	0.000	0.000	0.000	0.000	0.000	0.000	0.000	0.000	0.000	0.000	0.000	0.000	0.000	80	522	3999	3399	-0.263	Error	Error	1818	2181	0	0	1535	1864	0	0	0	0
3	2	15	""	"itR(CCU)J"	11390	16920	110	474	407	188	106	133	164	72	62	0	1123	983	491	293	342	240	77	75	0	0	0	0	0	0	0	0	0	0	0	0	0	0	0	0	0	0	0	0.443	0.436	0.413	0.383	1.869	0.379	0.749	0.000	0.000	0.000	0.000	0.000	0.000	0.000	0.000	0.000	0.000	0.000	0.000	0.000	0.000	80	518	1198	991	-1.173	Error	Error	368	830	0	0	301	690	0	0	0	0
3	3	15	""	"iYJR056C"	11580	16920	110	2767	2376	1494	108	151	228	82	77	0	2623	2211	1359	305	375	329	75	73	0	0	0	0	0	0	0	0	0	0	0	0	0	0	0	0	0	0	0	1.147	1.190	1.177	1.138	2.491	1.131	0.898	0.000	0.000	0.000	0.000	0.000	0.000	0.000	0.000	0.000	0.000	0.000	0.000	0.000	0.000	80	498	4977	4174	0.198	Error	Error	2659	2318	0	0	2268	1906	0	0	0	0
3	4	15	""	"iYJR059W"	11770	16920	110	2391	2054	1008	99	155	263	91	80	0	1719	1511	664	282	347	312	82	80	0	0	0	0	0	0	0	0	0	0	0	0	0	0	0	0	0	0	0	1.595	1.591	1.620	1.670	1.557	1.582	0.878	0.000	0.000	0.000	0.000	0.000	0.000	0.000	0.000	0.000	0.000	0.000	0.000	0.000	0.000	80	480	3729	3184	0.674	Error	Error	2292	1437	0	0	1955	1229	0	0	0	0
[truncated: 4,324,636 more chars]
