# Supplementary material for: Genome-Wide Mapping of the Cohesin Complex in the Yeast Saccharomyces cerevisiae
Source: PLoS Biol. 2004 Jul 27;2(9):e259. doi: 10.1371/journal.pbio.0020259 (PMC490026; doi:10.1371/journal.pbio.0020259)
Supplement: Dataset S15 — Cy3 = ChIP cdc16-ts Smc3-6Myc in A364a; Cy5 = genomic DNA. (4.6 MB XLS). [file pbio.0020259.sd015.xls]

ATF	1.0
27	82    
"Type=GenePix Results 2"
"DateTime=2003/05/01 09:14:56"
"Settings=L:\cohesin3\UP2_180.gps"
"GalFile=L:\arraying&printing\P2uber022803.GAL"
"PixelSize=10"
"Wavelengths=635	532"
"ImageFiles=L:\cohesin3\UP2_180_635.tif 0	L:\cohesin3\UP2_180_532.tif 0"
"NormalizationMethod=None"
"NormalizationFactors=1	1"
"JpegImage="
"RatioFormulations=W1/W2 (635/532)"
"Barcode="
"BackgroundSubtraction=LocalFeature"
"ImageOrigin=1700, 12440"
"JpegOrigin=2350, 12980"
"Creator=GenePix Pro 4.0.1.9"
"Scanner=GenePix 4000B [87097]"
"FocusPosition=0"
"Temperature=29.44"
"LinesAveraged=1"
"Comment=Cy5=mcd1HA cdc16  A364a HA ChIP Cy3=total gDNA"
"PMTGain=560	540"
"ScanPower=100	100"
"LaserPower=3.29	3.83"
"LaserOnTime=20909	20921"
"ScanRegion=170,1244,2075,4900"
"Supplier="
"Block"	"Column"	"Row"	"Name"	"ID"	"X"	"Y"	"Dia."	"F635 Median"	"F635 Mean"	"F635 SD"	"B635 Median"	"B635 Mean"	"B635 SD"	"% > B635+1SD"	"% > B635+2SD"	"F635 % Sat."	"F532 Median"	"F532 Mean"	"F532 SD"	"B532 Median"	"B532 Mean"	"B532 SD"	"% > B532+1SD"	"% > B532+2SD"	"F532 % Sat."	"F3 Median"	"F3 Mean"	"F3 SD"	"B3 Median"	"B3 Mean"	"B3 SD"	"% > B3+1SD"	"% > B3+2SD"	"F3 % Sat."	"F4 Median"	"F4 Mean"	"F4 SD"	"B4 Median"	"B4 Mean"	"B4 SD"	"% > B4+1SD"	"% > B4+2SD"	"F4 % Sat."	"Ratio of Medians (635/532)"	"Ratio of Means (635/532)"	"Median of Ratios (635/532)"	"Mean of Ratios (635/532)"	"Ratios SD (635/532)"	"Rgn Ratio (635/532)"	"Rgn R� (635/532)"	"Ratio of Medians (Ratio/2)"	"Ratio of Means (Ratio/2)"	"Median of Ratios (Ratio/2)"	"Mean of Ratios (Ratio/2)"	"Ratios SD (Ratio/2)"	"Rgn Ratio (Ratio/2)"	"Rgn R� (Ratio/2)"	"Ratio of Medians (Ratio/3)"	"Ratio of Means (Ratio/3)"	"Median of Ratios (Ratio/3)"	"Mean of Ratios (Ratio/3)"	"Ratios SD (Ratio/3)"	"Rgn Ratio (Ratio/3)"	"Rgn R� (Ratio/3)"	"F Pixels"	"B Pixels"	"Sum of Medians"	"Sum of Means"	"Log Ratio (635/532)"	"Log Ratio (Ratio/2)"	"Log Ratio (Ratio/3)"	"F635 Median - B635"	"F532 Median - B532"	"F3 Median - B3"	"F4 Median - B4"	"F635 Mean - B635"	"F532 Mean - B532"	"F3 Mean - B3"	"F4 Mean - B4"	"Flags"	"Normalize"
1	1	1	"cdc27"	"YBL084C"	2690	13310	120	2120	1944	975	87	93	42	98	97	0	1643	1574	809	136	143	50	96	94	0	0	0	0	0	0	0	0	0	0	0	0	0	0	0	0	0	0	0	1.349	1.291	1.314	1.315	1.924	1.293	0.839	0.000	0.000	0.000	0.000	0.000	0.000	0.000	0.000	0.000	0.000	0.000	0.000	0.000	0.000	120	649	3540	3295	0.432	Error	Error	2033	1507	0	0	1857	1438	0	0	0	0
1	2	1	""	"YBL113C"	2860	13320	120	29732	26325	12133	86	95	62	100	100	0	18340	15732	7915	120	128	55	98	97	0	0	0	0	0	0	0	0	0	0	0	0	0	0	0	0	0	0	0	1.627	1.681	1.679	1.899	2.365	1.674	0.869	0.000	0.000	0.000	0.000	0.000	0.000	0.000	0.000	0.000	0.000	0.000	0.000	0.000	0.000	120	565	47866	41851	0.702	Error	Error	29646	18220	0	0	26239	15612	0	0	0	0
1	3	1	""	"YBR030W"	3030	13310	110	1909	1758	1109	83	108	157	87	83	0	3990	3548	2184	113	159	366	87	81	0	0	0	0	0	0	0	0	0	0	0	0	0	0	0	0	0	0	0	0.471	0.488	0.476	0.455	1.766	0.466	0.850	0.000	0.000	0.000	0.000	0.000	0.000	0.000	0.000	0.000	0.000	0.000	0.000	0.000	0.000	80	503	5703	5110	-1.086	Error	Error	1826	3877	0	0	1675	3435	0	0	0	0
1	4	1	""	"YBL086C"	3220	13310	120	747	760	461	73	94	141	85	80	0	2367	2414	1565	108	152	345	85	84	0	0	0	0	0	0	0	0	0	0	0	0	0	0	0	0	0	0	0	0.298	0.298	0.305	0.322	2.357	0.274	0.784	0.000	0.000	0.000	0.000	0.000	0.000	0.000	0.000	0.000	0.000	0.000	0.000	0.000	0.000	120	569	2933	2993	-1.745	Error	Error	674	2259	0	0	687	2306	0	0	0	0
1	5	1	"RER2"	"YBR002C"	3400	13310	120	5650	5069	2332	74	81	71	97	95	0	3401	3081	1595	105	114	65	89	89	0	0	0	0	0	0	0	0	0	0	0	0	0	0	0	0	0	0	0	1.692	1.678	1.654	1.618	1.600	1.725	0.845	0.000	0.000	0.000	0.000	0.000	0.000	0.000	0.000	0.000	0.000	0.000	0.000	0.000	0.000	120	545	8872	7971	0.759	Error	Error	5576	3296	0	0	4995	2976	0	0	0	0
1	6	1	""	"YBR032W"	3590	13330	150	85	104	88	72	96	148	3	0	0	119	141	78	108	144	238	3	0	0	0	0	0	0	0	0	0	0	0	0	0	0	0	0	0	0	0	0	1.182	0.970	0.769	0.757	3.654	1.005	0.166	0.000	0.000	0.000	0.000	0.000	0.000	0.000	0.000	0.000	0.000	0.000	0.000	0.000	0.000	156	858	24	65	0.241	Error	Error	13	11	0	0	32	33	0	0	-50	0
1	7	1	"tel1"	"YBL088C"	3780	13310	120	173	176	64	69	75	57	77	47	0	212	221	88	112	122	118	44	6	0	0	0	0	0	0	0	0	0	0	0	0	0	0	0	0	0	0	0	1.040	0.982	0.915	0.913	2.635	1.313	0.324	0.000	0.000	0.000	0.000	0.000	0.000	0.000	0.000	0.000	0.000	0.000	0.000	0.000	0.000	120	571	204	216	0.057	Error	Error	104	100	0	0	107	109	0	0	0	0
1	8	1	""	"YBR004C"	3960	13310	120	6257	5390	2662	71	75	52	97	97	0	2122	1833	999	110	121	115	85	85	0	0	0	0	0	0	0	0	0	0	0	0	0	0	0	0	0	0	0	3.075	3.087	2.940	3.145	2.008	3.155	0.844	0.000	0.000	0.000	0.000	0.000	0.000	0.000	0.000	0.000	0.000	0.000	0.000	0.000	0.000	120	572	8198	7042	1.620	Error	Error	6186	2012	0	0	5319	1723	0	0	0	0
1	9	1	"HMT1"	"YBR034C"	4150	13310	120	3311	3087	1417	73	77	28	97	95	0	4873	4491	2216	109	112	30	95	94	0	0	0	0	0	0	0	0	0	0	0	0	0	0	0	0	0	0	0	0.680	0.688	0.692	0.781	2.436	0.647	0.832	0.000	0.000	0.000	0.000	0.000	0.000	0.000	0.000	0.000	0.000	0.000	0.000	0.000	0.000	120	551	8002	7396	-0.557	Error	Error	3238	4764	0	0	3014	4382	0	0	0	0
1	10	1	"MRP21"	"YBL090W"	4320	13320	120	7235	5838	3598	80	88	55	98	95	0	5351	3972	2989	115	118	34	91	85	0	0	0	0	0	0	0	0	0	0	0	0	0	0	0	0	0	0	0	1.367	1.493	1.448	2.175	3.670	1.379	0.819	0.000	0.000	0.000	0.000	0.000	0.000	0.000	0.000	0.000	0.000	0.000	0.000	0.000	0.000	120	581	12391	9615	0.450	Error	Error	7155	5236	0	0	5758	3857	0	0	0	0
1	11	1	""	"YBR006W"	4520	13320	120	13083	11631	6745	80	87	53	98	95	0	3283	2893	1870	108	111	30	88	88	0	0	0	0	0	0	0	0	0	0	0	0	0	0	0	0	0	0	0	4.095	4.148	3.872	4.263	2.017	4.223	0.871	0.000	0.000	0.000	0.000	0.000	0.000	0.000	0.000	0.000	0.000	0.000	0.000	0.000	0.000	120	631	16178	14336	2.034	Error	Error	13003	3175	0	0	11551	2785	0	0	0	0
1	12	1	"CSG2"	"YBR036C"	4730	13340	120	5153	4654	2284	78	82	32	99	98	0	6054	5423	2764	109	114	41	97	95	0	0	0	0	0	0	0	0	0	0	0	0	0	0	0	0	0	0	0	0.854	0.861	0.898	0.881	1.935	0.828	0.808	0.000	0.000	0.000	0.000	0.000	0.000	0.000	0.000	0.000	0.000	0.000	0.000	0.000	0.000	120	593	11020	9890	-0.228	Error	Error	5075	5945	0	0	4576	5314	0	0	0	0
1	13	1	""	"YCL048W"	4920	13330	120	10327	9495	4806	79	86	67	100	100	0	6148	5214	2814	110	126	238	89	87	0	0	0	0	0	0	0	0	0	0	0	0	0	0	0	0	0	0	0	1.697	1.845	1.821	1.972	1.962	1.908	0.864	0.000	0.000	0.000	0.000	0.000	0.000	0.000	0.000	0.000	0.000	0.000	0.000	0.000	0.000	120	565	16286	14520	0.763	Error	Error	10248	6038	0	0	9416	5104	0	0	0	0
1	14	1	""	"YCR010C"	5100	13340	120	15530	13244	6476	86	97	76	100	100	0	4941	3940	2418	111	127	141	85	80	0	0	0	0	0	0	0	0	0	0	0	0	0	0	0	0	0	0	0	3.198	3.436	3.161	4.162	2.344	3.283	0.865	0.000	0.000	0.000	0.000	0.000	0.000	0.000	0.000	0.000	0.000	0.000	0.000	0.000	0.000	120	548	20274	16987	1.677	Error	Error	15444	4830	0	0	13158	3829	0	0	0	0
1	15	1	"bud5"	"YCR038C"	5280	13340	120	5603	5191	2584	87	94	66	99	98	0	6321	5842	3285	112	121	108	92	91	0	0	0	0	0	0	0	0	0	0	0	0	0	0	0	0	0	0	0	0.888	0.891	0.847	1.028	2.369	0.849	0.827	0.000	0.000	0.000	0.000	0.000	0.000	0.000	0.000	0.000	0.000	0.000	0.000	0.000	0.000	120	570	11725	10834	-0.171	Error	Error	5516	6209	0	0	5104	5730	0	0	0	0
1	16	1	"apa1"	"YCL050C"	5490	13340	120	14158	12230	5336	84	89	35	100	100	0	4160	3608	1771	114	119	45	95	95	0	0	0	0	0	0	0	0	0	0	0	0	0	0	0	0	0	0	0	3.478	3.476	3.469	3.656	1.871	3.545	0.868	0.000	0.000	0.000	0.000	0.000	0.000	0.000	0.000	0.000	0.000	0.000	0.000	0.000	0.000	120	533	18120	15640	1.798	Error	Error	14074	4046	0	0	12146	3494	0	0	0	0
1	17	1	"PGK1"	"YCR012W"	5650	13340	120	6045	5169	2483	91	100	44	100	97	0	3195	2757	1420	116	126	49	91	88	0	0	0	0	0	0	0	0	0	0	0	0	0	0	0	0	0	0	0	1.934	1.923	1.929	2.087	2.220	1.978	0.818	0.000	0.000	0.000	0.000	0.000	0.000	0.000	0.000	0.000	0.000	0.000	0.000	0.000	0.000	120	517	9033	7719	0.951	Error	Error	5954	3079	0	0	5078	2641	0	0	0	0
1	18	1	"MATalpha1"	"YCR040W"	5830	13340	120	10077	8489	3541	95	105	55	100	99	0	5480	4596	2194	113	144	447	88	85	0	0	0	0	0	0	0	0	0	0	0	0	0	0	0	0	0	0	0	1.860	1.872	1.828	2.106	1.980	1.793	0.883	0.000	0.000	0.000	0.000	0.000	0.000	0.000	0.000	0.000	0.000	0.000	0.000	0.000	0.000	120	561	15349	12877	0.895	Error	Error	9982	5367	0	0	8394	4483	0	0	0	0
1	19	1	"PBN1"	"YCL052C"	6020	13340	120	7080	6706	3703	95	106	56	97	96	0	2306	2159	1269	117	152	461	81	80	0	0	0	0	0	0	0	0	0	0	0	0	0	0	0	0	0	0	0	3.191	3.238	3.256	3.331	1.683	3.362	0.847	0.000	0.000	0.000	0.000	0.000	0.000	0.000	0.000	0.000	0.000	0.000	0.000	0.000	0.000	120	581	9174	8653	1.674	Error	Error	6985	2189	0	0	6611	2042	0	0	0	0
1	20	1	"POL4"	"YCR014C"	6210	13340	130	8711	8383	3873	86	97	51	100	98	0	3095	2954	1476	117	127	63	94	94	0	0	0	0	0	0	0	0	0	0	0	0	0	0	0	0	0	0	0	2.896	2.925	3.026	3.123	1.995	3.136	0.785	0.000	0.000	0.000	0.000	0.000	0.000	0.000	0.000	0.000	0.000	0.000	0.000	0.000	0.000	120	657	11603	11134	1.534	Error	Error	8625	2978	0	0	8297	2837	0	0	0	0
1	21	1	"TSM1"	"YCR042C"	6410	13340	120	1004	1086	593	84	117	348	86	70	0	1407	1561	1153	116	203	847	70	33	0	0	0	0	0	0	0	0	0	0	0	0	0	0	0	0	0	0	0	0.713	0.693	0.686	0.724	1.893	0.557	0.694	0.000	0.000	0.000	0.000	0.000	0.000	0.000	0.000	0.000	0.000	0.000	0.000	0.000	0.000	120	557	2211	2447	-0.489	Error	Error	920	1291	0	0	1002	1445	0	0	0	0
1	22	1	"KAR4"	"YCL055W"	6570	13350	120	2947	2784	1469	87	94	60	95	93	0	3547	3157	1844	116	132	215	89	85	0	0	0	0	0	0	0	0	0	0	0	0	0	0	0	0	0	0	0	0.834	0.887	0.861	0.951	1.996	0.828	0.877	0.000	0.000	0.000	0.000	0.000	0.000	0.000	0.000	0.000	0.000	0.000	0.000	0.000	0.000	120	598	6291	5738	-0.263	Error	Error	2860	3431	0	0	2697	3041	0	0	0	0
1	1	2	""	"YCR016W"	2630	13540	120	7290	6514	2985	100	104	37	99	99	0	3233	2996	1471	148	154	45	95	92	0	0	0	0	0	0	0	0	0	0	0	0	0	0	0	0	0	0	0	2.331	2.252	2.176	2.345	1.873	2.315	0.827	0.000	0.000	0.000	0.000	0.000	0.000	0.000	0.000	0.000	0.000	0.000	0.000	0.000	0.000	120	565	10275	9262	1.221	Error	Error	7190	3085	0	0	6414	2848	0	0	0	0
1	2	2	""	"YCR044C"	2810	13540	120	2514	2276	1030	96	101	42	94	92	0	7313	6688	3571	130	142	77	90	89	0	0	0	0	0	0	0	0	0	0	0	0	0	0	0	0	0	0	0	0.337	0.332	0.349	0.399	2.532	0.292	0.800	0.000	0.000	0.000	0.000	0.000	0.000	0.000	0.000	0.000	0.000	0.000	0.000	0.000	0.000	120	490	9601	8738	-1.571	Error	Error	2418	7183	0	0	2180	6558	0	0	0	0
1	3	2	"rad57"	"YDR004W"	2990	13540	120	14102	12608	5012	98	106	42	100	100	0	3422	2946	1386	123	135	76	92	90	0	0	0	0	0	0	0	0	0	0	0	0	0	0	0	0	0	0	0	4.245	4.431	4.333	4.545	1.525	4.420	0.888	0.000	0.000	0.000	0.000	0.000	0.000	0.000	0.000	0.000	0.000	0.000	0.000	0.000	0.000	120	475	17303	15333	2.086	Error	Error	14004	3299	0	0	12510	2823	0	0	0	0
1	4	2	""	"YDR034C-C"	3160	13530	150	40708	31564	19213	91	111	120	96	95	0	39438	31734	21505	120	160	308	91	87	0	0	0	0	0	0	0	0	0	0	0	0	0	0	0	0	0	0	0	1.033	0.996	0.960	1.217	3.066	0.952	0.853	0.000	0.000	0.000	0.000	0.000	0.000	0.000	0.000	0.000	0.000	0.000	0.000	0.000	0.000	156	577	79935	63087	0.047	Error	Error	40617	39318	0	0	31473	31614	0	0	0	0
1	5	2	"RPS13"	"YDR064W"	3340	13530	150	2637	2216	1436	81	90	43	92	89	0	4021	3322	2374	117	133	69	89	82	0	0	0	0	0	0	0	0	0	0	0	0	0	0	0	0	0	0	0	0.655	0.666	0.644	0.772	2.950	0.611	0.869	0.000	0.000	0.000	0.000	0.000	0.000	0.000	0.000	0.000	0.000	0.000	0.000	0.000	0.000	156	653	6460	5340	-0.611	Error	Error	2556	3904	0	0	2135	3205	0	0	0	0
1	6	2	"SOK1"	"YDR006C"	3550	13540	130	3211	3283	1717	81	137	230	95	91	0	2531	2421	1418	123	221	428	85	81	0	0	0	0	0	0	0	0	0	0	0	0	0	0	0	0	0	0	0	1.300	1.393	1.292	1.442	2.062	1.344	0.731	0.000	0.000	0.000	0.000	0.000	0.000	0.000	0.000	0.000	0.000	0.000	0.000	0.000	0.000	120	516	5538	5500	0.378	Error	Error	3130	2408	0	0	3202	2298	0	0	0	0
1	7	2	""	"YDR034W-B"	3750	13540	110	1045	854	447	77	144	254	77	71	0	2027	1596	949	122	229	441	73	70	0	0	0	0	0	0	0	0	0	0	0	0	0	0	0	0	0	0	0	0.508	0.527	0.506	0.602	2.402	0.479	0.832	0.000	0.000	0.000	0.000	0.000	0.000	0.000	0.000	0.000	0.000	0.000	0.000	0.000	0.000	80	416	2873	2251	-0.977	Error	Error	968	1905	0	0	777	1474	0	0	0	0
1	8	2	""	"YDR066C"	3910	13530	130	10798	8589	5209	74	82	59	100	95	0	5520	4597	2927	120	134	117	87	82	0	0	0	0	0	0	0	0	0	0	0	0	0	0	0	0	0	0	0	1.986	1.902	1.864	1.993	2.148	2.001	0.820	0.000	0.000	0.000	0.000	0.000	0.000	0.000	0.000	0.000	0.000	0.000	0.000	0.000	0.000	120	565	16124	12992	0.990	Error	Error	10724	5400	0	0	8515	4477	0	0	0	0
1	9	2	""	"YDR008C"	4120	13530	120	3429	2911	1186	77	85	42	99	99	0	5141	4438	1719	118	126	43	100	98	0	0	0	0	0	0	0	0	0	0	0	0	0	0	0	0	0	0	0	0.667	0.656	0.648	0.647	1.722	0.636	0.900	0.000	0.000	0.000	0.000	0.000	0.000	0.000	0.000	0.000	0.000	0.000	0.000	0.000	0.000	120	544	8375	7154	-0.584	Error	Error	3352	5023	0	0	2834	4320	0	0	0	0
1	10	2	""	"YDR036C"	4300	13540	120	11624	10048	5651	83	131	487	90	85	0	8985	7283	4608	119	162	330	81	79	0	0	0	0	0	0	0	0	0	0	0	0	0	0	0	0	0	0	0	1.302	1.391	1.397	1.672	2.472	1.332	0.843	0.000	0.000	0.000	0.000	0.000	0.000	0.000	0.000	0.000	0.000	0.000	0.000	0.000	0.000	120	489	20407	17129	0.380	Error	Error	11541	8866	0	0	9965	7164	0	0	0	0
1	11	2	"DOS2"	"YDR068W"	4490	13530	120	17822	14886	8440	82	91	57	100	100	0	4648	3974	2347	111	116	34	95	93	0	0	0	0	0	0	0	0	0	0	0	0	0	0	0	0	0	0	0	3.910	3.832	3.669	4.215	2.439	3.961	0.823	0.000	0.000	0.000	0.000	0.000	0.000	0.000	0.000	0.000	0.000	0.000	0.000	0.000	0.000	120	490	22277	18667	1.967	Error	Error	17740	4537	0	0	14804	3863	0	0	0	0
1	12	2	""	"YDR010C"	4670	13530	130	2869	2262	1297	79	87	49	91	90	0	5097	4037	2356	111	114	33	88	87	0	0	0	0	0	0	0	0	0	0	0	0	0	0	0	0	0	0	0	0.560	0.556	0.566	0.593	2.248	0.531	0.858	0.000	0.000	0.000	0.000	0.000	0.000	0.000	0.000	0.000	0.000	0.000	0.000	0.000	0.000	120	493	7776	6109	-0.838	Error	Error	2790	4986	0	0	2183	3926	0	0	0	0
1	13	2	"ENA5"	"YDR038C"	4850	13530	130	4181	4025	2366	81	102	182	92	89	0	2802	2739	1910	112	157	394	78	76	0	0	0	0	0	0	0	0	0	0	0	0	0	0	0	0	0	0	0	1.524	1.501	1.458	1.963	2.884	1.448	0.764	0.000	0.000	0.000	0.000	0.000	0.000	0.000	0.000	0.000	0.000	0.000	0.000	0.000	0.000	120	496	6790	6571	0.608	Error	Error	4100	2690	0	0	3944	2627	0	0	0	0
1	14	2	""	"YDR070C"	5040	13530	130	1988	1739	828	82	108	180	89	85	0	1596	1369	734	114	168	395	77	75	0	0	0	0	0	0	0	0	0	0	0	0	0	0	0	0	0	0	0	1.286	1.320	1.286	1.325	2.081	1.128	0.750	0.000	0.000	0.000	0.000	0.000	0.000	0.000	0.000	0.000	0.000	0.000	0.000	0.000	0.000	120	544	3388	2912	0.363	Error	Error	1906	1482	0	0	1657	1255	0	0	0	0
1	15	2	""	"YDR366C"	5260	13520	120	11600	9329	5518	96	109	76	95	91	0	5935	4831	3128	119	138	133	85	80	0	0	0	0	0	0	0	0	0	0	0	0	0	0	0	0	0	0	0	1.978	1.959	1.985	2.097	2.235	1.917	0.883	0.000	0.000	0.000	0.000	0.000	0.000	0.000	0.000	0.000	0.000	0.000	0.000	0.000	0.000	120	516	17320	13945	0.984	Error	Error	11504	5816	0	0	9233	4712	0	0	0	0
1	16	2	""	"YDR398W"	5450	13520	120	2290	2405	1534	102	117	80	90	88	0	4469	4751	3190	121	131	59	93	92	0	0	0	0	0	0	0	0	0	0	0	0	0	0	0	0	0	0	0	0.503	0.497	0.511	0.520	2.205	0.454	0.812	0.000	0.000	0.000	0.000	0.000	0.000	0.000	0.000	0.000	0.000	0.000	0.000	0.000	0.000	120	494	6536	6933	-0.991	Error	Error	2188	4348	0	0	2303	4630	0	0	0	0
1	17	2	""	"YDR430C"	5630	13530	120	1656	1923	1335	100	108	45	95	91	0	3343	3945	3219	122	131	54	90	88	0	0	0	0	0	0	0	0	0	0	0	0	0	0	0	0	0	0	0	0.483	0.477	0.475	0.584	2.925	0.396	0.740	0.000	0.000	0.000	0.000	0.000	0.000	0.000	0.000	0.000	0.000	0.000	0.000	0.000	0.000	120	471	4777	5646	-1.050	Error	Error	1556	3221	0	0	1823	3823	0	0	0	0
1	18	2	"YPR1"	"YDR368W"	5830	13530	120	4804	4459	2308	99	106	39	95	94	0	2530	2251	1277	117	127	46	86	85	0	0	0	0	0	0	0	0	0	0	0	0	0	0	0	0	0	0	0	1.950	2.043	1.999	2.194	2.306	2.117	0.787	0.000	0.000	0.000	0.000	0.000	0.000	0.000	0.000	0.000	0.000	0.000	0.000	0.000	0.000	120	443	7118	6494	0.963	Error	Error	4705	2413	0	0	4360	2134	0	0	0	0
1	19	2	""	"YDR400W"	6000	13530	120	9322	8642	5579	98	118	130	94	92	0	5309	4972	3747	121	163	358	75	74	0	0	0	0	0	0	0	0	0	0	0	0	0	0	0	0	0	0	0	1.778	1.761	1.713	2.232	2.806	1.700	0.808	0.000	0.000	0.000	0.000	0.000	0.000	0.000	0.000	0.000	0.000	0.000	0.000	0.000	0.000	120	456	14412	13395	0.830	Error	Error	9224	5188	0	0	8544	4851	0	0	0	0
1	20	2	"NPL3"	"YDR432W"	6210	13530	120	3989	3526	1606	97	118	134	95	92	0	7744	6779	3436	126	170	351	87	86	0	0	0	0	0	0	0	0	0	0	0	0	0	0	0	0	0	0	0	0.511	0.515	0.512	0.605	2.706	0.467	0.835	0.000	0.000	0.000	0.000	0.000	0.000	0.000	0.000	0.000	0.000	0.000	0.000	0.000	0.000	120	482	11510	10082	-0.969	Error	Error	3892	7618	0	0	3429	6653	0	0	0	0
1	21	2	""	"YDR370C"	6380	13520	110	5982	4726	2689	94	250	840	81	73	0	11707	9738	5601	122	484	1855	81	76	0	0	0	0	0	0	0	0	0	0	0	0	0	0	0	0	0	0	0	0.508	0.482	0.482	0.562	2.405	0.468	0.873	0.000	0.000	0.000	0.000	0.000	0.000	0.000	0.000	0.000	0.000	0.000	0.000	0.000	0.000	80	451	17473	14248	-0.976	Error	Error	5888	11585	0	0	4632	9616	0	0	0	0
1	22	2	"DIT2"	"YDR402C"	6590	13530	120	11235	11053	6445	94	211	739	88	87	0	5071	4732	2901	117	392	1635	79	67	0	0	0	0	0	0	0	0	0	0	0	0	0	0	0	0	0	0	0	2.249	2.375	2.422	2.725	2.359	2.477	0.852	0.000	0.000	0.000	0.000	0.000	0.000	0.000	0.000	0.000	0.000	0.000	0.000	0.000	0.000	120	586	16095	15574	1.169	Error	Error	11141	4954	0	0	10959	4615	0	0	0	0
1	1	3	""	"YDR434W"	2650	13700	110	5016	4814	3044	83	109	202	97	93	0	3413	3342	2022	129	136	57	96	93	0	0	0	0	0	0	0	0	0	0	0	0	0	0	0	0	0	0	0	1.502	1.472	1.474	1.524	1.969	1.483	0.853	0.000	0.000	0.000	0.000	0.000	0.000	0.000	0.000	0.000	0.000	0.000	0.000	0.000	0.000	80	483	8217	7944	0.587	Error	Error	4933	3284	0	0	4731	3213	0	0	0	0
1	2	3	""	"YDR372C"	2840	13720	120	6007	5521	2641	93	171	567	95	89	0	4010	3595	1902	126	202	670	87	81	0	0	0	0	0	0	0	0	0	0	0	0	0	0	0	0	0	0	0	1.523	1.565	1.577	1.641	2.094	1.564	0.807	0.000	0.000	0.000	0.000	0.000	0.000	0.000	0.000	0.000	0.000	0.000	0.000	0.000	0.000	120	497	9798	8897	0.607	Error	Error	5914	3884	0	0	5428	3469	0	0	0	0
1	3	3	"rpb7"	"YDR404C"	3020	13710	110	4396	4487	2860	95	146	421	91	85	0	3770	3563	2360	124	145	182	88	87	0	0	0	0	0	0	0	0	0	0	0	0	0	0	0	0	0	0	0	1.180	1.277	1.251	1.583	2.784	1.268	0.855	0.000	0.000	0.000	0.000	0.000	0.000	0.000	0.000	0.000	0.000	0.000	0.000	0.000	0.000	80	411	7947	7831	0.238	Error	Error	4301	3646	0	0	4392	3439	0	0	0	0
1	4	3	"PPZ2"	"YDR436W"	3200	13710	130	4305	4169	2412	83	92	44	100	99	0	7682	7130	3860	120	132	55	100	100	0	0	0	0	0	0	0	0	0	0	0	0	0	0	0	0	0	0	0	0.558	0.583	0.588	0.619	2.040	0.584	0.823	0.000	0.000	0.000	0.000	0.000	0.000	0.000	0.000	0.000	0.000	0.000	0.000	0.000	0.000	120	576	11784	11096	-0.841	Error	Error	4222	7562	0	0	4086	7010	0	0	0	0
1	5	3	"LSM4"	"YER112W"	3450	13700	110	4952	4110	1862	78	103	194	98	92	0	4865	4318	2041	124	160	276	91	90	0	0	0	0	0	0	0	0	0	0	0	0	0	0	0	0	0	0	0	1.028	0.961	0.998	1.014	1.788	0.951	0.894	0.000	0.000	0.000	0.000	0.000	0.000	0.000	0.000	0.000	0.000	0.000	0.000	0.000	0.000	80	480	9615	8226	0.040	Error	Error	4874	4741	0	0	4032	4194	0	0	0	0
1	6	3	"COX15"	"YER141W"	3640	13700	150	9419	9206	8027	80	135	252	82	77	0	4578	4323	3764	126	206	399	66	65	0	0	0	0	0	0	0	0	0	0	0	0	0	0	0	0	0	0	0	2.098	2.174	2.119	2.255	2.576	2.271	0.834	0.000	0.000	0.000	0.000	0.000	0.000	0.000	0.000	0.000	0.000	0.000	0.000	0.000	0.000	156	628	13791	13323	1.069	Error	Error	9339	4452	0	0	9126	4197	0	0	0	0
1	7	3	"BRR2"	"YER172C"	3830	13700	110	254	254	98	77	97	161	56	7	0	388	392	170	120	145	304	36	3	0	0	0	0	0	0	0	0	0	0	0	0	0	0	0	0	0	0	0	0.660	0.651	0.660	0.670	2.205	0.589	0.584	0.000	0.000	0.000	0.000	0.000	0.000	0.000	0.000	0.000	0.000	0.000	0.000	0.000	0.000	80	401	445	449	-0.598	Error	Error	177	268	0	0	177	272	0	0	0	0
1	8	3	"BOI2"	"YER114C"	4010	13700	110	1575	1462	718	74	94	151	91	86	0	3572	3458	1927	116	141	286	93	88	0	0	0	0	0	0	0	0	0	0	0	0	0	0	0	0	0	0	0	0.434	0.415	0.418	0.437	2.077	0.383	0.819	0.000	0.000	0.000	0.000	0.000	0.000	0.000	0.000	0.000	0.000	0.000	0.000	0.000	0.000	80	460	4957	4730	-1.203	Error	Error	1501	3456	0	0	1388	3342	0	0	0	0
1	9	3	"DDI1"	"YER143W"	4200	13710	110	16004	14623	7094	80	164	630	97	92	0	5602	4831	2528	115	171	384	90	88	0	0	0	0	0	0	0	0	0	0	0	0	0	0	0	0	0	0	0	2.902	3.084	3.060	3.271	1.659	3.158	0.881	0.000	0.000	0.000	0.000	0.000	0.000	0.000	0.000	0.000	0.000	0.000	0.000	0.000	0.000	80	480	21411	19259	1.537	Error	Error	15924	5487	0	0	14543	4716	0	0	0	0
1	10	3	"GRX4"	"YER174C"	4390	13700	110	2512	2166	1154	83	168	638	77	75	0	2040	1783	941	111	170	389	81	78	0	0	0	0	0	0	0	0	0	0	0	0	0	0	0	0	0	0	0	1.259	1.246	1.273	1.267	2.191	1.256	0.883	0.000	0.000	0.000	0.000	0.000	0.000	0.000	0.000	0.000	0.000	0.000	0.000	0.000	0.000	80	468	4358	3755	0.333	Error	Error	2429	1929	0	0	2083	1672	0	0	0	0
1	11	3	""	"YER116C"	4590	13710	120	3394	2814	1366	80	89	58	100	99	0	9883	8307	4741	111	116	41	97	95	0	0	0	0	0	0	0	0	0	0	0	0	0	0	0	0	0	0	0	0.339	0.334	0.347	0.442	2.942	0.301	0.870	0.000	0.000	0.000	0.000	0.000	0.000	0.000	0.000	0.000	0.000	0.000	0.000	0.000	0.000	120	523	13086	10930	-1.560	Error	Error	3314	9772	0	0	2734	8196	0	0	0	0
1	12	3	"FTR1"	"YER145C"	4780	13710	110	4117	3505	1923	85	93	81	100	96	0	8386	7158	4360	114	118	35	95	93	0	0	0	0	0	0	0	0	0	0	0	0	0	0	0	0	0	0	0	0.487	0.486	0.495	0.630	2.905	0.447	0.862	0.000	0.000	0.000	0.000	0.000	0.000	0.000	0.000	0.000	0.000	0.000	0.000	0.000	0.000	80	458	12304	10464	-1.037	Error	Error	4032	8272	0	0	3420	7044	0	0	0	0
1	13	3	"ECM32"	"YER176W"	4960	13700	110	1205	1514	1493	83	97	134	96	87	0	2837	3223	2821	113	124	81	95	95	0	0	0	0	0	0	0	0	0	0	0	0	0	0	0	0	0	0	0	0.412	0.460	0.424	0.468	2.060	0.466	0.812	0.000	0.000	0.000	0.000	0.000	0.000	0.000	0.000	0.000	0.000	0.000	0.000	0.000	0.000	80	455	3846	4541	-1.280	Error	Error	1122	2724	0	0	1431	3110	0	0	0	0
1	14	3	"SSU81"	"YER118C"	5160	13710	120	17539	15806	6658	91	111	141	99	99	0	8557	7514	3467	117	127	78	99	99	0	0	0	0	0	0	0	0	0	0	0	0	0	0	0	0	0	0	0	2.067	2.125	2.160	2.328	1.898	2.141	0.897	0.000	0.000	0.000	0.000	0.000	0.000	0.000	0.000	0.000	0.000	0.000	0.000	0.000	0.000	120	562	25888	23112	1.048	Error	Error	17448	8440	0	0	15715	7397	0	0	0	0
1	15	3	""	"YER147C"	5350	13710	110	6282	5531	2391	118	161	192	98	97	0	10280	8652	4204	128	157	161	97	97	0	0	0	0	0	0	0	0	0	0	0	0	0	0	0	0	0	0	0	0.607	0.635	0.629	0.710	1.929	0.601	0.883	0.000	0.000	0.000	0.000	0.000	0.000	0.000	0.000	0.000	0.000	0.000	0.000	0.000	0.000	80	499	16316	13937	-0.720	Error	Error	6164	10152	0	0	5413	8524	0	0	0	0
1	16	3	"pda1"	"YER178W"	5540	13720	110	8268	7815	4384	111	138	124	100	100	0	5209	4847	2621	128	147	97	96	92	0	0	0	0	0	0	0	0	0	0	0	0	0	0	0	0	0	0	0	1.605	1.633	1.624	1.877	2.117	1.667	0.895	0.000	0.000	0.000	0.000	0.000	0.000	0.000	0.000	0.000	0.000	0.000	0.000	0.000	0.000	80	492	13238	12423	0.683	Error	Error	8157	5081	0	0	7704	4719	0	0	0	0
1	17	3	"pmr1"	"YGL167C"	5730	13710	130	210	219	104	102	109	46	77	58	0	234	240	93	123	135	79	66	28	0	0	0	0	0	0	0	0	0	0	0	0	0	0	0	0	0	0	0	0.973	1.000	1.006	0.946	2.314	0.851	0.362	0.000	0.000	0.000	0.000	0.000	0.000	0.000	0.000	0.000	0.000	0.000	0.000	0.000	0.000	120	544	219	234	-0.040	Error	Error	108	111	0	0	117	117	0	0	0	0
1	18	3	""	"YGL199C"	5920	13710	130	2187	1888	904	95	108	86	94	91	0	7671	6116	3479	118	133	108	91	90	0	0	0	0	0	0	0	0	0	0	0	0	0	0	0	0	0	0	0	0.277	0.299	0.286	0.359	2.308	0.269	0.880	0.000	0.000	0.000	0.000	0.000	0.000	0.000	0.000	0.000	0.000	0.000	0.000	0.000	0.000	120	521	9645	7791	-1.852	Error	Error	2092	7553	0	0	1793	5998	0	0	0	0
1	19	3	""	"YGL230C"	6110	13710	130	6131	5258	2537	95	115	139	94	93	0	3390	2905	1513	118	151	273	85	81	0	0	0	0	0	0	0	0	0	0	0	0	0	0	0	0	0	0	0	1.845	1.853	1.820	1.977	1.978	1.864	0.893	0.000	0.000	0.000	0.000	0.000	0.000	0.000	0.000	0.000	0.000	0.000	0.000	0.000	0.000	120	528	9308	7950	0.883	Error	Error	6036	3272	0	0	5163	2787	0	0	0	0
1	20	3	"SUA5"	"YGL169W"	6300	13710	130	8406	7273	3470	101	136	278	95	92	0	4289	3563	1894	123	174	567	86	80	0	0	0	0	0	0	0	0	0	0	0	0	0	0	0	0	0	0	0	1.994	2.085	2.047	2.277	2.120	2.063	0.887	0.000	0.000	0.000	0.000	0.000	0.000	0.000	0.000	0.000	0.000	0.000	0.000	0.000	0.000	120	554	12471	10612	0.995	Error	Error	8305	4166	0	0	7172	3440	0	0	0	0
1	21	3	"MCM6"	"YGL201C"	6490	13710	130	1128	1235	959	98	202	673	69	28	0	997	1101	916	119	331	1426	15	3	0	0	0	0	0	0	0	0	0	0	0	0	0	0	0	0	0	0	0	1.173	1.158	1.105	1.203	2.127	1.120	0.763	0.000	0.000	0.000	0.000	0.000	0.000	0.000	0.000	0.000	0.000	0.000	0.000	0.000	0.000	120	566	1908	2119	0.230	Error	Error	1030	878	0	0	1137	982	0	0	0	0
1	22	3	""	"YGL232W"	6670	13710	110	12152	10215	5595	97	201	751	90	88	0	5106	4489	2754	117	193	501	82	80	0	0	0	0	0	0	0	0	0	0	0	0	0	0	0	0	0	0	0	2.416	2.314	2.173	2.519	2.016	2.303	0.849	0.000	0.000	0.000	0.000	0.000	0.000	0.000	0.000	0.000	0.000	0.000	0.000	0.000	0.000	80	476	17044	14490	1.273	Error	Error	12055	4989	0	0	10118	4372	0	0	0	0
1	1	4	"ROK1"	"YGL171W"	2700	13900	110	8511	7465	3008	74	311	1301	90	87	0	6946	6242	2509	118	312	1142	90	86	0	0	0	0	0	0	0	0	0	0	0	0	0	0	0	0	0	0	0	1.236	1.207	1.200	1.240	1.689	1.187	0.909	0.000	0.000	0.000	0.000	0.000	0.000	0.000	0.000	0.000	0.000	0.000	0.000	0.000	0.000	80	553	15265	13515	0.305	Error	Error	8437	6828	0	0	7391	6124	0	0	0	0
1	2	4	"kex1"	"YGL203C"	2880	13900	110	4917	4660	2474	92	297	1182	85	80	0	9810	9184	5341	126	330	1163	86	85	0	0	0	0	0	0	0	0	0	0	0	0	0	0	0	0	0	0	0	0.498	0.504	0.509	0.617	2.269	0.482	0.788	0.000	0.000	0.000	0.000	0.000	0.000	0.000	0.000	0.000	0.000	0.000	0.000	0.000	0.000	80	474	14509	13626	-1.005	Error	Error	4825	9684	0	0	4568	9058	0	0	0	0
1	3	4	"ade5,7"	"YGL234W"	3060	13900	110	5053	4735	2554	84	133	345	96	88	0	12320	10558	6369	123	223	801	86	82	0	0	0	0	0	0	0	0	0	0	0	0	0	0	0	0	0	0	0	0.407	0.446	0.452	0.591	2.783	0.416	0.878	0.000	0.000	0.000	0.000	0.000	0.000	0.000	0.000	0.000	0.000	0.000	0.000	0.000	0.000	80	521	17166	15086	-1.295	Error	Error	4969	12197	0	0	4651	10435	0	0	0	0
1	4	4	"KEM1"	"YGL173C"	3250	13910	120	1056	1212	793	79	182	651	73	30	0	1522	1707	1195	121	272	1084	63	22	0	0	0	0	0	0	0	0	0	0	0	0	0	0	0	0	0	0	0	0.697	0.714	0.713	0.801	2.162	0.545	0.619	0.000	0.000	0.000	0.000	0.000	0.000	0.000	0.000	0.000	0.000	0.000	0.000	0.000	0.000	120	600	2378	2719	-0.520	Error	Error	977	1401	0	0	1133	1586	0	0	0	0
1	5	4	"POX1"	"YGL205W"	3450	13910	110	5499	5147	2324	80	173	651	96	92	0	8766	8596	4460	123	195	766	92	87	0	0	0	0	0	0	0	0	0	0	0	0	0	0	0	0	0	0	0	0.627	0.598	0.608	0.691	1.929	0.561	0.857	0.000	0.000	0.000	0.000	0.000	0.000	0.000	0.000	0.000	0.000	0.000	0.000	0.000	0.000	80	527	14062	13540	-0.674	Error	Error	5419	8643	0	0	5067	8473	0	0	0	0
1	6	4	""	"YGL236C"	3640	13900	120	8775	7766	3808	78	83	35	100	100	0	6409	5761	3198	117	126	64	95	95	0	0	0	0	0	0	0	0	0	0	0	0	0	0	0	0	0	0	0	1.382	1.362	1.416	1.500	2.064	1.351	0.885	0.000	0.000	0.000	0.000	0.000	0.000	0.000	0.000	0.000	0.000	0.000	0.000	0.000	0.000	120	568	14989	13332	0.467	Error	Error	8697	6292	0	0	7688	5644	0	0	0	0
1	7	4	"RNH70"	"YGR276C"	3850	13900	140	3678	3202	2005	79	121	377	85	79	0	7101	6179	4288	118	179	520	78	75	0	0	0	0	0	0	0	0	0	0	0	0	0	0	0	0	0	0	0	0.515	0.515	0.499	0.649	2.811	0.477	0.882	0.000	0.000	0.000	0.000	0.000	0.000	0.000	0.000	0.000	0.000	0.000	0.000	0.000	0.000	156	673	10582	9184	-0.956	Error	Error	3599	6983	0	0	3123	6061	0	0	0	0
1	8	4	""	"YHL010C"	4040	13900	140	4951	3973	2843	84	108	170	81	76	0	7551	5608	4368	120	158	361	71	69	0	0	0	0	0	0	0	0	0	0	0	0	0	0	0	0	0	0	0	0.655	0.709	0.702	0.842	2.272	0.656	0.923	0.000	0.000	0.000	0.000	0.000	0.000	0.000	0.000	0.000	0.000	0.000	0.000	0.000	0.000	156	645	12298	9377	-0.611	Error	Error	4867	7431	0	0	3889	5488	0	0	0	0
1	9	4	""	"YHL042W"	4220	13900	110	3251	2764	1560	88	119	257	86	82	0	5770	4655	2887	118	127	74	92	90	0	0	0	0	0	0	0	0	0	0	0	0	0	0	0	0	0	0	0	0.560	0.590	0.603	0.660	2.228	0.562	0.895	0.000	0.000	0.000	0.000	0.000	0.000	0.000	0.000	0.000	0.000	0.000	0.000	0.000	0.000	80	466	8815	7213	-0.837	Error	Error	3163	5652	0	0	2676	4537	0	0	0	0
1	10	4	""	"YGR278W"	4400	13900	110	7036	6304	2731	86	114	208	100	100	0	7984	7380	3414	113	142	211	97	97	0	0	0	0	0	0	0	0	0	0	0	0	0	0	0	0	0	0	0	0.883	0.856	0.865	0.909	1.633	0.837	0.911	0.000	0.000	0.000	0.000	0.000	0.000	0.000	0.000	0.000	0.000	0.000	0.000	0.000	0.000	80	528	14821	13485	-0.180	Error	Error	6950	7871	0	0	6218	7267	0	0	0	0
1	11	4	""	"YHL012W"	4590	13910	120	11976	10674	4330	84	105	175	99	98	0	7846	6680	3401	112	143	229	94	91	0	0	0	0	0	0	0	0	0	0	0	0	0	0	0	0	0	0	0	1.538	1.612	1.608	1.851	2.110	1.577	0.846	0.000	0.000	0.000	0.000	0.000	0.000	0.000	0.000	0.000	0.000	0.000	0.000	0.000	0.000	120	581	19626	17158	0.621	Error	Error	11892	7734	0	0	10590	6568	0	0	0	0
1	12	4	""	"YHL044W"	4790	13910	120	8669	7487	3445	86	89	35	100	100	0	5689	4846	2473	115	121	73	96	93	0	0	0	0	0	0	0	0	0	0	0	0	0	0	0	0	0	0	0	1.540	1.564	1.620	1.831	1.944	1.581	0.848	0.000	0.000	0.000	0.000	0.000	0.000	0.000	0.000	0.000	0.000	0.000	0.000	0.000	0.000	120	530	14157	12132	0.623	Error	Error	8583	5574	0	0	7401	4731	0	0	0	0
1	13	4	""	"YGR280C"	4970	13910	140	2383	2169	1423	87	111	187	83	76	0	3474	2962	2134	116	138	232	71	69	0	0	0	0	0	0	0	0	0	0	0	0	0	0	0	0	0	0	0	0.684	0.732	0.716	0.954	3.175	0.688	0.890	0.000	0.000	0.000	0.000	0.000	0.000	0.000	0.000	0.000	0.000	0.000	0.000	0.000	0.000	156	639	5654	4928	-0.548	Error	Error	2296	3358	0	0	2082	2846	0	0	0	0
1	14	4	"YLF2"	"YHL014C"	5160	13910	120	22521	19736	9151	89	114	173	100	100	0	5545	4702	2517	116	141	254	90	87	0	0	0	0	0	0	0	0	0	0	0	0	0	0	0	0	0	0	0	4.132	4.284	4.127	4.654	1.738	4.227	0.908	0.000	0.000	0.000	0.000	0.000	0.000	0.000	0.000	0.000	0.000	0.000	0.000	0.000	0.000	120	540	27861	24233	2.047	Error	Error	22432	5429	0	0	19647	4586	0	0	0	0
1	15	4	""	"YHL046C"	5340	13900	110	31982	25974	14239	111	238	974	98	96	0	13244	11170	6575	126	199	544	90	82	0	0	0	0	0	0	0	0	0	0	0	0	0	0	0	0	0	0	0	2.430	2.342	2.328	2.824	2.154	2.370	0.893	0.000	0.000	0.000	0.000	0.000	0.000	0.000	0.000	0.000	0.000	0.000	0.000	0.000	0.000	80	508	44989	36907	1.281	Error	Error	31871	13118	0	0	25863	11044	0	0	0	0
1	16	4	"BGL2"	"YGR282C"	5530	13900	110	10902	9176	4658	112	223	949	95	83	0	5871	4965	2661	128	194	524	87	81	0	0	0	0	0	0	0	0	0	0	0	0	0	0	0	0	0	0	0	1.879	1.874	1.803	2.110	1.868	1.889	0.891	0.000	0.000	0.000	0.000	0.000	0.000	0.000	0.000	0.000	0.000	0.000	0.000	0.000	0.000	80	526	16533	13901	0.910	Error	Error	10790	5743	0	0	9064	4837	0	0	0	0
1	17	4	"dur3"	"YHL016C"	5730	13910	120	17457	15526	7525	98	112	79	100	100	0	8377	7310	3903	122	135	93	97	96	0	0	0	0	0	0	0	0	0	0	0	0	0	0	0	0	0	0	0	2.103	2.146	2.159	2.464	2.022	2.199	0.873	0.000	0.000	0.000	0.000	0.000	0.000	0.000	0.000	0.000	0.000	0.000	0.000	0.000	0.000	120	585	25614	22616	1.072	Error	Error	17359	8255	0	0	15428	7188	0	0	0	0
1	18	4	"COS8"	"YHL048W"	5920	13910	110	12748	11679	5671	96	114	111	100	100	0	11457	10308	5423	117	140	163	97	96	0	0	0	0	0	0	0	0	0	0	0	0	0	0	0	0	0	0	0	1.116	1.137	1.109	1.364	2.116	1.125	0.906	0.000	0.000	0.000	0.000	0.000	0.000	0.000	0.000	0.000	0.000	0.000	0.000	0.000	0.000	80	494	23992	21774	0.158	Error	Error	12652	11340	0	0	11583	10191	0	0	0	0
1	19	4	"THS1"	"YIL078W"	6110	13910	120	8807	8397	4494	97	109	83	100	100	0	8464	7830	4518	120	136	98	95	95	0	0	0	0	0	0	0	0	0	0	0	0	0	0	0	0	0	0	0	1.044	1.077	1.084	1.264	2.305	1.058	0.892	0.000	0.000	0.000	0.000	0.000	0.000	0.000	0.000	0.000	0.000	0.000	0.000	0.000	0.000	120	563	17054	16010	0.062	Error	Error	8710	8344	0	0	8300	7710	0	0	0	0
1	20	4	""	"YIL110W"	6290	13910	110	22070	18531	7865	109	272	1157	98	95	0	7838	6592	3139	125	235	688	91	86	0	0	0	0	0	0	0	0	0	0	0	0	0	0	0	0	0	0	0	2.847	2.849	2.799	3.042	1.693	2.911	0.885	0.000	0.000	0.000	0.000	0.000	0.000	0.000	0.000	0.000	0.000	0.000	0.000	0.000	0.000	80	492	29674	24889	1.510	Error	Error	21961	7713	0	0	18422	6467	0	0	0	0
1	21	4	"CCT2"	"YIL142W"	6490	13910	120	5342	4646	2380	109	249	1082	86	77	0	8103	7275	4088	127	223	646	88	85	0	0	0	0	0	0	0	0	0	0	0	0	0	0	0	0	0	0	0	0.656	0.635	0.637	0.728	2.404	0.601	0.851	0.000	0.000	0.000	0.000	0.000	0.000	0.000	0.000	0.000	0.000	0.000	0.000	0.000	0.000	120	562	13209	11685	-0.608	Error	Error	5233	7976	0	0	4537	7148	0	0	0	0
1	22	4	""	"YIL080W"	6670	13910	120	21389	17991	7564	100	159	536	100	99	0	16999	14024	6993	126	188	546	94	92	0	0	0	0	0	0	0	0	0	0	0	0	0	0	0	0	0	0	0	1.262	1.287	1.250	1.532	2.257	1.236	0.907	0.000	0.000	0.000	0.000	0.000	0.000	0.000	0.000	0.000	0.000	0.000	0.000	0.000	0.000	120	569	38162	31789	0.335	Error	Error	21289	16873	0	0	17891	13898	0	0	0	0
1	1	5	""	"YIL112W"	2690	14100	120	5269	5098	2824	72	161	781	91	86	0	6516	6228	3943	109	154	506	87	87	0	0	0	0	0	0	0	0	0	0	0	0	0	0	0	0	0	0	0	0.811	0.821	0.786	0.975	2.742	0.767	0.814	0.000	0.000	0.000	0.000	0.000	0.000	0.000	0.000	0.000	0.000	0.000	0.000	0.000	0.000	120	640	11604	11145	-0.302	Error	Error	5197	6407	0	0	5026	6119	0	0	0	0
1	2	5	"TID3"	"YIL144W"	2890	14100	120	8194	7746	3457	83	110	253	99	98	0	8113	7627	3647	115	128	78	98	97	0	0	0	0	0	0	0	0	0	0	0	0	0	0	0	0	0	0	0	1.014	1.020	0.985	1.159	2.313	1.022	0.831	0.000	0.000	0.000	0.000	0.000	0.000	0.000	0.000	0.000	0.000	0.000	0.000	0.000	0.000	120	571	16109	15175	0.020	Error	Error	8111	7998	0	0	7663	7512	0	0	0	0
1	3	5	""	"YIL082W-A"	3080	14110	110	568	559	151	80	95	165	96	86	0	563	547	208	113	147	456	48	2	0	0	0	0	0	0	0	0	0	0	0	0	0	0	0	0	0	0	0	1.084	1.104	1.141	1.174	2.164	1.046	0.732	0.000	0.000	0.000	0.000	0.000	0.000	0.000	0.000	0.000	0.000	0.000	0.000	0.000	0.000	80	476	938	913	0.117	Error	Error	488	450	0	0	479	434	0	0	0	0
1	4	5	"POR2"	"YIL114C"	3260	14100	110	2065	1752	834	72	88	257	88	81	0	5731	4842	2445	109	137	424	90	85	0	0	0	0	0	0	0	0	0	0	0	0	0	0	0	0	0	0	0	0.355	0.355	0.354	0.376	1.912	0.321	0.838	0.000	0.000	0.000	0.000	0.000	0.000	0.000	0.000	0.000	0.000	0.000	0.000	0.000	0.000	80	415	7615	6413	-1.496	Error	Error	1993	5622	0	0	1680	4733	0	0	0	0
1	5	5	"ECM37"	"YIL146C"	3420	14100	100	416	400	175	73	91	251	67	12	0	703	681	323	106	116	85	93	86	0	0	0	0	0	0	0	0	0	0	0	0	0	0	0	0	0	0	0	0.575	0.569	0.563	0.568	1.956	1.195	0.283	0.000	0.000	0.000	0.000	0.000	0.000	0.000	0.000	0.000	0.000	0.000	0.000	0.000	0.000	80	455	940	902	-0.800	Error	Error	343	597	0	0	327	575	0	0	0	0
1	6	5	"SDS3"	"YIL084C"	3620	14100	110	3713	3401	1032	80	90	78	100	100	0	8414	7759	2562	108	154	443	100	97	0	0	0	0	0	0	0	0	0	0	0	0	0	0	0	0	0	0	0	0.437	0.434	0.438	0.440	1.586	0.410	0.897	0.000	0.000	0.000	0.000	0.000	0.000	0.000	0.000	0.000	0.000	0.000	0.000	0.000	0.000	80	525	11939	10972	-1.193	Error	Error	3633	8306	0	0	3321	7651	0	0	0	0
1	7	5	"his5"	"YIL116W"	3800	14100	110	8018	6791	4079	86	188	619	85	78	0	6204	5095	3232	115	261	801	76	75	0	0	0	0	0	0	0	0	0	0	0	0	0	0	0	0	0	0	0	1.303	1.346	1.318	1.405	2.120	1.302	0.832	0.000	0.000	0.000	0.000	0.000	0.000	0.000	0.000	0.000	0.000	0.000	0.000	0.000	0.000	80	506	14021	11685	0.381	Error	Error	7932	6089	0	0	6705	4980	0	0	0	0
1	8	5	"RPL40A"	"YIL148W"	3990	14100	110	4402	4052	1681	96	216	649	92	88	0	6178	5618	2359	123	287	819	90	88	0	0	0	0	0	0	0	0	0	0	0	0	0	0	0	0	0	0	0	0.711	0.720	0.747	0.786	1.709	0.690	0.892	0.000	0.000	0.000	0.000	0.000	0.000	0.000	0.000	0.000	0.000	0.000	0.000	0.000	0.000	80	512	10361	9451	-0.492	Error	Error	4306	6055	0	0	3956	5495	0	0	0	0
1	9	5	"ilv3"	"YJR016C"	4190	14100	120	8876	8807	3573	99	168	346	99	98	0	2741	2671	1086	125	200	467	93	90	0	0	0	0	0	0	0	0	0	0	0	0	0	0	0	0	0	0	0	3.355	3.420	3.375	3.661	1.949	3.719	0.834	0.000	0.000	0.000	0.000	0.000	0.000	0.000	0.000	0.000	0.000	0.000	0.000	0.000	0.000	120	636	11393	11254	1.746	Error	Error	8777	2616	0	0	8708	2546	0	0	0	0
1	10	5	"cyc1"	"YJR048W"	4410	14110	110	2669	2208	1224	95	188	425	81	78	0	2330	1891	1112	118	174	277	77	75	0	0	0	0	0	0	0	0	0	0	0	0	0	0	0	0	0	0	0	1.164	1.192	1.206	1.299	2.357	1.163	0.865	0.000	0.000	0.000	0.000	0.000	0.000	0.000	0.000	0.000	0.000	0.000	0.000	0.000	0.000	80	527	4786	3886	0.219	Error	Error	2574	2212	0	0	2113	1773	0	0	0	0
1	11	5	""	"YJR080C"	4570	14110	110	4238	3771	2164	90	177	616	82	75	0	5748	5034	3432	113	176	462	80	78	0	0	0	0	0	0	0	0	0	0	0	0	0	0	0	0	0	0	0	0.736	0.748	0.744	0.899	2.325	0.676	0.868	0.000	0.000	0.000	0.000	0.000	0.000	0.000	0.000	0.000	0.000	0.000	0.000	0.000	0.000	80	460	9783	8602	-0.442	Error	Error	4148	5635	0	0	3681	4921	0	0	0	0
1	12	5	""	"YJR018W"	4740	14100	110	3495	3038	1121	89	108	161	97	95	0	3705	3191	1364	112	140	188	92	87	0	0	0	0	0	0	0	0	0	0	0	0	0	0	0	0	0	0	0	0.948	0.958	0.932	1.067	1.839	0.932	0.893	0.000	0.000	0.000	0.000	0.000	0.000	0.000	0.000	0.000	0.000	0.000	0.000	0.000	0.000	80	490	6999	6028	-0.077	Error	Error	3406	3593	0	0	2949	3079	0	0	0	0
1	13	5	"ISY1"	"YJR050W"	4940	14100	120	2456	2281	1085	88	133	265	95	87	0	4798	4242	2044	116	173	389	89	86	0	0	0	0	0	0	0	0	0	0	0	0	0	0	0	0	0	0	0	0.506	0.532	0.549	0.597	2.324	0.519	0.848	0.000	0.000	0.000	0.000	0.000	0.000	0.000	0.000	0.000	0.000	0.000	0.000	0.000	0.000	120	552	7050	6319	-0.983	Error	Error	2368	4682	0	0	2193	4126	0	0	0	0
1	14	5	""	"YJR083C"	5130	14110	110	3471	3130	1610	89	155	391	91	86	0	8218	7527	4335	115	179	543	88	83	0	0	0	0	0	0	0	0	0	0	0	0	0	0	0	0	0	0	0	0.417	0.410	0.403	0.468	2.270	0.372	0.866	0.000	0.000	0.000	0.000	0.000	0.000	0.000	0.000	0.000	0.000	0.000	0.000	0.000	0.000	80	497	11485	10453	-1.261	Error	Error	3382	8103	0	0	3041	7412	0	0	0	0
1	15	5	""	"YJR020W"	5320	14100	110	4302	3867	1253	93	139	545	97	95	0	3747	3368	1179	111	148	347	96	93	0	0	0	0	0	0	0	0	0	0	0	0	0	0	0	0	0	0	0	1.158	1.159	1.182	1.172	1.424	1.123	0.921	0.000	0.000	0.000	0.000	0.000	0.000	0.000	0.000	0.000	0.000	0.000	0.000	0.000	0.000	80	495	7845	7031	0.211	Error	Error	4209	3636	0	0	3774	3257	0	0	0	0
1	16	5	"rad7"	"YJR052W"	5490	14100	110	6254	5698	2397	95	119	162	100	97	0	10419	9499	4309	115	148	292	98	96	0	0	0	0	0	0	0	0	0	0	0	0	0	0	0	0	0	0	0	0.598	0.597	0.605	0.633	1.505	0.573	0.888	0.000	0.000	0.000	0.000	0.000	0.000	0.000	0.000	0.000	0.000	0.000	0.000	0.000	0.000	80	544	16463	14987	-0.742	Error	Error	6159	10304	0	0	5603	9384	0	0	0	0
1	17	5	""	"YJR085C"	5700	14100	110	1994	1591	867	90	110	124	86	78	0	3248	2518	1521	118	158	291	82	78	0	0	0	0	0	0	0	0	0	0	0	0	0	0	0	0	0	0	0	0.608	0.625	0.596	0.659	2.382	0.577	0.854	0.000	0.000	0.000	0.000	0.000	0.000	0.000	0.000	0.000	0.000	0.000	0.000	0.000	0.000	80	488	5034	3901	-0.717	Error	Error	1904	3130	0	0	1501	2400	0	0	0	0
1	18	5	"LSM8"	"YJR022W"	5870	14100	110	2497	2301	721	95	170	370	97	91	0	2224	2080	714	125	219	449	91	87	0	0	0	0	0	0	0	0	0	0	0	0	0	0	0	0	0	0	0	1.144	1.128	1.110	1.155	1.399	1.112	0.843	0.000	0.000	0.000	0.000	0.000	0.000	0.000	0.000	0.000	0.000	0.000	0.000	0.000	0.000	80	489	4501	4161	0.195	Error	Error	2402	2099	0	0	2206	1955	0	0	0	0
1	19	5	""	"YJR054W"	6060	14100	110	8609	7444	3309	108	168	342	97	92	0	9184	8413	3984	130	192	345	95	92	0	0	0	0	0	0	0	0	0	0	0	0	0	0	0	0	0	0	0	0.939	0.886	0.908	0.923	1.581	0.856	0.904	0.000	0.000	0.000	0.000	0.000	0.000	0.000	0.000	0.000	0.000	0.000	0.000	0.000	0.000	80	519	17555	15619	-0.091	Error	Error	8501	9054	0	0	7336	8283	0	0	0	0
1	20	5	""	"YJR087W"	6250	14100	110	1883	1671	624	117	144	179	95	91	0	3738	3305	1345	132	169	218	91	90	0	0	0	0	0	0	0	0	0	0	0	0	0	0	0	0	0	0	0	0.490	0.490	0.488	0.510	1.678	0.471	0.872	0.000	0.000	0.000	0.000	0.000	0.000	0.000	0.000	0.000	0.000	0.000	0.000	0.000	0.000	80	513	5372	4727	-1.030	Error	Error	1766	3606	0	0	1554	3173	0	0	0	0
1	21	5	"RSC4"	"YKR008W"	6440	14100	110	18724	16007	7047	113	140	174	100	100	0	8374	7557	3255	128	175	269	97	95	0	0	0	0	0	0	0	0	0	0	0	0	0	0	0	0	0	0	0	2.257	2.139	2.187	2.256	1.568	2.239	0.883	0.000	0.000	0.000	0.000	0.000	0.000	0.000	0.000	0.000	0.000	0.000	0.000	0.000	0.000	80	520	26857	23323	1.174	Error	Error	18611	8246	0	0	15894	7429	0	0	0	0
1	22	5	"gap1"	"YKR039W"	6650	14100	110	12028	10662	3357	98	244	933	100	97	0	10499	9548	3187	125	304	1024	96	95	0	0	0	0	0	0	0	0	0	0	0	0	0	0	0	0	0	0	0	1.150	1.121	1.107	1.151	1.361	1.132	0.910	0.000	0.000	0.000	0.000	0.000	0.000	0.000	0.000	0.000	0.000	0.000	0.000	0.000	0.000	80	562	22304	19987	0.202	Error	Error	11930	10374	0	0	10564	9423	0	0	0	0
1	1	6	""	"YKR071C"	2640	14290	110	16430	14932	4961	73	96	125	100	100	0	7028	6298	2464	111	121	65	98	98	0	0	0	0	0	0	0	0	0	0	0	0	0	0	0	0	0	0	0	2.365	2.402	2.407	2.574	1.798	2.371	0.907	0.000	0.000	0.000	0.000	0.000	0.000	0.000	0.000	0.000	0.000	0.000	0.000	0.000	0.000	80	485	23274	21046	1.242	Error	Error	16357	6917	0	0	14859	6187	0	0	0	0
1	2	6	"TOF2"	"YKR010C"	2830	14290	120	16720	15171	6431	87	106	85	100	100	0	7351	6651	2928	116	133	99	99	97	0	0	0	0	0	0	0	0	0	0	0	0	0	0	0	0	0	0	0	2.299	2.308	2.257	2.422	1.848	2.384	0.896	0.000	0.000	0.000	0.000	0.000	0.000	0.000	0.000	0.000	0.000	0.000	0.000	0.000	0.000	120	538	23868	21619	1.201	Error	Error	16633	7235	0	0	15084	6535	0	0	0	0
1	3	6	""	"YKR041W"	3040	14290	120	1325	1220	440	86	95	45	98	97	0	5365	4877	1724	119	128	51	99	98	0	0	0	0	0	0	0	0	0	0	0	0	0	0	0	0	0	0	0	0.236	0.238	0.243	0.249	1.770	0.230	0.883	0.000	0.000	0.000	0.000	0.000	0.000	0.000	0.000	0.000	0.000	0.000	0.000	0.000	0.000	120	533	6485	5892	-2.082	Error	Error	1239	5246	0	0	1134	4758	0	0	0	0
1	4	6	""	"YKR073C"	3230	14280	150	108	154	133	77	93	210	12	5	0	186	269	242	117	152	337	12	6	0	0	0	0	0	0	0	0	0	0	0	0	0	0	0	0	0	0	0	0.449	0.507	0.500	0.535	2.991	0.498	0.695	0.000	0.000	0.000	0.000	0.000	0.000	0.000	0.000	0.000	0.000	0.000	0.000	0.000	0.000	156	649	100	229	-1.154	Error	Error	31	69	0	0	77	152	0	0	-50	0
1	5	6	""	"YKR012C"	3410	14300	110	4586	3871	1690	76	103	279	92	90	0	4732	3934	1963	112	121	66	91	90	0	0	0	0	0	0	0	0	0	0	0	0	0	0	0	0	0	0	0	0.976	0.993	0.961	1.123	2.449	0.942	0.907	0.000	0.000	0.000	0.000	0.000	0.000	0.000	0.000	0.000	0.000	0.000	0.000	0.000	0.000	80	468	9130	7617	-0.035	Error	Error	4510	4620	0	0	3795	3822	0	0	0	0
1	6	6	""	"YKR043C"	3590	14290	110	23436	19937	8191	86	128	258	100	100	0	7452	6120	2979	113	137	175	96	95	0	0	0	0	0	0	0	0	0	0	0	0	0	0	0	0	0	0	0	3.182	3.305	3.118	3.400	1.673	3.300	0.859	0.000	0.000	0.000	0.000	0.000	0.000	0.000	0.000	0.000	0.000	0.000	0.000	0.000	0.000	80	482	30689	25858	1.670	Error	Error	23350	7339	0	0	19851	6007	0	0	0	0
1	7	6	""	"YKR075C"	3790	14290	110	6076	5121	2578	96	168	406	95	87	0	7985	6687	3635	119	199	503	93	82	0	0	0	0	0	0	0	0	0	0	0	0	0	0	0	0	0	0	0	0.760	0.765	0.786	0.844	1.804	0.730	0.893	0.000	0.000	0.000	0.000	0.000	0.000	0.000	0.000	0.000	0.000	0.000	0.000	0.000	0.000	80	522	13846	11593	-0.395	Error	Error	5980	7866	0	0	5025	6568	0	0	0	0
1	8	6	"YPT52"	"YKR014C"	3980	14290	110	6569	5595	2413	105	159	293	96	95	0	5599	4809	2304	127	211	518	88	86	0	0	0	0	0	0	0	0	0	0	0	0	0	0	0	0	0	0	0	1.181	1.173	1.147	1.206	1.945	1.122	0.874	0.000	0.000	0.000	0.000	0.000	0.000	0.000	0.000	0.000	0.000	0.000	0.000	0.000	0.000	80	516	11936	10172	0.240	Error	Error	6464	5472	0	0	5490	4682	0	0	0	0
1	9	6	""	"YKR045C"	4160	14290	110	11414	9897	3542	109	135	129	100	100	0	7335	6419	2685	131	163	171	98	98	0	0	0	0	0	0	0	0	0	0	0	0	0	0	0	0	0	0	0	1.569	1.557	1.493	1.637	1.674	1.498	0.894	0.000	0.000	0.000	0.000	0.000	0.000	0.000	0.000	0.000	0.000	0.000	0.000	0.000	0.000	80	474	18509	16076	0.650	Error	Error	11305	7204	0	0	9788	6288	0	0	0	0
1	10	6	""	"YKR077W"	4340	14290	110	8492	7783	4268	112	203	621	93	90	0	15021	12581	7275	134	210	515	93	90	0	0	0	0	0	0	0	0	0	0	0	0	0	0	0	0	0	0	0	0.563	0.616	0.598	0.684	2.567	0.574	0.841	0.000	0.000	0.000	0.000	0.000	0.000	0.000	0.000	0.000	0.000	0.000	0.000	0.000	0.000	80	546	23267	20118	-0.829	Error	Error	8380	14887	0	0	7671	12447	0	0	0	0
1	11	6	"FRE1"	"YLR214W"	4560	14300	110	9703	8080	3687	104	436	1541	90	85	0	5119	4432	2262	126	292	894	83	80	0	0	0	0	0	0	0	0	0	0	0	0	0	0	0	0	0	0	0	1.922	1.852	1.812	2.077	1.818	1.767	0.878	0.000	0.000	0.000	0.000	0.000	0.000	0.000	0.000	0.000	0.000	0.000	0.000	0.000	0.000	80	552	14592	12282	0.943	Error	Error	9599	4993	0	0	7976	4306	0	0	0	0
1	12	6	"MAP1"	"YLR244C"	4760	14290	110	9006	7774	4224	95	373	1495	85	80	0	6010	4942	2845	118	244	798	82	77	0	0	0	0	0	0	0	0	0	0	0	0	0	0	0	0	0	0	0	1.512	1.592	1.604	1.764	1.933	1.629	0.877	0.000	0.000	0.000	0.000	0.000	0.000	0.000	0.000	0.000	0.000	0.000	0.000	0.000	0.000	80	484	14803	12503	0.597	Error	Error	8911	5892	0	0	7679	4824	0	0	0	0
1	13	6	"CDC46"	"YLR274W"	4910	14290	110	5254	5272	2999	91	261	820	92	86	0	4890	5018	3156	116	343	1213	85	76	0	0	0	0	0	0	0	0	0	0	0	0	0	0	0	0	0	0	0	1.081	1.057	1.061	1.146	2.200	1.002	0.826	0.000	0.000	0.000	0.000	0.000	0.000	0.000	0.000	0.000	0.000	0.000	0.000	0.000	0.000	80	491	9937	10083	0.113	Error	Error	5163	4774	0	0	5181	4902	0	0	0	0
1	14	6	"CPR6"	"YLR216C"	5130	14290	110	5358	4538	2156	95	281	845	88	82	0	8226	6853	3631	116	361	1240	85	77	0	0	0	0	0	0	0	0	0	0	0	0	0	0	0	0	0	0	0	0.649	0.659	0.661	0.725	2.134	0.633	0.890	0.000	0.000	0.000	0.000	0.000	0.000	0.000	0.000	0.000	0.000	0.000	0.000	0.000	0.000	80	524	13373	11180	-0.624	Error	Error	5263	8110	0	0	4443	6737	0	0	0	0
1	15	6	"ERF2"	"YLR246W"	5320	14290	120	3497	3182	1975	93	126	207	91	85	0	2018	1829	1204	115	145	313	80	74	0	0	0	0	0	0	0	0	0	0	0	0	0	0	0	0	0	0	0	1.789	1.802	1.784	1.971	2.043	1.798	0.829	0.000	0.000	0.000	0.000	0.000	0.000	0.000	0.000	0.000	0.000	0.000	0.000	0.000	0.000	120	571	5307	4803	0.839	Error	Error	3404	1903	0	0	3089	1714	0	0	0	0
1	16	6	"DBP9"	"YLR276C"	5500	14300	110	17115	15058	9024	98	130	205	100	100	0	5449	4474	2929	119	157	335	82	78	0	0	0	0	0	0	0	0	0	0	0	0	0	0	0	0	0	0	0	3.193	3.435	3.373	4.033	1.998	3.471	0.875	0.000	0.000	0.000	0.000	0.000	0.000	0.000	0.000	0.000	0.000	0.000	0.000	0.000	0.000	80	478	22347	19315	1.675	Error	Error	17017	5330	0	0	14960	4355	0	0	0	0
1	17	6	""	"YLR218C"	5690	14290	120	3055	2530	1249	99	116	115	95	91	0	5020	4221	2220	122	151	239	88	85	0	0	0	0	0	0	0	0	0	0	0	0	0	0	0	0	0	0	0	0.604	0.593	0.589	0.680	2.251	0.575	0.887	0.000	0.000	0.000	0.000	0.000	0.000	0.000	0.000	0.000	0.000	0.000	0.000	0.000	0.000	120	566	7854	6530	-0.729	Error	Error	2956	4898	0	0	2431	4099	0	0	0	0
1	18	6	"RCK2"	"YLR248W"	5880	14290	120	3326	3018	1326	111	131	189	96	94	0	9684	9154	4057	124	147	198	97	97	0	0	0	0	0	0	0	0	0	0	0	0	0	0	0	0	0	0	0	0.336	0.322	0.314	0.329	1.802	0.305	0.884	0.000	0.000	0.000	0.000	0.000	0.000	0.000	0.000	0.000	0.000	0.000	0.000	0.000	0.000	120	551	12775	11937	-1.572	Error	Error	3215	9560	0	0	2907	9030	0	0	0	0
1	19	6	""	"YLR278C"	6060	14290	100	580	564	260	118	140	103	90	81	0	1014	974	509	130	169	201	85	81	0	0	0	0	0	0	0	0	0	0	0	0	0	0	0	0	0	0	0	0.523	0.528	0.530	0.556	1.832	0.473	0.756	0.000	0.000	0.000	0.000	0.000	0.000	0.000	0.000	0.000	0.000	0.000	0.000	0.000	0.000	80	444	1346	1290	-0.936	Error	Error	462	884	0	0	446	844	0	0	0	0
1	20	6	"CCC1"	"YLR220W"	6260	14290	120	14839	13023	7014	113	135	140	100	100	0	4623	3887	2093	133	170	194	90	86	0	0	0	0	0	0	0	0	0	0	0	0	0	0	0	0	0	0	0	3.280	3.439	3.424	3.829	2.112	3.648	0.874	0.000	0.000	0.000	0.000	0.000	0.000	0.000	0.000	0.000	0.000	0.000	0.000	0.000	0.000	120	577	19216	16664	1.714	Error	Error	14726	4490	0	0	12910	3754	0	0	0	0
1	21	6	"SSP120"	"YLR250W"	6450	14290	120	6274	5526	2470	108	124	153	99	97	0	3869	3385	1763	127	143	96	93	90	0	0	0	0	0	0	0	0	0	0	0	0	0	0	0	0	0	0	0	1.648	1.663	1.671	1.890	2.042	1.619	0.877	0.000	0.000	0.000	0.000	0.000	0.000	0.000	0.000	0.000	0.000	0.000	0.000	0.000	0.000	120	551	9908	8676	0.721	Error	Error	6166	3742	0	0	5418	3258	0	0	0	0
1	22	6	""	"YLR280C"	6630	14290	110	513	525	238	93	108	149	90	72	0	525	511	207	122	132	53	92	90	0	0	0	0	0	0	0	0	0	0	0	0	0	0	0	0	0	0	0	1.042	1.111	1.076	1.084	1.759	1.110	0.757	0.000	0.000	0.000	0.000	0.000	0.000	0.000	0.000	0.000	0.000	0.000	0.000	0.000	0.000	80	530	823	821	0.060	Error	Error	420	403	0	0	432	389	0	0	0	0
1	1	7	"CTK3"	"YML112W"	2680	14470	110	5326	4408	2222	70	102	220	96	92	0	13965	11885	5740	111	211	765	93	92	0	0	0	0	0	0	0	0	0	0	0	0	0	0	0	0	0	0	0	0.379	0.368	0.368	0.372	1.631	0.355	0.892	0.000	0.000	0.000	0.000	0.000	0.000	0.000	0.000	0.000	0.000	0.000	0.000	0.000	0.000	80	528	19110	16112	-1.398	Error	Error	5256	13854	0	0	4338	11774	0	0	0	0
1	2	7	""	"YMR010W"	2860	14480	120	7516	6261	3358	77	110	224	98	95	0	8707	7355	4048	116	215	756	83	82	0	0	0	0	0	0	0	0	0	0	0	0	0	0	0	0	0	0	0	0.866	0.854	0.861	1.015	2.476	0.837	0.854	0.000	0.000	0.000	0.000	0.000	0.000	0.000	0.000	0.000	0.000	0.000	0.000	0.000	0.000	120	550	16030	13423	-0.208	Error	Error	7439	8591	0	0	6184	7239	0	0	0	0
1	3	7	""	"YMR041C"	3050	14480	110	5252	4590	2110	81	96	97	98	97	0	9522	7920	4019	115	131	119	100	98	0	0	0	0	0	0	0	0	0	0	0	0	0	0	0	0	0	0	0	0.550	0.578	0.560	0.620	1.873	0.528	0.886	0.000	0.000	0.000	0.000	0.000	0.000	0.000	0.000	0.000	0.000	0.000	0.000	0.000	0.000	80	463	14578	12314	-0.863	Error	Error	5171	9407	0	0	4509	7805	0	0	0	0
1	4	7	""	"YML114C"	3220	14470	110	5005	4529	1989	79	101	157	100	100	0	12882	11660	5801	122	201	567	98	95	0	0	0	0	0	0	0	0	0	0	0	0	0	0	0	0	0	0	0	0.386	0.386	0.398	0.427	1.809	0.363	0.889	0.000	0.000	0.000	0.000	0.000	0.000	0.000	0.000	0.000	0.000	0.000	0.000	0.000	0.000	80	490	17686	15988	-1.373	Error	Error	4926	12760	0	0	4450	11538	0	0	0	0
1	5	7	"CLU1"	"YMR012W"	3420	14480	110	464	437	151	77	95	146	92	70	0	650	631	264	114	187	562	45	1	0	0	0	0	0	0	0	0	0	0	0	0	0	0	0	0	0	0	0	0.722	0.696	0.729	0.741	1.764	0.636	0.715	0.000	0.000	0.000	0.000	0.000	0.000	0.000	0.000	0.000	0.000	0.000	0.000	0.000	0.000	80	478	923	877	-0.470	Error	Error	387	536	0	0	360	517	0	0	0	0
1	6	7	"mcm1"	"YMR043W"	3610	14470	150	94	118	77	88	127	220	5	0	0	125	165	114	116	139	149	13	6	0	0	0	0	0	0	0	0	0	0	0	0	0	0	0	0	0	0	0	0.667	0.612	0.647	0.661	3.837	1.927	0.558	0.000	0.000	0.000	0.000	0.000	0.000	0.000	0.000	0.000	0.000	0.000	0.000	0.000	0.000	156	714	15	79	-0.585	Error	Error	6	9	0	0	30	49	0	0	-50	0
1	7	7	"atr1"	"YML116W"	3810	14480	120	17840	15721	7098	89	113	196	100	99	0	7077	6130	3143	117	149	327	94	91	0	0	0	0	0	0	0	0	0	0	0	0	0	0	0	0	0	0	0	2.550	2.600	2.605	2.969	2.000	2.603	0.877	0.000	0.000	0.000	0.000	0.000	0.000	0.000	0.000	0.000	0.000	0.000	0.000	0.000	0.000	120	547	24711	21645	1.351	Error	Error	17751	6960	0	0	15632	6013	0	0	0	0
1	8	7	""	"YMR014W"	3990	14480	110	13735	12648	6268	98	126	125	100	100	0	5308	4754	2618	128	144	105	95	93	0	0	0	0	0	0	0	0	0	0	0	0	0	0	0	0	0	0	0	2.633	2.713	2.700	3.031	1.809	2.741	0.853	0.000	0.000	0.000	0.000	0.000	0.000	0.000	0.000	0.000	0.000	0.000	0.000	0.000	0.000	80	492	18817	17176	1.397	Error	Error	13637	5180	0	0	12550	4626	0	0	0	0
1	9	7	""	"YMR045C"	4190	14480	120	14347	15337	7777	103	129	111	100	100	0	8195	8769	4780	130	154	130	97	97	0	0	0	0	0	0	0	0	0	0	0	0	0	0	0	0	0	0	0	1.766	1.763	1.813	1.864	1.785	1.833	0.849	0.000	0.000	0.000	0.000	0.000	0.000	0.000	0.000	0.000	0.000	0.000	0.000	0.000	0.000	120	582	22309	23873	0.821	Error	Error	14244	8065	0	0	15234	8639	0	0	0	0
1	10	7	""	"YML117W-A"	4370	14480	110	6960	6043	2414	103	137	174	100	98	0	5075	4383	1889	131	186	421	91	88	0	0	0	0	0	0	0	0	0	0	0	0	0	0	0	0	0	0	0	1.387	1.397	1.407	1.559	1.826	1.403	0.895	0.000	0.000	0.000	0.000	0.000	0.000	0.000	0.000	0.000	0.000	0.000	0.000	0.000	0.000	80	498	11801	10192	0.472	Error	Error	6857	4944	0	0	5940	4252	0	0	0	0
1	11	7	"SOK2"	"YMR016C"	4560	14480	110	15446	13953	6668	108	178	395	100	98	0	12176	10885	5696	129	218	587	95	91	0	0	0	0	0	0	0	0	0	0	0	0	0	0	0	0	0	0	0	1.273	1.287	1.282	1.422	1.841	1.285	0.837	0.000	0.000	0.000	0.000	0.000	0.000	0.000	0.000	0.000	0.000	0.000	0.000	0.000	0.000	80	526	27385	24601	0.348	Error	Error	15338	12047	0	0	13845	10756	0	0	0	0
1	12	7	""	"YMR046W-A"	4760	14480	110	15019	12455	5464	105	227	851	95	92	0	7353	6262	2967	123	236	684	90	85	0	0	0	0	0	0	0	0	0	0	0	0	0	0	0	0	0	0	0	2.063	2.012	2.015	2.351	2.233	2.001	0.910	0.000	0.000	0.000	0.000	0.000	0.000	0.000	0.000	0.000	0.000	0.000	0.000	0.000	0.000	80	548	22144	18489	1.045	Error	Error	14914	7230	0	0	12350	6139	0	0	0	0
1	13	7	"PUB1"	"YNL016W"	4960	14480	110	876	823	376	93	127	278	83	71	0	943	886	459	117	156	365	80	60	0	0	0	0	0	0	0	0	0	0	0	0	0	0	0	0	0	0	0	0.948	0.949	1.022	1.007	1.707	0.900	0.813	0.000	0.000	0.000	0.000	0.000	0.000	0.000	0.000	0.000	0.000	0.000	0.000	0.000	0.000	80	516	1609	1499	-0.077	Error	Error	783	826	0	0	730	769	0	0	0	0
1	14	7	"ALG11"	"YNL048W"	5140	14480	110	13623	12650	5682	90	163	502	98	96	0	9758	8777	4554	116	199	644	90	87	0	0	0	0	0	0	0	0	0	0	0	0	0	0	0	0	0	0	0	1.404	1.450	1.451	1.685	1.882	1.412	0.834	0.000	0.000	0.000	0.000	0.000	0.000	0.000	0.000	0.000	0.000	0.000	0.000	0.000	0.000	80	517	23175	21221	0.489	Error	Error	13533	9642	0	0	12560	8661	0	0	0	0
1	15	7	"TPM1"	"YNL079C"	5350	14480	110	3599	3220	1315	89	134	337	97	92	0	8819	7719	3390	119	234	674	95	88	0	0	0	0	0	0	0	0	0	0	0	0	0	0	0	0	0	0	0	0.403	0.412	0.420	0.455	1.651	0.396	0.910	0.000	0.000	0.000	0.000	0.000	0.000	0.000	0.000	0.000	0.000	0.000	0.000	0.000	0.000	80	491	12210	10731	-1.310	Error	Error	3510	8700	0	0	3131	7600	0	0	0	0
1	16	7	""	"YNL018C"	5510	14480	110	14722	13341	6692	94	273	1153	96	95	0	14959	13716	7195	127	276	734	96	90	0	0	0	0	0	0	0	0	0	0	0	0	0	0	0	0	0	0	0	0.986	0.975	0.943	1.074	1.854	0.955	0.850	0.000	0.000	0.000	0.000	0.000	0.000	0.000	0.000	0.000	0.000	0.000	0.000	0.000	0.000	80	504	29460	26836	-0.020	Error	Error	14628	14832	0	0	13247	13589	0	0	0	0
1	17	7	""	"YNL050C"	5720	14480	110	14429	12595	5758	106	508	2132	95	88	0	5101	4271	2190	129	230	610	91	83	0	0	0	0	0	0	0	0	0	0	0	0	0	0	0	0	0	0	0	2.881	3.015	2.984	3.519	1.778	3.080	0.905	0.000	0.000	0.000	0.000	0.000	0.000	0.000	0.000	0.000	0.000	0.000	0.000	0.000	0.000	80	531	19295	16631	1.526	Error	Error	14323	4972	0	0	12489	4142	0	0	0	0
1	18	7	""	"YNL081C"	5910	14480	110	17860	14741	7493	132	339	1587	91	87	0	3592	2891	1606	142	204	807	80	71	0	0	0	0	0	0	0	0	0	0	0	0	0	0	0	0	0	0	0	5.139	5.314	5.273	6.209	1.907	5.286	0.910	0.000	0.000	0.000	0.000	0.000	0.000	0.000	0.000	0.000	0.000	0.000	0.000	0.000	0.000	80	503	21178	17358	2.361	Error	Error	17728	3450	0	0	14609	2749	0	0	0	0
1	19	7	"ARK1"	"YNL020C"	6090	14480	110	10539	9457	3876	127	196	471	98	96	0	7486	6588	2989	140	223	454	95	92	0	0	0	0	0	0	0	0	0	0	0	0	0	0	0	0	0	0	0	1.417	1.447	1.499	1.590	1.581	1.447	0.886	0.000	0.000	0.000	0.000	0.000	0.000	0.000	0.000	0.000	0.000	0.000	0.000	0.000	0.000	80	514	17758	15778	0.503	Error	Error	10412	7346	0	0	9330	6448	0	0	0	0
1	20	7	"COX5A"	"YNL052W"	6280	14480	110	4233	3726	1722	107	182	510	91	86	0	3794	3354	1684	129	210	476	87	81	0	0	0	0	0	0	0	0	0	0	0	0	0	0	0	0	0	0	0	1.126	1.122	1.148	1.284	1.887	1.102	0.889	0.000	0.000	0.000	0.000	0.000	0.000	0.000	0.000	0.000	0.000	0.000	0.000	0.000	0.000	80	522	7791	6844	0.171	Error	Error	4126	3665	0	0	3619	3225	0	0	0	0
1	21	7	""	"YNL083W"	6480	14480	110	8704	7453	3332	101	139	320	100	97	0	11106	9566	4504	127	139	63	100	100	0	0	0	0	0	0	0	0	0	0	0	0	0	0	0	0	0	0	0	0.784	0.779	0.780	0.842	1.590	0.764	0.907	0.000	0.000	0.000	0.000	0.000	0.000	0.000	0.000	0.000	0.000	0.000	0.000	0.000	0.000	80	513	19582	16791	-0.352	Error	Error	8603	10979	0	0	7352	9439	0	0	0	0
1	22	7	""	"YNL022C"	6660	14480	110	6521	5826	2593	90	112	235	98	98	0	12660	11263	5498	118	126	53	98	98	0	0	0	0	0	0	0	0	0	0	0	0	0	0	0	0	0	0	0	0.513	0.515	0.512	0.572	1.758	0.494	0.897	0.000	0.000	0.000	0.000	0.000	0.000	0.000	0.000	0.000	0.000	0.000	0.000	0.000	0.000	80	550	18973	16881	-0.964	Error	Error	6431	12542	0	0	5736	11145	0	0	0	0
1	1	8	"VAC7"	"YNL054W"	2670	14670	110	1702	1744	845	66	75	89	100	98	0	2685	2885	1549	106	115	82	96	96	0	0	0	0	0	0	0	0	0	0	0	0	0	0	0	0	0	0	0	0.634	0.604	0.597	0.662	1.761	0.545	0.832	0.000	0.000	0.000	0.000	0.000	0.000	0.000	0.000	0.000	0.000	0.000	0.000	0.000	0.000	80	564	4215	4457	-0.657	Error	Error	1636	2579	0	0	1678	2779	0	0	0	0
1	2	8	"mkt1"	"YNL085W"	2860	14670	110	5255	5804	3177	72	97	148	100	100	0	5051	5387	3028	108	155	334	96	91	0	0	0	0	0	0	0	0	0	0	0	0	0	0	0	0	0	0	0	1.049	1.086	1.023	1.205	1.871	1.051	0.899	0.000	0.000	0.000	0.000	0.000	0.000	0.000	0.000	0.000	0.000	0.000	0.000	0.000	0.000	80	544	10126	11011	0.068	Error	Error	5183	4943	0	0	5732	5279	0	0	0	0
1	3	8	"BIO4"	"YNR057C"	3100	14660	110	6639	5837	3578	73	259	1147	80	75	0	12161	10672	6130	105	324	1596	82	78	0	0	0	0	0	0	0	0	0	0	0	0	0	0	0	0	0	0	0	0.545	0.545	0.546	0.581	2.290	0.549	0.888	0.000	0.000	0.000	0.000	0.000	0.000	0.000	0.000	0.000	0.000	0.000	0.000	0.000	0.000	80	509	18622	16331	-0.877	Error	Error	6566	12056	0	0	5764	10567	0	0	0	0
1	4	8	"HTA3"	"YOL012C"	3240	14670	110	2987	2650	981	80	98	144	98	96	0	7951	6898	2868	115	148	356	95	91	0	0	0	0	0	0	0	0	0	0	0	0	0	0	0	0	0	0	0	0.371	0.379	0.376	0.420	1.826	0.352	0.884	0.000	0.000	0.000	0.000	0.000	0.000	0.000	0.000	0.000	0.000	0.000	0.000	0.000	0.000	80	470	10743	9353	-1.431	Error	Error	2907	7836	0	0	2570	6783	0	0	0	0
1	5	8	"NTG2"	"YOL043C"	3440	14670	120	22537	19592	10185	89	110	78	100	100	0	5815	5087	2928	120	138	76	92	90	0	0	0	0	0	0	0	0	0	0	0	0	0	0	0	0	0	0	0	3.942	3.927	3.894	4.232	2.043	4.031	0.835	0.000	0.000	0.000	0.000	0.000	0.000	0.000	0.000	0.000	0.000	0.000	0.000	0.000	0.000	120	557	28143	24470	1.979	Error	Error	22448	5695	0	0	19503	4967	0	0	0	0
1	6	8	""	"YNR059W"	3620	14670	110	6047	5643	2543	97	149	415	98	96	0	8461	7648	3692	119	131	57	100	98	0	0	0	0	0	0	0	0	0	0	0	0	0	0	0	0	0	0	0	0.713	0.737	0.737	0.814	1.658	0.711	0.902	0.000	0.000	0.000	0.000	0.000	0.000	0.000	0.000	0.000	0.000	0.000	0.000	0.000	0.000	80	472	14292	13075	-0.488	Error	Error	5950	8342	0	0	5546	7529	0	0	0	0
1	7	8	""	"YOL013W-A"	3820	14670	110	11423	9804	5264	88	129	402	93	90	0	5572	4483	2585	116	124	41	92	90	0	0	0	0	0	0	0	0	0	0	0	0	0	0	0	0	0	0	0	2.078	2.225	2.178	2.396	2.089	2.292	0.891	0.000	0.000	0.000	0.000	0.000	0.000	0.000	0.000	0.000	0.000	0.000	0.000	0.000	0.000	80	493	16791	14083	1.055	Error	Error	11335	5456	0	0	9716	4367	0	0	0	0
1	8	8	""	"YOL045W"	4000	14670	110	940	976	519	86	95	46	97	95	0	1029	1079	721	126	137	81	93	90	0	0	0	0	0	0	0	0	0	0	0	0	0	0	0	0	0	0	0	0.946	0.934	1.010	1.052	1.936	0.861	0.795	0.000	0.000	0.000	0.000	0.000	0.000	0.000	0.000	0.000	0.000	0.000	0.000	0.000	0.000	80	528	1757	1843	-0.080	Error	Error	854	903	0	0	890	953	0	0	0	0
1	9	8	""	"YNR061C"	4200	14670	110	7490	5997	3635	91	108	104	98	93	0	13981	11146	7372	133	190	419	86	78	0	0	0	0	0	0	0	0	0	0	0	0	0	0	0	0	0	0	0	0.534	0.536	0.546	0.656	2.150	0.519	0.875	0.000	0.000	0.000	0.000	0.000	0.000	0.000	0.000	0.000	0.000	0.000	0.000	0.000	0.000	80	499	21247	16919	-0.904	Error	Error	7399	13848	0	0	5906	11013	0	0	0	0
1	10	8	""	"YOL015W"	4370	14670	110	14342	13103	5818	100	123	106	100	100	0	6631	5700	2930	135	182	396	90	86	0	0	0	0	0	0	0	0	0	0	0	0	0	0	0	0	0	0	0	2.192	2.337	2.305	2.626	2.064	2.395	0.829	0.000	0.000	0.000	0.000	0.000	0.000	0.000	0.000	0.000	0.000	0.000	0.000	0.000	0.000	80	473	20738	18568	1.133	Error	Error	14242	6496	0	0	13003	5565	0	0	0	0
1	11	8	""	"YOL047C"	4550	14670	110	4918	4167	2183	104	156	290	91	87	0	6700	5750	3305	127	198	483	86	81	0	0	0	0	0	0	0	0	0	0	0	0	0	0	0	0	0	0	0	0.732	0.723	0.711	0.811	2.095	0.678	0.869	0.000	0.000	0.000	0.000	0.000	0.000	0.000	0.000	0.000	0.000	0.000	0.000	0.000	0.000	80	534	11387	9686	-0.449	Error	Error	4814	6573	0	0	4063	5623	0	0	0	0
1	12	8	""	"YNR063W"	4760	14670	110	17151	15354	5676	92	133	226	100	100	0	14488	13024	5058	118	180	432	95	95	0	0	0	0	0	0	0	0	0	0	0	0	0	0	0	0	0	0	0	1.187	1.183	1.150	1.294	1.893	1.202	0.890	0.000	0.000	0.000	0.000	0.000	0.000	0.000	0.000	0.000	0.000	0.000	0.000	0.000	0.000	80	514	31429	28168	0.247	Error	Error	17059	14370	0	0	15262	12906	0	0	0	0
1	13	8	""	"YOL017W"	4940	14670	120	11431	10435	5040	85	96	60	100	100	0	7486	6711	3629	114	127	102	97	95	0	0	0	0	0	0	0	0	0	0	0	0	0	0	0	0	0	0	0	1.539	1.569	1.568	1.846	2.327	1.572	0.876	0.000	0.000	0.000	0.000	0.000	0.000	0.000	0.000	0.000	0.000	0.000	0.000	0.000	0.000	120	550	18718	16947	0.622	Error	Error	11346	7372	0	0	10350	6597	0	0	0	0
1	14	8	"GSH2"	"YOL049W"	5130	14670	120	2670	2793	2464	81	116	354	90	79	0	2250	2446	2285	113	141	359	84	79	0	0	0	0	0	0	0	0	0	0	0	0	0	0	0	0	0	0	0	1.212	1.162	1.206	1.189	2.091	1.134	0.825	0.000	0.000	0.000	0.000	0.000	0.000	0.000	0.000	0.000	0.000	0.000	0.000	0.000	0.000	120	555	4726	5045	0.277	Error	Error	2589	2137	0	0	2712	2333	0	0	0	0
1	15	8	"RIS1"	"YOR191W"	5330	14670	110	317	327	109	81	97	125	91	41	0	413	429	140	111	120	45	98	93	0	0	0	0	0	0	0	0	0	0	0	0	0	0	0	0	0	0	0	0.781	0.774	0.716	0.811	1.901	0.759	0.682	0.000	0.000	0.000	0.000	0.000	0.000	0.000	0.000	0.000	0.000	0.000	0.000	0.000	0.000	80	524	538	564	-0.356	Error	Error	236	302	0	0	246	318	0	0	0	0
1	16	8	"MCT1"	"YOR221C"	5520	14680	110	8330	6522	4142	90	123	258	98	90	0	14116	10798	7741	120	135	111	95	92	0	0	0	0	0	0	0	0	0	0	0	0	0	0	0	0	0	0	0	0.589	0.602	0.602	0.841	2.836	0.554	0.869	0.000	0.000	0.000	0.000	0.000	0.000	0.000	0.000	0.000	0.000	0.000	0.000	0.000	0.000	80	532	22236	17110	-0.764	Error	Error	8240	13996	0	0	6432	10678	0	0	0	0
1	17	8	""	"YOR253W"	5720	14670	110	4134	3563	1726	94	230	1216	80	73	0	4519	3682	1944	120	153	285	91	86	0	0	0	0	0	0	0	0	0	0	0	0	0	0	0	0	0	0	0	0.918	0.974	0.950	1.095	2.065	0.941	0.885	0.000	0.000	0.000	0.000	0.000	0.000	0.000	0.000	0.000	0.000	0.000	0.000	0.000	0.000	80	466	8439	7031	-0.123	Error	Error	4040	4399	0	0	3469	3562	0	0	0	0
1	18	8	""	"YOR192C-A"	5880	14670	110	40038	35217	14532	107	439	1991	100	98	0	41701	37020	14918	131	484	2395	98	96	0	0	0	0	0	0	0	0	0	0	0	0	0	0	0	0	0	0	0	0.961	0.952	0.950	0.955	1.493	0.948	0.916	0.000	0.000	0.000	0.000	0.000	0.000	0.000	0.000	0.000	0.000	0.000	0.000	0.000	0.000	80	454	81501	71999	-0.058	Error	Error	39931	41570	0	0	35110	36889	0	0	0	0
1	19	8	""	"YOR223W"	6080	14680	120	6735	5605	2973	112	510	1713	81	70	0	11379	9700	5659	140	688	2671	77	73	0	0	0	0	0	0	0	0	0	0	0	0	0	0	0	0	0	0	0	0.589	0.575	0.559	0.709	2.787	0.539	0.867	0.000	0.000	0.000	0.000	0.000	0.000	0.000	0.000	0.000	0.000	0.000	0.000	0.000	0.000	120	570	17862	15053	-0.763	Error	Error	6623	11239	0	0	5493	9560	0	0	0	0
1	20	8	""	"YOR255W"	6290	14670	110	5950	5463	3169	99	417	1437	83	71	0	8921	7965	4786	127	473	1817	80	76	0	0	0	0	0	0	0	0	0	0	0	0	0	0	0	0	0	0	0	0.665	0.684	0.676	0.738	2.167	0.672	0.887	0.000	0.000	0.000	0.000	0.000	0.000	0.000	0.000	0.000	0.000	0.000	0.000	0.000	0.000	80	465	14645	13202	-0.588	Error	Error	5851	8794	0	0	5364	7838	0	0	0	0
1	21	8	""	"YOR193W"	6450	14670	110	2111	2013	673	92	118	227	100	96	0	4160	3930	1498	120	139	115	98	98	0	0	0	0	0	0	0	0	0	0	0	0	0	0	0	0	0	0	0	0.500	0.504	0.500	0.531	1.607	0.471	0.870	0.000	0.000	0.000	0.000	0.000	0.000	0.000	0.000	0.000	0.000	0.000	0.000	0.000	0.000	80	476	6059	5731	-1.001	Error	Error	2019	4040	0	0	1921	3810	0	0	0	0
1	22	8	""	"YOR225W"	6660	14670	110	768	713	240	89	111	230	92	75	0	1961	1853	712	117	143	163	95	92	0	0	0	0	0	0	0	0	0	0	0	0	0	0	0	0	0	0	0	0.368	0.359	0.368	0.406	2.210	0.328	0.870	0.000	0.000	0.000	0.000	0.000	0.000	0.000	0.000	0.000	0.000	0.000	0.000	0.000	0.000	80	546	2523	2360	-1.441	Error	Error	679	1844	0	0	624	1736	0	0	0	0
1	1	9	"cdc31"	"YOR257W"	2640	14860	110	4248	3652	1743	69	80	60	100	97	0	8215	6760	3567	110	146	303	93	91	0	0	0	0	0	0	0	0	0	0	0	0	0	0	0	0	0	0	0	0.516	0.539	0.558	0.604	1.925	0.502	0.902	0.000	0.000	0.000	0.000	0.000	0.000	0.000	0.000	0.000	0.000	0.000	0.000	0.000	0.000	80	461	12284	10233	-0.956	Error	Error	4179	8105	0	0	3583	6650	0	0	0	0
1	2	9	"SLK19"	"YOR195W"	2830	14860	110	6058	5761	1652	77	131	322	100	100	0	6784	6514	2293	115	225	601	100	98	0	0	0	0	0	0	0	0	0	0	0	0	0	0	0	0	0	0	0	0.897	0.888	0.913	0.905	1.356	0.848	0.904	0.000	0.000	0.000	0.000	0.000	0.000	0.000	0.000	0.000	0.000	0.000	0.000	0.000	0.000	80	480	12650	12083	-0.157	Error	Error	5981	6669	0	0	5684	6399	0	0	0	0
1	3	9	""	"YOR227W"	3020	14860	110	1160	1219	591	77	204	873	68	10	0	1381	1423	749	108	262	1101	61	8	0	0	0	0	0	0	0	0	0	0	0	0	0	0	0	0	0	0	0	0.851	0.868	0.840	0.897	1.425	0.816	0.888	0.000	0.000	0.000	0.000	0.000	0.000	0.000	0.000	0.000	0.000	0.000	0.000	0.000	0.000	80	502	2356	2457	-0.233	Error	Error	1083	1273	0	0	1142	1315	0	0	0	0
1	4	9	"RPT4"	"YOR259C"	3210	14860	110	2877	2835	920	76	90	88	100	100	0	5968	5651	1801	109	132	169	100	100	0	0	0	0	0	0	0	0	0	0	0	0	0	0	0	0	0	0	0	0.478	0.498	0.489	0.498	1.289	0.474	0.913	0.000	0.000	0.000	0.000	0.000	0.000	0.000	0.000	0.000	0.000	0.000	0.000	0.000	0.000	80	487	8660	8301	-1.065	Error	Error	2801	5859	0	0	2759	5542	0	0	0	0
1	5	9	"NIP100"	"YPL174C"	3420	14860	120	8808	8245	4308	83	93	56	100	100	0	7993	7031	4135	114	135	167	97	92	0	0	0	0	0	0	0	0	0	0	0	0	0	0	0	0	0	0	0	1.107	1.180	1.205	1.369	2.127	1.151	0.850	0.000	0.000	0.000	0.000	0.000	0.000	0.000	0.000	0.000	0.000	0.000	0.000	0.000	0.000	120	497	16604	15079	0.147	Error	Error	8725	7879	0	0	8162	6917	0	0	0	0
1	6	9	""	"YPL205C"	3610	14860	120	1723	1481	635	81	87	35	98	97	0	3776	3322	1584	114	121	40	97	97	0	0	0	0	0	0	0	0	0	0	0	0	0	0	0	0	0	0	0	0.448	0.436	0.435	0.464	1.872	0.399	0.867	0.000	0.000	0.000	0.000	0.000	0.000	0.000	0.000	0.000	0.000	0.000	0.000	0.000	0.000	120	467	5304	4608	-1.157	Error	Error	1642	3662	0	0	1400	3208	0	0	0	0
1	7	9	"SUI3"	"YPL237W"	3800	14860	120	5749	5024	2550	82	199	866	87	83	0	8344	7079	4037	117	210	1028	85	80	0	0	0	0	0	0	0	0	0	0	0	0	0	0	0	0	0	0	0	0.689	0.710	0.713	0.828	2.209	0.666	0.882	0.000	0.000	0.000	0.000	0.000	0.000	0.000	0.000	0.000	0.000	0.000	0.000	0.000	0.000	120	526	13894	11904	-0.538	Error	Error	5667	8227	0	0	4942	6962	0	0	0	0
1	8	9	""	"YPL176C"	3970	14860	110	5893	5423	2425	91	490	1607	87	81	0	9177	8715	4215	128	762	2657	86	78	0	0	0	0	0	0	0	0	0	0	0	0	0	0	0	0	0	0	0	0.641	0.621	0.625	0.657	1.732	0.568	0.890	0.000	0.000	0.000	0.000	0.000	0.000	0.000	0.000	0.000	0.000	0.000	0.000	0.000	0.000	80	490	14851	13919	-0.641	Error	Error	5802	9049	0	0	5332	8587	0	0	0	0
1	9	9	""	"YPL207W"	4160	14860	110	7401	7203	3094	101	587	1701	97	83	0	10300	9903	4452	146	971	2831	95	76	0	0	0	0	0	0	0	0	0	0	0	0	0	0	0	0	0	0	0	0.719	0.728	0.720	0.740	1.360	0.668	0.892	0.000	0.000	0.000	0.000	0.000	0.000	0.000	0.000	0.000	0.000	0.000	0.000	0.000	0.000	80	530	17454	16859	-0.476	Error	Error	7300	10154	0	0	7102	9757	0	0	0	0
1	10	9	"YAR1"	"YPL239W"	4360	14860	120	1751	1505	633	92	420	1529	65	0	0	4467	3829	1690	128	434	1547	83	73	0	0	0	0	0	0	0	0	0	0	0	0	0	0	0	0	0	0	0	0.382	0.382	0.384	0.408	1.912	0.438	0.845	0.000	0.000	0.000	0.000	0.000	0.000	0.000	0.000	0.000	0.000	0.000	0.000	0.000	0.000	120	625	5998	5114	-1.387	Error	Error	1659	4339	0	0	1413	3701	0	0	0	0
1	11	9	"MUD13"	"YPL178W"	4570	14860	110	11127	9487	5185	85	277	1308	92	82	0	3247	2751	1454	114	145	259	90	86	0	0	0	0	0	0	0	0	0	0	0	0	0	0	0	0	0	0	0	3.524	3.565	3.467	3.627	1.695	3.791	0.871	0.000	0.000	0.000	0.000	0.000	0.000	0.000	0.000	0.000	0.000	0.000	0.000	0.000	0.000	80	510	14175	12039	1.817	Error	Error	11042	3133	0	0	9402	2637	0	0	0	0
1	12	9	"ipl1"	"YPL209C"	4740	14860	110	4173	3643	1770	80	94	105	98	95	0	11293	9104	5153	111	119	59	98	98	0	0	0	0	0	0	0	0	0	0	0	0	0	0	0	0	0	0	0	0.366	0.396	0.386	0.460	2.475	0.353	0.852	0.000	0.000	0.000	0.000	0.000	0.000	0.000	0.000	0.000	0.000	0.000	0.000	0.000	0.000	80	488	15275	12556	-1.450	Error	Error	4093	11182	0	0	3563	8993	0	0	0	0
1	13	9	"cin2"	"YPL241C"	4920	14860	110	2262	1887	1041	79	86	45	98	95	0	5943	4812	3005	111	120	70	96	93	0	0	0	0	0	0	0	0	0	0	0	0	0	0	0	0	0	0	0	0.374	0.385	0.380	0.425	2.135	0.355	0.896	0.000	0.000	0.000	0.000	0.000	0.000	0.000	0.000	0.000	0.000	0.000	0.000	0.000	0.000	80	500	8015	6509	-1.418	Error	Error	2183	5832	0	0	1808	4701	0	0	0	0
1	14	9	""	"YPL180W"	5120	14860	120	5936	5203	2642	77	82	39	100	100	0	13630	11979	6502	110	117	55	98	97	0	0	0	0	0	0	0	0	0	0	0	0	0	0	0	0	0	0	0	0.433	0.432	0.437	0.502	2.136	0.410	0.891	0.000	0.000	0.000	0.000	0.000	0.000	0.000	0.000	0.000	0.000	0.000	0.000	0.000	0.000	120	576	19379	16995	-1.206	Error	Error	5859	13520	0	0	5126	11869	0	0	0	0
1	15	9	"NIP7"	"YPL211W"	5310	14860	110	2630	2238	1232	80	88	48	100	95	0	5047	4342	2506	110	124	79	95	90	0	0	0	0	0	0	0	0	0	0	0	0	0	0	0	0	0	0	0	0.517	0.510	0.495	0.559	2.070	0.493	0.910	0.000	0.000	0.000	0.000	0.000	0.000	0.000	0.000	0.000	0.000	0.000	0.000	0.000	0.000	80	495	7487	6390	-0.953	Error	Error	2550	4937	0	0	2158	4232	0	0	0	0
1	16	9	"SRP68"	"YPL243W"	5500	14870	120	10785	10456	6035	87	99	97	100	100	0	5129	4524	2985	113	127	77	91	90	0	0	0	0	0	0	0	0	0	0	0	0	0	0	0	0	0	0	0	2.133	2.351	2.224	2.761	2.349	2.344	0.835	0.000	0.000	0.000	0.000	0.000	0.000	0.000	0.000	0.000	0.000	0.000	0.000	0.000	0.000	120	561	15714	14780	1.093	Error	Error	10698	5016	0	0	10369	4411	0	0	0	0
1	17	9	"EMPTY"	"EMPTY"	5710	14860	150	104	152	133	87	108	213	10	3	0	136	187	154	110	123	95	21	13	0	0	0	0	0	0	0	0	0	0	0	0	0	0	0	0	0	0	0	0.654	0.844	0.873	0.952	3.380	1.192	0.327	0.000	0.000	0.000	0.000	0.000	0.000	0.000	0.000	0.000	0.000	0.000	0.000	0.000	0.000	156	649	43	142	-0.613	Error	Error	17	26	0	0	65	77	0	0	-75	0
1	18	9	"EMPTY"	"EMPTY"	5890	14860	150	102	145	130	86	216	1124	0	0	0	127	175	160	111	335	2003	0	0	0	0	0	0	0	0	0	0	0	0	0	0	0	0	0	0	0	0	0	1.000	0.922	0.752	0.804	3.363	4.481	0.138	0.000	0.000	0.000	0.000	0.000	0.000	0.000	0.000	0.000	0.000	0.000	0.000	0.000	0.000	156	569	32	123	0.000	Error	Error	16	16	0	0	59	64	0	0	-75	0
1	19	9	"EMPTY"	"EMPTY"	6080	14860	150	86	133	121	84	315	1339	0	0	0	123	177	153	113	379	1792	0	0	0	0	0	0	0	0	0	0	0	0	0	0	0	0	0	0	0	0	0	0.200	0.766	0.836	0.842	3.866	0.676	0.428	0.000	0.000	0.000	0.000	0.000	0.000	0.000	0.000	0.000	0.000	0.000	0.000	0.000	0.000	156	605	12	113	-2.322	Error	Error	2	10	0	0	49	64	0	0	-75	0
1	20	9	"EMPTY"	"EMPTY"	6270	14860	150	98	151	143	86	321	1259	0	0	0	136	185	148	114	367	1594	0	0	0	0	0	0	0	0	0	0	0	0	0	0	0	0	0	0	0	0	0	0.545	0.915	1.118	1.071	3.102	0.846	0.800	0.000	0.000	0.000	0.000	0.000	0.000	0.000	0.000	0.000	0.000	0.000	0.000	0.000	0.000	156	598	34	136	-0.874	Error	Error	12	22	0	0	65	71	0	0	-75	0
1	21	9	"EMPTY"	"EMPTY"	6460	14860	150	97	153	165	88	114	202	12	5	0	120	178	176	114	146	210	9	5	0	0	0	0	0	0	0	0	0	0	0	0	0	0	0	0	0	0	0	1.500	1.016	1.067	1.113	3.438	0.876	0.453	0.000	0.000	0.000	0.000	0.000	0.000	0.000	0.000	0.000	0.000	0.000	0.000	0.000	0.000	156	624	15	129	0.585	Error	Error	9	6	0	0	65	64	0	0	-75	0
1	22	9	"EMPTY"	"EMPTY"	6650	14860	150	113	177	183	85	104	134	19	12	0	127	176	154	114	143	195	11	5	0	0	0	0	0	0	0	0	0	0	0	0	0	0	0	0	0	0	0	2.154	1.484	1.296	1.242	3.584	1.149	0.387	0.000	0.000	0.000	0.000	0.000	0.000	0.000	0.000	0.000	0.000	0.000	0.000	0.000	0.000	156	839	41	154	1.107	Error	Error	28	13	0	0	92	62	0	0	-75	0
1	1	10	"EMPTY"	"EMPTY"	2680	15040	150	82	99	63	69	77	48	23	12	0	116	129	57	108	129	229	1	0	0	0	0	0	0	0	0	0	0	0	0	0	0	0	0	0	0	0	0	1.625	1.429	0.945	1.078	4.079	0.611	0.324	0.000	0.000	0.000	0.000	0.000	0.000	0.000	0.000	0.000	0.000	0.000	0.000	0.000	0.000	156	821	21	51	0.700	Error	Error	13	8	0	0	30	21	0	0	-75	0
1	2	10	"EMPTY"	"EMPTY"	2870	15040	150	94	116	78	73	110	275	2	0	0	111	135	77	107	165	440	0	0	0	0	0	0	0	0	0	0	0	0	0	0	0	0	0	0	0	0	0	5.250	1.536	1.099	0.996	3.476	0.919	0.888	0.000	0.000	0.000	0.000	0.000	0.000	0.000	0.000	0.000	0.000	0.000	0.000	0.000	0.000	156	652	25	71	2.392	Error	Error	21	4	0	0	43	28	0	0	-75	0
1	3	10	"EMPTY"	"EMPTY"	3060	15040	150	93	120	90	71	86	128	11	3	0	114	146	105	105	122	189	7	1	0	0	0	0	0	0	0	0	0	0	0	0	0	0	0	0	0	0	0	2.444	1.195	0.932	0.906	3.153	0.843	0.455	0.000	0.000	0.000	0.000	0.000	0.000	0.000	0.000	0.000	0.000	0.000	0.000	0.000	0.000	156	652	31	90	1.290	Error	Error	22	9	0	0	49	41	0	0	-75	0
1	4	10	"EMPTY"	"EMPTY"	3250	15040	150	85	100	56	74	85	85	12	3	0	108	130	74	107	145	470	0	0	0	0	0	0	0	0	0	0	0	0	0	0	0	0	0	0	0	0	0	11.000	1.130	0.662	0.724	4.003	0.525	0.369	0.000	0.000	0.000	0.000	0.000	0.000	0.000	0.000	0.000	0.000	0.000	0.000	0.000	0.000	156	663	12	49	3.459	Error	Error	11	1	0	0	26	23	0	0	-75	0
1	5	10	"EMPTY"	"EMPTY"	3440	15040	150	81	105	75	75	79	38	22	14	0	110	133	78	106	132	475	0	0	0	0	0	0	0	0	0	0	0	0	0	0	0	0	0	0	0	0	0	1.500	1.111	1.000	0.874	3.997	0.877	0.315	0.000	0.000	0.000	0.000	0.000	0.000	0.000	0.000	0.000	0.000	0.000	0.000	0.000	0.000	156	583	10	57	0.585	Error	Error	6	4	0	0	30	27	0	0	-75	0
1	6	10	"EMPTY"	"EMPTY"	3620	15040	150	100	129	109	77	81	31	42	28	0	112	137	91	109	114	38	28	15	0	0	0	0	0	0	0	0	0	0	0	0	0	0	0	0	0	0	0	7.667	1.857	1.321	1.237	3.128	1.033	0.318	0.000	0.000	0.000	0.000	0.000	0.000	0.000	0.000	0.000	0.000	0.000	0.000	0.000	0.000	156	613	26	80	2.939	Error	Error	23	3	0	0	52	28	0	0	-75	0
1	7	10	""	"iYBL019W"	3810	15050	110	668	624	319	78	92	146	83	76	0	477	470	256	110	118	41	86	83	0	0	0	0	0	0	0	0	0	0	0	0	0	0	0	0	0	0	0	1.608	1.517	1.429	1.418	2.464	1.489	0.728	0.000	0.000	0.000	0.000	0.000	0.000	0.000	0.000	0.000	0.000	0.000	0.000	0.000	0.000	80	497	957	906	0.685	Error	Error	590	367	0	0	546	360	0	0	0	0
1	8	10	""	"iYBL015W"	4020	15050	110	5837	5374	2863	90	213	866	90	83	0	6402	5782	3385	121	260	1245	82	77	0	0	0	0	0	0	0	0	0	0	0	0	0	0	0	0	0	0	0	0.915	0.933	0.936	0.988	1.825	0.915	0.838	0.000	0.000	0.000	0.000	0.000	0.000	0.000	0.000	0.000	0.000	0.000	0.000	0.000	0.000	80	526	12028	10945	-0.128	Error	Error	5747	6281	0	0	5284	5661	0	0	0	0
1	9	10	""	"iYBL014C"	4190	15050	100	1690	1453	582	87	140	434	86	80	0	2958	2540	1206	122	177	527	83	80	0	0	0	0	0	0	0	0	0	0	0	0	0	0	0	0	0	0	0	0.565	0.565	0.559	0.636	2.159	0.515	0.832	0.000	0.000	0.000	0.000	0.000	0.000	0.000	0.000	0.000	0.000	0.000	0.000	0.000	0.000	80	461	4439	3784	-0.823	Error	Error	1603	2836	0	0	1366	2418	0	0	0	0
1	10	10	""	"iYBR001C"	4390	15050	110	3704	3661	577	80	132	535	100	100	0	2325	2302	372	114	118	38	100	100	0	0	0	0	0	0	0	0	0	0	0	0	0	0	0	0	0	0	0	1.639	1.637	1.683	1.640	1.203	1.659	0.926	0.000	0.000	0.000	0.000	0.000	0.000	0.000	0.000	0.000	0.000	0.000	0.000	0.000	0.000	80	523	5835	5769	0.713	Error	Error	3624	2211	0	0	3581	2188	0	0	0	0
1	11	10	""	"iYBR005W"	4580	15050	110	9762	8648	4565	80	193	1049	93	87	0	3976	3543	2048	107	122	178	92	85	0	0	0	0	0	0	0	0	0	0	0	0	0	0	0	0	0	0	0	2.502	2.494	2.510	2.935	1.823	2.447	0.850	0.000	0.000	0.000	0.000	0.000	0.000	0.000	0.000	0.000	0.000	0.000	0.000	0.000	0.000	80	511	13551	12004	1.323	Error	Error	9682	3869	0	0	8568	3436	0	0	0	0
1	12	10	""	"iYBR008C"	4770	15060	120	5268	5384	2923	75	83	51	100	100	0	5143	4732	2782	107	112	51	96	94	0	0	0	0	0	0	0	0	0	0	0	0	0	0	0	0	0	0	0	1.031	1.148	1.117	1.414	2.826	1.122	0.836	0.000	0.000	0.000	0.000	0.000	0.000	0.000	0.000	0.000	0.000	0.000	0.000	0.000	0.000	120	585	10229	9934	0.044	Error	Error	5193	5036	0	0	5309	4625	0	0	0	0
1	13	10	""	"iYBR022W"	4960	15050	110	3235	2629	1307	75	82	43	100	100	0	1101	962	452	107	113	54	95	90	0	0	0	0	0	0	0	0	0	0	0	0	0	0	0	0	0	0	0	3.179	2.987	3.200	3.025	1.707	3.154	0.855	0.000	0.000	0.000	0.000	0.000	0.000	0.000	0.000	0.000	0.000	0.000	0.000	0.000	0.000	80	503	4154	3409	1.669	Error	Error	3160	994	0	0	2554	855	0	0	0	0
1	14	10	""	"iYBR027C"	5140	15050	110	642	578	308	75	81	64	86	80	0	902	806	400	107	113	55	88	85	0	0	0	0	0	0	0	0	0	0	0	0	0	0	0	0	0	0	0	0.713	0.720	0.712	0.713	2.336	1.889	0.711	0.000	0.000	0.000	0.000	0.000	0.000	0.000	0.000	0.000	0.000	0.000	0.000	0.000	0.000	80	510	1362	1202	-0.488	Error	Error	567	795	0	0	503	699	0	0	0	0
1	15	10	""	"iYBR031W"	5340	15050	110	3434	2688	1401	78	91	95	93	93	0	1276	1076	524	111	125	86	86	83	0	0	0	0	0	0	0	0	0	0	0	0	0	0	0	0	0	0	0	2.881	2.705	2.716	2.602	1.968	2.810	0.863	0.000	0.000	0.000	0.000	0.000	0.000	0.000	0.000	0.000	0.000	0.000	0.000	0.000	0.000	80	528	4521	3575	1.526	Error	Error	3356	1165	0	0	2610	965	0	0	0	0
1	16	10	""	"iYBRWdelta16"	5520	15050	110	5674	4845	2218	83	89	44	100	100	0	4795	4176	1950	114	122	50	97	97	0	0	0	0	0	0	0	0	0	0	0	0	0	0	0	0	0	0	0	1.194	1.172	1.190	1.264	1.838	1.174	0.881	0.000	0.000	0.000	0.000	0.000	0.000	0.000	0.000	0.000	0.000	0.000	0.000	0.000	0.000	80	466	10272	8824	0.256	Error	Error	5591	4681	0	0	4762	4062	0	0	0	0
1	17	10	""	"iYBR048W"	5720	15060	120	9036	8400	4052	84	89	35	100	100	0	3477	3024	1702	113	119	41	95	94	0	0	0	0	0	0	0	0	0	0	0	0	0	0	0	0	0	0	0	2.661	2.857	2.766	3.125	1.939	2.866	0.865	0.000	0.000	0.000	0.000	0.000	0.000	0.000	0.000	0.000	0.000	0.000	0.000	0.000	0.000	120	533	12316	11227	1.412	Error	Error	8952	3364	0	0	8316	2911	0	0	0	0
1	18	10	""	"iYBR053C-0"	5910	15060	120	1704	1588	756	84	93	88	97	94	0	7229	6900	3639	112	117	39	98	96	0	0	0	0	0	0	0	0	0	0	0	0	0	0	0	0	0	0	0	0.228	0.222	0.222	0.239	2.482	0.203	0.854	0.000	0.000	0.000	0.000	0.000	0.000	0.000	0.000	0.000	0.000	0.000	0.000	0.000	0.000	120	537	8737	8292	-2.135	Error	Error	1620	7117	0	0	1504	6788	0	0	0	0
1	19	10	""	"iYCR022C"	6110	15050	110	7927	6809	3039	82	92	94	100	100	0	4768	4111	2036	110	116	39	100	96	0	0	0	0	0	0	0	0	0	0	0	0	0	0	0	0	0	0	0	1.684	1.681	1.669	1.835	1.892	1.707	0.870	0.000	0.000	0.000	0.000	0.000	0.000	0.000	0.000	0.000	0.000	0.000	0.000	0.000	0.000	80	483	12503	10728	0.752	Error	Error	7845	4658	0	0	6727	4001	0	0	0	0
1	20	10	""	"iYCR025C"	6290	15050	110	1601	1429	549	92	98	47	98	97	0	5537	4916	2269	114	127	67	100	98	0	0	0	0	0	0	0	0	0	0	0	0	0	0	0	0	0	0	0	0.278	0.278	0.276	0.299	1.597	0.250	0.876	0.000	0.000	0.000	0.000	0.000	0.000	0.000	0.000	0.000	0.000	0.000	0.000	0.000	0.000	80	473	6932	6139	-1.845	Error	Error	1509	5423	0	0	1337	4802	0	0	0	0
1	21	10	""	"iYCRWdelta11"	6470	15050	110	16788	14107	6845	92	143	414	96	95	0	4793	4266	2341	119	155	259	86	82	0	0	0	0	0	0	0	0	0	0	0	0	0	0	0	0	0	0	0	3.572	3.380	3.197	3.454	2.024	3.493	0.840	0.000	0.000	0.000	0.000	0.000	0.000	0.000	0.000	0.000	0.000	0.000	0.000	0.000	0.000	80	498	21370	18162	1.837	Error	Error	16696	4674	0	0	14015	4147	0	0	0	0
1	22	10	""	"iYCR043C"	6660	15050	110	796	763	326	87	136	398	78	37	0	1203	1087	468	119	151	249	86	82	0	0	0	0	0	0	0	0	0	0	0	0	0	0	0	0	0	0	0	0.654	0.698	0.711	0.712	1.875	0.652	0.778	0.000	0.000	0.000	0.000	0.000	0.000	0.000	0.000	0.000	0.000	0.000	0.000	0.000	0.000	80	542	1793	1644	-0.613	Error	Error	709	1084	0	0	676	968	0	0	0	0
1	1	11	""	"iYCR047C"	2680	15240	110	1578	1477	543	70	74	29	100	98	0	2513	2433	1012	102	106	30	100	98	0	0	0	0	0	0	0	0	0	0	0	0	0	0	0	0	0	0	0	0.625	0.604	0.645	0.666	1.862	0.576	0.833	0.000	0.000	0.000	0.000	0.000	0.000	0.000	0.000	0.000	0.000	0.000	0.000	0.000	0.000	80	544	3919	3738	-0.677	Error	Error	1508	2411	0	0	1407	2331	0	0	0	0
1	2	11	""	"iYCR053W"	2880	15250	110	3422	3034	1278	74	79	60	100	97	0	781	728	306	106	107	29	93	90	0	0	0	0	0	0	0	0	0	0	0	0	0	0	0	0	0	0	0	4.960	4.759	4.758	5.144	2.001	4.952	0.838	0.000	0.000	0.000	0.000	0.000	0.000	0.000	0.000	0.000	0.000	0.000	0.000	0.000	0.000	80	510	4023	3582	2.310	Error	Error	3348	675	0	0	2960	622	0	0	0	0
1	3	11	""	"iYCR075C"	3060	15250	110	5856	5429	2443	71	82	65	100	98	0	6478	6033	2803	107	119	125	96	93	0	0	0	0	0	0	0	0	0	0	0	0	0	0	0	0	0	0	0	0.908	0.904	0.916	0.941	1.599	0.883	0.904	0.000	0.000	0.000	0.000	0.000	0.000	0.000	0.000	0.000	0.000	0.000	0.000	0.000	0.000	80	510	12156	11284	-0.139	Error	Error	5785	6371	0	0	5358	5926	0	0	0	0
1	4	11	""	"iYCR081W"	3250	15240	90	3160	2850	1274	72	87	83	98	94	0	2411	2217	959	112	173	609	90	80	0	0	0	0	0	0	0	0	0	0	0	0	0	0	0	0	0	0	0	1.343	1.320	1.299	1.311	1.527	1.330	0.866	0.000	0.000	0.000	0.000	0.000	0.000	0.000	0.000	0.000	0.000	0.000	0.000	0.000	0.000	52	394	5387	4883	0.426	Error	Error	3088	2299	0	0	2778	2105	0	0	0	0
1	5	11	""	"iYCR085W"	3450	15240	110	705	712	343	73	80	60	97	92	0	1692	1941	1138	109	143	507	91	77	0	0	0	0	0	0	0	0	0	0	0	0	0	0	0	0	0	0	0	0.399	0.349	0.376	0.405	2.144	0.315	0.803	0.000	0.000	0.000	0.000	0.000	0.000	0.000	0.000	0.000	0.000	0.000	0.000	0.000	0.000	80	527	2215	2471	-1.325	Error	Error	632	1583	0	0	639	1832	0	0	0	0
1	6	11	""	"itT(AGU)C"	3630	15240	110	4788	4322	1926	75	80	32	100	100	0	2477	2217	975	109	113	37	93	91	0	0	0	0	0	0	0	0	0	0	0	0	0	0	0	0	0	0	0	1.990	2.015	2.051	2.099	1.653	2.096	0.880	0.000	0.000	0.000	0.000	0.000	0.000	0.000	0.000	0.000	0.000	0.000	0.000	0.000	0.000	80	509	7081	6355	0.993	Error	Error	4713	2368	0	0	4247	2108	0	0	0	0
1	7	11	""	"iYCR100C"	3830	15240	100	2372	2061	1053	82	90	38	97	96	0	3615	3218	1496	115	123	52	95	92	0	0	0	0	0	0	0	0	0	0	0	0	0	0	0	0	0	0	0	0.654	0.638	0.662	0.655	2.140	0.637	0.883	0.000	0.000	0.000	0.000	0.000	0.000	0.000	0.000	0.000	0.000	0.000	0.000	0.000	0.000	80	472	5790	5082	-0.612	Error	Error	2290	3500	0	0	1979	3103	0	0	0	0
1	8	11	""	"iYCR103C"	4010	15240	100	16305	14897	6881	93	111	235	97	96	0	8788	7521	3856	122	133	60	100	98	0	0	0	0	0	0	0	0	0	0	0	0	0	0	0	0	0	0	0	1.871	2.001	1.983	2.264	2.005	1.972	0.888	0.000	0.000	0.000	0.000	0.000	0.000	0.000	0.000	0.000	0.000	0.000	0.000	0.000	0.000	80	470	24878	22203	0.904	Error	Error	16212	8666	0	0	14804	7399	0	0	0	0
1	9	11	""	"iYDR045C"	4210	15240	110	6437	5858	1600	91	106	97	100	100	0	3578	3339	1012	117	133	127	98	98	0	0	0	0	0	0	0	0	0	0	0	0	0	0	0	0	0	0	0	1.834	1.790	1.779	1.897	1.571	1.810	0.912	0.000	0.000	0.000	0.000	0.000	0.000	0.000	0.000	0.000	0.000	0.000	0.000	0.000	0.000	80	526	9807	8989	0.875	Error	Error	6346	3461	0	0	5767	3222	0	0	0	0
1	10	11	""	"iYDR050C"	4390	15240	100	3564	3184	1370	82	91	75	97	96	0	7081	6191	2695	114	117	37	98	97	0	0	0	0	0	0	0	0	0	0	0	0	0	0	0	0	0	0	0	0.500	0.510	0.511	0.513	1.593	0.483	0.886	0.000	0.000	0.000	0.000	0.000	0.000	0.000	0.000	0.000	0.000	0.000	0.000	0.000	0.000	80	462	10449	9179	-1.001	Error	Error	3482	6967	0	0	3102	6077	0	0	0	0
1	11	11	""	"iYDR055W"	4580	15240	100	1378	1252	470	81	96	203	92	87	0	2104	1848	778	107	114	41	96	96	0	0	0	0	0	0	0	0	0	0	0	0	0	0	0	0	0	0	0	0.649	0.673	0.652	0.683	1.727	0.626	0.889	0.000	0.000	0.000	0.000	0.000	0.000	0.000	0.000	0.000	0.000	0.000	0.000	0.000	0.000	80	472	3294	2912	-0.623	Error	Error	1297	1997	0	0	1171	1741	0	0	0	0
1	12	11	""	"iYDR070C"	4770	15240	110	3290	2919	1117	81	86	34	100	98	0	3559	3131	1272	107	112	39	97	97	0	0	0	0	0	0	0	0	0	0	0	0	0	0	0	0	0	0	0	0.930	0.938	0.901	0.981	1.555	0.918	0.898	0.000	0.000	0.000	0.000	0.000	0.000	0.000	0.000	0.000	0.000	0.000	0.000	0.000	0.000	80	506	6661	5862	-0.105	Error	Error	3209	3452	0	0	2838	3024	0	0	0	0
1	13	11	""	"iYDR074W"	4970	15240	100	2307	2104	819	80	86	36	97	97	0	3778	3517	1466	110	119	64	97	95	0	0	0	0	0	0	0	0	0	0	0	0	0	0	0	0	0	0	0	0.607	0.594	0.603	0.638	1.582	0.578	0.911	0.000	0.000	0.000	0.000	0.000	0.000	0.000	0.000	0.000	0.000	0.000	0.000	0.000	0.000	80	468	5895	5431	-0.720	Error	Error	2227	3668	0	0	2024	3407	0	0	0	0
1	14	11	""	"iYDR078C"	5150	15240	110	1797	1512	724	78	86	42	97	95	0	2366	2062	1013	110	126	173	86	85	0	0	0	0	0	0	0	0	0	0	0	0	0	0	0	0	0	0	0	0.762	0.735	0.771	0.809	2.063	0.713	0.881	0.000	0.000	0.000	0.000	0.000	0.000	0.000	0.000	0.000	0.000	0.000	0.000	0.000	0.000	80	536	3975	3386	-0.392	Error	Error	1719	2256	0	0	1434	1952	0	0	0	0
1	15	11	""	"iYDR092W"	5350	15240	110	1325	1303	522	79	90	92	100	96	0	3726	3640	1523	112	119	46	100	100	0	0	0	0	0	0	0	0	0	0	0	0	0	0	0	0	0	0	0	0.345	0.347	0.344	0.359	1.606	0.321	0.870	0.000	0.000	0.000	0.000	0.000	0.000	0.000	0.000	0.000	0.000	0.000	0.000	0.000	0.000	80	520	4860	4752	-1.536	Error	Error	1246	3614	0	0	1224	3528	0	0	0	0
1	16	11	""	"iYDR098C"	5540	15240	120	842	753	326	80	86	38	95	95	0	915	794	367	112	119	44	89	87	0	0	0	0	0	0	0	0	0	0	0	0	0	0	0	0	0	0	0	0.949	0.987	0.988	1.102	2.224	0.945	0.821	0.000	0.000	0.000	0.000	0.000	0.000	0.000	0.000	0.000	0.000	0.000	0.000	0.000	0.000	120	594	1565	1355	-0.076	Error	Error	762	803	0	0	673	682	0	0	0	0
1	17	11	""	"iYDRCdelta9-1"	5730	15240	110	410	443	266	84	92	75	85	78	0	858	868	519	112	121	72	88	86	0	0	0	0	0	0	0	0	0	0	0	0	0	0	0	0	0	0	0	0.437	0.475	0.433	0.437	1.672	0.470	0.783	0.000	0.000	0.000	0.000	0.000	0.000	0.000	0.000	0.000	0.000	0.000	0.000	0.000	0.000	80	469	1072	1115	-1.194	Error	Error	326	746	0	0	359	756	0	0	0	0
1	18	11	""	"iYDR115W"	5910	15240	110	754	723	208	89	93	43	100	98	0	1393	1286	420	115	122	40	100	100	0	0	0	0	0	0	0	0	0	0	0	0	0	0	0	0	0	0	0	0.520	0.541	0.563	0.562	1.545	0.501	0.833	0.000	0.000	0.000	0.000	0.000	0.000	0.000	0.000	0.000	0.000	0.000	0.000	0.000	0.000	80	494	1943	1805	-0.942	Error	Error	665	1278	0	0	634	1171	0	0	0	0
1	19	11	""	"iYDR119W"	6110	15240	110	7474	7024	3003	89	123	242	100	100	0	4538	4221	1697	113	153	343	95	93	0	0	0	0	0	0	0	0	0	0	0	0	0	0	0	0	0	0	0	1.669	1.688	1.689	1.762	1.600	1.746	0.870	0.000	0.000	0.000	0.000	0.000	0.000	0.000	0.000	0.000	0.000	0.000	0.000	0.000	0.000	80	528	11810	11043	0.739	Error	Error	7385	4425	0	0	6935	4108	0	0	0	0
1	20	11	""	"iYDR123C"	6290	15240	110	4083	4035	1605	96	124	225	100	98	0	6115	5843	2510	114	156	341	98	96	0	0	0	0	0	0	0	0	0	0	0	0	0	0	0	0	0	0	0	0.664	0.688	0.707	0.718	1.362	0.646	0.892	0.000	0.000	0.000	0.000	0.000	0.000	0.000	0.000	0.000	0.000	0.000	0.000	0.000	0.000	80	542	9988	9668	-0.590	Error	Error	3987	6001	0	0	3939	5729	0	0	0	0
1	21	11	""	"iYDR431W"	6510	15250	110	335	325	135	98	118	238	48	2	0	657	610	266	121	129	64	90	85	0	0	0	0	0	0	0	0	0	0	0	0	0	0	0	0	0	0	0	0.442	0.464	0.464	0.486	2.305	0.411	0.708	0.000	0.000	0.000	0.000	0.000	0.000	0.000	0.000	0.000	0.000	0.000	0.000	0.000	0.000	80	563	773	716	-1.177	Error	Error	237	536	0	0	227	489	0	0	0	0
1	22	11	""	"iYDR436W"	6700	15250	110	1927	1682	939	91	100	69	93	90	0	3250	2690	1516	116	126	93	87	85	0	0	0	0	0	0	0	0	0	0	0	0	0	0	0	0	0	0	0	0.586	0.618	0.616	0.748	2.407	0.587	0.872	0.000	0.000	0.000	0.000	0.000	0.000	0.000	0.000	0.000	0.000	0.000	0.000	0.000	0.000	80	547	4970	4165	-0.771	Error	Error	1836	3134	0	0	1591	2574	0	0	0	0
1	1	12	""	"iYDR439W-1"	2690	15430	110	16240	13368	5895	75	86	62	100	100	0	6945	6057	2578	99	104	34	100	98	0	0	0	0	0	0	0	0	0	0	0	0	0	0	0	0	0	0	0	2.361	2.231	2.232	2.296	1.593	2.325	0.915	0.000	0.000	0.000	0.000	0.000	0.000	0.000	0.000	0.000	0.000	0.000	0.000	0.000	0.000	80	536	23011	19251	1.240	Error	Error	16165	6846	0	0	13293	5958	0	0	0	0
1	2	12	""	"iYDR457W"	2870	15430	110	307	313	123	77	92	89	85	65	0	283	300	136	106	114	58	86	80	0	0	0	0	0	0	0	0	0	0	0	0	0	0	0	0	0	0	0	1.299	1.216	1.257	1.186	1.851	1.177	0.533	0.000	0.000	0.000	0.000	0.000	0.000	0.000	0.000	0.000	0.000	0.000	0.000	0.000	0.000	80	514	407	430	0.378	Error	Error	230	177	0	0	236	194	0	0	0	0
1	3	12	""	"iYDR461W"	3070	15430	110	2596	2169	1101	72	84	85	95	90	0	7631	6327	3169	107	122	104	95	92	0	0	0	0	0	0	0	0	0	0	0	0	0	0	0	0	0	0	0	0.335	0.337	0.342	0.369	2.064	0.321	0.842	0.000	0.000	0.000	0.000	0.000	0.000	0.000	0.000	0.000	0.000	0.000	0.000	0.000	0.000	80	514	10048	8317	-1.576	Error	Error	2524	7524	0	0	2097	6220	0	0	0	0
1	4	12	""	"iYDR465C"	3250	15430	110	4195	3515	1927	75	88	85	97	93	0	6994	6023	3406	113	133	166	86	85	0	0	0	0	0	0	0	0	0	0	0	0	0	0	0	0	0	0	0	0.599	0.582	0.615	0.669	2.135	0.554	0.869	0.000	0.000	0.000	0.000	0.000	0.000	0.000	0.000	0.000	0.000	0.000	0.000	0.000	0.000	80	545	11001	9350	-0.740	Error	Error	4120	6881	0	0	3440	5910	0	0	0	0
1	5	12	""	"iYDR481C"	3460	15440	110	2000	1794	603	74	84	78	100	97	0	3392	3082	1203	110	131	165	98	93	0	0	0	0	0	0	0	0	0	0	0	0	0	0	0	0	0	0	0	0.587	0.579	0.593	0.631	1.683	0.557	0.889	0.000	0.000	0.000	0.000	0.000	0.000	0.000	0.000	0.000	0.000	0.000	0.000	0.000	0.000	80	521	5208	4692	-0.769	Error	Error	1926	3282	0	0	1720	2972	0	0	0	0
1	6	12	""	"iYDR485C"	3630	15430	110	2205	1792	918	76	83	56	97	92	0	4362	3516	1942	112	123	105	90	87	0	0	0	0	0	0	0	0	0	0	0	0	0	0	0	0	0	0	0	0.501	0.504	0.532	0.562	1.991	0.477	0.851	0.000	0.000	0.000	0.000	0.000	0.000	0.000	0.000	0.000	0.000	0.000	0.000	0.000	0.000	80	491	6379	5120	-0.997	Error	Error	2129	4250	0	0	1716	3404	0	0	0	0
1	7	12	""	"iYDR489W"	3810	15430	110	1232	1137	426	81	91	59	98	97	0	1814	1644	635	115	129	109	97	96	0	0	0	0	0	0	0	0	0	0	0	0	0	0	0	0	0	0	0	0.677	0.691	0.685	0.725	1.759	0.654	0.835	0.000	0.000	0.000	0.000	0.000	0.000	0.000	0.000	0.000	0.000	0.000	0.000	0.000	0.000	80	526	2850	2585	-0.562	Error	Error	1151	1699	0	0	1056	1529	0	0	0	0
1	8	12	""	"itL(CAA)D"	4010	15430	110	3546	3109	1929	81	90	46	98	97	0	2559	2246	1322	116	128	127	87	85	0	0	0	0	0	0	0	0	0	0	0	0	0	0	0	0	0	0	0	1.418	1.422	1.437	1.366	1.715	1.474	0.887	0.000	0.000	0.000	0.000	0.000	0.000	0.000	0.000	0.000	0.000	0.000	0.000	0.000	0.000	80	526	5908	5158	0.504	Error	Error	3465	2443	0	0	3028	2130	0	0	0	0
1	9	12	""	"iYDR511W"	4190	15430	110	609	580	197	78	87	46	95	93	0	766	717	279	110	120	124	90	87	0	0	0	0	0	0	0	0	0	0	0	0	0	0	0	0	0	0	0	0.809	0.827	0.842	0.921	1.979	0.769	0.811	0.000	0.000	0.000	0.000	0.000	0.000	0.000	0.000	0.000	0.000	0.000	0.000	0.000	0.000	80	516	1187	1109	-0.305	Error	Error	531	656	0	0	502	607	0	0	0	0
1	10	12	""	"iYDR516C"	4380	15430	110	5606	4584	2128	79	102	204	97	92	0	5777	4914	2559	109	151	370	88	86	0	0	0	0	0	0	0	0	0	0	0	0	0	0	0	0	0	0	0	0.975	0.938	0.948	1.157	2.569	0.912	0.879	0.000	0.000	0.000	0.000	0.000	0.000	0.000	0.000	0.000	0.000	0.000	0.000	0.000	0.000	80	538	11195	9310	-0.036	Error	Error	5527	5668	0	0	4505	4805	0	0	0	0
1	11	12	""	"iYER141W"	4580	15430	110	785	695	317	82	102	191	85	73	0	424	403	193	105	149	370	38	0	0	0	0	0	0	0	0	0	0	0	0	0	0	0	0	0	0	0	0	2.204	2.057	1.962	2.182	1.961	2.127	0.761	0.000	0.000	0.000	0.000	0.000	0.000	0.000	0.000	0.000	0.000	0.000	0.000	0.000	0.000	80	537	1022	911	1.140	Error	Error	703	319	0	0	613	298	0	0	0	0
1	12	12	""	"iYER145C"	4760	15430	110	1160	1144	717	83	90	45	91	91	0	3283	3292	2377	107	124	124	82	80	0	0	0	0	0	0	0	0	0	0	0	0	0	0	0	0	0	0	0	0.339	0.333	0.331	0.400	2.374	0.295	0.866	0.000	0.000	0.000	0.000	0.000	0.000	0.000	0.000	0.000	0.000	0.000	0.000	0.000	0.000	80	526	4253	4246	-1.560	Error	Error	1077	3176	0	0	1061	3185	0	0	0	0
1	13	12	""	"iYER149C"	4960	15440	120	5614	5349	2306	87	91	41	100	100	0	4640	4340	2250	108	126	120	95	95	0	0	0	0	0	0	0	0	0	0	0	0	0	0	0	0	0	0	0	1.220	1.243	1.223	1.405	2.086	1.206	0.892	0.000	0.000	0.000	0.000	0.000	0.000	0.000	0.000	0.000	0.000	0.000	0.000	0.000	0.000	120	562	10059	9494	0.286	Error	Error	5527	4532	0	0	5262	4232	0	0	0	0
1	14	12	""	"iYER163C-0"	5140	15440	110	2443	2155	1212	87	91	36	96	93	0	7000	5826	3524	113	139	240	85	82	0	0	0	0	0	0	0	0	0	0	0	0	0	0	0	0	0	0	0	0.342	0.362	0.364	0.424	2.506	0.328	0.895	0.000	0.000	0.000	0.000	0.000	0.000	0.000	0.000	0.000	0.000	0.000	0.000	0.000	0.000	80	493	9243	7781	-1.548	Error	Error	2356	6887	0	0	2068	5713	0	0	0	0
1	15	12	""	"iYER166W"	5330	15430	110	3856	3602	2164	91	104	105	95	92	0	6448	5738	3349	114	153	302	86	82	0	0	0	0	0	0	0	0	0	0	0	0	0	0	0	0	0	0	0	0.594	0.624	0.639	0.632	1.559	0.615	0.906	0.000	0.000	0.000	0.000	0.000	0.000	0.000	0.000	0.000	0.000	0.000	0.000	0.000	0.000	80	530	10099	9135	-0.750	Error	Error	3765	6334	0	0	3511	5624	0	0	0	0
1	16	12	""	"iYER170W"	5520	15440	110	1736	1537	576	89	105	107	96	95	0	3288	2797	1289	117	140	204	92	90	0	0	0	0	0	0	0	0	0	0	0	0	0	0	0	0	0	0	0	0.519	0.540	0.536	0.602	1.851	0.482	0.856	0.000	0.000	0.000	0.000	0.000	0.000	0.000	0.000	0.000	0.000	0.000	0.000	0.000	0.000	80	517	4818	4128	-0.945	Error	Error	1647	3171	0	0	1448	2680	0	0	0	0
1	17	12	""	"iYER183C-1"	5700	15430	110	9567	8107	4538	91	136	346	96	90	0	6109	5449	2991	113	164	352	91	83	0	0	0	0	0	0	0	0	0	0	0	0	0	0	0	0	0	0	0	1.580	1.502	1.494	1.495	1.930	1.504	0.902	0.000	0.000	0.000	0.000	0.000	0.000	0.000	0.000	0.000	0.000	0.000	0.000	0.000	0.000	80	522	15472	13352	0.660	Error	Error	9476	5996	0	0	8016	5336	0	0	0	0
1	18	12	""	"iYERComega1-0"	5890	15430	110	3240	3226	2081	95	176	442	83	78	0	4031	4078	2682	120	228	604	80	78	0	0	0	0	0	0	0	0	0	0	0	0	0	0	0	0	0	0	0	0.804	0.791	0.800	0.821	1.947	0.751	0.872	0.000	0.000	0.000	0.000	0.000	0.000	0.000	0.000	0.000	0.000	0.000	0.000	0.000	0.000	80	544	7056	7089	-0.314	Error	Error	3145	3911	0	0	3131	3958	0	0	0	0
1	19	12	""	"iYERWomega2-1"	6080	15430	110	22941	22537	12046	99	159	399	100	100	0	9508	9259	4813	120	192	513	97	96	0	0	0	0	0	0	0	0	0	0	0	0	0	0	0	0	0	0	0	2.433	2.455	2.395	2.464	1.480	2.503	0.897	0.000	0.000	0.000	0.000	0.000	0.000	0.000	0.000	0.000	0.000	0.000	0.000	0.000	0.000	80	546	32230	31577	1.283	Error	Error	22842	9388	0	0	22438	9139	0	0	0	0
1	20	12	""	"iYFL054C"	6270	15430	110	995	878	389	92	123	288	82	73	0	1301	1163	549	113	137	148	87	82	0	0	0	0	0	0	0	0	0	0	0	0	0	0	0	0	0	0	0	0.760	0.749	0.733	0.780	1.839	0.711	0.806	0.000	0.000	0.000	0.000	0.000	0.000	0.000	0.000	0.000	0.000	0.000	0.000	0.000	0.000	80	532	2091	1836	-0.396	Error	Error	903	1188	0	0	786	1050	0	0	0	0
1	21	12	""	"iYFL051C-0"	6460	15430	110	18121	16348	7183	92	135	408	100	98	0	9457	8411	3580	113	161	370	100	96	0	0	0	0	0	0	0	0	0	0	0	0	0	0	0	0	0	0	0	1.929	1.959	1.926	1.904	1.560	1.970	0.904	0.000	0.000	0.000	0.000	0.000	0.000	0.000	0.000	0.000	0.000	0.000	0.000	0.000	0.000	80	527	27373	24554	0.948	Error	Error	18029	9344	0	0	16256	8298	0	0	0	0
1	22	12	""	"iYFL048C"	6650	15430	110	1220	1153	318	90	132	398	96	81	0	1803	1737	436	117	167	374	96	93	0	0	0	0	0	0	0	0	0	0	0	0	0	0	0	0	0	0	0	0.670	0.656	0.663	0.657	1.353	0.651	0.895	0.000	0.000	0.000	0.000	0.000	0.000	0.000	0.000	0.000	0.000	0.000	0.000	0.000	0.000	80	559	2816	2683	-0.577	Error	Error	1130	1686	0	0	1063	1620	0	0	0	0
1	1	13	""	"iYGL095C"	2690	15610	110	4180	3805	1838	68	89	208	95	95	0	3241	3016	1298	95	100	31	97	97	0	0	0	0	0	0	0	0	0	0	0	0	0	0	0	0	0	0	0	1.307	1.279	1.308	1.273	1.934	1.282	0.852	0.000	0.000	0.000	0.000	0.000	0.000	0.000	0.000	0.000	0.000	0.000	0.000	0.000	0.000	80	568	7258	6658	0.386	Error	Error	4112	3146	0	0	3737	2921	0	0	0	0
1	2	13	""	"iYGL091C"	2890	15620	100	139	154	63	69	74	69	50	20	0	188	202	70	101	106	50	78	41	0	0	0	0	0	0	0	0	0	0	0	0	0	0	0	0	0	0	0	0.805	0.842	0.861	0.788	2.308	0.713	0.384	0.000	0.000	0.000	0.000	0.000	0.000	0.000	0.000	0.000	0.000	0.000	0.000	0.000	0.000	80	482	157	186	-0.314	Error	Error	70	87	0	0	85	101	0	0	0	0
1	3	13	""	"iYGL087C"	3080	15620	110	2050	1773	756	68	73	30	100	97	0	4227	3557	1733	101	105	37	92	92	0	0	0	0	0	0	0	0	0	0	0	0	0	0	0	0	0	0	0	0.480	0.493	0.488	0.583	2.562	0.450	0.835	0.000	0.000	0.000	0.000	0.000	0.000	0.000	0.000	0.000	0.000	0.000	0.000	0.000	0.000	80	516	6108	5161	-1.058	Error	Error	1982	4126	0	0	1705	3456	0	0	0	0
1	4	13	""	"iYGL068W"	3260	15620	110	1530	1374	695	70	79	72	98	92	0	2812	2438	1357	104	115	135	86	86	0	0	0	0	0	0	0	0	0	0	0	0	0	0	0	0	0	0	0	0.539	0.559	0.553	0.608	2.217	0.523	0.830	0.000	0.000	0.000	0.000	0.000	0.000	0.000	0.000	0.000	0.000	0.000	0.000	0.000	0.000	80	504	4168	3638	-0.891	Error	Error	1460	2708	0	0	1304	2334	0	0	0	0
1	5	13	""	"iYGL064C"	3440	15620	100	1432	1265	450	77	84	49	100	98	0	3433	2918	1228	105	134	208	93	92	0	0	0	0	0	0	0	0	0	0	0	0	0	0	0	0	0	0	0	0.407	0.422	0.412	0.456	1.761	0.385	0.885	0.000	0.000	0.000	0.000	0.000	0.000	0.000	0.000	0.000	0.000	0.000	0.000	0.000	0.000	80	470	4683	4001	-1.296	Error	Error	1355	3328	0	0	1188	2813	0	0	0	0
1	6	13	""	"iYGL060W"	3640	15620	110	3237	2645	1580	81	91	60	98	96	0	3722	3075	1866	110	135	196	85	78	0	0	0	0	0	0	0	0	0	0	0	0	0	0	0	0	0	0	0	0.874	0.865	0.887	0.950	2.369	0.835	0.876	0.000	0.000	0.000	0.000	0.000	0.000	0.000	0.000	0.000	0.000	0.000	0.000	0.000	0.000	80	538	6768	5529	-0.195	Error	Error	3156	3612	0	0	2564	2965	0	0	0	0
1	7	13	""	"iYGLWdelta10"	3830	15620	110	2809	2724	1177	84	91	37	100	100	0	6667	6149	2582	113	120	43	100	100	0	0	0	0	0	0	0	0	0	0	0	0	0	0	0	0	0	0	0	0.416	0.437	0.439	0.421	1.491	0.417	0.895	0.000	0.000	0.000	0.000	0.000	0.000	0.000	0.000	0.000	0.000	0.000	0.000	0.000	0.000	80	516	9279	8676	-1.266	Error	Error	2725	6554	0	0	2640	6036	0	0	0	0
1	8	13	""	"iYGL042C"	4010	15620	110	5086	4652	2636	85	93	49	96	95	0	3147	3097	3707	113	126	126	88	83	0	0	0	0	0	0	0	0	0	0	0	0	0	0	0	0	0	0	0	1.648	1.530	1.740	1.787	2.342	1.225	0.307	0.000	0.000	0.000	0.000	0.000	0.000	0.000	0.000	0.000	0.000	0.000	0.000	0.000	0.000	80	528	8035	7551	0.721	Error	Error	5001	3034	0	0	4567	2984	0	0	0	0
1	9	13	""	"itL(CAA)G2"	4210	15620	110	4414	4118	1718	83	88	42	100	100	0	4551	4051	1811	111	149	652	92	85	0	0	0	0	0	0	0	0	0	0	0	0	0	0	0	0	0	0	0	0.975	1.024	1.042	1.079	1.786	0.959	0.763	0.000	0.000	0.000	0.000	0.000	0.000	0.000	0.000	0.000	0.000	0.000	0.000	0.000	0.000	80	538	8771	7975	-0.036	Error	Error	4331	4440	0	0	4035	3940	0	0	0	0
1	10	13	""	"iYGL026C"	4400	15620	110	2008	1659	822	82	96	169	91	86	0	4053	3266	1842	111	126	235	86	81	0	0	0	0	0	0	0	0	0	0	0	0	0	0	0	0	0	0	0	0.489	0.500	0.490	0.498	2.239	0.466	0.857	0.000	0.000	0.000	0.000	0.000	0.000	0.000	0.000	0.000	0.000	0.000	0.000	0.000	0.000	80	549	5868	4732	-1.033	Error	Error	1926	3942	0	0	1577	3155	0	0	0	0
1	11	13	""	"iYGL021W"	4600	15630	110	1173	1010	566	82	93	51	91	86	0	884	745	435	112	124	66	78	76	0	0	0	0	0	0	0	0	0	0	0	0	0	0	0	0	0	0	0	1.413	1.466	1.468	1.652	2.324	1.424	0.858	0.000	0.000	0.000	0.000	0.000	0.000	0.000	0.000	0.000	0.000	0.000	0.000	0.000	0.000	80	547	1863	1561	0.499	Error	Error	1091	772	0	0	928	633	0	0	0	0
1	12	13	""	"iYGL017W"	4800	15630	110	1616	1409	576	92	107	68	98	97	0	2710	2366	981	118	146	139	95	93	0	0	0	0	0	0	0	0	0	0	0	0	0	0	0	0	0	0	0	0.588	0.586	0.585	0.614	2.016	0.570	0.884	0.000	0.000	0.000	0.000	0.000	0.000	0.000	0.000	0.000	0.000	0.000	0.000	0.000	0.000	80	523	4116	3565	-0.766	Error	Error	1524	2592	0	0	1317	2248	0	0	0	0
1	13	13	""	"iYGR269W"	4990	15620	120	856	772	490	89	96	42	86	83	0	1997	1747	1118	117	126	57	85	80	0	0	0	0	0	0	0	0	0	0	0	0	0	0	0	0	0	0	0	0.408	0.419	0.394	0.445	2.504	0.390	0.796	0.000	0.000	0.000	0.000	0.000	0.000	0.000	0.000	0.000	0.000	0.000	0.000	0.000	0.000	120	526	2647	2313	-1.293	Error	Error	767	1880	0	0	683	1630	0	0	0	0
1	14	13	""	"iYGR273C"	5170	15620	110	4964	5277	3373	90	140	385	98	88	0	1647	1784	1189	118	143	167	92	85	0	0	0	0	0	0	0	0	0	0	0	0	0	0	0	0	0	0	0	3.188	3.113	3.165	3.469	1.949	3.194	0.883	0.000	0.000	0.000	0.000	0.000	0.000	0.000	0.000	0.000	0.000	0.000	0.000	0.000	0.000	80	486	6403	6853	1.673	Error	Error	4874	1529	0	0	5187	1666	0	0	0	0
1	15	13	""	"iYGR277C"	5360	15620	110	1465	1326	675	98	164	398	81	73	0	3277	2861	1717	122	213	521	81	71	0	0	0	0	0	0	0	0	0	0	0	0	0	0	0	0	0	0	0	0.433	0.448	0.448	0.517	1.989	0.391	0.836	0.000	0.000	0.000	0.000	0.000	0.000	0.000	0.000	0.000	0.000	0.000	0.000	0.000	0.000	80	540	4522	3967	-1.207	Error	Error	1367	3155	0	0	1228	2739	0	0	0	0
1	16	13	""	"iYGR292W-0"	5560	15630	110	1682	1623	1064	97	116	132	92	86	0	3243	2933	1944	119	180	467	78	73	0	0	0	0	0	0	0	0	0	0	0	0	0	0	0	0	0	0	0	0.507	0.542	0.507	0.623	2.504	0.513	0.874	0.000	0.000	0.000	0.000	0.000	0.000	0.000	0.000	0.000	0.000	0.000	0.000	0.000	0.000	80	518	4709	4340	-0.979	Error	Error	1585	3124	0	0	1526	2814	0	0	0	0
1	17	13	""	"iYGR295C-1"	5740	15620	110	16065	17925	13885	97	144	340	91	88	0	8102	8140	6672	122	152	244	81	78	0	0	0	0	0	0	0	0	0	0	0	0	0	0	0	0	0	0	0	2.001	2.223	2.196	2.398	2.437	2.240	0.869	0.000	0.000	0.000	0.000	0.000	0.000	0.000	0.000	0.000	0.000	0.000	0.000	0.000	0.000	80	540	23948	25846	1.001	Error	Error	15968	7980	0	0	17828	8018	0	0	0	0
1	18	13	""	"iYHL048W"	5940	15630	110	3516	3701	2439	96	135	261	93	87	0	1749	1704	1143	120	149	274	77	77	0	0	0	0	0	0	0	0	0	0	0	0	0	0	0	0	0	0	0	2.099	2.276	2.139	2.509	2.271	2.340	0.835	0.000	0.000	0.000	0.000	0.000	0.000	0.000	0.000	0.000	0.000	0.000	0.000	0.000	0.000	80	554	5049	5189	1.070	Error	Error	3420	1629	0	0	3605	1584	0	0	0	0
1	19	13	""	"iYHL034C"	6130	15630	110	806	751	480	95	116	283	71	58	0	1112	1111	804	120	132	107	82	80	0	0	0	0	0	0	0	0	0	0	0	0	0	0	0	0	0	0	0	0.717	0.662	0.683	0.664	2.103	0.616	0.786	0.000	0.000	0.000	0.000	0.000	0.000	0.000	0.000	0.000	0.000	0.000	0.000	0.000	0.000	80	520	1703	1647	-0.480	Error	Error	711	992	0	0	656	991	0	0	0	0
1	20	13	""	"iYHL030W"	6310	15620	110	5841	4942	3236	91	104	73	93	86	0	1724	1397	987	120	135	86	78	71	0	0	0	0	0	0	0	0	0	0	0	0	0	0	0	0	0	0	0	3.585	3.799	3.722	3.313	2.168	3.846	0.831	0.000	0.000	0.000	0.000	0.000	0.000	0.000	0.000	0.000	0.000	0.000	0.000	0.000	0.000	80	520	7354	6128	1.842	Error	Error	5750	1604	0	0	4851	1277	0	0	0	0
1	21	13	""	"iYHL026C"	6500	15620	110	3876	3444	1737	89	130	405	92	86	0	5178	4456	2286	116	145	327	92	88	0	0	0	0	0	0	0	0	0	0	0	0	0	0	0	0	0	0	0	0.748	0.773	0.782	0.820	1.906	0.753	0.844	0.000	0.000	0.000	0.000	0.000	0.000	0.000	0.000	0.000	0.000	0.000	0.000	0.000	0.000	80	532	8849	7695	-0.419	Error	Error	3787	5062	0	0	3355	4340	0	0	0	0
1	22	13	""	"iYHL011C"	6690	15620	100	2675	2117	1418	84	98	92	81	78	0	4131	3247	2362	117	143	192	75	71	0	0	0	0	0	0	0	0	0	0	0	0	0	0	0	0	0	0	0	0.645	0.650	0.607	0.641	2.818	0.605	0.792	0.000	0.000	0.000	0.000	0.000	0.000	0.000	0.000	0.000	0.000	0.000	0.000	0.000	0.000	80	499	6605	5163	-0.632	Error	Error	2591	4014	0	0	2033	3130	0	0	0	0
1	1	14	""	"iYHLWdelta2"	2700	15810	110	621	653	378	64	73	117	87	80	0	397	459	297	94	101	37	90	86	0	0	0	0	0	0	0	0	0	0	0	0	0	0	0	0	0	0	0	1.838	1.614	1.597	1.580	1.720	1.537	0.780	0.000	0.000	0.000	0.000	0.000	0.000	0.000	0.000	0.000	0.000	0.000	0.000	0.000	0.000	80	566	860	954	0.878	Error	Error	557	303	0	0	589	365	0	0	0	0
1	2	14	""	"iYHL003C"	2890	15810	110	3749	3533	2160	67	75	48	98	96	0	2497	2413	1525	101	112	55	90	87	0	0	0	0	0	0	0	0	0	0	0	0	0	0	0	0	0	0	0	1.537	1.499	1.482	1.718	2.059	1.468	0.902	0.000	0.000	0.000	0.000	0.000	0.000	0.000	0.000	0.000	0.000	0.000	0.000	0.000	0.000	80	534	6078	5778	0.620	Error	Error	3682	2396	0	0	3466	2312	0	0	0	0
1	3	14	""	"iYIL106W"	3090	15810	110	4428	3500	1834	71	80	46	97	93	0	1947	1660	897	103	110	49	85	83	0	0	0	0	0	0	0	0	0	0	0	0	0	0	0	0	0	0	0	2.363	2.202	2.254	2.341	2.237	2.311	0.846	0.000	0.000	0.000	0.000	0.000	0.000	0.000	0.000	0.000	0.000	0.000	0.000	0.000	0.000	80	521	6201	4986	1.240	Error	Error	4357	1844	0	0	3429	1557	0	0	0	0
1	4	14	""	"iYIL103W-1"	3280	15810	110	1850	1667	1023	76	81	35	92	88	0	4411	4089	2683	100	105	34	90	88	0	0	0	0	0	0	0	0	0	0	0	0	0	0	0	0	0	0	0	0.412	0.399	0.418	0.447	2.117	0.392	0.829	0.000	0.000	0.000	0.000	0.000	0.000	0.000	0.000	0.000	0.000	0.000	0.000	0.000	0.000	80	504	6085	5580	-1.281	Error	Error	1774	4311	0	0	1591	3989	0	0	0	0
1	5	14	""	"iYIL100W"	3460	15820	100	1657	1415	1002	88	97	47	91	80	0	1768	1509	1156	109	128	121	70	68	0	0	0	0	0	0	0	0	0	0	0	0	0	0	0	0	0	0	0	0.946	0.948	0.945	1.043	2.573	0.873	0.837	0.000	0.000	0.000	0.000	0.000	0.000	0.000	0.000	0.000	0.000	0.000	0.000	0.000	0.000	80	444	3228	2727	-0.080	Error	Error	1569	1659	0	0	1327	1400	0	0	0	0
1	6	14	""	"iYIL088C"	3650	15810	110	3072	2386	1393	101	116	113	88	85	0	3618	2794	1815	116	154	246	75	71	0	0	0	0	0	0	0	0	0	0	0	0	0	0	0	0	0	0	0	0.848	0.853	0.861	0.955	2.711	0.802	0.857	0.000	0.000	0.000	0.000	0.000	0.000	0.000	0.000	0.000	0.000	0.000	0.000	0.000	0.000	80	534	6473	4963	-0.237	Error	Error	2971	3502	0	0	2285	2678	0	0	0	0
1	7	14	""	"itI(AAU)I2"	3850	15810	110	1720	1429	929	89	106	115	77	73	0	1860	1503	1084	113	142	228	72	67	0	0	0	0	0	0	0	0	0	0	0	0	0	0	0	0	0	0	0	0.934	0.964	0.927	0.954	2.247	0.933	0.805	0.000	0.000	0.000	0.000	0.000	0.000	0.000	0.000	0.000	0.000	0.000	0.000	0.000	0.000	80	540	3378	2730	-0.099	Error	Error	1631	1747	0	0	1340	1390	0	0	0	0
1	8	14	""	"iYIL076W"	4040	15810	110	6317	6284	4474	85	99	116	91	88	0	1470	1428	1099	111	118	52	76	75	0	0	0	0	0	0	0	0	0	0	0	0	0	0	0	0	0	0	0	4.586	4.707	4.505	4.611	2.187	4.798	0.832	0.000	0.000	0.000	0.000	0.000	0.000	0.000	0.000	0.000	0.000	0.000	0.000	0.000	0.000	80	532	7591	7516	2.197	Error	Error	6232	1359	0	0	6199	1317	0	0	0	0
1	9	14	""	"iYIL057C"	4230	15810	110	1768	1548	975	88	102	119	83	76	0	2106	2059	1536	109	144	646	71	66	0	0	0	0	0	0	0	0	0	0	0	0	0	0	0	0	0	0	0	0.841	0.749	0.757	0.841	2.084	0.524	0.595	0.000	0.000	0.000	0.000	0.000	0.000	0.000	0.000	0.000	0.000	0.000	0.000	0.000	0.000	80	532	3677	3410	-0.249	Error	Error	1680	1997	0	0	1460	1950	0	0	0	0
1	10	14	""	"iYIL054W"	4420	15820	110	703	593	378	83	91	50	81	76	0	1226	1034	765	110	116	48	76	75	0	0	0	0	0	0	0	0	0	0	0	0	0	0	0	0	0	0	0	0.556	0.552	0.535	0.552	1.883	0.491	0.834	0.000	0.000	0.000	0.000	0.000	0.000	0.000	0.000	0.000	0.000	0.000	0.000	0.000	0.000	80	496	1736	1434	-0.848	Error	Error	620	1116	0	0	510	924	0	0	0	0
1	11	14	""	"iYIL050W"	4600	15810	110	841	811	468	87	101	66	91	82	0	2068	1852	1110	111	142	139	85	82	0	0	0	0	0	0	0	0	0	0	0	0	0	0	0	0	0	0	0	0.385	0.416	0.397	0.459	2.541	0.392	0.849	0.000	0.000	0.000	0.000	0.000	0.000	0.000	0.000	0.000	0.000	0.000	0.000	0.000	0.000	80	489	2711	2465	-1.376	Error	Error	754	1957	0	0	724	1741	0	0	0	0
1	12	14	""	"iYIL034C"	4790	15810	110	2731	2379	1150	97	143	269	88	85	0	5757	4825	2743	125	239	685	86	80	0	0	0	0	0	0	0	0	0	0	0	0	0	0	0	0	0	0	0	0.468	0.486	0.463	0.499	1.836	0.447	0.879	0.000	0.000	0.000	0.000	0.000	0.000	0.000	0.000	0.000	0.000	0.000	0.000	0.000	0.000	80	530	8266	6982	-1.096	Error	Error	2634	5632	0	0	2282	4700	0	0	0	0
1	13	14	""	"iYIL030C"	4990	15810	110	1423	1111	715	87	132	277	68	66	0	2514	1867	1248	115	215	684	66	65	0	0	0	0	0	0	0	0	0	0	0	0	0	0	0	0	0	0	0	0.557	0.584	0.589	0.563	2.148	0.570	0.867	0.000	0.000	0.000	0.000	0.000	0.000	0.000	0.000	0.000	0.000	0.000	0.000	0.000	0.000	80	526	3735	2776	-0.845	Error	Error	1336	2399	0	0	1024	1752	0	0	0	0
1	14	14	""	"iYIL028W"	5170	15810	110	8001	8072	5037	84	146	473	91	87	0	5207	4946	3271	109	166	387	82	78	0	0	0	0	0	0	0	0	0	0	0	0	0	0	0	0	0	0	0	1.553	1.651	1.633	2.031	2.631	1.646	0.881	0.000	0.000	0.000	0.000	0.000	0.000	0.000	0.000	0.000	0.000	0.000	0.000	0.000	0.000	80	518	13015	12825	0.635	Error	Error	7917	5098	0	0	7988	4837	0	0	0	0
1	15	14	""	"iYJL006C"	5360	15810	110	554	515	325	95	152	460	48	5	0	471	443	276	112	180	428	38	3	0	0	0	0	0	0	0	0	0	0	0	0	0	0	0	0	0	0	0	1.279	1.269	1.221	1.021	2.172	1.195	0.737	0.000	0.000	0.000	0.000	0.000	0.000	0.000	0.000	0.000	0.000	0.000	0.000	0.000	0.000	80	550	818	751	0.355	Error	Error	459	359	0	0	420	331	0	0	0	0
1	16	14	""	"iYJL003W"	5560	15810	110	2864	2644	1895	95	115	99	81	75	0	1702	1254	980	116	138	104	66	63	0	0	0	0	0	0	0	0	0	0	0	0	0	0	0	0	0	0	0	1.746	2.240	2.124	2.276	2.947	2.281	0.838	0.000	0.000	0.000	0.000	0.000	0.000	0.000	0.000	0.000	0.000	0.000	0.000	0.000	0.000	80	520	4355	3687	0.804	Error	Error	2769	1586	0	0	2549	1138	0	0	0	0
1	17	14	""	"iYJR001W"	5740	15820	110	4060	3458	2213	101	166	403	83	77	0	2686	2045	1383	129	187	338	75	70	0	0	0	0	0	0	0	0	0	0	0	0	0	0	0	0	0	0	0	1.548	1.752	1.664	1.808	2.333	1.727	0.850	0.000	0.000	0.000	0.000	0.000	0.000	0.000	0.000	0.000	0.000	0.000	0.000	0.000	0.000	80	533	6516	5273	0.631	Error	Error	3959	2557	0	0	3357	1916	0	0	0	0
1	18	14	""	"iYJR015W"	5950	15820	110	2847	2225	1466	99	149	376	76	70	0	618	552	357	133	178	314	56	38	0	0	0	0	0	0	0	0	0	0	0	0	0	0	0	0	0	0	0	5.666	5.074	4.595	3.917	3.562	4.821	0.808	0.000	0.000	0.000	0.000	0.000	0.000	0.000	0.000	0.000	0.000	0.000	0.000	0.000	0.000	80	538	3233	2545	2.502	Error	Error	2748	485	0	0	2126	419	0	0	0	0
1	19	14	""	"iYJR021C"	6130	15810	110	1222	1012	607	89	99	52	92	80	0	1175	901	561	126	139	76	77	72	0	0	0	0	0	0	0	0	0	0	0	0	0	0	0	0	0	0	0	1.080	1.191	1.144	1.234	2.191	1.191	0.841	0.000	0.000	0.000	0.000	0.000	0.000	0.000	0.000	0.000	0.000	0.000	0.000	0.000	0.000	80	506	2182	1698	0.111	Error	Error	1133	1049	0	0	923	775	0	0	0	0
1	20	14	""	"iYJR031C"	6310	15810	110	1796	1575	656	85	134	272	93	83	0	3104	2725	1087	123	221	520	95	81	0	0	0	0	0	0	0	0	0	0	0	0	0	0	0	0	0	0	0	0.574	0.573	0.570	0.562	1.509	0.570	0.896	0.000	0.000	0.000	0.000	0.000	0.000	0.000	0.000	0.000	0.000	0.000	0.000	0.000	0.000	80	528	4692	4092	-0.801	Error	Error	1711	2981	0	0	1490	2602	0	0	0	0
1	21	14	""	"itS(AGA)J"	6500	15810	110	3009	2888	2319	96	212	543	70	63	0	2501	2421	2149	122	294	697	60	56	0	0	0	0	0	0	0	0	0	0	0	0	0	0	0	0	0	0	0	1.224	1.214	1.196	1.237	2.375	1.105	0.794	0.000	0.000	0.000	0.000	0.000	0.000	0.000	0.000	0.000	0.000	0.000	0.000	0.000	0.000	80	526	5292	5091	0.292	Error	Error	2913	2379	0	0	2792	2299	0	0	0	0
1	22	14	""	"iYJR050W"	6680	15820	110	1058	1365	1309	97	188	490	63	48	0	1793	2753	2904	123	284	728	62	53	0	0	0	0	0	0	0	0	0	0	0	0	0	0	0	0	0	0	0	0.575	0.482	0.420	0.567	3.890	0.421	0.736	0.000	0.000	0.000	0.000	0.000	0.000	0.000	0.000	0.000	0.000	0.000	0.000	0.000	0.000	80	558	2631	3898	-0.797	Error	Error	961	1670	0	0	1268	2630	0	0	0	0
1	1	15	""	"iYJR052W"	2700	16010	120	702	653	348	66	71	32	95	91	0	1170	1074	610	93	101	76	87	83	0	0	0	0	0	0	0	0	0	0	0	0	0	0	0	0	0	0	0	0.591	0.598	0.610	0.654	2.319	0.566	0.831	0.000	0.000	0.000	0.000	0.000	0.000	0.000	0.000	0.000	0.000	0.000	0.000	0.000	0.000	120	597	1713	1568	-0.760	Error	Error	636	1077	0	0	587	981	0	0	0	0
1	2	15	""	"iYJR063W"	2890	16010	120	2355	1909	1224	71	75	40	98	92	0	6093	4979	3461	99	108	67	91	85	0	0	0	0	0	0	0	0	0	0	0	0	0	0	0	0	0	0	0	0.381	0.377	0.379	0.500	2.916	0.343	0.832	0.000	0.000	0.000	0.000	0.000	0.000	0.000	0.000	0.000	0.000	0.000	0.000	0.000	0.000	120	544	8278	6718	-1.392	Error	Error	2284	5994	0	0	1838	4880	0	0	0	0
1	3	15	""	"iYJR067C"	3080	16000	130	3417	2811	1967	75	81	41	96	93	0	1534	1252	894	105	115	79	74	70	0	0	0	0	0	0	0	0	0	0	0	0	0	0	0	0	0	0	0	2.339	2.385	2.354	2.467	2.438	2.464	0.849	0.000	0.000	0.000	0.000	0.000	0.000	0.000	0.000	0.000	0.000	0.000	0.000	0.000	0.000	120	601	4771	3883	1.226	Error	Error	3342	1429	0	0	2736	1147	0	0	0	0
1	4	15	""	"iYJR072C"	3270	15990	110	402	357	206	81	89	48	73	72	0	789	684	451	104	111	45	76	75	0	0	0	0	0	0	0	0	0	0	0	0	0	0	0	0	0	0	0	0.469	0.476	0.471	0.507	2.553	0.433	0.759	0.000	0.000	0.000	0.000	0.000	0.000	0.000	0.000	0.000	0.000	0.000	0.000	0.000	0.000	80	502	1006	856	-1.094	Error	Error	321	685	0	0	276	580	0	0	0	0
1	5	15	""	"itV(AAC)K2"	3460	16000	120	15011	11590	8220	91	105	110	98	90	0	4911	3699	2844	111	139	376	68	65	0	0	0	0	0	0	0	0	0	0	0	0	0	0	0	0	0	0	0	3.108	3.205	3.129	3.776	2.344	3.231	0.857	0.000	0.000	0.000	0.000	0.000	0.000	0.000	0.000	0.000	0.000	0.000	0.000	0.000	0.000	120	562	19720	15087	1.636	Error	Error	14920	4800	0	0	11499	3588	0	0	0	0
1	6	15	""	"iYKL027W"	3650	16010	120	10147	8720	6424	99	112	96	93	90	0	2424	2030	1643	114	130	148	68	66	0	0	0	0	0	0	0	0	0	0	0	0	0	0	0	0	0	0	0	4.350	4.499	4.064	3.913	2.109	4.656	0.823	0.000	0.000	0.000	0.000	0.000	0.000	0.000	0.000	0.000	0.000	0.000	0.000	0.000	0.000	120	548	12358	10537	2.121	Error	Error	10048	2310	0	0	8621	1916	0	0	0	0
1	7	15	""	"iYKL023W"	3820	16000	110	1399	1379	1067	88	120	196	67	66	0	1526	1209	960	109	140	221	63	60	0	0	0	0	0	0	0	0	0	0	0	0	0	0	0	0	0	0	0	0.925	1.174	1.139	1.063	2.739	1.136	0.821	0.000	0.000	0.000	0.000	0.000	0.000	0.000	0.000	0.000	0.000	0.000	0.000	0.000	0.000	80	467	2728	2391	-0.112	Error	Error	1311	1417	0	0	1291	1100	0	0	0	0
1	8	15	""	"iYKL007W"	4010	16000	110	2832	2806	2065	81	123	255	82	73	0	2256	1795	1348	108	149	241	70	66	0	0	0	0	0	0	0	0	0	0	0	0	0	0	0	0	0	0	0	1.281	1.615	1.592	1.745	2.236	1.631	0.844	0.000	0.000	0.000	0.000	0.000	0.000	0.000	0.000	0.000	0.000	0.000	0.000	0.000	0.000	80	528	4899	4412	0.357	Error	Error	2751	2148	0	0	2725	1687	0	0	0	0
1	9	15	""	"iYKL004W"	4190	16000	110	6906	5506	3354	83	111	198	88	83	0	2628	1979	1272	108	126	134	78	75	0	0	0	0	0	0	0	0	0	0	0	0	0	0	0	0	0	0	0	2.708	2.898	2.732	2.958	2.102	2.937	0.875	0.000	0.000	0.000	0.000	0.000	0.000	0.000	0.000	0.000	0.000	0.000	0.000	0.000	0.000	80	500	9343	7294	1.437	Error	Error	6823	2520	0	0	5423	1871	0	0	0	0
1	10	15	""	"iCEN11"	4390	16000	120	5643	4967	2164	83	110	198	98	97	0	1508	1356	657	112	129	137	89	85	0	0	0	0	0	0	0	0	0	0	0	0	0	0	0	0	0	0	0	3.983	3.926	3.736	3.900	1.896	3.946	0.891	0.000	0.000	0.000	0.000	0.000	0.000	0.000	0.000	0.000	0.000	0.000	0.000	0.000	0.000	120	553	6956	6128	1.994	Error	Error	5560	1396	0	0	4884	1244	0	0	0	0
1	11	15	""	"iYKR015C"	4570	16000	120	5367	4584	2898	85	93	51	94	93	0	5488	4624	3312	115	124	77	83	80	0	0	0	0	0	0	0	0	0	0	0	0	0	0	0	0	0	0	0	0.983	0.998	0.941	1.093	2.643	0.922	0.870	0.000	0.000	0.000	0.000	0.000	0.000	0.000	0.000	0.000	0.000	0.000	0.000	0.000	0.000	120	524	10655	9008	-0.025	Error	Error	5282	5373	0	0	4499	4509	0	0	0	0
1	12	15	""	"iYKR019C"	4750	16000	110	1874	1608	1114	86	116	158	82	73	0	3270	2717	2140	114	172	336	73	66	0	0	0	0	0	0	0	0	0	0	0	0	0	0	0	0	0	0	0	0.567	0.585	0.571	0.585	2.635	0.542	0.862	0.000	0.000	0.000	0.000	0.000	0.000	0.000	0.000	0.000	0.000	0.000	0.000	0.000	0.000	80	506	4944	4125	-0.820	Error	Error	1788	3156	0	0	1522	2603	0	0	0	0
1	13	15	""	"iYKR023W"	4930	16010	110	3477	2769	1801	87	127	226	86	82	0	890	768	519	112	154	207	68	63	0	0	0	0	0	0	0	0	0	0	0	0	0	0	0	0	0	0	0	4.357	4.088	3.953	3.414	2.821	4.157	0.754	0.000	0.000	0.000	0.000	0.000	0.000	0.000	0.000	0.000	0.000	0.000	0.000	0.000	0.000	80	541	4168	3338	2.123	Error	Error	3390	778	0	0	2682	656	0	0	0	0
1	14	15	""	"iYKRCdelta11"	5140	16000	110	1362	1340	896	86	120	231	82	73	0	3128	3157	2247	107	124	115	87	86	0	0	0	0	0	0	0	0	0	0	0	0	0	0	0	0	0	0	0	0.422	0.411	0.396	0.451	2.680	0.374	0.861	0.000	0.000	0.000	0.000	0.000	0.000	0.000	0.000	0.000	0.000	0.000	0.000	0.000	0.000	80	549	4297	4304	-1.243	Error	Error	1276	3021	0	0	1254	3050	0	0	0	0
1	15	15	""	"iYKR042W"	5330	16010	110	2786	2352	1466	85	96	51	96	95	0	1593	1356	885	111	120	64	82	76	0	0	0	0	0	0	0	0	0	0	0	0	0	0	0	0	0	0	0	1.823	1.821	1.779	1.914	2.162	1.803	0.855	0.000	0.000	0.000	0.000	0.000	0.000	0.000	0.000	0.000	0.000	0.000	0.000	0.000	0.000	80	520	4183	3512	0.866	Error	Error	2701	1482	0	0	2267	1245	0	0	0	0
1	16	15	""	"iYKR046C"	5510	16000	110	1737	1542	941	90	102	88	88	81	0	1803	1417	932	113	131	109	80	76	0	0	0	0	0	0	0	0	0	0	0	0	0	0	0	0	0	0	0	0.975	1.113	1.119	1.219	2.412	1.061	0.839	0.000	0.000	0.000	0.000	0.000	0.000	0.000	0.000	0.000	0.000	0.000	0.000	0.000	0.000	80	544	3337	2756	-0.037	Error	Error	1647	1690	0	0	1452	1304	0	0	0	0
1	17	15	""	"iYLR167W"	5720	16000	110	683	609	257	95	106	60	93	87	0	885	822	379	121	136	90	90	87	0	0	0	0	0	0	0	0	0	0	0	0	0	0	0	0	0	0	0	0.770	0.733	0.755	0.764	1.946	0.696	0.826	0.000	0.000	0.000	0.000	0.000	0.000	0.000	0.000	0.000	0.000	0.000	0.000	0.000	0.000	80	535	1352	1215	-0.378	Error	Error	588	764	0	0	514	701	0	0	0	0
1	18	15	""	"iYLR173W"	5910	16010	110	1500	1336	826	95	103	42	87	83	0	3036	2536	1725	132	138	53	81	80	0	0	0	0	0	0	0	0	0	0	0	0	0	0	0	0	0	0	0	0.484	0.516	0.502	0.492	2.411	0.481	0.875	0.000	0.000	0.000	0.000	0.000	0.000	0.000	0.000	0.000	0.000	0.000	0.000	0.000	0.000	80	504	4309	3645	-1.047	Error	Error	1405	2904	0	0	1241	2404	0	0	0	0
1	19	15	""	"iYLR177W"	6090	16010	110	1706	1342	828	95	107	57	90	85	0	802	756	463	133	143	62	81	73	0	0	0	0	0	0	0	0	0	0	0	0	0	0	0	0	0	0	0	2.408	2.002	1.904	1.682	2.856	1.971	0.808	0.000	0.000	0.000	0.000	0.000	0.000	0.000	0.000	0.000	0.000	0.000	0.000	0.000	0.000	80	532	2280	1870	1.268	Error	Error	1611	669	0	0	1247	623	0	0	0	0
1	20	15	""	"iYLR193C"	6280	16010	110	1508	1252	701	92	154	347	75	71	0	2990	2329	1425	123	140	98	87	83	0	0	0	0	0	0	0	0	0	0	0	0	0	0	0	0	0	0	0	0.494	0.526	0.519	0.535	2.175	0.494	0.878	0.000	0.000	0.000	0.000	0.000	0.000	0.000	0.000	0.000	0.000	0.000	0.000	0.000	0.000	80	562	4283	3366	-1.018	Error	Error	1416	2867	0	0	1160	2206	0	0	0	0
1	21	15	""	"iYLR198C"	6490	16010	110	2176	1932	1148	102	186	435	81	75	0	734	695	400	126	166	280	73	58	0	0	0	0	0	0	0	0	0	0	0	0	0	0	0	0	0	0	0	3.411	3.216	3.152	3.119	2.316	3.277	0.807	0.000	0.000	0.000	0.000	0.000	0.000	0.000	0.000	0.000	0.000	0.000	0.000	0.000	0.000	80	530	2682	2399	1.770	Error	Error	2074	608	0	0	1830	569	0	0	0	0
1	22	15	""	"iYLR204W"	6660	16010	110	753	655	402	101	107	50	80	77	0	1540	1361	947	123	144	199	75	70	0	0	0	0	0	0	0	0	0	0	0	0	0	0	0	0	0	0	0	0.460	0.447	0.427	0.422	2.339	0.393	0.789	0.000	0.000	0.000	0.000	0.000	0.000	0.000	0.000	0.000	0.000	0.000	0.000	0.000	0.000	80	534	2069	1792	-1.120	Error	Error	652	1417	0	0	554	1238	0	0	0	0
1	1	16	""	"iYLR221C"	2670	16190	120	2753	2420	1491	65	70	33	97	95	0	1662	1371	895	95	97	29	85	81	0	0	0	0	0	0	0	0	0	0	0	0	0	0	0	0	0	0	0	1.715	1.846	1.860	2.321	2.744	1.892	0.823	0.000	0.000	0.000	0.000	0.000	0.000	0.000	0.000	0.000	0.000	0.000	0.000	0.000	0.000	120	567	4255	3631	0.779	Error	Error	2688	1567	0	0	2355	1276	0	0	0	0
1	2	16	""	"iYLR225C"	2860	16200	110	1018	932	626	70	81	96	85	78	0	1430	1400	1066	95	128	298	70	68	0	0	0	0	0	0	0	0	0	0	0	0	0	0	0	0	0	0	0	0.710	0.661	0.664	0.766	2.594	0.587	0.828	0.000	0.000	0.000	0.000	0.000	0.000	0.000	0.000	0.000	0.000	0.000	0.000	0.000	0.000	80	485	2283	2167	-0.494	Error	Error	948	1335	0	0	862	1305	0	0	0	0
1	3	16	""	"iYLRWdelta11"	3050	16190	120	1262	1052	591	71	89	138	81	79	0	871	722	421	100	153	447	65	34	0	0	0	0	0	0	0	0	0	0	0	0	0	0	0	0	0	0	0	1.545	1.577	1.550	1.715	2.112	1.555	0.865	0.000	0.000	0.000	0.000	0.000	0.000	0.000	0.000	0.000	0.000	0.000	0.000	0.000	0.000	120	587	1962	1603	0.627	Error	Error	1191	771	0	0	981	622	0	0	0	0
1	4	16	""	"iYLR244C"	3250	16200	110	672	568	299	79	146	509	60	0	0	756	613	353	101	155	450	66	7	0	0	0	0	0	0	0	0	0	0	0	0	0	0	0	0	0	0	0	0.905	0.955	0.966	0.998	2.127	0.904	0.783	0.000	0.000	0.000	0.000	0.000	0.000	0.000	0.000	0.000	0.000	0.000	0.000	0.000	0.000	80	539	1248	1001	-0.143	Error	Error	593	655	0	0	489	512	0	0	0	0
1	5	16	""	"iYLR247C"	3440	16200	110	1596	1231	767	83	108	170	78	72	0	4529	3499	2476	103	146	447	72	71	0	0	0	0	0	0	0	0	0	0	0	0	0	0	0	0	0	0	0	0.342	0.338	0.336	0.450	2.914	0.293	0.840	0.000	0.000	0.000	0.000	0.000	0.000	0.000	0.000	0.000	0.000	0.000	0.000	0.000	0.000	80	501	5939	4544	-1.549	Error	Error	1513	4426	0	0	1148	3396	0	0	0	0
1	6	16	""	"iYLR252W"	3620	16200	110	2792	2245	1356	83	114	311	82	76	0	2376	1858	1311	109	152	432	70	66	0	0	0	0	0	0	0	0	0	0	0	0	0	0	0	0	0	0	0	1.195	1.236	1.278	1.618	2.733	1.154	0.875	0.000	0.000	0.000	0.000	0.000	0.000	0.000	0.000	0.000	0.000	0.000	0.000	0.000	0.000	80	518	4976	3911	0.257	Error	Error	2709	2267	0	0	2162	1749	0	0	0	0
1	7	16	""	"iYML046W"	3830	16190	120	630	578	279	79	98	155	80	75	0	629	560	287	108	130	170	78	68	0	0	0	0	0	0	0	0	0	0	0	0	0	0	0	0	0	0	0	1.058	1.104	1.062	1.073	2.212	1.037	0.796	0.000	0.000	0.000	0.000	0.000	0.000	0.000	0.000	0.000	0.000	0.000	0.000	0.000	0.000	120	601	1072	951	0.081	Error	Error	551	521	0	0	499	452	0	0	0	0
1	8	16	""	"iYML042W"	4020	16200	110	1512	1229	695	76	85	84	88	81	0	1401	1155	702	110	123	126	78	76	0	0	0	0	0	0	0	0	0	0	0	0	0	0	0	0	0	0	0	1.112	1.103	1.030	1.084	1.577	1.038	0.869	0.000	0.000	0.000	0.000	0.000	0.000	0.000	0.000	0.000	0.000	0.000	0.000	0.000	0.000	80	504	2727	2198	0.154	Error	Error	1436	1291	0	0	1153	1045	0	0	0	0
1	9	16	""	"iYML038C"	4210	16190	120	226	265	139	78	139	431	7	0	0	366	410	202	111	151	284	45	12	0	0	0	0	0	0	0	0	0	0	0	0	0	0	0	0	0	0	0	0.580	0.625	0.632	0.555	2.245	0.320	0.343	0.000	0.000	0.000	0.000	0.000	0.000	0.000	0.000	0.000	0.000	0.000	0.000	0.000	0.000	120	628	403	486	-0.785	Error	Error	148	255	0	0	187	299	0	0	0	0
1	10	16	""	"iYML021C"	4420	16190	100	2945	3158	2661	82	159	500	72	66	0	5122	4647	3908	116	166	338	68	65	0	0	0	0	0	0	0	0	0	0	0	0	0	0	0	0	0	0	0	0.572	0.679	0.687	0.841	3.068	0.651	0.871	0.000	0.000	0.000	0.000	0.000	0.000	0.000	0.000	0.000	0.000	0.000	0.000	0.000	0.000	80	456	7869	7607	-0.806	Error	Error	2863	5006	0	0	3076	4531	0	0	0	0
1	11	16	""	"iYML017W"	4590	16190	110	1898	1751	1081	85	125	243	88	81	0	723	706	406	118	177	424	66	21	0	0	0	0	0	0	0	0	0	0	0	0	0	0	0	0	0	0	0	2.997	2.833	2.785	2.863	1.921	3.042	0.807	0.000	0.000	0.000	0.000	0.000	0.000	0.000	0.000	0.000	0.000	0.000	0.000	0.000	0.000	80	523	2418	2254	1.583	Error	Error	1813	605	0	0	1666	588	0	0	0	0
1	12	16	""	"iYML013C-A"	4810	16200	110	889	1178	999	87	141	269	70	56	0	2154	2457	2099	113	195	502	65	63	0	0	0	0	0	0	0	0	0	0	0	0	0	0	0	0	0	0	0	0.393	0.465	0.482	0.520	2.436	0.448	0.853	0.000	0.000	0.000	0.000	0.000	0.000	0.000	0.000	0.000	0.000	0.000	0.000	0.000	0.000	80	505	2843	3435	-1.348	Error	Error	802	2041	0	0	1091	2344	0	0	0	0
1	13	16	""	"iYMR002W"	4960	16190	110	985	1071	821	90	122	176	76	71	0	802	762	561	115	142	146	67	63	0	0	0	0	0	0	0	0	0	0	0	0	0	0	0	0	0	0	0	1.303	1.516	1.445	1.428	2.732	1.505	0.837	0.000	0.000	0.000	0.000	0.000	0.000	0.000	0.000	0.000	0.000	0.000	0.000	0.000	0.000	80	475	1582	1628	0.382	Error	Error	895	687	0	0	981	647	0	0	0	0
1	14	16	""	"iYMR006C"	5160	16190	110	5555	4628	2888	92	130	205	90	86	0	2215	1792	1169	113	150	172	78	73	0	0	0	0	0	0	0	0	0	0	0	0	0	0	0	0	0	0	0	2.599	2.702	2.503	2.279	2.149	2.709	0.844	0.000	0.000	0.000	0.000	0.000	0.000	0.000	0.000	0.000	0.000	0.000	0.000	0.000	0.000	80	554	7565	6215	1.378	Error	Error	5463	2102	0	0	4536	1679	0	0	0	0
1	15	16	""	"iYMR010W-0"	5370	16190	110	2377	2348	867	91	106	96	100	100	0	1783	1730	643	116	130	103	98	98	0	0	0	0	0	0	0	0	0	0	0	0	0	0	0	0	0	0	0	1.371	1.398	1.401	1.439	1.387	1.405	0.884	0.000	0.000	0.000	0.000	0.000	0.000	0.000	0.000	0.000	0.000	0.000	0.000	0.000	0.000	80	522	3953	3871	0.456	Error	Error	2286	1667	0	0	2257	1614	0	0	0	0
1	16	16	""	"iYMR021C"	5550	16190	110	3638	3062	1291	94	111	97	98	95	0	2521	2109	949	118	136	106	91	90	0	0	0	0	0	0	0	0	0	0	0	0	0	0	0	0	0	0	0	1.475	1.491	1.451	1.500	1.406	1.482	0.895	0.000	0.000	0.000	0.000	0.000	0.000	0.000	0.000	0.000	0.000	0.000	0.000	0.000	0.000	80	505	5947	4959	0.561	Error	Error	3544	2403	0	0	2968	1991	0	0	0	0
1	17	16	""	"iYMR024W"	5730	16190	100	2092	1684	966	96	117	104	88	86	0	2588	2075	1298	122	160	214	77	77	0	0	0	0	0	0	0	0	0	0	0	0	0	0	0	0	0	0	0	0.809	0.813	0.780	0.854	2.329	0.731	0.851	0.000	0.000	0.000	0.000	0.000	0.000	0.000	0.000	0.000	0.000	0.000	0.000	0.000	0.000	80	458	4462	3541	-0.305	Error	Error	1996	2466	0	0	1588	1953	0	0	0	0
1	18	16	""	"iYMR029C"	5930	16200	120	5170	4963	2789	93	109	89	99	98	0	4158	3832	2411	128	159	214	90	86	0	0	0	0	0	0	0	0	0	0	0	0	0	0	0	0	0	0	0	1.260	1.315	1.274	1.519	2.227	1.266	0.891	0.000	0.000	0.000	0.000	0.000	0.000	0.000	0.000	0.000	0.000	0.000	0.000	0.000	0.000	120	596	9107	8574	0.333	Error	Error	5077	4030	0	0	4870	3704	0	0	0	0
1	19	16	""	"iYMR312W"	6120	16200	110	1095	897	533	94	105	91	83	77	0	1844	1438	990	128	142	91	73	73	0	0	0	0	0	0	0	0	0	0	0	0	0	0	0	0	0	0	0	0.583	0.613	0.600	0.674	2.215	0.549	0.878	0.000	0.000	0.000	0.000	0.000	0.000	0.000	0.000	0.000	0.000	0.000	0.000	0.000	0.000	80	506	2717	2113	-0.778	Error	Error	1001	1716	0	0	803	1310	0	0	0	0
1	20	16	""	"iYMR316C-A"	6320	16200	110	4631	3984	2893	97	116	152	88	87	0	2932	2551	1888	124	144	143	77	76	0	0	0	0	0	0	0	0	0	0	0	0	0	0	0	0	0	0	0	1.615	1.602	1.583	1.666	2.005	1.638	0.812	0.000	0.000	0.000	0.000	0.000	0.000	0.000	0.000	0.000	0.000	0.000	0.000	0.000	0.000	80	525	7342	6314	0.691	Error	Error	4534	2808	0	0	3887	2427	0	0	0	0
1	21	16	""	"iYMR319C-1"	6510	16200	110	2323	2227	1697	102	119	134	82	77	0	6567	5903	4622	128	145	140	85	81	0	0	0	0	0	0	0	0	0	0	0	0	0	0	0	0	0	0	0	0.345	0.368	0.353	0.423	2.623	0.353	0.842	0.000	0.000	0.000	0.000	0.000	0.000	0.000	0.000	0.000	0.000	0.000	0.000	0.000	0.000	80	485	8660	7900	-1.536	Error	Error	2221	6439	0	0	2125	5775	0	0	0	0
1	22	16	""	"iYNL331C"	6680	16200	110	3388	2846	1986	107	145	250	81	75	0	3448	2954	2179	129	208	451	73	68	0	0	0	0	0	0	0	0	0	0	0	0	0	0	0	0	0	0	0	0.989	0.970	0.971	1.094	2.170	0.909	0.881	0.000	0.000	0.000	0.000	0.000	0.000	0.000	0.000	0.000	0.000	0.000	0.000	0.000	0.000	80	523	6600	5564	-0.017	Error	Error	3281	3319	0	0	2739	2825	0	0	0	0
1	1	17	""	"iYNL327W"	2720	16390	110	884	785	419	66	86	129	86	78	0	425	402	189	97	131	277	61	8	0	0	0	0	0	0	0	0	0	0	0	0	0	0	0	0	0	0	0	2.494	2.357	2.215	2.367	1.920	2.437	0.770	0.000	0.000	0.000	0.000	0.000	0.000	0.000	0.000	0.000	0.000	0.000	0.000	0.000	0.000	80	545	1146	1024	1.318	Error	Error	818	328	0	0	719	305	0	0	0	0
1	2	17	""	"iYNL322C"	2910	16390	110	1016	912	620	69	115	222	71	63	0	2480	2323	1940	103	198	533	65	61	0	0	0	0	0	0	0	0	0	0	0	0	0	0	0	0	0	0	0	0.398	0.380	0.388	0.470	2.396	0.333	0.825	0.000	0.000	0.000	0.000	0.000	0.000	0.000	0.000	0.000	0.000	0.000	0.000	0.000	0.000	80	526	3324	3063	-1.328	Error	Error	947	2377	0	0	843	2220	0	0	0	0
1	3	17	""	"iYNL302C"	3110	16390	110	1406	1156	690	77	325	1148	60	1	0	3832	3242	2256	104	213	567	72	71	0	0	0	0	0	0	0	0	0	0	0	0	0	0	0	0	0	0	0	0.356	0.344	0.332	0.374	1.808	0.310	0.556	0.000	0.000	0.000	0.000	0.000	0.000	0.000	0.000	0.000	0.000	0.000	0.000	0.000	0.000	80	527	5057	4217	-1.488	Error	Error	1329	3728	0	0	1079	3138	0	0	0	0
1	4	17	""	"iYNL298W"	3300	16380	110	4223	4477	3744	86	336	1207	63	56	0	1064	1119	926	103	154	270	65	58	0	0	0	0	0	0	0	0	0	0	0	0	0	0	0	0	0	0	0	4.305	4.322	4.108	3.792	2.466	4.515	0.829	0.000	0.000	0.000	0.000	0.000	0.000	0.000	0.000	0.000	0.000	0.000	0.000	0.000	0.000	80	465	5098	5407	2.106	Error	Error	4137	961	0	0	4391	1016	0	0	0	0
1	5	17	""	"iYNL293W"	3450	16380	110	1831	1611	1157	91	176	475	68	61	0	2771	2101	1662	106	207	508	67	61	0	0	0	0	0	0	0	0	0	0	0	0	0	0	0	0	0	0	0	0.653	0.762	0.760	0.771	2.252	0.710	0.832	0.000	0.000	0.000	0.000	0.000	0.000	0.000	0.000	0.000	0.000	0.000	0.000	0.000	0.000	80	494	4405	3515	-0.615	Error	Error	1740	2665	0	0	1520	1995	0	0	0	0
1	6	17	""	"iYNL284C"	3680	16390	110	3735	3198	1788	89	182	527	83	80	0	4021	3460	2096	113	219	598	77	76	0	0	0	0	0	0	0	0	0	0	0	0	0	0	0	0	0	0	0	0.933	0.929	0.939	1.031	2.342	0.876	0.847	0.000	0.000	0.000	0.000	0.000	0.000	0.000	0.000	0.000	0.000	0.000	0.000	0.000	0.000	80	512	7554	6456	-0.100	Error	Error	3646	3908	0	0	3109	3347	0	0	0	0
1	7	17	""	"iYNL281W"	3850	16390	120	2645	2031	1163	84	89	45	95	90	0	1864	1505	904	111	116	50	85	81	0	0	0	0	0	0	0	0	0	0	0	0	0	0	0	0	0	0	0	1.461	1.397	1.364	1.357	2.408	1.373	0.841	0.000	0.000	0.000	0.000	0.000	0.000	0.000	0.000	0.000	0.000	0.000	0.000	0.000	0.000	120	507	4314	3341	0.547	Error	Error	2561	1753	0	0	1947	1394	0	0	0	0
1	8	17	""	"iYNL276C"	4020	16390	110	1704	1564	1196	83	108	157	78	70	0	1703	1647	1469	114	154	261	65	58	0	0	0	0	0	0	0	0	0	0	0	0	0	0	0	0	0	0	0	1.020	0.966	0.878	0.916	2.458	0.883	0.847	0.000	0.000	0.000	0.000	0.000	0.000	0.000	0.000	0.000	0.000	0.000	0.000	0.000	0.000	80	506	3210	3014	0.029	Error	Error	1621	1589	0	0	1481	1533	0	0	0	0
1	9	17	""	"iYNR042W"	4250	16390	110	1441	1295	704	85	117	179	87	77	0	3503	2950	1707	124	167	295	81	80	0	0	0	0	0	0	0	0	0	0	0	0	0	0	0	0	0	0	0	0.401	0.428	0.421	0.523	2.714	0.393	0.864	0.000	0.000	0.000	0.000	0.000	0.000	0.000	0.000	0.000	0.000	0.000	0.000	0.000	0.000	80	542	4735	4036	-1.317	Error	Error	1356	3379	0	0	1210	2826	0	0	0	0
1	10	17	""	"iYNR046W"	4440	16390	110	1359	1427	1190	87	109	179	76	68	0	2788	2889	2642	121	145	222	68	67	0	0	0	0	0	0	0	0	0	0	0	0	0	0	0	0	0	0	0	0.477	0.484	0.474	0.510	2.247	0.442	0.868	0.000	0.000	0.000	0.000	0.000	0.000	0.000	0.000	0.000	0.000	0.000	0.000	0.000	0.000	80	496	3939	4108	-1.068	Error	Error	1272	2667	0	0	1340	2768	0	0	0	0
1	11	17	""	"iYNR050C"	4610	16390	110	2876	2607	2003	90	147	373	77	72	0	2662	2508	2091	121	181	352	71	66	0	0	0	0	0	0	0	0	0	0	0	0	0	0	0	0	0	0	0	1.096	1.054	1.094	1.194	2.391	0.985	0.872	0.000	0.000	0.000	0.000	0.000	0.000	0.000	0.000	0.000	0.000	0.000	0.000	0.000	0.000	80	515	5327	4904	0.133	Error	Error	2786	2541	0	0	2517	2387	0	0	0	0
1	12	17	""	"iYNR063W"	4820	16380	110	4180	3697	2453	92	155	389	82	77	0	2653	2332	1550	120	180	358	76	75	0	0	0	0	0	0	0	0	0	0	0	0	0	0	0	0	0	0	0	1.614	1.630	1.603	1.659	1.534	1.616	0.890	0.000	0.000	0.000	0.000	0.000	0.000	0.000	0.000	0.000	0.000	0.000	0.000	0.000	0.000	80	491	6621	5817	0.691	Error	Error	4088	2533	0	0	3605	2212	0	0	0	0
1	13	17	""	"iYNR068C"	4980	16380	110	1505	1398	1060	97	143	269	71	63	0	1397	1591	1379	123	182	334	67	60	0	0	0	0	0	0	0	0	0	0	0	0	0	0	0	0	0	0	0	1.105	0.886	0.811	0.849	1.817	0.831	0.852	0.000	0.000	0.000	0.000	0.000	0.000	0.000	0.000	0.000	0.000	0.000	0.000	0.000	0.000	80	507	2682	2769	0.144	Error	Error	1408	1274	0	0	1301	1468	0	0	0	0
1	14	17	""	"iYNR071C"	5190	16390	120	2912	2768	1616	95	141	270	90	86	0	2205	2082	1370	120	183	346	81	76	0	0	0	0	0	0	0	0	0	0	0	0	0	0	0	0	0	0	0	1.351	1.362	1.327	1.531	2.338	1.296	0.812	0.000	0.000	0.000	0.000	0.000	0.000	0.000	0.000	0.000	0.000	0.000	0.000	0.000	0.000	120	590	4902	4635	0.434	Error	Error	2817	2085	0	0	2673	1962	0	0	0	0
1	15	17	""	"iYOL160W-1"	5380	16390	120	3711	3441	2174	96	106	66	91	90	0	4535	4174	2884	120	132	57	85	84	0	0	0	0	0	0	0	0	0	0	0	0	0	0	0	0	0	0	0	0.819	0.825	0.794	0.838	2.312	0.784	0.828	0.000	0.000	0.000	0.000	0.000	0.000	0.000	0.000	0.000	0.000	0.000	0.000	0.000	0.000	120	534	8030	7399	-0.288	Error	Error	3615	4415	0	0	3345	4054	0	0	0	0
1	16	17	""	"iYOL157C"	5570	16390	120	5800	5322	4009	97	124	250	84	82	0	6552	5943	4437	120	145	178	80	79	0	0	0	0	0	0	0	0	0	0	0	0	0	0	0	0	0	0	0	0.887	0.897	0.885	0.996	2.458	0.876	0.785	0.000	0.000	0.000	0.000	0.000	0.000	0.000	0.000	0.000	0.000	0.000	0.000	0.000	0.000	120	553	12135	11048	-0.174	Error	Error	5703	6432	0	0	5225	5823	0	0	0	0
1	17	17	""	"iYOL155C-1"	5750	16390	120	944	1064	875	96	111	112	79	73	0	1089	1129	956	121	150	208	70	65	0	0	0	0	0	0	0	0	0	0	0	0	0	0	0	0	0	0	0	0.876	0.960	0.885	0.924	2.038	0.915	0.693	0.000	0.000	0.000	0.000	0.000	0.000	0.000	0.000	0.000	0.000	0.000	0.000	0.000	0.000	120	545	1816	1976	-0.191	Error	Error	848	968	0	0	968	1008	0	0	0	0
1	18	17	""	"iYOL138C"	5930	16390	110	1140	1003	613	93	117	137	76	71	0	2324	1886	1242	129	189	357	72	68	0	0	0	0	0	0	0	0	0	0	0	0	0	0	0	0	0	0	0	0.477	0.518	0.500	0.540	2.340	0.480	0.853	0.000	0.000	0.000	0.000	0.000	0.000	0.000	0.000	0.000	0.000	0.000	0.000	0.000	0.000	80	470	3242	2667	-1.068	Error	Error	1047	2195	0	0	910	1757	0	0	0	0
1	19	17	""	"iYOL133W"	6140	16390	120	987	983	696	94	115	126	83	79	0	2280	2189	1632	129	181	322	78	74	0	0	0	0	0	0	0	0	0	0	0	0	0	0	0	0	0	0	0	0.415	0.432	0.401	0.434	2.453	0.404	0.833	0.000	0.000	0.000	0.000	0.000	0.000	0.000	0.000	0.000	0.000	0.000	0.000	0.000	0.000	120	589	3044	2949	-1.268	Error	Error	893	2151	0	0	889	2060	0	0	0	0
1	20	17	""	"iYOL129W"	6330	16390	120	2400	1893	1137	97	107	56	89	85	0	1788	1405	921	132	141	63	77	75	0	0	0	0	0	0	0	0	0	0	0	0	0	0	0	0	0	0	0	1.391	1.411	1.322	1.308	2.379	1.345	0.809	0.000	0.000	0.000	0.000	0.000	0.000	0.000	0.000	0.000	0.000	0.000	0.000	0.000	0.000	120	555	3959	3069	0.476	Error	Error	2303	1656	0	0	1796	1273	0	0	0	0
1	21	17	""	"iYOR161C"	6520	16390	120	6404	5759	3520	109	114	48	100	99	0	3666	3278	2182	131	149	124	90	86	0	0	0	0	0	0	0	0	0	0	0	0	0	0	0	0	0	0	0	1.781	1.795	1.713	1.880	2.547	1.786	0.833	0.000	0.000	0.000	0.000	0.000	0.000	0.000	0.000	0.000	0.000	0.000	0.000	0.000	0.000	120	562	9830	8797	0.832	Error	Error	6295	3535	0	0	5650	3147	0	0	0	0
1	22	17	""	"iYOR165W"	6700	16380	110	1579	1397	838	102	123	114	83	81	0	1254	1070	700	126	158	156	76	72	0	0	0	0	0	0	0	0	0	0	0	0	0	0	0	0	0	0	0	1.309	1.372	1.316	1.314	2.524	1.295	0.827	0.000	0.000	0.000	0.000	0.000	0.000	0.000	0.000	0.000	0.000	0.000	0.000	0.000	0.000	80	530	2605	2239	0.389	Error	Error	1477	1128	0	0	1295	944	0	0	0	0
1	1	18	""	"iYOR172W"	2720	16580	120	4131	3604	2200	67	82	159	91	85	0	4568	3709	2592	98	120	326	78	75	0	0	0	0	0	0	0	0	0	0	0	0	0	0	0	0	0	0	0	0.909	0.980	0.957	1.285	3.173	0.916	0.829	0.000	0.000	0.000	0.000	0.000	0.000	0.000	0.000	0.000	0.000	0.000	0.000	0.000	0.000	120	600	8534	7148	-0.137	Error	Error	4064	4470	0	0	3537	3611	0	0	0	0
1	2	18	""	"iYOR183W"	2910	16580	120	558	509	272	76	91	105	80	72	0	1465	1212	788	109	128	107	79	73	0	0	0	0	0	0	0	0	0	0	0	0	0	0	0	0	0	0	0	0.355	0.393	0.369	0.415	2.605	0.340	0.789	0.000	0.000	0.000	0.000	0.000	0.000	0.000	0.000	0.000	0.000	0.000	0.000	0.000	0.000	120	520	1838	1536	-1.492	Error	Error	482	1356	0	0	433	1103	0	0	0	0
1	3	18	""	"iYOR187W"	3100	16580	120	1452	1193	720	88	109	95	82	79	0	3726	2935	1942	116	131	73	83	80	0	0	0	0	0	0	0	0	0	0	0	0	0	0	0	0	0	0	0	0.378	0.392	0.387	0.449	2.726	0.352	0.794	0.000	0.000	0.000	0.000	0.000	0.000	0.000	0.000	0.000	0.000	0.000	0.000	0.000	0.000	120	521	4974	3924	-1.404	Error	Error	1364	3610	0	0	1105	2819	0	0	0	0
1	4	18	""	"iYOR191W"	3290	16580	120	12235	11417	9291	88	176	699	82	76	0	4363	3811	3330	109	129	154	70	68	0	0	0	0	0	0	0	0	0	0	0	0	0	0	0	0	0	0	0	2.855	3.060	2.832	3.340	2.426	3.143	0.851	0.000	0.000	0.000	0.000	0.000	0.000	0.000	0.000	0.000	0.000	0.000	0.000	0.000	0.000	120	511	16401	15031	1.514	Error	Error	12147	4254	0	0	11329	3702	0	0	0	0
1	5	18	""	"iYOR208W"	3460	16570	110	4490	3643	2571	86	220	774	72	67	0	1312	1110	805	105	174	348	66	63	0	0	0	0	0	0	0	0	0	0	0	0	0	0	0	0	0	0	0	3.649	3.539	3.297	3.185	2.462	3.584	0.828	0.000	0.000	0.000	0.000	0.000	0.000	0.000	0.000	0.000	0.000	0.000	0.000	0.000	0.000	80	490	5611	4562	1.867	Error	Error	4404	1207	0	0	3557	1005	0	0	0	0
1	6	18	""	"iYOR212W"	3660	16570	100	4106	3609	2697	91	196	672	72	67	0	2794	2139	1641	108	164	278	66	65	0	0	0	0	0	0	0	0	0	0	0	0	0	0	0	0	0	0	0	1.495	1.732	1.670	1.497	2.162	1.749	0.782	0.000	0.000	0.000	0.000	0.000	0.000	0.000	0.000	0.000	0.000	0.000	0.000	0.000	0.000	80	494	6701	5549	0.580	Error	Error	4015	2686	0	0	3518	2031	0	0	0	0
1	7	18	""	"iYOR216C"	3860	16570	100	1213	1052	659	88	107	107	83	76	0	2567	2123	1437	106	137	213	73	72	0	0	0	0	0	0	0	0	0	0	0	0	0	0	0	0	0	0	0	0.457	0.478	0.505	0.549	3.021	0.433	0.784	0.000	0.000	0.000	0.000	0.000	0.000	0.000	0.000	0.000	0.000	0.000	0.000	0.000	0.000	80	459	3586	2981	-1.129	Error	Error	1125	2461	0	0	964	2017	0	0	0	0
1	8	18	""	"iYOR234C"	4060	16570	110	1105	992	696	81	101	115	78	73	0	2433	2160	1597	109	140	220	72	67	0	0	0	0	0	0	0	0	0	0	0	0	0	0	0	0	0	0	0	0.441	0.444	0.450	0.468	2.554	0.393	0.842	0.000	0.000	0.000	0.000	0.000	0.000	0.000	0.000	0.000	0.000	0.000	0.000	0.000	0.000	80	509	3348	2962	-1.182	Error	Error	1024	2324	0	0	911	2051	0	0	0	0
1	9	18	""	"iYOR238W"	4250	16580	120	1366	1388	1046	78	83	30	87	82	0	4652	3783	2917	117	127	56	82	79	0	0	0	0	0	0	0	0	0	0	0	0	0	0	0	0	0	0	0	0.284	0.357	0.377	0.386	2.733	0.335	0.804	0.000	0.000	0.000	0.000	0.000	0.000	0.000	0.000	0.000	0.000	0.000	0.000	0.000	0.000	120	525	5823	4976	-1.816	Error	Error	1288	4535	0	0	1310	3666	0	0	0	0
1	10	18	""	"iYOR243C"	4430	16580	120	1952	1562	929	83	88	34	87	85	0	2127	1701	1083	117	131	71	82	79	0	0	0	0	0	0	0	0	0	0	0	0	0	0	0	0	0	0	0	0.930	0.934	0.857	0.882	2.092	0.886	0.799	0.000	0.000	0.000	0.000	0.000	0.000	0.000	0.000	0.000	0.000	0.000	0.000	0.000	0.000	120	540	3879	3063	-0.105	Error	Error	1869	2010	0	0	1479	1584	0	0	0	0
1	11	18	""	"iYPL131W"	4620	16580	120	1619	1407	852	98	121	85	85	82	0	2046	1771	1231	125	170	148	75	71	0	0	0	0	0	0	0	0	0	0	0	0	0	0	0	0	0	0	0	0.792	0.795	0.767	0.933	2.804	0.721	0.814	0.000	0.000	0.000	0.000	0.000	0.000	0.000	0.000	0.000	0.000	0.000	0.000	0.000	0.000	120	570	3442	2955	-0.337	Error	Error	1521	1921	0	0	1309	1646	0	0	0	0
1	12	18	""	"iYPL127C"	4820	16580	120	1689	1594	834	104	148	277	87	80	0	5720	5022	3044	129	174	138	93	88	0	0	0	0	0	0	0	0	0	0	0	0	0	0	0	0	0	0	0	0.283	0.305	0.315	0.363	2.370	0.269	0.852	0.000	0.000	0.000	0.000	0.000	0.000	0.000	0.000	0.000	0.000	0.000	0.000	0.000	0.000	120	536	7176	6383	-1.819	Error	Error	1585	5591	0	0	1490	4893	0	0	0	0
1	13	18	""	"iYPL123C"	5000	16580	110	2943	2473	1441	96	118	150	86	83	0	2030	1612	1051	124	142	135	80	73	0	0	0	0	0	0	0	0	0	0	0	0	0	0	0	0	0	0	0	1.494	1.597	1.567	1.737	2.016	1.571	0.847	0.000	0.000	0.000	0.000	0.000	0.000	0.000	0.000	0.000	0.000	0.000	0.000	0.000	0.000	80	478	4753	3865	0.579	Error	Error	2847	1906	0	0	2377	1488	0	0	0	0
1	14	18	""	"iYPL106C"	5180	16570	110	2384	2036	1178	102	151	289	82	77	0	4902	4155	2595	124	242	772	77	72	0	0	0	0	0	0	0	0	0	0	0	0	0	0	0	0	0	0	0	0.478	0.480	0.479	0.561	2.543	0.437	0.857	0.000	0.000	0.000	0.000	0.000	0.000	0.000	0.000	0.000	0.000	0.000	0.000	0.000	0.000	80	489	7060	5965	-1.066	Error	Error	2282	4778	0	0	1934	4031	0	0	0	0
1	15	18	""	"iYPL101W"	5390	16580	120	953	848	476	102	162	356	72	56	0	1769	1460	887	128	237	731	68	56	0	0	0	0	0	0	0	0	0	0	0	0	0	0	0	0	0	0	0	0.519	0.560	0.531	0.590	2.846	0.531	0.805	0.000	0.000	0.000	0.000	0.000	0.000	0.000	0.000	0.000	0.000	0.000	0.000	0.000	0.000	120	567	2492	2078	-0.947	Error	Error	851	1641	0	0	746	1332	0	0	0	0
1	16	18	""	"iYPL095C"	5580	16590	110	3800	3299	2273	95	125	273	82	78	0	3104	2935	2197	122	140	175	77	72	0	0	0	0	0	0	0	0	0	0	0	0	0	0	0	0	0	0	0	1.242	1.139	1.143	1.326	2.661	1.120	0.840	0.000	0.000	0.000	0.000	0.000	0.000	0.000	0.000	0.000	0.000	0.000	0.000	0.000	0.000	80	470	6687	6017	0.313	Error	Error	3705	2982	0	0	3204	2813	0	0	0	0
1	17	18	""	"iYPL079W"	5750	16580	110	5783	4782	2993	95	176	591	83	81	0	2242	2144	1477	121	187	413	75	72	0	0	0	0	0	0	0	0	0	0	0	0	0	0	0	0	0	0	0	2.682	2.317	2.164	2.563	2.492	2.277	0.816	0.000	0.000	0.000	0.000	0.000	0.000	0.000	0.000	0.000	0.000	0.000	0.000	0.000	0.000	80	492	7809	6710	1.423	Error	Error	5688	2121	0	0	4687	2023	0	0	0	0
1	18	18	""	"iYPL076W-1"	5950	16580	120	2157	2051	1113	96	186	574	80	71	0	5455	4820	2868	126	194	415	85	83	0	0	0	0	0	0	0	0	0	0	0	0	0	0	0	0	0	0	0	0.387	0.416	0.421	0.498	2.545	0.380	0.847	0.000	0.000	0.000	0.000	0.000	0.000	0.000	0.000	0.000	0.000	0.000	0.000	0.000	0.000	120	596	7390	6649	-1.371	Error	Error	2061	5329	0	0	1955	4694	0	0	0	0
1	19	18	""	"iYPL070W"	6150	16580	110	6794	5403	3024	101	140	303	87	85	0	1660	1317	773	127	141	104	78	77	0	0	0	0	0	0	0	0	0	0	0	0	0	0	0	0	0	0	0	4.366	4.455	4.350	4.280	1.844	4.533	0.849	0.000	0.000	0.000	0.000	0.000	0.000	0.000	0.000	0.000	0.000	0.000	0.000	0.000	0.000	80	495	8226	6492	2.126	Error	Error	6693	1533	0	0	5302	1190	0	0	0	0
1	20	18	""	"iYPL057C"	6330	16590	110	1319	1144	683	101	134	250	76	71	0	3204	2952	2131	131	145	99	82	80	0	0	0	0	0	0	0	0	0	0	0	0	0	0	0	0	0	0	0	0.396	0.370	0.379	0.445	2.974	0.323	0.737	0.000	0.000	0.000	0.000	0.000	0.000	0.000	0.000	0.000	0.000	0.000	0.000	0.000	0.000	80	488	4291	3864	-1.335	Error	Error	1218	3073	0	0	1043	2821	0	0	0	0
1	21	18	""	"iYPL053C"	6510	16590	110	1112	1101	815	109	120	79	80	75	0	2295	2248	1962	134	164	164	71	70	0	0	0	0	0	0	0	0	0	0	0	0	0	0	0	0	0	0	0	0.464	0.469	0.428	0.575	3.305	0.416	0.825	0.000	0.000	0.000	0.000	0.000	0.000	0.000	0.000	0.000	0.000	0.000	0.000	0.000	0.000	80	526	3164	3106	-1.107	Error	Error	1003	2161	0	0	992	2114	0	0	0	0
1	22	18	""	"iYPL049C"	6730	16580	110	592	545	341	99	117	106	78	68	0	1344	1375	1116	122	149	149	75	72	0	0	0	0	0	0	0	0	0	0	0	0	0	0	0	0	0	0	0	0.403	0.356	0.349	0.447	3.097	0.304	0.810	0.000	0.000	0.000	0.000	0.000	0.000	0.000	0.000	0.000	0.000	0.000	0.000	0.000	0.000	80	572	1715	1699	-1.310	Error	Error	493	1222	0	0	446	1253	0	0	0	0
1	1	19	""	"YORWdelta19"	2730	16770	120	1658	1422	806	66	81	164	85	83	0	827	687	387	93	114	334	69	55	0	0	0	0	0	0	0	0	0	0	0	0	0	0	0	0	0	0	0	2.169	2.283	2.260	2.068	2.170	2.390	0.833	0.000	0.000	0.000	0.000	0.000	0.000	0.000	0.000	0.000	0.000	0.000	0.000	0.000	0.000	120	564	2326	1950	1.117	Error	Error	1592	734	0	0	1356	594	0	0	0	0
1	2	19	""	"TEL15R-5"	2910	16770	120	36894	31838	20128	76	96	115	99	97	2	37708	30065	20812	107	128	108	97	94	0	0	0	0	0	0	0	0	0	0	0	0	0	0	0	0	0	0	0	0.979	1.060	1.021	1.310	3.122	1.003	0.823	0.000	0.000	0.000	0.000	0.000	0.000	0.000	0.000	0.000	0.000	0.000	0.000	0.000	0.000	120	475	74419	61720	-0.030	Error	Error	36818	37601	0	0	31762	29958	0	0	0	0
1	3	19	""	"YPLCtau1"	3100	16770	120	18451	17180	12904	92	119	95	98	94	0	7498	6471	5324	115	136	75	83	78	0	0	0	0	0	0	0	0	0	0	0	0	0	0	0	0	0	0	0	2.487	2.688	2.616	3.318	2.709	2.727	0.835	0.000	0.000	0.000	0.000	0.000	0.000	0.000	0.000	0.000	0.000	0.000	0.000	0.000	0.000	120	456	25742	23444	1.314	Error	Error	18359	7383	0	0	17088	6356	0	0	0	0
1	4	19	""	"Q0055"	3290	16760	130	206	207	104	81	102	84	62	36	0	264	251	126	103	117	60	75	59	0	0	0	0	0	0	0	0	0	0	0	0	0	0	0	0	0	0	0	0.776	0.851	0.750	0.775	2.049	0.999	0.488	0.000	0.000	0.000	0.000	0.000	0.000	0.000	0.000	0.000	0.000	0.000	0.000	0.000	0.000	120	516	286	274	-0.365	Error	Error	125	161	0	0	126	148	0	0	0	0
1	5	19	""	"Q0075"	3490	16770	120	160	162	70	72	142	579	0	0	0	237	228	88	101	126	185	22	0	0	0	0	0	0	0	0	0	0	0	0	0	0	0	0	0	0	0	0	0.647	0.709	0.759	0.659	2.409	0.644	0.406	0.000	0.000	0.000	0.000	0.000	0.000	0.000	0.000	0.000	0.000	0.000	0.000	0.000	0.000	120	509	224	217	-0.628	Error	Error	88	136	0	0	90	127	0	0	0	0
1	6	19	""	"Q0095"	3670	16780	110	187	185	87	69	76	51	72	55	0	273	249	136	99	104	36	72	66	0	0	0	0	0	0	0	0	0	0	0	0	0	0	0	0	0	0	0	0.678	0.773	0.698	0.735	2.654	0.695	0.587	0.000	0.000	0.000	0.000	0.000	0.000	0.000	0.000	0.000	0.000	0.000	0.000	0.000	0.000	80	448	292	266	-0.560	Error	Error	118	174	0	0	116	150	0	0	0	0
1	7	19	""	"Q0180"	3870	16770	120	499	475	264	72	80	63	85	80	0	5750	5106	3317	101	119	175	86	82	0	0	0	0	0	0	0	0	0	0	0	0	0	0	0	0	0	0	0	0.076	0.081	0.081	0.111	3.301	0.070	0.741	0.000	0.000	0.000	0.000	0.000	0.000	0.000	0.000	0.000	0.000	0.000	0.000	0.000	0.000	120	524	6076	5408	-3.726	Error	Error	427	5649	0	0	403	5005	0	0	0	0
1	8	19	""	"IntQ0185A"	4060	16770	120	1208	1033	642	71	84	92	82	78	0	16959	13566	9214	109	134	172	91	87	0	0	0	0	0	0	0	0	0	0	0	0	0	0	0	0	0	0	0	0.067	0.071	0.071	0.091	2.756	0.067	0.884	0.000	0.000	0.000	0.000	0.000	0.000	0.000	0.000	0.000	0.000	0.000	0.000	0.000	0.000	120	490	17987	14419	-3.889	Error	Error	1137	16850	0	0	962	13457	0	0	0	0
1	9	19	""	"Q0195"	4250	16770	120	158	165	77	75	81	31	74	59	0	475	462	265	116	135	78	80	78	0	0	0	0	0	0	0	0	0	0	0	0	0	0	0	0	0	0	0	0.231	0.260	0.260	0.270	2.615	0.202	0.428	0.000	0.000	0.000	0.000	0.000	0.000	0.000	0.000	0.000	0.000	0.000	0.000	0.000	0.000	120	490	442	436	-2.113	Error	Error	83	359	0	0	90	346	0	0	0	0
1	10	19	""	"Q0257"	4450	16780	110	162	167	68	78	93	59	61	35	0	432	391	163	116	146	131	81	62	0	0	0	0	0	0	0	0	0	0	0	0	0	0	0	0	0	0	0	0.266	0.324	0.277	0.290	2.192	0.274	0.477	0.000	0.000	0.000	0.000	0.000	0.000	0.000	0.000	0.000	0.000	0.000	0.000	0.000	0.000	80	454	400	364	-1.911	Error	Error	84	316	0	0	89	275	0	0	0	0
1	11	19	""	"IntQ0280A"	4640	16780	110	425	391	162	94	126	97	83	76	0	1000	850	419	125	182	170	80	75	0	0	0	0	0	0	0	0	0	0	0	0	0	0	0	0	0	0	0	0.378	0.410	0.378	0.403	2.092	0.350	0.695	0.000	0.000	0.000	0.000	0.000	0.000	0.000	0.000	0.000	0.000	0.000	0.000	0.000	0.000	80	410	1206	1022	-1.402	Error	Error	331	875	0	0	297	725	0	0	0	0
1	12	19	""	"Q0295"	4820	16770	140	498	525	381	100	128	89	76	69	0	1517	1616	1321	128	174	132	78	73	0	0	0	0	0	0	0	0	0	0	0	0	0	0	0	0	0	0	0	0.287	0.286	0.288	0.350	2.961	0.264	0.794	0.000	0.000	0.000	0.000	0.000	0.000	0.000	0.000	0.000	0.000	0.000	0.000	0.000	0.000	156	511	1787	1913	-1.803	Error	Error	398	1389	0	0	425	1488	0	0	0	0
1	13	19	""	"iYHR216W"	5010	16770	120	11702	11175	7014	92	104	86	100	99	0	4623	4278	2937	115	127	73	92	86	0	0	0	0	0	0	0	0	0	0	0	0	0	0	0	0	0	0	0	2.575	2.662	2.577	3.119	2.384	2.664	0.853	0.000	0.000	0.000	0.000	0.000	0.000	0.000	0.000	0.000	0.000	0.000	0.000	0.000	0.000	120	465	16118	15246	1.365	Error	Error	11610	4508	0	0	11083	4163	0	0	0	0
1	14	19	""	"TEL9L"	5190	16770	120	33205	27326	14233	100	139	239	100	98	0	15474	13460	7558	120	183	523	95	89	0	0	0	0	0	0	0	0	0	0	0	0	0	0	0	0	0	0	0	2.156	2.041	1.982	2.151	2.035	2.026	0.891	0.000	0.000	0.000	0.000	0.000	0.000	0.000	0.000	0.000	0.000	0.000	0.000	0.000	0.000	120	500	48459	40566	1.108	Error	Error	33105	15354	0	0	27226	13340	0	0	0	0
1	15	19	""	"YILCdelta3"	5380	16770	120	6895	5965	4348	106	119	76	96	90	0	3160	2951	2326	125	138	61	85	82	0	0	0	0	0	0	0	0	0	0	0	0	0	0	0	0	0	0	0	2.237	2.073	2.054	2.433	2.549	2.031	0.828	0.000	0.000	0.000	0.000	0.000	0.000	0.000	0.000	0.000	0.000	0.000	0.000	0.000	0.000	120	528	9824	8685	1.162	Error	Error	6789	3035	0	0	5859	2826	0	0	0	0
1	16	19	""	"YJRWdelta14"	5590	16770	110	795	709	358	98	110	63	85	82	0	828	713	383	123	135	81	78	76	0	0	0	0	0	0	0	0	0	0	0	0	0	0	0	0	0	0	0	0.989	1.036	1.014	1.069	2.152	1.000	0.812	0.000	0.000	0.000	0.000	0.000	0.000	0.000	0.000	0.000	0.000	0.000	0.000	0.000	0.000	80	481	1402	1201	-0.016	Error	Error	697	705	0	0	611	590	0	0	0	0
1	17	19	""	"SNR64"	5770	16780	110	743	598	311	88	107	192	76	65	0	1304	1110	663	117	129	108	80	77	0	0	0	0	0	0	0	0	0	0	0	0	0	0	0	0	0	0	0	0.552	0.514	0.492	0.481	2.511	0.473	0.867	0.000	0.000	0.000	0.000	0.000	0.000	0.000	0.000	0.000	0.000	0.000	0.000	0.000	0.000	80	468	1842	1503	-0.858	Error	Error	655	1187	0	0	510	993	0	0	0	0
1	18	19	""	"YKL162C-A"	5950	16760	100	1088	881	513	91	122	159	78	75	0	922	767	480	122	159	179	68	67	0	0	0	0	0	0	0	0	0	0	0	0	0	0	0	0	0	0	0	1.246	1.225	1.218	1.218	2.561	1.063	0.806	0.000	0.000	0.000	0.000	0.000	0.000	0.000	0.000	0.000	0.000	0.000	0.000	0.000	0.000	80	420	1797	1435	0.318	Error	Error	997	800	0	0	790	645	0	0	0	0
1	19	19	""	"itQ(UUG)L"	6140	16770	110	1737	1441	739	100	142	244	85	78	0	1169	1022	528	125	165	172	82	78	0	0	0	0	0	0	0	0	0	0	0	0	0	0	0	0	0	0	0	1.568	1.495	1.412	1.373	1.944	1.483	0.856	0.000	0.000	0.000	0.000	0.000	0.000	0.000	0.000	0.000	0.000	0.000	0.000	0.000	0.000	80	484	2681	2238	0.649	Error	Error	1637	1044	0	0	1341	897	0	0	0	0
1	20	19	""	"RDN25-1B"	6320	16770	110	29609	29084	19010	105	416	2228	86	83	1	2684	2642	1679	126	184	310	77	75	0	0	0	0	0	0	0	0	0	0	0	0	0	0	0	0	0	0	0	11.534	11.518	11.448	10.856	1.667	12.227	0.871	0.000	0.000	0.000	0.000	0.000	0.000	0.000	0.000	0.000	0.000	0.000	0.000	0.000	0.000	80	482	32062	31495	3.528	Error	Error	29504	2558	0	0	28979	2516	0	0	0	0
1	21	19	""	"RDN37-1"	6520	16770	110	18470	15081	8805	108	484	2345	83	81	0	4521	3809	2377	127	211	459	77	76	0	0	0	0	0	0	0	0	0	0	0	0	0	0	0	0	0	0	0	4.179	4.067	4.070	4.677	2.026	4.141	0.898	0.000	0.000	0.000	0.000	0.000	0.000	0.000	0.000	0.000	0.000	0.000	0.000	0.000	0.000	80	490	22756	18655	2.063	Error	Error	18362	4394	0	0	14973	3682	0	0	0	0
1	22	19	""	"iYLR162W-A"	6720	16780	120	20746	18087	10429	97	187	780	93	88	0	3402	2835	1850	119	161	328	79	75	0	0	0	0	0	0	0	0	0	0	0	0	0	0	0	0	0	0	0	6.290	6.624	6.324	7.156	1.930	6.670	0.868	0.000	0.000	0.000	0.000	0.000	0.000	0.000	0.000	0.000	0.000	0.000	0.000	0.000	0.000	120	608	23932	20706	2.653	Error	Error	20649	3283	0	0	17990	2716	0	0	0	0
1	1	20	""	"tI(UAU)L"	2730	16960	120	303	293	156	61	64	22	93	83	0	586	503	268	89	91	25	82	80	0	0	0	0	0	0	0	0	0	0	0	0	0	0	0	0	0	0	0	0.487	0.560	0.540	0.584	2.421	0.527	0.692	0.000	0.000	0.000	0.000	0.000	0.000	0.000	0.000	0.000	0.000	0.000	0.000	0.000	0.000	120	660	739	646	-1.038	Error	Error	242	497	0	0	232	414	0	0	0	0
1	2	20	""	"YLRWdelta17"	2920	16960	120	963	813	445	65	68	24	94	90	0	817	732	400	92	96	28	84	81	0	0	0	0	0	0	0	0	0	0	0	0	0	0	0	0	0	0	0	1.239	1.169	1.134	1.140	2.163	1.181	0.811	0.000	0.000	0.000	0.000	0.000	0.000	0.000	0.000	0.000	0.000	0.000	0.000	0.000	0.000	120	527	1623	1388	0.309	Error	Error	898	725	0	0	748	640	0	0	0	0
1	3	20	"EMPTY"	"EMPTY"	3090	16950	150	71	74	24	71	83	57	1	0	0	93	96	31	96	108	56	5	0	0	0	0	0	0	0	0	0	0	0	0	0	0	0	0	0	0	0	0	0.000	100000.000	1.063	1.062	4.450	0.690	0.300	0.000	0.000	0.000	0.000	0.000	0.000	0.000	0.000	0.000	0.000	0.000	0.000	0.000	0.000	156	700	-3	3	Error	Error	Error	0	-3	0	0	3	0	0	0	-75	0
1	4	20	"EMPTY"	"EMPTY"	3280	16950	150	71	71	23	71	80	51	1	0	0	96	102	39	95	107	54	7	1	0	0	0	0	0	0	0	0	0	0	0	0	0	0	0	0	0	0	0	0.000	0.000	0.816	0.768	3.190	0.843	0.345	0.000	0.000	0.000	0.000	0.000	0.000	0.000	0.000	0.000	0.000	0.000	0.000	0.000	0.000	156	721	1	7	Error	Error	Error	0	1	0	0	0	7	0	0	-75	0
1	5	20	"EMPTY"	"EMPTY"	3470	16950	150	68	75	31	68	75	42	14	1	0	95	102	42	96	106	63	6	0	0	0	0	0	0	0	0	0	0	0	0	0	0	0	0	0	0	0	0	0.000	1.167	0.833	0.854	3.756	0.442	0.271	0.000	0.000	0.000	0.000	0.000	0.000	0.000	0.000	0.000	0.000	0.000	0.000	0.000	0.000	156	713	-1	13	Error	Error	Error	0	-1	0	0	7	6	0	0	-75	0
1	6	20	"EMPTY"	"EMPTY"	3660	16950	150	69	74	26	69	80	143	0	0	0	97	100	29	97	104	57	5	0	0	0	0	0	0	0	0	0	0	0	0	0	0	0	0	0	0	0	0	0.000	1.667	0.917	0.992	3.856	44.181	0.009	0.000	0.000	0.000	0.000	0.000	0.000	0.000	0.000	0.000	0.000	0.000	0.000	0.000	0.000	156	733	0	8	Error	Error	Error	0	0	0	0	5	3	0	0	-75	0
1	7	20	"EMPTY"	"EMPTY"	3860	16950	150	71	72	27	68	77	140	0	0	0	94	97	27	98	102	33	8	2	0	0	0	0	0	0	0	0	0	0	0	0	0	0	0	0	0	0	0	-0.750	-4.000	0.787	0.962	4.187	16.312	0.000	0.000	0.000	0.000	0.000	0.000	0.000	0.000	0.000	0.000	0.000	0.000	0.000	0.000	0.000	156	731	-1	3	Error	Error	Error	3	-4	0	0	4	-1	0	0	-75	0
1	8	20	"EMPTY"	"EMPTY"	4050	16950	150	72	76	28	67	71	25	26	8	0	102	112	38	99	106	44	17	3	0	0	0	0	0	0	0	0	0	0	0	0	0	0	0	0	0	0	0	1.667	0.692	1.000	0.939	3.522	0.246	0.022	0.000	0.000	0.000	0.000	0.000	0.000	0.000	0.000	0.000	0.000	0.000	0.000	0.000	0.000	156	697	8	22	0.737	Error	Error	5	3	0	0	9	13	0	0	-75	0
1	9	20	"EMPTY"	"EMPTY"	4240	16950	150	70	75	28	70	74	26	21	5	0	98	102	27	104	111	48	3	0	0	0	0	0	0	0	0	0	0	0	0	0	0	0	0	0	0	0	0	0.000	-2.500	0.879	0.887	3.137	0.185	0.007	0.000	0.000	0.000	0.000	0.000	0.000	0.000	0.000	0.000	0.000	0.000	0.000	0.000	0.000	156	710	-6	3	Error	Error	Error	0	-6	0	0	5	-2	0	0	-75	0
1	10	20	"EMPTY"	"EMPTY"	4430	16950	150	78	81	28	74	81	37	8	2	0	110	114	35	107	114	47	15	0	0	0	0	0	0	0	0	0	0	0	0	0	0	0	0	0	0	0	0	1.333	1.000	0.585	0.573	3.626	0.100	0.003	0.000	0.000	0.000	0.000	0.000	0.000	0.000	0.000	0.000	0.000	0.000	0.000	0.000	0.000	156	731	7	14	0.415	Error	Error	4	3	0	0	7	7	0	0	-75	0
1	11	20	"EMPTY"	"EMPTY"	4620	16950	150	79	80	29	77	88	51	5	0	0	109	112	35	108	123	103	0	0	0	0	0	0	0	0	0	0	0	0	0	0	0	0	0	0	0	0	0	2.000	0.750	0.617	0.777	3.880	0.280	0.165	0.000	0.000	0.000	0.000	0.000	0.000	0.000	0.000	0.000	0.000	0.000	0.000	0.000	0.000	156	703	3	7	1.000	Error	Error	2	1	0	0	3	4	0	0	-75	0
1	12	20	"EMPTY"	"EMPTY"	4810	16950	150	86	115	125	81	91	44	20	8	0	107	139	136	110	124	81	8	5	0	0	0	0	0	0	0	0	0	0	0	0	0	0	0	0	0	0	0	-1.667	1.172	1.028	1.059	3.119	0.920	0.559	0.000	0.000	0.000	0.000	0.000	0.000	0.000	0.000	0.000	0.000	0.000	0.000	0.000	0.000	156	666	2	63	Error	Error	Error	5	-3	0	0	34	29	0	0	-75	0
1	13	20	"EMPTY"	"EMPTY"	5000	16960	150	85	99	60	86	100	78	5	1	0	117	128	100	112	145	372	0	0	0	0	0	0	0	0	0	0	0	0	0	0	0	0	0	0	0	0	0	-0.200	0.813	0.861	0.944	3.291	0.531	0.296	0.000	0.000	0.000	0.000	0.000	0.000	0.000	0.000	0.000	0.000	0.000	0.000	0.000	0.000	156	707	4	29	Error	Error	Error	-1	5	0	0	13	16	0	0	-75	0
1	14	20	"EMPTY"	"EMPTY"	5190	16960	150	87	96	59	87	103	90	5	1	0	108	129	113	111	142	368	0	0	0	0	0	0	0	0	0	0	0	0	0	0	0	0	0	0	0	0	0	0.000	0.500	0.810	0.786	3.190	0.350	0.141	0.000	0.000	0.000	0.000	0.000	0.000	0.000	0.000	0.000	0.000	0.000	0.000	0.000	0.000	156	720	-3	27	Error	Error	Error	0	-3	0	0	9	18	0	0	-75	0
1	15	20	"EMPTY"	"EMPTY"	5380	16960	150	81	85	28	83	93	61	3	0	0	106	113	46	110	123	74	7	2	0	0	0	0	0	0	0	0	0	0	0	0	0	0	0	0	0	0	0	0.500	0.667	0.588	0.645	2.837	0.251	0.046	0.000	0.000	0.000	0.000	0.000	0.000	0.000	0.000	0.000	0.000	0.000	0.000	0.000	0.000	156	752	-6	5	-1.000	Error	Error	-2	-4	0	0	2	3	0	0	-75	0
1	16	20	"EMPTY"	"EMPTY"	5570	16960	150	80	83	29	85	95	55	5	0	0	109	116	38	110	127	82	3	1	0	0	0	0	0	0	0	0	0	0	0	0	0	0	0	0	0	0	0	5.000	-0.333	0.938	1.067	4.257	0.376	0.270	0.000	0.000	0.000	0.000	0.000	0.000	0.000	0.000	0.000	0.000	0.000	0.000	0.000	0.000	156	772	-6	4	2.322	Error	Error	-5	-1	0	0	-2	6	0	0	-75	0
1	17	20	"EMPTY"	"EMPTY"	5760	16960	150	75	79	26	80	90	49	4	0	0	102	112	49	108	122	78	4	1	0	0	0	0	0	0	0	0	0	0	0	0	0	0	0	0	0	0	0	0.833	-0.250	0.794	0.775	2.990	0.308	0.104	0.000	0.000	0.000	0.000	0.000	0.000	0.000	0.000	0.000	0.000	0.000	0.000	0.000	0.000	156	762	-11	3	-0.263	Error	Error	-5	-6	0	0	-1	4	0	0	-75	0
1	18	20	"EMPTY"	"EMPTY"	5950	16960	150	71	75	22	79	100	120	0	0	0	102	108	32	108	132	136	0	0	0	0	0	0	0	0	0	0	0	0	0	0	0	0	0	0	0	0	0	1.333	100000.000	1.000	1.046	3.945	0.999	0.641	0.000	0.000	0.000	0.000	0.000	0.000	0.000	0.000	0.000	0.000	0.000	0.000	0.000	0.000	156	783	-14	-4	0.415	Error	Error	-8	-6	0	0	-4	0	0	0	-75	0
1	19	20	"EMPTY"	"EMPTY"	6140	16960	150	77	85	33	84	107	129	0	0	0	112	121	50	112	140	146	3	0	0	0	0	0	0	0	0	0	0	0	0	0	0	0	0	0	0	0	0	100000.000	0.111	0.700	0.752	3.115	0.462	0.236	0.000	0.000	0.000	0.000	0.000	0.000	0.000	0.000	0.000	0.000	0.000	0.000	0.000	0.000	156	783	-7	10	16.610	Error	Error	-7	0	0	0	1	9	0	0	-75	0
1	20	20	"EMPTY"	"EMPTY"	6330	16960	150	83	87	36	87	265	1745	0	0	0	105	118	54	112	148	239	0	0	0	0	0	0	0	0	0	0	0	0	0	0	0	0	0	0	0	0	0	0.571	0.000	0.854	0.878	3.359	59.691	0.004	0.000	0.000	0.000	0.000	0.000	0.000	0.000	0.000	0.000	0.000	0.000	0.000	0.000	0.000	156	784	-11	6	-0.807	Error	Error	-4	-7	0	0	0	6	0	0	-75	0
1	21	20	"EMPTY"	"EMPTY"	6520	16960	150	81	92	74	90	269	1592	0	0	0	118	140	201	116	165	331	0	0	0	0	0	0	0	0	0	0	0	0	0	0	0	0	0	0	0	0	0	-4.500	0.083	0.872	0.927	3.340	1.668	0.089	0.000	0.000	0.000	0.000	0.000	0.000	0.000	0.000	0.000	0.000	0.000	0.000	0.000	0.000	156	778	-7	26	Error	Error	Error	-9	2	0	0	2	24	0	0	-75	0
1	22	20	"EMPTY"	"EMPTY"	6710	16960	150	79	83	31	86	135	613	0	0	0	118	168	570	111	136	245	0	0	0	0	0	0	0	0	0	0	0	0	0	0	0	0	0	0	0	0	0	-1.000	-0.053	0.889	0.870	4.748	802.729	0.000	0.000	0.000	0.000	0.000	0.000	0.000	0.000	0.000	0.000	0.000	0.000	0.000	0.000	0.000	156	925	0	54	Error	Error	Error	-7	7	0	0	-3	57	0	0	-75	0
2	1	1	"VPS8"	"YAL002W"	7200	13280	140	333	342	151	95	104	41	91	85	0	401	391	192	123	130	49	85	80	0	0	0	0	0	0	0	0	0	0	0	0	0	0	0	0	0	0	0	0.856	0.922	0.922	0.862	2.322	0.848	0.582	0.000	0.000	0.000	0.000	0.000	0.000	0.000	0.000	0.000	0.000	0.000	0.000	0.000	0.000	156	803	516	515	-0.224	Error	Error	238	278	0	0	247	268	0	0	0	0
2	2	1	"MTW1"	"YAL034W-A"	7390	13290	140	12362	13830	8258	108	115	50	100	100	0	2086	2112	1218	128	137	73	94	94	0	0	0	0	0	0	0	0	0	0	0	0	0	0	0	0	0	0	0	6.258	6.916	6.634	6.848	1.597	7.455	0.852	0.000	0.000	0.000	0.000	0.000	0.000	0.000	0.000	0.000	0.000	0.000	0.000	0.000	0.000	156	602	14212	15706	2.646	Error	Error	12254	1958	0	0	13722	1984	0	0	0	0
2	3	1	""	"YAL064W-B"	7550	13280	140	13042	11919	5691	114	121	46	100	100	0	5423	4876	2495	133	141	69	95	94	0	0	0	0	0	0	0	0	0	0	0	0	0	0	0	0	0	0	0	2.444	2.489	2.544	2.820	2.103	2.533	0.855	0.000	0.000	0.000	0.000	0.000	0.000	0.000	0.000	0.000	0.000	0.000	0.000	0.000	0.000	156	625	18218	16548	1.289	Error	Error	12928	5290	0	0	11805	4743	0	0	0	0
2	4	1	""	"YAL004W"	7740	13280	130	4234	4211	1036	110	119	43	100	100	0	5663	5742	1486	133	140	48	100	100	0	0	0	0	0	0	0	0	0	0	0	0	0	0	0	0	0	0	0	0.746	0.731	0.733	0.734	1.243	0.687	0.877	0.000	0.000	0.000	0.000	0.000	0.000	0.000	0.000	0.000	0.000	0.000	0.000	0.000	0.000	120	625	9654	9710	-0.423	Error	Error	4124	5530	0	0	4101	5609	0	0	0	0
2	5	1	"FUN12"	"YAL035W"	7940	13270	120	3834	3602	1184	108	113	39	100	99	0	2046	2071	725	128	139	51	100	100	0	0	0	0	0	0	0	0	0	0	0	0	0	0	0	0	0	0	0	1.943	1.798	1.832	1.778	1.628	1.855	0.843	0.000	0.000	0.000	0.000	0.000	0.000	0.000	0.000	0.000	0.000	0.000	0.000	0.000	0.000	120	549	5644	5437	0.958	Error	Error	3726	1918	0	0	3494	1943	0	0	0	0
2	6	1	""	"YAL066W"	8120	13300	150	123	127	45	105	110	39	26	9	0	163	166	59	131	137	49	36	13	0	0	0	0	0	0	0	0	0	0	0	0	0	0	0	0	0	0	0	0.563	0.629	0.656	0.791	3.050	0.421	0.056	0.000	0.000	0.000	0.000	0.000	0.000	0.000	0.000	0.000	0.000	0.000	0.000	0.000	0.000	156	753	50	57	-0.830	Error	Error	18	32	0	0	22	35	0	0	-50	0
2	7	1	"ERP2"	"YAL007C"	8320	13280	120	224	229	66	103	108	37	91	80	0	221	226	73	133	137	46	73	45	0	0	0	0	0	0	0	0	0	0	0	0	0	0	0	0	0	0	0	1.375	1.355	1.437	1.519	2.471	1.185	0.367	0.000	0.000	0.000	0.000	0.000	0.000	0.000	0.000	0.000	0.000	0.000	0.000	0.000	0.000	120	554	209	219	0.459	Error	Error	121	88	0	0	126	93	0	0	0	0
2	8	1	""	"YAL037W"	8500	13270	120	5357	5339	1501	102	108	38	100	100	0	3374	3290	1091	127	133	46	100	99	0	0	0	0	0	0	0	0	0	0	0	0	0	0	0	0	0	0	0	1.618	1.656	1.659	1.728	1.570	1.652	0.893	0.000	0.000	0.000	0.000	0.000	0.000	0.000	0.000	0.000	0.000	0.000	0.000	0.000	0.000	120	550	8502	8400	0.695	Error	Error	5255	3247	0	0	5237	3163	0	0	0	0
2	9	1	""	"YAL068C"	8690	13280	120	12936	13316	5780	103	108	39	100	100	0	6408	6348	2554	125	131	43	100	99	0	0	0	0	0	0	0	0	0	0	0	0	0	0	0	0	0	0	0	2.042	2.123	2.205	2.083	1.715	2.206	0.921	0.000	0.000	0.000	0.000	0.000	0.000	0.000	0.000	0.000	0.000	0.000	0.000	0.000	0.000	120	559	19116	19436	1.030	Error	Error	12833	6283	0	0	13213	6223	0	0	0	0
2	10	1	"spo7"	"YAL009W"	8870	13270	130	9656	9634	2556	101	107	41	100	100	0	4647	4511	1116	121	131	48	99	99	0	0	0	0	0	0	0	0	0	0	0	0	0	0	0	0	0	0	0	2.111	2.172	2.178	2.146	1.319	2.215	0.904	0.000	0.000	0.000	0.000	0.000	0.000	0.000	0.000	0.000	0.000	0.000	0.000	0.000	0.000	120	625	14081	13923	1.078	Error	Error	9555	4526	0	0	9533	4390	0	0	0	0
2	11	1	"cyc3"	"YAL039C"	9060	13270	120	871	852	283	97	103	38	100	99	0	2408	2387	708	119	131	54	100	100	0	0	0	0	0	0	0	0	0	0	0	0	0	0	0	0	0	0	0	0.338	0.333	0.346	0.323	1.488	0.329	0.903	0.000	0.000	0.000	0.000	0.000	0.000	0.000	0.000	0.000	0.000	0.000	0.000	0.000	0.000	120	581	3063	3023	-1.564	Error	Error	774	2289	0	0	755	2268	0	0	0	0
2	12	1	"ERP1"	"YAR002C-A"	9260	13310	120	177	189	73	99	107	71	54	19	0	198	218	93	124	133	57	64	33	0	0	0	0	0	0	0	0	0	0	0	0	0	0	0	0	0	0	0	1.054	0.957	0.875	0.866	2.700	0.704	0.269	0.000	0.000	0.000	0.000	0.000	0.000	0.000	0.000	0.000	0.000	0.000	0.000	0.000	0.000	120	582	152	184	0.076	Error	Error	78	74	0	0	90	94	0	0	0	0
2	13	1	"SLI15"	"YBR156C"	9460	13290	150	3111	3049	1878	97	112	102	97	95	0	2144	2109	1467	121	137	117	89	85	0	0	0	0	0	0	0	0	0	0	0	0	0	0	0	0	0	0	0	1.490	1.485	1.485	1.669	2.158	1.394	0.856	0.000	0.000	0.000	0.000	0.000	0.000	0.000	0.000	0.000	0.000	0.000	0.000	0.000	0.000	156	805	5037	4940	0.575	Error	Error	3014	2023	0	0	2952	1988	0	0	0	0
2	14	1	""	"YBR187W"	9660	13300	140	1642	1574	704	97	109	93	98	93	0	4422	4187	2127	122	137	120	96	96	0	0	0	0	0	0	0	0	0	0	0	0	0	0	0	0	0	0	0	0.359	0.363	0.360	0.393	2.145	0.333	0.854	0.000	0.000	0.000	0.000	0.000	0.000	0.000	0.000	0.000	0.000	0.000	0.000	0.000	0.000	156	639	5845	5542	-1.477	Error	Error	1545	4300	0	0	1477	4065	0	0	0	0
2	15	1	""	"YBR219C"	9830	13300	150	990	981	412	94	101	39	99	98	0	1888	1872	905	123	130	51	98	94	0	0	0	0	0	0	0	0	0	0	0	0	0	0	0	0	0	0	0	0.508	0.507	0.520	0.560	1.785	0.472	0.832	0.000	0.000	0.000	0.000	0.000	0.000	0.000	0.000	0.000	0.000	0.000	0.000	0.000	0.000	156	673	2661	2636	-0.978	Error	Error	896	1765	0	0	887	1749	0	0	0	0
2	16	1	""	"YBR158W"	10020	13300	150	1434	1435	672	95	106	74	97	94	0	2337	2291	1259	122	140	165	92	89	0	0	0	0	0	0	0	0	0	0	0	0	0	0	0	0	0	0	0	0.605	0.618	0.623	0.709	2.315	0.550	0.813	0.000	0.000	0.000	0.000	0.000	0.000	0.000	0.000	0.000	0.000	0.000	0.000	0.000	0.000	156	682	3554	3509	-0.726	Error	Error	1339	2215	0	0	1340	2169	0	0	0	0
2	17	1	"RPS9B"	"YBR189W"	10190	13300	150	1497	1393	625	98	107	48	96	94	0	3647	3341	1685	123	140	148	95	92	0	0	0	0	0	0	0	0	0	0	0	0	0	0	0	0	0	0	0	0.397	0.402	0.400	0.411	1.965	0.362	0.822	0.000	0.000	0.000	0.000	0.000	0.000	0.000	0.000	0.000	0.000	0.000	0.000	0.000	0.000	156	717	4923	4513	-1.333	Error	Error	1399	3524	0	0	1295	3218	0	0	0	0
2	18	1	"pdb1"	"YBR221C"	10380	13300	150	1190	1157	532	103	110	51	96	94	0	2587	2607	1402	128	146	147	93	91	0	0	0	0	0	0	0	0	0	0	0	0	0	0	0	0	0	0	0	0.442	0.425	0.429	0.479	2.243	0.388	0.770	0.000	0.000	0.000	0.000	0.000	0.000	0.000	0.000	0.000	0.000	0.000	0.000	0.000	0.000	156	733	3546	3533	-1.178	Error	Error	1087	2459	0	0	1054	2479	0	0	0	0
2	19	1	"cdc28"	"YBR160W"	10570	13310	150	2291	2329	1203	105	113	50	98	96	0	4758	4717	2811	131	146	66	94	93	0	0	0	0	0	0	0	0	0	0	0	0	0	0	0	0	0	0	0	0.472	0.485	0.466	0.575	2.231	0.394	0.776	0.000	0.000	0.000	0.000	0.000	0.000	0.000	0.000	0.000	0.000	0.000	0.000	0.000	0.000	156	736	6813	6810	-1.082	Error	Error	2186	4627	0	0	2224	4586	0	0	0	0
2	20	1	"RPL21A"	"YBR191W"	10770	13310	150	2227	2117	890	101	109	49	98	98	0	3007	2981	1405	127	139	59	96	94	0	0	0	0	0	0	0	0	0	0	0	0	0	0	0	0	0	0	0	0.738	0.706	0.706	0.750	2.041	0.661	0.834	0.000	0.000	0.000	0.000	0.000	0.000	0.000	0.000	0.000	0.000	0.000	0.000	0.000	0.000	156	713	5006	4870	-0.438	Error	Error	2126	2880	0	0	2016	2854	0	0	0	0
2	21	1	""	"YBR223C"	10950	13310	140	1360	1345	628	98	104	44	98	98	0	2878	2824	1531	127	138	57	96	94	0	0	0	0	0	0	0	0	0	0	0	0	0	0	0	0	0	0	0	0.459	0.462	0.470	0.510	2.031	0.409	0.802	0.000	0.000	0.000	0.000	0.000	0.000	0.000	0.000	0.000	0.000	0.000	0.000	0.000	0.000	156	597	4013	3944	-1.124	Error	Error	1262	2751	0	0	1247	2697	0	0	0	0
2	22	1	""	"YBR162C"	11120	13310	140	3466	3552	1714	91	98	39	99	99	0	3828	3933	2154	119	127	49	97	96	0	0	0	0	0	0	0	0	0	0	0	0	0	0	0	0	0	0	0	0.910	0.907	0.904	1.005	2.189	0.859	0.812	0.000	0.000	0.000	0.000	0.000	0.000	0.000	0.000	0.000	0.000	0.000	0.000	0.000	0.000	156	792	7084	7275	-0.136	Error	Error	3375	3709	0	0	3461	3814	0	0	0	0
2	1	2	"MED8"	"YBR193C"	7160	13500	150	7208	7102	4177	98	108	45	100	100	0	2332	2208	1388	121	134	61	94	91	0	0	0	0	0	0	0	0	0	0	0	0	0	0	0	0	0	0	0	3.216	3.356	3.375	3.717	1.956	3.437	0.875	0.000	0.000	0.000	0.000	0.000	0.000	0.000	0.000	0.000	0.000	0.000	0.000	0.000	0.000	156	721	9321	9091	1.685	Error	Error	7110	2211	0	0	7004	2087	0	0	0	0
2	2	2	""	"YBR225W"	7330	13500	140	9650	10084	5924	108	117	46	100	100	0	6817	6874	4077	127	136	53	99	99	0	0	0	0	0	0	0	0	0	0	0	0	0	0	0	0	0	0	0	1.426	1.479	1.423	1.573	1.903	1.491	0.866	0.000	0.000	0.000	0.000	0.000	0.000	0.000	0.000	0.000	0.000	0.000	0.000	0.000	0.000	156	456	16232	16723	0.512	Error	Error	9542	6690	0	0	9976	6747	0	0	0	0
2	3	2	""	"YDL062W"	7530	13490	150	1305	1188	421	110	139	391	89	75	0	2607	2408	956	131	142	56	98	96	0	0	0	0	0	0	0	0	0	0	0	0	0	0	0	0	0	0	0	0.483	0.473	0.474	0.490	1.696	0.447	0.871	0.000	0.000	0.000	0.000	0.000	0.000	0.000	0.000	0.000	0.000	0.000	0.000	0.000	0.000	156	514	3671	3355	-1.051	Error	Error	1195	2476	0	0	1078	2277	0	0	0	0
2	4	2	""	"YDL094C"	7700	13500	150	5261	4456	2715	114	145	381	85	81	0	5471	4733	3067	133	147	97	89	86	0	0	0	0	0	0	0	0	0	0	0	0	0	0	0	0	0	0	0	0.964	0.944	0.883	0.961	2.139	0.914	0.832	0.000	0.000	0.000	0.000	0.000	0.000	0.000	0.000	0.000	0.000	0.000	0.000	0.000	0.000	156	564	10485	8942	-0.053	Error	Error	5147	5338	0	0	4342	4600	0	0	0	0
2	5	2	"CDC48"	"YDL126C"	7890	13500	150	7992	8216	4809	110	117	50	100	100	0	6520	7096	4212	127	140	91	100	99	0	0	0	0	0	0	0	0	0	0	0	0	0	0	0	0	0	0	0	1.233	1.163	1.171	1.188	1.624	1.165	0.871	0.000	0.000	0.000	0.000	0.000	0.000	0.000	0.000	0.000	0.000	0.000	0.000	0.000	0.000	156	641	14275	15075	0.302	Error	Error	7882	6393	0	0	8106	6969	0	0	0	0
2	6	2	"UBC9"	"YDL064W"	8090	13500	140	3615	3393	1093	108	113	39	100	100	0	2441	2238	779	127	137	59	100	98	0	0	0	0	0	0	0	0	0	0	0	0	0	0	0	0	0	0	0	1.516	1.556	1.540	1.592	1.545	1.538	0.914	0.000	0.000	0.000	0.000	0.000	0.000	0.000	0.000	0.000	0.000	0.000	0.000	0.000	0.000	156	421	5821	5396	0.600	Error	Error	3507	2314	0	0	3285	2111	0	0	0	0
2	7	2	""	"YDL096C"	8260	13500	150	2051	1825	782	111	130	133	92	91	0	4852	4074	1998	136	198	429	88	85	0	0	0	0	0	0	0	0	0	0	0	0	0	0	0	0	0	0	0	0.411	0.435	0.430	0.459	2.293	0.398	0.879	0.000	0.000	0.000	0.000	0.000	0.000	0.000	0.000	0.000	0.000	0.000	0.000	0.000	0.000	156	443	6656	5652	-1.282	Error	Error	1940	4716	0	0	1714	3938	0	0	0	0
2	8	2	"VCX1"	"YDL128W"	8450	13500	150	3628	3781	2150	107	128	135	96	94	0	4262	4246	2582	137	194	431	88	87	0	0	0	0	0	0	0	0	0	0	0	0	0	0	0	0	0	0	0	0.854	0.894	0.932	1.016	2.093	0.865	0.780	0.000	0.000	0.000	0.000	0.000	0.000	0.000	0.000	0.000	0.000	0.000	0.000	0.000	0.000	156	541	7646	7783	-0.228	Error	Error	3521	4125	0	0	3674	4109	0	0	0	0
2	9	2	"IDP1"	"YDL066W"	8640	13500	150	4749	4045	1817	110	191	416	95	91	0	3388	2912	1550	135	228	433	83	79	0	0	0	0	0	0	0	0	0	0	0	0	0	0	0	0	0	0	0	1.426	1.417	1.392	1.809	2.391	1.339	0.903	0.000	0.000	0.000	0.000	0.000	0.000	0.000	0.000	0.000	0.000	0.000	0.000	0.000	0.000	156	660	7892	6712	0.512	Error	Error	4639	3253	0	0	3935	2777	0	0	0	0
2	10	2	"SNU23"	"YDL098C"	8840	13510	140	2782	2644	1018	108	184	425	96	88	0	3744	3467	1416	132	220	408	92	91	0	0	0	0	0	0	0	0	0	0	0	0	0	0	0	0	0	0	0	0.740	0.760	0.742	0.811	1.741	0.748	0.872	0.000	0.000	0.000	0.000	0.000	0.000	0.000	0.000	0.000	0.000	0.000	0.000	0.000	0.000	156	613	6286	5871	-0.434	Error	Error	2674	3612	0	0	2536	3335	0	0	0	0
2	11	2	"RPP1B"	"YDL130W"	9030	13500	150	983	1003	469	102	111	66	96	95	0	1745	1866	1036	129	140	73	94	93	0	0	0	0	0	0	0	0	0	0	0	0	0	0	0	0	0	0	0	0.545	0.519	0.553	0.565	1.881	0.455	0.802	0.000	0.000	0.000	0.000	0.000	0.000	0.000	0.000	0.000	0.000	0.000	0.000	0.000	0.000	156	600	2497	2638	-0.875	Error	Error	881	1616	0	0	901	1737	0	0	0	0
2	12	2	""	"YDL068W"	9220	13510	150	5367	4687	1762	105	119	91	100	98	0	2454	2177	848	131	141	53	96	95	0	0	0	0	0	0	0	0	0	0	0	0	0	0	0	0	0	0	0	2.265	2.239	2.248	2.430	1.748	2.285	0.909	0.000	0.000	0.000	0.000	0.000	0.000	0.000	0.000	0.000	0.000	0.000	0.000	0.000	0.000	156	503	7585	6628	1.180	Error	Error	5262	2323	0	0	4582	2046	0	0	0	0
2	13	2	""	"YDL100C"	9410	13510	150	2610	2543	1148	102	122	134	97	96	0	4668	4437	2306	125	141	106	95	93	0	0	0	0	0	0	0	0	0	0	0	0	0	0	0	0	0	0	0	0.552	0.566	0.552	0.615	1.999	0.485	0.806	0.000	0.000	0.000	0.000	0.000	0.000	0.000	0.000	0.000	0.000	0.000	0.000	0.000	0.000	156	474	7051	6753	-0.857	Error	Error	2508	4543	0	0	2441	4312	0	0	0	0
2	14	2	"LYS21"	"YDL131W"	9600	13510	140	1827	1854	872	95	113	122	96	93	0	4013	4040	2156	121	143	145	95	94	0	0	0	0	0	0	0	0	0	0	0	0	0	0	0	0	0	0	0	0.445	0.449	0.464	0.480	2.038	0.413	0.841	0.000	0.000	0.000	0.000	0.000	0.000	0.000	0.000	0.000	0.000	0.000	0.000	0.000	0.000	156	531	5624	5678	-1.168	Error	Error	1732	3892	0	0	1759	3919	0	0	0	0
2	15	2	"CCT6"	"YDR188W"	9810	13500	150	1949	1813	965	96	103	41	96	94	0	4156	3728	2075	125	140	76	94	89	0	0	0	0	0	0	0	0	0	0	0	0	0	0	0	0	0	0	0	0.460	0.477	0.471	0.546	2.440	0.462	0.855	0.000	0.000	0.000	0.000	0.000	0.000	0.000	0.000	0.000	0.000	0.000	0.000	0.000	0.000	156	501	5884	5320	-1.121	Error	Error	1853	4031	0	0	1717	3603	0	0	0	0
2	16	2	"adr1"	"YDR216W"	9980	13500	150	3427	3661	2240	99	157	488	91	87	0	1995	2157	1474	127	192	442	83	75	0	0	0	0	0	0	0	0	0	0	0	0	0	0	0	0	0	0	0	1.782	1.755	1.789	1.899	1.999	1.905	0.680	0.000	0.000	0.000	0.000	0.000	0.000	0.000	0.000	0.000	0.000	0.000	0.000	0.000	0.000	156	442	5196	5592	0.833	Error	Error	3328	1868	0	0	3562	2030	0	0	0	0
2	17	2	""	"YDR248C"	10180	13510	140	2258	2375	1520	112	165	460	91	81	0	997	1068	675	131	201	446	74	46	0	0	0	0	0	0	0	0	0	0	0	0	0	0	0	0	0	0	0	2.478	2.415	2.329	2.303	2.060	2.326	0.676	0.000	0.000	0.000	0.000	0.000	0.000	0.000	0.000	0.000	0.000	0.000	0.000	0.000	0.000	156	497	3012	3200	1.309	Error	Error	2146	866	0	0	2263	937	0	0	0	0
2	18	2	""	"YDR190C"	10380	13510	150	7664	7541	3753	112	121	56	99	98	0	4285	4177	2219	132	155	184	95	93	0	0	0	0	0	0	0	0	0	0	0	0	0	0	0	0	0	0	0	1.818	1.837	1.822	1.973	1.886	1.816	0.880	0.000	0.000	0.000	0.000	0.000	0.000	0.000	0.000	0.000	0.000	0.000	0.000	0.000	0.000	156	429	11705	11474	0.863	Error	Error	7552	4153	0	0	7429	4045	0	0	0	0
2	19	2	"SPR28"	"YDR218C"	10550	13510	140	2547	2423	1216	110	114	42	97	96	0	4466	4420	2492	129	144	61	95	95	0	0	0	0	0	0	0	0	0	0	0	0	0	0	0	0	0	0	0	0.562	0.539	0.540	0.555	1.971	0.487	0.838	0.000	0.000	0.000	0.000	0.000	0.000	0.000	0.000	0.000	0.000	0.000	0.000	0.000	0.000	156	422	6774	6604	-0.832	Error	Error	2437	4337	0	0	2313	4291	0	0	0	0
2	20	2	""	"YDR250C"	10760	13510	140	1132	1050	376	103	110	43	98	98	0	2225	1982	822	124	137	57	97	96	0	0	0	0	0	0	0	0	0	0	0	0	0	0	0	0	0	0	0	0.490	0.510	0.514	0.550	1.805	0.477	0.869	0.000	0.000	0.000	0.000	0.000	0.000	0.000	0.000	0.000	0.000	0.000	0.000	0.000	0.000	156	411	3130	2805	-1.030	Error	Error	1029	2101	0	0	947	1858	0	0	0	0
2	21	2	"NUP42"	"YDR192C"	10930	13510	140	4843	5001	2458	104	113	49	99	98	0	3964	3968	2142	124	136	59	97	96	0	0	0	0	0	0	0	0	0	0	0	0	0	0	0	0	0	0	0	1.234	1.274	1.238	1.363	1.914	1.273	0.841	0.000	0.000	0.000	0.000	0.000	0.000	0.000	0.000	0.000	0.000	0.000	0.000	0.000	0.000	156	368	8579	8741	0.303	Error	Error	4739	3840	0	0	4897	3844	0	0	0	0
2	22	2	""	"YDR220C"	11130	13510	140	888	772	351	98	137	395	75	50	0	1706	1531	785	121	154	245	86	80	0	0	0	0	0	0	0	0	0	0	0	0	0	0	0	0	0	0	0	0.498	0.478	0.477	0.493	2.185	0.440	0.848	0.000	0.000	0.000	0.000	0.000	0.000	0.000	0.000	0.000	0.000	0.000	0.000	0.000	0.000	156	639	2375	2084	-1.005	Error	Error	790	1585	0	0	674	1410	0	0	0	0
2	1	3	"BTT1"	"YDR252W"	7170	13690	140	4655	4151	1995	95	102	41	100	99	0	2439	2183	1097	117	129	63	93	92	0	0	0	0	0	0	0	0	0	0	0	0	0	0	0	0	0	0	0	1.964	1.963	1.885	2.041	1.999	1.994	0.879	0.000	0.000	0.000	0.000	0.000	0.000	0.000	0.000	0.000	0.000	0.000	0.000	0.000	0.000	156	635	6882	6122	0.974	Error	Error	4560	2322	0	0	4056	2066	0	0	0	0
2	2	3	"MSS116"	"YDR194C"	7350	13690	140	3784	3857	2069	108	116	50	98	96	0	7255	6876	4073	126	139	69	98	97	0	0	0	0	0	0	0	0	0	0	0	0	0	0	0	0	0	0	0	0.516	0.555	0.552	0.593	2.111	0.504	0.825	0.000	0.000	0.000	0.000	0.000	0.000	0.000	0.000	0.000	0.000	0.000	0.000	0.000	0.000	156	391	10805	10499	-0.956	Error	Error	3676	7129	0	0	3749	6750	0	0	0	0
2	3	3	""	"YDR222W"	7530	13700	150	4086	4232	2594	119	150	400	92	87	0	5606	5550	3286	130	146	79	96	96	0	0	0	0	0	0	0	0	0	0	0	0	0	0	0	0	0	0	0	0.724	0.759	0.747	0.819	1.937	0.747	0.824	0.000	0.000	0.000	0.000	0.000	0.000	0.000	0.000	0.000	0.000	0.000	0.000	0.000	0.000	156	510	9443	9533	-0.465	Error	Error	3967	5476	0	0	4113	5420	0	0	0	0
2	4	3	"CHL4"	"YDR254W"	7720	13700	150	10813	10697	6558	120	147	361	98	94	0	4027	3656	2243	132	147	104	90	88	0	0	0	0	0	0	0	0	0	0	0	0	0	0	0	0	0	0	0	2.745	3.001	2.911	3.207	2.029	3.170	0.865	0.000	0.000	0.000	0.000	0.000	0.000	0.000	0.000	0.000	0.000	0.000	0.000	0.000	0.000	156	629	14588	14101	1.457	Error	Error	10693	3895	0	0	10577	3524	0	0	0	0
2	5	3	"UBC8"	"YEL012W"	7980	13680	150	9340	7943	3267	112	124	81	95	95	0	7531	6569	2878	129	139	63	94	94	0	0	0	0	0	0	0	0	0	0	0	0	0	0	0	0	0	0	0	1.247	1.216	1.228	1.259	1.702	1.202	0.926	0.000	0.000	0.000	0.000	0.000	0.000	0.000	0.000	0.000	0.000	0.000	0.000	0.000	0.000	156	576	16630	14271	0.318	Error	Error	9228	7402	0	0	7831	6440	0	0	0	0
2	6	3	"GDA1"	"YEL042W"	8170	13680	150	1471	1526	1143	112	126	89	87	81	0	2238	2342	2037	128	145	181	80	74	0	0	0	0	0	0	0	0	0	0	0	0	0	0	0	0	0	0	0	0.644	0.639	0.657	0.804	2.424	0.564	0.815	0.000	0.000	0.000	0.000	0.000	0.000	0.000	0.000	0.000	0.000	0.000	0.000	0.000	0.000	156	450	3469	3628	-0.635	Error	Error	1359	2110	0	0	1414	2214	0	0	0	0
2	7	3	""	"YEL073C"	8360	13680	150	184	196	89	113	134	136	17	3	0	221	228	96	128	190	426	0	0	0	0	0	0	0	0	0	0	0	0	0	0	0	0	0	0	0	0	0	0.763	0.830	0.740	0.711	2.746	0.361	0.766	0.000	0.000	0.000	0.000	0.000	0.000	0.000	0.000	0.000	0.000	0.000	0.000	0.000	0.000	156	450	164	183	-0.389	Error	Error	71	93	0	0	83	100	0	0	0	0
2	8	3	""	"YEL014C"	8530	13690	130	1706	1546	580	110	135	113	97	93	0	2909	2572	1118	127	170	256	91	89	0	0	0	0	0	0	0	0	0	0	0	0	0	0	0	0	0	0	0	0.574	0.587	0.593	0.619	1.652	0.535	0.861	0.000	0.000	0.000	0.000	0.000	0.000	0.000	0.000	0.000	0.000	0.000	0.000	0.000	0.000	120	422	4378	3881	-0.802	Error	Error	1596	2782	0	0	1436	2445	0	0	0	0
2	9	3	""	"YEL044W"	8730	13700	110	1084	1108	355	105	159	300	95	87	0	2752	2736	1104	127	196	281	98	96	0	0	0	0	0	0	0	0	0	0	0	0	0	0	0	0	0	0	0	0.373	0.384	0.375	0.415	1.780	0.342	0.838	0.000	0.000	0.000	0.000	0.000	0.000	0.000	0.000	0.000	0.000	0.000	0.000	0.000	0.000	80	435	3604	3612	-1.423	Error	Error	979	2625	0	0	1003	2609	0	0	0	0
2	10	3	""	"YEL075C"	8920	13690	120	16024	13486	6634	97	106	50	100	100	0	24081	20272	10435	125	148	122	99	97	0	0	0	0	0	0	0	0	0	0	0	0	0	0	0	0	0	0	0	0.665	0.665	0.670	0.763	1.955	0.655	0.913	0.000	0.000	0.000	0.000	0.000	0.000	0.000	0.000	0.000	0.000	0.000	0.000	0.000	0.000	120	433	39883	33536	-0.589	Error	Error	15927	23956	0	0	13389	20147	0	0	0	0
2	11	3	""	"YEL016C"	9120	13690	150	7811	7220	3238	95	108	75	100	100	0	9492	8922	4588	121	136	80	98	98	0	0	0	0	0	0	0	0	0	0	0	0	0	0	0	0	0	0	0	0.823	0.810	0.798	0.947	2.183	0.767	0.894	0.000	0.000	0.000	0.000	0.000	0.000	0.000	0.000	0.000	0.000	0.000	0.000	0.000	0.000	156	441	17087	15926	-0.280	Error	Error	7716	9371	0	0	7125	8801	0	0	0	0
2	12	3	"GLY1"	"YEL046C"	9310	13690	150	3171	2864	1419	97	108	83	98	95	0	6199	5565	2961	122	133	53	96	96	0	0	0	0	0	0	0	0	0	0	0	0	0	0	0	0	0	0	0	0.506	0.508	0.501	0.533	2.024	0.486	0.922	0.000	0.000	0.000	0.000	0.000	0.000	0.000	0.000	0.000	0.000	0.000	0.000	0.000	0.000	156	383	9151	8210	-0.983	Error	Error	3074	6077	0	0	2767	5443	0	0	0	0
2	13	3	""	"YEL076C-A"	9500	13690	150	12782	10840	6529	92	105	83	100	99	0	24323	19235	11741	118	131	70	99	98	0	0	0	0	0	0	0	0	0	0	0	0	0	0	0	0	0	0	0	0.524	0.562	0.568	0.619	2.314	0.548	0.911	0.000	0.000	0.000	0.000	0.000	0.000	0.000	0.000	0.000	0.000	0.000	0.000	0.000	0.000	156	439	36895	29865	-0.932	Error	Error	12690	24205	0	0	10748	19117	0	0	0	0
2	14	3	""	"YEL017W"	9690	13700	110	261	294	128	97	105	40	97	87	0	352	402	171	125	138	75	91	78	0	0	0	0	0	0	0	0	0	0	0	0	0	0	0	0	0	0	0	0.722	0.711	0.743	0.740	2.016	0.678	0.472	0.000	0.000	0.000	0.000	0.000	0.000	0.000	0.000	0.000	0.000	0.000	0.000	0.000	0.000	80	418	391	474	-0.469	Error	Error	164	227	0	0	197	277	0	0	0	0
2	15	3	""	"YEL048C"	9880	13690	150	2892	2349	1269	95	109	126	89	85	0	2963	2404	1456	124	138	96	83	82	0	0	0	0	0	0	0	0	0	0	0	0	0	0	0	0	0	0	0	0.985	0.989	0.979	1.106	1.892	0.941	0.909	0.000	0.000	0.000	0.000	0.000	0.000	0.000	0.000	0.000	0.000	0.000	0.000	0.000	0.000	156	522	5636	4534	-0.022	Error	Error	2797	2839	0	0	2254	2280	0	0	0	0
2	16	3	""	"YEL077C"	10060	13690	130	27817	30075	14179	101	153	469	100	100	0	25920	27219	12806	125	178	409	100	100	0	0	0	0	0	0	0	0	0	0	0	0	0	0	0	0	0	0	0	1.074	1.106	1.098	1.119	1.375	1.106	0.910	0.000	0.000	0.000	0.000	0.000	0.000	0.000	0.000	0.000	0.000	0.000	0.000	0.000	0.000	120	478	53511	57068	0.104	Error	Error	27716	25795	0	0	29974	27094	0	0	0	0
2	17	3	"RPL29"	"YFR032C-A"	10270	13690	150	587	530	229	103	112	47	89	85	0	1380	1210	649	126	139	63	85	82	0	0	0	0	0	0	0	0	0	0	0	0	0	0	0	0	0	0	0	0.386	0.394	0.410	0.491	2.277	0.357	0.842	0.000	0.000	0.000	0.000	0.000	0.000	0.000	0.000	0.000	0.000	0.000	0.000	0.000	0.000	156	520	1738	1511	-1.373	Error	Error	484	1254	0	0	427	1084	0	0	0	0
2	18	3	""	"YGL007W"	10450	13690	150	978	867	442	100	106	42	92	89	0	3247	2847	1764	119	132	57	91	87	0	0	0	0	0	0	0	0	0	0	0	0	0	0	0	0	0	0	0	0.281	0.281	0.285	0.348	2.318	0.255	0.897	0.000	0.000	0.000	0.000	0.000	0.000	0.000	0.000	0.000	0.000	0.000	0.000	0.000	0.000	156	446	4006	3495	-1.833	Error	Error	878	3128	0	0	767	2728	0	0	0	0
2	19	3	""	"YGL039W"	10640	13690	150	6620	6254	3362	99	104	37	100	100	0	2711	2536	1393	117	129	52	94	91	0	0	0	0	0	0	0	0	0	0	0	0	0	0	0	0	0	0	0	2.514	2.544	2.544	2.680	1.864	2.609	0.899	0.000	0.000	0.000	0.000	0.000	0.000	0.000	0.000	0.000	0.000	0.000	0.000	0.000	0.000	156	462	9115	8574	1.330	Error	Error	6521	2594	0	0	6155	2419	0	0	0	0
2	20	3	"pho4"	"YFR034C"	10830	13690	150	1385	1155	628	101	109	43	87	85	0	4414	3743	2447	121	132	59	83	82	0	0	0	0	0	0	0	0	0	0	0	0	0	0	0	0	0	0	0	0.299	0.291	0.292	0.365	2.447	0.257	0.882	0.000	0.000	0.000	0.000	0.000	0.000	0.000	0.000	0.000	0.000	0.000	0.000	0.000	0.000	156	392	5577	4676	-1.741	Error	Error	1284	4293	0	0	1054	3622	0	0	0	0
2	21	3	"leu1"	"YGL009C"	11020	13690	150	14378	13913	7951	106	131	305	94	93	0	5376	5159	2739	126	151	187	92	92	0	0	0	0	0	0	0	0	0	0	0	0	0	0	0	0	0	0	0	2.718	2.743	2.721	2.721	1.783	2.902	0.913	0.000	0.000	0.000	0.000	0.000	0.000	0.000	0.000	0.000	0.000	0.000	0.000	0.000	0.000	156	436	19522	18840	1.443	Error	Error	14272	5250	0	0	13807	5033	0	0	0	0
2	22	3	""	"YGL041C"	11190	13700	110	7471	6586	2326	105	165	488	98	98	0	3534	3236	1107	127	188	342	97	93	0	0	0	0	0	0	0	0	0	0	0	0	0	0	0	0	0	0	0	2.162	2.085	2.148	2.190	1.816	2.212	0.874	0.000	0.000	0.000	0.000	0.000	0.000	0.000	0.000	0.000	0.000	0.000	0.000	0.000	0.000	80	424	10773	9590	1.112	Error	Error	7366	3407	0	0	6481	3109	0	0	0	0
2	1	4	"cdc26"	"YFR036W"	7250	13880	130	3373	3089	1032	91	95	35	100	100	0	4317	3891	1404	115	125	53	100	99	0	0	0	0	0	0	0	0	0	0	0	0	0	0	0	0	0	0	0	0.781	0.794	0.793	0.833	1.462	0.777	0.924	0.000	0.000	0.000	0.000	0.000	0.000	0.000	0.000	0.000	0.000	0.000	0.000	0.000	0.000	120	511	7484	6774	-0.357	Error	Error	3282	4202	0	0	2998	3776	0	0	0	0
2	2	4	"SCL1"	"YGL011C"	7400	13880	130	17061	15141	5179	97	107	48	100	100	0	6480	5885	2066	120	131	62	100	100	0	0	0	0	0	0	0	0	0	0	0	0	0	0	0	0	0	0	0	2.667	2.610	2.609	2.681	1.483	2.654	0.913	0.000	0.000	0.000	0.000	0.000	0.000	0.000	0.000	0.000	0.000	0.000	0.000	0.000	0.000	120	441	23324	20809	1.415	Error	Error	16964	6360	0	0	15044	5765	0	0	0	0
2	3	4	"dst1"	"YGL043W"	7590	13890	110	3163	3498	2066	110	118	52	100	98	0	3465	4082	2868	126	139	74	100	97	0	0	0	0	0	0	0	0	0	0	0	0	0	0	0	0	0	0	0	0.914	0.856	0.891	0.906	1.668	0.790	0.854	0.000	0.000	0.000	0.000	0.000	0.000	0.000	0.000	0.000	0.000	0.000	0.000	0.000	0.000	80	444	6392	7344	-0.129	Error	Error	3053	3339	0	0	3388	3956	0	0	0	0
2	4	4	""	"YFR038W"	7790	13880	130	6127	6518	3859	112	124	84	100	100	0	5194	5632	3172	129	138	69	99	99	0	0	0	0	0	0	0	0	0	0	0	0	0	0	0	0	0	0	0	1.188	1.164	1.232	1.171	1.840	1.182	0.887	0.000	0.000	0.000	0.000	0.000	0.000	0.000	0.000	0.000	0.000	0.000	0.000	0.000	0.000	120	565	11080	11909	0.248	Error	Error	6015	5065	0	0	6406	5503	0	0	0	0
2	5	4	"PDR1"	"YGL013C"	7970	13880	130	8414	10737	7861	111	125	88	100	100	0	3300	3878	2706	131	138	56	100	100	0	0	0	0	0	0	0	0	0	0	0	0	0	0	0	0	0	0	0	2.620	2.836	2.854	2.802	1.614	3.109	0.878	0.000	0.000	0.000	0.000	0.000	0.000	0.000	0.000	0.000	0.000	0.000	0.000	0.000	0.000	120	511	11472	14373	1.390	Error	Error	8303	3169	0	0	10626	3747	0	0	0	0
2	6	4	""	"YGL045W"	8160	13880	140	7946	8571	4556	112	121	49	100	100	0	5980	6383	3512	130	140	52	98	97	0	0	0	0	0	0	0	0	0	0	0	0	0	0	0	0	0	0	0	1.339	1.353	1.371	1.429	1.762	1.348	0.927	0.000	0.000	0.000	0.000	0.000	0.000	0.000	0.000	0.000	0.000	0.000	0.000	0.000	0.000	156	588	13684	14712	0.421	Error	Error	7834	5850	0	0	8459	6253	0	0	0	0
2	7	4	"PRP31"	"YGR091W"	8390	13880	150	4114	3765	1711	112	118	46	100	98	0	5743	5269	2427	129	139	54	98	96	0	0	0	0	0	0	0	0	0	0	0	0	0	0	0	0	0	0	0	0.713	0.711	0.723	0.751	2.133	0.695	0.880	0.000	0.000	0.000	0.000	0.000	0.000	0.000	0.000	0.000	0.000	0.000	0.000	0.000	0.000	156	553	9616	8793	-0.488	Error	Error	4002	5614	0	0	3653	5140	0	0	0	0
2	8	4	"MEP1"	"YGR121C"	8580	13880	150	3336	3095	2252	103	114	54	86	83	0	6069	6030	4938	123	136	76	83	76	0	0	0	0	0	0	0	0	0	0	0	0	0	0	0	0	0	0	0	0.544	0.507	0.516	0.677	2.732	0.464	0.902	0.000	0.000	0.000	0.000	0.000	0.000	0.000	0.000	0.000	0.000	0.000	0.000	0.000	0.000	156	484	9179	8899	-0.879	Error	Error	3233	5946	0	0	2992	5907	0	0	0	0
2	9	4	"rsr1"	"YGR152C"	8750	13880	140	798	761	463	102	108	44	84	81	0	1095	1135	795	120	132	65	80	79	0	0	0	0	0	0	0	0	0	0	0	0	0	0	0	0	0	0	0	0.714	0.649	0.635	0.705	2.091	0.597	0.849	0.000	0.000	0.000	0.000	0.000	0.000	0.000	0.000	0.000	0.000	0.000	0.000	0.000	0.000	156	491	1671	1674	-0.486	Error	Error	696	975	0	0	659	1015	0	0	0	0
2	10	4	""	"YGR093W"	8930	13880	140	2551	2546	1289	102	105	39	98	98	0	4754	4528	2432	121	130	49	96	95	0	0	0	0	0	0	0	0	0	0	0	0	0	0	0	0	0	0	0	0.529	0.555	0.555	0.614	2.306	0.531	0.902	0.000	0.000	0.000	0.000	0.000	0.000	0.000	0.000	0.000	0.000	0.000	0.000	0.000	0.000	156	504	7082	6851	-0.920	Error	Error	2449	4633	0	0	2444	4407	0	0	0	0
2	11	4	""	"YGR122W"	9120	13880	150	8951	7653	4182	100	107	42	98	96	0	6980	5927	3281	119	128	47	95	94	0	0	0	0	0	0	0	0	0	0	0	0	0	0	0	0	0	0	0	1.290	1.300	1.308	1.339	1.932	1.311	0.926	0.000	0.000	0.000	0.000	0.000	0.000	0.000	0.000	0.000	0.000	0.000	0.000	0.000	0.000	156	533	15712	13361	0.367	Error	Error	8851	6861	0	0	7553	5808	0	0	0	0
2	12	4	""	"YGR154C"	9310	13880	150	3312	3110	1727	96	105	53	92	91	0	6515	5822	3460	118	130	62	89	87	0	0	0	0	0	0	0	0	0	0	0	0	0	0	0	0	0	0	0	0.503	0.528	0.534	0.644	2.519	0.507	0.932	0.000	0.000	0.000	0.000	0.000	0.000	0.000	0.000	0.000	0.000	0.000	0.000	0.000	0.000	156	504	9613	8718	-0.992	Error	Error	3216	6397	0	0	3014	5704	0	0	0	0
2	13	4	"RRP46"	"YGR095C"	9500	13880	150	4478	4422	2856	95	104	56	89	87	0	2041	1856	1234	122	136	95	80	78	0	0	0	0	0	0	0	0	0	0	0	0	0	0	0	0	0	0	0	2.284	2.495	2.502	2.466	2.586	2.468	0.895	0.000	0.000	0.000	0.000	0.000	0.000	0.000	0.000	0.000	0.000	0.000	0.000	0.000	0.000	156	504	6302	6061	1.192	Error	Error	4383	1919	0	0	4327	1734	0	0	0	0
2	14	4	"ASN2"	"YGR124W"	9680	13890	150	4683	4249	2497	100	108	45	97	95	0	7499	6919	4579	125	139	103	91	89	0	0	0	0	0	0	0	0	0	0	0	0	0	0	0	0	0	0	0	0.622	0.611	0.600	0.734	2.472	0.569	0.908	0.000	0.000	0.000	0.000	0.000	0.000	0.000	0.000	0.000	0.000	0.000	0.000	0.000	0.000	156	563	11957	10943	-0.686	Error	Error	4583	7374	0	0	4149	6794	0	0	0	0
2	15	4	""	"YGR156W"	9870	13880	130	4307	4238	1669	95	102	35	100	100	0	8089	7722	3404	123	132	76	100	100	0	0	0	0	0	0	0	0	0	0	0	0	0	0	0	0	0	0	0	0.529	0.545	0.550	0.574	1.454	0.508	0.910	0.000	0.000	0.000	0.000	0.000	0.000	0.000	0.000	0.000	0.000	0.000	0.000	0.000	0.000	120	469	12178	11742	-0.919	Error	Error	4212	7966	0	0	4143	7599	0	0	0	0
2	16	4	"ASK10"	"YGR097W"	10050	13890	130	1816	1893	955	92	101	45	100	99	0	932	924	490	118	129	76	92	89	0	0	0	0	0	0	0	0	0	0	0	0	0	0	0	0	0	0	0	2.118	2.234	2.178	2.560	1.990	2.261	0.830	0.000	0.000	0.000	0.000	0.000	0.000	0.000	0.000	0.000	0.000	0.000	0.000	0.000	0.000	120	520	2538	2607	1.083	Error	Error	1724	814	0	0	1801	806	0	0	0	0
2	17	4	""	"YGR126W"	10240	13890	130	3348	3208	1171	92	101	45	100	100	0	2225	2060	878	120	132	80	97	96	0	0	0	0	0	0	0	0	0	0	0	0	0	0	0	0	0	0	0	1.547	1.606	1.598	1.694	1.538	1.554	0.910	0.000	0.000	0.000	0.000	0.000	0.000	0.000	0.000	0.000	0.000	0.000	0.000	0.000	0.000	120	555	5361	5056	0.629	Error	Error	3256	2105	0	0	3116	1940	0	0	0	0
2	18	4	"MTR3"	"YGR158C"	10440	13890	130	7599	7127	2761	98	106	47	100	100	0	3700	3404	1411	123	135	64	98	98	0	0	0	0	0	0	0	0	0	0	0	0	0	0	0	0	0	0	0	2.097	2.142	2.141	2.299	1.676	2.153	0.916	0.000	0.000	0.000	0.000	0.000	0.000	0.000	0.000	0.000	0.000	0.000	0.000	0.000	0.000	120	507	11078	10310	1.068	Error	Error	7501	3577	0	0	7029	3281	0	0	0	0
2	19	4	""	"YHR113W"	10630	13890	130	4024	3682	1531	102	110	46	100	100	0	6602	5731	2706	123	139	70	99	99	0	0	0	0	0	0	0	0	0	0	0	0	0	0	0	0	0	0	0	0.605	0.638	0.623	0.686	1.763	0.598	0.905	0.000	0.000	0.000	0.000	0.000	0.000	0.000	0.000	0.000	0.000	0.000	0.000	0.000	0.000	120	524	10401	9188	-0.724	Error	Error	3922	6479	0	0	3580	5608	0	0	0	0
2	20	4	""	"YHR143W"	10820	13880	150	3086	3135	1834	103	110	41	95	95	0	2921	3063	1883	125	138	63	92	89	0	0	0	0	0	0	0	0	0	0	0	0	0	0	0	0	0	0	0	1.067	1.032	1.039	1.176	2.362	1.009	0.895	0.000	0.000	0.000	0.000	0.000	0.000	0.000	0.000	0.000	0.000	0.000	0.000	0.000	0.000	156	523	5779	5970	0.093	Error	Error	2983	2796	0	0	3032	2938	0	0	0	0
2	21	4	"ENO2"	"YHR174W"	11010	13880	150	6125	5876	3111	108	113	43	96	96	0	5604	5086	2914	135	148	74	91	88	0	0	0	0	0	0	0	0	0	0	0	0	0	0	0	0	0	0	0	1.100	1.165	1.158	1.458	2.437	1.137	0.916	0.000	0.000	0.000	0.000	0.000	0.000	0.000	0.000	0.000	0.000	0.000	0.000	0.000	0.000	156	526	11486	10719	0.138	Error	Error	6017	5469	0	0	5768	4951	0	0	0	0
2	22	4	""	"YHR115C"	11200	13880	130	12850	11812	4236	111	121	67	100	100	0	6747	6153	2332	143	159	100	100	99	0	0	0	0	0	0	0	0	0	0	0	0	0	0	0	0	0	0	0	1.929	1.947	1.930	2.026	1.426	1.963	0.938	0.000	0.000	0.000	0.000	0.000	0.000	0.000	0.000	0.000	0.000	0.000	0.000	0.000	0.000	120	577	19343	17711	0.948	Error	Error	12739	6604	0	0	11701	6010	0	0	0	0
2	1	5	"DCD1"	"YHR144C"	7220	14070	130	5010	4537	1596	85	89	29	100	100	0	5923	5314	1898	110	116	40	100	100	0	0	0	0	0	0	0	0	0	0	0	0	0	0	0	0	0	0	0	0.847	0.855	0.864	0.869	1.479	0.861	0.915	0.000	0.000	0.000	0.000	0.000	0.000	0.000	0.000	0.000	0.000	0.000	0.000	0.000	0.000	120	629	10738	9656	-0.239	Error	Error	4925	5813	0	0	4452	5204	0	0	0	0
2	2	5	""	"YHR176W"	7410	14070	130	7031	6175	2387	90	96	37	100	100	0	7407	6808	3014	114	122	47	100	99	0	0	0	0	0	0	0	0	0	0	0	0	0	0	0	0	0	0	0	0.952	0.909	0.925	1.021	1.900	0.876	0.909	0.000	0.000	0.000	0.000	0.000	0.000	0.000	0.000	0.000	0.000	0.000	0.000	0.000	0.000	120	531	14234	12779	-0.071	Error	Error	6941	7293	0	0	6085	6694	0	0	0	0
2	3	5	"TOM71"	"YHR117W"	7600	14070	130	9789	10274	5242	97	105	43	100	100	0	5209	5212	2664	118	127	52	100	100	0	0	0	0	0	0	0	0	0	0	0	0	0	0	0	0	0	0	0	1.904	1.998	1.988	2.104	1.623	2.032	0.903	0.000	0.000	0.000	0.000	0.000	0.000	0.000	0.000	0.000	0.000	0.000	0.000	0.000	0.000	120	547	14783	15271	0.929	Error	Error	9692	5091	0	0	10177	5094	0	0	0	0
2	4	5	""	"YHR146W"	7780	14080	130	5010	4711	1778	104	112	49	100	100	0	6502	5886	2455	118	129	48	100	100	0	0	0	0	0	0	0	0	0	0	0	0	0	0	0	0	0	0	0	0.768	0.799	0.798	0.848	1.750	0.763	0.906	0.000	0.000	0.000	0.000	0.000	0.000	0.000	0.000	0.000	0.000	0.000	0.000	0.000	0.000	120	556	11290	10375	-0.380	Error	Error	4906	6384	0	0	4607	5768	0	0	0	0
2	5	5	"STB5"	"YHR178W"	7960	14070	130	7175	7205	3516	108	118	53	100	100	0	12910	12539	6650	125	133	47	100	100	0	0	0	0	0	0	0	0	0	0	0	0	0	0	0	0	0	0	0	0.553	0.572	0.577	0.615	1.673	0.537	0.906	0.000	0.000	0.000	0.000	0.000	0.000	0.000	0.000	0.000	0.000	0.000	0.000	0.000	0.000	120	545	19852	19511	-0.855	Error	Error	7067	12785	0	0	7097	12414	0	0	0	0
2	6	5	"SET1"	"YHR119W"	8160	14070	130	7455	7694	3864	107	116	46	100	100	0	13734	13518	6633	132	142	55	100	100	0	0	0	0	0	0	0	0	0	0	0	0	0	0	0	0	0	0	0	0.540	0.567	0.579	0.558	1.574	0.557	0.916	0.000	0.000	0.000	0.000	0.000	0.000	0.000	0.000	0.000	0.000	0.000	0.000	0.000	0.000	120	504	20950	20973	-0.888	Error	Error	7348	13602	0	0	7587	13386	0	0	0	0
2	7	5	"IMP3"	"YHR148W"	8340	14080	140	8984	8216	4062	107	112	42	100	100	0	4186	3905	2101	133	141	53	95	93	0	0	0	0	0	0	0	0	0	0	0	0	0	0	0	0	0	0	0	2.190	2.150	2.112	2.252	1.787	2.167	0.884	0.000	0.000	0.000	0.000	0.000	0.000	0.000	0.000	0.000	0.000	0.000	0.000	0.000	0.000	156	511	12930	11881	1.131	Error	Error	8877	4053	0	0	8109	3772	0	0	0	0
2	8	5	""	"YHR180W"	8530	14080	140	1896	1764	595	100	107	44	99	99	0	1984	1895	662	126	133	51	98	96	0	0	0	0	0	0	0	0	0	0	0	0	0	0	0	0	0	0	0	0.967	0.941	0.954	0.963	1.799	0.931	0.881	0.000	0.000	0.000	0.000	0.000	0.000	0.000	0.000	0.000	0.000	0.000	0.000	0.000	0.000	156	473	3654	3433	-0.049	Error	Error	1796	1858	0	0	1664	1769	0	0	0	0
2	9	5	""	"YJL049W"	8720	14080	140	9113	9523	4530	101	106	40	100	100	0	2760	2710	1477	125	134	54	97	95	0	0	0	0	0	0	0	0	0	0	0	0	0	0	0	0	0	0	0	3.420	3.645	3.633	4.083	1.808	3.632	0.894	0.000	0.000	0.000	0.000	0.000	0.000	0.000	0.000	0.000	0.000	0.000	0.000	0.000	0.000	156	516	11647	12007	1.774	Error	Error	9012	2635	0	0	9422	2585	0	0	0	0
2	10	5	"ARP4"	"YJL081C"	8930	14080	130	17693	15581	7350	102	107	39	100	100	0	6520	5550	2987	124	134	52	97	97	0	0	0	0	0	0	0	0	0	0	0	0	0	0	0	0	0	0	0	2.750	2.853	2.856	3.187	1.821	2.852	0.913	0.000	0.000	0.000	0.000	0.000	0.000	0.000	0.000	0.000	0.000	0.000	0.000	0.000	0.000	120	470	23987	20905	1.460	Error	Error	17591	6396	0	0	15479	5426	0	0	0	0
2	11	5	""	"YJL113W"	9060	14090	120	408	549	746	101	111	45	88	85	0	311	405	517	124	136	54	77	66	0	0	0	0	0	0	0	0	0	0	0	0	0	0	0	0	0	0	0	1.642	1.594	1.560	1.663	2.095	1.627	0.628	0.000	0.000	0.000	0.000	0.000	0.000	0.000	0.000	0.000	0.000	0.000	0.000	0.000	0.000	120	436	494	729	0.715	Error	Error	307	187	0	0	448	281	0	0	0	0
2	12	5	""	"YJL051W"	9270	14080	120	4164	4850	2982	101	111	53	100	99	0	9550	10762	6728	125	137	65	100	100	0	0	0	0	0	0	0	0	0	0	0	0	0	0	0	0	0	0	0	0.431	0.446	0.433	0.440	1.687	0.429	0.911	0.000	0.000	0.000	0.000	0.000	0.000	0.000	0.000	0.000	0.000	0.000	0.000	0.000	0.000	120	496	13488	15386	-1.214	Error	Error	4063	9425	0	0	4749	10637	0	0	0	0
2	13	5	""	"YJL083W"	9460	14080	120	4270	4167	2149	97	106	57	100	97	0	8666	8216	4074	124	142	102	97	96	0	0	0	0	0	0	0	0	0	0	0	0	0	0	0	0	0	0	0	0.489	0.503	0.515	0.522	1.920	0.489	0.896	0.000	0.000	0.000	0.000	0.000	0.000	0.000	0.000	0.000	0.000	0.000	0.000	0.000	0.000	120	471	12715	12162	-1.033	Error	Error	4173	8542	0	0	4070	8092	0	0	0	0
2	14	5	"asf1"	"YJL115W"	9650	14080	130	4550	4106	1298	99	106	45	100	100	0	5991	5418	1946	126	141	91	99	99	0	0	0	0	0	0	0	0	0	0	0	0	0	0	0	0	0	0	0	0.759	0.757	0.760	0.809	1.589	0.730	0.886	0.000	0.000	0.000	0.000	0.000	0.000	0.000	0.000	0.000	0.000	0.000	0.000	0.000	0.000	120	507	10316	9299	-0.398	Error	Error	4451	5865	0	0	4007	5292	0	0	0	0
2	15	5	"PEP8"	"YJL053W"	9860	14080	140	3274	3010	1155	99	105	37	100	98	0	7143	6660	2923	125	135	47	98	98	0	0	0	0	0	0	0	0	0	0	0	0	0	0	0	0	0	0	0	0.452	0.445	0.450	0.484	1.799	0.419	0.907	0.000	0.000	0.000	0.000	0.000	0.000	0.000	0.000	0.000	0.000	0.000	0.000	0.000	0.000	156	509	10193	9446	-1.144	Error	Error	3175	7018	0	0	2911	6535	0	0	0	0
2	16	5	"EXO70"	"YJL085W"	10020	14080	140	9590	9719	5450	96	104	45	100	100	0	4517	4505	2702	120	133	77	94	93	0	0	0	0	0	0	0	0	0	0	0	0	0	0	0	0	0	0	0	2.159	2.195	2.203	2.494	2.195	2.207	0.897	0.000	0.000	0.000	0.000	0.000	0.000	0.000	0.000	0.000	0.000	0.000	0.000	0.000	0.000	156	515	13891	14008	1.110	Error	Error	9494	4397	0	0	9623	4385	0	0	0	0
2	17	5	"PHO86"	"YJL117W"	10250	14080	130	3316	3221	1530	98	105	45	100	100	0	5922	5308	2731	122	135	81	97	95	0	0	0	0	0	0	0	0	0	0	0	0	0	0	0	0	0	0	0	0.555	0.602	0.600	0.651	1.743	0.576	0.904	0.000	0.000	0.000	0.000	0.000	0.000	0.000	0.000	0.000	0.000	0.000	0.000	0.000	0.000	120	510	9018	8309	-0.850	Error	Error	3218	5800	0	0	3123	5186	0	0	0	0
2	18	5	""	"YJL055W"	10420	14080	140	3076	2771	985	102	110	46	100	98	0	10124	9129	3441	127	138	65	99	98	0	0	0	0	0	0	0	0	0	0	0	0	0	0	0	0	0	0	0	0.297	0.296	0.304	0.315	1.842	0.279	0.887	0.000	0.000	0.000	0.000	0.000	0.000	0.000	0.000	0.000	0.000	0.000	0.000	0.000	0.000	156	448	12971	11671	-1.749	Error	Error	2974	9997	0	0	2669	9002	0	0	0	0
2	19	5	"TRL1"	"YJL087C"	10580	14080	130	5194	5942	3670	109	121	69	100	100	0	3540	4221	2811	129	145	68	99	99	0	0	0	0	0	0	0	0	0	0	0	0	0	0	0	0	0	0	0	1.491	1.425	1.427	1.537	1.766	1.377	0.910	0.000	0.000	0.000	0.000	0.000	0.000	0.000	0.000	0.000	0.000	0.000	0.000	0.000	0.000	120	467	8496	9925	0.576	Error	Error	5085	3411	0	0	5833	4092	0	0	0	0
2	20	5	""	"YJL119C"	10800	14080	130	1188	1258	600	111	121	64	98	96	0	2887	3097	1535	137	148	64	98	97	0	0	0	0	0	0	0	0	0	0	0	0	0	0	0	0	0	0	0	0.392	0.387	0.384	0.389	1.585	0.365	0.875	0.000	0.000	0.000	0.000	0.000	0.000	0.000	0.000	0.000	0.000	0.000	0.000	0.000	0.000	120	546	3827	4107	-1.352	Error	Error	1077	2750	0	0	1147	2960	0	0	0	0
2	21	5	"PHD1"	"YKL043W"	10980	14070	130	6854	6068	2580	107	112	43	100	100	0	13564	11767	5228	138	145	59	100	100	0	0	0	0	0	0	0	0	0	0	0	0	0	0	0	0	0	0	0	0.503	0.513	0.500	0.524	1.556	0.491	0.908	0.000	0.000	0.000	0.000	0.000	0.000	0.000	0.000	0.000	0.000	0.000	0.000	0.000	0.000	120	522	20173	17590	-0.993	Error	Error	6747	13426	0	0	5961	11629	0	0	0	0
2	22	5	"MUD2"	"YKL074C"	11200	14080	140	5884	5196	2310	106	115	56	100	99	0	9566	8212	3973	142	159	132	95	94	0	0	0	0	0	0	0	0	0	0	0	0	0	0	0	0	0	0	0	0.613	0.631	0.629	0.711	2.135	0.603	0.901	0.000	0.000	0.000	0.000	0.000	0.000	0.000	0.000	0.000	0.000	0.000	0.000	0.000	0.000	156	758	15202	13160	-0.706	Error	Error	5778	9424	0	0	5090	8070	0	0	0	0
2	1	6	""	"YKL105C"	7170	14260	130	7399	9076	7246	84	89	32	100	100	0	3316	4094	3098	109	118	42	98	98	0	0	0	0	0	0	0	0	0	0	0	0	0	0	0	0	0	0	0	2.281	2.256	2.247	2.405	1.779	2.387	0.873	0.000	0.000	0.000	0.000	0.000	0.000	0.000	0.000	0.000	0.000	0.000	0.000	0.000	0.000	120	666	10522	12977	1.190	Error	Error	7315	3207	0	0	8992	3985	0	0	0	0
2	2	6	"PRI2"	"YKL045W"	7360	14260	130	4657	4204	1295	87	91	32	100	100	0	10591	9862	3587	108	115	39	100	100	0	0	0	0	0	0	0	0	0	0	0	0	0	0	0	0	0	0	0	0.436	0.422	0.421	0.446	1.481	0.398	0.933	0.000	0.000	0.000	0.000	0.000	0.000	0.000	0.000	0.000	0.000	0.000	0.000	0.000	0.000	120	556	15053	13871	-1.198	Error	Error	4570	10483	0	0	4117	9754	0	0	0	0
2	3	6	""	"YKL076C"	7570	14260	130	17808	15049	7531	95	102	48	100	100	0	3939	3297	1773	114	119	39	92	92	0	0	0	0	0	0	0	0	0	0	0	0	0	0	0	0	0	0	0	4.631	4.698	4.593	4.752	1.758	4.740	0.863	0.000	0.000	0.000	0.000	0.000	0.000	0.000	0.000	0.000	0.000	0.000	0.000	0.000	0.000	120	615	21538	18137	2.211	Error	Error	17713	3825	0	0	14954	3183	0	0	0	0
2	4	6	""	"YKL107W"	7750	14270	80	767	813	281	98	112	60	100	100	0	441	482	264	119	129	54	98	86	0	0	0	0	0	0	0	0	0	0	0	0	0	0	0	0	0	0	0	2.078	1.970	2.189	2.235	1.770	1.758	0.624	0.000	0.000	0.000	0.000	0.000	0.000	0.000	0.000	0.000	0.000	0.000	0.000	0.000	0.000	52	294	991	1078	1.055	Error	Error	669	322	0	0	715	363	0	0	0	0
2	5	6	""	"YKL047W"	7930	14270	130	8785	8361	2705	104	113	49	100	100	0	7206	6413	2304	121	133	54	100	100	0	0	0	0	0	0	0	0	0	0	0	0	0	0	0	0	0	0	0	1.225	1.312	1.292	1.355	1.479	1.271	0.931	0.000	0.000	0.000	0.000	0.000	0.000	0.000	0.000	0.000	0.000	0.000	0.000	0.000	0.000	120	562	15766	14549	0.293	Error	Error	8681	7085	0	0	8257	6292	0	0	0	0
2	6	6	""	"YKL078W"	8120	14260	130	5999	7183	6117	109	117	51	96	95	0	8162	9957	8410	132	140	51	95	90	0	0	0	0	0	0	0	0	0	0	0	0	0	0	0	0	0	0	0	0.733	0.720	0.688	0.785	2.344	0.699	0.885	0.000	0.000	0.000	0.000	0.000	0.000	0.000	0.000	0.000	0.000	0.000	0.000	0.000	0.000	120	569	13920	16899	-0.447	Error	Error	5890	8030	0	0	7074	9825	0	0	0	0
2	7	6	"HAP4"	"YKL109W"	8330	14260	130	2513	2267	954	101	111	46	100	100	0	5387	4796	2075	133	142	55	98	97	0	0	0	0	0	0	0	0	0	0	0	0	0	0	0	0	0	0	0	0.459	0.465	0.473	0.496	2.039	0.440	0.873	0.000	0.000	0.000	0.000	0.000	0.000	0.000	0.000	0.000	0.000	0.000	0.000	0.000	0.000	120	530	7666	6829	-1.123	Error	Error	2412	5254	0	0	2166	4663	0	0	0	0
2	8	6	"CSE4"	"YKL049C"	8510	14270	130	3423	3035	1005	98	105	44	100	100	0	5423	4696	1827	123	133	56	100	100	0	0	0	0	0	0	0	0	0	0	0	0	0	0	0	0	0	0	0	0.627	0.642	0.638	0.692	1.662	0.600	0.904	0.000	0.000	0.000	0.000	0.000	0.000	0.000	0.000	0.000	0.000	0.000	0.000	0.000	0.000	120	477	8625	7510	-0.673	Error	Error	3325	5300	0	0	2937	4573	0	0	0	0
2	9	6	"VMA5"	"YKL080W"	8700	14270	130	2374	2132	1010	100	127	207	95	89	0	3791	3307	1641	127	200	575	87	80	0	0	0	0	0	0	0	0	0	0	0	0	0	0	0	0	0	0	0	0.621	0.639	0.623	0.691	2.175	0.614	0.875	0.000	0.000	0.000	0.000	0.000	0.000	0.000	0.000	0.000	0.000	0.000	0.000	0.000	0.000	120	495	5938	5212	-0.688	Error	Error	2274	3664	0	0	2032	3180	0	0	0	0
2	10	6	""	"YKL111C"	8870	14270	130	373	381	131	104	124	198	75	14	0	372	380	145	132	203	557	1	0	0	0	0	0	0	0	0	0	0	0	0	0	0	0	0	0	0	0	0	1.121	1.117	1.095	1.088	1.869	1.051	0.684	0.000	0.000	0.000	0.000	0.000	0.000	0.000	0.000	0.000	0.000	0.000	0.000	0.000	0.000	120	529	509	525	0.165	Error	Error	269	240	0	0	277	248	0	0	0	0
2	11	6	"snf7"	"YLR025W"	9080	14260	130	6090	5693	2403	101	107	40	100	100	0	5154	4847	2178	125	140	71	98	97	0	0	0	0	0	0	0	0	0	0	0	0	0	0	0	0	0	0	0	1.191	1.184	1.203	1.264	1.723	1.169	0.905	0.000	0.000	0.000	0.000	0.000	0.000	0.000	0.000	0.000	0.000	0.000	0.000	0.000	0.000	120	557	11018	10314	0.252	Error	Error	5989	5029	0	0	5592	4722	0	0	0	0
2	12	6	"ERG3"	"YLR056W"	9280	14260	130	2676	2613	912	100	103	35	100	100	0	6308	6023	2205	122	135	55	100	100	0	0	0	0	0	0	0	0	0	0	0	0	0	0	0	0	0	0	0	0.416	0.426	0.436	0.429	1.433	0.402	0.911	0.000	0.000	0.000	0.000	0.000	0.000	0.000	0.000	0.000	0.000	0.000	0.000	0.000	0.000	120	509	8762	8414	-1.264	Error	Error	2576	6186	0	0	2513	5901	0	0	0	0
2	13	6	"GAA1"	"YLR088W"	9440	14260	130	5285	5384	2733	103	109	42	100	100	0	4486	4380	2372	128	142	64	100	96	0	0	0	0	0	0	0	0	0	0	0	0	0	0	0	0	0	0	0	1.189	1.242	1.236	1.377	1.784	1.226	0.891	0.000	0.000	0.000	0.000	0.000	0.000	0.000	0.000	0.000	0.000	0.000	0.000	0.000	0.000	120	502	9540	9533	0.250	Error	Error	5182	4358	0	0	5281	4252	0	0	0	0
2	14	6	"AAT2"	"YLR027C"	9640	14260	130	3130	2943	1206	104	115	51	100	100	0	5279	4913	2182	128	141	59	100	98	0	0	0	0	0	0	0	0	0	0	0	0	0	0	0	0	0	0	0	0.587	0.593	0.596	0.639	1.602	0.566	0.909	0.000	0.000	0.000	0.000	0.000	0.000	0.000	0.000	0.000	0.000	0.000	0.000	0.000	0.000	120	588	8177	7624	-0.767	Error	Error	3026	5151	0	0	2839	4785	0	0	0	0
2	15	6	"SHM2"	"YLR058C"	9860	14270	130	9413	8927	3904	106	115	52	100	100	0	3115	3071	1357	127	138	52	100	100	0	0	0	0	0	0	0	0	0	0	0	0	0	0	0	0	0	0	0	3.115	2.996	2.977	3.084	1.492	3.094	0.892	0.000	0.000	0.000	0.000	0.000	0.000	0.000	0.000	0.000	0.000	0.000	0.000	0.000	0.000	120	484	12295	11765	1.639	Error	Error	9307	2988	0	0	8821	2944	0	0	0	0
2	16	6	"XDJ1"	"YLR090W"	10030	14260	130	8006	8279	4170	102	108	38	100	100	0	6143	6067	3222	121	132	49	100	99	0	0	0	0	0	0	0	0	0	0	0	0	0	0	0	0	0	0	0	1.313	1.375	1.396	1.479	1.654	1.351	0.887	0.000	0.000	0.000	0.000	0.000	0.000	0.000	0.000	0.000	0.000	0.000	0.000	0.000	0.000	120	418	13926	14123	0.392	Error	Error	7904	6022	0	0	8177	5946	0	0	0	0
2	17	6	"RPL15A"	"YLR029C"	10210	14270	130	3085	2776	1247	98	106	38	100	100	0	5650	5153	2677	120	131	50	96	95	0	0	0	0	0	0	0	0	0	0	0	0	0	0	0	0	0	0	0	0.540	0.532	0.526	0.608	2.022	0.488	0.870	0.000	0.000	0.000	0.000	0.000	0.000	0.000	0.000	0.000	0.000	0.000	0.000	0.000	0.000	120	503	8517	7711	-0.889	Error	Error	2987	5530	0	0	2678	5033	0	0	0	0
2	18	6	"FRS1"	"YLR060W"	10410	14260	140	2385	2537	1307	103	111	40	98	98	0	5624	6017	3250	124	134	51	98	97	0	0	0	0	0	0	0	0	0	0	0	0	0	0	0	0	0	0	0	0.415	0.413	0.421	0.421	1.950	0.388	0.868	0.000	0.000	0.000	0.000	0.000	0.000	0.000	0.000	0.000	0.000	0.000	0.000	0.000	0.000	156	455	7782	8327	-1.269	Error	Error	2282	5500	0	0	2434	5893	0	0	0	0
2	19	6	"SUL2"	"YLR092W"	10600	14260	130	6488	7284	3256	108	116	44	100	100	0	4725	4984	2498	127	138	52	100	100	0	0	0	0	0	0	0	0	0	0	0	0	0	0	0	0	0	0	0	1.388	1.477	1.471	1.579	1.522	1.410	0.899	0.000	0.000	0.000	0.000	0.000	0.000	0.000	0.000	0.000	0.000	0.000	0.000	0.000	0.000	120	499	10978	12033	0.473	Error	Error	6380	4598	0	0	7176	4857	0	0	0	0
2	20	6	""	"YLR031W"	10780	14260	130	2325	2077	752	112	121	60	100	98	0	4446	3871	1673	131	143	56	99	97	0	0	0	0	0	0	0	0	0	0	0	0	0	0	0	0	0	0	0	0.513	0.525	0.507	0.565	1.821	0.477	0.881	0.000	0.000	0.000	0.000	0.000	0.000	0.000	0.000	0.000	0.000	0.000	0.000	0.000	0.000	120	533	6528	5705	-0.963	Error	Error	2213	4315	0	0	1965	3740	0	0	0	0
2	21	6	""	"YLR062C"	10980	14260	130	779	749	234	108	114	47	100	98	0	1024	970	316	131	141	54	97	95	0	0	0	0	0	0	0	0	0	0	0	0	0	0	0	0	0	0	0	0.751	0.764	0.754	0.780	1.644	0.725	0.826	0.000	0.000	0.000	0.000	0.000	0.000	0.000	0.000	0.000	0.000	0.000	0.000	0.000	0.000	120	575	1564	1480	-0.412	Error	Error	671	893	0	0	641	839	0	0	0	0
2	22	6	"GIS3"	"YLR094C"	11170	14270	130	2309	2080	1065	103	111	48	97	97	0	5248	4632	2614	133	148	76	96	93	0	0	0	0	0	0	0	0	0	0	0	0	0	0	0	0	0	0	0	0.431	0.439	0.454	0.511	2.320	0.413	0.871	0.000	0.000	0.000	0.000	0.000	0.000	0.000	0.000	0.000	0.000	0.000	0.000	0.000	0.000	120	611	7321	6476	-1.213	Error	Error	2206	5115	0	0	1977	4499	0	0	0	0
2	1	7	""	"YLR400W"	7240	14460	120	1803	1625	701	87	91	32	100	100	0	5857	5054	2412	112	122	45	98	96	0	0	0	0	0	0	0	0	0	0	0	0	0	0	0	0	0	0	0	0.299	0.311	0.311	0.342	1.918	0.292	0.892	0.000	0.000	0.000	0.000	0.000	0.000	0.000	0.000	0.000	0.000	0.000	0.000	0.000	0.000	120	548	7461	6480	-1.743	Error	Error	1716	5745	0	0	1538	4942	0	0	0	0
2	2	7	"sen1"	"YLR430W"	7390	14450	100	165	188	107	88	97	59	60	28	0	233	271	213	113	132	108	56	15	0	0	0	0	0	0	0	0	0	0	0	0	0	0	0	0	0	0	0	0.642	0.633	0.641	0.660	2.481	0.406	0.487	0.000	0.000	0.000	0.000	0.000	0.000	0.000	0.000	0.000	0.000	0.000	0.000	0.000	0.000	80	373	197	258	-0.640	Error	Error	77	120	0	0	100	158	0	0	0	0
2	3	7	"PAU4"	"YLR461W"	7590	14460	120	6846	7286	5099	98	109	65	99	99	0	3273	3549	2636	119	135	103	95	90	0	0	0	0	0	0	0	0	0	0	0	0	0	0	0	0	0	0	0	2.140	2.096	2.014	2.227	2.194	2.099	0.870	0.000	0.000	0.000	0.000	0.000	0.000	0.000	0.000	0.000	0.000	0.000	0.000	0.000	0.000	120	481	9902	10618	1.097	Error	Error	6748	3154	0	0	7188	3430	0	0	0	0
2	4	7	""	"YLR402W"	7760	14450	120	1483	1371	596	98	108	52	99	95	0	5347	4802	2220	122	133	53	97	97	0	0	0	0	0	0	0	0	0	0	0	0	0	0	0	0	0	0	0	0.265	0.272	0.271	0.289	1.725	0.261	0.908	0.000	0.000	0.000	0.000	0.000	0.000	0.000	0.000	0.000	0.000	0.000	0.000	0.000	0.000	120	497	6610	5953	-1.916	Error	Error	1385	5225	0	0	1273	4680	0	0	0	0
2	5	7	""	"YLR432W"	7960	14460	120	23660	22118	12707	102	109	45	100	100	0	10830	9820	5811	125	136	54	98	98	0	0	0	0	0	0	0	0	0	0	0	0	0	0	0	0	0	0	0	2.201	2.271	2.234	2.460	1.992	2.337	0.890	0.000	0.000	0.000	0.000	0.000	0.000	0.000	0.000	0.000	0.000	0.000	0.000	0.000	0.000	120	517	34263	31711	1.138	Error	Error	23558	10705	0	0	22016	9695	0	0	0	0
2	6	7	""	"YLR463C"	8150	14450	130	12080	11286	5817	103	111	47	100	100	0	20633	19348	9653	130	139	50	100	100	0	0	0	0	0	0	0	0	0	0	0	0	0	0	0	0	0	0	0	0.584	0.582	0.595	0.580	1.718	0.576	0.919	0.000	0.000	0.000	0.000	0.000	0.000	0.000	0.000	0.000	0.000	0.000	0.000	0.000	0.000	120	595	32480	30401	-0.776	Error	Error	11977	20503	0	0	11183	19218	0	0	0	0
2	7	7	""	"YLR404W"	8360	14460	130	4768	4244	1916	98	107	42	100	100	0	3037	2754	1210	127	137	55	97	97	0	0	0	0	0	0	0	0	0	0	0	0	0	0	0	0	0	0	0	1.605	1.578	1.596	1.702	1.847	1.617	0.909	0.000	0.000	0.000	0.000	0.000	0.000	0.000	0.000	0.000	0.000	0.000	0.000	0.000	0.000	120	522	7580	6773	0.682	Error	Error	4670	2910	0	0	4146	2627	0	0	0	0
2	8	7	""	"YLR434C"	8530	14460	130	2901	2515	1105	101	110	50	100	100	0	1924	1689	767	125	135	58	96	94	0	0	0	0	0	0	0	0	0	0	0	0	0	0	0	0	0	0	0	1.556	1.543	1.542	1.617	1.605	1.568	0.894	0.000	0.000	0.000	0.000	0.000	0.000	0.000	0.000	0.000	0.000	0.000	0.000	0.000	0.000	120	516	4599	3978	0.638	Error	Error	2800	1799	0	0	2414	1564	0	0	0	0
2	9	7	""	"YLR465C"	8710	14460	110	8616	7688	3695	105	134	213	100	97	0	17188	15207	7569	133	208	594	100	95	0	0	0	0	0	0	0	0	0	0	0	0	0	0	0	0	0	0	0	0.499	0.503	0.509	0.505	1.519	0.482	0.917	0.000	0.000	0.000	0.000	0.000	0.000	0.000	0.000	0.000	0.000	0.000	0.000	0.000	0.000	80	463	25566	22657	-1.003	Error	Error	8511	17055	0	0	7583	15074	0	0	0	0
2	10	7	"RPL31B"	"YLR406C"	8910	14460	120	366	365	143	103	124	200	64	15	0	451	458	209	127	195	563	13	0	0	0	0	0	0	0	0	0	0	0	0	0	0	0	0	0	0	0	0	0.812	0.792	0.788	0.846	1.991	0.679	0.593	0.000	0.000	0.000	0.000	0.000	0.000	0.000	0.000	0.000	0.000	0.000	0.000	0.000	0.000	120	517	587	593	-0.301	Error	Error	263	324	0	0	262	331	0	0	0	0
2	11	7	"ECM30"	"YLR436C"	9100	14460	130	3408	4048	2639	102	105	35	100	100	0	3202	3851	2691	123	131	59	100	97	0	0	0	0	0	0	0	0	0	0	0	0	0	0	0	0	0	0	0	1.074	1.058	1.037	1.136	1.630	1.026	0.885	0.000	0.000	0.000	0.000	0.000	0.000	0.000	0.000	0.000	0.000	0.000	0.000	0.000	0.000	120	564	6385	7674	0.103	Error	Error	3306	3079	0	0	3946	3728	0	0	0	0
2	12	7	"YRF1-5"	"YLR467W"	9290	14460	120	5669	6327	6457	105	115	59	98	97	0	4802	5694	6345	129	143	68	100	95	0	0	0	0	0	0	0	0	0	0	0	0	0	0	0	0	0	0	0	1.191	1.118	1.117	1.211	1.962	1.057	0.876	0.000	0.000	0.000	0.000	0.000	0.000	0.000	0.000	0.000	0.000	0.000	0.000	0.000	0.000	120	534	10237	11787	0.252	Error	Error	5564	4673	0	0	6222	5565	0	0	0	0
2	13	7	""	"YMR160W"	9500	14460	130	9768	9642	3360	110	120	59	100	100	0	11610	10783	4030	129	147	76	100	100	0	0	0	0	0	0	0	0	0	0	0	0	0	0	0	0	0	0	0	0.841	0.895	0.891	0.919	1.355	0.858	0.913	0.000	0.000	0.000	0.000	0.000	0.000	0.000	0.000	0.000	0.000	0.000	0.000	0.000	0.000	120	546	21139	20186	-0.249	Error	Error	9658	11481	0	0	9532	10654	0	0	0	0
2	14	7	"SGS1"	"YMR190C"	9680	14460	120	309	323	121	104	114	51	91	85	0	351	370	166	124	136	61	88	78	0	0	0	0	0	0	0	0	0	0	0	0	0	0	0	0	0	0	0	0.903	0.890	0.871	0.931	2.134	0.793	0.651	0.000	0.000	0.000	0.000	0.000	0.000	0.000	0.000	0.000	0.000	0.000	0.000	0.000	0.000	120	503	432	465	-0.147	Error	Error	205	227	0	0	219	246	0	0	0	0
2	15	7	"ERG8"	"YMR220W"	9890	14450	150	11507	10994	7486	104	115	52	91	89	0	5732	5290	3883	125	134	51	89	83	0	0	0	0	0	0	0	0	0	0	0	0	0	0	0	0	0	0	0	2.034	2.108	2.076	2.262	2.087	2.050	0.898	0.000	0.000	0.000	0.000	0.000	0.000	0.000	0.000	0.000	0.000	0.000	0.000	0.000	0.000	156	563	17010	16055	1.024	Error	Error	11403	5607	0	0	10890	5165	0	0	0	0
2	16	7	""	"YMR162C"	10050	14460	130	282	275	83	106	112	40	94	85	0	243	250	86	122	131	46	83	65	0	0	0	0	0	0	0	0	0	0	0	0	0	0	0	0	0	0	0	1.455	1.320	1.257	1.290	2.467	1.170	0.440	0.000	0.000	0.000	0.000	0.000	0.000	0.000	0.000	0.000	0.000	0.000	0.000	0.000	0.000	120	484	297	297	0.541	Error	Error	176	121	0	0	169	128	0	0	0	0
2	17	7	""	"YMR192W"	10240	14450	130	3655	3914	1937	102	110	40	100	100	0	6738	6840	3552	122	132	52	100	98	0	0	0	0	0	0	0	0	0	0	0	0	0	0	0	0	0	0	0	0.537	0.567	0.577	0.604	1.691	0.547	0.919	0.000	0.000	0.000	0.000	0.000	0.000	0.000	0.000	0.000	0.000	0.000	0.000	0.000	0.000	120	462	10169	10530	-0.897	Error	Error	3553	6616	0	0	3812	6718	0	0	0	0
2	18	7	""	"YMR222C"	10410	14450	150	126	179	134	107	116	43	39	26	0	161	217	150	128	138	52	44	31	0	0	0	0	0	0	0	0	0	0	0	0	0	0	0	0	0	0	0	0.576	0.809	0.796	0.817	3.096	0.801	0.474	0.000	0.000	0.000	0.000	0.000	0.000	0.000	0.000	0.000	0.000	0.000	0.000	0.000	0.000	156	592	52	161	-0.796	Error	Error	19	33	0	0	72	89	0	0	-50	0
2	19	7	"MSS11"	"YMR164C"	10640	14460	130	231	254	94	112	118	43	94	69	0	293	321	138	132	139	47	89	70	0	0	0	0	0	0	0	0	0	0	0	0	0	0	0	0	0	0	0	0.739	0.751	0.769	0.852	2.169	0.644	0.480	0.000	0.000	0.000	0.000	0.000	0.000	0.000	0.000	0.000	0.000	0.000	0.000	0.000	0.000	120	543	280	331	-0.436	Error	Error	119	161	0	0	142	189	0	0	0	0
2	20	7	"MRPL24"	"YMR193W"	10810	14460	130	1930	1795	621	114	120	44	100	100	0	3590	3392	1283	128	138	45	99	99	0	0	0	0	0	0	0	0	0	0	0	0	0	0	0	0	0	0	0	0.525	0.515	0.520	0.553	1.918	0.489	0.908	0.000	0.000	0.000	0.000	0.000	0.000	0.000	0.000	0.000	0.000	0.000	0.000	0.000	0.000	120	531	5278	4945	-0.931	Error	Error	1816	3462	0	0	1681	3264	0	0	0	0
2	21	7	"MRE11"	"YMR224C"	11020	14460	130	858	915	440	120	130	55	95	95	0	711	732	348	132	141	57	94	92	0	0	0	0	0	0	0	0	0	0	0	0	0	0	0	0	0	0	0	1.275	1.325	1.306	1.348	1.533	1.298	0.790	0.000	0.000	0.000	0.000	0.000	0.000	0.000	0.000	0.000	0.000	0.000	0.000	0.000	0.000	120	531	1317	1395	0.350	Error	Error	738	579	0	0	795	600	0	0	0	0
2	22	7	""	"YMR166C"	11190	14460	130	4773	4530	1551	114	123	54	100	100	0	10086	9249	3470	136	150	73	100	100	0	0	0	0	0	0	0	0	0	0	0	0	0	0	0	0	0	0	0	0.468	0.485	0.483	0.516	1.624	0.451	0.899	0.000	0.000	0.000	0.000	0.000	0.000	0.000	0.000	0.000	0.000	0.000	0.000	0.000	0.000	120	593	14609	13529	-1.095	Error	Error	4659	9950	0	0	4416	9113	0	0	0	0
2	1	8	"RPL36A"	"YMR194W"	7200	14650	130	1869	1822	1067	91	98	93	90	87	0	5298	4795	3031	112	129	254	85	83	0	0	0	0	0	0	0	0	0	0	0	0	0	0	0	0	0	0	0	0.343	0.370	0.368	0.426	2.463	0.330	0.843	0.000	0.000	0.000	0.000	0.000	0.000	0.000	0.000	0.000	0.000	0.000	0.000	0.000	0.000	120	656	6964	6414	-1.544	Error	Error	1778	5186	0	0	1731	4683	0	0	0	0
2	2	8	""	"YMR226C"	7400	14640	130	3601	3829	2588	95	105	56	95	93	0	5983	5736	3980	118	134	96	93	90	0	0	0	0	0	0	0	0	0	0	0	0	0	0	0	0	0	0	0	0.598	0.665	0.662	0.694	2.329	0.628	0.844	0.000	0.000	0.000	0.000	0.000	0.000	0.000	0.000	0.000	0.000	0.000	0.000	0.000	0.000	120	489	9371	9352	-0.742	Error	Error	3506	5865	0	0	3734	5618	0	0	0	0
2	3	8	""	"YNL207W"	7570	14640	150	122	149	90	100	115	67	32	14	0	135	178	103	127	152	106	23	7	0	0	0	0	0	0	0	0	0	0	0	0	0	0	0	0	0	0	0	2.750	0.961	0.988	1.103	3.266	0.724	0.383	0.000	0.000	0.000	0.000	0.000	0.000	0.000	0.000	0.000	0.000	0.000	0.000	0.000	0.000	156	560	30	100	1.459	Error	Error	22	8	0	0	49	51	0	0	-50	0
2	4	8	"lap3"	"YNL239W"	7770	14640	130	2858	2956	1582	98	110	54	97	96	0	7208	7289	4436	127	145	68	96	95	0	0	0	0	0	0	0	0	0	0	0	0	0	0	0	0	0	0	0	0.390	0.399	0.386	0.422	1.915	0.361	0.888	0.000	0.000	0.000	0.000	0.000	0.000	0.000	0.000	0.000	0.000	0.000	0.000	0.000	0.000	120	554	9841	10020	-1.359	Error	Error	2760	7081	0	0	2858	7162	0	0	0	0
2	5	8	"bni1"	"YNL271C"	7980	14650	120	269	268	91	96	102	39	95	83	0	370	361	131	125	133	51	90	80	0	0	0	0	0	0	0	0	0	0	0	0	0	0	0	0	0	0	0	0.706	0.729	0.691	0.741	2.013	0.635	0.517	0.000	0.000	0.000	0.000	0.000	0.000	0.000	0.000	0.000	0.000	0.000	0.000	0.000	0.000	120	466	418	408	-0.502	Error	Error	173	245	0	0	172	236	0	0	0	0
2	6	8	"SSB2"	"YNL209W"	8150	14650	130	3770	3594	1499	98	108	61	100	99	0	5934	5509	2749	124	138	99	99	99	0	0	0	0	0	0	0	0	0	0	0	0	0	0	0	0	0	0	0	0.632	0.649	0.644	0.714	1.917	0.596	0.882	0.000	0.000	0.000	0.000	0.000	0.000	0.000	0.000	0.000	0.000	0.000	0.000	0.000	0.000	120	512	9482	8881	-0.662	Error	Error	3672	5810	0	0	3496	5385	0	0	0	0
2	7	8	"zwf1"	"YNL241C"	8340	14640	130	13131	12768	4904	95	106	58	100	100	0	4427	4131	1652	123	139	99	99	99	0	0	0	0	0	0	0	0	0	0	0	0	0	0	0	0	0	0	0	3.029	3.162	3.200	3.324	1.517	3.231	0.922	0.000	0.000	0.000	0.000	0.000	0.000	0.000	0.000	0.000	0.000	0.000	0.000	0.000	0.000	120	537	17340	16681	1.599	Error	Error	13036	4304	0	0	12673	4008	0	0	0	0
2	8	8	"TOF1"	"YNL273W"	8530	14650	120	580	586	312	98	105	40	97	96	0	422	431	178	123	136	56	92	85	0	0	0	0	0	0	0	0	0	0	0	0	0	0	0	0	0	0	0	1.612	1.584	1.451	1.504	1.930	1.845	0.588	0.000	0.000	0.000	0.000	0.000	0.000	0.000	0.000	0.000	0.000	0.000	0.000	0.000	0.000	120	531	781	796	0.689	Error	Error	482	299	0	0	488	308	0	0	0	0
2	9	8	""	"YNL211C"	8750	14650	130	7213	6220	2242	101	107	38	100	100	0	3162	2737	1091	122	132	51	99	99	0	0	0	0	0	0	0	0	0	0	0	0	0	0	0	0	0	0	0	2.339	2.340	2.334	2.533	1.752	2.319	0.897	0.000	0.000	0.000	0.000	0.000	0.000	0.000	0.000	0.000	0.000	0.000	0.000	0.000	0.000	120	516	10152	8734	1.226	Error	Error	7112	3040	0	0	6119	2615	0	0	0	0
2	10	8	"SLA2"	"YNL243W"	8910	14640	130	2101	2590	1872	92	99	37	98	97	0	4685	5937	4739	116	125	50	100	98	0	0	0	0	0	0	0	0	0	0	0	0	0	0	0	0	0	0	0	0.440	0.429	0.449	0.448	1.753	0.389	0.890	0.000	0.000	0.000	0.000	0.000	0.000	0.000	0.000	0.000	0.000	0.000	0.000	0.000	0.000	120	471	6578	8319	-1.185	Error	Error	2009	4569	0	0	2498	5821	0	0	0	0
2	11	8	""	"YNL275W"	9090	14650	130	11730	11615	5439	96	102	39	100	100	0	7272	6845	3476	120	130	53	100	98	0	0	0	0	0	0	0	0	0	0	0	0	0	0	0	0	0	0	0	1.627	1.713	1.697	1.864	1.661	1.688	0.920	0.000	0.000	0.000	0.000	0.000	0.000	0.000	0.000	0.000	0.000	0.000	0.000	0.000	0.000	120	577	18786	18244	0.702	Error	Error	11634	7152	0	0	11519	6725	0	0	0	0
2	12	8	""	"YNL213C"	9290	14650	130	3044	2797	1063	104	110	38	100	99	0	4640	4243	1748	125	135	49	100	98	0	0	0	0	0	0	0	0	0	0	0	0	0	0	0	0	0	0	0	0.651	0.654	0.673	0.707	1.692	0.626	0.908	0.000	0.000	0.000	0.000	0.000	0.000	0.000	0.000	0.000	0.000	0.000	0.000	0.000	0.000	120	531	7455	6811	-0.619	Error	Error	2940	4515	0	0	2693	4118	0	0	0	0
2	13	8	""	"YNL245C"	9470	14640	130	2218	2210	903	107	113	41	100	100	0	3031	2892	1250	122	136	59	100	100	0	0	0	0	0	0	0	0	0	0	0	0	0	0	0	0	0	0	0	0.726	0.759	0.760	0.781	1.555	0.736	0.906	0.000	0.000	0.000	0.000	0.000	0.000	0.000	0.000	0.000	0.000	0.000	0.000	0.000	0.000	120	544	5020	4873	-0.463	Error	Error	2111	2909	0	0	2103	2770	0	0	0	0
2	14	8	"met2"	"YNL277W"	9670	14640	130	4817	5553	4119	106	111	39	98	97	0	4903	5308	3663	121	132	54	97	97	0	0	0	0	0	0	0	0	0	0	0	0	0	0	0	0	0	0	0	0.985	1.050	1.037	1.005	1.887	1.081	0.855	0.000	0.000	0.000	0.000	0.000	0.000	0.000	0.000	0.000	0.000	0.000	0.000	0.000	0.000	120	538	9493	10634	-0.022	Error	Error	4711	4782	0	0	5447	5187	0	0	0	0
2	15	8	"ALG6"	"YOR002W"	9860	14650	120	17191	15930	5955	110	114	41	100	100	0	6843	5941	2471	124	132	48	100	98	0	0	0	0	0	0	0	0	0	0	0	0	0	0	0	0	0	0	0	2.542	2.720	2.633	2.849	1.661	2.741	0.903	0.000	0.000	0.000	0.000	0.000	0.000	0.000	0.000	0.000	0.000	0.000	0.000	0.000	0.000	120	471	23800	21637	1.346	Error	Error	17081	6719	0	0	15820	5817	0	0	0	0
2	16	8	"DHS1"	"YOR033C"	10040	14650	130	13495	13784	5797	110	119	44	100	100	0	8054	7543	3615	125	133	52	99	98	0	0	0	0	0	0	0	0	0	0	0	0	0	0	0	0	0	0	0	1.688	1.843	1.841	1.985	1.637	1.811	0.925	0.000	0.000	0.000	0.000	0.000	0.000	0.000	0.000	0.000	0.000	0.000	0.000	0.000	0.000	120	541	21314	21092	0.755	Error	Error	13385	7929	0	0	13674	7418	0	0	0	0
2	17	8	"CYT1"	"YOR065W"	10260	14650	140	2668	2686	1313	109	116	43	99	98	0	5782	5373	2666	127	138	55	98	97	0	0	0	0	0	0	0	0	0	0	0	0	0	0	0	0	0	0	0	0.453	0.491	0.489	0.511	2.232	0.467	0.851	0.000	0.000	0.000	0.000	0.000	0.000	0.000	0.000	0.000	0.000	0.000	0.000	0.000	0.000	156	546	8214	7823	-1.144	Error	Error	2559	5655	0	0	2577	5246	0	0	0	0
2	18	8	""	"YOR004W"	10420	14650	130	12116	10809	3350	114	121	46	100	100	0	4313	3918	1292	135	147	61	99	99	0	0	0	0	0	0	0	0	0	0	0	0	0	0	0	0	0	0	0	2.873	2.827	2.764	2.964	1.473	2.842	0.909	0.000	0.000	0.000	0.000	0.000	0.000	0.000	0.000	0.000	0.000	0.000	0.000	0.000	0.000	120	475	16180	14478	1.522	Error	Error	12002	4178	0	0	10695	3783	0	0	0	0
2	19	8	"SHE4"	"YOR035C"	10620	14650	120	3692	3975	2333	116	123	44	99	98	0	6234	6305	3668	137	147	54	98	95	0	0	0	0	0	0	0	0	0	0	0	0	0	0	0	0	0	0	0	0.587	0.626	0.621	0.660	1.654	0.610	0.907	0.000	0.000	0.000	0.000	0.000	0.000	0.000	0.000	0.000	0.000	0.000	0.000	0.000	0.000	120	480	9673	10027	-0.770	Error	Error	3576	6097	0	0	3859	6168	0	0	0	0
2	20	8	"alg8"	"YOR067C"	10800	14640	130	10291	12051	8135	118	124	44	100	100	0	5154	5754	3798	137	149	62	98	96	0	0	0	0	0	0	0	0	0	0	0	0	0	0	0	0	0	0	0	2.028	2.124	2.070	2.218	1.706	2.179	0.889	0.000	0.000	0.000	0.000	0.000	0.000	0.000	0.000	0.000	0.000	0.000	0.000	0.000	0.000	120	457	15190	17550	1.020	Error	Error	10173	5017	0	0	11933	5617	0	0	0	0
2	21	8	""	"YOR006C"	10980	14650	140	21384	20476	11554	122	130	52	100	100	0	5070	4284	2644	138	149	61	93	87	0	0	0	0	0	0	0	0	0	0	0	0	0	0	0	0	0	0	0	4.311	4.909	4.743	5.456	2.000	4.964	0.891	0.000	0.000	0.000	0.000	0.000	0.000	0.000	0.000	0.000	0.000	0.000	0.000	0.000	0.000	156	571	26194	24500	2.108	Error	Error	21262	4932	0	0	20354	4146	0	0	0	0
2	22	8	"cyc2"	"YOR037W"	11210	14650	140	9839	9492	5153	113	123	50	100	99	0	7534	6986	4016	135	147	62	96	96	0	0	0	0	0	0	0	0	0	0	0	0	0	0	0	0	0	0	0	1.315	1.369	1.411	1.647	2.423	1.362	0.894	0.000	0.000	0.000	0.000	0.000	0.000	0.000	0.000	0.000	0.000	0.000	0.000	0.000	0.000	156	739	17125	16230	0.395	Error	Error	9726	7399	0	0	9379	6851	0	0	0	0
2	1	9	"VPS5"	"YOR069W"	7180	14840	130	16833	15867	9222	90	98	96	100	100	0	4961	4377	2450	113	130	264	90	86	0	0	0	0	0	0	0	0	0	0	0	0	0	0	0	0	0	0	0	3.454	3.700	3.712	3.863	1.798	3.850	0.908	0.000	0.000	0.000	0.000	0.000	0.000	0.000	0.000	0.000	0.000	0.000	0.000	0.000	0.000	120	609	21591	20041	1.788	Error	Error	16743	4848	0	0	15777	4264	0	0	0	0
2	2	9	"SLG1"	"YOR008C"	7370	14830	130	15010	14276	4349	98	104	38	100	100	0	10897	9941	3232	118	128	62	100	100	0	0	0	0	0	0	0	0	0	0	0	0	0	0	0	0	0	0	0	1.383	1.443	1.455	1.465	1.278	1.446	0.944	0.000	0.000	0.000	0.000	0.000	0.000	0.000	0.000	0.000	0.000	0.000	0.000	0.000	0.000	120	514	25691	24001	0.468	Error	Error	14912	10779	0	0	14178	9823	0	0	0	0
2	3	9	"CKB2"	"YOR039W"	7550	14830	130	3872	3646	1672	100	108	48	99	97	0	7195	6677	3039	127	143	77	97	96	0	0	0	0	0	0	0	0	0	0	0	0	0	0	0	0	0	0	0	0.534	0.541	0.539	0.563	1.502	0.524	0.921	0.000	0.000	0.000	0.000	0.000	0.000	0.000	0.000	0.000	0.000	0.000	0.000	0.000	0.000	120	495	10840	10096	-0.906	Error	Error	3772	7068	0	0	3546	6550	0	0	0	0
2	4	9	""	"YOR071C"	7750	14830	130	4312	5340	3769	101	111	52	100	100	0	5022	5424	3473	137	151	79	96	95	0	0	0	0	0	0	0	0	0	0	0	0	0	0	0	0	0	0	0	0.862	0.991	0.976	1.007	1.558	1.014	0.915	0.000	0.000	0.000	0.000	0.000	0.000	0.000	0.000	0.000	0.000	0.000	0.000	0.000	0.000	120	537	9096	10526	-0.214	Error	Error	4211	4885	0	0	5239	5287	0	0	0	0
2	5	9	"ATF1"	"YOR377W"	7930	14830	130	13574	13739	7047	97	102	40	100	100	0	8802	8507	4359	124	135	67	99	99	0	0	0	0	0	0	0	0	0	0	0	0	0	0	0	0	0	0	0	1.553	1.627	1.663	1.738	1.642	1.638	0.918	0.000	0.000	0.000	0.000	0.000	0.000	0.000	0.000	0.000	0.000	0.000	0.000	0.000	0.000	120	506	22155	22025	0.635	Error	Error	13477	8678	0	0	13642	8383	0	0	0	0
2	6	9	"HST2"	"YPL015C"	8120	14830	130	9255	8434	3352	99	109	60	100	100	0	7086	6518	2883	122	138	100	98	97	0	0	0	0	0	0	0	0	0	0	0	0	0	0	0	0	0	0	0	1.315	1.303	1.289	1.430	1.688	1.273	0.909	0.000	0.000	0.000	0.000	0.000	0.000	0.000	0.000	0.000	0.000	0.000	0.000	0.000	0.000	120	507	16120	14731	0.395	Error	Error	9156	6964	0	0	8335	6396	0	0	0	0
2	7	9	""	"YPL047W"	8320	14840	130	1727	1517	569	96	107	60	99	96	0	3524	3033	1349	122	138	97	96	95	0	0	0	0	0	0	0	0	0	0	0	0	0	0	0	0	0	0	0	0.479	0.488	0.493	0.535	1.570	0.449	0.888	0.000	0.000	0.000	0.000	0.000	0.000	0.000	0.000	0.000	0.000	0.000	0.000	0.000	0.000	120	519	5033	4332	-1.061	Error	Error	1631	3402	0	0	1421	2911	0	0	0	0
2	8	9	""	"YOR379C"	8490	14840	130	321	333	116	92	100	42	97	94	0	380	386	181	118	130	52	91	84	0	0	0	0	0	0	0	0	0	0	0	0	0	0	0	0	0	0	0	0.874	0.899	0.946	0.947	1.988	0.747	0.632	0.000	0.000	0.000	0.000	0.000	0.000	0.000	0.000	0.000	0.000	0.000	0.000	0.000	0.000	120	502	491	509	-0.194	Error	Error	229	262	0	0	241	268	0	0	0	0
2	9	9	""	"YPL017C"	8690	14830	130	3827	3848	1984	98	105	41	100	100	0	7124	6723	3673	120	130	51	100	100	0	0	0	0	0	0	0	0	0	0	0	0	0	0	0	0	0	0	0	0.532	0.568	0.580	0.600	1.564	0.539	0.914	0.000	0.000	0.000	0.000	0.000	0.000	0.000	0.000	0.000	0.000	0.000	0.000	0.000	0.000	120	574	10733	10353	-0.909	Error	Error	3729	7004	0	0	3750	6603	0	0	0	0
2	10	9	"DIG1"	"YPL049C"	8880	14830	130	3325	3452	1741	95	102	41	100	100	0	6819	7806	4279	117	128	51	100	100	0	0	0	0	0	0	0	0	0	0	0	0	0	0	0	0	0	0	0	0.482	0.437	0.440	0.451	1.675	0.394	0.882	0.000	0.000	0.000	0.000	0.000	0.000	0.000	0.000	0.000	0.000	0.000	0.000	0.000	0.000	120	552	9932	11046	-1.053	Error	Error	3230	6702	0	0	3357	7689	0	0	0	0
2	11	9	"FRE3"	"YOR381W"	9070	14850	110	312	321	101	95	100	40	100	97	0	371	402	154	117	129	53	98	90	0	0	0	0	0	0	0	0	0	0	0	0	0	0	0	0	0	0	0	0.854	0.793	0.801	0.854	2.021	0.679	0.550	0.000	0.000	0.000	0.000	0.000	0.000	0.000	0.000	0.000	0.000	0.000	0.000	0.000	0.000	80	459	471	511	-0.227	Error	Error	217	254	0	0	226	285	0	0	0	0
2	12	9	""	"YPL019C"	9260	14840	130	4500	4443	2108	99	106	51	100	100	0	6415	6602	3596	121	136	69	100	99	0	0	0	0	0	0	0	0	0	0	0	0	0	0	0	0	0	0	0	0.699	0.670	0.674	0.747	1.682	0.629	0.923	0.000	0.000	0.000	0.000	0.000	0.000	0.000	0.000	0.000	0.000	0.000	0.000	0.000	0.000	120	583	10695	10825	-0.516	Error	Error	4401	6294	0	0	4344	6481	0	0	0	0
2	13	9	"ARL3"	"YPL051W"	9440	14840	130	7972	7624	3010	98	104	38	100	100	0	4783	4555	2013	121	131	52	100	98	0	0	0	0	0	0	0	0	0	0	0	0	0	0	0	0	0	0	0	1.689	1.697	1.670	1.809	1.600	1.675	0.913	0.000	0.000	0.000	0.000	0.000	0.000	0.000	0.000	0.000	0.000	0.000	0.000	0.000	0.000	120	548	12536	11960	0.756	Error	Error	7874	4662	0	0	7526	4434	0	0	0	0
2	14	9	""	"YOR383C"	9640	14840	130	6944	6458	2298	103	108	38	100	100	0	4489	4147	1633	123	131	46	98	98	0	0	0	0	0	0	0	0	0	0	0	0	0	0	0	0	0	0	0	1.567	1.579	1.587	1.747	1.881	1.588	0.908	0.000	0.000	0.000	0.000	0.000	0.000	0.000	0.000	0.000	0.000	0.000	0.000	0.000	0.000	120	568	11207	10379	0.648	Error	Error	6841	4366	0	0	6355	4024	0	0	0	0
2	15	9	"ECM23"	"YPL021W"	9830	14830	130	6648	6368	2271	111	114	41	100	100	0	2657	2455	923	124	132	47	98	97	0	0	0	0	0	0	0	0	0	0	0	0	0	0	0	0	0	0	0	2.581	2.684	2.671	2.742	1.374	2.752	0.906	0.000	0.000	0.000	0.000	0.000	0.000	0.000	0.000	0.000	0.000	0.000	0.000	0.000	0.000	120	555	9070	8588	1.368	Error	Error	6537	2533	0	0	6257	2331	0	0	0	0
2	16	9	"KTR6"	"YPL053C"	10030	14840	130	2079	2174	942	111	119	48	100	100	0	3121	3358	1689	126	138	63	98	97	0	0	0	0	0	0	0	0	0	0	0	0	0	0	0	0	0	0	0	0.657	0.638	0.641	0.680	1.650	0.602	0.843	0.000	0.000	0.000	0.000	0.000	0.000	0.000	0.000	0.000	0.000	0.000	0.000	0.000	0.000	120	566	4963	5295	-0.606	Error	Error	1968	2995	0	0	2063	3232	0	0	0	0
2	17	9	""	"YPR078C"	10230	14840	130	2794	2598	1198	112	120	47	100	100	0	9366	8540	4147	133	145	65	98	97	0	0	0	0	0	0	0	0	0	0	0	0	0	0	0	0	0	0	0	0.290	0.296	0.296	0.314	1.801	0.282	0.912	0.000	0.000	0.000	0.000	0.000	0.000	0.000	0.000	0.000	0.000	0.000	0.000	0.000	0.000	120	547	11915	10893	-1.783	Error	Error	2682	9233	0	0	2486	8407	0	0	0	0
2	18	9	"RPC40"	"YPR110C"	10420	14830	130	6352	5721	2595	107	112	42	100	100	0	5761	5309	2296	129	139	55	98	98	0	0	0	0	0	0	0	0	0	0	0	0	0	0	0	0	0	0	0	1.109	1.084	1.093	1.127	1.716	1.074	0.921	0.000	0.000	0.000	0.000	0.000	0.000	0.000	0.000	0.000	0.000	0.000	0.000	0.000	0.000	120	517	11877	10794	0.149	Error	Error	6245	5632	0	0	5614	5180	0	0	0	0
2	19	9	""	"YPR139C"	10610	14830	130	3568	3227	1115	107	112	43	100	100	0	4973	4622	1687	130	139	57	100	99	0	0	0	0	0	0	0	0	0	0	0	0	0	0	0	0	0	0	0	0.715	0.695	0.694	0.716	1.493	0.664	0.908	0.000	0.000	0.000	0.000	0.000	0.000	0.000	0.000	0.000	0.000	0.000	0.000	0.000	0.000	120	548	8304	7612	-0.485	Error	Error	3461	4843	0	0	3120	4492	0	0	0	0
2	20	9	"tef1"	"YPR080W"	10800	14830	130	4523	4179	1095	105	109	39	100	100	0	11161	10623	3061	131	141	60	100	100	0	0	0	0	0	0	0	0	0	0	0	0	0	0	0	0	0	0	0	0.401	0.388	0.391	0.396	1.484	0.364	0.901	0.000	0.000	0.000	0.000	0.000	0.000	0.000	0.000	0.000	0.000	0.000	0.000	0.000	0.000	120	556	15448	14566	-1.320	Error	Error	4418	11030	0	0	4074	10492	0	0	0	0
2	21	9	""	"YPR112C"	10990	14840	130	6958	7568	5148	99	105	39	100	100	0	6393	7246	5036	130	144	83	98	96	0	0	0	0	0	0	0	0	0	0	0	0	0	0	0	0	0	0	0	1.095	1.050	1.079	1.157	1.877	1.038	0.890	0.000	0.000	0.000	0.000	0.000	0.000	0.000	0.000	0.000	0.000	0.000	0.000	0.000	0.000	120	538	13122	14585	0.131	Error	Error	6859	6263	0	0	7469	7116	0	0	0	0
2	22	9	"kar3"	"YPR141C"	11170	14830	130	218	226	75	97	103	36	90	76	0	283	290	97	124	134	52	88	73	0	0	0	0	0	0	0	0	0	0	0	0	0	0	0	0	0	0	0	0.761	0.777	0.796	0.745	2.126	0.645	0.472	0.000	0.000	0.000	0.000	0.000	0.000	0.000	0.000	0.000	0.000	0.000	0.000	0.000	0.000	120	628	280	295	-0.394	Error	Error	121	159	0	0	129	166	0	0	0	0
2	1	10	"DIB1"	"YPR082C"	7200	15020	130	3849	3435	1785	93	98	35	97	95	0	5521	4603	2443	122	127	42	95	94	0	0	0	0	0	0	0	0	0	0	0	0	0	0	0	0	0	0	0	0.696	0.746	0.731	0.788	2.701	0.731	0.843	0.000	0.000	0.000	0.000	0.000	0.000	0.000	0.000	0.000	0.000	0.000	0.000	0.000	0.000	120	639	9155	7823	-0.523	Error	Error	3756	5399	0	0	3342	4481	0	0	0	0
2	2	10	""	"YPR114W"	7390	15020	130	3529	3153	1178	100	105	43	100	100	0	9459	8475	3260	122	134	74	98	98	0	0	0	0	0	0	0	0	0	0	0	0	0	0	0	0	0	0	0	0.367	0.365	0.354	0.371	1.575	0.350	0.906	0.000	0.000	0.000	0.000	0.000	0.000	0.000	0.000	0.000	0.000	0.000	0.000	0.000	0.000	120	536	12766	11406	-1.445	Error	Error	3429	9337	0	0	3053	8353	0	0	0	0
2	3	10	""	"YPR143W"	7570	15020	130	2822	3167	2106	101	107	46	96	94	0	2874	3039	2090	124	137	78	88	85	0	0	0	0	0	0	0	0	0	0	0	0	0	0	0	0	0	0	0	0.989	1.052	1.053	1.158	2.456	1.021	0.876	0.000	0.000	0.000	0.000	0.000	0.000	0.000	0.000	0.000	0.000	0.000	0.000	0.000	0.000	120	546	5471	5981	-0.015	Error	Error	2721	2750	0	0	3066	2915	0	0	0	0
2	4	10	""	"YPR084W"	7760	15020	130	15962	13551	8140	99	106	46	100	100	0	11760	9780	5676	123	136	69	95	93	0	0	0	0	0	0	0	0	0	0	0	0	0	0	0	0	0	0	0	1.363	1.393	1.383	1.524	2.249	1.427	0.889	0.000	0.000	0.000	0.000	0.000	0.000	0.000	0.000	0.000	0.000	0.000	0.000	0.000	0.000	120	539	27500	23109	0.447	Error	Error	15863	11637	0	0	13452	9657	0	0	0	0
2	5	10	""	"YPR116W"	7950	15020	130	2254	2148	970	97	104	45	98	97	0	5049	4768	2421	123	134	66	97	95	0	0	0	0	0	0	0	0	0	0	0	0	0	0	0	0	0	0	0	0.438	0.442	0.435	0.470	2.049	0.408	0.878	0.000	0.000	0.000	0.000	0.000	0.000	0.000	0.000	0.000	0.000	0.000	0.000	0.000	0.000	120	550	7083	6696	-1.191	Error	Error	2157	4926	0	0	2051	4645	0	0	0	0
2	6	10	"ASN1"	"YPR145W"	8140	15020	130	8543	8078	4912	97	103	39	100	99	0	7440	6825	3939	122	130	47	96	96	0	0	0	0	0	0	0	0	0	0	0	0	0	0	0	0	0	0	0	1.154	1.191	1.183	1.293	2.026	1.210	0.846	0.000	0.000	0.000	0.000	0.000	0.000	0.000	0.000	0.000	0.000	0.000	0.000	0.000	0.000	120	572	15764	14684	0.207	Error	Error	8446	7318	0	0	7981	6703	0	0	0	0
2	7	10	""	"iYAL056W"	8340	15020	130	2337	2149	969	99	104	41	98	98	0	1796	1613	720	124	134	71	93	91	0	0	0	0	0	0	0	0	0	0	0	0	0	0	0	0	0	0	0	1.339	1.377	1.429	1.473	1.878	1.402	0.883	0.000	0.000	0.000	0.000	0.000	0.000	0.000	0.000	0.000	0.000	0.000	0.000	0.000	0.000	120	536	3910	3539	0.421	Error	Error	2238	1672	0	0	2050	1489	0	0	0	0
2	8	10	""	"iYAL051W"	8530	15030	120	1874	1699	733	95	103	45	99	99	0	524	496	212	118	127	53	90	86	0	0	0	0	0	0	0	0	0	0	0	0	0	0	0	0	0	0	0	4.382	4.243	4.176	4.176	2.035	4.425	0.789	0.000	0.000	0.000	0.000	0.000	0.000	0.000	0.000	0.000	0.000	0.000	0.000	0.000	0.000	120	510	2185	1982	2.132	Error	Error	1779	406	0	0	1604	378	0	0	0	0
2	9	10	""	"iYAL046C"	8710	15030	100	753	685	262	93	98	34	97	96	0	884	826	373	116	123	47	92	90	0	0	0	0	0	0	0	0	0	0	0	0	0	0	0	0	0	0	0	0.859	0.834	0.809	0.919	2.328	0.788	0.817	0.000	0.000	0.000	0.000	0.000	0.000	0.000	0.000	0.000	0.000	0.000	0.000	0.000	0.000	80	437	1428	1302	-0.219	Error	Error	660	768	0	0	592	710	0	0	0	0
2	10	10	""	"iYAL031C"	8920	15030	130	3146	2806	1141	93	98	36	99	99	0	2771	2278	1054	115	124	42	96	95	0	0	0	0	0	0	0	0	0	0	0	0	0	0	0	0	0	0	0	1.149	1.254	1.224	1.369	1.961	1.218	0.907	0.000	0.000	0.000	0.000	0.000	0.000	0.000	0.000	0.000	0.000	0.000	0.000	0.000	0.000	120	573	5709	4876	0.201	Error	Error	3053	2656	0	0	2713	2163	0	0	0	0
2	11	10	""	"iYAL027W"	9090	15030	130	3857	3465	1439	95	103	50	100	100	0	1286	1157	521	119	130	58	93	90	0	0	0	0	0	0	0	0	0	0	0	0	0	0	0	0	0	0	0	3.224	3.247	3.217	3.461	1.982	3.289	0.867	0.000	0.000	0.000	0.000	0.000	0.000	0.000	0.000	0.000	0.000	0.000	0.000	0.000	0.000	120	571	4929	4408	1.689	Error	Error	3762	1167	0	0	3370	1038	0	0	0	0
2	12	10	""	"iYAL023C"	9290	15040	110	1737	1565	519	93	101	53	100	100	0	3216	2828	1113	117	133	73	100	97	0	0	0	0	0	0	0	0	0	0	0	0	0	0	0	0	0	0	0	0.530	0.543	0.519	0.585	1.890	0.497	0.863	0.000	0.000	0.000	0.000	0.000	0.000	0.000	0.000	0.000	0.000	0.000	0.000	0.000	0.000	80	474	4743	4183	-0.915	Error	Error	1644	3099	0	0	1472	2711	0	0	0	0
2	13	10	""	"iYAL007C"	9480	15030	130	5043	5099	2226	91	95	38	100	100	0	2801	2767	1383	116	125	50	97	95	0	0	0	0	0	0	0	0	0	0	0	0	0	0	0	0	0	0	0	1.844	1.889	1.840	2.048	1.882	1.834	0.872	0.000	0.000	0.000	0.000	0.000	0.000	0.000	0.000	0.000	0.000	0.000	0.000	0.000	0.000	120	546	7637	7659	0.883	Error	Error	4952	2685	0	0	5008	2651	0	0	0	0
2	14	10	""	"iYAL003W"	9660	15030	130	4717	4482	1843	96	100	40	100	100	0	3753	3562	1781	117	128	122	98	95	0	0	0	0	0	0	0	0	0	0	0	0	0	0	0	0	0	0	0	1.271	1.273	1.280	1.438	1.743	1.231	0.900	0.000	0.000	0.000	0.000	0.000	0.000	0.000	0.000	0.000	0.000	0.000	0.000	0.000	0.000	120	540	8257	7831	0.346	Error	Error	4621	3636	0	0	4386	3445	0	0	0	0
2	15	10	""	"iYAR002W"	9860	15030	120	3448	3016	1197	102	108	42	99	99	0	1572	1384	594	121	134	127	93	89	0	0	0	0	0	0	0	0	0	0	0	0	0	0	0	0	0	0	0	2.306	2.307	2.171	2.350	1.690	2.335	0.882	0.000	0.000	0.000	0.000	0.000	0.000	0.000	0.000	0.000	0.000	0.000	0.000	0.000	0.000	120	530	4797	4177	1.205	Error	Error	3346	1451	0	0	2914	1263	0	0	0	0
2	16	10	""	"itL(CAA)A"	10050	15030	130	12300	12274	8279	104	112	46	100	100	0	8251	7910	5087	122	135	61	97	96	0	0	0	0	0	0	0	0	0	0	0	0	0	0	0	0	0	0	0	1.500	1.563	1.455	1.612	2.254	1.623	0.868	0.000	0.000	0.000	0.000	0.000	0.000	0.000	0.000	0.000	0.000	0.000	0.000	0.000	0.000	120	539	20325	19958	0.585	Error	Error	12196	8129	0	0	12170	7788	0	0	0	0
2	17	10	""	"iYAR028W"	10240	15030	120	4445	4545	2303	103	109	45	100	100	0	3888	3614	2032	121	132	57	95	94	0	0	0	0	0	0	0	0	0	0	0	0	0	0	0	0	0	0	0	1.153	1.272	1.270	1.502	2.364	1.244	0.871	0.000	0.000	0.000	0.000	0.000	0.000	0.000	0.000	0.000	0.000	0.000	0.000	0.000	0.000	120	501	8109	7935	0.205	Error	Error	4342	3767	0	0	4442	3493	0	0	0	0
2	18	10	""	"iYAR035W"	10430	15030	120	1247	1216	427	97	102	36	100	100	0	1513	1436	576	117	126	47	98	98	0	0	0	0	0	0	0	0	0	0	0	0	0	0	0	0	0	0	0	0.824	0.848	0.839	0.864	1.596	0.816	0.864	0.000	0.000	0.000	0.000	0.000	0.000	0.000	0.000	0.000	0.000	0.000	0.000	0.000	0.000	120	526	2546	2438	-0.280	Error	Error	1150	1396	0	0	1119	1319	0	0	0	0
2	19	10	""	"iYBR162C"	10630	15030	130	1965	1743	669	97	102	35	99	99	0	4263	3635	1708	119	128	47	95	95	0	0	0	0	0	0	0	0	0	0	0	0	0	0	0	0	0	0	0	0.451	0.468	0.480	0.575	2.469	0.427	0.888	0.000	0.000	0.000	0.000	0.000	0.000	0.000	0.000	0.000	0.000	0.000	0.000	0.000	0.000	120	589	6012	5162	-1.150	Error	Error	1868	4144	0	0	1646	3516	0	0	0	0
2	20	10	""	"iYBR165W"	10810	15030	110	1561	1405	479	91	97	51	98	97	0	612	559	190	117	123	44	93	91	0	0	0	0	0	0	0	0	0	0	0	0	0	0	0	0	0	0	0	2.970	2.973	2.815	3.054	1.565	3.021	0.838	0.000	0.000	0.000	0.000	0.000	0.000	0.000	0.000	0.000	0.000	0.000	0.000	0.000	0.000	80	480	1965	1756	1.570	Error	Error	1470	495	0	0	1314	442	0	0	0	0
2	21	10	""	"iYBR169C"	10990	15030	110	2698	2370	776	89	100	75	100	100	0	2971	2594	1028	117	141	152	98	95	0	0	0	0	0	0	0	0	0	0	0	0	0	0	0	0	0	0	0	0.914	0.921	0.910	0.996	1.599	0.861	0.903	0.000	0.000	0.000	0.000	0.000	0.000	0.000	0.000	0.000	0.000	0.000	0.000	0.000	0.000	80	483	5463	4758	-0.129	Error	Error	2609	2854	0	0	2281	2477	0	0	0	0
2	22	10	""	"iYBR187W"	11180	15030	110	1374	1189	479	89	104	75	95	93	0	3812	3196	1609	123	160	218	87	85	0	0	0	0	0	0	0	0	0	0	0	0	0	0	0	0	0	0	0	0.348	0.358	0.344	0.431	2.209	0.315	0.847	0.000	0.000	0.000	0.000	0.000	0.000	0.000	0.000	0.000	0.000	0.000	0.000	0.000	0.000	80	541	4974	4173	-1.521	Error	Error	1285	3689	0	0	1100	3073	0	0	0	0
2	1	11	""	"iYBR192W"	7200	15220	130	7511	7277	3054	91	96	34	100	100	0	2620	2317	1158	114	120	42	97	95	0	0	0	0	0	0	0	0	0	0	0	0	0	0	0	0	0	0	0	2.961	3.262	3.166	3.709	1.880	3.164	0.877	0.000	0.000	0.000	0.000	0.000	0.000	0.000	0.000	0.000	0.000	0.000	0.000	0.000	0.000	120	678	9926	9389	1.566	Error	Error	7420	2506	0	0	7186	2203	0	0	0	0
2	2	11	""	"iYBR196C"	7400	15220	130	2607	2624	1188	99	108	69	100	100	0	7294	7174	3810	117	136	123	98	98	0	0	0	0	0	0	0	0	0	0	0	0	0	0	0	0	0	0	0	0.349	0.358	0.365	0.394	1.768	0.328	0.911	0.000	0.000	0.000	0.000	0.000	0.000	0.000	0.000	0.000	0.000	0.000	0.000	0.000	0.000	120	603	9685	9582	-1.517	Error	Error	2508	7177	0	0	2525	7057	0	0	0	0
2	3	11	""	"iYBRCdelta19"	7590	15220	120	3765	3638	1655	97	103	38	100	100	0	2889	2652	1282	119	128	47	98	97	0	0	0	0	0	0	0	0	0	0	0	0	0	0	0	0	0	0	0	1.324	1.398	1.402	1.492	1.768	1.355	0.864	0.000	0.000	0.000	0.000	0.000	0.000	0.000	0.000	0.000	0.000	0.000	0.000	0.000	0.000	120	516	6438	6074	0.405	Error	Error	3668	2770	0	0	3541	2533	0	0	0	0
2	4	11	""	"iYBR212W"	7780	15210	130	2344	2145	993	91	111	118	97	95	0	4378	3955	1801	116	142	159	97	96	0	0	0	0	0	0	0	0	0	0	0	0	0	0	0	0	0	0	0	0.529	0.535	0.575	0.547	1.619	0.525	0.894	0.000	0.000	0.000	0.000	0.000	0.000	0.000	0.000	0.000	0.000	0.000	0.000	0.000	0.000	120	595	6515	5893	-0.920	Error	Error	2253	4262	0	0	2054	3839	0	0	0	0
2	5	11	""	"iYBR216C"	7970	15220	120	3072	2857	1148	88	100	68	100	100	0	2477	2293	1161	117	128	54	93	93	0	0	0	0	0	0	0	0	0	0	0	0	0	0	0	0	0	0	0	1.264	1.273	1.231	1.498	2.130	1.204	0.899	0.000	0.000	0.000	0.000	0.000	0.000	0.000	0.000	0.000	0.000	0.000	0.000	0.000	0.000	120	513	5344	4945	0.338	Error	Error	2984	2360	0	0	2769	2176	0	0	0	0
2	6	11	""	"iYBR237W"	8160	15220	130	5964	5579	2241	93	102	42	100	100	0	1338	1361	567	120	134	61	97	97	0	0	0	0	0	0	0	0	0	0	0	0	0	0	0	0	0	0	0	4.820	4.421	4.404	4.611	1.567	4.570	0.877	0.000	0.000	0.000	0.000	0.000	0.000	0.000	0.000	0.000	0.000	0.000	0.000	0.000	0.000	120	543	7089	6727	2.269	Error	Error	5871	1218	0	0	5486	1241	0	0	0	0
2	7	11	""	"iYBR241C"	8340	15220	120	2122	1994	573	96	106	47	100	100	0	2941	2742	836	124	139	80	99	99	0	0	0	0	0	0	0	0	0	0	0	0	0	0	0	0	0	0	0	0.719	0.725	0.723	0.735	1.339	0.705	0.919	0.000	0.000	0.000	0.000	0.000	0.000	0.000	0.000	0.000	0.000	0.000	0.000	0.000	0.000	120	498	4843	4516	-0.476	Error	Error	2026	2817	0	0	1898	2618	0	0	0	0
2	8	11	""	"iYBR246W"	8530	15220	120	3476	3388	1577	88	98	44	100	100	0	2368	3191	8069	115	126	56	95	95	0	0	0	0	0	0	0	0	0	0	0	0	0	0	0	0	0	0	0	1.504	1.073	1.707	1.656	2.131	0.177	0.170	0.000	0.000	0.000	0.000	0.000	0.000	0.000	0.000	0.000	0.000	0.000	0.000	0.000	0.000	120	560	5641	6376	0.589	Error	Error	3388	2253	0	0	3300	3076	0	0	0	0
2	9	11	""	"iYDL140C"	8730	15220	130	573	567	165	91	113	106	95	95	0	1293	1278	449	114	143	139	96	93	0	0	0	0	0	0	0	0	0	0	0	0	0	0	0	0	0	0	0	0.409	0.409	0.405	0.423	1.457	0.379	0.784	0.000	0.000	0.000	0.000	0.000	0.000	0.000	0.000	0.000	0.000	0.000	0.000	0.000	0.000	120	591	1661	1640	-1.290	Error	Error	482	1179	0	0	476	1164	0	0	0	0
2	10	11	""	"iYDL136W"	8920	15220	120	4180	3701	1455	93	112	106	100	100	0	1918	1698	783	114	142	140	93	90	0	0	0	0	0	0	0	0	0	0	0	0	0	0	0	0	0	0	0	2.266	2.278	2.299	2.637	2.143	2.274	0.872	0.000	0.000	0.000	0.000	0.000	0.000	0.000	0.000	0.000	0.000	0.000	0.000	0.000	0.000	120	561	5891	5192	1.180	Error	Error	4087	1804	0	0	3608	1584	0	0	0	0
2	11	11	""	"iYDL133W"	9100	15220	110	780	754	324	93	97	35	96	95	0	1697	1520	825	114	129	68	96	93	0	0	0	0	0	0	0	0	0	0	0	0	0	0	0	0	0	0	0	0.434	0.470	0.475	0.533	1.660	0.417	0.876	0.000	0.000	0.000	0.000	0.000	0.000	0.000	0.000	0.000	0.000	0.000	0.000	0.000	0.000	80	485	2270	2067	-1.204	Error	Error	687	1583	0	0	661	1406	0	0	0	0
2	12	11	""	"iYDL117W"	9300	15220	130	1459	1361	427	93	99	36	98	98	0	2725	2426	908	118	131	65	98	95	0	0	0	0	0	0	0	0	0	0	0	0	0	0	0	0	0	0	0	0.524	0.549	0.555	0.597	1.841	0.517	0.891	0.000	0.000	0.000	0.000	0.000	0.000	0.000	0.000	0.000	0.000	0.000	0.000	0.000	0.000	120	580	3973	3576	-0.932	Error	Error	1366	2607	0	0	1268	2308	0	0	0	0
2	13	11	""	"iYDL113C"	9490	15220	130	1434	1322	491	92	98	39	100	100	0	2603	2317	1101	114	122	47	95	94	0	0	0	0	0	0	0	0	0	0	0	0	0	0	0	0	0	0	0	0.539	0.558	0.558	0.645	2.200	0.506	0.868	0.000	0.000	0.000	0.000	0.000	0.000	0.000	0.000	0.000	0.000	0.000	0.000	0.000	0.000	120	529	3831	3433	-0.891	Error	Error	1342	2489	0	0	1230	2203	0	0	0	0
2	14	11	""	"iYDL109C"	9680	15220	120	1054	1028	518	95	102	43	97	95	0	2404	2326	1267	116	131	127	94	93	0	0	0	0	0	0	0	0	0	0	0	0	0	0	0	0	0	0	0	0.419	0.422	0.423	0.454	1.681	0.400	0.886	0.000	0.000	0.000	0.000	0.000	0.000	0.000	0.000	0.000	0.000	0.000	0.000	0.000	0.000	120	516	3247	3143	-1.254	Error	Error	959	2288	0	0	933	2210	0	0	0	0
2	15	11	""	"iYDL090C"	9880	15220	130	2980	2938	980	97	103	40	100	100	0	3523	3333	1351	122	136	126	96	95	0	0	0	0	0	0	0	0	0	0	0	0	0	0	0	0	0	0	0	0.848	0.885	0.852	0.984	1.792	0.828	0.899	0.000	0.000	0.000	0.000	0.000	0.000	0.000	0.000	0.000	0.000	0.000	0.000	0.000	0.000	120	548	6284	6052	-0.238	Error	Error	2883	3401	0	0	2841	3211	0	0	0	0
2	16	11	""	"iYDL086W"	10060	15220	120	2215	2150	860	99	102	42	100	100	0	3278	2909	1361	119	127	48	97	96	0	0	0	0	0	0	0	0	0	0	0	0	0	0	0	0	0	0	0	0.670	0.735	0.725	0.812	1.824	0.692	0.903	0.000	0.000	0.000	0.000	0.000	0.000	0.000	0.000	0.000	0.000	0.000	0.000	0.000	0.000	120	492	5275	4841	-0.578	Error	Error	2116	3159	0	0	2051	2790	0	0	0	0
2	17	11	""	"iYDL082W"	10260	15220	130	2119	2263	1218	92	96	36	100	99	0	884	908	486	112	121	44	91	90	0	0	0	0	0	0	0	0	0	0	0	0	0	0	0	0	0	0	0	2.626	2.727	2.769	2.999	1.864	2.758	0.868	0.000	0.000	0.000	0.000	0.000	0.000	0.000	0.000	0.000	0.000	0.000	0.000	0.000	0.000	120	526	2799	2967	1.393	Error	Error	2027	772	0	0	2171	796	0	0	0	0
2	18	11	""	"iYDL065C"	10440	15220	120	1913	1675	627	91	95	33	100	99	0	1359	1268	467	116	121	43	98	97	0	0	0	0	0	0	0	0	0	0	0	0	0	0	0	0	0	0	0	1.466	1.375	1.384	1.389	1.758	1.404	0.869	0.000	0.000	0.000	0.000	0.000	0.000	0.000	0.000	0.000	0.000	0.000	0.000	0.000	0.000	120	472	3065	2736	0.552	Error	Error	1822	1243	0	0	1584	1152	0	0	0	0
2	19	11	""	"iYDL060W"	10630	15220	120	432	426	130	90	93	32	98	97	0	534	506	162	114	120	43	97	93	0	0	0	0	0	0	0	0	0	0	0	0	0	0	0	0	0	0	0	0.814	0.857	0.823	0.856	1.769	0.832	0.761	0.000	0.000	0.000	0.000	0.000	0.000	0.000	0.000	0.000	0.000	0.000	0.000	0.000	0.000	120	477	762	728	-0.296	Error	Error	342	420	0	0	336	392	0	0	0	0
2	20	11	""	"iYDL056W"	10800	15220	110	6190	5412	2117	84	128	316	98	97	0	1716	1555	666	113	136	151	95	91	0	0	0	0	0	0	0	0	0	0	0	0	0	0	0	0	0	0	0	3.809	3.695	3.704	4.166	1.895	3.718	0.870	0.000	0.000	0.000	0.000	0.000	0.000	0.000	0.000	0.000	0.000	0.000	0.000	0.000	0.000	80	519	7709	6770	1.929	Error	Error	6106	1603	0	0	5328	1442	0	0	0	0
2	21	11	""	"iYDRWdelta12"	11020	15220	130	1799	1633	567	84	126	295	95	91	0	2387	2122	889	115	145	170	95	90	0	0	0	0	0	0	0	0	0	0	0	0	0	0	0	0	0	0	0	0.755	0.772	0.785	0.843	1.646	0.725	0.894	0.000	0.000	0.000	0.000	0.000	0.000	0.000	0.000	0.000	0.000	0.000	0.000	0.000	0.000	120	616	3987	3556	-0.406	Error	Error	1715	2272	0	0	1549	2007	0	0	0	0
2	22	11	""	"iYDR244W"	11210	15220	120	535	547	217	82	87	31	99	99	0	1149	1108	458	114	124	79	96	95	0	0	0	0	0	0	0	0	0	0	0	0	0	0	0	0	0	0	0	0.438	0.468	0.477	0.497	1.749	0.444	0.858	0.000	0.000	0.000	0.000	0.000	0.000	0.000	0.000	0.000	0.000	0.000	0.000	0.000	0.000	120	655	1488	1459	-1.192	Error	Error	453	1035	0	0	465	994	0	0	0	0
2	1	12	""	"iYDR248C"	7200	15410	130	8035	7862	1981	96	101	37	100	100	0	3287	3109	877	111	118	43	100	100	0	0	0	0	0	0	0	0	0	0	0	0	0	0	0	0	0	0	0	2.500	2.590	2.595	2.649	1.324	2.594	0.905	0.000	0.000	0.000	0.000	0.000	0.000	0.000	0.000	0.000	0.000	0.000	0.000	0.000	0.000	120	618	11115	10764	1.322	Error	Error	7939	3176	0	0	7766	2998	0	0	0	0
2	2	12	""	"itG(GCC)D2"	7380	15410	110	1979	1744	617	103	134	183	97	95	0	2251	2077	714	115	168	286	95	91	0	0	0	0	0	0	0	0	0	0	0	0	0	0	0	0	0	0	0	0.878	0.836	0.865	0.867	1.538	0.813	0.903	0.000	0.000	0.000	0.000	0.000	0.000	0.000	0.000	0.000	0.000	0.000	0.000	0.000	0.000	80	458	4012	3603	-0.187	Error	Error	1876	2136	0	0	1641	1962	0	0	0	0
2	3	12	""	"iYDR265W"	7590	15410	120	1581	1426	557	96	154	232	94	87	0	1764	1597	627	120	195	321	89	85	0	0	0	0	0	0	0	0	0	0	0	0	0	0	0	0	0	0	0	0.903	0.900	0.931	0.921	1.655	0.887	0.874	0.000	0.000	0.000	0.000	0.000	0.000	0.000	0.000	0.000	0.000	0.000	0.000	0.000	0.000	120	564	3129	2807	-0.147	Error	Error	1485	1644	0	0	1330	1477	0	0	0	0
2	4	12	""	"iYDR271C"	7780	15420	110	825	790	467	88	147	226	77	67	0	1245	1116	668	114	161	225	77	72	0	0	0	0	0	0	0	0	0	0	0	0	0	0	0	0	0	0	0	0.652	0.701	0.724	0.769	2.145	0.714	0.749	0.000	0.000	0.000	0.000	0.000	0.000	0.000	0.000	0.000	0.000	0.000	0.000	0.000	0.000	80	456	1868	1704	-0.618	Error	Error	737	1131	0	0	702	1002	0	0	0	0
2	5	12	""	"iYDR286C"	7970	15410	130	3231	2875	1000	84	104	127	100	100	0	7141	6253	2210	112	124	58	100	100	0	0	0	0	0	0	0	0	0	0	0	0	0	0	0	0	0	0	0	0.448	0.454	0.474	0.460	1.557	0.443	0.906	0.000	0.000	0.000	0.000	0.000	0.000	0.000	0.000	0.000	0.000	0.000	0.000	0.000	0.000	120	521	10176	8932	-1.159	Error	Error	3147	7029	0	0	2791	6141	0	0	0	0
2	6	12	""	"iYDR292C"	8140	15410	130	4314	3811	1469	86	95	39	100	100	0	3881	3489	1368	115	129	60	100	99	0	0	0	0	0	0	0	0	0	0	0	0	0	0	0	0	0	0	0	1.123	1.104	1.095	1.137	1.496	1.090	0.905	0.000	0.000	0.000	0.000	0.000	0.000	0.000	0.000	0.000	0.000	0.000	0.000	0.000	0.000	120	479	7994	7099	0.167	Error	Error	4228	3766	0	0	3725	3374	0	0	0	0
2	7	12	""	"iYDR296W"	8330	15410	130	1874	1753	691	89	95	37	100	100	0	5480	4943	2118	113	122	50	99	99	0	0	0	0	0	0	0	0	0	0	0	0	0	0	0	0	0	0	0	0.333	0.345	0.356	0.357	1.364	0.316	0.891	0.000	0.000	0.000	0.000	0.000	0.000	0.000	0.000	0.000	0.000	0.000	0.000	0.000	0.000	120	562	7152	6494	-1.588	Error	Error	1785	5367	0	0	1664	4830	0	0	0	0
2	8	12	""	"iYDR311W"	8530	15420	80	132	216	171	81	86	34	61	48	0	173	240	197	107	112	50	51	38	0	0	0	0	0	0	0	0	0	0	0	0	0	0	0	0	0	0	0	0.773	1.015	1.172	1.289	2.713	0.793	0.574	0.000	0.000	0.000	0.000	0.000	0.000	0.000	0.000	0.000	0.000	0.000	0.000	0.000	0.000	52	312	117	268	-0.372	Error	Error	51	66	0	0	135	133	0	0	0	0
2	9	12	""	"iYDR315C"	8710	15410	120	796	700	413	87	114	115	79	74	0	1635	1290	808	112	159	350	71	70	0	0	0	0	0	0	0	0	0	0	0	0	0	0	0	0	0	0	0	0.466	0.520	0.505	0.502	1.849	0.494	0.855	0.000	0.000	0.000	0.000	0.000	0.000	0.000	0.000	0.000	0.000	0.000	0.000	0.000	0.000	120	560	2232	1791	-1.103	Error	Error	709	1523	0	0	613	1178	0	0	0	0
2	10	12	""	"iYDR317W"	8900	15430	80	157	222	179	86	104	79	42	28	0	178	250	193	114	163	440	9	0	0	0	0	0	0	0	0	0	0	0	0	0	0	0	0	0	0	0	0	1.109	1.000	0.900	1.052	3.615	0.730	0.556	0.000	0.000	0.000	0.000	0.000	0.000	0.000	0.000	0.000	0.000	0.000	0.000	0.000	0.000	52	312	135	272	0.150	Error	Error	71	64	0	0	136	136	0	0	0	0
2	11	12	""	"itK(CUU)E1"	9090	15420	110	1339	1227	425	94	96	34	100	98	0	722	695	241	113	120	41	96	95	0	0	0	0	0	0	0	0	0	0	0	0	0	0	0	0	0	0	0	2.044	1.947	1.916	2.031	1.566	1.987	0.866	0.000	0.000	0.000	0.000	0.000	0.000	0.000	0.000	0.000	0.000	0.000	0.000	0.000	0.000	80	500	1854	1715	1.032	Error	Error	1245	609	0	0	1133	582	0	0	0	0
2	12	12	""	"iYELWdelta6"	9280	15410	120	3308	2944	1231	95	99	34	100	100	0	1364	1276	519	114	123	43	96	94	0	0	0	0	0	0	0	0	0	0	0	0	0	0	0	0	0	0	0	2.570	2.452	2.494	2.556	1.701	2.580	0.869	0.000	0.000	0.000	0.000	0.000	0.000	0.000	0.000	0.000	0.000	0.000	0.000	0.000	0.000	120	507	4463	4011	1.362	Error	Error	3213	1250	0	0	2849	1162	0	0	0	0
2	13	12	""	"iYEL007W"	9460	15410	120	4790	4874	2000	95	100	33	100	100	0	1956	1851	802	118	125	47	100	98	0	0	0	0	0	0	0	0	0	0	0	0	0	0	0	0	0	0	0	2.554	2.758	2.851	2.962	1.596	2.775	0.899	0.000	0.000	0.000	0.000	0.000	0.000	0.000	0.000	0.000	0.000	0.000	0.000	0.000	0.000	120	483	6533	6512	1.353	Error	Error	4695	1838	0	0	4779	1733	0	0	0	0
2	14	12	""	"isnR14"	9650	15410	120	3247	3125	1353	101	106	41	100	100	0	1142	1084	508	127	135	52	96	93	0	0	0	0	0	0	0	0	0	0	0	0	0	0	0	0	0	0	0	3.100	3.160	3.158	3.510	1.755	3.106	0.892	0.000	0.000	0.000	0.000	0.000	0.000	0.000	0.000	0.000	0.000	0.000	0.000	0.000	0.000	120	488	4161	3981	1.632	Error	Error	3146	1015	0	0	3024	957	0	0	0	0
2	15	12	""	"iYER010C-1"	9840	15420	120	1939	1999	1022	96	104	41	100	98	0	3147	3197	1980	124	132	45	96	95	0	0	0	0	0	0	0	0	0	0	0	0	0	0	0	0	0	0	0	0.610	0.619	0.602	0.714	2.070	0.564	0.907	0.000	0.000	0.000	0.000	0.000	0.000	0.000	0.000	0.000	0.000	0.000	0.000	0.000	0.000	120	498	4866	4976	-0.714	Error	Error	1843	3023	0	0	1903	3073	0	0	0	0
2	16	12	""	"iYER012W"	10040	15410	120	1002	1022	513	97	104	41	99	95	0	1900	1788	906	122	129	45	96	96	0	0	0	0	0	0	0	0	0	0	0	0	0	0	0	0	0	0	0	0.509	0.555	0.576	0.564	1.862	0.530	0.876	0.000	0.000	0.000	0.000	0.000	0.000	0.000	0.000	0.000	0.000	0.000	0.000	0.000	0.000	120	489	2683	2591	-0.974	Error	Error	905	1778	0	0	925	1666	0	0	0	0
2	17	12	""	"iYER027C"	10220	15410	120	2002	2060	870	100	102	39	100	100	0	3186	3277	1497	121	129	59	100	100	0	0	0	0	0	0	0	0	0	0	0	0	0	0	0	0	0	0	0	0.621	0.621	0.626	0.654	1.513	0.590	0.896	0.000	0.000	0.000	0.000	0.000	0.000	0.000	0.000	0.000	0.000	0.000	0.000	0.000	0.000	120	495	4967	5116	-0.688	Error	Error	1902	3065	0	0	1960	3156	0	0	0	0
2	18	12	""	"iYER031C"	10410	15410	120	2044	1947	583	90	95	37	100	100	0	4068	3786	1400	116	125	62	99	99	0	0	0	0	0	0	0	0	0	0	0	0	0	0	0	0	0	0	0	0.494	0.506	0.501	0.536	1.523	0.466	0.883	0.000	0.000	0.000	0.000	0.000	0.000	0.000	0.000	0.000	0.000	0.000	0.000	0.000	0.000	120	479	5906	5527	-1.016	Error	Error	1954	3952	0	0	1857	3670	0	0	0	0
2	19	12	""	"iYER035W"	10600	15410	140	2140	2014	717	83	88	33	98	98	0	1271	1254	458	109	116	44	98	97	0	0	0	0	0	0	0	0	0	0	0	0	0	0	0	0	0	0	0	1.770	1.686	1.747	1.744	1.746	1.713	0.894	0.000	0.000	0.000	0.000	0.000	0.000	0.000	0.000	0.000	0.000	0.000	0.000	0.000	0.000	156	592	3219	3076	0.824	Error	Error	2057	1162	0	0	1931	1145	0	0	0	0
2	20	12	""	"iYERWdelta9"	10790	15420	80	157	234	220	81	84	28	63	53	0	156	269	228	109	115	42	55	40	0	0	0	0	0	0	0	0	0	0	0	0	0	0	0	0	0	0	0	1.617	0.956	0.757	0.795	2.943	0.899	0.588	0.000	0.000	0.000	0.000	0.000	0.000	0.000	0.000	0.000	0.000	0.000	0.000	0.000	0.000	52	322	123	313	0.693	Error	Error	76	47	0	0	153	160	0	0	0	0
2	21	12	""	"iYER050C"	11000	15410	150	87	149	160	82	107	209	11	7	0	128	206	214	113	138	143	17	10	0	0	0	0	0	0	0	0	0	0	0	0	0	0	0	0	0	0	0	0.333	0.720	0.818	0.816	3.364	0.706	0.651	0.000	0.000	0.000	0.000	0.000	0.000	0.000	0.000	0.000	0.000	0.000	0.000	0.000	0.000	156	790	20	160	-1.585	Error	Error	5	15	0	0	67	93	0	0	-50	0
2	22	12	""	"iYER053C-1"	11170	15430	80	146	262	230	80	87	37	53	46	0	169	325	306	115	125	47	53	40	0	0	0	0	0	0	0	0	0	0	0	0	0	0	0	0	0	0	0	1.222	0.867	0.766	0.762	3.623	0.738	0.644	0.000	0.000	0.000	0.000	0.000	0.000	0.000	0.000	0.000	0.000	0.000	0.000	0.000	0.000	52	287	120	392	0.290	Error	Error	66	54	0	0	182	210	0	0	0	0
2	1	13	""	"iYFR048W"	7210	15590	140	8473	7033	4660	100	104	37	99	99	0	2787	2538	3233	119	126	44	84	82	0	0	0	0	0	0	0	0	0	0	0	0	0	0	0	0	0	0	0	3.138	2.866	3.032	2.967	2.566	2.469	0.490	0.000	0.000	0.000	0.000	0.000	0.000	0.000	0.000	0.000	0.000	0.000	0.000	0.000	0.000	156	718	11041	9352	1.650	Error	Error	8373	2668	0	0	6933	2419	0	0	0	0
2	2	13	""	"iYFR052W"	7400	15590	130	1132	1054	367	102	120	142	97	96	0	1139	1039	365	122	151	205	93	89	0	0	0	0	0	0	0	0	0	0	0	0	0	0	0	0	0	0	0	1.013	1.038	1.014	1.078	1.758	1.052	0.822	0.000	0.000	0.000	0.000	0.000	0.000	0.000	0.000	0.000	0.000	0.000	0.000	0.000	0.000	120	552	2047	1869	0.018	Error	Error	1030	1017	0	0	952	917	0	0	0	0
2	3	13	""	"iYFR054C-0"	7590	15600	130	4926	4527	2188	92	99	37	100	100	0	3772	3361	1665	119	127	48	97	97	0	0	0	0	0	0	0	0	0	0	0	0	0	0	0	0	0	0	0	1.323	1.368	1.375	1.395	1.520	1.359	0.901	0.000	0.000	0.000	0.000	0.000	0.000	0.000	0.000	0.000	0.000	0.000	0.000	0.000	0.000	120	511	8487	7677	0.404	Error	Error	4834	3653	0	0	4435	3242	0	0	0	0
2	4	13	""	"iYGL257C"	7770	15590	130	2546	2361	677	88	107	109	100	100	0	6332	5774	1936	113	131	106	100	100	0	0	0	0	0	0	0	0	0	0	0	0	0	0	0	0	0	0	0	0.395	0.402	0.401	0.416	1.336	0.374	0.887	0.000	0.000	0.000	0.000	0.000	0.000	0.000	0.000	0.000	0.000	0.000	0.000	0.000	0.000	120	540	8677	7934	-1.339	Error	Error	2458	6219	0	0	2273	5661	0	0	0	0
2	5	13	""	"iYGL256W-3"	7970	15590	130	2652	2465	1238	86	96	67	99	98	0	6240	5671	2761	108	120	54	100	100	0	0	0	0	0	0	0	0	0	0	0	0	0	0	0	0	0	0	0	0.418	0.428	0.428	0.416	1.897	0.420	0.873	0.000	0.000	0.000	0.000	0.000	0.000	0.000	0.000	0.000	0.000	0.000	0.000	0.000	0.000	120	547	8698	7942	-1.257	Error	Error	2566	6132	0	0	2379	5563	0	0	0	0
2	6	13	""	"iYGL252C"	8160	15590	130	4060	3520	1863	85	92	34	100	99	0	6374	5501	2856	111	120	47	97	96	0	0	0	0	0	0	0	0	0	0	0	0	0	0	0	0	0	0	0	0.635	0.637	0.647	0.646	1.862	0.638	0.887	0.000	0.000	0.000	0.000	0.000	0.000	0.000	0.000	0.000	0.000	0.000	0.000	0.000	0.000	120	530	10238	8825	-0.656	Error	Error	3975	6263	0	0	3435	5390	0	0	0	0
2	7	13	""	"iYGL233W"	8350	15590	130	741	666	252	90	94	32	98	95	0	720	654	246	113	118	38	94	92	0	0	0	0	0	0	0	0	0	0	0	0	0	0	0	0	0	0	0	1.072	1.065	1.106	1.057	1.834	1.084	0.821	0.000	0.000	0.000	0.000	0.000	0.000	0.000	0.000	0.000	0.000	0.000	0.000	0.000	0.000	120	534	1258	1117	0.101	Error	Error	651	607	0	0	576	541	0	0	0	0
2	8	13	""	"iYGL228W"	8530	15600	130	2519	2313	1013	88	94	34	100	99	0	4061	3658	1941	112	117	42	96	95	0	0	0	0	0	0	0	0	0	0	0	0	0	0	0	0	0	0	0	0.616	0.627	0.624	0.770	2.482	0.572	0.883	0.000	0.000	0.000	0.000	0.000	0.000	0.000	0.000	0.000	0.000	0.000	0.000	0.000	0.000	120	563	6380	5771	-0.700	Error	Error	2431	3949	0	0	2225	3546	0	0	0	0
2	9	13	""	"itV(AAC)G3-0"	8730	15600	130	2607	2592	694	89	100	60	100	100	0	5120	5202	1583	111	139	328	100	100	0	0	0	0	0	0	0	0	0	0	0	0	0	0	0	0	0	0	0	0.503	0.492	0.496	0.503	1.306	0.463	0.916	0.000	0.000	0.000	0.000	0.000	0.000	0.000	0.000	0.000	0.000	0.000	0.000	0.000	0.000	120	555	7527	7594	-0.992	Error	Error	2518	5009	0	0	2503	5091	0	0	0	0
2	10	13	""	"iYGL208W"	8920	15600	130	2352	2166	804	90	102	61	100	99	0	5130	4691	2095	116	155	400	95	92	0	0	0	0	0	0	0	0	0	0	0	0	0	0	0	0	0	0	0	0.451	0.454	0.440	0.523	2.127	0.404	0.854	0.000	0.000	0.000	0.000	0.000	0.000	0.000	0.000	0.000	0.000	0.000	0.000	0.000	0.000	120	537	7276	6651	-1.148	Error	Error	2262	5014	0	0	2076	4575	0	0	0	0
2	11	13	""	"itH(GUG)G1"	9100	15600	130	2155	1982	616	94	99	37	100	100	0	1221	1103	428	118	134	221	90	83	0	0	0	0	0	0	0	0	0	0	0	0	0	0	0	0	0	0	0	1.869	1.917	1.892	2.147	1.808	1.831	0.858	0.000	0.000	0.000	0.000	0.000	0.000	0.000	0.000	0.000	0.000	0.000	0.000	0.000	0.000	120	564	3164	2873	0.902	Error	Error	2061	1103	0	0	1888	985	0	0	0	0
2	12	13	""	"itK(UUU)G1"	9300	15600	130	2472	2270	694	96	101	35	100	100	0	5183	4680	1685	116	123	44	100	100	0	0	0	0	0	0	0	0	0	0	0	0	0	0	0	0	0	0	0	0.469	0.476	0.473	0.503	1.545	0.442	0.896	0.000	0.000	0.000	0.000	0.000	0.000	0.000	0.000	0.000	0.000	0.000	0.000	0.000	0.000	120	585	7443	6738	-1.093	Error	Error	2376	5067	0	0	2174	4564	0	0	0	0
2	13	13	""	"iYGR091W"	9510	15600	130	990	931	257	95	99	33	100	100	0	2023	1879	661	118	126	43	100	98	0	0	0	0	0	0	0	0	0	0	0	0	0	0	0	0	0	0	0	0.470	0.475	0.468	0.510	1.685	0.435	0.867	0.000	0.000	0.000	0.000	0.000	0.000	0.000	0.000	0.000	0.000	0.000	0.000	0.000	0.000	120	563	2800	2597	-1.090	Error	Error	895	1905	0	0	836	1761	0	0	0	0
2	14	13	""	"iYGR095C"	9700	15600	130	1119	1039	332	96	100	35	100	99	0	1194	1107	387	123	131	46	96	96	0	0	0	0	0	0	0	0	0	0	0	0	0	0	0	0	0	0	0	0.955	0.958	0.958	0.992	1.545	0.926	0.885	0.000	0.000	0.000	0.000	0.000	0.000	0.000	0.000	0.000	0.000	0.000	0.000	0.000	0.000	120	499	2094	1927	-0.066	Error	Error	1023	1071	0	0	943	984	0	0	0	0
2	15	13	""	"iYGR099W"	9880	15600	120	1214	1125	397	98	106	40	99	98	0	3040	2661	1178	121	131	51	98	97	0	0	0	0	0	0	0	0	0	0	0	0	0	0	0	0	0	0	0	0.382	0.404	0.390	0.446	1.869	0.372	0.901	0.000	0.000	0.000	0.000	0.000	0.000	0.000	0.000	0.000	0.000	0.000	0.000	0.000	0.000	120	449	4035	3567	-1.387	Error	Error	1116	2919	0	0	1027	2540	0	0	0	0
2	16	13	""	"iYGR111W"	10070	15600	130	1355	1272	428	99	104	38	100	99	0	3439	3093	1244	121	128	50	99	97	0	0	0	0	0	0	0	0	0	0	0	0	0	0	0	0	0	0	0	0.379	0.395	0.397	0.415	1.440	0.361	0.859	0.000	0.000	0.000	0.000	0.000	0.000	0.000	0.000	0.000	0.000	0.000	0.000	0.000	0.000	120	533	4574	4145	-1.401	Error	Error	1256	3318	0	0	1173	2972	0	0	0	0
2	17	13	""	"iYGR117C"	10250	15600	110	1714	1613	645	99	114	114	98	97	0	2990	2855	1222	119	173	318	97	91	0	0	0	0	0	0	0	0	0	0	0	0	0	0	0	0	0	0	0	0.563	0.553	0.552	0.582	1.502	0.517	0.877	0.000	0.000	0.000	0.000	0.000	0.000	0.000	0.000	0.000	0.000	0.000	0.000	0.000	0.000	80	461	4486	4250	-0.830	Error	Error	1615	2871	0	0	1514	2736	0	0	0	0
2	18	13	""	"itN(GUU)G"	10450	15600	130	772	719	236	92	108	106	95	90	0	1383	1241	499	115	161	291	90	83	0	0	0	0	0	0	0	0	0	0	0	0	0	0	0	0	0	0	0	0.536	0.557	0.555	0.578	1.664	0.478	0.847	0.000	0.000	0.000	0.000	0.000	0.000	0.000	0.000	0.000	0.000	0.000	0.000	0.000	0.000	120	558	1948	1753	-0.899	Error	Error	680	1268	0	0	627	1126	0	0	0	0
2	19	13	""	"iYGR133W"	10640	15600	120	1062	1018	291	84	90	35	100	100	0	3057	2870	1162	111	119	48	99	99	0	0	0	0	0	0	0	0	0	0	0	0	0	0	0	0	0	0	0	0.332	0.339	0.343	0.381	1.845	0.299	0.864	0.000	0.000	0.000	0.000	0.000	0.000	0.000	0.000	0.000	0.000	0.000	0.000	0.000	0.000	120	489	3924	3693	-1.591	Error	Error	978	2946	0	0	934	2759	0	0	0	0
2	20	13	""	"iYGR138C"	10820	15600	110	410	405	108	84	92	46	100	98	0	582	573	167	112	131	96	95	92	0	0	0	0	0	0	0	0	0	0	0	0	0	0	0	0	0	0	0	0.694	0.696	0.738	0.723	1.605	0.625	0.746	0.000	0.000	0.000	0.000	0.000	0.000	0.000	0.000	0.000	0.000	0.000	0.000	0.000	0.000	80	498	796	782	-0.528	Error	Error	326	470	0	0	321	461	0	0	0	0
2	21	13	""	"iYGR142W"	11010	15610	110	2513	2493	776	90	101	64	100	100	0	2475	2281	787	117	149	156	100	98	0	0	0	0	0	0	0	0	0	0	0	0	0	0	0	0	0	0	0	1.028	1.110	1.086	1.150	1.462	1.087	0.885	0.000	0.000	0.000	0.000	0.000	0.000	0.000	0.000	0.000	0.000	0.000	0.000	0.000	0.000	80	495	4781	4567	0.039	Error	Error	2423	2358	0	0	2403	2164	0	0	0	0
2	22	13	""	"iYGR154C"	11210	15600	120	1565	1472	546	84	95	60	100	100	0	4092	4089	1901	117	138	134	100	100	0	0	0	0	0	0	0	0	0	0	0	0	0	0	0	0	0	0	0	0.373	0.349	0.356	0.380	1.646	0.315	0.883	0.000	0.000	0.000	0.000	0.000	0.000	0.000	0.000	0.000	0.000	0.000	0.000	0.000	0.000	120	623	5456	5360	-1.424	Error	Error	1481	3975	0	0	1388	3972	0	0	0	0
2	1	14	""	"iYGR158C"	7230	15790	130	2173	1941	831	96	102	37	98	96	0	1821	1626	749	121	130	52	95	91	0	0	0	0	0	0	0	0	0	0	0	0	0	0	0	0	0	0	0	1.222	1.226	1.241	1.289	1.648	1.181	0.877	0.000	0.000	0.000	0.000	0.000	0.000	0.000	0.000	0.000	0.000	0.000	0.000	0.000	0.000	120	629	3777	3350	0.289	Error	Error	2077	1700	0	0	1845	1505	0	0	0	0
2	2	14	""	"iYGRCdelta30"	7420	15790	120	1816	1603	637	93	99	36	100	99	0	1955	1735	720	119	128	53	95	95	0	0	0	0	0	0	0	0	0	0	0	0	0	0	0	0	0	0	0	0.938	0.934	0.928	0.948	1.457	0.919	0.889	0.000	0.000	0.000	0.000	0.000	0.000	0.000	0.000	0.000	0.000	0.000	0.000	0.000	0.000	120	516	3559	3126	-0.092	Error	Error	1723	1836	0	0	1510	1616	0	0	0	0
2	3	14	""	"iYHR094C"	7610	15780	130	1257	1172	535	90	100	46	96	95	0	2517	2258	1144	119	137	135	92	86	0	0	0	0	0	0	0	0	0	0	0	0	0	0	0	0	0	0	0	0.487	0.506	0.505	0.537	1.865	0.470	0.882	0.000	0.000	0.000	0.000	0.000	0.000	0.000	0.000	0.000	0.000	0.000	0.000	0.000	0.000	120	572	3565	3221	-1.039	Error	Error	1167	2398	0	0	1082	2139	0	0	0	0
2	4	14	""	"iYHR098C"	7800	15790	130	1815	1767	659	88	95	37	100	100	0	5701	5474	2606	111	121	46	100	98	0	0	0	0	0	0	0	0	0	0	0	0	0	0	0	0	0	0	0	0.309	0.313	0.324	0.347	1.743	0.281	0.887	0.000	0.000	0.000	0.000	0.000	0.000	0.000	0.000	0.000	0.000	0.000	0.000	0.000	0.000	120	564	7317	7042	-1.695	Error	Error	1727	5590	0	0	1679	5363	0	0	0	0
2	5	14	""	"iYHR102W"	7990	15790	120	1972	1959	944	87	91	33	100	99	0	3485	3250	1700	108	116	45	99	97	0	0	0	0	0	0	0	0	0	0	0	0	0	0	0	0	0	0	0	0.558	0.596	0.591	0.664	1.719	0.566	0.901	0.000	0.000	0.000	0.000	0.000	0.000	0.000	0.000	0.000	0.000	0.000	0.000	0.000	0.000	120	513	5262	5014	-0.841	Error	Error	1885	3377	0	0	1872	3142	0	0	0	0
2	6	14	""	"iYHR119W"	8180	15790	130	2447	2270	598	87	92	33	100	100	0	3271	3155	1289	112	118	42	99	99	0	0	0	0	0	0	0	0	0	0	0	0	0	0	0	0	0	0	0	0.747	0.717	0.746	0.754	1.506	0.646	0.807	0.000	0.000	0.000	0.000	0.000	0.000	0.000	0.000	0.000	0.000	0.000	0.000	0.000	0.000	120	556	5519	5226	-0.421	Error	Error	2360	3159	0	0	2183	3043	0	0	0	0
2	7	14	""	"iYHR123W"	8370	15790	120	5211	5277	2510	93	99	36	100	100	0	1122	1098	485	118	123	44	99	97	0	0	0	0	0	0	0	0	0	0	0	0	0	0	0	0	0	0	0	5.098	5.290	5.604	5.425	1.597	5.538	0.887	0.000	0.000	0.000	0.000	0.000	0.000	0.000	0.000	0.000	0.000	0.000	0.000	0.000	0.000	120	503	6122	6164	2.350	Error	Error	5118	1004	0	0	5184	980	0	0	0	0
2	8	14	""	"iYHR127W"	8560	15790	120	3480	3396	1522	93	100	36	100	100	0	1020	992	415	115	122	45	96	96	0	0	0	0	0	0	0	0	0	0	0	0	0	0	0	0	0	0	0	3.743	3.766	3.712	3.844	1.649	3.917	0.878	0.000	0.000	0.000	0.000	0.000	0.000	0.000	0.000	0.000	0.000	0.000	0.000	0.000	0.000	120	496	4292	4180	1.904	Error	Error	3387	905	0	0	3303	877	0	0	0	0
2	9	14	""	"iYHR143W"	8750	15790	130	1419	1408	591	92	98	35	100	100	0	1903	1894	875	113	119	44	99	99	0	0	0	0	0	0	0	0	0	0	0	0	0	0	0	0	0	0	0	0.741	0.739	0.761	0.789	1.637	0.702	0.869	0.000	0.000	0.000	0.000	0.000	0.000	0.000	0.000	0.000	0.000	0.000	0.000	0.000	0.000	120	536	3117	3097	-0.432	Error	Error	1327	1790	0	0	1316	1781	0	0	0	0
2	10	14	""	"iYHRCdelta11"	8940	15790	130	955	920	303	91	98	36	100	100	0	1734	1583	612	116	134	232	95	90	0	0	0	0	0	0	0	0	0	0	0	0	0	0	0	0	0	0	0	0.534	0.565	0.569	0.602	1.615	0.487	0.787	0.000	0.000	0.000	0.000	0.000	0.000	0.000	0.000	0.000	0.000	0.000	0.000	0.000	0.000	120	510	2482	2296	-0.905	Error	Error	864	1618	0	0	829	1467	0	0	0	0
2	11	14	""	"iYHR149C"	9110	15790	110	660	727	316	92	99	41	100	98	0	1120	1132	573	114	141	255	87	81	0	0	0	0	0	0	0	0	0	0	0	0	0	0	0	0	0	0	0	0.565	0.624	0.646	0.714	2.070	0.572	0.843	0.000	0.000	0.000	0.000	0.000	0.000	0.000	0.000	0.000	0.000	0.000	0.000	0.000	0.000	80	442	1574	1653	-0.825	Error	Error	568	1006	0	0	635	1018	0	0	0	0
2	12	14	""	"iYHR164C"	9320	15790	120	2472	2302	654	92	99	40	100	100	0	3373	3064	1061	112	125	65	100	99	0	0	0	0	0	0	0	0	0	0	0	0	0	0	0	0	0	0	0	0.730	0.749	0.755	0.788	1.434	0.708	0.893	0.000	0.000	0.000	0.000	0.000	0.000	0.000	0.000	0.000	0.000	0.000	0.000	0.000	0.000	120	552	5641	5162	-0.454	Error	Error	2380	3261	0	0	2210	2952	0	0	0	0
2	13	14	""	"iYHR168W"	9520	15790	120	791	757	278	96	100	36	100	98	0	2041	1812	666	117	123	42	99	99	0	0	0	0	0	0	0	0	0	0	0	0	0	0	0	0	0	0	0	0.361	0.390	0.399	0.404	1.755	0.379	0.856	0.000	0.000	0.000	0.000	0.000	0.000	0.000	0.000	0.000	0.000	0.000	0.000	0.000	0.000	120	512	2619	2356	-1.469	Error	Error	695	1924	0	0	661	1695	0	0	0	0
2	14	14	""	"iYHR173C"	9710	15790	130	410	382	146	101	105	39	92	86	0	756	709	267	124	132	51	94	91	0	0	0	0	0	0	0	0	0	0	0	0	0	0	0	0	0	0	0	0.489	0.480	0.488	0.473	1.736	0.473	0.761	0.000	0.000	0.000	0.000	0.000	0.000	0.000	0.000	0.000	0.000	0.000	0.000	0.000	0.000	120	510	941	866	-1.032	Error	Error	309	632	0	0	281	585	0	0	0	0
2	15	14	""	"itT(AGU)J"	9890	15780	120	1206	1154	463	103	107	38	100	99	0	1647	1556	687	121	131	54	98	95	0	0	0	0	0	0	0	0	0	0	0	0	0	0	0	0	0	0	0	0.723	0.732	0.753	0.782	1.717	0.702	0.872	0.000	0.000	0.000	0.000	0.000	0.000	0.000	0.000	0.000	0.000	0.000	0.000	0.000	0.000	120	492	2629	2486	-0.468	Error	Error	1103	1526	0	0	1051	1435	0	0	0	0
2	16	14	""	"iYJL197W"	10090	15790	130	1834	1630	597	100	106	39	99	99	0	1937	1748	681	120	130	49	95	95	0	0	0	0	0	0	0	0	0	0	0	0	0	0	0	0	0	0	0	0.954	0.940	0.945	0.990	1.640	0.929	0.882	0.000	0.000	0.000	0.000	0.000	0.000	0.000	0.000	0.000	0.000	0.000	0.000	0.000	0.000	120	526	3551	3158	-0.067	Error	Error	1734	1817	0	0	1530	1628	0	0	0	0
2	17	14	""	"iYJL192C"	10270	15790	130	1210	1118	335	100	111	80	100	100	0	2613	2391	804	118	148	201	96	95	0	0	0	0	0	0	0	0	0	0	0	0	0	0	0	0	0	0	0	0.445	0.448	0.452	0.463	1.519	0.418	0.884	0.000	0.000	0.000	0.000	0.000	0.000	0.000	0.000	0.000	0.000	0.000	0.000	0.000	0.000	120	536	3605	3291	-1.168	Error	Error	1110	2495	0	0	1018	2273	0	0	0	0
2	18	14	""	"iYJL173C"	10470	15790	130	5658	5342	1749	98	106	43	100	100	0	5399	5133	1722	120	132	62	100	100	0	0	0	0	0	0	0	0	0	0	0	0	0	0	0	0	0	0	0	1.053	1.046	1.095	1.058	1.260	1.053	0.918	0.000	0.000	0.000	0.000	0.000	0.000	0.000	0.000	0.000	0.000	0.000	0.000	0.000	0.000	120	529	10839	10257	0.075	Error	Error	5560	5279	0	0	5244	5013	0	0	0	0
2	19	14	""	"iYJL168C"	10660	15790	130	2037	1900	678	89	189	2002	45	0	0	4348	3922	1487	120	202	1571	90	70	0	0	0	0	0	0	0	0	0	0	0	0	0	0	0	0	0	0	0	0.461	0.476	0.481	0.496	1.458	0.977	0.658	0.000	0.000	0.000	0.000	0.000	0.000	0.000	0.000	0.000	0.000	0.000	0.000	0.000	0.000	120	487	6176	5613	-1.118	Error	Error	1948	4228	0	0	1811	3802	0	0	0	0
2	20	14	""	"iYJL164C"	10820	15790	110	1731	1960	968	88	222	2064	46	2	0	3440	3495	1803	123	272	1655	81	50	0	0	0	0	0	0	0	0	0	0	0	0	0	0	0	0	0	0	0	0.495	0.555	0.542	0.579	1.455	1.003	0.835	0.000	0.000	0.000	0.000	0.000	0.000	0.000	0.000	0.000	0.000	0.000	0.000	0.000	0.000	80	461	4960	5244	-1.014	Error	Error	1643	3317	0	0	1872	3372	0	0	0	0
2	21	14	""	"isnR128"	11020	15790	110	358	346	102	96	127	162	82	21	0	609	584	205	131	194	331	77	11	0	0	0	0	0	0	0	0	0	0	0	0	0	0	0	0	0	0	0	0.548	0.552	0.518	0.530	1.601	0.501	0.728	0.000	0.000	0.000	0.000	0.000	0.000	0.000	0.000	0.000	0.000	0.000	0.000	0.000	0.000	80	510	740	703	-0.867	Error	Error	262	478	0	0	250	453	0	0	0	0
2	22	14	""	"iYJL146W"	11210	15790	120	1692	1610	668	92	107	92	99	98	0	3276	3011	1482	123	142	111	97	95	0	0	0	0	0	0	0	0	0	0	0	0	0	0	0	0	0	0	0	0.507	0.526	0.529	0.568	1.737	0.487	0.907	0.000	0.000	0.000	0.000	0.000	0.000	0.000	0.000	0.000	0.000	0.000	0.000	0.000	0.000	120	622	4753	4406	-0.979	Error	Error	1600	3153	0	0	1518	2888	0	0	0	0
2	1	15	""	"iYJL141C"	7210	15980	120	1964	1881	1009	98	110	77	97	95	0	2579	2580	1423	120	136	101	95	92	0	0	0	0	0	0	0	0	0	0	0	0	0	0	0	0	0	0	0	0.759	0.725	0.719	0.763	1.767	0.703	0.913	0.000	0.000	0.000	0.000	0.000	0.000	0.000	0.000	0.000	0.000	0.000	0.000	0.000	0.000	120	563	4325	4243	-0.398	Error	Error	1866	2459	0	0	1783	2460	0	0	0	0
2	2	15	""	"iYJL125C"	7390	15980	120	1000	997	326	88	96	38	100	100	0	2717	2548	971	112	123	51	100	99	0	0	0	0	0	0	0	0	0	0	0	0	0	0	0	0	0	0	0	0.350	0.373	0.370	0.393	1.581	0.347	0.898	0.000	0.000	0.000	0.000	0.000	0.000	0.000	0.000	0.000	0.000	0.000	0.000	0.000	0.000	120	479	3517	3345	-1.514	Error	Error	912	2605	0	0	909	2436	0	0	0	0
2	3	15	""	"iYJL120W"	7580	15990	110	1141	1026	359	94	109	81	98	97	0	3348	3020	1072	117	159	283	96	95	0	0	0	0	0	0	0	0	0	0	0	0	0	0	0	0	0	0	0	0.324	0.321	0.318	0.339	1.765	0.301	0.889	0.000	0.000	0.000	0.000	0.000	0.000	0.000	0.000	0.000	0.000	0.000	0.000	0.000	0.000	80	472	4278	3835	-1.626	Error	Error	1047	3231	0	0	932	2903	0	0	0	0
2	4	15	""	"iYJL115W"	7780	15980	130	1781	1673	648	92	106	75	99	97	0	1459	1385	515	118	155	257	95	88	0	0	0	0	0	0	0	0	0	0	0	0	0	0	0	0	0	0	0	1.260	1.248	1.268	1.249	1.408	1.182	0.793	0.000	0.000	0.000	0.000	0.000	0.000	0.000	0.000	0.000	0.000	0.000	0.000	0.000	0.000	120	574	3030	2848	0.333	Error	Error	1689	1341	0	0	1581	1267	0	0	0	0
2	5	15	""	"iYKL211C"	7980	15980	130	1563	1500	569	90	94	31	100	99	0	3559	3521	1448	113	121	44	99	99	0	0	0	0	0	0	0	0	0	0	0	0	0	0	0	0	0	0	0	0.427	0.414	0.415	0.447	1.582	0.394	0.909	0.000	0.000	0.000	0.000	0.000	0.000	0.000	0.000	0.000	0.000	0.000	0.000	0.000	0.000	120	522	4919	4818	-1.226	Error	Error	1473	3446	0	0	1410	3408	0	0	0	0
2	6	15	""	"itT(CGU)K"	8160	15980	120	1118	1049	330	89	95	34	100	100	0	3583	3316	1284	116	124	46	100	100	0	0	0	0	0	0	0	0	0	0	0	0	0	0	0	0	0	0	0	0.297	0.300	0.305	0.319	1.489	0.272	0.882	0.000	0.000	0.000	0.000	0.000	0.000	0.000	0.000	0.000	0.000	0.000	0.000	0.000	0.000	120	467	4496	4160	-1.752	Error	Error	1029	3467	0	0	960	3200	0	0	0	0
2	7	15	""	"iYKL205W"	8350	15980	130	1828	1592	710	89	95	35	97	96	0	1890	1600	744	116	123	45	93	90	0	0	0	0	0	0	0	0	0	0	0	0	0	0	0	0	0	0	0	0.980	1.013	0.991	1.022	1.684	0.981	0.892	0.000	0.000	0.000	0.000	0.000	0.000	0.000	0.000	0.000	0.000	0.000	0.000	0.000	0.000	120	501	3513	2987	-0.029	Error	Error	1739	1774	0	0	1503	1484	0	0	0	0
2	8	15	""	"iYKLCdelta2"	8530	15980	130	1012	919	372	89	93	33	93	91	0	608	566	253	108	117	44	87	85	0	0	0	0	0	0	0	0	0	0	0	0	0	0	0	0	0	0	0	1.846	1.812	1.775	1.795	1.853	1.773	0.839	0.000	0.000	0.000	0.000	0.000	0.000	0.000	0.000	0.000	0.000	0.000	0.000	0.000	0.000	120	502	1423	1288	0.884	Error	Error	923	500	0	0	830	458	0	0	0	0
2	9	15	""	"iYKL187C"	8720	15980	130	1447	1661	880	92	101	59	100	100	0	2442	2648	1613	111	129	89	100	97	0	0	0	0	0	0	0	0	0	0	0	0	0	0	0	0	0	0	0	0.581	0.618	0.660	0.680	1.643	0.548	0.824	0.000	0.000	0.000	0.000	0.000	0.000	0.000	0.000	0.000	0.000	0.000	0.000	0.000	0.000	120	571	3686	4106	-0.783	Error	Error	1355	2331	0	0	1569	2537	0	0	0	0
2	10	15	""	"iYKL183W"	8920	15980	130	782	787	307	92	98	35	98	97	0	3008	2823	1216	116	123	45	98	97	0	0	0	0	0	0	0	0	0	0	0	0	0	0	0	0	0	0	0	0.239	0.257	0.258	0.269	1.615	0.236	0.871	0.000	0.000	0.000	0.000	0.000	0.000	0.000	0.000	0.000	0.000	0.000	0.000	0.000	0.000	120	518	3582	3402	-2.067	Error	Error	690	2892	0	0	695	2707	0	0	0	0
2	11	15	""	"iYKL166C-1"	9100	15970	130	1498	1425	651	90	99	51	100	99	0	2371	2281	1172	112	127	86	97	94	0	0	0	0	0	0	0	0	0	0	0	0	0	0	0	0	0	0	0	0.623	0.615	0.631	0.689	1.847	0.577	0.863	0.000	0.000	0.000	0.000	0.000	0.000	0.000	0.000	0.000	0.000	0.000	0.000	0.000	0.000	120	521	3667	3504	-0.682	Error	Error	1408	2259	0	0	1335	2169	0	0	0	0
2	12	15	""	"iYKL164C-1"	9290	15980	130	1678	1690	676	90	100	51	100	100	0	3526	3539	1638	110	124	86	99	97	0	0	0	0	0	0	0	0	0	0	0	0	0	0	0	0	0	0	0	0.465	0.467	0.468	0.504	1.528	0.429	0.895	0.000	0.000	0.000	0.000	0.000	0.000	0.000	0.000	0.000	0.000	0.000	0.000	0.000	0.000	120	519	5004	5029	-1.105	Error	Error	1588	3416	0	0	1600	3429	0	0	0	0
2	13	15	""	"iYKL162C"	9470	15980	130	2162	2110	804	94	99	39	100	100	0	3957	3713	1639	112	123	57	100	99	0	0	0	0	0	0	0	0	0	0	0	0	0	0	0	0	0	0	0	0.538	0.560	0.588	0.614	1.638	0.510	0.869	0.000	0.000	0.000	0.000	0.000	0.000	0.000	0.000	0.000	0.000	0.000	0.000	0.000	0.000	120	507	5913	5617	-0.895	Error	Error	2068	3845	0	0	2016	3601	0	0	0	0
2	14	15	""	"iYKL148C"	9670	15980	130	733	735	244	102	108	40	100	100	0	1910	1889	805	121	130	50	98	98	0	0	0	0	0	0	0	0	0	0	0	0	0	0	0	0	0	0	0	0.353	0.358	0.357	0.384	1.762	0.320	0.824	0.000	0.000	0.000	0.000	0.000	0.000	0.000	0.000	0.000	0.000	0.000	0.000	0.000	0.000	120	541	2420	2401	-1.503	Error	Error	631	1789	0	0	633	1768	0	0	0	0
2	15	15	""	"iYKL143W"	9860	15980	130	1309	1211	440	105	108	38	99	98	0	3055	2708	1081	124	132	51	96	96	0	0	0	0	0	0	0	0	0	0	0	0	0	0	0	0	0	0	0	0.411	0.428	0.440	0.471	1.827	0.403	0.874	0.000	0.000	0.000	0.000	0.000	0.000	0.000	0.000	0.000	0.000	0.000	0.000	0.000	0.000	120	528	4135	3690	-1.284	Error	Error	1204	2931	0	0	1106	2584	0	0	0	0
2	16	15	""	"iYKL139W"	10040	15980	130	6795	7146	4327	106	110	44	100	100	0	1351	1391	850	126	134	49	95	92	0	0	0	0	0	0	0	0	0	0	0	0	0	0	0	0	0	0	0	5.460	5.565	5.682	6.254	1.832	5.664	0.890	0.000	0.000	0.000	0.000	0.000	0.000	0.000	0.000	0.000	0.000	0.000	0.000	0.000	0.000	120	535	7914	8305	2.449	Error	Error	6689	1225	0	0	7040	1265	0	0	0	0
2	17	15	""	"iYLL025W"	10240	15970	130	4263	4014	1438	107	111	41	100	100	0	1748	1661	570	123	134	57	98	97	0	0	0	0	0	0	0	0	0	0	0	0	0	0	0	0	0	0	0	2.558	2.540	2.562	2.629	1.527	2.656	0.909	0.000	0.000	0.000	0.000	0.000	0.000	0.000	0.000	0.000	0.000	0.000	0.000	0.000	0.000	120	521	5781	5445	1.355	Error	Error	4156	1625	0	0	3907	1538	0	0	0	0
2	18	15	""	"iYLL021W"	10420	15980	130	887	900	406	98	108	46	97	96	0	465	472	204	118	132	70	91	83	0	0	0	0	0	0	0	0	0	0	0	0	0	0	0	0	0	0	0	2.274	2.266	2.394	2.378	1.697	2.394	0.726	0.000	0.000	0.000	0.000	0.000	0.000	0.000	0.000	0.000	0.000	0.000	0.000	0.000	0.000	120	516	1136	1156	1.185	Error	Error	789	347	0	0	802	354	0	0	0	0
2	19	15	""	"iYLL017W"	10610	15970	130	1280	1293	653	96	105	47	99	96	0	2226	2156	1094	122	136	70	96	95	0	0	0	0	0	0	0	0	0	0	0	0	0	0	0	0	0	0	0	0.563	0.588	0.633	0.614	1.693	0.573	0.852	0.000	0.000	0.000	0.000	0.000	0.000	0.000	0.000	0.000	0.000	0.000	0.000	0.000	0.000	120	506	3288	3231	-0.829	Error	Error	1184	2104	0	0	1197	2034	0	0	0	0
2	20	15	""	"iYLL001W"	10790	15980	130	6045	5684	1702	101	124	114	100	100	0	1894	1775	559	124	158	218	97	94	0	0	0	0	0	0	0	0	0	0	0	0	0	0	0	0	0	0	0	3.358	3.382	3.402	3.502	1.388	3.458	0.897	0.000	0.000	0.000	0.000	0.000	0.000	0.000	0.000	0.000	0.000	0.000	0.000	0.000	0.000	120	554	7714	7234	1.748	Error	Error	5944	1770	0	0	5583	1651	0	0	0	0
2	21	15	""	"iYLR003C"	10990	15980	110	1456	1316	420	109	159	246	97	90	0	1054	956	330	127	161	182	92	87	0	0	0	0	0	0	0	0	0	0	0	0	0	0	0	0	0	0	0	1.453	1.456	1.490	1.538	1.489	1.422	0.853	0.000	0.000	0.000	0.000	0.000	0.000	0.000	0.000	0.000	0.000	0.000	0.000	0.000	0.000	80	521	2274	2036	0.539	Error	Error	1347	927	0	0	1207	829	0	0	0	0
2	22	15	""	"iYLR007W"	11190	15980	110	2378	2156	740	98	141	235	98	97	0	1621	1478	520	124	146	138	96	92	0	0	0	0	0	0	0	0	0	0	0	0	0	0	0	0	0	0	0	1.523	1.520	1.516	1.566	1.396	1.537	0.906	0.000	0.000	0.000	0.000	0.000	0.000	0.000	0.000	0.000	0.000	0.000	0.000	0.000	0.000	80	538	3777	3412	0.607	Error	Error	2280	1497	0	0	2058	1354	0	0	0	0
2	1	16	""	"iYLR024C"	7190	16170	110	1063	1180	543	97	111	83	100	97	0	1649	1872	1117	116	133	107	98	96	0	0	0	0	0	0	0	0	0	0	0	0	0	0	0	0	0	0	0	0.630	0.617	0.671	0.678	1.676	0.530	0.809	0.000	0.000	0.000	0.000	0.000	0.000	0.000	0.000	0.000	0.000	0.000	0.000	0.000	0.000	80	491	2499	2839	-0.666	Error	Error	966	1533	0	0	1083	1756	0	0	0	0
2	2	16	""	"iYLR028C"	7370	16160	130	1159	1173	374	95	100	40	100	100	0	1688	1673	644	114	123	48	100	99	0	0	0	0	0	0	0	0	0	0	0	0	0	0	0	0	0	0	0	0.676	0.691	0.665	0.725	1.467	0.651	0.869	0.000	0.000	0.000	0.000	0.000	0.000	0.000	0.000	0.000	0.000	0.000	0.000	0.000	0.000	120	543	2638	2637	-0.565	Error	Error	1064	1574	0	0	1078	1559	0	0	0	0
2	3	16	""	"iYLR032W"	7560	16160	120	3162	3035	981	96	104	42	100	100	0	1779	1737	531	114	124	51	100	100	0	0	0	0	0	0	0	0	0	0	0	0	0	0	0	0	0	0	0	1.841	1.811	1.833	1.795	1.407	1.861	0.889	0.000	0.000	0.000	0.000	0.000	0.000	0.000	0.000	0.000	0.000	0.000	0.000	0.000	0.000	120	501	4731	4562	0.881	Error	Error	3066	1665	0	0	2939	1623	0	0	0	0
2	4	16	""	"iYLR044C"	7750	16160	130	2507	2354	826	99	107	53	100	100	0	6452	6006	2414	123	140	168	98	98	0	0	0	0	0	0	0	0	0	0	0	0	0	0	0	0	0	0	0	0.380	0.383	0.384	0.411	1.534	0.355	0.903	0.000	0.000	0.000	0.000	0.000	0.000	0.000	0.000	0.000	0.000	0.000	0.000	0.000	0.000	120	519	8737	8138	-1.394	Error	Error	2408	6329	0	0	2255	5883	0	0	0	0
2	5	16	""	"iYLR048W"	7940	16170	130	1449	1421	607	98	102	34	100	100	0	1039	1000	444	122	132	48	95	94	0	0	0	0	0	0	0	0	0	0	0	0	0	0	0	0	0	0	0	1.473	1.507	1.572	1.617	1.678	1.521	0.849	0.000	0.000	0.000	0.000	0.000	0.000	0.000	0.000	0.000	0.000	0.000	0.000	0.000	0.000	120	518	2268	2201	0.559	Error	Error	1351	917	0	0	1323	878	0	0	0	0
2	6	16	""	"iYLR052W"	8130	16160	130	923	871	281	98	102	34	100	100	0	1304	1232	423	123	130	47	98	97	0	0	0	0	0	0	0	0	0	0	0	0	0	0	0	0	0	0	0	0.699	0.697	0.704	0.719	1.557	0.661	0.873	0.000	0.000	0.000	0.000	0.000	0.000	0.000	0.000	0.000	0.000	0.000	0.000	0.000	0.000	120	535	2006	1882	-0.518	Error	Error	825	1181	0	0	773	1109	0	0	0	0
2	7	16	""	"iYLR364W"	8340	16160	120	1664	1616	540	89	94	34	99	99	0	3996	3790	1554	112	119	44	98	98	0	0	0	0	0	0	0	0	0	0	0	0	0	0	0	0	0	0	0	0.406	0.415	0.424	0.460	1.661	0.380	0.891	0.000	0.000	0.000	0.000	0.000	0.000	0.000	0.000	0.000	0.000	0.000	0.000	0.000	0.000	120	518	5459	5205	-1.302	Error	Error	1575	3884	0	0	1527	3678	0	0	0	0
2	8	16	""	"iYLR369W"	8530	16160	130	1856	1675	628	81	85	31	98	98	0	1829	1661	739	104	109	37	94	94	0	0	0	0	0	0	0	0	0	0	0	0	0	0	0	0	0	0	0	1.029	1.024	0.991	1.099	1.761	0.974	0.883	0.000	0.000	0.000	0.000	0.000	0.000	0.000	0.000	0.000	0.000	0.000	0.000	0.000	0.000	120	545	3500	3151	0.041	Error	Error	1775	1725	0	0	1594	1557	0	0	0	0
2	9	16	""	"iYLR373C"	8710	16170	110	673	610	249	81	95	76	91	82	0	787	719	311	108	133	119	90	83	0	0	0	0	0	0	0	0	0	0	0	0	0	0	0	0	0	0	0	0.872	0.866	0.852	0.843	1.380	0.838	0.850	0.000	0.000	0.000	0.000	0.000	0.000	0.000	0.000	0.000	0.000	0.000	0.000	0.000	0.000	80	450	1271	1140	-0.198	Error	Error	592	679	0	0	529	611	0	0	0	0
2	10	16	""	"iYLR389C"	8910	16160	130	1512	1424	527	89	101	70	99	97	0	3491	3227	1290	114	136	108	99	99	0	0	0	0	0	0	0	0	0	0	0	0	0	0	0	0	0	0	0	0.421	0.429	0.429	0.448	1.629	0.401	0.860	0.000	0.000	0.000	0.000	0.000	0.000	0.000	0.000	0.000	0.000	0.000	0.000	0.000	0.000	120	557	4800	4448	-1.247	Error	Error	1423	3377	0	0	1335	3113	0	0	0	0
2	11	16	""	"iYLR394W"	9100	16160	130	9156	8141	3185	94	101	49	100	100	0	3399	3041	1210	113	123	75	96	95	0	0	0	0	0	0	0	0	0	0	0	0	0	0	0	0	0	0	0	2.758	2.748	2.789	2.965	1.746	2.804	0.912	0.000	0.000	0.000	0.000	0.000	0.000	0.000	0.000	0.000	0.000	0.000	0.000	0.000	0.000	120	559	12348	10975	1.463	Error	Error	9062	3286	0	0	8047	2928	0	0	0	0
2	12	16	""	"iYLR398C"	9300	16160	130	1229	1273	552	98	104	44	100	99	0	1662	1697	737	113	124	58	100	99	0	0	0	0	0	0	0	0	0	0	0	0	0	0	0	0	0	0	0	0.730	0.742	0.745	0.748	1.418	0.735	0.892	0.000	0.000	0.000	0.000	0.000	0.000	0.000	0.000	0.000	0.000	0.000	0.000	0.000	0.000	120	544	2680	2759	-0.454	Error	Error	1131	1549	0	0	1175	1584	0	0	0	0
2	13	16	""	"iYLR412W-1"	9490	16160	130	1840	1788	642	100	107	43	100	100	0	2015	1823	726	120	131	59	99	98	0	0	0	0	0	0	0	0	0	0	0	0	0	0	0	0	0	0	0	0.918	0.991	1.009	1.056	1.523	0.960	0.873	0.000	0.000	0.000	0.000	0.000	0.000	0.000	0.000	0.000	0.000	0.000	0.000	0.000	0.000	120	537	3635	3391	-0.123	Error	Error	1740	1895	0	0	1688	1703	0	0	0	0
2	14	16	""	"iYLR417W"	9680	16170	130	2726	2419	798	100	107	40	100	100	0	1707	1509	552	118	127	46	99	96	0	0	0	0	0	0	0	0	0	0	0	0	0	0	0	0	0	0	0	1.653	1.667	1.689	1.826	1.654	1.662	0.890	0.000	0.000	0.000	0.000	0.000	0.000	0.000	0.000	0.000	0.000	0.000	0.000	0.000	0.000	120	552	4215	3710	0.725	Error	Error	2626	1589	0	0	2319	1391	0	0	0	0
2	15	16	""	"iYLRCdelta24"	9880	16170	130	1196	1136	318	99	103	36	100	99	0	1749	1649	501	120	128	51	99	98	0	0	0	0	0	0	0	0	0	0	0	0	0	0	0	0	0	0	0	0.673	0.678	0.680	0.707	1.517	0.662	0.902	0.000	0.000	0.000	0.000	0.000	0.000	0.000	0.000	0.000	0.000	0.000	0.000	0.000	0.000	120	544	2726	2566	-0.570	Error	Error	1097	1629	0	0	1037	1529	0	0	0	0
2	16	16	""	"iYLR436C"	10070	16170	120	449	488	205	103	109	44	99	97	0	742	824	425	125	133	51	99	97	0	0	0	0	0	0	0	0	0	0	0	0	0	0	0	0	0	0	0	0.561	0.551	0.574	0.577	1.677	0.502	0.809	0.000	0.000	0.000	0.000	0.000	0.000	0.000	0.000	0.000	0.000	0.000	0.000	0.000	0.000	120	485	963	1084	-0.834	Error	Error	346	617	0	0	385	699	0	0	0	0
2	17	16	""	"iYLR439W"	10250	16170	120	953	919	326	104	108	35	100	99	0	515	502	179	123	130	46	95	93	0	0	0	0	0	0	0	0	0	0	0	0	0	0	0	0	0	0	0	2.166	2.150	2.144	2.299	1.663	2.191	0.815	0.000	0.000	0.000	0.000	0.000	0.000	0.000	0.000	0.000	0.000	0.000	0.000	0.000	0.000	120	490	1241	1194	1.115	Error	Error	849	392	0	0	815	379	0	0	0	0
2	18	16	""	"iYLR444C"	10440	16170	120	790	752	214	99	105	41	100	100	0	1437	1338	427	120	132	64	100	99	0	0	0	0	0	0	0	0	0	0	0	0	0	0	0	0	0	0	0	0.525	0.536	0.546	0.552	1.442	0.513	0.880	0.000	0.000	0.000	0.000	0.000	0.000	0.000	0.000	0.000	0.000	0.000	0.000	0.000	0.000	120	499	2008	1871	-0.930	Error	Error	691	1317	0	0	653	1218	0	0	0	0
2	19	16	""	"iYMR130W"	10630	16170	120	5294	4694	1513	101	110	44	100	100	0	1062	1016	387	124	139	68	95	94	0	0	0	0	0	0	0	0	0	0	0	0	0	0	0	0	0	0	0	5.536	5.149	5.061	5.206	1.431	5.112	0.888	0.000	0.000	0.000	0.000	0.000	0.000	0.000	0.000	0.000	0.000	0.000	0.000	0.000	0.000	120	521	6131	5485	2.469	Error	Error	5193	938	0	0	4593	892	0	0	0	0
2	20	16	""	"iYMR134W"	10830	16170	120	1392	1337	541	105	122	82	100	98	0	1652	1578	694	123	145	135	96	92	0	0	0	0	0	0	0	0	0	0	0	0	0	0	0	0	0	0	0	0.842	0.847	0.863	0.899	1.568	0.823	0.899	0.000	0.000	0.000	0.000	0.000	0.000	0.000	0.000	0.000	0.000	0.000	0.000	0.000	0.000	120	503	2816	2687	-0.249	Error	Error	1287	1529	0	0	1232	1455	0	0	0	0
2	21	16	""	"iYMR138W"	11020	16170	130	1913	1867	590	100	120	122	100	100	0	4076	3921	1407	121	137	92	100	100	0	0	0	0	0	0	0	0	0	0	0	0	0	0	0	0	0	0	0	0.458	0.465	0.464	0.477	1.338	0.427	0.879	0.000	0.000	0.000	0.000	0.000	0.000	0.000	0.000	0.000	0.000	0.000	0.000	0.000	0.000	120	559	5768	5567	-1.125	Error	Error	1813	3955	0	0	1767	3800	0	0	0	0
2	22	16	""	"iYMR155W"	11210	16170	130	1656	1459	655	96	110	109	95	94	0	870	798	347	120	127	49	92	90	0	0	0	0	0	0	0	0	0	0	0	0	0	0	0	0	0	0	0	2.080	2.010	2.005	1.936	1.976	2.081	0.870	0.000	0.000	0.000	0.000	0.000	0.000	0.000	0.000	0.000	0.000	0.000	0.000	0.000	0.000	120	663	2310	2041	1.057	Error	Error	1560	750	0	0	1363	678	0	0	0	0
2	1	17	""	"itM(CAU)M"	7210	16360	110	1380	1222	508	95	102	39	98	97	0	856	779	325	114	123	49	92	87	0	0	0	0	0	0	0	0	0	0	0	0	0	0	0	0	0	0	0	1.732	1.695	1.701	1.698	1.538	1.724	0.838	0.000	0.000	0.000	0.000	0.000	0.000	0.000	0.000	0.000	0.000	0.000	0.000	0.000	0.000	80	533	2027	1792	0.792	Error	Error	1285	742	0	0	1127	665	0	0	0	0
2	2	17	""	"iYMR161W"	7410	16360	130	8341	8032	2341	95	103	41	100	100	0	2209	2148	664	114	127	56	100	98	0	0	0	0	0	0	0	0	0	0	0	0	0	0	0	0	0	0	0	3.936	3.902	3.852	4.138	1.568	4.039	0.905	0.000	0.000	0.000	0.000	0.000	0.000	0.000	0.000	0.000	0.000	0.000	0.000	0.000	0.000	120	587	10341	9971	1.977	Error	Error	8246	2095	0	0	7937	2034	0	0	0	0
2	3	17	""	"iYMR176W"	7600	16360	120	3046	2886	1017	93	101	42	99	99	0	4067	3763	1632	118	129	59	96	96	0	0	0	0	0	0	0	0	0	0	0	0	0	0	0	0	0	0	0	0.748	0.766	0.745	0.827	1.922	0.716	0.860	0.000	0.000	0.000	0.000	0.000	0.000	0.000	0.000	0.000	0.000	0.000	0.000	0.000	0.000	120	512	6902	6438	-0.419	Error	Error	2953	3949	0	0	2793	3645	0	0	0	0
2	4	17	""	"iYMR180C"	7790	16350	130	1631	1611	522	92	98	37	100	100	0	2980	2893	1046	121	127	51	100	100	0	0	0	0	0	0	0	0	0	0	0	0	0	0	0	0	0	0	0	0.538	0.548	0.565	0.568	1.485	0.523	0.883	0.000	0.000	0.000	0.000	0.000	0.000	0.000	0.000	0.000	0.000	0.000	0.000	0.000	0.000	120	544	4398	4291	-0.894	Error	Error	1539	2859	0	0	1519	2772	0	0	0	0
2	5	17	""	"iYMR183C"	7980	16360	130	1631	1482	547	99	105	37	100	100	0	2151	2007	811	121	129	45	100	99	0	0	0	0	0	0	0	0	0	0	0	0	0	0	0	0	0	0	0	0.755	0.733	0.743	0.776	1.494	0.704	0.895	0.000	0.000	0.000	0.000	0.000	0.000	0.000	0.000	0.000	0.000	0.000	0.000	0.000	0.000	120	552	3562	3269	-0.406	Error	Error	1532	2030	0	0	1383	1886	0	0	0	0
2	6	17	""	"iYMR198W"	8180	16350	130	2743	2627	874	101	104	33	100	100	0	7676	7276	2212	123	129	43	100	100	0	0	0	0	0	0	0	0	0	0	0	0	0	0	0	0	0	0	0	0.350	0.353	0.359	0.350	1.494	0.348	0.915	0.000	0.000	0.000	0.000	0.000	0.000	0.000	0.000	0.000	0.000	0.000	0.000	0.000	0.000	120	562	10195	9679	-1.515	Error	Error	2642	7553	0	0	2526	7153	0	0	0	0
2	7	17	""	"iYMR202W"	8360	16360	120	1188	1162	278	90	93	33	100	100	0	803	773	194	115	119	38	100	100	0	0	0	0	0	0	0	0	0	0	0	0	0	0	0	0	0	0	0	1.596	1.629	1.618	1.666	1.420	1.630	0.879	0.000	0.000	0.000	0.000	0.000	0.000	0.000	0.000	0.000	0.000	0.000	0.000	0.000	0.000	120	501	1786	1730	0.674	Error	Error	1098	688	0	0	1072	658	0	0	0	0
2	8	17	""	"iYMR206W"	8550	16360	130	4854	4479	1568	81	85	30	100	100	0	5744	5356	2145	108	111	34	100	100	0	0	0	0	0	0	0	0	0	0	0	0	0	0	0	0	0	0	0	0.847	0.838	0.835	0.876	1.545	0.810	0.870	0.000	0.000	0.000	0.000	0.000	0.000	0.000	0.000	0.000	0.000	0.000	0.000	0.000	0.000	120	571	10409	9646	-0.240	Error	Error	4773	5636	0	0	4398	5248	0	0	0	0
2	9	17	""	"iYNL148C"	8750	16350	130	667	643	156	83	90	50	100	99	0	1644	1614	455	109	120	73	98	98	0	0	0	0	0	0	0	0	0	0	0	0	0	0	0	0	0	0	0	0.380	0.372	0.384	0.380	1.510	0.352	0.852	0.000	0.000	0.000	0.000	0.000	0.000	0.000	0.000	0.000	0.000	0.000	0.000	0.000	0.000	120	583	2119	2065	-1.394	Error	Error	584	1535	0	0	560	1505	0	0	0	0
2	10	17	""	"iYNL144C-0"	8940	16350	130	2041	1875	785	92	96	34	100	100	0	5181	4943	2254	114	120	44	98	97	0	0	0	0	0	0	0	0	0	0	0	0	0	0	0	0	0	0	0	0.385	0.369	0.363	0.403	1.904	0.346	0.878	0.000	0.000	0.000	0.000	0.000	0.000	0.000	0.000	0.000	0.000	0.000	0.000	0.000	0.000	120	571	7016	6612	-1.378	Error	Error	1949	5067	0	0	1783	4829	0	0	0	0
2	11	17	""	"iYNL141W"	9140	16360	130	5923	5408	2231	96	98	34	100	100	0	2167	1943	843	114	122	45	91	90	0	0	0	0	0	0	0	0	0	0	0	0	0	0	0	0	0	0	0	2.838	2.904	2.790	3.137	1.791	2.972	0.887	0.000	0.000	0.000	0.000	0.000	0.000	0.000	0.000	0.000	0.000	0.000	0.000	0.000	0.000	120	579	7880	7141	1.505	Error	Error	5827	2053	0	0	5312	1829	0	0	0	0
2	12	17	""	"iYNL125C"	9330	16360	130	1646	1624	582	98	104	64	99	99	0	3603	3543	1483	115	130	69	100	98	0	0	0	0	0	0	0	0	0	0	0	0	0	0	0	0	0	0	0	0.444	0.445	0.435	0.475	1.663	0.414	0.874	0.000	0.000	0.000	0.000	0.000	0.000	0.000	0.000	0.000	0.000	0.000	0.000	0.000	0.000	120	597	5036	4954	-1.172	Error	Error	1548	3488	0	0	1526	3428	0	0	0	0
2	13	17	""	"iYNL121C"	9520	16360	130	1476	1433	674	100	105	39	100	98	0	3357	3192	1545	121	131	49	95	94	0	0	0	0	0	0	0	0	0	0	0	0	0	0	0	0	0	0	0	0.425	0.434	0.445	0.486	1.907	0.423	0.895	0.000	0.000	0.000	0.000	0.000	0.000	0.000	0.000	0.000	0.000	0.000	0.000	0.000	0.000	120	552	4612	4404	-1.234	Error	Error	1376	3236	0	0	1333	3071	0	0	0	0
2	14	17	""	"iYNL116W"	9710	16360	130	4041	3506	1374	98	104	38	98	96	0	1878	1659	725	122	131	48	94	92	0	0	0	0	0	0	0	0	0	0	0	0	0	0	0	0	0	0	0	2.245	2.217	2.210	2.291	1.598	2.264	0.884	0.000	0.000	0.000	0.000	0.000	0.000	0.000	0.000	0.000	0.000	0.000	0.000	0.000	0.000	120	544	5699	4945	1.167	Error	Error	3943	1756	0	0	3408	1537	0	0	0	0
2	15	17	""	"iYNL097C"	9900	16360	120	3888	3647	1437	96	101	37	100	100	0	5051	4572	1943	117	128	49	99	98	0	0	0	0	0	0	0	0	0	0	0	0	0	0	0	0	0	0	0	0.769	0.797	0.813	0.866	1.778	0.774	0.874	0.000	0.000	0.000	0.000	0.000	0.000	0.000	0.000	0.000	0.000	0.000	0.000	0.000	0.000	120	498	8726	8006	-0.380	Error	Error	3792	4934	0	0	3551	4455	0	0	0	0
2	16	17	""	"iYNL094W"	10090	16360	120	2259	2288	1024	101	105	35	100	100	0	4223	4035	1823	123	132	50	99	98	0	0	0	0	0	0	0	0	0	0	0	0	0	0	0	0	0	0	0	0.526	0.559	0.559	0.602	1.993	0.546	0.903	0.000	0.000	0.000	0.000	0.000	0.000	0.000	0.000	0.000	0.000	0.000	0.000	0.000	0.000	120	478	6258	6099	-0.926	Error	Error	2158	4100	0	0	2187	3912	0	0	0	0
2	17	17	""	"iYNL089C"	10270	16360	130	876	924	442	101	104	36	99	97	0	1891	1857	909	122	130	47	96	95	0	0	0	0	0	0	0	0	0	0	0	0	0	0	0	0	0	0	0	0.438	0.474	0.456	0.484	1.638	0.448	0.866	0.000	0.000	0.000	0.000	0.000	0.000	0.000	0.000	0.000	0.000	0.000	0.000	0.000	0.000	120	523	2544	2558	-1.191	Error	Error	775	1769	0	0	823	1735	0	0	0	0
2	18	17	""	"iYNL073W"	10460	16360	130	2145	1974	645	98	103	36	98	98	0	2319	2169	763	122	132	49	95	95	0	0	0	0	0	0	0	0	0	0	0	0	0	0	0	0	0	0	0	0.932	0.916	0.918	0.966	1.590	0.905	0.896	0.000	0.000	0.000	0.000	0.000	0.000	0.000	0.000	0.000	0.000	0.000	0.000	0.000	0.000	120	539	4244	3923	-0.102	Error	Error	2047	2197	0	0	1876	2047	0	0	0	0
2	19	17	""	"iYNL069C"	10650	16360	120	1351	1324	619	98	104	38	98	97	0	3525	3325	1832	120	130	53	97	95	0	0	0	0	0	0	0	0	0	0	0	0	0	0	0	0	0	0	0	0.368	0.383	0.384	0.432	2.167	0.352	0.900	0.000	0.000	0.000	0.000	0.000	0.000	0.000	0.000	0.000	0.000	0.000	0.000	0.000	0.000	120	499	4658	4431	-1.442	Error	Error	1253	3405	0	0	1226	3205	0	0	0	0
2	20	17	""	"iYNL065W"	10850	16360	140	5772	5143	2014	111	123	54	99	98	0	2019	1838	745	129	143	60	94	93	0	0	0	0	0	0	0	0	0	0	0	0	0	0	0	0	0	0	0	2.995	2.944	2.955	2.926	1.702	3.035	0.887	0.000	0.000	0.000	0.000	0.000	0.000	0.000	0.000	0.000	0.000	0.000	0.000	0.000	0.000	156	544	7551	6741	1.583	Error	Error	5661	1890	0	0	5032	1709	0	0	0	0
2	21	17	""	"itG(GCC)O2"	11040	16360	120	2057	1904	673	118	131	59	100	99	0	1460	1336	498	138	152	67	98	96	0	0	0	0	0	0	0	0	0	0	0	0	0	0	0	0	0	0	0	1.467	1.491	1.472	1.503	1.555	1.479	0.892	0.000	0.000	0.000	0.000	0.000	0.000	0.000	0.000	0.000	0.000	0.000	0.000	0.000	0.000	120	464	3261	2984	0.553	Error	Error	1939	1322	0	0	1786	1198	0	0	0	0
2	22	17	""	"iYOL019W"	11220	16360	120	7685	6913	2295	103	114	49	98	97	0	3375	2971	1272	124	138	68	93	93	0	0	0	0	0	0	0	0	0	0	0	0	0	0	0	0	0	0	0	2.332	2.392	2.253	2.443	1.641	2.338	0.868	0.000	0.000	0.000	0.000	0.000	0.000	0.000	0.000	0.000	0.000	0.000	0.000	0.000	0.000	120	599	10833	9657	1.222	Error	Error	7582	3251	0	0	6810	2847	0	0	0	0
2	1	18	""	"iYOL015W"	7240	16550	130	7754	6922	2951	96	104	47	100	98	0	2635	2431	1114	119	133	72	94	94	0	0	0	0	0	0	0	0	0	0	0	0	0	0	0	0	0	0	0	3.044	2.952	2.883	3.067	1.830	3.066	0.880	0.000	0.000	0.000	0.000	0.000	0.000	0.000	0.000	0.000	0.000	0.000	0.000	0.000	0.000	120	665	10174	9138	1.606	Error	Error	7658	2516	0	0	6826	2312	0	0	0	0
2	2	18	""	"iYOL001W"	7430	16550	130	913	935	407	93	100	41	98	95	0	571	562	240	114	159	692	12	0	0	0	0	0	0	0	0	0	0	0	0	0	0	0	0	0	0	0	0	1.794	1.879	1.942	1.799	1.802	1.948	0.760	0.000	0.000	0.000	0.000	0.000	0.000	0.000	0.000	0.000	0.000	0.000	0.000	0.000	0.000	120	523	1277	1290	0.843	Error	Error	820	457	0	0	842	448	0	0	0	0
2	3	18	""	"iYOR003W"	7610	16550	120	3920	3849	1899	93	100	39	100	100	0	2543	2465	1270	119	164	710	90	72	0	0	0	0	0	0	0	0	0	0	0	0	0	0	0	0	0	0	0	1.579	1.601	1.638	1.684	1.590	1.456	0.644	0.000	0.000	0.000	0.000	0.000	0.000	0.000	0.000	0.000	0.000	0.000	0.000	0.000	0.000	120	496	6251	6102	0.659	Error	Error	3827	2424	0	0	3756	2346	0	0	0	0
2	4	18	""	"iYOR007C"	7810	16550	130	3174	3059	1260	91	98	39	100	99	0	1998	1793	813	116	123	43	94	93	0	0	0	0	0	0	0	0	0	0	0	0	0	0	0	0	0	0	0	1.638	1.770	1.815	1.813	1.748	1.779	0.881	0.000	0.000	0.000	0.000	0.000	0.000	0.000	0.000	0.000	0.000	0.000	0.000	0.000	0.000	120	554	4965	4645	0.712	Error	Error	3083	1882	0	0	2968	1677	0	0	0	0
2	5	18	""	"iYOR018W"	8000	16550	120	8322	8358	5118	96	100	39	100	100	0	2048	1953	1155	116	123	40	94	92	0	0	0	0	0	0	0	0	0	0	0	0	0	0	0	0	0	0	0	4.258	4.498	4.367	4.627	1.885	4.791	0.872	0.000	0.000	0.000	0.000	0.000	0.000	0.000	0.000	0.000	0.000	0.000	0.000	0.000	0.000	120	485	10158	10099	2.090	Error	Error	8226	1932	0	0	8262	1837	0	0	0	0
2	6	18	""	"iYOR021C"	8180	16550	120	2543	2439	961	96	100	38	99	98	0	3152	2715	1238	122	130	46	95	95	0	0	0	0	0	0	0	0	0	0	0	0	0	0	0	0	0	0	0	0.808	0.904	0.859	1.024	2.191	0.856	0.880	0.000	0.000	0.000	0.000	0.000	0.000	0.000	0.000	0.000	0.000	0.000	0.000	0.000	0.000	120	512	5477	4936	-0.308	Error	Error	2447	3030	0	0	2343	2593	0	0	0	0
2	7	18	""	"iYOR026W"	8380	16550	120	1115	1055	286	91	98	39	100	100	0	1910	1804	532	120	128	46	97	97	0	0	0	0	0	0	0	0	0	0	0	0	0	0	0	0	0	0	0	0.572	0.572	0.579	0.601	1.619	0.555	0.889	0.000	0.000	0.000	0.000	0.000	0.000	0.000	0.000	0.000	0.000	0.000	0.000	0.000	0.000	120	494	2814	2648	-0.806	Error	Error	1024	1790	0	0	964	1684	0	0	0	0
2	8	18	""	"iYOR042W"	8570	16550	120	649	592	208	91	97	38	95	92	0	1457	1309	496	117	124	45	95	95	0	0	0	0	0	0	0	0	0	0	0	0	0	0	0	0	0	0	0	0.416	0.420	0.425	0.441	2.060	0.388	0.838	0.000	0.000	0.000	0.000	0.000	0.000	0.000	0.000	0.000	0.000	0.000	0.000	0.000	0.000	120	501	1898	1693	-1.264	Error	Error	558	1340	0	0	501	1192	0	0	0	0
2	9	18	""	"iYOR045W"	8760	16550	130	6287	6076	2674	93	103	47	100	100	0	1513	1477	639	117	126	52	95	95	0	0	0	0	0	0	0	0	0	0	0	0	0	0	0	0	0	0	0	4.437	4.399	4.422	4.498	1.543	4.525	0.912	0.000	0.000	0.000	0.000	0.000	0.000	0.000	0.000	0.000	0.000	0.000	0.000	0.000	0.000	120	562	7590	7343	2.150	Error	Error	6194	1396	0	0	5983	1360	0	0	0	0
2	10	18	""	"iYOR049C"	8950	16550	130	3827	3634	1774	100	108	44	100	97	0	3249	2930	1460	119	130	58	93	93	0	0	0	0	0	0	0	0	0	0	0	0	0	0	0	0	0	0	0	1.191	1.257	1.215	1.242	1.720	1.267	0.891	0.000	0.000	0.000	0.000	0.000	0.000	0.000	0.000	0.000	0.000	0.000	0.000	0.000	0.000	120	565	6857	6345	0.252	Error	Error	3727	3130	0	0	3534	2811	0	0	0	0
2	11	18	""	"iYOR356W"	9140	16550	130	247	249	78	96	103	61	90	60	0	357	340	122	118	128	60	90	80	0	0	0	0	0	0	0	0	0	0	0	0	0	0	0	0	0	0	0	0.632	0.689	0.660	0.654	1.685	0.602	0.593	0.000	0.000	0.000	0.000	0.000	0.000	0.000	0.000	0.000	0.000	0.000	0.000	0.000	0.000	120	586	390	375	-0.662	Error	Error	151	239	0	0	153	222	0	0	0	0
2	12	18	""	"iYOR360C"	9340	16560	110	1933	1868	789	95	102	68	100	100	0	2846	2788	1205	119	135	76	95	95	0	0	0	0	0	0	0	0	0	0	0	0	0	0	0	0	0	0	0	0.674	0.664	0.681	0.694	1.938	0.646	0.915	0.000	0.000	0.000	0.000	0.000	0.000	0.000	0.000	0.000	0.000	0.000	0.000	0.000	0.000	80	458	4565	4442	-0.569	Error	Error	1838	2727	0	0	1773	2669	0	0	0	0
2	13	18	""	"iYOR366W"	9520	16550	120	3788	3478	1351	97	100	36	100	100	0	2459	2260	927	121	132	53	96	95	0	0	0	0	0	0	0	0	0	0	0	0	0	0	0	0	0	0	0	1.579	1.581	1.608	1.648	1.654	1.581	0.887	0.000	0.000	0.000	0.000	0.000	0.000	0.000	0.000	0.000	0.000	0.000	0.000	0.000	0.000	120	521	6029	5520	0.659	Error	Error	3691	2338	0	0	3381	2139	0	0	0	0
2	14	18	""	"iYOR380W-1"	9720	16550	130	2535	2497	1263	95	100	38	100	100	0	5257	5140	2509	122	132	53	96	95	0	0	0	0	0	0	0	0	0	0	0	0	0	0	0	0	0	0	0	0.475	0.479	0.486	0.516	2.046	0.459	0.873	0.000	0.000	0.000	0.000	0.000	0.000	0.000	0.000	0.000	0.000	0.000	0.000	0.000	0.000	120	578	7575	7420	-1.073	Error	Error	2440	5135	0	0	2402	5018	0	0	0	0
2	15	18	""	"iYOR383C"	9910	16550	130	4144	3867	1613	95	98	39	100	100	0	3173	3013	1184	120	129	50	95	95	0	0	0	0	0	0	0	0	0	0	0	0	0	0	0	0	0	0	0	1.326	1.304	1.300	1.328	1.700	1.340	0.888	0.000	0.000	0.000	0.000	0.000	0.000	0.000	0.000	0.000	0.000	0.000	0.000	0.000	0.000	120	530	7102	6665	0.407	Error	Error	4049	3053	0	0	3772	2893	0	0	0	0
2	16	18	""	"iYOR387C-0"	10090	16550	130	1735	1750	893	96	99	37	98	96	0	2195	2152	1078	120	132	52	96	96	0	0	0	0	0	0	0	0	0	0	0	0	0	0	0	0	0	0	0	0.790	0.814	0.815	0.845	1.740	0.819	0.876	0.000	0.000	0.000	0.000	0.000	0.000	0.000	0.000	0.000	0.000	0.000	0.000	0.000	0.000	120	527	3714	3686	-0.340	Error	Error	1639	2075	0	0	1654	2032	0	0	0	0
2	17	18	""	"iYPL275W-2"	10280	16550	120	1754	1660	788	96	101	37	96	94	0	3752	3635	2097	121	134	54	91	90	0	0	0	0	0	0	0	0	0	0	0	0	0	0	0	0	0	0	0	0.457	0.445	0.437	0.469	1.685	0.405	0.892	0.000	0.000	0.000	0.000	0.000	0.000	0.000	0.000	0.000	0.000	0.000	0.000	0.000	0.000	120	500	5289	5078	-1.131	Error	Error	1658	3631	0	0	1564	3514	0	0	0	0
2	18	18	""	"iYPL272C-1"	10470	16550	130	1402	1319	554	98	109	83	97	94	0	3638	3292	1552	119	138	136	95	92	0	0	0	0	0	0	0	0	0	0	0	0	0	0	0	0	0	0	0	0.371	0.385	0.388	0.433	1.885	0.364	0.900	0.000	0.000	0.000	0.000	0.000	0.000	0.000	0.000	0.000	0.000	0.000	0.000	0.000	0.000	120	563	4823	4394	-1.432	Error	Error	1304	3519	0	0	1221	3173	0	0	0	0
2	19	18	""	"iYPL268W"	10660	16550	130	1789	1646	514	100	105	39	98	98	0	2290	2132	714	118	127	43	97	97	0	0	0	0	0	0	0	0	0	0	0	0	0	0	0	0	0	0	0	0.778	0.768	0.788	0.769	1.530	0.766	0.879	0.000	0.000	0.000	0.000	0.000	0.000	0.000	0.000	0.000	0.000	0.000	0.000	0.000	0.000	120	542	3861	3560	-0.363	Error	Error	1689	2172	0	0	1546	2014	0	0	0	0
2	20	18	""	"iYPL253C"	10850	16550	140	9229	8335	4271	111	125	65	99	99	0	2510	2144	1090	129	144	69	91	89	0	0	0	0	0	0	0	0	0	0	0	0	0	0	0	0	0	0	0	3.829	4.081	3.956	4.210	2.121	4.203	0.911	0.000	0.000	0.000	0.000	0.000	0.000	0.000	0.000	0.000	0.000	0.000	0.000	0.000	0.000	156	553	11499	10239	1.937	Error	Error	9118	2381	0	0	8224	2015	0	0	0	0
2	21	18	""	"iYPL249C"	11030	16550	130	3190	3104	1287	115	130	69	96	96	0	3869	3473	1678	134	151	79	96	95	0	0	0	0	0	0	0	0	0	0	0	0	0	0	0	0	0	0	0	0.823	0.895	0.892	0.970	1.940	0.851	0.916	0.000	0.000	0.000	0.000	0.000	0.000	0.000	0.000	0.000	0.000	0.000	0.000	0.000	0.000	120	570	6810	6328	-0.281	Error	Error	3075	3735	0	0	2989	3339	0	0	0	0
2	22	18	""	"iYPL245W"	11240	16560	110	654	618	238	98	107	47	95	95	0	775	726	291	122	138	64	91	90	0	0	0	0	0	0	0	0	0	0	0	0	0	0	0	0	0	0	0	0.851	0.861	0.867	0.867	1.805	0.830	0.811	0.000	0.000	0.000	0.000	0.000	0.000	0.000	0.000	0.000	0.000	0.000	0.000	0.000	0.000	80	557	1209	1124	-0.232	Error	Error	556	653	0	0	520	604	0	0	0	0
2	1	19	""	"iYPR067W"	7250	16740	120	2505	2247	876	94	103	44	98	96	0	994	928	363	119	131	57	91	90	0	0	0	0	0	0	0	0	0	0	0	0	0	0	0	0	0	0	0	2.755	2.661	2.730	2.821	1.746	2.810	0.852	0.000	0.000	0.000	0.000	0.000	0.000	0.000	0.000	0.000	0.000	0.000	0.000	0.000	0.000	120	580	3286	2962	1.462	Error	Error	2411	875	0	0	2153	809	0	0	0	0
2	2	19	""	"iYPR071W"	7440	16740	130	2178	2000	850	94	102	43	96	95	0	2870	2555	1211	119	160	682	85	81	0	0	0	0	0	0	0	0	0	0	0	0	0	0	0	0	0	0	0	0.758	0.782	0.777	0.866	2.170	0.741	0.873	0.000	0.000	0.000	0.000	0.000	0.000	0.000	0.000	0.000	0.000	0.000	0.000	0.000	0.000	120	538	4835	4342	-0.401	Error	Error	2084	2751	0	0	1906	2436	0	0	0	0
2	3	19	""	"iYPR074C"	7630	16740	130	1338	1263	678	93	100	43	94	92	0	2953	2988	1691	115	160	710	85	80	0	0	0	0	0	0	0	0	0	0	0	0	0	0	0	0	0	0	0	0.439	0.407	0.414	0.416	2.148	0.320	0.696	0.000	0.000	0.000	0.000	0.000	0.000	0.000	0.000	0.000	0.000	0.000	0.000	0.000	0.000	120	496	4083	4043	-1.189	Error	Error	1245	2838	0	0	1170	2873	0	0	0	0
2	4	19	""	"iYPR094W"	7810	16730	130	617	575	199	92	98	45	92	91	0	980	906	345	113	125	60	91	91	0	0	0	0	0	0	0	0	0	0	0	0	0	0	0	0	0	0	0	0.606	0.609	0.609	0.602	1.614	0.572	0.842	0.000	0.000	0.000	0.000	0.000	0.000	0.000	0.000	0.000	0.000	0.000	0.000	0.000	0.000	120	509	1392	1276	-0.724	Error	Error	525	867	0	0	483	793	0	0	0	0
2	5	19	""	"iYPR098C"	8000	16740	130	2501	2370	884	90	99	46	99	98	0	2115	1962	785	112	125	56	97	97	0	0	0	0	0	0	0	0	0	0	0	0	0	0	0	0	0	0	0	1.204	1.232	1.207	1.279	1.598	1.202	0.885	0.000	0.000	0.000	0.000	0.000	0.000	0.000	0.000	0.000	0.000	0.000	0.000	0.000	0.000	120	515	4414	4130	0.267	Error	Error	2411	2003	0	0	2280	1850	0	0	0	0
2	6	19	""	"iYPR103W"	8190	16740	130	6088	5678	2250	91	100	43	98	98	0	2032	1810	784	117	129	54	95	93	0	0	0	0	0	0	0	0	0	0	0	0	0	0	0	0	0	0	0	3.132	3.300	3.203	3.508	1.708	3.358	0.879	0.000	0.000	0.000	0.000	0.000	0.000	0.000	0.000	0.000	0.000	0.000	0.000	0.000	0.000	120	498	7912	7280	1.647	Error	Error	5997	1915	0	0	5587	1693	0	0	0	0
2	7	19	""	"iYPRWsigma2-0"	8380	16740	140	3954	3608	1332	92	101	41	100	99	0	3492	3174	1344	121	130	48	97	97	0	0	0	0	0	0	0	0	0	0	0	0	0	0	0	0	0	0	0	1.146	1.152	1.164	1.245	1.690	1.109	0.925	0.000	0.000	0.000	0.000	0.000	0.000	0.000	0.000	0.000	0.000	0.000	0.000	0.000	0.000	156	534	7233	6569	0.196	Error	Error	3862	3371	0	0	3516	3053	0	0	0	0
2	8	19	""	"itC(GCA)P2"	8580	16740	120	1622	1437	516	95	103	42	97	95	0	1766	1587	571	120	129	51	95	95	0	0	0	0	0	0	0	0	0	0	0	0	0	0	0	0	0	0	0	0.928	0.915	0.897	0.890	1.468	0.918	0.901	0.000	0.000	0.000	0.000	0.000	0.000	0.000	0.000	0.000	0.000	0.000	0.000	0.000	0.000	120	456	3173	2809	-0.108	Error	Error	1527	1646	0	0	1342	1467	0	0	0	0
2	9	19	""	"iYPR121W-0"	8760	16740	130	2490	2471	1174	93	102	48	98	98	0	3306	3198	1571	113	129	61	95	94	0	0	0	0	0	0	0	0	0	0	0	0	0	0	0	0	0	0	0	0.751	0.771	0.762	0.791	1.698	0.757	0.910	0.000	0.000	0.000	0.000	0.000	0.000	0.000	0.000	0.000	0.000	0.000	0.000	0.000	0.000	120	501	5590	5463	-0.414	Error	Error	2397	3193	0	0	2378	3085	0	0	0	0
2	10	19	""	"itN(GUU)P"	8950	16740	130	2328	2416	1031	94	102	45	100	96	0	1092	1066	507	114	127	58	95	91	0	0	0	0	0	0	0	0	0	0	0	0	0	0	0	0	0	0	0	2.284	2.439	2.439	2.636	1.828	2.443	0.871	0.000	0.000	0.000	0.000	0.000	0.000	0.000	0.000	0.000	0.000	0.000	0.000	0.000	0.000	120	517	3212	3274	1.192	Error	Error	2234	978	0	0	2322	952	0	0	0	0
2	11	19	""	"iYPR141C"	9140	16740	120	641	611	248	94	97	34	91	90	0	1100	1035	438	114	122	46	91	90	0	0	0	0	0	0	0	0	0	0	0	0	0	0	0	0	0	0	0	0.555	0.561	0.556	0.556	1.456	0.533	0.850	0.000	0.000	0.000	0.000	0.000	0.000	0.000	0.000	0.000	0.000	0.000	0.000	0.000	0.000	120	478	1533	1438	-0.850	Error	Error	547	986	0	0	517	921	0	0	0	0
2	12	19	""	"iSNR45"	9330	16740	120	972	976	427	91	94	33	98	96	0	2871	2959	1510	115	125	48	96	95	0	0	0	0	0	0	0	0	0	0	0	0	0	0	0	0	0	0	0	0.320	0.311	0.313	0.319	1.598	0.283	0.864	0.000	0.000	0.000	0.000	0.000	0.000	0.000	0.000	0.000	0.000	0.000	0.000	0.000	0.000	120	499	3637	3729	-1.645	Error	Error	881	2756	0	0	885	2844	0	0	0	0
2	13	19	""	"iYAL064C-A-3"	9530	16740	120	314	322	119	91	97	37	95	87	0	479	492	196	120	136	71	94	89	0	0	0	0	0	0	0	0	0	0	0	0	0	0	0	0	0	0	0	0.621	0.621	0.634	0.609	1.877	0.547	0.689	0.000	0.000	0.000	0.000	0.000	0.000	0.000	0.000	0.000	0.000	0.000	0.000	0.000	0.000	120	488	582	603	-0.687	Error	Error	223	359	0	0	231	372	0	0	0	0
2	14	19	""	"iYBLWdelta3"	9720	16750	120	877	857	403	91	94	35	95	92	0	549	508	235	118	131	63	85	80	0	0	0	0	0	0	0	0	0	0	0	0	0	0	0	0	0	0	0	1.824	1.964	1.950	2.057	2.280	1.969	0.787	0.000	0.000	0.000	0.000	0.000	0.000	0.000	0.000	0.000	0.000	0.000	0.000	0.000	0.000	120	464	1217	1156	0.867	Error	Error	786	431	0	0	766	390	0	0	0	0
2	15	19	""	"YBLCdelta7"	9910	16740	120	753	790	383	87	91	33	95	94	0	1321	1237	559	118	126	47	93	91	0	0	0	0	0	0	0	0	0	0	0	0	0	0	0	0	0	0	0	0.554	0.628	0.620	0.587	1.953	0.635	0.875	0.000	0.000	0.000	0.000	0.000	0.000	0.000	0.000	0.000	0.000	0.000	0.000	0.000	0.000	120	479	1869	1822	-0.853	Error	Error	666	1203	0	0	703	1119	0	0	0	0
2	16	19	""	"itE(UUC)C"	10100	16740	130	498	457	193	90	93	35	90	86	0	511	479	203	121	129	47	88	84	0	0	0	0	0	0	0	0	0	0	0	0	0	0	0	0	0	0	0	1.046	1.025	1.025	1.002	1.982	0.986	0.722	0.000	0.000	0.000	0.000	0.000	0.000	0.000	0.000	0.000	0.000	0.000	0.000	0.000	0.000	120	499	798	725	0.065	Error	Error	408	390	0	0	367	358	0	0	0	0
2	17	19	""	"itL(CAA)C"	10280	16740	130	6221	5514	2077	95	107	87	99	97	0	2712	2409	999	119	141	145	94	91	0	0	0	0	0	0	0	0	0	0	0	0	0	0	0	0	0	0	0	2.363	2.366	2.403	2.544	1.670	2.330	0.906	0.000	0.000	0.000	0.000	0.000	0.000	0.000	0.000	0.000	0.000	0.000	0.000	0.000	0.000	120	521	8719	7709	1.240	Error	Error	6126	2593	0	0	5419	2290	0	0	0	0
2	18	19	""	"iYCL014W"	10480	16750	120	3206	2751	1091	102	115	90	98	95	0	843	762	305	119	149	153	86	82	0	0	0	0	0	0	0	0	0	0	0	0	0	0	0	0	0	0	0	4.287	4.120	4.146	4.343	1.818	4.280	0.740	0.000	0.000	0.000	0.000	0.000	0.000	0.000	0.000	0.000	0.000	0.000	0.000	0.000	0.000	120	486	3828	3292	2.100	Error	Error	3104	724	0	0	2649	643	0	0	0	0
2	19	19	""	"iYCR002C"	10670	16750	130	2245	2039	605	105	110	41	98	97	0	1243	1137	397	127	139	56	93	92	0	0	0	0	0	0	0	0	0	0	0	0	0	0	0	0	0	0	0	1.918	1.915	1.906	2.062	1.729	1.904	0.887	0.000	0.000	0.000	0.000	0.000	0.000	0.000	0.000	0.000	0.000	0.000	0.000	0.000	0.000	120	484	3256	2944	0.939	Error	Error	2140	1116	0	0	1934	1010	0	0	0	0
2	20	19	""	"iYCR006C"	10850	16750	130	2665	2452	923	101	110	58	97	96	0	1875	1708	785	122	135	69	94	93	0	0	0	0	0	0	0	0	0	0	0	0	0	0	0	0	0	0	0	1.463	1.482	1.494	1.623	1.798	1.417	0.889	0.000	0.000	0.000	0.000	0.000	0.000	0.000	0.000	0.000	0.000	0.000	0.000	0.000	0.000	120	486	4317	3937	0.549	Error	Error	2564	1753	0	0	2351	1586	0	0	0	0
2	21	19	""	"iYCRCdelta6-A"	11050	16750	130	2816	2731	1200	94	104	55	100	99	0	2545	2445	1097	117	131	70	94	94	0	0	0	0	0	0	0	0	0	0	0	0	0	0	0	0	0	0	0	1.121	1.133	1.114	1.207	1.910	1.124	0.889	0.000	0.000	0.000	0.000	0.000	0.000	0.000	0.000	0.000	0.000	0.000	0.000	0.000	0.000	120	545	5150	4965	0.165	Error	Error	2722	2428	0	0	2637	2328	0	0	0	0
2	22	19	""	"YCRCtau1"	11240	16750	100	193	196	74	88	92	33	86	72	0	228	239	103	113	123	53	81	56	0	0	0	0	0	0	0	0	0	0	0	0	0	0	0	0	0	0	0	0.913	0.857	0.806	0.804	2.263	0.630	0.413	0.000	0.000	0.000	0.000	0.000	0.000	0.000	0.000	0.000	0.000	0.000	0.000	0.000	0.000	80	430	220	234	-0.131	Error	Error	105	115	0	0	108	126	0	0	0	0
2	1	20	""	"SNR189"	7240	16930	120	394	378	141	93	103	62	91	85	0	755	746	362	120	132	62	90	85	0	0	0	0	0	0	0	0	0	0	0	0	0	0	0	0	0	0	0	0.474	0.455	0.479	0.560	2.572	0.407	0.705	0.000	0.000	0.000	0.000	0.000	0.000	0.000	0.000	0.000	0.000	0.000	0.000	0.000	0.000	120	675	936	911	-1.077	Error	Error	301	635	0	0	285	626	0	0	0	0
2	2	20	""	"YCRWomega3"	7440	16940	130	4075	3810	1923	95	105	48	99	97	0	2208	1994	1087	123	136	64	88	88	0	0	0	0	0	0	0	0	0	0	0	0	0	0	0	0	0	0	0	1.909	1.986	1.910	2.220	2.146	1.974	0.879	0.000	0.000	0.000	0.000	0.000	0.000	0.000	0.000	0.000	0.000	0.000	0.000	0.000	0.000	120	623	6065	5586	0.933	Error	Error	3980	2085	0	0	3715	1871	0	0	0	0
2	3	20	"EMPTY"	"EMPTY"	7610	16930	150	96	103	57	96	105	50	10	3	0	115	129	62	118	130	59	9	4	0	0	0	0	0	0	0	0	0	0	0	0	0	0	0	0	0	0	0	0.000	0.636	1.014	0.986	3.781	0.512	0.095	0.000	0.000	0.000	0.000	0.000	0.000	0.000	0.000	0.000	0.000	0.000	0.000	0.000	0.000	156	724	-3	18	Error	Error	Error	0	-3	0	0	7	11	0	0	-75	0
2	4	20	"EMPTY"	"EMPTY"	7800	16930	150	90	98	45	92	100	49	12	4	0	116	123	50	118	130	61	9	3	0	0	0	0	0	0	0	0	0	0	0	0	0	0	0	0	0	0	0	1.000	1.200	0.936	1.011	3.556	0.805	0.093	0.000	0.000	0.000	0.000	0.000	0.000	0.000	0.000	0.000	0.000	0.000	0.000	0.000	0.000	156	736	-4	11	0.000	Error	Error	-2	-2	0	0	6	5	0	0	-75	0
2	5	20	"EMPTY"	"EMPTY"	7990	16930	150	91	104	55	92	101	50	14	7	0	122	129	57	114	130	67	12	3	0	0	0	0	0	0	0	0	0	0	0	0	0	0	0	0	0	0	0	-0.125	0.800	0.817	0.772	3.783	0.727	0.458	0.000	0.000	0.000	0.000	0.000	0.000	0.000	0.000	0.000	0.000	0.000	0.000	0.000	0.000	156	738	7	27	Error	Error	Error	-1	8	0	0	12	15	0	0	-75	0
2	6	20	"EMPTY"	"EMPTY"	8180	16930	150	90	104	57	93	103	47	17	6	0	121	135	62	117	141	288	0	0	0	0	0	0	0	0	0	0	0	0	0	0	0	0	0	0	0	0	0	-0.750	0.611	0.808	0.898	4.446	0.540	0.134	0.000	0.000	0.000	0.000	0.000	0.000	0.000	0.000	0.000	0.000	0.000	0.000	0.000	0.000	156	718	1	29	Error	Error	Error	-3	4	0	0	11	18	0	0	-75	0
2	7	20	"EMPTY"	"EMPTY"	8370	16930	150	84	91	36	89	97	42	9	4	0	114	122	42	117	137	288	0	0	0	0	0	0	0	0	0	0	0	0	0	0	0	0	0	0	0	0	0	1.667	0.400	0.833	0.826	3.407	0.342	0.085	0.000	0.000	0.000	0.000	0.000	0.000	0.000	0.000	0.000	0.000	0.000	0.000	0.000	0.000	156	709	-8	7	0.737	Error	Error	-5	-3	0	0	2	5	0	0	-75	0
2	8	20	"EMPTY"	"EMPTY"	8560	16930	150	94	97	36	89	95	39	14	5	0	119	131	62	113	125	59	16	5	0	0	0	0	0	0	0	0	0	0	0	0	0	0	0	0	0	0	0	0.833	0.444	0.822	0.788	3.957	0.225	0.035	0.000	0.000	0.000	0.000	0.000	0.000	0.000	0.000	0.000	0.000	0.000	0.000	0.000	0.000	156	716	11	26	-0.263	Error	Error	5	6	0	0	8	18	0	0	-75	0
2	9	20	"EMPTY"	"EMPTY"	8750	16930	150	84	90	36	85	91	35	16	5	0	109	117	52	108	118	48	13	4	0	0	0	0	0	0	0	0	0	0	0	0	0	0	0	0	0	0	0	-1.000	0.556	0.817	0.761	4.935	0.359	0.078	0.000	0.000	0.000	0.000	0.000	0.000	0.000	0.000	0.000	0.000	0.000	0.000	0.000	0.000	156	720	0	14	Error	Error	Error	-1	1	0	0	5	9	0	0	-75	0
2	10	20	"EMPTY"	"EMPTY"	8940	16930	150	88	94	36	83	88	34	22	7	0	106	117	48	108	118	46	16	6	0	0	0	0	0	0	0	0	0	0	0	0	0	0	0	0	0	0	0	-2.500	1.222	1.010	0.969	4.709	0.283	0.038	0.000	0.000	0.000	0.000	0.000	0.000	0.000	0.000	0.000	0.000	0.000	0.000	0.000	0.000	156	729	3	20	Error	Error	Error	5	-2	0	0	11	9	0	0	-75	0
2	11	20	"EMPTY"	"EMPTY"	9130	16930	150	84	88	36	84	90	35	14	5	0	104	117	47	107	117	43	15	7	0	0	0	0	0	0	0	0	0	0	0	0	0	0	0	0	0	0	0	0.000	0.400	0.942	0.905	3.502	0.412	0.076	0.000	0.000	0.000	0.000	0.000	0.000	0.000	0.000	0.000	0.000	0.000	0.000	0.000	0.000	156	729	-3	14	Error	Error	Error	0	-3	0	0	4	10	0	0	-75	0
2	12	20	"EMPTY"	"EMPTY"	9320	16930	150	86	91	36	88	94	37	13	4	0	118	126	50	111	124	54	12	5	0	0	0	0	0	0	0	0	0	0	0	0	0	0	0	0	0	0	0	-0.286	0.200	0.920	0.858	4.247	0.308	0.067	0.000	0.000	0.000	0.000	0.000	0.000	0.000	0.000	0.000	0.000	0.000	0.000	0.000	0.000	156	736	5	18	Error	Error	Error	-2	7	0	0	3	15	0	0	-75	0
2	13	20	"EMPTY"	"EMPTY"	9510	16930	150	88	91	29	89	94	37	12	0	0	113	124	49	115	127	60	15	5	0	0	0	0	0	0	0	0	0	0	0	0	0	0	0	0	0	0	0	0.500	0.222	0.636	0.709	3.698	0.342	0.127	0.000	0.000	0.000	0.000	0.000	0.000	0.000	0.000	0.000	0.000	0.000	0.000	0.000	0.000	156	731	-3	11	-1.000	Error	Error	-1	-2	0	0	2	9	0	0	-75	0
2	14	20	"EMPTY"	"EMPTY"	9700	16930	150	88	97	46	85	90	35	19	4	0	115	135	149	111	125	56	10	5	0	0	0	0	0	0	0	0	0	0	0	0	0	0	0	0	0	0	0	0.750	0.500	0.603	0.730	3.981	0.175	0.124	0.000	0.000	0.000	0.000	0.000	0.000	0.000	0.000	0.000	0.000	0.000	0.000	0.000	0.000	156	712	7	36	-0.415	Error	Error	3	4	0	0	12	24	0	0	-75	0
2	15	20	"EMPTY"	"EMPTY"	9890	16930	150	80	87	34	85	91	36	13	1	0	110	117	41	113	124	49	14	3	0	0	0	0	0	0	0	0	0	0	0	0	0	0	0	0	0	0	0	1.667	0.500	1.000	0.988	4.410	0.214	0.021	0.000	0.000	0.000	0.000	0.000	0.000	0.000	0.000	0.000	0.000	0.000	0.000	0.000	0.000	156	736	-8	6	0.737	Error	Error	-5	-3	0	0	2	4	0	0	-75	0
2	16	20	"EMPTY"	"EMPTY"	10090	16930	150	88	95	39	85	92	37	16	2	0	117	127	54	114	127	55	15	5	0	0	0	0	0	0	0	0	0	0	0	0	0	0	0	0	0	0	0	1.000	0.769	1.000	0.808	4.786	0.308	0.049	0.000	0.000	0.000	0.000	0.000	0.000	0.000	0.000	0.000	0.000	0.000	0.000	0.000	0.000	156	739	6	23	0.000	Error	Error	3	3	0	0	10	13	0	0	-75	0
2	17	20	"EMPTY"	"EMPTY"	10280	16930	150	90	104	85	88	95	37	16	7	0	115	148	132	116	130	68	15	7	0	0	0	0	0	0	0	0	0	0	0	0	0	0	0	0	0	0	0	-2.000	0.500	0.616	0.757	4.166	0.448	0.239	0.000	0.000	0.000	0.000	0.000	0.000	0.000	0.000	0.000	0.000	0.000	0.000	0.000	0.000	156	721	1	48	Error	Error	Error	2	-1	0	0	16	32	0	0	-75	0
2	18	20	"EMPTY"	"EMPTY"	10470	16930	150	88	95	38	94	102	41	11	4	0	110	128	72	122	139	74	8	3	0	0	0	0	0	0	0	0	0	0	0	0	0	0	0	0	0	0	0	0.500	0.167	0.776	0.735	3.731	0.237	0.140	0.000	0.000	0.000	0.000	0.000	0.000	0.000	0.000	0.000	0.000	0.000	0.000	0.000	0.000	156	714	-18	7	-1.000	Error	Error	-6	-12	0	0	1	6	0	0	-75	0
2	19	20	"EMPTY"	"EMPTY"	10660	16930	150	114	126	56	94	100	41	37	17	0	153	168	82	122	137	65	29	12	0	0	0	0	0	0	0	0	0	0	0	0	0	0	0	0	0	0	0	0.645	0.696	0.786	0.716	3.457	0.389	0.144	0.000	0.000	0.000	0.000	0.000	0.000	0.000	0.000	0.000	0.000	0.000	0.000	0.000	0.000	156	688	51	78	-0.632	Error	Error	20	31	0	0	32	46	0	0	-75	0
2	20	20	"EMPTY"	"EMPTY"	10850	16930	150	84	88	31	90	99	52	4	0	0	112	125	52	115	131	72	8	3	0	0	0	0	0	0	0	0	0	0	0	0	0	0	0	0	0	0	0	2.000	-0.200	0.906	0.846	3.479	0.265	0.087	0.000	0.000	0.000	0.000	0.000	0.000	0.000	0.000	0.000	0.000	0.000	0.000	0.000	0.000	156	696	-9	8	1.000	Error	Error	-6	-3	0	0	-2	10	0	0	-75	0
2	21	20	"EMPTY"	"EMPTY"	11040	16930	150	90	92	36	88	94	34	17	4	0	117	125	53	111	123	51	16	5	0	0	0	0	0	0	0	0	0	0	0	0	0	0	0	0	0	0	0	0.333	0.286	0.867	0.750	3.742	0.220	0.047	0.000	0.000	0.000	0.000	0.000	0.000	0.000	0.000	0.000	0.000	0.000	0.000	0.000	0.000	156	718	8	18	-1.585	Error	Error	2	6	0	0	4	14	0	0	-75	0
2	22	20	"EMPTY"	"EMPTY"	11230	16930	150	92	98	42	89	94	35	21	6	0	117	140	84	113	124	52	25	10	0	0	0	0	0	0	0	0	0	0	0	0	0	0	0	0	0	0	0	0.750	0.333	0.709	0.793	3.918	0.252	0.096	0.000	0.000	0.000	0.000	0.000	0.000	0.000	0.000	0.000	0.000	0.000	0.000	0.000	0.000	156	926	7	36	-0.415	Error	Error	3	4	0	0	9	27	0	0	-75	0
3	1	1	""	"YBL083C"	11720	13250	110	1734	1550	598	95	103	68	98	95	0	3724	3233	1594	121	140	170	90	85	0	0	0	0	0	0	0	0	0	0	0	0	0	0	0	0	0	0	0	0.455	0.468	0.476	0.591	2.420	0.413	0.844	0.000	0.000	0.000	0.000	0.000	0.000	0.000	0.000	0.000	0.000	0.000	0.000	0.000	0.000	80	567	5242	4567	-1.136	Error	Error	1639	3603	0	0	1455	3112	0	0	0	0
3	2	1	""	"YBL112C"	11910	13260	120	11323	10473	5704	105	113	68	99	99	0	12283	11281	6030	130	152	168	96	93	0	0	0	0	0	0	0	0	0	0	0	0	0	0	0	0	0	0	0	0.923	0.930	0.974	1.020	2.323	0.937	0.866	0.000	0.000	0.000	0.000	0.000	0.000	0.000	0.000	0.000	0.000	0.000	0.000	0.000	0.000	120	594	23371	21519	-0.115	Error	Error	11218	12153	0	0	10368	11151	0	0	0	0
3	3	1	"CDS1"	"YBR029C"	12090	13270	120	602	639	369	107	116	60	91	88	0	1182	1162	779	131	150	121	82	80	0	0	0	0	0	0	0	0	0	0	0	0	0	0	0	0	0	0	0	0.471	0.516	0.502	0.552	2.336	0.458	0.804	0.000	0.000	0.000	0.000	0.000	0.000	0.000	0.000	0.000	0.000	0.000	0.000	0.000	0.000	120	579	1546	1563	-1.086	Error	Error	495	1051	0	0	532	1031	0	0	0	0
3	4	1	"BOI1"	"YBL085W"	12280	13270	100	206	206	84	109	117	52	68	43	0	203	210	95	122	134	57	61	38	0	0	0	0	0	0	0	0	0	0	0	0	0	0	0	0	0	0	0	1.198	1.102	0.864	0.967	3.041	0.888	0.235	0.000	0.000	0.000	0.000	0.000	0.000	0.000	0.000	0.000	0.000	0.000	0.000	0.000	0.000	80	438	178	185	0.260	Error	Error	97	81	0	0	97	88	0	0	0	0
3	5	1	"NTH2"	"YBR001C"	12450	13260	120	8204	7789	3844	106	118	54	100	100	0	2364	2444	1295	119	132	59	95	95	0	0	0	0	0	0	0	0	0	0	0	0	0	0	0	0	0	0	0	3.607	3.305	3.465	3.268	1.907	3.464	0.787	0.000	0.000	0.000	0.000	0.000	0.000	0.000	0.000	0.000	0.000	0.000	0.000	0.000	0.000	120	596	10343	10008	1.851	Error	Error	8098	2245	0	0	7683	2325	0	0	0	0
3	6	1	"RPL4A"	"YBR031W"	12660	13260	120	3074	3101	1536	109	119	48	99	99	0	2504	2759	1491	119	133	61	98	96	0	0	0	0	0	0	0	0	0	0	0	0	0	0	0	0	0	0	0	1.243	1.133	1.173	1.151	1.977	1.167	0.748	0.000	0.000	0.000	0.000	0.000	0.000	0.000	0.000	0.000	0.000	0.000	0.000	0.000	0.000	120	583	5350	5632	0.314	Error	Error	2965	2385	0	0	2992	2640	0	0	0	0
3	7	1	"RPL23A"	"YBL087C"	12840	13260	120	2107	2025	1056	113	121	45	98	96	0	3785	3620	1820	127	140	68	96	95	0	0	0	0	0	0	0	0	0	0	0	0	0	0	0	0	0	0	0	0.545	0.547	0.568	0.557	2.545	0.529	0.804	0.000	0.000	0.000	0.000	0.000	0.000	0.000	0.000	0.000	0.000	0.000	0.000	0.000	0.000	120	520	5652	5405	-0.875	Error	Error	1994	3658	0	0	1912	3493	0	0	0	0
3	8	1	"COQ1"	"YBR003W"	13010	13260	120	14906	13380	5010	115	123	56	100	100	0	5869	5057	2162	124	137	67	99	95	0	0	0	0	0	0	0	0	0	0	0	0	0	0	0	0	0	0	0	2.575	2.689	2.654	2.938	1.927	2.652	0.871	0.000	0.000	0.000	0.000	0.000	0.000	0.000	0.000	0.000	0.000	0.000	0.000	0.000	0.000	120	546	20536	18198	1.364	Error	Error	14791	5745	0	0	13265	4933	0	0	0	0
3	9	1	""	"YBR033W"	13200	13270	130	6090	6476	2939	102	112	57	100	100	0	2908	3036	1500	115	124	52	98	96	0	0	0	0	0	0	0	0	0	0	0	0	0	0	0	0	0	0	0	2.144	2.182	2.157	2.299	1.804	2.218	0.809	0.000	0.000	0.000	0.000	0.000	0.000	0.000	0.000	0.000	0.000	0.000	0.000	0.000	0.000	120	638	8781	9295	1.100	Error	Error	5988	2793	0	0	6374	2921	0	0	0	0
3	10	1	""	"YBL089W"	13380	13280	120	9033	8432	3234	94	101	39	100	100	0	2733	2506	1217	113	120	40	96	95	0	0	0	0	0	0	0	0	0	0	0	0	0	0	0	0	0	0	0	3.412	3.484	3.466	3.773	1.805	3.495	0.858	0.000	0.000	0.000	0.000	0.000	0.000	0.000	0.000	0.000	0.000	0.000	0.000	0.000	0.000	120	536	11559	10731	1.771	Error	Error	8939	2620	0	0	8338	2393	0	0	0	0
3	11	1	""	"YBR005W"	13560	13280	130	4852	4870	2128	93	102	42	100	100	0	2388	2301	1270	113	121	46	94	90	0	0	0	0	0	0	0	0	0	0	0	0	0	0	0	0	0	0	0	2.092	2.183	2.061	2.584	2.179	2.103	0.866	0.000	0.000	0.000	0.000	0.000	0.000	0.000	0.000	0.000	0.000	0.000	0.000	0.000	0.000	120	650	7034	6965	1.065	Error	Error	4759	2275	0	0	4777	2188	0	0	0	0
3	12	1	"PDX3"	"YBR035C"	13770	13280	120	1853	1722	831	97	108	54	98	95	0	4167	4060	1993	115	130	72	93	92	0	0	0	0	0	0	0	0	0	0	0	0	0	0	0	0	0	0	0	0.433	0.412	0.435	0.439	1.799	0.400	0.860	0.000	0.000	0.000	0.000	0.000	0.000	0.000	0.000	0.000	0.000	0.000	0.000	0.000	0.000	120	582	5808	5570	-1.206	Error	Error	1756	4052	0	0	1625	3945	0	0	0	0
3	13	1	""	"YCL047C"	13960	13270	120	6590	6388	2813	100	108	44	100	100	0	4130	3989	1860	119	131	61	96	95	0	0	0	0	0	0	0	0	0	0	0	0	0	0	0	0	0	0	0	1.618	1.625	1.680	1.653	1.656	1.641	0.876	0.000	0.000	0.000	0.000	0.000	0.000	0.000	0.000	0.000	0.000	0.000	0.000	0.000	0.000	120	565	10501	10158	0.694	Error	Error	6490	4011	0	0	6288	3870	0	0	0	0
3	14	1	"RVS161"	"YCR009C"	14150	13280	130	8473	7685	3229	104	112	48	100	100	0	2532	2209	1118	118	131	72	90	86	0	0	0	0	0	0	0	0	0	0	0	0	0	0	0	0	0	0	0	3.467	3.626	3.558	4.113	1.847	3.598	0.851	0.000	0.000	0.000	0.000	0.000	0.000	0.000	0.000	0.000	0.000	0.000	0.000	0.000	0.000	120	634	10783	9672	1.794	Error	Error	8369	2414	0	0	7581	2091	0	0	0	0
3	15	1	"PHO87"	"YCR037C"	14330	13280	130	3228	3324	1805	101	115	60	96	96	0	1851	1889	1115	118	131	55	91	89	0	0	0	0	0	0	0	0	0	0	0	0	0	0	0	0	0	0	0	1.804	1.820	1.817	2.005	2.057	1.821	0.774	0.000	0.000	0.000	0.000	0.000	0.000	0.000	0.000	0.000	0.000	0.000	0.000	0.000	0.000	120	624	4860	4994	0.852	Error	Error	3127	1733	0	0	3223	1771	0	0	0	0
3	16	1	""	"YCL049C"	14530	13280	120	2353	2139	848	104	114	55	99	97	0	2322	2205	1088	121	133	55	93	90	0	0	0	0	0	0	0	0	0	0	0	0	0	0	0	0	0	0	0	1.022	0.976	1.007	1.032	1.729	0.868	0.785	0.000	0.000	0.000	0.000	0.000	0.000	0.000	0.000	0.000	0.000	0.000	0.000	0.000	0.000	120	534	4450	4119	0.031	Error	Error	2249	2201	0	0	2035	2084	0	0	0	0
3	17	1	"adp1"	"YCR011C"	14690	13280	130	5144	5012	2507	104	110	45	100	99	0	2054	1976	1121	122	137	63	95	90	0	0	0	0	0	0	0	0	0	0	0	0	0	0	0	0	0	0	0	2.609	2.647	2.638	2.947	1.986	2.765	0.743	0.000	0.000	0.000	0.000	0.000	0.000	0.000	0.000	0.000	0.000	0.000	0.000	0.000	0.000	120	616	6972	6762	1.383	Error	Error	5040	1932	0	0	4908	1854	0	0	0	0
3	18	1	"MATAlpha2"	"YCR039C"	14880	13280	120	7203	7092	2907	109	121	60	100	98	0	4266	4052	1830	122	139	75	95	95	0	0	0	0	0	0	0	0	0	0	0	0	0	0	0	0	0	0	0	1.712	1.777	1.777	1.849	1.885	1.780	0.864	0.000	0.000	0.000	0.000	0.000	0.000	0.000	0.000	0.000	0.000	0.000	0.000	0.000	0.000	120	554	11238	10913	0.776	Error	Error	7094	4144	0	0	6983	3930	0	0	0	0
3	19	1	"LRE1"	"YCL051W"	15060	13280	120	6228	5933	2210	110	124	64	100	100	0	2410	2151	994	119	137	82	91	89	0	0	0	0	0	0	0	0	0	0	0	0	0	0	0	0	0	0	0	2.670	2.866	2.748	3.149	1.947	2.815	0.874	0.000	0.000	0.000	0.000	0.000	0.000	0.000	0.000	0.000	0.000	0.000	0.000	0.000	0.000	120	584	8409	7855	1.417	Error	Error	6118	2291	0	0	5823	2032	0	0	0	0
3	20	1	""	"YCR013C"	15260	13290	130	3780	3395	1364	108	120	59	100	99	0	1755	1574	783	119	137	82	90	86	0	0	0	0	0	0	0	0	0	0	0	0	0	0	0	0	0	0	0	2.244	2.259	2.147	2.298	1.475	2.135	0.793	0.000	0.000	0.000	0.000	0.000	0.000	0.000	0.000	0.000	0.000	0.000	0.000	0.000	0.000	120	654	5308	4742	1.166	Error	Error	3672	1636	0	0	3287	1455	0	0	0	0
3	21	1	""	"YCR041W"	15450	13290	120	8430	8200	4074	118	127	54	100	98	0	5527	4948	2842	126	141	65	91	89	0	0	0	0	0	0	0	0	0	0	0	0	0	0	0	0	0	0	0	1.539	1.676	1.666	1.977	2.080	1.607	0.918	0.000	0.000	0.000	0.000	0.000	0.000	0.000	0.000	0.000	0.000	0.000	0.000	0.000	0.000	120	543	13713	12904	0.622	Error	Error	8312	5401	0	0	8082	4822	0	0	0	0
3	22	1	"SPB1"	"YCL054W"	15610	13280	110	3113	3101	1955	120	159	254	92	88	0	1922	1956	1376	132	178	235	85	83	0	0	0	0	0	0	0	0	0	0	0	0	0	0	0	0	0	0	0	1.672	1.634	1.641	1.927	2.229	1.566	0.861	0.000	0.000	0.000	0.000	0.000	0.000	0.000	0.000	0.000	0.000	0.000	0.000	0.000	0.000	80	530	4783	4805	0.742	Error	Error	2993	1790	0	0	2981	1824	0	0	0	0
3	1	2	""	"YCR015C"	11650	13480	120	5025	4922	2173	95	99	34	100	99	0	4105	3847	2081	118	125	44	92	90	0	0	0	0	0	0	0	0	0	0	0	0	0	0	0	0	0	0	0	1.237	1.294	1.265	1.615	2.491	1.198	0.855	0.000	0.000	0.000	0.000	0.000	0.000	0.000	0.000	0.000	0.000	0.000	0.000	0.000	0.000	120	570	8917	8556	0.306	Error	Error	4930	3987	0	0	4827	3729	0	0	0	0
3	2	2	""	"YCR043C"	11840	13480	120	1086	1022	385	106	110	40	98	95	0	2255	2096	907	127	136	50	95	93	0	0	0	0	0	0	0	0	0	0	0	0	0	0	0	0	0	0	0	0.461	0.465	0.460	0.486	2.063	0.435	0.850	0.000	0.000	0.000	0.000	0.000	0.000	0.000	0.000	0.000	0.000	0.000	0.000	0.000	0.000	120	550	3108	2885	-1.119	Error	Error	980	2128	0	0	916	1969	0	0	0	0
3	3	2	""	"YDR003W"	12030	13480	120	4648	4354	1671	110	121	65	98	98	0	2454	2267	1042	133	154	129	88	87	0	0	0	0	0	0	0	0	0	0	0	0	0	0	0	0	0	0	0	1.955	1.989	1.987	2.216	1.921	1.976	0.855	0.000	0.000	0.000	0.000	0.000	0.000	0.000	0.000	0.000	0.000	0.000	0.000	0.000	0.000	120	485	6859	6378	0.967	Error	Error	4538	2321	0	0	4244	2134	0	0	0	0
3	4	2	""	"YDR034C-A"	12190	13480	130	15369	12788	4864	117	131	73	100	100	0	7314	6131	3008	130	152	126	91	90	0	0	0	0	0	0	0	0	0	0	0	0	0	0	0	0	0	0	0	2.123	2.111	2.096	2.387	1.880	2.039	0.897	0.000	0.000	0.000	0.000	0.000	0.000	0.000	0.000	0.000	0.000	0.000	0.000	0.000	0.000	120	540	22436	18672	1.086	Error	Error	15252	7184	0	0	12671	6001	0	0	0	0
3	5	2	""	"YDR063W"	12400	13480	150	292	286	166	114	124	56	73	61	0	287	310	182	126	139	63	71	59	0	0	0	0	0	0	0	0	0	0	0	0	0	0	0	0	0	0	0	1.106	0.935	0.789	0.862	2.289	0.862	0.363	0.000	0.000	0.000	0.000	0.000	0.000	0.000	0.000	0.000	0.000	0.000	0.000	0.000	0.000	156	760	339	356	0.145	Error	Error	178	161	0	0	172	184	0	0	0	0
3	6	2	"MAF1"	"YDR005C"	12590	13480	120	5063	5119	2577	108	117	42	99	99	0	1405	1419	683	120	133	56	94	93	0	0	0	0	0	0	0	0	0	0	0	0	0	0	0	0	0	0	0	3.856	3.858	3.938	3.863	1.659	4.189	0.835	0.000	0.000	0.000	0.000	0.000	0.000	0.000	0.000	0.000	0.000	0.000	0.000	0.000	0.000	120	480	6240	6310	1.947	Error	Error	4955	1285	0	0	5011	1299	0	0	0	0
3	7	2	""	"YDR034C-D"	12760	13480	140	13584	12289	7623	115	122	45	97	96	0	6539	5898	3846	125	138	63	88	83	0	0	0	0	0	0	0	0	0	0	0	0	0	0	0	0	0	0	0	2.100	2.109	2.162	2.506	2.416	2.138	0.891	0.000	0.000	0.000	0.000	0.000	0.000	0.000	0.000	0.000	0.000	0.000	0.000	0.000	0.000	156	508	19883	17947	1.070	Error	Error	13469	6414	0	0	12174	5773	0	0	0	0
3	8	2	""	"YDR065W"	12950	13480	140	7674	7404	4141	123	138	78	94	93	0	5190	4774	2913	128	155	130	88	86	0	0	0	0	0	0	0	0	0	0	0	0	0	0	0	0	0	0	0	1.492	1.567	1.581	1.651	2.324	1.558	0.886	0.000	0.000	0.000	0.000	0.000	0.000	0.000	0.000	0.000	0.000	0.000	0.000	0.000	0.000	156	588	12613	11927	0.577	Error	Error	7551	5062	0	0	7281	4646	0	0	0	0
3	9	2	"trp1"	"YDR007W"	13160	13480	120	2525	2439	986	122	149	110	97	95	0	4011	3685	1787	130	175	200	92	87	0	0	0	0	0	0	0	0	0	0	0	0	0	0	0	0	0	0	0	0.619	0.652	0.673	0.762	2.100	0.598	0.874	0.000	0.000	0.000	0.000	0.000	0.000	0.000	0.000	0.000	0.000	0.000	0.000	0.000	0.000	120	518	6284	5872	-0.692	Error	Error	2403	3881	0	0	2317	3555	0	0	0	0
3	10	2	"ARO3"	"YDR035W"	13340	13480	150	5207	4423	3202	112	131	76	88	82	0	4362	3845	2831	132	156	101	82	78	0	0	0	0	0	0	0	0	0	0	0	0	0	0	0	0	0	0	0	1.204	1.161	1.170	1.233	2.734	1.170	0.869	0.000	0.000	0.000	0.000	0.000	0.000	0.000	0.000	0.000	0.000	0.000	0.000	0.000	0.000	156	599	9325	8024	0.268	Error	Error	5095	4230	0	0	4311	3713	0	0	0	0
3	11	2	""	"YDR067C"	13530	13480	120	11648	10314	4830	110	125	65	99	97	0	5650	4699	2714	132	158	106	91	87	0	0	0	0	0	0	0	0	0	0	0	0	0	0	0	0	0	0	0	2.091	2.234	2.070	2.893	2.784	2.153	0.848	0.000	0.000	0.000	0.000	0.000	0.000	0.000	0.000	0.000	0.000	0.000	0.000	0.000	0.000	120	448	17056	14771	1.064	Error	Error	11538	5518	0	0	10204	4567	0	0	0	0
3	12	2	"GAL3"	"YDR009W"	13700	13480	140	5652	5010	2757	100	114	63	93	93	0	5466	4730	2911	120	134	69	90	88	0	0	0	0	0	0	0	0	0	0	0	0	0	0	0	0	0	0	0	1.039	1.065	1.058	1.117	2.239	1.025	0.879	0.000	0.000	0.000	0.000	0.000	0.000	0.000	0.000	0.000	0.000	0.000	0.000	0.000	0.000	156	521	10898	9520	0.055	Error	Error	5552	5346	0	0	4910	4610	0	0	0	0
3	13	2	"KRS1"	"YDR037W"	13890	13480	140	14789	12237	6622	98	111	64	98	97	0	4784	4021	2543	120	133	77	86	83	0	0	0	0	0	0	0	0	0	0	0	0	0	0	0	0	0	0	0	3.150	3.112	3.108	3.978	2.235	3.046	0.873	0.000	0.000	0.000	0.000	0.000	0.000	0.000	0.000	0.000	0.000	0.000	0.000	0.000	0.000	156	527	19355	16040	1.655	Error	Error	14691	4664	0	0	12139	3901	0	0	0	0
3	14	2	"DOA4"	"YDR069C"	14080	13480	140	451	439	196	108	116	48	91	87	0	374	368	159	122	138	78	83	72	0	0	0	0	0	0	0	0	0	0	0	0	0	0	0	0	0	0	0	1.361	1.346	1.312	1.353	2.237	1.361	0.619	0.000	0.000	0.000	0.000	0.000	0.000	0.000	0.000	0.000	0.000	0.000	0.000	0.000	0.000	156	608	595	577	0.445	Error	Error	343	252	0	0	331	246	0	0	0	0
3	15	2	""	"YDR365W-B"	14310	13470	120	16445	16207	7378	120	139	123	100	99	0	9056	9069	4310	135	178	391	95	95	0	0	0	0	0	0	0	0	0	0	0	0	0	0	0	0	0	0	0	1.830	1.801	1.824	1.921	1.816	1.826	0.794	0.000	0.000	0.000	0.000	0.000	0.000	0.000	0.000	0.000	0.000	0.000	0.000	0.000	0.000	120	510	25246	25021	0.872	Error	Error	16325	8921	0	0	16087	8934	0	0	0	0
3	16	2	"NCB2"	"YDR397C"	14480	13480	150	1928	1941	1186	115	129	59	96	92	0	2044	2172	1526	134	151	81	82	78	0	0	0	0	0	0	0	0	0	0	0	0	0	0	0	0	0	0	0	0.949	0.896	0.914	1.090	2.572	0.823	0.869	0.000	0.000	0.000	0.000	0.000	0.000	0.000	0.000	0.000	0.000	0.000	0.000	0.000	0.000	156	575	3723	3864	-0.075	Error	Error	1813	1910	0	0	1826	2038	0	0	0	0
3	17	2	"TIF35"	"YDR429C"	14670	13480	120	5484	5522	2574	110	120	51	97	96	0	4706	4308	2194	125	142	79	92	91	0	0	0	0	0	0	0	0	0	0	0	0	0	0	0	0	0	0	0	1.173	1.294	1.278	1.385	2.076	1.262	0.888	0.000	0.000	0.000	0.000	0.000	0.000	0.000	0.000	0.000	0.000	0.000	0.000	0.000	0.000	120	535	9955	9595	0.230	Error	Error	5374	4581	0	0	5412	4183	0	0	0	0
3	18	2	""	"YDR367W"	14880	13470	120	2916	2572	1018	111	122	61	96	95	0	2906	2602	1095	125	138	55	93	92	0	0	0	0	0	0	0	0	0	0	0	0	0	0	0	0	0	0	0	1.009	0.994	1.015	1.043	1.884	0.985	0.881	0.000	0.000	0.000	0.000	0.000	0.000	0.000	0.000	0.000	0.000	0.000	0.000	0.000	0.000	120	511	5586	4938	0.012	Error	Error	2805	2781	0	0	2461	2477	0	0	0	0
3	19	2	"HPT1"	"YDR399W"	15050	13480	120	3698	3723	1807	107	120	66	95	95	0	5248	4893	2576	126	135	58	94	92	0	0	0	0	0	0	0	0	0	0	0	0	0	0	0	0	0	0	0	0.701	0.759	0.753	0.829	1.947	0.722	0.881	0.000	0.000	0.000	0.000	0.000	0.000	0.000	0.000	0.000	0.000	0.000	0.000	0.000	0.000	120	507	8713	8383	-0.512	Error	Error	3591	5122	0	0	3616	4767	0	0	0	0
3	20	2	""	"YDR431W"	15260	13480	120	750	705	241	104	114	53	94	94	0	1912	1752	698	119	134	79	91	91	0	0	0	0	0	0	0	0	0	0	0	0	0	0	0	0	0	0	0	0.360	0.368	0.375	0.394	2.166	0.341	0.818	0.000	0.000	0.000	0.000	0.000	0.000	0.000	0.000	0.000	0.000	0.000	0.000	0.000	0.000	120	527	2439	2234	-1.473	Error	Error	646	1793	0	0	601	1633	0	0	0	0
3	21	2	"xrs2"	"YDR369C"	15440	13470	120	8660	8487	4193	109	120	54	100	100	0	7380	6930	3833	123	136	62	98	97	0	0	0	0	0	0	0	0	0	0	0	0	0	0	0	0	0	0	0	1.178	1.231	1.217	1.298	1.743	1.193	0.855	0.000	0.000	0.000	0.000	0.000	0.000	0.000	0.000	0.000	0.000	0.000	0.000	0.000	0.000	120	512	15808	15185	0.237	Error	Error	8551	7257	0	0	8378	6807	0	0	0	0
3	22	2	""	"YDR401W"	15650	13480	130	6084	5787	2751	120	151	213	95	91	0	2769	2576	1392	133	169	182	85	85	0	0	0	0	0	0	0	0	0	0	0	0	0	0	0	0	0	0	0	2.263	2.320	2.310	2.430	1.849	2.359	0.844	0.000	0.000	0.000	0.000	0.000	0.000	0.000	0.000	0.000	0.000	0.000	0.000	0.000	0.000	120	696	8600	8110	1.178	Error	Error	5964	2636	0	0	5667	2443	0	0	0	0
3	1	3	""	"YDR433W"	11680	13670	120	485	553	272	101	103	34	95	94	0	924	1034	588	124	130	45	94	94	0	0	0	0	0	0	0	0	0	0	0	0	0	0	0	0	0	0	0	0.480	0.497	0.508	0.509	1.874	0.439	0.738	0.000	0.000	0.000	0.000	0.000	0.000	0.000	0.000	0.000	0.000	0.000	0.000	0.000	0.000	120	550	1184	1362	-1.059	Error	Error	384	800	0	0	452	910	0	0	0	0
3	2	3	""	"YDR371W"	11860	13670	130	11032	10013	3665	109	117	92	100	100	0	10245	9093	3712	126	135	55	99	99	0	0	0	0	0	0	0	0	0	0	0	0	0	0	0	0	0	0	0	1.079	1.104	1.108	1.178	1.532	1.060	0.874	0.000	0.000	0.000	0.000	0.000	0.000	0.000	0.000	0.000	0.000	0.000	0.000	0.000	0.000	120	460	21042	18871	0.110	Error	Error	10923	10119	0	0	9904	8967	0	0	0	0
3	3	3	"DIT1"	"YDR403W"	12030	13670	120	10702	10838	4772	115	126	95	100	99	0	4792	4679	2254	129	143	64	96	95	0	0	0	0	0	0	0	0	0	0	0	0	0	0	0	0	0	0	0	2.270	2.357	2.478	2.630	1.991	2.426	0.854	0.000	0.000	0.000	0.000	0.000	0.000	0.000	0.000	0.000	0.000	0.000	0.000	0.000	0.000	120	455	15250	15273	1.183	Error	Error	10587	4663	0	0	10723	4550	0	0	0	0
3	4	3	""	"YDR435C"	12220	13670	130	4966	5036	2909	115	126	70	98	98	0	3043	2967	1713	129	147	91	95	92	0	0	0	0	0	0	0	0	0	0	0	0	0	0	0	0	0	0	0	1.665	1.734	1.743	1.866	2.134	1.769	0.848	0.000	0.000	0.000	0.000	0.000	0.000	0.000	0.000	0.000	0.000	0.000	0.000	0.000	0.000	120	622	7765	7759	0.735	Error	Error	4851	2914	0	0	4921	2838	0	0	0	0
3	5	3	"SWI4"	"YER111C"	12480	13660	90	223	264	140	108	120	71	69	44	0	227	276	210	133	149	78	55	26	0	0	0	0	0	0	0	0	0	0	0	0	0	0	0	0	0	0	0	1.223	1.091	1.053	1.036	2.637	0.745	0.438	0.000	0.000	0.000	0.000	0.000	0.000	0.000	0.000	0.000	0.000	0.000	0.000	0.000	0.000	52	398	209	299	0.291	Error	Error	115	94	0	0	156	143	0	0	0	0
3	6	3	""	"YER140W"	12680	13660	130	3260	3463	2583	102	109	43	99	96	0	4251	4528	3521	120	134	67	91	88	0	0	0	0	0	0	0	0	0	0	0	0	0	0	0	0	0	0	0	0.764	0.762	0.793	0.930	2.215	0.728	0.862	0.000	0.000	0.000	0.000	0.000	0.000	0.000	0.000	0.000	0.000	0.000	0.000	0.000	0.000	120	526	7289	7769	-0.387	Error	Error	3158	4131	0	0	3361	4408	0	0	0	0
3	7	3	"rad3"	"YER171W"	12860	13670	120	5777	6829	5413	110	123	62	99	99	0	2026	2111	1619	129	148	95	90	85	0	0	0	0	0	0	0	0	0	0	0	0	0	0	0	0	0	0	0	2.987	3.390	3.302	3.715	1.984	3.513	0.859	0.000	0.000	0.000	0.000	0.000	0.000	0.000	0.000	0.000	0.000	0.000	0.000	0.000	0.000	120	419	7564	8701	1.579	Error	Error	5667	1897	0	0	6719	1982	0	0	0	0
3	8	3	""	"YER113C"	13030	13660	110	4013	4418	2325	125	163	157	95	93	0	7190	7086	3916	145	240	484	88	85	0	0	0	0	0	0	0	0	0	0	0	0	0	0	0	0	0	0	0	0.552	0.618	0.644	0.771	2.437	0.580	0.855	0.000	0.000	0.000	0.000	0.000	0.000	0.000	0.000	0.000	0.000	0.000	0.000	0.000	0.000	80	426	10933	11234	-0.858	Error	Error	3888	7045	0	0	4293	6941	0	0	0	0
3	9	3	"MAG1"	"YER142C"	13230	13660	100	2912	3095	1973	119	153	139	97	93	0	1302	1443	964	141	219	401	80	65	0	0	0	0	0	0	0	0	0	0	0	0	0	0	0	0	0	0	0	2.406	2.286	2.300	2.532	1.883	2.333	0.814	0.000	0.000	0.000	0.000	0.000	0.000	0.000	0.000	0.000	0.000	0.000	0.000	0.000	0.000	80	448	3954	4278	1.266	Error	Error	2793	1161	0	0	2976	1302	0	0	0	0
3	10	3	"rad24"	"YER173W"	13420	13660	110	2852	3358	2377	106	135	205	97	93	0	4501	5056	3736	130	182	450	90	87	0	0	0	0	0	0	0	0	0	0	0	0	0	0	0	0	0	0	0	0.628	0.660	0.692	0.745	1.963	0.613	0.850	0.000	0.000	0.000	0.000	0.000	0.000	0.000	0.000	0.000	0.000	0.000	0.000	0.000	0.000	80	512	7117	8178	-0.671	Error	Error	2746	4371	0	0	3252	4926	0	0	0	0
3	11	3	"spr6"	"YER115C"	13630	13660	100	1273	1211	450	99	123	142	95	93	0	3729	3392	1534	118	138	73	96	96	0	0	0	0	0	0	0	0	0	0	0	0	0	0	0	0	0	0	0	0.325	0.340	0.344	0.369	1.707	0.307	0.840	0.000	0.000	0.000	0.000	0.000	0.000	0.000	0.000	0.000	0.000	0.000	0.000	0.000	0.000	80	448	4785	4386	-1.621	Error	Error	1174	3611	0	0	1112	3274	0	0	0	0
3	12	3	"UBP5"	"YER144C"	13810	13650	90	5784	6037	3584	96	141	196	96	96	0	3588	3575	2074	121	142	114	90	88	0	0	0	0	0	0	0	0	0	0	0	0	0	0	0	0	0	0	0	1.641	1.720	1.762	1.767	1.620	1.776	0.865	0.000	0.000	0.000	0.000	0.000	0.000	0.000	0.000	0.000	0.000	0.000	0.000	0.000	0.000	52	357	9155	9395	0.714	Error	Error	5688	3467	0	0	5941	3454	0	0	0	0
3	13	3	""	"YER175C"	14000	13670	120	2585	2491	1006	103	119	95	96	95	0	5453	5241	2516	124	146	102	95	93	0	0	0	0	0	0	0	0	0	0	0	0	0	0	0	0	0	0	0	0.466	0.467	0.461	0.536	1.992	0.422	0.832	0.000	0.000	0.000	0.000	0.000	0.000	0.000	0.000	0.000	0.000	0.000	0.000	0.000	0.000	120	504	7811	7505	-1.102	Error	Error	2482	5329	0	0	2388	5117	0	0	0	0
3	14	3	"RPL23B"	"YER117W"	14180	13670	110	5863	4859	2613	122	167	299	97	88	0	5770	5517	3087	138	253	724	88	82	0	0	0	0	0	0	0	0	0	0	0	0	0	0	0	0	0	0	0	1.019	0.881	0.875	0.894	1.565	0.840	0.899	0.000	0.000	0.000	0.000	0.000	0.000	0.000	0.000	0.000	0.000	0.000	0.000	0.000	0.000	80	481	11373	10116	0.028	Error	Error	5741	5632	0	0	4737	5379	0	0	0	0
3	15	3	"LSM5"	"YER146W"	14380	13670	130	476	452	212	139	179	279	62	8	0	989	892	509	149	255	675	60	9	0	0	0	0	0	0	0	0	0	0	0	0	0	0	0	0	0	0	0	0.401	0.421	0.418	0.456	2.223	0.413	0.845	0.000	0.000	0.000	0.000	0.000	0.000	0.000	0.000	0.000	0.000	0.000	0.000	0.000	0.000	120	557	1177	1056	-1.318	Error	Error	337	840	0	0	313	743	0	0	0	0
3	16	3	"bmh1"	"YER177W"	14560	13670	110	3413	3302	1253	128	141	69	100	100	0	4962	4745	1808	141	165	120	97	95	0	0	0	0	0	0	0	0	0	0	0	0	0	0	0	0	0	0	0	0.681	0.689	0.701	0.757	1.879	0.663	0.922	0.000	0.000	0.000	0.000	0.000	0.000	0.000	0.000	0.000	0.000	0.000	0.000	0.000	0.000	80	460	8106	7778	-0.553	Error	Error	3285	4821	0	0	3174	4604	0	0	0	0
3	17	3	"cup2"	"YGL166W"	14770	13660	110	2620	2639	1496	115	134	91	96	92	0	4481	4198	2475	126	157	181	88	86	0	0	0	0	0	0	0	0	0	0	0	0	0	0	0	0	0	0	0	0.575	0.620	0.617	0.726	2.351	0.604	0.881	0.000	0.000	0.000	0.000	0.000	0.000	0.000	0.000	0.000	0.000	0.000	0.000	0.000	0.000	80	534	6860	6596	-0.798	Error	Error	2505	4355	0	0	2524	4072	0	0	0	0
3	18	3	""	"YGL198W"	14950	13660	110	1663	1507	823	112	130	87	93	93	0	5647	4656	2740	127	147	163	93	88	0	0	0	0	0	0	0	0	0	0	0	0	0	0	0	0	0	0	0	0.281	0.308	0.307	0.336	1.958	0.290	0.883	0.000	0.000	0.000	0.000	0.000	0.000	0.000	0.000	0.000	0.000	0.000	0.000	0.000	0.000	80	482	7071	5924	-1.831	Error	Error	1551	5520	0	0	1395	4529	0	0	0	0
3	19	3	"SAP4"	"YGL229C"	15140	13660	110	7606	7422	4397	114	129	67	97	97	0	7009	6344	3827	125	143	83	96	93	0	0	0	0	0	0	0	0	0	0	0	0	0	0	0	0	0	0	0	1.088	1.175	1.202	1.282	2.008	1.166	0.887	0.000	0.000	0.000	0.000	0.000	0.000	0.000	0.000	0.000	0.000	0.000	0.000	0.000	0.000	80	514	14376	13527	0.122	Error	Error	7492	6884	0	0	7308	6219	0	0	0	0
3	20	3	""	"YGL168W"	15340	13670	110	4216	3569	1572	112	130	151	95	92	0	1753	1501	687	119	140	117	91	87	0	0	0	0	0	0	0	0	0	0	0	0	0	0	0	0	0	0	0	2.512	2.501	2.471	2.522	1.820	2.544	0.850	0.000	0.000	0.000	0.000	0.000	0.000	0.000	0.000	0.000	0.000	0.000	0.000	0.000	0.000	80	481	5738	4839	1.329	Error	Error	4104	1634	0	0	3457	1382	0	0	0	0
3	21	3	"EMP24"	"YGL200C"	15520	13670	120	2199	1919	919	115	130	77	93	92	0	6259	5535	2987	125	142	102	95	92	0	0	0	0	0	0	0	0	0	0	0	0	0	0	0	0	0	0	0	0.340	0.333	0.335	0.360	2.173	0.310	0.868	0.000	0.000	0.000	0.000	0.000	0.000	0.000	0.000	0.000	0.000	0.000	0.000	0.000	0.000	120	503	8218	7214	-1.557	Error	Error	2084	6134	0	0	1804	5410	0	0	0	0
3	22	3	""	"YGL231C"	15700	13670	120	10796	9357	4644	122	141	100	99	97	0	4659	4035	2389	135	157	98	93	89	0	0	0	0	0	0	0	0	0	0	0	0	0	0	0	0	0	0	0	2.359	2.368	2.262	2.772	2.302	2.286	0.877	0.000	0.000	0.000	0.000	0.000	0.000	0.000	0.000	0.000	0.000	0.000	0.000	0.000	0.000	120	578	15198	13135	1.238	Error	Error	10674	4524	0	0	9235	3900	0	0	0	0
3	1	4	""	"YGL170C"	11740	13860	120	8617	8923	4803	102	105	36	100	100	0	2625	2554	1415	124	131	50	94	92	0	0	0	0	0	0	0	0	0	0	0	0	0	0	0	0	0	0	0	3.405	3.630	3.685	3.932	1.834	3.736	0.908	0.000	0.000	0.000	0.000	0.000	0.000	0.000	0.000	0.000	0.000	0.000	0.000	0.000	0.000	120	552	11016	11251	1.768	Error	Error	8515	2501	0	0	8821	2430	0	0	0	0
3	2	4	"ARO8"	"YGL202W"	11910	13860	120	13313	12104	6361	109	119	92	100	100	0	7169	6186	3234	124	134	51	98	98	0	0	0	0	0	0	0	0	0	0	0	0	0	0	0	0	0	0	0	1.874	1.979	1.993	2.233	1.942	2.029	0.913	0.000	0.000	0.000	0.000	0.000	0.000	0.000	0.000	0.000	0.000	0.000	0.000	0.000	0.000	120	475	20249	18057	0.906	Error	Error	13204	7045	0	0	11995	6062	0	0	0	0
3	3	4	"SEC15"	"YGL233W"	12100	13850	110	3891	3959	2531	116	126	57	96	95	0	5160	4998	3311	136	148	60	92	91	0	0	0	0	0	0	0	0	0	0	0	0	0	0	0	0	0	0	0	0.751	0.790	0.818	0.928	2.250	0.759	0.841	0.000	0.000	0.000	0.000	0.000	0.000	0.000	0.000	0.000	0.000	0.000	0.000	0.000	0.000	80	474	8799	8705	-0.412	Error	Error	3775	5024	0	0	3843	4862	0	0	0	0
3	4	4	"NUP49"	"YGL172W"	12290	13860	120	2924	2694	1238	119	139	115	95	94	0	6967	6218	2867	147	165	97	97	96	0	0	0	0	0	0	0	0	0	0	0	0	0	0	0	0	0	0	0	0.411	0.424	0.425	0.430	1.730	0.412	0.900	0.000	0.000	0.000	0.000	0.000	0.000	0.000	0.000	0.000	0.000	0.000	0.000	0.000	0.000	120	566	9625	8646	-1.282	Error	Error	2805	6820	0	0	2575	6071	0	0	0	0
3	5	4	""	"YGL204C"	12480	13860	100	1979	1772	763	111	128	89	93	93	0	1631	1502	729	140	156	71	91	90	0	0	0	0	0	0	0	0	0	0	0	0	0	0	0	0	0	0	0	1.253	1.220	1.227	1.304	1.794	1.187	0.857	0.000	0.000	0.000	0.000	0.000	0.000	0.000	0.000	0.000	0.000	0.000	0.000	0.000	0.000	80	454	3359	3023	0.325	Error	Error	1868	1491	0	0	1661	1362	0	0	0	0
3	6	4	""	"YGL235W"	12660	13850	110	2261	2022	967	103	111	54	96	90	0	3589	3065	1551	126	144	96	88	86	0	0	0	0	0	0	0	0	0	0	0	0	0	0	0	0	0	0	0	0.623	0.653	0.668	0.673	2.115	0.631	0.899	0.000	0.000	0.000	0.000	0.000	0.000	0.000	0.000	0.000	0.000	0.000	0.000	0.000	0.000	80	522	5621	4858	-0.682	Error	Error	2158	3463	0	0	1919	2939	0	0	0	0
3	7	4	"RTT102"	"YGR275W"	12880	13850	110	2565	2152	1021	97	105	43	96	88	0	4384	3783	2007	126	141	65	87	86	0	0	0	0	0	0	0	0	0	0	0	0	0	0	0	0	0	0	0	0.580	0.562	0.554	0.605	1.589	0.514	0.914	0.000	0.000	0.000	0.000	0.000	0.000	0.000	0.000	0.000	0.000	0.000	0.000	0.000	0.000	80	430	6726	5712	-0.787	Error	Error	2468	4258	0	0	2055	3657	0	0	0	0
3	8	4	""	"YHL009W-B"	13020	13850	150	142	207	141	103	125	118	33	20	0	183	225	132	131	183	357	5	0	0	0	0	0	0	0	0	0	0	0	0	0	0	0	0	0	0	0	0	0.750	1.106	1.086	1.019	3.244	0.949	0.503	0.000	0.000	0.000	0.000	0.000	0.000	0.000	0.000	0.000	0.000	0.000	0.000	0.000	0.000	156	760	91	198	-0.415	Error	Error	39	52	0	0	104	94	0	0	-50	0
3	9	4	""	"YHL041W"	13250	13850	110	659	602	271	101	143	260	78	53	0	2516	2064	1126	126	184	474	80	75	0	0	0	0	0	0	0	0	0	0	0	0	0	0	0	0	0	0	0	0.233	0.259	0.249	0.260	1.911	0.234	0.829	0.000	0.000	0.000	0.000	0.000	0.000	0.000	0.000	0.000	0.000	0.000	0.000	0.000	0.000	80	558	2948	2439	-2.099	Error	Error	558	2390	0	0	501	1938	0	0	0	0
3	10	4	""	"YGR277C"	13440	13860	110	3909	3436	1719	94	130	268	90	86	0	9883	8564	4549	117	170	490	91	86	0	0	0	0	0	0	0	0	0	0	0	0	0	0	0	0	0	0	0	0.391	0.396	0.405	0.443	1.681	0.371	0.909	0.000	0.000	0.000	0.000	0.000	0.000	0.000	0.000	0.000	0.000	0.000	0.000	0.000	0.000	80	514	13581	11789	-1.356	Error	Error	3815	9766	0	0	3342	8447	0	0	0	0
3	11	4	"PRS3"	"YHL011C"	13610	13850	110	6003	5900	3400	94	101	44	100	100	0	8286	7584	4915	116	132	65	98	96	0	0	0	0	0	0	0	0	0	0	0	0	0	0	0	0	0	0	0	0.723	0.777	0.766	0.921	2.209	0.714	0.895	0.000	0.000	0.000	0.000	0.000	0.000	0.000	0.000	0.000	0.000	0.000	0.000	0.000	0.000	80	523	14079	13274	-0.467	Error	Error	5909	8170	0	0	5806	7468	0	0	0	0
3	12	4	"ECM34"	"YHL043W"	13810	13850	110	4704	4293	2444	104	122	94	97	95	0	4082	3642	2324	122	140	83	93	85	0	0	0	0	0	0	0	0	0	0	0	0	0	0	0	0	0	0	0	1.162	1.190	1.152	1.411	2.682	1.165	0.870	0.000	0.000	0.000	0.000	0.000	0.000	0.000	0.000	0.000	0.000	0.000	0.000	0.000	0.000	80	568	8560	7709	0.216	Error	Error	4600	3960	0	0	4189	3520	0	0	0	0
3	13	4	"SCW4"	"YGR279C"	14000	13850	110	4868	3993	1940	104	117	76	100	98	0	5877	5138	2693	124	159	248	96	87	0	0	0	0	0	0	0	0	0	0	0	0	0	0	0	0	0	0	0	0.828	0.776	0.766	0.833	1.685	0.742	0.915	0.000	0.000	0.000	0.000	0.000	0.000	0.000	0.000	0.000	0.000	0.000	0.000	0.000	0.000	80	496	10517	8903	-0.272	Error	Error	4764	5753	0	0	3889	5014	0	0	0	0
3	14	4	""	"YHL013C"	14180	13850	110	12432	11020	6094	117	142	130	100	100	0	5213	4428	2627	140	190	304	88	80	0	0	0	0	0	0	0	0	0	0	0	0	0	0	0	0	0	0	0	2.428	2.543	2.541	2.862	1.923	2.535	0.889	0.000	0.000	0.000	0.000	0.000	0.000	0.000	0.000	0.000	0.000	0.000	0.000	0.000	0.000	80	516	17388	15191	1.280	Error	Error	12315	5073	0	0	10903	4288	0	0	0	0
3	15	4	""	"YHL045W"	14370	13850	110	15897	13734	6889	136	164	163	100	97	0	9687	7759	4284	145	169	116	96	93	0	0	0	0	0	0	0	0	0	0	0	0	0	0	0	0	0	0	0	1.652	1.786	1.744	1.938	1.695	1.753	0.915	0.000	0.000	0.000	0.000	0.000	0.000	0.000	0.000	0.000	0.000	0.000	0.000	0.000	0.000	80	489	25303	21212	0.724	Error	Error	15761	9542	0	0	13598	7614	0	0	0	0
3	16	4	"YOR1"	"YGR281W"	14560	13850	120	1282	1297	629	137	161	156	93	91	0	799	839	431	140	165	111	91	90	0	0	0	0	0	0	0	0	0	0	0	0	0	0	0	0	0	0	0	1.737	1.660	1.719	1.621	1.698	1.638	0.776	0.000	0.000	0.000	0.000	0.000	0.000	0.000	0.000	0.000	0.000	0.000	0.000	0.000	0.000	120	604	1804	1859	0.797	Error	Error	1145	659	0	0	1160	699	0	0	0	0
3	17	4	"RPS20"	"YHL015W"	14770	13860	110	3973	3458	1361	114	132	85	100	100	0	3815	3324	1367	124	157	189	96	92	0	0	0	0	0	0	0	0	0	0	0	0	0	0	0	0	0	0	0	1.046	1.045	1.029	1.144	1.859	1.040	0.885	0.000	0.000	0.000	0.000	0.000	0.000	0.000	0.000	0.000	0.000	0.000	0.000	0.000	0.000	80	518	7550	6544	0.064	Error	Error	3859	3691	0	0	3344	3200	0	0	0	0
3	18	4	""	"YHL047C"	14950	13860	120	5008	6069	4434	115	129	82	99	99	0	3476	4393	3435	126	152	160	95	92	0	0	0	0	0	0	0	0	0	0	0	0	0	0	0	0	0	0	0	1.461	1.395	1.437	1.585	2.069	1.367	0.878	0.000	0.000	0.000	0.000	0.000	0.000	0.000	0.000	0.000	0.000	0.000	0.000	0.000	0.000	120	560	8243	10221	0.547	Error	Error	4893	3350	0	0	5954	4267	0	0	0	0
3	19	4	""	"YIL077C"	15140	13860	120	11361	11100	5347	120	137	72	100	100	0	5544	5034	2439	131	153	105	97	95	0	0	0	0	0	0	0	0	0	0	0	0	0	0	0	0	0	0	0	2.077	2.239	2.246	2.385	1.877	2.313	0.902	0.000	0.000	0.000	0.000	0.000	0.000	0.000	0.000	0.000	0.000	0.000	0.000	0.000	0.000	120	561	16654	15883	1.054	Error	Error	11241	5413	0	0	10980	4903	0	0	0	0
3	20	4	"SEC24"	"YIL109C"	15330	13860	120	8289	9026	5723	113	129	143	99	98	0	6150	6684	4357	124	140	110	93	92	0	0	0	0	0	0	0	0	0	0	0	0	0	0	0	0	0	0	0	1.357	1.359	1.387	1.685	2.327	1.359	0.910	0.000	0.000	0.000	0.000	0.000	0.000	0.000	0.000	0.000	0.000	0.000	0.000	0.000	0.000	120	536	14202	15473	0.440	Error	Error	8176	6026	0	0	8913	6560	0	0	0	0
3	21	4	""	"YIL141W"	15520	13860	120	5330	4405	2151	118	152	209	100	94	0	5187	4264	2250	126	146	114	95	93	0	0	0	0	0	0	0	0	0	0	0	0	0	0	0	0	0	0	0	1.030	1.036	1.026	1.144	2.074	1.004	0.896	0.000	0.000	0.000	0.000	0.000	0.000	0.000	0.000	0.000	0.000	0.000	0.000	0.000	0.000	120	540	10273	8425	0.042	Error	Error	5212	5061	0	0	4287	4138	0	0	0	0
3	22	4	""	"YIL079C"	15720	13860	110	3621	3346	1578	119	149	171	98	98	0	6135	5494	2661	133	154	89	100	97	0	0	0	0	0	0	0	0	0	0	0	0	0	0	0	0	0	0	0	0.583	0.602	0.589	0.642	1.868	0.590	0.899	0.000	0.000	0.000	0.000	0.000	0.000	0.000	0.000	0.000	0.000	0.000	0.000	0.000	0.000	80	484	9504	8588	-0.777	Error	Error	3502	6002	0	0	3227	5361	0	0	0	0
3	1	5	"COX5b"	"YIL111W"	11730	14050	110	3359	3227	2109	104	124	167	93	86	0	2676	2607	1753	125	137	77	85	83	0	0	0	0	0	0	0	0	0	0	0	0	0	0	0	0	0	0	0	1.276	1.258	1.245	1.399	2.387	1.240	0.850	0.000	0.000	0.000	0.000	0.000	0.000	0.000	0.000	0.000	0.000	0.000	0.000	0.000	0.000	80	550	5806	5605	0.352	Error	Error	3255	2551	0	0	3123	2482	0	0	0	0
3	2	5	"SSL2"	"YIL143C"	11920	14040	110	6719	7019	4233	115	131	172	100	98	0	6513	6061	3310	129	139	53	100	97	0	0	0	0	0	0	0	0	0	0	0	0	0	0	0	0	0	0	0	1.034	1.164	1.191	1.282	2.022	1.198	0.843	0.000	0.000	0.000	0.000	0.000	0.000	0.000	0.000	0.000	0.000	0.000	0.000	0.000	0.000	80	500	12988	12836	0.049	Error	Error	6604	6384	0	0	6904	5932	0	0	0	0
3	3	5	""	"YIL082W"	12110	14050	110	19749	16751	7428	125	132	51	100	100	0	27142	23108	10451	148	169	110	100	100	0	0	0	0	0	0	0	0	0	0	0	0	0	0	0	0	0	0	0	0.727	0.724	0.750	0.786	1.709	0.709	0.901	0.000	0.000	0.000	0.000	0.000	0.000	0.000	0.000	0.000	0.000	0.000	0.000	0.000	0.000	80	532	46618	39586	-0.460	Error	Error	19624	26994	0	0	16626	22960	0	0	0	0
3	4	5	""	"YIL113W"	12290	14040	110	1278	1172	631	114	128	86	95	86	0	3030	2572	1441	150	165	71	92	90	0	0	0	0	0	0	0	0	0	0	0	0	0	0	0	0	0	0	0	0.404	0.437	0.431	0.439	1.912	0.426	0.845	0.000	0.000	0.000	0.000	0.000	0.000	0.000	0.000	0.000	0.000	0.000	0.000	0.000	0.000	80	472	4044	3480	-1.307	Error	Error	1164	2880	0	0	1058	2422	0	0	0	0
3	5	5	""	"YIL145C"	12460	14040	110	2493	2443	1325	112	128	99	96	92	0	8757	8115	5223	147	208	531	88	81	0	0	0	0	0	0	0	0	0	0	0	0	0	0	0	0	0	0	0	0.277	0.293	0.280	0.340	2.294	0.252	0.815	0.000	0.000	0.000	0.000	0.000	0.000	0.000	0.000	0.000	0.000	0.000	0.000	0.000	0.000	80	495	10991	10299	-1.854	Error	Error	2381	8610	0	0	2331	7968	0	0	0	0
3	6	5	""	"YIL083C"	12660	14050	120	1878	1785	782	109	120	69	98	97	0	3759	3670	1950	141	198	485	90	85	0	0	0	0	0	0	0	0	0	0	0	0	0	0	0	0	0	0	0	0.489	0.475	0.480	0.550	2.117	0.430	0.883	0.000	0.000	0.000	0.000	0.000	0.000	0.000	0.000	0.000	0.000	0.000	0.000	0.000	0.000	120	615	5387	5205	-1.032	Error	Error	1769	3618	0	0	1676	3529	0	0	0	0
3	7	5	"NUP159"	"YIL115C"	12850	14050	100	447	445	168	99	106	41	95	93	0	724	751	321	133	149	68	91	88	0	0	0	0	0	0	0	0	0	0	0	0	0	0	0	0	0	0	0	0.589	0.560	0.526	0.529	1.848	0.458	0.703	0.000	0.000	0.000	0.000	0.000	0.000	0.000	0.000	0.000	0.000	0.000	0.000	0.000	0.000	80	460	939	964	-0.764	Error	Error	348	591	0	0	346	618	0	0	0	0
3	8	5	"SLN1"	"YIL147C"	13030	14050	110	4451	4705	3015	100	110	58	100	100	0	3989	4082	2487	130	147	74	96	93	0	0	0	0	0	0	0	0	0	0	0	0	0	0	0	0	0	0	0	1.127	1.165	1.118	1.172	1.750	1.155	0.860	0.000	0.000	0.000	0.000	0.000	0.000	0.000	0.000	0.000	0.000	0.000	0.000	0.000	0.000	80	499	8210	8557	0.173	Error	Error	4351	3859	0	0	4605	3952	0	0	0	0
3	9	5	""	"YJR015W"	13220	14050	110	11438	10712	5409	118	142	165	100	98	0	2939	2873	1530	133	163	157	95	92	0	0	0	0	0	0	0	0	0	0	0	0	0	0	0	0	0	0	0	4.034	3.866	3.873	4.012	1.533	3.827	0.901	0.000	0.000	0.000	0.000	0.000	0.000	0.000	0.000	0.000	0.000	0.000	0.000	0.000	0.000	80	552	14126	13334	2.012	Error	Error	11320	2806	0	0	10594	2740	0	0	0	0
3	10	5	"ANB1"	"YJR047C"	13420	14050	110	3759	3051	1490	118	163	251	93	88	0	4034	3229	1826	137	211	388	87	78	0	0	0	0	0	0	0	0	0	0	0	0	0	0	0	0	0	0	0	0.934	0.949	0.920	1.130	2.249	0.877	0.892	0.000	0.000	0.000	0.000	0.000	0.000	0.000	0.000	0.000	0.000	0.000	0.000	0.000	0.000	80	526	7538	6025	-0.098	Error	Error	3641	3897	0	0	2933	3092	0	0	0	0
3	11	5	""	"YJR079W"	13600	14050	110	327	345	153	110	142	203	55	10	0	423	428	223	135	198	370	31	5	0	0	0	0	0	0	0	0	0	0	0	0	0	0	0	0	0	0	0	0.753	0.802	0.717	0.857	2.311	0.463	0.745	0.000	0.000	0.000	0.000	0.000	0.000	0.000	0.000	0.000	0.000	0.000	0.000	0.000	0.000	80	514	505	528	-0.408	Error	Error	217	288	0	0	235	293	0	0	0	0
3	12	5	"ess1"	"YJR017C"	13780	14050	110	3070	2755	1138	113	120	46	98	98	0	3298	2976	1444	133	147	62	96	96	0	0	0	0	0	0	0	0	0	0	0	0	0	0	0	0	0	0	0	0.934	0.929	0.937	1.012	2.196	0.870	0.883	0.000	0.000	0.000	0.000	0.000	0.000	0.000	0.000	0.000	0.000	0.000	0.000	0.000	0.000	80	528	6122	5485	-0.098	Error	Error	2957	3165	0	0	2642	2843	0	0	0	0
3	13	5	"UTR1"	"YJR049C"	13970	14050	110	4175	3851	2023	108	121	57	98	93	0	5462	5106	3028	127	146	82	95	92	0	0	0	0	0	0	0	0	0	0	0	0	0	0	0	0	0	0	0	0.762	0.752	0.735	0.875	2.158	0.704	0.907	0.000	0.000	0.000	0.000	0.000	0.000	0.000	0.000	0.000	0.000	0.000	0.000	0.000	0.000	80	528	9402	8722	-0.392	Error	Error	4067	5335	0	0	3743	4979	0	0	0	0
3	14	5	""	"YJR082C"	14150	14050	110	2588	2144	1148	118	133	65	98	93	0	5647	4436	2662	143	166	91	96	95	0	0	0	0	0	0	0	0	0	0	0	0	0	0	0	0	0	0	0	0.449	0.472	0.478	0.515	1.939	0.427	0.878	0.000	0.000	0.000	0.000	0.000	0.000	0.000	0.000	0.000	0.000	0.000	0.000	0.000	0.000	80	546	7974	6319	-1.156	Error	Error	2470	5504	0	0	2026	4293	0	0	0	0
3	15	5	"TES1"	"YJR019C"	14360	14050	110	7380	6426	2729	135	164	171	98	97	0	6129	5183	2527	157	168	77	97	97	0	0	0	0	0	0	0	0	0	0	0	0	0	0	0	0	0	0	0	1.213	1.252	1.275	1.381	1.730	1.221	0.880	0.000	0.000	0.000	0.000	0.000	0.000	0.000	0.000	0.000	0.000	0.000	0.000	0.000	0.000	80	544	13217	11317	0.279	Error	Error	7245	5972	0	0	6291	5026	0	0	0	0
3	16	5	"osm1"	"YJR051W"	14540	14050	110	6168	5333	2374	127	154	167	98	98	0	9585	8453	4316	137	157	86	97	97	0	0	0	0	0	0	0	0	0	0	0	0	0	0	0	0	0	0	0	0.639	0.626	0.642	0.735	2.034	0.586	0.874	0.000	0.000	0.000	0.000	0.000	0.000	0.000	0.000	0.000	0.000	0.000	0.000	0.000	0.000	80	513	15489	13522	-0.645	Error	Error	6041	9448	0	0	5206	8316	0	0	0	0
3	17	5	""	"YJR084W"	14730	14050	110	2976	2662	1258	114	137	127	98	96	0	5200	4681	2525	125	212	568	93	83	0	0	0	0	0	0	0	0	0	0	0	0	0	0	0	0	0	0	0	0.564	0.559	0.557	0.601	1.764	0.506	0.844	0.000	0.000	0.000	0.000	0.000	0.000	0.000	0.000	0.000	0.000	0.000	0.000	0.000	0.000	80	520	7937	7104	-0.826	Error	Error	2862	5075	0	0	2548	4556	0	0	0	0
3	18	5	"rec107"	"YJR021C"	14910	14050	110	7073	6388	2730	117	144	155	100	97	0	6474	5809	2788	126	231	607	92	85	0	0	0	0	0	0	0	0	0	0	0	0	0	0	0	0	0	0	0	1.096	1.103	1.141	1.304	2.026	1.058	0.887	0.000	0.000	0.000	0.000	0.000	0.000	0.000	0.000	0.000	0.000	0.000	0.000	0.000	0.000	80	474	13304	11954	0.132	Error	Error	6956	6348	0	0	6271	5683	0	0	0	0
3	19	5	"BFA1"	"YJR053W"	15090	14050	110	3697	3336	1629	118	140	123	97	93	0	5837	5519	2947	133	199	424	95	83	0	0	0	0	0	0	0	0	0	0	0	0	0	0	0	0	0	0	0	0.627	0.597	0.590	0.635	1.609	0.553	0.893	0.000	0.000	0.000	0.000	0.000	0.000	0.000	0.000	0.000	0.000	0.000	0.000	0.000	0.000	80	515	9283	8604	-0.672	Error	Error	3579	5704	0	0	3218	5386	0	0	0	0
3	20	5	"ste18"	"YJR086W"	15290	14050	110	1085	955	373	106	120	91	92	90	0	1612	1445	655	126	180	413	82	78	0	0	0	0	0	0	0	0	0	0	0	0	0	0	0	0	0	0	0	0.659	0.644	0.641	0.700	1.919	0.594	0.856	0.000	0.000	0.000	0.000	0.000	0.000	0.000	0.000	0.000	0.000	0.000	0.000	0.000	0.000	80	496	2465	2168	-0.602	Error	Error	979	1486	0	0	849	1319	0	0	0	0
3	21	5	""	"YKR007W"	15480	14050	120	10314	8683	3500	107	116	47	100	99	0	5938	4875	2216	123	136	60	98	98	0	0	0	0	0	0	0	0	0	0	0	0	0	0	0	0	0	0	0	1.755	1.805	1.747	1.905	1.882	1.779	0.908	0.000	0.000	0.000	0.000	0.000	0.000	0.000	0.000	0.000	0.000	0.000	0.000	0.000	0.000	120	563	16022	13328	0.812	Error	Error	10207	5815	0	0	8576	4752	0	0	0	0
3	22	5	""	"YKR038C"	15700	14050	120	3863	3259	1523	116	135	91	99	98	0	8134	6989	3191	133	166	188	97	97	0	0	0	0	0	0	0	0	0	0	0	0	0	0	0	0	0	0	0	0.468	0.458	0.465	0.461	1.850	0.451	0.888	0.000	0.000	0.000	0.000	0.000	0.000	0.000	0.000	0.000	0.000	0.000	0.000	0.000	0.000	120	645	11748	9999	-1.094	Error	Error	3747	8001	0	0	3143	6856	0	0	0	0
3	1	6	""	"YKR070W"	11670	14240	110	13172	12393	6115	108	142	230	100	100	0	2870	2690	1327	126	152	171	98	92	0	0	0	0	0	0	0	0	0	0	0	0	0	0	0	0	0	0	0	4.761	4.791	4.723	5.005	1.523	4.889	0.886	0.000	0.000	0.000	0.000	0.000	0.000	0.000	0.000	0.000	0.000	0.000	0.000	0.000	0.000	80	466	15808	14849	2.251	Error	Error	13064	2744	0	0	12285	2564	0	0	0	0
3	2	6	"FOX2"	"YKR009C"	11870	14240	120	12931	14456	8845	114	155	268	99	98	0	3436	3646	2395	128	153	155	95	91	0	0	0	0	0	0	0	0	0	0	0	0	0	0	0	0	0	0	0	3.875	4.077	4.201	4.590	1.768	4.093	0.907	0.000	0.000	0.000	0.000	0.000	0.000	0.000	0.000	0.000	0.000	0.000	0.000	0.000	0.000	120	537	16125	17860	1.954	Error	Error	12817	3308	0	0	14342	3518	0	0	0	0
3	3	6	""	"YKR040C"	12060	14240	110	1251	1058	479	108	120	65	92	87	0	3374	2753	1457	127	180	352	83	81	0	0	0	0	0	0	0	0	0	0	0	0	0	0	0	0	0	0	0	0.352	0.362	0.359	0.395	2.064	0.315	0.853	0.000	0.000	0.000	0.000	0.000	0.000	0.000	0.000	0.000	0.000	0.000	0.000	0.000	0.000	80	500	4390	3576	-1.506	Error	Error	1143	3247	0	0	950	2626	0	0	0	0
3	4	6	"sis2"	"YKR072C"	12250	14240	110	6532	6679	2706	102	116	73	100	100	0	10294	9721	4052	130	181	340	98	98	0	0	0	0	0	0	0	0	0	0	0	0	0	0	0	0	0	0	0	0.633	0.686	0.699	0.707	1.460	0.656	0.869	0.000	0.000	0.000	0.000	0.000	0.000	0.000	0.000	0.000	0.000	0.000	0.000	0.000	0.000	80	538	16594	16168	-0.661	Error	Error	6430	10164	0	0	6577	9591	0	0	0	0
3	5	6	""	"YKR011C"	12450	14250	120	5669	4749	2458	112	123	71	100	98	0	6558	5464	2910	140	162	281	90	86	0	0	0	0	0	0	0	0	0	0	0	0	0	0	0	0	0	0	0	0.866	0.871	0.923	1.031	2.305	0.858	0.875	0.000	0.000	0.000	0.000	0.000	0.000	0.000	0.000	0.000	0.000	0.000	0.000	0.000	0.000	120	559	11975	9961	-0.208	Error	Error	5557	6418	0	0	4637	5324	0	0	0	0
3	6	6	"UTH1"	"YKR042W"	12620	14240	110	3361	2932	1068	113	128	105	100	100	0	3836	3448	1478	139	172	217	100	97	0	0	0	0	0	0	0	0	0	0	0	0	0	0	0	0	0	0	0	0.879	0.852	0.856	0.898	1.498	0.817	0.905	0.000	0.000	0.000	0.000	0.000	0.000	0.000	0.000	0.000	0.000	0.000	0.000	0.000	0.000	80	476	6945	6128	-0.187	Error	Error	3248	3697	0	0	2819	3309	0	0	0	0
3	7	6	""	"YKR074W"	12830	14240	110	2926	2462	970	114	139	136	100	100	0	2978	2538	1037	143	198	307	92	87	0	0	0	0	0	0	0	0	0	0	0	0	0	0	0	0	0	0	0	0.992	0.980	1.026	1.049	1.629	0.951	0.896	0.000	0.000	0.000	0.000	0.000	0.000	0.000	0.000	0.000	0.000	0.000	0.000	0.000	0.000	80	534	5647	4743	-0.012	Error	Error	2812	2835	0	0	2348	2395	0	0	0	0
3	8	6	"PRY2"	"YKR013W"	13010	14240	110	9710	8537	4062	126	162	197	100	100	0	5961	5276	2799	154	212	299	96	91	0	0	0	0	0	0	0	0	0	0	0	0	0	0	0	0	0	0	0	1.650	1.642	1.645	1.772	1.904	1.612	0.865	0.000	0.000	0.000	0.000	0.000	0.000	0.000	0.000	0.000	0.000	0.000	0.000	0.000	0.000	80	504	15391	13533	0.723	Error	Error	9584	5807	0	0	8411	5122	0	0	0	0
3	9	6	""	"YKR044W"	13190	14240	110	18596	16382	6549	134	187	304	100	100	0	11255	9861	4013	149	240	596	98	98	0	0	0	0	0	0	0	0	0	0	0	0	0	0	0	0	0	0	0	1.662	1.673	1.671	1.666	1.463	1.673	0.912	0.000	0.000	0.000	0.000	0.000	0.000	0.000	0.000	0.000	0.000	0.000	0.000	0.000	0.000	80	491	29568	25960	0.733	Error	Error	18462	11106	0	0	16248	9712	0	0	0	0
3	10	6	"ECM4"	"YKR076W"	13380	14250	120	4801	4288	1537	140	176	245	99	97	0	10069	8727	3679	149	207	487	98	95	0	0	0	0	0	0	0	0	0	0	0	0	0	0	0	0	0	0	0	0.470	0.484	0.484	0.526	1.683	0.445	0.904	0.000	0.000	0.000	0.000	0.000	0.000	0.000	0.000	0.000	0.000	0.000	0.000	0.000	0.000	120	587	14581	12726	-1.090	Error	Error	4661	9920	0	0	4148	8578	0	0	0	0
3	11	6	"CRR1"	"YLR213C"	13590	14240	110	7341	6340	2661	135	144	61	100	100	0	10715	9333	4122	149	164	76	100	100	0	0	0	0	0	0	0	0	0	0	0	0	0	0	0	0	0	0	0	0.682	0.676	0.681	0.693	1.478	0.650	0.931	0.000	0.000	0.000	0.000	0.000	0.000	0.000	0.000	0.000	0.000	0.000	0.000	0.000	0.000	80	546	17772	15389	-0.552	Error	Error	7206	10566	0	0	6205	9184	0	0	0	0
3	12	6	""	"YLR243W"	13790	14240	110	371	379	143	133	148	105	86	60	0	463	470	299	141	158	75	86	76	0	0	0	0	0	0	0	0	0	0	0	0	0	0	0	0	0	0	0	0.739	0.748	0.783	0.778	2.374	0.680	0.338	0.000	0.000	0.000	0.000	0.000	0.000	0.000	0.000	0.000	0.000	0.000	0.000	0.000	0.000	80	526	560	575	-0.436	Error	Error	238	322	0	0	246	329	0	0	0	0
3	13	6	"PIG1"	"YLR273C"	13970	14240	110	2222	2615	1775	117	139	108	98	91	0	3133	3518	2630	134	156	87	96	91	0	0	0	0	0	0	0	0	0	0	0	0	0	0	0	0	0	0	0	0.702	0.738	0.754	0.811	1.994	0.683	0.840	0.000	0.000	0.000	0.000	0.000	0.000	0.000	0.000	0.000	0.000	0.000	0.000	0.000	0.000	80	506	5104	5882	-0.511	Error	Error	2105	2999	0	0	2498	3384	0	0	0	0
3	14	6	""	"YLR215C"	14150	14240	110	8839	8144	3964	131	145	70	100	100	0	4677	4053	2026	147	170	90	98	98	0	0	0	0	0	0	0	0	0	0	0	0	0	0	0	0	0	0	0	1.922	2.051	2.038	2.150	1.510	2.036	0.924	0.000	0.000	0.000	0.000	0.000	0.000	0.000	0.000	0.000	0.000	0.000	0.000	0.000	0.000	80	536	13238	11919	0.943	Error	Error	8708	4530	0	0	8013	3906	0	0	0	0
3	15	6	"CDD1"	"YLR245C"	14360	14240	110	1573	1432	629	133	147	85	95	90	0	1640	1413	664	149	168	85	95	90	0	0	0	0	0	0	0	0	0	0	0	0	0	0	0	0	0	0	0	0.966	1.028	1.014	1.083	2.052	0.989	0.811	0.000	0.000	0.000	0.000	0.000	0.000	0.000	0.000	0.000	0.000	0.000	0.000	0.000	0.000	80	512	2931	2563	-0.050	Error	Error	1440	1491	0	0	1299	1264	0	0	0	0
3	16	6	"SMD2"	"YLR275W"	14520	14240	110	10882	9223	5133	130	195	449	98	96	0	2332	1947	1167	143	181	195	92	81	0	0	0	0	0	0	0	0	0	0	0	0	0	0	0	0	0	0	0	4.912	5.040	5.162	5.258	1.714	4.975	0.880	0.000	0.000	0.000	0.000	0.000	0.000	0.000	0.000	0.000	0.000	0.000	0.000	0.000	0.000	80	499	12941	10897	2.296	Error	Error	10752	2189	0	0	9093	1804	0	0	0	0
3	17	6	""	"YLR217W"	14720	14240	110	2879	2601	1071	112	171	431	95	87	0	4884	4238	1907	120	164	237	97	93	0	0	0	0	0	0	0	0	0	0	0	0	0	0	0	0	0	0	0	0.581	0.604	0.595	0.647	1.706	0.579	0.899	0.000	0.000	0.000	0.000	0.000	0.000	0.000	0.000	0.000	0.000	0.000	0.000	0.000	0.000	80	524	7531	6607	-0.784	Error	Error	2767	4764	0	0	2489	4118	0	0	0	0
3	18	6	""	"YLR247C"	14910	14240	120	1109	1264	693	105	117	88	98	95	0	1108	1348	940	121	141	115	91	87	0	0	0	0	0	0	0	0	0	0	0	0	0	0	0	0	0	0	0	1.017	0.945	0.953	1.156	2.410	0.825	0.764	0.000	0.000	0.000	0.000	0.000	0.000	0.000	0.000	0.000	0.000	0.000	0.000	0.000	0.000	120	581	1991	2386	0.025	Error	Error	1004	987	0	0	1159	1227	0	0	0	0
3	19	6	"YSH1"	"YLR277C"	15100	14240	110	2372	2459	1490	122	132	70	100	100	0	3473	3572	2401	140	162	124	97	93	0	0	0	0	0	0	0	0	0	0	0	0	0	0	0	0	0	0	0	0.675	0.681	0.671	0.763	1.890	0.644	0.878	0.000	0.000	0.000	0.000	0.000	0.000	0.000	0.000	0.000	0.000	0.000	0.000	0.000	0.000	80	526	5583	5769	-0.567	Error	Error	2250	3333	0	0	2337	3432	0	0	0	0
3	20	6	""	"YLR219W"	15300	14230	110	8120	8020	4344	122	131	59	100	100	0	8798	8060	5149	141	157	83	100	97	0	0	0	0	0	0	0	0	0	0	0	0	0	0	0	0	0	0	0	0.924	0.997	1.036	1.214	2.291	0.928	0.848	0.000	0.000	0.000	0.000	0.000	0.000	0.000	0.000	0.000	0.000	0.000	0.000	0.000	0.000	80	537	16655	15817	-0.114	Error	Error	7998	8657	0	0	7898	7919	0	0	0	0
3	21	6	"yef3"	"YLR249W"	15490	14230	110	2058	2285	1384	105	117	59	100	100	0	3048	3370	2181	122	138	86	100	100	0	0	0	0	0	0	0	0	0	0	0	0	0	0	0	0	0	0	0	0.667	0.671	0.723	0.726	1.788	0.615	0.780	0.000	0.000	0.000	0.000	0.000	0.000	0.000	0.000	0.000	0.000	0.000	0.000	0.000	0.000	80	499	4879	5428	-0.583	Error	Error	1953	2926	0	0	2180	3248	0	0	0	0
3	22	6	""	"YLR279W"	15670	14230	100	251	251	90	110	134	106	65	20	0	353	346	137	122	161	187	62	13	0	0	0	0	0	0	0	0	0	0	0	0	0	0	0	0	0	0	0	0.610	0.629	0.674	0.610	2.241	0.544	0.480	0.000	0.000	0.000	0.000	0.000	0.000	0.000	0.000	0.000	0.000	0.000	0.000	0.000	0.000	80	471	372	365	-0.712	Error	Error	141	231	0	0	141	224	0	0	0	0
3	1	7	"BUL2"	"YML111W"	11740	14400	120	5899	6138	3732	102	133	215	99	97	0	10965	11033	6702	127	152	155	98	97	0	0	0	0	0	0	0	0	0	0	0	0	0	0	0	0	0	0	0	0.535	0.553	0.556	0.582	1.809	0.537	0.886	0.000	0.000	0.000	0.000	0.000	0.000	0.000	0.000	0.000	0.000	0.000	0.000	0.000	0.000	120	539	16635	16942	-0.903	Error	Error	5797	10838	0	0	6036	10906	0	0	0	0
3	2	7	""	"YMR009W"	11900	14430	120	2142	1875	1061	105	116	62	96	93	0	4084	3685	2117	131	152	112	90	87	0	0	0	0	0	0	0	0	0	0	0	0	0	0	0	0	0	0	0	0.515	0.498	0.523	0.539	2.270	0.484	0.884	0.000	0.000	0.000	0.000	0.000	0.000	0.000	0.000	0.000	0.000	0.000	0.000	0.000	0.000	120	464	5990	5324	-0.957	Error	Error	2037	3953	0	0	1770	3554	0	0	0	0
3	3	7	""	"YMR040W"	12080	14430	120	1393	1295	499	99	106	54	98	96	0	2345	2157	904	124	145	160	94	90	0	0	0	0	0	0	0	0	0	0	0	0	0	0	0	0	0	0	0	0.583	0.588	0.576	0.605	1.790	0.548	0.875	0.000	0.000	0.000	0.000	0.000	0.000	0.000	0.000	0.000	0.000	0.000	0.000	0.000	0.000	120	543	3515	3229	-0.779	Error	Error	1294	2221	0	0	1196	2033	0	0	0	0
3	4	7	"DAT1"	"YML113W"	12270	14430	110	3909	3404	1643	100	105	52	100	100	0	8632	7794	3963	127	136	54	98	97	0	0	0	0	0	0	0	0	0	0	0	0	0	0	0	0	0	0	0	0.448	0.431	0.443	0.495	1.851	0.384	0.876	0.000	0.000	0.000	0.000	0.000	0.000	0.000	0.000	0.000	0.000	0.000	0.000	0.000	0.000	80	506	12314	10971	-1.159	Error	Error	3809	8505	0	0	3304	7667	0	0	0	0
3	5	7	"HXT2"	"YMR011W"	12470	14430	120	10594	10373	4260	108	115	48	100	100	0	9312	8381	4034	132	143	58	98	97	0	0	0	0	0	0	0	0	0	0	0	0	0	0	0	0	0	0	0	1.142	1.244	1.261	1.419	1.979	1.213	0.882	0.000	0.000	0.000	0.000	0.000	0.000	0.000	0.000	0.000	0.000	0.000	0.000	0.000	0.000	120	538	19666	18514	0.192	Error	Error	10486	9180	0	0	10265	8249	0	0	0	0
3	6	7	"arg80"	"YMR042W"	12660	14430	120	1619	1483	726	113	126	99	95	90	0	4522	4243	2191	130	156	156	97	91	0	0	0	0	0	0	0	0	0	0	0	0	0	0	0	0	0	0	0	0.343	0.333	0.340	0.342	2.236	0.312	0.833	0.000	0.000	0.000	0.000	0.000	0.000	0.000	0.000	0.000	0.000	0.000	0.000	0.000	0.000	120	553	5898	5483	-1.544	Error	Error	1506	4392	0	0	1370	4113	0	0	0	0
3	7	7	"van1"	"YML115C"	12840	14430	110	11780	10815	6592	118	198	551	97	91	0	6657	6223	4085	136	250	738	85	77	0	0	0	0	0	0	0	0	0	0	0	0	0	0	0	0	0	0	0	1.788	1.757	1.749	1.943	1.764	1.689	0.904	0.000	0.000	0.000	0.000	0.000	0.000	0.000	0.000	0.000	0.000	0.000	0.000	0.000	0.000	80	496	18183	16784	0.839	Error	Error	11662	6521	0	0	10697	6087	0	0	0	0
3	8	7	"sec59"	"YMR013C"	13030	14430	110	10830	10568	5150	134	221	550	98	97	0	5017	4964	2483	147	264	730	91	83	0	0	0	0	0	0	0	0	0	0	0	0	0	0	0	0	0	0	0	2.196	2.166	2.229	2.300	1.613	2.133	0.922	0.000	0.000	0.000	0.000	0.000	0.000	0.000	0.000	0.000	0.000	0.000	0.000	0.000	0.000	80	528	15566	15251	1.135	Error	Error	10696	4870	0	0	10434	4817	0	0	0	0
3	9	7	""	"YMR044W"	13220	14420	110	19049	18054	7826	133	188	399	100	100	0	6154	5337	2403	139	170	241	96	96	0	0	0	0	0	0	0	0	0	0	0	0	0	0	0	0	0	0	0	3.145	3.448	3.458	3.604	1.643	3.506	0.909	0.000	0.000	0.000	0.000	0.000	0.000	0.000	0.000	0.000	0.000	0.000	0.000	0.000	0.000	80	525	24931	23119	1.653	Error	Error	18916	6015	0	0	17921	5198	0	0	0	0
3	10	7	""	"YML117W"	13420	14430	120	4482	5078	2929	136	180	373	97	95	0	5654	6280	4050	144	166	198	95	93	0	0	0	0	0	0	0	0	0	0	0	0	0	0	0	0	0	0	0	0.789	0.805	0.846	0.975	2.153	0.763	0.890	0.000	0.000	0.000	0.000	0.000	0.000	0.000	0.000	0.000	0.000	0.000	0.000	0.000	0.000	120	551	9856	11078	-0.342	Error	Error	4346	5510	0	0	4942	6136	0	0	0	0
3	11	7	"ERG5"	"YMR015C"	13600	14430	110	18866	17369	6909	140	174	159	100	100	0	5005	4707	1969	152	176	163	98	98	0	0	0	0	0	0	0	0	0	0	0	0	0	0	0	0	0	0	0	3.859	3.782	3.791	3.978	1.621	3.756	0.892	0.000	0.000	0.000	0.000	0.000	0.000	0.000	0.000	0.000	0.000	0.000	0.000	0.000	0.000	80	516	23579	21784	1.948	Error	Error	18726	4853	0	0	17229	4555	0	0	0	0
3	12	7	""	"YMR046C"	13800	14430	110	21848	21469	8858	140	175	165	100	100	0	37052	35064	13239	162	199	305	100	100	0	0	0	0	0	0	0	0	0	0	0	0	0	0	0	0	0	0	0	0.588	0.611	0.625	0.598	1.277	0.604	0.913	0.000	0.000	0.000	0.000	0.000	0.000	0.000	0.000	0.000	0.000	0.000	0.000	0.000	0.000	80	548	58598	56231	-0.765	Error	Error	21708	36890	0	0	21329	34902	0	0	0	0
3	13	7	"PBI2"	"YNL015W"	14000	14430	110	2160	1867	698	123	138	86	98	95	0	992	879	343	145	179	274	85	76	0	0	0	0	0	0	0	0	0	0	0	0	0	0	0	0	0	0	0	2.405	2.376	2.377	2.423	1.658	2.350	0.851	0.000	0.000	0.000	0.000	0.000	0.000	0.000	0.000	0.000	0.000	0.000	0.000	0.000	0.000	80	528	2884	2478	1.266	Error	Error	2037	847	0	0	1744	734	0	0	0	0
3	14	7	""	"YNL047C"	14180	14430	110	9530	9171	5081	120	146	197	98	96	0	6152	5963	3296	141	190	393	93	86	0	0	0	0	0	0	0	0	0	0	0	0	0	0	0	0	0	0	0	1.565	1.555	1.564	1.717	1.976	1.565	0.863	0.000	0.000	0.000	0.000	0.000	0.000	0.000	0.000	0.000	0.000	0.000	0.000	0.000	0.000	80	560	15421	14873	0.647	Error	Error	9410	6011	0	0	9051	5822	0	0	0	0
3	15	7	""	"YNL078W"	14410	14430	100	2906	2847	1346	122	158	223	93	92	0	7138	6851	3588	138	193	428	93	91	0	0	0	0	0	0	0	0	0	0	0	0	0	0	0	0	0	0	0	0.398	0.406	0.415	0.440	1.886	0.382	0.893	0.000	0.000	0.000	0.000	0.000	0.000	0.000	0.000	0.000	0.000	0.000	0.000	0.000	0.000	80	468	9784	9438	-1.330	Error	Error	2784	7000	0	0	2725	6713	0	0	0	0
3	16	7	""	"YNL017C"	14570	14430	110	5623	5107	2541	121	147	261	96	93	0	6484	5530	2992	143	161	118	96	95	0	0	0	0	0	0	0	0	0	0	0	0	0	0	0	0	0	0	0	0.868	0.926	0.927	0.993	2.002	0.896	0.853	0.000	0.000	0.000	0.000	0.000	0.000	0.000	0.000	0.000	0.000	0.000	0.000	0.000	0.000	80	494	11843	10373	-0.205	Error	Error	5502	6341	0	0	4986	5387	0	0	0	0
3	17	7	"SFB2"	"YNL049C"	14760	14430	110	6129	6038	3303	106	113	51	100	100	0	7524	7068	4625	126	143	91	100	98	0	0	0	0	0	0	0	0	0	0	0	0	0	0	0	0	0	0	0	0.814	0.855	0.880	0.989	1.754	0.782	0.885	0.000	0.000	0.000	0.000	0.000	0.000	0.000	0.000	0.000	0.000	0.000	0.000	0.000	0.000	80	520	13421	12874	-0.297	Error	Error	6023	7398	0	0	5932	6942	0	0	0	0
3	18	7	""	"YNL080C"	14940	14430	110	10419	8696	4721	116	136	155	98	98	0	6570	5644	3154	134	144	55	97	96	0	0	0	0	0	0	0	0	0	0	0	0	0	0	0	0	0	0	0	1.601	1.557	1.559	1.749	1.910	1.547	0.903	0.000	0.000	0.000	0.000	0.000	0.000	0.000	0.000	0.000	0.000	0.000	0.000	0.000	0.000	80	519	16739	14090	0.679	Error	Error	10303	6436	0	0	8580	5510	0	0	0	0
3	19	7	""	"YNL019C"	15150	14430	110	9500	8374	4112	132	158	176	100	97	0	13915	11229	6033	152	166	68	100	98	0	0	0	0	0	0	0	0	0	0	0	0	0	0	0	0	0	0	0	0.681	0.744	0.764	0.851	1.934	0.719	0.890	0.000	0.000	0.000	0.000	0.000	0.000	0.000	0.000	0.000	0.000	0.000	0.000	0.000	0.000	80	523	23131	19319	-0.555	Error	Error	9368	13763	0	0	8242	11077	0	0	0	0
3	20	7	""	"YNL051W"	15320	14430	110	11893	10378	6193	123	141	119	100	96	0	4197	3779	2450	138	157	80	88	85	0	0	0	0	0	0	0	0	0	0	0	0	0	0	0	0	0	0	0	2.900	2.817	2.820	3.266	1.835	2.779	0.894	0.000	0.000	0.000	0.000	0.000	0.000	0.000	0.000	0.000	0.000	0.000	0.000	0.000	0.000	80	531	15829	13896	1.536	Error	Error	11770	4059	0	0	10255	3641	0	0	0	0
3	21	7	"pms1"	"YNL082W"	15530	14430	110	12552	12745	6829	110	136	140	100	100	0	3964	4235	2740	127	150	138	97	95	0	0	0	0	0	0	0	0	0	0	0	0	0	0	0	0	0	0	0	3.243	3.076	3.133	3.406	1.730	3.030	0.847	0.000	0.000	0.000	0.000	0.000	0.000	0.000	0.000	0.000	0.000	0.000	0.000	0.000	0.000	80	536	16279	16743	1.697	Error	Error	12442	3837	0	0	12635	4108	0	0	0	0
3	22	7	"HDA1"	"YNL021W"	15700	14430	110	3853	3522	1559	114	130	86	100	97	0	4774	4232	2193	132	154	125	97	93	0	0	0	0	0	0	0	0	0	0	0	0	0	0	0	0	0	0	0	0.805	0.831	0.845	0.910	1.800	0.773	0.819	0.000	0.000	0.000	0.000	0.000	0.000	0.000	0.000	0.000	0.000	0.000	0.000	0.000	0.000	80	546	8381	7508	-0.312	Error	Error	3739	4642	0	0	3408	4100	0	0	0	0
3	1	8	"MSG5"	"YNL053W"	11720	14620	110	4510	4255	2449	99	108	43	97	97	0	6527	6057	3905	128	140	64	96	93	0	0	0	0	0	0	0	0	0	0	0	0	0	0	0	0	0	0	0	0.689	0.701	0.702	0.840	2.242	0.631	0.853	0.000	0.000	0.000	0.000	0.000	0.000	0.000	0.000	0.000	0.000	0.000	0.000	0.000	0.000	80	581	10810	10085	-0.537	Error	Error	4411	6399	0	0	4156	5929	0	0	0	0
3	2	8	"END3"	"YNL084C"	11910	14620	110	7469	8422	5370	105	116	62	100	100	0	3596	3546	2225	134	153	107	86	85	0	0	0	0	0	0	0	0	0	0	0	0	0	0	0	0	0	0	0	2.127	2.438	2.389	2.905	2.392	2.529	0.879	0.000	0.000	0.000	0.000	0.000	0.000	0.000	0.000	0.000	0.000	0.000	0.000	0.000	0.000	80	539	10826	11729	1.089	Error	Error	7364	3462	0	0	8317	3412	0	0	0	0
3	3	8	"BIO5"	"YNR056C"	12130	14610	100	5644	5464	2757	102	111	56	100	100	0	11287	10796	6228	134	145	80	98	96	0	0	0	0	0	0	0	0	0	0	0	0	0	0	0	0	0	0	0	0.497	0.503	0.486	0.606	2.319	0.455	0.828	0.000	0.000	0.000	0.000	0.000	0.000	0.000	0.000	0.000	0.000	0.000	0.000	0.000	0.000	80	459	16695	16024	-1.009	Error	Error	5542	11153	0	0	5362	10662	0	0	0	0
3	4	8	"PLB3"	"YOL011W"	12290	14620	110	4760	5097	2469	101	106	40	100	100	0	4746	4957	2690	130	139	51	100	100	0	0	0	0	0	0	0	0	0	0	0	0	0	0	0	0	0	0	0	1.009	1.035	1.073	1.140	1.608	0.982	0.908	0.000	0.000	0.000	0.000	0.000	0.000	0.000	0.000	0.000	0.000	0.000	0.000	0.000	0.000	80	493	9275	9823	0.013	Error	Error	4659	4616	0	0	4996	4827	0	0	0	0
3	5	8	""	"YOL042W"	12480	14620	110	12685	11139	4381	110	121	55	100	100	0	4303	3710	1677	132	144	61	97	96	0	0	0	0	0	0	0	0	0	0	0	0	0	0	0	0	0	0	0	3.015	3.082	3.004	3.405	1.746	3.138	0.863	0.000	0.000	0.000	0.000	0.000	0.000	0.000	0.000	0.000	0.000	0.000	0.000	0.000	0.000	80	501	16746	14607	1.592	Error	Error	12575	4171	0	0	11029	3578	0	0	0	0
3	6	8	"BIO3"	"YNR058W"	12660	14620	110	3186	3141	1798	111	121	55	93	93	0	4178	3990	2541	128	139	57	92	92	0	0	0	0	0	0	0	0	0	0	0	0	0	0	0	0	0	0	0	0.759	0.785	0.745	0.771	1.964	0.718	0.769	0.000	0.000	0.000	0.000	0.000	0.000	0.000	0.000	0.000	0.000	0.000	0.000	0.000	0.000	80	498	7125	6892	-0.397	Error	Error	3075	4050	0	0	3030	3862	0	0	0	0
3	7	8	"HRD1"	"YOL013C"	12850	14620	110	7752	7018	4345	106	121	204	96	91	0	9115	8675	5723	124	140	162	93	88	0	0	0	0	0	0	0	0	0	0	0	0	0	0	0	0	0	0	0	0.850	0.808	0.828	0.933	2.473	0.761	0.850	0.000	0.000	0.000	0.000	0.000	0.000	0.000	0.000	0.000	0.000	0.000	0.000	0.000	0.000	80	528	16637	15463	-0.234	Error	Error	7646	8991	0	0	6912	8551	0	0	0	0
3	8	8	"PEX15"	"YOL044W"	13040	14620	100	6872	7081	3634	120	163	422	95	91	0	2580	2438	1359	129	147	99	92	90	0	0	0	0	0	0	0	0	0	0	0	0	0	0	0	0	0	0	0	2.755	3.015	3.000	3.209	1.605	3.065	0.866	0.000	0.000	0.000	0.000	0.000	0.000	0.000	0.000	0.000	0.000	0.000	0.000	0.000	0.000	80	481	9203	9270	1.462	Error	Error	6752	2451	0	0	6961	2309	0	0	0	0
3	9	8	"FRE4"	"YNR060W"	13260	14620	110	6605	6729	3999	124	189	528	91	83	0	4216	4194	2794	134	157	189	87	86	0	0	0	0	0	0	0	0	0	0	0	0	0	0	0	0	0	0	0	1.588	1.627	1.663	1.884	2.184	1.631	0.805	0.000	0.000	0.000	0.000	0.000	0.000	0.000	0.000	0.000	0.000	0.000	0.000	0.000	0.000	80	532	10563	10665	0.667	Error	Error	6481	4082	0	0	6605	4060	0	0	0	0
3	10	8	""	"YOL014W"	13420	14620	110	2813	2416	1440	121	128	49	96	93	0	844	750	438	141	153	63	77	76	0	0	0	0	0	0	0	0	0	0	0	0	0	0	0	0	0	0	0	3.829	3.768	3.698	3.987	1.946	3.738	0.830	0.000	0.000	0.000	0.000	0.000	0.000	0.000	0.000	0.000	0.000	0.000	0.000	0.000	0.000	80	454	3395	2904	1.937	Error	Error	2692	703	0	0	2295	609	0	0	0	0
3	11	8	""	"YOL046C"	13610	14630	110	3474	3075	1342	126	135	54	100	100	0	5517	5044	2388	148	160	68	98	97	0	0	0	0	0	0	0	0	0	0	0	0	0	0	0	0	0	0	0	0.624	0.602	0.615	0.678	2.122	0.538	0.864	0.000	0.000	0.000	0.000	0.000	0.000	0.000	0.000	0.000	0.000	0.000	0.000	0.000	0.000	80	527	8717	7845	-0.681	Error	Error	3348	5369	0	0	2949	4896	0	0	0	0
3	12	8	""	"YNR062C"	13800	14620	110	3318	3133	1298	129	137	63	98	97	0	5666	5147	2578	154	165	70	95	95	0	0	0	0	0	0	0	0	0	0	0	0	0	0	0	0	0	0	0	0.579	0.602	0.616	0.733	2.292	0.543	0.863	0.000	0.000	0.000	0.000	0.000	0.000	0.000	0.000	0.000	0.000	0.000	0.000	0.000	0.000	80	528	8701	7997	-0.789	Error	Error	3189	5512	0	0	3004	4993	0	0	0	0
3	13	8	"CMK2"	"YOL016C"	13990	14620	110	5803	5779	3227	123	129	47	100	100	0	2250	2393	1474	148	159	61	92	90	0	0	0	0	0	0	0	0	0	0	0	0	0	0	0	0	0	0	0	2.702	2.519	2.628	2.827	1.776	2.518	0.850	0.000	0.000	0.000	0.000	0.000	0.000	0.000	0.000	0.000	0.000	0.000	0.000	0.000	0.000	80	530	7782	7901	1.434	Error	Error	5680	2102	0	0	5656	2245	0	0	0	0
3	14	8	""	"YOL048C"	14180	14630	110	7915	6920	2915	123	130	47	100	100	0	3636	3264	1402	150	163	74	98	97	0	0	0	0	0	0	0	0	0	0	0	0	0	0	0	0	0	0	0	2.235	2.183	2.198	2.309	1.704	2.142	0.883	0.000	0.000	0.000	0.000	0.000	0.000	0.000	0.000	0.000	0.000	0.000	0.000	0.000	0.000	80	508	11278	9911	1.160	Error	Error	7792	3486	0	0	6797	3114	0	0	0	0
3	15	8	"spr1"	"YOR190W"	14370	14620	110	3948	3506	1760	123	135	72	98	98	0	6522	5612	3326	149	162	65	98	95	0	0	0	0	0	0	0	0	0	0	0	0	0	0	0	0	0	0	0	0.600	0.619	0.661	0.777	2.300	0.566	0.839	0.000	0.000	0.000	0.000	0.000	0.000	0.000	0.000	0.000	0.000	0.000	0.000	0.000	0.000	80	520	10198	8846	-0.737	Error	Error	3825	6373	0	0	3383	5463	0	0	0	0
3	16	8	""	"YOR220W"	14550	14620	110	3932	3409	1402	119	159	177	98	95	0	5860	4979	2357	151	210	262	95	88	0	0	0	0	0	0	0	0	0	0	0	0	0	0	0	0	0	0	0	0.668	0.681	0.671	0.763	2.007	0.621	0.877	0.000	0.000	0.000	0.000	0.000	0.000	0.000	0.000	0.000	0.000	0.000	0.000	0.000	0.000	80	526	9522	8118	-0.582	Error	Error	3813	5709	0	0	3290	4828	0	0	0	0
3	17	8	""	"YOR252W"	14750	14620	110	3500	3032	1093	105	130	135	100	100	0	4813	4278	1640	135	213	427	98	91	0	0	0	0	0	0	0	0	0	0	0	0	0	0	0	0	0	0	0	0.726	0.706	0.725	0.724	1.551	0.672	0.877	0.000	0.000	0.000	0.000	0.000	0.000	0.000	0.000	0.000	0.000	0.000	0.000	0.000	0.000	80	478	8073	7070	-0.462	Error	Error	3395	4678	0	0	2927	4143	0	0	0	0
3	18	8	""	"YOR192C"	14930	14620	110	13087	12772	5720	117	138	132	100	100	0	7853	7477	4416	136	194	385	96	95	0	0	0	0	0	0	0	0	0	0	0	0	0	0	0	0	0	0	0	1.681	1.724	1.724	2.005	2.065	1.636	0.817	0.000	0.000	0.000	0.000	0.000	0.000	0.000	0.000	0.000	0.000	0.000	0.000	0.000	0.000	80	464	20687	19996	0.749	Error	Error	12970	7717	0	0	12655	7341	0	0	0	0
3	19	8	""	"YOR222W"	15130	14630	120	3372	2932	1973	121	136	109	93	90	0	6275	5387	3638	139	152	61	91	90	0	0	0	0	0	0	0	0	0	0	0	0	0	0	0	0	0	0	0	0.530	0.536	0.575	0.578	2.676	0.513	0.841	0.000	0.000	0.000	0.000	0.000	0.000	0.000	0.000	0.000	0.000	0.000	0.000	0.000	0.000	120	518	9387	8059	-0.916	Error	Error	3251	6136	0	0	2811	5248	0	0	0	0
3	20	8	"SEC63"	"YOR254C"	15320	14620	110	1114	1134	587	104	111	44	96	91	0	1644	1694	1018	119	135	58	91	90	0	0	0	0	0	0	0	0	0	0	0	0	0	0	0	0	0	0	0	0.662	0.654	0.675	0.660	1.956	0.610	0.839	0.000	0.000	0.000	0.000	0.000	0.000	0.000	0.000	0.000	0.000	0.000	0.000	0.000	0.000	80	451	2535	2605	-0.594	Error	Error	1010	1525	0	0	1030	1575	0	0	0	0
3	21	8	""	"YOR192C-B"	15500	14620	110	3492	3305	1771	106	114	48	100	98	0	2452	2303	1257	122	137	68	96	93	0	0	0	0	0	0	0	0	0	0	0	0	0	0	0	0	0	0	0	1.453	1.467	1.491	1.572	2.359	1.481	0.855	0.000	0.000	0.000	0.000	0.000	0.000	0.000	0.000	0.000	0.000	0.000	0.000	0.000	0.000	80	480	5716	5380	0.539	Error	Error	3386	2330	0	0	3199	2181	0	0	0	0
3	22	8	"rpb8"	"YOR224C"	15700	14620	110	2308	1871	917	106	114	45	98	93	0	4664	3973	1961	133	152	129	92	92	0	0	0	0	0	0	0	0	0	0	0	0	0	0	0	0	0	0	0	0.486	0.460	0.469	0.489	2.031	0.434	0.875	0.000	0.000	0.000	0.000	0.000	0.000	0.000	0.000	0.000	0.000	0.000	0.000	0.000	0.000	80	522	6733	5605	-1.041	Error	Error	2202	4531	0	0	1765	3840	0	0	0	0
3	1	9	""	"YOR256C"	11690	14810	110	5626	5483	2644	100	109	49	100	100	0	8651	8756	4605	125	138	58	98	98	0	0	0	0	0	0	0	0	0	0	0	0	0	0	0	0	0	0	0	0.648	0.624	0.643	0.653	1.457	0.575	0.879	0.000	0.000	0.000	0.000	0.000	0.000	0.000	0.000	0.000	0.000	0.000	0.000	0.000	0.000	80	494	14052	14014	-0.626	Error	Error	5526	8526	0	0	5383	8631	0	0	0	0
3	2	9	"TOA1"	"YOR194C"	11880	14810	110	4483	4039	1807	106	128	172	96	96	0	9590	8180	3894	137	172	215	97	93	0	0	0	0	0	0	0	0	0	0	0	0	0	0	0	0	0	0	0	0.463	0.489	0.488	0.520	1.821	0.457	0.879	0.000	0.000	0.000	0.000	0.000	0.000	0.000	0.000	0.000	0.000	0.000	0.000	0.000	0.000	80	472	13830	11976	-1.111	Error	Error	4377	9453	0	0	3933	8043	0	0	0	0
3	3	9	"ISU2"	"YOR226C"	12060	14810	110	1360	1216	578	100	109	52	96	93	0	4105	3510	1764	135	164	178	92	86	0	0	0	0	0	0	0	0	0	0	0	0	0	0	0	0	0	0	0	0.317	0.331	0.335	0.362	1.694	0.306	0.883	0.000	0.000	0.000	0.000	0.000	0.000	0.000	0.000	0.000	0.000	0.000	0.000	0.000	0.000	80	489	5230	4491	-1.656	Error	Error	1260	3970	0	0	1116	3375	0	0	0	0
3	4	9	""	"YOR258W"	12250	14810	110	2253	2146	953	100	103	39	98	98	0	3031	2761	1398	126	141	82	96	96	0	0	0	0	0	0	0	0	0	0	0	0	0	0	0	0	0	0	0	0.741	0.776	0.770	0.856	1.980	0.749	0.896	0.000	0.000	0.000	0.000	0.000	0.000	0.000	0.000	0.000	0.000	0.000	0.000	0.000	0.000	80	494	5058	4681	-0.432	Error	Error	2153	2905	0	0	2046	2635	0	0	0	0
3	5	9	"MRPL40"	"YPL173W"	12450	14810	110	9111	8099	3571	112	127	110	100	98	0	6645	5707	2750	136	173	297	92	91	0	0	0	0	0	0	0	0	0	0	0	0	0	0	0	0	0	0	0	1.383	1.434	1.441	1.622	1.761	1.356	0.900	0.000	0.000	0.000	0.000	0.000	0.000	0.000	0.000	0.000	0.000	0.000	0.000	0.000	0.000	80	504	15508	13558	0.467	Error	Error	8999	6509	0	0	7987	5571	0	0	0	0
3	6	9	"HRR25"	"YPL204W"	12650	14810	110	346	341	116	109	125	113	78	56	0	396	394	144	130	172	303	40	0	0	0	0	0	0	0	0	0	0	0	0	0	0	0	0	0	0	0	0	0.891	0.879	0.816	0.832	1.657	0.800	0.631	0.000	0.000	0.000	0.000	0.000	0.000	0.000	0.000	0.000	0.000	0.000	0.000	0.000	0.000	80	478	503	496	-0.167	Error	Error	237	266	0	0	232	264	0	0	0	0
3	7	9	""	"YPL236C"	12830	14810	110	3809	3865	1450	99	110	71	100	100	0	4928	4944	2135	122	153	251	100	96	0	0	0	0	0	0	0	0	0	0	0	0	0	0	0	0	0	0	0	0.772	0.781	0.769	0.825	1.358	0.730	0.904	0.000	0.000	0.000	0.000	0.000	0.000	0.000	0.000	0.000	0.000	0.000	0.000	0.000	0.000	80	502	8516	8588	-0.373	Error	Error	3710	4806	0	0	3766	4822	0	0	0	0
3	8	9	"spt14"	"YPL175W"	13020	14810	120	12405	10336	5291	119	127	69	100	100	0	7511	6407	3366	138	171	235	95	92	0	0	0	0	0	0	0	0	0	0	0	0	0	0	0	0	0	0	0	1.666	1.630	1.696	1.800	2.093	1.660	0.884	0.000	0.000	0.000	0.000	0.000	0.000	0.000	0.000	0.000	0.000	0.000	0.000	0.000	0.000	120	586	19659	16486	0.737	Error	Error	12286	7373	0	0	10217	6269	0	0	0	0
3	9	9	""	"YPL206C"	13210	14810	110	6240	5643	2500	133	144	90	100	98	0	12350	10567	5487	156	171	73	97	97	0	0	0	0	0	0	0	0	0	0	0	0	0	0	0	0	0	0	0	0.501	0.529	0.523	0.615	2.064	0.484	0.887	0.000	0.000	0.000	0.000	0.000	0.000	0.000	0.000	0.000	0.000	0.000	0.000	0.000	0.000	80	502	18301	15921	-0.998	Error	Error	6107	12194	0	0	5510	10411	0	0	0	0
3	10	9	""	"YPL238C"	13400	14810	120	1805	1558	658	115	126	80	95	95	0	3502	3028	1396	143	162	92	94	91	0	0	0	0	0	0	0	0	0	0	0	0	0	0	0	0	0	0	0	0.503	0.500	0.510	0.537	2.049	0.476	0.888	0.000	0.000	0.000	0.000	0.000	0.000	0.000	0.000	0.000	0.000	0.000	0.000	0.000	0.000	120	576	5049	4328	-0.991	Error	Error	1690	3359	0	0	1443	2885	0	0	0	0
3	11	9	"CUP9"	"YPL177C"	13590	14810	110	13622	12219	4676	115	127	85	100	100	0	4439	3997	1709	139	159	97	98	98	0	0	0	0	0	0	0	0	0	0	0	0	0	0	0	0	0	0	0	3.141	3.137	3.087	3.350	1.616	3.110	0.894	0.000	0.000	0.000	0.000	0.000	0.000	0.000	0.000	0.000	0.000	0.000	0.000	0.000	0.000	80	499	17807	15962	1.651	Error	Error	13507	4300	0	0	12104	3858	0	0	0	0
3	12	9	""	"YPL208W"	13780	14810	110	3574	3389	1405	119	129	53	100	100	0	8898	8528	3797	144	159	70	100	98	0	0	0	0	0	0	0	0	0	0	0	0	0	0	0	0	0	0	0	0.395	0.390	0.389	0.413	1.556	0.358	0.866	0.000	0.000	0.000	0.000	0.000	0.000	0.000	0.000	0.000	0.000	0.000	0.000	0.000	0.000	80	520	12209	11654	-1.341	Error	Error	3455	8754	0	0	3270	8384	0	0	0	0
3	13	9	"hsp82"	"YPL240C"	13960	14810	110	6426	5978	2786	117	125	48	100	100	0	5159	4921	2502	147	159	66	100	100	0	0	0	0	0	0	0	0	0	0	0	0	0	0	0	0	0	0	0	1.259	1.228	1.209	1.328	1.564	1.183	0.874	0.000	0.000	0.000	0.000	0.000	0.000	0.000	0.000	0.000	0.000	0.000	0.000	0.000	0.000	80	520	11321	10635	0.332	Error	Error	6309	5012	0	0	5861	4774	0	0	0	0
3	14	9	"PPQ1"	"YPL179W"	14160	14810	120	8888	7716	3826	119	129	52	100	99	0	14469	11899	6568	147	159	72	100	99	0	0	0	0	0	0	0	0	0	0	0	0	0	0	0	0	0	0	0	0.612	0.646	0.646	0.724	1.913	0.612	0.905	0.000	0.000	0.000	0.000	0.000	0.000	0.000	0.000	0.000	0.000	0.000	0.000	0.000	0.000	120	583	23091	19349	-0.708	Error	Error	8769	14322	0	0	7597	11752	0	0	0	0
3	15	9	"SRP72"	"YPL210C"	14350	14810	110	2231	2303	1391	128	160	174	93	88	0	4036	4422	3186	152	201	303	85	82	0	0	0	0	0	0	0	0	0	0	0	0	0	0	0	0	0	0	0	0.541	0.509	0.533	0.585	2.027	0.452	0.869	0.000	0.000	0.000	0.000	0.000	0.000	0.000	0.000	0.000	0.000	0.000	0.000	0.000	0.000	80	524	5987	6445	-0.885	Error	Error	2103	3884	0	0	2175	4270	0	0	0	0
3	16	9	"IQG1"	"YPL242C"	14540	14810	110	1097	1231	674	125	187	239	95	83	0	862	1046	636	147	245	374	82	48	0	0	0	0	0	0	0	0	0	0	0	0	0	0	0	0	0	0	0	1.359	1.230	1.303	1.305	1.563	0.973	0.691	0.000	0.000	0.000	0.000	0.000	0.000	0.000	0.000	0.000	0.000	0.000	0.000	0.000	0.000	80	513	1687	2005	0.443	Error	Error	972	715	0	0	1106	899	0	0	0	0
3	17	9	"EMPTY"	"EMPTY"	14740	14800	150	109	205	253	112	152	182	17	9	0	137	249	316	141	231	393	10	5	0	0	0	0	0	0	0	0	0	0	0	0	0	0	0	0	0	0	0	0.750	0.861	0.761	0.790	3.300	0.554	0.684	0.000	0.000	0.000	0.000	0.000	0.000	0.000	0.000	0.000	0.000	0.000	0.000	0.000	0.000	156	705	-7	201	-0.415	Error	Error	-3	-4	0	0	93	108	0	0	-75	0
3	18	9	"EMPTY"	"EMPTY"	14930	14800	150	131	206	222	120	144	125	21	12	0	152	248	269	149	203	340	11	5	0	0	0	0	0	0	0	0	0	0	0	0	0	0	0	0	0	0	0	3.667	0.869	0.841	0.967	4.060	0.771	0.554	0.000	0.000	0.000	0.000	0.000	0.000	0.000	0.000	0.000	0.000	0.000	0.000	0.000	0.000	156	616	14	185	1.874	Error	Error	11	3	0	0	86	99	0	0	-75	0
3	19	9	"EMPTY"	"EMPTY"	15120	14800	150	126	250	315	120	141	71	31	22	0	145	269	338	152	174	94	24	17	0	0	0	0	0	0	0	0	0	0	0	0	0	0	0	0	0	0	0	-0.857	1.111	0.883	0.957	3.462	0.907	0.593	0.000	0.000	0.000	0.000	0.000	0.000	0.000	0.000	0.000	0.000	0.000	0.000	0.000	0.000	156	613	-1	247	Error	Error	Error	6	-7	0	0	130	117	0	0	-75	0
3	20	9	"EMPTY"	"EMPTY"	15310	14800	150	128	221	248	102	110	46	42	30	0	149	238	238	122	138	62	36	25	0	0	0	0	0	0	0	0	0	0	0	0	0	0	0	0	0	0	0	0.963	1.026	0.993	0.994	3.522	1.029	0.429	0.000	0.000	0.000	0.000	0.000	0.000	0.000	0.000	0.000	0.000	0.000	0.000	0.000	0.000	156	601	53	235	-0.054	Error	Error	26	27	0	0	119	116	0	0	-75	0
3	21	9	"EMPTY"	"EMPTY"	15500	14800	150	118	206	243	101	106	41	35	27	0	131	229	262	119	131	54	32	22	0	0	0	0	0	0	0	0	0	0	0	0	0	0	0	0	0	0	0	1.417	0.955	0.770	0.998	3.644	0.880	0.528	0.000	0.000	0.000	0.000	0.000	0.000	0.000	0.000	0.000	0.000	0.000	0.000	0.000	0.000	156	643	29	215	0.503	Error	Error	17	12	0	0	105	110	0	0	-75	0
3	22	9	"EMPTY"	"EMPTY"	15690	14800	150	120	191	186	106	111	42	39	24	0	125	213	236	121	136	104	22	14	0	0	0	0	0	0	0	0	0	0	0	0	0	0	0	0	0	0	0	3.500	0.924	0.838	0.915	4.157	0.651	0.418	0.000	0.000	0.000	0.000	0.000	0.000	0.000	0.000	0.000	0.000	0.000	0.000	0.000	0.000	156	831	18	177	1.807	Error	Error	14	4	0	0	85	92	0	0	-75	0
3	1	10	"EMPTY"	"EMPTY"	11710	14990	150	112	164	159	91	110	137	16	9	0	129	209	225	112	136	136	20	12	0	0	0	0	0	0	0	0	0	0	0	0	0	0	0	0	0	0	0	1.235	0.753	0.700	0.824	3.486	0.658	0.579	0.000	0.000	0.000	0.000	0.000	0.000	0.000	0.000	0.000	0.000	0.000	0.000	0.000	0.000	156	833	38	170	0.305	Error	Error	21	17	0	0	73	97	0	0	-75	0
3	2	10	"EMPTY"	"EMPTY"	11900	14990	150	95	160	166	95	115	152	17	8	0	124	202	222	120	151	192	14	7	0	0	0	0	0	0	0	0	0	0	0	0	0	0	0	0	0	0	0	0.000	0.793	0.894	0.942	4.032	0.899	0.679	0.000	0.000	0.000	0.000	0.000	0.000	0.000	0.000	0.000	0.000	0.000	0.000	0.000	0.000	156	633	4	147	Error	Error	Error	0	4	0	0	65	82	0	0	-75	0
3	3	10	"EMPTY"	"EMPTY"	12090	14990	150	100	165	173	99	101	39	30	24	0	125	204	237	124	138	92	21	15	0	0	0	0	0	0	0	0	0	0	0	0	0	0	0	0	0	0	0	1.000	0.825	0.726	0.896	3.199	0.588	0.573	0.000	0.000	0.000	0.000	0.000	0.000	0.000	0.000	0.000	0.000	0.000	0.000	0.000	0.000	156	620	2	146	0.000	Error	Error	1	1	0	0	66	80	0	0	-75	0
3	4	10	"EMPTY"	"EMPTY"	12280	14990	150	114	196	237	103	108	42	33	25	0	131	216	277	125	137	71	24	14	0	0	0	0	0	0	0	0	0	0	0	0	0	0	0	0	0	0	0	1.833	1.022	0.847	0.949	3.248	0.818	0.573	0.000	0.000	0.000	0.000	0.000	0.000	0.000	0.000	0.000	0.000	0.000	0.000	0.000	0.000	156	642	17	184	0.874	Error	Error	11	6	0	0	93	91	0	0	-75	0
3	5	10	"EMPTY"	"EMPTY"	12470	14990	150	116	189	194	113	126	99	21	14	0	122	211	249	129	160	262	10	7	0	0	0	0	0	0	0	0	0	0	0	0	0	0	0	0	0	0	0	-0.429	0.927	0.899	0.952	3.298	0.836	0.532	0.000	0.000	0.000	0.000	0.000	0.000	0.000	0.000	0.000	0.000	0.000	0.000	0.000	0.000	156	648	-4	158	Error	Error	Error	3	-7	0	0	76	82	0	0	-75	0
3	6	10	"EMPTY"	"EMPTY"	12660	14990	150	122	178	161	114	123	79	26	16	0	129	210	263	133	145	115	16	11	0	0	0	0	0	0	0	0	0	0	0	0	0	0	0	0	0	0	0	-2.000	0.831	0.886	1.048	3.677	0.527	0.440	0.000	0.000	0.000	0.000	0.000	0.000	0.000	0.000	0.000	0.000	0.000	0.000	0.000	0.000	156	716	4	141	Error	Error	Error	8	-4	0	0	64	77	0	0	-75	0
3	7	10	""	"iYBL030C-0"	12870	15000	110	1619	1593	833	119	130	75	93	92	0	5323	4964	2982	139	156	165	95	92	0	0	0	0	0	0	0	0	0	0	0	0	0	0	0	0	0	0	0	0.289	0.305	0.314	0.356	2.225	0.277	0.855	0.000	0.000	0.000	0.000	0.000	0.000	0.000	0.000	0.000	0.000	0.000	0.000	0.000	0.000	80	538	6684	6299	-1.789	Error	Error	1500	5184	0	0	1474	4825	0	0	0	0
3	8	10	""	"iYBL027W"	13060	15000	110	6599	5584	2618	127	161	192	100	98	0	7269	6604	3257	151	177	166	97	96	0	0	0	0	0	0	0	0	0	0	0	0	0	0	0	0	0	0	0	0.909	0.846	0.864	0.888	1.633	0.814	0.892	0.000	0.000	0.000	0.000	0.000	0.000	0.000	0.000	0.000	0.000	0.000	0.000	0.000	0.000	80	526	13590	11910	-0.137	Error	Error	6472	7118	0	0	5457	6453	0	0	0	0
3	9	10	""	"iYBL023C"	13250	14990	90	2337	2030	766	122	162	221	94	94	0	3130	2709	1197	138	178	199	94	90	0	0	0	0	0	0	0	0	0	0	0	0	0	0	0	0	0	0	0	0.740	0.742	0.769	0.828	2.220	0.701	0.830	0.000	0.000	0.000	0.000	0.000	0.000	0.000	0.000	0.000	0.000	0.000	0.000	0.000	0.000	52	392	5207	4479	-0.434	Error	Error	2215	2992	0	0	1908	2571	0	0	0	0
3	10	10	""	"iYBL009W"	13430	15000	110	3385	3149	889	95	108	84	100	100	0	1919	1835	546	122	141	90	100	100	0	0	0	0	0	0	0	0	0	0	0	0	0	0	0	0	0	0	0	1.831	1.783	1.843	1.825	1.374	1.803	0.908	0.000	0.000	0.000	0.000	0.000	0.000	0.000	0.000	0.000	0.000	0.000	0.000	0.000	0.000	80	501	5087	4767	0.872	Error	Error	3290	1797	0	0	3054	1713	0	0	0	0
3	11	10	""	"iYBL005W"	13610	15000	110	3747	3728	1656	104	117	82	100	100	0	3393	3429	1664	123	143	94	98	97	0	0	0	0	0	0	0	0	0	0	0	0	0	0	0	0	0	0	0	1.114	1.096	1.081	1.156	1.712	1.031	0.883	0.000	0.000	0.000	0.000	0.000	0.000	0.000	0.000	0.000	0.000	0.000	0.000	0.000	0.000	80	538	6913	6930	0.156	Error	Error	3643	3270	0	0	3624	3306	0	0	0	0
3	12	10	""	"iYBL003C"	13820	15000	110	3041	3286	1879	106	114	45	98	97	0	1318	1379	701	129	141	62	92	91	0	0	0	0	0	0	0	0	0	0	0	0	0	0	0	0	0	0	0	2.468	2.544	2.493	2.459	1.547	2.675	0.843	0.000	0.000	0.000	0.000	0.000	0.000	0.000	0.000	0.000	0.000	0.000	0.000	0.000	0.000	80	560	4124	4430	1.304	Error	Error	2935	1189	0	0	3180	1250	0	0	0	0
3	13	10	""	"iYBRCdelta11"	14010	15000	100	200	206	78	122	129	48	65	43	0	242	236	115	137	150	64	66	40	0	0	0	0	0	0	0	0	0	0	0	0	0	0	0	0	0	0	0	0.743	0.848	0.698	0.670	2.895	0.606	0.301	0.000	0.000	0.000	0.000	0.000	0.000	0.000	0.000	0.000	0.000	0.000	0.000	0.000	0.000	80	468	183	183	-0.429	Error	Error	78	105	0	0	84	99	0	0	0	0
3	14	10	""	"iYBR014C"	14190	15000	110	4655	4209	2064	121	130	55	100	100	0	2365	2141	1139	142	155	78	93	91	0	0	0	0	0	0	0	0	0	0	0	0	0	0	0	0	0	0	0	2.040	2.045	2.018	2.223	1.771	2.067	0.882	0.000	0.000	0.000	0.000	0.000	0.000	0.000	0.000	0.000	0.000	0.000	0.000	0.000	0.000	80	511	6757	6087	1.028	Error	Error	4534	2223	0	0	4088	1999	0	0	0	0
3	15	10	""	"iYBR018C"	14390	15010	110	2931	2843	1291	119	130	57	100	100	0	3493	3159	1542	135	154	96	95	91	0	0	0	0	0	0	0	0	0	0	0	0	0	0	0	0	0	0	0	0.837	0.901	0.883	1.020	1.886	0.828	0.857	0.000	0.000	0.000	0.000	0.000	0.000	0.000	0.000	0.000	0.000	0.000	0.000	0.000	0.000	80	540	6170	5748	-0.256	Error	Error	2812	3358	0	0	2724	3024	0	0	0	0
3	16	10	""	"iYBR035C"	14570	15000	110	2238	2077	919	119	135	76	96	92	0	4728	4411	2305	135	165	123	96	93	0	0	0	0	0	0	0	0	0	0	0	0	0	0	0	0	0	0	0	0.461	0.458	0.460	0.492	1.919	0.418	0.886	0.000	0.000	0.000	0.000	0.000	0.000	0.000	0.000	0.000	0.000	0.000	0.000	0.000	0.000	80	518	6712	6234	-1.116	Error	Error	2119	4593	0	0	1958	4276	0	0	0	0
3	17	10	""	"iYBR038W"	14760	15000	110	2683	2705	1236	120	132	71	100	98	0	2530	2385	1174	140	165	117	96	91	0	0	0	0	0	0	0	0	0	0	0	0	0	0	0	0	0	0	0	1.072	1.151	1.193	1.256	1.789	1.088	0.882	0.000	0.000	0.000	0.000	0.000	0.000	0.000	0.000	0.000	0.000	0.000	0.000	0.000	0.000	80	522	4953	4830	0.101	Error	Error	2563	2390	0	0	2585	2245	0	0	0	0
3	18	10	""	"iYBR042C"	14960	15000	110	2301	2050	876	139	156	76	100	96	0	1329	1185	491	176	203	113	93	87	0	0	0	0	0	0	0	0	0	0	0	0	0	0	0	0	0	0	0	1.875	1.894	1.847	2.016	1.742	1.915	0.860	0.000	0.000	0.000	0.000	0.000	0.000	0.000	0.000	0.000	0.000	0.000	0.000	0.000	0.000	80	541	3315	2920	0.907	Error	Error	2162	1153	0	0	1911	1009	0	0	0	0
3	19	10	""	"iYCR018C"	15160	15000	90	265	293	157	143	161	79	71	38	0	336	350	178	178	204	105	57	36	0	0	0	0	0	0	0	0	0	0	0	0	0	0	0	0	0	0	0	0.772	0.872	0.759	0.906	2.823	0.676	0.375	0.000	0.000	0.000	0.000	0.000	0.000	0.000	0.000	0.000	0.000	0.000	0.000	0.000	0.000	52	390	280	322	-0.373	Error	Error	122	158	0	0	150	172	0	0	0	0
3	20	10	""	"iYCRCtau1"	15340	15000	100	382	413	217	116	126	55	93	90	0	493	561	527	142	155	67	86	86	0	0	0	0	0	0	0	0	0	0	0	0	0	0	0	0	0	0	0	0.758	0.709	0.790	0.892	2.595	0.451	0.575	0.000	0.000	0.000	0.000	0.000	0.000	0.000	0.000	0.000	0.000	0.000	0.000	0.000	0.000	80	468	617	716	-0.400	Error	Error	266	351	0	0	297	419	0	0	0	0
3	21	10	""	"iYCR020C"	15530	15010	110	2142	1835	805	103	110	44	98	97	0	1347	1148	527	124	131	49	91	88	0	0	0	0	0	0	0	0	0	0	0	0	0	0	0	0	0	0	0	1.667	1.691	1.656	1.731	1.818	1.656	0.842	0.000	0.000	0.000	0.000	0.000	0.000	0.000	0.000	0.000	0.000	0.000	0.000	0.000	0.000	80	463	3262	2756	0.737	Error	Error	2039	1223	0	0	1732	1024	0	0	0	0
3	22	10	""	"iSNR65"	15720	15000	110	1103	999	392	108	123	94	97	92	0	2141	1894	815	121	138	94	95	91	0	0	0	0	0	0	0	0	0	0	0	0	0	0	0	0	0	0	0	0.493	0.503	0.513	0.542	2.069	0.480	0.872	0.000	0.000	0.000	0.000	0.000	0.000	0.000	0.000	0.000	0.000	0.000	0.000	0.000	0.000	80	537	3015	2664	-1.022	Error	Error	995	2020	0	0	891	1773	0	0	0	0
3	1	11	""	"iYCR033W"	11720	15190	110	2240	2132	1088	95	106	56	100	98	0	1534	1486	740	116	133	76	95	95	0	0	0	0	0	0	0	0	0	0	0	0	0	0	0	0	0	0	0	1.513	1.487	1.491	1.514	1.644	1.473	0.884	0.000	0.000	0.000	0.000	0.000	0.000	0.000	0.000	0.000	0.000	0.000	0.000	0.000	0.000	80	561	3563	3407	0.597	Error	Error	2145	1418	0	0	2037	1370	0	0	0	0
3	2	11	""	"iYCR037C"	11930	15190	110	3805	3366	1560	99	105	51	100	98	0	6654	5815	3099	121	131	45	98	98	0	0	0	0	0	0	0	0	0	0	0	0	0	0	0	0	0	0	0	0.567	0.574	0.583	0.665	2.062	0.525	0.878	0.000	0.000	0.000	0.000	0.000	0.000	0.000	0.000	0.000	0.000	0.000	0.000	0.000	0.000	80	503	10239	8961	-0.818	Error	Error	3706	6533	0	0	3267	5694	0	0	0	0
3	3	11	""	"iYCR060W"	12110	15190	110	1348	1317	793	107	110	38	97	92	0	4022	4589	3369	128	135	48	96	95	0	0	0	0	0	0	0	0	0	0	0	0	0	0	0	0	0	0	0	0.319	0.271	0.287	0.314	1.858	0.236	0.841	0.000	0.000	0.000	0.000	0.000	0.000	0.000	0.000	0.000	0.000	0.000	0.000	0.000	0.000	80	500	5135	5671	-1.650	Error	Error	1241	3894	0	0	1210	4461	0	0	0	0
3	4	11	""	"iYCR066W"	12300	15190	110	5275	4476	2295	111	117	42	98	97	0	1329	1177	545	135	145	59	91	91	0	0	0	0	0	0	0	0	0	0	0	0	0	0	0	0	0	0	0	4.325	4.189	4.104	3.862	1.741	4.586	0.843	0.000	0.000	0.000	0.000	0.000	0.000	0.000	0.000	0.000	0.000	0.000	0.000	0.000	0.000	80	512	6358	5407	2.113	Error	Error	5164	1194	0	0	4365	1042	0	0	0	0
3	5	11	""	"iYCR071C"	12490	15190	110	5933	5187	2810	117	123	58	98	98	0	2416	2125	1158	137	160	255	86	82	0	0	0	0	0	0	0	0	0	0	0	0	0	0	0	0	0	0	0	2.552	2.550	2.667	2.976	2.253	2.602	0.877	0.000	0.000	0.000	0.000	0.000	0.000	0.000	0.000	0.000	0.000	0.000	0.000	0.000	0.000	80	514	8095	7058	1.352	Error	Error	5816	2279	0	0	5070	1988	0	0	0	0
3	6	11	""	"iYCR090C-1"	12680	15190	110	5838	4978	2441	124	129	43	100	100	0	8860	7584	3924	145	153	52	100	100	0	0	0	0	0	0	0	0	0	0	0	0	0	0	0	0	0	0	0	0.656	0.653	0.649	0.662	1.560	0.616	0.887	0.000	0.000	0.000	0.000	0.000	0.000	0.000	0.000	0.000	0.000	0.000	0.000	0.000	0.000	80	512	14429	12293	-0.609	Error	Error	5714	8715	0	0	4854	7439	0	0	0	0
3	7	11	""	"iYCR094W"	12870	15200	110	2745	2555	1414	133	142	58	93	92	0	1374	1266	713	153	165	76	87	83	0	0	0	0	0	0	0	0	0	0	0	0	0	0	0	0	0	0	0	2.139	2.176	2.183	2.339	2.091	2.120	0.848	0.000	0.000	0.000	0.000	0.000	0.000	0.000	0.000	0.000	0.000	0.000	0.000	0.000	0.000	80	527	3833	3535	1.097	Error	Error	2612	1221	0	0	2422	1113	0	0	0	0
3	8	11	""	"iYCRWomega3"	13060	15190	110	3789	3783	2361	133	143	66	97	96	0	1949	1900	1144	147	158	84	92	90	0	0	0	0	0	0	0	0	0	0	0	0	0	0	0	0	0	0	0	2.029	2.082	2.131	2.120	1.732	2.125	0.888	0.000	0.000	0.000	0.000	0.000	0.000	0.000	0.000	0.000	0.000	0.000	0.000	0.000	0.000	80	540	5458	5403	1.021	Error	Error	3656	1802	0	0	3650	1753	0	0	0	0
3	9	11	""	"iYDR036C"	13260	15190	110	2999	2796	1360	128	141	78	96	95	0	5119	5009	2654	143	155	76	96	95	0	0	0	0	0	0	0	0	0	0	0	0	0	0	0	0	0	0	0	0.577	0.548	0.551	0.600	1.806	0.510	0.889	0.000	0.000	0.000	0.000	0.000	0.000	0.000	0.000	0.000	0.000	0.000	0.000	0.000	0.000	80	547	7847	7534	-0.793	Error	Error	2871	4976	0	0	2668	4866	0	0	0	0
3	10	11	""	"iYDR040C"	13440	15190	110	1751	1791	1129	119	139	104	93	93	0	2066	2166	1396	138	180	282	91	86	0	0	0	0	0	0	0	0	0	0	0	0	0	0	0	0	0	0	0	0.846	0.824	0.838	0.818	1.617	0.777	0.795	0.000	0.000	0.000	0.000	0.000	0.000	0.000	0.000	0.000	0.000	0.000	0.000	0.000	0.000	80	542	3560	3700	-0.240	Error	Error	1632	1928	0	0	1672	2028	0	0	0	0
3	11	11	""	"iYDR043C-0"	13650	15180	90	831	894	373	120	148	121	100	98	0	2189	2186	1158	137	199	338	94	84	0	0	0	0	0	0	0	0	0	0	0	0	0	0	0	0	0	0	0	0.346	0.378	0.372	0.442	1.925	0.322	0.835	0.000	0.000	0.000	0.000	0.000	0.000	0.000	0.000	0.000	0.000	0.000	0.000	0.000	0.000	52	390	2763	2823	-1.529	Error	Error	711	2052	0	0	774	2049	0	0	0	0
3	12	11	""	"itD(GUC)D"	13820	15200	110	782	744	282	116	122	45	97	93	0	1068	977	390	134	147	63	95	93	0	0	0	0	0	0	0	0	0	0	0	0	0	0	0	0	0	0	0	0.713	0.745	0.728	0.759	1.717	0.705	0.827	0.000	0.000	0.000	0.000	0.000	0.000	0.000	0.000	0.000	0.000	0.000	0.000	0.000	0.000	80	526	1600	1471	-0.488	Error	Error	666	934	0	0	628	843	0	0	0	0
3	13	11	""	"iYDR062W"	14020	15190	100	1537	1397	741	121	127	42	93	88	0	2832	2406	1461	139	152	62	91	87	0	0	0	0	0	0	0	0	0	0	0	0	0	0	0	0	0	0	0	0.526	0.563	0.560	0.614	2.197	0.510	0.860	0.000	0.000	0.000	0.000	0.000	0.000	0.000	0.000	0.000	0.000	0.000	0.000	0.000	0.000	80	477	4109	3543	-0.927	Error	Error	1416	2693	0	0	1276	2267	0	0	0	0
3	14	11	""	"iYDR066C"	14200	15190	100	2049	1897	1087	117	125	48	96	93	0	1175	1093	616	135	144	55	91	87	0	0	0	0	0	0	0	0	0	0	0	0	0	0	0	0	0	0	0	1.858	1.858	1.838	1.861	2.114	1.851	0.895	0.000	0.000	0.000	0.000	0.000	0.000	0.000	0.000	0.000	0.000	0.000	0.000	0.000	0.000	80	480	2972	2738	0.894	Error	Error	1932	1040	0	0	1780	958	0	0	0	0
3	15	11	""	"iYDR082W"	14410	15200	110	559	506	208	116	123	48	91	86	0	607	553	222	134	144	56	86	85	0	0	0	0	0	0	0	0	0	0	0	0	0	0	0	0	0	0	0	0.937	0.931	0.917	0.896	1.823	0.908	0.774	0.000	0.000	0.000	0.000	0.000	0.000	0.000	0.000	0.000	0.000	0.000	0.000	0.000	0.000	80	527	916	809	-0.095	Error	Error	443	473	0	0	390	419	0	0	0	0
3	16	11	""	"iYDR086C"	14590	15190	110	1498	1349	589	121	129	48	100	97	0	2693	2353	1161	137	149	68	98	95	0	0	0	0	0	0	0	0	0	0	0	0	0	0	0	0	0	0	0	0.539	0.554	0.560	0.612	1.733	0.511	0.879	0.000	0.000	0.000	0.000	0.000	0.000	0.000	0.000	0.000	0.000	0.000	0.000	0.000	0.000	80	522	3933	3444	-0.892	Error	Error	1377	2556	0	0	1228	2216	0	0	0	0
3	17	11	""	"itR(ACG)D-1"	14780	15190	110	2365	2129	1366	120	127	46	95	88	0	4050	3425	2297	147	157	60	88	87	0	0	0	0	0	0	0	0	0	0	0	0	0	0	0	0	0	0	0	0.575	0.613	0.601	0.677	2.097	0.560	0.824	0.000	0.000	0.000	0.000	0.000	0.000	0.000	0.000	0.000	0.000	0.000	0.000	0.000	0.000	80	520	6148	5287	-0.798	Error	Error	2245	3903	0	0	2009	3278	0	0	0	0
3	18	11	""	"iYDR102C"	14960	15190	110	1111	1029	359	125	144	106	98	95	0	2209	2058	853	159	179	108	97	96	0	0	0	0	0	0	0	0	0	0	0	0	0	0	0	0	0	0	0	0.481	0.476	0.481	0.489	1.531	0.433	0.826	0.000	0.000	0.000	0.000	0.000	0.000	0.000	0.000	0.000	0.000	0.000	0.000	0.000	0.000	80	520	3036	2803	-1.056	Error	Error	986	2050	0	0	904	1899	0	0	0	0
3	19	11	""	"iYDRCsigma2"	15150	15190	110	603	564	208	127	148	106	93	86	0	642	597	217	145	173	109	90	82	0	0	0	0	0	0	0	0	0	0	0	0	0	0	0	0	0	0	0	0.958	0.967	0.986	0.970	1.796	0.932	0.733	0.000	0.000	0.000	0.000	0.000	0.000	0.000	0.000	0.000	0.000	0.000	0.000	0.000	0.000	80	549	973	889	-0.062	Error	Error	476	497	0	0	437	452	0	0	0	0
3	20	11	""	"iYDR109C"	15340	15200	110	2651	2557	1297	130	146	70	100	98	0	4162	4250	2304	150	167	79	97	95	0	0	0	0	0	0	0	0	0	0	0	0	0	0	0	0	0	0	0	0.628	0.592	0.594	0.670	2.060	0.537	0.879	0.000	0.000	0.000	0.000	0.000	0.000	0.000	0.000	0.000	0.000	0.000	0.000	0.000	0.000	80	447	6533	6527	-0.670	Error	Error	2521	4012	0	0	2427	4100	0	0	0	0
3	21	11	""	"iYDR418W"	15510	15180	150	185	258	198	129	148	76	45	29	0	206	413	454	143	155	72	48	37	0	0	0	0	0	0	0	0	0	0	0	0	0	0	0	0	0	0	0	0.889	0.478	0.617	0.700	3.587	0.386	0.538	0.000	0.000	0.000	0.000	0.000	0.000	0.000	0.000	0.000	0.000	0.000	0.000	0.000	0.000	156	712	119	399	-0.170	Error	Error	56	63	0	0	129	270	0	0	-50	0
3	22	11	""	"iYDR421W"	15710	15190	110	5732	5812	4252	127	158	187	95	90	0	1258	1326	980	132	156	118	80	76	0	0	0	0	0	0	0	0	0	0	0	0	0	0	0	0	0	0	0	4.978	4.761	4.641	4.957	1.790	4.694	0.898	0.000	0.000	0.000	0.000	0.000	0.000	0.000	0.000	0.000	0.000	0.000	0.000	0.000	0.000	80	545	6731	6879	2.316	Error	Error	5605	1126	0	0	5685	1194	0	0	0	0
3	1	12	""	"iYDR426C"	11720	15380	110	584	546	261	104	111	48	88	82	0	585	519	249	125	134	57	80	78	0	0	0	0	0	0	0	0	0	0	0	0	0	0	0	0	0	0	0	1.043	1.122	1.017	1.077	1.846	1.079	0.779	0.000	0.000	0.000	0.000	0.000	0.000	0.000	0.000	0.000	0.000	0.000	0.000	0.000	0.000	80	524	940	836	0.061	Error	Error	480	460	0	0	442	394	0	0	0	0
3	2	12	""	"itK(CUU)D2"	11910	15380	120	1016	937	508	107	117	56	91	87	0	606	550	295	131	138	51	80	76	0	0	0	0	0	0	0	0	0	0	0	0	0	0	0	0	0	0	0	1.914	1.981	1.993	2.002	2.304	1.972	0.817	0.000	0.000	0.000	0.000	0.000	0.000	0.000	0.000	0.000	0.000	0.000	0.000	0.000	0.000	120	548	1384	1249	0.936	Error	Error	909	475	0	0	830	419	0	0	0	0
3	3	12	""	"iYDR448W"	12090	15380	110	954	824	481	115	123	55	81	80	0	967	880	555	130	147	97	77	72	0	0	0	0	0	0	0	0	0	0	0	0	0	0	0	0	0	0	0	1.002	0.945	0.954	0.857	2.236	0.881	0.849	0.000	0.000	0.000	0.000	0.000	0.000	0.000	0.000	0.000	0.000	0.000	0.000	0.000	0.000	80	480	1676	1459	0.003	Error	Error	839	837	0	0	709	750	0	0	0	0
3	4	12	""	"iYDR452W"	12280	15380	110	1038	890	465	120	127	57	83	82	0	1161	956	559	136	157	101	80	76	0	0	0	0	0	0	0	0	0	0	0	0	0	0	0	0	0	0	0	0.896	0.939	0.897	0.894	2.369	0.862	0.828	0.000	0.000	0.000	0.000	0.000	0.000	0.000	0.000	0.000	0.000	0.000	0.000	0.000	0.000	80	504	1943	1590	-0.159	Error	Error	918	1025	0	0	770	820	0	0	0	0
3	5	12	""	"iYDR470C"	12460	15380	110	1324	1289	770	121	162	227	81	75	0	2392	2401	1636	147	265	582	77	70	0	0	0	0	0	0	0	0	0	0	0	0	0	0	0	0	0	0	0	0.536	0.518	0.545	0.547	1.782	0.454	0.850	0.000	0.000	0.000	0.000	0.000	0.000	0.000	0.000	0.000	0.000	0.000	0.000	0.000	0.000	80	513	3448	3422	-0.900	Error	Error	1203	2245	0	0	1168	2254	0	0	0	0
3	6	12	""	"iYDR473C-0"	12660	15380	110	4107	3739	2608	124	160	218	91	83	0	4382	4238	3112	145	257	565	76	72	0	0	0	0	0	0	0	0	0	0	0	0	0	0	0	0	0	0	0	0.940	0.883	0.904	1.012	2.082	0.817	0.889	0.000	0.000	0.000	0.000	0.000	0.000	0.000	0.000	0.000	0.000	0.000	0.000	0.000	0.000	80	522	8220	7708	-0.089	Error	Error	3983	4237	0	0	3615	4093	0	0	0	0
3	7	12	""	"iYDR476C"	12850	15380	110	4393	3846	1474	124	133	55	100	100	0	8079	7108	3170	145	158	67	100	100	0	0	0	0	0	0	0	0	0	0	0	0	0	0	0	0	0	0	0	0.538	0.535	0.518	0.575	1.778	0.496	0.916	0.000	0.000	0.000	0.000	0.000	0.000	0.000	0.000	0.000	0.000	0.000	0.000	0.000	0.000	80	489	12203	10685	-0.894	Error	Error	4269	7934	0	0	3722	6963	0	0	0	0
3	8	12	""	"iYDR494W"	13030	15380	110	7741	6134	3625	124	143	169	96	90	0	1528	1435	883	143	160	107	80	76	0	0	0	0	0	0	0	0	0	0	0	0	0	0	0	0	0	0	0	5.500	4.652	4.564	4.766	1.769	4.661	0.851	0.000	0.000	0.000	0.000	0.000	0.000	0.000	0.000	0.000	0.000	0.000	0.000	0.000	0.000	80	528	9002	7302	2.459	Error	Error	7617	1385	0	0	6010	1292	0	0	0	0
3	9	12	""	"iYDR498C"	13230	15380	110	4760	4160	2001	122	142	163	96	95	0	6795	6047	3369	136	153	103	96	92	0	0	0	0	0	0	0	0	0	0	0	0	0	0	0	0	0	0	0	0.697	0.683	0.681	0.784	1.829	0.641	0.926	0.000	0.000	0.000	0.000	0.000	0.000	0.000	0.000	0.000	0.000	0.000	0.000	0.000	0.000	80	540	11297	9949	-0.522	Error	Error	4638	6659	0	0	4038	5911	0	0	0	0
3	10	12	""	"iYDR502C"	13420	15380	110	258	278	146	114	121	43	85	73	0	284	327	258	140	147	52	72	62	0	0	0	0	0	0	0	0	0	0	0	0	0	0	0	0	0	0	0	1.000	0.877	0.861	0.837	2.046	0.581	0.435	0.000	0.000	0.000	0.000	0.000	0.000	0.000	0.000	0.000	0.000	0.000	0.000	0.000	0.000	80	530	288	351	0.000	Error	Error	144	144	0	0	164	187	0	0	0	0
3	11	12	""	"itV(AAC)E1"	13610	15380	110	3029	2703	1236	115	124	55	100	98	0	6478	5420	2765	141	158	125	96	95	0	0	0	0	0	0	0	0	0	0	0	0	0	0	0	0	0	0	0	0.460	0.490	0.497	0.566	1.959	0.459	0.881	0.000	0.000	0.000	0.000	0.000	0.000	0.000	0.000	0.000	0.000	0.000	0.000	0.000	0.000	80	534	9251	7867	-1.121	Error	Error	2914	6337	0	0	2588	5279	0	0	0	0
3	12	12	""	"itI(AAU)E1"	13800	15380	100	527	474	243	122	129	46	82	77	0	372	353	207	139	152	65	71	65	0	0	0	0	0	0	0	0	0	0	0	0	0	0	0	0	0	0	0	1.738	1.645	1.404	1.409	2.414	1.409	0.636	0.000	0.000	0.000	0.000	0.000	0.000	0.000	0.000	0.000	0.000	0.000	0.000	0.000	0.000	80	427	638	566	0.798	Error	Error	405	233	0	0	352	214	0	0	0	0
3	13	12	""	"iYERCdelta20"	13970	15380	110	4250	3375	2203	125	145	157	86	81	0	2233	1912	1215	136	168	178	80	77	0	0	0	0	0	0	0	0	0	0	0	0	0	0	0	0	0	0	0	1.967	1.830	1.867	2.028	2.367	1.832	0.879	0.000	0.000	0.000	0.000	0.000	0.000	0.000	0.000	0.000	0.000	0.000	0.000	0.000	0.000	80	510	6222	5026	0.976	Error	Error	4125	2097	0	0	3250	1776	0	0	0	0
3	14	12	""	"iYER153C"	14170	15380	110	1291	1043	640	122	140	149	77	75	0	1166	933	615	136	164	174	70	68	0	0	0	0	0	0	0	0	0	0	0	0	0	0	0	0	0	0	0	1.135	1.156	1.113	1.189	2.374	1.138	0.848	0.000	0.000	0.000	0.000	0.000	0.000	0.000	0.000	0.000	0.000	0.000	0.000	0.000	0.000	80	528	2199	1718	0.183	Error	Error	1169	1030	0	0	921	797	0	0	0	0
3	15	12	""	"iYER157W"	14360	15380	110	1784	1433	894	120	125	46	88	86	0	551	520	305	135	148	69	76	72	0	0	0	0	0	0	0	0	0	0	0	0	0	0	0	0	0	0	0	4.000	3.410	3.264	2.721	2.812	3.316	0.775	0.000	0.000	0.000	0.000	0.000	0.000	0.000	0.000	0.000	0.000	0.000	0.000	0.000	0.000	80	503	2080	1698	2.000	Error	Error	1664	416	0	0	1313	385	0	0	0	0
3	16	12	""	"iYER159C"	14540	15380	110	802	817	478	125	138	76	88	83	0	836	940	579	142	169	150	85	78	0	0	0	0	0	0	0	0	0	0	0	0	0	0	0	0	0	0	0	0.976	0.867	0.850	0.796	1.803	0.804	0.852	0.000	0.000	0.000	0.000	0.000	0.000	0.000	0.000	0.000	0.000	0.000	0.000	0.000	0.000	80	517	1371	1490	-0.036	Error	Error	677	694	0	0	692	798	0	0	0	0
3	17	12	""	"iYER174C"	14740	15380	110	1466	1406	829	131	144	75	92	87	0	1466	1449	878	142	169	148	81	81	0	0	0	0	0	0	0	0	0	0	0	0	0	0	0	0	0	0	0	1.008	0.976	0.921	0.973	1.692	0.906	0.836	0.000	0.000	0.000	0.000	0.000	0.000	0.000	0.000	0.000	0.000	0.000	0.000	0.000	0.000	80	534	2659	2582	0.012	Error	Error	1335	1324	0	0	1275	1307	0	0	0	0
3	18	12	""	"iYER178W"	14920	15380	110	3704	3912	2663	133	145	70	91	91	0	1441	1244	819	147	160	76	77	76	0	0	0	0	0	0	0	0	0	0	0	0	0	0	0	0	0	0	0	2.760	3.445	3.394	3.874	1.957	3.586	0.839	0.000	0.000	0.000	0.000	0.000	0.000	0.000	0.000	0.000	0.000	0.000	0.000	0.000	0.000	80	527	4865	4876	1.464	Error	Error	3571	1294	0	0	3779	1097	0	0	0	0
3	19	12	""	"iYER181C"	15130	15390	110	2754	2340	1052	131	204	964	80	67	0	5854	5039	2472	146	161	88	98	96	0	0	0	0	0	0	0	0	0	0	0	0	0	0	0	0	0	0	0	0.460	0.451	0.475	0.492	1.720	0.466	0.426	0.000	0.000	0.000	0.000	0.000	0.000	0.000	0.000	0.000	0.000	0.000	0.000	0.000	0.000	80	497	8331	7102	-1.122	Error	Error	2623	5708	0	0	2209	4893	0	0	0	0
3	20	12	""	"iYFL064C"	15310	15380	130	60523	48367	21773	148	212	901	98	95	36	22461	19529	10427	154	170	78	100	100	0	0	0	0	0	0	0	0	0	0	0	0	0	0	0	0	0	0	0	2.707	2.489	2.541	2.849	1.923	2.533	0.863	0.000	0.000	0.000	0.000	0.000	0.000	0.000	0.000	0.000	0.000	0.000	0.000	0.000	0.000	120	568	82682	67594	1.436	Error	Error	60375	22307	0	0	48219	19375	0	0	0	0
3	21	12	""	"iYFL061W"	15490	15380	110	1033	923	529	151	170	83	86	76	0	1319	1187	736	148	167	89	81	77	0	0	0	0	0	0	0	0	0	0	0	0	0	0	0	0	0	0	0	0.753	0.743	0.715	0.753	2.058	0.698	0.819	0.000	0.000	0.000	0.000	0.000	0.000	0.000	0.000	0.000	0.000	0.000	0.000	0.000	0.000	80	482	2053	1811	-0.409	Error	Error	882	1171	0	0	772	1039	0	0	0	0
3	22	12	""	"iYFL056C-0"	15680	15380	110	1797	1637	849	130	152	94	90	87	0	3334	3059	1795	135	175	235	82	80	0	0	0	0	0	0	0	0	0	0	0	0	0	0	0	0	0	0	0	0.521	0.515	0.499	0.616	2.466	0.475	0.890	0.000	0.000	0.000	0.000	0.000	0.000	0.000	0.000	0.000	0.000	0.000	0.000	0.000	0.000	80	554	4866	4431	-0.940	Error	Error	1667	3199	0	0	1507	2924	0	0	0	0
3	1	13	""	"iYGL100W"	11720	15570	120	994	951	306	104	112	44	98	97	0	2051	1897	804	124	137	68	96	95	0	0	0	0	0	0	0	0	0	0	0	0	0	0	0	0	0	0	0	0.462	0.478	0.469	0.501	1.789	0.425	0.831	0.000	0.000	0.000	0.000	0.000	0.000	0.000	0.000	0.000	0.000	0.000	0.000	0.000	0.000	120	612	2817	2620	-1.114	Error	Error	890	1927	0	0	847	1773	0	0	0	0
3	2	13	""	"itH(GUG)G2"	11920	15570	120	3136	2732	1302	110	116	41	100	99	0	2769	2417	1210	127	137	52	95	95	0	0	0	0	0	0	0	0	0	0	0	0	0	0	0	0	0	0	0	1.145	1.145	1.154	1.257	2.144	1.141	0.869	0.000	0.000	0.000	0.000	0.000	0.000	0.000	0.000	0.000	0.000	0.000	0.000	0.000	0.000	120	520	5668	4912	0.196	Error	Error	3026	2642	0	0	2622	2290	0	0	0	0
3	3	13	""	"iYGL096W-0"	12110	15570	120	2816	2579	1095	115	125	59	100	99	0	1841	1715	788	128	142	78	92	91	0	0	0	0	0	0	0	0	0	0	0	0	0	0	0	0	0	0	0	1.577	1.553	1.547	1.708	2.220	1.552	0.876	0.000	0.000	0.000	0.000	0.000	0.000	0.000	0.000	0.000	0.000	0.000	0.000	0.000	0.000	120	536	4414	4051	0.657	Error	Error	2701	1713	0	0	2464	1587	0	0	0	0
3	4	13	""	"iYGL083W"	12290	15560	110	3725	3166	1445	122	134	87	100	100	0	5672	4661	2329	136	163	187	96	92	0	0	0	0	0	0	0	0	0	0	0	0	0	0	0	0	0	0	0	0.651	0.673	0.692	0.753	1.943	0.612	0.855	0.000	0.000	0.000	0.000	0.000	0.000	0.000	0.000	0.000	0.000	0.000	0.000	0.000	0.000	80	481	9139	7569	-0.620	Error	Error	3603	5536	0	0	3044	4525	0	0	0	0
3	5	13	""	"iYGL079W"	12490	15570	120	2999	2371	1268	117	149	189	93	84	0	979	881	410	136	203	404	75	52	0	0	0	0	0	0	0	0	0	0	0	0	0	0	0	0	0	0	0	3.419	3.026	3.164	2.796	2.029	3.325	0.810	0.000	0.000	0.000	0.000	0.000	0.000	0.000	0.000	0.000	0.000	0.000	0.000	0.000	0.000	120	558	3725	2999	1.773	Error	Error	2882	843	0	0	2254	745	0	0	0	0
3	6	13	""	"iYGL075C"	12680	15570	120	820	744	405	117	124	50	86	82	0	2335	2229	1349	132	143	59	90	88	0	0	0	0	0	0	0	0	0	0	0	0	0	0	0	0	0	0	0	0.319	0.299	0.311	0.342	2.798	0.275	0.792	0.000	0.000	0.000	0.000	0.000	0.000	0.000	0.000	0.000	0.000	0.000	0.000	0.000	0.000	120	522	2906	2724	-1.648	Error	Error	703	2203	0	0	627	2097	0	0	0	0
3	7	13	""	"iYGL056C"	12870	15570	120	1719	1568	804	114	119	40	97	95	0	2790	2580	1561	131	141	52	94	92	0	0	0	0	0	0	0	0	0	0	0	0	0	0	0	0	0	0	0	0.604	0.594	0.616	0.649	2.450	0.532	0.787	0.000	0.000	0.000	0.000	0.000	0.000	0.000	0.000	0.000	0.000	0.000	0.000	0.000	0.000	120	528	4264	3903	-0.728	Error	Error	1605	2659	0	0	1454	2449	0	0	0	0
3	8	13	""	"iYGL053W"	13050	15570	110	1891	1647	805	107	119	147	92	85	0	2022	1676	893	129	143	85	90	87	0	0	0	0	0	0	0	0	0	0	0	0	0	0	0	0	0	0	0	0.942	0.995	1.006	1.070	2.035	0.955	0.842	0.000	0.000	0.000	0.000	0.000	0.000	0.000	0.000	0.000	0.000	0.000	0.000	0.000	0.000	80	496	3677	3087	-0.086	Error	Error	1784	1893	0	0	1540	1547	0	0	0	0
3	9	13	""	"iYGL049C"	13240	15570	110	1258	1163	612	107	114	41	95	91	0	2434	2151	1320	130	137	48	86	85	0	0	0	0	0	0	0	0	0	0	0	0	0	0	0	0	0	0	0	0.500	0.523	0.498	0.628	2.566	0.458	0.854	0.000	0.000	0.000	0.000	0.000	0.000	0.000	0.000	0.000	0.000	0.000	0.000	0.000	0.000	80	530	3455	3077	-1.001	Error	Error	1151	2304	0	0	1056	2021	0	0	0	0
3	10	13	""	"iYGL036W"	13450	15570	110	1041	964	539	113	120	43	91	86	0	473	434	214	139	146	53	80	76	0	0	0	0	0	0	0	0	0	0	0	0	0	0	0	0	0	0	0	2.778	2.885	2.874	2.684	2.087	3.013	0.715	0.000	0.000	0.000	0.000	0.000	0.000	0.000	0.000	0.000	0.000	0.000	0.000	0.000	0.000	80	504	1262	1146	1.474	Error	Error	928	334	0	0	851	295	0	0	0	0
3	11	13	""	"iYGL033W"	13630	15570	120	2539	2245	1311	115	119	39	96	95	0	3098	2628	1645	135	144	54	91	90	0	0	0	0	0	0	0	0	0	0	0	0	0	0	0	0	0	0	0	0.818	0.854	0.870	0.954	2.583	0.822	0.860	0.000	0.000	0.000	0.000	0.000	0.000	0.000	0.000	0.000	0.000	0.000	0.000	0.000	0.000	120	548	5387	4623	-0.290	Error	Error	2424	2963	0	0	2130	2493	0	0	0	0
3	12	13	""	"iYGL029W"	13820	15570	120	2416	2180	1314	121	125	43	95	91	0	820	697	460	135	147	59	75	70	0	0	0	0	0	0	0	0	0	0	0	0	0	0	0	0	0	0	0	3.350	3.664	3.517	3.556	2.578	3.585	0.816	0.000	0.000	0.000	0.000	0.000	0.000	0.000	0.000	0.000	0.000	0.000	0.000	0.000	0.000	120	561	2980	2621	1.744	Error	Error	2295	685	0	0	2059	562	0	0	0	0
3	13	13	""	"itT(UGU)G2"	14010	15560	100	703	689	500	120	138	142	67	60	0	726	645	502	139	158	137	62	56	0	0	0	0	0	0	0	0	0	0	0	0	0	0	0	0	0	0	0	0.993	1.125	0.992	0.985	3.017	1.026	0.702	0.000	0.000	0.000	0.000	0.000	0.000	0.000	0.000	0.000	0.000	0.000	0.000	0.000	0.000	80	459	1170	1075	-0.010	Error	Error	583	587	0	0	569	506	0	0	0	0
3	14	13	""	"iYGR258C-1"	14210	15570	120	955	1008	718	119	126	51	86	83	0	1164	1348	1117	135	149	70	76	76	0	0	0	0	0	0	0	0	0	0	0	0	0	0	0	0	0	0	0	0.812	0.733	0.716	0.787	2.871	0.650	0.749	0.000	0.000	0.000	0.000	0.000	0.000	0.000	0.000	0.000	0.000	0.000	0.000	0.000	0.000	120	586	1865	2102	-0.300	Error	Error	836	1029	0	0	889	1213	0	0	0	0
3	15	13	""	"iYGR263C"	14400	15560	110	1300	1143	903	134	143	58	75	68	0	1897	1648	1372	144	156	72	68	68	0	0	0	0	0	0	0	0	0	0	0	0	0	0	0	0	0	0	0	0.665	0.671	0.713	0.616	3.139	0.645	0.830	0.000	0.000	0.000	0.000	0.000	0.000	0.000	0.000	0.000	0.000	0.000	0.000	0.000	0.000	80	472	2919	2513	-0.588	Error	Error	1166	1753	0	0	1009	1504	0	0	0	0
3	16	13	""	"iYGR281W"	14580	15570	120	3599	3233	2055	143	156	74	94	89	0	1026	904	620	142	159	110	73	70	0	0	0	0	0	0	0	0	0	0	0	0	0	0	0	0	0	0	0	3.910	4.055	3.829	3.632	2.736	4.108	0.787	0.000	0.000	0.000	0.000	0.000	0.000	0.000	0.000	0.000	0.000	0.000	0.000	0.000	0.000	120	568	4340	3852	1.967	Error	Error	3456	884	0	0	3090	762	0	0	0	0
3	17	13	""	"iYGR285C"	14780	15570	100	365	379	226	125	131	53	77	71	0	694	744	587	128	136	50	70	68	0	0	0	0	0	0	0	0	0	0	0	0	0	0	0	0	0	0	0	0.424	0.412	0.436	0.463	2.132	0.341	0.693	0.000	0.000	0.000	0.000	0.000	0.000	0.000	0.000	0.000	0.000	0.000	0.000	0.000	0.000	80	432	806	870	-1.238	Error	Error	240	566	0	0	254	616	0	0	0	0
3	18	13	""	"iYGR288W-0"	14960	15570	120	2159	2196	1479	129	137	63	91	86	0	1839	2036	1728	137	146	54	80	78	0	0	0	0	0	0	0	0	0	0	0	0	0	0	0	0	0	0	0	1.193	1.088	1.066	1.288	3.304	0.950	0.759	0.000	0.000	0.000	0.000	0.000	0.000	0.000	0.000	0.000	0.000	0.000	0.000	0.000	0.000	120	534	3732	3966	0.254	Error	Error	2030	1702	0	0	2067	1899	0	0	0	0
3	19	13	""	"iYHL046C"	15150	15570	120	3296	3527	2603	139	159	257	83	80	0	2174	2075	1719	149	162	68	72	67	0	0	0	0	0	0	0	0	0	0	0	0	0	0	0	0	0	0	0	1.559	1.759	1.739	2.195	3.855	1.726	0.783	0.000	0.000	0.000	0.000	0.000	0.000	0.000	0.000	0.000	0.000	0.000	0.000	0.000	0.000	120	513	5182	5314	0.641	Error	Error	3157	2025	0	0	3388	1926	0	0	0	0
3	20	13	""	"iYHL042W"	15350	15570	120	620	715	579	127	135	61	82	72	0	1540	1972	1903	135	154	77	83	77	0	0	0	0	0	0	0	0	0	0	0	0	0	0	0	0	0	0	0	0.351	0.320	0.350	0.375	2.588	0.282	0.786	0.000	0.000	0.000	0.000	0.000	0.000	0.000	0.000	0.000	0.000	0.000	0.000	0.000	0.000	120	519	1898	2425	-1.511	Error	Error	493	1405	0	0	588	1837	0	0	0	0
3	21	13	""	"iYHL038C"	15530	15570	110	4016	3446	2398	124	131	55	92	90	0	3274	2712	1905	129	145	73	85	81	0	0	0	0	0	0	0	0	0	0	0	0	0	0	0	0	0	0	0	1.238	1.286	1.385	1.372	2.143	1.254	0.854	0.000	0.000	0.000	0.000	0.000	0.000	0.000	0.000	0.000	0.000	0.000	0.000	0.000	0.000	80	500	7037	5905	0.307	Error	Error	3892	3145	0	0	3322	2583	0	0	0	0
3	22	13	""	"itH(GUG)H"	15720	15560	110	974	846	527	118	133	95	78	76	0	619	535	355	127	154	205	62	56	0	0	0	0	0	0	0	0	0	0	0	0	0	0	0	0	0	0	0	1.740	1.784	1.643	1.503	2.921	1.807	0.723	0.000	0.000	0.000	0.000	0.000	0.000	0.000	0.000	0.000	0.000	0.000	0.000	0.000	0.000	80	563	1348	1136	0.799	Error	Error	856	492	0	0	728	408	0	0	0	0
3	1	14	""	"iYHL019C"	11740	15750	100	881	930	764	101	109	44	73	67	0	1905	1599	1351	117	126	48	71	70	0	0	0	0	0	0	0	0	0	0	0	0	0	0	0	0	0	0	0	0.436	0.559	0.527	0.459	2.575	0.532	0.835	0.000	0.000	0.000	0.000	0.000	0.000	0.000	0.000	0.000	0.000	0.000	0.000	0.000	0.000	80	456	2568	2311	-1.197	Error	Error	780	1788	0	0	829	1482	0	0	0	0
3	2	14	""	"iYHL015W"	11920	15750	110	754	738	562	116	120	47	77	72	0	502	542	420	125	137	56	68	63	0	0	0	0	0	0	0	0	0	0	0	0	0	0	0	0	0	0	0	1.692	1.492	1.342	1.313	2.873	1.494	0.793	0.000	0.000	0.000	0.000	0.000	0.000	0.000	0.000	0.000	0.000	0.000	0.000	0.000	0.000	80	504	1015	1039	0.759	Error	Error	638	377	0	0	622	417	0	0	0	0
3	3	14	""	"iYIL118W"	12120	15750	110	956	839	570	112	119	46	80	73	0	716	721	528	122	135	58	70	70	0	0	0	0	0	0	0	0	0	0	0	0	0	0	0	0	0	0	0	1.421	1.214	1.063	1.016	2.178	1.153	0.809	0.000	0.000	0.000	0.000	0.000	0.000	0.000	0.000	0.000	0.000	0.000	0.000	0.000	0.000	80	504	1438	1326	0.507	Error	Error	844	594	0	0	727	599	0	0	0	0
3	4	14	""	"iYIL114C"	12310	15750	110	441	475	319	103	114	83	75	66	0	824	1024	866	122	139	146	71	67	0	0	0	0	0	0	0	0	0	0	0	0	0	0	0	0	0	0	0	0.481	0.412	0.418	0.460	2.647	0.363	0.844	0.000	0.000	0.000	0.000	0.000	0.000	0.000	0.000	0.000	0.000	0.000	0.000	0.000	0.000	80	508	1040	1274	-1.054	Error	Error	338	702	0	0	372	902	0	0	0	0
3	5	14	""	"iYIL110W"	12500	15760	120	2205	1997	1343	107	113	42	93	86	0	691	613	397	130	137	46	76	70	0	0	0	0	0	0	0	0	0	0	0	0	0	0	0	0	0	0	0	3.740	3.913	3.574	3.442	2.257	3.954	0.831	0.000	0.000	0.000	0.000	0.000	0.000	0.000	0.000	0.000	0.000	0.000	0.000	0.000	0.000	120	526	2659	2373	1.903	Error	Error	2098	561	0	0	1890	483	0	0	0	0
3	6	14	""	"iYIL096C"	12690	15760	120	1210	1089	728	106	114	44	86	82	0	1113	919	681	127	134	47	73	71	0	0	0	0	0	0	0	0	0	0	0	0	0	0	0	0	0	0	0	1.120	1.241	1.174	1.246	2.186	1.169	0.832	0.000	0.000	0.000	0.000	0.000	0.000	0.000	0.000	0.000	0.000	0.000	0.000	0.000	0.000	120	498	2090	1775	0.163	Error	Error	1104	986	0	0	983	792	0	0	0	0
3	7	14	""	"iYIL093C"	12880	15760	120	1409	1310	925	106	114	41	83	80	0	2573	2492	2046	131	140	52	77	75	0	0	0	0	0	0	0	0	0	0	0	0	0	0	0	0	0	0	0	0.534	0.510	0.538	0.692	3.132	0.453	0.832	0.000	0.000	0.000	0.000	0.000	0.000	0.000	0.000	0.000	0.000	0.000	0.000	0.000	0.000	120	500	3745	3565	-0.906	Error	Error	1303	2442	0	0	1204	2361	0	0	0	0
3	8	14	""	"iYIL089W"	13060	15760	110	2752	2609	1885	113	128	86	83	80	0	1629	1598	1310	140	166	177	67	62	0	0	0	0	0	0	0	0	0	0	0	0	0	0	0	0	0	0	0	1.772	1.712	1.546	2.024	3.177	1.624	0.830	0.000	0.000	0.000	0.000	0.000	0.000	0.000	0.000	0.000	0.000	0.000	0.000	0.000	0.000	80	476	4128	3954	0.826	Error	Error	2639	1489	0	0	2496	1458	0	0	0	0
3	9	14	""	"iYIL072W"	13260	15760	120	3430	3304	2423	123	135	81	90	87	0	1746	1886	1625	138	162	163	67	65	0	0	0	0	0	0	0	0	0	0	0	0	0	0	0	0	0	0	0	2.057	1.820	1.728	1.992	2.637	1.695	0.867	0.000	0.000	0.000	0.000	0.000	0.000	0.000	0.000	0.000	0.000	0.000	0.000	0.000	0.000	120	571	4915	4929	1.040	Error	Error	3307	1608	0	0	3181	1748	0	0	0	0
3	10	14	""	"iYIL068C"	13450	15750	100	840	805	601	126	131	44	71	67	0	1697	1333	1071	140	147	53	68	66	0	0	0	0	0	0	0	0	0	0	0	0	0	0	0	0	0	0	0	0.459	0.569	0.601	0.611	1.942	0.538	0.814	0.000	0.000	0.000	0.000	0.000	0.000	0.000	0.000	0.000	0.000	0.000	0.000	0.000	0.000	80	442	2271	1872	-1.125	Error	Error	714	1557	0	0	679	1193	0	0	0	0
3	11	14	""	"iYIL063C"	13630	15760	110	664	583	297	119	124	41	82	78	0	1209	1027	647	134	142	48	82	78	0	0	0	0	0	0	0	0	0	0	0	0	0	0	0	0	0	0	0	0.507	0.520	0.526	0.578	2.265	0.458	0.801	0.000	0.000	0.000	0.000	0.000	0.000	0.000	0.000	0.000	0.000	0.000	0.000	0.000	0.000	80	493	1620	1357	-0.980	Error	Error	545	1075	0	0	464	893	0	0	0	0
3	12	14	""	"iYIL046W"	13830	15760	110	2461	2360	1829	121	123	41	88	83	0	2516	2193	1895	131	140	53	73	68	0	0	0	0	0	0	0	0	0	0	0	0	0	0	0	0	0	0	0	0.981	1.086	1.103	1.452	2.710	0.985	0.852	0.000	0.000	0.000	0.000	0.000	0.000	0.000	0.000	0.000	0.000	0.000	0.000	0.000	0.000	80	506	4725	4301	-0.027	Error	Error	2340	2385	0	0	2239	2062	0	0	0	0
3	13	14	""	"iYIL042C"	14020	15760	110	1208	1163	938	121	126	50	77	72	0	1741	1926	1765	137	145	55	70	67	0	0	0	0	0	0	0	0	0	0	0	0	0	0	0	0	0	0	0	0.678	0.582	0.554	0.588	2.591	0.501	0.838	0.000	0.000	0.000	0.000	0.000	0.000	0.000	0.000	0.000	0.000	0.000	0.000	0.000	0.000	80	524	2691	2831	-0.561	Error	Error	1087	1604	0	0	1042	1789	0	0	0	0
3	14	14	""	"iYIL038C"	14200	15750	100	644	661	490	115	126	55	73	67	0	1198	1373	1175	137	151	74	71	68	0	0	0	0	0	0	0	0	0	0	0	0	0	0	0	0	0	0	0	0.499	0.442	0.462	0.472	2.602	0.395	0.808	0.000	0.000	0.000	0.000	0.000	0.000	0.000	0.000	0.000	0.000	0.000	0.000	0.000	0.000	80	433	1590	1782	-1.004	Error	Error	529	1061	0	0	546	1236	0	0	0	0
3	15	14	""	"iYJL014W"	14390	15750	110	8820	7421	5870	136	218	637	75	70	0	969	1153	964	138	170	177	66	58	0	0	0	0	0	0	0	0	0	0	0	0	0	0	0	0	0	0	0	10.450	7.177	6.894	6.193	2.737	6.816	0.859	0.000	0.000	0.000	0.000	0.000	0.000	0.000	0.000	0.000	0.000	0.000	0.000	0.000	0.000	80	522	9515	8300	3.385	Error	Error	8684	831	0	0	7285	1015	0	0	0	0
3	16	14	""	"itK(CUU)J"	14590	15760	120	3163	2775	1478	129	211	629	80	77	0	1324	1167	663	132	160	171	82	75	0	0	0	0	0	0	0	0	0	0	0	0	0	0	0	0	0	0	0	2.545	2.557	2.606	2.719	1.906	2.501	0.870	0.000	0.000	0.000	0.000	0.000	0.000	0.000	0.000	0.000	0.000	0.000	0.000	0.000	0.000	120	537	4226	3681	1.348	Error	Error	3034	1192	0	0	2646	1035	0	0	0	0
3	17	14	""	"iYJL010C"	14780	15760	120	945	786	412	100	110	51	85	82	0	938	811	453	118	132	58	80	79	0	0	0	0	0	0	0	0	0	0	0	0	0	0	0	0	0	0	0	1.030	0.990	0.940	1.007	2.302	0.959	0.844	0.000	0.000	0.000	0.000	0.000	0.000	0.000	0.000	0.000	0.000	0.000	0.000	0.000	0.000	120	525	1665	1379	0.043	Error	Error	845	820	0	0	686	693	0	0	0	0
3	18	14	""	"iYJR005W"	14980	15760	120	5124	4569	3188	123	134	57	95	93	0	2975	2577	1921	138	149	59	84	77	0	0	0	0	0	0	0	0	0	0	0	0	0	0	0	0	0	0	0	1.763	1.823	1.871	2.288	2.523	1.811	0.886	0.000	0.000	0.000	0.000	0.000	0.000	0.000	0.000	0.000	0.000	0.000	0.000	0.000	0.000	120	504	7838	6885	0.818	Error	Error	5001	2837	0	0	4446	2439	0	0	0	0
3	19	14	""	"iYJR009C-0"	15170	15760	120	1276	1107	606	124	133	62	90	84	0	1730	1544	862	136	152	67	85	82	0	0	0	0	0	0	0	0	0	0	0	0	0	0	0	0	0	0	0	0.723	0.698	0.736	0.753	2.608	0.686	0.852	0.000	0.000	0.000	0.000	0.000	0.000	0.000	0.000	0.000	0.000	0.000	0.000	0.000	0.000	120	471	2746	2391	-0.469	Error	Error	1152	1594	0	0	983	1408	0	0	0	0
3	20	14	""	"iYJR011C"	15350	15760	120	3090	2768	1134	99	114	59	100	99	0	1704	1544	672	120	140	74	94	93	0	0	0	0	0	0	0	0	0	0	0	0	0	0	0	0	0	0	0	1.888	1.874	1.940	2.084	1.817	1.879	0.906	0.000	0.000	0.000	0.000	0.000	0.000	0.000	0.000	0.000	0.000	0.000	0.000	0.000	0.000	120	491	4575	4093	0.917	Error	Error	2991	1584	0	0	2669	1424	0	0	0	0
3	21	14	""	"iYJR035W"	15530	15760	110	1195	1253	961	123	148	138	70	66	0	446	492	375	131	164	151	60	50	0	0	0	0	0	0	0	0	0	0	0	0	0	0	0	0	0	0	0	3.403	3.130	2.706	2.135	3.676	3.014	0.750	0.000	0.000	0.000	0.000	0.000	0.000	0.000	0.000	0.000	0.000	0.000	0.000	0.000	0.000	80	504	1387	1491	1.767	Error	Error	1072	315	0	0	1130	361	0	0	0	0
3	22	14	""	"iYJR041C"	15740	15760	110	873	869	615	118	143	142	71	67	0	1790	1623	1177	126	154	142	76	73	0	0	0	0	0	0	0	0	0	0	0	0	0	0	0	0	0	0	0	0.454	0.502	0.555	0.583	3.466	0.488	0.854	0.000	0.000	0.000	0.000	0.000	0.000	0.000	0.000	0.000	0.000	0.000	0.000	0.000	0.000	80	576	2419	2248	-1.140	Error	Error	755	1664	0	0	751	1497	0	0	0	0
3	1	15	""	"iYJRWdelta14"	11720	15950	120	2198	2054	917	102	111	49	100	99	0	2097	2020	989	122	135	65	97	95	0	0	0	0	0	0	0	0	0	0	0	0	0	0	0	0	0	0	0	1.061	1.028	1.084	1.110	1.625	0.980	0.898	0.000	0.000	0.000	0.000	0.000	0.000	0.000	0.000	0.000	0.000	0.000	0.000	0.000	0.000	120	639	4071	3850	0.086	Error	Error	2096	1975	0	0	1952	1898	0	0	0	0
3	2	15	""	"itR(CCU)J"	11910	15950	110	1364	1105	643	114	127	176	78	75	0	565	483	288	125	138	61	75	71	0	0	0	0	0	0	0	0	0	0	0	0	0	0	0	0	0	0	0	2.841	2.768	2.530	2.407	1.845	2.935	0.730	0.000	0.000	0.000	0.000	0.000	0.000	0.000	0.000	0.000	0.000	0.000	0.000	0.000	0.000	80	491	1690	1349	1.506	Error	Error	1250	440	0	0	991	358	0	0	0	0
3	3	15	""	"iYJR056C"	12100	15950	120	1639	1474	822	111	117	48	95	90	0	2940	2531	1499	124	145	114	87	84	0	0	0	0	0	0	0	0	0	0	0	0	0	0	0	0	0	0	0	0.543	0.566	0.564	0.609	2.072	0.541	0.866	0.000	0.000	0.000	0.000	0.000	0.000	0.000	0.000	0.000	0.000	0.000	0.000	0.000	0.000	120	565	4344	3770	-0.882	Error	Error	1528	2816	0	0	1363	2407	0	0	0	0
[truncated: 4,318,426 more chars]
