# Supplementary material for: Genome-Wide Mapping of the Cohesin Complex in the Yeast Saccharomyces cerevisiae
Source: PLoS Biol. 2004 Jul 27;2(9):e259. doi: 10.1371/journal.pbio.0020259 (PMC490026; doi:10.1371/journal.pbio.0020259)
Supplement: Dataset S16 — Cy3 = ChIP cdc16-ts Smc3-6Myc Mcd1-6HA ChIP for HA in A364a; Cy5 = genomic DNA. (4.6 MB XLS). [file pbio.0020259.sd016.xls]

ATF	1.0
27	82    
"Type=GenePix Results 2"
"DateTime=2003/03/11 09:24:19"
"Settings=L:\cohesin3\UP2_226.gps"
"GalFile=L:\arraying&printing\P2uber022803.GAL"
"PixelSize=10"
"Wavelengths=635	532"
"ImageFiles=L:\cohesin3\UP2_226_635.tif 0	L:\cohesin3\UP2_226_532.tif 0"
"NormalizationMethod=None"
"NormalizationFactors=1	1"
"JpegImage=L:\cohesin3\UP2_226.jpg"
"RatioFormulations=W1/W2 (635/532)"
"Barcode="
"BackgroundSubtraction=LocalFeature"
"ImageOrigin=1160, 14490"
"JpegOrigin=1440, 14840"
"Creator=GenePix Pro 4.0.1.9"
"Scanner=GenePix 4000B [87097]"
"FocusPosition=0"
"Temperature=29.47"
"LinesAveraged=1"
"Comment=Cy5=A364a Smc3_6Myc cdc16 Myc ChIP Cy3=total gDNA"
"PMTGain=670	580"
"ScanPower=100	100"
"LaserPower=3.32	3.87"
"LaserOnTime=19677	19690"
"ScanRegion=116,1449,2020,5079"
"Supplier="
"Block"	"Column"	"Row"	"Name"	"ID"	"X"	"Y"	"Dia."	"F635 Median"	"F635 Mean"	"F635 SD"	"B635 Median"	"B635 Mean"	"B635 SD"	"% > B635+1SD"	"% > B635+2SD"	"F635 % Sat."	"F532 Median"	"F532 Mean"	"F532 SD"	"B532 Median"	"B532 Mean"	"B532 SD"	"% > B532+1SD"	"% > B532+2SD"	"F532 % Sat."	"F3 Median"	"F3 Mean"	"F3 SD"	"B3 Median"	"B3 Mean"	"B3 SD"	"% > B3+1SD"	"% > B3+2SD"	"F3 % Sat."	"F4 Median"	"F4 Mean"	"F4 SD"	"B4 Median"	"B4 Mean"	"B4 SD"	"% > B4+1SD"	"% > B4+2SD"	"F4 % Sat."	"Ratio of Medians (635/532)"	"Ratio of Means (635/532)"	"Median of Ratios (635/532)"	"Mean of Ratios (635/532)"	"Ratios SD (635/532)"	"Rgn Ratio (635/532)"	"Rgn R� (635/532)"	"Ratio of Medians (Ratio/2)"	"Ratio of Means (Ratio/2)"	"Median of Ratios (Ratio/2)"	"Mean of Ratios (Ratio/2)"	"Ratios SD (Ratio/2)"	"Rgn Ratio (Ratio/2)"	"Rgn R� (Ratio/2)"	"Ratio of Medians (Ratio/3)"	"Ratio of Means (Ratio/3)"	"Median of Ratios (Ratio/3)"	"Mean of Ratios (Ratio/3)"	"Ratios SD (Ratio/3)"	"Rgn Ratio (Ratio/3)"	"Rgn R� (Ratio/3)"	"F Pixels"	"B Pixels"	"Sum of Medians"	"Sum of Means"	"Log Ratio (635/532)"	"Log Ratio (Ratio/2)"	"Log Ratio (Ratio/3)"	"F635 Median - B635"	"F532 Median - B532"	"F3 Median - B3"	"F4 Median - B4"	"F635 Mean - B635"	"F532 Mean - B532"	"F3 Mean - B3"	"F4 Mean - B4"	"Flags"	"Normalize"
1	1	1	"cdc27"	"YBL084C"	1760	15170	120	1638	1420	814	89	94	42	97	91	0	2407	2008	1276	159	166	47	89	85	0	0	0	0	0	0	0	0	0	0	0	0	0	0	0	0	0	0	0	0.689	0.720	0.719	0.712	2.899	0.632	0.669	0.000	0.000	0.000	0.000	0.000	0.000	0.000	0.000	0.000	0.000	0.000	0.000	0.000	0.000	120	646	3797	3180	-0.537	Error	Error	1549	2248	0	0	1331	1849	0	0	0	0
1	2	1	""	"YBL113C"	1920	15160	110	19006	16279	10352	92	149	579	97	92	0	23147	19428	12001	163	223	567	96	88	0	0	0	0	0	0	0	0	0	0	0	0	0	0	0	0	0	0	0	0.823	0.840	0.876	0.937	2.244	0.808	0.778	0.000	0.000	0.000	0.000	0.000	0.000	0.000	0.000	0.000	0.000	0.000	0.000	0.000	0.000	80	460	41898	35452	-0.281	Error	Error	18914	22984	0	0	16187	19265	0	0	0	0
1	3	1	""	"YBR030W"	2110	15170	120	1785	1668	957	91	135	482	81	71	0	4666	4385	2838	162	209	477	83	80	0	0	0	0	0	0	0	0	0	0	0	0	0	0	0	0	0	0	0	0.376	0.373	0.362	0.394	3.349	0.317	0.728	0.000	0.000	0.000	0.000	0.000	0.000	0.000	0.000	0.000	0.000	0.000	0.000	0.000	0.000	120	670	6198	5800	-1.411	Error	Error	1694	4504	0	0	1577	4223	0	0	0	0
1	4	1	""	"YBL086C"	2320	15170	110	953	865	447	90	98	46	96	88	0	3366	2904	1666	158	166	51	96	92	0	0	0	0	0	0	0	0	0	0	0	0	0	0	0	0	0	0	0	0.269	0.282	0.271	0.314	2.362	0.231	0.705	0.000	0.000	0.000	0.000	0.000	0.000	0.000	0.000	0.000	0.000	0.000	0.000	0.000	0.000	80	531	4071	3521	-1.894	Error	Error	863	3208	0	0	775	2746	0	0	0	0
1	5	1	"RER2"	"YBR002C"	2490	15160	110	2734	2533	1412	91	118	239	88	86	0	3222	2819	1594	157	197	314	83	81	0	0	0	0	0	0	0	0	0	0	0	0	0	0	0	0	0	0	0	0.862	0.917	0.907	0.912	1.770	0.836	0.788	0.000	0.000	0.000	0.000	0.000	0.000	0.000	0.000	0.000	0.000	0.000	0.000	0.000	0.000	80	536	5708	5104	-0.214	Error	Error	2643	3065	0	0	2442	2662	0	0	0	0
1	6	1	""	"YBR032W"	2690	15170	90	134	160	92	91	101	96	26	13	0	276	340	222	157	196	282	28	3	0	0	0	0	0	0	0	0	0	0	0	0	0	0	0	0	0	0	0	0.361	0.377	0.389	0.357	2.758	0.313	0.306	0.000	0.000	0.000	0.000	0.000	0.000	0.000	0.000	0.000	0.000	0.000	0.000	0.000	0.000	52	386	162	252	-1.469	Error	Error	43	119	0	0	69	183	0	0	0	0
1	7	1	"tel1"	"YBL088C"	2870	15170	110	269	279	117	91	97	46	88	76	0	457	426	189	158	173	171	70	36	0	0	0	0	0	0	0	0	0	0	0	0	0	0	0	0	0	0	0	0.595	0.701	0.667	0.637	2.407	0.264	0.262	0.000	0.000	0.000	0.000	0.000	0.000	0.000	0.000	0.000	0.000	0.000	0.000	0.000	0.000	80	533	477	456	-0.748	Error	Error	178	299	0	0	188	268	0	0	0	0
1	8	1	""	"YBR004C"	3060	15160	120	6548	5377	2892	90	97	44	99	96	0	3429	2747	1669	160	166	47	91	87	0	0	0	0	0	0	0	0	0	0	0	0	0	0	0	0	0	0	0	1.976	2.044	1.866	2.116	2.890	2.064	0.749	0.000	0.000	0.000	0.000	0.000	0.000	0.000	0.000	0.000	0.000	0.000	0.000	0.000	0.000	120	628	9727	7874	0.982	Error	Error	6458	3269	0	0	5287	2587	0	0	0	0
1	9	1	"HMT1"	"YBR034C"	3250	15160	110	2682	2379	1274	87	100	94	97	96	0	4960	4204	2277	163	178	132	93	90	0	0	0	0	0	0	0	0	0	0	0	0	0	0	0	0	0	0	0	0.541	0.567	0.580	0.577	1.874	0.512	0.759	0.000	0.000	0.000	0.000	0.000	0.000	0.000	0.000	0.000	0.000	0.000	0.000	0.000	0.000	80	481	7392	6333	-0.886	Error	Error	2595	4797	0	0	2292	4041	0	0	0	0
1	10	1	"MRP21"	"YBL090W"	3430	15170	120	3585	3058	1943	85	98	88	95	91	0	6259	5058	3095	164	176	126	87	85	0	0	0	0	0	0	0	0	0	0	0	0	0	0	0	0	0	0	0	0.574	0.607	0.602	0.664	2.811	0.578	0.747	0.000	0.000	0.000	0.000	0.000	0.000	0.000	0.000	0.000	0.000	0.000	0.000	0.000	0.000	120	575	9595	7867	-0.800	Error	Error	3500	6095	0	0	2973	4894	0	0	0	0
1	11	1	""	"YBR006W"	3610	15170	120	9379	8637	4515	88	97	44	99	99	0	4399	3855	2284	163	170	67	87	85	0	0	0	0	0	0	0	0	0	0	0	0	0	0	0	0	0	0	0	2.193	2.316	2.163	2.365	2.679	2.456	0.729	0.000	0.000	0.000	0.000	0.000	0.000	0.000	0.000	0.000	0.000	0.000	0.000	0.000	0.000	120	575	13527	12241	1.133	Error	Error	9291	4236	0	0	8549	3692	0	0	0	0
1	12	1	"CSG2"	"YBR036C"	3790	15200	120	2117	2006	1209	90	98	48	96	95	0	3991	3632	2586	167	176	74	90	88	0	0	0	0	0	0	0	0	0	0	0	0	0	0	0	0	0	0	0	0.530	0.553	0.531	0.627	3.240	0.476	0.688	0.000	0.000	0.000	0.000	0.000	0.000	0.000	0.000	0.000	0.000	0.000	0.000	0.000	0.000	120	617	5851	5381	-0.916	Error	Error	2027	3824	0	0	1916	3465	0	0	0	0
1	13	1	""	"YCL048W"	4010	15190	120	5842	5202	3371	94	104	65	98	98	0	4143	3688	2571	169	180	73	87	82	0	0	0	0	0	0	0	0	0	0	0	0	0	0	0	0	0	0	0	1.446	1.452	1.446	1.638	3.388	1.434	0.750	0.000	0.000	0.000	0.000	0.000	0.000	0.000	0.000	0.000	0.000	0.000	0.000	0.000	0.000	120	597	9722	8627	0.532	Error	Error	5748	3974	0	0	5108	3519	0	0	0	0
1	14	1	""	"YCR010C"	4180	15190	120	6019	5222	3293	100	114	71	96	95	0	4028	3424	2192	171	182	82	90	89	0	0	0	0	0	0	0	0	0	0	0	0	0	0	0	0	0	0	0	1.535	1.575	1.442	1.530	2.793	1.691	0.760	0.000	0.000	0.000	0.000	0.000	0.000	0.000	0.000	0.000	0.000	0.000	0.000	0.000	0.000	120	589	9776	8375	0.618	Error	Error	5919	3857	0	0	5122	3253	0	0	0	0
1	15	1	"bud5"	"YCR038C"	4380	15190	110	2793	2485	1441	107	130	141	96	87	0	5000	4585	2690	170	228	368	91	85	0	0	0	0	0	0	0	0	0	0	0	0	0	0	0	0	0	0	0	0.556	0.539	0.545	0.571	2.281	0.519	0.742	0.000	0.000	0.000	0.000	0.000	0.000	0.000	0.000	0.000	0.000	0.000	0.000	0.000	0.000	80	542	7516	6793	-0.847	Error	Error	2686	4830	0	0	2378	4415	0	0	0	0
1	16	1	"apa1"	"YCL050C"	4580	15190	120	6676	5662	3748	99	121	131	94	92	0	3655	2991	2116	168	215	304	77	72	0	0	0	0	0	0	0	0	0	0	0	0	0	0	0	0	0	0	0	1.886	1.971	1.818	1.924	2.682	2.011	0.741	0.000	0.000	0.000	0.000	0.000	0.000	0.000	0.000	0.000	0.000	0.000	0.000	0.000	0.000	120	602	10064	8386	0.915	Error	Error	6577	3487	0	0	5563	2823	0	0	0	0
1	17	1	"PGK1"	"YCR012W"	4760	15200	110	2765	2498	1526	97	113	88	96	93	0	2423	2045	1242	171	244	678	77	65	0	0	0	0	0	0	0	0	0	0	0	0	0	0	0	0	0	0	0	1.185	1.281	1.114	1.213	3.098	1.261	0.692	0.000	0.000	0.000	0.000	0.000	0.000	0.000	0.000	0.000	0.000	0.000	0.000	0.000	0.000	80	515	4920	4275	0.245	Error	Error	2668	2252	0	0	2401	1874	0	0	0	0
1	18	1	"MATalpha1"	"YCR040W"	4960	15190	120	6606	5395	3229	96	108	87	98	95	0	6726	5170	3237	167	197	233	85	81	0	0	0	0	0	0	0	0	0	0	0	0	0	0	0	0	0	0	0	0.993	1.059	1.034	1.081	3.026	1.031	0.772	0.000	0.000	0.000	0.000	0.000	0.000	0.000	0.000	0.000	0.000	0.000	0.000	0.000	0.000	120	642	13069	10302	-0.011	Error	Error	6510	6559	0	0	5299	5003	0	0	0	0
1	19	1	"PBN1"	"YCL052C"	5140	15190	110	4934	4461	2796	93	103	65	97	93	0	3273	2876	1738	165	173	58	91	86	0	0	0	0	0	0	0	0	0	0	0	0	0	0	0	0	0	0	0	1.558	1.611	1.527	1.439	2.080	1.636	0.808	0.000	0.000	0.000	0.000	0.000	0.000	0.000	0.000	0.000	0.000	0.000	0.000	0.000	0.000	80	490	7949	7079	0.639	Error	Error	4841	3108	0	0	4368	2711	0	0	0	0
1	20	1	"POL4"	"YCR014C"	5310	15190	110	4790	4078	2230	92	166	527	87	83	0	4118	3383	1994	163	227	431	80	77	0	0	0	0	0	0	0	0	0	0	0	0	0	0	0	0	0	0	0	1.188	1.238	1.215	1.257	2.172	1.254	0.718	0.000	0.000	0.000	0.000	0.000	0.000	0.000	0.000	0.000	0.000	0.000	0.000	0.000	0.000	80	530	8653	7206	0.248	Error	Error	4698	3955	0	0	3986	3220	0	0	0	0
1	21	1	"TSM1"	"YCR042C"	5510	15190	120	1039	1008	595	91	153	479	69	49	0	2171	1990	1229	162	274	930	71	57	0	0	0	0	0	0	0	0	0	0	0	0	0	0	0	0	0	0	0	0.472	0.502	0.496	0.508	3.128	0.217	0.308	0.000	0.000	0.000	0.000	0.000	0.000	0.000	0.000	0.000	0.000	0.000	0.000	0.000	0.000	120	642	2957	2745	-1.084	Error	Error	948	2009	0	0	917	1828	0	0	0	0
1	22	1	"KAR4"	"YCL055W"	5720	15190	120	2274	2058	1243	90	99	47	95	92	0	4175	3276	2175	160	218	813	70	67	0	0	0	0	0	0	0	0	0	0	0	0	0	0	0	0	0	0	0	0.544	0.632	0.629	0.752	3.194	0.554	0.702	0.000	0.000	0.000	0.000	0.000	0.000	0.000	0.000	0.000	0.000	0.000	0.000	0.000	0.000	120	695	6199	5084	-0.878	Error	Error	2184	4015	0	0	1968	3116	0	0	0	0
1	1	2	""	"YCR016W"	1720	15380	120	5926	4950	2638	93	104	99	98	97	0	4741	3951	2314	161	183	211	88	87	0	0	0	0	0	0	0	0	0	0	0	0	0	0	0	0	0	0	0	1.274	1.282	1.229	1.378	3.086	1.282	0.740	0.000	0.000	0.000	0.000	0.000	0.000	0.000	0.000	0.000	0.000	0.000	0.000	0.000	0.000	120	565	10413	8647	0.349	Error	Error	5833	4580	0	0	4857	3790	0	0	0	0
1	2	2	""	"YCR044C"	1900	15380	120	2306	2036	1093	89	106	188	90	86	0	7266	5978	3751	163	173	118	91	87	0	0	0	0	0	0	0	0	0	0	0	0	0	0	0	0	0	0	0	0.312	0.335	0.313	0.456	4.434	0.272	0.701	0.000	0.000	0.000	0.000	0.000	0.000	0.000	0.000	0.000	0.000	0.000	0.000	0.000	0.000	120	559	9320	7762	-1.680	Error	Error	2217	7103	0	0	1947	5815	0	0	0	0
1	3	2	"rad57"	"YDR004W"	2090	15380	110	6683	6413	3376	93	148	375	95	91	0	2674	2388	1294	170	216	328	86	82	0	0	0	0	0	0	0	0	0	0	0	0	0	0	0	0	0	0	0	2.632	2.849	2.839	2.792	2.346	3.044	0.753	0.000	0.000	0.000	0.000	0.000	0.000	0.000	0.000	0.000	0.000	0.000	0.000	0.000	0.000	80	514	9094	8538	1.396	Error	Error	6590	2504	0	0	6320	2218	0	0	0	0
1	4	2	""	"YDR034C-C"	2290	15380	120	27871	22472	13384	97	155	376	98	96	0	33700	26288	16181	168	236	454	95	90	0	0	0	0	0	0	0	0	0	0	0	0	0	0	0	0	0	0	0	0.828	0.857	0.892	0.963	2.897	0.828	0.791	0.000	0.000	0.000	0.000	0.000	0.000	0.000	0.000	0.000	0.000	0.000	0.000	0.000	0.000	120	583	61306	48495	-0.272	Error	Error	27774	33532	0	0	22375	26120	0	0	0	0
1	5	2	"RPS13"	"YDR064W"	2450	15370	110	2530	2178	1593	92	112	148	83	76	0	4103	3382	2558	161	192	202	80	72	0	0	0	0	0	0	0	0	0	0	0	0	0	0	0	0	0	0	0	0.618	0.648	0.613	0.693	2.776	0.550	0.727	0.000	0.000	0.000	0.000	0.000	0.000	0.000	0.000	0.000	0.000	0.000	0.000	0.000	0.000	80	520	6380	5307	-0.693	Error	Error	2438	3942	0	0	2086	3221	0	0	0	0
1	6	2	"SOK1"	"YDR006C"	2660	15380	120	2768	2789	1460	88	105	132	95	93	0	3020	2915	1779	161	184	181	86	84	0	0	0	0	0	0	0	0	0	0	0	0	0	0	0	0	0	0	0	0.937	0.981	0.913	1.112	3.082	0.869	0.624	0.000	0.000	0.000	0.000	0.000	0.000	0.000	0.000	0.000	0.000	0.000	0.000	0.000	0.000	120	641	5539	5455	-0.093	Error	Error	2680	2859	0	0	2701	2754	0	0	0	0
1	7	2	""	"YDR034W-B"	2840	15370	110	720	656	336	91	105	142	83	76	0	2369	1913	976	165	180	109	90	83	0	0	0	0	0	0	0	0	0	0	0	0	0	0	0	0	0	0	0	0.285	0.323	0.310	0.346	2.682	0.298	0.726	0.000	0.000	0.000	0.000	0.000	0.000	0.000	0.000	0.000	0.000	0.000	0.000	0.000	0.000	80	527	2833	2313	-1.809	Error	Error	629	2204	0	0	565	1748	0	0	0	0
1	8	2	""	"YDR066C"	3030	15370	110	7034	5663	3653	97	124	199	95	91	0	5204	4396	2853	165	186	132	80	78	0	0	0	0	0	0	0	0	0	0	0	0	0	0	0	0	0	0	0	1.377	1.316	1.376	1.299	2.181	1.429	0.764	0.000	0.000	0.000	0.000	0.000	0.000	0.000	0.000	0.000	0.000	0.000	0.000	0.000	0.000	80	550	11976	9797	0.461	Error	Error	6937	5039	0	0	5566	4231	0	0	0	0
1	9	2	""	"YDR008C"	3220	15370	120	2029	1784	960	92	109	140	93	88	0	4719	3814	1915	164	176	87	95	90	0	0	0	0	0	0	0	0	0	0	0	0	0	0	0	0	0	0	0	0.425	0.464	0.450	0.445	2.520	0.449	0.795	0.000	0.000	0.000	0.000	0.000	0.000	0.000	0.000	0.000	0.000	0.000	0.000	0.000	0.000	120	640	6492	5342	-1.234	Error	Error	1937	4555	0	0	1692	3650	0	0	0	0
1	10	2	""	"YDR036C"	3430	15380	120	6994	6322	4945	89	155	517	78	70	0	6589	6342	4966	163	179	116	83	77	0	0	0	0	0	0	0	0	0	0	0	0	0	0	0	0	0	0	0	1.075	1.009	0.985	0.990	3.785	0.981	0.679	0.000	0.000	0.000	0.000	0.000	0.000	0.000	0.000	0.000	0.000	0.000	0.000	0.000	0.000	120	558	13331	12412	0.104	Error	Error	6905	6426	0	0	6233	6179	0	0	0	0
1	11	2	"DOS2"	"YDR068W"	3590	15380	110	8236	7672	5626	95	177	542	86	82	0	6776	5168	3896	167	183	96	80	77	0	0	0	0	0	0	0	0	0	0	0	0	0	0	0	0	0	0	0	1.232	1.515	1.455	1.542	2.299	1.525	0.770	0.000	0.000	0.000	0.000	0.000	0.000	0.000	0.000	0.000	0.000	0.000	0.000	0.000	0.000	80	514	14750	12578	0.301	Error	Error	8141	6609	0	0	7577	5001	0	0	0	0
1	12	2	""	"YDR010C"	3800	15380	110	1719	1628	978	98	118	103	90	86	0	3778	2910	1844	170	185	84	87	85	0	0	0	0	0	0	0	0	0	0	0	0	0	0	0	0	0	0	0	0.449	0.558	0.540	0.680	2.692	0.480	0.756	0.000	0.000	0.000	0.000	0.000	0.000	0.000	0.000	0.000	0.000	0.000	0.000	0.000	0.000	80	524	5229	4270	-1.154	Error	Error	1621	3608	0	0	1530	2740	0	0	0	0
1	13	2	"ENA5"	"YDR038C"	3980	15370	110	3222	3058	1959	95	119	180	97	85	0	5111	4158	2736	172	194	150	90	86	0	0	0	0	0	0	0	0	0	0	0	0	0	0	0	0	0	0	0	0.633	0.743	0.752	0.864	2.772	0.644	0.725	0.000	0.000	0.000	0.000	0.000	0.000	0.000	0.000	0.000	0.000	0.000	0.000	0.000	0.000	80	509	8066	6949	-0.659	Error	Error	3127	4939	0	0	2963	3986	0	0	0	0
1	14	2	""	"YDR070C"	4170	15370	110	934	797	438	103	135	194	76	68	0	2559	2041	1226	174	213	231	75	73	0	0	0	0	0	0	0	0	0	0	0	0	0	0	0	0	0	0	0	0.348	0.372	0.346	0.386	2.611	0.323	0.672	0.000	0.000	0.000	0.000	0.000	0.000	0.000	0.000	0.000	0.000	0.000	0.000	0.000	0.000	80	509	3216	2561	-1.521	Error	Error	831	2385	0	0	694	1867	0	0	0	0
1	15	2	""	"YDR366C"	4350	15370	110	8674	14334	14833	110	318	1499	65	56	0	2427	10123	10637	179	391	1286	58	48	0	0	0	0	0	0	0	0	0	0	0	0	0	0	0	0	0	0	0	3.810	1.430	1.434	1.639	3.261	1.581	0.712	0.000	0.000	0.000	0.000	0.000	0.000	0.000	0.000	0.000	0.000	0.000	0.000	0.000	0.000	80	552	10812	24168	1.930	Error	Error	8564	2248	0	0	14224	9944	0	0	0	0
1	16	2	""	"YDR398W"	4570	15370	120	1274	1625	1624	102	252	1082	51	33	0	1733	3144	3319	171	343	1221	53	45	0	0	0	0	0	0	0	0	0	0	0	0	0	0	0	0	0	0	0	0.750	0.512	0.436	0.491	3.424	0.466	0.789	0.000	0.000	0.000	0.000	0.000	0.000	0.000	0.000	0.000	0.000	0.000	0.000	0.000	0.000	120	574	2734	4496	-0.414	Error	Error	1172	1562	0	0	1523	2973	0	0	0	0
1	17	2	""	"YDR430C"	4730	15380	110	1486	1549	1289	94	124	149	82	73	0	4211	4451	3741	167	303	873	76	63	0	0	0	0	0	0	0	0	0	0	0	0	0	0	0	0	0	0	0	0.344	0.340	0.300	0.346	2.948	0.288	0.583	0.000	0.000	0.000	0.000	0.000	0.000	0.000	0.000	0.000	0.000	0.000	0.000	0.000	0.000	80	491	5436	5739	-1.539	Error	Error	1392	4044	0	0	1455	4284	0	0	0	0
1	18	2	"YPR1"	"YDR368W"	4940	15380	110	2742	2235	1208	103	141	183	88	80	0	2918	2384	1472	171	300	653	73	67	0	0	0	0	0	0	0	0	0	0	0	0	0	0	0	0	0	0	0	0.961	0.963	0.886	1.102	2.940	0.889	0.738	0.000	0.000	0.000	0.000	0.000	0.000	0.000	0.000	0.000	0.000	0.000	0.000	0.000	0.000	80	550	5386	4345	-0.058	Error	Error	2639	2747	0	0	2132	2213	0	0	0	0
1	19	2	""	"YDR400W"	5140	15370	110	8186	7780	5827	100	139	210	93	86	0	8103	6063	4311	172	220	289	82	78	0	0	0	0	0	0	0	0	0	0	0	0	0	0	0	0	0	0	0	1.020	1.304	1.338	1.261	2.812	1.405	0.710	0.000	0.000	0.000	0.000	0.000	0.000	0.000	0.000	0.000	0.000	0.000	0.000	0.000	0.000	80	544	16017	13571	0.028	Error	Error	8086	7931	0	0	7680	5891	0	0	0	0
1	20	2	"NPL3"	"YDR432W"	5330	15380	110	3528	2745	1754	97	174	508	71	70	0	8436	6280	4651	169	263	557	83	77	0	0	0	0	0	0	0	0	0	0	0	0	0	0	0	0	0	0	0	0.415	0.433	0.396	0.470	3.400	0.347	0.742	0.000	0.000	0.000	0.000	0.000	0.000	0.000	0.000	0.000	0.000	0.000	0.000	0.000	0.000	80	519	11698	8759	-1.269	Error	Error	3431	8267	0	0	2648	6111	0	0	0	0
1	21	2	""	"YDR370C"	5520	15380	120	3018	2454	1691	99	199	697	70	62	0	8932	6795	4821	171	320	1031	75	69	0	0	0	0	0	0	0	0	0	0	0	0	0	0	0	0	0	0	0	0.333	0.356	0.355	0.386	2.974	0.318	0.726	0.000	0.000	0.000	0.000	0.000	0.000	0.000	0.000	0.000	0.000	0.000	0.000	0.000	0.000	120	562	11680	8979	-1.586	Error	Error	2919	8761	0	0	2355	6624	0	0	0	0
1	22	2	"DIT2"	"YDR402C"	5710	15370	110	4583	5574	4685	101	211	746	78	68	0	3719	3666	2759	163	254	820	71	63	0	0	0	0	0	0	0	0	0	0	0	0	0	0	0	0	0	0	0	1.260	1.562	1.546	1.478	2.703	1.723	0.732	0.000	0.000	0.000	0.000	0.000	0.000	0.000	0.000	0.000	0.000	0.000	0.000	0.000	0.000	80	538	8038	8976	0.334	Error	Error	4482	3556	0	0	5473	3503	0	0	0	0
1	1	3	""	"YDR434W"	1700	15560	110	3034	3284	2458	95	162	359	76	76	0	4162	4262	3384	160	282	607	76	70	0	0	0	0	0	0	0	0	0	0	0	0	0	0	0	0	0	0	0	0.734	0.777	0.725	0.766	2.223	0.694	0.701	0.000	0.000	0.000	0.000	0.000	0.000	0.000	0.000	0.000	0.000	0.000	0.000	0.000	0.000	80	490	6941	7291	-0.445	Error	Error	2939	4002	0	0	3189	4102	0	0	0	0
1	2	3	""	"YDR372C"	1920	15570	120	2838	2450	1744	94	157	331	80	71	0	4066	3530	2663	166	277	560	74	67	0	0	0	0	0	0	0	0	0	0	0	0	0	0	0	0	0	0	0	0.704	0.700	0.725	0.952	3.971	0.654	0.783	0.000	0.000	0.000	0.000	0.000	0.000	0.000	0.000	0.000	0.000	0.000	0.000	0.000	0.000	120	596	6644	5720	-0.507	Error	Error	2744	3900	0	0	2356	3364	0	0	0	0
1	3	3	"rpb7"	"YDR404C"	2100	15570	100	3103	2667	1591	95	141	225	82	78	0	5344	4122	2793	169	249	475	77	75	0	0	0	0	0	0	0	0	0	0	0	0	0	0	0	0	0	0	0	0.581	0.651	0.609	0.728	2.653	0.577	0.820	0.000	0.000	0.000	0.000	0.000	0.000	0.000	0.000	0.000	0.000	0.000	0.000	0.000	0.000	80	450	8183	6525	-0.783	Error	Error	3008	5175	0	0	2572	3953	0	0	0	0
1	4	3	"PPZ2"	"YDR436W"	2280	15570	110	2323	2169	1271	97	166	308	83	80	0	5454	5084	3307	164	355	829	77	77	0	0	0	0	0	0	0	0	0	0	0	0	0	0	0	0	0	0	0	0.421	0.421	0.401	0.454	3.364	0.354	0.755	0.000	0.000	0.000	0.000	0.000	0.000	0.000	0.000	0.000	0.000	0.000	0.000	0.000	0.000	80	549	7516	6992	-1.249	Error	Error	2226	5290	0	0	2072	4920	0	0	0	0
1	5	3	"LSM4"	"YER112W"	2530	15570	100	2126	1978	845	89	106	97	97	95	0	4122	3792	1809	157	180	167	92	90	0	0	0	0	0	0	0	0	0	0	0	0	0	0	0	0	0	0	0	0.514	0.520	0.515	0.588	2.248	0.478	0.820	0.000	0.000	0.000	0.000	0.000	0.000	0.000	0.000	0.000	0.000	0.000	0.000	0.000	0.000	80	539	6002	5524	-0.961	Error	Error	2037	3965	0	0	1889	3635	0	0	0	0
1	6	3	"COX15"	"YER141W"	2740	15570	110	6748	5820	3865	87	95	49	100	100	0	9425	8220	5212	158	165	54	95	95	0	0	0	0	0	0	0	0	0	0	0	0	0	0	0	0	0	0	0	0.719	0.711	0.724	0.794	2.601	0.698	0.859	0.000	0.000	0.000	0.000	0.000	0.000	0.000	0.000	0.000	0.000	0.000	0.000	0.000	0.000	80	520	15928	13795	-0.476	Error	Error	6661	9267	0	0	5733	8062	0	0	0	0
1	7	3	"BRR2"	"YER172C"	2910	15570	110	447	418	198	88	95	48	87	83	0	793	721	416	162	171	80	86	81	0	0	0	0	0	0	0	0	0	0	0	0	0	0	0	0	0	0	0	0.569	0.590	0.577	0.504	2.162	0.504	0.688	0.000	0.000	0.000	0.000	0.000	0.000	0.000	0.000	0.000	0.000	0.000	0.000	0.000	0.000	80	533	990	889	-0.814	Error	Error	359	631	0	0	330	559	0	0	0	0
1	8	3	"BOI2"	"YER114C"	3110	15580	110	1039	979	570	92	101	105	86	80	0	2812	2693	1859	163	170	55	86	85	0	0	0	0	0	0	0	0	0	0	0	0	0	0	0	0	0	0	0	0.357	0.351	0.326	0.413	3.779	0.298	0.743	0.000	0.000	0.000	0.000	0.000	0.000	0.000	0.000	0.000	0.000	0.000	0.000	0.000	0.000	80	542	3596	3417	-1.484	Error	Error	947	2649	0	0	887	2530	0	0	0	0
1	9	3	"DDI1"	"YER143W"	3290	15570	110	10225	9511	5482	91	103	88	100	100	0	6607	5591	3348	163	177	109	93	91	0	0	0	0	0	0	0	0	0	0	0	0	0	0	0	0	0	0	0	1.573	1.735	1.638	1.989	2.482	1.753	0.840	0.000	0.000	0.000	0.000	0.000	0.000	0.000	0.000	0.000	0.000	0.000	0.000	0.000	0.000	80	534	16578	14848	0.653	Error	Error	10134	6444	0	0	9420	5428	0	0	0	0
1	10	3	"GRX4"	"YER174C"	3480	15570	110	1645	1502	892	91	113	122	91	83	0	2907	2627	1675	159	177	119	91	85	0	0	0	0	0	0	0	0	0	0	0	0	0	0	0	0	0	0	0	0.566	0.572	0.537	0.567	2.312	0.509	0.770	0.000	0.000	0.000	0.000	0.000	0.000	0.000	0.000	0.000	0.000	0.000	0.000	0.000	0.000	80	524	4302	3879	-0.822	Error	Error	1554	2748	0	0	1411	2468	0	0	0	0
1	11	3	""	"YER116C"	3680	15580	110	1436	1296	637	88	102	66	97	93	0	5141	4409	2596	164	175	90	93	91	0	0	0	0	0	0	0	0	0	0	0	0	0	0	0	0	0	0	0	0.271	0.285	0.270	0.340	3.601	0.231	0.772	0.000	0.000	0.000	0.000	0.000	0.000	0.000	0.000	0.000	0.000	0.000	0.000	0.000	0.000	80	547	6325	5453	-1.884	Error	Error	1348	4977	0	0	1208	4245	0	0	0	0
1	12	3	"FTR1"	"YER145C"	3870	15580	110	1907	1770	952	89	99	55	98	97	0	4585	4204	2877	165	179	90	90	90	0	0	0	0	0	0	0	0	0	0	0	0	0	0	0	0	0	0	0	0.411	0.416	0.398	0.531	3.058	0.357	0.808	0.000	0.000	0.000	0.000	0.000	0.000	0.000	0.000	0.000	0.000	0.000	0.000	0.000	0.000	80	547	6238	5720	-1.282	Error	Error	1818	4420	0	0	1681	4039	0	0	0	0
1	13	3	"ECM32"	"YER176W"	4050	15570	100	1059	1121	892	88	102	119	87	77	0	2946	2985	2226	164	173	69	87	85	0	0	0	0	0	0	0	0	0	0	0	0	0	0	0	0	0	0	0	0.349	0.366	0.341	0.419	3.208	0.331	0.714	0.000	0.000	0.000	0.000	0.000	0.000	0.000	0.000	0.000	0.000	0.000	0.000	0.000	0.000	80	497	3753	3854	-1.519	Error	Error	971	2782	0	0	1033	2821	0	0	0	0
1	14	3	"SSU81"	"YER118C"	4250	15570	110	8023	8258	3123	89	101	69	100	100	0	7227	6709	2618	167	181	138	100	100	0	0	0	0	0	0	0	0	0	0	0	0	0	0	0	0	0	0	0	1.124	1.249	1.174	1.322	1.589	1.246	0.836	0.000	0.000	0.000	0.000	0.000	0.000	0.000	0.000	0.000	0.000	0.000	0.000	0.000	0.000	80	559	14994	14711	0.168	Error	Error	7934	7060	0	0	8169	6542	0	0	0	0
1	15	3	""	"YER147C"	4440	15580	110	2473	2344	1209	92	128	349	91	88	0	6378	5133	3476	169	184	125	90	87	0	0	0	0	0	0	0	0	0	0	0	0	0	0	0	0	0	0	0	0.383	0.454	0.427	0.522	2.741	0.346	0.750	0.000	0.000	0.000	0.000	0.000	0.000	0.000	0.000	0.000	0.000	0.000	0.000	0.000	0.000	80	541	8590	7216	-1.383	Error	Error	2381	6209	0	0	2252	4964	0	0	0	0
1	16	3	"pda1"	"YER178W"	4630	15580	100	4558	4528	3256	92	111	141	98	91	0	5159	4387	3367	168	182	130	86	83	0	0	0	0	0	0	0	0	0	0	0	0	0	0	0	0	0	0	0	0.895	1.051	0.987	1.238	2.658	1.009	0.746	0.000	0.000	0.000	0.000	0.000	0.000	0.000	0.000	0.000	0.000	0.000	0.000	0.000	0.000	80	477	9457	8655	-0.160	Error	Error	4466	4991	0	0	4436	4219	0	0	0	0
1	17	3	"pmr1"	"YGL167C"	4820	15570	110	309	295	124	91	99	60	80	72	0	451	425	193	165	178	102	77	66	0	0	0	0	0	0	0	0	0	0	0	0	0	0	0	0	0	0	0	0.762	0.785	0.731	0.693	2.383	0.654	0.546	0.000	0.000	0.000	0.000	0.000	0.000	0.000	0.000	0.000	0.000	0.000	0.000	0.000	0.000	80	564	504	464	-0.392	Error	Error	218	286	0	0	204	260	0	0	0	0
1	18	3	""	"YGL199C"	5010	15570	110	1556	1374	750	98	108	75	93	88	0	5208	4261	2274	167	177	64	95	92	0	0	0	0	0	0	0	0	0	0	0	0	0	0	0	0	0	0	0	0.289	0.312	0.329	0.332	2.507	0.293	0.790	0.000	0.000	0.000	0.000	0.000	0.000	0.000	0.000	0.000	0.000	0.000	0.000	0.000	0.000	80	536	6499	5370	-1.790	Error	Error	1458	5041	0	0	1276	4094	0	0	0	0
1	19	3	""	"YGL230C"	5200	15570	110	3962	3500	1752	99	121	170	97	90	0	4050	3219	1594	167	185	132	91	91	0	0	0	0	0	0	0	0	0	0	0	0	0	0	0	0	0	0	0	0.995	1.114	1.093	1.156	2.131	1.140	0.844	0.000	0.000	0.000	0.000	0.000	0.000	0.000	0.000	0.000	0.000	0.000	0.000	0.000	0.000	80	565	7746	6453	-0.007	Error	Error	3863	3883	0	0	3401	3052	0	0	0	0
1	20	3	"SUA5"	"YGL169W"	5390	15570	110	6018	5431	2786	98	117	217	98	93	0	5596	4684	2380	161	179	188	95	90	0	0	0	0	0	0	0	0	0	0	0	0	0	0	0	0	0	0	0	1.089	1.179	1.184	1.306	2.335	1.185	0.861	0.000	0.000	0.000	0.000	0.000	0.000	0.000	0.000	0.000	0.000	0.000	0.000	0.000	0.000	80	550	11355	9856	0.123	Error	Error	5920	5435	0	0	5333	4523	0	0	0	0
1	21	3	"MCM6"	"YGL201C"	5580	15570	110	1267	1355	879	102	128	179	86	82	0	1804	1726	1139	167	187	117	88	88	0	0	0	0	0	0	0	0	0	0	0	0	0	0	0	0	0	0	0	0.712	0.804	0.691	0.723	2.427	0.750	0.717	0.000	0.000	0.000	0.000	0.000	0.000	0.000	0.000	0.000	0.000	0.000	0.000	0.000	0.000	80	542	2802	2812	-0.491	Error	Error	1165	1637	0	0	1253	1559	0	0	0	0
1	22	3	""	"YGL232W"	5770	15580	110	7416	5977	3992	97	117	159	91	85	0	6391	4624	3175	169	190	248	82	78	0	0	0	0	0	0	0	0	0	0	0	0	0	0	0	0	0	0	0	1.176	1.320	1.266	1.361	2.887	1.341	0.756	0.000	0.000	0.000	0.000	0.000	0.000	0.000	0.000	0.000	0.000	0.000	0.000	0.000	0.000	80	564	13541	10335	0.234	Error	Error	7319	6222	0	0	5880	4455	0	0	0	0
1	1	4	"ROK1"	"YGL171W"	1780	15760	110	3242	3147	1729	91	144	384	91	82	0	4637	4449	2322	163	214	415	95	90	0	0	0	0	0	0	0	0	0	0	0	0	0	0	0	0	0	0	0	0.704	0.713	0.675	0.646	1.844	0.699	0.836	0.000	0.000	0.000	0.000	0.000	0.000	0.000	0.000	0.000	0.000	0.000	0.000	0.000	0.000	80	580	7625	7342	-0.506	Error	Error	3151	4474	0	0	3056	4286	0	0	0	0
1	2	4	"kex1"	"YGL203C"	1960	15770	110	3382	3064	1772	93	115	200	95	90	0	7039	6888	4539	166	211	361	88	85	0	0	0	0	0	0	0	0	0	0	0	0	0	0	0	0	0	0	0	0.479	0.442	0.441	0.545	2.969	0.367	0.747	0.000	0.000	0.000	0.000	0.000	0.000	0.000	0.000	0.000	0.000	0.000	0.000	0.000	0.000	80	526	10162	9693	-1.063	Error	Error	3289	6873	0	0	2971	6722	0	0	0	0
1	3	4	"ade5,7"	"YGL234W"	2160	15770	100	2532	2281	1398	86	101	74	97	97	0	6983	6496	4409	166	197	291	90	82	0	0	0	0	0	0	0	0	0	0	0	0	0	0	0	0	0	0	0	0.359	0.347	0.370	0.430	2.757	0.305	0.803	0.000	0.000	0.000	0.000	0.000	0.000	0.000	0.000	0.000	0.000	0.000	0.000	0.000	0.000	80	486	9263	8525	-1.479	Error	Error	2446	6817	0	0	2195	6330	0	0	0	0
1	4	4	"KEM1"	"YGL173C"	2340	15770	110	715	821	555	86	95	80	91	88	0	1384	1634	1184	153	176	222	88	78	0	0	0	0	0	0	0	0	0	0	0	0	0	0	0	0	0	0	0	0.511	0.496	0.495	0.542	2.542	0.383	0.628	0.000	0.000	0.000	0.000	0.000	0.000	0.000	0.000	0.000	0.000	0.000	0.000	0.000	0.000	80	544	1860	2216	-0.969	Error	Error	629	1231	0	0	735	1481	0	0	0	0
1	5	4	"POX1"	"YGL205W"	2540	15770	110	2297	2289	1112	84	90	38	98	98	0	6448	5803	3204	154	158	40	96	95	0	0	0	0	0	0	0	0	0	0	0	0	0	0	0	0	0	0	0	0.352	0.390	0.377	0.466	2.558	0.324	0.771	0.000	0.000	0.000	0.000	0.000	0.000	0.000	0.000	0.000	0.000	0.000	0.000	0.000	0.000	80	536	8507	7854	-1.508	Error	Error	2213	6294	0	0	2205	5649	0	0	0	0
1	6	4	""	"YGL236C"	2720	15760	110	3764	3511	2217	88	104	101	93	93	0	6355	5513	3603	166	187	217	87	82	0	0	0	0	0	0	0	0	0	0	0	0	0	0	0	0	0	0	0	0.594	0.640	0.640	0.762	3.038	0.584	0.762	0.000	0.000	0.000	0.000	0.000	0.000	0.000	0.000	0.000	0.000	0.000	0.000	0.000	0.000	80	537	9865	8770	-0.752	Error	Error	3676	6189	0	0	3423	5347	0	0	0	0
1	7	4	"RNH70"	"YGR276C"	2920	15760	110	2143	1990	941	90	102	99	96	91	0	5727	5079	2686	164	187	215	93	91	0	0	0	0	0	0	0	0	0	0	0	0	0	0	0	0	0	0	0	0.369	0.387	0.356	0.463	2.660	0.343	0.735	0.000	0.000	0.000	0.000	0.000	0.000	0.000	0.000	0.000	0.000	0.000	0.000	0.000	0.000	80	548	7616	6815	-1.438	Error	Error	2053	5563	0	0	1900	4915	0	0	0	0
1	8	4	""	"YHL010C"	3110	15760	110	2250	1977	943	89	95	45	100	97	0	5377	4699	2272	163	173	73	96	95	0	0	0	0	0	0	0	0	0	0	0	0	0	0	0	0	0	0	0	0.414	0.416	0.407	0.414	1.923	0.381	0.778	0.000	0.000	0.000	0.000	0.000	0.000	0.000	0.000	0.000	0.000	0.000	0.000	0.000	0.000	80	545	7375	6424	-1.271	Error	Error	2161	5214	0	0	1888	4536	0	0	0	0
1	9	4	""	"YHL042W"	3310	15770	110	1948	1710	884	87	99	72	95	95	0	4581	3805	2119	162	175	108	87	85	0	0	0	0	0	0	0	0	0	0	0	0	0	0	0	0	0	0	0	0.421	0.446	0.428	0.443	1.989	0.406	0.809	0.000	0.000	0.000	0.000	0.000	0.000	0.000	0.000	0.000	0.000	0.000	0.000	0.000	0.000	80	541	6280	5266	-1.248	Error	Error	1861	4419	0	0	1623	3643	0	0	0	0
1	10	4	""	"YGR278W"	3490	15760	110	2131	2260	1338	89	99	78	100	95	0	4671	4358	2383	164	176	89	93	92	0	0	0	0	0	0	0	0	0	0	0	0	0	0	0	0	0	0	0	0.453	0.518	0.481	0.551	2.409	0.456	0.677	0.000	0.000	0.000	0.000	0.000	0.000	0.000	0.000	0.000	0.000	0.000	0.000	0.000	0.000	80	511	6549	6365	-1.142	Error	Error	2042	4507	0	0	2171	4194	0	0	0	0
1	11	4	""	"YHL012W"	3680	15770	120	8058	7267	3802	91	101	51	99	98	0	6667	5359	3545	165	188	147	92	88	0	0	0	0	0	0	0	0	0	0	0	0	0	0	0	0	0	0	0	1.225	1.382	1.285	1.686	2.829	1.307	0.764	0.000	0.000	0.000	0.000	0.000	0.000	0.000	0.000	0.000	0.000	0.000	0.000	0.000	0.000	120	599	14469	12370	0.293	Error	Error	7967	6502	0	0	7176	5194	0	0	0	0
1	12	4	""	"YHL044W"	3880	15780	110	4526	3893	2207	93	101	45	98	98	0	6463	4913	3287	168	183	91	87	81	0	0	0	0	0	0	0	0	0	0	0	0	0	0	0	0	0	0	0	0.704	0.801	0.777	1.060	2.928	0.771	0.820	0.000	0.000	0.000	0.000	0.000	0.000	0.000	0.000	0.000	0.000	0.000	0.000	0.000	0.000	80	514	10728	8545	-0.506	Error	Error	4433	6295	0	0	3800	4745	0	0	0	0
1	13	4	""	"YGR280C"	4060	15770	100	1892	1838	672	97	105	50	100	98	0	4446	3992	1710	167	181	75	96	96	0	0	0	0	0	0	0	0	0	0	0	0	0	0	0	0	0	0	0	0.419	0.455	0.441	0.496	2.305	0.397	0.791	0.000	0.000	0.000	0.000	0.000	0.000	0.000	0.000	0.000	0.000	0.000	0.000	0.000	0.000	80	463	6074	5566	-1.253	Error	Error	1795	4279	0	0	1741	3825	0	0	0	0
1	14	4	"YLF2"	"YHL014C"	4250	15760	110	11060	9300	5829	100	116	110	100	98	0	5210	4401	2610	171	184	77	96	90	0	0	0	0	0	0	0	0	0	0	0	0	0	0	0	0	0	0	0	2.175	2.175	2.255	2.445	2.598	2.456	0.777	0.000	0.000	0.000	0.000	0.000	0.000	0.000	0.000	0.000	0.000	0.000	0.000	0.000	0.000	80	522	15999	13430	1.121	Error	Error	10960	5039	0	0	9200	4230	0	0	0	0
1	15	4	""	"YHL046C"	4440	15770	120	11285	15289	13112	99	113	106	99	99	0	10470	11372	9363	174	185	62	95	93	0	0	0	0	0	0	0	0	0	0	0	0	0	0	0	0	0	0	0	1.086	1.356	1.386	1.401	3.084	1.430	0.797	0.000	0.000	0.000	0.000	0.000	0.000	0.000	0.000	0.000	0.000	0.000	0.000	0.000	0.000	120	565	21482	26388	0.120	Error	Error	11186	10296	0	0	15190	11198	0	0	0	0
1	16	4	"BGL2"	"YGR282C"	4630	15760	110	3934	3491	2374	99	116	110	93	87	0	3804	3152	1966	176	194	99	86	82	0	0	0	0	0	0	0	0	0	0	0	0	0	0	0	0	0	0	0	1.057	1.140	1.124	1.119	2.955	1.154	0.786	0.000	0.000	0.000	0.000	0.000	0.000	0.000	0.000	0.000	0.000	0.000	0.000	0.000	0.000	80	520	7463	6368	0.080	Error	Error	3835	3628	0	0	3392	2976	0	0	0	0
1	17	4	"dur3"	"YHL016C"	4820	15780	110	7933	7732	5018	101	118	106	100	98	0	5764	4972	3453	178	202	153	81	77	0	0	0	0	0	0	0	0	0	0	0	0	0	0	0	0	0	0	0	1.402	1.592	1.550	1.800	2.588	1.623	0.819	0.000	0.000	0.000	0.000	0.000	0.000	0.000	0.000	0.000	0.000	0.000	0.000	0.000	0.000	80	521	13418	12425	0.488	Error	Error	7832	5586	0	0	7631	4794	0	0	0	0
1	18	4	"COS8"	"YHL048W"	5010	15770	120	5842	8217	7595	102	112	67	97	91	0	7557	9662	8860	174	203	172	82	80	0	0	0	0	0	0	0	0	0	0	0	0	0	0	0	0	0	0	0	0.777	0.855	0.783	0.904	4.330	0.834	0.731	0.000	0.000	0.000	0.000	0.000	0.000	0.000	0.000	0.000	0.000	0.000	0.000	0.000	0.000	120	609	13123	17603	-0.363	Error	Error	5740	7383	0	0	8115	9488	0	0	0	0
1	19	4	"THS1"	"YIL078W"	5210	15780	110	3729	3331	2169	103	175	666	83	70	0	5487	4558	3299	175	227	405	80	72	0	0	0	0	0	0	0	0	0	0	0	0	0	0	0	0	0	0	0	0.683	0.736	0.691	0.787	3.077	0.657	0.796	0.000	0.000	0.000	0.000	0.000	0.000	0.000	0.000	0.000	0.000	0.000	0.000	0.000	0.000	80	523	8938	7611	-0.551	Error	Error	3626	5312	0	0	3228	4383	0	0	0	0
1	20	4	""	"YIL110W"	5400	15780	110	9086	7535	4207	103	173	656	93	86	0	4994	3791	2623	172	218	390	80	72	0	0	0	0	0	0	0	0	0	0	0	0	0	0	0	0	0	0	0	1.863	2.054	1.762	2.396	3.222	2.098	0.771	0.000	0.000	0.000	0.000	0.000	0.000	0.000	0.000	0.000	0.000	0.000	0.000	0.000	0.000	80	539	13805	11051	0.898	Error	Error	8983	4822	0	0	7432	3619	0	0	0	0
1	21	4	"CCT2"	"YIL142W"	5590	15780	110	2171	1832	1038	106	135	172	90	81	0	5017	4036	2732	177	209	109	90	86	0	0	0	0	0	0	0	0	0	0	0	0	0	0	0	0	0	0	0	0.427	0.447	0.446	0.605	3.241	0.377	0.760	0.000	0.000	0.000	0.000	0.000	0.000	0.000	0.000	0.000	0.000	0.000	0.000	0.000	0.000	80	502	6905	5585	-1.229	Error	Error	2065	4840	0	0	1726	3859	0	0	0	0
1	22	4	""	"YIL080W"	5760	15770	110	14198	11660	5658	103	175	412	98	96	0	15209	11323	6781	183	308	790	91	85	0	0	0	0	0	0	0	0	0	0	0	0	0	0	0	0	0	0	0	0.938	1.037	0.973	1.244	2.816	0.919	0.802	0.000	0.000	0.000	0.000	0.000	0.000	0.000	0.000	0.000	0.000	0.000	0.000	0.000	0.000	80	527	29121	22697	-0.092	Error	Error	14095	15026	0	0	11557	11140	0	0	0	0
1	1	5	""	"YIL112W"	1770	15960	100	2671	2779	1900	94	122	238	88	82	0	5548	5881	4461	166	217	420	85	82	0	0	0	0	0	0	0	0	0	0	0	0	0	0	0	0	0	0	0	0.479	0.470	0.511	0.486	2.662	0.388	0.673	0.000	0.000	0.000	0.000	0.000	0.000	0.000	0.000	0.000	0.000	0.000	0.000	0.000	0.000	80	495	7959	8400	-1.062	Error	Error	2577	5382	0	0	2685	5715	0	0	0	0
1	2	5	"TID3"	"YIL144W"	1960	15960	110	5856	5129	3367	99	128	165	93	91	0	9122	7156	5355	172	262	544	85	78	0	0	0	0	0	0	0	0	0	0	0	0	0	0	0	0	0	0	0	0.643	0.720	0.682	0.794	2.513	0.620	0.771	0.000	0.000	0.000	0.000	0.000	0.000	0.000	0.000	0.000	0.000	0.000	0.000	0.000	0.000	80	527	14707	12014	-0.637	Error	Error	5757	8950	0	0	5030	6984	0	0	0	0
1	3	5	""	"YIL082W-A"	2160	15960	110	1866	1684	897	93	114	132	93	88	0	2461	2151	1178	166	220	382	85	81	0	0	0	0	0	0	0	0	0	0	0	0	0	0	0	0	0	0	0	0.773	0.802	0.738	0.858	2.537	0.745	0.758	0.000	0.000	0.000	0.000	0.000	0.000	0.000	0.000	0.000	0.000	0.000	0.000	0.000	0.000	80	528	4068	3576	-0.372	Error	Error	1773	2295	0	0	1591	1985	0	0	0	0
1	4	5	"POR2"	"YIL114C"	2350	15960	110	1298	1194	779	87	96	45	90	87	0	3932	3265	2173	156	163	53	90	86	0	0	0	0	0	0	0	0	0	0	0	0	0	0	0	0	0	0	0	0.321	0.356	0.352	0.369	2.245	0.310	0.768	0.000	0.000	0.000	0.000	0.000	0.000	0.000	0.000	0.000	0.000	0.000	0.000	0.000	0.000	80	530	4987	4216	-1.641	Error	Error	1211	3776	0	0	1107	3109	0	0	0	0
1	5	5	"ECM37"	"YIL146C"	2530	15960	110	275	279	153	85	103	121	66	31	0	638	584	343	159	174	138	75	68	0	0	0	0	0	0	0	0	0	0	0	0	0	0	0	0	0	0	0	0.397	0.456	0.373	0.374	2.053	0.426	0.422	0.000	0.000	0.000	0.000	0.000	0.000	0.000	0.000	0.000	0.000	0.000	0.000	0.000	0.000	80	523	669	619	-1.334	Error	Error	190	479	0	0	194	425	0	0	0	0
1	6	5	"SDS3"	"YIL084C"	2740	15960	110	1980	1751	1007	93	110	100	91	86	0	5956	4961	2918	167	182	96	93	91	0	0	0	0	0	0	0	0	0	0	0	0	0	0	0	0	0	0	0	0.326	0.346	0.350	0.376	2.813	0.306	0.795	0.000	0.000	0.000	0.000	0.000	0.000	0.000	0.000	0.000	0.000	0.000	0.000	0.000	0.000	80	531	7676	6452	-1.617	Error	Error	1887	5789	0	0	1658	4794	0	0	0	0
1	7	5	"his5"	"YIL116W"	2910	15960	110	4325	3510	2001	91	105	93	98	92	0	4869	3929	2447	161	180	127	91	87	0	0	0	0	0	0	0	0	0	0	0	0	0	0	0	0	0	0	0	0.899	0.907	0.881	0.891	2.165	0.850	0.771	0.000	0.000	0.000	0.000	0.000	0.000	0.000	0.000	0.000	0.000	0.000	0.000	0.000	0.000	80	500	8942	7187	-0.153	Error	Error	4234	4708	0	0	3419	3768	0	0	0	0
1	8	5	"RPL40A"	"YIL148W"	3100	15970	110	2592	2392	1643	87	102	96	92	88	0	4596	4060	2985	160	179	127	86	83	0	0	0	0	0	0	0	0	0	0	0	0	0	0	0	0	0	0	0	0.565	0.591	0.526	0.611	2.709	0.510	0.772	0.000	0.000	0.000	0.000	0.000	0.000	0.000	0.000	0.000	0.000	0.000	0.000	0.000	0.000	80	497	6941	6205	-0.824	Error	Error	2505	4436	0	0	2305	3900	0	0	0	0
1	9	5	"ilv3"	"YJR016C"	3270	15960	110	2900	3157	2147	86	102	77	96	95	0	2292	2537	1772	160	182	151	87	83	0	0	0	0	0	0	0	0	0	0	0	0	0	0	0	0	0	0	0	1.320	1.292	1.271	1.169	2.376	1.245	0.809	0.000	0.000	0.000	0.000	0.000	0.000	0.000	0.000	0.000	0.000	0.000	0.000	0.000	0.000	80	495	4946	5448	0.400	Error	Error	2814	2132	0	0	3071	2377	0	0	0	0
1	10	5	"cyc1"	"YJR048W"	3460	15960	100	1837	1674	656	89	103	79	98	97	0	2511	2145	945	164	190	160	90	88	0	0	0	0	0	0	0	0	0	0	0	0	0	0	0	0	0	0	0	0.745	0.800	0.775	0.896	2.318	0.726	0.800	0.000	0.000	0.000	0.000	0.000	0.000	0.000	0.000	0.000	0.000	0.000	0.000	0.000	0.000	80	455	4095	3566	-0.425	Error	Error	1748	2347	0	0	1585	1981	0	0	0	0
1	11	5	""	"YJR080C"	3650	15960	100	3020	2582	1805	92	104	57	97	92	0	5483	4704	3058	171	199	179	81	80	0	0	0	0	0	0	0	0	0	0	0	0	0	0	0	0	0	0	0	0.551	0.549	0.539	0.553	2.768	0.486	0.715	0.000	0.000	0.000	0.000	0.000	0.000	0.000	0.000	0.000	0.000	0.000	0.000	0.000	0.000	80	450	8240	7023	-0.859	Error	Error	2928	5312	0	0	2490	4533	0	0	0	0
1	12	5	""	"YJR018W"	3840	15960	100	1066	971	476	94	103	52	96	95	0	2644	2180	1196	170	191	160	81	81	0	0	0	0	0	0	0	0	0	0	0	0	0	0	0	0	0	0	0	0.393	0.436	0.425	0.484	2.513	0.380	0.778	0.000	0.000	0.000	0.000	0.000	0.000	0.000	0.000	0.000	0.000	0.000	0.000	0.000	0.000	80	466	3446	2887	-1.348	Error	Error	972	2474	0	0	877	2010	0	0	0	0
1	13	5	"ISY1"	"YJR050W"	4030	15950	110	1171	992	586	93	102	53	87	85	0	4053	3251	1804	170	191	128	87	85	0	0	0	0	0	0	0	0	0	0	0	0	0	0	0	0	0	0	0	0.278	0.292	0.296	0.272	2.085	0.260	0.760	0.000	0.000	0.000	0.000	0.000	0.000	0.000	0.000	0.000	0.000	0.000	0.000	0.000	0.000	80	528	4961	3980	-1.849	Error	Error	1078	3883	0	0	899	3081	0	0	0	0
1	14	5	""	"YJR083C"	4230	15960	110	2025	1830	1218	94	105	63	91	85	0	6603	5100	3812	167	185	110	82	77	0	0	0	0	0	0	0	0	0	0	0	0	0	0	0	0	0	0	0	0.300	0.352	0.316	0.332	3.161	0.289	0.721	0.000	0.000	0.000	0.000	0.000	0.000	0.000	0.000	0.000	0.000	0.000	0.000	0.000	0.000	80	505	8367	6669	-1.737	Error	Error	1931	6436	0	0	1736	4933	0	0	0	0
1	15	5	""	"YJR020W"	4410	15960	120	977	855	437	92	100	51	90	85	0	2393	1912	1121	169	176	51	85	81	0	0	0	0	0	0	0	0	0	0	0	0	0	0	0	0	0	0	0	0.398	0.438	0.429	0.468	2.833	0.376	0.788	0.000	0.000	0.000	0.000	0.000	0.000	0.000	0.000	0.000	0.000	0.000	0.000	0.000	0.000	120	536	3109	2506	-1.329	Error	Error	885	2224	0	0	763	1743	0	0	0	0
1	16	5	"rad7"	"YJR052W"	4600	15970	110	1827	1765	1144	92	100	47	96	95	0	5223	4420	3007	171	184	96	88	85	0	0	0	0	0	0	0	0	0	0	0	0	0	0	0	0	0	0	0	0.343	0.394	0.373	0.476	3.036	0.360	0.717	0.000	0.000	0.000	0.000	0.000	0.000	0.000	0.000	0.000	0.000	0.000	0.000	0.000	0.000	80	494	6787	5922	-1.542	Error	Error	1735	5052	0	0	1673	4249	0	0	0	0
1	17	5	""	"YJR085C"	4780	15960	100	887	811	369	92	102	54	96	91	0	2340	1852	990	174	190	104	87	85	0	0	0	0	0	0	0	0	0	0	0	0	0	0	0	0	0	0	0	0.367	0.428	0.393	0.453	2.231	0.360	0.753	0.000	0.000	0.000	0.000	0.000	0.000	0.000	0.000	0.000	0.000	0.000	0.000	0.000	0.000	80	464	2961	2397	-1.446	Error	Error	795	2166	0	0	719	1678	0	0	0	0
1	18	5	"LSM8"	"YJR022W"	4980	15960	110	785	732	327	98	109	59	93	90	0	1601	1381	714	173	201	125	82	81	0	0	0	0	0	0	0	0	0	0	0	0	0	0	0	0	0	0	0	0.481	0.525	0.498	0.559	2.320	0.456	0.746	0.000	0.000	0.000	0.000	0.000	0.000	0.000	0.000	0.000	0.000	0.000	0.000	0.000	0.000	80	511	2115	1842	-1.056	Error	Error	687	1428	0	0	634	1208	0	0	0	0
1	19	5	""	"YJR054W"	5170	15950	110	3675	3340	1997	96	113	122	97	92	0	6759	5536	3318	171	201	183	90	88	0	0	0	0	0	0	0	0	0	0	0	0	0	0	0	0	0	0	0	0.543	0.605	0.616	0.628	2.437	0.580	0.777	0.000	0.000	0.000	0.000	0.000	0.000	0.000	0.000	0.000	0.000	0.000	0.000	0.000	0.000	80	518	10167	8609	-0.880	Error	Error	3579	6588	0	0	3244	5365	0	0	0	0
1	20	5	""	"YJR087W"	5360	15960	110	884	811	425	101	116	124	87	78	0	2738	2298	1263	175	197	165	86	81	0	0	0	0	0	0	0	0	0	0	0	0	0	0	0	0	0	0	0	0.306	0.334	0.335	0.297	1.845	0.299	0.795	0.000	0.000	0.000	0.000	0.000	0.000	0.000	0.000	0.000	0.000	0.000	0.000	0.000	0.000	80	504	3346	2833	-1.711	Error	Error	783	2563	0	0	710	2123	0	0	0	0
1	21	5	"RSC4"	"YKR008W"	5550	15950	110	9166	8033	4857	98	110	70	100	100	0	5643	4989	2785	172	185	79	96	96	0	0	0	0	0	0	0	0	0	0	0	0	0	0	0	0	0	0	0	1.657	1.647	1.722	1.593	2.399	1.778	0.800	0.000	0.000	0.000	0.000	0.000	0.000	0.000	0.000	0.000	0.000	0.000	0.000	0.000	0.000	80	518	14539	12752	0.729	Error	Error	9068	5471	0	0	7935	4817	0	0	0	0
1	22	5	"gap1"	"YKR039W"	5750	15960	110	4559	4161	1495	91	116	280	100	98	0	6078	5499	2052	165	181	201	100	100	0	0	0	0	0	0	0	0	0	0	0	0	0	0	0	0	0	0	0	0.756	0.763	0.778	0.784	1.628	0.734	0.849	0.000	0.000	0.000	0.000	0.000	0.000	0.000	0.000	0.000	0.000	0.000	0.000	0.000	0.000	80	570	10381	9404	-0.404	Error	Error	4468	5913	0	0	4070	5334	0	0	0	0
1	1	6	""	"YKR071C"	1740	16140	110	7977	7224	4159	93	168	582	90	82	0	5975	5034	2847	163	228	424	88	85	0	0	0	0	0	0	0	0	0	0	0	0	0	0	0	0	0	0	0	1.357	1.464	1.447	1.392	2.073	1.531	0.798	0.000	0.000	0.000	0.000	0.000	0.000	0.000	0.000	0.000	0.000	0.000	0.000	0.000	0.000	80	550	13696	12002	0.440	Error	Error	7884	5812	0	0	7131	4871	0	0	0	0
1	2	6	"TOF2"	"YKR010C"	1940	16140	110	9555	9117	4888	101	206	707	97	93	0	6897	6259	2996	175	295	1124	91	82	0	0	0	0	0	0	0	0	0	0	0	0	0	0	0	0	0	0	0	1.406	1.482	1.484	1.493	2.196	1.526	0.706	0.000	0.000	0.000	0.000	0.000	0.000	0.000	0.000	0.000	0.000	0.000	0.000	0.000	0.000	80	524	16176	15100	0.492	Error	Error	9454	6722	0	0	9016	6084	0	0	0	0
1	3	6	""	"YKR041W"	2130	16140	110	1213	1100	566	94	132	399	81	67	0	3216	2612	1447	166	190	150	90	85	0	0	0	0	0	0	0	0	0	0	0	0	0	0	0	0	0	0	0	0.367	0.411	0.405	0.407	2.105	0.374	0.774	0.000	0.000	0.000	0.000	0.000	0.000	0.000	0.000	0.000	0.000	0.000	0.000	0.000	0.000	80	515	4169	3452	-1.447	Error	Error	1119	3050	0	0	1006	2446	0	0	0	0
1	4	6	""	"YKR073C"	2310	16150	80	243	264	166	91	100	55	75	55	0	467	495	308	161	182	134	71	53	0	0	0	0	0	0	0	0	0	0	0	0	0	0	0	0	0	0	0	0.497	0.518	0.451	0.388	2.582	0.389	0.456	0.000	0.000	0.000	0.000	0.000	0.000	0.000	0.000	0.000	0.000	0.000	0.000	0.000	0.000	52	331	458	507	-1.009	Error	Error	152	306	0	0	173	334	0	0	0	0
1	5	6	""	"YKR012C"	2510	16140	110	1682	1556	783	89	134	265	88	78	0	3131	2569	1279	158	182	172	86	85	0	0	0	0	0	0	0	0	0	0	0	0	0	0	0	0	0	0	0	0.536	0.608	0.570	0.626	2.257	0.560	0.785	0.000	0.000	0.000	0.000	0.000	0.000	0.000	0.000	0.000	0.000	0.000	0.000	0.000	0.000	80	555	4566	3878	-0.900	Error	Error	1593	2973	0	0	1467	2411	0	0	0	0
1	6	6	""	"YKR043C"	2720	16150	110	11462	9719	4483	92	130	247	98	97	0	7048	6174	2830	161	177	119	96	96	0	0	0	0	0	0	0	0	0	0	0	0	0	0	0	0	0	0	0	1.651	1.601	1.587	1.666	1.874	1.643	0.890	0.000	0.000	0.000	0.000	0.000	0.000	0.000	0.000	0.000	0.000	0.000	0.000	0.000	0.000	80	545	18257	15640	0.723	Error	Error	11370	6887	0	0	9627	6013	0	0	0	0
1	7	6	""	"YKR075C"	2900	16140	110	2960	2629	1686	95	112	152	86	83	0	6060	4684	2949	160	185	242	85	82	0	0	0	0	0	0	0	0	0	0	0	0	0	0	0	0	0	0	0	0.486	0.560	0.563	0.585	2.636	0.506	0.762	0.000	0.000	0.000	0.000	0.000	0.000	0.000	0.000	0.000	0.000	0.000	0.000	0.000	0.000	80	524	8765	7058	-1.042	Error	Error	2865	5900	0	0	2534	4524	0	0	0	0
1	8	6	"YPT52"	"YKR014C"	3090	16140	110	1864	1842	986	92	103	105	97	95	0	3641	3323	1781	162	181	238	93	86	0	0	0	0	0	0	0	0	0	0	0	0	0	0	0	0	0	0	0	0.509	0.554	0.549	0.588	1.695	0.514	0.843	0.000	0.000	0.000	0.000	0.000	0.000	0.000	0.000	0.000	0.000	0.000	0.000	0.000	0.000	80	474	5251	4911	-0.973	Error	Error	1772	3479	0	0	1750	3161	0	0	0	0
1	9	6	""	"YKR045C"	3260	16140	110	5050	4262	2410	93	116	162	91	86	0	5653	4387	2745	159	190	196	90	86	0	0	0	0	0	0	0	0	0	0	0	0	0	0	0	0	0	0	0	0.902	0.986	0.913	1.044	2.418	0.910	0.781	0.000	0.000	0.000	0.000	0.000	0.000	0.000	0.000	0.000	0.000	0.000	0.000	0.000	0.000	80	498	10451	8397	-0.148	Error	Error	4957	5494	0	0	4169	4228	0	0	0	0
1	10	6	""	"YKR077W"	3460	16140	120	3184	3196	2519	91	109	144	84	78	0	7632	6941	5768	167	192	179	84	81	0	0	0	0	0	0	0	0	0	0	0	0	0	0	0	0	0	0	0	0.414	0.458	0.421	0.487	3.303	0.409	0.757	0.000	0.000	0.000	0.000	0.000	0.000	0.000	0.000	0.000	0.000	0.000	0.000	0.000	0.000	120	581	10558	9879	-1.271	Error	Error	3093	7465	0	0	3105	6774	0	0	0	0
1	11	6	"FRE1"	"YLR214W"	3640	16140	110	4547	4109	1957	94	132	252	97	93	0	5643	4808	2693	172	237	433	96	82	0	0	0	0	0	0	0	0	0	0	0	0	0	0	0	0	0	0	0	0.814	0.866	0.811	0.926	2.161	0.830	0.772	0.000	0.000	0.000	0.000	0.000	0.000	0.000	0.000	0.000	0.000	0.000	0.000	0.000	0.000	80	505	9924	8651	-0.297	Error	Error	4453	5471	0	0	4015	4636	0	0	0	0
1	12	6	"MAP1"	"YLR244C"	3840	16150	110	4937	4525	2389	97	131	243	97	91	0	5147	4603	2353	172	233	423	90	85	0	0	0	0	0	0	0	0	0	0	0	0	0	0	0	0	0	0	0	0.973	0.999	1.002	1.036	1.933	1.013	0.824	0.000	0.000	0.000	0.000	0.000	0.000	0.000	0.000	0.000	0.000	0.000	0.000	0.000	0.000	80	528	9815	8859	-0.040	Error	Error	4840	4975	0	0	4428	4431	0	0	0	0
1	13	6	"CDC46"	"YLR274W"	4020	16140	110	3816	3824	3317	93	112	121	95	85	0	5412	4944	4143	171	196	221	85	73	0	0	0	0	0	0	0	0	0	0	0	0	0	0	0	0	0	0	0	0.710	0.782	0.728	0.805	2.493	0.766	0.775	0.000	0.000	0.000	0.000	0.000	0.000	0.000	0.000	0.000	0.000	0.000	0.000	0.000	0.000	80	548	8964	8504	-0.493	Error	Error	3723	5241	0	0	3731	4773	0	0	0	0
1	14	6	"CPR6"	"YLR216C"	4220	16140	110	3057	2632	1735	95	113	123	86	82	0	6717	5143	3770	169	201	251	82	77	0	0	0	0	0	0	0	0	0	0	0	0	0	0	0	0	0	0	0	0.452	0.510	0.480	0.549	2.571	0.450	0.786	0.000	0.000	0.000	0.000	0.000	0.000	0.000	0.000	0.000	0.000	0.000	0.000	0.000	0.000	80	537	9510	7511	-1.144	Error	Error	2962	6548	0	0	2537	4974	0	0	0	0
1	15	6	"ERF2"	"YLR246W"	4410	16140	110	2511	2288	1174	91	99	53	100	98	0	3174	2869	1343	162	178	134	95	92	0	0	0	0	0	0	0	0	0	0	0	0	0	0	0	0	0	0	0	0.803	0.812	0.818	0.850	2.015	0.809	0.797	0.000	0.000	0.000	0.000	0.000	0.000	0.000	0.000	0.000	0.000	0.000	0.000	0.000	0.000	80	508	5432	4904	-0.316	Error	Error	2420	3012	0	0	2197	2707	0	0	0	0
1	16	6	"DBP9"	"YLR276C"	4600	16140	110	13006	12171	9059	91	102	75	100	97	0	7031	5649	4443	167	174	49	91	91	0	0	0	0	0	0	0	0	0	0	0	0	0	0	0	0	0	0	0	1.882	2.204	2.186	2.261	2.157	2.349	0.801	0.000	0.000	0.000	0.000	0.000	0.000	0.000	0.000	0.000	0.000	0.000	0.000	0.000	0.000	80	513	19779	17562	0.912	Error	Error	12915	6864	0	0	12080	5482	0	0	0	0
1	17	6	""	"YLR218C"	4790	16150	110	1275	1109	661	91	102	75	86	78	0	4020	3135	1888	167	176	55	88	86	0	0	0	0	0	0	0	0	0	0	0	0	0	0	0	0	0	0	0	0.307	0.343	0.336	0.330	2.596	0.304	0.739	0.000	0.000	0.000	0.000	0.000	0.000	0.000	0.000	0.000	0.000	0.000	0.000	0.000	0.000	80	540	5037	3986	-1.702	Error	Error	1184	3853	0	0	1018	2968	0	0	0	0
1	18	6	"RCK2"	"YLR248W"	4990	16140	110	2091	1906	939	92	97	46	100	100	0	7394	6753	3539	166	178	71	100	98	0	0	0	0	0	0	0	0	0	0	0	0	0	0	0	0	0	0	0	0.277	0.275	0.284	0.278	1.917	0.254	0.819	0.000	0.000	0.000	0.000	0.000	0.000	0.000	0.000	0.000	0.000	0.000	0.000	0.000	0.000	80	536	9227	8401	-1.854	Error	Error	1999	7228	0	0	1814	6587	0	0	0	0
1	19	6	""	"YLR278C"	5180	16150	110	479	483	286	91	99	89	78	72	0	1211	1200	891	161	170	86	77	75	0	0	0	0	0	0	0	0	0	0	0	0	0	0	0	0	0	0	0	0.370	0.377	0.326	0.368	2.224	0.298	0.677	0.000	0.000	0.000	0.000	0.000	0.000	0.000	0.000	0.000	0.000	0.000	0.000	0.000	0.000	80	534	1438	1431	-1.436	Error	Error	388	1050	0	0	392	1039	0	0	0	0
1	20	6	"CCC1"	"YLR220W"	5380	16150	120	5898	5055	3847	90	95	43	99	99	0	3926	3547	2601	166	171	44	90	84	0	0	0	0	0	0	0	0	0	0	0	0	0	0	0	0	0	0	0	1.545	1.469	1.395	1.593	3.185	1.576	0.718	0.000	0.000	0.000	0.000	0.000	0.000	0.000	0.000	0.000	0.000	0.000	0.000	0.000	0.000	120	597	9568	8346	0.627	Error	Error	5808	3760	0	0	4965	3381	0	0	0	0
1	21	6	"SSP120"	"YLR250W"	5570	16140	110	2494	2023	1257	88	96	55	93	90	0	3605	3036	1763	164	171	53	88	87	0	0	0	0	0	0	0	0	0	0	0	0	0	0	0	0	0	0	0	0.699	0.674	0.690	0.628	2.399	0.646	0.788	0.000	0.000	0.000	0.000	0.000	0.000	0.000	0.000	0.000	0.000	0.000	0.000	0.000	0.000	80	509	5847	4807	-0.516	Error	Error	2406	3441	0	0	1935	2872	0	0	0	0
1	22	6	""	"YLR280C"	5750	16150	100	300	305	150	88	92	39	90	76	0	685	622	341	161	165	43	82	77	0	0	0	0	0	0	0	0	0	0	0	0	0	0	0	0	0	0	0	0.405	0.471	0.444	0.462	2.880	0.336	0.468	0.000	0.000	0.000	0.000	0.000	0.000	0.000	0.000	0.000	0.000	0.000	0.000	0.000	0.000	80	493	736	678	-1.306	Error	Error	212	524	0	0	217	461	0	0	0	0
1	1	7	"CTK3"	"YML112W"	1770	16340	110	2299	2104	936	88	112	278	93	87	0	7168	6367	2945	159	173	114	96	95	0	0	0	0	0	0	0	0	0	0	0	0	0	0	0	0	0	0	0	0.315	0.325	0.325	0.369	2.011	0.296	0.832	0.000	0.000	0.000	0.000	0.000	0.000	0.000	0.000	0.000	0.000	0.000	0.000	0.000	0.000	80	554	9220	8224	-1.665	Error	Error	2211	7009	0	0	2016	6208	0	0	0	0
1	2	7	""	"YMR010W"	1960	16340	120	3463	3072	1771	88	119	375	88	81	0	5290	4626	3001	163	221	996	75	71	0	0	0	0	0	0	0	0	0	0	0	0	0	0	0	0	0	0	0	0.658	0.669	0.640	0.665	2.791	0.608	0.793	0.000	0.000	0.000	0.000	0.000	0.000	0.000	0.000	0.000	0.000	0.000	0.000	0.000	0.000	120	576	8502	7447	-0.603	Error	Error	3375	5127	0	0	2984	4463	0	0	0	0
1	3	7	""	"YMR041C"	2150	16340	120	2168	2004	1317	87	97	58	89	87	0	5745	4657	3232	164	181	248	80	78	0	0	0	0	0	0	0	0	0	0	0	0	0	0	0	0	0	0	0	0.373	0.427	0.429	0.494	3.347	0.376	0.755	0.000	0.000	0.000	0.000	0.000	0.000	0.000	0.000	0.000	0.000	0.000	0.000	0.000	0.000	120	570	7662	6410	-1.423	Error	Error	2081	5581	0	0	1917	4493	0	0	0	0
1	4	7	""	"YML114C"	2350	16340	120	1480	1459	1036	86	93	40	94	91	0	4442	3944	2565	161	175	239	85	82	0	0	0	0	0	0	0	0	0	0	0	0	0	0	0	0	0	0	0	0.326	0.363	0.352	0.356	3.003	0.346	0.798	0.000	0.000	0.000	0.000	0.000	0.000	0.000	0.000	0.000	0.000	0.000	0.000	0.000	0.000	120	582	5675	5156	-1.619	Error	Error	1394	4281	0	0	1373	3783	0	0	0	0
1	5	7	"CLU1"	"YMR012W"	2530	16330	110	330	327	173	85	97	83	76	65	0	533	471	248	155	185	394	42	2	0	0	0	0	0	0	0	0	0	0	0	0	0	0	0	0	0	0	0	0.648	0.766	0.731	0.723	2.259	0.674	0.542	0.000	0.000	0.000	0.000	0.000	0.000	0.000	0.000	0.000	0.000	0.000	0.000	0.000	0.000	80	507	623	558	-0.626	Error	Error	245	378	0	0	242	316	0	0	0	0
1	6	7	"mcm1"	"YMR043W"	2710	16340	90	127	157	102	90	95	39	48	32	0	305	300	204	153	183	432	11	0	0	0	0	0	0	0	0	0	0	0	0	0	0	0	0	0	0	0	0	0.243	0.456	0.324	0.347	3.283	0.019	0.025	0.000	0.000	0.000	0.000	0.000	0.000	0.000	0.000	0.000	0.000	0.000	0.000	0.000	0.000	52	401	189	214	-2.038	Error	Error	37	152	0	0	67	147	0	0	0	0
1	7	7	"atr1"	"YML116W"	2920	16350	110	6273	5569	3061	96	108	140	98	96	0	4145	3428	2192	161	171	66	95	91	0	0	0	0	0	0	0	0	0	0	0	0	0	0	0	0	0	0	0	1.550	1.675	1.583	1.931	2.977	1.618	0.746	0.000	0.000	0.000	0.000	0.000	0.000	0.000	0.000	0.000	0.000	0.000	0.000	0.000	0.000	80	545	10161	8740	0.633	Error	Error	6177	3984	0	0	5473	3267	0	0	0	0
1	8	7	""	"YMR014W"	3110	16340	120	5391	5306	3641	94	101	51	98	98	0	3346	3054	2047	159	167	56	94	88	0	0	0	0	0	0	0	0	0	0	0	0	0	0	0	0	0	0	0	1.662	1.800	1.732	1.917	2.982	1.904	0.798	0.000	0.000	0.000	0.000	0.000	0.000	0.000	0.000	0.000	0.000	0.000	0.000	0.000	0.000	120	584	8484	8107	0.733	Error	Error	5297	3187	0	0	5212	2895	0	0	0	0
1	9	7	""	"YMR045C"	3290	16340	110	22436	20287	11935	92	116	184	100	98	0	15678	13964	8166	159	176	149	97	96	0	0	0	0	0	0	0	0	0	0	0	0	0	0	0	0	0	0	0	1.440	1.463	1.416	1.530	2.085	1.581	0.803	0.000	0.000	0.000	0.000	0.000	0.000	0.000	0.000	0.000	0.000	0.000	0.000	0.000	0.000	80	508	37863	34000	0.526	Error	Error	22344	15519	0	0	20195	13805	0	0	0	0
1	10	7	""	"YML117W-A"	3480	16340	110	1473	1419	811	93	113	177	85	81	0	2417	2141	1257	162	180	191	83	80	0	0	0	0	0	0	0	0	0	0	0	0	0	0	0	0	0	0	0	0.612	0.670	0.640	0.655	2.011	0.639	0.794	0.000	0.000	0.000	0.000	0.000	0.000	0.000	0.000	0.000	0.000	0.000	0.000	0.000	0.000	80	523	3635	3305	-0.708	Error	Error	1380	2255	0	0	1326	1979	0	0	0	0
1	11	7	"SOK2"	"YMR016C"	3660	16340	110	2814	2827	1711	94	113	157	95	86	0	5192	4807	2819	171	194	171	96	93	0	0	0	0	0	0	0	0	0	0	0	0	0	0	0	0	0	0	0	0.542	0.590	0.564	0.550	2.466	0.532	0.763	0.000	0.000	0.000	0.000	0.000	0.000	0.000	0.000	0.000	0.000	0.000	0.000	0.000	0.000	80	555	7741	7369	-0.884	Error	Error	2720	5021	0	0	2733	4636	0	0	0	0
1	12	7	""	"YMR046W-A"	3870	16340	110	19697	15667	8300	95	103	52	100	98	0	15897	12087	7108	177	184	65	98	98	0	0	0	0	0	0	0	0	0	0	0	0	0	0	0	0	0	0	0	1.247	1.307	1.268	1.377	2.632	1.289	0.797	0.000	0.000	0.000	0.000	0.000	0.000	0.000	0.000	0.000	0.000	0.000	0.000	0.000	0.000	80	548	35322	27482	0.318	Error	Error	19602	15720	0	0	15572	11910	0	0	0	0
1	13	7	"PUB1"	"YNL016W"	4060	16350	110	984	888	497	94	106	103	85	78	0	1827	1530	964	170	175	50	81	81	0	0	0	0	0	0	0	0	0	0	0	0	0	0	0	0	0	0	0	0.537	0.584	0.505	0.550	2.633	0.494	0.687	0.000	0.000	0.000	0.000	0.000	0.000	0.000	0.000	0.000	0.000	0.000	0.000	0.000	0.000	80	526	2547	2154	-0.897	Error	Error	890	1657	0	0	794	1360	0	0	0	0
1	14	7	"ALG11"	"YNL048W"	4240	16340	110	5271	5008	3192	93	102	53	100	100	0	6536	5767	3609	168	184	192	97	96	0	0	0	0	0	0	0	0	0	0	0	0	0	0	0	0	0	0	0	0.813	0.878	0.849	0.923	2.277	0.867	0.794	0.000	0.000	0.000	0.000	0.000	0.000	0.000	0.000	0.000	0.000	0.000	0.000	0.000	0.000	80	547	11546	10514	-0.298	Error	Error	5178	6368	0	0	4915	5599	0	0	0	0
1	15	7	"TPM1"	"YNL079C"	4440	16340	110	1310	1244	560	88	98	60	97	95	0	4381	3902	1603	166	174	77	100	98	0	0	0	0	0	0	0	0	0	0	0	0	0	0	0	0	0	0	0	0.290	0.309	0.307	0.297	2.063	0.298	0.832	0.000	0.000	0.000	0.000	0.000	0.000	0.000	0.000	0.000	0.000	0.000	0.000	0.000	0.000	80	538	5437	4892	-1.786	Error	Error	1222	4215	0	0	1156	3736	0	0	0	0
1	16	7	""	"YNL018C"	4620	16340	110	4027	4188	3027	96	111	85	95	92	0	6584	6626	4483	175	194	123	96	93	0	0	0	0	0	0	0	0	0	0	0	0	0	0	0	0	0	0	0	0.613	0.634	0.643	0.649	2.465	0.605	0.792	0.000	0.000	0.000	0.000	0.000	0.000	0.000	0.000	0.000	0.000	0.000	0.000	0.000	0.000	80	547	10340	10543	-0.705	Error	Error	3931	6409	0	0	4092	6451	0	0	0	0
1	17	7	""	"YNL050C"	4820	16340	110	7068	6483	4088	99	115	150	95	88	0	4054	3184	2106	170	195	183	80	76	0	0	0	0	0	0	0	0	0	0	0	0	0	0	0	0	0	0	0	1.794	2.118	2.071	2.086	1.928	2.159	0.841	0.000	0.000	0.000	0.000	0.000	0.000	0.000	0.000	0.000	0.000	0.000	0.000	0.000	0.000	80	539	10853	9398	0.843	Error	Error	6969	3884	0	0	6384	3014	0	0	0	0
1	18	7	""	"YNL081C"	5000	16340	110	5414	4317	2585	100	114	156	92	91	0	2720	2232	1343	169	191	202	80	75	0	0	0	0	0	0	0	0	0	0	0	0	0	0	0	0	0	0	0	2.083	2.044	2.071	2.150	2.409	2.160	0.773	0.000	0.000	0.000	0.000	0.000	0.000	0.000	0.000	0.000	0.000	0.000	0.000	0.000	0.000	80	536	7865	6280	1.059	Error	Error	5314	2551	0	0	4217	2063	0	0	0	0
1	19	7	"ARK1"	"YNL020C"	5200	16340	110	5117	4550	2862	93	102	74	100	95	0	6434	5381	3225	168	177	57	92	87	0	0	0	0	0	0	0	0	0	0	0	0	0	0	0	0	0	0	0	0.802	0.855	0.898	1.014	2.519	0.839	0.803	0.000	0.000	0.000	0.000	0.000	0.000	0.000	0.000	0.000	0.000	0.000	0.000	0.000	0.000	80	515	11290	9670	-0.319	Error	Error	5024	6266	0	0	4457	5213	0	0	0	0
1	20	7	"COX5A"	"YNL052W"	5380	16340	110	1815	1772	1147	88	98	65	91	83	0	2961	2404	1668	171	179	55	83	76	0	0	0	0	0	0	0	0	0	0	0	0	0	0	0	0	0	0	0	0.619	0.754	0.738	0.853	2.808	0.695	0.760	0.000	0.000	0.000	0.000	0.000	0.000	0.000	0.000	0.000	0.000	0.000	0.000	0.000	0.000	80	481	4517	3917	-0.692	Error	Error	1727	2790	0	0	1684	2233	0	0	0	0
1	21	7	""	"YNL083W"	5570	16340	110	3402	2897	1703	91	101	81	98	91	0	6875	5584	3675	167	179	143	90	86	0	0	0	0	0	0	0	0	0	0	0	0	0	0	0	0	0	0	0	0.494	0.518	0.497	0.653	3.117	0.436	0.695	0.000	0.000	0.000	0.000	0.000	0.000	0.000	0.000	0.000	0.000	0.000	0.000	0.000	0.000	80	526	10019	8223	-1.019	Error	Error	3311	6708	0	0	2806	5417	0	0	0	0
1	22	7	""	"YNL022C"	5760	16350	110	2944	2444	1530	91	102	84	92	85	0	6755	5695	4222	167	216	453	76	72	0	0	0	0	0	0	0	0	0	0	0	0	0	0	0	0	0	0	0	0.433	0.426	0.407	0.560	3.728	0.340	0.749	0.000	0.000	0.000	0.000	0.000	0.000	0.000	0.000	0.000	0.000	0.000	0.000	0.000	0.000	80	559	9441	7881	-1.207	Error	Error	2853	6588	0	0	2353	5528	0	0	0	0
1	1	8	"VAC7"	"YNL054W"	1780	16530	110	994	890	610	87	90	36	90	86	0	2459	2204	1581	157	170	97	82	78	0	0	0	0	0	0	0	0	0	0	0	0	0	0	0	0	0	0	0	0.394	0.392	0.371	0.385	2.471	0.363	0.756	0.000	0.000	0.000	0.000	0.000	0.000	0.000	0.000	0.000	0.000	0.000	0.000	0.000	0.000	80	534	3209	2850	-1.344	Error	Error	907	2302	0	0	803	2047	0	0	0	0
1	2	8	"mkt1"	"YNL085W"	1950	16530	110	7647	6481	4158	86	106	131	100	96	0	7197	6123	4535	159	195	324	86	81	0	0	0	0	0	0	0	0	0	0	0	0	0	0	0	0	0	0	0	1.074	1.072	1.004	1.296	2.857	0.981	0.743	0.000	0.000	0.000	0.000	0.000	0.000	0.000	0.000	0.000	0.000	0.000	0.000	0.000	0.000	80	491	14599	12359	0.103	Error	Error	7561	7038	0	0	6395	5964	0	0	0	0
1	3	8	"BIO4"	"YNR057C"	2160	16530	110	3842	3348	1853	88	105	113	97	95	0	8269	6361	3788	165	196	315	91	85	0	0	0	0	0	0	0	0	0	0	0	0	0	0	0	0	0	0	0	0.463	0.526	0.528	0.601	2.443	0.485	0.788	0.000	0.000	0.000	0.000	0.000	0.000	0.000	0.000	0.000	0.000	0.000	0.000	0.000	0.000	80	507	11858	9456	-1.110	Error	Error	3754	8104	0	0	3260	6196	0	0	0	0
1	4	8	"HTA3"	"YOL012C"	2340	16530	100	1114	943	546	86	92	40	88	85	0	3491	2802	1808	167	169	47	82	81	0	0	0	0	0	0	0	0	0	0	0	0	0	0	0	0	0	0	0	0.309	0.325	0.314	0.309	2.465	0.283	0.816	0.000	0.000	0.000	0.000	0.000	0.000	0.000	0.000	0.000	0.000	0.000	0.000	0.000	0.000	80	428	4352	3492	-1.693	Error	Error	1028	3324	0	0	857	2635	0	0	0	0
1	5	8	"NTG2"	"YOL043C"	2520	16530	110	8590	8474	6543	88	203	891	70	70	0	2703	4116	3612	159	268	764	66	56	0	0	0	0	0	0	0	0	0	0	0	0	0	0	0	0	0	0	0	3.342	2.119	1.906	2.153	3.119	2.049	0.736	0.000	0.000	0.000	0.000	0.000	0.000	0.000	0.000	0.000	0.000	0.000	0.000	0.000	0.000	80	533	11046	12343	1.741	Error	Error	8502	2544	0	0	8386	3957	0	0	0	0
1	6	8	""	"YNR059W"	2730	16540	110	2067	2445	2150	93	202	888	65	53	0	3044	3266	2867	164	263	730	68	58	0	0	0	0	0	0	0	0	0	0	0	0	0	0	0	0	0	0	0	0.685	0.758	0.653	0.771	2.789	0.639	0.655	0.000	0.000	0.000	0.000	0.000	0.000	0.000	0.000	0.000	0.000	0.000	0.000	0.000	0.000	80	532	4854	5454	-0.545	Error	Error	1974	2880	0	0	2352	3102	0	0	0	0
1	7	8	""	"YOL013W-A"	2910	16530	110	12627	10970	7601	94	103	53	98	96	0	10374	7866	5726	165	181	162	82	80	0	0	0	0	0	0	0	0	0	0	0	0	0	0	0	0	0	0	0	1.228	1.412	1.420	1.544	2.384	1.401	0.821	0.000	0.000	0.000	0.000	0.000	0.000	0.000	0.000	0.000	0.000	0.000	0.000	0.000	0.000	80	482	22742	18577	0.296	Error	Error	12533	10209	0	0	10876	7701	0	0	0	0
1	8	8	""	"YOL045W"	3090	16530	110	815	790	502	89	98	53	82	76	0	1386	1217	824	163	171	50	81	78	0	0	0	0	0	0	0	0	0	0	0	0	0	0	0	0	0	0	0	0.594	0.665	0.631	0.653	2.564	0.591	0.708	0.000	0.000	0.000	0.000	0.000	0.000	0.000	0.000	0.000	0.000	0.000	0.000	0.000	0.000	80	498	1949	1755	-0.752	Error	Error	726	1223	0	0	701	1054	0	0	0	0
1	9	8	""	"YNR061C"	3290	16530	110	2392	2497	1550	90	124	311	83	78	0	6870	6058	3780	161	178	216	90	87	0	0	0	0	0	0	0	0	0	0	0	0	0	0	0	0	0	0	0	0.343	0.408	0.390	0.434	2.496	0.378	0.797	0.000	0.000	0.000	0.000	0.000	0.000	0.000	0.000	0.000	0.000	0.000	0.000	0.000	0.000	80	548	9011	8304	-1.543	Error	Error	2302	6709	0	0	2407	5897	0	0	0	0
1	10	8	""	"YOL015W"	3490	16540	110	3732	4358	3231	88	124	330	87	82	0	4195	3754	2783	160	186	292	82	75	0	0	0	0	0	0	0	0	0	0	0	0	0	0	0	0	0	0	0	0.903	1.188	1.018	1.152	2.402	1.175	0.755	0.000	0.000	0.000	0.000	0.000	0.000	0.000	0.000	0.000	0.000	0.000	0.000	0.000	0.000	80	491	7679	7864	-0.147	Error	Error	3644	4035	0	0	4270	3594	0	0	0	0
1	11	8	""	"YOL047C"	3670	16540	110	1791	1585	763	92	97	46	98	96	0	3901	3286	1719	167	173	52	95	93	0	0	0	0	0	0	0	0	0	0	0	0	0	0	0	0	0	0	0	0.455	0.479	0.453	0.517	2.398	0.432	0.826	0.000	0.000	0.000	0.000	0.000	0.000	0.000	0.000	0.000	0.000	0.000	0.000	0.000	0.000	80	490	5433	4612	-1.136	Error	Error	1699	3734	0	0	1493	3119	0	0	0	0
1	12	8	""	"YNR063W"	3850	16530	110	5506	5665	3125	90	110	143	100	100	0	7492	7391	3690	175	194	144	100	100	0	0	0	0	0	0	0	0	0	0	0	0	0	0	0	0	0	0	0	0.740	0.773	0.769	0.737	1.769	0.781	0.830	0.000	0.000	0.000	0.000	0.000	0.000	0.000	0.000	0.000	0.000	0.000	0.000	0.000	0.000	80	534	12733	12791	-0.434	Error	Error	5416	7317	0	0	5575	7216	0	0	0	0
1	13	8	""	"YOL017W"	4060	16530	110	3335	3200	1544	88	110	152	100	100	0	3444	3486	1848	167	181	86	100	97	0	0	0	0	0	0	0	0	0	0	0	0	0	0	0	0	0	0	0	0.991	0.938	0.984	1.046	2.149	0.895	0.785	0.000	0.000	0.000	0.000	0.000	0.000	0.000	0.000	0.000	0.000	0.000	0.000	0.000	0.000	80	501	6524	6431	-0.013	Error	Error	3247	3277	0	0	3112	3319	0	0	0	0
1	14	8	"GSH2"	"YOL049W"	4230	16540	110	1317	1583	1639	86	92	40	95	90	0	1919	2022	2040	162	174	168	70	65	0	0	0	0	0	0	0	0	0	0	0	0	0	0	0	0	0	0	0	0.701	0.805	0.716	0.880	3.393	0.785	0.815	0.000	0.000	0.000	0.000	0.000	0.000	0.000	0.000	0.000	0.000	0.000	0.000	0.000	0.000	80	498	2988	3357	-0.513	Error	Error	1231	1757	0	0	1497	1860	0	0	0	0
1	15	8	"RIS1"	"YOR191W"	4430	16530	110	206	221	117	89	98	73	65	36	0	394	398	191	168	177	95	73	57	0	0	0	0	0	0	0	0	0	0	0	0	0	0	0	0	0	0	0	0.518	0.574	0.502	0.547	2.326	0.490	0.451	0.000	0.000	0.000	0.000	0.000	0.000	0.000	0.000	0.000	0.000	0.000	0.000	0.000	0.000	80	527	343	362	-0.950	Error	Error	117	226	0	0	132	230	0	0	0	0
1	16	8	"MCT1"	"YOR221C"	4620	16540	110	2711	2519	1589	95	106	81	98	97	0	7102	6189	3862	174	186	102	96	95	0	0	0	0	0	0	0	0	0	0	0	0	0	0	0	0	0	0	0	0.378	0.403	0.395	0.418	2.630	0.379	0.804	0.000	0.000	0.000	0.000	0.000	0.000	0.000	0.000	0.000	0.000	0.000	0.000	0.000	0.000	80	496	9544	8439	-1.405	Error	Error	2616	6928	0	0	2424	6015	0	0	0	0
1	17	8	""	"YOR253W"	4800	16540	110	2105	1989	1527	102	107	48	91	90	0	2720	2661	2251	175	190	79	77	73	0	0	0	0	0	0	0	0	0	0	0	0	0	0	0	0	0	0	0	0.787	0.759	0.631	0.681	3.224	0.673	0.788	0.000	0.000	0.000	0.000	0.000	0.000	0.000	0.000	0.000	0.000	0.000	0.000	0.000	0.000	80	463	4548	4373	-0.346	Error	Error	2003	2545	0	0	1887	2486	0	0	0	0
1	18	8	""	"YOR192C-A"	4990	16530	110	22317	19670	11305	102	127	181	100	100	0	26420	23029	13006	173	234	380	100	98	0	0	0	0	0	0	0	0	0	0	0	0	0	0	0	0	0	0	0	0.846	0.856	0.866	0.902	1.967	0.842	0.855	0.000	0.000	0.000	0.000	0.000	0.000	0.000	0.000	0.000	0.000	0.000	0.000	0.000	0.000	80	480	48462	42424	-0.241	Error	Error	22215	26247	0	0	19568	22856	0	0	0	0
1	19	8	""	"YOR223W"	5180	16520	110	1850	1736	1169	97	111	100	87	83	0	4641	3761	2659	168	221	353	77	73	0	0	0	0	0	0	0	0	0	0	0	0	0	0	0	0	0	0	0	0.392	0.456	0.453	0.537	3.841	0.405	0.746	0.000	0.000	0.000	0.000	0.000	0.000	0.000	0.000	0.000	0.000	0.000	0.000	0.000	0.000	80	468	6226	5232	-1.351	Error	Error	1753	4473	0	0	1639	3593	0	0	0	0
1	20	8	""	"YOR255W"	5370	16530	120	3375	3333	2364	89	100	76	97	91	0	4817	5207	4069	164	178	84	87	84	0	0	0	0	0	0	0	0	0	0	0	0	0	0	0	0	0	0	0	0.706	0.643	0.643	0.800	3.374	0.581	0.814	0.000	0.000	0.000	0.000	0.000	0.000	0.000	0.000	0.000	0.000	0.000	0.000	0.000	0.000	120	519	7939	8287	-0.502	Error	Error	3286	4653	0	0	3244	5043	0	0	0	0
1	21	8	""	"YOR193W"	5560	16520	110	859	833	395	88	100	84	93	90	0	2141	2159	1085	160	176	156	95	91	0	0	0	0	0	0	0	0	0	0	0	0	0	0	0	0	0	0	0	0.389	0.373	0.361	0.370	2.566	0.334	0.782	0.000	0.000	0.000	0.000	0.000	0.000	0.000	0.000	0.000	0.000	0.000	0.000	0.000	0.000	80	455	2752	2744	-1.361	Error	Error	771	1981	0	0	745	1999	0	0	0	0
1	22	8	""	"YOR225W"	5740	16530	110	328	329	130	87	95	50	92	86	0	989	921	391	158	175	96	88	87	0	0	0	0	0	0	0	0	0	0	0	0	0	0	0	0	0	0	0	0.290	0.317	0.299	0.324	2.553	0.274	0.679	0.000	0.000	0.000	0.000	0.000	0.000	0.000	0.000	0.000	0.000	0.000	0.000	0.000	0.000	80	505	1072	1005	-1.786	Error	Error	241	831	0	0	242	763	0	0	0	0
1	1	9	"cdc31"	"YOR257W"	1760	16720	110	1472	1950	1803	88	91	38	83	81	0	3462	4845	4717	156	162	43	85	80	0	0	0	0	0	0	0	0	0	0	0	0	0	0	0	0	0	0	0	0.419	0.397	0.355	0.406	3.444	0.329	0.654	0.000	0.000	0.000	0.000	0.000	0.000	0.000	0.000	0.000	0.000	0.000	0.000	0.000	0.000	80	500	4690	6551	-1.256	Error	Error	1384	3306	0	0	1862	4689	0	0	0	0
1	2	9	"SLK19"	"YOR195W"	1940	16710	110	2811	2663	1416	87	107	156	97	92	0	4500	4223	2477	158	188	286	91	88	0	0	0	0	0	0	0	0	0	0	0	0	0	0	0	0	0	0	0	0.627	0.634	0.619	0.675	2.118	0.559	0.741	0.000	0.000	0.000	0.000	0.000	0.000	0.000	0.000	0.000	0.000	0.000	0.000	0.000	0.000	80	472	7066	6641	-0.673	Error	Error	2724	4342	0	0	2576	4065	0	0	0	0
1	3	9	""	"YOR227W"	2130	16710	110	848	833	520	89	108	154	86	77	0	1787	1627	1031	159	187	278	81	76	0	0	0	0	0	0	0	0	0	0	0	0	0	0	0	0	0	0	0	0.466	0.507	0.485	0.464	2.125	0.447	0.713	0.000	0.000	0.000	0.000	0.000	0.000	0.000	0.000	0.000	0.000	0.000	0.000	0.000	0.000	80	486	2387	2212	-1.101	Error	Error	759	1628	0	0	744	1468	0	0	0	0
1	4	9	"RPT4"	"YOR259C"	2320	16710	110	1937	1819	1092	90	107	151	90	82	0	5984	4852	3035	164	191	415	85	82	0	0	0	0	0	0	0	0	0	0	0	0	0	0	0	0	0	0	0	0.317	0.369	0.356	0.389	3.121	0.333	0.808	0.000	0.000	0.000	0.000	0.000	0.000	0.000	0.000	0.000	0.000	0.000	0.000	0.000	0.000	80	485	7667	6417	-1.656	Error	Error	1847	5820	0	0	1729	4688	0	0	0	0
1	5	9	"NIP100"	"YPL174C"	2510	16710	110	4660	4337	3197	89	146	589	82	68	0	4448	3874	2964	158	205	504	77	68	0	0	0	0	0	0	0	0	0	0	0	0	0	0	0	0	0	0	0	1.066	1.143	1.047	1.304	3.469	1.133	0.678	0.000	0.000	0.000	0.000	0.000	0.000	0.000	0.000	0.000	0.000	0.000	0.000	0.000	0.000	80	484	8861	7964	0.092	Error	Error	4571	4290	0	0	4248	3716	0	0	0	0
1	6	9	""	"YPL205C"	2700	16710	110	846	767	500	87	111	274	68	65	0	2916	2293	1692	161	186	279	71	68	0	0	0	0	0	0	0	0	0	0	0	0	0	0	0	0	0	0	0	0.275	0.319	0.302	0.314	2.566	0.266	0.624	0.000	0.000	0.000	0.000	0.000	0.000	0.000	0.000	0.000	0.000	0.000	0.000	0.000	0.000	80	461	3514	2812	-1.860	Error	Error	759	2755	0	0	680	2132	0	0	0	0
1	7	9	"SUI3"	"YPL237W"	2880	16710	100	3154	2627	1628	93	145	279	82	77	0	5725	4634	2904	164	308	809	77	73	0	0	0	0	0	0	0	0	0	0	0	0	0	0	0	0	0	0	0	0.550	0.567	0.551	0.571	3.028	0.511	0.784	0.000	0.000	0.000	0.000	0.000	0.000	0.000	0.000	0.000	0.000	0.000	0.000	0.000	0.000	80	480	8622	7004	-0.861	Error	Error	3061	5561	0	0	2534	4470	0	0	0	0
1	8	9	""	"YPL176C"	3090	16710	110	1561	1597	878	90	182	379	86	80	0	4353	4130	2138	164	401	1050	85	78	0	0	0	0	0	0	0	0	0	0	0	0	0	0	0	0	0	0	0	0.351	0.380	0.402	0.385	2.015	0.330	0.748	0.000	0.000	0.000	0.000	0.000	0.000	0.000	0.000	0.000	0.000	0.000	0.000	0.000	0.000	80	541	5660	5473	-1.510	Error	Error	1471	4189	0	0	1507	3966	0	0	0	0
1	9	9	""	"YPL207W"	3270	16720	110	2775	2708	1656	93	146	286	87	83	0	5886	5652	3665	167	320	807	81	75	0	0	0	0	0	0	0	0	0	0	0	0	0	0	0	0	0	0	0	0.469	0.477	0.464	0.536	2.894	0.393	0.646	0.000	0.000	0.000	0.000	0.000	0.000	0.000	0.000	0.000	0.000	0.000	0.000	0.000	0.000	80	512	8401	8100	-1.092	Error	Error	2682	5719	0	0	2615	5485	0	0	0	0
1	10	9	"YAR1"	"YPL239W"	3470	16710	120	830	742	410	88	97	53	89	82	0	3513	2781	1460	164	185	162	87	85	0	0	0	0	0	0	0	0	0	0	0	0	0	0	0	0	0	0	0	0.222	0.250	0.238	0.222	2.822	0.237	0.784	0.000	0.000	0.000	0.000	0.000	0.000	0.000	0.000	0.000	0.000	0.000	0.000	0.000	0.000	120	568	4091	3271	-2.174	Error	Error	742	3349	0	0	654	2617	0	0	0	0
1	11	9	"MUD13"	"YPL178W"	3650	16710	110	4938	4220	2490	88	97	54	98	96	0	3335	2735	1522	162	168	49	90	88	0	0	0	0	0	0	0	0	0	0	0	0	0	0	0	0	0	0	0	1.529	1.606	1.640	1.552	2.557	1.717	0.751	0.000	0.000	0.000	0.000	0.000	0.000	0.000	0.000	0.000	0.000	0.000	0.000	0.000	0.000	80	492	8023	6705	0.612	Error	Error	4850	3173	0	0	4132	2573	0	0	0	0
1	12	9	"ipl1"	"YPL209C"	3840	16720	110	2167	1730	1010	89	98	62	95	93	0	6509	4981	3531	171	185	136	91	87	0	0	0	0	0	0	0	0	0	0	0	0	0	0	0	0	0	0	0	0.328	0.341	0.315	0.448	3.574	0.272	0.724	0.000	0.000	0.000	0.000	0.000	0.000	0.000	0.000	0.000	0.000	0.000	0.000	0.000	0.000	80	528	8416	6451	-1.609	Error	Error	2078	6338	0	0	1641	4810	0	0	0	0
1	13	9	"cin2"	"YPL241C"	4020	16710	110	1259	1116	653	88	100	88	85	82	0	3999	3375	1911	171	196	174	86	82	0	0	0	0	0	0	0	0	0	0	0	0	0	0	0	0	0	0	0	0.306	0.321	0.325	0.327	2.962	0.278	0.666	0.000	0.000	0.000	0.000	0.000	0.000	0.000	0.000	0.000	0.000	0.000	0.000	0.000	0.000	80	529	4999	4232	-1.709	Error	Error	1171	3828	0	0	1028	3204	0	0	0	0
1	14	9	""	"YPL180W"	4220	16710	110	2328	2367	1719	87	94	48	92	90	0	6629	6169	4637	166	191	141	86	81	0	0	0	0	0	0	0	0	0	0	0	0	0	0	0	0	0	0	0	0.347	0.380	0.387	0.439	3.954	0.308	0.625	0.000	0.000	0.000	0.000	0.000	0.000	0.000	0.000	0.000	0.000	0.000	0.000	0.000	0.000	80	525	8704	8283	-1.528	Error	Error	2241	6463	0	0	2280	6003	0	0	0	0
1	15	9	"NIP7"	"YPL211W"	4410	16710	110	1125	1094	552	87	96	50	97	92	0	3350	2939	1488	167	184	83	90	90	0	0	0	0	0	0	0	0	0	0	0	0	0	0	0	0	0	0	0	0.326	0.363	0.370	0.400	2.661	0.317	0.746	0.000	0.000	0.000	0.000	0.000	0.000	0.000	0.000	0.000	0.000	0.000	0.000	0.000	0.000	80	511	4221	3779	-1.617	Error	Error	1038	3183	0	0	1007	2772	0	0	0	0
1	16	9	"SRP68"	"YPL243W"	4600	16720	120	4012	4317	3788	92	97	43	97	95	0	2830	3376	3233	167	174	51	78	73	0	0	0	0	0	0	0	0	0	0	0	0	0	0	0	0	0	0	0	1.472	1.317	1.159	1.593	4.120	1.298	0.643	0.000	0.000	0.000	0.000	0.000	0.000	0.000	0.000	0.000	0.000	0.000	0.000	0.000	0.000	120	549	6583	7434	0.558	Error	Error	3920	2663	0	0	4225	3209	0	0	0	0
1	17	9	"EMPTY"	"EMPTY"	4800	16710	150	96	113	60	91	99	45	28	8	0	183	207	118	168	176	54	37	21	0	0	0	0	0	0	0	0	0	0	0	0	0	0	0	0	0	0	0	0.333	0.564	0.763	0.614	4.164	0.373	0.172	0.000	0.000	0.000	0.000	0.000	0.000	0.000	0.000	0.000	0.000	0.000	0.000	0.000	0.000	156	655	20	61	-1.585	Error	Error	5	15	0	0	22	39	0	0	-75	0
1	18	9	"EMPTY"	"EMPTY"	4990	16710	150	88	97	44	91	103	78	8	0	0	167	175	66	167	195	261	0	0	0	0	0	0	0	0	0	0	0	0	0	0	0	0	0	0	0	0	0	100000.000	0.750	0.688	0.682	3.970	0.514	0.142	0.000	0.000	0.000	0.000	0.000	0.000	0.000	0.000	0.000	0.000	0.000	0.000	0.000	0.000	156	652	-3	14	16.610	Error	Error	-3	0	0	0	6	8	0	0	-75	0
1	19	9	"EMPTY"	"EMPTY"	5180	16710	150	94	97	39	92	104	87	2	0	0	172	182	74	166	193	263	0	0	0	0	0	0	0	0	0	0	0	0	0	0	0	0	0	0	0	0	0	0.333	0.313	0.592	0.598	3.610	0.169	0.013	0.000	0.000	0.000	0.000	0.000	0.000	0.000	0.000	0.000	0.000	0.000	0.000	0.000	0.000	156	638	8	21	-1.585	Error	Error	2	6	0	0	5	16	0	0	-75	0
1	20	9	"EMPTY"	"EMPTY"	5370	16710	150	98	101	43	88	96	56	16	1	0	169	175	67	163	172	73	14	5	0	0	0	0	0	0	0	0	0	0	0	0	0	0	0	0	0	0	0	1.667	1.083	0.656	0.776	4.335	0.026	0.000	0.000	0.000	0.000	0.000	0.000	0.000	0.000	0.000	0.000	0.000	0.000	0.000	0.000	0.000	156	619	16	25	0.737	Error	Error	10	6	0	0	13	12	0	0	-75	0
1	21	9	"EMPTY"	"EMPTY"	5560	16710	150	99	105	46	87	94	49	21	4	0	167	175	66	162	169	58	14	5	0	0	0	0	0	0	0	0	0	0	0	0	0	0	0	0	0	0	0	2.400	1.385	0.927	0.914	4.144	0.630	0.089	0.000	0.000	0.000	0.000	0.000	0.000	0.000	0.000	0.000	0.000	0.000	0.000	0.000	0.000	156	629	17	31	1.263	Error	Error	12	5	0	0	18	13	0	0	-75	0
1	22	9	"EMPTY"	"EMPTY"	5750	16720	150	95	100	43	89	95	47	16	4	0	161	171	72	157	167	77	17	2	0	0	0	0	0	0	0	0	0	0	0	0	0	0	0	0	0	0	0	1.500	0.786	0.938	0.957	4.128	0.011	0.000	0.000	0.000	0.000	0.000	0.000	0.000	0.000	0.000	0.000	0.000	0.000	0.000	0.000	0.000	156	839	10	25	0.585	Error	Error	6	4	0	0	11	14	0	0	-75	0
1	1	10	"EMPTY"	"EMPTY"	1760	16900	150	98	107	50	85	90	40	28	11	0	171	188	95	156	165	53	28	12	0	0	0	0	0	0	0	0	0	0	0	0	0	0	0	0	0	0	0	0.867	0.688	0.895	0.903	3.968	0.196	0.018	0.000	0.000	0.000	0.000	0.000	0.000	0.000	0.000	0.000	0.000	0.000	0.000	0.000	0.000	156	844	28	54	-0.206	Error	Error	13	15	0	0	22	32	0	0	-75	0
1	2	10	"EMPTY"	"EMPTY"	1950	16900	150	99	107	58	85	98	122	4	1	0	164	168	75	158	181	242	1	0	0	0	0	0	0	0	0	0	0	0	0	0	0	0	0	0	0	0	0	2.333	2.200	0.714	0.697	3.545	1.902	0.032	0.000	0.000	0.000	0.000	0.000	0.000	0.000	0.000	0.000	0.000	0.000	0.000	0.000	0.000	156	654	20	32	1.222	Error	Error	14	6	0	0	22	10	0	0	-75	0
1	3	10	"EMPTY"	"EMPTY"	2140	16900	150	104	120	129	88	102	134	3	0	0	176	177	68	158	177	235	0	0	0	0	0	0	0	0	0	0	0	0	0	0	0	0	0	0	0	0	0	0.889	1.684	0.667	0.696	3.893	0.052	0.002	0.000	0.000	0.000	0.000	0.000	0.000	0.000	0.000	0.000	0.000	0.000	0.000	0.000	0.000	156	668	34	51	-0.170	Error	Error	16	18	0	0	32	19	0	0	-75	0
1	4	10	"EMPTY"	"EMPTY"	2330	16900	150	96	106	51	85	101	130	2	0	0	170	178	71	158	182	353	0	0	0	0	0	0	0	0	0	0	0	0	0	0	0	0	0	0	0	0	0	0.917	1.050	0.793	0.863	4.451	1.620	0.064	0.000	0.000	0.000	0.000	0.000	0.000	0.000	0.000	0.000	0.000	0.000	0.000	0.000	0.000	156	672	23	41	-0.126	Error	Error	11	12	0	0	21	20	0	0	-75	0
1	5	10	"EMPTY"	"EMPTY"	2520	16900	150	98	105	45	89	110	250	0	0	0	171	171	66	160	189	389	0	0	0	0	0	0	0	0	0	0	0	0	0	0	0	0	0	0	0	0	0	0.818	1.455	0.851	0.709	4.232	0.203	0.008	0.000	0.000	0.000	0.000	0.000	0.000	0.000	0.000	0.000	0.000	0.000	0.000	0.000	0.000	156	673	20	27	-0.290	Error	Error	9	11	0	0	16	11	0	0	-75	0
1	6	10	"EMPTY"	"EMPTY"	2710	16900	150	91	98	52	89	107	223	0	0	0	166	180	76	162	181	231	0	0	0	0	0	0	0	0	0	0	0	0	0	0	0	0	0	0	0	0	0	0.500	0.500	0.757	0.912	3.744	0.097	0.001	0.000	0.000	0.000	0.000	0.000	0.000	0.000	0.000	0.000	0.000	0.000	0.000	0.000	0.000	156	709	6	27	-1.000	Error	Error	2	4	0	0	9	18	0	0	-75	0
1	7	10	""	"iYBL019W"	2900	16910	110	527	527	294	89	94	44	90	85	0	779	688	433	158	167	76	77	75	0	0	0	0	0	0	0	0	0	0	0	0	0	0	0	0	0	0	0	0.705	0.826	0.738	0.739	1.947	0.703	0.658	0.000	0.000	0.000	0.000	0.000	0.000	0.000	0.000	0.000	0.000	0.000	0.000	0.000	0.000	80	517	1059	968	-0.504	Error	Error	438	621	0	0	438	530	0	0	0	0
1	8	10	""	"iYBL015W"	3100	16920	110	2447	2951	2556	89	95	40	97	93	0	3288	4380	4174	161	170	55	87	82	0	0	0	0	0	0	0	0	0	0	0	0	0	0	0	0	0	0	0	0.754	0.678	0.669	0.893	3.654	0.607	0.683	0.000	0.000	0.000	0.000	0.000	0.000	0.000	0.000	0.000	0.000	0.000	0.000	0.000	0.000	80	557	5485	7081	-0.407	Error	Error	2358	3127	0	0	2862	4219	0	0	0	0
1	9	10	""	"iYBL014C"	3290	16910	110	1039	900	642	87	92	39	81	77	0	1924	1584	1222	166	174	58	72	70	0	0	0	0	0	0	0	0	0	0	0	0	0	0	0	0	0	0	0	0.542	0.573	0.529	0.557	2.532	0.497	0.689	0.000	0.000	0.000	0.000	0.000	0.000	0.000	0.000	0.000	0.000	0.000	0.000	0.000	0.000	80	528	2710	2231	-0.885	Error	Error	952	1758	0	0	813	1418	0	0	0	0
1	10	10	""	"iYBR001C"	3480	16910	110	2220	2045	644	85	89	37	100	100	0	2508	2275	830	166	168	40	98	98	0	0	0	0	0	0	0	0	0	0	0	0	0	0	0	0	0	0	0	0.912	0.929	0.923	1.001	1.752	0.888	0.835	0.000	0.000	0.000	0.000	0.000	0.000	0.000	0.000	0.000	0.000	0.000	0.000	0.000	0.000	80	524	4477	4069	-0.134	Error	Error	2135	2342	0	0	1960	2109	0	0	0	0
1	11	10	""	"iYBR005W"	3670	16920	110	4218	4089	3238	89	92	45	93	93	0	2322	2886	2520	164	166	41	75	71	0	0	0	0	0	0	0	0	0	0	0	0	0	0	0	0	0	0	0	1.913	1.470	1.252	1.447	3.445	1.402	0.762	0.000	0.000	0.000	0.000	0.000	0.000	0.000	0.000	0.000	0.000	0.000	0.000	0.000	0.000	80	546	6287	6722	0.936	Error	Error	4129	2158	0	0	4000	2722	0	0	0	0
1	12	10	""	"iYBR008C"	3870	16920	110	2401	2569	1802	88	94	47	100	95	0	3917	3855	2802	164	169	44	93	91	0	0	0	0	0	0	0	0	0	0	0	0	0	0	0	0	0	0	0	0.616	0.672	0.609	0.698	2.595	0.618	0.762	0.000	0.000	0.000	0.000	0.000	0.000	0.000	0.000	0.000	0.000	0.000	0.000	0.000	0.000	80	513	6066	6172	-0.698	Error	Error	2313	3753	0	0	2481	3691	0	0	0	0
1	13	10	""	"iYBR022W"	4040	16910	110	2143	1812	1304	89	97	48	87	83	0	1056	872	645	165	172	60	68	67	0	0	0	0	0	0	0	0	0	0	0	0	0	0	0	0	0	0	0	2.305	2.437	2.147	1.874	3.021	2.459	0.703	0.000	0.000	0.000	0.000	0.000	0.000	0.000	0.000	0.000	0.000	0.000	0.000	0.000	0.000	80	543	2945	2430	1.205	Error	Error	2054	891	0	0	1723	707	0	0	0	0
1	14	10	""	"iYBR027C"	4250	16910	100	459	464	275	90	97	46	81	76	0	1091	877	499	167	172	56	78	77	0	0	0	0	0	0	0	0	0	0	0	0	0	0	0	0	0	0	0	0.399	0.527	0.487	0.435	2.091	0.499	0.694	0.000	0.000	0.000	0.000	0.000	0.000	0.000	0.000	0.000	0.000	0.000	0.000	0.000	0.000	80	489	1293	1084	-1.324	Error	Error	369	924	0	0	374	710	0	0	0	0
1	15	10	""	"iYBR031W"	4430	16910	110	1869	1736	1091	93	97	40	96	88	0	1231	1016	663	167	172	49	75	73	0	0	0	0	0	0	0	0	0	0	0	0	0	0	0	0	0	0	0	1.669	1.935	1.771	1.649	2.422	1.974	0.799	0.000	0.000	0.000	0.000	0.000	0.000	0.000	0.000	0.000	0.000	0.000	0.000	0.000	0.000	80	527	2840	2492	0.739	Error	Error	1776	1064	0	0	1643	849	0	0	0	0
1	16	10	""	"iYBRWdelta16"	4620	16910	110	3313	2790	1835	94	99	42	96	93	0	4470	3426	2331	168	173	46	80	80	0	0	0	0	0	0	0	0	0	0	0	0	0	0	0	0	0	0	0	0.748	0.828	0.793	0.774	2.330	0.823	0.794	0.000	0.000	0.000	0.000	0.000	0.000	0.000	0.000	0.000	0.000	0.000	0.000	0.000	0.000	80	512	7521	5954	-0.418	Error	Error	3219	4302	0	0	2696	3258	0	0	0	0
1	17	10	""	"iYBR048W"	4810	16910	110	7261	6758	4442	91	100	53	95	93	0	3988	3138	2156	165	173	48	81	81	0	0	0	0	0	0	0	0	0	0	0	0	0	0	0	0	0	0	0	1.875	2.243	2.052	1.914	2.132	2.417	0.802	0.000	0.000	0.000	0.000	0.000	0.000	0.000	0.000	0.000	0.000	0.000	0.000	0.000	0.000	80	531	10993	9640	0.907	Error	Error	7170	3823	0	0	6667	2973	0	0	0	0
1	18	10	""	"iYBR053C-0"	5010	16920	110	938	902	538	86	92	39	93	91	0	3448	3488	2337	164	170	45	88	86	0	0	0	0	0	0	0	0	0	0	0	0	0	0	0	0	0	0	0	0.259	0.245	0.229	0.294	3.489	0.212	0.763	0.000	0.000	0.000	0.000	0.000	0.000	0.000	0.000	0.000	0.000	0.000	0.000	0.000	0.000	80	511	4136	4140	-1.947	Error	Error	852	3284	0	0	816	3324	0	0	0	0
1	19	10	""	"iYCR022C"	5190	16910	110	3312	2845	1631	91	97	47	97	95	0	3107	2556	1579	169	172	53	87	85	0	0	0	0	0	0	0	0	0	0	0	0	0	0	0	0	0	0	0	1.096	1.154	1.076	1.280	2.490	1.114	0.831	0.000	0.000	0.000	0.000	0.000	0.000	0.000	0.000	0.000	0.000	0.000	0.000	0.000	0.000	80	510	6159	5141	0.133	Error	Error	3221	2938	0	0	2754	2387	0	0	0	0
1	20	10	""	"iYCR025C"	5380	16910	110	547	520	319	90	99	49	80	77	0	2007	1810	1058	167	180	70	83	83	0	0	0	0	0	0	0	0	0	0	0	0	0	0	0	0	0	0	0	0.248	0.262	0.276	0.232	2.019	0.250	0.740	0.000	0.000	0.000	0.000	0.000	0.000	0.000	0.000	0.000	0.000	0.000	0.000	0.000	0.000	80	511	2297	2073	-2.009	Error	Error	457	1840	0	0	430	1643	0	0	0	0
1	21	10	""	"iYCRWdelta11"	5570	16910	110	5596	5112	3485	92	104	86	96	92	0	3044	2379	1701	164	176	90	78	75	0	0	0	0	0	0	0	0	0	0	0	0	0	0	0	0	0	0	0	1.911	2.266	2.124	2.058	2.767	2.496	0.736	0.000	0.000	0.000	0.000	0.000	0.000	0.000	0.000	0.000	0.000	0.000	0.000	0.000	0.000	80	511	8384	7235	0.934	Error	Error	5504	2880	0	0	5020	2215	0	0	0	0
1	22	10	""	"iYCR043C"	5760	16910	100	600	554	300	89	100	85	83	78	0	1441	1156	665	160	167	80	81	78	0	0	0	0	0	0	0	0	0	0	0	0	0	0	0	0	0	0	0	0.399	0.467	0.437	0.400	2.118	0.390	0.716	0.000	0.000	0.000	0.000	0.000	0.000	0.000	0.000	0.000	0.000	0.000	0.000	0.000	0.000	80	467	1792	1461	-1.326	Error	Error	511	1281	0	0	465	996	0	0	0	0
1	1	11	""	"iYCR047C"	1770	17100	100	745	738	475	87	93	41	85	83	0	2285	1862	1277	161	173	62	75	73	0	0	0	0	0	0	0	0	0	0	0	0	0	0	0	0	0	0	0	0.310	0.383	0.365	0.443	2.864	0.345	0.817	0.000	0.000	0.000	0.000	0.000	0.000	0.000	0.000	0.000	0.000	0.000	0.000	0.000	0.000	80	489	2782	2352	-1.691	Error	Error	658	2124	0	0	651	1701	0	0	0	0
1	2	11	""	"iYCR053W"	1960	17100	110	1912	1706	1001	87	95	67	92	87	0	906	796	468	161	172	68	76	73	0	0	0	0	0	0	0	0	0	0	0	0	0	0	0	0	0	0	0	2.450	2.550	2.584	2.706	2.296	2.552	0.776	0.000	0.000	0.000	0.000	0.000	0.000	0.000	0.000	0.000	0.000	0.000	0.000	0.000	0.000	80	532	2570	2254	1.293	Error	Error	1825	745	0	0	1619	635	0	0	0	0
1	3	11	""	"iYCR075C"	2160	17100	110	2441	2102	1252	86	94	67	90	88	0	4228	3371	2133	161	168	49	83	83	0	0	0	0	0	0	0	0	0	0	0	0	0	0	0	0	0	0	0	0.579	0.628	0.601	0.646	2.282	0.599	0.799	0.000	0.000	0.000	0.000	0.000	0.000	0.000	0.000	0.000	0.000	0.000	0.000	0.000	0.000	80	510	6422	5226	-0.788	Error	Error	2355	4067	0	0	2016	3210	0	0	0	0
1	4	11	""	"iYCR081W"	2340	17110	110	1006	978	589	89	93	42	90	87	0	1632	1447	997	162	167	49	78	76	0	0	0	0	0	0	0	0	0	0	0	0	0	0	0	0	0	0	0	0.624	0.692	0.594	0.630	2.599	0.615	0.786	0.000	0.000	0.000	0.000	0.000	0.000	0.000	0.000	0.000	0.000	0.000	0.000	0.000	0.000	80	512	2387	2174	-0.681	Error	Error	917	1470	0	0	889	1285	0	0	0	0
1	5	11	""	"iYCR085W"	2530	17100	100	366	358	171	87	92	41	87	83	0	1164	1117	719	159	168	62	77	77	0	0	0	0	0	0	0	0	0	0	0	0	0	0	0	0	0	0	0	0.278	0.283	0.256	0.299	2.091	0.220	0.682	0.000	0.000	0.000	0.000	0.000	0.000	0.000	0.000	0.000	0.000	0.000	0.000	0.000	0.000	80	474	1284	1229	-1.849	Error	Error	279	1005	0	0	271	958	0	0	0	0
1	6	11	""	"itT(AGU)C"	2730	17100	110	3896	3347	1832	94	98	46	98	95	0	2673	2094	1196	166	174	75	86	83	0	0	0	0	0	0	0	0	0	0	0	0	0	0	0	0	0	0	0	1.517	1.687	1.549	1.665	2.235	1.729	0.798	0.000	0.000	0.000	0.000	0.000	0.000	0.000	0.000	0.000	0.000	0.000	0.000	0.000	0.000	80	496	6309	5181	0.601	Error	Error	3802	2507	0	0	3253	1928	0	0	0	0
1	7	11	""	"iYCR100C"	2900	17100	110	1117	1033	723	96	104	58	83	77	0	2813	2185	1571	166	182	90	78	76	0	0	0	0	0	0	0	0	0	0	0	0	0	0	0	0	0	0	0	0.386	0.464	0.420	0.451	2.645	0.411	0.786	0.000	0.000	0.000	0.000	0.000	0.000	0.000	0.000	0.000	0.000	0.000	0.000	0.000	0.000	80	521	3668	2956	-1.374	Error	Error	1021	2647	0	0	937	2019	0	0	0	0
1	8	11	""	"iYCR103C"	3110	17110	110	6237	7273	5714	88	99	54	98	92	0	6471	6081	5301	166	180	69	83	77	0	0	0	0	0	0	0	0	0	0	0	0	0	0	0	0	0	0	0	0.975	1.215	1.095	1.459	3.425	1.179	0.815	0.000	0.000	0.000	0.000	0.000	0.000	0.000	0.000	0.000	0.000	0.000	0.000	0.000	0.000	80	524	12454	13100	-0.036	Error	Error	6149	6305	0	0	7185	5915	0	0	0	0
1	9	11	""	"iYDR045C"	3290	17100	100	3527	2897	1657	90	98	48	98	96	0	3314	2696	1546	166	176	60	86	83	0	0	0	0	0	0	0	0	0	0	0	0	0	0	0	0	0	0	0	1.092	1.109	1.091	1.078	2.229	1.078	0.837	0.000	0.000	0.000	0.000	0.000	0.000	0.000	0.000	0.000	0.000	0.000	0.000	0.000	0.000	80	448	6585	5337	0.127	Error	Error	3437	3148	0	0	2807	2530	0	0	0	0
1	10	11	""	"iYDR050C"	3480	17100	110	1452	1347	860	87	94	46	93	86	0	3543	2845	1904	168	177	64	82	81	0	0	0	0	0	0	0	0	0	0	0	0	0	0	0	0	0	0	0	0.404	0.471	0.455	0.481	2.732	0.415	0.755	0.000	0.000	0.000	0.000	0.000	0.000	0.000	0.000	0.000	0.000	0.000	0.000	0.000	0.000	80	526	4740	3937	-1.306	Error	Error	1365	3375	0	0	1260	2677	0	0	0	0
1	11	11	""	"iYDR055W"	3680	17100	110	572	524	259	86	90	37	92	91	0	1497	1264	634	162	171	61	86	85	0	0	0	0	0	0	0	0	0	0	0	0	0	0	0	0	0	0	0	0.364	0.397	0.371	0.384	2.256	0.391	0.762	0.000	0.000	0.000	0.000	0.000	0.000	0.000	0.000	0.000	0.000	0.000	0.000	0.000	0.000	80	518	1821	1540	-1.458	Error	Error	486	1335	0	0	438	1102	0	0	0	0
1	12	11	""	"iYDR070C"	3860	17100	110	1225	1107	521	86	91	39	98	96	0	2983	2465	1267	165	173	52	92	91	0	0	0	0	0	0	0	0	0	0	0	0	0	0	0	0	0	0	0	0.404	0.444	0.428	0.499	2.530	0.405	0.799	0.000	0.000	0.000	0.000	0.000	0.000	0.000	0.000	0.000	0.000	0.000	0.000	0.000	0.000	80	514	3957	3321	-1.307	Error	Error	1139	2818	0	0	1021	2300	0	0	0	0
1	13	11	""	"iYDR074W"	4060	17110	110	1046	995	679	86	92	42	88	85	0	3034	2596	2055	166	176	70	80	71	0	0	0	0	0	0	0	0	0	0	0	0	0	0	0	0	0	0	0	0.335	0.374	0.335	0.408	3.169	0.309	0.737	0.000	0.000	0.000	0.000	0.000	0.000	0.000	0.000	0.000	0.000	0.000	0.000	0.000	0.000	80	507	3828	3339	-1.579	Error	Error	960	2868	0	0	909	2430	0	0	0	0
1	14	11	""	"iYDR078C"	4240	17100	100	957	861	442	87	93	38	90	88	0	1760	1428	798	172	176	70	83	82	0	0	0	0	0	0	0	0	0	0	0	0	0	0	0	0	0	0	0	0.548	0.616	0.538	0.560	2.150	0.565	0.799	0.000	0.000	0.000	0.000	0.000	0.000	0.000	0.000	0.000	0.000	0.000	0.000	0.000	0.000	80	435	2458	2030	-0.868	Error	Error	870	1588	0	0	774	1256	0	0	0	0
1	15	11	""	"iYDR092W"	4430	17100	110	918	855	462	90	96	39	95	92	0	3377	2817	1509	169	175	55	92	88	0	0	0	0	0	0	0	0	0	0	0	0	0	0	0	0	0	0	0	0.258	0.289	0.278	0.304	2.315	0.259	0.765	0.000	0.000	0.000	0.000	0.000	0.000	0.000	0.000	0.000	0.000	0.000	0.000	0.000	0.000	80	538	4036	3413	-1.954	Error	Error	828	3208	0	0	765	2648	0	0	0	0
1	16	11	""	"iYDR098C"	4630	17100	110	555	554	365	91	97	47	82	76	0	959	836	502	170	178	55	80	77	0	0	0	0	0	0	0	0	0	0	0	0	0	0	0	0	0	0	0	0.588	0.695	0.680	0.535	2.825	0.679	0.680	0.000	0.000	0.000	0.000	0.000	0.000	0.000	0.000	0.000	0.000	0.000	0.000	0.000	0.000	80	528	1253	1129	-0.766	Error	Error	464	789	0	0	463	666	0	0	0	0
1	17	11	""	"iYDRCdelta9-1"	4810	17110	100	404	412	307	91	96	43	75	68	0	1205	1004	863	171	175	42	67	65	0	0	0	0	0	0	0	0	0	0	0	0	0	0	0	0	0	0	0	0.303	0.385	0.340	0.341	2.347	0.328	0.720	0.000	0.000	0.000	0.000	0.000	0.000	0.000	0.000	0.000	0.000	0.000	0.000	0.000	0.000	80	457	1347	1154	-1.724	Error	Error	313	1034	0	0	321	833	0	0	0	0
1	18	11	""	"iYDR115W"	5010	17100	110	506	491	245	88	93	40	91	86	0	1554	1277	680	166	175	47	87	85	0	0	0	0	0	0	0	0	0	0	0	0	0	0	0	0	0	0	0	0.301	0.363	0.359	0.360	2.171	0.307	0.709	0.000	0.000	0.000	0.000	0.000	0.000	0.000	0.000	0.000	0.000	0.000	0.000	0.000	0.000	80	525	1806	1514	-1.731	Error	Error	418	1388	0	0	403	1111	0	0	0	0
1	19	11	""	"iYDR119W"	5210	17110	110	3520	3291	2011	91	102	83	97	92	0	3631	3240	1930	168	183	164	90	88	0	0	0	0	0	0	0	0	0	0	0	0	0	0	0	0	0	0	0	0.990	1.042	0.993	0.990	2.224	1.050	0.794	0.000	0.000	0.000	0.000	0.000	0.000	0.000	0.000	0.000	0.000	0.000	0.000	0.000	0.000	80	514	6892	6272	-0.014	Error	Error	3429	3463	0	0	3200	3072	0	0	0	0
1	20	11	""	"iYDR123C"	5380	17100	110	1705	1630	945	91	104	105	90	87	0	4256	3852	2388	167	187	172	90	87	0	0	0	0	0	0	0	0	0	0	0	0	0	0	0	0	0	0	0	0.395	0.418	0.401	0.458	3.078	0.374	0.793	0.000	0.000	0.000	0.000	0.000	0.000	0.000	0.000	0.000	0.000	0.000	0.000	0.000	0.000	80	501	5703	5224	-1.341	Error	Error	1614	4089	0	0	1539	3685	0	0	0	0
1	21	11	""	"iYDR431W"	5580	17100	110	284	276	138	90	104	103	73	45	0	769	653	355	167	176	77	77	75	0	0	0	0	0	0	0	0	0	0	0	0	0	0	0	0	0	0	0	0.322	0.383	0.324	0.315	2.236	0.326	0.557	0.000	0.000	0.000	0.000	0.000	0.000	0.000	0.000	0.000	0.000	0.000	0.000	0.000	0.000	80	528	796	672	-1.634	Error	Error	194	602	0	0	186	486	0	0	0	0
1	22	11	""	"iYDR436W"	5770	17100	110	984	893	537	88	94	40	86	83	0	3185	2367	1609	164	170	43	81	78	0	0	0	0	0	0	0	0	0	0	0	0	0	0	0	0	0	0	0	0.297	0.365	0.342	0.416	3.195	0.312	0.734	0.000	0.000	0.000	0.000	0.000	0.000	0.000	0.000	0.000	0.000	0.000	0.000	0.000	0.000	80	550	3917	3008	-1.753	Error	Error	896	3021	0	0	805	2203	0	0	0	0
1	1	12	""	"iYDR439W-1"	1780	17300	110	5119	4887	3744	88	98	84	92	90	0	5499	4705	4024	163	172	68	76	75	0	0	0	0	0	0	0	0	0	0	0	0	0	0	0	0	0	0	0	0.943	1.057	0.986	0.948	3.331	0.988	0.813	0.000	0.000	0.000	0.000	0.000	0.000	0.000	0.000	0.000	0.000	0.000	0.000	0.000	0.000	80	534	10367	9341	-0.085	Error	Error	5031	5336	0	0	4799	4542	0	0	0	0
1	2	12	""	"iYDR457W"	1940	17290	90	335	325	150	91	106	71	82	73	0	572	514	263	163	185	114	82	73	0	0	0	0	0	0	0	0	0	0	0	0	0	0	0	0	0	0	0	0.597	0.667	0.607	0.622	2.024	0.541	0.597	0.000	0.000	0.000	0.000	0.000	0.000	0.000	0.000	0.000	0.000	0.000	0.000	0.000	0.000	52	360	653	585	-0.745	Error	Error	244	409	0	0	234	351	0	0	0	0
1	3	12	""	"iYDR461W"	2140	17290	110	1301	1160	708	91	105	78	83	81	0	4308	3561	2478	167	186	100	77	76	0	0	0	0	0	0	0	0	0	0	0	0	0	0	0	0	0	0	0	0.292	0.315	0.304	0.305	3.029	0.252	0.713	0.000	0.000	0.000	0.000	0.000	0.000	0.000	0.000	0.000	0.000	0.000	0.000	0.000	0.000	80	558	5351	4463	-1.775	Error	Error	1210	4141	0	0	1069	3394	0	0	0	0
1	4	12	""	"iYDR465C"	2340	17300	110	2032	1729	1209	90	98	50	92	86	0	4073	3512	2889	170	183	78	75	72	0	0	0	0	0	0	0	0	0	0	0	0	0	0	0	0	0	0	0	0.498	0.490	0.474	0.581	3.327	0.424	0.734	0.000	0.000	0.000	0.000	0.000	0.000	0.000	0.000	0.000	0.000	0.000	0.000	0.000	0.000	80	526	5845	4981	-1.007	Error	Error	1942	3903	0	0	1639	3342	0	0	0	0
1	5	12	""	"iYDR481C"	2530	17300	110	690	628	404	89	97	45	88	82	0	2090	1612	1125	164	176	63	78	76	0	0	0	0	0	0	0	0	0	0	0	0	0	0	0	0	0	0	0	0.312	0.372	0.332	0.372	2.310	0.338	0.762	0.000	0.000	0.000	0.000	0.000	0.000	0.000	0.000	0.000	0.000	0.000	0.000	0.000	0.000	80	514	2527	1987	-1.680	Error	Error	601	1926	0	0	539	1448	0	0	0	0
1	6	12	""	"iYDR485C"	2710	17290	100	790	717	411	89	94	40	92	83	0	2472	2005	1328	165	175	54	80	80	0	0	0	0	0	0	0	0	0	0	0	0	0	0	0	0	0	0	0	0.304	0.341	0.310	0.323	2.219	0.293	0.746	0.000	0.000	0.000	0.000	0.000	0.000	0.000	0.000	0.000	0.000	0.000	0.000	0.000	0.000	80	453	3008	2468	-1.719	Error	Error	701	2307	0	0	628	1840	0	0	0	0
1	7	12	""	"iYDR489W"	2900	17290	110	809	679	404	90	97	53	81	76	0	2013	1519	978	168	180	79	76	73	0	0	0	0	0	0	0	0	0	0	0	0	0	0	0	0	0	0	0	0.390	0.436	0.407	0.364	2.721	0.369	0.719	0.000	0.000	0.000	0.000	0.000	0.000	0.000	0.000	0.000	0.000	0.000	0.000	0.000	0.000	80	528	2564	1940	-1.360	Error	Error	719	1845	0	0	589	1351	0	0	0	0
1	8	12	""	"itL(CAA)D"	3090	17290	110	2478	2459	1762	88	94	41	85	83	0	3189	2535	2020	166	172	44	68	66	0	0	0	0	0	0	0	0	0	0	0	0	0	0	0	0	0	0	0	0.791	1.001	0.863	0.730	2.917	0.905	0.736	0.000	0.000	0.000	0.000	0.000	0.000	0.000	0.000	0.000	0.000	0.000	0.000	0.000	0.000	80	499	5413	4740	-0.339	Error	Error	2390	3023	0	0	2371	2369	0	0	0	0
1	9	12	""	"iYDR511W"	3280	17290	120	381	355	180	86	94	46	81	74	0	954	861	570	166	179	188	68	64	0	0	0	0	0	0	0	0	0	0	0	0	0	0	0	0	0	0	0	0.374	0.387	0.339	0.430	3.177	0.305	0.667	0.000	0.000	0.000	0.000	0.000	0.000	0.000	0.000	0.000	0.000	0.000	0.000	0.000	0.000	120	583	1083	964	-1.417	Error	Error	295	788	0	0	269	695	0	0	0	0
1	10	12	""	"iYDR516C"	3470	17280	110	1234	1067	674	86	90	36	92	86	0	3488	2807	1819	168	174	56	87	86	0	0	0	0	0	0	0	0	0	0	0	0	0	0	0	0	0	0	0	0.346	0.372	0.353	0.334	2.491	0.315	0.700	0.000	0.000	0.000	0.000	0.000	0.000	0.000	0.000	0.000	0.000	0.000	0.000	0.000	0.000	80	507	4468	3620	-1.532	Error	Error	1148	3320	0	0	981	2639	0	0	0	0
1	11	12	""	"iYER141W"	3640	17280	90	421	375	187	92	105	73	76	73	0	519	499	246	174	196	109	80	71	0	0	0	0	0	0	0	0	0	0	0	0	0	0	0	0	0	0	0	0.954	0.871	0.860	0.928	3.187	0.719	0.604	0.000	0.000	0.000	0.000	0.000	0.000	0.000	0.000	0.000	0.000	0.000	0.000	0.000	0.000	52	389	674	608	-0.069	Error	Error	329	345	0	0	283	325	0	0	0	0
1	12	12	""	"iYER145C"	3840	17290	110	589	580	447	89	100	66	71	66	0	1778	1658	1335	171	195	175	67	65	0	0	0	0	0	0	0	0	0	0	0	0	0	0	0	0	0	0	0	0.311	0.330	0.270	0.342	3.577	0.250	0.579	0.000	0.000	0.000	0.000	0.000	0.000	0.000	0.000	0.000	0.000	0.000	0.000	0.000	0.000	80	554	2107	1978	-1.684	Error	Error	500	1607	0	0	491	1487	0	0	0	0
1	13	12	""	"iYER149C"	4040	17290	120	2439	2147	1371	83	91	41	93	90	0	3981	3519	2483	170	177	51	91	86	0	0	0	0	0	0	0	0	0	0	0	0	0	0	0	0	0	0	0	0.618	0.616	0.582	0.712	4.288	0.538	0.714	0.000	0.000	0.000	0.000	0.000	0.000	0.000	0.000	0.000	0.000	0.000	0.000	0.000	0.000	120	564	6167	5413	-0.694	Error	Error	2356	3811	0	0	2064	3349	0	0	0	0
1	14	12	""	"iYER163C-0"	4230	17280	120	1007	972	709	85	90	38	81	77	0	4311	3660	2835	175	180	64	84	81	0	0	0	0	0	0	0	0	0	0	0	0	0	0	0	0	0	0	0	0.223	0.255	0.250	0.279	3.197	0.230	0.796	0.000	0.000	0.000	0.000	0.000	0.000	0.000	0.000	0.000	0.000	0.000	0.000	0.000	0.000	120	560	5058	4372	-2.165	Error	Error	922	4136	0	0	887	3485	0	0	0	0
1	15	12	""	"iYER166W"	4420	17290	110	1901	1643	999	90	94	39	91	88	0	5294	4410	2922	176	180	44	86	86	0	0	0	0	0	0	0	0	0	0	0	0	0	0	0	0	0	0	0	0.354	0.367	0.341	0.308	2.174	0.319	0.785	0.000	0.000	0.000	0.000	0.000	0.000	0.000	0.000	0.000	0.000	0.000	0.000	0.000	0.000	80	511	6929	5787	-1.499	Error	Error	1811	5118	0	0	1553	4234	0	0	0	0
1	16	12	""	"iYER170W"	4600	17290	110	862	752	465	90	95	41	82	77	0	1987	1709	1190	176	179	44	81	77	0	0	0	0	0	0	0	0	0	0	0	0	0	0	0	0	0	0	0	0.426	0.432	0.376	0.387	2.882	0.347	0.710	0.000	0.000	0.000	0.000	0.000	0.000	0.000	0.000	0.000	0.000	0.000	0.000	0.000	0.000	80	530	2583	2195	-1.230	Error	Error	772	1811	0	0	662	1533	0	0	0	0
1	17	12	""	"iYER183C-1"	4800	17280	110	5279	4928	3041	91	108	163	96	88	0	5603	4606	2909	178	187	98	88	87	0	0	0	0	0	0	0	0	0	0	0	0	0	0	0	0	0	0	0	0.956	1.092	1.061	1.064	2.455	1.089	0.805	0.000	0.000	0.000	0.000	0.000	0.000	0.000	0.000	0.000	0.000	0.000	0.000	0.000	0.000	80	524	10613	9265	-0.064	Error	Error	5188	5425	0	0	4837	4428	0	0	0	0
1	18	12	""	"iYERComega1-0"	4990	17280	110	1731	1633	1261	97	116	166	76	72	0	3927	3369	2633	179	191	108	81	80	0	0	0	0	0	0	0	0	0	0	0	0	0	0	0	0	0	0	0	0.436	0.482	0.426	0.536	3.400	0.396	0.642	0.000	0.000	0.000	0.000	0.000	0.000	0.000	0.000	0.000	0.000	0.000	0.000	0.000	0.000	80	528	5382	4726	-1.198	Error	Error	1634	3748	0	0	1536	3190	0	0	0	0
1	19	12	""	"iYERWomega2-1"	5180	17290	110	15727	14064	10296	100	109	67	100	98	0	16744	13052	10321	180	192	85	97	92	0	0	0	0	0	0	0	0	0	0	0	0	0	0	0	0	0	0	0	0.943	1.085	1.027	1.199	3.437	1.020	0.760	0.000	0.000	0.000	0.000	0.000	0.000	0.000	0.000	0.000	0.000	0.000	0.000	0.000	0.000	80	520	32191	26836	-0.084	Error	Error	15627	16564	0	0	13964	12872	0	0	0	0
1	20	12	""	"iYFL054C"	5370	17280	110	372	363	177	95	103	56	85	75	0	1009	874	470	177	197	187	77	71	0	0	0	0	0	0	0	0	0	0	0	0	0	0	0	0	0	0	0	0.333	0.385	0.356	0.366	2.658	0.252	0.454	0.000	0.000	0.000	0.000	0.000	0.000	0.000	0.000	0.000	0.000	0.000	0.000	0.000	0.000	80	516	1109	965	-1.587	Error	Error	277	832	0	0	268	697	0	0	0	0
1	21	12	""	"iYFL051C-0"	5550	17280	110	21190	16740	11947	94	117	160	98	97	0	10206	8202	5720	177	190	105	91	86	0	0	0	0	0	0	0	0	0	0	0	0	0	0	0	0	0	0	0	2.103	2.074	2.225	2.424	2.868	2.327	0.781	0.000	0.000	0.000	0.000	0.000	0.000	0.000	0.000	0.000	0.000	0.000	0.000	0.000	0.000	80	518	31125	24671	1.073	Error	Error	21096	10029	0	0	16646	8025	0	0	0	0
1	22	12	""	"iYFL048C"	5740	17280	110	694	621	271	93	115	146	87	76	0	1707	1554	633	173	203	172	95	90	0	0	0	0	0	0	0	0	0	0	0	0	0	0	0	0	0	0	0	0.392	0.382	0.378	0.375	1.976	0.364	0.803	0.000	0.000	0.000	0.000	0.000	0.000	0.000	0.000	0.000	0.000	0.000	0.000	0.000	0.000	80	571	2135	1909	-1.352	Error	Error	601	1534	0	0	528	1381	0	0	0	0
1	1	13	""	"iYGL095C"	1780	17480	110	1710	1593	983	81	88	40	95	92	0	3141	2584	1789	155	158	40	82	80	0	0	0	0	0	0	0	0	0	0	0	0	0	0	0	0	0	0	0	0.546	0.622	0.546	0.590	3.085	0.520	0.737	0.000	0.000	0.000	0.000	0.000	0.000	0.000	0.000	0.000	0.000	0.000	0.000	0.000	0.000	80	510	4615	3941	-0.874	Error	Error	1629	2986	0	0	1512	2429	0	0	0	0
1	2	13	""	"iYGL091C"	1960	17480	150	115	145	97	86	96	55	35	22	0	196	256	162	154	166	81	42	31	0	0	0	0	0	0	0	0	0	0	0	0	0	0	0	0	0	0	0	0.690	0.578	0.423	0.561	3.750	0.448	0.319	0.000	0.000	0.000	0.000	0.000	0.000	0.000	0.000	0.000	0.000	0.000	0.000	0.000	0.000	156	779	71	161	-0.534	Error	Error	29	42	0	0	59	102	0	0	-50	0
1	3	13	""	"iYGL087C"	2170	17480	110	855	888	577	86	93	45	90	85	0	2554	2103	1457	156	172	158	78	73	0	0	0	0	0	0	0	0	0	0	0	0	0	0	0	0	0	0	0	0.321	0.412	0.381	0.426	2.798	0.363	0.745	0.000	0.000	0.000	0.000	0.000	0.000	0.000	0.000	0.000	0.000	0.000	0.000	0.000	0.000	80	524	3167	2749	-1.641	Error	Error	769	2398	0	0	802	1947	0	0	0	0
1	4	13	""	"iYGL068W"	2350	17480	100	826	728	443	84	90	41	86	81	0	3164	2370	1690	158	163	45	81	78	0	0	0	0	0	0	0	0	0	0	0	0	0	0	0	0	0	0	0	0.247	0.291	0.251	0.287	2.934	0.243	0.735	0.000	0.000	0.000	0.000	0.000	0.000	0.000	0.000	0.000	0.000	0.000	0.000	0.000	0.000	80	450	3748	2856	-2.018	Error	Error	742	3006	0	0	644	2212	0	0	0	0
1	5	13	""	"iYGL064C"	2530	17480	100	730	629	354	84	90	41	83	81	0	3045	2395	1524	166	175	63	87	85	0	0	0	0	0	0	0	0	0	0	0	0	0	0	0	0	0	0	0	0.224	0.245	0.230	0.248	3.008	0.202	0.706	0.000	0.000	0.000	0.000	0.000	0.000	0.000	0.000	0.000	0.000	0.000	0.000	0.000	0.000	80	470	3525	2774	-2.156	Error	Error	646	2879	0	0	545	2229	0	0	0	0
1	6	13	""	"iYGL060W"	2730	17470	110	1288	1091	727	89	93	40	86	83	0	2769	2399	1633	165	180	67	82	77	0	0	0	0	0	0	0	0	0	0	0	0	0	0	0	0	0	0	0	0.460	0.449	0.412	0.386	2.365	0.411	0.790	0.000	0.000	0.000	0.000	0.000	0.000	0.000	0.000	0.000	0.000	0.000	0.000	0.000	0.000	80	533	3803	3236	-1.119	Error	Error	1199	2604	0	0	1002	2234	0	0	0	0
1	7	13	""	"iYGLWdelta10"	2910	17480	110	1338	1159	724	89	94	40	91	83	0	3385	3095	2252	170	179	76	87	82	0	0	0	0	0	0	0	0	0	0	0	0	0	0	0	0	0	0	0	0.388	0.366	0.345	0.358	2.621	0.302	0.758	0.000	0.000	0.000	0.000	0.000	0.000	0.000	0.000	0.000	0.000	0.000	0.000	0.000	0.000	80	536	4464	3995	-1.364	Error	Error	1249	3215	0	0	1070	2925	0	0	0	0
1	8	13	""	"iYGL042C"	3110	17480	110	2570	2202	1457	90	95	42	92	88	0	3200	2449	1733	169	177	74	82	77	0	0	0	0	0	0	0	0	0	0	0	0	0	0	0	0	0	0	0	0.818	0.926	0.838	0.776	3.317	0.858	0.788	0.000	0.000	0.000	0.000	0.000	0.000	0.000	0.000	0.000	0.000	0.000	0.000	0.000	0.000	80	536	5511	4392	-0.289	Error	Error	2480	3031	0	0	2112	2280	0	0	0	0
1	9	13	""	"itL(CAA)G2"	3290	17480	110	2214	2086	1241	92	100	55	96	92	0	3818	3149	2022	167	194	224	82	77	0	0	0	0	0	0	0	0	0	0	0	0	0	0	0	0	0	0	0	0.581	0.669	0.613	0.688	2.737	0.600	0.753	0.000	0.000	0.000	0.000	0.000	0.000	0.000	0.000	0.000	0.000	0.000	0.000	0.000	0.000	80	519	5773	4976	-0.783	Error	Error	2122	3651	0	0	1994	2982	0	0	0	0
1	10	13	""	"iYGL026C"	3490	17490	110	645	774	645	90	97	49	78	71	0	988	1596	1540	169	202	238	58	51	0	0	0	0	0	0	0	0	0	0	0	0	0	0	0	0	0	0	0	0.678	0.479	0.409	0.498	3.959	0.383	0.715	0.000	0.000	0.000	0.000	0.000	0.000	0.000	0.000	0.000	0.000	0.000	0.000	0.000	0.000	80	558	1374	2111	-0.561	Error	Error	555	819	0	0	684	1427	0	0	0	0
1	11	13	""	"iYGL021W"	3680	17480	110	858	810	579	87	93	45	86	81	0	1078	891	690	172	187	121	66	61	0	0	0	0	0	0	0	0	0	0	0	0	0	0	0	0	0	0	0	0.851	1.006	0.823	0.794	2.903	0.908	0.678	0.000	0.000	0.000	0.000	0.000	0.000	0.000	0.000	0.000	0.000	0.000	0.000	0.000	0.000	80	548	1677	1442	-0.233	Error	Error	771	906	0	0	723	719	0	0	0	0
1	12	13	""	"iYGL017W"	3860	17490	110	957	862	611	86	93	44	85	82	0	2130	1808	1433	174	194	198	67	65	0	0	0	0	0	0	0	0	0	0	0	0	0	0	0	0	0	0	0	0.445	0.475	0.475	0.541	3.960	0.379	0.631	0.000	0.000	0.000	0.000	0.000	0.000	0.000	0.000	0.000	0.000	0.000	0.000	0.000	0.000	80	537	2827	2410	-1.167	Error	Error	871	1956	0	0	776	1634	0	0	0	0
1	13	13	""	"iYGR269W"	4060	17480	110	589	551	373	87	93	43	87	76	0	2170	1935	1535	178	189	125	73	70	0	0	0	0	0	0	0	0	0	0	0	0	0	0	0	0	0	0	0	0.252	0.264	0.228	0.223	2.401	0.221	0.720	0.000	0.000	0.000	0.000	0.000	0.000	0.000	0.000	0.000	0.000	0.000	0.000	0.000	0.000	80	542	2494	2221	-1.988	Error	Error	502	1992	0	0	464	1757	0	0	0	0
1	14	13	""	"iYGR273C"	4260	17480	110	2382	2784	2512	87	92	39	91	91	0	1241	2053	1813	176	179	43	78	78	0	0	0	0	0	0	0	0	0	0	0	0	0	0	0	0	0	0	0	2.155	1.437	1.173	1.120	2.554	1.478	0.761	0.000	0.000	0.000	0.000	0.000	0.000	0.000	0.000	0.000	0.000	0.000	0.000	0.000	0.000	80	532	3360	4574	1.108	Error	Error	2295	1065	0	0	2697	1877	0	0	0	0
1	15	13	""	"iYGR277C"	4450	17490	110	994	849	569	87	94	40	88	80	0	2589	2239	1508	180	182	44	85	85	0	0	0	0	0	0	0	0	0	0	0	0	0	0	0	0	0	0	0	0.377	0.370	0.336	0.353	1.942	0.328	0.807	0.000	0.000	0.000	0.000	0.000	0.000	0.000	0.000	0.000	0.000	0.000	0.000	0.000	0.000	80	528	3316	2821	-1.409	Error	Error	907	2409	0	0	762	2059	0	0	0	0
1	16	13	""	"iYGR292W-0"	4630	17480	110	1208	1125	799	89	96	41	91	85	0	4140	3750	2576	181	183	45	87	87	0	0	0	0	0	0	0	0	0	0	0	0	0	0	0	0	0	0	0	0.283	0.290	0.269	0.259	2.483	0.255	0.748	0.000	0.000	0.000	0.000	0.000	0.000	0.000	0.000	0.000	0.000	0.000	0.000	0.000	0.000	80	518	5078	4605	-1.823	Error	Error	1119	3959	0	0	1036	3569	0	0	0	0
1	17	13	""	"iYGR295C-1"	4820	17480	110	13887	12901	9464	90	107	161	92	88	0	15171	12279	9238	180	191	96	90	87	0	0	0	0	0	0	0	0	0	0	0	0	0	0	0	0	0	0	0	0.920	1.059	1.019	1.058	3.350	1.030	0.810	0.000	0.000	0.000	0.000	0.000	0.000	0.000	0.000	0.000	0.000	0.000	0.000	0.000	0.000	80	539	28788	24910	-0.120	Error	Error	13797	14991	0	0	12811	12099	0	0	0	0
1	18	13	""	"iYHL048W"	5010	17480	110	1591	2249	2169	94	104	64	88	85	0	1391	1995	1807	173	181	66	73	71	0	0	0	0	0	0	0	0	0	0	0	0	0	0	0	0	0	0	0	1.229	1.183	1.005	0.936	2.686	1.246	0.751	0.000	0.000	0.000	0.000	0.000	0.000	0.000	0.000	0.000	0.000	0.000	0.000	0.000	0.000	80	559	2715	3977	0.298	Error	Error	1497	1218	0	0	2155	1822	0	0	0	0
1	19	13	""	"iYHL034C"	5210	17480	110	489	468	285	95	101	61	77	73	0	1315	1323	972	173	176	43	81	80	0	0	0	0	0	0	0	0	0	0	0	0	0	0	0	0	0	0	0	0.345	0.324	0.298	0.280	2.547	0.279	0.704	0.000	0.000	0.000	0.000	0.000	0.000	0.000	0.000	0.000	0.000	0.000	0.000	0.000	0.000	80	550	1536	1523	-1.535	Error	Error	394	1142	0	0	373	1150	0	0	0	0
1	20	13	""	"iYHL030W"	5400	17480	110	3066	2579	1896	93	99	62	90	86	0	1653	1308	893	175	186	174	73	70	0	0	0	0	0	0	0	0	0	0	0	0	0	0	0	0	0	0	0	2.012	2.194	1.922	1.335	3.071	2.292	0.725	0.000	0.000	0.000	0.000	0.000	0.000	0.000	0.000	0.000	0.000	0.000	0.000	0.000	0.000	80	538	4451	3619	1.008	Error	Error	2973	1478	0	0	2486	1133	0	0	0	0
1	21	13	""	"iYHL026C"	5580	17480	110	1760	1627	1235	92	105	142	75	72	0	2767	2707	2276	170	182	94	77	72	0	0	0	0	0	0	0	0	0	0	0	0	0	0	0	0	0	0	0	0.642	0.605	0.537	0.454	3.248	0.528	0.649	0.000	0.000	0.000	0.000	0.000	0.000	0.000	0.000	0.000	0.000	0.000	0.000	0.000	0.000	80	528	4265	4072	-0.639	Error	Error	1668	2597	0	0	1535	2537	0	0	0	0
1	22	13	""	"iYHL011C"	5770	17490	110	1142	990	531	90	97	47	88	85	0	2832	2309	1367	169	185	116	85	81	0	0	0	0	0	0	0	0	0	0	0	0	0	0	0	0	0	0	0	0.395	0.421	0.410	0.378	2.182	0.378	0.823	0.000	0.000	0.000	0.000	0.000	0.000	0.000	0.000	0.000	0.000	0.000	0.000	0.000	0.000	80	581	3715	3040	-1.340	Error	Error	1052	2663	0	0	900	2140	0	0	0	0
1	1	14	""	"iYHLWdelta2"	1780	17680	110	464	499	305	81	86	36	95	90	0	515	510	315	151	153	44	80	75	0	0	0	0	0	0	0	0	0	0	0	0	0	0	0	0	0	0	0	1.052	1.164	1.015	1.010	3.350	1.071	0.622	0.000	0.000	0.000	0.000	0.000	0.000	0.000	0.000	0.000	0.000	0.000	0.000	0.000	0.000	80	568	747	777	0.073	Error	Error	383	364	0	0	418	359	0	0	0	0
1	2	14	""	"iYHL003C"	1980	17670	110	1544	1453	969	83	89	36	91	88	0	2206	2067	1350	151	154	43	87	86	0	0	0	0	0	0	0	0	0	0	0	0	0	0	0	0	0	0	0	0.711	0.715	0.707	0.754	3.320	0.682	0.722	0.000	0.000	0.000	0.000	0.000	0.000	0.000	0.000	0.000	0.000	0.000	0.000	0.000	0.000	80	478	3516	3286	-0.492	Error	Error	1461	2055	0	0	1370	1916	0	0	0	0
1	3	14	""	"iYIL106W"	2160	17680	110	1336	1366	933	86	90	36	85	85	0	1658	1520	1163	156	168	154	71	70	0	0	0	0	0	0	0	0	0	0	0	0	0	0	0	0	0	0	0	0.832	0.938	0.793	0.871	3.506	0.816	0.788	0.000	0.000	0.000	0.000	0.000	0.000	0.000	0.000	0.000	0.000	0.000	0.000	0.000	0.000	80	494	2752	2644	-0.265	Error	Error	1250	1502	0	0	1280	1364	0	0	0	0
1	4	14	""	"iYIL103W-1"	2350	17680	100	878	848	636	86	91	45	82	80	0	2456	2387	1981	156	169	160	76	72	0	0	0	0	0	0	0	0	0	0	0	0	0	0	0	0	0	0	0	0.344	0.342	0.302	0.333	3.046	0.282	0.747	0.000	0.000	0.000	0.000	0.000	0.000	0.000	0.000	0.000	0.000	0.000	0.000	0.000	0.000	80	452	3092	2993	-1.538	Error	Error	792	2300	0	0	762	2231	0	0	0	0
1	5	14	""	"iYIL100W"	2540	17680	110	557	544	317	86	93	51	87	82	0	1719	1528	1052	164	167	43	87	85	0	0	0	0	0	0	0	0	0	0	0	0	0	0	0	0	0	0	0	0.303	0.336	0.324	0.383	2.358	0.285	0.780	0.000	0.000	0.000	0.000	0.000	0.000	0.000	0.000	0.000	0.000	0.000	0.000	0.000	0.000	80	507	2026	1822	-1.723	Error	Error	471	1555	0	0	458	1364	0	0	0	0
1	6	14	""	"iYIL088C"	2730	17680	110	1100	975	484	85	90	37	93	87	0	2856	2267	1294	167	172	58	88	88	0	0	0	0	0	0	0	0	0	0	0	0	0	0	0	0	0	0	0	0.377	0.424	0.367	0.415	2.757	0.346	0.722	0.000	0.000	0.000	0.000	0.000	0.000	0.000	0.000	0.000	0.000	0.000	0.000	0.000	0.000	80	515	3704	2990	-1.406	Error	Error	1015	2689	0	0	890	2100	0	0	0	0
1	7	14	""	"itI(AAU)I2"	2920	17680	110	1022	967	660	88	93	44	87	80	0	1418	1289	920	171	175	51	77	76	0	0	0	0	0	0	0	0	0	0	0	0	0	0	0	0	0	0	0	0.749	0.786	0.677	0.641	2.293	0.703	0.779	0.000	0.000	0.000	0.000	0.000	0.000	0.000	0.000	0.000	0.000	0.000	0.000	0.000	0.000	80	548	2181	1997	-0.417	Error	Error	934	1247	0	0	879	1118	0	0	0	0
1	8	14	""	"iYIL076W"	3120	17680	110	4596	4027	2906	87	93	40	97	91	0	2229	1702	1155	171	174	46	78	76	0	0	0	0	0	0	0	0	0	0	0	0	0	0	0	0	0	0	0	2.191	2.573	2.367	2.439	2.406	2.725	0.831	0.000	0.000	0.000	0.000	0.000	0.000	0.000	0.000	0.000	0.000	0.000	0.000	0.000	0.000	80	536	6567	5471	1.132	Error	Error	4509	2058	0	0	3940	1531	0	0	0	0
1	9	14	""	"iYIL057C"	3300	17680	110	820	801	495	91	95	42	90	85	0	1685	1688	1109	168	173	47	82	81	0	0	0	0	0	0	0	0	0	0	0	0	0	0	0	0	0	0	0	0.481	0.467	0.413	0.445	2.760	0.382	0.674	0.000	0.000	0.000	0.000	0.000	0.000	0.000	0.000	0.000	0.000	0.000	0.000	0.000	0.000	80	502	2246	2230	-1.057	Error	Error	729	1517	0	0	710	1520	0	0	0	0
1	10	14	""	"iYIL054W"	3490	17680	110	477	457	307	93	96	39	77	72	0	1685	1331	916	172	182	77	76	76	0	0	0	0	0	0	0	0	0	0	0	0	0	0	0	0	0	0	0	0.254	0.314	0.280	0.270	2.002	0.286	0.702	0.000	0.000	0.000	0.000	0.000	0.000	0.000	0.000	0.000	0.000	0.000	0.000	0.000	0.000	80	504	1897	1523	-1.978	Error	Error	384	1513	0	0	364	1159	0	0	0	0
1	11	14	""	"iYIL050W"	3680	17680	110	504	501	276	88	93	40	85	81	0	1985	1803	1169	174	184	79	82	81	0	0	0	0	0	0	0	0	0	0	0	0	0	0	0	0	0	0	0	0.230	0.254	0.220	0.236	2.410	0.215	0.739	0.000	0.000	0.000	0.000	0.000	0.000	0.000	0.000	0.000	0.000	0.000	0.000	0.000	0.000	80	515	2227	2042	-2.122	Error	Error	416	1811	0	0	413	1629	0	0	0	0
1	12	14	""	"iYIL034C"	3870	17680	110	778	726	516	89	94	38	85	72	0	2970	2441	1697	181	186	52	77	77	0	0	0	0	0	0	0	0	0	0	0	0	0	0	0	0	0	0	0	0.247	0.282	0.253	0.235	2.315	0.266	0.801	0.000	0.000	0.000	0.000	0.000	0.000	0.000	0.000	0.000	0.000	0.000	0.000	0.000	0.000	80	493	3478	2897	-2.017	Error	Error	689	2789	0	0	637	2260	0	0	0	0
1	13	14	""	"iYIL030C"	4050	17680	100	677	687	471	90	94	37	82	78	0	1636	1375	990	185	195	80	76	76	0	0	0	0	0	0	0	0	0	0	0	0	0	0	0	0	0	0	0	0.405	0.502	0.420	0.417	2.520	0.434	0.678	0.000	0.000	0.000	0.000	0.000	0.000	0.000	0.000	0.000	0.000	0.000	0.000	0.000	0.000	80	457	2038	1787	-1.306	Error	Error	587	1451	0	0	597	1190	0	0	0	0
1	14	14	""	"iYIL028W"	4260	17680	120	3893	4063	3670	92	97	43	95	90	0	3733	3587	2969	182	199	133	73	72	0	0	0	0	0	0	0	0	0	0	0	0	0	0	0	0	0	0	0	1.070	1.166	1.088	1.127	3.740	1.243	0.716	0.000	0.000	0.000	0.000	0.000	0.000	0.000	0.000	0.000	0.000	0.000	0.000	0.000	0.000	120	581	7352	7376	0.098	Error	Error	3801	3551	0	0	3971	3405	0	0	0	0
1	15	14	""	"iYJL006C"	4440	17680	110	528	486	278	89	95	41	81	78	0	922	722	457	182	185	43	72	70	0	0	0	0	0	0	0	0	0	0	0	0	0	0	0	0	0	0	0	0.593	0.735	0.654	0.630	2.665	0.605	0.648	0.000	0.000	0.000	0.000	0.000	0.000	0.000	0.000	0.000	0.000	0.000	0.000	0.000	0.000	80	486	1179	937	-0.753	Error	Error	439	740	0	0	397	540	0	0	0	0
1	16	14	""	"iYJL003W"	4630	17670	110	1213	1391	1192	95	108	85	80	70	0	959	1006	878	187	197	74	65	61	0	0	0	0	0	0	0	0	0	0	0	0	0	0	0	0	0	0	0	1.448	1.582	1.471	1.155	3.074	1.586	0.735	0.000	0.000	0.000	0.000	0.000	0.000	0.000	0.000	0.000	0.000	0.000	0.000	0.000	0.000	80	522	1890	2115	0.534	Error	Error	1118	772	0	0	1296	819	0	0	0	0
1	17	14	""	"iYJR001W"	4830	17670	110	1390	1328	971	96	111	87	83	77	0	1722	1432	985	185	196	75	80	78	0	0	0	0	0	0	0	0	0	0	0	0	0	0	0	0	0	0	0	0.842	0.988	0.959	0.904	2.481	0.980	0.751	0.000	0.000	0.000	0.000	0.000	0.000	0.000	0.000	0.000	0.000	0.000	0.000	0.000	0.000	80	528	2831	2479	-0.248	Error	Error	1294	1537	0	0	1232	1247	0	0	0	0
1	18	14	""	"iYJR015W"	5010	17680	110	1615	1345	927	90	99	47	86	82	0	748	591	374	175	182	56	68	67	0	0	0	0	0	0	0	0	0	0	0	0	0	0	0	0	0	0	0	2.661	3.017	2.669	2.329	3.036	3.017	0.726	0.000	0.000	0.000	0.000	0.000	0.000	0.000	0.000	0.000	0.000	0.000	0.000	0.000	0.000	80	512	2098	1671	1.412	Error	Error	1525	573	0	0	1255	416	0	0	0	0
1	19	14	""	"iYJR021C"	5210	17680	100	465	463	290	89	94	40	85	78	0	989	815	533	172	177	43	77	73	0	0	0	0	0	0	0	0	0	0	0	0	0	0	0	0	0	0	0	0.460	0.582	0.562	0.599	2.338	0.506	0.713	0.000	0.000	0.000	0.000	0.000	0.000	0.000	0.000	0.000	0.000	0.000	0.000	0.000	0.000	80	468	1193	1017	-1.120	Error	Error	376	817	0	0	374	643	0	0	0	0
1	20	14	""	"iYJR031C"	5400	17680	110	1007	934	441	89	98	90	97	88	0	2741	2359	1092	171	178	46	97	96	0	0	0	0	0	0	0	0	0	0	0	0	0	0	0	0	0	0	0	0.357	0.386	0.393	0.397	1.985	0.353	0.807	0.000	0.000	0.000	0.000	0.000	0.000	0.000	0.000	0.000	0.000	0.000	0.000	0.000	0.000	80	528	3488	3033	-1.485	Error	Error	918	2570	0	0	845	2188	0	0	0	0
1	21	14	""	"itS(AGA)J"	5590	17670	110	1685	1710	1409	90	100	91	82	71	0	2600	2137	1505	168	175	47	76	75	0	0	0	0	0	0	0	0	0	0	0	0	0	0	0	0	0	0	0	0.656	0.823	0.707	0.603	2.624	0.829	0.760	0.000	0.000	0.000	0.000	0.000	0.000	0.000	0.000	0.000	0.000	0.000	0.000	0.000	0.000	80	516	4027	3589	-0.609	Error	Error	1595	2432	0	0	1620	1969	0	0	0	0
1	22	14	""	"iYJR050W"	5770	17680	100	694	608	349	84	89	38	88	83	0	2619	2270	1555	164	170	47	86	83	0	0	0	0	0	0	0	0	0	0	0	0	0	0	0	0	0	0	0	0.248	0.249	0.227	0.291	2.724	0.211	0.764	0.000	0.000	0.000	0.000	0.000	0.000	0.000	0.000	0.000	0.000	0.000	0.000	0.000	0.000	80	474	3065	2630	-2.009	Error	Error	610	2455	0	0	524	2106	0	0	0	0
1	1	15	""	"iYJR052W"	1770	17860	110	332	323	169	83	87	35	82	73	0	1098	905	548	151	157	53	82	77	0	0	0	0	0	0	0	0	0	0	0	0	0	0	0	0	0	0	0	0.263	0.318	0.318	0.270	2.279	0.281	0.701	0.000	0.000	0.000	0.000	0.000	0.000	0.000	0.000	0.000	0.000	0.000	0.000	0.000	0.000	80	533	1196	994	-1.927	Error	Error	249	947	0	0	240	754	0	0	0	0
1	2	15	""	"iYJR063W"	1970	17860	120	1206	1176	629	86	90	36	97	92	0	3734	3037	1741	151	154	39	88	85	0	0	0	0	0	0	0	0	0	0	0	0	0	0	0	0	0	0	0	0.313	0.378	0.372	0.430	2.588	0.348	0.839	0.000	0.000	0.000	0.000	0.000	0.000	0.000	0.000	0.000	0.000	0.000	0.000	0.000	0.000	120	539	4703	3976	-1.678	Error	Error	1120	3583	0	0	1090	2886	0	0	0	0
1	3	15	""	"iYJR067C"	2160	17860	120	2389	2141	1236	88	92	37	96	91	0	2008	1656	917	154	158	40	88	85	0	0	0	0	0	0	0	0	0	0	0	0	0	0	0	0	0	0	0	1.241	1.367	1.362	1.373	2.026	1.391	0.876	0.000	0.000	0.000	0.000	0.000	0.000	0.000	0.000	0.000	0.000	0.000	0.000	0.000	0.000	120	528	4155	3555	0.312	Error	Error	2301	1854	0	0	2053	1502	0	0	0	0
1	4	15	""	"iYJR072C"	2350	17860	120	335	334	179	92	99	45	86	75	0	831	734	401	164	170	45	82	80	0	0	0	0	0	0	0	0	0	0	0	0	0	0	0	0	0	0	0	0.364	0.425	0.410	0.406	2.132	0.372	0.645	0.000	0.000	0.000	0.000	0.000	0.000	0.000	0.000	0.000	0.000	0.000	0.000	0.000	0.000	120	512	910	812	-1.457	Error	Error	243	667	0	0	242	570	0	0	0	0
1	5	15	""	"itV(AAC)K2"	2530	17860	120	5034	4239	2232	96	101	48	95	94	0	4202	3268	2029	169	175	47	84	81	0	0	0	0	0	0	0	0	0	0	0	0	0	0	0	0	0	0	0	1.224	1.337	1.248	1.596	2.542	1.246	0.879	0.000	0.000	0.000	0.000	0.000	0.000	0.000	0.000	0.000	0.000	0.000	0.000	0.000	0.000	120	512	8971	7242	0.292	Error	Error	4938	4033	0	0	4143	3099	0	0	0	0
1	6	15	""	"iYKL027W"	2720	17860	120	3913	3934	2888	89	94	40	91	91	0	2509	1989	1539	168	172	54	75	72	0	0	0	0	0	0	0	0	0	0	0	0	0	0	0	0	0	0	0	1.633	2.111	1.895	1.977	2.907	2.085	0.861	0.000	0.000	0.000	0.000	0.000	0.000	0.000	0.000	0.000	0.000	0.000	0.000	0.000	0.000	120	548	6165	5666	0.708	Error	Error	3824	2341	0	0	3845	1821	0	0	0	0
1	7	15	""	"iYKL023W"	2910	17870	110	1322	1108	727	90	94	45	85	77	0	1774	1442	1015	171	174	42	75	72	0	0	0	0	0	0	0	0	0	0	0	0	0	0	0	0	0	0	0	0.769	0.801	0.724	0.637	2.308	0.716	0.838	0.000	0.000	0.000	0.000	0.000	0.000	0.000	0.000	0.000	0.000	0.000	0.000	0.000	0.000	80	499	2835	2289	-0.380	Error	Error	1232	1603	0	0	1018	1271	0	0	0	0
1	8	15	""	"iYKL007W"	3100	17870	110	1081	977	659	90	94	39	80	80	0	1281	1176	894	171	175	43	70	68	0	0	0	0	0	0	0	0	0	0	0	0	0	0	0	0	0	0	0	0.893	0.883	0.727	0.706	2.242	0.763	0.717	0.000	0.000	0.000	0.000	0.000	0.000	0.000	0.000	0.000	0.000	0.000	0.000	0.000	0.000	80	505	2101	1892	-0.164	Error	Error	991	1110	0	0	887	1005	0	0	0	0
1	9	15	""	"iYKL004W"	3280	17850	110	4509	4023	2268	90	95	38	100	98	0	2759	2279	1233	169	174	47	91	91	0	0	0	0	0	0	0	0	0	0	0	0	0	0	0	0	0	0	0	1.706	1.864	1.828	1.747	1.998	1.920	0.884	0.000	0.000	0.000	0.000	0.000	0.000	0.000	0.000	0.000	0.000	0.000	0.000	0.000	0.000	80	493	7009	6043	0.771	Error	Error	4419	2590	0	0	3933	2110	0	0	0	0
1	10	15	""	"iCEN11"	3470	17850	110	5102	4544	2712	91	96	42	100	100	0	1368	1240	764	171	177	51	82	80	0	0	0	0	0	0	0	0	0	0	0	0	0	0	0	0	0	0	0	4.186	4.166	3.867	4.207	1.759	4.051	0.885	0.000	0.000	0.000	0.000	0.000	0.000	0.000	0.000	0.000	0.000	0.000	0.000	0.000	0.000	80	512	6208	5522	2.066	Error	Error	5011	1197	0	0	4453	1069	0	0	0	0
1	11	15	""	"iYKR015C"	3650	17850	110	1791	1821	1295	91	99	54	93	90	0	4039	3546	2467	178	191	93	83	81	0	0	0	0	0	0	0	0	0	0	0	0	0	0	0	0	0	0	0	0.440	0.514	0.489	0.560	2.530	0.480	0.823	0.000	0.000	0.000	0.000	0.000	0.000	0.000	0.000	0.000	0.000	0.000	0.000	0.000	0.000	80	514	5561	5098	-1.183	Error	Error	1700	3861	0	0	1730	3368	0	0	0	0
1	12	15	""	"iYKR019C"	3840	17850	100	641	570	340	97	102	47	82	81	0	2190	1837	1177	181	191	68	80	80	0	0	0	0	0	0	0	0	0	0	0	0	0	0	0	0	0	0	0	0.271	0.286	0.270	0.274	2.699	0.270	0.817	0.000	0.000	0.000	0.000	0.000	0.000	0.000	0.000	0.000	0.000	0.000	0.000	0.000	0.000	80	471	2553	2129	-1.885	Error	Error	544	2009	0	0	473	1656	0	0	0	0
1	13	15	""	"iYKR023W"	4040	17850	110	3070	2422	1586	93	97	39	95	92	0	1483	1155	732	186	193	52	77	73	0	0	0	0	0	0	0	0	0	0	0	0	0	0	0	0	0	0	0	2.295	2.404	2.278	2.184	2.256	2.412	0.872	0.000	0.000	0.000	0.000	0.000	0.000	0.000	0.000	0.000	0.000	0.000	0.000	0.000	0.000	80	498	4274	3298	1.199	Error	Error	2977	1297	0	0	2329	969	0	0	0	0
1	14	15	""	"iYKRCdelta11"	4210	17850	110	1051	1019	843	93	102	72	75	67	0	2167	2452	2238	191	217	192	67	65	0	0	0	0	0	0	0	0	0	0	0	0	0	0	0	0	0	0	0	0.485	0.410	0.355	0.396	2.687	0.342	0.760	0.000	0.000	0.000	0.000	0.000	0.000	0.000	0.000	0.000	0.000	0.000	0.000	0.000	0.000	80	498	2934	3187	-1.044	Error	Error	958	1976	0	0	926	2261	0	0	0	0
1	15	15	""	"iYKR042W"	4410	17860	110	2102	1774	1051	90	99	54	93	90	0	1612	1354	765	186	209	181	83	76	0	0	0	0	0	0	0	0	0	0	0	0	0	0	0	0	0	0	0	1.411	1.442	1.298	1.294	2.160	1.419	0.837	0.000	0.000	0.000	0.000	0.000	0.000	0.000	0.000	0.000	0.000	0.000	0.000	0.000	0.000	80	513	3438	2852	0.497	Error	Error	2012	1426	0	0	1684	1168	0	0	0	0
1	16	15	""	"iYKR046C"	4610	17860	120	455	527	408	88	98	75	73	66	0	1139	1275	978	189	195	65	75	72	0	0	0	0	0	0	0	0	0	0	0	0	0	0	0	0	0	0	0	0.386	0.404	0.362	0.341	2.664	0.382	0.815	0.000	0.000	0.000	0.000	0.000	0.000	0.000	0.000	0.000	0.000	0.000	0.000	0.000	0.000	120	596	1317	1525	-1.372	Error	Error	367	950	0	0	439	1086	0	0	0	0
1	17	15	""	"iYLR167W"	4800	17860	110	446	403	194	90	96	43	88	83	0	1017	853	466	186	188	42	82	81	0	0	0	0	0	0	0	0	0	0	0	0	0	0	0	0	0	0	0	0.428	0.469	0.441	0.508	2.908	0.392	0.744	0.000	0.000	0.000	0.000	0.000	0.000	0.000	0.000	0.000	0.000	0.000	0.000	0.000	0.000	80	497	1187	980	-1.223	Error	Error	356	831	0	0	313	667	0	0	0	0
1	18	15	""	"iYLR173W"	4990	17850	110	695	708	505	88	96	43	82	75	0	2423	1934	1410	179	181	43	75	72	0	0	0	0	0	0	0	0	0	0	0	0	0	0	0	0	0	0	0	0.270	0.353	0.323	0.365	3.453	0.297	0.725	0.000	0.000	0.000	0.000	0.000	0.000	0.000	0.000	0.000	0.000	0.000	0.000	0.000	0.000	80	525	2851	2375	-1.886	Error	Error	607	2244	0	0	620	1755	0	0	0	0
1	19	15	""	"iYLR177W"	5180	17850	110	849	785	513	87	93	38	86	80	0	1285	1094	760	175	180	45	73	72	0	0	0	0	0	0	0	0	0	0	0	0	0	0	0	0	0	0	0	0.686	0.760	0.650	0.612	3.456	0.658	0.803	0.000	0.000	0.000	0.000	0.000	0.000	0.000	0.000	0.000	0.000	0.000	0.000	0.000	0.000	80	516	1872	1617	-0.543	Error	Error	762	1110	0	0	698	919	0	0	0	0
1	20	15	""	"iYLR193C"	5370	17860	100	504	481	308	85	92	44	82	76	0	2067	1634	1077	167	176	46	76	75	0	0	0	0	0	0	0	0	0	0	0	0	0	0	0	0	0	0	0	0.221	0.270	0.238	0.248	2.228	0.228	0.690	0.000	0.000	0.000	0.000	0.000	0.000	0.000	0.000	0.000	0.000	0.000	0.000	0.000	0.000	80	460	2319	1863	-2.181	Error	Error	419	1900	0	0	396	1467	0	0	0	0
1	21	15	""	"iYLR198C"	5570	17860	100	1375	1310	1032	91	103	104	82	75	0	850	860	657	167	172	44	77	73	0	0	0	0	0	0	0	0	0	0	0	0	0	0	0	0	0	0	0	1.880	1.759	1.534	1.202	2.654	1.734	0.824	0.000	0.000	0.000	0.000	0.000	0.000	0.000	0.000	0.000	0.000	0.000	0.000	0.000	0.000	80	481	1967	1912	0.911	Error	Error	1284	683	0	0	1219	693	0	0	0	0
1	22	15	""	"iYLR204W"	5750	17860	100	429	419	267	89	94	39	82	72	0	1505	1278	845	162	169	47	80	78	0	0	0	0	0	0	0	0	0	0	0	0	0	0	0	0	0	0	0	0.253	0.296	0.265	0.279	1.906	0.254	0.726	0.000	0.000	0.000	0.000	0.000	0.000	0.000	0.000	0.000	0.000	0.000	0.000	0.000	0.000	80	485	1683	1446	-1.982	Error	Error	340	1343	0	0	330	1116	0	0	0	0
1	1	16	""	"iYLR221C"	1750	18040	110	2070	2075	1283	85	91	47	93	91	0	2477	1985	1340	151	161	62	83	81	0	0	0	0	0	0	0	0	0	0	0	0	0	0	0	0	0	0	0	0.853	1.085	1.055	1.068	2.566	1.001	0.795	0.000	0.000	0.000	0.000	0.000	0.000	0.000	0.000	0.000	0.000	0.000	0.000	0.000	0.000	80	544	4311	3824	-0.229	Error	Error	1985	2326	0	0	1990	1834	0	0	0	0
1	2	16	""	"iYLR225C"	1960	18040	120	569	625	393	85	91	45	90	84	0	1745	1595	975	149	160	62	85	83	0	0	0	0	0	0	0	0	0	0	0	0	0	0	0	0	0	0	0	0.303	0.373	0.359	0.373	2.660	0.362	0.777	0.000	0.000	0.000	0.000	0.000	0.000	0.000	0.000	0.000	0.000	0.000	0.000	0.000	0.000	120	584	2080	1986	-1.721	Error	Error	484	1596	0	0	540	1446	0	0	0	0
1	3	16	""	"iYLRWdelta11"	2140	18050	110	1077	940	572	85	90	38	92	86	0	1301	1063	711	155	160	42	76	72	0	0	0	0	0	0	0	0	0	0	0	0	0	0	0	0	0	0	0	0.866	0.942	0.830	0.950	2.867	0.816	0.762	0.000	0.000	0.000	0.000	0.000	0.000	0.000	0.000	0.000	0.000	0.000	0.000	0.000	0.000	80	481	2138	1763	-0.208	Error	Error	992	1146	0	0	855	908	0	0	0	0
1	4	16	""	"iYLR244C"	2330	18050	110	504	454	253	89	94	38	81	77	0	1125	929	534	162	168	45	78	78	0	0	0	0	0	0	0	0	0	0	0	0	0	0	0	0	0	0	0	0.431	0.476	0.404	0.418	2.603	0.406	0.716	0.000	0.000	0.000	0.000	0.000	0.000	0.000	0.000	0.000	0.000	0.000	0.000	0.000	0.000	80	524	1378	1132	-1.214	Error	Error	415	963	0	0	365	767	0	0	0	0
1	5	16	""	"iYLR247C"	2520	18050	110	949	919	628	90	96	39	83	82	0	4165	3624	2864	166	173	46	78	78	0	0	0	0	0	0	0	0	0	0	0	0	0	0	0	0	0	0	0	0.215	0.240	0.201	0.224	2.298	0.194	0.723	0.000	0.000	0.000	0.000	0.000	0.000	0.000	0.000	0.000	0.000	0.000	0.000	0.000	0.000	80	532	4858	4287	-2.219	Error	Error	859	3999	0	0	829	3458	0	0	0	0
1	6	16	""	"iYLR252W"	2720	18050	110	926	888	558	89	92	39	92	88	0	2492	2076	1325	169	172	43	86	85	0	0	0	0	0	0	0	0	0	0	0	0	0	0	0	0	0	0	0	0.360	0.419	0.381	0.459	2.445	0.367	0.735	0.000	0.000	0.000	0.000	0.000	0.000	0.000	0.000	0.000	0.000	0.000	0.000	0.000	0.000	80	541	3160	2706	-1.473	Error	Error	837	2323	0	0	799	1907	0	0	0	0
1	7	16	""	"iYML046W"	2920	18050	110	898	812	521	87	91	38	86	81	0	975	866	562	170	173	38	80	77	0	0	0	0	0	0	0	0	0	0	0	0	0	0	0	0	0	0	0	1.007	1.042	0.828	0.750	2.780	0.906	0.643	0.000	0.000	0.000	0.000	0.000	0.000	0.000	0.000	0.000	0.000	0.000	0.000	0.000	0.000	80	524	1616	1421	0.011	Error	Error	811	805	0	0	725	696	0	0	0	0
1	8	16	""	"iYML042W"	3100	18050	100	652	578	403	87	92	40	77	75	0	1622	1284	911	167	171	37	77	73	0	0	0	0	0	0	0	0	0	0	0	0	0	0	0	0	0	0	0	0.388	0.440	0.364	0.390	2.710	0.369	0.683	0.000	0.000	0.000	0.000	0.000	0.000	0.000	0.000	0.000	0.000	0.000	0.000	0.000	0.000	80	471	2020	1608	-1.365	Error	Error	565	1455	0	0	491	1117	0	0	0	0
1	9	16	""	"iYML038C"	3300	18040	110	171	176	78	87	90	38	71	52	0	322	355	172	164	169	42	91	78	0	0	0	0	0	0	0	0	0	0	0	0	0	0	0	0	0	0	0	0.532	0.466	0.575	0.474	2.361	0.305	0.353	0.000	0.000	0.000	0.000	0.000	0.000	0.000	0.000	0.000	0.000	0.000	0.000	0.000	0.000	80	557	242	280	-0.911	Error	Error	84	158	0	0	89	191	0	0	0	0
1	10	16	""	"iYML021C"	3490	18060	100	1432	1267	781	85	89	40	90	86	0	3638	3027	2253	171	173	42	82	81	0	0	0	0	0	0	0	0	0	0	0	0	0	0	0	0	0	0	0	0.389	0.414	0.374	0.426	2.464	0.334	0.771	0.000	0.000	0.000	0.000	0.000	0.000	0.000	0.000	0.000	0.000	0.000	0.000	0.000	0.000	80	490	4814	4038	-1.364	Error	Error	1347	3467	0	0	1182	2856	0	0	0	0
1	11	16	""	"iYML017W"	3680	18060	110	1229	1180	865	90	96	47	83	82	0	825	788	558	180	185	50	72	67	0	0	0	0	0	0	0	0	0	0	0	0	0	0	0	0	0	0	0	1.766	1.793	1.392	1.454	2.930	1.870	0.643	0.000	0.000	0.000	0.000	0.000	0.000	0.000	0.000	0.000	0.000	0.000	0.000	0.000	0.000	80	549	1784	1698	0.820	Error	Error	1139	645	0	0	1090	608	0	0	0	0
1	12	16	""	"iYML013C-A"	3870	18050	110	748	643	373	91	95	40	83	80	0	2289	1821	1105	185	192	51	82	82	0	0	0	0	0	0	0	0	0	0	0	0	0	0	0	0	0	0	0	0.312	0.337	0.314	0.319	2.325	0.286	0.699	0.000	0.000	0.000	0.000	0.000	0.000	0.000	0.000	0.000	0.000	0.000	0.000	0.000	0.000	80	550	2761	2188	-1.679	Error	Error	657	2104	0	0	552	1636	0	0	0	0
1	13	16	""	"iYMR002W"	4060	18050	110	701	798	593	89	93	38	83	77	0	885	962	756	185	193	52	73	73	0	0	0	0	0	0	0	0	0	0	0	0	0	0	0	0	0	0	0	0.874	0.912	0.773	0.654	2.323	0.798	0.745	0.000	0.000	0.000	0.000	0.000	0.000	0.000	0.000	0.000	0.000	0.000	0.000	0.000	0.000	80	549	1312	1486	-0.194	Error	Error	612	700	0	0	709	777	0	0	0	0
1	14	16	""	"iYMR006C"	4250	18060	110	1066	1384	1169	89	96	60	87	78	0	861	983	821	189	199	76	68	66	0	0	0	0	0	0	0	0	0	0	0	0	0	0	0	0	0	0	0	1.454	1.631	1.413	1.314	2.958	1.518	0.794	0.000	0.000	0.000	0.000	0.000	0.000	0.000	0.000	0.000	0.000	0.000	0.000	0.000	0.000	80	561	1649	2089	0.540	Error	Error	977	672	0	0	1295	794	0	0	0	0
1	15	16	""	"iYMR010W-0"	4450	18040	110	526	786	726	87	93	39	93	87	0	688	967	836	188	193	47	86	83	0	0	0	0	0	0	0	0	0	0	0	0	0	0	0	0	0	0	0	0.878	0.897	0.829	0.773	2.400	0.886	0.793	0.000	0.000	0.000	0.000	0.000	0.000	0.000	0.000	0.000	0.000	0.000	0.000	0.000	0.000	80	550	939	1478	-0.188	Error	Error	439	500	0	0	699	779	0	0	0	0
1	16	16	""	"iYMR021C"	4640	18050	110	877	1106	779	81	88	36	97	96	0	715	1062	836	190	191	42	83	83	0	0	0	0	0	0	0	0	0	0	0	0	0	0	0	0	0	0	0	1.516	1.175	1.128	1.253	2.359	1.011	0.798	0.000	0.000	0.000	0.000	0.000	0.000	0.000	0.000	0.000	0.000	0.000	0.000	0.000	0.000	80	505	1321	1897	0.600	Error	Error	796	525	0	0	1025	872	0	0	0	0
1	17	16	""	"iYMR024W"	4830	18050	120	1077	1043	636	87	93	40	92	90	0	2181	1876	1162	186	188	44	84	84	0	0	0	0	0	0	0	0	0	0	0	0	0	0	0	0	0	0	0	0.496	0.566	0.524	0.520	2.234	0.531	0.834	0.000	0.000	0.000	0.000	0.000	0.000	0.000	0.000	0.000	0.000	0.000	0.000	0.000	0.000	120	599	2985	2646	-1.011	Error	Error	990	1995	0	0	956	1690	0	0	0	0
1	18	16	""	"iYMR029C"	5020	18060	100	2454	2199	1289	86	94	41	96	95	0	3984	3186	1947	180	189	94	87	83	0	0	0	0	0	0	0	0	0	0	0	0	0	0	0	0	0	0	0	0.623	0.703	0.617	0.718	2.621	0.649	0.775	0.000	0.000	0.000	0.000	0.000	0.000	0.000	0.000	0.000	0.000	0.000	0.000	0.000	0.000	80	467	6172	5119	-0.684	Error	Error	2368	3804	0	0	2113	3006	0	0	0	0
1	19	16	""	"iYMR312W"	5200	18050	100	492	453	198	86	92	38	92	88	0	1464	1210	636	178	183	48	87	86	0	0	0	0	0	0	0	0	0	0	0	0	0	0	0	0	0	0	0	0.316	0.356	0.322	0.345	1.685	0.303	0.729	0.000	0.000	0.000	0.000	0.000	0.000	0.000	0.000	0.000	0.000	0.000	0.000	0.000	0.000	80	479	1692	1399	-1.663	Error	Error	406	1286	0	0	367	1032	0	0	0	0
1	20	16	""	"iYMR316C-A"	5400	18050	120	2379	2095	1373	89	92	38	94	93	0	2460	2340	1604	170	174	45	85	82	0	0	0	0	0	0	0	0	0	0	0	0	0	0	0	0	0	0	0	1.000	0.924	0.826	0.994	3.330	0.882	0.777	0.000	0.000	0.000	0.000	0.000	0.000	0.000	0.000	0.000	0.000	0.000	0.000	0.000	0.000	120	599	4580	4176	0.000	Error	Error	2290	2290	0	0	2006	2170	0	0	0	0
1	21	16	""	"iYMR319C-1"	5590	18060	110	1917	1716	1211	89	93	38	87	85	0	4994	4459	3295	171	176	85	83	83	0	0	0	0	0	0	0	0	0	0	0	0	0	0	0	0	0	0	0	0.379	0.379	0.349	0.392	3.521	0.323	0.702	0.000	0.000	0.000	0.000	0.000	0.000	0.000	0.000	0.000	0.000	0.000	0.000	0.000	0.000	80	522	6651	5915	-1.400	Error	Error	1828	4823	0	0	1627	4288	0	0	0	0
1	22	16	""	"iYNL331C"	5780	18060	110	1587	1545	1054	89	93	39	87	85	0	3458	3077	2036	165	171	52	85	83	0	0	0	0	0	0	0	0	0	0	0	0	0	0	0	0	0	0	0	0.455	0.500	0.421	0.502	2.346	0.426	0.681	0.000	0.000	0.000	0.000	0.000	0.000	0.000	0.000	0.000	0.000	0.000	0.000	0.000	0.000	80	560	4791	4368	-1.136	Error	Error	1498	3293	0	0	1456	2912	0	0	0	0
1	1	17	""	"iYNL327W"	1790	18250	110	984	865	471	82	86	37	92	87	0	1076	860	510	152	158	43	80	78	0	0	0	0	0	0	0	0	0	0	0	0	0	0	0	0	0	0	0	0.976	1.106	0.967	1.038	2.678	0.978	0.776	0.000	0.000	0.000	0.000	0.000	0.000	0.000	0.000	0.000	0.000	0.000	0.000	0.000	0.000	80	570	1826	1491	-0.035	Error	Error	902	924	0	0	783	708	0	0	0	0
1	2	17	""	"iYNL322C"	1980	18250	110	700	636	381	82	88	39	88	82	0	2457	2056	1313	150	158	50	83	83	0	0	0	0	0	0	0	0	0	0	0	0	0	0	0	0	0	0	0	0.268	0.291	0.266	0.290	2.528	0.260	0.757	0.000	0.000	0.000	0.000	0.000	0.000	0.000	0.000	0.000	0.000	0.000	0.000	0.000	0.000	80	524	2925	2460	-1.900	Error	Error	618	2307	0	0	554	1906	0	0	0	0
1	3	17	""	"iYNL302C"	2160	18240	110	687	658	410	87	94	48	85	81	0	2616	2197	1345	160	179	159	82	82	0	0	0	0	0	0	0	0	0	0	0	0	0	0	0	0	0	0	0	0.244	0.280	0.268	0.284	2.020	0.262	0.736	0.000	0.000	0.000	0.000	0.000	0.000	0.000	0.000	0.000	0.000	0.000	0.000	0.000	0.000	80	526	3056	2608	-2.033	Error	Error	600	2456	0	0	571	2037	0	0	0	0
1	4	17	""	"iYNL298W"	2360	18250	110	3990	3395	2112	89	97	45	92	88	0	2057	1702	1077	166	182	158	80	73	0	0	0	0	0	0	0	0	0	0	0	0	0	0	0	0	0	0	0	2.063	2.152	1.816	1.808	2.679	2.162	0.697	0.000	0.000	0.000	0.000	0.000	0.000	0.000	0.000	0.000	0.000	0.000	0.000	0.000	0.000	80	526	5792	4842	1.045	Error	Error	3901	1891	0	0	3306	1536	0	0	0	0
1	5	17	""	"iYNL293W"	2540	18250	100	1192	1034	669	92	99	47	81	78	0	2384	1996	1429	169	180	85	71	70	0	0	0	0	0	0	0	0	0	0	0	0	0	0	0	0	0	0	0	0.497	0.516	0.469	0.496	2.936	0.426	0.719	0.000	0.000	0.000	0.000	0.000	0.000	0.000	0.000	0.000	0.000	0.000	0.000	0.000	0.000	80	466	3315	2769	-1.010	Error	Error	1100	2215	0	0	942	1827	0	0	0	0
1	6	17	""	"iYNL284C"	2740	18250	110	1635	1423	793	93	98	45	90	87	0	3012	2643	1640	170	183	81	82	81	0	0	0	0	0	0	0	0	0	0	0	0	0	0	0	0	0	0	0	0.543	0.538	0.500	0.475	2.441	0.481	0.765	0.000	0.000	0.000	0.000	0.000	0.000	0.000	0.000	0.000	0.000	0.000	0.000	0.000	0.000	80	520	4384	3803	-0.882	Error	Error	1542	2842	0	0	1330	2473	0	0	0	0
1	7	17	""	"iYNL281W"	2920	18250	100	1313	1162	698	87	94	47	91	88	0	2341	1822	1144	170	185	93	78	78	0	0	0	0	0	0	0	0	0	0	0	0	0	0	0	0	0	0	0	0.565	0.651	0.574	0.582	2.148	0.550	0.739	0.000	0.000	0.000	0.000	0.000	0.000	0.000	0.000	0.000	0.000	0.000	0.000	0.000	0.000	80	478	3397	2727	-0.824	Error	Error	1226	2171	0	0	1075	1652	0	0	0	0
1	8	17	""	"iYNL276C"	3120	18250	110	901	815	499	85	92	44	88	86	0	2377	2012	1263	167	178	64	80	80	0	0	0	0	0	0	0	0	0	0	0	0	0	0	0	0	0	0	0	0.369	0.396	0.357	0.351	1.760	0.355	0.786	0.000	0.000	0.000	0.000	0.000	0.000	0.000	0.000	0.000	0.000	0.000	0.000	0.000	0.000	80	559	3026	2575	-1.437	Error	Error	816	2210	0	0	730	1845	0	0	0	0
1	9	17	""	"iYNR042W"	3310	18250	110	719	656	427	84	91	45	85	77	0	2044	1948	1300	167	178	71	82	80	0	0	0	0	0	0	0	0	0	0	0	0	0	0	0	0	0	0	0	0.338	0.321	0.285	0.301	2.497	0.275	0.734	0.000	0.000	0.000	0.000	0.000	0.000	0.000	0.000	0.000	0.000	0.000	0.000	0.000	0.000	80	547	2512	2353	-1.564	Error	Error	635	1877	0	0	572	1781	0	0	0	0
1	10	17	""	"iYNR046W"	3500	18250	100	596	608	471	83	90	43	80	78	0	1778	1840	1500	170	177	54	80	76	0	0	0	0	0	0	0	0	0	0	0	0	0	0	0	0	0	0	0	0.319	0.314	0.243	0.276	2.229	0.225	0.544	0.000	0.000	0.000	0.000	0.000	0.000	0.000	0.000	0.000	0.000	0.000	0.000	0.000	0.000	80	473	2121	2195	-1.648	Error	Error	513	1608	0	0	525	1670	0	0	0	0
1	11	17	""	"iYNR050C"	3690	18250	110	1869	1798	1260	86	92	42	95	92	0	2628	2538	1780	178	182	45	86	85	0	0	0	0	0	0	0	0	0	0	0	0	0	0	0	0	0	0	0	0.728	0.725	0.700	0.665	2.795	0.656	0.797	0.000	0.000	0.000	0.000	0.000	0.000	0.000	0.000	0.000	0.000	0.000	0.000	0.000	0.000	80	528	4233	4072	-0.458	Error	Error	1783	2450	0	0	1712	2360	0	0	0	0
1	12	17	""	"iYNR063W"	3880	18250	100	2196	1964	1173	92	97	43	97	93	0	2561	2113	1372	184	190	50	88	85	0	0	0	0	0	0	0	0	0	0	0	0	0	0	0	0	0	0	0	0.885	0.970	0.877	1.021	2.417	0.884	0.813	0.000	0.000	0.000	0.000	0.000	0.000	0.000	0.000	0.000	0.000	0.000	0.000	0.000	0.000	80	481	4481	3801	-0.176	Error	Error	2104	2377	0	0	1872	1929	0	0	0	0
1	13	17	""	"iYNR068C"	4070	18250	110	493	621	505	87	93	40	88	80	0	1219	1324	1050	186	191	46	78	76	0	0	0	0	0	0	0	0	0	0	0	0	0	0	0	0	0	0	0	0.393	0.469	0.385	0.346	2.423	0.437	0.759	0.000	0.000	0.000	0.000	0.000	0.000	0.000	0.000	0.000	0.000	0.000	0.000	0.000	0.000	80	526	1439	1672	-1.347	Error	Error	406	1033	0	0	534	1138	0	0	0	0
1	14	17	""	"iYNR071C"	4240	18240	90	494	861	868	88	94	42	88	82	0	749	1111	1003	190	199	53	80	80	0	0	0	0	0	0	0	0	0	0	0	0	0	0	0	0	0	0	0	0.726	0.839	0.710	0.720	2.462	0.827	0.699	0.000	0.000	0.000	0.000	0.000	0.000	0.000	0.000	0.000	0.000	0.000	0.000	0.000	0.000	52	385	965	1694	-0.461	Error	Error	406	559	0	0	773	921	0	0	0	0
1	15	17	""	"iYOL160W-1"	4440	18240	80	235	319	246	82	90	40	76	69	0	545	817	680	190	195	58	78	69	0	0	0	0	0	0	0	0	0	0	0	0	0	0	0	0	0	0	0	0.431	0.378	0.409	0.432	3.373	0.292	0.550	0.000	0.000	0.000	0.000	0.000	0.000	0.000	0.000	0.000	0.000	0.000	0.000	0.000	0.000	52	326	508	864	-1.214	Error	Error	153	355	0	0	237	627	0	0	0	0
1	16	17	""	"iYOL157C"	4650	18250	110	550	1083	1381	84	105	118	81	72	0	1122	2052	2618	189	224	290	78	63	0	0	0	0	0	0	0	0	0	0	0	0	0	0	0	0	0	0	0	0.499	0.536	0.481	0.508	2.942	0.484	0.800	0.000	0.000	0.000	0.000	0.000	0.000	0.000	0.000	0.000	0.000	0.000	0.000	0.000	0.000	80	564	1399	2862	-1.002	Error	Error	466	933	0	0	999	1863	0	0	0	0
1	17	17	""	"iYOL155C-1"	4840	18250	100	276	571	510	86	92	39	82	73	0	532	944	868	190	196	51	75	71	0	0	0	0	0	0	0	0	0	0	0	0	0	0	0	0	0	0	0	0.556	0.643	0.592	0.508	3.191	0.578	0.801	0.000	0.000	0.000	0.000	0.000	0.000	0.000	0.000	0.000	0.000	0.000	0.000	0.000	0.000	80	434	532	1239	-0.848	Error	Error	190	342	0	0	485	754	0	0	0	0
1	18	17	""	"iYOL138C"	5000	18250	100	447	492	327	85	93	50	86	80	0	992	1440	1173	184	216	244	73	62	0	0	0	0	0	0	0	0	0	0	0	0	0	0	0	0	0	0	0	0.448	0.324	0.315	0.381	2.422	0.259	0.785	0.000	0.000	0.000	0.000	0.000	0.000	0.000	0.000	0.000	0.000	0.000	0.000	0.000	0.000	80	462	1170	1663	-1.158	Error	Error	362	808	0	0	407	1256	0	0	0	0
1	19	17	""	"iYOL133W"	5210	18250	100	727	709	443	91	102	82	87	78	0	2448	2295	1642	180	216	236	77	76	0	0	0	0	0	0	0	0	0	0	0	0	0	0	0	0	0	0	0	0.280	0.292	0.271	0.291	1.759	0.251	0.813	0.000	0.000	0.000	0.000	0.000	0.000	0.000	0.000	0.000	0.000	0.000	0.000	0.000	0.000	80	497	2904	2733	-1.834	Error	Error	636	2268	0	0	618	2115	0	0	0	0
1	20	17	""	"iYOL129W"	5400	18240	110	1368	1279	952	91	105	109	78	76	0	1762	1472	1070	174	185	113	77	71	0	0	0	0	0	0	0	0	0	0	0	0	0	0	0	0	0	0	0	0.804	0.915	0.789	0.657	2.889	0.862	0.690	0.000	0.000	0.000	0.000	0.000	0.000	0.000	0.000	0.000	0.000	0.000	0.000	0.000	0.000	80	495	2865	2486	-0.314	Error	Error	1277	1588	0	0	1188	1298	0	0	0	0
1	21	17	""	"iYOR161C"	5570	18250	110	2144	2447	1842	93	106	85	100	96	0	2654	2675	2082	171	207	274	78	72	0	0	0	0	0	0	0	0	0	0	0	0	0	0	0	0	0	0	0	0.826	0.940	0.933	1.195	2.719	0.866	0.803	0.000	0.000	0.000	0.000	0.000	0.000	0.000	0.000	0.000	0.000	0.000	0.000	0.000	0.000	80	522	4534	4858	-0.276	Error	Error	2051	2483	0	0	2354	2504	0	0	0	0
1	22	17	""	"iYOR165W"	5780	18240	110	1303	1080	622	94	108	89	86	78	0	1491	1335	792	170	204	264	76	72	0	0	0	0	0	0	0	0	0	0	0	0	0	0	0	0	0	0	0	0.915	0.846	0.798	0.847	2.722	0.804	0.804	0.000	0.000	0.000	0.000	0.000	0.000	0.000	0.000	0.000	0.000	0.000	0.000	0.000	0.000	80	585	2530	2151	-0.128	Error	Error	1209	1321	0	0	986	1165	0	0	0	0
1	1	18	""	"iYOR172W"	1790	18430	110	1655	1552	986	87	106	162	87	81	0	3375	2879	1946	154	194	475	80	71	0	0	0	0	0	0	0	0	0	0	0	0	0	0	0	0	0	0	0	0.487	0.538	0.527	0.540	1.857	0.451	0.829	0.000	0.000	0.000	0.000	0.000	0.000	0.000	0.000	0.000	0.000	0.000	0.000	0.000	0.000	80	558	4789	4190	-1.039	Error	Error	1568	3221	0	0	1465	2725	0	0	0	0
1	2	18	""	"iYOR183W"	1980	18440	100	422	426	208	88	106	165	78	51	0	1464	1255	652	157	193	473	77	67	0	0	0	0	0	0	0	0	0	0	0	0	0	0	0	0	0	0	0	0.256	0.308	0.306	0.320	1.980	0.271	0.738	0.000	0.000	0.000	0.000	0.000	0.000	0.000	0.000	0.000	0.000	0.000	0.000	0.000	0.000	80	467	1641	1436	-1.968	Error	Error	334	1307	0	0	338	1098	0	0	0	0
1	3	18	""	"iYOR187W"	2180	18430	110	781	752	509	94	144	431	58	41	0	3161	2528	1647	163	189	174	81	77	0	0	0	0	0	0	0	0	0	0	0	0	0	0	0	0	0	0	0	0.229	0.278	0.278	0.264	2.447	0.270	0.791	0.000	0.000	0.000	0.000	0.000	0.000	0.000	0.000	0.000	0.000	0.000	0.000	0.000	0.000	80	523	3685	3023	-2.126	Error	Error	687	2998	0	0	658	2365	0	0	0	0
1	4	18	""	"iYOR191W"	2350	18430	110	7984	7806	5719	96	147	450	93	90	0	4152	3888	3026	167	183	143	86	80	0	0	0	0	0	0	0	0	0	0	0	0	0	0	0	0	0	0	0	1.979	2.072	1.965	2.260	2.376	2.039	0.852	0.000	0.000	0.000	0.000	0.000	0.000	0.000	0.000	0.000	0.000	0.000	0.000	0.000	0.000	80	473	11873	11431	0.985	Error	Error	7888	3985	0	0	7710	3721	0	0	0	0
1	5	18	""	"iYOR208W"	2540	18440	120	2516	2267	1442	92	98	46	96	94	0	1840	1689	1147	165	168	42	85	84	0	0	0	0	0	0	0	0	0	0	0	0	0	0	0	0	0	0	0	1.447	1.427	1.314	1.372	2.153	1.373	0.819	0.000	0.000	0.000	0.000	0.000	0.000	0.000	0.000	0.000	0.000	0.000	0.000	0.000	0.000	120	562	4099	3699	0.533	Error	Error	2424	1675	0	0	2175	1524	0	0	0	0
1	6	18	""	"iYOR212W"	2730	18440	120	1894	1977	1365	94	99	50	96	95	0	1947	1923	1377	164	174	77	86	84	0	0	0	0	0	0	0	0	0	0	0	0	0	0	0	0	0	0	0	1.010	1.070	1.080	1.254	2.503	1.030	0.853	0.000	0.000	0.000	0.000	0.000	0.000	0.000	0.000	0.000	0.000	0.000	0.000	0.000	0.000	120	562	3583	3642	0.014	Error	Error	1800	1783	0	0	1883	1759	0	0	0	0
1	7	18	""	"iYOR216C"	2930	18440	110	787	715	342	87	96	56	96	91	0	2192	1990	989	168	185	110	97	95	0	0	0	0	0	0	0	0	0	0	0	0	0	0	0	0	0	0	0	0.346	0.345	0.338	0.355	1.939	0.301	0.774	0.000	0.000	0.000	0.000	0.000	0.000	0.000	0.000	0.000	0.000	0.000	0.000	0.000	0.000	80	500	2724	2450	-1.532	Error	Error	700	2024	0	0	628	1822	0	0	0	0
1	8	18	""	"iYOR234C"	3110	18450	110	837	801	456	84	105	121	82	80	0	2322	2003	1268	172	221	326	78	73	0	0	0	0	0	0	0	0	0	0	0	0	0	0	0	0	0	0	0	0.350	0.392	0.341	0.455	2.911	0.328	0.751	0.000	0.000	0.000	0.000	0.000	0.000	0.000	0.000	0.000	0.000	0.000	0.000	0.000	0.000	80	524	2903	2548	-1.514	Error	Error	753	2150	0	0	717	1831	0	0	0	0
1	9	18	""	"iYOR238W"	3310	18440	100	1186	1076	518	86	115	145	90	83	0	4063	3239	1714	177	231	348	88	78	0	0	0	0	0	0	0	0	0	0	0	0	0	0	0	0	0	0	0	0.283	0.323	0.308	0.361	1.857	0.300	0.813	0.000	0.000	0.000	0.000	0.000	0.000	0.000	0.000	0.000	0.000	0.000	0.000	0.000	0.000	80	459	4986	4052	-1.821	Error	Error	1100	3886	0	0	990	3062	0	0	0	0
1	10	18	""	"iYOR243C"	3480	18440	110	1010	981	647	87	99	74	87	82	0	1811	1716	1217	177	188	74	81	78	0	0	0	0	0	0	0	0	0	0	0	0	0	0	0	0	0	0	0	0.565	0.581	0.512	0.511	2.142	0.508	0.825	0.000	0.000	0.000	0.000	0.000	0.000	0.000	0.000	0.000	0.000	0.000	0.000	0.000	0.000	80	520	2557	2433	-0.824	Error	Error	923	1634	0	0	894	1539	0	0	0	0
1	11	18	""	"iYPL131W"	3690	18440	100	919	854	494	91	102	59	88	85	0	2081	1852	1203	183	210	124	80	78	0	0	0	0	0	0	0	0	0	0	0	0	0	0	0	0	0	0	0	0.436	0.457	0.402	0.400	1.844	0.396	0.811	0.000	0.000	0.000	0.000	0.000	0.000	0.000	0.000	0.000	0.000	0.000	0.000	0.000	0.000	80	496	2726	2432	-1.197	Error	Error	828	1898	0	0	763	1669	0	0	0	0
1	12	18	""	"iYPL127C"	3890	18440	110	860	805	537	93	100	49	86	81	0	4395	3490	2474	186	209	109	82	78	0	0	0	0	0	0	0	0	0	0	0	0	0	0	0	0	0	0	0	0.182	0.215	0.203	0.229	2.963	0.195	0.791	0.000	0.000	0.000	0.000	0.000	0.000	0.000	0.000	0.000	0.000	0.000	0.000	0.000	0.000	80	526	4976	4016	-2.456	Error	Error	767	4209	0	0	712	3304	0	0	0	0
1	13	18	""	"iYPL123C"	4070	18440	110	489	580	380	92	100	46	88	81	0	1090	1142	817	192	200	56	81	77	0	0	0	0	0	0	0	0	0	0	0	0	0	0	0	0	0	0	0	0.442	0.514	0.449	0.454	1.904	0.457	0.799	0.000	0.000	0.000	0.000	0.000	0.000	0.000	0.000	0.000	0.000	0.000	0.000	0.000	0.000	80	477	1295	1438	-1.178	Error	Error	397	898	0	0	488	950	0	0	0	0
1	14	18	""	"iYPL106C"	4230	18450	110	343	424	320	95	105	53	76	68	0	1009	1388	1222	199	213	79	83	78	0	0	0	0	0	0	0	0	0	0	0	0	0	0	0	0	0	0	0	0.306	0.277	0.268	0.265	2.302	0.247	0.773	0.000	0.000	0.000	0.000	0.000	0.000	0.000	0.000	0.000	0.000	0.000	0.000	0.000	0.000	80	500	1058	1518	-1.708	Error	Error	248	810	0	0	329	1189	0	0	0	0
1	15	18	""	"iYPL101W"	4440	18430	150	100	114	63	93	108	75	16	5	0	229	314	236	196	224	191	19	10	0	0	0	0	0	0	0	0	0	0	0	0	0	0	0	0	0	0	0	0.212	0.178	0.532	0.635	4.150	0.155	0.156	0.000	0.000	0.000	0.000	0.000	0.000	0.000	0.000	0.000	0.000	0.000	0.000	0.000	0.000	156	901	40	139	-2.237	Error	Error	7	33	0	0	21	118	0	0	-50	0
1	16	18	""	"iYPL095C"	4650	18440	110	330	488	460	90	114	134	66	45	0	632	896	880	189	216	169	72	60	0	0	0	0	0	0	0	0	0	0	0	0	0	0	0	0	0	0	0	0.542	0.563	0.514	0.487	2.758	0.511	0.736	0.000	0.000	0.000	0.000	0.000	0.000	0.000	0.000	0.000	0.000	0.000	0.000	0.000	0.000	80	512	683	1105	-0.884	Error	Error	240	443	0	0	398	707	0	0	0	0
1	17	18	""	"iYPL079W"	4830	18440	110	1906	1840	1175	89	110	125	91	85	0	1866	2072	1402	189	206	102	86	81	0	0	0	0	0	0	0	0	0	0	0	0	0	0	0	0	0	0	0	1.083	0.930	0.880	0.906	2.211	0.894	0.808	0.000	0.000	0.000	0.000	0.000	0.000	0.000	0.000	0.000	0.000	0.000	0.000	0.000	0.000	80	504	3494	3634	0.116	Error	Error	1817	1677	0	0	1751	1883	0	0	0	0
1	18	18	""	"iYPL076W-1"	5010	18450	110	778	1111	893	94	104	56	87	81	0	2128	3397	3268	184	202	164	75	71	0	0	0	0	0	0	0	0	0	0	0	0	0	0	0	0	0	0	0	0.352	0.317	0.284	0.331	3.495	0.248	0.824	0.000	0.000	0.000	0.000	0.000	0.000	0.000	0.000	0.000	0.000	0.000	0.000	0.000	0.000	80	545	2628	4230	-1.507	Error	Error	684	1944	0	0	1017	3213	0	0	0	0
1	19	18	""	"iYPL070W"	5220	18440	110	2615	2196	1218	100	111	70	97	95	0	1615	1377	754	180	201	174	83	80	0	0	0	0	0	0	0	0	0	0	0	0	0	0	0	0	0	0	0	1.753	1.751	1.747	1.752	2.000	1.766	0.873	0.000	0.000	0.000	0.000	0.000	0.000	0.000	0.000	0.000	0.000	0.000	0.000	0.000	0.000	80	535	3950	3293	0.810	Error	Error	2515	1435	0	0	2096	1197	0	0	0	0
1	20	18	""	"iYPL057C"	5400	18440	110	597	594	311	94	118	180	80	67	0	2437	2189	1289	173	190	119	92	88	0	0	0	0	0	0	0	0	0	0	0	0	0	0	0	0	0	0	0	0.222	0.248	0.221	0.257	2.433	0.221	0.535	0.000	0.000	0.000	0.000	0.000	0.000	0.000	0.000	0.000	0.000	0.000	0.000	0.000	0.000	80	526	2767	2516	-2.170	Error	Error	503	2264	0	0	500	2016	0	0	0	0
1	21	18	""	"iYPL053C"	5590	18440	110	917	882	536	93	112	188	81	71	0	3263	2793	1804	167	176	70	91	86	0	0	0	0	0	0	0	0	0	0	0	0	0	0	0	0	0	0	0	0.266	0.300	0.320	0.340	2.023	0.266	0.718	0.000	0.000	0.000	0.000	0.000	0.000	0.000	0.000	0.000	0.000	0.000	0.000	0.000	0.000	80	528	3920	3415	-1.910	Error	Error	824	3096	0	0	789	2626	0	0	0	0
1	22	18	""	"iYPL049C"	5780	18450	110	486	458	260	90	99	115	76	70	0	1647	1537	1011	163	169	54	86	83	0	0	0	0	0	0	0	0	0	0	0	0	0	0	0	0	0	0	0	0.267	0.268	0.257	0.283	2.351	0.204	0.666	0.000	0.000	0.000	0.000	0.000	0.000	0.000	0.000	0.000	0.000	0.000	0.000	0.000	0.000	80	566	1880	1742	-1.906	Error	Error	396	1484	0	0	368	1374	0	0	0	0
1	1	19	""	"YORWdelta19"	1790	18630	110	4930	4347	2220	87	101	82	100	98	0	3453	3013	1655	153	170	216	95	90	0	0	0	0	0	0	0	0	0	0	0	0	0	0	0	0	0	0	0	1.468	1.490	1.417	1.514	1.709	1.457	0.867	0.000	0.000	0.000	0.000	0.000	0.000	0.000	0.000	0.000	0.000	0.000	0.000	0.000	0.000	80	538	8143	7120	0.553	Error	Error	4843	3300	0	0	4260	2860	0	0	0	0
1	2	19	""	"TEL15R-5"	1970	18630	120	12185	16077	12713	91	117	257	98	93	0	18977	25954	21896	160	170	69	98	97	1	0	0	0	0	0	0	0	0	0	0	0	0	0	0	0	0	0	0	0.643	0.620	0.581	0.718	3.332	0.564	0.867	0.000	0.000	0.000	0.000	0.000	0.000	0.000	0.000	0.000	0.000	0.000	0.000	0.000	0.000	120	568	30911	41780	-0.638	Error	Error	12094	18817	0	0	15986	25794	0	0	0	0
1	3	19	""	"YPLCtau1"	2160	18630	110	13159	12706	8572	98	127	277	97	95	0	7074	7858	6128	168	187	124	95	93	0	0	0	0	0	0	0	0	0	0	0	0	0	0	0	0	0	0	0	1.891	1.640	1.549	1.981	2.480	1.504	0.877	0.000	0.000	0.000	0.000	0.000	0.000	0.000	0.000	0.000	0.000	0.000	0.000	0.000	0.000	80	499	19967	20298	0.919	Error	Error	13061	6906	0	0	12608	7690	0	0	0	0
1	4	19	""	"Q0055"	2360	18620	110	349	348	156	98	138	414	12	0	0	511	482	234	166	182	125	76	62	0	0	0	0	0	0	0	0	0	0	0	0	0	0	0	0	0	0	0	0.728	0.791	0.681	0.867	2.629	0.702	0.567	0.000	0.000	0.000	0.000	0.000	0.000	0.000	0.000	0.000	0.000	0.000	0.000	0.000	0.000	80	520	596	566	-0.459	Error	Error	251	345	0	0	250	316	0	0	0	0
1	5	19	""	"Q0075"	2550	18630	100	233	237	119	95	102	49	76	60	0	432	421	145	164	170	48	88	81	0	0	0	0	0	0	0	0	0	0	0	0	0	0	0	0	0	0	0	0.515	0.553	0.564	0.503	2.863	0.554	0.340	0.000	0.000	0.000	0.000	0.000	0.000	0.000	0.000	0.000	0.000	0.000	0.000	0.000	0.000	80	430	406	399	-0.958	Error	Error	138	268	0	0	142	257	0	0	0	0
1	6	19	""	"Q0095"	2740	18620	110	184	185	96	90	100	65	62	33	0	433	388	239	163	224	513	2	1	0	0	0	0	0	0	0	0	0	0	0	0	0	0	0	0	0	0	0	0.348	0.422	0.384	0.342	2.315	0.314	0.361	0.000	0.000	0.000	0.000	0.000	0.000	0.000	0.000	0.000	0.000	0.000	0.000	0.000	0.000	80	479	364	320	-1.522	Error	Error	94	270	0	0	95	225	0	0	0	0
1	7	19	""	"Q0180"	2930	18620	110	2243	1914	1125	84	100	84	100	93	0	14796	12273	7272	167	232	515	98	95	0	0	0	0	0	0	0	0	0	0	0	0	0	0	0	0	0	0	0	0.148	0.151	0.154	0.151	2.191	0.141	0.852	0.000	0.000	0.000	0.000	0.000	0.000	0.000	0.000	0.000	0.000	0.000	0.000	0.000	0.000	80	486	16788	13936	-2.760	Error	Error	2159	14629	0	0	1830	12106	0	0	0	0
1	8	19	""	"IntQ0185A"	3110	18630	110	1803	1777	1201	85	93	58	97	95	0	8719	10002	7774	169	181	77	100	97	0	0	0	0	0	0	0	0	0	0	0	0	0	0	0	0	0	0	0	0.201	0.172	0.167	0.208	2.464	0.143	0.816	0.000	0.000	0.000	0.000	0.000	0.000	0.000	0.000	0.000	0.000	0.000	0.000	0.000	0.000	80	490	10268	11525	-2.315	Error	Error	1718	8550	0	0	1692	9833	0	0	0	0
1	9	19	""	"Q0195"	3320	18630	110	206	230	143	86	99	75	60	40	0	798	701	474	174	191	205	66	58	0	0	0	0	0	0	0	0	0	0	0	0	0	0	0	0	0	0	0	0.192	0.273	0.255	0.227	2.141	0.250	0.598	0.000	0.000	0.000	0.000	0.000	0.000	0.000	0.000	0.000	0.000	0.000	0.000	0.000	0.000	80	488	744	671	-2.379	Error	Error	120	624	0	0	144	527	0	0	0	0
1	10	19	""	"Q0257"	3490	18630	100	321	326	131	83	90	51	93	83	0	1364	1239	508	175	179	48	97	95	0	0	0	0	0	0	0	0	0	0	0	0	0	0	0	0	0	0	0	0.200	0.228	0.222	0.237	2.353	0.205	0.679	0.000	0.000	0.000	0.000	0.000	0.000	0.000	0.000	0.000	0.000	0.000	0.000	0.000	0.000	80	431	1427	1307	-2.321	Error	Error	238	1189	0	0	243	1064	0	0	0	0
1	11	19	""	"IntQ0280A"	3690	18630	110	1180	1025	470	86	94	53	96	93	0	3639	2917	1553	176	199	127	96	92	0	0	0	0	0	0	0	0	0	0	0	0	0	0	0	0	0	0	0	0.316	0.343	0.322	0.371	1.939	0.300	0.802	0.000	0.000	0.000	0.000	0.000	0.000	0.000	0.000	0.000	0.000	0.000	0.000	0.000	0.000	80	516	4557	3680	-1.662	Error	Error	1094	3463	0	0	939	2741	0	0	0	0
1	12	19	""	"Q0295"	3890	18630	110	1236	1115	680	93	134	333	77	63	0	6167	5188	3109	180	223	310	90	82	0	0	0	0	0	0	0	0	0	0	0	0	0	0	0	0	0	0	0	0.191	0.204	0.198	0.225	3.066	0.193	0.804	0.000	0.000	0.000	0.000	0.000	0.000	0.000	0.000	0.000	0.000	0.000	0.000	0.000	0.000	80	480	7130	6030	-2.389	Error	Error	1143	5987	0	0	1022	5008	0	0	0	0
1	13	19	""	"iYHR216W"	4060	18630	110	3489	5825	5628	94	141	341	97	88	0	3059	5272	5183	186	213	295	91	80	0	0	0	0	0	0	0	0	0	0	0	0	0	0	0	0	0	0	0	1.182	1.127	1.116	1.086	1.941	1.086	0.808	0.000	0.000	0.000	0.000	0.000	0.000	0.000	0.000	0.000	0.000	0.000	0.000	0.000	0.000	80	458	6268	10817	0.241	Error	Error	3395	2873	0	0	5731	5086	0	0	0	0
1	14	19	""	"TEL9L"	4240	18630	110	3372	10520	12089	103	241	1132	78	61	0	3673	9325	10982	207	431	1916	63	46	0	0	0	0	0	0	0	0	0	0	0	0	0	0	0	0	0	0	0	0.943	1.142	1.031	1.317	3.516	1.003	0.814	0.000	0.000	0.000	0.000	0.000	0.000	0.000	0.000	0.000	0.000	0.000	0.000	0.000	0.000	80	492	6735	19535	-0.084	Error	Error	3269	3466	0	0	10417	9118	0	0	0	0
1	15	19	""	"YILCdelta3"	4450	18640	110	13665	14046	10834	105	238	1117	88	75	0	8272	9961	8081	205	423	1891	73	62	0	0	0	0	0	0	0	0	0	0	0	0	0	0	0	0	0	0	0	1.681	1.429	1.298	1.538	3.333	1.435	0.785	0.000	0.000	0.000	0.000	0.000	0.000	0.000	0.000	0.000	0.000	0.000	0.000	0.000	0.000	80	505	21627	23697	0.749	Error	Error	13560	8067	0	0	13941	9756	0	0	0	0
1	16	19	""	"YJRWdelta14"	4650	18630	100	883	808	478	99	108	65	90	85	0	1412	1163	642	191	206	67	87	85	0	0	0	0	0	0	0	0	0	0	0	0	0	0	0	0	0	0	0	0.642	0.729	0.702	0.659	2.612	0.704	0.756	0.000	0.000	0.000	0.000	0.000	0.000	0.000	0.000	0.000	0.000	0.000	0.000	0.000	0.000	80	454	2005	1681	-0.639	Error	Error	784	1221	0	0	709	972	0	0	0	0
1	17	19	""	"SNR64"	4840	18630	110	450	427	259	93	107	109	71	63	0	1539	1299	636	187	200	81	90	86	0	0	0	0	0	0	0	0	0	0	0	0	0	0	0	0	0	0	0	0.264	0.300	0.332	0.304	2.331	0.294	0.683	0.000	0.000	0.000	0.000	0.000	0.000	0.000	0.000	0.000	0.000	0.000	0.000	0.000	0.000	80	468	1709	1446	-1.921	Error	Error	357	1352	0	0	334	1112	0	0	0	0
1	18	19	""	"YKL162C-A"	5020	18640	110	695	649	355	91	96	43	91	88	0	1360	1144	655	179	185	50	85	83	0	0	0	0	0	0	0	0	0	0	0	0	0	0	0	0	0	0	0	0.511	0.578	0.502	0.536	2.069	0.487	0.757	0.000	0.000	0.000	0.000	0.000	0.000	0.000	0.000	0.000	0.000	0.000	0.000	0.000	0.000	80	452	1785	1523	-0.967	Error	Error	604	1181	0	0	558	965	0	0	0	0
1	19	19	""	"itQ(UUG)L"	5210	18630	110	1800	1557	794	93	157	539	80	70	0	2079	1726	947	171	183	113	87	86	0	0	0	0	0	0	0	0	0	0	0	0	0	0	0	0	0	0	0	0.895	0.941	0.845	0.962	2.142	0.913	0.805	0.000	0.000	0.000	0.000	0.000	0.000	0.000	0.000	0.000	0.000	0.000	0.000	0.000	0.000	80	480	3615	3019	-0.161	Error	Error	1707	1908	0	0	1464	1555	0	0	0	0
1	20	19	""	"RDN25-1B"	5400	18630	110	18543	16027	9405	97	198	629	98	96	0	5802	4730	2756	170	191	148	97	97	0	0	0	0	0	0	0	0	0	0	0	0	0	0	0	0	0	0	0	3.275	3.493	3.491	3.586	1.832	3.663	0.858	0.000	0.000	0.000	0.000	0.000	0.000	0.000	0.000	0.000	0.000	0.000	0.000	0.000	0.000	80	480	24078	20490	1.712	Error	Error	18446	5632	0	0	15930	4560	0	0	0	0
1	21	19	""	"RDN37-1"	5590	18630	110	19840	16734	7557	100	163	388	100	100	0	6954	5563	2927	168	183	115	98	97	0	0	0	0	0	0	0	0	0	0	0	0	0	0	0	0	0	0	0	2.909	3.083	3.025	3.523	1.878	3.054	0.864	0.000	0.000	0.000	0.000	0.000	0.000	0.000	0.000	0.000	0.000	0.000	0.000	0.000	0.000	80	480	26526	22029	1.540	Error	Error	19740	6786	0	0	16634	5395	0	0	0	0
1	22	19	""	"iYLR162W-A"	5780	18630	110	16263	13919	7963	90	111	169	98	98	0	5923	5211	2684	163	168	42	96	96	0	0	0	0	0	0	0	0	0	0	0	0	0	0	0	0	0	0	0	2.808	2.740	2.731	2.699	1.972	2.951	0.845	0.000	0.000	0.000	0.000	0.000	0.000	0.000	0.000	0.000	0.000	0.000	0.000	0.000	0.000	80	500	21933	18877	1.489	Error	Error	16173	5760	0	0	13829	5048	0	0	0	0
1	1	20	""	"tI(UAU)L"	1790	18820	110	336	339	162	87	100	64	83	72	0	686	598	296	153	164	71	85	77	0	0	0	0	0	0	0	0	0	0	0	0	0	0	0	0	0	0	0	0.467	0.566	0.479	0.528	2.272	0.487	0.588	0.000	0.000	0.000	0.000	0.000	0.000	0.000	0.000	0.000	0.000	0.000	0.000	0.000	0.000	80	592	782	697	-1.098	Error	Error	249	533	0	0	252	445	0	0	0	0
1	2	20	""	"YLRWdelta17"	1980	18820	110	4647	3811	1928	87	97	54	98	97	0	5241	3951	2300	154	168	90	93	91	0	0	0	0	0	0	0	0	0	0	0	0	0	0	0	0	0	0	0	0.896	0.981	0.950	1.132	2.495	0.910	0.855	0.000	0.000	0.000	0.000	0.000	0.000	0.000	0.000	0.000	0.000	0.000	0.000	0.000	0.000	80	511	9647	7521	-0.158	Error	Error	4560	5087	0	0	3724	3797	0	0	0	0
1	3	20	"EMPTY"	"EMPTY"	2170	18820	150	81	88	36	89	104	209	0	0	0	160	167	41	161	169	60	11	0	0	0	0	0	0	0	0	0	0	0	0	0	0	0	0	0	0	0	0	8.000	-0.167	1.070	1.115	4.662	17.592	0.002	0.000	0.000	0.000	0.000	0.000	0.000	0.000	0.000	0.000	0.000	0.000	0.000	0.000	0.000	156	841	-9	5	3.000	Error	Error	-8	-1	0	0	-1	6	0	0	-75	0
1	4	20	"EMPTY"	"EMPTY"	2360	18820	150	88	92	36	87	93	43	15	2	0	163	164	43	163	168	59	7	1	0	0	0	0	0	0	0	0	0	0	0	0	0	0	0	0	0	0	0	100000.000	5.000	0.833	0.984	4.031	0.369	0.007	0.000	0.000	0.000	0.000	0.000	0.000	0.000	0.000	0.000	0.000	0.000	0.000	0.000	0.000	156	804	1	6	16.610	Error	Error	1	0	0	0	5	1	0	0	-75	0
1	5	20	"EMPTY"	"EMPTY"	2550	18820	150	90	91	40	85	90	40	19	3	0	159	165	59	162	165	40	17	3	0	0	0	0	0	0	0	0	0	0	0	0	0	0	0	0	0	0	0	-1.667	2.000	0.882	0.784	4.327	0.396	0.013	0.000	0.000	0.000	0.000	0.000	0.000	0.000	0.000	0.000	0.000	0.000	0.000	0.000	0.000	156	796	2	9	Error	Error	Error	5	-3	0	0	6	3	0	0	-75	0
1	6	20	"EMPTY"	"EMPTY"	2740	18820	150	82	86	36	83	91	55	7	1	0	159	164	43	165	196	387	0	0	0	0	0	0	0	0	0	0	0	0	0	0	0	0	0	0	0	0	0	0.167	-3.000	0.629	0.631	3.883	18.243	0.000	0.000	0.000	0.000	0.000	0.000	0.000	0.000	0.000	0.000	0.000	0.000	0.000	0.000	0.000	156	804	-7	2	-2.585	Error	Error	-1	-6	0	0	3	-1	0	0	-75	0
1	7	20	"EMPTY"	"EMPTY"	2930	18820	150	83	85	32	84	96	72	1	0	0	162	168	39	167	207	405	0	0	0	0	0	0	0	0	0	0	0	0	0	0	0	0	0	0	0	0	0	0.200	1.000	0.910	0.784	3.921	0.023	0.001	0.000	0.000	0.000	0.000	0.000	0.000	0.000	0.000	0.000	0.000	0.000	0.000	0.000	0.000	156	797	-6	2	-2.322	Error	Error	-1	-5	0	0	1	1	0	0	-75	0
1	8	20	"EMPTY"	"EMPTY"	3120	18820	150	83	89	40	85	93	52	9	3	0	164	166	52	169	179	93	1	0	0	0	0	0	0	0	0	0	0	0	0	0	0	0	0	0	0	0	0	0.400	-1.333	0.958	1.046	4.598	5.273	0.004	0.000	0.000	0.000	0.000	0.000	0.000	0.000	0.000	0.000	0.000	0.000	0.000	0.000	0.000	156	796	-7	1	-1.322	Error	Error	-2	-5	0	0	4	-3	0	0	-75	0
1	9	20	"EMPTY"	"EMPTY"	3310	18820	150	82	87	39	84	90	40	12	2	0	176	178	49	171	177	49	14	5	0	0	0	0	0	0	0	0	0	0	0	0	0	0	0	0	0	0	0	-0.400	0.429	0.809	0.801	4.000	0.293	0.010	0.000	0.000	0.000	0.000	0.000	0.000	0.000	0.000	0.000	0.000	0.000	0.000	0.000	0.000	156	783	3	10	Error	Error	Error	-2	5	0	0	3	7	0	0	-75	0
1	10	20	"EMPTY"	"EMPTY"	3500	18820	150	81	85	35	84	92	41	16	1	0	169	172	41	173	181	55	8	0	0	0	0	0	0	0	0	0	0	0	0	0	0	0	0	0	0	0	0	0.750	-1.000	1.024	1.004	4.163	0.076	0.001	0.000	0.000	0.000	0.000	0.000	0.000	0.000	0.000	0.000	0.000	0.000	0.000	0.000	0.000	156	777	-7	0	-0.415	Error	Error	-3	-4	0	0	1	-1	0	0	-75	0
1	11	20	"EMPTY"	"EMPTY"	3690	18820	150	83	86	33	86	95	44	8	1	0	177	178	39	176	188	87	1	0	0	0	0	0	0	0	0	0	0	0	0	0	0	0	0	0	0	0	0	-3.000	0.000	1.048	1.130	3.622	0.179	0.003	0.000	0.000	0.000	0.000	0.000	0.000	0.000	0.000	0.000	0.000	0.000	0.000	0.000	0.000	156	796	-2	2	Error	Error	Error	-3	1	0	0	0	2	0	0	-75	0
1	12	20	"EMPTY"	"EMPTY"	3880	18820	150	86	90	40	89	114	251	0	0	0	186	190	57	180	202	239	0	0	0	0	0	0	0	0	0	0	0	0	0	0	0	0	0	0	0	0	0	-0.500	0.100	0.818	0.885	4.533	0.515	0.055	0.000	0.000	0.000	0.000	0.000	0.000	0.000	0.000	0.000	0.000	0.000	0.000	0.000	0.000	156	777	3	11	Error	Error	Error	-3	6	0	0	1	10	0	0	-75	0
1	13	20	"EMPTY"	"EMPTY"	4070	18820	150	90	96	39	92	119	264	0	0	0	184	195	57	182	200	231	1	0	0	0	0	0	0	0	0	0	0	0	0	0	0	0	0	0	0	0	0	-1.000	0.308	0.838	0.863	4.467	159.366	0.000	0.000	0.000	0.000	0.000	0.000	0.000	0.000	0.000	0.000	0.000	0.000	0.000	0.000	0.000	156	763	0	17	Error	Error	Error	-2	2	0	0	4	13	0	0	-75	0
1	14	20	"EMPTY"	"EMPTY"	4260	18820	150	94	99	49	92	177	899	0	0	0	191	197	51	186	320	1516	0	0	0	0	0	0	0	0	0	0	0	0	0	0	0	0	0	0	0	0	0	0.400	0.636	0.864	0.988	4.623	10.733	0.023	0.000	0.000	0.000	0.000	0.000	0.000	0.000	0.000	0.000	0.000	0.000	0.000	0.000	0.000	156	784	7	18	-1.322	Error	Error	2	5	0	0	7	11	0	0	-75	0
1	15	20	"EMPTY"	"EMPTY"	4450	18820	150	91	93	35	88	127	493	0	0	0	180	188	52	186	219	525	0	0	0	0	0	0	0	0	0	0	0	0	0	0	0	0	0	0	0	0	0	-0.500	2.500	0.606	0.602	4.081	0.117	0.003	0.000	0.000	0.000	0.000	0.000	0.000	0.000	0.000	0.000	0.000	0.000	0.000	0.000	0.000	156	787	-3	7	Error	Error	Error	3	-6	0	0	5	2	0	0	-75	0
1	16	20	"EMPTY"	"EMPTY"	4640	18820	150	86	92	38	89	96	46	12	2	0	183	191	52	185	191	53	14	3	0	0	0	0	0	0	0	0	0	0	0	0	0	0	0	0	0	0	0	1.500	0.500	1.051	0.998	4.608	27.281	0.000	0.000	0.000	0.000	0.000	0.000	0.000	0.000	0.000	0.000	0.000	0.000	0.000	0.000	0.000	156	783	-5	9	0.585	Error	Error	-3	-2	0	0	3	6	0	0	-75	0
1	17	20	"EMPTY"	"EMPTY"	4830	18810	150	88	95	36	86	93	46	13	1	0	181	187	41	185	193	70	5	0	0	0	0	0	0	0	0	0	0	0	0	0	0	0	0	0	0	0	0	-0.500	4.500	0.938	0.947	3.635	0.355	0.020	0.000	0.000	0.000	0.000	0.000	0.000	0.000	0.000	0.000	0.000	0.000	0.000	0.000	0.000	156	741	-2	11	Error	Error	Error	2	-4	0	0	9	2	0	0	-75	0
1	18	20	"EMPTY"	"EMPTY"	5020	18810	150	81	88	34	84	92	42	12	2	0	180	183	44	180	187	68	5	1	0	0	0	0	0	0	0	0	0	0	0	0	0	0	0	0	0	0	0	100000.000	1.333	0.732	0.826	3.813	10.615	0.000	0.000	0.000	0.000	0.000	0.000	0.000	0.000	0.000	0.000	0.000	0.000	0.000	0.000	0.000	156	736	-3	7	16.610	Error	Error	-3	0	0	0	4	3	0	0	-75	0
1	19	20	"EMPTY"	"EMPTY"	5210	18810	150	84	88	38	88	127	431	0	0	0	170	181	47	172	181	95	4	0	0	0	0	0	0	0	0	0	0	0	0	0	0	0	0	0	0	0	0	2.000	0.000	0.813	0.870	3.589	0.244	0.002	0.000	0.000	0.000	0.000	0.000	0.000	0.000	0.000	0.000	0.000	0.000	0.000	0.000	0.000	156	749	-6	9	1.000	Error	Error	-4	-2	0	0	0	9	0	0	-75	0
1	20	20	"EMPTY"	"EMPTY"	5400	18810	150	88	92	35	88	149	497	0	0	0	171	175	38	171	209	733	0	0	0	0	0	0	0	0	0	0	0	0	0	0	0	0	0	0	0	0	0	0.000	1.000	0.889	0.823	5.099	0.036	0.002	0.000	0.000	0.000	0.000	0.000	0.000	0.000	0.000	0.000	0.000	0.000	0.000	0.000	0.000	156	756	0	8	Error	Error	Error	0	0	0	0	4	4	0	0	-75	0
1	21	20	"EMPTY"	"EMPTY"	5590	18810	150	86	88	32	88	126	297	0	0	0	170	175	44	171	205	730	0	0	0	0	0	0	0	0	0	0	0	0	0	0	0	0	0	0	0	0	0	2.000	0.000	0.745	0.819	3.413	0.018	0.002	0.000	0.000	0.000	0.000	0.000	0.000	0.000	0.000	0.000	0.000	0.000	0.000	0.000	0.000	156	756	-3	4	1.000	Error	Error	-2	-1	0	0	0	4	0	0	-75	0
1	22	20	"EMPTY"	"EMPTY"	5780	18810	150	82	89	37	91	102	125	0	0	0	168	172	46	168	173	44	12	3	0	0	0	0	0	0	0	0	0	0	0	0	0	0	0	0	0	0	0	100000.000	-0.500	0.750	0.783	4.200	54.953	0.003	0.000	0.000	0.000	0.000	0.000	0.000	0.000	0.000	0.000	0.000	0.000	0.000	0.000	0.000	156	949	-9	2	16.610	Error	Error	-9	0	0	0	-2	4	0	0	-75	0
2	1	1	"VPS8"	"YAL002W"	6260	15140	130	490	488	203	91	98	47	95	93	0	834	797	338	151	158	43	94	94	0	0	0	0	0	0	0	0	0	0	0	0	0	0	0	0	0	0	0	0.584	0.615	0.614	0.620	2.256	0.540	0.642	0.000	0.000	0.000	0.000	0.000	0.000	0.000	0.000	0.000	0.000	0.000	0.000	0.000	0.000	120	715	1082	1043	-0.775	Error	Error	399	683	0	0	397	646	0	0	0	0
2	2	1	"MTW1"	"YAL034W-A"	6440	15140	130	15480	14250	5884	89	96	43	100	100	0	5474	4880	2104	157	164	46	100	100	0	0	0	0	0	0	0	0	0	0	0	0	0	0	0	0	0	0	0	2.895	2.998	2.999	3.223	2.035	3.190	0.812	0.000	0.000	0.000	0.000	0.000	0.000	0.000	0.000	0.000	0.000	0.000	0.000	0.000	0.000	120	582	20708	18884	1.533	Error	Error	15391	5317	0	0	14161	4723	0	0	0	0
2	3	1	""	"YAL064W-B"	6620	15140	130	10035	8712	4204	88	98	46	99	98	0	8572	7228	3579	163	169	54	96	95	0	0	0	0	0	0	0	0	0	0	0	0	0	0	0	0	0	0	0	1.183	1.221	1.208	1.327	2.301	1.246	0.809	0.000	0.000	0.000	0.000	0.000	0.000	0.000	0.000	0.000	0.000	0.000	0.000	0.000	0.000	120	632	18356	15689	0.242	Error	Error	9947	8409	0	0	8624	7065	0	0	0	0
2	4	1	""	"YAL004W"	6820	15140	120	4422	4290	1877	90	97	44	98	98	0	8888	8268	4189	158	166	52	98	98	0	0	0	0	0	0	0	0	0	0	0	0	0	0	0	0	0	0	0	0.496	0.518	0.516	0.569	2.285	0.477	0.859	0.000	0.000	0.000	0.000	0.000	0.000	0.000	0.000	0.000	0.000	0.000	0.000	0.000	0.000	120	587	13062	12310	-1.011	Error	Error	4332	8730	0	0	4200	8110	0	0	0	0
2	5	1	"FUN12"	"YAL035W"	7010	15130	110	2931	2663	945	86	93	41	100	100	0	2960	2858	1016	153	161	48	100	100	0	0	0	0	0	0	0	0	0	0	0	0	0	0	0	0	0	0	0	1.014	0.953	1.001	0.950	1.457	0.926	0.778	0.000	0.000	0.000	0.000	0.000	0.000	0.000	0.000	0.000	0.000	0.000	0.000	0.000	0.000	80	520	5652	5282	0.019	Error	Error	2845	2807	0	0	2577	2705	0	0	0	0
2	6	1	""	"YAL066W"	7210	15130	110	174	173	60	84	91	38	75	57	0	307	319	70	157	161	46	98	87	0	0	0	0	0	0	0	0	0	0	0	0	0	0	0	0	0	0	0	0.600	0.549	0.528	0.474	2.793	0.463	0.198	0.000	0.000	0.000	0.000	0.000	0.000	0.000	0.000	0.000	0.000	0.000	0.000	0.000	0.000	80	517	240	251	-0.737	Error	Error	90	150	0	0	89	162	0	0	0	0
2	7	1	"ERP2"	"YAL007C"	7390	15130	110	289	298	110	88	92	37	93	88	0	447	464	107	158	162	42	100	98	0	0	0	0	0	0	0	0	0	0	0	0	0	0	0	0	0	0	0	0.696	0.686	0.711	0.623	2.051	0.700	0.515	0.000	0.000	0.000	0.000	0.000	0.000	0.000	0.000	0.000	0.000	0.000	0.000	0.000	0.000	80	514	490	516	-0.524	Error	Error	201	289	0	0	210	306	0	0	0	0
2	8	1	""	"YAL037W"	7580	15130	110	3538	3468	939	91	94	37	100	100	0	3680	3717	883	157	161	48	100	100	0	0	0	0	0	0	0	0	0	0	0	0	0	0	0	0	0	0	0	0.978	0.949	0.966	0.942	1.266	0.949	0.849	0.000	0.000	0.000	0.000	0.000	0.000	0.000	0.000	0.000	0.000	0.000	0.000	0.000	0.000	80	526	6970	6937	-0.031	Error	Error	3447	3523	0	0	3377	3560	0	0	0	0
2	9	1	""	"YAL068C"	7770	15130	100	7621	8926	5123	93	97	41	100	100	0	8572	8542	4005	156	164	60	100	100	0	0	0	0	0	0	0	0	0	0	0	0	0	0	0	0	0	0	0	0.894	1.053	1.053	1.000	1.527	1.120	0.895	0.000	0.000	0.000	0.000	0.000	0.000	0.000	0.000	0.000	0.000	0.000	0.000	0.000	0.000	80	439	15944	17219	-0.161	Error	Error	7528	8416	0	0	8833	8386	0	0	0	0
2	10	1	"spo7"	"YAL009W"	7960	15130	120	5119	4978	1729	89	95	42	100	99	0	5069	4724	1459	157	162	39	99	99	0	0	0	0	0	0	0	0	0	0	0	0	0	0	0	0	0	0	0	1.024	1.071	1.092	1.035	1.681	1.086	0.887	0.000	0.000	0.000	0.000	0.000	0.000	0.000	0.000	0.000	0.000	0.000	0.000	0.000	0.000	120	599	9942	9456	0.034	Error	Error	5030	4912	0	0	4889	4567	0	0	0	0
2	11	1	"cyc3"	"YAL039C"	8150	15120	110	717	713	230	86	91	39	100	100	0	2414	2415	737	158	162	39	100	100	0	0	0	0	0	0	0	0	0	0	0	0	0	0	0	0	0	0	0	0.280	0.278	0.279	0.271	1.491	0.262	0.817	0.000	0.000	0.000	0.000	0.000	0.000	0.000	0.000	0.000	0.000	0.000	0.000	0.000	0.000	80	467	2887	2884	-1.838	Error	Error	631	2256	0	0	627	2257	0	0	0	0
2	12	1	"ERP1"	"YAR002C-A"	8330	15160	130	218	226	93	89	93	38	87	70	0	341	337	113	154	160	43	92	86	0	0	0	0	0	0	0	0	0	0	0	0	0	0	0	0	0	0	0	0.690	0.749	0.702	0.661	2.709	0.594	0.304	0.000	0.000	0.000	0.000	0.000	0.000	0.000	0.000	0.000	0.000	0.000	0.000	0.000	0.000	120	696	316	320	-0.536	Error	Error	129	187	0	0	137	183	0	0	0	0
2	13	1	"SLI15"	"YBR156C"	8550	15160	130	1587	1573	834	93	101	63	94	92	0	2190	2047	1135	155	171	141	87	85	0	0	0	0	0	0	0	0	0	0	0	0	0	0	0	0	0	0	0	0.734	0.782	0.736	0.799	2.132	0.714	0.790	0.000	0.000	0.000	0.000	0.000	0.000	0.000	0.000	0.000	0.000	0.000	0.000	0.000	0.000	120	665	3529	3372	-0.446	Error	Error	1494	2035	0	0	1480	1892	0	0	0	0
2	14	1	""	"YBR187W"	8730	15160	130	809	756	323	91	100	63	94	91	0	3419	2930	1376	155	178	227	89	86	0	0	0	0	0	0	0	0	0	0	0	0	0	0	0	0	0	0	0	0.220	0.240	0.239	0.256	2.433	0.202	0.745	0.000	0.000	0.000	0.000	0.000	0.000	0.000	0.000	0.000	0.000	0.000	0.000	0.000	0.000	120	652	3982	3440	-2.185	Error	Error	718	3264	0	0	665	2775	0	0	0	0
2	15	1	""	"YBR219C"	8930	15150	130	889	837	348	89	94	39	97	95	0	3002	2617	1160	157	168	184	94	90	0	0	0	0	0	0	0	0	0	0	0	0	0	0	0	0	0	0	0	0.281	0.304	0.293	0.324	2.396	0.273	0.759	0.000	0.000	0.000	0.000	0.000	0.000	0.000	0.000	0.000	0.000	0.000	0.000	0.000	0.000	120	656	3645	3208	-1.830	Error	Error	800	2845	0	0	748	2460	0	0	0	0
2	16	1	""	"YBR158W"	9110	15160	130	918	882	395	89	93	41	96	92	0	3070	2657	1369	156	162	56	91	90	0	0	0	0	0	0	0	0	0	0	0	0	0	0	0	0	0	0	0	0.284	0.317	0.312	0.356	2.458	0.259	0.738	0.000	0.000	0.000	0.000	0.000	0.000	0.000	0.000	0.000	0.000	0.000	0.000	0.000	0.000	120	609	3743	3294	-1.814	Error	Error	829	2914	0	0	793	2501	0	0	0	0
2	17	1	"RPS9B"	"YBR189W"	9300	15160	140	1456	1301	678	88	93	47	96	92	0	3620	3205	1629	152	160	56	96	94	0	0	0	0	0	0	0	0	0	0	0	0	0	0	0	0	0	0	0	0.394	0.397	0.370	0.370	2.397	0.371	0.756	0.000	0.000	0.000	0.000	0.000	0.000	0.000	0.000	0.000	0.000	0.000	0.000	0.000	0.000	156	712	4836	4266	-1.342	Error	Error	1368	3468	0	0	1213	3053	0	0	0	0
2	18	1	"pdb1"	"YBR221C"	9490	15160	140	500	492	244	87	91	43	89	85	0	2250	2039	988	150	158	50	96	93	0	0	0	0	0	0	0	0	0	0	0	0	0	0	0	0	0	0	0	0.197	0.214	0.215	0.214	2.442	0.195	0.721	0.000	0.000	0.000	0.000	0.000	0.000	0.000	0.000	0.000	0.000	0.000	0.000	0.000	0.000	156	691	2513	2294	-2.346	Error	Error	413	2100	0	0	405	1889	0	0	0	0
2	19	1	"cdc28"	"YBR160W"	9680	15160	140	1559	1398	669	90	93	39	99	96	0	4750	4083	2147	150	158	51	96	95	0	0	0	0	0	0	0	0	0	0	0	0	0	0	0	0	0	0	0	0.319	0.333	0.322	0.364	2.991	0.287	0.730	0.000	0.000	0.000	0.000	0.000	0.000	0.000	0.000	0.000	0.000	0.000	0.000	0.000	0.000	156	660	6069	5241	-1.647	Error	Error	1469	4600	0	0	1308	3933	0	0	0	0
2	20	1	"RPL21A"	"YBR191W"	9850	15160	130	2415	1999	1251	92	100	55	90	85	0	4075	3132	1995	156	172	105	86	81	0	0	0	0	0	0	0	0	0	0	0	0	0	0	0	0	0	0	0	0.593	0.641	0.634	0.638	2.613	0.594	0.779	0.000	0.000	0.000	0.000	0.000	0.000	0.000	0.000	0.000	0.000	0.000	0.000	0.000	0.000	120	604	6242	4883	-0.754	Error	Error	2323	3919	0	0	1907	2976	0	0	0	0
2	21	1	""	"YBR223C"	10050	15170	130	785	749	377	91	100	56	90	87	0	3445	2887	1681	158	182	146	91	85	0	0	0	0	0	0	0	0	0	0	0	0	0	0	0	0	0	0	0	0.211	0.241	0.230	0.273	2.404	0.207	0.740	0.000	0.000	0.000	0.000	0.000	0.000	0.000	0.000	0.000	0.000	0.000	0.000	0.000	0.000	120	644	3981	3387	-2.244	Error	Error	694	3287	0	0	658	2729	0	0	0	0
2	22	1	""	"YBR162C"	10240	15160	130	2642	2470	1027	89	101	73	98	97	0	3329	3047	1242	155	174	122	95	93	0	0	0	0	0	0	0	0	0	0	0	0	0	0	0	0	0	0	0	0.804	0.823	0.825	0.846	2.045	0.806	0.856	0.000	0.000	0.000	0.000	0.000	0.000	0.000	0.000	0.000	0.000	0.000	0.000	0.000	0.000	120	751	5727	5273	-0.314	Error	Error	2553	3174	0	0	2381	2892	0	0	0	0
2	1	2	"MED8"	"YBR193C"	6240	15350	130	6897	5793	3816	98	129	276	92	85	0	3873	3176	2015	159	185	235	83	82	0	0	0	0	0	0	0	0	0	0	0	0	0	0	0	0	0	0	0	1.831	1.888	1.703	1.709	2.211	2.047	0.725	0.000	0.000	0.000	0.000	0.000	0.000	0.000	0.000	0.000	0.000	0.000	0.000	0.000	0.000	120	652	10513	8712	0.872	Error	Error	6799	3714	0	0	5695	3017	0	0	0	0
2	2	2	""	"YBR225W"	6440	15350	140	6194	6406	4998	96	138	320	89	86	0	7844	6599	4774	161	205	318	84	83	0	0	0	0	0	0	0	0	0	0	0	0	0	0	0	0	0	0	0	0.794	0.980	0.951	1.014	3.036	1.019	0.700	0.000	0.000	0.000	0.000	0.000	0.000	0.000	0.000	0.000	0.000	0.000	0.000	0.000	0.000	156	609	13781	12748	-0.333	Error	Error	6098	7683	0	0	6310	6438	0	0	0	0
2	3	2	""	"YDL062W"	6620	15350	130	599	627	276	93	111	161	90	78	0	1570	1521	700	169	193	149	93	89	0	0	0	0	0	0	0	0	0	0	0	0	0	0	0	0	0	0	0	0.361	0.395	0.380	0.420	2.219	0.368	0.582	0.000	0.000	0.000	0.000	0.000	0.000	0.000	0.000	0.000	0.000	0.000	0.000	0.000	0.000	120	538	1907	1886	-1.469	Error	Error	506	1401	0	0	534	1352	0	0	0	0
2	4	2	""	"YDL094C"	6820	15350	140	2023	1821	873	94	106	65	96	93	0	4466	3620	1817	170	197	140	92	89	0	0	0	0	0	0	0	0	0	0	0	0	0	0	0	0	0	0	0	0.449	0.501	0.481	0.504	2.471	0.470	0.849	0.000	0.000	0.000	0.000	0.000	0.000	0.000	0.000	0.000	0.000	0.000	0.000	0.000	0.000	156	613	6225	5177	-1.155	Error	Error	1929	4296	0	0	1727	3450	0	0	0	0
2	5	2	"CDC48"	"YDL126C"	6990	15360	130	2819	2753	1286	92	109	104	99	98	0	3768	3666	1773	168	196	164	96	95	0	0	0	0	0	0	0	0	0	0	0	0	0	0	0	0	0	0	0	0.757	0.761	0.766	0.835	2.143	0.726	0.824	0.000	0.000	0.000	0.000	0.000	0.000	0.000	0.000	0.000	0.000	0.000	0.000	0.000	0.000	120	590	6327	6159	-0.401	Error	Error	2727	3600	0	0	2661	3498	0	0	0	0
2	6	2	"UBC9"	"YDL064W"	7190	15350	130	1146	1333	869	90	108	99	100	99	0	1630	1677	676	165	192	127	94	93	0	0	0	0	0	0	0	0	0	0	0	0	0	0	0	0	0	0	0	0.721	0.822	0.763	0.794	1.813	0.893	0.667	0.000	0.000	0.000	0.000	0.000	0.000	0.000	0.000	0.000	0.000	0.000	0.000	0.000	0.000	120	688	2521	2755	-0.472	Error	Error	1056	1465	0	0	1243	1512	0	0	0	0
2	7	2	""	"YDL096C"	7390	15360	130	1127	1064	441	91	100	57	97	90	0	3105	2652	1175	164	181	94	93	90	0	0	0	0	0	0	0	0	0	0	0	0	0	0	0	0	0	0	0	0.352	0.391	0.383	0.432	2.407	0.363	0.840	0.000	0.000	0.000	0.000	0.000	0.000	0.000	0.000	0.000	0.000	0.000	0.000	0.000	0.000	120	636	3977	3461	-1.505	Error	Error	1036	2941	0	0	973	2488	0	0	0	0
2	8	2	"VCX1"	"YDL128W"	7570	15360	130	1825	1786	1108	91	107	143	88	87	0	3985	3543	2285	163	192	216	83	80	0	0	0	0	0	0	0	0	0	0	0	0	0	0	0	0	0	0	0	0.454	0.501	0.476	0.529	2.648	0.451	0.775	0.000	0.000	0.000	0.000	0.000	0.000	0.000	0.000	0.000	0.000	0.000	0.000	0.000	0.000	120	618	5556	5075	-1.140	Error	Error	1734	3822	0	0	1695	3380	0	0	0	0
2	9	2	"IDP1"	"YDL066W"	7750	15350	130	1184	1251	544	93	112	141	98	94	0	1665	1700	714	163	194	207	94	91	0	0	0	0	0	0	0	0	0	0	0	0	0	0	0	0	0	0	0	0.726	0.753	0.747	0.791	1.988	0.703	0.734	0.000	0.000	0.000	0.000	0.000	0.000	0.000	0.000	0.000	0.000	0.000	0.000	0.000	0.000	120	671	2593	2695	-0.461	Error	Error	1091	1502	0	0	1158	1537	0	0	0	0
2	10	2	"SNU23"	"YDL098C"	7950	15350	130	2132	1865	974	97	105	58	95	90	0	4316	3570	1880	165	180	79	86	85	0	0	0	0	0	0	0	0	0	0	0	0	0	0	0	0	0	0	0	0.490	0.519	0.503	0.519	2.070	0.487	0.778	0.000	0.000	0.000	0.000	0.000	0.000	0.000	0.000	0.000	0.000	0.000	0.000	0.000	0.000	120	612	6186	5173	-1.028	Error	Error	2035	4151	0	0	1768	3405	0	0	0	0
2	11	2	"RPP1B"	"YDL130W"	8120	15360	130	1373	1272	605	93	100	50	95	95	0	3446	2886	1511	164	179	79	88	88	0	0	0	0	0	0	0	0	0	0	0	0	0	0	0	0	0	0	0	0.390	0.433	0.424	0.515	2.824	0.379	0.782	0.000	0.000	0.000	0.000	0.000	0.000	0.000	0.000	0.000	0.000	0.000	0.000	0.000	0.000	120	622	4562	3901	-1.358	Error	Error	1280	3282	0	0	1179	2722	0	0	0	0
2	12	2	""	"YDL068W"	8320	15350	130	1275	1375	521	92	105	64	99	98	0	1559	1559	627	163	189	120	96	95	0	0	0	0	0	0	0	0	0	0	0	0	0	0	0	0	0	0	0	0.847	0.919	0.878	0.971	1.738	0.893	0.838	0.000	0.000	0.000	0.000	0.000	0.000	0.000	0.000	0.000	0.000	0.000	0.000	0.000	0.000	120	610	2579	2679	-0.239	Error	Error	1183	1396	0	0	1283	1396	0	0	0	0
2	13	2	""	"YDL100C"	8510	15350	130	1861	1655	769	96	108	69	96	93	0	5711	4924	2345	164	189	118	95	92	0	0	0	0	0	0	0	0	0	0	0	0	0	0	0	0	0	0	0	0.318	0.328	0.320	0.342	2.090	0.303	0.798	0.000	0.000	0.000	0.000	0.000	0.000	0.000	0.000	0.000	0.000	0.000	0.000	0.000	0.000	120	592	7312	6319	-1.652	Error	Error	1765	5547	0	0	1559	4760	0	0	0	0
2	14	2	"LYS21"	"YDL131W"	8710	15360	130	1598	1540	694	96	103	56	96	96	0	5150	4545	2087	161	182	107	93	92	0	0	0	0	0	0	0	0	0	0	0	0	0	0	0	0	0	0	0	0.301	0.329	0.325	0.383	2.466	0.294	0.786	0.000	0.000	0.000	0.000	0.000	0.000	0.000	0.000	0.000	0.000	0.000	0.000	0.000	0.000	120	576	6491	5828	-1.732	Error	Error	1502	4989	0	0	1444	4384	0	0	0	0
2	15	2	"CCT6"	"YDR188W"	8900	15360	130	1132	1036	412	93	98	44	98	95	0	3460	3022	1314	159	176	103	96	96	0	0	0	0	0	0	0	0	0	0	0	0	0	0	0	0	0	0	0	0.315	0.329	0.324	0.337	1.741	0.293	0.817	0.000	0.000	0.000	0.000	0.000	0.000	0.000	0.000	0.000	0.000	0.000	0.000	0.000	0.000	120	627	4340	3806	-1.668	Error	Error	1039	3301	0	0	943	2863	0	0	0	0
2	16	2	"adr1"	"YDR216W"	9110	15360	130	2735	2712	1409	90	97	46	100	99	0	2633	2657	1493	157	175	108	93	89	0	0	0	0	0	0	0	0	0	0	0	0	0	0	0	0	0	0	0	1.068	1.049	1.027	1.175	2.368	1.002	0.762	0.000	0.000	0.000	0.000	0.000	0.000	0.000	0.000	0.000	0.000	0.000	0.000	0.000	0.000	120	559	5121	5122	0.095	Error	Error	2645	2476	0	0	2622	2500	0	0	0	0
2	17	2	""	"YDR248C"	9270	15360	130	1558	1511	739	90	97	53	98	95	0	1443	1345	683	158	169	63	90	87	0	0	0	0	0	0	0	0	0	0	0	0	0	0	0	0	0	0	0	1.142	1.197	1.153	1.284	2.302	1.146	0.762	0.000	0.000	0.000	0.000	0.000	0.000	0.000	0.000	0.000	0.000	0.000	0.000	0.000	0.000	120	552	2753	2608	0.192	Error	Error	1468	1285	0	0	1421	1187	0	0	0	0
2	18	2	""	"YDR190C"	9480	15360	120	4888	4174	2238	90	118	195	93	89	0	4599	3788	2122	161	197	321	88	80	0	0	0	0	0	0	0	0	0	0	0	0	0	0	0	0	0	0	0	1.081	1.126	1.057	1.134	2.487	1.100	0.755	0.000	0.000	0.000	0.000	0.000	0.000	0.000	0.000	0.000	0.000	0.000	0.000	0.000	0.000	120	543	9236	7711	0.113	Error	Error	4798	4438	0	0	4084	3627	0	0	0	0
2	19	2	"SPR28"	"YDR218C"	9680	15360	140	1581	1430	793	93	121	193	86	80	0	4764	3979	2261	157	197	328	89	83	0	0	0	0	0	0	0	0	0	0	0	0	0	0	0	0	0	0	0	0.323	0.350	0.344	0.367	2.622	0.325	0.793	0.000	0.000	0.000	0.000	0.000	0.000	0.000	0.000	0.000	0.000	0.000	0.000	0.000	0.000	156	549	6095	5159	-1.630	Error	Error	1488	4607	0	0	1337	3822	0	0	0	0
2	20	2	""	"YDR250C"	9860	15360	120	720	639	322	92	102	57	89	85	0	2145	1764	942	157	177	125	90	86	0	0	0	0	0	0	0	0	0	0	0	0	0	0	0	0	0	0	0	0.316	0.340	0.325	0.329	2.294	0.304	0.774	0.000	0.000	0.000	0.000	0.000	0.000	0.000	0.000	0.000	0.000	0.000	0.000	0.000	0.000	120	470	2616	2154	-1.662	Error	Error	628	1988	0	0	547	1607	0	0	0	0
2	21	2	"NUP42"	"YDR192C"	10050	15360	140	3003	2577	1475	92	131	224	87	83	0	4123	3253	2166	163	203	200	78	76	0	0	0	0	0	0	0	0	0	0	0	0	0	0	0	0	0	0	0	0.735	0.804	0.751	0.894	2.741	0.740	0.833	0.000	0.000	0.000	0.000	0.000	0.000	0.000	0.000	0.000	0.000	0.000	0.000	0.000	0.000	156	594	6871	5575	-0.444	Error	Error	2911	3960	0	0	2485	3090	0	0	0	0
2	22	2	""	"YDR220C"	10240	15360	120	662	601	261	93	132	225	81	66	0	2136	1861	823	163	208	214	91	90	0	0	0	0	0	0	0	0	0	0	0	0	0	0	0	0	0	0	0	0.288	0.299	0.284	0.290	2.096	0.354	0.473	0.000	0.000	0.000	0.000	0.000	0.000	0.000	0.000	0.000	0.000	0.000	0.000	0.000	0.000	120	591	2542	2206	-1.794	Error	Error	569	1973	0	0	508	1698	0	0	0	0
2	1	3	"BTT1"	"YDR252W"	6230	15540	130	3062	2454	1667	96	113	93	88	84	0	3159	2527	1572	165	182	94	90	86	0	0	0	0	0	0	0	0	0	0	0	0	0	0	0	0	0	0	0	0.991	0.998	1.011	0.834	2.535	1.022	0.829	0.000	0.000	0.000	0.000	0.000	0.000	0.000	0.000	0.000	0.000	0.000	0.000	0.000	0.000	120	642	5960	4720	-0.014	Error	Error	2966	2994	0	0	2358	2362	0	0	0	0
2	2	3	"MSS116"	"YDR194C"	6430	15550	140	3295	2737	1616	97	134	211	91	88	0	7348	5817	3837	165	205	221	89	85	0	0	0	0	0	0	0	0	0	0	0	0	0	0	0	0	0	0	0	0.445	0.467	0.454	0.576	2.539	0.424	0.852	0.000	0.000	0.000	0.000	0.000	0.000	0.000	0.000	0.000	0.000	0.000	0.000	0.000	0.000	156	589	10381	8292	-1.167	Error	Error	3198	7183	0	0	2640	5652	0	0	0	0
2	3	3	""	"YDR222W"	6630	15550	140	3699	3321	1917	95	123	205	94	89	0	6203	5154	2923	167	209	222	89	87	0	0	0	0	0	0	0	0	0	0	0	0	0	0	0	0	0	0	0	0.597	0.647	0.614	0.722	2.659	0.614	0.810	0.000	0.000	0.000	0.000	0.000	0.000	0.000	0.000	0.000	0.000	0.000	0.000	0.000	0.000	156	539	9640	8213	-0.744	Error	Error	3604	6036	0	0	3226	4987	0	0	0	0
2	4	3	"CHL4"	"YDR254W"	6810	15550	140	7689	6951	5279	99	122	140	93	90	0	5353	4929	3949	171	206	154	83	80	0	0	0	0	0	0	0	0	0	0	0	0	0	0	0	0	0	0	0	1.465	1.440	1.311	1.619	3.172	1.436	0.793	0.000	0.000	0.000	0.000	0.000	0.000	0.000	0.000	0.000	0.000	0.000	0.000	0.000	0.000	156	600	12772	11610	0.551	Error	Error	7590	5182	0	0	6852	4758	0	0	0	0
2	5	3	"UBC8"	"YEL012W"	7050	15550	120	2551	2259	837	96	118	140	100	99	0	4646	4075	1412	168	191	118	100	99	0	0	0	0	0	0	0	0	0	0	0	0	0	0	0	0	0	0	0	0.548	0.554	0.552	0.555	1.652	0.549	0.868	0.000	0.000	0.000	0.000	0.000	0.000	0.000	0.000	0.000	0.000	0.000	0.000	0.000	0.000	120	607	6933	6070	-0.867	Error	Error	2455	4478	0	0	2163	3907	0	0	0	0
2	6	3	"GDA1"	"YEL042W"	7250	15560	110	1188	1203	659	87	96	47	97	93	0	2558	2637	1416	159	168	56	98	98	0	0	0	0	0	0	0	0	0	0	0	0	0	0	0	0	0	0	0	0.459	0.450	0.435	0.445	2.129	0.400	0.731	0.000	0.000	0.000	0.000	0.000	0.000	0.000	0.000	0.000	0.000	0.000	0.000	0.000	0.000	80	491	3500	3594	-1.124	Error	Error	1101	2399	0	0	1116	2478	0	0	0	0
2	7	3	""	"YEL073C"	7430	15560	120	219	236	96	89	92	39	89	75	0	445	431	160	157	164	54	86	85	0	0	0	0	0	0	0	0	0	0	0	0	0	0	0	0	0	0	0	0.451	0.536	0.491	0.531	3.312	0.451	0.444	0.000	0.000	0.000	0.000	0.000	0.000	0.000	0.000	0.000	0.000	0.000	0.000	0.000	0.000	120	537	418	421	-1.148	Error	Error	130	288	0	0	147	274	0	0	0	0
2	8	3	""	"YEL014C"	7620	15560	110	1338	1169	535	92	97	43	97	96	0	3194	2780	1165	158	171	74	96	95	0	0	0	0	0	0	0	0	0	0	0	0	0	0	0	0	0	0	0	0.410	0.411	0.427	0.380	1.814	0.377	0.799	0.000	0.000	0.000	0.000	0.000	0.000	0.000	0.000	0.000	0.000	0.000	0.000	0.000	0.000	80	506	4282	3699	-1.285	Error	Error	1246	3036	0	0	1077	2622	0	0	0	0
2	9	3	""	"YEL044W"	7820	15560	110	553	553	209	97	102	46	97	95	0	1629	1596	581	161	170	64	100	98	0	0	0	0	0	0	0	0	0	0	0	0	0	0	0	0	0	0	0	0.311	0.318	0.310	0.310	1.927	0.285	0.703	0.000	0.000	0.000	0.000	0.000	0.000	0.000	0.000	0.000	0.000	0.000	0.000	0.000	0.000	80	525	1924	1891	-1.687	Error	Error	456	1468	0	0	456	1435	0	0	0	0
2	10	3	""	"YEL075C"	8000	15560	130	9601	8683	4554	98	104	51	100	100	0	19599	16506	9961	167	179	74	99	98	0	0	0	0	0	0	0	0	0	0	0	0	0	0	0	0	0	0	0	0.489	0.525	0.515	0.637	2.161	0.479	0.882	0.000	0.000	0.000	0.000	0.000	0.000	0.000	0.000	0.000	0.000	0.000	0.000	0.000	0.000	120	565	28935	24924	-1.032	Error	Error	9503	19432	0	0	8585	16339	0	0	0	0
2	11	3	""	"YEL016C"	8190	15560	130	2597	2528	1109	91	101	50	100	100	0	5338	4736	2334	166	189	123	99	98	0	0	0	0	0	0	0	0	0	0	0	0	0	0	0	0	0	0	0	0.485	0.533	0.533	0.587	1.811	0.493	0.879	0.000	0.000	0.000	0.000	0.000	0.000	0.000	0.000	0.000	0.000	0.000	0.000	0.000	0.000	120	590	7678	7007	-1.045	Error	Error	2506	5172	0	0	2437	4570	0	0	0	0
2	12	3	"GLY1"	"YEL046C"	8380	15560	110	1957	1755	647	90	102	59	100	98	0	4592	4175	1321	165	194	141	100	100	0	0	0	0	0	0	0	0	0	0	0	0	0	0	0	0	0	0	0	0.422	0.415	0.421	0.395	1.627	0.407	0.863	0.000	0.000	0.000	0.000	0.000	0.000	0.000	0.000	0.000	0.000	0.000	0.000	0.000	0.000	80	491	6294	5675	-1.246	Error	Error	1867	4427	0	0	1665	4010	0	0	0	0
2	13	3	""	"YEL076C-A"	8570	15550	130	9428	8022	4338	93	100	51	100	100	0	22662	18987	9706	162	176	85	100	100	0	0	0	0	0	0	0	0	0	0	0	0	0	0	0	0	0	0	0	0.415	0.421	0.421	0.416	2.062	0.408	0.859	0.000	0.000	0.000	0.000	0.000	0.000	0.000	0.000	0.000	0.000	0.000	0.000	0.000	0.000	120	600	31835	26754	-1.269	Error	Error	9335	22500	0	0	7929	18825	0	0	0	0
2	14	3	""	"YEL017W"	8750	15550	110	234	250	119	89	96	41	88	73	0	551	559	227	158	164	46	96	92	0	0	0	0	0	0	0	0	0	0	0	0	0	0	0	0	0	0	0	0.369	0.401	0.406	0.408	2.322	0.363	0.454	0.000	0.000	0.000	0.000	0.000	0.000	0.000	0.000	0.000	0.000	0.000	0.000	0.000	0.000	80	476	538	562	-1.438	Error	Error	145	393	0	0	161	401	0	0	0	0
2	15	3	""	"YEL048C"	8950	15560	120	1607	1478	613	93	99	42	100	99	0	2115	1836	784	161	174	80	96	93	0	0	0	0	0	0	0	0	0	0	0	0	0	0	0	0	0	0	0	0.775	0.827	0.816	0.899	1.874	0.804	0.873	0.000	0.000	0.000	0.000	0.000	0.000	0.000	0.000	0.000	0.000	0.000	0.000	0.000	0.000	120	556	3468	3060	-0.368	Error	Error	1514	1954	0	0	1385	1675	0	0	0	0
2	16	3	""	"YEL077C"	9140	15560	130	13113	13372	6474	94	98	40	100	100	0	21489	21611	10062	159	167	53	100	100	0	0	0	0	0	0	0	0	0	0	0	0	0	0	0	0	0	0	0	0.610	0.619	0.625	0.620	1.581	0.615	0.904	0.000	0.000	0.000	0.000	0.000	0.000	0.000	0.000	0.000	0.000	0.000	0.000	0.000	0.000	120	579	34349	34730	-0.712	Error	Error	13019	21330	0	0	13278	21452	0	0	0	0
2	17	3	"RPL29"	"YFR032C-A"	9340	15560	110	382	397	141	93	97	40	100	95	0	971	900	312	161	167	47	95	95	0	0	0	0	0	0	0	0	0	0	0	0	0	0	0	0	0	0	0	0.357	0.411	0.385	0.436	2.087	0.360	0.674	0.000	0.000	0.000	0.000	0.000	0.000	0.000	0.000	0.000	0.000	0.000	0.000	0.000	0.000	80	484	1099	1043	-1.487	Error	Error	289	810	0	0	304	739	0	0	0	0
2	18	3	""	"YGL007W"	9520	15560	130	601	571	245	92	105	90	90	84	0	2181	1863	909	157	178	158	89	85	0	0	0	0	0	0	0	0	0	0	0	0	0	0	0	0	0	0	0	0.251	0.281	0.285	0.302	2.418	0.254	0.809	0.000	0.000	0.000	0.000	0.000	0.000	0.000	0.000	0.000	0.000	0.000	0.000	0.000	0.000	120	565	2533	2185	-1.991	Error	Error	509	2024	0	0	479	1706	0	0	0	0
2	19	3	""	"YGL039W"	9710	15550	130	5886	4947	2560	89	94	41	100	100	0	4814	4007	1908	155	162	45	97	96	0	0	0	0	0	0	0	0	0	0	0	0	0	0	0	0	0	0	0	1.244	1.261	1.264	1.241	1.779	1.325	0.849	0.000	0.000	0.000	0.000	0.000	0.000	0.000	0.000	0.000	0.000	0.000	0.000	0.000	0.000	120	528	10456	8710	0.315	Error	Error	5797	4659	0	0	4858	3852	0	0	0	0
2	20	3	"pho4"	"YFR034C"	9900	15560	120	599	588	249	92	98	41	96	93	0	2344	2051	875	155	163	52	96	95	0	0	0	0	0	0	0	0	0	0	0	0	0	0	0	0	0	0	0	0.232	0.262	0.252	0.261	2.144	0.240	0.798	0.000	0.000	0.000	0.000	0.000	0.000	0.000	0.000	0.000	0.000	0.000	0.000	0.000	0.000	120	508	2696	2392	-2.110	Error	Error	507	2189	0	0	496	1896	0	0	0	0
2	21	3	"leu1"	"YGL009C"	10090	15560	120	4996	5017	2035	92	118	168	100	100	0	4455	4375	2169	158	179	162	98	97	0	0	0	0	0	0	0	0	0	0	0	0	0	0	0	0	0	0	0	1.141	1.168	1.206	1.199	1.637	1.129	0.763	0.000	0.000	0.000	0.000	0.000	0.000	0.000	0.000	0.000	0.000	0.000	0.000	0.000	0.000	120	498	9201	9142	0.191	Error	Error	4904	4297	0	0	4925	4217	0	0	0	0
2	22	3	""	"YGL041C"	10280	15560	120	2729	2536	900	90	96	43	100	100	0	2406	2092	903	159	168	74	96	95	0	0	0	0	0	0	0	0	0	0	0	0	0	0	0	0	0	0	0	1.174	1.265	1.234	1.438	1.974	1.218	0.874	0.000	0.000	0.000	0.000	0.000	0.000	0.000	0.000	0.000	0.000	0.000	0.000	0.000	0.000	120	591	4886	4379	0.232	Error	Error	2639	2247	0	0	2446	1933	0	0	0	0
2	1	4	"cdc26"	"YFR036W"	6290	15750	130	1492	1407	552	97	108	61	100	100	0	2873	2476	1088	169	195	128	96	92	0	0	0	0	0	0	0	0	0	0	0	0	0	0	0	0	0	0	0	0.516	0.568	0.545	0.635	1.861	0.533	0.877	0.000	0.000	0.000	0.000	0.000	0.000	0.000	0.000	0.000	0.000	0.000	0.000	0.000	0.000	120	659	4099	3617	-0.955	Error	Error	1395	2704	0	0	1310	2307	0	0	0	0
2	2	4	"SCL1"	"YGL011C"	6480	15750	120	11631	10335	3947	97	106	71	100	100	0	6007	5174	2187	164	186	108	98	96	0	0	0	0	0	0	0	0	0	0	0	0	0	0	0	0	0	0	0	1.974	2.044	2.044	2.242	1.950	2.062	0.901	0.000	0.000	0.000	0.000	0.000	0.000	0.000	0.000	0.000	0.000	0.000	0.000	0.000	0.000	120	495	17377	15248	0.981	Error	Error	11534	5843	0	0	10238	5010	0	0	0	0
2	3	4	"dst1"	"YGL043W"	6670	15750	120	1869	1929	1070	99	110	137	98	95	0	3211	2852	1663	165	198	129	90	88	0	0	0	0	0	0	0	0	0	0	0	0	0	0	0	0	0	0	0	0.581	0.681	0.638	0.834	2.809	0.633	0.817	0.000	0.000	0.000	0.000	0.000	0.000	0.000	0.000	0.000	0.000	0.000	0.000	0.000	0.000	120	485	4816	4517	-0.783	Error	Error	1770	3046	0	0	1830	2687	0	0	0	0
2	4	4	""	"YFR038W"	6860	15750	120	5259	4655	2124	96	109	75	100	99	0	6138	5282	2684	170	201	129	97	95	0	0	0	0	0	0	0	0	0	0	0	0	0	0	0	0	0	0	0	0.865	0.892	0.884	1.034	2.133	0.856	0.878	0.000	0.000	0.000	0.000	0.000	0.000	0.000	0.000	0.000	0.000	0.000	0.000	0.000	0.000	120	492	11131	9671	-0.209	Error	Error	5163	5968	0	0	4559	5112	0	0	0	0
2	5	4	"PDR1"	"YGL013C"	7040	15750	120	6413	6547	3295	91	98	43	100	100	0	3970	3758	2239	162	181	90	95	94	0	0	0	0	0	0	0	0	0	0	0	0	0	0	0	0	0	0	0	1.660	1.795	1.711	2.272	2.633	1.741	0.829	0.000	0.000	0.000	0.000	0.000	0.000	0.000	0.000	0.000	0.000	0.000	0.000	0.000	0.000	120	513	10130	10052	0.731	Error	Error	6322	3808	0	0	6456	3596	0	0	0	0
2	6	4	""	"YGL045W"	7240	15750	120	8027	7282	3006	87	94	39	100	100	0	7450	6233	3110	155	162	53	99	99	0	0	0	0	0	0	0	0	0	0	0	0	0	0	0	0	0	0	0	1.088	1.184	1.123	1.395	2.205	1.138	0.857	0.000	0.000	0.000	0.000	0.000	0.000	0.000	0.000	0.000	0.000	0.000	0.000	0.000	0.000	120	535	15235	13273	0.122	Error	Error	7940	7295	0	0	7195	6078	0	0	0	0
2	7	4	"PRP31"	"YGR091W"	7430	15750	130	1816	1787	677	87	91	37	100	100	0	3836	3588	1530	157	161	42	98	97	0	0	0	0	0	0	0	0	0	0	0	0	0	0	0	0	0	0	0	0.470	0.495	0.490	0.542	1.989	0.447	0.830	0.000	0.000	0.000	0.000	0.000	0.000	0.000	0.000	0.000	0.000	0.000	0.000	0.000	0.000	120	556	5408	5131	-1.089	Error	Error	1729	3679	0	0	1700	3431	0	0	0	0
2	8	4	"MEP1"	"YGR121C"	7630	15750	120	1943	1791	944	88	92	38	99	99	0	4680	4352	2438	155	160	45	96	95	0	0	0	0	0	0	0	0	0	0	0	0	0	0	0	0	0	0	0	0.410	0.406	0.391	0.462	2.483	0.377	0.855	0.000	0.000	0.000	0.000	0.000	0.000	0.000	0.000	0.000	0.000	0.000	0.000	0.000	0.000	120	537	6380	5900	-1.286	Error	Error	1855	4525	0	0	1703	4197	0	0	0	0
2	9	4	"rsr1"	"YGR152C"	7810	15750	110	420	439	235	92	96	44	96	95	0	861	874	450	154	161	63	92	88	0	0	0	0	0	0	0	0	0	0	0	0	0	0	0	0	0	0	0	0.464	0.482	0.485	0.478	1.895	0.422	0.644	0.000	0.000	0.000	0.000	0.000	0.000	0.000	0.000	0.000	0.000	0.000	0.000	0.000	0.000	80	462	1035	1067	-1.108	Error	Error	328	707	0	0	347	720	0	0	0	0
2	10	4	""	"YGR093W"	8000	15750	120	1713	1656	715	94	99	46	100	98	0	4646	4029	1983	161	168	69	97	95	0	0	0	0	0	0	0	0	0	0	0	0	0	0	0	0	0	0	0	0.361	0.404	0.398	0.485	2.521	0.363	0.829	0.000	0.000	0.000	0.000	0.000	0.000	0.000	0.000	0.000	0.000	0.000	0.000	0.000	0.000	120	516	6104	5430	-1.470	Error	Error	1619	4485	0	0	1562	3868	0	0	0	0
2	11	4	""	"YGR122W"	8190	15750	120	4983	4540	2038	87	94	44	100	100	0	5698	5021	2190	162	166	52	99	97	0	0	0	0	0	0	0	0	0	0	0	0	0	0	0	0	0	0	0	0.884	0.916	0.931	1.001	2.226	0.911	0.853	0.000	0.000	0.000	0.000	0.000	0.000	0.000	0.000	0.000	0.000	0.000	0.000	0.000	0.000	120	500	10432	9312	-0.177	Error	Error	4896	5536	0	0	4453	4859	0	0	0	0
2	12	4	""	"YGR154C"	8380	15750	120	1976	1814	711	86	93	44	100	100	0	6169	5048	2452	161	169	95	99	96	0	0	0	0	0	0	0	0	0	0	0	0	0	0	0	0	0	0	0	0.315	0.354	0.342	0.418	2.319	0.313	0.837	0.000	0.000	0.000	0.000	0.000	0.000	0.000	0.000	0.000	0.000	0.000	0.000	0.000	0.000	120	498	7898	6615	-1.668	Error	Error	1890	6008	0	0	1728	4887	0	0	0	0
2	13	4	"RRP46"	"YGR095C"	8560	15750	120	2887	2824	1268	88	93	37	100	100	0	2076	1810	885	161	168	95	93	88	0	0	0	0	0	0	0	0	0	0	0	0	0	0	0	0	0	0	0	1.462	1.659	1.574	1.849	1.946	1.631	0.867	0.000	0.000	0.000	0.000	0.000	0.000	0.000	0.000	0.000	0.000	0.000	0.000	0.000	0.000	120	497	4714	4385	0.548	Error	Error	2799	1915	0	0	2736	1649	0	0	0	0
2	14	4	"ASN2"	"YGR124W"	8750	15750	120	2372	2217	875	91	98	44	100	100	0	5435	4777	2317	160	172	148	96	95	0	0	0	0	0	0	0	0	0	0	0	0	0	0	0	0	0	0	0	0.432	0.460	0.448	0.540	2.100	0.416	0.862	0.000	0.000	0.000	0.000	0.000	0.000	0.000	0.000	0.000	0.000	0.000	0.000	0.000	0.000	120	515	7556	6743	-1.210	Error	Error	2281	5275	0	0	2126	4617	0	0	0	0
2	15	4	""	"YGR156W"	8940	15750	120	1351	1344	509	93	99	44	100	99	0	4579	4126	1745	162	178	156	98	96	0	0	0	0	0	0	0	0	0	0	0	0	0	0	0	0	0	0	0	0.285	0.316	0.304	0.349	2.053	0.288	0.846	0.000	0.000	0.000	0.000	0.000	0.000	0.000	0.000	0.000	0.000	0.000	0.000	0.000	0.000	120	512	5675	5215	-1.812	Error	Error	1258	4417	0	0	1251	3964	0	0	0	0
2	16	4	"ASK10"	"YGR097W"	9140	15750	120	1304	1294	605	92	95	37	100	100	0	1135	1122	525	159	165	64	95	93	0	0	0	0	0	0	0	0	0	0	0	0	0	0	0	0	0	0	0	1.242	1.248	1.262	1.325	1.835	1.269	0.806	0.000	0.000	0.000	0.000	0.000	0.000	0.000	0.000	0.000	0.000	0.000	0.000	0.000	0.000	120	510	2188	2165	0.312	Error	Error	1212	976	0	0	1202	963	0	0	0	0
2	17	4	""	"YGR126W"	9330	15750	120	973	1030	441	93	98	38	100	98	0	1810	1875	698	159	162	42	99	99	0	0	0	0	0	0	0	0	0	0	0	0	0	0	0	0	0	0	0	0.533	0.546	0.540	0.526	1.808	0.542	0.863	0.000	0.000	0.000	0.000	0.000	0.000	0.000	0.000	0.000	0.000	0.000	0.000	0.000	0.000	120	494	2531	2653	-0.908	Error	Error	880	1651	0	0	937	1716	0	0	0	0
2	18	4	"MTR3"	"YGR158C"	9510	15750	120	4384	4110	1678	93	101	59	100	100	0	2945	2518	1113	157	166	99	98	96	0	0	0	0	0	0	0	0	0	0	0	0	0	0	0	0	0	0	0	1.539	1.701	1.697	1.891	1.961	1.706	0.873	0.000	0.000	0.000	0.000	0.000	0.000	0.000	0.000	0.000	0.000	0.000	0.000	0.000	0.000	120	476	7079	6378	0.622	Error	Error	4291	2788	0	0	4017	2361	0	0	0	0
2	19	4	""	"YHR113W"	9710	15750	120	1432	1335	461	92	100	59	99	99	0	4121	3659	1377	158	168	100	98	97	0	0	0	0	0	0	0	0	0	0	0	0	0	0	0	0	0	0	0	0.338	0.355	0.342	0.371	1.683	0.329	0.859	0.000	0.000	0.000	0.000	0.000	0.000	0.000	0.000	0.000	0.000	0.000	0.000	0.000	0.000	120	496	5303	4744	-1.564	Error	Error	1340	3963	0	0	1243	3501	0	0	0	0
2	20	4	""	"YHR143W"	9900	15750	120	1733	1665	745	92	95	37	100	100	0	3544	3370	1307	157	166	59	99	99	0	0	0	0	0	0	0	0	0	0	0	0	0	0	0	0	0	0	0	0.484	0.490	0.492	0.469	1.791	0.486	0.846	0.000	0.000	0.000	0.000	0.000	0.000	0.000	0.000	0.000	0.000	0.000	0.000	0.000	0.000	120	477	5028	4786	-1.045	Error	Error	1641	3387	0	0	1573	3213	0	0	0	0
2	21	4	"ENO2"	"YHR174W"	10090	15750	120	3375	3106	1185	92	96	37	100	100	0	4553	4174	1414	152	162	50	100	100	0	0	0	0	0	0	0	0	0	0	0	0	0	0	0	0	0	0	0	0.746	0.749	0.753	0.754	1.683	0.757	0.876	0.000	0.000	0.000	0.000	0.000	0.000	0.000	0.000	0.000	0.000	0.000	0.000	0.000	0.000	120	474	7684	7036	-0.423	Error	Error	3283	4401	0	0	3014	4022	0	0	0	0
2	22	4	""	"YHR115C"	10280	15750	120	3410	3153	1235	92	98	39	100	100	0	4170	3784	1264	155	161	50	100	100	0	0	0	0	0	0	0	0	0	0	0	0	0	0	0	0	0	0	0	0.826	0.843	0.834	0.828	1.600	0.867	0.885	0.000	0.000	0.000	0.000	0.000	0.000	0.000	0.000	0.000	0.000	0.000	0.000	0.000	0.000	120	558	7333	6690	-0.275	Error	Error	3318	4015	0	0	3061	3629	0	0	0	0
2	1	5	"DCD1"	"YHR144C"	6290	15940	120	3135	2774	1137	98	113	83	100	99	0	4848	4352	1731	176	215	209	99	97	0	0	0	0	0	0	0	0	0	0	0	0	0	0	0	0	0	0	0	0.650	0.641	0.651	0.646	1.826	0.626	0.885	0.000	0.000	0.000	0.000	0.000	0.000	0.000	0.000	0.000	0.000	0.000	0.000	0.000	0.000	120	557	7709	6852	-0.621	Error	Error	3037	4672	0	0	2676	4176	0	0	0	0
2	2	5	""	"YHR176W"	6480	15940	120	2374	2454	937	98	107	77	100	100	0	4167	4055	1569	169	186	101	98	98	0	0	0	0	0	0	0	0	0	0	0	0	0	0	0	0	0	0	0	0.569	0.606	0.599	0.659	1.993	0.578	0.847	0.000	0.000	0.000	0.000	0.000	0.000	0.000	0.000	0.000	0.000	0.000	0.000	0.000	0.000	120	474	6274	6242	-0.813	Error	Error	2276	3998	0	0	2356	3886	0	0	0	0
2	3	5	"TOM71"	"YHR117W"	6670	15940	120	3292	3470	1568	99	115	147	100	100	0	3638	3985	1693	167	201	139	100	100	0	0	0	0	0	0	0	0	0	0	0	0	0	0	0	0	0	0	0	0.920	0.883	0.901	0.896	1.558	0.887	0.823	0.000	0.000	0.000	0.000	0.000	0.000	0.000	0.000	0.000	0.000	0.000	0.000	0.000	0.000	120	488	6664	7189	-0.120	Error	Error	3193	3471	0	0	3371	3818	0	0	0	0
2	4	5	""	"YHR146W"	6860	15940	120	2066	2042	827	91	105	129	99	98	0	4154	3925	1480	171	203	164	99	97	0	0	0	0	0	0	0	0	0	0	0	0	0	0	0	0	0	0	0	0.496	0.520	0.525	0.522	1.920	0.502	0.853	0.000	0.000	0.000	0.000	0.000	0.000	0.000	0.000	0.000	0.000	0.000	0.000	0.000	0.000	120	526	5958	5705	-1.012	Error	Error	1975	3983	0	0	1951	3754	0	0	0	0
2	5	5	"STB5"	"YHR178W"	7050	15940	120	2864	2796	1380	90	97	41	100	100	0	6772	6472	3228	165	188	146	100	99	0	0	0	0	0	0	0	0	0	0	0	0	0	0	0	0	0	0	0	0.420	0.429	0.409	0.450	1.852	0.405	0.847	0.000	0.000	0.000	0.000	0.000	0.000	0.000	0.000	0.000	0.000	0.000	0.000	0.000	0.000	120	456	9381	9013	-1.252	Error	Error	2774	6607	0	0	2706	6307	0	0	0	0
2	6	5	"SET1"	"YHR119W"	7230	15940	120	4418	4470	1750	92	98	40	100	100	0	8847	8651	3078	163	171	58	100	100	0	0	0	0	0	0	0	0	0	0	0	0	0	0	0	0	0	0	0	0.498	0.516	0.515	0.518	1.598	0.509	0.907	0.000	0.000	0.000	0.000	0.000	0.000	0.000	0.000	0.000	0.000	0.000	0.000	0.000	0.000	120	467	13010	12866	-1.005	Error	Error	4326	8684	0	0	4378	8488	0	0	0	0
2	7	5	"IMP3"	"YHR148W"	7420	15940	130	4550	4183	1903	93	98	40	100	100	0	4116	3702	1414	161	168	51	99	99	0	0	0	0	0	0	0	0	0	0	0	0	0	0	0	0	0	0	0	1.127	1.155	1.206	1.156	1.888	1.214	0.868	0.000	0.000	0.000	0.000	0.000	0.000	0.000	0.000	0.000	0.000	0.000	0.000	0.000	0.000	120	506	8412	7631	0.172	Error	Error	4457	3955	0	0	4090	3541	0	0	0	0
2	8	5	""	"YHR180W"	7600	15940	120	1717	1594	582	90	95	40	100	99	0	3184	2859	1220	158	165	47	97	96	0	0	0	0	0	0	0	0	0	0	0	0	0	0	0	0	0	0	0	0.538	0.557	0.541	0.617	1.928	0.512	0.856	0.000	0.000	0.000	0.000	0.000	0.000	0.000	0.000	0.000	0.000	0.000	0.000	0.000	0.000	120	465	4653	4205	-0.895	Error	Error	1627	3026	0	0	1504	2701	0	0	0	0
2	9	5	""	"YJL049W"	7790	15940	120	8088	8185	3436	87	93	39	100	100	0	2935	2776	1242	156	161	49	97	97	0	0	0	0	0	0	0	0	0	0	0	0	0	0	0	0	0	0	0	2.879	3.091	3.142	3.330	1.725	3.178	0.878	0.000	0.000	0.000	0.000	0.000	0.000	0.000	0.000	0.000	0.000	0.000	0.000	0.000	0.000	120	480	10780	10718	1.526	Error	Error	8001	2779	0	0	8098	2620	0	0	0	0
2	10	5	"ARP4"	"YJL081C"	7970	15940	120	8657	8409	3428	88	90	35	100	100	0	4937	4288	1798	155	158	41	100	100	0	0	0	0	0	0	0	0	0	0	0	0	0	0	0	0	0	0	0	1.792	2.013	2.081	2.107	1.638	2.046	0.863	0.000	0.000	0.000	0.000	0.000	0.000	0.000	0.000	0.000	0.000	0.000	0.000	0.000	0.000	120	471	13351	12454	0.842	Error	Error	8569	4782	0	0	8321	4133	0	0	0	0
2	11	5	""	"YJL113W"	8160	15940	120	489	517	203	90	93	38	99	98	0	449	457	171	157	159	39	92	90	0	0	0	0	0	0	0	0	0	0	0	0	0	0	0	0	0	0	0	1.366	1.423	1.359	1.443	2.066	1.420	0.663	0.000	0.000	0.000	0.000	0.000	0.000	0.000	0.000	0.000	0.000	0.000	0.000	0.000	0.000	120	491	691	727	0.450	Error	Error	399	292	0	0	427	300	0	0	0	0
2	12	5	""	"YJL051W"	8360	15940	120	2168	2098	1076	89	95	43	100	100	0	6463	6013	2798	157	160	39	100	100	0	0	0	0	0	0	0	0	0	0	0	0	0	0	0	0	0	0	0	0.330	0.343	0.349	0.349	1.829	0.333	0.862	0.000	0.000	0.000	0.000	0.000	0.000	0.000	0.000	0.000	0.000	0.000	0.000	0.000	0.000	120	479	8385	7865	-1.601	Error	Error	2079	6306	0	0	2009	5856	0	0	0	0
2	13	5	""	"YJL083W"	8540	15940	120	1284	1226	541	89	93	37	100	100	0	4361	3817	1900	158	163	46	97	95	0	0	0	0	0	0	0	0	0	0	0	0	0	0	0	0	0	0	0	0.284	0.311	0.312	0.367	2.492	0.278	0.825	0.000	0.000	0.000	0.000	0.000	0.000	0.000	0.000	0.000	0.000	0.000	0.000	0.000	0.000	120	477	5398	4796	-1.814	Error	Error	1195	4203	0	0	1137	3659	0	0	0	0
2	14	5	"asf1"	"YJL115W"	8740	15930	130	2130	1974	896	90	95	40	96	96	0	5138	4432	1875	159	164	55	99	99	0	0	0	0	0	0	0	0	0	0	0	0	0	0	0	0	0	0	0	0.410	0.441	0.446	0.416	2.116	0.427	0.870	0.000	0.000	0.000	0.000	0.000	0.000	0.000	0.000	0.000	0.000	0.000	0.000	0.000	0.000	120	517	7019	6157	-1.287	Error	Error	2040	4979	0	0	1884	4273	0	0	0	0
2	15	5	"PEP8"	"YJL053W"	8920	15940	130	1453	1357	493	88	93	39	100	100	0	4718	4151	1661	157	163	48	100	100	0	0	0	0	0	0	0	0	0	0	0	0	0	0	0	0	0	0	0	0.299	0.318	0.315	0.338	1.674	0.287	0.847	0.000	0.000	0.000	0.000	0.000	0.000	0.000	0.000	0.000	0.000	0.000	0.000	0.000	0.000	120	499	5926	5263	-1.740	Error	Error	1365	4561	0	0	1269	3994	0	0	0	0
2	16	5	"EXO70"	"YJL085W"	9110	15940	120	5260	5083	1823	89	92	36	100	100	0	5233	4496	1946	158	162	42	99	98	0	0	0	0	0	0	0	0	0	0	0	0	0	0	0	0	0	0	0	1.019	1.151	1.095	1.309	2.070	1.100	0.837	0.000	0.000	0.000	0.000	0.000	0.000	0.000	0.000	0.000	0.000	0.000	0.000	0.000	0.000	120	484	10246	9332	0.027	Error	Error	5171	5075	0	0	4994	4338	0	0	0	0
2	17	5	"PHO86"	"YJL117W"	9300	15940	120	1776	1626	656	91	94	36	100	100	0	5586	4771	1994	157	162	42	100	98	0	0	0	0	0	0	0	0	0	0	0	0	0	0	0	0	0	0	0	0.310	0.333	0.327	0.364	2.224	0.308	0.845	0.000	0.000	0.000	0.000	0.000	0.000	0.000	0.000	0.000	0.000	0.000	0.000	0.000	0.000	120	480	7114	6149	-1.688	Error	Error	1685	5429	0	0	1535	4614	0	0	0	0
2	18	5	""	"YJL055W"	9490	15930	130	989	936	292	91	96	43	98	98	0	4181	3960	1121	156	165	81	100	100	0	0	0	0	0	0	0	0	0	0	0	0	0	0	0	0	0	0	0	0.223	0.222	0.220	0.219	1.621	0.213	0.842	0.000	0.000	0.000	0.000	0.000	0.000	0.000	0.000	0.000	0.000	0.000	0.000	0.000	0.000	120	513	4923	4649	-2.164	Error	Error	898	4025	0	0	845	3804	0	0	0	0
2	19	5	"TRL1"	"YJL087C"	9680	15930	130	3084	3168	1747	90	97	45	100	99	0	4231	4096	1746	160	169	82	100	97	0	0	0	0	0	0	0	0	0	0	0	0	0	0	0	0	0	0	0	0.735	0.782	0.757	0.741	1.838	0.828	0.813	0.000	0.000	0.000	0.000	0.000	0.000	0.000	0.000	0.000	0.000	0.000	0.000	0.000	0.000	120	502	7065	7014	-0.443	Error	Error	2994	4071	0	0	3078	3936	0	0	0	0
2	20	5	""	"YJL119C"	9860	15930	130	581	547	262	92	96	39	94	90	0	2143	1880	853	160	167	53	97	95	0	0	0	0	0	0	0	0	0	0	0	0	0	0	0	0	0	0	0	0.247	0.265	0.266	0.267	2.072	0.245	0.760	0.000	0.000	0.000	0.000	0.000	0.000	0.000	0.000	0.000	0.000	0.000	0.000	0.000	0.000	120	502	2472	2175	-2.020	Error	Error	489	1983	0	0	455	1720	0	0	0	0
2	21	5	"PHD1"	"YKL043W"	10060	15930	130	2030	1957	621	95	99	40	100	100	0	6414	5982	1948	162	169	52	100	100	0	0	0	0	0	0	0	0	0	0	0	0	0	0	0	0	0	0	0	0.310	0.320	0.324	0.328	1.536	0.306	0.879	0.000	0.000	0.000	0.000	0.000	0.000	0.000	0.000	0.000	0.000	0.000	0.000	0.000	0.000	120	528	8187	7682	-1.692	Error	Error	1935	6252	0	0	1862	5820	0	0	0	0
2	22	5	"MUD2"	"YKL074C"	10250	15930	130	2488	2295	805	93	99	41	100	99	0	6439	5931	1849	159	164	43	100	100	0	0	0	0	0	0	0	0	0	0	0	0	0	0	0	0	0	0	0	0.381	0.381	0.398	0.371	1.647	0.371	0.864	0.000	0.000	0.000	0.000	0.000	0.000	0.000	0.000	0.000	0.000	0.000	0.000	0.000	0.000	120	604	8675	7974	-1.391	Error	Error	2395	6280	0	0	2202	5772	0	0	0	0
2	1	6	""	"YKL105C"	6250	16120	130	6349	7091	3758	94	103	73	100	100	0	4966	5145	2447	167	180	151	99	98	0	0	0	0	0	0	0	0	0	0	0	0	0	0	0	0	0	0	0	1.303	1.406	1.405	1.408	1.554	1.443	0.866	0.000	0.000	0.000	0.000	0.000	0.000	0.000	0.000	0.000	0.000	0.000	0.000	0.000	0.000	120	653	11054	11975	0.382	Error	Error	6255	4799	0	0	6997	4978	0	0	0	0
2	2	6	"PRI2"	"YKL045W"	6450	16120	120	2470	2286	886	92	107	86	100	100	0	6510	5882	2268	162	179	178	98	96	0	0	0	0	0	0	0	0	0	0	0	0	0	0	0	0	0	0	0	0.375	0.384	0.386	0.411	2.006	0.364	0.849	0.000	0.000	0.000	0.000	0.000	0.000	0.000	0.000	0.000	0.000	0.000	0.000	0.000	0.000	120	453	8726	7914	-1.417	Error	Error	2378	6348	0	0	2194	5720	0	0	0	0
2	3	6	""	"YKL076C"	6640	16120	130	6981	6548	1897	95	102	44	100	100	0	3685	3336	1041	160	166	55	100	99	0	0	0	0	0	0	0	0	0	0	0	0	0	0	0	0	0	0	0	1.953	2.032	2.042	2.112	1.523	2.059	0.899	0.000	0.000	0.000	0.000	0.000	0.000	0.000	0.000	0.000	0.000	0.000	0.000	0.000	0.000	120	560	10411	9629	0.966	Error	Error	6886	3525	0	0	6453	3176	0	0	0	0
2	4	6	""	"YKL107W"	6850	16130	90	348	387	157	89	98	43	100	90	0	450	439	147	161	167	51	100	84	0	0	0	0	0	0	0	0	0	0	0	0	0	0	0	0	0	0	0	0.896	1.072	1.121	1.087	1.995	1.099	0.468	0.000	0.000	0.000	0.000	0.000	0.000	0.000	0.000	0.000	0.000	0.000	0.000	0.000	0.000	52	368	548	576	-0.158	Error	Error	259	289	0	0	298	278	0	0	0	0
2	5	6	""	"YKL047W"	7030	16120	120	4236	4121	1516	89	98	43	100	100	0	5480	5153	1736	161	171	51	100	100	0	0	0	0	0	0	0	0	0	0	0	0	0	0	0	0	0	0	0	0.780	0.808	0.822	0.801	1.424	0.820	0.892	0.000	0.000	0.000	0.000	0.000	0.000	0.000	0.000	0.000	0.000	0.000	0.000	0.000	0.000	120	485	9466	9024	-0.359	Error	Error	4147	5319	0	0	4032	4992	0	0	0	0
2	6	6	""	"YKL078W"	7210	16120	130	4339	4383	1816	92	98	42	100	100	0	7796	7429	2956	166	173	50	100	100	0	0	0	0	0	0	0	0	0	0	0	0	0	0	0	0	0	0	0	0.557	0.591	0.593	0.605	1.569	0.578	0.857	0.000	0.000	0.000	0.000	0.000	0.000	0.000	0.000	0.000	0.000	0.000	0.000	0.000	0.000	120	500	11877	11554	-0.845	Error	Error	4247	7630	0	0	4291	7263	0	0	0	0
2	7	6	"HAP4"	"YKL109W"	7410	16120	120	1823	1691	607	90	96	40	100	100	0	4308	3860	1552	162	168	46	98	97	0	0	0	0	0	0	0	0	0	0	0	0	0	0	0	0	0	0	0	0.418	0.433	0.434	0.491	2.141	0.391	0.842	0.000	0.000	0.000	0.000	0.000	0.000	0.000	0.000	0.000	0.000	0.000	0.000	0.000	0.000	120	507	5879	5299	-1.258	Error	Error	1733	4146	0	0	1601	3698	0	0	0	0
2	8	6	"CSE4"	"YKL049C"	7600	16120	120	1250	1275	307	88	94	40	100	100	0	3358	3255	807	158	166	48	100	100	0	0	0	0	0	0	0	0	0	0	0	0	0	0	0	0	0	0	0	0.363	0.383	0.381	0.389	1.448	0.366	0.888	0.000	0.000	0.000	0.000	0.000	0.000	0.000	0.000	0.000	0.000	0.000	0.000	0.000	0.000	120	481	4362	4284	-1.461	Error	Error	1162	3200	0	0	1187	3097	0	0	0	0
2	9	6	"VMA5"	"YKL080W"	7780	16120	120	1197	1134	451	86	91	39	98	97	0	2773	2653	1036	160	164	46	98	98	0	0	0	0	0	0	0	0	0	0	0	0	0	0	0	0	0	0	0	0.425	0.420	0.420	0.424	1.611	0.397	0.832	0.000	0.000	0.000	0.000	0.000	0.000	0.000	0.000	0.000	0.000	0.000	0.000	0.000	0.000	120	479	3724	3541	-1.234	Error	Error	1111	2613	0	0	1048	2493	0	0	0	0
2	10	6	""	"YKL111C"	7970	16120	120	714	682	276	85	90	37	98	96	0	881	837	303	156	159	39	98	95	0	0	0	0	0	0	0	0	0	0	0	0	0	0	0	0	0	0	0	0.868	0.877	0.866	0.887	2.016	0.867	0.782	0.000	0.000	0.000	0.000	0.000	0.000	0.000	0.000	0.000	0.000	0.000	0.000	0.000	0.000	120	530	1354	1278	-0.205	Error	Error	629	725	0	0	597	681	0	0	0	0
2	11	6	"snf7"	"YLR025W"	8170	16120	120	2308	2186	802	89	93	37	100	100	0	3687	3460	1072	156	159	42	100	100	0	0	0	0	0	0	0	0	0	0	0	0	0	0	0	0	0	0	0	0.628	0.635	0.641	0.612	1.647	0.639	0.874	0.000	0.000	0.000	0.000	0.000	0.000	0.000	0.000	0.000	0.000	0.000	0.000	0.000	0.000	120	481	5750	5401	-0.670	Error	Error	2219	3531	0	0	2097	3304	0	0	0	0
2	12	6	"ERG3"	"YLR056W"	8340	16120	120	1028	1016	356	89	92	35	100	100	0	3310	2977	1112	155	159	40	99	99	0	0	0	0	0	0	0	0	0	0	0	0	0	0	0	0	0	0	0	0.298	0.328	0.324	0.349	1.916	0.293	0.817	0.000	0.000	0.000	0.000	0.000	0.000	0.000	0.000	0.000	0.000	0.000	0.000	0.000	0.000	120	484	4094	3749	-1.748	Error	Error	939	3155	0	0	927	2822	0	0	0	0
2	13	6	"GAA1"	"YLR088W"	8540	16120	120	2704	2586	1080	89	92	36	100	100	0	4235	3973	1805	152	155	37	100	100	0	0	0	0	0	0	0	0	0	0	0	0	0	0	0	0	0	0	0	0.640	0.653	0.644	0.698	1.820	0.591	0.821	0.000	0.000	0.000	0.000	0.000	0.000	0.000	0.000	0.000	0.000	0.000	0.000	0.000	0.000	120	525	6698	6318	-0.643	Error	Error	2615	4083	0	0	2497	3821	0	0	0	0
2	14	6	"AAT2"	"YLR027C"	8740	16120	120	1042	1086	449	89	93	38	99	99	0	3068	2823	1003	152	156	40	98	98	0	0	0	0	0	0	0	0	0	0	0	0	0	0	0	0	0	0	0	0.327	0.373	0.370	0.381	1.814	0.359	0.820	0.000	0.000	0.000	0.000	0.000	0.000	0.000	0.000	0.000	0.000	0.000	0.000	0.000	0.000	120	495	3869	3668	-1.613	Error	Error	953	2916	0	0	997	2671	0	0	0	0
2	15	6	"SHM2"	"YLR058C"	8910	16120	120	3773	3684	1671	87	92	37	100	100	0	3456	3012	1346	151	157	38	99	98	0	0	0	0	0	0	0	0	0	0	0	0	0	0	0	0	0	0	0	1.115	1.257	1.218	1.365	1.869	1.274	0.855	0.000	0.000	0.000	0.000	0.000	0.000	0.000	0.000	0.000	0.000	0.000	0.000	0.000	0.000	120	475	6991	6458	0.157	Error	Error	3686	3305	0	0	3597	2861	0	0	0	0
2	16	6	"XDJ1"	"YLR090W"	9110	16120	120	3680	3509	1489	89	93	37	100	100	0	5911	5212	2352	154	160	39	98	96	0	0	0	0	0	0	0	0	0	0	0	0	0	0	0	0	0	0	0	0.624	0.676	0.640	0.748	2.150	0.646	0.889	0.000	0.000	0.000	0.000	0.000	0.000	0.000	0.000	0.000	0.000	0.000	0.000	0.000	0.000	120	516	9348	8478	-0.681	Error	Error	3591	5757	0	0	3420	5058	0	0	0	0
2	17	6	"RPL15A"	"YLR029C"	9300	16120	120	1151	1082	408	93	96	37	100	99	0	2828	2539	1046	156	160	40	99	99	0	0	0	0	0	0	0	0	0	0	0	0	0	0	0	0	0	0	0	0.396	0.415	0.410	0.438	1.866	0.383	0.832	0.000	0.000	0.000	0.000	0.000	0.000	0.000	0.000	0.000	0.000	0.000	0.000	0.000	0.000	120	512	3730	3372	-1.337	Error	Error	1058	2672	0	0	989	2383	0	0	0	0
2	18	6	"FRS1"	"YLR060W"	9500	16120	120	1220	1180	441	92	96	39	100	99	0	3903	3696	1474	155	160	67	99	99	0	0	0	0	0	0	0	0	0	0	0	0	0	0	0	0	0	0	0	0.301	0.307	0.313	0.323	1.765	0.288	0.802	0.000	0.000	0.000	0.000	0.000	0.000	0.000	0.000	0.000	0.000	0.000	0.000	0.000	0.000	120	573	4876	4629	-1.732	Error	Error	1128	3748	0	0	1088	3541	0	0	0	0
2	19	6	"SUL2"	"YLR092W"	9690	16120	120	2427	2369	835	92	95	38	100	100	0	3816	3725	1372	157	160	41	100	99	0	0	0	0	0	0	0	0	0	0	0	0	0	0	0	0	0	0	0	0.638	0.638	0.624	0.670	1.762	0.604	0.858	0.000	0.000	0.000	0.000	0.000	0.000	0.000	0.000	0.000	0.000	0.000	0.000	0.000	0.000	120	513	5994	5845	-0.648	Error	Error	2335	3659	0	0	2277	3568	0	0	0	0
2	20	6	""	"YLR031W"	9880	16120	130	764	768	275	90	96	37	99	99	0	2497	2334	799	160	165	49	100	99	0	0	0	0	0	0	0	0	0	0	0	0	0	0	0	0	0	0	0	0.288	0.312	0.306	0.315	1.607	0.298	0.805	0.000	0.000	0.000	0.000	0.000	0.000	0.000	0.000	0.000	0.000	0.000	0.000	0.000	0.000	120	578	3011	2852	-1.794	Error	Error	674	2337	0	0	678	2174	0	0	0	0
2	21	6	""	"YLR062C"	10080	16120	130	635	627	221	91	97	38	99	98	0	1332	1263	328	159	165	50	100	100	0	0	0	0	0	0	0	0	0	0	0	0	0	0	0	0	0	0	0	0.464	0.486	0.500	0.462	1.682	0.478	0.758	0.000	0.000	0.000	0.000	0.000	0.000	0.000	0.000	0.000	0.000	0.000	0.000	0.000	0.000	120	573	1717	1640	-1.109	Error	Error	544	1173	0	0	536	1104	0	0	0	0
2	22	6	"GIS3"	"YLR094C"	10270	16120	120	1053	954	387	91	98	41	99	98	0	3674	3321	1316	156	162	48	100	99	0	0	0	0	0	0	0	0	0	0	0	0	0	0	0	0	0	0	0	0.273	0.273	0.278	0.271	1.666	0.258	0.842	0.000	0.000	0.000	0.000	0.000	0.000	0.000	0.000	0.000	0.000	0.000	0.000	0.000	0.000	120	596	4480	4028	-1.871	Error	Error	962	3518	0	0	863	3165	0	0	0	0
2	1	7	""	"YLR400W"	6270	16310	110	1464	1331	501	85	94	43	98	98	0	4239	3910	1533	157	174	174	98	95	0	0	0	0	0	0	0	0	0	0	0	0	0	0	0	0	0	0	0	0.338	0.332	0.333	0.345	1.793	0.291	0.832	0.000	0.000	0.000	0.000	0.000	0.000	0.000	0.000	0.000	0.000	0.000	0.000	0.000	0.000	80	519	5461	4999	-1.566	Error	Error	1379	4082	0	0	1246	3753	0	0	0	0
2	2	7	"sen1"	"YLR430W"	6460	16300	150	124	137	72	90	103	62	32	13	0	213	248	127	161	194	212	14	1	0	0	0	0	0	0	0	0	0	0	0	0	0	0	0	0	0	0	0	0.654	0.540	0.625	0.649	3.788	0.254	0.179	0.000	0.000	0.000	0.000	0.000	0.000	0.000	0.000	0.000	0.000	0.000	0.000	0.000	0.000	156	688	86	134	-0.613	Error	Error	34	52	0	0	47	87	0	0	-50	0
2	3	7	"PAU4"	"YLR461W"	6660	16310	120	2855	4825	4090	92	98	44	99	99	0	3617	5487	4617	163	171	67	97	96	0	0	0	0	0	0	0	0	0	0	0	0	0	0	0	0	0	0	0	0.800	0.889	0.882	0.926	1.827	0.881	0.902	0.000	0.000	0.000	0.000	0.000	0.000	0.000	0.000	0.000	0.000	0.000	0.000	0.000	0.000	120	548	6217	10057	-0.322	Error	Error	2763	3454	0	0	4733	5324	0	0	0	0
2	4	7	""	"YLR402W"	6860	16320	120	835	821	349	94	99	44	99	99	0	3104	2844	1335	160	170	55	98	95	0	0	0	0	0	0	0	0	0	0	0	0	0	0	0	0	0	0	0	0.252	0.271	0.254	0.291	2.168	0.245	0.806	0.000	0.000	0.000	0.000	0.000	0.000	0.000	0.000	0.000	0.000	0.000	0.000	0.000	0.000	120	549	3685	3411	-1.990	Error	Error	741	2944	0	0	727	2684	0	0	0	0
2	5	7	""	"YLR432W"	7050	16310	120	9782	8939	5071	95	102	46	100	99	0	9385	8275	4308	168	181	64	98	98	0	0	0	0	0	0	0	0	0	0	0	0	0	0	0	0	0	0	0	1.051	1.091	1.102	1.044	2.150	1.141	0.825	0.000	0.000	0.000	0.000	0.000	0.000	0.000	0.000	0.000	0.000	0.000	0.000	0.000	0.000	120	508	18904	16951	0.072	Error	Error	9687	9217	0	0	8844	8107	0	0	0	0
2	6	7	""	"YLR463C"	7240	16310	120	7442	6424	3253	92	100	42	100	99	0	19168	15946	6710	166	175	58	100	100	0	0	0	0	0	0	0	0	0	0	0	0	0	0	0	0	0	0	0	0.387	0.401	0.415	0.364	1.815	0.405	0.878	0.000	0.000	0.000	0.000	0.000	0.000	0.000	0.000	0.000	0.000	0.000	0.000	0.000	0.000	120	498	26352	22112	-1.370	Error	Error	7350	19002	0	0	6332	15780	0	0	0	0
2	7	7	""	"YLR404W"	7420	16320	130	2687	2452	1083	92	96	39	100	99	0	3805	3309	1654	161	165	48	96	94	0	0	0	0	0	0	0	0	0	0	0	0	0	0	0	0	0	0	0	0.712	0.750	0.718	0.887	2.413	0.690	0.836	0.000	0.000	0.000	0.000	0.000	0.000	0.000	0.000	0.000	0.000	0.000	0.000	0.000	0.000	120	563	6239	5508	-0.490	Error	Error	2595	3644	0	0	2360	3148	0	0	0	0
2	8	7	""	"YLR434C"	7620	16320	120	1806	1589	759	91	98	50	99	98	0	2524	2176	1081	163	174	69	95	94	0	0	0	0	0	0	0	0	0	0	0	0	0	0	0	0	0	0	0	0.726	0.744	0.730	0.766	1.956	0.716	0.869	0.000	0.000	0.000	0.000	0.000	0.000	0.000	0.000	0.000	0.000	0.000	0.000	0.000	0.000	120	531	4076	3511	-0.461	Error	Error	1715	2361	0	0	1498	2013	0	0	0	0
2	9	7	""	"YLR465C"	7800	16320	120	5330	4677	2257	91	96	47	100	100	0	15501	12362	7147	160	170	64	99	98	0	0	0	0	0	0	0	0	0	0	0	0	0	0	0	0	0	0	0	0.342	0.376	0.364	0.446	2.089	0.340	0.883	0.000	0.000	0.000	0.000	0.000	0.000	0.000	0.000	0.000	0.000	0.000	0.000	0.000	0.000	120	520	20580	16788	-1.550	Error	Error	5239	15341	0	0	4586	12202	0	0	0	0
2	10	7	"RPL31B"	"YLR406C"	7990	16320	110	263	280	127	86	91	36	95	90	0	490	500	184	155	162	45	96	92	0	0	0	0	0	0	0	0	0	0	0	0	0	0	0	0	0	0	0	0.528	0.562	0.570	0.556	2.192	0.529	0.564	0.000	0.000	0.000	0.000	0.000	0.000	0.000	0.000	0.000	0.000	0.000	0.000	0.000	0.000	80	471	512	539	-0.920	Error	Error	177	335	0	0	194	345	0	0	0	0
2	11	7	"ECM30"	"YLR436C"	8180	16320	130	2355	2318	1149	88	94	37	100	100	0	3802	3795	2161	155	162	48	98	97	0	0	0	0	0	0	0	0	0	0	0	0	0	0	0	0	0	0	0	0.622	0.613	0.588	0.690	2.062	0.537	0.817	0.000	0.000	0.000	0.000	0.000	0.000	0.000	0.000	0.000	0.000	0.000	0.000	0.000	0.000	120	597	5914	5870	-0.686	Error	Error	2267	3647	0	0	2230	3640	0	0	0	0
2	12	7	"YRF1-5"	"YLR467W"	8380	16320	120	3910	4721	3249	88	94	37	100	100	0	6438	8031	5783	155	162	45	99	97	0	0	0	0	0	0	0	0	0	0	0	0	0	0	0	0	0	0	0	0.608	0.588	0.573	0.674	2.478	0.555	0.858	0.000	0.000	0.000	0.000	0.000	0.000	0.000	0.000	0.000	0.000	0.000	0.000	0.000	0.000	120	533	10105	12509	-0.717	Error	Error	3822	6283	0	0	4633	7876	0	0	0	0
2	13	7	""	"YMR160W"	8570	16320	120	3622	3386	1347	86	92	37	100	100	0	7074	6532	2383	153	158	39	99	99	0	0	0	0	0	0	0	0	0	0	0	0	0	0	0	0	0	0	0	0.511	0.517	0.516	0.498	1.582	0.517	0.900	0.000	0.000	0.000	0.000	0.000	0.000	0.000	0.000	0.000	0.000	0.000	0.000	0.000	0.000	120	518	10457	9679	-0.969	Error	Error	3536	6921	0	0	3300	6379	0	0	0	0
2	14	7	"SGS1"	"YMR190C"	8760	16320	120	236	242	96	88	92	37	90	78	0	388	394	127	156	159	42	93	88	0	0	0	0	0	0	0	0	0	0	0	0	0	0	0	0	0	0	0	0.638	0.647	0.620	0.591	2.260	0.594	0.477	0.000	0.000	0.000	0.000	0.000	0.000	0.000	0.000	0.000	0.000	0.000	0.000	0.000	0.000	120	494	380	392	-0.649	Error	Error	148	232	0	0	154	238	0	0	0	0
2	15	7	"ERG8"	"YMR220W"	8940	16320	120	6551	6270	2842	91	95	38	100	100	0	6744	5899	2602	156	161	41	100	100	0	0	0	0	0	0	0	0	0	0	0	0	0	0	0	0	0	0	0	0.981	1.076	1.054	1.150	1.973	1.084	0.859	0.000	0.000	0.000	0.000	0.000	0.000	0.000	0.000	0.000	0.000	0.000	0.000	0.000	0.000	120	516	13048	11922	-0.028	Error	Error	6460	6588	0	0	6179	5743	0	0	0	0
2	16	7	""	"YMR162C"	9140	16320	120	351	342	119	93	97	39	99	90	0	363	366	113	154	160	41	92	86	0	0	0	0	0	0	0	0	0	0	0	0	0	0	0	0	0	0	0	1.234	1.175	1.095	1.110	2.192	1.184	0.523	0.000	0.000	0.000	0.000	0.000	0.000	0.000	0.000	0.000	0.000	0.000	0.000	0.000	0.000	120	511	467	461	0.304	Error	Error	258	209	0	0	249	212	0	0	0	0
2	17	7	""	"YMR192W"	9320	16320	130	1770	1824	715	96	100	40	100	100	0	4283	4116	1854	153	160	58	99	99	0	0	0	0	0	0	0	0	0	0	0	0	0	0	0	0	0	0	0	0.405	0.436	0.420	0.502	2.191	0.403	0.875	0.000	0.000	0.000	0.000	0.000	0.000	0.000	0.000	0.000	0.000	0.000	0.000	0.000	0.000	120	615	5804	5691	-1.303	Error	Error	1674	4130	0	0	1728	3963	0	0	0	0
2	18	7	""	"YMR222C"	9530	16330	80	130	139	61	96	99	39	48	21	0	255	269	89	154	155	38	76	59	0	0	0	0	0	0	0	0	0	0	0	0	0	0	0	0	0	0	0	0.337	0.374	0.490	0.516	3.471	0.424	0.089	0.000	0.000	0.000	0.000	0.000	0.000	0.000	0.000	0.000	0.000	0.000	0.000	0.000	0.000	52	313	135	158	-1.571	Error	Error	34	101	0	0	43	115	0	0	0	0
2	19	7	"MSS11"	"YMR164C"	9710	16320	120	167	178	71	98	99	38	71	44	0	344	350	104	158	161	40	93	86	0	0	0	0	0	0	0	0	0	0	0	0	0	0	0	0	0	0	0	0.371	0.417	0.450	0.432	2.432	0.385	0.286	0.000	0.000	0.000	0.000	0.000	0.000	0.000	0.000	0.000	0.000	0.000	0.000	0.000	0.000	120	536	255	272	-1.431	Error	Error	69	186	0	0	80	192	0	0	0	0
2	20	7	"MRPL24"	"YMR193W"	9900	16320	120	1082	1092	386	96	98	36	100	100	0	3275	3095	965	159	162	38	100	100	0	0	0	0	0	0	0	0	0	0	0	0	0	0	0	0	0	0	0	0.316	0.339	0.340	0.340	1.624	0.324	0.847	0.000	0.000	0.000	0.000	0.000	0.000	0.000	0.000	0.000	0.000	0.000	0.000	0.000	0.000	120	498	4102	3932	-1.660	Error	Error	986	3116	0	0	996	2936	0	0	0	0
2	21	7	"MRE11"	"YMR224C"	10080	16320	120	594	598	246	96	100	38	97	96	0	885	855	320	158	162	41	97	95	0	0	0	0	0	0	0	0	0	0	0	0	0	0	0	0	0	0	0	0.685	0.720	0.705	0.709	1.806	0.708	0.797	0.000	0.000	0.000	0.000	0.000	0.000	0.000	0.000	0.000	0.000	0.000	0.000	0.000	0.000	120	512	1225	1199	-0.546	Error	Error	498	727	0	0	502	697	0	0	0	0
2	22	7	""	"YMR166C"	10280	16320	130	1788	1668	678	97	100	41	100	99	0	5822	5283	1954	158	165	51	100	100	0	0	0	0	0	0	0	0	0	0	0	0	0	0	0	0	0	0	0	0.299	0.307	0.301	0.300	1.588	0.303	0.866	0.000	0.000	0.000	0.000	0.000	0.000	0.000	0.000	0.000	0.000	0.000	0.000	0.000	0.000	120	680	7355	6696	-1.744	Error	Error	1691	5664	0	0	1571	5125	0	0	0	0
2	1	8	"RPL36A"	"YMR194W"	6270	16510	110	1209	1263	557	82	111	156	98	93	0	4197	3908	1678	159	245	516	92	90	0	0	0	0	0	0	0	0	0	0	0	0	0	0	0	0	0	0	0	0.279	0.315	0.321	0.336	1.930	0.299	0.855	0.000	0.000	0.000	0.000	0.000	0.000	0.000	0.000	0.000	0.000	0.000	0.000	0.000	0.000	80	540	5165	4930	-1.841	Error	Error	1127	4038	0	0	1181	3749	0	0	0	0
2	2	8	""	"YMR226C"	6470	16510	120	2150	2109	1536	91	119	156	89	84	0	6816	5724	3975	167	392	2639	70	56	0	0	0	0	0	0	0	0	0	0	0	0	0	0	0	0	0	0	0	0.310	0.363	0.342	0.390	2.602	0.340	0.792	0.000	0.000	0.000	0.000	0.000	0.000	0.000	0.000	0.000	0.000	0.000	0.000	0.000	0.000	120	549	8708	7575	-1.691	Error	Error	2059	6649	0	0	2018	5557	0	0	0	0
2	3	8	""	"YNL207W"	6660	16510	100	169	187	87	91	95	42	70	43	0	277	300	102	162	170	66	78	41	0	0	0	0	0	0	0	0	0	0	0	0	0	0	0	0	0	0	0	0.678	0.696	0.681	0.665	2.798	0.601	0.285	0.000	0.000	0.000	0.000	0.000	0.000	0.000	0.000	0.000	0.000	0.000	0.000	0.000	0.000	80	415	193	234	-0.560	Error	Error	78	115	0	0	96	138	0	0	0	0
2	4	8	"lap3"	"YNL239W"	6850	16510	120	1600	1509	563	87	90	37	100	100	0	4467	4170	1920	159	166	55	99	98	0	0	0	0	0	0	0	0	0	0	0	0	0	0	0	0	0	0	0	0.351	0.355	0.345	0.400	1.970	0.321	0.868	0.000	0.000	0.000	0.000	0.000	0.000	0.000	0.000	0.000	0.000	0.000	0.000	0.000	0.000	120	532	5821	5433	-1.510	Error	Error	1513	4308	0	0	1422	4011	0	0	0	0
2	5	8	"bni1"	"YNL271C"	7050	16510	120	212	227	97	90	93	39	84	68	0	501	485	151	159	169	72	90	87	0	0	0	0	0	0	0	0	0	0	0	0	0	0	0	0	0	0	0	0.357	0.420	0.391	0.378	2.122	0.424	0.537	0.000	0.000	0.000	0.000	0.000	0.000	0.000	0.000	0.000	0.000	0.000	0.000	0.000	0.000	120	506	464	463	-1.487	Error	Error	122	342	0	0	137	326	0	0	0	0
2	6	8	"SSB2"	"YNL209W"	7240	16510	120	2655	2556	848	90	94	39	100	100	0	4866	4584	1756	160	163	45	99	99	0	0	0	0	0	0	0	0	0	0	0	0	0	0	0	0	0	0	0	0.545	0.557	0.547	0.601	1.872	0.518	0.867	0.000	0.000	0.000	0.000	0.000	0.000	0.000	0.000	0.000	0.000	0.000	0.000	0.000	0.000	120	476	7271	6890	-0.876	Error	Error	2565	4706	0	0	2466	4424	0	0	0	0
2	7	8	"zwf1"	"YNL241C"	7420	16510	120	4369	4143	1381	91	95	42	100	100	0	3050	2918	967	157	161	47	99	99	0	0	0	0	0	0	0	0	0	0	0	0	0	0	0	0	0	0	0	1.479	1.468	1.509	1.469	1.392	1.484	0.898	0.000	0.000	0.000	0.000	0.000	0.000	0.000	0.000	0.000	0.000	0.000	0.000	0.000	0.000	120	474	7171	6813	0.564	Error	Error	4278	2893	0	0	4052	2761	0	0	0	0
2	8	8	"TOF1"	"YNL273W"	7600	16510	110	524	571	306	94	103	67	97	91	0	686	704	339	158	169	83	93	87	0	0	0	0	0	0	0	0	0	0	0	0	0	0	0	0	0	0	0	0.814	0.874	0.863	0.893	1.865	0.863	0.700	0.000	0.000	0.000	0.000	0.000	0.000	0.000	0.000	0.000	0.000	0.000	0.000	0.000	0.000	80	462	958	1023	-0.296	Error	Error	430	528	0	0	477	546	0	0	0	0
2	9	8	""	"YNL211C"	7790	16510	120	3476	3176	1108	93	102	63	100	100	0	2574	2246	924	156	168	77	99	98	0	0	0	0	0	0	0	0	0	0	0	0	0	0	0	0	0	0	0	1.399	1.475	1.453	1.630	1.738	1.446	0.893	0.000	0.000	0.000	0.000	0.000	0.000	0.000	0.000	0.000	0.000	0.000	0.000	0.000	0.000	120	515	5801	5173	0.484	Error	Error	3383	2418	0	0	3083	2090	0	0	0	0
2	10	8	"SLA2"	"YNL243W"	7990	16510	120	1121	1242	657	89	93	37	100	100	0	3724	4052	2431	156	163	45	100	99	0	0	0	0	0	0	0	0	0	0	0	0	0	0	0	0	0	0	0	0.289	0.296	0.284	0.329	2.093	0.260	0.805	0.000	0.000	0.000	0.000	0.000	0.000	0.000	0.000	0.000	0.000	0.000	0.000	0.000	0.000	120	515	4600	5049	-1.790	Error	Error	1032	3568	0	0	1153	3896	0	0	0	0
2	11	8	""	"YNL275W"	8180	16510	120	5826	5206	2435	89	96	38	100	99	0	5364	4782	2298	156	162	50	95	95	0	0	0	0	0	0	0	0	0	0	0	0	0	0	0	0	0	0	0	1.102	1.106	1.125	1.170	1.736	1.096	0.883	0.000	0.000	0.000	0.000	0.000	0.000	0.000	0.000	0.000	0.000	0.000	0.000	0.000	0.000	120	495	10945	9743	0.140	Error	Error	5737	5208	0	0	5117	4626	0	0	0	0
2	12	8	""	"YNL213C"	8380	16510	130	1371	1359	485	88	100	108	100	100	0	3529	3214	1138	157	165	71	99	99	0	0	0	0	0	0	0	0	0	0	0	0	0	0	0	0	0	0	0	0.380	0.416	0.417	0.423	1.544	0.398	0.881	0.000	0.000	0.000	0.000	0.000	0.000	0.000	0.000	0.000	0.000	0.000	0.000	0.000	0.000	120	534	4655	4328	-1.394	Error	Error	1283	3372	0	0	1271	3057	0	0	0	0
2	13	8	""	"YNL245C"	8570	16510	120	999	964	405	86	94	39	97	95	0	2979	2609	996	156	161	44	100	98	0	0	0	0	0	0	0	0	0	0	0	0	0	0	0	0	0	0	0	0.323	0.358	0.354	0.361	1.847	0.345	0.847	0.000	0.000	0.000	0.000	0.000	0.000	0.000	0.000	0.000	0.000	0.000	0.000	0.000	0.000	120	467	3736	3331	-1.629	Error	Error	913	2823	0	0	878	2453	0	0	0	0
2	14	8	"met2"	"YNL277W"	8750	16510	120	1972	1867	877	86	91	37	100	98	0	4553	3961	1965	157	160	39	95	95	0	0	0	0	0	0	0	0	0	0	0	0	0	0	0	0	0	0	0	0.429	0.468	0.456	0.530	2.414	0.437	0.857	0.000	0.000	0.000	0.000	0.000	0.000	0.000	0.000	0.000	0.000	0.000	0.000	0.000	0.000	120	465	6282	5585	-1.221	Error	Error	1886	4396	0	0	1781	3804	0	0	0	0
2	15	8	"ALG6"	"YOR002W"	8940	16510	120	4916	4910	1550	91	97	38	100	100	0	3993	3767	1420	159	168	93	98	97	0	0	0	0	0	0	0	0	0	0	0	0	0	0	0	0	0	0	0	1.258	1.336	1.331	1.407	1.639	1.310	0.886	0.000	0.000	0.000	0.000	0.000	0.000	0.000	0.000	0.000	0.000	0.000	0.000	0.000	0.000	120	484	8659	8427	0.332	Error	Error	4825	3834	0	0	4819	3608	0	0	0	0
2	16	8	"DHS1"	"YOR033C"	9130	16510	120	4720	4696	1324	94	101	42	100	100	0	3774	3620	1029	158	168	93	99	99	0	0	0	0	0	0	0	0	0	0	0	0	0	0	0	0	0	0	0	1.279	1.329	1.287	1.331	1.317	1.386	0.837	0.000	0.000	0.000	0.000	0.000	0.000	0.000	0.000	0.000	0.000	0.000	0.000	0.000	0.000	120	484	8242	8064	0.355	Error	Error	4626	3616	0	0	4602	3462	0	0	0	0
2	17	8	"CYT1"	"YOR065W"	9310	16510	120	1034	1063	362	94	101	42	100	100	0	3442	3236	1070	156	163	60	99	99	0	0	0	0	0	0	0	0	0	0	0	0	0	0	0	0	0	0	0	0.286	0.315	0.311	0.315	1.552	0.262	0.756	0.000	0.000	0.000	0.000	0.000	0.000	0.000	0.000	0.000	0.000	0.000	0.000	0.000	0.000	120	479	4226	4049	-1.806	Error	Error	940	3286	0	0	969	3080	0	0	0	0
2	18	8	""	"YOR004W"	9510	16510	120	10717	9487	3279	94	100	40	100	100	0	3271	2870	1039	157	161	57	98	98	0	0	0	0	0	0	0	0	0	0	0	0	0	0	0	0	0	0	0	3.411	3.462	3.467	3.568	1.674	3.594	0.893	0.000	0.000	0.000	0.000	0.000	0.000	0.000	0.000	0.000	0.000	0.000	0.000	0.000	0.000	120	506	13737	12106	1.770	Error	Error	10623	3114	0	0	9393	2713	0	0	0	0
2	19	8	"SHE4"	"YOR035C"	9690	16510	120	2051	2080	818	97	101	39	100	100	0	5520	5086	2268	164	167	44	100	98	0	0	0	0	0	0	0	0	0	0	0	0	0	0	0	0	0	0	0	0.365	0.403	0.411	0.457	1.933	0.375	0.891	0.000	0.000	0.000	0.000	0.000	0.000	0.000	0.000	0.000	0.000	0.000	0.000	0.000	0.000	120	463	7310	6905	-1.455	Error	Error	1954	5356	0	0	1983	4922	0	0	0	0
2	20	8	"alg8"	"YOR067C"	9880	16510	120	7764	7317	3031	99	101	38	100	100	0	5853	5381	2372	166	172	46	99	99	0	0	0	0	0	0	0	0	0	0	0	0	0	0	0	0	0	0	0	1.348	1.384	1.419	1.512	1.887	1.391	0.875	0.000	0.000	0.000	0.000	0.000	0.000	0.000	0.000	0.000	0.000	0.000	0.000	0.000	0.000	120	476	13352	12433	0.431	Error	Error	7665	5687	0	0	7218	5215	0	0	0	0
2	21	8	""	"YOR006C"	10070	16510	130	8218	7162	2881	100	103	39	100	100	0	5716	4784	2229	162	169	47	99	97	0	0	0	0	0	0	0	0	0	0	0	0	0	0	0	0	0	0	0	1.462	1.528	1.520	1.723	2.064	1.490	0.864	0.000	0.000	0.000	0.000	0.000	0.000	0.000	0.000	0.000	0.000	0.000	0.000	0.000	0.000	120	526	13672	11684	0.548	Error	Error	8118	5554	0	0	7062	4622	0	0	0	0
2	22	8	"cyc2"	"YOR037W"	10270	16510	120	5818	5271	1842	97	100	42	100	100	0	6977	6278	2349	158	163	42	100	100	0	0	0	0	0	0	0	0	0	0	0	0	0	0	0	0	0	0	0	0.839	0.845	0.845	0.890	1.667	0.827	0.886	0.000	0.000	0.000	0.000	0.000	0.000	0.000	0.000	0.000	0.000	0.000	0.000	0.000	0.000	120	592	12540	11294	-0.253	Error	Error	5721	6819	0	0	5174	6120	0	0	0	0
2	1	9	"VPS5"	"YOR069W"	6270	16700	120	10651	9578	4024	89	99	84	100	99	0	5496	4788	2177	163	181	207	95	94	0	0	0	0	0	0	0	0	0	0	0	0	0	0	0	0	0	0	0	1.980	2.052	2.036	2.234	2.148	2.079	0.875	0.000	0.000	0.000	0.000	0.000	0.000	0.000	0.000	0.000	0.000	0.000	0.000	0.000	0.000	120	562	15895	14114	0.986	Error	Error	10562	5333	0	0	9489	4625	0	0	0	0
2	2	9	"SLG1"	"YOR008C"	6460	16690	120	4196	3898	1770	91	93	38	99	99	0	5823	5353	2188	164	320	2767	83	55	0	0	0	0	0	0	0	0	0	0	0	0	0	0	0	0	0	0	0	0.725	0.734	0.738	0.739	1.976	0.360	0.361	0.000	0.000	0.000	0.000	0.000	0.000	0.000	0.000	0.000	0.000	0.000	0.000	0.000	0.000	120	482	9764	8996	-0.463	Error	Error	4105	5659	0	0	3807	5189	0	0	0	0
2	3	9	"CKB2"	"YOR039W"	6650	16690	130	2103	1964	849	90	93	39	99	99	0	6117	5436	2074	160	306	2647	83	66	0	0	0	0	0	0	0	0	0	0	0	0	0	0	0	0	0	0	0	0.338	0.355	0.361	0.348	1.841	0.328	0.769	0.000	0.000	0.000	0.000	0.000	0.000	0.000	0.000	0.000	0.000	0.000	0.000	0.000	0.000	120	527	7970	7150	-1.565	Error	Error	2013	5957	0	0	1874	5276	0	0	0	0
2	4	9	""	"YOR071C"	6830	16700	120	4083	3742	1956	90	91	37	100	100	0	7189	6020	3817	155	163	61	94	93	0	0	0	0	0	0	0	0	0	0	0	0	0	0	0	0	0	0	0	0.568	0.623	0.557	0.764	3.036	0.539	0.815	0.000	0.000	0.000	0.000	0.000	0.000	0.000	0.000	0.000	0.000	0.000	0.000	0.000	0.000	120	474	11027	9517	-0.817	Error	Error	3993	7034	0	0	3652	5865	0	0	0	0
2	5	9	"ATF1"	"YOR377W"	7030	16690	120	5624	4636	2686	87	96	68	97	96	0	6707	5324	3418	153	180	248	85	81	0	0	0	0	0	0	0	0	0	0	0	0	0	0	0	0	0	0	0	0.845	0.880	0.876	0.996	2.396	0.825	0.871	0.000	0.000	0.000	0.000	0.000	0.000	0.000	0.000	0.000	0.000	0.000	0.000	0.000	0.000	120	511	12091	9720	-0.243	Error	Error	5537	6554	0	0	4549	5171	0	0	0	0
2	6	9	"HST2"	"YPL015C"	7220	16690	130	3712	3427	1344	88	100	71	100	98	0	4440	4031	1700	158	186	243	95	93	0	0	0	0	0	0	0	0	0	0	0	0	0	0	0	0	0	0	0	0.846	0.862	0.845	0.955	2.038	0.833	0.809	0.000	0.000	0.000	0.000	0.000	0.000	0.000	0.000	0.000	0.000	0.000	0.000	0.000	0.000	120	534	7906	7212	-0.241	Error	Error	3624	4282	0	0	3339	3873	0	0	0	0
2	7	9	""	"YPL047W"	7410	16690	120	750	690	316	88	97	49	94	91	0	2200	1773	877	155	169	64	92	90	0	0	0	0	0	0	0	0	0	0	0	0	0	0	0	0	0	0	0	0.324	0.372	0.361	0.388	2.720	0.329	0.759	0.000	0.000	0.000	0.000	0.000	0.000	0.000	0.000	0.000	0.000	0.000	0.000	0.000	0.000	120	511	2707	2220	-1.627	Error	Error	662	2045	0	0	602	1618	0	0	0	0
2	8	9	""	"YOR379C"	7600	16700	110	257	259	106	90	96	45	86	78	0	498	919	2622	157	165	53	98	97	0	0	0	0	0	0	0	0	0	0	0	0	0	0	0	0	0	0	0	0.490	0.222	0.470	0.399	2.497	0.020	0.059	0.000	0.000	0.000	0.000	0.000	0.000	0.000	0.000	0.000	0.000	0.000	0.000	0.000	0.000	80	491	508	931	-1.030	Error	Error	167	341	0	0	169	762	0	0	0	0
2	9	9	""	"YPL017C"	7800	16690	120	1562	1481	754	88	94	39	98	96	0	4482	3992	1803	152	158	43	98	98	0	0	0	0	0	0	0	0	0	0	0	0	0	0	0	0	0	0	0	0.340	0.363	0.368	0.357	2.172	0.352	0.813	0.000	0.000	0.000	0.000	0.000	0.000	0.000	0.000	0.000	0.000	0.000	0.000	0.000	0.000	120	518	5804	5233	-1.555	Error	Error	1474	4330	0	0	1393	3840	0	0	0	0
2	10	9	"DIG1"	"YPL049C"	7980	16690	120	1296	1288	590	85	93	41	97	96	0	4034	3839	1884	157	165	87	96	94	0	0	0	0	0	0	0	0	0	0	0	0	0	0	0	0	0	0	0	0.312	0.327	0.321	0.359	2.385	0.288	0.793	0.000	0.000	0.000	0.000	0.000	0.000	0.000	0.000	0.000	0.000	0.000	0.000	0.000	0.000	120	482	5088	4885	-1.679	Error	Error	1211	3877	0	0	1203	3682	0	0	0	0
2	11	9	"FRE3"	"YOR381W"	8170	16690	120	242	252	145	87	95	45	85	66	0	485	504	251	157	168	95	85	74	0	0	0	0	0	0	0	0	0	0	0	0	0	0	0	0	0	0	0	0.473	0.476	0.419	0.407	2.194	0.386	0.456	0.000	0.000	0.000	0.000	0.000	0.000	0.000	0.000	0.000	0.000	0.000	0.000	0.000	0.000	120	497	483	512	-1.081	Error	Error	155	328	0	0	165	347	0	0	0	0
2	12	9	""	"YPL019C"	8360	16690	120	1912	1960	977	90	101	113	96	94	0	4091	4176	2201	155	166	85	95	94	0	0	0	0	0	0	0	0	0	0	0	0	0	0	0	0	0	0	0	0.463	0.465	0.446	0.514	2.209	0.429	0.837	0.000	0.000	0.000	0.000	0.000	0.000	0.000	0.000	0.000	0.000	0.000	0.000	0.000	0.000	120	501	5758	5891	-1.111	Error	Error	1822	3936	0	0	1870	4021	0	0	0	0
2	13	9	"ARL3"	"YPL051W"	8550	16690	120	4460	3772	1822	93	104	115	100	95	0	4050	3371	1755	160	173	94	92	90	0	0	0	0	0	0	0	0	0	0	0	0	0	0	0	0	0	0	0	1.123	1.146	1.111	1.238	2.565	1.120	0.811	0.000	0.000	0.000	0.000	0.000	0.000	0.000	0.000	0.000	0.000	0.000	0.000	0.000	0.000	120	506	8257	6890	0.167	Error	Error	4367	3890	0	0	3679	3211	0	0	0	0
2	14	9	""	"YOR383C"	8750	16690	130	2667	2399	975	90	98	50	98	97	0	3500	3144	1265	157	167	80	95	95	0	0	0	0	0	0	0	0	0	0	0	0	0	0	0	0	0	0	0	0.771	0.773	0.746	0.770	1.931	0.768	0.842	0.000	0.000	0.000	0.000	0.000	0.000	0.000	0.000	0.000	0.000	0.000	0.000	0.000	0.000	120	538	5920	5296	-0.375	Error	Error	2577	3343	0	0	2309	2987	0	0	0	0
2	15	9	"ECM23"	"YPL021W"	8930	16690	130	4578	4129	1563	91	97	47	100	99	0	2510	2260	820	157	165	65	99	97	0	0	0	0	0	0	0	0	0	0	0	0	0	0	0	0	0	0	0	1.907	1.920	1.946	1.910	1.767	2.019	0.844	0.000	0.000	0.000	0.000	0.000	0.000	0.000	0.000	0.000	0.000	0.000	0.000	0.000	0.000	120	535	6840	6141	0.931	Error	Error	4487	2353	0	0	4038	2103	0	0	0	0
2	16	9	"KTR6"	"YPL053C"	9130	16700	120	1808	1554	1040	92	101	51	90	84	0	4093	3360	2368	157	169	80	82	80	0	0	0	0	0	0	0	0	0	0	0	0	0	0	0	0	0	0	0	0.436	0.456	0.436	0.470	2.749	0.395	0.755	0.000	0.000	0.000	0.000	0.000	0.000	0.000	0.000	0.000	0.000	0.000	0.000	0.000	0.000	120	515	5652	4665	-1.198	Error	Error	1716	3936	0	0	1462	3203	0	0	0	0
2	17	9	""	"YPR078C"	9320	16690	130	1682	1636	900	92	101	45	96	93	0	6872	6145	3275	158	175	112	94	93	0	0	0	0	0	0	0	0	0	0	0	0	0	0	0	0	0	0	0	0.237	0.258	0.256	0.259	2.256	0.236	0.792	0.000	0.000	0.000	0.000	0.000	0.000	0.000	0.000	0.000	0.000	0.000	0.000	0.000	0.000	120	561	8304	7531	-2.078	Error	Error	1590	6714	0	0	1544	5987	0	0	0	0
2	18	9	"RPC40"	"YPR110C"	9520	16690	130	3580	3119	1664	95	106	91	98	94	0	5000	4236	2118	160	181	157	91	89	0	0	0	0	0	0	0	0	0	0	0	0	0	0	0	0	0	0	0	0.720	0.742	0.731	0.741	2.115	0.747	0.795	0.000	0.000	0.000	0.000	0.000	0.000	0.000	0.000	0.000	0.000	0.000	0.000	0.000	0.000	120	550	8325	7100	-0.474	Error	Error	3485	4840	0	0	3024	4076	0	0	0	0
2	19	9	""	"YPR139C"	9710	16690	130	1782	1534	774	94	106	96	95	92	0	4676	3989	1898	160	181	155	91	89	0	0	0	0	0	0	0	0	0	0	0	0	0	0	0	0	0	0	0	0.374	0.376	0.378	0.368	2.348	0.371	0.807	0.000	0.000	0.000	0.000	0.000	0.000	0.000	0.000	0.000	0.000	0.000	0.000	0.000	0.000	120	535	6204	5269	-1.420	Error	Error	1688	4516	0	0	1440	3829	0	0	0	0
2	20	9	"tef1"	"YPR080W"	9900	16690	130	2653	2609	1005	98	104	56	100	100	0	5220	5115	2113	163	182	122	100	99	0	0	0	0	0	0	0	0	0	0	0	0	0	0	0	0	0	0	0	0.505	0.507	0.519	0.534	1.755	0.475	0.800	0.000	0.000	0.000	0.000	0.000	0.000	0.000	0.000	0.000	0.000	0.000	0.000	0.000	0.000	120	535	7612	7463	-0.985	Error	Error	2555	5057	0	0	2511	4952	0	0	0	0
2	21	9	""	"YPR112C"	10090	16690	130	5100	4823	2402	96	104	56	100	100	0	6600	6038	2883	162	175	97	99	96	0	0	0	0	0	0	0	0	0	0	0	0	0	0	0	0	0	0	0	0.777	0.804	0.784	0.833	1.934	0.801	0.847	0.000	0.000	0.000	0.000	0.000	0.000	0.000	0.000	0.000	0.000	0.000	0.000	0.000	0.000	120	559	11442	10603	-0.364	Error	Error	5004	6438	0	0	4727	5876	0	0	0	0
2	22	9	"kar3"	"YPR141C"	10290	16700	120	223	224	84	92	99	49	83	63	0	438	437	157	155	164	52	90	89	0	0	0	0	0	0	0	0	0	0	0	0	0	0	0	0	0	0	0	0.463	0.468	0.454	0.417	2.698	0.402	0.431	0.000	0.000	0.000	0.000	0.000	0.000	0.000	0.000	0.000	0.000	0.000	0.000	0.000	0.000	120	586	414	414	-1.111	Error	Error	131	283	0	0	132	282	0	0	0	0
2	1	10	"DIB1"	"YPR082C"	6290	16880	120	1623	1529	641	88	93	41	99	98	0	4085	3651	1574	166	171	57	98	96	0	0	0	0	0	0	0	0	0	0	0	0	0	0	0	0	0	0	0	0.392	0.413	0.404	0.433	1.773	0.391	0.897	0.000	0.000	0.000	0.000	0.000	0.000	0.000	0.000	0.000	0.000	0.000	0.000	0.000	0.000	120	579	5454	4926	-1.352	Error	Error	1535	3919	0	0	1441	3485	0	0	0	0
2	2	10	""	"YPR114W"	6480	16880	130	1669	1545	613	90	99	55	99	95	0	6160	5382	2257	167	189	152	95	92	0	0	0	0	0	0	0	0	0	0	0	0	0	0	0	0	0	0	0	0.263	0.279	0.273	0.314	2.146	0.256	0.807	0.000	0.000	0.000	0.000	0.000	0.000	0.000	0.000	0.000	0.000	0.000	0.000	0.000	0.000	120	555	7572	6670	-1.924	Error	Error	1579	5993	0	0	1455	5215	0	0	0	0
2	3	10	""	"YPR143W"	6670	16880	130	1661	1544	918	89	100	62	94	90	0	3529	2903	1729	161	204	251	85	80	0	0	0	0	0	0	0	0	0	0	0	0	0	0	0	0	0	0	0	0.467	0.531	0.533	0.576	2.360	0.499	0.796	0.000	0.000	0.000	0.000	0.000	0.000	0.000	0.000	0.000	0.000	0.000	0.000	0.000	0.000	120	579	4940	4197	-1.099	Error	Error	1572	3368	0	0	1455	2742	0	0	0	0
2	4	10	""	"YPR084W"	6860	16880	130	7982	7027	3580	89	105	109	100	98	0	6853	5912	2955	155	186	178	93	92	0	0	0	0	0	0	0	0	0	0	0	0	0	0	0	0	0	0	0	1.178	1.205	1.214	1.266	1.941	1.225	0.827	0.000	0.000	0.000	0.000	0.000	0.000	0.000	0.000	0.000	0.000	0.000	0.000	0.000	0.000	120	545	14591	12695	0.237	Error	Error	7893	6698	0	0	6938	5757	0	0	0	0
2	5	10	""	"YPR116W"	7050	16890	130	1130	1039	560	89	108	116	90	82	0	4207	3377	2040	159	199	275	82	77	0	0	0	0	0	0	0	0	0	0	0	0	0	0	0	0	0	0	0	0.257	0.295	0.294	0.336	3.165	0.245	0.716	0.000	0.000	0.000	0.000	0.000	0.000	0.000	0.000	0.000	0.000	0.000	0.000	0.000	0.000	120	601	5089	4168	-1.959	Error	Error	1041	4048	0	0	950	3218	0	0	0	0
2	6	10	"ASN1"	"YPR145W"	7250	16890	130	3587	3109	1911	87	95	45	98	96	0	6192	5270	3375	159	174	117	95	92	0	0	0	0	0	0	0	0	0	0	0	0	0	0	0	0	0	0	0	0.580	0.591	0.572	0.623	2.591	0.532	0.778	0.000	0.000	0.000	0.000	0.000	0.000	0.000	0.000	0.000	0.000	0.000	0.000	0.000	0.000	120	559	9533	8133	-0.786	Error	Error	3500	6033	0	0	3022	5111	0	0	0	0
2	7	10	""	"iYAL056W"	7430	16890	130	1449	1396	868	88	96	48	93	90	0	1856	1550	1008	156	170	68	82	80	0	0	0	0	0	0	0	0	0	0	0	0	0	0	0	0	0	0	0	0.801	0.938	0.883	0.966	1.905	0.880	0.799	0.000	0.000	0.000	0.000	0.000	0.000	0.000	0.000	0.000	0.000	0.000	0.000	0.000	0.000	120	548	3061	2702	-0.321	Error	Error	1361	1700	0	0	1308	1394	0	0	0	0
2	8	10	""	"iYAL051W"	7620	16890	120	1927	1757	780	92	99	46	100	100	0	764	700	312	156	166	62	90	83	0	0	0	0	0	0	0	0	0	0	0	0	0	0	0	0	0	0	0	3.018	3.061	3.117	3.225	1.915	3.168	0.776	0.000	0.000	0.000	0.000	0.000	0.000	0.000	0.000	0.000	0.000	0.000	0.000	0.000	0.000	120	536	2443	2209	1.594	Error	Error	1835	608	0	0	1665	544	0	0	0	0
2	9	10	""	"iYAL046C"	7820	16890	120	429	402	169	93	96	37	92	89	0	911	816	375	153	157	40	88	88	0	0	0	0	0	0	0	0	0	0	0	0	0	0	0	0	0	0	0	0.443	0.466	0.466	0.494	2.908	0.425	0.750	0.000	0.000	0.000	0.000	0.000	0.000	0.000	0.000	0.000	0.000	0.000	0.000	0.000	0.000	120	512	1094	972	-1.174	Error	Error	336	758	0	0	309	663	0	0	0	0
2	10	10	""	"iYAL031C"	8000	16890	120	1229	1153	442	88	93	40	99	99	0	1741	1551	597	155	158	40	100	98	0	0	0	0	0	0	0	0	0	0	0	0	0	0	0	0	0	0	0	0.719	0.763	0.780	0.785	1.995	0.736	0.830	0.000	0.000	0.000	0.000	0.000	0.000	0.000	0.000	0.000	0.000	0.000	0.000	0.000	0.000	120	500	2727	2461	-0.475	Error	Error	1141	1586	0	0	1065	1396	0	0	0	0
2	11	10	""	"iYAL027W"	8190	16890	120	3157	2877	1215	88	96	44	100	100	0	1248	1062	514	157	239	1459	9	0	0	0	0	0	0	0	0	0	0	0	0	0	0	0	0	0	0	0	0	2.813	3.082	2.986	3.269	1.946	0.437	0.051	0.000	0.000	0.000	0.000	0.000	0.000	0.000	0.000	0.000	0.000	0.000	0.000	0.000	0.000	120	564	4160	3694	1.492	Error	Error	3069	1091	0	0	2789	905	0	0	0	0
2	12	10	""	"iYAL023C"	8390	16890	120	743	686	284	90	96	42	95	90	0	1916	1688	763	157	227	1465	60	0	0	0	0	0	0	0	0	0	0	0	0	0	0	0	0	0	0	0	0	0.371	0.389	0.386	0.407	2.338	0.353	0.788	0.000	0.000	0.000	0.000	0.000	0.000	0.000	0.000	0.000	0.000	0.000	0.000	0.000	0.000	120	514	2412	2127	-1.430	Error	Error	653	1759	0	0	596	1531	0	0	0	0
2	13	10	""	"iYAL007C"	8570	16890	120	3750	3382	1999	93	100	59	97	95	0	3124	2432	1685	158	166	55	86	84	0	0	0	0	0	0	0	0	0	0	0	0	0	0	0	0	0	0	0	1.233	1.446	1.351	1.658	2.508	1.360	0.818	0.000	0.000	0.000	0.000	0.000	0.000	0.000	0.000	0.000	0.000	0.000	0.000	0.000	0.000	120	514	6623	5563	0.302	Error	Error	3657	2966	0	0	3289	2274	0	0	0	0
2	14	10	""	"iYAL003W"	8770	16890	120	2607	2319	1370	94	100	54	94	91	0	3704	3006	1887	156	165	77	85	82	0	0	0	0	0	0	0	0	0	0	0	0	0	0	0	0	0	0	0	0.708	0.781	0.742	0.850	2.598	0.739	0.808	0.000	0.000	0.000	0.000	0.000	0.000	0.000	0.000	0.000	0.000	0.000	0.000	0.000	0.000	120	546	6061	5075	-0.498	Error	Error	2513	3548	0	0	2225	2850	0	0	0	0
2	15	10	""	"iYAR002W"	8950	16890	120	2050	1881	964	93	99	61	95	93	0	1791	1430	850	155	165	75	85	81	0	0	0	0	0	0	0	0	0	0	0	0	0	0	0	0	0	0	0	1.196	1.402	1.402	1.618	2.304	1.331	0.820	0.000	0.000	0.000	0.000	0.000	0.000	0.000	0.000	0.000	0.000	0.000	0.000	0.000	0.000	120	500	3593	3063	0.258	Error	Error	1957	1636	0	0	1788	1275	0	0	0	0
2	16	10	""	"itL(CAA)A"	9140	16890	130	3093	2851	2204	93	106	86	90	86	0	4380	3601	2665	157	180	140	82	79	0	0	0	0	0	0	0	0	0	0	0	0	0	0	0	0	0	0	0	0.710	0.801	0.757	0.812	2.266	0.777	0.815	0.000	0.000	0.000	0.000	0.000	0.000	0.000	0.000	0.000	0.000	0.000	0.000	0.000	0.000	120	550	7223	6202	-0.493	Error	Error	3000	4223	0	0	2758	3444	0	0	0	0
2	17	10	""	"iYAR028W"	9330	16890	120	2689	2271	1447	98	111	119	93	87	0	3716	3168	2221	163	185	137	84	79	0	0	0	0	0	0	0	0	0	0	0	0	0	0	0	0	0	0	0	0.729	0.723	0.704	0.807	2.227	0.670	0.842	0.000	0.000	0.000	0.000	0.000	0.000	0.000	0.000	0.000	0.000	0.000	0.000	0.000	0.000	120	544	6144	5178	-0.456	Error	Error	2591	3553	0	0	2173	3005	0	0	0	0
2	18	10	""	"iYAR035W"	9530	16890	120	899	812	575	92	106	125	72	65	0	1694	1548	1182	156	169	71	73	70	0	0	0	0	0	0	0	0	0	0	0	0	0	0	0	0	0	0	0	0.525	0.517	0.494	0.517	2.619	0.468	0.730	0.000	0.000	0.000	0.000	0.000	0.000	0.000	0.000	0.000	0.000	0.000	0.000	0.000	0.000	120	529	2345	2112	-0.930	Error	Error	807	1538	0	0	720	1392	0	0	0	0
2	19	10	""	"iYBR162C"	9720	16890	130	1540	1448	625	94	99	50	98	97	0	4047	3379	1520	159	167	59	98	96	0	0	0	0	0	0	0	0	0	0	0	0	0	0	0	0	0	0	0	0.372	0.420	0.419	0.453	1.971	0.395	0.849	0.000	0.000	0.000	0.000	0.000	0.000	0.000	0.000	0.000	0.000	0.000	0.000	0.000	0.000	120	565	5334	4574	-1.427	Error	Error	1446	3888	0	0	1354	3220	0	0	0	0
2	20	10	""	"iYBR165W"	9910	16890	120	1276	1142	462	96	100	43	97	95	0	1174	1038	447	163	168	55	91	89	0	0	0	0	0	0	0	0	0	0	0	0	0	0	0	0	0	0	0	1.167	1.195	1.154	1.178	1.960	1.175	0.791	0.000	0.000	0.000	0.000	0.000	0.000	0.000	0.000	0.000	0.000	0.000	0.000	0.000	0.000	120	529	2191	1921	0.223	Error	Error	1180	1011	0	0	1046	875	0	0	0	0
2	21	10	""	"iYBR169C"	10100	16890	120	986	898	497	95	101	47	90	86	0	2401	1968	1079	160	166	45	88	86	0	0	0	0	0	0	0	0	0	0	0	0	0	0	0	0	0	0	0	0.398	0.444	0.432	0.396	2.457	0.414	0.785	0.000	0.000	0.000	0.000	0.000	0.000	0.000	0.000	0.000	0.000	0.000	0.000	0.000	0.000	120	515	3132	2611	-1.331	Error	Error	891	2241	0	0	803	1808	0	0	0	0
2	22	10	""	"iYBR187W"	10290	16890	120	740	681	313	93	98	40	95	94	0	2431	2106	815	160	166	45	98	98	0	0	0	0	0	0	0	0	0	0	0	0	0	0	0	0	0	0	0	0.285	0.302	0.299	0.275	1.800	0.297	0.815	0.000	0.000	0.000	0.000	0.000	0.000	0.000	0.000	0.000	0.000	0.000	0.000	0.000	0.000	120	570	2918	2534	-1.811	Error	Error	647	2271	0	0	588	1946	0	0	0	0
2	1	11	""	"iYBR192W"	6310	17080	120	3294	3017	1600	90	96	43	100	99	0	1890	1618	804	163	169	52	94	93	0	0	0	0	0	0	0	0	0	0	0	0	0	0	0	0	0	0	0	1.855	2.012	1.913	2.072	2.342	2.173	0.766	0.000	0.000	0.000	0.000	0.000	0.000	0.000	0.000	0.000	0.000	0.000	0.000	0.000	0.000	120	561	4931	4382	0.892	Error	Error	3204	1727	0	0	2927	1455	0	0	0	0
2	2	11	""	"iYBR196C"	6490	17080	120	1347	1286	620	90	96	42	99	97	0	4813	4391	2358	166	173	79	94	93	0	0	0	0	0	0	0	0	0	0	0	0	0	0	0	0	0	0	0	0.270	0.283	0.272	0.319	2.358	0.251	0.803	0.000	0.000	0.000	0.000	0.000	0.000	0.000	0.000	0.000	0.000	0.000	0.000	0.000	0.000	120	506	5904	5421	-1.886	Error	Error	1257	4647	0	0	1196	4225	0	0	0	0
2	3	11	""	"iYBRCdelta19"	6670	17090	110	1097	1017	439	92	97	48	96	93	0	3346	2876	1304	163	186	214	91	87	0	0	0	0	0	0	0	0	0	0	0	0	0	0	0	0	0	0	0	0.316	0.341	0.324	0.364	2.151	0.283	0.752	0.000	0.000	0.000	0.000	0.000	0.000	0.000	0.000	0.000	0.000	0.000	0.000	0.000	0.000	80	469	4188	3638	-1.663	Error	Error	1005	3183	0	0	925	2713	0	0	0	0
2	4	11	""	"iYBR212W"	6870	17080	120	1259	1120	572	93	102	69	94	88	0	3625	2988	1684	160	181	200	88	83	0	0	0	0	0	0	0	0	0	0	0	0	0	0	0	0	0	0	0	0.337	0.363	0.363	0.389	2.385	0.330	0.829	0.000	0.000	0.000	0.000	0.000	0.000	0.000	0.000	0.000	0.000	0.000	0.000	0.000	0.000	120	547	4631	3855	-1.571	Error	Error	1166	3465	0	0	1027	2828	0	0	0	0
2	5	11	""	"iYBR216C"	7050	17080	110	1278	1164	596	93	102	48	93	93	0	1913	1556	917	164	174	64	88	86	0	0	0	0	0	0	0	0	0	0	0	0	0	0	0	0	0	0	0	0.678	0.769	0.752	0.895	2.520	0.661	0.758	0.000	0.000	0.000	0.000	0.000	0.000	0.000	0.000	0.000	0.000	0.000	0.000	0.000	0.000	80	443	2934	2463	-0.562	Error	Error	1185	1749	0	0	1071	1392	0	0	0	0
2	6	11	""	"iYBR237W"	7250	17080	120	6352	5823	2719	90	101	52	100	100	0	2372	1975	940	163	175	65	97	95	0	0	0	0	0	0	0	0	0	0	0	0	0	0	0	0	0	0	0	2.835	3.164	3.252	3.405	2.142	3.290	0.852	0.000	0.000	0.000	0.000	0.000	0.000	0.000	0.000	0.000	0.000	0.000	0.000	0.000	0.000	120	526	8471	7545	1.503	Error	Error	6262	2209	0	0	5733	1812	0	0	0	0
2	7	11	""	"iYBR241C"	7440	17080	120	1667	1436	668	91	101	53	99	96	0	2863	2382	1113	159	174	84	92	91	0	0	0	0	0	0	0	0	0	0	0	0	0	0	0	0	0	0	0	0.583	0.605	0.599	0.614	1.839	0.580	0.866	0.000	0.000	0.000	0.000	0.000	0.000	0.000	0.000	0.000	0.000	0.000	0.000	0.000	0.000	120	477	4280	3568	-0.779	Error	Error	1576	2704	0	0	1345	2223	0	0	0	0
2	8	11	""	"iYBR246W"	7630	17080	120	2960	2607	1324	96	100	42	99	98	0	2166	1841	885	161	171	76	98	95	0	0	0	0	0	0	0	0	0	0	0	0	0	0	0	0	0	0	0	1.428	1.495	1.453	1.486	2.081	1.542	0.861	0.000	0.000	0.000	0.000	0.000	0.000	0.000	0.000	0.000	0.000	0.000	0.000	0.000	0.000	120	457	4869	4191	0.514	Error	Error	2864	2005	0	0	2511	1680	0	0	0	0
2	9	11	""	"iYDL140C"	7820	17080	130	441	439	190	94	97	37	93	89	0	1364	1243	469	159	166	58	95	91	0	0	0	0	0	0	0	0	0	0	0	0	0	0	0	0	0	0	0	0.288	0.318	0.312	0.331	2.343	0.307	0.737	0.000	0.000	0.000	0.000	0.000	0.000	0.000	0.000	0.000	0.000	0.000	0.000	0.000	0.000	120	508	1552	1429	-1.796	Error	Error	347	1205	0	0	345	1084	0	0	0	0
2	10	11	""	"iYDL136W"	8010	17080	120	2021	1922	1151	92	99	45	93	90	0	1713	1454	838	157	162	53	88	83	0	0	0	0	0	0	0	0	0	0	0	0	0	0	0	0	0	0	0	1.240	1.411	1.333	1.373	2.584	1.451	0.781	0.000	0.000	0.000	0.000	0.000	0.000	0.000	0.000	0.000	0.000	0.000	0.000	0.000	0.000	120	483	3485	3127	0.310	Error	Error	1929	1556	0	0	1830	1297	0	0	0	0
2	11	11	""	"iYDL133W"	8200	17090	100	456	493	417	91	100	50	76	70	0	1713	1563	1234	159	272	1729	43	6	0	0	0	0	0	0	0	0	0	0	0	0	0	0	0	0	0	0	0	0.235	0.286	0.291	0.270	2.531	0.273	0.706	0.000	0.000	0.000	0.000	0.000	0.000	0.000	0.000	0.000	0.000	0.000	0.000	0.000	0.000	80	401	1919	1806	-2.090	Error	Error	365	1554	0	0	402	1404	0	0	0	0
2	12	11	""	"iYDL117W"	8390	17080	120	742	671	309	87	94	39	95	93	0	2159	1898	729	155	227	1486	72	0	0	0	0	0	0	0	0	0	0	0	0	0	0	0	0	0	0	0	0	0.327	0.335	0.329	0.306	2.206	0.320	0.775	0.000	0.000	0.000	0.000	0.000	0.000	0.000	0.000	0.000	0.000	0.000	0.000	0.000	0.000	120	499	2659	2327	-1.613	Error	Error	655	2004	0	0	584	1743	0	0	0	0
2	13	11	""	"iYDL113C"	8580	17080	120	621	596	331	89	94	38	90	85	0	2122	1759	1072	158	203	929	65	51	0	0	0	0	0	0	0	0	0	0	0	0	0	0	0	0	0	0	0	0.271	0.317	0.304	0.337	2.629	0.134	0.360	0.000	0.000	0.000	0.000	0.000	0.000	0.000	0.000	0.000	0.000	0.000	0.000	0.000	0.000	120	490	2496	2108	-1.884	Error	Error	532	1964	0	0	507	1601	0	0	0	0
2	14	11	""	"iYDL109C"	8760	17090	110	963	890	400	93	97	41	96	92	0	3019	2598	1099	161	221	995	83	71	0	0	0	0	0	0	0	0	0	0	0	0	0	0	0	0	0	0	0	0.304	0.327	0.328	0.331	1.766	0.302	0.799	0.000	0.000	0.000	0.000	0.000	0.000	0.000	0.000	0.000	0.000	0.000	0.000	0.000	0.000	80	430	3728	3234	-1.716	Error	Error	870	2858	0	0	797	2437	0	0	0	0
2	15	11	""	"iYDL090C"	8950	17080	130	881	909	613	93	98	44	91	83	0	2061	2053	1338	156	175	104	90	85	0	0	0	0	0	0	0	0	0	0	0	0	0	0	0	0	0	0	0	0.414	0.430	0.406	0.395	2.318	0.410	0.778	0.000	0.000	0.000	0.000	0.000	0.000	0.000	0.000	0.000	0.000	0.000	0.000	0.000	0.000	120	558	2693	2713	-1.274	Error	Error	788	1905	0	0	816	1897	0	0	0	0
2	16	11	""	"iYDL086W"	9150	17080	130	1229	1122	593	93	100	56	95	94	0	3019	2601	1249	156	181	140	92	90	0	0	0	0	0	0	0	0	0	0	0	0	0	0	0	0	0	0	0	0.397	0.421	0.438	0.412	2.427	0.403	0.796	0.000	0.000	0.000	0.000	0.000	0.000	0.000	0.000	0.000	0.000	0.000	0.000	0.000	0.000	120	533	3999	3474	-1.334	Error	Error	1136	2863	0	0	1029	2445	0	0	0	0
2	17	11	""	"iYDL082W"	9340	17090	120	1249	1231	769	96	98	41	92	90	0	1058	1035	640	162	173	65	79	79	0	0	0	0	0	0	0	0	0	0	0	0	0	0	0	0	0	0	0	1.287	1.300	1.243	1.128	2.706	1.291	0.825	0.000	0.000	0.000	0.000	0.000	0.000	0.000	0.000	0.000	0.000	0.000	0.000	0.000	0.000	120	471	2049	2008	0.364	Error	Error	1153	896	0	0	1135	873	0	0	0	0
2	18	11	""	"iYDL065C"	9530	17080	120	1166	1054	519	93	100	52	95	91	0	1683	1458	708	161	169	72	91	87	0	0	0	0	0	0	0	0	0	0	0	0	0	0	0	0	0	0	0	0.705	0.741	0.704	0.743	2.196	0.717	0.797	0.000	0.000	0.000	0.000	0.000	0.000	0.000	0.000	0.000	0.000	0.000	0.000	0.000	0.000	120	478	2595	2258	-0.504	Error	Error	1073	1522	0	0	961	1297	0	0	0	0
2	19	11	""	"iYDL060W"	9720	17080	120	373	361	153	97	105	54	90	79	0	702	661	237	161	169	72	92	89	0	0	0	0	0	0	0	0	0	0	0	0	0	0	0	0	0	0	0	0.510	0.528	0.494	0.483	2.031	0.514	0.648	0.000	0.000	0.000	0.000	0.000	0.000	0.000	0.000	0.000	0.000	0.000	0.000	0.000	0.000	120	477	817	764	-0.971	Error	Error	276	541	0	0	264	500	0	0	0	0
2	20	11	""	"iYDL056W"	9910	17090	120	3815	3215	1776	101	105	45	95	93	0	1280	1059	591	162	166	38	81	80	0	0	0	0	0	0	0	0	0	0	0	0	0	0	0	0	0	0	0	3.322	3.472	3.245	3.565	2.338	3.544	0.840	0.000	0.000	0.000	0.000	0.000	0.000	0.000	0.000	0.000	0.000	0.000	0.000	0.000	0.000	120	445	4832	4011	1.732	Error	Error	3714	1118	0	0	3114	897	0	0	0	0
2	21	11	""	"iYDRWdelta12"	10100	17080	130	2017	1838	775	98	104	47	98	96	0	2793	2337	1153	161	168	46	94	92	0	0	0	0	0	0	0	0	0	0	0	0	0	0	0	0	0	0	0	0.729	0.800	0.768	0.831	2.261	0.732	0.812	0.000	0.000	0.000	0.000	0.000	0.000	0.000	0.000	0.000	0.000	0.000	0.000	0.000	0.000	120	488	4551	3916	-0.456	Error	Error	1919	2632	0	0	1740	2176	0	0	0	0
2	22	11	""	"iYDR244W"	10290	17080	120	749	683	314	93	99	44	93	88	0	2285	1903	1002	156	162	48	93	93	0	0	0	0	0	0	0	0	0	0	0	0	0	0	0	0	0	0	0	0.308	0.338	0.324	0.335	2.197	0.298	0.787	0.000	0.000	0.000	0.000	0.000	0.000	0.000	0.000	0.000	0.000	0.000	0.000	0.000	0.000	120	545	2785	2337	-1.698	Error	Error	656	2129	0	0	590	1747	0	0	0	0
2	1	12	""	"iYDR248C"	6300	17260	120	3268	2986	1509	93	97	41	99	99	0	3069	2713	1326	168	172	40	92	92	0	0	0	0	0	0	0	0	0	0	0	0	0	0	0	0	0	0	0	1.094	1.137	1.117	1.171	2.512	1.210	0.760	0.000	0.000	0.000	0.000	0.000	0.000	0.000	0.000	0.000	0.000	0.000	0.000	0.000	0.000	120	548	6076	5438	0.130	Error	Error	3175	2901	0	0	2893	2545	0	0	0	0
2	2	12	""	"itG(GCC)D2"	6480	17270	120	782	748	428	95	99	39	89	85	0	1515	1241	716	169	173	46	84	81	0	0	0	0	0	0	0	0	0	0	0	0	0	0	0	0	0	0	0	0.510	0.609	0.566	0.611	2.164	0.560	0.793	0.000	0.000	0.000	0.000	0.000	0.000	0.000	0.000	0.000	0.000	0.000	0.000	0.000	0.000	120	464	2033	1725	-0.970	Error	Error	687	1346	0	0	653	1072	0	0	0	0
2	3	12	""	"iYDR265W"	6670	17270	120	1068	979	508	97	100	39	95	90	0	1727	1430	809	169	174	49	89	86	0	0	0	0	0	0	0	0	0	0	0	0	0	0	0	0	0	0	0	0.623	0.699	0.664	0.695	2.620	0.644	0.804	0.000	0.000	0.000	0.000	0.000	0.000	0.000	0.000	0.000	0.000	0.000	0.000	0.000	0.000	120	482	2529	2143	-0.682	Error	Error	971	1558	0	0	882	1261	0	0	0	0
2	4	12	""	"iYDR271C"	6860	17270	130	748	721	369	95	98	39	91	87	0	1351	1097	610	165	173	50	84	84	0	0	0	0	0	0	0	0	0	0	0	0	0	0	0	0	0	0	0	0.551	0.672	0.630	0.646	2.597	0.597	0.744	0.000	0.000	0.000	0.000	0.000	0.000	0.000	0.000	0.000	0.000	0.000	0.000	0.000	0.000	120	511	1839	1558	-0.861	Error	Error	653	1186	0	0	626	932	0	0	0	0
2	5	12	""	"iYDR286C"	7040	17260	130	1374	1328	758	97	104	56	92	89	0	4699	3694	2189	169	187	98	89	86	0	0	0	0	0	0	0	0	0	0	0	0	0	0	0	0	0	0	0	0.282	0.349	0.354	0.362	2.556	0.317	0.807	0.000	0.000	0.000	0.000	0.000	0.000	0.000	0.000	0.000	0.000	0.000	0.000	0.000	0.000	120	531	5807	4756	-1.827	Error	Error	1277	4530	0	0	1231	3525	0	0	0	0
2	6	12	""	"iYDR292C"	7240	17270	130	2733	2383	1143	95	104	55	96	96	0	4135	3232	1786	170	184	95	93	89	0	0	0	0	0	0	0	0	0	0	0	0	0	0	0	0	0	0	0	0.665	0.747	0.742	0.839	2.294	0.678	0.809	0.000	0.000	0.000	0.000	0.000	0.000	0.000	0.000	0.000	0.000	0.000	0.000	0.000	0.000	120	528	6603	5350	-0.588	Error	Error	2638	3965	0	0	2288	3062	0	0	0	0
2	7	12	""	"iYDR296W"	7420	17260	130	935	950	694	95	102	47	86	81	0	4129	3310	2402	168	178	77	85	83	0	0	0	0	0	0	0	0	0	0	0	0	0	0	0	0	0	0	0	0.212	0.272	0.261	0.273	2.780	0.235	0.691	0.000	0.000	0.000	0.000	0.000	0.000	0.000	0.000	0.000	0.000	0.000	0.000	0.000	0.000	120	488	4801	3997	-2.237	Error	Error	840	3961	0	0	855	3142	0	0	0	0
2	8	12	""	"iYDR311W"	7620	17260	150	104	114	50	94	101	44	25	10	0	185	202	102	169	179	76	24	7	0	0	0	0	0	0	0	0	0	0	0	0	0	0	0	0	0	0	0	0.625	0.606	0.545	0.555	4.169	0.213	0.047	0.000	0.000	0.000	0.000	0.000	0.000	0.000	0.000	0.000	0.000	0.000	0.000	0.000	0.000	156	551	26	53	-0.678	Error	Error	10	16	0	0	20	33	0	0	-50	0
2	9	12	""	"iYDR315C"	7800	17260	120	488	481	257	96	100	42	85	83	0	1778	1458	805	166	177	71	87	85	0	0	0	0	0	0	0	0	0	0	0	0	0	0	0	0	0	0	0	0.243	0.298	0.288	0.283	2.243	0.266	0.701	0.000	0.000	0.000	0.000	0.000	0.000	0.000	0.000	0.000	0.000	0.000	0.000	0.000	0.000	120	434	2004	1677	-2.040	Error	Error	392	1612	0	0	385	1292	0	0	0	0
2	10	12	""	"iYDR317W"	8000	17260	150	108	115	52	97	102	47	25	7	0	185	198	73	161	171	72	23	10	0	0	0	0	0	0	0	0	0	0	0	0	0	0	0	0	0	0	0	0.458	0.486	0.649	0.698	3.830	0.188	0.039	0.000	0.000	0.000	0.000	0.000	0.000	0.000	0.000	0.000	0.000	0.000	0.000	0.000	0.000	156	572	35	55	-1.126	Error	Error	11	24	0	0	18	37	0	0	-50	0
2	11	12	""	"itK(CUU)E1"	8190	17260	120	990	898	569	93	100	47	87	82	0	743	679	425	155	160	42	80	76	0	0	0	0	0	0	0	0	0	0	0	0	0	0	0	0	0	0	0	1.526	1.536	1.307	1.212	2.662	1.547	0.739	0.000	0.000	0.000	0.000	0.000	0.000	0.000	0.000	0.000	0.000	0.000	0.000	0.000	0.000	120	456	1485	1329	0.609	Error	Error	897	588	0	0	805	524	0	0	0	0
2	12	12	""	"iYELWdelta6"	8370	17260	130	1604	1343	807	93	98	44	93	89	0	974	830	459	155	162	46	84	82	0	0	0	0	0	0	0	0	0	0	0	0	0	0	0	0	0	0	0	1.845	1.852	1.806	1.638	2.700	1.956	0.760	0.000	0.000	0.000	0.000	0.000	0.000	0.000	0.000	0.000	0.000	0.000	0.000	0.000	0.000	120	500	2330	1925	0.884	Error	Error	1511	819	0	0	1250	675	0	0	0	0
2	13	12	""	"iYEL007W"	8560	17260	130	4281	4051	3440	95	99	43	95	91	0	2307	2125	1728	158	203	894	58	55	0	0	0	0	0	0	0	0	0	0	0	0	0	0	0	0	0	0	0	1.948	2.011	1.778	1.615	2.862	2.172	0.770	0.000	0.000	0.000	0.000	0.000	0.000	0.000	0.000	0.000	0.000	0.000	0.000	0.000	0.000	120	529	6335	5923	0.962	Error	Error	4186	2149	0	0	3956	1967	0	0	0	0
2	14	12	""	"isnR14"	8760	17260	120	2020	1875	1263	93	97	40	94	91	0	1922	1677	1039	159	209	935	67	46	0	0	0	0	0	0	0	0	0	0	0	0	0	0	0	0	0	0	0	1.093	1.174	1.153	1.013	2.550	1.216	0.720	0.000	0.000	0.000	0.000	0.000	0.000	0.000	0.000	0.000	0.000	0.000	0.000	0.000	0.000	120	485	3690	3300	0.128	Error	Error	1927	1763	0	0	1782	1518	0	0	0	0
2	15	12	""	"iYER010C-1"	8940	17260	120	1248	1135	802	92	97	42	91	86	0	3735	3102	2211	157	168	70	83	79	0	0	0	0	0	0	0	0	0	0	0	0	0	0	0	0	0	0	0	0.323	0.354	0.341	0.354	2.527	0.326	0.789	0.000	0.000	0.000	0.000	0.000	0.000	0.000	0.000	0.000	0.000	0.000	0.000	0.000	0.000	120	500	4734	3988	-1.630	Error	Error	1156	3578	0	0	1043	2945	0	0	0	0
2	16	12	""	"iYER012W"	9130	17260	120	1088	1009	587	91	96	43	92	89	0	2532	2043	1306	154	167	76	84	82	0	0	0	0	0	0	0	0	0	0	0	0	0	0	0	0	0	0	0	0.419	0.486	0.435	0.497	2.677	0.419	0.699	0.000	0.000	0.000	0.000	0.000	0.000	0.000	0.000	0.000	0.000	0.000	0.000	0.000	0.000	120	501	3375	2807	-1.254	Error	Error	997	2378	0	0	918	1889	0	0	0	0
2	17	12	""	"iYER027C"	9320	17260	120	1195	1060	611	92	97	42	91	88	0	3441	2715	1792	157	167	61	85	82	0	0	0	0	0	0	0	0	0	0	0	0	0	0	0	0	0	0	0	0.336	0.378	0.374	0.412	3.097	0.322	0.783	0.000	0.000	0.000	0.000	0.000	0.000	0.000	0.000	0.000	0.000	0.000	0.000	0.000	0.000	120	478	4387	3526	-1.574	Error	Error	1103	3284	0	0	968	2558	0	0	0	0
2	18	12	""	"iYER031C"	9510	17260	120	689	633	327	94	101	52	90	84	0	1699	1407	877	158	168	73	85	83	0	0	0	0	0	0	0	0	0	0	0	0	0	0	0	0	0	0	0	0.386	0.432	0.417	0.472	2.735	0.360	0.717	0.000	0.000	0.000	0.000	0.000	0.000	0.000	0.000	0.000	0.000	0.000	0.000	0.000	0.000	120	473	2136	1788	-1.373	Error	Error	595	1541	0	0	539	1249	0	0	0	0
2	19	12	""	"iYER035W"	9700	17260	120	1114	1036	411	95	102	51	100	97	0	1588	1421	624	157	165	71	95	90	0	0	0	0	0	0	0	0	0	0	0	0	0	0	0	0	0	0	0	0.712	0.744	0.727	0.802	1.986	0.694	0.824	0.000	0.000	0.000	0.000	0.000	0.000	0.000	0.000	0.000	0.000	0.000	0.000	0.000	0.000	120	487	2450	2205	-0.490	Error	Error	1019	1431	0	0	941	1264	0	0	0	0
2	20	12	""	"iYERWdelta9"	9900	17260	150	106	120	57	101	105	43	23	12	0	178	192	79	159	165	48	28	16	0	0	0	0	0	0	0	0	0	0	0	0	0	0	0	0	0	0	0	0.263	0.576	0.638	0.655	4.288	0.479	0.049	0.000	0.000	0.000	0.000	0.000	0.000	0.000	0.000	0.000	0.000	0.000	0.000	0.000	0.000	156	568	24	52	-1.926	Error	Error	5	19	0	0	19	33	0	0	-50	0
2	21	12	""	"iYER050C"	10090	17260	150	108	112	43	97	104	46	21	5	0	181	192	69	161	168	52	26	14	0	0	0	0	0	0	0	0	0	0	0	0	0	0	0	0	0	0	0	0.550	0.484	0.638	0.692	4.151	0.404	0.027	0.000	0.000	0.000	0.000	0.000	0.000	0.000	0.000	0.000	0.000	0.000	0.000	0.000	0.000	156	532	31	46	-0.862	Error	Error	11	20	0	0	15	31	0	0	-50	0
2	22	12	""	"iYER053C-1"	10280	17260	150	101	106	44	95	100	43	21	5	0	166	177	72	157	163	48	25	10	0	0	0	0	0	0	0	0	0	0	0	0	0	0	0	0	0	0	0	0.667	0.550	0.652	0.692	4.193	0.328	0.025	0.000	0.000	0.000	0.000	0.000	0.000	0.000	0.000	0.000	0.000	0.000	0.000	0.000	0.000	156	733	15	31	-0.585	Error	Error	6	9	0	0	11	20	0	0	-50	0
2	1	13	""	"iYFR048W"	6300	17450	120	4604	4260	1652	92	96	42	100	100	0	2621	2359	868	169	175	45	99	97	0	0	0	0	0	0	0	0	0	0	0	0	0	0	0	0	0	0	0	1.840	1.903	1.905	1.975	1.791	1.997	0.858	0.000	0.000	0.000	0.000	0.000	0.000	0.000	0.000	0.000	0.000	0.000	0.000	0.000	0.000	120	591	6964	6358	0.880	Error	Error	4512	2452	0	0	4168	2190	0	0	0	0
2	2	13	""	"iYFR052W"	6500	17450	120	1086	970	481	92	97	41	92	89	0	1560	1260	652	166	172	45	87	87	0	0	0	0	0	0	0	0	0	0	0	0	0	0	0	0	0	0	0	0.713	0.803	0.722	0.756	2.452	0.760	0.777	0.000	0.000	0.000	0.000	0.000	0.000	0.000	0.000	0.000	0.000	0.000	0.000	0.000	0.000	120	490	2388	1972	-0.488	Error	Error	994	1394	0	0	878	1094	0	0	0	0
2	3	13	""	"iYFR054C-0"	6680	17450	120	3237	2822	1818	95	97	39	93	91	0	4652	3680	2609	167	172	45	85	83	0	0	0	0	0	0	0	0	0	0	0	0	0	0	0	0	0	0	0	0.701	0.776	0.732	0.814	2.985	0.689	0.717	0.000	0.000	0.000	0.000	0.000	0.000	0.000	0.000	0.000	0.000	0.000	0.000	0.000	0.000	120	479	7627	6240	-0.513	Error	Error	3142	4485	0	0	2727	3513	0	0	0	0
2	4	13	""	"iYGL257C"	6880	17450	130	1036	1000	467	93	96	39	98	96	0	3796	3379	1678	165	173	52	92	92	0	0	0	0	0	0	0	0	0	0	0	0	0	0	0	0	0	0	0	0.260	0.282	0.271	0.312	2.174	0.249	0.792	0.000	0.000	0.000	0.000	0.000	0.000	0.000	0.000	0.000	0.000	0.000	0.000	0.000	0.000	120	535	4574	4121	-1.945	Error	Error	943	3631	0	0	907	3214	0	0	0	0
2	5	13	""	"iYGL256W-3"	7060	17450	130	1429	1253	854	92	98	53	86	83	0	4398	3804	2808	163	180	91	82	78	0	0	0	0	0	0	0	0	0	0	0	0	0	0	0	0	0	0	0	0.316	0.319	0.311	0.329	2.652	0.281	0.778	0.000	0.000	0.000	0.000	0.000	0.000	0.000	0.000	0.000	0.000	0.000	0.000	0.000	0.000	120	558	5572	4802	-1.663	Error	Error	1337	4235	0	0	1161	3641	0	0	0	0
2	6	13	""	"iYGL252C"	7260	17450	120	2080	1856	962	90	95	43	95	93	0	5238	4335	2040	162	169	53	92	92	0	0	0	0	0	0	0	0	0	0	0	0	0	0	0	0	0	0	0	0.392	0.423	0.420	0.409	2.051	0.415	0.856	0.000	0.000	0.000	0.000	0.000	0.000	0.000	0.000	0.000	0.000	0.000	0.000	0.000	0.000	120	491	7066	5939	-1.351	Error	Error	1990	5076	0	0	1766	4173	0	0	0	0
2	7	13	""	"iYGL233W"	7440	17450	120	901	794	454	90	93	40	88	83	0	1242	1007	563	160	166	48	81	80	0	0	0	0	0	0	0	0	0	0	0	0	0	0	0	0	0	0	0	0.750	0.831	0.795	0.669	2.406	0.789	0.755	0.000	0.000	0.000	0.000	0.000	0.000	0.000	0.000	0.000	0.000	0.000	0.000	0.000	0.000	120	510	1893	1551	-0.416	Error	Error	811	1082	0	0	704	847	0	0	0	0
2	8	13	""	"iYGL228W"	7640	17450	130	2553	2179	1458	92	95	39	96	90	0	4249	3426	2255	164	166	42	85	84	0	0	0	0	0	0	0	0	0	0	0	0	0	0	0	0	0	0	0	0.602	0.640	0.639	0.623	2.864	0.626	0.806	0.000	0.000	0.000	0.000	0.000	0.000	0.000	0.000	0.000	0.000	0.000	0.000	0.000	0.000	120	531	6546	5349	-0.731	Error	Error	2461	4085	0	0	2087	3262	0	0	0	0
2	9	13	""	"itV(AAC)G3-0"	7820	17450	130	1658	1597	715	94	97	41	99	95	0	5362	4842	2248	162	170	63	97	96	0	0	0	0	0	0	0	0	0	0	0	0	0	0	0	0	0	0	0	0.301	0.321	0.300	0.345	2.501	0.288	0.783	0.000	0.000	0.000	0.000	0.000	0.000	0.000	0.000	0.000	0.000	0.000	0.000	0.000	0.000	120	540	6764	6183	-1.733	Error	Error	1564	5200	0	0	1503	4680	0	0	0	0
2	10	13	""	"iYGL208W"	8010	17450	130	1064	1005	412	96	100	43	98	95	0	3385	2909	1266	159	167	56	95	94	0	0	0	0	0	0	0	0	0	0	0	0	0	0	0	0	0	0	0	0.300	0.331	0.326	0.357	2.244	0.303	0.804	0.000	0.000	0.000	0.000	0.000	0.000	0.000	0.000	0.000	0.000	0.000	0.000	0.000	0.000	120	542	4194	3659	-1.737	Error	Error	968	3226	0	0	909	2750	0	0	0	0
2	11	13	""	"itH(GUG)G1"	8200	17450	130	2277	1968	1003	94	99	43	98	96	0	2054	1798	865	159	167	57	95	92	0	0	0	0	0	0	0	0	0	0	0	0	0	0	0	0	0	0	0	1.152	1.143	1.154	1.123	2.072	1.161	0.818	0.000	0.000	0.000	0.000	0.000	0.000	0.000	0.000	0.000	0.000	0.000	0.000	0.000	0.000	120	578	4078	3513	0.204	Error	Error	2183	1895	0	0	1874	1639	0	0	0	0
2	12	13	""	"itK(UUU)G1"	8390	17450	130	1529	1377	628	93	99	46	97	94	0	3481	2962	1291	161	169	58	95	94	0	0	0	0	0	0	0	0	0	0	0	0	0	0	0	0	0	0	0	0.433	0.458	0.454	0.468	2.603	0.441	0.798	0.000	0.000	0.000	0.000	0.000	0.000	0.000	0.000	0.000	0.000	0.000	0.000	0.000	0.000	120	574	4756	4085	-1.209	Error	Error	1436	3320	0	0	1284	2801	0	0	0	0
2	13	13	""	"iYGR091W"	8590	17450	120	516	516	296	95	99	45	86	80	0	2019	1700	856	159	169	61	90	89	0	0	0	0	0	0	0	0	0	0	0	0	0	0	0	0	0	0	0	0.226	0.273	0.267	0.219	2.580	0.261	0.694	0.000	0.000	0.000	0.000	0.000	0.000	0.000	0.000	0.000	0.000	0.000	0.000	0.000	0.000	120	529	2281	1962	-2.143	Error	Error	421	1860	0	0	421	1541	0	0	0	0
2	14	13	""	"iYGR095C"	8780	17450	130	969	883	450	92	98	41	96	93	0	1449	1191	585	160	164	47	87	85	0	0	0	0	0	0	0	0	0	0	0	0	0	0	0	0	0	0	0	0.680	0.767	0.695	0.705	2.466	0.757	0.728	0.000	0.000	0.000	0.000	0.000	0.000	0.000	0.000	0.000	0.000	0.000	0.000	0.000	0.000	120	589	2166	1822	-0.556	Error	Error	877	1289	0	0	791	1031	0	0	0	0
2	15	13	""	"iYGR099W"	8980	17460	110	877	778	420	92	99	43	88	86	0	2979	2427	1448	159	166	50	87	85	0	0	0	0	0	0	0	0	0	0	0	0	0	0	0	0	0	0	0	0.278	0.302	0.279	0.290	2.498	0.268	0.820	0.000	0.000	0.000	0.000	0.000	0.000	0.000	0.000	0.000	0.000	0.000	0.000	0.000	0.000	80	475	3605	2954	-1.845	Error	Error	785	2820	0	0	686	2268	0	0	0	0
2	16	13	""	"iYGR111W"	9160	17460	130	945	842	400	91	97	43	95	92	0	3174	2543	1330	156	164	44	91	90	0	0	0	0	0	0	0	0	0	0	0	0	0	0	0	0	0	0	0	0.283	0.315	0.304	0.327	2.290	0.283	0.818	0.000	0.000	0.000	0.000	0.000	0.000	0.000	0.000	0.000	0.000	0.000	0.000	0.000	0.000	120	569	3872	3138	-1.821	Error	Error	854	3018	0	0	751	2387	0	0	0	0
2	17	13	""	"iYGR117C"	9350	17460	120	1295	1220	760	93	98	43	94	91	0	3015	2518	1580	157	163	49	86	85	0	0	0	0	0	0	0	0	0	0	0	0	0	0	0	0	0	0	0	0.421	0.477	0.441	0.467	2.798	0.448	0.821	0.000	0.000	0.000	0.000	0.000	0.000	0.000	0.000	0.000	0.000	0.000	0.000	0.000	0.000	120	500	4060	3488	-1.250	Error	Error	1202	2858	0	0	1127	2361	0	0	0	0
2	18	13	""	"itN(GUU)G"	9540	17450	130	457	432	268	94	98	42	80	73	0	1283	1058	705	158	164	54	79	76	0	0	0	0	0	0	0	0	0	0	0	0	0	0	0	0	0	0	0	0.323	0.376	0.354	0.334	2.525	0.341	0.716	0.000	0.000	0.000	0.000	0.000	0.000	0.000	0.000	0.000	0.000	0.000	0.000	0.000	0.000	120	552	1488	1238	-1.632	Error	Error	363	1125	0	0	338	900	0	0	0	0
2	19	13	""	"iYGR133W"	9730	17460	130	663	645	309	95	101	41	98	95	0	2347	2134	1234	157	162	52	92	90	0	0	0	0	0	0	0	0	0	0	0	0	0	0	0	0	0	0	0	0.259	0.278	0.265	0.316	2.443	0.237	0.769	0.000	0.000	0.000	0.000	0.000	0.000	0.000	0.000	0.000	0.000	0.000	0.000	0.000	0.000	120	552	2758	2527	-1.947	Error	Error	568	2190	0	0	550	1977	0	0	0	0
2	20	13	""	"iYGR138C"	9910	17450	110	462	470	255	99	107	58	86	81	0	1054	957	504	161	172	72	83	82	0	0	0	0	0	0	0	0	0	0	0	0	0	0	0	0	0	0	0	0.406	0.466	0.451	0.446	2.264	0.443	0.729	0.000	0.000	0.000	0.000	0.000	0.000	0.000	0.000	0.000	0.000	0.000	0.000	0.000	0.000	80	458	1256	1167	-1.299	Error	Error	363	893	0	0	371	796	0	0	0	0
2	21	13	""	"iYGR142W"	10110	17460	120	2166	2045	1017	97	105	56	98	98	0	2575	2247	1121	162	173	70	94	91	0	0	0	0	0	0	0	0	0	0	0	0	0	0	0	0	0	0	0	0.857	0.934	0.947	0.991	2.355	0.918	0.816	0.000	0.000	0.000	0.000	0.000	0.000	0.000	0.000	0.000	0.000	0.000	0.000	0.000	0.000	120	538	4482	4033	-0.222	Error	Error	2069	2413	0	0	1948	2085	0	0	0	0
2	22	13	""	"iYGR154C"	10300	17460	120	1000	968	424	98	103	41	96	93	0	3353	3088	1604	161	165	49	92	92	0	0	0	0	0	0	0	0	0	0	0	0	0	0	0	0	0	0	0	0.283	0.297	0.275	0.312	2.132	0.259	0.804	0.000	0.000	0.000	0.000	0.000	0.000	0.000	0.000	0.000	0.000	0.000	0.000	0.000	0.000	120	591	4094	3797	-1.823	Error	Error	902	3192	0	0	870	2927	0	0	0	0
2	1	14	""	"iYGR158C"	6310	17640	130	1770	1586	793	92	97	42	97	95	0	1978	1694	840	167	174	56	92	92	0	0	0	0	0	0	0	0	0	0	0	0	0	0	0	0	0	0	0	0.927	0.978	0.905	0.946	2.142	0.964	0.828	0.000	0.000	0.000	0.000	0.000	0.000	0.000	0.000	0.000	0.000	0.000	0.000	0.000	0.000	120	640	3489	3021	-0.110	Error	Error	1678	1811	0	0	1494	1527	0	0	0	0
2	2	14	""	"iYGRCdelta30"	6500	17650	130	1205	1094	559	91	96	39	94	91	0	1681	1372	748	165	179	78	86	84	0	0	0	0	0	0	0	0	0	0	0	0	0	0	0	0	0	0	0	0.735	0.831	0.787	0.830	2.252	0.767	0.786	0.000	0.000	0.000	0.000	0.000	0.000	0.000	0.000	0.000	0.000	0.000	0.000	0.000	0.000	120	543	2630	2210	-0.445	Error	Error	1114	1516	0	0	1003	1207	0	0	0	0
2	3	14	""	"iYHR094C"	6690	17640	130	735	714	375	90	93	39	95	90	0	2088	1946	1129	166	177	70	90	89	0	0	0	0	0	0	0	0	0	0	0	0	0	0	0	0	0	0	0	0.336	0.351	0.326	0.336	1.986	0.314	0.783	0.000	0.000	0.000	0.000	0.000	0.000	0.000	0.000	0.000	0.000	0.000	0.000	0.000	0.000	120	543	2567	2404	-1.575	Error	Error	645	1922	0	0	624	1780	0	0	0	0
2	4	14	""	"iYHR098C"	6880	17650	120	795	796	400	92	96	40	92	92	0	3445	2890	1726	164	174	73	90	86	0	0	0	0	0	0	0	0	0	0	0	0	0	0	0	0	0	0	0	0.214	0.258	0.244	0.297	2.609	0.211	0.702	0.000	0.000	0.000	0.000	0.000	0.000	0.000	0.000	0.000	0.000	0.000	0.000	0.000	0.000	120	492	3984	3430	-2.223	Error	Error	703	3281	0	0	704	2726	0	0	0	0
2	5	14	""	"iYHR102W"	7070	17650	120	803	759	436	89	95	41	91	85	0	2645	2224	1473	162	167	51	85	85	0	0	0	0	0	0	0	0	0	0	0	0	0	0	0	0	0	0	0	0.288	0.325	0.307	0.338	2.620	0.275	0.750	0.000	0.000	0.000	0.000	0.000	0.000	0.000	0.000	0.000	0.000	0.000	0.000	0.000	0.000	120	493	3197	2732	-1.798	Error	Error	714	2483	0	0	670	2062	0	0	0	0
2	6	14	""	"iYHR119W"	7260	17650	130	1185	1063	506	87	92	39	98	95	0	2352	1914	941	156	160	41	93	92	0	0	0	0	0	0	0	0	0	0	0	0	0	0	0	0	0	0	0	0.500	0.555	0.523	0.593	2.123	0.510	0.796	0.000	0.000	0.000	0.000	0.000	0.000	0.000	0.000	0.000	0.000	0.000	0.000	0.000	0.000	120	534	3294	2734	-1.000	Error	Error	1098	2196	0	0	976	1758	0	0	0	0
2	7	14	""	"iYHR123W"	7450	17650	120	2114	2141	1416	89	94	40	96	95	0	1056	1041	711	154	157	38	87	85	0	0	0	0	0	0	0	0	0	0	0	0	0	0	0	0	0	0	0	2.245	2.313	2.210	2.270	2.640	2.372	0.751	0.000	0.000	0.000	0.000	0.000	0.000	0.000	0.000	0.000	0.000	0.000	0.000	0.000	0.000	120	487	2927	2939	1.167	Error	Error	2025	902	0	0	2052	887	0	0	0	0
2	8	14	""	"iYHR127W"	7640	17650	120	1310	1187	813	90	92	36	87	80	0	1051	925	601	156	158	41	78	75	0	0	0	0	0	0	0	0	0	0	0	0	0	0	0	0	0	0	0	1.363	1.427	1.211	1.159	2.980	1.465	0.733	0.000	0.000	0.000	0.000	0.000	0.000	0.000	0.000	0.000	0.000	0.000	0.000	0.000	0.000	120	488	2115	1866	0.447	Error	Error	1220	895	0	0	1097	769	0	0	0	0
2	9	14	""	"iYHR143W"	7830	17650	120	964	918	442	91	96	40	91	90	0	2083	1783	1042	158	162	47	88	86	0	0	0	0	0	0	0	0	0	0	0	0	0	0	0	0	0	0	0	0.454	0.509	0.481	0.543	2.952	0.439	0.787	0.000	0.000	0.000	0.000	0.000	0.000	0.000	0.000	0.000	0.000	0.000	0.000	0.000	0.000	120	489	2798	2452	-1.141	Error	Error	873	1925	0	0	827	1625	0	0	0	0
2	10	14	""	"iYHRCdelta11"	8020	17650	120	769	684	325	91	96	39	93	87	0	2061	1745	842	158	164	51	90	89	0	0	0	0	0	0	0	0	0	0	0	0	0	0	0	0	0	0	0	0.356	0.374	0.349	0.348	2.106	0.346	0.799	0.000	0.000	0.000	0.000	0.000	0.000	0.000	0.000	0.000	0.000	0.000	0.000	0.000	0.000	120	495	2581	2180	-1.489	Error	Error	678	1903	0	0	593	1587	0	0	0	0
2	11	14	""	"iYHR149C"	8200	17650	100	426	443	227	90	95	39	88	85	0	1321	1259	667	155	163	57	92	92	0	0	0	0	0	0	0	0	0	0	0	0	0	0	0	0	0	0	0	0.288	0.320	0.292	0.284	2.093	0.291	0.759	0.000	0.000	0.000	0.000	0.000	0.000	0.000	0.000	0.000	0.000	0.000	0.000	0.000	0.000	80	414	1502	1457	-1.795	Error	Error	336	1166	0	0	353	1104	0	0	0	0
2	12	14	""	"iYHR164C"	8400	17650	130	1204	1123	538	93	97	41	91	89	0	3063	2522	1237	159	168	62	89	88	0	0	0	0	0	0	0	0	0	0	0	0	0	0	0	0	0	0	0	0.383	0.436	0.405	0.440	2.303	0.412	0.846	0.000	0.000	0.000	0.000	0.000	0.000	0.000	0.000	0.000	0.000	0.000	0.000	0.000	0.000	120	552	4015	3393	-1.386	Error	Error	1111	2904	0	0	1030	2363	0	0	0	0
2	13	14	""	"iYHR168W"	8580	17650	120	637	578	321	94	99	41	85	83	0	2098	1679	1079	159	164	48	80	80	0	0	0	0	0	0	0	0	0	0	0	0	0	0	0	0	0	0	0	0.280	0.318	0.319	0.318	2.042	0.277	0.768	0.000	0.000	0.000	0.000	0.000	0.000	0.000	0.000	0.000	0.000	0.000	0.000	0.000	0.000	120	491	2482	2004	-1.836	Error	Error	543	1939	0	0	484	1520	0	0	0	0
2	14	14	""	"iYHR173C"	8780	17650	120	455	442	190	92	96	39	91	87	0	1085	971	446	161	165	46	88	86	0	0	0	0	0	0	0	0	0	0	0	0	0	0	0	0	0	0	0	0.393	0.432	0.414	0.424	2.058	0.384	0.725	0.000	0.000	0.000	0.000	0.000	0.000	0.000	0.000	0.000	0.000	0.000	0.000	0.000	0.000	120	502	1287	1160	-1.348	Error	Error	363	924	0	0	350	810	0	0	0	0
2	15	14	""	"itT(AGU)J"	8970	17650	130	882	866	535	93	99	41	92	90	0	1670	1413	855	160	166	46	85	83	0	0	0	0	0	0	0	0	0	0	0	0	0	0	0	0	0	0	0	0.523	0.617	0.594	0.586	2.520	0.583	0.760	0.000	0.000	0.000	0.000	0.000	0.000	0.000	0.000	0.000	0.000	0.000	0.000	0.000	0.000	120	537	2299	2026	-0.936	Error	Error	789	1510	0	0	773	1253	0	0	0	0
2	16	14	""	"iYJL197W"	9160	17650	120	1931	1723	889	93	98	41	96	91	0	2614	2252	1263	160	168	51	90	88	0	0	0	0	0	0	0	0	0	0	0	0	0	0	0	0	0	0	0	0.749	0.779	0.763	0.812	2.258	0.731	0.840	0.000	0.000	0.000	0.000	0.000	0.000	0.000	0.000	0.000	0.000	0.000	0.000	0.000	0.000	120	482	4292	3722	-0.417	Error	Error	1838	2454	0	0	1630	2092	0	0	0	0
2	17	14	""	"iYJL192C"	9360	17640	130	1118	1132	893	94	100	43	94	91	0	2518	2493	2123	164	172	61	90	90	0	0	0	0	0	0	0	0	0	0	0	0	0	0	0	0	0	0	0	0.435	0.446	0.443	0.444	2.299	0.386	0.808	0.000	0.000	0.000	0.000	0.000	0.000	0.000	0.000	0.000	0.000	0.000	0.000	0.000	0.000	120	502	3378	3367	-1.201	Error	Error	1024	2354	0	0	1038	2329	0	0	0	0
2	18	14	""	"iYJL173C"	9540	17650	130	2813	2435	1286	100	105	41	98	95	0	4652	3961	2440	167	173	63	85	85	0	0	0	0	0	0	0	0	0	0	0	0	0	0	0	0	0	0	0	0.605	0.615	0.588	0.634	2.348	0.560	0.861	0.000	0.000	0.000	0.000	0.000	0.000	0.000	0.000	0.000	0.000	0.000	0.000	0.000	0.000	120	521	7198	6129	-0.725	Error	Error	2713	4485	0	0	2335	3794	0	0	0	0
2	19	14	""	"iYJL168C"	9730	17640	130	1556	1345	746	98	105	44	93	92	0	4416	3548	2058	161	175	98	90	88	0	0	0	0	0	0	0	0	0	0	0	0	0	0	0	0	0	0	0	0.343	0.368	0.354	0.374	2.353	0.337	0.813	0.000	0.000	0.000	0.000	0.000	0.000	0.000	0.000	0.000	0.000	0.000	0.000	0.000	0.000	120	557	5713	4634	-1.545	Error	Error	1458	4255	0	0	1247	3387	0	0	0	0
2	20	14	""	"iYJL164C"	9930	17650	120	1035	995	703	96	106	59	90	84	0	3040	3017	2148	159	168	66	88	87	0	0	0	0	0	0	0	0	0	0	0	0	0	0	0	0	0	0	0	0.326	0.315	0.282	0.326	2.989	0.292	0.799	0.000	0.000	0.000	0.000	0.000	0.000	0.000	0.000	0.000	0.000	0.000	0.000	0.000	0.000	120	499	3820	3757	-1.617	Error	Error	939	2881	0	0	899	2858	0	0	0	0
2	21	14	""	"isnR128"	10100	17640	110	583	553	241	94	102	53	91	87	0	1058	969	428	163	171	53	88	87	0	0	0	0	0	0	0	0	0	0	0	0	0	0	0	0	0	0	0	0.546	0.569	0.530	0.515	1.892	0.537	0.781	0.000	0.000	0.000	0.000	0.000	0.000	0.000	0.000	0.000	0.000	0.000	0.000	0.000	0.000	80	435	1384	1265	-0.872	Error	Error	489	895	0	0	459	806	0	0	0	0
2	22	14	""	"iYJL146W"	10290	17650	110	1479	1377	782	96	104	51	91	86	0	3896	3206	1730	162	177	80	87	83	0	0	0	0	0	0	0	0	0	0	0	0	0	0	0	0	0	0	0	0.370	0.421	0.408	0.389	2.024	0.403	0.832	0.000	0.000	0.000	0.000	0.000	0.000	0.000	0.000	0.000	0.000	0.000	0.000	0.000	0.000	80	513	5117	4325	-1.433	Error	Error	1383	3734	0	0	1281	3044	0	0	0	0
2	1	15	""	"iYJL141C"	6300	17830	120	1049	966	562	90	95	45	91	86	0	2927	2560	1433	160	181	108	91	89	0	0	0	0	0	0	0	0	0	0	0	0	0	0	0	0	0	0	0	0.347	0.365	0.360	0.340	2.320	0.348	0.797	0.000	0.000	0.000	0.000	0.000	0.000	0.000	0.000	0.000	0.000	0.000	0.000	0.000	0.000	120	577	3726	3276	-1.529	Error	Error	959	2767	0	0	876	2400	0	0	0	0
2	2	15	""	"iYJL125C"	6480	17830	130	892	834	452	90	93	38	91	89	0	2476	2133	1252	162	176	82	88	85	0	0	0	0	0	0	0	0	0	0	0	0	0	0	0	0	0	0	0	0.347	0.377	0.382	0.394	2.200	0.340	0.821	0.000	0.000	0.000	0.000	0.000	0.000	0.000	0.000	0.000	0.000	0.000	0.000	0.000	0.000	120	494	3116	2715	-1.529	Error	Error	802	2314	0	0	744	1971	0	0	0	0
2	3	15	""	"iYJL120W"	6680	17830	120	336	343	186	86	91	38	85	78	0	1274	1175	637	160	175	84	95	91	0	0	0	0	0	0	0	0	0	0	0	0	0	0	0	0	0	0	0	0.224	0.253	0.257	0.230	2.319	0.234	0.705	0.000	0.000	0.000	0.000	0.000	0.000	0.000	0.000	0.000	0.000	0.000	0.000	0.000	0.000	120	480	1364	1272	-2.156	Error	Error	250	1114	0	0	257	1015	0	0	0	0
2	4	15	""	"iYJL115W"	6860	17830	130	831	807	421	88	94	40	94	91	0	1352	1183	549	160	171	74	94	92	0	0	0	0	0	0	0	0	0	0	0	0	0	0	0	0	0	0	0	0.623	0.703	0.710	0.679	2.573	0.685	0.758	0.000	0.000	0.000	0.000	0.000	0.000	0.000	0.000	0.000	0.000	0.000	0.000	0.000	0.000	120	507	1935	1742	-0.682	Error	Error	743	1192	0	0	719	1023	0	0	0	0
2	5	15	""	"iYKL211C"	7050	17830	120	650	658	334	88	94	40	93	90	0	2268	2138	1086	161	171	67	88	88	0	0	0	0	0	0	0	0	0	0	0	0	0	0	0	0	0	0	0	0.267	0.288	0.281	0.294	2.563	0.266	0.806	0.000	0.000	0.000	0.000	0.000	0.000	0.000	0.000	0.000	0.000	0.000	0.000	0.000	0.000	120	478	2669	2547	-1.907	Error	Error	562	2107	0	0	570	1977	0	0	0	0
2	6	15	""	"itT(CGU)K"	7240	17830	120	684	627	278	87	92	38	95	91	0	2113	1830	849	157	164	46	91	90	0	0	0	0	0	0	0	0	0	0	0	0	0	0	0	0	0	0	0	0.305	0.323	0.310	0.315	2.035	0.296	0.817	0.000	0.000	0.000	0.000	0.000	0.000	0.000	0.000	0.000	0.000	0.000	0.000	0.000	0.000	120	478	2553	2213	-1.712	Error	Error	597	1956	0	0	540	1673	0	0	0	0
2	7	15	""	"iYKL205W"	7430	17830	120	1688	1572	666	91	95	37	96	94	0	2504	2206	934	155	161	41	94	93	0	0	0	0	0	0	0	0	0	0	0	0	0	0	0	0	0	0	0	0.680	0.722	0.707	0.756	2.109	0.712	0.853	0.000	0.000	0.000	0.000	0.000	0.000	0.000	0.000	0.000	0.000	0.000	0.000	0.000	0.000	120	446	3946	3532	-0.557	Error	Error	1597	2349	0	0	1481	2051	0	0	0	0
2	8	15	""	"iYKLCdelta2"	7610	17830	120	551	528	223	88	94	38	93	91	0	914	792	373	157	163	44	85	84	0	0	0	0	0	0	0	0	0	0	0	0	0	0	0	0	0	0	0	0.612	0.693	0.640	0.691	1.972	0.607	0.734	0.000	0.000	0.000	0.000	0.000	0.000	0.000	0.000	0.000	0.000	0.000	0.000	0.000	0.000	120	455	1220	1075	-0.709	Error	Error	463	757	0	0	440	635	0	0	0	0
2	9	15	""	"iYKL187C"	7800	17830	130	671	658	333	89	94	38	95	91	0	1830	1819	994	158	164	49	90	90	0	0	0	0	0	0	0	0	0	0	0	0	0	0	0	0	0	0	0	0.348	0.343	0.333	0.363	2.063	0.307	0.815	0.000	0.000	0.000	0.000	0.000	0.000	0.000	0.000	0.000	0.000	0.000	0.000	0.000	0.000	120	496	2254	2230	-1.522	Error	Error	582	1672	0	0	569	1661	0	0	0	0
2	10	15	""	"iYKL183W"	7990	17830	120	688	653	312	90	96	40	90	89	0	2659	2267	1203	160	165	47	88	85	0	0	0	0	0	0	0	0	0	0	0	0	0	0	0	0	0	0	0	0.239	0.267	0.255	0.298	2.525	0.237	0.772	0.000	0.000	0.000	0.000	0.000	0.000	0.000	0.000	0.000	0.000	0.000	0.000	0.000	0.000	120	467	3097	2670	-2.063	Error	Error	598	2499	0	0	563	2107	0	0	0	0
2	11	15	""	"iYKL166C-1"	8180	17830	120	1329	1197	578	91	96	39	95	90	0	2793	2500	1265	153	162	50	90	89	0	0	0	0	0	0	0	0	0	0	0	0	0	0	0	0	0	0	0	0.469	0.471	0.442	0.480	2.409	0.435	0.819	0.000	0.000	0.000	0.000	0.000	0.000	0.000	0.000	0.000	0.000	0.000	0.000	0.000	0.000	120	492	3878	3453	-1.093	Error	Error	1238	2640	0	0	1106	2347	0	0	0	0
2	12	15	""	"iYKL164C-1"	8370	17830	130	841	842	405	91	95	38	95	92	0	2576	2383	1118	157	163	51	93	93	0	0	0	0	0	0	0	0	0	0	0	0	0	0	0	0	0	0	0	0.310	0.337	0.305	0.318	2.051	0.318	0.827	0.000	0.000	0.000	0.000	0.000	0.000	0.000	0.000	0.000	0.000	0.000	0.000	0.000	0.000	120	524	3169	2977	-1.689	Error	Error	750	2419	0	0	751	2226	0	0	0	0
2	13	15	""	"iYKL162C"	8560	17830	120	1486	1402	593	93	99	43	97	96	0	3768	3339	1637	158	163	46	95	92	0	0	0	0	0	0	0	0	0	0	0	0	0	0	0	0	0	0	0	0.386	0.412	0.388	0.459	2.253	0.368	0.822	0.000	0.000	0.000	0.000	0.000	0.000	0.000	0.000	0.000	0.000	0.000	0.000	0.000	0.000	120	470	5003	4490	-1.374	Error	Error	1393	3610	0	0	1309	3181	0	0	0	0
2	14	15	""	"iYKL148C"	8750	17830	120	547	541	245	94	100	42	93	90	0	1902	1701	883	159	167	53	90	88	0	0	0	0	0	0	0	0	0	0	0	0	0	0	0	0	0	0	0	0.260	0.290	0.272	0.310	2.033	0.252	0.752	0.000	0.000	0.000	0.000	0.000	0.000	0.000	0.000	0.000	0.000	0.000	0.000	0.000	0.000	120	478	2196	1989	-1.944	Error	Error	453	1743	0	0	447	1542	0	0	0	0
2	15	15	""	"iYKL143W"	8940	17830	130	822	748	318	91	96	38	94	90	0	2525	2157	899	157	166	51	94	92	0	0	0	0	0	0	0	0	0	0	0	0	0	0	0	0	0	0	0	0.309	0.329	0.321	0.320	1.933	0.311	0.812	0.000	0.000	0.000	0.000	0.000	0.000	0.000	0.000	0.000	0.000	0.000	0.000	0.000	0.000	120	506	3099	2657	-1.696	Error	Error	731	2368	0	0	657	2000	0	0	0	0
2	16	15	""	"iYKL139W"	9130	17830	120	6880	6320	3843	95	100	43	97	96	0	2484	2177	1301	158	167	50	87	87	0	0	0	0	0	0	0	0	0	0	0	0	0	0	0	0	0	0	0	2.917	3.083	2.890	2.914	2.063	3.270	0.834	0.000	0.000	0.000	0.000	0.000	0.000	0.000	0.000	0.000	0.000	0.000	0.000	0.000	0.000	120	472	9111	8244	1.544	Error	Error	6785	2326	0	0	6225	2019	0	0	0	0
2	17	15	""	"iYLL025W"	9320	17820	130	4582	4022	1867	99	105	45	99	98	0	2982	2691	1154	161	172	59	95	94	0	0	0	0	0	0	0	0	0	0	0	0	0	0	0	0	0	0	0	1.589	1.551	1.573	1.488	1.968	1.700	0.808	0.000	0.000	0.000	0.000	0.000	0.000	0.000	0.000	0.000	0.000	0.000	0.000	0.000	0.000	120	525	7304	6453	0.668	Error	Error	4483	2821	0	0	3923	2530	0	0	0	0
2	18	15	""	"iYLL021W"	9510	17830	120	1566	1503	680	103	107	40	99	97	0	916	857	423	165	173	88	85	84	0	0	0	0	0	0	0	0	0	0	0	0	0	0	0	0	0	0	0	1.948	2.023	1.898	2.024	1.995	1.990	0.815	0.000	0.000	0.000	0.000	0.000	0.000	0.000	0.000	0.000	0.000	0.000	0.000	0.000	0.000	120	480	2214	2092	0.962	Error	Error	1463	751	0	0	1400	692	0	0	0	0
2	19	15	""	"iYLL017W"	9690	17830	110	917	917	494	104	114	95	91	87	0	2490	2286	1436	165	191	148	85	82	0	0	0	0	0	0	0	0	0	0	0	0	0	0	0	0	0	0	0	0.350	0.383	0.378	0.417	1.779	0.337	0.812	0.000	0.000	0.000	0.000	0.000	0.000	0.000	0.000	0.000	0.000	0.000	0.000	0.000	0.000	80	462	3138	2934	-1.516	Error	Error	813	2325	0	0	813	2121	0	0	0	0
2	20	15	""	"iYLL001W"	9890	17820	130	7593	6279	3658	100	111	89	95	93	0	2656	2182	1122	160	182	120	85	83	0	0	0	0	0	0	0	0	0	0	0	0	0	0	0	0	0	0	0	3.002	3.056	3.097	3.010	2.366	3.488	0.831	0.000	0.000	0.000	0.000	0.000	0.000	0.000	0.000	0.000	0.000	0.000	0.000	0.000	0.000	120	570	9989	8201	1.586	Error	Error	7493	2496	0	0	6179	2022	0	0	0	0
2	21	15	""	"iYLR003C"	10080	17830	130	1082	999	449	97	106	59	96	94	0	1505	1311	631	163	170	50	89	88	0	0	0	0	0	0	0	0	0	0	0	0	0	0	0	0	0	0	0	0.734	0.786	0.792	0.838	2.185	0.747	0.794	0.000	0.000	0.000	0.000	0.000	0.000	0.000	0.000	0.000	0.000	0.000	0.000	0.000	0.000	120	542	2327	2050	-0.446	Error	Error	985	1342	0	0	902	1148	0	0	0	0
2	22	15	""	"iYLR007W"	10270	17830	120	1218	1195	542	96	103	52	95	95	0	1760	1505	713	163	174	74	91	89	0	0	0	0	0	0	0	0	0	0	0	0	0	0	0	0	0	0	0	0.703	0.819	0.776	0.810	1.926	0.785	0.823	0.000	0.000	0.000	0.000	0.000	0.000	0.000	0.000	0.000	0.000	0.000	0.000	0.000	0.000	120	588	2719	2441	-0.509	Error	Error	1122	1597	0	0	1099	1342	0	0	0	0
2	1	16	""	"iYLR024C"	6290	18020	110	485	542	340	86	89	36	96	87	0	1391	1534	1065	157	165	45	90	88	0	0	0	0	0	0	0	0	0	0	0	0	0	0	0	0	0	0	0	0.323	0.331	0.314	0.299	2.110	0.258	0.731	0.000	0.000	0.000	0.000	0.000	0.000	0.000	0.000	0.000	0.000	0.000	0.000	0.000	0.000	80	488	1633	1833	-1.629	Error	Error	399	1234	0	0	456	1377	0	0	0	0
2	2	16	""	"iYLR028C"	6470	18010	120	682	647	327	87	89	35	94	90	0	2158	1864	992	156	162	40	89	88	0	0	0	0	0	0	0	0	0	0	0	0	0	0	0	0	0	0	0	0.297	0.328	0.320	0.319	2.075	0.301	0.790	0.000	0.000	0.000	0.000	0.000	0.000	0.000	0.000	0.000	0.000	0.000	0.000	0.000	0.000	120	497	2597	2268	-1.750	Error	Error	595	2002	0	0	560	1708	0	0	0	0
2	3	16	""	"iYLR032W"	6650	18010	120	2097	1839	861	88	92	38	99	97	0	2046	1781	781	159	165	44	94	92	0	0	0	0	0	0	0	0	0	0	0	0	0	0	0	0	0	0	0	1.065	1.080	1.060	1.078	2.494	1.098	0.807	0.000	0.000	0.000	0.000	0.000	0.000	0.000	0.000	0.000	0.000	0.000	0.000	0.000	0.000	120	496	3896	3373	0.090	Error	Error	2009	1887	0	0	1751	1622	0	0	0	0
2	4	16	""	"iYLR044C"	6850	18020	130	1159	1067	475	86	90	39	96	92	0	3919	3419	1728	157	164	44	94	93	0	0	0	0	0	0	0	0	0	0	0	0	0	0	0	0	0	0	0	0.285	0.301	0.288	0.341	2.445	0.266	0.812	0.000	0.000	0.000	0.000	0.000	0.000	0.000	0.000	0.000	0.000	0.000	0.000	0.000	0.000	120	552	4835	4243	-1.810	Error	Error	1073	3762	0	0	981	3262	0	0	0	0
2	5	16	""	"iYLR048W"	7040	18020	130	1412	1333	678	85	91	39	94	90	0	1417	1223	693	158	163	43	85	83	0	0	0	0	0	0	0	0	0	0	0	0	0	0	0	0	0	0	0	1.054	1.172	1.041	1.168	2.515	1.104	0.741	0.000	0.000	0.000	0.000	0.000	0.000	0.000	0.000	0.000	0.000	0.000	0.000	0.000	0.000	120	535	2586	2313	0.076	Error	Error	1327	1259	0	0	1248	1065	0	0	0	0
2	6	16	""	"iYLR052W"	7230	18020	120	595	572	224	86	92	39	97	92	0	1802	1527	697	158	163	43	91	88	0	0	0	0	0	0	0	0	0	0	0	0	0	0	0	0	0	0	0	0.310	0.355	0.329	0.378	2.702	0.306	0.740	0.000	0.000	0.000	0.000	0.000	0.000	0.000	0.000	0.000	0.000	0.000	0.000	0.000	0.000	120	511	2153	1855	-1.691	Error	Error	509	1644	0	0	486	1369	0	0	0	0
2	7	16	""	"iYLR364W"	7430	18010	130	888	835	394	90	94	38	95	93	0	3570	3229	1483	155	160	44	95	92	0	0	0	0	0	0	0	0	0	0	0	0	0	0	0	0	0	0	0	0.234	0.242	0.240	0.234	2.257	0.230	0.787	0.000	0.000	0.000	0.000	0.000	0.000	0.000	0.000	0.000	0.000	0.000	0.000	0.000	0.000	120	552	4213	3819	-2.097	Error	Error	798	3415	0	0	745	3074	0	0	0	0
2	8	16	""	"iYLR369W"	7620	18020	130	1160	1076	430	88	93	39	100	97	0	2088	1821	855	154	159	39	90	90	0	0	0	0	0	0	0	0	0	0	0	0	0	0	0	0	0	0	0	0.554	0.593	0.560	0.647	2.220	0.535	0.815	0.000	0.000	0.000	0.000	0.000	0.000	0.000	0.000	0.000	0.000	0.000	0.000	0.000	0.000	120	579	3006	2655	-0.851	Error	Error	1072	1934	0	0	988	1667	0	0	0	0
2	9	16	""	"iYLR373C"	7820	18010	120	401	385	164	87	92	39	92	87	0	1148	1027	420	157	160	42	90	89	0	0	0	0	0	0	0	0	0	0	0	0	0	0	0	0	0	0	0	0.317	0.343	0.361	0.344	2.170	0.310	0.674	0.000	0.000	0.000	0.000	0.000	0.000	0.000	0.000	0.000	0.000	0.000	0.000	0.000	0.000	120	522	1305	1168	-1.658	Error	Error	314	991	0	0	298	870	0	0	0	0
2	10	16	""	"iYLR389C"	8010	18020	130	882	820	322	90	96	40	94	92	0	3060	2696	1194	156	161	41	92	91	0	0	0	0	0	0	0	0	0	0	0	0	0	0	0	0	0	0	0	0.273	0.287	0.270	0.301	2.254	0.260	0.799	0.000	0.000	0.000	0.000	0.000	0.000	0.000	0.000	0.000	0.000	0.000	0.000	0.000	0.000	120	559	3696	3270	-1.874	Error	Error	792	2904	0	0	730	2540	0	0	0	0
2	11	16	""	"iYLR394W"	8200	18020	120	7952	7292	3167	94	100	43	100	99	0	4492	3877	1724	155	161	43	95	95	0	0	0	0	0	0	0	0	0	0	0	0	0	0	0	0	0	0	0	1.812	1.934	1.892	2.065	2.116	1.984	0.866	0.000	0.000	0.000	0.000	0.000	0.000	0.000	0.000	0.000	0.000	0.000	0.000	0.000	0.000	120	513	12195	10920	0.857	Error	Error	7858	4337	0	0	7198	3722	0	0	0	0
2	12	16	""	"iYLR398C"	8390	18020	120	1648	1534	713	92	98	42	98	98	0	3977	3498	1656	154	159	42	93	92	0	0	0	0	0	0	0	0	0	0	0	0	0	0	0	0	0	0	0	0.407	0.431	0.399	0.460	2.100	0.411	0.865	0.000	0.000	0.000	0.000	0.000	0.000	0.000	0.000	0.000	0.000	0.000	0.000	0.000	0.000	120	513	5379	4786	-1.297	Error	Error	1556	3823	0	0	1442	3344	0	0	0	0
2	13	16	""	"iYLR412W-1"	8580	18020	130	1369	1310	562	93	98	41	96	95	0	3137	2822	1241	155	160	40	96	96	0	0	0	0	0	0	0	0	0	0	0	0	0	0	0	0	0	0	0	0.428	0.456	0.442	0.500	2.152	0.423	0.829	0.000	0.000	0.000	0.000	0.000	0.000	0.000	0.000	0.000	0.000	0.000	0.000	0.000	0.000	120	558	4258	3884	-1.225	Error	Error	1276	2982	0	0	1217	2667	0	0	0	0
2	14	16	""	"iYLR417W"	8770	18020	120	2517	2239	1004	93	99	42	98	95	0	2478	2141	934	158	164	45	90	90	0	0	0	0	0	0	0	0	0	0	0	0	0	0	0	0	0	0	0	1.045	1.082	1.056	0.990	1.930	1.091	0.811	0.000	0.000	0.000	0.000	0.000	0.000	0.000	0.000	0.000	0.000	0.000	0.000	0.000	0.000	120	512	4744	4129	0.063	Error	Error	2424	2320	0	0	2146	1983	0	0	0	0
2	15	16	""	"iYLRCdelta24"	8960	18020	120	1468	1304	623	90	97	39	95	94	0	2519	2096	1065	156	162	44	90	88	0	0	0	0	0	0	0	0	0	0	0	0	0	0	0	0	0	0	0	0.583	0.626	0.611	0.681	2.375	0.579	0.822	0.000	0.000	0.000	0.000	0.000	0.000	0.000	0.000	0.000	0.000	0.000	0.000	0.000	0.000	120	513	3741	3154	-0.778	Error	Error	1378	2363	0	0	1214	1940	0	0	0	0
2	16	16	""	"iYLR436C"	9150	18020	120	370	353	160	96	101	43	85	80	0	1160	1106	553	156	163	46	93	90	0	0	0	0	0	0	0	0	0	0	0	0	0	0	0	0	0	0	0	0.273	0.271	0.273	0.271	2.249	0.241	0.685	0.000	0.000	0.000	0.000	0.000	0.000	0.000	0.000	0.000	0.000	0.000	0.000	0.000	0.000	120	515	1278	1207	-1.874	Error	Error	274	1004	0	0	257	950	0	0	0	0
2	17	16	""	"iYLR439W"	9340	18020	120	2587	2369	911	97	103	42	98	98	0	2020	1771	671	161	167	47	92	92	0	0	0	0	0	0	0	0	0	0	0	0	0	0	0	0	0	0	0	1.339	1.411	1.370	1.361	2.107	1.440	0.850	0.000	0.000	0.000	0.000	0.000	0.000	0.000	0.000	0.000	0.000	0.000	0.000	0.000	0.000	120	528	4349	3882	0.422	Error	Error	2490	1859	0	0	2272	1610	0	0	0	0
2	18	16	""	"iYLR444C"	9530	18020	130	894	814	379	101	104	41	93	90	0	1697	1415	689	160	167	77	88	85	0	0	0	0	0	0	0	0	0	0	0	0	0	0	0	0	0	0	0	0.516	0.568	0.568	0.514	2.043	0.529	0.802	0.000	0.000	0.000	0.000	0.000	0.000	0.000	0.000	0.000	0.000	0.000	0.000	0.000	0.000	120	562	2330	1968	-0.955	Error	Error	793	1537	0	0	713	1255	0	0	0	0
2	19	16	""	"iYMR130W"	9720	18020	130	4777	4106	1919	106	112	86	96	95	0	1788	1540	707	163	177	105	90	87	0	0	0	0	0	0	0	0	0	0	0	0	0	0	0	0	0	0	0	2.874	2.905	2.885	2.513	2.549	3.065	0.843	0.000	0.000	0.000	0.000	0.000	0.000	0.000	0.000	0.000	0.000	0.000	0.000	0.000	0.000	120	589	6296	5377	1.523	Error	Error	4671	1625	0	0	4000	1377	0	0	0	0
2	20	16	""	"iYMR134W"	9910	18030	120	6326	5480	2695	102	107	44	100	100	0	6445	5404	2979	162	168	46	94	91	0	0	0	0	0	0	0	0	0	0	0	0	0	0	0	0	0	0	0	0.991	1.026	1.008	1.207	3.206	0.990	0.821	0.000	0.000	0.000	0.000	0.000	0.000	0.000	0.000	0.000	0.000	0.000	0.000	0.000	0.000	120	530	12507	10620	-0.014	Error	Error	6224	6283	0	0	5378	5242	0	0	0	0
2	21	16	""	"iYMR138W"	10100	18020	130	1160	1167	724	97	104	50	93	90	0	4236	3508	2357	164	170	54	89	88	0	0	0	0	0	0	0	0	0	0	0	0	0	0	0	0	0	0	0	0.261	0.320	0.305	0.354	2.618	0.288	0.806	0.000	0.000	0.000	0.000	0.000	0.000	0.000	0.000	0.000	0.000	0.000	0.000	0.000	0.000	120	590	5135	4414	-1.938	Error	Error	1063	4072	0	0	1070	3344	0	0	0	0
2	22	16	""	"iYMR155W"	10300	18020	130	1241	1094	489	97	105	50	98	93	0	1647	1486	572	163	171	50	95	94	0	0	0	0	0	0	0	0	0	0	0	0	0	0	0	0	0	0	0	0.771	0.754	0.778	0.681	1.921	0.772	0.839	0.000	0.000	0.000	0.000	0.000	0.000	0.000	0.000	0.000	0.000	0.000	0.000	0.000	0.000	120	683	2628	2320	-0.375	Error	Error	1144	1484	0	0	997	1323	0	0	0	0
2	1	17	""	"itM(CAU)M"	6310	18210	120	754	685	303	85	94	42	93	91	0	955	926	1128	161	169	47	90	88	0	0	0	0	0	0	0	0	0	0	0	0	0	0	0	0	0	0	0	0.843	0.784	0.862	0.819	2.155	0.279	0.276	0.000	0.000	0.000	0.000	0.000	0.000	0.000	0.000	0.000	0.000	0.000	0.000	0.000	0.000	120	614	1463	1365	-0.247	Error	Error	669	794	0	0	600	765	0	0	0	0
2	2	17	""	"iYMR161W"	6500	18220	130	6383	5679	2743	87	93	40	96	96	0	2659	2247	1120	158	165	46	87	87	0	0	0	0	0	0	0	0	0	0	0	0	0	0	0	0	0	0	0	2.517	2.677	2.495	2.432	2.476	2.847	0.801	0.000	0.000	0.000	0.000	0.000	0.000	0.000	0.000	0.000	0.000	0.000	0.000	0.000	0.000	120	561	8797	7681	1.332	Error	Error	6296	2501	0	0	5592	2089	0	0	0	0
2	3	17	""	"iYMR176W"	6680	18210	130	1801	1612	839	87	93	38	98	97	0	3648	3218	1650	159	166	46	93	92	0	0	0	0	0	0	0	0	0	0	0	0	0	0	0	0	0	0	0	0.491	0.499	0.465	0.489	2.232	0.463	0.778	0.000	0.000	0.000	0.000	0.000	0.000	0.000	0.000	0.000	0.000	0.000	0.000	0.000	0.000	120	576	5203	4584	-1.025	Error	Error	1714	3489	0	0	1525	3059	0	0	0	0
2	4	17	""	"iYMR180C"	6880	18210	120	805	773	339	87	92	40	93	92	0	2191	1962	867	154	163	48	92	91	0	0	0	0	0	0	0	0	0	0	0	0	0	0	0	0	0	0	0	0.352	0.379	0.384	0.378	1.915	0.352	0.807	0.000	0.000	0.000	0.000	0.000	0.000	0.000	0.000	0.000	0.000	0.000	0.000	0.000	0.000	120	524	2755	2494	-1.504	Error	Error	718	2037	0	0	686	1808	0	0	0	0
2	5	17	""	"iYMR183C"	7070	18210	130	883	808	453	87	92	40	91	87	0	2474	2120	1045	158	163	43	89	89	0	0	0	0	0	0	0	0	0	0	0	0	0	0	0	0	0	0	0	0.344	0.367	0.351	0.337	1.909	0.359	0.777	0.000	0.000	0.000	0.000	0.000	0.000	0.000	0.000	0.000	0.000	0.000	0.000	0.000	0.000	120	553	3112	2683	-1.541	Error	Error	796	2316	0	0	721	1962	0	0	0	0
2	6	17	""	"iYMR198W"	7260	18210	130	2303	2074	940	87	92	38	98	97	0	6234	5553	2279	157	162	42	95	95	0	0	0	0	0	0	0	0	0	0	0	0	0	0	0	0	0	0	0	0.365	0.368	0.357	0.358	2.132	0.362	0.821	0.000	0.000	0.000	0.000	0.000	0.000	0.000	0.000	0.000	0.000	0.000	0.000	0.000	0.000	120	549	8293	7383	-1.455	Error	Error	2216	6077	0	0	1987	5396	0	0	0	0
2	7	17	""	"iYMR202W"	7440	18210	120	815	757	324	90	92	38	95	92	0	938	824	352	151	156	41	93	90	0	0	0	0	0	0	0	0	0	0	0	0	0	0	0	0	0	0	0	0.921	0.991	0.899	1.024	2.078	0.968	0.729	0.000	0.000	0.000	0.000	0.000	0.000	0.000	0.000	0.000	0.000	0.000	0.000	0.000	0.000	120	529	1512	1340	-0.118	Error	Error	725	787	0	0	667	673	0	0	0	0
2	8	17	""	"iYMR206W"	7640	18220	120	1909	1841	950	89	92	37	96	95	0	3723	3035	1652	153	155	38	92	90	0	0	0	0	0	0	0	0	0	0	0	0	0	0	0	0	0	0	0	0.510	0.608	0.600	0.643	2.454	0.568	0.832	0.000	0.000	0.000	0.000	0.000	0.000	0.000	0.000	0.000	0.000	0.000	0.000	0.000	0.000	120	531	5390	4634	-0.972	Error	Error	1820	3570	0	0	1752	2882	0	0	0	0
2	9	17	""	"iYNL148C"	7830	18220	120	647	618	231	88	92	38	96	95	0	1876	1697	615	155	159	39	95	95	0	0	0	0	0	0	0	0	0	0	0	0	0	0	0	0	0	0	0	0.325	0.344	0.329	0.346	2.163	0.315	0.764	0.000	0.000	0.000	0.000	0.000	0.000	0.000	0.000	0.000	0.000	0.000	0.000	0.000	0.000	120	529	2280	2072	-1.622	Error	Error	559	1721	0	0	530	1542	0	0	0	0
2	10	17	""	"iYNL144C-0"	8020	18220	120	1173	1148	614	92	97	39	95	92	0	4193	3772	2082	154	159	40	86	86	0	0	0	0	0	0	0	0	0	0	0	0	0	0	0	0	0	0	0	0.268	0.292	0.279	0.306	2.443	0.273	0.844	0.000	0.000	0.000	0.000	0.000	0.000	0.000	0.000	0.000	0.000	0.000	0.000	0.000	0.000	120	515	5120	4674	-1.902	Error	Error	1081	4039	0	0	1056	3618	0	0	0	0
2	11	17	""	"iYNL141W"	8210	18220	120	4445	3924	1837	92	98	43	99	98	0	2379	2102	999	152	156	40	90	89	0	0	0	0	0	0	0	0	0	0	0	0	0	0	0	0	0	0	0	1.955	1.965	1.949	1.881	1.980	2.040	0.849	0.000	0.000	0.000	0.000	0.000	0.000	0.000	0.000	0.000	0.000	0.000	0.000	0.000	0.000	120	515	6580	5782	0.967	Error	Error	4353	2227	0	0	3832	1950	0	0	0	0
2	12	17	""	"iYNL125C"	8400	18220	120	1075	1108	469	90	95	37	97	97	0	3195	2787	1323	152	155	40	94	92	0	0	0	0	0	0	0	0	0	0	0	0	0	0	0	0	0	0	0	0.324	0.386	0.364	0.440	2.653	0.345	0.801	0.000	0.000	0.000	0.000	0.000	0.000	0.000	0.000	0.000	0.000	0.000	0.000	0.000	0.000	120	515	4028	3653	-1.627	Error	Error	985	3043	0	0	1018	2635	0	0	0	0
2	13	17	""	"iYNL121C"	8590	18220	120	1282	1202	688	89	94	38	91	88	0	3571	2956	1661	153	157	40	90	88	0	0	0	0	0	0	0	0	0	0	0	0	0	0	0	0	0	0	0	0.349	0.397	0.380	0.401	2.519	0.379	0.848	0.000	0.000	0.000	0.000	0.000	0.000	0.000	0.000	0.000	0.000	0.000	0.000	0.000	0.000	120	499	4611	3916	-1.519	Error	Error	1193	3418	0	0	1113	2803	0	0	0	0
2	14	17	""	"iYNL116W"	8770	18220	130	3059	2556	1330	90	97	50	96	94	0	2413	1983	1170	158	165	57	86	82	0	0	0	0	0	0	0	0	0	0	0	0	0	0	0	0	0	0	0	1.317	1.351	1.330	1.612	2.722	1.296	0.861	0.000	0.000	0.000	0.000	0.000	0.000	0.000	0.000	0.000	0.000	0.000	0.000	0.000	0.000	120	578	5224	4291	0.397	Error	Error	2969	2255	0	0	2466	1825	0	0	0	0
2	15	17	""	"iYNL097C"	8970	18220	120	2078	1917	934	95	101	52	96	96	0	4260	3919	1969	155	166	62	93	92	0	0	0	0	0	0	0	0	0	0	0	0	0	0	0	0	0	0	0	0.483	0.484	0.423	0.453	2.471	0.442	0.766	0.000	0.000	0.000	0.000	0.000	0.000	0.000	0.000	0.000	0.000	0.000	0.000	0.000	0.000	120	513	6088	5586	-1.050	Error	Error	1983	4105	0	0	1822	3764	0	0	0	0
2	16	17	""	"iYNL094W"	9150	18220	120	1494	1443	670	95	100	42	97	96	0	4056	3565	1767	154	162	45	95	95	0	0	0	0	0	0	0	0	0	0	0	0	0	0	0	0	0	0	0	0.359	0.395	0.378	0.431	2.174	0.364	0.829	0.000	0.000	0.000	0.000	0.000	0.000	0.000	0.000	0.000	0.000	0.000	0.000	0.000	0.000	120	518	5301	4759	-1.480	Error	Error	1399	3902	0	0	1348	3411	0	0	0	0
2	17	17	""	"iYNL089C"	9350	18220	120	980	940	493	93	99	41	95	92	0	2948	2678	1321	157	161	41	92	91	0	0	0	0	0	0	0	0	0	0	0	0	0	0	0	0	0	0	0	0.318	0.336	0.309	0.322	2.038	0.294	0.659	0.000	0.000	0.000	0.000	0.000	0.000	0.000	0.000	0.000	0.000	0.000	0.000	0.000	0.000	120	529	3678	3368	-1.654	Error	Error	887	2791	0	0	847	2521	0	0	0	0
2	18	17	""	"iYNL073W"	9540	18220	120	1301	1228	459	94	100	44	95	93	0	2407	2119	871	160	163	43	93	92	0	0	0	0	0	0	0	0	0	0	0	0	0	0	0	0	0	0	0	0.537	0.579	0.558	0.577	1.940	0.549	0.838	0.000	0.000	0.000	0.000	0.000	0.000	0.000	0.000	0.000	0.000	0.000	0.000	0.000	0.000	120	499	3454	3093	-0.897	Error	Error	1207	2247	0	0	1134	1959	0	0	0	0
2	19	17	""	"iYNL069C"	9720	18220	120	1505	1473	729	99	104	42	92	91	0	4387	3821	2155	163	168	46	90	90	0	0	0	0	0	0	0	0	0	0	0	0	0	0	0	0	0	0	0	0.333	0.376	0.342	0.417	2.356	0.318	0.741	0.000	0.000	0.000	0.000	0.000	0.000	0.000	0.000	0.000	0.000	0.000	0.000	0.000	0.000	120	519	5630	5032	-1.587	Error	Error	1406	4224	0	0	1374	3658	0	0	0	0
2	20	17	""	"iYNL065W"	9920	18220	120	4474	4329	1816	100	105	44	98	96	0	2733	2568	924	166	172	50	94	94	0	0	0	0	0	0	0	0	0	0	0	0	0	0	0	0	0	0	0	1.704	1.761	1.694	1.673	1.708	1.862	0.880	0.000	0.000	0.000	0.000	0.000	0.000	0.000	0.000	0.000	0.000	0.000	0.000	0.000	0.000	120	498	6941	6631	0.769	Error	Error	4374	2567	0	0	4229	2402	0	0	0	0
2	21	17	""	"itG(GCC)O2"	10100	18230	120	1733	1628	662	103	108	47	96	95	0	2283	1958	874	170	179	65	91	90	0	0	0	0	0	0	0	0	0	0	0	0	0	0	0	0	0	0	0	0.771	0.853	0.834	0.875	1.875	0.815	0.870	0.000	0.000	0.000	0.000	0.000	0.000	0.000	0.000	0.000	0.000	0.000	0.000	0.000	0.000	120	504	3743	3313	-0.374	Error	Error	1630	2113	0	0	1525	1788	0	0	0	0
2	22	17	""	"iYOL019W"	10290	18220	130	6220	5786	2345	100	105	44	100	99	0	5053	4273	1884	164	172	59	95	93	0	0	0	0	0	0	0	0	0	0	0	0	0	0	0	0	0	0	0	1.252	1.384	1.348	1.438	2.346	1.360	0.861	0.000	0.000	0.000	0.000	0.000	0.000	0.000	0.000	0.000	0.000	0.000	0.000	0.000	0.000	120	688	11009	9795	0.324	Error	Error	6120	4889	0	0	5686	4109	0	0	0	0
2	1	18	""	"iYOL015W"	6310	18410	120	4712	4454	2115	83	90	41	100	100	0	3555	3065	1443	159	166	43	95	95	0	0	0	0	0	0	0	0	0	0	0	0	0	0	0	0	0	0	0	1.363	1.504	1.428	1.546	2.054	1.533	0.872	0.000	0.000	0.000	0.000	0.000	0.000	0.000	0.000	0.000	0.000	0.000	0.000	0.000	0.000	120	594	8025	7277	0.447	Error	Error	4629	3396	0	0	4371	2906	0	0	0	0
2	2	18	""	"iYOL001W"	6500	18410	120	1271	1179	538	85	92	42	96	93	0	970	885	377	156	164	47	89	87	0	0	0	0	0	0	0	0	0	0	0	0	0	0	0	0	0	0	0	1.457	1.501	1.425	1.461	1.893	1.535	0.852	0.000	0.000	0.000	0.000	0.000	0.000	0.000	0.000	0.000	0.000	0.000	0.000	0.000	0.000	120	500	2000	1823	0.543	Error	Error	1186	814	0	0	1094	729	0	0	0	0
2	3	18	""	"iYOR003W"	6690	18410	120	3804	3451	1628	85	92	39	98	97	0	3437	2889	1491	156	162	44	91	91	0	0	0	0	0	0	0	0	0	0	0	0	0	0	0	0	0	0	0	1.133	1.232	1.172	1.255	2.175	1.213	0.836	0.000	0.000	0.000	0.000	0.000	0.000	0.000	0.000	0.000	0.000	0.000	0.000	0.000	0.000	120	515	7000	6099	0.181	Error	Error	3719	3281	0	0	3366	2733	0	0	0	0
2	4	18	""	"iYOR007C"	6880	18410	120	1634	1520	674	88	92	39	99	99	0	2315	2084	871	156	160	40	94	92	0	0	0	0	0	0	0	0	0	0	0	0	0	0	0	0	0	0	0	0.716	0.743	0.719	0.743	2.199	0.740	0.858	0.000	0.000	0.000	0.000	0.000	0.000	0.000	0.000	0.000	0.000	0.000	0.000	0.000	0.000	120	514	3705	3360	-0.482	Error	Error	1546	2159	0	0	1432	1928	0	0	0	0
2	5	18	""	"iYOR018W"	7070	18410	120	6588	6125	3407	88	93	38	98	96	0	3238	2837	1556	158	160	39	94	92	0	0	0	0	0	0	0	0	0	0	0	0	0	0	0	0	0	0	0	2.110	2.253	2.279	2.307	1.888	2.305	0.909	0.000	0.000	0.000	0.000	0.000	0.000	0.000	0.000	0.000	0.000	0.000	0.000	0.000	0.000	120	514	9580	8716	1.078	Error	Error	6500	3080	0	0	6037	2679	0	0	0	0
2	6	18	""	"iYOR021C"	7260	18410	120	1612	1406	622	91	94	39	97	97	0	2683	2308	995	155	159	38	96	96	0	0	0	0	0	0	0	0	0	0	0	0	0	0	0	0	0	0	0	0.602	0.611	0.613	0.600	2.008	0.596	0.870	0.000	0.000	0.000	0.000	0.000	0.000	0.000	0.000	0.000	0.000	0.000	0.000	0.000	0.000	120	514	4049	3468	-0.733	Error	Error	1521	2528	0	0	1315	2153	0	0	0	0
2	7	18	""	"iYOR026W"	7450	18410	120	1298	1233	451	89	95	39	100	99	0	3120	2821	938	154	159	38	99	98	0	0	0	0	0	0	0	0	0	0	0	0	0	0	0	0	0	0	0	0.408	0.429	0.411	0.427	1.862	0.423	0.852	0.000	0.000	0.000	0.000	0.000	0.000	0.000	0.000	0.000	0.000	0.000	0.000	0.000	0.000	120	515	4175	3811	-1.295	Error	Error	1209	2966	0	0	1144	2667	0	0	0	0
2	8	18	""	"iYOR042W"	7640	18410	120	426	430	223	88	92	36	90	86	0	1295	1112	547	155	167	193	82	78	0	0	0	0	0	0	0	0	0	0	0	0	0	0	0	0	0	0	0	0.296	0.357	0.310	0.322	2.157	0.293	0.623	0.000	0.000	0.000	0.000	0.000	0.000	0.000	0.000	0.000	0.000	0.000	0.000	0.000	0.000	120	484	1478	1299	-1.754	Error	Error	338	1140	0	0	342	957	0	0	0	0
2	9	18	""	"iYOR045W"	7820	18410	120	4857	4524	1937	92	94	37	99	98	0	2304	2027	954	154	168	193	88	86	0	0	0	0	0	0	0	0	0	0	0	0	0	0	0	0	0	0	0	2.216	2.366	2.287	2.480	1.957	2.361	0.850	0.000	0.000	0.000	0.000	0.000	0.000	0.000	0.000	0.000	0.000	0.000	0.000	0.000	0.000	120	484	6915	6305	1.148	Error	Error	4765	2150	0	0	4432	1873	0	0	0	0
2	10	18	""	"iYOR049C"	8010	18410	120	2344	2146	1137	86	92	38	92	91	0	3891	3327	1810	152	156	41	86	86	0	0	0	0	0	0	0	0	0	0	0	0	0	0	0	0	0	0	0	0.604	0.649	0.590	0.638	2.351	0.607	0.807	0.000	0.000	0.000	0.000	0.000	0.000	0.000	0.000	0.000	0.000	0.000	0.000	0.000	0.000	120	520	5997	5235	-0.728	Error	Error	2258	3739	0	0	2060	3175	0	0	0	0
2	11	18	""	"iYOR356W"	8210	18410	120	319	324	166	87	92	39	84	77	0	693	633	314	148	152	38	86	85	0	0	0	0	0	0	0	0	0	0	0	0	0	0	0	0	0	0	0	0.426	0.489	0.448	0.399	2.587	0.454	0.671	0.000	0.000	0.000	0.000	0.000	0.000	0.000	0.000	0.000	0.000	0.000	0.000	0.000	0.000	120	514	777	722	-1.232	Error	Error	232	545	0	0	237	485	0	0	0	0
2	12	18	""	"iYOR360C"	8400	18410	120	1176	1141	633	90	94	39	95	93	0	2383	2337	1385	155	161	54	95	93	0	0	0	0	0	0	0	0	0	0	0	0	0	0	0	0	0	0	0	0.487	0.482	0.449	0.498	2.680	0.441	0.813	0.000	0.000	0.000	0.000	0.000	0.000	0.000	0.000	0.000	0.000	0.000	0.000	0.000	0.000	120	521	3314	3233	-1.037	Error	Error	1086	2228	0	0	1051	2182	0	0	0	0
2	13	18	""	"iYOR366W"	8590	18410	120	1732	1629	880	89	95	39	97	95	0	2694	2360	1108	157	162	46	95	94	0	0	0	0	0	0	0	0	0	0	0	0	0	0	0	0	0	0	0	0.648	0.699	0.664	0.680	1.945	0.702	0.814	0.000	0.000	0.000	0.000	0.000	0.000	0.000	0.000	0.000	0.000	0.000	0.000	0.000	0.000	120	521	4180	3743	-0.627	Error	Error	1643	2537	0	0	1540	2203	0	0	0	0
2	14	18	""	"iYOR380W-1"	8780	18420	130	2175	1983	1067	94	99	42	93	92	0	6150	5278	3100	157	162	49	89	87	0	0	0	0	0	0	0	0	0	0	0	0	0	0	0	0	0	0	0	0.347	0.369	0.368	0.412	2.407	0.328	0.815	0.000	0.000	0.000	0.000	0.000	0.000	0.000	0.000	0.000	0.000	0.000	0.000	0.000	0.000	120	591	8074	7010	-1.526	Error	Error	2081	5993	0	0	1889	5121	0	0	0	0
2	15	18	""	"iYOR383C"	8970	18410	120	3029	2793	1322	93	96	39	98	97	0	5015	4278	1935	154	163	54	97	95	0	0	0	0	0	0	0	0	0	0	0	0	0	0	0	0	0	0	0	0.604	0.655	0.641	0.672	2.048	0.647	0.843	0.000	0.000	0.000	0.000	0.000	0.000	0.000	0.000	0.000	0.000	0.000	0.000	0.000	0.000	120	521	7797	6824	-0.727	Error	Error	2936	4861	0	0	2700	4124	0	0	0	0
2	16	18	""	"iYOR387C-0"	9150	18400	110	2633	2593	1116	94	120	203	97	93	0	4477	4125	1778	160	207	397	90	90	0	0	0	0	0	0	0	0	0	0	0	0	0	0	0	0	0	0	0	0.588	0.630	0.590	0.637	1.666	0.581	0.847	0.000	0.000	0.000	0.000	0.000	0.000	0.000	0.000	0.000	0.000	0.000	0.000	0.000	0.000	80	458	6856	6464	-0.766	Error	Error	2539	4317	0	0	2499	3965	0	0	0	0
2	17	18	""	"iYPL275W-2"	9340	18410	120	1760	1601	700	94	117	186	94	88	0	5336	4875	2026	158	198	364	94	91	0	0	0	0	0	0	0	0	0	0	0	0	0	0	0	0	0	0	0	0.322	0.319	0.324	0.323	1.860	0.305	0.871	0.000	0.000	0.000	0.000	0.000	0.000	0.000	0.000	0.000	0.000	0.000	0.000	0.000	0.000	120	550	6844	6224	-1.636	Error	Error	1666	5178	0	0	1507	4717	0	0	0	0
2	18	18	""	"iYPL272C-1"	9540	18410	120	1361	1277	642	94	101	45	95	93	0	4725	4223	2280	159	163	43	92	91	0	0	0	0	0	0	0	0	0	0	0	0	0	0	0	0	0	0	0	0.277	0.291	0.266	0.306	2.505	0.264	0.800	0.000	0.000	0.000	0.000	0.000	0.000	0.000	0.000	0.000	0.000	0.000	0.000	0.000	0.000	120	549	5833	5247	-1.850	Error	Error	1267	4566	0	0	1183	4064	0	0	0	0
2	19	18	""	"iYPL268W"	9730	18400	110	1252	1289	603	96	106	54	97	96	0	2657	2327	1145	160	171	73	93	91	0	0	0	0	0	0	0	0	0	0	0	0	0	0	0	0	0	0	0	0.463	0.551	0.510	0.617	2.533	0.506	0.831	0.000	0.000	0.000	0.000	0.000	0.000	0.000	0.000	0.000	0.000	0.000	0.000	0.000	0.000	80	457	3653	3360	-1.111	Error	Error	1156	2497	0	0	1193	2167	0	0	0	0
2	20	18	""	"iYPL253C"	9910	18410	130	5129	4756	2253	98	105	54	98	96	0	3496	3107	1493	161	199	697	85	80	0	0	0	0	0	0	0	0	0	0	0	0	0	0	0	0	0	0	0	1.509	1.581	1.549	1.570	1.835	1.483	0.700	0.000	0.000	0.000	0.000	0.000	0.000	0.000	0.000	0.000	0.000	0.000	0.000	0.000	0.000	120	597	8366	7604	0.593	Error	Error	5031	3335	0	0	4658	2946	0	0	0	0
2	21	18	""	"iYPL249C"	10100	18400	110	3117	2889	1183	106	118	84	97	96	0	6037	5192	2292	166	225	790	91	86	0	0	0	0	0	0	0	0	0	0	0	0	0	0	0	0	0	0	0	0.513	0.554	0.525	0.573	2.020	0.464	0.750	0.000	0.000	0.000	0.000	0.000	0.000	0.000	0.000	0.000	0.000	0.000	0.000	0.000	0.000	80	473	8882	7809	-0.963	Error	Error	3011	5871	0	0	2783	5026	0	0	0	0
2	22	18	""	"iYPL245W"	10290	18410	110	794	747	315	104	114	77	91	87	0	1472	1324	546	167	185	122	90	87	0	0	0	0	0	0	0	0	0	0	0	0	0	0	0	0	0	0	0	0.529	0.556	0.521	0.569	1.781	0.544	0.802	0.000	0.000	0.000	0.000	0.000	0.000	0.000	0.000	0.000	0.000	0.000	0.000	0.000	0.000	80	552	1995	1800	-0.919	Error	Error	690	1305	0	0	643	1157	0	0	0	0
2	1	19	""	"iYPR067W"	6310	18600	120	1385	1257	521	87	92	40	98	97	0	1388	1215	522	163	168	41	92	90	0	0	0	0	0	0	0	0	0	0	0	0	0	0	0	0	0	0	0	1.060	1.112	1.081	1.134	1.895	1.091	0.832	0.000	0.000	0.000	0.000	0.000	0.000	0.000	0.000	0.000	0.000	0.000	0.000	0.000	0.000	120	587	2523	2222	0.084	Error	Error	1298	1225	0	0	1170	1052	0	0	0	0
2	2	19	""	"iYPR071W"	6500	18600	120	4678	4147	1774	85	90	38	99	97	0	5396	4743	1897	159	163	42	93	91	0	0	0	0	0	0	0	0	0	0	0	0	0	0	0	0	0	0	0	0.877	0.886	0.886	0.915	2.351	0.897	0.869	0.000	0.000	0.000	0.000	0.000	0.000	0.000	0.000	0.000	0.000	0.000	0.000	0.000	0.000	120	496	9830	8646	-0.189	Error	Error	4593	5237	0	0	4062	4584	0	0	0	0
2	3	19	""	"iYPR074C"	6690	18600	120	1086	1039	499	88	91	38	94	93	0	3762	3318	1502	157	162	43	93	92	0	0	0	0	0	0	0	0	0	0	0	0	0	0	0	0	0	0	0	0.277	0.301	0.292	0.305	2.157	0.280	0.777	0.000	0.000	0.000	0.000	0.000	0.000	0.000	0.000	0.000	0.000	0.000	0.000	0.000	0.000	120	460	4603	4112	-1.853	Error	Error	998	3605	0	0	951	3161	0	0	0	0
2	4	19	""	"iYPR094W"	6880	18600	120	847	812	322	88	91	39	95	95	0	1442	1322	497	153	159	42	91	90	0	0	0	0	0	0	0	0	0	0	0	0	0	0	0	0	0	0	0	0.589	0.619	0.600	0.590	1.719	0.600	0.821	0.000	0.000	0.000	0.000	0.000	0.000	0.000	0.000	0.000	0.000	0.000	0.000	0.000	0.000	120	456	2048	1893	-0.764	Error	Error	759	1289	0	0	724	1169	0	0	0	0
2	5	19	""	"iYPR098C"	7070	18600	120	1452	1351	630	86	89	36	96	95	0	2752	2539	1251	154	156	36	94	94	0	0	0	0	0	0	0	0	0	0	0	0	0	0	0	0	0	0	0	0.526	0.530	0.509	0.553	2.249	0.488	0.799	0.000	0.000	0.000	0.000	0.000	0.000	0.000	0.000	0.000	0.000	0.000	0.000	0.000	0.000	120	456	3964	3650	-0.927	Error	Error	1366	2598	0	0	1265	2385	0	0	0	0
2	6	19	""	"iYPR103W"	7260	18600	120	4856	4651	2343	85	90	37	100	98	0	2899	2452	1199	153	158	38	92	90	0	0	0	0	0	0	0	0	0	0	0	0	0	0	0	0	0	0	0	1.737	1.986	2.010	2.105	2.269	2.091	0.839	0.000	0.000	0.000	0.000	0.000	0.000	0.000	0.000	0.000	0.000	0.000	0.000	0.000	0.000	120	456	7517	6865	0.797	Error	Error	4771	2746	0	0	4566	2299	0	0	0	0
2	7	19	""	"iYPRWsigma2-0"	7450	18600	120	3516	3447	1431	85	93	38	99	99	0	5291	5049	1969	153	159	40	98	97	0	0	0	0	0	0	0	0	0	0	0	0	0	0	0	0	0	0	0	0.668	0.687	0.660	0.679	1.738	0.674	0.819	0.000	0.000	0.000	0.000	0.000	0.000	0.000	0.000	0.000	0.000	0.000	0.000	0.000	0.000	120	456	8569	8258	-0.583	Error	Error	3431	5138	0	0	3362	4896	0	0	0	0
2	8	19	""	"itC(GCA)P2"	7640	18600	120	1258	1245	646	88	93	36	96	95	0	1783	1596	846	153	155	36	91	90	0	0	0	0	0	0	0	0	0	0	0	0	0	0	0	0	0	0	0	0.718	0.802	0.774	0.822	2.546	0.773	0.847	0.000	0.000	0.000	0.000	0.000	0.000	0.000	0.000	0.000	0.000	0.000	0.000	0.000	0.000	120	456	2800	2600	-0.478	Error	Error	1170	1630	0	0	1157	1443	0	0	0	0
2	9	19	""	"iYPR121W-0"	7830	18600	120	2080	2132	1192	85	90	37	97	94	0	4896	4304	2246	153	160	95	93	92	0	0	0	0	0	0	0	0	0	0	0	0	0	0	0	0	0	0	0	0.421	0.493	0.475	0.458	2.173	0.474	0.823	0.000	0.000	0.000	0.000	0.000	0.000	0.000	0.000	0.000	0.000	0.000	0.000	0.000	0.000	120	467	6738	6198	-1.249	Error	Error	1995	4743	0	0	2047	4151	0	0	0	0
2	10	19	""	"itN(GUU)P"	8010	18590	110	1533	1575	784	85	93	54	96	93	0	1679	1541	744	151	158	61	88	87	0	0	0	0	0	0	0	0	0	0	0	0	0	0	0	0	0	0	0	0.948	1.072	1.011	1.087	1.984	1.084	0.829	0.000	0.000	0.000	0.000	0.000	0.000	0.000	0.000	0.000	0.000	0.000	0.000	0.000	0.000	80	444	2976	2880	-0.078	Error	Error	1448	1528	0	0	1490	1390	0	0	0	0
2	11	19	""	"iYPR141C"	8210	18600	120	662	644	375	88	95	52	88	83	0	1631	1471	753	148	157	58	88	88	0	0	0	0	0	0	0	0	0	0	0	0	0	0	0	0	0	0	0	0.387	0.420	0.412	0.404	2.750	0.410	0.785	0.000	0.000	0.000	0.000	0.000	0.000	0.000	0.000	0.000	0.000	0.000	0.000	0.000	0.000	120	522	2057	1879	-1.369	Error	Error	574	1483	0	0	556	1323	0	0	0	0
2	12	19	""	"iSNR45"	8390	18600	110	1064	1014	453	92	99	59	92	90	0	3580	3266	1544	150	178	177	90	88	0	0	0	0	0	0	0	0	0	0	0	0	0	0	0	0	0	0	0	0.283	0.296	0.295	0.321	2.373	0.258	0.773	0.000	0.000	0.000	0.000	0.000	0.000	0.000	0.000	0.000	0.000	0.000	0.000	0.000	0.000	80	447	4402	4038	-1.819	Error	Error	972	3430	0	0	922	3116	0	0	0	0
2	13	19	""	"iYAL064C-A-3"	8580	18600	110	359	334	131	93	104	61	86	78	0	919	875	370	155	180	172	88	86	0	0	0	0	0	0	0	0	0	0	0	0	0	0	0	0	0	0	0	0.348	0.335	0.353	0.330	2.339	0.280	0.608	0.000	0.000	0.000	0.000	0.000	0.000	0.000	0.000	0.000	0.000	0.000	0.000	0.000	0.000	80	489	1030	961	-1.522	Error	Error	266	764	0	0	241	720	0	0	0	0
2	14	19	""	"iYBLWdelta3"	8780	18610	110	1777	1580	792	95	103	45	97	92	0	1868	1658	821	153	162	57	91	90	0	0	0	0	0	0	0	0	0	0	0	0	0	0	0	0	0	0	0	0.981	0.987	1.006	0.967	2.087	0.954	0.847	0.000	0.000	0.000	0.000	0.000	0.000	0.000	0.000	0.000	0.000	0.000	0.000	0.000	0.000	80	454	3397	2990	-0.028	Error	Error	1682	1715	0	0	1485	1505	0	0	0	0
2	15	19	""	"YBLCdelta7"	8970	18610	120	768	776	511	94	98	42	87	85	0	1599	1372	843	153	161	48	85	81	0	0	0	0	0	0	0	0	0	0	0	0	0	0	0	0	0	0	0	0.466	0.559	0.507	0.512	3.150	0.523	0.682	0.000	0.000	0.000	0.000	0.000	0.000	0.000	0.000	0.000	0.000	0.000	0.000	0.000	0.000	120	497	2120	1901	-1.101	Error	Error	674	1446	0	0	682	1219	0	0	0	0
2	16	19	""	"itE(UUC)C"	9150	18600	110	956	908	373	94	114	142	91	88	0	1190	1066	456	159	187	255	86	81	0	0	0	0	0	0	0	0	0	0	0	0	0	0	0	0	0	0	0	0.836	0.897	0.888	0.801	1.787	0.830	0.823	0.000	0.000	0.000	0.000	0.000	0.000	0.000	0.000	0.000	0.000	0.000	0.000	0.000	0.000	80	471	1893	1721	-0.258	Error	Error	862	1031	0	0	814	907	0	0	0	0
2	17	19	""	"itL(CAA)C"	9350	18610	130	2693	2413	1046	100	109	62	99	96	0	2337	2064	906	158	171	70	92	91	0	0	0	0	0	0	0	0	0	0	0	0	0	0	0	0	0	0	0	1.190	1.214	1.158	1.240	1.890	1.226	0.817	0.000	0.000	0.000	0.000	0.000	0.000	0.000	0.000	0.000	0.000	0.000	0.000	0.000	0.000	120	543	4772	4219	0.251	Error	Error	2593	2179	0	0	2313	1906	0	0	0	0
2	18	19	""	"iYCL014W"	9540	18610	130	3660	3091	1592	101	108	47	98	95	0	1579	1345	680	160	164	45	90	89	0	0	0	0	0	0	0	0	0	0	0	0	0	0	0	0	0	0	0	2.508	2.523	2.526	2.539	1.846	2.621	0.843	0.000	0.000	0.000	0.000	0.000	0.000	0.000	0.000	0.000	0.000	0.000	0.000	0.000	0.000	120	488	4978	4175	1.327	Error	Error	3559	1419	0	0	2990	1185	0	0	0	0
2	19	19	""	"iYCR002C"	9720	18610	130	3386	2917	1320	96	105	53	97	95	0	2316	1896	966	159	169	72	87	85	0	0	0	0	0	0	0	0	0	0	0	0	0	0	0	0	0	0	0	1.525	1.624	1.559	1.736	2.072	1.557	0.854	0.000	0.000	0.000	0.000	0.000	0.000	0.000	0.000	0.000	0.000	0.000	0.000	0.000	0.000	120	539	5447	4558	0.609	Error	Error	3290	2157	0	0	2821	1737	0	0	0	0
2	20	19	""	"iYCR006C"	9920	18610	130	2277	2140	1157	98	101	40	95	94	0	2875	2450	1337	158	164	52	89	88	0	0	0	0	0	0	0	0	0	0	0	0	0	0	0	0	0	0	0	0.802	0.891	0.861	0.931	2.100	0.875	0.867	0.000	0.000	0.000	0.000	0.000	0.000	0.000	0.000	0.000	0.000	0.000	0.000	0.000	0.000	120	521	4896	4334	-0.318	Error	Error	2179	2717	0	0	2042	2292	0	0	0	0
2	21	19	""	"iYCRCdelta6-A"	10110	18610	130	3385	3040	1491	101	110	76	98	94	0	4464	3674	1859	160	177	123	88	88	0	0	0	0	0	0	0	0	0	0	0	0	0	0	0	0	0	0	0	0.763	0.836	0.761	0.902	2.591	0.813	0.851	0.000	0.000	0.000	0.000	0.000	0.000	0.000	0.000	0.000	0.000	0.000	0.000	0.000	0.000	120	564	7588	6453	-0.390	Error	Error	3284	4304	0	0	2939	3514	0	0	0	0
2	22	19	""	"YCRCtau1"	10300	18610	110	315	299	138	97	102	40	82	80	0	597	574	216	160	166	51	91	91	0	0	0	0	0	0	0	0	0	0	0	0	0	0	0	0	0	0	0	0.499	0.488	0.473	0.377	2.462	0.470	0.618	0.000	0.000	0.000	0.000	0.000	0.000	0.000	0.000	0.000	0.000	0.000	0.000	0.000	0.000	80	504	655	616	-1.003	Error	Error	218	437	0	0	202	414	0	0	0	0
2	1	20	""	"SNR189"	6300	18780	110	274	281	139	90	95	41	83	76	0	786	708	357	162	167	50	83	82	0	0	0	0	0	0	0	0	0	0	0	0	0	0	0	0	0	0	0	0.295	0.350	0.345	0.333	1.838	0.327	0.662	0.000	0.000	0.000	0.000	0.000	0.000	0.000	0.000	0.000	0.000	0.000	0.000	0.000	0.000	80	549	808	737	-1.762	Error	Error	184	624	0	0	191	546	0	0	0	0
2	2	20	""	"YCRWomega3"	6500	18790	120	2070	2107	1357	90	95	45	97	93	0	2170	2252	1613	159	166	54	89	85	0	0	0	0	0	0	0	0	0	0	0	0	0	0	0	0	0	0	0	0.985	0.964	0.862	1.009	2.527	0.900	0.798	0.000	0.000	0.000	0.000	0.000	0.000	0.000	0.000	0.000	0.000	0.000	0.000	0.000	0.000	120	596	3991	4110	-0.022	Error	Error	1980	2011	0	0	2017	2093	0	0	0	0
2	3	20	"EMPTY"	"EMPTY"	6690	18780	150	88	94	44	90	95	43	16	3	0	164	168	43	160	167	56	8	2	0	0	0	0	0	0	0	0	0	0	0	0	0	0	0	0	0	0	0	-0.500	0.500	1.175	1.220	4.473	0.091	0.001	0.000	0.000	0.000	0.000	0.000	0.000	0.000	0.000	0.000	0.000	0.000	0.000	0.000	0.000	156	723	2	12	Error	Error	Error	-2	4	0	0	4	8	0	0	-75	0
2	4	20	"EMPTY"	"EMPTY"	6880	18780	150	88	89	31	87	92	40	10	0	0	153	159	38	157	166	68	5	0	0	0	0	0	0	0	0	0	0	0	0	0	0	0	0	0	0	0	0	-0.250	1.000	0.905	0.851	4.930	0.312	0.017	0.000	0.000	0.000	0.000	0.000	0.000	0.000	0.000	0.000	0.000	0.000	0.000	0.000	0.000	156	696	-3	4	Error	Error	Error	1	-4	0	0	2	2	0	0	-75	0
2	5	20	"EMPTY"	"EMPTY"	7070	18780	150	86	90	33	86	91	39	13	2	0	152	156	37	155	164	64	7	0	0	0	0	0	0	0	0	0	0	0	0	0	0	0	0	0	0	0	0	0.000	4.000	1.042	0.970	3.748	0.014	0.000	0.000	0.000	0.000	0.000	0.000	0.000	0.000	0.000	0.000	0.000	0.000	0.000	0.000	0.000	156	696	-3	5	Error	Error	Error	0	-3	0	0	4	1	0	0	-75	0
2	6	20	"EMPTY"	"EMPTY"	7260	18780	150	94	94	40	88	94	40	16	2	0	159	167	50	157	164	46	17	5	0	0	0	0	0	0	0	0	0	0	0	0	0	0	0	0	0	0	0	3.000	0.600	1.084	0.992	3.584	0.097	0.000	0.000	0.000	0.000	0.000	0.000	0.000	0.000	0.000	0.000	0.000	0.000	0.000	0.000	0.000	156	696	8	16	1.585	Error	Error	6	2	0	0	6	10	0	0	-75	0
2	7	20	"EMPTY"	"EMPTY"	7450	18780	150	91	98	51	89	96	40	16	5	0	154	159	49	156	162	43	10	3	0	0	0	0	0	0	0	0	0	0	0	0	0	0	0	0	0	0	0	-1.000	3.000	0.908	0.932	3.796	1.583	0.016	0.000	0.000	0.000	0.000	0.000	0.000	0.000	0.000	0.000	0.000	0.000	0.000	0.000	0.000	156	696	0	12	Error	Error	Error	2	-2	0	0	9	3	0	0	-75	0
2	8	20	"EMPTY"	"EMPTY"	7640	18780	150	89	93	37	87	93	38	17	7	0	156	160	37	158	160	39	12	4	0	0	0	0	0	0	0	0	0	0	0	0	0	0	0	0	0	0	0	-1.000	3.000	0.965	0.881	4.466	1.166	0.005	0.000	0.000	0.000	0.000	0.000	0.000	0.000	0.000	0.000	0.000	0.000	0.000	0.000	0.000	156	696	0	8	Error	Error	Error	2	-2	0	0	6	2	0	0	-75	0
2	9	20	"EMPTY"	"EMPTY"	7830	18780	150	90	93	35	87	92	41	17	2	0	155	158	39	160	246	2088	0	0	0	0	0	0	0	0	0	0	0	0	0	0	0	0	0	0	0	0	0	-0.600	-3.000	0.856	0.871	4.254	0.002	0.022	0.000	0.000	0.000	0.000	0.000	0.000	0.000	0.000	0.000	0.000	0.000	0.000	0.000	0.000	156	710	-2	4	Error	Error	Error	3	-5	0	0	6	-2	0	0	-75	0
2	10	20	"EMPTY"	"EMPTY"	8020	18790	150	85	93	41	90	98	51	12	2	0	156	162	56	155	238	2003	0	0	0	0	0	0	0	0	0	0	0	0	0	0	0	0	0	0	0	0	0	-5.000	0.429	1.032	1.101	3.186	0.874	0.095	0.000	0.000	0.000	0.000	0.000	0.000	0.000	0.000	0.000	0.000	0.000	0.000	0.000	0.000	156	772	-4	10	Error	Error	Error	-5	1	0	0	3	7	0	0	-75	0
2	11	20	"EMPTY"	"EMPTY"	8210	18790	150	83	89	39	91	100	51	12	0	0	152	156	46	153	164	67	5	1	0	0	0	0	0	0	0	0	0	0	0	0	0	0	0	0	0	0	0	8.000	-0.667	1.102	1.210	3.997	0.280	0.018	0.000	0.000	0.000	0.000	0.000	0.000	0.000	0.000	0.000	0.000	0.000	0.000	0.000	0.000	156	758	-9	1	3.000	Error	Error	-8	-1	0	0	-2	3	0	0	-75	0
2	12	20	"EMPTY"	"EMPTY"	8400	18790	150	88	93	37	95	102	58	5	0	0	152	153	34	153	172	139	0	0	0	0	0	0	0	0	0	0	0	0	0	0	0	0	0	0	0	0	0	7.000	100000.000	1.234	1.372	3.765	0.579	0.151	0.000	0.000	0.000	0.000	0.000	0.000	0.000	0.000	0.000	0.000	0.000	0.000	0.000	0.000	156	764	-8	-2	2.807	Error	Error	-7	-1	0	0	-2	0	0	0	-75	0
2	13	20	"EMPTY"	"EMPTY"	8590	18790	150	80	87	36	93	103	60	5	0	0	146	178	304	155	171	136	1	1	0	0	0	0	0	0	0	0	0	0	0	0	0	0	0	0	0	0	0	1.444	-0.261	1.557	1.346	3.285	0.032	0.009	0.000	0.000	0.000	0.000	0.000	0.000	0.000	0.000	0.000	0.000	0.000	0.000	0.000	0.000	156	783	-22	17	0.531	Error	Error	-13	-9	0	0	-6	23	0	0	-75	0
2	14	20	"EMPTY"	"EMPTY"	8780	18790	150	92	98	45	93	100	45	16	2	0	154	161	44	157	162	48	12	1	0	0	0	0	0	0	0	0	0	0	0	0	0	0	0	0	0	0	0	0.333	1.250	1.000	1.003	3.611	0.393	0.007	0.000	0.000	0.000	0.000	0.000	0.000	0.000	0.000	0.000	0.000	0.000	0.000	0.000	0.000	156	755	-4	9	-1.585	Error	Error	-1	-3	0	0	5	4	0	0	-75	0
2	15	20	"EMPTY"	"EMPTY"	8970	18790	150	90	97	40	95	99	43	12	5	0	161	169	55	156	161	42	19	5	0	0	0	0	0	0	0	0	0	0	0	0	0	0	0	0	0	0	0	-1.000	0.154	0.869	0.862	4.195	0.282	0.001	0.000	0.000	0.000	0.000	0.000	0.000	0.000	0.000	0.000	0.000	0.000	0.000	0.000	0.000	156	724	0	15	Error	Error	Error	-5	5	0	0	2	13	0	0	-75	0
2	16	20	"EMPTY"	"EMPTY"	9160	18790	150	98	101	37	93	102	58	8	1	0	163	166	39	160	168	60	7	1	0	0	0	0	0	0	0	0	0	0	0	0	0	0	0	0	0	0	0	1.667	1.333	1.011	1.211	4.267	0.609	0.072	0.000	0.000	0.000	0.000	0.000	0.000	0.000	0.000	0.000	0.000	0.000	0.000	0.000	0.000	156	742	8	14	0.737	Error	Error	5	3	0	0	8	6	0	0	-75	0
2	17	20	"EMPTY"	"EMPTY"	9350	18790	150	97	101	41	94	104	57	12	1	0	165	167	48	158	167	62	9	2	0	0	0	0	0	0	0	0	0	0	0	0	0	0	0	0	0	0	0	0.429	0.778	1.038	1.049	3.763	0.491	0.022	0.000	0.000	0.000	0.000	0.000	0.000	0.000	0.000	0.000	0.000	0.000	0.000	0.000	0.000	156	723	10	16	-1.222	Error	Error	3	7	0	0	7	9	0	0	-75	0
2	18	20	"EMPTY"	"EMPTY"	9540	18790	150	91	99	40	95	102	43	15	5	0	158	164	42	158	164	47	16	2	0	0	0	0	0	0	0	0	0	0	0	0	0	0	0	0	0	0	0	100000.000	0.667	1.257	1.075	3.537	86.573	0.000	0.000	0.000	0.000	0.000	0.000	0.000	0.000	0.000	0.000	0.000	0.000	0.000	0.000	0.000	156	687	-4	10	16.610	Error	Error	-4	0	0	0	4	6	0	0	-75	0
2	19	20	"EMPTY"	"EMPTY"	9730	18790	150	102	104	38	94	98	39	20	3	0	160	165	49	162	167	46	9	3	0	0	0	0	0	0	0	0	0	0	0	0	0	0	0	0	0	0	0	-4.000	3.333	1.550	1.169	3.934	0.022	0.000	0.000	0.000	0.000	0.000	0.000	0.000	0.000	0.000	0.000	0.000	0.000	0.000	0.000	0.000	156	697	6	13	Error	Error	Error	8	-2	0	0	10	3	0	0	-75	0
2	20	20	"EMPTY"	"EMPTY"	9920	18790	150	90	95	36	97	100	39	15	1	0	169	172	39	163	167	41	16	3	0	0	0	0	0	0	0	0	0	0	0	0	0	0	0	0	0	0	0	-1.167	-0.222	0.900	1.042	4.299	12.018	0.001	0.000	0.000	0.000	0.000	0.000	0.000	0.000	0.000	0.000	0.000	0.000	0.000	0.000	0.000	156	705	-1	7	Error	Error	Error	-7	6	0	0	-2	9	0	0	-75	0
2	21	20	"EMPTY"	"EMPTY"	10110	18790	150	92	100	39	97	100	40	14	6	0	165	169	40	161	166	43	14	3	0	0	0	0	0	0	0	0	0	0	0	0	0	0	0	0	0	0	0	-1.250	0.375	1.012	1.014	4.225	0.225	0.001	0.000	0.000	0.000	0.000	0.000	0.000	0.000	0.000	0.000	0.000	0.000	0.000	0.000	0.000	156	710	-1	11	Error	Error	Error	-5	4	0	0	3	8	0	0	-75	0
2	22	20	"EMPTY"	"EMPTY"	10300	18790	150	102	107	40	96	102	42	23	4	0	160	165	43	163	168	45	15	3	0	0	0	0	0	0	0	0	0	0	0	0	0	0	0	0	0	0	0	-2.000	5.500	1.026	1.045	3.340	0.528	0.013	0.000	0.000	0.000	0.000	0.000	0.000	0.000	0.000	0.000	0.000	0.000	0.000	0.000	0.000	156	935	3	13	Error	Error	Error	6	-3	0	0	11	2	0	0	-75	0
3	1	1	""	"YBL083C"	10800	15130	110	741	656	342	91	96	38	92	86	0	2928	2237	1336	158	168	56	86	82	0	0	0	0	0	0	0	0	0	0	0	0	0	0	0	0	0	0	0	0.235	0.272	0.273	0.276	2.163	0.240	0.797	0.000	0.000	0.000	0.000	0.000	0.000	0.000	0.000	0.000	0.000	0.000	0.000	0.000	0.000	80	568	3420	2644	-2.091	Error	Error	650	2770	0	0	565	2079	0	0	0	0
3	2	1	""	"YBL112C"	10970	15120	110	9187	7829	4852	93	99	41	100	100	0	22055	16763	10274	155	165	53	97	93	0	0	0	0	0	0	0	0	0	0	0	0	0	0	0	0	0	0	0	0.415	0.466	0.515	0.671	4.029	0.455	0.829	0.000	0.000	0.000	0.000	0.000	0.000	0.000	0.000	0.000	0.000	0.000	0.000	0.000	0.000	80	522	30994	24344	-1.268	Error	Error	9094	21900	0	0	7736	16608	0	0	0	0
3	3	1	"CDS1"	"YBR029C"	11150	15120	110	464	464	275	93	97	43	87	77	0	1416	1271	838	155	159	55	80	78	0	0	0	0	0	0	0	0	0	0	0	0	0	0	0	0	0	0	0	0.294	0.332	0.322	0.277	2.884	0.294	0.707	0.000	0.000	0.000	0.000	0.000	0.000	0.000	0.000	0.000	0.000	0.000	0.000	0.000	0.000	80	538	1632	1487	-1.765	Error	Error	371	1261	0	0	371	1116	0	0	0	0
3	4	1	"BOI1"	"YBL085W"	11340	15130	100	212	225	102	88	103	84	68	36	0	313	316	151	153	158	44	81	75	0	0	0	0	0	0	0	0	0	0	0	0	0	0	0	0	0	0	0	0.775	0.840	0.697	0.662	2.542	0.570	0.270	0.000	0.000	0.000	0.000	0.000	0.000	0.000	0.000	0.000	0.000	0.000	0.000	0.000	0.000	80	496	284	300	-0.368	Error	Error	124	160	0	0	137	163	0	0	0	0
3	5	1	"NTH2"	"YBR001C"	11540	15130	110	6698	5870	3591	90	111	119	97	93	0	3587	2685	1798	152	166	185	78	71	0	0	0	0	0	0	0	0	0	0	0	0	0	0	0	0	0	0	0	1.924	2.282	2.295	2.341	2.509	2.415	0.791	0.000	0.000	0.000	0.000	0.000	0.000	0.000	0.000	0.000	0.000	0.000	0.000	0.000	0.000	80	571	10043	8313	0.944	Error	Error	6608	3435	0	0	5780	2533	0	0	0	0
3	6	1	"RPL4A"	"YBR031W"	11730	15130	110	3212	2768	1650	93	104	94	91	83	0	3299	2682	1766	156	160	46	81	80	0	0	0	0	0	0	0	0	0	0	0	0	0	0	0	0	0	0	0	0.992	1.059	0.954	0.994	3.308	0.996	0.766	0.000	0.000	0.000	0.000	0.000	0.000	0.000	0.000	0.000	0.000	0.000	0.000	0.000	0.000	80	544	6262	5201	-0.011	Error	Error	3119	3143	0	0	2675	2526	0	0	0	0
3	7	1	"RPL23A"	"YBL087C"	11910	15130	100	1479	1321	728	93	108	128	88	85	0	3293	2808	1578	157	160	39	90	88	0	0	0	0	0	0	0	0	0	0	0	0	0	0	0	0	0	0	0	0.442	0.463	0.441	0.422	2.636	0.413	0.769	0.000	0.000	0.000	0.000	0.000	0.000	0.000	0.000	0.000	0.000	0.000	0.000	0.000	0.000	80	483	4522	3879	-1.178	Error	Error	1386	3136	0	0	1228	2651	0	0	0	0
3	8	1	"COQ1"	"YBR003W"	12110	15120	110	8070	6636	4369	96	110	126	100	98	0	4606	3613	2283	155	165	103	90	82	0	0	0	0	0	0	0	0	0	0	0	0	0	0	0	0	0	0	0	1.792	1.891	2.027	2.014	2.341	2.161	0.763	0.000	0.000	0.000	0.000	0.000	0.000	0.000	0.000	0.000	0.000	0.000	0.000	0.000	0.000	80	563	12425	9998	0.841	Error	Error	7974	4451	0	0	6540	3458	0	0	0	0
3	9	1	""	"YBR033W"	12310	15140	130	5946	5183	2483	95	102	45	99	98	0	4042	3476	1836	158	171	90	89	87	0	0	0	0	0	0	0	0	0	0	0	0	0	0	0	0	0	0	0	1.506	1.533	1.556	1.624	2.070	1.515	0.845	0.000	0.000	0.000	0.000	0.000	0.000	0.000	0.000	0.000	0.000	0.000	0.000	0.000	0.000	120	656	9735	8406	0.591	Error	Error	5851	3884	0	0	5088	3318	0	0	0	0
3	10	1	""	"YBL089W"	12450	15130	120	4426	3691	2110	97	131	130	96	92	0	3073	2509	1440	164	209	274	82	79	0	0	0	0	0	0	0	0	0	0	0	0	0	0	0	0	0	0	0	1.488	1.533	1.537	1.548	2.586	1.574	0.817	0.000	0.000	0.000	0.000	0.000	0.000	0.000	0.000	0.000	0.000	0.000	0.000	0.000	0.000	120	565	7238	5939	0.574	Error	Error	4329	2909	0	0	3594	2345	0	0	0	0
3	11	1	""	"YBR005W"	12640	15130	110	4289	3592	2046	100	138	134	86	83	0	3643	2828	1814	163	198	131	78	76	0	0	0	0	0	0	0	0	0	0	0	0	0	0	0	0	0	0	0	1.204	1.310	1.215	1.274	2.422	1.295	0.734	0.000	0.000	0.000	0.000	0.000	0.000	0.000	0.000	0.000	0.000	0.000	0.000	0.000	0.000	80	506	7669	6157	0.268	Error	Error	4189	3480	0	0	3492	2665	0	0	0	0
3	12	1	"PDX3"	"YBR035C"	12820	15130	110	1921	1754	1070	99	113	105	83	80	0	4941	3801	2688	161	204	305	80	73	0	0	0	0	0	0	0	0	0	0	0	0	0	0	0	0	0	0	0	0.381	0.455	0.442	0.441	3.303	0.400	0.713	0.000	0.000	0.000	0.000	0.000	0.000	0.000	0.000	0.000	0.000	0.000	0.000	0.000	0.000	80	576	6602	5295	-1.391	Error	Error	1822	4780	0	0	1655	3640	0	0	0	0
3	13	1	""	"YCL047C"	13040	15120	110	6426	5308	2933	99	114	101	98	95	0	4931	4295	2192	159	187	176	90	87	0	0	0	0	0	0	0	0	0	0	0	0	0	0	0	0	0	0	0	1.326	1.259	1.278	1.227	2.086	1.321	0.789	0.000	0.000	0.000	0.000	0.000	0.000	0.000	0.000	0.000	0.000	0.000	0.000	0.000	0.000	80	552	11099	9345	0.407	Error	Error	6327	4772	0	0	5209	4136	0	0	0	0
3	14	1	"RVS161"	"YCR009C"	13210	15120	110	6978	5684	2959	99	155	406	91	87	0	2641	2255	1148	159	193	207	82	82	0	0	0	0	0	0	0	0	0	0	0	0	0	0	0	0	0	0	0	2.772	2.665	2.723	2.559	1.865	2.872	0.788	0.000	0.000	0.000	0.000	0.000	0.000	0.000	0.000	0.000	0.000	0.000	0.000	0.000	0.000	80	550	9361	7681	1.471	Error	Error	6879	2482	0	0	5585	2096	0	0	0	0
3	15	1	"PHO87"	"YCR037C"	13430	15130	120	2986	2568	1539	96	154	453	84	74	0	2746	2336	1593	162	229	769	69	66	0	0	0	0	0	0	0	0	0	0	0	0	0	0	0	0	0	0	0	1.118	1.137	1.071	1.085	2.883	1.083	0.705	0.000	0.000	0.000	0.000	0.000	0.000	0.000	0.000	0.000	0.000	0.000	0.000	0.000	0.000	120	676	5474	4646	0.161	Error	Error	2890	2584	0	0	2472	2174	0	0	0	0
3	16	1	""	"YCL049C"	13610	15120	110	1306	1097	608	92	99	55	90	85	0	2379	2050	1089	156	164	62	82	82	0	0	0	0	0	0	0	0	0	0	0	0	0	0	0	0	0	0	0	0.546	0.531	0.544	0.492	2.483	0.511	0.720	0.000	0.000	0.000	0.000	0.000	0.000	0.000	0.000	0.000	0.000	0.000	0.000	0.000	0.000	80	492	3437	2899	-0.873	Error	Error	1214	2223	0	0	1005	1894	0	0	0	0
3	17	1	"adp1"	"YCR011C"	13780	15130	110	2331	2308	1214	94	126	221	91	85	0	1935	1895	1198	161	198	240	85	78	0	0	0	0	0	0	0	0	0	0	0	0	0	0	0	0	0	0	0	1.261	1.277	1.281	1.452	2.489	1.138	0.646	0.000	0.000	0.000	0.000	0.000	0.000	0.000	0.000	0.000	0.000	0.000	0.000	0.000	0.000	80	547	4011	3948	0.335	Error	Error	2237	1774	0	0	2214	1734	0	0	0	0
3	18	1	"MATAlpha2"	"YCR039C"	13980	15140	110	8122	6218	4074	98	138	199	88	83	0	7199	5466	3952	163	237	427	75	75	0	0	0	0	0	0	0	0	0	0	0	0	0	0	0	0	0	0	0	1.140	1.154	1.125	1.283	3.463	1.087	0.688	0.000	0.000	0.000	0.000	0.000	0.000	0.000	0.000	0.000	0.000	0.000	0.000	0.000	0.000	80	570	15060	11423	0.190	Error	Error	8024	7036	0	0	6120	5303	0	0	0	0
3	19	1	"LRE1"	"YCL051W"	14170	15130	110	4769	4143	2345	100	137	206	87	86	0	3295	2593	1556	159	217	334	78	75	0	0	0	0	0	0	0	0	0	0	0	0	0	0	0	0	0	0	0	1.489	1.661	1.635	1.637	2.696	1.645	0.793	0.000	0.000	0.000	0.000	0.000	0.000	0.000	0.000	0.000	0.000	0.000	0.000	0.000	0.000	80	558	7805	6477	0.574	Error	Error	4669	3136	0	0	4043	2434	0	0	0	0
3	20	1	""	"YCR013C"	14370	15140	120	2858	2506	1332	100	271	1289	72	58	0	2394	2082	1130	167	284	983	76	63	0	0	0	0	0	0	0	0	0	0	0	0	0	0	0	0	0	0	0	1.238	1.256	1.271	1.275	2.471	1.522	0.752	0.000	0.000	0.000	0.000	0.000	0.000	0.000	0.000	0.000	0.000	0.000	0.000	0.000	0.000	120	655	4985	4321	0.309	Error	Error	2758	2227	0	0	2406	1915	0	0	0	0
3	21	1	""	"YCR041W"	14560	15140	110	6944	8240	7167	100	301	1427	66	58	0	6081	7902	7065	163	299	1087	67	61	0	0	0	0	0	0	0	0	0	0	0	0	0	0	0	0	0	0	0	1.156	1.052	1.004	1.012	3.606	1.028	0.726	0.000	0.000	0.000	0.000	0.000	0.000	0.000	0.000	0.000	0.000	0.000	0.000	0.000	0.000	80	530	12762	15879	0.210	Error	Error	6844	5918	0	0	8140	7739	0	0	0	0
3	22	1	"SPB1"	"YCL054W"	14740	15130	110	7111	5710	3429	95	121	163	82	81	0	5131	4184	2908	154	184	225	81	76	0	0	0	0	0	0	0	0	0	0	0	0	0	0	0	0	0	0	0	1.410	1.393	1.306	1.253	2.829	1.419	0.655	0.000	0.000	0.000	0.000	0.000	0.000	0.000	0.000	0.000	0.000	0.000	0.000	0.000	0.000	80	583	11993	9645	0.495	Error	Error	7016	4977	0	0	5615	4030	0	0	0	0
3	1	2	""	"YCR015C"	10740	15320	110	2441	2039	1069	96	108	107	90	83	0	4428	3660	2103	161	179	166	83	82	0	0	0	0	0	0	0	0	0	0	0	0	0	0	0	0	0	0	0	0.550	0.555	0.554	0.555	1.878	0.511	0.785	0.000	0.000	0.000	0.000	0.000	0.000	0.000	0.000	0.000	0.000	0.000	0.000	0.000	0.000	80	529	6612	5442	-0.864	Error	Error	2345	4267	0	0	1943	3499	0	0	0	0
3	2	2	""	"YCR043C"	10940	15330	110	710	684	373	98	108	91	81	77	0	2871	2249	1392	163	182	164	81	78	0	0	0	0	0	0	0	0	0	0	0	0	0	0	0	0	0	0	0	0.226	0.281	0.291	0.341	2.925	0.244	0.768	0.000	0.000	0.000	0.000	0.000	0.000	0.000	0.000	0.000	0.000	0.000	0.000	0.000	0.000	80	547	3320	2672	-2.146	Error	Error	612	2708	0	0	586	2086	0	0	0	0
3	3	2	""	"YDR003W"	11120	15320	110	2354	2017	1043	108	136	150	88	82	0	2200	1853	1010	169	201	167	82	80	0	0	0	0	0	0	0	0	0	0	0	0	0	0	0	0	0	0	0	1.106	1.134	1.065	1.177	2.491	1.088	0.752	0.000	0.000	0.000	0.000	0.000	0.000	0.000	0.000	0.000	0.000	0.000	0.000	0.000	0.000	80	525	4277	3593	0.145	Error	Error	2246	2031	0	0	1909	1684	0	0	0	0
3	4	2	""	"YDR034C-A"	11310	15320	110	15954	13110	7469	115	251	997	83	80	0	11305	8682	4875	174	315	873	83	81	0	0	0	0	0	0	0	0	0	0	0	0	0	0	0	0	0	0	0	1.423	1.527	1.498	1.499	2.169	1.556	0.806	0.000	0.000	0.000	0.000	0.000	0.000	0.000	0.000	0.000	0.000	0.000	0.000	0.000	0.000	80	500	26970	21503	0.509	Error	Error	15839	11131	0	0	12995	8508	0	0	0	0
3	5	2	""	"YDR063W"	11480	15320	110	285	287	132	99	209	944	0	0	0	547	531	227	157	273	841	1	0	0	0	0	0	0	0	0	0	0	0	0	0	0	0	0	0	0	0	0	0.477	0.503	0.464	0.468	1.892	0.667	0.818	0.000	0.000	0.000	0.000	0.000	0.000	0.000	0.000	0.000	0.000	0.000	0.000	0.000	0.000	80	553	576	562	-1.068	Error	Error	186	390	0	0	188	374	0	0	0	0
3	6	2	"MAF1"	"YDR005C"	11690	15320	110	5912	4957	2714	100	123	199	90	86	0	2069	1728	919	162	174	76	83	83	0	0	0	0	0	0	0	0	0	0	0	0	0	0	0	0	0	0	0	3.048	3.102	3.035	2.796	2.225	3.285	0.791	0.000	0.000	0.000	0.000	0.000	0.000	0.000	0.000	0.000	0.000	0.000	0.000	0.000	0.000	80	567	7719	6423	1.608	Error	Error	5812	1907	0	0	4857	1566	0	0	0	0
3	7	2	""	"YDR034C-D"	11890	15330	120	19335	15747	8831	104	128	199	98	95	0	11616	9636	6220	164	174	66	95	92	0	0	0	0	0	0	0	0	0	0	0	0	0	0	0	0	0	0	0	1.679	1.651	1.622	2.002	2.987	1.650	0.791	0.000	0.000	0.000	0.000	0.000	0.000	0.000	0.000	0.000	0.000	0.000	0.000	0.000	0.000	120	566	30683	25115	0.748	Error	Error	19231	11452	0	0	15643	9472	0	0	0	0
3	8	2	""	"YDR065W"	12050	15320	110	6852	5690	3175	103	155	321	88	83	0	5691	4602	2406	165	205	248	87	83	0	0	0	0	0	0	0	0	0	0	0	0	0	0	0	0	0	0	0	1.221	1.259	1.263	1.255	2.253	1.296	0.829	0.000	0.000	0.000	0.000	0.000	0.000	0.000	0.000	0.000	0.000	0.000	0.000	0.000	0.000	80	507	12275	10024	0.288	Error	Error	6749	5526	0	0	5587	4437	0	0	0	0
3	9	2	"trp1"	"YDR007W"	12240	15330	110	1559	1353	920	102	143	283	70	68	0	3837	2803	1951	170	216	238	76	71	0	0	0	0	0	0	0	0	0	0	0	0	0	0	0	0	0	0	0	0.397	0.475	0.399	0.448	3.203	0.386	0.617	0.000	0.000	0.000	0.000	0.000	0.000	0.000	0.000	0.000	0.000	0.000	0.000	0.000	0.000	80	568	5124	3884	-1.332	Error	Error	1457	3667	0	0	1251	2633	0	0	0	0
3	10	2	"ARO3"	"YDR035W"	12460	15340	110	3817	3377	2798	101	116	77	83	81	0	6957	4709	3928	170	212	285	66	62	0	0	0	0	0	0	0	0	0	0	0	0	0	0	0	0	0	0	0	0.548	0.722	0.705	0.851	4.200	0.717	0.748	0.000	0.000	0.000	0.000	0.000	0.000	0.000	0.000	0.000	0.000	0.000	0.000	0.000	0.000	80	497	10503	7815	-0.869	Error	Error	3716	6787	0	0	3276	4539	0	0	0	0
3	11	2	""	"YDR067C"	12620	15320	120	1660	6364	7085	102	120	84	85	80	0	1435	4158	4427	168	199	263	60	58	0	0	0	0	0	0	0	0	0	0	0	0	0	0	0	0	0	0	0	1.230	1.569	1.474	1.564	2.776	1.742	0.684	0.000	0.000	0.000	0.000	0.000	0.000	0.000	0.000	0.000	0.000	0.000	0.000	0.000	0.000	120	570	2825	10252	0.298	Error	Error	1558	1267	0	0	6262	3990	0	0	0	0
3	12	2	"GAL3"	"YDR009W"	12820	15330	110	4205	3487	1707	101	114	91	91	90	0	5665	4379	2597	165	180	80	91	87	0	0	0	0	0	0	0	0	0	0	0	0	0	0	0	0	0	0	0	0.746	0.804	0.756	0.943	2.725	0.743	0.790	0.000	0.000	0.000	0.000	0.000	0.000	0.000	0.000	0.000	0.000	0.000	0.000	0.000	0.000	80	529	9604	7600	-0.422	Error	Error	4104	5500	0	0	3386	4214	0	0	0	0
3	13	2	"KRS1"	"YDR037W"	13000	15320	110	6368	5300	3076	103	175	543	81	78	0	3767	3107	1852	163	227	400	78	76	0	0	0	0	0	0	0	0	0	0	0	0	0	0	0	0	0	0	0	1.738	1.765	1.677	1.647	2.699	1.796	0.757	0.000	0.000	0.000	0.000	0.000	0.000	0.000	0.000	0.000	0.000	0.000	0.000	0.000	0.000	80	556	9869	8141	0.798	Error	Error	6265	3604	0	0	5197	2944	0	0	0	0
3	14	2	"DOA4"	"YDR069C"	13190	15330	100	417	424	326	109	166	400	43	7	0	519	506	424	163	223	345	50	21	0	0	0	0	0	0	0	0	0	0	0	0	0	0	0	0	0	0	0	0.865	0.918	0.752	0.738	2.815	0.742	0.550	0.000	0.000	0.000	0.000	0.000	0.000	0.000	0.000	0.000	0.000	0.000	0.000	0.000	0.000	80	508	664	658	-0.209	Error	Error	308	356	0	0	315	343	0	0	0	0
3	15	2	""	"YDR365W-B"	13380	15330	110	22764	19911	11816	105	156	336	87	83	0	17333	13730	9803	167	251	832	77	73	0	0	0	0	0	0	0	0	0	0	0	0	0	0	0	0	0	0	0	1.320	1.460	1.420	1.404	2.528	1.382	0.674	0.000	0.000	0.000	0.000	0.000	0.000	0.000	0.000	0.000	0.000	0.000	0.000	0.000	0.000	80	578	39825	33369	0.401	Error	Error	22659	17166	0	0	19806	13563	0	0	0	0
3	16	2	"NCB2"	"YDR397C"	13600	15320	110	1926	1734	1039	103	139	202	80	77	0	3624	3061	1729	161	208	261	81	77	0	0	0	0	0	0	0	0	0	0	0	0	0	0	0	0	0	0	0	0.526	0.562	0.580	0.582	2.108	0.531	0.749	0.000	0.000	0.000	0.000	0.000	0.000	0.000	0.000	0.000	0.000	0.000	0.000	0.000	0.000	80	557	5286	4531	-0.926	Error	Error	1823	3463	0	0	1631	2900	0	0	0	0
3	17	2	"TIF35"	"YDR429C"	13770	15330	110	5332	4240	2561	98	125	175	81	80	0	6640	5169	3561	163	193	157	77	76	0	0	0	0	0	0	0	0	0	0	0	0	0	0	0	0	0	0	0	0.808	0.827	0.790	0.695	3.510	0.756	0.716	0.000	0.000	0.000	0.000	0.000	0.000	0.000	0.000	0.000	0.000	0.000	0.000	0.000	0.000	80	534	11711	9148	-0.307	Error	Error	5234	6477	0	0	4142	5006	0	0	0	0
3	18	2	""	"YDR367W"	13970	15330	110	2009	1660	934	99	128	124	86	78	0	3934	3277	1872	166	233	371	81	78	0	0	0	0	0	0	0	0	0	0	0	0	0	0	0	0	0	0	0	0.507	0.502	0.514	0.456	2.560	0.442	0.729	0.000	0.000	0.000	0.000	0.000	0.000	0.000	0.000	0.000	0.000	0.000	0.000	0.000	0.000	80	548	5678	4672	-0.980	Error	Error	1910	3768	0	0	1561	3111	0	0	0	0
3	19	2	"HPT1"	"YDR399W"	14160	15330	110	2549	2110	1745	102	139	193	72	71	0	3161	3478	3331	166	267	498	58	56	0	0	0	0	0	0	0	0	0	0	0	0	0	0	0	0	0	0	0	0.817	0.606	0.578	0.619	3.302	0.535	0.757	0.000	0.000	0.000	0.000	0.000	0.000	0.000	0.000	0.000	0.000	0.000	0.000	0.000	0.000	80	567	5442	5320	-0.292	Error	Error	2447	2995	0	0	2008	3312	0	0	0	0
3	20	2	""	"YDR431W"	14360	15330	110	838	745	425	104	128	166	77	72	0	2542	2067	1210	171	236	387	76	76	0	0	0	0	0	0	0	0	0	0	0	0	0	0	0	0	0	0	0	0.310	0.338	0.304	0.278	2.258	0.297	0.708	0.000	0.000	0.000	0.000	0.000	0.000	0.000	0.000	0.000	0.000	0.000	0.000	0.000	0.000	80	518	3105	2537	-1.692	Error	Error	734	2371	0	0	641	1896	0	0	0	0
3	21	2	"xrs2"	"YDR369C"	14540	15330	100	4311	3695	2420	103	137	214	86	80	0	5640	4774	2947	167	212	291	80	78	0	0	0	0	0	0	0	0	0	0	0	0	0	0	0	0	0	0	0	0.769	0.780	0.806	0.669	3.128	0.797	0.694	0.000	0.000	0.000	0.000	0.000	0.000	0.000	0.000	0.000	0.000	0.000	0.000	0.000	0.000	80	471	9681	8199	-0.379	Error	Error	4208	5473	0	0	3592	4607	0	0	0	0
3	22	2	""	"YDR401W"	14720	15330	110	8603	7126	4197	100	200	396	88	83	0	5439	4177	2631	161	254	437	80	73	0	0	0	0	0	0	0	0	0	0	0	0	0	0	0	0	0	0	0	1.611	1.750	1.681	1.773	3.631	1.763	0.758	0.000	0.000	0.000	0.000	0.000	0.000	0.000	0.000	0.000	0.000	0.000	0.000	0.000	0.000	80	582	13781	11042	0.688	Error	Error	8503	5278	0	0	7026	4016	0	0	0	0
3	1	3	""	"YDR433W"	10740	15520	110	391	393	226	100	109	74	77	66	0	1442	1223	719	163	174	78	81	77	0	0	0	0	0	0	0	0	0	0	0	0	0	0	0	0	0	0	0	0.228	0.276	0.298	0.268	1.761	0.264	0.695	0.000	0.000	0.000	0.000	0.000	0.000	0.000	0.000	0.000	0.000	0.000	0.000	0.000	0.000	80	541	1570	1353	-2.136	Error	Error	291	1279	0	0	293	1060	0	0	0	0
3	2	3	""	"YDR371W"	10940	15520	110	5100	4264	2206	102	125	124	95	90	0	6372	5087	2809	173	206	173	88	82	0	0	0	0	0	0	0	0	0	0	0	0	0	0	0	0	0	0	0	0.806	0.847	0.846	1.005	2.871	0.807	0.806	0.000	0.000	0.000	0.000	0.000	0.000	0.000	0.000	0.000	0.000	0.000	0.000	0.000	0.000	80	543	11197	9076	-0.311	Error	Error	4998	6199	0	0	4162	4914	0	0	0	0
3	3	3	"DIT1"	"YDR403W"	11140	15520	120	3652	3549	3018	110	143	179	80	76	0	2949	2945	2539	174	213	196	70	65	0	0	0	0	0	0	0	0	0	0	0	0	0	0	0	0	0	0	0	1.276	1.241	1.166	1.101	2.765	1.237	0.835	0.000	0.000	0.000	0.000	0.000	0.000	0.000	0.000	0.000	0.000	0.000	0.000	0.000	0.000	120	573	6317	6210	0.352	Error	Error	3542	2775	0	0	3439	2771	0	0	0	0
3	4	3	""	"YDR435C"	11320	15520	120	3164	2818	2095	108	192	872	67	55	0	3942	2843	2304	170	241	659	59	57	0	0	0	0	0	0	0	0	0	0	0	0	0	0	0	0	0	0	0	0.810	1.014	0.971	1.141	3.413	0.954	0.835	0.000	0.000	0.000	0.000	0.000	0.000	0.000	0.000	0.000	0.000	0.000	0.000	0.000	0.000	120	615	6828	5383	-0.304	Error	Error	3056	3772	0	0	2710	2673	0	0	0	0
3	5	3	"SWI4"	"YER111C"	11560	15520	110	171	182	79	93	104	59	56	37	0	333	327	157	157	168	81	78	52	0	0	0	0	0	0	0	0	0	0	0	0	0	0	0	0	0	0	0	0.443	0.524	0.597	0.460	2.620	0.304	0.243	0.000	0.000	0.000	0.000	0.000	0.000	0.000	0.000	0.000	0.000	0.000	0.000	0.000	0.000	80	606	254	259	-1.174	Error	Error	78	176	0	0	89	170	0	0	0	0
3	6	3	""	"YER140W"	11760	15520	110	1436	1358	829	95	114	200	88	78	0	4373	3893	2409	158	164	60	96	95	0	0	0	0	0	0	0	0	0	0	0	0	0	0	0	0	0	0	0	0.318	0.338	0.351	0.385	2.357	0.310	0.826	0.000	0.000	0.000	0.000	0.000	0.000	0.000	0.000	0.000	0.000	0.000	0.000	0.000	0.000	80	541	5556	4998	-1.652	Error	Error	1341	4215	0	0	1263	3735	0	0	0	0
3	7	3	"rad3"	"YER171W"	11940	15520	110	5799	5281	3037	99	106	53	98	96	0	3231	2940	1977	161	164	40	96	93	0	0	0	0	0	0	0	0	0	0	0	0	0	0	0	0	0	0	0	1.857	1.865	1.846	2.022	2.375	1.790	0.836	0.000	0.000	0.000	0.000	0.000	0.000	0.000	0.000	0.000	0.000	0.000	0.000	0.000	0.000	80	506	8770	7961	0.893	Error	Error	5700	3070	0	0	5182	2779	0	0	0	0
3	8	3	""	"YER113C"	12130	15520	110	2825	2593	1407	92	118	251	88	86	0	5437	4868	2793	162	173	162	92	88	0	0	0	0	0	0	0	0	0	0	0	0	0	0	0	0	0	0	0	0.518	0.531	0.509	0.569	2.006	0.485	0.843	0.000	0.000	0.000	0.000	0.000	0.000	0.000	0.000	0.000	0.000	0.000	0.000	0.000	0.000	80	567	8008	7207	-0.949	Error	Error	2733	5275	0	0	2501	4706	0	0	0	0
3	9	3	"MAG1"	"YER142C"	12330	15520	110	1306	1436	894	96	100	41	91	90	0	1356	1444	1001	157	162	46	82	82	0	0	0	0	0	0	0	0	0	0	0	0	0	0	0	0	0	0	0	1.009	1.041	0.986	0.988	2.339	0.981	0.806	0.000	0.000	0.000	0.000	0.000	0.000	0.000	0.000	0.000	0.000	0.000	0.000	0.000	0.000	80	555	2409	2627	0.013	Error	Error	1210	1199	0	0	1340	1287	0	0	0	0
3	10	3	"rad24"	"YER173W"	12520	15520	110	2699	2497	1608	98	103	43	97	95	0	6297	5107	3213	162	167	49	92	87	0	0	0	0	0	0	0	0	0	0	0	0	0	0	0	0	0	0	0	0.424	0.485	0.488	0.565	2.500	0.470	0.747	0.000	0.000	0.000	0.000	0.000	0.000	0.000	0.000	0.000	0.000	0.000	0.000	0.000	0.000	80	515	8736	7344	-1.238	Error	Error	2601	6135	0	0	2399	4945	0	0	0	0
3	11	3	"spr6"	"YER115C"	12710	15520	100	947	806	478	96	102	44	88	86	0	3305	2796	1653	161	167	49	90	87	0	0	0	0	0	0	0	0	0	0	0	0	0	0	0	0	0	0	0	0.271	0.269	0.285	0.276	2.160	0.257	0.772	0.000	0.000	0.000	0.000	0.000	0.000	0.000	0.000	0.000	0.000	0.000	0.000	0.000	0.000	80	486	3995	3345	-1.885	Error	Error	851	3144	0	0	710	2635	0	0	0	0
3	12	3	"UBP5"	"YER144C"	12890	15520	110	2426	2727	2030	94	104	53	97	95	0	2007	2286	1797	160	170	93	86	83	0	0	0	0	0	0	0	0	0	0	0	0	0	0	0	0	0	0	0	1.263	1.238	1.254	1.439	2.264	1.159	0.744	0.000	0.000	0.000	0.000	0.000	0.000	0.000	0.000	0.000	0.000	0.000	0.000	0.000	0.000	80	547	4179	4759	0.336	Error	Error	2332	1847	0	0	2633	2126	0	0	0	0
3	13	3	""	"YER175C"	13090	15520	110	2031	1686	1014	99	135	426	73	71	0	6285	4915	3202	158	184	294	80	76	0	0	0	0	0	0	0	0	0	0	0	0	0	0	0	0	0	0	0	0.315	0.334	0.327	0.369	2.157	0.301	0.798	0.000	0.000	0.000	0.000	0.000	0.000	0.000	0.000	0.000	0.000	0.000	0.000	0.000	0.000	80	557	8059	6344	-1.665	Error	Error	1932	6127	0	0	1587	4757	0	0	0	0
3	14	3	"RPL23B"	"YER117W"	13280	15530	110	5811	4934	2945	105	111	49	96	95	0	9137	6893	4580	163	173	102	87	82	0	0	0	0	0	0	0	0	0	0	0	0	0	0	0	0	0	0	0	0.636	0.718	0.720	0.891	2.903	0.640	0.815	0.000	0.000	0.000	0.000	0.000	0.000	0.000	0.000	0.000	0.000	0.000	0.000	0.000	0.000	80	540	14680	11559	-0.653	Error	Error	5706	8974	0	0	4829	6730	0	0	0	0
3	15	3	"LSM5"	"YER146W"	13460	15530	100	437	413	251	94	99	40	81	75	0	1127	891	653	161	169	49	67	67	0	0	0	0	0	0	0	0	0	0	0	0	0	0	0	0	0	0	0	0.355	0.437	0.400	0.363	2.182	0.369	0.729	0.000	0.000	0.000	0.000	0.000	0.000	0.000	0.000	0.000	0.000	0.000	0.000	0.000	0.000	80	481	1309	1049	-1.494	Error	Error	343	966	0	0	319	730	0	0	0	0
3	16	3	"bmh1"	"YER177W"	13660	15520	110	5555	5389	4406	93	100	46	98	96	0	10228	8788	6912	161	166	42	93	87	0	0	0	0	0	0	0	0	0	0	0	0	0	0	0	0	0	0	0	0.543	0.614	0.646	0.720	2.841	0.599	0.750	0.000	0.000	0.000	0.000	0.000	0.000	0.000	0.000	0.000	0.000	0.000	0.000	0.000	0.000	80	551	15529	13923	-0.882	Error	Error	5462	10067	0	0	5296	8627	0	0	0	0
3	17	3	"cup2"	"YGL166W"	13850	15520	110	2417	1926	1141	91	100	47	92	91	0	6168	4776	2706	163	170	56	88	87	0	0	0	0	0	0	0	0	0	0	0	0	0	0	0	0	0	0	0	0.387	0.398	0.428	0.424	2.181	0.376	0.811	0.000	0.000	0.000	0.000	0.000	0.000	0.000	0.000	0.000	0.000	0.000	0.000	0.000	0.000	80	542	8331	6448	-1.368	Error	Error	2326	6005	0	0	1835	4613	0	0	0	0
3	18	3	""	"YGL198W"	14040	15520	110	1741	1411	795	97	107	61	92	85	0	5229	4070	2284	165	175	121	88	85	0	0	0	0	0	0	0	0	0	0	0	0	0	0	0	0	0	0	0	0.325	0.336	0.338	0.326	2.411	0.311	0.797	0.000	0.000	0.000	0.000	0.000	0.000	0.000	0.000	0.000	0.000	0.000	0.000	0.000	0.000	80	548	6708	5219	-1.623	Error	Error	1644	5064	0	0	1314	3905	0	0	0	0
3	19	3	"SAP4"	"YGL229C"	14230	15530	110	5970	5384	3108	103	113	124	96	93	0	8329	6859	4541	168	174	97	95	95	0	0	0	0	0	0	0	0	0	0	0	0	0	0	0	0	0	0	0	0.719	0.789	0.756	0.904	2.411	0.708	0.807	0.000	0.000	0.000	0.000	0.000	0.000	0.000	0.000	0.000	0.000	0.000	0.000	0.000	0.000	80	549	14028	11972	-0.476	Error	Error	5867	8161	0	0	5281	6691	0	0	0	0
3	20	3	""	"YGL168W"	14420	15520	110	4248	3513	1705	104	109	42	98	97	0	2752	2249	1131	163	169	40	93	93	0	0	0	0	0	0	0	0	0	0	0	0	0	0	0	0	0	0	0	1.601	1.634	1.552	1.550	2.050	1.637	0.834	0.000	0.000	0.000	0.000	0.000	0.000	0.000	0.000	0.000	0.000	0.000	0.000	0.000	0.000	80	545	6733	5495	0.679	Error	Error	4144	2589	0	0	3409	2086	0	0	0	0
3	21	3	"EMP24"	"YGL200C"	14610	15530	110	2380	1923	1094	102	113	127	83	80	0	6996	5176	3683	161	171	74	88	83	0	0	0	0	0	0	0	0	0	0	0	0	0	0	0	0	0	0	0	0.333	0.363	0.332	0.413	2.384	0.294	0.795	0.000	0.000	0.000	0.000	0.000	0.000	0.000	0.000	0.000	0.000	0.000	0.000	0.000	0.000	80	536	9113	6836	-1.585	Error	Error	2278	6835	0	0	1821	5015	0	0	0	0
3	22	3	""	"YGL231C"	14800	15530	110	9156	7412	4357	92	112	225	92	87	0	6383	5042	3068	158	167	96	82	78	0	0	0	0	0	0	0	0	0	0	0	0	0	0	0	0	0	0	0	1.456	1.499	1.530	1.885	2.700	1.529	0.835	0.000	0.000	0.000	0.000	0.000	0.000	0.000	0.000	0.000	0.000	0.000	0.000	0.000	0.000	80	544	15289	12204	0.542	Error	Error	9064	6225	0	0	7320	4884	0	0	0	0
3	1	4	""	"YGL170C"	10810	15720	110	5523	4572	2500	109	116	50	98	98	0	3749	3092	1710	174	180	48	92	92	0	0	0	0	0	0	0	0	0	0	0	0	0	0	0	0	0	0	0	1.514	1.529	1.532	1.554	2.180	1.571	0.838	0.000	0.000	0.000	0.000	0.000	0.000	0.000	0.000	0.000	0.000	0.000	0.000	0.000	0.000	80	569	8989	7381	0.599	Error	Error	5414	3575	0	0	4463	2918	0	0	0	0
3	2	4	"ARO8"	"YGL202W"	11000	15710	110	6459	5738	3747	101	119	116	100	98	0	5230	4299	2503	177	194	147	97	96	0	0	0	0	0	0	0	0	0	0	0	0	0	0	0	0	0	0	0	1.258	1.368	1.295	1.323	2.409	1.483	0.765	0.000	0.000	0.000	0.000	0.000	0.000	0.000	0.000	0.000	0.000	0.000	0.000	0.000	0.000	80	533	11411	9759	0.331	Error	Error	6358	5053	0	0	5637	4122	0	0	0	0
3	3	4	"SEC15"	"YGL233W"	11180	15710	110	1820	1924	1370	99	108	54	97	92	0	3958	3474	2520	172	180	68	82	82	0	0	0	0	0	0	0	0	0	0	0	0	0	0	0	0	0	0	0	0.455	0.553	0.562	0.611	3.629	0.527	0.822	0.000	0.000	0.000	0.000	0.000	0.000	0.000	0.000	0.000	0.000	0.000	0.000	0.000	0.000	80	513	5507	5127	-1.137	Error	Error	1721	3786	0	0	1825	3302	0	0	0	0
3	4	4	"NUP49"	"YGL172W"	11370	15710	110	1599	1378	844	97	119	130	90	83	0	5593	4581	2644	169	203	271	91	83	0	0	0	0	0	0	0	0	0	0	0	0	0	0	0	0	0	0	0	0.277	0.290	0.301	0.295	2.539	0.270	0.771	0.000	0.000	0.000	0.000	0.000	0.000	0.000	0.000	0.000	0.000	0.000	0.000	0.000	0.000	80	561	6926	5693	-1.852	Error	Error	1502	5424	0	0	1281	4412	0	0	0	0
3	5	4	""	"YGL204C"	11590	15710	90	962	870	623	92	125	158	73	61	0	1683	1489	1035	157	189	190	73	69	0	0	0	0	0	0	0	0	0	0	0	0	0	0	0	0	0	0	0	0.570	0.584	0.602	0.539	2.409	0.566	0.751	0.000	0.000	0.000	0.000	0.000	0.000	0.000	0.000	0.000	0.000	0.000	0.000	0.000	0.000	52	394	2396	2110	-0.811	Error	Error	870	1526	0	0	778	1332	0	0	0	0
3	6	4	""	"YGL235W"	11760	15710	110	861	885	653	92	98	41	81	77	0	2982	2463	1824	155	159	40	80	78	0	0	0	0	0	0	0	0	0	0	0	0	0	0	0	0	0	0	0	0.272	0.344	0.334	0.323	2.467	0.313	0.676	0.000	0.000	0.000	0.000	0.000	0.000	0.000	0.000	0.000	0.000	0.000	0.000	0.000	0.000	80	526	3596	3101	-1.878	Error	Error	769	2827	0	0	793	2308	0	0	0	0
3	7	4	"RTT102"	"YGR275W"	11950	15710	110	847	731	400	99	105	55	87	82	0	2416	2021	1163	157	163	69	83	83	0	0	0	0	0	0	0	0	0	0	0	0	0	0	0	0	0	0	0	0.331	0.339	0.352	0.356	2.293	0.303	0.774	0.000	0.000	0.000	0.000	0.000	0.000	0.000	0.000	0.000	0.000	0.000	0.000	0.000	0.000	80	556	3007	2496	-1.595	Error	Error	748	2259	0	0	632	1864	0	0	0	0
3	8	4	""	"YHL009W-B"	12140	15720	110	817	721	381	95	98	39	88	83	0	709	602	348	159	164	52	77	72	0	0	0	0	0	0	0	0	0	0	0	0	0	0	0	0	0	0	0	1.313	1.413	1.332	1.180	3.241	1.291	0.638	0.000	0.000	0.000	0.000	0.000	0.000	0.000	0.000	0.000	0.000	0.000	0.000	0.000	0.000	80	548	1272	1069	0.393	Error	Error	722	550	0	0	626	443	0	0	0	0
3	9	4	""	"YHL041W"	12340	15710	110	650	612	433	93	98	41	81	73	0	2741	2079	1436	164	170	52	81	80	0	0	0	0	0	0	0	0	0	0	0	0	0	0	0	0	0	0	0	0.216	0.271	0.252	0.245	3.070	0.247	0.687	0.000	0.000	0.000	0.000	0.000	0.000	0.000	0.000	0.000	0.000	0.000	0.000	0.000	0.000	80	547	3134	2434	-2.210	Error	Error	557	2577	0	0	519	1915	0	0	0	0
3	10	4	""	"YGR277C"	12520	15710	110	2142	1781	954	102	107	42	93	90	0	6868	5779	3575	168	179	61	91	91	0	0	0	0	0	0	0	0	0	0	0	0	0	0	0	0	0	0	0	0.304	0.299	0.285	0.323	2.521	0.258	0.798	0.000	0.000	0.000	0.000	0.000	0.000	0.000	0.000	0.000	0.000	0.000	0.000	0.000	0.000	80	527	8740	7290	-1.716	Error	Error	2040	6700	0	0	1679	5611	0	0	0	0
3	11	4	"PRS3"	"YHL011C"	12710	15720	110	4255	3481	2491	101	107	46	98	97	0	5334	4369	3217	168	183	85	83	76	0	0	0	0	0	0	0	0	0	0	0	0	0	0	0	0	0	0	0	0.804	0.805	0.831	1.011	2.875	0.760	0.835	0.000	0.000	0.000	0.000	0.000	0.000	0.000	0.000	0.000	0.000	0.000	0.000	0.000	0.000	80	559	9320	7581	-0.315	Error	Error	4154	5166	0	0	3380	4201	0	0	0	0
3	12	4	"ECM34"	"YHL043W"	12900	15720	110	4554	3511	2270	97	107	46	96	92	0	5035	3656	2494	165	178	106	78	76	0	0	0	0	0	0	0	0	0	0	0	0	0	0	0	0	0	0	0	0.915	0.978	0.939	0.891	2.588	0.931	0.850	0.000	0.000	0.000	0.000	0.000	0.000	0.000	0.000	0.000	0.000	0.000	0.000	0.000	0.000	80	540	9327	6905	-0.128	Error	Error	4457	4870	0	0	3414	3491	0	0	0	0
3	13	4	"SCW4"	"YGR279C"	13090	15710	110	2765	2546	1342	104	111	55	100	100	0	4033	3410	2297	169	185	130	88	82	0	0	0	0	0	0	0	0	0	0	0	0	0	0	0	0	0	0	0	0.689	0.753	0.720	0.915	2.892	0.619	0.800	0.000	0.000	0.000	0.000	0.000	0.000	0.000	0.000	0.000	0.000	0.000	0.000	0.000	0.000	80	518	6525	5683	-0.538	Error	Error	2661	3864	0	0	2442	3241	0	0	0	0
3	14	4	""	"YHL013C"	13270	15720	110	8995	6880	4649	116	127	74	100	98	0	3771	3750	2767	180	200	135	88	82	0	0	0	0	0	0	0	0	0	0	0	0	0	0	0	0	0	0	0	2.473	1.895	1.716	1.975	2.756	1.815	0.813	0.000	0.000	0.000	0.000	0.000	0.000	0.000	0.000	0.000	0.000	0.000	0.000	0.000	0.000	80	514	12470	10334	1.306	Error	Error	8879	3591	0	0	6764	3570	0	0	0	0
3	15	4	""	"YHL045W"	13470	15710	110	12081	9846	6491	110	122	79	95	92	0	12818	9596	6994	177	195	112	90	85	0	0	0	0	0	0	0	0	0	0	0	0	0	0	0	0	0	0	0	0.947	1.034	1.028	1.175	3.854	1.041	0.744	0.000	0.000	0.000	0.000	0.000	0.000	0.000	0.000	0.000	0.000	0.000	0.000	0.000	0.000	80	526	24612	19155	-0.079	Error	Error	11971	12641	0	0	9736	9419	0	0	0	0
3	16	4	"YOR1"	"YGR281W"	13650	15710	110	1034	964	518	100	108	63	93	86	0	1191	1160	732	166	176	98	81	80	0	0	0	0	0	0	0	0	0	0	0	0	0	0	0	0	0	0	0	0.911	0.869	0.816	0.731	2.699	0.749	0.690	0.000	0.000	0.000	0.000	0.000	0.000	0.000	0.000	0.000	0.000	0.000	0.000	0.000	0.000	80	526	1959	1858	-0.134	Error	Error	934	1025	0	0	864	994	0	0	0	0
3	17	4	"RPS20"	"YHL015W"	13850	15710	110	1320	1619	1384	99	104	46	91	83	0	3119	2289	1710	163	172	77	75	70	0	0	0	0	0	0	0	0	0	0	0	0	0	0	0	0	0	0	0	0.413	0.715	0.695	0.624	3.520	0.770	0.711	0.000	0.000	0.000	0.000	0.000	0.000	0.000	0.000	0.000	0.000	0.000	0.000	0.000	0.000	80	542	4177	3646	-1.276	Error	Error	1221	2956	0	0	1520	2126	0	0	0	0
3	18	4	""	"YHL047C"	14040	15720	110	5076	4350	2766	98	103	42	93	90	0	5474	4542	3246	165	168	40	82	80	0	0	0	0	0	0	0	0	0	0	0	0	0	0	0	0	0	0	0	0.938	0.971	0.906	1.024	2.034	0.916	0.816	0.000	0.000	0.000	0.000	0.000	0.000	0.000	0.000	0.000	0.000	0.000	0.000	0.000	0.000	80	528	10287	8629	-0.093	Error	Error	4978	5309	0	0	4252	4377	0	0	0	0
3	19	4	""	"YIL077C"	14230	15720	100	4194	3802	2156	101	110	48	100	98	0	4676	4032	2293	170	173	47	88	87	0	0	0	0	0	0	0	0	0	0	0	0	0	0	0	0	0	0	0	0.908	0.958	0.960	0.967	2.014	0.937	0.841	0.000	0.000	0.000	0.000	0.000	0.000	0.000	0.000	0.000	0.000	0.000	0.000	0.000	0.000	80	472	8599	7563	-0.139	Error	Error	4093	4506	0	0	3701	3862	0	0	0	0
3	20	4	"SEC24"	"YIL109C"	14430	15720	110	4587	4459	3284	105	110	45	100	98	0	5415	4905	3483	168	175	48	91	91	0	0	0	0	0	0	0	0	0	0	0	0	0	0	0	0	0	0	0	0.854	0.919	0.825	1.012	3.023	0.914	0.723	0.000	0.000	0.000	0.000	0.000	0.000	0.000	0.000	0.000	0.000	0.000	0.000	0.000	0.000	80	531	9729	9091	-0.227	Error	Error	4482	5247	0	0	4354	4737	0	0	0	0
3	21	4	""	"YIL141W"	14610	15710	110	1859	1509	1117	99	108	63	87	82	0	3460	3106	2381	164	182	151	76	70	0	0	0	0	0	0	0	0	0	0	0	0	0	0	0	0	0	0	0	0.534	0.479	0.456	0.420	3.305	0.440	0.748	0.000	0.000	0.000	0.000	0.000	0.000	0.000	0.000	0.000	0.000	0.000	0.000	0.000	0.000	80	491	5056	4352	-0.905	Error	Error	1760	3296	0	0	1410	2942	0	0	0	0
3	22	4	""	"YIL079C"	14800	15720	120	3211	2993	1925	90	99	49	98	98	0	5398	4453	3021	160	167	73	85	80	0	0	0	0	0	0	0	0	0	0	0	0	0	0	0	0	0	0	0	0.596	0.676	0.703	0.747	3.195	0.636	0.839	0.000	0.000	0.000	0.000	0.000	0.000	0.000	0.000	0.000	0.000	0.000	0.000	0.000	0.000	120	595	8359	7196	-0.747	Error	Error	3121	5238	0	0	2903	4293	0	0	0	0
3	1	5	"COX5b"	"YIL111W"	10810	15900	110	1328	1225	802	107	112	48	90	83	0	2649	2198	1441	175	183	60	85	81	0	0	0	0	0	0	0	0	0	0	0	0	0	0	0	0	0	0	0	0.494	0.553	0.554	0.514	2.571	0.526	0.707	0.000	0.000	0.000	0.000	0.000	0.000	0.000	0.000	0.000	0.000	0.000	0.000	0.000	0.000	80	552	3695	3141	-1.019	Error	Error	1221	2474	0	0	1118	2023	0	0	0	0
3	2	5	"SSL2"	"YIL143C"	11000	15910	110	3150	2744	1903	107	136	231	91	80	0	3810	3285	2370	183	200	105	81	78	0	0	0	0	0	0	0	0	0	0	0	0	0	0	0	0	0	0	0	0.839	0.850	0.780	0.898	3.221	0.755	0.611	0.000	0.000	0.000	0.000	0.000	0.000	0.000	0.000	0.000	0.000	0.000	0.000	0.000	0.000	80	540	6670	5739	-0.253	Error	Error	3043	3627	0	0	2637	3102	0	0	0	0
3	3	5	""	"YIL082W"	11200	15910	110	8296	6749	4016	102	131	232	97	92	0	14430	11790	7069	183	200	102	95	90	0	0	0	0	0	0	0	0	0	0	0	0	0	0	0	0	0	0	0	0.575	0.573	0.603	0.641	2.452	0.542	0.781	0.000	0.000	0.000	0.000	0.000	0.000	0.000	0.000	0.000	0.000	0.000	0.000	0.000	0.000	80	532	22441	18254	-0.798	Error	Error	8194	14247	0	0	6647	11607	0	0	0	0
3	4	5	""	"YIL113W"	11380	15910	110	688	694	525	97	106	70	78	68	0	2603	2103	1647	171	189	231	70	66	0	0	0	0	0	0	0	0	0	0	0	0	0	0	0	0	0	0	0	0.243	0.309	0.307	0.270	2.362	0.283	0.732	0.000	0.000	0.000	0.000	0.000	0.000	0.000	0.000	0.000	0.000	0.000	0.000	0.000	0.000	80	504	3023	2529	-2.041	Error	Error	591	2432	0	0	597	1932	0	0	0	0
3	5	5	""	"YIL145C"	11560	15910	110	974	1026	836	97	106	72	78	68	0	5599	4206	3462	168	179	80	75	68	0	0	0	0	0	0	0	0	0	0	0	0	0	0	0	0	0	0	0	0.161	0.230	0.248	0.282	3.116	0.193	0.720	0.000	0.000	0.000	0.000	0.000	0.000	0.000	0.000	0.000	0.000	0.000	0.000	0.000	0.000	80	526	6308	4967	-2.631	Error	Error	877	5431	0	0	929	4038	0	0	0	0
3	6	5	""	"YIL083C"	11750	15910	100	544	517	254	95	99	38	93	90	0	1834	1640	853	165	176	72	87	86	0	0	0	0	0	0	0	0	0	0	0	0	0	0	0	0	0	0	0	0.269	0.286	0.261	0.274	1.721	0.258	0.762	0.000	0.000	0.000	0.000	0.000	0.000	0.000	0.000	0.000	0.000	0.000	0.000	0.000	0.000	80	461	2118	1897	-1.894	Error	Error	449	1669	0	0	422	1475	0	0	0	0
3	7	5	"NUP159"	"YIL115C"	11920	15920	90	431	421	223	98	110	64	82	75	0	820	723	378	163	191	132	78	73	0	0	0	0	0	0	0	0	0	0	0	0	0	0	0	0	0	0	0	0.507	0.577	0.575	0.548	3.363	0.483	0.670	0.000	0.000	0.000	0.000	0.000	0.000	0.000	0.000	0.000	0.000	0.000	0.000	0.000	0.000	52	376	990	883	-0.980	Error	Error	333	657	0	0	323	560	0	0	0	0
3	8	5	"SLN1"	"YIL147C"	12120	15910	100	3290	2803	1804	100	110	58	91	87	0	4624	3861	3092	168	184	96	82	76	0	0	0	0	0	0	0	0	0	0	0	0	0	0	0	0	0	0	0	0.716	0.732	0.697	0.831	3.764	0.553	0.559	0.000	0.000	0.000	0.000	0.000	0.000	0.000	0.000	0.000	0.000	0.000	0.000	0.000	0.000	80	479	7646	6396	-0.482	Error	Error	3190	4456	0	0	2703	3693	0	0	0	0
3	9	5	""	"YJR015W"	12310	15920	110	4201	4008	2404	102	147	469	91	81	0	1912	1705	1128	173	210	412	70	67	0	0	0	0	0	0	0	0	0	0	0	0	0	0	0	0	0	0	0	2.357	2.550	2.486	2.754	2.344	2.550	0.804	0.000	0.000	0.000	0.000	0.000	0.000	0.000	0.000	0.000	0.000	0.000	0.000	0.000	0.000	80	537	5838	5438	1.237	Error	Error	4099	1739	0	0	3906	1532	0	0	0	0
3	10	5	"ANB1"	"YJR047C"	12500	15910	100	2682	2194	1347	104	109	55	97	93	0	2898	2379	1395	167	175	53	87	86	0	0	0	0	0	0	0	0	0	0	0	0	0	0	0	0	0	0	0	0.944	0.945	0.954	0.982	2.470	0.919	0.801	0.000	0.000	0.000	0.000	0.000	0.000	0.000	0.000	0.000	0.000	0.000	0.000	0.000	0.000	80	455	5309	4302	-0.083	Error	Error	2578	2731	0	0	2090	2212	0	0	0	0
3	11	5	""	"YJR079W"	12680	15920	90	272	263	135	103	106	46	75	67	0	592	550	270	167	179	83	80	78	0	0	0	0	0	0	0	0	0	0	0	0	0	0	0	0	0	0	0	0.398	0.418	0.396	0.335	3.209	0.362	0.424	0.000	0.000	0.000	0.000	0.000	0.000	0.000	0.000	0.000	0.000	0.000	0.000	0.000	0.000	52	379	594	543	-1.330	Error	Error	169	425	0	0	160	383	0	0	0	0
3	12	5	"ess1"	"YJR017C"	12870	15910	110	1080	919	589	98	106	61	82	76	0	2466	1913	1250	165	172	49	87	80	0	0	0	0	0	0	0	0	0	0	0	0	0	0	0	0	0	0	0	0.427	0.470	0.469	0.457	2.753	0.432	0.768	0.000	0.000	0.000	0.000	0.000	0.000	0.000	0.000	0.000	0.000	0.000	0.000	0.000	0.000	80	528	3283	2569	-1.228	Error	Error	982	2301	0	0	821	1748	0	0	0	0
3	13	5	"UTR1"	"YJR049C"	13060	15900	110	2250	2220	1697	100	109	69	87	80	0	5233	4545	3554	169	180	65	77	77	0	0	0	0	0	0	0	0	0	0	0	0	0	0	0	0	0	0	0	0.425	0.484	0.497	0.593	3.176	0.442	0.799	0.000	0.000	0.000	0.000	0.000	0.000	0.000	0.000	0.000	0.000	0.000	0.000	0.000	0.000	80	528	7214	6496	-1.236	Error	Error	2150	5064	0	0	2120	4376	0	0	0	0
3	14	5	""	"YJR082C"	13260	15900	110	1132	985	613	107	113	53	82	81	0	4129	3042	2059	175	185	84	78	77	0	0	0	0	0	0	0	0	0	0	0	0	0	0	0	0	0	0	0	0.259	0.306	0.289	0.367	4.418	0.271	0.686	0.000	0.000	0.000	0.000	0.000	0.000	0.000	0.000	0.000	0.000	0.000	0.000	0.000	0.000	80	514	4979	3745	-1.948	Error	Error	1025	3954	0	0	878	2867	0	0	0	0
3	15	5	"TES1"	"YJR019C"	13440	15910	110	1496	1281	825	105	117	80	78	78	0	3243	2573	2174	178	185	59	71	71	0	0	0	0	0	0	0	0	0	0	0	0	0	0	0	0	0	0	0	0.454	0.491	0.461	0.493	2.934	0.383	0.734	0.000	0.000	0.000	0.000	0.000	0.000	0.000	0.000	0.000	0.000	0.000	0.000	0.000	0.000	80	526	4456	3571	-1.140	Error	Error	1391	3065	0	0	1176	2395	0	0	0	0
3	16	5	"osm1"	"YJR051W"	13640	15900	110	1503	2251	2348	103	112	75	81	73	0	2747	4766	4662	169	179	70	72	68	0	0	0	0	0	0	0	0	0	0	0	0	0	0	0	0	0	0	0	0.543	0.467	0.381	0.414	4.175	0.415	0.567	0.000	0.000	0.000	0.000	0.000	0.000	0.000	0.000	0.000	0.000	0.000	0.000	0.000	0.000	80	495	3978	6745	-0.881	Error	Error	1400	2578	0	0	2148	4597	0	0	0	0
3	17	5	""	"YJR084W"	13810	15900	100	2202	1917	1246	99	104	57	91	86	0	6265	4714	3293	164	180	151	88	82	0	0	0	0	0	0	0	0	0	0	0	0	0	0	0	0	0	0	0	0.345	0.400	0.403	0.435	3.019	0.333	0.702	0.000	0.000	0.000	0.000	0.000	0.000	0.000	0.000	0.000	0.000	0.000	0.000	0.000	0.000	80	462	8204	6368	-1.537	Error	Error	2103	6101	0	0	1818	4550	0	0	0	0
3	18	5	"rec107"	"YJR021C"	14010	15900	110	1913	1732	1057	100	105	56	92	88	0	3491	2942	1922	166	178	134	88	86	0	0	0	0	0	0	0	0	0	0	0	0	0	0	0	0	0	0	0	0.545	0.588	0.554	0.597	3.144	0.521	0.711	0.000	0.000	0.000	0.000	0.000	0.000	0.000	0.000	0.000	0.000	0.000	0.000	0.000	0.000	80	528	5138	4408	-0.875	Error	Error	1813	3325	0	0	1632	2776	0	0	0	0
3	19	5	"BFA1"	"YJR053W"	14200	15900	110	1552	1337	796	101	108	50	90	85	0	4246	3433	2199	167	171	42	92	90	0	0	0	0	0	0	0	0	0	0	0	0	0	0	0	0	0	0	0	0.356	0.378	0.367	0.396	3.184	0.327	0.739	0.000	0.000	0.000	0.000	0.000	0.000	0.000	0.000	0.000	0.000	0.000	0.000	0.000	0.000	80	506	5530	4502	-1.491	Error	Error	1451	4079	0	0	1236	3266	0	0	0	0
3	20	5	"ste18"	"YJR086W"	14380	15900	110	1007	856	480	106	113	62	81	78	0	2355	1803	1153	172	186	145	77	72	0	0	0	0	0	0	0	0	0	0	0	0	0	0	0	0	0	0	0	0.413	0.460	0.430	0.516	2.542	0.393	0.683	0.000	0.000	0.000	0.000	0.000	0.000	0.000	0.000	0.000	0.000	0.000	0.000	0.000	0.000	80	523	3084	2381	-1.277	Error	Error	901	2183	0	0	750	1631	0	0	0	0
3	21	5	""	"YKR007W"	14570	15900	110	4751	3724	2419	109	135	184	85	77	0	4517	3358	2352	180	221	274	73	70	0	0	0	0	0	0	0	0	0	0	0	0	0	0	0	0	0	0	0	1.070	1.138	1.038	1.103	3.120	1.068	0.745	0.000	0.000	0.000	0.000	0.000	0.000	0.000	0.000	0.000	0.000	0.000	0.000	0.000	0.000	80	554	8979	6793	0.098	Error	Error	4642	4337	0	0	3615	3178	0	0	0	0
3	22	5	""	"YKR038C"	14770	15900	110	2408	2098	1031	99	125	188	93	87	0	6179	5166	2943	167	208	278	95	90	0	0	0	0	0	0	0	0	0	0	0	0	0	0	0	0	0	0	0	0.384	0.400	0.409	0.430	2.241	0.350	0.793	0.000	0.000	0.000	0.000	0.000	0.000	0.000	0.000	0.000	0.000	0.000	0.000	0.000	0.000	80	516	8321	6998	-1.381	Error	Error	2309	6012	0	0	1999	4999	0	0	0	0
3	1	6	""	"YKR070W"	10770	16090	100	9018	6979	4269	120	128	71	100	98	0	3695	2880	1711	184	191	55	91	85	0	0	0	0	0	0	0	0	0	0	0	0	0	0	0	0	0	0	0	2.534	2.544	2.539	2.834	2.449	2.691	0.854	0.000	0.000	0.000	0.000	0.000	0.000	0.000	0.000	0.000	0.000	0.000	0.000	0.000	0.000	80	456	12409	9555	1.342	Error	Error	8898	3511	0	0	6859	2696	0	0	0	0
3	2	6	"FOX2"	"YKR009C"	10960	16090	110	8647	9117	5152	110	125	88	100	100	0	3156	3267	1967	176	190	107	100	98	0	0	0	0	0	0	0	0	0	0	0	0	0	0	0	0	0	0	0	2.865	2.914	3.059	3.119	1.894	2.929	0.864	0.000	0.000	0.000	0.000	0.000	0.000	0.000	0.000	0.000	0.000	0.000	0.000	0.000	0.000	80	534	11517	12098	1.518	Error	Error	8537	2980	0	0	9007	3091	0	0	0	0
3	3	6	""	"YKR040C"	11150	16090	100	692	609	333	101	114	76	82	72	0	1934	1527	863	180	206	158	80	78	0	0	0	0	0	0	0	0	0	0	0	0	0	0	0	0	0	0	0	0.337	0.377	0.380	0.373	1.901	0.334	0.752	0.000	0.000	0.000	0.000	0.000	0.000	0.000	0.000	0.000	0.000	0.000	0.000	0.000	0.000	80	489	2345	1855	-1.569	Error	Error	591	1754	0	0	508	1347	0	0	0	0
3	4	6	"sis2"	"YKR072C"	11350	16090	110	3894	3315	2132	102	111	61	92	91	0	8221	6793	4508	180	198	95	92	92	0	0	0	0	0	0	0	0	0	0	0	0	0	0	0	0	0	0	0	0.472	0.486	0.468	0.452	2.352	0.467	0.855	0.000	0.000	0.000	0.000	0.000	0.000	0.000	0.000	0.000	0.000	0.000	0.000	0.000	0.000	80	528	11833	9826	-1.084	Error	Error	3792	8041	0	0	3213	6613	0	0	0	0
3	5	6	""	"YKR011C"	11540	16090	100	1794	1476	897	104	112	72	92	86	0	2879	2430	1581	175	189	81	83	78	0	0	0	0	0	0	0	0	0	0	0	0	0	0	0	0	0	0	0	0.625	0.608	0.604	0.645	2.495	0.560	0.852	0.000	0.000	0.000	0.000	0.000	0.000	0.000	0.000	0.000	0.000	0.000	0.000	0.000	0.000	80	462	4394	3627	-0.678	Error	Error	1690	2704	0	0	1372	2255	0	0	0	0
3	6	6	"UTH1"	"YKR042W"	11730	16090	110	2756	2437	1116	99	106	52	100	98	0	3735	3087	1517	175	188	107	96	95	0	0	0	0	0	0	0	0	0	0	0	0	0	0	0	0	0	0	0	0.746	0.803	0.763	0.863	1.766	0.767	0.865	0.000	0.000	0.000	0.000	0.000	0.000	0.000	0.000	0.000	0.000	0.000	0.000	0.000	0.000	80	527	6217	5250	-0.422	Error	Error	2657	3560	0	0	2338	2912	0	0	0	0
3	7	6	""	"YKR074W"	11920	16090	100	1215	1065	565	106	114	55	91	87	0	2468	1964	1062	175	189	100	82	81	0	0	0	0	0	0	0	0	0	0	0	0	0	0	0	0	0	0	0	0.484	0.536	0.573	0.565	2.658	0.508	0.786	0.000	0.000	0.000	0.000	0.000	0.000	0.000	0.000	0.000	0.000	0.000	0.000	0.000	0.000	80	480	3402	2748	-1.048	Error	Error	1109	2293	0	0	959	1789	0	0	0	0
3	8	6	"PRY2"	"YKR013W"	12130	16090	100	2253	1922	1211	115	181	535	73	66	0	3591	3092	1843	182	228	443	80	77	0	0	0	0	0	0	0	0	0	0	0	0	0	0	0	0	0	0	0	0.627	0.621	0.622	0.590	2.313	0.626	0.856	0.000	0.000	0.000	0.000	0.000	0.000	0.000	0.000	0.000	0.000	0.000	0.000	0.000	0.000	80	477	5547	4717	-0.673	Error	Error	2138	3409	0	0	1807	2910	0	0	0	0
3	9	6	""	"YKR044W"	12310	16100	110	5084	5177	3164	112	179	544	97	90	0	5251	4871	3043	187	225	443	87	81	0	0	0	0	0	0	0	0	0	0	0	0	0	0	0	0	0	0	0	0.982	1.081	1.077	1.271	2.347	1.110	0.867	0.000	0.000	0.000	0.000	0.000	0.000	0.000	0.000	0.000	0.000	0.000	0.000	0.000	0.000	80	461	10036	9749	-0.026	Error	Error	4972	5064	0	0	5065	4684	0	0	0	0
3	10	6	"ECM4"	"YKR076W"	12490	16090	120	2576	2077	1399	101	105	42	95	91	0	6798	5431	3442	182	188	61	93	92	0	0	0	0	0	0	0	0	0	0	0	0	0	0	0	0	0	0	0	0.374	0.376	0.381	0.384	2.695	0.365	0.821	0.000	0.000	0.000	0.000	0.000	0.000	0.000	0.000	0.000	0.000	0.000	0.000	0.000	0.000	120	583	9091	7225	-1.419	Error	Error	2475	6616	0	0	1976	5249	0	0	0	0
3	11	6	"CRR1"	"YLR213C"	12690	16090	100	1827	1631	1060	100	105	43	96	93	0	6557	5093	3378	174	184	67	91	87	0	0	0	0	0	0	0	0	0	0	0	0	0	0	0	0	0	0	0	0.271	0.311	0.326	0.351	2.952	0.289	0.819	0.000	0.000	0.000	0.000	0.000	0.000	0.000	0.000	0.000	0.000	0.000	0.000	0.000	0.000	80	438	8110	6450	-1.886	Error	Error	1727	6383	0	0	1531	4919	0	0	0	0
3	12	6	""	"YLR243W"	12860	16090	100	406	378	192	100	104	43	83	80	0	595	517	276	166	172	46	81	76	0	0	0	0	0	0	0	0	0	0	0	0	0	0	0	0	0	0	0	0.713	0.792	0.740	0.739	2.708	0.709	0.631	0.000	0.000	0.000	0.000	0.000	0.000	0.000	0.000	0.000	0.000	0.000	0.000	0.000	0.000	80	463	735	629	-0.487	Error	Error	306	429	0	0	278	351	0	0	0	0
3	13	6	"PIG1"	"YLR273C"	13060	16080	110	2009	1910	1779	103	111	73	85	77	0	4656	4122	3493	172	182	98	75	73	0	0	0	0	0	0	0	0	0	0	0	0	0	0	0	0	0	0	0	0.425	0.457	0.417	0.450	2.847	0.431	0.767	0.000	0.000	0.000	0.000	0.000	0.000	0.000	0.000	0.000	0.000	0.000	0.000	0.000	0.000	80	546	6390	5757	-1.234	Error	Error	1906	4484	0	0	1807	3950	0	0	0	0
3	14	6	""	"YLR215C"	13250	16090	110	5074	4564	3075	107	114	50	98	97	0	5395	4371	2978	177	185	81	96	91	0	0	0	0	0	0	0	0	0	0	0	0	0	0	0	0	0	0	0	0.952	1.063	1.120	1.205	2.285	1.049	0.828	0.000	0.000	0.000	0.000	0.000	0.000	0.000	0.000	0.000	0.000	0.000	0.000	0.000	0.000	80	550	10185	8651	-0.071	Error	Error	4967	5218	0	0	4457	4194	0	0	0	0
3	15	6	"CDD1"	"YLR245C"	13450	16090	100	1105	910	603	113	120	54	87	81	0	2044	1741	1147	177	182	46	86	85	0	0	0	0	0	0	0	0	0	0	0	0	0	0	0	0	0	0	0	0.531	0.510	0.493	0.472	2.136	0.510	0.839	0.000	0.000	0.000	0.000	0.000	0.000	0.000	0.000	0.000	0.000	0.000	0.000	0.000	0.000	80	461	2859	2361	-0.912	Error	Error	992	1867	0	0	797	1564	0	0	0	0
3	16	6	"SMD2"	"YLR275W"	13630	16090	120	6132	7670	6423	106	117	72	97	93	0	1911	2275	2070	175	180	49	74	70	0	0	0	0	0	0	0	0	0	0	0	0	0	0	0	0	0	0	0	3.471	3.602	3.326	3.252	2.334	3.637	0.809	0.000	0.000	0.000	0.000	0.000	0.000	0.000	0.000	0.000	0.000	0.000	0.000	0.000	0.000	120	582	7762	9664	1.795	Error	Error	6026	1736	0	0	7564	2100	0	0	0	0
3	17	6	""	"YLR217W"	13820	16090	100	1345	1150	649	101	106	43	90	86	0	3755	2842	1850	170	174	50	82	82	0	0	0	0	0	0	0	0	0	0	0	0	0	0	0	0	0	0	0	0.347	0.393	0.369	0.430	2.779	0.337	0.793	0.000	0.000	0.000	0.000	0.000	0.000	0.000	0.000	0.000	0.000	0.000	0.000	0.000	0.000	80	477	4829	3721	-1.527	Error	Error	1244	3585	0	0	1049	2672	0	0	0	0
3	18	6	""	"YLR247C"	14020	16090	110	884	936	583	99	105	43	96	91	0	1182	1318	940	169	174	54	87	85	0	0	0	0	0	0	0	0	0	0	0	0	0	0	0	0	0	0	0	0.775	0.728	0.695	0.713	2.126	0.602	0.718	0.000	0.000	0.000	0.000	0.000	0.000	0.000	0.000	0.000	0.000	0.000	0.000	0.000	0.000	80	548	1798	1986	-0.368	Error	Error	785	1013	0	0	837	1149	0	0	0	0
3	19	6	"YSH1"	"YLR277C"	14210	16090	110	1650	2287	2107	104	109	49	88	83	0	3898	4600	4045	173	180	50	83	82	0	0	0	0	0	0	0	0	0	0	0	0	0	0	0	0	0	0	0	0.415	0.493	0.491	0.482	2.945	0.475	0.822	0.000	0.000	0.000	0.000	0.000	0.000	0.000	0.000	0.000	0.000	0.000	0.000	0.000	0.000	80	550	5271	6610	-1.269	Error	Error	1546	3725	0	0	2183	4427	0	0	0	0
3	20	6	""	"YLR219W"	14410	16100	110	2023	2386	1861	109	118	72	98	90	0	4523	5212	4080	176	187	140	91	87	0	0	0	0	0	0	0	0	0	0	0	0	0	0	0	0	0	0	0	0.440	0.452	0.464	0.499	2.879	0.416	0.791	0.000	0.000	0.000	0.000	0.000	0.000	0.000	0.000	0.000	0.000	0.000	0.000	0.000	0.000	80	560	6261	7313	-1.183	Error	Error	1914	4347	0	0	2277	5036	0	0	0	0
3	21	6	"yef3"	"YLR249W"	14600	16100	110	2438	3108	3146	103	116	144	91	85	0	2763	3255	3278	169	178	96	83	78	0	0	0	0	0	0	0	0	0	0	0	0	0	0	0	0	0	0	0	0.900	0.974	0.858	0.923	4.180	0.960	0.776	0.000	0.000	0.000	0.000	0.000	0.000	0.000	0.000	0.000	0.000	0.000	0.000	0.000	0.000	80	499	4929	6091	-0.152	Error	Error	2335	2594	0	0	3005	3086	0	0	0	0
3	22	6	""	"YLR279W"	14770	16070	110	293	299	155	98	102	42	80	73	0	880	711	425	166	171	50	75	73	0	0	0	0	0	0	0	0	0	0	0	0	0	0	0	0	0	0	0	0.273	0.369	0.305	0.318	2.182	0.299	0.495	0.000	0.000	0.000	0.000	0.000	0.000	0.000	0.000	0.000	0.000	0.000	0.000	0.000	0.000	80	539	909	746	-1.872	Error	Error	195	714	0	0	201	545	0	0	0	0
3	1	7	"BUL2"	"YML111W"	10800	16260	100	2841	2804	1580	107	118	69	100	100	0	4734	4610	2698	181	195	118	100	95	0	0	0	0	0	0	0	0	0	0	0	0	0	0	0	0	0	0	0	0.600	0.609	0.655	0.673	2.255	0.538	0.748	0.000	0.000	0.000	0.000	0.000	0.000	0.000	0.000	0.000	0.000	0.000	0.000	0.000	0.000	80	507	7287	7126	-0.736	Error	Error	2734	4553	0	0	2697	4429	0	0	0	0
3	2	7	""	"YMR009W"	11000	16290	110	835	744	503	101	126	139	75	65	0	2077	2000	1439	169	216	332	71	70	0	0	0	0	0	0	0	0	0	0	0	0	0	0	0	0	0	0	0	0.385	0.351	0.326	0.346	2.515	0.304	0.747	0.000	0.000	0.000	0.000	0.000	0.000	0.000	0.000	0.000	0.000	0.000	0.000	0.000	0.000	80	554	2642	2474	-1.378	Error	Error	734	1908	0	0	643	1831	0	0	0	0
3	3	7	""	"YMR040W"	11190	16290	110	967	858	422	101	122	134	86	80	0	2851	2230	1303	173	218	324	81	73	0	0	0	0	0	0	0	0	0	0	0	0	0	0	0	0	0	0	0	0.323	0.368	0.359	0.431	2.449	0.312	0.794	0.000	0.000	0.000	0.000	0.000	0.000	0.000	0.000	0.000	0.000	0.000	0.000	0.000	0.000	80	530	3544	2814	-1.629	Error	Error	866	2678	0	0	757	2057	0	0	0	0
3	4	7	"DAT1"	"YML113W"	11370	16280	110	1241	1123	582	106	112	61	88	87	0	4749	3607	2276	176	182	53	90	90	0	0	0	0	0	0	0	0	0	0	0	0	0	0	0	0	0	0	0	0.248	0.296	0.273	0.314	2.626	0.250	0.749	0.000	0.000	0.000	0.000	0.000	0.000	0.000	0.000	0.000	0.000	0.000	0.000	0.000	0.000	80	514	5708	4448	-2.010	Error	Error	1135	4573	0	0	1017	3431	0	0	0	0
3	5	7	"HXT2"	"YMR011W"	11550	16280	110	5428	4517	2847	105	121	134	98	97	0	6355	5184	3431	174	194	208	91	88	0	0	0	0	0	0	0	0	0	0	0	0	0	0	0	0	0	0	0	0.861	0.881	0.847	0.984	2.823	0.854	0.743	0.000	0.000	0.000	0.000	0.000	0.000	0.000	0.000	0.000	0.000	0.000	0.000	0.000	0.000	80	527	11504	9422	-0.216	Error	Error	5323	6181	0	0	4412	5010	0	0	0	0
3	6	7	"arg80"	"YMR042W"	11740	16290	100	571	603	413	103	124	151	70	61	0	2242	1948	1503	175	214	307	67	65	0	0	0	0	0	0	0	0	0	0	0	0	0	0	0	0	0	0	0	0.226	0.282	0.294	0.314	3.147	0.233	0.711	0.000	0.000	0.000	0.000	0.000	0.000	0.000	0.000	0.000	0.000	0.000	0.000	0.000	0.000	80	487	2535	2273	-2.143	Error	Error	468	2067	0	0	500	1773	0	0	0	0
3	7	7	"van1"	"YML115C"	11950	16280	110	5133	4396	2616	120	134	121	96	92	0	5016	3999	2768	182	201	202	90	86	0	0	0	0	0	0	0	0	0	0	0	0	0	0	0	0	0	0	0	1.037	1.120	1.107	1.243	2.896	1.116	0.738	0.000	0.000	0.000	0.000	0.000	0.000	0.000	0.000	0.000	0.000	0.000	0.000	0.000	0.000	80	568	9847	8093	0.052	Error	Error	5013	4834	0	0	4276	3817	0	0	0	0
3	8	7	"sec59"	"YMR013C"	12140	16290	110	5982	6278	4920	120	126	60	100	100	0	3177	3123	2509	183	186	48	86	85	0	0	0	0	0	0	0	0	0	0	0	0	0	0	0	0	0	0	0	1.958	2.095	2.096	2.407	2.750	2.128	0.776	0.000	0.000	0.000	0.000	0.000	0.000	0.000	0.000	0.000	0.000	0.000	0.000	0.000	0.000	80	513	8856	9098	0.969	Error	Error	5862	2994	0	0	6158	2940	0	0	0	0
3	9	7	""	"YMR044W"	12310	16280	110	6823	7612	6586	113	154	454	90	80	0	4635	3984	3140	183	208	281	77	73	0	0	0	0	0	0	0	0	0	0	0	0	0	0	0	0	0	0	0	1.507	1.973	2.047	1.996	2.790	2.181	0.767	0.000	0.000	0.000	0.000	0.000	0.000	0.000	0.000	0.000	0.000	0.000	0.000	0.000	0.000	80	512	11162	11300	0.592	Error	Error	6710	4452	0	0	7499	3801	0	0	0	0
3	10	7	""	"YML117W"	12510	16290	110	2891	2609	1567	109	148	402	86	76	0	5692	5328	3556	176	208	277	90	82	0	0	0	0	0	0	0	0	0	0	0	0	0	0	0	0	0	0	0	0.504	0.485	0.469	0.597	2.661	0.418	0.757	0.000	0.000	0.000	0.000	0.000	0.000	0.000	0.000	0.000	0.000	0.000	0.000	0.000	0.000	80	555	8298	7652	-0.988	Error	Error	2782	5516	0	0	2500	5152	0	0	0	0
3	11	7	"ERG5"	"YMR015C"	12700	16280	110	7952	6993	4568	115	192	668	87	81	0	4698	3853	2580	184	206	243	86	78	0	0	0	0	0	0	0	0	0	0	0	0	0	0	0	0	0	0	0	1.736	1.875	1.968	2.058	2.723	1.979	0.775	0.000	0.000	0.000	0.000	0.000	0.000	0.000	0.000	0.000	0.000	0.000	0.000	0.000	0.000	80	557	12351	10547	0.796	Error	Error	7837	4514	0	0	6878	3669	0	0	0	0
3	12	7	""	"YMR046C"	12910	16290	110	20638	18721	9939	110	195	681	100	100	0	29217	25392	12210	173	199	248	100	100	0	0	0	0	0	0	0	0	0	0	0	0	0	0	0	0	0	0	0	0.707	0.738	0.769	0.737	1.540	0.739	0.869	0.000	0.000	0.000	0.000	0.000	0.000	0.000	0.000	0.000	0.000	0.000	0.000	0.000	0.000	80	537	49572	43830	-0.501	Error	Error	20528	29044	0	0	18611	25219	0	0	0	0
3	13	7	"PBI2"	"YNL015W"	13080	16290	110	521	453	220	107	114	61	82	77	0	802	678	357	169	174	71	80	78	0	0	0	0	0	0	0	0	0	0	0	0	0	0	0	0	0	0	0	0.654	0.680	0.656	0.553	2.358	0.618	0.703	0.000	0.000	0.000	0.000	0.000	0.000	0.000	0.000	0.000	0.000	0.000	0.000	0.000	0.000	80	532	1047	855	-0.613	Error	Error	414	633	0	0	346	509	0	0	0	0
3	14	7	""	"YNL047C"	13280	16290	110	3395	3662	2886	107	168	303	77	72	0	5467	4174	3358	174	347	1013	67	61	0	0	0	0	0	0	0	0	0	0	0	0	0	0	0	0	0	0	0	0.621	0.889	0.804	0.870	3.318	0.870	0.815	0.000	0.000	0.000	0.000	0.000	0.000	0.000	0.000	0.000	0.000	0.000	0.000	0.000	0.000	80	576	8581	7555	-0.687	Error	Error	3288	5293	0	0	3555	4000	0	0	0	0
3	15	7	""	"YNL078W"	13490	16290	90	1462	1279	796	110	213	393	75	69	0	5190	4436	2967	175	486	1343	73	59	0	0	0	0	0	0	0	0	0	0	0	0	0	0	0	0	0	0	0	0.270	0.274	0.277	0.254	2.511	0.256	0.836	0.000	0.000	0.000	0.000	0.000	0.000	0.000	0.000	0.000	0.000	0.000	0.000	0.000	0.000	52	384	6367	5430	-1.891	Error	Error	1352	5015	0	0	1169	4261	0	0	0	0
3	16	7	""	"YNL017C"	13650	16290	100	2615	2147	1456	105	110	45	88	83	0	2821	2578	2081	172	177	51	72	71	0	0	0	0	0	0	0	0	0	0	0	0	0	0	0	0	0	0	0	0.948	0.849	0.751	0.761	2.533	0.747	0.793	0.000	0.000	0.000	0.000	0.000	0.000	0.000	0.000	0.000	0.000	0.000	0.000	0.000	0.000	80	456	5159	4448	-0.078	Error	Error	2510	2649	0	0	2042	2406	0	0	0	0
3	17	7	"SFB2"	"YNL049C"	13850	16290	110	3258	3288	2482	104	112	64	100	96	0	5444	5323	4031	172	185	119	92	87	0	0	0	0	0	0	0	0	0	0	0	0	0	0	0	0	0	0	0	0.598	0.618	0.662	0.776	2.659	0.581	0.785	0.000	0.000	0.000	0.000	0.000	0.000	0.000	0.000	0.000	0.000	0.000	0.000	0.000	0.000	80	526	8426	8335	-0.741	Error	Error	3154	5272	0	0	3184	5151	0	0	0	0
3	18	7	""	"YNL080C"	14020	16290	110	4774	4063	2484	101	127	163	95	86	0	5674	4315	2900	179	212	250	82	76	0	0	0	0	0	0	0	0	0	0	0	0	0	0	0	0	0	0	0	0.850	0.958	0.943	1.092	2.368	0.873	0.855	0.000	0.000	0.000	0.000	0.000	0.000	0.000	0.000	0.000	0.000	0.000	0.000	0.000	0.000	80	538	10168	8098	-0.234	Error	Error	4673	5495	0	0	3962	4136	0	0	0	0
3	19	7	""	"YNL019C"	14240	16290	110	3037	3024	2194	108	133	168	88	82	0	6730	5899	4436	180	201	184	85	78	0	0	0	0	0	0	0	0	0	0	0	0	0	0	0	0	0	0	0	0.447	0.510	0.507	0.612	3.569	0.483	0.801	0.000	0.000	0.000	0.000	0.000	0.000	0.000	0.000	0.000	0.000	0.000	0.000	0.000	0.000	80	554	9479	8635	-1.161	Error	Error	2929	6550	0	0	2916	5719	0	0	0	0
3	20	7	""	"YNL051W"	14420	16300	110	4544	5394	4653	108	124	145	90	82	0	1390	2638	2488	173	181	74	70	67	0	0	0	0	0	0	0	0	0	0	0	0	0	0	0	0	0	0	0	3.645	2.144	1.974	2.104	2.324	2.276	0.748	0.000	0.000	0.000	0.000	0.000	0.000	0.000	0.000	0.000	0.000	0.000	0.000	0.000	0.000	80	485	5653	7751	1.866	Error	Error	4436	1217	0	0	5286	2465	0	0	0	0
3	21	7	"pms1"	"YNL082W"	14600	16290	120	5711	6489	5350	103	110	48	97	96	0	3223	3271	3000	164	169	41	85	79	0	0	0	0	0	0	0	0	0	0	0	0	0	0	0	0	0	0	0	1.833	2.055	1.951	2.646	3.331	2.029	0.794	0.000	0.000	0.000	0.000	0.000	0.000	0.000	0.000	0.000	0.000	0.000	0.000	0.000	0.000	120	581	8667	9493	0.874	Error	Error	5608	3059	0	0	6386	3107	0	0	0	0
3	22	7	"HDA1"	"YNL021W"	14800	16290	110	2609	2341	1497	96	100	40	95	92	0	5133	4194	2843	161	166	43	90	87	0	0	0	0	0	0	0	0	0	0	0	0	0	0	0	0	0	0	0	0.505	0.557	0.569	0.678	2.694	0.489	0.775	0.000	0.000	0.000	0.000	0.000	0.000	0.000	0.000	0.000	0.000	0.000	0.000	0.000	0.000	80	576	7485	6278	-0.984	Error	Error	2513	4972	0	0	2245	4033	0	0	0	0
3	1	8	"MSG5"	"YNL053W"	10800	16480	100	2671	2137	1479	97	104	50	93	83	0	4967	3815	2587	168	198	346	73	72	0	0	0	0	0	0	0	0	0	0	0	0	0	0	0	0	0	0	0	0.536	0.559	0.569	0.562	2.691	0.534	0.850	0.000	0.000	0.000	0.000	0.000	0.000	0.000	0.000	0.000	0.000	0.000	0.000	0.000	0.000	80	508	7373	5687	-0.899	Error	Error	2574	4799	0	0	2040	3647	0	0	0	0
3	2	8	"END3"	"YNL084C"	10980	16480	110	7177	6484	5267	100	115	95	95	91	0	3056	2944	2514	166	190	124	71	65	0	0	0	0	0	0	0	0	0	0	0	0	0	0	0	0	0	0	0	2.449	2.298	2.237	2.399	2.618	2.303	0.794	0.000	0.000	0.000	0.000	0.000	0.000	0.000	0.000	0.000	0.000	0.000	0.000	0.000	0.000	80	530	9967	9162	1.292	Error	Error	7077	2890	0	0	6384	2778	0	0	0	0
3	3	8	"BIO5"	"YNR056C"	11200	16480	100	1884	1909	1276	104	114	77	95	91	0	5575	4939	3327	170	181	64	96	95	0	0	0	0	0	0	0	0	0	0	0	0	0	0	0	0	0	0	0	0.329	0.378	0.398	0.406	2.414	0.362	0.832	0.000	0.000	0.000	0.000	0.000	0.000	0.000	0.000	0.000	0.000	0.000	0.000	0.000	0.000	80	466	7185	6574	-1.602	Error	Error	1780	5405	0	0	1805	4769	0	0	0	0
3	4	8	"PLB3"	"YOL011W"	11370	16480	110	2452	2187	1357	107	129	164	85	82	0	4029	3455	2256	173	197	177	87	81	0	0	0	0	0	0	0	0	0	0	0	0	0	0	0	0	0	0	0	0.608	0.634	0.618	0.650	2.163	0.578	0.801	0.000	0.000	0.000	0.000	0.000	0.000	0.000	0.000	0.000	0.000	0.000	0.000	0.000	0.000	80	526	6201	5362	-0.718	Error	Error	2345	3856	0	0	2080	3282	0	0	0	0
3	5	8	""	"YOL042W"	11570	16480	110	5532	5425	3915	109	134	171	96	87	0	4413	3590	2627	174	200	240	78	72	0	0	0	0	0	0	0	0	0	0	0	0	0	0	0	0	0	0	0	1.279	1.556	1.534	1.742	2.815	1.637	0.805	0.000	0.000	0.000	0.000	0.000	0.000	0.000	0.000	0.000	0.000	0.000	0.000	0.000	0.000	80	553	9662	8732	0.355	Error	Error	5423	4239	0	0	5316	3416	0	0	0	0
3	6	8	"BIO3"	"YNR058W"	11760	16470	110	1292	1497	1183	108	112	49	85	78	0	3396	2868	2334	173	179	44	76	72	0	0	0	0	0	0	0	0	0	0	0	0	0	0	0	0	0	0	0	0.367	0.515	0.493	0.485	3.808	0.471	0.732	0.000	0.000	0.000	0.000	0.000	0.000	0.000	0.000	0.000	0.000	0.000	0.000	0.000	0.000	80	510	4407	4084	-1.445	Error	Error	1184	3223	0	0	1389	2695	0	0	0	0
3	7	8	"HRD1"	"YOL013C"	11940	16490	110	2926	2910	2169	106	114	56	96	93	0	6779	5802	4560	173	196	249	86	78	0	0	0	0	0	0	0	0	0	0	0	0	0	0	0	0	0	0	0	0.427	0.498	0.501	0.624	3.096	0.449	0.810	0.000	0.000	0.000	0.000	0.000	0.000	0.000	0.000	0.000	0.000	0.000	0.000	0.000	0.000	80	514	9426	8433	-1.228	Error	Error	2820	6606	0	0	2804	5629	0	0	0	0
3	8	8	"PEX15"	"YOL044W"	12120	16480	100	4882	4571	3884	105	114	57	90	81	0	2230	2352	2112	171	182	86	72	66	0	0	0	0	0	0	0	0	0	0	0	0	0	0	0	0	0	0	0	2.320	2.048	1.938	1.889	3.082	2.016	0.833	0.000	0.000	0.000	0.000	0.000	0.000	0.000	0.000	0.000	0.000	0.000	0.000	0.000	0.000	80	469	6836	6647	1.214	Error	Error	4777	2059	0	0	4466	2181	0	0	0	0
3	9	8	"FRE4"	"YNR060W"	12330	16480	100	3016	3301	2351	107	129	222	97	85	0	3546	3354	2153	172	202	287	87	82	0	0	0	0	0	0	0	0	0	0	0	0	0	0	0	0	0	0	0	0.862	1.004	1.065	1.147	2.424	1.041	0.825	0.000	0.000	0.000	0.000	0.000	0.000	0.000	0.000	0.000	0.000	0.000	0.000	0.000	0.000	80	480	6283	6376	-0.214	Error	Error	2909	3374	0	0	3194	3182	0	0	0	0
3	10	8	""	"YOL014W"	12490	16490	90	1289	1121	688	103	147	200	78	75	0	930	781	499	172	216	183	73	63	0	0	0	0	0	0	0	0	0	0	0	0	0	0	0	0	0	0	0	1.565	1.672	1.384	1.364	2.243	1.589	0.598	0.000	0.000	0.000	0.000	0.000	0.000	0.000	0.000	0.000	0.000	0.000	0.000	0.000	0.000	52	375	1944	1627	0.646	Error	Error	1186	758	0	0	1018	609	0	0	0	0
3	11	8	""	"YOL046C"	12690	16480	100	1403	1187	722	104	130	152	83	72	0	3606	2861	1894	174	198	136	81	78	0	0	0	0	0	0	0	0	0	0	0	0	0	0	0	0	0	0	0	0.378	0.403	0.414	0.445	2.445	0.357	0.809	0.000	0.000	0.000	0.000	0.000	0.000	0.000	0.000	0.000	0.000	0.000	0.000	0.000	0.000	80	506	4731	3770	-1.402	Error	Error	1299	3432	0	0	1083	2687	0	0	0	0
3	12	8	""	"YNR062C"	12890	16480	110	1115	1185	800	102	109	62	88	77	0	3899	3089	2089	167	175	60	88	85	0	0	0	0	0	0	0	0	0	0	0	0	0	0	0	0	0	0	0	0.271	0.371	0.386	0.401	2.536	0.350	0.803	0.000	0.000	0.000	0.000	0.000	0.000	0.000	0.000	0.000	0.000	0.000	0.000	0.000	0.000	80	516	4745	4005	-1.881	Error	Error	1013	3732	0	0	1083	2922	0	0	0	0
3	13	8	"CMK2"	"YOL016C"	13070	16480	100	4225	3399	2368	107	122	110	90	85	0	3599	2949	2120	168	186	178	73	72	0	0	0	0	0	0	0	0	0	0	0	0	0	0	0	0	0	0	0	1.200	1.184	1.146	1.128	2.212	1.142	0.840	0.000	0.000	0.000	0.000	0.000	0.000	0.000	0.000	0.000	0.000	0.000	0.000	0.000	0.000	80	480	7549	6073	0.263	Error	Error	4118	3431	0	0	3292	2781	0	0	0	0
3	14	8	""	"YOL048C"	13280	16480	110	4579	3715	2506	105	123	135	90	85	0	3891	2966	2019	178	214	512	75	67	0	0	0	0	0	0	0	0	0	0	0	0	0	0	0	0	0	0	0	1.205	1.295	1.319	1.388	2.332	1.390	0.820	0.000	0.000	0.000	0.000	0.000	0.000	0.000	0.000	0.000	0.000	0.000	0.000	0.000	0.000	80	538	8187	6398	0.269	Error	Error	4474	3713	0	0	3610	2788	0	0	0	0
3	15	8	"spr1"	"YOR190W"	13460	16480	110	2126	1740	1085	105	137	201	81	77	0	5377	4175	2828	180	250	537	75	71	0	0	0	0	0	0	0	0	0	0	0	0	0	0	0	0	0	0	0	0.389	0.409	0.422	0.509	2.928	0.363	0.811	0.000	0.000	0.000	0.000	0.000	0.000	0.000	0.000	0.000	0.000	0.000	0.000	0.000	0.000	80	526	7218	5630	-1.363	Error	Error	2021	5197	0	0	1635	3995	0	0	0	0
3	16	8	""	"YOR220W"	13660	16480	100	1371	1271	883	106	131	149	81	67	0	3420	2824	1918	181	222	316	78	73	0	0	0	0	0	0	0	0	0	0	0	0	0	0	0	0	0	0	0	0.391	0.441	0.435	0.436	3.381	0.424	0.775	0.000	0.000	0.000	0.000	0.000	0.000	0.000	0.000	0.000	0.000	0.000	0.000	0.000	0.000	80	445	4504	3808	-1.356	Error	Error	1265	3239	0	0	1165	2643	0	0	0	0
3	17	8	""	"YOR252W"	13820	16480	100	2329	1881	1290	110	122	82	83	76	0	4350	3341	2500	182	210	170	76	75	0	0	0	0	0	0	0	0	0	0	0	0	0	0	0	0	0	0	0	0.532	0.561	0.509	0.538	3.070	0.482	0.754	0.000	0.000	0.000	0.000	0.000	0.000	0.000	0.000	0.000	0.000	0.000	0.000	0.000	0.000	80	404	6387	4930	-0.909	Error	Error	2219	4168	0	0	1771	3159	0	0	0	0
3	18	8	""	"YOR192C"	14020	16480	110	5169	4715	2906	107	127	137	100	95	0	6556	5767	3638	183	211	156	95	93	0	0	0	0	0	0	0	0	0	0	0	0	0	0	0	0	0	0	0	0.794	0.825	0.842	0.934	2.371	0.790	0.796	0.000	0.000	0.000	0.000	0.000	0.000	0.000	0.000	0.000	0.000	0.000	0.000	0.000	0.000	80	500	11435	10192	-0.332	Error	Error	5062	6373	0	0	4608	5584	0	0	0	0
3	19	8	""	"YOR222W"	14220	16480	110	854	1185	1052	102	113	63	77	71	0	2353	3219	2848	173	183	65	82	78	0	0	0	0	0	0	0	0	0	0	0	0	0	0	0	0	0	0	0	0.345	0.356	0.349	0.300	3.066	0.331	0.725	0.000	0.000	0.000	0.000	0.000	0.000	0.000	0.000	0.000	0.000	0.000	0.000	0.000	0.000	80	464	2932	4129	-1.536	Error	Error	752	2180	0	0	1083	3046	0	0	0	0
3	20	8	"SEC63"	"YOR254C"	14390	16480	110	895	803	518	102	114	94	78	70	0	1906	1736	1344	166	174	72	75	73	0	0	0	0	0	0	0	0	0	0	0	0	0	0	0	0	0	0	0	0.456	0.446	0.431	0.450	3.318	0.387	0.794	0.000	0.000	0.000	0.000	0.000	0.000	0.000	0.000	0.000	0.000	0.000	0.000	0.000	0.000	80	462	2533	2271	-1.134	Error	Error	793	1740	0	0	701	1570	0	0	0	0
3	21	8	""	"YOR192C-B"	14600	16480	110	3481	4432	3916	107	120	95	90	81	0	3337	3707	3231	169	180	54	81	80	0	0	0	0	0	0	0	0	0	0	0	0	0	0	0	0	0	0	0	1.065	1.222	1.229	1.259	2.842	1.257	0.757	0.000	0.000	0.000	0.000	0.000	0.000	0.000	0.000	0.000	0.000	0.000	0.000	0.000	0.000	80	480	6542	7863	0.091	Error	Error	3374	3168	0	0	4325	3538	0	0	0	0
3	22	8	"rpb8"	"YOR224C"	14790	16480	110	1171	1082	763	100	108	49	90	82	0	3086	2541	1792	163	178	95	83	78	0	0	0	0	0	0	0	0	0	0	0	0	0	0	0	0	0	0	0	0.366	0.413	0.415	0.450	2.940	0.381	0.771	0.000	0.000	0.000	0.000	0.000	0.000	0.000	0.000	0.000	0.000	0.000	0.000	0.000	0.000	80	512	3994	3360	-1.448	Error	Error	1071	2923	0	0	982	2378	0	0	0	0
3	1	9	""	"YOR256C"	10770	16670	110	3470	2895	1966	100	115	77	98	85	0	6671	6128	5030	176	236	463	76	70	0	0	0	0	0	0	0	0	0	0	0	0	0	0	0	0	0	0	0	0.519	0.470	0.453	0.560	3.083	0.371	0.698	0.000	0.000	0.000	0.000	0.000	0.000	0.000	0.000	0.000	0.000	0.000	0.000	0.000	0.000	80	513	9865	8747	-0.947	Error	Error	3370	6495	0	0	2795	5952	0	0	0	0
3	2	9	"TOA1"	"YOR194C"	10980	16660	110	1329	1405	1069	100	118	96	85	77	0	3571	3871	3165	173	238	476	75	65	0	0	0	0	0	0	0	0	0	0	0	0	0	0	0	0	0	0	0	0.362	0.353	0.361	0.382	3.534	0.313	0.762	0.000	0.000	0.000	0.000	0.000	0.000	0.000	0.000	0.000	0.000	0.000	0.000	0.000	0.000	80	491	4627	5003	-1.467	Error	Error	1229	3398	0	0	1305	3698	0	0	0	0
3	3	9	"ISU2"	"YOR226C"	11160	16660	110	730	660	449	103	106	41	83	77	0	2340	2116	1688	166	176	67	76	73	0	0	0	0	0	0	0	0	0	0	0	0	0	0	0	0	0	0	0	0.288	0.286	0.275	0.285	2.899	0.242	0.765	0.000	0.000	0.000	0.000	0.000	0.000	0.000	0.000	0.000	0.000	0.000	0.000	0.000	0.000	80	451	2801	2507	-1.794	Error	Error	627	2174	0	0	557	1950	0	0	0	0
3	4	9	""	"YOR258W"	11330	16670	110	1102	1557	1449	107	145	234	66	57	0	1050	2637	2779	172	256	458	52	50	0	0	0	0	0	0	0	0	0	0	0	0	0	0	0	0	0	0	0	1.133	0.588	0.504	0.549	3.705	0.452	0.635	0.000	0.000	0.000	0.000	0.000	0.000	0.000	0.000	0.000	0.000	0.000	0.000	0.000	0.000	80	469	1873	3915	0.180	Error	Error	995	878	0	0	1450	2465	0	0	0	0
3	5	9	"MRPL40"	"YPL173W"	11530	16670	110	4069	3322	2228	113	161	249	80	78	0	4824	3678	2786	178	279	470	67	66	0	0	0	0	0	0	0	0	0	0	0	0	0	0	0	0	0	0	0	0.851	0.917	0.846	1.054	4.012	0.773	0.628	0.000	0.000	0.000	0.000	0.000	0.000	0.000	0.000	0.000	0.000	0.000	0.000	0.000	0.000	80	496	8602	6709	-0.232	Error	Error	3956	4646	0	0	3209	3500	0	0	0	0
3	6	9	"HRR25"	"YPL204W"	11720	16660	110	251	269	151	109	130	119	52	32	0	600	514	322	175	211	186	67	56	0	0	0	0	0	0	0	0	0	0	0	0	0	0	0	0	0	0	0	0.334	0.472	0.417	0.370	1.858	0.415	0.535	0.000	0.000	0.000	0.000	0.000	0.000	0.000	0.000	0.000	0.000	0.000	0.000	0.000	0.000	80	501	567	499	-1.582	Error	Error	142	425	0	0	160	339	0	0	0	0
3	7	9	""	"YPL236C"	11910	16670	110	2408	2012	1461	108	118	61	82	77	0	4149	3633	3089	180	212	257	66	63	0	0	0	0	0	0	0	0	0	0	0	0	0	0	0	0	0	0	0	0.579	0.551	0.534	0.566	3.205	0.428	0.695	0.000	0.000	0.000	0.000	0.000	0.000	0.000	0.000	0.000	0.000	0.000	0.000	0.000	0.000	80	528	6269	5357	-0.787	Error	Error	2300	3969	0	0	1904	3453	0	0	0	0
3	8	9	"spt14"	"YPL175W"	12110	16660	110	6930	5939	4613	107	125	95	98	95	0	6274	4666	3616	185	218	256	77	73	0	0	0	0	0	0	0	0	0	0	0	0	0	0	0	0	0	0	0	1.121	1.301	1.358	1.511	3.490	1.456	0.623	0.000	0.000	0.000	0.000	0.000	0.000	0.000	0.000	0.000	0.000	0.000	0.000	0.000	0.000	80	534	12912	10313	0.164	Error	Error	6823	6089	0	0	5832	4481	0	0	0	0
3	9	9	""	"YPL206C"	12290	16670	110	1259	1901	1776	105	132	126	67	60	0	3742	4509	4361	181	249	341	60	58	0	0	0	0	0	0	0	0	0	0	0	0	0	0	0	0	0	0	0	0.324	0.415	0.398	0.451	3.931	0.338	0.689	0.000	0.000	0.000	0.000	0.000	0.000	0.000	0.000	0.000	0.000	0.000	0.000	0.000	0.000	80	531	4715	6124	-1.626	Error	Error	1154	3561	0	0	1796	4328	0	0	0	0
3	10	9	""	"YPL238C"	12480	16670	110	576	683	592	108	125	112	61	57	0	1034	1560	1493	175	246	340	57	51	0	0	0	0	0	0	0	0	0	0	0	0	0	0	0	0	0	0	0	0.545	0.415	0.373	0.381	3.550	0.306	0.576	0.000	0.000	0.000	0.000	0.000	0.000	0.000	0.000	0.000	0.000	0.000	0.000	0.000	0.000	80	528	1327	1960	-0.876	Error	Error	468	859	0	0	575	1385	0	0	0	0
3	11	9	"CUP9"	"YPL177C"	12670	16670	110	4680	4007	2962	108	117	64	95	88	0	3441	2948	2448	177	205	154	68	65	0	0	0	0	0	0	0	0	0	0	0	0	0	0	0	0	0	0	0	1.401	1.407	1.333	1.320	3.028	1.368	0.650	0.000	0.000	0.000	0.000	0.000	0.000	0.000	0.000	0.000	0.000	0.000	0.000	0.000	0.000	80	540	7836	6670	0.486	Error	Error	4572	3264	0	0	3899	2771	0	0	0	0
3	12	9	""	"YPL208W"	12860	16660	110	2087	1839	1318	102	118	81	93	83	0	7615	5803	4343	181	211	171	80	75	0	0	0	0	0	0	0	0	0	0	0	0	0	0	0	0	0	0	0	0.267	0.309	0.307	0.409	4.403	0.276	0.805	0.000	0.000	0.000	0.000	0.000	0.000	0.000	0.000	0.000	0.000	0.000	0.000	0.000	0.000	80	518	9419	7359	-1.905	Error	Error	1985	7434	0	0	1737	5622	0	0	0	0
3	13	9	"hsp82"	"YPL240C"	13040	16670	110	3283	2919	2097	112	140	183	87	82	0	3965	4334	3825	190	272	443	75	61	0	0	0	0	0	0	0	0	0	0	0	0	0	0	0	0	0	0	0	0.840	0.677	0.759	0.978	3.841	0.553	0.666	0.000	0.000	0.000	0.000	0.000	0.000	0.000	0.000	0.000	0.000	0.000	0.000	0.000	0.000	80	484	6946	6951	-0.252	Error	Error	3171	3775	0	0	2807	4144	0	0	0	0
3	14	9	"PPQ1"	"YPL179W"	13240	16670	110	5585	4138	2745	108	161	268	83	78	0	10456	8252	6231	186	356	874	72	68	0	0	0	0	0	0	0	0	0	0	0	0	0	0	0	0	0	0	0	0.533	0.500	0.497	0.648	3.659	0.422	0.731	0.000	0.000	0.000	0.000	0.000	0.000	0.000	0.000	0.000	0.000	0.000	0.000	0.000	0.000	80	573	15747	12096	-0.907	Error	Error	5477	10270	0	0	4030	8066	0	0	0	0
3	15	9	"SRP72"	"YPL210C"	13450	16660	110	998	1319	1171	102	134	212	67	63	0	2596	3316	3208	176	292	793	60	55	0	0	0	0	0	0	0	0	0	0	0	0	0	0	0	0	0	0	0	0.370	0.388	0.414	0.456	3.518	0.329	0.684	0.000	0.000	0.000	0.000	0.000	0.000	0.000	0.000	0.000	0.000	0.000	0.000	0.000	0.000	80	554	3316	4357	-1.433	Error	Error	896	2420	0	0	1217	3140	0	0	0	0
3	16	9	"IQG1"	"YPL242C"	13640	16670	110	708	710	464	100	107	48	92	83	0	882	886	593	173	194	356	66	50	0	0	0	0	0	0	0	0	0	0	0	0	0	0	0	0	0	0	0	0.858	0.856	0.744	0.852	2.814	0.446	0.290	0.000	0.000	0.000	0.000	0.000	0.000	0.000	0.000	0.000	0.000	0.000	0.000	0.000	0.000	80	479	1317	1323	-0.222	Error	Error	608	709	0	0	610	713	0	0	0	0
3	17	9	"EMPTY"	"EMPTY"	13830	16660	150	105	109	51	104	114	74	8	3	0	169	169	79	173	211	364	0	0	0	0	0	0	0	0	0	0	0	0	0	0	0	0	0	0	0	0	0	-0.250	-1.250	0.600	0.580	3.603	0.555	0.211	0.000	0.000	0.000	0.000	0.000	0.000	0.000	0.000	0.000	0.000	0.000	0.000	0.000	0.000	156	679	-3	1	Error	Error	Error	1	-4	0	0	5	-4	0	0	-75	0
3	18	9	"EMPTY"	"EMPTY"	14020	16660	150	107	115	58	103	115	79	7	1	0	154	160	68	171	200	207	0	0	0	0	0	0	0	0	0	0	0	0	0	0	0	0	0	0	0	0	0	-0.235	-1.091	0.548	0.627	3.783	0.703	0.025	0.000	0.000	0.000	0.000	0.000	0.000	0.000	0.000	0.000	0.000	0.000	0.000	0.000	0.000	156	640	-13	1	Error	Error	Error	4	-17	0	0	12	-11	0	0	-75	0
3	19	9	"EMPTY"	"EMPTY"	14210	16660	150	107	120	59	97	106	53	25	7	0	159	184	108	165	173	58	23	14	0	0	0	0	0	0	0	0	0	0	0	0	0	0	0	0	0	0	0	-1.667	1.211	0.630	0.596	3.960	0.141	0.011	0.000	0.000	0.000	0.000	0.000	0.000	0.000	0.000	0.000	0.000	0.000	0.000	0.000	0.000	156	573	4	42	Error	Error	Error	10	-6	0	0	23	19	0	0	-75	0
3	20	9	"EMPTY"	"EMPTY"	14400	16660	150	94	101	45	97	104	56	12	2	0	154	154	76	162	171	86	7	3	0	0	0	0	0	0	0	0	0	0	0	0	0	0	0	0	0	0	0	0.375	-0.500	0.594	0.659	3.839	0.181	0.030	0.000	0.000	0.000	0.000	0.000	0.000	0.000	0.000	0.000	0.000	0.000	0.000	0.000	0.000	156	646	-11	-4	-1.415	Error	Error	-3	-8	0	0	4	-8	0	0	-75	0
3	21	9	"EMPTY"	"EMPTY"	14590	16660	150	99	109	51	101	130	195	0	0	0	163	158	72	166	205	248	0	0	0	0	0	0	0	0	0	0	0	0	0	0	0	0	0	0	0	0	0	0.667	-1.000	0.654	0.672	3.505	0.099	0.013	0.000	0.000	0.000	0.000	0.000	0.000	0.000	0.000	0.000	0.000	0.000	0.000	0.000	0.000	156	712	-5	0	-0.585	Error	Error	-2	-3	0	0	8	-8	0	0	-75	0
3	22	9	"EMPTY"	"EMPTY"	14780	16660	150	106	110	45	102	109	53	16	3	0	156	166	73	165	179	109	7	0	0	0	0	0	0	0	0	0	0	0	0	0	0	0	0	0	0	0	0	-0.444	8.000	0.562	0.606	3.321	0.062	0.006	0.000	0.000	0.000	0.000	0.000	0.000	0.000	0.000	0.000	0.000	0.000	0.000	0.000	0.000	156	840	-5	9	Error	Error	Error	4	-9	0	0	8	1	0	0	-75	0
3	1	10	"EMPTY"	"EMPTY"	10790	16850	150	103	105	45	98	108	63	11	0	0	158	161	71	168	197	256	1	0	0	0	0	0	0	0	0	0	0	0	0	0	0	0	0	0	0	0	0	-0.500	-1.000	0.749	0.699	3.638	0.550	0.138	0.000	0.000	0.000	0.000	0.000	0.000	0.000	0.000	0.000	0.000	0.000	0.000	0.000	0.000	156	870	-5	0	Error	Error	Error	5	-10	0	0	7	-7	0	0	-75	0
3	2	10	"EMPTY"	"EMPTY"	10980	16850	150	97	107	51	99	109	61	16	1	0	160	162	76	166	183	107	5	1	0	0	0	0	0	0	0	0	0	0	0	0	0	0	0	0	0	0	0	0.333	-2.000	0.502	0.587	4.157	0.145	0.005	0.000	0.000	0.000	0.000	0.000	0.000	0.000	0.000	0.000	0.000	0.000	0.000	0.000	0.000	156	690	-8	4	-1.585	Error	Error	-2	-6	0	0	8	-4	0	0	-75	0
3	3	10	"EMPTY"	"EMPTY"	11170	16850	150	95	109	56	99	104	43	23	11	0	162	162	73	159	169	64	10	3	0	0	0	0	0	0	0	0	0	0	0	0	0	0	0	0	0	0	0	-1.333	3.333	0.818	0.853	3.435	0.461	0.031	0.000	0.000	0.000	0.000	0.000	0.000	0.000	0.000	0.000	0.000	0.000	0.000	0.000	0.000	156	648	-1	13	Error	Error	Error	-4	3	0	0	10	3	0	0	-75	0
3	4	10	"EMPTY"	"EMPTY"	11360	16850	150	98	105	45	100	123	166	0	0	0	160	158	71	163	216	365	0	0	0	0	0	0	0	0	0	0	0	0	0	0	0	0	0	0	0	0	0	0.667	-1.000	0.489	0.561	3.724	0.541	0.669	0.000	0.000	0.000	0.000	0.000	0.000	0.000	0.000	0.000	0.000	0.000	0.000	0.000	0.000	156	645	-5	0	-0.585	Error	Error	-2	-3	0	0	5	-5	0	0	-75	0
3	5	10	"EMPTY"	"EMPTY"	11550	16850	150	92	102	51	102	128	165	1	0	0	160	161	68	174	217	294	0	0	0	0	0	0	0	0	0	0	0	0	0	0	0	0	0	0	0	0	0	0.714	0.000	0.765	0.766	3.820	1.044	0.203	0.000	0.000	0.000	0.000	0.000	0.000	0.000	0.000	0.000	0.000	0.000	0.000	0.000	0.000	156	629	-24	-13	-0.485	Error	Error	-10	-14	0	0	0	-13	0	0	-75	0
3	6	10	"EMPTY"	"EMPTY"	11740	16850	150	108	115	52	102	115	70	10	2	0	166	169	99	173	184	74	8	3	0	0	0	0	0	0	0	0	0	0	0	0	0	0	0	0	0	0	0	-0.857	-3.250	0.838	0.816	4.713	0.290	0.050	0.000	0.000	0.000	0.000	0.000	0.000	0.000	0.000	0.000	0.000	0.000	0.000	0.000	0.000	156	677	-1	9	Error	Error	Error	6	-7	0	0	13	-4	0	0	-75	0
3	7	10	""	"iYBL030C-0"	11930	16860	110	709	1237	1255	106	112	47	67	62	0	1419	3328	3562	171	192	90	62	62	0	0	0	0	0	0	0	0	0	0	0	0	0	0	0	0	0	0	0	0.483	0.358	0.328	0.287	2.527	0.309	0.790	0.000	0.000	0.000	0.000	0.000	0.000	0.000	0.000	0.000	0.000	0.000	0.000	0.000	0.000	80	516	1851	4288	-1.049	Error	Error	603	1248	0	0	1131	3157	0	0	0	0
3	8	10	""	"iYBL027W"	12130	16870	110	1081	2350	2342	105	116	79	80	73	0	3124	3811	3689	178	209	140	70	60	0	0	0	0	0	0	0	0	0	0	0	0	0	0	0	0	0	0	0	0.331	0.618	0.596	0.639	2.599	0.578	0.809	0.000	0.000	0.000	0.000	0.000	0.000	0.000	0.000	0.000	0.000	0.000	0.000	0.000	0.000	80	546	3922	5878	-1.594	Error	Error	976	2946	0	0	2245	3633	0	0	0	0
3	9	10	""	"iYBL023C"	12310	16870	100	720	961	825	100	119	116	65	61	0	682	1684	1739	172	207	181	56	52	0	0	0	0	0	0	0	0	0	0	0	0	0	0	0	0	0	0	0	1.216	0.569	0.524	0.554	2.596	0.455	0.808	0.000	0.000	0.000	0.000	0.000	0.000	0.000	0.000	0.000	0.000	0.000	0.000	0.000	0.000	80	474	1130	2373	0.282	Error	Error	620	510	0	0	861	1512	0	0	0	0
3	10	10	""	"iYBL009W"	12500	16860	110	2641	2209	1208	104	115	77	100	96	0	3257	2535	1391	173	195	133	91	85	0	0	0	0	0	0	0	0	0	0	0	0	0	0	0	0	0	0	0	0.823	0.891	0.935	1.009	2.359	0.855	0.823	0.000	0.000	0.000	0.000	0.000	0.000	0.000	0.000	0.000	0.000	0.000	0.000	0.000	0.000	80	548	5621	4467	-0.282	Error	Error	2537	3084	0	0	2105	2362	0	0	0	0
3	11	10	""	"iYBL005W"	12700	16870	110	1806	2639	2466	101	108	65	80	72	0	1969	2757	2715	175	190	88	63	60	0	0	0	0	0	0	0	0	0	0	0	0	0	0	0	0	0	0	0	0.950	0.983	0.955	1.034	4.742	0.961	0.726	0.000	0.000	0.000	0.000	0.000	0.000	0.000	0.000	0.000	0.000	0.000	0.000	0.000	0.000	80	550	3499	5120	-0.073	Error	Error	1705	1794	0	0	2538	2582	0	0	0	0
3	12	10	""	"iYBL003C"	12890	16860	110	1686	2940	3190	98	112	76	72	67	0	899	1809	1869	179	201	184	58	57	0	0	0	0	0	0	0	0	0	0	0	0	0	0	0	0	0	0	0	2.206	1.744	1.436	1.193	2.906	1.810	0.707	0.000	0.000	0.000	0.000	0.000	0.000	0.000	0.000	0.000	0.000	0.000	0.000	0.000	0.000	80	511	2308	4472	1.141	Error	Error	1588	720	0	0	2842	1630	0	0	0	0
3	13	10	""	"iYBRCdelta11"	13070	16850	150	138	205	166	108	129	137	28	14	0	206	283	247	181	229	342	17	3	0	0	0	0	0	0	0	0	0	0	0	0	0	0	0	0	0	0	0	1.200	0.951	0.731	0.681	3.082	0.502	0.449	0.000	0.000	0.000	0.000	0.000	0.000	0.000	0.000	0.000	0.000	0.000	0.000	0.000	0.000	156	776	55	199	0.263	Error	Error	30	25	0	0	97	102	0	0	-50	0
3	14	10	""	"iYBR014C"	13270	16870	110	2750	3105	2879	101	115	92	71	68	0	522	1927	2066	171	190	176	51	50	0	0	0	0	0	0	0	0	0	0	0	0	0	0	0	0	0	0	0	7.547	1.711	1.550	1.500	4.258	1.560	0.774	0.000	0.000	0.000	0.000	0.000	0.000	0.000	0.000	0.000	0.000	0.000	0.000	0.000	0.000	80	524	3000	4760	2.916	Error	Error	2649	351	0	0	3004	1756	0	0	0	0
3	15	10	""	"iYBR018C"	13460	16870	110	2103	1768	1322	103	113	57	81	73	0	3948	3342	2843	174	194	118	70	63	0	0	0	0	0	0	0	0	0	0	0	0	0	0	0	0	0	0	0	0.530	0.526	0.537	0.566	2.886	0.439	0.793	0.000	0.000	0.000	0.000	0.000	0.000	0.000	0.000	0.000	0.000	0.000	0.000	0.000	0.000	80	541	5774	4833	-0.916	Error	Error	2000	3774	0	0	1665	3168	0	0	0	0
3	16	10	""	"iYBR035C"	13650	16860	120	599	1237	1263	101	106	43	71	67	0	565	2472	3096	173	196	334	53	45	0	0	0	0	0	0	0	0	0	0	0	0	0	0	0	0	0	0	0	1.270	0.494	0.425	0.546	3.991	0.388	0.721	0.000	0.000	0.000	0.000	0.000	0.000	0.000	0.000	0.000	0.000	0.000	0.000	0.000	0.000	120	564	890	3435	0.345	Error	Error	498	392	0	0	1136	2299	0	0	0	0
3	17	10	""	"iYBR038W"	13830	16870	100	1038	2453	2622	103	113	76	70	62	0	433	2954	3466	172	200	243	50	47	0	0	0	0	0	0	0	0	0	0	0	0	0	0	0	0	0	0	0	3.582	0.845	0.709	0.705	3.583	0.756	0.699	0.000	0.000	0.000	0.000	0.000	0.000	0.000	0.000	0.000	0.000	0.000	0.000	0.000	0.000	80	443	1196	5132	1.841	Error	Error	935	261	0	0	2350	2782	0	0	0	0
3	18	10	""	"iYBR042C"	14020	16870	110	985	1296	1105	102	117	80	77	72	0	920	1135	987	170	204	239	60	57	0	0	0	0	0	0	0	0	0	0	0	0	0	0	0	0	0	0	0	1.177	1.237	1.179	1.093	2.569	1.146	0.765	0.000	0.000	0.000	0.000	0.000	0.000	0.000	0.000	0.000	0.000	0.000	0.000	0.000	0.000	80	482	1633	2159	0.236	Error	Error	883	750	0	0	1194	965	0	0	0	0
3	19	10	""	"iYCR018C"	14210	16850	150	128	157	99	99	107	53	39	25	0	180	242	160	162	184	137	30	16	0	0	0	0	0	0	0	0	0	0	0	0	0	0	0	0	0	0	0	1.611	0.725	0.579	0.622	3.798	0.371	0.261	0.000	0.000	0.000	0.000	0.000	0.000	0.000	0.000	0.000	0.000	0.000	0.000	0.000	0.000	156	704	47	138	0.688	Error	Error	29	18	0	0	58	80	0	0	-50	0
3	20	10	""	"iYCRCtau1"	14400	16870	90	528	539	391	95	101	61	71	65	0	864	837	640	161	177	117	67	65	0	0	0	0	0	0	0	0	0	0	0	0	0	0	0	0	0	0	0	0.616	0.657	0.591	0.544	1.970	0.555	0.732	0.000	0.000	0.000	0.000	0.000	0.000	0.000	0.000	0.000	0.000	0.000	0.000	0.000	0.000	52	372	1136	1120	-0.699	Error	Error	433	703	0	0	444	676	0	0	0	0
3	21	10	""	"iYCR020C"	14580	16880	90	1277	1527	1460	103	173	335	57	51	0	338	1048	1127	166	257	392	44	42	0	0	0	0	0	0	0	0	0	0	0	0	0	0	0	0	0	0	0	6.826	1.615	1.278	1.186	5.070	1.393	0.631	0.000	0.000	0.000	0.000	0.000	0.000	0.000	0.000	0.000	0.000	0.000	0.000	0.000	0.000	52	352	1346	2306	2.771	Error	Error	1174	172	0	0	1424	882	0	0	0	0
3	22	10	""	"iSNR65"	14800	16860	110	656	706	552	100	127	229	61	53	0	1040	1427	1298	169	199	225	56	55	0	0	0	0	0	0	0	0	0	0	0	0	0	0	0	0	0	0	0	0.638	0.482	0.445	0.409	3.071	0.429	0.732	0.000	0.000	0.000	0.000	0.000	0.000	0.000	0.000	0.000	0.000	0.000	0.000	0.000	0.000	80	568	1427	1864	-0.648	Error	Error	556	871	0	0	606	1258	0	0	0	0
3	1	11	""	"iYCR033W"	10800	17060	100	896	1220	1055	97	103	46	81	76	0	1039	1071	923	165	173	68	65	57	0	0	0	0	0	0	0	0	0	0	0	0	0	0	0	0	0	0	0	0.914	1.240	1.219	1.138	2.912	1.099	0.744	0.000	0.000	0.000	0.000	0.000	0.000	0.000	0.000	0.000	0.000	0.000	0.000	0.000	0.000	80	451	1673	2029	-0.129	Error	Error	799	874	0	0	1123	906	0	0	0	0
3	2	11	""	"iYCR037C"	11010	17060	110	1227	1309	988	98	104	46	88	83	0	2478	2876	2377	162	171	68	77	73	0	0	0	0	0	0	0	0	0	0	0	0	0	0	0	0	0	0	0	0.487	0.446	0.436	0.544	3.279	0.382	0.788	0.000	0.000	0.000	0.000	0.000	0.000	0.000	0.000	0.000	0.000	0.000	0.000	0.000	0.000	80	516	3445	3925	-1.037	Error	Error	1129	2316	0	0	1211	2714	0	0	0	0
3	3	11	""	"iYCR060W"	11200	17060	110	674	752	597	98	104	44	77	75	0	1862	2634	2564	159	169	69	67	63	0	0	0	0	0	0	0	0	0	0	0	0	0	0	0	0	0	0	0	0.338	0.264	0.281	0.348	3.381	0.189	0.640	0.000	0.000	0.000	0.000	0.000	0.000	0.000	0.000	0.000	0.000	0.000	0.000	0.000	0.000	80	506	2279	3129	-1.564	Error	Error	576	1703	0	0	654	2475	0	0	0	0
3	4	11	""	"iYCR066W"	11380	17060	110	1296	1611	1653	99	107	57	78	77	0	492	759	748	162	176	112	55	53	0	0	0	0	0	0	0	0	0	0	0	0	0	0	0	0	0	0	0	3.627	2.533	1.727	1.682	3.599	2.510	0.657	0.000	0.000	0.000	0.000	0.000	0.000	0.000	0.000	0.000	0.000	0.000	0.000	0.000	0.000	80	508	1527	2109	1.859	Error	Error	1197	330	0	0	1512	597	0	0	0	0
3	5	11	""	"iYCR071C"	11570	17050	120	1005	1570	1514	101	109	63	85	74	0	701	1076	960	173	195	222	58	50	0	0	0	0	0	0	0	0	0	0	0	0	0	0	0	0	0	0	0	1.712	1.627	1.459	1.522	3.462	1.682	0.768	0.000	0.000	0.000	0.000	0.000	0.000	0.000	0.000	0.000	0.000	0.000	0.000	0.000	0.000	120	560	1432	2372	0.776	Error	Error	904	528	0	0	1469	903	0	0	0	0
3	6	11	""	"iYCR090C-1"	11770	17060	120	1946	2659	2375	103	110	50	92	86	0	2721	4815	4555	170	186	137	79	72	0	0	0	0	0	0	0	0	0	0	0	0	0	0	0	0	0	0	0	0.722	0.550	0.547	0.666	3.827	0.491	0.712	0.000	0.000	0.000	0.000	0.000	0.000	0.000	0.000	0.000	0.000	0.000	0.000	0.000	0.000	120	522	4394	7201	-0.469	Error	Error	1843	2551	0	0	2556	4645	0	0	0	0
3	7	11	""	"iYCR094W"	11930	17060	110	660	1196	1054	103	126	131	75	70	0	717	1122	1029	169	214	333	53	48	0	0	0	0	0	0	0	0	0	0	0	0	0	0	0	0	0	0	0	1.016	1.147	1.142	0.929	2.760	1.058	0.705	0.000	0.000	0.000	0.000	0.000	0.000	0.000	0.000	0.000	0.000	0.000	0.000	0.000	0.000	80	513	1105	2046	0.024	Error	Error	557	548	0	0	1093	953	0	0	0	0
3	8	11	""	"iYCRWomega3"	12150	17060	110	1788	4098	4325	104	129	129	83	72	0	1848	3337	3447	173	195	118	76	68	0	0	0	0	0	0	0	0	0	0	0	0	0	0	0	0	0	0	0	1.005	1.262	1.174	1.215	3.684	1.271	0.746	0.000	0.000	0.000	0.000	0.000	0.000	0.000	0.000	0.000	0.000	0.000	0.000	0.000	0.000	80	558	3359	7158	0.008	Error	Error	1684	1675	0	0	3994	3164	0	0	0	0
3	9	11	""	"iYDR036C"	12340	17060	110	1484	1744	1363	97	114	139	80	73	0	2999	3658	3195	162	184	254	70	67	0	0	0	0	0	0	0	0	0	0	0	0	0	0	0	0	0	0	0	0.489	0.471	0.514	0.674	4.175	0.381	0.719	0.000	0.000	0.000	0.000	0.000	0.000	0.000	0.000	0.000	0.000	0.000	0.000	0.000	0.000	80	492	4224	5143	-1.032	Error	Error	1387	2837	0	0	1647	3496	0	0	0	0
3	10	11	""	"iYDR040C"	12510	17060	110	1806	1769	1423	101	104	43	83	78	0	1856	2216	2050	161	171	79	68	65	0	0	0	0	0	0	0	0	0	0	0	0	0	0	0	0	0	0	0	1.006	0.812	0.673	0.737	2.674	0.672	0.699	0.000	0.000	0.000	0.000	0.000	0.000	0.000	0.000	0.000	0.000	0.000	0.000	0.000	0.000	80	523	3400	3723	0.008	Error	Error	1705	1695	0	0	1668	2055	0	0	0	0
3	11	11	""	"iYDR043C-0"	12700	17060	100	493	653	560	101	104	50	71	67	0	643	1637	1608	167	190	214	60	50	0	0	0	0	0	0	0	0	0	0	0	0	0	0	0	0	0	0	0	0.824	0.376	0.352	0.423	3.110	0.273	0.607	0.000	0.000	0.000	0.000	0.000	0.000	0.000	0.000	0.000	0.000	0.000	0.000	0.000	0.000	80	464	868	2022	-0.280	Error	Error	392	476	0	0	552	1470	0	0	0	0
3	12	11	""	"itD(GUC)D"	12880	17060	90	700	623	430	103	126	133	65	61	0	1488	1134	815	170	212	212	69	63	0	0	0	0	0	0	0	0	0	0	0	0	0	0	0	0	0	0	0	0.453	0.539	0.489	0.466	1.887	0.447	0.612	0.000	0.000	0.000	0.000	0.000	0.000	0.000	0.000	0.000	0.000	0.000	0.000	0.000	0.000	52	401	1915	1484	-1.143	Error	Error	597	1318	0	0	520	964	0	0	0	0
3	13	11	""	"iYDR062W"	13100	17050	110	203	763	871	105	118	89	51	48	0	273	1707	2367	168	190	140	47	41	0	0	0	0	0	0	0	0	0	0	0	0	0	0	0	0	0	0	0	0.933	0.428	0.407	0.469	3.986	0.331	0.648	0.000	0.000	0.000	0.000	0.000	0.000	0.000	0.000	0.000	0.000	0.000	0.000	0.000	0.000	80	525	203	2197	-0.100	Error	Error	98	105	0	0	658	1539	0	0	0	0
3	14	11	""	"iYDR066C"	13280	17060	110	2199	1954	1431	100	108	48	82	82	0	1367	1391	1188	164	175	69	70	68	0	0	0	0	0	0	0	0	0	0	0	0	0	0	0	0	0	0	0	1.745	1.511	1.330	1.256	3.269	1.403	0.732	0.000	0.000	0.000	0.000	0.000	0.000	0.000	0.000	0.000	0.000	0.000	0.000	0.000	0.000	80	484	3302	3081	0.803	Error	Error	2099	1203	0	0	1854	1227	0	0	0	0
3	15	11	""	"iYDR082W"	13440	17060	90	581	555	356	111	138	124	69	69	0	977	807	573	181	226	201	65	61	0	0	0	0	0	0	0	0	0	0	0	0	0	0	0	0	0	0	0	0.590	0.709	0.658	0.539	2.071	0.629	0.675	0.000	0.000	0.000	0.000	0.000	0.000	0.000	0.000	0.000	0.000	0.000	0.000	0.000	0.000	52	383	1266	1070	-0.760	Error	Error	470	796	0	0	444	626	0	0	0	0
3	16	11	""	"iYDR086C"	13660	17060	120	336	590	518	105	122	89	62	54	0	836	1453	1408	178	204	148	61	59	0	0	0	0	0	0	0	0	0	0	0	0	0	0	0	0	0	0	0	0.351	0.380	0.365	0.350	2.933	0.339	0.768	0.000	0.000	0.000	0.000	0.000	0.000	0.000	0.000	0.000	0.000	0.000	0.000	0.000	0.000	120	566	889	1760	-1.510	Error	Error	231	658	0	0	485	1275	0	0	0	0
3	17	11	""	"itR(ACG)D-1"	13830	17060	110	782	1113	1002	101	109	52	75	67	0	1122	2799	3012	169	200	153	61	57	0	0	0	0	0	0	0	0	0	0	0	0	0	0	0	0	0	0	0	0.715	0.385	0.391	0.447	3.674	0.326	0.778	0.000	0.000	0.000	0.000	0.000	0.000	0.000	0.000	0.000	0.000	0.000	0.000	0.000	0.000	80	489	1634	3642	-0.485	Error	Error	681	953	0	0	1012	2630	0	0	0	0
3	18	11	""	"iYDR102C"	14040	17050	110	728	756	597	100	109	51	75	70	0	2081	2162	1777	167	192	125	71	70	0	0	0	0	0	0	0	0	0	0	0	0	0	0	0	0	0	0	0	0.328	0.329	0.325	0.286	3.804	0.312	0.754	0.000	0.000	0.000	0.000	0.000	0.000	0.000	0.000	0.000	0.000	0.000	0.000	0.000	0.000	80	526	2542	2651	-1.608	Error	Error	628	1914	0	0	656	1995	0	0	0	0
3	19	11	""	"iYDRCsigma2"	14230	17060	100	594	653	514	103	111	55	73	67	0	1004	828	669	170	203	189	57	56	0	0	0	0	0	0	0	0	0	0	0	0	0	0	0	0	0	0	0	0.589	0.836	0.808	0.847	3.547	0.045	0.053	0.000	0.000	0.000	0.000	0.000	0.000	0.000	0.000	0.000	0.000	0.000	0.000	0.000	0.000	80	450	1325	1208	-0.764	Error	Error	491	834	0	0	550	658	0	0	0	0
3	20	11	""	"iYDR109C"	14420	17060	120	1135	1667	1556	99	106	53	85	78	0	2848	3785	3648	165	189	160	70	65	0	0	0	0	0	0	0	0	0	0	0	0	0	0	0	0	0	0	0	0.386	0.433	0.431	0.416	3.206	0.392	0.764	0.000	0.000	0.000	0.000	0.000	0.000	0.000	0.000	0.000	0.000	0.000	0.000	0.000	0.000	120	470	3719	5188	-1.373	Error	Error	1036	2683	0	0	1568	3620	0	0	0	0
3	21	11	""	"iYDR418W"	14590	17040	150	122	191	186	102	129	212	15	6	0	184	478	650	169	200	216	28	25	0	0	0	0	0	0	0	0	0	0	0	0	0	0	0	0	0	0	0	1.333	0.288	0.331	0.384	3.602	0.253	0.599	0.000	0.000	0.000	0.000	0.000	0.000	0.000	0.000	0.000	0.000	0.000	0.000	0.000	0.000	156	699	35	398	0.415	Error	Error	20	15	0	0	89	309	0	0	-50	0
3	22	11	""	"iYDR421W"	14790	17050	110	6372	7402	6257	103	120	102	87	81	0	2326	2277	1934	169	178	61	70	70	0	0	0	0	0	0	0	0	0	0	0	0	0	0	0	0	0	0	0	2.906	3.463	3.383	2.426	3.305	3.685	0.756	0.000	0.000	0.000	0.000	0.000	0.000	0.000	0.000	0.000	0.000	0.000	0.000	0.000	0.000	80	532	8426	9407	1.539	Error	Error	6269	2157	0	0	7299	2108	0	0	0	0
3	1	12	""	"iYDR426C"	10790	17230	150	183	399	393	102	105	43	58	48	0	206	633	682	169	176	50	48	42	0	0	0	0	0	0	0	0	0	0	0	0	0	0	0	0	0	0	0	2.189	0.640	0.589	0.666	3.188	0.555	0.745	0.000	0.000	0.000	0.000	0.000	0.000	0.000	0.000	0.000	0.000	0.000	0.000	0.000	0.000	156	865	118	761	1.130	Error	Error	81	37	0	0	297	464	0	0	-50	0
3	2	12	""	"itK(CUU)D2"	10980	17240	120	708	900	761	101	105	47	75	70	0	433	692	589	163	172	62	65	58	0	0	0	0	0	0	0	0	0	0	0	0	0	0	0	0	0	0	0	2.248	1.510	1.306	1.187	3.430	1.439	0.749	0.000	0.000	0.000	0.000	0.000	0.000	0.000	0.000	0.000	0.000	0.000	0.000	0.000	0.000	120	520	877	1328	1.169	Error	Error	607	270	0	0	799	529	0	0	0	0
3	3	12	""	"iYDR448W"	11160	17240	100	776	706	482	101	111	57	78	73	0	1248	1096	970	169	192	120	73	67	0	0	0	0	0	0	0	0	0	0	0	0	0	0	0	0	0	0	0	0.626	0.653	0.663	0.626	2.462	0.494	0.593	0.000	0.000	0.000	0.000	0.000	0.000	0.000	0.000	0.000	0.000	0.000	0.000	0.000	0.000	80	448	1754	1532	-0.677	Error	Error	675	1079	0	0	605	927	0	0	0	0
3	4	12	""	"iYDR452W"	11350	17250	90	931	823	515	107	126	103	71	71	0	1635	1275	811	181	229	235	76	71	0	0	0	0	0	0	0	0	0	0	0	0	0	0	0	0	0	0	0	0.567	0.654	0.592	0.569	2.576	0.573	0.796	0.000	0.000	0.000	0.000	0.000	0.000	0.000	0.000	0.000	0.000	0.000	0.000	0.000	0.000	52	385	2278	1810	-0.819	Error	Error	824	1454	0	0	716	1094	0	0	0	0
3	5	12	""	"iYDR470C"	11530	17240	100	1262	1061	699	106	138	161	75	72	0	3145	2529	1902	176	277	506	67	63	0	0	0	0	0	0	0	0	0	0	0	0	0	0	0	0	0	0	0	0.389	0.406	0.364	0.435	2.842	0.348	0.774	0.000	0.000	0.000	0.000	0.000	0.000	0.000	0.000	0.000	0.000	0.000	0.000	0.000	0.000	80	475	4125	3308	-1.361	Error	Error	1156	2969	0	0	955	2353	0	0	0	0
3	6	12	""	"iYDR473C-0"	11730	17240	110	3405	3029	2461	109	136	148	73	67	0	3734	4150	3654	180	275	479	70	62	0	0	0	0	0	0	0	0	0	0	0	0	0	0	0	0	0	0	0	0.927	0.736	0.695	0.662	3.533	0.637	0.742	0.000	0.000	0.000	0.000	0.000	0.000	0.000	0.000	0.000	0.000	0.000	0.000	0.000	0.000	80	502	6850	6890	-0.109	Error	Error	3296	3554	0	0	2920	3970	0	0	0	0
3	7	12	""	"iYDR476C"	11910	17250	90	1839	1476	1040	115	170	261	75	65	0	5576	4324	2987	181	387	833	73	69	0	0	0	0	0	0	0	0	0	0	0	0	0	0	0	0	0	0	0	0.320	0.329	0.362	0.348	3.308	0.288	0.700	0.000	0.000	0.000	0.000	0.000	0.000	0.000	0.000	0.000	0.000	0.000	0.000	0.000	0.000	52	402	7119	5504	-1.646	Error	Error	1724	5395	0	0	1361	4143	0	0	0	0
3	8	12	""	"iYDR494W"	12110	17250	110	2276	4047	3901	110	188	400	67	62	0	678	1544	1569	181	345	778	47	46	0	0	0	0	0	0	0	0	0	0	0	0	0	0	0	0	0	0	0	4.358	2.888	2.594	2.298	5.032	3.145	0.689	0.000	0.000	0.000	0.000	0.000	0.000	0.000	0.000	0.000	0.000	0.000	0.000	0.000	0.000	80	566	2663	5300	2.124	Error	Error	2166	497	0	0	3937	1363	0	0	0	0
3	9	12	""	"iYDR498C"	12330	17240	110	967	1731	1764	103	177	423	60	50	0	1994	3337	3438	170	263	607	55	52	0	0	0	0	0	0	0	0	0	0	0	0	0	0	0	0	0	0	0	0.474	0.514	0.552	0.602	2.997	0.502	0.789	0.000	0.000	0.000	0.000	0.000	0.000	0.000	0.000	0.000	0.000	0.000	0.000	0.000	0.000	80	529	2688	4795	-1.078	Error	Error	864	1824	0	0	1628	3167	0	0	0	0
3	10	12	""	"iYDR502C"	12490	17250	80	224	239	153	102	109	46	69	59	0	373	374	261	167	180	65	63	63	0	0	0	0	0	0	0	0	0	0	0	0	0	0	0	0	0	0	0	0.592	0.662	0.462	0.487	2.810	0.469	0.347	0.000	0.000	0.000	0.000	0.000	0.000	0.000	0.000	0.000	0.000	0.000	0.000	0.000	0.000	52	307	328	344	-0.756	Error	Error	122	206	0	0	137	207	0	0	0	0
3	11	12	""	"itV(AAC)E1"	12670	17240	110	1159	1430	1250	104	121	97	73	68	0	1878	3052	2961	172	236	365	61	58	0	0	0	0	0	0	0	0	0	0	0	0	0	0	0	0	0	0	0	0.618	0.460	0.476	0.564	4.722	0.379	0.662	0.000	0.000	0.000	0.000	0.000	0.000	0.000	0.000	0.000	0.000	0.000	0.000	0.000	0.000	80	539	2761	4206	-0.693	Error	Error	1055	1706	0	0	1326	2880	0	0	0	0
3	12	12	""	"itI(AAU)E1"	12860	17240	80	478	426	270	115	143	120	63	57	0	552	532	355	179	250	340	55	21	0	0	0	0	0	0	0	0	0	0	0	0	0	0	0	0	0	0	0	0.973	0.881	0.753	0.571	2.858	0.810	0.534	0.000	0.000	0.000	0.000	0.000	0.000	0.000	0.000	0.000	0.000	0.000	0.000	0.000	0.000	52	340	736	664	-0.039	Error	Error	363	373	0	0	311	353	0	0	0	0
3	13	12	""	"iYERCdelta20"	13060	17230	110	4120	6557	6616	115	152	183	75	68	0	3298	4289	4164	184	212	160	61	61	0	0	0	0	0	0	0	0	0	0	0	0	0	0	0	0	0	0	0	1.286	1.569	1.456	1.190	3.429	1.798	0.694	0.000	0.000	0.000	0.000	0.000	0.000	0.000	0.000	0.000	0.000	0.000	0.000	0.000	0.000	80	547	7119	10547	0.363	Error	Error	4005	3114	0	0	6442	4105	0	0	0	0
3	14	12	""	"iYER153C"	13240	17240	110	792	823	614	108	138	176	68	63	0	872	1086	934	171	207	179	61	56	0	0	0	0	0	0	0	0	0	0	0	0	0	0	0	0	0	0	0	0.976	0.781	0.675	0.626	3.127	0.673	0.644	0.000	0.000	0.000	0.000	0.000	0.000	0.000	0.000	0.000	0.000	0.000	0.000	0.000	0.000	80	531	1385	1630	-0.035	Error	Error	684	701	0	0	715	915	0	0	0	0
3	15	12	""	"iYER157W"	13440	17250	90	940	947	716	108	129	107	75	65	0	851	721	590	175	211	158	57	55	0	0	0	0	0	0	0	0	0	0	0	0	0	0	0	0	0	0	0	1.231	1.537	1.426	1.062	3.789	1.353	0.639	0.000	0.000	0.000	0.000	0.000	0.000	0.000	0.000	0.000	0.000	0.000	0.000	0.000	0.000	52	404	1508	1385	0.300	Error	Error	832	676	0	0	839	546	0	0	0	0
3	16	12	""	"iYER159C"	13630	17230	100	815	1016	881	103	114	55	76	68	0	1441	1559	1476	172	181	77	65	58	0	0	0	0	0	0	0	0	0	0	0	0	0	0	0	0	0	0	0	0.561	0.658	0.641	0.546	3.158	0.595	0.608	0.000	0.000	0.000	0.000	0.000	0.000	0.000	0.000	0.000	0.000	0.000	0.000	0.000	0.000	80	455	1981	2300	-0.834	Error	Error	712	1269	0	0	913	1387	0	0	0	0
3	17	12	""	"iYER174C"	13820	17240	100	587	792	726	102	112	53	65	62	0	933	1457	1540	171	189	118	58	58	0	0	0	0	0	0	0	0	0	0	0	0	0	0	0	0	0	0	0	0.636	0.537	0.486	0.505	3.514	0.392	0.605	0.000	0.000	0.000	0.000	0.000	0.000	0.000	0.000	0.000	0.000	0.000	0.000	0.000	0.000	80	464	1247	1976	-0.652	Error	Error	485	762	0	0	690	1286	0	0	0	0
3	18	12	""	"iYER178W"	14010	17230	110	3190	3812	3236	103	119	80	88	82	0	1743	1965	1746	170	188	100	66	65	0	0	0	0	0	0	0	0	0	0	0	0	0	0	0	0	0	0	0	1.962	2.066	2.014	1.626	3.188	2.443	0.660	0.000	0.000	0.000	0.000	0.000	0.000	0.000	0.000	0.000	0.000	0.000	0.000	0.000	0.000	80	526	4660	5504	0.973	Error	Error	3087	1573	0	0	3709	1795	0	0	0	0
3	19	12	""	"iYER181C"	14190	17240	110	781	1045	844	113	151	346	65	47	0	1487	1850	1700	179	223	249	63	58	0	0	0	0	0	0	0	0	0	0	0	0	0	0	0	0	0	0	0	0.511	0.558	0.527	0.517	2.698	0.443	0.645	0.000	0.000	0.000	0.000	0.000	0.000	0.000	0.000	0.000	0.000	0.000	0.000	0.000	0.000	80	534	1976	2603	-0.969	Error	Error	668	1308	0	0	932	1671	0	0	0	0
3	20	12	""	"iYFL064C"	14400	17230	120	32973	33643	24118	109	140	333	97	95	1	31228	25723	19474	177	246	475	90	83	0	0	0	0	0	0	0	0	0	0	0	0	0	0	0	0	0	0	0	1.058	1.313	1.288	1.547	3.448	1.355	0.731	0.000	0.000	0.000	0.000	0.000	0.000	0.000	0.000	0.000	0.000	0.000	0.000	0.000	0.000	120	575	63915	59080	0.082	Error	Error	32864	31051	0	0	33534	25546	0	0	0	0
3	21	12	""	"iYFL061W"	14580	17240	110	1512	1371	1002	101	107	45	80	78	0	1865	1902	2100	171	178	55	70	66	0	0	0	0	0	0	0	0	0	0	0	0	0	0	0	0	0	0	0	0.833	0.734	0.680	0.719	3.034	0.461	0.496	0.000	0.000	0.000	0.000	0.000	0.000	0.000	0.000	0.000	0.000	0.000	0.000	0.000	0.000	80	482	3105	3001	-0.264	Error	Error	1411	1694	0	0	1270	1731	0	0	0	0
3	22	12	""	"iYFL056C-0"	14770	17230	110	2219	1904	1246	104	115	82	91	82	0	6728	5062	3337	172	194	186	85	81	0	0	0	0	0	0	0	0	0	0	0	0	0	0	0	0	0	0	0	0.323	0.368	0.381	0.379	3.018	0.326	0.693	0.000	0.000	0.000	0.000	0.000	0.000	0.000	0.000	0.000	0.000	0.000	0.000	0.000	0.000	80	561	8671	6690	-1.632	Error	Error	2115	6556	0	0	1800	4890	0	0	0	0
3	1	13	""	"iYGL100W"	10800	17430	110	762	707	475	102	106	47	76	72	0	2261	1797	1432	167	177	53	75	72	0	0	0	0	0	0	0	0	0	0	0	0	0	0	0	0	0	0	0	0.315	0.371	0.321	0.387	2.568	0.312	0.771	0.000	0.000	0.000	0.000	0.000	0.000	0.000	0.000	0.000	0.000	0.000	0.000	0.000	0.000	80	543	2754	2235	-1.666	Error	Error	660	2094	0	0	605	1630	0	0	0	0
3	2	13	""	"itH(GUG)G2"	10990	17430	110	2547	2517	2198	104	110	50	77	75	0	2620	2291	1988	169	184	90	65	61	0	0	0	0	0	0	0	0	0	0	0	0	0	0	0	0	0	0	0	0.997	1.137	1.016	0.913	2.646	1.043	0.722	0.000	0.000	0.000	0.000	0.000	0.000	0.000	0.000	0.000	0.000	0.000	0.000	0.000	0.000	80	521	4894	4535	-0.005	Error	Error	2443	2451	0	0	2413	2122	0	0	0	0
3	3	13	""	"iYGL096W-0"	11180	17430	110	2088	1917	1275	105	114	58	87	81	0	3181	2582	1977	176	192	88	75	72	0	0	0	0	0	0	0	0	0	0	0	0	0	0	0	0	0	0	0	0.660	0.753	0.721	0.837	2.770	0.634	0.718	0.000	0.000	0.000	0.000	0.000	0.000	0.000	0.000	0.000	0.000	0.000	0.000	0.000	0.000	80	528	4988	4218	-0.600	Error	Error	1983	3005	0	0	1812	2406	0	0	0	0
3	4	13	""	"iYGL083W"	11370	17430	110	1669	1821	1569	107	112	48	77	71	0	3703	3828	3438	177	196	114	66	65	0	0	0	0	0	0	0	0	0	0	0	0	0	0	0	0	0	0	0	0.443	0.469	0.419	0.466	3.680	0.403	0.755	0.000	0.000	0.000	0.000	0.000	0.000	0.000	0.000	0.000	0.000	0.000	0.000	0.000	0.000	80	538	5088	5365	-1.175	Error	Error	1562	3526	0	0	1714	3651	0	0	0	0
3	5	13	""	"iYGL079W"	11570	17430	110	2370	2258	1681	105	115	72	87	81	0	1413	1197	880	172	195	234	68	65	0	0	0	0	0	0	0	0	0	0	0	0	0	0	0	0	0	0	0	1.825	2.100	1.913	1.381	2.602	2.293	0.723	0.000	0.000	0.000	0.000	0.000	0.000	0.000	0.000	0.000	0.000	0.000	0.000	0.000	0.000	80	542	3506	3178	0.868	Error	Error	2265	1241	0	0	2153	1025	0	0	0	0
3	6	13	""	"iYGL075C"	11760	17420	110	739	764	587	101	110	66	77	68	0	2268	2615	2230	178	186	64	77	72	0	0	0	0	0	0	0	0	0	0	0	0	0	0	0	0	0	0	0	0.305	0.272	0.266	0.301	2.739	0.243	0.750	0.000	0.000	0.000	0.000	0.000	0.000	0.000	0.000	0.000	0.000	0.000	0.000	0.000	0.000	80	517	2728	3100	-1.712	Error	Error	638	2090	0	0	663	2437	0	0	0	0
3	7	13	""	"iYGL056C"	11930	17440	90	1373	1290	1161	105	155	242	59	55	0	3219	3210	2780	180	317	705	63	63	0	0	0	0	0	0	0	0	0	0	0	0	0	0	0	0	0	0	0	0.417	0.391	0.366	0.340	3.842	0.336	0.704	0.000	0.000	0.000	0.000	0.000	0.000	0.000	0.000	0.000	0.000	0.000	0.000	0.000	0.000	52	387	4307	4215	-1.261	Error	Error	1268	3039	0	0	1185	3030	0	0	0	0
3	8	13	""	"iYGL053W"	12140	17430	100	968	1119	958	102	130	162	61	58	0	1835	1752	1506	183	248	439	62	57	0	0	0	0	0	0	0	0	0	0	0	0	0	0	0	0	0	0	0	0.524	0.648	0.569	0.469	2.280	0.572	0.748	0.000	0.000	0.000	0.000	0.000	0.000	0.000	0.000	0.000	0.000	0.000	0.000	0.000	0.000	80	476	2518	2586	-0.932	Error	Error	866	1652	0	0	1017	1569	0	0	0	0
3	9	13	""	"iYGL049C"	12310	17430	90	1109	966	690	103	143	180	69	63	0	3233	2578	1836	179	280	487	71	67	0	0	0	0	0	0	0	0	0	0	0	0	0	0	0	0	0	0	0	0.329	0.360	0.359	0.345	3.068	0.336	0.770	0.000	0.000	0.000	0.000	0.000	0.000	0.000	0.000	0.000	0.000	0.000	0.000	0.000	0.000	52	388	4060	3262	-1.602	Error	Error	1006	3054	0	0	863	2399	0	0	0	0
3	10	13	""	"iYGL036W"	12510	17430	100	1451	1212	822	103	126	135	77	72	0	794	692	504	172	236	372	58	47	0	0	0	0	0	0	0	0	0	0	0	0	0	0	0	0	0	0	0	2.167	2.133	1.643	1.458	3.296	2.036	0.733	0.000	0.000	0.000	0.000	0.000	0.000	0.000	0.000	0.000	0.000	0.000	0.000	0.000	0.000	80	489	1970	1629	1.116	Error	Error	1348	622	0	0	1109	520	0	0	0	0
3	11	13	""	"iYGL033W"	12690	17440	100	909	1365	1360	109	123	86	71	65	0	859	2042	2082	178	220	249	56	50	0	0	0	0	0	0	0	0	0	0	0	0	0	0	0	0	0	0	0	1.175	0.674	0.639	0.793	4.226	0.588	0.766	0.000	0.000	0.000	0.000	0.000	0.000	0.000	0.000	0.000	0.000	0.000	0.000	0.000	0.000	80	472	1481	3120	0.232	Error	Error	800	681	0	0	1256	1864	0	0	0	0
3	12	13	""	"iYGL029W"	12880	17430	100	1204	1376	1205	119	139	102	68	65	0	438	823	779	175	213	188	52	48	0	0	0	0	0	0	0	0	0	0	0	0	0	0	0	0	0	0	0	4.125	1.940	1.716	1.371	3.435	1.757	0.746	0.000	0.000	0.000	0.000	0.000	0.000	0.000	0.000	0.000	0.000	0.000	0.000	0.000	0.000	80	501	1348	1905	2.045	Error	Error	1085	263	0	0	1257	648	0	0	0	0
3	13	13	""	"itT(UGU)G2"	13080	17440	100	670	700	546	106	126	95	63	62	0	610	781	690	168	191	128	56	53	0	0	0	0	0	0	0	0	0	0	0	0	0	0	0	0	0	0	0	1.276	0.969	0.734	0.768	4.012	0.818	0.714	0.000	0.000	0.000	0.000	0.000	0.000	0.000	0.000	0.000	0.000	0.000	0.000	0.000	0.000	80	497	1006	1207	0.352	Error	Error	564	442	0	0	594	613	0	0	0	0
3	14	13	""	"iYGR258C-1"	13280	17430	110	1077	982	655	106	112	63	81	77	0	1913	1787	1420	166	175	82	70	68	0	0	0	0	0	0	0	0	0	0	0	0	0	0	0	0	0	0	0	0.556	0.540	0.533	0.502	2.161	0.446	0.746	0.000	0.000	0.000	0.000	0.000	0.000	0.000	0.000	0.000	0.000	0.000	0.000	0.000	0.000	80	552	2718	2497	-0.847	Error	Error	971	1747	0	0	876	1621	0	0	0	0
3	15	13	""	"iYGR263C"	13470	17430	110	895	946	774	107	111	48	77	71	0	1487	1669	1455	166	171	47	68	68	0	0	0	0	0	0	0	0	0	0	0	0	0	0	0	0	0	0	0	0.597	0.558	0.497	0.480	2.740	0.476	0.656	0.000	0.000	0.000	0.000	0.000	0.000	0.000	0.000	0.000	0.000	0.000	0.000	0.000	0.000	80	509	2109	2342	-0.745	Error	Error	788	1321	0	0	839	1503	0	0	0	0
3	16	13	""	"iYGR281W"	13660	17440	120	2256	3436	3123	100	108	48	84	79	0	474	1252	1279	164	171	64	57	55	0	0	0	0	0	0	0	0	0	0	0	0	0	0	0	0	0	0	0	6.955	3.066	2.682	2.412	4.022	2.998	0.726	0.000	0.000	0.000	0.000	0.000	0.000	0.000	0.000	0.000	0.000	0.000	0.000	0.000	0.000	120	597	2466	4424	2.798	Error	Error	2156	310	0	0	3336	1088	0	0	0	0
3	17	13	""	"iYGR285C"	13850	17430	100	473	460	330	100	106	43	73	63	0	669	1047	975	166	171	43	63	61	0	0	0	0	0	0	0	0	0	0	0	0	0	0	0	0	0	0	0	0.742	0.409	0.349	0.378	2.981	0.298	0.484	0.000	0.000	0.000	0.000	0.000	0.000	0.000	0.000	0.000	0.000	0.000	0.000	0.000	0.000	80	450	876	1241	-0.431	Error	Error	373	503	0	0	360	881	0	0	0	0
3	18	13	""	"iYGR288W-0"	14030	17440	110	1086	2373	2412	115	132	111	73	67	0	1105	3171	3461	185	210	279	62	52	0	0	0	0	0	0	0	0	0	0	0	0	0	0	0	0	0	0	0	1.055	0.756	0.729	0.742	3.575	0.707	0.731	0.000	0.000	0.000	0.000	0.000	0.000	0.000	0.000	0.000	0.000	0.000	0.000	0.000	0.000	80	550	1891	5244	0.078	Error	Error	971	920	0	0	2258	2986	0	0	0	0
3	19	13	""	"iYHL046C"	14250	17440	110	3518	4498	3896	113	125	77	90	81	0	4036	3942	3358	180	194	71	77	76	0	0	0	0	0	0	0	0	0	0	0	0	0	0	0	0	0	0	0	0.883	1.166	1.147	1.278	3.488	1.144	0.728	0.000	0.000	0.000	0.000	0.000	0.000	0.000	0.000	0.000	0.000	0.000	0.000	0.000	0.000	80	537	7261	8147	-0.179	Error	Error	3405	3856	0	0	4385	3762	0	0	0	0
3	20	13	""	"iYHL042W"	14410	17440	90	1157	1128	925	102	131	172	69	63	0	2952	3388	3173	176	315	810	61	55	0	0	0	0	0	0	0	0	0	0	0	0	0	0	0	0	0	0	0	0.380	0.319	0.310	0.306	2.815	0.250	0.610	0.000	0.000	0.000	0.000	0.000	0.000	0.000	0.000	0.000	0.000	0.000	0.000	0.000	0.000	52	383	3831	4238	-1.396	Error	Error	1055	2776	0	0	1026	3212	0	0	0	0
3	21	13	""	"iYHL038C"	14610	17430	110	1564	1416	1141	100	123	144	71	66	0	1498	2427	2197	169	256	584	60	52	0	0	0	0	0	0	0	0	0	0	0	0	0	0	0	0	0	0	0	1.102	0.583	0.567	0.595	3.406	0.522	0.707	0.000	0.000	0.000	0.000	0.000	0.000	0.000	0.000	0.000	0.000	0.000	0.000	0.000	0.000	80	549	2793	3574	0.140	Error	Error	1464	1329	0	0	1316	2258	0	0	0	0
3	22	13	""	"itH(GUG)H"	14800	17430	110	687	643	382	102	111	62	81	77	0	993	799	498	165	183	173	71	68	0	0	0	0	0	0	0	0	0	0	0	0	0	0	0	0	0	0	0	0.707	0.853	0.810	0.789	2.735	0.838	0.697	0.000	0.000	0.000	0.000	0.000	0.000	0.000	0.000	0.000	0.000	0.000	0.000	0.000	0.000	80	572	1413	1175	-0.501	Error	Error	585	828	0	0	541	634	0	0	0	0
3	1	14	""	"iYHL019C"	10810	17620	100	728	658	412	100	107	48	81	77	0	1372	1337	1001	166	178	67	76	75	0	0	0	0	0	0	0	0	0	0	0	0	0	0	0	0	0	0	0	0.521	0.477	0.433	0.479	2.295	0.404	0.756	0.000	0.000	0.000	0.000	0.000	0.000	0.000	0.000	0.000	0.000	0.000	0.000	0.000	0.000	80	495	1834	1729	-0.941	Error	Error	628	1206	0	0	558	1171	0	0	0	0
3	2	14	""	"iYHL015W"	11000	17630	110	561	808	772	100	104	43	76	72	0	297	652	653	164	179	81	52	47	0	0	0	0	0	0	0	0	0	0	0	0	0	0	0	0	0	0	0	3.466	1.451	1.219	1.061	3.347	1.258	0.680	0.000	0.000	0.000	0.000	0.000	0.000	0.000	0.000	0.000	0.000	0.000	0.000	0.000	0.000	80	527	594	1196	1.793	Error	Error	461	133	0	0	708	488	0	0	0	0
3	3	14	""	"iYIL118W"	11190	17620	100	1085	985	748	105	107	44	76	70	0	971	1139	1001	168	175	47	61	61	0	0	0	0	0	0	0	0	0	0	0	0	0	0	0	0	0	0	0	1.220	0.906	0.744	0.621	3.768	0.751	0.725	0.000	0.000	0.000	0.000	0.000	0.000	0.000	0.000	0.000	0.000	0.000	0.000	0.000	0.000	80	472	1783	1851	0.287	Error	Error	980	803	0	0	880	971	0	0	0	0
3	4	14	""	"iYIL114C"	11380	17620	100	536	510	337	103	107	42	78	73	0	1660	1592	1278	167	174	47	73	71	0	0	0	0	0	0	0	0	0	0	0	0	0	0	0	0	0	0	0	0.290	0.286	0.259	0.329	3.033	0.237	0.716	0.000	0.000	0.000	0.000	0.000	0.000	0.000	0.000	0.000	0.000	0.000	0.000	0.000	0.000	80	473	1926	1832	-1.786	Error	Error	433	1493	0	0	407	1425	0	0	0	0
3	5	14	""	"iYIL110W"	11570	17620	110	2208	1765	1260	105	110	46	87	85	0	1111	1024	790	177	194	94	68	67	0	0	0	0	0	0	0	0	0	0	0	0	0	0	0	0	0	0	0	2.252	1.960	1.715	1.536	3.248	1.926	0.749	0.000	0.000	0.000	0.000	0.000	0.000	0.000	0.000	0.000	0.000	0.000	0.000	0.000	0.000	80	528	3037	2507	1.171	Error	Error	2103	934	0	0	1660	847	0	0	0	0
3	6	14	""	"iYIL096C"	11760	17620	100	1187	954	652	99	104	41	80	75	0	1640	1322	1002	172	185	74	68	66	0	0	0	0	0	0	0	0	0	0	0	0	0	0	0	0	0	0	0	0.741	0.743	0.659	0.621	2.541	0.652	0.771	0.000	0.000	0.000	0.000	0.000	0.000	0.000	0.000	0.000	0.000	0.000	0.000	0.000	0.000	80	470	2556	2005	-0.432	Error	Error	1088	1468	0	0	855	1150	0	0	0	0
3	7	14	""	"iYIL093C"	11950	17620	110	1040	968	637	104	109	54	81	73	0	2541	2144	1563	174	183	63	78	75	0	0	0	0	0	0	0	0	0	0	0	0	0	0	0	0	0	0	0	0.395	0.439	0.426	0.409	2.913	0.383	0.723	0.000	0.000	0.000	0.000	0.000	0.000	0.000	0.000	0.000	0.000	0.000	0.000	0.000	0.000	80	528	3303	2834	-1.338	Error	Error	936	2367	0	0	864	1970	0	0	0	0
3	8	14	""	"iYIL089W"	12140	17620	110	2326	2375	1939	111	115	48	81	76	0	2158	2216	1860	178	187	55	70	68	0	0	0	0	0	0	0	0	0	0	0	0	0	0	0	0	0	0	0	1.119	1.111	1.045	0.987	4.622	1.062	0.717	0.000	0.000	0.000	0.000	0.000	0.000	0.000	0.000	0.000	0.000	0.000	0.000	0.000	0.000	80	517	4195	4302	0.162	Error	Error	2215	1980	0	0	2264	2038	0	0	0	0
3	9	14	""	"iYIL072W"	12330	17620	110	2120	2182	1843	115	128	87	75	71	0	1350	1852	1797	181	204	204	58	55	0	0	0	0	0	0	0	0	0	0	0	0	0	0	0	0	0	0	0	1.715	1.237	0.953	0.841	4.319	1.096	0.692	0.000	0.000	0.000	0.000	0.000	0.000	0.000	0.000	0.000	0.000	0.000	0.000	0.000	0.000	80	538	3174	3738	0.778	Error	Error	2005	1169	0	0	2067	1671	0	0	0	0
3	10	14	""	"iYIL068C"	12530	17630	110	438	629	537	108	118	56	65	61	0	795	1267	1258	177	187	60	61	58	0	0	0	0	0	0	0	0	0	0	0	0	0	0	0	0	0	0	0	0.534	0.478	0.421	0.403	3.103	0.376	0.657	0.000	0.000	0.000	0.000	0.000	0.000	0.000	0.000	0.000	0.000	0.000	0.000	0.000	0.000	80	517	948	1611	-0.905	Error	Error	330	618	0	0	521	1090	0	0	0	0
3	11	14	""	"iYIL063C"	12690	17620	90	561	520	381	105	129	116	65	55	0	978	1265	1135	178	239	291	57	51	0	0	0	0	0	0	0	0	0	0	0	0	0	0	0	0	0	0	0	0.570	0.382	0.406	0.392	2.085	0.290	0.572	0.000	0.000	0.000	0.000	0.000	0.000	0.000	0.000	0.000	0.000	0.000	0.000	0.000	0.000	52	361	1256	1502	-0.811	Error	Error	456	800	0	0	415	1087	0	0	0	0
3	12	14	""	"iYIL046W"	12900	17630	110	1495	1358	1067	106	122	99	76	68	0	1880	2095	1863	170	206	218	65	63	0	0	0	0	0	0	0	0	0	0	0	0	0	0	0	0	0	0	0	0.812	0.650	0.556	0.587	4.107	0.527	0.655	0.000	0.000	0.000	0.000	0.000	0.000	0.000	0.000	0.000	0.000	0.000	0.000	0.000	0.000	80	542	3099	3177	-0.300	Error	Error	1389	1710	0	0	1252	1925	0	0	0	0
3	13	14	""	"iYIL042C"	13090	17620	100	774	689	427	101	106	44	87	81	0	2207	1759	1218	166	173	47	77	76	0	0	0	0	0	0	0	0	0	0	0	0	0	0	0	0	0	0	0	0.330	0.369	0.365	0.390	2.570	0.332	0.750	0.000	0.000	0.000	0.000	0.000	0.000	0.000	0.000	0.000	0.000	0.000	0.000	0.000	0.000	80	463	2714	2181	-1.601	Error	Error	673	2041	0	0	588	1593	0	0	0	0
3	14	14	""	"iYIL038C"	13280	17630	110	587	707	592	113	120	50	70	66	0	993	1762	1705	174	177	48	68	65	0	0	0	0	0	0	0	0	0	0	0	0	0	0	0	0	0	0	0	0.579	0.374	0.381	0.366	3.246	0.286	0.653	0.000	0.000	0.000	0.000	0.000	0.000	0.000	0.000	0.000	0.000	0.000	0.000	0.000	0.000	80	497	1293	2182	-0.789	Error	Error	474	819	0	0	594	1588	0	0	0	0
3	15	14	""	"iYJL014W"	13470	17630	120	5933	5498	3885	118	123	51	95	93	0	1658	1466	1127	172	178	49	71	70	0	0	0	0	0	0	0	0	0	0	0	0	0	0	0	0	0	0	0	3.913	4.158	3.651	3.912	3.136	4.354	0.735	0.000	0.000	0.000	0.000	0.000	0.000	0.000	0.000	0.000	0.000	0.000	0.000	0.000	0.000	120	562	7301	6674	1.968	Error	Error	5815	1486	0	0	5380	1294	0	0	0	0
3	16	14	""	"itK(CUU)J"	13660	17620	110	3243	2511	1964	109	121	107	78	72	0	1762	1578	1265	167	177	90	68	68	0	0	0	0	0	0	0	0	0	0	0	0	0	0	0	0	0	0	0	1.965	1.702	1.504	1.121	2.711	1.847	0.707	0.000	0.000	0.000	0.000	0.000	0.000	0.000	0.000	0.000	0.000	0.000	0.000	0.000	0.000	80	469	4729	3813	0.974	Error	Error	3134	1595	0	0	2402	1411	0	0	0	0
3	17	14	""	"iYJL010C"	13850	17620	110	794	803	610	106	121	110	68	60	0	1567	1343	998	174	193	130	72	66	0	0	0	0	0	0	0	0	0	0	0	0	0	0	0	0	0	0	0	0.494	0.596	0.591	0.496	2.507	0.569	0.609	0.000	0.000	0.000	0.000	0.000	0.000	0.000	0.000	0.000	0.000	0.000	0.000	0.000	0.000	80	528	2081	1866	-1.018	Error	Error	688	1393	0	0	697	1169	0	0	0	0
3	18	14	""	"iYJR005W"	14040	17620	110	4664	4115	3116	107	120	82	90	81	0	4531	3851	2889	182	199	121	73	72	0	0	0	0	0	0	0	0	0	0	0	0	0	0	0	0	0	0	0	1.048	1.092	1.104	1.026	2.558	1.114	0.796	0.000	0.000	0.000	0.000	0.000	0.000	0.000	0.000	0.000	0.000	0.000	0.000	0.000	0.000	80	505	8906	7677	0.067	Error	Error	4557	4349	0	0	4008	3669	0	0	0	0
3	19	14	""	"iYJR009C-0"	14230	17620	110	1325	1403	1084	104	114	71	80	76	0	2080	2050	1715	175	185	69	78	75	0	0	0	0	0	0	0	0	0	0	0	0	0	0	0	0	0	0	0	0.641	0.693	0.647	0.619	3.250	0.610	0.666	0.000	0.000	0.000	0.000	0.000	0.000	0.000	0.000	0.000	0.000	0.000	0.000	0.000	0.000	80	517	3126	3174	-0.642	Error	Error	1221	1905	0	0	1299	1875	0	0	0	0
3	20	14	""	"iYJR011C"	14430	17630	110	3628	2942	1518	100	108	67	100	100	0	3984	3234	1747	176	203	240	96	91	0	0	0	0	0	0	0	0	0	0	0	0	0	0	0	0	0	0	0	0.926	0.929	0.941	0.985	1.986	0.885	0.819	0.000	0.000	0.000	0.000	0.000	0.000	0.000	0.000	0.000	0.000	0.000	0.000	0.000	0.000	80	519	7336	5900	-0.110	Error	Error	3528	3808	0	0	2842	3058	0	0	0	0
3	21	14	""	"iYJR035W"	14600	17620	110	1202	1290	1071	103	115	111	76	67	0	1140	1106	911	171	181	73	67	63	0	0	0	0	0	0	0	0	0	0	0	0	0	0	0	0	0	0	0	1.134	1.270	1.100	0.953	2.803	1.265	0.698	0.000	0.000	0.000	0.000	0.000	0.000	0.000	0.000	0.000	0.000	0.000	0.000	0.000	0.000	80	503	2068	2122	0.182	Error	Error	1099	969	0	0	1187	935	0	0	0	0
3	22	14	""	"iYJR041C"	14790	17620	100	1081	1061	817	98	106	57	77	73	0	1570	2367	2145	169	180	85	72	68	0	0	0	0	0	0	0	0	0	0	0	0	0	0	0	0	0	0	0	0.702	0.438	0.409	0.412	2.249	0.373	0.738	0.000	0.000	0.000	0.000	0.000	0.000	0.000	0.000	0.000	0.000	0.000	0.000	0.000	0.000	80	484	2384	3161	-0.511	Error	Error	983	1401	0	0	963	2198	0	0	0	0
3	1	15	""	"iYJRWdelta14"	10790	17810	110	2588	2238	1331	104	114	60	98	96	0	4074	3327	2000	172	192	102	96	91	0	0	0	0	0	0	0	0	0	0	0	0	0	0	0	0	0	0	0	0.637	0.676	0.661	0.717	1.916	0.623	0.759	0.000	0.000	0.000	0.000	0.000	0.000	0.000	0.000	0.000	0.000	0.000	0.000	0.000	0.000	80	552	6386	5289	-0.652	Error	Error	2484	3902	0	0	2134	3155	0	0	0	0
3	2	15	""	"itR(CCU)J"	10980	17810	110	1226	1019	595	102	113	62	91	86	0	962	838	469	169	193	123	78	72	0	0	0	0	0	0	0	0	0	0	0	0	0	0	0	0	0	0	0	1.417	1.371	1.301	1.301	2.409	1.340	0.759	0.000	0.000	0.000	0.000	0.000	0.000	0.000	0.000	0.000	0.000	0.000	0.000	0.000	0.000	80	516	1917	1586	0.503	Error	Error	1124	793	0	0	917	669	0	0	0	0
3	3	15	""	"iYJR056C"	11180	17810	110	1063	1010	698	99	107	49	82	77	0	2940	2434	1905	166	177	84	71	70	0	0	0	0	0	0	0	0	0	0	0	0	0	0	0	0	0	0	0	0.348	0.402	0.369	0.388	2.861	0.339	0.723	0.000	0.000	0.000	0.000	0.000	0.000	0.000	0.000	0.000	0.000	0.000	0.000	0.000	0.000	80	526	3738	3179	-1.525	Error	Error	964	2774	0	0	911	2268	0	0	0	0
3	4	15	""	"iYJR059W"	11360	17810	110	1564	1340	761	104	111	51	93	86	0	4400	3433	2129	175	188	90	90	87	0	0	0	0	0	0	0	0	0	0	0	0	0	0	0	0	0	0	0	0.346	0.379	0.370	0.409	2.102	0.335	0.823	0.000	0.000	0.000	0.000	0.000	0.000	0.000	0.000	0.000	0.000	0.000	0.000	0.000	0.000	80	504	5685	4494	-1.533	Error	Error	1460	4225	0	0	1236	3258	0	0	0	0
3	5	15	""	"iYKL044W"	11550	17810	110	489	449	293	101	111	55	73	67	0	1358	1181	879	185	212	121	71	67	0	0	0	0	0	0	0	0	0	0	0	0	0	0	0	0	0	0	0	0.331	0.349	0.349	0.308	2.249	0.293	0.683	0.000	0.000	0.000	0.000	0.000	0.000	0.000	0.000	0.000	0.000	0.000	0.000	0.000	0.000	80	516	1561	1344	-1.596	Error	Error	388	1173	0	0	348	996	0	0	0	0
3	6	15	""	"iYKL040C"	11740	17800	110	1688	1466	1078	105	114	67	80	75	0	4976	4240	3008	183	222	226	78	76	0	0	0	0	0	0	0	0	0	0	0	0	0	0	0	0	0	0	0	0.330	0.335	0.340	0.338	3.761	0.317	0.808	0.000	0.000	0.000	0.000	0.000	0.000	0.000	0.000	0.000	0.000	0.000	0.000	0.000	0.000	80	517	6376	5418	-1.598	Error	Error	1583	4793	0	0	1361	4057	0	0	0	0
3	7	15	""	"iYKL035W"	11930	17810	110	2027	1581	1092	107	116	68	77	75	0	3791	2930	2264	178	205	211	72	66	0	0	0	0	0	0	0	0	0	0	0	0	0	0	0	0	0	0	0	0.531	0.536	0.520	0.568	2.246	0.461	0.782	0.000	0.000	0.000	0.000	0.000	0.000	0.000	0.000	0.000	0.000	0.000	0.000	0.000	0.000	80	528	5533	4226	-0.912	Error	Error	1920	3613	0	0	1474	2752	0	0	0	0
3	8	15	""	"iYKL019W"	12120	17800	110	2027	2133	1733	115	121	50	81	75	0	4535	3724	3187	181	191	61	71	67	0	0	0	0	0	0	0	0	0	0	0	0	0	0	0	0	0	0	0	0.439	0.570	0.541	0.504	4.016	0.531	0.782	0.000	0.000	0.000	0.000	0.000	0.000	0.000	0.000	0.000	0.000	0.000	0.000	0.000	0.000	80	527	6266	5561	-1.187	Error	Error	1912	4354	0	0	2018	3543	0	0	0	0
3	9	15	""	"iYKL015W"	12310	17800	110	3654	3322	2497	124	129	55	86	82	0	1539	1270	967	184	191	57	68	66	0	0	0	0	0	0	0	0	0	0	0	0	0	0	0	0	0	0	0	2.605	2.945	2.764	1.941	3.222	3.185	0.721	0.000	0.000	0.000	0.000	0.000	0.000	0.000	0.000	0.000	0.000	0.000	0.000	0.000	0.000	80	505	4885	4284	1.381	Error	Error	3530	1355	0	0	3198	1086	0	0	0	0
3	10	15	""	"iYKL011C"	12490	17810	110	1579	1455	920	119	126	54	82	80	0	915	861	600	179	187	50	76	75	0	0	0	0	0	0	0	0	0	0	0	0	0	0	0	0	0	0	0	1.984	1.959	1.651	1.563	2.737	1.821	0.725	0.000	0.000	0.000	0.000	0.000	0.000	0.000	0.000	0.000	0.000	0.000	0.000	0.000	0.000	80	497	2196	2018	0.988	Error	Error	1460	736	0	0	1336	682	0	0	0	0
3	11	15	""	"iYKR004C"	12680	17800	110	4785	4900	3887	118	136	106	81	77	0	2672	2420	2004	179	198	100	66	63	0	0	0	0	0	0	0	0	0	0	0	0	0	0	0	0	0	0	0	1.872	2.134	1.907	1.321	3.234	2.220	0.760	0.000	0.000	0.000	0.000	0.000	0.000	0.000	0.000	0.000	0.000	0.000	0.000	0.000	0.000	80	528	7160	7023	0.905	Error	Error	4667	2493	0	0	4782	2241	0	0	0	0
[truncated: 4,291,933 more chars]
