# Supplementary material for: Genome-Wide Mapping of the Cohesin Complex in the Yeast Saccharomyces cerevisiae
Source: PLoS Biol. 2004 Jul 27;2(9):e259. doi: 10.1371/journal.pbio.0020259 (PMC490026; doi:10.1371/journal.pbio.0020259)
Supplement: Dataset S17 — Cy3 = ChIP cdc16-ts Smc3-6Myc Mcd1-6HA ChIP for Myc in A364a; Cy5 = genomic DNA. (4.6 MB XLS). [file pbio.0020259.sd017.xls]

ATF	1.0
27	82    
"Type=GenePix Results 2"
"DateTime=2003/03/11 09:38:01"
"Settings=L:\cohesin3\UP2_228.gps"
"GalFile=L:\arraying&printing\P2uber022803.GAL"
"PixelSize=10"
"Wavelengths=635	532"
"ImageFiles=L:\cohesin3\UP2_228_635.tif 0	L:\cohesin3\UP2_228_532.tif 0"
"NormalizationMethod=None"
"NormalizationFactors=1	1"
"JpegImage=L:\cohesin3\UP2_228.jpg"
"RatioFormulations=W1/W2 (635/532)"
"Barcode="
"BackgroundSubtraction=LocalFeature"
"ImageOrigin=1160, 14490"
"JpegOrigin=1680, 14890"
"Creator=GenePix Pro 4.0.1.9"
"Scanner=GenePix 4000B [87097]"
"FocusPosition=0"
"Temperature=29.56"
"LinesAveraged=1"
"Comment=Cy5=S288c NDC10 Mcd1_6HA HA ChIP NZ Cy3=total gDNA"
"PMTGain=660	590"
"ScanPower=100	100"
"LaserPower=3.33	3.76"
"LaserOnTime=19691	19703"
"ScanRegion=116,1449,2020,5079"
"Supplier="
"Block"	"Column"	"Row"	"Name"	"ID"	"X"	"Y"	"Dia."	"F635 Median"	"F635 Mean"	"F635 SD"	"B635 Median"	"B635 Mean"	"B635 SD"	"% > B635+1SD"	"% > B635+2SD"	"F635 % Sat."	"F532 Median"	"F532 Mean"	"F532 SD"	"B532 Median"	"B532 Mean"	"B532 SD"	"% > B532+1SD"	"% > B532+2SD"	"F532 % Sat."	"F3 Median"	"F3 Mean"	"F3 SD"	"B3 Median"	"B3 Mean"	"B3 SD"	"% > B3+1SD"	"% > B3+2SD"	"F3 % Sat."	"F4 Median"	"F4 Mean"	"F4 SD"	"B4 Median"	"B4 Mean"	"B4 SD"	"% > B4+1SD"	"% > B4+2SD"	"F4 % Sat."	"Ratio of Medians (635/532)"	"Ratio of Means (635/532)"	"Median of Ratios (635/532)"	"Mean of Ratios (635/532)"	"Ratios SD (635/532)"	"Rgn Ratio (635/532)"	"Rgn R� (635/532)"	"Ratio of Medians (Ratio/2)"	"Ratio of Means (Ratio/2)"	"Median of Ratios (Ratio/2)"	"Mean of Ratios (Ratio/2)"	"Ratios SD (Ratio/2)"	"Rgn Ratio (Ratio/2)"	"Rgn R� (Ratio/2)"	"Ratio of Medians (Ratio/3)"	"Ratio of Means (Ratio/3)"	"Median of Ratios (Ratio/3)"	"Mean of Ratios (Ratio/3)"	"Ratios SD (Ratio/3)"	"Rgn Ratio (Ratio/3)"	"Rgn R� (Ratio/3)"	"F Pixels"	"B Pixels"	"Sum of Medians"	"Sum of Means"	"Log Ratio (635/532)"	"Log Ratio (Ratio/2)"	"Log Ratio (Ratio/3)"	"F635 Median - B635"	"F532 Median - B532"	"F3 Median - B3"	"F4 Median - B4"	"F635 Mean - B635"	"F532 Mean - B532"	"F3 Mean - B3"	"F4 Mean - B4"	"Flags"	"Normalize"
1	1	1	"cdc27"	"YBL084C"	2000	15230	120	2264	2080	957	94	108	104	95	93	0	2546	2391	1229	176	190	150	90	86	0	0	0	0	0	0	0	0	0	0	0	0	0	0	0	0	0	0	0	0.916	0.897	0.916	0.935	2.641	0.841	0.748	0.000	0.000	0.000	0.000	0.000	0.000	0.000	0.000	0.000	0.000	0.000	0.000	0.000	0.000	120	671	4540	4201	-0.127	Error	Error	2170	2370	0	0	1986	2215	0	0	0	0
1	2	1	""	"YBL113C"	2180	15230	110	28732	24626	10112	100	129	258	100	100	0	27836	24561	9634	182	192	64	100	100	0	0	0	0	0	0	0	0	0	0	0	0	0	0	0	0	0	0	0	1.035	1.006	1.010	1.097	2.186	1.051	0.850	0.000	0.000	0.000	0.000	0.000	0.000	0.000	0.000	0.000	0.000	0.000	0.000	0.000	0.000	80	528	56286	48905	0.050	Error	Error	28632	27654	0	0	24526	24379	0	0	0	0
1	3	1	""	"YBR030W"	2370	15230	110	1625	1599	622	97	117	235	95	92	0	5398	5107	2027	188	198	68	100	100	0	0	0	0	0	0	0	0	0	0	0	0	0	0	0	0	0	0	0	0.293	0.305	0.311	0.306	1.838	0.285	0.839	0.000	0.000	0.000	0.000	0.000	0.000	0.000	0.000	0.000	0.000	0.000	0.000	0.000	0.000	80	555	6738	6421	-1.770	Error	Error	1528	5210	0	0	1502	4919	0	0	0	0
1	4	1	""	"YBL086C"	2550	15230	110	1237	1177	439	96	103	47	100	98	0	4471	4074	1767	185	204	143	96	92	0	0	0	0	0	0	0	0	0	0	0	0	0	0	0	0	0	0	0	0.266	0.278	0.268	0.298	1.912	0.241	0.792	0.000	0.000	0.000	0.000	0.000	0.000	0.000	0.000	0.000	0.000	0.000	0.000	0.000	0.000	80	530	5427	4970	-1.909	Error	Error	1141	4286	0	0	1081	3889	0	0	0	0
1	5	1	"RER2"	"YBR002C"	2740	15230	120	4955	4455	1927	91	100	61	100	99	0	3736	3299	1497	180	208	264	89	86	0	0	0	0	0	0	0	0	0	0	0	0	0	0	0	0	0	0	0	1.368	1.399	1.425	1.420	2.310	1.432	0.801	0.000	0.000	0.000	0.000	0.000	0.000	0.000	0.000	0.000	0.000	0.000	0.000	0.000	0.000	120	599	8420	7483	0.452	Error	Error	4864	3556	0	0	4364	3119	0	0	0	0
1	6	1	""	"YBR032W"	2930	15250	150	120	165	130	90	100	52	35	23	0	213	284	251	177	192	110	25	15	0	0	0	0	0	0	0	0	0	0	0	0	0	0	0	0	0	0	0	0.833	0.701	0.678	0.662	2.724	0.415	0.368	0.000	0.000	0.000	0.000	0.000	0.000	0.000	0.000	0.000	0.000	0.000	0.000	0.000	0.000	156	785	66	182	-0.263	Error	Error	30	36	0	0	75	107	0	0	-50	0
1	7	1	"tel1"	"YBL088C"	3110	15230	120	312	339	161	92	103	57	95	81	0	483	476	177	178	188	73	87	80	0	0	0	0	0	0	0	0	0	0	0	0	0	0	0	0	0	0	0	0.721	0.829	0.778	0.785	2.413	0.775	0.459	0.000	0.000	0.000	0.000	0.000	0.000	0.000	0.000	0.000	0.000	0.000	0.000	0.000	0.000	120	574	525	545	-0.471	Error	Error	220	305	0	0	247	298	0	0	0	0
1	8	1	""	"YBR004C"	3300	15220	110	11952	10806	4124	92	107	115	100	100	0	3180	2857	1204	180	184	52	97	96	0	0	0	0	0	0	0	0	0	0	0	0	0	0	0	0	0	0	0	3.953	4.002	3.858	4.180	2.028	4.167	0.815	0.000	0.000	0.000	0.000	0.000	0.000	0.000	0.000	0.000	0.000	0.000	0.000	0.000	0.000	80	539	14860	13391	1.983	Error	Error	11860	3000	0	0	10714	2677	0	0	0	0
1	9	1	"HMT1"	"YBR034C"	3510	15230	120	3656	3453	1257	96	111	113	99	99	0	4361	4065	1554	187	200	163	96	95	0	0	0	0	0	0	0	0	0	0	0	0	0	0	0	0	0	0	0	0.853	0.866	0.860	0.857	2.240	0.836	0.853	0.000	0.000	0.000	0.000	0.000	0.000	0.000	0.000	0.000	0.000	0.000	0.000	0.000	0.000	120	589	7734	7235	-0.230	Error	Error	3560	4174	0	0	3357	3878	0	0	0	0
1	10	1	"MRP21"	"YBL090W"	3670	15240	120	6379	5898	1777	101	109	53	100	100	0	6732	5921	2149	191	197	51	99	99	0	0	0	0	0	0	0	0	0	0	0	0	0	0	0	0	0	0	0	0.960	1.012	0.975	1.065	1.664	0.966	0.892	0.000	0.000	0.000	0.000	0.000	0.000	0.000	0.000	0.000	0.000	0.000	0.000	0.000	0.000	120	551	12819	11527	-0.059	Error	Error	6278	6541	0	0	5797	5730	0	0	0	0
1	11	1	""	"YBR006W"	3880	15230	120	13625	12391	4510	101	110	50	100	99	0	4115	3682	1430	192	199	56	98	97	0	0	0	0	0	0	0	0	0	0	0	0	0	0	0	0	0	0	0	3.447	3.521	3.460	3.221	2.115	3.832	0.774	0.000	0.000	0.000	0.000	0.000	0.000	0.000	0.000	0.000	0.000	0.000	0.000	0.000	0.000	120	587	17447	15780	1.785	Error	Error	13524	3923	0	0	12290	3490	0	0	0	0
1	12	1	"CSG2"	"YBR036C"	4060	15260	120	2810	2536	1130	102	108	43	95	93	0	4520	4204	1919	185	196	80	95	93	0	0	0	0	0	0	0	0	0	0	0	0	0	0	0	0	0	0	0	0.625	0.606	0.603	0.559	2.713	0.560	0.771	0.000	0.000	0.000	0.000	0.000	0.000	0.000	0.000	0.000	0.000	0.000	0.000	0.000	0.000	120	565	7043	6453	-0.679	Error	Error	2708	4335	0	0	2434	4019	0	0	0	0
1	13	1	""	"YCL048W"	4250	15250	110	4659	4377	1664	107	175	491	98	93	0	4529	4187	1767	190	255	480	93	90	0	0	0	0	0	0	0	0	0	0	0	0	0	0	0	0	0	0	0	1.049	1.068	1.039	1.134	1.939	1.065	0.811	0.000	0.000	0.000	0.000	0.000	0.000	0.000	0.000	0.000	0.000	0.000	0.000	0.000	0.000	80	537	8891	8267	0.069	Error	Error	4552	4339	0	0	4270	3997	0	0	0	0
1	14	1	""	"YCR010C"	4450	15250	110	11862	10979	5111	120	421	1684	91	88	0	5120	4444	2235	199	375	838	82	81	0	0	0	0	0	0	0	0	0	0	0	0	0	0	0	0	0	0	0	2.386	2.558	2.438	2.902	2.611	2.700	0.759	0.000	0.000	0.000	0.000	0.000	0.000	0.000	0.000	0.000	0.000	0.000	0.000	0.000	0.000	80	538	16663	15104	1.255	Error	Error	11742	4921	0	0	10859	4245	0	0	0	0
1	15	1	"bud5"	"YCR038C"	4640	15260	120	3954	3954	1674	120	362	1588	90	66	0	7141	6661	3117	203	326	685	92	90	0	0	0	0	0	0	0	0	0	0	0	0	0	0	0	0	0	0	0	0.553	0.594	0.592	0.671	2.666	0.627	0.628	0.000	0.000	0.000	0.000	0.000	0.000	0.000	0.000	0.000	0.000	0.000	0.000	0.000	0.000	120	566	10772	10292	-0.856	Error	Error	3834	6938	0	0	3834	6458	0	0	0	0
1	16	1	"apa1"	"YCL050C"	4820	15260	120	9576	8993	3090	109	120	57	100	100	0	4911	4425	1859	200	215	149	91	90	0	0	0	0	0	0	0	0	0	0	0	0	0	0	0	0	0	0	0	2.010	2.103	2.088	2.311	2.133	2.070	0.843	0.000	0.000	0.000	0.000	0.000	0.000	0.000	0.000	0.000	0.000	0.000	0.000	0.000	0.000	120	547	14178	13109	1.007	Error	Error	9467	4711	0	0	8884	4225	0	0	0	0
1	17	1	"PGK1"	"YCR012W"	5010	15260	120	3962	3607	1335	114	137	193	97	96	0	2911	2559	1147	197	276	689	85	79	0	0	0	0	0	0	0	0	0	0	0	0	0	0	0	0	0	0	0	1.418	1.479	1.440	1.725	2.822	1.454	0.793	0.000	0.000	0.000	0.000	0.000	0.000	0.000	0.000	0.000	0.000	0.000	0.000	0.000	0.000	120	577	6562	5855	0.504	Error	Error	3848	2714	0	0	3493	2362	0	0	0	0
1	18	1	"MATalpha1"	"YCR040W"	5200	15260	120	8092	7034	2529	109	125	125	99	99	0	6490	5561	2187	201	218	152	96	95	0	0	0	0	0	0	0	0	0	0	0	0	0	0	0	0	0	0	0	1.269	1.292	1.300	1.345	2.248	1.296	0.841	0.000	0.000	0.000	0.000	0.000	0.000	0.000	0.000	0.000	0.000	0.000	0.000	0.000	0.000	120	570	14272	12285	0.344	Error	Error	7983	6289	0	0	6925	5360	0	0	0	0
1	19	1	"PBN1"	"YCL052C"	5390	15260	120	8328	7641	3160	108	115	54	100	100	0	3501	3135	1424	192	204	62	94	90	0	0	0	0	0	0	0	0	0	0	0	0	0	0	0	0	0	0	0	2.484	2.560	2.567	2.774	2.295	2.594	0.825	0.000	0.000	0.000	0.000	0.000	0.000	0.000	0.000	0.000	0.000	0.000	0.000	0.000	0.000	120	548	11529	10476	1.313	Error	Error	8220	3309	0	0	7533	2943	0	0	0	0
1	20	1	"POL4"	"YCR014C"	5570	15260	120	8149	7274	3184	103	112	55	100	99	0	4673	4102	1789	187	198	70	97	95	0	0	0	0	0	0	0	0	0	0	0	0	0	0	0	0	0	0	0	1.794	1.832	1.765	1.791	2.355	1.897	0.799	0.000	0.000	0.000	0.000	0.000	0.000	0.000	0.000	0.000	0.000	0.000	0.000	0.000	0.000	120	590	12532	11086	0.843	Error	Error	8046	4486	0	0	7171	3915	0	0	0	0
1	21	1	"TSM1"	"YCR042C"	5770	15250	110	1172	1148	630	100	125	161	87	85	0	2381	2187	1303	185	240	409	82	81	0	0	0	0	0	0	0	0	0	0	0	0	0	0	0	0	0	0	0	0.488	0.523	0.520	0.504	1.944	0.454	0.742	0.000	0.000	0.000	0.000	0.000	0.000	0.000	0.000	0.000	0.000	0.000	0.000	0.000	0.000	80	533	3268	3050	-1.035	Error	Error	1072	2196	0	0	1048	2002	0	0	0	0
1	22	1	"KAR4"	"YCL055W"	5950	15250	110	2592	2430	1052	107	164	313	92	87	0	4345	3811	1878	188	316	691	88	81	0	0	0	0	0	0	0	0	0	0	0	0	0	0	0	0	0	0	0	0.598	0.641	0.642	0.660	1.878	0.573	0.788	0.000	0.000	0.000	0.000	0.000	0.000	0.000	0.000	0.000	0.000	0.000	0.000	0.000	0.000	80	563	6642	5946	-0.742	Error	Error	2485	4157	0	0	2323	3623	0	0	0	0
1	1	2	""	"YCR016W"	1960	15450	120	6310	5989	3107	93	102	55	99	99	0	4916	4192	2090	177	184	52	91	90	0	0	0	0	0	0	0	0	0	0	0	0	0	0	0	0	0	0	0	1.312	1.468	1.336	1.430	2.423	1.556	0.754	0.000	0.000	0.000	0.000	0.000	0.000	0.000	0.000	0.000	0.000	0.000	0.000	0.000	0.000	120	578	10956	9911	0.392	Error	Error	6217	4739	0	0	5896	4015	0	0	0	0
1	2	2	""	"YCR044C"	2140	15440	110	2253	2002	1064	100	134	236	90	83	0	7186	5836	3289	183	280	813	82	80	0	0	0	0	0	0	0	0	0	0	0	0	0	0	0	0	0	0	0	0.307	0.336	0.342	0.389	3.390	0.290	0.730	0.000	0.000	0.000	0.000	0.000	0.000	0.000	0.000	0.000	0.000	0.000	0.000	0.000	0.000	80	517	9156	7555	-1.702	Error	Error	2153	7003	0	0	1902	5653	0	0	0	0
1	3	2	"rad57"	"YDR004W"	2330	15450	110	12046	12215	3425	107	249	1003	100	98	0	3015	2781	944	195	322	841	90	85	0	0	0	0	0	0	0	0	0	0	0	0	0	0	0	0	0	0	0	4.234	4.682	4.432	4.699	1.571	4.818	0.837	0.000	0.000	0.000	0.000	0.000	0.000	0.000	0.000	0.000	0.000	0.000	0.000	0.000	0.000	80	534	14759	14694	2.082	Error	Error	11939	2820	0	0	12108	2586	0	0	0	0
1	4	2	""	"YDR034C-C"	2510	15440	110	29454	24714	9808	105	546	2864	98	92	0	43596	37766	14742	196	751	4244	93	88	0	0	0	0	0	0	0	0	0	0	0	0	0	0	0	0	0	0	0	0.676	0.655	0.678	0.702	2.106	0.649	0.857	0.000	0.000	0.000	0.000	0.000	0.000	0.000	0.000	0.000	0.000	0.000	0.000	0.000	0.000	80	562	72749	62179	-0.564	Error	Error	29349	43400	0	0	24609	37570	0	0	0	0
1	5	2	"RPS13"	"YDR064W"	2710	15450	110	2504	2197	1359	98	452	2560	43	0	0	4444	3613	2336	185	810	4328	48	0	0	0	0	0	0	0	0	0	0	0	0	0	0	0	0	0	0	0	0	0.565	0.612	0.579	0.610	2.645	0.547	0.766	0.000	0.000	0.000	0.000	0.000	0.000	0.000	0.000	0.000	0.000	0.000	0.000	0.000	0.000	80	519	6665	5527	-0.824	Error	Error	2406	4259	0	0	2099	3428	0	0	0	0
1	6	2	"SOK1"	"YDR006C"	2890	15440	120	2454	2482	1058	95	156	377	93	89	0	3169	3109	1374	181	304	727	91	83	0	0	0	0	0	0	0	0	0	0	0	0	0	0	0	0	0	0	0	0.789	0.815	0.792	0.790	2.115	0.715	0.679	0.000	0.000	0.000	0.000	0.000	0.000	0.000	0.000	0.000	0.000	0.000	0.000	0.000	0.000	120	544	5347	5315	-0.341	Error	Error	2359	2988	0	0	2387	2928	0	0	0	0
1	7	2	""	"YDR034W-B"	3080	15440	110	709	690	277	97	111	92	92	88	0	1869	1692	623	183	208	191	92	87	0	0	0	0	0	0	0	0	0	0	0	0	0	0	0	0	0	0	0	0.363	0.393	0.352	0.364	1.921	0.362	0.757	0.000	0.000	0.000	0.000	0.000	0.000	0.000	0.000	0.000	0.000	0.000	0.000	0.000	0.000	80	527	2298	2102	-1.462	Error	Error	612	1686	0	0	593	1509	0	0	0	0
1	8	2	""	"YDR066C"	3270	15440	110	9644	8817	3034	95	217	911	97	93	0	4396	4028	1279	186	263	499	98	93	0	0	0	0	0	0	0	0	0	0	0	0	0	0	0	0	0	0	0	2.268	2.270	2.233	2.272	1.520	2.371	0.883	0.000	0.000	0.000	0.000	0.000	0.000	0.000	0.000	0.000	0.000	0.000	0.000	0.000	0.000	80	566	13759	12564	1.182	Error	Error	9549	4210	0	0	8722	3842	0	0	0	0
1	9	2	""	"YDR008C"	3460	15440	110	1217	1082	454	101	256	936	70	0	0	2505	2194	912	191	336	659	85	77	0	0	0	0	0	0	0	0	0	0	0	0	0	0	0	0	0	0	0	0.482	0.490	0.479	0.473	1.822	0.469	0.798	0.000	0.000	0.000	0.000	0.000	0.000	0.000	0.000	0.000	0.000	0.000	0.000	0.000	0.000	80	560	3430	2984	-1.052	Error	Error	1116	2314	0	0	981	2003	0	0	0	0
1	10	2	""	"YDR036C"	3670	15440	120	10138	8804	3810	103	152	233	99	99	0	10054	8651	3689	191	281	471	95	91	0	0	0	0	0	0	0	0	0	0	0	0	0	0	0	0	0	0	0	1.017	1.028	1.026	1.032	2.031	1.031	0.813	0.000	0.000	0.000	0.000	0.000	0.000	0.000	0.000	0.000	0.000	0.000	0.000	0.000	0.000	120	567	19898	17161	0.025	Error	Error	10035	9863	0	0	8701	8460	0	0	0	0
1	11	2	"DOS2"	"YDR068W"	3850	15440	130	15247	12504	9454	104	115	59	97	94	0	8695	7147	5493	191	198	60	83	81	0	0	0	0	0	0	0	0	0	0	0	0	0	0	0	0	0	0	0	1.781	1.783	1.702	1.643	3.185	1.866	0.788	0.000	0.000	0.000	0.000	0.000	0.000	0.000	0.000	0.000	0.000	0.000	0.000	0.000	0.000	120	597	23647	19356	0.832	Error	Error	15143	8504	0	0	12400	6956	0	0	0	0
1	12	2	""	"YDR010C"	4050	15440	120	1864	1617	729	103	113	60	97	96	0	3637	3059	1452	190	203	84	92	92	0	0	0	0	0	0	0	0	0	0	0	0	0	0	0	0	0	0	0	0.511	0.528	0.555	0.589	2.694	0.491	0.765	0.000	0.000	0.000	0.000	0.000	0.000	0.000	0.000	0.000	0.000	0.000	0.000	0.000	0.000	120	505	5208	4383	-0.969	Error	Error	1761	3447	0	0	1514	2869	0	0	0	0
1	13	2	"ENA5"	"YDR038C"	4230	15440	120	4652	4541	1937	106	146	393	95	92	0	5480	5142	2387	189	220	301	93	91	0	0	0	0	0	0	0	0	0	0	0	0	0	0	0	0	0	0	0	0.859	0.895	0.890	0.939	2.616	0.860	0.704	0.000	0.000	0.000	0.000	0.000	0.000	0.000	0.000	0.000	0.000	0.000	0.000	0.000	0.000	120	519	9837	9388	-0.219	Error	Error	4546	5291	0	0	4435	4953	0	0	0	0
1	14	2	""	"YDR070C"	4420	15440	120	1370	1268	543	129	196	745	79	24	0	2264	1960	901	200	233	304	86	80	0	0	0	0	0	0	0	0	0	0	0	0	0	0	0	0	0	0	0	0.601	0.647	0.641	0.667	2.642	0.581	0.724	0.000	0.000	0.000	0.000	0.000	0.000	0.000	0.000	0.000	0.000	0.000	0.000	0.000	0.000	120	559	3305	2899	-0.734	Error	Error	1241	2064	0	0	1139	1760	0	0	0	0
1	15	2	""	"YDR366C"	4620	15440	120	25955	20263	12838	134	171	322	94	92	0	17574	13219	8584	217	240	144	85	81	0	0	0	0	0	0	0	0	0	0	0	0	0	0	0	0	0	0	0	1.488	1.548	1.508	1.729	3.608	1.622	0.778	0.000	0.000	0.000	0.000	0.000	0.000	0.000	0.000	0.000	0.000	0.000	0.000	0.000	0.000	120	544	43178	33131	0.573	Error	Error	25821	17357	0	0	20129	13002	0	0	0	0
1	16	2	""	"YDR398W"	4810	15430	110	2509	2477	998	131	172	202	100	96	0	5859	5579	2427	224	276	342	98	97	0	0	0	0	0	0	0	0	0	0	0	0	0	0	0	0	0	0	0	0.422	0.438	0.434	0.464	1.933	0.416	0.824	0.000	0.000	0.000	0.000	0.000	0.000	0.000	0.000	0.000	0.000	0.000	0.000	0.000	0.000	80	467	8013	7701	-1.245	Error	Error	2378	5635	0	0	2346	5355	0	0	0	0
1	17	2	""	"YDR430C"	4980	15430	110	2108	2045	998	117	203	420	93	85	0	5464	5573	2851	203	449	1219	93	88	0	0	0	0	0	0	0	0	0	0	0	0	0	0	0	0	0	0	0	0.378	0.359	0.348	0.362	1.950	0.316	0.740	0.000	0.000	0.000	0.000	0.000	0.000	0.000	0.000	0.000	0.000	0.000	0.000	0.000	0.000	80	504	7252	7298	-1.402	Error	Error	1991	5261	0	0	1928	5370	0	0	0	0
1	18	2	"YPR1"	"YDR368W"	5190	15430	110	4298	4233	1684	112	219	559	93	90	0	3502	3288	1345	204	427	1139	88	78	0	0	0	0	0	0	0	0	0	0	0	0	0	0	0	0	0	0	0	1.269	1.336	1.334	1.416	1.880	1.358	0.812	0.000	0.000	0.000	0.000	0.000	0.000	0.000	0.000	0.000	0.000	0.000	0.000	0.000	0.000	80	504	7484	7205	0.344	Error	Error	4186	3298	0	0	4121	3084	0	0	0	0
1	19	2	""	"YDR400W"	5380	15440	120	11373	10613	5717	114	170	433	97	90	0	7287	5833	3467	198	242	337	85	82	0	0	0	0	0	0	0	0	0	0	0	0	0	0	0	0	0	0	0	1.588	1.863	1.687	1.990	2.784	1.894	0.767	0.000	0.000	0.000	0.000	0.000	0.000	0.000	0.000	0.000	0.000	0.000	0.000	0.000	0.000	120	554	18348	16134	0.667	Error	Error	11259	7089	0	0	10499	5635	0	0	0	0
1	20	2	"NPL3"	"YDR432W"	5570	15430	110	3164	2874	1490	114	164	343	87	83	0	8622	7404	3871	202	319	894	83	82	0	0	0	0	0	0	0	0	0	0	0	0	0	0	0	0	0	0	0	0.362	0.383	0.400	0.404	2.561	0.346	0.792	0.000	0.000	0.000	0.000	0.000	0.000	0.000	0.000	0.000	0.000	0.000	0.000	0.000	0.000	80	474	11470	9962	-1.465	Error	Error	3050	8420	0	0	2760	7202	0	0	0	0
1	21	2	""	"YDR370C"	5750	15430	110	4417	3924	1669	107	203	542	90	87	0	10385	9348	4007	194	433	1407	90	86	0	0	0	0	0	0	0	0	0	0	0	0	0	0	0	0	0	0	0	0.423	0.417	0.426	0.441	2.109	0.395	0.820	0.000	0.000	0.000	0.000	0.000	0.000	0.000	0.000	0.000	0.000	0.000	0.000	0.000	0.000	80	538	14501	12971	-1.242	Error	Error	4310	10191	0	0	3817	9154	0	0	0	0
1	22	2	"DIT2"	"YDR402C"	5960	15440	120	8333	7634	4605	110	167	425	90	90	0	4372	3978	2521	185	315	1043	76	72	0	0	0	0	0	0	0	0	0	0	0	0	0	0	0	0	0	0	0	1.964	1.984	1.861	1.880	2.703	2.108	0.788	0.000	0.000	0.000	0.000	0.000	0.000	0.000	0.000	0.000	0.000	0.000	0.000	0.000	0.000	120	692	12410	11317	0.974	Error	Error	8223	4187	0	0	7524	3793	0	0	0	0
1	1	3	""	"YDR434W"	1980	15630	120	3458	4407	3797	93	106	140	91	85	0	3357	3758	3118	179	204	297	74	72	0	0	0	0	0	0	0	0	0	0	0	0	0	0	0	0	0	0	0	1.059	1.205	1.049	1.172	2.915	1.251	0.725	0.000	0.000	0.000	0.000	0.000	0.000	0.000	0.000	0.000	0.000	0.000	0.000	0.000	0.000	120	603	6543	7893	0.082	Error	Error	3365	3178	0	0	4314	3579	0	0	0	0
1	2	3	""	"YDR372C"	2170	15640	120	5639	5273	2364	93	118	217	95	94	0	4683	4212	2044	178	236	653	88	85	0	0	0	0	0	0	0	0	0	0	0	0	0	0	0	0	0	0	0	1.231	1.284	1.230	1.328	2.337	1.264	0.835	0.000	0.000	0.000	0.000	0.000	0.000	0.000	0.000	0.000	0.000	0.000	0.000	0.000	0.000	120	571	10051	9214	0.300	Error	Error	5546	4505	0	0	5180	4034	0	0	0	0
1	3	3	"rpb7"	"YDR404C"	2350	15630	110	3355	3236	1809	97	174	598	86	78	0	4490	3962	2151	176	231	448	88	83	0	0	0	0	0	0	0	0	0	0	0	0	0	0	0	0	0	0	0	0.755	0.829	0.786	0.800	1.778	0.793	0.846	0.000	0.000	0.000	0.000	0.000	0.000	0.000	0.000	0.000	0.000	0.000	0.000	0.000	0.000	80	512	7572	6925	-0.405	Error	Error	3258	4314	0	0	3139	3786	0	0	0	0
1	4	3	"PPZ2"	"YDR436W"	2550	15640	110	3865	3243	1621	92	278	1986	73	41	0	7574	6361	3357	179	360	2146	81	68	0	0	0	0	0	0	0	0	0	0	0	0	0	0	0	0	0	0	0	0.510	0.510	0.502	0.554	2.115	0.460	0.840	0.000	0.000	0.000	0.000	0.000	0.000	0.000	0.000	0.000	0.000	0.000	0.000	0.000	0.000	80	562	11168	9333	-0.971	Error	Error	3773	7395	0	0	3151	6182	0	0	0	0
1	5	3	"LSM4"	"YER112W"	2750	15630	110	3526	3375	721	90	109	178	100	100	0	4773	4599	1051	176	201	308	100	100	0	0	0	0	0	0	0	0	0	0	0	0	0	0	0	0	0	0	0	0.747	0.743	0.739	0.748	1.266	0.741	0.866	0.000	0.000	0.000	0.000	0.000	0.000	0.000	0.000	0.000	0.000	0.000	0.000	0.000	0.000	80	546	8033	7708	-0.420	Error	Error	3436	4597	0	0	3285	4423	0	0	0	0
1	6	3	"COX15"	"YER141W"	2960	15630	110	9307	9217	3050	89	98	44	100	100	0	9921	9290	3273	183	188	73	98	98	0	0	0	0	0	0	0	0	0	0	0	0	0	0	0	0	0	0	0	0.947	1.002	0.981	1.026	1.699	0.998	0.849	0.000	0.000	0.000	0.000	0.000	0.000	0.000	0.000	0.000	0.000	0.000	0.000	0.000	0.000	80	554	18956	18235	-0.079	Error	Error	9218	9738	0	0	9128	9107	0	0	0	0
1	7	3	"BRR2"	"YER172C"	3150	15630	100	472	495	162	85	97	71	100	95	0	821	833	265	177	190	134	100	95	0	0	0	0	0	0	0	0	0	0	0	0	0	0	0	0	0	0	0	0.601	0.625	0.602	0.614	1.563	0.525	0.639	0.000	0.000	0.000	0.000	0.000	0.000	0.000	0.000	0.000	0.000	0.000	0.000	0.000	0.000	80	484	1031	1066	-0.735	Error	Error	387	644	0	0	410	656	0	0	0	0
1	8	3	"BOI2"	"YER114C"	3340	15630	110	1164	1196	360	88	159	741	86	17	0	3403	3438	959	178	206	293	100	98	0	0	0	0	0	0	0	0	0	0	0	0	0	0	0	0	0	0	0	0.334	0.340	0.339	0.339	1.446	0.291	0.752	0.000	0.000	0.000	0.000	0.000	0.000	0.000	0.000	0.000	0.000	0.000	0.000	0.000	0.000	80	548	4301	4368	-1.584	Error	Error	1076	3225	0	0	1108	3260	0	0	0	0
1	9	3	"DDI1"	"YER143W"	3530	15630	110	15481	14883	3960	96	119	163	100	100	0	7155	6842	1979	182	215	265	100	100	0	0	0	0	0	0	0	0	0	0	0	0	0	0	0	0	0	0	0	2.206	2.220	2.200	2.249	1.413	2.359	0.865	0.000	0.000	0.000	0.000	0.000	0.000	0.000	0.000	0.000	0.000	0.000	0.000	0.000	0.000	80	549	22358	21447	1.142	Error	Error	15385	6973	0	0	14787	6660	0	0	0	0
1	10	3	"GRX4"	"YER174C"	3720	15630	110	2457	2397	689	98	106	52	100	100	0	4016	3817	969	180	188	53	100	100	0	0	0	0	0	0	0	0	0	0	0	0	0	0	0	0	0	0	0	0.615	0.632	0.620	0.619	1.429	0.612	0.853	0.000	0.000	0.000	0.000	0.000	0.000	0.000	0.000	0.000	0.000	0.000	0.000	0.000	0.000	80	513	6195	5936	-0.701	Error	Error	2359	3836	0	0	2299	3637	0	0	0	0
1	11	3	""	"YER116C"	3910	15630	110	1855	1789	478	102	112	56	100	100	0	6271	6006	1766	186	195	59	100	100	0	0	0	0	0	0	0	0	0	0	0	0	0	0	0	0	0	0	0	0.288	0.290	0.292	0.299	1.920	0.263	0.813	0.000	0.000	0.000	0.000	0.000	0.000	0.000	0.000	0.000	0.000	0.000	0.000	0.000	0.000	80	531	7838	7507	-1.795	Error	Error	1753	6085	0	0	1687	5820	0	0	0	0
1	12	3	"FTR1"	"YER145C"	4100	15630	110	2825	2827	847	102	110	49	100	100	0	6613	6494	1865	184	194	76	100	100	0	0	0	0	0	0	0	0	0	0	0	0	0	0	0	0	0	0	0	0.424	0.432	0.411	0.432	1.542	0.420	0.867	0.000	0.000	0.000	0.000	0.000	0.000	0.000	0.000	0.000	0.000	0.000	0.000	0.000	0.000	80	523	9152	9035	-1.239	Error	Error	2723	6429	0	0	2725	6310	0	0	0	0
1	13	3	"ECM32"	"YER176W"	4290	15630	110	1383	1460	657	108	124	110	100	98	0	4334	4545	2221	189	207	165	98	97	0	0	0	0	0	0	0	0	0	0	0	0	0	0	0	0	0	0	0	0.308	0.310	0.311	0.339	1.963	0.275	0.761	0.000	0.000	0.000	0.000	0.000	0.000	0.000	0.000	0.000	0.000	0.000	0.000	0.000	0.000	80	527	5420	5708	-1.701	Error	Error	1275	4145	0	0	1352	4356	0	0	0	0
1	14	3	"SSU81"	"YER118C"	4480	15630	110	13424	12961	3436	124	138	113	100	100	0	8536	8278	2237	197	212	156	98	98	0	0	0	0	0	0	0	0	0	0	0	0	0	0	0	0	0	0	0	1.595	1.589	1.589	1.638	1.489	1.654	0.878	0.000	0.000	0.000	0.000	0.000	0.000	0.000	0.000	0.000	0.000	0.000	0.000	0.000	0.000	80	531	21639	20918	0.673	Error	Error	13300	8339	0	0	12837	8081	0	0	0	0
1	15	3	""	"YER147C"	4670	15630	110	3927	3698	1114	126	147	116	100	100	0	7792	7524	2176	211	229	111	100	100	0	0	0	0	0	0	0	0	0	0	0	0	0	0	0	0	0	0	0	0.501	0.488	0.491	0.492	1.496	0.474	0.876	0.000	0.000	0.000	0.000	0.000	0.000	0.000	0.000	0.000	0.000	0.000	0.000	0.000	0.000	80	548	11382	10885	-0.996	Error	Error	3801	7581	0	0	3572	7313	0	0	0	0
1	16	3	"pda1"	"YER178W"	4880	15640	110	9223	8583	2644	121	137	121	100	100	0	7166	6422	2446	212	226	100	98	96	0	0	0	0	0	0	0	0	0	0	0	0	0	0	0	0	0	0	0	1.309	1.363	1.318	1.553	2.140	1.337	0.844	0.000	0.000	0.000	0.000	0.000	0.000	0.000	0.000	0.000	0.000	0.000	0.000	0.000	0.000	80	563	16056	14672	0.388	Error	Error	9102	6954	0	0	8462	6210	0	0	0	0
1	17	3	"pmr1"	"YGL167C"	5060	15640	110	373	392	122	111	126	157	85	33	0	608	613	174	197	224	341	65	3	0	0	0	0	0	0	0	0	0	0	0	0	0	0	0	0	0	0	0	0.637	0.675	0.678	0.666	1.747	0.588	0.596	0.000	0.000	0.000	0.000	0.000	0.000	0.000	0.000	0.000	0.000	0.000	0.000	0.000	0.000	80	556	673	697	-0.650	Error	Error	262	411	0	0	281	416	0	0	0	0
1	18	3	""	"YGL199C"	5260	15630	110	1611	1469	522	111	138	272	97	86	0	5694	5191	1710	197	215	155	100	95	0	0	0	0	0	0	0	0	0	0	0	0	0	0	0	0	0	0	0	0.273	0.272	0.278	0.273	1.870	0.265	0.867	0.000	0.000	0.000	0.000	0.000	0.000	0.000	0.000	0.000	0.000	0.000	0.000	0.000	0.000	80	569	6997	6352	-1.874	Error	Error	1500	5497	0	0	1358	4994	0	0	0	0
1	19	3	""	"YGL230C"	5450	15640	110	6779	6347	1637	117	144	272	100	100	0	4022	3753	1194	194	210	105	97	97	0	0	0	0	0	0	0	0	0	0	0	0	0	0	0	0	0	0	0	1.740	1.750	1.745	1.893	1.747	1.752	0.891	0.000	0.000	0.000	0.000	0.000	0.000	0.000	0.000	0.000	0.000	0.000	0.000	0.000	0.000	80	537	10490	9789	0.799	Error	Error	6662	3828	0	0	6230	3559	0	0	0	0
1	20	3	"SUA5"	"YGL169W"	5640	15630	110	7892	7290	2683	108	139	260	100	98	0	5967	5737	1800	190	229	505	96	92	0	0	0	0	0	0	0	0	0	0	0	0	0	0	0	0	0	0	0	1.347	1.295	1.273	1.325	1.874	1.366	0.879	0.000	0.000	0.000	0.000	0.000	0.000	0.000	0.000	0.000	0.000	0.000	0.000	0.000	0.000	80	543	13561	12729	0.430	Error	Error	7784	5777	0	0	7182	5547	0	0	0	0
1	21	3	"MCM6"	"YGL201C"	5810	15640	110	2112	2328	1119	103	124	212	100	100	0	2581	2657	1327	187	211	286	98	96	0	0	0	0	0	0	0	0	0	0	0	0	0	0	0	0	0	0	0	0.839	0.901	0.876	0.918	1.631	0.858	0.694	0.000	0.000	0.000	0.000	0.000	0.000	0.000	0.000	0.000	0.000	0.000	0.000	0.000	0.000	80	547	4403	4695	-0.253	Error	Error	2009	2394	0	0	2225	2470	0	0	0	0
1	22	3	""	"YGL232W"	6020	15640	110	12587	11588	4177	108	119	73	100	100	0	5717	5083	1988	184	197	78	93	93	0	0	0	0	0	0	0	0	0	0	0	0	0	0	0	0	0	0	0	2.255	2.343	2.272	2.320	1.723	2.417	0.865	0.000	0.000	0.000	0.000	0.000	0.000	0.000	0.000	0.000	0.000	0.000	0.000	0.000	0.000	80	544	18012	16379	1.173	Error	Error	12479	5533	0	0	11480	4899	0	0	0	0
1	1	4	"ROK1"	"YGL171W"	2000	15840	110	6079	6087	1902	89	173	624	98	97	0	4695	4480	1775	173	280	690	93	87	0	0	0	0	0	0	0	0	0	0	0	0	0	0	0	0	0	0	0	1.325	1.393	1.316	1.568	2.145	1.324	0.836	0.000	0.000	0.000	0.000	0.000	0.000	0.000	0.000	0.000	0.000	0.000	0.000	0.000	0.000	80	576	10512	10305	0.406	Error	Error	5990	4522	0	0	5998	4307	0	0	0	0
1	2	4	"kex1"	"YGL203C"	2210	15830	100	4307	4414	1276	84	164	575	100	100	0	8530	9098	2648	174	266	639	100	100	0	0	0	0	0	0	0	0	0	0	0	0	0	0	0	0	0	0	0	0.505	0.485	0.474	0.483	1.355	0.460	0.857	0.000	0.000	0.000	0.000	0.000	0.000	0.000	0.000	0.000	0.000	0.000	0.000	0.000	0.000	80	479	12579	13254	-0.985	Error	Error	4223	8356	0	0	4330	8924	0	0	0	0
1	3	4	"ade5,7"	"YGL234W"	2400	15830	110	3151	2997	947	90	103	140	100	100	0	8317	8054	2106	173	187	198	100	100	0	0	0	0	0	0	0	0	0	0	0	0	0	0	0	0	0	0	0	0.376	0.369	0.377	0.364	1.571	0.363	0.839	0.000	0.000	0.000	0.000	0.000	0.000	0.000	0.000	0.000	0.000	0.000	0.000	0.000	0.000	80	518	11205	10788	-1.412	Error	Error	3061	8144	0	0	2907	7881	0	0	0	0
1	4	4	"KEM1"	"YGL173C"	2570	15830	110	1160	1258	558	85	99	87	100	100	0	1958	1957	854	167	205	249	96	93	0	0	0	0	0	0	0	0	0	0	0	0	0	0	0	0	0	0	0	0.600	0.655	0.615	0.657	1.706	0.584	0.672	0.000	0.000	0.000	0.000	0.000	0.000	0.000	0.000	0.000	0.000	0.000	0.000	0.000	0.000	80	522	2866	2963	-0.736	Error	Error	1075	1791	0	0	1173	1790	0	0	0	0
1	5	4	"POX1"	"YGL205W"	2770	15820	110	3629	3455	1199	88	103	87	100	100	0	7314	6995	2536	172	203	236	98	98	0	0	0	0	0	0	0	0	0	0	0	0	0	0	0	0	0	0	0	0.496	0.493	0.500	0.495	1.937	0.468	0.787	0.000	0.000	0.000	0.000	0.000	0.000	0.000	0.000	0.000	0.000	0.000	0.000	0.000	0.000	80	586	10683	10190	-1.012	Error	Error	3541	7142	0	0	3367	6823	0	0	0	0
1	6	4	""	"YGL236C"	2980	15830	110	7185	6614	2178	87	97	53	100	100	0	7076	6559	2474	176	181	48	100	100	0	0	0	0	0	0	0	0	0	0	0	0	0	0	0	0	0	0	0	1.029	1.023	1.011	1.132	1.947	0.987	0.870	0.000	0.000	0.000	0.000	0.000	0.000	0.000	0.000	0.000	0.000	0.000	0.000	0.000	0.000	80	543	13998	12910	0.041	Error	Error	7098	6900	0	0	6527	6383	0	0	0	0
1	7	4	"RNH70"	"YGR276C"	3150	15820	110	2612	2512	775	89	102	103	100	100	0	6360	6006	1730	177	211	296	98	97	0	0	0	0	0	0	0	0	0	0	0	0	0	0	0	0	0	0	0	0.408	0.416	0.421	0.424	1.804	0.393	0.836	0.000	0.000	0.000	0.000	0.000	0.000	0.000	0.000	0.000	0.000	0.000	0.000	0.000	0.000	80	521	8706	8252	-1.293	Error	Error	2523	6183	0	0	2423	5829	0	0	0	0
1	8	4	""	"YHL010C"	3350	15830	110	3100	3124	801	92	104	101	100	100	0	5961	5855	1525	183	216	288	100	100	0	0	0	0	0	0	0	0	0	0	0	0	0	0	0	0	0	0	0	0.521	0.535	0.530	0.538	1.341	0.509	0.888	0.000	0.000	0.000	0.000	0.000	0.000	0.000	0.000	0.000	0.000	0.000	0.000	0.000	0.000	80	560	8786	8704	-0.942	Error	Error	3008	5778	0	0	3032	5672	0	0	0	0
1	9	4	""	"YHL042W"	3550	15830	100	3204	3025	1046	96	101	61	100	100	0	5598	5209	1568	185	189	57	100	100	0	0	0	0	0	0	0	0	0	0	0	0	0	0	0	0	0	0	0	0.574	0.583	0.576	0.587	1.516	0.563	0.836	0.000	0.000	0.000	0.000	0.000	0.000	0.000	0.000	0.000	0.000	0.000	0.000	0.000	0.000	80	484	8521	7953	-0.800	Error	Error	3108	5413	0	0	2929	5024	0	0	0	0
1	10	4	""	"YGR278W"	3730	15820	110	4485	4410	1570	98	107	68	100	100	0	6530	6642	1736	184	193	59	100	100	0	0	0	0	0	0	0	0	0	0	0	0	0	0	0	0	0	0	0	0.691	0.668	0.664	0.624	1.774	0.663	0.858	0.000	0.000	0.000	0.000	0.000	0.000	0.000	0.000	0.000	0.000	0.000	0.000	0.000	0.000	80	516	10733	10770	-0.533	Error	Error	4387	6346	0	0	4312	6458	0	0	0	0
1	11	4	""	"YHL012W"	3910	15830	110	10263	10180	2639	104	110	54	100	100	0	8353	8065	1902	190	197	58	100	100	0	0	0	0	0	0	0	0	0	0	0	0	0	0	0	0	0	0	0	1.245	1.279	1.315	1.281	1.372	1.317	0.871	0.000	0.000	0.000	0.000	0.000	0.000	0.000	0.000	0.000	0.000	0.000	0.000	0.000	0.000	80	536	18322	17951	0.316	Error	Error	10159	8163	0	0	10076	7875	0	0	0	0
1	12	4	""	"YHL044W"	4110	15830	110	6034	5640	1706	102	112	53	100	100	0	6755	6353	1982	184	192	55	100	100	0	0	0	0	0	0	0	0	0	0	0	0	0	0	0	0	0	0	0	0.903	0.898	0.884	0.932	1.573	0.880	0.877	0.000	0.000	0.000	0.000	0.000	0.000	0.000	0.000	0.000	0.000	0.000	0.000	0.000	0.000	80	540	12503	11707	-0.148	Error	Error	5932	6571	0	0	5538	6169	0	0	0	0
1	13	4	""	"YGR280C"	4290	15830	110	2420	2403	745	108	119	50	100	100	0	5059	5056	1514	187	197	60	100	100	0	0	0	0	0	0	0	0	0	0	0	0	0	0	0	0	0	0	0	0.475	0.471	0.474	0.483	1.742	0.443	0.807	0.000	0.000	0.000	0.000	0.000	0.000	0.000	0.000	0.000	0.000	0.000	0.000	0.000	0.000	80	537	7184	7164	-1.075	Error	Error	2312	4872	0	0	2295	4869	0	0	0	0
1	14	4	"YLF2"	"YHL014C"	4480	15830	110	17940	16181	5175	133	145	77	100	100	0	5831	5160	1930	205	217	73	97	96	0	0	0	0	0	0	0	0	0	0	0	0	0	0	0	0	0	0	0	3.165	3.239	3.259	3.658	2.079	3.315	0.847	0.000	0.000	0.000	0.000	0.000	0.000	0.000	0.000	0.000	0.000	0.000	0.000	0.000	0.000	80	549	23433	21003	1.662	Error	Error	17807	5626	0	0	16048	4955	0	0	0	0
1	15	4	""	"YHL046C"	4670	15830	110	37615	33036	11333	139	209	389	100	100	0	23555	19590	8491	222	304	730	97	95	0	0	0	0	0	0	0	0	0	0	0	0	0	0	0	0	0	0	0	1.606	1.699	1.653	1.916	1.970	1.605	0.898	0.000	0.000	0.000	0.000	0.000	0.000	0.000	0.000	0.000	0.000	0.000	0.000	0.000	0.000	80	550	60809	52265	0.684	Error	Error	37476	23333	0	0	32897	19368	0	0	0	0
1	16	4	"BGL2"	"YGR282C"	4870	15830	110	6447	5882	2020	132	198	400	100	98	0	4434	3884	1566	220	307	754	88	85	0	0	0	0	0	0	0	0	0	0	0	0	0	0	0	0	0	0	0	1.499	1.569	1.533	1.731	1.922	1.563	0.850	0.000	0.000	0.000	0.000	0.000	0.000	0.000	0.000	0.000	0.000	0.000	0.000	0.000	0.000	80	516	10529	9414	0.584	Error	Error	6315	4214	0	0	5750	3664	0	0	0	0
1	17	4	"dur3"	"YHL016C"	5040	15830	110	8916	8382	2647	118	135	112	100	100	0	8479	7811	2606	203	228	175	100	100	0	0	0	0	0	0	0	0	0	0	0	0	0	0	0	0	0	0	0	1.063	1.086	1.080	1.110	1.697	1.061	0.855	0.000	0.000	0.000	0.000	0.000	0.000	0.000	0.000	0.000	0.000	0.000	0.000	0.000	0.000	80	523	17074	15872	0.088	Error	Error	8798	8276	0	0	8264	7608	0	0	0	0
1	18	4	"COS8"	"YHL048W"	5240	15840	110	23416	18964	9657	106	125	112	100	98	0	19868	15241	9565	195	220	164	90	86	0	0	0	0	0	0	0	0	0	0	0	0	0	0	0	0	0	0	0	1.185	1.253	1.242	1.770	3.526	1.159	0.862	0.000	0.000	0.000	0.000	0.000	0.000	0.000	0.000	0.000	0.000	0.000	0.000	0.000	0.000	80	550	42983	33904	0.245	Error	Error	23310	19673	0	0	18858	15046	0	0	0	0
1	19	4	"THS1"	"YIL078W"	5430	15830	110	6558	6519	1730	113	137	243	100	100	0	8019	7795	1872	193	229	312	100	100	0	0	0	0	0	0	0	0	0	0	0	0	0	0	0	0	0	0	0	0.824	0.843	0.837	0.837	1.362	0.854	0.871	0.000	0.000	0.000	0.000	0.000	0.000	0.000	0.000	0.000	0.000	0.000	0.000	0.000	0.000	80	532	14271	14008	-0.280	Error	Error	6445	7826	0	0	6406	7602	0	0	0	0
1	20	4	""	"YIL110W"	5620	15840	110	15880	13500	6017	117	133	96	100	100	0	5619	4831	2379	196	216	160	91	88	0	0	0	0	0	0	0	0	0	0	0	0	0	0	0	0	0	0	0	2.907	2.887	2.858	3.110	2.047	2.971	0.836	0.000	0.000	0.000	0.000	0.000	0.000	0.000	0.000	0.000	0.000	0.000	0.000	0.000	0.000	80	538	21186	18018	1.539	Error	Error	15763	5423	0	0	13383	4635	0	0	0	0
1	21	4	"CCT2"	"YIL142W"	5810	15830	110	3794	3441	1332	112	132	157	100	98	0	6800	6197	2339	196	222	228	96	93	0	0	0	0	0	0	0	0	0	0	0	0	0	0	0	0	0	0	0	0.558	0.555	0.549	0.577	1.913	0.536	0.874	0.000	0.000	0.000	0.000	0.000	0.000	0.000	0.000	0.000	0.000	0.000	0.000	0.000	0.000	80	538	10286	9330	-0.843	Error	Error	3682	6604	0	0	3329	6001	0	0	0	0
1	22	4	""	"YIL080W"	6010	15830	110	12410	11474	3424	114	131	157	100	100	0	14351	13123	3687	194	211	147	100	100	0	0	0	0	0	0	0	0	0	0	0	0	0	0	0	0	0	0	0	0.869	0.879	0.889	0.894	1.696	0.881	0.885	0.000	0.000	0.000	0.000	0.000	0.000	0.000	0.000	0.000	0.000	0.000	0.000	0.000	0.000	80	552	26453	24289	-0.203	Error	Error	12296	14157	0	0	11360	12929	0	0	0	0
1	1	5	""	"YIL112W"	2020	16020	110	4524	4621	2257	91	110	184	98	97	0	7781	7951	3783	177	204	328	97	97	0	0	0	0	0	0	0	0	0	0	0	0	0	0	0	0	0	0	0	0.583	0.583	0.563	0.591	1.911	0.516	0.805	0.000	0.000	0.000	0.000	0.000	0.000	0.000	0.000	0.000	0.000	0.000	0.000	0.000	0.000	80	543	12037	12304	-0.778	Error	Error	4433	7604	0	0	4530	7774	0	0	0	0
1	2	5	"TID3"	"YIL144W"	2200	16020	110	7144	6554	3100	87	114	227	100	96	0	8501	7399	3334	177	216	375	92	90	0	0	0	0	0	0	0	0	0	0	0	0	0	0	0	0	0	0	0	0.848	0.895	0.880	0.995	2.319	0.854	0.824	0.000	0.000	0.000	0.000	0.000	0.000	0.000	0.000	0.000	0.000	0.000	0.000	0.000	0.000	80	518	15381	13689	-0.238	Error	Error	7057	8324	0	0	6467	7222	0	0	0	0
1	3	5	""	"YIL082W-A"	2390	16020	110	1214	1183	509	84	109	228	92	86	0	1751	1716	628	171	209	375	91	90	0	0	0	0	0	0	0	0	0	0	0	0	0	0	0	0	0	0	0	0.715	0.711	0.736	0.706	2.506	0.698	0.786	0.000	0.000	0.000	0.000	0.000	0.000	0.000	0.000	0.000	0.000	0.000	0.000	0.000	0.000	80	520	2710	2644	-0.484	Error	Error	1130	1580	0	0	1099	1545	0	0	0	0
1	4	5	"POR2"	"YIL114C"	2570	16030	100	1440	1349	570	82	89	41	100	100	0	3943	3609	1624	183	190	67	97	96	0	0	0	0	0	0	0	0	0	0	0	0	0	0	0	0	0	0	0	0.361	0.370	0.379	0.428	2.315	0.334	0.830	0.000	0.000	0.000	0.000	0.000	0.000	0.000	0.000	0.000	0.000	0.000	0.000	0.000	0.000	80	435	5118	4693	-1.469	Error	Error	1358	3760	0	0	1267	3426	0	0	0	0
1	5	5	"ECM37"	"YIL146C"	2810	16030	80	278	283	139	83	110	125	71	34	0	651	693	320	182	195	145	80	78	0	0	0	0	0	0	0	0	0	0	0	0	0	0	0	0	0	0	0	0.416	0.391	0.392	0.408	2.532	0.406	0.605	0.000	0.000	0.000	0.000	0.000	0.000	0.000	0.000	0.000	0.000	0.000	0.000	0.000	0.000	52	317	664	711	-1.266	Error	Error	195	469	0	0	200	511	0	0	0	0
1	6	5	"SDS3"	"YIL084C"	2970	16030	110	2144	2005	822	89	112	120	100	98	0	6729	6341	2707	178	202	195	95	93	0	0	0	0	0	0	0	0	0	0	0	0	0	0	0	0	0	0	0	0.314	0.311	0.320	0.359	2.260	0.291	0.843	0.000	0.000	0.000	0.000	0.000	0.000	0.000	0.000	0.000	0.000	0.000	0.000	0.000	0.000	80	463	8606	8079	-1.673	Error	Error	2055	6551	0	0	1916	6163	0	0	0	0
1	7	5	"his5"	"YIL116W"	3140	16030	120	4792	4355	1678	91	101	85	98	97	0	5246	4628	1941	182	193	171	93	91	0	0	0	0	0	0	0	0	0	0	0	0	0	0	0	0	0	0	0	0.928	0.959	0.947	0.953	2.375	0.938	0.828	0.000	0.000	0.000	0.000	0.000	0.000	0.000	0.000	0.000	0.000	0.000	0.000	0.000	0.000	120	552	9765	8710	-0.107	Error	Error	4701	5064	0	0	4264	4446	0	0	0	0
1	8	5	"RPL40A"	"YIL148W"	3320	16020	110	6784	5971	2683	94	145	490	98	90	0	6606	5907	2306	181	241	480	95	92	0	0	0	0	0	0	0	0	0	0	0	0	0	0	0	0	0	0	0	1.041	1.026	1.057	1.023	1.865	1.048	0.878	0.000	0.000	0.000	0.000	0.000	0.000	0.000	0.000	0.000	0.000	0.000	0.000	0.000	0.000	80	499	13115	11603	0.058	Error	Error	6690	6425	0	0	5877	5726	0	0	0	0
1	9	5	"ilv3"	"YJR016C"	3510	16020	110	7431	7238	2823	99	154	484	100	98	0	4113	3994	1393	184	247	469	98	93	0	0	0	0	0	0	0	0	0	0	0	0	0	0	0	0	0	0	0	1.866	1.874	1.940	1.854	1.595	1.963	0.832	0.000	0.000	0.000	0.000	0.000	0.000	0.000	0.000	0.000	0.000	0.000	0.000	0.000	0.000	80	532	11261	10949	0.900	Error	Error	7332	3929	0	0	7139	3810	0	0	0	0
1	10	5	"cyc1"	"YJR048W"	3700	16020	110	2035	1888	732	93	111	125	97	93	0	2801	2553	905	183	199	101	96	96	0	0	0	0	0	0	0	0	0	0	0	0	0	0	0	0	0	0	0	0.742	0.757	0.749	0.762	1.881	0.741	0.870	0.000	0.000	0.000	0.000	0.000	0.000	0.000	0.000	0.000	0.000	0.000	0.000	0.000	0.000	80	540	4560	4165	-0.431	Error	Error	1942	2618	0	0	1795	2370	0	0	0	0
1	11	5	""	"YJR080C"	3890	16020	110	4650	4238	1790	98	108	67	98	97	0	5758	5189	2351	183	196	85	92	90	0	0	0	0	0	0	0	0	0	0	0	0	0	0	0	0	0	0	0	0.817	0.827	0.777	0.887	2.491	0.781	0.815	0.000	0.000	0.000	0.000	0.000	0.000	0.000	0.000	0.000	0.000	0.000	0.000	0.000	0.000	80	526	10127	9146	-0.292	Error	Error	4552	5575	0	0	4140	5006	0	0	0	0
1	12	5	""	"YJR018W"	4070	16020	110	1052	955	389	101	118	90	91	88	0	2246	1963	825	186	214	188	88	86	0	0	0	0	0	0	0	0	0	0	0	0	0	0	0	0	0	0	0	0.462	0.481	0.459	0.486	2.146	0.446	0.774	0.000	0.000	0.000	0.000	0.000	0.000	0.000	0.000	0.000	0.000	0.000	0.000	0.000	0.000	80	530	3011	2631	-1.115	Error	Error	951	2060	0	0	854	1777	0	0	0	0
1	13	5	"ISY1"	"YJR050W"	4270	16030	110	1501	1407	568	100	116	86	97	95	0	4771	4090	1945	183	211	193	90	90	0	0	0	0	0	0	0	0	0	0	0	0	0	0	0	0	0	0	0	0.305	0.335	0.332	0.382	2.694	0.289	0.808	0.000	0.000	0.000	0.000	0.000	0.000	0.000	0.000	0.000	0.000	0.000	0.000	0.000	0.000	80	537	5989	5214	-1.711	Error	Error	1401	4588	0	0	1307	3907	0	0	0	0
1	14	5	""	"YJR083C"	4460	16030	110	2870	2592	1133	100	112	57	100	100	0	8307	7255	3448	188	200	89	95	95	0	0	0	0	0	0	0	0	0	0	0	0	0	0	0	0	0	0	0	0.341	0.353	0.352	0.395	2.546	0.317	0.851	0.000	0.000	0.000	0.000	0.000	0.000	0.000	0.000	0.000	0.000	0.000	0.000	0.000	0.000	80	515	10889	9559	-1.551	Error	Error	2770	8119	0	0	2492	7067	0	0	0	0
1	15	5	""	"YJR020W"	4640	16020	110	1438	1386	330	102	116	95	100	100	0	2753	2703	435	187	202	85	100	100	0	0	0	0	0	0	0	0	0	0	0	0	0	0	0	0	0	0	0	0.521	0.510	0.516	0.501	1.316	0.494	0.885	0.000	0.000	0.000	0.000	0.000	0.000	0.000	0.000	0.000	0.000	0.000	0.000	0.000	0.000	80	518	3902	3800	-0.942	Error	Error	1336	2566	0	0	1284	2516	0	0	0	0
1	16	5	"rad7"	"YJR052W"	4830	16020	110	2714	2654	901	103	122	112	100	100	0	6980	6330	2185	195	217	208	97	97	0	0	0	0	0	0	0	0	0	0	0	0	0	0	0	0	0	0	0	0.385	0.416	0.413	0.430	1.649	0.393	0.869	0.000	0.000	0.000	0.000	0.000	0.000	0.000	0.000	0.000	0.000	0.000	0.000	0.000	0.000	80	532	9396	8686	-1.378	Error	Error	2611	6785	0	0	2551	6135	0	0	0	0
1	17	5	""	"YJR085C"	5020	16030	110	1665	1479	612	107	119	79	93	92	0	3453	2908	1280	195	226	255	92	87	0	0	0	0	0	0	0	0	0	0	0	0	0	0	0	0	0	0	0	0.478	0.506	0.497	0.463	2.193	0.456	0.849	0.000	0.000	0.000	0.000	0.000	0.000	0.000	0.000	0.000	0.000	0.000	0.000	0.000	0.000	80	515	4816	4085	-1.064	Error	Error	1558	3258	0	0	1372	2713	0	0	0	0
1	18	5	"LSM8"	"YJR022W"	5200	16020	110	855	884	218	100	106	48	100	100	0	2219	2177	360	192	210	158	100	100	0	0	0	0	0	0	0	0	0	0	0	0	0	0	0	0	0	0	0	0.372	0.395	0.378	0.388	1.366	0.369	0.797	0.000	0.000	0.000	0.000	0.000	0.000	0.000	0.000	0.000	0.000	0.000	0.000	0.000	0.000	80	508	2782	2769	-1.425	Error	Error	755	2027	0	0	784	1985	0	0	0	0
1	19	5	""	"YJR054W"	5390	16020	110	5174	4851	1956	101	153	377	96	93	0	7622	6928	3175	187	311	891	91	87	0	0	0	0	0	0	0	0	0	0	0	0	0	0	0	0	0	0	0	0.682	0.705	0.671	0.748	2.214	0.628	0.835	0.000	0.000	0.000	0.000	0.000	0.000	0.000	0.000	0.000	0.000	0.000	0.000	0.000	0.000	80	542	12508	11491	-0.551	Error	Error	5073	7435	0	0	4750	6741	0	0	0	0
1	20	5	""	"YJR087W"	5590	16020	110	1337	1239	506	107	202	508	86	66	0	3202	2791	1106	187	341	925	85	75	0	0	0	0	0	0	0	0	0	0	0	0	0	0	0	0	0	0	0	0.408	0.435	0.416	0.438	2.033	0.384	0.804	0.000	0.000	0.000	0.000	0.000	0.000	0.000	0.000	0.000	0.000	0.000	0.000	0.000	0.000	80	538	4245	3736	-1.293	Error	Error	1230	3015	0	0	1132	2604	0	0	0	0
1	21	5	"RSC4"	"YKR008W"	5790	16020	110	17234	15506	6332	108	159	358	100	100	0	6676	5753	2241	189	226	261	97	93	0	0	0	0	0	0	0	0	0	0	0	0	0	0	0	0	0	0	0	2.640	2.767	2.858	2.960	1.843	2.989	0.861	0.000	0.000	0.000	0.000	0.000	0.000	0.000	0.000	0.000	0.000	0.000	0.000	0.000	0.000	80	526	23613	20962	1.401	Error	Error	17126	6487	0	0	15398	5564	0	0	0	0
1	22	5	"gap1"	"YKR039W"	5970	16020	110	3843	3588	1151	105	133	212	98	98	0	7911	7523	2424	192	255	497	97	96	0	0	0	0	0	0	0	0	0	0	0	0	0	0	0	0	0	0	0	0.484	0.475	0.467	0.478	1.800	0.452	0.855	0.000	0.000	0.000	0.000	0.000	0.000	0.000	0.000	0.000	0.000	0.000	0.000	0.000	0.000	80	554	11457	10814	-1.046	Error	Error	3738	7719	0	0	3483	7331	0	0	0	0
1	1	6	""	"YKR071C"	1970	16210	110	14347	13320	4450	95	312	1607	98	96	0	7114	5914	2680	181	319	880	93	83	0	0	0	0	0	0	0	0	0	0	0	0	0	0	0	0	0	0	0	2.056	2.307	2.170	2.666	2.094	2.234	0.851	0.000	0.000	0.000	0.000	0.000	0.000	0.000	0.000	0.000	0.000	0.000	0.000	0.000	0.000	80	556	21185	18958	1.040	Error	Error	14252	6933	0	0	13225	5733	0	0	0	0
1	2	6	"TOF2"	"YKR010C"	2170	16210	110	9375	9079	3035	94	330	1650	97	93	0	7743	7401	2536	180	330	904	96	95	0	0	0	0	0	0	0	0	0	0	0	0	0	0	0	0	0	0	0	1.227	1.244	1.234	1.293	1.675	1.242	0.840	0.000	0.000	0.000	0.000	0.000	0.000	0.000	0.000	0.000	0.000	0.000	0.000	0.000	0.000	80	528	16844	16206	0.295	Error	Error	9281	7563	0	0	8985	7221	0	0	0	0
1	3	6	""	"YKR041W"	2350	16210	100	1326	1328	233	83	102	132	100	100	0	3208	3147	437	179	199	177	100	100	0	0	0	0	0	0	0	0	0	0	0	0	0	0	0	0	0	0	0	0.410	0.419	0.410	0.417	1.211	0.395	0.856	0.000	0.000	0.000	0.000	0.000	0.000	0.000	0.000	0.000	0.000	0.000	0.000	0.000	0.000	80	466	4272	4213	-1.285	Error	Error	1243	3029	0	0	1245	2968	0	0	0	0
1	4	6	""	"YKR073C"	2560	16200	150	119	152	100	82	90	42	48	32	0	233	321	209	177	186	64	48	36	0	0	0	0	0	0	0	0	0	0	0	0	0	0	0	0	0	0	0	0.661	0.486	0.572	0.561	3.063	0.359	0.345	0.000	0.000	0.000	0.000	0.000	0.000	0.000	0.000	0.000	0.000	0.000	0.000	0.000	0.000	156	775	93	214	-0.598	Error	Error	37	56	0	0	70	144	0	0	-50	0
1	5	6	""	"YKR012C"	2750	16210	110	1704	1586	566	86	90	37	100	100	0	3158	2916	943	177	183	53	98	96	0	0	0	0	0	0	0	0	0	0	0	0	0	0	0	0	0	0	0	0.543	0.548	0.558	0.571	1.930	0.527	0.799	0.000	0.000	0.000	0.000	0.000	0.000	0.000	0.000	0.000	0.000	0.000	0.000	0.000	0.000	80	479	4599	4239	-0.882	Error	Error	1618	2981	0	0	1500	2739	0	0	0	0
1	6	6	""	"YKR043C"	2920	16210	110	17941	15705	5895	93	272	1331	98	93	0	7426	6522	2493	176	283	767	93	91	0	0	0	0	0	0	0	0	0	0	0	0	0	0	0	0	0	0	0	2.462	2.460	2.487	2.542	1.748	2.532	0.867	0.000	0.000	0.000	0.000	0.000	0.000	0.000	0.000	0.000	0.000	0.000	0.000	0.000	0.000	80	522	25098	21958	1.300	Error	Error	17848	7250	0	0	15612	6346	0	0	0	0
1	7	6	""	"YKR075C"	3130	16210	110	3984	3727	980	96	238	1170	97	88	0	6536	6163	1522	182	276	730	98	97	0	0	0	0	0	0	0	0	0	0	0	0	0	0	0	0	0	0	0	0.612	0.607	0.596	0.611	1.620	0.601	0.841	0.000	0.000	0.000	0.000	0.000	0.000	0.000	0.000	0.000	0.000	0.000	0.000	0.000	0.000	80	503	10242	9612	-0.709	Error	Error	3888	6354	0	0	3631	5981	0	0	0	0
1	8	6	"YPT52"	"YKR014C"	3310	16210	100	2779	2717	577	99	118	203	100	100	0	5539	5288	1449	186	200	124	100	100	0	0	0	0	0	0	0	0	0	0	0	0	0	0	0	0	0	0	0	0.501	0.513	0.513	0.533	1.469	0.470	0.847	0.000	0.000	0.000	0.000	0.000	0.000	0.000	0.000	0.000	0.000	0.000	0.000	0.000	0.000	80	453	8033	7720	-0.998	Error	Error	2680	5353	0	0	2618	5102	0	0	0	0
1	9	6	""	"YKR045C"	3490	16210	100	11892	10622	3490	110	148	242	100	98	0	8203	7188	2699	193	228	287	98	96	0	0	0	0	0	0	0	0	0	0	0	0	0	0	0	0	0	0	0	1.471	1.503	1.477	1.546	1.618	1.494	0.859	0.000	0.000	0.000	0.000	0.000	0.000	0.000	0.000	0.000	0.000	0.000	0.000	0.000	0.000	80	473	19792	17507	0.557	Error	Error	11782	8010	0	0	10512	6995	0	0	0	0
1	10	6	""	"YKR077W"	3690	16210	110	5465	5353	2689	97	134	231	100	96	0	12207	10997	5401	188	207	116	98	97	0	0	0	0	0	0	0	0	0	0	0	0	0	0	0	0	0	0	0	0.447	0.486	0.505	0.532	2.191	0.441	0.748	0.000	0.000	0.000	0.000	0.000	0.000	0.000	0.000	0.000	0.000	0.000	0.000	0.000	0.000	80	560	17387	16065	-1.163	Error	Error	5368	12019	0	0	5256	10809	0	0	0	0
1	11	6	"FRE1"	"YLR214W"	3890	16220	110	6405	6022	1948	97	105	49	100	100	0	7181	6334	2874	180	190	73	98	97	0	0	0	0	0	0	0	0	0	0	0	0	0	0	0	0	0	0	0	0.901	0.963	0.925	1.166	2.653	0.901	0.821	0.000	0.000	0.000	0.000	0.000	0.000	0.000	0.000	0.000	0.000	0.000	0.000	0.000	0.000	80	536	13309	12079	-0.150	Error	Error	6308	7001	0	0	5925	6154	0	0	0	0
1	12	6	"MAP1"	"YLR244C"	4080	16210	110	9644	9037	2866	101	111	70	100	100	0	5683	5150	1765	179	189	95	97	97	0	0	0	0	0	0	0	0	0	0	0	0	0	0	0	0	0	0	0	1.734	1.798	1.749	1.836	1.675	1.818	0.832	0.000	0.000	0.000	0.000	0.000	0.000	0.000	0.000	0.000	0.000	0.000	0.000	0.000	0.000	80	526	15047	13907	0.794	Error	Error	9543	5504	0	0	8936	4971	0	0	0	0
1	13	6	"CDC46"	"YLR274W"	4260	16210	100	5496	5384	2200	97	104	46	100	100	0	7389	6827	3110	179	188	57	98	97	0	0	0	0	0	0	0	0	0	0	0	0	0	0	0	0	0	0	0	0.749	0.795	0.775	0.912	2.213	0.740	0.826	0.000	0.000	0.000	0.000	0.000	0.000	0.000	0.000	0.000	0.000	0.000	0.000	0.000	0.000	80	462	12609	11935	-0.417	Error	Error	5399	7210	0	0	5287	6648	0	0	0	0
1	14	6	"CPR6"	"YLR216C"	4450	16210	100	4096	3642	1427	99	134	247	96	96	0	8333	7306	3056	186	200	96	96	93	0	0	0	0	0	0	0	0	0	0	0	0	0	0	0	0	0	0	0	0.491	0.498	0.480	0.545	2.431	0.458	0.835	0.000	0.000	0.000	0.000	0.000	0.000	0.000	0.000	0.000	0.000	0.000	0.000	0.000	0.000	80	471	12144	10663	-1.027	Error	Error	3997	8147	0	0	3543	7120	0	0	0	0
1	15	6	"ERF2"	"YLR246W"	4650	16210	110	3045	2924	1407	95	140	262	95	88	0	3389	3044	1575	179	197	110	90	87	0	0	0	0	0	0	0	0	0	0	0	0	0	0	0	0	0	0	0	0.919	0.987	0.980	0.985	1.988	0.952	0.784	0.000	0.000	0.000	0.000	0.000	0.000	0.000	0.000	0.000	0.000	0.000	0.000	0.000	0.000	80	524	6160	5694	-0.122	Error	Error	2950	3210	0	0	2829	2865	0	0	0	0
1	16	6	"DBP9"	"YLR276C"	4820	16210	100	25955	24491	7387	97	109	54	100	100	0	8532	7739	2619	184	192	59	98	97	0	0	0	0	0	0	0	0	0	0	0	0	0	0	0	0	0	0	0	3.098	3.229	3.203	3.254	1.543	3.312	0.883	0.000	0.000	0.000	0.000	0.000	0.000	0.000	0.000	0.000	0.000	0.000	0.000	0.000	0.000	80	470	34206	31949	1.631	Error	Error	25858	8348	0	0	24394	7555	0	0	0	0
1	17	6	""	"YLR218C"	5030	16210	100	2154	2198	545	99	109	60	100	100	0	5209	4944	1059	187	194	63	100	100	0	0	0	0	0	0	0	0	0	0	0	0	0	0	0	0	0	0	0	0.409	0.441	0.434	0.438	1.247	0.431	0.865	0.000	0.000	0.000	0.000	0.000	0.000	0.000	0.000	0.000	0.000	0.000	0.000	0.000	0.000	80	479	7077	6856	-1.289	Error	Error	2055	5022	0	0	2099	4757	0	0	0	0
1	18	6	"RCK2"	"YLR248W"	5210	16210	110	2544	2457	745	98	116	135	98	98	0	9510	9315	2859	188	240	487	98	98	0	0	0	0	0	0	0	0	0	0	0	0	0	0	0	0	0	0	0	0.262	0.258	0.258	0.261	1.546	0.239	0.849	0.000	0.000	0.000	0.000	0.000	0.000	0.000	0.000	0.000	0.000	0.000	0.000	0.000	0.000	80	530	11768	11486	-1.930	Error	Error	2446	9322	0	0	2359	9127	0	0	0	0
1	19	6	""	"YLR278C"	5400	16210	100	647	636	283	105	120	111	88	86	0	1658	1553	797	182	242	509	82	70	0	0	0	0	0	0	0	0	0	0	0	0	0	0	0	0	0	0	0	0.367	0.387	0.365	0.378	1.747	0.334	0.684	0.000	0.000	0.000	0.000	0.000	0.000	0.000	0.000	0.000	0.000	0.000	0.000	0.000	0.000	80	489	2018	1902	-1.445	Error	Error	542	1476	0	0	531	1371	0	0	0	0
1	20	6	"CCC1"	"YLR220W"	5600	16210	110	10705	9881	4687	101	129	253	96	92	0	5603	4733	2547	180	205	179	86	83	0	0	0	0	0	0	0	0	0	0	0	0	0	0	0	0	0	0	0	1.955	2.148	2.069	2.312	2.337	2.187	0.808	0.000	0.000	0.000	0.000	0.000	0.000	0.000	0.000	0.000	0.000	0.000	0.000	0.000	0.000	80	549	16027	14333	0.967	Error	Error	10604	5423	0	0	9780	4553	0	0	0	0
1	21	6	"SSP120"	"YLR250W"	5790	16210	110	3637	3260	1328	97	126	286	95	88	0	5148	4424	1761	171	189	129	95	91	0	0	0	0	0	0	0	0	0	0	0	0	0	0	0	0	0	0	0	0.711	0.744	0.729	0.749	2.169	0.745	0.789	0.000	0.000	0.000	0.000	0.000	0.000	0.000	0.000	0.000	0.000	0.000	0.000	0.000	0.000	80	556	8517	7416	-0.492	Error	Error	3540	4977	0	0	3163	4253	0	0	0	0
1	22	6	""	"YLR280C"	6000	16210	110	715	714	273	94	105	111	95	90	0	1151	1105	374	176	198	234	93	87	0	0	0	0	0	0	0	0	0	0	0	0	0	0	0	0	0	0	0	0.637	0.667	0.626	0.651	1.527	0.687	0.747	0.000	0.000	0.000	0.000	0.000	0.000	0.000	0.000	0.000	0.000	0.000	0.000	0.000	0.000	80	590	1596	1549	-0.651	Error	Error	621	975	0	0	620	929	0	0	0	0
1	1	7	"CTK3"	"YML112W"	2000	16400	110	3230	2938	1115	87	156	973	86	85	0	10213	9191	3700	173	205	383	96	95	0	0	0	0	0	0	0	0	0	0	0	0	0	0	0	0	0	0	0	0.313	0.316	0.302	0.337	2.095	0.283	0.792	0.000	0.000	0.000	0.000	0.000	0.000	0.000	0.000	0.000	0.000	0.000	0.000	0.000	0.000	80	573	13183	11869	-1.676	Error	Error	3143	10040	0	0	2851	9018	0	0	0	0
1	2	7	""	"YMR010W"	2190	16400	110	4103	3663	1453	87	108	169	98	97	0	7558	6885	2555	171	192	217	98	98	0	0	0	0	0	0	0	0	0	0	0	0	0	0	0	0	0	0	0	0.544	0.533	0.547	0.539	1.596	0.526	0.889	0.000	0.000	0.000	0.000	0.000	0.000	0.000	0.000	0.000	0.000	0.000	0.000	0.000	0.000	80	538	11403	10290	-0.879	Error	Error	4016	7387	0	0	3576	6714	0	0	0	0
1	3	7	""	"YMR041C"	2380	16400	110	2889	2681	737	85	104	148	100	98	0	7132	6841	1688	177	197	217	100	100	0	0	0	0	0	0	0	0	0	0	0	0	0	0	0	0	0	0	0	0.403	0.390	0.408	0.382	1.614	0.381	0.876	0.000	0.000	0.000	0.000	0.000	0.000	0.000	0.000	0.000	0.000	0.000	0.000	0.000	0.000	80	540	9759	9260	-1.311	Error	Error	2804	6955	0	0	2596	6664	0	0	0	0
1	4	7	""	"YML114C"	2580	16400	110	2728	2616	1038	82	90	45	100	100	0	6377	6215	2263	171	177	58	100	100	0	0	0	0	0	0	0	0	0	0	0	0	0	0	0	0	0	0	0	0.426	0.419	0.427	0.421	1.742	0.407	0.884	0.000	0.000	0.000	0.000	0.000	0.000	0.000	0.000	0.000	0.000	0.000	0.000	0.000	0.000	80	522	8852	8578	-1.230	Error	Error	2646	6206	0	0	2534	6044	0	0	0	0
1	5	7	"CLU1"	"YMR012W"	2770	16400	110	414	442	129	86	92	39	100	100	0	634	639	148	171	177	56	100	100	0	0	0	0	0	0	0	0	0	0	0	0	0	0	0	0	0	0	0	0.708	0.761	0.747	0.749	1.547	0.720	0.683	0.000	0.000	0.000	0.000	0.000	0.000	0.000	0.000	0.000	0.000	0.000	0.000	0.000	0.000	80	526	791	824	-0.497	Error	Error	328	463	0	0	356	468	0	0	0	0
1	6	7	"mcm1"	"YMR043W"	2950	16410	100	183	195	102	95	112	230	11	0	0	296	377	232	178	183	56	75	52	0	0	0	0	0	0	0	0	0	0	0	0	0	0	0	0	0	0	0	0.746	0.503	0.544	0.548	3.104	0.362	0.382	0.000	0.000	0.000	0.000	0.000	0.000	0.000	0.000	0.000	0.000	0.000	0.000	0.000	0.000	80	464	206	299	-0.423	Error	Error	88	118	0	0	100	199	0	0	0	0
1	7	7	"atr1"	"YML116W"	3130	16400	110	9649	9616	2086	102	114	88	100	100	0	5264	5125	1384	181	189	55	100	100	0	0	0	0	0	0	0	0	0	0	0	0	0	0	0	0	0	0	0	1.878	1.924	1.913	2.019	1.491	1.973	0.872	0.000	0.000	0.000	0.000	0.000	0.000	0.000	0.000	0.000	0.000	0.000	0.000	0.000	0.000	80	537	14630	14458	0.909	Error	Error	9547	5083	0	0	9514	4944	0	0	0	0
1	8	7	""	"YMR014W"	3330	16400	110	8948	8501	4699	105	131	184	98	98	0	4300	3927	1968	186	213	261	92	87	0	0	0	0	0	0	0	0	0	0	0	0	0	0	0	0	0	0	0	2.149	2.244	2.051	2.120	1.974	2.516	0.746	0.000	0.000	0.000	0.000	0.000	0.000	0.000	0.000	0.000	0.000	0.000	0.000	0.000	0.000	80	538	12957	12137	1.104	Error	Error	8843	4114	0	0	8396	3741	0	0	0	0
1	9	7	""	"YMR045C"	3520	16400	110	27617	25268	9111	108	165	602	100	100	0	21078	19335	6766	189	230	392	100	100	0	0	0	0	0	0	0	0	0	0	0	0	0	0	0	0	0	0	0	1.317	1.314	1.350	1.354	1.861	1.351	0.860	0.000	0.000	0.000	0.000	0.000	0.000	0.000	0.000	0.000	0.000	0.000	0.000	0.000	0.000	80	550	48398	44306	0.397	Error	Error	27509	20889	0	0	25160	19146	0	0	0	0
1	10	7	""	"YML117W-A"	3720	16410	110	3417	3320	1011	101	141	578	100	95	0	3661	3393	1272	188	214	321	96	90	0	0	0	0	0	0	0	0	0	0	0	0	0	0	0	0	0	0	0	0.955	1.004	0.973	1.096	1.764	0.964	0.869	0.000	0.000	0.000	0.000	0.000	0.000	0.000	0.000	0.000	0.000	0.000	0.000	0.000	0.000	80	526	6789	6424	-0.067	Error	Error	3316	3473	0	0	3219	3205	0	0	0	0
1	11	7	"SOK2"	"YMR016C"	3900	16400	110	4296	4144	1479	108	129	163	100	100	0	8588	8165	3097	191	225	333	100	97	0	0	0	0	0	0	0	0	0	0	0	0	0	0	0	0	0	0	0	0.499	0.506	0.510	0.532	1.836	0.474	0.826	0.000	0.000	0.000	0.000	0.000	0.000	0.000	0.000	0.000	0.000	0.000	0.000	0.000	0.000	80	504	12585	12010	-1.004	Error	Error	4188	8397	0	0	4036	7974	0	0	0	0
1	12	7	""	"YMR046W-A"	4090	16410	110	24512	22923	5546	111	136	169	100	100	0	17015	15420	4597	190	227	341	100	100	0	0	0	0	0	0	0	0	0	0	0	0	0	0	0	0	0	0	0	1.450	1.498	1.451	1.566	1.455	1.443	0.897	0.000	0.000	0.000	0.000	0.000	0.000	0.000	0.000	0.000	0.000	0.000	0.000	0.000	0.000	80	526	41226	38042	0.536	Error	Error	24401	16825	0	0	22812	15230	0	0	0	0
1	13	7	"PUB1"	"YNL016W"	4280	16410	100	1390	1467	445	105	118	86	100	100	0	2358	2427	780	184	203	129	100	98	0	0	0	0	0	0	0	0	0	0	0	0	0	0	0	0	0	0	0	0.591	0.607	0.609	0.625	1.545	0.580	0.839	0.000	0.000	0.000	0.000	0.000	0.000	0.000	0.000	0.000	0.000	0.000	0.000	0.000	0.000	80	472	3459	3605	-0.759	Error	Error	1285	2174	0	0	1362	2243	0	0	0	0
1	14	7	"ALG11"	"YNL048W"	4470	16400	110	8138	7763	4500	100	115	124	100	97	0	8562	7772	4010	182	191	81	96	95	0	0	0	0	0	0	0	0	0	0	0	0	0	0	0	0	0	0	0	0.959	1.010	0.976	0.998	2.341	1.041	0.827	0.000	0.000	0.000	0.000	0.000	0.000	0.000	0.000	0.000	0.000	0.000	0.000	0.000	0.000	80	547	16418	15253	-0.060	Error	Error	8038	8380	0	0	7663	7590	0	0	0	0
1	15	7	"TPM1"	"YNL079C"	4680	16410	110	2065	1935	632	98	120	174	98	96	0	5312	4845	1944	181	192	73	100	97	0	0	0	0	0	0	0	0	0	0	0	0	0	0	0	0	0	0	0	0.383	0.394	0.380	0.449	2.246	0.368	0.827	0.000	0.000	0.000	0.000	0.000	0.000	0.000	0.000	0.000	0.000	0.000	0.000	0.000	0.000	80	536	7098	6501	-1.383	Error	Error	1967	5131	0	0	1837	4664	0	0	0	0
1	16	7	""	"YNL018C"	4860	16400	110	6339	5970	2070	102	136	224	100	98	0	12195	11247	4043	185	195	63	100	100	0	0	0	0	0	0	0	0	0	0	0	0	0	0	0	0	0	0	0	0.519	0.530	0.527	0.532	1.689	0.518	0.859	0.000	0.000	0.000	0.000	0.000	0.000	0.000	0.000	0.000	0.000	0.000	0.000	0.000	0.000	80	530	18247	16930	-0.945	Error	Error	6237	12010	0	0	5868	11062	0	0	0	0
1	17	7	""	"YNL050C"	5060	16410	110	11556	10357	3634	111	175	380	100	100	0	5027	4384	1776	193	205	74	97	97	0	0	0	0	0	0	0	0	0	0	0	0	0	0	0	0	0	0	0	2.368	2.445	2.358	2.576	1.643	2.459	0.763	0.000	0.000	0.000	0.000	0.000	0.000	0.000	0.000	0.000	0.000	0.000	0.000	0.000	0.000	80	539	16279	14437	1.243	Error	Error	11445	4834	0	0	10246	4191	0	0	0	0
1	18	7	""	"YNL081C"	5250	16410	110	9423	8461	3679	105	158	354	100	92	0	3208	2806	1210	185	200	94	93	92	0	0	0	0	0	0	0	0	0	0	0	0	0	0	0	0	0	0	0	3.082	3.188	3.058	3.149	1.771	3.472	0.834	0.000	0.000	0.000	0.000	0.000	0.000	0.000	0.000	0.000	0.000	0.000	0.000	0.000	0.000	80	492	12341	10977	1.624	Error	Error	9318	3023	0	0	8356	2621	0	0	0	0
1	19	7	"ARK1"	"YNL020C"	5410	16410	110	7535	7028	1862	97	109	77	100	100	0	7847	7215	2193	180	199	143	100	98	0	0	0	0	0	0	0	0	0	0	0	0	0	0	0	0	0	0	0	0.970	0.985	0.937	1.037	1.790	0.961	0.850	0.000	0.000	0.000	0.000	0.000	0.000	0.000	0.000	0.000	0.000	0.000	0.000	0.000	0.000	80	516	15105	13966	-0.044	Error	Error	7438	7667	0	0	6931	7035	0	0	0	0
1	20	7	"COX5A"	"YNL052W"	5620	16410	110	3499	3381	1155	96	115	183	100	100	0	3873	3620	1286	176	194	142	97	97	0	0	0	0	0	0	0	0	0	0	0	0	0	0	0	0	0	0	0	0.920	0.954	0.921	0.951	1.431	0.952	0.890	0.000	0.000	0.000	0.000	0.000	0.000	0.000	0.000	0.000	0.000	0.000	0.000	0.000	0.000	80	534	7100	6729	-0.120	Error	Error	3403	3697	0	0	3285	3444	0	0	0	0
1	21	7	""	"YNL083W"	5800	16410	100	5514	5247	1262	93	97	39	100	100	0	9429	9433	2055	175	180	51	100	100	0	0	0	0	0	0	0	0	0	0	0	0	0	0	0	0	0	0	0	0.586	0.557	0.559	0.556	1.310	0.542	0.884	0.000	0.000	0.000	0.000	0.000	0.000	0.000	0.000	0.000	0.000	0.000	0.000	0.000	0.000	80	477	14675	14412	-0.772	Error	Error	5421	9254	0	0	5154	9258	0	0	0	0
1	22	7	""	"YNL022C"	6010	16410	100	4174	3818	1276	92	100	44	100	100	0	11087	10006	3537	177	187	61	100	100	0	0	0	0	0	0	0	0	0	0	0	0	0	0	0	0	0	0	0	0.374	0.379	0.378	0.399	1.637	0.353	0.889	0.000	0.000	0.000	0.000	0.000	0.000	0.000	0.000	0.000	0.000	0.000	0.000	0.000	0.000	80	489	14992	13555	-1.418	Error	Error	4082	10910	0	0	3726	9829	0	0	0	0
1	1	8	"VAC7"	"YNL054W"	2020	16600	100	1180	1183	407	93	106	107	100	97	0	3228	3041	1145	182	193	179	96	93	0	0	0	0	0	0	0	0	0	0	0	0	0	0	0	0	0	0	0	0.357	0.381	0.377	0.382	1.753	0.353	0.778	0.000	0.000	0.000	0.000	0.000	0.000	0.000	0.000	0.000	0.000	0.000	0.000	0.000	0.000	80	484	4133	3949	-1.487	Error	Error	1087	3046	0	0	1090	2859	0	0	0	0
1	2	8	"mkt1"	"YNL085W"	2200	16600	110	9191	8769	2622	89	103	112	100	100	0	8528	7967	2923	181	182	48	100	100	0	0	0	0	0	0	0	0	0	0	0	0	0	0	0	0	0	0	0	1.090	1.115	1.096	1.194	1.711	1.079	0.878	0.000	0.000	0.000	0.000	0.000	0.000	0.000	0.000	0.000	0.000	0.000	0.000	0.000	0.000	80	516	17449	16466	0.125	Error	Error	9102	8347	0	0	8680	7786	0	0	0	0
1	3	8	"BIO4"	"YNR057C"	2390	16590	110	3996	3346	1870	86	101	99	95	92	0	7327	5965	3259	177	189	130	92	87	0	0	0	0	0	0	0	0	0	0	0	0	0	0	0	0	0	0	0	0.547	0.563	0.585	0.561	2.645	0.559	0.811	0.000	0.000	0.000	0.000	0.000	0.000	0.000	0.000	0.000	0.000	0.000	0.000	0.000	0.000	80	520	11060	9048	-0.871	Error	Error	3910	7150	0	0	3260	5788	0	0	0	0
1	4	8	"HTA3"	"YOL012C"	2570	16590	110	1847	1629	564	88	151	463	92	83	0	3779	3348	1129	177	199	165	98	95	0	0	0	0	0	0	0	0	0	0	0	0	0	0	0	0	0	0	0	0.488	0.486	0.487	0.491	1.643	0.460	0.838	0.000	0.000	0.000	0.000	0.000	0.000	0.000	0.000	0.000	0.000	0.000	0.000	0.000	0.000	80	535	5361	4712	-1.034	Error	Error	1759	3602	0	0	1541	3171	0	0	0	0
1	5	8	"NTG2"	"YOL043C"	2780	16600	110	15336	14472	3848	97	157	460	100	100	0	6877	6272	1981	186	197	119	100	100	0	0	0	0	0	0	0	0	0	0	0	0	0	0	0	0	0	0	0	2.278	2.362	2.326	2.475	1.406	2.439	0.862	0.000	0.000	0.000	0.000	0.000	0.000	0.000	0.000	0.000	0.000	0.000	0.000	0.000	0.000	80	546	21930	20461	1.187	Error	Error	15239	6691	0	0	14375	6086	0	0	0	0
1	6	8	""	"YNR059W"	2970	16600	110	5274	5063	1377	101	110	68	100	100	0	6942	6745	1832	186	191	55	100	100	0	0	0	0	0	0	0	0	0	0	0	0	0	0	0	0	0	0	0	0.766	0.757	0.753	0.761	1.337	0.748	0.868	0.000	0.000	0.000	0.000	0.000	0.000	0.000	0.000	0.000	0.000	0.000	0.000	0.000	0.000	80	493	11929	11521	-0.385	Error	Error	5173	6756	0	0	4962	6559	0	0	0	0
1	7	8	""	"YOL013W-A"	3150	16600	100	15526	13511	6470	98	107	57	100	100	0	10436	8970	4458	178	186	49	93	93	0	0	0	0	0	0	0	0	0	0	0	0	0	0	0	0	0	0	0	1.504	1.526	1.502	1.750	1.941	1.542	0.889	0.000	0.000	0.000	0.000	0.000	0.000	0.000	0.000	0.000	0.000	0.000	0.000	0.000	0.000	80	442	25686	22205	0.589	Error	Error	15428	10258	0	0	13413	8792	0	0	0	0
1	8	8	""	"YOL045W"	3330	16590	110	1297	1246	598	99	117	172	95	87	0	2045	1977	970	185	195	86	93	91	0	0	0	0	0	0	0	0	0	0	0	0	0	0	0	0	0	0	0	0.644	0.640	0.614	0.610	1.824	0.590	0.786	0.000	0.000	0.000	0.000	0.000	0.000	0.000	0.000	0.000	0.000	0.000	0.000	0.000	0.000	80	514	3058	2939	-0.635	Error	Error	1198	1860	0	0	1147	1792	0	0	0	0
1	9	8	""	"YNR061C"	3530	16600	110	5693	4965	2202	100	116	135	100	96	0	9339	7895	3744	189	197	55	96	95	0	0	0	0	0	0	0	0	0	0	0	0	0	0	0	0	0	0	0	0.611	0.631	0.614	0.724	2.234	0.595	0.872	0.000	0.000	0.000	0.000	0.000	0.000	0.000	0.000	0.000	0.000	0.000	0.000	0.000	0.000	80	526	14743	12571	-0.710	Error	Error	5593	9150	0	0	4865	7706	0	0	0	0
1	10	8	""	"YOL015W"	3710	16590	110	7002	6458	2323	100	110	62	100	100	0	8121	7562	2567	186	196	79	100	100	0	0	0	0	0	0	0	0	0	0	0	0	0	0	0	0	0	0	0	0.870	0.862	0.850	0.869	1.492	0.873	0.876	0.000	0.000	0.000	0.000	0.000	0.000	0.000	0.000	0.000	0.000	0.000	0.000	0.000	0.000	80	493	14837	13734	-0.201	Error	Error	6902	7935	0	0	6358	7376	0	0	0	0
1	11	8	""	"YOL047C"	3900	16590	110	2364	2129	895	115	135	158	96	92	0	5348	4791	2032	201	227	292	93	90	0	0	0	0	0	0	0	0	0	0	0	0	0	0	0	0	0	0	0	0.437	0.439	0.446	0.482	2.585	0.426	0.855	0.000	0.000	0.000	0.000	0.000	0.000	0.000	0.000	0.000	0.000	0.000	0.000	0.000	0.000	80	528	7396	6604	-1.194	Error	Error	2249	5147	0	0	2014	4590	0	0	0	0
1	12	8	""	"YNR063W"	4090	16590	110	14934	13471	4705	109	126	115	100	100	0	9756	8905	3017	201	210	100	100	100	0	0	0	0	0	0	0	0	0	0	0	0	0	0	0	0	0	0	0	1.552	1.535	1.556	1.545	1.613	1.575	0.901	0.000	0.000	0.000	0.000	0.000	0.000	0.000	0.000	0.000	0.000	0.000	0.000	0.000	0.000	80	504	24380	22066	0.634	Error	Error	14825	9555	0	0	13362	8704	0	0	0	0
1	13	8	""	"YOL017W"	4270	16590	110	5948	5589	1785	99	119	176	100	100	0	5767	5520	1902	180	200	193	100	98	0	0	0	0	0	0	0	0	0	0	0	0	0	0	0	0	0	0	0	1.047	1.028	1.042	1.066	1.600	1.017	0.843	0.000	0.000	0.000	0.000	0.000	0.000	0.000	0.000	0.000	0.000	0.000	0.000	0.000	0.000	80	524	11436	10830	0.066	Error	Error	5849	5587	0	0	5490	5340	0	0	0	0
1	14	8	"GSH2"	"YOL049W"	4470	16590	110	2971	2993	1790	92	114	184	100	97	0	2509	2588	1352	178	196	192	98	96	0	0	0	0	0	0	0	0	0	0	0	0	0	0	0	0	0	0	0	1.235	1.204	1.163	1.186	1.808	1.240	0.799	0.000	0.000	0.000	0.000	0.000	0.000	0.000	0.000	0.000	0.000	0.000	0.000	0.000	0.000	80	548	5210	5311	0.305	Error	Error	2879	2331	0	0	2901	2410	0	0	0	0
1	15	8	"RIS1"	"YOR191W"	4660	16590	110	377	419	196	93	107	68	95	86	0	580	662	277	181	188	71	100	95	0	0	0	0	0	0	0	0	0	0	0	0	0	0	0	0	0	0	0	0.712	0.678	0.710	0.633	1.921	0.645	0.616	0.000	0.000	0.000	0.000	0.000	0.000	0.000	0.000	0.000	0.000	0.000	0.000	0.000	0.000	80	515	683	807	-0.490	Error	Error	284	399	0	0	326	481	0	0	0	0
1	16	8	"MCT1"	"YOR221C"	4840	16590	110	4699	4298	1547	103	123	152	100	100	0	10579	9355	3783	188	203	93	100	100	0	0	0	0	0	0	0	0	0	0	0	0	0	0	0	0	0	0	0	0.442	0.458	0.453	0.490	1.822	0.418	0.823	0.000	0.000	0.000	0.000	0.000	0.000	0.000	0.000	0.000	0.000	0.000	0.000	0.000	0.000	80	526	14987	13362	-1.177	Error	Error	4596	10391	0	0	4195	9167	0	0	0	0
1	17	8	""	"YOR253W"	5040	16590	110	4009	3675	1295	110	134	181	100	98	0	4634	4197	1402	201	223	108	98	97	0	0	0	0	0	0	0	0	0	0	0	0	0	0	0	0	0	0	0	0.880	0.892	0.875	0.921	1.830	0.917	0.858	0.000	0.000	0.000	0.000	0.000	0.000	0.000	0.000	0.000	0.000	0.000	0.000	0.000	0.000	80	483	8332	7561	-0.185	Error	Error	3899	4433	0	0	3565	3996	0	0	0	0
1	18	8	""	"YOR192C-A"	5220	16590	110	30466	26117	10160	108	182	659	100	100	0	38918	35292	13197	199	290	982	100	98	0	0	0	0	0	0	0	0	0	0	0	0	0	0	0	0	0	0	0	0.784	0.741	0.761	0.741	1.594	0.746	0.875	0.000	0.000	0.000	0.000	0.000	0.000	0.000	0.000	0.000	0.000	0.000	0.000	0.000	0.000	80	474	69077	61102	-0.351	Error	Error	30358	38719	0	0	26009	35093	0	0	0	0
1	19	8	""	"YOR223W"	5410	16600	110	3577	3245	1345	97	150	600	91	86	0	6797	5663	2710	185	270	976	90	85	0	0	0	0	0	0	0	0	0	0	0	0	0	0	0	0	0	0	0	0.526	0.575	0.537	0.586	1.867	0.503	0.807	0.000	0.000	0.000	0.000	0.000	0.000	0.000	0.000	0.000	0.000	0.000	0.000	0.000	0.000	80	480	10092	8626	-0.926	Error	Error	3480	6612	0	0	3148	5478	0	0	0	0
1	20	8	""	"YOR255W"	5600	16590	110	6079	5177	2726	96	112	128	100	96	0	9244	7620	4377	181	212	267	91	87	0	0	0	0	0	0	0	0	0	0	0	0	0	0	0	0	0	0	0	0.660	0.683	0.658	0.785	2.788	0.652	0.816	0.000	0.000	0.000	0.000	0.000	0.000	0.000	0.000	0.000	0.000	0.000	0.000	0.000	0.000	80	485	15046	12520	-0.599	Error	Error	5983	9063	0	0	5081	7439	0	0	0	0
1	21	8	""	"YOR193W"	5790	16590	110	1503	1487	384	94	108	128	100	100	0	3137	3139	787	176	200	178	100	100	0	0	0	0	0	0	0	0	0	0	0	0	0	0	0	0	0	0	0	0.476	0.470	0.466	0.473	1.400	0.451	0.871	0.000	0.000	0.000	0.000	0.000	0.000	0.000	0.000	0.000	0.000	0.000	0.000	0.000	0.000	80	484	4370	4356	-1.071	Error	Error	1409	2961	0	0	1393	2963	0	0	0	0
1	22	8	""	"YOR225W"	5980	16590	110	622	629	181	87	94	40	100	100	0	1659	1660	353	178	184	53	100	100	0	0	0	0	0	0	0	0	0	0	0	0	0	0	0	0	0	0	0	0.361	0.366	0.352	0.353	1.462	0.337	0.802	0.000	0.000	0.000	0.000	0.000	0.000	0.000	0.000	0.000	0.000	0.000	0.000	0.000	0.000	80	518	2016	2024	-1.469	Error	Error	535	1481	0	0	542	1482	0	0	0	0
1	1	9	"cdc31"	"YOR257W"	2000	16780	110	3293	2957	1381	97	104	49	98	97	0	7819	6377	3297	188	189	47	96	95	0	0	0	0	0	0	0	0	0	0	0	0	0	0	0	0	0	0	0	0.419	0.462	0.432	0.524	2.594	0.418	0.780	0.000	0.000	0.000	0.000	0.000	0.000	0.000	0.000	0.000	0.000	0.000	0.000	0.000	0.000	80	491	10827	9049	-1.256	Error	Error	3196	7631	0	0	2860	6189	0	0	0	0
1	2	9	"SLK19"	"YOR195W"	2170	16780	110	4951	5007	1222	92	103	108	100	100	0	5387	5250	1587	184	188	51	98	98	0	0	0	0	0	0	0	0	0	0	0	0	0	0	0	0	0	0	0	0.934	0.970	0.936	0.984	1.384	0.904	0.822	0.000	0.000	0.000	0.000	0.000	0.000	0.000	0.000	0.000	0.000	0.000	0.000	0.000	0.000	80	449	10062	9981	-0.099	Error	Error	4859	5203	0	0	4915	5066	0	0	0	0
1	3	9	""	"YOR227W"	2350	16780	110	1190	1271	384	88	96	59	100	100	0	2272	2390	713	181	183	47	100	100	0	0	0	0	0	0	0	0	0	0	0	0	0	0	0	0	0	0	0	0.527	0.536	0.523	0.540	1.462	0.492	0.790	0.000	0.000	0.000	0.000	0.000	0.000	0.000	0.000	0.000	0.000	0.000	0.000	0.000	0.000	80	501	3193	3392	-0.924	Error	Error	1102	2091	0	0	1183	2209	0	0	0	0
1	4	9	"RPT4"	"YOR259C"	2550	16780	110	2967	2801	984	92	175	539	97	86	0	6709	6206	2191	182	266	604	97	92	0	0	0	0	0	0	0	0	0	0	0	0	0	0	0	0	0	0	0	0.440	0.450	0.456	0.455	1.698	0.426	0.837	0.000	0.000	0.000	0.000	0.000	0.000	0.000	0.000	0.000	0.000	0.000	0.000	0.000	0.000	80	525	9402	8733	-1.183	Error	Error	2875	6527	0	0	2709	6024	0	0	0	0
1	5	9	"NIP100"	"YPL174C"	2760	16780	110	7468	7167	3302	98	205	646	95	91	0	6391	5778	2850	189	271	593	92	90	0	0	0	0	0	0	0	0	0	0	0	0	0	0	0	0	0	0	0	1.188	1.265	1.241	1.402	2.441	1.257	0.774	0.000	0.000	0.000	0.000	0.000	0.000	0.000	0.000	0.000	0.000	0.000	0.000	0.000	0.000	80	491	13572	12658	0.249	Error	Error	7370	6202	0	0	7069	5589	0	0	0	0
1	6	9	""	"YPL205C"	2940	16770	110	1282	1148	520	96	108	82	96	91	0	3264	2795	1216	191	199	75	95	92	0	0	0	0	0	0	0	0	0	0	0	0	0	0	0	0	0	0	0	0.386	0.404	0.410	0.392	2.016	0.367	0.804	0.000	0.000	0.000	0.000	0.000	0.000	0.000	0.000	0.000	0.000	0.000	0.000	0.000	0.000	80	464	4259	3656	-1.374	Error	Error	1186	3073	0	0	1052	2604	0	0	0	0
1	7	9	"SUI3"	"YPL237W"	3120	16770	110	4900	4234	1850	101	187	482	96	88	0	6771	5705	2470	190	333	851	90	83	0	0	0	0	0	0	0	0	0	0	0	0	0	0	0	0	0	0	0	0.729	0.749	0.759	0.815	2.118	0.744	0.834	0.000	0.000	0.000	0.000	0.000	0.000	0.000	0.000	0.000	0.000	0.000	0.000	0.000	0.000	80	524	11380	9648	-0.456	Error	Error	4799	6581	0	0	4133	5515	0	0	0	0
1	8	9	""	"YPL176C"	3320	16770	110	2780	2616	1102	101	293	731	88	81	0	5117	4991	2011	195	614	1685	88	82	0	0	0	0	0	0	0	0	0	0	0	0	0	0	0	0	0	0	0	0.544	0.524	0.541	0.523	2.114	0.430	0.754	0.000	0.000	0.000	0.000	0.000	0.000	0.000	0.000	0.000	0.000	0.000	0.000	0.000	0.000	80	541	7601	7311	-0.878	Error	Error	2679	4922	0	0	2515	4796	0	0	0	0
1	9	9	""	"YPL207W"	3500	16780	110	3815	3839	1694	107	279	680	97	88	0	7818	7503	3503	202	638	1747	90	83	0	0	0	0	0	0	0	0	0	0	0	0	0	0	0	0	0	0	0	0.487	0.511	0.490	0.555	2.204	0.440	0.753	0.000	0.000	0.000	0.000	0.000	0.000	0.000	0.000	0.000	0.000	0.000	0.000	0.000	0.000	80	508	11324	11033	-1.038	Error	Error	3708	7616	0	0	3732	7301	0	0	0	0
1	10	9	"YAR1"	"YPL239W"	3690	16770	110	1390	1258	525	108	162	336	86	80	0	5242	4632	1902	194	348	902	86	85	0	0	0	0	0	0	0	0	0	0	0	0	0	0	0	0	0	0	0	0.254	0.259	0.254	0.274	2.486	0.243	0.797	0.000	0.000	0.000	0.000	0.000	0.000	0.000	0.000	0.000	0.000	0.000	0.000	0.000	0.000	80	539	6330	5588	-1.977	Error	Error	1282	5048	0	0	1150	4438	0	0	0	0
1	11	9	"MUD13"	"YPL178W"	3880	16780	110	8303	7199	3039	108	136	148	98	95	0	4428	3589	1685	200	244	316	87	86	0	0	0	0	0	0	0	0	0	0	0	0	0	0	0	0	0	0	0	1.938	2.092	1.982	2.258	2.490	2.139	0.817	0.000	0.000	0.000	0.000	0.000	0.000	0.000	0.000	0.000	0.000	0.000	0.000	0.000	0.000	80	559	12423	10480	0.955	Error	Error	8195	4228	0	0	7091	3389	0	0	0	0
1	12	9	"ipl1"	"YPL209C"	4080	16780	110	2719	2341	1249	106	136	161	90	86	0	9488	7801	4123	200	217	119	93	92	0	0	0	0	0	0	0	0	0	0	0	0	0	0	0	0	0	0	0	0.281	0.294	0.282	0.313	2.685	0.263	0.785	0.000	0.000	0.000	0.000	0.000	0.000	0.000	0.000	0.000	0.000	0.000	0.000	0.000	0.000	80	558	11901	9836	-1.830	Error	Error	2613	9288	0	0	2235	7601	0	0	0	0
1	13	9	"cin2"	"YPL241C"	4270	16790	110	2237	1826	982	100	106	52	96	91	0	5146	3995	2305	191	196	52	87	86	0	0	0	0	0	0	0	0	0	0	0	0	0	0	0	0	0	0	0	0.431	0.454	0.440	0.453	2.856	0.398	0.792	0.000	0.000	0.000	0.000	0.000	0.000	0.000	0.000	0.000	0.000	0.000	0.000	0.000	0.000	80	549	7092	5530	-1.213	Error	Error	2137	4955	0	0	1726	3804	0	0	0	0
1	14	9	""	"YPL180W"	4460	16790	110	4033	3661	1488	98	105	47	100	100	0	11282	10062	4030	188	192	53	98	98	0	0	0	0	0	0	0	0	0	0	0	0	0	0	0	0	0	0	0	0.355	0.361	0.357	0.381	2.297	0.337	0.841	0.000	0.000	0.000	0.000	0.000	0.000	0.000	0.000	0.000	0.000	0.000	0.000	0.000	0.000	80	538	15029	13437	-1.495	Error	Error	3935	11094	0	0	3563	9874	0	0	0	0
1	15	9	"NIP7"	"YPL211W"	4650	16790	110	2712	2414	1162	102	112	55	96	92	0	5083	4084	2195	184	195	70	88	88	0	0	0	0	0	0	0	0	0	0	0	0	0	0	0	0	0	0	0	0.533	0.593	0.547	0.621	2.700	0.523	0.836	0.000	0.000	0.000	0.000	0.000	0.000	0.000	0.000	0.000	0.000	0.000	0.000	0.000	0.000	80	549	7509	6212	-0.908	Error	Error	2610	4899	0	0	2312	3900	0	0	0	0
1	16	9	"SRP68"	"YPL243W"	4840	16780	110	8618	8061	4759	101	112	76	97	96	0	6370	5442	3187	186	201	79	87	86	0	0	0	0	0	0	0	0	0	0	0	0	0	0	0	0	0	0	0	1.377	1.514	1.378	1.306	2.532	1.642	0.738	0.000	0.000	0.000	0.000	0.000	0.000	0.000	0.000	0.000	0.000	0.000	0.000	0.000	0.000	80	530	14701	13216	0.462	Error	Error	8517	6184	0	0	7960	5256	0	0	0	0
1	17	9	"EMPTY"	"EMPTY"	5040	16780	150	142	162	93	105	120	92	26	6	0	238	273	140	194	205	83	36	21	0	0	0	0	0	0	0	0	0	0	0	0	0	0	0	0	0	0	0	0.841	0.722	0.645	0.676	2.887	0.538	0.195	0.000	0.000	0.000	0.000	0.000	0.000	0.000	0.000	0.000	0.000	0.000	0.000	0.000	0.000	156	757	81	136	-0.250	Error	Error	37	44	0	0	57	79	0	0	-75	0
1	18	9	"EMPTY"	"EMPTY"	5230	16780	150	153	165	85	101	148	519	0	0	0	238	271	138	191	257	841	0	0	0	0	0	0	0	0	0	0	0	0	0	0	0	0	0	0	0	0	0	1.106	0.800	0.852	0.902	4.441	3.850	0.046	0.000	0.000	0.000	0.000	0.000	0.000	0.000	0.000	0.000	0.000	0.000	0.000	0.000	0.000	156	648	99	144	0.146	Error	Error	52	47	0	0	64	80	0	0	-75	0
1	19	9	"EMPTY"	"EMPTY"	5420	16780	150	130	152	102	99	140	533	1	0	0	226	252	113	187	249	862	0	0	0	0	0	0	0	0	0	0	0	0	0	0	0	0	0	0	0	0	0	0.795	0.815	0.828	0.845	3.973	0.706	0.196	0.000	0.000	0.000	0.000	0.000	0.000	0.000	0.000	0.000	0.000	0.000	0.000	0.000	0.000	156	608	70	118	-0.331	Error	Error	31	39	0	0	53	65	0	0	-75	0
1	20	9	"EMPTY"	"EMPTY"	5610	16780	150	111	125	65	102	115	115	8	2	0	226	246	113	188	213	238	7	1	0	0	0	0	0	0	0	0	0	0	0	0	0	0	0	0	0	0	0	0.237	0.397	0.688	0.710	4.148	0.038	0.013	0.000	0.000	0.000	0.000	0.000	0.000	0.000	0.000	0.000	0.000	0.000	0.000	0.000	0.000	156	619	47	81	-2.078	Error	Error	9	38	0	0	23	58	0	0	-75	0
1	21	9	"EMPTY"	"EMPTY"	5800	16780	150	127	145	89	99	114	118	16	3	0	214	249	151	183	210	236	7	3	0	0	0	0	0	0	0	0	0	0	0	0	0	0	0	0	0	0	0	0.903	0.697	0.708	0.870	4.619	0.342	0.101	0.000	0.000	0.000	0.000	0.000	0.000	0.000	0.000	0.000	0.000	0.000	0.000	0.000	0.000	156	647	59	112	-0.147	Error	Error	28	31	0	0	46	66	0	0	-75	0
1	22	9	"EMPTY"	"EMPTY"	5990	16780	150	119	137	87	93	98	43	38	18	0	212	243	139	177	184	54	42	22	0	0	0	0	0	0	0	0	0	0	0	0	0	0	0	0	0	0	0	0.743	0.667	0.856	0.815	3.616	0.378	0.121	0.000	0.000	0.000	0.000	0.000	0.000	0.000	0.000	0.000	0.000	0.000	0.000	0.000	0.000	156	846	61	110	-0.429	Error	Error	26	35	0	0	44	66	0	0	-75	0
1	1	10	"EMPTY"	"EMPTY"	2000	16970	150	113	127	71	88	94	40	37	18	0	202	222	94	172	177	44	40	23	0	0	0	0	0	0	0	0	0	0	0	0	0	0	0	0	0	0	0	0.833	0.780	0.729	0.831	3.890	0.347	0.035	0.000	0.000	0.000	0.000	0.000	0.000	0.000	0.000	0.000	0.000	0.000	0.000	0.000	0.000	156	832	55	89	-0.263	Error	Error	25	30	0	0	39	50	0	0	-75	0
1	2	10	"EMPTY"	"EMPTY"	2190	16970	150	102	121	72	88	95	45	32	13	0	206	219	116	176	180	45	38	17	0	0	0	0	0	0	0	0	0	0	0	0	0	0	0	0	0	0	0	0.467	0.767	0.857	0.815	4.303	0.342	0.070	0.000	0.000	0.000	0.000	0.000	0.000	0.000	0.000	0.000	0.000	0.000	0.000	0.000	0.000	156	623	44	76	-1.100	Error	Error	14	30	0	0	33	43	0	0	-75	0
1	3	10	"EMPTY"	"EMPTY"	2380	16970	150	102	123	92	87	92	42	26	13	0	203	236	114	175	178	44	42	28	0	0	0	0	0	0	0	0	0	0	0	0	0	0	0	0	0	0	0	0.536	0.590	0.534	0.615	2.983	0.619	0.229	0.000	0.000	0.000	0.000	0.000	0.000	0.000	0.000	0.000	0.000	0.000	0.000	0.000	0.000	156	658	43	97	-0.900	Error	Error	15	28	0	0	36	61	0	0	-75	0
1	4	10	"EMPTY"	"EMPTY"	2570	16970	150	105	133	88	88	140	409	0	0	0	196	240	146	178	237	520	3	0	0	0	0	0	0	0	0	0	0	0	0	0	0	0	0	0	0	0	0	0.944	0.726	0.633	0.648	3.855	0.512	0.758	0.000	0.000	0.000	0.000	0.000	0.000	0.000	0.000	0.000	0.000	0.000	0.000	0.000	0.000	156	675	35	107	-0.082	Error	Error	17	18	0	0	45	62	0	0	-75	0
1	5	10	"EMPTY"	"EMPTY"	2760	16970	150	111	126	66	90	150	463	0	0	0	212	234	102	181	215	345	2	0	0	0	0	0	0	0	0	0	0	0	0	0	0	0	0	0	0	0	0	0.677	0.679	0.645	0.686	3.331	0.357	0.132	0.000	0.000	0.000	0.000	0.000	0.000	0.000	0.000	0.000	0.000	0.000	0.000	0.000	0.000	156	662	52	89	-0.562	Error	Error	21	31	0	0	36	53	0	0	-75	0
1	6	10	"EMPTY"	"EMPTY"	2950	16970	150	123	136	87	90	99	61	30	12	0	231	249	124	182	192	69	39	13	0	0	0	0	0	0	0	0	0	0	0	0	0	0	0	0	0	0	0	0.673	0.687	0.668	0.698	3.754	0.403	0.113	0.000	0.000	0.000	0.000	0.000	0.000	0.000	0.000	0.000	0.000	0.000	0.000	0.000	0.000	156	739	82	113	-0.570	Error	Error	33	49	0	0	46	67	0	0	-75	0
1	7	10	""	"iYBL019W"	3150	16980	110	1207	1135	505	97	108	120	90	87	0	1144	1065	524	188	199	157	85	85	0	0	0	0	0	0	0	0	0	0	0	0	0	0	0	0	0	0	0	1.161	1.184	1.119	1.053	2.021	1.029	0.708	0.000	0.000	0.000	0.000	0.000	0.000	0.000	0.000	0.000	0.000	0.000	0.000	0.000	0.000	80	532	2066	1915	0.215	Error	Error	1110	956	0	0	1038	877	0	0	0	0
1	8	10	""	"iYBL015W"	3340	16990	110	12984	11663	6537	101	109	60	100	100	0	6008	4843	3098	190	204	160	80	80	0	0	0	0	0	0	0	0	0	0	0	0	0	0	0	0	0	0	0	2.214	2.485	2.414	2.850	2.488	2.457	0.824	0.000	0.000	0.000	0.000	0.000	0.000	0.000	0.000	0.000	0.000	0.000	0.000	0.000	0.000	80	529	18701	16215	1.147	Error	Error	12883	5818	0	0	11562	4653	0	0	0	0
1	9	10	""	"iYBL014C"	3530	16970	110	1367	1200	534	104	116	90	97	90	0	2889	2423	1005	194	206	149	96	93	0	0	0	0	0	0	0	0	0	0	0	0	0	0	0	0	0	0	0	0.469	0.492	0.482	0.482	1.993	0.481	0.825	0.000	0.000	0.000	0.000	0.000	0.000	0.000	0.000	0.000	0.000	0.000	0.000	0.000	0.000	80	550	3958	3325	-1.093	Error	Error	1263	2695	0	0	1096	2229	0	0	0	0
1	10	10	""	"iYBR001C"	3730	16980	110	3583	3406	879	105	114	63	100	100	0	2836	2686	822	190	199	98	100	97	0	0	0	0	0	0	0	0	0	0	0	0	0	0	0	0	0	0	0	1.314	1.323	1.282	1.402	1.728	1.309	0.885	0.000	0.000	0.000	0.000	0.000	0.000	0.000	0.000	0.000	0.000	0.000	0.000	0.000	0.000	80	548	6124	5797	0.394	Error	Error	3478	2646	0	0	3301	2496	0	0	0	0
1	11	10	""	"iYBR005W"	3910	16990	110	15178	13437	6583	104	112	48	100	100	0	4844	3927	2095	191	197	52	95	91	0	0	0	0	0	0	0	0	0	0	0	0	0	0	0	0	0	0	0	3.240	3.569	3.340	3.760	2.515	3.602	0.853	0.000	0.000	0.000	0.000	0.000	0.000	0.000	0.000	0.000	0.000	0.000	0.000	0.000	0.000	80	511	19727	17069	1.696	Error	Error	15074	4653	0	0	13333	3736	0	0	0	0
1	12	10	""	"iYBR008C"	4100	16990	110	4813	4254	2445	104	111	48	96	93	0	7092	5477	3597	187	198	59	83	82	0	0	0	0	0	0	0	0	0	0	0	0	0	0	0	0	0	0	0	0.682	0.784	0.697	0.870	3.233	0.689	0.811	0.000	0.000	0.000	0.000	0.000	0.000	0.000	0.000	0.000	0.000	0.000	0.000	0.000	0.000	80	523	11614	9440	-0.552	Error	Error	4709	6905	0	0	4150	5290	0	0	0	0
1	13	10	""	"iYBR022W"	4290	16990	110	2378	2086	1429	103	109	45	83	82	0	1371	1108	724	191	197	60	72	72	0	0	0	0	0	0	0	0	0	0	0	0	0	0	0	0	0	0	0	1.928	2.162	2.034	1.690	3.392	2.178	0.793	0.000	0.000	0.000	0.000	0.000	0.000	0.000	0.000	0.000	0.000	0.000	0.000	0.000	0.000	80	527	3455	2900	0.947	Error	Error	2275	1180	0	0	1983	917	0	0	0	0
1	14	10	""	"iYBR027C"	4480	16980	110	716	681	256	103	110	46	96	92	0	1320	1226	431	192	195	52	98	96	0	0	0	0	0	0	0	0	0	0	0	0	0	0	0	0	0	0	0	0.543	0.559	0.540	0.523	1.590	0.537	0.799	0.000	0.000	0.000	0.000	0.000	0.000	0.000	0.000	0.000	0.000	0.000	0.000	0.000	0.000	80	528	1741	1612	-0.880	Error	Error	613	1128	0	0	578	1034	0	0	0	0
1	15	10	""	"iYBR031W"	4670	16990	110	3002	2433	1461	104	110	44	95	86	0	1471	1247	807	193	199	52	76	75	0	0	0	0	0	0	0	0	0	0	0	0	0	0	0	0	0	0	0	2.268	2.210	1.973	1.685	3.233	2.159	0.804	0.000	0.000	0.000	0.000	0.000	0.000	0.000	0.000	0.000	0.000	0.000	0.000	0.000	0.000	80	513	4176	3383	1.181	Error	Error	2898	1278	0	0	2329	1054	0	0	0	0
1	16	10	""	"iYBRWdelta16"	4860	16990	110	3920	3534	1343	106	115	65	98	97	0	5003	4166	2025	195	200	52	92	91	0	0	0	0	0	0	0	0	0	0	0	0	0	0	0	0	0	0	0	0.793	0.863	0.794	0.902	2.393	0.787	0.819	0.000	0.000	0.000	0.000	0.000	0.000	0.000	0.000	0.000	0.000	0.000	0.000	0.000	0.000	80	536	8622	7399	-0.334	Error	Error	3814	4808	0	0	3428	3971	0	0	0	0
1	17	10	""	"iYBR048W"	5050	16990	110	12293	10645	5207	111	130	115	96	95	0	4539	3665	2140	200	206	58	87	87	0	0	0	0	0	0	0	0	0	0	0	0	0	0	0	0	0	0	0	2.808	3.040	2.902	3.268	2.168	2.927	0.829	0.000	0.000	0.000	0.000	0.000	0.000	0.000	0.000	0.000	0.000	0.000	0.000	0.000	0.000	80	522	16521	13999	1.489	Error	Error	12182	4339	0	0	10534	3465	0	0	0	0
1	18	10	""	"iYBR053C-0"	5250	16980	110	1752	1578	621	107	123	110	97	95	0	6262	5369	2170	200	205	60	100	98	0	0	0	0	0	0	0	0	0	0	0	0	0	0	0	0	0	0	0	0.271	0.285	0.278	0.307	2.126	0.275	0.832	0.000	0.000	0.000	0.000	0.000	0.000	0.000	0.000	0.000	0.000	0.000	0.000	0.000	0.000	80	490	7707	6640	-1.882	Error	Error	1645	6062	0	0	1471	5169	0	0	0	0
1	19	10	""	"iYCR022C"	5430	16980	120	5997	5300	2126	100	106	46	99	99	0	3572	3099	1443	195	204	83	92	91	0	0	0	0	0	0	0	0	0	0	0	0	0	0	0	0	0	0	0	1.746	1.791	1.710	2.114	2.448	1.761	0.893	0.000	0.000	0.000	0.000	0.000	0.000	0.000	0.000	0.000	0.000	0.000	0.000	0.000	0.000	120	511	9274	8104	0.804	Error	Error	5897	3377	0	0	5200	2904	0	0	0	0
1	20	10	""	"iYCR025C"	5620	16980	120	927	899	472	103	111	65	92	88	0	2325	2232	1314	192	201	65	87	85	0	0	0	0	0	0	0	0	0	0	0	0	0	0	0	0	0	0	0	0.386	0.390	0.400	0.391	2.305	0.342	0.760	0.000	0.000	0.000	0.000	0.000	0.000	0.000	0.000	0.000	0.000	0.000	0.000	0.000	0.000	120	552	2957	2836	-1.372	Error	Error	824	2133	0	0	796	2040	0	0	0	0
1	21	10	""	"iYCRWdelta11"	5810	16980	110	8973	8281	3154	100	118	126	100	100	0	4215	3698	1746	186	205	110	93	92	0	0	0	0	0	0	0	0	0	0	0	0	0	0	0	0	0	0	0	2.202	2.329	2.210	2.372	1.798	2.245	0.849	0.000	0.000	0.000	0.000	0.000	0.000	0.000	0.000	0.000	0.000	0.000	0.000	0.000	0.000	80	493	12902	11693	1.139	Error	Error	8873	4029	0	0	8181	3512	0	0	0	0
1	22	10	""	"iYCR043C"	6000	16970	110	813	752	344	96	111	120	85	83	0	1637	1385	723	182	201	151	81	80	0	0	0	0	0	0	0	0	0	0	0	0	0	0	0	0	0	0	0	0.493	0.545	0.503	0.511	1.844	0.467	0.675	0.000	0.000	0.000	0.000	0.000	0.000	0.000	0.000	0.000	0.000	0.000	0.000	0.000	0.000	80	538	2172	1859	-1.021	Error	Error	717	1455	0	0	656	1203	0	0	0	0
1	1	11	""	"iYCR047C"	2010	17160	110	1272	1251	575	88	94	39	98	96	0	2534	2513	1133	169	173	41	98	96	0	0	0	0	0	0	0	0	0	0	0	0	0	0	0	0	0	0	0	0.501	0.496	0.506	0.541	2.118	0.465	0.777	0.000	0.000	0.000	0.000	0.000	0.000	0.000	0.000	0.000	0.000	0.000	0.000	0.000	0.000	80	528	3549	3507	-0.998	Error	Error	1184	2365	0	0	1163	2344	0	0	0	0
1	2	11	""	"iYCR053W"	2200	17160	110	2941	2860	745	87	94	42	100	100	0	1180	1186	276	174	181	53	100	100	0	0	0	0	0	0	0	0	0	0	0	0	0	0	0	0	0	0	0	2.837	2.740	2.861	2.751	1.371	2.916	0.829	0.000	0.000	0.000	0.000	0.000	0.000	0.000	0.000	0.000	0.000	0.000	0.000	0.000	0.000	80	506	3860	3785	1.504	Error	Error	2854	1006	0	0	2773	1012	0	0	0	0
1	3	11	""	"iYCR075C"	2390	17170	100	3876	3632	1449	90	96	42	97	97	0	4719	4286	2018	177	182	56	93	92	0	0	0	0	0	0	0	0	0	0	0	0	0	0	0	0	0	0	0	0.834	0.862	0.839	0.908	2.064	0.801	0.867	0.000	0.000	0.000	0.000	0.000	0.000	0.000	0.000	0.000	0.000	0.000	0.000	0.000	0.000	80	458	8328	7651	-0.263	Error	Error	3786	4542	0	0	3542	4109	0	0	0	0
1	4	11	""	"iYCR081W"	2580	17170	100	1777	1771	919	87	95	43	96	96	0	2159	2054	1097	176	181	49	88	88	0	0	0	0	0	0	0	0	0	0	0	0	0	0	0	0	0	0	0	0.852	0.897	0.866	0.881	2.127	0.841	0.860	0.000	0.000	0.000	0.000	0.000	0.000	0.000	0.000	0.000	0.000	0.000	0.000	0.000	0.000	80	448	3673	3562	-0.231	Error	Error	1690	1983	0	0	1684	1878	0	0	0	0
1	5	11	""	"iYCR085W"	2770	17160	110	666	702	352	88	93	38	97	96	0	1478	1696	955	179	186	58	95	95	0	0	0	0	0	0	0	0	0	0	0	0	0	0	0	0	0	0	0	0.445	0.405	0.423	0.397	1.842	0.346	0.746	0.000	0.000	0.000	0.000	0.000	0.000	0.000	0.000	0.000	0.000	0.000	0.000	0.000	0.000	80	496	1877	2131	-1.168	Error	Error	578	1299	0	0	614	1517	0	0	0	0
1	6	11	""	"itT(AGU)C"	2960	17170	110	4663	4144	1481	89	95	38	100	100	0	3120	2794	1123	182	188	50	96	95	0	0	0	0	0	0	0	0	0	0	0	0	0	0	0	0	0	0	0	1.557	1.552	1.494	1.589	1.651	1.534	0.869	0.000	0.000	0.000	0.000	0.000	0.000	0.000	0.000	0.000	0.000	0.000	0.000	0.000	0.000	80	509	7512	6667	0.639	Error	Error	4574	2938	0	0	4055	2612	0	0	0	0
1	7	11	""	"iYCR100C"	3160	17170	110	2032	1800	837	97	106	55	92	88	0	3658	3237	1608	187	193	60	86	86	0	0	0	0	0	0	0	0	0	0	0	0	0	0	0	0	0	0	0	0.557	0.558	0.584	0.582	2.026	0.519	0.856	0.000	0.000	0.000	0.000	0.000	0.000	0.000	0.000	0.000	0.000	0.000	0.000	0.000	0.000	80	515	5406	4753	-0.843	Error	Error	1935	3471	0	0	1703	3050	0	0	0	0
1	8	11	""	"iYCR103C"	3340	17160	110	18772	15144	9666	103	115	81	98	98	0	11959	9795	5782	187	196	67	90	87	0	0	0	0	0	0	0	0	0	0	0	0	0	0	0	0	0	0	0	1.586	1.565	1.621	1.817	2.820	1.685	0.855	0.000	0.000	0.000	0.000	0.000	0.000	0.000	0.000	0.000	0.000	0.000	0.000	0.000	0.000	80	510	30441	24649	0.665	Error	Error	18669	11772	0	0	15041	9608	0	0	0	0
1	9	11	""	"iYDR045C"	3540	17170	110	4668	4101	1750	101	112	77	98	96	0	3679	3084	1591	189	194	56	91	91	0	0	0	0	0	0	0	0	0	0	0	0	0	0	0	0	0	0	0	1.309	1.382	1.319	1.469	2.589	1.326	0.798	0.000	0.000	0.000	0.000	0.000	0.000	0.000	0.000	0.000	0.000	0.000	0.000	0.000	0.000	80	526	8057	6895	0.388	Error	Error	4567	3490	0	0	4000	2895	0	0	0	0
1	10	11	""	"iYDR050C"	3720	17170	110	2125	1914	842	99	108	70	95	92	0	5076	4211	2138	189	199	122	87	87	0	0	0	0	0	0	0	0	0	0	0	0	0	0	0	0	0	0	0	0.415	0.451	0.420	0.468	2.258	0.404	0.846	0.000	0.000	0.000	0.000	0.000	0.000	0.000	0.000	0.000	0.000	0.000	0.000	0.000	0.000	80	516	6913	5837	-1.270	Error	Error	2026	4887	0	0	1815	4022	0	0	0	0
1	11	11	""	"iYDR055W"	3910	17160	110	918	812	337	103	107	45	93	91	0	1749	1520	559	186	192	54	95	91	0	0	0	0	0	0	0	0	0	0	0	0	0	0	0	0	0	0	0	0.521	0.531	0.526	0.501	2.251	0.522	0.807	0.000	0.000	0.000	0.000	0.000	0.000	0.000	0.000	0.000	0.000	0.000	0.000	0.000	0.000	80	490	2378	2043	-0.939	Error	Error	815	1563	0	0	709	1334	0	0	0	0
1	12	11	""	"iYDR070C"	4090	17160	110	1943	1749	749	101	113	78	93	91	0	3145	2674	1175	188	203	129	91	91	0	0	0	0	0	0	0	0	0	0	0	0	0	0	0	0	0	0	0	0.623	0.663	0.629	0.653	1.986	0.635	0.824	0.000	0.000	0.000	0.000	0.000	0.000	0.000	0.000	0.000	0.000	0.000	0.000	0.000	0.000	80	520	4799	4134	-0.683	Error	Error	1842	2957	0	0	1648	2486	0	0	0	0
1	13	11	""	"iYDR074W"	4300	17170	110	2045	1855	841	100	131	326	87	85	0	4811	4058	1929	189	228	382	87	86	0	0	0	0	0	0	0	0	0	0	0	0	0	0	0	0	0	0	0	0.421	0.454	0.456	0.433	1.653	0.426	0.836	0.000	0.000	0.000	0.000	0.000	0.000	0.000	0.000	0.000	0.000	0.000	0.000	0.000	0.000	80	535	6567	5624	-1.249	Error	Error	1945	4622	0	0	1755	3869	0	0	0	0
1	14	11	""	"iYDR078C"	4490	17170	110	1564	1416	647	100	107	49	91	88	0	2137	1827	922	188	196	85	82	82	0	0	0	0	0	0	0	0	0	0	0	0	0	0	0	0	0	0	0	0.751	0.803	0.784	0.886	2.600	0.756	0.838	0.000	0.000	0.000	0.000	0.000	0.000	0.000	0.000	0.000	0.000	0.000	0.000	0.000	0.000	80	504	3413	2955	-0.413	Error	Error	1464	1949	0	0	1316	1639	0	0	0	0
1	15	11	""	"iYDR092W"	4670	17160	110	1221	1143	537	100	107	54	93	93	0	3885	3368	1590	189	203	126	92	90	0	0	0	0	0	0	0	0	0	0	0	0	0	0	0	0	0	0	0	0.303	0.328	0.309	0.324	2.189	0.305	0.801	0.000	0.000	0.000	0.000	0.000	0.000	0.000	0.000	0.000	0.000	0.000	0.000	0.000	0.000	80	490	4817	4222	-1.721	Error	Error	1121	3696	0	0	1043	3179	0	0	0	0
1	16	11	""	"iYDR098C"	4860	17170	100	1034	938	376	101	109	58	93	93	0	1213	1079	492	186	202	131	87	83	0	0	0	0	0	0	0	0	0	0	0	0	0	0	0	0	0	0	0	0.908	0.937	0.891	0.853	2.027	0.872	0.786	0.000	0.000	0.000	0.000	0.000	0.000	0.000	0.000	0.000	0.000	0.000	0.000	0.000	0.000	80	452	1960	1730	-0.138	Error	Error	933	1027	0	0	837	893	0	0	0	0
1	17	11	""	"iYDRCdelta9-1"	5040	17170	100	931	922	424	102	116	119	92	86	0	1757	1676	912	190	207	115	87	87	0	0	0	0	0	0	0	0	0	0	0	0	0	0	0	0	0	0	0	0.529	0.552	0.561	0.554	1.902	0.453	0.738	0.000	0.000	0.000	0.000	0.000	0.000	0.000	0.000	0.000	0.000	0.000	0.000	0.000	0.000	80	468	2396	2306	-0.919	Error	Error	829	1567	0	0	820	1486	0	0	0	0
1	18	11	""	"iYDR115W"	5250	17170	100	891	839	356	105	118	120	91	90	0	1747	1541	685	193	213	223	85	85	0	0	0	0	0	0	0	0	0	0	0	0	0	0	0	0	0	0	0	0.506	0.545	0.522	0.576	2.257	0.483	0.777	0.000	0.000	0.000	0.000	0.000	0.000	0.000	0.000	0.000	0.000	0.000	0.000	0.000	0.000	80	478	2340	2082	-0.983	Error	Error	786	1554	0	0	734	1348	0	0	0	0
1	19	11	""	"iYDR119W"	5440	17160	110	6208	5107	3066	104	123	116	96	90	0	4672	3768	2255	192	207	109	86	83	0	0	0	0	0	0	0	0	0	0	0	0	0	0	0	0	0	0	0	1.362	1.399	1.331	1.246	2.176	1.418	0.853	0.000	0.000	0.000	0.000	0.000	0.000	0.000	0.000	0.000	0.000	0.000	0.000	0.000	0.000	80	508	10584	8579	0.446	Error	Error	6104	4480	0	0	5003	3576	0	0	0	0
1	20	11	""	"iYDR123C"	5630	17180	110	4175	3628	1854	103	114	78	100	97	0	5332	4314	2590	186	200	99	90	85	0	0	0	0	0	0	0	0	0	0	0	0	0	0	0	0	0	0	0	0.791	0.854	0.781	1.001	2.909	0.769	0.818	0.000	0.000	0.000	0.000	0.000	0.000	0.000	0.000	0.000	0.000	0.000	0.000	0.000	0.000	80	504	9218	7653	-0.338	Error	Error	4072	5146	0	0	3525	4128	0	0	0	0
1	21	11	""	"iYDR431W"	5820	17170	100	449	422	200	96	102	44	87	81	0	986	841	443	184	202	123	78	76	0	0	0	0	0	0	0	0	0	0	0	0	0	0	0	0	0	0	0	0.440	0.496	0.480	0.453	1.926	0.417	0.723	0.000	0.000	0.000	0.000	0.000	0.000	0.000	0.000	0.000	0.000	0.000	0.000	0.000	0.000	80	452	1155	983	-1.184	Error	Error	353	802	0	0	326	657	0	0	0	0
1	22	11	""	"iYDR436W"	5990	17170	100	1732	1485	1034	91	102	62	86	80	0	3028	2697	2102	180	217	249	71	70	0	0	0	0	0	0	0	0	0	0	0	0	0	0	0	0	0	0	0	0.576	0.554	0.510	0.426	2.288	0.469	0.787	0.000	0.000	0.000	0.000	0.000	0.000	0.000	0.000	0.000	0.000	0.000	0.000	0.000	0.000	80	471	4489	3911	-0.795	Error	Error	1641	2848	0	0	1394	2517	0	0	0	0
1	1	12	""	"iYDR439W-1"	2010	17350	110	8123	6403	3654	90	106	132	93	91	0	6729	5271	3105	174	185	126	87	81	0	0	0	0	0	0	0	0	0	0	0	0	0	0	0	0	0	0	0	1.225	1.239	1.268	1.276	2.939	1.272	0.804	0.000	0.000	0.000	0.000	0.000	0.000	0.000	0.000	0.000	0.000	0.000	0.000	0.000	0.000	80	548	14588	11410	0.293	Error	Error	8033	6555	0	0	6313	5097	0	0	0	0
1	2	12	""	"iYDR457W"	2190	17360	110	370	361	161	90	107	132	82	53	0	575	538	247	176	195	149	80	71	0	0	0	0	0	0	0	0	0	0	0	0	0	0	0	0	0	0	0	0.702	0.749	0.642	0.618	2.548	0.623	0.527	0.000	0.000	0.000	0.000	0.000	0.000	0.000	0.000	0.000	0.000	0.000	0.000	0.000	0.000	80	547	679	633	-0.511	Error	Error	280	399	0	0	271	362	0	0	0	0
1	3	12	""	"iYDR461W"	2390	17360	110	1725	1574	691	93	111	83	92	91	0	4949	4193	1947	187	212	160	91	87	0	0	0	0	0	0	0	0	0	0	0	0	0	0	0	0	0	0	0	0.343	0.370	0.386	0.410	2.015	0.335	0.819	0.000	0.000	0.000	0.000	0.000	0.000	0.000	0.000	0.000	0.000	0.000	0.000	0.000	0.000	80	526	6394	5487	-1.545	Error	Error	1632	4762	0	0	1481	4006	0	0	0	0
1	4	12	""	"iYDR465C"	2570	17350	110	3404	2862	1476	88	108	177	93	87	0	5978	5006	2653	178	204	275	87	82	0	0	0	0	0	0	0	0	0	0	0	0	0	0	0	0	0	0	0	0.572	0.575	0.580	0.596	2.339	0.562	0.837	0.000	0.000	0.000	0.000	0.000	0.000	0.000	0.000	0.000	0.000	0.000	0.000	0.000	0.000	80	514	9116	7602	-0.807	Error	Error	3316	5800	0	0	2774	4828	0	0	0	0
1	5	12	""	"iYDR481C"	2770	17350	110	955	875	513	90	105	159	78	71	0	2017	1718	973	183	208	266	80	76	0	0	0	0	0	0	0	0	0	0	0	0	0	0	0	0	0	0	0	0.472	0.511	0.473	0.454	3.014	0.490	0.796	0.000	0.000	0.000	0.000	0.000	0.000	0.000	0.000	0.000	0.000	0.000	0.000	0.000	0.000	80	526	2699	2320	-1.084	Error	Error	865	1834	0	0	785	1535	0	0	0	0
1	6	12	""	"iYDR485C"	2950	17350	110	1281	1126	689	94	100	49	87	85	0	3036	2446	1462	188	195	65	81	81	0	0	0	0	0	0	0	0	0	0	0	0	0	0	0	0	0	0	0	0.417	0.457	0.450	0.490	2.487	0.417	0.752	0.000	0.000	0.000	0.000	0.000	0.000	0.000	0.000	0.000	0.000	0.000	0.000	0.000	0.000	80	515	4035	3290	-1.263	Error	Error	1187	2848	0	0	1032	2258	0	0	0	0
1	7	12	""	"iYDR489W"	3140	17350	110	1061	936	489	94	116	138	85	80	0	2277	1786	989	183	197	114	78	77	0	0	0	0	0	0	0	0	0	0	0	0	0	0	0	0	0	0	0	0.462	0.525	0.504	0.502	2.604	0.491	0.807	0.000	0.000	0.000	0.000	0.000	0.000	0.000	0.000	0.000	0.000	0.000	0.000	0.000	0.000	80	536	3061	2445	-1.115	Error	Error	967	2094	0	0	842	1603	0	0	0	0
1	8	12	""	"itL(CAA)D"	3350	17360	110	3217	2772	1929	92	117	142	87	80	0	4182	3414	2157	172	190	117	80	76	0	0	0	0	0	0	0	0	0	0	0	0	0	0	0	0	0	0	0	0.779	0.827	0.814	0.707	2.444	0.840	0.773	0.000	0.000	0.000	0.000	0.000	0.000	0.000	0.000	0.000	0.000	0.000	0.000	0.000	0.000	80	506	7135	5922	-0.360	Error	Error	3125	4010	0	0	2680	3242	0	0	0	0
1	9	12	""	"iYDR511W"	3510	17350	110	603	584	221	94	107	87	91	87	0	1359	1230	498	176	194	142	91	88	0	0	0	0	0	0	0	0	0	0	0	0	0	0	0	0	0	0	0	0.430	0.465	0.464	0.460	1.692	0.422	0.751	0.000	0.000	0.000	0.000	0.000	0.000	0.000	0.000	0.000	0.000	0.000	0.000	0.000	0.000	80	489	1692	1544	-1.217	Error	Error	509	1183	0	0	490	1054	0	0	0	0
1	10	12	""	"iYDR516C"	3710	17360	110	2514	2153	933	93	105	85	97	93	0	4710	3783	2011	182	201	143	88	86	0	0	0	0	0	0	0	0	0	0	0	0	0	0	0	0	0	0	0	0.535	0.572	0.533	0.576	2.514	0.503	0.822	0.000	0.000	0.000	0.000	0.000	0.000	0.000	0.000	0.000	0.000	0.000	0.000	0.000	0.000	80	516	6949	5661	-0.903	Error	Error	2421	4528	0	0	2060	3601	0	0	0	0
1	11	12	""	"iYER141W"	3890	17350	100	725	676	283	91	97	43	93	91	0	802	733	338	172	179	62	86	81	0	0	0	0	0	0	0	0	0	0	0	0	0	0	0	0	0	0	0	1.006	1.043	0.950	0.964	1.715	0.958	0.710	0.000	0.000	0.000	0.000	0.000	0.000	0.000	0.000	0.000	0.000	0.000	0.000	0.000	0.000	80	481	1264	1146	0.009	Error	Error	634	630	0	0	585	561	0	0	0	0
1	12	12	""	"iYER145C"	4090	17360	110	1036	964	577	90	157	481	73	47	0	3371	2631	1644	180	225	417	78	73	0	0	0	0	0	0	0	0	0	0	0	0	0	0	0	0	0	0	0	0.296	0.357	0.343	0.342	3.220	0.312	0.760	0.000	0.000	0.000	0.000	0.000	0.000	0.000	0.000	0.000	0.000	0.000	0.000	0.000	0.000	80	558	4137	3325	-1.754	Error	Error	946	3191	0	0	874	2451	0	0	0	0
1	13	12	""	"iYER149C"	4290	17360	110	6097	5214	2986	95	193	558	87	85	0	5451	4507	2757	184	290	623	77	76	0	0	0	0	0	0	0	0	0	0	0	0	0	0	0	0	0	0	0	1.140	1.184	1.082	1.076	1.533	1.126	0.837	0.000	0.000	0.000	0.000	0.000	0.000	0.000	0.000	0.000	0.000	0.000	0.000	0.000	0.000	80	538	11269	9442	0.188	Error	Error	6002	5267	0	0	5119	4323	0	0	0	0
1	14	12	""	"iYER163C-0"	4480	17350	100	1633	1394	945	94	128	217	78	70	0	6339	4946	3278	179	247	451	77	75	0	0	0	0	0	0	0	0	0	0	0	0	0	0	0	0	0	0	0	0.250	0.273	0.267	0.227	2.259	0.258	0.778	0.000	0.000	0.000	0.000	0.000	0.000	0.000	0.000	0.000	0.000	0.000	0.000	0.000	0.000	80	449	7699	6067	-2.001	Error	Error	1539	6160	0	0	1300	4767	0	0	0	0
1	15	12	""	"iYER166W"	4650	17350	110	2517	2366	1301	94	110	104	95	90	0	5465	4606	2958	188	237	404	81	77	0	0	0	0	0	0	0	0	0	0	0	0	0	0	0	0	0	0	0	0.459	0.514	0.486	0.575	2.703	0.451	0.829	0.000	0.000	0.000	0.000	0.000	0.000	0.000	0.000	0.000	0.000	0.000	0.000	0.000	0.000	80	533	7700	6690	-1.123	Error	Error	2423	5277	0	0	2272	4418	0	0	0	0
1	16	12	""	"iYER170W"	4860	17360	100	1164	1047	539	102	134	261	82	73	0	2412	1956	1071	180	237	420	77	73	0	0	0	0	0	0	0	0	0	0	0	0	0	0	0	0	0	0	0	0.476	0.532	0.494	0.556	2.429	0.472	0.806	0.000	0.000	0.000	0.000	0.000	0.000	0.000	0.000	0.000	0.000	0.000	0.000	0.000	0.000	80	479	3294	2721	-1.072	Error	Error	1062	2232	0	0	945	1776	0	0	0	0
1	17	12	""	"iYER183C-1"	5040	17360	110	11575	10089	4724	102	175	403	98	93	0	5827	4796	2747	180	272	581	78	77	0	0	0	0	0	0	0	0	0	0	0	0	0	0	0	0	0	0	0	2.032	2.164	2.021	2.090	2.012	2.027	0.866	0.000	0.000	0.000	0.000	0.000	0.000	0.000	0.000	0.000	0.000	0.000	0.000	0.000	0.000	80	526	17120	14603	1.023	Error	Error	11473	5647	0	0	9987	4616	0	0	0	0
1	18	12	""	"iYERComega1-0"	5240	17350	110	2208	2211	1414	101	194	611	78	71	0	5222	4445	2907	184	273	613	73	73	0	0	0	0	0	0	0	0	0	0	0	0	0	0	0	0	0	0	0	0.418	0.495	0.469	0.440	2.216	0.470	0.785	0.000	0.000	0.000	0.000	0.000	0.000	0.000	0.000	0.000	0.000	0.000	0.000	0.000	0.000	80	524	7145	6371	-1.258	Error	Error	2107	5038	0	0	2110	4261	0	0	0	0
1	19	12	""	"iYERWomega2-1"	5420	17360	110	25289	21646	14659	94	146	532	88	87	2	19497	17145	12482	182	204	316	82	81	0	0	0	0	0	0	0	0	0	0	0	0	0	0	0	0	0	0	0	1.304	1.271	1.214	1.390	2.650	1.226	0.839	0.000	0.000	0.000	0.000	0.000	0.000	0.000	0.000	0.000	0.000	0.000	0.000	0.000	0.000	80	504	44510	38515	0.383	Error	Error	25195	19315	0	0	21552	16963	0	0	0	0
1	20	12	""	"iYFL054C"	5590	17350	100	688	655	309	98	116	184	83	77	0	1457	1320	615	175	194	115	87	86	0	0	0	0	0	0	0	0	0	0	0	0	0	0	0	0	0	0	0	0.460	0.486	0.462	0.432	2.311	0.424	0.672	0.000	0.000	0.000	0.000	0.000	0.000	0.000	0.000	0.000	0.000	0.000	0.000	0.000	0.000	80	456	1872	1702	-1.120	Error	Error	590	1282	0	0	557	1145	0	0	0	0
1	21	12	""	"iYFL051C-0"	5790	17360	110	22245	18867	9944	98	126	214	100	100	0	12364	9675	5817	178	214	182	93	88	0	0	0	0	0	0	0	0	0	0	0	0	0	0	0	0	0	0	0	1.817	1.976	1.953	2.470	2.514	1.894	0.872	0.000	0.000	0.000	0.000	0.000	0.000	0.000	0.000	0.000	0.000	0.000	0.000	0.000	0.000	80	550	34333	28266	0.862	Error	Error	22147	12186	0	0	18769	9497	0	0	0	0
1	22	12	""	"iYFL048C"	5990	17350	110	776	762	327	91	108	84	92	87	0	1720	1554	708	176	198	137	88	87	0	0	0	0	0	0	0	0	0	0	0	0	0	0	0	0	0	0	0	0.444	0.487	0.467	0.506	2.072	0.429	0.783	0.000	0.000	0.000	0.000	0.000	0.000	0.000	0.000	0.000	0.000	0.000	0.000	0.000	0.000	80	568	2229	2049	-1.172	Error	Error	685	1544	0	0	671	1378	0	0	0	0
1	1	13	""	"iYGL095C"	2020	17540	110	2361	2079	1408	84	106	152	83	80	0	3124	2593	1719	171	180	109	78	78	0	0	0	0	0	0	0	0	0	0	0	0	0	0	0	0	0	0	0	0.771	0.824	0.717	0.690	2.278	0.745	0.774	0.000	0.000	0.000	0.000	0.000	0.000	0.000	0.000	0.000	0.000	0.000	0.000	0.000	0.000	80	580	5230	4417	-0.375	Error	Error	2277	2953	0	0	1995	2422	0	0	0	0
1	2	13	""	"iYGL091C"	2210	17550	90	208	219	84	86	96	75	73	42	0	417	411	181	174	196	213	55	9	0	0	0	0	0	0	0	0	0	0	0	0	0	0	0	0	0	0	0	0.502	0.561	0.553	0.487	2.304	0.414	0.392	0.000	0.000	0.000	0.000	0.000	0.000	0.000	0.000	0.000	0.000	0.000	0.000	0.000	0.000	52	389	365	370	-0.994	Error	Error	122	243	0	0	133	237	0	0	0	0
1	3	13	""	"iYGL087C"	2400	17550	110	1510	1348	548	89	103	80	96	95	0	2899	2383	1229	174	196	140	90	83	0	0	0	0	0	0	0	0	0	0	0	0	0	0	0	0	0	0	0	0.521	0.570	0.558	0.652	2.423	0.484	0.810	0.000	0.000	0.000	0.000	0.000	0.000	0.000	0.000	0.000	0.000	0.000	0.000	0.000	0.000	80	526	4146	3468	-0.939	Error	Error	1421	2725	0	0	1259	2209	0	0	0	0
1	4	13	""	"iYGL068W"	2580	17540	110	1428	1287	566	85	102	151	93	90	0	3392	2896	1399	173	196	230	86	85	0	0	0	0	0	0	0	0	0	0	0	0	0	0	0	0	0	0	0	0.417	0.441	0.419	0.468	2.181	0.396	0.806	0.000	0.000	0.000	0.000	0.000	0.000	0.000	0.000	0.000	0.000	0.000	0.000	0.000	0.000	80	526	4562	3925	-1.261	Error	Error	1343	3219	0	0	1202	2723	0	0	0	0
1	5	13	""	"iYGL064C"	2770	17540	110	1232	1106	548	94	108	72	88	85	0	3423	2966	1424	186	200	101	87	87	0	0	0	0	0	0	0	0	0	0	0	0	0	0	0	0	0	0	0	0.352	0.364	0.363	0.335	2.186	0.337	0.739	0.000	0.000	0.000	0.000	0.000	0.000	0.000	0.000	0.000	0.000	0.000	0.000	0.000	0.000	80	548	4375	3792	-1.508	Error	Error	1138	3237	0	0	1012	2780	0	0	0	0
1	6	13	""	"iYGL060W"	2970	17550	110	1771	1615	1020	94	106	63	92	86	0	3249	2485	1819	183	192	69	75	73	0	0	0	0	0	0	0	0	0	0	0	0	0	0	0	0	0	0	0	0.547	0.661	0.626	0.768	2.963	0.579	0.827	0.000	0.000	0.000	0.000	0.000	0.000	0.000	0.000	0.000	0.000	0.000	0.000	0.000	0.000	80	537	4743	3823	-0.870	Error	Error	1677	3066	0	0	1521	2302	0	0	0	0
1	7	13	""	"iYGLWdelta10"	3150	17540	110	2467	2212	1194	91	99	46	95	91	0	5421	4750	2375	177	182	46	92	92	0	0	0	0	0	0	0	0	0	0	0	0	0	0	0	0	0	0	0	0.453	0.464	0.465	0.444	2.394	0.420	0.695	0.000	0.000	0.000	0.000	0.000	0.000	0.000	0.000	0.000	0.000	0.000	0.000	0.000	0.000	80	536	7620	6694	-1.142	Error	Error	2376	5244	0	0	2121	4573	0	0	0	0
1	8	13	""	"iYGL042C"	3350	17540	110	3061	2704	1652	92	101	54	93	88	0	3754	3044	1810	175	182	49	83	83	0	0	0	0	0	0	0	0	0	0	0	0	0	0	0	0	0	0	0	0.830	0.910	0.836	0.776	2.929	0.907	0.740	0.000	0.000	0.000	0.000	0.000	0.000	0.000	0.000	0.000	0.000	0.000	0.000	0.000	0.000	80	532	6548	5481	-0.270	Error	Error	2969	3579	0	0	2612	2869	0	0	0	0
1	9	13	""	"itL(CAA)G2"	3530	17540	110	2716	2468	1344	92	103	72	92	90	0	4814	4219	2187	177	187	79	85	85	0	0	0	0	0	0	0	0	0	0	0	0	0	0	0	0	0	0	0	0.566	0.588	0.581	0.523	2.780	0.561	0.782	0.000	0.000	0.000	0.000	0.000	0.000	0.000	0.000	0.000	0.000	0.000	0.000	0.000	0.000	80	552	7261	6418	-0.821	Error	Error	2624	4637	0	0	2376	4042	0	0	0	0
1	10	13	""	"iYGL026C"	3740	17540	110	1101	906	599	91	99	55	78	75	0	2494	1961	1414	177	184	65	77	77	0	0	0	0	0	0	0	0	0	0	0	0	0	0	0	0	0	0	0	0.436	0.457	0.424	0.435	3.092	0.406	0.732	0.000	0.000	0.000	0.000	0.000	0.000	0.000	0.000	0.000	0.000	0.000	0.000	0.000	0.000	80	507	3327	2599	-1.198	Error	Error	1010	2317	0	0	815	1784	0	0	0	0
1	11	13	""	"iYGL021W"	3900	17550	100	961	993	772	91	104	85	75	70	0	899	875	722	174	190	124	66	63	0	0	0	0	0	0	0	0	0	0	0	0	0	0	0	0	0	0	0	1.200	1.287	1.135	0.927	2.478	1.173	0.661	0.000	0.000	0.000	0.000	0.000	0.000	0.000	0.000	0.000	0.000	0.000	0.000	0.000	0.000	80	447	1595	1603	0.263	Error	Error	870	725	0	0	902	701	0	0	0	0
1	12	13	""	"iYGL017W"	4090	17550	100	1063	982	666	93	112	98	78	71	0	2098	1816	1376	177	217	240	67	66	0	0	0	0	0	0	0	0	0	0	0	0	0	0	0	0	0	0	0	0.505	0.542	0.468	0.507	3.038	0.437	0.686	0.000	0.000	0.000	0.000	0.000	0.000	0.000	0.000	0.000	0.000	0.000	0.000	0.000	0.000	80	495	2891	2528	-0.986	Error	Error	970	1921	0	0	889	1639	0	0	0	0
1	13	13	""	"iYGR269W"	4310	17550	110	928	885	497	94	104	65	87	82	0	3078	2605	1371	174	198	188	85	83	0	0	0	0	0	0	0	0	0	0	0	0	0	0	0	0	0	0	0	0.287	0.325	0.293	0.281	1.963	0.294	0.766	0.000	0.000	0.000	0.000	0.000	0.000	0.000	0.000	0.000	0.000	0.000	0.000	0.000	0.000	80	542	3738	3222	-1.800	Error	Error	834	2904	0	0	791	2431	0	0	0	0
1	14	13	""	"iYGR273C"	4490	17550	110	4779	4461	2556	95	99	39	100	98	0	3326	2922	1574	172	180	53	90	90	0	0	0	0	0	0	0	0	0	0	0	0	0	0	0	0	0	0	0	1.485	1.588	1.573	1.530	2.026	1.629	0.843	0.000	0.000	0.000	0.000	0.000	0.000	0.000	0.000	0.000	0.000	0.000	0.000	0.000	0.000	80	536	7838	7116	0.571	Error	Error	4684	3154	0	0	4366	2750	0	0	0	0
1	15	13	""	"iYGR277C"	4680	17550	110	1151	1074	596	94	103	65	96	88	0	3462	2883	1628	176	188	119	83	82	0	0	0	0	0	0	0	0	0	0	0	0	0	0	0	0	0	0	0	0.322	0.362	0.354	0.357	2.065	0.336	0.812	0.000	0.000	0.000	0.000	0.000	0.000	0.000	0.000	0.000	0.000	0.000	0.000	0.000	0.000	80	550	4343	3687	-1.636	Error	Error	1057	3286	0	0	980	2707	0	0	0	0
1	16	13	""	"iYGR292W-0"	4880	17550	110	2889	2581	1194	97	104	56	97	95	0	6334	5471	2465	173	182	63	95	93	0	0	0	0	0	0	0	0	0	0	0	0	0	0	0	0	0	0	0	0.453	0.469	0.456	0.478	1.812	0.437	0.854	0.000	0.000	0.000	0.000	0.000	0.000	0.000	0.000	0.000	0.000	0.000	0.000	0.000	0.000	80	508	8953	7782	-1.142	Error	Error	2792	6161	0	0	2484	5298	0	0	0	0
1	17	13	""	"iYGR295C-1"	5040	17550	100	24755	21878	12309	96	155	430	97	96	0	20651	16694	10549	173	315	1172	87	82	0	0	0	0	0	0	0	0	0	0	0	0	0	0	0	0	0	0	0	1.204	1.318	1.244	1.576	2.388	1.249	0.792	0.000	0.000	0.000	0.000	0.000	0.000	0.000	0.000	0.000	0.000	0.000	0.000	0.000	0.000	80	462	45137	38303	0.268	Error	Error	24659	20478	0	0	21782	16521	0	0	0	0
1	18	13	""	"iYHL048W"	5250	17550	100	5574	4998	3462	94	141	402	85	81	0	3720	3394	2091	174	295	1092	81	67	0	0	0	0	0	0	0	0	0	0	0	0	0	0	0	0	0	0	0	1.545	1.523	1.417	1.398	1.794	1.566	0.871	0.000	0.000	0.000	0.000	0.000	0.000	0.000	0.000	0.000	0.000	0.000	0.000	0.000	0.000	80	514	9026	8124	0.628	Error	Error	5480	3546	0	0	4904	3220	0	0	0	0
1	19	13	""	"iYHL034C"	5450	17550	100	945	854	445	88	95	47	90	86	0	2340	2131	1165	169	175	52	87	87	0	0	0	0	0	0	0	0	0	0	0	0	0	0	0	0	0	0	0	0.395	0.390	0.365	0.379	2.240	0.360	0.769	0.000	0.000	0.000	0.000	0.000	0.000	0.000	0.000	0.000	0.000	0.000	0.000	0.000	0.000	80	482	3028	2728	-1.341	Error	Error	857	2171	0	0	766	1962	0	0	0	0
1	20	13	""	"iYHL030W"	5640	17550	100	4780	3942	2663	89	97	43	97	96	0	2115	1706	1059	168	172	45	81	81	0	0	0	0	0	0	0	0	0	0	0	0	0	0	0	0	0	0	0	2.409	2.505	2.419	2.140	2.227	2.652	0.824	0.000	0.000	0.000	0.000	0.000	0.000	0.000	0.000	0.000	0.000	0.000	0.000	0.000	0.000	80	465	6638	5391	1.269	Error	Error	4691	1947	0	0	3853	1538	0	0	0	0
1	21	13	""	"iYHL026C"	5810	17550	100	3291	3138	1353	92	96	37	98	98	0	5182	4499	2062	172	177	46	95	95	0	0	0	0	0	0	0	0	0	0	0	0	0	0	0	0	0	0	0	0.639	0.704	0.648	0.717	1.654	0.662	0.816	0.000	0.000	0.000	0.000	0.000	0.000	0.000	0.000	0.000	0.000	0.000	0.000	0.000	0.000	80	451	8209	7373	-0.647	Error	Error	3199	5010	0	0	3046	4327	0	0	0	0
1	22	13	""	"iYHL011C"	6000	17550	100	2013	1753	885	90	99	66	93	87	0	3410	2873	1616	172	194	164	85	85	0	0	0	0	0	0	0	0	0	0	0	0	0	0	0	0	0	0	0	0.594	0.616	0.597	0.599	2.813	0.542	0.773	0.000	0.000	0.000	0.000	0.000	0.000	0.000	0.000	0.000	0.000	0.000	0.000	0.000	0.000	80	512	5161	4364	-0.752	Error	Error	1923	3238	0	0	1663	2701	0	0	0	0
1	1	14	""	"iYHLWdelta2"	2030	17740	110	855	843	426	84	95	82	92	86	0	726	738	330	164	175	81	90	86	0	0	0	0	0	0	0	0	0	0	0	0	0	0	0	0	0	0	0	1.372	1.322	1.350	1.278	2.140	1.351	0.702	0.000	0.000	0.000	0.000	0.000	0.000	0.000	0.000	0.000	0.000	0.000	0.000	0.000	0.000	80	548	1333	1333	0.456	Error	Error	771	562	0	0	759	574	0	0	0	0
1	2	14	""	"iYHL003C"	2210	17740	120	5013	4357	2187	87	113	152	93	93	0	3134	2844	1665	176	212	239	87	85	0	0	0	0	0	0	0	0	0	0	0	0	0	0	0	0	0	0	0	1.665	1.600	1.614	1.613	1.945	1.548	0.764	0.000	0.000	0.000	0.000	0.000	0.000	0.000	0.000	0.000	0.000	0.000	0.000	0.000	0.000	120	530	7884	6938	0.736	Error	Error	4926	2958	0	0	4270	2668	0	0	0	0
1	3	14	""	"iYIL106W"	2390	17740	100	3411	3095	1168	88	95	48	98	97	0	2126	1888	718	174	186	97	95	95	0	0	0	0	0	0	0	0	0	0	0	0	0	0	0	0	0	0	0	1.702	1.754	1.659	1.774	2.131	1.769	0.802	0.000	0.000	0.000	0.000	0.000	0.000	0.000	0.000	0.000	0.000	0.000	0.000	0.000	0.000	80	434	5275	4721	0.768	Error	Error	3323	1952	0	0	3007	1714	0	0	0	0
1	4	14	""	"iYIL103W-1"	2580	17740	100	1507	1376	597	85	90	36	98	97	0	3975	3630	1807	173	177	51	90	90	0	0	0	0	0	0	0	0	0	0	0	0	0	0	0	0	0	0	0	0.374	0.373	0.356	0.418	2.143	0.342	0.808	0.000	0.000	0.000	0.000	0.000	0.000	0.000	0.000	0.000	0.000	0.000	0.000	0.000	0.000	80	470	5224	4748	-1.419	Error	Error	1422	3802	0	0	1291	3457	0	0	0	0
1	5	14	""	"iYIL100W"	2770	17740	100	977	863	388	90	96	45	92	88	0	2186	1876	901	185	189	52	87	87	0	0	0	0	0	0	0	0	0	0	0	0	0	0	0	0	0	0	0	0.443	0.457	0.424	0.431	1.895	0.410	0.836	0.000	0.000	0.000	0.000	0.000	0.000	0.000	0.000	0.000	0.000	0.000	0.000	0.000	0.000	80	452	2888	2464	-1.174	Error	Error	887	2001	0	0	773	1691	0	0	0	0
1	6	14	""	"iYIL088C"	2960	17740	100	2035	1761	845	91	105	77	95	90	0	3324	2654	1524	179	203	174	85	82	0	0	0	0	0	0	0	0	0	0	0	0	0	0	0	0	0	0	0	0.618	0.675	0.655	0.751	2.865	0.606	0.812	0.000	0.000	0.000	0.000	0.000	0.000	0.000	0.000	0.000	0.000	0.000	0.000	0.000	0.000	80	462	5089	4145	-0.694	Error	Error	1944	3145	0	0	1670	2475	0	0	0	0
1	7	14	""	"itI(AAU)I2"	3150	17740	100	2055	1855	800	87	103	78	95	91	0	2308	1954	939	176	200	170	85	82	0	0	0	0	0	0	0	0	0	0	0	0	0	0	0	0	0	0	0	0.923	0.994	0.943	0.913	1.550	0.930	0.807	0.000	0.000	0.000	0.000	0.000	0.000	0.000	0.000	0.000	0.000	0.000	0.000	0.000	0.000	80	475	4100	3546	-0.115	Error	Error	1968	2132	0	0	1768	1778	0	0	0	0
1	8	14	""	"iYIL076W"	3350	17750	110	7309	5942	3744	94	103	62	95	91	0	2425	1939	1356	171	180	58	73	73	0	0	0	0	0	0	0	0	0	0	0	0	0	0	0	0	0	0	0	3.201	3.308	3.173	3.322	2.157	3.298	0.826	0.000	0.000	0.000	0.000	0.000	0.000	0.000	0.000	0.000	0.000	0.000	0.000	0.000	0.000	80	534	9469	7616	1.679	Error	Error	7215	2254	0	0	5848	1768	0	0	0	0
1	9	14	""	"iYIL057C"	3530	17750	110	1682	1579	714	93	100	59	96	92	0	2812	2261	1311	171	187	115	82	81	0	0	0	0	0	0	0	0	0	0	0	0	0	0	0	0	0	0	0	0.602	0.711	0.636	0.798	2.555	0.627	0.779	0.000	0.000	0.000	0.000	0.000	0.000	0.000	0.000	0.000	0.000	0.000	0.000	0.000	0.000	80	521	4230	3576	-0.733	Error	Error	1589	2641	0	0	1486	2090	0	0	0	0
1	10	14	""	"iYIL054W"	3730	17740	100	1019	963	371	86	94	45	97	93	0	1900	1639	770	171	182	90	90	87	0	0	0	0	0	0	0	0	0	0	0	0	0	0	0	0	0	0	0	0.540	0.597	0.599	0.656	2.030	0.515	0.797	0.000	0.000	0.000	0.000	0.000	0.000	0.000	0.000	0.000	0.000	0.000	0.000	0.000	0.000	80	484	2662	2345	-0.890	Error	Error	933	1729	0	0	877	1468	0	0	0	0
1	11	14	""	"iYIL050W"	3920	17740	100	633	613	301	85	90	39	95	90	0	2546	2158	1093	170	175	50	85	85	0	0	0	0	0	0	0	0	0	0	0	0	0	0	0	0	0	0	0	0.231	0.266	0.256	0.246	2.320	0.237	0.795	0.000	0.000	0.000	0.000	0.000	0.000	0.000	0.000	0.000	0.000	0.000	0.000	0.000	0.000	80	467	2924	2516	-2.116	Error	Error	548	2376	0	0	528	1988	0	0	0	0
1	12	14	""	"iYIL034C"	4110	17740	100	1591	1422	653	86	94	57	93	92	0	3909	3350	1814	174	178	59	88	85	0	0	0	0	0	0	0	0	0	0	0	0	0	0	0	0	0	0	0	0.403	0.421	0.415	0.434	2.446	0.368	0.777	0.000	0.000	0.000	0.000	0.000	0.000	0.000	0.000	0.000	0.000	0.000	0.000	0.000	0.000	80	460	5240	4512	-1.311	Error	Error	1505	3735	0	0	1336	3176	0	0	0	0
1	13	14	""	"iYIL030C"	4290	17740	100	1054	948	453	91	99	45	93	90	0	1930	1558	885	176	185	79	78	78	0	0	0	0	0	0	0	0	0	0	0	0	0	0	0	0	0	0	0	0.549	0.620	0.560	0.530	1.690	0.508	0.739	0.000	0.000	0.000	0.000	0.000	0.000	0.000	0.000	0.000	0.000	0.000	0.000	0.000	0.000	80	464	2717	2239	-0.865	Error	Error	963	1754	0	0	857	1382	0	0	0	0
1	14	14	""	"iYIL028W"	4480	17750	110	8569	7580	4297	92	106	108	96	92	0	6504	5059	3361	171	207	284	80	77	0	0	0	0	0	0	0	0	0	0	0	0	0	0	0	0	0	0	0	1.339	1.532	1.383	1.733	2.454	1.445	0.839	0.000	0.000	0.000	0.000	0.000	0.000	0.000	0.000	0.000	0.000	0.000	0.000	0.000	0.000	80	538	14810	12376	0.421	Error	Error	8477	6333	0	0	7488	4888	0	0	0	0
1	15	14	""	"iYJL006C"	4680	17740	110	716	649	414	96	115	128	72	71	0	893	788	521	171	196	239	68	62	0	0	0	0	0	0	0	0	0	0	0	0	0	0	0	0	0	0	0	0.859	0.896	0.835	0.758	2.766	0.818	0.683	0.000	0.000	0.000	0.000	0.000	0.000	0.000	0.000	0.000	0.000	0.000	0.000	0.000	0.000	80	550	1342	1170	-0.220	Error	Error	620	722	0	0	553	617	0	0	0	0
1	16	14	""	"iYJL003W"	4880	17750	110	5293	4311	2327	103	118	93	96	92	0	1470	1172	694	173	179	49	78	73	0	0	0	0	0	0	0	0	0	0	0	0	0	0	0	0	0	0	0	4.002	4.212	3.818	3.773	2.256	4.177	0.833	0.000	0.000	0.000	0.000	0.000	0.000	0.000	0.000	0.000	0.000	0.000	0.000	0.000	0.000	80	519	6487	5207	2.001	Error	Error	5190	1297	0	0	4208	999	0	0	0	0
1	17	14	""	"iYJR001W"	5060	17750	110	7057	6094	3706	101	117	99	98	96	0	2095	1776	1137	169	177	66	82	78	0	0	0	0	0	0	0	0	0	0	0	0	0	0	0	0	0	0	0	3.612	3.729	3.398	3.679	2.089	3.770	0.811	0.000	0.000	0.000	0.000	0.000	0.000	0.000	0.000	0.000	0.000	0.000	0.000	0.000	0.000	80	513	8882	7600	1.853	Error	Error	6956	1926	0	0	5993	1607	0	0	0	0
1	18	14	""	"iYJR015W"	5260	17750	110	2155	1849	1036	93	105	71	95	88	0	1033	858	524	173	182	72	76	73	0	0	0	0	0	0	0	0	0	0	0	0	0	0	0	0	0	0	0	2.398	2.564	2.475	2.363	2.179	2.494	0.756	0.000	0.000	0.000	0.000	0.000	0.000	0.000	0.000	0.000	0.000	0.000	0.000	0.000	0.000	80	515	2922	2441	1.262	Error	Error	2062	860	0	0	1756	685	0	0	0	0
1	19	14	""	"iYJR021C"	5440	17740	100	554	498	288	87	94	43	82	76	0	1088	915	606	170	177	78	73	72	0	0	0	0	0	0	0	0	0	0	0	0	0	0	0	0	0	0	0	0.509	0.552	0.521	0.460	2.504	0.456	0.705	0.000	0.000	0.000	0.000	0.000	0.000	0.000	0.000	0.000	0.000	0.000	0.000	0.000	0.000	80	446	1385	1156	-0.975	Error	Error	467	918	0	0	411	745	0	0	0	0
1	20	14	""	"iYJR031C"	5620	17740	100	1262	1153	486	87	105	106	97	92	0	2944	2457	1103	170	223	322	85	82	0	0	0	0	0	0	0	0	0	0	0	0	0	0	0	0	0	0	0	0.424	0.466	0.450	0.529	2.178	0.422	0.822	0.000	0.000	0.000	0.000	0.000	0.000	0.000	0.000	0.000	0.000	0.000	0.000	0.000	0.000	80	453	3949	3353	-1.239	Error	Error	1175	2774	0	0	1066	2287	0	0	0	0
1	21	14	""	"itS(AGA)J"	5810	17740	100	2271	2111	1162	93	113	114	88	87	0	3543	2891	1651	171	239	352	80	77	0	0	0	0	0	0	0	0	0	0	0	0	0	0	0	0	0	0	0	0.646	0.742	0.729	0.766	2.339	0.680	0.772	0.000	0.000	0.000	0.000	0.000	0.000	0.000	0.000	0.000	0.000	0.000	0.000	0.000	0.000	80	471	5550	4738	-0.631	Error	Error	2178	3372	0	0	2018	2720	0	0	0	0
1	22	14	""	"iYJR050W"	6010	17750	100	1062	955	596	86	96	62	83	81	0	3860	2976	1971	171	196	166	73	73	0	0	0	0	0	0	0	0	0	0	0	0	0	0	0	0	0	0	0	0.265	0.310	0.294	0.341	2.899	0.269	0.743	0.000	0.000	0.000	0.000	0.000	0.000	0.000	0.000	0.000	0.000	0.000	0.000	0.000	0.000	80	483	4665	3674	-1.918	Error	Error	976	3689	0	0	869	2805	0	0	0	0
1	1	15	""	"iYJR052W"	2020	17940	110	422	402	172	83	91	46	88	87	0	1126	937	478	171	180	61	85	81	0	0	0	0	0	0	0	0	0	0	0	0	0	0	0	0	0	0	0	0.355	0.416	0.401	0.379	2.854	0.338	0.723	0.000	0.000	0.000	0.000	0.000	0.000	0.000	0.000	0.000	0.000	0.000	0.000	0.000	0.000	80	534	1294	1085	-1.494	Error	Error	339	955	0	0	319	766	0	0	0	0
1	2	15	""	"iYJR063W"	2210	17920	120	1492	2053	2387	94	124	155	91	89	0	4288	7177	9202	181	218	176	97	93	0	0	0	0	0	0	0	0	0	0	0	0	0	0	0	0	0	0	0	0.340	0.280	0.320	0.286	1.746	0.243	0.806	0.000	0.000	0.000	0.000	0.000	0.000	0.000	0.000	0.000	0.000	0.000	0.000	0.000	0.000	120	523	5505	8955	-1.555	Error	Error	1398	4107	0	0	1959	6996	0	0	-100	0
1	3	15	""	"iYJR067C"	2390	17920	110	2320	2142	792	96	127	141	100	97	0	1808	1666	724	175	215	195	95	88	0	0	0	0	0	0	0	0	0	0	0	0	0	0	0	0	0	0	0	1.362	1.372	1.374	1.472	1.834	1.337	0.833	0.000	0.000	0.000	0.000	0.000	0.000	0.000	0.000	0.000	0.000	0.000	0.000	0.000	0.000	80	490	3857	3537	0.446	Error	Error	2224	1633	0	0	2046	1491	0	0	0	0
1	4	15	""	"iYJR072C"	2600	17920	110	553	526	338	96	116	94	77	65	0	1148	969	654	180	202	140	73	68	0	0	0	0	0	0	0	0	0	0	0	0	0	0	0	0	0	0	0	0.472	0.545	0.514	0.429	2.395	0.502	0.806	0.000	0.000	0.000	0.000	0.000	0.000	0.000	0.000	0.000	0.000	0.000	0.000	0.000	0.000	80	495	1425	1219	-1.083	Error	Error	457	968	0	0	430	789	0	0	0	0
1	5	15	""	"itV(AAC)K2"	2770	17920	120	6985	5850	2879	93	100	44	99	97	0	3177	2654	1352	182	197	173	85	84	0	0	0	0	0	0	0	0	0	0	0	0	0	0	0	0	0	0	0	2.301	2.329	2.278	2.456	2.019	2.394	0.880	0.000	0.000	0.000	0.000	0.000	0.000	0.000	0.000	0.000	0.000	0.000	0.000	0.000	0.000	120	528	9887	8229	1.202	Error	Error	6892	2995	0	0	5757	2472	0	0	0	0
1	6	15	""	"iYKL027W"	2950	17920	110	8579	6952	3625	93	122	253	93	88	0	3114	2588	1469	178	191	110	83	81	0	0	0	0	0	0	0	0	0	0	0	0	0	0	0	0	0	0	0	2.890	2.846	2.770	2.832	1.609	2.858	0.889	0.000	0.000	0.000	0.000	0.000	0.000	0.000	0.000	0.000	0.000	0.000	0.000	0.000	0.000	80	467	11422	9269	1.531	Error	Error	8486	2936	0	0	6859	2410	0	0	0	0
1	7	15	""	"iYKL023W"	3140	17930	120	1615	1380	794	89	112	232	79	76	0	2092	1631	1003	174	186	103	79	77	0	0	0	0	0	0	0	0	0	0	0	0	0	0	0	0	0	0	0	0.796	0.886	0.833	0.815	2.568	0.830	0.784	0.000	0.000	0.000	0.000	0.000	0.000	0.000	0.000	0.000	0.000	0.000	0.000	0.000	0.000	120	555	3444	2748	-0.330	Error	Error	1526	1918	0	0	1291	1457	0	0	0	0
1	8	15	""	"iYKL007W"	3320	17930	100	1334	1150	564	89	95	49	95	90	0	1737	1483	790	168	175	61	83	82	0	0	0	0	0	0	0	0	0	0	0	0	0	0	0	0	0	0	0	0.793	0.807	0.792	0.738	2.429	0.723	0.825	0.000	0.000	0.000	0.000	0.000	0.000	0.000	0.000	0.000	0.000	0.000	0.000	0.000	0.000	80	427	2814	2376	-0.334	Error	Error	1245	1569	0	0	1061	1315	0	0	0	0
1	9	15	""	"iYKL004W"	3500	17920	100	9556	8737	2666	99	136	261	100	100	0	2901	2608	960	170	197	178	96	95	0	0	0	0	0	0	0	0	0	0	0	0	0	0	0	0	0	0	0	3.463	3.543	3.369	3.874	1.616	3.513	0.891	0.000	0.000	0.000	0.000	0.000	0.000	0.000	0.000	0.000	0.000	0.000	0.000	0.000	0.000	80	443	12188	11076	1.792	Error	Error	9457	2731	0	0	8638	2438	0	0	0	0
1	10	15	""	"iCEN11"	3690	17920	110	10186	9363	2942	94	131	241	100	100	0	2148	1965	622	170	193	165	100	97	0	0	0	0	0	0	0	0	0	0	0	0	0	0	0	0	0	0	0	5.102	5.164	5.245	5.256	1.582	5.374	0.891	0.000	0.000	0.000	0.000	0.000	0.000	0.000	0.000	0.000	0.000	0.000	0.000	0.000	0.000	80	532	12070	11064	2.351	Error	Error	10092	1978	0	0	9269	1795	0	0	0	0
1	11	15	""	"iYKR015C"	3880	17920	100	4059	3801	1070	93	100	50	100	100	0	6055	5486	1884	168	177	74	97	97	0	0	0	0	0	0	0	0	0	0	0	0	0	0	0	0	0	0	0	0.674	0.697	0.671	0.739	1.825	0.648	0.860	0.000	0.000	0.000	0.000	0.000	0.000	0.000	0.000	0.000	0.000	0.000	0.000	0.000	0.000	80	468	9853	9026	-0.570	Error	Error	3966	5887	0	0	3708	5318	0	0	0	0
1	12	15	""	"iYKR019C"	4060	17920	100	1227	1122	425	90	100	63	96	95	0	2878	2512	1010	174	224	654	90	82	0	0	0	0	0	0	0	0	0	0	0	0	0	0	0	0	0	0	0	0.420	0.441	0.451	0.438	1.753	0.294	0.591	0.000	0.000	0.000	0.000	0.000	0.000	0.000	0.000	0.000	0.000	0.000	0.000	0.000	0.000	80	479	3841	3370	-1.250	Error	Error	1137	2704	0	0	1032	2338	0	0	0	0
1	13	15	""	"iYKR023W"	4270	17930	110	3381	3329	1318	94	106	88	97	97	0	1587	1416	533	176	194	133	91	90	0	0	0	0	0	0	0	0	0	0	0	0	0	0	0	0	0	0	0	2.330	2.609	2.504	2.224	2.111	2.598	0.834	0.000	0.000	0.000	0.000	0.000	0.000	0.000	0.000	0.000	0.000	0.000	0.000	0.000	0.000	80	547	4698	4475	1.220	Error	Error	3287	1411	0	0	3235	1240	0	0	0	0
1	14	15	""	"iYKRCdelta11"	4450	17930	110	1801	1733	697	94	105	84	97	96	0	4202	3857	1849	174	187	152	95	92	0	0	0	0	0	0	0	0	0	0	0	0	0	0	0	0	0	0	0	0.424	0.445	0.429	0.500	2.204	0.391	0.832	0.000	0.000	0.000	0.000	0.000	0.000	0.000	0.000	0.000	0.000	0.000	0.000	0.000	0.000	80	518	5735	5322	-1.239	Error	Error	1707	4028	0	0	1639	3683	0	0	0	0
1	15	15	""	"iYKR042W"	4650	17930	110	3150	2829	1222	92	101	48	100	100	0	1856	1688	676	170	188	168	93	91	0	0	0	0	0	0	0	0	0	0	0	0	0	0	0	0	0	0	0	1.814	1.803	1.834	1.743	1.787	1.791	0.869	0.000	0.000	0.000	0.000	0.000	0.000	0.000	0.000	0.000	0.000	0.000	0.000	0.000	0.000	80	518	4744	4255	0.859	Error	Error	3058	1686	0	0	2737	1518	0	0	0	0
1	16	15	""	"iYKR046C"	4830	17920	110	927	914	380	94	105	69	96	92	0	1798	1575	659	173	180	52	93	92	0	0	0	0	0	0	0	0	0	0	0	0	0	0	0	0	0	0	0	0.513	0.585	0.591	0.606	1.616	0.550	0.857	0.000	0.000	0.000	0.000	0.000	0.000	0.000	0.000	0.000	0.000	0.000	0.000	0.000	0.000	80	529	2458	2222	-0.964	Error	Error	833	1625	0	0	820	1402	0	0	0	0
1	17	15	""	"iYLR167W"	5040	17920	110	911	878	331	96	107	70	97	97	0	1130	1055	386	169	177	54	97	96	0	0	0	0	0	0	0	0	0	0	0	0	0	0	0	0	0	0	0	0.848	0.883	0.872	0.888	1.750	0.862	0.814	0.000	0.000	0.000	0.000	0.000	0.000	0.000	0.000	0.000	0.000	0.000	0.000	0.000	0.000	80	496	1776	1668	-0.238	Error	Error	815	961	0	0	782	886	0	0	0	0
1	18	15	""	"iYLR173W"	5210	17920	100	1241	1144	402	93	94	36	98	98	0	2885	2503	1019	167	177	67	95	92	0	0	0	0	0	0	0	0	0	0	0	0	0	0	0	0	0	0	0	0.422	0.450	0.442	0.468	1.546	0.414	0.852	0.000	0.000	0.000	0.000	0.000	0.000	0.000	0.000	0.000	0.000	0.000	0.000	0.000	0.000	80	442	3866	3387	-1.243	Error	Error	1148	2718	0	0	1051	2336	0	0	0	0
1	19	15	""	"iYLR177W"	5400	17920	100	2224	1941	893	91	109	107	97	92	0	1571	1347	718	173	196	137	85	78	0	0	0	0	0	0	0	0	0	0	0	0	0	0	0	0	0	0	0	1.526	1.576	1.516	1.872	2.209	1.491	0.826	0.000	0.000	0.000	0.000	0.000	0.000	0.000	0.000	0.000	0.000	0.000	0.000	0.000	0.000	80	504	3531	3024	0.610	Error	Error	2133	1398	0	0	1850	1174	0	0	0	0
1	20	15	""	"iYLR193C"	5620	17920	110	968	900	534	89	115	124	85	78	0	2438	2066	1205	171	199	169	81	77	0	0	0	0	0	0	0	0	0	0	0	0	0	0	0	0	0	0	0	0.388	0.428	0.406	0.392	2.002	0.405	0.812	0.000	0.000	0.000	0.000	0.000	0.000	0.000	0.000	0.000	0.000	0.000	0.000	0.000	0.000	80	526	3146	2706	-1.367	Error	Error	879	2267	0	0	811	1895	0	0	0	0
1	21	15	""	"iYLR198C"	5800	17920	110	2001	1817	726	87	100	73	96	95	0	1167	1023	424	167	175	64	90	88	0	0	0	0	0	0	0	0	0	0	0	0	0	0	0	0	0	0	0	1.914	2.021	1.879	1.921	1.730	1.963	0.811	0.000	0.000	0.000	0.000	0.000	0.000	0.000	0.000	0.000	0.000	0.000	0.000	0.000	0.000	80	516	2914	2586	0.937	Error	Error	1914	1000	0	0	1730	856	0	0	0	0
1	22	15	""	"iYLR204W"	5990	17920	100	591	561	249	84	95	61	90	86	0	1785	1511	871	166	176	59	81	80	0	0	0	0	0	0	0	0	0	0	0	0	0	0	0	0	0	0	0	0.313	0.355	0.327	0.378	2.013	0.303	0.768	0.000	0.000	0.000	0.000	0.000	0.000	0.000	0.000	0.000	0.000	0.000	0.000	0.000	0.000	80	474	2126	1822	-1.675	Error	Error	507	1619	0	0	477	1345	0	0	0	0
1	1	16	""	"iYLR221C"	1980	18110	100	2924	2604	972	85	90	44	100	100	0	2549	2204	947	168	176	60	92	91	0	0	0	0	0	0	0	0	0	0	0	0	0	0	0	0	0	0	0	1.192	1.237	1.186	1.247	1.773	1.172	0.828	0.000	0.000	0.000	0.000	0.000	0.000	0.000	0.000	0.000	0.000	0.000	0.000	0.000	0.000	80	444	5220	4555	0.254	Error	Error	2839	2381	0	0	2519	2036	0	0	0	0
1	2	16	""	"iYLR225C"	2180	18100	110	1211	1106	509	92	110	108	96	88	0	2077	1873	934	179	205	240	86	83	0	0	0	0	0	0	0	0	0	0	0	0	0	0	0	0	0	0	0	0.590	0.599	0.589	0.601	2.055	0.558	0.835	0.000	0.000	0.000	0.000	0.000	0.000	0.000	0.000	0.000	0.000	0.000	0.000	0.000	0.000	80	540	3017	2708	-0.762	Error	Error	1119	1898	0	0	1014	1694	0	0	0	0
1	3	16	""	"iYLRWdelta11"	2380	18100	100	985	918	629	93	112	110	77	68	0	1224	1010	639	170	183	81	77	73	0	0	0	0	0	0	0	0	0	0	0	0	0	0	0	0	0	0	0	0.846	0.982	0.865	0.887	2.310	0.984	0.740	0.000	0.000	0.000	0.000	0.000	0.000	0.000	0.000	0.000	0.000	0.000	0.000	0.000	0.000	80	466	1946	1665	-0.241	Error	Error	892	1054	0	0	825	840	0	0	0	0
1	4	16	""	"iYLR244C"	2550	18110	100	844	782	363	88	99	66	91	87	0	1162	1040	526	168	181	98	82	81	0	0	0	0	0	0	0	0	0	0	0	0	0	0	0	0	0	0	0	0.761	0.796	0.765	0.756	2.025	0.707	0.795	0.000	0.000	0.000	0.000	0.000	0.000	0.000	0.000	0.000	0.000	0.000	0.000	0.000	0.000	80	475	1750	1566	-0.395	Error	Error	756	994	0	0	694	872	0	0	0	0
1	5	16	""	"iYLR247C"	2740	18110	100	1274	1150	526	89	96	42	95	95	0	5064	4465	2301	172	207	273	87	85	0	0	0	0	0	0	0	0	0	0	0	0	0	0	0	0	0	0	0	0.242	0.247	0.235	0.283	2.739	0.217	0.822	0.000	0.000	0.000	0.000	0.000	0.000	0.000	0.000	0.000	0.000	0.000	0.000	0.000	0.000	80	479	6077	5354	-2.046	Error	Error	1185	4892	0	0	1061	4293	0	0	0	0
1	6	16	""	"iYLR252W"	2930	18110	100	1548	1329	642	91	99	85	91	87	0	2692	2231	1266	174	207	267	80	76	0	0	0	0	0	0	0	0	0	0	0	0	0	0	0	0	0	0	0	0.579	0.602	0.565	0.591	1.994	0.527	0.780	0.000	0.000	0.000	0.000	0.000	0.000	0.000	0.000	0.000	0.000	0.000	0.000	0.000	0.000	80	492	3975	3295	-0.789	Error	Error	1457	2518	0	0	1238	2057	0	0	0	0
1	7	16	""	"iYML046W"	3130	18110	100	711	670	291	88	93	39	93	88	0	1032	943	460	165	175	67	87	83	0	0	0	0	0	0	0	0	0	0	0	0	0	0	0	0	0	0	0	0.719	0.748	0.727	0.756	2.491	0.638	0.778	0.000	0.000	0.000	0.000	0.000	0.000	0.000	0.000	0.000	0.000	0.000	0.000	0.000	0.000	80	487	1490	1360	-0.477	Error	Error	623	867	0	0	582	778	0	0	0	0
1	8	16	""	"iYML042W"	3340	18120	110	1024	911	377	84	91	39	95	95	0	1651	1374	714	164	172	59	88	83	0	0	0	0	0	0	0	0	0	0	0	0	0	0	0	0	0	0	0	0.632	0.683	0.633	0.773	2.387	0.575	0.784	0.000	0.000	0.000	0.000	0.000	0.000	0.000	0.000	0.000	0.000	0.000	0.000	0.000	0.000	80	545	2427	2037	-0.662	Error	Error	940	1487	0	0	827	1210	0	0	0	0
1	9	16	""	"iYML038C"	3520	18110	110	182	197	86	88	101	129	33	5	0	433	442	163	167	182	96	90	65	0	0	0	0	0	0	0	0	0	0	0	0	0	0	0	0	0	0	0	0.353	0.396	0.372	0.354	2.340	0.300	0.161	0.000	0.000	0.000	0.000	0.000	0.000	0.000	0.000	0.000	0.000	0.000	0.000	0.000	0.000	80	544	360	384	-1.501	Error	Error	94	266	0	0	109	275	0	0	0	0
1	10	16	""	"iYML021C"	3720	18120	110	2439	2137	1028	87	97	76	96	95	0	4738	4004	2044	166	179	92	93	90	0	0	0	0	0	0	0	0	0	0	0	0	0	0	0	0	0	0	0	0.514	0.534	0.521	0.529	1.856	0.509	0.867	0.000	0.000	0.000	0.000	0.000	0.000	0.000	0.000	0.000	0.000	0.000	0.000	0.000	0.000	80	570	6924	5888	-0.959	Error	Error	2352	4572	0	0	2050	3838	0	0	0	0
1	11	16	""	"iYML017W"	3920	18120	110	2011	2018	1040	88	96	79	97	95	0	1480	1398	631	169	183	180	90	87	0	0	0	0	0	0	0	0	0	0	0	0	0	0	0	0	0	0	0	1.467	1.570	1.468	1.502	1.841	1.647	0.785	0.000	0.000	0.000	0.000	0.000	0.000	0.000	0.000	0.000	0.000	0.000	0.000	0.000	0.000	80	551	3234	3159	0.553	Error	Error	1923	1311	0	0	1930	1229	0	0	0	0
1	12	16	""	"iYML013C-A"	4100	18110	110	971	874	526	90	97	44	90	83	0	2640	2105	1355	170	203	601	73	67	0	0	0	0	0	0	0	0	0	0	0	0	0	0	0	0	0	0	0	0.357	0.405	0.384	0.410	2.121	0.362	0.776	0.000	0.000	0.000	0.000	0.000	0.000	0.000	0.000	0.000	0.000	0.000	0.000	0.000	0.000	80	543	3351	2719	-1.487	Error	Error	881	2470	0	0	784	1935	0	0	0	0
1	13	16	""	"iYMR002W"	4300	18130	110	1448	1294	797	91	101	50	92	83	0	1699	1355	944	171	179	58	73	71	0	0	0	0	0	0	0	0	0	0	0	0	0	0	0	0	0	0	0	0.888	1.016	0.889	0.930	2.515	0.938	0.766	0.000	0.000	0.000	0.000	0.000	0.000	0.000	0.000	0.000	0.000	0.000	0.000	0.000	0.000	80	539	2885	2387	-0.171	Error	Error	1357	1528	0	0	1203	1184	0	0	0	0
1	14	16	""	"iYMR006C"	4480	18120	100	6869	5851	3406	90	100	46	98	96	0	2145	1819	1081	175	185	98	81	78	0	0	0	0	0	0	0	0	0	0	0	0	0	0	0	0	0	0	0	3.441	3.504	3.197	3.487	2.243	3.532	0.804	0.000	0.000	0.000	0.000	0.000	0.000	0.000	0.000	0.000	0.000	0.000	0.000	0.000	0.000	80	483	8749	7405	1.783	Error	Error	6779	1970	0	0	5761	1644	0	0	0	0
1	15	16	""	"iYMR010W-0"	4680	18110	110	2033	2090	586	90	97	44	100	100	0	3146	3047	799	174	185	95	100	100	0	0	0	0	0	0	0	0	0	0	0	0	0	0	0	0	0	0	0	0.654	0.696	0.695	0.706	1.405	0.693	0.876	0.000	0.000	0.000	0.000	0.000	0.000	0.000	0.000	0.000	0.000	0.000	0.000	0.000	0.000	80	526	4915	4873	-0.613	Error	Error	1943	2972	0	0	2000	2873	0	0	0	0
1	16	16	""	"iYMR021C"	4860	18120	100	2741	2639	737	88	95	42	100	100	0	2035	1876	525	175	180	46	97	96	0	0	0	0	0	0	0	0	0	0	0	0	0	0	0	0	0	0	0	1.426	1.500	1.504	1.522	1.643	1.478	0.864	0.000	0.000	0.000	0.000	0.000	0.000	0.000	0.000	0.000	0.000	0.000	0.000	0.000	0.000	80	482	4513	4252	0.512	Error	Error	2653	1860	0	0	2551	1701	0	0	0	0
1	17	16	""	"iYMR024W"	5050	18110	110	1666	1446	580	94	100	44	97	97	0	2402	2128	829	174	178	49	93	93	0	0	0	0	0	0	0	0	0	0	0	0	0	0	0	0	0	0	0	0.706	0.692	0.698	0.636	1.792	0.687	0.852	0.000	0.000	0.000	0.000	0.000	0.000	0.000	0.000	0.000	0.000	0.000	0.000	0.000	0.000	80	566	3800	3306	-0.503	Error	Error	1572	2228	0	0	1352	1954	0	0	0	0
1	18	16	""	"iYMR029C"	5260	18110	110	4293	3657	1802	90	110	125	96	92	0	4741	4075	1921	170	184	95	90	90	0	0	0	0	0	0	0	0	0	0	0	0	0	0	0	0	0	0	0	0.919	0.913	0.913	0.842	2.750	0.924	0.853	0.000	0.000	0.000	0.000	0.000	0.000	0.000	0.000	0.000	0.000	0.000	0.000	0.000	0.000	80	583	8774	7472	-0.121	Error	Error	4203	4571	0	0	3567	3905	0	0	0	0
1	19	16	""	"iYMR312W"	5460	18120	110	773	723	278	86	104	102	93	88	0	1704	1460	637	172	187	118	88	86	0	0	0	0	0	0	0	0	0	0	0	0	0	0	0	0	0	0	0	0.448	0.495	0.468	0.476	1.908	0.471	0.762	0.000	0.000	0.000	0.000	0.000	0.000	0.000	0.000	0.000	0.000	0.000	0.000	0.000	0.000	80	522	2219	1925	-1.157	Error	Error	687	1532	0	0	637	1288	0	0	0	0
1	20	16	""	"iYMR316C-A"	5630	18120	120	3962	3590	1874	86	103	94	97	95	0	3371	2896	1541	168	174	51	92	90	0	0	0	0	0	0	0	0	0	0	0	0	0	0	0	0	0	0	0	1.210	1.284	1.198	1.206	2.329	1.317	0.793	0.000	0.000	0.000	0.000	0.000	0.000	0.000	0.000	0.000	0.000	0.000	0.000	0.000	0.000	120	581	7079	6232	0.275	Error	Error	3876	3203	0	0	3504	2728	0	0	0	0
1	21	16	""	"iYMR319C-1"	5830	18120	110	3254	2933	1379	85	104	104	96	95	0	6467	5633	2720	166	173	54	93	92	0	0	0	0	0	0	0	0	0	0	0	0	0	0	0	0	0	0	0	0.503	0.521	0.509	0.497	1.590	0.497	0.856	0.000	0.000	0.000	0.000	0.000	0.000	0.000	0.000	0.000	0.000	0.000	0.000	0.000	0.000	80	524	9470	8315	-0.992	Error	Error	3169	6301	0	0	2848	5467	0	0	0	0
1	22	16	""	"iYNL331C"	6010	18110	110	2201	2063	1337	86	94	57	97	91	0	4235	3496	2139	166	172	48	86	83	0	0	0	0	0	0	0	0	0	0	0	0	0	0	0	0	0	0	0	0.520	0.594	0.547	0.623	3.002	0.573	0.800	0.000	0.000	0.000	0.000	0.000	0.000	0.000	0.000	0.000	0.000	0.000	0.000	0.000	0.000	80	566	6184	5307	-0.944	Error	Error	2115	4069	0	0	1977	3330	0	0	0	0
1	1	17	""	"iYNL327W"	2010	18310	110	1177	1004	488	87	95	52	92	91	0	917	789	404	176	185	87	80	77	0	0	0	0	0	0	0	0	0	0	0	0	0	0	0	0	0	0	0	1.471	1.496	1.366	1.150	2.595	1.386	0.802	0.000	0.000	0.000	0.000	0.000	0.000	0.000	0.000	0.000	0.000	0.000	0.000	0.000	0.000	80	583	1831	1530	0.557	Error	Error	1090	741	0	0	917	613	0	0	0	0
1	2	17	""	"iYNL322C"	2200	18310	100	1115	1117	718	91	103	74	91	88	0	2852	3309	4096	188	216	255	90	85	0	0	0	0	0	0	0	0	0	0	0	0	0	0	0	0	0	0	0	0.384	0.329	0.392	0.402	2.014	0.166	0.506	0.000	0.000	0.000	0.000	0.000	0.000	0.000	0.000	0.000	0.000	0.000	0.000	0.000	0.000	80	514	3688	4147	-1.379	Error	Error	1024	2664	0	0	1026	3121	0	0	0	0
1	3	17	""	"iYNL302C"	2410	18310	110	989	892	405	93	101	57	96	88	0	2943	2623	1277	176	192	112	87	86	0	0	0	0	0	0	0	0	0	0	0	0	0	0	0	0	0	0	0	0.324	0.327	0.322	0.317	1.748	0.302	0.804	0.000	0.000	0.000	0.000	0.000	0.000	0.000	0.000	0.000	0.000	0.000	0.000	0.000	0.000	80	555	3663	3246	-1.627	Error	Error	896	2767	0	0	799	2447	0	0	0	0
1	4	17	""	"iYNL298W"	2590	18320	110	5101	4030	2674	92	99	52	90	85	0	2002	1655	1069	172	175	53	75	75	0	0	0	0	0	0	0	0	0	0	0	0	0	0	0	0	0	0	0	2.737	2.655	2.567	2.216	3.184	2.724	0.819	0.000	0.000	0.000	0.000	0.000	0.000	0.000	0.000	0.000	0.000	0.000	0.000	0.000	0.000	80	526	6839	5421	1.453	Error	Error	5009	1830	0	0	3938	1483	0	0	0	0
1	5	17	""	"iYNL293W"	2780	18320	110	1834	1571	806	92	97	41	92	87	0	2657	2076	1236	176	187	92	81	78	0	0	0	0	0	0	0	0	0	0	0	0	0	0	0	0	0	0	0	0.702	0.778	0.703	0.717	3.749	0.679	0.804	0.000	0.000	0.000	0.000	0.000	0.000	0.000	0.000	0.000	0.000	0.000	0.000	0.000	0.000	80	526	4223	3379	-0.510	Error	Error	1742	2481	0	0	1479	1900	0	0	0	0
1	6	17	""	"iYNL284C"	2960	18310	100	1948	1748	847	90	100	72	95	92	0	3376	2952	1578	172	211	279	88	85	0	0	0	0	0	0	0	0	0	0	0	0	0	0	0	0	0	0	0	0.580	0.596	0.583	0.580	1.762	0.549	0.842	0.000	0.000	0.000	0.000	0.000	0.000	0.000	0.000	0.000	0.000	0.000	0.000	0.000	0.000	80	490	5062	4438	-0.786	Error	Error	1858	3204	0	0	1658	2780	0	0	0	0
1	7	17	""	"iYNL281W"	3160	18320	110	3510	3030	1791	89	99	70	90	86	0	2349	1850	1256	165	191	204	71	70	0	0	0	0	0	0	0	0	0	0	0	0	0	0	0	0	0	0	0	1.566	1.745	1.561	2.058	3.072	1.686	0.806	0.000	0.000	0.000	0.000	0.000	0.000	0.000	0.000	0.000	0.000	0.000	0.000	0.000	0.000	80	547	5605	4626	0.647	Error	Error	3421	2184	0	0	2941	1685	0	0	0	0
1	8	17	""	"iYNL276C"	3350	18320	110	1240	1103	704	90	93	37	86	83	0	2538	2043	1426	170	177	57	77	73	0	0	0	0	0	0	0	0	0	0	0	0	0	0	0	0	0	0	0	0.486	0.541	0.525	0.575	2.174	0.502	0.856	0.000	0.000	0.000	0.000	0.000	0.000	0.000	0.000	0.000	0.000	0.000	0.000	0.000	0.000	80	512	3518	2886	-1.042	Error	Error	1150	2368	0	0	1013	1873	0	0	0	0
1	9	17	""	"iYNR042W"	3520	18320	110	691	673	358	88	100	78	88	83	0	2380	2052	983	176	231	328	86	82	0	0	0	0	0	0	0	0	0	0	0	0	0	0	0	0	0	0	0	0.274	0.312	0.305	0.323	2.556	0.276	0.744	0.000	0.000	0.000	0.000	0.000	0.000	0.000	0.000	0.000	0.000	0.000	0.000	0.000	0.000	80	530	2807	2461	-1.870	Error	Error	603	2204	0	0	585	1876	0	0	0	0
1	10	17	""	"iYNR046W"	3720	18320	110	852	841	422	85	97	77	91	88	0	2850	2513	1324	167	219	308	86	83	0	0	0	0	0	0	0	0	0	0	0	0	0	0	0	0	0	0	0	0.286	0.322	0.287	0.318	2.047	0.286	0.779	0.000	0.000	0.000	0.000	0.000	0.000	0.000	0.000	0.000	0.000	0.000	0.000	0.000	0.000	80	524	3450	3102	-1.807	Error	Error	767	2683	0	0	756	2346	0	0	0	0
1	11	17	""	"iYNR050C"	3900	18320	100	2819	2590	1220	91	115	174	93	88	0	3577	2949	1611	171	234	402	85	78	0	0	0	0	0	0	0	0	0	0	0	0	0	0	0	0	0	0	0	0.801	0.900	0.852	0.981	2.186	0.807	0.817	0.000	0.000	0.000	0.000	0.000	0.000	0.000	0.000	0.000	0.000	0.000	0.000	0.000	0.000	80	495	6134	5277	-0.320	Error	Error	2728	3406	0	0	2499	2778	0	0	0	0
1	12	17	""	"iYNR063W"	4130	18310	110	4123	3733	2569	93	112	122	85	82	0	3117	2519	1687	172	203	243	75	72	0	0	0	0	0	0	0	0	0	0	0	0	0	0	0	0	0	0	0	1.368	1.551	1.337	1.400	2.276	1.634	0.758	0.000	0.000	0.000	0.000	0.000	0.000	0.000	0.000	0.000	0.000	0.000	0.000	0.000	0.000	80	558	6975	5987	0.453	Error	Error	4030	2945	0	0	3640	2347	0	0	0	0
1	13	17	""	"iYNR068C"	4300	18320	110	973	943	623	91	97	49	85	83	0	2083	1694	1093	170	177	67	81	80	0	0	0	0	0	0	0	0	0	0	0	0	0	0	0	0	0	0	0	0.461	0.559	0.507	0.534	1.939	0.495	0.735	0.000	0.000	0.000	0.000	0.000	0.000	0.000	0.000	0.000	0.000	0.000	0.000	0.000	0.000	80	501	2795	2376	-1.117	Error	Error	882	1913	0	0	852	1524	0	0	0	0
1	14	17	""	"iYNR071C"	4500	18320	110	3507	3539	2563	91	98	43	97	93	0	2885	2562	1843	173	184	94	82	80	0	0	0	0	0	0	0	0	0	0	0	0	0	0	0	0	0	0	0	1.260	1.443	1.298	1.335	1.931	1.489	0.798	0.000	0.000	0.000	0.000	0.000	0.000	0.000	0.000	0.000	0.000	0.000	0.000	0.000	0.000	80	526	6128	5837	0.333	Error	Error	3416	2712	0	0	3448	2389	0	0	0	0
1	15	17	""	"iYOL160W-1"	4670	18310	110	2900	2658	1367	93	126	227	93	87	0	5472	4822	2551	175	198	166	88	86	0	0	0	0	0	0	0	0	0	0	0	0	0	0	0	0	0	0	0	0.530	0.552	0.556	0.610	2.099	0.517	0.822	0.000	0.000	0.000	0.000	0.000	0.000	0.000	0.000	0.000	0.000	0.000	0.000	0.000	0.000	80	533	8104	7212	-0.916	Error	Error	2807	5297	0	0	2565	4647	0	0	0	0
1	16	17	""	"iYOL157C"	4870	18320	110	6805	6290	3125	93	123	222	96	92	0	8186	7213	3594	174	189	146	92	91	0	0	0	0	0	0	0	0	0	0	0	0	0	0	0	0	0	0	0	0.838	0.880	0.891	1.097	2.450	0.882	0.865	0.000	0.000	0.000	0.000	0.000	0.000	0.000	0.000	0.000	0.000	0.000	0.000	0.000	0.000	80	558	14724	13236	-0.255	Error	Error	6712	8012	0	0	6197	7039	0	0	0	0
1	17	17	""	"iYOL155C-1"	5070	18320	110	849	950	639	90	96	43	95	95	0	1416	1499	947	171	178	68	88	88	0	0	0	0	0	0	0	0	0	0	0	0	0	0	0	0	0	0	0	0.610	0.648	0.628	0.571	1.647	0.601	0.732	0.000	0.000	0.000	0.000	0.000	0.000	0.000	0.000	0.000	0.000	0.000	0.000	0.000	0.000	80	529	2004	2188	-0.714	Error	Error	759	1245	0	0	860	1328	0	0	0	0
1	18	17	""	"iYOL138C"	5230	18320	110	741	685	388	88	95	59	85	81	0	2180	1729	1088	171	207	248	75	72	0	0	0	0	0	0	0	0	0	0	0	0	0	0	0	0	0	0	0	0.325	0.383	0.353	0.388	1.906	0.305	0.743	0.000	0.000	0.000	0.000	0.000	0.000	0.000	0.000	0.000	0.000	0.000	0.000	0.000	0.000	80	519	2662	2155	-1.621	Error	Error	653	2009	0	0	597	1558	0	0	0	0
1	19	17	""	"iYOL133W"	5430	18320	110	932	947	631	87	96	57	86	81	0	3143	2757	1634	171	210	258	83	81	0	0	0	0	0	0	0	0	0	0	0	0	0	0	0	0	0	0	0	0.284	0.333	0.300	0.288	2.234	0.313	0.800	0.000	0.000	0.000	0.000	0.000	0.000	0.000	0.000	0.000	0.000	0.000	0.000	0.000	0.000	80	538	3817	3446	-1.814	Error	Error	845	2972	0	0	860	2586	0	0	0	0
1	20	17	""	"iYOL129W"	5620	18310	110	1699	1494	945	91	100	67	86	82	0	1875	1535	948	167	182	107	80	78	0	0	0	0	0	0	0	0	0	0	0	0	0	0	0	0	0	0	0	0.941	1.026	0.971	0.973	2.032	0.992	0.791	0.000	0.000	0.000	0.000	0.000	0.000	0.000	0.000	0.000	0.000	0.000	0.000	0.000	0.000	80	523	3316	2771	-0.087	Error	Error	1608	1708	0	0	1403	1368	0	0	0	0
1	21	17	""	"iYOR161C"	5810	18310	110	3318	2987	1591	88	100	75	95	93	0	4362	3728	1976	163	174	63	91	91	0	0	0	0	0	0	0	0	0	0	0	0	0	0	0	0	0	0	0	0.769	0.813	0.787	0.838	1.727	0.822	0.863	0.000	0.000	0.000	0.000	0.000	0.000	0.000	0.000	0.000	0.000	0.000	0.000	0.000	0.000	80	548	7429	6464	-0.379	Error	Error	3230	4199	0	0	2899	3565	0	0	0	0
1	22	17	""	"iYOR165W"	6010	18320	110	1734	1601	801	86	93	45	96	95	0	1682	1395	705	167	173	58	90	88	0	0	0	0	0	0	0	0	0	0	0	0	0	0	0	0	0	0	0	1.088	1.234	1.206	1.328	2.323	1.139	0.857	0.000	0.000	0.000	0.000	0.000	0.000	0.000	0.000	0.000	0.000	0.000	0.000	0.000	0.000	80	588	3163	2743	0.121	Error	Error	1648	1515	0	0	1515	1228	0	0	0	0
1	1	18	""	"iYOR172W"	2030	18510	110	2432	2115	1129	91	104	128	87	85	0	3937	3070	1944	174	209	660	73	71	0	0	0	0	0	0	0	0	0	0	0	0	0	0	0	0	0	0	0	0.622	0.699	0.666	0.693	2.653	0.547	0.735	0.000	0.000	0.000	0.000	0.000	0.000	0.000	0.000	0.000	0.000	0.000	0.000	0.000	0.000	80	519	6104	4920	-0.685	Error	Error	2341	3763	0	0	2024	2896	0	0	0	0
1	2	18	""	"iYOR183W"	2190	18510	100	527	492	202	88	118	217	78	51	0	1506	1366	547	176	242	758	82	28	0	0	0	0	0	0	0	0	0	0	0	0	0	0	0	0	0	0	0	0.330	0.339	0.330	0.327	2.059	0.225	0.515	0.000	0.000	0.000	0.000	0.000	0.000	0.000	0.000	0.000	0.000	0.000	0.000	0.000	0.000	80	457	1769	1594	-1.599	Error	Error	439	1330	0	0	404	1190	0	0	0	0
1	3	18	""	"iYOR187W"	2420	18500	100	918	826	494	93	117	159	76	72	0	3158	2380	1574	173	206	295	72	71	0	0	0	0	0	0	0	0	0	0	0	0	0	0	0	0	0	0	0	0.276	0.332	0.310	0.351	2.225	0.296	0.768	0.000	0.000	0.000	0.000	0.000	0.000	0.000	0.000	0.000	0.000	0.000	0.000	0.000	0.000	80	460	3810	2940	-1.855	Error	Error	825	2985	0	0	733	2207	0	0	0	0
1	4	18	""	"iYOR191W"	2580	18500	110	8014	7218	3950	97	124	195	100	95	0	5285	4505	2441	172	181	65	95	90	0	0	0	0	0	0	0	0	0	0	0	0	0	0	0	0	0	0	0	1.548	1.643	1.624	1.883	2.519	1.816	0.819	0.000	0.000	0.000	0.000	0.000	0.000	0.000	0.000	0.000	0.000	0.000	0.000	0.000	0.000	80	487	13030	11454	0.631	Error	Error	7917	5113	0	0	7121	4333	0	0	0	0
1	5	18	""	"iYOR208W"	2770	18500	110	3705	2960	1827	92	114	154	90	86	0	1981	1667	908	171	177	47	86	85	0	0	0	0	0	0	0	0	0	0	0	0	0	0	0	0	0	0	0	1.996	1.917	1.866	1.698	2.431	2.119	0.761	0.000	0.000	0.000	0.000	0.000	0.000	0.000	0.000	0.000	0.000	0.000	0.000	0.000	0.000	80	516	5423	4364	0.997	Error	Error	3613	1810	0	0	2868	1496	0	0	0	0
1	6	18	""	"iYOR212W"	2960	18510	100	2703	2924	2265	91	134	283	76	70	0	1503	1659	1416	172	218	306	65	56	0	0	0	0	0	0	0	0	0	0	0	0	0	0	0	0	0	0	0	1.962	1.905	1.740	1.919	3.069	1.719	0.776	0.000	0.000	0.000	0.000	0.000	0.000	0.000	0.000	0.000	0.000	0.000	0.000	0.000	0.000	80	470	3943	4320	0.973	Error	Error	2612	1331	0	0	2833	1487	0	0	0	0
1	7	18	""	"iYOR216C"	3150	18500	110	835	819	473	87	136	282	78	65	0	2276	2029	990	169	211	246	86	85	0	0	0	0	0	0	0	0	0	0	0	0	0	0	0	0	0	0	0	0.355	0.394	0.389	0.360	1.841	0.376	0.823	0.000	0.000	0.000	0.000	0.000	0.000	0.000	0.000	0.000	0.000	0.000	0.000	0.000	0.000	80	526	2855	2592	-1.494	Error	Error	748	2107	0	0	732	1860	0	0	0	0
1	8	18	""	"iYOR234C"	3350	18510	110	1415	1329	662	91	125	176	90	86	0	2384	2162	1120	176	241	425	83	80	0	0	0	0	0	0	0	0	0	0	0	0	0	0	0	0	0	0	0	0.600	0.623	0.587	0.719	2.353	0.590	0.879	0.000	0.000	0.000	0.000	0.000	0.000	0.000	0.000	0.000	0.000	0.000	0.000	0.000	0.000	80	538	3532	3224	-0.738	Error	Error	1324	2208	0	0	1238	1986	0	0	0	0
1	9	18	""	"iYOR238W"	3540	18510	100	1276	1134	507	86	117	168	90	86	0	3881	3291	1463	180	234	382	88	86	0	0	0	0	0	0	0	0	0	0	0	0	0	0	0	0	0	0	0	0.322	0.337	0.341	0.359	2.861	0.310	0.817	0.000	0.000	0.000	0.000	0.000	0.000	0.000	0.000	0.000	0.000	0.000	0.000	0.000	0.000	80	463	4891	4159	-1.637	Error	Error	1190	3701	0	0	1048	3111	0	0	0	0
1	10	18	""	"iYOR243C"	3730	18500	110	1992	1763	832	88	106	101	96	93	0	2502	2203	940	171	200	308	90	86	0	0	0	0	0	0	0	0	0	0	0	0	0	0	0	0	0	0	0	0.817	0.824	0.835	0.802	2.006	0.845	0.847	0.000	0.000	0.000	0.000	0.000	0.000	0.000	0.000	0.000	0.000	0.000	0.000	0.000	0.000	80	526	4235	3707	-0.292	Error	Error	1904	2331	0	0	1675	2032	0	0	0	0
1	11	18	""	"iYPL131W"	3920	18510	110	1365	1291	639	90	106	99	95	87	0	2413	2124	1100	171	195	191	87	83	0	0	0	0	0	0	0	0	0	0	0	0	0	0	0	0	0	0	0	0.569	0.615	0.603	0.655	2.014	0.594	0.881	0.000	0.000	0.000	0.000	0.000	0.000	0.000	0.000	0.000	0.000	0.000	0.000	0.000	0.000	80	516	3517	3154	-0.814	Error	Error	1275	2242	0	0	1201	1953	0	0	0	0
1	12	18	""	"iYPL127C"	4110	18510	110	1472	1289	875	93	98	43	90	82	0	4573	3931	2703	173	183	57	85	83	0	0	0	0	0	0	0	0	0	0	0	0	0	0	0	0	0	0	0	0.313	0.318	0.321	0.288	2.008	0.292	0.855	0.000	0.000	0.000	0.000	0.000	0.000	0.000	0.000	0.000	0.000	0.000	0.000	0.000	0.000	80	537	5779	4954	-1.674	Error	Error	1379	4400	0	0	1196	3758	0	0	0	0
1	13	18	""	"iYPL123C"	4310	18500	110	1368	1206	518	94	102	45	97	93	0	1968	1653	738	176	189	72	92	88	0	0	0	0	0	0	0	0	0	0	0	0	0	0	0	0	0	0	0	0.711	0.753	0.714	0.715	1.919	0.741	0.762	0.000	0.000	0.000	0.000	0.000	0.000	0.000	0.000	0.000	0.000	0.000	0.000	0.000	0.000	80	487	3066	2589	-0.492	Error	Error	1274	1792	0	0	1112	1477	0	0	0	0
1	14	18	""	"iYPL106C"	4470	18510	100	1597	1369	763	101	112	63	95	85	0	4104	3259	2010	187	205	88	82	81	0	0	0	0	0	0	0	0	0	0	0	0	0	0	0	0	0	0	0	0.382	0.413	0.385	0.435	2.065	0.382	0.861	0.000	0.000	0.000	0.000	0.000	0.000	0.000	0.000	0.000	0.000	0.000	0.000	0.000	0.000	80	447	5413	4340	-1.389	Error	Error	1496	3917	0	0	1268	3072	0	0	0	0
1	15	18	""	"iYPL101W"	4680	18510	110	897	854	508	102	119	94	83	78	0	2354	2170	1228	181	197	81	86	85	0	0	0	0	0	0	0	0	0	0	0	0	0	0	0	0	0	0	0	0.366	0.378	0.369	0.380	2.398	0.361	0.824	0.000	0.000	0.000	0.000	0.000	0.000	0.000	0.000	0.000	0.000	0.000	0.000	0.000	0.000	80	549	2968	2741	-1.451	Error	Error	795	2173	0	0	752	1989	0	0	0	0
1	16	18	""	"iYPL095C"	4880	18510	110	3266	2857	1317	95	113	100	97	97	0	3128	2764	1254	174	201	472	86	83	0	0	0	0	0	0	0	0	0	0	0	0	0	0	0	0	0	0	0	1.073	1.066	1.088	1.147	1.890	1.037	0.874	0.000	0.000	0.000	0.000	0.000	0.000	0.000	0.000	0.000	0.000	0.000	0.000	0.000	0.000	80	501	6125	5352	0.102	Error	Error	3171	2954	0	0	2762	2590	0	0	0	0
1	17	18	""	"iYPL079W"	5050	18520	110	4396	3927	2114	90	99	59	98	97	0	2668	2192	1242	175	184	67	87	86	0	0	0	0	0	0	0	0	0	0	0	0	0	0	0	0	0	0	0	1.727	1.902	1.776	1.949	2.275	1.823	0.882	0.000	0.000	0.000	0.000	0.000	0.000	0.000	0.000	0.000	0.000	0.000	0.000	0.000	0.000	80	499	6799	5854	0.788	Error	Error	4306	2493	0	0	3837	2017	0	0	0	0
1	18	18	""	"iYPL076W-1"	5250	18510	110	1348	1278	821	91	96	46	91	88	0	4774	4004	2749	170	180	69	83	82	0	0	0	0	0	0	0	0	0	0	0	0	0	0	0	0	0	0	0	0.273	0.310	0.286	0.314	2.561	0.277	0.813	0.000	0.000	0.000	0.000	0.000	0.000	0.000	0.000	0.000	0.000	0.000	0.000	0.000	0.000	80	514	5861	5021	-1.873	Error	Error	1257	4604	0	0	1187	3834	0	0	0	0
1	19	18	""	"iYPL070W"	5430	18500	110	3851	3440	1916	93	99	44	98	97	0	1481	1272	682	171	185	88	83	82	0	0	0	0	0	0	0	0	0	0	0	0	0	0	0	0	0	0	0	2.869	3.040	2.886	2.970	1.787	3.247	0.837	0.000	0.000	0.000	0.000	0.000	0.000	0.000	0.000	0.000	0.000	0.000	0.000	0.000	0.000	80	530	5068	4448	1.520	Error	Error	3758	1310	0	0	3347	1101	0	0	0	0
1	20	18	""	"iYPL057C"	5650	18510	110	860	826	354	97	103	46	97	93	0	2635	2350	1131	172	191	104	92	88	0	0	0	0	0	0	0	0	0	0	0	0	0	0	0	0	0	0	0	0.310	0.335	0.324	0.384	2.184	0.287	0.771	0.000	0.000	0.000	0.000	0.000	0.000	0.000	0.000	0.000	0.000	0.000	0.000	0.000	0.000	80	510	3226	2907	-1.691	Error	Error	763	2463	0	0	729	2178	0	0	0	0
1	21	18	""	"iYPL053C"	5810	18510	100	1357	1321	457	87	94	41	100	100	0	3533	3223	1174	166	173	50	98	98	0	0	0	0	0	0	0	0	0	0	0	0	0	0	0	0	0	0	0	0.377	0.404	0.380	0.435	1.862	0.371	0.841	0.000	0.000	0.000	0.000	0.000	0.000	0.000	0.000	0.000	0.000	0.000	0.000	0.000	0.000	80	442	4637	4291	-1.407	Error	Error	1270	3367	0	0	1234	3057	0	0	0	0
1	22	18	""	"iYPL049C"	6010	18510	110	526	539	316	88	93	38	86	83	0	1981	1682	1028	164	171	55	81	80	0	0	0	0	0	0	0	0	0	0	0	0	0	0	0	0	0	0	0	0.241	0.297	0.266	0.284	1.944	0.270	0.745	0.000	0.000	0.000	0.000	0.000	0.000	0.000	0.000	0.000	0.000	0.000	0.000	0.000	0.000	80	552	2255	1969	-2.053	Error	Error	438	1817	0	0	451	1518	0	0	0	0
1	1	19	""	"YORWdelta19"	2030	18690	110	3683	3168	1704	96	160	675	83	80	0	2542	2165	1266	177	207	304	77	76	0	0	0	0	0	0	0	0	0	0	0	0	0	0	0	0	0	0	0	1.517	1.545	1.425	1.417	1.890	1.508	0.785	0.000	0.000	0.000	0.000	0.000	0.000	0.000	0.000	0.000	0.000	0.000	0.000	0.000	0.000	80	534	5952	5060	0.601	Error	Error	3587	2365	0	0	3072	1988	0	0	0	0
1	2	19	""	"TEL15R-5"	2200	18690	110	30460	26980	17539	103	206	774	96	88	0	39940	33318	23080	188	245	405	91	86	2	0	0	0	0	0	0	0	0	0	0	0	0	0	0	0	0	0	0	0.764	0.811	0.795	1.021	3.430	0.778	0.807	0.000	0.000	0.000	0.000	0.000	0.000	0.000	0.000	0.000	0.000	0.000	0.000	0.000	0.000	80	490	70109	60007	-0.389	Error	Error	30357	39752	0	0	26877	33130	0	0	0	0
1	3	19	""	"YPLCtau1"	2390	18690	110	12365	12468	9161	105	156	346	90	85	0	8667	8151	6092	186	231	279	85	80	0	0	0	0	0	0	0	0	0	0	0	0	0	0	0	0	0	0	0	1.446	1.552	1.572	1.611	2.628	1.610	0.814	0.000	0.000	0.000	0.000	0.000	0.000	0.000	0.000	0.000	0.000	0.000	0.000	0.000	0.000	80	473	20741	20328	0.532	Error	Error	12260	8481	0	0	12363	7965	0	0	0	0
1	4	19	""	"Q0055"	2560	18700	110	329	317	144	102	129	143	66	33	0	560	515	267	178	210	119	73	65	0	0	0	0	0	0	0	0	0	0	0	0	0	0	0	0	0	0	0	0.594	0.638	0.620	0.600	2.671	0.515	0.502	0.000	0.000	0.000	0.000	0.000	0.000	0.000	0.000	0.000	0.000	0.000	0.000	0.000	0.000	80	500	609	552	-0.751	Error	Error	227	382	0	0	215	337	0	0	0	0
1	5	19	""	"Q0075"	2790	18690	110	256	260	117	92	109	75	80	53	0	467	433	196	175	192	88	78	73	0	0	0	0	0	0	0	0	0	0	0	0	0	0	0	0	0	0	0	0.562	0.651	0.568	0.560	2.395	0.547	0.548	0.000	0.000	0.000	0.000	0.000	0.000	0.000	0.000	0.000	0.000	0.000	0.000	0.000	0.000	80	503	456	426	-0.832	Error	Error	164	292	0	0	168	258	0	0	0	0
1	6	19	""	"Q0095"	2960	18690	110	239	242	91	84	93	57	88	66	0	485	470	166	170	186	133	88	63	0	0	0	0	0	0	0	0	0	0	0	0	0	0	0	0	0	0	0	0.492	0.527	0.479	0.444	2.456	0.463	0.454	0.000	0.000	0.000	0.000	0.000	0.000	0.000	0.000	0.000	0.000	0.000	0.000	0.000	0.000	80	476	470	458	-1.023	Error	Error	155	315	0	0	158	300	0	0	0	0
1	7	19	""	"Q0180"	3170	18690	110	603	566	300	86	97	63	90	78	0	8032	6452	4053	169	227	409	85	77	0	0	0	0	0	0	0	0	0	0	0	0	0	0	0	0	0	0	0	0.066	0.076	0.073	0.092	2.736	0.068	0.793	0.000	0.000	0.000	0.000	0.000	0.000	0.000	0.000	0.000	0.000	0.000	0.000	0.000	0.000	80	514	8380	6763	-3.927	Error	Error	517	7863	0	0	480	6283	0	0	0	0
1	8	19	""	"IntQ0185A"	3360	18700	100	829	706	449	90	97	50	81	73	0	7839	5832	3869	169	209	306	82	78	0	0	0	0	0	0	0	0	0	0	0	0	0	0	0	0	0	0	0	0.096	0.109	0.109	0.123	3.292	0.091	0.735	0.000	0.000	0.000	0.000	0.000	0.000	0.000	0.000	0.000	0.000	0.000	0.000	0.000	0.000	80	420	8409	6279	-3.376	Error	Error	739	7670	0	0	616	5663	0	0	0	0
1	9	19	""	"Q0195"	3540	18690	110	232	253	117	88	94	79	77	46	0	661	602	257	169	181	134	83	77	0	0	0	0	0	0	0	0	0	0	0	0	0	0	0	0	0	0	0	0.293	0.381	0.322	0.342	2.770	0.338	0.530	0.000	0.000	0.000	0.000	0.000	0.000	0.000	0.000	0.000	0.000	0.000	0.000	0.000	0.000	80	472	636	598	-1.773	Error	Error	144	492	0	0	165	433	0	0	0	0
1	10	19	""	"Q0257"	3730	18700	110	248	261	119	85	93	67	78	61	0	1026	922	374	167	189	310	83	73	0	0	0	0	0	0	0	0	0	0	0	0	0	0	0	0	0	0	0	0.190	0.233	0.249	0.232	2.283	0.116	0.350	0.000	0.000	0.000	0.000	0.000	0.000	0.000	0.000	0.000	0.000	0.000	0.000	0.000	0.000	80	490	1022	931	-2.398	Error	Error	163	859	0	0	176	755	0	0	0	0
1	11	19	""	"IntQ0280A"	3920	18690	110	984	955	476	84	94	78	93	92	0	2139	1851	820	165	189	313	86	85	0	0	0	0	0	0	0	0	0	0	0	0	0	0	0	0	0	0	0	0.456	0.517	0.501	0.499	1.803	0.496	0.845	0.000	0.000	0.000	0.000	0.000	0.000	0.000	0.000	0.000	0.000	0.000	0.000	0.000	0.000	80	484	2874	2557	-1.133	Error	Error	900	1974	0	0	871	1686	0	0	0	0
1	12	19	""	"Q0295"	4110	18690	110	669	675	407	89	97	57	86	83	0	4088	3482	2226	170	180	60	88	85	0	0	0	0	0	0	0	0	0	0	0	0	0	0	0	0	0	0	0	0.148	0.177	0.193	0.205	2.831	0.162	0.774	0.000	0.000	0.000	0.000	0.000	0.000	0.000	0.000	0.000	0.000	0.000	0.000	0.000	0.000	80	494	4498	3898	-2.756	Error	Error	580	3918	0	0	586	3312	0	0	0	0
1	13	19	""	"iYHR216W"	4310	18690	110	9540	9058	7177	106	126	122	93	90	0	7678	6511	4544	186	205	101	83	81	0	0	0	0	0	0	0	0	0	0	0	0	0	0	0	0	0	0	0	1.259	1.415	1.330	1.262	2.540	1.562	0.761	0.000	0.000	0.000	0.000	0.000	0.000	0.000	0.000	0.000	0.000	0.000	0.000	0.000	0.000	80	506	16926	15277	0.333	Error	Error	9434	7492	0	0	8952	6325	0	0	0	0
1	14	19	""	"TEL9L"	4500	18690	110	20953	18819	12179	123	183	424	95	88	0	19415	14913	10375	209	287	573	82	80	0	0	0	0	0	0	0	0	0	0	0	0	0	0	0	0	0	0	0	1.085	1.271	1.229	1.392	2.623	1.236	0.813	0.000	0.000	0.000	0.000	0.000	0.000	0.000	0.000	0.000	0.000	0.000	0.000	0.000	0.000	80	469	40036	33400	0.117	Error	Error	20830	19206	0	0	18696	14704	0	0	0	0
1	15	19	""	"YILCdelta3"	4690	18700	120	20951	17603	12031	111	166	401	88	85	0	15466	11180	8600	191	283	719	73	70	0	0	0	0	0	0	0	0	0	0	0	0	0	0	0	0	0	0	0	1.364	1.592	1.518	1.890	2.745	1.551	0.788	0.000	0.000	0.000	0.000	0.000	0.000	0.000	0.000	0.000	0.000	0.000	0.000	0.000	0.000	120	505	36115	28481	0.448	Error	Error	20840	15275	0	0	17492	10989	0	0	0	0
1	16	19	""	"YJRWdelta14"	4870	18690	110	994	944	383	99	117	101	95	93	0	1301	1201	444	179	213	498	83	71	0	0	0	0	0	0	0	0	0	0	0	0	0	0	0	0	0	0	0	0.798	0.827	0.821	0.830	1.867	0.435	0.374	0.000	0.000	0.000	0.000	0.000	0.000	0.000	0.000	0.000	0.000	0.000	0.000	0.000	0.000	80	453	2017	1867	-0.326	Error	Error	895	1122	0	0	845	1022	0	0	0	0
1	17	19	""	"SNR64"	5060	18690	110	533	491	247	86	100	81	85	78	0	1494	1274	597	174	180	58	92	91	0	0	0	0	0	0	0	0	0	0	0	0	0	0	0	0	0	0	0	0.339	0.368	0.347	0.338	2.062	0.353	0.754	0.000	0.000	0.000	0.000	0.000	0.000	0.000	0.000	0.000	0.000	0.000	0.000	0.000	0.000	80	459	1767	1505	-1.562	Error	Error	447	1320	0	0	405	1100	0	0	0	0
1	18	19	""	"YKL162C-A"	5240	18690	110	1114	961	549	88	98	78	87	82	0	1404	1186	703	168	175	59	80	78	0	0	0	0	0	0	0	0	0	0	0	0	0	0	0	0	0	0	0	0.830	0.858	0.818	0.812	2.281	0.787	0.791	0.000	0.000	0.000	0.000	0.000	0.000	0.000	0.000	0.000	0.000	0.000	0.000	0.000	0.000	80	482	2262	1891	-0.269	Error	Error	1026	1236	0	0	873	1018	0	0	0	0
1	19	19	""	"itQ(UUG)L"	5440	18690	110	1127	997	558	95	103	58	91	86	0	1493	1320	695	169	229	1013	66	5	0	0	0	0	0	0	0	0	0	0	0	0	0	0	0	0	0	0	0	0.779	0.784	0.762	0.678	2.199	0.193	0.182	0.000	0.000	0.000	0.000	0.000	0.000	0.000	0.000	0.000	0.000	0.000	0.000	0.000	0.000	80	489	2356	2053	-0.359	Error	Error	1032	1324	0	0	902	1151	0	0	0	0
1	20	19	""	"RDN25-1B"	5630	18700	120	12780	11379	5880	102	133	318	98	94	0	5919	5145	2691	173	240	984	84	80	0	0	0	0	0	0	0	0	0	0	0	0	0	0	0	0	0	0	0	2.206	2.268	2.272	2.346	2.261	2.324	0.745	0.000	0.000	0.000	0.000	0.000	0.000	0.000	0.000	0.000	0.000	0.000	0.000	0.000	0.000	120	520	18424	16249	1.142	Error	Error	12678	5746	0	0	11277	4972	0	0	0	0
1	21	19	""	"RDN37-1"	5820	18690	110	11851	10141	5401	100	137	343	96	92	0	7542	6479	3058	170	181	62	92	90	0	0	0	0	0	0	0	0	0	0	0	0	0	0	0	0	0	0	0	1.594	1.592	1.603	1.620	1.992	1.668	0.892	0.000	0.000	0.000	0.000	0.000	0.000	0.000	0.000	0.000	0.000	0.000	0.000	0.000	0.000	80	450	19123	16350	0.673	Error	Error	11751	7372	0	0	10041	6309	0	0	0	0
1	22	19	""	"iYLR162W-A"	6010	18700	120	11348	10397	6022	91	98	53	100	98	0	5892	5326	2891	166	172	54	92	90	0	0	0	0	0	0	0	0	0	0	0	0	0	0	0	0	0	0	0	1.966	1.997	1.861	1.884	1.895	2.133	0.870	0.000	0.000	0.000	0.000	0.000	0.000	0.000	0.000	0.000	0.000	0.000	0.000	0.000	0.000	120	581	16983	15466	0.975	Error	Error	11257	5726	0	0	10306	5160	0	0	0	0
1	1	20	""	"tI(UAU)L"	2000	18890	110	278	273	152	89	119	243	35	2	0	582	1090	3903	166	186	117	80	73	0	0	0	0	0	0	0	0	0	0	0	0	0	0	0	0	0	0	0	0.454	0.199	0.496	0.456	2.359	0.005	0.007	0.000	0.000	0.000	0.000	0.000	0.000	0.000	0.000	0.000	0.000	0.000	0.000	0.000	0.000	80	622	605	1108	-1.138	Error	Error	189	416	0	0	184	924	0	0	0	0
1	2	20	""	"YLRWdelta17"	2220	18880	110	3503	2996	1876	93	183	595	80	71	0	3855	3129	1909	177	224	334	82	76	0	0	0	0	0	0	0	0	0	0	0	0	0	0	0	0	0	0	0	0.927	0.983	1.002	1.080	2.646	0.978	0.799	0.000	0.000	0.000	0.000	0.000	0.000	0.000	0.000	0.000	0.000	0.000	0.000	0.000	0.000	80	522	7088	5855	-0.109	Error	Error	3410	3678	0	0	2903	2952	0	0	0	0
1	3	20	"EMPTY"	"EMPTY"	2390	18880	150	90	99	64	92	124	268	1	0	0	178	181	54	171	197	212	1	0	0	0	0	0	0	0	0	0	0	0	0	0	0	0	0	0	0	0	0	-0.286	0.700	0.993	0.843	4.332	0.238	0.046	0.000	0.000	0.000	0.000	0.000	0.000	0.000	0.000	0.000	0.000	0.000	0.000	0.000	0.000	156	791	5	17	Error	Error	Error	-2	7	0	0	7	10	0	0	-75	0
1	4	20	"EMPTY"	"EMPTY"	2580	18880	150	93	106	53	91	105	70	10	2	0	166	180	70	171	188	85	7	1	0	0	0	0	0	0	0	0	0	0	0	0	0	0	0	0	0	0	0	-0.400	1.667	0.860	0.750	4.679	0.249	0.030	0.000	0.000	0.000	0.000	0.000	0.000	0.000	0.000	0.000	0.000	0.000	0.000	0.000	0.000	156	783	-3	24	Error	Error	Error	2	-5	0	0	15	9	0	0	-75	0
1	5	20	"EMPTY"	"EMPTY"	2770	18880	150	84	87	34	88	98	49	8	0	0	159	169	55	170	180	64	8	3	0	0	0	0	0	0	0	0	0	0	0	0	0	0	0	0	0	0	0	0.364	1.000	0.592	0.662	4.652	0.214	0.020	0.000	0.000	0.000	0.000	0.000	0.000	0.000	0.000	0.000	0.000	0.000	0.000	0.000	0.000	156	809	-15	-2	-1.459	Error	Error	-4	-11	0	0	-1	-1	0	0	-75	0
1	6	20	"EMPTY"	"EMPTY"	2970	18880	150	78	85	43	81	89	49	10	3	0	164	172	91	162	184	245	0	0	0	0	0	0	0	0	0	0	0	0	0	0	0	0	0	0	0	0	0	-1.500	0.400	0.950	0.988	4.490	0.089	0.006	0.000	0.000	0.000	0.000	0.000	0.000	0.000	0.000	0.000	0.000	0.000	0.000	0.000	0.000	156	801	-1	14	Error	Error	Error	-3	2	0	0	4	10	0	0	-75	0
1	7	20	"EMPTY"	"EMPTY"	3160	18880	150	81	86	39	81	89	53	12	1	0	154	161	40	163	191	256	0	0	0	0	0	0	0	0	0	0	0	0	0	0	0	0	0	0	0	0	0	0.000	-2.500	0.667	0.921	3.235	0.071	0.003	0.000	0.000	0.000	0.000	0.000	0.000	0.000	0.000	0.000	0.000	0.000	0.000	0.000	0.000	156	790	-9	3	Error	Error	Error	0	-9	0	0	5	-2	0	0	-75	0
1	8	20	"EMPTY"	"EMPTY"	3350	18880	150	82	86	36	84	91	47	8	2	0	170	171	45	169	184	110	0	0	0	0	0	0	0	0	0	0	0	0	0	0	0	0	0	0	0	0	0	-2.000	1.000	1.081	1.071	4.337	0.289	0.030	0.000	0.000	0.000	0.000	0.000	0.000	0.000	0.000	0.000	0.000	0.000	0.000	0.000	0.000	156	763	-1	4	Error	Error	Error	-2	1	0	0	2	2	0	0	-75	0
1	9	20	"EMPTY"	"EMPTY"	3540	18880	150	75	81	35	85	89	38	10	3	0	159	165	46	168	173	56	7	2	0	0	0	0	0	0	0	0	0	0	0	0	0	0	0	0	0	0	0	1.111	1.333	0.757	0.754	3.736	0.188	0.032	0.000	0.000	0.000	0.000	0.000	0.000	0.000	0.000	0.000	0.000	0.000	0.000	0.000	0.000	156	762	-19	-7	0.152	Error	Error	-10	-9	0	0	-4	-3	0	0	-75	0
1	10	20	"EMPTY"	"EMPTY"	3730	18880	150	82	87	35	83	89	55	7	1	0	166	171	51	162	168	46	14	7	0	0	0	0	0	0	0	0	0	0	0	0	0	0	0	0	0	0	0	-0.250	0.444	0.854	0.796	5.047	0.159	0.014	0.000	0.000	0.000	0.000	0.000	0.000	0.000	0.000	0.000	0.000	0.000	0.000	0.000	0.000	156	770	3	13	Error	Error	Error	-1	4	0	0	4	9	0	0	-75	0
1	11	20	"EMPTY"	"EMPTY"	3920	18880	150	88	91	34	82	91	60	8	0	0	167	168	43	161	169	53	14	1	0	0	0	0	0	0	0	0	0	0	0	0	0	0	0	0	0	0	0	1.000	1.286	0.527	0.579	4.385	0.210	0.020	0.000	0.000	0.000	0.000	0.000	0.000	0.000	0.000	0.000	0.000	0.000	0.000	0.000	0.000	156	777	12	16	0.000	Error	Error	6	6	0	0	9	7	0	0	-75	0
1	12	20	"EMPTY"	"EMPTY"	4110	18880	150	89	94	41	86	93	53	11	1	0	170	179	57	166	172	56	17	5	0	0	0	0	0	0	0	0	0	0	0	0	0	0	0	0	0	0	0	0.750	0.615	0.703	0.738	3.469	0.660	0.073	0.000	0.000	0.000	0.000	0.000	0.000	0.000	0.000	0.000	0.000	0.000	0.000	0.000	0.000	156	790	7	21	-0.415	Error	Error	3	4	0	0	8	13	0	0	-75	0
1	13	20	"EMPTY"	"EMPTY"	4300	18880	150	83	94	45	90	103	98	2	0	0	170	175	52	168	181	82	6	2	0	0	0	0	0	0	0	0	0	0	0	0	0	0	0	0	0	0	0	-3.500	0.571	0.767	0.862	4.166	1.065	0.012	0.000	0.000	0.000	0.000	0.000	0.000	0.000	0.000	0.000	0.000	0.000	0.000	0.000	0.000	156	790	-5	11	Error	Error	Error	-7	2	0	0	4	7	0	0	-75	0
1	14	20	"EMPTY"	"EMPTY"	4490	18880	150	88	97	57	94	132	335	0	0	0	163	181	111	172	223	451	0	0	0	0	0	0	0	0	0	0	0	0	0	0	0	0	0	0	0	0	0	0.667	0.333	0.840	0.643	4.538	0.817	0.027	0.000	0.000	0.000	0.000	0.000	0.000	0.000	0.000	0.000	0.000	0.000	0.000	0.000	0.000	156	765	-15	12	-0.585	Error	Error	-6	-9	0	0	3	9	0	0	-75	0
1	15	20	"EMPTY"	"EMPTY"	4680	18880	150	97	107	60	95	132	334	0	0	0	165	174	70	175	216	404	0	0	0	0	0	0	0	0	0	0	0	0	0	0	0	0	0	0	0	0	0	-0.200	-12.000	0.785	0.817	4.508	0.492	0.042	0.000	0.000	0.000	0.000	0.000	0.000	0.000	0.000	0.000	0.000	0.000	0.000	0.000	0.000	156	732	-8	11	Error	Error	Error	2	-10	0	0	12	-1	0	0	-75	0
1	16	20	"EMPTY"	"EMPTY"	4870	18880	150	86	96	45	91	103	72	7	1	0	171	180	52	169	179	63	14	3	0	0	0	0	0	0	0	0	0	0	0	0	0	0	0	0	0	0	0	-2.500	0.455	0.764	0.813	3.749	0.731	0.006	0.000	0.000	0.000	0.000	0.000	0.000	0.000	0.000	0.000	0.000	0.000	0.000	0.000	0.000	156	754	-3	16	Error	Error	Error	-5	2	0	0	5	11	0	0	-75	0
1	17	20	"EMPTY"	"EMPTY"	5060	18880	150	84	90	37	85	95	67	4	0	0	156	161	40	165	172	55	8	0	0	0	0	0	0	0	0	0	0	0	0	0	0	0	0	0	0	0	0	0.111	-1.250	0.875	0.928	4.411	0.514	0.030	0.000	0.000	0.000	0.000	0.000	0.000	0.000	0.000	0.000	0.000	0.000	0.000	0.000	0.000	156	777	-10	1	-3.170	Error	Error	-1	-9	0	0	5	-4	0	0	-75	0
1	18	20	"EMPTY"	"EMPTY"	5250	18880	150	88	89	34	84	92	67	5	0	0	159	163	40	161	168	73	4	0	0	0	0	0	0	0	0	0	0	0	0	0	0	0	0	0	0	0	0	-2.000	2.500	0.837	0.824	3.534	0.090	0.007	0.000	0.000	0.000	0.000	0.000	0.000	0.000	0.000	0.000	0.000	0.000	0.000	0.000	0.000	156	784	2	7	Error	Error	Error	4	-2	0	0	5	2	0	0	-75	0
1	19	20	"EMPTY"	"EMPTY"	5440	18880	150	86	90	37	86	91	47	10	1	0	158	165	45	160	203	810	0	0	0	0	0	0	0	0	0	0	0	0	0	0	0	0	0	0	0	0	0	0.000	0.800	0.850	0.879	4.129	0.180	0.017	0.000	0.000	0.000	0.000	0.000	0.000	0.000	0.000	0.000	0.000	0.000	0.000	0.000	0.000	156	769	-2	9	Error	Error	Error	0	-2	0	0	4	5	0	0	-75	0
1	20	20	"EMPTY"	"EMPTY"	5630	18880	150	88	90	38	88	112	268	0	0	0	160	169	53	163	172	67	10	2	0	0	0	0	0	0	0	0	0	0	0	0	0	0	0	0	0	0	0	0.000	0.333	0.971	1.112	4.155	0.259	0.154	0.000	0.000	0.000	0.000	0.000	0.000	0.000	0.000	0.000	0.000	0.000	0.000	0.000	0.000	156	738	-3	8	Error	Error	Error	0	-3	0	0	2	6	0	0	-75	0
1	21	20	"EMPTY"	"EMPTY"	5820	18880	150	87	91	37	90	114	269	0	0	0	160	167	48	162	170	59	8	2	0	0	0	0	0	0	0	0	0	0	0	0	0	0	0	0	0	0	0	1.500	0.200	0.882	0.985	4.347	186.184	0.001	0.000	0.000	0.000	0.000	0.000	0.000	0.000	0.000	0.000	0.000	0.000	0.000	0.000	0.000	156	742	-5	6	0.585	Error	Error	-3	-2	0	0	1	5	0	0	-75	0
1	22	20	"EMPTY"	"EMPTY"	6010	18880	150	85	91	42	87	94	48	13	2	0	148	158	39	160	166	48	12	1	0	0	0	0	0	0	0	0	0	0	0	0	0	0	0	0	0	0	0	0.167	-2.000	0.789	0.942	4.518	0.165	0.002	0.000	0.000	0.000	0.000	0.000	0.000	0.000	0.000	0.000	0.000	0.000	0.000	0.000	0.000	156	924	-14	2	-2.585	Error	Error	-2	-12	0	0	4	-2	0	0	-75	0
2	1	1	"VPS8"	"YAL002W"	6510	15200	130	496	531	220	97	104	43	95	95	0	789	770	296	184	187	47	93	92	0	0	0	0	0	0	0	0	0	0	0	0	0	0	0	0	0	0	0	0.660	0.741	0.693	0.697	2.035	0.695	0.629	0.000	0.000	0.000	0.000	0.000	0.000	0.000	0.000	0.000	0.000	0.000	0.000	0.000	0.000	120	709	1004	1020	-0.601	Error	Error	399	605	0	0	434	586	0	0	0	0
2	2	1	"MTW1"	"YAL034W-A"	6690	15200	130	26150	24935	8677	113	121	62	100	100	0	6619	6025	1923	190	202	67	100	100	0	0	0	0	0	0	0	0	0	0	0	0	0	0	0	0	0	0	0	4.050	4.254	4.150	4.245	1.651	4.631	0.829	0.000	0.000	0.000	0.000	0.000	0.000	0.000	0.000	0.000	0.000	0.000	0.000	0.000	0.000	120	615	32466	30657	2.018	Error	Error	26037	6429	0	0	24822	5835	0	0	0	0
2	3	1	""	"YAL064W-B"	6890	15200	130	11419	10678	3920	113	126	67	100	100	0	12014	10997	4588	189	206	77	97	97	0	0	0	0	0	0	0	0	0	0	0	0	0	0	0	0	0	0	0	0.956	0.978	0.923	1.050	2.007	0.915	0.817	0.000	0.000	0.000	0.000	0.000	0.000	0.000	0.000	0.000	0.000	0.000	0.000	0.000	0.000	120	607	23131	21373	-0.065	Error	Error	11306	11825	0	0	10565	10808	0	0	0	0
2	4	1	""	"YAL004W"	7080	15200	140	11189	10916	3634	101	112	54	99	99	0	14484	13574	4305	186	196	64	100	99	0	0	0	0	0	0	0	0	0	0	0	0	0	0	0	0	0	0	0	0.775	0.808	0.807	0.792	1.676	0.805	0.888	0.000	0.000	0.000	0.000	0.000	0.000	0.000	0.000	0.000	0.000	0.000	0.000	0.000	0.000	156	675	25386	24203	-0.367	Error	Error	11088	14298	0	0	10815	13388	0	0	0	0
2	5	1	"FUN12"	"YAL035W"	7260	15190	120	6927	6454	2385	95	101	42	99	99	0	4722	4544	1662	186	191	56	100	99	0	0	0	0	0	0	0	0	0	0	0	0	0	0	0	0	0	0	0	1.506	1.459	1.462	1.453	1.624	1.460	0.866	0.000	0.000	0.000	0.000	0.000	0.000	0.000	0.000	0.000	0.000	0.000	0.000	0.000	0.000	120	524	11368	10717	0.591	Error	Error	6832	4536	0	0	6359	4358	0	0	0	0
2	6	1	""	"YAL066W"	7460	15190	130	1522	1522	451	94	98	38	100	100	0	3118	3055	744	180	184	54	99	99	0	0	0	0	0	0	0	0	0	0	0	0	0	0	0	0	0	0	0	0.486	0.497	0.502	0.494	1.455	0.489	0.860	0.000	0.000	0.000	0.000	0.000	0.000	0.000	0.000	0.000	0.000	0.000	0.000	0.000	0.000	120	611	4366	4303	-1.041	Error	Error	1428	2938	0	0	1428	2875	0	0	0	0
2	7	1	"ERP2"	"YAL007C"	7640	15190	130	431	434	120	94	100	43	99	98	0	505	518	135	175	183	57	100	96	0	0	0	0	0	0	0	0	0	0	0	0	0	0	0	0	0	0	0	1.021	0.991	0.980	0.992	1.734	0.947	0.644	0.000	0.000	0.000	0.000	0.000	0.000	0.000	0.000	0.000	0.000	0.000	0.000	0.000	0.000	120	608	667	683	0.030	Error	Error	337	330	0	0	340	343	0	0	0	0
2	8	1	""	"YAL037W"	7830	15190	120	8283	7744	2016	101	111	54	100	100	0	6052	5609	1452	183	192	62	100	99	0	0	0	0	0	0	0	0	0	0	0	0	0	0	0	0	0	0	0	1.394	1.409	1.378	1.442	1.468	1.411	0.903	0.000	0.000	0.000	0.000	0.000	0.000	0.000	0.000	0.000	0.000	0.000	0.000	0.000	0.000	120	572	14051	13069	0.479	Error	Error	8182	5869	0	0	7643	5426	0	0	0	0
2	9	1	""	"YAL068C"	8030	15190	130	18671	17681	5027	107	118	58	100	100	0	11724	11571	2798	193	201	67	100	100	0	0	0	0	0	0	0	0	0	0	0	0	0	0	0	0	0	0	0	1.610	1.545	1.544	1.502	1.444	1.613	0.905	0.000	0.000	0.000	0.000	0.000	0.000	0.000	0.000	0.000	0.000	0.000	0.000	0.000	0.000	120	610	30095	28952	0.687	Error	Error	18564	11531	0	0	17574	11378	0	0	0	0
2	10	1	"spo7"	"YAL009W"	8210	15190	130	21923	21528	4525	109	119	57	100	100	0	8888	8630	1513	198	210	86	100	100	0	0	0	0	0	0	0	0	0	0	0	0	0	0	0	0	0	0	0	2.510	2.540	2.542	2.514	1.260	2.657	0.915	0.000	0.000	0.000	0.000	0.000	0.000	0.000	0.000	0.000	0.000	0.000	0.000	0.000	0.000	120	608	30504	29851	1.328	Error	Error	21814	8690	0	0	21419	8432	0	0	0	0
2	11	1	"cyc3"	"YAL039C"	8400	15190	130	1281	1256	286	100	108	52	100	100	0	4338	4422	931	187	199	83	100	100	0	0	0	0	0	0	0	0	0	0	0	0	0	0	0	0	0	0	0	0.285	0.273	0.272	0.271	1.345	0.243	0.829	0.000	0.000	0.000	0.000	0.000	0.000	0.000	0.000	0.000	0.000	0.000	0.000	0.000	0.000	120	592	5332	5391	-1.813	Error	Error	1181	4151	0	0	1156	4235	0	0	0	0
2	12	1	"ERP1"	"YAR002C-A"	8580	15220	140	575	599	243	96	103	45	98	96	0	433	456	172	181	188	57	91	87	0	0	0	0	0	0	0	0	0	0	0	0	0	0	0	0	0	0	0	1.901	1.829	1.934	1.923	2.256	1.867	0.520	0.000	0.000	0.000	0.000	0.000	0.000	0.000	0.000	0.000	0.000	0.000	0.000	0.000	0.000	156	723	731	778	0.927	Error	Error	479	252	0	0	503	275	0	0	0	0
2	13	1	"SLI15"	"YBR156C"	8800	15210	140	2633	2759	1469	94	101	47	99	98	0	2618	2804	1440	179	187	57	97	97	0	0	0	0	0	0	0	0	0	0	0	0	0	0	0	0	0	0	0	1.041	1.015	1.006	0.995	1.927	1.007	0.784	0.000	0.000	0.000	0.000	0.000	0.000	0.000	0.000	0.000	0.000	0.000	0.000	0.000	0.000	156	706	4978	5290	0.058	Error	Error	2539	2439	0	0	2665	2625	0	0	0	0
2	14	1	""	"YBR187W"	8990	15210	140	1176	1154	454	93	100	49	98	98	0	4395	4329	1780	179	193	104	95	94	0	0	0	0	0	0	0	0	0	0	0	0	0	0	0	0	0	0	0	0.257	0.256	0.246	0.278	2.428	0.228	0.747	0.000	0.000	0.000	0.000	0.000	0.000	0.000	0.000	0.000	0.000	0.000	0.000	0.000	0.000	156	662	5299	5211	-1.961	Error	Error	1083	4216	0	0	1061	4150	0	0	0	0
2	15	1	""	"YBR219C"	9180	15220	140	1260	1218	383	96	103	46	100	99	0	3852	3648	1370	183	198	107	95	94	0	0	0	0	0	0	0	0	0	0	0	0	0	0	0	0	0	0	0	0.317	0.324	0.320	0.361	2.170	0.284	0.794	0.000	0.000	0.000	0.000	0.000	0.000	0.000	0.000	0.000	0.000	0.000	0.000	0.000	0.000	156	638	4833	4587	-1.656	Error	Error	1164	3669	0	0	1122	3465	0	0	0	0
2	16	1	""	"YBR158W"	9360	15220	140	1363	1389	519	95	100	40	98	98	0	4173	4026	1825	181	187	51	96	96	0	0	0	0	0	0	0	0	0	0	0	0	0	0	0	0	0	0	0	0.318	0.337	0.332	0.395	2.605	0.288	0.778	0.000	0.000	0.000	0.000	0.000	0.000	0.000	0.000	0.000	0.000	0.000	0.000	0.000	0.000	156	630	5260	5139	-1.655	Error	Error	1268	3992	0	0	1294	3845	0	0	0	0
2	17	1	"RPS9B"	"YBR189W"	9550	15220	140	1730	1680	619	92	99	41	100	100	0	5341	5034	1964	183	189	53	96	96	0	0	0	0	0	0	0	0	0	0	0	0	0	0	0	0	0	0	0	0.318	0.327	0.325	0.363	2.268	0.300	0.803	0.000	0.000	0.000	0.000	0.000	0.000	0.000	0.000	0.000	0.000	0.000	0.000	0.000	0.000	156	651	6796	6439	-1.655	Error	Error	1638	5158	0	0	1588	4851	0	0	0	0
2	18	1	"pdb1"	"YBR221C"	9740	15220	140	839	873	327	97	102	42	100	98	0	3462	3381	1343	186	194	57	98	98	0	0	0	0	0	0	0	0	0	0	0	0	0	0	0	0	0	0	0	0.226	0.243	0.240	0.250	1.964	0.218	0.756	0.000	0.000	0.000	0.000	0.000	0.000	0.000	0.000	0.000	0.000	0.000	0.000	0.000	0.000	156	660	4018	3971	-2.142	Error	Error	742	3276	0	0	776	3195	0	0	0	0
2	19	1	"cdc28"	"YBR160W"	9930	15220	140	2009	1975	657	99	105	51	99	99	0	5602	5361	2014	185	208	314	96	94	0	0	0	0	0	0	0	0	0	0	0	0	0	0	0	0	0	0	0	0.353	0.362	0.347	0.388	1.987	0.322	0.815	0.000	0.000	0.000	0.000	0.000	0.000	0.000	0.000	0.000	0.000	0.000	0.000	0.000	0.000	156	666	7327	7052	-1.504	Error	Error	1910	5417	0	0	1876	5176	0	0	0	0
2	20	1	"RPL21A"	"YBR191W"	10110	15220	140	3829	3646	2006	98	107	44	94	93	0	4509	3989	2130	186	194	58	90	87	0	0	0	0	0	0	0	0	0	0	0	0	0	0	0	0	0	0	0	0.863	0.933	0.908	0.906	2.535	0.920	0.743	0.000	0.000	0.000	0.000	0.000	0.000	0.000	0.000	0.000	0.000	0.000	0.000	0.000	0.000	156	665	8054	7351	-0.212	Error	Error	3731	4323	0	0	3548	3803	0	0	0	0
2	21	1	""	"YBR223C"	10300	15220	140	943	906	462	101	108	65	89	86	0	3744	3534	1975	184	202	172	90	87	0	0	0	0	0	0	0	0	0	0	0	0	0	0	0	0	0	0	0	0.237	0.240	0.229	0.247	2.101	0.202	0.702	0.000	0.000	0.000	0.000	0.000	0.000	0.000	0.000	0.000	0.000	0.000	0.000	0.000	0.000	156	691	4402	4155	-2.080	Error	Error	842	3560	0	0	805	3350	0	0	0	0
2	22	1	""	"YBR162C"	10490	15220	140	4946	4621	1659	102	112	68	99	99	0	5920	5584	2058	191	219	233	98	96	0	0	0	0	0	0	0	0	0	0	0	0	0	0	0	0	0	0	0	0.846	0.838	0.832	0.870	1.895	0.817	0.870	0.000	0.000	0.000	0.000	0.000	0.000	0.000	0.000	0.000	0.000	0.000	0.000	0.000	0.000	156	889	10573	9912	-0.242	Error	Error	4844	5729	0	0	4519	5393	0	0	0	0
2	1	2	"MED8"	"YBR193C"	6500	15420	140	9077	8834	4502	103	126	204	96	93	0	3325	3040	1657	184	210	240	83	83	0	0	0	0	0	0	0	0	0	0	0	0	0	0	0	0	0	0	0	2.857	3.057	2.892	3.196	2.469	3.275	0.761	0.000	0.000	0.000	0.000	0.000	0.000	0.000	0.000	0.000	0.000	0.000	0.000	0.000	0.000	156	706	12115	11587	1.515	Error	Error	8974	3141	0	0	8731	2856	0	0	0	0
2	2	2	""	"YBR225W"	6680	15410	150	10134	9844	6707	107	122	119	95	92	0	8460	7597	4578	188	206	157	87	86	0	0	0	0	0	0	0	0	0	0	0	0	0	0	0	0	0	0	0	1.212	1.314	1.250	1.169	2.293	1.408	0.812	0.000	0.000	0.000	0.000	0.000	0.000	0.000	0.000	0.000	0.000	0.000	0.000	0.000	0.000	156	585	18299	17146	0.278	Error	Error	10027	8272	0	0	9737	7409	0	0	0	0
2	3	2	""	"YDL062W"	6880	15410	140	987	938	366	111	120	58	95	92	0	2007	1937	688	188	198	66	97	96	0	0	0	0	0	0	0	0	0	0	0	0	0	0	0	0	0	0	0	0.482	0.473	0.475	0.440	1.920	0.452	0.795	0.000	0.000	0.000	0.000	0.000	0.000	0.000	0.000	0.000	0.000	0.000	0.000	0.000	0.000	156	566	2695	2576	-1.054	Error	Error	876	1819	0	0	827	1749	0	0	0	0
2	4	2	""	"YDL094C"	7060	15410	140	3525	3170	1467	107	117	56	97	94	0	4524	3979	1639	189	200	68	93	93	0	0	0	0	0	0	0	0	0	0	0	0	0	0	0	0	0	0	0	0.788	0.808	0.783	0.749	2.224	0.802	0.829	0.000	0.000	0.000	0.000	0.000	0.000	0.000	0.000	0.000	0.000	0.000	0.000	0.000	0.000	156	538	7753	6853	-0.343	Error	Error	3418	4335	0	0	3063	3790	0	0	0	0
2	5	2	"CDC48"	"YDL126C"	7250	15410	150	3317	3439	1971	97	104	53	96	95	0	4156	4003	2235	181	191	81	90	88	0	0	0	0	0	0	0	0	0	0	0	0	0	0	0	0	0	0	0	0.810	0.874	0.845	0.803	2.343	0.852	0.706	0.000	0.000	0.000	0.000	0.000	0.000	0.000	0.000	0.000	0.000	0.000	0.000	0.000	0.000	156	618	7195	7164	-0.304	Error	Error	3220	3975	0	0	3342	3822	0	0	0	0
2	6	2	"UBC9"	"YDL064W"	7430	15410	150	2364	2354	925	94	103	61	98	97	0	2463	2378	907	174	192	131	96	95	0	0	0	0	0	0	0	0	0	0	0	0	0	0	0	0	0	0	0	0.992	1.025	1.013	1.021	2.052	1.010	0.837	0.000	0.000	0.000	0.000	0.000	0.000	0.000	0.000	0.000	0.000	0.000	0.000	0.000	0.000	156	696	4559	4464	-0.012	Error	Error	2270	2289	0	0	2260	2204	0	0	0	0
2	7	2	""	"YDL096C"	7630	15420	140	1484	1380	476	90	97	42	99	97	0	3765	3421	1306	174	180	52	95	95	0	0	0	0	0	0	0	0	0	0	0	0	0	0	0	0	0	0	0	0.388	0.397	0.385	0.414	2.067	0.369	0.830	0.000	0.000	0.000	0.000	0.000	0.000	0.000	0.000	0.000	0.000	0.000	0.000	0.000	0.000	156	637	4985	4537	-1.365	Error	Error	1394	3591	0	0	1290	3247	0	0	0	0
2	8	2	"VCX1"	"YDL128W"	7820	15420	140	3557	3720	2103	91	100	46	96	96	0	3937	3768	2177	176	184	53	89	89	0	0	0	0	0	0	0	0	0	0	0	0	0	0	0	0	0	0	0	0.922	1.010	0.958	1.065	2.488	0.995	0.755	0.000	0.000	0.000	0.000	0.000	0.000	0.000	0.000	0.000	0.000	0.000	0.000	0.000	0.000	156	592	7227	7221	-0.118	Error	Error	3466	3761	0	0	3629	3592	0	0	0	0
2	9	2	"IDP1"	"YDL066W"	8010	15410	150	3527	3398	1507	99	113	104	98	97	0	2920	2815	1058	189	208	134	95	94	0	0	0	0	0	0	0	0	0	0	0	0	0	0	0	0	0	0	0	1.255	1.256	1.285	1.117	2.081	1.300	0.865	0.000	0.000	0.000	0.000	0.000	0.000	0.000	0.000	0.000	0.000	0.000	0.000	0.000	0.000	156	693	6159	5925	0.328	Error	Error	3428	2731	0	0	3299	2626	0	0	0	0
2	10	2	"SNU23"	"YDL098C"	8200	15420	140	4376	4035	1709	109	122	112	98	97	0	5276	4740	2418	197	222	150	89	86	0	0	0	0	0	0	0	0	0	0	0	0	0	0	0	0	0	0	0	0.840	0.864	0.799	0.986	2.624	0.796	0.821	0.000	0.000	0.000	0.000	0.000	0.000	0.000	0.000	0.000	0.000	0.000	0.000	0.000	0.000	156	598	9346	8469	-0.251	Error	Error	4267	5079	0	0	3926	4543	0	0	0	0
2	11	2	"RPP1B"	"YDL130W"	8380	15420	140	2244	2061	1169	105	112	51	89	86	0	3686	3201	2045	192	207	90	81	79	0	0	0	0	0	0	0	0	0	0	0	0	0	0	0	0	0	0	0	0.612	0.650	0.556	0.583	3.118	0.553	0.676	0.000	0.000	0.000	0.000	0.000	0.000	0.000	0.000	0.000	0.000	0.000	0.000	0.000	0.000	156	583	5633	4965	-0.708	Error	Error	2139	3494	0	0	1956	3009	0	0	0	0
2	12	2	""	"YDL068W"	8580	15420	140	3081	3021	1013	98	105	48	100	98	0	2196	2081	798	182	194	66	96	94	0	0	0	0	0	0	0	0	0	0	0	0	0	0	0	0	0	0	0	1.481	1.539	1.503	1.683	1.763	1.514	0.854	0.000	0.000	0.000	0.000	0.000	0.000	0.000	0.000	0.000	0.000	0.000	0.000	0.000	0.000	156	549	4997	4822	0.567	Error	Error	2983	2014	0	0	2923	1899	0	0	0	0
2	13	2	""	"YDL100C"	8770	15420	140	2758	2724	1339	94	102	45	96	96	0	7352	6766	3076	180	190	58	94	92	0	0	0	0	0	0	0	0	0	0	0	0	0	0	0	0	0	0	0	0.371	0.399	0.386	0.414	2.301	0.366	0.755	0.000	0.000	0.000	0.000	0.000	0.000	0.000	0.000	0.000	0.000	0.000	0.000	0.000	0.000	156	517	9836	9216	-1.429	Error	Error	2664	7172	0	0	2630	6586	0	0	0	0
2	14	2	"LYS21"	"YDL131W"	8950	15420	140	1774	1827	690	94	100	43	98	97	0	5979	5563	2384	183	189	49	97	96	0	0	0	0	0	0	0	0	0	0	0	0	0	0	0	0	0	0	0	0.290	0.322	0.303	0.359	2.336	0.283	0.792	0.000	0.000	0.000	0.000	0.000	0.000	0.000	0.000	0.000	0.000	0.000	0.000	0.000	0.000	156	509	7476	7113	-1.787	Error	Error	1680	5796	0	0	1733	5380	0	0	0	0
2	15	2	"CCT6"	"YDR188W"	9150	15420	140	1641	1539	603	100	109	55	96	96	0	4621	4181	1881	189	206	87	91	91	0	0	0	0	0	0	0	0	0	0	0	0	0	0	0	0	0	0	0	0.348	0.360	0.344	0.394	2.525	0.318	0.806	0.000	0.000	0.000	0.000	0.000	0.000	0.000	0.000	0.000	0.000	0.000	0.000	0.000	0.000	156	576	5973	5431	-1.524	Error	Error	1541	4432	0	0	1439	3992	0	0	0	0
2	16	2	"adr1"	"YDR216W"	9350	15420	140	3283	3666	2381	95	105	52	100	99	0	3147	3404	2210	183	195	70	94	93	0	0	0	0	0	0	0	0	0	0	0	0	0	0	0	0	0	0	0	1.076	1.109	1.030	1.149	2.294	1.128	0.712	0.000	0.000	0.000	0.000	0.000	0.000	0.000	0.000	0.000	0.000	0.000	0.000	0.000	0.000	156	528	6152	6792	0.105	Error	Error	3188	2964	0	0	3571	3221	0	0	0	0
2	17	2	""	"YDR248C"	9530	15420	140	1782	1882	978	90	97	42	98	97	0	1511	1538	881	184	186	48	92	91	0	0	0	0	0	0	0	0	0	0	0	0	0	0	0	0	0	0	0	1.275	1.323	1.222	1.318	2.290	1.303	0.706	0.000	0.000	0.000	0.000	0.000	0.000	0.000	0.000	0.000	0.000	0.000	0.000	0.000	0.000	156	497	3019	3146	0.351	Error	Error	1692	1327	0	0	1792	1354	0	0	0	0
2	18	2	""	"YDR190C"	9730	15420	140	7078	6551	2819	98	104	44	100	100	0	5014	4516	2087	193	196	55	94	94	0	0	0	0	0	0	0	0	0	0	0	0	0	0	0	0	0	0	0	1.448	1.493	1.433	1.461	2.233	1.522	0.779	0.000	0.000	0.000	0.000	0.000	0.000	0.000	0.000	0.000	0.000	0.000	0.000	0.000	0.000	156	528	11801	10776	0.534	Error	Error	6980	4821	0	0	6453	4323	0	0	0	0
2	19	2	"SPR28"	"YDR218C"	9910	15420	130	2175	2109	840	103	125	160	99	96	0	6711	6384	2453	191	262	615	96	95	0	0	0	0	0	0	0	0	0	0	0	0	0	0	0	0	0	0	0	0.318	0.324	0.307	0.328	1.695	0.303	0.807	0.000	0.000	0.000	0.000	0.000	0.000	0.000	0.000	0.000	0.000	0.000	0.000	0.000	0.000	120	500	8592	8199	-1.654	Error	Error	2072	6520	0	0	2006	6193	0	0	0	0
2	20	2	""	"YDR250C"	10110	15420	130	1260	1177	614	105	127	158	88	84	0	2863	2571	1375	190	260	605	82	79	0	0	0	0	0	0	0	0	0	0	0	0	0	0	0	0	0	0	0	0.432	0.450	0.448	0.469	2.204	0.380	0.755	0.000	0.000	0.000	0.000	0.000	0.000	0.000	0.000	0.000	0.000	0.000	0.000	0.000	0.000	120	518	3828	3453	-1.211	Error	Error	1155	2673	0	0	1072	2381	0	0	0	0
2	21	2	"NUP42"	"YDR192C"	10280	15420	130	4705	4683	2303	107	139	308	98	94	0	4510	4192	2080	188	222	284	95	94	0	0	0	0	0	0	0	0	0	0	0	0	0	0	0	0	0	0	0	1.064	1.143	1.097	1.124	2.080	1.137	0.811	0.000	0.000	0.000	0.000	0.000	0.000	0.000	0.000	0.000	0.000	0.000	0.000	0.000	0.000	120	515	8920	8580	0.089	Error	Error	4598	4322	0	0	4576	4004	0	0	0	0
2	22	2	""	"YDR220C"	10470	15420	110	766	740	505	107	155	318	72	53	0	2785	2331	1347	196	313	510	78	76	0	0	0	0	0	0	0	0	0	0	0	0	0	0	0	0	0	0	0	0.255	0.296	0.277	0.276	2.511	0.276	0.653	0.000	0.000	0.000	0.000	0.000	0.000	0.000	0.000	0.000	0.000	0.000	0.000	0.000	0.000	80	540	3248	2768	-1.974	Error	Error	659	2589	0	0	633	2135	0	0	0	0
2	1	3	"BTT1"	"YDR252W"	6490	15600	130	3902	3576	2228	107	162	327	81	80	0	2868	2396	1546	191	330	2318	60	4	0	0	0	0	0	0	0	0	0	0	0	0	0	0	0	0	0	0	0	1.418	1.573	1.464	1.405	2.108	0.439	0.159	0.000	0.000	0.000	0.000	0.000	0.000	0.000	0.000	0.000	0.000	0.000	0.000	0.000	0.000	120	611	6472	5674	0.503	Error	Error	3795	2677	0	0	3469	2205	0	0	0	0
2	2	3	"MSS116"	"YDR194C"	6690	15610	140	3848	3745	1563	107	170	353	96	91	0	7769	7347	3412	186	242	326	92	91	0	0	0	0	0	0	0	0	0	0	0	0	0	0	0	0	0	0	0	0.493	0.508	0.493	0.540	2.134	0.469	0.842	0.000	0.000	0.000	0.000	0.000	0.000	0.000	0.000	0.000	0.000	0.000	0.000	0.000	0.000	156	518	11324	10799	-1.019	Error	Error	3741	7583	0	0	3638	7161	0	0	0	0
2	3	3	""	"YDR222W"	6870	15620	150	4123	4108	2151	106	114	57	100	98	0	5865	5543	2566	182	190	63	96	96	0	0	0	0	0	0	0	0	0	0	0	0	0	0	0	0	0	0	0	0.707	0.747	0.704	0.748	1.779	0.727	0.822	0.000	0.000	0.000	0.000	0.000	0.000	0.000	0.000	0.000	0.000	0.000	0.000	0.000	0.000	156	542	9700	9363	-0.501	Error	Error	4017	5683	0	0	4002	5361	0	0	0	0
2	4	3	"CHL4"	"YDR254W"	7060	15610	140	13817	13111	7433	106	113	56	100	100	0	5984	5261	2861	186	194	66	89	87	0	0	0	0	0	0	0	0	0	0	0	0	0	0	0	0	0	0	0	2.365	2.563	2.523	2.501	1.842	2.718	0.877	0.000	0.000	0.000	0.000	0.000	0.000	0.000	0.000	0.000	0.000	0.000	0.000	0.000	0.000	156	576	19509	18080	1.242	Error	Error	13711	5798	0	0	13005	5075	0	0	0	0
2	5	3	"UBC8"	"YEL012W"	7270	15610	130	3283	3097	856	101	113	65	100	100	0	5191	4961	1380	178	199	138	100	100	0	0	0	0	0	0	0	0	0	0	0	0	0	0	0	0	0	0	0	0.635	0.626	0.632	0.646	1.438	0.613	0.899	0.000	0.000	0.000	0.000	0.000	0.000	0.000	0.000	0.000	0.000	0.000	0.000	0.000	0.000	120	613	8195	7779	-0.656	Error	Error	3182	5013	0	0	2996	4783	0	0	0	0
2	6	3	"GDA1"	"YEL042W"	7480	15620	110	1509	1610	605	93	106	61	100	100	0	3967	3977	1726	173	191	134	98	96	0	0	0	0	0	0	0	0	0	0	0	0	0	0	0	0	0	0	0	0.373	0.399	0.400	0.439	1.808	0.352	0.808	0.000	0.000	0.000	0.000	0.000	0.000	0.000	0.000	0.000	0.000	0.000	0.000	0.000	0.000	80	504	5210	5321	-1.422	Error	Error	1416	3794	0	0	1517	3804	0	0	0	0
2	7	3	""	"YEL073C"	7670	15610	130	318	345	142	92	98	41	97	95	0	574	595	216	173	179	52	96	95	0	0	0	0	0	0	0	0	0	0	0	0	0	0	0	0	0	0	0	0.564	0.600	0.564	0.560	1.741	0.549	0.617	0.000	0.000	0.000	0.000	0.000	0.000	0.000	0.000	0.000	0.000	0.000	0.000	0.000	0.000	120	510	627	675	-0.827	Error	Error	226	401	0	0	253	422	0	0	0	0
2	8	3	""	"YEL014C"	7850	15610	120	1560	1479	581	91	96	39	100	98	0	3892	3466	1431	179	187	61	97	96	0	0	0	0	0	0	0	0	0	0	0	0	0	0	0	0	0	0	0	0.396	0.422	0.423	0.437	1.900	0.391	0.834	0.000	0.000	0.000	0.000	0.000	0.000	0.000	0.000	0.000	0.000	0.000	0.000	0.000	0.000	120	516	5182	4675	-1.338	Error	Error	1469	3713	0	0	1388	3287	0	0	0	0
2	9	3	""	"YEL044W"	8050	15620	100	829	880	260	99	105	45	100	100	0	2607	2545	920	188	200	71	98	97	0	0	0	0	0	0	0	0	0	0	0	0	0	0	0	0	0	0	0	0.302	0.331	0.321	0.366	2.028	0.280	0.759	0.000	0.000	0.000	0.000	0.000	0.000	0.000	0.000	0.000	0.000	0.000	0.000	0.000	0.000	80	445	3149	3138	-1.728	Error	Error	730	2419	0	0	781	2357	0	0	0	0
2	10	3	""	"YEL075C"	8230	15610	120	19553	17018	8810	102	107	44	99	99	0	27912	24733	11727	191	200	59	100	100	0	0	0	0	0	0	0	0	0	0	0	0	0	0	0	0	0	0	0	0.702	0.689	0.673	0.676	2.115	0.684	0.861	0.000	0.000	0.000	0.000	0.000	0.000	0.000	0.000	0.000	0.000	0.000	0.000	0.000	0.000	120	485	47172	41458	-0.511	Error	Error	19451	27721	0	0	16916	24542	0	0	0	0
2	11	3	""	"YEL016C"	8420	15610	130	4233	4304	1524	100	105	47	100	100	0	7948	8063	2937	185	195	61	100	100	0	0	0	0	0	0	0	0	0	0	0	0	0	0	0	0	0	0	0	0.532	0.534	0.523	0.543	1.588	0.505	0.852	0.000	0.000	0.000	0.000	0.000	0.000	0.000	0.000	0.000	0.000	0.000	0.000	0.000	0.000	120	525	11896	12082	-0.909	Error	Error	4133	7763	0	0	4204	7878	0	0	0	0
2	12	3	"GLY1"	"YEL046C"	8610	15610	120	2609	2430	767	96	104	46	100	100	0	6059	5680	1938	185	197	67	100	100	0	0	0	0	0	0	0	0	0	0	0	0	0	0	0	0	0	0	0	0.428	0.425	0.430	0.437	1.494	0.403	0.909	0.000	0.000	0.000	0.000	0.000	0.000	0.000	0.000	0.000	0.000	0.000	0.000	0.000	0.000	120	485	8387	7829	-1.225	Error	Error	2513	5874	0	0	2334	5495	0	0	0	0
2	13	3	""	"YEL076C-A"	8800	15610	120	19465	17712	7695	94	102	45	100	100	0	29037	26434	11915	185	195	62	100	100	0	0	0	0	0	0	0	0	0	0	0	0	0	0	0	0	0	0	0	0.671	0.671	0.668	0.692	1.825	0.642	0.875	0.000	0.000	0.000	0.000	0.000	0.000	0.000	0.000	0.000	0.000	0.000	0.000	0.000	0.000	120	477	48223	43867	-0.575	Error	Error	19371	28852	0	0	17618	26249	0	0	0	0
2	14	3	""	"YEL017W"	8990	15610	120	358	373	195	100	108	62	89	80	0	611	715	368	183	190	55	95	93	0	0	0	0	0	0	0	0	0	0	0	0	0	0	0	0	0	0	0	0.603	0.513	0.539	0.503	2.084	0.436	0.544	0.000	0.000	0.000	0.000	0.000	0.000	0.000	0.000	0.000	0.000	0.000	0.000	0.000	0.000	120	508	686	805	-0.730	Error	Error	258	428	0	0	273	532	0	0	0	0
2	15	3	""	"YEL048C"	9180	15620	110	2521	2321	782	107	118	69	100	100	0	3036	2908	831	188	202	71	97	97	0	0	0	0	0	0	0	0	0	0	0	0	0	0	0	0	0	0	0	0.848	0.814	0.831	0.807	1.648	0.816	0.870	0.000	0.000	0.000	0.000	0.000	0.000	0.000	0.000	0.000	0.000	0.000	0.000	0.000	0.000	80	475	5262	4934	-0.239	Error	Error	2414	2848	0	0	2214	2720	0	0	0	0
2	16	3	""	"YEL077C"	9380	15620	130	23263	23764	10440	96	106	51	100	100	0	26185	26654	11669	183	193	62	100	100	0	0	0	0	0	0	0	0	0	0	0	0	0	0	0	0	0	0	0	0.891	0.894	0.900	0.912	1.452	0.888	0.909	0.000	0.000	0.000	0.000	0.000	0.000	0.000	0.000	0.000	0.000	0.000	0.000	0.000	0.000	120	541	49169	50139	-0.167	Error	Error	23167	26002	0	0	23668	26471	0	0	0	0
2	17	3	"RPL29"	"YFR032C-A"	9560	15610	120	576	576	235	92	97	40	96	95	0	1402	1361	465	182	185	49	97	96	0	0	0	0	0	0	0	0	0	0	0	0	0	0	0	0	0	0	0	0.397	0.411	0.390	0.397	1.743	0.385	0.764	0.000	0.000	0.000	0.000	0.000	0.000	0.000	0.000	0.000	0.000	0.000	0.000	0.000	0.000	120	489	1704	1663	-1.334	Error	Error	484	1220	0	0	484	1179	0	0	0	0
2	18	3	""	"YGL007W"	9760	15610	130	980	916	320	96	104	44	99	97	0	2892	2707	795	190	194	56	98	98	0	0	0	0	0	0	0	0	0	0	0	0	0	0	0	0	0	0	0	0.327	0.326	0.328	0.314	1.543	0.312	0.862	0.000	0.000	0.000	0.000	0.000	0.000	0.000	0.000	0.000	0.000	0.000	0.000	0.000	0.000	120	544	3586	3337	-1.612	Error	Error	884	2702	0	0	820	2517	0	0	0	0
2	19	3	""	"YGL039W"	9950	15610	130	10006	9459	3106	99	117	147	100	100	0	5745	5290	1642	185	228	471	98	97	0	0	0	0	0	0	0	0	0	0	0	0	0	0	0	0	0	0	0	1.782	1.833	1.863	1.821	1.344	1.869	0.921	0.000	0.000	0.000	0.000	0.000	0.000	0.000	0.000	0.000	0.000	0.000	0.000	0.000	0.000	120	573	15467	14465	0.833	Error	Error	9907	5560	0	0	9360	5105	0	0	0	0
2	20	3	"pho4"	"YFR034C"	10150	15610	130	962	904	289	97	107	48	100	98	0	3250	3119	870	178	189	59	100	100	0	0	0	0	0	0	0	0	0	0	0	0	0	0	0	0	0	0	0	0.282	0.274	0.279	0.270	1.449	0.266	0.856	0.000	0.000	0.000	0.000	0.000	0.000	0.000	0.000	0.000	0.000	0.000	0.000	0.000	0.000	120	519	3937	3748	-1.828	Error	Error	865	3072	0	0	807	2941	0	0	0	0
2	21	3	"leu1"	"YGL009C"	10320	15620	130	12102	12014	3868	101	126	253	100	100	0	5479	5277	1858	184	203	180	100	99	0	0	0	0	0	0	0	0	0	0	0	0	0	0	0	0	0	0	0	2.266	2.339	2.322	2.452	1.482	2.343	0.926	0.000	0.000	0.000	0.000	0.000	0.000	0.000	0.000	0.000	0.000	0.000	0.000	0.000	0.000	120	559	17296	17006	1.180	Error	Error	12001	5295	0	0	11913	5093	0	0	0	0
2	22	3	""	"YGL041C"	10510	15620	100	3820	3708	1150	108	115	73	100	100	0	3418	3291	888	188	209	192	98	98	0	0	0	0	0	0	0	0	0	0	0	0	0	0	0	0	0	0	0	1.149	1.160	1.168	1.158	1.440	1.149	0.874	0.000	0.000	0.000	0.000	0.000	0.000	0.000	0.000	0.000	0.000	0.000	0.000	0.000	0.000	80	470	6942	6703	0.201	Error	Error	3712	3230	0	0	3600	3103	0	0	0	0
2	1	4	"cdc26"	"YFR036W"	6520	15800	130	2047	1836	837	106	139	238	94	87	0	2925	2677	1017	182	287	2186	72	0	0	0	0	0	0	0	0	0	0	0	0	0	0	0	0	0	0	0	0	0.708	0.693	0.679	0.621	2.000	0.694	0.829	0.000	0.000	0.000	0.000	0.000	0.000	0.000	0.000	0.000	0.000	0.000	0.000	0.000	0.000	120	680	4684	4225	-0.499	Error	Error	1941	2743	0	0	1730	2495	0	0	0	0
2	2	4	"SCL1"	"YGL011C"	6720	15800	130	18353	16785	5823	103	108	43	100	100	0	6214	5915	1782	180	187	50	100	100	0	0	0	0	0	0	0	0	0	0	0	0	0	0	0	0	0	0	0	3.025	2.909	2.963	2.818	1.549	3.056	0.917	0.000	0.000	0.000	0.000	0.000	0.000	0.000	0.000	0.000	0.000	0.000	0.000	0.000	0.000	120	541	24284	22417	1.597	Error	Error	18250	6034	0	0	16682	5735	0	0	0	0
2	3	4	"dst1"	"YGL043W"	6910	15810	100	2841	3124	1482	105	115	59	100	100	0	4231	4365	1848	181	190	69	100	100	0	0	0	0	0	0	0	0	0	0	0	0	0	0	0	0	0	0	0	0.676	0.722	0.692	0.744	1.466	0.695	0.827	0.000	0.000	0.000	0.000	0.000	0.000	0.000	0.000	0.000	0.000	0.000	0.000	0.000	0.000	80	395	6786	7203	-0.566	Error	Error	2736	4050	0	0	3019	4184	0	0	0	0
2	4	4	""	"YFR038W"	7090	15810	120	6030	5707	2379	107	117	59	100	100	0	6380	5832	2541	187	195	72	98	98	0	0	0	0	0	0	0	0	0	0	0	0	0	0	0	0	0	0	0	0.956	0.992	0.928	1.051	1.778	0.969	0.859	0.000	0.000	0.000	0.000	0.000	0.000	0.000	0.000	0.000	0.000	0.000	0.000	0.000	0.000	120	508	12116	11245	-0.064	Error	Error	5923	6193	0	0	5600	5645	0	0	0	0
2	5	4	"PDR1"	"YGL013C"	7280	15810	120	8972	8855	4032	105	111	51	100	100	0	4551	4452	2079	183	190	63	98	97	0	0	0	0	0	0	0	0	0	0	0	0	0	0	0	0	0	0	0	2.030	2.050	2.017	2.233	1.953	2.095	0.879	0.000	0.000	0.000	0.000	0.000	0.000	0.000	0.000	0.000	0.000	0.000	0.000	0.000	0.000	120	529	13235	13019	1.021	Error	Error	8867	4368	0	0	8750	4269	0	0	0	0
2	6	4	""	"YGL045W"	7480	15810	120	12229	11763	4674	102	109	48	100	100	0	8463	7776	3155	179	187	60	98	98	0	0	0	0	0	0	0	0	0	0	0	0	0	0	0	0	0	0	0	1.464	1.535	1.499	1.658	2.057	1.541	0.892	0.000	0.000	0.000	0.000	0.000	0.000	0.000	0.000	0.000	0.000	0.000	0.000	0.000	0.000	120	511	20411	19258	0.550	Error	Error	12127	8284	0	0	11661	7597	0	0	0	0
2	7	4	"PRP31"	"YGR091W"	7660	15800	130	2668	2590	887	100	104	42	100	100	0	5155	4973	1444	175	183	54	100	99	0	0	0	0	0	0	0	0	0	0	0	0	0	0	0	0	0	0	0	0.516	0.519	0.528	0.514	1.675	0.514	0.877	0.000	0.000	0.000	0.000	0.000	0.000	0.000	0.000	0.000	0.000	0.000	0.000	0.000	0.000	120	587	7548	7288	-0.956	Error	Error	2568	4980	0	0	2490	4798	0	0	0	0
2	8	4	"MEP1"	"YGR121C"	7860	15800	110	2742	2675	974	97	102	49	100	100	0	7288	7369	2755	176	185	72	100	100	0	0	0	0	0	0	0	0	0	0	0	0	0	0	0	0	0	0	0	0.372	0.358	0.363	0.353	1.440	0.350	0.866	0.000	0.000	0.000	0.000	0.000	0.000	0.000	0.000	0.000	0.000	0.000	0.000	0.000	0.000	80	515	9757	9771	-1.427	Error	Error	2645	7112	0	0	2578	7193	0	0	0	0
2	9	4	"rsr1"	"YGR152C"	8060	15810	100	694	758	356	97	102	44	100	98	0	1375	1365	597	181	189	72	100	100	0	0	0	0	0	0	0	0	0	0	0	0	0	0	0	0	0	0	0	0.500	0.558	0.530	0.556	1.799	0.515	0.668	0.000	0.000	0.000	0.000	0.000	0.000	0.000	0.000	0.000	0.000	0.000	0.000	0.000	0.000	80	444	1791	1845	-1.000	Error	Error	597	1194	0	0	661	1184	0	0	0	0
2	10	4	""	"YGR093W"	8240	15810	130	2797	2751	974	97	104	45	100	100	0	6228	5831	2003	184	196	67	99	99	0	0	0	0	0	0	0	0	0	0	0	0	0	0	0	0	0	0	0	0.447	0.470	0.450	0.498	1.762	0.452	0.878	0.000	0.000	0.000	0.000	0.000	0.000	0.000	0.000	0.000	0.000	0.000	0.000	0.000	0.000	120	551	8744	8301	-1.163	Error	Error	2700	6044	0	0	2654	5647	0	0	0	0
2	11	4	""	"YGR122W"	8420	15810	120	9924	9492	2721	97	105	49	100	100	0	7785	7480	2483	180	191	66	100	99	0	0	0	0	0	0	0	0	0	0	0	0	0	0	0	0	0	0	0	1.292	1.287	1.283	1.366	1.732	1.259	0.879	0.000	0.000	0.000	0.000	0.000	0.000	0.000	0.000	0.000	0.000	0.000	0.000	0.000	0.000	120	510	17432	16695	0.370	Error	Error	9827	7605	0	0	9395	7300	0	0	0	0
2	12	4	""	"YGR154C"	8620	15810	120	3207	2991	990	98	104	45	100	100	0	8210	7306	2935	185	191	55	97	97	0	0	0	0	0	0	0	0	0	0	0	0	0	0	0	0	0	0	0	0.387	0.406	0.399	0.456	2.129	0.368	0.868	0.000	0.000	0.000	0.000	0.000	0.000	0.000	0.000	0.000	0.000	0.000	0.000	0.000	0.000	120	504	11134	10014	-1.368	Error	Error	3109	8025	0	0	2893	7121	0	0	0	0
2	13	4	"RRP46"	"YGR095C"	8800	15810	130	5884	5697	1882	97	104	44	100	100	0	2502	2433	846	187	198	65	99	97	0	0	0	0	0	0	0	0	0	0	0	0	0	0	0	0	0	0	0	2.500	2.493	2.519	2.705	1.760	2.519	0.880	0.000	0.000	0.000	0.000	0.000	0.000	0.000	0.000	0.000	0.000	0.000	0.000	0.000	0.000	120	529	8102	7846	1.322	Error	Error	5787	2315	0	0	5600	2246	0	0	0	0
2	14	4	"ASN2"	"YGR124W"	8990	15810	120	5222	5095	1610	96	103	56	100	100	0	8569	7954	2456	186	194	59	100	100	0	0	0	0	0	0	0	0	0	0	0	0	0	0	0	0	0	0	0	0.611	0.644	0.627	0.668	1.613	0.632	0.910	0.000	0.000	0.000	0.000	0.000	0.000	0.000	0.000	0.000	0.000	0.000	0.000	0.000	0.000	120	508	13509	12767	-0.710	Error	Error	5126	8383	0	0	4999	7768	0	0	0	0
2	15	4	""	"YGR156W"	9190	15810	130	2124	2096	670	98	104	55	100	100	0	6517	6142	2088	184	191	60	100	99	0	0	0	0	0	0	0	0	0	0	0	0	0	0	0	0	0	0	0	0.320	0.335	0.338	0.353	1.597	0.317	0.890	0.000	0.000	0.000	0.000	0.000	0.000	0.000	0.000	0.000	0.000	0.000	0.000	0.000	0.000	120	513	8359	7956	-1.644	Error	Error	2026	6333	0	0	1998	5958	0	0	0	0
2	16	4	"ASK10"	"YGR097W"	9360	15810	130	2074	2389	1456	92	99	41	100	100	0	1504	1565	916	177	183	50	97	97	0	0	0	0	0	0	0	0	0	0	0	0	0	0	0	0	0	0	0	1.494	1.655	1.676	1.720	1.742	1.743	0.747	0.000	0.000	0.000	0.000	0.000	0.000	0.000	0.000	0.000	0.000	0.000	0.000	0.000	0.000	120	488	3309	3685	0.579	Error	Error	1982	1327	0	0	2297	1388	0	0	0	0
2	17	4	""	"YGR126W"	9550	15810	120	2573	2457	702	96	100	40	100	100	0	2793	2746	807	179	181	43	100	99	0	0	0	0	0	0	0	0	0	0	0	0	0	0	0	0	0	0	0	0.948	0.920	0.917	0.950	1.451	0.898	0.906	0.000	0.000	0.000	0.000	0.000	0.000	0.000	0.000	0.000	0.000	0.000	0.000	0.000	0.000	120	484	5091	4928	-0.078	Error	Error	2477	2614	0	0	2361	2567	0	0	0	0
2	18	4	"MTR3"	"YGR158C"	9740	15810	120	9213	9151	2639	99	104	46	100	100	0	3721	3377	1121	183	189	56	100	99	0	0	0	0	0	0	0	0	0	0	0	0	0	0	0	0	0	0	0	2.576	2.834	2.785	3.066	1.643	2.843	0.911	0.000	0.000	0.000	0.000	0.000	0.000	0.000	0.000	0.000	0.000	0.000	0.000	0.000	0.000	120	510	12652	12246	1.365	Error	Error	9114	3538	0	0	9052	3194	0	0	0	0
2	19	4	""	"YHR113W"	9940	15810	120	2777	2728	709	95	102	43	100	100	0	6028	5583	1739	181	189	56	100	99	0	0	0	0	0	0	0	0	0	0	0	0	0	0	0	0	0	0	0	0.459	0.487	0.479	0.525	1.753	0.459	0.898	0.000	0.000	0.000	0.000	0.000	0.000	0.000	0.000	0.000	0.000	0.000	0.000	0.000	0.000	120	509	8529	8035	-1.124	Error	Error	2682	5847	0	0	2633	5402	0	0	0	0
2	20	4	""	"YHR143W"	10130	15810	120	2581	2590	1038	93	100	41	100	100	0	4277	3976	1524	180	189	54	99	99	0	0	0	0	0	0	0	0	0	0	0	0	0	0	0	0	0	0	0	0.607	0.658	0.678	0.669	1.602	0.644	0.880	0.000	0.000	0.000	0.000	0.000	0.000	0.000	0.000	0.000	0.000	0.000	0.000	0.000	0.000	120	482	6585	6293	-0.720	Error	Error	2488	4097	0	0	2497	3796	0	0	0	0
2	21	4	"ENO2"	"YHR174W"	10320	15810	120	5239	5065	1531	96	104	44	100	100	0	5752	5609	1698	182	191	54	100	100	0	0	0	0	0	0	0	0	0	0	0	0	0	0	0	0	0	0	0	0.923	0.916	0.891	0.930	1.468	0.898	0.894	0.000	0.000	0.000	0.000	0.000	0.000	0.000	0.000	0.000	0.000	0.000	0.000	0.000	0.000	120	491	10713	10396	-0.115	Error	Error	5143	5570	0	0	4969	5427	0	0	0	0
2	22	4	""	"YHR115C"	10520	15810	120	5377	5216	1312	104	109	43	100	100	0	4409	4289	998	186	191	50	100	100	0	0	0	0	0	0	0	0	0	0	0	0	0	0	0	0	0	0	0	1.249	1.246	1.279	1.244	1.398	1.273	0.914	0.000	0.000	0.000	0.000	0.000	0.000	0.000	0.000	0.000	0.000	0.000	0.000	0.000	0.000	120	585	9496	9215	0.320	Error	Error	5273	4223	0	0	5112	4103	0	0	0	0
2	1	5	"DCD1"	"YHR144C"	6530	16000	120	5633	5354	1261	104	111	47	100	100	0	5737	5321	1503	184	190	53	100	99	0	0	0	0	0	0	0	0	0	0	0	0	0	0	0	0	0	0	0	0.996	1.022	1.010	1.072	1.681	0.997	0.899	0.000	0.000	0.000	0.000	0.000	0.000	0.000	0.000	0.000	0.000	0.000	0.000	0.000	0.000	120	550	11082	10387	-0.006	Error	Error	5529	5553	0	0	5250	5137	0	0	0	0
2	2	5	""	"YHR176W"	6710	16000	120	4276	4165	1195	102	108	45	100	100	0	5918	5707	1472	185	191	54	100	100	0	0	0	0	0	0	0	0	0	0	0	0	0	0	0	0	0	0	0	0.728	0.736	0.741	0.723	1.651	0.722	0.891	0.000	0.000	0.000	0.000	0.000	0.000	0.000	0.000	0.000	0.000	0.000	0.000	0.000	0.000	120	451	9907	9585	-0.458	Error	Error	4174	5733	0	0	4063	5522	0	0	0	0
2	3	5	"TOM71"	"YHR117W"	6890	16000	120	5379	5761	2442	100	108	49	100	100	0	4380	4465	1920	187	194	56	99	99	0	0	0	0	0	0	0	0	0	0	0	0	0	0	0	0	0	0	0	1.259	1.323	1.348	1.405	1.722	1.318	0.896	0.000	0.000	0.000	0.000	0.000	0.000	0.000	0.000	0.000	0.000	0.000	0.000	0.000	0.000	120	508	9472	9939	0.332	Error	Error	5279	4193	0	0	5661	4278	0	0	0	0
2	4	5	""	"YHR146W"	7090	16000	120	2895	2778	911	103	110	51	100	100	0	5389	5162	1593	188	197	64	100	100	0	0	0	0	0	0	0	0	0	0	0	0	0	0	0	0	0	0	0	0.537	0.538	0.527	0.535	1.643	0.517	0.881	0.000	0.000	0.000	0.000	0.000	0.000	0.000	0.000	0.000	0.000	0.000	0.000	0.000	0.000	120	508	7993	7649	-0.897	Error	Error	2792	5201	0	0	2675	4974	0	0	0	0
2	5	5	"STB5"	"YHR178W"	7280	16000	120	4410	4342	1406	105	111	53	100	100	0	8634	8250	2568	188	196	63	99	99	0	0	0	0	0	0	0	0	0	0	0	0	0	0	0	0	0	0	0	0.510	0.526	0.515	0.550	1.757	0.506	0.883	0.000	0.000	0.000	0.000	0.000	0.000	0.000	0.000	0.000	0.000	0.000	0.000	0.000	0.000	120	468	12751	12299	-0.972	Error	Error	4305	8446	0	0	4237	8062	0	0	0	0
2	6	5	"SET1"	"YHR119W"	7470	16000	120	5370	5249	2103	104	113	49	100	100	0	11678	11404	4127	185	194	60	100	100	0	0	0	0	0	0	0	0	0	0	0	0	0	0	0	0	0	0	0	0.458	0.459	0.467	0.460	1.724	0.448	0.880	0.000	0.000	0.000	0.000	0.000	0.000	0.000	0.000	0.000	0.000	0.000	0.000	0.000	0.000	120	451	16759	16364	-1.126	Error	Error	5266	11493	0	0	5145	11219	0	0	0	0
2	7	5	"IMP3"	"YHR148W"	7640	16000	120	8424	8088	2838	100	106	43	100	100	0	4639	4398	1597	185	191	51	100	99	0	0	0	0	0	0	0	0	0	0	0	0	0	0	0	0	0	0	0	1.869	1.896	1.837	1.961	1.786	1.921	0.872	0.000	0.000	0.000	0.000	0.000	0.000	0.000	0.000	0.000	0.000	0.000	0.000	0.000	0.000	120	461	12778	12201	0.902	Error	Error	8324	4454	0	0	7988	4213	0	0	0	0
2	8	5	""	"YHR180W"	7830	16000	120	3790	3455	1478	100	106	49	99	98	0	4403	3738	1673	185	193	69	95	94	0	0	0	0	0	0	0	0	0	0	0	0	0	0	0	0	0	0	0	0.875	0.944	0.922	0.922	2.007	0.904	0.849	0.000	0.000	0.000	0.000	0.000	0.000	0.000	0.000	0.000	0.000	0.000	0.000	0.000	0.000	120	513	7908	6908	-0.193	Error	Error	3690	4218	0	0	3355	3553	0	0	0	0
2	9	5	""	"YJL049W"	8020	16000	120	9947	10319	4111	96	102	41	100	100	0	3866	3750	1259	187	191	52	100	99	0	0	0	0	0	0	0	0	0	0	0	0	0	0	0	0	0	0	0	2.678	2.869	2.789	2.902	1.510	3.043	0.902	0.000	0.000	0.000	0.000	0.000	0.000	0.000	0.000	0.000	0.000	0.000	0.000	0.000	0.000	120	489	13530	13786	1.421	Error	Error	9851	3679	0	0	10223	3563	0	0	0	0
2	10	5	"ARP4"	"YJL081C"	8200	16000	120	15338	15102	4476	94	102	45	100	100	0	5612	5309	1771	185	193	57	100	100	0	0	0	0	0	0	0	0	0	0	0	0	0	0	0	0	0	0	0	2.809	2.929	2.925	3.111	1.567	2.942	0.904	0.000	0.000	0.000	0.000	0.000	0.000	0.000	0.000	0.000	0.000	0.000	0.000	0.000	0.000	120	481	20671	20132	1.490	Error	Error	15244	5427	0	0	15008	5124	0	0	0	0
2	11	5	""	"YJL113W"	8400	16000	120	687	718	241	98	107	49	100	98	0	654	662	216	183	197	72	96	96	0	0	0	0	0	0	0	0	0	0	0	0	0	0	0	0	0	0	0	1.251	1.294	1.298	1.299	1.624	1.278	0.752	0.000	0.000	0.000	0.000	0.000	0.000	0.000	0.000	0.000	0.000	0.000	0.000	0.000	0.000	120	492	1060	1099	0.323	Error	Error	589	471	0	0	620	479	0	0	0	0
2	12	5	""	"YJL051W"	8590	16000	120	3428	3327	1428	97	104	46	100	100	0	9193	8876	3703	185	192	54	100	99	0	0	0	0	0	0	0	0	0	0	0	0	0	0	0	0	0	0	0	0.370	0.372	0.371	0.384	1.816	0.361	0.906	0.000	0.000	0.000	0.000	0.000	0.000	0.000	0.000	0.000	0.000	0.000	0.000	0.000	0.000	120	460	12339	11921	-1.435	Error	Error	3331	9008	0	0	3230	8691	0	0	0	0
2	13	5	""	"YJL083W"	8770	16000	120	2027	1986	903	97	104	45	100	99	0	6146	5682	2866	187	194	53	100	99	0	0	0	0	0	0	0	0	0	0	0	0	0	0	0	0	0	0	0	0.324	0.344	0.334	0.382	2.066	0.312	0.853	0.000	0.000	0.000	0.000	0.000	0.000	0.000	0.000	0.000	0.000	0.000	0.000	0.000	0.000	120	456	7889	7384	-1.626	Error	Error	1930	5959	0	0	1889	5495	0	0	0	0
2	14	5	"asf1"	"YJL115W"	8960	15990	130	4992	4774	1490	96	106	47	100	100	0	8141	7923	1868	186	194	60	100	100	0	0	0	0	0	0	0	0	0	0	0	0	0	0	0	0	0	0	0	0.615	0.605	0.610	0.581	1.534	0.608	0.909	0.000	0.000	0.000	0.000	0.000	0.000	0.000	0.000	0.000	0.000	0.000	0.000	0.000	0.000	120	527	12851	12415	-0.700	Error	Error	4896	7955	0	0	4678	7737	0	0	0	0
2	15	5	"PEP8"	"YJL053W"	9160	15990	130	2413	2237	767	95	102	43	99	99	0	6387	5992	1526	182	187	55	100	100	0	0	0	0	0	0	0	0	0	0	0	0	0	0	0	0	0	0	0	0.374	0.369	0.370	0.349	1.641	0.375	0.883	0.000	0.000	0.000	0.000	0.000	0.000	0.000	0.000	0.000	0.000	0.000	0.000	0.000	0.000	120	513	8523	7952	-1.421	Error	Error	2318	6205	0	0	2142	5810	0	0	0	0
2	16	5	"EXO70"	"YJL085W"	9340	15990	130	9333	8903	3246	90	96	40	100	100	0	6441	6240	1763	174	181	48	100	100	0	0	0	0	0	0	0	0	0	0	0	0	0	0	0	0	0	0	0	1.475	1.453	1.446	1.390	1.468	1.535	0.903	0.000	0.000	0.000	0.000	0.000	0.000	0.000	0.000	0.000	0.000	0.000	0.000	0.000	0.000	120	488	15510	14879	0.561	Error	Error	9243	6267	0	0	8813	6066	0	0	0	0
2	17	5	"PHO86"	"YJL117W"	9530	15990	130	2306	2218	1036	87	94	37	99	99	0	7222	6501	2533	174	183	102	99	99	0	0	0	0	0	0	0	0	0	0	0	0	0	0	0	0	0	0	0	0.315	0.337	0.325	0.316	1.925	0.326	0.813	0.000	0.000	0.000	0.000	0.000	0.000	0.000	0.000	0.000	0.000	0.000	0.000	0.000	0.000	120	526	9267	8458	-1.667	Error	Error	2219	7048	0	0	2131	6327	0	0	0	0
2	18	5	""	"YJL055W"	9710	15990	130	1507	1507	362	96	100	41	100	100	0	6359	6309	1207	176	181	49	100	100	0	0	0	0	0	0	0	0	0	0	0	0	0	0	0	0	0	0	0	0.228	0.230	0.231	0.230	1.413	0.226	0.907	0.000	0.000	0.000	0.000	0.000	0.000	0.000	0.000	0.000	0.000	0.000	0.000	0.000	0.000	120	514	7594	7544	-2.132	Error	Error	1411	6183	0	0	1411	6133	0	0	0	0
2	19	5	"TRL1"	"YJL087C"	9910	15990	130	4815	4889	2466	91	99	43	99	99	0	5257	5299	2115	179	184	49	100	100	0	0	0	0	0	0	0	0	0	0	0	0	0	0	0	0	0	0	0	0.930	0.937	0.929	0.867	1.809	0.977	0.860	0.000	0.000	0.000	0.000	0.000	0.000	0.000	0.000	0.000	0.000	0.000	0.000	0.000	0.000	120	552	9802	9918	-0.104	Error	Error	4724	5078	0	0	4798	5120	0	0	0	0
2	20	5	""	"YJL119C"	10110	15990	120	660	681	320	87	96	38	95	95	0	2824	2580	928	180	187	46	96	96	0	0	0	0	0	0	0	0	0	0	0	0	0	0	0	0	0	0	0	0.217	0.248	0.255	0.239	1.806	0.239	0.777	0.000	0.000	0.000	0.000	0.000	0.000	0.000	0.000	0.000	0.000	0.000	0.000	0.000	0.000	120	460	3217	2994	-2.206	Error	Error	573	2644	0	0	594	2400	0	0	0	0
2	21	5	"PHD1"	"YKL043W"	10280	15990	120	3196	3159	695	92	99	38	100	100	0	9217	8898	1768	177	184	48	100	100	0	0	0	0	0	0	0	0	0	0	0	0	0	0	0	0	0	0	0	0.343	0.352	0.356	0.350	1.293	0.336	0.901	0.000	0.000	0.000	0.000	0.000	0.000	0.000	0.000	0.000	0.000	0.000	0.000	0.000	0.000	120	451	12144	11788	-1.542	Error	Error	3104	9040	0	0	3067	8721	0	0	0	0
2	22	5	"MUD2"	"YKL074C"	10480	15990	120	3257	3128	787	99	105	40	100	100	0	7605	7228	1766	185	189	47	100	100	0	0	0	0	0	0	0	0	0	0	0	0	0	0	0	0	0	0	0	0.426	0.430	0.437	0.429	1.414	0.409	0.887	0.000	0.000	0.000	0.000	0.000	0.000	0.000	0.000	0.000	0.000	0.000	0.000	0.000	0.000	120	574	10578	10072	-1.232	Error	Error	3158	7420	0	0	3029	7043	0	0	0	0
2	1	6	""	"YKL105C"	6490	16180	130	8238	9124	4859	104	112	52	100	100	0	5692	6091	2796	186	203	233	100	100	0	0	0	0	0	0	0	0	0	0	0	0	0	0	0	0	0	0	0	1.477	1.528	1.520	1.506	1.353	1.609	0.896	0.000	0.000	0.000	0.000	0.000	0.000	0.000	0.000	0.000	0.000	0.000	0.000	0.000	0.000	120	614	13640	14925	0.563	Error	Error	8134	5506	0	0	9020	5905	0	0	0	0
2	2	6	"PRI2"	"YKL045W"	6680	16180	120	2788	2691	778	105	113	51	100	99	0	7577	7210	2092	182	188	57	100	100	0	0	0	0	0	0	0	0	0	0	0	0	0	0	0	0	0	0	0	0.363	0.368	0.371	0.367	1.772	0.346	0.839	0.000	0.000	0.000	0.000	0.000	0.000	0.000	0.000	0.000	0.000	0.000	0.000	0.000	0.000	120	498	10078	9614	-1.463	Error	Error	2683	7395	0	0	2586	7028	0	0	0	0
2	3	6	""	"YKL076C"	6860	16180	130	12178	11844	2384	102	111	51	100	100	0	4315	4087	918	179	189	61	100	100	0	0	0	0	0	0	0	0	0	0	0	0	0	0	0	0	0	0	0	2.920	3.005	2.899	3.061	1.426	3.142	0.869	0.000	0.000	0.000	0.000	0.000	0.000	0.000	0.000	0.000	0.000	0.000	0.000	0.000	0.000	120	545	16212	15650	1.546	Error	Error	12076	4136	0	0	11742	3908	0	0	0	0
2	4	6	""	"YKL107W"	7070	16180	100	533	591	267	102	108	47	100	98	0	530	586	304	175	182	51	97	91	0	0	0	0	0	0	0	0	0	0	0	0	0	0	0	0	0	0	0	1.214	1.190	1.247	1.312	1.730	1.062	0.624	0.000	0.000	0.000	0.000	0.000	0.000	0.000	0.000	0.000	0.000	0.000	0.000	0.000	0.000	80	435	786	900	0.280	Error	Error	431	355	0	0	489	411	0	0	0	0
2	5	6	""	"YKL047W"	7250	16180	130	6545	6301	1585	103	109	48	100	100	0	6723	6604	1679	183	214	448	100	100	0	0	0	0	0	0	0	0	0	0	0	0	0	0	0	0	0	0	0	0.985	0.965	0.966	0.962	1.239	0.953	0.905	0.000	0.000	0.000	0.000	0.000	0.000	0.000	0.000	0.000	0.000	0.000	0.000	0.000	0.000	120	526	12982	12619	-0.022	Error	Error	6442	6540	0	0	6198	6421	0	0	0	0
2	6	6	""	"YKL078W"	7430	16180	130	5563	5604	2292	103	108	46	100	100	0	9417	8924	3804	180	193	67	99	98	0	0	0	0	0	0	0	0	0	0	0	0	0	0	0	0	0	0	0	0.591	0.629	0.611	0.713	2.173	0.592	0.827	0.000	0.000	0.000	0.000	0.000	0.000	0.000	0.000	0.000	0.000	0.000	0.000	0.000	0.000	120	515	14697	14245	-0.759	Error	Error	5460	9237	0	0	5501	8744	0	0	0	0
2	7	6	"HAP4"	"YKL109W"	7640	16180	130	2225	2154	777	99	104	43	99	99	0	5076	4814	1616	182	188	54	96	95	0	0	0	0	0	0	0	0	0	0	0	0	0	0	0	0	0	0	0	0.434	0.444	0.437	0.460	1.875	0.430	0.835	0.000	0.000	0.000	0.000	0.000	0.000	0.000	0.000	0.000	0.000	0.000	0.000	0.000	0.000	120	558	7020	6687	-1.203	Error	Error	2126	4894	0	0	2055	4632	0	0	0	0
2	8	6	"CSE4"	"YKL049C"	7830	16180	120	1997	1912	457	96	103	45	100	100	0	4578	4394	914	191	234	707	100	99	0	0	0	0	0	0	0	0	0	0	0	0	0	0	0	0	0	0	0	0.433	0.432	0.436	0.426	1.381	0.422	0.893	0.000	0.000	0.000	0.000	0.000	0.000	0.000	0.000	0.000	0.000	0.000	0.000	0.000	0.000	120	486	6288	6019	-1.206	Error	Error	1901	4387	0	0	1816	4203	0	0	0	0
2	9	6	"VMA5"	"YKL080W"	8000	16180	120	1690	1599	494	94	101	43	100	99	0	4192	3933	1141	186	195	68	99	99	0	0	0	0	0	0	0	0	0	0	0	0	0	0	0	0	0	0	0	0.398	0.402	0.407	0.390	1.522	0.377	0.818	0.000	0.000	0.000	0.000	0.000	0.000	0.000	0.000	0.000	0.000	0.000	0.000	0.000	0.000	120	464	5602	5252	-1.328	Error	Error	1596	4006	0	0	1505	3747	0	0	0	0
2	10	6	""	"YKL111C"	8190	16180	120	966	968	319	91	96	40	100	98	0	954	928	315	179	186	51	95	94	0	0	0	0	0	0	0	0	0	0	0	0	0	0	0	0	0	0	0	1.129	1.171	1.104	1.154	1.760	1.161	0.762	0.000	0.000	0.000	0.000	0.000	0.000	0.000	0.000	0.000	0.000	0.000	0.000	0.000	0.000	120	539	1650	1626	0.175	Error	Error	875	775	0	0	877	749	0	0	0	0
2	11	6	"snf7"	"YLR025W"	8400	16180	120	4356	4218	1341	95	102	43	100	100	0	5041	4771	1507	178	186	56	100	100	0	0	0	0	0	0	0	0	0	0	0	0	0	0	0	0	0	0	0	0.876	0.898	0.889	0.905	1.644	0.894	0.873	0.000	0.000	0.000	0.000	0.000	0.000	0.000	0.000	0.000	0.000	0.000	0.000	0.000	0.000	120	513	9124	8716	-0.191	Error	Error	4261	4863	0	0	4123	4593	0	0	0	0
2	12	6	"ERG3"	"YLR056W"	8590	16180	120	2007	1925	580	96	104	49	99	99	0	5722	5492	1425	181	187	58	100	100	0	0	0	0	0	0	0	0	0	0	0	0	0	0	0	0	0	0	0	0.345	0.344	0.348	0.338	1.491	0.336	0.889	0.000	0.000	0.000	0.000	0.000	0.000	0.000	0.000	0.000	0.000	0.000	0.000	0.000	0.000	120	462	7452	7140	-1.536	Error	Error	1911	5541	0	0	1829	5311	0	0	0	0
2	13	6	"GAA1"	"YLR088W"	8760	16180	120	6530	6630	2365	99	107	52	100	100	0	6509	6257	2523	182	192	85	96	96	0	0	0	0	0	0	0	0	0	0	0	0	0	0	0	0	0	0	0	1.016	1.075	1.019	1.104	1.830	1.035	0.863	0.000	0.000	0.000	0.000	0.000	0.000	0.000	0.000	0.000	0.000	0.000	0.000	0.000	0.000	120	473	12758	12606	0.024	Error	Error	6431	6327	0	0	6531	6075	0	0	0	0
2	14	6	"AAT2"	"YLR027C"	8960	16180	120	2402	2483	740	99	108	49	100	100	0	4350	4305	1049	177	189	84	100	100	0	0	0	0	0	0	0	0	0	0	0	0	0	0	0	0	0	0	0	0.552	0.578	0.573	0.571	1.309	0.568	0.886	0.000	0.000	0.000	0.000	0.000	0.000	0.000	0.000	0.000	0.000	0.000	0.000	0.000	0.000	120	531	6476	6512	-0.858	Error	Error	2303	4173	0	0	2384	4128	0	0	0	0
2	15	6	"SHM2"	"YLR058C"	9140	16180	120	7597	7352	1931	96	104	44	100	100	0	4187	3978	1165	181	187	53	100	100	0	0	0	0	0	0	0	0	0	0	0	0	0	0	0	0	0	0	0	1.872	1.911	1.836	2.006	1.733	1.953	0.859	0.000	0.000	0.000	0.000	0.000	0.000	0.000	0.000	0.000	0.000	0.000	0.000	0.000	0.000	120	506	11507	11053	0.905	Error	Error	7501	4006	0	0	7256	3797	0	0	0	0
2	16	6	"XDJ1"	"YLR090W"	9330	16180	120	7753	7788	2986	91	99	41	100	100	0	7534	7024	2626	176	183	63	100	100	0	0	0	0	0	0	0	0	0	0	0	0	0	0	0	0	0	0	0	1.041	1.124	1.089	1.163	1.754	1.133	0.878	0.000	0.000	0.000	0.000	0.000	0.000	0.000	0.000	0.000	0.000	0.000	0.000	0.000	0.000	120	546	15020	14545	0.058	Error	Error	7662	7358	0	0	7697	6848	0	0	0	0
2	17	6	"RPL15A"	"YLR029C"	9530	16180	110	2068	2030	567	86	97	66	100	100	0	3873	3735	973	172	199	186	100	100	0	0	0	0	0	0	0	0	0	0	0	0	0	0	0	0	0	0	0	0.536	0.546	0.552	0.543	1.302	0.532	0.885	0.000	0.000	0.000	0.000	0.000	0.000	0.000	0.000	0.000	0.000	0.000	0.000	0.000	0.000	80	486	5683	5507	-0.901	Error	Error	1982	3701	0	0	1944	3563	0	0	0	0
2	18	6	"FRS1"	"YLR060W"	9720	16180	120	1496	1459	404	92	103	65	100	100	0	4782	4787	1447	177	199	172	99	99	0	0	0	0	0	0	0	0	0	0	0	0	0	0	0	0	0	0	0	0.305	0.297	0.284	0.303	1.491	0.276	0.856	0.000	0.000	0.000	0.000	0.000	0.000	0.000	0.000	0.000	0.000	0.000	0.000	0.000	0.000	120	577	6009	5977	-1.714	Error	Error	1404	4605	0	0	1367	4610	0	0	0	0
2	19	6	"SUL2"	"YLR092W"	9910	16180	120	4820	4825	1227	92	97	38	100	100	0	5082	4894	1375	174	178	48	100	100	0	0	0	0	0	0	0	0	0	0	0	0	0	0	0	0	0	0	0	0.963	1.003	0.974	1.028	1.416	0.981	0.898	0.000	0.000	0.000	0.000	0.000	0.000	0.000	0.000	0.000	0.000	0.000	0.000	0.000	0.000	120	548	9636	9453	-0.054	Error	Error	4728	4908	0	0	4733	4720	0	0	0	0
2	20	6	""	"YLR031W"	10110	16180	120	1038	1026	264	90	95	38	100	99	0	3348	3309	775	174	178	46	100	100	0	0	0	0	0	0	0	0	0	0	0	0	0	0	0	0	0	0	0	0.299	0.299	0.296	0.299	1.528	0.284	0.839	0.000	0.000	0.000	0.000	0.000	0.000	0.000	0.000	0.000	0.000	0.000	0.000	0.000	0.000	120	526	4122	4071	-1.743	Error	Error	948	3174	0	0	936	3135	0	0	0	0
2	21	6	""	"YLR062C"	10300	16180	120	1071	1067	269	91	96	40	100	100	0	2076	2012	439	174	176	44	100	100	0	0	0	0	0	0	0	0	0	0	0	0	0	0	0	0	0	0	0	0.515	0.531	0.522	0.530	1.449	0.513	0.878	0.000	0.000	0.000	0.000	0.000	0.000	0.000	0.000	0.000	0.000	0.000	0.000	0.000	0.000	120	544	2882	2814	-0.957	Error	Error	980	1902	0	0	976	1838	0	0	0	0
2	22	6	"GIS3"	"YLR094C"	10510	16180	120	1163	1148	368	95	102	41	100	99	0	4247	4043	1299	179	185	46	100	100	0	0	0	0	0	0	0	0	0	0	0	0	0	0	0	0	0	0	0	0.263	0.273	0.277	0.270	1.594	0.251	0.811	0.000	0.000	0.000	0.000	0.000	0.000	0.000	0.000	0.000	0.000	0.000	0.000	0.000	0.000	120	627	5136	4917	-1.929	Error	Error	1068	4068	0	0	1053	3864	0	0	0	0
2	1	7	""	"YLR400W"	6510	16370	120	1423	1315	531	96	104	49	100	97	0	5056	4678	1555	176	185	69	98	98	0	0	0	0	0	0	0	0	0	0	0	0	0	0	0	0	0	0	0	0.272	0.271	0.276	0.254	1.583	0.265	0.852	0.000	0.000	0.000	0.000	0.000	0.000	0.000	0.000	0.000	0.000	0.000	0.000	0.000	0.000	120	628	6207	5721	-1.879	Error	Error	1327	4880	0	0	1219	4502	0	0	0	0
2	2	7	"sen1"	"YLR430W"	6710	16380	80	340	357	154	116	125	67	92	69	0	533	524	201	179	191	69	92	84	0	0	0	0	0	0	0	0	0	0	0	0	0	0	0	0	0	0	0	0.633	0.699	0.551	0.625	2.057	0.576	0.363	0.000	0.000	0.000	0.000	0.000	0.000	0.000	0.000	0.000	0.000	0.000	0.000	0.000	0.000	52	320	578	586	-0.660	Error	Error	224	354	0	0	241	345	0	0	0	0
2	3	7	"PAU4"	"YLR461W"	6890	16370	120	8890	10273	7101	99	109	57	100	100	0	7677	7679	4800	170	181	62	97	97	0	0	0	0	0	0	0	0	0	0	0	0	0	0	0	0	0	0	0	1.171	1.355	1.297	1.272	2.019	1.425	0.897	0.000	0.000	0.000	0.000	0.000	0.000	0.000	0.000	0.000	0.000	0.000	0.000	0.000	0.000	120	562	16298	17683	0.228	Error	Error	8791	7507	0	0	10174	7509	0	0	0	0
2	4	7	""	"YLR402W"	7080	16380	100	1273	1222	463	96	102	44	100	100	0	4313	4045	1588	166	207	494	95	93	0	0	0	0	0	0	0	0	0	0	0	0	0	0	0	0	0	0	0	0.284	0.290	0.292	0.300	1.588	0.257	0.825	0.000	0.000	0.000	0.000	0.000	0.000	0.000	0.000	0.000	0.000	0.000	0.000	0.000	0.000	80	451	5324	5005	-1.817	Error	Error	1177	4147	0	0	1126	3879	0	0	0	0
2	5	7	""	"YLR432W"	7280	16380	130	17116	15738	7220	100	109	47	100	100	0	10090	8926	4700	176	213	438	95	92	0	0	0	0	0	0	0	0	0	0	0	0	0	0	0	0	0	0	0	1.716	1.787	1.675	1.933	1.879	1.752	0.845	0.000	0.000	0.000	0.000	0.000	0.000	0.000	0.000	0.000	0.000	0.000	0.000	0.000	0.000	120	576	26930	24388	0.779	Error	Error	17016	9914	0	0	15638	8750	0	0	0	0
2	6	7	""	"YLR463C"	7460	16370	120	15032	12285	5808	102	108	45	100	100	0	23103	20062	7884	180	193	71	100	100	0	0	0	0	0	0	0	0	0	0	0	0	0	0	0	0	0	0	0	0.651	0.613	0.632	0.572	1.603	0.624	0.905	0.000	0.000	0.000	0.000	0.000	0.000	0.000	0.000	0.000	0.000	0.000	0.000	0.000	0.000	120	486	37853	32065	-0.619	Error	Error	14930	22923	0	0	12183	19882	0	0	0	0
2	7	7	""	"YLR404W"	7640	16380	120	4970	4732	1614	100	107	46	100	100	0	4937	4417	1835	182	192	62	97	96	0	0	0	0	0	0	0	0	0	0	0	0	0	0	0	0	0	0	0	1.024	1.094	1.052	1.273	2.238	1.049	0.876	0.000	0.000	0.000	0.000	0.000	0.000	0.000	0.000	0.000	0.000	0.000	0.000	0.000	0.000	120	515	9625	8867	0.034	Error	Error	4870	4755	0	0	4632	4235	0	0	0	0
2	8	7	""	"YLR434C"	7830	16380	110	3643	3419	1274	103	119	77	100	100	0	3658	3420	1205	192	249	718	93	87	0	0	0	0	0	0	0	0	0	0	0	0	0	0	0	0	0	0	0	1.021	1.027	1.021	1.009	1.586	0.890	0.653	0.000	0.000	0.000	0.000	0.000	0.000	0.000	0.000	0.000	0.000	0.000	0.000	0.000	0.000	80	486	7006	6544	0.030	Error	Error	3540	3466	0	0	3316	3228	0	0	0	0
2	9	7	""	"YLR465C"	8030	16380	120	10694	9259	4498	99	114	72	100	100	0	19242	15842	7993	189	239	664	96	95	0	0	0	0	0	0	0	0	0	0	0	0	0	0	0	0	0	0	0	0.556	0.585	0.566	0.630	2.034	0.559	0.873	0.000	0.000	0.000	0.000	0.000	0.000	0.000	0.000	0.000	0.000	0.000	0.000	0.000	0.000	120	570	29648	24813	-0.847	Error	Error	10595	19053	0	0	9160	15653	0	0	0	0
2	10	7	"RPL31B"	"YLR406C"	8220	16380	100	590	628	257	95	102	47	100	98	0	712	763	346	179	187	56	100	97	0	0	0	0	0	0	0	0	0	0	0	0	0	0	0	0	0	0	0	0.929	0.913	0.899	0.944	1.594	0.826	0.668	0.000	0.000	0.000	0.000	0.000	0.000	0.000	0.000	0.000	0.000	0.000	0.000	0.000	0.000	80	442	1028	1117	-0.107	Error	Error	495	533	0	0	533	584	0	0	0	0
2	11	7	"ECM30"	"YLR436C"	8420	16370	130	3354	3579	1939	96	105	46	100	100	0	4625	5037	2454	181	186	54	100	100	0	0	0	0	0	0	0	0	0	0	0	0	0	0	0	0	0	0	0	0.733	0.717	0.687	0.708	1.480	0.727	0.900	0.000	0.000	0.000	0.000	0.000	0.000	0.000	0.000	0.000	0.000	0.000	0.000	0.000	0.000	120	598	7702	8339	-0.448	Error	Error	3258	4444	0	0	3483	4856	0	0	0	0
2	12	7	"YRF1-5"	"YLR467W"	8610	16380	120	8419	7793	5098	101	108	49	100	100	0	10219	10068	6440	182	186	54	99	99	0	0	0	0	0	0	0	0	0	0	0	0	0	0	0	0	0	0	0	0.829	0.778	0.752	0.816	2.094	0.768	0.872	0.000	0.000	0.000	0.000	0.000	0.000	0.000	0.000	0.000	0.000	0.000	0.000	0.000	0.000	120	510	18355	17578	-0.271	Error	Error	8318	10037	0	0	7692	9886	0	0	0	0
2	13	7	""	"YMR160W"	8800	16380	120	6621	6370	1971	103	109	45	100	100	0	9325	8656	2583	178	186	60	100	100	0	0	0	0	0	0	0	0	0	0	0	0	0	0	0	0	0	0	0	0.713	0.739	0.750	0.751	1.448	0.731	0.914	0.000	0.000	0.000	0.000	0.000	0.000	0.000	0.000	0.000	0.000	0.000	0.000	0.000	0.000	120	525	15665	14745	-0.489	Error	Error	6518	9147	0	0	6267	8478	0	0	0	0
2	14	7	"SGS1"	"YMR190C"	8980	16380	110	376	390	147	104	110	43	98	96	0	486	533	234	177	186	59	97	93	0	0	0	0	0	0	0	0	0	0	0	0	0	0	0	0	0	0	0	0.880	0.803	0.850	0.839	2.060	0.692	0.560	0.000	0.000	0.000	0.000	0.000	0.000	0.000	0.000	0.000	0.000	0.000	0.000	0.000	0.000	80	471	581	642	-0.184	Error	Error	272	309	0	0	286	356	0	0	0	0
2	15	7	"ERG8"	"YMR220W"	9180	16380	120	11144	10207	4551	101	109	46	100	100	0	7679	6797	2694	177	184	63	99	99	0	0	0	0	0	0	0	0	0	0	0	0	0	0	0	0	0	0	0	1.472	1.527	1.469	1.506	2.015	1.615	0.855	0.000	0.000	0.000	0.000	0.000	0.000	0.000	0.000	0.000	0.000	0.000	0.000	0.000	0.000	120	540	18545	16726	0.558	Error	Error	11043	7502	0	0	10106	6620	0	0	0	0
2	16	7	""	"YMR162C"	9370	16380	120	583	569	190	96	103	42	98	96	0	507	506	161	175	180	61	94	92	0	0	0	0	0	0	0	0	0	0	0	0	0	0	0	0	0	0	0	1.467	1.429	1.482	1.469	1.867	1.435	0.676	0.000	0.000	0.000	0.000	0.000	0.000	0.000	0.000	0.000	0.000	0.000	0.000	0.000	0.000	120	504	819	804	0.553	Error	Error	487	332	0	0	473	331	0	0	0	0
2	17	7	""	"YMR192W"	9560	16380	120	2593	2523	985	100	109	66	100	100	0	6183	6044	2355	178	186	86	99	98	0	0	0	0	0	0	0	0	0	0	0	0	0	0	0	0	0	0	0	0.415	0.413	0.410	0.445	1.970	0.399	0.895	0.000	0.000	0.000	0.000	0.000	0.000	0.000	0.000	0.000	0.000	0.000	0.000	0.000	0.000	120	566	8498	8289	-1.268	Error	Error	2493	6005	0	0	2423	5866	0	0	0	0
2	18	7	""	"YMR222C"	9750	16390	90	211	244	152	103	108	45	71	53	0	361	384	135	180	188	51	90	75	0	0	0	0	0	0	0	0	0	0	0	0	0	0	0	0	0	0	0	0.597	0.691	0.562	0.569	2.555	0.747	0.285	0.000	0.000	0.000	0.000	0.000	0.000	0.000	0.000	0.000	0.000	0.000	0.000	0.000	0.000	52	361	289	345	-0.745	Error	Error	108	181	0	0	141	204	0	0	0	0
2	19	7	"MSS11"	"YMR164C"	9920	16380	110	259	257	88	95	100	40	93	81	0	437	460	141	174	186	64	98	92	0	0	0	0	0	0	0	0	0	0	0	0	0	0	0	0	0	0	0	0.624	0.566	0.581	0.523	2.291	0.456	0.425	0.000	0.000	0.000	0.000	0.000	0.000	0.000	0.000	0.000	0.000	0.000	0.000	0.000	0.000	80	490	427	448	-0.681	Error	Error	164	263	0	0	162	286	0	0	0	0
2	20	7	"MRPL24"	"YMR193W"	10120	16380	120	1344	1337	398	97	102	41	100	100	0	4076	3884	1096	178	186	59	100	100	0	0	0	0	0	0	0	0	0	0	0	0	0	0	0	0	0	0	0	0.320	0.335	0.324	0.337	1.457	0.321	0.883	0.000	0.000	0.000	0.000	0.000	0.000	0.000	0.000	0.000	0.000	0.000	0.000	0.000	0.000	120	549	5145	4946	-1.644	Error	Error	1247	3898	0	0	1240	3706	0	0	0	0
2	21	7	"MRE11"	"YMR224C"	10310	16380	120	774	806	323	96	99	39	100	99	0	892	917	305	183	187	51	98	98	0	0	0	0	0	0	0	0	0	0	0	0	0	0	0	0	0	0	0	0.956	0.967	0.963	0.943	1.684	0.970	0.821	0.000	0.000	0.000	0.000	0.000	0.000	0.000	0.000	0.000	0.000	0.000	0.000	0.000	0.000	120	557	1387	1444	-0.065	Error	Error	678	709	0	0	710	734	0	0	0	0
2	22	7	""	"YMR166C"	10530	16380	120	2508	2403	658	99	102	43	100	100	0	6844	6724	1500	182	190	56	100	100	0	0	0	0	0	0	0	0	0	0	0	0	0	0	0	0	0	0	0	0.362	0.352	0.351	0.343	1.426	0.343	0.889	0.000	0.000	0.000	0.000	0.000	0.000	0.000	0.000	0.000	0.000	0.000	0.000	0.000	0.000	120	617	9071	8846	-1.468	Error	Error	2409	6662	0	0	2304	6542	0	0	0	0
2	1	8	"RPL36A"	"YMR194W"	6510	16570	120	1690	1664	576	101	108	48	100	100	0	4970	4737	1503	182	194	72	100	100	0	0	0	0	0	0	0	0	0	0	0	0	0	0	0	0	0	0	0	0.332	0.343	0.337	0.350	1.582	0.322	0.860	0.000	0.000	0.000	0.000	0.000	0.000	0.000	0.000	0.000	0.000	0.000	0.000	0.000	0.000	120	576	6377	6118	-1.591	Error	Error	1589	4788	0	0	1563	4555	0	0	0	0
2	2	8	""	"YMR226C"	6700	16570	120	3193	3400	1515	101	108	53	100	100	0	7542	7107	3117	179	190	80	99	99	0	0	0	0	0	0	0	0	0	0	0	0	0	0	0	0	0	0	0	0.420	0.476	0.457	0.526	2.178	0.452	0.857	0.000	0.000	0.000	0.000	0.000	0.000	0.000	0.000	0.000	0.000	0.000	0.000	0.000	0.000	120	545	10455	10227	-1.252	Error	Error	3092	7363	0	0	3299	6928	0	0	0	0
2	3	8	""	"YNL207W"	6910	16570	120	236	245	109	93	97	42	83	74	0	313	355	155	169	175	55	90	69	0	0	0	0	0	0	0	0	0	0	0	0	0	0	0	0	0	0	0	0.993	0.817	0.837	0.810	2.899	0.613	0.419	0.000	0.000	0.000	0.000	0.000	0.000	0.000	0.000	0.000	0.000	0.000	0.000	0.000	0.000	120	527	287	338	-0.010	Error	Error	143	144	0	0	152	186	0	0	0	0
2	4	8	"lap3"	"YNL239W"	7090	16570	120	1927	1836	804	89	95	40	100	100	0	5571	5235	2191	166	171	46	98	97	0	0	0	0	0	0	0	0	0	0	0	0	0	0	0	0	0	0	0	0.340	0.345	0.359	0.362	1.960	0.335	0.880	0.000	0.000	0.000	0.000	0.000	0.000	0.000	0.000	0.000	0.000	0.000	0.000	0.000	0.000	120	503	7243	6816	-1.556	Error	Error	1838	5405	0	0	1747	5069	0	0	0	0
2	5	8	"bni1"	"YNL271C"	7280	16570	120	288	314	131	91	97	39	95	90	0	678	665	235	168	174	46	94	93	0	0	0	0	0	0	0	0	0	0	0	0	0	0	0	0	0	0	0	0.386	0.449	0.420	0.452	2.237	0.414	0.638	0.000	0.000	0.000	0.000	0.000	0.000	0.000	0.000	0.000	0.000	0.000	0.000	0.000	0.000	120	476	707	720	-1.372	Error	Error	197	510	0	0	223	497	0	0	0	0
2	6	8	"SSB2"	"YNL209W"	7470	16570	120	5190	5157	1491	93	101	41	100	100	0	6793	6320	2194	180	189	71	100	100	0	0	0	0	0	0	0	0	0	0	0	0	0	0	0	0	0	0	0	0.771	0.825	0.782	0.897	1.731	0.787	0.892	0.000	0.000	0.000	0.000	0.000	0.000	0.000	0.000	0.000	0.000	0.000	0.000	0.000	0.000	120	474	11710	11204	-0.376	Error	Error	5097	6613	0	0	5064	6140	0	0	0	0
2	7	8	"zwf1"	"YNL241C"	7650	16570	120	8670	8489	2714	98	103	39	100	100	0	3870	3640	1147	179	189	54	100	100	0	0	0	0	0	0	0	0	0	0	0	0	0	0	0	0	0	0	0	2.322	2.424	2.393	2.458	1.488	2.510	0.884	0.000	0.000	0.000	0.000	0.000	0.000	0.000	0.000	0.000	0.000	0.000	0.000	0.000	0.000	120	482	12263	11852	1.216	Error	Error	8572	3691	0	0	8391	3461	0	0	0	0
2	8	8	"TOF1"	"YNL273W"	7850	16570	120	789	850	530	103	109	44	97	95	0	824	834	371	186	192	54	94	91	0	0	0	0	0	0	0	0	0	0	0	0	0	0	0	0	0	0	0	1.075	1.153	1.085	1.072	2.230	1.287	0.739	0.000	0.000	0.000	0.000	0.000	0.000	0.000	0.000	0.000	0.000	0.000	0.000	0.000	0.000	120	524	1324	1395	0.105	Error	Error	686	638	0	0	747	648	0	0	0	0
2	9	8	""	"YNL211C"	8030	16570	120	5259	5167	983	102	108	43	100	100	0	3725	3490	935	191	245	1084	95	85	0	0	0	0	0	0	0	0	0	0	0	0	0	0	0	0	0	0	0	1.459	1.535	1.499	1.620	1.610	1.286	0.577	0.000	0.000	0.000	0.000	0.000	0.000	0.000	0.000	0.000	0.000	0.000	0.000	0.000	0.000	120	468	8691	8364	0.545	Error	Error	5157	3534	0	0	5065	3299	0	0	0	0
2	10	8	"SLA2"	"YNL243W"	8220	16570	120	2112	2326	1260	98	105	44	100	100	0	5641	5643	2899	188	193	56	100	100	0	0	0	0	0	0	0	0	0	0	0	0	0	0	0	0	0	0	0	0.369	0.408	0.403	0.411	1.634	0.401	0.900	0.000	0.000	0.000	0.000	0.000	0.000	0.000	0.000	0.000	0.000	0.000	0.000	0.000	0.000	120	488	7467	7683	-1.437	Error	Error	2014	5453	0	0	2228	5455	0	0	0	0
2	11	8	""	"YNL275W"	8400	16570	120	7650	6956	2445	99	107	47	100	100	0	7243	6331	2674	183	195	66	100	100	0	0	0	0	0	0	0	0	0	0	0	0	0	0	0	0	0	0	0	1.070	1.115	1.077	1.243	1.836	1.072	0.894	0.000	0.000	0.000	0.000	0.000	0.000	0.000	0.000	0.000	0.000	0.000	0.000	0.000	0.000	120	533	14611	13005	0.097	Error	Error	7551	7060	0	0	6857	6148	0	0	0	0
2	12	8	""	"YNL213C"	8600	16570	120	3467	3390	950	106	113	48	100	100	0	4799	4600	1372	183	194	59	100	99	0	0	0	0	0	0	0	0	0	0	0	0	0	0	0	0	0	0	0	0.728	0.743	0.725	0.782	1.706	0.719	0.896	0.000	0.000	0.000	0.000	0.000	0.000	0.000	0.000	0.000	0.000	0.000	0.000	0.000	0.000	120	498	7977	7701	-0.458	Error	Error	3361	4616	0	0	3284	4417	0	0	0	0
2	13	8	""	"YNL245C"	8790	16570	120	2432	2382	691	110	116	49	100	100	0	4141	3895	1145	192	201	68	99	99	0	0	0	0	0	0	0	0	0	0	0	0	0	0	0	0	0	0	0	0.588	0.614	0.611	0.636	1.700	0.602	0.868	0.000	0.000	0.000	0.000	0.000	0.000	0.000	0.000	0.000	0.000	0.000	0.000	0.000	0.000	120	484	6271	5975	-0.766	Error	Error	2322	3949	0	0	2272	3703	0	0	0	0
2	14	8	"met2"	"YNL277W"	8980	16570	120	3769	3522	1534	110	117	50	100	100	0	6513	6154	2418	190	197	61	100	99	0	0	0	0	0	0	0	0	0	0	0	0	0	0	0	0	0	0	0	0.579	0.572	0.579	0.578	1.938	0.566	0.880	0.000	0.000	0.000	0.000	0.000	0.000	0.000	0.000	0.000	0.000	0.000	0.000	0.000	0.000	120	520	9982	9376	-0.789	Error	Error	3659	6323	0	0	3412	5964	0	0	0	0
2	15	8	"ALG6"	"YOR002W"	9170	16570	120	20718	20307	5615	110	116	49	100	100	0	4649	4394	1396	180	188	51	100	99	0	0	0	0	0	0	0	0	0	0	0	0	0	0	0	0	0	0	0	4.611	4.793	4.640	5.033	1.566	4.875	0.909	0.000	0.000	0.000	0.000	0.000	0.000	0.000	0.000	0.000	0.000	0.000	0.000	0.000	0.000	120	448	25077	24411	2.205	Error	Error	20608	4469	0	0	20197	4214	0	0	0	0
2	16	8	"DHS1"	"YOR033C"	9350	16570	140	9969	9902	3093	100	107	44	100	100	0	5356	5159	1822	182	190	64	98	96	0	0	0	0	0	0	0	0	0	0	0	0	0	0	0	0	0	0	0	1.907	1.969	1.875	2.140	1.900	2.000	0.882	0.000	0.000	0.000	0.000	0.000	0.000	0.000	0.000	0.000	0.000	0.000	0.000	0.000	0.000	156	556	15043	14779	0.932	Error	Error	9869	5174	0	0	9802	4977	0	0	0	0
2	17	8	"CYT1"	"YOR065W"	9550	16570	130	1844	1862	569	102	109	46	100	100	0	4934	4653	1483	184	191	62	99	99	0	0	0	0	0	0	0	0	0	0	0	0	0	0	0	0	0	0	0	0.367	0.394	0.386	0.419	1.949	0.373	0.891	0.000	0.000	0.000	0.000	0.000	0.000	0.000	0.000	0.000	0.000	0.000	0.000	0.000	0.000	120	526	6492	6229	-1.447	Error	Error	1742	4750	0	0	1760	4469	0	0	0	0
2	18	8	""	"YOR004W"	9730	16570	120	22218	21067	4982	108	114	49	100	100	0	4192	3907	1128	184	191	53	99	99	0	0	0	0	0	0	0	0	0	0	0	0	0	0	0	0	0	0	0	5.516	5.630	5.575	5.842	1.441	5.665	0.912	0.000	0.000	0.000	0.000	0.000	0.000	0.000	0.000	0.000	0.000	0.000	0.000	0.000	0.000	120	503	26118	24682	2.464	Error	Error	22110	4008	0	0	20959	3723	0	0	0	0
2	19	8	"SHE4"	"YOR035C"	9920	16570	130	2518	2519	886	104	110	46	100	100	0	6225	6115	2320	188	206	234	98	97	0	0	0	0	0	0	0	0	0	0	0	0	0	0	0	0	0	0	0	0.400	0.407	0.386	0.446	1.845	0.379	0.887	0.000	0.000	0.000	0.000	0.000	0.000	0.000	0.000	0.000	0.000	0.000	0.000	0.000	0.000	120	565	8451	8342	-1.322	Error	Error	2414	6037	0	0	2415	5927	0	0	0	0
2	20	8	"alg8"	"YOR067C"	10110	16570	130	9835	9603	3070	103	111	44	100	100	0	6918	6305	2325	187	203	239	97	95	0	0	0	0	0	0	0	0	0	0	0	0	0	0	0	0	0	0	0	1.446	1.553	1.505	1.723	1.948	1.528	0.900	0.000	0.000	0.000	0.000	0.000	0.000	0.000	0.000	0.000	0.000	0.000	0.000	0.000	0.000	120	528	16463	15618	0.532	Error	Error	9732	6731	0	0	9500	6118	0	0	0	0
2	21	8	""	"YOR006C"	10300	16570	130	9217	8593	2208	102	109	46	100	100	0	6331	5857	1761	183	188	51	100	99	0	0	0	0	0	0	0	0	0	0	0	0	0	0	0	0	0	0	0	1.483	1.496	1.495	1.607	1.649	1.465	0.911	0.000	0.000	0.000	0.000	0.000	0.000	0.000	0.000	0.000	0.000	0.000	0.000	0.000	0.000	120	543	15263	14165	0.568	Error	Error	9115	6148	0	0	8491	5674	0	0	0	0
2	22	8	"cyc2"	"YOR037W"	10500	16570	130	7533	7131	1789	99	105	47	100	100	0	7834	7382	2293	179	185	56	100	100	0	0	0	0	0	0	0	0	0	0	0	0	0	0	0	0	0	0	0	0.971	0.976	0.947	1.026	1.458	0.949	0.924	0.000	0.000	0.000	0.000	0.000	0.000	0.000	0.000	0.000	0.000	0.000	0.000	0.000	0.000	120	659	15089	14235	-0.042	Error	Error	7434	7655	0	0	7032	7203	0	0	0	0
2	1	9	"VPS5"	"YOR069W"	6510	16760	130	17152	15485	5578	108	116	51	100	100	0	5596	4934	1930	186	198	64	97	97	0	0	0	0	0	0	0	0	0	0	0	0	0	0	0	0	0	0	0	3.150	3.239	3.238	3.603	1.925	3.326	0.873	0.000	0.000	0.000	0.000	0.000	0.000	0.000	0.000	0.000	0.000	0.000	0.000	0.000	0.000	120	591	22454	20125	1.656	Error	Error	17044	5410	0	0	15377	4748	0	0	0	0
2	2	9	"SLG1"	"YOR008C"	6680	16750	130	6450	5815	2088	103	108	49	100	100	0	7753	7266	2375	185	198	70	99	99	0	0	0	0	0	0	0	0	0	0	0	0	0	0	0	0	0	0	0	0.839	0.807	0.821	0.792	1.851	0.812	0.896	0.000	0.000	0.000	0.000	0.000	0.000	0.000	0.000	0.000	0.000	0.000	0.000	0.000	0.000	120	470	13915	12793	-0.254	Error	Error	6347	7568	0	0	5712	7081	0	0	0	0
2	3	9	"CKB2"	"YOR039W"	6870	16760	130	2451	2343	793	95	99	41	100	100	0	7257	6685	2298	179	186	65	99	99	0	0	0	0	0	0	0	0	0	0	0	0	0	0	0	0	0	0	0	0.333	0.346	0.340	0.364	1.739	0.326	0.872	0.000	0.000	0.000	0.000	0.000	0.000	0.000	0.000	0.000	0.000	0.000	0.000	0.000	0.000	120	532	9434	8754	-1.587	Error	Error	2356	7078	0	0	2248	6506	0	0	0	0
2	4	9	""	"YOR071C"	7070	16760	130	4965	5087	2533	90	95	39	100	100	0	8421	8050	3919	173	179	67	98	96	0	0	0	0	0	0	0	0	0	0	0	0	0	0	0	0	0	0	0	0.591	0.634	0.625	0.699	1.959	0.612	0.879	0.000	0.000	0.000	0.000	0.000	0.000	0.000	0.000	0.000	0.000	0.000	0.000	0.000	0.000	120	547	13123	12874	-0.759	Error	Error	4875	8248	0	0	4997	7877	0	0	0	0
2	5	9	"ATF1"	"YOR377W"	7270	16750	130	8230	7572	2737	92	98	39	100	100	0	7430	7136	2320	176	184	64	99	99	0	0	0	0	0	0	0	0	0	0	0	0	0	0	0	0	0	0	0	1.122	1.075	1.074	1.063	1.797	1.106	0.876	0.000	0.000	0.000	0.000	0.000	0.000	0.000	0.000	0.000	0.000	0.000	0.000	0.000	0.000	120	543	15392	14440	0.166	Error	Error	8138	7254	0	0	7480	6960	0	0	0	0
2	6	9	"HST2"	"YPL015C"	7450	16750	130	7168	6954	1900	94	117	224	100	100	0	6173	5916	1537	186	222	312	98	98	0	0	0	0	0	0	0	0	0	0	0	0	0	0	0	0	0	0	0	1.182	1.197	1.197	1.200	1.475	1.237	0.869	0.000	0.000	0.000	0.000	0.000	0.000	0.000	0.000	0.000	0.000	0.000	0.000	0.000	0.000	120	512	13061	12590	0.241	Error	Error	7074	5987	0	0	6860	5730	0	0	0	0
2	7	9	""	"YPL047W"	7640	16750	130	1356	1262	423	96	116	213	95	90	0	3056	2888	819	189	223	296	98	96	0	0	0	0	0	0	0	0	0	0	0	0	0	0	0	0	0	0	0	0.439	0.432	0.438	0.414	1.714	0.427	0.813	0.000	0.000	0.000	0.000	0.000	0.000	0.000	0.000	0.000	0.000	0.000	0.000	0.000	0.000	120	571	4127	3865	-1.186	Error	Error	1260	2867	0	0	1166	2699	0	0	0	0
2	8	9	""	"YOR379C"	7840	16750	110	413	439	147	101	108	52	98	97	0	755	774	273	189	203	83	98	98	0	0	0	0	0	0	0	0	0	0	0	0	0	0	0	0	0	0	0	0.551	0.578	0.559	0.574	1.820	0.512	0.612	0.000	0.000	0.000	0.000	0.000	0.000	0.000	0.000	0.000	0.000	0.000	0.000	0.000	0.000	80	472	878	923	-0.859	Error	Error	312	566	0	0	338	585	0	0	0	0
2	9	9	""	"YPL017C"	8030	16750	130	2909	2828	918	103	109	50	100	100	0	5999	5661	1637	186	240	993	100	96	0	0	0	0	0	0	0	0	0	0	0	0	0	0	0	0	0	0	0	0.483	0.498	0.514	0.490	1.373	0.427	0.744	0.000	0.000	0.000	0.000	0.000	0.000	0.000	0.000	0.000	0.000	0.000	0.000	0.000	0.000	120	559	8619	8200	-1.051	Error	Error	2806	5813	0	0	2725	5475	0	0	0	0
2	10	9	"DIG1"	"YPL049C"	8220	16750	120	2304	2576	1058	103	112	59	100	100	0	5965	6368	2346	183	200	122	100	100	0	0	0	0	0	0	0	0	0	0	0	0	0	0	0	0	0	0	0	0.381	0.400	0.403	0.393	1.516	0.390	0.838	0.000	0.000	0.000	0.000	0.000	0.000	0.000	0.000	0.000	0.000	0.000	0.000	0.000	0.000	120	549	7983	8658	-1.393	Error	Error	2201	5782	0	0	2473	6185	0	0	0	0
2	11	9	"FRE3"	"YOR381W"	8420	16760	110	517	545	174	100	108	49	98	98	0	794	818	296	176	189	64	98	97	0	0	0	0	0	0	0	0	0	0	0	0	0	0	0	0	0	0	0	0.675	0.693	0.671	0.695	1.886	0.620	0.627	0.000	0.000	0.000	0.000	0.000	0.000	0.000	0.000	0.000	0.000	0.000	0.000	0.000	0.000	80	445	1035	1087	-0.568	Error	Error	417	618	0	0	445	642	0	0	0	0
2	12	9	""	"YPL019C"	8590	16750	130	2997	3080	1563	106	114	54	100	100	0	6189	6121	2651	189	207	211	99	99	0	0	0	0	0	0	0	0	0	0	0	0	0	0	0	0	0	0	0	0.482	0.501	0.504	0.500	1.658	0.495	0.831	0.000	0.000	0.000	0.000	0.000	0.000	0.000	0.000	0.000	0.000	0.000	0.000	0.000	0.000	120	573	8891	8906	-1.053	Error	Error	2891	6000	0	0	2974	5932	0	0	0	0
2	13	9	"ARL3"	"YPL051W"	8790	16750	130	7225	6735	2751	108	117	49	100	100	0	5130	4826	1720	195	203	63	100	99	0	0	0	0	0	0	0	0	0	0	0	0	0	0	0	0	0	0	0	1.442	1.431	1.443	1.449	1.865	1.524	0.878	0.000	0.000	0.000	0.000	0.000	0.000	0.000	0.000	0.000	0.000	0.000	0.000	0.000	0.000	120	561	12052	11258	0.528	Error	Error	7117	4935	0	0	6627	4631	0	0	0	0
2	14	9	""	"YOR383C"	8980	16760	120	5143	4967	1597	109	118	50	100	100	0	5214	4905	1848	198	205	64	97	97	0	0	0	0	0	0	0	0	0	0	0	0	0	0	0	0	0	0	0	1.004	1.032	1.021	1.110	1.988	1.011	0.848	0.000	0.000	0.000	0.000	0.000	0.000	0.000	0.000	0.000	0.000	0.000	0.000	0.000	0.000	120	500	10050	9565	0.005	Error	Error	5034	5016	0	0	4858	4707	0	0	0	0
2	15	9	"ECM23"	"YPL021W"	9170	16750	130	6431	6157	1875	108	116	49	100	100	0	3592	3368	888	194	201	64	100	100	0	0	0	0	0	0	0	0	0	0	0	0	0	0	0	0	0	0	0	1.861	1.906	1.909	1.880	1.504	2.063	0.843	0.000	0.000	0.000	0.000	0.000	0.000	0.000	0.000	0.000	0.000	0.000	0.000	0.000	0.000	120	538	9721	9223	0.896	Error	Error	6323	3398	0	0	6049	3174	0	0	0	0
2	16	9	"KTR6"	"YPL053C"	9370	16760	130	1961	1968	1296	100	109	47	95	90	0	4777	4295	2776	190	201	71	84	84	0	0	0	0	0	0	0	0	0	0	0	0	0	0	0	0	0	0	0	0.406	0.455	0.414	0.467	3.064	0.417	0.791	0.000	0.000	0.000	0.000	0.000	0.000	0.000	0.000	0.000	0.000	0.000	0.000	0.000	0.000	120	542	6448	5973	-1.301	Error	Error	1861	4587	0	0	1868	4105	0	0	0	0
2	17	9	""	"YPR078C"	9560	16760	130	2855	2685	1033	97	103	45	100	100	0	9121	8430	3397	182	190	63	99	98	0	0	0	0	0	0	0	0	0	0	0	0	0	0	0	0	0	0	0	0.309	0.314	0.307	0.340	2.132	0.283	0.837	0.000	0.000	0.000	0.000	0.000	0.000	0.000	0.000	0.000	0.000	0.000	0.000	0.000	0.000	120	538	11697	10836	-1.696	Error	Error	2758	8939	0	0	2588	8248	0	0	0	0
2	18	9	"RPC40"	"YPR110C"	9750	16760	130	7777	7397	1805	101	104	41	100	100	0	6342	5945	1657	181	188	53	100	98	0	0	0	0	0	0	0	0	0	0	0	0	0	0	0	0	0	0	0	1.246	1.266	1.267	1.360	1.761	1.243	0.898	0.000	0.000	0.000	0.000	0.000	0.000	0.000	0.000	0.000	0.000	0.000	0.000	0.000	0.000	120	539	13837	13060	0.317	Error	Error	7676	6161	0	0	7296	5764	0	0	0	0
2	19	9	""	"YPR139C"	9940	16760	130	2633	2577	682	102	106	41	100	100	0	5073	4613	1521	187	204	234	98	95	0	0	0	0	0	0	0	0	0	0	0	0	0	0	0	0	0	0	0	0.518	0.559	0.560	0.594	1.649	0.513	0.847	0.000	0.000	0.000	0.000	0.000	0.000	0.000	0.000	0.000	0.000	0.000	0.000	0.000	0.000	120	557	7417	6901	-0.949	Error	Error	2531	4886	0	0	2475	4426	0	0	0	0
2	20	9	"tef1"	"YPR080W"	10140	16750	130	3724	3629	1065	103	110	50	99	99	0	6999	6750	1907	186	204	235	99	99	0	0	0	0	0	0	0	0	0	0	0	0	0	0	0	0	0	0	0	0.531	0.537	0.535	0.545	1.436	0.533	0.895	0.000	0.000	0.000	0.000	0.000	0.000	0.000	0.000	0.000	0.000	0.000	0.000	0.000	0.000	120	547	10434	10090	-0.912	Error	Error	3621	6813	0	0	3526	6564	0	0	0	0
2	21	9	""	"YPR112C"	10330	16760	130	6893	7435	3426	98	106	50	100	100	0	6907	6711	3086	178	183	48	99	99	0	0	0	0	0	0	0	0	0	0	0	0	0	0	0	0	0	0	0	1.010	1.123	1.106	1.247	2.015	1.134	0.871	0.000	0.000	0.000	0.000	0.000	0.000	0.000	0.000	0.000	0.000	0.000	0.000	0.000	0.000	120	546	13524	13870	0.014	Error	Error	6795	6729	0	0	7337	6533	0	0	0	0
2	22	9	"kar3"	"YPR141C"	10520	16760	130	255	258	94	97	100	41	86	77	0	461	473	150	172	178	51	96	94	0	0	0	0	0	0	0	0	0	0	0	0	0	0	0	0	0	0	0	0.547	0.535	0.514	0.475	2.209	0.478	0.495	0.000	0.000	0.000	0.000	0.000	0.000	0.000	0.000	0.000	0.000	0.000	0.000	0.000	0.000	120	640	447	462	-0.871	Error	Error	158	289	0	0	161	301	0	0	0	0
2	1	10	"DIB1"	"YPR082C"	6530	16940	130	2964	2766	847	107	114	48	100	100	0	5366	5065	1352	190	201	60	100	100	0	0	0	0	0	0	0	0	0	0	0	0	0	0	0	0	0	0	0	0.552	0.545	0.542	0.532	1.613	0.542	0.889	0.000	0.000	0.000	0.000	0.000	0.000	0.000	0.000	0.000	0.000	0.000	0.000	0.000	0.000	120	611	8033	7534	-0.857	Error	Error	2857	5176	0	0	2659	4875	0	0	0	0
2	2	10	""	"YPR114W"	6710	16940	130	2317	2238	539	103	109	49	100	100	0	7948	7417	1934	187	197	86	100	100	0	0	0	0	0	0	0	0	0	0	0	0	0	0	0	0	0	0	0	0.285	0.295	0.289	0.307	1.542	0.289	0.888	0.000	0.000	0.000	0.000	0.000	0.000	0.000	0.000	0.000	0.000	0.000	0.000	0.000	0.000	120	543	9975	9365	-1.810	Error	Error	2214	7761	0	0	2135	7230	0	0	0	0
2	3	10	""	"YPR143W"	6910	16940	130	2490	2307	952	98	105	46	96	96	0	4128	3973	2968	183	192	88	94	93	0	0	0	0	0	0	0	0	0	0	0	0	0	0	0	0	0	0	0	0.606	0.583	0.623	0.631	2.300	0.401	0.529	0.000	0.000	0.000	0.000	0.000	0.000	0.000	0.000	0.000	0.000	0.000	0.000	0.000	0.000	120	535	6337	5999	-0.722	Error	Error	2392	3945	0	0	2209	3790	0	0	0	0
2	4	10	""	"YPR084W"	7090	16950	130	13402	12905	2780	97	104	45	100	100	0	8856	8249	2357	185	190	67	99	98	0	0	0	0	0	0	0	0	0	0	0	0	0	0	0	0	0	0	0	1.534	1.588	1.518	1.684	1.609	1.543	0.880	0.000	0.000	0.000	0.000	0.000	0.000	0.000	0.000	0.000	0.000	0.000	0.000	0.000	0.000	120	544	21976	20872	0.618	Error	Error	13305	8671	0	0	12808	8064	0	0	0	0
2	5	10	""	"YPR116W"	7290	16950	130	1848	1740	514	95	104	41	100	100	0	5281	4853	1606	184	192	67	99	98	0	0	0	0	0	0	0	0	0	0	0	0	0	0	0	0	0	0	0	0.344	0.352	0.348	0.368	1.482	0.325	0.858	0.000	0.000	0.000	0.000	0.000	0.000	0.000	0.000	0.000	0.000	0.000	0.000	0.000	0.000	120	556	6850	6314	-1.540	Error	Error	1753	5097	0	0	1645	4669	0	0	0	0
2	6	10	"ASN1"	"YPR145W"	7470	16950	130	8692	8266	3411	96	115	205	100	98	0	8875	8184	3458	189	206	205	95	94	0	0	0	0	0	0	0	0	0	0	0	0	0	0	0	0	0	0	0	0.990	1.022	1.009	1.069	1.842	1.012	0.873	0.000	0.000	0.000	0.000	0.000	0.000	0.000	0.000	0.000	0.000	0.000	0.000	0.000	0.000	120	555	17282	16165	-0.015	Error	Error	8596	8686	0	0	8170	7995	0	0	0	0
2	7	10	""	"iYAL056W"	7670	16950	120	4211	4114	1194	101	108	44	100	99	0	3544	3284	1118	190	197	50	97	96	0	0	0	0	0	0	0	0	0	0	0	0	0	0	0	0	0	0	0	1.225	1.297	1.246	1.357	1.890	1.268	0.877	0.000	0.000	0.000	0.000	0.000	0.000	0.000	0.000	0.000	0.000	0.000	0.000	0.000	0.000	120	532	7464	7107	0.293	Error	Error	4110	3354	0	0	4013	3094	0	0	0	0
2	8	10	""	"iYAL051W"	7860	16950	130	4387	4083	1205	102	110	53	100	100	0	1527	1463	449	185	199	76	99	96	0	0	0	0	0	0	0	0	0	0	0	0	0	0	0	0	0	0	0	3.193	3.115	3.182	3.273	1.591	2.944	0.434	0.000	0.000	0.000	0.000	0.000	0.000	0.000	0.000	0.000	0.000	0.000	0.000	0.000	0.000	120	582	5627	5259	1.675	Error	Error	4285	1342	0	0	3981	1278	0	0	0	0
2	9	10	""	"iYAL046C"	8050	16950	120	1204	1130	404	103	109	44	98	98	0	1915	1803	641	188	195	57	97	96	0	0	0	0	0	0	0	0	0	0	0	0	0	0	0	0	0	0	0	0.638	0.636	0.626	0.632	1.851	0.607	0.834	0.000	0.000	0.000	0.000	0.000	0.000	0.000	0.000	0.000	0.000	0.000	0.000	0.000	0.000	120	522	2828	2642	-0.649	Error	Error	1101	1727	0	0	1027	1615	0	0	0	0
2	10	10	""	"iYAL031C"	8230	16950	110	2695	2512	709	105	170	330	98	97	0	3776	3395	1056	189	300	571	93	91	0	0	0	0	0	0	0	0	0	0	0	0	0	0	0	0	0	0	0	0.722	0.751	0.759	0.799	1.632	0.722	0.872	0.000	0.000	0.000	0.000	0.000	0.000	0.000	0.000	0.000	0.000	0.000	0.000	0.000	0.000	80	472	6177	5613	-0.470	Error	Error	2590	3587	0	0	2407	3206	0	0	0	0
2	11	10	""	"iYAL027W"	8430	16950	120	6378	6089	1769	103	154	300	100	99	0	2302	2097	720	186	279	518	92	85	0	0	0	0	0	0	0	0	0	0	0	0	0	0	0	0	0	0	0	2.966	3.132	3.076	3.413	1.801	3.156	0.847	0.000	0.000	0.000	0.000	0.000	0.000	0.000	0.000	0.000	0.000	0.000	0.000	0.000	0.000	120	579	8391	7897	1.568	Error	Error	6275	2116	0	0	5986	1911	0	0	0	0
2	12	10	""	"iYAL023C"	8610	16950	110	1873	1822	548	104	129	165	100	98	0	4326	4031	1346	188	273	558	95	95	0	0	0	0	0	0	0	0	0	0	0	0	0	0	0	0	0	0	0	0.428	0.447	0.431	0.445	1.474	0.419	0.836	0.000	0.000	0.000	0.000	0.000	0.000	0.000	0.000	0.000	0.000	0.000	0.000	0.000	0.000	80	472	5907	5561	-1.226	Error	Error	1769	4138	0	0	1718	3843	0	0	0	0
2	13	10	""	"iYAL007C"	8810	16950	120	9179	9007	3593	103	126	152	100	100	0	4705	4556	1861	186	261	513	95	94	0	0	0	0	0	0	0	0	0	0	0	0	0	0	0	0	0	0	0	2.008	2.038	2.051	2.137	1.804	2.052	0.889	0.000	0.000	0.000	0.000	0.000	0.000	0.000	0.000	0.000	0.000	0.000	0.000	0.000	0.000	120	561	13595	13274	1.006	Error	Error	9076	4519	0	0	8904	4370	0	0	0	0
2	14	10	""	"iYAL003W"	9010	16950	130	9422	8769	3108	103	108	43	100	100	0	7122	6572	1873	186	192	53	100	100	0	0	0	0	0	0	0	0	0	0	0	0	0	0	0	0	0	0	0	1.344	1.357	1.380	1.318	1.438	1.417	0.888	0.000	0.000	0.000	0.000	0.000	0.000	0.000	0.000	0.000	0.000	0.000	0.000	0.000	0.000	120	544	16255	15052	0.426	Error	Error	9319	6936	0	0	8666	6386	0	0	0	0
2	15	10	""	"iYAR002W"	9190	16950	120	14958	13698	5256	104	122	206	100	99	0	3407	3023	1216	187	348	2821	65	0	0	0	0	0	0	0	0	0	0	0	0	0	0	0	0	0	0	0	0	4.613	4.793	4.776	4.900	1.697	4.849	0.884	0.000	0.000	0.000	0.000	0.000	0.000	0.000	0.000	0.000	0.000	0.000	0.000	0.000	0.000	120	500	18074	16430	2.206	Error	Error	14854	3220	0	0	13594	2836	0	0	0	0
2	16	10	""	"itL(CAA)A"	9380	16950	130	6431	6206	1567	99	138	305	99	99	0	8203	7843	2002	185	493	3374	93	80	0	0	0	0	0	0	0	0	0	0	0	0	0	0	0	0	0	0	0	0.790	0.797	0.789	0.796	1.340	0.787	0.906	0.000	0.000	0.000	0.000	0.000	0.000	0.000	0.000	0.000	0.000	0.000	0.000	0.000	0.000	120	544	14350	13765	-0.341	Error	Error	6332	8018	0	0	6107	7658	0	0	0	0
2	17	10	""	"iYAR028W"	9570	16950	120	4943	4580	2183	93	99	43	100	100	0	7573	6767	3115	180	183	44	97	97	0	0	0	0	0	0	0	0	0	0	0	0	0	0	0	0	0	0	0	0.656	0.681	0.678	0.677	1.721	0.661	0.863	0.000	0.000	0.000	0.000	0.000	0.000	0.000	0.000	0.000	0.000	0.000	0.000	0.000	0.000	120	534	12243	11074	-0.608	Error	Error	4850	7393	0	0	4487	6587	0	0	0	0
2	18	10	""	"iYAR035W"	9760	16950	120	2663	2523	903	95	99	39	99	99	0	3512	3314	1188	174	179	48	96	96	0	0	0	0	0	0	0	0	0	0	0	0	0	0	0	0	0	0	0	0.769	0.773	0.740	0.738	1.689	0.742	0.841	0.000	0.000	0.000	0.000	0.000	0.000	0.000	0.000	0.000	0.000	0.000	0.000	0.000	0.000	120	515	5906	5568	-0.378	Error	Error	2568	3338	0	0	2428	3140	0	0	0	0
2	19	10	""	"iYBR162C"	9960	16950	120	2383	2299	703	94	98	38	100	100	0	4457	4264	1132	178	184	52	100	99	0	0	0	0	0	0	0	0	0	0	0	0	0	0	0	0	0	0	0	0.535	0.540	0.544	0.535	1.591	0.539	0.895	0.000	0.000	0.000	0.000	0.000	0.000	0.000	0.000	0.000	0.000	0.000	0.000	0.000	0.000	120	499	6568	6291	-0.903	Error	Error	2289	4279	0	0	2205	4086	0	0	0	0
2	20	10	""	"iYBR165W"	10140	16950	120	2391	2325	675	97	104	48	100	100	0	1446	1337	411	182	186	47	97	96	0	0	0	0	0	0	0	0	0	0	0	0	0	0	0	0	0	0	0	1.815	1.929	1.904	2.048	1.964	1.961	0.834	0.000	0.000	0.000	0.000	0.000	0.000	0.000	0.000	0.000	0.000	0.000	0.000	0.000	0.000	120	526	3558	3383	0.860	Error	Error	2294	1264	0	0	2228	1155	0	0	0	0
2	21	10	""	"iYBR169C"	10350	16950	120	1407	1322	453	101	105	40	100	100	0	2538	2364	726	182	188	50	98	97	0	0	0	0	0	0	0	0	0	0	0	0	0	0	0	0	0	0	0	0.554	0.560	0.544	0.546	1.695	0.545	0.852	0.000	0.000	0.000	0.000	0.000	0.000	0.000	0.000	0.000	0.000	0.000	0.000	0.000	0.000	120	510	3662	3403	-0.851	Error	Error	1306	2356	0	0	1221	2182	0	0	0	0
2	22	10	""	"iYBR187W"	10530	16950	120	1373	1273	561	94	98	38	95	94	0	2784	2462	1045	178	183	51	93	93	0	0	0	0	0	0	0	0	0	0	0	0	0	0	0	0	0	0	0	0.491	0.516	0.504	0.494	1.964	0.489	0.839	0.000	0.000	0.000	0.000	0.000	0.000	0.000	0.000	0.000	0.000	0.000	0.000	0.000	0.000	120	551	3885	3463	-1.027	Error	Error	1279	2606	0	0	1179	2284	0	0	0	0
2	1	11	""	"iYBR192W"	6540	17140	120	6315	6289	1927	100	106	42	100	100	0	2396	2292	668	186	191	58	99	98	0	0	0	0	0	0	0	0	0	0	0	0	0	0	0	0	0	0	0	2.812	2.939	2.955	2.979	1.657	3.117	0.871	0.000	0.000	0.000	0.000	0.000	0.000	0.000	0.000	0.000	0.000	0.000	0.000	0.000	0.000	120	579	8425	8295	1.492	Error	Error	6215	2210	0	0	6189	2106	0	0	0	0
2	2	11	""	"iYBR196C"	6720	17140	120	1767	1784	526	97	102	44	100	100	0	6120	5779	1726	184	190	84	100	100	0	0	0	0	0	0	0	0	0	0	0	0	0	0	0	0	0	0	0	0.281	0.302	0.297	0.306	1.528	0.284	0.888	0.000	0.000	0.000	0.000	0.000	0.000	0.000	0.000	0.000	0.000	0.000	0.000	0.000	0.000	120	513	7606	7282	-1.830	Error	Error	1670	5936	0	0	1687	5595	0	0	0	0
2	3	11	""	"iYBRCdelta19"	6920	17140	120	1480	1516	686	94	102	46	99	99	0	3758	3461	1542	185	188	50	97	97	0	0	0	0	0	0	0	0	0	0	0	0	0	0	0	0	0	0	0	0.388	0.434	0.424	0.456	2.129	0.405	0.868	0.000	0.000	0.000	0.000	0.000	0.000	0.000	0.000	0.000	0.000	0.000	0.000	0.000	0.000	120	526	4959	4698	-1.366	Error	Error	1386	3573	0	0	1422	3276	0	0	0	0
2	4	11	""	"iYBR212W"	7110	17140	120	1640	1546	614	98	106	47	99	99	0	4414	3986	1383	188	192	51	100	99	0	0	0	0	0	0	0	0	0	0	0	0	0	0	0	0	0	0	0	0.365	0.381	0.375	0.375	1.815	0.374	0.866	0.000	0.000	0.000	0.000	0.000	0.000	0.000	0.000	0.000	0.000	0.000	0.000	0.000	0.000	120	501	5768	5246	-1.454	Error	Error	1542	4226	0	0	1448	3798	0	0	0	0
2	5	11	""	"iYBR216C"	7300	17140	120	1651	1674	718	96	104	41	99	99	0	2177	2024	815	186	190	52	99	95	0	0	0	0	0	0	0	0	0	0	0	0	0	0	0	0	0	0	0	0.781	0.859	0.869	0.889	2.133	0.846	0.823	0.000	0.000	0.000	0.000	0.000	0.000	0.000	0.000	0.000	0.000	0.000	0.000	0.000	0.000	120	478	3546	3416	-0.357	Error	Error	1555	1991	0	0	1578	1838	0	0	0	0
2	6	11	""	"iYBR237W"	7480	17140	130	5874	5775	2001	97	106	43	100	100	0	2932	2771	894	187	191	50	100	100	0	0	0	0	0	0	0	0	0	0	0	0	0	0	0	0	0	0	0	2.105	2.197	2.137	2.245	1.615	2.278	0.887	0.000	0.000	0.000	0.000	0.000	0.000	0.000	0.000	0.000	0.000	0.000	0.000	0.000	0.000	120	538	8522	8262	1.074	Error	Error	5777	2745	0	0	5678	2584	0	0	0	0
2	7	11	""	"iYBR241C"	7680	17140	120	2532	2354	814	100	108	43	100	100	0	3298	3048	973	188	193	51	98	97	0	0	0	0	0	0	0	0	0	0	0	0	0	0	0	0	0	0	0	0.782	0.788	0.781	0.774	1.708	0.792	0.858	0.000	0.000	0.000	0.000	0.000	0.000	0.000	0.000	0.000	0.000	0.000	0.000	0.000	0.000	120	484	5542	5114	-0.355	Error	Error	2432	3110	0	0	2254	2860	0	0	0	0
2	8	11	""	"iYBR246W"	7870	17140	130	3523	3275	1326	99	110	53	99	99	0	2346	2192	741	190	201	69	98	98	0	0	0	0	0	0	0	0	0	0	0	0	0	0	0	0	0	0	0	1.588	1.586	1.593	1.569	2.009	1.684	0.854	0.000	0.000	0.000	0.000	0.000	0.000	0.000	0.000	0.000	0.000	0.000	0.000	0.000	0.000	120	478	5580	5178	0.667	Error	Error	3424	2156	0	0	3176	2002	0	0	0	0
2	9	11	""	"iYDL140C"	8050	17140	130	744	743	214	100	110	52	100	99	0	2296	2293	526	185	197	68	100	100	0	0	0	0	0	0	0	0	0	0	0	0	0	0	0	0	0	0	0	0.305	0.305	0.296	0.299	1.493	0.292	0.795	0.000	0.000	0.000	0.000	0.000	0.000	0.000	0.000	0.000	0.000	0.000	0.000	0.000	0.000	120	529	2755	2751	-1.713	Error	Error	644	2111	0	0	643	2108	0	0	0	0
2	10	11	""	"iYDL136W"	8250	17140	120	5920	5402	2112	102	127	194	97	96	0	2673	2415	938	183	217	272	93	90	0	0	0	0	0	0	0	0	0	0	0	0	0	0	0	0	0	0	0	2.337	2.375	2.299	2.209	1.775	2.484	0.834	0.000	0.000	0.000	0.000	0.000	0.000	0.000	0.000	0.000	0.000	0.000	0.000	0.000	0.000	120	541	8308	7532	1.224	Error	Error	5818	2490	0	0	5300	2232	0	0	0	0
2	11	11	""	"iYDL133W"	8430	17140	110	873	875	366	95	101	42	100	100	0	3012	2711	978	186	199	107	100	100	0	0	0	0	0	0	0	0	0	0	0	0	0	0	0	0	0	0	0	0.275	0.309	0.297	0.301	1.596	0.296	0.855	0.000	0.000	0.000	0.000	0.000	0.000	0.000	0.000	0.000	0.000	0.000	0.000	0.000	0.000	80	429	3604	3305	-1.861	Error	Error	778	2826	0	0	780	2525	0	0	0	0
2	12	11	""	"iYDL117W"	8620	17140	120	1365	1307	390	97	109	101	98	95	0	2561	2370	736	185	217	274	95	91	0	0	0	0	0	0	0	0	0	0	0	0	0	0	0	0	0	0	0	0.534	0.554	0.527	0.555	1.801	0.250	0.375	0.000	0.000	0.000	0.000	0.000	0.000	0.000	0.000	0.000	0.000	0.000	0.000	0.000	0.000	120	548	3644	3395	-0.906	Error	Error	1268	2376	0	0	1210	2185	0	0	0	0
2	13	11	""	"iYDL113C"	8820	17140	120	1198	1124	425	97	102	40	99	99	0	2878	2679	898	184	189	57	97	97	0	0	0	0	0	0	0	0	0	0	0	0	0	0	0	0	0	0	0	0.409	0.412	0.423	0.424	1.875	0.398	0.859	0.000	0.000	0.000	0.000	0.000	0.000	0.000	0.000	0.000	0.000	0.000	0.000	0.000	0.000	120	494	3795	3522	-1.291	Error	Error	1101	2694	0	0	1027	2495	0	0	0	0
2	14	11	""	"iYDL109C"	9010	17140	120	1079	1047	504	95	103	41	97	95	0	2721	2713	1267	186	192	57	97	97	0	0	0	0	0	0	0	0	0	0	0	0	0	0	0	0	0	0	0	0.388	0.377	0.384	0.367	1.642	0.358	0.862	0.000	0.000	0.000	0.000	0.000	0.000	0.000	0.000	0.000	0.000	0.000	0.000	0.000	0.000	120	478	3519	3479	-1.365	Error	Error	984	2535	0	0	952	2527	0	0	0	0
2	15	11	""	"iYDL090C"	9200	17140	120	1892	1812	726	101	142	323	94	89	0	4024	4885	5394	186	533	3579	57	7	0	0	0	0	0	0	0	0	0	0	0	0	0	0	0	0	0	0	0	0.467	0.364	0.491	0.436	2.607	0.090	0.347	0.000	0.000	0.000	0.000	0.000	0.000	0.000	0.000	0.000	0.000	0.000	0.000	0.000	0.000	120	483	5629	6410	-1.100	Error	Error	1791	3838	0	0	1711	4699	0	0	-100	0
2	16	11	""	"iYDL086W"	9390	17140	120	1778	1616	555	100	141	323	95	88	0	3911	3599	1224	186	531	3579	57	0	0	0	0	0	0	0	0	0	0	0	0	0	0	0	0	0	0	0	0	0.450	0.444	0.443	0.446	1.757	0.114	0.325	0.000	0.000	0.000	0.000	0.000	0.000	0.000	0.000	0.000	0.000	0.000	0.000	0.000	0.000	120	483	5403	4929	-1.150	Error	Error	1678	3725	0	0	1516	3413	0	0	0	0
2	17	11	""	"iYDL082W"	9570	17150	110	3341	3297	1282	98	104	41	100	100	0	2064	1899	668	182	189	49	98	97	0	0	0	0	0	0	0	0	0	0	0	0	0	0	0	0	0	0	0	1.723	1.863	1.804	1.905	1.505	1.946	0.871	0.000	0.000	0.000	0.000	0.000	0.000	0.000	0.000	0.000	0.000	0.000	0.000	0.000	0.000	80	455	5125	4916	0.785	Error	Error	3243	1882	0	0	3199	1717	0	0	0	0
2	18	11	""	"iYDL065C"	9780	17140	130	1949	1780	618	98	103	39	99	99	0	2034	1904	568	177	186	51	98	96	0	0	0	0	0	0	0	0	0	0	0	0	0	0	0	0	0	0	0	0.997	0.974	0.960	0.947	1.528	0.977	0.877	0.000	0.000	0.000	0.000	0.000	0.000	0.000	0.000	0.000	0.000	0.000	0.000	0.000	0.000	120	548	3708	3409	-0.005	Error	Error	1851	1857	0	0	1682	1727	0	0	0	0
2	19	11	""	"iYDL060W"	9960	17140	120	494	490	175	99	103	40	98	94	0	823	806	274	182	189	53	95	93	0	0	0	0	0	0	0	0	0	0	0	0	0	0	0	0	0	0	0	0.616	0.627	0.614	0.605	1.723	0.584	0.731	0.000	0.000	0.000	0.000	0.000	0.000	0.000	0.000	0.000	0.000	0.000	0.000	0.000	0.000	120	454	1036	1015	-0.698	Error	Error	395	641	0	0	391	624	0	0	0	0
2	20	11	""	"iYDL056W"	10150	17140	130	3900	3543	1460	100	105	41	98	98	0	1597	1463	533	184	191	53	96	94	0	0	0	0	0	0	0	0	0	0	0	0	0	0	0	0	0	0	0	2.689	2.692	2.646	2.532	1.929	2.840	0.870	0.000	0.000	0.000	0.000	0.000	0.000	0.000	0.000	0.000	0.000	0.000	0.000	0.000	0.000	120	518	5213	4722	1.427	Error	Error	3800	1413	0	0	3443	1279	0	0	0	0
2	21	11	""	"iYDRWdelta12"	10360	17140	120	1964	1802	640	103	107	42	95	95	0	2863	2584	911	181	187	49	94	93	0	0	0	0	0	0	0	0	0	0	0	0	0	0	0	0	0	0	0	0.694	0.707	0.708	0.702	1.714	0.701	0.884	0.000	0.000	0.000	0.000	0.000	0.000	0.000	0.000	0.000	0.000	0.000	0.000	0.000	0.000	120	441	4543	4102	-0.527	Error	Error	1861	2682	0	0	1699	2403	0	0	0	0
2	22	11	""	"iYDR244W"	10530	17140	120	686	667	321	97	102	41	95	90	0	2045	1798	852	174	183	49	90	90	0	0	0	0	0	0	0	0	0	0	0	0	0	0	0	0	0	0	0	0.315	0.351	0.340	0.350	2.136	0.332	0.800	0.000	0.000	0.000	0.000	0.000	0.000	0.000	0.000	0.000	0.000	0.000	0.000	0.000	0.000	120	503	2460	2194	-1.667	Error	Error	589	1871	0	0	570	1624	0	0	0	0
2	1	12	""	"iYDR248C"	6540	17330	130	5215	4773	2237	95	100	43	99	98	0	3646	3177	1548	183	189	59	91	90	0	0	0	0	0	0	0	0	0	0	0	0	0	0	0	0	0	0	0	1.478	1.562	1.493	1.537	2.237	1.560	0.801	0.000	0.000	0.000	0.000	0.000	0.000	0.000	0.000	0.000	0.000	0.000	0.000	0.000	0.000	120	609	8583	7672	0.564	Error	Error	5120	3463	0	0	4678	2994	0	0	0	0
2	2	12	""	"itG(GCC)D2"	6720	17330	120	1601	1560	467	92	95	41	99	99	0	2011	1785	661	178	183	59	93	93	0	0	0	0	0	0	0	0	0	0	0	0	0	0	0	0	0	0	0	0.823	0.914	0.843	0.958	1.948	0.832	0.820	0.000	0.000	0.000	0.000	0.000	0.000	0.000	0.000	0.000	0.000	0.000	0.000	0.000	0.000	120	468	3342	3075	-0.281	Error	Error	1509	1833	0	0	1468	1607	0	0	0	0
2	3	12	""	"iYDR265W"	6910	17330	120	1810	1705	593	91	95	40	99	99	0	1957	1789	670	182	184	46	94	93	0	0	0	0	0	0	0	0	0	0	0	0	0	0	0	0	0	0	0	0.968	1.004	0.933	1.000	1.788	0.971	0.814	0.000	0.000	0.000	0.000	0.000	0.000	0.000	0.000	0.000	0.000	0.000	0.000	0.000	0.000	120	497	3494	3221	-0.046	Error	Error	1719	1775	0	0	1614	1607	0	0	0	0
2	4	12	""	"iYDR271C"	7100	17330	120	847	796	354	95	100	43	92	90	0	1569	1387	687	182	191	55	86	85	0	0	0	0	0	0	0	0	0	0	0	0	0	0	0	0	0	0	0	0.542	0.582	0.556	0.528	1.993	0.505	0.721	0.000	0.000	0.000	0.000	0.000	0.000	0.000	0.000	0.000	0.000	0.000	0.000	0.000	0.000	120	498	2139	1906	-0.883	Error	Error	752	1387	0	0	701	1205	0	0	0	0
2	5	12	""	"iYDR286C"	7300	17330	130	2930	2586	1483	94	100	39	93	92	0	5813	4893	2796	180	188	55	86	85	0	0	0	0	0	0	0	0	0	0	0	0	0	0	0	0	0	0	0	0.503	0.529	0.504	0.551	2.323	0.493	0.790	0.000	0.000	0.000	0.000	0.000	0.000	0.000	0.000	0.000	0.000	0.000	0.000	0.000	0.000	120	527	8469	7205	-0.990	Error	Error	2836	5633	0	0	2492	4713	0	0	0	0
2	6	12	""	"iYDR292C"	7470	17330	130	3725	3466	1456	96	100	37	95	95	0	4541	4055	1916	183	186	47	94	93	0	0	0	0	0	0	0	0	0	0	0	0	0	0	0	0	0	0	0	0.833	0.870	0.820	0.896	2.254	0.807	0.831	0.000	0.000	0.000	0.000	0.000	0.000	0.000	0.000	0.000	0.000	0.000	0.000	0.000	0.000	120	480	7987	7242	-0.264	Error	Error	3629	4358	0	0	3370	3872	0	0	0	0
2	7	12	""	"iYDR296W"	7660	17320	130	1813	1570	876	97	102	41	95	91	0	5064	4258	2174	186	187	50	90	90	0	0	0	0	0	0	0	0	0	0	0	0	0	0	0	0	0	0	0	0.352	0.362	0.361	0.322	2.357	0.344	0.776	0.000	0.000	0.000	0.000	0.000	0.000	0.000	0.000	0.000	0.000	0.000	0.000	0.000	0.000	120	498	6594	5545	-1.507	Error	Error	1716	4878	0	0	1473	4072	0	0	0	0
2	8	12	""	"iYDR311W"	7850	17320	150	116	133	83	96	105	49	29	11	0	225	257	130	188	201	106	25	9	0	0	0	0	0	0	0	0	0	0	0	0	0	0	0	0	0	0	0	0.541	0.536	0.655	0.673	3.841	0.500	0.185	0.000	0.000	0.000	0.000	0.000	0.000	0.000	0.000	0.000	0.000	0.000	0.000	0.000	0.000	156	567	57	106	-0.888	Error	Error	20	37	0	0	37	69	0	0	-50	0
2	9	12	""	"iYDR315C"	8040	17320	130	722	640	322	99	103	49	90	85	0	2050	1768	840	183	197	107	89	86	0	0	0	0	0	0	0	0	0	0	0	0	0	0	0	0	0	0	0	0.334	0.341	0.344	0.312	2.373	0.314	0.721	0.000	0.000	0.000	0.000	0.000	0.000	0.000	0.000	0.000	0.000	0.000	0.000	0.000	0.000	120	529	2490	2126	-1.583	Error	Error	623	1867	0	0	541	1585	0	0	0	0
2	10	12	""	"iYDR317W"	8240	17320	100	150	179	102	97	102	40	61	33	0	314	376	287	180	186	50	76	60	0	0	0	0	0	0	0	0	0	0	0	0	0	0	0	0	0	0	0	0.396	0.418	0.428	0.427	3.250	0.275	0.259	0.000	0.000	0.000	0.000	0.000	0.000	0.000	0.000	0.000	0.000	0.000	0.000	0.000	0.000	80	413	187	278	-1.338	Error	Error	53	134	0	0	82	196	0	0	0	0
2	11	12	""	"itK(CUU)E1"	8420	17320	120	1956	1931	1160	95	100	42	95	95	0	1477	1286	720	178	192	96	89	85	0	0	0	0	0	0	0	0	0	0	0	0	0	0	0	0	0	0	0	1.433	1.657	1.667	1.645	1.729	1.694	0.850	0.000	0.000	0.000	0.000	0.000	0.000	0.000	0.000	0.000	0.000	0.000	0.000	0.000	0.000	120	503	3160	2944	0.519	Error	Error	1861	1299	0	0	1836	1108	0	0	0	0
2	12	12	""	"iYELWdelta6"	8600	17330	130	2058	1883	1107	97	104	46	94	89	0	1596	1412	844	183	196	98	83	80	0	0	0	0	0	0	0	0	0	0	0	0	0	0	0	0	0	0	0	1.388	1.453	1.433	1.361	2.217	1.398	0.798	0.000	0.000	0.000	0.000	0.000	0.000	0.000	0.000	0.000	0.000	0.000	0.000	0.000	0.000	120	525	3374	3015	0.473	Error	Error	1961	1413	0	0	1786	1229	0	0	0	0
2	13	12	""	"iYEL007W"	8790	17320	130	3386	3353	1489	97	103	40	98	98	0	2715	2604	1147	183	191	58	95	94	0	0	0	0	0	0	0	0	0	0	0	0	0	0	0	0	0	0	0	1.299	1.345	1.379	1.376	1.720	1.359	0.855	0.000	0.000	0.000	0.000	0.000	0.000	0.000	0.000	0.000	0.000	0.000	0.000	0.000	0.000	120	551	5821	5677	0.377	Error	Error	3289	2532	0	0	3256	2421	0	0	0	0
2	14	12	""	"isnR14"	8990	17320	120	2169	2037	890	100	106	42	99	99	0	2124	2002	817	187	192	58	95	95	0	0	0	0	0	0	0	0	0	0	0	0	0	0	0	0	0	0	0	1.068	1.067	1.100	1.102	1.823	1.089	0.836	0.000	0.000	0.000	0.000	0.000	0.000	0.000	0.000	0.000	0.000	0.000	0.000	0.000	0.000	120	506	4006	3752	0.095	Error	Error	2069	1937	0	0	1937	1815	0	0	0	0
2	15	12	""	"iYER010C-1"	9180	17320	130	1774	1775	831	100	106	43	99	98	0	3700	3447	1583	189	198	57	96	96	0	0	0	0	0	0	0	0	0	0	0	0	0	0	0	0	0	0	0	0.477	0.514	0.518	0.524	1.905	0.484	0.833	0.000	0.000	0.000	0.000	0.000	0.000	0.000	0.000	0.000	0.000	0.000	0.000	0.000	0.000	120	550	5185	4933	-1.069	Error	Error	1674	3511	0	0	1675	3258	0	0	0	0
2	16	12	""	"iYER012W"	9380	17320	130	1008	1004	615	105	108	43	90	90	0	2664	2339	1189	190	200	55	88	88	0	0	0	0	0	0	0	0	0	0	0	0	0	0	0	0	0	0	0	0.365	0.418	0.424	0.395	2.311	0.427	0.774	0.000	0.000	0.000	0.000	0.000	0.000	0.000	0.000	0.000	0.000	0.000	0.000	0.000	0.000	120	539	3377	3048	-1.454	Error	Error	903	2474	0	0	899	2149	0	0	0	0
2	17	12	""	"iYER027C"	9560	17320	130	1461	1412	765	104	107	42	92	91	0	3271	3029	1751	192	199	55	88	88	0	0	0	0	0	0	0	0	0	0	0	0	0	0	0	0	0	0	0	0.441	0.461	0.450	0.457	1.928	0.417	0.805	0.000	0.000	0.000	0.000	0.000	0.000	0.000	0.000	0.000	0.000	0.000	0.000	0.000	0.000	120	522	4436	4145	-1.182	Error	Error	1357	3079	0	0	1308	2837	0	0	0	0
2	18	12	""	"iYER031C"	9750	17320	120	841	811	367	104	107	39	99	93	0	1971	1860	739	191	198	55	94	92	0	0	0	0	0	0	0	0	0	0	0	0	0	0	0	0	0	0	0	0.414	0.424	0.419	0.412	2.155	0.419	0.809	0.000	0.000	0.000	0.000	0.000	0.000	0.000	0.000	0.000	0.000	0.000	0.000	0.000	0.000	120	506	2517	2376	-1.272	Error	Error	737	1780	0	0	707	1669	0	0	0	0
2	19	12	""	"iYER035W"	9940	17320	130	1827	1798	672	100	103	38	100	98	0	1868	1792	603	189	195	56	95	95	0	0	0	0	0	0	0	0	0	0	0	0	0	0	0	0	0	0	0	1.029	1.059	1.056	1.049	1.773	1.069	0.853	0.000	0.000	0.000	0.000	0.000	0.000	0.000	0.000	0.000	0.000	0.000	0.000	0.000	0.000	120	502	3406	3301	0.041	Error	Error	1727	1679	0	0	1698	1603	0	0	0	0
2	20	12	""	"iYERWdelta9"	10130	17320	150	111	126	55	97	101	40	33	16	0	202	213	80	186	192	52	28	16	0	0	0	0	0	0	0	0	0	0	0	0	0	0	0	0	0	0	0	0.875	1.074	0.566	0.645	4.195	0.215	0.021	0.000	0.000	0.000	0.000	0.000	0.000	0.000	0.000	0.000	0.000	0.000	0.000	0.000	0.000	156	565	30	56	-0.193	Error	Error	14	16	0	0	29	27	0	0	-50	0
2	21	12	""	"iYER050C"	10320	17320	150	105	118	55	98	102	38	32	13	0	191	206	86	178	185	51	25	14	0	0	0	0	0	0	0	0	0	0	0	0	0	0	0	0	0	0	0	0.538	0.714	0.750	0.774	3.831	0.170	0.016	0.000	0.000	0.000	0.000	0.000	0.000	0.000	0.000	0.000	0.000	0.000	0.000	0.000	0.000	156	550	20	48	-0.893	Error	Error	7	13	0	0	20	28	0	0	-50	0
2	22	12	""	"iYER053C-1"	10520	17320	150	103	108	47	98	101	39	23	6	0	192	202	83	177	183	54	26	12	0	0	0	0	0	0	0	0	0	0	0	0	0	0	0	0	0	0	0	0.333	0.400	0.683	0.770	3.881	0.024	0.001	0.000	0.000	0.000	0.000	0.000	0.000	0.000	0.000	0.000	0.000	0.000	0.000	0.000	0.000	156	731	20	35	-1.585	Error	Error	5	15	0	0	10	25	0	0	-50	0
2	1	13	""	"iYFR048W"	6530	17510	130	6886	6246	1980	94	100	44	100	100	0	3078	2859	918	179	187	68	96	96	0	0	0	0	0	0	0	0	0	0	0	0	0	0	0	0	0	0	0	2.343	2.296	2.314	2.319	1.575	2.384	0.872	0.000	0.000	0.000	0.000	0.000	0.000	0.000	0.000	0.000	0.000	0.000	0.000	0.000	0.000	120	661	9691	8832	1.228	Error	Error	6792	2899	0	0	6152	2680	0	0	0	0
2	2	13	""	"iYFR052W"	6730	17510	120	1711	1592	537	90	96	42	100	99	0	1704	1625	549	176	185	67	95	94	0	0	0	0	0	0	0	0	0	0	0	0	0	0	0	0	0	0	0	1.061	1.037	1.033	1.042	1.686	1.033	0.842	0.000	0.000	0.000	0.000	0.000	0.000	0.000	0.000	0.000	0.000	0.000	0.000	0.000	0.000	120	510	3149	2951	0.085	Error	Error	1621	1528	0	0	1502	1449	0	0	0	0
2	3	13	""	"iYFR054C-0"	6920	17520	130	5152	4939	2426	89	94	36	99	99	0	4771	4176	1956	177	180	45	93	92	0	0	0	0	0	0	0	0	0	0	0	0	0	0	0	0	0	0	0	1.102	1.213	1.187	1.192	1.930	1.215	0.844	0.000	0.000	0.000	0.000	0.000	0.000	0.000	0.000	0.000	0.000	0.000	0.000	0.000	0.000	120	529	9657	8849	0.140	Error	Error	5063	4594	0	0	4850	3999	0	0	0	0
2	4	13	""	"iYGL257C"	7100	17510	130	1873	1813	746	91	105	100	97	93	0	5028	4432	1915	180	226	394	93	90	0	0	0	0	0	0	0	0	0	0	0	0	0	0	0	0	0	0	0	0.368	0.405	0.387	0.413	1.828	0.358	0.845	0.000	0.000	0.000	0.000	0.000	0.000	0.000	0.000	0.000	0.000	0.000	0.000	0.000	0.000	120	564	6630	5974	-1.444	Error	Error	1782	4848	0	0	1722	4252	0	0	0	0
2	5	13	""	"iYGL256W-3"	7310	17520	130	2264	2004	899	91	104	101	96	95	0	5909	5183	2421	178	226	398	89	89	0	0	0	0	0	0	0	0	0	0	0	0	0	0	0	0	0	0	0	0.379	0.382	0.370	0.435	2.824	0.349	0.810	0.000	0.000	0.000	0.000	0.000	0.000	0.000	0.000	0.000	0.000	0.000	0.000	0.000	0.000	120	551	7904	6918	-1.399	Error	Error	2173	5731	0	0	1913	5005	0	0	0	0
2	6	13	""	"iYGL252C"	7490	17510	130	2577	2458	1383	92	95	34	98	98	0	5387	4593	2338	175	181	43	91	91	0	0	0	0	0	0	0	0	0	0	0	0	0	0	0	0	0	0	0	0.477	0.536	0.528	0.509	1.995	0.515	0.760	0.000	0.000	0.000	0.000	0.000	0.000	0.000	0.000	0.000	0.000	0.000	0.000	0.000	0.000	120	508	7697	6784	-1.069	Error	Error	2485	5212	0	0	2366	4418	0	0	0	0
2	7	13	""	"iYGL233W"	7670	17510	130	1099	1076	350	94	122	493	90	52	0	1077	1000	315	183	189	53	96	95	0	0	0	0	0	0	0	0	0	0	0	0	0	0	0	0	0	0	0	1.124	1.202	1.176	1.196	1.609	2.389	0.342	0.000	0.000	0.000	0.000	0.000	0.000	0.000	0.000	0.000	0.000	0.000	0.000	0.000	0.000	120	568	1899	1799	0.169	Error	Error	1005	894	0	0	982	817	0	0	0	0
2	8	13	""	"iYGL228W"	7880	17520	130	2060	1910	1021	92	97	40	97	93	0	4229	3586	2087	183	194	99	88	85	0	0	0	0	0	0	0	0	0	0	0	0	0	0	0	0	0	0	0	0.486	0.534	0.509	0.535	2.505	0.495	0.839	0.000	0.000	0.000	0.000	0.000	0.000	0.000	0.000	0.000	0.000	0.000	0.000	0.000	0.000	120	556	6014	5221	-1.040	Error	Error	1968	4046	0	0	1818	3403	0	0	0	0
2	9	13	""	"itV(AAC)G3-0"	8060	17510	130	2471	2437	886	95	101	40	100	100	0	6030	5723	1941	180	192	97	99	99	0	0	0	0	0	0	0	0	0	0	0	0	0	0	0	0	0	0	0	0.406	0.423	0.412	0.439	1.865	0.408	0.825	0.000	0.000	0.000	0.000	0.000	0.000	0.000	0.000	0.000	0.000	0.000	0.000	0.000	0.000	120	568	8226	7885	-1.300	Error	Error	2376	5850	0	0	2342	5543	0	0	0	0
2	10	13	""	"iYGL208W"	8260	17520	130	1723	1677	546	96	101	40	98	98	0	3957	3661	1295	181	187	50	96	95	0	0	0	0	0	0	0	0	0	0	0	0	0	0	0	0	0	0	0	0.431	0.454	0.437	0.471	1.710	0.414	0.798	0.000	0.000	0.000	0.000	0.000	0.000	0.000	0.000	0.000	0.000	0.000	0.000	0.000	0.000	120	581	5403	5061	-1.215	Error	Error	1627	3776	0	0	1581	3480	0	0	0	0
2	11	13	""	"itH(GUG)G1"	8440	17520	120	3520	3334	1112	96	102	47	100	100	0	2735	2537	840	181	188	53	100	99	0	0	0	0	0	0	0	0	0	0	0	0	0	0	0	0	0	0	0	1.341	1.374	1.360	1.399	1.584	1.392	0.888	0.000	0.000	0.000	0.000	0.000	0.000	0.000	0.000	0.000	0.000	0.000	0.000	0.000	0.000	120	511	5978	5594	0.423	Error	Error	3424	2554	0	0	3238	2356	0	0	0	0
2	12	13	""	"itK(UUU)G1"	8630	17520	130	2258	2078	749	96	103	46	100	96	0	3732	3355	1342	185	194	54	93	93	0	0	0	0	0	0	0	0	0	0	0	0	0	0	0	0	0	0	0	0.610	0.625	0.613	0.677	2.100	0.578	0.837	0.000	0.000	0.000	0.000	0.000	0.000	0.000	0.000	0.000	0.000	0.000	0.000	0.000	0.000	120	562	5709	5152	-0.714	Error	Error	2162	3547	0	0	1982	3170	0	0	0	0
2	13	13	""	"iYGR091W"	8830	17520	120	924	889	365	97	101	38	95	95	0	2190	1942	916	184	189	50	90	89	0	0	0	0	0	0	0	0	0	0	0	0	0	0	0	0	0	0	0	0.412	0.451	0.415	0.437	2.087	0.410	0.820	0.000	0.000	0.000	0.000	0.000	0.000	0.000	0.000	0.000	0.000	0.000	0.000	0.000	0.000	120	517	2833	2550	-1.278	Error	Error	827	2006	0	0	792	1758	0	0	0	0
2	14	13	""	"iYGR095C"	9010	17520	130	1554	1431	510	102	106	42	96	95	0	1494	1308	572	185	192	62	87	85	0	0	0	0	0	0	0	0	0	0	0	0	0	0	0	0	0	0	0	1.109	1.183	1.083	1.160	2.221	1.102	0.792	0.000	0.000	0.000	0.000	0.000	0.000	0.000	0.000	0.000	0.000	0.000	0.000	0.000	0.000	120	561	2761	2452	0.150	Error	Error	1452	1309	0	0	1329	1123	0	0	0	0
2	15	13	""	"iYGR099W"	9210	17520	120	836	824	411	102	105	42	95	91	0	2881	2686	1423	186	193	63	90	90	0	0	0	0	0	0	0	0	0	0	0	0	0	0	0	0	0	0	0	0.272	0.289	0.267	0.307	2.924	0.261	0.785	0.000	0.000	0.000	0.000	0.000	0.000	0.000	0.000	0.000	0.000	0.000	0.000	0.000	0.000	120	532	3429	3222	-1.876	Error	Error	734	2695	0	0	722	2500	0	0	0	0
2	16	13	""	"iYGR111W"	9400	17520	120	1369	1243	475	98	103	41	96	95	0	3136	2712	1232	188	192	49	94	92	0	0	0	0	0	0	0	0	0	0	0	0	0	0	0	0	0	0	0	0.431	0.454	0.422	0.489	2.288	0.405	0.806	0.000	0.000	0.000	0.000	0.000	0.000	0.000	0.000	0.000	0.000	0.000	0.000	0.000	0.000	120	498	4219	3669	-1.214	Error	Error	1271	2948	0	0	1145	2524	0	0	0	0
2	17	13	""	"iYGR117C"	9580	17520	120	1819	1711	860	95	100	38	96	96	0	2973	2667	1332	187	189	49	95	95	0	0	0	0	0	0	0	0	0	0	0	0	0	0	0	0	0	0	0	0.619	0.652	0.624	0.634	2.141	0.622	0.832	0.000	0.000	0.000	0.000	0.000	0.000	0.000	0.000	0.000	0.000	0.000	0.000	0.000	0.000	120	514	4510	4096	-0.692	Error	Error	1724	2786	0	0	1616	2480	0	0	0	0
2	18	13	""	"itN(GUU)G"	9780	17520	120	719	653	289	94	99	38	91	90	0	1412	1229	613	185	190	49	86	85	0	0	0	0	0	0	0	0	0	0	0	0	0	0	0	0	0	0	0	0.509	0.535	0.522	0.506	1.930	0.473	0.791	0.000	0.000	0.000	0.000	0.000	0.000	0.000	0.000	0.000	0.000	0.000	0.000	0.000	0.000	120	530	1852	1603	-0.973	Error	Error	625	1227	0	0	559	1044	0	0	0	0
2	19	13	""	"iYGR133W"	9970	17520	120	855	834	405	90	97	38	95	93	0	2487	2501	1370	184	188	50	90	89	0	0	0	0	0	0	0	0	0	0	0	0	0	0	0	0	0	0	0	0.332	0.321	0.304	0.330	2.071	0.282	0.791	0.000	0.000	0.000	0.000	0.000	0.000	0.000	0.000	0.000	0.000	0.000	0.000	0.000	0.000	120	510	3068	3061	-1.590	Error	Error	765	2303	0	0	744	2317	0	0	0	0
2	20	13	""	"iYGR138C"	10160	17520	120	652	622	242	90	96	40	95	92	0	1071	982	399	179	184	48	93	92	0	0	0	0	0	0	0	0	0	0	0	0	0	0	0	0	0	0	0	0.630	0.663	0.642	0.634	1.937	0.614	0.763	0.000	0.000	0.000	0.000	0.000	0.000	0.000	0.000	0.000	0.000	0.000	0.000	0.000	0.000	120	494	1454	1335	-0.666	Error	Error	562	892	0	0	532	803	0	0	0	0
2	21	13	""	"iYGR142W"	10350	17520	120	1979	1877	877	91	95	38	99	99	0	2475	2213	1094	177	181	50	92	91	0	0	0	0	0	0	0	0	0	0	0	0	0	0	0	0	0	0	0	0.822	0.877	0.873	0.943	2.305	0.841	0.843	0.000	0.000	0.000	0.000	0.000	0.000	0.000	0.000	0.000	0.000	0.000	0.000	0.000	0.000	120	499	4186	3822	-0.284	Error	Error	1888	2298	0	0	1786	2036	0	0	0	0
2	22	13	""	"iYGR154C"	10540	17520	120	1212	1152	568	91	97	39	96	95	0	3326	3148	1567	178	186	75	93	92	0	0	0	0	0	0	0	0	0	0	0	0	0	0	0	0	0	0	0	0.356	0.357	0.350	0.365	1.878	0.332	0.832	0.000	0.000	0.000	0.000	0.000	0.000	0.000	0.000	0.000	0.000	0.000	0.000	0.000	0.000	120	592	4269	4031	-1.490	Error	Error	1121	3148	0	0	1061	2970	0	0	0	0
2	1	14	""	"iYGR158C"	6540	17710	130	3564	3145	1371	90	97	42	98	96	0	2534	2160	1040	175	182	70	92	90	0	0	0	0	0	0	0	0	0	0	0	0	0	0	0	0	0	0	0	1.473	1.539	1.435	1.524	2.335	1.499	0.819	0.000	0.000	0.000	0.000	0.000	0.000	0.000	0.000	0.000	0.000	0.000	0.000	0.000	0.000	120	679	5833	5040	0.558	Error	Error	3474	2359	0	0	3055	1985	0	0	0	0
2	2	14	""	"iYGRCdelta30"	6740	17710	120	1268	1167	491	87	95	47	95	94	0	1651	1452	633	172	179	65	93	92	0	0	0	0	0	0	0	0	0	0	0	0	0	0	0	0	0	0	0	0.799	0.844	0.803	0.837	2.150	0.806	0.798	0.000	0.000	0.000	0.000	0.000	0.000	0.000	0.000	0.000	0.000	0.000	0.000	0.000	0.000	120	510	2660	2360	-0.325	Error	Error	1181	1479	0	0	1080	1280	0	0	0	0
2	3	14	""	"iYHR094C"	6920	17710	130	994	962	472	87	92	35	96	90	0	2209	2031	1069	169	174	44	89	88	0	0	0	0	0	0	0	0	0	0	0	0	0	0	0	0	0	0	0	0.445	0.470	0.455	0.467	2.059	0.425	0.832	0.000	0.000	0.000	0.000	0.000	0.000	0.000	0.000	0.000	0.000	0.000	0.000	0.000	0.000	120	540	2947	2737	-1.169	Error	Error	907	2040	0	0	875	1862	0	0	0	0
2	4	14	""	"iYHR098C"	7120	17710	120	1206	1190	601	88	98	86	95	90	0	4083	3910	2197	173	188	207	87	85	0	0	0	0	0	0	0	0	0	0	0	0	0	0	0	0	0	0	0	0.286	0.295	0.285	0.328	2.530	0.267	0.834	0.000	0.000	0.000	0.000	0.000	0.000	0.000	0.000	0.000	0.000	0.000	0.000	0.000	0.000	120	525	5028	4839	-1.806	Error	Error	1118	3910	0	0	1102	3737	0	0	0	0
2	5	14	""	"iYHR102W"	7310	17710	120	1216	1150	719	92	95	36	92	90	0	3125	2838	1818	177	180	46	85	85	0	0	0	0	0	0	0	0	0	0	0	0	0	0	0	0	0	0	0	0.381	0.398	0.355	0.404	2.510	0.355	0.754	0.000	0.000	0.000	0.000	0.000	0.000	0.000	0.000	0.000	0.000	0.000	0.000	0.000	0.000	120	478	4072	3719	-1.391	Error	Error	1124	2948	0	0	1058	2661	0	0	0	0
2	6	14	""	"iYHR119W"	7500	17710	120	1265	1193	483	87	91	37	96	95	0	2719	2332	1109	174	181	48	90	90	0	0	0	0	0	0	0	0	0	0	0	0	0	0	0	0	0	0	0	0.463	0.513	0.484	0.543	2.152	0.463	0.838	0.000	0.000	0.000	0.000	0.000	0.000	0.000	0.000	0.000	0.000	0.000	0.000	0.000	0.000	120	482	3723	3264	-1.111	Error	Error	1178	2545	0	0	1106	2158	0	0	0	0
2	7	14	""	"iYHR123W"	7680	17710	120	3605	3717	2179	87	121	530	94	88	0	1461	1425	842	177	183	50	89	86	0	0	0	0	0	0	0	0	0	0	0	0	0	0	0	0	0	0	0	2.740	2.909	2.717	3.287	2.645	3.193	0.733	0.000	0.000	0.000	0.000	0.000	0.000	0.000	0.000	0.000	0.000	0.000	0.000	0.000	0.000	120	491	4802	4878	1.454	Error	Error	3518	1284	0	0	3630	1248	0	0	0	0
2	8	14	""	"iYHR127W"	7870	17710	120	1802	1659	833	89	94	39	95	94	0	1269	1132	623	177	182	45	84	83	0	0	0	0	0	0	0	0	0	0	0	0	0	0	0	0	0	0	0	1.569	1.644	1.511	1.529	2.488	1.586	0.798	0.000	0.000	0.000	0.000	0.000	0.000	0.000	0.000	0.000	0.000	0.000	0.000	0.000	0.000	120	486	2805	2525	0.650	Error	Error	1713	1092	0	0	1570	955	0	0	0	0
2	9	14	""	"iYHR143W"	8060	17710	120	1584	1536	911	91	96	41	88	88	0	2091	2037	1327	174	179	46	81	80	0	0	0	0	0	0	0	0	0	0	0	0	0	0	0	0	0	0	0	0.779	0.776	0.687	0.706	1.862	0.687	0.788	0.000	0.000	0.000	0.000	0.000	0.000	0.000	0.000	0.000	0.000	0.000	0.000	0.000	0.000	120	534	3410	3308	-0.361	Error	Error	1493	1917	0	0	1445	1863	0	0	0	0
2	10	14	""	"iYHRCdelta11"	8270	17710	120	1040	1033	426	96	101	44	98	97	0	1995	1873	818	180	184	50	91	90	0	0	0	0	0	0	0	0	0	0	0	0	0	0	0	0	0	0	0	0.520	0.553	0.515	0.535	1.783	0.508	0.791	0.000	0.000	0.000	0.000	0.000	0.000	0.000	0.000	0.000	0.000	0.000	0.000	0.000	0.000	120	502	2759	2630	-0.943	Error	Error	944	1815	0	0	937	1693	0	0	0	0
2	11	14	""	"iYHR149C"	8450	17710	110	922	933	472	98	104	45	97	95	0	1732	1696	857	189	193	52	90	88	0	0	0	0	0	0	0	0	0	0	0	0	0	0	0	0	0	0	0	0.534	0.554	0.499	0.529	1.645	0.509	0.793	0.000	0.000	0.000	0.000	0.000	0.000	0.000	0.000	0.000	0.000	0.000	0.000	0.000	0.000	80	447	2367	2342	-0.905	Error	Error	824	1543	0	0	835	1507	0	0	0	0
2	12	14	""	"iYHR164C"	8650	17710	120	1450	1288	600	97	102	40	96	95	0	3127	2746	1222	186	193	54	93	92	0	0	0	0	0	0	0	0	0	0	0	0	0	0	0	0	0	0	0	0.460	0.465	0.431	0.444	1.841	0.447	0.836	0.000	0.000	0.000	0.000	0.000	0.000	0.000	0.000	0.000	0.000	0.000	0.000	0.000	0.000	120	490	4294	3751	-1.120	Error	Error	1353	2941	0	0	1191	2560	0	0	0	0
2	13	14	""	"iYHR168W"	8830	17710	120	906	861	358	97	102	41	96	92	0	2296	2017	878	186	189	49	90	90	0	0	0	0	0	0	0	0	0	0	0	0	0	0	0	0	0	0	0	0.383	0.417	0.400	0.392	2.031	0.384	0.803	0.000	0.000	0.000	0.000	0.000	0.000	0.000	0.000	0.000	0.000	0.000	0.000	0.000	0.000	120	458	2919	2595	-1.383	Error	Error	809	2110	0	0	764	1831	0	0	0	0
2	14	14	""	"iYHR173C"	9020	17710	120	621	596	209	100	106	42	96	94	0	1129	1058	370	189	195	64	94	93	0	0	0	0	0	0	0	0	0	0	0	0	0	0	0	0	0	0	0	0.554	0.571	0.541	0.546	1.696	0.537	0.800	0.000	0.000	0.000	0.000	0.000	0.000	0.000	0.000	0.000	0.000	0.000	0.000	0.000	0.000	120	474	1461	1365	-0.851	Error	Error	521	940	0	0	496	869	0	0	0	0
2	15	14	""	"itT(AGU)J"	9210	17710	120	1039	987	533	102	106	40	90	86	0	1577	1393	798	185	192	63	83	82	0	0	0	0	0	0	0	0	0	0	0	0	0	0	0	0	0	0	0	0.673	0.733	0.649	0.693	2.710	0.672	0.769	0.000	0.000	0.000	0.000	0.000	0.000	0.000	0.000	0.000	0.000	0.000	0.000	0.000	0.000	120	468	2329	2093	-0.571	Error	Error	937	1392	0	0	885	1208	0	0	0	0
2	16	14	""	"iYJL197W"	9400	17710	130	2184	2077	1113	97	103	39	95	93	0	2540	2305	1179	185	187	48	90	87	0	0	0	0	0	0	0	0	0	0	0	0	0	0	0	0	0	0	0	0.886	0.934	0.901	0.931	2.284	0.930	0.831	0.000	0.000	0.000	0.000	0.000	0.000	0.000	0.000	0.000	0.000	0.000	0.000	0.000	0.000	120	506	4442	4100	-0.174	Error	Error	2087	2355	0	0	1980	2120	0	0	0	0
2	17	14	""	"iYJL192C"	9590	17710	130	1321	1230	613	95	100	37	91	90	0	2127	1829	997	180	183	45	84	84	0	0	0	0	0	0	0	0	0	0	0	0	0	0	0	0	0	0	0	0.630	0.688	0.661	0.610	2.118	0.638	0.807	0.000	0.000	0.000	0.000	0.000	0.000	0.000	0.000	0.000	0.000	0.000	0.000	0.000	0.000	120	518	3173	2784	-0.667	Error	Error	1226	1947	0	0	1135	1649	0	0	0	0
2	18	14	""	"iYJL173C"	9780	17710	130	3451	3149	1536	93	98	41	98	96	0	4361	3797	1975	176	182	46	90	90	0	0	0	0	0	0	0	0	0	0	0	0	0	0	0	0	0	0	0	0.802	0.844	0.799	0.855	2.245	0.806	0.838	0.000	0.000	0.000	0.000	0.000	0.000	0.000	0.000	0.000	0.000	0.000	0.000	0.000	0.000	120	520	7543	6677	-0.318	Error	Error	3358	4185	0	0	3056	3621	0	0	0	0
2	19	14	""	"iYJL168C"	9970	17710	130	1596	1456	826	91	99	44	93	90	0	3661	3235	1925	177	182	47	88	85	0	0	0	0	0	0	0	0	0	0	0	0	0	0	0	0	0	0	0	0.432	0.446	0.405	0.460	2.312	0.403	0.801	0.000	0.000	0.000	0.000	0.000	0.000	0.000	0.000	0.000	0.000	0.000	0.000	0.000	0.000	120	511	4989	4423	-1.211	Error	Error	1505	3484	0	0	1365	3058	0	0	0	0
2	20	14	""	"iYJL164C"	10160	17710	120	1152	1172	772	94	105	121	85	82	0	3516	3198	2140	175	185	140	87	87	0	0	0	0	0	0	0	0	0	0	0	0	0	0	0	0	0	0	0	0.317	0.357	0.348	0.357	2.222	0.336	0.858	0.000	0.000	0.000	0.000	0.000	0.000	0.000	0.000	0.000	0.000	0.000	0.000	0.000	0.000	120	474	4399	4101	-1.659	Error	Error	1058	3341	0	0	1078	3023	0	0	0	0
2	21	14	""	"isnR128"	10350	17710	120	673	627	276	93	103	122	86	80	0	967	894	404	172	182	141	85	83	0	0	0	0	0	0	0	0	0	0	0	0	0	0	0	0	0	0	0	0.730	0.740	0.727	0.686	2.156	0.683	0.761	0.000	0.000	0.000	0.000	0.000	0.000	0.000	0.000	0.000	0.000	0.000	0.000	0.000	0.000	120	460	1375	1256	-0.455	Error	Error	580	795	0	0	534	722	0	0	0	0
2	22	14	""	"iYJL146W"	10520	17710	110	1648	1495	765	90	101	64	93	90	0	3059	2635	1474	172	204	209	83	82	0	0	0	0	0	0	0	0	0	0	0	0	0	0	0	0	0	0	0	0.540	0.570	0.536	0.539	1.764	0.504	0.844	0.000	0.000	0.000	0.000	0.000	0.000	0.000	0.000	0.000	0.000	0.000	0.000	0.000	0.000	80	468	4445	3868	-0.890	Error	Error	1558	2887	0	0	1405	2463	0	0	0	0
2	1	15	""	"iYJL141C"	6540	17900	120	1660	1596	815	88	95	49	97	95	0	3387	2982	1527	169	177	58	94	92	0	0	0	0	0	0	0	0	0	0	0	0	0	0	0	0	0	0	0	0.489	0.536	0.506	0.526	1.828	0.512	0.856	0.000	0.000	0.000	0.000	0.000	0.000	0.000	0.000	0.000	0.000	0.000	0.000	0.000	0.000	120	552	4790	4321	-1.034	Error	Error	1572	3218	0	0	1508	2813	0	0	0	0
2	2	15	""	"iYJL125C"	6730	17900	130	1103	1022	457	87	94	46	96	94	0	2935	2473	1068	170	176	56	93	92	0	0	0	0	0	0	0	0	0	0	0	0	0	0	0	0	0	0	0	0.367	0.406	0.395	0.397	2.145	0.384	0.832	0.000	0.000	0.000	0.000	0.000	0.000	0.000	0.000	0.000	0.000	0.000	0.000	0.000	0.000	120	498	3781	3238	-1.444	Error	Error	1016	2765	0	0	935	2303	0	0	0	0
2	3	15	""	"iYJL120W"	6910	17900	120	500	447	247	87	90	36	82	80	0	1468	1230	743	169	173	45	82	78	0	0	0	0	0	0	0	0	0	0	0	0	0	0	0	0	0	0	0	0.318	0.339	0.343	0.360	2.354	0.294	0.727	0.000	0.000	0.000	0.000	0.000	0.000	0.000	0.000	0.000	0.000	0.000	0.000	0.000	0.000	120	448	1712	1421	-1.653	Error	Error	413	1299	0	0	360	1061	0	0	0	0
2	4	15	""	"iYJL115W"	7090	17900	130	1098	969	539	86	90	38	89	85	0	1374	1193	713	171	175	48	81	79	0	0	0	0	0	0	0	0	0	0	0	0	0	0	0	0	0	0	0	0.841	0.864	0.790	0.808	2.191	0.779	0.827	0.000	0.000	0.000	0.000	0.000	0.000	0.000	0.000	0.000	0.000	0.000	0.000	0.000	0.000	120	519	2215	1905	-0.249	Error	Error	1012	1203	0	0	883	1022	0	0	0	0
2	5	15	""	"iYKL211C"	7290	17890	130	1112	1090	472	88	93	38	98	95	0	2638	2404	1166	174	178	46	92	91	0	0	0	0	0	0	0	0	0	0	0	0	0	0	0	0	0	0	0	0.416	0.449	0.443	0.462	1.826	0.400	0.789	0.000	0.000	0.000	0.000	0.000	0.000	0.000	0.000	0.000	0.000	0.000	0.000	0.000	0.000	120	528	3488	3232	-1.267	Error	Error	1024	2464	0	0	1002	2230	0	0	0	0
2	6	15	""	"itT(CGU)K"	7480	17890	130	813	754	350	85	92	42	93	90	0	2422	2169	1009	175	180	49	89	89	0	0	0	0	0	0	0	0	0	0	0	0	0	0	0	0	0	0	0	0.324	0.336	0.320	0.320	1.819	0.315	0.827	0.000	0.000	0.000	0.000	0.000	0.000	0.000	0.000	0.000	0.000	0.000	0.000	0.000	0.000	120	521	2975	2663	-1.626	Error	Error	728	2247	0	0	669	1994	0	0	0	0
2	7	15	""	"iYKL205W"	7670	17900	130	1602	1385	801	86	93	43	88	85	0	2103	1761	1127	176	180	48	78	76	0	0	0	0	0	0	0	0	0	0	0	0	0	0	0	0	0	0	0	0.787	0.820	0.775	0.804	1.911	0.748	0.867	0.000	0.000	0.000	0.000	0.000	0.000	0.000	0.000	0.000	0.000	0.000	0.000	0.000	0.000	120	507	3443	2884	-0.346	Error	Error	1516	1927	0	0	1299	1585	0	0	0	0
2	8	15	""	"iYKLCdelta2"	7850	17890	120	831	778	336	86	91	37	91	88	0	1042	920	439	174	177	47	86	85	0	0	0	0	0	0	0	0	0	0	0	0	0	0	0	0	0	0	0	0.858	0.928	0.879	0.834	1.986	0.837	0.780	0.000	0.000	0.000	0.000	0.000	0.000	0.000	0.000	0.000	0.000	0.000	0.000	0.000	0.000	120	477	1613	1438	-0.220	Error	Error	745	868	0	0	692	746	0	0	0	0
2	9	15	""	"iYKL187C"	8050	17900	130	903	941	496	90	95	39	95	95	0	1969	1932	1141	172	176	47	88	88	0	0	0	0	0	0	0	0	0	0	0	0	0	0	0	0	0	0	0	0.452	0.484	0.465	0.513	2.110	0.445	0.823	0.000	0.000	0.000	0.000	0.000	0.000	0.000	0.000	0.000	0.000	0.000	0.000	0.000	0.000	120	520	2610	2611	-1.144	Error	Error	813	1797	0	0	851	1760	0	0	0	0
2	10	15	""	"iYKL183W"	8230	17890	130	824	768	362	93	98	40	92	90	0	2543	2394	1288	175	180	49	85	85	0	0	0	0	0	0	0	0	0	0	0	0	0	0	0	0	0	0	0	0.309	0.304	0.288	0.289	1.724	0.274	0.789	0.000	0.000	0.000	0.000	0.000	0.000	0.000	0.000	0.000	0.000	0.000	0.000	0.000	0.000	120	506	3099	2894	-1.696	Error	Error	731	2368	0	0	675	2219	0	0	0	0
2	11	15	""	"iYKL166C-1"	8420	17890	120	1231	1212	544	96	101	41	95	95	0	2738	2499	1170	178	186	57	89	89	0	0	0	0	0	0	0	0	0	0	0	0	0	0	0	0	0	0	0	0.443	0.481	0.462	0.440	2.153	0.452	0.851	0.000	0.000	0.000	0.000	0.000	0.000	0.000	0.000	0.000	0.000	0.000	0.000	0.000	0.000	120	491	3695	3437	-1.173	Error	Error	1135	2560	0	0	1116	2321	0	0	0	0
2	12	15	""	"iYKL164C-1"	8610	17890	120	881	912	442	95	99	38	93	93	0	2682	2398	1251	178	185	63	90	89	0	0	0	0	0	0	0	0	0	0	0	0	0	0	0	0	0	0	0	0.314	0.368	0.348	0.368	2.155	0.345	0.836	0.000	0.000	0.000	0.000	0.000	0.000	0.000	0.000	0.000	0.000	0.000	0.000	0.000	0.000	120	487	3290	3037	-1.672	Error	Error	786	2504	0	0	817	2220	0	0	0	0
2	13	15	""	"iYKL162C"	8800	17890	130	1712	1634	705	95	100	42	97	96	0	3747	3397	1516	180	186	57	92	92	0	0	0	0	0	0	0	0	0	0	0	0	0	0	0	0	0	0	0	0.453	0.478	0.457	0.466	1.661	0.446	0.846	0.000	0.000	0.000	0.000	0.000	0.000	0.000	0.000	0.000	0.000	0.000	0.000	0.000	0.000	120	504	5184	4756	-1.141	Error	Error	1617	3567	0	0	1539	3217	0	0	0	0
2	14	15	""	"iYKL148C"	8990	17890	120	810	795	293	94	101	42	96	96	0	2133	2048	853	181	184	49	92	92	0	0	0	0	0	0	0	0	0	0	0	0	0	0	0	0	0	0	0	0.367	0.375	0.355	0.357	1.749	0.340	0.812	0.000	0.000	0.000	0.000	0.000	0.000	0.000	0.000	0.000	0.000	0.000	0.000	0.000	0.000	120	487	2668	2568	-1.447	Error	Error	716	1952	0	0	701	1867	0	0	0	0
2	15	15	""	"iYKL143W"	9180	17890	120	860	795	346	93	98	37	92	90	0	2358	2053	950	177	182	48	87	86	0	0	0	0	0	0	0	0	0	0	0	0	0	0	0	0	0	0	0	0.352	0.374	0.370	0.369	1.770	0.351	0.826	0.000	0.000	0.000	0.000	0.000	0.000	0.000	0.000	0.000	0.000	0.000	0.000	0.000	0.000	120	459	2948	2578	-1.508	Error	Error	767	2181	0	0	702	1876	0	0	0	0
2	16	15	""	"iYKL139W"	9360	17890	120	8074	7739	3789	92	97	37	99	98	0	2646	2415	1249	170	174	46	91	90	0	0	0	0	0	0	0	0	0	0	0	0	0	0	0	0	0	0	0	3.224	3.406	3.360	3.531	1.698	3.471	0.862	0.000	0.000	0.000	0.000	0.000	0.000	0.000	0.000	0.000	0.000	0.000	0.000	0.000	0.000	120	466	10458	9892	1.689	Error	Error	7982	2476	0	0	7647	2245	0	0	0	0
2	17	15	""	"iYLL025W"	9550	17890	130	5034	4681	2132	94	98	38	95	95	0	2836	2527	1212	169	172	44	87	87	0	0	0	0	0	0	0	0	0	0	0	0	0	0	0	0	0	0	0	1.852	1.945	1.882	1.735	2.080	1.934	0.881	0.000	0.000	0.000	0.000	0.000	0.000	0.000	0.000	0.000	0.000	0.000	0.000	0.000	0.000	120	519	7607	6945	0.889	Error	Error	4940	2667	0	0	4587	2358	0	0	0	0
2	18	15	""	"iYLL021W"	9750	17890	130	1073	1008	425	94	98	38	95	93	0	875	843	354	172	175	47	90	89	0	0	0	0	0	0	0	0	0	0	0	0	0	0	0	0	0	0	0	1.393	1.362	1.283	1.326	1.638	1.334	0.819	0.000	0.000	0.000	0.000	0.000	0.000	0.000	0.000	0.000	0.000	0.000	0.000	0.000	0.000	120	561	1682	1585	0.478	Error	Error	979	703	0	0	914	671	0	0	0	0
2	19	15	""	"iYLL017W"	9950	17890	120	733	789	430	95	103	44	95	92	0	2211	2067	1076	174	180	47	90	90	0	0	0	0	0	0	0	0	0	0	0	0	0	0	0	0	0	0	0	0.313	0.367	0.370	0.345	1.686	0.358	0.842	0.000	0.000	0.000	0.000	0.000	0.000	0.000	0.000	0.000	0.000	0.000	0.000	0.000	0.000	120	476	2675	2587	-1.675	Error	Error	638	2037	0	0	694	1893	0	0	0	0
2	20	15	""	"iYLL001W"	10130	17890	130	9854	9669	4446	102	110	117	98	98	0	2398	2116	943	177	188	136	90	90	0	0	0	0	0	0	0	0	0	0	0	0	0	0	0	0	0	0	0	4.391	4.934	4.749	4.951	1.709	5.119	0.885	0.000	0.000	0.000	0.000	0.000	0.000	0.000	0.000	0.000	0.000	0.000	0.000	0.000	0.000	120	506	11973	11506	2.134	Error	Error	9752	2221	0	0	9567	1939	0	0	0	0
2	21	15	""	"iYLR003C"	10320	17890	130	1580	1512	565	97	106	116	96	95	0	1333	1244	495	176	185	136	90	89	0	0	0	0	0	0	0	0	0	0	0	0	0	0	0	0	0	0	0	1.282	1.325	1.244	1.247	1.851	1.295	0.839	0.000	0.000	0.000	0.000	0.000	0.000	0.000	0.000	0.000	0.000	0.000	0.000	0.000	0.000	120	512	2640	2483	0.358	Error	Error	1483	1157	0	0	1415	1068	0	0	0	0
2	22	15	""	"iYLR007W"	10500	17890	120	1624	1612	820	93	102	57	97	95	0	1479	1336	658	174	188	147	88	86	0	0	0	0	0	0	0	0	0	0	0	0	0	0	0	0	0	0	0	1.173	1.307	1.182	1.356	2.005	1.299	0.840	0.000	0.000	0.000	0.000	0.000	0.000	0.000	0.000	0.000	0.000	0.000	0.000	0.000	0.000	120	568	2836	2681	0.230	Error	Error	1531	1305	0	0	1519	1162	0	0	0	0
2	1	16	""	"iYLR024C"	6520	18080	120	667	717	439	90	92	37	96	95	0	1414	1621	1106	169	173	47	93	92	0	0	0	0	0	0	0	0	0	0	0	0	0	0	0	0	0	0	0	0.463	0.432	0.419	0.431	2.405	0.383	0.775	0.000	0.000	0.000	0.000	0.000	0.000	0.000	0.000	0.000	0.000	0.000	0.000	0.000	0.000	120	527	1822	2079	-1.110	Error	Error	577	1245	0	0	627	1452	0	0	0	0
2	2	16	""	"iYLR028C"	6700	18080	130	1043	1029	483	89	93	36	95	94	0	2342	2167	1038	172	177	47	90	90	0	0	0	0	0	0	0	0	0	0	0	0	0	0	0	0	0	0	0	0.440	0.471	0.445	0.464	2.481	0.431	0.830	0.000	0.000	0.000	0.000	0.000	0.000	0.000	0.000	0.000	0.000	0.000	0.000	0.000	0.000	120	501	3124	2935	-1.186	Error	Error	954	2170	0	0	940	1995	0	0	0	0
2	3	16	""	"iYLR032W"	6890	18080	130	1843	1790	924	84	90	38	95	94	0	1984	1789	862	171	176	47	87	86	0	0	0	0	0	0	0	0	0	0	0	0	0	0	0	0	0	0	0	0.970	1.054	0.938	0.992	2.410	1.053	0.726	0.000	0.000	0.000	0.000	0.000	0.000	0.000	0.000	0.000	0.000	0.000	0.000	0.000	0.000	120	538	3572	3324	-0.044	Error	Error	1759	1813	0	0	1706	1618	0	0	0	0
2	4	16	""	"iYLR044C"	7090	18080	130	1285	1259	558	85	91	38	96	95	0	4008	3589	1605	167	173	50	90	90	0	0	0	0	0	0	0	0	0	0	0	0	0	0	0	0	0	0	0	0.312	0.343	0.335	0.352	2.094	0.318	0.815	0.000	0.000	0.000	0.000	0.000	0.000	0.000	0.000	0.000	0.000	0.000	0.000	0.000	0.000	120	522	5041	4596	-1.678	Error	Error	1200	3841	0	0	1174	3422	0	0	0	0
2	5	16	""	"iYLR048W"	7270	18080	130	1360	1342	555	87	90	35	96	95	0	1541	1415	607	168	174	43	91	90	0	0	0	0	0	0	0	0	0	0	0	0	0	0	0	0	0	0	0	0.927	1.006	0.966	1.025	1.677	0.958	0.840	0.000	0.000	0.000	0.000	0.000	0.000	0.000	0.000	0.000	0.000	0.000	0.000	0.000	0.000	120	532	2646	2502	-0.109	Error	Error	1273	1373	0	0	1255	1247	0	0	0	0
2	6	16	""	"iYLR052W"	7460	18080	120	851	794	309	83	88	34	95	94	0	1566	1404	602	170	175	43	88	88	0	0	0	0	0	0	0	0	0	0	0	0	0	0	0	0	0	0	0	0.550	0.576	0.541	0.540	1.850	0.516	0.776	0.000	0.000	0.000	0.000	0.000	0.000	0.000	0.000	0.000	0.000	0.000	0.000	0.000	0.000	120	523	2164	1945	-0.862	Error	Error	768	1396	0	0	711	1234	0	0	0	0
2	7	16	""	"iYLR364W"	7670	18080	130	1225	1236	580	86	91	35	97	94	0	3190	3014	1298	172	175	40	94	93	0	0	0	0	0	0	0	0	0	0	0	0	0	0	0	0	0	0	0	0.377	0.405	0.398	0.381	1.913	0.382	0.826	0.000	0.000	0.000	0.000	0.000	0.000	0.000	0.000	0.000	0.000	0.000	0.000	0.000	0.000	120	559	4157	3992	-1.406	Error	Error	1139	3018	0	0	1150	2842	0	0	0	0
2	8	16	""	"iYLR369W"	7860	18080	120	1754	1628	599	84	89	35	100	99	0	1878	1704	640	169	184	227	90	89	0	0	0	0	0	0	0	0	0	0	0	0	0	0	0	0	0	0	0	0.977	1.006	0.948	0.971	1.861	0.966	0.817	0.000	0.000	0.000	0.000	0.000	0.000	0.000	0.000	0.000	0.000	0.000	0.000	0.000	0.000	120	515	3379	3079	-0.033	Error	Error	1670	1709	0	0	1544	1535	0	0	0	0
2	9	16	""	"iYLR373C"	8050	18080	120	523	511	196	88	94	37	96	93	0	1122	1027	411	173	222	815	70	0	0	0	0	0	0	0	0	0	0	0	0	0	0	0	0	0	0	0	0	0.458	0.495	0.496	0.482	2.050	0.440	0.764	0.000	0.000	0.000	0.000	0.000	0.000	0.000	0.000	0.000	0.000	0.000	0.000	0.000	0.000	120	483	1384	1277	-1.125	Error	Error	435	949	0	0	423	854	0	0	0	0
2	10	16	""	"iYLR389C"	8230	18080	120	1150	1082	413	101	106	43	95	93	0	2848	2414	1121	178	216	761	85	77	0	0	0	0	0	0	0	0	0	0	0	0	0	0	0	0	0	0	0	0.393	0.439	0.405	0.440	2.048	0.264	0.516	0.000	0.000	0.000	0.000	0.000	0.000	0.000	0.000	0.000	0.000	0.000	0.000	0.000	0.000	120	511	3719	3217	-1.348	Error	Error	1049	2670	0	0	981	2236	0	0	0	0
2	11	16	""	"iYLR394W"	8430	18080	130	8356	7798	2958	100	104	40	98	96	0	3734	3285	1373	176	183	57	92	91	0	0	0	0	0	0	0	0	0	0	0	0	0	0	0	0	0	0	0	2.320	2.476	2.393	2.493	2.046	2.552	0.848	0.000	0.000	0.000	0.000	0.000	0.000	0.000	0.000	0.000	0.000	0.000	0.000	0.000	0.000	120	579	11814	10807	1.214	Error	Error	8256	3558	0	0	7698	3109	0	0	0	0
2	12	16	""	"iYLR398C"	8620	18080	120	1407	1395	532	94	99	39	100	99	0	3198	2898	1174	174	179	60	95	95	0	0	0	0	0	0	0	0	0	0	0	0	0	0	0	0	0	0	0	0.434	0.478	0.469	0.489	2.163	0.436	0.833	0.000	0.000	0.000	0.000	0.000	0.000	0.000	0.000	0.000	0.000	0.000	0.000	0.000	0.000	120	532	4337	4025	-1.204	Error	Error	1313	3024	0	0	1301	2724	0	0	0	0
2	13	16	""	"iYLR412W-1"	8820	18080	130	1785	1705	770	96	101	44	99	95	0	2793	2634	1106	174	180	55	97	95	0	0	0	0	0	0	0	0	0	0	0	0	0	0	0	0	0	0	0	0.645	0.654	0.651	0.633	1.716	0.663	0.862	0.000	0.000	0.000	0.000	0.000	0.000	0.000	0.000	0.000	0.000	0.000	0.000	0.000	0.000	120	571	4308	4069	-0.633	Error	Error	1689	2619	0	0	1609	2460	0	0	0	0
2	14	16	""	"iYLR417W"	9010	18090	130	3342	3115	1028	93	98	41	100	99	0	2236	1980	740	174	179	49	94	94	0	0	0	0	0	0	0	0	0	0	0	0	0	0	0	0	0	0	0	1.576	1.673	1.609	1.677	1.590	1.691	0.856	0.000	0.000	0.000	0.000	0.000	0.000	0.000	0.000	0.000	0.000	0.000	0.000	0.000	0.000	120	566	5311	4828	0.656	Error	Error	3249	2062	0	0	3022	1806	0	0	0	0
2	15	16	""	"iYLRCdelta24"	9200	18080	130	1372	1237	552	87	91	37	96	93	0	2120	1913	790	172	176	47	90	90	0	0	0	0	0	0	0	0	0	0	0	0	0	0	0	0	0	0	0	0.660	0.661	0.664	0.588	1.729	0.657	0.807	0.000	0.000	0.000	0.000	0.000	0.000	0.000	0.000	0.000	0.000	0.000	0.000	0.000	0.000	120	553	3233	2891	-0.600	Error	Error	1285	1948	0	0	1150	1741	0	0	0	0
2	16	16	""	"iYLR436C"	9390	18090	130	456	475	224	89	93	38	94	93	0	1156	1235	726	163	168	43	92	91	0	0	0	0	0	0	0	0	0	0	0	0	0	0	0	0	0	0	0	0.370	0.360	0.337	0.329	2.155	0.301	0.723	0.000	0.000	0.000	0.000	0.000	0.000	0.000	0.000	0.000	0.000	0.000	0.000	0.000	0.000	120	545	1360	1458	-1.436	Error	Error	367	993	0	0	386	1072	0	0	0	0
2	17	16	""	"iYLR439W"	9570	18080	130	2497	2381	872	92	96	38	99	99	0	1592	1485	538	166	197	654	88	68	0	0	0	0	0	0	0	0	0	0	0	0	0	0	0	0	0	0	0	1.687	1.735	1.724	1.722	2.107	1.285	0.356	0.000	0.000	0.000	0.000	0.000	0.000	0.000	0.000	0.000	0.000	0.000	0.000	0.000	0.000	120	583	3831	3608	0.754	Error	Error	2405	1426	0	0	2289	1319	0	0	0	0
2	18	16	""	"iYLR444C"	9780	18090	130	952	948	312	95	97	38	99	99	0	1655	1543	718	173	203	656	86	70	0	0	0	0	0	0	0	0	0	0	0	0	0	0	0	0	0	0	0	0.578	0.623	0.586	0.620	1.668	0.270	0.350	0.000	0.000	0.000	0.000	0.000	0.000	0.000	0.000	0.000	0.000	0.000	0.000	0.000	0.000	120	579	2339	2223	-0.790	Error	Error	857	1482	0	0	853	1370	0	0	0	0
2	19	16	""	"iYMR130W"	9960	18080	130	4538	4004	1902	97	103	50	97	95	0	1427	1230	544	173	183	100	87	85	0	0	0	0	0	0	0	0	0	0	0	0	0	0	0	0	0	0	0	3.541	3.696	3.657	3.360	1.785	3.916	0.855	0.000	0.000	0.000	0.000	0.000	0.000	0.000	0.000	0.000	0.000	0.000	0.000	0.000	0.000	120	543	5695	4964	1.824	Error	Error	4441	1254	0	0	3907	1057	0	0	0	0
2	20	16	""	"iYMR134W"	10150	18090	120	4797	5054	2766	96	102	42	100	100	0	4558	4613	2324	175	182	51	95	94	0	0	0	0	0	0	0	0	0	0	0	0	0	0	0	0	0	0	0	1.073	1.117	1.061	1.084	1.989	1.149	0.854	0.000	0.000	0.000	0.000	0.000	0.000	0.000	0.000	0.000	0.000	0.000	0.000	0.000	0.000	120	516	9084	9396	0.101	Error	Error	4701	4383	0	0	4958	4438	0	0	0	0
2	21	16	""	"iYMR138W"	10340	18090	130	982	978	448	97	102	40	98	96	0	3319	3081	1528	176	183	55	90	90	0	0	0	0	0	0	0	0	0	0	0	0	0	0	0	0	0	0	0	0.282	0.303	0.295	0.288	1.799	0.273	0.814	0.000	0.000	0.000	0.000	0.000	0.000	0.000	0.000	0.000	0.000	0.000	0.000	0.000	0.000	120	574	4028	3786	-1.828	Error	Error	885	3143	0	0	881	2905	0	0	0	0
2	22	16	""	"iYMR155W"	10530	18090	130	1578	1492	543	96	100	41	97	96	0	1340	1196	482	175	180	54	90	89	0	0	0	0	0	0	0	0	0	0	0	0	0	0	0	0	0	0	0	1.272	1.367	1.290	1.384	1.970	1.351	0.815	0.000	0.000	0.000	0.000	0.000	0.000	0.000	0.000	0.000	0.000	0.000	0.000	0.000	0.000	120	665	2647	2417	0.347	Error	Error	1482	1165	0	0	1396	1021	0	0	0	0
2	1	17	""	"itM(CAU)M"	6540	18270	120	1019	933	397	91	95	38	94	93	0	1152	1051	436	173	177	50	88	86	0	0	0	0	0	0	0	0	0	0	0	0	0	0	0	0	0	0	0	0.948	0.959	0.921	0.920	2.285	0.942	0.749	0.000	0.000	0.000	0.000	0.000	0.000	0.000	0.000	0.000	0.000	0.000	0.000	0.000	0.000	120	581	1907	1720	-0.077	Error	Error	928	979	0	0	842	878	0	0	0	0
2	2	17	""	"iYMR161W"	6730	18280	120	7267	6732	2244	91	95	39	100	100	0	2584	2342	864	171	177	46	95	95	0	0	0	0	0	0	0	0	0	0	0	0	0	0	0	0	0	0	0	2.974	3.059	2.992	3.218	1.788	3.190	0.844	0.000	0.000	0.000	0.000	0.000	0.000	0.000	0.000	0.000	0.000	0.000	0.000	0.000	0.000	120	516	9589	8812	1.572	Error	Error	7176	2413	0	0	6641	2171	0	0	0	0
2	3	17	""	"iYMR176W"	6920	18280	130	1707	1620	711	86	92	43	96	94	0	3650	3207	1675	168	174	48	91	90	0	0	0	0	0	0	0	0	0	0	0	0	0	0	0	0	0	0	0	0.466	0.505	0.476	0.543	2.140	0.449	0.821	0.000	0.000	0.000	0.000	0.000	0.000	0.000	0.000	0.000	0.000	0.000	0.000	0.000	0.000	120	566	5103	4573	-1.103	Error	Error	1621	3482	0	0	1534	3039	0	0	0	0
2	4	17	""	"iYMR180C"	7110	18270	130	1181	1100	518	85	89	37	93	92	0	2262	1975	944	167	173	46	88	87	0	0	0	0	0	0	0	0	0	0	0	0	0	0	0	0	0	0	0	0.523	0.561	0.552	0.540	2.301	0.539	0.801	0.000	0.000	0.000	0.000	0.000	0.000	0.000	0.000	0.000	0.000	0.000	0.000	0.000	0.000	120	570	3191	2823	-0.935	Error	Error	1096	2095	0	0	1015	1808	0	0	0	0
2	5	17	""	"iYMR183C"	7310	18280	130	1604	1459	608	85	89	33	97	96	0	2331	2088	864	167	173	48	92	91	0	0	0	0	0	0	0	0	0	0	0	0	0	0	0	0	0	0	0	0.702	0.715	0.698	0.687	1.662	0.695	0.842	0.000	0.000	0.000	0.000	0.000	0.000	0.000	0.000	0.000	0.000	0.000	0.000	0.000	0.000	120	559	3683	3295	-0.511	Error	Error	1519	2164	0	0	1374	1921	0	0	0	0
2	6	17	""	"iYMR198W"	7490	18270	130	2555	2351	869	85	89	34	100	99	0	5733	5211	1741	169	175	48	95	95	0	0	0	0	0	0	0	0	0	0	0	0	0	0	0	0	0	0	0	0.444	0.449	0.450	0.433	1.656	0.442	0.865	0.000	0.000	0.000	0.000	0.000	0.000	0.000	0.000	0.000	0.000	0.000	0.000	0.000	0.000	120	551	8034	7308	-1.172	Error	Error	2470	5564	0	0	2266	5042	0	0	0	0
2	7	17	""	"iYMR202W"	7680	18270	130	1012	983	390	85	89	34	97	96	0	950	903	328	169	172	46	92	92	0	0	0	0	0	0	0	0	0	0	0	0	0	0	0	0	0	0	0	1.187	1.223	1.228	1.128	1.848	1.253	0.766	0.000	0.000	0.000	0.000	0.000	0.000	0.000	0.000	0.000	0.000	0.000	0.000	0.000	0.000	120	563	1708	1632	0.247	Error	Error	927	781	0	0	898	734	0	0	0	0
2	8	17	""	"iYMR206W"	7870	18280	120	2253	2171	786	85	90	35	97	96	0	3511	3144	1182	165	179	227	94	92	0	0	0	0	0	0	0	0	0	0	0	0	0	0	0	0	0	0	0	0.648	0.700	0.665	0.701	1.881	0.666	0.838	0.000	0.000	0.000	0.000	0.000	0.000	0.000	0.000	0.000	0.000	0.000	0.000	0.000	0.000	120	515	5514	5065	-0.626	Error	Error	2168	3346	0	0	2086	2979	0	0	0	0
2	9	17	""	"iYNL148C"	8060	18280	120	860	814	327	85	90	35	98	98	0	1815	1659	694	166	214	790	85	59	0	0	0	0	0	0	0	0	0	0	0	0	0	0	0	0	0	0	0	0.470	0.488	0.451	0.484	1.927	0.458	0.831	0.000	0.000	0.000	0.000	0.000	0.000	0.000	0.000	0.000	0.000	0.000	0.000	0.000	0.000	120	515	2424	2222	-1.089	Error	Error	775	1649	0	0	729	1493	0	0	0	0
2	10	17	""	"iYNL144C-0"	8250	18280	120	1932	1871	774	89	95	38	98	97	0	4303	3857	1756	172	209	757	87	85	0	0	0	0	0	0	0	0	0	0	0	0	0	0	0	0	0	0	0	0.446	0.484	0.466	0.503	2.221	0.442	0.834	0.000	0.000	0.000	0.000	0.000	0.000	0.000	0.000	0.000	0.000	0.000	0.000	0.000	0.000	120	516	5974	5467	-1.164	Error	Error	1843	4131	0	0	1782	3685	0	0	0	0
2	11	17	""	"iYNL141W"	8440	18280	120	4423	4049	1609	94	99	39	100	100	0	2100	1852	813	170	175	46	91	91	0	0	0	0	0	0	0	0	0	0	0	0	0	0	0	0	0	0	0	2.243	2.351	2.184	2.365	1.801	2.426	0.827	0.000	0.000	0.000	0.000	0.000	0.000	0.000	0.000	0.000	0.000	0.000	0.000	0.000	0.000	120	543	6259	5637	1.165	Error	Error	4329	1930	0	0	3955	1682	0	0	0	0
2	12	17	""	"iYNL125C"	8650	18280	120	1224	1214	494	92	98	39	97	97	0	2735	2631	1164	172	177	47	96	95	0	0	0	0	0	0	0	0	0	0	0	0	0	0	0	0	0	0	0	0.442	0.456	0.439	0.477	1.994	0.418	0.845	0.000	0.000	0.000	0.000	0.000	0.000	0.000	0.000	0.000	0.000	0.000	0.000	0.000	0.000	120	515	3695	3581	-1.179	Error	Error	1132	2563	0	0	1122	2459	0	0	0	0
2	13	17	""	"iYNL121C"	8820	18280	120	1421	1350	558	94	99	43	98	95	0	3138	2731	1167	173	182	50	93	91	0	0	0	0	0	0	0	0	0	0	0	0	0	0	0	0	0	0	0	0.448	0.491	0.465	0.493	1.829	0.459	0.841	0.000	0.000	0.000	0.000	0.000	0.000	0.000	0.000	0.000	0.000	0.000	0.000	0.000	0.000	120	496	4292	3814	-1.160	Error	Error	1327	2965	0	0	1256	2558	0	0	0	0
2	14	17	""	"iYNL116W"	9020	18280	120	3217	2941	1097	92	99	46	98	98	0	1816	1616	658	172	180	53	92	91	0	0	0	0	0	0	0	0	0	0	0	0	0	0	0	0	0	0	0	1.901	1.973	1.963	1.986	1.600	1.971	0.846	0.000	0.000	0.000	0.000	0.000	0.000	0.000	0.000	0.000	0.000	0.000	0.000	0.000	0.000	120	498	4769	4293	0.927	Error	Error	3125	1644	0	0	2849	1444	0	0	0	0
2	15	17	""	"iYNL097C"	9200	18280	120	1987	1934	873	89	94	44	98	96	0	4194	3653	1896	171	177	49	96	95	0	0	0	0	0	0	0	0	0	0	0	0	0	0	0	0	0	0	0	0.472	0.530	0.523	0.600	2.161	0.477	0.839	0.000	0.000	0.000	0.000	0.000	0.000	0.000	0.000	0.000	0.000	0.000	0.000	0.000	0.000	120	498	5921	5327	-1.084	Error	Error	1898	4023	0	0	1845	3482	0	0	0	0
2	16	17	""	"iYNL094W"	9390	18280	120	1306	1255	632	90	93	36	99	97	0	3464	3155	1445	165	172	43	95	95	0	0	0	0	0	0	0	0	0	0	0	0	0	0	0	0	0	0	0	0.369	0.390	0.364	0.375	1.876	0.379	0.851	0.000	0.000	0.000	0.000	0.000	0.000	0.000	0.000	0.000	0.000	0.000	0.000	0.000	0.000	120	528	4515	4155	-1.440	Error	Error	1216	3299	0	0	1165	2990	0	0	0	0
2	17	17	""	"iYNL089C"	9600	18280	120	776	798	415	88	91	36	95	95	0	2364	2218	1061	168	171	44	95	95	0	0	0	0	0	0	0	0	0	0	0	0	0	0	0	0	0	0	0	0.313	0.346	0.326	0.337	1.762	0.334	0.824	0.000	0.000	0.000	0.000	0.000	0.000	0.000	0.000	0.000	0.000	0.000	0.000	0.000	0.000	120	515	2884	2760	-1.674	Error	Error	688	2196	0	0	710	2050	0	0	0	0
2	18	17	""	"iYNL073W"	9770	18280	130	1206	1134	431	89	94	49	95	93	0	1882	1712	695	170	178	99	89	89	0	0	0	0	0	0	0	0	0	0	0	0	0	0	0	0	0	0	0	0.652	0.678	0.638	0.683	1.854	0.636	0.843	0.000	0.000	0.000	0.000	0.000	0.000	0.000	0.000	0.000	0.000	0.000	0.000	0.000	0.000	120	534	2829	2587	-0.616	Error	Error	1117	1712	0	0	1045	1542	0	0	0	0
2	19	17	""	"iYNL069C"	9970	18280	120	1109	1049	531	92	97	50	95	94	0	3496	3159	1457	168	179	102	96	94	0	0	0	0	0	0	0	0	0	0	0	0	0	0	0	0	0	0	0	0.306	0.320	0.316	0.316	1.892	0.314	0.851	0.000	0.000	0.000	0.000	0.000	0.000	0.000	0.000	0.000	0.000	0.000	0.000	0.000	0.000	120	513	4345	3948	-1.710	Error	Error	1017	3328	0	0	957	2991	0	0	0	0
2	20	17	""	"iYNL065W"	10150	18280	120	4904	4586	1915	93	98	40	96	96	0	1950	1800	743	170	177	46	92	91	0	0	0	0	0	0	0	0	0	0	0	0	0	0	0	0	0	0	0	2.703	2.756	2.661	2.587	2.130	2.810	0.895	0.000	0.000	0.000	0.000	0.000	0.000	0.000	0.000	0.000	0.000	0.000	0.000	0.000	0.000	120	484	6591	6123	1.434	Error	Error	4811	1780	0	0	4493	1630	0	0	0	0
2	21	17	""	"itG(GCC)O2"	10340	18290	130	1562	1470	529	90	97	42	99	99	0	1666	1517	580	172	184	116	91	90	0	0	0	0	0	0	0	0	0	0	0	0	0	0	0	0	0	0	0	0.985	1.026	0.979	0.986	1.523	0.966	0.822	0.000	0.000	0.000	0.000	0.000	0.000	0.000	0.000	0.000	0.000	0.000	0.000	0.000	0.000	120	541	2966	2725	-0.021	Error	Error	1472	1494	0	0	1380	1345	0	0	0	0
2	22	17	""	"iYOL019W"	10530	18280	120	6622	5888	2274	91	96	41	97	95	0	3690	3139	1508	172	181	109	92	90	0	0	0	0	0	0	0	0	0	0	0	0	0	0	0	0	0	0	0	1.856	1.954	1.821	1.957	2.015	1.903	0.861	0.000	0.000	0.000	0.000	0.000	0.000	0.000	0.000	0.000	0.000	0.000	0.000	0.000	0.000	120	614	10049	8764	0.893	Error	Error	6531	3518	0	0	5797	2967	0	0	0	0
2	1	18	""	"iYOL015W"	6550	18470	120	3271	3042	1293	88	92	38	99	98	0	3512	3174	1464	171	174	47	94	94	0	0	0	0	0	0	0	0	0	0	0	0	0	0	0	0	0	0	0	0.953	0.984	0.989	1.033	1.891	0.946	0.876	0.000	0.000	0.000	0.000	0.000	0.000	0.000	0.000	0.000	0.000	0.000	0.000	0.000	0.000	120	579	6524	5957	-0.070	Error	Error	3183	3341	0	0	2954	3003	0	0	0	0
2	2	18	""	"iYOL001W"	6730	18470	120	2084	1961	857	87	94	43	97	96	0	889	833	329	165	173	45	90	90	0	0	0	0	0	0	0	0	0	0	0	0	0	0	0	0	0	0	0	2.758	2.805	2.713	2.801	2.067	2.985	0.809	0.000	0.000	0.000	0.000	0.000	0.000	0.000	0.000	0.000	0.000	0.000	0.000	0.000	0.000	120	495	2721	2542	1.464	Error	Error	1997	724	0	0	1874	668	0	0	0	0
2	3	18	""	"iYOR003W"	6930	18470	120	9394	8913	5097	86	92	42	98	97	0	3046	2779	1513	166	185	240	86	83	0	0	0	0	0	0	0	0	0	0	0	0	0	0	0	0	0	0	0	3.232	3.378	3.159	3.113	1.630	3.590	0.827	0.000	0.000	0.000	0.000	0.000	0.000	0.000	0.000	0.000	0.000	0.000	0.000	0.000	0.000	120	514	12188	11440	1.692	Error	Error	9308	2880	0	0	8827	2613	0	0	0	0
2	4	18	""	"iYOR007C"	7120	18470	120	1807	1676	688	87	91	37	99	99	0	2218	1983	730	169	186	244	94	88	0	0	0	0	0	0	0	0	0	0	0	0	0	0	0	0	0	0	0	0.839	0.876	0.850	0.861	2.091	0.853	0.788	0.000	0.000	0.000	0.000	0.000	0.000	0.000	0.000	0.000	0.000	0.000	0.000	0.000	0.000	120	499	3769	3403	-0.253	Error	Error	1720	2049	0	0	1589	1814	0	0	0	0
2	5	18	""	"iYOR018W"	7300	18470	120	5786	5466	2477	89	94	38	100	100	0	3067	2676	1270	168	224	1146	80	64	0	0	0	0	0	0	0	0	0	0	0	0	0	0	0	0	0	0	0	1.965	2.144	2.081	2.363	2.145	2.163	0.895	0.000	0.000	0.000	0.000	0.000	0.000	0.000	0.000	0.000	0.000	0.000	0.000	0.000	0.000	120	499	8596	7885	0.975	Error	Error	5697	2899	0	0	5377	2508	0	0	0	0
2	6	18	""	"iYOR021C"	7500	18470	120	1841	1664	776	87	92	38	94	94	0	2343	2015	974	175	227	1131	79	44	0	0	0	0	0	0	0	0	0	0	0	0	0	0	0	0	0	0	0	0.809	0.857	0.821	0.818	2.168	0.824	0.838	0.000	0.000	0.000	0.000	0.000	0.000	0.000	0.000	0.000	0.000	0.000	0.000	0.000	0.000	120	513	3922	3417	-0.306	Error	Error	1754	2168	0	0	1577	1840	0	0	0	0
2	7	18	""	"iYOR026W"	7680	18470	120	1260	1156	519	86	88	35	94	93	0	2649	2299	1111	169	180	162	86	86	0	0	0	0	0	0	0	0	0	0	0	0	0	0	0	0	0	0	0	0.473	0.502	0.492	0.486	1.845	0.466	0.832	0.000	0.000	0.000	0.000	0.000	0.000	0.000	0.000	0.000	0.000	0.000	0.000	0.000	0.000	120	498	3654	3200	-1.079	Error	Error	1174	2480	0	0	1070	2130	0	0	0	0
2	8	18	""	"iYOR042W"	7870	18470	120	465	455	170	86	93	41	96	90	0	1231	1103	423	163	175	162	91	87	0	0	0	0	0	0	0	0	0	0	0	0	0	0	0	0	0	0	0	0.355	0.393	0.385	0.380	1.810	0.360	0.765	0.000	0.000	0.000	0.000	0.000	0.000	0.000	0.000	0.000	0.000	0.000	0.000	0.000	0.000	120	484	1447	1309	-1.495	Error	Error	379	1068	0	0	369	940	0	0	0	0
2	9	18	""	"iYOR045W"	8050	18470	120	5373	5123	2543	85	90	39	100	99	0	1922	1673	822	162	204	843	77	55	0	0	0	0	0	0	0	0	0	0	0	0	0	0	0	0	0	0	0	3.005	3.334	3.094	3.268	1.671	3.156	0.363	0.000	0.000	0.000	0.000	0.000	0.000	0.000	0.000	0.000	0.000	0.000	0.000	0.000	0.000	120	509	7048	6549	1.587	Error	Error	5288	1760	0	0	5038	1511	0	0	0	0
2	10	18	""	"iYOR049C"	8260	18470	120	2101	1858	1025	87	88	34	94	92	0	3038	2671	1454	166	206	840	80	76	0	0	0	0	0	0	0	0	0	0	0	0	0	0	0	0	0	0	0	0.701	0.707	0.667	0.698	2.312	0.682	0.834	0.000	0.000	0.000	0.000	0.000	0.000	0.000	0.000	0.000	0.000	0.000	0.000	0.000	0.000	120	512	4886	4276	-0.512	Error	Error	2014	2872	0	0	1771	2505	0	0	0	0
2	11	18	""	"iYOR356W"	8440	18470	120	280	293	128	89	93	37	92	85	0	553	518	224	168	174	43	87	85	0	0	0	0	0	0	0	0	0	0	0	0	0	0	0	0	0	0	0	0.496	0.583	0.552	0.545	2.134	0.530	0.676	0.000	0.000	0.000	0.000	0.000	0.000	0.000	0.000	0.000	0.000	0.000	0.000	0.000	0.000	120	484	576	554	-1.011	Error	Error	191	385	0	0	204	350	0	0	0	0
2	12	18	""	"iYOR360C"	8630	18470	120	1245	1145	593	91	96	38	96	94	0	2537	2243	1103	173	284	1712	67	8	0	0	0	0	0	0	0	0	0	0	0	0	0	0	0	0	0	0	0	0.488	0.509	0.496	0.503	2.133	0.124	0.196	0.000	0.000	0.000	0.000	0.000	0.000	0.000	0.000	0.000	0.000	0.000	0.000	0.000	0.000	120	515	3518	3124	-1.035	Error	Error	1154	2364	0	0	1054	2070	0	0	0	0
2	13	18	""	"iYOR366W"	8830	18470	120	1850	1728	652	91	96	38	100	100	0	2312	2064	852	171	180	49	95	95	0	0	0	0	0	0	0	0	0	0	0	0	0	0	0	0	0	0	0	0.822	0.865	0.854	0.953	2.027	0.789	0.789	0.000	0.000	0.000	0.000	0.000	0.000	0.000	0.000	0.000	0.000	0.000	0.000	0.000	0.000	120	498	3900	3530	-0.284	Error	Error	1759	2141	0	0	1637	1893	0	0	0	0
2	14	18	""	"iYOR380W-1"	9010	18470	130	2667	2566	1111	93	100	44	98	96	0	4976	4457	1900	168	177	49	96	96	0	0	0	0	0	0	0	0	0	0	0	0	0	0	0	0	0	0	0	0.535	0.577	0.556	0.581	1.731	0.555	0.863	0.000	0.000	0.000	0.000	0.000	0.000	0.000	0.000	0.000	0.000	0.000	0.000	0.000	0.000	120	563	7382	6762	-0.901	Error	Error	2574	4808	0	0	2473	4289	0	0	0	0
2	15	18	""	"iYOR383C"	9200	18470	120	3053	2790	1106	95	101	46	100	98	0	3974	3393	1425	168	178	48	95	94	0	0	0	0	0	0	0	0	0	0	0	0	0	0	0	0	0	0	0	0.777	0.836	0.811	0.837	1.690	0.808	0.863	0.000	0.000	0.000	0.000	0.000	0.000	0.000	0.000	0.000	0.000	0.000	0.000	0.000	0.000	120	529	6764	5920	-0.364	Error	Error	2958	3806	0	0	2695	3225	0	0	0	0
2	16	18	""	"iYOR387C-0"	9400	18470	130	2191	2098	1044	90	95	39	98	97	0	3447	3181	1470	171	175	44	93	93	0	0	0	0	0	0	0	0	0	0	0	0	0	0	0	0	0	0	0	0.641	0.667	0.650	0.642	1.672	0.668	0.863	0.000	0.000	0.000	0.000	0.000	0.000	0.000	0.000	0.000	0.000	0.000	0.000	0.000	0.000	120	549	5377	5018	-0.641	Error	Error	2101	3276	0	0	2008	3010	0	0	0	0
2	17	18	""	"iYPL275W-2"	9580	18470	120	1401	1301	608	87	92	36	96	95	0	4126	3742	1750	171	175	46	95	91	0	0	0	0	0	0	0	0	0	0	0	0	0	0	0	0	0	0	0	0.332	0.340	0.332	0.342	2.341	0.321	0.852	0.000	0.000	0.000	0.000	0.000	0.000	0.000	0.000	0.000	0.000	0.000	0.000	0.000	0.000	120	499	5269	4785	-1.590	Error	Error	1314	3955	0	0	1214	3571	0	0	0	0
2	18	18	""	"iYPL272C-1"	9780	18470	120	1085	1041	462	87	94	36	95	95	0	3876	3485	1485	166	172	44	98	95	0	0	0	0	0	0	0	0	0	0	0	0	0	0	0	0	0	0	0	0.269	0.287	0.287	0.303	2.075	0.280	0.862	0.000	0.000	0.000	0.000	0.000	0.000	0.000	0.000	0.000	0.000	0.000	0.000	0.000	0.000	120	513	4708	4273	-1.894	Error	Error	998	3710	0	0	954	3319	0	0	0	0
2	19	18	""	"iYPL268W"	9960	18470	120	890	862	364	91	96	38	95	95	0	1951	1753	718	169	176	46	91	91	0	0	0	0	0	0	0	0	0	0	0	0	0	0	0	0	0	0	0	0.448	0.487	0.468	0.469	2.158	0.470	0.863	0.000	0.000	0.000	0.000	0.000	0.000	0.000	0.000	0.000	0.000	0.000	0.000	0.000	0.000	120	513	2581	2355	-1.157	Error	Error	799	1782	0	0	771	1584	0	0	0	0
2	20	18	""	"iYPL253C"	10160	18470	130	5843	5607	2001	90	95	39	100	99	0	2778	2568	994	170	176	47	95	95	0	0	0	0	0	0	0	0	0	0	0	0	0	0	0	0	0	0	0	2.206	2.301	2.152	2.342	1.574	2.338	0.884	0.000	0.000	0.000	0.000	0.000	0.000	0.000	0.000	0.000	0.000	0.000	0.000	0.000	0.000	120	556	8361	7915	1.141	Error	Error	5753	2608	0	0	5517	2398	0	0	0	0
2	21	18	""	"iYPL249C"	10340	18470	120	1509	1460	695	84	91	39	96	95	0	3876	3440	1696	169	180	121	91	91	0	0	0	0	0	0	0	0	0	0	0	0	0	0	0	0	0	0	0	0.384	0.421	0.409	0.430	1.965	0.400	0.893	0.000	0.000	0.000	0.000	0.000	0.000	0.000	0.000	0.000	0.000	0.000	0.000	0.000	0.000	120	475	5132	4647	-1.379	Error	Error	1425	3707	0	0	1376	3271	0	0	0	0
2	22	18	""	"iYPL245W"	10520	18480	110	830	827	309	87	93	43	97	96	0	1133	1036	411	173	180	55	92	92	0	0	0	0	0	0	0	0	0	0	0	0	0	0	0	0	0	0	0	0.774	0.857	0.868	0.845	2.082	0.804	0.778	0.000	0.000	0.000	0.000	0.000	0.000	0.000	0.000	0.000	0.000	0.000	0.000	0.000	0.000	80	525	1703	1603	-0.370	Error	Error	743	960	0	0	740	863	0	0	0	0
2	1	19	""	"iYPR067W"	6560	18660	120	1851	1782	725	83	91	43	100	99	0	1426	1300	490	167	172	50	94	93	0	0	0	0	0	0	0	0	0	0	0	0	0	0	0	0	0	0	0	1.404	1.500	1.470	1.469	2.128	1.559	0.800	0.000	0.000	0.000	0.000	0.000	0.000	0.000	0.000	0.000	0.000	0.000	0.000	0.000	0.000	120	567	3027	2832	0.490	Error	Error	1768	1259	0	0	1699	1133	0	0	0	0
2	2	19	""	"iYPR071W"	6730	18660	130	2139	1980	752	84	91	43	96	96	0	3556	3160	1372	165	170	49	95	95	0	0	0	0	0	0	0	0	0	0	0	0	0	0	0	0	0	0	0	0.606	0.633	0.610	0.675	2.251	0.589	0.850	0.000	0.000	0.000	0.000	0.000	0.000	0.000	0.000	0.000	0.000	0.000	0.000	0.000	0.000	120	526	5446	4891	-0.723	Error	Error	2055	3391	0	0	1896	2995	0	0	0	0
2	3	19	""	"iYPR074C"	6920	18660	120	1148	1112	517	84	89	38	94	92	0	3185	2760	1350	164	169	48	90	90	0	0	0	0	0	0	0	0	0	0	0	0	0	0	0	0	0	0	0	0.352	0.396	0.385	0.421	2.171	0.352	0.780	0.000	0.000	0.000	0.000	0.000	0.000	0.000	0.000	0.000	0.000	0.000	0.000	0.000	0.000	120	496	4085	3624	-1.506	Error	Error	1064	3021	0	0	1028	2596	0	0	0	0
2	4	19	""	"iYPR094W"	7120	18660	130	480	479	210	88	92	36	93	88	0	1038	955	391	165	171	50	88	88	0	0	0	0	0	0	0	0	0	0	0	0	0	0	0	0	0	0	0	0.449	0.495	0.484	0.461	2.302	0.476	0.730	0.000	0.000	0.000	0.000	0.000	0.000	0.000	0.000	0.000	0.000	0.000	0.000	0.000	0.000	120	546	1265	1181	-1.155	Error	Error	392	873	0	0	391	790	0	0	0	0
2	5	19	""	"iYPR098C"	7320	18660	120	1646	1574	644	91	94	38	96	95	0	2355	2165	866	166	228	1198	83	35	0	0	0	0	0	0	0	0	0	0	0	0	0	0	0	0	0	0	0	0.710	0.742	0.725	0.689	1.947	0.320	0.335	0.000	0.000	0.000	0.000	0.000	0.000	0.000	0.000	0.000	0.000	0.000	0.000	0.000	0.000	120	457	3744	3482	-0.493	Error	Error	1555	2189	0	0	1483	1999	0	0	0	0
2	6	19	""	"iYPR103W"	7490	18660	130	4409	4121	1722	87	92	38	99	97	0	2091	1885	817	170	226	1158	80	21	0	0	0	0	0	0	0	0	0	0	0	0	0	0	0	0	0	0	0	2.250	2.352	2.273	2.378	1.980	1.713	0.283	0.000	0.000	0.000	0.000	0.000	0.000	0.000	0.000	0.000	0.000	0.000	0.000	0.000	0.000	120	489	6243	5749	1.170	Error	Error	4322	1921	0	0	4034	1715	0	0	0	0
2	7	19	""	"iYPRWsigma2-0"	7680	18660	130	3605	3532	1794	86	90	39	96	95	0	4764	4190	2076	168	182	164	90	87	0	0	0	0	0	0	0	0	0	0	0	0	0	0	0	0	0	0	0	0.766	0.857	0.800	0.879	2.380	0.833	0.810	0.000	0.000	0.000	0.000	0.000	0.000	0.000	0.000	0.000	0.000	0.000	0.000	0.000	0.000	120	533	8115	7468	-0.385	Error	Error	3519	4596	0	0	3446	4022	0	0	0	0
2	8	19	""	"itC(GCA)P2"	7880	18660	130	946	944	532	84	91	44	91	88	0	1411	1393	1159	163	177	167	85	85	0	0	0	0	0	0	0	0	0	0	0	0	0	0	0	0	0	0	0	0.691	0.699	0.708	0.613	2.099	0.453	0.438	0.000	0.000	0.000	0.000	0.000	0.000	0.000	0.000	0.000	0.000	0.000	0.000	0.000	0.000	120	509	2110	2090	-0.534	Error	Error	862	1248	0	0	860	1230	0	0	0	0
2	9	19	""	"iYPR121W-0"	8060	18660	130	1927	1936	1191	82	86	38	93	90	0	3397	3059	1870	160	200	833	82	75	0	0	0	0	0	0	0	0	0	0	0	0	0	0	0	0	0	0	0	0.570	0.640	0.599	0.573	2.241	0.606	0.772	0.000	0.000	0.000	0.000	0.000	0.000	0.000	0.000	0.000	0.000	0.000	0.000	0.000	0.000	120	521	5082	4753	-0.811	Error	Error	1845	3237	0	0	1854	2899	0	0	0	0
2	10	19	""	"itN(GUU)P"	8260	18660	120	445	433	206	82	85	34	88	85	0	1027	984	512	163	166	43	85	85	0	0	0	0	0	0	0	0	0	0	0	0	0	0	0	0	0	0	0	0.420	0.428	0.379	0.395	2.121	0.379	0.749	0.000	0.000	0.000	0.000	0.000	0.000	0.000	0.000	0.000	0.000	0.000	0.000	0.000	0.000	120	492	1227	1172	-1.251	Error	Error	363	864	0	0	351	821	0	0	0	0
2	11	19	""	"iYPR141C"	8450	18660	120	667	656	338	85	89	35	91	88	0	1428	1317	649	167	168	42	89	86	0	0	0	0	0	0	0	0	0	0	0	0	0	0	0	0	0	0	0	0.462	0.497	0.478	0.462	1.858	0.476	0.792	0.000	0.000	0.000	0.000	0.000	0.000	0.000	0.000	0.000	0.000	0.000	0.000	0.000	0.000	120	462	1843	1721	-1.115	Error	Error	582	1261	0	0	571	1150	0	0	0	0
2	12	19	""	"iSNR45"	8630	18660	120	1160	1113	543	91	95	38	99	95	0	3162	2714	1354	168	280	1749	73	25	0	0	0	0	0	0	0	0	0	0	0	0	0	0	0	0	0	0	0	0.357	0.401	0.388	0.422	2.192	0.124	0.248	0.000	0.000	0.000	0.000	0.000	0.000	0.000	0.000	0.000	0.000	0.000	0.000	0.000	0.000	120	494	4063	3568	-1.486	Error	Error	1069	2994	0	0	1022	2546	0	0	0	0
2	13	19	""	"iYAL064C-A-3"	8840	18660	120	12665	11716	5528	91	97	40	100	99	0	14622	12209	5661	168	174	47	97	97	0	0	0	0	0	0	0	0	0	0	0	0	0	0	0	0	0	0	0	0.870	0.965	0.939	0.983	2.410	0.966	0.867	0.000	0.000	0.000	0.000	0.000	0.000	0.000	0.000	0.000	0.000	0.000	0.000	0.000	0.000	120	520	27028	23666	-0.201	Error	Error	12574	14454	0	0	11625	12041	0	0	0	0
2	14	19	""	"iYBLWdelta3"	9030	18670	110	1666	1528	628	91	97	38	97	93	0	1708	1499	621	164	170	43	92	92	0	0	0	0	0	0	0	0	0	0	0	0	0	0	0	0	0	0	0	1.020	1.076	1.055	1.010	2.279	1.079	0.845	0.000	0.000	0.000	0.000	0.000	0.000	0.000	0.000	0.000	0.000	0.000	0.000	0.000	0.000	80	430	3119	2772	0.029	Error	Error	1575	1544	0	0	1437	1335	0	0	0	0
2	15	19	""	"YBLCdelta7"	9210	18670	120	1793	1671	860	92	100	48	95	93	0	1234	1069	602	166	369	2296	0	0	0	0	0	0	0	0	0	0	0	0	0	0	0	0	0	0	0	0	0	1.593	1.749	1.615	1.791	2.106	1.677	0.836	0.000	0.000	0.000	0.000	0.000	0.000	0.000	0.000	0.000	0.000	0.000	0.000	0.000	0.000	120	481	2769	2482	0.671	Error	Error	1701	1068	0	0	1579	903	0	0	0	0
2	16	19	""	"itE(UUC)C"	9400	18660	120	693	660	314	94	115	103	87	81	0	895	816	354	173	846	4343	0	0	0	0	0	0	0	0	0	0	0	0	0	0	0	0	0	0	0	0	0	0.830	0.880	0.864	0.759	2.182	0.006	0.005	0.000	0.000	0.000	0.000	0.000	0.000	0.000	0.000	0.000	0.000	0.000	0.000	0.000	0.000	120	482	1321	1209	-0.269	Error	Error	599	722	0	0	566	643	0	0	0	0
2	17	19	""	"itL(CAA)C"	9590	18660	120	3510	3125	1513	94	111	100	97	95	0	2604	3471	5217	174	665	3754	5	5	0	0	0	0	0	0	0	0	0	0	0	0	0	0	0	0	0	0	0	1.406	0.919	1.427	1.127	3.110	0.107	0.049	0.000	0.000	0.000	0.000	0.000	0.000	0.000	0.000	0.000	0.000	0.000	0.000	0.000	0.000	120	466	5846	6328	0.491	Error	Error	3416	2430	0	0	3031	3297	0	0	-100	0
2	18	19	""	"iYCL014W"	9770	18670	120	2913	2606	1192	94	100	42	98	98	0	1232	1068	522	169	173	43	85	85	0	0	0	0	0	0	0	0	0	0	0	0	0	0	0	0	0	0	0	2.652	2.794	2.724	2.789	1.978	2.805	0.851	0.000	0.000	0.000	0.000	0.000	0.000	0.000	0.000	0.000	0.000	0.000	0.000	0.000	0.000	120	469	3882	3411	1.407	Error	Error	2819	1063	0	0	2512	899	0	0	0	0
2	19	19	""	"iYCR002C"	9970	18670	120	4130	3657	1495	91	97	40	99	98	0	1726	1466	665	167	172	43	93	91	0	0	0	0	0	0	0	0	0	0	0	0	0	0	0	0	0	0	0	2.591	2.745	2.652	2.797	1.696	2.799	0.836	0.000	0.000	0.000	0.000	0.000	0.000	0.000	0.000	0.000	0.000	0.000	0.000	0.000	0.000	120	485	5598	4865	1.373	Error	Error	4039	1559	0	0	3566	1299	0	0	0	0
2	20	19	""	"iYCR006C"	10160	18670	120	1510	1380	587	87	93	37	99	96	0	1935	1706	716	165	170	46	92	92	0	0	0	0	0	0	0	0	0	0	0	0	0	0	0	0	0	0	0	0.804	0.839	0.796	0.794	1.599	0.814	0.812	0.000	0.000	0.000	0.000	0.000	0.000	0.000	0.000	0.000	0.000	0.000	0.000	0.000	0.000	120	470	3193	2834	-0.315	Error	Error	1423	1770	0	0	1293	1541	0	0	0	0
2	21	19	""	"iYCRCdelta6-A"	10350	18660	130	2933	2577	1352	84	90	36	98	95	0	3519	3052	1544	166	177	154	90	89	0	0	0	0	0	0	0	0	0	0	0	0	0	0	0	0	0	0	0	0.850	0.864	0.867	0.895	2.365	0.859	0.845	0.000	0.000	0.000	0.000	0.000	0.000	0.000	0.000	0.000	0.000	0.000	0.000	0.000	0.000	120	527	6202	5379	-0.235	Error	Error	2849	3353	0	0	2493	2886	0	0	0	0
2	22	19	""	"YCRCtau1"	10530	18670	110	303	288	132	86	93	40	88	82	0	547	923	3651	169	181	162	82	57	0	0	0	0	0	0	0	0	0	0	0	0	0	0	0	0	0	0	0	0.574	0.268	0.592	0.493	2.959	0.014	0.040	0.000	0.000	0.000	0.000	0.000	0.000	0.000	0.000	0.000	0.000	0.000	0.000	0.000	0.000	80	481	595	956	-0.801	Error	Error	217	378	0	0	202	754	0	0	0	0
2	1	20	""	"SNR189"	6540	18850	110	247	246	116	83	89	38	82	70	0	698	616	366	164	170	47	73	73	0	0	0	0	0	0	0	0	0	0	0	0	0	0	0	0	0	0	0	0.307	0.361	0.297	0.312	1.996	0.283	0.575	0.000	0.000	0.000	0.000	0.000	0.000	0.000	0.000	0.000	0.000	0.000	0.000	0.000	0.000	80	572	698	615	-1.703	Error	Error	164	534	0	0	163	452	0	0	0	0
2	2	20	""	"YCRWomega3"	6740	18860	120	2545	2456	1274	86	90	40	99	98	0	2181	2139	1158	162	168	48	93	91	0	0	0	0	0	0	0	0	0	0	0	0	0	0	0	0	0	0	0	1.218	1.199	1.169	1.223	2.147	1.179	0.864	0.000	0.000	0.000	0.000	0.000	0.000	0.000	0.000	0.000	0.000	0.000	0.000	0.000	0.000	120	584	4478	4347	0.284	Error	Error	2459	2019	0	0	2370	1977	0	0	0	0
2	3	20	"EMPTY"	"EMPTY"	6920	18850	150	90	94	43	86	90	40	19	3	0	163	177	62	165	170	49	17	5	0	0	0	0	0	0	0	0	0	0	0	0	0	0	0	0	0	0	0	-2.000	0.667	0.882	0.850	5.226	0.274	0.023	0.000	0.000	0.000	0.000	0.000	0.000	0.000	0.000	0.000	0.000	0.000	0.000	0.000	0.000	156	747	2	20	Error	Error	Error	4	-2	0	0	8	12	0	0	-75	0
2	4	20	"EMPTY"	"EMPTY"	7110	18850	150	82	86	43	85	90	38	10	2	0	155	164	45	162	168	46	16	3	0	0	0	0	0	0	0	0	0	0	0	0	0	0	0	0	0	0	0	0.429	0.500	0.690	0.714	4.090	0.253	0.004	0.000	0.000	0.000	0.000	0.000	0.000	0.000	0.000	0.000	0.000	0.000	0.000	0.000	0.000	156	744	-10	3	-1.222	Error	Error	-3	-7	0	0	1	2	0	0	-75	0
2	5	20	"EMPTY"	"EMPTY"	7300	18850	150	80	84	34	86	90	37	13	3	0	163	166	45	160	165	43	16	3	0	0	0	0	0	0	0	0	0	0	0	0	0	0	0	0	0	0	0	-2.000	-0.333	0.806	0.725	4.387	0.305	0.007	0.000	0.000	0.000	0.000	0.000	0.000	0.000	0.000	0.000	0.000	0.000	0.000	0.000	0.000	156	722	-3	4	Error	Error	Error	-6	3	0	0	-2	6	0	0	-75	0
2	6	20	"EMPTY"	"EMPTY"	7490	18850	150	86	93	57	84	89	37	17	6	0	170	177	79	162	168	44	20	4	0	0	0	0	0	0	0	0	0	0	0	0	0	0	0	0	0	0	0	0.250	0.600	0.863	0.801	3.278	0.543	0.194	0.000	0.000	0.000	0.000	0.000	0.000	0.000	0.000	0.000	0.000	0.000	0.000	0.000	0.000	156	711	10	24	-2.000	Error	Error	2	8	0	0	9	15	0	0	-75	0
2	7	20	"EMPTY"	"EMPTY"	7680	18850	150	81	86	35	84	89	38	14	3	0	164	165	50	160	169	64	8	2	0	0	0	0	0	0	0	0	0	0	0	0	0	0	0	0	0	0	0	-0.750	0.400	0.636	0.783	4.700	0.147	0.004	0.000	0.000	0.000	0.000	0.000	0.000	0.000	0.000	0.000	0.000	0.000	0.000	0.000	0.000	156	736	1	7	Error	Error	Error	-3	4	0	0	2	5	0	0	-75	0
2	8	20	"EMPTY"	"EMPTY"	7870	18850	150	76	84	33	81	88	37	16	4	0	160	159	42	159	172	193	0	0	0	0	0	0	0	0	0	0	0	0	0	0	0	0	0	0	0	0	0	-5.000	100000.000	0.740	0.890	3.692	0.154	0.010	0.000	0.000	0.000	0.000	0.000	0.000	0.000	0.000	0.000	0.000	0.000	0.000	0.000	0.000	156	729	-4	3	Error	Error	Error	-5	1	0	0	3	0	0	0	-75	0
2	9	20	"EMPTY"	"EMPTY"	8060	18850	150	77	82	33	80	85	34	10	4	0	149	154	40	159	169	188	0	0	0	0	0	0	0	0	0	0	0	0	0	0	0	0	0	0	0	0	0	0.300	-0.400	0.553	0.604	3.719	0.001	0.000	0.000	0.000	0.000	0.000	0.000	0.000	0.000	0.000	0.000	0.000	0.000	0.000	0.000	0.000	156	728	-13	-3	-1.737	Error	Error	-3	-10	0	0	2	-5	0	0	-75	0
2	10	20	"EMPTY"	"EMPTY"	8250	18850	150	81	85	30	80	84	34	14	3	0	162	461	2707	162	164	40	14	5	0	0	0	0	0	0	0	0	0	0	0	0	0	0	0	0	0	0	0	100000.000	0.017	0.697	0.723	3.758	0.000	0.000	0.000	0.000	0.000	0.000	0.000	0.000	0.000	0.000	0.000	0.000	0.000	0.000	0.000	0.000	156	737	1	304	16.610	Error	Error	1	0	0	0	5	299	0	0	-75	0
2	11	20	"EMPTY"	"EMPTY"	8440	18850	150	83	88	33	79	84	32	24	5	0	166	171	39	163	166	42	21	3	0	0	0	0	0	0	0	0	0	0	0	0	0	0	0	0	0	0	0	1.333	1.125	0.780	0.734	4.313	0.221	0.010	0.000	0.000	0.000	0.000	0.000	0.000	0.000	0.000	0.000	0.000	0.000	0.000	0.000	0.000	156	721	7	17	0.415	Error	Error	4	3	0	0	9	8	0	0	-75	0
2	12	20	"EMPTY"	"EMPTY"	8630	18850	150	83	88	37	83	87	34	17	5	0	170	172	54	164	168	49	15	5	0	0	0	0	0	0	0	0	0	0	0	0	0	0	0	0	0	0	0	0.000	0.625	0.628	0.620	3.396	0.134	0.012	0.000	0.000	0.000	0.000	0.000	0.000	0.000	0.000	0.000	0.000	0.000	0.000	0.000	0.000	156	735	6	13	Error	Error	Error	0	6	0	0	5	8	0	0	-75	0
2	13	20	"EMPTY"	"EMPTY"	8820	18850	150	90	92	35	84	89	37	21	3	0	161	167	41	164	178	268	0	0	0	0	0	0	0	0	0	0	0	0	0	0	0	0	0	0	0	0	0	-2.000	2.667	1.005	1.001	3.475	0.075	0.003	0.000	0.000	0.000	0.000	0.000	0.000	0.000	0.000	0.000	0.000	0.000	0.000	0.000	0.000	156	749	3	11	Error	Error	Error	6	-3	0	0	8	3	0	0	-75	0
2	14	20	"EMPTY"	"EMPTY"	9010	18850	150	83	90	43	85	91	37	16	4	0	160	168	42	165	171	45	12	2	0	0	0	0	0	0	0	0	0	0	0	0	0	0	0	0	0	0	0	0.400	1.667	1.138	1.027	3.955	0.241	0.010	0.000	0.000	0.000	0.000	0.000	0.000	0.000	0.000	0.000	0.000	0.000	0.000	0.000	0.000	156	748	-7	8	-1.322	Error	Error	-2	-5	0	0	5	3	0	0	-75	0
2	15	20	"EMPTY"	"EMPTY"	9210	18850	150	87	94	43	86	93	43	16	3	0	166	251	667	167	349	2262	1	1	0	0	0	0	0	0	0	0	0	0	0	0	0	0	0	0	0	0	0	-1.000	0.095	0.960	0.924	4.121	0.012	0.031	0.000	0.000	0.000	0.000	0.000	0.000	0.000	0.000	0.000	0.000	0.000	0.000	0.000	0.000	156	728	0	92	Error	Error	Error	1	-1	0	0	8	84	0	0	-75	0
2	16	20	"EMPTY"	"EMPTY"	9400	18850	150	91	115	80	90	105	89	12	5	0	175	2875	11061	171	673	3772	7	7	1	0	0	0	0	0	0	0	0	0	0	0	0	0	0	0	0	0	0	0.250	0.009	0.689	0.815	4.899	0.028	0.145	0.000	0.000	0.000	0.000	0.000	0.000	0.000	0.000	0.000	0.000	0.000	0.000	0.000	0.000	156	720	5	2729	-2.000	Error	Error	1	4	0	0	25	2704	0	0	-75	0
2	17	20	"EMPTY"	"EMPTY"	9590	18850	150	86	89	47	90	104	86	2	0	0	161	166	40	172	546	3307	0	0	0	0	0	0	0	0	0	0	0	0	0	0	0	0	0	0	0	0	0	0.364	0.167	0.976	0.790	3.853	0.021	0.236	0.000	0.000	0.000	0.000	0.000	0.000	0.000	0.000	0.000	0.000	0.000	0.000	0.000	0.000	156	711	-15	-7	-1.459	Error	Error	-4	-11	0	0	-1	-6	0	0	-75	0
2	18	20	"EMPTY"	"EMPTY"	9780	18850	150	86	88	32	88	93	39	10	1	0	166	167	46	170	174	44	11	2	0	0	0	0	0	0	0	0	0	0	0	0	0	0	0	0	0	0	0	0.500	0.000	0.845	0.898	4.359	0.251	0.021	0.000	0.000	0.000	0.000	0.000	0.000	0.000	0.000	0.000	0.000	0.000	0.000	0.000	0.000	156	705	-6	-3	-1.000	Error	Error	-2	-4	0	0	0	-3	0	0	-75	0
2	19	20	"EMPTY"	"EMPTY"	9970	18850	150	87	89	36	84	90	39	14	3	0	162	166	40	167	170	42	13	3	0	0	0	0	0	0	0	0	0	0	0	0	0	0	0	0	0	0	0	-0.600	-5.000	0.889	0.908	4.650	0.168	0.004	0.000	0.000	0.000	0.000	0.000	0.000	0.000	0.000	0.000	0.000	0.000	0.000	0.000	0.000	156	705	-2	4	Error	Error	Error	3	-5	0	0	5	-1	0	0	-75	0
2	20	20	"EMPTY"	"EMPTY"	10160	18850	150	85	88	38	82	89	37	17	6	0	171	185	122	166	169	44	17	5	0	0	0	0	0	0	0	0	0	0	0	0	0	0	0	0	0	0	0	0.600	0.316	0.897	0.860	3.776	0.007	0.000	0.000	0.000	0.000	0.000	0.000	0.000	0.000	0.000	0.000	0.000	0.000	0.000	0.000	0.000	156	704	8	25	-0.737	Error	Error	3	5	0	0	6	19	0	0	-75	0
2	21	20	"EMPTY"	"EMPTY"	10350	18850	150	82	85	31	84	89	35	13	0	0	160	166	39	166	181	214	0	0	0	0	0	0	0	0	0	0	0	0	0	0	0	0	0	0	0	0	0	0.333	100000.000	1.060	0.807	4.688	0.003	0.000	0.000	0.000	0.000	0.000	0.000	0.000	0.000	0.000	0.000	0.000	0.000	0.000	0.000	0.000	156	718	-8	1	-1.585	Error	Error	-2	-6	0	0	1	0	0	0	-75	0
2	22	20	"EMPTY"	"EMPTY"	10540	18850	150	86	90	46	84	89	37	17	3	0	164	170	47	165	178	188	1	0	0	0	0	0	0	0	0	0	0	0	0	0	0	0	0	0	0	0	0	-2.000	1.200	0.846	0.850	3.338	0.006	0.001	0.000	0.000	0.000	0.000	0.000	0.000	0.000	0.000	0.000	0.000	0.000	0.000	0.000	0.000	156	943	1	11	Error	Error	Error	2	-1	0	0	6	5	0	0	-75	0
3	1	1	""	"YBL083C"	11050	15170	110	1142	1050	421	108	117	54	98	98	0	3847	3422	1583	195	205	68	96	95	0	0	0	0	0	0	0	0	0	0	0	0	0	0	0	0	0	0	0	0.283	0.292	0.300	0.364	2.831	0.270	0.770	0.000	0.000	0.000	0.000	0.000	0.000	0.000	0.000	0.000	0.000	0.000	0.000	0.000	0.000	80	564	4686	4169	-1.820	Error	Error	1034	3652	0	0	942	3227	0	0	0	0
3	2	1	""	"YBL112C"	11230	15180	120	13278	12061	8091	110	119	52	99	98	0	20409	18466	11538	193	200	65	97	95	0	0	0	0	0	0	0	0	0	0	0	0	0	0	0	0	0	0	0	0.651	0.654	0.642	0.705	3.466	0.647	0.842	0.000	0.000	0.000	0.000	0.000	0.000	0.000	0.000	0.000	0.000	0.000	0.000	0.000	0.000	120	625	33384	30224	-0.618	Error	Error	13168	20216	0	0	11951	18273	0	0	0	0
3	3	1	"CDS1"	"YBR029C"	11420	15170	110	419	448	224	105	115	52	91	83	0	1646	1441	739	189	193	52	85	85	0	0	0	0	0	0	0	0	0	0	0	0	0	0	0	0	0	0	0	0.216	0.274	0.277	0.287	2.786	0.237	0.672	0.000	0.000	0.000	0.000	0.000	0.000	0.000	0.000	0.000	0.000	0.000	0.000	0.000	0.000	80	530	1771	1595	-2.214	Error	Error	314	1457	0	0	343	1252	0	0	0	0
3	4	1	"BOI1"	"YBL085W"	11600	15180	110	294	302	117	102	110	47	91	82	0	406	398	134	178	188	63	87	77	0	0	0	0	0	0	0	0	0	0	0	0	0	0	0	0	0	0	0	0.842	0.909	0.858	0.844	2.201	0.833	0.492	0.000	0.000	0.000	0.000	0.000	0.000	0.000	0.000	0.000	0.000	0.000	0.000	0.000	0.000	80	542	420	420	-0.248	Error	Error	192	228	0	0	200	220	0	0	0	0
3	5	1	"NTH2"	"YBR001C"	11780	15180	110	11212	10320	4746	109	133	165	98	96	0	3065	2838	1346	176	206	220	91	88	0	0	0	0	0	0	0	0	0	0	0	0	0	0	0	0	0	0	0	3.843	3.836	4.039	3.958	2.062	4.293	0.777	0.000	0.000	0.000	0.000	0.000	0.000	0.000	0.000	0.000	0.000	0.000	0.000	0.000	0.000	80	537	13992	12873	1.942	Error	Error	11103	2889	0	0	10211	2662	0	0	0	0
3	6	1	"RPL4A"	"YBR031W"	11970	15190	110	2758	2525	1440	113	183	395	83	80	0	2609	2327	1401	187	269	460	81	75	0	0	0	0	0	0	0	0	0	0	0	0	0	0	0	0	0	0	0	1.092	1.127	1.019	0.895	2.876	1.078	0.738	0.000	0.000	0.000	0.000	0.000	0.000	0.000	0.000	0.000	0.000	0.000	0.000	0.000	0.000	80	560	5067	4552	0.127	Error	Error	2645	2422	0	0	2412	2140	0	0	0	0
3	7	1	"RPL23A"	"YBL087C"	12160	15180	110	2050	1884	741	110	168	374	96	87	0	3614	3360	1404	190	262	441	95	90	0	0	0	0	0	0	0	0	0	0	0	0	0	0	0	0	0	0	0	0.567	0.560	0.551	0.591	2.006	0.512	0.800	0.000	0.000	0.000	0.000	0.000	0.000	0.000	0.000	0.000	0.000	0.000	0.000	0.000	0.000	80	558	5364	4944	-0.820	Error	Error	1940	3424	0	0	1774	3170	0	0	0	0
3	8	1	"COQ1"	"YBR003W"	12360	15180	120	14719	12676	5850	105	115	71	99	98	0	4421	3906	1769	189	193	51	95	92	0	0	0	0	0	0	0	0	0	0	0	0	0	0	0	0	0	0	0	3.453	3.382	3.392	3.367	2.166	3.760	0.797	0.000	0.000	0.000	0.000	0.000	0.000	0.000	0.000	0.000	0.000	0.000	0.000	0.000	0.000	120	618	18846	16288	1.788	Error	Error	14614	4232	0	0	12571	3717	0	0	0	0
3	9	1	""	"YBR033W"	12550	15190	130	5551	5152	2185	101	256	818	93	87	0	3481	3125	1559	186	279	535	85	81	0	0	0	0	0	0	0	0	0	0	0	0	0	0	0	0	0	0	0	1.654	1.719	1.689	1.692	1.884	1.685	0.820	0.000	0.000	0.000	0.000	0.000	0.000	0.000	0.000	0.000	0.000	0.000	0.000	0.000	0.000	120	629	8745	7990	0.726	Error	Error	5450	3295	0	0	5051	2939	0	0	0	0
3	10	1	""	"YBL089W"	12730	15180	120	4621	4094	1781	104	270	857	90	83	0	2916	2512	1170	181	286	562	85	80	0	0	0	0	0	0	0	0	0	0	0	0	0	0	0	0	0	0	0	1.652	1.712	1.702	1.733	1.857	1.660	0.835	0.000	0.000	0.000	0.000	0.000	0.000	0.000	0.000	0.000	0.000	0.000	0.000	0.000	0.000	120	568	7252	6321	0.724	Error	Error	4517	2735	0	0	3990	2331	0	0	0	0
3	11	1	""	"YBR005W"	12920	15190	120	6446	5765	2844	98	105	45	96	95	0	2133	1859	998	173	179	51	87	86	0	0	0	0	0	0	0	0	0	0	0	0	0	0	0	0	0	0	0	3.239	3.361	3.289	3.243	2.364	3.488	0.773	0.000	0.000	0.000	0.000	0.000	0.000	0.000	0.000	0.000	0.000	0.000	0.000	0.000	0.000	120	556	8308	7353	1.695	Error	Error	6348	1960	0	0	5667	1686	0	0	0	0
3	12	1	"PDX3"	"YBR035C"	13090	15190	120	1022	956	514	95	100	48	88	86	0	3206	2908	1642	171	175	49	88	88	0	0	0	0	0	0	0	0	0	0	0	0	0	0	0	0	0	0	0	0.305	0.315	0.304	0.319	2.446	0.284	0.788	0.000	0.000	0.000	0.000	0.000	0.000	0.000	0.000	0.000	0.000	0.000	0.000	0.000	0.000	120	588	3962	3598	-1.711	Error	Error	927	3035	0	0	861	2737	0	0	0	0
3	13	1	""	"YCL047C"	13290	15180	110	3683	3428	1422	96	113	174	98	98	0	3098	3022	1254	173	188	167	95	93	0	0	0	0	0	0	0	0	0	0	0	0	0	0	0	0	0	0	0	1.226	1.170	1.224	1.191	1.764	1.165	0.841	0.000	0.000	0.000	0.000	0.000	0.000	0.000	0.000	0.000	0.000	0.000	0.000	0.000	0.000	80	554	6512	6181	0.294	Error	Error	3587	2925	0	0	3332	2849	0	0	0	0
3	14	1	"RVS161"	"YCR009C"	13490	15180	120	6299	5519	2551	97	113	166	95	91	0	1717	1473	696	174	188	160	86	84	0	0	0	0	0	0	0	0	0	0	0	0	0	0	0	0	0	0	0	4.019	4.174	4.050	3.819	2.335	4.440	0.776	0.000	0.000	0.000	0.000	0.000	0.000	0.000	0.000	0.000	0.000	0.000	0.000	0.000	0.000	120	609	7745	6721	2.007	Error	Error	6202	1543	0	0	5422	1299	0	0	0	0
3	15	1	"PHO87"	"YCR037C"	13680	15190	120	2957	2910	1224	92	98	39	97	97	0	2181	2094	1037	168	170	43	92	90	0	0	0	0	0	0	0	0	0	0	0	0	0	0	0	0	0	0	0	1.423	1.463	1.412	1.578	2.070	1.441	0.778	0.000	0.000	0.000	0.000	0.000	0.000	0.000	0.000	0.000	0.000	0.000	0.000	0.000	0.000	120	577	4878	4744	0.509	Error	Error	2865	2013	0	0	2818	1926	0	0	0	0
3	16	1	""	"YCL049C"	13860	15180	110	872	849	339	92	98	43	95	95	0	1623	1497	582	171	175	45	93	91	0	0	0	0	0	0	0	0	0	0	0	0	0	0	0	0	0	0	0	0.537	0.571	0.549	0.538	1.685	0.504	0.703	0.000	0.000	0.000	0.000	0.000	0.000	0.000	0.000	0.000	0.000	0.000	0.000	0.000	0.000	80	500	2232	2083	-0.896	Error	Error	780	1452	0	0	757	1326	0	0	0	0
3	17	1	"adp1"	"YCR011C"	14050	15190	120	2053	2027	841	95	101	44	99	99	0	1924	1957	951	181	185	45	93	93	0	0	0	0	0	0	0	0	0	0	0	0	0	0	0	0	0	0	0	1.123	1.088	1.024	1.073	2.028	1.032	0.677	0.000	0.000	0.000	0.000	0.000	0.000	0.000	0.000	0.000	0.000	0.000	0.000	0.000	0.000	120	576	3701	3708	0.168	Error	Error	1958	1743	0	0	1932	1776	0	0	0	0
3	18	1	"MATAlpha2"	"YCR039C"	14230	15190	120	5224	4707	1947	95	100	39	100	100	0	5034	4381	2066	180	181	44	95	95	0	0	0	0	0	0	0	0	0	0	0	0	0	0	0	0	0	0	0	1.057	1.098	1.052	1.210	2.712	1.055	0.785	0.000	0.000	0.000	0.000	0.000	0.000	0.000	0.000	0.000	0.000	0.000	0.000	0.000	0.000	120	568	9983	8813	0.080	Error	Error	5129	4854	0	0	4612	4201	0	0	0	0
3	19	1	"LRE1"	"YCL051W"	14430	15190	120	3372	3237	1317	94	99	38	100	100	0	2084	2003	773	178	187	102	92	91	0	0	0	0	0	0	0	0	0	0	0	0	0	0	0	0	0	0	0	1.720	1.722	1.693	1.683	2.067	1.821	0.779	0.000	0.000	0.000	0.000	0.000	0.000	0.000	0.000	0.000	0.000	0.000	0.000	0.000	0.000	120	590	5184	4968	0.782	Error	Error	3278	1906	0	0	3143	1825	0	0	0	0
3	20	1	""	"YCR013C"	14610	15190	120	2531	2276	903	106	112	46	97	96	0	1569	1461	543	185	189	49	93	93	0	0	0	0	0	0	0	0	0	0	0	0	0	0	0	0	0	0	0	1.752	1.701	1.687	1.577	2.131	1.775	0.800	0.000	0.000	0.000	0.000	0.000	0.000	0.000	0.000	0.000	0.000	0.000	0.000	0.000	0.000	120	568	3809	3446	0.809	Error	Error	2425	1384	0	0	2170	1276	0	0	0	0
3	21	1	""	"YCR041W"	14810	15190	130	8223	7296	4003	101	109	53	97	95	0	7524	6387	3516	180	185	48	88	87	0	0	0	0	0	0	0	0	0	0	0	0	0	0	0	0	0	0	0	1.106	1.159	1.120	1.077	2.565	1.173	0.804	0.000	0.000	0.000	0.000	0.000	0.000	0.000	0.000	0.000	0.000	0.000	0.000	0.000	0.000	120	687	15466	13402	0.145	Error	Error	8122	7344	0	0	7195	6207	0	0	0	0
3	22	1	"SPB1"	"YCL054W"	14990	15190	110	3486	3475	2049	97	114	165	86	83	0	2632	2314	1375	174	191	176	83	80	0	0	0	0	0	0	0	0	0	0	0	0	0	0	0	0	0	0	0	1.379	1.579	1.472	1.443	2.479	1.533	0.814	0.000	0.000	0.000	0.000	0.000	0.000	0.000	0.000	0.000	0.000	0.000	0.000	0.000	0.000	80	556	5847	5518	0.463	Error	Error	3389	2458	0	0	3378	2140	0	0	0	0
3	1	2	""	"YCR015C"	10990	15390	120	3436	3244	1524	106	116	50	97	96	0	4539	4032	2173	196	203	55	90	88	0	0	0	0	0	0	0	0	0	0	0	0	0	0	0	0	0	0	0	0.767	0.818	0.771	0.869	2.501	0.744	0.809	0.000	0.000	0.000	0.000	0.000	0.000	0.000	0.000	0.000	0.000	0.000	0.000	0.000	0.000	120	603	7673	6974	-0.383	Error	Error	3330	4343	0	0	3138	3836	0	0	0	0
3	2	2	""	"YCR043C"	11180	15380	110	794	719	365	113	121	52	85	82	0	3064	2635	1338	199	210	110	85	85	0	0	0	0	0	0	0	0	0	0	0	0	0	0	0	0	0	0	0	0.238	0.249	0.253	0.226	1.982	0.235	0.796	0.000	0.000	0.000	0.000	0.000	0.000	0.000	0.000	0.000	0.000	0.000	0.000	0.000	0.000	80	507	3546	3042	-2.073	Error	Error	681	2865	0	0	606	2436	0	0	0	0
3	3	2	""	"YDR003W"	11380	15390	120	4769	4320	1779	123	140	96	96	96	0	2200	1953	917	198	222	176	85	84	0	0	0	0	0	0	0	0	0	0	0	0	0	0	0	0	0	0	0	2.321	2.391	2.296	2.331	2.122	2.553	0.768	0.000	0.000	0.000	0.000	0.000	0.000	0.000	0.000	0.000	0.000	0.000	0.000	0.000	0.000	120	608	6648	5952	1.215	Error	Error	4646	2002	0	0	4197	1755	0	0	0	0
3	4	2	""	"YDR034C-A"	11560	15380	110	19529	16430	6787	117	135	113	100	100	0	13900	11858	5287	195	207	84	96	96	0	0	0	0	0	0	0	0	0	0	0	0	0	0	0	0	0	0	0	1.416	1.399	1.385	1.389	1.658	1.413	0.909	0.000	0.000	0.000	0.000	0.000	0.000	0.000	0.000	0.000	0.000	0.000	0.000	0.000	0.000	80	503	33117	27976	0.502	Error	Error	19412	13705	0	0	16313	11663	0	0	0	0
3	5	2	""	"YDR063W"	11760	15380	120	316	316	149	104	123	142	66	33	0	567	522	257	186	203	166	78	57	0	0	0	0	0	0	0	0	0	0	0	0	0	0	0	0	0	0	0	0.556	0.631	0.547	0.535	2.433	0.387	0.282	0.000	0.000	0.000	0.000	0.000	0.000	0.000	0.000	0.000	0.000	0.000	0.000	0.000	0.000	120	574	593	548	-0.846	Error	Error	212	381	0	0	212	336	0	0	0	0
3	6	2	"MAF1"	"YDR005C"	11930	15390	120	6348	5833	2617	119	130	64	98	98	0	1718	1552	764	194	201	59	85	85	0	0	0	0	0	0	0	0	0	0	0	0	0	0	0	0	0	0	0	4.087	4.208	4.035	4.174	1.707	4.134	0.882	0.000	0.000	0.000	0.000	0.000	0.000	0.000	0.000	0.000	0.000	0.000	0.000	0.000	0.000	120	535	7753	7072	2.031	Error	Error	6229	1524	0	0	5714	1358	0	0	0	0
3	7	2	""	"YDR034C-D"	12130	15390	120	19609	17663	7400	117	132	73	100	99	0	14636	12866	6106	198	210	70	95	93	0	0	0	0	0	0	0	0	0	0	0	0	0	0	0	0	0	0	0	1.350	1.385	1.365	1.640	2.574	1.392	0.848	0.000	0.000	0.000	0.000	0.000	0.000	0.000	0.000	0.000	0.000	0.000	0.000	0.000	0.000	120	560	33930	30214	0.433	Error	Error	19492	14438	0	0	17546	12668	0	0	0	0
3	8	2	""	"YDR065W"	12310	15390	120	6886	6820	2888	107	116	61	100	99	0	4552	4060	2172	189	197	62	94	91	0	0	0	0	0	0	0	0	0	0	0	0	0	0	0	0	0	0	0	1.554	1.734	1.691	2.139	2.427	1.653	0.858	0.000	0.000	0.000	0.000	0.000	0.000	0.000	0.000	0.000	0.000	0.000	0.000	0.000	0.000	120	552	11142	10584	0.636	Error	Error	6779	4363	0	0	6713	3871	0	0	0	0
3	9	2	"trp1"	"YDR007W"	12500	15380	120	533	488	226	102	114	77	83	79	0	1133	1032	533	184	191	58	84	82	0	0	0	0	0	0	0	0	0	0	0	0	0	0	0	0	0	0	0	0.454	0.455	0.426	0.412	2.423	0.387	0.682	0.000	0.000	0.000	0.000	0.000	0.000	0.000	0.000	0.000	0.000	0.000	0.000	0.000	0.000	120	551	1380	1234	-1.139	Error	Error	431	949	0	0	386	848	0	0	0	0
3	10	2	"ARO3"	"YDR035W"	12700	15390	120	5060	4483	2713	100	120	227	85	82	0	5971	4817	3261	185	197	88	81	79	0	0	0	0	0	0	0	0	0	0	0	0	0	0	0	0	0	0	0	0.857	0.946	0.846	0.958	2.729	0.857	0.751	0.000	0.000	0.000	0.000	0.000	0.000	0.000	0.000	0.000	0.000	0.000	0.000	0.000	0.000	120	532	10746	9015	-0.222	Error	Error	4960	5786	0	0	4383	4632	0	0	0	0
3	11	2	""	"YDR067C"	12870	15390	120	9781	8714	6252	101	112	56	96	93	0	5067	4021	2933	180	187	55	79	77	0	0	0	0	0	0	0	0	0	0	0	0	0	0	0	0	0	0	0	1.981	2.242	2.064	2.207	2.258	2.381	0.781	0.000	0.000	0.000	0.000	0.000	0.000	0.000	0.000	0.000	0.000	0.000	0.000	0.000	0.000	120	526	14567	12454	0.986	Error	Error	9680	4887	0	0	8613	3841	0	0	0	0
3	12	2	"GAL3"	"YDR009W"	13070	15390	120	2740	2598	1274	99	109	52	97	96	0	4511	4120	1862	175	182	52	97	96	0	0	0	0	0	0	0	0	0	0	0	0	0	0	0	0	0	0	0	0.609	0.633	0.642	0.628	1.909	0.612	0.792	0.000	0.000	0.000	0.000	0.000	0.000	0.000	0.000	0.000	0.000	0.000	0.000	0.000	0.000	120	528	6977	6444	-0.715	Error	Error	2641	4336	0	0	2499	3945	0	0	0	0
3	13	2	"KRS1"	"YDR037W"	13260	15390	120	6668	6070	2530	99	109	90	98	97	0	3355	2873	1427	175	181	56	92	88	0	0	0	0	0	0	0	0	0	0	0	0	0	0	0	0	0	0	0	2.066	2.213	2.002	2.501	2.317	2.166	0.836	0.000	0.000	0.000	0.000	0.000	0.000	0.000	0.000	0.000	0.000	0.000	0.000	0.000	0.000	120	554	9749	8669	1.047	Error	Error	6569	3180	0	0	5971	2698	0	0	0	0
3	14	2	"DOA4"	"YDR069C"	13450	15380	120	504	489	333	100	107	43	75	70	0	656	601	385	177	184	52	74	72	0	0	0	0	0	0	0	0	0	0	0	0	0	0	0	0	0	0	0	0.843	0.917	0.726	0.668	2.178	0.879	0.685	0.000	0.000	0.000	0.000	0.000	0.000	0.000	0.000	0.000	0.000	0.000	0.000	0.000	0.000	120	551	883	813	-0.246	Error	Error	404	479	0	0	389	424	0	0	0	0
3	15	2	""	"YDR365W-B"	13650	15380	120	16265	15645	8381	99	105	44	97	95	0	14301	13051	7809	178	185	64	85	84	0	0	0	0	0	0	0	0	0	0	0	0	0	0	0	0	0	0	0	1.145	1.208	1.146	1.372	2.475	1.190	0.857	0.000	0.000	0.000	0.000	0.000	0.000	0.000	0.000	0.000	0.000	0.000	0.000	0.000	0.000	120	585	30289	28419	0.195	Error	Error	16166	14123	0	0	15546	12873	0	0	0	0
3	16	2	"NCB2"	"YDR397C"	13850	15380	120	1229	1275	652	91	101	48	95	95	0	2332	2212	1278	175	181	50	90	90	0	0	0	0	0	0	0	0	0	0	0	0	0	0	0	0	0	0	0	0.528	0.581	0.562	0.617	1.815	0.532	0.840	0.000	0.000	0.000	0.000	0.000	0.000	0.000	0.000	0.000	0.000	0.000	0.000	0.000	0.000	120	571	3295	3221	-0.923	Error	Error	1138	2157	0	0	1184	2037	0	0	0	0
3	17	2	"TIF35"	"YDR429C"	14030	15380	120	4719	4385	2358	96	103	46	95	94	0	4386	3858	2197	181	186	49	86	83	0	0	0	0	0	0	0	0	0	0	0	0	0	0	0	0	0	0	0	1.099	1.166	1.172	1.302	2.582	1.135	0.831	0.000	0.000	0.000	0.000	0.000	0.000	0.000	0.000	0.000	0.000	0.000	0.000	0.000	0.000	120	536	8828	7966	0.137	Error	Error	4623	4205	0	0	4289	3677	0	0	0	0
3	18	2	""	"YDR367W"	14230	15380	120	1955	1770	703	97	102	41	95	95	0	3037	2691	1109	185	188	47	94	93	0	0	0	0	0	0	0	0	0	0	0	0	0	0	0	0	0	0	0	0.651	0.668	0.666	0.684	2.480	0.616	0.796	0.000	0.000	0.000	0.000	0.000	0.000	0.000	0.000	0.000	0.000	0.000	0.000	0.000	0.000	120	565	4710	4179	-0.618	Error	Error	1858	2852	0	0	1673	2506	0	0	0	0
3	19	2	"HPT1"	"YDR399W"	14410	15380	110	2443	2225	1302	97	125	193	83	81	0	3239	2906	1745	184	238	376	77	77	0	0	0	0	0	0	0	0	0	0	0	0	0	0	0	0	0	0	0	0.768	0.782	0.746	0.720	1.932	0.733	0.847	0.000	0.000	0.000	0.000	0.000	0.000	0.000	0.000	0.000	0.000	0.000	0.000	0.000	0.000	80	494	5401	4850	-0.381	Error	Error	2346	3055	0	0	2128	2722	0	0	0	0
3	20	2	""	"YDR431W"	14610	15380	120	504	482	236	102	127	182	79	60	0	1648	1482	761	185	233	353	81	75	0	0	0	0	0	0	0	0	0	0	0	0	0	0	0	0	0	0	0	0.275	0.293	0.281	0.291	2.277	0.260	0.674	0.000	0.000	0.000	0.000	0.000	0.000	0.000	0.000	0.000	0.000	0.000	0.000	0.000	0.000	120	561	1865	1677	-1.864	Error	Error	402	1463	0	0	380	1297	0	0	0	0
3	21	2	"xrs2"	"YDR369C"	14790	15390	120	3757	3635	1780	98	104	50	98	96	0	4158	3546	2029	177	182	44	90	87	0	0	0	0	0	0	0	0	0	0	0	0	0	0	0	0	0	0	0	0.919	1.050	0.955	1.146	2.330	0.976	0.826	0.000	0.000	0.000	0.000	0.000	0.000	0.000	0.000	0.000	0.000	0.000	0.000	0.000	0.000	120	513	7640	6906	-0.122	Error	Error	3659	3981	0	0	3537	3369	0	0	0	0
3	22	2	""	"YDR401W"	14980	15390	120	5218	4602	2861	93	112	152	90	86	0	2470	2135	1453	175	189	146	75	74	0	0	0	0	0	0	0	0	0	0	0	0	0	0	0	0	0	0	0	2.233	2.301	2.024	1.884	2.629	2.275	0.784	0.000	0.000	0.000	0.000	0.000	0.000	0.000	0.000	0.000	0.000	0.000	0.000	0.000	0.000	120	637	7420	6469	1.159	Error	Error	5125	2295	0	0	4509	1960	0	0	0	0
3	1	3	""	"YDR433W"	11010	15580	120	496	546	334	110	117	47	85	80	0	1310	1360	923	194	202	57	81	80	0	0	0	0	0	0	0	0	0	0	0	0	0	0	0	0	0	0	0	0.346	0.374	0.354	0.331	2.095	0.325	0.716	0.000	0.000	0.000	0.000	0.000	0.000	0.000	0.000	0.000	0.000	0.000	0.000	0.000	0.000	120	581	1502	1602	-1.532	Error	Error	386	1116	0	0	436	1166	0	0	0	0
3	2	3	""	"YDR371W"	11200	15580	130	7026	6223	2765	110	118	51	97	96	0	6480	5756	2513	194	209	103	93	91	0	0	0	0	0	0	0	0	0	0	0	0	0	0	0	0	0	0	0	1.100	1.099	1.110	1.102	1.883	1.138	0.852	0.000	0.000	0.000	0.000	0.000	0.000	0.000	0.000	0.000	0.000	0.000	0.000	0.000	0.000	120	605	13202	11675	0.138	Error	Error	6916	6286	0	0	6113	5562	0	0	0	0
3	3	3	"DIT1"	"YDR403W"	11370	15570	110	5788	5575	3279	106	191	588	83	81	0	3829	3768	2397	191	274	531	81	78	0	0	0	0	0	0	0	0	0	0	0	0	0	0	0	0	0	0	0	1.562	1.529	1.468	1.411	2.145	1.575	0.795	0.000	0.000	0.000	0.000	0.000	0.000	0.000	0.000	0.000	0.000	0.000	0.000	0.000	0.000	80	465	9320	9046	0.643	Error	Error	5682	3638	0	0	5469	3577	0	0	0	0
3	4	3	""	"YDR435C"	11570	15580	120	4472	4009	2124	105	174	508	86	84	0	2946	2607	1672	194	257	455	77	74	0	0	0	0	0	0	0	0	0	0	0	0	0	0	0	0	0	0	0	1.587	1.618	1.464	1.754	2.512	1.493	0.863	0.000	0.000	0.000	0.000	0.000	0.000	0.000	0.000	0.000	0.000	0.000	0.000	0.000	0.000	120	644	7119	6317	0.666	Error	Error	4367	2752	0	0	3904	2413	0	0	0	0
3	5	3	"SWI4"	"YER111C"	11790	15580	100	227	229	97	92	98	39	86	68	0	446	451	153	179	183	46	91	90	0	0	0	0	0	0	0	0	0	0	0	0	0	0	0	0	0	0	0	0.506	0.504	0.481	0.466	2.572	0.454	0.481	0.000	0.000	0.000	0.000	0.000	0.000	0.000	0.000	0.000	0.000	0.000	0.000	0.000	0.000	80	497	402	409	-0.984	Error	Error	135	267	0	0	137	272	0	0	0	0
3	6	3	""	"YER140W"	11990	15570	110	1323	1500	708	98	104	42	100	100	0	4539	4781	2358	182	186	48	100	100	0	0	0	0	0	0	0	0	0	0	0	0	0	0	0	0	0	0	0	0.281	0.305	0.308	0.312	1.536	0.285	0.837	0.000	0.000	0.000	0.000	0.000	0.000	0.000	0.000	0.000	0.000	0.000	0.000	0.000	0.000	80	511	5582	6001	-1.831	Error	Error	1225	4357	0	0	1402	4599	0	0	0	0
3	7	3	"rad3"	"YER171W"	12170	15580	110	7645	7761	4384	97	106	73	100	100	0	3138	2902	1637	177	186	67	90	87	0	0	0	0	0	0	0	0	0	0	0	0	0	0	0	0	0	0	0	2.549	2.812	2.623	2.901	1.504	2.855	0.871	0.000	0.000	0.000	0.000	0.000	0.000	0.000	0.000	0.000	0.000	0.000	0.000	0.000	0.000	80	520	10509	10389	1.350	Error	Error	7548	2961	0	0	7664	2725	0	0	0	0
3	8	3	""	"YER113C"	12380	15580	110	2992	3004	1446	94	102	53	100	98	0	5602	5429	2681	178	185	65	97	95	0	0	0	0	0	0	0	0	0	0	0	0	0	0	0	0	0	0	0	0.534	0.554	0.558	0.603	1.880	0.534	0.882	0.000	0.000	0.000	0.000	0.000	0.000	0.000	0.000	0.000	0.000	0.000	0.000	0.000	0.000	80	529	8322	8161	-0.904	Error	Error	2898	5424	0	0	2910	5251	0	0	0	0
3	9	3	"MAG1"	"YER142C"	12560	15580	110	2706	2846	1507	92	99	41	100	100	0	1853	1902	1005	180	190	81	97	96	0	0	0	0	0	0	0	0	0	0	0	0	0	0	0	0	0	0	0	1.562	1.599	1.546	1.687	1.647	1.597	0.881	0.000	0.000	0.000	0.000	0.000	0.000	0.000	0.000	0.000	0.000	0.000	0.000	0.000	0.000	80	532	4287	4476	0.644	Error	Error	2614	1673	0	0	2754	1722	0	0	0	0
3	10	3	"rad24"	"YER173W"	12750	15580	100	2108	2226	1323	96	100	39	100	97	0	4953	4700	2601	179	188	82	92	91	0	0	0	0	0	0	0	0	0	0	0	0	0	0	0	0	0	0	0	0.421	0.471	0.441	0.520	1.995	0.448	0.859	0.000	0.000	0.000	0.000	0.000	0.000	0.000	0.000	0.000	0.000	0.000	0.000	0.000	0.000	80	472	6786	6651	-1.247	Error	Error	2012	4774	0	0	2130	4521	0	0	0	0
3	11	3	"spr6"	"YER115C"	12950	15580	110	858	819	299	96	104	43	97	96	0	3352	3077	1126	179	185	47	96	96	0	0	0	0	0	0	0	0	0	0	0	0	0	0	0	0	0	0	0	0.240	0.249	0.250	0.272	1.721	0.238	0.858	0.000	0.000	0.000	0.000	0.000	0.000	0.000	0.000	0.000	0.000	0.000	0.000	0.000	0.000	80	507	3935	3621	-2.058	Error	Error	762	3173	0	0	723	2898	0	0	0	0
3	12	3	"UBP5"	"YER144C"	13130	15570	110	3477	3866	2249	101	107	43	100	100	0	2638	2744	1477	179	184	47	97	97	0	0	0	0	0	0	0	0	0	0	0	0	0	0	0	0	0	0	0	1.373	1.468	1.480	1.471	1.491	1.485	0.856	0.000	0.000	0.000	0.000	0.000	0.000	0.000	0.000	0.000	0.000	0.000	0.000	0.000	0.000	80	507	5835	6330	0.457	Error	Error	3376	2459	0	0	3765	2565	0	0	0	0
3	13	3	""	"YER175C"	13330	15570	110	1526	1486	700	110	120	55	96	93	0	5081	4662	1939	185	194	54	95	93	0	0	0	0	0	0	0	0	0	0	0	0	0	0	0	0	0	0	0	0.289	0.307	0.302	0.316	1.734	0.290	0.839	0.000	0.000	0.000	0.000	0.000	0.000	0.000	0.000	0.000	0.000	0.000	0.000	0.000	0.000	80	513	6312	5853	-1.790	Error	Error	1416	4896	0	0	1376	4477	0	0	0	0
3	14	3	"RPL23B"	"YER117W"	13510	15570	110	6298	5503	2864	112	125	62	97	97	0	7199	6123	3028	194	202	56	95	95	0	0	0	0	0	0	0	0	0	0	0	0	0	0	0	0	0	0	0	0.883	0.909	0.908	0.886	1.767	0.924	0.873	0.000	0.000	0.000	0.000	0.000	0.000	0.000	0.000	0.000	0.000	0.000	0.000	0.000	0.000	80	530	13191	11320	-0.179	Error	Error	6186	7005	0	0	5391	5929	0	0	0	0
3	15	3	"LSM5"	"YER146W"	13700	15590	90	343	357	210	108	118	51	80	73	0	941	898	514	194	209	87	82	82	0	0	0	0	0	0	0	0	0	0	0	0	0	0	0	0	0	0	0	0.315	0.354	0.330	0.319	1.812	0.330	0.643	0.000	0.000	0.000	0.000	0.000	0.000	0.000	0.000	0.000	0.000	0.000	0.000	0.000	0.000	52	391	982	953	-1.668	Error	Error	235	747	0	0	249	704	0	0	0	0
3	16	3	"bmh1"	"YER177W"	13900	15580	110	5966	5817	3092	102	109	44	98	97	0	10892	9963	5354	186	198	79	93	93	0	0	0	0	0	0	0	0	0	0	0	0	0	0	0	0	0	0	0	0.548	0.585	0.570	0.687	2.328	0.564	0.888	0.000	0.000	0.000	0.000	0.000	0.000	0.000	0.000	0.000	0.000	0.000	0.000	0.000	0.000	80	520	16570	15492	-0.868	Error	Error	5864	10706	0	0	5715	9777	0	0	0	0
3	17	3	"cup2"	"YGL166W"	14080	15580	100	2622	2364	1006	102	107	42	97	95	0	3979	3509	1704	184	189	47	93	91	0	0	0	0	0	0	0	0	0	0	0	0	0	0	0	0	0	0	0	0.664	0.680	0.663	0.756	1.776	0.628	0.883	0.000	0.000	0.000	0.000	0.000	0.000	0.000	0.000	0.000	0.000	0.000	0.000	0.000	0.000	80	482	6315	5587	-0.591	Error	Error	2520	3795	0	0	2262	3325	0	0	0	0
3	18	3	""	"YGL198W"	14290	15580	110	928	933	408	100	105	40	92	92	0	4532	3874	1762	184	190	52	92	91	0	0	0	0	0	0	0	0	0	0	0	0	0	0	0	0	0	0	0	0.190	0.226	0.230	0.236	1.785	0.216	0.878	0.000	0.000	0.000	0.000	0.000	0.000	0.000	0.000	0.000	0.000	0.000	0.000	0.000	0.000	80	551	5176	4523	-2.393	Error	Error	828	4348	0	0	833	3690	0	0	0	0
3	19	3	"SAP4"	"YGL229C"	14470	15580	110	4252	4197	1663	98	114	149	98	96	0	6216	6034	2778	187	202	161	96	93	0	0	0	0	0	0	0	0	0	0	0	0	0	0	0	0	0	0	0	0.689	0.701	0.729	0.802	1.821	0.662	0.870	0.000	0.000	0.000	0.000	0.000	0.000	0.000	0.000	0.000	0.000	0.000	0.000	0.000	0.000	80	544	10183	9946	-0.537	Error	Error	4154	6029	0	0	4099	5847	0	0	0	0
3	20	3	""	"YGL168W"	14670	15580	110	2911	2643	987	99	105	41	98	98	0	2155	1898	792	192	195	50	91	91	0	0	0	0	0	0	0	0	0	0	0	0	0	0	0	0	0	0	0	1.433	1.491	1.461	1.469	1.369	1.480	0.892	0.000	0.000	0.000	0.000	0.000	0.000	0.000	0.000	0.000	0.000	0.000	0.000	0.000	0.000	80	508	4775	4250	0.519	Error	Error	2812	1963	0	0	2544	1706	0	0	0	0
3	21	3	"EMP24"	"YGL200C"	14840	15580	100	1546	1429	529	98	103	42	97	96	0	5092	4404	1990	181	185	46	93	93	0	0	0	0	0	0	0	0	0	0	0	0	0	0	0	0	0	0	0	0.295	0.315	0.308	0.328	1.908	0.283	0.857	0.000	0.000	0.000	0.000	0.000	0.000	0.000	0.000	0.000	0.000	0.000	0.000	0.000	0.000	80	444	6359	5554	-1.762	Error	Error	1448	4911	0	0	1331	4223	0	0	0	0
3	22	3	""	"YGL231C"	15030	15580	110	9654	8515	3655	92	101	44	100	97	0	4120	3295	1711	174	178	43	90	87	0	0	0	0	0	0	0	0	0	0	0	0	0	0	0	0	0	0	0	2.423	2.699	2.605	2.786	1.798	2.643	0.870	0.000	0.000	0.000	0.000	0.000	0.000	0.000	0.000	0.000	0.000	0.000	0.000	0.000	0.000	80	543	13508	11544	1.277	Error	Error	9562	3946	0	0	8423	3121	0	0	0	0
3	1	4	""	"YGL170C"	11040	15770	110	8521	7992	2737	117	123	50	100	100	0	3662	3322	1549	194	202	56	91	90	0	0	0	0	0	0	0	0	0	0	0	0	0	0	0	0	0	0	0	2.423	2.518	2.435	2.811	2.168	2.585	0.792	0.000	0.000	0.000	0.000	0.000	0.000	0.000	0.000	0.000	0.000	0.000	0.000	0.000	0.000	80	555	11872	11003	1.277	Error	Error	8404	3468	0	0	7875	3128	0	0	0	0
3	2	4	"ARO8"	"YGL202W"	11240	15770	110	12390	11748	3451	110	115	47	100	100	0	7030	6723	2033	193	202	60	100	100	0	0	0	0	0	0	0	0	0	0	0	0	0	0	0	0	0	0	0	1.796	1.782	1.826	1.816	1.532	1.824	0.864	0.000	0.000	0.000	0.000	0.000	0.000	0.000	0.000	0.000	0.000	0.000	0.000	0.000	0.000	80	526	19117	18168	0.845	Error	Error	12280	6837	0	0	11638	6530	0	0	0	0
3	3	4	"SEC15"	"YGL233W"	11430	15770	100	2839	3063	1464	103	122	255	95	93	0	4276	4361	2602	199	213	126	90	90	0	0	0	0	0	0	0	0	0	0	0	0	0	0	0	0	0	0	0	0.671	0.711	0.735	0.858	2.520	0.619	0.759	0.000	0.000	0.000	0.000	0.000	0.000	0.000	0.000	0.000	0.000	0.000	0.000	0.000	0.000	80	478	6813	7122	-0.575	Error	Error	2736	4077	0	0	2960	4162	0	0	0	0
3	4	4	"NUP49"	"YGL172W"	11610	15770	110	2430	2187	884	103	108	42	100	97	0	6641	5646	2610	194	200	60	96	96	0	0	0	0	0	0	0	0	0	0	0	0	0	0	0	0	0	0	0	0.361	0.382	0.362	0.419	2.560	0.331	0.749	0.000	0.000	0.000	0.000	0.000	0.000	0.000	0.000	0.000	0.000	0.000	0.000	0.000	0.000	80	514	8774	7536	-1.470	Error	Error	2327	6447	0	0	2084	5452	0	0	0	0
3	5	4	""	"YGL204C"	11800	15770	110	1683	1548	539	102	107	42	98	96	0	2107	1980	748	188	194	53	93	92	0	0	0	0	0	0	0	0	0	0	0	0	0	0	0	0	0	0	0	0.824	0.807	0.789	0.807	1.714	0.772	0.803	0.000	0.000	0.000	0.000	0.000	0.000	0.000	0.000	0.000	0.000	0.000	0.000	0.000	0.000	80	548	3500	3238	-0.280	Error	Error	1581	1919	0	0	1446	1792	0	0	0	0
3	6	4	""	"YGL235W"	12000	15770	100	1550	1420	582	99	104	40	95	95	0	3383	3023	1424	182	187	49	93	91	0	0	0	0	0	0	0	0	0	0	0	0	0	0	0	0	0	0	0	0.453	0.465	0.440	0.437	2.552	0.407	0.792	0.000	0.000	0.000	0.000	0.000	0.000	0.000	0.000	0.000	0.000	0.000	0.000	0.000	0.000	80	498	4652	4162	-1.141	Error	Error	1451	3201	0	0	1321	2841	0	0	0	0
3	7	4	"RTT102"	"YGR275W"	12190	15770	100	1035	1019	305	97	103	67	98	97	0	2528	2356	864	175	182	47	95	95	0	0	0	0	0	0	0	0	0	0	0	0	0	0	0	0	0	0	0	0.399	0.423	0.399	0.426	1.705	0.378	0.771	0.000	0.000	0.000	0.000	0.000	0.000	0.000	0.000	0.000	0.000	0.000	0.000	0.000	0.000	80	482	3291	3103	-1.327	Error	Error	938	2353	0	0	922	2181	0	0	0	0
3	8	4	""	"YHL009W-B"	12390	15770	100	663	659	216	96	102	46	100	98	0	659	683	238	182	185	53	97	96	0	0	0	0	0	0	0	0	0	0	0	0	0	0	0	0	0	0	0	1.189	1.124	1.197	1.156	1.620	1.051	0.756	0.000	0.000	0.000	0.000	0.000	0.000	0.000	0.000	0.000	0.000	0.000	0.000	0.000	0.000	80	500	1044	1064	0.249	Error	Error	567	477	0	0	563	501	0	0	0	0
3	9	4	""	"YHL041W"	12590	15780	110	1303	1250	556	100	106	44	97	95	0	2650	2298	1001	192	197	56	93	91	0	0	0	0	0	0	0	0	0	0	0	0	0	0	0	0	0	0	0	0.489	0.546	0.516	0.535	2.012	0.519	0.868	0.000	0.000	0.000	0.000	0.000	0.000	0.000	0.000	0.000	0.000	0.000	0.000	0.000	0.000	80	533	3661	3256	-1.031	Error	Error	1203	2458	0	0	1150	2106	0	0	0	0
3	10	4	""	"YGR277C"	12770	15770	110	2018	1949	740	102	108	61	100	96	0	7065	6387	2984	188	192	46	97	97	0	0	0	0	0	0	0	0	0	0	0	0	0	0	0	0	0	0	0	0.279	0.298	0.305	0.356	2.129	0.266	0.851	0.000	0.000	0.000	0.000	0.000	0.000	0.000	0.000	0.000	0.000	0.000	0.000	0.000	0.000	80	516	8793	8046	-1.844	Error	Error	1916	6877	0	0	1847	6199	0	0	0	0
3	11	4	"PRS3"	"YHL011C"	12950	15760	110	4842	4423	2088	104	111	43	100	100	0	5790	5109	2602	188	193	50	97	97	0	0	0	0	0	0	0	0	0	0	0	0	0	0	0	0	0	0	0	0.846	0.878	0.861	0.987	2.509	0.834	0.818	0.000	0.000	0.000	0.000	0.000	0.000	0.000	0.000	0.000	0.000	0.000	0.000	0.000	0.000	80	526	10340	9240	-0.242	Error	Error	4738	5602	0	0	4319	4921	0	0	0	0
3	12	4	"ECM34"	"YHL043W"	13150	15770	110	3852	3591	1568	104	111	45	100	100	0	4454	3722	1915	187	193	50	92	92	0	0	0	0	0	0	0	0	0	0	0	0	0	0	0	0	0	0	0	0.878	0.986	0.936	1.153	2.453	0.923	0.795	0.000	0.000	0.000	0.000	0.000	0.000	0.000	0.000	0.000	0.000	0.000	0.000	0.000	0.000	80	551	8015	7022	-0.187	Error	Error	3748	4267	0	0	3487	3535	0	0	0	0
3	13	4	"SCW4"	"YGR279C"	13330	15770	110	3442	3100	1499	113	120	55	96	95	0	4109	3708	2059	190	200	55	92	91	0	0	0	0	0	0	0	0	0	0	0	0	0	0	0	0	0	0	0	0.849	0.849	0.831	0.899	2.104	0.767	0.833	0.000	0.000	0.000	0.000	0.000	0.000	0.000	0.000	0.000	0.000	0.000	0.000	0.000	0.000	80	526	7248	6505	-0.235	Error	Error	3329	3919	0	0	2987	3518	0	0	0	0
3	14	4	""	"YHL013C"	13510	15770	110	8710	7568	2843	123	137	67	100	100	0	4507	3942	1651	205	219	92	96	96	0	0	0	0	0	0	0	0	0	0	0	0	0	0	0	0	0	0	0	1.996	1.992	1.960	2.008	1.776	2.006	0.847	0.000	0.000	0.000	0.000	0.000	0.000	0.000	0.000	0.000	0.000	0.000	0.000	0.000	0.000	80	534	12889	11182	0.997	Error	Error	8587	4302	0	0	7445	3737	0	0	0	0
3	15	4	""	"YHL045W"	13710	15770	120	16201	13641	7714	111	122	60	100	99	0	12456	10249	6384	198	212	72	94	91	0	0	0	0	0	0	0	0	0	0	0	0	0	0	0	0	0	0	0	1.313	1.346	1.316	1.572	2.990	1.314	0.914	0.000	0.000	0.000	0.000	0.000	0.000	0.000	0.000	0.000	0.000	0.000	0.000	0.000	0.000	120	564	28348	23581	0.392	Error	Error	16090	12258	0	0	13530	10051	0	0	0	0
3	16	4	"YOR1"	"YGR281W"	13890	15770	120	1082	1030	493	104	107	43	97	95	0	1217	1187	605	190	199	72	85	85	0	0	0	0	0	0	0	0	0	0	0	0	0	0	0	0	0	0	0	0.952	0.929	0.895	0.986	2.291	0.876	0.754	0.000	0.000	0.000	0.000	0.000	0.000	0.000	0.000	0.000	0.000	0.000	0.000	0.000	0.000	120	556	2005	1923	-0.071	Error	Error	978	1027	0	0	926	997	0	0	0	0
3	17	4	"RPS20"	"YHL015W"	14080	15770	110	2438	2094	1093	103	107	41	93	90	0	2299	1949	1077	187	196	63	82	81	0	0	0	0	0	0	0	0	0	0	0	0	0	0	0	0	0	0	0	1.106	1.130	1.062	0.956	1.757	1.125	0.799	0.000	0.000	0.000	0.000	0.000	0.000	0.000	0.000	0.000	0.000	0.000	0.000	0.000	0.000	80	500	4447	3753	0.145	Error	Error	2335	2112	0	0	1991	1762	0	0	0	0
3	18	4	""	"YHL047C"	14270	15780	110	4276	3918	2154	101	105	40	97	97	0	5168	4510	2865	183	189	50	88	86	0	0	0	0	0	0	0	0	0	0	0	0	0	0	0	0	0	0	0	0.838	0.882	0.872	0.905	2.897	0.826	0.784	0.000	0.000	0.000	0.000	0.000	0.000	0.000	0.000	0.000	0.000	0.000	0.000	0.000	0.000	80	511	9160	8144	-0.256	Error	Error	4175	4985	0	0	3817	4327	0	0	0	0
3	19	4	""	"YIL077C"	14460	15770	100	4094	4052	1212	98	105	43	100	100	0	3541	3386	1126	187	195	59	100	100	0	0	0	0	0	0	0	0	0	0	0	0	0	0	0	0	0	0	0	1.191	1.236	1.191	1.280	1.445	1.214	0.869	0.000	0.000	0.000	0.000	0.000	0.000	0.000	0.000	0.000	0.000	0.000	0.000	0.000	0.000	80	464	7350	7153	0.253	Error	Error	3996	3354	0	0	3954	3199	0	0	0	0
3	20	4	"SEC24"	"YIL109C"	14650	15770	110	6281	5949	2630	106	110	44	100	100	0	5892	5277	2586	196	203	58	100	98	0	0	0	0	0	0	0	0	0	0	0	0	0	0	0	0	0	0	0	1.084	1.150	1.145	1.328	2.269	1.141	0.796	0.000	0.000	0.000	0.000	0.000	0.000	0.000	0.000	0.000	0.000	0.000	0.000	0.000	0.000	80	512	11871	10924	0.116	Error	Error	6175	5696	0	0	5843	5081	0	0	0	0
3	21	4	""	"YIL141W"	14840	15770	110	2259	1994	953	100	105	42	96	95	0	3782	3098	1706	189	195	52	88	87	0	0	0	0	0	0	0	0	0	0	0	0	0	0	0	0	0	0	0	0.601	0.651	0.616	0.623	2.242	0.593	0.817	0.000	0.000	0.000	0.000	0.000	0.000	0.000	0.000	0.000	0.000	0.000	0.000	0.000	0.000	80	530	5752	4803	-0.735	Error	Error	2159	3593	0	0	1894	2909	0	0	0	0
3	22	4	""	"YIL079C"	15040	15770	110	3032	2984	1136	97	102	41	100	100	0	4784	4482	1661	178	183	47	98	98	0	0	0	0	0	0	0	0	0	0	0	0	0	0	0	0	0	0	0	0.637	0.671	0.652	0.691	1.827	0.638	0.828	0.000	0.000	0.000	0.000	0.000	0.000	0.000	0.000	0.000	0.000	0.000	0.000	0.000	0.000	80	533	7541	7191	-0.650	Error	Error	2935	4606	0	0	2887	4304	0	0	0	0
3	1	5	"COX5b"	"YIL111W"	11050	15960	110	3374	3036	1461	119	127	63	93	92	0	3329	2878	1800	199	208	93	82	81	0	0	0	0	0	0	0	0	0	0	0	0	0	0	0	0	0	0	0	1.040	1.089	0.982	1.133	2.452	1.000	0.770	0.000	0.000	0.000	0.000	0.000	0.000	0.000	0.000	0.000	0.000	0.000	0.000	0.000	0.000	80	574	6385	5596	0.056	Error	Error	3255	3130	0	0	2917	2679	0	0	0	0
3	2	5	"SSL2"	"YIL143C"	11240	15960	110	5526	5088	2751	111	115	48	100	98	0	4681	4513	2633	199	205	53	97	96	0	0	0	0	0	0	0	0	0	0	0	0	0	0	0	0	0	0	0	1.208	1.154	1.081	1.230	2.348	1.060	0.723	0.000	0.000	0.000	0.000	0.000	0.000	0.000	0.000	0.000	0.000	0.000	0.000	0.000	0.000	80	520	9897	9291	0.273	Error	Error	5415	4482	0	0	4977	4314	0	0	0	0
3	3	5	""	"YIL082W"	11420	15960	110	7880	6959	3261	106	110	42	100	98	0	12653	11612	5774	204	211	56	95	95	0	0	0	0	0	0	0	0	0	0	0	0	0	0	0	0	0	0	0	0.624	0.601	0.599	0.640	2.121	0.565	0.874	0.000	0.000	0.000	0.000	0.000	0.000	0.000	0.000	0.000	0.000	0.000	0.000	0.000	0.000	80	511	20223	18261	-0.679	Error	Error	7774	12449	0	0	6853	11408	0	0	0	0
3	4	5	""	"YIL113W"	11620	15970	110	913	841	377	110	115	43	92	90	0	3373	2824	1336	207	211	61	91	88	0	0	0	0	0	0	0	0	0	0	0	0	0	0	0	0	0	0	0	0.254	0.279	0.285	0.280	1.810	0.252	0.778	0.000	0.000	0.000	0.000	0.000	0.000	0.000	0.000	0.000	0.000	0.000	0.000	0.000	0.000	80	540	3969	3348	-1.979	Error	Error	803	3166	0	0	731	2617	0	0	0	0
3	5	5	""	"YIL145C"	11810	15970	110	1511	1393	684	109	116	46	91	88	0	6679	5517	3492	204	210	61	86	83	0	0	0	0	0	0	0	0	0	0	0	0	0	0	0	0	0	0	0	0.217	0.242	0.236	0.282	2.800	0.194	0.753	0.000	0.000	0.000	0.000	0.000	0.000	0.000	0.000	0.000	0.000	0.000	0.000	0.000	0.000	80	498	7877	6597	-2.207	Error	Error	1402	6475	0	0	1284	5313	0	0	0	0
3	6	5	""	"YIL083C"	11990	15970	110	667	644	250	112	120	57	93	92	0	2185	2046	905	194	205	60	93	91	0	0	0	0	0	0	0	0	0	0	0	0	0	0	0	0	0	0	0	0.279	0.287	0.281	0.288	2.004	0.249	0.738	0.000	0.000	0.000	0.000	0.000	0.000	0.000	0.000	0.000	0.000	0.000	0.000	0.000	0.000	80	503	2546	2384	-1.843	Error	Error	555	1991	0	0	532	1852	0	0	0	0
3	7	5	"NUP159"	"YIL115C"	12170	15960	100	571	618	386	113	123	57	86	85	0	1206	1163	709	203	217	85	86	86	0	0	0	0	0	0	0	0	0	0	0	0	0	0	0	0	0	0	0	0.457	0.526	0.479	0.455	2.593	0.424	0.528	0.000	0.000	0.000	0.000	0.000	0.000	0.000	0.000	0.000	0.000	0.000	0.000	0.000	0.000	80	453	1461	1465	-1.131	Error	Error	458	1003	0	0	505	960	0	0	0	0
3	8	5	"SLN1"	"YIL147C"	12360	15970	110	3020	2778	1545	113	121	53	96	95	0	4279	3931	2264	201	209	65	92	91	0	0	0	0	0	0	0	0	0	0	0	0	0	0	0	0	0	0	0	0.713	0.714	0.703	0.687	2.787	0.702	0.762	0.000	0.000	0.000	0.000	0.000	0.000	0.000	0.000	0.000	0.000	0.000	0.000	0.000	0.000	80	504	6985	6395	-0.488	Error	Error	2907	4078	0	0	2665	3730	0	0	0	0
3	9	5	""	"YJR015W"	12540	15960	110	5301	4839	2261	113	120	49	98	98	0	2471	2210	1158	208	210	59	90	88	0	0	0	0	0	0	0	0	0	0	0	0	0	0	0	0	0	0	0	2.293	2.361	2.195	2.382	2.193	2.459	0.770	0.000	0.000	0.000	0.000	0.000	0.000	0.000	0.000	0.000	0.000	0.000	0.000	0.000	0.000	80	521	7451	6728	1.197	Error	Error	5188	2263	0	0	4726	2002	0	0	0	0
3	10	5	"ANB1"	"YJR047C"	12740	15970	110	1448	1280	596	102	112	64	92	88	0	3470	2806	1499	207	208	54	88	86	0	0	0	0	0	0	0	0	0	0	0	0	0	0	0	0	0	0	0	0.413	0.453	0.420	0.426	2.313	0.390	0.806	0.000	0.000	0.000	0.000	0.000	0.000	0.000	0.000	0.000	0.000	0.000	0.000	0.000	0.000	80	510	4609	3777	-1.278	Error	Error	1346	3263	0	0	1178	2599	0	0	0	0
3	11	5	""	"YJR079W"	12920	15960	110	316	314	120	99	106	48	88	85	0	554	517	226	190	201	86	83	83	0	0	0	0	0	0	0	0	0	0	0	0	0	0	0	0	0	0	0	0.596	0.657	0.523	0.525	1.902	0.471	0.475	0.000	0.000	0.000	0.000	0.000	0.000	0.000	0.000	0.000	0.000	0.000	0.000	0.000	0.000	80	528	581	542	-0.746	Error	Error	217	364	0	0	215	327	0	0	0	0
3	12	5	"ess1"	"YJR017C"	13110	15970	110	1029	917	459	97	105	44	90	90	0	2144	1712	1011	186	192	51	81	80	0	0	0	0	0	0	0	0	0	0	0	0	0	0	0	0	0	0	0	0.476	0.537	0.505	0.532	2.419	0.483	0.794	0.000	0.000	0.000	0.000	0.000	0.000	0.000	0.000	0.000	0.000	0.000	0.000	0.000	0.000	80	530	2890	2346	-1.071	Error	Error	932	1958	0	0	820	1526	0	0	0	0
3	13	5	"UTR1"	"YJR049C"	13300	15970	110	1985	1875	1026	108	111	43	93	88	0	4790	4085	2712	193	202	58	90	87	0	0	0	0	0	0	0	0	0	0	0	0	0	0	0	0	0	0	0	0.408	0.454	0.426	0.510	2.761	0.375	0.793	0.000	0.000	0.000	0.000	0.000	0.000	0.000	0.000	0.000	0.000	0.000	0.000	0.000	0.000	80	516	6474	5659	-1.292	Error	Error	1877	4597	0	0	1767	3892	0	0	0	0
3	14	5	""	"YJR082C"	13480	15970	110	1520	1335	631	105	112	43	92	91	0	3742	3047	1630	199	209	85	90	85	0	0	0	0	0	0	0	0	0	0	0	0	0	0	0	0	0	0	0	0.399	0.432	0.415	0.426	2.038	0.388	0.821	0.000	0.000	0.000	0.000	0.000	0.000	0.000	0.000	0.000	0.000	0.000	0.000	0.000	0.000	80	526	4958	4078	-1.324	Error	Error	1415	3543	0	0	1230	2848	0	0	0	0
3	15	5	"TES1"	"YJR019C"	13680	15960	110	1372	1335	348	110	119	58	100	100	0	3142	3070	861	195	205	90	100	100	0	0	0	0	0	0	0	0	0	0	0	0	0	0	0	0	0	0	0	0.428	0.426	0.411	0.427	1.443	0.398	0.836	0.000	0.000	0.000	0.000	0.000	0.000	0.000	0.000	0.000	0.000	0.000	0.000	0.000	0.000	80	523	4209	4100	-1.224	Error	Error	1262	2947	0	0	1225	2875	0	0	0	0
3	16	5	"osm1"	"YJR051W"	13870	15970	110	2699	2357	1161	109	117	57	93	93	0	7477	6004	3444	196	201	49	96	96	0	0	0	0	0	0	0	0	0	0	0	0	0	0	0	0	0	0	0	0.356	0.387	0.381	0.501	3.156	0.329	0.756	0.000	0.000	0.000	0.000	0.000	0.000	0.000	0.000	0.000	0.000	0.000	0.000	0.000	0.000	80	514	9871	8056	-1.491	Error	Error	2590	7281	0	0	2248	5808	0	0	0	0
3	17	5	""	"YJR084W"	14050	15950	110	2080	1888	1370	102	109	57	82	78	0	5455	4428	3441	189	199	75	78	76	0	0	0	0	0	0	0	0	0	0	0	0	0	0	0	0	0	0	0	0.376	0.421	0.406	0.411	2.610	0.356	0.726	0.000	0.000	0.000	0.000	0.000	0.000	0.000	0.000	0.000	0.000	0.000	0.000	0.000	0.000	80	500	7244	6025	-1.413	Error	Error	1978	5266	0	0	1786	4239	0	0	0	0
3	18	5	"rec107"	"YJR021C"	14240	15960	120	1360	1356	715	104	113	57	94	92	0	3282	3295	1689	191	202	114	95	95	0	0	0	0	0	0	0	0	0	0	0	0	0	0	0	0	0	0	0	0.406	0.403	0.424	0.388	2.237	0.385	0.852	0.000	0.000	0.000	0.000	0.000	0.000	0.000	0.000	0.000	0.000	0.000	0.000	0.000	0.000	120	575	4347	4356	-1.299	Error	Error	1256	3091	0	0	1252	3104	0	0	0	0
3	19	5	"BFA1"	"YJR053W"	14430	15950	110	1299	1175	607	109	116	51	98	92	0	3938	3460	1928	196	207	117	86	83	0	0	0	0	0	0	0	0	0	0	0	0	0	0	0	0	0	0	0	0.318	0.327	0.330	0.353	2.395	0.309	0.837	0.000	0.000	0.000	0.000	0.000	0.000	0.000	0.000	0.000	0.000	0.000	0.000	0.000	0.000	80	508	4932	4330	-1.653	Error	Error	1190	3742	0	0	1066	3264	0	0	0	0
3	20	5	"ste18"	"YJR086W"	14630	15960	120	880	824	393	109	115	47	90	88	0	2197	1850	936	201	211	66	89	87	0	0	0	0	0	0	0	0	0	0	0	0	0	0	0	0	0	0	0	0.386	0.434	0.415	0.432	2.521	0.392	0.778	0.000	0.000	0.000	0.000	0.000	0.000	0.000	0.000	0.000	0.000	0.000	0.000	0.000	0.000	120	569	2767	2364	-1.372	Error	Error	771	1996	0	0	715	1649	0	0	0	0
3	21	5	""	"YKR007W"	14800	15950	110	4259	3480	1683	106	124	144	92	91	0	4077	3391	1803	197	220	172	88	85	0	0	0	0	0	0	0	0	0	0	0	0	0	0	0	0	0	0	0	1.070	1.056	1.032	1.118	1.834	1.025	0.830	0.000	0.000	0.000	0.000	0.000	0.000	0.000	0.000	0.000	0.000	0.000	0.000	0.000	0.000	80	480	8033	6568	0.098	Error	Error	4153	3880	0	0	3374	3194	0	0	0	0
3	22	5	""	"YKR038C"	15010	15960	120	1468	1357	650	98	113	126	94	88	0	4916	4304	2172	185	203	151	95	92	0	0	0	0	0	0	0	0	0	0	0	0	0	0	0	0	0	0	0	0.290	0.306	0.311	0.337	2.768	0.281	0.828	0.000	0.000	0.000	0.000	0.000	0.000	0.000	0.000	0.000	0.000	0.000	0.000	0.000	0.000	120	658	6101	5378	-1.788	Error	Error	1370	4731	0	0	1259	4119	0	0	0	0
3	1	6	""	"YKR070W"	11010	16160	110	11130	9864	3962	129	138	66	100	100	0	3818	3197	1539	208	222	107	93	88	0	0	0	0	0	0	0	0	0	0	0	0	0	0	0	0	0	0	0	3.047	3.257	3.198	3.969	2.510	3.320	0.856	0.000	0.000	0.000	0.000	0.000	0.000	0.000	0.000	0.000	0.000	0.000	0.000	0.000	0.000	80	499	14611	12724	1.608	Error	Error	11001	3610	0	0	9735	2989	0	0	0	0
3	2	6	"FOX2"	"YKR009C"	11200	16150	110	13301	13730	6482	109	123	68	100	100	0	4164	4009	1973	194	207	101	97	97	0	0	0	0	0	0	0	0	0	0	0	0	0	0	0	0	0	0	0	3.323	3.570	3.769	3.829	1.821	3.764	0.853	0.000	0.000	0.000	0.000	0.000	0.000	0.000	0.000	0.000	0.000	0.000	0.000	0.000	0.000	80	526	17162	17436	1.732	Error	Error	13192	3970	0	0	13621	3815	0	0	0	0
3	3	6	""	"YKR040C"	11390	16150	120	824	803	312	102	108	48	95	94	0	2281	2092	741	199	205	52	96	96	0	0	0	0	0	0	0	0	0	0	0	0	0	0	0	0	0	0	0	0.347	0.370	0.360	0.357	1.875	0.347	0.796	0.000	0.000	0.000	0.000	0.000	0.000	0.000	0.000	0.000	0.000	0.000	0.000	0.000	0.000	120	582	2804	2594	-1.528	Error	Error	722	2082	0	0	701	1893	0	0	0	0
3	4	6	"sis2"	"YKR072C"	11580	16150	110	5142	4852	1842	111	115	48	100	100	0	9321	8463	3465	209	220	63	100	100	0	0	0	0	0	0	0	0	0	0	0	0	0	0	0	0	0	0	0	0.552	0.574	0.567	0.601	1.914	0.542	0.831	0.000	0.000	0.000	0.000	0.000	0.000	0.000	0.000	0.000	0.000	0.000	0.000	0.000	0.000	80	500	14143	12995	-0.857	Error	Error	5031	9112	0	0	4741	8254	0	0	0	0
3	5	6	""	"YKR011C"	11780	16150	120	1461	1392	618	113	129	114	95	91	0	3631	3153	1620	207	213	63	96	92	0	0	0	0	0	0	0	0	0	0	0	0	0	0	0	0	0	0	0	0.394	0.434	0.427	0.477	2.285	0.395	0.832	0.000	0.000	0.000	0.000	0.000	0.000	0.000	0.000	0.000	0.000	0.000	0.000	0.000	0.000	120	583	4772	4225	-1.345	Error	Error	1348	3424	0	0	1279	2946	0	0	0	0
3	6	6	"UTH1"	"YKR042W"	11970	16150	110	4692	4093	1782	122	145	126	100	98	0	4473	3807	1747	215	221	62	95	93	0	0	0	0	0	0	0	0	0	0	0	0	0	0	0	0	0	0	0	1.073	1.106	1.117	1.192	1.558	1.089	0.886	0.000	0.000	0.000	0.000	0.000	0.000	0.000	0.000	0.000	0.000	0.000	0.000	0.000	0.000	80	509	8828	7563	0.102	Error	Error	4570	4258	0	0	3971	3592	0	0	0	0
3	7	6	""	"YKR074W"	12160	16140	110	1794	1582	658	140	151	63	98	95	0	3218	2761	1121	243	253	85	92	92	0	0	0	0	0	0	0	0	0	0	0	0	0	0	0	0	0	0	0	0.556	0.573	0.581	0.609	1.946	0.561	0.883	0.000	0.000	0.000	0.000	0.000	0.000	0.000	0.000	0.000	0.000	0.000	0.000	0.000	0.000	80	514	4629	3960	-0.847	Error	Error	1654	2975	0	0	1442	2518	0	0	0	0
3	8	6	"PRY2"	"YKR013W"	12340	16140	110	3305	2977	1181	131	142	59	98	98	0	4880	4284	1777	227	235	68	97	95	0	0	0	0	0	0	0	0	0	0	0	0	0	0	0	0	0	0	0	0.682	0.702	0.701	0.755	1.784	0.677	0.893	0.000	0.000	0.000	0.000	0.000	0.000	0.000	0.000	0.000	0.000	0.000	0.000	0.000	0.000	80	490	7827	6903	-0.552	Error	Error	3174	4653	0	0	2846	4057	0	0	0	0
3	9	6	""	"YKR044W"	12520	16150	110	9777	8899	3374	128	139	62	100	100	0	5985	5418	2337	217	227	79	98	97	0	0	0	0	0	0	0	0	0	0	0	0	0	0	0	0	0	0	0	1.673	1.686	1.673	1.812	1.796	1.647	0.873	0.000	0.000	0.000	0.000	0.000	0.000	0.000	0.000	0.000	0.000	0.000	0.000	0.000	0.000	80	500	15417	13972	0.742	Error	Error	9649	5768	0	0	8771	5201	0	0	0	0
3	10	6	"ECM4"	"YKR076W"	12710	16150	120	2577	2311	968	119	127	53	97	97	0	7137	6154	2905	217	222	59	95	93	0	0	0	0	0	0	0	0	0	0	0	0	0	0	0	0	0	0	0	0.355	0.369	0.369	0.424	2.312	0.339	0.865	0.000	0.000	0.000	0.000	0.000	0.000	0.000	0.000	0.000	0.000	0.000	0.000	0.000	0.000	120	614	9378	8129	-1.493	Error	Error	2458	6920	0	0	2192	5937	0	0	0	0
3	11	6	"CRR1"	"YLR213C"	12930	16150	110	2775	2576	1065	116	127	62	98	98	0	6690	5970	2715	212	223	89	100	100	0	0	0	0	0	0	0	0	0	0	0	0	0	0	0	0	0	0	0	0.410	0.427	0.421	0.478	1.790	0.405	0.872	0.000	0.000	0.000	0.000	0.000	0.000	0.000	0.000	0.000	0.000	0.000	0.000	0.000	0.000	80	534	9137	8218	-1.285	Error	Error	2659	6478	0	0	2460	5758	0	0	0	0
3	12	6	""	"YLR243W"	13110	16150	100	580	593	206	104	110	46	96	96	0	605	590	237	192	201	62	90	88	0	0	0	0	0	0	0	0	0	0	0	0	0	0	0	0	0	0	0	1.153	1.229	1.214	1.199	1.869	1.073	0.675	0.000	0.000	0.000	0.000	0.000	0.000	0.000	0.000	0.000	0.000	0.000	0.000	0.000	0.000	80	453	889	887	0.205	Error	Error	476	413	0	0	489	398	0	0	0	0
3	13	6	"PIG1"	"YLR273C"	13300	16150	110	1617	1599	807	108	112	44	97	96	0	5255	4905	2734	191	197	54	93	91	0	0	0	0	0	0	0	0	0	0	0	0	0	0	0	0	0	0	0	0.298	0.316	0.312	0.338	1.984	0.282	0.844	0.000	0.000	0.000	0.000	0.000	0.000	0.000	0.000	0.000	0.000	0.000	0.000	0.000	0.000	80	528	6573	6205	-1.747	Error	Error	1509	5064	0	0	1491	4714	0	0	0	0
3	14	6	""	"YLR215C"	13490	16150	110	5348	5031	2311	108	124	86	100	100	0	5060	4466	2226	196	298	1561	82	73	0	0	0	0	0	0	0	0	0	0	0	0	0	0	0	0	0	0	0	1.077	1.153	1.196	1.254	1.748	1.089	0.785	0.000	0.000	0.000	0.000	0.000	0.000	0.000	0.000	0.000	0.000	0.000	0.000	0.000	0.000	80	516	10104	9193	0.107	Error	Error	5240	4864	0	0	4923	4270	0	0	0	0
3	15	6	"CDD1"	"YLR245C"	13680	16150	110	1393	1212	616	117	135	91	85	82	0	2237	1847	990	201	274	1457	70	2	0	0	0	0	0	0	0	0	0	0	0	0	0	0	0	0	0	0	0	0.627	0.665	0.639	0.630	1.601	0.634	0.856	0.000	0.000	0.000	0.000	0.000	0.000	0.000	0.000	0.000	0.000	0.000	0.000	0.000	0.000	80	515	3312	2741	-0.674	Error	Error	1276	2036	0	0	1095	1646	0	0	0	0
3	16	6	"SMD2"	"YLR275W"	13850	16160	110	11484	10098	4920	118	126	54	100	100	0	3395	2853	1481	204	210	65	92	87	0	0	0	0	0	0	0	0	0	0	0	0	0	0	0	0	0	0	0	3.562	3.767	3.719	4.589	2.318	3.756	0.902	0.000	0.000	0.000	0.000	0.000	0.000	0.000	0.000	0.000	0.000	0.000	0.000	0.000	0.000	80	526	14557	12629	1.833	Error	Error	11366	3191	0	0	9980	2649	0	0	0	0
3	17	6	""	"YLR217W"	14060	16150	110	1378	1359	441	108	116	54	98	98	0	3549	3266	1148	195	204	70	97	96	0	0	0	0	0	0	0	0	0	0	0	0	0	0	0	0	0	0	0	0.379	0.407	0.403	0.433	1.732	0.383	0.834	0.000	0.000	0.000	0.000	0.000	0.000	0.000	0.000	0.000	0.000	0.000	0.000	0.000	0.000	80	567	4624	4322	-1.401	Error	Error	1270	3354	0	0	1251	3071	0	0	0	0
3	18	6	""	"YLR247C"	14260	16150	110	913	1042	490	109	123	87	100	100	0	1589	1692	1069	195	201	60	93	92	0	0	0	0	0	0	0	0	0	0	0	0	0	0	0	0	0	0	0	0.577	0.623	0.653	0.780	2.412	0.497	0.707	0.000	0.000	0.000	0.000	0.000	0.000	0.000	0.000	0.000	0.000	0.000	0.000	0.000	0.000	80	533	2198	2430	-0.794	Error	Error	804	1394	0	0	933	1497	0	0	0	0
3	19	6	"YSH1"	"YLR277C"	14450	16150	110	2609	2368	1364	107	120	82	92	90	0	5430	4789	2894	197	206	114	87	86	0	0	0	0	0	0	0	0	0	0	0	0	0	0	0	0	0	0	0	0.478	0.492	0.484	0.525	2.145	0.459	0.865	0.000	0.000	0.000	0.000	0.000	0.000	0.000	0.000	0.000	0.000	0.000	0.000	0.000	0.000	80	537	7735	6853	-1.065	Error	Error	2502	5233	0	0	2261	4592	0	0	0	0
3	20	6	""	"YLR219W"	14630	16150	110	3390	3465	1509	109	115	46	100	100	0	6139	6402	2941	195	202	53	100	100	0	0	0	0	0	0	0	0	0	0	0	0	0	0	0	0	0	0	0	0.552	0.541	0.538	0.561	1.618	0.509	0.853	0.000	0.000	0.000	0.000	0.000	0.000	0.000	0.000	0.000	0.000	0.000	0.000	0.000	0.000	80	505	9225	9563	-0.857	Error	Error	3281	5944	0	0	3356	6207	0	0	0	0
3	21	6	"yef3"	"YLR249W"	14830	16150	120	1927	2252	1800	103	119	127	95	90	0	2713	2962	2273	189	203	143	85	81	0	0	0	0	0	0	0	0	0	0	0	0	0	0	0	0	0	0	0	0.723	0.775	0.784	0.886	2.879	0.764	0.778	0.000	0.000	0.000	0.000	0.000	0.000	0.000	0.000	0.000	0.000	0.000	0.000	0.000	0.000	120	639	4348	4922	-0.469	Error	Error	1824	2524	0	0	2149	2773	0	0	0	0
3	22	6	""	"YLR279W"	15030	16140	110	419	395	187	95	103	46	88	87	0	790	731	380	182	188	51	82	82	0	0	0	0	0	0	0	0	0	0	0	0	0	0	0	0	0	0	0	0.533	0.546	0.494	0.485	2.231	0.484	0.675	0.000	0.000	0.000	0.000	0.000	0.000	0.000	0.000	0.000	0.000	0.000	0.000	0.000	0.000	80	553	932	849	-0.908	Error	Error	324	608	0	0	300	549	0	0	0	0
3	1	7	"BUL2"	"YML111W"	11020	16310	110	4176	3856	2073	104	130	234	97	90	0	7937	7351	3864	194	248	516	91	87	0	0	0	0	0	0	0	0	0	0	0	0	0	0	0	0	0	0	0	0.526	0.524	0.571	0.542	1.945	0.512	0.851	0.000	0.000	0.000	0.000	0.000	0.000	0.000	0.000	0.000	0.000	0.000	0.000	0.000	0.000	80	551	11815	10909	-0.927	Error	Error	4072	7743	0	0	3752	7157	0	0	0	0
3	2	7	""	"YMR009W"	11230	16350	110	1055	965	582	101	118	183	77	73	0	2990	2628	1714	187	267	1066	70	65	0	0	0	0	0	0	0	0	0	0	0	0	0	0	0	0	0	0	0	0.340	0.354	0.341	0.319	2.175	0.304	0.820	0.000	0.000	0.000	0.000	0.000	0.000	0.000	0.000	0.000	0.000	0.000	0.000	0.000	0.000	80	537	3757	3305	-1.555	Error	Error	954	2803	0	0	864	2441	0	0	0	0
3	3	7	""	"YMR040W"	11400	16340	110	1158	1102	315	102	108	47	98	98	0	3321	3073	901	190	202	71	98	98	0	0	0	0	0	0	0	0	0	0	0	0	0	0	0	0	0	0	0	0.337	0.347	0.356	0.355	1.503	0.323	0.876	0.000	0.000	0.000	0.000	0.000	0.000	0.000	0.000	0.000	0.000	0.000	0.000	0.000	0.000	80	516	4187	3883	-1.568	Error	Error	1056	3131	0	0	1000	2883	0	0	0	0
3	4	7	"DAT1"	"YML113W"	11610	16340	110	2294	2020	901	110	117	49	95	92	0	6470	5561	2634	199	208	62	95	93	0	0	0	0	0	0	0	0	0	0	0	0	0	0	0	0	0	0	0	0.348	0.356	0.353	0.373	1.632	0.324	0.868	0.000	0.000	0.000	0.000	0.000	0.000	0.000	0.000	0.000	0.000	0.000	0.000	0.000	0.000	80	548	8455	7272	-1.522	Error	Error	2184	6271	0	0	1910	5362	0	0	0	0
3	5	7	"HXT2"	"YMR011W"	11800	16340	110	5602	5600	2202	109	117	43	100	100	0	8222	7933	2945	202	207	54	100	100	0	0	0	0	0	0	0	0	0	0	0	0	0	0	0	0	0	0	0	0.685	0.710	0.701	0.714	1.453	0.683	0.875	0.000	0.000	0.000	0.000	0.000	0.000	0.000	0.000	0.000	0.000	0.000	0.000	0.000	0.000	80	510	13513	13222	-0.546	Error	Error	5493	8020	0	0	5491	7731	0	0	0	0
3	6	7	"arg80"	"YMR042W"	11980	16350	110	1053	974	503	113	122	55	91	88	0	3209	2644	1578	199	207	58	86	83	0	0	0	0	0	0	0	0	0	0	0	0	0	0	0	0	0	0	0	0.312	0.352	0.344	0.378	1.790	0.310	0.831	0.000	0.000	0.000	0.000	0.000	0.000	0.000	0.000	0.000	0.000	0.000	0.000	0.000	0.000	80	526	3950	3306	-1.679	Error	Error	940	3010	0	0	861	2445	0	0	0	0
3	7	7	"van1"	"YML115C"	12170	16340	110	7149	6841	2223	127	136	57	100	100	0	6299	5707	1977	215	224	69	98	97	0	0	0	0	0	0	0	0	0	0	0	0	0	0	0	0	0	0	0	1.154	1.223	1.224	1.306	1.659	1.204	0.887	0.000	0.000	0.000	0.000	0.000	0.000	0.000	0.000	0.000	0.000	0.000	0.000	0.000	0.000	80	536	13106	12206	0.207	Error	Error	7022	6084	0	0	6714	5492	0	0	0	0
3	8	7	"sec59"	"YMR013C"	12350	16340	110	7963	7343	3584	126	149	136	95	93	0	4292	4002	2309	214	230	131	93	90	0	0	0	0	0	0	0	0	0	0	0	0	0	0	0	0	0	0	0	1.922	1.905	1.884	2.156	2.019	1.819	0.853	0.000	0.000	0.000	0.000	0.000	0.000	0.000	0.000	0.000	0.000	0.000	0.000	0.000	0.000	80	536	11915	11005	0.942	Error	Error	7837	4078	0	0	7217	3788	0	0	0	0
3	9	7	""	"YMR044W"	12550	16340	110	12126	11199	4790	122	142	127	100	100	0	6581	5995	2644	208	226	131	98	97	0	0	0	0	0	0	0	0	0	0	0	0	0	0	0	0	0	0	0	1.884	1.914	1.881	1.903	1.730	1.973	0.861	0.000	0.000	0.000	0.000	0.000	0.000	0.000	0.000	0.000	0.000	0.000	0.000	0.000	0.000	80	560	18377	16864	0.913	Error	Error	12004	6373	0	0	11077	5787	0	0	0	0
3	10	7	""	"YML117W"	12750	16340	110	3755	3766	1796	121	131	57	100	100	0	7448	7065	3566	209	217	66	98	98	0	0	0	0	0	0	0	0	0	0	0	0	0	0	0	0	0	0	0	0.502	0.532	0.540	0.548	1.679	0.491	0.835	0.000	0.000	0.000	0.000	0.000	0.000	0.000	0.000	0.000	0.000	0.000	0.000	0.000	0.000	80	510	10873	10501	-0.994	Error	Error	3634	7239	0	0	3645	6856	0	0	0	0
3	11	7	"ERG5"	"YMR015C"	12930	16340	110	11879	10650	4972	125	143	101	100	100	0	5194	4655	2299	222	233	75	92	92	0	0	0	0	0	0	0	0	0	0	0	0	0	0	0	0	0	0	0	2.364	2.374	2.347	2.444	1.833	2.394	0.878	0.000	0.000	0.000	0.000	0.000	0.000	0.000	0.000	0.000	0.000	0.000	0.000	0.000	0.000	80	536	16726	14958	1.241	Error	Error	11754	4972	0	0	10525	4433	0	0	0	0
3	12	7	""	"YMR046C"	13130	16340	110	16306	15696	6953	115	134	105	100	100	0	33478	32742	13235	209	220	72	100	100	0	0	0	0	0	0	0	0	0	0	0	0	0	0	0	0	0	0	0	0.487	0.479	0.483	0.477	1.498	0.476	0.925	0.000	0.000	0.000	0.000	0.000	0.000	0.000	0.000	0.000	0.000	0.000	0.000	0.000	0.000	80	548	49460	48114	-1.039	Error	Error	16191	33269	0	0	15581	32533	0	0	0	0
3	13	7	"PBI2"	"YNL015W"	13330	16350	110	604	625	199	106	111	47	98	96	0	909	881	272	191	200	55	97	97	0	0	0	0	0	0	0	0	0	0	0	0	0	0	0	0	0	0	0	0.694	0.752	0.776	0.740	1.619	0.719	0.731	0.000	0.000	0.000	0.000	0.000	0.000	0.000	0.000	0.000	0.000	0.000	0.000	0.000	0.000	80	525	1216	1209	-0.528	Error	Error	498	718	0	0	519	690	0	0	0	0
3	14	7	""	"YNL047C"	13500	16340	110	4417	4553	2740	105	111	55	98	95	0	5004	4741	2658	191	288	1538	81	68	0	0	0	0	0	0	0	0	0	0	0	0	0	0	0	0	0	0	0	0.896	0.978	1.000	0.988	1.837	0.945	0.813	0.000	0.000	0.000	0.000	0.000	0.000	0.000	0.000	0.000	0.000	0.000	0.000	0.000	0.000	80	532	9125	8998	-0.159	Error	Error	4312	4813	0	0	4448	4550	0	0	0	0
3	15	7	""	"YNL078W"	13710	16350	110	1752	1586	897	103	111	54	90	87	0	5739	4732	2779	189	197	55	85	85	0	0	0	0	0	0	0	0	0	0	0	0	0	0	0	0	0	0	0	0.297	0.326	0.304	0.321	1.713	0.297	0.813	0.000	0.000	0.000	0.000	0.000	0.000	0.000	0.000	0.000	0.000	0.000	0.000	0.000	0.000	80	536	7199	6026	-1.751	Error	Error	1649	5550	0	0	1483	4543	0	0	0	0
3	16	7	""	"YNL017C"	13890	16350	110	2583	2291	1081	105	113	44	95	92	0	4132	3613	1850	191	197	53	87	87	0	0	0	0	0	0	0	0	0	0	0	0	0	0	0	0	0	0	0	0.629	0.639	0.619	0.637	1.788	0.591	0.874	0.000	0.000	0.000	0.000	0.000	0.000	0.000	0.000	0.000	0.000	0.000	0.000	0.000	0.000	80	509	6419	5608	-0.669	Error	Error	2478	3941	0	0	2186	3422	0	0	0	0
3	17	7	"SFB2"	"YNL049C"	14080	16340	110	3397	3637	2955	109	125	105	91	90	0	5447	5402	4431	200	206	74	87	83	0	0	0	0	0	0	0	0	0	0	0	0	0	0	0	0	0	0	0	0.627	0.678	0.633	0.804	2.725	0.634	0.842	0.000	0.000	0.000	0.000	0.000	0.000	0.000	0.000	0.000	0.000	0.000	0.000	0.000	0.000	80	548	8535	8730	-0.674	Error	Error	3288	5247	0	0	3528	5202	0	0	0	0
3	18	7	""	"YNL080C"	14280	16350	110	4560	3938	2214	108	123	106	92	92	0	4995	4269	2319	205	209	60	87	87	0	0	0	0	0	0	0	0	0	0	0	0	0	0	0	0	0	0	0	0.929	0.942	0.968	0.985	2.404	0.930	0.842	0.000	0.000	0.000	0.000	0.000	0.000	0.000	0.000	0.000	0.000	0.000	0.000	0.000	0.000	80	527	9242	7894	-0.106	Error	Error	4452	4790	0	0	3830	4064	0	0	0	0
3	19	7	""	"YNL019C"	14460	16350	100	4263	3975	1381	103	110	45	100	100	0	8643	7922	2930	188	195	52	100	100	0	0	0	0	0	0	0	0	0	0	0	0	0	0	0	0	0	0	0	0.492	0.501	0.509	0.514	1.539	0.470	0.878	0.000	0.000	0.000	0.000	0.000	0.000	0.000	0.000	0.000	0.000	0.000	0.000	0.000	0.000	80	461	12615	11606	-1.023	Error	Error	4160	8455	0	0	3872	7734	0	0	0	0
3	20	7	""	"YNL051W"	14650	16350	110	7258	6539	3207	109	114	45	100	98	0	3592	3082	1656	187	192	55	92	90	0	0	0	0	0	0	0	0	0	0	0	0	0	0	0	0	0	0	0	2.100	2.221	2.084	2.374	2.269	2.265	0.783	0.000	0.000	0.000	0.000	0.000	0.000	0.000	0.000	0.000	0.000	0.000	0.000	0.000	0.000	80	528	10554	9325	1.070	Error	Error	7149	3405	0	0	6430	2895	0	0	0	0
3	21	7	"pms1"	"YNL082W"	14840	16350	110	7010	8865	6663	105	110	45	100	100	0	3829	4540	3825	188	194	98	93	93	0	0	0	0	0	0	0	0	0	0	0	0	0	0	0	0	0	0	0	1.896	2.013	2.075	2.203	1.924	2.014	0.788	0.000	0.000	0.000	0.000	0.000	0.000	0.000	0.000	0.000	0.000	0.000	0.000	0.000	0.000	80	532	10546	13112	0.923	Error	Error	6905	3641	0	0	8760	4352	0	0	0	0
3	22	7	"HDA1"	"YNL021W"	15050	16360	110	2940	2688	1492	101	105	45	95	93	0	4637	4348	2973	183	188	50	87	87	0	0	0	0	0	0	0	0	0	0	0	0	0	0	0	0	0	0	0	0.637	0.621	0.602	0.700	2.614	0.532	0.819	0.000	0.000	0.000	0.000	0.000	0.000	0.000	0.000	0.000	0.000	0.000	0.000	0.000	0.000	80	561	7293	6752	-0.650	Error	Error	2839	4454	0	0	2587	4165	0	0	0	0
3	1	8	"MSG5"	"YNL053W"	11040	16540	110	2871	2644	1466	102	111	65	96	95	0	5272	4556	2661	191	200	77	90	88	0	0	0	0	0	0	0	0	0	0	0	0	0	0	0	0	0	0	0	0.545	0.582	0.596	0.645	2.440	0.536	0.787	0.000	0.000	0.000	0.000	0.000	0.000	0.000	0.000	0.000	0.000	0.000	0.000	0.000	0.000	80	592	7850	6907	-0.876	Error	Error	2769	5081	0	0	2542	4365	0	0	0	0
3	2	8	"END3"	"YNL084C"	11230	16540	100	10207	9570	6041	99	107	53	100	98	0	4169	3620	2281	184	239	1048	77	71	0	0	0	0	0	0	0	0	0	0	0	0	0	0	0	0	0	0	0	2.537	2.756	2.590	2.667	1.987	2.872	0.528	0.000	0.000	0.000	0.000	0.000	0.000	0.000	0.000	0.000	0.000	0.000	0.000	0.000	0.000	80	472	14093	12907	1.343	Error	Error	10108	3985	0	0	9471	3436	0	0	0	0
3	3	8	"BIO5"	"YNR056C"	11430	16540	110	2879	2685	1742	104	114	56	90	85	0	5726	5201	3841	191	242	981	71	66	0	0	0	0	0	0	0	0	0	0	0	0	0	0	0	0	0	0	0	0.501	0.515	0.474	0.532	2.693	0.456	0.828	0.000	0.000	0.000	0.000	0.000	0.000	0.000	0.000	0.000	0.000	0.000	0.000	0.000	0.000	80	540	8310	7591	-0.996	Error	Error	2775	5535	0	0	2581	5010	0	0	0	0
3	4	8	"PLB3"	"YOL011W"	11610	16530	110	3509	3157	1681	109	132	144	97	95	0	5093	4546	2561	192	207	225	90	85	0	0	0	0	0	0	0	0	0	0	0	0	0	0	0	0	0	0	0	0.694	0.700	0.714	0.748	2.198	0.660	0.815	0.000	0.000	0.000	0.000	0.000	0.000	0.000	0.000	0.000	0.000	0.000	0.000	0.000	0.000	80	538	8301	7402	-0.528	Error	Error	3400	4901	0	0	3048	4354	0	0	0	0
3	5	8	""	"YOL042W"	11810	16540	110	9864	8701	3639	107	125	140	97	97	0	5352	4557	1998	194	198	54	91	91	0	0	0	0	0	0	0	0	0	0	0	0	0	0	0	0	0	0	0	1.892	1.970	1.975	1.955	1.583	1.983	0.856	0.000	0.000	0.000	0.000	0.000	0.000	0.000	0.000	0.000	0.000	0.000	0.000	0.000	0.000	80	540	14915	12957	0.920	Error	Error	9757	5158	0	0	8594	4363	0	0	0	0
3	6	8	"BIO3"	"YNR058W"	12000	16540	110	2670	2548	1371	109	120	58	97	96	0	4443	4068	2156	193	201	60	92	88	0	0	0	0	0	0	0	0	0	0	0	0	0	0	0	0	0	0	0	0.603	0.629	0.627	0.638	1.993	0.573	0.781	0.000	0.000	0.000	0.000	0.000	0.000	0.000	0.000	0.000	0.000	0.000	0.000	0.000	0.000	80	516	6811	6314	-0.731	Error	Error	2561	4250	0	0	2439	3875	0	0	0	0
3	7	8	"HRD1"	"YOL013C"	12180	16540	110	8630	8259	5457	120	142	201	90	88	0	8168	6979	4630	198	219	234	85	82	0	0	0	0	0	0	0	0	0	0	0	0	0	0	0	0	0	0	0	1.068	1.200	1.154	1.165	2.050	1.244	0.811	0.000	0.000	0.000	0.000	0.000	0.000	0.000	0.000	0.000	0.000	0.000	0.000	0.000	0.000	80	526	16480	14920	0.095	Error	Error	8510	7970	0	0	8139	6781	0	0	0	0
3	8	8	"PEX15"	"YOL044W"	12370	16530	110	6046	5717	3498	121	171	562	87	83	0	3297	2954	1806	204	258	487	77	76	0	0	0	0	0	0	0	0	0	0	0	0	0	0	0	0	0	0	0	1.916	2.035	1.811	1.586	2.402	2.125	0.802	0.000	0.000	0.000	0.000	0.000	0.000	0.000	0.000	0.000	0.000	0.000	0.000	0.000	0.000	80	540	9018	8346	0.938	Error	Error	5925	3093	0	0	5596	2750	0	0	0	0
3	9	8	"FRE4"	"YNR060W"	12560	16540	110	4263	4041	2280	112	128	138	95	92	0	4330	4069	2453	198	223	253	88	87	0	0	0	0	0	0	0	0	0	0	0	0	0	0	0	0	0	0	0	1.005	1.015	0.969	1.083	2.273	0.950	0.797	0.000	0.000	0.000	0.000	0.000	0.000	0.000	0.000	0.000	0.000	0.000	0.000	0.000	0.000	80	506	8283	7800	0.007	Error	Error	4151	4132	0	0	3929	3871	0	0	0	0
3	10	8	""	"YOL014W"	12740	16540	120	1033	914	482	114	124	122	83	81	0	1154	1017	546	200	219	149	80	74	0	0	0	0	0	0	0	0	0	0	0	0	0	0	0	0	0	0	0	0.963	0.979	0.900	0.921	2.129	0.936	0.756	0.000	0.000	0.000	0.000	0.000	0.000	0.000	0.000	0.000	0.000	0.000	0.000	0.000	0.000	120	582	1873	1617	-0.054	Error	Error	919	954	0	0	800	817	0	0	0	0
3	11	8	""	"YOL046C"	12930	16540	110	1606	1394	759	111	122	129	85	81	0	4231	3588	2147	204	216	98	81	81	0	0	0	0	0	0	0	0	0	0	0	0	0	0	0	0	0	0	0	0.371	0.379	0.374	0.377	2.151	0.322	0.752	0.000	0.000	0.000	0.000	0.000	0.000	0.000	0.000	0.000	0.000	0.000	0.000	0.000	0.000	80	509	5522	4667	-1.430	Error	Error	1495	4027	0	0	1283	3384	0	0	0	0
3	12	8	""	"YNR062C"	13120	16530	110	1794	1680	926	108	125	99	92	86	0	4016	3632	2016	205	221	143	88	86	0	0	0	0	0	0	0	0	0	0	0	0	0	0	0	0	0	0	0	0.442	0.459	0.464	0.432	2.371	0.433	0.838	0.000	0.000	0.000	0.000	0.000	0.000	0.000	0.000	0.000	0.000	0.000	0.000	0.000	0.000	80	548	5497	4999	-1.177	Error	Error	1686	3811	0	0	1572	3427	0	0	0	0
3	13	8	"CMK2"	"YOL016C"	13320	16540	110	3718	3476	2000	111	119	50	95	93	0	3432	3164	1819	207	217	83	86	86	0	0	0	0	0	0	0	0	0	0	0	0	0	0	0	0	0	0	0	1.118	1.138	1.142	1.097	2.059	1.114	0.824	0.000	0.000	0.000	0.000	0.000	0.000	0.000	0.000	0.000	0.000	0.000	0.000	0.000	0.000	80	516	6832	6322	0.162	Error	Error	3607	3225	0	0	3365	2957	0	0	0	0
3	14	8	""	"YOL048C"	13500	16540	110	6379	5391	2652	112	145	351	93	88	0	3723	3114	1502	198	277	788	82	78	0	0	0	0	0	0	0	0	0	0	0	0	0	0	0	0	0	0	0	1.778	1.810	1.869	1.711	1.860	1.875	0.856	0.000	0.000	0.000	0.000	0.000	0.000	0.000	0.000	0.000	0.000	0.000	0.000	0.000	0.000	80	526	9792	8195	0.830	Error	Error	6267	3525	0	0	5279	2916	0	0	0	0
3	15	8	"spr1"	"YOR190W"	13690	16530	110	2577	2382	986	99	103	41	100	100	0	5029	4682	2112	181	186	45	93	93	0	0	0	0	0	0	0	0	0	0	0	0	0	0	0	0	0	0	0	0.511	0.507	0.510	0.578	2.411	0.491	0.867	0.000	0.000	0.000	0.000	0.000	0.000	0.000	0.000	0.000	0.000	0.000	0.000	0.000	0.000	80	515	7326	6784	-0.968	Error	Error	2478	4848	0	0	2283	4501	0	0	0	0
3	16	8	""	"YOR220W"	13870	16530	110	2150	1931	954	99	104	44	97	96	0	4104	3498	1790	182	191	71	91	90	0	0	0	0	0	0	0	0	0	0	0	0	0	0	0	0	0	0	0	0.523	0.552	0.539	0.506	1.996	0.526	0.874	0.000	0.000	0.000	0.000	0.000	0.000	0.000	0.000	0.000	0.000	0.000	0.000	0.000	0.000	80	515	5973	5148	-0.935	Error	Error	2051	3922	0	0	1832	3316	0	0	0	0
3	17	8	""	"YOR252W"	14070	16540	100	3479	3254	1062	104	109	44	100	100	0	4591	4100	1431	188	196	77	97	97	0	0	0	0	0	0	0	0	0	0	0	0	0	0	0	0	0	0	0	0.767	0.805	0.819	0.797	1.645	0.764	0.862	0.000	0.000	0.000	0.000	0.000	0.000	0.000	0.000	0.000	0.000	0.000	0.000	0.000	0.000	80	438	7778	7062	-0.384	Error	Error	3375	4403	0	0	3150	3912	0	0	0	0
3	18	8	""	"YOR192C"	14250	16530	110	5894	5550	3122	103	117	121	96	93	0	6440	6119	3608	196	215	198	88	87	0	0	0	0	0	0	0	0	0	0	0	0	0	0	0	0	0	0	0	0.927	0.920	0.926	0.938	2.229	0.850	0.805	0.000	0.000	0.000	0.000	0.000	0.000	0.000	0.000	0.000	0.000	0.000	0.000	0.000	0.000	80	474	12035	11370	-0.109	Error	Error	5791	6244	0	0	5447	5923	0	0	0	0
3	19	8	""	"YOR222W"	14440	16530	110	2419	2096	1059	97	110	119	92	86	0	4908	4050	2125	184	202	193	87	85	0	0	0	0	0	0	0	0	0	0	0	0	0	0	0	0	0	0	0	0.492	0.517	0.528	0.525	2.278	0.503	0.843	0.000	0.000	0.000	0.000	0.000	0.000	0.000	0.000	0.000	0.000	0.000	0.000	0.000	0.000	80	485	7046	5865	-1.025	Error	Error	2322	4724	0	0	1999	3866	0	0	0	0
3	20	8	"SEC63"	"YOR254C"	14630	16530	110	1040	992	569	97	103	42	85	83	0	2017	1758	1071	180	186	56	80	80	0	0	0	0	0	0	0	0	0	0	0	0	0	0	0	0	0	0	0	0.513	0.567	0.534	0.531	2.404	0.502	0.789	0.000	0.000	0.000	0.000	0.000	0.000	0.000	0.000	0.000	0.000	0.000	0.000	0.000	0.000	80	485	2780	2473	-0.962	Error	Error	943	1837	0	0	895	1578	0	0	0	0
3	21	8	""	"YOR192C-B"	14820	16530	110	5353	4959	2861	101	108	50	97	95	0	4190	4312	2594	184	190	100	85	85	0	0	0	0	0	0	0	0	0	0	0	0	0	0	0	0	0	0	0	1.311	1.177	1.173	1.200	2.346	1.105	0.846	0.000	0.000	0.000	0.000	0.000	0.000	0.000	0.000	0.000	0.000	0.000	0.000	0.000	0.000	80	495	9258	8986	0.391	Error	Error	5252	4006	0	0	4858	4128	0	0	0	0
3	22	8	"rpb8"	"YOR224C"	15020	16530	110	1656	1455	757	101	105	48	95	91	0	3314	2812	1456	184	188	49	86	85	0	0	0	0	0	0	0	0	0	0	0	0	0	0	0	0	0	0	0	0.497	0.515	0.505	0.509	2.230	0.487	0.827	0.000	0.000	0.000	0.000	0.000	0.000	0.000	0.000	0.000	0.000	0.000	0.000	0.000	0.000	80	515	4685	3982	-1.009	Error	Error	1555	3130	0	0	1354	2628	0	0	0	0
3	1	9	""	"YOR256C"	11040	16730	110	4309	3770	2074	100	114	103	95	95	0	7521	7511	5184	191	201	81	90	90	0	0	0	0	0	0	0	0	0	0	0	0	0	0	0	0	0	0	0	0.574	0.501	0.496	0.545	2.138	0.415	0.715	0.000	0.000	0.000	0.000	0.000	0.000	0.000	0.000	0.000	0.000	0.000	0.000	0.000	0.000	80	473	11539	10990	-0.800	Error	Error	4209	7330	0	0	3670	7320	0	0	0	0
3	2	9	"TOA1"	"YOR194C"	11200	16720	110	3268	2672	1558	100	106	50	88	88	0	6045	4839	3057	180	188	59	88	87	0	0	0	0	0	0	0	0	0	0	0	0	0	0	0	0	0	0	0	0.540	0.552	0.542	0.571	2.640	0.487	0.771	0.000	0.000	0.000	0.000	0.000	0.000	0.000	0.000	0.000	0.000	0.000	0.000	0.000	0.000	80	458	9033	7231	-0.889	Error	Error	3168	5865	0	0	2572	4659	0	0	0	0
3	3	9	"ISU2"	"YOR226C"	11400	16730	110	1268	1158	530	98	104	48	97	97	0	3412	2952	1357	183	189	57	92	91	0	0	0	0	0	0	0	0	0	0	0	0	0	0	0	0	0	0	0	0.362	0.383	0.360	0.379	1.795	0.355	0.820	0.000	0.000	0.000	0.000	0.000	0.000	0.000	0.000	0.000	0.000	0.000	0.000	0.000	0.000	80	480	4399	3829	-1.465	Error	Error	1170	3229	0	0	1060	2769	0	0	0	0
3	4	9	""	"YOR258W"	11580	16730	110	1967	1769	1498	104	118	93	77	71	0	3352	2606	2090	190	236	378	66	63	0	0	0	0	0	0	0	0	0	0	0	0	0	0	0	0	0	0	0	0.589	0.689	0.663	0.591	2.994	0.642	0.797	0.000	0.000	0.000	0.000	0.000	0.000	0.000	0.000	0.000	0.000	0.000	0.000	0.000	0.000	80	482	5025	4081	-0.763	Error	Error	1863	3162	0	0	1665	2416	0	0	0	0
3	5	9	"MRPL40"	"YPL173W"	11770	16720	110	5481	4183	2547	109	139	200	87	82	0	5826	4418	2756	191	270	494	78	76	0	0	0	0	0	0	0	0	0	0	0	0	0	0	0	0	0	0	0	0.953	0.964	0.929	0.833	3.195	0.922	0.802	0.000	0.000	0.000	0.000	0.000	0.000	0.000	0.000	0.000	0.000	0.000	0.000	0.000	0.000	80	508	11007	8301	-0.069	Error	Error	5372	5635	0	0	4074	4227	0	0	0	0
3	6	9	"HRR25"	"YPL204W"	11980	16730	110	334	317	158	110	163	353	16	0	0	615	550	291	200	259	446	46	0	0	0	0	0	0	0	0	0	0	0	0	0	0	0	0	0	0	0	0	0.540	0.591	0.469	0.452	2.016	0.479	0.546	0.000	0.000	0.000	0.000	0.000	0.000	0.000	0.000	0.000	0.000	0.000	0.000	0.000	0.000	80	499	639	557	-0.890	Error	Error	224	415	0	0	207	350	0	0	0	0
3	7	9	""	"YPL236C"	12170	16730	110	3369	2871	1794	126	165	308	83	80	0	4389	3767	2687	206	236	296	78	72	0	0	0	0	0	0	0	0	0	0	0	0	0	0	0	0	0	0	0	0.775	0.771	0.698	0.727	2.075	0.700	0.808	0.000	0.000	0.000	0.000	0.000	0.000	0.000	0.000	0.000	0.000	0.000	0.000	0.000	0.000	80	502	7426	6306	-0.367	Error	Error	3243	4183	0	0	2745	3561	0	0	0	0
3	8	9	"spt14"	"YPL175W"	12340	16730	110	12993	10137	6011	125	272	979	86	81	0	7411	5382	3472	211	346	884	75	73	0	0	0	0	0	0	0	0	0	0	0	0	0	0	0	0	0	0	0	1.787	1.936	1.858	2.005	2.992	1.913	0.813	0.000	0.000	0.000	0.000	0.000	0.000	0.000	0.000	0.000	0.000	0.000	0.000	0.000	0.000	80	536	20068	15183	0.838	Error	Error	12868	7200	0	0	10012	5171	0	0	0	0
3	9	9	""	"YPL206C"	12550	16730	110	3401	2820	1743	112	237	836	73	70	0	7218	5531	3791	203	325	824	75	70	0	0	0	0	0	0	0	0	0	0	0	0	0	0	0	0	0	0	0	0.469	0.508	0.494	0.547	3.176	0.450	0.802	0.000	0.000	0.000	0.000	0.000	0.000	0.000	0.000	0.000	0.000	0.000	0.000	0.000	0.000	80	520	10304	8036	-1.093	Error	Error	3289	7015	0	0	2708	5328	0	0	0	0
3	10	9	""	"YPL238C"	12720	16730	110	1346	1072	663	111	117	47	81	78	0	2621	1997	1421	196	212	144	77	72	0	0	0	0	0	0	0	0	0	0	0	0	0	0	0	0	0	0	0	0.509	0.534	0.494	0.481	2.281	0.489	0.796	0.000	0.000	0.000	0.000	0.000	0.000	0.000	0.000	0.000	0.000	0.000	0.000	0.000	0.000	80	471	3660	2762	-0.973	Error	Error	1235	2425	0	0	961	1801	0	0	0	0
3	11	9	"CUP9"	"YPL177C"	12910	16720	110	7904	7041	4435	114	136	168	91	90	0	3743	3029	1954	197	233	333	80	73	0	0	0	0	0	0	0	0	0	0	0	0	0	0	0	0	0	0	0	2.197	2.446	2.276	1.969	2.273	2.611	0.809	0.000	0.000	0.000	0.000	0.000	0.000	0.000	0.000	0.000	0.000	0.000	0.000	0.000	0.000	80	549	11336	9759	1.135	Error	Error	7790	3546	0	0	6927	2832	0	0	0	0
3	12	9	""	"YPL208W"	13110	16730	110	2057	1915	1224	106	153	361	81	71	0	6276	5766	3965	193	232	336	81	78	0	0	0	0	0	0	0	0	0	0	0	0	0	0	0	0	0	0	0	0.321	0.325	0.328	0.359	2.467	0.295	0.840	0.000	0.000	0.000	0.000	0.000	0.000	0.000	0.000	0.000	0.000	0.000	0.000	0.000	0.000	80	548	8034	7382	-1.641	Error	Error	1951	6083	0	0	1809	5573	0	0	0	0
3	13	9	"hsp82"	"YPL240C"	13290	16720	110	4255	4159	3052	107	230	723	77	71	0	4846	4920	3486	207	388	1283	72	70	0	0	0	0	0	0	0	0	0	0	0	0	0	0	0	0	0	0	0	0.894	0.860	0.787	0.826	2.374	0.852	0.795	0.000	0.000	0.000	0.000	0.000	0.000	0.000	0.000	0.000	0.000	0.000	0.000	0.000	0.000	80	558	8787	8765	-0.161	Error	Error	4148	4639	0	0	4052	4713	0	0	0	0
3	14	9	"PPQ1"	"YPL179W"	13510	16730	110	4743	3709	2455	110	264	808	71	68	0	9697	7533	4954	202	435	1461	76	72	0	0	0	0	0	0	0	0	0	0	0	0	0	0	0	0	0	0	0	0.488	0.491	0.492	0.475	2.571	0.459	0.836	0.000	0.000	0.000	0.000	0.000	0.000	0.000	0.000	0.000	0.000	0.000	0.000	0.000	0.000	80	539	14128	10930	-1.035	Error	Error	4633	9495	0	0	3599	7331	0	0	0	0
3	15	9	"SRP72"	"YPL210C"	13680	16730	110	1872	1944	1472	94	103	62	88	85	0	2951	3401	2957	175	188	80	73	72	0	0	0	0	0	0	0	0	0	0	0	0	0	0	0	0	0	0	0	0.640	0.573	0.549	0.653	3.039	0.491	0.760	0.000	0.000	0.000	0.000	0.000	0.000	0.000	0.000	0.000	0.000	0.000	0.000	0.000	0.000	80	512	4554	5076	-0.643	Error	Error	1778	2776	0	0	1850	3226	0	0	0	0
3	16	9	"IQG1"	"YPL242C"	13860	16720	110	786	772	520	96	111	105	81	76	0	1048	1015	644	178	209	195	77	73	0	0	0	0	0	0	0	0	0	0	0	0	0	0	0	0	0	0	0	0.793	0.808	0.697	0.585	2.567	0.722	0.578	0.000	0.000	0.000	0.000	0.000	0.000	0.000	0.000	0.000	0.000	0.000	0.000	0.000	0.000	80	539	1560	1513	-0.334	Error	Error	690	870	0	0	676	837	0	0	0	0
3	17	9	"EMPTY"	"EMPTY"	14070	16720	150	109	120	60	100	134	219	1	0	0	174	197	110	183	244	432	0	0	0	0	0	0	0	0	0	0	0	0	0	0	0	0	0	0	0	0	0	-1.000	1.429	0.498	0.527	3.454	0.341	0.355	0.000	0.000	0.000	0.000	0.000	0.000	0.000	0.000	0.000	0.000	0.000	0.000	0.000	0.000	156	766	0	34	Error	Error	Error	9	-9	0	0	20	14	0	0	-75	0
3	18	9	"EMPTY"	"EMPTY"	14260	16720	150	106	117	68	99	111	106	10	1	0	185	207	103	183	197	168	9	0	0	0	0	0	0	0	0	0	0	0	0	0	0	0	0	0	0	0	0	3.500	0.750	0.641	0.667	3.558	0.891	0.298	0.000	0.000	0.000	0.000	0.000	0.000	0.000	0.000	0.000	0.000	0.000	0.000	0.000	0.000	156	669	9	42	1.807	Error	Error	7	2	0	0	18	24	0	0	-75	0
3	19	9	"EMPTY"	"EMPTY"	14450	16720	150	109	148	109	96	108	105	20	8	0	189	232	157	181	196	164	14	5	0	0	0	0	0	0	0	0	0	0	0	0	0	0	0	0	0	0	0	1.625	1.020	0.582	0.706	4.003	0.531	0.200	0.000	0.000	0.000	0.000	0.000	0.000	0.000	0.000	0.000	0.000	0.000	0.000	0.000	0.000	156	698	21	103	0.700	Error	Error	13	8	0	0	52	51	0	0	-75	0
3	20	9	"EMPTY"	"EMPTY"	14640	16720	150	106	120	64	97	104	44	29	13	0	184	206	133	180	191	76	16	11	0	0	0	0	0	0	0	0	0	0	0	0	0	0	0	0	0	0	0	2.250	0.885	0.563	0.650	3.360	0.287	0.114	0.000	0.000	0.000	0.000	0.000	0.000	0.000	0.000	0.000	0.000	0.000	0.000	0.000	0.000	156	690	13	49	1.170	Error	Error	9	4	0	0	23	26	0	0	-75	0
3	21	9	"EMPTY"	"EMPTY"	14830	16720	150	111	123	73	98	106	51	19	10	0	181	210	139	182	190	69	21	12	0	0	0	0	0	0	0	0	0	0	0	0	0	0	0	0	0	0	0	-13.000	0.893	0.462	0.521	4.529	0.366	0.169	0.000	0.000	0.000	0.000	0.000	0.000	0.000	0.000	0.000	0.000	0.000	0.000	0.000	0.000	156	703	12	53	Error	Error	Error	13	-1	0	0	25	28	0	0	-75	0
3	22	9	"EMPTY"	"EMPTY"	15020	16720	150	104	122	74	96	102	46	30	12	0	193	203	112	182	189	79	16	7	0	0	0	0	0	0	0	0	0	0	0	0	0	0	0	0	0	0	0	0.727	1.238	0.571	0.704	4.447	0.439	0.129	0.000	0.000	0.000	0.000	0.000	0.000	0.000	0.000	0.000	0.000	0.000	0.000	0.000	0.000	156	869	19	47	-0.459	Error	Error	8	11	0	0	26	21	0	0	-75	0
3	1	10	"EMPTY"	"EMPTY"	11030	16910	150	105	111	51	96	126	222	0	0	0	175	184	91	180	200	160	6	1	0	0	0	0	0	0	0	0	0	0	0	0	0	0	0	0	0	0	0	-1.800	3.750	0.588	0.739	4.049	0.222	0.041	0.000	0.000	0.000	0.000	0.000	0.000	0.000	0.000	0.000	0.000	0.000	0.000	0.000	0.000	156	865	4	19	Error	Error	Error	9	-5	0	0	15	4	0	0	-75	0
3	2	10	"EMPTY"	"EMPTY"	11220	16910	150	99	108	50	96	103	55	17	5	0	185	183	87	178	184	52	19	8	0	0	0	0	0	0	0	0	0	0	0	0	0	0	0	0	0	0	0	0.429	2.400	0.556	0.637	4.681	0.416	0.098	0.000	0.000	0.000	0.000	0.000	0.000	0.000	0.000	0.000	0.000	0.000	0.000	0.000	0.000	156	646	10	17	-1.222	Error	Error	3	7	0	0	12	5	0	0	-75	0
3	3	10	"EMPTY"	"EMPTY"	11410	16910	150	97	106	46	97	115	141	1	0	0	174	186	88	175	214	372	1	0	0	0	0	0	0	0	0	0	0	0	0	0	0	0	0	0	0	0	0	0.000	0.818	0.593	0.641	3.716	0.097	0.016	0.000	0.000	0.000	0.000	0.000	0.000	0.000	0.000	0.000	0.000	0.000	0.000	0.000	0.000	156	649	-1	20	Error	Error	Error	0	-1	0	0	9	11	0	0	-75	0
3	4	10	"EMPTY"	"EMPTY"	11600	16910	150	105	119	61	100	110	78	15	3	0	183	198	100	179	207	262	2	0	0	0	0	0	0	0	0	0	0	0	0	0	0	0	0	0	0	0	0	1.250	1.000	0.662	0.691	4.220	0.238	0.026	0.000	0.000	0.000	0.000	0.000	0.000	0.000	0.000	0.000	0.000	0.000	0.000	0.000	0.000	156	646	9	38	0.322	Error	Error	5	4	0	0	19	19	0	0	-75	0
3	5	10	"EMPTY"	"EMPTY"	11790	16910	150	106	120	58	107	168	368	0	0	0	202	203	88	190	238	342	0	0	0	0	0	0	0	0	0	0	0	0	0	0	0	0	0	0	0	0	0	-0.083	1.000	0.763	0.762	3.266	0.684	0.759	0.000	0.000	0.000	0.000	0.000	0.000	0.000	0.000	0.000	0.000	0.000	0.000	0.000	0.000	156	704	11	26	Error	Error	Error	-1	12	0	0	13	13	0	0	-75	0
3	6	10	"EMPTY"	"EMPTY"	11980	16910	150	104	113	57	106	127	190	1	0	0	187	194	91	194	211	245	1	0	0	0	0	0	0	0	0	0	0	0	0	0	0	0	0	0	0	0	0	0.286	100000.000	0.729	0.742	3.681	0.299	0.058	0.000	0.000	0.000	0.000	0.000	0.000	0.000	0.000	0.000	0.000	0.000	0.000	0.000	0.000	156	733	-9	7	-1.807	Error	Error	-2	-7	0	0	7	0	0	0	-75	0
3	7	10	""	"iYBL030C-0"	12170	16920	110	1862	1820	1560	109	117	56	68	66	0	2821	3491	3613	187	196	62	61	61	0	0	0	0	0	0	0	0	0	0	0	0	0	0	0	0	0	0	0	0.666	0.518	0.470	0.467	2.431	0.425	0.802	0.000	0.000	0.000	0.000	0.000	0.000	0.000	0.000	0.000	0.000	0.000	0.000	0.000	0.000	80	525	4387	5015	-0.587	Error	Error	1753	2634	0	0	1711	3304	0	0	0	0
3	8	10	""	"iYBL027W"	12380	16920	110	4051	3446	2552	106	123	118	77	75	0	4912	4052	3352	192	203	73	72	70	0	0	0	0	0	0	0	0	0	0	0	0	0	0	0	0	0	0	0	0.836	0.865	0.802	0.946	2.632	0.798	0.829	0.000	0.000	0.000	0.000	0.000	0.000	0.000	0.000	0.000	0.000	0.000	0.000	0.000	0.000	80	548	8665	7200	-0.259	Error	Error	3945	4720	0	0	3340	3860	0	0	0	0
3	9	10	""	"iYBL023C"	12560	16920	100	1499	1337	964	105	112	46	83	77	0	2319	1894	1426	194	201	60	70	68	0	0	0	0	0	0	0	0	0	0	0	0	0	0	0	0	0	0	0	0.656	0.725	0.672	0.717	2.920	0.647	0.787	0.000	0.000	0.000	0.000	0.000	0.000	0.000	0.000	0.000	0.000	0.000	0.000	0.000	0.000	80	457	3519	2932	-0.608	Error	Error	1394	2125	0	0	1232	1700	0	0	0	0
3	10	10	""	"iYBL009W"	12750	16920	120	3452	2854	1558	102	109	61	96	93	0	2937	2435	1393	185	197	105	85	80	0	0	0	0	0	0	0	0	0	0	0	0	0	0	0	0	0	0	0	1.217	1.223	1.208	1.356	2.520	1.183	0.900	0.000	0.000	0.000	0.000	0.000	0.000	0.000	0.000	0.000	0.000	0.000	0.000	0.000	0.000	120	612	6102	5002	0.284	Error	Error	3350	2752	0	0	2752	2250	0	0	0	0
3	11	10	""	"iYBL005W"	12950	16930	110	3220	3176	2203	100	135	357	86	80	0	3581	2778	2012	183	195	103	76	73	0	0	0	0	0	0	0	0	0	0	0	0	0	0	0	0	0	0	0	0.918	1.185	1.130	1.254	2.658	1.162	0.856	0.000	0.000	0.000	0.000	0.000	0.000	0.000	0.000	0.000	0.000	0.000	0.000	0.000	0.000	80	534	6518	5671	-0.123	Error	Error	3120	3398	0	0	3076	2595	0	0	0	0
3	12	10	""	"iYBL003C"	13140	16930	110	6636	6306	5295	102	140	362	78	76	0	2103	2005	1735	182	203	123	66	65	0	0	0	0	0	0	0	0	0	0	0	0	0	0	0	0	0	0	0	3.401	3.403	3.186	2.897	2.828	3.469	0.826	0.000	0.000	0.000	0.000	0.000	0.000	0.000	0.000	0.000	0.000	0.000	0.000	0.000	0.000	80	526	8455	8027	1.766	Error	Error	6534	1921	0	0	6204	1823	0	0	0	0
3	13	10	""	"iYBRCdelta11"	13300	16930	80	352	337	207	98	120	91	67	65	0	414	432	268	182	211	122	69	48	0	0	0	0	0	0	0	0	0	0	0	0	0	0	0	0	0	0	0	1.095	0.956	0.834	0.797	2.847	0.796	0.610	0.000	0.000	0.000	0.000	0.000	0.000	0.000	0.000	0.000	0.000	0.000	0.000	0.000	0.000	52	318	486	489	0.131	Error	Error	254	232	0	0	239	250	0	0	0	0
3	14	10	""	"iYBR014C"	13530	16930	110	3012	3096	2212	99	120	111	91	88	0	2457	2029	1443	180	198	93	80	73	0	0	0	0	0	0	0	0	0	0	0	0	0	0	0	0	0	0	0	1.279	1.621	1.580	1.663	2.857	1.587	0.849	0.000	0.000	0.000	0.000	0.000	0.000	0.000	0.000	0.000	0.000	0.000	0.000	0.000	0.000	80	559	5190	4846	0.355	Error	Error	2913	2277	0	0	2997	1849	0	0	0	0
3	15	10	""	"iYBR018C"	13710	16930	100	1573	1597	1268	97	108	80	80	75	0	2672	2521	2189	185	196	81	71	66	0	0	0	0	0	0	0	0	0	0	0	0	0	0	0	0	0	0	0	0.593	0.642	0.567	0.627	3.166	0.557	0.810	0.000	0.000	0.000	0.000	0.000	0.000	0.000	0.000	0.000	0.000	0.000	0.000	0.000	0.000	80	463	3963	3836	-0.753	Error	Error	1476	2487	0	0	1500	2336	0	0	0	0
3	16	10	""	"iYBR035C"	13880	16930	90	1799	1553	1173	103	161	310	73	65	0	3144	3127	2587	192	349	783	69	63	0	0	0	0	0	0	0	0	0	0	0	0	0	0	0	0	0	0	0	0.575	0.494	0.493	0.400	2.129	0.426	0.782	0.000	0.000	0.000	0.000	0.000	0.000	0.000	0.000	0.000	0.000	0.000	0.000	0.000	0.000	52	393	4648	4385	-0.800	Error	Error	1696	2952	0	0	1450	2935	0	0	0	0
3	17	10	""	"iYBR038W"	14090	16930	110	1847	2022	1595	106	158	306	77	66	0	2477	2608	2395	194	289	579	60	52	0	0	0	0	0	0	0	0	0	0	0	0	0	0	0	0	0	0	0	0.763	0.794	0.696	0.776	3.028	0.712	0.801	0.000	0.000	0.000	0.000	0.000	0.000	0.000	0.000	0.000	0.000	0.000	0.000	0.000	0.000	80	527	4024	4330	-0.391	Error	Error	1741	2283	0	0	1916	2414	0	0	0	0
3	18	10	""	"iYBR042C"	14270	16930	100	1642	1619	1090	105	111	49	87	82	0	1464	1242	791	186	195	60	75	73	0	0	0	0	0	0	0	0	0	0	0	0	0	0	0	0	0	0	0	1.203	1.434	1.359	1.287	2.404	1.380	0.831	0.000	0.000	0.000	0.000	0.000	0.000	0.000	0.000	0.000	0.000	0.000	0.000	0.000	0.000	80	483	2815	2570	0.266	Error	Error	1537	1278	0	0	1514	1056	0	0	0	0
3	19	10	""	"iYCR018C"	14490	16920	90	254	266	119	106	114	49	84	71	0	419	395	199	192	200	63	78	71	0	0	0	0	0	0	0	0	0	0	0	0	0	0	0	0	0	0	0	0.652	0.788	0.623	0.570	2.608	0.597	0.386	0.000	0.000	0.000	0.000	0.000	0.000	0.000	0.000	0.000	0.000	0.000	0.000	0.000	0.000	52	388	375	363	-0.617	Error	Error	148	227	0	0	160	203	0	0	0	0
3	20	10	""	"iYCRCtau1"	14650	16930	90	494	463	274	102	109	49	78	73	0	899	865	543	192	206	92	80	80	0	0	0	0	0	0	0	0	0	0	0	0	0	0	0	0	0	0	0	0.554	0.536	0.504	0.424	2.078	0.502	0.693	0.000	0.000	0.000	0.000	0.000	0.000	0.000	0.000	0.000	0.000	0.000	0.000	0.000	0.000	52	386	1099	1034	-0.851	Error	Error	392	707	0	0	361	673	0	0	0	0
3	21	10	""	"iYCR020C"	14860	16930	100	1287	1458	1212	102	110	46	75	71	0	630	867	801	183	193	69	53	52	0	0	0	0	0	0	0	0	0	0	0	0	0	0	0	0	0	0	0	2.651	1.982	1.592	1.122	3.046	1.798	0.773	0.000	0.000	0.000	0.000	0.000	0.000	0.000	0.000	0.000	0.000	0.000	0.000	0.000	0.000	80	473	1632	2040	1.407	Error	Error	1185	447	0	0	1356	684	0	0	0	0
3	22	10	""	"iSNR65"	15030	16930	100	520	581	464	98	103	41	71	70	0	611	1120	1114	180	187	60	58	56	0	0	0	0	0	0	0	0	0	0	0	0	0	0	0	0	0	0	0	0.979	0.514	0.443	0.490	3.098	0.398	0.707	0.000	0.000	0.000	0.000	0.000	0.000	0.000	0.000	0.000	0.000	0.000	0.000	0.000	0.000	80	470	853	1423	-0.030	Error	Error	422	431	0	0	483	940	0	0	0	0
3	1	11	""	"iYCR033W"	11060	17120	90	1953	1788	1265	101	165	329	76	71	0	1457	1457	949	185	223	228	76	71	0	0	0	0	0	0	0	0	0	0	0	0	0	0	0	0	0	0	0	1.456	1.326	1.333	1.051	2.168	1.322	0.785	0.000	0.000	0.000	0.000	0.000	0.000	0.000	0.000	0.000	0.000	0.000	0.000	0.000	0.000	52	397	3124	2959	0.542	Error	Error	1852	1272	0	0	1687	1272	0	0	0	0
3	2	11	""	"iYCR037C"	11250	17110	100	1846	1685	1158	103	129	163	85	76	0	4087	3673	2306	183	226	375	78	76	0	0	0	0	0	0	0	0	0	0	0	0	0	0	0	0	0	0	0	0.446	0.453	0.480	0.441	2.586	0.453	0.858	0.000	0.000	0.000	0.000	0.000	0.000	0.000	0.000	0.000	0.000	0.000	0.000	0.000	0.000	80	465	5647	5072	-1.163	Error	Error	1743	3904	0	0	1582	3490	0	0	0	0
3	3	11	""	"iYCR060W"	11450	17120	110	852	908	774	102	130	167	65	60	0	2431	2821	2464	183	239	424	67	60	0	0	0	0	0	0	0	0	0	0	0	0	0	0	0	0	0	0	0	0.334	0.306	0.325	0.294	3.126	0.272	0.754	0.000	0.000	0.000	0.000	0.000	0.000	0.000	0.000	0.000	0.000	0.000	0.000	0.000	0.000	80	522	2998	3444	-1.584	Error	Error	750	2248	0	0	806	2638	0	0	0	0
3	4	11	""	"iYCR066W"	11620	17120	110	2241	2423	2133	102	164	362	77	70	0	794	939	824	184	221	221	63	55	0	0	0	0	0	0	0	0	0	0	0	0	0	0	0	0	0	0	0	3.507	3.074	2.754	2.849	3.247	2.893	0.770	0.000	0.000	0.000	0.000	0.000	0.000	0.000	0.000	0.000	0.000	0.000	0.000	0.000	0.000	80	528	2749	3076	1.810	Error	Error	2139	610	0	0	2321	755	0	0	0	0
3	5	11	""	"iYCR071C"	11820	17120	90	3660	3370	2283	110	203	465	78	75	0	2026	1808	1085	196	239	243	82	80	0	0	0	0	0	0	0	0	0	0	0	0	0	0	0	0	0	0	0	1.940	2.022	1.942	1.643	2.380	2.103	0.833	0.000	0.000	0.000	0.000	0.000	0.000	0.000	0.000	0.000	0.000	0.000	0.000	0.000	0.000	52	383	5380	4872	0.956	Error	Error	3550	1830	0	0	3260	1612	0	0	0	0
3	6	11	""	"iYCR090C-1"	12000	17120	110	4040	3381	1973	107	116	72	92	88	0	7484	5710	3782	192	201	74	87	86	0	0	0	0	0	0	0	0	0	0	0	0	0	0	0	0	0	0	0	0.539	0.593	0.570	0.748	3.812	0.538	0.867	0.000	0.000	0.000	0.000	0.000	0.000	0.000	0.000	0.000	0.000	0.000	0.000	0.000	0.000	80	513	11225	8792	-0.891	Error	Error	3933	7292	0	0	3274	5518	0	0	0	0
3	7	11	""	"iYCR094W"	12190	17120	110	2331	1939	1398	107	119	103	81	78	0	1617	1344	975	184	195	66	73	67	0	0	0	0	0	0	0	0	0	0	0	0	0	0	0	0	0	0	0	1.552	1.579	1.514	1.479	2.971	1.520	0.833	0.000	0.000	0.000	0.000	0.000	0.000	0.000	0.000	0.000	0.000	0.000	0.000	0.000	0.000	80	527	3657	2992	0.634	Error	Error	2224	1433	0	0	1832	1160	0	0	0	0
3	8	11	""	"iYCRWomega3"	12380	17120	110	4684	4766	4575	105	119	106	81	76	0	2617	3319	3284	188	195	63	77	72	0	0	0	0	0	0	0	0	0	0	0	0	0	0	0	0	0	0	0	1.885	1.489	1.259	1.454	2.890	1.465	0.754	0.000	0.000	0.000	0.000	0.000	0.000	0.000	0.000	0.000	0.000	0.000	0.000	0.000	0.000	80	507	7008	7792	0.915	Error	Error	4579	2429	0	0	4661	3131	0	0	0	0
3	9	11	""	"iYDR036C"	12570	17120	100	1929	1951	1576	101	109	51	83	78	0	3610	3048	2557	190	199	84	72	71	0	0	0	0	0	0	0	0	0	0	0	0	0	0	0	0	0	0	0	0.535	0.647	0.582	0.624	3.722	0.546	0.729	0.000	0.000	0.000	0.000	0.000	0.000	0.000	0.000	0.000	0.000	0.000	0.000	0.000	0.000	80	461	5248	4708	-0.904	Error	Error	1828	3420	0	0	1850	2858	0	0	0	0
3	10	11	""	"iYDR040C"	12760	17120	100	1275	1248	896	98	103	42	90	86	0	2567	2325	1850	177	189	83	75	73	0	0	0	0	0	0	0	0	0	0	0	0	0	0	0	0	0	0	0	0.492	0.535	0.503	0.493	3.210	0.468	0.805	0.000	0.000	0.000	0.000	0.000	0.000	0.000	0.000	0.000	0.000	0.000	0.000	0.000	0.000	80	449	3567	3298	-1.022	Error	Error	1177	2390	0	0	1150	2148	0	0	0	0
3	11	11	""	"iYDR043C-0"	12950	17110	100	601	676	461	99	116	101	83	75	0	1853	1923	1306	181	197	114	83	81	0	0	0	0	0	0	0	0	0	0	0	0	0	0	0	0	0	0	0	0.300	0.331	0.320	0.310	2.078	0.307	0.786	0.000	0.000	0.000	0.000	0.000	0.000	0.000	0.000	0.000	0.000	0.000	0.000	0.000	0.000	80	461	2174	2319	-1.736	Error	Error	502	1672	0	0	577	1742	0	0	0	0
3	12	11	""	"itD(GUC)D"	13140	17120	90	725	599	380	115	134	123	69	65	0	1423	1139	656	191	220	162	80	75	0	0	0	0	0	0	0	0	0	0	0	0	0	0	0	0	0	0	0	0.495	0.511	0.479	0.411	2.948	0.525	0.734	0.000	0.000	0.000	0.000	0.000	0.000	0.000	0.000	0.000	0.000	0.000	0.000	0.000	0.000	52	383	1842	1432	-1.014	Error	Error	610	1232	0	0	484	948	0	0	0	0
3	13	11	""	"iYDR062W"	13310	17110	90	1061	945	761	109	155	226	65	57	0	2056	1990	1577	189	303	530	67	61	0	0	0	0	0	0	0	0	0	0	0	0	0	0	0	0	0	0	0	0.510	0.464	0.446	0.416	2.734	0.412	0.710	0.000	0.000	0.000	0.000	0.000	0.000	0.000	0.000	0.000	0.000	0.000	0.000	0.000	0.000	52	396	2819	2637	-0.972	Error	Error	952	1867	0	0	836	1801	0	0	0	0
3	14	11	""	"iYDR066C"	13530	17120	100	1804	2482	2069	102	115	93	86	80	0	1304	1465	1192	178	207	224	68	67	0	0	0	0	0	0	0	0	0	0	0	0	0	0	0	0	0	0	0	1.512	1.849	1.814	1.772	3.465	1.835	0.862	0.000	0.000	0.000	0.000	0.000	0.000	0.000	0.000	0.000	0.000	0.000	0.000	0.000	0.000	80	462	2828	3667	0.596	Error	Error	1702	1126	0	0	2380	1287	0	0	0	0
3	15	11	""	"iYDR082W"	13700	17120	110	736	619	383	100	104	44	81	72	0	985	772	545	183	190	59	68	68	0	0	0	0	0	0	0	0	0	0	0	0	0	0	0	0	0	0	0	0.793	0.881	0.737	0.714	2.203	0.703	0.718	0.000	0.000	0.000	0.000	0.000	0.000	0.000	0.000	0.000	0.000	0.000	0.000	0.000	0.000	80	500	1438	1108	-0.335	Error	Error	636	802	0	0	519	589	0	0	0	0
3	16	11	""	"iYDR086C"	13900	17120	110	888	772	490	103	110	49	80	72	0	2204	1677	1282	186	196	99	70	68	0	0	0	0	0	0	0	0	0	0	0	0	0	0	0	0	0	0	0	0.389	0.449	0.438	0.450	2.255	0.376	0.798	0.000	0.000	0.000	0.000	0.000	0.000	0.000	0.000	0.000	0.000	0.000	0.000	0.000	0.000	80	526	2803	2160	-1.362	Error	Error	785	2018	0	0	669	1491	0	0	0	0
3	17	11	""	"itR(ACG)D-1"	14080	17110	110	1387	1278	808	107	112	44	82	81	0	3837	3056	2223	187	197	64	80	78	0	0	0	0	0	0	0	0	0	0	0	0	0	0	0	0	0	0	0	0.351	0.408	0.420	0.415	2.359	0.359	0.793	0.000	0.000	0.000	0.000	0.000	0.000	0.000	0.000	0.000	0.000	0.000	0.000	0.000	0.000	80	523	4930	4040	-1.512	Error	Error	1280	3650	0	0	1171	2869	0	0	0	0
3	18	11	""	"iYDR102C"	14290	17120	100	985	843	497	116	120	46	86	83	0	2496	1988	1388	193	206	72	81	75	0	0	0	0	0	0	0	0	0	0	0	0	0	0	0	0	0	0	0	0.377	0.405	0.382	0.413	2.208	0.353	0.821	0.000	0.000	0.000	0.000	0.000	0.000	0.000	0.000	0.000	0.000	0.000	0.000	0.000	0.000	80	473	3172	2522	-1.406	Error	Error	869	2303	0	0	727	1795	0	0	0	0
3	19	11	""	"iYDRCsigma2"	14470	17120	100	726	689	414	125	131	55	82	80	0	1023	812	546	204	216	72	68	66	0	0	0	0	0	0	0	0	0	0	0	0	0	0	0	0	0	0	0	0.734	0.928	0.841	0.809	2.513	0.785	0.712	0.000	0.000	0.000	0.000	0.000	0.000	0.000	0.000	0.000	0.000	0.000	0.000	0.000	0.000	80	469	1420	1172	-0.446	Error	Error	601	819	0	0	564	608	0	0	0	0
3	20	11	""	"iYDR109C"	14660	17120	100	2054	1976	1552	109	119	53	78	76	0	4303	3393	2700	200	210	70	72	72	0	0	0	0	0	0	0	0	0	0	0	0	0	0	0	0	0	0	0	0.474	0.585	0.523	0.527	2.915	0.536	0.741	0.000	0.000	0.000	0.000	0.000	0.000	0.000	0.000	0.000	0.000	0.000	0.000	0.000	0.000	80	466	6048	5060	-1.077	Error	Error	1945	4103	0	0	1867	3193	0	0	0	0
3	21	11	""	"iYDR418W"	14880	17110	90	285	424	305	101	109	48	80	67	0	945	1079	911	178	191	69	73	71	0	0	0	0	0	0	0	0	0	0	0	0	0	0	0	0	0	0	0	0.240	0.358	0.310	0.324	2.054	0.305	0.720	0.000	0.000	0.000	0.000	0.000	0.000	0.000	0.000	0.000	0.000	0.000	0.000	0.000	0.000	52	364	951	1224	-2.060	Error	Error	184	767	0	0	323	901	0	0	0	0
3	22	11	""	"iYDR421W"	15030	17120	110	6027	6170	4994	96	106	54	91	88	0	1934	1929	1586	176	186	65	77	72	0	0	0	0	0	0	0	0	0	0	0	0	0	0	0	0	0	0	0	3.374	3.465	3.349	3.349	2.845	3.439	0.827	0.000	0.000	0.000	0.000	0.000	0.000	0.000	0.000	0.000	0.000	0.000	0.000	0.000	0.000	80	513	7689	7827	1.754	Error	Error	5931	1758	0	0	6074	1753	0	0	0	0
3	1	12	""	"iYDR426C"	11050	17300	100	907	775	460	104	108	41	83	80	0	1251	1042	684	184	190	62	73	72	0	0	0	0	0	0	0	0	0	0	0	0	0	0	0	0	0	0	0	0.753	0.782	0.681	0.594	2.163	0.720	0.757	0.000	0.000	0.000	0.000	0.000	0.000	0.000	0.000	0.000	0.000	0.000	0.000	0.000	0.000	80	466	1870	1529	-0.410	Error	Error	803	1067	0	0	671	858	0	0	0	0
3	2	12	""	"itK(CUU)D2"	11230	17300	120	1026	920	591	105	143	190	76	66	0	891	815	545	182	220	203	68	62	0	0	0	0	0	0	0	0	0	0	0	0	0	0	0	0	0	0	0	1.299	1.288	1.146	1.035	2.680	1.217	0.768	0.000	0.000	0.000	0.000	0.000	0.000	0.000	0.000	0.000	0.000	0.000	0.000	0.000	0.000	120	606	1630	1448	0.377	Error	Error	921	709	0	0	815	633	0	0	0	0
3	3	12	""	"iYDR448W"	11440	17310	90	1127	1029	635	104	163	237	76	73	0	1264	1135	660	186	245	252	80	75	0	0	0	0	0	0	0	0	0	0	0	0	0	0	0	0	0	0	0	0.949	0.975	0.904	0.761	2.363	0.930	0.726	0.000	0.000	0.000	0.000	0.000	0.000	0.000	0.000	0.000	0.000	0.000	0.000	0.000	0.000	52	379	2101	1874	-0.076	Error	Error	1023	1078	0	0	925	949	0	0	0	0
3	4	12	""	"iYDR452W"	11600	17310	90	1367	1156	688	106	118	86	86	82	0	1532	1340	715	187	218	171	82	80	0	0	0	0	0	0	0	0	0	0	0	0	0	0	0	0	0	0	0	0.938	0.911	0.829	0.733	2.228	0.916	0.749	0.000	0.000	0.000	0.000	0.000	0.000	0.000	0.000	0.000	0.000	0.000	0.000	0.000	0.000	52	377	2606	2203	-0.093	Error	Error	1261	1345	0	0	1050	1153	0	0	0	0
3	5	12	""	"iYDR470C"	11790	17290	110	1318	1146	679	109	146	199	81	75	0	3140	2638	1519	191	254	350	78	77	0	0	0	0	0	0	0	0	0	0	0	0	0	0	0	0	0	0	0	0.410	0.424	0.441	0.384	2.181	0.387	0.757	0.000	0.000	0.000	0.000	0.000	0.000	0.000	0.000	0.000	0.000	0.000	0.000	0.000	0.000	80	551	4158	3484	-1.286	Error	Error	1209	2949	0	0	1037	2447	0	0	0	0
3	6	12	""	"iYDR473C-0"	11990	17300	110	4800	4400	3079	111	137	160	83	78	0	5241	4923	5908	194	246	315	71	70	0	0	0	0	0	0	0	0	0	0	0	0	0	0	0	0	0	0	0	0.929	0.907	1.082	1.051	2.336	0.558	0.387	0.000	0.000	0.000	0.000	0.000	0.000	0.000	0.000	0.000	0.000	0.000	0.000	0.000	0.000	80	526	9736	9018	-0.106	Error	Error	4689	5047	0	0	4289	4729	0	0	0	0
3	7	12	""	"iYDR476C"	12180	17300	110	1960	1848	1306	105	117	78	88	80	0	4253	3951	3155	190	209	116	76	73	0	0	0	0	0	0	0	0	0	0	0	0	0	0	0	0	0	0	0	0.457	0.463	0.465	0.555	2.935	0.401	0.798	0.000	0.000	0.000	0.000	0.000	0.000	0.000	0.000	0.000	0.000	0.000	0.000	0.000	0.000	80	498	5918	5504	-1.131	Error	Error	1855	4063	0	0	1743	3761	0	0	0	0
3	8	12	""	"iYDR494W"	12370	17300	120	3899	3777	2830	104	111	53	92	90	0	1623	1433	1055	185	195	61	75	72	0	0	0	0	0	0	0	0	0	0	0	0	0	0	0	0	0	0	0	2.639	2.943	2.792	2.223	3.303	3.076	0.798	0.000	0.000	0.000	0.000	0.000	0.000	0.000	0.000	0.000	0.000	0.000	0.000	0.000	0.000	120	542	5233	4921	1.400	Error	Error	3795	1438	0	0	3673	1248	0	0	0	0
3	9	12	""	"iYDR498C"	12540	17290	110	2839	2700	1965	99	108	84	86	82	0	4995	4369	3511	182	199	163	77	75	0	0	0	0	0	0	0	0	0	0	0	0	0	0	0	0	0	0	0	0.569	0.621	0.599	0.663	2.427	0.563	0.826	0.000	0.000	0.000	0.000	0.000	0.000	0.000	0.000	0.000	0.000	0.000	0.000	0.000	0.000	80	481	7553	6788	-0.813	Error	Error	2740	4813	0	0	2601	4187	0	0	0	0
3	10	12	""	"iYDR502C"	12740	17290	110	235	267	147	100	114	91	58	47	0	391	386	233	180	196	157	61	35	0	0	0	0	0	0	0	0	0	0	0	0	0	0	0	0	0	0	0	0.640	0.811	0.791	0.598	2.736	0.594	0.400	0.000	0.000	0.000	0.000	0.000	0.000	0.000	0.000	0.000	0.000	0.000	0.000	0.000	0.000	80	526	346	373	-0.644	Error	Error	135	211	0	0	167	206	0	0	0	0
3	11	12	""	"itV(AAC)E1"	12930	17290	110	1738	1537	872	103	116	69	93	88	0	4863	3811	2362	174	181	53	93	90	0	0	0	0	0	0	0	0	0	0	0	0	0	0	0	0	0	0	0	0.349	0.394	0.404	0.446	2.461	0.362	0.836	0.000	0.000	0.000	0.000	0.000	0.000	0.000	0.000	0.000	0.000	0.000	0.000	0.000	0.000	80	527	6324	5071	-1.520	Error	Error	1635	4689	0	0	1434	3637	0	0	0	0
3	12	12	""	"itI(AAU)E1"	13120	17300	110	818	694	356	112	120	51	83	82	0	810	687	416	182	190	59	72	72	0	0	0	0	0	0	0	0	0	0	0	0	0	0	0	0	0	0	0	1.124	1.152	0.975	0.928	2.208	0.994	0.715	0.000	0.000	0.000	0.000	0.000	0.000	0.000	0.000	0.000	0.000	0.000	0.000	0.000	0.000	80	504	1334	1087	0.169	Error	Error	706	628	0	0	582	505	0	0	0	0
3	13	12	""	"iYERCdelta20"	13290	17300	110	5637	5943	5276	120	202	474	73	68	0	4969	4030	3476	196	307	677	63	57	0	0	0	0	0	0	0	0	0	0	0	0	0	0	0	0	0	0	0	1.156	1.519	1.409	1.609	3.773	1.556	0.765	0.000	0.000	0.000	0.000	0.000	0.000	0.000	0.000	0.000	0.000	0.000	0.000	0.000	0.000	80	565	10290	9657	0.209	Error	Error	5517	4773	0	0	5823	3834	0	0	0	0
3	14	12	""	"iYER153C"	13510	17300	110	1054	941	585	106	171	419	68	57	0	1567	1144	773	186	263	554	65	55	0	0	0	0	0	0	0	0	0	0	0	0	0	0	0	0	0	0	0	0.686	0.872	0.785	0.742	2.535	0.794	0.749	0.000	0.000	0.000	0.000	0.000	0.000	0.000	0.000	0.000	0.000	0.000	0.000	0.000	0.000	80	543	2329	1793	-0.543	Error	Error	948	1381	0	0	835	958	0	0	0	0
3	15	12	""	"iYER157W"	13700	17300	110	1548	1231	786	105	119	110	76	75	0	1030	817	567	179	202	218	66	61	0	0	0	0	0	0	0	0	0	0	0	0	0	0	0	0	0	0	0	1.696	1.765	1.566	1.324	2.530	1.684	0.751	0.000	0.000	0.000	0.000	0.000	0.000	0.000	0.000	0.000	0.000	0.000	0.000	0.000	0.000	80	525	2294	1764	0.762	Error	Error	1443	851	0	0	1126	638	0	0	0	0
3	16	12	""	"iYER159C"	13880	17300	110	877	902	690	103	108	47	77	72	0	1591	1493	1208	178	189	81	70	66	0	0	0	0	0	0	0	0	0	0	0	0	0	0	0	0	0	0	0	0.548	0.608	0.494	0.502	2.930	0.531	0.771	0.000	0.000	0.000	0.000	0.000	0.000	0.000	0.000	0.000	0.000	0.000	0.000	0.000	0.000	80	495	2187	2114	-0.868	Error	Error	774	1413	0	0	799	1315	0	0	0	0
3	17	12	""	"iYER174C"	14070	17300	100	990	892	610	107	114	50	80	73	0	1938	1540	1205	178	192	91	71	67	0	0	0	0	0	0	0	0	0	0	0	0	0	0	0	0	0	0	0	0.502	0.576	0.514	0.537	2.576	0.474	0.726	0.000	0.000	0.000	0.000	0.000	0.000	0.000	0.000	0.000	0.000	0.000	0.000	0.000	0.000	80	474	2643	2147	-0.995	Error	Error	883	1760	0	0	785	1362	0	0	0	0
3	18	12	""	"iYER178W"	14250	17300	110	4102	3760	2898	112	117	50	88	85	0	1929	1670	1305	184	195	67	72	72	0	0	0	0	0	0	0	0	0	0	0	0	0	0	0	0	0	0	0	2.287	2.455	2.266	1.867	3.557	2.491	0.804	0.000	0.000	0.000	0.000	0.000	0.000	0.000	0.000	0.000	0.000	0.000	0.000	0.000	0.000	80	532	5735	5134	1.193	Error	Error	3990	1745	0	0	3648	1486	0	0	0	0
3	19	12	""	"iYER181C"	14450	17300	100	1132	996	636	124	141	106	75	72	0	2115	1898	1295	204	220	88	77	77	0	0	0	0	0	0	0	0	0	0	0	0	0	0	0	0	0	0	0	0.527	0.515	0.470	0.396	2.402	0.462	0.803	0.000	0.000	0.000	0.000	0.000	0.000	0.000	0.000	0.000	0.000	0.000	0.000	0.000	0.000	80	444	2919	2566	-0.923	Error	Error	1008	1911	0	0	872	1694	0	0	0	0
3	20	12	""	"iYFL064C"	14630	17290	120	51279	40453	22597	118	134	97	97	94	7	35273	27272	17367	198	216	86	89	87	0	0	0	0	0	0	0	0	0	0	0	0	0	0	0	0	0	0	0	1.459	1.490	1.512	1.839	3.023	1.483	0.830	0.000	0.000	0.000	0.000	0.000	0.000	0.000	0.000	0.000	0.000	0.000	0.000	0.000	0.000	120	564	86236	67409	0.545	Error	Error	51161	35075	0	0	40335	27074	0	0	0	0
3	21	12	""	"iYFL061W"	14820	17300	100	1222	1150	923	101	111	62	73	71	0	1714	1374	1089	183	191	66	67	67	0	0	0	0	0	0	0	0	0	0	0	0	0	0	0	0	0	0	0	0.732	0.881	0.743	0.721	2.960	0.836	0.774	0.000	0.000	0.000	0.000	0.000	0.000	0.000	0.000	0.000	0.000	0.000	0.000	0.000	0.000	80	486	2652	2240	-0.450	Error	Error	1121	1531	0	0	1049	1191	0	0	0	0
3	22	12	""	"iYFL056C-0"	15010	17300	110	2447	2127	1170	98	106	59	92	88	0	4714	3774	2170	182	190	64	85	85	0	0	0	0	0	0	0	0	0	0	0	0	0	0	0	0	0	0	0	0.518	0.565	0.570	0.540	2.093	0.507	0.852	0.000	0.000	0.000	0.000	0.000	0.000	0.000	0.000	0.000	0.000	0.000	0.000	0.000	0.000	80	563	6881	5621	-0.948	Error	Error	2349	4532	0	0	2029	3592	0	0	0	0
3	1	13	""	"iYGL100W"	11050	17490	110	837	695	424	97	110	67	81	77	0	2102	1744	1063	179	202	164	81	77	0	0	0	0	0	0	0	0	0	0	0	0	0	0	0	0	0	0	0	0.385	0.382	0.352	0.346	2.360	0.347	0.776	0.000	0.000	0.000	0.000	0.000	0.000	0.000	0.000	0.000	0.000	0.000	0.000	0.000	0.000	80	580	2663	2163	-1.378	Error	Error	740	1923	0	0	598	1565	0	0	0	0
3	2	13	""	"itH(GUG)G2"	11240	17490	110	3589	3004	2495	98	115	118	80	75	0	2445	2004	1592	180	193	112	68	67	0	0	0	0	0	0	0	0	0	0	0	0	0	0	0	0	0	0	0	1.541	1.593	1.529	1.337	3.352	1.610	0.818	0.000	0.000	0.000	0.000	0.000	0.000	0.000	0.000	0.000	0.000	0.000	0.000	0.000	0.000	80	531	5756	4730	0.624	Error	Error	3491	2265	0	0	2906	1824	0	0	0	0
3	3	13	""	"iYGL096W-0"	11430	17490	110	1598	1392	798	101	114	90	82	81	0	2371	1896	1360	182	191	69	73	71	0	0	0	0	0	0	0	0	0	0	0	0	0	0	0	0	0	0	0	0.684	0.753	0.714	0.699	2.467	0.669	0.818	0.000	0.000	0.000	0.000	0.000	0.000	0.000	0.000	0.000	0.000	0.000	0.000	0.000	0.000	80	538	3686	3005	-0.548	Error	Error	1497	2189	0	0	1291	1714	0	0	0	0
3	4	13	""	"iYGL083W"	11630	17490	100	2075	1827	1282	110	120	72	81	80	0	5198	3820	2783	184	196	71	73	72	0	0	0	0	0	0	0	0	0	0	0	0	0	0	0	0	0	0	0	0.392	0.472	0.454	0.470	2.431	0.440	0.782	0.000	0.000	0.000	0.000	0.000	0.000	0.000	0.000	0.000	0.000	0.000	0.000	0.000	0.000	80	472	6979	5353	-1.351	Error	Error	1965	5014	0	0	1717	3636	0	0	0	0
3	5	13	""	"iYGL079W"	11810	17490	110	3091	2534	1343	103	121	111	85	83	0	1469	1230	723	185	209	215	76	76	0	0	0	0	0	0	0	0	0	0	0	0	0	0	0	0	0	0	0	2.327	2.326	2.113	1.588	2.727	2.286	0.815	0.000	0.000	0.000	0.000	0.000	0.000	0.000	0.000	0.000	0.000	0.000	0.000	0.000	0.000	80	527	4272	3476	1.219	Error	Error	2988	1284	0	0	2431	1045	0	0	0	0
3	6	13	""	"iYGL075C"	12000	17490	100	881	759	474	106	134	197	72	66	0	2719	2277	1745	184	211	204	68	67	0	0	0	0	0	0	0	0	0	0	0	0	0	0	0	0	0	0	0	0.306	0.312	0.299	0.330	1.996	0.252	0.771	0.000	0.000	0.000	0.000	0.000	0.000	0.000	0.000	0.000	0.000	0.000	0.000	0.000	0.000	80	497	3310	2746	-1.710	Error	Error	775	2535	0	0	653	2093	0	0	0	0
3	7	13	""	"iYGL056C"	12200	17490	110	1504	1300	850	107	128	145	78	76	0	2894	2351	1783	186	202	132	70	67	0	0	0	0	0	0	0	0	0	0	0	0	0	0	0	0	0	0	0	0.516	0.551	0.497	0.501	2.399	0.458	0.750	0.000	0.000	0.000	0.000	0.000	0.000	0.000	0.000	0.000	0.000	0.000	0.000	0.000	0.000	80	538	4105	3358	-0.955	Error	Error	1397	2708	0	0	1193	2165	0	0	0	0
3	8	13	""	"iYGL053W"	12390	17490	110	1616	1348	927	106	110	44	81	77	0	2842	2156	1537	182	190	57	75	75	0	0	0	0	0	0	0	0	0	0	0	0	0	0	0	0	0	0	0	0.568	0.629	0.567	0.582	2.506	0.584	0.776	0.000	0.000	0.000	0.000	0.000	0.000	0.000	0.000	0.000	0.000	0.000	0.000	0.000	0.000	80	510	4170	3216	-0.817	Error	Error	1510	2660	0	0	1242	1974	0	0	0	0
3	9	13	""	"iYGL049C"	12570	17490	110	1089	958	580	100	108	78	78	76	0	2608	2066	1406	177	188	125	75	75	0	0	0	0	0	0	0	0	0	0	0	0	0	0	0	0	0	0	0	0.407	0.454	0.436	0.455	2.358	0.397	0.780	0.000	0.000	0.000	0.000	0.000	0.000	0.000	0.000	0.000	0.000	0.000	0.000	0.000	0.000	80	548	3420	2747	-1.298	Error	Error	989	2431	0	0	858	1889	0	0	0	0
3	10	13	""	"iYGL036W"	12770	17490	110	1420	1197	711	104	114	65	81	78	0	960	833	523	178	188	87	77	75	0	0	0	0	0	0	0	0	0	0	0	0	0	0	0	0	0	0	0	1.683	1.669	1.398	1.172	2.546	1.650	0.783	0.000	0.000	0.000	0.000	0.000	0.000	0.000	0.000	0.000	0.000	0.000	0.000	0.000	0.000	80	535	2098	1748	0.751	Error	Error	1316	782	0	0	1093	655	0	0	0	0
3	11	13	""	"iYGL033W"	12940	17490	110	2150	1841	987	109	119	73	86	85	0	2401	1966	1142	179	190	84	82	81	0	0	0	0	0	0	0	0	0	0	0	0	0	0	0	0	0	0	0	0.919	0.969	0.951	0.936	2.226	0.910	0.842	0.000	0.000	0.000	0.000	0.000	0.000	0.000	0.000	0.000	0.000	0.000	0.000	0.000	0.000	80	540	4263	3519	-0.123	Error	Error	2041	2222	0	0	1732	1787	0	0	0	0
3	12	13	""	"iYGL029W"	13150	17490	110	2073	1714	1032	103	135	147	81	80	0	1203	1010	630	184	207	138	75	72	0	0	0	0	0	0	0	0	0	0	0	0	0	0	0	0	0	0	0	1.933	1.950	1.796	1.484	2.569	1.963	0.798	0.000	0.000	0.000	0.000	0.000	0.000	0.000	0.000	0.000	0.000	0.000	0.000	0.000	0.000	80	567	2989	2437	0.951	Error	Error	1970	1019	0	0	1611	826	0	0	0	0
3	13	13	""	"itT(UGU)G2"	13350	17500	90	1016	908	460	99	141	183	84	76	0	1158	992	545	179	215	164	78	76	0	0	0	0	0	0	0	0	0	0	0	0	0	0	0	0	0	0	0	0.937	0.995	0.915	0.875	2.249	0.959	0.759	0.000	0.000	0.000	0.000	0.000	0.000	0.000	0.000	0.000	0.000	0.000	0.000	0.000	0.000	52	386	1896	1622	-0.094	Error	Error	917	979	0	0	809	813	0	0	0	0
3	14	13	""	"iYGR258C-1"	13520	17490	100	1064	1168	820	107	132	151	87	83	0	1751	1787	1239	178	207	223	83	82	0	0	0	0	0	0	0	0	0	0	0	0	0	0	0	0	0	0	0	0.608	0.659	0.644	0.607	2.036	0.610	0.770	0.000	0.000	0.000	0.000	0.000	0.000	0.000	0.000	0.000	0.000	0.000	0.000	0.000	0.000	80	484	2530	2670	-0.717	Error	Error	957	1573	0	0	1061	1609	0	0	0	0
3	15	13	""	"iYGR263C"	13730	17500	90	1043	982	575	109	150	206	80	75	0	2061	1764	1106	177	241	366	75	73	0	0	0	0	0	0	0	0	0	0	0	0	0	0	0	0	0	0	0	0.496	0.550	0.525	0.491	2.232	0.488	0.790	0.000	0.000	0.000	0.000	0.000	0.000	0.000	0.000	0.000	0.000	0.000	0.000	0.000	0.000	52	385	2818	2460	-1.012	Error	Error	934	1884	0	0	873	1587	0	0	0	0
3	16	13	""	"iYGR281W"	13910	17480	110	2394	3276	3016	97	114	83	85	77	0	1070	1226	1070	173	201	178	63	61	0	0	0	0	0	0	0	0	0	0	0	0	0	0	0	0	0	0	0	2.561	3.019	2.471	1.786	3.553	3.205	0.728	0.000	0.000	0.000	0.000	0.000	0.000	0.000	0.000	0.000	0.000	0.000	0.000	0.000	0.000	80	555	3194	4232	1.357	Error	Error	2297	897	0	0	3179	1053	0	0	0	0
3	17	13	""	"iYGR285C"	14110	17490	80	426	449	298	99	123	99	76	65	0	975	986	676	180	224	227	71	67	0	0	0	0	0	0	0	0	0	0	0	0	0	0	0	0	0	0	0	0.411	0.434	0.359	0.352	2.549	0.366	0.674	0.000	0.000	0.000	0.000	0.000	0.000	0.000	0.000	0.000	0.000	0.000	0.000	0.000	0.000	52	334	1122	1156	-1.282	Error	Error	327	795	0	0	350	806	0	0	0	0
3	18	13	""	"iYGR288W-0"	14290	17500	110	2252	2204	1543	107	121	92	90	83	0	3080	2763	2126	187	198	64	77	75	0	0	0	0	0	0	0	0	0	0	0	0	0	0	0	0	0	0	0	0.741	0.814	0.721	0.870	3.507	0.743	0.843	0.000	0.000	0.000	0.000	0.000	0.000	0.000	0.000	0.000	0.000	0.000	0.000	0.000	0.000	80	530	5038	4673	-0.432	Error	Error	2145	2893	0	0	2097	2576	0	0	0	0
3	19	13	""	"iYHL046C"	14470	17490	100	6766	5872	3812	114	123	57	95	95	0	4778	4187	2795	188	200	62	82	81	0	0	0	0	0	0	0	0	0	0	0	0	0	0	0	0	0	0	0	1.449	1.440	1.374	1.431	2.220	1.436	0.851	0.000	0.000	0.000	0.000	0.000	0.000	0.000	0.000	0.000	0.000	0.000	0.000	0.000	0.000	80	463	11242	9757	0.535	Error	Error	6652	4590	0	0	5758	3999	0	0	0	0
3	20	13	""	"iYHL042W"	14660	17500	100	1333	1472	1101	110	115	49	91	85	0	2357	2535	2018	188	197	61	72	71	0	0	0	0	0	0	0	0	0	0	0	0	0	0	0	0	0	0	0	0.564	0.580	0.516	0.582	3.327	0.506	0.769	0.000	0.000	0.000	0.000	0.000	0.000	0.000	0.000	0.000	0.000	0.000	0.000	0.000	0.000	80	480	3392	3709	-0.827	Error	Error	1223	2169	0	0	1362	2347	0	0	0	0
3	21	13	""	"iYHL038C"	14860	17500	110	2000	1594	1029	103	109	50	83	81	0	2771	2206	1676	185	189	54	75	73	0	0	0	0	0	0	0	0	0	0	0	0	0	0	0	0	0	0	0	0.734	0.738	0.673	0.655	2.788	0.649	0.772	0.000	0.000	0.000	0.000	0.000	0.000	0.000	0.000	0.000	0.000	0.000	0.000	0.000	0.000	80	540	4483	3512	-0.447	Error	Error	1897	2586	0	0	1491	2021	0	0	0	0
3	22	13	""	"itH(GUG)H"	15050	17500	110	696	613	350	96	101	39	82	80	0	776	662	452	177	182	52	67	67	0	0	0	0	0	0	0	0	0	0	0	0	0	0	0	0	0	0	0	1.002	1.066	0.822	0.732	3.113	0.866	0.737	0.000	0.000	0.000	0.000	0.000	0.000	0.000	0.000	0.000	0.000	0.000	0.000	0.000	0.000	80	554	1199	1002	0.002	Error	Error	600	599	0	0	517	485	0	0	0	0
3	1	14	""	"iYHL019C"	11070	17690	90	720	669	441	95	147	212	69	59	0	1858	1446	910	184	249	315	76	71	0	0	0	0	0	0	0	0	0	0	0	0	0	0	0	0	0	0	0	0.373	0.455	0.402	0.384	1.921	0.409	0.801	0.000	0.000	0.000	0.000	0.000	0.000	0.000	0.000	0.000	0.000	0.000	0.000	0.000	0.000	52	411	2299	1836	-1.421	Error	Error	625	1674	0	0	574	1262	0	0	0	0
3	2	14	""	"iYHL015W"	11260	17690	90	1252	1120	747	97	146	226	75	73	0	848	785	492	184	222	218	73	67	0	0	0	0	0	0	0	0	0	0	0	0	0	0	0	0	0	0	0	1.739	1.702	1.546	1.373	2.316	1.487	0.636	0.000	0.000	0.000	0.000	0.000	0.000	0.000	0.000	0.000	0.000	0.000	0.000	0.000	0.000	52	394	1819	1624	0.799	Error	Error	1155	664	0	0	1023	601	0	0	0	0
3	3	14	""	"iYIL118W"	11430	17680	100	1597	1398	684	96	101	45	93	92	0	1326	1147	597	177	187	84	81	81	0	0	0	0	0	0	0	0	0	0	0	0	0	0	0	0	0	0	0	1.306	1.342	1.332	1.368	2.126	1.274	0.813	0.000	0.000	0.000	0.000	0.000	0.000	0.000	0.000	0.000	0.000	0.000	0.000	0.000	0.000	80	471	2650	2272	0.386	Error	Error	1501	1149	0	0	1302	970	0	0	0	0
3	4	14	""	"iYIL114C"	11620	17680	100	551	534	298	100	105	44	86	80	0	1716	1497	975	181	187	49	76	76	0	0	0	0	0	0	0	0	0	0	0	0	0	0	0	0	0	0	0	0.294	0.330	0.312	0.332	2.484	0.286	0.780	0.000	0.000	0.000	0.000	0.000	0.000	0.000	0.000	0.000	0.000	0.000	0.000	0.000	0.000	80	473	1986	1750	-1.767	Error	Error	451	1535	0	0	434	1316	0	0	0	0
3	5	14	""	"iYIL110W"	11810	17680	100	2640	2169	1167	103	123	132	95	88	0	1165	1007	562	186	204	129	78	75	0	0	0	0	0	0	0	0	0	0	0	0	0	0	0	0	0	0	0	2.591	2.516	2.307	2.299	2.079	2.494	0.753	0.000	0.000	0.000	0.000	0.000	0.000	0.000	0.000	0.000	0.000	0.000	0.000	0.000	0.000	80	495	3516	2887	1.374	Error	Error	2537	979	0	0	2066	821	0	0	0	0
3	6	14	""	"iYIL096C"	12020	17690	90	1009	1004	751	102	147	227	69	61	0	1362	1175	836	190	232	227	71	65	0	0	0	0	0	0	0	0	0	0	0	0	0	0	0	0	0	0	0	0.774	0.916	0.830	0.765	2.173	0.915	0.744	0.000	0.000	0.000	0.000	0.000	0.000	0.000	0.000	0.000	0.000	0.000	0.000	0.000	0.000	52	390	2079	1887	-0.370	Error	Error	907	1172	0	0	902	985	0	0	0	0
3	7	14	""	"iYIL093C"	12200	17680	100	1113	988	664	105	112	50	83	78	0	2443	1902	1328	182	191	58	75	73	0	0	0	0	0	0	0	0	0	0	0	0	0	0	0	0	0	0	0	0.446	0.513	0.483	0.472	2.069	0.482	0.842	0.000	0.000	0.000	0.000	0.000	0.000	0.000	0.000	0.000	0.000	0.000	0.000	0.000	0.000	80	454	3269	2603	-1.165	Error	Error	1008	2261	0	0	883	1720	0	0	0	0
3	8	14	""	"iYIL089W"	12380	17690	110	2919	2476	1620	114	121	64	81	80	0	2316	2060	1693	179	186	60	72	68	0	0	0	0	0	0	0	0	0	0	0	0	0	0	0	0	0	0	0	1.313	1.256	1.100	1.197	3.296	1.149	0.804	0.000	0.000	0.000	0.000	0.000	0.000	0.000	0.000	0.000	0.000	0.000	0.000	0.000	0.000	80	513	4942	4243	0.392	Error	Error	2805	2137	0	0	2362	1881	0	0	0	0
3	9	14	""	"iYIL072W"	12580	17690	110	3288	3094	2418	117	141	149	81	78	0	1851	1668	1430	181	212	215	63	60	0	0	0	0	0	0	0	0	0	0	0	0	0	0	0	0	0	0	0	1.899	2.002	1.741	1.584	3.252	1.988	0.820	0.000	0.000	0.000	0.000	0.000	0.000	0.000	0.000	0.000	0.000	0.000	0.000	0.000	0.000	80	564	4841	4464	0.925	Error	Error	3171	1670	0	0	2977	1487	0	0	0	0
3	10	14	""	"iYIL068C"	12790	17680	90	1056	1041	640	114	154	186	82	75	0	1919	1460	981	185	229	271	69	67	0	0	0	0	0	0	0	0	0	0	0	0	0	0	0	0	0	0	0	0.543	0.727	0.655	0.718	2.418	0.610	0.812	0.000	0.000	0.000	0.000	0.000	0.000	0.000	0.000	0.000	0.000	0.000	0.000	0.000	0.000	52	381	2676	2202	-0.880	Error	Error	942	1734	0	0	927	1275	0	0	0	0
3	11	14	""	"iYIL063C"	12940	17680	80	478	491	343	113	132	97	69	63	0	1384	1243	938	195	255	306	65	63	0	0	0	0	0	0	0	0	0	0	0	0	0	0	0	0	0	0	0	0.307	0.361	0.338	0.267	2.189	0.304	0.741	0.000	0.000	0.000	0.000	0.000	0.000	0.000	0.000	0.000	0.000	0.000	0.000	0.000	0.000	52	318	1554	1426	-1.704	Error	Error	365	1189	0	0	378	1048	0	0	0	0
3	12	14	""	"iYIL046W"	13150	17680	110	1740	1624	1048	104	121	78	87	82	0	2532	2153	1586	191	227	220	73	71	0	0	0	0	0	0	0	0	0	0	0	0	0	0	0	0	0	0	0	0.699	0.775	0.709	0.735	2.262	0.694	0.807	0.000	0.000	0.000	0.000	0.000	0.000	0.000	0.000	0.000	0.000	0.000	0.000	0.000	0.000	80	537	3977	3482	-0.517	Error	Error	1636	2341	0	0	1520	1962	0	0	0	0
3	13	14	""	"iYIL042C"	13330	17680	100	837	748	446	103	110	47	82	78	0	1997	1617	1134	186	190	48	73	72	0	0	0	0	0	0	0	0	0	0	0	0	0	0	0	0	0	0	0	0.405	0.451	0.417	0.482	3.070	0.382	0.747	0.000	0.000	0.000	0.000	0.000	0.000	0.000	0.000	0.000	0.000	0.000	0.000	0.000	0.000	80	473	2545	2076	-1.303	Error	Error	734	1811	0	0	645	1431	0	0	0	0
3	14	14	""	"iYIL038C"	13530	17680	110	672	640	373	111	116	47	82	80	0	2075	1803	1160	179	185	47	80	80	0	0	0	0	0	0	0	0	0	0	0	0	0	0	0	0	0	0	0	0.296	0.326	0.329	0.379	2.863	0.294	0.788	0.000	0.000	0.000	0.000	0.000	0.000	0.000	0.000	0.000	0.000	0.000	0.000	0.000	0.000	80	496	2457	2153	-1.757	Error	Error	561	1896	0	0	529	1624	0	0	0	0
3	15	14	""	"iYJL014W"	13710	17680	120	6794	6423	6938	109	122	96	93	89	0	1677	1658	2903	179	188	91	75	75	0	0	0	0	0	0	0	0	0	0	0	0	0	0	0	0	0	0	0	4.463	4.269	4.083	4.491	2.818	3.657	0.510	0.000	0.000	0.000	0.000	0.000	0.000	0.000	0.000	0.000	0.000	0.000	0.000	0.000	0.000	120	588	8183	7793	2.158	Error	Error	6685	1498	0	0	6314	1479	0	0	0	0
3	16	14	""	"itK(CUU)J"	13910	17690	110	2539	2198	1391	100	109	66	90	87	0	1645	1364	896	178	183	47	78	77	0	0	0	0	0	0	0	0	0	0	0	0	0	0	0	0	0	0	0	1.663	1.769	1.542	1.650	1.992	1.753	0.813	0.000	0.000	0.000	0.000	0.000	0.000	0.000	0.000	0.000	0.000	0.000	0.000	0.000	0.000	80	509	3906	3284	0.733	Error	Error	2439	1467	0	0	2098	1186	0	0	0	0
3	17	14	""	"iYJL010C"	14080	17680	110	924	769	582	101	114	93	67	65	0	1368	1124	888	179	192	86	66	66	0	0	0	0	0	0	0	0	0	0	0	0	0	0	0	0	0	0	0	0.692	0.707	0.659	0.506	2.901	0.623	0.764	0.000	0.000	0.000	0.000	0.000	0.000	0.000	0.000	0.000	0.000	0.000	0.000	0.000	0.000	80	534	2012	1613	-0.531	Error	Error	823	1189	0	0	668	945	0	0	0	0
3	18	14	""	"iYJR005W"	14290	17690	110	5202	4639	3522	106	119	93	90	81	0	4310	3305	2811	185	195	68	76	73	0	0	0	0	0	0	0	0	0	0	0	0	0	0	0	0	0	0	0	1.235	1.453	1.418	1.713	2.762	1.402	0.865	0.000	0.000	0.000	0.000	0.000	0.000	0.000	0.000	0.000	0.000	0.000	0.000	0.000	0.000	80	534	9221	7653	0.305	Error	Error	5096	4125	0	0	4533	3120	0	0	0	0
3	19	14	""	"iYJR009C-0"	14470	17680	100	1221	1176	715	108	114	46	87	85	0	2150	1768	1131	186	197	62	80	80	0	0	0	0	0	0	0	0	0	0	0	0	0	0	0	0	0	0	0	0.567	0.675	0.608	0.622	1.839	0.599	0.782	0.000	0.000	0.000	0.000	0.000	0.000	0.000	0.000	0.000	0.000	0.000	0.000	0.000	0.000	80	453	3077	2650	-0.819	Error	Error	1113	1964	0	0	1068	1582	0	0	0	0
3	20	14	""	"iYJR011C"	14650	17680	110	2392	2045	1064	109	118	66	96	90	0	3116	2505	1343	191	202	89	92	86	0	0	0	0	0	0	0	0	0	0	0	0	0	0	0	0	0	0	0	0.781	0.837	0.815	0.866	2.052	0.800	0.867	0.000	0.000	0.000	0.000	0.000	0.000	0.000	0.000	0.000	0.000	0.000	0.000	0.000	0.000	80	514	5208	4250	-0.358	Error	Error	2283	2925	0	0	1936	2314	0	0	0	0
3	21	14	""	"iYJR035W"	14850	17680	110	2611	2097	1234	105	113	58	88	86	0	1433	1177	743	184	194	81	75	75	0	0	0	0	0	0	0	0	0	0	0	0	0	0	0	0	0	0	0	2.006	2.006	1.847	1.544	1.963	2.008	0.803	0.000	0.000	0.000	0.000	0.000	0.000	0.000	0.000	0.000	0.000	0.000	0.000	0.000	0.000	80	506	3755	2985	1.005	Error	Error	2506	1249	0	0	1992	993	0	0	0	0
3	22	14	""	"iYJR041C"	15040	17680	110	1053	927	627	94	100	39	81	78	0	2669	2193	1570	180	183	49	75	75	0	0	0	0	0	0	0	0	0	0	0	0	0	0	0	0	0	0	0	0.385	0.414	0.377	0.370	1.837	0.383	0.798	0.000	0.000	0.000	0.000	0.000	0.000	0.000	0.000	0.000	0.000	0.000	0.000	0.000	0.000	80	540	3448	2846	-1.376	Error	Error	959	2489	0	0	833	2013	0	0	0	0
3	1	15	""	"iYJRWdelta14"	11030	17870	110	1784	1502	775	96	101	46	93	91	0	2623	2102	1183	184	193	76	83	82	0	0	0	0	0	0	0	0	0	0	0	0	0	0	0	0	0	0	0	0.692	0.733	0.730	0.809	1.927	0.658	0.870	0.000	0.000	0.000	0.000	0.000	0.000	0.000	0.000	0.000	0.000	0.000	0.000	0.000	0.000	80	541	4127	3324	-0.531	Error	Error	1688	2439	0	0	1406	1918	0	0	0	0
3	2	15	""	"itR(CCU)J"	11230	17880	110	912	827	509	98	102	44	88	81	0	767	650	416	187	200	139	66	61	0	0	0	0	0	0	0	0	0	0	0	0	0	0	0	0	0	0	0	1.403	1.575	1.324	1.249	2.671	1.441	0.791	0.000	0.000	0.000	0.000	0.000	0.000	0.000	0.000	0.000	0.000	0.000	0.000	0.000	0.000	80	512	1394	1192	0.489	Error	Error	814	580	0	0	729	463	0	0	0	0
3	3	15	""	"iYJR056C"	11420	17880	110	1220	1113	759	96	101	42	88	85	0	2521	2076	1516	185	190	50	81	80	0	0	0	0	0	0	0	0	0	0	0	0	0	0	0	0	0	0	0	0.481	0.538	0.470	0.514	2.258	0.484	0.846	0.000	0.000	0.000	0.000	0.000	0.000	0.000	0.000	0.000	0.000	0.000	0.000	0.000	0.000	80	502	3460	2908	-1.055	Error	Error	1124	2336	0	0	1017	1891	0	0	0	0
3	4	15	""	"iYJR059W"	11600	17870	110	1192	1054	525	97	104	46	93	90	0	3462	2839	1525	189	196	57	86	86	0	0	0	0	0	0	0	0	0	0	0	0	0	0	0	0	0	0	0	0.335	0.361	0.347	0.373	1.782	0.324	0.838	0.000	0.000	0.000	0.000	0.000	0.000	0.000	0.000	0.000	0.000	0.000	0.000	0.000	0.000	80	504	4368	3607	-1.580	Error	Error	1095	3273	0	0	957	2650	0	0	0	0
[truncated: 4,293,039 more chars]
