# Supplementary material for: Genome-Wide Mapping of the Cohesin Complex in the Yeast Saccharomyces cerevisiae
Source: PLoS Biol. 2004 Jul 27;2(9):e259. doi: 10.1371/journal.pbio.0020259 (PMC490026; doi:10.1371/journal.pbio.0020259)
Supplement: Dataset S18 — Cy3 = genomic DNA; Cy5 = ChIP cdc16-ts Smc3-6Myc in A364a. (4.6 MB XLS). [file pbio.0020259.sd018.xls]

ATF	1.0
27	82    
"Type=GenePix Results 2"
"DateTime=2003/03/11 09:54:49"
"Settings=L:\cohesin3\UP2_229.gps"
"GalFile=L:\arraying&printing\P2uber022803.GAL"
"PixelSize=10"
"Wavelengths=635	532"
"ImageFiles=L:\cohesin3\UP2_229_635.tif 0	L:\cohesin3\UP2_229_532.tif 0"
"NormalizationMethod=None"
"NormalizationFactors=1	1"
"JpegImage=L:\cohesin3\UP2_229.jpg"
"RatioFormulations=W1/W2 (635/532)"
"Barcode="
"BackgroundSubtraction=LocalFeature"
"ImageOrigin=1160, 14490"
"JpegOrigin=1570, 14840"
"Creator=GenePix Pro 4.0.1.9"
"Scanner=GenePix 4000B [87097]"
"FocusPosition=0"
"Temperature=29.65"
"LinesAveraged=1"
"Comment=Cy5=S288c ndc10-42 Mcd1_6HA NZ HA ChIP Cy3=total gDNA"
"PMTGain=710	600"
"ScanPower=100	100"
"LaserPower=3.32	3.78"
"LaserOnTime=19704	19716"
"ScanRegion=116,1449,2020,5079"
"Supplier="
"Block"	"Column"	"Row"	"Name"	"ID"	"X"	"Y"	"Dia."	"F635 Median"	"F635 Mean"	"F635 SD"	"B635 Median"	"B635 Mean"	"B635 SD"	"% > B635+1SD"	"% > B635+2SD"	"F635 % Sat."	"F532 Median"	"F532 Mean"	"F532 SD"	"B532 Median"	"B532 Mean"	"B532 SD"	"% > B532+1SD"	"% > B532+2SD"	"F532 % Sat."	"F3 Median"	"F3 Mean"	"F3 SD"	"B3 Median"	"B3 Mean"	"B3 SD"	"% > B3+1SD"	"% > B3+2SD"	"F3 % Sat."	"F4 Median"	"F4 Mean"	"F4 SD"	"B4 Median"	"B4 Mean"	"B4 SD"	"% > B4+1SD"	"% > B4+2SD"	"F4 % Sat."	"Ratio of Medians (635/532)"	"Ratio of Means (635/532)"	"Median of Ratios (635/532)"	"Mean of Ratios (635/532)"	"Ratios SD (635/532)"	"Rgn Ratio (635/532)"	"Rgn R� (635/532)"	"Ratio of Medians (Ratio/2)"	"Ratio of Means (Ratio/2)"	"Median of Ratios (Ratio/2)"	"Mean of Ratios (Ratio/2)"	"Ratios SD (Ratio/2)"	"Rgn Ratio (Ratio/2)"	"Rgn R� (Ratio/2)"	"Ratio of Medians (Ratio/3)"	"Ratio of Means (Ratio/3)"	"Median of Ratios (Ratio/3)"	"Mean of Ratios (Ratio/3)"	"Ratios SD (Ratio/3)"	"Rgn Ratio (Ratio/3)"	"Rgn R� (Ratio/3)"	"F Pixels"	"B Pixels"	"Sum of Medians"	"Sum of Means"	"Log Ratio (635/532)"	"Log Ratio (Ratio/2)"	"Log Ratio (Ratio/3)"	"F635 Median - B635"	"F532 Median - B532"	"F3 Median - B3"	"F4 Median - B4"	"F635 Mean - B635"	"F532 Mean - B532"	"F3 Mean - B3"	"F4 Mean - B4"	"Flags"	"Normalize"
1	1	1	"cdc27"	"YBL084C"	1880	15180	110	1886	1853	901	123	132	89	96	95	0	1729	1656	927	196	223	455	80	78	0	0	0	0	0	0	0	0	0	0	0	0	0	0	0	0	0	0	0	1.150	1.185	1.161	1.155	2.020	1.004	0.495	0.000	0.000	0.000	0.000	0.000	0.000	0.000	0.000	0.000	0.000	0.000	0.000	0.000	0.000	80	564	3296	3190	0.202	Error	Error	1763	1533	0	0	1730	1460	0	0	0	0
1	2	1	""	"YBL113C"	2060	15190	120	22549	19376	9890	134	146	97	97	95	0	23816	17997	11713	202	211	85	93	89	0	0	0	0	0	0	0	0	0	0	0	0	0	0	0	0	0	0	0	0.949	1.081	0.991	1.246	2.897	0.989	0.855	0.000	0.000	0.000	0.000	0.000	0.000	0.000	0.000	0.000	0.000	0.000	0.000	0.000	0.000	120	635	46029	37037	-0.075	Error	Error	22415	23614	0	0	19242	17795	0	0	0	0
1	3	1	""	"YBR030W"	2260	15180	110	1723	1612	905	132	151	108	91	90	0	3364	2901	1731	203	230	200	86	81	0	0	0	0	0	0	0	0	0	0	0	0	0	0	0	0	0	0	0	0.503	0.549	0.535	0.537	2.061	0.490	0.804	0.000	0.000	0.000	0.000	0.000	0.000	0.000	0.000	0.000	0.000	0.000	0.000	0.000	0.000	80	529	4752	4178	-0.990	Error	Error	1591	3161	0	0	1480	2698	0	0	0	0
1	4	1	""	"YBL086C"	2430	15180	110	982	965	454	125	147	123	90	83	0	3138	2781	1579	198	266	389	83	80	0	0	0	0	0	0	0	0	0	0	0	0	0	0	0	0	0	0	0	0.291	0.325	0.279	0.326	2.044	0.283	0.762	0.000	0.000	0.000	0.000	0.000	0.000	0.000	0.000	0.000	0.000	0.000	0.000	0.000	0.000	80	515	3797	3423	-1.778	Error	Error	857	2940	0	0	840	2583	0	0	0	0
1	5	1	"RER2"	"YBR002C"	2620	15180	120	1152	1129	578	122	135	93	90	88	0	2931	2643	1333	192	233	319	87	82	0	0	0	0	0	0	0	0	0	0	0	0	0	0	0	0	0	0	0	0.376	0.411	0.399	0.382	2.275	0.353	0.672	0.000	0.000	0.000	0.000	0.000	0.000	0.000	0.000	0.000	0.000	0.000	0.000	0.000	0.000	120	591	3769	3458	-1.411	Error	Error	1030	2739	0	0	1007	2451	0	0	0	0
1	6	1	""	"YBR032W"	2820	15200	150	145	156	81	120	126	58	33	14	0	212	253	148	195	200	71	25	18	0	0	0	0	0	0	0	0	0	0	0	0	0	0	0	0	0	0	0	1.471	0.621	0.875	0.880	4.384	0.207	0.042	0.000	0.000	0.000	0.000	0.000	0.000	0.000	0.000	0.000	0.000	0.000	0.000	0.000	0.000	156	785	42	94	0.556	Error	Error	25	17	0	0	36	58	0	0	-50	0
1	7	1	"tel1"	"YBL088C"	2990	15190	100	273	310	190	125	134	84	63	43	0	364	379	217	196	204	90	66	47	0	0	0	0	0	0	0	0	0	0	0	0	0	0	0	0	0	0	0	0.881	1.011	0.788	0.706	3.040	0.005	0.002	0.000	0.000	0.000	0.000	0.000	0.000	0.000	0.000	0.000	0.000	0.000	0.000	0.000	0.000	80	425	316	368	-0.183	Error	Error	148	168	0	0	185	183	0	0	0	0
1	8	1	""	"YBR004C"	3190	15170	110	3491	3283	1529	123	166	302	93	90	0	3194	2835	1367	197	243	354	88	83	0	0	0	0	0	0	0	0	0	0	0	0	0	0	0	0	0	0	0	1.124	1.198	1.185	1.198	1.773	1.168	0.844	0.000	0.000	0.000	0.000	0.000	0.000	0.000	0.000	0.000	0.000	0.000	0.000	0.000	0.000	80	512	6365	5798	0.168	Error	Error	3368	2997	0	0	3160	2638	0	0	0	0
1	9	1	"HMT1"	"YBR034C"	3370	15180	120	2942	2764	1447	130	170	294	91	86	0	3538	3138	1625	201	248	348	87	84	0	0	0	0	0	0	0	0	0	0	0	0	0	0	0	0	0	0	0	0.843	0.897	0.917	0.858	2.292	0.885	0.824	0.000	0.000	0.000	0.000	0.000	0.000	0.000	0.000	0.000	0.000	0.000	0.000	0.000	0.000	120	530	6149	5571	-0.247	Error	Error	2812	3337	0	0	2634	2937	0	0	0	0
1	10	1	"MRP21"	"YBL090W"	3540	15190	130	3791	3392	1504	134	143	76	95	95	0	5354	4434	1995	203	226	193	92	90	0	0	0	0	0	0	0	0	0	0	0	0	0	0	0	0	0	0	0	0.710	0.770	0.743	0.794	1.986	0.753	0.862	0.000	0.000	0.000	0.000	0.000	0.000	0.000	0.000	0.000	0.000	0.000	0.000	0.000	0.000	120	644	8808	7489	-0.494	Error	Error	3657	5151	0	0	3258	4231	0	0	0	0
1	11	1	""	"YBR006W"	3740	15180	120	5730	5293	2495	134	142	77	98	95	0	3904	3455	1810	206	228	206	90	85	0	0	0	0	0	0	0	0	0	0	0	0	0	0	0	0	0	0	0	1.513	1.588	1.553	1.615	2.100	1.601	0.823	0.000	0.000	0.000	0.000	0.000	0.000	0.000	0.000	0.000	0.000	0.000	0.000	0.000	0.000	120	559	9294	8408	0.598	Error	Error	5596	3698	0	0	5159	3249	0	0	0	0
1	12	1	"CSG2"	"YBR036C"	3920	15220	120	3071	2788	1313	133	142	65	95	93	0	3446	2942	1664	206	209	59	88	86	0	0	0	0	0	0	0	0	0	0	0	0	0	0	0	0	0	0	0	0.907	0.970	0.897	1.075	2.611	0.884	0.761	0.000	0.000	0.000	0.000	0.000	0.000	0.000	0.000	0.000	0.000	0.000	0.000	0.000	0.000	120	524	6178	5391	-0.141	Error	Error	2938	3240	0	0	2655	2736	0	0	0	0
1	13	1	""	"YCL048W"	4130	15210	120	5118	4991	2316	135	141	67	99	99	0	3332	3023	1483	200	206	66	91	89	0	0	0	0	0	0	0	0	0	0	0	0	0	0	0	0	0	0	0	1.591	1.720	1.700	1.855	2.017	1.732	0.862	0.000	0.000	0.000	0.000	0.000	0.000	0.000	0.000	0.000	0.000	0.000	0.000	0.000	0.000	120	587	8115	7679	0.670	Error	Error	4983	3132	0	0	4856	2823	0	0	0	0
1	14	1	""	"YCR010C"	4320	15200	110	5973	5877	2481	148	252	700	97	91	0	4642	4140	1792	211	329	713	90	83	0	0	0	0	0	0	0	0	0	0	0	0	0	0	0	0	0	0	0	1.315	1.458	1.353	1.517	1.918	1.426	0.836	0.000	0.000	0.000	0.000	0.000	0.000	0.000	0.000	0.000	0.000	0.000	0.000	0.000	0.000	80	524	10256	9658	0.395	Error	Error	5825	4431	0	0	5729	3929	0	0	0	0
1	15	1	"bud5"	"YCR038C"	4520	15210	120	3546	3753	2022	135	235	674	91	86	0	5247	4647	2696	206	318	686	84	80	0	0	0	0	0	0	0	0	0	0	0	0	0	0	0	0	0	0	0	0.677	0.815	0.804	1.000	2.685	0.771	0.851	0.000	0.000	0.000	0.000	0.000	0.000	0.000	0.000	0.000	0.000	0.000	0.000	0.000	0.000	120	569	8452	8059	-0.564	Error	Error	3411	5041	0	0	3618	4441	0	0	0	0
1	16	1	"apa1"	"YCL050C"	4700	15210	120	7736	6751	3158	128	138	62	99	98	0	4070	3450	1927	193	203	61	87	85	0	0	0	0	0	0	0	0	0	0	0	0	0	0	0	0	0	0	0	1.962	2.033	1.885	2.064	1.949	2.021	0.813	0.000	0.000	0.000	0.000	0.000	0.000	0.000	0.000	0.000	0.000	0.000	0.000	0.000	0.000	120	522	11485	9880	0.973	Error	Error	7608	3877	0	0	6623	3257	0	0	0	0
1	17	1	"PGK1"	"YCR012W"	4880	15210	120	1990	1848	749	135	146	77	95	95	0	2196	1956	942	201	209	100	87	85	0	0	0	0	0	0	0	0	0	0	0	0	0	0	0	0	0	0	0	0.930	0.976	0.877	0.969	2.093	0.921	0.819	0.000	0.000	0.000	0.000	0.000	0.000	0.000	0.000	0.000	0.000	0.000	0.000	0.000	0.000	120	561	3850	3468	-0.105	Error	Error	1855	1995	0	0	1713	1755	0	0	0	0
1	18	1	"MATalpha1"	"YCR040W"	5080	15210	120	6114	5457	2024	137	148	73	99	98	0	6591	5645	2463	206	215	71	92	92	0	0	0	0	0	0	0	0	0	0	0	0	0	0	0	0	0	0	0	0.936	0.978	0.957	1.039	2.067	0.918	0.849	0.000	0.000	0.000	0.000	0.000	0.000	0.000	0.000	0.000	0.000	0.000	0.000	0.000	0.000	120	556	12362	10759	-0.095	Error	Error	5977	6385	0	0	5320	5439	0	0	0	0
1	19	1	"PBN1"	"YCL052C"	5260	15210	120	6469	5786	2577	136	149	77	97	97	0	3056	2722	1324	206	217	84	92	91	0	0	0	0	0	0	0	0	0	0	0	0	0	0	0	0	0	0	0	2.222	2.246	2.076	2.211	2.156	2.293	0.807	0.000	0.000	0.000	0.000	0.000	0.000	0.000	0.000	0.000	0.000	0.000	0.000	0.000	0.000	120	540	9183	8166	1.152	Error	Error	6333	2850	0	0	5650	2516	0	0	0	0
1	20	1	"POL4"	"YCR014C"	5450	15210	120	6034	5441	2231	136	146	68	96	95	0	4291	3929	1891	207	219	79	89	89	0	0	0	0	0	0	0	0	0	0	0	0	0	0	0	0	0	0	0	1.444	1.425	1.391	1.427	2.024	1.438	0.802	0.000	0.000	0.000	0.000	0.000	0.000	0.000	0.000	0.000	0.000	0.000	0.000	0.000	0.000	120	542	9982	9027	0.530	Error	Error	5898	4084	0	0	5305	3722	0	0	0	0
1	21	1	"TSM1"	"YCR042C"	5630	15210	120	1563	1593	757	130	146	86	95	92	0	1943	1915	1041	209	222	71	92	91	0	0	0	0	0	0	0	0	0	0	0	0	0	0	0	0	0	0	0	0.826	0.858	0.830	0.835	2.110	0.794	0.715	0.000	0.000	0.000	0.000	0.000	0.000	0.000	0.000	0.000	0.000	0.000	0.000	0.000	0.000	120	554	3167	3169	-0.275	Error	Error	1433	1734	0	0	1463	1706	0	0	0	0
1	22	1	"KAR4"	"YCL055W"	5830	15210	120	3296	3262	1638	130	145	88	100	95	0	2962	2859	1691	201	216	104	89	86	0	0	0	0	0	0	0	0	0	0	0	0	0	0	0	0	0	0	0	1.147	1.178	1.124	1.282	2.292	1.098	0.782	0.000	0.000	0.000	0.000	0.000	0.000	0.000	0.000	0.000	0.000	0.000	0.000	0.000	0.000	120	662	5927	5790	0.197	Error	Error	3166	2761	0	0	3132	2658	0	0	0	0
1	1	2	""	"YCR016W"	1820	15400	120	3902	3661	1949	118	127	60	96	95	0	3099	2889	1670	190	219	472	85	80	0	0	0	0	0	0	0	0	0	0	0	0	0	0	0	0	0	0	0	1.301	1.313	1.246	1.232	1.982	1.261	0.816	0.000	0.000	0.000	0.000	0.000	0.000	0.000	0.000	0.000	0.000	0.000	0.000	0.000	0.000	120	519	6693	6242	0.379	Error	Error	3784	2909	0	0	3543	2699	0	0	0	0
1	2	2	""	"YCR044C"	2010	15400	120	2759	2526	1223	118	126	61	95	94	0	5432	4669	2461	193	199	50	88	88	0	0	0	0	0	0	0	0	0	0	0	0	0	0	0	0	0	0	0	0.504	0.538	0.513	0.541	2.169	0.496	0.774	0.000	0.000	0.000	0.000	0.000	0.000	0.000	0.000	0.000	0.000	0.000	0.000	0.000	0.000	120	558	7880	6884	-0.988	Error	Error	2641	5239	0	0	2408	4476	0	0	0	0
1	3	2	"rad57"	"YDR004W"	2220	15400	120	4526	4213	1910	131	140	71	97	96	0	2563	2376	973	204	214	64	93	92	0	0	0	0	0	0	0	0	0	0	0	0	0	0	0	0	0	0	0	1.863	1.879	1.814	1.790	1.770	2.002	0.838	0.000	0.000	0.000	0.000	0.000	0.000	0.000	0.000	0.000	0.000	0.000	0.000	0.000	0.000	120	555	6754	6254	0.898	Error	Error	4395	2359	0	0	4082	2172	0	0	0	0
1	4	2	""	"YDR034C-C"	2390	15400	120	30982	27011	10772	136	145	77	100	100	0	38721	33079	14430	207	219	73	100	100	0	0	0	0	0	0	0	0	0	0	0	0	0	0	0	0	0	0	0	0.801	0.818	0.796	0.877	2.387	0.791	0.888	0.000	0.000	0.000	0.000	0.000	0.000	0.000	0.000	0.000	0.000	0.000	0.000	0.000	0.000	120	510	69360	59747	-0.320	Error	Error	30846	38514	0	0	26875	32872	0	0	0	0
1	5	2	"RPS13"	"YDR064W"	2580	15400	140	2880	2484	1392	124	145	133	87	82	0	3549	2842	1697	198	242	348	79	77	0	0	0	0	0	0	0	0	0	0	0	0	0	0	0	0	0	0	0	0.822	0.893	0.883	0.885	2.194	0.856	0.857	0.000	0.000	0.000	0.000	0.000	0.000	0.000	0.000	0.000	0.000	0.000	0.000	0.000	0.000	156	637	6107	5004	-0.282	Error	Error	2756	3351	0	0	2360	2644	0	0	0	0
1	6	2	"SOK1"	"YDR006C"	2770	15400	140	1220	1198	633	124	134	75	85	84	0	2319	2230	1423	196	203	71	84	83	0	0	0	0	0	0	0	0	0	0	0	0	0	0	0	0	0	0	0	0.516	0.528	0.524	0.524	2.253	0.442	0.693	0.000	0.000	0.000	0.000	0.000	0.000	0.000	0.000	0.000	0.000	0.000	0.000	0.000	0.000	156	540	3219	3108	-0.954	Error	Error	1096	2123	0	0	1074	2034	0	0	0	0
1	7	2	""	"YDR034W-B"	2960	15400	140	581	551	320	124	131	64	84	76	0	1254	1057	631	202	208	74	77	75	0	0	0	0	0	0	0	0	0	0	0	0	0	0	0	0	0	0	0	0.434	0.499	0.445	0.536	2.873	0.440	0.628	0.000	0.000	0.000	0.000	0.000	0.000	0.000	0.000	0.000	0.000	0.000	0.000	0.000	0.000	156	543	1509	1282	-1.203	Error	Error	457	1052	0	0	427	855	0	0	0	0
1	8	2	""	"YDR066C"	3150	15390	140	7088	6015	3612	122	144	206	88	83	0	3269	2733	1657	199	216	219	79	78	0	0	0	0	0	0	0	0	0	0	0	0	0	0	0	0	0	0	0	2.269	2.326	2.254	2.209	2.260	2.359	0.896	0.000	0.000	0.000	0.000	0.000	0.000	0.000	0.000	0.000	0.000	0.000	0.000	0.000	0.000	156	615	10036	8427	1.182	Error	Error	6966	3070	0	0	5893	2534	0	0	0	0
1	9	2	""	"YDR008C"	3340	15390	140	904	838	443	130	157	250	78	67	0	1945	1641	875	203	233	270	78	77	0	0	0	0	0	0	0	0	0	0	0	0	0	0	0	0	0	0	0	0.444	0.492	0.464	0.496	1.895	0.472	0.801	0.000	0.000	0.000	0.000	0.000	0.000	0.000	0.000	0.000	0.000	0.000	0.000	0.000	0.000	156	642	2516	2146	-1.170	Error	Error	774	1742	0	0	708	1438	0	0	0	0
1	10	2	""	"YDR036C"	3550	15400	120	8012	7398	3301	133	140	61	100	100	0	7419	6361	3251	205	212	60	94	92	0	0	0	0	0	0	0	0	0	0	0	0	0	0	0	0	0	0	0	1.092	1.180	1.141	1.267	2.226	1.148	0.844	0.000	0.000	0.000	0.000	0.000	0.000	0.000	0.000	0.000	0.000	0.000	0.000	0.000	0.000	120	401	15093	13421	0.127	Error	Error	7879	7214	0	0	7265	6156	0	0	0	0
1	11	2	"DOS2"	"YDR068W"	3710	15390	150	10483	8166	5848	129	138	75	89	87	0	6915	5284	4156	205	221	151	74	71	0	0	0	0	0	0	0	0	0	0	0	0	0	0	0	0	0	0	0	1.543	1.582	1.455	1.585	3.074	1.541	0.862	0.000	0.000	0.000	0.000	0.000	0.000	0.000	0.000	0.000	0.000	0.000	0.000	0.000	0.000	156	564	17064	13116	0.626	Error	Error	10354	6710	0	0	8037	5079	0	0	0	0
1	12	2	""	"YDR010C"	3900	15390	140	1077	931	543	135	142	65	83	77	0	2701	2039	1344	210	213	52	79	75	0	0	0	0	0	0	0	0	0	0	0	0	0	0	0	0	0	0	0	0.378	0.435	0.442	0.576	2.792	0.395	0.850	0.000	0.000	0.000	0.000	0.000	0.000	0.000	0.000	0.000	0.000	0.000	0.000	0.000	0.000	156	463	3433	2625	-1.403	Error	Error	942	2491	0	0	796	1829	0	0	0	0
1	13	2	"ENA5"	"YDR038C"	4090	15390	150	4167	3927	2289	139	146	65	94	94	0	3832	3625	2418	205	210	55	87	83	0	0	0	0	0	0	0	0	0	0	0	0	0	0	0	0	0	0	0	1.111	1.108	1.091	1.353	3.057	1.040	0.743	0.000	0.000	0.000	0.000	0.000	0.000	0.000	0.000	0.000	0.000	0.000	0.000	0.000	0.000	156	583	7655	7208	0.151	Error	Error	4028	3627	0	0	3788	3420	0	0	0	0
1	14	2	""	"YDR070C"	4290	15390	120	1370	1266	547	148	185	348	85	78	0	1877	1653	723	219	246	293	84	80	0	0	0	0	0	0	0	0	0	0	0	0	0	0	0	0	0	0	0	0.737	0.780	0.711	0.711	2.064	0.746	0.781	0.000	0.000	0.000	0.000	0.000	0.000	0.000	0.000	0.000	0.000	0.000	0.000	0.000	0.000	120	526	2880	2552	-0.440	Error	Error	1222	1658	0	0	1118	1434	0	0	0	0
1	15	2	""	"YDR366C"	4480	15390	120	20114	17307	9259	151	192	361	94	90	0	14903	12010	7290	222	259	322	87	87	0	0	0	0	0	0	0	0	0	0	0	0	0	0	0	0	0	0	0	1.360	1.455	1.468	1.612	2.686	1.419	0.855	0.000	0.000	0.000	0.000	0.000	0.000	0.000	0.000	0.000	0.000	0.000	0.000	0.000	0.000	120	509	34644	28944	0.443	Error	Error	19963	14681	0	0	17156	11788	0	0	0	0
1	16	2	""	"YDR398W"	4670	15390	120	2475	2505	1305	135	149	73	95	93	0	3834	3448	2034	206	216	72	89	87	0	0	0	0	0	0	0	0	0	0	0	0	0	0	0	0	0	0	0	0.645	0.731	0.718	0.753	2.216	0.669	0.795	0.000	0.000	0.000	0.000	0.000	0.000	0.000	0.000	0.000	0.000	0.000	0.000	0.000	0.000	120	491	5968	5612	-0.633	Error	Error	2340	3628	0	0	2370	3242	0	0	0	0
1	17	2	""	"YDR430C"	4860	15390	120	1926	2110	1352	138	148	68	95	94	0	3716	3733	2579	201	212	63	93	90	0	0	0	0	0	0	0	0	0	0	0	0	0	0	0	0	0	0	0	0.509	0.558	0.520	0.601	2.538	0.491	0.758	0.000	0.000	0.000	0.000	0.000	0.000	0.000	0.000	0.000	0.000	0.000	0.000	0.000	0.000	120	508	5303	5504	-0.975	Error	Error	1788	3515	0	0	1972	3532	0	0	0	0
1	18	2	"YPR1"	"YDR368W"	5060	15390	120	3358	3140	1441	142	155	75	93	90	0	2798	2597	1365	206	213	56	89	88	0	0	0	0	0	0	0	0	0	0	0	0	0	0	0	0	0	0	0	1.241	1.254	1.213	1.216	2.126	1.239	0.803	0.000	0.000	0.000	0.000	0.000	0.000	0.000	0.000	0.000	0.000	0.000	0.000	0.000	0.000	120	470	5808	5389	0.311	Error	Error	3216	2592	0	0	2998	2391	0	0	0	0
1	19	2	""	"YDR400W"	5250	15390	120	10234	9124	4897	134	147	78	98	96	0	6526	5599	3023	202	210	52	90	89	0	0	0	0	0	0	0	0	0	0	0	0	0	0	0	0	0	0	0	1.597	1.666	1.590	1.614	2.004	1.732	0.817	0.000	0.000	0.000	0.000	0.000	0.000	0.000	0.000	0.000	0.000	0.000	0.000	0.000	0.000	120	422	16424	14387	0.675	Error	Error	10100	6324	0	0	8990	5397	0	0	0	0
1	20	2	"NPL3"	"YDR432W"	5430	15390	120	3510	3264	1647	141	149	74	93	90	0	7501	6254	3390	206	219	69	89	87	0	0	0	0	0	0	0	0	0	0	0	0	0	0	0	0	0	0	0	0.462	0.516	0.484	0.529	2.212	0.464	0.823	0.000	0.000	0.000	0.000	0.000	0.000	0.000	0.000	0.000	0.000	0.000	0.000	0.000	0.000	120	464	10664	9171	-1.115	Error	Error	3369	7295	0	0	3123	6048	0	0	0	0
1	21	2	""	"YDR370C"	5620	15390	120	6871	5929	2886	146	153	69	97	95	0	8904	7609	3879	208	220	69	93	91	0	0	0	0	0	0	0	0	0	0	0	0	0	0	0	0	0	0	0	0.773	0.781	0.769	0.738	2.166	0.772	0.848	0.000	0.000	0.000	0.000	0.000	0.000	0.000	0.000	0.000	0.000	0.000	0.000	0.000	0.000	120	473	15421	13184	-0.371	Error	Error	6725	8696	0	0	5783	7401	0	0	0	0
1	22	2	"DIT2"	"YDR402C"	5800	15390	120	6895	6505	3622	136	184	385	95	90	0	3860	3539	2140	210	246	326	87	85	0	0	0	0	0	0	0	0	0	0	0	0	0	0	0	0	0	0	0	1.852	1.913	1.786	2.056	2.180	1.904	0.855	0.000	0.000	0.000	0.000	0.000	0.000	0.000	0.000	0.000	0.000	0.000	0.000	0.000	0.000	120	580	10409	9698	0.889	Error	Error	6759	3650	0	0	6369	3329	0	0	0	0
1	1	3	""	"YDR434W"	1850	15580	120	3993	4377	2769	120	127	70	99	99	0	3213	3456	2200	188	195	59	95	93	0	0	0	0	0	0	0	0	0	0	0	0	0	0	0	0	0	0	0	1.280	1.303	1.258	1.400	2.135	1.290	0.855	0.000	0.000	0.000	0.000	0.000	0.000	0.000	0.000	0.000	0.000	0.000	0.000	0.000	0.000	120	555	6898	7525	0.357	Error	Error	3873	3025	0	0	4257	3268	0	0	0	0
1	2	3	""	"YDR372C"	2050	15590	120	3700	3633	1592	117	126	68	100	98	0	3131	3097	1384	191	201	62	98	97	0	0	0	0	0	0	0	0	0	0	0	0	0	0	0	0	0	0	0	1.219	1.210	1.171	1.262	1.921	1.213	0.846	0.000	0.000	0.000	0.000	0.000	0.000	0.000	0.000	0.000	0.000	0.000	0.000	0.000	0.000	120	533	6523	6422	0.285	Error	Error	3583	2940	0	0	3516	2906	0	0	0	0
1	3	3	"rpb7"	"YDR404C"	2240	15590	120	2094	2046	1108	121	132	64	96	95	0	3043	3138	1816	195	203	55	95	93	0	0	0	0	0	0	0	0	0	0	0	0	0	0	0	0	0	0	0	0.693	0.654	0.648	0.712	2.062	0.619	0.857	0.000	0.000	0.000	0.000	0.000	0.000	0.000	0.000	0.000	0.000	0.000	0.000	0.000	0.000	120	514	4821	4868	-0.530	Error	Error	1973	2848	0	0	1925	2943	0	0	0	0
1	4	3	"PPZ2"	"YDR436W"	2420	15580	110	2822	2849	1504	127	160	255	92	88	0	4788	4302	2503	201	268	526	87	83	0	0	0	0	0	0	0	0	0	0	0	0	0	0	0	0	0	0	0	0.588	0.664	0.660	0.677	2.149	0.630	0.851	0.000	0.000	0.000	0.000	0.000	0.000	0.000	0.000	0.000	0.000	0.000	0.000	0.000	0.000	80	519	7282	6823	-0.767	Error	Error	2695	4587	0	0	2722	4101	0	0	0	0
1	5	3	"LSM4"	"YER112W"	2640	15580	110	3370	3202	1020	131	169	255	98	96	0	3444	3270	1141	199	278	547	93	90	0	0	0	0	0	0	0	0	0	0	0	0	0	0	0	0	0	0	0	0.998	1.000	0.988	1.061	1.526	0.989	0.889	0.000	0.000	0.000	0.000	0.000	0.000	0.000	0.000	0.000	0.000	0.000	0.000	0.000	0.000	80	532	6484	6142	-0.003	Error	Error	3239	3245	0	0	3071	3071	0	0	0	0
1	6	3	"COX15"	"YER141W"	2850	15580	110	6300	6041	2277	123	139	109	100	100	0	7241	6873	2836	198	217	158	98	96	0	0	0	0	0	0	0	0	0	0	0	0	0	0	0	0	0	0	0	0.877	0.887	0.882	0.971	1.655	0.861	0.880	0.000	0.000	0.000	0.000	0.000	0.000	0.000	0.000	0.000	0.000	0.000	0.000	0.000	0.000	80	508	13220	12593	-0.189	Error	Error	6177	7043	0	0	5918	6675	0	0	0	0
1	7	3	"BRR2"	"YER172C"	3050	15580	110	364	378	148	121	135	107	80	57	0	652	646	223	201	213	147	87	83	0	0	0	0	0	0	0	0	0	0	0	0	0	0	0	0	0	0	0	0.539	0.578	0.559	0.553	2.098	0.543	0.592	0.000	0.000	0.000	0.000	0.000	0.000	0.000	0.000	0.000	0.000	0.000	0.000	0.000	0.000	80	485	694	702	-0.892	Error	Error	243	451	0	0	257	445	0	0	0	0
1	8	3	"BOI2"	"YER114C"	3230	15580	110	1369	1441	569	126	136	75	100	100	0	2825	2951	1276	196	207	125	98	98	0	0	0	0	0	0	0	0	0	0	0	0	0	0	0	0	0	0	0	0.473	0.477	0.468	0.490	1.552	0.425	0.777	0.000	0.000	0.000	0.000	0.000	0.000	0.000	0.000	0.000	0.000	0.000	0.000	0.000	0.000	80	502	3872	4070	-1.081	Error	Error	1243	2629	0	0	1315	2755	0	0	0	0
1	9	3	"DDI1"	"YER143W"	3470	15580	140	7338	6392	4965	127	136	70	81	79	0	3988	3634	3043	200	214	117	65	63	0	0	0	0	0	0	0	0	0	0	0	0	0	0	0	0	0	0	0	1.904	1.824	1.766	2.041	2.835	1.792	0.880	0.000	0.000	0.000	0.000	0.000	0.000	0.000	0.000	0.000	0.000	0.000	0.000	0.000	0.000	156	613	10999	9699	0.929	Error	Error	7211	3788	0	0	6265	3434	0	0	0	0
1	10	3	"GRX4"	"YER174C"	3610	15580	120	1899	1877	964	126	132	59	95	93	0	2232	2022	1161	199	205	54	91	85	0	0	0	0	0	0	0	0	0	0	0	0	0	0	0	0	0	0	0	0.872	0.961	1.000	1.118	2.366	0.897	0.813	0.000	0.000	0.000	0.000	0.000	0.000	0.000	0.000	0.000	0.000	0.000	0.000	0.000	0.000	120	422	3806	3574	-0.197	Error	Error	1773	2033	0	0	1751	1823	0	0	0	0
1	11	3	""	"YER116C"	3850	15590	140	1320	1229	656	127	140	83	89	86	0	4075	3442	2128	201	226	191	82	80	0	0	0	0	0	0	0	0	0	0	0	0	0	0	0	0	0	0	0	0.308	0.340	0.338	0.407	2.880	0.302	0.820	0.000	0.000	0.000	0.000	0.000	0.000	0.000	0.000	0.000	0.000	0.000	0.000	0.000	0.000	156	640	5067	4343	-1.699	Error	Error	1193	3874	0	0	1102	3241	0	0	0	0
1	12	3	"FTR1"	"YER145C"	3990	15580	110	2482	2482	1044	127	139	78	100	100	0	4512	4534	2084	201	216	139	97	97	0	0	0	0	0	0	0	0	0	0	0	0	0	0	0	0	0	0	0	0.546	0.544	0.533	0.583	1.638	0.520	0.885	0.000	0.000	0.000	0.000	0.000	0.000	0.000	0.000	0.000	0.000	0.000	0.000	0.000	0.000	80	398	6666	6688	-0.872	Error	Error	2355	4311	0	0	2355	4333	0	0	0	0
1	13	3	"ECM32"	"YER176W"	4180	15580	110	1396	1640	995	137	148	79	98	98	0	2724	3043	1871	210	219	126	97	96	0	0	0	0	0	0	0	0	0	0	0	0	0	0	0	0	0	0	0	0.501	0.531	0.483	0.545	1.784	0.473	0.712	0.000	0.000	0.000	0.000	0.000	0.000	0.000	0.000	0.000	0.000	0.000	0.000	0.000	0.000	80	516	3773	4336	-0.998	Error	Error	1259	2514	0	0	1503	2833	0	0	0	0
1	14	3	"SSU81"	"YER118C"	4370	15580	110	11933	11458	4210	142	172	247	100	100	0	6989	6689	2469	213	238	243	98	98	0	0	0	0	0	0	0	0	0	0	0	0	0	0	0	0	0	0	0	1.740	1.747	1.738	1.820	1.427	1.765	0.915	0.000	0.000	0.000	0.000	0.000	0.000	0.000	0.000	0.000	0.000	0.000	0.000	0.000	0.000	80	513	18567	17792	0.799	Error	Error	11791	6776	0	0	11316	6476	0	0	0	0
1	15	3	""	"YER147C"	4560	15580	110	3335	3278	1119	142	178	258	100	97	0	5945	5492	1966	212	241	263	98	98	0	0	0	0	0	0	0	0	0	0	0	0	0	0	0	0	0	0	0	0.557	0.594	0.602	0.635	1.958	0.576	0.886	0.000	0.000	0.000	0.000	0.000	0.000	0.000	0.000	0.000	0.000	0.000	0.000	0.000	0.000	80	515	8926	8416	-0.844	Error	Error	3193	5733	0	0	3136	5280	0	0	0	0
1	16	3	"pda1"	"YER178W"	4760	15580	110	5531	5550	2117	138	153	127	100	100	0	5534	5147	2161	200	215	113	97	96	0	0	0	0	0	0	0	0	0	0	0	0	0	0	0	0	0	0	0	1.011	1.094	1.067	1.131	1.579	1.084	0.892	0.000	0.000	0.000	0.000	0.000	0.000	0.000	0.000	0.000	0.000	0.000	0.000	0.000	0.000	80	549	10727	10359	0.016	Error	Error	5393	5334	0	0	5412	4947	0	0	0	0
1	17	3	"pmr1"	"YGL167C"	5000	15580	150	296	317	168	139	148	68	73	57	0	435	409	192	207	215	56	71	66	0	0	0	0	0	0	0	0	0	0	0	0	0	0	0	0	0	0	0	0.689	0.881	0.811	0.822	2.237	0.702	0.404	0.000	0.000	0.000	0.000	0.000	0.000	0.000	0.000	0.000	0.000	0.000	0.000	0.000	0.000	156	700	385	380	-0.538	Error	Error	157	228	0	0	178	202	0	0	0	0
1	18	3	""	"YGL199C"	5190	15580	120	1781	1983	1520	140	152	89	85	81	0	4121	3485	2478	206	257	606	70	69	0	0	0	0	0	0	0	0	0	0	0	0	0	0	0	0	0	0	0	0.419	0.562	0.560	0.626	3.004	0.561	0.804	0.000	0.000	0.000	0.000	0.000	0.000	0.000	0.000	0.000	0.000	0.000	0.000	0.000	0.000	120	443	5556	5122	-1.254	Error	Error	1641	3915	0	0	1843	3279	0	0	0	0
1	19	3	""	"YGL230C"	5330	15580	120	3249	3260	2239	135	147	80	89	85	0	2725	2306	1509	202	211	53	89	85	0	0	0	0	0	0	0	0	0	0	0	0	0	0	0	0	0	0	0	1.234	1.485	1.473	1.514	2.383	1.531	0.875	0.000	0.000	0.000	0.000	0.000	0.000	0.000	0.000	0.000	0.000	0.000	0.000	0.000	0.000	120	467	5637	5229	0.304	Error	Error	3114	2523	0	0	3125	2104	0	0	0	0
1	20	3	"SUA5"	"YGL169W"	5520	15580	110	7713	7242	2533	152	183	275	100	100	0	5354	5000	1881	212	237	196	98	97	0	0	0	0	0	0	0	0	0	0	0	0	0	0	0	0	0	0	0	1.470	1.481	1.521	1.547	1.460	1.515	0.896	0.000	0.000	0.000	0.000	0.000	0.000	0.000	0.000	0.000	0.000	0.000	0.000	0.000	0.000	80	492	12703	11878	0.556	Error	Error	7561	5142	0	0	7090	4788	0	0	0	0
1	21	3	"MCM6"	"YGL201C"	5710	15590	120	1515	1741	1022	148	176	249	98	91	0	1583	1794	1164	210	232	180	92	88	0	0	0	0	0	0	0	0	0	0	0	0	0	0	0	0	0	0	0	0.996	1.006	0.944	1.074	2.241	0.924	0.717	0.000	0.000	0.000	0.000	0.000	0.000	0.000	0.000	0.000	0.000	0.000	0.000	0.000	0.000	120	610	2740	3177	-0.006	Error	Error	1367	1373	0	0	1593	1584	0	0	0	0
1	22	3	""	"YGL232W"	5950	15590	130	9128	8041	3879	140	163	265	98	95	0	5416	4637	2464	211	228	207	89	85	0	0	0	0	0	0	0	0	0	0	0	0	0	0	0	0	0	0	0	1.727	1.785	1.728	1.919	2.132	1.760	0.893	0.000	0.000	0.000	0.000	0.000	0.000	0.000	0.000	0.000	0.000	0.000	0.000	0.000	0.000	120	671	14193	12327	0.788	Error	Error	8988	5205	0	0	7901	4426	0	0	0	0
1	1	4	"ROK1"	"YGL171W"	1910	15780	120	4688	4638	1598	115	124	67	98	98	0	4837	4385	1634	193	227	741	92	88	0	0	0	0	0	0	0	0	0	0	0	0	0	0	0	0	0	0	0	0.985	1.079	1.014	1.162	2.232	1.067	0.828	0.000	0.000	0.000	0.000	0.000	0.000	0.000	0.000	0.000	0.000	0.000	0.000	0.000	0.000	120	645	9217	8715	-0.022	Error	Error	4573	4644	0	0	4523	4192	0	0	0	0
1	2	4	"kex1"	"YGL203C"	2110	15780	110	3805	4098	1865	118	127	56	100	100	0	6717	7014	3051	199	205	77	100	100	0	0	0	0	0	0	0	0	0	0	0	0	0	0	0	0	0	0	0	0.566	0.584	0.583	0.596	1.651	0.581	0.825	0.000	0.000	0.000	0.000	0.000	0.000	0.000	0.000	0.000	0.000	0.000	0.000	0.000	0.000	80	501	10205	10795	-0.822	Error	Error	3687	6518	0	0	3980	6815	0	0	0	0
1	3	4	"ade5,7"	"YGL234W"	2290	15780	110	3342	3296	1279	120	128	58	100	100	0	6377	6198	2247	196	202	76	97	97	0	0	0	0	0	0	0	0	0	0	0	0	0	0	0	0	0	0	0	0.521	0.529	0.527	0.508	1.471	0.511	0.877	0.000	0.000	0.000	0.000	0.000	0.000	0.000	0.000	0.000	0.000	0.000	0.000	0.000	0.000	80	533	9403	9178	-0.940	Error	Error	3222	6181	0	0	3176	6002	0	0	0	0
1	4	4	"KEM1"	"YGL173C"	2520	15790	130	1307	1682	1363	122	157	243	81	77	0	1975	2407	2014	192	243	431	74	68	0	0	0	0	0	0	0	0	0	0	0	0	0	0	0	0	0	0	0	0.665	0.704	0.705	0.777	2.112	0.642	0.846	0.000	0.000	0.000	0.000	0.000	0.000	0.000	0.000	0.000	0.000	0.000	0.000	0.000	0.000	120	687	2968	3775	-0.589	Error	Error	1185	1783	0	0	1560	2215	0	0	0	0
1	5	4	"POX1"	"YGL205W"	2680	15780	110	2918	2989	1682	123	151	186	97	92	0	4522	4487	2292	192	234	326	95	90	0	0	0	0	0	0	0	0	0	0	0	0	0	0	0	0	0	0	0	0.645	0.667	0.631	0.631	1.835	0.654	0.852	0.000	0.000	0.000	0.000	0.000	0.000	0.000	0.000	0.000	0.000	0.000	0.000	0.000	0.000	80	510	7125	7161	-0.632	Error	Error	2795	4330	0	0	2866	4295	0	0	0	0
1	6	4	""	"YGL236C"	2920	15780	130	3931	3737	1959	125	136	98	95	92	0	4693	4115	2305	203	215	131	86	85	0	0	0	0	0	0	0	0	0	0	0	0	0	0	0	0	0	0	0	0.848	0.923	0.887	0.971	2.974	0.901	0.854	0.000	0.000	0.000	0.000	0.000	0.000	0.000	0.000	0.000	0.000	0.000	0.000	0.000	0.000	120	661	8296	7524	-0.238	Error	Error	3806	4490	0	0	3612	3912	0	0	0	0
1	7	4	"RNH70"	"YGR276C"	3110	15780	130	2124	2022	910	129	134	61	95	92	0	4029	3452	1705	196	201	52	92	91	0	0	0	0	0	0	0	0	0	0	0	0	0	0	0	0	0	0	0	0.520	0.581	0.538	0.603	2.803	0.544	0.820	0.000	0.000	0.000	0.000	0.000	0.000	0.000	0.000	0.000	0.000	0.000	0.000	0.000	0.000	120	544	5828	5149	-0.942	Error	Error	1995	3833	0	0	1893	3256	0	0	0	0
1	8	4	""	"YHL010C"	3250	15780	120	2543	2444	725	123	136	70	99	99	0	5776	5230	1925	197	210	125	95	95	0	0	0	0	0	0	0	0	0	0	0	0	0	0	0	0	0	0	0	0.434	0.461	0.448	0.519	2.336	0.414	0.819	0.000	0.000	0.000	0.000	0.000	0.000	0.000	0.000	0.000	0.000	0.000	0.000	0.000	0.000	120	547	7999	7354	-1.205	Error	Error	2420	5579	0	0	2321	5033	0	0	0	0
1	9	4	""	"YHL042W"	3490	15780	120	2682	2382	1434	126	137	70	91	86	0	3955	3138	1983	199	209	81	82	80	0	0	0	0	0	0	0	0	0	0	0	0	0	0	0	0	0	0	0	0.681	0.768	0.754	0.877	2.435	0.726	0.872	0.000	0.000	0.000	0.000	0.000	0.000	0.000	0.000	0.000	0.000	0.000	0.000	0.000	0.000	120	564	6312	5195	-0.555	Error	Error	2556	3756	0	0	2256	2939	0	0	0	0
1	10	4	""	"YGR278W"	3680	15780	120	3507	4316	3137	126	146	177	93	91	0	4403	4871	3079	199	216	165	90	90	0	0	0	0	0	0	0	0	0	0	0	0	0	0	0	0	0	0	0	0.804	0.897	0.846	0.898	2.224	0.925	0.860	0.000	0.000	0.000	0.000	0.000	0.000	0.000	0.000	0.000	0.000	0.000	0.000	0.000	0.000	120	485	7585	8862	-0.314	Error	Error	3381	4204	0	0	4190	4672	0	0	-100	0
1	11	4	""	"YHL012W"	3800	15780	110	8445	7980	3162	129	158	211	100	100	0	6871	6216	2147	201	239	273	100	96	0	0	0	0	0	0	0	0	0	0	0	0	0	0	0	0	0	0	0	1.247	1.305	1.326	1.307	1.533	1.312	0.877	0.000	0.000	0.000	0.000	0.000	0.000	0.000	0.000	0.000	0.000	0.000	0.000	0.000	0.000	80	431	14986	13866	0.318	Error	Error	8316	6670	0	0	7851	6015	0	0	0	0
1	12	4	""	"YHL044W"	4060	15780	130	5296	4396	2379	131	146	90	92	89	0	5437	4532	2453	204	227	192	85	84	0	0	0	0	0	0	0	0	0	0	0	0	0	0	0	0	0	0	0	0.987	0.985	1.002	0.959	2.267	0.988	0.863	0.000	0.000	0.000	0.000	0.000	0.000	0.000	0.000	0.000	0.000	0.000	0.000	0.000	0.000	120	615	10398	8593	-0.019	Error	Error	5165	5233	0	0	4265	4328	0	0	0	0
1	13	4	""	"YGR280C"	4190	15780	110	2008	1995	712	137	145	73	100	98	0	3503	3464	1157	199	208	56	97	97	0	0	0	0	0	0	0	0	0	0	0	0	0	0	0	0	0	0	0	0.566	0.569	0.548	0.603	2.039	0.558	0.858	0.000	0.000	0.000	0.000	0.000	0.000	0.000	0.000	0.000	0.000	0.000	0.000	0.000	0.000	80	407	5175	5123	-0.820	Error	Error	1871	3304	0	0	1858	3265	0	0	0	0
1	14	4	"YLF2"	"YHL014C"	4380	15780	120	10111	9095	3360	148	178	230	97	97	0	4925	4300	1936	211	239	227	95	92	0	0	0	0	0	0	0	0	0	0	0	0	0	0	0	0	0	0	0	2.113	2.188	2.062	2.339	2.232	2.193	0.833	0.000	0.000	0.000	0.000	0.000	0.000	0.000	0.000	0.000	0.000	0.000	0.000	0.000	0.000	120	615	14677	13036	1.080	Error	Error	9963	4714	0	0	8947	4089	0	0	0	0
1	15	4	""	"YHL046C"	4600	15770	130	28182	21084	16076	152	187	288	83	77	0	21341	15545	11953	217	238	154	83	75	0	0	0	0	0	0	0	0	0	0	0	0	0	0	0	0	0	0	0	1.327	1.366	1.357	1.402	2.149	1.376	0.901	0.000	0.000	0.000	0.000	0.000	0.000	0.000	0.000	0.000	0.000	0.000	0.000	0.000	0.000	120	614	49154	36260	0.408	Error	Error	28030	21124	0	0	20932	15328	0	0	0	0
1	16	4	"BGL2"	"YGR282C"	4750	15780	120	4375	3954	1645	139	172	301	95	94	0	3355	2827	1398	215	227	124	91	88	0	0	0	0	0	0	0	0	0	0	0	0	0	0	0	0	0	0	0	1.349	1.461	1.385	1.613	2.736	1.358	0.792	0.000	0.000	0.000	0.000	0.000	0.000	0.000	0.000	0.000	0.000	0.000	0.000	0.000	0.000	120	545	7376	6427	0.432	Error	Error	4236	3140	0	0	3815	2612	0	0	0	0
1	17	4	"dur3"	"YHL016C"	4980	15780	130	7549	6518	3715	134	145	71	94	92	0	6696	5597	3364	214	219	59	88	85	0	0	0	0	0	0	0	0	0	0	0	0	0	0	0	0	0	0	0	1.144	1.186	1.154	1.246	2.276	1.158	0.892	0.000	0.000	0.000	0.000	0.000	0.000	0.000	0.000	0.000	0.000	0.000	0.000	0.000	0.000	120	578	13897	11767	0.194	Error	Error	7415	6482	0	0	6384	5383	0	0	0	0
1	18	4	"COS8"	"YHL048W"	5120	15780	110	18092	17238	8987	138	340	1454	93	88	0	16829	14313	8449	206	499	2010	85	81	0	0	0	0	0	0	0	0	0	0	0	0	0	0	0	0	0	0	0	1.080	1.212	1.219	1.374	2.575	1.126	0.855	0.000	0.000	0.000	0.000	0.000	0.000	0.000	0.000	0.000	0.000	0.000	0.000	0.000	0.000	80	439	34577	31207	0.111	Error	Error	17954	16623	0	0	17100	14107	0	0	0	0
1	19	4	"THS1"	"YIL078W"	5310	15780	110	6943	6627	2649	144	317	1325	95	87	0	6659	6569	2407	206	458	1834	95	83	0	0	0	0	0	0	0	0	0	0	0	0	0	0	0	0	0	0	0	1.054	1.019	1.012	1.022	1.503	1.025	0.869	0.000	0.000	0.000	0.000	0.000	0.000	0.000	0.000	0.000	0.000	0.000	0.000	0.000	0.000	80	531	13252	12846	0.075	Error	Error	6799	6453	0	0	6483	6363	0	0	0	0
1	20	4	""	"YIL110W"	5510	15780	110	14224	13297	4477	156	263	902	100	98	0	6033	5647	1762	216	284	467	98	96	0	0	0	0	0	0	0	0	0	0	0	0	0	0	0	0	0	0	0	2.418	2.420	2.470	2.426	1.427	2.594	0.871	0.000	0.000	0.000	0.000	0.000	0.000	0.000	0.000	0.000	0.000	0.000	0.000	0.000	0.000	80	550	19885	18572	1.274	Error	Error	14068	5817	0	0	13141	5431	0	0	0	0
1	21	4	"CCT2"	"YIL142W"	5700	15780	110	3607	3294	1264	154	260	908	91	81	0	6456	5835	2236	220	279	458	95	93	0	0	0	0	0	0	0	0	0	0	0	0	0	0	0	0	0	0	0	0.554	0.559	0.592	0.584	1.737	0.534	0.852	0.000	0.000	0.000	0.000	0.000	0.000	0.000	0.000	0.000	0.000	0.000	0.000	0.000	0.000	80	529	9689	8755	-0.853	Error	Error	3453	6236	0	0	3140	5615	0	0	0	0
1	22	4	""	"YIL080W"	5910	15780	110	18820	17468	6020	154	184	282	100	100	0	15359	13608	5032	213	234	224	100	100	0	0	0	0	0	0	0	0	0	0	0	0	0	0	0	0	0	0	0	1.232	1.293	1.292	1.372	1.609	1.319	0.896	0.000	0.000	0.000	0.000	0.000	0.000	0.000	0.000	0.000	0.000	0.000	0.000	0.000	0.000	80	514	33812	30709	0.301	Error	Error	18666	15146	0	0	17314	13395	0	0	0	0
1	1	5	""	"YIL112W"	1920	15970	110	4799	4874	1930	125	134	71	100	100	0	6541	6577	2933	200	204	77	100	100	0	0	0	0	0	0	0	0	0	0	0	0	0	0	0	0	0	0	0	0.737	0.745	0.741	0.784	1.631	0.724	0.849	0.000	0.000	0.000	0.000	0.000	0.000	0.000	0.000	0.000	0.000	0.000	0.000	0.000	0.000	80	517	11015	11126	-0.440	Error	Error	4674	6341	0	0	4749	6377	0	0	0	0
1	2	5	"TID3"	"YIL144W"	2090	15970	110	5290	4961	2715	124	190	488	91	85	0	6187	5787	3121	199	303	806	87	82	0	0	0	0	0	0	0	0	0	0	0	0	0	0	0	0	0	0	0	0.863	0.866	0.853	0.897	2.135	0.833	0.852	0.000	0.000	0.000	0.000	0.000	0.000	0.000	0.000	0.000	0.000	0.000	0.000	0.000	0.000	80	504	11154	10425	-0.213	Error	Error	5166	5988	0	0	4837	5588	0	0	0	0
1	3	5	""	"YIL082W-A"	2280	15970	110	1291	1347	542	120	187	473	91	75	0	1483	1443	597	194	294	781	82	32	0	0	0	0	0	0	0	0	0	0	0	0	0	0	0	0	0	0	0	0.908	0.982	0.971	1.020	1.819	0.926	0.812	0.000	0.000	0.000	0.000	0.000	0.000	0.000	0.000	0.000	0.000	0.000	0.000	0.000	0.000	80	540	2460	2476	-0.139	Error	Error	1171	1289	0	0	1227	1249	0	0	0	0
1	4	5	"POR2"	"YIL114C"	2480	15970	110	1293	1208	505	123	138	86	98	96	0	3504	3104	1329	191	206	124	93	90	0	0	0	0	0	0	0	0	0	0	0	0	0	0	0	0	0	0	0	0.353	0.372	0.380	0.394	2.091	0.331	0.752	0.000	0.000	0.000	0.000	0.000	0.000	0.000	0.000	0.000	0.000	0.000	0.000	0.000	0.000	80	548	4483	3998	-1.502	Error	Error	1170	3313	0	0	1085	2913	0	0	0	0
1	5	5	"ECM37"	"YIL146C"	2710	15980	130	307	347	195	125	139	87	75	54	0	594	567	325	194	206	93	71	64	0	0	0	0	0	0	0	0	0	0	0	0	0	0	0	0	0	0	0	0.455	0.595	0.545	0.525	2.670	0.498	0.433	0.000	0.000	0.000	0.000	0.000	0.000	0.000	0.000	0.000	0.000	0.000	0.000	0.000	0.000	120	590	582	595	-1.136	Error	Error	182	400	0	0	222	373	0	0	0	0
1	6	5	"SDS3"	"YIL084C"	2860	15980	120	2210	2226	1119	124	137	83	98	95	0	4488	4203	1986	204	217	111	95	94	0	0	0	0	0	0	0	0	0	0	0	0	0	0	0	0	0	0	0	0.487	0.526	0.536	0.557	2.491	0.513	0.843	0.000	0.000	0.000	0.000	0.000	0.000	0.000	0.000	0.000	0.000	0.000	0.000	0.000	0.000	120	443	6370	6101	-1.038	Error	Error	2086	4284	0	0	2102	3999	0	0	0	0
1	7	5	"his5"	"YIL116W"	3030	15980	120	4396	3971	1594	129	135	60	99	99	0	3990	3490	1545	195	202	52	95	95	0	0	0	0	0	0	0	0	0	0	0	0	0	0	0	0	0	0	0	1.124	1.166	1.136	1.214	2.113	1.143	0.845	0.000	0.000	0.000	0.000	0.000	0.000	0.000	0.000	0.000	0.000	0.000	0.000	0.000	0.000	120	546	8062	7137	0.169	Error	Error	4267	3795	0	0	3842	3295	0	0	0	0
1	8	5	"RPL40A"	"YIL148W"	3270	15980	130	4566	4223	2006	137	145	87	97	95	0	4975	4171	2127	199	223	189	89	88	0	0	0	0	0	0	0	0	0	0	0	0	0	0	0	0	0	0	0	0.927	1.029	0.976	1.074	2.541	1.014	0.834	0.000	0.000	0.000	0.000	0.000	0.000	0.000	0.000	0.000	0.000	0.000	0.000	0.000	0.000	120	571	9205	8058	-0.109	Error	Error	4429	4776	0	0	4086	3972	0	0	0	0
1	9	5	"ilv3"	"YJR016C"	3410	15970	110	3749	3644	1533	130	149	106	100	97	0	2841	2703	1096	208	227	147	96	93	0	0	0	0	0	0	0	0	0	0	0	0	0	0	0	0	0	0	0	1.374	1.408	1.358	1.369	1.438	1.434	0.836	0.000	0.000	0.000	0.000	0.000	0.000	0.000	0.000	0.000	0.000	0.000	0.000	0.000	0.000	80	426	6252	6009	0.459	Error	Error	3619	2633	0	0	3514	2495	0	0	0	0
1	10	5	"cyc1"	"YJR048W"	3600	15970	110	1987	1763	683	130	157	177	96	92	0	2233	1930	754	198	233	205	90	87	0	0	0	0	0	0	0	0	0	0	0	0	0	0	0	0	0	0	0	0.913	0.943	0.925	0.959	1.601	0.930	0.873	0.000	0.000	0.000	0.000	0.000	0.000	0.000	0.000	0.000	0.000	0.000	0.000	0.000	0.000	80	505	3892	3365	-0.132	Error	Error	1857	2035	0	0	1633	1732	0	0	0	0
1	11	5	""	"YJR080C"	3780	15970	110	5362	5023	1998	128	154	170	100	100	0	4775	4263	1859	203	223	170	97	92	0	0	0	0	0	0	0	0	0	0	0	0	0	0	0	0	0	0	0	1.145	1.206	1.171	1.367	2.040	1.164	0.881	0.000	0.000	0.000	0.000	0.000	0.000	0.000	0.000	0.000	0.000	0.000	0.000	0.000	0.000	80	532	9806	8955	0.195	Error	Error	5234	4572	0	0	4895	4060	0	0	0	0
1	12	5	""	"YJR018W"	4010	15970	110	1049	945	430	130	149	113	91	87	0	1931	1645	774	201	216	131	85	83	0	0	0	0	0	0	0	0	0	0	0	0	0	0	0	0	0	0	0	0.531	0.564	0.563	0.548	1.954	0.533	0.782	0.000	0.000	0.000	0.000	0.000	0.000	0.000	0.000	0.000	0.000	0.000	0.000	0.000	0.000	80	480	2649	2259	-0.913	Error	Error	919	1730	0	0	815	1444	0	0	0	0
1	13	5	"ISY1"	"YJR050W"	4160	15970	120	1755	1574	758	134	144	75	93	88	0	3867	3438	1723	197	206	72	92	91	0	0	0	0	0	0	0	0	0	0	0	0	0	0	0	0	0	0	0	0.442	0.444	0.408	0.438	2.255	0.412	0.797	0.000	0.000	0.000	0.000	0.000	0.000	0.000	0.000	0.000	0.000	0.000	0.000	0.000	0.000	120	482	5291	4681	-1.179	Error	Error	1621	3670	0	0	1440	3241	0	0	0	0
1	14	5	""	"YJR083C"	4360	15970	110	3703	3382	1644	134	139	64	98	96	0	6619	5798	2651	199	206	65	97	97	0	0	0	0	0	0	0	0	0	0	0	0	0	0	0	0	0	0	0	0.556	0.580	0.582	0.558	1.995	0.562	0.867	0.000	0.000	0.000	0.000	0.000	0.000	0.000	0.000	0.000	0.000	0.000	0.000	0.000	0.000	80	484	9989	8847	-0.847	Error	Error	3569	6420	0	0	3248	5599	0	0	0	0
1	15	5	""	"YJR020W"	4530	15970	110	1183	1155	324	136	145	77	100	100	0	2420	2253	648	203	210	61	100	100	0	0	0	0	0	0	0	0	0	0	0	0	0	0	0	0	0	0	0	0.472	0.497	0.474	0.511	1.676	0.450	0.773	0.000	0.000	0.000	0.000	0.000	0.000	0.000	0.000	0.000	0.000	0.000	0.000	0.000	0.000	80	525	3264	3069	-1.082	Error	Error	1047	2217	0	0	1019	2050	0	0	0	0
1	16	5	"rad7"	"YJR052W"	4770	15980	120	3550	3528	1605	129	140	74	99	98	0	4841	4456	2168	205	217	130	93	90	0	0	0	0	0	0	0	0	0	0	0	0	0	0	0	0	0	0	0	0.738	0.800	0.795	0.898	2.507	0.768	0.813	0.000	0.000	0.000	0.000	0.000	0.000	0.000	0.000	0.000	0.000	0.000	0.000	0.000	0.000	120	567	8057	7650	-0.438	Error	Error	3421	4636	0	0	3399	4251	0	0	0	0
1	17	5	""	"YJR085C"	4920	15970	110	2022	1883	682	127	140	75	95	93	0	3185	2854	1008	208	217	110	95	92	0	0	0	0	0	0	0	0	0	0	0	0	0	0	0	0	0	0	0	0.637	0.664	0.657	0.693	1.967	0.622	0.844	0.000	0.000	0.000	0.000	0.000	0.000	0.000	0.000	0.000	0.000	0.000	0.000	0.000	0.000	80	433	4872	4402	-0.652	Error	Error	1895	2977	0	0	1756	2646	0	0	0	0
1	18	5	"LSM8"	"YJR022W"	5100	15970	110	983	986	231	132	149	128	100	100	0	1945	1896	375	206	214	64	100	100	0	0	0	0	0	0	0	0	0	0	0	0	0	0	0	0	0	0	0	0.489	0.505	0.500	0.506	1.516	0.477	0.821	0.000	0.000	0.000	0.000	0.000	0.000	0.000	0.000	0.000	0.000	0.000	0.000	0.000	0.000	80	510	2590	2544	-1.031	Error	Error	851	1739	0	0	854	1690	0	0	0	0
1	19	5	""	"YJR054W"	5290	15970	110	9412	9208	2774	131	148	78	100	100	0	8030	7740	2344	204	213	77	100	100	0	0	0	0	0	0	0	0	0	0	0	0	0	0	0	0	0	0	0	1.186	1.204	1.249	1.231	1.377	1.207	0.901	0.000	0.000	0.000	0.000	0.000	0.000	0.000	0.000	0.000	0.000	0.000	0.000	0.000	0.000	80	532	17107	16613	0.246	Error	Error	9281	7826	0	0	9077	7536	0	0	0	0
1	20	5	""	"YJR087W"	5480	15970	110	1932	1761	731	144	182	429	88	81	0	3366	2944	1259	207	247	292	88	86	0	0	0	0	0	0	0	0	0	0	0	0	0	0	0	0	0	0	0	0.566	0.591	0.602	0.626	2.458	0.566	0.841	0.000	0.000	0.000	0.000	0.000	0.000	0.000	0.000	0.000	0.000	0.000	0.000	0.000	0.000	80	568	4947	4354	-0.821	Error	Error	1788	3159	0	0	1617	2737	0	0	0	0
1	21	5	"RSC4"	"YKR008W"	5710	15970	110	10020	8960	4046	143	176	185	100	98	0	7248	6499	2798	212	265	315	96	93	0	0	0	0	0	0	0	0	0	0	0	0	0	0	0	0	0	0	0	1.404	1.402	1.423	1.460	1.555	1.440	0.900	0.000	0.000	0.000	0.000	0.000	0.000	0.000	0.000	0.000	0.000	0.000	0.000	0.000	0.000	80	482	16913	15104	0.489	Error	Error	9877	7036	0	0	8817	6287	0	0	0	0
1	22	5	"gap1"	"YKR039W"	5870	15970	120	5950	5967	2490	139	172	286	98	98	0	6903	6627	2470	199	235	273	98	96	0	0	0	0	0	0	0	0	0	0	0	0	0	0	0	0	0	0	0	0.867	0.907	0.902	0.907	1.840	0.932	0.890	0.000	0.000	0.000	0.000	0.000	0.000	0.000	0.000	0.000	0.000	0.000	0.000	0.000	0.000	120	591	12515	12256	-0.206	Error	Error	5811	6704	0	0	5828	6428	0	0	0	0
1	1	6	""	"YKR071C"	1920	16160	110	9411	8481	3823	130	181	554	96	93	0	6743	5852	2664	202	238	412	93	90	0	0	0	0	0	0	0	0	0	0	0	0	0	0	0	0	0	0	0	1.419	1.478	1.477	1.521	1.501	1.503	0.915	0.000	0.000	0.000	0.000	0.000	0.000	0.000	0.000	0.000	0.000	0.000	0.000	0.000	0.000	80	496	15822	14001	0.505	Error	Error	9281	6541	0	0	8351	5650	0	0	0	0
1	2	6	"TOF2"	"YKR010C"	2060	16160	110	6140	6121	1625	123	185	597	100	100	0	6717	6601	1569	195	238	439	100	100	0	0	0	0	0	0	0	0	0	0	0	0	0	0	0	0	0	0	0	0.923	0.936	0.927	0.930	1.266	0.969	0.890	0.000	0.000	0.000	0.000	0.000	0.000	0.000	0.000	0.000	0.000	0.000	0.000	0.000	0.000	80	474	12539	12404	-0.116	Error	Error	6017	6522	0	0	5998	6406	0	0	0	0
1	3	6	""	"YKR041W"	2250	16160	110	965	963	278	118	129	60	100	98	0	2538	2462	622	189	192	56	100	100	0	0	0	0	0	0	0	0	0	0	0	0	0	0	0	0	0	0	0	0.361	0.372	0.369	0.368	1.434	0.345	0.814	0.000	0.000	0.000	0.000	0.000	0.000	0.000	0.000	0.000	0.000	0.000	0.000	0.000	0.000	80	560	3196	3118	-1.472	Error	Error	847	2349	0	0	845	2273	0	0	0	0
1	4	6	""	"YKR073C"	2490	16170	100	237	253	121	123	131	62	67	45	0	538	521	236	189	194	55	83	83	0	0	0	0	0	0	0	0	0	0	0	0	0	0	0	0	0	0	0	0.327	0.392	0.380	0.352	2.706	0.353	0.346	0.000	0.000	0.000	0.000	0.000	0.000	0.000	0.000	0.000	0.000	0.000	0.000	0.000	0.000	80	444	463	462	-1.614	Error	Error	114	349	0	0	130	332	0	0	0	0
1	5	6	""	"YKR012C"	2640	16160	110	1271	1224	348	125	136	66	100	100	0	2681	2524	645	193	196	52	100	100	0	0	0	0	0	0	0	0	0	0	0	0	0	0	0	0	0	0	0	0.461	0.471	0.468	0.468	1.476	0.450	0.831	0.000	0.000	0.000	0.000	0.000	0.000	0.000	0.000	0.000	0.000	0.000	0.000	0.000	0.000	80	450	3634	3430	-1.118	Error	Error	1146	2488	0	0	1099	2331	0	0	0	0
1	6	6	""	"YKR043C"	2820	16160	110	10103	9043	3686	130	171	288	100	98	0	6046	5219	2277	196	227	228	98	96	0	0	0	0	0	0	0	0	0	0	0	0	0	0	0	0	0	0	0	1.705	1.774	1.732	1.888	1.704	1.824	0.883	0.000	0.000	0.000	0.000	0.000	0.000	0.000	0.000	0.000	0.000	0.000	0.000	0.000	0.000	80	420	15823	13936	0.770	Error	Error	9973	5850	0	0	8913	5023	0	0	0	0
1	7	6	""	"YKR075C"	3010	16160	110	6085	5613	1751	135	167	265	100	100	0	4644	4252	1379	196	220	212	100	98	0	0	0	0	0	0	0	0	0	0	0	0	0	0	0	0	0	0	0	1.338	1.351	1.331	1.398	1.322	1.375	0.916	0.000	0.000	0.000	0.000	0.000	0.000	0.000	0.000	0.000	0.000	0.000	0.000	0.000	0.000	80	485	10398	9534	0.420	Error	Error	5950	4448	0	0	5478	4056	0	0	0	0
1	8	6	"YPT52"	"YKR014C"	3190	16160	110	2621	2426	890	142	159	135	100	97	0	3867	3442	1332	199	239	282	98	97	0	0	0	0	0	0	0	0	0	0	0	0	0	0	0	0	0	0	0	0.676	0.704	0.697	0.743	1.645	0.655	0.888	0.000	0.000	0.000	0.000	0.000	0.000	0.000	0.000	0.000	0.000	0.000	0.000	0.000	0.000	80	506	6147	5527	-0.565	Error	Error	2479	3668	0	0	2284	3243	0	0	0	0
1	9	6	""	"YKR045C"	3390	16160	120	6442	5631	2489	137	163	141	96	95	0	4860	4100	1965	210	249	276	87	85	0	0	0	0	0	0	0	0	0	0	0	0	0	0	0	0	0	0	0	1.356	1.412	1.372	1.507	2.133	1.416	0.862	0.000	0.000	0.000	0.000	0.000	0.000	0.000	0.000	0.000	0.000	0.000	0.000	0.000	0.000	120	596	10955	9384	0.439	Error	Error	6305	4650	0	0	5494	3890	0	0	0	0
1	10	6	""	"YKR077W"	3610	16160	110	6489	6009	3273	137	187	340	88	86	0	9359	7761	4489	203	292	643	85	83	0	0	0	0	0	0	0	0	0	0	0	0	0	0	0	0	0	0	0	0.694	0.777	0.753	0.826	1.866	0.739	0.824	0.000	0.000	0.000	0.000	0.000	0.000	0.000	0.000	0.000	0.000	0.000	0.000	0.000	0.000	80	566	15508	13430	-0.528	Error	Error	6352	9156	0	0	5872	7558	0	0	0	0
1	11	6	"FRE1"	"YLR214W"	3810	16160	110	7314	6525	2453	135	187	352	97	96	0	6136	5415	2229	203	286	607	92	90	0	0	0	0	0	0	0	0	0	0	0	0	0	0	0	0	0	0	0	1.210	1.226	1.238	1.248	1.461	1.212	0.885	0.000	0.000	0.000	0.000	0.000	0.000	0.000	0.000	0.000	0.000	0.000	0.000	0.000	0.000	80	469	13112	11602	0.275	Error	Error	7179	5933	0	0	6390	5212	0	0	0	0
1	12	6	"MAP1"	"YLR244C"	3950	16160	110	6385	5920	2514	138	250	691	96	88	0	4078	3732	1661	197	295	557	93	88	0	0	0	0	0	0	0	0	0	0	0	0	0	0	0	0	0	0	0	1.610	1.636	1.580	1.667	1.730	1.556	0.850	0.000	0.000	0.000	0.000	0.000	0.000	0.000	0.000	0.000	0.000	0.000	0.000	0.000	0.000	80	459	10128	9317	0.687	Error	Error	6247	3881	0	0	5782	3535	0	0	0	0
1	13	6	"CDC46"	"YLR274W"	4150	16160	120	4810	4856	3113	135	222	628	93	88	0	5345	4984	3199	196	277	509	87	84	0	0	0	0	0	0	0	0	0	0	0	0	0	0	0	0	0	0	0	0.908	0.986	0.969	1.058	1.933	0.969	0.856	0.000	0.000	0.000	0.000	0.000	0.000	0.000	0.000	0.000	0.000	0.000	0.000	0.000	0.000	120	554	9824	9509	-0.139	Error	Error	4675	5149	0	0	4721	4788	0	0	0	0
1	14	6	"CPR6"	"YLR216C"	4330	16160	110	4444	4386	1585	138	149	87	100	100	0	6617	6055	2142	198	211	133	98	98	0	0	0	0	0	0	0	0	0	0	0	0	0	0	0	0	0	0	0	0.671	0.725	0.728	0.750	1.593	0.718	0.885	0.000	0.000	0.000	0.000	0.000	0.000	0.000	0.000	0.000	0.000	0.000	0.000	0.000	0.000	80	497	10725	10105	-0.576	Error	Error	4306	6419	0	0	4248	5857	0	0	0	0
1	15	6	"ERF2"	"YLR246W"	4530	16160	120	2717	2518	1107	133	148	94	99	96	0	3021	2617	1293	200	214	123	90	87	0	0	0	0	0	0	0	0	0	0	0	0	0	0	0	0	0	0	0	0.916	0.987	0.950	1.026	2.095	0.957	0.780	0.000	0.000	0.000	0.000	0.000	0.000	0.000	0.000	0.000	0.000	0.000	0.000	0.000	0.000	120	578	5405	4802	-0.127	Error	Error	2584	2821	0	0	2385	2417	0	0	0	0
1	16	6	"DBP9"	"YLR276C"	4710	16160	110	20518	18441	6959	134	166	214	100	100	0	8460	7797	3044	202	229	212	100	98	0	0	0	0	0	0	0	0	0	0	0	0	0	0	0	0	0	0	0	2.468	2.410	2.399	2.473	1.414	2.430	0.907	0.000	0.000	0.000	0.000	0.000	0.000	0.000	0.000	0.000	0.000	0.000	0.000	0.000	0.000	80	505	28642	25902	1.304	Error	Error	20384	8258	0	0	18307	7595	0	0	0	0
1	17	6	""	"YLR218C"	4920	16160	110	1953	1856	761	133	158	148	96	95	0	4383	3756	1560	207	231	196	95	92	0	0	0	0	0	0	0	0	0	0	0	0	0	0	0	0	0	0	0	0.436	0.485	0.473	0.503	1.644	0.450	0.826	0.000	0.000	0.000	0.000	0.000	0.000	0.000	0.000	0.000	0.000	0.000	0.000	0.000	0.000	80	569	5996	5272	-1.198	Error	Error	1820	4176	0	0	1723	3549	0	0	0	0
1	18	6	"RCK2"	"YLR248W"	5140	16160	110	3285	3207	1410	132	154	137	100	96	0	9108	8147	3811	207	271	513	93	91	0	0	0	0	0	0	0	0	0	0	0	0	0	0	0	0	0	0	0	0.354	0.387	0.393	0.410	1.633	0.365	0.881	0.000	0.000	0.000	0.000	0.000	0.000	0.000	0.000	0.000	0.000	0.000	0.000	0.000	0.000	80	554	12054	11015	-1.497	Error	Error	3153	8901	0	0	3075	7940	0	0	0	0
1	19	6	""	"YLR278C"	5330	16160	100	794	795	416	140	163	153	87	78	0	1646	1632	918	201	276	545	81	70	0	0	0	0	0	0	0	0	0	0	0	0	0	0	0	0	0	0	0	0.453	0.458	0.429	0.438	1.611	0.427	0.753	0.000	0.000	0.000	0.000	0.000	0.000	0.000	0.000	0.000	0.000	0.000	0.000	0.000	0.000	80	494	2099	2086	-1.144	Error	Error	654	1445	0	0	655	1431	0	0	0	0
1	20	6	"CCC1"	"YLR220W"	5530	16160	110	9864	8572	4204	140	182	304	93	92	0	6175	5093	2560	206	236	239	91	88	0	0	0	0	0	0	0	0	0	0	0	0	0	0	0	0	0	0	0	1.629	1.725	1.727	1.710	1.727	1.793	0.879	0.000	0.000	0.000	0.000	0.000	0.000	0.000	0.000	0.000	0.000	0.000	0.000	0.000	0.000	80	482	15693	13319	0.704	Error	Error	9724	5969	0	0	8432	4887	0	0	0	0
1	21	6	"SSP120"	"YLR250W"	5690	16160	120	4792	4350	1902	130	154	183	96	93	0	4746	4247	2095	199	284	1405	81	75	0	0	0	0	0	0	0	0	0	0	0	0	0	0	0	0	0	0	0	1.025	1.042	0.998	1.134	2.446	0.757	0.514	0.000	0.000	0.000	0.000	0.000	0.000	0.000	0.000	0.000	0.000	0.000	0.000	0.000	0.000	120	558	9209	8268	0.036	Error	Error	4662	4547	0	0	4220	4048	0	0	0	0
1	22	6	""	"YLR280C"	5910	16160	130	658	680	407	125	134	61	85	80	0	982	949	547	192	197	54	79	77	0	0	0	0	0	0	0	0	0	0	0	0	0	0	0	0	0	0	0	0.675	0.733	0.692	0.751	2.581	0.707	0.753	0.000	0.000	0.000	0.000	0.000	0.000	0.000	0.000	0.000	0.000	0.000	0.000	0.000	0.000	120	702	1323	1312	-0.568	Error	Error	533	790	0	0	555	757	0	0	0	0
1	1	7	"CTK3"	"YML112W"	1880	16350	110	4312	3668	1703	123	177	408	87	85	0	7287	6379	3071	190	287	733	87	86	0	0	0	0	0	0	0	0	0	0	0	0	0	0	0	0	0	0	0	0.590	0.573	0.568	0.609	1.960	0.545	0.905	0.000	0.000	0.000	0.000	0.000	0.000	0.000	0.000	0.000	0.000	0.000	0.000	0.000	0.000	80	614	11286	9734	-0.761	Error	Error	4189	7097	0	0	3545	6189	0	0	0	0
1	2	7	""	"YMR010W"	2130	16350	110	3947	3359	1612	120	145	184	96	92	0	6347	5372	2828	192	208	189	87	86	0	0	0	0	0	0	0	0	0	0	0	0	0	0	0	0	0	0	0	0.622	0.625	0.625	0.706	2.125	0.599	0.879	0.000	0.000	0.000	0.000	0.000	0.000	0.000	0.000	0.000	0.000	0.000	0.000	0.000	0.000	80	502	9982	8419	-0.686	Error	Error	3827	6155	0	0	3239	5180	0	0	0	0
1	3	7	""	"YMR041C"	2270	16350	110	3530	3465	1174	121	139	110	100	100	0	5744	5224	1929	189	210	200	97	96	0	0	0	0	0	0	0	0	0	0	0	0	0	0	0	0	0	0	0	0.614	0.664	0.666	0.725	2.025	0.635	0.865	0.000	0.000	0.000	0.000	0.000	0.000	0.000	0.000	0.000	0.000	0.000	0.000	0.000	0.000	80	489	8964	8379	-0.704	Error	Error	3409	5555	0	0	3344	5035	0	0	0	0
1	4	7	""	"YML114C"	2480	16350	110	2437	2394	750	120	131	83	100	100	0	4932	4807	1675	192	202	95	100	100	0	0	0	0	0	0	0	0	0	0	0	0	0	0	0	0	0	0	0	0.489	0.493	0.482	0.508	1.531	0.460	0.848	0.000	0.000	0.000	0.000	0.000	0.000	0.000	0.000	0.000	0.000	0.000	0.000	0.000	0.000	80	522	7057	6889	-1.033	Error	Error	2317	4740	0	0	2274	4615	0	0	0	0
1	5	7	"CLU1"	"YMR012W"	2660	16350	110	421	424	154	124	133	67	91	82	0	534	536	184	194	198	84	88	88	0	0	0	0	0	0	0	0	0	0	0	0	0	0	0	0	0	0	0	0.874	0.877	0.792	0.835	2.065	0.748	0.522	0.000	0.000	0.000	0.000	0.000	0.000	0.000	0.000	0.000	0.000	0.000	0.000	0.000	0.000	80	452	637	642	-0.195	Error	Error	297	340	0	0	300	342	0	0	0	0
1	6	7	"mcm1"	"YMR043W"	2830	16340	150	168	203	147	129	155	218	14	1	0	226	307	224	194	217	224	18	7	0	0	0	0	0	0	0	0	0	0	0	0	0	0	0	0	0	0	0	1.219	0.655	0.915	0.891	3.238	1.466	0.350	0.000	0.000	0.000	0.000	0.000	0.000	0.000	0.000	0.000	0.000	0.000	0.000	0.000	0.000	156	770	71	187	0.285	Error	Error	39	32	0	0	74	113	0	0	-50	0
1	7	7	"atr1"	"YML116W"	3040	16350	110	7506	7214	2281	135	165	286	100	100	0	3943	3802	1456	194	210	174	98	98	0	0	0	0	0	0	0	0	0	0	0	0	0	0	0	0	0	0	0	1.966	1.962	1.900	2.084	1.519	1.965	0.873	0.000	0.000	0.000	0.000	0.000	0.000	0.000	0.000	0.000	0.000	0.000	0.000	0.000	0.000	80	524	11120	10687	0.975	Error	Error	7371	3749	0	0	7079	3608	0	0	0	0
1	8	7	""	"YMR014W"	3220	16350	110	6406	6134	2562	134	182	356	100	98	0	3883	3781	1781	193	236	292	98	95	0	0	0	0	0	0	0	0	0	0	0	0	0	0	0	0	0	0	0	1.700	1.672	1.689	1.775	1.613	1.710	0.836	0.000	0.000	0.000	0.000	0.000	0.000	0.000	0.000	0.000	0.000	0.000	0.000	0.000	0.000	80	528	9962	9588	0.765	Error	Error	6272	3690	0	0	6000	3588	0	0	0	0
1	9	7	""	"YMR045C"	3420	16350	110	23298	21357	8432	133	244	1054	100	98	0	19717	18287	6957	204	334	1168	100	98	0	0	0	0	0	0	0	0	0	0	0	0	0	0	0	0	0	0	0	1.187	1.174	1.179	1.161	1.462	1.182	0.890	0.000	0.000	0.000	0.000	0.000	0.000	0.000	0.000	0.000	0.000	0.000	0.000	0.000	0.000	80	543	42678	39307	0.248	Error	Error	23165	19513	0	0	21224	18083	0	0	0	0
1	10	7	""	"YML117W-A"	3620	16360	110	2704	2687	842	136	209	912	96	83	0	2973	2820	902	207	326	1147	91	68	0	0	0	0	0	0	0	0	0	0	0	0	0	0	0	0	0	0	0	0.928	0.976	0.987	0.980	1.400	0.937	0.797	0.000	0.000	0.000	0.000	0.000	0.000	0.000	0.000	0.000	0.000	0.000	0.000	0.000	0.000	80	556	5334	5164	-0.107	Error	Error	2568	2766	0	0	2551	2613	0	0	0	0
1	11	7	"SOK2"	"YMR016C"	3830	16360	120	4488	4562	1923	144	165	228	98	98	0	6866	6506	2920	209	219	62	96	96	0	0	0	0	0	0	0	0	0	0	0	0	0	0	0	0	0	0	0	0.653	0.702	0.682	0.798	2.359	0.664	0.823	0.000	0.000	0.000	0.000	0.000	0.000	0.000	0.000	0.000	0.000	0.000	0.000	0.000	0.000	120	525	11001	10715	-0.616	Error	Error	4344	6657	0	0	4418	6297	0	0	0	0
1	12	7	""	"YMR046W-A"	3980	16360	120	23179	18948	8594	139	190	453	99	97	0	17751	13769	7528	202	238	316	96	91	0	0	0	0	0	0	0	0	0	0	0	0	0	0	0	0	0	0	0	1.313	1.386	1.329	1.673	2.538	1.324	0.860	0.000	0.000	0.000	0.000	0.000	0.000	0.000	0.000	0.000	0.000	0.000	0.000	0.000	0.000	120	531	40589	32376	0.393	Error	Error	23040	17549	0	0	18809	13567	0	0	0	0
1	13	7	"PUB1"	"YNL016W"	4190	16360	120	973	987	444	122	132	63	98	96	0	1495	1419	663	192	198	54	94	91	0	0	0	0	0	0	0	0	0	0	0	0	0	0	0	0	0	0	0	0.653	0.705	0.678	0.751	2.211	0.668	0.788	0.000	0.000	0.000	0.000	0.000	0.000	0.000	0.000	0.000	0.000	0.000	0.000	0.000	0.000	120	555	2154	2092	-0.615	Error	Error	851	1303	0	0	865	1227	0	0	0	0
1	14	7	"ALG11"	"YNL048W"	4380	16360	120	8044	8146	3194	123	139	89	100	100	0	7347	7091	2814	192	205	129	95	95	0	0	0	0	0	0	0	0	0	0	0	0	0	0	0	0	0	0	0	1.107	1.163	1.125	1.273	2.362	1.181	0.851	0.000	0.000	0.000	0.000	0.000	0.000	0.000	0.000	0.000	0.000	0.000	0.000	0.000	0.000	120	565	15076	14922	0.147	Error	Error	7921	7155	0	0	8023	6899	0	0	0	0
1	15	7	"TPM1"	"YNL079C"	4560	16350	110	1741	1602	714	125	137	69	100	98	0	3932	3792	1750	203	208	58	98	97	0	0	0	0	0	0	0	0	0	0	0	0	0	0	0	0	0	0	0	0.433	0.412	0.398	0.449	1.964	0.395	0.846	0.000	0.000	0.000	0.000	0.000	0.000	0.000	0.000	0.000	0.000	0.000	0.000	0.000	0.000	80	511	5345	5066	-1.206	Error	Error	1616	3729	0	0	1477	3589	0	0	0	0
1	16	7	""	"YNL018C"	4780	16360	120	6916	6556	3084	144	170	204	98	97	0	9034	8510	4483	210	250	501	94	91	0	0	0	0	0	0	0	0	0	0	0	0	0	0	0	0	0	0	0	0.767	0.773	0.761	0.855	1.970	0.737	0.895	0.000	0.000	0.000	0.000	0.000	0.000	0.000	0.000	0.000	0.000	0.000	0.000	0.000	0.000	120	595	15596	14712	-0.382	Error	Error	6772	8824	0	0	6412	8300	0	0	0	0
1	17	7	""	"YNL050C"	4940	16350	110	7606	7200	2720	146	165	155	100	100	0	4122	3909	1507	213	225	111	98	98	0	0	0	0	0	0	0	0	0	0	0	0	0	0	0	0	0	0	0	1.908	1.909	1.824	2.020	1.754	1.939	0.871	0.000	0.000	0.000	0.000	0.000	0.000	0.000	0.000	0.000	0.000	0.000	0.000	0.000	0.000	80	460	11369	10750	0.932	Error	Error	7460	3909	0	0	7054	3696	0	0	0	0
1	18	7	""	"YNL081C"	5130	16360	120	6114	5689	2380	132	157	154	100	98	0	3043	2602	1261	208	232	282	87	86	0	0	0	0	0	0	0	0	0	0	0	0	0	0	0	0	0	0	0	2.110	2.321	2.150	2.564	2.197	2.330	0.840	0.000	0.000	0.000	0.000	0.000	0.000	0.000	0.000	0.000	0.000	0.000	0.000	0.000	0.000	120	561	8817	7951	1.077	Error	Error	5982	2835	0	0	5557	2394	0	0	0	0
1	19	7	"ARK1"	"YNL020C"	5310	16360	110	9204	8566	3193	131	165	264	100	100	0	7473	6755	2501	201	254	413	98	98	0	0	0	0	0	0	0	0	0	0	0	0	0	0	0	0	0	0	0	1.248	1.287	1.257	1.319	1.593	1.337	0.842	0.000	0.000	0.000	0.000	0.000	0.000	0.000	0.000	0.000	0.000	0.000	0.000	0.000	0.000	80	509	16345	14989	0.319	Error	Error	9073	7272	0	0	8435	6554	0	0	0	0
1	20	7	"COX5A"	"YNL052W"	5510	16350	110	4295	3907	1690	133	178	352	96	93	0	3589	3312	1457	199	251	408	91	88	0	0	0	0	0	0	0	0	0	0	0	0	0	0	0	0	0	0	0	1.228	1.212	1.228	1.352	2.070	1.221	0.874	0.000	0.000	0.000	0.000	0.000	0.000	0.000	0.000	0.000	0.000	0.000	0.000	0.000	0.000	80	534	7552	6887	0.296	Error	Error	4162	3390	0	0	3774	3113	0	0	0	0
1	21	7	""	"YNL083W"	5710	16360	120	5858	5318	2446	123	134	91	98	97	0	8264	7290	3137	192	266	1398	92	85	0	0	0	0	0	0	0	0	0	0	0	0	0	0	0	0	0	0	0	0.710	0.732	0.718	0.771	2.231	0.648	0.690	0.000	0.000	0.000	0.000	0.000	0.000	0.000	0.000	0.000	0.000	0.000	0.000	0.000	0.000	120	558	13807	12293	-0.493	Error	Error	5735	8072	0	0	5195	7098	0	0	0	0
1	22	7	""	"YNL022C"	5890	16360	110	6598	5999	2200	125	135	64	100	100	0	10951	10336	3731	191	197	53	100	100	0	0	0	0	0	0	0	0	0	0	0	0	0	0	0	0	0	0	0	0.602	0.579	0.583	0.593	1.464	0.565	0.871	0.000	0.000	0.000	0.000	0.000	0.000	0.000	0.000	0.000	0.000	0.000	0.000	0.000	0.000	80	515	17233	16019	-0.733	Error	Error	6473	10760	0	0	5874	10145	0	0	0	0
1	1	8	"VAC7"	"YNL054W"	1940	16560	110	1411	1430	780	119	127	75	96	93	0	2522	2213	1174	183	207	206	90	85	0	0	0	0	0	0	0	0	0	0	0	0	0	0	0	0	0	0	0	0.552	0.646	0.604	0.652	1.813	0.578	0.715	0.000	0.000	0.000	0.000	0.000	0.000	0.000	0.000	0.000	0.000	0.000	0.000	0.000	0.000	80	464	3631	3341	-0.856	Error	Error	1292	2339	0	0	1311	2030	0	0	0	0
1	2	8	"mkt1"	"YNL085W"	2090	16550	120	7092	6493	3765	117	147	229	95	93	0	6144	5414	3154	189	240	409	86	82	0	0	0	0	0	0	0	0	0	0	0	0	0	0	0	0	0	0	0	1.171	1.220	1.195	1.433	2.840	1.232	0.843	0.000	0.000	0.000	0.000	0.000	0.000	0.000	0.000	0.000	0.000	0.000	0.000	0.000	0.000	120	538	12930	11601	0.228	Error	Error	6975	5955	0	0	6376	5225	0	0	0	0
1	3	8	"BIO4"	"YNR057C"	2290	16550	110	4638	4084	1851	123	134	86	100	98	0	5580	4736	2316	190	197	67	97	96	0	0	0	0	0	0	0	0	0	0	0	0	0	0	0	0	0	0	0	0.838	0.871	0.892	0.929	1.941	0.844	0.857	0.000	0.000	0.000	0.000	0.000	0.000	0.000	0.000	0.000	0.000	0.000	0.000	0.000	0.000	80	527	9905	8507	-0.256	Error	Error	4515	5390	0	0	3961	4546	0	0	0	0
1	4	8	"HTA3"	"YOL012C"	2480	16540	110	1364	1270	452	127	139	86	98	93	0	3233	2821	1202	194	202	80	93	93	0	0	0	0	0	0	0	0	0	0	0	0	0	0	0	0	0	0	0	0.407	0.435	0.428	0.472	1.679	0.410	0.865	0.000	0.000	0.000	0.000	0.000	0.000	0.000	0.000	0.000	0.000	0.000	0.000	0.000	0.000	80	504	4276	3770	-1.297	Error	Error	1237	3039	0	0	1143	2627	0	0	0	0
1	5	8	"NTG2"	"YOL043C"	2650	16540	110	10885	9749	4398	130	266	1094	96	90	0	6161	5270	2353	196	291	711	91	85	0	0	0	0	0	0	0	0	0	0	0	0	0	0	0	0	0	0	0	1.803	1.896	1.870	2.047	1.713	1.920	0.869	0.000	0.000	0.000	0.000	0.000	0.000	0.000	0.000	0.000	0.000	0.000	0.000	0.000	0.000	80	534	16720	14693	0.850	Error	Error	10755	5965	0	0	9619	5074	0	0	0	0
1	6	8	""	"YNR059W"	2880	16550	110	4922	4437	1978	126	192	548	93	88	0	5438	4872	2401	197	264	534	91	85	0	0	0	0	0	0	0	0	0	0	0	0	0	0	0	0	0	0	0	0.915	0.922	0.902	1.050	2.113	0.894	0.848	0.000	0.000	0.000	0.000	0.000	0.000	0.000	0.000	0.000	0.000	0.000	0.000	0.000	0.000	80	508	10037	8986	-0.128	Error	Error	4796	5241	0	0	4311	4675	0	0	0	0
1	7	8	""	"YOL013W-A"	3040	16550	110	13370	11753	4912	127	145	129	100	100	0	9574	8204	3769	199	209	78	96	95	0	0	0	0	0	0	0	0	0	0	0	0	0	0	0	0	0	0	0	1.413	1.452	1.439	1.605	2.269	1.457	0.834	0.000	0.000	0.000	0.000	0.000	0.000	0.000	0.000	0.000	0.000	0.000	0.000	0.000	0.000	80	492	22618	19631	0.498	Error	Error	13243	9375	0	0	11626	8005	0	0	0	0
1	8	8	""	"YOL045W"	3260	16550	130	1050	1069	593	127	194	410	78	59	0	1502	1405	957	200	270	560	72	60	0	0	0	0	0	0	0	0	0	0	0	0	0	0	0	0	0	0	0	0.709	0.782	0.751	0.906	2.701	0.690	0.700	0.000	0.000	0.000	0.000	0.000	0.000	0.000	0.000	0.000	0.000	0.000	0.000	0.000	0.000	120	638	2225	2147	-0.496	Error	Error	923	1302	0	0	942	1205	0	0	0	0
1	9	8	""	"YNR061C"	3430	16550	110	4529	4089	1697	134	185	531	96	90	0	7058	6060	2959	202	231	348	88	87	0	0	0	0	0	0	0	0	0	0	0	0	0	0	0	0	0	0	0	0.641	0.675	0.637	0.760	2.204	0.633	0.848	0.000	0.000	0.000	0.000	0.000	0.000	0.000	0.000	0.000	0.000	0.000	0.000	0.000	0.000	80	502	11251	9813	-0.642	Error	Error	4395	6856	0	0	3955	5858	0	0	0	0
1	10	8	""	"YOL015W"	3630	16550	110	6443	6087	2476	137	158	149	100	100	0	7189	6203	2824	205	252	315	98	93	0	0	0	0	0	0	0	0	0	0	0	0	0	0	0	0	0	0	0	0.903	0.992	0.939	1.088	1.958	0.953	0.822	0.000	0.000	0.000	0.000	0.000	0.000	0.000	0.000	0.000	0.000	0.000	0.000	0.000	0.000	80	484	13290	11948	-0.147	Error	Error	6306	6984	0	0	5950	5998	0	0	0	0
1	11	8	""	"YOL047C"	3800	16540	110	2544	2305	961	143	168	145	97	95	0	4271	3735	1717	211	260	317	96	87	0	0	0	0	0	0	0	0	0	0	0	0	0	0	0	0	0	0	0	0.591	0.614	0.604	0.668	2.128	0.575	0.846	0.000	0.000	0.000	0.000	0.000	0.000	0.000	0.000	0.000	0.000	0.000	0.000	0.000	0.000	80	478	6461	5686	-0.758	Error	Error	2401	4060	0	0	2162	3524	0	0	0	0
1	12	8	""	"YNR063W"	4010	16550	110	11588	10779	3547	133	188	299	100	100	0	8641	8081	2703	213	322	699	97	96	0	0	0	0	0	0	0	0	0	0	0	0	0	0	0	0	0	0	0	1.359	1.353	1.347	1.398	1.528	1.386	0.893	0.000	0.000	0.000	0.000	0.000	0.000	0.000	0.000	0.000	0.000	0.000	0.000	0.000	0.000	80	488	19883	18514	0.443	Error	Error	11455	8428	0	0	10646	7868	0	0	0	0
1	13	8	""	"YOL017W"	4170	16540	110	5699	5658	1572	121	180	341	100	100	0	5467	5517	1775	195	276	471	100	97	0	0	0	0	0	0	0	0	0	0	0	0	0	0	0	0	0	0	0	1.058	1.040	1.042	1.064	1.408	1.013	0.879	0.000	0.000	0.000	0.000	0.000	0.000	0.000	0.000	0.000	0.000	0.000	0.000	0.000	0.000	80	473	10850	10859	0.081	Error	Error	5578	5272	0	0	5537	5322	0	0	0	0
1	14	8	"GSH2"	"YOL049W"	4400	16550	110	3162	3584	2980	123	144	144	97	97	0	2124	2305	1661	189	226	289	90	86	0	0	0	0	0	0	0	0	0	0	0	0	0	0	0	0	0	0	0	1.571	1.636	1.524	1.579	2.241	1.852	0.711	0.000	0.000	0.000	0.000	0.000	0.000	0.000	0.000	0.000	0.000	0.000	0.000	0.000	0.000	80	464	4974	5577	0.651	Error	Error	3039	1935	0	0	3461	2116	0	0	0	0
1	15	8	"RIS1"	"YOR191W"	4540	16550	110	464	500	213	132	147	145	81	58	0	559	605	246	193	207	119	90	75	0	0	0	0	0	0	0	0	0	0	0	0	0	0	0	0	0	0	0	0.907	0.893	0.880	0.911	2.213	1.030	0.505	0.000	0.000	0.000	0.000	0.000	0.000	0.000	0.000	0.000	0.000	0.000	0.000	0.000	0.000	80	471	698	780	-0.141	Error	Error	332	366	0	0	368	412	0	0	0	0
1	16	8	"MCT1"	"YOR221C"	4780	16550	110	7244	6759	2530	133	169	349	100	100	0	9499	8193	3182	205	282	749	97	97	0	0	0	0	0	0	0	0	0	0	0	0	0	0	0	0	0	0	0	0.765	0.829	0.787	0.845	1.583	0.805	0.866	0.000	0.000	0.000	0.000	0.000	0.000	0.000	0.000	0.000	0.000	0.000	0.000	0.000	0.000	80	450	16405	14614	-0.386	Error	Error	7111	9294	0	0	6626	7988	0	0	0	0
1	17	8	""	"YOR253W"	4920	16550	110	5341	4701	2269	144	188	372	95	90	0	4341	3771	1949	211	297	776	83	81	0	0	0	0	0	0	0	0	0	0	0	0	0	0	0	0	0	0	0	1.258	1.280	1.264	1.312	2.041	1.135	0.758	0.000	0.000	0.000	0.000	0.000	0.000	0.000	0.000	0.000	0.000	0.000	0.000	0.000	0.000	80	417	9327	8117	0.332	Error	Error	5197	4130	0	0	4557	3560	0	0	0	0
1	18	8	""	"YOR192C-A"	5120	16550	120	32194	29540	12269	132	150	105	100	100	0	35187	31362	14004	207	217	72	99	98	0	0	0	0	0	0	0	0	0	0	0	0	0	0	0	0	0	0	0	0.917	0.944	0.931	1.099	2.355	0.920	0.882	0.000	0.000	0.000	0.000	0.000	0.000	0.000	0.000	0.000	0.000	0.000	0.000	0.000	0.000	120	556	67042	60563	-0.126	Error	Error	32062	34980	0	0	29408	31155	0	0	0	0
1	19	8	""	"YOR223W"	5350	16540	110	3894	3775	1556	131	172	275	100	98	0	6459	5661	2427	197	251	367	95	91	0	0	0	0	0	0	0	0	0	0	0	0	0	0	0	0	0	0	0	0.601	0.667	0.623	0.753	2.008	0.637	0.867	0.000	0.000	0.000	0.000	0.000	0.000	0.000	0.000	0.000	0.000	0.000	0.000	0.000	0.000	80	462	10025	9108	-0.735	Error	Error	3763	6262	0	0	3644	5464	0	0	0	0
1	20	8	""	"YOR255W"	5500	16540	110	7823	6545	3263	129	154	157	100	98	0	8786	7391	3641	195	230	245	96	93	0	0	0	0	0	0	0	0	0	0	0	0	0	0	0	0	0	0	0	0.896	0.892	0.863	0.939	2.264	0.906	0.839	0.000	0.000	0.000	0.000	0.000	0.000	0.000	0.000	0.000	0.000	0.000	0.000	0.000	0.000	80	430	16285	13612	-0.159	Error	Error	7694	8591	0	0	6416	7196	0	0	0	0
1	21	8	""	"YOR193W"	5680	16540	110	1839	1825	531	125	138	82	100	100	0	3034	2951	1004	185	206	137	100	100	0	0	0	0	0	0	0	0	0	0	0	0	0	0	0	0	0	0	0	0.602	0.615	0.601	0.637	1.558	0.557	0.839	0.000	0.000	0.000	0.000	0.000	0.000	0.000	0.000	0.000	0.000	0.000	0.000	0.000	0.000	80	444	4563	4466	-0.733	Error	Error	1714	2849	0	0	1700	2766	0	0	0	0
1	22	8	""	"YOR225W"	5860	16540	110	848	841	235	123	133	66	100	100	0	1625	1621	463	185	202	126	98	98	0	0	0	0	0	0	0	0	0	0	0	0	0	0	0	0	0	0	0	0.503	0.500	0.475	0.496	1.508	0.439	0.765	0.000	0.000	0.000	0.000	0.000	0.000	0.000	0.000	0.000	0.000	0.000	0.000	0.000	0.000	80	504	2165	2154	-0.990	Error	Error	725	1440	0	0	718	1436	0	0	0	0
1	1	9	"cdc31"	"YOR257W"	1930	16740	130	2877	2626	1730	112	129	189	92	80	0	5399	4409	2942	184	202	298	81	78	0	0	0	0	0	0	0	0	0	0	0	0	0	0	0	0	0	0	0	0.530	0.595	0.589	0.699	2.960	0.565	0.861	0.000	0.000	0.000	0.000	0.000	0.000	0.000	0.000	0.000	0.000	0.000	0.000	0.000	0.000	120	526	7980	6739	-0.915	Error	Error	2765	5215	0	0	2514	4225	0	0	0	0
1	2	9	"SLK19"	"YOR195W"	2060	16730	110	4055	4222	1365	116	195	443	100	100	0	5118	4943	1565	189	340	776	96	96	0	0	0	0	0	0	0	0	0	0	0	0	0	0	0	0	0	0	0	0.799	0.864	0.835	0.885	1.538	0.830	0.777	0.000	0.000	0.000	0.000	0.000	0.000	0.000	0.000	0.000	0.000	0.000	0.000	0.000	0.000	80	357	8868	8860	-0.323	Error	Error	3939	4929	0	0	4106	4754	0	0	0	0
1	3	9	""	"YOR227W"	2250	16730	110	1130	1177	494	118	177	377	97	73	0	1711	1700	730	185	297	660	93	61	0	0	0	0	0	0	0	0	0	0	0	0	0	0	0	0	0	0	0	0.663	0.699	0.670	0.710	1.736	0.620	0.742	0.000	0.000	0.000	0.000	0.000	0.000	0.000	0.000	0.000	0.000	0.000	0.000	0.000	0.000	80	499	2538	2574	-0.593	Error	Error	1012	1526	0	0	1059	1515	0	0	0	0
1	4	9	"RPT4"	"YOR259C"	2450	16730	110	2724	2553	924	118	150	189	98	96	0	5089	4572	1702	190	243	435	97	93	0	0	0	0	0	0	0	0	0	0	0	0	0	0	0	0	0	0	0	0.532	0.556	0.559	0.570	1.729	0.537	0.853	0.000	0.000	0.000	0.000	0.000	0.000	0.000	0.000	0.000	0.000	0.000	0.000	0.000	0.000	80	508	7505	6817	-0.911	Error	Error	2606	4899	0	0	2435	4382	0	0	0	0
1	5	9	"NIP100"	"YPL174C"	2640	16730	110	7037	6630	2535	124	247	876	100	96	0	5468	5068	2164	192	328	714	96	91	0	0	0	0	0	0	0	0	0	0	0	0	0	0	0	0	0	0	0	1.310	1.334	1.348	1.460	1.795	1.282	0.782	0.000	0.000	0.000	0.000	0.000	0.000	0.000	0.000	0.000	0.000	0.000	0.000	0.000	0.000	80	522	12189	11382	0.390	Error	Error	6913	5276	0	0	6506	4876	0	0	0	0
1	6	9	""	"YPL205C"	2860	16730	110	1117	1014	496	126	175	231	83	78	0	2585	2089	1087	194	272	428	83	76	0	0	0	0	0	0	0	0	0	0	0	0	0	0	0	0	0	0	0	0.414	0.469	0.445	0.439	2.993	0.426	0.720	0.000	0.000	0.000	0.000	0.000	0.000	0.000	0.000	0.000	0.000	0.000	0.000	0.000	0.000	80	473	3382	2783	-1.271	Error	Error	991	2391	0	0	888	1895	0	0	0	0
1	7	9	"SUI3"	"YPL237W"	3020	16720	110	4665	4367	1904	125	240	642	93	86	0	5532	4669	2010	196	331	817	90	85	0	0	0	0	0	0	0	0	0	0	0	0	0	0	0	0	0	0	0	0.851	0.948	0.957	0.970	1.750	0.975	0.847	0.000	0.000	0.000	0.000	0.000	0.000	0.000	0.000	0.000	0.000	0.000	0.000	0.000	0.000	80	467	9876	8715	-0.233	Error	Error	4540	5336	0	0	4242	4473	0	0	0	0
1	8	9	""	"YPL176C"	3220	16730	120	4284	4106	1801	127	413	1075	90	83	0	5194	4993	2155	198	531	1334	89	83	0	0	0	0	0	0	0	0	0	0	0	0	0	0	0	0	0	0	0	0.832	0.830	0.826	0.858	1.969	0.785	0.781	0.000	0.000	0.000	0.000	0.000	0.000	0.000	0.000	0.000	0.000	0.000	0.000	0.000	0.000	120	575	9153	8774	-0.265	Error	Error	4157	4996	0	0	3979	4795	0	0	0	0
1	9	9	""	"YPL207W"	3420	16740	110	4554	4751	2661	136	403	1040	91	77	0	6509	6067	3302	205	526	1332	87	80	0	0	0	0	0	0	0	0	0	0	0	0	0	0	0	0	0	0	0	0.701	0.787	0.789	0.798	1.729	0.765	0.845	0.000	0.000	0.000	0.000	0.000	0.000	0.000	0.000	0.000	0.000	0.000	0.000	0.000	0.000	80	478	10722	10477	-0.513	Error	Error	4418	6304	0	0	4615	5862	0	0	0	0
1	10	9	"YAR1"	"YPL239W"	3590	16730	120	1616	1511	656	133	169	289	88	85	0	4586	3756	1803	202	260	511	85	84	0	0	0	0	0	0	0	0	0	0	0	0	0	0	0	0	0	0	0	0.338	0.388	0.372	0.437	2.351	0.348	0.789	0.000	0.000	0.000	0.000	0.000	0.000	0.000	0.000	0.000	0.000	0.000	0.000	0.000	0.000	120	524	5867	4932	-1.564	Error	Error	1483	4384	0	0	1378	3554	0	0	0	0
1	11	9	"MUD13"	"YPL178W"	3780	16730	120	4870	4221	2067	133	146	104	95	94	0	3103	2689	1395	211	222	132	88	85	0	0	0	0	0	0	0	0	0	0	0	0	0	0	0	0	0	0	0	1.638	1.650	1.625	1.689	2.219	1.693	0.824	0.000	0.000	0.000	0.000	0.000	0.000	0.000	0.000	0.000	0.000	0.000	0.000	0.000	0.000	120	529	7629	6566	0.712	Error	Error	4737	2892	0	0	4088	2478	0	0	0	0
1	12	9	"ipl1"	"YPL209C"	3960	16730	110	2744	2492	1031	129	204	392	96	85	0	7340	6419	2863	216	434	1119	91	83	0	0	0	0	0	0	0	0	0	0	0	0	0	0	0	0	0	0	0	0.367	0.381	0.371	0.416	1.703	0.371	0.881	0.000	0.000	0.000	0.000	0.000	0.000	0.000	0.000	0.000	0.000	0.000	0.000	0.000	0.000	80	502	9739	8566	-1.446	Error	Error	2615	7124	0	0	2363	6203	0	0	0	0
1	13	9	"cin2"	"YPL241C"	4170	16730	120	3244	2944	1182	125	215	435	93	90	0	4046	3749	1605	198	398	1053	90	81	0	0	0	0	0	0	0	0	0	0	0	0	0	0	0	0	0	0	0	0.811	0.794	0.797	0.771	2.162	0.765	0.817	0.000	0.000	0.000	0.000	0.000	0.000	0.000	0.000	0.000	0.000	0.000	0.000	0.000	0.000	120	603	6967	6370	-0.303	Error	Error	3119	3848	0	0	2819	3551	0	0	0	0
1	14	9	""	"YPL180W"	4350	16730	110	5412	5319	1522	124	164	249	100	100	0	9329	8944	2561	188	274	607	100	100	0	0	0	0	0	0	0	0	0	0	0	0	0	0	0	0	0	0	0	0.578	0.593	0.595	0.598	1.257	0.576	0.905	0.000	0.000	0.000	0.000	0.000	0.000	0.000	0.000	0.000	0.000	0.000	0.000	0.000	0.000	80	471	14429	13951	-0.790	Error	Error	5288	9141	0	0	5195	8756	0	0	0	0
1	15	9	"NIP7"	"YPL211W"	4540	16730	120	3149	2956	1471	126	157	217	94	91	0	3788	3237	1860	190	269	562	81	79	0	0	0	0	0	0	0	0	0	0	0	0	0	0	0	0	0	0	0	0.840	0.929	0.885	1.041	2.288	0.823	0.774	0.000	0.000	0.000	0.000	0.000	0.000	0.000	0.000	0.000	0.000	0.000	0.000	0.000	0.000	120	557	6621	5877	-0.251	Error	Error	3023	3598	0	0	2830	3047	0	0	0	0
1	16	9	"SRP68"	"YPL243W"	4750	16740	120	7460	7363	3624	126	140	174	99	95	0	5724	5176	2807	192	212	249	90	87	0	0	0	0	0	0	0	0	0	0	0	0	0	0	0	0	0	0	0	1.326	1.452	1.416	1.728	2.858	1.487	0.784	0.000	0.000	0.000	0.000	0.000	0.000	0.000	0.000	0.000	0.000	0.000	0.000	0.000	0.000	120	518	12866	12221	0.407	Error	Error	7334	5532	0	0	7237	4984	0	0	0	0
1	17	9	"EMPTY"	"EMPTY"	4930	16730	150	192	239	160	126	155	306	13	0	0	264	319	199	190	225	444	7	0	0	0	0	0	0	0	0	0	0	0	0	0	0	0	0	0	0	0	0	0.892	0.876	0.798	0.843	3.692	0.717	0.204	0.000	0.000	0.000	0.000	0.000	0.000	0.000	0.000	0.000	0.000	0.000	0.000	0.000	0.000	156	554	140	242	-0.165	Error	Error	66	74	0	0	113	129	0	0	-75	0
1	18	9	"EMPTY"	"EMPTY"	5120	16730	150	162	195	129	128	139	67	40	20	0	241	295	190	187	205	137	25	12	0	0	0	0	0	0	0	0	0	0	0	0	0	0	0	0	0	0	0	0.630	0.620	0.885	0.767	3.802	0.566	0.228	0.000	0.000	0.000	0.000	0.000	0.000	0.000	0.000	0.000	0.000	0.000	0.000	0.000	0.000	156	612	88	175	-0.667	Error	Error	34	54	0	0	67	108	0	0	-75	0
1	19	9	"EMPTY"	"EMPTY"	5310	16730	150	183	204	134	126	148	139	21	8	0	235	255	121	188	215	203	10	1	0	0	0	0	0	0	0	0	0	0	0	0	0	0	0	0	0	0	0	1.213	1.164	0.994	0.938	3.729	2.812	0.123	0.000	0.000	0.000	0.000	0.000	0.000	0.000	0.000	0.000	0.000	0.000	0.000	0.000	0.000	156	626	104	145	0.278	Error	Error	57	47	0	0	78	67	0	0	-75	0
1	20	9	"EMPTY"	"EMPTY"	5500	16730	150	156	169	85	131	151	119	12	3	0	226	242	102	193	223	215	8	0	0	0	0	0	0	0	0	0	0	0	0	0	0	0	0	0	0	0	0	0.758	0.776	0.834	0.930	3.683	0.974	0.063	0.000	0.000	0.000	0.000	0.000	0.000	0.000	0.000	0.000	0.000	0.000	0.000	0.000	0.000	156	620	58	87	-0.401	Error	Error	25	33	0	0	38	49	0	0	-75	0
1	21	9	"EMPTY"	"EMPTY"	5690	16730	150	151	174	107	133	169	342	2	0	0	217	241	125	193	235	308	3	1	0	0	0	0	0	0	0	0	0	0	0	0	0	0	0	0	0	0	0	0.750	0.854	1.101	1.177	3.665	0.932	0.114	0.000	0.000	0.000	0.000	0.000	0.000	0.000	0.000	0.000	0.000	0.000	0.000	0.000	0.000	156	654	42	89	-0.415	Error	Error	18	24	0	0	41	48	0	0	-75	0
1	22	9	"EMPTY"	"EMPTY"	5880	16730	150	152	181	98	125	174	480	0	0	0	227	253	124	190	230	322	6	0	0	0	0	0	0	0	0	0	0	0	0	0	0	0	0	0	0	0	0	0.730	0.889	0.775	0.941	4.241	0.544	0.045	0.000	0.000	0.000	0.000	0.000	0.000	0.000	0.000	0.000	0.000	0.000	0.000	0.000	0.000	156	842	64	119	-0.455	Error	Error	27	37	0	0	56	63	0	0	-75	0
1	1	10	"EMPTY"	"EMPTY"	1890	16920	150	123	133	67	114	122	76	18	5	0	200	212	99	182	186	51	29	16	0	0	0	0	0	0	0	0	0	0	0	0	0	0	0	0	0	0	0	0.500	0.633	0.830	0.858	3.499	7.854	0.004	0.000	0.000	0.000	0.000	0.000	0.000	0.000	0.000	0.000	0.000	0.000	0.000	0.000	0.000	156	797	27	49	-1.000	Error	Error	9	18	0	0	19	30	0	0	-75	0
1	2	10	"EMPTY"	"EMPTY"	2080	16920	150	122	143	78	115	164	350	0	0	0	186	211	100	179	254	555	0	0	0	0	0	0	0	0	0	0	0	0	0	0	0	0	0	0	0	0	0	1.000	0.875	0.736	0.821	4.800	0.565	0.795	0.000	0.000	0.000	0.000	0.000	0.000	0.000	0.000	0.000	0.000	0.000	0.000	0.000	0.000	156	572	14	60	0.000	Error	Error	7	7	0	0	28	32	0	0	-75	0
1	3	10	"EMPTY"	"EMPTY"	2270	16920	150	142	156	79	111	141	254	1	0	0	195	217	99	179	217	401	0	0	0	0	0	0	0	0	0	0	0	0	0	0	0	0	0	0	0	0	0	1.938	1.184	0.973	0.985	4.553	0.655	0.073	0.000	0.000	0.000	0.000	0.000	0.000	0.000	0.000	0.000	0.000	0.000	0.000	0.000	0.000	156	627	47	83	0.954	Error	Error	31	16	0	0	45	38	0	0	-75	0
1	4	10	"EMPTY"	"EMPTY"	2460	16920	150	148	162	83	113	138	171	6	1	0	202	226	147	182	227	393	3	1	0	0	0	0	0	0	0	0	0	0	0	0	0	0	0	0	0	0	0	1.750	1.114	0.870	1.009	3.607	0.564	0.081	0.000	0.000	0.000	0.000	0.000	0.000	0.000	0.000	0.000	0.000	0.000	0.000	0.000	0.000	156	626	55	93	0.807	Error	Error	35	20	0	0	49	44	0	0	-75	0
1	5	10	"EMPTY"	"EMPTY"	2650	16920	150	149	177	121	117	160	256	7	1	0	205	250	173	186	241	394	5	1	0	0	0	0	0	0	0	0	0	0	0	0	0	0	0	0	0	0	0	1.684	0.938	0.962	0.907	3.290	0.005	0.001	0.000	0.000	0.000	0.000	0.000	0.000	0.000	0.000	0.000	0.000	0.000	0.000	0.000	0.000	156	665	51	124	0.752	Error	Error	32	19	0	0	60	64	0	0	-75	0
1	6	10	"EMPTY"	"EMPTY"	2840	16920	150	145	174	119	120	155	227	7	1	0	200	243	157	188	230	324	6	1	0	0	0	0	0	0	0	0	0	0	0	0	0	0	0	0	0	0	0	2.083	0.982	1.050	1.055	3.701	0.662	0.340	0.000	0.000	0.000	0.000	0.000	0.000	0.000	0.000	0.000	0.000	0.000	0.000	0.000	0.000	156	708	37	109	1.059	Error	Error	25	12	0	0	54	55	0	0	-75	0
1	7	10	""	"iYBL019W"	3050	16930	120	798	806	364	119	155	392	75	40	0	917	906	463	186	214	328	83	59	0	0	0	0	0	0	0	0	0	0	0	0	0	0	0	0	0	0	0	0.929	0.954	0.972	0.911	1.909	0.887	0.729	0.000	0.000	0.000	0.000	0.000	0.000	0.000	0.000	0.000	0.000	0.000	0.000	0.000	0.000	120	583	1410	1407	-0.106	Error	Error	679	731	0	0	687	720	0	0	0	0
1	8	10	""	"iYBL015W"	3240	16930	120	7408	6789	3649	121	160	257	97	94	0	5302	4674	2543	190	230	240	91	84	0	0	0	0	0	0	0	0	0	0	0	0	0	0	0	0	0	0	0	1.425	1.487	1.474	1.686	2.290	1.547	0.871	0.000	0.000	0.000	0.000	0.000	0.000	0.000	0.000	0.000	0.000	0.000	0.000	0.000	0.000	120	556	12399	11152	0.511	Error	Error	7287	5112	0	0	6668	4484	0	0	0	0
1	9	10	""	"iYBL014C"	3440	16930	100	1033	927	445	130	168	202	85	75	0	2364	2041	963	199	247	278	85	83	0	0	0	0	0	0	0	0	0	0	0	0	0	0	0	0	0	0	0	0.417	0.433	0.428	0.427	2.510	0.398	0.806	0.000	0.000	0.000	0.000	0.000	0.000	0.000	0.000	0.000	0.000	0.000	0.000	0.000	0.000	80	459	3068	2639	-1.262	Error	Error	903	2165	0	0	797	1842	0	0	0	0
1	10	10	""	"iYBR001C"	3630	16930	120	1306	1235	474	130	135	60	98	95	0	2487	2400	2261	199	203	57	98	95	0	0	0	0	0	0	0	0	0	0	0	0	0	0	0	0	0	0	0	0.514	0.502	0.548	0.569	2.369	0.238	0.373	0.000	0.000	0.000	0.000	0.000	0.000	0.000	0.000	0.000	0.000	0.000	0.000	0.000	0.000	120	510	3464	3306	-0.960	Error	Error	1176	2288	0	0	1105	2201	0	0	0	0
1	11	10	""	"iYBR005W"	3800	16930	120	5306	4859	2529	125	133	60	100	99	0	4693	3962	2180	198	203	59	95	90	0	0	0	0	0	0	0	0	0	0	0	0	0	0	0	0	0	0	0	1.153	1.258	1.178	1.412	2.408	1.253	0.798	0.000	0.000	0.000	0.000	0.000	0.000	0.000	0.000	0.000	0.000	0.000	0.000	0.000	0.000	120	519	9676	8498	0.205	Error	Error	5181	4495	0	0	4734	3764	0	0	0	0
1	12	10	""	"iYBR008C"	4010	16930	120	3218	3120	1751	124	177	304	90	84	0	5849	5166	2914	197	259	471	88	83	0	0	0	0	0	0	0	0	0	0	0	0	0	0	0	0	0	0	0	0.547	0.603	0.569	0.585	2.152	0.577	0.837	0.000	0.000	0.000	0.000	0.000	0.000	0.000	0.000	0.000	0.000	0.000	0.000	0.000	0.000	120	596	8746	7965	-0.869	Error	Error	3094	5652	0	0	2996	4969	0	0	0	0
1	13	10	""	"iYBR022W"	4200	16930	110	1970	1698	990	123	163	244	78	73	0	1242	1040	612	189	211	164	73	71	0	0	0	0	0	0	0	0	0	0	0	0	0	0	0	0	0	0	0	1.754	1.851	1.710	1.598	2.091	1.775	0.777	0.000	0.000	0.000	0.000	0.000	0.000	0.000	0.000	0.000	0.000	0.000	0.000	0.000	0.000	80	478	2900	2426	0.811	Error	Error	1847	1053	0	0	1575	851	0	0	0	0
1	14	10	""	"iYBR027C"	4380	16930	120	790	781	404	119	144	205	82	75	0	1051	976	501	185	213	296	79	71	0	0	0	0	0	0	0	0	0	0	0	0	0	0	0	0	0	0	0	0.775	0.837	0.787	0.777	2.240	0.802	0.758	0.000	0.000	0.000	0.000	0.000	0.000	0.000	0.000	0.000	0.000	0.000	0.000	0.000	0.000	120	548	1537	1453	-0.368	Error	Error	671	866	0	0	662	791	0	0	0	0
1	15	10	""	"iYBR031W"	4570	16930	120	2609	2294	1151	120	130	59	98	95	0	1488	1282	656	186	193	60	90	86	0	0	0	0	0	0	0	0	0	0	0	0	0	0	0	0	0	0	0	1.912	1.984	1.915	2.029	2.445	1.997	0.824	0.000	0.000	0.000	0.000	0.000	0.000	0.000	0.000	0.000	0.000	0.000	0.000	0.000	0.000	120	524	3791	3270	0.935	Error	Error	2489	1302	0	0	2174	1096	0	0	0	0
1	16	10	""	"iYBRWdelta16"	4760	16930	120	4800	4289	2191	133	141	65	95	95	0	4421	3830	2029	190	198	63	90	90	0	0	0	0	0	0	0	0	0	0	0	0	0	0	0	0	0	0	0	1.103	1.142	1.150	1.216	2.692	1.143	0.844	0.000	0.000	0.000	0.000	0.000	0.000	0.000	0.000	0.000	0.000	0.000	0.000	0.000	0.000	120	502	8898	7796	0.141	Error	Error	4667	4231	0	0	4156	3640	0	0	0	0
1	17	10	""	"iYBR048W"	4940	16930	120	8818	8246	4806	131	139	67	98	98	0	3768	3534	2220	192	201	59	90	88	0	0	0	0	0	0	0	0	0	0	0	0	0	0	0	0	0	0	0	2.429	2.428	2.302	2.527	2.277	2.413	0.857	0.000	0.000	0.000	0.000	0.000	0.000	0.000	0.000	0.000	0.000	0.000	0.000	0.000	0.000	120	537	12263	11457	1.281	Error	Error	8687	3576	0	0	8115	3342	0	0	0	0
1	18	10	""	"iYBR053C-0"	5130	16930	110	3414	2984	1306	131	147	87	98	98	0	6567	5655	2552	198	239	268	95	91	0	0	0	0	0	0	0	0	0	0	0	0	0	0	0	0	0	0	0	0.515	0.523	0.515	0.550	1.701	0.501	0.900	0.000	0.000	0.000	0.000	0.000	0.000	0.000	0.000	0.000	0.000	0.000	0.000	0.000	0.000	80	477	9652	8310	-0.956	Error	Error	3283	6369	0	0	2853	5457	0	0	0	0
1	19	10	""	"iYCR022C"	5320	16930	120	5115	4925	2018	127	143	90	100	100	0	3827	3313	1672	192	236	281	91	85	0	0	0	0	0	0	0	0	0	0	0	0	0	0	0	0	0	0	0	1.372	1.537	1.411	1.710	2.125	1.491	0.831	0.000	0.000	0.000	0.000	0.000	0.000	0.000	0.000	0.000	0.000	0.000	0.000	0.000	0.000	120	559	8623	7919	0.457	Error	Error	4988	3635	0	0	4798	3121	0	0	0	0
1	20	10	""	"iYCR025C"	5520	16930	110	1323	1390	726	128	142	77	95	95	0	2845	2640	1356	194	211	116	92	90	0	0	0	0	0	0	0	0	0	0	0	0	0	0	0	0	0	0	0	0.451	0.516	0.470	0.553	1.911	0.498	0.809	0.000	0.000	0.000	0.000	0.000	0.000	0.000	0.000	0.000	0.000	0.000	0.000	0.000	0.000	80	526	3846	3708	-1.150	Error	Error	1195	2651	0	0	1262	2446	0	0	0	0
1	21	10	""	"iYCRWdelta11"	5730	16930	110	9293	8102	3826	136	256	759	92	88	0	4369	3699	2022	199	292	495	85	80	0	0	0	0	0	0	0	0	0	0	0	0	0	0	0	0	0	0	0	2.196	2.276	2.169	2.486	1.970	2.246	0.841	0.000	0.000	0.000	0.000	0.000	0.000	0.000	0.000	0.000	0.000	0.000	0.000	0.000	0.000	80	509	13327	11466	1.135	Error	Error	9157	4170	0	0	7966	3500	0	0	0	0
1	22	10	""	"iYCR043C"	5900	16930	110	1270	1220	641	130	251	762	72	26	0	1561	1340	771	195	276	487	73	61	0	0	0	0	0	0	0	0	0	0	0	0	0	0	0	0	0	0	0	0.835	0.952	0.902	1.010	2.816	1.213	0.714	0.000	0.000	0.000	0.000	0.000	0.000	0.000	0.000	0.000	0.000	0.000	0.000	0.000	0.000	80	506	2506	2235	-0.261	Error	Error	1140	1366	0	0	1090	1145	0	0	0	0
1	1	11	""	"iYCR047C"	1910	17110	110	931	976	501	116	125	71	96	92	0	2038	2047	1092	187	191	62	91	90	0	0	0	0	0	0	0	0	0	0	0	0	0	0	0	0	0	0	0	0.440	0.462	0.441	0.486	2.496	0.421	0.768	0.000	0.000	0.000	0.000	0.000	0.000	0.000	0.000	0.000	0.000	0.000	0.000	0.000	0.000	80	529	2666	2720	-1.183	Error	Error	815	1851	0	0	860	1860	0	0	0	0
1	2	11	""	"iYCR053W"	2100	17110	110	2248	2179	615	117	123	55	100	100	0	920	919	293	181	187	75	96	96	0	0	0	0	0	0	0	0	0	0	0	0	0	0	0	0	0	0	0	2.884	2.794	2.763	2.908	1.504	2.898	0.772	0.000	0.000	0.000	0.000	0.000	0.000	0.000	0.000	0.000	0.000	0.000	0.000	0.000	0.000	80	492	2870	2800	1.528	Error	Error	2131	739	0	0	2062	738	0	0	0	0
1	3	11	""	"iYCR075C"	2290	17120	120	2918	2621	1322	113	124	61	95	92	0	3399	2959	1702	182	198	167	87	82	0	0	0	0	0	0	0	0	0	0	0	0	0	0	0	0	0	0	0	0.872	0.903	0.823	0.991	2.977	0.836	0.798	0.000	0.000	0.000	0.000	0.000	0.000	0.000	0.000	0.000	0.000	0.000	0.000	0.000	0.000	120	525	6022	5285	-0.198	Error	Error	2805	3217	0	0	2508	2777	0	0	0	0
1	4	11	""	"iYCR081W"	2480	17120	120	1277	1318	795	116	129	88	91	88	0	1387	1376	847	184	208	238	78	76	0	0	0	0	0	0	0	0	0	0	0	0	0	0	0	0	0	0	0	0.965	1.008	0.956	1.030	2.366	0.972	0.810	0.000	0.000	0.000	0.000	0.000	0.000	0.000	0.000	0.000	0.000	0.000	0.000	0.000	0.000	120	535	2364	2394	-0.051	Error	Error	1161	1203	0	0	1202	1192	0	0	0	0
1	5	11	""	"iYCR085W"	2680	17120	100	564	600	329	118	127	72	91	90	0	1187	1299	836	191	201	96	86	85	0	0	0	0	0	0	0	0	0	0	0	0	0	0	0	0	0	0	0	0.448	0.435	0.427	0.449	2.334	0.380	0.704	0.000	0.000	0.000	0.000	0.000	0.000	0.000	0.000	0.000	0.000	0.000	0.000	0.000	0.000	80	442	1442	1590	-1.159	Error	Error	446	996	0	0	482	1108	0	0	0	0
1	6	11	""	"itT(AGU)C"	2860	17110	110	3066	2656	1313	120	125	59	97	97	0	2772	2357	1120	190	195	52	90	90	0	0	0	0	0	0	0	0	0	0	0	0	0	0	0	0	0	0	0	1.141	1.170	1.126	1.166	2.642	1.190	0.859	0.000	0.000	0.000	0.000	0.000	0.000	0.000	0.000	0.000	0.000	0.000	0.000	0.000	0.000	80	485	5528	4703	0.190	Error	Error	2946	2582	0	0	2536	2167	0	0	0	0
1	7	11	""	"iYCR100C"	3050	17120	110	1997	1711	1068	118	128	68	86	77	0	2724	2357	1580	194	201	55	81	80	0	0	0	0	0	0	0	0	0	0	0	0	0	0	0	0	0	0	0	0.743	0.736	0.684	0.650	2.365	0.660	0.797	0.000	0.000	0.000	0.000	0.000	0.000	0.000	0.000	0.000	0.000	0.000	0.000	0.000	0.000	80	499	4409	3756	-0.429	Error	Error	1879	2530	0	0	1593	2163	0	0	0	0
1	8	11	""	"iYCR103C"	3240	17110	110	13081	11021	7594	132	175	409	90	86	0	10707	9072	5898	196	234	355	82	82	0	0	0	0	0	0	0	0	0	0	0	0	0	0	0	0	0	0	0	1.232	1.227	1.180	1.076	2.390	1.261	0.843	0.000	0.000	0.000	0.000	0.000	0.000	0.000	0.000	0.000	0.000	0.000	0.000	0.000	0.000	80	471	23460	19765	0.301	Error	Error	12949	10511	0	0	10889	8876	0	0	0	0
1	9	11	""	"iYDR045C"	3410	17120	100	5683	4994	2046	137	273	663	96	93	0	3313	2838	1351	200	320	543	85	81	0	0	0	0	0	0	0	0	0	0	0	0	0	0	0	0	0	0	0	1.782	1.841	1.875	2.122	1.994	1.815	0.851	0.000	0.000	0.000	0.000	0.000	0.000	0.000	0.000	0.000	0.000	0.000	0.000	0.000	0.000	80	458	8659	7495	0.833	Error	Error	5546	3113	0	0	4857	2638	0	0	0	0
1	10	11	""	"iYDR050C"	3620	17110	110	2671	2421	1406	133	221	492	83	75	0	3867	3585	2025	197	285	423	85	83	0	0	0	0	0	0	0	0	0	0	0	0	0	0	0	0	0	0	0	0.692	0.675	0.666	0.632	2.076	0.652	0.828	0.000	0.000	0.000	0.000	0.000	0.000	0.000	0.000	0.000	0.000	0.000	0.000	0.000	0.000	80	520	6208	5676	-0.532	Error	Error	2538	3670	0	0	2288	3388	0	0	0	0
1	11	11	""	"iYDR055W"	3810	17110	110	1377	1232	582	128	149	140	91	85	0	1566	1360	620	199	230	223	87	81	0	0	0	0	0	0	0	0	0	0	0	0	0	0	0	0	0	0	0	0.914	0.951	0.908	0.868	1.946	0.933	0.786	0.000	0.000	0.000	0.000	0.000	0.000	0.000	0.000	0.000	0.000	0.000	0.000	0.000	0.000	80	489	2616	2265	-0.130	Error	Error	1249	1367	0	0	1104	1161	0	0	0	0
1	12	11	""	"iYDR070C"	3990	17110	110	2185	1974	922	131	171	268	88	82	0	2723	2357	1129	202	263	367	85	81	0	0	0	0	0	0	0	0	0	0	0	0	0	0	0	0	0	0	0	0.815	0.855	0.827	0.854	2.291	0.826	0.832	0.000	0.000	0.000	0.000	0.000	0.000	0.000	0.000	0.000	0.000	0.000	0.000	0.000	0.000	80	484	4575	3998	-0.296	Error	Error	2054	2521	0	0	1843	2155	0	0	0	0
1	13	11	""	"iYDR074W"	4170	17120	100	3456	3143	1522	134	281	701	86	82	0	3896	3344	1763	200	366	683	83	76	0	0	0	0	0	0	0	0	0	0	0	0	0	0	0	0	0	0	0	0.899	0.957	0.920	1.103	2.318	0.919	0.861	0.000	0.000	0.000	0.000	0.000	0.000	0.000	0.000	0.000	0.000	0.000	0.000	0.000	0.000	80	474	7018	6153	-0.154	Error	Error	3322	3696	0	0	3009	3144	0	0	0	0
1	14	11	""	"iYDR078C"	4370	17110	110	1999	1815	848	125	199	352	88	81	0	1828	1580	727	197	286	410	81	77	0	0	0	0	0	0	0	0	0	0	0	0	0	0	0	0	0	0	0	1.149	1.222	1.183	1.231	1.898	1.269	0.848	0.000	0.000	0.000	0.000	0.000	0.000	0.000	0.000	0.000	0.000	0.000	0.000	0.000	0.000	80	500	3505	3073	0.200	Error	Error	1874	1631	0	0	1690	1383	0	0	0	0
1	15	11	""	"iYDR092W"	4570	17110	110	1476	1386	632	130	164	203	95	87	0	3585	3233	1467	197	243	330	91	86	0	0	0	0	0	0	0	0	0	0	0	0	0	0	0	0	0	0	0	0.397	0.414	0.407	0.437	2.112	0.394	0.808	0.000	0.000	0.000	0.000	0.000	0.000	0.000	0.000	0.000	0.000	0.000	0.000	0.000	0.000	80	500	4734	4292	-1.332	Error	Error	1346	3388	0	0	1256	3036	0	0	0	0
1	16	11	""	"iYDR098C"	4770	17120	110	1564	1374	667	142	155	104	91	88	0	1326	1144	598	198	224	284	78	72	0	0	0	0	0	0	0	0	0	0	0	0	0	0	0	0	0	0	0	1.261	1.302	1.183	1.175	1.912	1.266	0.776	0.000	0.000	0.000	0.000	0.000	0.000	0.000	0.000	0.000	0.000	0.000	0.000	0.000	0.000	80	493	2550	2178	0.334	Error	Error	1422	1128	0	0	1232	946	0	0	0	0
1	17	11	""	"iYDRCdelta9-1"	4960	17130	110	994	959	562	132	137	63	90	83	0	1491	1445	1018	202	204	58	78	77	0	0	0	0	0	0	0	0	0	0	0	0	0	0	0	0	0	0	0	0.669	0.665	0.655	0.695	2.105	0.589	0.797	0.000	0.000	0.000	0.000	0.000	0.000	0.000	0.000	0.000	0.000	0.000	0.000	0.000	0.000	80	492	2151	2070	-0.580	Error	Error	862	1289	0	0	827	1243	0	0	0	0
1	18	11	""	"iYDR115W"	5160	17120	110	1306	1208	490	128	164	238	91	83	0	1692	1523	606	207	258	337	88	81	0	0	0	0	0	0	0	0	0	0	0	0	0	0	0	0	0	0	0	0.793	0.821	0.807	0.795	1.803	0.834	0.792	0.000	0.000	0.000	0.000	0.000	0.000	0.000	0.000	0.000	0.000	0.000	0.000	0.000	0.000	80	514	2663	2396	-0.334	Error	Error	1178	1485	0	0	1080	1316	0	0	0	0
1	19	11	""	"iYDR119W"	5330	17110	110	6127	5564	2988	139	185	257	97	91	0	4689	4174	2238	199	264	345	88	83	0	0	0	0	0	0	0	0	0	0	0	0	0	0	0	0	0	0	0	1.334	1.365	1.359	1.413	2.116	1.395	0.842	0.000	0.000	0.000	0.000	0.000	0.000	0.000	0.000	0.000	0.000	0.000	0.000	0.000	0.000	80	466	10478	9400	0.415	Error	Error	5988	4490	0	0	5425	3975	0	0	0	0
1	20	11	""	"iYDR123C"	5530	17120	110	4610	4473	2049	135	192	359	97	92	0	5911	5174	2476	200	293	511	92	87	0	0	0	0	0	0	0	0	0	0	0	0	0	0	0	0	0	0	0	0.784	0.872	0.862	1.000	2.307	0.854	0.859	0.000	0.000	0.000	0.000	0.000	0.000	0.000	0.000	0.000	0.000	0.000	0.000	0.000	0.000	80	484	10186	9312	-0.352	Error	Error	4475	5711	0	0	4338	4974	0	0	0	0
1	21	11	""	"iYDR431W"	5700	17120	110	456	490	296	134	170	301	57	16	0	954	794	497	195	269	429	65	38	0	0	0	0	0	0	0	0	0	0	0	0	0	0	0	0	0	0	0	0.424	0.594	0.532	0.505	2.360	0.478	0.613	0.000	0.000	0.000	0.000	0.000	0.000	0.000	0.000	0.000	0.000	0.000	0.000	0.000	0.000	80	473	1081	955	-1.237	Error	Error	322	759	0	0	356	599	0	0	0	0
1	22	11	""	"iYDR436W"	5890	17110	110	2673	2548	1456	135	182	324	86	82	0	3481	3102	1950	197	272	460	80	76	0	0	0	0	0	0	0	0	0	0	0	0	0	0	0	0	0	0	0	0.773	0.831	0.701	0.785	2.424	0.740	0.717	0.000	0.000	0.000	0.000	0.000	0.000	0.000	0.000	0.000	0.000	0.000	0.000	0.000	0.000	80	531	5822	5318	-0.372	Error	Error	2538	3284	0	0	2413	2905	0	0	0	0
1	1	12	""	"iYDR439W-1"	1900	17300	110	5928	4960	2853	120	207	641	85	81	0	5472	4405	2658	192	283	634	78	73	0	0	0	0	0	0	0	0	0	0	0	0	0	0	0	0	0	0	0	1.100	1.149	1.109	1.168	2.561	1.143	0.827	0.000	0.000	0.000	0.000	0.000	0.000	0.000	0.000	0.000	0.000	0.000	0.000	0.000	0.000	80	518	11088	9053	0.138	Error	Error	5808	5280	0	0	4840	4213	0	0	0	0
1	2	12	""	"iYDR457W"	2070	17310	100	459	464	189	120	211	664	5	0	0	580	545	194	191	292	658	2	0	0	0	0	0	0	0	0	0	0	0	0	0	0	0	0	0	0	0	0	0.871	0.972	0.919	0.863	1.977	0.592	0.785	0.000	0.000	0.000	0.000	0.000	0.000	0.000	0.000	0.000	0.000	0.000	0.000	0.000	0.000	80	481	728	698	-0.198	Error	Error	339	389	0	0	344	354	0	0	0	0
1	3	12	""	"iYDR461W"	2280	17300	110	1663	1599	850	124	168	255	86	82	0	3820	3256	1797	199	304	599	81	75	0	0	0	0	0	0	0	0	0	0	0	0	0	0	0	0	0	0	0	0.425	0.482	0.475	0.543	2.913	0.449	0.778	0.000	0.000	0.000	0.000	0.000	0.000	0.000	0.000	0.000	0.000	0.000	0.000	0.000	0.000	80	516	5160	4532	-1.234	Error	Error	1539	3621	0	0	1475	3057	0	0	0	0
1	4	12	""	"iYDR465C"	2460	17300	110	2630	2500	1425	128	228	444	82	80	0	4972	4041	2230	200	428	946	81	76	0	0	0	0	0	0	0	0	0	0	0	0	0	0	0	0	0	0	0	0.524	0.618	0.618	0.637	2.469	0.577	0.795	0.000	0.000	0.000	0.000	0.000	0.000	0.000	0.000	0.000	0.000	0.000	0.000	0.000	0.000	80	478	7274	6213	-0.932	Error	Error	2502	4772	0	0	2372	3841	0	0	0	0
1	5	12	""	"iYDR481C"	2640	17300	110	801	778	474	128	212	390	70	42	0	1687	1390	934	204	393	788	62	45	0	0	0	0	0	0	0	0	0	0	0	0	0	0	0	0	0	0	0	0.454	0.548	0.472	0.491	2.077	0.452	0.758	0.000	0.000	0.000	0.000	0.000	0.000	0.000	0.000	0.000	0.000	0.000	0.000	0.000	0.000	80	507	2156	1836	-1.140	Error	Error	673	1483	0	0	650	1186	0	0	0	0
1	6	12	""	"iYDR485C"	2840	17300	110	1322	1148	724	129	178	238	76	66	0	2340	1899	1297	200	305	411	68	66	0	0	0	0	0	0	0	0	0	0	0	0	0	0	0	0	0	0	0	0.557	0.600	0.567	0.594	2.504	0.570	0.806	0.000	0.000	0.000	0.000	0.000	0.000	0.000	0.000	0.000	0.000	0.000	0.000	0.000	0.000	80	550	3333	2718	-0.843	Error	Error	1193	2140	0	0	1019	1699	0	0	0	0
1	7	12	""	"iYDR489W"	3030	17300	110	1492	1357	783	125	195	376	77	73	0	1609	1390	800	199	290	425	75	67	0	0	0	0	0	0	0	0	0	0	0	0	0	0	0	0	0	0	0	0.970	1.034	0.917	1.061	2.484	0.976	0.736	0.000	0.000	0.000	0.000	0.000	0.000	0.000	0.000	0.000	0.000	0.000	0.000	0.000	0.000	80	541	2777	2423	-0.045	Error	Error	1367	1410	0	0	1232	1191	0	0	0	0
1	8	12	""	"itL(CAA)D"	3230	17300	110	3814	3586	1793	125	193	460	93	87	0	3423	3078	1478	202	242	277	93	86	0	0	0	0	0	0	0	0	0	0	0	0	0	0	0	0	0	0	0	1.145	1.203	1.136	1.226	2.202	1.255	0.859	0.000	0.000	0.000	0.000	0.000	0.000	0.000	0.000	0.000	0.000	0.000	0.000	0.000	0.000	80	522	6910	6337	0.196	Error	Error	3689	3221	0	0	3461	2876	0	0	0	0
1	9	12	""	"iYDR511W"	3400	17300	110	798	779	289	123	143	151	92	87	0	1247	1163	389	196	205	98	93	90	0	0	0	0	0	0	0	0	0	0	0	0	0	0	0	0	0	0	0	0.642	0.678	0.665	0.660	1.891	0.631	0.768	0.000	0.000	0.000	0.000	0.000	0.000	0.000	0.000	0.000	0.000	0.000	0.000	0.000	0.000	80	478	1726	1623	-0.639	Error	Error	675	1051	0	0	656	967	0	0	0	0
1	10	12	""	"iYDR516C"	3580	17300	110	2809	2709	936	121	137	103	100	100	0	4391	4030	1269	192	208	104	98	96	0	0	0	0	0	0	0	0	0	0	0	0	0	0	0	0	0	0	0	0.640	0.674	0.669	0.702	1.711	0.675	0.868	0.000	0.000	0.000	0.000	0.000	0.000	0.000	0.000	0.000	0.000	0.000	0.000	0.000	0.000	80	526	6887	6426	-0.644	Error	Error	2688	4199	0	0	2588	3838	0	0	0	0
1	11	12	""	"iYER141W"	3770	17300	110	692	676	340	125	169	175	83	70	0	675	604	331	196	261	315	67	21	0	0	0	0	0	0	0	0	0	0	0	0	0	0	0	0	0	0	0	1.184	1.350	1.266	1.245	2.072	1.118	0.617	0.000	0.000	0.000	0.000	0.000	0.000	0.000	0.000	0.000	0.000	0.000	0.000	0.000	0.000	80	578	1046	959	0.243	Error	Error	567	479	0	0	551	408	0	0	0	0
1	12	12	""	"iYER145C"	4000	17310	110	1378	1243	750	139	353	916	58	20	0	2744	2269	1582	204	412	821	67	62	0	0	0	0	0	0	0	0	0	0	0	0	0	0	0	0	0	0	0	0.488	0.535	0.507	0.548	2.522	0.506	0.600	0.000	0.000	0.000	0.000	0.000	0.000	0.000	0.000	0.000	0.000	0.000	0.000	0.000	0.000	80	558	3779	3169	-1.036	Error	Error	1239	2540	0	0	1104	2065	0	0	0	0
1	13	12	""	"iYER149C"	4190	17310	110	6220	5421	3341	131	357	992	80	73	0	4851	4063	2846	199	375	820	71	70	0	0	0	0	0	0	0	0	0	0	0	0	0	0	0	0	0	0	0	1.309	1.369	1.272	1.499	2.298	1.258	0.776	0.000	0.000	0.000	0.000	0.000	0.000	0.000	0.000	0.000	0.000	0.000	0.000	0.000	0.000	80	471	10741	9154	0.388	Error	Error	6089	4652	0	0	5290	3864	0	0	0	0
1	14	12	""	"iYER163C-0"	4360	17300	120	2458	2165	1137	125	147	170	90	84	0	5543	4519	2647	195	215	140	84	83	0	0	0	0	0	0	0	0	0	0	0	0	0	0	0	0	0	0	0	0.436	0.472	0.470	0.530	2.971	0.433	0.841	0.000	0.000	0.000	0.000	0.000	0.000	0.000	0.000	0.000	0.000	0.000	0.000	0.000	0.000	120	533	7681	6364	-1.197	Error	Error	2333	5348	0	0	2040	4324	0	0	0	0
1	15	12	""	"iYER166W"	4550	17300	120	3317	3381	2273	127	146	113	90	84	0	4465	4119	2846	196	224	281	77	75	0	0	0	0	0	0	0	0	0	0	0	0	0	0	0	0	0	0	0	0.747	0.829	0.764	0.895	3.374	0.798	0.784	0.000	0.000	0.000	0.000	0.000	0.000	0.000	0.000	0.000	0.000	0.000	0.000	0.000	0.000	120	557	7459	7177	-0.420	Error	Error	3190	4269	0	0	3254	3923	0	0	0	0
1	16	12	""	"iYER170W"	4740	17300	120	1479	1350	745	132	143	77	92	82	0	2224	1877	1085	196	204	62	80	80	0	0	0	0	0	0	0	0	0	0	0	0	0	0	0	0	0	0	0	0.664	0.725	0.678	0.681	2.542	0.676	0.794	0.000	0.000	0.000	0.000	0.000	0.000	0.000	0.000	0.000	0.000	0.000	0.000	0.000	0.000	120	533	3375	2899	-0.590	Error	Error	1347	2028	0	0	1218	1681	0	0	0	0
1	17	12	""	"iYER183C-1"	4930	17300	120	9777	8723	4976	133	200	443	91	87	0	5600	4570	2818	200	263	460	80	75	0	0	0	0	0	0	0	0	0	0	0	0	0	0	0	0	0	0	0	1.786	1.966	1.910	2.147	2.604	2.005	0.806	0.000	0.000	0.000	0.000	0.000	0.000	0.000	0.000	0.000	0.000	0.000	0.000	0.000	0.000	120	545	15044	12960	0.837	Error	Error	9644	5400	0	0	8590	4370	0	0	0	0
1	18	12	""	"iYERComega1-0"	5130	17310	110	3418	3194	2202	132	208	470	78	70	0	4166	3723	2751	196	272	489	77	71	0	0	0	0	0	0	0	0	0	0	0	0	0	0	0	0	0	0	0	0.828	0.868	0.804	0.878	2.999	0.779	0.734	0.000	0.000	0.000	0.000	0.000	0.000	0.000	0.000	0.000	0.000	0.000	0.000	0.000	0.000	80	483	7256	6589	-0.273	Error	Error	3286	3970	0	0	3062	3527	0	0	0	0
1	19	12	""	"iYERWomega2-1"	5310	17300	120	25862	23541	14796	132	158	206	99	98	0	21115	18535	12020	196	220	208	91	88	0	0	0	0	0	0	0	0	0	0	0	0	0	0	0	0	0	0	0	1.230	1.276	1.231	1.340	3.034	1.331	0.780	0.000	0.000	0.000	0.000	0.000	0.000	0.000	0.000	0.000	0.000	0.000	0.000	0.000	0.000	120	544	46649	41748	0.299	Error	Error	25730	20919	0	0	23409	18339	0	0	0	0
1	20	12	""	"iYFL054C"	5500	17300	120	846	815	371	132	160	276	80	68	0	1516	1320	637	191	217	260	82	78	0	0	0	0	0	0	0	0	0	0	0	0	0	0	0	0	0	0	0	0.539	0.605	0.603	0.579	2.358	0.521	0.700	0.000	0.000	0.000	0.000	0.000	0.000	0.000	0.000	0.000	0.000	0.000	0.000	0.000	0.000	120	529	2039	1812	-0.892	Error	Error	714	1325	0	0	683	1129	0	0	0	0
1	21	12	""	"iYFL051C-0"	5690	17300	120	18818	17736	10922	128	156	275	99	97	0	12877	11510	6724	191	223	279	90	90	0	0	0	0	0	0	0	0	0	0	0	0	0	0	0	0	0	0	0	1.473	1.556	1.546	1.554	2.506	1.646	0.799	0.000	0.000	0.000	0.000	0.000	0.000	0.000	0.000	0.000	0.000	0.000	0.000	0.000	0.000	120	536	31376	28927	0.559	Error	Error	18690	12686	0	0	17608	11319	0	0	0	0
1	22	12	""	"iYFL048C"	5880	17300	120	1088	1018	474	130	161	277	86	72	0	1864	1684	702	191	226	335	89	84	0	0	0	0	0	0	0	0	0	0	0	0	0	0	0	0	0	0	0	0.573	0.595	0.577	0.586	2.184	0.570	0.786	0.000	0.000	0.000	0.000	0.000	0.000	0.000	0.000	0.000	0.000	0.000	0.000	0.000	0.000	120	635	2631	2381	-0.804	Error	Error	958	1673	0	0	888	1493	0	0	0	0
1	1	13	""	"iYGL095C"	1910	17490	120	2888	2528	1218	117	175	540	85	80	0	2828	2371	1267	186	233	474	80	77	0	0	0	0	0	0	0	0	0	0	0	0	0	0	0	0	0	0	0	1.049	1.103	1.038	0.999	2.396	1.045	0.795	0.000	0.000	0.000	0.000	0.000	0.000	0.000	0.000	0.000	0.000	0.000	0.000	0.000	0.000	120	677	5413	4596	0.069	Error	Error	2771	2642	0	0	2411	2185	0	0	0	0
1	2	13	""	"iYGL091C"	2110	17490	80	248	258	121	122	130	62	69	50	0	393	354	222	192	195	53	63	63	0	0	0	0	0	0	0	0	0	0	0	0	0	0	0	0	0	0	0	0.627	0.840	0.544	0.521	3.217	0.491	0.257	0.000	0.000	0.000	0.000	0.000	0.000	0.000	0.000	0.000	0.000	0.000	0.000	0.000	0.000	52	337	327	298	-0.674	Error	Error	126	201	0	0	136	162	0	0	0	0
1	3	13	""	"iYGL087C"	2310	17500	110	1717	1475	843	123	166	227	83	78	0	2601	2052	1236	196	253	409	73	71	0	0	0	0	0	0	0	0	0	0	0	0	0	0	0	0	0	0	0	0.663	0.728	0.683	0.708	2.471	0.681	0.783	0.000	0.000	0.000	0.000	0.000	0.000	0.000	0.000	0.000	0.000	0.000	0.000	0.000	0.000	80	559	3999	3208	-0.593	Error	Error	1594	2405	0	0	1352	1856	0	0	0	0
1	4	13	""	"iYGL068W"	2500	17490	110	2194	1966	946	124	168	299	91	85	0	3233	2751	1406	198	261	532	86	78	0	0	0	0	0	0	0	0	0	0	0	0	0	0	0	0	0	0	0	0.682	0.722	0.697	0.739	2.788	0.684	0.769	0.000	0.000	0.000	0.000	0.000	0.000	0.000	0.000	0.000	0.000	0.000	0.000	0.000	0.000	80	504	5105	4395	-0.552	Error	Error	2070	3035	0	0	1842	2553	0	0	0	0
1	5	13	""	"iYGL064C"	2660	17480	100	1103	1170	762	131	179	234	76	70	0	2791	2301	1690	201	273	385	71	68	0	0	0	0	0	0	0	0	0	0	0	0	0	0	0	0	0	0	0	0.375	0.495	0.475	0.505	2.395	0.451	0.746	0.000	0.000	0.000	0.000	0.000	0.000	0.000	0.000	0.000	0.000	0.000	0.000	0.000	0.000	80	460	3562	3139	-1.414	Error	Error	972	2590	0	0	1039	2100	0	0	0	0
1	6	13	""	"iYGL060W"	2870	17500	110	2667	2452	1627	136	221	373	78	73	0	2619	2021	1576	202	309	526	63	58	0	0	0	0	0	0	0	0	0	0	0	0	0	0	0	0	0	0	0	1.047	1.273	1.139	1.165	3.435	1.152	0.759	0.000	0.000	0.000	0.000	0.000	0.000	0.000	0.000	0.000	0.000	0.000	0.000	0.000	0.000	80	570	4948	4135	0.066	Error	Error	2531	2417	0	0	2316	1819	0	0	0	0
1	7	13	""	"iYGLWdelta10"	3070	17500	110	2013	2163	1518	131	191	323	81	76	0	4991	4024	2737	198	276	493	72	72	0	0	0	0	0	0	0	0	0	0	0	0	0	0	0	0	0	0	0	0.393	0.531	0.513	0.532	2.362	0.521	0.788	0.000	0.000	0.000	0.000	0.000	0.000	0.000	0.000	0.000	0.000	0.000	0.000	0.000	0.000	80	522	6675	5858	-1.349	Error	Error	1882	4793	0	0	2032	3826	0	0	0	0
1	8	13	""	"iYGL042C"	3230	17500	110	3745	3309	2019	127	182	330	87	78	0	3291	2654	1686	202	264	412	75	72	0	0	0	0	0	0	0	0	0	0	0	0	0	0	0	0	0	0	0	1.171	1.298	1.189	1.174	2.455	1.204	0.830	0.000	0.000	0.000	0.000	0.000	0.000	0.000	0.000	0.000	0.000	0.000	0.000	0.000	0.000	80	509	6707	5634	0.228	Error	Error	3618	3089	0	0	3182	2452	0	0	0	0
1	9	13	""	"itL(CAA)G2"	3420	17490	110	4035	3481	1880	131	241	503	88	81	0	4645	3854	2177	201	335	653	78	76	0	0	0	0	0	0	0	0	0	0	0	0	0	0	0	0	0	0	0	0.878	0.917	0.856	0.894	2.636	0.885	0.830	0.000	0.000	0.000	0.000	0.000	0.000	0.000	0.000	0.000	0.000	0.000	0.000	0.000	0.000	80	556	8348	7003	-0.187	Error	Error	3904	4444	0	0	3350	3653	0	0	0	0
1	10	13	""	"iYGL026C"	3630	17490	110	1516	1396	941	129	198	383	75	61	0	2586	2045	1503	196	279	487	67	65	0	0	0	0	0	0	0	0	0	0	0	0	0	0	0	0	0	0	0	0.580	0.685	0.632	0.645	2.485	0.625	0.781	0.000	0.000	0.000	0.000	0.000	0.000	0.000	0.000	0.000	0.000	0.000	0.000	0.000	0.000	80	560	3777	3116	-0.785	Error	Error	1387	2390	0	0	1267	1849	0	0	0	0
1	11	13	""	"iYGL021W"	3810	17500	100	886	1014	932	123	135	69	73	63	0	775	819	691	197	210	79	62	61	0	0	0	0	0	0	0	0	0	0	0	0	0	0	0	0	0	0	0	1.320	1.432	1.120	0.843	3.705	1.407	0.614	0.000	0.000	0.000	0.000	0.000	0.000	0.000	0.000	0.000	0.000	0.000	0.000	0.000	0.000	80	464	1341	1513	0.401	Error	Error	763	578	0	0	891	622	0	0	0	0
1	12	13	""	"iYGL017W"	3990	17490	110	1756	1568	881	127	152	112	91	83	0	2549	2089	1261	202	234	208	81	77	0	0	0	0	0	0	0	0	0	0	0	0	0	0	0	0	0	0	0	0.694	0.764	0.703	0.719	1.993	0.728	0.833	0.000	0.000	0.000	0.000	0.000	0.000	0.000	0.000	0.000	0.000	0.000	0.000	0.000	0.000	80	540	3976	3328	-0.527	Error	Error	1629	2347	0	0	1441	1887	0	0	0	0
1	13	13	""	"iYGR269W"	4210	17490	100	791	934	788	125	148	120	75	63	0	2272	2193	1795	197	236	236	71	66	0	0	0	0	0	0	0	0	0	0	0	0	0	0	0	0	0	0	0	0.321	0.405	0.331	0.350	2.381	0.369	0.701	0.000	0.000	0.000	0.000	0.000	0.000	0.000	0.000	0.000	0.000	0.000	0.000	0.000	0.000	80	478	2741	2805	-1.640	Error	Error	666	2075	0	0	809	1996	0	0	0	0
1	14	13	""	"iYGR273C"	4380	17490	110	3490	3685	2449	128	166	303	85	80	0	2823	2814	1878	189	234	333	82	80	0	0	0	0	0	0	0	0	0	0	0	0	0	0	0	0	0	0	0	1.276	1.355	1.184	1.154	2.214	1.323	0.799	0.000	0.000	0.000	0.000	0.000	0.000	0.000	0.000	0.000	0.000	0.000	0.000	0.000	0.000	80	496	5996	6182	0.352	Error	Error	3362	2634	0	0	3557	2625	0	0	0	0
1	15	13	""	"iYGR277C"	4570	17500	100	1769	1688	631	126	167	297	95	91	0	3228	3026	1176	188	238	346	93	92	0	0	0	0	0	0	0	0	0	0	0	0	0	0	0	0	0	0	0	0.540	0.550	0.560	0.585	1.591	0.522	0.849	0.000	0.000	0.000	0.000	0.000	0.000	0.000	0.000	0.000	0.000	0.000	0.000	0.000	0.000	80	460	4683	4400	-0.888	Error	Error	1643	3040	0	0	1562	2838	0	0	0	0
1	16	13	""	"iYGR292W-0"	4760	17490	110	2426	2782	2015	120	157	294	87	78	0	5168	4650	2972	187	256	516	83	78	0	0	0	0	0	0	0	0	0	0	0	0	0	0	0	0	0	0	0	0.463	0.596	0.566	0.556	2.746	0.585	0.810	0.000	0.000	0.000	0.000	0.000	0.000	0.000	0.000	0.000	0.000	0.000	0.000	0.000	0.000	80	504	7287	7125	-1.111	Error	Error	2306	4981	0	0	2662	4463	0	0	0	0
1	17	13	""	"iYGR295C-1"	4960	17500	120	17287	18615	14836	122	155	280	95	89	1	17726	16646	13151	187	250	490	78	75	0	0	0	0	0	0	0	0	0	0	0	0	0	0	0	0	0	0	0	0.979	1.124	1.128	1.410	3.369	1.129	0.823	0.000	0.000	0.000	0.000	0.000	0.000	0.000	0.000	0.000	0.000	0.000	0.000	0.000	0.000	120	559	34704	34952	-0.031	Error	Error	17165	17539	0	0	18493	16459	0	0	0	0
1	18	13	""	"iYHL048W"	5140	17490	110	2991	3719	3299	124	138	118	88	86	0	2444	3004	2577	184	198	113	80	77	0	0	0	0	0	0	0	0	0	0	0	0	0	0	0	0	0	0	0	1.269	1.275	1.261	1.165	2.604	1.280	0.839	0.000	0.000	0.000	0.000	0.000	0.000	0.000	0.000	0.000	0.000	0.000	0.000	0.000	0.000	80	491	5127	6415	0.343	Error	Error	2867	2260	0	0	3595	2820	0	0	0	0
1	19	13	""	"iYHL034C"	5340	17490	110	1537	1456	973	125	139	111	86	77	0	2299	2164	1489	182	263	1448	66	26	0	0	0	0	0	0	0	0	0	0	0	0	0	0	0	0	0	0	0	0.667	0.672	0.620	0.599	2.638	0.632	0.772	0.000	0.000	0.000	0.000	0.000	0.000	0.000	0.000	0.000	0.000	0.000	0.000	0.000	0.000	80	516	3529	3313	-0.584	Error	Error	1412	2117	0	0	1331	1982	0	0	0	0
1	20	13	""	"iYHL030W"	5530	17500	120	3970	3499	2356	118	129	73	92	92	0	2018	1718	1154	180	191	74	80	75	0	0	0	0	0	0	0	0	0	0	0	0	0	0	0	0	0	0	0	2.096	2.198	2.012	2.044	2.757	2.262	0.808	0.000	0.000	0.000	0.000	0.000	0.000	0.000	0.000	0.000	0.000	0.000	0.000	0.000	0.000	120	543	5690	4919	1.067	Error	Error	3852	1838	0	0	3381	1538	0	0	0	0
1	21	13	""	"iYHL026C"	5710	17500	110	3243	3235	2061	125	148	192	85	81	0	4083	3857	2537	182	239	382	78	77	0	0	0	0	0	0	0	0	0	0	0	0	0	0	0	0	0	0	0	0.799	0.846	0.790	0.854	2.555	0.760	0.727	0.000	0.000	0.000	0.000	0.000	0.000	0.000	0.000	0.000	0.000	0.000	0.000	0.000	0.000	80	481	7019	6785	-0.323	Error	Error	3118	3901	0	0	3110	3675	0	0	0	0
1	22	13	""	"iYHL011C"	5890	17500	110	2671	2596	727	125	148	182	100	100	0	4395	4025	1142	182	233	357	98	97	0	0	0	0	0	0	0	0	0	0	0	0	0	0	0	0	0	0	0	0.604	0.643	0.617	0.657	1.599	0.620	0.818	0.000	0.000	0.000	0.000	0.000	0.000	0.000	0.000	0.000	0.000	0.000	0.000	0.000	0.000	80	554	6759	6314	-0.727	Error	Error	2546	4213	0	0	2471	3843	0	0	0	0
1	1	14	""	"iYHLWdelta2"	1910	17690	110	947	959	353	115	123	57	97	97	0	917	913	328	183	186	47	96	96	0	0	0	0	0	0	0	0	0	0	0	0	0	0	0	0	0	0	0	1.134	1.156	1.124	1.122	1.690	1.156	0.772	0.000	0.000	0.000	0.000	0.000	0.000	0.000	0.000	0.000	0.000	0.000	0.000	0.000	0.000	80	552	1566	1574	0.181	Error	Error	832	734	0	0	844	730	0	0	0	0
1	2	14	""	"iYHL003C"	2110	17690	120	1362	1308	856	114	122	56	88	83	0	2860	2520	1849	184	190	47	84	79	0	0	0	0	0	0	0	0	0	0	0	0	0	0	0	0	0	0	0	0.466	0.511	0.488	0.544	3.080	0.453	0.785	0.000	0.000	0.000	0.000	0.000	0.000	0.000	0.000	0.000	0.000	0.000	0.000	0.000	0.000	120	583	3924	3530	-1.100	Error	Error	1248	2676	0	0	1194	2336	0	0	0	0
1	3	14	""	"iYIL106W"	2290	17690	100	2764	2686	641	123	132	67	100	100	0	2198	2026	606	187	194	68	100	96	0	0	0	0	0	0	0	0	0	0	0	0	0	0	0	0	0	0	0	1.313	1.394	1.385	1.505	1.673	1.378	0.882	0.000	0.000	0.000	0.000	0.000	0.000	0.000	0.000	0.000	0.000	0.000	0.000	0.000	0.000	80	431	4652	4402	0.393	Error	Error	2641	2011	0	0	2563	1839	0	0	0	0
1	4	14	""	"iYIL103W-1"	2480	17690	100	2134	2190	804	126	134	59	100	100	0	3716	3758	1630	189	195	55	96	96	0	0	0	0	0	0	0	0	0	0	0	0	0	0	0	0	0	0	0	0.569	0.578	0.566	0.587	1.517	0.545	0.828	0.000	0.000	0.000	0.000	0.000	0.000	0.000	0.000	0.000	0.000	0.000	0.000	0.000	0.000	80	450	5535	5633	-0.813	Error	Error	2008	3527	0	0	2064	3569	0	0	0	0
1	5	14	""	"iYIL100W"	2660	17690	110	1212	1189	344	130	144	96	100	98	0	2132	2096	526	197	210	149	100	100	0	0	0	0	0	0	0	0	0	0	0	0	0	0	0	0	0	0	0	0.559	0.558	0.561	0.555	1.399	0.552	0.842	0.000	0.000	0.000	0.000	0.000	0.000	0.000	0.000	0.000	0.000	0.000	0.000	0.000	0.000	80	512	3017	2958	-0.839	Error	Error	1082	1935	0	0	1059	1899	0	0	0	0
1	6	14	""	"iYIL088C"	2860	17690	100	2291	2202	1332	131	168	220	83	77	0	2804	2143	1458	202	249	298	75	72	0	0	0	0	0	0	0	0	0	0	0	0	0	0	0	0	0	0	0	0.830	1.067	0.972	0.958	2.775	0.976	0.806	0.000	0.000	0.000	0.000	0.000	0.000	0.000	0.000	0.000	0.000	0.000	0.000	0.000	0.000	80	461	4762	4012	-0.269	Error	Error	2160	2602	0	0	2071	1941	0	0	0	0
1	7	14	""	"itI(AAU)I2"	3060	17700	110	2206	2057	1375	127	163	208	82	77	0	2034	1671	1240	201	243	283	68	63	0	0	0	0	0	0	0	0	0	0	0	0	0	0	0	0	0	0	0	1.134	1.313	1.213	1.181	3.386	1.212	0.815	0.000	0.000	0.000	0.000	0.000	0.000	0.000	0.000	0.000	0.000	0.000	0.000	0.000	0.000	80	538	3912	3400	0.182	Error	Error	2079	1833	0	0	1930	1470	0	0	0	0
1	8	14	""	"iYIL076W"	3250	17700	100	4492	4250	2874	131	145	87	91	83	0	1953	1704	1276	194	211	122	71	70	0	0	0	0	0	0	0	0	0	0	0	0	0	0	0	0	0	0	0	2.479	2.728	2.442	2.094	3.192	2.625	0.758	0.000	0.000	0.000	0.000	0.000	0.000	0.000	0.000	0.000	0.000	0.000	0.000	0.000	0.000	80	440	6120	5629	1.310	Error	Error	4361	1759	0	0	4119	1510	0	0	0	0
1	9	14	""	"iYIL057C"	3420	17690	110	1879	1888	1138	133	180	255	80	77	0	1905	1845	1200	201	263	334	76	72	0	0	0	0	0	0	0	0	0	0	0	0	0	0	0	0	0	0	0	1.025	1.068	0.964	0.989	1.967	0.982	0.740	0.000	0.000	0.000	0.000	0.000	0.000	0.000	0.000	0.000	0.000	0.000	0.000	0.000	0.000	80	533	3450	3399	0.035	Error	Error	1746	1704	0	0	1755	1644	0	0	0	0
1	10	14	""	"iYIL054W"	3650	17700	110	1235	1098	544	126	156	192	83	80	0	1740	1442	799	197	240	286	77	75	0	0	0	0	0	0	0	0	0	0	0	0	0	0	0	0	0	0	0	0.719	0.781	0.709	0.774	2.168	0.699	0.778	0.000	0.000	0.000	0.000	0.000	0.000	0.000	0.000	0.000	0.000	0.000	0.000	0.000	0.000	80	468	2652	2217	-0.476	Error	Error	1109	1543	0	0	972	1245	0	0	0	0
1	11	14	""	"iYIL050W"	3800	17690	110	688	825	736	125	147	122	68	67	0	1664	1676	1436	195	261	348	67	63	0	0	0	0	0	0	0	0	0	0	0	0	0	0	0	0	0	0	0	0.383	0.473	0.425	0.436	2.805	0.434	0.757	0.000	0.000	0.000	0.000	0.000	0.000	0.000	0.000	0.000	0.000	0.000	0.000	0.000	0.000	80	477	2032	2181	-1.384	Error	Error	563	1469	0	0	700	1481	0	0	0	0
1	12	14	""	"iYIL034C"	4000	17690	110	1551	1489	879	135	185	229	81	76	0	2782	2402	1646	202	342	591	73	67	0	0	0	0	0	0	0	0	0	0	0	0	0	0	0	0	0	0	0	0.549	0.615	0.589	0.636	2.171	0.510	0.761	0.000	0.000	0.000	0.000	0.000	0.000	0.000	0.000	0.000	0.000	0.000	0.000	0.000	0.000	80	557	3996	3554	-0.866	Error	Error	1416	2580	0	0	1354	2200	0	0	0	0
1	13	14	""	"iYIL030C"	4210	17700	110	1194	1019	598	132	176	226	77	73	0	1867	1413	947	199	305	531	66	58	0	0	0	0	0	0	0	0	0	0	0	0	0	0	0	0	0	0	0	0.637	0.731	0.661	0.645	2.043	0.629	0.750	0.000	0.000	0.000	0.000	0.000	0.000	0.000	0.000	0.000	0.000	0.000	0.000	0.000	0.000	80	505	2730	2101	-0.651	Error	Error	1062	1668	0	0	887	1214	0	0	0	0
1	14	14	""	"iYIL028W"	4370	17690	110	5112	5808	3762	130	305	932	85	81	0	4330	4602	3160	194	392	1021	81	76	0	0	0	0	0	0	0	0	0	0	0	0	0	0	0	0	0	0	0	1.205	1.288	1.195	1.259	2.315	1.245	0.801	0.000	0.000	0.000	0.000	0.000	0.000	0.000	0.000	0.000	0.000	0.000	0.000	0.000	0.000	80	487	9118	10086	0.268	Error	Error	4982	4136	0	0	5678	4408	0	0	0	0
1	15	14	""	"iYJL006C"	4580	17680	110	726	687	315	132	268	780	21	0	0	922	862	495	198	373	908	36	0	0	0	0	0	0	0	0	0	0	0	0	0	0	0	0	0	0	0	0	0.820	0.836	0.769	0.867	2.013	0.754	0.723	0.000	0.000	0.000	0.000	0.000	0.000	0.000	0.000	0.000	0.000	0.000	0.000	0.000	0.000	80	532	1318	1219	-0.286	Error	Error	594	724	0	0	555	664	0	0	0	0
1	16	14	""	"iYJL003W"	4770	17690	120	1894	1710	1309	120	172	310	70	65	0	1437	1259	922	194	268	481	61	55	0	0	0	0	0	0	0	0	0	0	0	0	0	0	0	0	0	0	0	1.427	1.493	1.372	1.335	2.773	1.464	0.790	0.000	0.000	0.000	0.000	0.000	0.000	0.000	0.000	0.000	0.000	0.000	0.000	0.000	0.000	120	571	3017	2655	0.513	Error	Error	1774	1243	0	0	1590	1065	0	0	0	0
1	17	14	""	"iYJR001W"	4960	17690	120	1315	1255	909	121	130	63	80	75	0	1803	1586	1221	192	201	66	75	72	0	0	0	0	0	0	0	0	0	0	0	0	0	0	0	0	0	0	0	0.741	0.813	0.713	0.779	3.295	0.730	0.742	0.000	0.000	0.000	0.000	0.000	0.000	0.000	0.000	0.000	0.000	0.000	0.000	0.000	0.000	120	512	2805	2528	-0.432	Error	Error	1194	1611	0	0	1134	1394	0	0	0	0
1	18	14	""	"iYJR015W"	5150	17690	120	1123	1103	775	123	142	125	76	69	0	841	732	498	185	269	1443	0	0	0	0	0	0	0	0	0	0	0	0	0	0	0	0	0	0	0	0	0	1.524	1.792	1.602	1.483	2.371	1.776	0.760	0.000	0.000	0.000	0.000	0.000	0.000	0.000	0.000	0.000	0.000	0.000	0.000	0.000	0.000	120	520	1656	1527	0.608	Error	Error	1000	656	0	0	980	547	0	0	0	0
1	19	14	""	"iYJR021C"	5330	17690	110	566	521	336	124	143	93	72	60	0	935	826	601	187	283	1463	8	0	0	0	0	0	0	0	0	0	0	0	0	0	0	0	0	0	0	0	0	0.591	0.621	0.547	0.555	2.550	0.025	0.029	0.000	0.000	0.000	0.000	0.000	0.000	0.000	0.000	0.000	0.000	0.000	0.000	0.000	0.000	80	506	1190	1036	-0.759	Error	Error	442	748	0	0	397	639	0	0	0	0
1	20	14	""	"iYJR031C"	5540	17690	120	1579	1328	748	115	129	73	87	85	0	3016	2447	1404	186	209	115	88	82	0	0	0	0	0	0	0	0	0	0	0	0	0	0	0	0	0	0	0	0.517	0.536	0.519	0.539	2.664	0.490	0.796	0.000	0.000	0.000	0.000	0.000	0.000	0.000	0.000	0.000	0.000	0.000	0.000	0.000	0.000	120	553	4294	3474	-0.951	Error	Error	1464	2830	0	0	1213	2261	0	0	0	0
1	21	14	""	"itS(AGA)J"	5720	17690	110	4211	4044	1225	121	134	110	100	100	0	4169	4110	1027	185	195	82	100	100	0	0	0	0	0	0	0	0	0	0	0	0	0	0	0	0	0	0	0	1.027	0.999	0.983	0.999	1.420	1.053	0.867	0.000	0.000	0.000	0.000	0.000	0.000	0.000	0.000	0.000	0.000	0.000	0.000	0.000	0.000	80	456	8074	7848	0.038	Error	Error	4090	3984	0	0	3923	3925	0	0	0	0
1	22	14	""	"iYJR050W"	5900	17700	110	2299	2232	792	118	128	63	100	100	0	4596	4157	1652	182	186	50	100	100	0	0	0	0	0	0	0	0	0	0	0	0	0	0	0	0	0	0	0	0.494	0.532	0.506	0.577	1.752	0.495	0.849	0.000	0.000	0.000	0.000	0.000	0.000	0.000	0.000	0.000	0.000	0.000	0.000	0.000	0.000	80	519	6595	6089	-1.017	Error	Error	2181	4414	0	0	2114	3975	0	0	0	0
1	1	15	""	"iYJR052W"	1910	17880	110	667	650	376	118	131	73	80	78	0	1139	999	638	189	203	93	76	75	0	0	0	0	0	0	0	0	0	0	0	0	0	0	0	0	0	0	0	0.578	0.657	0.565	0.585	2.058	0.570	0.696	0.000	0.000	0.000	0.000	0.000	0.000	0.000	0.000	0.000	0.000	0.000	0.000	0.000	0.000	80	545	1499	1342	-0.791	Error	Error	549	950	0	0	532	810	0	0	0	0
1	2	15	""	"iYJR063W"	2120	17880	130	2111	1928	991	117	126	63	94	90	0	4233	3349	1850	189	205	94	89	84	0	0	0	0	0	0	0	0	0	0	0	0	0	0	0	0	0	0	0	0.493	0.573	0.551	0.659	2.640	0.541	0.834	0.000	0.000	0.000	0.000	0.000	0.000	0.000	0.000	0.000	0.000	0.000	0.000	0.000	0.000	120	521	6038	4971	-1.020	Error	Error	1994	4044	0	0	1811	3160	0	0	0	0
1	3	15	""	"iYJR067C"	2280	17880	120	2640	2511	791	126	139	90	100	100	0	1930	1780	604	191	201	82	96	96	0	0	0	0	0	0	0	0	0	0	0	0	0	0	0	0	0	0	0	1.446	1.501	1.488	1.648	1.924	1.519	0.880	0.000	0.000	0.000	0.000	0.000	0.000	0.000	0.000	0.000	0.000	0.000	0.000	0.000	0.000	120	498	4253	3974	0.532	Error	Error	2514	1739	0	0	2385	1589	0	0	0	0
1	4	15	""	"iYJR072C"	2490	17860	100	594	589	416	135	155	117	68	61	0	1092	899	705	197	215	100	63	61	0	0	0	0	0	0	0	0	0	0	0	0	0	0	0	0	0	0	0	0.513	0.647	0.535	0.617	2.422	0.562	0.651	0.000	0.000	0.000	0.000	0.000	0.000	0.000	0.000	0.000	0.000	0.000	0.000	0.000	0.000	80	418	1354	1156	-0.963	Error	Error	459	895	0	0	454	702	0	0	0	0
1	5	15	""	"itV(AAC)K2"	2660	17870	120	4297	3618	2456	131	176	247	82	76	0	2658	2145	1645	197	244	243	69	65	0	0	0	0	0	0	0	0	0	0	0	0	0	0	0	0	0	0	0	1.693	1.790	1.539	1.539	3.000	1.647	0.816	0.000	0.000	0.000	0.000	0.000	0.000	0.000	0.000	0.000	0.000	0.000	0.000	0.000	0.000	120	547	6627	5435	0.759	Error	Error	4166	2461	0	0	3487	1948	0	0	0	0
1	6	15	""	"iYKL027W"	2860	17870	120	4281	3725	3078	126	176	273	79	70	0	2701	2291	1742	193	237	247	71	70	0	0	0	0	0	0	0	0	0	0	0	0	0	0	0	0	0	0	0	1.657	1.715	1.548	1.363	2.674	1.848	0.809	0.000	0.000	0.000	0.000	0.000	0.000	0.000	0.000	0.000	0.000	0.000	0.000	0.000	0.000	120	547	6663	5697	0.728	Error	Error	4155	2508	0	0	3599	2098	0	0	0	0
1	7	15	""	"iYKL023W"	3030	17880	110	2033	2020	580	116	129	72	98	98	0	2120	1955	619	187	193	54	100	100	0	0	0	0	0	0	0	0	0	0	0	0	0	0	0	0	0	0	0	0.992	1.077	1.055	1.087	1.752	1.061	0.814	0.000	0.000	0.000	0.000	0.000	0.000	0.000	0.000	0.000	0.000	0.000	0.000	0.000	0.000	80	460	3850	3672	-0.012	Error	Error	1917	1933	0	0	1904	1768	0	0	0	0
1	8	15	""	"iYKL007W"	3220	17870	110	836	805	498	122	137	82	78	75	0	1662	1285	841	194	208	103	72	71	0	0	0	0	0	0	0	0	0	0	0	0	0	0	0	0	0	0	0	0.486	0.626	0.609	0.574	2.217	0.581	0.757	0.000	0.000	0.000	0.000	0.000	0.000	0.000	0.000	0.000	0.000	0.000	0.000	0.000	0.000	80	517	2182	1774	-1.040	Error	Error	714	1468	0	0	683	1091	0	0	0	0
1	9	15	""	"iYKL004W"	3410	17870	110	4883	4298	2227	132	162	196	91	87	0	3085	2458	1419	194	230	209	80	77	0	0	0	0	0	0	0	0	0	0	0	0	0	0	0	0	0	0	0	1.643	1.840	1.740	2.005	2.138	1.819	0.849	0.000	0.000	0.000	0.000	0.000	0.000	0.000	0.000	0.000	0.000	0.000	0.000	0.000	0.000	80	512	7642	6430	0.717	Error	Error	4751	2891	0	0	4166	2264	0	0	0	0
1	10	15	""	"iCEN11"	3610	17870	120	1504	1387	673	125	150	172	90	87	0	1833	1558	774	196	219	163	84	83	0	0	0	0	0	0	0	0	0	0	0	0	0	0	0	0	0	0	0	0.842	0.927	0.875	0.903	2.102	0.899	0.845	0.000	0.000	0.000	0.000	0.000	0.000	0.000	0.000	0.000	0.000	0.000	0.000	0.000	0.000	120	544	3016	2624	-0.247	Error	Error	1379	1637	0	0	1262	1362	0	0	0	0
1	11	15	""	"iYKR015C"	3760	17870	110	4079	3941	1126	121	133	85	100	100	0	5963	5632	1733	193	208	82	98	98	0	0	0	0	0	0	0	0	0	0	0	0	0	0	0	0	0	0	0	0.686	0.702	0.698	0.717	1.491	0.673	0.861	0.000	0.000	0.000	0.000	0.000	0.000	0.000	0.000	0.000	0.000	0.000	0.000	0.000	0.000	80	455	9728	9259	-0.544	Error	Error	3958	5770	0	0	3820	5439	0	0	0	0
1	12	15	""	"iYKR019C"	3970	17870	110	1527	1252	666	133	150	132	83	80	0	3056	2417	1398	199	241	256	81	77	0	0	0	0	0	0	0	0	0	0	0	0	0	0	0	0	0	0	0	0.488	0.505	0.506	0.483	2.513	0.468	0.822	0.000	0.000	0.000	0.000	0.000	0.000	0.000	0.000	0.000	0.000	0.000	0.000	0.000	0.000	80	538	4251	3337	-1.035	Error	Error	1394	2857	0	0	1119	2218	0	0	0	0
1	13	15	""	"iYKR023W"	4150	17870	110	2514	2324	751	131	144	81	100	98	0	1875	1712	587	198	221	131	96	93	0	0	0	0	0	0	0	0	0	0	0	0	0	0	0	0	0	0	0	1.421	1.448	1.438	1.432	1.487	1.498	0.858	0.000	0.000	0.000	0.000	0.000	0.000	0.000	0.000	0.000	0.000	0.000	0.000	0.000	0.000	80	525	4060	3707	0.507	Error	Error	2383	1677	0	0	2193	1514	0	0	0	0
1	14	15	""	"iYKRCdelta11"	4360	17870	120	2691	2431	1325	132	199	613	83	74	0	4109	3663	2017	194	254	584	81	80	0	0	0	0	0	0	0	0	0	0	0	0	0	0	0	0	0	0	0	0.654	0.663	0.643	0.677	2.290	0.633	0.791	0.000	0.000	0.000	0.000	0.000	0.000	0.000	0.000	0.000	0.000	0.000	0.000	0.000	0.000	120	562	6474	5768	-0.613	Error	Error	2559	3915	0	0	2299	3469	0	0	0	0
1	15	15	""	"iYKR042W"	4540	17880	110	2903	2505	1611	126	164	248	86	76	0	2017	1648	1088	196	238	249	75	68	0	0	0	0	0	0	0	0	0	0	0	0	0	0	0	0	0	0	0	1.525	1.638	1.473	1.338	2.207	1.606	0.838	0.000	0.000	0.000	0.000	0.000	0.000	0.000	0.000	0.000	0.000	0.000	0.000	0.000	0.000	80	501	4598	3831	0.609	Error	Error	2777	1821	0	0	2379	1452	0	0	0	0
1	16	15	""	"iYKR046C"	4720	17880	110	1072	1010	635	128	203	337	73	62	0	1724	1343	917	191	294	420	67	60	0	0	0	0	0	0	0	0	0	0	0	0	0	0	0	0	0	0	0	0.616	0.766	0.695	0.703	2.037	0.733	0.770	0.000	0.000	0.000	0.000	0.000	0.000	0.000	0.000	0.000	0.000	0.000	0.000	0.000	0.000	80	498	2477	2034	-0.699	Error	Error	944	1533	0	0	882	1152	0	0	0	0
1	17	15	""	"iYLR167W"	4910	17870	100	1511	1528	355	121	167	237	100	100	0	1444	1362	324	192	257	341	96	92	0	0	0	0	0	0	0	0	0	0	0	0	0	0	0	0	0	0	0	1.110	1.203	1.221	1.241	1.501	1.177	0.820	0.000	0.000	0.000	0.000	0.000	0.000	0.000	0.000	0.000	0.000	0.000	0.000	0.000	0.000	80	482	2642	2577	0.151	Error	Error	1390	1252	0	0	1407	1170	0	0	0	0
1	18	15	""	"iYLR173W"	5130	17860	110	1704	1479	846	120	133	75	88	87	0	3153	2522	1440	191	201	99	87	85	0	0	0	0	0	0	0	0	0	0	0	0	0	0	0	0	0	0	0	0.535	0.583	0.568	0.558	1.879	0.559	0.842	0.000	0.000	0.000	0.000	0.000	0.000	0.000	0.000	0.000	0.000	0.000	0.000	0.000	0.000	80	478	4546	3690	-0.903	Error	Error	1584	2962	0	0	1359	2331	0	0	0	0
1	19	15	""	"iYLR177W"	5290	17870	110	2674	2575	730	117	133	78	100	100	0	1952	1916	564	187	198	99	100	100	0	0	0	0	0	0	0	0	0	0	0	0	0	0	0	0	0	0	0	1.449	1.422	1.370	1.438	1.379	1.386	0.874	0.000	0.000	0.000	0.000	0.000	0.000	0.000	0.000	0.000	0.000	0.000	0.000	0.000	0.000	80	488	4322	4187	0.535	Error	Error	2557	1765	0	0	2458	1729	0	0	0	0
1	20	15	""	"iYLR193C"	5480	17870	110	1655	1576	426	117	127	60	100	100	0	2651	2518	660	183	187	61	98	98	0	0	0	0	0	0	0	0	0	0	0	0	0	0	0	0	0	0	0	0.623	0.625	0.613	0.644	1.736	0.621	0.848	0.000	0.000	0.000	0.000	0.000	0.000	0.000	0.000	0.000	0.000	0.000	0.000	0.000	0.000	80	521	4006	3794	-0.682	Error	Error	1538	2468	0	0	1459	2335	0	0	0	0
1	21	15	""	"iYLR198C"	5690	17870	120	1666	1539	885	120	131	74	90	88	0	1263	1050	653	189	193	58	79	75	0	0	0	0	0	0	0	0	0	0	0	0	0	0	0	0	0	0	0	1.439	1.648	1.550	1.630	2.650	1.556	0.759	0.000	0.000	0.000	0.000	0.000	0.000	0.000	0.000	0.000	0.000	0.000	0.000	0.000	0.000	120	604	2620	2280	0.526	Error	Error	1546	1074	0	0	1419	861	0	0	0	0
1	22	15	""	"iYLR204W"	5890	17860	110	832	753	430	115	126	70	87	77	0	1911	1533	1023	184	189	55	78	78	0	0	0	0	0	0	0	0	0	0	0	0	0	0	0	0	0	0	0	0.415	0.473	0.432	0.447	2.245	0.398	0.736	0.000	0.000	0.000	0.000	0.000	0.000	0.000	0.000	0.000	0.000	0.000	0.000	0.000	0.000	80	525	2444	1987	-1.268	Error	Error	717	1727	0	0	638	1349	0	0	0	0
1	1	16	""	"iYLR221C"	1880	18050	110	2383	2214	1505	114	163	279	78	73	0	2198	1804	1189	191	229	265	76	73	0	0	0	0	0	0	0	0	0	0	0	0	0	0	0	0	0	0	0	1.131	1.302	1.179	1.067	2.498	1.302	0.808	0.000	0.000	0.000	0.000	0.000	0.000	0.000	0.000	0.000	0.000	0.000	0.000	0.000	0.000	80	536	4276	3713	0.177	Error	Error	2269	2007	0	0	2100	1613	0	0	0	0
1	2	16	""	"iYLR225C"	2090	18050	110	1409	1280	838	118	159	217	72	71	0	1869	1610	1151	194	229	253	68	67	0	0	0	0	0	0	0	0	0	0	0	0	0	0	0	0	0	0	0	0.771	0.821	0.701	0.690	2.523	0.721	0.765	0.000	0.000	0.000	0.000	0.000	0.000	0.000	0.000	0.000	0.000	0.000	0.000	0.000	0.000	80	482	2966	2578	-0.376	Error	Error	1291	1675	0	0	1162	1416	0	0	0	0
1	3	16	""	"iYLRWdelta11"	2270	18060	120	1374	1237	765	121	131	61	88	81	0	1114	997	662	187	191	57	76	74	0	0	0	0	0	0	0	0	0	0	0	0	0	0	0	0	0	0	0	1.352	1.378	1.218	1.311	2.741	1.273	0.743	0.000	0.000	0.000	0.000	0.000	0.000	0.000	0.000	0.000	0.000	0.000	0.000	0.000	0.000	120	506	2180	1926	0.435	Error	Error	1253	927	0	0	1116	810	0	0	0	0
1	4	16	""	"iYLR244C"	2460	18060	120	733	707	389	124	150	133	80	74	0	1041	852	532	188	209	148	72	67	0	0	0	0	0	0	0	0	0	0	0	0	0	0	0	0	0	0	0	0.714	0.878	0.747	0.685	3.036	0.763	0.602	0.000	0.000	0.000	0.000	0.000	0.000	0.000	0.000	0.000	0.000	0.000	0.000	0.000	0.000	120	589	1462	1247	-0.486	Error	Error	609	853	0	0	583	664	0	0	0	0
1	5	16	""	"iYLR247C"	2660	18070	100	1662	1574	1181	120	147	153	73	70	0	4665	3945	3327	189	214	190	70	67	0	0	0	0	0	0	0	0	0	0	0	0	0	0	0	0	0	0	0	0.345	0.387	0.384	0.483	2.721	0.340	0.774	0.000	0.000	0.000	0.000	0.000	0.000	0.000	0.000	0.000	0.000	0.000	0.000	0.000	0.000	80	455	6018	5210	-1.537	Error	Error	1542	4476	0	0	1454	3756	0	0	0	0
1	6	16	""	"iYLR252W"	2850	18070	110	2242	1904	1377	120	139	139	75	73	0	2074	1876	1498	184	202	150	70	66	0	0	0	0	0	0	0	0	0	0	0	0	0	0	0	0	0	0	0	1.123	1.054	0.930	0.801	2.806	0.948	0.728	0.000	0.000	0.000	0.000	0.000	0.000	0.000	0.000	0.000	0.000	0.000	0.000	0.000	0.000	80	497	4012	3476	0.167	Error	Error	2122	1890	0	0	1784	1692	0	0	0	0
1	7	16	""	"iYML046W"	3030	18060	110	1088	1127	330	118	127	70	100	100	0	1223	1187	314	186	198	157	98	95	0	0	0	0	0	0	0	0	0	0	0	0	0	0	0	0	0	0	0	0.935	1.008	0.999	1.023	1.544	0.949	0.726	0.000	0.000	0.000	0.000	0.000	0.000	0.000	0.000	0.000	0.000	0.000	0.000	0.000	0.000	80	551	2007	2010	-0.096	Error	Error	970	1037	0	0	1009	1001	0	0	0	0
1	8	16	""	"iYML042W"	3250	18070	110	1326	1194	658	119	126	59	90	86	0	1665	1332	808	188	196	77	80	77	0	0	0	0	0	0	0	0	0	0	0	0	0	0	0	0	0	0	0	0.817	0.940	0.855	0.915	2.267	0.806	0.711	0.000	0.000	0.000	0.000	0.000	0.000	0.000	0.000	0.000	0.000	0.000	0.000	0.000	0.000	80	510	2684	2219	-0.291	Error	Error	1207	1477	0	0	1075	1144	0	0	0	0
1	9	16	""	"iYML038C"	3410	18060	110	252	280	123	121	133	113	55	25	0	508	532	174	184	199	96	97	82	0	0	0	0	0	0	0	0	0	0	0	0	0	0	0	0	0	0	0	0.404	0.457	0.446	0.407	2.394	0.424	0.440	0.000	0.000	0.000	0.000	0.000	0.000	0.000	0.000	0.000	0.000	0.000	0.000	0.000	0.000	80	520	455	507	-1.306	Error	Error	131	324	0	0	159	348	0	0	0	0
1	10	16	""	"iYML021C"	3620	18080	110	2749	2795	1180	120	130	60	100	100	0	4802	4271	1992	190	206	82	96	95	0	0	0	0	0	0	0	0	0	0	0	0	0	0	0	0	0	0	0	0.570	0.655	0.644	0.778	2.172	0.608	0.860	0.000	0.000	0.000	0.000	0.000	0.000	0.000	0.000	0.000	0.000	0.000	0.000	0.000	0.000	80	533	7241	6756	-0.811	Error	Error	2629	4612	0	0	2675	4081	0	0	0	0
1	11	16	""	"iYML017W"	3800	18070	110	1274	1421	1139	125	151	141	78	73	0	1087	1166	940	196	227	165	71	68	0	0	0	0	0	0	0	0	0	0	0	0	0	0	0	0	0	0	0	1.290	1.336	1.088	1.051	2.545	1.275	0.735	0.000	0.000	0.000	0.000	0.000	0.000	0.000	0.000	0.000	0.000	0.000	0.000	0.000	0.000	80	548	2040	2266	0.367	Error	Error	1149	891	0	0	1296	970	0	0	0	0
1	12	16	""	"iYML013C-A"	4010	18070	110	1255	1073	749	132	158	139	75	71	0	2281	2000	1499	204	239	204	71	68	0	0	0	0	0	0	0	0	0	0	0	0	0	0	0	0	0	0	0	0.541	0.524	0.453	0.492	2.689	0.437	0.671	0.000	0.000	0.000	0.000	0.000	0.000	0.000	0.000	0.000	0.000	0.000	0.000	0.000	0.000	80	558	3200	2737	-0.887	Error	Error	1123	2077	0	0	941	1796	0	0	0	0
1	13	16	""	"iYMR002W"	4190	18070	110	1047	1067	340	131	141	70	100	98	0	1800	1702	488	196	205	65	100	98	0	0	0	0	0	0	0	0	0	0	0	0	0	0	0	0	0	0	0	0.571	0.622	0.610	0.626	1.637	0.617	0.829	0.000	0.000	0.000	0.000	0.000	0.000	0.000	0.000	0.000	0.000	0.000	0.000	0.000	0.000	80	526	2520	2442	-0.808	Error	Error	916	1604	0	0	936	1506	0	0	0	0
1	14	16	""	"iYMR006C"	4390	18070	120	2540	2310	1247	127	142	75	93	93	0	2424	2074	1200	192	201	66	85	84	0	0	0	0	0	0	0	0	0	0	0	0	0	0	0	0	0	0	0	1.081	1.160	1.109	1.122	2.262	1.136	0.830	0.000	0.000	0.000	0.000	0.000	0.000	0.000	0.000	0.000	0.000	0.000	0.000	0.000	0.000	120	555	4645	4065	0.112	Error	Error	2413	2232	0	0	2183	1882	0	0	0	0
1	15	16	""	"iYMR010W-0"	4570	18070	110	2469	2477	1314	126	148	103	97	93	0	3221	3052	1794	189	225	251	87	83	0	0	0	0	0	0	0	0	0	0	0	0	0	0	0	0	0	0	0	0.773	0.821	0.780	0.880	2.643	0.776	0.866	0.000	0.000	0.000	0.000	0.000	0.000	0.000	0.000	0.000	0.000	0.000	0.000	0.000	0.000	80	504	5375	5214	-0.372	Error	Error	2343	3032	0	0	2351	2863	0	0	0	0
1	16	16	""	"iYMR021C"	4770	18070	120	2350	2139	967	125	147	124	94	92	0	2296	1847	978	187	226	242	82	78	0	0	0	0	0	0	0	0	0	0	0	0	0	0	0	0	0	0	0	1.055	1.213	1.070	1.301	2.455	1.154	0.820	0.000	0.000	0.000	0.000	0.000	0.000	0.000	0.000	0.000	0.000	0.000	0.000	0.000	0.000	120	591	4334	3674	0.077	Error	Error	2225	2109	0	0	2014	1660	0	0	0	0
1	17	16	""	"iYMR024W"	4970	18070	120	1698	1619	1067	123	133	83	87	83	0	2343	1905	1223	190	203	94	81	79	0	0	0	0	0	0	0	0	0	0	0	0	0	0	0	0	0	0	0	0.732	0.872	0.812	0.844	2.661	0.867	0.828	0.000	0.000	0.000	0.000	0.000	0.000	0.000	0.000	0.000	0.000	0.000	0.000	0.000	0.000	120	577	3728	3211	-0.451	Error	Error	1575	2153	0	0	1496	1715	0	0	0	0
1	18	16	""	"iYMR029C"	5150	18070	120	3672	3374	1965	125	138	75	94	91	0	4415	4033	2702	191	214	173	81	80	0	0	0	0	0	0	0	0	0	0	0	0	0	0	0	0	0	0	0	0.840	0.846	0.799	0.848	2.468	0.777	0.833	0.000	0.000	0.000	0.000	0.000	0.000	0.000	0.000	0.000	0.000	0.000	0.000	0.000	0.000	120	569	7771	7091	-0.252	Error	Error	3547	4224	0	0	3249	3842	0	0	0	0
1	19	16	""	"iYMR312W"	5330	18070	110	1631	1409	733	127	153	133	87	83	0	1662	1391	763	190	237	265	78	73	0	0	0	0	0	0	0	0	0	0	0	0	0	0	0	0	0	0	0	1.022	1.067	0.926	0.991	2.230	0.988	0.760	0.000	0.000	0.000	0.000	0.000	0.000	0.000	0.000	0.000	0.000	0.000	0.000	0.000	0.000	80	516	2976	2483	0.031	Error	Error	1504	1472	0	0	1282	1201	0	0	0	0
1	20	16	""	"iYMR316C-A"	5530	18070	120	3925	3815	2302	125	147	126	95	92	0	3253	2967	2040	189	224	215	78	75	0	0	0	0	0	0	0	0	0	0	0	0	0	0	0	0	0	0	0	1.240	1.328	1.188	1.565	2.689	1.269	0.820	0.000	0.000	0.000	0.000	0.000	0.000	0.000	0.000	0.000	0.000	0.000	0.000	0.000	0.000	120	580	6864	6468	0.311	Error	Error	3800	3064	0	0	3690	2778	0	0	0	0
1	21	16	""	"iYMR319C-1"	5710	18070	110	6298	6084	1809	122	128	62	100	100	0	8056	7314	2535	186	191	52	100	100	0	0	0	0	0	0	0	0	0	0	0	0	0	0	0	0	0	0	0	0.785	0.836	0.824	0.883	1.428	0.825	0.903	0.000	0.000	0.000	0.000	0.000	0.000	0.000	0.000	0.000	0.000	0.000	0.000	0.000	0.000	80	486	14046	13090	-0.350	Error	Error	6176	7870	0	0	5962	7128	0	0	0	0
1	22	16	""	"iYNL331C"	5910	18070	120	2975	2717	1794	116	123	62	90	89	0	3979	3309	2451	181	188	66	82	79	0	0	0	0	0	0	0	0	0	0	0	0	0	0	0	0	0	0	0	0.753	0.832	0.788	0.876	2.675	0.749	0.793	0.000	0.000	0.000	0.000	0.000	0.000	0.000	0.000	0.000	0.000	0.000	0.000	0.000	0.000	120	695	6657	5729	-0.410	Error	Error	2859	3798	0	0	2601	3128	0	0	0	0
1	1	17	""	"iYNL327W"	1910	18260	100	796	762	514	112	122	74	78	77	0	795	695	532	186	200	110	65	61	0	0	0	0	0	0	0	0	0	0	0	0	0	0	0	0	0	0	0	1.123	1.277	0.893	0.831	2.338	1.045	0.694	0.000	0.000	0.000	0.000	0.000	0.000	0.000	0.000	0.000	0.000	0.000	0.000	0.000	0.000	80	505	1293	1159	0.168	Error	Error	684	609	0	0	650	509	0	0	0	0
1	2	17	""	"iYNL322C"	2100	18250	110	945	912	671	117	153	177	72	63	0	1884	1698	1344	190	279	440	65	60	0	0	0	0	0	0	0	0	0	0	0	0	0	0	0	0	0	0	0	0.489	0.527	0.471	0.445	2.334	0.419	0.702	0.000	0.000	0.000	0.000	0.000	0.000	0.000	0.000	0.000	0.000	0.000	0.000	0.000	0.000	80	549	2522	2303	-1.033	Error	Error	828	1694	0	0	795	1508	0	0	0	0
1	3	17	""	"iYNL302C"	2290	18260	100	1784	1777	424	124	156	171	100	98	0	3419	3411	900	191	282	448	98	98	0	0	0	0	0	0	0	0	0	0	0	0	0	0	0	0	0	0	0	0.514	0.513	0.518	0.521	1.426	0.484	0.858	0.000	0.000	0.000	0.000	0.000	0.000	0.000	0.000	0.000	0.000	0.000	0.000	0.000	0.000	80	479	4888	4873	-0.959	Error	Error	1660	3228	0	0	1653	3220	0	0	0	0
1	4	17	""	"iYNL298W"	2500	18260	120	3575	3180	1909	124	137	77	92	87	0	1912	1601	1009	194	210	142	79	75	0	0	0	0	0	0	0	0	0	0	0	0	0	0	0	0	0	0	0	2.009	2.172	2.022	1.896	2.056	2.153	0.847	0.000	0.000	0.000	0.000	0.000	0.000	0.000	0.000	0.000	0.000	0.000	0.000	0.000	0.000	120	571	5169	4463	1.006	Error	Error	3451	1718	0	0	3056	1407	0	0	0	0
1	5	17	""	"iYNL293W"	2680	18260	120	1938	1659	1109	122	133	68	88	82	0	2215	1760	1220	193	205	93	75	74	0	0	0	0	0	0	0	0	0	0	0	0	0	0	0	0	0	0	0	0.898	0.981	0.900	0.879	2.719	0.913	0.764	0.000	0.000	0.000	0.000	0.000	0.000	0.000	0.000	0.000	0.000	0.000	0.000	0.000	0.000	120	540	3838	3104	-0.155	Error	Error	1816	2022	0	0	1537	1567	0	0	0	0
1	6	17	""	"iYNL284C"	2880	18260	120	2694	2592	1733	120	130	67	89	84	0	3248	2664	1811	191	200	68	80	79	0	0	0	0	0	0	0	0	0	0	0	0	0	0	0	0	0	0	0	0.842	1.000	0.910	0.903	2.817	0.989	0.782	0.000	0.000	0.000	0.000	0.000	0.000	0.000	0.000	0.000	0.000	0.000	0.000	0.000	0.000	120	565	5631	4945	-0.248	Error	Error	2574	3057	0	0	2472	2473	0	0	0	0
1	7	17	""	"iYNL281W"	3060	18270	110	3671	3630	837	119	137	119	100	100	0	2599	2573	524	189	214	246	100	98	0	0	0	0	0	0	0	0	0	0	0	0	0	0	0	0	0	0	0	1.474	1.473	1.434	1.482	1.303	1.490	0.889	0.000	0.000	0.000	0.000	0.000	0.000	0.000	0.000	0.000	0.000	0.000	0.000	0.000	0.000	80	516	5962	5895	0.560	Error	Error	3552	2410	0	0	3511	2384	0	0	0	0
1	8	17	""	"iYNL276C"	3260	18260	120	1304	1307	848	119	135	117	85	76	0	2187	1884	1274	193	209	170	77	72	0	0	0	0	0	0	0	0	0	0	0	0	0	0	0	0	0	0	0	0.594	0.703	0.664	0.672	2.746	0.648	0.785	0.000	0.000	0.000	0.000	0.000	0.000	0.000	0.000	0.000	0.000	0.000	0.000	0.000	0.000	120	582	3179	2879	-0.751	Error	Error	1185	1994	0	0	1188	1691	0	0	0	0
1	9	17	""	"iYNR042W"	3430	18260	100	1198	1180	516	127	140	101	96	91	0	2542	2227	1030	188	225	238	91	87	0	0	0	0	0	0	0	0	0	0	0	0	0	0	0	0	0	0	0	0.455	0.516	0.485	0.525	1.734	0.480	0.851	0.000	0.000	0.000	0.000	0.000	0.000	0.000	0.000	0.000	0.000	0.000	0.000	0.000	0.000	80	456	3425	3092	-1.136	Error	Error	1071	2354	0	0	1053	2039	0	0	0	0
1	10	17	""	"iYNR046W"	3640	18260	110	1198	1222	563	121	138	92	95	91	0	2985	2682	1261	189	221	216	90	88	0	0	0	0	0	0	0	0	0	0	0	0	0	0	0	0	0	0	0	0.385	0.442	0.410	0.452	1.960	0.415	0.815	0.000	0.000	0.000	0.000	0.000	0.000	0.000	0.000	0.000	0.000	0.000	0.000	0.000	0.000	80	523	3873	3594	-1.376	Error	Error	1077	2796	0	0	1101	2493	0	0	0	0
1	11	17	""	"iYNR050C"	3820	18260	110	4256	4322	2051	126	160	222	96	95	0	3728	3422	1635	198	241	280	95	87	0	0	0	0	0	0	0	0	0	0	0	0	0	0	0	0	0	0	0	1.170	1.301	1.200	1.313	1.975	1.265	0.837	0.000	0.000	0.000	0.000	0.000	0.000	0.000	0.000	0.000	0.000	0.000	0.000	0.000	0.000	80	526	7660	7420	0.226	Error	Error	4130	3530	0	0	4196	3224	0	0	0	0
1	12	17	""	"iYNR063W"	4020	18270	110	4558	3776	2193	136	180	265	82	80	0	3079	2497	1680	202	270	365	72	71	0	0	0	0	0	0	0	0	0	0	0	0	0	0	0	0	0	0	0	1.537	1.586	1.336	1.379	2.321	1.519	0.803	0.000	0.000	0.000	0.000	0.000	0.000	0.000	0.000	0.000	0.000	0.000	0.000	0.000	0.000	80	524	7299	5935	0.620	Error	Error	4422	2877	0	0	3640	2295	0	0	0	0
1	13	17	""	"iYNR068C"	4200	18260	110	1742	1652	602	133	159	168	98	96	0	2267	2120	779	198	238	259	95	91	0	0	0	0	0	0	0	0	0	0	0	0	0	0	0	0	0	0	0	0.778	0.790	0.783	0.799	1.904	0.749	0.817	0.000	0.000	0.000	0.000	0.000	0.000	0.000	0.000	0.000	0.000	0.000	0.000	0.000	0.000	80	494	3678	3441	-0.363	Error	Error	1609	2069	0	0	1519	1922	0	0	0	0
1	14	17	""	"iYNR071C"	4390	18260	120	3665	3693	2462	129	154	158	88	83	0	2598	2525	1705	199	238	312	83	77	0	0	0	0	0	0	0	0	0	0	0	0	0	0	0	0	0	0	0	1.474	1.532	1.328	1.401	2.622	1.555	0.753	0.000	0.000	0.000	0.000	0.000	0.000	0.000	0.000	0.000	0.000	0.000	0.000	0.000	0.000	120	575	5935	5890	0.560	Error	Error	3536	2399	0	0	3564	2326	0	0	0	0
1	15	17	""	"iYOL160W-1"	4580	18270	110	3962	3829	2436	132	162	198	88	80	0	5297	4692	3117	199	261	405	80	78	0	0	0	0	0	0	0	0	0	0	0	0	0	0	0	0	0	0	0	0.751	0.823	0.739	0.815	2.247	0.785	0.851	0.000	0.000	0.000	0.000	0.000	0.000	0.000	0.000	0.000	0.000	0.000	0.000	0.000	0.000	80	519	8928	8190	-0.413	Error	Error	3830	5098	0	0	3697	4493	0	0	0	0
1	16	17	""	"iYOL157C"	4780	18270	120	6992	6569	4290	131	147	144	87	85	0	7986	6881	5127	193	234	337	75	75	0	0	0	0	0	0	0	0	0	0	0	0	0	0	0	0	0	0	0	0.880	0.963	0.925	1.000	2.583	0.884	0.851	0.000	0.000	0.000	0.000	0.000	0.000	0.000	0.000	0.000	0.000	0.000	0.000	0.000	0.000	120	555	14654	13126	-0.184	Error	Error	6861	7793	0	0	6438	6688	0	0	0	0
1	17	17	""	"iYOL155C-1"	4960	18270	110	1199	1352	1216	131	149	121	76	73	0	1284	1315	1116	191	221	175	72	70	0	0	0	0	0	0	0	0	0	0	0	0	0	0	0	0	0	0	0	0.977	1.086	0.837	0.852	2.544	1.089	0.640	0.000	0.000	0.000	0.000	0.000	0.000	0.000	0.000	0.000	0.000	0.000	0.000	0.000	0.000	80	475	2161	2345	-0.033	Error	Error	1068	1093	0	0	1221	1124	0	0	0	0
1	18	17	""	"iYOL138C"	5150	18270	110	1406	1187	792	128	147	124	75	73	0	2280	1824	1369	193	246	311	68	65	0	0	0	0	0	0	0	0	0	0	0	0	0	0	0	0	0	0	0	0.612	0.649	0.608	0.583	2.592	0.602	0.824	0.000	0.000	0.000	0.000	0.000	0.000	0.000	0.000	0.000	0.000	0.000	0.000	0.000	0.000	80	512	3365	2690	-0.708	Error	Error	1278	2087	0	0	1059	1631	0	0	0	0
1	19	17	""	"iYOL133W"	5340	18270	110	1337	1384	1041	125	146	116	76	75	0	2432	2339	1919	196	263	349	71	65	0	0	0	0	0	0	0	0	0	0	0	0	0	0	0	0	0	0	0	0.542	0.587	0.507	0.486	2.382	0.512	0.778	0.000	0.000	0.000	0.000	0.000	0.000	0.000	0.000	0.000	0.000	0.000	0.000	0.000	0.000	80	509	3448	3402	-0.884	Error	Error	1212	2236	0	0	1259	2143	0	0	0	0
1	20	17	""	"iYOL129W"	5530	18260	120	2087	1982	1670	123	144	111	75	71	0	1122	1302	1121	194	245	302	60	53	0	0	0	0	0	0	0	0	0	0	0	0	0	0	0	0	0	0	0	2.116	1.678	1.329	1.340	3.187	1.593	0.650	0.000	0.000	0.000	0.000	0.000	0.000	0.000	0.000	0.000	0.000	0.000	0.000	0.000	0.000	120	571	2892	2967	1.082	Error	Error	1964	928	0	0	1859	1108	0	0	0	0
1	21	17	""	"iYOR161C"	5730	18270	120	4333	4022	2427	121	130	62	96	95	0	4117	3458	2398	190	193	52	85	82	0	0	0	0	0	0	0	0	0	0	0	0	0	0	0	0	0	0	0	1.073	1.194	1.117	1.487	3.046	1.120	0.873	0.000	0.000	0.000	0.000	0.000	0.000	0.000	0.000	0.000	0.000	0.000	0.000	0.000	0.000	120	563	8139	7169	0.101	Error	Error	4212	3927	0	0	3901	3268	0	0	0	0
1	22	17	""	"iYOR165W"	5910	18270	110	1851	1646	963	119	126	60	88	83	0	1859	1424	878	185	192	70	78	77	0	0	0	0	0	0	0	0	0	0	0	0	0	0	0	0	0	0	0	1.035	1.232	1.124	1.185	2.209	1.233	0.810	0.000	0.000	0.000	0.000	0.000	0.000	0.000	0.000	0.000	0.000	0.000	0.000	0.000	0.000	80	507	3406	2766	0.049	Error	Error	1732	1674	0	0	1527	1239	0	0	0	0
1	1	18	""	"iYOR172W"	1930	18450	110	3386	2936	1677	119	143	147	86	85	0	3835	3157	2050	187	220	242	76	76	0	0	0	0	0	0	0	0	0	0	0	0	0	0	0	0	0	0	0	0.896	0.948	0.858	0.865	1.926	0.876	0.806	0.000	0.000	0.000	0.000	0.000	0.000	0.000	0.000	0.000	0.000	0.000	0.000	0.000	0.000	80	560	6915	5787	-0.159	Error	Error	3267	3648	0	0	2817	2970	0	0	0	0
1	2	18	""	"iYOR183W"	2120	18450	110	792	716	386	118	143	149	80	71	0	1464	1166	726	191	233	272	75	66	0	0	0	0	0	0	0	0	0	0	0	0	0	0	0	0	0	0	0	0.529	0.613	0.541	0.519	2.122	0.538	0.790	0.000	0.000	0.000	0.000	0.000	0.000	0.000	0.000	0.000	0.000	0.000	0.000	0.000	0.000	80	535	1947	1573	-0.917	Error	Error	674	1273	0	0	598	975	0	0	0	0
1	3	18	""	"iYOR187W"	2310	18450	110	1632	1457	776	130	142	143	86	82	0	3108	2505	1349	191	203	92	83	81	0	0	0	0	0	0	0	0	0	0	0	0	0	0	0	0	0	0	0	0.515	0.573	0.534	0.548	2.276	0.548	0.792	0.000	0.000	0.000	0.000	0.000	0.000	0.000	0.000	0.000	0.000	0.000	0.000	0.000	0.000	80	538	4419	3641	-0.958	Error	Error	1502	2917	0	0	1327	2314	0	0	0	0
1	4	18	""	"iYOR191W"	2500	18450	110	8323	7785	4945	136	221	664	81	80	0	4454	4022	3028	195	263	473	71	67	0	0	0	0	0	0	0	0	0	0	0	0	0	0	0	0	0	0	0	1.922	1.999	1.731	1.622	2.079	1.991	0.807	0.000	0.000	0.000	0.000	0.000	0.000	0.000	0.000	0.000	0.000	0.000	0.000	0.000	0.000	80	498	12446	11476	0.943	Error	Error	8187	4259	0	0	7649	3827	0	0	0	0
1	5	18	""	"iYOR208W"	2680	18450	110	3622	2983	1722	141	267	740	78	71	0	2149	1707	1038	205	301	518	72	71	0	0	0	0	0	0	0	0	0	0	0	0	0	0	0	0	0	0	0	1.791	1.892	1.753	1.474	2.216	1.800	0.857	0.000	0.000	0.000	0.000	0.000	0.000	0.000	0.000	0.000	0.000	0.000	0.000	0.000	0.000	80	519	5425	4344	0.840	Error	Error	3481	1944	0	0	2842	1502	0	0	0	0
1	6	18	""	"iYOR212W"	2880	18450	110	3888	3359	1925	136	200	375	81	76	0	2690	2182	1364	206	261	300	76	75	0	0	0	0	0	0	0	0	0	0	0	0	0	0	0	0	0	0	0	1.510	1.631	1.478	1.458	2.167	1.625	0.817	0.000	0.000	0.000	0.000	0.000	0.000	0.000	0.000	0.000	0.000	0.000	0.000	0.000	0.000	80	539	6236	5199	0.595	Error	Error	3752	2484	0	0	3223	1976	0	0	0	0
1	7	18	""	"iYOR216C"	3090	18460	110	1162	1078	676	127	171	211	78	70	0	2170	1872	1287	196	244	280	72	71	0	0	0	0	0	0	0	0	0	0	0	0	0	0	0	0	0	0	0	0.524	0.567	0.502	0.577	2.535	0.498	0.797	0.000	0.000	0.000	0.000	0.000	0.000	0.000	0.000	0.000	0.000	0.000	0.000	0.000	0.000	80	538	3009	2627	-0.931	Error	Error	1035	1974	0	0	951	1676	0	0	0	0
1	8	18	""	"iYOR234C"	3280	18460	110	1661	1502	953	116	147	169	80	77	0	2585	2163	1438	198	225	209	73	73	0	0	0	0	0	0	0	0	0	0	0	0	0	0	0	0	0	0	0	0.647	0.705	0.644	0.566	2.077	0.660	0.810	0.000	0.000	0.000	0.000	0.000	0.000	0.000	0.000	0.000	0.000	0.000	0.000	0.000	0.000	80	474	3932	3351	-0.628	Error	Error	1545	2387	0	0	1386	1965	0	0	0	0
1	9	18	""	"iYOR238W"	3440	18450	110	2280	2171	614	116	127	69	100	100	0	4205	3956	1114	193	201	88	100	98	0	0	0	0	0	0	0	0	0	0	0	0	0	0	0	0	0	0	0	0.539	0.546	0.542	0.570	1.725	0.535	0.875	0.000	0.000	0.000	0.000	0.000	0.000	0.000	0.000	0.000	0.000	0.000	0.000	0.000	0.000	80	489	6176	5818	-0.891	Error	Error	2164	4012	0	0	2055	3763	0	0	0	0
1	10	18	""	"iYOR243C"	3630	18450	110	1625	1384	766	122	152	190	81	78	0	2722	2140	1330	195	248	300	77	73	0	0	0	0	0	0	0	0	0	0	0	0	0	0	0	0	0	0	0	0.595	0.649	0.579	0.634	2.450	0.584	0.810	0.000	0.000	0.000	0.000	0.000	0.000	0.000	0.000	0.000	0.000	0.000	0.000	0.000	0.000	80	552	4030	3207	-0.750	Error	Error	1503	2527	0	0	1262	1945	0	0	0	0
1	11	18	""	"iYPL131W"	3830	18450	110	2855	2617	957	129	162	209	100	100	0	3217	2884	1043	201	260	314	95	90	0	0	0	0	0	0	0	0	0	0	0	0	0	0	0	0	0	0	0	0.904	0.927	0.945	0.992	1.851	0.947	0.876	0.000	0.000	0.000	0.000	0.000	0.000	0.000	0.000	0.000	0.000	0.000	0.000	0.000	0.000	80	538	5742	5171	-0.146	Error	Error	2726	3016	0	0	2488	2683	0	0	0	0
1	12	18	""	"iYPL127C"	4020	18450	110	2015	1858	1107	129	153	140	85	83	0	4461	4145	2802	203	252	375	82	80	0	0	0	0	0	0	0	0	0	0	0	0	0	0	0	0	0	0	0	0.443	0.439	0.424	0.430	2.302	0.399	0.876	0.000	0.000	0.000	0.000	0.000	0.000	0.000	0.000	0.000	0.000	0.000	0.000	0.000	0.000	80	499	6144	5671	-1.175	Error	Error	1886	4258	0	0	1729	3942	0	0	0	0
1	13	18	""	"iYPL123C"	4210	18460	120	1738	1548	832	141	177	217	86	80	0	2011	1739	1025	210	284	482	76	69	0	0	0	0	0	0	0	0	0	0	0	0	0	0	0	0	0	0	0	0.887	0.920	0.877	0.869	2.186	0.787	0.636	0.000	0.000	0.000	0.000	0.000	0.000	0.000	0.000	0.000	0.000	0.000	0.000	0.000	0.000	120	568	3398	2936	-0.173	Error	Error	1597	1801	0	0	1407	1529	0	0	0	0
1	14	18	""	"iYPL106C"	4390	18460	110	2198	2058	1402	155	541	2598	37	0	0	3534	2879	2164	231	697	2701	55	7	0	0	0	0	0	0	0	0	0	0	0	0	0	0	0	0	0	0	0	0.619	0.719	0.646	0.738	3.058	0.604	0.749	0.000	0.000	0.000	0.000	0.000	0.000	0.000	0.000	0.000	0.000	0.000	0.000	0.000	0.000	80	522	5346	4551	-0.693	Error	Error	2043	3303	0	0	1903	2648	0	0	0	0
1	15	18	""	"iYPL101W"	4610	18460	110	1496	1326	854	141	229	370	76	62	0	2433	2048	1376	216	366	663	70	65	0	0	0	0	0	0	0	0	0	0	0	0	0	0	0	0	0	0	0	0.611	0.647	0.579	0.559	2.222	0.621	0.826	0.000	0.000	0.000	0.000	0.000	0.000	0.000	0.000	0.000	0.000	0.000	0.000	0.000	0.000	80	494	3572	3017	-0.710	Error	Error	1355	2217	0	0	1185	1832	0	0	0	0
1	16	18	""	"iYPL095C"	4780	18460	120	2440	2187	1316	134	139	60	90	90	0	2877	2400	1700	196	202	70	82	80	0	0	0	0	0	0	0	0	0	0	0	0	0	0	0	0	0	0	0	0.860	0.931	0.843	0.997	2.371	0.830	0.746	0.000	0.000	0.000	0.000	0.000	0.000	0.000	0.000	0.000	0.000	0.000	0.000	0.000	0.000	120	498	4987	4257	-0.217	Error	Error	2306	2681	0	0	2053	2204	0	0	0	0
1	17	18	""	"iYPL079W"	4970	18460	120	4521	3850	2098	133	141	65	94	93	0	2578	2278	1336	194	205	82	85	83	0	0	0	0	0	0	0	0	0	0	0	0	0	0	0	0	0	0	0	1.841	1.784	1.676	1.795	2.441	1.786	0.805	0.000	0.000	0.000	0.000	0.000	0.000	0.000	0.000	0.000	0.000	0.000	0.000	0.000	0.000	120	535	6772	5801	0.880	Error	Error	4388	2384	0	0	3717	2084	0	0	0	0
1	18	18	""	"iYPL076W-1"	5150	18450	110	2300	2079	1529	130	183	339	72	70	0	4133	3935	3310	196	324	775	66	62	0	0	0	0	0	0	0	0	0	0	0	0	0	0	0	0	0	0	0	0.551	0.521	0.476	0.501	2.641	0.455	0.828	0.000	0.000	0.000	0.000	0.000	0.000	0.000	0.000	0.000	0.000	0.000	0.000	0.000	0.000	80	485	6107	5688	-0.859	Error	Error	2170	3937	0	0	1949	3739	0	0	0	0
1	19	18	""	"iYPL070W"	5340	18450	110	2698	2598	1604	136	212	392	81	76	0	1490	1328	955	196	341	761	57	47	0	0	0	0	0	0	0	0	0	0	0	0	0	0	0	0	0	0	0	1.980	2.175	1.911	1.999	2.549	1.989	0.805	0.000	0.000	0.000	0.000	0.000	0.000	0.000	0.000	0.000	0.000	0.000	0.000	0.000	0.000	80	535	3856	3594	0.985	Error	Error	2562	1294	0	0	2462	1132	0	0	0	0
1	20	18	""	"iYPL057C"	5550	18460	110	1070	943	580	137	173	227	76	65	0	1998	1884	1546	199	228	176	71	63	0	0	0	0	0	0	0	0	0	0	0	0	0	0	0	0	0	0	0	0.519	0.478	0.379	0.393	1.931	0.393	0.703	0.000	0.000	0.000	0.000	0.000	0.000	0.000	0.000	0.000	0.000	0.000	0.000	0.000	0.000	80	502	2732	2491	-0.947	Error	Error	933	1799	0	0	806	1685	0	0	0	0
1	21	18	""	"iYPL053C"	5720	18450	110	2501	2341	831	129	150	137	100	100	0	4219	3818	1599	193	207	122	96	96	0	0	0	0	0	0	0	0	0	0	0	0	0	0	0	0	0	0	0	0.589	0.610	0.599	0.658	1.876	0.564	0.862	0.000	0.000	0.000	0.000	0.000	0.000	0.000	0.000	0.000	0.000	0.000	0.000	0.000	0.000	80	464	6398	5837	-0.763	Error	Error	2372	4026	0	0	2212	3625	0	0	0	0
1	22	18	""	"iYPL049C"	5920	18460	120	874	814	489	121	130	67	90	80	0	2418	2029	1282	184	192	75	84	81	0	0	0	0	0	0	0	0	0	0	0	0	0	0	0	0	0	0	0	0.337	0.376	0.380	0.384	2.555	0.344	0.762	0.000	0.000	0.000	0.000	0.000	0.000	0.000	0.000	0.000	0.000	0.000	0.000	0.000	0.000	120	635	2987	2538	-1.569	Error	Error	753	2234	0	0	693	1845	0	0	0	0
1	1	19	""	"YORWdelta19"	1920	18640	110	2880	2587	1592	127	159	182	83	80	0	2490	2079	1336	197	238	258	76	72	0	0	0	0	0	0	0	0	0	0	0	0	0	0	0	0	0	0	0	1.201	1.307	1.311	1.422	2.348	1.249	0.811	0.000	0.000	0.000	0.000	0.000	0.000	0.000	0.000	0.000	0.000	0.000	0.000	0.000	0.000	80	567	5046	4342	0.264	Error	Error	2753	2293	0	0	2460	1882	0	0	0	0
1	2	19	""	"TEL15R-5"	2120	18650	120	32549	26385	16808	141	205	532	91	88	0	41200	32831	24011	213	265	306	83	80	0	0	0	0	0	0	0	0	0	0	0	0	0	0	0	0	0	0	0	0.791	0.805	0.751	1.163	3.345	0.730	0.844	0.000	0.000	0.000	0.000	0.000	0.000	0.000	0.000	0.000	0.000	0.000	0.000	0.000	0.000	120	599	73395	58862	-0.339	Error	Error	32408	40987	0	0	26244	32618	0	0	0	0
1	3	19	""	"YPLCtau1"	2320	18650	110	14577	12077	8453	145	210	569	83	81	0	11712	9037	6727	204	248	264	78	77	0	0	0	0	0	0	0	0	0	0	0	0	0	0	0	0	0	0	0	1.254	1.351	1.293	1.605	2.707	1.393	0.773	0.000	0.000	0.000	0.000	0.000	0.000	0.000	0.000	0.000	0.000	0.000	0.000	0.000	0.000	80	488	25940	20765	0.327	Error	Error	14432	11508	0	0	11932	8833	0	0	0	0
1	4	19	""	"Q0055"	2510	18640	110	410	410	159	133	162	287	48	3	0	586	579	218	197	222	151	86	68	0	0	0	0	0	0	0	0	0	0	0	0	0	0	0	0	0	0	0	0.712	0.725	0.659	0.641	2.131	0.728	0.525	0.000	0.000	0.000	0.000	0.000	0.000	0.000	0.000	0.000	0.000	0.000	0.000	0.000	0.000	80	497	666	659	-0.490	Error	Error	277	389	0	0	277	382	0	0	0	0
1	5	19	""	"Q0075"	2700	18650	110	330	354	177	120	146	211	50	16	0	533	453	255	195	212	111	70	66	0	0	0	0	0	0	0	0	0	0	0	0	0	0	0	0	0	0	0	0.621	0.907	0.688	0.691	2.691	0.749	0.491	0.000	0.000	0.000	0.000	0.000	0.000	0.000	0.000	0.000	0.000	0.000	0.000	0.000	0.000	80	481	548	492	-0.687	Error	Error	210	338	0	0	234	258	0	0	0	0
1	6	19	""	"Q0095"	2880	18640	110	296	303	111	121	132	78	83	61	0	545	546	183	193	199	54	92	88	0	0	0	0	0	0	0	0	0	0	0	0	0	0	0	0	0	0	0	0.497	0.516	0.538	0.506	2.288	0.405	0.381	0.000	0.000	0.000	0.000	0.000	0.000	0.000	0.000	0.000	0.000	0.000	0.000	0.000	0.000	80	484	527	535	-1.008	Error	Error	175	352	0	0	182	353	0	0	0	0
1	7	19	""	"Q0180"	3070	18640	100	1018	1013	394	119	127	70	100	97	0	12637	11466	4079	192	196	53	100	100	0	0	0	0	0	0	0	0	0	0	0	0	0	0	0	0	0	0	0	0.072	0.079	0.081	0.077	1.592	0.074	0.795	0.000	0.000	0.000	0.000	0.000	0.000	0.000	0.000	0.000	0.000	0.000	0.000	0.000	0.000	80	443	13344	12168	-3.791	Error	Error	899	12445	0	0	894	11274	0	0	0	0
1	8	19	""	"IntQ0185A"	3270	18640	110	1317	1196	505	116	125	70	100	97	0	11816	10203	3841	194	199	53	100	100	0	0	0	0	0	0	0	0	0	0	0	0	0	0	0	0	0	0	0	0.103	0.108	0.107	0.108	1.778	0.105	0.823	0.000	0.000	0.000	0.000	0.000	0.000	0.000	0.000	0.000	0.000	0.000	0.000	0.000	0.000	80	483	12823	11089	-3.275	Error	Error	1201	11622	0	0	1080	10009	0	0	0	0
1	9	19	""	"Q0195"	3450	18640	110	300	341	198	118	128	64	76	61	0	822	698	417	193	211	121	75	72	0	0	0	0	0	0	0	0	0	0	0	0	0	0	0	0	0	0	0	0.289	0.442	0.354	0.356	2.842	0.403	0.540	0.000	0.000	0.000	0.000	0.000	0.000	0.000	0.000	0.000	0.000	0.000	0.000	0.000	0.000	80	510	811	728	-1.789	Error	Error	182	629	0	0	223	505	0	0	0	0
1	10	19	""	"Q0257"	3670	18650	110	304	331	176	129	143	114	68	42	0	1202	990	526	193	229	190	76	76	0	0	0	0	0	0	0	0	0	0	0	0	0	0	0	0	0	0	0	0.173	0.253	0.264	0.258	2.087	0.226	0.564	0.000	0.000	0.000	0.000	0.000	0.000	0.000	0.000	0.000	0.000	0.000	0.000	0.000	0.000	80	481	1184	999	-2.527	Error	Error	175	1009	0	0	202	797	0	0	0	0
1	11	19	""	"IntQ0280A"	3830	18640	110	1303	1108	596	126	136	68	83	82	0	2743	2186	1286	197	215	97	82	80	0	0	0	0	0	0	0	0	0	0	0	0	0	0	0	0	0	0	0	0.462	0.494	0.445	0.496	2.475	0.439	0.795	0.000	0.000	0.000	0.000	0.000	0.000	0.000	0.000	0.000	0.000	0.000	0.000	0.000	0.000	80	457	3723	2971	-1.113	Error	Error	1177	2546	0	0	982	1989	0	0	0	0
1	12	19	""	"Q0295"	4020	18640	110	986	1013	605	130	158	144	86	80	0	4498	3898	2410	201	301	600	83	77	0	0	0	0	0	0	0	0	0	0	0	0	0	0	0	0	0	0	0	0.199	0.239	0.231	0.233	2.081	0.204	0.781	0.000	0.000	0.000	0.000	0.000	0.000	0.000	0.000	0.000	0.000	0.000	0.000	0.000	0.000	80	484	5153	4580	-2.328	Error	Error	856	4297	0	0	883	3697	0	0	0	0
1	13	19	""	"iYHR216W"	4200	18640	110	8676	9279	8120	158	977	4194	63	51	0	7237	7480	6777	220	894	3330	62	50	0	0	0	0	0	0	0	0	0	0	0	0	0	0	0	0	0	0	0	1.214	1.256	1.145	1.092	2.399	1.272	0.719	0.000	0.000	0.000	0.000	0.000	0.000	0.000	0.000	0.000	0.000	0.000	0.000	0.000	0.000	80	485	15535	16381	0.280	Error	Error	8518	7017	0	0	9121	7260	0	0	0	0
1	14	19	""	"TEL9L"	4430	18650	110	23122	18696	13105	175	1304	4993	73	66	0	21169	17722	12773	246	1116	4163	70	66	0	0	0	0	0	0	0	0	0	0	0	0	0	0	0	0	0	0	0	1.097	1.060	1.013	1.063	2.864	1.059	0.795	0.000	0.000	0.000	0.000	0.000	0.000	0.000	0.000	0.000	0.000	0.000	0.000	0.000	0.000	80	454	43870	35997	0.133	Error	Error	22947	20923	0	0	18521	17476	0	0	0	0
1	15	19	""	"YILCdelta3"	4590	18650	120	24419	21012	13015	149	167	103	98	97	0	19098	14709	9925	216	233	97	89	86	0	0	0	0	0	0	0	0	0	0	0	0	0	0	0	0	0	0	0	1.285	1.440	1.328	1.642	3.097	1.404	0.840	0.000	0.000	0.000	0.000	0.000	0.000	0.000	0.000	0.000	0.000	0.000	0.000	0.000	0.000	120	477	43152	35356	0.362	Error	Error	24270	18882	0	0	20863	14493	0	0	0	0
1	16	19	""	"YJRWdelta14"	4780	18640	110	1471	1311	657	148	165	111	90	86	0	1427	1272	649	206	227	128	85	81	0	0	0	0	0	0	0	0	0	0	0	0	0	0	0	0	0	0	0	1.084	1.091	1.048	1.107	2.120	1.086	0.796	0.000	0.000	0.000	0.000	0.000	0.000	0.000	0.000	0.000	0.000	0.000	0.000	0.000	0.000	80	435	2544	2229	0.116	Error	Error	1323	1221	0	0	1163	1066	0	0	0	0
1	17	19	""	"SNR64"	4960	18640	110	803	735	371	136	155	113	82	80	0	1634	1374	799	200	238	208	80	73	0	0	0	0	0	0	0	0	0	0	0	0	0	0	0	0	0	0	0	0.465	0.510	0.445	0.488	2.014	0.424	0.685	0.000	0.000	0.000	0.000	0.000	0.000	0.000	0.000	0.000	0.000	0.000	0.000	0.000	0.000	80	453	2101	1773	-1.104	Error	Error	667	1434	0	0	599	1174	0	0	0	0
1	18	19	""	"YKL162C-A"	5150	18640	110	1254	1060	645	125	158	186	76	71	0	1579	1318	859	191	257	390	72	67	0	0	0	0	0	0	0	0	0	0	0	0	0	0	0	0	0	0	0	0.813	0.830	0.748	0.717	1.761	0.754	0.819	0.000	0.000	0.000	0.000	0.000	0.000	0.000	0.000	0.000	0.000	0.000	0.000	0.000	0.000	80	496	2517	2062	-0.298	Error	Error	1129	1388	0	0	935	1127	0	0	0	0
1	19	19	""	"itQ(UUG)L"	5340	18640	110	1818	1585	910	138	175	205	83	77	0	1805	1569	926	193	245	287	80	76	0	0	0	0	0	0	0	0	0	0	0	0	0	0	0	0	0	0	0	1.042	1.052	1.017	1.000	2.112	0.996	0.802	0.000	0.000	0.000	0.000	0.000	0.000	0.000	0.000	0.000	0.000	0.000	0.000	0.000	0.000	80	492	3292	2823	0.060	Error	Error	1680	1612	0	0	1447	1376	0	0	0	0
1	20	19	""	"RDN25-1B"	5540	18650	120	16112	15646	8877	149	170	144	99	96	0	8823	7657	4769	206	230	175	89	88	0	0	0	0	0	0	0	0	0	0	0	0	0	0	0	0	0	0	0	1.853	2.080	1.924	2.186	2.577	2.108	0.821	0.000	0.000	0.000	0.000	0.000	0.000	0.000	0.000	0.000	0.000	0.000	0.000	0.000	0.000	120	511	24580	22948	0.889	Error	Error	15963	8617	0	0	15497	7451	0	0	0	0
1	21	19	""	"RDN37-1"	5730	18650	120	17327	14529	7666	145	166	136	98	96	0	10234	8374	4938	202	220	119	91	89	0	0	0	0	0	0	0	0	0	0	0	0	0	0	0	0	0	0	0	1.713	1.760	1.651	1.917	2.411	1.762	0.833	0.000	0.000	0.000	0.000	0.000	0.000	0.000	0.000	0.000	0.000	0.000	0.000	0.000	0.000	120	504	27214	22556	0.776	Error	Error	17182	10032	0	0	14384	8172	0	0	0	0
1	22	19	""	"iYLR162W-A"	5930	18650	120	15601	14719	8650	128	136	62	98	98	0	8354	7451	4332	189	193	54	92	91	0	0	0	0	0	0	0	0	0	0	0	0	0	0	0	0	0	0	0	1.895	2.009	1.955	1.977	2.299	2.125	0.839	0.000	0.000	0.000	0.000	0.000	0.000	0.000	0.000	0.000	0.000	0.000	0.000	0.000	0.000	120	559	23638	21853	0.922	Error	Error	15473	8165	0	0	14591	7262	0	0	0	0
1	1	20	""	"tI(UAU)L"	1900	18830	90	480	497	269	128	170	152	76	61	0	699	606	338	191	240	174	71	67	0	0	0	0	0	0	0	0	0	0	0	0	0	0	0	0	0	0	0	0.693	0.889	0.842	0.797	2.668	0.794	0.628	0.000	0.000	0.000	0.000	0.000	0.000	0.000	0.000	0.000	0.000	0.000	0.000	0.000	0.000	52	395	860	784	-0.529	Error	Error	352	508	0	0	369	415	0	0	0	0
1	2	20	""	"YLRWdelta17"	2120	18830	110	4347	3538	2287	134	165	133	90	82	0	4062	3331	2308	201	247	178	78	76	0	0	0	0	0	0	0	0	0	0	0	0	0	0	0	0	0	0	0	1.091	1.088	1.019	1.164	2.544	1.033	0.844	0.000	0.000	0.000	0.000	0.000	0.000	0.000	0.000	0.000	0.000	0.000	0.000	0.000	0.000	80	512	8074	6534	0.126	Error	Error	4213	3861	0	0	3404	3130	0	0	0	0
1	3	20	"EMPTY"	"EMPTY"	2300	18830	150	127	134	58	131	160	273	0	0	0	200	206	57	197	224	183	0	0	0	0	0	0	0	0	0	0	0	0	0	0	0	0	0	0	0	0	0	-1.333	0.333	0.986	1.119	3.728	0.173	0.088	0.000	0.000	0.000	0.000	0.000	0.000	0.000	0.000	0.000	0.000	0.000	0.000	0.000	0.000	156	795	-1	12	Error	Error	Error	-4	3	0	0	3	9	0	0	-75	0
1	4	20	"EMPTY"	"EMPTY"	2490	18830	150	122	133	57	119	132	76	14	2	0	198	205	50	196	210	145	1	0	0	0	0	0	0	0	0	0	0	0	0	0	0	0	0	0	0	0	0	1.500	1.556	1.293	1.140	4.553	5.526	0.004	0.000	0.000	0.000	0.000	0.000	0.000	0.000	0.000	0.000	0.000	0.000	0.000	0.000	0.000	156	768	5	23	0.585	Error	Error	3	2	0	0	14	9	0	0	-75	0
1	5	20	"EMPTY"	"EMPTY"	2680	18830	150	121	123	56	114	125	68	14	0	0	187	188	45	192	199	61	7	0	0	0	0	0	0	0	0	0	0	0	0	0	0	0	0	0	0	0	0	-1.400	-2.250	1.357	1.123	4.212	6.082	0.003	0.000	0.000	0.000	0.000	0.000	0.000	0.000	0.000	0.000	0.000	0.000	0.000	0.000	0.000	156	764	2	5	Error	Error	Error	7	-5	0	0	9	-4	0	0	-75	0
1	6	20	"EMPTY"	"EMPTY"	2870	18830	150	114	128	64	117	124	62	16	5	0	189	206	91	190	195	55	19	7	0	0	0	0	0	0	0	0	0	0	0	0	0	0	0	0	0	0	0	3.000	0.688	1.385	1.488	3.933	0.366	0.009	0.000	0.000	0.000	0.000	0.000	0.000	0.000	0.000	0.000	0.000	0.000	0.000	0.000	0.000	156	767	-4	27	1.585	Error	Error	-3	-1	0	0	11	16	0	0	-75	0
1	7	20	"EMPTY"	"EMPTY"	3060	18830	150	120	125	60	118	124	63	14	2	0	190	194	48	186	191	52	13	1	0	0	0	0	0	0	0	0	0	0	0	0	0	0	0	0	0	0	0	0.500	0.875	1.189	1.208	4.317	13.687	0.002	0.000	0.000	0.000	0.000	0.000	0.000	0.000	0.000	0.000	0.000	0.000	0.000	0.000	0.000	156	788	6	15	-1.000	Error	Error	2	4	0	0	7	8	0	0	-75	0
1	8	20	"EMPTY"	"EMPTY"	3250	18830	150	120	125	61	115	124	69	14	4	0	180	184	47	188	197	94	2	0	0	0	0	0	0	0	0	0	0	0	0	0	0	0	0	0	0	0	0	-0.625	-2.500	1.467	1.336	4.734	0.147	0.008	0.000	0.000	0.000	0.000	0.000	0.000	0.000	0.000	0.000	0.000	0.000	0.000	0.000	0.000	156	802	-3	6	Error	Error	Error	5	-8	0	0	10	-4	0	0	-75	0
1	9	20	"EMPTY"	"EMPTY"	3450	18830	150	116	126	62	118	126	66	14	4	0	183	188	50	190	200	98	5	0	0	0	0	0	0	0	0	0	0	0	0	0	0	0	0	0	0	0	0	0.286	-4.000	0.933	0.983	4.005	3.883	0.027	0.000	0.000	0.000	0.000	0.000	0.000	0.000	0.000	0.000	0.000	0.000	0.000	0.000	0.000	156	807	-9	6	-1.807	Error	Error	-2	-7	0	0	8	-2	0	0	-75	0
1	10	20	"EMPTY"	"EMPTY"	3640	18830	150	117	127	55	122	130	64	12	3	0	188	191	50	191	208	124	1	0	0	0	0	0	0	0	0	0	0	0	0	0	0	0	0	0	0	0	0	1.667	100000.000	0.986	1.040	4.042	0.274	0.017	0.000	0.000	0.000	0.000	0.000	0.000	0.000	0.000	0.000	0.000	0.000	0.000	0.000	0.000	156	774	-8	5	0.737	Error	Error	-5	-3	0	0	5	0	0	0	-75	0
1	11	20	"EMPTY"	"EMPTY"	3830	18830	150	123	130	56	116	127	67	12	3	0	186	199	124	189	203	109	2	0	0	0	0	0	0	0	0	0	0	0	0	0	0	0	0	0	0	0	0	-2.333	1.400	0.965	0.952	3.714	0.127	0.024	0.000	0.000	0.000	0.000	0.000	0.000	0.000	0.000	0.000	0.000	0.000	0.000	0.000	0.000	156	752	4	24	Error	Error	Error	7	-3	0	0	14	10	0	0	-75	0
1	12	20	"EMPTY"	"EMPTY"	4020	18830	150	117	137	84	120	138	98	11	3	0	187	222	219	193	253	461	1	0	0	0	0	0	0	0	0	0	0	0	0	0	0	0	0	0	0	0	0	0.500	0.586	1.104	1.398	4.794	0.220	0.215	0.000	0.000	0.000	0.000	0.000	0.000	0.000	0.000	0.000	0.000	0.000	0.000	0.000	0.000	156	777	-9	46	-1.000	Error	Error	-3	-6	0	0	17	29	0	0	-75	0
1	13	20	"EMPTY"	"EMPTY"	4210	18830	150	120	132	72	122	319	1767	0	0	0	186	199	80	192	333	1243	0	0	0	0	0	0	0	0	0	0	0	0	0	0	0	0	0	0	0	0	0	0.333	1.429	1.054	1.271	3.446	2.097	0.756	0.000	0.000	0.000	0.000	0.000	0.000	0.000	0.000	0.000	0.000	0.000	0.000	0.000	0.000	156	796	-8	17	-1.585	Error	Error	-2	-6	0	0	10	7	0	0	-75	0
1	14	20	"EMPTY"	"EMPTY"	4400	18830	150	119	125	56	123	668	3497	0	0	0	172	179	51	193	572	2748	0	0	0	0	0	0	0	0	0	0	0	0	0	0	0	0	0	0	0	0	0	0.190	-0.143	0.934	0.817	4.632	101.699	0.019	0.000	0.000	0.000	0.000	0.000	0.000	0.000	0.000	0.000	0.000	0.000	0.000	0.000	0.000	156	759	-25	-12	-2.392	Error	Error	-4	-21	0	0	2	-14	0	0	-75	0
1	15	20	"EMPTY"	"EMPTY"	4590	18830	150	106	121	66	127	136	67	9	3	0	185	188	46	195	206	77	3	0	0	0	0	0	0	0	0	0	0	0	0	0	0	0	0	0	0	0	0	2.100	0.857	1.200	1.324	3.197	0.458	0.005	0.000	0.000	0.000	0.000	0.000	0.000	0.000	0.000	0.000	0.000	0.000	0.000	0.000	0.000	156	706	-31	-13	1.070	Error	Error	-21	-10	0	0	-6	-7	0	0	-75	0
1	16	20	"EMPTY"	"EMPTY"	4780	18830	150	112	126	62	129	145	95	10	0	0	183	220	374	198	214	105	3	1	0	0	0	0	0	0	0	0	0	0	0	0	0	0	0	0	0	0	0	1.133	-0.136	1.203	1.255	3.629	0.023	0.003	0.000	0.000	0.000	0.000	0.000	0.000	0.000	0.000	0.000	0.000	0.000	0.000	0.000	0.000	156	756	-32	19	0.181	Error	Error	-17	-15	0	0	-3	22	0	0	-75	0
1	17	20	"EMPTY"	"EMPTY"	4970	18830	150	124	138	68	123	140	94	13	1	0	188	192	52	191	215	158	0	0	0	0	0	0	0	0	0	0	0	0	0	0	0	0	0	0	0	0	0	-0.333	15.000	1.242	1.183	3.755	3.220	0.016	0.000	0.000	0.000	0.000	0.000	0.000	0.000	0.000	0.000	0.000	0.000	0.000	0.000	0.000	156	777	-2	16	Error	Error	Error	1	-3	0	0	15	1	0	0	-75	0
1	18	20	"EMPTY"	"EMPTY"	5160	18830	150	116	127	62	121	137	100	7	0	0	178	183	48	184	210	188	0	0	0	0	0	0	0	0	0	0	0	0	0	0	0	0	0	0	0	0	0	0.833	-6.000	1.130	1.290	3.755	3.558	0.012	0.000	0.000	0.000	0.000	0.000	0.000	0.000	0.000	0.000	0.000	0.000	0.000	0.000	0.000	156	783	-11	5	-0.263	Error	Error	-5	-6	0	0	6	-1	0	0	-75	0
1	19	20	"EMPTY"	"EMPTY"	5350	18830	150	120	127	65	122	144	133	4	0	0	185	195	57	185	211	182	1	0	0	0	0	0	0	0	0	0	0	0	0	0	0	0	0	0	0	0	0	100000.000	0.500	1.650	1.606	3.980	4.752	0.028	0.000	0.000	0.000	0.000	0.000	0.000	0.000	0.000	0.000	0.000	0.000	0.000	0.000	0.000	156	769	-2	15	16.610	Error	Error	-2	0	0	0	5	10	0	0	-75	0
1	20	20	"EMPTY"	"EMPTY"	5540	18830	150	120	125	55	121	140	118	2	0	0	188	204	87	186	203	138	4	1	0	0	0	0	0	0	0	0	0	0	0	0	0	0	0	0	0	0	0	-0.500	0.222	1.063	1.047	4.284	0.689	0.011	0.000	0.000	0.000	0.000	0.000	0.000	0.000	0.000	0.000	0.000	0.000	0.000	0.000	0.000	156	723	1	22	Error	Error	Error	-1	2	0	0	4	18	0	0	-75	0
1	21	20	"EMPTY"	"EMPTY"	5730	18830	150	128	137	68	119	133	75	15	3	0	177	186	76	189	201	131	0	0	0	0	0	0	0	0	0	0	0	0	0	0	0	0	0	0	0	0	0	-0.750	-6.000	1.070	1.086	3.989	0.042	0.000	0.000	0.000	0.000	0.000	0.000	0.000	0.000	0.000	0.000	0.000	0.000	0.000	0.000	0.000	156	705	-3	15	Error	Error	Error	9	-12	0	0	18	-3	0	0	-75	0
1	22	20	"EMPTY"	"EMPTY"	5920	18830	150	112	122	68	118	128	60	16	4	0	170	178	52	183	190	53	12	3	0	0	0	0	0	0	0	0	0	0	0	0	0	0	0	0	0	0	0	0.462	-0.800	0.769	0.799	3.457	3.112	0.018	0.000	0.000	0.000	0.000	0.000	0.000	0.000	0.000	0.000	0.000	0.000	0.000	0.000	0.000	156	904	-19	-1	-1.115	Error	Error	-6	-13	0	0	4	-5	0	0	-75	0
2	1	1	"VPS8"	"YAL002W"	6410	15150	130	506	528	238	141	151	68	94	85	0	818	808	289	205	211	58	95	92	0	0	0	0	0	0	0	0	0	0	0	0	0	0	0	0	0	0	0	0.595	0.642	0.642	0.568	2.231	0.659	0.658	0.000	0.000	0.000	0.000	0.000	0.000	0.000	0.000	0.000	0.000	0.000	0.000	0.000	0.000	120	710	978	990	-0.748	Error	Error	365	613	0	0	387	603	0	0	0	0
2	2	1	"MTW1"	"YAL034W-A"	6590	15150	130	18478	19067	9582	161	179	123	100	100	0	8675	7970	3532	221	237	114	98	98	0	0	0	0	0	0	0	0	0	0	0	0	0	0	0	0	0	0	0	2.167	2.440	2.362	2.432	1.552	2.597	0.865	0.000	0.000	0.000	0.000	0.000	0.000	0.000	0.000	0.000	0.000	0.000	0.000	0.000	0.000	120	615	26771	26655	1.115	Error	Error	18317	8454	0	0	18906	7749	0	0	0	0
2	3	1	""	"YAL064W-B"	6790	15150	140	15391	14221	5497	158	177	121	100	100	0	14431	12590	6070	224	244	152	97	94	0	0	0	0	0	0	0	0	0	0	0	0	0	0	0	0	0	0	0	1.072	1.137	1.107	1.385	2.486	1.072	0.855	0.000	0.000	0.000	0.000	0.000	0.000	0.000	0.000	0.000	0.000	0.000	0.000	0.000	0.000	156	664	29440	26429	0.101	Error	Error	15233	14207	0	0	14063	12366	0	0	0	0
2	4	1	""	"YAL004W"	6950	15180	150	173	176	79	144	160	83	24	4	0	246	258	100	220	240	142	10	1	0	0	0	0	0	0	0	0	0	0	0	0	0	0	0	0	0	0	0	1.115	0.842	1.178	0.986	4.355	0.292	0.053	0.000	0.000	0.000	0.000	0.000	0.000	0.000	0.000	0.000	0.000	0.000	0.000	0.000	0.000	156	625	55	70	0.158	Error	Error	29	26	0	0	32	38	0	0	-50	0
2	5	1	"FUN12"	"YAL035W"	7140	15180	150	138	150	72	140	156	83	16	1	0	219	228	77	216	239	123	6	1	0	0	0	0	0	0	0	0	0	0	0	0	0	0	0	0	0	0	0	-0.667	0.833	1.080	1.090	3.464	0.370	0.062	0.000	0.000	0.000	0.000	0.000	0.000	0.000	0.000	0.000	0.000	0.000	0.000	0.000	0.000	156	669	1	22	Error	Error	Error	-2	3	0	0	10	12	0	0	-50	0
2	6	1	""	"YAL066W"	7330	15180	150	138	151	77	140	166	127	5	1	0	218	225	73	204	257	280	1	0	0	0	0	0	0	0	0	0	0	0	0	0	0	0	0	0	0	0	0	-0.143	0.524	0.918	1.035	3.470	0.263	0.075	0.000	0.000	0.000	0.000	0.000	0.000	0.000	0.000	0.000	0.000	0.000	0.000	0.000	0.000	156	678	12	32	Error	Error	Error	-2	14	0	0	11	21	0	0	-50	0
2	7	1	"ERP2"	"YAL007C"	7520	15180	150	130	141	62	135	144	67	14	5	0	196	203	64	199	212	77	7	2	0	0	0	0	0	0	0	0	0	0	0	0	0	0	0	0	0	0	0	1.667	1.500	1.128	0.918	4.035	0.304	0.005	0.000	0.000	0.000	0.000	0.000	0.000	0.000	0.000	0.000	0.000	0.000	0.000	0.000	0.000	156	688	-8	10	0.737	Error	Error	-5	-3	0	0	6	4	0	0	-50	0
2	8	1	""	"YAL037W"	7710	15180	150	137	148	74	136	146	78	19	4	0	178	199	86	193	207	74	8	5	0	0	0	0	0	0	0	0	0	0	0	0	0	0	0	0	0	0	0	-0.067	2.000	0.939	1.015	5.145	0.832	0.052	0.000	0.000	0.000	0.000	0.000	0.000	0.000	0.000	0.000	0.000	0.000	0.000	0.000	0.000	156	676	-14	18	Error	Error	Error	1	-15	0	0	12	6	0	0	-50	0
2	9	1	""	"YAL068C"	7900	15180	150	150	158	69	142	155	80	16	5	0	202	214	82	201	216	75	10	5	0	0	0	0	0	0	0	0	0	0	0	0	0	0	0	0	0	0	0	8.000	1.231	1.167	0.859	4.027	0.733	0.004	0.000	0.000	0.000	0.000	0.000	0.000	0.000	0.000	0.000	0.000	0.000	0.000	0.000	0.000	156	679	9	29	3.000	Error	Error	8	1	0	0	16	13	0	0	-50	0
2	10	1	"spo7"	"YAL009W"	8090	15180	150	140	151	64	144	156	76	12	3	0	211	218	72	209	221	71	11	5	0	0	0	0	0	0	0	0	0	0	0	0	0	0	0	0	0	0	0	-2.000	0.778	1.034	0.919	3.780	1.645	0.006	0.000	0.000	0.000	0.000	0.000	0.000	0.000	0.000	0.000	0.000	0.000	0.000	0.000	0.000	156	670	-2	16	Error	Error	Error	-4	2	0	0	7	9	0	0	-50	0
2	11	1	"cyc3"	"YAL039C"	8280	15180	150	128	139	67	152	162	81	8	2	0	205	214	74	207	223	92	8	1	0	0	0	0	0	0	0	0	0	0	0	0	0	0	0	0	0	0	0	12.000	-1.857	1.514	1.569	3.870	2.735	0.010	0.000	0.000	0.000	0.000	0.000	0.000	0.000	0.000	0.000	0.000	0.000	0.000	0.000	0.000	156	656	-26	-6	3.585	Error	Error	-24	-2	0	0	-13	7	0	0	-50	0
2	12	1	"ERP1"	"YAR002C-A"	8460	15170	140	461	488	202	146	155	72	92	86	0	526	541	221	197	213	75	92	83	0	0	0	0	0	0	0	0	0	0	0	0	0	0	0	0	0	0	0	0.957	0.994	0.922	0.956	2.543	0.870	0.389	0.000	0.000	0.000	0.000	0.000	0.000	0.000	0.000	0.000	0.000	0.000	0.000	0.000	0.000	156	684	644	686	-0.063	Error	Error	315	329	0	0	342	344	0	0	0	0
2	13	1	"SLI15"	"YBR156C"	8680	15160	140	2836	3115	2023	138	149	68	97	96	0	2955	3040	2027	204	215	64	90	90	0	0	0	0	0	0	0	0	0	0	0	0	0	0	0	0	0	0	0	0.981	1.050	0.998	1.058	2.107	1.035	0.754	0.000	0.000	0.000	0.000	0.000	0.000	0.000	0.000	0.000	0.000	0.000	0.000	0.000	0.000	156	704	5449	5813	-0.028	Error	Error	2698	2751	0	0	2977	2836	0	0	0	0
2	14	1	""	"YBR187W"	8870	15160	150	2583	2489	1044	139	151	72	98	96	0	4946	4644	2261	213	225	84	94	94	0	0	0	0	0	0	0	0	0	0	0	0	0	0	0	0	0	0	0	0.516	0.530	0.526	0.567	2.109	0.480	0.771	0.000	0.000	0.000	0.000	0.000	0.000	0.000	0.000	0.000	0.000	0.000	0.000	0.000	0.000	156	740	7177	6781	-0.954	Error	Error	2444	4733	0	0	2350	4431	0	0	0	0
2	15	1	""	"YBR219C"	9070	15170	140	2573	2517	1104	136	149	73	98	97	0	4125	3881	1664	205	216	81	97	97	0	0	0	0	0	0	0	0	0	0	0	0	0	0	0	0	0	0	0	0.622	0.648	0.629	0.659	2.230	0.625	0.806	0.000	0.000	0.000	0.000	0.000	0.000	0.000	0.000	0.000	0.000	0.000	0.000	0.000	0.000	156	613	6357	6057	-0.686	Error	Error	2437	3920	0	0	2381	3676	0	0	0	0
2	16	1	""	"YBR158W"	9230	15170	140	2831	3060	1514	137	147	68	98	97	0	3320	3587	2043	201	212	70	96	94	0	0	0	0	0	0	0	0	0	0	0	0	0	0	0	0	0	0	0	0.864	0.863	0.835	0.929	2.033	0.793	0.794	0.000	0.000	0.000	0.000	0.000	0.000	0.000	0.000	0.000	0.000	0.000	0.000	0.000	0.000	156	608	5813	6309	-0.211	Error	Error	2694	3119	0	0	2923	3386	0	0	0	0
2	17	1	"RPS9B"	"YBR189W"	9420	15170	140	4029	3922	1668	143	153	70	98	98	0	6224	5770	2614	206	216	78	99	98	0	0	0	0	0	0	0	0	0	0	0	0	0	0	0	0	0	0	0	0.646	0.679	0.656	0.734	2.119	0.653	0.814	0.000	0.000	0.000	0.000	0.000	0.000	0.000	0.000	0.000	0.000	0.000	0.000	0.000	0.000	156	668	9904	9343	-0.631	Error	Error	3886	6018	0	0	3779	5564	0	0	0	0
2	18	1	"pdb1"	"YBR221C"	9620	15170	140	2052	2002	927	145	154	70	96	94	0	3398	3323	1598	213	219	72	94	94	0	0	0	0	0	0	0	0	0	0	0	0	0	0	0	0	0	0	0	0.599	0.597	0.581	0.591	2.019	0.572	0.780	0.000	0.000	0.000	0.000	0.000	0.000	0.000	0.000	0.000	0.000	0.000	0.000	0.000	0.000	156	665	5092	4967	-0.740	Error	Error	1907	3185	0	0	1857	3110	0	0	0	0
2	19	1	"cdc28"	"YBR160W"	9810	15170	140	3871	3868	1894	142	150	66	99	96	0	5964	5771	2681	208	217	64	97	96	0	0	0	0	0	0	0	0	0	0	0	0	0	0	0	0	0	0	0	0.648	0.670	0.659	0.718	2.521	0.655	0.799	0.000	0.000	0.000	0.000	0.000	0.000	0.000	0.000	0.000	0.000	0.000	0.000	0.000	0.000	156	635	9485	9289	-0.626	Error	Error	3729	5756	0	0	3726	5563	0	0	0	0
2	20	1	"RPL21A"	"YBR191W"	9990	15170	140	6615	5870	3065	141	154	101	97	96	0	5917	5035	2631	206	237	353	88	84	0	0	0	0	0	0	0	0	0	0	0	0	0	0	0	0	0	0	0	1.134	1.186	1.120	1.168	1.989	1.166	0.796	0.000	0.000	0.000	0.000	0.000	0.000	0.000	0.000	0.000	0.000	0.000	0.000	0.000	0.000	156	655	12185	10558	0.181	Error	Error	6474	5711	0	0	5729	4829	0	0	0	0
2	21	1	""	"YBR223C"	10170	15170	140	1947	1834	856	141	152	73	95	94	0	4638	4157	2094	201	220	292	91	87	0	0	0	0	0	0	0	0	0	0	0	0	0	0	0	0	0	0	0	0.407	0.428	0.421	0.438	2.084	0.379	0.768	0.000	0.000	0.000	0.000	0.000	0.000	0.000	0.000	0.000	0.000	0.000	0.000	0.000	0.000	156	676	6243	5649	-1.297	Error	Error	1806	4437	0	0	1693	3956	0	0	0	0
2	22	1	""	"YBR162C"	10360	15170	150	3387	3572	1837	140	152	73	96	96	0	4048	3985	2007	201	211	69	96	94	0	0	0	0	0	0	0	0	0	0	0	0	0	0	0	0	0	0	0	0.844	0.907	0.895	0.961	2.203	0.933	0.837	0.000	0.000	0.000	0.000	0.000	0.000	0.000	0.000	0.000	0.000	0.000	0.000	0.000	0.000	156	933	7094	7216	-0.245	Error	Error	3247	3847	0	0	3432	3784	0	0	0	0
2	1	2	"MED8"	"YBR193C"	6370	15370	140	7154	7075	3729	139	149	69	99	99	0	3819	3562	2030	206	213	59	89	89	0	0	0	0	0	0	0	0	0	0	0	0	0	0	0	0	0	0	0	1.942	2.067	1.961	2.164	2.150	2.094	0.841	0.000	0.000	0.000	0.000	0.000	0.000	0.000	0.000	0.000	0.000	0.000	0.000	0.000	0.000	156	692	10628	10292	0.957	Error	Error	7015	3613	0	0	6936	3356	0	0	0	0
2	2	2	""	"YBR225W"	6560	15370	140	7940	8288	5152	149	160	76	100	99	0	8085	7206	4369	216	222	64	94	92	0	0	0	0	0	0	0	0	0	0	0	0	0	0	0	0	0	0	0	0.990	1.164	1.117	1.293	2.290	1.169	0.839	0.000	0.000	0.000	0.000	0.000	0.000	0.000	0.000	0.000	0.000	0.000	0.000	0.000	0.000	156	569	15660	15129	-0.014	Error	Error	7791	7869	0	0	8139	6990	0	0	0	0
2	3	2	""	"YDL062W"	6760	15360	130	1857	1763	613	150	166	80	99	96	0	2540	2469	862	221	234	117	96	94	0	0	0	0	0	0	0	0	0	0	0	0	0	0	0	0	0	0	0	0.736	0.718	0.695	0.679	1.860	0.683	0.862	0.000	0.000	0.000	0.000	0.000	0.000	0.000	0.000	0.000	0.000	0.000	0.000	0.000	0.000	120	530	4026	3861	-0.442	Error	Error	1707	2319	0	0	1613	2248	0	0	0	0
2	4	2	""	"YDL094C"	6940	15370	140	5032	4550	1716	153	399	1633	87	81	0	5184	4545	1931	218	335	829	91	87	0	0	0	0	0	0	0	0	0	0	0	0	0	0	0	0	0	0	0	0.982	1.016	0.950	1.042	2.145	0.988	0.837	0.000	0.000	0.000	0.000	0.000	0.000	0.000	0.000	0.000	0.000	0.000	0.000	0.000	0.000	156	496	9845	8724	-0.025	Error	Error	4879	4966	0	0	4397	4327	0	0	0	0
2	5	2	"CDC48"	"YDL126C"	7120	15370	140	4931	5182	2624	149	158	77	100	100	0	4694	4658	2324	208	228	90	98	96	0	0	0	0	0	0	0	0	0	0	0	0	0	0	0	0	0	0	0	1.066	1.131	1.137	1.168	1.810	1.141	0.840	0.000	0.000	0.000	0.000	0.000	0.000	0.000	0.000	0.000	0.000	0.000	0.000	0.000	0.000	156	456	9268	9483	0.092	Error	Error	4782	4486	0	0	5033	4450	0	0	0	0
2	6	2	"UBC9"	"YDL064W"	7310	15370	140	3690	3534	1463	146	159	88	99	98	0	3303	3001	1172	210	240	120	94	93	0	0	0	0	0	0	0	0	0	0	0	0	0	0	0	0	0	0	0	1.146	1.214	1.211	1.207	1.715	1.228	0.867	0.000	0.000	0.000	0.000	0.000	0.000	0.000	0.000	0.000	0.000	0.000	0.000	0.000	0.000	156	503	6637	6179	0.196	Error	Error	3544	3093	0	0	3388	2791	0	0	0	0
2	7	2	""	"YDL096C"	7500	15370	140	2220	2028	817	140	149	70	98	96	0	4166	3764	1389	203	217	85	97	96	0	0	0	0	0	0	0	0	0	0	0	0	0	0	0	0	0	0	0	0.525	0.530	0.546	0.534	2.067	0.520	0.861	0.000	0.000	0.000	0.000	0.000	0.000	0.000	0.000	0.000	0.000	0.000	0.000	0.000	0.000	156	514	6043	5449	-0.930	Error	Error	2080	3963	0	0	1888	3561	0	0	0	0
2	8	2	"VCX1"	"YDL128W"	7700	15370	140	4094	4401	2646	137	153	85	95	93	0	4182	4514	2816	202	225	127	92	91	0	0	0	0	0	0	0	0	0	0	0	0	0	0	0	0	0	0	0	0.994	0.989	0.947	0.984	2.342	0.963	0.793	0.000	0.000	0.000	0.000	0.000	0.000	0.000	0.000	0.000	0.000	0.000	0.000	0.000	0.000	156	494	7937	8576	-0.008	Error	Error	3957	3980	0	0	4264	4312	0	0	0	0
2	9	2	"IDP1"	"YDL066W"	7880	15370	140	4693	4591	1745	139	155	78	100	100	0	3906	3762	1406	213	227	81	97	95	0	0	0	0	0	0	0	0	0	0	0	0	0	0	0	0	0	0	0	1.233	1.254	1.236	1.341	1.811	1.273	0.886	0.000	0.000	0.000	0.000	0.000	0.000	0.000	0.000	0.000	0.000	0.000	0.000	0.000	0.000	156	538	8247	8001	0.302	Error	Error	4554	3693	0	0	4452	3549	0	0	0	0
2	10	2	"SNU23"	"YDL098C"	8080	15370	150	4567	4310	1970	155	173	151	96	93	0	5353	4855	2350	225	260	250	93	91	0	0	0	0	0	0	0	0	0	0	0	0	0	0	0	0	0	0	0	0.860	0.897	0.876	0.890	2.022	0.880	0.843	0.000	0.000	0.000	0.000	0.000	0.000	0.000	0.000	0.000	0.000	0.000	0.000	0.000	0.000	156	479	9540	8785	-0.217	Error	Error	4412	5128	0	0	4155	4630	0	0	0	0
2	11	2	"RPP1B"	"YDL130W"	8250	15370	140	3589	3470	1558	158	171	92	98	98	0	4280	4097	1898	222	255	188	92	92	0	0	0	0	0	0	0	0	0	0	0	0	0	0	0	0	0	0	0	0.845	0.855	0.800	0.843	2.038	0.816	0.784	0.000	0.000	0.000	0.000	0.000	0.000	0.000	0.000	0.000	0.000	0.000	0.000	0.000	0.000	156	497	7489	7187	-0.242	Error	Error	3431	4058	0	0	3312	3875	0	0	0	0
2	12	2	""	"YDL068W"	8450	15370	140	3950	3623	1489	149	162	85	99	98	0	3068	2914	1059	211	227	95	95	93	0	0	0	0	0	0	0	0	0	0	0	0	0	0	0	0	0	0	0	1.330	1.285	1.293	1.236	1.755	1.328	0.873	0.000	0.000	0.000	0.000	0.000	0.000	0.000	0.000	0.000	0.000	0.000	0.000	0.000	0.000	156	450	6658	6177	0.412	Error	Error	3801	2857	0	0	3474	2703	0	0	0	0
2	13	2	""	"YDL100C"	8630	15370	150	4126	3916	1783	137	155	89	96	95	0	7602	7326	3314	203	223	166	94	93	0	0	0	0	0	0	0	0	0	0	0	0	0	0	0	0	0	0	0	0.539	0.531	0.525	0.532	2.116	0.514	0.800	0.000	0.000	0.000	0.000	0.000	0.000	0.000	0.000	0.000	0.000	0.000	0.000	0.000	0.000	156	541	11388	10902	-0.891	Error	Error	3989	7399	0	0	3779	7123	0	0	0	0
2	14	2	"LYS21"	"YDL131W"	8820	15370	140	4447	4361	2201	139	153	82	96	95	0	6869	6207	3323	208	227	166	92	88	0	0	0	0	0	0	0	0	0	0	0	0	0	0	0	0	0	0	0	0.647	0.704	0.665	0.720	2.200	0.647	0.804	0.000	0.000	0.000	0.000	0.000	0.000	0.000	0.000	0.000	0.000	0.000	0.000	0.000	0.000	156	546	10969	10221	-0.629	Error	Error	4308	6661	0	0	4222	5999	0	0	0	0
2	15	2	"CCT6"	"YDR188W"	9020	15370	140	3045	2936	1206	143	156	80	99	97	0	5180	4973	2061	213	228	91	96	94	0	0	0	0	0	0	0	0	0	0	0	0	0	0	0	0	0	0	0	0.584	0.587	0.583	0.612	2.023	0.562	0.829	0.000	0.000	0.000	0.000	0.000	0.000	0.000	0.000	0.000	0.000	0.000	0.000	0.000	0.000	156	549	7869	7553	-0.775	Error	Error	2902	4967	0	0	2793	4760	0	0	0	0
2	16	2	"adr1"	"YDR216W"	9210	15370	150	3977	4301	2369	149	161	80	100	100	0	3279	3583	2076	206	230	95	95	95	0	0	0	0	0	0	0	0	0	0	0	0	0	0	0	0	0	0	0	1.246	1.229	1.221	1.217	1.924	1.274	0.761	0.000	0.000	0.000	0.000	0.000	0.000	0.000	0.000	0.000	0.000	0.000	0.000	0.000	0.000	156	505	6901	7529	0.317	Error	Error	3828	3073	0	0	4152	3377	0	0	0	0
2	17	2	""	"YDR248C"	9400	15370	140	2027	2150	1243	142	153	72	98	98	0	1635	1735	982	200	216	88	92	91	0	0	0	0	0	0	0	0	0	0	0	0	0	0	0	0	0	0	0	1.314	1.308	1.264	1.333	1.992	1.322	0.792	0.000	0.000	0.000	0.000	0.000	0.000	0.000	0.000	0.000	0.000	0.000	0.000	0.000	0.000	156	499	3320	3543	0.394	Error	Error	1885	1435	0	0	2008	1535	0	0	0	0
2	18	2	""	"YDR190C"	9590	15370	140	8209	7997	4177	152	160	81	98	96	0	5756	5161	2761	211	221	86	92	90	0	0	0	0	0	0	0	0	0	0	0	0	0	0	0	0	0	0	0	1.453	1.585	1.567	1.585	2.031	1.614	0.842	0.000	0.000	0.000	0.000	0.000	0.000	0.000	0.000	0.000	0.000	0.000	0.000	0.000	0.000	156	439	13602	12795	0.539	Error	Error	8057	5545	0	0	7845	4950	0	0	0	0
2	19	2	"SPR28"	"YDR218C"	9780	15370	150	5469	5492	2569	150	177	307	96	94	0	6816	6569	3087	216	249	342	96	94	0	0	0	0	0	0	0	0	0	0	0	0	0	0	0	0	0	0	0	0.806	0.841	0.827	0.845	1.984	0.828	0.820	0.000	0.000	0.000	0.000	0.000	0.000	0.000	0.000	0.000	0.000	0.000	0.000	0.000	0.000	156	467	11919	11695	-0.311	Error	Error	5319	6600	0	0	5342	6353	0	0	0	0
2	20	2	""	"YDR250C"	9960	15370	130	1952	1777	894	147	186	220	89	85	0	3287	2823	1529	216	287	407	82	80	0	0	0	0	0	0	0	0	0	0	0	0	0	0	0	0	0	0	0	0.588	0.625	0.594	0.601	2.005	0.604	0.841	0.000	0.000	0.000	0.000	0.000	0.000	0.000	0.000	0.000	0.000	0.000	0.000	0.000	0.000	120	497	4876	4237	-0.767	Error	Error	1805	3071	0	0	1630	2607	0	0	0	0
2	21	2	"NUP42"	"YDR192C"	10170	15380	140	6033	6113	3028	143	177	203	98	98	0	5418	5275	2722	210	272	372	92	89	0	0	0	0	0	0	0	0	0	0	0	0	0	0	0	0	0	0	0	1.131	1.179	1.098	1.326	2.182	1.178	0.848	0.000	0.000	0.000	0.000	0.000	0.000	0.000	0.000	0.000	0.000	0.000	0.000	0.000	0.000	156	537	11098	11035	0.178	Error	Error	5890	5208	0	0	5970	5065	0	0	0	0
2	22	2	""	"YDR220C"	10360	15380	140	1988	1893	766	139	151	70	96	96	0	3515	3098	1324	205	213	64	95	92	0	0	0	0	0	0	0	0	0	0	0	0	0	0	0	0	0	0	0	0.559	0.606	0.591	0.653	2.090	0.576	0.841	0.000	0.000	0.000	0.000	0.000	0.000	0.000	0.000	0.000	0.000	0.000	0.000	0.000	0.000	156	674	5159	4647	-0.840	Error	Error	1849	3310	0	0	1754	2893	0	0	0	0
2	1	3	"BTT1"	"YDR252W"	6380	15560	140	4183	3558	1812	140	149	70	96	95	0	3189	2793	1316	210	215	60	92	92	0	0	0	0	0	0	0	0	0	0	0	0	0	0	0	0	0	0	0	1.357	1.323	1.338	1.239	2.048	1.378	0.856	0.000	0.000	0.000	0.000	0.000	0.000	0.000	0.000	0.000	0.000	0.000	0.000	0.000	0.000	156	644	7022	6001	0.441	Error	Error	4043	2979	0	0	3418	2583	0	0	0	0
2	2	3	"MSS116"	"YDR194C"	6570	15560	140	4741	4701	2376	140	150	70	100	100	0	7403	6898	3532	209	218	64	96	96	0	0	0	0	0	0	0	0	0	0	0	0	0	0	0	0	0	0	0	0.640	0.682	0.681	0.751	2.133	0.662	0.855	0.000	0.000	0.000	0.000	0.000	0.000	0.000	0.000	0.000	0.000	0.000	0.000	0.000	0.000	156	491	11795	11250	-0.645	Error	Error	4601	7194	0	0	4561	6689	0	0	0	0
2	3	3	""	"YDR222W"	6750	15570	140	6240	6373	2702	145	436	1739	94	85	0	6486	6340	2694	210	324	814	94	91	0	0	0	0	0	0	0	0	0	0	0	0	0	0	0	0	0	0	0	0.971	1.016	0.999	1.081	1.598	1.087	0.821	0.000	0.000	0.000	0.000	0.000	0.000	0.000	0.000	0.000	0.000	0.000	0.000	0.000	0.000	156	580	12371	12358	-0.042	Error	Error	6095	6276	0	0	6228	6130	0	0	0	0
2	4	3	"CHL4"	"YDR254W"	6960	15570	130	12044	11428	7340	152	444	1750	84	80	0	6778	6214	4059	209	321	818	77	75	0	0	0	0	0	0	0	0	0	0	0	0	0	0	0	0	0	0	0	1.810	1.878	1.820	1.919	1.942	1.926	0.849	0.000	0.000	0.000	0.000	0.000	0.000	0.000	0.000	0.000	0.000	0.000	0.000	0.000	0.000	120	572	18461	17281	0.856	Error	Error	11892	6569	0	0	11276	6005	0	0	0	0
2	5	3	"UBC8"	"YEL012W"	7160	15560	130	5455	5192	1572	147	156	80	100	100	0	5489	5211	1528	205	217	88	100	100	0	0	0	0	0	0	0	0	0	0	0	0	0	0	0	0	0	0	0	1.005	1.008	1.019	1.037	1.461	1.012	0.897	0.000	0.000	0.000	0.000	0.000	0.000	0.000	0.000	0.000	0.000	0.000	0.000	0.000	0.000	120	527	10592	10051	0.007	Error	Error	5308	5284	0	0	5045	5006	0	0	0	0
2	6	3	"GDA1"	"YEL042W"	7370	15570	100	3796	4280	2009	144	153	83	100	100	0	4249	4543	2280	203	217	96	100	100	0	0	0	0	0	0	0	0	0	0	0	0	0	0	0	0	0	0	0	0.903	0.953	0.965	0.979	1.569	1.007	0.799	0.000	0.000	0.000	0.000	0.000	0.000	0.000	0.000	0.000	0.000	0.000	0.000	0.000	0.000	80	452	7698	8476	-0.148	Error	Error	3652	4046	0	0	4136	4340	0	0	0	0
2	7	3	""	"YEL073C"	7570	15570	130	524	566	240	138	147	80	95	91	0	651	678	220	200	221	124	98	85	0	0	0	0	0	0	0	0	0	0	0	0	0	0	0	0	0	0	0	0.856	0.895	0.835	0.854	2.163	0.907	0.632	0.000	0.000	0.000	0.000	0.000	0.000	0.000	0.000	0.000	0.000	0.000	0.000	0.000	0.000	120	490	837	906	-0.225	Error	Error	386	451	0	0	428	478	0	0	0	0
2	8	3	""	"YEL014C"	7750	15570	110	3136	2998	870	142	155	85	100	100	0	4548	4257	1288	204	230	135	98	97	0	0	0	0	0	0	0	0	0	0	0	0	0	0	0	0	0	0	0	0.689	0.705	0.735	0.738	1.615	0.682	0.853	0.000	0.000	0.000	0.000	0.000	0.000	0.000	0.000	0.000	0.000	0.000	0.000	0.000	0.000	80	443	7338	6909	-0.537	Error	Error	2994	4344	0	0	2856	4053	0	0	0	0
2	9	3	""	"YEL044W"	8010	15570	130	7278	7863	5939	144	163	139	98	95	0	9939	10548	7573	208	244	232	95	92	0	0	0	0	0	0	0	0	0	0	0	0	0	0	0	0	0	0	0	0.733	0.747	0.723	0.686	1.808	0.760	0.915	0.000	0.000	0.000	0.000	0.000	0.000	0.000	0.000	0.000	0.000	0.000	0.000	0.000	0.000	120	587	16865	18059	-0.448	Error	Error	7134	9731	0	0	7719	10340	0	0	0	0
2	10	3	""	"YEL075C"	8130	15570	110	23334	22200	9601	159	179	160	100	100	0	29426	26919	11002	218	265	272	100	100	0	0	0	0	0	0	0	0	0	0	0	0	0	0	0	0	0	0	0	0.793	0.825	0.821	0.821	1.585	0.826	0.904	0.000	0.000	0.000	0.000	0.000	0.000	0.000	0.000	0.000	0.000	0.000	0.000	0.000	0.000	80	421	52383	48742	-0.334	Error	Error	23175	29208	0	0	22041	26701	0	0	0	0
2	11	3	""	"YEL016C"	8370	15560	130	8329	7832	2946	145	160	86	100	99	0	9741	9453	3965	209	231	138	99	98	0	0	0	0	0	0	0	0	0	0	0	0	0	0	0	0	0	0	0	0.859	0.832	0.839	0.889	1.629	0.831	0.916	0.000	0.000	0.000	0.000	0.000	0.000	0.000	0.000	0.000	0.000	0.000	0.000	0.000	0.000	120	519	17716	16931	-0.220	Error	Error	8184	9532	0	0	7687	9244	0	0	0	0
2	12	3	"GLY1"	"YEL046C"	8490	15560	120	5625	4981	2653	142	158	96	100	99	0	7066	6546	3504	202	221	101	99	97	0	0	0	0	0	0	0	0	0	0	0	0	0	0	0	0	0	0	0	0.799	0.763	0.771	0.788	1.691	0.729	0.894	0.000	0.000	0.000	0.000	0.000	0.000	0.000	0.000	0.000	0.000	0.000	0.000	0.000	0.000	120	439	12347	11183	-0.324	Error	Error	5483	6864	0	0	4839	6344	0	0	0	0
2	13	3	""	"YEL076C-A"	8700	15560	130	27085	24948	9403	142	159	96	100	100	0	32184	29816	11129	206	229	180	100	100	0	0	0	0	0	0	0	0	0	0	0	0	0	0	0	0	0	0	0	0.843	0.838	0.838	0.855	1.702	0.835	0.898	0.000	0.000	0.000	0.000	0.000	0.000	0.000	0.000	0.000	0.000	0.000	0.000	0.000	0.000	120	522	58921	54416	-0.247	Error	Error	26943	31978	0	0	24806	29610	0	0	0	0
2	14	3	""	"YEL017W"	8880	15570	110	570	604	238	144	160	85	98	95	0	755	812	332	205	219	94	100	93	0	0	0	0	0	0	0	0	0	0	0	0	0	0	0	0	0	0	0	0.775	0.758	0.786	0.773	1.873	0.664	0.608	0.000	0.000	0.000	0.000	0.000	0.000	0.000	0.000	0.000	0.000	0.000	0.000	0.000	0.000	80	454	976	1067	-0.369	Error	Error	426	550	0	0	460	607	0	0	0	0
2	15	3	""	"YEL048C"	9070	15570	130	4965	4609	1767	148	162	83	100	100	0	3494	3275	1308	212	225	81	98	97	0	0	0	0	0	0	0	0	0	0	0	0	0	0	0	0	0	0	0	1.468	1.456	1.425	1.517	1.686	1.463	0.900	0.000	0.000	0.000	0.000	0.000	0.000	0.000	0.000	0.000	0.000	0.000	0.000	0.000	0.000	120	566	8099	7524	0.554	Error	Error	4817	3282	0	0	4461	3063	0	0	0	0
2	16	3	""	"YEL077C"	9270	15560	130	23482	25713	13563	143	156	80	100	100	0	26851	29127	14462	206	220	83	100	100	0	0	0	0	0	0	0	0	0	0	0	0	0	0	0	0	0	0	0	0.876	0.884	0.877	0.866	1.465	0.901	0.927	0.000	0.000	0.000	0.000	0.000	0.000	0.000	0.000	0.000	0.000	0.000	0.000	0.000	0.000	120	570	49984	54491	-0.191	Error	Error	23339	26645	0	0	25570	28921	0	0	0	0
2	17	3	"RPL29"	"YFR032C-A"	9510	15560	150	1187	1033	588	138	146	69	84	80	0	1474	1193	746	201	212	75	75	72	0	0	0	0	0	0	0	0	0	0	0	0	0	0	0	0	0	0	0	0.824	0.902	0.863	0.897	2.575	0.821	0.822	0.000	0.000	0.000	0.000	0.000	0.000	0.000	0.000	0.000	0.000	0.000	0.000	0.000	0.000	156	574	2322	1887	-0.279	Error	Error	1049	1273	0	0	895	992	0	0	0	0
2	18	3	""	"YGL007W"	9700	15560	150	2263	3117	3123	152	225	569	64	59	0	3488	3298	2934	214	290	580	62	58	0	0	0	0	0	0	0	0	0	0	0	0	0	0	0	0	0	0	0	0.645	0.961	0.912	0.917	2.187	0.823	0.869	0.000	0.000	0.000	0.000	0.000	0.000	0.000	0.000	0.000	0.000	0.000	0.000	0.000	0.000	156	464	5385	6049	-0.633	Error	Error	2111	3274	0	0	2965	3084	0	0	-100	0
2	19	3	""	"YGL039W"	9800	15560	150	6431	7017	6167	152	226	516	73	69	0	5028	4567	3717	215	304	551	68	62	0	0	0	0	0	0	0	0	0	0	0	0	0	0	0	0	0	0	0	1.305	1.577	1.594	1.438	2.442	1.777	0.913	0.000	0.000	0.000	0.000	0.000	0.000	0.000	0.000	0.000	0.000	0.000	0.000	0.000	0.000	156	606	11092	11217	0.384	Error	Error	6279	4813	0	0	6865	4352	0	0	-100	0
2	20	3	"pho4"	"YFR034C"	10030	15560	130	1888	1763	604	143	227	544	92	78	0	3931	3629	1188	206	304	602	96	93	0	0	0	0	0	0	0	0	0	0	0	0	0	0	0	0	0	0	0	0.468	0.473	0.473	0.470	1.549	0.457	0.871	0.000	0.000	0.000	0.000	0.000	0.000	0.000	0.000	0.000	0.000	0.000	0.000	0.000	0.000	120	561	5470	5043	-1.094	Error	Error	1745	3725	0	0	1620	3423	0	0	0	0
2	21	3	"leu1"	"YGL009C"	10210	15560	130	11447	11762	5370	135	148	67	100	100	0	7162	7134	2687	205	212	60	100	100	0	0	0	0	0	0	0	0	0	0	0	0	0	0	0	0	0	0	0	1.626	1.678	1.677	1.613	1.436	1.778	0.912	0.000	0.000	0.000	0.000	0.000	0.000	0.000	0.000	0.000	0.000	0.000	0.000	0.000	0.000	120	545	18269	18556	0.701	Error	Error	11312	6957	0	0	11627	6929	0	0	0	0
2	22	3	""	"YGL041C"	10460	15560	140	4321	3588	2518	139	147	62	87	83	0	3708	2704	2005	199	206	62	78	73	0	0	0	0	0	0	0	0	0	0	0	0	0	0	0	0	0	0	0	1.192	1.377	1.364	1.550	2.234	1.327	0.874	0.000	0.000	0.000	0.000	0.000	0.000	0.000	0.000	0.000	0.000	0.000	0.000	0.000	0.000	156	712	7691	5954	0.253	Error	Error	4182	3509	0	0	3449	2505	0	0	0	0
2	1	4	"cdc26"	"YFR036W"	6410	15750	130	3566	3386	1346	141	152	73	100	100	0	3342	3072	994	209	219	63	100	99	0	0	0	0	0	0	0	0	0	0	0	0	0	0	0	0	0	0	0	1.093	1.133	1.131	1.098	1.693	1.187	0.851	0.000	0.000	0.000	0.000	0.000	0.000	0.000	0.000	0.000	0.000	0.000	0.000	0.000	0.000	120	654	6558	6108	0.129	Error	Error	3425	3133	0	0	3245	2863	0	0	0	0
2	2	4	"SCL1"	"YGL011C"	6620	15760	130	11678	11050	4227	141	151	70	100	100	0	7676	7007	2735	204	212	59	98	98	0	0	0	0	0	0	0	0	0	0	0	0	0	0	0	0	0	0	0	1.544	1.604	1.598	1.686	1.708	1.629	0.893	0.000	0.000	0.000	0.000	0.000	0.000	0.000	0.000	0.000	0.000	0.000	0.000	0.000	0.000	120	540	19009	17712	0.627	Error	Error	11537	7472	0	0	10909	6803	0	0	0	0
2	3	4	"dst1"	"YGL043W"	6800	15760	100	3596	4124	2203	139	151	71	100	100	0	4438	4900	2451	199	207	58	98	98	0	0	0	0	0	0	0	0	0	0	0	0	0	0	0	0	0	0	0	0.816	0.848	0.837	0.874	1.618	0.776	0.712	0.000	0.000	0.000	0.000	0.000	0.000	0.000	0.000	0.000	0.000	0.000	0.000	0.000	0.000	80	433	7696	8686	-0.294	Error	Error	3457	4239	0	0	3985	4701	0	0	0	0
2	4	4	""	"YFR038W"	7050	15750	120	7895	7609	4673	143	154	70	95	95	0	7155	7050	4200	210	217	59	95	95	0	0	0	0	0	0	0	0	0	0	0	0	0	0	0	0	0	0	0	1.116	1.092	1.074	1.004	2.367	1.109	0.873	0.000	0.000	0.000	0.000	0.000	0.000	0.000	0.000	0.000	0.000	0.000	0.000	0.000	0.000	120	491	14697	14306	0.159	Error	Error	7752	6945	0	0	7466	6840	0	0	0	0
2	5	4	"PDR1"	"YGL013C"	7150	15750	150	3359	5331	5235	144	153	69	87	83	0	2536	4026	3868	210	217	61	85	83	0	0	0	0	0	0	0	0	0	0	0	0	0	0	0	0	0	0	0	1.382	1.359	1.334	1.309	2.163	1.419	0.915	0.000	0.000	0.000	0.000	0.000	0.000	0.000	0.000	0.000	0.000	0.000	0.000	0.000	0.000	156	792	5541	9003	0.467	Error	Error	3215	2326	0	0	5187	3816	0	0	-50	0
2	6	4	""	"YGL045W"	7440	15750	150	12474	13204	8292	141	151	70	94	93	0	7884	7494	4543	200	209	82	89	89	0	0	0	0	0	0	0	0	0	0	0	0	0	0	0	0	0	0	0	1.605	1.791	1.725	1.788	2.185	1.867	0.878	0.000	0.000	0.000	0.000	0.000	0.000	0.000	0.000	0.000	0.000	0.000	0.000	0.000	0.000	156	681	20017	20357	0.683	Error	Error	12333	7684	0	0	13063	7294	0	0	0	0
2	7	4	"PRP31"	"YGR091W"	7630	15750	150	5037	5219	2535	137	144	68	95	94	0	5173	5266	2787	199	209	70	91	90	0	0	0	0	0	0	0	0	0	0	0	0	0	0	0	0	0	0	0	0.985	1.003	0.998	1.071	2.117	0.975	0.890	0.000	0.000	0.000	0.000	0.000	0.000	0.000	0.000	0.000	0.000	0.000	0.000	0.000	0.000	156	509	9874	10149	-0.022	Error	Error	4900	4974	0	0	5082	5067	0	0	0	0
2	8	4	"MEP1"	"YGR121C"	7770	15750	150	1479	3152	3262	138	146	66	82	77	0	2305	4243	4218	194	208	80	86	80	0	0	0	0	0	0	0	0	0	0	0	0	0	0	0	0	0	0	0	0.635	0.744	0.711	0.661	2.458	0.724	0.854	0.000	0.000	0.000	0.000	0.000	0.000	0.000	0.000	0.000	0.000	0.000	0.000	0.000	0.000	156	656	3452	7063	-0.655	Error	Error	1341	2111	0	0	3014	4049	0	0	0	0
2	9	4	"rsr1"	"YGR152C"	8010	15760	130	857	910	632	139	169	265	74	59	0	1079	1160	865	197	240	279	70	66	0	0	0	0	0	0	0	0	0	0	0	0	0	0	0	0	0	0	0	0.814	0.801	0.756	0.836	2.460	0.700	0.723	0.000	0.000	0.000	0.000	0.000	0.000	0.000	0.000	0.000	0.000	0.000	0.000	0.000	0.000	120	583	1600	1734	-0.297	Error	Error	718	882	0	0	771	963	0	0	0	0
2	10	4	""	"YGR093W"	8200	15760	130	7624	7495	3596	146	166	162	97	97	0	7848	7486	3817	197	235	186	94	92	0	0	0	0	0	0	0	0	0	0	0	0	0	0	0	0	0	0	0	0.977	1.008	0.969	1.031	2.069	0.985	0.898	0.000	0.000	0.000	0.000	0.000	0.000	0.000	0.000	0.000	0.000	0.000	0.000	0.000	0.000	120	466	15129	14638	-0.033	Error	Error	7478	7651	0	0	7349	7289	0	0	0	0
2	11	4	""	"YGR122W"	8290	15750	150	6784	7755	6324	139	170	180	81	76	0	7283	6206	5111	196	242	242	73	71	0	0	0	0	0	0	0	0	0	0	0	0	0	0	0	0	0	0	0	0.938	1.267	1.223	1.451	3.174	1.322	0.896	0.000	0.000	0.000	0.000	0.000	0.000	0.000	0.000	0.000	0.000	0.000	0.000	0.000	0.000	156	793	13732	13626	-0.093	Error	Error	6645	7087	0	0	7616	6010	0	0	-50	0
2	12	4	""	"YGR154C"	8580	15750	120	7445	6867	3906	139	152	87	97	95	0	9614	7959	4364	198	231	286	89	88	0	0	0	0	0	0	0	0	0	0	0	0	0	0	0	0	0	0	0	0.776	0.867	0.898	0.884	2.231	0.869	0.893	0.000	0.000	0.000	0.000	0.000	0.000	0.000	0.000	0.000	0.000	0.000	0.000	0.000	0.000	120	547	16722	14489	-0.366	Error	Error	7306	9416	0	0	6728	7761	0	0	0	0
2	13	4	"RRP46"	"YGR095C"	8700	15750	100	7742	6698	3471	144	154	80	97	96	0	4478	3867	1901	200	209	65	96	93	0	0	0	0	0	0	0	0	0	0	0	0	0	0	0	0	0	0	0	1.776	1.787	1.791	1.829	1.947	1.892	0.853	0.000	0.000	0.000	0.000	0.000	0.000	0.000	0.000	0.000	0.000	0.000	0.000	0.000	0.000	80	355	11876	10221	0.829	Error	Error	7598	4278	0	0	6554	3667	0	0	0	0
2	14	4	"ASN2"	"YGR124W"	8890	15760	130	8243	7892	3815	141	154	79	100	100	0	9175	8459	3929	202	210	92	99	99	0	0	0	0	0	0	0	0	0	0	0	0	0	0	0	0	0	0	0	0.903	0.939	0.942	0.986	1.796	0.936	0.887	0.000	0.000	0.000	0.000	0.000	0.000	0.000	0.000	0.000	0.000	0.000	0.000	0.000	0.000	120	645	17075	16008	-0.147	Error	Error	8102	8973	0	0	7751	8257	0	0	0	0
2	15	4	""	"YGR156W"	9140	15760	140	4323	4254	2243	139	150	76	96	95	0	6057	5656	3195	197	205	61	94	94	0	0	0	0	0	0	0	0	0	0	0	0	0	0	0	0	0	0	0	0.714	0.754	0.741	0.791	2.353	0.729	0.878	0.000	0.000	0.000	0.000	0.000	0.000	0.000	0.000	0.000	0.000	0.000	0.000	0.000	0.000	156	660	10044	9574	-0.486	Error	Error	4184	5860	0	0	4115	5459	0	0	0	0
2	16	4	"ASK10"	"YGR097W"	9250	15750	100	2572	2345	1380	137	148	78	98	96	0	2281	2257	1584	196	203	59	95	91	0	0	0	0	0	0	0	0	0	0	0	0	0	0	0	0	0	0	0	1.168	1.071	1.050	1.265	2.290	1.133	0.741	0.000	0.000	0.000	0.000	0.000	0.000	0.000	0.000	0.000	0.000	0.000	0.000	0.000	0.000	80	337	4520	4269	0.224	Error	Error	2435	2085	0	0	2208	2061	0	0	0	0
2	17	4	""	"YGR126W"	9510	15750	130	5232	7125	5138	134	140	67	98	98	0	3859	4573	2972	198	207	71	93	92	0	0	0	0	0	0	0	0	0	0	0	0	0	0	0	0	0	0	0	1.393	1.598	1.556	1.605	2.050	1.688	0.904	0.000	0.000	0.000	0.000	0.000	0.000	0.000	0.000	0.000	0.000	0.000	0.000	0.000	0.000	120	532	8759	11366	0.478	Error	Error	5098	3661	0	0	6991	4375	0	0	0	0
2	18	4	"MTR3"	"YGR158C"	9640	15760	120	7719	7097	4924	141	142	63	99	95	0	3837	3450	2440	200	206	57	97	93	0	0	0	0	0	0	0	0	0	0	0	0	0	0	0	0	0	0	0	2.084	2.140	2.106	2.230	2.331	2.191	0.836	0.000	0.000	0.000	0.000	0.000	0.000	0.000	0.000	0.000	0.000	0.000	0.000	0.000	0.000	120	386	11215	10206	1.059	Error	Error	7578	3637	0	0	6956	3250	0	0	0	0
2	19	4	""	"YHR113W"	9830	15760	120	6253	6014	1786	141	157	111	100	100	0	7546	7284	2053	208	224	115	100	100	0	0	0	0	0	0	0	0	0	0	0	0	0	0	0	0	0	0	0	0.833	0.830	0.816	0.833	1.436	0.828	0.905	0.000	0.000	0.000	0.000	0.000	0.000	0.000	0.000	0.000	0.000	0.000	0.000	0.000	0.000	120	488	13450	12949	-0.264	Error	Error	6112	7338	0	0	5873	7076	0	0	0	0
2	20	4	""	"YHR143W"	10030	15760	120	4763	4674	1926	139	155	103	100	100	0	5597	5265	2203	205	240	253	99	94	0	0	0	0	0	0	0	0	0	0	0	0	0	0	0	0	0	0	0	0.858	0.896	0.857	0.965	1.904	0.885	0.882	0.000	0.000	0.000	0.000	0.000	0.000	0.000	0.000	0.000	0.000	0.000	0.000	0.000	0.000	120	542	10016	9595	-0.222	Error	Error	4624	5392	0	0	4535	5060	0	0	0	0
2	21	4	"ENO2"	"YHR174W"	10210	15760	130	8248	8101	2933	137	149	68	100	100	0	8059	7201	2651	209	213	58	99	99	0	0	0	0	0	0	0	0	0	0	0	0	0	0	0	0	0	0	0	1.033	1.139	1.126	1.214	1.777	1.122	0.881	0.000	0.000	0.000	0.000	0.000	0.000	0.000	0.000	0.000	0.000	0.000	0.000	0.000	0.000	120	522	15961	14956	0.047	Error	Error	8111	7850	0	0	7964	6992	0	0	0	0
2	22	4	""	"YHR115C"	10410	15760	120	7362	7170	2270	137	151	100	100	100	0	6372	5811	2137	199	242	459	98	96	0	0	0	0	0	0	0	0	0	0	0	0	0	0	0	0	0	0	0	1.170	1.253	1.223	1.318	1.479	1.213	0.896	0.000	0.000	0.000	0.000	0.000	0.000	0.000	0.000	0.000	0.000	0.000	0.000	0.000	0.000	120	583	13398	12645	0.227	Error	Error	7225	6173	0	0	7033	5612	0	0	0	0
2	1	5	"DCD1"	"YHR144C"	6430	15950	120	7131	6458	2223	140	153	74	100	100	0	6231	5643	2191	209	219	67	100	98	0	0	0	0	0	0	0	0	0	0	0	0	0	0	0	0	0	0	0	1.161	1.163	1.178	1.274	1.912	1.142	0.872	0.000	0.000	0.000	0.000	0.000	0.000	0.000	0.000	0.000	0.000	0.000	0.000	0.000	0.000	120	531	13013	11752	0.215	Error	Error	6991	6022	0	0	6318	5434	0	0	0	0
2	2	5	""	"YHR176W"	6600	15950	120	7494	7334	2177	143	152	69	100	100	0	7129	6490	2049	203	209	57	100	100	0	0	0	0	0	0	0	0	0	0	0	0	0	0	0	0	0	0	0	1.061	1.144	1.153	1.200	1.535	1.129	0.889	0.000	0.000	0.000	0.000	0.000	0.000	0.000	0.000	0.000	0.000	0.000	0.000	0.000	0.000	120	399	14277	13478	0.086	Error	Error	7351	6926	0	0	7191	6287	0	0	0	0
2	3	5	"TOM71"	"YHR117W"	6790	15950	130	6379	7214	3923	137	147	67	100	100	0	5353	5364	2806	198	206	65	98	98	0	0	0	0	0	0	0	0	0	0	0	0	0	0	0	0	0	0	0	1.211	1.370	1.286	1.459	1.710	1.407	0.863	0.000	0.000	0.000	0.000	0.000	0.000	0.000	0.000	0.000	0.000	0.000	0.000	0.000	0.000	120	532	11397	12243	0.276	Error	Error	6242	5155	0	0	7077	5166	0	0	0	0
2	4	5	""	"YHR146W"	6980	15950	120	4419	4498	1676	138	149	76	100	100	0	6051	5534	2169	207	218	84	100	100	0	0	0	0	0	0	0	0	0	0	0	0	0	0	0	0	0	0	0	0.733	0.818	0.816	0.864	1.622	0.789	0.894	0.000	0.000	0.000	0.000	0.000	0.000	0.000	0.000	0.000	0.000	0.000	0.000	0.000	0.000	120	567	10125	9687	-0.449	Error	Error	4281	5844	0	0	4360	5327	0	0	0	0
2	5	5	"STB5"	"YHR178W"	7240	15950	120	10570	10179	4415	144	176	297	99	98	0	10639	10178	4569	212	265	445	95	95	0	0	0	0	0	0	0	0	0	0	0	0	0	0	0	0	0	0	0	1.000	1.007	1.017	1.032	1.791	1.015	0.885	0.000	0.000	0.000	0.000	0.000	0.000	0.000	0.000	0.000	0.000	0.000	0.000	0.000	0.000	120	514	20853	20001	0.000	Error	Error	10426	10427	0	0	10035	9966	0	0	0	0
2	6	5	"SET1"	"YHR119W"	7340	15940	120	11029	9588	5558	146	156	73	98	95	0	12640	10918	5972	208	223	92	100	100	0	0	0	0	0	0	0	0	0	0	0	0	0	0	0	0	0	0	0	0.875	0.882	0.867	0.779	1.969	0.833	0.866	0.000	0.000	0.000	0.000	0.000	0.000	0.000	0.000	0.000	0.000	0.000	0.000	0.000	0.000	120	465	23315	20152	-0.192	Error	Error	10883	12432	0	0	9442	10710	0	0	0	0
2	7	5	"IMP3"	"YHR148W"	7540	15950	120	10464	10220	4231	138	154	77	100	100	0	5673	5292	2029	203	221	96	100	100	0	0	0	0	0	0	0	0	0	0	0	0	0	0	0	0	0	0	0	1.888	1.981	2.060	2.012	1.646	2.064	0.871	0.000	0.000	0.000	0.000	0.000	0.000	0.000	0.000	0.000	0.000	0.000	0.000	0.000	0.000	120	533	15796	15171	0.917	Error	Error	10326	5470	0	0	10082	5089	0	0	0	0
2	8	5	""	"YHR180W"	7780	15950	130	5965	6047	2981	141	170	339	95	93	0	5226	4714	2491	202	227	214	90	89	0	0	0	0	0	0	0	0	0	0	0	0	0	0	0	0	0	0	0	1.159	1.309	1.275	1.419	2.068	1.286	0.895	0.000	0.000	0.000	0.000	0.000	0.000	0.000	0.000	0.000	0.000	0.000	0.000	0.000	0.000	120	466	10848	10418	0.213	Error	Error	5824	5024	0	0	5906	4512	0	0	0	0
2	9	5	""	"YJL049W"	7890	15950	120	10120	10852	5409	139	211	543	98	96	0	6322	5459	2403	196	261	440	93	91	0	0	0	0	0	0	0	0	0	0	0	0	0	0	0	0	0	0	0	1.629	2.036	2.051	2.056	1.659	2.243	0.878	0.000	0.000	0.000	0.000	0.000	0.000	0.000	0.000	0.000	0.000	0.000	0.000	0.000	0.000	120	444	16107	15976	0.704	Error	Error	9981	6126	0	0	10713	5263	0	0	0	0
2	10	5	"ARP4"	"YJL081C"	8110	15950	120	13615	13597	5803	139	205	513	100	100	0	6186	6037	2389	196	257	415	99	96	0	0	0	0	0	0	0	0	0	0	0	0	0	0	0	0	0	0	0	2.250	2.304	2.279	2.363	1.580	2.439	0.873	0.000	0.000	0.000	0.000	0.000	0.000	0.000	0.000	0.000	0.000	0.000	0.000	0.000	0.000	120	500	19466	19299	1.170	Error	Error	13476	5990	0	0	13458	5841	0	0	0	0
2	11	5	""	"YJL113W"	8290	15940	130	761	770	387	135	154	142	91	79	0	671	715	288	195	207	77	95	95	0	0	0	0	0	0	0	0	0	0	0	0	0	0	0	0	0	0	0	1.315	1.221	1.290	1.067	2.038	1.294	0.723	0.000	0.000	0.000	0.000	0.000	0.000	0.000	0.000	0.000	0.000	0.000	0.000	0.000	0.000	120	549	1102	1155	0.395	Error	Error	626	476	0	0	635	520	0	0	0	0
2	12	5	""	"YJL051W"	8530	15950	110	9589	9267	4450	141	168	162	97	97	0	11748	10911	5174	209	252	345	93	92	0	0	0	0	0	0	0	0	0	0	0	0	0	0	0	0	0	0	0	0.819	0.853	0.836	0.874	2.009	0.827	0.898	0.000	0.000	0.000	0.000	0.000	0.000	0.000	0.000	0.000	0.000	0.000	0.000	0.000	0.000	80	492	20987	19828	-0.288	Error	Error	9448	11539	0	0	9126	10702	0	0	0	0
2	13	5	""	"YJL083W"	8670	15950	110	3610	3746	2259	157	191	182	98	93	0	7357	6310	3888	216	272	377	96	90	0	0	0	0	0	0	0	0	0	0	0	0	0	0	0	0	0	0	0	0.484	0.589	0.612	0.633	1.721	0.580	0.907	0.000	0.000	0.000	0.000	0.000	0.000	0.000	0.000	0.000	0.000	0.000	0.000	0.000	0.000	80	422	10594	9683	-1.048	Error	Error	3453	7141	0	0	3589	6094	0	0	0	0
2	14	5	"asf1"	"YJL115W"	8870	15950	130	9387	8774	3374	152	167	90	100	100	0	9888	8815	3352	212	223	94	99	98	0	0	0	0	0	0	0	0	0	0	0	0	0	0	0	0	0	0	0	0.954	1.002	1.024	1.056	1.711	0.987	0.893	0.000	0.000	0.000	0.000	0.000	0.000	0.000	0.000	0.000	0.000	0.000	0.000	0.000	0.000	120	521	18911	17225	-0.067	Error	Error	9235	9676	0	0	8622	8603	0	0	0	0
2	15	5	"PEP8"	"YJL053W"	9040	15950	130	6026	5999	1879	138	147	63	100	100	0	6553	6276	1997	199	205	57	100	100	0	0	0	0	0	0	0	0	0	0	0	0	0	0	0	0	0	0	0	0.927	0.964	0.931	1.000	1.594	0.943	0.886	0.000	0.000	0.000	0.000	0.000	0.000	0.000	0.000	0.000	0.000	0.000	0.000	0.000	0.000	120	565	12242	11938	-0.110	Error	Error	5888	6354	0	0	5861	6077	0	0	0	0
2	16	5	"EXO70"	"YJL085W"	9290	15940	140	9735	8559	5333	129	139	70	93	91	0	7285	6460	4099	198	204	60	89	85	0	0	0	0	0	0	0	0	0	0	0	0	0	0	0	0	0	0	0	1.355	1.346	1.375	1.470	2.442	1.390	0.888	0.000	0.000	0.000	0.000	0.000	0.000	0.000	0.000	0.000	0.000	0.000	0.000	0.000	0.000	156	612	16693	14692	0.439	Error	Error	9606	7087	0	0	8430	6262	0	0	0	0
2	17	5	"PHO86"	"YJL117W"	9420	15950	120	5388	4919	2684	120	130	60	100	98	0	8165	6725	3897	193	196	54	99	98	0	0	0	0	0	0	0	0	0	0	0	0	0	0	0	0	0	0	0	0.661	0.735	0.720	0.863	2.023	0.692	0.881	0.000	0.000	0.000	0.000	0.000	0.000	0.000	0.000	0.000	0.000	0.000	0.000	0.000	0.000	120	417	13240	11331	-0.598	Error	Error	5268	7972	0	0	4799	6532	0	0	0	0
2	18	5	""	"YJL055W"	9600	15940	130	3209	3102	983	127	135	62	100	100	0	6891	6606	1900	195	201	70	100	100	0	0	0	0	0	0	0	0	0	0	0	0	0	0	0	0	0	0	0	0.460	0.464	0.456	0.471	1.537	0.441	0.878	0.000	0.000	0.000	0.000	0.000	0.000	0.000	0.000	0.000	0.000	0.000	0.000	0.000	0.000	120	503	9778	9386	-1.119	Error	Error	3082	6696	0	0	2975	6411	0	0	0	0
2	19	5	"TRL1"	"YJL087C"	9800	15940	130	6312	6632	3588	129	136	64	100	100	0	6043	6023	2813	202	209	71	100	100	0	0	0	0	0	0	0	0	0	0	0	0	0	0	0	0	0	0	0	1.059	1.117	1.108	1.069	1.619	1.173	0.882	0.000	0.000	0.000	0.000	0.000	0.000	0.000	0.000	0.000	0.000	0.000	0.000	0.000	0.000	120	510	12024	12324	0.082	Error	Error	6183	5841	0	0	6503	5821	0	0	0	0
2	20	5	""	"YJL119C"	9980	15950	110	1741	1758	667	136	155	122	97	97	0	3664	3328	1219	210	265	346	95	92	0	0	0	0	0	0	0	0	0	0	0	0	0	0	0	0	0	0	0	0.465	0.520	0.522	0.552	1.725	0.477	0.805	0.000	0.000	0.000	0.000	0.000	0.000	0.000	0.000	0.000	0.000	0.000	0.000	0.000	0.000	80	487	5059	4740	-1.106	Error	Error	1605	3454	0	0	1622	3118	0	0	0	0
2	21	5	"PHD1"	"YKL043W"	10240	15940	140	6397	5725	2603	135	169	211	96	92	0	10514	9018	4690	203	296	593	91	86	0	0	0	0	0	0	0	0	0	0	0	0	0	0	0	0	0	0	0	0.607	0.634	0.616	0.663	2.009	0.595	0.890	0.000	0.000	0.000	0.000	0.000	0.000	0.000	0.000	0.000	0.000	0.000	0.000	0.000	0.000	156	658	16573	14405	-0.719	Error	Error	6262	10311	0	0	5590	8815	0	0	0	0
2	22	5	"MUD2"	"YKL074C"	10360	15940	110	6412	5684	2159	134	167	239	100	100	0	9951	8956	3227	195	311	773	96	91	0	0	0	0	0	0	0	0	0	0	0	0	0	0	0	0	0	0	0	0.644	0.633	0.651	0.647	1.547	0.611	0.880	0.000	0.000	0.000	0.000	0.000	0.000	0.000	0.000	0.000	0.000	0.000	0.000	0.000	0.000	80	407	16034	14311	-0.636	Error	Error	6278	9756	0	0	5550	8761	0	0	0	0
2	1	6	""	"YKL105C"	6450	16130	130	8147	8862	5564	142	157	81	98	98	0	7249	7720	4547	205	211	65	95	95	0	0	0	0	0	0	0	0	0	0	0	0	0	0	0	0	0	0	0	1.136	1.160	1.159	1.118	1.864	1.178	0.866	0.000	0.000	0.000	0.000	0.000	0.000	0.000	0.000	0.000	0.000	0.000	0.000	0.000	0.000	120	487	15049	16235	0.185	Error	Error	8005	7044	0	0	8720	7515	0	0	0	0
2	2	6	"PRI2"	"YKL045W"	6590	16130	150	1111	2720	2828	144	303	1238	48	42	0	2029	4003	3901	199	368	1317	52	46	0	0	0	0	0	0	0	0	0	0	0	0	0	0	0	0	0	0	0	0.528	0.677	0.712	0.652	2.276	0.682	0.914	0.000	0.000	0.000	0.000	0.000	0.000	0.000	0.000	0.000	0.000	0.000	0.000	0.000	0.000	156	448	2797	6380	-0.920	Error	Error	967	1830	0	0	2576	3804	0	0	-50	0
2	3	6	""	"YKL076C"	6750	16130	130	10543	9982	2729	135	214	787	100	99	0	5406	4940	1464	197	288	895	95	91	0	0	0	0	0	0	0	0	0	0	0	0	0	0	0	0	0	0	0	1.998	2.076	2.011	2.177	1.522	2.098	0.878	0.000	0.000	0.000	0.000	0.000	0.000	0.000	0.000	0.000	0.000	0.000	0.000	0.000	0.000	120	486	15617	14590	0.999	Error	Error	10408	5209	0	0	9847	4743	0	0	0	0
2	4	6	""	"YKL107W"	6970	16130	150	197	485	900	138	181	371	20	12	0	257	462	658	202	243	337	18	12	0	0	0	0	0	0	0	0	0	0	0	0	0	0	0	0	0	0	0	1.073	1.335	1.184	1.204	3.241	1.263	0.931	0.000	0.000	0.000	0.000	0.000	0.000	0.000	0.000	0.000	0.000	0.000	0.000	0.000	0.000	156	705	114	607	0.101	Error	Error	59	55	0	0	347	260	0	0	-50	0
2	5	6	""	"YKL047W"	7130	16130	110	10387	9419	3055	145	326	910	100	98	0	7936	7384	1959	212	421	1022	100	98	0	0	0	0	0	0	0	0	0	0	0	0	0	0	0	0	0	0	0	1.326	1.293	1.291	1.257	1.290	1.316	0.903	0.000	0.000	0.000	0.000	0.000	0.000	0.000	0.000	0.000	0.000	0.000	0.000	0.000	0.000	80	434	17966	16446	0.407	Error	Error	10242	7724	0	0	9274	7172	0	0	0	0
2	6	6	""	"YKL078W"	7320	16130	130	9631	9824	4168	146	287	813	99	98	0	8945	8944	3854	213	380	910	96	95	0	0	0	0	0	0	0	0	0	0	0	0	0	0	0	0	0	0	0	1.086	1.108	1.127	1.137	1.493	1.108	0.888	0.000	0.000	0.000	0.000	0.000	0.000	0.000	0.000	0.000	0.000	0.000	0.000	0.000	0.000	120	543	18217	18409	0.119	Error	Error	9485	8732	0	0	9678	8731	0	0	0	0
2	7	6	"HAP4"	"YKL109W"	7520	16130	130	3790	3569	1410	136	148	74	100	99	0	6177	5466	2199	203	214	63	99	99	0	0	0	0	0	0	0	0	0	0	0	0	0	0	0	0	0	0	0	0.612	0.652	0.638	0.669	1.554	0.632	0.881	0.000	0.000	0.000	0.000	0.000	0.000	0.000	0.000	0.000	0.000	0.000	0.000	0.000	0.000	120	542	9628	8696	-0.709	Error	Error	3654	5974	0	0	3433	5263	0	0	0	0
2	8	6	"CSE4"	"YKL049C"	7700	16130	120	3689	3634	983	144	169	179	100	100	0	5167	4842	1418	206	238	208	99	98	0	0	0	0	0	0	0	0	0	0	0	0	0	0	0	0	0	0	0	0.715	0.753	0.757	0.788	1.549	0.731	0.903	0.000	0.000	0.000	0.000	0.000	0.000	0.000	0.000	0.000	0.000	0.000	0.000	0.000	0.000	120	506	8506	8126	-0.485	Error	Error	3545	4961	0	0	3490	4636	0	0	0	0
2	9	6	"VMA5"	"YKL080W"	7890	16130	140	3905	3670	1520	144	199	423	95	92	0	4358	4070	1489	207	279	448	96	92	0	0	0	0	0	0	0	0	0	0	0	0	0	0	0	0	0	0	0	0.906	0.913	0.932	0.886	1.702	0.933	0.878	0.000	0.000	0.000	0.000	0.000	0.000	0.000	0.000	0.000	0.000	0.000	0.000	0.000	0.000	156	671	7912	7389	-0.142	Error	Error	3761	4151	0	0	3526	3863	0	0	0	0
2	10	6	""	"YKL111C"	8140	16130	130	1036	1031	434	138	153	101	92	90	0	967	904	400	195	216	130	87	85	0	0	0	0	0	0	0	0	0	0	0	0	0	0	0	0	0	0	0	1.163	1.260	1.189	1.195	1.844	1.235	0.739	0.000	0.000	0.000	0.000	0.000	0.000	0.000	0.000	0.000	0.000	0.000	0.000	0.000	0.000	120	641	1670	1602	0.218	Error	Error	898	772	0	0	893	709	0	0	0	0
2	11	6	"snf7"	"YLR025W"	8340	16130	130	5337	4903	2486	143	163	116	99	97	0	7779	6986	3440	202	223	126	96	94	0	0	0	0	0	0	0	0	0	0	0	0	0	0	0	0	0	0	0	0.685	0.702	0.717	0.735	2.179	0.693	0.879	0.000	0.000	0.000	0.000	0.000	0.000	0.000	0.000	0.000	0.000	0.000	0.000	0.000	0.000	120	537	12771	11544	-0.545	Error	Error	5194	7577	0	0	4760	6784	0	0	0	0
2	12	6	"ERG3"	"YLR056W"	8470	16130	90	3306	3218	1258	142	166	114	100	98	0	6414	5650	2220	209	253	250	98	98	0	0	0	0	0	0	0	0	0	0	0	0	0	0	0	0	0	0	0	0.510	0.565	0.568	0.594	1.626	0.518	0.846	0.000	0.000	0.000	0.000	0.000	0.000	0.000	0.000	0.000	0.000	0.000	0.000	0.000	0.000	52	292	9369	8517	-0.972	Error	Error	3164	6205	0	0	3076	5441	0	0	0	0
2	13	6	"GAA1"	"YLR088W"	8660	16130	130	6167	6857	3278	147	169	154	100	100	0	6786	6711	3068	212	250	247	100	99	0	0	0	0	0	0	0	0	0	0	0	0	0	0	0	0	0	0	0	0.916	1.032	1.041	1.071	1.568	1.043	0.852	0.000	0.000	0.000	0.000	0.000	0.000	0.000	0.000	0.000	0.000	0.000	0.000	0.000	0.000	120	552	12594	13209	-0.127	Error	Error	6020	6574	0	0	6710	6499	0	0	0	0
2	14	6	"AAT2"	"YLR027C"	8840	16130	130	3532	3710	1521	138	152	75	100	100	0	5046	5009	2008	208	215	63	100	99	0	0	0	0	0	0	0	0	0	0	0	0	0	0	0	0	0	0	0	0.702	0.744	0.734	0.775	1.609	0.726	0.895	0.000	0.000	0.000	0.000	0.000	0.000	0.000	0.000	0.000	0.000	0.000	0.000	0.000	0.000	120	557	8232	8373	-0.511	Error	Error	3394	4838	0	0	3572	4801	0	0	0	0
2	15	6	"SHM2"	"YLR058C"	9030	16130	120	6782	7227	3080	135	147	70	100	100	0	5538	5193	2012	204	209	60	100	99	0	0	0	0	0	0	0	0	0	0	0	0	0	0	0	0	0	0	0	1.246	1.422	1.421	1.492	1.584	1.486	0.880	0.000	0.000	0.000	0.000	0.000	0.000	0.000	0.000	0.000	0.000	0.000	0.000	0.000	0.000	120	488	11981	12081	0.317	Error	Error	6647	5334	0	0	7092	4989	0	0	0	0
2	16	6	"XDJ1"	"YLR090W"	9220	16130	130	7695	7464	3185	133	142	63	100	100	0	8665	8161	3455	198	207	62	100	100	0	0	0	0	0	0	0	0	0	0	0	0	0	0	0	0	0	0	0	0.893	0.921	0.911	0.949	1.587	0.911	0.905	0.000	0.000	0.000	0.000	0.000	0.000	0.000	0.000	0.000	0.000	0.000	0.000	0.000	0.000	120	606	16029	15294	-0.163	Error	Error	7562	8467	0	0	7331	7963	0	0	0	0
2	17	6	"RPL15A"	"YLR029C"	9430	16130	120	2678	2582	1105	125	135	61	100	99	0	4423	3902	1597	196	202	62	99	99	0	0	0	0	0	0	0	0	0	0	0	0	0	0	0	0	0	0	0	0.604	0.663	0.657	0.702	1.767	0.661	0.865	0.000	0.000	0.000	0.000	0.000	0.000	0.000	0.000	0.000	0.000	0.000	0.000	0.000	0.000	120	536	6780	6163	-0.727	Error	Error	2553	4227	0	0	2457	3706	0	0	0	0
2	18	6	"FRS1"	"YLR060W"	9680	16140	150	2825	2664	1298	123	133	62	96	94	0	4978	4580	2491	189	196	63	90	89	0	0	0	0	0	0	0	0	0	0	0	0	0	0	0	0	0	0	0	0.564	0.579	0.545	0.646	2.267	0.541	0.866	0.000	0.000	0.000	0.000	0.000	0.000	0.000	0.000	0.000	0.000	0.000	0.000	0.000	0.000	156	748	7491	6932	-0.826	Error	Error	2702	4789	0	0	2541	4391	0	0	0	0
2	19	6	"SUL2"	"YLR092W"	9870	16140	150	5988	5628	2893	120	131	61	95	95	0	5008	4759	2743	193	201	60	89	88	0	0	0	0	0	0	0	0	0	0	0	0	0	0	0	0	0	0	0	1.219	1.206	1.146	1.294	2.007	1.166	0.869	0.000	0.000	0.000	0.000	0.000	0.000	0.000	0.000	0.000	0.000	0.000	0.000	0.000	0.000	156	590	10683	10074	0.285	Error	Error	5868	4815	0	0	5508	4566	0	0	0	0
2	20	6	""	"YLR031W"	10060	16140	150	1951	1997	1155	133	145	91	95	91	0	3695	3527	1907	196	230	270	87	85	0	0	0	0	0	0	0	0	0	0	0	0	0	0	0	0	0	0	0	0.520	0.560	0.547	0.573	2.285	0.551	0.855	0.000	0.000	0.000	0.000	0.000	0.000	0.000	0.000	0.000	0.000	0.000	0.000	0.000	0.000	156	580	5317	5195	-0.945	Error	Error	1818	3499	0	0	1864	3331	0	0	0	0
2	21	6	""	"YLR062C"	10200	16130	130	1036	1039	645	133	137	61	89	85	0	1405	1288	843	192	198	54	86	82	0	0	0	0	0	0	0	0	0	0	0	0	0	0	0	0	0	0	0	0.744	0.827	0.826	0.850	2.424	0.784	0.838	0.000	0.000	0.000	0.000	0.000	0.000	0.000	0.000	0.000	0.000	0.000	0.000	0.000	0.000	120	534	2116	2002	-0.426	Error	Error	903	1213	0	0	906	1096	0	0	0	0
2	22	6	"GIS3"	"YLR094C"	10450	16130	150	2463	2389	1441	138	157	168	89	83	0	4448	3920	2470	197	242	452	80	76	0	0	0	0	0	0	0	0	0	0	0	0	0	0	0	0	0	0	0	0.547	0.605	0.594	0.690	2.429	0.577	0.874	0.000	0.000	0.000	0.000	0.000	0.000	0.000	0.000	0.000	0.000	0.000	0.000	0.000	0.000	156	897	6576	5974	-0.871	Error	Error	2325	4251	0	0	2251	3723	0	0	0	0
2	1	7	""	"YLR400W"	6390	16320	120	2033	1915	787	133	145	72	99	99	0	5220	4786	2040	195	200	56	96	96	0	0	0	0	0	0	0	0	0	0	0	0	0	0	0	0	0	0	0	0.378	0.388	0.381	0.412	1.908	0.356	0.815	0.000	0.000	0.000	0.000	0.000	0.000	0.000	0.000	0.000	0.000	0.000	0.000	0.000	0.000	120	572	6925	6373	-1.403	Error	Error	1900	5025	0	0	1782	4591	0	0	0	0
2	2	7	"sen1"	"YLR430W"	6590	16320	150	183	666	1740	142	559	2472	7	4	0	217	659	1834	199	527	2020	7	3	0	0	0	0	0	0	0	0	0	0	0	0	0	0	0	0	0	0	0	2.278	1.139	1.499	1.437	4.148	1.134	0.882	0.000	0.000	0.000	0.000	0.000	0.000	0.000	0.000	0.000	0.000	0.000	0.000	0.000	0.000	156	527	59	984	1.188	Error	Error	41	18	0	0	524	460	0	0	-50	0
2	3	7	"PAU4"	"YLR461W"	6770	16320	90	14024	13010	7400	155	763	2929	82	76	0	12827	11569	6057	209	707	2399	88	76	0	0	0	0	0	0	0	0	0	0	0	0	0	0	0	0	0	0	0	1.099	1.132	1.147	1.148	1.944	1.201	0.880	0.000	0.000	0.000	0.000	0.000	0.000	0.000	0.000	0.000	0.000	0.000	0.000	0.000	0.000	52	371	26487	24215	0.136	Error	Error	13869	12618	0	0	12855	11360	0	0	0	0
2	4	7	""	"YLR402W"	7000	16330	100	1744	1635	608	144	160	91	100	97	0	4762	4420	1824	196	219	115	98	96	0	0	0	0	0	0	0	0	0	0	0	0	0	0	0	0	0	0	0	0.350	0.353	0.353	0.372	1.625	0.325	0.852	0.000	0.000	0.000	0.000	0.000	0.000	0.000	0.000	0.000	0.000	0.000	0.000	0.000	0.000	80	427	6166	5715	-1.513	Error	Error	1600	4566	0	0	1491	4224	0	0	0	0
2	5	7	""	"YLR432W"	7170	16330	130	16400	15696	8556	143	240	683	100	98	0	13365	11552	6213	204	301	714	96	92	0	0	0	0	0	0	0	0	0	0	0	0	0	0	0	0	0	0	0	1.235	1.371	1.311	1.432	1.922	1.402	0.855	0.000	0.000	0.000	0.000	0.000	0.000	0.000	0.000	0.000	0.000	0.000	0.000	0.000	0.000	120	597	29418	26901	0.305	Error	Error	16257	13161	0	0	15553	11348	0	0	0	0
2	6	7	""	"YLR463C"	7360	16330	120	17626	15454	7900	138	150	80	100	100	0	23545	18792	10117	203	218	80	99	99	0	0	0	0	0	0	0	0	0	0	0	0	0	0	0	0	0	0	0	0.749	0.824	0.830	0.930	2.093	0.802	0.890	0.000	0.000	0.000	0.000	0.000	0.000	0.000	0.000	0.000	0.000	0.000	0.000	0.000	0.000	120	516	40830	33905	-0.417	Error	Error	17488	23342	0	0	15316	18589	0	0	0	0
2	7	7	""	"YLR404W"	7550	16330	130	5266	5214	2251	147	168	177	99	99	0	5012	4542	2030	198	225	190	95	95	0	0	0	0	0	0	0	0	0	0	0	0	0	0	0	0	0	0	0	1.063	1.166	1.177	1.237	1.831	1.148	0.868	0.000	0.000	0.000	0.000	0.000	0.000	0.000	0.000	0.000	0.000	0.000	0.000	0.000	0.000	120	522	9933	9411	0.089	Error	Error	5119	4814	0	0	5067	4344	0	0	0	0
2	8	7	""	"YLR434C"	7730	16340	110	4612	4168	1512	149	182	189	100	100	0	4101	3635	1406	208	251	227	97	93	0	0	0	0	0	0	0	0	0	0	0	0	0	0	0	0	0	0	0	1.146	1.173	1.161	1.260	1.814	1.145	0.872	0.000	0.000	0.000	0.000	0.000	0.000	0.000	0.000	0.000	0.000	0.000	0.000	0.000	0.000	80	509	8356	7446	0.197	Error	Error	4463	3893	0	0	4019	3427	0	0	0	0
2	9	7	""	"YLR465C"	7930	16330	110	15970	13597	6701	147	172	136	100	98	0	21363	17654	8455	204	258	353	100	95	0	0	0	0	0	0	0	0	0	0	0	0	0	0	0	0	0	0	0	0.748	0.771	0.757	0.785	1.686	0.739	0.886	0.000	0.000	0.000	0.000	0.000	0.000	0.000	0.000	0.000	0.000	0.000	0.000	0.000	0.000	80	515	36982	30900	-0.419	Error	Error	15823	21159	0	0	13450	17450	0	0	0	0
2	10	7	"RPL31B"	"YLR406C"	8120	16330	110	624	676	310	136	147	75	98	97	0	748	855	395	199	235	325	86	36	0	0	0	0	0	0	0	0	0	0	0	0	0	0	0	0	0	0	0	0.889	0.823	0.799	0.846	1.901	0.774	0.673	0.000	0.000	0.000	0.000	0.000	0.000	0.000	0.000	0.000	0.000	0.000	0.000	0.000	0.000	80	560	1037	1196	-0.170	Error	Error	488	549	0	0	540	656	0	0	0	0
2	11	7	"ECM30"	"YLR436C"	8360	16320	130	6264	6654	5100	136	149	92	100	95	0	8151	8222	6147	195	209	76	98	95	0	0	0	0	0	0	0	0	0	0	0	0	0	0	0	0	0	0	0	0.770	0.812	0.800	0.877	2.182	0.824	0.890	0.000	0.000	0.000	0.000	0.000	0.000	0.000	0.000	0.000	0.000	0.000	0.000	0.000	0.000	120	541	14084	14545	-0.377	Error	Error	6128	7956	0	0	6518	8027	0	0	0	0
2	12	7	"YRF1-5"	"YLR467W"	8490	16320	150	946	3017	4649	142	153	92	85	73	0	1012	3876	5749	201	228	181	79	71	0	0	0	0	0	0	0	0	0	0	0	0	0	0	0	0	0	0	0	0.991	0.782	0.739	0.807	2.681	0.797	0.897	0.000	0.000	0.000	0.000	0.000	0.000	0.000	0.000	0.000	0.000	0.000	0.000	0.000	0.000	156	609	1615	6550	-0.013	Error	Error	804	811	0	0	2875	3675	0	0	-50	0
2	13	7	""	"YMR160W"	8690	16330	120	7984	8057	2829	132	141	64	100	100	0	9628	9202	3187	196	205	63	100	100	0	0	0	0	0	0	0	0	0	0	0	0	0	0	0	0	0	0	0	0.832	0.880	0.878	0.899	1.468	0.865	0.899	0.000	0.000	0.000	0.000	0.000	0.000	0.000	0.000	0.000	0.000	0.000	0.000	0.000	0.000	120	519	17284	16931	-0.265	Error	Error	7852	9432	0	0	7925	9006	0	0	0	0
2	14	7	"SGS1"	"YMR190C"	8880	16340	100	528	503	200	128	139	67	97	88	0	578	608	212	192	202	57	97	95	0	0	0	0	0	0	0	0	0	0	0	0	0	0	0	0	0	0	0	1.036	0.901	0.888	0.878	1.839	0.887	0.558	0.000	0.000	0.000	0.000	0.000	0.000	0.000	0.000	0.000	0.000	0.000	0.000	0.000	0.000	80	411	786	791	0.051	Error	Error	400	386	0	0	375	416	0	0	0	0
2	15	7	"ERG8"	"YMR220W"	9060	16330	120	12314	11421	4923	128	140	67	100	100	0	9786	8389	4074	196	202	59	99	99	0	0	0	0	0	0	0	0	0	0	0	0	0	0	0	0	0	0	0	1.271	1.378	1.312	1.521	1.907	1.347	0.872	0.000	0.000	0.000	0.000	0.000	0.000	0.000	0.000	0.000	0.000	0.000	0.000	0.000	0.000	120	543	21776	19486	0.346	Error	Error	12186	9590	0	0	11293	8193	0	0	0	0
2	16	7	""	"YMR162C"	9320	16320	130	2138	2384	1775	136	144	59	90	90	0	2759	2949	2159	199	204	58	91	89	0	0	0	0	0	0	0	0	0	0	0	0	0	0	0	0	0	0	0	0.782	0.817	0.851	0.836	2.315	0.805	0.872	0.000	0.000	0.000	0.000	0.000	0.000	0.000	0.000	0.000	0.000	0.000	0.000	0.000	0.000	120	531	4562	4998	-0.355	Error	Error	2002	2560	0	0	2248	2750	0	0	0	0
2	17	7	""	"YMR192W"	9450	16330	120	3955	3892	2699	136	143	62	100	98	0	5035	4857	3609	198	203	53	100	97	0	0	0	0	0	0	0	0	0	0	0	0	0	0	0	0	0	0	0	0.790	0.806	0.820	0.882	2.180	0.759	0.815	0.000	0.000	0.000	0.000	0.000	0.000	0.000	0.000	0.000	0.000	0.000	0.000	0.000	0.000	120	427	8656	8415	-0.341	Error	Error	3819	4837	0	0	3756	4659	0	0	0	0
2	18	7	""	"YMR222C"	9640	16340	90	276	296	124	133	143	67	82	53	0	408	436	197	198	202	53	92	76	0	0	0	0	0	0	0	0	0	0	0	0	0	0	0	0	0	0	0	0.681	0.685	0.589	0.615	3.133	0.583	0.247	0.000	0.000	0.000	0.000	0.000	0.000	0.000	0.000	0.000	0.000	0.000	0.000	0.000	0.000	52	358	353	401	-0.554	Error	Error	143	210	0	0	163	238	0	0	0	0
2	19	7	"MSS11"	"YMR164C"	9820	16340	110	417	453	167	135	146	68	96	88	0	553	591	187	191	201	63	100	97	0	0	0	0	0	0	0	0	0	0	0	0	0	0	0	0	0	0	0	0.779	0.795	0.782	0.746	2.107	0.775	0.494	0.000	0.000	0.000	0.000	0.000	0.000	0.000	0.000	0.000	0.000	0.000	0.000	0.000	0.000	80	499	644	718	-0.360	Error	Error	282	362	0	0	318	400	0	0	0	0
2	20	7	"MRPL24"	"YMR193W"	10020	16330	120	3131	3160	1262	130	140	62	100	100	0	4650	4522	1849	189	199	63	99	98	0	0	0	0	0	0	0	0	0	0	0	0	0	0	0	0	0	0	0	0.673	0.699	0.697	0.744	1.643	0.681	0.887	0.000	0.000	0.000	0.000	0.000	0.000	0.000	0.000	0.000	0.000	0.000	0.000	0.000	0.000	120	474	7462	7363	-0.572	Error	Error	3001	4461	0	0	3030	4333	0	0	0	0
2	21	7	"MRE11"	"YMR224C"	10210	16330	120	893	923	432	141	146	62	98	96	0	942	981	430	192	199	56	97	94	0	0	0	0	0	0	0	0	0	0	0	0	0	0	0	0	0	0	0	1.003	0.991	0.992	1.004	1.875	0.987	0.699	0.000	0.000	0.000	0.000	0.000	0.000	0.000	0.000	0.000	0.000	0.000	0.000	0.000	0.000	120	506	1502	1571	0.004	Error	Error	752	750	0	0	782	789	0	0	0	0
2	22	7	""	"YMR166C"	10420	16330	130	4510	4499	1754	138	146	68	100	100	0	7342	6956	2581	197	203	65	100	100	0	0	0	0	0	0	0	0	0	0	0	0	0	0	0	0	0	0	0	0.612	0.645	0.635	0.667	1.525	0.640	0.891	0.000	0.000	0.000	0.000	0.000	0.000	0.000	0.000	0.000	0.000	0.000	0.000	0.000	0.000	120	660	11517	11120	-0.709	Error	Error	4372	7145	0	0	4361	6759	0	0	0	0
2	1	8	"RPL36A"	"YMR194W"	6450	16520	150	2553	2787	2679	135	143	67	75	70	0	3901	4284	4155	196	201	55	77	69	0	0	0	0	0	0	0	0	0	0	0	0	0	0	0	0	0	0	0	0.653	0.649	0.649	0.783	2.845	0.626	0.891	0.000	0.000	0.000	0.000	0.000	0.000	0.000	0.000	0.000	0.000	0.000	0.000	0.000	0.000	156	617	6123	6740	-0.616	Error	Error	2418	3705	0	0	2652	4088	0	0	0	0
2	2	8	""	"YMR226C"	6600	16510	150	1066	3223	3792	136	516	2445	41	27	0	1243	4118	4803	203	475	1903	42	38	0	0	0	0	0	0	0	0	0	0	0	0	0	0	0	0	0	0	0	0.894	0.789	0.704	0.803	2.679	0.787	0.842	0.000	0.000	0.000	0.000	0.000	0.000	0.000	0.000	0.000	0.000	0.000	0.000	0.000	0.000	156	492	1970	7002	-0.161	Error	Error	930	1040	0	0	3087	3915	0	0	-50	0
2	3	8	""	"YNL207W"	6800	16520	110	402	487	276	135	151	93	87	67	0	459	536	297	198	214	95	82	62	0	0	0	0	0	0	0	0	0	0	0	0	0	0	0	0	0	0	0	1.023	1.041	1.058	1.032	2.492	1.050	0.521	0.000	0.000	0.000	0.000	0.000	0.000	0.000	0.000	0.000	0.000	0.000	0.000	0.000	0.000	80	485	528	690	0.033	Error	Error	267	261	0	0	352	338	0	0	0	0
2	4	8	"lap3"	"YNL239W"	6980	16520	120	3390	3500	1600	139	148	67	100	100	0	5580	5269	2615	198	208	72	99	97	0	0	0	0	0	0	0	0	0	0	0	0	0	0	0	0	0	0	0	0.604	0.663	0.680	0.720	1.673	0.627	0.882	0.000	0.000	0.000	0.000	0.000	0.000	0.000	0.000	0.000	0.000	0.000	0.000	0.000	0.000	120	535	8633	8432	-0.727	Error	Error	3251	5382	0	0	3361	5071	0	0	0	0
2	5	8	"bni1"	"YNL271C"	7160	16520	110	491	500	193	138	149	65	96	86	0	840	802	264	195	203	60	96	95	0	0	0	0	0	0	0	0	0	0	0	0	0	0	0	0	0	0	0	0.547	0.596	0.557	0.557	1.984	0.552	0.546	0.000	0.000	0.000	0.000	0.000	0.000	0.000	0.000	0.000	0.000	0.000	0.000	0.000	0.000	80	499	998	969	-0.870	Error	Error	353	645	0	0	362	607	0	0	0	0
2	6	8	"SSB2"	"YNL209W"	7420	16520	150	6642	6383	3626	137	148	71	96	95	0	7013	6395	3675	200	212	82	94	92	0	0	0	0	0	0	0	0	0	0	0	0	0	0	0	0	0	0	0	0.955	1.008	0.971	1.092	2.651	0.996	0.877	0.000	0.000	0.000	0.000	0.000	0.000	0.000	0.000	0.000	0.000	0.000	0.000	0.000	0.000	156	609	13318	12441	-0.067	Error	Error	6505	6813	0	0	6246	6195	0	0	0	0
2	7	8	"zwf1"	"YNL241C"	7560	16520	120	4781	5020	2999	143	150	65	99	98	0	3806	3500	2001	198	206	59	99	99	0	0	0	0	0	0	0	0	0	0	0	0	0	0	0	0	0	0	0	1.285	1.477	1.519	1.554	1.991	1.516	0.895	0.000	0.000	0.000	0.000	0.000	0.000	0.000	0.000	0.000	0.000	0.000	0.000	0.000	0.000	120	491	8246	8179	0.362	Error	Error	4638	3608	0	0	4877	3302	0	0	0	0
2	8	8	"TOF1"	"YNL273W"	7810	16520	130	2890	2826	1795	145	152	70	95	92	0	2541	2432	1566	200	212	65	92	90	0	0	0	0	0	0	0	0	0	0	0	0	0	0	0	0	0	0	0	1.173	1.201	1.184	1.106	1.900	1.187	0.921	0.000	0.000	0.000	0.000	0.000	0.000	0.000	0.000	0.000	0.000	0.000	0.000	0.000	0.000	120	620	5086	4913	0.230	Error	Error	2745	2341	0	0	2681	2232	0	0	0	0
2	9	8	""	"YNL211C"	7940	16520	110	5651	5149	2011	139	150	71	100	100	0	4051	3548	1509	200	209	65	98	98	0	0	0	0	0	0	0	0	0	0	0	0	0	0	0	0	0	0	0	1.431	1.496	1.488	1.643	1.790	1.504	0.880	0.000	0.000	0.000	0.000	0.000	0.000	0.000	0.000	0.000	0.000	0.000	0.000	0.000	0.000	80	440	9363	8358	0.517	Error	Error	5512	3851	0	0	5010	3348	0	0	0	0
2	10	8	"SLA2"	"YNL243W"	8170	16530	130	5030	5853	3878	135	146	70	100	99	0	7076	7365	4973	199	214	90	92	91	0	0	0	0	0	0	0	0	0	0	0	0	0	0	0	0	0	0	0	0.712	0.798	0.756	0.850	2.080	0.779	0.906	0.000	0.000	0.000	0.000	0.000	0.000	0.000	0.000	0.000	0.000	0.000	0.000	0.000	0.000	120	600	11772	12884	-0.490	Error	Error	4895	6877	0	0	5718	7166	0	0	0	0
2	11	8	""	"YNL275W"	8320	16520	120	4931	5129	3563	137	147	69	97	95	0	5329	4891	3274	197	209	75	99	98	0	0	0	0	0	0	0	0	0	0	0	0	0	0	0	0	0	0	0	0.934	1.063	1.056	1.034	2.064	1.079	0.864	0.000	0.000	0.000	0.000	0.000	0.000	0.000	0.000	0.000	0.000	0.000	0.000	0.000	0.000	120	523	9926	9686	-0.098	Error	Error	4794	5132	0	0	4992	4694	0	0	0	0
2	12	8	""	"YNL213C"	8540	16520	130	4864	4753	2107	142	148	64	99	98	0	6104	5712	2832	200	213	85	96	95	0	0	0	0	0	0	0	0	0	0	0	0	0	0	0	0	0	0	0	0.800	0.837	0.830	0.911	2.160	0.788	0.884	0.000	0.000	0.000	0.000	0.000	0.000	0.000	0.000	0.000	0.000	0.000	0.000	0.000	0.000	120	471	10626	10123	-0.322	Error	Error	4722	5904	0	0	4611	5512	0	0	0	0
2	13	8	""	"YNL245C"	8690	16520	120	2227	2226	1227	137	150	71	96	96	0	3855	3298	1924	200	214	96	97	95	0	0	0	0	0	0	0	0	0	0	0	0	0	0	0	0	0	0	0	0.572	0.674	0.704	0.740	2.598	0.640	0.854	0.000	0.000	0.000	0.000	0.000	0.000	0.000	0.000	0.000	0.000	0.000	0.000	0.000	0.000	120	478	5745	5187	-0.806	Error	Error	2090	3655	0	0	2089	3098	0	0	0	0
2	14	8	"met2"	"YNL277W"	8930	16510	130	5638	6152	4407	135	169	261	83	82	0	6440	6370	4563	199	222	242	79	76	0	0	0	0	0	0	0	0	0	0	0	0	0	0	0	0	0	0	0	0.882	0.975	0.972	1.084	2.314	0.952	0.905	0.000	0.000	0.000	0.000	0.000	0.000	0.000	0.000	0.000	0.000	0.000	0.000	0.000	0.000	120	463	11744	12188	-0.182	Error	Error	5503	6241	0	0	6017	6171	0	0	0	0
2	15	8	"ALG6"	"YOR002W"	9060	16510	150	3643	4471	3994	132	156	220	81	74	0	3612	4417	3858	194	215	211	83	76	0	0	0	0	0	0	0	0	0	0	0	0	0	0	0	0	0	0	0	1.027	1.027	0.993	0.966	2.215	1.057	0.918	0.000	0.000	0.000	0.000	0.000	0.000	0.000	0.000	0.000	0.000	0.000	0.000	0.000	0.000	156	671	6929	8562	0.039	Error	Error	3511	3418	0	0	4339	4223	0	0	-50	0
2	16	8	"DHS1"	"YOR033C"	9320	16520	130	9841	9716	4112	132	142	60	99	99	0	7581	6949	2519	191	198	56	96	96	0	0	0	0	0	0	0	0	0	0	0	0	0	0	0	0	0	0	0	1.314	1.418	1.363	1.347	1.555	1.614	0.832	0.000	0.000	0.000	0.000	0.000	0.000	0.000	0.000	0.000	0.000	0.000	0.000	0.000	0.000	120	477	17099	16342	0.394	Error	Error	9709	7390	0	0	9584	6758	0	0	0	0
2	17	8	"CYT1"	"YOR065W"	9440	16510	150	3073	4093	3963	137	150	71	87	82	0	4605	4441	3563	200	206	57	90	85	0	0	0	0	0	0	0	0	0	0	0	0	0	0	0	0	0	0	0	0.667	0.933	0.807	0.786	2.583	0.826	0.902	0.000	0.000	0.000	0.000	0.000	0.000	0.000	0.000	0.000	0.000	0.000	0.000	0.000	0.000	156	507	7341	8197	-0.585	Error	Error	2936	4405	0	0	3956	4241	0	0	-50	0
2	18	8	""	"YOR004W"	9630	16520	130	14226	13159	4465	149	163	84	100	100	0	5379	4891	1740	208	220	71	100	99	0	0	0	0	0	0	0	0	0	0	0	0	0	0	0	0	0	0	0	2.722	2.778	2.828	2.967	1.669	2.845	0.901	0.000	0.000	0.000	0.000	0.000	0.000	0.000	0.000	0.000	0.000	0.000	0.000	0.000	0.000	120	637	19248	17693	1.445	Error	Error	14077	5171	0	0	13010	4683	0	0	0	0
2	19	8	"SHE4"	"YOR035C"	9890	16520	130	6427	7555	4508	155	167	80	99	98	0	8440	8395	4426	215	227	71	95	94	0	0	0	0	0	0	0	0	0	0	0	0	0	0	0	0	0	0	0	0.763	0.905	0.869	0.915	2.027	0.943	0.878	0.000	0.000	0.000	0.000	0.000	0.000	0.000	0.000	0.000	0.000	0.000	0.000	0.000	0.000	120	525	14497	15580	-0.391	Error	Error	6272	8225	0	0	7400	8180	0	0	0	0
2	20	8	"alg8"	"YOR067C"	10010	16520	120	6263	6698	4931	144	152	69	100	100	0	4995	5025	3563	205	215	67	99	99	0	0	0	0	0	0	0	0	0	0	0	0	0	0	0	0	0	0	0	1.277	1.360	1.334	1.351	1.762	1.396	0.896	0.000	0.000	0.000	0.000	0.000	0.000	0.000	0.000	0.000	0.000	0.000	0.000	0.000	0.000	120	387	10909	11374	0.353	Error	Error	6119	4790	0	0	6554	4820	0	0	0	0
2	21	8	""	"YOR006C"	10190	16510	130	7365	6663	2616	141	146	65	100	99	0	7650	7099	2393	195	201	57	100	100	0	0	0	0	0	0	0	0	0	0	0	0	0	0	0	0	0	0	0	0.969	0.945	0.968	0.913	1.506	0.972	0.897	0.000	0.000	0.000	0.000	0.000	0.000	0.000	0.000	0.000	0.000	0.000	0.000	0.000	0.000	120	514	14679	13426	-0.045	Error	Error	7224	7455	0	0	6522	6904	0	0	0	0
2	22	8	"cyc2"	"YOR037W"	10380	16520	130	10831	10591	3622	131	140	67	100	100	0	8860	7990	2924	190	196	57	100	100	0	0	0	0	0	0	0	0	0	0	0	0	0	0	0	0	0	0	0	1.234	1.341	1.322	1.376	1.494	1.332	0.924	0.000	0.000	0.000	0.000	0.000	0.000	0.000	0.000	0.000	0.000	0.000	0.000	0.000	0.000	120	634	19370	18260	0.304	Error	Error	10700	8670	0	0	10460	7800	0	0	0	0
2	1	9	"VPS5"	"YOR069W"	6450	16710	150	11983	11042	8352	136	147	69	93	90	0	5592	5076	4081	211	216	58	79	74	0	0	0	0	0	0	0	0	0	0	0	0	0	0	0	0	0	0	0	2.202	2.242	2.214	2.253	2.703	2.254	0.812	0.000	0.000	0.000	0.000	0.000	0.000	0.000	0.000	0.000	0.000	0.000	0.000	0.000	0.000	156	627	17228	15771	1.139	Error	Error	11847	5381	0	0	10906	4865	0	0	0	0
2	2	9	"SLG1"	"YOR008C"	6600	16700	150	2669	4712	4568	136	150	68	85	83	0	3121	5123	4518	213	225	89	86	84	0	0	0	0	0	0	0	0	0	0	0	0	0	0	0	0	0	0	0	0.871	0.932	0.827	0.863	2.527	0.930	0.895	0.000	0.000	0.000	0.000	0.000	0.000	0.000	0.000	0.000	0.000	0.000	0.000	0.000	0.000	156	428	5441	9486	-0.199	Error	Error	2533	2908	0	0	4576	4910	0	0	-50	0
2	3	9	"CKB2"	"YOR039W"	6770	16710	130	5461	5187	1946	139	148	66	100	100	0	7939	7018	2611	207	215	70	100	100	0	0	0	0	0	0	0	0	0	0	0	0	0	0	0	0	0	0	0	0.688	0.741	0.741	0.774	1.754	0.721	0.874	0.000	0.000	0.000	0.000	0.000	0.000	0.000	0.000	0.000	0.000	0.000	0.000	0.000	0.000	120	504	13054	11859	-0.539	Error	Error	5322	7732	0	0	5048	6811	0	0	0	0
2	4	9	""	"YOR071C"	6960	16710	120	7423	7890	5141	142	149	67	100	99	0	8410	8161	5293	206	214	71	95	93	0	0	0	0	0	0	0	0	0	0	0	0	0	0	0	0	0	0	0	0.887	0.974	0.901	1.154	2.623	0.955	0.839	0.000	0.000	0.000	0.000	0.000	0.000	0.000	0.000	0.000	0.000	0.000	0.000	0.000	0.000	120	542	15485	15703	-0.172	Error	Error	7281	8204	0	0	7748	7955	0	0	0	0
2	5	9	"ATF1"	"YOR377W"	7200	16710	130	11970	10858	4665	140	148	64	98	98	0	8001	7069	2918	200	210	62	99	97	0	0	0	0	0	0	0	0	0	0	0	0	0	0	0	0	0	0	0	1.516	1.560	1.541	1.568	2.192	1.622	0.861	0.000	0.000	0.000	0.000	0.000	0.000	0.000	0.000	0.000	0.000	0.000	0.000	0.000	0.000	120	593	19631	17587	0.601	Error	Error	11830	7801	0	0	10718	6869	0	0	0	0
2	6	9	"HST2"	"YPL015C"	7350	16700	130	6716	6466	2234	136	146	67	100	100	0	6917	6438	2214	202	216	88	99	99	0	0	0	0	0	0	0	0	0	0	0	0	0	0	0	0	0	0	0	0.980	1.015	1.017	1.067	1.671	1.032	0.880	0.000	0.000	0.000	0.000	0.000	0.000	0.000	0.000	0.000	0.000	0.000	0.000	0.000	0.000	120	450	13295	12566	-0.029	Error	Error	6580	6715	0	0	6330	6236	0	0	0	0
2	7	9	""	"YPL047W"	7530	16710	120	2594	2439	907	138	148	68	100	99	0	3430	2968	1338	205	217	88	95	94	0	0	0	0	0	0	0	0	0	0	0	0	0	0	0	0	0	0	0	0.762	0.833	0.796	0.948	2.022	0.768	0.852	0.000	0.000	0.000	0.000	0.000	0.000	0.000	0.000	0.000	0.000	0.000	0.000	0.000	0.000	120	444	5681	5064	-0.393	Error	Error	2456	3225	0	0	2301	2763	0	0	0	0
2	8	9	""	"YOR379C"	7730	16710	100	623	625	251	136	144	63	98	96	0	796	827	399	204	214	71	95	93	0	0	0	0	0	0	0	0	0	0	0	0	0	0	0	0	0	0	0	0.823	0.785	0.768	0.783	1.743	0.689	0.618	0.000	0.000	0.000	0.000	0.000	0.000	0.000	0.000	0.000	0.000	0.000	0.000	0.000	0.000	80	490	1079	1112	-0.282	Error	Error	487	592	0	0	489	623	0	0	0	0
2	9	9	""	"YPL017C"	7960	16710	130	4265	4200	2077	134	147	76	99	99	0	7938	7506	3601	203	223	101	97	97	0	0	0	0	0	0	0	0	0	0	0	0	0	0	0	0	0	0	0	0.534	0.557	0.560	0.542	1.858	0.541	0.867	0.000	0.000	0.000	0.000	0.000	0.000	0.000	0.000	0.000	0.000	0.000	0.000	0.000	0.000	120	608	11866	11369	-0.905	Error	Error	4131	7735	0	0	4066	7303	0	0	0	0
2	10	9	"DIG1"	"YPL049C"	8120	16710	110	3113	3330	1660	133	151	113	100	100	0	5551	5770	3093	199	240	290	98	97	0	0	0	0	0	0	0	0	0	0	0	0	0	0	0	0	0	0	0	0.557	0.574	0.558	0.612	1.655	0.535	0.880	0.000	0.000	0.000	0.000	0.000	0.000	0.000	0.000	0.000	0.000	0.000	0.000	0.000	0.000	80	432	8332	8768	-0.845	Error	Error	2980	5352	0	0	3197	5571	0	0	0	0
2	11	9	"FRE3"	"YOR381W"	8300	16710	100	746	807	405	140	148	65	100	98	0	813	921	435	196	204	63	100	98	0	0	0	0	0	0	0	0	0	0	0	0	0	0	0	0	0	0	0	0.982	0.920	0.821	0.907	1.822	0.760	0.599	0.000	0.000	0.000	0.000	0.000	0.000	0.000	0.000	0.000	0.000	0.000	0.000	0.000	0.000	80	453	1223	1392	-0.026	Error	Error	606	617	0	0	667	725	0	0	0	0
2	12	9	""	"YPL019C"	8530	16700	130	3985	4368	2503	142	152	69	100	100	0	6872	6367	3329	202	211	77	99	96	0	0	0	0	0	0	0	0	0	0	0	0	0	0	0	0	0	0	0	0.576	0.685	0.717	0.723	2.047	0.683	0.854	0.000	0.000	0.000	0.000	0.000	0.000	0.000	0.000	0.000	0.000	0.000	0.000	0.000	0.000	120	546	10513	10391	-0.795	Error	Error	3843	6670	0	0	4226	6165	0	0	0	0
2	13	9	"ARL3"	"YPL051W"	8680	16700	130	8496	8535	4347	147	162	78	100	100	0	5072	4727	2114	210	225	98	100	99	0	0	0	0	0	0	0	0	0	0	0	0	0	0	0	0	0	0	0	1.717	1.857	1.878	1.839	1.570	1.960	0.898	0.000	0.000	0.000	0.000	0.000	0.000	0.000	0.000	0.000	0.000	0.000	0.000	0.000	0.000	120	499	13211	12905	0.780	Error	Error	8349	4862	0	0	8388	4517	0	0	0	0
2	14	9	""	"YOR383C"	8910	16710	130	6423	6172	2332	147	193	294	100	98	0	5880	5234	2202	211	306	709	91	89	0	0	0	0	0	0	0	0	0	0	0	0	0	0	0	0	0	0	0	1.107	1.199	1.163	1.364	2.319	1.181	0.855	0.000	0.000	0.000	0.000	0.000	0.000	0.000	0.000	0.000	0.000	0.000	0.000	0.000	0.000	120	559	11945	11048	0.147	Error	Error	6276	5669	0	0	6025	5023	0	0	0	0
2	15	9	"ECM23"	"YPL021W"	9050	16700	130	5257	5029	1980	142	179	266	100	99	0	4145	3797	1324	197	246	344	97	95	0	0	0	0	0	0	0	0	0	0	0	0	0	0	0	0	0	0	0	1.296	1.357	1.367	1.391	1.727	1.440	0.815	0.000	0.000	0.000	0.000	0.000	0.000	0.000	0.000	0.000	0.000	0.000	0.000	0.000	0.000	120	555	9063	8487	0.374	Error	Error	5115	3948	0	0	4887	3600	0	0	0	0
2	16	9	"KTR6"	"YPL053C"	9300	16710	130	4311	4355	2723	140	152	95	90	89	0	5191	4529	2637	197	213	100	88	88	0	0	0	0	0	0	0	0	0	0	0	0	0	0	0	0	0	0	0	0.835	0.973	0.933	0.934	2.429	0.971	0.806	0.000	0.000	0.000	0.000	0.000	0.000	0.000	0.000	0.000	0.000	0.000	0.000	0.000	0.000	120	545	9165	8547	-0.260	Error	Error	4171	4994	0	0	4215	4332	0	0	0	0
2	17	9	""	"YPR078C"	9450	16700	130	4527	4674	2297	132	145	66	100	99	0	9441	9084	3680	200	204	58	100	100	0	0	0	0	0	0	0	0	0	0	0	0	0	0	0	0	0	0	0	0.476	0.511	0.519	0.482	1.569	0.518	0.859	0.000	0.000	0.000	0.000	0.000	0.000	0.000	0.000	0.000	0.000	0.000	0.000	0.000	0.000	120	449	13636	13426	-1.072	Error	Error	4395	9241	0	0	4542	8884	0	0	0	0
2	18	9	"RPC40"	"YPR110C"	9640	16710	130	9182	8651	3169	148	159	75	100	100	0	7206	6708	2423	205	218	86	100	99	0	0	0	0	0	0	0	0	0	0	0	0	0	0	0	0	0	0	0	1.290	1.308	1.300	1.366	1.720	1.324	0.879	0.000	0.000	0.000	0.000	0.000	0.000	0.000	0.000	0.000	0.000	0.000	0.000	0.000	0.000	120	555	16035	15006	0.368	Error	Error	9034	7001	0	0	8503	6503	0	0	0	0
2	19	9	""	"YPR139C"	9840	16710	130	4965	4757	1590	155	168	85	100	100	0	5680	5034	1669	222	233	89	100	100	0	0	0	0	0	0	0	0	0	0	0	0	0	0	0	0	0	0	0	0.881	0.956	0.941	0.992	1.526	0.942	0.856	0.000	0.000	0.000	0.000	0.000	0.000	0.000	0.000	0.000	0.000	0.000	0.000	0.000	0.000	120	525	10268	9414	-0.182	Error	Error	4810	5458	0	0	4602	4812	0	0	0	0
2	20	9	"tef1"	"YPR080W"	10020	16700	130	7468	7290	2082	143	154	75	100	100	0	8955	8559	2239	209	218	75	100	99	0	0	0	0	0	0	0	0	0	0	0	0	0	0	0	0	0	0	0	0.838	0.856	0.845	0.860	1.397	0.873	0.879	0.000	0.000	0.000	0.000	0.000	0.000	0.000	0.000	0.000	0.000	0.000	0.000	0.000	0.000	120	507	16071	15497	-0.256	Error	Error	7325	8746	0	0	7147	8350	0	0	0	0
2	21	9	""	"YPR112C"	10220	16710	130	8975	9154	4508	131	141	66	100	100	0	7588	7134	3401	194	199	65	100	100	0	0	0	0	0	0	0	0	0	0	0	0	0	0	0	0	0	0	0	1.196	1.300	1.289	1.349	1.773	1.315	0.878	0.000	0.000	0.000	0.000	0.000	0.000	0.000	0.000	0.000	0.000	0.000	0.000	0.000	0.000	120	538	16238	15963	0.258	Error	Error	8844	7394	0	0	9023	6940	0	0	0	0
2	22	9	"kar3"	"YPR141C"	10410	16710	130	335	348	128	125	133	61	90	78	0	514	512	174	183	188	57	94	85	0	0	0	0	0	0	0	0	0	0	0	0	0	0	0	0	0	0	0	0.634	0.678	0.657	0.643	2.182	0.620	0.472	0.000	0.000	0.000	0.000	0.000	0.000	0.000	0.000	0.000	0.000	0.000	0.000	0.000	0.000	120	592	541	552	-0.656	Error	Error	210	331	0	0	223	329	0	0	0	0
2	1	10	"DIB1"	"YPR082C"	6450	16900	130	5047	4506	1705	141	150	64	98	97	0	6077	5375	2096	212	219	63	94	94	0	0	0	0	0	0	0	0	0	0	0	0	0	0	0	0	0	0	0	0.836	0.845	0.829	0.883	2.037	0.819	0.865	0.000	0.000	0.000	0.000	0.000	0.000	0.000	0.000	0.000	0.000	0.000	0.000	0.000	0.000	120	550	10771	9528	-0.258	Error	Error	4906	5865	0	0	4365	5163	0	0	0	0
2	2	10	""	"YPR114W"	6600	16900	130	4881	4550	1529	143	157	71	100	100	0	8617	7758	2821	217	245	216	99	98	0	0	0	0	0	0	0	0	0	0	0	0	0	0	0	0	0	0	0	0.564	0.584	0.563	0.620	1.523	0.546	0.875	0.000	0.000	0.000	0.000	0.000	0.000	0.000	0.000	0.000	0.000	0.000	0.000	0.000	0.000	120	476	13138	11948	-0.826	Error	Error	4738	8400	0	0	4407	7541	0	0	0	0
2	3	10	""	"YPR143W"	6800	16900	130	4192	3975	1402	147	154	66	100	100	0	4777	4205	1575	210	236	174	95	95	0	0	0	0	0	0	0	0	0	0	0	0	0	0	0	0	0	0	0	0.886	0.958	0.932	1.068	1.877	0.928	0.868	0.000	0.000	0.000	0.000	0.000	0.000	0.000	0.000	0.000	0.000	0.000	0.000	0.000	0.000	120	560	8612	7823	-0.175	Error	Error	4045	4567	0	0	3828	3995	0	0	0	0
2	4	10	""	"YPR084W"	6970	16890	130	14727	13606	4459	148	173	365	100	100	0	10925	9645	3226	212	249	431	99	99	0	0	0	0	0	0	0	0	0	0	0	0	0	0	0	0	0	0	0	1.361	1.427	1.427	1.462	1.557	1.447	0.870	0.000	0.000	0.000	0.000	0.000	0.000	0.000	0.000	0.000	0.000	0.000	0.000	0.000	0.000	120	613	25292	22891	0.445	Error	Error	14579	10713	0	0	13458	9433	0	0	0	0
2	5	10	""	"YPR116W"	7210	16900	130	4154	3832	1723	142	170	379	92	90	0	6352	5695	2531	215	246	445	90	87	0	0	0	0	0	0	0	0	0	0	0	0	0	0	0	0	0	0	0	0.654	0.673	0.672	0.706	1.878	0.638	0.833	0.000	0.000	0.000	0.000	0.000	0.000	0.000	0.000	0.000	0.000	0.000	0.000	0.000	0.000	120	569	10149	9170	-0.613	Error	Error	4012	6137	0	0	3690	5480	0	0	0	0
2	6	10	"ASN1"	"YPR145W"	7400	16900	150	9562	9328	7965	140	149	68	91	90	0	7554	6862	6054	210	220	88	80	76	0	0	0	0	0	0	0	0	0	0	0	0	0	0	0	0	0	0	0	1.283	1.381	1.244	1.537	2.978	1.356	0.804	0.000	0.000	0.000	0.000	0.000	0.000	0.000	0.000	0.000	0.000	0.000	0.000	0.000	0.000	156	501	16766	15840	0.359	Error	Error	9422	7344	0	0	9188	6652	0	0	0	0
2	7	10	""	"iYAL056W"	7550	16900	120	6051	5851	2448	146	156	83	100	100	0	3821	3366	1513	209	225	129	95	91	0	0	0	0	0	0	0	0	0	0	0	0	0	0	0	0	0	0	0	1.635	1.807	1.799	2.048	1.836	1.767	0.871	0.000	0.000	0.000	0.000	0.000	0.000	0.000	0.000	0.000	0.000	0.000	0.000	0.000	0.000	120	478	9517	8862	0.709	Error	Error	5905	3612	0	0	5705	3157	0	0	0	0
2	8	10	""	"iYAL051W"	7780	16900	120	3923	3584	1621	144	158	86	98	96	0	1758	1557	724	207	234	186	87	86	0	0	0	0	0	0	0	0	0	0	0	0	0	0	0	0	0	0	0	2.436	2.548	2.471	2.674	1.946	2.576	0.856	0.000	0.000	0.000	0.000	0.000	0.000	0.000	0.000	0.000	0.000	0.000	0.000	0.000	0.000	120	606	5330	4790	1.285	Error	Error	3779	1551	0	0	3440	1350	0	0	0	0
2	9	10	""	"iYAL046C"	7970	16900	120	1637	1528	688	135	148	72	97	95	0	2256	1971	885	203	226	184	90	87	0	0	0	0	0	0	0	0	0	0	0	0	0	0	0	0	0	0	0	0.732	0.788	0.773	0.747	1.729	0.767	0.831	0.000	0.000	0.000	0.000	0.000	0.000	0.000	0.000	0.000	0.000	0.000	0.000	0.000	0.000	120	455	3555	3161	-0.451	Error	Error	1502	2053	0	0	1393	1768	0	0	0	0
2	10	10	""	"iYAL031C"	8130	16900	110	4035	3799	1250	139	233	501	98	96	0	4223	3757	1371	204	350	696	93	90	0	0	0	0	0	0	0	0	0	0	0	0	0	0	0	0	0	0	0	0.969	1.030	1.027	1.129	1.787	0.998	0.863	0.000	0.000	0.000	0.000	0.000	0.000	0.000	0.000	0.000	0.000	0.000	0.000	0.000	0.000	80	423	7915	7213	-0.045	Error	Error	3896	4019	0	0	3660	3553	0	0	0	0
2	11	10	""	"iYAL027W"	8320	16900	120	5410	4939	1870	142	212	427	99	99	0	2837	2573	903	202	309	593	92	86	0	0	0	0	0	0	0	0	0	0	0	0	0	0	0	0	0	0	0	1.999	2.023	2.092	2.116	1.805	2.043	0.802	0.000	0.000	0.000	0.000	0.000	0.000	0.000	0.000	0.000	0.000	0.000	0.000	0.000	0.000	120	591	7903	7168	0.999	Error	Error	5268	2635	0	0	4797	2371	0	0	0	0
2	12	10	""	"iYAL023C"	8520	16900	120	2837	2673	1123	143	152	68	100	100	0	4643	4092	1836	202	209	60	98	97	0	0	0	0	0	0	0	0	0	0	0	0	0	0	0	0	0	0	0	0.607	0.650	0.670	0.722	1.838	0.608	0.870	0.000	0.000	0.000	0.000	0.000	0.000	0.000	0.000	0.000	0.000	0.000	0.000	0.000	0.000	120	541	7135	6420	-0.721	Error	Error	2694	4441	0	0	2530	3890	0	0	0	0
2	13	10	""	"iYAL007C"	8730	16900	140	4992	4758	3230	152	176	193	92	89	0	4596	4507	3103	207	266	580	76	73	0	0	0	0	0	0	0	0	0	0	0	0	0	0	0	0	0	0	0	1.103	1.071	1.058	1.293	2.737	1.063	0.898	0.000	0.000	0.000	0.000	0.000	0.000	0.000	0.000	0.000	0.000	0.000	0.000	0.000	0.000	156	602	9229	8906	0.141	Error	Error	4840	4389	0	0	4606	4300	0	0	0	0
2	14	10	""	"iYAL003W"	8880	16900	110	5703	5239	2270	157	225	376	96	93	0	8514	7850	3031	211	421	1130	92	90	0	0	0	0	0	0	0	0	0	0	0	0	0	0	0	0	0	0	0	0.668	0.665	0.678	0.657	1.385	0.639	0.866	0.000	0.000	0.000	0.000	0.000	0.000	0.000	0.000	0.000	0.000	0.000	0.000	0.000	0.000	80	437	13849	12721	-0.582	Error	Error	5546	8303	0	0	5082	7639	0	0	0	0
2	15	10	""	"iYAR002W"	9080	16900	110	6582	5906	2626	154	259	502	100	96	0	4144	3769	1677	206	435	1119	87	77	0	0	0	0	0	0	0	0	0	0	0	0	0	0	0	0	0	0	0	1.632	1.614	1.631	1.707	1.652	1.622	0.873	0.000	0.000	0.000	0.000	0.000	0.000	0.000	0.000	0.000	0.000	0.000	0.000	0.000	0.000	80	502	10366	9315	0.707	Error	Error	6428	3938	0	0	5752	3563	0	0	0	0
2	16	10	""	"itL(CAA)A"	9270	16900	130	11050	10003	4075	142	198	367	99	96	0	8558	7893	3345	199	267	451	96	95	0	0	0	0	0	0	0	0	0	0	0	0	0	0	0	0	0	0	0	1.305	1.282	1.274	1.352	1.743	1.204	0.802	0.000	0.000	0.000	0.000	0.000	0.000	0.000	0.000	0.000	0.000	0.000	0.000	0.000	0.000	120	568	19267	17555	0.384	Error	Error	10908	8359	0	0	9861	7694	0	0	0	0
2	17	10	""	"iYAR028W"	9460	16900	120	8376	8093	3526	136	146	69	100	100	0	8632	7897	3409	201	208	64	100	99	0	0	0	0	0	0	0	0	0	0	0	0	0	0	0	0	0	0	0	0.977	1.034	1.027	1.083	1.879	1.024	0.905	0.000	0.000	0.000	0.000	0.000	0.000	0.000	0.000	0.000	0.000	0.000	0.000	0.000	0.000	120	565	16671	15653	-0.033	Error	Error	8240	8431	0	0	7957	7696	0	0	0	0
2	18	10	""	"iYAR035W"	9690	16900	150	2831	2685	1752	138	150	80	91	88	0	3923	3326	2051	202	210	77	92	88	0	0	0	0	0	0	0	0	0	0	0	0	0	0	0	0	0	0	0	0.724	0.815	0.783	0.785	2.398	0.818	0.875	0.000	0.000	0.000	0.000	0.000	0.000	0.000	0.000	0.000	0.000	0.000	0.000	0.000	0.000	156	585	6414	5671	-0.466	Error	Error	2693	3721	0	0	2547	3124	0	0	0	0
2	19	10	""	"iYBR162C"	9840	16900	120	3200	3053	1216	143	155	80	100	100	0	4553	4030	1738	202	208	60	99	99	0	0	0	0	0	0	0	0	0	0	0	0	0	0	0	0	0	0	0	0.703	0.760	0.745	0.801	1.721	0.730	0.884	0.000	0.000	0.000	0.000	0.000	0.000	0.000	0.000	0.000	0.000	0.000	0.000	0.000	0.000	120	455	7408	6738	-0.509	Error	Error	3057	4351	0	0	2910	3828	0	0	0	0
2	20	10	""	"iYBR165W"	10080	16900	150	2172	1846	1049	140	151	71	89	87	0	1566	1285	719	201	209	67	83	82	0	0	0	0	0	0	0	0	0	0	0	0	0	0	0	0	0	0	0	1.489	1.574	1.514	1.471	2.434	1.580	0.854	0.000	0.000	0.000	0.000	0.000	0.000	0.000	0.000	0.000	0.000	0.000	0.000	0.000	0.000	156	693	3397	2790	0.574	Error	Error	2032	1365	0	0	1706	1084	0	0	0	0
2	21	10	""	"iYBR169C"	10290	16900	130	2486	2143	1108	129	139	68	94	92	0	3685	2969	1687	191	201	71	90	88	0	0	0	0	0	0	0	0	0	0	0	0	0	0	0	0	0	0	0	0.675	0.725	0.718	0.790	2.337	0.704	0.880	0.000	0.000	0.000	0.000	0.000	0.000	0.000	0.000	0.000	0.000	0.000	0.000	0.000	0.000	120	416	5851	4792	-0.568	Error	Error	2357	3494	0	0	2014	2778	0	0	0	0
2	22	10	""	"iYBR187W"	10400	16890	150	950	1486	1271	122	131	61	84	76	0	1692	2052	1694	181	193	79	85	79	0	0	0	0	0	0	0	0	0	0	0	0	0	0	0	0	0	0	0	0.548	0.729	0.732	0.680	2.341	0.705	0.918	0.000	0.000	0.000	0.000	0.000	0.000	0.000	0.000	0.000	0.000	0.000	0.000	0.000	0.000	156	752	2339	3235	-0.868	Error	Error	828	1511	0	0	1364	1871	0	0	-50	0
2	1	11	""	"iYBR192W"	6460	17090	130	5445	5119	2283	139	148	68	97	97	0	3013	2697	1189	199	210	69	91	91	0	0	0	0	0	0	0	0	0	0	0	0	0	0	0	0	0	0	0	1.886	1.994	1.934	1.958	1.677	2.069	0.854	0.000	0.000	0.000	0.000	0.000	0.000	0.000	0.000	0.000	0.000	0.000	0.000	0.000	0.000	120	587	8120	7478	0.915	Error	Error	5306	2814	0	0	4980	2498	0	0	0	0
2	2	11	""	"iYBR196C"	6620	17100	110	3468	3252	1509	136	147	70	98	97	0	7046	6346	2722	203	227	210	96	96	0	0	0	0	0	0	0	0	0	0	0	0	0	0	0	0	0	0	0	0.487	0.507	0.503	0.515	1.708	0.485	0.869	0.000	0.000	0.000	0.000	0.000	0.000	0.000	0.000	0.000	0.000	0.000	0.000	0.000	0.000	80	432	10175	9259	-1.038	Error	Error	3332	6843	0	0	3116	6143	0	0	0	0
2	3	11	""	"iYBRCdelta19"	6810	17100	110	2742	2818	1457	142	151	69	96	93	0	4998	4534	2099	208	241	252	95	90	0	0	0	0	0	0	0	0	0	0	0	0	0	0	0	0	0	0	0	0.543	0.619	0.622	0.602	1.557	0.599	0.854	0.000	0.000	0.000	0.000	0.000	0.000	0.000	0.000	0.000	0.000	0.000	0.000	0.000	0.000	80	480	7390	7002	-0.882	Error	Error	2600	4790	0	0	2676	4326	0	0	0	0
2	4	11	""	"iYBR212W"	6990	17090	110	3207	2858	1312	143	164	140	97	96	0	4820	4221	1813	206	259	294	93	92	0	0	0	0	0	0	0	0	0	0	0	0	0	0	0	0	0	0	0	0.664	0.676	0.673	0.632	1.618	0.652	0.864	0.000	0.000	0.000	0.000	0.000	0.000	0.000	0.000	0.000	0.000	0.000	0.000	0.000	0.000	80	521	7678	6730	-0.591	Error	Error	3064	4614	0	0	2715	4015	0	0	0	0
2	5	11	""	"iYBR216C"	7220	17090	120	2042	1967	1031	144	164	132	95	90	0	2345	2072	1089	215	257	264	85	81	0	0	0	0	0	0	0	0	0	0	0	0	0	0	0	0	0	0	0	0.891	0.982	0.952	0.927	1.693	0.970	0.874	0.000	0.000	0.000	0.000	0.000	0.000	0.000	0.000	0.000	0.000	0.000	0.000	0.000	0.000	120	502	4028	3680	-0.166	Error	Error	1898	2130	0	0	1823	1857	0	0	0	0
2	6	11	""	"iYBR237W"	7370	17090	120	4769	4500	1990	140	155	96	100	99	0	2946	2819	1267	209	224	102	96	95	0	0	0	0	0	0	0	0	0	0	0	0	0	0	0	0	0	0	0	1.691	1.670	1.685	1.733	1.958	1.689	0.841	0.000	0.000	0.000	0.000	0.000	0.000	0.000	0.000	0.000	0.000	0.000	0.000	0.000	0.000	120	434	7366	6970	0.758	Error	Error	4629	2737	0	0	4360	2610	0	0	0	0
2	7	11	""	"iYBR241C"	7570	17090	120	3530	3227	1085	141	153	79	100	100	0	3653	3345	1009	204	216	90	100	99	0	0	0	0	0	0	0	0	0	0	0	0	0	0	0	0	0	0	0	0.983	0.982	0.977	0.967	1.591	0.982	0.870	0.000	0.000	0.000	0.000	0.000	0.000	0.000	0.000	0.000	0.000	0.000	0.000	0.000	0.000	120	526	6838	6227	-0.025	Error	Error	3389	3449	0	0	3086	3141	0	0	0	0
2	8	11	""	"iYBR246W"	7760	17090	110	4954	4660	1670	149	176	177	100	100	0	2910	2759	872	205	248	237	100	100	0	0	0	0	0	0	0	0	0	0	0	0	0	0	0	0	0	0	0	1.776	1.766	1.828	1.760	1.427	1.836	0.859	0.000	0.000	0.000	0.000	0.000	0.000	0.000	0.000	0.000	0.000	0.000	0.000	0.000	0.000	80	530	7510	7065	0.829	Error	Error	4805	2705	0	0	4511	2554	0	0	0	0
2	9	11	""	"iYDL140C"	7990	17090	140	1201	1099	551	139	167	172	86	81	0	2509	2244	1097	205	246	239	85	81	0	0	0	0	0	0	0	0	0	0	0	0	0	0	0	0	0	0	0	0.461	0.471	0.460	0.467	1.907	0.453	0.825	0.000	0.000	0.000	0.000	0.000	0.000	0.000	0.000	0.000	0.000	0.000	0.000	0.000	0.000	156	541	3366	2999	-1.117	Error	Error	1062	2304	0	0	960	2039	0	0	0	0
2	10	11	""	"iYDL136W"	8140	17090	120	6026	5581	2335	150	192	327	98	97	0	2910	2608	1005	206	260	355	94	91	0	0	0	0	0	0	0	0	0	0	0	0	0	0	0	0	0	0	0	2.173	2.261	2.253	2.271	1.853	2.363	0.854	0.000	0.000	0.000	0.000	0.000	0.000	0.000	0.000	0.000	0.000	0.000	0.000	0.000	0.000	120	436	8580	7833	1.120	Error	Error	5876	2704	0	0	5431	2402	0	0	0	0
2	11	11	""	"iYDL133W"	8340	17100	100	1628	1529	717	136	148	73	97	95	0	3480	2966	1528	198	211	80	93	92	0	0	0	0	0	0	0	0	0	0	0	0	0	0	0	0	0	0	0	0.455	0.503	0.483	0.531	1.732	0.462	0.862	0.000	0.000	0.000	0.000	0.000	0.000	0.000	0.000	0.000	0.000	0.000	0.000	0.000	0.000	80	417	4774	4161	-1.137	Error	Error	1492	3282	0	0	1393	2768	0	0	0	0
2	12	11	""	"iYDL117W"	8520	17090	120	2350	2213	779	140	149	71	100	99	0	2806	2514	811	194	209	92	98	98	0	0	0	0	0	0	0	0	0	0	0	0	0	0	0	0	0	0	0	0.846	0.894	0.905	0.854	1.607	0.903	0.863	0.000	0.000	0.000	0.000	0.000	0.000	0.000	0.000	0.000	0.000	0.000	0.000	0.000	0.000	120	491	4822	4393	-0.241	Error	Error	2210	2612	0	0	2073	2320	0	0	0	0
2	13	11	""	"iYDL113C"	8730	17090	140	1417	1327	808	149	181	184	80	76	0	2631	2278	1477	200	259	464	75	70	0	0	0	0	0	0	0	0	0	0	0	0	0	0	0	0	0	0	0	0.522	0.567	0.550	0.656	3.046	0.533	0.824	0.000	0.000	0.000	0.000	0.000	0.000	0.000	0.000	0.000	0.000	0.000	0.000	0.000	0.000	156	538	3699	3256	-0.939	Error	Error	1268	2431	0	0	1178	2078	0	0	0	0
2	14	11	""	"iYDL109C"	8900	17100	110	1798	1675	863	149	184	238	96	86	0	3146	3187	1525	198	279	653	93	87	0	0	0	0	0	0	0	0	0	0	0	0	0	0	0	0	0	0	0	0.559	0.511	0.520	0.490	1.686	0.474	0.829	0.000	0.000	0.000	0.000	0.000	0.000	0.000	0.000	0.000	0.000	0.000	0.000	0.000	0.000	80	459	4597	4515	-0.838	Error	Error	1649	2948	0	0	1526	2989	0	0	0	0
2	15	11	""	"iYDL090C"	9100	17090	120	2700	2701	990	135	163	234	99	96	0	3896	3823	1179	197	223	216	99	99	0	0	0	0	0	0	0	0	0	0	0	0	0	0	0	0	0	0	0	0.693	0.708	0.714	0.680	1.783	0.704	0.836	0.000	0.000	0.000	0.000	0.000	0.000	0.000	0.000	0.000	0.000	0.000	0.000	0.000	0.000	120	526	6264	6192	-0.528	Error	Error	2565	3699	0	0	2566	3626	0	0	0	0
2	16	11	""	"iYDL086W"	9280	17090	130	2997	2753	1277	130	141	63	100	100	0	4050	3642	1579	197	203	61	99	98	0	0	0	0	0	0	0	0	0	0	0	0	0	0	0	0	0	0	0	0.744	0.761	0.748	0.753	1.918	0.752	0.841	0.000	0.000	0.000	0.000	0.000	0.000	0.000	0.000	0.000	0.000	0.000	0.000	0.000	0.000	120	501	6720	6068	-0.426	Error	Error	2867	3853	0	0	2623	3445	0	0	0	0
2	17	11	""	"iYDL082W"	9470	17100	120	2173	2336	1323	135	142	62	97	97	0	1641	1627	1007	196	204	62	91	89	0	0	0	0	0	0	0	0	0	0	0	0	0	0	0	0	0	0	0	1.410	1.538	1.545	1.831	2.260	1.488	0.844	0.000	0.000	0.000	0.000	0.000	0.000	0.000	0.000	0.000	0.000	0.000	0.000	0.000	0.000	120	500	3483	3632	0.496	Error	Error	2038	1445	0	0	2201	1431	0	0	0	0
2	18	11	""	"iYDL065C"	9690	17090	150	1924	1825	1305	140	147	77	81	77	0	2056	1709	1253	197	206	76	74	69	0	0	0	0	0	0	0	0	0	0	0	0	0	0	0	0	0	0	0	0.960	1.114	1.163	1.320	2.404	1.071	0.849	0.000	0.000	0.000	0.000	0.000	0.000	0.000	0.000	0.000	0.000	0.000	0.000	0.000	0.000	156	530	3643	3197	-0.059	Error	Error	1784	1859	0	0	1685	1512	0	0	0	0
2	19	11	""	"iYDL060W"	9860	17090	120	730	665	354	144	153	79	86	78	0	874	818	419	195	202	61	84	79	0	0	0	0	0	0	0	0	0	0	0	0	0	0	0	0	0	0	0	0.863	0.836	0.854	0.864	2.157	0.825	0.758	0.000	0.000	0.000	0.000	0.000	0.000	0.000	0.000	0.000	0.000	0.000	0.000	0.000	0.000	120	442	1265	1144	-0.213	Error	Error	586	679	0	0	521	623	0	0	0	0
2	20	11	""	"iYDL056W"	10080	17100	140	2859	2813	1734	141	149	68	96	92	0	1424	1223	707	194	206	73	83	80	0	0	0	0	0	0	0	0	0	0	0	0	0	0	0	0	0	0	0	2.210	2.597	2.538	2.645	2.517	2.699	0.852	0.000	0.000	0.000	0.000	0.000	0.000	0.000	0.000	0.000	0.000	0.000	0.000	0.000	0.000	156	469	3948	3701	1.144	Error	Error	2718	1230	0	0	2672	1029	0	0	0	0
2	21	11	""	"iYDRWdelta12"	10230	17090	120	3460	3237	1283	129	142	78	98	98	0	3444	3048	1187	188	212	109	96	94	0	0	0	0	0	0	0	0	0	0	0	0	0	0	0	0	0	0	0	1.023	1.087	1.078	1.124	1.726	1.066	0.871	0.000	0.000	0.000	0.000	0.000	0.000	0.000	0.000	0.000	0.000	0.000	0.000	0.000	0.000	120	354	6587	5968	0.033	Error	Error	3331	3256	0	0	3108	2860	0	0	0	0
2	22	11	""	"iYDR244W"	10410	17090	120	1627	1602	644	125	136	71	99	99	0	2369	2190	875	181	201	98	99	96	0	0	0	0	0	0	0	0	0	0	0	0	0	0	0	0	0	0	0	0.686	0.735	0.692	0.768	1.932	0.698	0.822	0.000	0.000	0.000	0.000	0.000	0.000	0.000	0.000	0.000	0.000	0.000	0.000	0.000	0.000	120	503	3690	3486	-0.543	Error	Error	1502	2188	0	0	1477	2009	0	0	0	0
2	1	12	""	"iYDR248C"	6420	17280	130	6676	6401	2373	130	142	68	100	100	0	4532	4132	1501	187	193	55	100	99	0	0	0	0	0	0	0	0	0	0	0	0	0	0	0	0	0	0	0	1.507	1.590	1.547	1.654	1.696	1.609	0.869	0.000	0.000	0.000	0.000	0.000	0.000	0.000	0.000	0.000	0.000	0.000	0.000	0.000	0.000	120	638	10891	10216	0.591	Error	Error	6546	4345	0	0	6271	3945	0	0	0	0
2	2	12	""	"itG(GCC)D2"	6610	17280	130	2210	2108	681	134	142	69	100	99	0	2365	2156	707	188	196	57	99	99	0	0	0	0	0	0	0	0	0	0	0	0	0	0	0	0	0	0	0	0.954	1.003	0.932	1.004	1.576	0.996	0.835	0.000	0.000	0.000	0.000	0.000	0.000	0.000	0.000	0.000	0.000	0.000	0.000	0.000	0.000	120	528	4253	3942	-0.069	Error	Error	2076	2177	0	0	1974	1968	0	0	0	0
2	3	12	""	"iYDR265W"	6810	17280	120	2647	2436	1057	128	143	70	100	99	0	2107	1919	802	193	205	71	95	95	0	0	0	0	0	0	0	0	0	0	0	0	0	0	0	0	0	0	0	1.316	1.337	1.381	1.422	1.889	1.338	0.843	0.000	0.000	0.000	0.000	0.000	0.000	0.000	0.000	0.000	0.000	0.000	0.000	0.000	0.000	120	488	4433	4034	0.396	Error	Error	2519	1914	0	0	2308	1726	0	0	0	0
2	4	12	""	"iYDR271C"	6990	17280	130	1887	1768	691	126	156	132	98	93	0	1741	1506	624	199	242	248	89	84	0	0	0	0	0	0	0	0	0	0	0	0	0	0	0	0	0	0	0	1.142	1.256	1.212	1.256	1.756	1.235	0.791	0.000	0.000	0.000	0.000	0.000	0.000	0.000	0.000	0.000	0.000	0.000	0.000	0.000	0.000	120	517	3303	2949	0.192	Error	Error	1761	1542	0	0	1642	1307	0	0	0	0
2	5	12	""	"iYDR286C"	7170	17280	120	4646	4234	1613	138	151	98	100	100	0	6003	5351	2028	199	233	166	98	98	0	0	0	0	0	0	0	0	0	0	0	0	0	0	0	0	0	0	0	0.777	0.795	0.797	0.813	1.643	0.770	0.863	0.000	0.000	0.000	0.000	0.000	0.000	0.000	0.000	0.000	0.000	0.000	0.000	0.000	0.000	120	480	10312	9248	-0.365	Error	Error	4508	5804	0	0	4096	5152	0	0	0	0
2	6	12	""	"iYDR292C"	7370	17280	120	5474	5287	2491	133	153	102	97	96	0	4938	4476	2181	197	223	121	93	93	0	0	0	0	0	0	0	0	0	0	0	0	0	0	0	0	0	0	0	1.127	1.204	1.209	1.203	1.761	1.199	0.854	0.000	0.000	0.000	0.000	0.000	0.000	0.000	0.000	0.000	0.000	0.000	0.000	0.000	0.000	120	499	10082	9433	0.172	Error	Error	5341	4741	0	0	5154	4279	0	0	0	0
2	7	12	""	"iYDR296W"	7560	17280	130	2691	2549	1038	132	146	85	98	98	0	5503	4858	2022	188	205	96	99	98	0	0	0	0	0	0	0	0	0	0	0	0	0	0	0	0	0	0	0	0.481	0.518	0.518	0.540	1.818	0.493	0.815	0.000	0.000	0.000	0.000	0.000	0.000	0.000	0.000	0.000	0.000	0.000	0.000	0.000	0.000	120	583	7874	7087	-1.054	Error	Error	2559	5315	0	0	2417	4670	0	0	0	0
2	8	12	""	"iYDR311W"	7760	17290	80	208	260	199	139	149	71	50	25	0	301	385	269	199	222	96	51	26	0	0	0	0	0	0	0	0	0	0	0	0	0	0	0	0	0	0	0	0.676	0.651	0.832	0.833	2.690	0.667	0.411	0.000	0.000	0.000	0.000	0.000	0.000	0.000	0.000	0.000	0.000	0.000	0.000	0.000	0.000	52	312	171	307	-0.564	Error	Error	69	102	0	0	121	186	0	0	0	0
2	9	12	""	"iYDR315C"	7940	17280	120	1189	1169	401	135	146	69	99	99	0	2322	2176	693	199	225	116	97	95	0	0	0	0	0	0	0	0	0	0	0	0	0	0	0	0	0	0	0	0.496	0.523	0.521	0.548	1.725	0.505	0.817	0.000	0.000	0.000	0.000	0.000	0.000	0.000	0.000	0.000	0.000	0.000	0.000	0.000	0.000	120	493	3177	3011	-1.010	Error	Error	1054	2123	0	0	1034	1977	0	0	0	0
2	10	12	""	"iYDR317W"	8130	17270	150	187	223	154	135	145	71	43	21	0	247	315	226	198	212	94	37	19	0	0	0	0	0	0	0	0	0	0	0	0	0	0	0	0	0	0	0	1.061	0.752	0.852	0.839	3.595	0.536	0.272	0.000	0.000	0.000	0.000	0.000	0.000	0.000	0.000	0.000	0.000	0.000	0.000	0.000	0.000	156	534	101	205	0.086	Error	Error	52	49	0	0	88	117	0	0	-50	0
2	11	12	""	"itK(CUU)E1"	8310	17280	120	2183	1978	876	133	145	75	96	95	0	1615	1397	676	193	206	83	93	88	0	0	0	0	0	0	0	0	0	0	0	0	0	0	0	0	0	0	0	1.442	1.532	1.550	1.503	2.201	1.480	0.792	0.000	0.000	0.000	0.000	0.000	0.000	0.000	0.000	0.000	0.000	0.000	0.000	0.000	0.000	120	467	3472	3049	0.528	Error	Error	2050	1422	0	0	1845	1204	0	0	0	0
2	12	12	""	"iYELWdelta6"	8500	17270	130	2079	1967	844	129	144	80	98	95	0	1681	1561	663	191	212	107	95	91	0	0	0	0	0	0	0	0	0	0	0	0	0	0	0	0	0	0	0	1.309	1.342	1.357	1.268	1.882	1.349	0.808	0.000	0.000	0.000	0.000	0.000	0.000	0.000	0.000	0.000	0.000	0.000	0.000	0.000	0.000	120	513	3440	3208	0.388	Error	Error	1950	1490	0	0	1838	1370	0	0	0	0
2	13	12	""	"iYEL007W"	8690	17270	140	2467	2481	1444	140	173	195	92	88	0	2942	2681	1642	191	253	459	82	75	0	0	0	0	0	0	0	0	0	0	0	0	0	0	0	0	0	0	0	0.846	0.940	0.937	1.061	2.584	0.907	0.825	0.000	0.000	0.000	0.000	0.000	0.000	0.000	0.000	0.000	0.000	0.000	0.000	0.000	0.000	156	556	5078	4831	-0.241	Error	Error	2327	2751	0	0	2341	2490	0	0	0	0
2	14	12	""	"isnR14"	8890	17280	100	2688	2298	1267	146	184	221	88	87	0	2833	2490	1448	191	254	521	78	76	0	0	0	0	0	0	0	0	0	0	0	0	0	0	0	0	0	0	0	0.962	0.936	0.866	1.066	2.567	0.871	0.812	0.000	0.000	0.000	0.000	0.000	0.000	0.000	0.000	0.000	0.000	0.000	0.000	0.000	0.000	80	408	5184	4451	-0.056	Error	Error	2542	2642	0	0	2152	2299	0	0	0	0
2	15	12	""	"iYER010C-1"	9070	17280	120	2006	2370	1683	129	138	63	98	94	0	3589	3704	2560	191	205	99	93	90	0	0	0	0	0	0	0	0	0	0	0	0	0	0	0	0	0	0	0	0.552	0.638	0.618	0.661	2.348	0.616	0.832	0.000	0.000	0.000	0.000	0.000	0.000	0.000	0.000	0.000	0.000	0.000	0.000	0.000	0.000	120	519	5275	5754	-0.856	Error	Error	1877	3398	0	0	2241	3513	0	0	0	0
2	16	12	""	"iYER012W"	9260	17270	130	1526	1580	841	127	136	58	98	97	0	3057	2859	1427	195	201	57	97	95	0	0	0	0	0	0	0	0	0	0	0	0	0	0	0	0	0	0	0	0.489	0.545	0.528	0.552	1.839	0.530	0.809	0.000	0.000	0.000	0.000	0.000	0.000	0.000	0.000	0.000	0.000	0.000	0.000	0.000	0.000	120	531	4261	4117	-1.033	Error	Error	1399	2862	0	0	1453	2664	0	0	0	0
2	17	12	""	"iYER027C"	9450	17270	130	2286	2295	1250	133	141	62	98	98	0	3794	3499	1858	194	201	61	95	95	0	0	0	0	0	0	0	0	0	0	0	0	0	0	0	0	0	0	0	0.598	0.654	0.625	0.642	1.859	0.634	0.814	0.000	0.000	0.000	0.000	0.000	0.000	0.000	0.000	0.000	0.000	0.000	0.000	0.000	0.000	120	516	5753	5467	-0.742	Error	Error	2153	3600	0	0	2162	3305	0	0	0	0
2	18	12	""	"iYER031C"	9640	17270	120	1322	1288	648	137	144	67	96	93	0	2074	1880	882	191	205	84	95	93	0	0	0	0	0	0	0	0	0	0	0	0	0	0	0	0	0	0	0	0.629	0.681	0.675	0.689	1.918	0.659	0.805	0.000	0.000	0.000	0.000	0.000	0.000	0.000	0.000	0.000	0.000	0.000	0.000	0.000	0.000	120	458	3068	2840	-0.668	Error	Error	1185	1883	0	0	1151	1689	0	0	0	0
2	19	12	""	"iYER035W"	9820	17270	130	2071	1918	676	129	138	61	99	99	0	2022	1903	756	189	202	85	98	95	0	0	0	0	0	0	0	0	0	0	0	0	0	0	0	0	0	0	0	1.059	1.044	1.046	1.100	1.853	1.000	0.845	0.000	0.000	0.000	0.000	0.000	0.000	0.000	0.000	0.000	0.000	0.000	0.000	0.000	0.000	120	487	3775	3503	0.083	Error	Error	1942	1833	0	0	1789	1714	0	0	0	0
2	20	12	""	"iYERWdelta9"	10030	17270	150	154	169	93	128	138	63	32	17	0	206	222	105	185	196	69	26	10	0	0	0	0	0	0	0	0	0	0	0	0	0	0	0	0	0	0	0	1.238	1.108	1.007	1.126	3.699	0.601	0.046	0.000	0.000	0.000	0.000	0.000	0.000	0.000	0.000	0.000	0.000	0.000	0.000	0.000	0.000	156	551	47	78	0.308	Error	Error	26	21	0	0	41	37	0	0	-50	0
2	21	12	""	"iYER050C"	10220	17270	150	144	155	87	126	145	92	19	5	0	211	218	95	186	214	134	8	1	0	0	0	0	0	0	0	0	0	0	0	0	0	0	0	0	0	0	0	0.720	0.906	0.895	0.917	4.025	0.612	0.128	0.000	0.000	0.000	0.000	0.000	0.000	0.000	0.000	0.000	0.000	0.000	0.000	0.000	0.000	156	482	43	61	-0.474	Error	Error	18	25	0	0	29	32	0	0	-50	0
2	22	12	""	"iYER053C-1"	10410	17270	150	128	140	71	123	131	66	20	5	0	185	201	82	179	198	107	13	1	0	0	0	0	0	0	0	0	0	0	0	0	0	0	0	0	0	0	0	0.833	0.773	1.097	0.928	3.462	0.682	0.036	0.000	0.000	0.000	0.000	0.000	0.000	0.000	0.000	0.000	0.000	0.000	0.000	0.000	0.000	156	745	11	39	-0.263	Error	Error	5	6	0	0	17	22	0	0	-50	0
2	1	13	""	"iYFR048W"	6430	17460	130	7156	6704	1987	127	138	65	100	100	0	3624	3322	1040	184	191	57	99	99	0	0	0	0	0	0	0	0	0	0	0	0	0	0	0	0	0	0	0	2.043	2.096	2.098	2.222	1.714	2.211	0.855	0.000	0.000	0.000	0.000	0.000	0.000	0.000	0.000	0.000	0.000	0.000	0.000	0.000	0.000	120	639	10469	9715	1.031	Error	Error	7029	3440	0	0	6577	3138	0	0	0	0
2	2	13	""	"iYFR052W"	6620	17460	130	2271	2211	904	129	136	62	99	95	0	2012	1873	721	187	194	58	96	95	0	0	0	0	0	0	0	0	0	0	0	0	0	0	0	0	0	0	0	1.174	1.235	1.205	1.244	1.960	1.296	0.798	0.000	0.000	0.000	0.000	0.000	0.000	0.000	0.000	0.000	0.000	0.000	0.000	0.000	0.000	120	547	3967	3768	0.231	Error	Error	2142	1825	0	0	2082	1686	0	0	0	0
2	3	13	""	"iYFR054C-0"	6810	17460	130	5798	5758	2783	123	134	66	100	100	0	5001	4769	2380	190	199	65	100	98	0	0	0	0	0	0	0	0	0	0	0	0	0	0	0	0	0	0	0	1.180	1.231	1.197	1.351	2.110	1.224	0.853	0.000	0.000	0.000	0.000	0.000	0.000	0.000	0.000	0.000	0.000	0.000	0.000	0.000	0.000	120	556	10486	10214	0.238	Error	Error	5675	4811	0	0	5635	4579	0	0	0	0
2	4	13	""	"iYGL257C"	7010	17460	130	3156	2939	1011	128	170	274	97	95	0	5294	4948	1823	193	281	581	94	91	0	0	0	0	0	0	0	0	0	0	0	0	0	0	0	0	0	0	0	0.594	0.591	0.589	0.608	1.719	0.560	0.873	0.000	0.000	0.000	0.000	0.000	0.000	0.000	0.000	0.000	0.000	0.000	0.000	0.000	0.000	120	528	8129	7566	-0.752	Error	Error	3028	5101	0	0	2811	4755	0	0	0	0
2	5	13	""	"iYGL256W-3"	7190	17460	130	3826	3532	1506	131	171	269	96	92	0	6091	5559	2306	190	280	571	91	91	0	0	0	0	0	0	0	0	0	0	0	0	0	0	0	0	0	0	0	0.626	0.633	0.646	0.663	2.076	0.610	0.827	0.000	0.000	0.000	0.000	0.000	0.000	0.000	0.000	0.000	0.000	0.000	0.000	0.000	0.000	120	548	9596	8770	-0.675	Error	Error	3695	5901	0	0	3401	5369	0	0	0	0
2	6	13	""	"iYGL252C"	7380	17470	120	4606	4231	1953	125	135	62	100	100	0	5603	4965	2331	187	196	70	98	97	0	0	0	0	0	0	0	0	0	0	0	0	0	0	0	0	0	0	0	0.827	0.859	0.868	0.888	1.678	0.839	0.894	0.000	0.000	0.000	0.000	0.000	0.000	0.000	0.000	0.000	0.000	0.000	0.000	0.000	0.000	120	501	9897	8884	-0.273	Error	Error	4481	5416	0	0	4106	4778	0	0	0	0
2	7	13	""	"iYGL233W"	7570	17460	130	1507	1383	566	128	137	63	93	92	0	1273	1149	473	185	193	67	92	87	0	0	0	0	0	0	0	0	0	0	0	0	0	0	0	0	0	0	0	1.267	1.302	1.303	1.275	1.871	1.303	0.795	0.000	0.000	0.000	0.000	0.000	0.000	0.000	0.000	0.000	0.000	0.000	0.000	0.000	0.000	120	566	2467	2219	0.342	Error	Error	1379	1088	0	0	1255	964	0	0	0	0
2	8	13	""	"iYGL228W"	7770	17470	130	3064	3003	1867	128	137	60	98	95	0	4177	3789	2423	188	197	64	91	90	0	0	0	0	0	0	0	0	0	0	0	0	0	0	0	0	0	0	0	0.736	0.798	0.777	0.878	2.357	0.765	0.795	0.000	0.000	0.000	0.000	0.000	0.000	0.000	0.000	0.000	0.000	0.000	0.000	0.000	0.000	120	566	6925	6476	-0.442	Error	Error	2936	3989	0	0	2875	3601	0	0	0	0
2	9	13	""	"itV(AAC)G3-0"	7950	17470	130	4321	4271	1406	124	131	57	100	100	0	7108	6543	2481	188	199	70	100	100	0	0	0	0	0	0	0	0	0	0	0	0	0	0	0	0	0	0	0	0.607	0.653	0.630	0.689	1.535	0.591	0.854	0.000	0.000	0.000	0.000	0.000	0.000	0.000	0.000	0.000	0.000	0.000	0.000	0.000	0.000	120	537	11117	10502	-0.721	Error	Error	4197	6920	0	0	4147	6355	0	0	0	0
2	10	13	""	"iYGL208W"	8150	17470	130	2668	2678	700	122	130	59	100	100	0	4047	3856	1061	184	196	70	99	99	0	0	0	0	0	0	0	0	0	0	0	0	0	0	0	0	0	0	0	0.659	0.696	0.681	0.733	1.680	0.660	0.861	0.000	0.000	0.000	0.000	0.000	0.000	0.000	0.000	0.000	0.000	0.000	0.000	0.000	0.000	120	534	6409	6228	-0.601	Error	Error	2546	3863	0	0	2556	3672	0	0	0	0
2	11	13	""	"itH(GUG)G1"	8330	17470	120	3449	3289	966	124	133	63	100	100	0	2671	2411	889	187	195	58	99	99	0	0	0	0	0	0	0	0	0	0	0	0	0	0	0	0	0	0	0	1.339	1.423	1.381	1.496	1.637	1.396	0.853	0.000	0.000	0.000	0.000	0.000	0.000	0.000	0.000	0.000	0.000	0.000	0.000	0.000	0.000	120	493	5809	5389	0.421	Error	Error	3325	2484	0	0	3165	2224	0	0	0	0
2	12	13	""	"itK(UUU)G1"	8530	17470	130	2968	2844	866	122	132	62	100	100	0	4088	3842	1218	181	189	61	100	99	0	0	0	0	0	0	0	0	0	0	0	0	0	0	0	0	0	0	0	0.728	0.744	0.734	0.777	1.577	0.704	0.871	0.000	0.000	0.000	0.000	0.000	0.000	0.000	0.000	0.000	0.000	0.000	0.000	0.000	0.000	120	549	6753	6383	-0.457	Error	Error	2846	3907	0	0	2722	3661	0	0	0	0
2	13	13	""	"iYGR091W"	8710	17460	130	1791	1691	845	125	134	63	93	93	0	2189	1978	948	175	190	75	90	90	0	0	0	0	0	0	0	0	0	0	0	0	0	0	0	0	0	0	0	0.827	0.869	0.827	0.894	2.015	0.854	0.799	0.000	0.000	0.000	0.000	0.000	0.000	0.000	0.000	0.000	0.000	0.000	0.000	0.000	0.000	120	561	3680	3369	-0.274	Error	Error	1666	2014	0	0	1566	1803	0	0	0	0
2	14	13	""	"iYGR095C"	8920	17470	130	1656	1547	648	128	139	64	98	95	0	1764	1509	689	177	189	71	91	90	0	0	0	0	0	0	0	0	0	0	0	0	0	0	0	0	0	0	0	0.963	1.065	1.061	1.137	2.191	1.027	0.800	0.000	0.000	0.000	0.000	0.000	0.000	0.000	0.000	0.000	0.000	0.000	0.000	0.000	0.000	120	582	3115	2751	-0.055	Error	Error	1528	1587	0	0	1419	1332	0	0	0	0
2	15	13	""	"iYGR099W"	9090	17470	110	2115	1948	850	130	140	65	100	98	0	4143	3599	1579	190	204	104	95	95	0	0	0	0	0	0	0	0	0	0	0	0	0	0	0	0	0	0	0	0.502	0.533	0.517	0.541	1.693	0.499	0.828	0.000	0.000	0.000	0.000	0.000	0.000	0.000	0.000	0.000	0.000	0.000	0.000	0.000	0.000	80	446	5938	5227	-0.994	Error	Error	1985	3953	0	0	1818	3409	0	0	0	0
2	16	13	""	"iYGR111W"	9290	17470	120	2196	2032	957	133	138	63	96	94	0	3172	2613	1367	193	207	103	91	88	0	0	0	0	0	0	0	0	0	0	0	0	0	0	0	0	0	0	0	0.693	0.785	0.755	0.875	2.290	0.729	0.810	0.000	0.000	0.000	0.000	0.000	0.000	0.000	0.000	0.000	0.000	0.000	0.000	0.000	0.000	120	564	5042	4319	-0.530	Error	Error	2063	2979	0	0	1899	2420	0	0	0	0
2	17	13	""	"iYGR117C"	9490	17470	120	2537	2474	1338	130	138	64	95	95	0	3593	3192	1683	190	202	76	92	90	0	0	0	0	0	0	0	0	0	0	0	0	0	0	0	0	0	0	0	0.707	0.781	0.750	0.791	2.249	0.773	0.844	0.000	0.000	0.000	0.000	0.000	0.000	0.000	0.000	0.000	0.000	0.000	0.000	0.000	0.000	120	513	5810	5346	-0.500	Error	Error	2407	3403	0	0	2344	3002	0	0	0	0
2	18	13	""	"itN(GUU)G"	9670	17470	130	1057	968	469	128	141	100	90	87	0	1593	1351	740	188	202	83	82	80	0	0	0	0	0	0	0	0	0	0	0	0	0	0	0	0	0	0	0	0.661	0.722	0.664	0.687	2.083	0.657	0.779	0.000	0.000	0.000	0.000	0.000	0.000	0.000	0.000	0.000	0.000	0.000	0.000	0.000	0.000	120	552	2334	2003	-0.597	Error	Error	929	1405	0	0	840	1163	0	0	0	0
2	19	13	""	"iYGR133W"	9870	17470	120	1400	1385	676	122	129	58	99	96	0	2960	2776	1421	181	193	68	94	91	0	0	0	0	0	0	0	0	0	0	0	0	0	0	0	0	0	0	0	0.460	0.487	0.461	0.482	1.994	0.456	0.797	0.000	0.000	0.000	0.000	0.000	0.000	0.000	0.000	0.000	0.000	0.000	0.000	0.000	0.000	120	530	4057	3858	-1.121	Error	Error	1278	2779	0	0	1263	2595	0	0	0	0
2	20	13	""	"iYGR138C"	10060	17470	130	852	800	335	125	137	80	95	89	0	1194	1108	474	183	194	72	91	87	0	0	0	0	0	0	0	0	0	0	0	0	0	0	0	0	0	0	0	0.719	0.730	0.696	0.767	2.237	0.698	0.741	0.000	0.000	0.000	0.000	0.000	0.000	0.000	0.000	0.000	0.000	0.000	0.000	0.000	0.000	120	547	1738	1600	-0.476	Error	Error	727	1011	0	0	675	925	0	0	0	0
2	21	13	""	"iYGR142W"	10250	17480	110	3255	3105	1485	125	140	89	98	98	0	3502	3014	1269	184	203	113	93	93	0	0	0	0	0	0	0	0	0	0	0	0	0	0	0	0	0	0	0	0.943	1.053	1.002	0.954	1.989	1.056	0.836	0.000	0.000	0.000	0.000	0.000	0.000	0.000	0.000	0.000	0.000	0.000	0.000	0.000	0.000	80	417	6448	5810	-0.084	Error	Error	3130	3318	0	0	2980	2830	0	0	0	0
2	22	13	""	"iYGR154C"	10410	17470	120	2312	2284	918	115	122	58	100	100	0	3771	3651	1658	176	185	91	100	97	0	0	0	0	0	0	0	0	0	0	0	0	0	0	0	0	0	0	0	0.611	0.624	0.576	0.694	1.943	0.581	0.852	0.000	0.000	0.000	0.000	0.000	0.000	0.000	0.000	0.000	0.000	0.000	0.000	0.000	0.000	120	557	5792	5644	-0.710	Error	Error	2197	3595	0	0	2169	3475	0	0	0	0
2	1	14	""	"iYGR158C"	6440	17660	130	4303	3982	1431	126	134	62	100	100	0	3092	2810	945	182	190	56	99	99	0	0	0	0	0	0	0	0	0	0	0	0	0	0	0	0	0	0	0	1.435	1.467	1.514	1.513	1.708	1.518	0.861	0.000	0.000	0.000	0.000	0.000	0.000	0.000	0.000	0.000	0.000	0.000	0.000	0.000	0.000	120	660	7087	6484	0.521	Error	Error	4177	2910	0	0	3856	2628	0	0	0	0
2	2	14	""	"iYGRCdelta30"	6630	17660	130	2176	1889	991	129	138	69	92	89	0	2168	1886	1015	191	205	82	86	85	0	0	0	0	0	0	0	0	0	0	0	0	0	0	0	0	0	0	0	1.035	1.038	0.993	0.980	2.008	1.017	0.798	0.000	0.000	0.000	0.000	0.000	0.000	0.000	0.000	0.000	0.000	0.000	0.000	0.000	0.000	120	534	4024	3455	0.050	Error	Error	2047	1977	0	0	1760	1695	0	0	0	0
2	3	14	""	"iYHR094C"	6820	17660	130	1972	2035	731	123	133	70	100	100	0	2956	2931	1060	186	203	83	99	98	0	0	0	0	0	0	0	0	0	0	0	0	0	0	0	0	0	0	0	0.668	0.697	0.711	0.701	1.556	0.668	0.835	0.000	0.000	0.000	0.000	0.000	0.000	0.000	0.000	0.000	0.000	0.000	0.000	0.000	0.000	120	541	4619	4657	-0.583	Error	Error	1849	2770	0	0	1912	2745	0	0	0	0
2	4	14	""	"iYHR098C"	7000	17660	120	2123	2174	986	125	138	116	99	99	0	4870	4706	2076	185	204	226	99	97	0	0	0	0	0	0	0	0	0	0	0	0	0	0	0	0	0	0	0	0.426	0.453	0.437	0.453	1.783	0.427	0.825	0.000	0.000	0.000	0.000	0.000	0.000	0.000	0.000	0.000	0.000	0.000	0.000	0.000	0.000	120	486	6683	6570	-1.229	Error	Error	1998	4685	0	0	2049	4521	0	0	0	0
2	5	14	""	"iYHR102W"	7180	17660	110	3016	2730	1149	126	136	69	98	98	0	4672	4203	1877	184	202	105	96	96	0	0	0	0	0	0	0	0	0	0	0	0	0	0	0	0	0	0	0	0.644	0.648	0.667	0.728	2.072	0.610	0.856	0.000	0.000	0.000	0.000	0.000	0.000	0.000	0.000	0.000	0.000	0.000	0.000	0.000	0.000	80	478	7378	6623	-0.635	Error	Error	2890	4488	0	0	2604	4019	0	0	0	0
2	6	14	""	"iYHR119W"	7400	17660	130	2880	2525	1363	124	138	76	95	93	0	2945	2462	1425	188	208	110	85	81	0	0	0	0	0	0	0	0	0	0	0	0	0	0	0	0	0	0	0	1.000	1.056	1.010	1.106	2.087	1.009	0.843	0.000	0.000	0.000	0.000	0.000	0.000	0.000	0.000	0.000	0.000	0.000	0.000	0.000	0.000	120	570	5513	4675	-0.001	Error	Error	2756	2757	0	0	2401	2274	0	0	0	0
2	7	14	""	"iYHR123W"	7590	17660	120	2517	2853	1969	123	132	59	94	93	0	1383	1529	1050	182	193	64	85	85	0	0	0	0	0	0	0	0	0	0	0	0	0	0	0	0	0	0	0	1.993	2.027	1.801	1.933	2.721	2.124	0.737	0.000	0.000	0.000	0.000	0.000	0.000	0.000	0.000	0.000	0.000	0.000	0.000	0.000	0.000	120	523	3595	4077	0.995	Error	Error	2394	1201	0	0	2730	1347	0	0	0	0
2	8	14	""	"iYHR127W"	7780	17660	120	1525	1494	762	124	142	100	92	90	0	1401	1306	709	184	204	119	86	81	0	0	0	0	0	0	0	0	0	0	0	0	0	0	0	0	0	0	0	1.151	1.221	1.142	1.115	2.293	1.178	0.798	0.000	0.000	0.000	0.000	0.000	0.000	0.000	0.000	0.000	0.000	0.000	0.000	0.000	0.000	120	501	2618	2492	0.203	Error	Error	1401	1217	0	0	1370	1122	0	0	0	0
2	9	14	""	"iYHR143W"	7960	17660	130	2017	2130	1300	124	133	72	95	92	0	2308	2442	1463	180	202	100	90	87	0	0	0	0	0	0	0	0	0	0	0	0	0	0	0	0	0	0	0	0.890	0.887	0.816	0.909	2.200	0.872	0.826	0.000	0.000	0.000	0.000	0.000	0.000	0.000	0.000	0.000	0.000	0.000	0.000	0.000	0.000	120	551	4021	4268	-0.169	Error	Error	1893	2128	0	0	2006	2262	0	0	0	0
2	10	14	""	"iYHRCdelta11"	8170	17660	120	1466	1462	705	122	131	65	95	94	0	2255	2063	1028	179	198	85	92	90	0	0	0	0	0	0	0	0	0	0	0	0	0	0	0	0	0	0	0	0.647	0.711	0.693	0.758	2.162	0.675	0.837	0.000	0.000	0.000	0.000	0.000	0.000	0.000	0.000	0.000	0.000	0.000	0.000	0.000	0.000	120	455	3420	3224	-0.627	Error	Error	1344	2076	0	0	1340	1884	0	0	0	0
2	11	14	""	"iYHR149C"	8350	17660	120	1105	1187	792	118	130	65	93	91	0	1738	1818	1176	180	188	54	93	92	0	0	0	0	0	0	0	0	0	0	0	0	0	0	0	0	0	0	0	0.634	0.653	0.646	0.593	2.142	0.626	0.779	0.000	0.000	0.000	0.000	0.000	0.000	0.000	0.000	0.000	0.000	0.000	0.000	0.000	0.000	120	465	2545	2707	-0.659	Error	Error	987	1558	0	0	1069	1638	0	0	0	0
2	12	14	""	"iYHR164C"	8540	17660	120	3096	2815	1347	119	131	67	100	97	0	3630	3073	1451	177	190	72	93	92	0	0	0	0	0	0	0	0	0	0	0	0	0	0	0	0	0	0	0	0.862	0.931	0.891	0.944	1.859	0.920	0.855	0.000	0.000	0.000	0.000	0.000	0.000	0.000	0.000	0.000	0.000	0.000	0.000	0.000	0.000	120	448	6430	5592	-0.214	Error	Error	2977	3453	0	0	2696	2896	0	0	0	0
2	13	14	""	"iYHR168W"	8720	17660	120	1880	1686	862	121	132	65	92	90	0	2532	2144	1146	175	192	85	88	87	0	0	0	0	0	0	0	0	0	0	0	0	0	0	0	0	0	0	0	0.746	0.795	0.736	0.748	2.147	0.747	0.821	0.000	0.000	0.000	0.000	0.000	0.000	0.000	0.000	0.000	0.000	0.000	0.000	0.000	0.000	120	482	4116	3534	-0.422	Error	Error	1759	2357	0	0	1565	1969	0	0	0	0
2	14	14	""	"iYHR173C"	8910	17660	120	1051	1043	497	123	135	65	95	93	0	1445	1352	593	181	199	89	90	90	0	0	0	0	0	0	0	0	0	0	0	0	0	0	0	0	0	0	0	0.734	0.786	0.761	0.732	1.997	0.767	0.818	0.000	0.000	0.000	0.000	0.000	0.000	0.000	0.000	0.000	0.000	0.000	0.000	0.000	0.000	120	480	2192	2091	-0.446	Error	Error	928	1264	0	0	920	1171	0	0	0	0
2	15	14	""	"itT(AGU)J"	9110	17660	120	1526	1473	757	135	142	66	96	95	0	1866	1687	804	195	215	113	92	88	0	0	0	0	0	0	0	0	0	0	0	0	0	0	0	0	0	0	0	0.832	0.897	0.955	0.962	2.181	0.891	0.777	0.000	0.000	0.000	0.000	0.000	0.000	0.000	0.000	0.000	0.000	0.000	0.000	0.000	0.000	120	511	3062	2830	-0.265	Error	Error	1391	1671	0	0	1338	1492	0	0	0	0
2	16	14	""	"iYJL197W"	9300	17660	130	3633	3490	1833	132	140	65	95	93	0	2923	2584	1409	192	208	87	91	88	0	0	0	0	0	0	0	0	0	0	0	0	0	0	0	0	0	0	0	1.282	1.404	1.370	1.373	2.316	1.435	0.819	0.000	0.000	0.000	0.000	0.000	0.000	0.000	0.000	0.000	0.000	0.000	0.000	0.000	0.000	120	502	6232	5750	0.358	Error	Error	3501	2731	0	0	3358	2392	0	0	0	0
2	17	14	""	"iYJL192C"	9490	17660	130	1958	1832	881	132	147	103	95	91	0	2570	2292	1075	188	210	101	92	91	0	0	0	0	0	0	0	0	0	0	0	0	0	0	0	0	0	0	0	0.767	0.808	0.784	0.772	1.752	0.797	0.818	0.000	0.000	0.000	0.000	0.000	0.000	0.000	0.000	0.000	0.000	0.000	0.000	0.000	0.000	120	541	4208	3804	-0.383	Error	Error	1826	2382	0	0	1700	2104	0	0	0	0
2	18	14	""	"iYJL173C"	9690	17660	120	4383	4015	2520	134	149	109	96	91	0	4977	4181	2465	185	204	92	95	94	0	0	0	0	0	0	0	0	0	0	0	0	0	0	0	0	0	0	0	0.887	0.971	0.964	0.918	2.075	0.984	0.849	0.000	0.000	0.000	0.000	0.000	0.000	0.000	0.000	0.000	0.000	0.000	0.000	0.000	0.000	120	453	9041	7877	-0.174	Error	Error	4249	4792	0	0	3881	3996	0	0	0	0
2	19	14	""	"iYJL168C"	9870	17660	130	2139	2021	1038	122	133	62	95	93	0	4304	3589	2004	180	192	73	90	89	0	0	0	0	0	0	0	0	0	0	0	0	0	0	0	0	0	0	0	0.489	0.557	0.539	0.626	2.345	0.518	0.827	0.000	0.000	0.000	0.000	0.000	0.000	0.000	0.000	0.000	0.000	0.000	0.000	0.000	0.000	120	481	6141	5308	-1.032	Error	Error	2017	4124	0	0	1899	3409	0	0	0	0
2	20	14	""	"iYJL164C"	10060	17660	120	1768	2074	1565	130	138	61	95	90	0	2974	3196	2329	187	197	79	88	87	0	0	0	0	0	0	0	0	0	0	0	0	0	0	0	0	0	0	0	0.588	0.646	0.652	0.572	2.007	0.636	0.843	0.000	0.000	0.000	0.000	0.000	0.000	0.000	0.000	0.000	0.000	0.000	0.000	0.000	0.000	120	448	4425	4953	-0.767	Error	Error	1638	2787	0	0	1944	3009	0	0	0	0
2	21	14	""	"isnR128"	10230	17660	120	1100	1091	353	128	139	67	100	99	0	1207	1128	378	185	192	63	96	96	0	0	0	0	0	0	0	0	0	0	0	0	0	0	0	0	0	0	0	0.951	1.021	0.942	1.048	1.787	0.991	0.791	0.000	0.000	0.000	0.000	0.000	0.000	0.000	0.000	0.000	0.000	0.000	0.000	0.000	0.000	120	443	1994	1906	-0.072	Error	Error	972	1022	0	0	963	943	0	0	0	0
2	22	14	""	"iYJL146W"	10410	17660	120	2504	2565	1193	122	138	91	100	98	0	3550	3224	1365	185	207	137	100	99	0	0	0	0	0	0	0	0	0	0	0	0	0	0	0	0	0	0	0	0.708	0.804	0.789	0.791	1.747	0.804	0.864	0.000	0.000	0.000	0.000	0.000	0.000	0.000	0.000	0.000	0.000	0.000	0.000	0.000	0.000	120	581	5747	5482	-0.498	Error	Error	2382	3365	0	0	2443	3039	0	0	0	0
2	1	15	""	"iYJL141C"	6440	17850	120	2038	1949	1060	114	123	58	95	92	0	3103	3031	1804	182	189	58	91	87	0	0	0	0	0	0	0	0	0	0	0	0	0	0	0	0	0	0	0	0.659	0.644	0.603	0.722	2.633	0.593	0.862	0.000	0.000	0.000	0.000	0.000	0.000	0.000	0.000	0.000	0.000	0.000	0.000	0.000	0.000	120	552	4845	4684	-0.602	Error	Error	1924	2921	0	0	1835	2849	0	0	0	0
2	2	15	""	"iYJL125C"	6630	17840	130	2196	2029	1053	124	132	70	95	94	0	3132	2719	1291	182	199	80	90	87	0	0	0	0	0	0	0	0	0	0	0	0	0	0	0	0	0	0	0	0.702	0.751	0.730	0.707	2.283	0.745	0.826	0.000	0.000	0.000	0.000	0.000	0.000	0.000	0.000	0.000	0.000	0.000	0.000	0.000	0.000	120	469	5022	4442	-0.510	Error	Error	2072	2950	0	0	1905	2537	0	0	0	0
2	3	15	""	"iYJL120W"	6790	17850	120	792	780	368	122	133	70	95	90	0	1647	1542	663	185	199	68	95	92	0	0	0	0	0	0	0	0	0	0	0	0	0	0	0	0	0	0	0	0.458	0.485	0.485	0.510	2.164	0.472	0.767	0.000	0.000	0.000	0.000	0.000	0.000	0.000	0.000	0.000	0.000	0.000	0.000	0.000	0.000	120	458	2132	2015	-1.126	Error	Error	670	1462	0	0	658	1357	0	0	0	0
2	4	15	""	"iYJL115W"	7000	17840	130	1759	1553	785	126	135	65	92	88	0	1925	1748	796	186	201	98	90	88	0	0	0	0	0	0	0	0	0	0	0	0	0	0	0	0	0	0	0	0.939	0.914	0.883	0.828	2.322	0.921	0.761	0.000	0.000	0.000	0.000	0.000	0.000	0.000	0.000	0.000	0.000	0.000	0.000	0.000	0.000	120	514	3372	2989	-0.091	Error	Error	1633	1739	0	0	1427	1562	0	0	0	0
2	5	15	""	"iYKL211C"	7180	17840	130	1355	1425	727	126	138	72	95	95	0	2768	2557	1371	183	207	113	89	89	0	0	0	0	0	0	0	0	0	0	0	0	0	0	0	0	0	0	0	0.475	0.547	0.517	0.549	1.746	0.516	0.866	0.000	0.000	0.000	0.000	0.000	0.000	0.000	0.000	0.000	0.000	0.000	0.000	0.000	0.000	120	513	3814	3673	-1.073	Error	Error	1229	2585	0	0	1299	2374	0	0	0	0
2	6	15	""	"itT(CGU)K"	7370	17840	120	1389	1277	610	123	136	77	95	93	0	2341	2085	1047	189	213	115	90	88	0	0	0	0	0	0	0	0	0	0	0	0	0	0	0	0	0	0	0	0.588	0.609	0.594	0.592	1.579	0.560	0.833	0.000	0.000	0.000	0.000	0.000	0.000	0.000	0.000	0.000	0.000	0.000	0.000	0.000	0.000	120	456	3418	3050	-0.765	Error	Error	1266	2152	0	0	1154	1896	0	0	0	0
2	7	15	""	"iYKL205W"	7540	17850	130	2901	2652	1057	124	135	70	99	98	0	2676	2424	998	187	203	98	94	92	0	0	0	0	0	0	0	0	0	0	0	0	0	0	0	0	0	0	0	1.116	1.130	1.116	1.171	1.804	1.085	0.850	0.000	0.000	0.000	0.000	0.000	0.000	0.000	0.000	0.000	0.000	0.000	0.000	0.000	0.000	120	506	5266	4765	0.158	Error	Error	2777	2489	0	0	2528	2237	0	0	0	0
2	8	15	""	"iYKLCdelta2"	7740	17850	110	1259	1146	481	132	163	139	88	88	0	1347	1183	519	185	223	166	85	83	0	0	0	0	0	0	0	0	0	0	0	0	0	0	0	0	0	0	0	0.970	1.016	0.975	0.943	1.430	1.010	0.827	0.000	0.000	0.000	0.000	0.000	0.000	0.000	0.000	0.000	0.000	0.000	0.000	0.000	0.000	80	478	2289	2012	-0.044	Error	Error	1127	1162	0	0	1014	998	0	0	0	0
2	9	15	""	"iYKL187C"	7940	17850	130	1432	1423	747	129	159	138	92	90	0	2051	2036	1214	182	227	167	87	84	0	0	0	0	0	0	0	0	0	0	0	0	0	0	0	0	0	0	0	0.697	0.698	0.678	0.695	1.768	0.635	0.821	0.000	0.000	0.000	0.000	0.000	0.000	0.000	0.000	0.000	0.000	0.000	0.000	0.000	0.000	120	546	3172	3148	-0.520	Error	Error	1303	1869	0	0	1294	1854	0	0	0	0
2	10	15	""	"iYKL183W"	8130	17840	130	1337	1343	639	129	141	77	96	95	0	2759	2654	1337	181	201	93	93	92	0	0	0	0	0	0	0	0	0	0	0	0	0	0	0	0	0	0	0	0.469	0.491	0.490	0.585	2.434	0.457	0.841	0.000	0.000	0.000	0.000	0.000	0.000	0.000	0.000	0.000	0.000	0.000	0.000	0.000	0.000	120	477	3786	3687	-1.094	Error	Error	1208	2578	0	0	1214	2473	0	0	0	0
2	11	15	""	"iYKL166C-1"	8290	17840	130	2571	2648	1229	131	139	65	99	98	0	2767	2687	1119	180	189	59	98	97	0	0	0	0	0	0	0	0	0	0	0	0	0	0	0	0	0	0	0	0.943	1.004	0.956	0.991	1.698	1.011	0.880	0.000	0.000	0.000	0.000	0.000	0.000	0.000	0.000	0.000	0.000	0.000	0.000	0.000	0.000	120	470	5027	5024	-0.084	Error	Error	2440	2587	0	0	2517	2507	0	0	0	0
2	12	15	""	"iYKL164C-1"	8500	17840	130	1893	1872	925	127	137	69	99	95	0	3022	2714	1392	180	192	70	89	89	0	0	0	0	0	0	0	0	0	0	0	0	0	0	0	0	0	0	0	0.621	0.689	0.653	0.733	2.177	0.654	0.862	0.000	0.000	0.000	0.000	0.000	0.000	0.000	0.000	0.000	0.000	0.000	0.000	0.000	0.000	120	520	4608	4279	-0.686	Error	Error	1766	2842	0	0	1745	2534	0	0	0	0
2	13	15	""	"iYKL162C"	8680	17840	130	2862	2978	1245	125	136	63	100	100	0	3801	3703	1312	184	197	75	99	99	0	0	0	0	0	0	0	0	0	0	0	0	0	0	0	0	0	0	0	0.757	0.811	0.774	0.828	1.733	0.815	0.870	0.000	0.000	0.000	0.000	0.000	0.000	0.000	0.000	0.000	0.000	0.000	0.000	0.000	0.000	120	513	6354	6372	-0.402	Error	Error	2737	3617	0	0	2853	3519	0	0	0	0
2	14	15	""	"iYKL148C"	8890	17840	130	939	913	402	124	133	60	95	91	0	2254	2077	965	187	199	73	91	90	0	0	0	0	0	0	0	0	0	0	0	0	0	0	0	0	0	0	0	0.394	0.417	0.406	0.439	1.991	0.386	0.775	0.000	0.000	0.000	0.000	0.000	0.000	0.000	0.000	0.000	0.000	0.000	0.000	0.000	0.000	120	519	2882	2679	-1.343	Error	Error	815	2067	0	0	789	1890	0	0	0	0
2	15	15	""	"iYKL143W"	9060	17840	120	1511	1400	551	131	141	66	95	93	0	2587	2284	952	191	219	134	91	91	0	0	0	0	0	0	0	0	0	0	0	0	0	0	0	0	0	0	0	0.576	0.606	0.576	0.589	1.895	0.566	0.829	0.000	0.000	0.000	0.000	0.000	0.000	0.000	0.000	0.000	0.000	0.000	0.000	0.000	0.000	120	453	3776	3362	-0.796	Error	Error	1380	2396	0	0	1269	2093	0	0	0	0
2	16	15	""	"iYKL139W"	9260	17840	120	4575	5316	3901	131	143	69	98	97	0	2577	2669	1741	185	210	124	88	85	0	0	0	0	0	0	0	0	0	0	0	0	0	0	0	0	0	0	0	1.858	2.087	1.971	2.212	2.363	2.223	0.874	0.000	0.000	0.000	0.000	0.000	0.000	0.000	0.000	0.000	0.000	0.000	0.000	0.000	0.000	120	503	6836	7669	0.894	Error	Error	4444	2392	0	0	5185	2484	0	0	0	0
2	17	15	""	"iYLL025W"	9440	17840	120	4180	4133	1421	133	143	66	100	100	0	2930	2744	1008	181	192	64	98	97	0	0	0	0	0	0	0	0	0	0	0	0	0	0	0	0	0	0	0	1.472	1.561	1.556	1.700	1.897	1.557	0.892	0.000	0.000	0.000	0.000	0.000	0.000	0.000	0.000	0.000	0.000	0.000	0.000	0.000	0.000	120	500	6796	6563	0.558	Error	Error	4047	2749	0	0	4000	2563	0	0	0	0
2	18	15	""	"iYLL021W"	9660	17840	130	1038	951	449	132	141	67	87	87	0	969	867	432	181	191	62	84	82	0	0	0	0	0	0	0	0	0	0	0	0	0	0	0	0	0	0	0	1.150	1.194	1.090	1.019	2.015	1.133	0.757	0.000	0.000	0.000	0.000	0.000	0.000	0.000	0.000	0.000	0.000	0.000	0.000	0.000	0.000	120	515	1694	1505	0.201	Error	Error	906	788	0	0	819	686	0	0	0	0
2	19	15	""	"iYLL017W"	9820	17840	120	1036	1165	637	124	136	65	98	96	0	2274	2295	1148	182	191	57	97	97	0	0	0	0	0	0	0	0	0	0	0	0	0	0	0	0	0	0	0	0.436	0.493	0.479	0.487	2.001	0.475	0.808	0.000	0.000	0.000	0.000	0.000	0.000	0.000	0.000	0.000	0.000	0.000	0.000	0.000	0.000	120	396	3004	3154	-1.198	Error	Error	912	2092	0	0	1041	2113	0	0	0	0
2	20	15	""	"iYLL001W"	10000	17840	130	4388	4328	1876	127	136	61	100	100	0	2445	2266	930	185	196	68	94	93	0	0	0	0	0	0	0	0	0	0	0	0	0	0	0	0	0	0	0	1.885	2.019	2.046	2.065	1.712	2.107	0.873	0.000	0.000	0.000	0.000	0.000	0.000	0.000	0.000	0.000	0.000	0.000	0.000	0.000	0.000	120	515	6521	6282	0.915	Error	Error	4261	2260	0	0	4201	2081	0	0	0	0
2	21	15	""	"iYLR003C"	10210	17840	120	809	777	360	128	142	83	90	86	0	1435	1320	631	190	200	87	90	86	0	0	0	0	0	0	0	0	0	0	0	0	0	0	0	0	0	0	0	0.547	0.574	0.542	0.540	2.015	0.529	0.770	0.000	0.000	0.000	0.000	0.000	0.000	0.000	0.000	0.000	0.000	0.000	0.000	0.000	0.000	120	528	1926	1779	-0.870	Error	Error	681	1245	0	0	649	1130	0	0	0	0
2	22	15	""	"iYLR007W"	10400	17850	110	1416	1305	572	125	143	94	95	90	0	2001	1725	781	190	218	151	86	86	0	0	0	0	0	0	0	0	0	0	0	0	0	0	0	0	0	0	0	0.713	0.769	0.752	0.751	2.188	0.722	0.793	0.000	0.000	0.000	0.000	0.000	0.000	0.000	0.000	0.000	0.000	0.000	0.000	0.000	0.000	80	498	3102	2715	-0.488	Error	Error	1291	1811	0	0	1180	1535	0	0	0	0
2	1	16	""	"iYLR024C"	6420	18030	120	808	958	667	114	126	59	95	90	0	1453	1688	1323	177	184	51	92	91	0	0	0	0	0	0	0	0	0	0	0	0	0	0	0	0	0	0	0	0.544	0.559	0.546	0.600	2.410	0.457	0.690	0.000	0.000	0.000	0.000	0.000	0.000	0.000	0.000	0.000	0.000	0.000	0.000	0.000	0.000	120	542	1970	2355	-0.879	Error	Error	694	1276	0	0	844	1511	0	0	0	0
2	2	16	""	"iYLR028C"	6600	18030	130	1462	1530	793	124	131	64	95	95	0	2368	2425	1315	180	191	64	94	92	0	0	0	0	0	0	0	0	0	0	0	0	0	0	0	0	0	0	0	0.612	0.626	0.589	0.626	1.878	0.586	0.818	0.000	0.000	0.000	0.000	0.000	0.000	0.000	0.000	0.000	0.000	0.000	0.000	0.000	0.000	120	524	3526	3651	-0.710	Error	Error	1338	2188	0	0	1406	2245	0	0	0	0
2	3	16	""	"iYLR032W"	6790	18030	130	2287	2275	1029	125	133	65	97	95	0	2294	2084	989	187	200	69	92	92	0	0	0	0	0	0	0	0	0	0	0	0	0	0	0	0	0	0	0	1.026	1.133	1.059	1.140	2.034	1.095	0.823	0.000	0.000	0.000	0.000	0.000	0.000	0.000	0.000	0.000	0.000	0.000	0.000	0.000	0.000	120	522	4269	4047	0.037	Error	Error	2162	2107	0	0	2150	1897	0	0	0	0
2	4	16	""	"iYLR044C"	6980	18020	130	2729	2560	1245	128	135	67	97	95	0	4616	4222	1844	188	206	110	94	93	0	0	0	0	0	0	0	0	0	0	0	0	0	0	0	0	0	0	0	0.587	0.603	0.600	0.584	1.912	0.588	0.837	0.000	0.000	0.000	0.000	0.000	0.000	0.000	0.000	0.000	0.000	0.000	0.000	0.000	0.000	120	543	7029	6466	-0.768	Error	Error	2601	4428	0	0	2432	4034	0	0	0	0
2	5	16	""	"iYLR048W"	7180	18030	140	1657	1763	975	129	142	80	97	94	0	1664	1560	806	183	210	152	89	84	0	0	0	0	0	0	0	0	0	0	0	0	0	0	0	0	0	0	0	1.032	1.187	1.126	1.251	2.156	1.215	0.804	0.000	0.000	0.000	0.000	0.000	0.000	0.000	0.000	0.000	0.000	0.000	0.000	0.000	0.000	156	566	3009	3011	0.045	Error	Error	1528	1481	0	0	1634	1377	0	0	0	0
2	6	16	""	"iYLR052W"	7370	18030	130	1209	1145	471	121	131	67	95	92	0	1856	1686	688	181	195	89	90	90	0	0	0	0	0	0	0	0	0	0	0	0	0	0	0	0	0	0	0	0.650	0.680	0.641	0.635	1.664	0.644	0.813	0.000	0.000	0.000	0.000	0.000	0.000	0.000	0.000	0.000	0.000	0.000	0.000	0.000	0.000	120	489	2763	2529	-0.622	Error	Error	1088	1675	0	0	1024	1505	0	0	0	0
2	7	16	""	"iYLR364W"	7550	18030	130	1849	1914	665	120	131	59	100	100	0	3493	3364	1185	186	195	84	100	100	0	0	0	0	0	0	0	0	0	0	0	0	0	0	0	0	0	0	0	0.523	0.565	0.544	0.573	1.494	0.537	0.844	0.000	0.000	0.000	0.000	0.000	0.000	0.000	0.000	0.000	0.000	0.000	0.000	0.000	0.000	120	549	5036	4972	-0.936	Error	Error	1729	3307	0	0	1794	3178	0	0	0	0
2	8	16	""	"iYLR369W"	7760	18030	120	1982	1811	742	126	145	103	97	95	0	1965	1753	779	186	203	107	94	90	0	0	0	0	0	0	0	0	0	0	0	0	0	0	0	0	0	0	0	1.043	1.075	1.035	1.077	1.726	1.026	0.851	0.000	0.000	0.000	0.000	0.000	0.000	0.000	0.000	0.000	0.000	0.000	0.000	0.000	0.000	120	533	3635	3252	0.061	Error	Error	1856	1779	0	0	1685	1567	0	0	0	0
2	9	16	""	"iYLR373C"	7940	18030	120	672	659	228	117	127	67	99	95	0	1321	1238	411	177	191	85	96	95	0	0	0	0	0	0	0	0	0	0	0	0	0	0	0	0	0	0	0	0.485	0.511	0.512	0.530	1.822	0.491	0.781	0.000	0.000	0.000	0.000	0.000	0.000	0.000	0.000	0.000	0.000	0.000	0.000	0.000	0.000	120	480	1699	1603	-1.044	Error	Error	555	1144	0	0	542	1061	0	0	0	0
2	10	16	""	"iYLR389C"	8130	18030	130	1471	1451	401	126	136	63	100	99	0	3354	3175	835	187	196	61	100	100	0	0	0	0	0	0	0	0	0	0	0	0	0	0	0	0	0	0	0	0.425	0.443	0.433	0.444	1.510	0.428	0.819	0.000	0.000	0.000	0.000	0.000	0.000	0.000	0.000	0.000	0.000	0.000	0.000	0.000	0.000	120	563	4512	4313	-1.236	Error	Error	1345	3167	0	0	1325	2988	0	0	0	0
2	11	16	""	"iYLR394W"	8330	18030	130	8201	7714	3163	137	144	71	98	97	0	4227	3773	1580	185	197	71	95	95	0	0	0	0	0	0	0	0	0	0	0	0	0	0	0	0	0	0	0	1.995	2.112	2.087	2.104	1.726	2.158	0.895	0.000	0.000	0.000	0.000	0.000	0.000	0.000	0.000	0.000	0.000	0.000	0.000	0.000	0.000	120	594	12106	11165	0.996	Error	Error	8064	4042	0	0	7577	3588	0	0	0	0
2	12	16	""	"iYLR398C"	8530	18030	130	1902	1885	890	126	136	71	96	95	0	3166	2903	1418	181	195	74	94	93	0	0	0	0	0	0	0	0	0	0	0	0	0	0	0	0	0	0	0	0.595	0.646	0.643	0.674	1.917	0.637	0.854	0.000	0.000	0.000	0.000	0.000	0.000	0.000	0.000	0.000	0.000	0.000	0.000	0.000	0.000	120	511	4761	4481	-0.749	Error	Error	1776	2985	0	0	1759	2722	0	0	0	0
2	13	16	""	"iYLR412W-1"	8700	18040	130	2468	2554	908	122	130	61	100	100	0	3000	2882	1040	181	188	55	100	99	0	0	0	0	0	0	0	0	0	0	0	0	0	0	0	0	0	0	0	0.832	0.900	0.901	0.949	1.686	0.877	0.875	0.000	0.000	0.000	0.000	0.000	0.000	0.000	0.000	0.000	0.000	0.000	0.000	0.000	0.000	120	522	5165	5133	-0.265	Error	Error	2346	2819	0	0	2432	2701	0	0	0	0
2	14	16	""	"iYLR417W"	8900	18030	130	2961	2661	1222	123	133	67	97	96	0	2465	2190	988	181	191	64	91	91	0	0	0	0	0	0	0	0	0	0	0	0	0	0	0	0	0	0	0	1.243	1.263	1.239	1.191	1.618	1.283	0.849	0.000	0.000	0.000	0.000	0.000	0.000	0.000	0.000	0.000	0.000	0.000	0.000	0.000	0.000	120	568	5122	4547	0.313	Error	Error	2838	2284	0	0	2538	2009	0	0	0	0
2	15	16	""	"iYLRCdelta24"	9090	18030	130	2203	1984	824	120	133	68	94	94	0	2242	2011	878	181	196	79	87	87	0	0	0	0	0	0	0	0	0	0	0	0	0	0	0	0	0	0	0	1.011	1.019	0.986	0.908	2.315	0.990	0.873	0.000	0.000	0.000	0.000	0.000	0.000	0.000	0.000	0.000	0.000	0.000	0.000	0.000	0.000	120	599	4144	3694	0.015	Error	Error	2083	2061	0	0	1864	1830	0	0	0	0
2	16	16	""	"iYLR436C"	9290	18040	110	660	735	372	126	135	65	97	93	0	1156	1341	999	182	191	57	91	88	0	0	0	0	0	0	0	0	0	0	0	0	0	0	0	0	0	0	0	0.548	0.525	0.521	0.540	1.808	0.398	0.667	0.000	0.000	0.000	0.000	0.000	0.000	0.000	0.000	0.000	0.000	0.000	0.000	0.000	0.000	80	488	1508	1768	-0.867	Error	Error	534	974	0	0	609	1159	0	0	0	0
2	17	16	""	"iYLR439W"	9480	18030	130	2437	2233	907	140	148	69	95	95	0	1841	1616	670	182	196	70	90	88	0	0	0	0	0	0	0	0	0	0	0	0	0	0	0	0	0	0	0	1.385	1.460	1.422	1.377	1.763	1.539	0.823	0.000	0.000	0.000	0.000	0.000	0.000	0.000	0.000	0.000	0.000	0.000	0.000	0.000	0.000	120	577	3956	3527	0.469	Error	Error	2297	1659	0	0	2093	1434	0	0	0	0
2	18	16	""	"iYLR444C"	9660	18030	130	1353	1307	529	139	148	72	95	92	0	1758	1580	703	184	198	76	90	89	0	0	0	0	0	0	0	0	0	0	0	0	0	0	0	0	0	0	0	0.771	0.837	0.814	0.835	1.733	0.830	0.765	0.000	0.000	0.000	0.000	0.000	0.000	0.000	0.000	0.000	0.000	0.000	0.000	0.000	0.000	120	548	2788	2564	-0.375	Error	Error	1214	1574	0	0	1168	1396	0	0	0	0
2	19	16	""	"iYMR130W"	9860	18030	130	4288	3822	1696	134	142	68	97	96	0	1559	1448	583	183	193	65	90	90	0	0	0	0	0	0	0	0	0	0	0	0	0	0	0	0	0	0	0	3.019	2.915	2.827	2.578	1.927	3.142	0.826	0.000	0.000	0.000	0.000	0.000	0.000	0.000	0.000	0.000	0.000	0.000	0.000	0.000	0.000	120	560	5530	4953	1.594	Error	Error	4154	1376	0	0	3688	1265	0	0	0	0
2	20	16	""	"iYMR134W"	10050	18040	130	4883	5441	3305	129	139	63	100	99	0	4695	4877	3238	183	191	55	93	91	0	0	0	0	0	0	0	0	0	0	0	0	0	0	0	0	0	0	0	1.054	1.132	1.062	1.222	2.039	1.098	0.849	0.000	0.000	0.000	0.000	0.000	0.000	0.000	0.000	0.000	0.000	0.000	0.000	0.000	0.000	120	533	9266	10006	0.075	Error	Error	4754	4512	0	0	5312	4694	0	0	0	0
2	21	16	""	"iYMR138W"	10220	18040	120	2021	2073	848	128	135	59	100	100	0	4114	3933	1683	182	190	54	99	98	0	0	0	0	0	0	0	0	0	0	0	0	0	0	0	0	0	0	0	0.481	0.519	0.518	0.560	1.872	0.492	0.874	0.000	0.000	0.000	0.000	0.000	0.000	0.000	0.000	0.000	0.000	0.000	0.000	0.000	0.000	120	526	5825	5696	-1.055	Error	Error	1893	3932	0	0	1945	3751	0	0	0	0
2	22	16	""	"iYMR155W"	10430	18030	130	1588	1503	633	125	135	64	95	95	0	1552	1439	542	180	189	62	92	90	0	0	0	0	0	0	0	0	0	0	0	0	0	0	0	0	0	0	0	1.066	1.095	1.051	1.096	1.979	1.126	0.834	0.000	0.000	0.000	0.000	0.000	0.000	0.000	0.000	0.000	0.000	0.000	0.000	0.000	0.000	120	708	2835	2637	0.093	Error	Error	1463	1372	0	0	1378	1259	0	0	0	0
2	1	17	""	"itM(CAU)M"	6440	18230	130	1285	1193	441	127	134	60	95	94	0	1315	1163	525	183	192	56	88	86	0	0	0	0	0	0	0	0	0	0	0	0	0	0	0	0	0	0	0	1.023	1.088	1.054	1.210	2.282	1.037	0.791	0.000	0.000	0.000	0.000	0.000	0.000	0.000	0.000	0.000	0.000	0.000	0.000	0.000	0.000	120	674	2290	2046	0.033	Error	Error	1158	1132	0	0	1066	980	0	0	0	0
2	2	17	""	"iYMR161W"	6640	18230	130	4890	4520	1946	128	134	63	97	95	0	2822	2487	1150	181	190	58	90	90	0	0	0	0	0	0	0	0	0	0	0	0	0	0	0	0	0	0	0	1.803	1.905	1.865	1.823	2.113	1.976	0.820	0.000	0.000	0.000	0.000	0.000	0.000	0.000	0.000	0.000	0.000	0.000	0.000	0.000	0.000	120	537	7403	6698	0.850	Error	Error	4762	2641	0	0	4392	2306	0	0	0	0
2	3	17	""	"iYMR176W"	6810	18230	130	3480	3640	1258	123	131	59	100	100	0	3991	3973	1344	186	194	55	99	99	0	0	0	0	0	0	0	0	0	0	0	0	0	0	0	0	0	0	0	0.882	0.929	0.930	0.951	1.622	0.909	0.849	0.000	0.000	0.000	0.000	0.000	0.000	0.000	0.000	0.000	0.000	0.000	0.000	0.000	0.000	120	544	7162	7304	-0.181	Error	Error	3357	3805	0	0	3517	3787	0	0	0	0
2	4	17	""	"iYMR180C"	7010	18220	130	1704	1640	665	121	134	75	97	95	0	2387	2167	921	186	207	138	91	90	0	0	0	0	0	0	0	0	0	0	0	0	0	0	0	0	0	0	0	0.719	0.767	0.724	0.770	1.839	0.739	0.827	0.000	0.000	0.000	0.000	0.000	0.000	0.000	0.000	0.000	0.000	0.000	0.000	0.000	0.000	120	585	3784	3500	-0.475	Error	Error	1583	2201	0	0	1519	1981	0	0	0	0
2	5	17	""	"iYMR183C"	7200	18220	130	1541	1701	808	122	135	77	95	95	0	2254	2157	985	185	206	140	91	90	0	0	0	0	0	0	0	0	0	0	0	0	0	0	0	0	0	0	0	0.686	0.801	0.760	0.819	1.935	0.795	0.846	0.000	0.000	0.000	0.000	0.000	0.000	0.000	0.000	0.000	0.000	0.000	0.000	0.000	0.000	120	511	3488	3551	-0.544	Error	Error	1419	2069	0	0	1579	1972	0	0	0	0
2	6	17	""	"iYMR198W"	7390	18220	130	3319	3189	1278	121	131	65	95	95	0	5948	5478	2233	181	202	117	94	93	0	0	0	0	0	0	0	0	0	0	0	0	0	0	0	0	0	0	0	0.555	0.579	0.566	0.598	1.977	0.551	0.846	0.000	0.000	0.000	0.000	0.000	0.000	0.000	0.000	0.000	0.000	0.000	0.000	0.000	0.000	120	533	8965	8365	-0.851	Error	Error	3198	5767	0	0	3068	5297	0	0	0	0
2	7	17	""	"iYMR202W"	7570	18230	130	1124	1141	371	123	131	59	100	100	0	1166	1139	338	184	198	102	99	99	0	0	0	0	0	0	0	0	0	0	0	0	0	0	0	0	0	0	0	1.019	1.066	0.989	1.050	1.487	1.064	0.773	0.000	0.000	0.000	0.000	0.000	0.000	0.000	0.000	0.000	0.000	0.000	0.000	0.000	0.000	120	578	1983	1973	0.028	Error	Error	1001	982	0	0	1018	955	0	0	0	0
2	8	17	""	"iYMR206W"	7780	18230	130	3035	3045	1290	125	133	65	100	98	0	3538	3369	1285	186	193	56	95	95	0	0	0	0	0	0	0	0	0	0	0	0	0	0	0	0	0	0	0	0.868	0.917	0.893	0.940	1.872	0.934	0.838	0.000	0.000	0.000	0.000	0.000	0.000	0.000	0.000	0.000	0.000	0.000	0.000	0.000	0.000	120	524	6262	6103	-0.204	Error	Error	2910	3352	0	0	2920	3183	0	0	0	0
2	9	17	""	"iYNL148C"	7940	18230	130	1331	1297	298	122	128	58	100	100	0	2079	2034	379	182	188	53	100	100	0	0	0	0	0	0	0	0	0	0	0	0	0	0	0	0	0	0	0	0.637	0.634	0.641	0.629	1.365	0.624	0.856	0.000	0.000	0.000	0.000	0.000	0.000	0.000	0.000	0.000	0.000	0.000	0.000	0.000	0.000	120	517	3106	3027	-0.650	Error	Error	1209	1897	0	0	1175	1852	0	0	0	0
2	10	17	""	"iYNL144C-0"	8140	18230	120	3035	3159	1068	126	133	58	100	100	0	4697	4512	1613	187	194	52	100	100	0	0	0	0	0	0	0	0	0	0	0	0	0	0	0	0	0	0	0	0.645	0.701	0.703	0.728	1.646	0.670	0.871	0.000	0.000	0.000	0.000	0.000	0.000	0.000	0.000	0.000	0.000	0.000	0.000	0.000	0.000	120	530	7419	7358	-0.633	Error	Error	2909	4510	0	0	3033	4325	0	0	0	0
2	11	17	""	"iYNL141W"	8330	18230	120	4942	4841	1207	125	132	60	100	100	0	2497	2385	621	183	190	50	100	99	0	0	0	0	0	0	0	0	0	0	0	0	0	0	0	0	0	0	0	2.082	2.142	2.096	2.213	1.622	2.204	0.878	0.000	0.000	0.000	0.000	0.000	0.000	0.000	0.000	0.000	0.000	0.000	0.000	0.000	0.000	120	539	7131	6918	1.058	Error	Error	4817	2314	0	0	4716	2202	0	0	0	0
2	12	17	""	"iYNL125C"	8550	18230	140	1356	1355	676	120	129	69	96	93	0	2664	2452	1200	183	202	117	94	89	0	0	0	0	0	0	0	0	0	0	0	0	0	0	0	0	0	0	0	0.498	0.544	0.521	0.512	2.309	0.518	0.795	0.000	0.000	0.000	0.000	0.000	0.000	0.000	0.000	0.000	0.000	0.000	0.000	0.000	0.000	156	609	3717	3504	-1.005	Error	Error	1236	2481	0	0	1235	2269	0	0	0	0
2	13	17	""	"iYNL121C"	8700	18230	130	1804	1782	689	119	129	69	100	100	0	3238	2987	1203	179	196	111	100	100	0	0	0	0	0	0	0	0	0	0	0	0	0	0	0	0	0	0	0	0.551	0.592	0.580	0.616	1.609	0.552	0.836	0.000	0.000	0.000	0.000	0.000	0.000	0.000	0.000	0.000	0.000	0.000	0.000	0.000	0.000	120	501	4744	4471	-0.860	Error	Error	1685	3059	0	0	1663	2808	0	0	0	0
2	14	17	""	"iYNL116W"	8910	18230	120	3323	3037	1616	120	133	70	95	92	0	1989	1754	961	177	190	65	85	83	0	0	0	0	0	0	0	0	0	0	0	0	0	0	0	0	0	0	0	1.768	1.850	1.722	1.697	2.010	1.865	0.846	0.000	0.000	0.000	0.000	0.000	0.000	0.000	0.000	0.000	0.000	0.000	0.000	0.000	0.000	120	557	5015	4494	0.822	Error	Error	3203	1812	0	0	2917	1577	0	0	0	0
2	15	17	""	"iYNL097C"	9110	18230	130	3791	3653	2006	114	126	65	97	96	0	3964	3793	2014	184	194	62	92	91	0	0	0	0	0	0	0	0	0	0	0	0	0	0	0	0	0	0	0	0.973	0.981	0.892	0.903	2.355	0.986	0.774	0.000	0.000	0.000	0.000	0.000	0.000	0.000	0.000	0.000	0.000	0.000	0.000	0.000	0.000	120	582	7457	7148	-0.040	Error	Error	3677	3780	0	0	3539	3609	0	0	0	0
2	16	17	""	"iYNL094W"	9300	18230	120	2053	2072	1048	118	132	65	98	97	0	3437	2943	1654	181	187	55	92	90	0	0	0	0	0	0	0	0	0	0	0	0	0	0	0	0	0	0	0	0.594	0.707	0.695	0.796	2.427	0.643	0.779	0.000	0.000	0.000	0.000	0.000	0.000	0.000	0.000	0.000	0.000	0.000	0.000	0.000	0.000	120	521	5191	4716	-0.751	Error	Error	1935	3256	0	0	1954	2762	0	0	0	0
2	17	17	""	"iYNL089C"	9490	18230	120	1367	1382	807	131	145	70	93	91	0	2608	2313	1315	185	197	72	86	85	0	0	0	0	0	0	0	0	0	0	0	0	0	0	0	0	0	0	0	0.510	0.588	0.545	0.570	2.112	0.553	0.792	0.000	0.000	0.000	0.000	0.000	0.000	0.000	0.000	0.000	0.000	0.000	0.000	0.000	0.000	120	515	3659	3379	-0.971	Error	Error	1236	2423	0	0	1251	2128	0	0	0	0
2	18	17	""	"iYNL073W"	9680	18230	130	1910	1751	744	126	141	70	93	91	0	2082	1774	816	183	196	74	88	87	0	0	0	0	0	0	0	0	0	0	0	0	0	0	0	0	0	0	0	0.939	1.021	0.946	1.068	2.003	0.973	0.800	0.000	0.000	0.000	0.000	0.000	0.000	0.000	0.000	0.000	0.000	0.000	0.000	0.000	0.000	120	566	3683	3216	-0.090	Error	Error	1784	1899	0	0	1625	1591	0	0	0	0
2	19	17	""	"iYNL069C"	9870	18230	120	1882	1845	988	131	141	67	95	92	0	3856	3540	1906	179	186	57	89	88	0	0	0	0	0	0	0	0	0	0	0	0	0	0	0	0	0	0	0	0.476	0.510	0.501	0.533	1.859	0.489	0.846	0.000	0.000	0.000	0.000	0.000	0.000	0.000	0.000	0.000	0.000	0.000	0.000	0.000	0.000	120	515	5428	5075	-1.070	Error	Error	1751	3677	0	0	1714	3361	0	0	0	0
2	20	17	""	"iYNL065W"	10060	18230	130	4533	4187	1930	135	144	65	99	97	0	2185	1960	921	180	189	55	90	87	0	0	0	0	0	0	0	0	0	0	0	0	0	0	0	0	0	0	0	2.194	2.276	2.043	2.315	1.988	2.370	0.832	0.000	0.000	0.000	0.000	0.000	0.000	0.000	0.000	0.000	0.000	0.000	0.000	0.000	0.000	120	542	6403	5832	1.133	Error	Error	4398	2005	0	0	4052	1780	0	0	0	0
2	21	17	""	"itG(GCC)O2"	10260	18240	130	2528	2430	948	132	141	70	97	96	0	2065	1847	704	180	189	58	94	92	0	0	0	0	0	0	0	0	0	0	0	0	0	0	0	0	0	0	0	1.271	1.379	1.344	1.374	1.900	1.395	0.874	0.000	0.000	0.000	0.000	0.000	0.000	0.000	0.000	0.000	0.000	0.000	0.000	0.000	0.000	120	555	4281	3965	0.346	Error	Error	2396	1885	0	0	2298	1667	0	0	0	0
2	22	17	""	"iYOL019W"	10440	18230	130	6206	5617	2549	133	145	77	98	97	0	3789	3401	1481	184	200	86	91	90	0	0	0	0	0	0	0	0	0	0	0	0	0	0	0	0	0	0	0	1.685	1.705	1.648	1.620	1.868	1.793	0.857	0.000	0.000	0.000	0.000	0.000	0.000	0.000	0.000	0.000	0.000	0.000	0.000	0.000	0.000	120	672	9678	8701	0.752	Error	Error	6073	3605	0	0	5484	3217	0	0	0	0
2	1	18	""	"iYOL015W"	6460	18420	120	3681	3405	1562	118	128	59	99	99	0	3940	3617	1792	180	188	50	95	94	0	0	0	0	0	0	0	0	0	0	0	0	0	0	0	0	0	0	0	0.948	0.956	0.918	0.975	1.956	0.914	0.852	0.000	0.000	0.000	0.000	0.000	0.000	0.000	0.000	0.000	0.000	0.000	0.000	0.000	0.000	120	565	7323	6724	-0.078	Error	Error	3563	3760	0	0	3287	3437	0	0	0	0
2	2	18	""	"iYOL001W"	6640	18420	120	555	551	257	124	131	60	93	88	0	894	788	351	178	186	52	86	85	0	0	0	0	0	0	0	0	0	0	0	0	0	0	0	0	0	0	0	0.602	0.700	0.637	0.628	2.152	0.641	0.575	0.000	0.000	0.000	0.000	0.000	0.000	0.000	0.000	0.000	0.000	0.000	0.000	0.000	0.000	120	481	1147	1037	-0.732	Error	Error	431	716	0	0	427	610	0	0	0	0
2	3	18	""	"iYOR003W"	6830	18420	130	5443	5041	2523	122	130	57	96	95	0	3429	3060	1621	182	188	56	90	90	0	0	0	0	0	0	0	0	0	0	0	0	0	0	0	0	0	0	0	1.639	1.709	1.533	1.644	2.290	1.753	0.774	0.000	0.000	0.000	0.000	0.000	0.000	0.000	0.000	0.000	0.000	0.000	0.000	0.000	0.000	120	579	8568	7797	0.713	Error	Error	5321	3247	0	0	4919	2878	0	0	0	0
2	4	18	""	"iYOR007C"	7040	18420	130	2037	1940	847	118	128	64	95	94	0	2358	2108	941	181	193	74	90	89	0	0	0	0	0	0	0	0	0	0	0	0	0	0	0	0	0	0	0	0.881	0.946	0.892	0.944	2.086	0.923	0.833	0.000	0.000	0.000	0.000	0.000	0.000	0.000	0.000	0.000	0.000	0.000	0.000	0.000	0.000	120	521	4096	3749	-0.182	Error	Error	1919	2177	0	0	1822	1927	0	0	0	0
2	5	18	""	"iYOR018W"	7210	18420	140	3443	4087	2651	117	129	72	96	96	0	2595	2503	1589	181	194	81	87	85	0	0	0	0	0	0	0	0	0	0	0	0	0	0	0	0	0	0	0	1.378	1.710	1.712	1.655	2.149	1.759	0.859	0.000	0.000	0.000	0.000	0.000	0.000	0.000	0.000	0.000	0.000	0.000	0.000	0.000	0.000	156	518	5740	6292	0.462	Error	Error	3326	2414	0	0	3970	2322	0	0	0	0
2	6	18	""	"iYOR021C"	7400	18420	120	2262	2125	874	119	128	61	98	95	0	2415	2159	921	180	191	83	92	90	0	0	0	0	0	0	0	0	0	0	0	0	0	0	0	0	0	0	0	0.959	1.014	0.976	1.030	2.000	0.974	0.864	0.000	0.000	0.000	0.000	0.000	0.000	0.000	0.000	0.000	0.000	0.000	0.000	0.000	0.000	120	508	4378	3985	-0.061	Error	Error	2143	2235	0	0	2006	1979	0	0	0	0
2	7	18	""	"iYOR026W"	7600	18420	130	1883	1724	724	125	131	57	96	93	0	2749	2433	1015	181	190	57	91	90	0	0	0	0	0	0	0	0	0	0	0	0	0	0	0	0	0	0	0	0.685	0.710	0.686	0.690	1.703	0.697	0.813	0.000	0.000	0.000	0.000	0.000	0.000	0.000	0.000	0.000	0.000	0.000	0.000	0.000	0.000	120	544	4326	3851	-0.547	Error	Error	1758	2568	0	0	1599	2252	0	0	0	0
2	8	18	""	"iYOR042W"	7780	18420	120	990	959	417	126	135	63	94	92	0	1418	1273	530	181	192	65	90	89	0	0	0	0	0	0	0	0	0	0	0	0	0	0	0	0	0	0	0	0.698	0.763	0.762	0.687	1.944	0.714	0.724	0.000	0.000	0.000	0.000	0.000	0.000	0.000	0.000	0.000	0.000	0.000	0.000	0.000	0.000	120	429	2101	1925	-0.518	Error	Error	864	1237	0	0	833	1092	0	0	0	0
2	9	18	""	"iYOR045W"	7940	18420	130	4992	4792	1727	128	136	63	100	100	0	2316	2220	725	180	192	65	99	99	0	0	0	0	0	0	0	0	0	0	0	0	0	0	0	0	0	0	0	2.277	2.286	2.217	2.334	1.480	2.376	0.902	0.000	0.000	0.000	0.000	0.000	0.000	0.000	0.000	0.000	0.000	0.000	0.000	0.000	0.000	120	526	7000	6704	1.187	Error	Error	4864	2136	0	0	4664	2040	0	0	0	0
2	10	18	""	"iYOR049C"	8160	18420	130	3134	2885	1268	124	129	59	98	97	0	3691	3171	1479	183	192	59	90	89	0	0	0	0	0	0	0	0	0	0	0	0	0	0	0	0	0	0	0	0.858	0.924	0.899	0.896	1.786	0.887	0.829	0.000	0.000	0.000	0.000	0.000	0.000	0.000	0.000	0.000	0.000	0.000	0.000	0.000	0.000	120	556	6518	5749	-0.221	Error	Error	3010	3508	0	0	2761	2988	0	0	0	0
2	11	18	""	"iYOR356W"	8330	18420	130	549	574	235	117	123	57	96	94	0	653	651	212	184	195	66	96	93	0	0	0	0	0	0	0	0	0	0	0	0	0	0	0	0	0	0	0	0.921	0.979	1.000	0.892	1.953	1.004	0.696	0.000	0.000	0.000	0.000	0.000	0.000	0.000	0.000	0.000	0.000	0.000	0.000	0.000	0.000	120	555	901	924	-0.119	Error	Error	432	469	0	0	457	467	0	0	0	0
2	12	18	""	"iYOR360C"	8540	18430	110	2215	2001	926	122	131	74	96	96	0	3204	2806	1301	187	210	133	88	88	0	0	0	0	0	0	0	0	0	0	0	0	0	0	0	0	0	0	0	0.694	0.717	0.696	0.734	1.982	0.683	0.868	0.000	0.000	0.000	0.000	0.000	0.000	0.000	0.000	0.000	0.000	0.000	0.000	0.000	0.000	80	471	5110	4498	-0.528	Error	Error	2093	3017	0	0	1879	2619	0	0	0	0
2	13	18	""	"iYOR366W"	8730	18420	120	2385	2234	959	121	135	79	98	97	0	2365	2180	1016	186	211	141	91	89	0	0	0	0	0	0	0	0	0	0	0	0	0	0	0	0	0	0	0	1.039	1.060	1.030	1.110	1.801	1.019	0.840	0.000	0.000	0.000	0.000	0.000	0.000	0.000	0.000	0.000	0.000	0.000	0.000	0.000	0.000	120	520	4443	4107	0.055	Error	Error	2264	2179	0	0	2113	1994	0	0	0	0
2	14	18	""	"iYOR380W-1"	8920	18420	130	4341	4046	1800	127	141	84	97	96	0	5179	4637	1983	187	208	115	93	92	0	0	0	0	0	0	0	0	0	0	0	0	0	0	0	0	0	0	0	0.844	0.881	0.850	0.888	2.062	0.868	0.867	0.000	0.000	0.000	0.000	0.000	0.000	0.000	0.000	0.000	0.000	0.000	0.000	0.000	0.000	120	587	9206	8369	-0.244	Error	Error	4214	4992	0	0	3919	4450	0	0	0	0
2	15	18	""	"iYOR383C"	9110	18420	120	3961	3878	1798	121	136	76	96	95	0	4225	3826	1825	188	205	107	88	88	0	0	0	0	0	0	0	0	0	0	0	0	0	0	0	0	0	0	0	0.951	1.033	0.992	1.046	2.403	1.023	0.841	0.000	0.000	0.000	0.000	0.000	0.000	0.000	0.000	0.000	0.000	0.000	0.000	0.000	0.000	120	514	7877	7395	-0.072	Error	Error	3840	4037	0	0	3757	3638	0	0	0	0
2	16	18	""	"iYOR387C-0"	9300	18420	130	3156	3058	1727	122	131	62	95	94	0	3576	3163	1620	184	195	63	92	92	0	0	0	0	0	0	0	0	0	0	0	0	0	0	0	0	0	0	0	0.894	0.986	0.919	0.895	2.328	1.005	0.834	0.000	0.000	0.000	0.000	0.000	0.000	0.000	0.000	0.000	0.000	0.000	0.000	0.000	0.000	120	549	6426	5915	-0.161	Error	Error	3034	3392	0	0	2936	2979	0	0	0	0
2	17	18	""	"iYPL275W-2"	9490	18420	130	2493	2372	1153	122	131	61	96	95	0	4346	3944	1890	192	197	57	91	91	0	0	0	0	0	0	0	0	0	0	0	0	0	0	0	0	0	0	0	0.571	0.600	0.552	0.586	1.917	0.576	0.847	0.000	0.000	0.000	0.000	0.000	0.000	0.000	0.000	0.000	0.000	0.000	0.000	0.000	0.000	120	545	6525	6002	-0.809	Error	Error	2371	4154	0	0	2250	3752	0	0	0	0
2	18	18	""	"iYPL272C-1"	9680	18420	130	2061	1910	960	123	136	67	95	93	0	3923	3598	1960	196	202	67	90	90	0	0	0	0	0	0	0	0	0	0	0	0	0	0	0	0	0	0	0	0.520	0.525	0.502	0.550	2.232	0.482	0.843	0.000	0.000	0.000	0.000	0.000	0.000	0.000	0.000	0.000	0.000	0.000	0.000	0.000	0.000	120	586	5665	5189	-0.943	Error	Error	1938	3727	0	0	1787	3402	0	0	0	0
2	19	18	""	"iYPL268W"	9870	18420	120	1711	1632	727	127	136	63	97	92	0	2158	1895	949	183	193	59	90	89	0	0	0	0	0	0	0	0	0	0	0	0	0	0	0	0	0	0	0	0.802	0.879	0.823	0.859	1.994	0.826	0.828	0.000	0.000	0.000	0.000	0.000	0.000	0.000	0.000	0.000	0.000	0.000	0.000	0.000	0.000	120	515	3559	3217	-0.318	Error	Error	1584	1975	0	0	1505	1712	0	0	0	0
2	20	18	""	"iYPL253C"	10060	18420	120	4852	4493	2002	133	139	67	96	95	0	2940	2741	1254	179	189	63	90	89	0	0	0	0	0	0	0	0	0	0	0	0	0	0	0	0	0	0	0	1.709	1.702	1.635	1.713	1.861	1.745	0.828	0.000	0.000	0.000	0.000	0.000	0.000	0.000	0.000	0.000	0.000	0.000	0.000	0.000	0.000	120	483	7480	6922	0.773	Error	Error	4719	2761	0	0	4360	2562	0	0	0	0
2	21	18	""	"iYPL249C"	10230	18420	120	3135	3160	1619	126	138	68	99	96	0	4621	4269	1952	179	191	69	100	100	0	0	0	0	0	0	0	0	0	0	0	0	0	0	0	0	0	0	0	0.677	0.742	0.738	0.706	1.724	0.748	0.859	0.000	0.000	0.000	0.000	0.000	0.000	0.000	0.000	0.000	0.000	0.000	0.000	0.000	0.000	120	486	7451	7124	-0.562	Error	Error	3009	4442	0	0	3034	4090	0	0	0	0
2	22	18	""	"iYPL245W"	10430	18420	110	1175	1046	495	123	133	62	95	91	0	1351	1172	577	173	184	59	88	86	0	0	0	0	0	0	0	0	0	0	0	0	0	0	0	0	0	0	0	0.893	0.924	0.914	0.860	1.630	0.874	0.828	0.000	0.000	0.000	0.000	0.000	0.000	0.000	0.000	0.000	0.000	0.000	0.000	0.000	0.000	80	550	2230	1922	-0.163	Error	Error	1052	1178	0	0	923	999	0	0	0	0
2	1	19	""	"iYPR067W"	6450	18610	120	2067	1945	910	115	122	57	96	94	0	1614	1412	726	182	186	50	85	83	0	0	0	0	0	0	0	0	0	0	0	0	0	0	0	0	0	0	0	1.363	1.488	1.449	1.557	2.115	1.440	0.810	0.000	0.000	0.000	0.000	0.000	0.000	0.000	0.000	0.000	0.000	0.000	0.000	0.000	0.000	120	580	3384	3060	0.447	Error	Error	1952	1432	0	0	1830	1230	0	0	0	0
2	2	19	""	"iYPR071W"	6640	18610	130	4046	3914	1814	121	131	61	95	94	0	3916	3469	1790	179	190	62	90	87	0	0	0	0	0	0	0	0	0	0	0	0	0	0	0	0	0	0	0	1.050	1.153	1.088	1.113	2.081	1.119	0.822	0.000	0.000	0.000	0.000	0.000	0.000	0.000	0.000	0.000	0.000	0.000	0.000	0.000	0.000	120	539	7662	7083	0.071	Error	Error	3925	3737	0	0	3793	3290	0	0	0	0
2	3	19	""	"iYPR074C"	6830	18610	120	2147	2027	949	124	129	59	95	92	0	3469	3104	1511	174	187	67	89	89	0	0	0	0	0	0	0	0	0	0	0	0	0	0	0	0	0	0	0	0.614	0.649	0.634	0.668	2.357	0.615	0.826	0.000	0.000	0.000	0.000	0.000	0.000	0.000	0.000	0.000	0.000	0.000	0.000	0.000	0.000	120	466	5318	4833	-0.704	Error	Error	2023	3295	0	0	1903	2930	0	0	0	0
2	4	19	""	"iYPR094W"	7010	18610	130	817	875	311	120	123	58	98	98	0	1236	1214	337	171	181	58	100	99	0	0	0	0	0	0	0	0	0	0	0	0	0	0	0	0	0	0	0	0.654	0.724	0.686	0.710	1.662	0.724	0.755	0.000	0.000	0.000	0.000	0.000	0.000	0.000	0.000	0.000	0.000	0.000	0.000	0.000	0.000	120	500	1762	1798	-0.612	Error	Error	697	1065	0	0	755	1043	0	0	0	0
2	5	19	""	"iYPR098C"	7210	18610	140	1715	1734	1092	116	122	60	94	92	0	2221	2126	1213	172	180	54	89	86	0	0	0	0	0	0	0	0	0	0	0	0	0	0	0	0	0	0	0	0.780	0.828	0.784	0.813	2.718	0.844	0.847	0.000	0.000	0.000	0.000	0.000	0.000	0.000	0.000	0.000	0.000	0.000	0.000	0.000	0.000	156	449	3648	3572	-0.358	Error	Error	1599	2049	0	0	1618	1954	0	0	0	0
2	6	19	""	"iYPR103W"	7370	18610	130	4611	4352	1504	117	125	60	100	100	0	2501	2361	801	175	181	51	99	98	0	0	0	0	0	0	0	0	0	0	0	0	0	0	0	0	0	0	0	1.932	1.937	1.931	1.987	1.568	1.995	0.862	0.000	0.000	0.000	0.000	0.000	0.000	0.000	0.000	0.000	0.000	0.000	0.000	0.000	0.000	120	432	6820	6421	0.950	Error	Error	4494	2326	0	0	4235	2186	0	0	0	0
2	7	19	""	"iYPRWsigma2-0"	7570	18610	130	4852	4959	1854	115	125	58	100	100	0	5627	5396	1752	179	186	54	100	100	0	0	0	0	0	0	0	0	0	0	0	0	0	0	0	0	0	0	0	0.869	0.929	0.872	0.948	1.511	0.951	0.810	0.000	0.000	0.000	0.000	0.000	0.000	0.000	0.000	0.000	0.000	0.000	0.000	0.000	0.000	120	539	10185	10061	-0.202	Error	Error	4737	5448	0	0	4844	5217	0	0	0	0
2	8	19	""	"itC(GCA)P2"	7770	18610	130	1619	1587	582	120	130	64	100	100	0	1784	1807	656	181	190	64	100	100	0	0	0	0	0	0	0	0	0	0	0	0	0	0	0	0	0	0	0	0.935	0.902	0.913	0.908	1.696	0.891	0.855	0.000	0.000	0.000	0.000	0.000	0.000	0.000	0.000	0.000	0.000	0.000	0.000	0.000	0.000	120	532	3102	3093	-0.097	Error	Error	1499	1603	0	0	1467	1626	0	0	0	0
2	9	19	""	"iYPR121W-0"	7970	18610	130	3744	3677	1845	123	133	63	98	95	0	3790	3507	1717	184	191	61	92	91	0	0	0	0	0	0	0	0	0	0	0	0	0	0	0	0	0	0	0	1.004	1.070	1.058	1.077	1.817	1.104	0.836	0.000	0.000	0.000	0.000	0.000	0.000	0.000	0.000	0.000	0.000	0.000	0.000	0.000	0.000	120	556	7227	6877	0.006	Error	Error	3621	3606	0	0	3554	3323	0	0	0	0
2	10	19	""	"itN(GUU)P"	8170	18610	120	750	825	463	119	127	60	93	90	0	1103	1166	612	182	193	65	89	88	0	0	0	0	0	0	0	0	0	0	0	0	0	0	0	0	0	0	0	0.685	0.717	0.694	0.693	2.129	0.696	0.768	0.000	0.000	0.000	0.000	0.000	0.000	0.000	0.000	0.000	0.000	0.000	0.000	0.000	0.000	120	469	1552	1690	-0.546	Error	Error	631	921	0	0	706	984	0	0	0	0
2	11	19	""	"iYPR141C"	8350	18610	130	927	941	432	118	123	58	95	94	0	1563	1462	670	185	196	66	90	89	0	0	0	0	0	0	0	0	0	0	0	0	0	0	0	0	0	0	0	0.587	0.644	0.636	0.642	1.799	0.620	0.836	0.000	0.000	0.000	0.000	0.000	0.000	0.000	0.000	0.000	0.000	0.000	0.000	0.000	0.000	120	522	2187	2100	-0.768	Error	Error	809	1378	0	0	823	1277	0	0	0	0
2	12	19	""	"iSNR45"	8550	18610	130	1875	1932	901	118	127	61	96	95	0	3443	3302	1490	189	197	66	94	94	0	0	0	0	0	0	0	0	0	0	0	0	0	0	0	0	0	0	0	0.540	0.583	0.561	0.589	1.877	0.567	0.784	0.000	0.000	0.000	0.000	0.000	0.000	0.000	0.000	0.000	0.000	0.000	0.000	0.000	0.000	120	524	5011	4927	-0.889	Error	Error	1757	3254	0	0	1814	3113	0	0	0	0
2	13	19	""	"iYAL064C-A-3"	8730	18610	130	13044	12867	6673	121	143	118	96	95	0	13639	12947	6507	189	222	221	92	92	0	0	0	0	0	0	0	0	0	0	0	0	0	0	0	0	0	0	0	0.961	0.999	0.989	1.016	2.034	0.991	0.865	0.000	0.000	0.000	0.000	0.000	0.000	0.000	0.000	0.000	0.000	0.000	0.000	0.000	0.000	120	542	26373	25504	-0.058	Error	Error	12923	13450	0	0	12746	12758	0	0	0	0
2	14	19	""	"iYBLWdelta3"	8930	18620	110	1808	1625	780	127	149	129	92	86	0	1906	1723	783	191	230	245	86	85	0	0	0	0	0	0	0	0	0	0	0	0	0	0	0	0	0	0	0	0.980	0.978	0.973	0.901	1.830	0.980	0.778	0.000	0.000	0.000	0.000	0.000	0.000	0.000	0.000	0.000	0.000	0.000	0.000	0.000	0.000	80	440	3396	3030	-0.029	Error	Error	1681	1715	0	0	1498	1532	0	0	0	0
2	15	19	""	"YBLCdelta7"	9110	18620	120	1361	1385	774	121	131	64	94	91	0	1250	1172	683	182	192	71	81	78	0	0	0	0	0	0	0	0	0	0	0	0	0	0	0	0	0	0	0	1.161	1.277	1.206	1.250	2.490	1.240	0.802	0.000	0.000	0.000	0.000	0.000	0.000	0.000	0.000	0.000	0.000	0.000	0.000	0.000	0.000	120	491	2308	2254	0.215	Error	Error	1240	1068	0	0	1264	990	0	0	0	0
2	16	19	""	"itE(UUC)C"	9310	18610	120	1068	1027	568	124	131	62	90	85	0	1195	1060	622	178	186	60	84	81	0	0	0	0	0	0	0	0	0	0	0	0	0	0	0	0	0	0	0	0.928	1.024	0.932	0.940	2.121	0.965	0.750	0.000	0.000	0.000	0.000	0.000	0.000	0.000	0.000	0.000	0.000	0.000	0.000	0.000	0.000	120	477	1961	1785	-0.107	Error	Error	944	1017	0	0	903	882	0	0	0	0
2	17	19	""	"itL(CAA)C"	9490	18610	130	4198	3867	1745	126	132	62	96	95	0	3327	2915	1350	181	191	58	91	91	0	0	0	0	0	0	0	0	0	0	0	0	0	0	0	0	0	0	0	1.294	1.368	1.362	1.286	2.135	1.376	0.827	0.000	0.000	0.000	0.000	0.000	0.000	0.000	0.000	0.000	0.000	0.000	0.000	0.000	0.000	120	528	7218	6475	0.372	Error	Error	4072	3146	0	0	3741	2734	0	0	0	0
2	18	19	""	"iYCL014W"	9680	18620	110	2295	1998	894	131	145	84	92	90	0	1678	1445	642	186	202	79	86	86	0	0	0	0	0	0	0	0	0	0	0	0	0	0	0	0	0	0	0	1.450	1.483	1.473	1.222	2.161	1.492	0.836	0.000	0.000	0.000	0.000	0.000	0.000	0.000	0.000	0.000	0.000	0.000	0.000	0.000	0.000	80	455	3656	3126	0.536	Error	Error	2164	1492	0	0	1867	1259	0	0	0	0
2	19	19	""	"iYCR002C"	9880	18620	130	2142	1915	840	125	138	80	94	93	0	2005	1729	788	182	193	73	90	89	0	0	0	0	0	0	0	0	0	0	0	0	0	0	0	0	0	0	0	1.106	1.157	1.117	1.087	2.761	1.152	0.817	0.000	0.000	0.000	0.000	0.000	0.000	0.000	0.000	0.000	0.000	0.000	0.000	0.000	0.000	120	542	3840	3337	0.146	Error	Error	2017	1823	0	0	1790	1547	0	0	0	0
2	20	19	""	"iYCR006C"	10070	18620	130	1409	1319	647	122	132	65	95	92	0	2147	1888	974	178	185	61	87	86	0	0	0	0	0	0	0	0	0	0	0	0	0	0	0	0	0	0	0	0.654	0.700	0.648	0.668	2.288	0.666	0.789	0.000	0.000	0.000	0.000	0.000	0.000	0.000	0.000	0.000	0.000	0.000	0.000	0.000	0.000	120	481	3256	2907	-0.613	Error	Error	1287	1969	0	0	1197	1710	0	0	0	0
2	21	19	""	"iYCRCdelta6-A"	10250	18610	130	2612	2426	1217	121	131	65	96	95	0	3767	3210	1644	170	181	62	93	92	0	0	0	0	0	0	0	0	0	0	0	0	0	0	0	0	0	0	0	0.693	0.758	0.739	0.763	2.719	0.728	0.842	0.000	0.000	0.000	0.000	0.000	0.000	0.000	0.000	0.000	0.000	0.000	0.000	0.000	0.000	120	545	6088	5345	-0.530	Error	Error	2491	3597	0	0	2305	3040	0	0	0	0
2	22	19	""	"YCRCtau1"	10450	18620	100	344	356	210	118	127	59	78	71	0	559	551	284	162	171	53	87	86	0	0	0	0	0	0	0	0	0	0	0	0	0	0	0	0	0	0	0	0.569	0.612	0.601	0.559	2.124	0.572	0.480	0.000	0.000	0.000	0.000	0.000	0.000	0.000	0.000	0.000	0.000	0.000	0.000	0.000	0.000	80	460	623	627	-0.813	Error	Error	226	397	0	0	238	389	0	0	0	0
2	1	20	""	"SNR189"	6460	18800	120	337	341	182	113	119	54	82	67	0	761	689	423	179	182	49	78	77	0	0	0	0	0	0	0	0	0	0	0	0	0	0	0	0	0	0	0	0.385	0.447	0.374	0.361	2.319	0.395	0.639	0.000	0.000	0.000	0.000	0.000	0.000	0.000	0.000	0.000	0.000	0.000	0.000	0.000	0.000	120	660	806	738	-1.378	Error	Error	224	582	0	0	228	510	0	0	0	0
2	2	20	""	"YCRWomega3"	6650	18800	120	2304	2166	1442	117	125	60	94	90	0	2491	2267	1398	182	187	50	88	86	0	0	0	0	0	0	0	0	0	0	0	0	0	0	0	0	0	0	0	0.947	0.983	0.968	0.932	2.433	0.999	0.872	0.000	0.000	0.000	0.000	0.000	0.000	0.000	0.000	0.000	0.000	0.000	0.000	0.000	0.000	120	544	4496	4134	-0.078	Error	Error	2187	2309	0	0	2049	2085	0	0	0	0
2	3	20	"EMPTY"	"EMPTY"	6830	18800	150	115	124	57	120	128	60	15	5	0	175	179	50	178	186	59	10	1	0	0	0	0	0	0	0	0	0	0	0	0	0	0	0	0	0	0	0	1.667	4.000	1.388	1.389	3.826	6.272	0.003	0.000	0.000	0.000	0.000	0.000	0.000	0.000	0.000	0.000	0.000	0.000	0.000	0.000	0.000	156	730	-8	5	0.737	Error	Error	-5	-3	0	0	4	1	0	0	-75	0
2	4	20	"EMPTY"	"EMPTY"	7020	18800	150	120	133	63	117	123	59	21	5	0	183	190	62	176	185	57	17	5	0	0	0	0	0	0	0	0	0	0	0	0	0	0	0	0	0	0	0	0.429	1.143	1.413	1.189	5.323	1.226	0.008	0.000	0.000	0.000	0.000	0.000	0.000	0.000	0.000	0.000	0.000	0.000	0.000	0.000	0.000	156	717	10	30	-1.222	Error	Error	3	7	0	0	16	14	0	0	-75	0
2	5	20	"EMPTY"	"EMPTY"	7210	18800	150	127	134	57	120	128	60	20	3	0	180	183	49	177	186	66	9	1	0	0	0	0	0	0	0	0	0	0	0	0	0	0	0	0	0	0	0	2.333	2.333	1.242	1.235	4.552	1.811	0.022	0.000	0.000	0.000	0.000	0.000	0.000	0.000	0.000	0.000	0.000	0.000	0.000	0.000	0.000	156	688	10	20	1.222	Error	Error	7	3	0	0	14	6	0	0	-75	0
2	6	20	"EMPTY"	"EMPTY"	7400	18800	150	120	124	56	121	127	59	17	3	0	177	187	57	179	184	52	18	5	0	0	0	0	0	0	0	0	0	0	0	0	0	0	0	0	0	0	0	0.500	0.375	1.181	1.059	3.351	1.873	0.011	0.000	0.000	0.000	0.000	0.000	0.000	0.000	0.000	0.000	0.000	0.000	0.000	0.000	0.000	156	706	-3	11	-1.000	Error	Error	-1	-2	0	0	3	8	0	0	-75	0
2	7	20	"EMPTY"	"EMPTY"	7590	18800	150	121	128	55	121	127	59	17	3	0	176	181	46	188	195	59	8	0	0	0	0	0	0	0	0	0	0	0	0	0	0	0	0	0	0	0	0	0.000	-1.000	1.290	1.304	3.471	3.160	0.010	0.000	0.000	0.000	0.000	0.000	0.000	0.000	0.000	0.000	0.000	0.000	0.000	0.000	0.000	156	743	-12	0	Error	Error	Error	0	-12	0	0	7	-7	0	0	-75	0
2	8	20	"EMPTY"	"EMPTY"	7780	18800	150	116	127	61	123	129	57	14	6	0	185	192	59	190	198	61	10	3	0	0	0	0	0	0	0	0	0	0	0	0	0	0	0	0	0	0	0	1.400	2.000	1.171	1.228	4.704	2.208	0.002	0.000	0.000	0.000	0.000	0.000	0.000	0.000	0.000	0.000	0.000	0.000	0.000	0.000	0.000	156	744	-12	6	0.485	Error	Error	-7	-5	0	0	4	2	0	0	-75	0
2	9	20	"EMPTY"	"EMPTY"	7970	18800	150	129	130	55	128	135	61	16	1	0	190	194	44	187	196	56	14	2	0	0	0	0	0	0	0	0	0	0	0	0	0	0	0	0	0	0	0	0.333	0.286	1.667	1.507	4.364	2.070	0.024	0.000	0.000	0.000	0.000	0.000	0.000	0.000	0.000	0.000	0.000	0.000	0.000	0.000	0.000	156	744	4	9	-1.585	Error	Error	1	3	0	0	2	7	0	0	-75	0
2	10	20	"EMPTY"	"EMPTY"	8160	18800	150	117	125	57	117	128	63	17	3	0	189	191	51	183	190	53	16	3	0	0	0	0	0	0	0	0	0	0	0	0	0	0	0	0	0	0	0	0.000	1.000	1.089	0.990	4.049	8.448	0.002	0.000	0.000	0.000	0.000	0.000	0.000	0.000	0.000	0.000	0.000	0.000	0.000	0.000	0.000	156	729	6	16	Error	Error	Error	0	6	0	0	8	8	0	0	-75	0
2	11	20	"EMPTY"	"EMPTY"	8350	18800	150	121	134	65	111	120	58	22	8	0	180	214	140	183	188	56	17	8	0	0	0	0	0	0	0	0	0	0	0	0	0	0	0	0	0	0	0	-3.333	0.742	0.842	0.907	3.858	0.411	0.158	0.000	0.000	0.000	0.000	0.000	0.000	0.000	0.000	0.000	0.000	0.000	0.000	0.000	0.000	156	728	7	54	Error	Error	Error	10	-3	0	0	23	31	0	0	-75	0
2	12	20	"EMPTY"	"EMPTY"	8540	18800	150	127	143	92	116	123	58	22	9	0	196	225	122	190	194	58	21	8	0	0	0	0	0	0	0	0	0	0	0	0	0	0	0	0	0	0	0	1.833	0.771	0.962	0.932	3.662	0.638	0.221	0.000	0.000	0.000	0.000	0.000	0.000	0.000	0.000	0.000	0.000	0.000	0.000	0.000	0.000	156	729	17	62	0.874	Error	Error	11	6	0	0	27	35	0	0	-75	0
2	13	20	"EMPTY"	"EMPTY"	8730	18800	150	153	178	120	123	136	99	21	7	0	223	270	171	189	208	171	11	6	0	0	0	0	0	0	0	0	0	0	0	0	0	0	0	0	0	0	0	0.882	0.679	0.983	0.950	5.030	0.562	0.245	0.000	0.000	0.000	0.000	0.000	0.000	0.000	0.000	0.000	0.000	0.000	0.000	0.000	0.000	156	733	64	136	-0.181	Error	Error	30	34	0	0	55	81	0	0	-75	0
2	14	20	"EMPTY"	"EMPTY"	8920	18800	150	118	121	59	121	135	90	8	0	0	186	194	57	181	197	108	5	0	0	0	0	0	0	0	0	0	0	0	0	0	0	0	0	0	0	0	0	-0.600	0.000	1.250	1.140	3.974	2.722	0.024	0.000	0.000	0.000	0.000	0.000	0.000	0.000	0.000	0.000	0.000	0.000	0.000	0.000	0.000	156	736	2	13	Error	Error	Error	-3	5	0	0	0	13	0	0	-75	0
2	15	20	"EMPTY"	"EMPTY"	9110	18800	150	105	112	51	116	126	65	7	0	0	180	180	47	174	181	57	10	2	0	0	0	0	0	0	0	0	0	0	0	0	0	0	0	0	0	0	0	-1.833	-0.667	1.037	1.146	3.184	1.596	0.008	0.000	0.000	0.000	0.000	0.000	0.000	0.000	0.000	0.000	0.000	0.000	0.000	0.000	0.000	156	718	-5	2	Error	Error	Error	-11	6	0	0	-4	6	0	0	-75	0
2	16	20	"EMPTY"	"EMPTY"	9300	18800	150	111	118	45	119	126	60	10	1	0	169	170	45	170	177	54	15	1	0	0	0	0	0	0	0	0	0	0	0	0	0	0	0	0	0	0	0	8.000	100000.000	1.125	0.989	3.868	3.444	0.010	0.000	0.000	0.000	0.000	0.000	0.000	0.000	0.000	0.000	0.000	0.000	0.000	0.000	0.000	156	721	-9	-1	3.000	Error	Error	-8	-1	0	0	-1	0	0	0	-75	0
2	17	20	"EMPTY"	"EMPTY"	9490	18800	150	118	127	59	122	127	60	16	5	0	171	177	53	170	180	57	17	3	0	0	0	0	0	0	0	0	0	0	0	0	0	0	0	0	0	0	0	-4.000	0.714	1.083	1.101	4.846	1.246	0.011	0.000	0.000	0.000	0.000	0.000	0.000	0.000	0.000	0.000	0.000	0.000	0.000	0.000	0.000	156	726	-3	12	Error	Error	Error	-4	1	0	0	5	7	0	0	-75	0
2	18	20	"EMPTY"	"EMPTY"	9680	18800	150	117	125	53	124	133	73	11	1	0	169	179	53	175	199	373	0	0	0	0	0	0	0	0	0	0	0	0	0	0	0	0	0	0	0	0	0	1.167	0.250	1.083	1.093	4.224	1.306	0.021	0.000	0.000	0.000	0.000	0.000	0.000	0.000	0.000	0.000	0.000	0.000	0.000	0.000	0.000	156	745	-13	5	0.222	Error	Error	-7	-6	0	0	1	4	0	0	-75	0
2	19	20	"EMPTY"	"EMPTY"	9870	18800	150	108	121	64	122	132	70	11	3	0	175	181	49	176	182	59	10	1	0	0	0	0	0	0	0	0	0	0	0	0	0	0	0	0	0	0	0	14.000	-0.200	1.553	1.572	4.153	3.000	0.025	0.000	0.000	0.000	0.000	0.000	0.000	0.000	0.000	0.000	0.000	0.000	0.000	0.000	0.000	156	720	-15	4	3.807	Error	Error	-14	-1	0	0	-1	5	0	0	-75	0
2	20	20	"EMPTY"	"EMPTY"	10060	18800	150	128	135	59	114	124	58	24	6	0	177	184	53	177	183	52	17	5	0	0	0	0	0	0	0	0	0	0	0	0	0	0	0	0	0	0	0	100000.000	3.000	1.133	1.060	4.750	0.039	0.000	0.000	0.000	0.000	0.000	0.000	0.000	0.000	0.000	0.000	0.000	0.000	0.000	0.000	0.000	156	696	14	28	16.610	Error	Error	14	0	0	0	21	7	0	0	-75	0
2	21	20	"EMPTY"	"EMPTY"	10250	18800	150	117	122	53	117	126	58	14	3	0	166	177	54	174	181	53	14	3	0	0	0	0	0	0	0	0	0	0	0	0	0	0	0	0	0	0	0	0.000	1.667	1.071	0.890	4.536	25.398	0.000	0.000	0.000	0.000	0.000	0.000	0.000	0.000	0.000	0.000	0.000	0.000	0.000	0.000	0.000	156	724	-8	8	Error	Error	Error	0	-8	0	0	5	3	0	0	-75	0
2	22	20	"EMPTY"	"EMPTY"	10440	18800	150	117	128	60	116	124	58	17	7	0	170	174	45	170	176	49	14	2	0	0	0	0	0	0	0	0	0	0	0	0	0	0	0	0	0	0	0	100000.000	3.000	1.121	1.248	4.185	0.015	0.000	0.000	0.000	0.000	0.000	0.000	0.000	0.000	0.000	0.000	0.000	0.000	0.000	0.000	0.000	156	943	1	16	16.610	Error	Error	1	0	0	0	12	4	0	0	-75	0
3	1	1	""	"YBL083C"	10940	15120	120	2277	2036	989	149	163	84	94	90	0	4258	3792	1801	210	230	113	92	91	0	0	0	0	0	0	0	0	0	0	0	0	0	0	0	0	0	0	0	0.526	0.527	0.521	0.485	2.059	0.512	0.843	0.000	0.000	0.000	0.000	0.000	0.000	0.000	0.000	0.000	0.000	0.000	0.000	0.000	0.000	120	653	6176	5469	-0.928	Error	Error	2128	4048	0	0	1887	3582	0	0	0	0
3	2	1	""	"YBL112C"	11120	15130	120	15325	13813	7691	160	173	86	99	99	0	21650	18821	11022	217	233	106	92	88	0	0	0	0	0	0	0	0	0	0	0	0	0	0	0	0	0	0	0	0.708	0.734	0.731	1.013	4.126	0.712	0.877	0.000	0.000	0.000	0.000	0.000	0.000	0.000	0.000	0.000	0.000	0.000	0.000	0.000	0.000	120	598	36598	32257	-0.499	Error	Error	15165	21433	0	0	13653	18604	0	0	0	0
3	3	1	"CDS1"	"YBR029C"	11310	15120	110	949	931	528	156	169	84	83	81	0	1836	1718	1065	210	220	76	85	83	0	0	0	0	0	0	0	0	0	0	0	0	0	0	0	0	0	0	0	0.488	0.514	0.489	0.472	1.919	0.486	0.767	0.000	0.000	0.000	0.000	0.000	0.000	0.000	0.000	0.000	0.000	0.000	0.000	0.000	0.000	80	513	2419	2283	-1.036	Error	Error	793	1626	0	0	775	1508	0	0	0	0
3	4	1	"BOI1"	"YBL085W"	11490	15130	120	402	396	175	140	147	69	80	70	0	442	435	198	198	205	64	80	75	0	0	0	0	0	0	0	0	0	0	0	0	0	0	0	0	0	0	0	1.074	1.080	1.095	0.927	2.573	1.008	0.469	0.000	0.000	0.000	0.000	0.000	0.000	0.000	0.000	0.000	0.000	0.000	0.000	0.000	0.000	120	600	506	493	0.103	Error	Error	262	244	0	0	256	237	0	0	0	0
3	5	1	"NTH2"	"YBR001C"	11670	15120	110	5289	4760	2457	139	149	87	100	100	0	4860	4249	2532	193	203	87	86	86	0	0	0	0	0	0	0	0	0	0	0	0	0	0	0	0	0	0	0	1.103	1.139	1.084	1.306	2.490	1.088	0.811	0.000	0.000	0.000	0.000	0.000	0.000	0.000	0.000	0.000	0.000	0.000	0.000	0.000	0.000	80	529	9817	8677	0.142	Error	Error	5150	4667	0	0	4621	4056	0	0	0	0
3	6	1	"RPL4A"	"YBR031W"	11860	15120	110	3256	3079	1656	151	168	113	96	96	0	4022	3655	2160	196	214	111	90	86	0	0	0	0	0	0	0	0	0	0	0	0	0	0	0	0	0	0	0	0.812	0.846	0.804	0.837	1.940	0.806	0.802	0.000	0.000	0.000	0.000	0.000	0.000	0.000	0.000	0.000	0.000	0.000	0.000	0.000	0.000	80	526	6931	6387	-0.301	Error	Error	3105	3826	0	0	2928	3459	0	0	0	0
3	7	1	"RPL23A"	"YBL087C"	12050	15130	120	2655	2635	1365	147	160	92	94	91	0	3440	3614	1799	199	211	83	96	94	0	0	0	0	0	0	0	0	0	0	0	0	0	0	0	0	0	0	0	0.774	0.729	0.729	0.702	2.559	0.713	0.776	0.000	0.000	0.000	0.000	0.000	0.000	0.000	0.000	0.000	0.000	0.000	0.000	0.000	0.000	120	577	5749	5903	-0.370	Error	Error	2508	3241	0	0	2488	3415	0	0	0	0
3	8	1	"COQ1"	"YBR003W"	12250	15130	120	9816	8793	3461	145	159	100	100	100	0	8205	6976	3473	205	212	66	97	96	0	0	0	0	0	0	0	0	0	0	0	0	0	0	0	0	0	0	0	1.209	1.277	1.247	1.525	2.513	1.228	0.839	0.000	0.000	0.000	0.000	0.000	0.000	0.000	0.000	0.000	0.000	0.000	0.000	0.000	0.000	120	513	17671	15419	0.274	Error	Error	9671	8000	0	0	8648	6771	0	0	0	0
3	9	1	""	"YBR033W"	12430	15150	140	7373	6684	2836	147	240	779	92	89	0	5043	4511	2255	205	265	501	87	83	0	0	0	0	0	0	0	0	0	0	0	0	0	0	0	0	0	0	0	1.494	1.518	1.496	1.682	2.153	1.496	0.873	0.000	0.000	0.000	0.000	0.000	0.000	0.000	0.000	0.000	0.000	0.000	0.000	0.000	0.000	156	636	12064	10843	0.579	Error	Error	7226	4838	0	0	6537	4306	0	0	-100	0
3	10	1	""	"YBL089W"	12600	15130	120	6738	6103	2236	141	245	843	95	90	0	4569	4106	1625	200	265	542	92	89	0	0	0	0	0	0	0	0	0	0	0	0	0	0	0	0	0	0	0	1.510	1.526	1.488	1.595	1.850	1.505	0.906	0.000	0.000	0.000	0.000	0.000	0.000	0.000	0.000	0.000	0.000	0.000	0.000	0.000	0.000	120	540	10966	9868	0.595	Error	Error	6597	4369	0	0	5962	3906	0	0	-100	0
3	11	1	""	"YBR005W"	12790	15130	120	2822	2629	1257	133	144	65	98	93	0	3512	3212	1538	197	203	55	92	92	0	0	0	0	0	0	0	0	0	0	0	0	0	0	0	0	0	0	0	0.811	0.828	0.842	0.816	2.102	0.806	0.852	0.000	0.000	0.000	0.000	0.000	0.000	0.000	0.000	0.000	0.000	0.000	0.000	0.000	0.000	120	564	6004	5511	-0.302	Error	Error	2689	3315	0	0	2496	3015	0	0	0	0
3	12	1	"PDX3"	"YBR035C"	12970	15150	120	2257	2244	1061	133	143	63	95	95	0	3929	3793	2023	191	210	348	87	86	0	0	0	0	0	0	0	0	0	0	0	0	0	0	0	0	0	0	0	0.568	0.586	0.599	0.632	2.188	0.533	0.804	0.000	0.000	0.000	0.000	0.000	0.000	0.000	0.000	0.000	0.000	0.000	0.000	0.000	0.000	120	577	5862	5713	-0.815	Error	Error	2124	3738	0	0	2111	3602	0	0	0	0
3	13	1	""	"YCL047C"	13170	15140	120	6287	5937	2888	132	140	61	99	96	0	3753	3627	2248	182	189	51	91	90	0	0	0	0	0	0	0	0	0	0	0	0	0	0	0	0	0	0	0	1.724	1.685	1.698	1.637	1.937	1.685	0.692	0.000	0.000	0.000	0.000	0.000	0.000	0.000	0.000	0.000	0.000	0.000	0.000	0.000	0.000	120	619	9726	9250	0.785	Error	Error	6155	3571	0	0	5805	3445	0	0	0	0
3	14	1	"RVS161"	"YCR009C"	13370	15130	130	5770	5182	2319	132	144	73	98	97	0	3397	3083	1454	183	192	55	90	90	0	0	0	0	0	0	0	0	0	0	0	0	0	0	0	0	0	0	0	1.754	1.741	1.731	1.754	1.748	1.753	0.857	0.000	0.000	0.000	0.000	0.000	0.000	0.000	0.000	0.000	0.000	0.000	0.000	0.000	0.000	120	688	8852	7950	0.811	Error	Error	5638	3214	0	0	5050	2900	0	0	0	0
3	15	1	"PHO87"	"YCR037C"	13560	15140	120	3116	3008	1438	130	140	65	95	93	0	2785	2683	1450	182	190	52	91	90	0	0	0	0	0	0	0	0	0	0	0	0	0	0	0	0	0	0	0	1.147	1.151	1.155	1.112	2.225	1.107	0.744	0.000	0.000	0.000	0.000	0.000	0.000	0.000	0.000	0.000	0.000	0.000	0.000	0.000	0.000	120	566	5589	5379	0.198	Error	Error	2986	2603	0	0	2878	2501	0	0	0	0
3	16	1	""	"YCL049C"	13740	15140	130	1837	1684	806	127	134	57	93	91	0	2402	2077	1105	189	194	52	86	85	0	0	0	0	0	0	0	0	0	0	0	0	0	0	0	0	0	0	0	0.773	0.825	0.791	0.800	2.464	0.735	0.700	0.000	0.000	0.000	0.000	0.000	0.000	0.000	0.000	0.000	0.000	0.000	0.000	0.000	0.000	120	647	3923	3445	-0.372	Error	Error	1710	2213	0	0	1557	1888	0	0	0	0
3	17	1	"adp1"	"YCR011C"	13930	15150	130	1781	1806	944	128	137	61	95	95	0	2056	2163	1346	197	201	53	90	87	0	0	0	0	0	0	0	0	0	0	0	0	0	0	0	0	0	0	0	0.889	0.854	0.817	0.952	2.281	0.744	0.753	0.000	0.000	0.000	0.000	0.000	0.000	0.000	0.000	0.000	0.000	0.000	0.000	0.000	0.000	120	647	3512	3644	-0.169	Error	Error	1653	1859	0	0	1678	1966	0	0	0	0
3	18	1	"MATAlpha2"	"YCR039C"	14120	15140	120	5860	5185	2731	134	140	63	95	94	0	6834	5869	3234	188	194	52	89	87	0	0	0	0	0	0	0	0	0	0	0	0	0	0	0	0	0	0	0	0.862	0.889	0.855	0.828	2.723	0.882	0.827	0.000	0.000	0.000	0.000	0.000	0.000	0.000	0.000	0.000	0.000	0.000	0.000	0.000	0.000	120	569	12372	10732	-0.215	Error	Error	5726	6646	0	0	5051	5681	0	0	0	0
3	19	1	"LRE1"	"YCL051W"	14300	15150	120	3948	3666	1586	132	137	57	97	97	0	2436	2185	1196	182	187	48	87	85	0	0	0	0	0	0	0	0	0	0	0	0	0	0	0	0	0	0	0	1.693	1.764	1.646	1.881	2.542	1.686	0.753	0.000	0.000	0.000	0.000	0.000	0.000	0.000	0.000	0.000	0.000	0.000	0.000	0.000	0.000	120	564	6070	5537	0.760	Error	Error	3816	2254	0	0	3534	2003	0	0	0	0
3	20	1	""	"YCR013C"	14490	15150	120	2169	2040	797	130	141	62	98	98	0	2327	2070	966	192	200	61	93	90	0	0	0	0	0	0	0	0	0	0	0	0	0	0	0	0	0	0	0	0.955	1.017	1.009	1.061	2.666	0.944	0.777	0.000	0.000	0.000	0.000	0.000	0.000	0.000	0.000	0.000	0.000	0.000	0.000	0.000	0.000	120	564	4174	3788	-0.066	Error	Error	2039	2135	0	0	1910	1878	0	0	0	0
3	21	1	""	"YCR041W"	14670	15150	120	9861	9541	4279	127	139	82	100	98	0	10246	8899	5090	191	197	60	90	90	0	0	0	0	0	0	0	0	0	0	0	0	0	0	0	0	0	0	0	0.968	1.081	1.042	1.293	2.423	1.003	0.853	0.000	0.000	0.000	0.000	0.000	0.000	0.000	0.000	0.000	0.000	0.000	0.000	0.000	0.000	120	564	19789	18122	-0.047	Error	Error	9734	10055	0	0	9414	8708	0	0	0	0
3	22	1	"SPB1"	"YCL054W"	14860	15140	120	4495	4397	2626	121	131	77	94	91	0	3322	3068	2020	182	183	47	85	85	0	0	0	0	0	0	0	0	0	0	0	0	0	0	0	0	0	0	0	1.393	1.482	1.457	1.363	2.681	1.453	0.773	0.000	0.000	0.000	0.000	0.000	0.000	0.000	0.000	0.000	0.000	0.000	0.000	0.000	0.000	120	664	7514	7162	0.478	Error	Error	4374	3140	0	0	4276	2886	0	0	0	0
3	1	2	""	"YCR015C"	10870	15340	120	4972	4618	2111	149	159	70	97	95	0	5967	5426	2724	212	221	65	91	91	0	0	0	0	0	0	0	0	0	0	0	0	0	0	0	0	0	0	0	0.838	0.857	0.826	0.824	2.160	0.816	0.806	0.000	0.000	0.000	0.000	0.000	0.000	0.000	0.000	0.000	0.000	0.000	0.000	0.000	0.000	120	563	10578	9683	-0.255	Error	Error	4823	5755	0	0	4469	5214	0	0	0	0
3	2	2	""	"YCR043C"	11060	15340	120	2444	2265	967	163	171	75	94	92	0	3590	3280	1594	218	228	68	90	89	0	0	0	0	0	0	0	0	0	0	0	0	0	0	0	0	0	0	0	0.676	0.686	0.672	0.678	1.840	0.640	0.864	0.000	0.000	0.000	0.000	0.000	0.000	0.000	0.000	0.000	0.000	0.000	0.000	0.000	0.000	120	566	5653	5164	-0.564	Error	Error	2281	3372	0	0	2102	3062	0	0	0	0
3	3	2	""	"YDR003W"	11260	15340	120	2227	2147	1002	177	192	96	94	91	0	3366	3200	1303	224	241	89	95	94	0	0	0	0	0	0	0	0	0	0	0	0	0	0	0	0	0	0	0	0.652	0.662	0.662	0.617	2.192	0.671	0.805	0.000	0.000	0.000	0.000	0.000	0.000	0.000	0.000	0.000	0.000	0.000	0.000	0.000	0.000	120	557	5192	4946	-0.616	Error	Error	2050	3142	0	0	1970	2976	0	0	0	0
3	4	2	""	"YDR034C-A"	11440	15340	120	24101	20474	9008	173	185	96	98	98	0	17954	14661	7074	223	239	92	96	95	0	0	0	0	0	0	0	0	0	0	0	0	0	0	0	0	0	0	0	1.350	1.406	1.398	1.505	2.183	1.375	0.869	0.000	0.000	0.000	0.000	0.000	0.000	0.000	0.000	0.000	0.000	0.000	0.000	0.000	0.000	120	504	41659	34739	0.432	Error	Error	23928	17731	0	0	20301	14438	0	0	0	0
3	5	2	""	"YDR063W"	11620	15340	120	613	589	235	142	154	91	92	84	0	669	665	288	203	211	67	86	84	0	0	0	0	0	0	0	0	0	0	0	0	0	0	0	0	0	0	0	1.011	0.968	0.827	0.912	2.014	0.861	0.590	0.000	0.000	0.000	0.000	0.000	0.000	0.000	0.000	0.000	0.000	0.000	0.000	0.000	0.000	120	534	937	909	0.015	Error	Error	471	466	0	0	447	462	0	0	0	0
3	6	2	"MAF1"	"YDR005C"	11800	15330	150	3573	3296	2218	153	170	107	85	83	0	2681	2369	1513	207	220	101	79	78	0	0	0	0	0	0	0	0	0	0	0	0	0	0	0	0	0	0	0	1.382	1.454	1.456	1.301	2.594	1.524	0.818	0.000	0.000	0.000	0.000	0.000	0.000	0.000	0.000	0.000	0.000	0.000	0.000	0.000	0.000	156	666	5894	5305	0.467	Error	Error	3420	2474	0	0	3143	2162	0	0	0	0
3	7	2	""	"YDR034C-D"	11990	15330	150	18941	15903	10943	161	172	96	89	87	0	14737	12667	8440	211	223	87	85	82	0	0	0	0	0	0	0	0	0	0	0	0	0	0	0	0	0	0	0	1.293	1.264	1.264	1.290	2.595	1.304	0.853	0.000	0.000	0.000	0.000	0.000	0.000	0.000	0.000	0.000	0.000	0.000	0.000	0.000	0.000	156	606	33306	28198	0.371	Error	Error	18780	14526	0	0	15742	12456	0	0	0	0
3	8	2	""	"YDR065W"	12180	15330	150	9180	7988	4952	153	167	100	89	85	0	5778	4851	3080	208	225	142	83	80	0	0	0	0	0	0	0	0	0	0	0	0	0	0	0	0	0	0	0	1.621	1.687	1.703	1.745	2.351	1.717	0.869	0.000	0.000	0.000	0.000	0.000	0.000	0.000	0.000	0.000	0.000	0.000	0.000	0.000	0.000	156	574	14597	12478	0.697	Error	Error	9027	5570	0	0	7835	4643	0	0	0	0
3	9	2	"trp1"	"YDR007W"	12360	15330	150	695	643	354	153	166	101	76	73	0	1386	1143	683	211	220	71	76	72	0	0	0	0	0	0	0	0	0	0	0	0	0	0	0	0	0	0	0	0.461	0.526	0.532	0.579	2.792	0.491	0.725	0.000	0.000	0.000	0.000	0.000	0.000	0.000	0.000	0.000	0.000	0.000	0.000	0.000	0.000	156	539	1717	1422	-1.116	Error	Error	542	1175	0	0	490	932	0	0	0	0
3	10	2	"ARO3"	"YDR035W"	12560	15350	120	8251	7226	3834	161	183	214	90	87	0	7806	6289	4286	213	253	315	76	75	0	0	0	0	0	0	0	0	0	0	0	0	0	0	0	0	0	0	0	1.065	1.163	1.050	1.414	3.419	1.051	0.770	0.000	0.000	0.000	0.000	0.000	0.000	0.000	0.000	0.000	0.000	0.000	0.000	0.000	0.000	120	422	15683	13141	0.091	Error	Error	8090	7593	0	0	7065	6076	0	0	0	0
3	11	2	""	"YDR067C"	12740	15340	150	14015	11393	6772	143	159	87	95	95	0	7841	6205	3522	203	225	209	85	85	0	0	0	0	0	0	0	0	0	0	0	0	0	0	0	0	0	0	0	1.816	1.874	1.891	1.725	2.361	1.967	0.876	0.000	0.000	0.000	0.000	0.000	0.000	0.000	0.000	0.000	0.000	0.000	0.000	0.000	0.000	156	677	21510	17252	0.861	Error	Error	13872	7638	0	0	11250	6002	0	0	0	0
3	12	2	"GAL3"	"YDR009W"	12940	15340	120	3581	3258	1661	143	151	65	93	91	0	6007	5432	2710	204	211	61	90	90	0	0	0	0	0	0	0	0	0	0	0	0	0	0	0	0	0	0	0	0.592	0.596	0.607	0.561	2.504	0.559	0.802	0.000	0.000	0.000	0.000	0.000	0.000	0.000	0.000	0.000	0.000	0.000	0.000	0.000	0.000	120	466	9241	8343	-0.755	Error	Error	3438	5803	0	0	3115	5228	0	0	0	0
3	13	2	"KRS1"	"YDR037W"	13130	15340	120	8930	8380	3520	141	147	61	99	99	0	5629	5163	1967	193	203	55	97	96	0	0	0	0	0	0	0	0	0	0	0	0	0	0	0	0	0	0	0	1.617	1.658	1.653	1.622	1.566	1.786	0.860	0.000	0.000	0.000	0.000	0.000	0.000	0.000	0.000	0.000	0.000	0.000	0.000	0.000	0.000	120	514	14225	13209	0.693	Error	Error	8789	5436	0	0	8239	4970	0	0	0	0
3	14	2	"DOA4"	"YDR069C"	13330	15340	120	556	535	289	144	155	79	81	77	0	633	587	348	196	205	59	74	74	0	0	0	0	0	0	0	0	0	0	0	0	0	0	0	0	0	0	0	0.943	1.000	0.815	0.832	2.649	0.912	0.576	0.000	0.000	0.000	0.000	0.000	0.000	0.000	0.000	0.000	0.000	0.000	0.000	0.000	0.000	120	554	849	782	-0.085	Error	Error	412	437	0	0	391	391	0	0	0	0
3	15	2	""	"YDR365W-B"	13530	15340	130	18638	17204	8945	144	157	106	98	97	0	14944	14342	8281	193	203	63	88	88	0	0	0	0	0	0	0	0	0	0	0	0	0	0	0	0	0	0	0	1.254	1.206	1.209	1.387	2.177	1.163	0.866	0.000	0.000	0.000	0.000	0.000	0.000	0.000	0.000	0.000	0.000	0.000	0.000	0.000	0.000	120	565	33245	31209	0.326	Error	Error	18494	14751	0	0	17060	14149	0	0	0	0
3	16	2	"NCB2"	"YDR397C"	13710	15340	120	2703	2828	1552	138	143	61	96	95	0	2481	2587	1450	195	198	51	93	93	0	0	0	0	0	0	0	0	0	0	0	0	0	0	0	0	0	0	0	1.122	1.125	1.080	1.081	2.148	1.105	0.819	0.000	0.000	0.000	0.000	0.000	0.000	0.000	0.000	0.000	0.000	0.000	0.000	0.000	0.000	120	534	4851	5082	0.166	Error	Error	2565	2286	0	0	2690	2392	0	0	0	0
3	17	2	"TIF35"	"YDR429C"	13910	15340	120	5839	5566	2735	134	138	56	96	96	0	5167	4996	2794	199	204	52	87	87	0	0	0	0	0	0	0	0	0	0	0	0	0	0	0	0	0	0	0	1.148	1.132	1.100	1.099	1.890	1.100	0.860	0.000	0.000	0.000	0.000	0.000	0.000	0.000	0.000	0.000	0.000	0.000	0.000	0.000	0.000	120	568	10673	10229	0.200	Error	Error	5705	4968	0	0	5432	4797	0	0	0	0
3	18	2	""	"YDR367W"	14110	15340	130	2883	2660	1179	129	134	55	95	94	0	4117	3545	1696	190	197	51	89	88	0	0	0	0	0	0	0	0	0	0	0	0	0	0	0	0	0	0	0	0.701	0.754	0.748	0.780	1.952	0.720	0.848	0.000	0.000	0.000	0.000	0.000	0.000	0.000	0.000	0.000	0.000	0.000	0.000	0.000	0.000	120	555	6681	5886	-0.512	Error	Error	2754	3927	0	0	2531	3355	0	0	0	0
3	19	2	"HPT1"	"YDR399W"	14300	15340	120	3784	3590	1846	131	136	58	96	95	0	4083	3760	2052	188	192	48	88	87	0	0	0	0	0	0	0	0	0	0	0	0	0	0	0	0	0	0	0	0.938	0.968	0.954	1.048	2.196	0.951	0.890	0.000	0.000	0.000	0.000	0.000	0.000	0.000	0.000	0.000	0.000	0.000	0.000	0.000	0.000	120	460	7548	7031	-0.093	Error	Error	3653	3895	0	0	3459	3572	0	0	0	0
3	20	2	""	"YDR431W"	14480	15340	120	796	805	345	131	142	62	92	90	0	2031	1862	802	191	197	57	91	90	0	0	0	0	0	0	0	0	0	0	0	0	0	0	0	0	0	0	0	0.361	0.403	0.397	0.396	2.328	0.376	0.768	0.000	0.000	0.000	0.000	0.000	0.000	0.000	0.000	0.000	0.000	0.000	0.000	0.000	0.000	120	509	2505	2345	-1.468	Error	Error	665	1840	0	0	674	1671	0	0	0	0
3	21	2	"xrs2"	"YDR369C"	14670	15340	120	5656	5508	2387	130	141	83	100	97	0	5080	4832	2199	190	197	62	96	95	0	0	0	0	0	0	0	0	0	0	0	0	0	0	0	0	0	0	0	1.130	1.159	1.112	1.234	1.972	1.172	0.817	0.000	0.000	0.000	0.000	0.000	0.000	0.000	0.000	0.000	0.000	0.000	0.000	0.000	0.000	120	520	10416	10020	0.176	Error	Error	5526	4890	0	0	5378	4642	0	0	0	0
3	22	2	""	"YDR401W"	14860	15340	120	5408	5452	2868	126	136	62	95	94	0	3510	3270	1719	181	184	50	90	89	0	0	0	0	0	0	0	0	0	0	0	0	0	0	0	0	0	0	0	1.587	1.724	1.653	1.658	2.000	1.817	0.815	0.000	0.000	0.000	0.000	0.000	0.000	0.000	0.000	0.000	0.000	0.000	0.000	0.000	0.000	120	619	8611	8415	0.666	Error	Error	5282	3329	0	0	5326	3089	0	0	0	0
3	1	3	""	"YDR433W"	10880	15540	120	808	956	620	157	167	70	92	89	0	1462	1666	1015	216	223	62	89	89	0	0	0	0	0	0	0	0	0	0	0	0	0	0	0	0	0	0	0	0.522	0.551	0.522	0.517	2.067	0.534	0.753	0.000	0.000	0.000	0.000	0.000	0.000	0.000	0.000	0.000	0.000	0.000	0.000	0.000	0.000	120	566	1897	2249	-0.937	Error	Error	651	1246	0	0	799	1450	0	0	0	0
3	2	3	""	"YDR371W"	11080	15540	120	10130	9486	3310	174	182	78	100	100	0	7945	7182	2851	224	234	74	98	97	0	0	0	0	0	0	0	0	0	0	0	0	0	0	0	0	0	0	0	1.289	1.338	1.302	1.534	2.303	1.358	0.842	0.000	0.000	0.000	0.000	0.000	0.000	0.000	0.000	0.000	0.000	0.000	0.000	0.000	0.000	120	537	17677	16270	0.367	Error	Error	9956	7721	0	0	9312	6958	0	0	0	0
3	3	3	"DIT1"	"YDR403W"	11270	15530	120	5793	5961	3103	159	169	76	97	96	0	5079	4777	2482	218	223	64	92	91	0	0	0	0	0	0	0	0	0	0	0	0	0	0	0	0	0	0	0	1.159	1.273	1.262	1.318	2.089	1.316	0.840	0.000	0.000	0.000	0.000	0.000	0.000	0.000	0.000	0.000	0.000	0.000	0.000	0.000	0.000	120	518	10495	10361	0.213	Error	Error	5634	4861	0	0	5802	4559	0	0	0	0
3	4	3	""	"YDR435C"	11460	15530	120	5275	5256	2699	155	168	97	96	95	0	4349	3932	2039	220	229	74	87	87	0	0	0	0	0	0	0	0	0	0	0	0	0	0	0	0	0	0	0	1.240	1.374	1.383	1.335	1.816	1.408	0.857	0.000	0.000	0.000	0.000	0.000	0.000	0.000	0.000	0.000	0.000	0.000	0.000	0.000	0.000	120	584	9249	8813	0.310	Error	Error	5120	4129	0	0	5101	3712	0	0	0	0
3	5	3	"SWI4"	"YER111C"	11690	15530	110	331	350	142	144	155	94	77	48	0	501	468	180	200	208	61	87	82	0	0	0	0	0	0	0	0	0	0	0	0	0	0	0	0	0	0	0	0.621	0.769	0.749	0.642	2.624	0.767	0.439	0.000	0.000	0.000	0.000	0.000	0.000	0.000	0.000	0.000	0.000	0.000	0.000	0.000	0.000	80	511	488	474	-0.687	Error	Error	187	301	0	0	206	268	0	0	0	0
3	6	3	""	"YER140W"	11890	15530	120	1990	2258	1626	151	162	74	95	90	0	3960	4146	2883	209	217	66	93	91	0	0	0	0	0	0	0	0	0	0	0	0	0	0	0	0	0	0	0	0.490	0.535	0.535	0.489	2.688	0.523	0.854	0.000	0.000	0.000	0.000	0.000	0.000	0.000	0.000	0.000	0.000	0.000	0.000	0.000	0.000	120	532	5590	6044	-1.028	Error	Error	1839	3751	0	0	2107	3937	0	0	0	0
3	7	3	"rad3"	"YER171W"	12070	15530	110	6925	7018	3863	157	173	111	100	98	0	3914	3692	2231	209	231	163	88	85	0	0	0	0	0	0	0	0	0	0	0	0	0	0	0	0	0	0	0	1.827	1.970	1.943	2.110	1.857	1.901	0.866	0.000	0.000	0.000	0.000	0.000	0.000	0.000	0.000	0.000	0.000	0.000	0.000	0.000	0.000	80	468	10473	10344	0.869	Error	Error	6768	3705	0	0	6861	3483	0	0	0	0
3	8	3	""	"YER113C"	12270	15530	120	5040	4950	2994	150	161	100	98	95	0	5211	5126	2843	205	225	150	95	92	0	0	0	0	0	0	0	0	0	0	0	0	0	0	0	0	0	0	0	0.977	0.975	0.982	0.944	2.255	1.001	0.896	0.000	0.000	0.000	0.000	0.000	0.000	0.000	0.000	0.000	0.000	0.000	0.000	0.000	0.000	120	567	9896	9721	-0.034	Error	Error	4890	5006	0	0	4800	4921	0	0	0	0
3	9	3	"MAG1"	"YER142C"	12510	15530	140	1608	2183	2227	156	160	70	78	73	0	1251	1599	1720	204	212	59	69	67	0	0	0	0	0	0	0	0	0	0	0	0	0	0	0	0	0	0	0	1.387	1.453	1.388	1.332	3.024	1.397	0.793	0.000	0.000	0.000	0.000	0.000	0.000	0.000	0.000	0.000	0.000	0.000	0.000	0.000	0.000	156	622	2499	3422	0.472	Error	Error	1452	1047	0	0	2027	1395	0	0	0	0
3	10	3	"rad24"	"YER173W"	12640	15530	110	4320	4159	2187	151	159	68	100	98	0	6371	5803	3203	200	206	59	96	95	0	0	0	0	0	0	0	0	0	0	0	0	0	0	0	0	0	0	0	0.676	0.715	0.764	0.826	2.182	0.669	0.877	0.000	0.000	0.000	0.000	0.000	0.000	0.000	0.000	0.000	0.000	0.000	0.000	0.000	0.000	80	379	10340	9611	-0.566	Error	Error	4169	6171	0	0	4008	5603	0	0	0	0
3	11	3	"spr6"	"YER115C"	12880	15530	130	1731	1577	934	143	152	66	90	85	0	3366	3054	1833	200	207	69	90	87	0	0	0	0	0	0	0	0	0	0	0	0	0	0	0	0	0	0	0	0.502	0.502	0.520	0.518	2.152	0.487	0.836	0.000	0.000	0.000	0.000	0.000	0.000	0.000	0.000	0.000	0.000	0.000	0.000	0.000	0.000	120	531	4754	4288	-0.995	Error	Error	1588	3166	0	0	1434	2854	0	0	0	0
3	12	3	"UBP5"	"YER144C"	13030	15530	120	3667	4154	3011	149	152	63	97	95	0	2773	3086	2282	204	210	58	91	88	0	0	0	0	0	0	0	0	0	0	0	0	0	0	0	0	0	0	0	1.369	1.390	1.468	1.485	2.536	1.393	0.837	0.000	0.000	0.000	0.000	0.000	0.000	0.000	0.000	0.000	0.000	0.000	0.000	0.000	0.000	120	435	6087	6887	0.454	Error	Error	3518	2569	0	0	4005	2882	0	0	0	0
3	13	3	""	"YER175C"	13210	15520	110	4013	3658	1616	148	159	75	97	97	0	6566	5866	2569	207	218	107	97	96	0	0	0	0	0	0	0	0	0	0	0	0	0	0	0	0	0	0	0	0.608	0.620	0.634	0.668	1.837	0.596	0.868	0.000	0.000	0.000	0.000	0.000	0.000	0.000	0.000	0.000	0.000	0.000	0.000	0.000	0.000	80	445	10224	9169	-0.718	Error	Error	3865	6359	0	0	3510	5659	0	0	0	0
3	14	3	"RPL23B"	"YER117W"	13400	15530	120	7745	7635	5100	165	181	117	95	94	0	7426	6665	4706	214	229	107	90	84	0	0	0	0	0	0	0	0	0	0	0	0	0	0	0	0	0	0	0	1.051	1.158	1.137	1.406	2.710	1.137	0.870	0.000	0.000	0.000	0.000	0.000	0.000	0.000	0.000	0.000	0.000	0.000	0.000	0.000	0.000	120	557	14792	13921	0.072	Error	Error	7580	7212	0	0	7470	6451	0	0	0	0
3	15	3	"LSM5"	"YER146W"	13590	15530	110	603	604	324	158	181	139	81	68	0	1193	1093	549	207	221	79	86	86	0	0	0	0	0	0	0	0	0	0	0	0	0	0	0	0	0	0	0	0.451	0.503	0.489	0.473	1.658	0.504	0.623	0.000	0.000	0.000	0.000	0.000	0.000	0.000	0.000	0.000	0.000	0.000	0.000	0.000	0.000	80	496	1431	1332	-1.148	Error	Error	445	986	0	0	446	886	0	0	0	0
3	16	3	"bmh1"	"YER177W"	13790	15530	110	9807	9235	4428	142	153	114	98	97	0	13257	12435	5659	200	206	55	97	97	0	0	0	0	0	0	0	0	0	0	0	0	0	0	0	0	0	0	0	0.740	0.743	0.755	0.741	2.043	0.747	0.902	0.000	0.000	0.000	0.000	0.000	0.000	0.000	0.000	0.000	0.000	0.000	0.000	0.000	0.000	80	545	22722	21328	-0.434	Error	Error	9665	13057	0	0	9093	12235	0	0	0	0
3	17	3	"cup2"	"YGL166W"	14040	15530	130	3346	3120	1943	140	144	60	91	87	0	4534	4249	2557	192	199	51	91	91	0	0	0	0	0	0	0	0	0	0	0	0	0	0	0	0	0	0	0	0.738	0.735	0.720	0.654	2.289	0.739	0.869	0.000	0.000	0.000	0.000	0.000	0.000	0.000	0.000	0.000	0.000	0.000	0.000	0.000	0.000	120	601	7548	7037	-0.438	Error	Error	3206	4342	0	0	2980	4057	0	0	0	0
3	18	3	""	"YGL198W"	14230	15530	130	1721	1535	800	140	146	68	90	87	0	4409	3705	2296	191	199	60	89	86	0	0	0	0	0	0	0	0	0	0	0	0	0	0	0	0	0	0	0	0.375	0.397	0.395	0.450	2.507	0.357	0.829	0.000	0.000	0.000	0.000	0.000	0.000	0.000	0.000	0.000	0.000	0.000	0.000	0.000	0.000	120	500	5799	4909	-1.416	Error	Error	1581	4218	0	0	1395	3514	0	0	0	0
3	19	3	"SAP4"	"YGL229C"	14350	15530	110	6667	6626	3240	141	150	77	100	100	0	6414	6272	3437	197	217	188	95	93	0	0	0	0	0	0	0	0	0	0	0	0	0	0	0	0	0	0	0	1.050	1.067	1.044	1.127	1.658	1.003	0.860	0.000	0.000	0.000	0.000	0.000	0.000	0.000	0.000	0.000	0.000	0.000	0.000	0.000	0.000	80	417	12743	12560	0.070	Error	Error	6526	6217	0	0	6485	6075	0	0	0	0
3	20	3	""	"YGL168W"	14550	15530	110	3728	3167	1464	135	146	72	96	96	0	2560	2126	1091	199	217	169	86	83	0	0	0	0	0	0	0	0	0	0	0	0	0	0	0	0	0	0	0	1.522	1.573	1.553	1.564	2.621	1.566	0.853	0.000	0.000	0.000	0.000	0.000	0.000	0.000	0.000	0.000	0.000	0.000	0.000	0.000	0.000	80	527	5954	4959	0.606	Error	Error	3593	2361	0	0	3032	1927	0	0	0	0
3	21	3	"EMP24"	"YGL200C"	14740	15530	110	2815	2571	1153	130	140	62	95	91	0	5355	4752	2512	189	194	55	92	88	0	0	0	0	0	0	0	0	0	0	0	0	0	0	0	0	0	0	0	0.520	0.535	0.512	0.616	2.395	0.481	0.853	0.000	0.000	0.000	0.000	0.000	0.000	0.000	0.000	0.000	0.000	0.000	0.000	0.000	0.000	80	543	7851	7004	-0.944	Error	Error	2685	5166	0	0	2441	4563	0	0	0	0
3	22	3	""	"YGL231C"	14970	15530	130	8058	6855	4034	130	138	62	95	91	0	4777	3851	2545	182	186	47	84	83	0	0	0	0	0	0	0	0	0	0	0	0	0	0	0	0	0	0	0	1.725	1.833	1.748	2.045	2.526	1.771	0.889	0.000	0.000	0.000	0.000	0.000	0.000	0.000	0.000	0.000	0.000	0.000	0.000	0.000	0.000	120	644	12523	10394	0.787	Error	Error	7928	4595	0	0	6725	3669	0	0	0	0
3	1	4	""	"YGL170C"	10940	15720	110	7779	7625	3232	168	179	80	100	100	0	4926	4641	2041	229	240	75	98	97	0	0	0	0	0	0	0	0	0	0	0	0	0	0	0	0	0	0	0	1.620	1.690	1.663	1.789	1.852	1.710	0.873	0.000	0.000	0.000	0.000	0.000	0.000	0.000	0.000	0.000	0.000	0.000	0.000	0.000	0.000	80	545	12308	11869	0.696	Error	Error	7611	4697	0	0	7457	4412	0	0	0	0
3	2	4	"ARO8"	"YGL202W"	11140	15720	110	11878	10976	4303	181	190	80	100	100	0	8625	7794	2898	239	248	76	100	100	0	0	0	0	0	0	0	0	0	0	0	0	0	0	0	0	0	0	0	1.395	1.429	1.489	1.437	1.424	1.472	0.906	0.000	0.000	0.000	0.000	0.000	0.000	0.000	0.000	0.000	0.000	0.000	0.000	0.000	0.000	80	514	20083	18350	0.480	Error	Error	11697	8386	0	0	10795	7555	0	0	0	0
3	3	4	"SEC15"	"YGL233W"	11330	15720	110	4633	4985	2859	159	173	77	100	100	0	4519	5109	3058	231	240	70	96	93	0	0	0	0	0	0	0	0	0	0	0	0	0	0	0	0	0	0	0	1.043	0.989	0.969	1.063	2.089	0.965	0.828	0.000	0.000	0.000	0.000	0.000	0.000	0.000	0.000	0.000	0.000	0.000	0.000	0.000	0.000	80	543	8762	9704	0.061	Error	Error	4474	4288	0	0	4826	4878	0	0	0	0
3	4	4	"NUP49"	"YGL172W"	11560	15720	130	3774	3232	2166	153	160	75	89	88	0	6885	5733	3893	221	227	70	90	85	0	0	0	0	0	0	0	0	0	0	0	0	0	0	0	0	0	0	0	0.543	0.559	0.563	0.592	2.563	0.540	0.844	0.000	0.000	0.000	0.000	0.000	0.000	0.000	0.000	0.000	0.000	0.000	0.000	0.000	0.000	120	600	10285	8591	-0.880	Error	Error	3621	6664	0	0	3079	5512	0	0	0	0
3	5	4	""	"YGL204C"	11690	15720	120	2236	2090	1157	147	157	71	92	90	0	2322	2005	1237	210	215	56	87	81	0	0	0	0	0	0	0	0	0	0	0	0	0	0	0	0	0	0	0	0.989	1.082	1.084	1.203	2.583	1.027	0.849	0.000	0.000	0.000	0.000	0.000	0.000	0.000	0.000	0.000	0.000	0.000	0.000	0.000	0.000	120	530	4201	3738	-0.016	Error	Error	2089	2112	0	0	1943	1795	0	0	0	0
3	6	4	""	"YGL235W"	11940	15720	130	2271	1972	1173	144	157	70	86	85	0	3369	2984	2015	209	217	61	81	78	0	0	0	0	0	0	0	0	0	0	0	0	0	0	0	0	0	0	0	0.673	0.659	0.638	0.806	3.135	0.599	0.852	0.000	0.000	0.000	0.000	0.000	0.000	0.000	0.000	0.000	0.000	0.000	0.000	0.000	0.000	120	634	5287	4603	-0.571	Error	Error	2127	3160	0	0	1828	2775	0	0	0	0
3	7	4	"RTT102"	"YGR275W"	12130	15720	130	1563	1374	774	159	167	99	85	79	0	2654	2291	1504	209	225	119	75	74	0	0	0	0	0	0	0	0	0	0	0	0	0	0	0	0	0	0	0	0.574	0.584	0.572	0.723	3.085	0.522	0.824	0.000	0.000	0.000	0.000	0.000	0.000	0.000	0.000	0.000	0.000	0.000	0.000	0.000	0.000	120	558	3849	3297	-0.800	Error	Error	1404	2445	0	0	1215	2082	0	0	0	0
3	8	4	""	"YHL009W-B"	12280	15720	110	762	748	339	163	171	74	90	87	0	732	761	349	216	228	75	88	85	0	0	0	0	0	0	0	0	0	0	0	0	0	0	0	0	0	0	0	1.161	1.073	1.010	1.069	2.087	1.046	0.645	0.000	0.000	0.000	0.000	0.000	0.000	0.000	0.000	0.000	0.000	0.000	0.000	0.000	0.000	80	462	1115	1130	0.215	Error	Error	599	516	0	0	585	545	0	0	0	0
3	9	4	""	"YHL041W"	12530	15720	120	2365	1993	1302	159	171	74	82	81	0	2700	2271	1605	216	228	82	78	76	0	0	0	0	0	0	0	0	0	0	0	0	0	0	0	0	0	0	0	0.888	0.892	0.841	0.782	2.450	0.831	0.807	0.000	0.000	0.000	0.000	0.000	0.000	0.000	0.000	0.000	0.000	0.000	0.000	0.000	0.000	120	551	4690	3889	-0.171	Error	Error	2206	2484	0	0	1834	2055	0	0	0	0
3	10	4	""	"YGR277C"	12710	15710	120	4916	5097	3350	150	155	68	95	94	0	8296	7160	4868	204	217	74	89	87	0	0	0	0	0	0	0	0	0	0	0	0	0	0	0	0	0	0	0	0.589	0.711	0.679	0.809	2.404	0.627	0.889	0.000	0.000	0.000	0.000	0.000	0.000	0.000	0.000	0.000	0.000	0.000	0.000	0.000	0.000	120	439	12858	11903	-0.764	Error	Error	4766	8092	0	0	4947	6956	0	0	0	0
3	11	4	"PRS3"	"YHL011C"	12810	15710	150	695	3138	3927	149	163	128	66	58	0	632	3549	4361	203	232	226	55	49	0	0	0	0	0	0	0	0	0	0	0	0	0	0	0	0	0	0	0	1.273	0.893	0.917	0.941	2.965	1.024	0.869	0.000	0.000	0.000	0.000	0.000	0.000	0.000	0.000	0.000	0.000	0.000	0.000	0.000	0.000	156	816	975	6335	0.348	Error	Error	546	429	0	0	2989	3346	0	0	-50	0
3	12	4	"ECM34"	"YHL043W"	13090	15710	130	5521	4908	2947	146	156	71	92	89	0	5306	4425	2873	207	215	66	83	82	0	0	0	0	0	0	0	0	0	0	0	0	0	0	0	0	0	0	0	1.054	1.129	1.098	1.214	2.367	1.101	0.860	0.000	0.000	0.000	0.000	0.000	0.000	0.000	0.000	0.000	0.000	0.000	0.000	0.000	0.000	120	592	10474	8980	0.076	Error	Error	5375	5099	0	0	4762	4218	0	0	0	0
3	13	4	"SCW4"	"YGR279C"	13220	15710	110	5026	4469	2249	157	172	86	98	98	0	5260	4713	2563	216	225	111	93	91	0	0	0	0	0	0	0	0	0	0	0	0	0	0	0	0	0	0	0	0.965	0.959	0.956	1.054	1.921	0.906	0.833	0.000	0.000	0.000	0.000	0.000	0.000	0.000	0.000	0.000	0.000	0.000	0.000	0.000	0.000	80	444	9913	8809	-0.051	Error	Error	4869	5044	0	0	4312	4497	0	0	0	0
3	14	4	""	"YHL013C"	13410	15720	110	8139	7288	3134	172	197	106	100	100	0	6286	5632	2645	230	244	89	97	97	0	0	0	0	0	0	0	0	0	0	0	0	0	0	0	0	0	0	0	1.316	1.317	1.350	1.489	2.344	1.295	0.859	0.000	0.000	0.000	0.000	0.000	0.000	0.000	0.000	0.000	0.000	0.000	0.000	0.000	0.000	80	521	14023	12518	0.396	Error	Error	7967	6056	0	0	7116	5402	0	0	0	0
3	15	4	""	"YHL045W"	13640	15720	130	19596	16775	9369	160	185	132	96	96	0	16055	12795	8208	218	232	81	95	94	0	0	0	0	0	0	0	0	0	0	0	0	0	0	0	0	0	0	0	1.227	1.321	1.279	1.455	2.667	1.276	0.867	0.000	0.000	0.000	0.000	0.000	0.000	0.000	0.000	0.000	0.000	0.000	0.000	0.000	0.000	120	628	35273	29192	0.295	Error	Error	19436	15837	0	0	16615	12577	0	0	0	0
3	16	4	"YOR1"	"YGR281W"	13790	15720	120	1222	1200	608	146	156	116	93	89	0	1327	1274	651	205	211	57	89	87	0	0	0	0	0	0	0	0	0	0	0	0	0	0	0	0	0	0	0	0.959	0.986	0.890	1.013	2.533	0.976	0.705	0.000	0.000	0.000	0.000	0.000	0.000	0.000	0.000	0.000	0.000	0.000	0.000	0.000	0.000	120	530	2198	2123	-0.060	Error	Error	1076	1122	0	0	1054	1069	0	0	0	0
3	17	4	"RPS20"	"YHL015W"	14020	15720	130	2820	2482	1352	137	143	66	87	84	0	3136	2522	1440	197	205	84	85	85	0	0	0	0	0	0	0	0	0	0	0	0	0	0	0	0	0	0	0	0.913	1.009	0.982	0.954	2.417	0.986	0.831	0.000	0.000	0.000	0.000	0.000	0.000	0.000	0.000	0.000	0.000	0.000	0.000	0.000	0.000	120	558	5622	4670	-0.131	Error	Error	2683	2939	0	0	2345	2325	0	0	0	0
3	18	4	""	"YHL047C"	14160	15720	110	6190	6051	3485	135	140	60	97	96	0	5615	5110	3309	188	198	92	90	90	0	0	0	0	0	0	0	0	0	0	0	0	0	0	0	0	0	0	0	1.116	1.202	1.218	1.314	2.337	1.153	0.802	0.000	0.000	0.000	0.000	0.000	0.000	0.000	0.000	0.000	0.000	0.000	0.000	0.000	0.000	80	431	11482	10838	0.158	Error	Error	6055	5427	0	0	5916	4922	0	0	0	0
3	19	4	""	"YIL077C"	14350	15720	110	4490	4455	1988	134	142	67	100	100	0	4055	3882	1938	195	200	55	100	100	0	0	0	0	0	0	0	0	0	0	0	0	0	0	0	0	0	0	0	1.128	1.172	1.218	1.260	1.627	1.131	0.869	0.000	0.000	0.000	0.000	0.000	0.000	0.000	0.000	0.000	0.000	0.000	0.000	0.000	0.000	80	530	8216	8008	0.174	Error	Error	4356	3860	0	0	4321	3687	0	0	0	0
3	20	4	"SEC24"	"YIL109C"	14550	15720	110	6593	6491	2995	133	145	81	100	100	0	6804	6524	2925	200	204	63	100	100	0	0	0	0	0	0	0	0	0	0	0	0	0	0	0	0	0	0	0	0.978	1.005	1.027	1.018	1.520	1.006	0.873	0.000	0.000	0.000	0.000	0.000	0.000	0.000	0.000	0.000	0.000	0.000	0.000	0.000	0.000	80	511	13064	12682	-0.032	Error	Error	6460	6604	0	0	6358	6324	0	0	0	0
3	21	4	""	"YIL141W"	14730	15720	110	2774	2526	942	130	142	83	100	100	0	4707	4046	1770	198	200	57	98	96	0	0	0	0	0	0	0	0	0	0	0	0	0	0	0	0	0	0	0	0.586	0.623	0.615	0.744	2.434	0.584	0.846	0.000	0.000	0.000	0.000	0.000	0.000	0.000	0.000	0.000	0.000	0.000	0.000	0.000	0.000	80	508	7153	6244	-0.770	Error	Error	2644	4509	0	0	2396	3848	0	0	0	0
3	22	4	""	"YIL079C"	14940	15730	120	4842	4686	2542	127	135	63	100	99	0	5156	4605	2829	188	198	91	90	87	0	0	0	0	0	0	0	0	0	0	0	0	0	0	0	0	0	0	0	0.949	1.032	1.009	1.236	2.596	0.983	0.854	0.000	0.000	0.000	0.000	0.000	0.000	0.000	0.000	0.000	0.000	0.000	0.000	0.000	0.000	120	604	9683	8976	-0.075	Error	Error	4715	4968	0	0	4559	4417	0	0	0	0
3	1	5	"COX5b"	"YIL111W"	10950	15910	110	5007	4607	2203	169	175	74	97	96	0	3792	3427	1933	224	232	67	90	90	0	0	0	0	0	0	0	0	0	0	0	0	0	0	0	0	0	0	0	1.356	1.386	1.303	1.406	1.777	1.351	0.831	0.000	0.000	0.000	0.000	0.000	0.000	0.000	0.000	0.000	0.000	0.000	0.000	0.000	0.000	80	534	8406	7641	0.439	Error	Error	4838	3568	0	0	4438	3203	0	0	0	0
3	2	5	"SSL2"	"YIL143C"	11120	15910	110	6048	6101	3396	164	181	125	100	100	0	5275	5467	3019	226	238	89	100	100	0	0	0	0	0	0	0	0	0	0	0	0	0	0	0	0	0	0	0	1.165	1.133	1.018	1.163	2.014	1.104	0.793	0.000	0.000	0.000	0.000	0.000	0.000	0.000	0.000	0.000	0.000	0.000	0.000	0.000	0.000	80	504	10933	11178	0.221	Error	Error	5884	5049	0	0	5937	5241	0	0	0	0
3	3	5	""	"YIL082W"	11310	15910	110	12398	11566	5453	164	184	133	100	100	0	12771	12012	5945	231	247	104	98	98	0	0	0	0	0	0	0	0	0	0	0	0	0	0	0	0	0	0	0	0.976	0.968	0.941	0.919	2.087	0.944	0.834	0.000	0.000	0.000	0.000	0.000	0.000	0.000	0.000	0.000	0.000	0.000	0.000	0.000	0.000	80	523	24774	23183	-0.036	Error	Error	12234	12540	0	0	11402	11781	0	0	0	0
3	4	5	""	"YIL113W"	11510	15910	110	1976	1735	773	169	175	84	97	92	0	4223	3664	1673	231	354	1642	81	75	0	0	0	0	0	0	0	0	0	0	0	0	0	0	0	0	0	0	0	0.453	0.456	0.466	0.501	1.988	0.193	0.334	0.000	0.000	0.000	0.000	0.000	0.000	0.000	0.000	0.000	0.000	0.000	0.000	0.000	0.000	80	552	5799	4999	-1.144	Error	Error	1807	3992	0	0	1566	3433	0	0	0	0
3	5	5	""	"YIL145C"	11740	15910	120	3191	2809	1658	158	166	68	87	84	0	7544	6517	4712	225	230	57	85	81	0	0	0	0	0	0	0	0	0	0	0	0	0	0	0	0	0	0	0	0.414	0.421	0.413	0.533	3.012	0.350	0.774	0.000	0.000	0.000	0.000	0.000	0.000	0.000	0.000	0.000	0.000	0.000	0.000	0.000	0.000	120	531	10352	8943	-1.271	Error	Error	3033	7319	0	0	2651	6292	0	0	0	0
3	6	5	""	"YIL083C"	11880	15910	110	2001	1923	811	151	162	73	97	95	0	3110	2907	1319	216	223	61	93	91	0	0	0	0	0	0	0	0	0	0	0	0	0	0	0	0	0	0	0	0.639	0.658	0.633	0.751	2.076	0.629	0.857	0.000	0.000	0.000	0.000	0.000	0.000	0.000	0.000	0.000	0.000	0.000	0.000	0.000	0.000	80	420	4744	4463	-0.646	Error	Error	1850	2894	0	0	1772	2691	0	0	0	0
3	7	5	"NUP159"	"YIL115C"	12070	15910	110	643	679	386	159	170	106	81	76	0	1015	1051	646	215	227	96	80	78	0	0	0	0	0	0	0	0	0	0	0	0	0	0	0	0	0	0	0	0.605	0.622	0.589	0.525	2.043	0.570	0.712	0.000	0.000	0.000	0.000	0.000	0.000	0.000	0.000	0.000	0.000	0.000	0.000	0.000	0.000	80	554	1284	1356	-0.725	Error	Error	484	800	0	0	520	836	0	0	0	0
3	8	5	"SLN1"	"YIL147C"	12300	15920	130	4728	4710	3076	170	184	116	97	95	0	5544	5206	3361	228	241	100	92	91	0	0	0	0	0	0	0	0	0	0	0	0	0	0	0	0	0	0	0	0.857	0.912	0.882	0.894	2.118	0.904	0.828	0.000	0.000	0.000	0.000	0.000	0.000	0.000	0.000	0.000	0.000	0.000	0.000	0.000	0.000	120	570	9874	9518	-0.222	Error	Error	4558	5316	0	0	4540	4978	0	0	0	0
3	9	5	""	"YJR015W"	12430	15910	110	5513	5209	2729	167	196	158	97	92	0	3476	3297	1803	228	261	186	90	86	0	0	0	0	0	0	0	0	0	0	0	0	0	0	0	0	0	0	0	1.646	1.643	1.555	1.667	2.033	1.633	0.841	0.000	0.000	0.000	0.000	0.000	0.000	0.000	0.000	0.000	0.000	0.000	0.000	0.000	0.000	80	442	8594	8111	0.719	Error	Error	5346	3248	0	0	5042	3069	0	0	0	0
3	10	5	"ANB1"	"YJR047C"	12630	15910	110	3016	2718	1287	152	173	144	93	90	0	4857	4066	2116	218	250	175	90	82	0	0	0	0	0	0	0	0	0	0	0	0	0	0	0	0	0	0	0	0.617	0.667	0.632	0.792	2.546	0.634	0.869	0.000	0.000	0.000	0.000	0.000	0.000	0.000	0.000	0.000	0.000	0.000	0.000	0.000	0.000	80	516	7503	6414	-0.696	Error	Error	2864	4639	0	0	2566	3848	0	0	0	0
3	11	5	""	"YJR079W"	12820	15910	110	571	572	229	144	155	80	92	87	0	684	667	257	207	225	91	87	87	0	0	0	0	0	0	0	0	0	0	0	0	0	0	0	0	0	0	0	0.895	0.930	0.943	0.984	2.431	0.854	0.544	0.000	0.000	0.000	0.000	0.000	0.000	0.000	0.000	0.000	0.000	0.000	0.000	0.000	0.000	80	525	904	888	-0.160	Error	Error	427	477	0	0	428	460	0	0	0	0
3	12	5	"ess1"	"YJR017C"	13030	15910	110	1777	1619	799	144	156	104	90	87	0	2824	2354	1280	202	218	131	85	83	0	0	0	0	0	0	0	0	0	0	0	0	0	0	0	0	0	0	0	0.623	0.685	0.667	0.635	1.769	0.628	0.849	0.000	0.000	0.000	0.000	0.000	0.000	0.000	0.000	0.000	0.000	0.000	0.000	0.000	0.000	80	490	4255	3627	-0.683	Error	Error	1633	2622	0	0	1475	2152	0	0	0	0
3	13	5	"UTR1"	"YJR049C"	13180	15910	110	3419	3507	2120	148	162	108	93	88	0	5230	4914	3226	203	220	131	92	83	0	0	0	0	0	0	0	0	0	0	0	0	0	0	0	0	0	0	0	0.651	0.713	0.694	0.720	2.701	0.648	0.806	0.000	0.000	0.000	0.000	0.000	0.000	0.000	0.000	0.000	0.000	0.000	0.000	0.000	0.000	80	469	8298	8070	-0.620	Error	Error	3271	5027	0	0	3359	4711	0	0	0	0
3	14	5	""	"YJR082C"	13390	15910	120	3555	2979	1484	149	158	75	96	95	0	4618	3765	2071	210	217	69	95	93	0	0	0	0	0	0	0	0	0	0	0	0	0	0	0	0	0	0	0	0.773	0.796	0.756	0.874	3.055	0.753	0.833	0.000	0.000	0.000	0.000	0.000	0.000	0.000	0.000	0.000	0.000	0.000	0.000	0.000	0.000	120	584	7814	6385	-0.372	Error	Error	3406	4408	0	0	2830	3555	0	0	0	0
3	15	5	"TES1"	"YJR019C"	13560	15910	110	2140	1987	861	139	149	71	100	98	0	3881	3452	1704	200	209	65	95	92	0	0	0	0	0	0	0	0	0	0	0	0	0	0	0	0	0	0	0	0.544	0.568	0.556	0.596	1.859	0.528	0.860	0.000	0.000	0.000	0.000	0.000	0.000	0.000	0.000	0.000	0.000	0.000	0.000	0.000	0.000	80	505	5682	5100	-0.879	Error	Error	2001	3681	0	0	1848	3252	0	0	0	0
3	16	5	"osm1"	"YJR051W"	13800	15910	110	7687	6631	3089	151	156	68	100	100	0	9215	7687	4100	211	216	63	91	91	0	0	0	0	0	0	0	0	0	0	0	0	0	0	0	0	0	0	0	0.837	0.867	0.851	1.007	2.155	0.818	0.824	0.000	0.000	0.000	0.000	0.000	0.000	0.000	0.000	0.000	0.000	0.000	0.000	0.000	0.000	80	471	16540	13956	-0.257	Error	Error	7536	9004	0	0	6480	7476	0	0	0	0
3	17	5	""	"YJR084W"	13950	15910	120	5484	4843	2061	134	143	69	100	100	0	7656	6452	3270	201	210	88	95	91	0	0	0	0	0	0	0	0	0	0	0	0	0	0	0	0	0	0	0	0.718	0.753	0.772	0.971	3.226	0.691	0.803	0.000	0.000	0.000	0.000	0.000	0.000	0.000	0.000	0.000	0.000	0.000	0.000	0.000	0.000	120	482	12805	10960	-0.479	Error	Error	5350	7455	0	0	4709	6251	0	0	0	0
3	18	5	"rec107"	"YJR021C"	14130	15910	110	2287	2202	979	128	137	63	98	97	0	4128	3926	1918	191	199	86	97	95	0	0	0	0	0	0	0	0	0	0	0	0	0	0	0	0	0	0	0	0.548	0.555	0.560	0.616	1.912	0.522	0.886	0.000	0.000	0.000	0.000	0.000	0.000	0.000	0.000	0.000	0.000	0.000	0.000	0.000	0.000	80	488	6096	5809	-0.867	Error	Error	2159	3937	0	0	2074	3735	0	0	0	0
3	19	5	"BFA1"	"YJR053W"	14320	15910	110	3173	3008	1232	136	142	58	98	98	0	4195	3926	1902	196	204	56	98	98	0	0	0	0	0	0	0	0	0	0	0	0	0	0	0	0	0	0	0	0.759	0.770	0.738	0.820	1.914	0.717	0.865	0.000	0.000	0.000	0.000	0.000	0.000	0.000	0.000	0.000	0.000	0.000	0.000	0.000	0.000	80	530	7036	6602	-0.397	Error	Error	3037	3999	0	0	2872	3730	0	0	0	0
3	20	5	"ste18"	"YJR086W"	14520	15910	120	1611	1400	702	141	150	75	95	89	0	2647	2279	1174	203	211	63	87	85	0	0	0	0	0	0	0	0	0	0	0	0	0	0	0	0	0	0	0	0.601	0.606	0.618	0.656	2.990	0.575	0.786	0.000	0.000	0.000	0.000	0.000	0.000	0.000	0.000	0.000	0.000	0.000	0.000	0.000	0.000	120	639	3914	3335	-0.733	Error	Error	1470	2444	0	0	1259	2076	0	0	0	0
3	21	5	""	"YKR007W"	14750	15910	120	2351	2024	1068	135	148	92	93	89	0	4980	4039	2224	198	203	59	92	90	0	0	0	0	0	0	0	0	0	0	0	0	0	0	0	0	0	0	0	0.463	0.492	0.487	0.480	2.698	0.460	0.811	0.000	0.000	0.000	0.000	0.000	0.000	0.000	0.000	0.000	0.000	0.000	0.000	0.000	0.000	120	535	6998	5730	-1.110	Error	Error	2216	4782	0	0	1889	3841	0	0	0	0
3	22	5	""	"YKR038C"	14890	15900	110	2661	2643	1383	134	158	201	97	91	0	5806	4934	2645	190	228	373	90	83	0	0	0	0	0	0	0	0	0	0	0	0	0	0	0	0	0	0	0	0.450	0.529	0.534	0.655	2.880	0.494	0.810	0.000	0.000	0.000	0.000	0.000	0.000	0.000	0.000	0.000	0.000	0.000	0.000	0.000	0.000	80	433	8143	7253	-1.152	Error	Error	2527	5616	0	0	2509	4744	0	0	0	0
3	1	6	""	"YKR070W"	10950	16100	110	10704	9060	4490	170	219	568	88	85	0	6063	4790	2596	225	254	303	86	85	0	0	0	0	0	0	0	0	0	0	0	0	0	0	0	0	0	0	0	1.804	1.947	1.897	1.946	1.657	1.942	0.893	0.000	0.000	0.000	0.000	0.000	0.000	0.000	0.000	0.000	0.000	0.000	0.000	0.000	0.000	80	452	16372	13455	0.852	Error	Error	10534	5838	0	0	8890	4565	0	0	0	0
3	2	6	"FOX2"	"YKR009C"	11090	16100	110	10442	11037	4114	156	213	572	100	100	0	6810	6743	2350	217	245	303	100	100	0	0	0	0	0	0	0	0	0	0	0	0	0	0	0	0	0	0	0	1.560	1.667	1.666	1.671	1.363	1.703	0.910	0.000	0.000	0.000	0.000	0.000	0.000	0.000	0.000	0.000	0.000	0.000	0.000	0.000	0.000	80	456	16879	17407	0.642	Error	Error	10286	6593	0	0	10881	6526	0	0	0	0
3	3	6	""	"YKR040C"	11280	16100	120	2225	1999	872	158	175	119	95	93	0	3984	3363	1452	220	232	85	96	95	0	0	0	0	0	0	0	0	0	0	0	0	0	0	0	0	0	0	0	0.549	0.586	0.596	0.592	2.137	0.565	0.863	0.000	0.000	0.000	0.000	0.000	0.000	0.000	0.000	0.000	0.000	0.000	0.000	0.000	0.000	120	617	5831	4984	-0.865	Error	Error	2067	3764	0	0	1841	3143	0	0	0	0
3	4	6	"sis2"	"YKR072C"	11530	16110	120	7067	6906	3932	176	185	80	100	98	0	9380	8866	5124	251	371	1631	82	80	0	0	0	0	0	0	0	0	0	0	0	0	0	0	0	0	0	0	0	0.755	0.781	0.788	0.840	2.404	0.706	0.734	0.000	0.000	0.000	0.000	0.000	0.000	0.000	0.000	0.000	0.000	0.000	0.000	0.000	0.000	120	559	16020	15345	-0.406	Error	Error	6891	9129	0	0	6730	8615	0	0	0	0
3	5	6	""	"YKR011C"	11670	16100	110	2877	2523	1005	171	182	70	98	98	0	4958	4481	1876	243	247	61	98	98	0	0	0	0	0	0	0	0	0	0	0	0	0	0	0	0	0	0	0	0.574	0.555	0.542	0.554	1.542	0.529	0.901	0.000	0.000	0.000	0.000	0.000	0.000	0.000	0.000	0.000	0.000	0.000	0.000	0.000	0.000	80	390	7421	6590	-0.801	Error	Error	2706	4715	0	0	2352	4238	0	0	0	0
3	6	6	"UTH1"	"YKR042W"	11850	16100	120	5553	5066	2046	175	204	214	100	100	0	5333	4393	2066	229	243	93	96	95	0	0	0	0	0	0	0	0	0	0	0	0	0	0	0	0	0	0	0	1.054	1.175	1.187	1.312	2.162	1.127	0.866	0.000	0.000	0.000	0.000	0.000	0.000	0.000	0.000	0.000	0.000	0.000	0.000	0.000	0.000	120	543	10482	9055	0.075	Error	Error	5378	5104	0	0	4891	4164	0	0	0	0
3	7	6	""	"YKR074W"	12050	16110	110	5614	4977	2019	183	213	224	100	98	0	3523	2970	1298	230	248	123	98	95	0	0	0	0	0	0	0	0	0	0	0	0	0	0	0	0	0	0	0	1.649	1.750	1.729	1.851	1.592	1.775	0.877	0.000	0.000	0.000	0.000	0.000	0.000	0.000	0.000	0.000	0.000	0.000	0.000	0.000	0.000	80	492	8724	7534	0.722	Error	Error	5431	3293	0	0	4794	2740	0	0	0	0
3	8	6	"PRY2"	"YKR013W"	12230	16100	120	3586	3444	1610	171	182	79	99	99	0	5177	4485	2454	227	234	68	95	93	0	0	0	0	0	0	0	0	0	0	0	0	0	0	0	0	0	0	0	0.690	0.769	0.778	0.945	2.168	0.720	0.880	0.000	0.000	0.000	0.000	0.000	0.000	0.000	0.000	0.000	0.000	0.000	0.000	0.000	0.000	120	541	8365	7531	-0.536	Error	Error	3415	4950	0	0	3273	4258	0	0	0	0
3	9	6	""	"YKR044W"	12410	16090	110	10778	9422	4423	167	221	412	98	97	0	8057	7236	3591	229	280	397	93	88	0	0	0	0	0	0	0	0	0	0	0	0	0	0	0	0	0	0	0	1.356	1.321	1.382	1.469	1.876	1.328	0.884	0.000	0.000	0.000	0.000	0.000	0.000	0.000	0.000	0.000	0.000	0.000	0.000	0.000	0.000	80	501	18439	16262	0.439	Error	Error	10611	7828	0	0	9255	7007	0	0	0	0
3	10	6	"ECM4"	"YKR076W"	12650	16100	120	5609	5061	2465	157	176	143	98	94	0	9179	7738	3731	228	254	178	98	94	0	0	0	0	0	0	0	0	0	0	0	0	0	0	0	0	0	0	0	0.609	0.653	0.658	0.665	2.252	0.647	0.854	0.000	0.000	0.000	0.000	0.000	0.000	0.000	0.000	0.000	0.000	0.000	0.000	0.000	0.000	120	622	14403	12414	-0.715	Error	Error	5452	8951	0	0	4904	7510	0	0	0	0
3	11	6	"CRR1"	"YLR213C"	12830	16100	110	4370	3961	2051	161	184	142	95	91	0	7082	6285	3347	229	289	418	90	86	0	0	0	0	0	0	0	0	0	0	0	0	0	0	0	0	0	0	0	0.614	0.627	0.646	0.643	2.100	0.600	0.864	0.000	0.000	0.000	0.000	0.000	0.000	0.000	0.000	0.000	0.000	0.000	0.000	0.000	0.000	80	455	11062	9856	-0.703	Error	Error	4209	6853	0	0	3800	6056	0	0	0	0
3	12	6	""	"YLR243W"	12990	16090	110	705	702	363	154	177	144	83	71	0	740	673	345	215	267	399	66	15	0	0	0	0	0	0	0	0	0	0	0	0	0	0	0	0	0	0	0	1.050	1.197	1.069	0.995	2.270	0.563	0.378	0.000	0.000	0.000	0.000	0.000	0.000	0.000	0.000	0.000	0.000	0.000	0.000	0.000	0.000	80	492	1076	1006	0.070	Error	Error	551	525	0	0	548	458	0	0	0	0
3	13	6	"PIG1"	"YLR273C"	13180	16090	110	3123	3213	2297	147	155	69	97	91	0	5710	5320	3794	200	205	54	85	82	0	0	0	0	0	0	0	0	0	0	0	0	0	0	0	0	0	0	0	0.540	0.599	0.561	0.588	2.407	0.564	0.826	0.000	0.000	0.000	0.000	0.000	0.000	0.000	0.000	0.000	0.000	0.000	0.000	0.000	0.000	80	516	8486	8186	-0.889	Error	Error	2976	5510	0	0	3066	5120	0	0	0	0
3	14	6	""	"YLR215C"	13360	16100	110	8019	7810	3456	150	161	84	100	100	0	5314	4894	2366	204	210	63	100	100	0	0	0	0	0	0	0	0	0	0	0	0	0	0	0	0	0	0	0	1.540	1.633	1.595	1.712	1.578	1.568	0.903	0.000	0.000	0.000	0.000	0.000	0.000	0.000	0.000	0.000	0.000	0.000	0.000	0.000	0.000	80	515	12979	12350	0.623	Error	Error	7869	5110	0	0	7660	4690	0	0	0	0
3	15	6	"CDD1"	"YLR245C"	13560	16090	110	1853	1586	906	149	163	84	91	86	0	2573	2225	1256	203	209	61	80	80	0	0	0	0	0	0	0	0	0	0	0	0	0	0	0	0	0	0	0	0.719	0.711	0.687	0.682	1.746	0.688	0.832	0.000	0.000	0.000	0.000	0.000	0.000	0.000	0.000	0.000	0.000	0.000	0.000	0.000	0.000	80	538	4074	3459	-0.476	Error	Error	1704	2370	0	0	1437	2022	0	0	0	0
3	16	6	"SMD2"	"YLR275W"	13750	16100	110	10090	8316	4665	145	159	78	98	97	0	4620	3778	2127	206	211	59	87	86	0	0	0	0	0	0	0	0	0	0	0	0	0	0	0	0	0	0	0	2.253	2.288	2.261	2.433	1.784	2.333	0.893	0.000	0.000	0.000	0.000	0.000	0.000	0.000	0.000	0.000	0.000	0.000	0.000	0.000	0.000	80	536	14359	11743	1.172	Error	Error	9945	4414	0	0	8171	3572	0	0	0	0
3	17	6	""	"YLR217W"	13950	16100	120	1954	1811	909	134	143	66	91	90	0	3414	2952	1675	198	204	53	90	89	0	0	0	0	0	0	0	0	0	0	0	0	0	0	0	0	0	0	0	0.566	0.609	0.587	0.664	2.185	0.564	0.853	0.000	0.000	0.000	0.000	0.000	0.000	0.000	0.000	0.000	0.000	0.000	0.000	0.000	0.000	120	599	5036	4431	-0.821	Error	Error	1820	3216	0	0	1677	2754	0	0	0	0
3	18	6	""	"YLR247C"	14170	16100	110	1330	1514	1274	140	154	144	78	75	0	1550	1725	1342	202	225	203	77	72	0	0	0	0	0	0	0	0	0	0	0	0	0	0	0	0	0	0	0	0.883	0.902	0.833	0.726	2.237	0.914	0.781	0.000	0.000	0.000	0.000	0.000	0.000	0.000	0.000	0.000	0.000	0.000	0.000	0.000	0.000	80	550	2538	2897	-0.180	Error	Error	1190	1348	0	0	1374	1523	0	0	0	0
3	19	6	"YSH1"	"YLR277C"	14360	16100	110	3974	3877	2646	143	178	221	85	83	0	5285	4599	3271	204	270	395	80	75	0	0	0	0	0	0	0	0	0	0	0	0	0	0	0	0	0	0	0	0.754	0.850	0.846	0.862	2.028	0.824	0.862	0.000	0.000	0.000	0.000	0.000	0.000	0.000	0.000	0.000	0.000	0.000	0.000	0.000	0.000	80	542	8912	8129	-0.407	Error	Error	3831	5081	0	0	3734	4395	0	0	0	0
3	20	6	""	"YLR219W"	14560	16100	110	5359	5504	3354	145	179	205	92	88	0	7157	6414	4373	199	256	386	86	82	0	0	0	0	0	0	0	0	0	0	0	0	0	0	0	0	0	0	0	0.749	0.862	0.925	0.953	2.381	0.801	0.842	0.000	0.000	0.000	0.000	0.000	0.000	0.000	0.000	0.000	0.000	0.000	0.000	0.000	0.000	80	464	12172	11574	-0.416	Error	Error	5214	6958	0	0	5359	6215	0	0	0	0
3	21	6	"yef3"	"YLR249W"	14720	16100	120	2479	3015	2257	133	148	93	99	96	0	3404	3776	2954	189	197	109	91	89	0	0	0	0	0	0	0	0	0	0	0	0	0	0	0	0	0	0	0	0.730	0.803	0.808	0.960	2.735	0.760	0.792	0.000	0.000	0.000	0.000	0.000	0.000	0.000	0.000	0.000	0.000	0.000	0.000	0.000	0.000	120	569	5561	6469	-0.455	Error	Error	2346	3215	0	0	2882	3587	0	0	0	0
3	22	6	""	"YLR279W"	14950	16080	110	494	463	250	124	145	180	68	52	0	859	744	404	185	212	325	75	53	0	0	0	0	0	0	0	0	0	0	0	0	0	0	0	0	0	0	0	0.549	0.606	0.565	0.450	2.264	0.585	0.638	0.000	0.000	0.000	0.000	0.000	0.000	0.000	0.000	0.000	0.000	0.000	0.000	0.000	0.000	80	552	1044	898	-0.865	Error	Error	370	674	0	0	339	559	0	0	0	0
3	1	7	"BUL2"	"YML111W"	10910	16270	120	6406	6154	3669	150	189	462	91	85	0	6552	6416	3910	213	279	1150	85	79	0	0	0	0	0	0	0	0	0	0	0	0	0	0	0	0	0	0	0	0.987	0.968	0.955	0.974	2.535	0.941	0.779	0.000	0.000	0.000	0.000	0.000	0.000	0.000	0.000	0.000	0.000	0.000	0.000	0.000	0.000	120	692	12595	12207	-0.019	Error	Error	6256	6339	0	0	6004	6203	0	0	0	0
3	2	7	""	"YMR009W"	11160	16290	110	1782	1504	914	142	157	95	83	80	0	4239	3241	2094	204	228	202	75	73	0	0	0	0	0	0	0	0	0	0	0	0	0	0	0	0	0	0	0	0.406	0.448	0.443	0.477	2.370	0.407	0.766	0.000	0.000	0.000	0.000	0.000	0.000	0.000	0.000	0.000	0.000	0.000	0.000	0.000	0.000	80	487	5675	4399	-1.299	Error	Error	1640	4035	0	0	1362	3037	0	0	0	0
3	3	7	""	"YMR040W"	11300	16300	120	2747	2524	963	147	164	101	97	97	0	3996	3588	1472	213	234	194	92	90	0	0	0	0	0	0	0	0	0	0	0	0	0	0	0	0	0	0	0	0.687	0.704	0.698	0.726	2.041	0.660	0.842	0.000	0.000	0.000	0.000	0.000	0.000	0.000	0.000	0.000	0.000	0.000	0.000	0.000	0.000	120	526	6383	5752	-0.541	Error	Error	2600	3783	0	0	2377	3375	0	0	0	0
3	4	7	"DAT1"	"YML113W"	11510	16290	110	4303	3916	1646	165	174	82	98	98	0	8035	6971	3126	233	242	74	98	98	0	0	0	0	0	0	0	0	0	0	0	0	0	0	0	0	0	0	0	0.530	0.557	0.569	0.613	1.826	0.538	0.852	0.000	0.000	0.000	0.000	0.000	0.000	0.000	0.000	0.000	0.000	0.000	0.000	0.000	0.000	80	474	11940	10489	-0.915	Error	Error	4138	7802	0	0	3751	6738	0	0	0	0
3	5	7	"HXT2"	"YMR011W"	11690	16290	120	8156	7247	3714	164	175	73	99	98	0	9122	8092	4350	222	229	61	97	97	0	0	0	0	0	0	0	0	0	0	0	0	0	0	0	0	0	0	0	0.898	0.900	0.882	0.920	2.320	0.870	0.799	0.000	0.000	0.000	0.000	0.000	0.000	0.000	0.000	0.000	0.000	0.000	0.000	0.000	0.000	120	534	16892	14953	-0.155	Error	Error	7992	8900	0	0	7083	7870	0	0	0	0
3	6	7	"arg80"	"YMR042W"	11870	16290	110	1835	1548	836	168	181	79	87	83	0	3659	2950	1867	224	243	144	83	83	0	0	0	0	0	0	0	0	0	0	0	0	0	0	0	0	0	0	0	0.485	0.506	0.484	0.489	2.646	0.446	0.820	0.000	0.000	0.000	0.000	0.000	0.000	0.000	0.000	0.000	0.000	0.000	0.000	0.000	0.000	80	504	5102	4106	-1.043	Error	Error	1667	3435	0	0	1380	2726	0	0	0	0
3	7	7	"van1"	"YML115C"	12060	16290	110	8948	7697	3743	178	233	372	92	91	0	7313	5873	3232	234	308	493	90	83	0	0	0	0	0	0	0	0	0	0	0	0	0	0	0	0	0	0	0	1.239	1.333	1.267	1.320	2.268	1.290	0.830	0.000	0.000	0.000	0.000	0.000	0.000	0.000	0.000	0.000	0.000	0.000	0.000	0.000	0.000	80	512	15849	13158	0.309	Error	Error	8770	7079	0	0	7519	5639	0	0	0	0
3	8	7	"sec59"	"YMR013C"	12250	16290	110	8573	7560	3516	172	213	335	98	98	0	6183	5493	2703	219	277	468	91	88	0	0	0	0	0	0	0	0	0	0	0	0	0	0	0	0	0	0	0	1.409	1.401	1.371	1.432	1.707	1.403	0.832	0.000	0.000	0.000	0.000	0.000	0.000	0.000	0.000	0.000	0.000	0.000	0.000	0.000	0.000	80	536	14365	12662	0.494	Error	Error	8401	5964	0	0	7388	5274	0	0	0	0
3	9	7	""	"YMR044W"	12450	16290	110	12343	11742	5446	161	206	373	100	96	0	8353	7449	3665	212	243	333	97	95	0	0	0	0	0	0	0	0	0	0	0	0	0	0	0	0	0	0	0	1.496	1.600	1.569	1.671	1.630	1.601	0.854	0.000	0.000	0.000	0.000	0.000	0.000	0.000	0.000	0.000	0.000	0.000	0.000	0.000	0.000	80	562	20323	18818	0.581	Error	Error	12182	8141	0	0	11581	7237	0	0	0	0
3	10	7	""	"YML117W"	12650	16290	110	5207	5146	2593	156	170	119	100	100	0	7104	7109	4216	212	225	80	100	100	0	0	0	0	0	0	0	0	0	0	0	0	0	0	0	0	0	0	0	0.733	0.724	0.727	0.790	1.724	0.642	0.767	0.000	0.000	0.000	0.000	0.000	0.000	0.000	0.000	0.000	0.000	0.000	0.000	0.000	0.000	80	548	11943	11887	-0.448	Error	Error	5051	6892	0	0	4990	6897	0	0	0	0
3	11	7	"ERG5"	"YMR015C"	12860	16300	120	11335	10118	5263	163	181	124	100	99	0	7667	6459	3630	218	248	272	85	83	0	0	0	0	0	0	0	0	0	0	0	0	0	0	0	0	0	0	0	1.500	1.595	1.651	1.843	2.791	1.598	0.834	0.000	0.000	0.000	0.000	0.000	0.000	0.000	0.000	0.000	0.000	0.000	0.000	0.000	0.000	120	558	18621	16196	0.585	Error	Error	11172	7449	0	0	9955	6241	0	0	0	0
3	12	7	""	"YMR046C"	13010	16290	110	26395	25532	12512	157	233	735	100	100	0	37013	35883	15854	217	351	1394	100	98	0	0	0	0	0	0	0	0	0	0	0	0	0	0	0	0	0	0	0	0.713	0.711	0.730	0.698	1.469	0.714	0.893	0.000	0.000	0.000	0.000	0.000	0.000	0.000	0.000	0.000	0.000	0.000	0.000	0.000	0.000	80	495	63034	61041	-0.488	Error	Error	26238	36796	0	0	25375	35666	0	0	0	0
3	13	7	"PBI2"	"YNL015W"	13210	16290	110	914	824	349	147	191	596	65	7	0	1033	902	421	196	310	1316	3	0	0	0	0	0	0	0	0	0	0	0	0	0	0	0	0	0	0	0	0	0.916	0.959	0.934	0.879	1.735	0.881	0.756	0.000	0.000	0.000	0.000	0.000	0.000	0.000	0.000	0.000	0.000	0.000	0.000	0.000	0.000	80	550	1604	1383	-0.126	Error	Error	767	837	0	0	677	706	0	0	0	0
3	14	7	""	"YNL047C"	13400	16290	110	5176	5391	3518	133	145	77	98	97	0	4612	4636	2894	198	204	55	88	87	0	0	0	0	0	0	0	0	0	0	0	0	0	0	0	0	0	0	0	1.143	1.185	1.195	1.218	2.007	1.162	0.835	0.000	0.000	0.000	0.000	0.000	0.000	0.000	0.000	0.000	0.000	0.000	0.000	0.000	0.000	80	532	9457	9696	0.192	Error	Error	5043	4414	0	0	5258	4438	0	0	0	0
3	15	7	""	"YNL078W"	13590	16290	110	3260	2909	1434	138	149	70	93	92	0	6381	5310	3187	202	204	51	91	91	0	0	0	0	0	0	0	0	0	0	0	0	0	0	0	0	0	0	0	0.505	0.542	0.501	0.604	2.363	0.473	0.833	0.000	0.000	0.000	0.000	0.000	0.000	0.000	0.000	0.000	0.000	0.000	0.000	0.000	0.000	80	554	9301	7879	-0.985	Error	Error	3122	6179	0	0	2771	5108	0	0	0	0
3	16	7	""	"YNL017C"	13810	16300	120	3844	3426	2043	144	156	73	96	92	0	4384	3573	2304	208	215	103	80	79	0	0	0	0	0	0	0	0	0	0	0	0	0	0	0	0	0	0	0	0.886	0.975	0.957	1.076	2.694	0.926	0.845	0.000	0.000	0.000	0.000	0.000	0.000	0.000	0.000	0.000	0.000	0.000	0.000	0.000	0.000	120	579	7876	6647	-0.175	Error	Error	3700	4176	0	0	3282	3365	0	0	0	0
3	17	7	"SFB2"	"YNL049C"	13970	16290	110	6526	6449	3820	139	148	62	100	98	0	6786	6708	4348	198	204	70	95	95	0	0	0	0	0	0	0	0	0	0	0	0	0	0	0	0	0	0	0	0.969	0.969	0.942	1.073	1.847	0.908	0.850	0.000	0.000	0.000	0.000	0.000	0.000	0.000	0.000	0.000	0.000	0.000	0.000	0.000	0.000	80	446	12975	12820	-0.045	Error	Error	6387	6588	0	0	6310	6510	0	0	0	0
3	18	7	""	"YNL080C"	14160	16290	110	4912	4278	2129	137	150	119	96	92	0	6222	5219	2814	201	216	149	91	88	0	0	0	0	0	0	0	0	0	0	0	0	0	0	0	0	0	0	0	0.793	0.825	0.816	0.876	1.916	0.781	0.860	0.000	0.000	0.000	0.000	0.000	0.000	0.000	0.000	0.000	0.000	0.000	0.000	0.000	0.000	80	528	10796	9159	-0.335	Error	Error	4775	6021	0	0	4141	5018	0	0	0	0
3	19	7	""	"YNL019C"	14350	16290	110	5447	4799	2853	138	152	109	96	95	0	8837	7434	4102	198	209	148	95	90	0	0	0	0	0	0	0	0	0	0	0	0	0	0	0	0	0	0	0	0.615	0.644	0.672	0.653	2.462	0.625	0.854	0.000	0.000	0.000	0.000	0.000	0.000	0.000	0.000	0.000	0.000	0.000	0.000	0.000	0.000	80	528	13948	11897	-0.702	Error	Error	5309	8639	0	0	4661	7236	0	0	0	0
3	20	7	""	"YNL051W"	14540	16290	110	8281	7413	3533	138	151	128	100	100	0	4438	3840	1925	188	192	71	96	93	0	0	0	0	0	0	0	0	0	0	0	0	0	0	0	0	0	0	0	1.916	1.992	1.963	2.117	1.963	1.983	0.837	0.000	0.000	0.000	0.000	0.000	0.000	0.000	0.000	0.000	0.000	0.000	0.000	0.000	0.000	80	528	12393	10927	0.938	Error	Error	8143	4250	0	0	7275	3652	0	0	0	0
3	21	7	"pms1"	"YNL082W"	14730	16290	110	8079	8636	5466	132	159	213	100	100	0	4370	4873	3110	185	199	143	98	95	0	0	0	0	0	0	0	0	0	0	0	0	0	0	0	0	0	0	0	1.899	1.814	1.814	2.008	2.098	1.848	0.794	0.000	0.000	0.000	0.000	0.000	0.000	0.000	0.000	0.000	0.000	0.000	0.000	0.000	0.000	80	521	12132	13192	0.925	Error	Error	7947	4185	0	0	8504	4688	0	0	0	0
3	22	7	"HDA1"	"YNL021W"	14930	16300	110	3854	3983	2114	128	142	157	98	97	0	5122	4768	2687	183	192	128	95	92	0	0	0	0	0	0	0	0	0	0	0	0	0	0	0	0	0	0	0	0.754	0.841	0.837	0.840	1.967	0.771	0.847	0.000	0.000	0.000	0.000	0.000	0.000	0.000	0.000	0.000	0.000	0.000	0.000	0.000	0.000	80	571	8665	8440	-0.407	Error	Error	3726	4939	0	0	3855	4585	0	0	0	0
3	1	8	"MSG5"	"YNL053W"	10980	16490	130	5049	4860	2954	138	150	70	98	95	0	5442	5011	3417	202	210	60	89	88	0	0	0	0	0	0	0	0	0	0	0	0	0	0	0	0	0	0	0	0.937	0.982	1.005	1.103	2.476	0.934	0.872	0.000	0.000	0.000	0.000	0.000	0.000	0.000	0.000	0.000	0.000	0.000	0.000	0.000	0.000	120	637	10151	9531	-0.094	Error	Error	4911	5240	0	0	4722	4809	0	0	0	0
3	2	8	"END3"	"YNL084C"	11120	16490	110	8514	8524	4697	138	149	72	100	98	0	5350	4938	2891	195	212	126	93	88	0	0	0	0	0	0	0	0	0	0	0	0	0	0	0	0	0	0	0	1.625	1.768	1.706	2.075	2.253	1.753	0.882	0.000	0.000	0.000	0.000	0.000	0.000	0.000	0.000	0.000	0.000	0.000	0.000	0.000	0.000	80	453	13531	13129	0.700	Error	Error	8376	5155	0	0	8386	4743	0	0	0	0
3	3	8	"BIO5"	"YNR056C"	11320	16480	110	5022	5146	2509	132	142	69	100	100	0	6053	5836	2819	188	203	120	97	97	0	0	0	0	0	0	0	0	0	0	0	0	0	0	0	0	0	0	0	0.834	0.888	0.889	0.951	1.737	0.875	0.888	0.000	0.000	0.000	0.000	0.000	0.000	0.000	0.000	0.000	0.000	0.000	0.000	0.000	0.000	80	498	10755	10662	-0.262	Error	Error	4890	5865	0	0	5014	5648	0	0	0	0
3	4	8	"PLB3"	"YOL011W"	11500	16480	110	4812	4327	2300	143	160	100	100	97	0	4869	5234	2908	206	226	179	96	95	0	0	0	0	0	0	0	0	0	0	0	0	0	0	0	0	0	0	0	1.001	0.832	0.800	0.847	1.753	0.770	0.862	0.000	0.000	0.000	0.000	0.000	0.000	0.000	0.000	0.000	0.000	0.000	0.000	0.000	0.000	80	506	9332	9212	0.002	Error	Error	4669	4663	0	0	4184	5028	0	0	0	0
3	5	8	""	"YOL042W"	11680	16480	110	10902	9186	4382	148	197	475	93	90	0	6982	5483	3019	206	259	426	87	83	0	0	0	0	0	0	0	0	0	0	0	0	0	0	0	0	0	0	0	1.587	1.713	1.725	2.036	1.916	1.662	0.873	0.000	0.000	0.000	0.000	0.000	0.000	0.000	0.000	0.000	0.000	0.000	0.000	0.000	0.000	80	531	17530	14315	0.666	Error	Error	10754	6776	0	0	9038	5277	0	0	0	0
3	6	8	"BIO3"	"YNR058W"	11920	16500	110	3900	3614	2104	150	163	91	93	88	0	4221	4064	2688	209	221	88	86	86	0	0	0	0	0	0	0	0	0	0	0	0	0	0	0	0	0	0	0	0.935	0.899	0.857	0.987	2.682	0.843	0.844	0.000	0.000	0.000	0.000	0.000	0.000	0.000	0.000	0.000	0.000	0.000	0.000	0.000	0.000	80	495	7762	7319	-0.097	Error	Error	3750	4012	0	0	3464	3855	0	0	0	0
3	7	8	"HRD1"	"YOL013C"	12070	16490	120	9371	9429	5662	176	214	335	95	95	0	9006	7993	5305	231	258	322	85	80	0	0	0	0	0	0	0	0	0	0	0	0	0	0	0	0	0	0	0	1.048	1.192	1.196	1.532	3.088	1.150	0.882	0.000	0.000	0.000	0.000	0.000	0.000	0.000	0.000	0.000	0.000	0.000	0.000	0.000	0.000	120	563	17970	17015	0.067	Error	Error	9195	8775	0	0	9253	7762	0	0	0	0
3	8	8	"PEX15"	"YOL044W"	12290	16490	110	6817	6008	3804	172	196	147	90	90	0	4609	3721	2407	223	251	208	82	80	0	0	0	0	0	0	0	0	0	0	0	0	0	0	0	0	0	0	0	1.515	1.668	1.667	1.613	2.409	1.668	0.868	0.000	0.000	0.000	0.000	0.000	0.000	0.000	0.000	0.000	0.000	0.000	0.000	0.000	0.000	80	502	11031	9334	0.599	Error	Error	6645	4386	0	0	5836	3498	0	0	0	0
3	9	8	"FRE4"	"YNR060W"	12440	16480	110	4855	4623	2782	157	188	177	98	95	0	4535	4361	2720	217	248	207	90	87	0	0	0	0	0	0	0	0	0	0	0	0	0	0	0	0	0	0	0	1.088	1.078	1.075	1.230	2.354	1.042	0.819	0.000	0.000	0.000	0.000	0.000	0.000	0.000	0.000	0.000	0.000	0.000	0.000	0.000	0.000	80	503	9016	8610	0.122	Error	Error	4698	4318	0	0	4466	4144	0	0	0	0
3	10	8	""	"YOL014W"	12670	16500	110	1405	1289	686	147	169	159	85	82	0	1582	1220	760	209	246	245	72	67	0	0	0	0	0	0	0	0	0	0	0	0	0	0	0	0	0	0	0	0.916	1.130	0.984	0.924	2.552	0.983	0.782	0.000	0.000	0.000	0.000	0.000	0.000	0.000	0.000	0.000	0.000	0.000	0.000	0.000	0.000	80	530	2631	2153	-0.126	Error	Error	1258	1373	0	0	1142	1011	0	0	0	0
3	11	8	""	"YOL046C"	12830	16480	110	3134	2755	1411	143	164	125	93	92	0	5422	4537	2306	204	218	104	90	88	0	0	0	0	0	0	0	0	0	0	0	0	0	0	0	0	0	0	0	0.573	0.603	0.603	0.590	2.229	0.595	0.876	0.000	0.000	0.000	0.000	0.000	0.000	0.000	0.000	0.000	0.000	0.000	0.000	0.000	0.000	80	498	8209	6945	-0.803	Error	Error	2991	5218	0	0	2612	4333	0	0	0	0
3	12	8	""	"YNR062C"	13060	16500	110	2277	2483	1603	148	202	463	87	78	0	4031	3626	2322	209	265	471	83	80	0	0	0	0	0	0	0	0	0	0	0	0	0	0	0	0	0	0	0	0.557	0.683	0.683	0.660	2.369	0.671	0.845	0.000	0.000	0.000	0.000	0.000	0.000	0.000	0.000	0.000	0.000	0.000	0.000	0.000	0.000	80	510	5951	5752	-0.844	Error	Error	2129	3822	0	0	2335	3417	0	0	0	0
3	13	8	"CMK2"	"YOL016C"	13210	16480	110	4238	3940	2425	156	161	71	96	96	0	4497	3867	2229	211	217	65	85	85	0	0	0	0	0	0	0	0	0	0	0	0	0	0	0	0	0	0	0	0.952	1.035	1.001	0.988	1.784	1.036	0.858	0.000	0.000	0.000	0.000	0.000	0.000	0.000	0.000	0.000	0.000	0.000	0.000	0.000	0.000	80	502	8368	7440	-0.070	Error	Error	4082	4286	0	0	3784	3656	0	0	0	0
3	14	8	""	"YOL048C"	13440	16490	130	8223	6692	3677	146	155	70	99	97	0	4653	3524	2302	208	215	58	91	85	0	0	0	0	0	0	0	0	0	0	0	0	0	0	0	0	0	0	0	1.817	1.974	1.839	2.349	2.447	1.896	0.867	0.000	0.000	0.000	0.000	0.000	0.000	0.000	0.000	0.000	0.000	0.000	0.000	0.000	0.000	120	564	12522	9862	0.862	Error	Error	8077	4445	0	0	6546	3316	0	0	0	0
3	15	8	"spr1"	"YOR190W"	13580	16490	120	4907	4423	1823	135	142	65	100	100	0	5327	4797	2276	196	198	53	95	94	0	0	0	0	0	0	0	0	0	0	0	0	0	0	0	0	0	0	0	0.930	0.932	0.947	1.088	2.380	0.892	0.860	0.000	0.000	0.000	0.000	0.000	0.000	0.000	0.000	0.000	0.000	0.000	0.000	0.000	0.000	120	516	9903	8889	-0.105	Error	Error	4772	5131	0	0	4288	4601	0	0	0	0
3	16	8	""	"YOR220W"	13810	16490	110	3106	2950	1282	133	149	115	96	93	0	4459	3807	1929	197	221	215	95	90	0	0	0	0	0	0	0	0	0	0	0	0	0	0	0	0	0	0	0	0.698	0.780	0.766	0.867	2.301	0.705	0.836	0.000	0.000	0.000	0.000	0.000	0.000	0.000	0.000	0.000	0.000	0.000	0.000	0.000	0.000	80	451	7235	6427	-0.520	Error	Error	2973	4262	0	0	2817	3610	0	0	0	0
3	17	8	""	"YOR252W"	13960	16490	120	4456	3990	1918	130	149	114	98	95	0	4905	3858	2061	191	211	202	90	88	0	0	0	0	0	0	0	0	0	0	0	0	0	0	0	0	0	0	0	0.918	1.053	1.030	1.132	2.722	1.009	0.842	0.000	0.000	0.000	0.000	0.000	0.000	0.000	0.000	0.000	0.000	0.000	0.000	0.000	0.000	120	467	9040	7527	-0.124	Error	Error	4326	4714	0	0	3860	3667	0	0	0	0
3	18	8	""	"YOR192C"	14150	16480	110	8107	7831	4166	128	138	68	100	98	0	7478	7217	4182	188	191	51	95	95	0	0	0	0	0	0	0	0	0	0	0	0	0	0	0	0	0	0	0	1.095	1.096	1.098	1.235	2.370	1.047	0.835	0.000	0.000	0.000	0.000	0.000	0.000	0.000	0.000	0.000	0.000	0.000	0.000	0.000	0.000	80	511	15269	14732	0.130	Error	Error	7979	7290	0	0	7703	7029	0	0	0	0
3	19	8	""	"YOR222W"	14390	16490	120	3844	3155	1735	129	136	59	99	98	0	5009	4071	2255	186	190	51	95	93	0	0	0	0	0	0	0	0	0	0	0	0	0	0	0	0	0	0	0	0.770	0.779	0.776	0.886	2.836	0.761	0.838	0.000	0.000	0.000	0.000	0.000	0.000	0.000	0.000	0.000	0.000	0.000	0.000	0.000	0.000	120	506	8538	6911	-0.377	Error	Error	3715	4823	0	0	3026	3885	0	0	0	0
3	20	8	"SEC63"	"YOR254C"	14530	16480	110	1389	1369	759	124	138	134	88	83	0	1908	1758	1010	175	183	76	87	83	0	0	0	0	0	0	0	0	0	0	0	0	0	0	0	0	0	0	0	0.730	0.786	0.755	0.750	2.221	0.721	0.738	0.000	0.000	0.000	0.000	0.000	0.000	0.000	0.000	0.000	0.000	0.000	0.000	0.000	0.000	80	395	2998	2828	-0.454	Error	Error	1265	1733	0	0	1245	1583	0	0	0	0
3	21	8	""	"YOR192C-B"	14710	16480	110	5655	5469	3223	124	137	106	93	90	0	5226	4878	3210	177	181	50	86	86	0	0	0	0	0	0	0	0	0	0	0	0	0	0	0	0	0	0	0	1.095	1.137	1.120	1.151	2.146	1.063	0.793	0.000	0.000	0.000	0.000	0.000	0.000	0.000	0.000	0.000	0.000	0.000	0.000	0.000	0.000	80	484	10580	10046	0.132	Error	Error	5531	5049	0	0	5345	4701	0	0	0	0
3	22	8	"rpb8"	"YOR224C"	14900	16480	110	2516	2341	995	130	137	62	100	100	0	3578	3245	1353	181	186	49	96	96	0	0	0	0	0	0	0	0	0	0	0	0	0	0	0	0	0	0	0	0.702	0.722	0.726	0.736	1.763	0.699	0.821	0.000	0.000	0.000	0.000	0.000	0.000	0.000	0.000	0.000	0.000	0.000	0.000	0.000	0.000	80	518	5783	5275	-0.510	Error	Error	2386	3397	0	0	2211	3064	0	0	0	0
3	1	9	""	"YOR256C"	10970	16680	120	6119	6030	3557	137	144	69	98	97	0	8949	8107	4997	196	202	57	95	93	0	0	0	0	0	0	0	0	0	0	0	0	0	0	0	0	0	0	0	0.683	0.745	0.780	0.845	2.792	0.719	0.829	0.000	0.000	0.000	0.000	0.000	0.000	0.000	0.000	0.000	0.000	0.000	0.000	0.000	0.000	120	465	14735	13804	-0.549	Error	Error	5982	8753	0	0	5893	7911	0	0	0	0
3	2	9	"TOA1"	"YOR194C"	11100	16670	110	3741	3377	1944	138	149	94	97	90	0	5913	4983	2788	198	211	111	88	86	0	0	0	0	0	0	0	0	0	0	0	0	0	0	0	0	0	0	0	0.630	0.677	0.662	0.633	2.045	0.657	0.853	0.000	0.000	0.000	0.000	0.000	0.000	0.000	0.000	0.000	0.000	0.000	0.000	0.000	0.000	80	370	9318	8024	-0.666	Error	Error	3603	5715	0	0	3239	4785	0	0	0	0
3	3	9	"ISU2"	"YOR226C"	11290	16670	110	2041	1758	943	133	145	90	96	93	0	4225	3491	1787	189	205	107	91	90	0	0	0	0	0	0	0	0	0	0	0	0	0	0	0	0	0	0	0	0.473	0.492	0.471	0.487	2.169	0.478	0.806	0.000	0.000	0.000	0.000	0.000	0.000	0.000	0.000	0.000	0.000	0.000	0.000	0.000	0.000	80	486	5944	4927	-1.081	Error	Error	1908	4036	0	0	1625	3302	0	0	0	0
3	4	9	""	"YOR258W"	11470	16670	110	3948	3354	2445	133	201	459	76	68	0	4238	3519	2605	189	292	633	71	70	0	0	0	0	0	0	0	0	0	0	0	0	0	0	0	0	0	0	0	0.942	0.967	0.894	0.943	2.258	0.949	0.793	0.000	0.000	0.000	0.000	0.000	0.000	0.000	0.000	0.000	0.000	0.000	0.000	0.000	0.000	80	505	7864	6551	-0.086	Error	Error	3815	4049	0	0	3221	3330	0	0	0	0
3	5	9	"MRPL40"	"YPL173W"	11680	16670	110	5973	5141	2860	136	231	634	91	85	0	6571	5296	2993	194	314	680	85	80	0	0	0	0	0	0	0	0	0	0	0	0	0	0	0	0	0	0	0	0.915	0.981	0.991	1.102	2.318	0.989	0.807	0.000	0.000	0.000	0.000	0.000	0.000	0.000	0.000	0.000	0.000	0.000	0.000	0.000	0.000	80	502	12214	10107	-0.128	Error	Error	5837	6377	0	0	5005	5102	0	0	0	0
3	6	9	"HRR25"	"YPL204W"	11860	16680	110	497	491	242	141	169	301	61	17	0	757	655	406	195	235	318	65	38	0	0	0	0	0	0	0	0	0	0	0	0	0	0	0	0	0	0	0	0.633	0.761	0.614	0.566	2.884	0.657	0.623	0.000	0.000	0.000	0.000	0.000	0.000	0.000	0.000	0.000	0.000	0.000	0.000	0.000	0.000	80	466	918	810	-0.659	Error	Error	356	562	0	0	350	460	0	0	0	0
3	7	9	""	"YPL236C"	12050	16670	110	5675	5035	2685	161	188	193	93	90	0	5894	4960	3037	215	254	253	86	85	0	0	0	0	0	0	0	0	0	0	0	0	0	0	0	0	0	0	0	0.971	1.027	0.977	1.063	2.213	0.980	0.787	0.000	0.000	0.000	0.000	0.000	0.000	0.000	0.000	0.000	0.000	0.000	0.000	0.000	0.000	80	503	11193	9619	-0.043	Error	Error	5514	5679	0	0	4874	4745	0	0	0	0
3	8	9	"spt14"	"YPL175W"	12240	16670	110	11356	9011	5919	173	231	426	88	83	0	8871	6332	4402	221	281	382	80	76	0	0	0	0	0	0	0	0	0	0	0	0	0	0	0	0	0	0	0	1.293	1.446	1.473	1.564	2.344	1.524	0.816	0.000	0.000	0.000	0.000	0.000	0.000	0.000	0.000	0.000	0.000	0.000	0.000	0.000	0.000	80	543	19833	14949	0.371	Error	Error	11183	8650	0	0	8838	6111	0	0	0	0
3	9	9	""	"YPL206C"	12450	16680	120	5362	4902	2306	152	196	392	97	94	0	7415	6382	3298	209	249	312	92	90	0	0	0	0	0	0	0	0	0	0	0	0	0	0	0	0	0	0	0	0.723	0.769	0.771	0.859	2.410	0.730	0.847	0.000	0.000	0.000	0.000	0.000	0.000	0.000	0.000	0.000	0.000	0.000	0.000	0.000	0.000	120	565	12416	10923	-0.468	Error	Error	5210	7206	0	0	4750	6173	0	0	0	0
3	10	9	""	"YPL238C"	12600	16680	110	1654	1467	964	149	188	248	75	72	0	2798	2125	1486	208	280	383	70	67	0	0	0	0	0	0	0	0	0	0	0	0	0	0	0	0	0	0	0	0.581	0.688	0.625	0.598	2.517	0.646	0.823	0.000	0.000	0.000	0.000	0.000	0.000	0.000	0.000	0.000	0.000	0.000	0.000	0.000	0.000	80	443	4095	3235	-0.783	Error	Error	1505	2590	0	0	1318	1917	0	0	0	0
3	11	9	"CUP9"	"YPL177C"	12790	16670	110	6679	5608	3388	156	237	415	82	82	0	4244	3435	2160	205	314	472	76	73	0	0	0	0	0	0	0	0	0	0	0	0	0	0	0	0	0	0	0	1.615	1.688	1.700	1.737	2.799	1.726	0.854	0.000	0.000	0.000	0.000	0.000	0.000	0.000	0.000	0.000	0.000	0.000	0.000	0.000	0.000	80	542	10562	8682	0.692	Error	Error	6523	4039	0	0	5452	3230	0	0	0	0
3	12	9	""	"YPL208W"	13000	16670	110	4364	3864	1965	147	261	579	93	86	0	7762	6743	3458	209	411	1060	91	83	0	0	0	0	0	0	0	0	0	0	0	0	0	0	0	0	0	0	0	0.558	0.569	0.574	0.654	2.176	0.539	0.842	0.000	0.000	0.000	0.000	0.000	0.000	0.000	0.000	0.000	0.000	0.000	0.000	0.000	0.000	80	535	11770	10251	-0.841	Error	Error	4217	7553	0	0	3717	6534	0	0	0	0
3	13	9	"hsp82"	"YPL240C"	13190	16670	110	4707	5077	2821	149	262	603	95	85	0	5318	5246	3002	209	429	1125	90	80	0	0	0	0	0	0	0	0	0	0	0	0	0	0	0	0	0	0	0	0.892	0.978	0.933	1.006	2.068	0.934	0.818	0.000	0.000	0.000	0.000	0.000	0.000	0.000	0.000	0.000	0.000	0.000	0.000	0.000	0.000	80	546	9667	9965	-0.165	Error	Error	4558	5109	0	0	4928	5037	0	0	0	0
3	14	9	"PPQ1"	"YPL179W"	13400	16680	120	8911	7644	3131	150	192	350	100	97	0	10738	8856	4200	207	275	511	91	89	0	0	0	0	0	0	0	0	0	0	0	0	0	0	0	0	0	0	0	0.832	0.866	0.859	1.063	2.449	0.831	0.865	0.000	0.000	0.000	0.000	0.000	0.000	0.000	0.000	0.000	0.000	0.000	0.000	0.000	0.000	120	536	19292	16143	-0.265	Error	Error	8761	10531	0	0	7494	8649	0	0	0	0
3	15	9	"SRP72"	"YPL210C"	13580	16670	120	2704	2956	2068	129	137	63	91	90	0	3736	3678	2575	189	194	53	89	86	0	0	0	0	0	0	0	0	0	0	0	0	0	0	0	0	0	0	0	0.726	0.810	0.782	0.777	2.777	0.806	0.797	0.000	0.000	0.000	0.000	0.000	0.000	0.000	0.000	0.000	0.000	0.000	0.000	0.000	0.000	120	515	6122	6316	-0.462	Error	Error	2575	3547	0	0	2827	3489	0	0	0	0
3	16	9	"IQG1"	"YPL242C"	13780	16680	110	905	1230	877	125	141	122	92	87	0	1092	1279	952	182	210	186	80	71	0	0	0	0	0	0	0	0	0	0	0	0	0	0	0	0	0	0	0	0.857	1.007	0.973	1.083	2.376	0.908	0.803	0.000	0.000	0.000	0.000	0.000	0.000	0.000	0.000	0.000	0.000	0.000	0.000	0.000	0.000	80	478	1690	2202	-0.222	Error	Error	780	910	0	0	1105	1097	0	0	0	0
3	17	9	"EMPTY"	"EMPTY"	13960	16670	150	146	168	167	125	144	138	8	1	0	183	196	114	177	208	225	3	0	0	0	0	0	0	0	0	0	0	0	0	0	0	0	0	0	0	0	0	3.500	2.263	0.925	0.946	4.406	0.688	0.472	0.000	0.000	0.000	0.000	0.000	0.000	0.000	0.000	0.000	0.000	0.000	0.000	0.000	0.000	156	591	27	62	1.807	Error	Error	21	6	0	0	43	19	0	0	-75	0
3	18	9	"EMPTY"	"EMPTY"	14150	16670	150	140	155	77	124	130	61	25	13	0	185	209	105	175	181	55	30	16	0	0	0	0	0	0	0	0	0	0	0	0	0	0	0	0	0	0	0	1.600	0.912	0.721	0.686	4.407	0.445	0.021	0.000	0.000	0.000	0.000	0.000	0.000	0.000	0.000	0.000	0.000	0.000	0.000	0.000	0.000	156	647	26	65	0.678	Error	Error	16	10	0	0	31	34	0	0	-75	0
3	19	9	"EMPTY"	"EMPTY"	14340	16670	150	137	150	85	123	132	66	25	9	0	192	207	118	175	186	142	10	4	0	0	0	0	0	0	0	0	0	0	0	0	0	0	0	0	0	0	0	0.824	0.844	0.730	0.886	4.242	0.078	0.023	0.000	0.000	0.000	0.000	0.000	0.000	0.000	0.000	0.000	0.000	0.000	0.000	0.000	0.000	156	617	31	59	-0.280	Error	Error	14	17	0	0	27	32	0	0	-75	0
3	20	9	"EMPTY"	"EMPTY"	14530	16670	150	121	134	62	121	128	61	19	5	0	174	180	85	170	181	145	7	0	0	0	0	0	0	0	0	0	0	0	0	0	0	0	0	0	0	0	0	0.000	1.300	0.600	0.678	4.595	0.063	0.018	0.000	0.000	0.000	0.000	0.000	0.000	0.000	0.000	0.000	0.000	0.000	0.000	0.000	0.000	156	561	4	23	Error	Error	Error	0	4	0	0	13	10	0	0	-75	0
3	21	9	"EMPTY"	"EMPTY"	14720	16670	150	136	143	71	125	133	63	21	7	0	171	178	76	173	180	50	23	8	0	0	0	0	0	0	0	0	0	0	0	0	0	0	0	0	0	0	0	-5.500	3.600	0.971	0.891	4.334	2.090	0.022	0.000	0.000	0.000	0.000	0.000	0.000	0.000	0.000	0.000	0.000	0.000	0.000	0.000	0.000	156	602	9	23	Error	Error	Error	11	-2	0	0	18	5	0	0	-75	0
3	22	9	"EMPTY"	"EMPTY"	14910	16670	150	133	139	66	123	130	60	23	6	0	181	179	74	182	186	48	19	8	0	0	0	0	0	0	0	0	0	0	0	0	0	0	0	0	0	0	0	-10.000	-5.333	0.860	0.848	4.151	1.704	0.006	0.000	0.000	0.000	0.000	0.000	0.000	0.000	0.000	0.000	0.000	0.000	0.000	0.000	0.000	156	767	9	13	Error	Error	Error	10	-1	0	0	16	-3	0	0	-75	0
3	1	10	"EMPTY"	"EMPTY"	10920	16860	150	139	150	75	122	132	62	30	8	0	197	210	96	183	189	58	24	10	0	0	0	0	0	0	0	0	0	0	0	0	0	0	0	0	0	0	0	1.214	1.037	0.985	1.034	3.639	0.935	0.054	0.000	0.000	0.000	0.000	0.000	0.000	0.000	0.000	0.000	0.000	0.000	0.000	0.000	0.000	156	826	31	55	0.280	Error	Error	17	14	0	0	28	27	0	0	-75	0
3	2	10	"EMPTY"	"EMPTY"	11110	16860	150	137	144	65	127	141	83	14	2	0	182	230	585	186	192	92	12	3	0	0	0	0	0	0	0	0	0	0	0	0	0	0	0	0	0	0	0	-2.500	0.386	0.702	0.757	3.828	0.010	0.002	0.000	0.000	0.000	0.000	0.000	0.000	0.000	0.000	0.000	0.000	0.000	0.000	0.000	0.000	156	593	6	61	Error	Error	Error	10	-4	0	0	17	44	0	0	-75	0
3	3	10	"EMPTY"	"EMPTY"	11300	16860	150	145	153	75	128	140	82	20	4	0	187	191	84	189	197	98	9	3	0	0	0	0	0	0	0	0	0	0	0	0	0	0	0	0	0	0	0	-8.500	12.500	0.899	1.157	3.832	1.449	0.021	0.000	0.000	0.000	0.000	0.000	0.000	0.000	0.000	0.000	0.000	0.000	0.000	0.000	0.000	156	616	15	27	Error	Error	Error	17	-2	0	0	25	2	0	0	-75	0
3	4	10	"EMPTY"	"EMPTY"	11490	16860	150	142	162	112	133	187	404	1	0	0	198	219	128	193	267	542	1	0	0	0	0	0	0	0	0	0	0	0	0	0	0	0	0	0	0	0	0	1.800	1.115	1.000	0.990	4.369	0.935	0.803	0.000	0.000	0.000	0.000	0.000	0.000	0.000	0.000	0.000	0.000	0.000	0.000	0.000	0.000	156	661	14	55	0.848	Error	Error	9	5	0	0	29	26	0	0	-75	0
3	5	10	"EMPTY"	"EMPTY"	11680	16860	150	146	182	127	142	193	388	3	0	0	199	234	130	203	263	449	3	0	0	0	0	0	0	0	0	0	0	0	0	0	0	0	0	0	0	0	0	-1.000	1.290	0.977	0.959	5.147	1.512	0.666	0.000	0.000	0.000	0.000	0.000	0.000	0.000	0.000	0.000	0.000	0.000	0.000	0.000	0.000	156	671	0	71	Error	Error	Error	4	-4	0	0	40	31	0	0	-75	0
3	6	10	"EMPTY"	"EMPTY"	11870	16860	150	151	179	142	144	208	499	1	0	0	202	238	168	203	263	498	2	0	0	0	0	0	0	0	0	0	0	0	0	0	0	0	0	0	0	0	0	-7.000	1.000	0.953	0.911	3.789	0.713	0.310	0.000	0.000	0.000	0.000	0.000	0.000	0.000	0.000	0.000	0.000	0.000	0.000	0.000	0.000	156	756	6	70	Error	Error	Error	7	-1	0	0	35	35	0	0	-75	0
3	7	10	""	"iYBL030C-0"	12090	16870	110	3102	3324	2650	141	164	181	85	76	0	4620	4718	4079	191	215	183	71	70	0	0	0	0	0	0	0	0	0	0	0	0	0	0	0	0	0	0	0	0.669	0.703	0.655	0.875	3.758	0.643	0.794	0.000	0.000	0.000	0.000	0.000	0.000	0.000	0.000	0.000	0.000	0.000	0.000	0.000	0.000	80	549	7390	7710	-0.581	Error	Error	2961	4429	0	0	3183	4527	0	0	0	0
3	8	10	""	"iYBL027W"	12270	16870	110	7461	6646	3476	144	184	384	97	93	0	6669	5721	3140	202	244	338	92	88	0	0	0	0	0	0	0	0	0	0	0	0	0	0	0	0	0	0	0	1.131	1.178	1.191	1.257	2.093	1.186	0.853	0.000	0.000	0.000	0.000	0.000	0.000	0.000	0.000	0.000	0.000	0.000	0.000	0.000	0.000	80	538	13784	12021	0.178	Error	Error	7317	6467	0	0	6502	5519	0	0	0	0
3	9	10	""	"iYBL023C"	12460	16870	110	3059	2472	1408	136	152	126	96	90	0	3375	2698	1607	189	227	281	82	77	0	0	0	0	0	0	0	0	0	0	0	0	0	0	0	0	0	0	0	0.917	0.931	0.916	0.895	1.797	0.914	0.847	0.000	0.000	0.000	0.000	0.000	0.000	0.000	0.000	0.000	0.000	0.000	0.000	0.000	0.000	80	493	6109	4845	-0.124	Error	Error	2923	3186	0	0	2336	2509	0	0	0	0
3	10	10	""	"iYBL009W"	12650	16870	120	3415	3033	1621	138	151	109	95	91	0	3593	2980	1797	191	205	123	87	85	0	0	0	0	0	0	0	0	0	0	0	0	0	0	0	0	0	0	0	0.963	1.038	1.012	1.151	2.266	0.965	0.848	0.000	0.000	0.000	0.000	0.000	0.000	0.000	0.000	0.000	0.000	0.000	0.000	0.000	0.000	120	569	6679	5684	-0.054	Error	Error	3277	3402	0	0	2895	2789	0	0	0	0
3	11	10	""	"iYBL005W"	12840	16860	110	2235	2102	1634	136	168	254	75	65	0	3425	3312	2509	195	212	170	82	76	0	0	0	0	0	0	0	0	0	0	0	0	0	0	0	0	0	0	0	0.650	0.631	0.619	0.607	2.444	0.618	0.792	0.000	0.000	0.000	0.000	0.000	0.000	0.000	0.000	0.000	0.000	0.000	0.000	0.000	0.000	80	527	5329	5083	-0.622	Error	Error	2099	3230	0	0	1966	3117	0	0	0	0
3	12	10	""	"iYBL003C"	13030	16860	110	2956	2880	2075	133	187	389	80	71	0	2719	2364	1631	193	262	613	71	66	0	0	0	0	0	0	0	0	0	0	0	0	0	0	0	0	0	0	0	1.118	1.265	1.178	1.225	2.429	1.264	0.800	0.000	0.000	0.000	0.000	0.000	0.000	0.000	0.000	0.000	0.000	0.000	0.000	0.000	0.000	80	514	5349	4918	0.160	Error	Error	2823	2526	0	0	2747	2171	0	0	0	0
3	13	10	""	"iYBRCdelta11"	13200	16870	90	359	376	188	135	167	138	69	30	0	500	468	189	194	224	136	80	59	0	0	0	0	0	0	0	0	0	0	0	0	0	0	0	0	0	0	0	0.732	0.880	0.750	0.724	3.058	0.902	0.529	0.000	0.000	0.000	0.000	0.000	0.000	0.000	0.000	0.000	0.000	0.000	0.000	0.000	0.000	52	393	530	515	-0.450	Error	Error	224	306	0	0	241	274	0	0	0	0
3	14	10	""	"iYBR014C"	13410	16870	120	2790	3176	2559	134	153	98	88	85	0	2454	2204	1733	186	206	92	76	74	0	0	0	0	0	0	0	0	0	0	0	0	0	0	0	0	0	0	0	1.171	1.507	1.442	1.439	2.810	1.570	0.786	0.000	0.000	0.000	0.000	0.000	0.000	0.000	0.000	0.000	0.000	0.000	0.000	0.000	0.000	120	611	4924	5060	0.228	Error	Error	2656	2268	0	0	3042	2018	0	0	0	0
3	15	10	""	"iYBR018C"	13610	16870	110	2853	2512	1768	125	135	61	92	85	0	3566	3436	2568	190	197	57	75	75	0	0	0	0	0	0	0	0	0	0	0	0	0	0	0	0	0	0	0	0.808	0.735	0.704	0.825	3.321	0.661	0.799	0.000	0.000	0.000	0.000	0.000	0.000	0.000	0.000	0.000	0.000	0.000	0.000	0.000	0.000	80	520	6104	5633	-0.307	Error	Error	2728	3376	0	0	2387	3246	0	0	0	0
3	16	10	""	"iYBR035C"	13790	16870	110	2445	2391	1893	124	138	86	83	80	0	3281	3413	2744	192	202	93	76	75	0	0	0	0	0	0	0	0	0	0	0	0	0	0	0	0	0	0	0	0.751	0.704	0.659	0.707	3.210	0.650	0.838	0.000	0.000	0.000	0.000	0.000	0.000	0.000	0.000	0.000	0.000	0.000	0.000	0.000	0.000	80	466	5410	5488	-0.412	Error	Error	2321	3089	0	0	2267	3221	0	0	0	0
3	17	10	""	"iYBR038W"	13970	16870	120	3355	3215	2408	131	138	62	91	89	0	3708	3222	2363	181	186	53	82	80	0	0	0	0	0	0	0	0	0	0	0	0	0	0	0	0	0	0	0	0.914	1.014	0.957	1.082	2.841	1.019	0.805	0.000	0.000	0.000	0.000	0.000	0.000	0.000	0.000	0.000	0.000	0.000	0.000	0.000	0.000	120	573	6751	6125	-0.130	Error	Error	3224	3527	0	0	3084	3041	0	0	0	0
3	18	10	""	"iYBR042C"	14170	16870	110	2212	2109	1174	123	132	60	98	97	0	1893	1647	893	177	185	55	92	91	0	0	0	0	0	0	0	0	0	0	0	0	0	0	0	0	0	0	0	1.217	1.351	1.396	1.255	2.118	1.405	0.832	0.000	0.000	0.000	0.000	0.000	0.000	0.000	0.000	0.000	0.000	0.000	0.000	0.000	0.000	80	510	3805	3456	0.284	Error	Error	2089	1716	0	0	1986	1470	0	0	0	0
3	19	10	""	"iYCR018C"	14360	16860	110	252	276	148	125	134	65	65	47	0	350	327	181	174	188	153	52	17	0	0	0	0	0	0	0	0	0	0	0	0	0	0	0	0	0	0	0	0.722	0.987	0.776	0.680	3.321	0.834	0.249	0.000	0.000	0.000	0.000	0.000	0.000	0.000	0.000	0.000	0.000	0.000	0.000	0.000	0.000	80	524	303	304	-0.471	Error	Error	127	176	0	0	151	153	0	0	0	0
3	20	10	""	"iYCRCtau1"	14570	16870	120	490	533	319	125	141	89	80	71	0	754	741	485	175	190	150	67	64	0	0	0	0	0	0	0	0	0	0	0	0	0	0	0	0	0	0	0	0.630	0.721	0.669	0.713	2.481	0.652	0.693	0.000	0.000	0.000	0.000	0.000	0.000	0.000	0.000	0.000	0.000	0.000	0.000	0.000	0.000	120	571	944	974	-0.666	Error	Error	365	579	0	0	408	566	0	0	0	0
3	21	10	""	"iYCR020C"	14790	16870	120	1878	1763	981	153	225	231	89	82	0	1535	1413	785	200	255	208	85	83	0	0	0	0	0	0	0	0	0	0	0	0	0	0	0	0	0	0	0	1.292	1.327	1.344	1.309	2.149	1.317	0.744	0.000	0.000	0.000	0.000	0.000	0.000	0.000	0.000	0.000	0.000	0.000	0.000	0.000	0.000	120	359	3060	2823	0.370	Error	Error	1725	1335	0	0	1610	1213	0	0	0	0
3	22	10	""	"iSNR65"	14920	16870	140	759	940	740	136	181	182	68	58	0	1140	1188	928	197	232	167	64	58	0	0	0	0	0	0	0	0	0	0	0	0	0	0	0	0	0	0	0	0.661	0.811	0.789	0.878	2.638	0.790	0.801	0.000	0.000	0.000	0.000	0.000	0.000	0.000	0.000	0.000	0.000	0.000	0.000	0.000	0.000	156	593	1566	1795	-0.598	Error	Error	623	943	0	0	804	991	0	0	0	0
3	1	11	""	"iYCR033W"	10950	17060	110	1505	1851	1247	120	133	64	95	91	0	1246	1447	1014	184	188	53	87	83	0	0	0	0	0	0	0	0	0	0	0	0	0	0	0	0	0	0	0	1.304	1.371	1.288	1.492	2.092	1.292	0.809	0.000	0.000	0.000	0.000	0.000	0.000	0.000	0.000	0.000	0.000	0.000	0.000	0.000	0.000	80	555	2447	2994	0.383	Error	Error	1385	1062	0	0	1731	1263	0	0	0	0
3	2	11	""	"iYCR037C"	11150	17060	110	3604	3366	2031	126	138	61	97	95	0	4559	3862	2240	189	194	56	88	88	0	0	0	0	0	0	0	0	0	0	0	0	0	0	0	0	0	0	0	0.796	0.882	0.876	0.851	2.182	0.874	0.880	0.000	0.000	0.000	0.000	0.000	0.000	0.000	0.000	0.000	0.000	0.000	0.000	0.000	0.000	80	497	7848	6913	-0.329	Error	Error	3478	4370	0	0	3240	3673	0	0	0	0
3	3	11	""	"iYCR060W"	11330	17060	120	1565	1577	1195	130	140	63	87	83	0	3441	3387	2569	195	200	56	81	80	0	0	0	0	0	0	0	0	0	0	0	0	0	0	0	0	0	0	0	0.442	0.453	0.453	0.451	2.907	0.438	0.845	0.000	0.000	0.000	0.000	0.000	0.000	0.000	0.000	0.000	0.000	0.000	0.000	0.000	0.000	120	490	4681	4639	-1.178	Error	Error	1435	3246	0	0	1447	3192	0	0	0	0
3	4	11	""	"iYCR066W"	11500	17070	110	1450	2060	2061	143	159	102	77	71	0	784	929	785	202	220	114	71	63	0	0	0	0	0	0	0	0	0	0	0	0	0	0	0	0	0	0	0	2.246	2.637	1.889	1.474	3.191	2.821	0.750	0.000	0.000	0.000	0.000	0.000	0.000	0.000	0.000	0.000	0.000	0.000	0.000	0.000	0.000	80	477	1889	2644	1.167	Error	Error	1307	582	0	0	1917	727	0	0	0	0
3	5	11	""	"iYCR071C"	11700	17060	110	2862	2900	1570	148	218	506	90	83	0	1982	1858	1092	219	268	437	78	71	0	0	0	0	0	0	0	0	0	0	0	0	0	0	0	0	0	0	0	1.539	1.679	1.597	1.913	2.180	1.643	0.794	0.000	0.000	0.000	0.000	0.000	0.000	0.000	0.000	0.000	0.000	0.000	0.000	0.000	0.000	80	516	4477	4391	0.622	Error	Error	2714	1763	0	0	2752	1639	0	0	0	0
3	6	11	""	"iYCR090C-1"	11900	17070	110	6357	5345	3210	151	229	566	82	78	0	7634	5835	3654	220	287	552	82	78	0	0	0	0	0	0	0	0	0	0	0	0	0	0	0	0	0	0	0	0.837	0.925	0.892	0.879	1.965	0.881	0.875	0.000	0.000	0.000	0.000	0.000	0.000	0.000	0.000	0.000	0.000	0.000	0.000	0.000	0.000	80	482	13620	10809	-0.257	Error	Error	6206	7414	0	0	5194	5615	0	0	0	0
3	7	11	""	"iYCR094W"	12070	17070	110	2029	1758	1332	137	152	107	76	71	0	1388	1349	1107	198	226	174	67	63	0	0	0	0	0	0	0	0	0	0	0	0	0	0	0	0	0	0	0	1.590	1.408	1.229	0.987	3.009	1.322	0.793	0.000	0.000	0.000	0.000	0.000	0.000	0.000	0.000	0.000	0.000	0.000	0.000	0.000	0.000	80	498	3082	2772	0.669	Error	Error	1892	1190	0	0	1621	1151	0	0	0	0
3	8	11	""	"iYCRWomega3"	12270	17070	110	5226	5395	4592	140	158	101	90	85	0	4853	4566	3948	196	232	301	68	67	0	0	0	0	0	0	0	0	0	0	0	0	0	0	0	0	0	0	0	1.092	1.203	1.091	1.170	3.269	1.204	0.822	0.000	0.000	0.000	0.000	0.000	0.000	0.000	0.000	0.000	0.000	0.000	0.000	0.000	0.000	80	547	9743	9625	0.127	Error	Error	5086	4657	0	0	5255	4370	0	0	0	0
3	9	11	""	"iYDR036C"	12470	17060	110	4131	3998	1954	136	145	71	98	97	0	5440	4650	2465	192	218	289	92	90	0	0	0	0	0	0	0	0	0	0	0	0	0	0	0	0	0	0	0	0.761	0.866	0.848	0.896	1.710	0.818	0.859	0.000	0.000	0.000	0.000	0.000	0.000	0.000	0.000	0.000	0.000	0.000	0.000	0.000	0.000	80	518	9243	8320	-0.394	Error	Error	3995	5248	0	0	3862	4458	0	0	0	0
3	10	11	""	"iYDR040C"	12650	17060	120	1554	1867	1659	136	143	65	89	83	0	1969	2335	2205	197	208	104	74	73	0	0	0	0	0	0	0	0	0	0	0	0	0	0	0	0	0	0	0	0.800	0.810	0.760	0.863	3.615	0.749	0.814	0.000	0.000	0.000	0.000	0.000	0.000	0.000	0.000	0.000	0.000	0.000	0.000	0.000	0.000	120	531	3190	3869	-0.322	Error	Error	1418	1772	0	0	1731	2138	0	0	0	0
3	11	11	""	"iYDR043C-0"	12830	17060	110	1017	1224	1010	132	150	136	68	66	0	1824	1912	1598	197	230	342	71	65	0	0	0	0	0	0	0	0	0	0	0	0	0	0	0	0	0	0	0	0.544	0.637	0.540	0.476	2.565	0.572	0.741	0.000	0.000	0.000	0.000	0.000	0.000	0.000	0.000	0.000	0.000	0.000	0.000	0.000	0.000	80	504	2512	2807	-0.878	Error	Error	885	1627	0	0	1092	1715	0	0	0	0
3	12	11	""	"itD(GUC)D"	13030	17060	120	1232	1130	686	144	166	128	84	78	0	1329	1111	668	201	222	119	79	75	0	0	0	0	0	0	0	0	0	0	0	0	0	0	0	0	0	0	0	0.965	1.084	0.977	0.854	2.844	1.067	0.752	0.000	0.000	0.000	0.000	0.000	0.000	0.000	0.000	0.000	0.000	0.000	0.000	0.000	0.000	120	609	2216	1896	-0.052	Error	Error	1088	1128	0	0	986	910	0	0	0	0
3	13	11	""	"iYDR062W"	13220	17060	110	2470	2444	1523	147	206	579	77	70	0	2704	2505	1679	196	257	585	76	65	0	0	0	0	0	0	0	0	0	0	0	0	0	0	0	0	0	0	0	0.926	0.995	0.956	0.946	3.175	0.952	0.839	0.000	0.000	0.000	0.000	0.000	0.000	0.000	0.000	0.000	0.000	0.000	0.000	0.000	0.000	80	513	4831	4606	-0.111	Error	Error	2323	2508	0	0	2297	2309	0	0	0	0
3	14	11	""	"iYDR066C"	13400	17060	110	1989	2225	2065	139	153	106	77	76	0	1284	1283	1143	188	208	142	65	62	0	0	0	0	0	0	0	0	0	0	0	0	0	0	0	0	0	0	0	1.688	1.905	1.581	1.293	2.585	1.877	0.842	0.000	0.000	0.000	0.000	0.000	0.000	0.000	0.000	0.000	0.000	0.000	0.000	0.000	0.000	80	520	2946	3181	0.755	Error	Error	1850	1096	0	0	2086	1095	0	0	0	0
3	15	11	""	"iYDR082W"	13610	17070	110	1031	931	569	130	139	71	81	80	0	1192	919	635	186	197	90	71	67	0	0	0	0	0	0	0	0	0	0	0	0	0	0	0	0	0	0	0	0.896	1.093	0.879	0.930	2.467	0.925	0.670	0.000	0.000	0.000	0.000	0.000	0.000	0.000	0.000	0.000	0.000	0.000	0.000	0.000	0.000	80	521	1907	1534	-0.159	Error	Error	901	1006	0	0	801	733	0	0	0	0
3	16	11	""	"iYDR086C"	13790	17060	120	1572	1414	956	128	153	137	77	73	0	2151	1817	1329	190	218	220	75	69	0	0	0	0	0	0	0	0	0	0	0	0	0	0	0	0	0	0	0	0.736	0.790	0.742	0.736	2.564	0.724	0.773	0.000	0.000	0.000	0.000	0.000	0.000	0.000	0.000	0.000	0.000	0.000	0.000	0.000	0.000	120	585	3405	2913	-0.442	Error	Error	1444	1961	0	0	1286	1627	0	0	0	0
3	17	11	""	"itR(ACG)D-1"	13990	17070	110	2447	2336	1504	132	148	98	92	87	0	3438	3197	2255	183	203	149	86	81	0	0	0	0	0	0	0	0	0	0	0	0	0	0	0	0	0	0	0	0.711	0.731	0.728	0.829	2.926	0.673	0.845	0.000	0.000	0.000	0.000	0.000	0.000	0.000	0.000	0.000	0.000	0.000	0.000	0.000	0.000	80	532	5570	5218	-0.492	Error	Error	2315	3255	0	0	2204	3014	0	0	0	0
3	18	11	""	"iYDR102C"	14200	17060	110	1459	1355	634	129	159	260	90	78	0	2857	2382	1296	189	212	195	91	86	0	0	0	0	0	0	0	0	0	0	0	0	0	0	0	0	0	0	0	0.499	0.559	0.545	0.598	2.054	0.501	0.812	0.000	0.000	0.000	0.000	0.000	0.000	0.000	0.000	0.000	0.000	0.000	0.000	0.000	0.000	80	510	3998	3419	-1.004	Error	Error	1330	2668	0	0	1226	2193	0	0	0	0
3	19	11	""	"iYDRCsigma2"	14350	17070	100	807	916	722	141	166	130	67	60	0	574	764	676	196	230	251	55	46	0	0	0	0	0	0	0	0	0	0	0	0	0	0	0	0	0	0	0	1.762	1.364	0.983	0.935	3.571	1.186	0.649	0.000	0.000	0.000	0.000	0.000	0.000	0.000	0.000	0.000	0.000	0.000	0.000	0.000	0.000	80	453	1044	1343	0.817	Error	Error	666	378	0	0	775	568	0	0	0	0
3	20	11	""	"iYDR109C"	14580	17060	110	3128	2864	1629	136	157	107	97	96	0	5067	4452	2488	188	207	95	96	93	0	0	0	0	0	0	0	0	0	0	0	0	0	0	0	0	0	0	0	0.613	0.640	0.647	0.629	2.245	0.624	0.845	0.000	0.000	0.000	0.000	0.000	0.000	0.000	0.000	0.000	0.000	0.000	0.000	0.000	0.000	80	416	7871	6992	-0.705	Error	Error	2992	4879	0	0	2728	4264	0	0	0	0
3	21	11	""	"iYDR418W"	14720	17050	150	238	405	454	137	197	202	32	18	0	258	533	661	190	249	223	35	25	0	0	0	0	0	0	0	0	0	0	0	0	0	0	0	0	0	0	0	1.485	0.781	0.633	0.745	3.341	0.695	0.622	0.000	0.000	0.000	0.000	0.000	0.000	0.000	0.000	0.000	0.000	0.000	0.000	0.000	0.000	156	553	169	611	0.571	Error	Error	101	68	0	0	268	343	0	0	-50	0
3	22	11	""	"iYDR421W"	14920	17050	160	1299	3074	3335	133	170	163	79	71	0	766	1468	1435	187	224	183	65	56	0	0	0	0	0	0	0	0	0	0	0	0	0	0	0	0	0	0	0	2.014	2.296	2.090	1.881	2.800	2.535	0.772	0.000	0.000	0.000	0.000	0.000	0.000	0.000	0.000	0.000	0.000	0.000	0.000	0.000	0.000	208	817	1745	4222	1.010	Error	Error	1166	579	0	0	2941	1281	0	0	0	0
3	1	12	""	"iYDR426C"	10940	17250	110	1077	941	596	118	130	62	85	80	0	1187	989	712	186	193	56	68	66	0	0	0	0	0	0	0	0	0	0	0	0	0	0	0	0	0	0	0	0.958	1.025	0.896	0.841	2.677	0.885	0.716	0.000	0.000	0.000	0.000	0.000	0.000	0.000	0.000	0.000	0.000	0.000	0.000	0.000	0.000	80	502	1960	1626	-0.062	Error	Error	959	1001	0	0	823	803	0	0	0	0
3	2	12	""	"itK(CUU)D2"	11110	17250	110	1314	1309	639	122	137	70	98	91	0	1111	1066	546	186	195	58	87	86	0	0	0	0	0	0	0	0	0	0	0	0	0	0	0	0	0	0	0	1.289	1.349	1.248	1.308	2.401	1.343	0.732	0.000	0.000	0.000	0.000	0.000	0.000	0.000	0.000	0.000	0.000	0.000	0.000	0.000	0.000	80	483	2117	2067	0.366	Error	Error	1192	925	0	0	1187	880	0	0	0	0
3	3	12	""	"iYDR448W"	11320	17250	120	1531	1409	875	138	150	73	87	81	0	1382	1120	748	203	208	63	78	76	0	0	0	0	0	0	0	0	0	0	0	0	0	0	0	0	0	0	0	1.182	1.386	1.244	1.304	2.472	1.318	0.758	0.000	0.000	0.000	0.000	0.000	0.000	0.000	0.000	0.000	0.000	0.000	0.000	0.000	0.000	120	531	2572	2188	0.241	Error	Error	1393	1179	0	0	1271	917	0	0	0	0
3	4	12	""	"iYDR452W"	11480	17250	110	1421	1237	752	156	176	130	78	75	0	1510	1176	848	212	236	161	70	66	0	0	0	0	0	0	0	0	0	0	0	0	0	0	0	0	0	0	0	0.975	1.121	0.917	0.966	2.578	0.996	0.709	0.000	0.000	0.000	0.000	0.000	0.000	0.000	0.000	0.000	0.000	0.000	0.000	0.000	0.000	80	443	2563	2045	-0.037	Error	Error	1265	1298	0	0	1081	964	0	0	0	0
3	5	12	""	"iYDR470C"	11680	17250	120	1675	1541	921	155	183	178	83	80	0	2886	2550	1728	219	250	185	80	77	0	0	0	0	0	0	0	0	0	0	0	0	0	0	0	0	0	0	0	0.570	0.595	0.554	0.590	2.643	0.512	0.738	0.000	0.000	0.000	0.000	0.000	0.000	0.000	0.000	0.000	0.000	0.000	0.000	0.000	0.000	120	558	4187	3717	-0.811	Error	Error	1520	2667	0	0	1386	2331	0	0	0	0
3	6	12	""	"iYDR473C-0"	11870	17250	120	4564	4657	3422	140	156	84	93	90	0	4162	3951	3141	213	236	174	78	75	0	0	0	0	0	0	0	0	0	0	0	0	0	0	0	0	0	0	0	1.120	1.208	1.117	1.289	3.055	1.170	0.730	0.000	0.000	0.000	0.000	0.000	0.000	0.000	0.000	0.000	0.000	0.000	0.000	0.000	0.000	120	553	8373	8255	0.164	Error	Error	4424	3949	0	0	4517	3738	0	0	0	0
3	7	12	""	"iYDR476C"	12060	17240	110	2901	2506	1500	146	173	222	85	82	0	5767	4249	2814	213	274	390	77	76	0	0	0	0	0	0	0	0	0	0	0	0	0	0	0	0	0	0	0	0.496	0.585	0.554	0.532	2.502	0.529	0.806	0.000	0.000	0.000	0.000	0.000	0.000	0.000	0.000	0.000	0.000	0.000	0.000	0.000	0.000	80	496	8309	6396	-1.011	Error	Error	2755	5554	0	0	2360	4036	0	0	0	0
3	8	12	""	"iYDR494W"	12250	17250	110	4785	4441	2034	144	173	139	98	95	0	2454	2091	1040	205	250	240	88	85	0	0	0	0	0	0	0	0	0	0	0	0	0	0	0	0	0	0	0	2.064	2.278	2.313	2.460	1.709	2.233	0.864	0.000	0.000	0.000	0.000	0.000	0.000	0.000	0.000	0.000	0.000	0.000	0.000	0.000	0.000	80	505	6890	6183	1.045	Error	Error	4641	2249	0	0	4297	1886	0	0	0	0
3	9	12	""	"iYDR498C"	12440	17260	110	4205	3688	1866	136	157	114	97	97	0	5887	5192	2940	196	213	99	98	97	0	0	0	0	0	0	0	0	0	0	0	0	0	0	0	0	0	0	0	0.715	0.711	0.705	0.765	2.437	0.654	0.847	0.000	0.000	0.000	0.000	0.000	0.000	0.000	0.000	0.000	0.000	0.000	0.000	0.000	0.000	80	515	9760	8548	-0.484	Error	Error	4069	5691	0	0	3552	4996	0	0	0	0
3	10	12	""	"iYDR502C"	12630	17250	100	449	472	206	133	145	69	93	81	0	514	529	230	201	209	67	88	85	0	0	0	0	0	0	0	0	0	0	0	0	0	0	0	0	0	0	0	1.010	1.034	0.933	0.908	2.189	0.951	0.490	0.000	0.000	0.000	0.000	0.000	0.000	0.000	0.000	0.000	0.000	0.000	0.000	0.000	0.000	80	437	629	667	0.014	Error	Error	316	313	0	0	339	328	0	0	0	0
3	11	12	""	"itV(AAC)E1"	12800	17250	110	2621	2168	1376	138	171	178	82	76	0	4654	3619	2561	208	295	494	70	67	0	0	0	0	0	0	0	0	0	0	0	0	0	0	0	0	0	0	0	0.558	0.595	0.593	0.609	2.499	0.538	0.850	0.000	0.000	0.000	0.000	0.000	0.000	0.000	0.000	0.000	0.000	0.000	0.000	0.000	0.000	80	516	6929	5441	-0.840	Error	Error	2483	4446	0	0	2030	3411	0	0	0	0
3	12	12	""	"itI(AAU)E1"	13000	17250	110	920	822	508	151	192	199	75	67	0	879	752	499	210	291	391	66	36	0	0	0	0	0	0	0	0	0	0	0	0	0	0	0	0	0	0	0	1.149	1.238	0.958	0.929	2.470	1.172	0.678	0.000	0.000	0.000	0.000	0.000	0.000	0.000	0.000	0.000	0.000	0.000	0.000	0.000	0.000	80	525	1438	1213	0.201	Error	Error	769	669	0	0	671	542	0	0	0	0
3	13	12	""	"iYERCdelta20"	13180	17250	110	6686	6139	4734	160	325	1003	75	67	0	6054	4962	4243	207	382	974	66	61	0	0	0	0	0	0	0	0	0	0	0	0	0	0	0	0	0	0	0	1.116	1.257	1.194	1.236	3.230	1.241	0.821	0.000	0.000	0.000	0.000	0.000	0.000	0.000	0.000	0.000	0.000	0.000	0.000	0.000	0.000	80	520	12373	10734	0.159	Error	Error	6526	5847	0	0	5979	4755	0	0	0	0
3	14	12	""	"iYER153C"	13370	17250	110	1378	1223	809	148	329	1013	58	10	0	1558	1158	814	198	395	990	57	2	0	0	0	0	0	0	0	0	0	0	0	0	0	0	0	0	0	0	0	0.904	1.120	1.027	1.019	2.442	0.944	0.739	0.000	0.000	0.000	0.000	0.000	0.000	0.000	0.000	0.000	0.000	0.000	0.000	0.000	0.000	80	522	2590	2035	-0.145	Error	Error	1230	1360	0	0	1075	960	0	0	0	0
3	15	12	""	"iYER157W"	13560	17250	110	1432	1241	839	136	167	183	72	70	0	1063	832	587	186	238	235	63	60	0	0	0	0	0	0	0	0	0	0	0	0	0	0	0	0	0	0	0	1.478	1.711	1.674	1.377	2.316	1.536	0.776	0.000	0.000	0.000	0.000	0.000	0.000	0.000	0.000	0.000	0.000	0.000	0.000	0.000	0.000	80	529	2173	1751	0.563	Error	Error	1296	877	0	0	1105	646	0	0	0	0
3	16	12	""	"iYER159C"	13750	17250	110	1549	1433	1133	130	163	179	76	66	0	1873	1703	1404	188	240	302	67	62	0	0	0	0	0	0	0	0	0	0	0	0	0	0	0	0	0	0	0	0.842	0.860	0.779	0.815	2.524	0.761	0.831	0.000	0.000	0.000	0.000	0.000	0.000	0.000	0.000	0.000	0.000	0.000	0.000	0.000	0.000	80	506	3104	2818	-0.248	Error	Error	1419	1685	0	0	1303	1515	0	0	0	0
3	17	12	""	"iYER174C"	13940	17250	100	1199	1192	842	133	177	193	72	67	0	1691	1499	1126	186	265	353	67	62	0	0	0	0	0	0	0	0	0	0	0	0	0	0	0	0	0	0	0	0.708	0.807	0.753	0.722	3.377	0.732	0.783	0.000	0.000	0.000	0.000	0.000	0.000	0.000	0.000	0.000	0.000	0.000	0.000	0.000	0.000	80	456	2571	2372	-0.498	Error	Error	1066	1505	0	0	1059	1313	0	0	0	0
3	18	12	""	"iYER178W"	14120	17250	110	3585	3239	2468	139	214	440	70	68	0	2048	1904	1569	192	264	361	62	60	0	0	0	0	0	0	0	0	0	0	0	0	0	0	0	0	0	0	0	1.857	1.811	1.459	1.272	3.441	1.782	0.750	0.000	0.000	0.000	0.000	0.000	0.000	0.000	0.000	0.000	0.000	0.000	0.000	0.000	0.000	80	527	5302	4812	0.893	Error	Error	3446	1856	0	0	3100	1712	0	0	0	0
3	19	12	""	"iYER181C"	14320	17250	110	1839	1741	1412	152	657	4226	1	0	0	1852	1889	1640	196	461	2083	46	7	0	0	0	0	0	0	0	0	0	0	0	0	0	0	0	0	0	0	0	1.019	0.939	0.772	0.799	3.490	0.282	0.195	0.000	0.000	0.000	0.000	0.000	0.000	0.000	0.000	0.000	0.000	0.000	0.000	0.000	0.000	80	550	3343	3282	0.027	Error	Error	1687	1656	0	0	1589	1693	0	0	0	0
3	20	12	""	"iYFL064C"	14530	17240	130	26633	32635	26467	148	541	3887	79	68	22	13667	24657	22612	190	337	1422	80	71	0	0	0	0	0	0	0	0	0	0	0	0	0	0	0	0	0	0	0	1.965	1.328	1.346	1.805	2.705	1.330	0.816	0.000	0.000	0.000	0.000	0.000	0.000	0.000	0.000	0.000	0.000	0.000	0.000	0.000	0.000	120	648	39962	56954	0.975	Error	Error	26485	13477	0	0	32487	24467	0	0	0	0
3	21	12	""	"iYFL061W"	14710	17250	110	1418	1347	984	122	136	79	77	75	0	1882	1584	1234	180	204	167	68	63	0	0	0	0	0	0	0	0	0	0	0	0	0	0	0	0	0	0	0	0.761	0.873	0.773	0.768	3.204	0.846	0.819	0.000	0.000	0.000	0.000	0.000	0.000	0.000	0.000	0.000	0.000	0.000	0.000	0.000	0.000	80	468	2998	2629	-0.393	Error	Error	1296	1702	0	0	1225	1404	0	0	0	0
3	22	12	""	"iYFL056C-0"	14910	17240	120	3136	2795	1864	118	127	69	97	93	0	5259	4450	2894	172	187	137	90	86	0	0	0	0	0	0	0	0	0	0	0	0	0	0	0	0	0	0	0	0.593	0.626	0.609	0.614	2.768	0.614	0.855	0.000	0.000	0.000	0.000	0.000	0.000	0.000	0.000	0.000	0.000	0.000	0.000	0.000	0.000	120	620	8105	6955	-0.753	Error	Error	3018	5087	0	0	2677	4278	0	0	0	0
3	1	13	""	"iYGL100W"	10940	17430	120	1717	1509	848	119	129	59	89	85	0	2201	1882	1144	177	186	55	84	82	0	0	0	0	0	0	0	0	0	0	0	0	0	0	0	0	0	0	0	0.790	0.815	0.794	0.892	3.012	0.723	0.758	0.000	0.000	0.000	0.000	0.000	0.000	0.000	0.000	0.000	0.000	0.000	0.000	0.000	0.000	120	604	3622	3095	-0.341	Error	Error	1598	2024	0	0	1390	1705	0	0	0	0
3	2	13	""	"itH(GUG)G2"	11120	17430	120	3069	2979	2567	126	138	72	84	77	0	2071	2219	1954	183	200	99	69	65	0	0	0	0	0	0	0	0	0	0	0	0	0	0	0	0	0	0	0	1.559	1.401	1.254	1.256	2.644	1.394	0.773	0.000	0.000	0.000	0.000	0.000	0.000	0.000	0.000	0.000	0.000	0.000	0.000	0.000	0.000	120	545	4831	4889	0.640	Error	Error	2943	1888	0	0	2853	2036	0	0	0	0
3	3	13	""	"iYGL096W-0"	11310	17430	110	2374	2118	1489	139	165	184	80	77	0	3164	2449	1838	201	231	192	71	67	0	0	0	0	0	0	0	0	0	0	0	0	0	0	0	0	0	0	0	0.754	0.880	0.776	0.778	2.609	0.834	0.796	0.000	0.000	0.000	0.000	0.000	0.000	0.000	0.000	0.000	0.000	0.000	0.000	0.000	0.000	80	508	5198	4227	-0.407	Error	Error	2235	2963	0	0	1979	2248	0	0	0	0
3	4	13	""	"iYGL083W"	11520	17430	110	3873	3379	2553	138	180	218	82	76	0	4523	3940	3067	208	259	347	68	67	0	0	0	0	0	0	0	0	0	0	0	0	0	0	0	0	0	0	0	0.866	0.868	0.833	0.859	2.554	0.833	0.844	0.000	0.000	0.000	0.000	0.000	0.000	0.000	0.000	0.000	0.000	0.000	0.000	0.000	0.000	80	508	8050	6973	-0.208	Error	Error	3735	4315	0	0	3241	3732	0	0	0	0
3	5	13	""	"iYGL079W"	11680	17430	110	2442	2091	1379	144	198	282	80	76	0	1646	1299	924	207	274	368	67	65	0	0	0	0	0	0	0	0	0	0	0	0	0	0	0	0	0	0	0	1.597	1.783	1.631	1.482	2.096	1.722	0.687	0.000	0.000	0.000	0.000	0.000	0.000	0.000	0.000	0.000	0.000	0.000	0.000	0.000	0.000	80	477	3737	3039	0.675	Error	Error	2298	1439	0	0	1947	1092	0	0	0	0
3	6	13	""	"iYGL075C"	11880	17440	110	1270	1277	929	141	164	131	76	71	0	2915	2667	2124	199	235	208	73	68	0	0	0	0	0	0	0	0	0	0	0	0	0	0	0	0	0	0	0	0.416	0.460	0.442	0.476	3.037	0.418	0.784	0.000	0.000	0.000	0.000	0.000	0.000	0.000	0.000	0.000	0.000	0.000	0.000	0.000	0.000	80	497	3845	3604	-1.266	Error	Error	1129	2716	0	0	1136	2468	0	0	0	0
3	7	13	""	"iYGL056C"	12060	17440	110	2563	2270	1547	146	218	424	73	70	0	3927	2927	2182	211	338	660	66	61	0	0	0	0	0	0	0	0	0	0	0	0	0	0	0	0	0	0	0	0.650	0.782	0.706	0.911	3.397	0.697	0.760	0.000	0.000	0.000	0.000	0.000	0.000	0.000	0.000	0.000	0.000	0.000	0.000	0.000	0.000	80	536	6133	4840	-0.621	Error	Error	2417	3716	0	0	2124	2716	0	0	0	0
3	8	13	""	"iYGL053W"	12260	17430	110	3075	2458	1828	150	235	413	68	66	0	3206	2281	1785	216	345	639	63	58	0	0	0	0	0	0	0	0	0	0	0	0	0	0	0	0	0	0	0	0.978	1.118	1.003	0.854	2.791	1.068	0.817	0.000	0.000	0.000	0.000	0.000	0.000	0.000	0.000	0.000	0.000	0.000	0.000	0.000	0.000	80	523	5915	4373	-0.032	Error	Error	2925	2990	0	0	2308	2065	0	0	0	0
3	9	13	""	"iYGL049C"	12450	17430	110	1788	1758	1295	146	173	169	80	72	0	3049	2602	1949	206	251	243	71	71	0	0	0	0	0	0	0	0	0	0	0	0	0	0	0	0	0	0	0	0.578	0.673	0.621	0.566	2.723	0.667	0.778	0.000	0.000	0.000	0.000	0.000	0.000	0.000	0.000	0.000	0.000	0.000	0.000	0.000	0.000	80	513	4485	4008	-0.792	Error	Error	1642	2843	0	0	1612	2396	0	0	0	0
3	10	13	""	"iYGL036W"	12640	17440	110	1650	1606	884	144	158	111	90	87	0	1042	938	526	202	226	164	81	71	0	0	0	0	0	0	0	0	0	0	0	0	0	0	0	0	0	0	0	1.793	1.986	1.871	2.054	2.756	1.873	0.822	0.000	0.000	0.000	0.000	0.000	0.000	0.000	0.000	0.000	0.000	0.000	0.000	0.000	0.000	80	516	2346	2198	0.842	Error	Error	1506	840	0	0	1462	736	0	0	0	0
3	11	13	""	"iYGL033W"	12830	17440	110	2531	2423	1690	148	189	276	80	71	0	2386	2033	1503	197	266	393	68	65	0	0	0	0	0	0	0	0	0	0	0	0	0	0	0	0	0	0	0	1.089	1.239	1.154	1.147	2.788	1.156	0.805	0.000	0.000	0.000	0.000	0.000	0.000	0.000	0.000	0.000	0.000	0.000	0.000	0.000	0.000	80	549	4572	4111	0.123	Error	Error	2383	2189	0	0	2275	1836	0	0	0	0
3	12	13	""	"iYGL029W"	13040	17450	110	2025	2020	1151	141	187	294	86	80	0	1213	1103	644	195	259	391	70	62	0	0	0	0	0	0	0	0	0	0	0	0	0	0	0	0	0	0	0	1.851	2.069	1.939	2.226	2.115	2.018	0.809	0.000	0.000	0.000	0.000	0.000	0.000	0.000	0.000	0.000	0.000	0.000	0.000	0.000	0.000	80	510	2902	2787	0.888	Error	Error	1884	1018	0	0	1879	908	0	0	0	0
3	13	13	""	"itT(UGU)G2"	13200	17440	110	873	872	616	134	168	262	68	56	0	836	780	567	188	216	172	66	61	0	0	0	0	0	0	0	0	0	0	0	0	0	0	0	0	0	0	0	1.140	1.247	1.062	0.952	2.577	1.070	0.712	0.000	0.000	0.000	0.000	0.000	0.000	0.000	0.000	0.000	0.000	0.000	0.000	0.000	0.000	80	493	1387	1330	0.190	Error	Error	739	648	0	0	738	592	0	0	0	0
3	14	13	""	"iYGR258C-1"	13410	17430	110	1043	1190	1022	139	166	152	77	73	0	1415	1509	1389	190	231	243	72	63	0	0	0	0	0	0	0	0	0	0	0	0	0	0	0	0	0	0	0	0.738	0.797	0.723	0.698	2.851	0.720	0.744	0.000	0.000	0.000	0.000	0.000	0.000	0.000	0.000	0.000	0.000	0.000	0.000	0.000	0.000	80	559	2129	2370	-0.438	Error	Error	904	1225	0	0	1051	1319	0	0	0	0
3	15	13	""	"iYGR263C"	13610	17440	110	2453	2197	1209	136	149	91	98	93	0	2110	1913	1091	184	209	173	87	81	0	0	0	0	0	0	0	0	0	0	0	0	0	0	0	0	0	0	0	1.203	1.192	1.124	1.263	2.284	1.153	0.791	0.000	0.000	0.000	0.000	0.000	0.000	0.000	0.000	0.000	0.000	0.000	0.000	0.000	0.000	80	501	4243	3790	0.267	Error	Error	2317	1926	0	0	2061	1729	0	0	0	0
3	16	13	""	"iYGR281W"	13780	17430	110	3519	3515	2634	133	196	424	77	72	0	1608	1412	1149	184	227	267	63	58	0	0	0	0	0	0	0	0	0	0	0	0	0	0	0	0	0	0	0	2.378	2.754	2.436	2.838	2.842	2.630	0.773	0.000	0.000	0.000	0.000	0.000	0.000	0.000	0.000	0.000	0.000	0.000	0.000	0.000	0.000	80	521	4810	4610	1.250	Error	Error	3386	1424	0	0	3382	1228	0	0	0	0
3	17	13	""	"iYGR285C"	13990	17430	110	467	613	512	131	178	385	45	27	0	920	1036	849	183	213	223	63	62	0	0	0	0	0	0	0	0	0	0	0	0	0	0	0	0	0	0	0	0.456	0.565	0.504	0.522	2.971	0.524	0.693	0.000	0.000	0.000	0.000	0.000	0.000	0.000	0.000	0.000	0.000	0.000	0.000	0.000	0.000	80	503	1073	1335	-1.133	Error	Error	336	737	0	0	482	853	0	0	0	0
3	18	13	""	"iYGR288W-0"	14170	17440	120	1670	2545	2481	133	161	224	71	65	0	1362	2509	2521	182	214	211	58	55	0	0	0	0	0	0	0	0	0	0	0	0	0	0	0	0	0	0	0	1.303	1.037	0.924	1.065	3.284	1.001	0.819	0.000	0.000	0.000	0.000	0.000	0.000	0.000	0.000	0.000	0.000	0.000	0.000	0.000	0.000	120	589	2717	4739	0.381	Error	Error	1537	1180	0	0	2412	2327	0	0	0	0
3	19	13	""	"iYHL046C"	14370	17450	110	1278	3962	5761	121	134	95	87	80	0	648	3201	4189	168	251	1435	41	35	0	0	0	0	0	0	0	0	0	0	0	0	0	0	0	0	0	0	0	2.410	1.266	1.242	1.391	4.119	1.469	0.758	0.000	0.000	0.000	0.000	0.000	0.000	0.000	0.000	0.000	0.000	0.000	0.000	0.000	0.000	80	516	1637	6874	1.269	Error	Error	1157	480	0	0	3841	3033	0	0	0	0
3	20	13	""	"iYHL042W"	14560	17430	110	1627	2305	2073	123	135	76	83	80	0	2169	2907	2608	172	181	69	72	71	0	0	0	0	0	0	0	0	0	0	0	0	0	0	0	0	0	0	0	0.753	0.798	0.756	0.718	3.093	0.750	0.747	0.000	0.000	0.000	0.000	0.000	0.000	0.000	0.000	0.000	0.000	0.000	0.000	0.000	0.000	80	509	3501	4917	-0.409	Error	Error	1504	1997	0	0	2182	2735	0	0	0	0
3	21	13	""	"iYHL038C"	14750	17430	110	2303	2129	1602	122	132	72	83	80	0	3191	2614	1907	175	209	624	68	63	0	0	0	0	0	0	0	0	0	0	0	0	0	0	0	0	0	0	0	0.723	0.823	0.813	0.673	2.518	0.801	0.806	0.000	0.000	0.000	0.000	0.000	0.000	0.000	0.000	0.000	0.000	0.000	0.000	0.000	0.000	80	527	5197	4446	-0.468	Error	Error	2181	3016	0	0	2007	2439	0	0	0	0
3	22	13	""	"itH(GUG)H"	14930	17450	110	860	842	426	115	122	56	97	93	0	1002	865	399	169	199	613	63	6	0	0	0	0	0	0	0	0	0	0	0	0	0	0	0	0	0	0	0	0.894	1.045	0.987	0.964	1.635	1.049	0.800	0.000	0.000	0.000	0.000	0.000	0.000	0.000	0.000	0.000	0.000	0.000	0.000	0.000	0.000	80	545	1578	1423	-0.161	Error	Error	745	833	0	0	727	696	0	0	0	0
3	1	14	""	"iYHL019C"	10950	17630	110	1033	1013	445	128	134	63	98	95	0	2109	1868	810	182	189	54	97	96	0	0	0	0	0	0	0	0	0	0	0	0	0	0	0	0	0	0	0	0.470	0.525	0.499	0.530	1.796	0.462	0.773	0.000	0.000	0.000	0.000	0.000	0.000	0.000	0.000	0.000	0.000	0.000	0.000	0.000	0.000	80	513	2832	2571	-1.090	Error	Error	905	1927	0	0	885	1686	0	0	0	0
3	2	14	""	"iYHL015W"	11120	17630	110	897	875	631	129	138	68	76	73	0	826	771	571	181	197	102	66	63	0	0	0	0	0	0	0	0	0	0	0	0	0	0	0	0	0	0	0	1.191	1.264	1.144	1.138	2.013	1.098	0.714	0.000	0.000	0.000	0.000	0.000	0.000	0.000	0.000	0.000	0.000	0.000	0.000	0.000	0.000	80	500	1413	1336	0.252	Error	Error	768	645	0	0	746	590	0	0	0	0
3	3	14	""	"iYIL118W"	11330	17630	110	1844	1734	801	129	151	166	96	91	0	1583	1400	665	189	212	164	91	86	0	0	0	0	0	0	0	0	0	0	0	0	0	0	0	0	0	0	0	1.230	1.325	1.364	1.410	1.848	1.342	0.817	0.000	0.000	0.000	0.000	0.000	0.000	0.000	0.000	0.000	0.000	0.000	0.000	0.000	0.000	80	555	3109	2816	0.299	Error	Error	1715	1394	0	0	1605	1211	0	0	0	0
3	4	14	""	"iYIL114C"	11520	17630	110	934	950	538	128	145	114	93	85	0	1971	1777	1006	194	208	171	86	81	0	0	0	0	0	0	0	0	0	0	0	0	0	0	0	0	0	0	0	0.454	0.519	0.516	0.550	1.855	0.482	0.814	0.000	0.000	0.000	0.000	0.000	0.000	0.000	0.000	0.000	0.000	0.000	0.000	0.000	0.000	80	516	2583	2405	-1.141	Error	Error	806	1777	0	0	822	1583	0	0	0	0
3	5	14	""	"iYIL110W"	11700	17630	110	2429	2276	1049	139	158	173	98	92	0	1455	1295	575	196	210	122	90	87	0	0	0	0	0	0	0	0	0	0	0	0	0	0	0	0	0	0	0	1.819	1.944	2.051	2.097	1.844	2.044	0.822	0.000	0.000	0.000	0.000	0.000	0.000	0.000	0.000	0.000	0.000	0.000	0.000	0.000	0.000	80	527	3549	3236	0.863	Error	Error	2290	1259	0	0	2137	1099	0	0	0	0
3	6	14	""	"iYIL096C"	11890	17620	110	1215	1173	869	144	159	112	72	70	0	1330	1178	881	205	232	218	66	61	0	0	0	0	0	0	0	0	0	0	0	0	0	0	0	0	0	0	0	0.952	1.058	0.994	0.863	2.455	1.023	0.750	0.000	0.000	0.000	0.000	0.000	0.000	0.000	0.000	0.000	0.000	0.000	0.000	0.000	0.000	80	518	2196	2002	-0.071	Error	Error	1071	1125	0	0	1029	973	0	0	0	0
3	7	14	""	"iYIL093C"	12080	17630	110	1572	1312	955	145	166	174	68	66	0	2474	1918	1521	205	238	187	63	62	0	0	0	0	0	0	0	0	0	0	0	0	0	0	0	0	0	0	0	0.629	0.681	0.585	0.485	3.118	0.575	0.719	0.000	0.000	0.000	0.000	0.000	0.000	0.000	0.000	0.000	0.000	0.000	0.000	0.000	0.000	80	526	3696	2880	-0.669	Error	Error	1427	2269	0	0	1167	1713	0	0	0	0
3	8	14	""	"iYIL089W"	12280	17630	120	2160	2431	2187	151	169	146	74	71	0	1013	1971	2003	205	230	153	61	57	0	0	0	0	0	0	0	0	0	0	0	0	0	0	0	0	0	0	0	2.486	1.291	1.102	1.185	3.385	1.194	0.745	0.000	0.000	0.000	0.000	0.000	0.000	0.000	0.000	0.000	0.000	0.000	0.000	0.000	0.000	120	554	2817	4046	1.314	Error	Error	2009	808	0	0	2280	1766	0	0	0	0
3	9	14	""	"iYIL072W"	12460	17630	110	3938	3054	2167	147	168	108	80	73	0	2200	1862	1421	203	225	138	71	66	0	0	0	0	0	0	0	0	0	0	0	0	0	0	0	0	0	0	0	1.898	1.752	1.596	1.561	2.825	1.664	0.771	0.000	0.000	0.000	0.000	0.000	0.000	0.000	0.000	0.000	0.000	0.000	0.000	0.000	0.000	80	514	5788	4566	0.925	Error	Error	3791	1997	0	0	2907	1659	0	0	0	0
3	10	14	""	"iYIL068C"	12680	17630	120	981	1114	865	141	157	94	77	70	0	1332	1409	1132	197	215	93	72	65	0	0	0	0	0	0	0	0	0	0	0	0	0	0	0	0	0	0	0	0.740	0.803	0.724	0.734	2.665	0.766	0.803	0.000	0.000	0.000	0.000	0.000	0.000	0.000	0.000	0.000	0.000	0.000	0.000	0.000	0.000	120	537	1975	2185	-0.434	Error	Error	840	1135	0	0	973	1212	0	0	0	0
3	11	14	""	"iYIL063C"	12830	17630	110	722	704	570	141	147	80	67	61	0	1070	1116	999	194	205	79	66	61	0	0	0	0	0	0	0	0	0	0	0	0	0	0	0	0	0	0	0	0.663	0.611	0.572	0.534	2.838	0.524	0.716	0.000	0.000	0.000	0.000	0.000	0.000	0.000	0.000	0.000	0.000	0.000	0.000	0.000	0.000	80	444	1457	1485	-0.592	Error	Error	581	876	0	0	563	922	0	0	0	0
3	12	14	""	"iYIL046W"	13030	17630	110	1878	1938	1380	139	161	154	80	77	0	2234	2072	1650	198	244	308	67	63	0	0	0	0	0	0	0	0	0	0	0	0	0	0	0	0	0	0	0	0.854	0.960	0.864	1.026	3.210	0.822	0.739	0.000	0.000	0.000	0.000	0.000	0.000	0.000	0.000	0.000	0.000	0.000	0.000	0.000	0.000	80	512	3775	3673	-0.227	Error	Error	1739	2036	0	0	1799	1874	0	0	0	0
3	13	14	""	"iYIL042C"	13230	17630	120	899	920	613	133	164	164	75	69	0	1564	1460	1117	187	237	306	65	61	0	0	0	0	0	0	0	0	0	0	0	0	0	0	0	0	0	0	0	0.556	0.618	0.582	0.642	2.908	0.542	0.750	0.000	0.000	0.000	0.000	0.000	0.000	0.000	0.000	0.000	0.000	0.000	0.000	0.000	0.000	120	539	2143	2060	-0.846	Error	Error	766	1377	0	0	787	1273	0	0	0	0
3	14	14	""	"iYIL038C"	13400	17630	100	837	779	592	137	146	66	70	67	0	1298	1508	1399	195	213	132	66	58	0	0	0	0	0	0	0	0	0	0	0	0	0	0	0	0	0	0	0	0.635	0.489	0.461	0.591	3.996	0.363	0.663	0.000	0.000	0.000	0.000	0.000	0.000	0.000	0.000	0.000	0.000	0.000	0.000	0.000	0.000	80	420	1803	1955	-0.656	Error	Error	700	1103	0	0	642	1313	0	0	0	0
3	15	14	""	"iYJL014W"	13610	17630	120	4901	4365	3076	141	151	73	90	85	0	2044	1617	1180	193	213	126	73	71	0	0	0	0	0	0	0	0	0	0	0	0	0	0	0	0	0	0	0	2.572	2.966	2.716	2.399	3.248	3.100	0.756	0.000	0.000	0.000	0.000	0.000	0.000	0.000	0.000	0.000	0.000	0.000	0.000	0.000	0.000	120	529	6611	5648	1.363	Error	Error	4760	1851	0	0	4224	1424	0	0	0	0
3	16	14	""	"itK(CUU)J"	13780	17630	110	1750	1566	1010	136	179	265	75	73	0	1861	1563	1145	190	240	301	67	63	0	0	0	0	0	0	0	0	0	0	0	0	0	0	0	0	0	0	0	0.966	1.042	0.862	0.828	2.860	0.921	0.736	0.000	0.000	0.000	0.000	0.000	0.000	0.000	0.000	0.000	0.000	0.000	0.000	0.000	0.000	80	458	3285	2803	-0.050	Error	Error	1614	1671	0	0	1430	1373	0	0	0	0
3	17	14	""	"iYJL010C"	13980	17630	120	1021	946	615	132	150	155	73	69	0	1457	1345	904	178	212	242	71	67	0	0	0	0	0	0	0	0	0	0	0	0	0	0	0	0	0	0	0	0.695	0.698	0.685	0.763	3.205	0.648	0.732	0.000	0.000	0.000	0.000	0.000	0.000	0.000	0.000	0.000	0.000	0.000	0.000	0.000	0.000	120	578	2168	1981	-0.525	Error	Error	889	1279	0	0	814	1167	0	0	0	0
3	18	14	""	"iYJR005W"	14160	17630	110	4394	4001	2833	133	201	422	82	80	0	4430	4028	3033	184	293	576	73	68	0	0	0	0	0	0	0	0	0	0	0	0	0	0	0	0	0	0	0	1.004	1.006	0.977	0.951	2.542	0.937	0.771	0.000	0.000	0.000	0.000	0.000	0.000	0.000	0.000	0.000	0.000	0.000	0.000	0.000	0.000	80	431	8507	7712	0.005	Error	Error	4261	4246	0	0	3868	3844	0	0	0	0
3	19	14	""	"iYJR009C-0"	14350	17620	110	1058	1051	809	130	193	392	65	56	0	2221	1886	1605	179	297	584	57	57	0	0	0	0	0	0	0	0	0	0	0	0	0	0	0	0	0	0	0	0.454	0.540	0.455	0.501	2.164	0.465	0.741	0.000	0.000	0.000	0.000	0.000	0.000	0.000	0.000	0.000	0.000	0.000	0.000	0.000	0.000	80	508	2970	2628	-1.138	Error	Error	928	2042	0	0	921	1707	0	0	0	0
3	20	14	""	"iYJR011C"	14560	17630	120	2297	2014	1267	125	138	87	92	87	0	3598	2880	1814	177	206	237	81	76	0	0	0	0	0	0	0	0	0	0	0	0	0	0	0	0	0	0	0	0.635	0.699	0.700	0.786	2.992	0.674	0.813	0.000	0.000	0.000	0.000	0.000	0.000	0.000	0.000	0.000	0.000	0.000	0.000	0.000	0.000	120	597	5593	4592	-0.655	Error	Error	2172	3421	0	0	1889	2703	0	0	0	0
3	21	14	""	"iYJR035W"	14750	17640	110	2146	2063	960	124	131	65	100	100	0	1713	1476	710	175	209	673	77	65	0	0	0	0	0	0	0	0	0	0	0	0	0	0	0	0	0	0	0	1.315	1.490	1.476	1.735	2.341	1.479	0.821	0.000	0.000	0.000	0.000	0.000	0.000	0.000	0.000	0.000	0.000	0.000	0.000	0.000	0.000	80	451	3560	3240	0.395	Error	Error	2022	1538	0	0	1939	1301	0	0	0	0
[truncated: 4,317,933 more chars]
