# Supplementary material for: Genome-Wide Mapping of the Cohesin Complex in the Yeast Saccharomyces cerevisiae
Source: PLoS Biol. 2004 Jul 27;2(9):e259. doi: 10.1371/journal.pbio.0020259 (PMC490026; doi:10.1371/journal.pbio.0020259)
Supplement: Dataset S19 — Cy3 = genomic DNA; Cy5 = ChIP cdc16-ts Smc3-6Myc Mcd1-6HA ChIP for HA in A364a. (4.6 MB XLS). [file pbio.0020259.sd019.xls]

ATF	1.0
27	82    
"Type=GenePix Results 2"
"DateTime=2003/03/11 10:11:06"
"Settings=L:\cohesin3\UP2_230.gps"
"GalFile=L:\arraying&printing\P2uber022803.GAL"
"PixelSize=10"
"Wavelengths=635	532"
"ImageFiles=L:\cohesin3\UP2_230_635.tif 0	L:\cohesin3\UP2_230_532.tif 0"
"NormalizationMethod=None"
"NormalizationFactors=1	1"
"JpegImage=L:\cohesin3\UP2_230.jpg"
"RatioFormulations=W1/W2 (635/532)"
"Barcode="
"BackgroundSubtraction=LocalFeature"
"ImageOrigin=1160, 14490"
"JpegOrigin=1500, 15230"
"Creator=GenePix Pro 4.0.1.9"
"Scanner=GenePix 4000B [87097]"
"FocusPosition=0"
"Temperature=29.62"
"LinesAveraged=1"
"Comment=Cy5=S288c NDC10 Mcd1_6HA NZ HA ChIP Cy3=total gDNA"
"PMTGain=660	590"
"ScanPower=100	100"
"LaserPower=3.32	3.79"
"LaserOnTime=19720	19732"
"ScanRegion=116,1449,2020,5079"
"Supplier="
"Block"	"Column"	"Row"	"Name"	"ID"	"X"	"Y"	"Dia."	"F635 Median"	"F635 Mean"	"F635 SD"	"B635 Median"	"B635 Mean"	"B635 SD"	"% > B635+1SD"	"% > B635+2SD"	"F635 % Sat."	"F532 Median"	"F532 Mean"	"F532 SD"	"B532 Median"	"B532 Mean"	"B532 SD"	"% > B532+1SD"	"% > B532+2SD"	"F532 % Sat."	"F3 Median"	"F3 Mean"	"F3 SD"	"B3 Median"	"B3 Mean"	"B3 SD"	"% > B3+1SD"	"% > B3+2SD"	"F3 % Sat."	"F4 Median"	"F4 Mean"	"F4 SD"	"B4 Median"	"B4 Mean"	"B4 SD"	"% > B4+1SD"	"% > B4+2SD"	"F4 % Sat."	"Ratio of Medians (635/532)"	"Ratio of Means (635/532)"	"Median of Ratios (635/532)"	"Mean of Ratios (635/532)"	"Ratios SD (635/532)"	"Rgn Ratio (635/532)"	"Rgn R� (635/532)"	"Ratio of Medians (Ratio/2)"	"Ratio of Means (Ratio/2)"	"Median of Ratios (Ratio/2)"	"Mean of Ratios (Ratio/2)"	"Ratios SD (Ratio/2)"	"Rgn Ratio (Ratio/2)"	"Rgn R� (Ratio/2)"	"Ratio of Medians (Ratio/3)"	"Ratio of Means (Ratio/3)"	"Median of Ratios (Ratio/3)"	"Mean of Ratios (Ratio/3)"	"Ratios SD (Ratio/3)"	"Rgn Ratio (Ratio/3)"	"Rgn R� (Ratio/3)"	"F Pixels"	"B Pixels"	"Sum of Medians"	"Sum of Means"	"Log Ratio (635/532)"	"Log Ratio (Ratio/2)"	"Log Ratio (Ratio/3)"	"F635 Median - B635"	"F532 Median - B532"	"F3 Median - B3"	"F4 Median - B4"	"F635 Mean - B635"	"F532 Mean - B532"	"F3 Mean - B3"	"F4 Mean - B4"	"Flags"	"Normalize"
1	1	1	"cdc27"	"YBL084C"	1830	15560	110	2646	2240	1213	101	175	323	83	82	0	2869	2305	1377	176	240	324	77	75	0	0	0	0	0	0	0	0	0	0	0	0	0	0	0	0	0	0	0	0.945	1.005	0.942	0.900	2.286	0.878	0.793	0.000	0.000	0.000	0.000	0.000	0.000	0.000	0.000	0.000	0.000	0.000	0.000	0.000	0.000	80	540	5238	4268	-0.082	Error	Error	2545	2693	0	0	2139	2129	0	0	0	0
1	2	1	""	"YBL113C"	1990	15570	120	21592	20240	14881	109	152	240	94	90	0	23992	16465	13065	184	245	348	80	78	0	0	0	0	0	0	0	0	0	0	0	0	0	0	0	0	0	0	0	0.902	1.236	1.265	1.704	3.012	1.178	0.878	0.000	0.000	0.000	0.000	0.000	0.000	0.000	0.000	0.000	0.000	0.000	0.000	0.000	0.000	120	608	45291	36412	-0.148	Error	Error	21483	23808	0	0	20131	16281	0	0	0	0
1	3	1	""	"YBR030W"	2190	15570	120	2052	1872	1103	120	144	103	86	84	0	5205	4172	2765	204	271	269	80	77	0	0	0	0	0	0	0	0	0	0	0	0	0	0	0	0	0	0	0	0.386	0.442	0.423	0.450	2.265	0.388	0.824	0.000	0.000	0.000	0.000	0.000	0.000	0.000	0.000	0.000	0.000	0.000	0.000	0.000	0.000	120	599	6933	5720	-1.372	Error	Error	1932	5001	0	0	1752	3968	0	0	0	0
1	4	1	""	"YBL086C"	2360	15560	110	1396	1174	651	116	145	112	86	81	0	4541	3463	2367	210	289	377	75	71	0	0	0	0	0	0	0	0	0	0	0	0	0	0	0	0	0	0	0	0.296	0.325	0.304	0.356	2.340	0.265	0.756	0.000	0.000	0.000	0.000	0.000	0.000	0.000	0.000	0.000	0.000	0.000	0.000	0.000	0.000	80	513	5611	4311	-1.759	Error	Error	1280	4331	0	0	1058	3253	0	0	0	0
1	5	1	"RER2"	"YBR002C"	2560	15560	120	6625	5419	2946	103	119	82	97	92	0	4061	3268	1925	186	232	321	80	77	0	0	0	0	0	0	0	0	0	0	0	0	0	0	0	0	0	0	0	1.683	1.725	1.688	1.778	2.130	1.676	0.816	0.000	0.000	0.000	0.000	0.000	0.000	0.000	0.000	0.000	0.000	0.000	0.000	0.000	0.000	120	589	10397	8398	0.751	Error	Error	6522	3875	0	0	5316	3082	0	0	0	0
1	6	1	""	"YBR032W"	2740	15580	150	130	187	164	92	103	49	46	32	0	214	293	242	181	195	97	33	23	0	0	0	0	0	0	0	0	0	0	0	0	0	0	0	0	0	0	0	1.152	0.848	0.625	0.704	3.879	0.568	0.346	0.000	0.000	0.000	0.000	0.000	0.000	0.000	0.000	0.000	0.000	0.000	0.000	0.000	0.000	156	810	71	207	0.204	Error	Error	38	33	0	0	95	112	0	0	-50	0
1	7	1	"tel1"	"YBL088C"	2910	15560	110	467	429	229	101	131	154	72	53	0	513	484	286	184	198	87	71	68	0	0	0	0	0	0	0	0	0	0	0	0	0	0	0	0	0	0	0	1.112	1.093	0.926	0.896	2.200	0.907	0.615	0.000	0.000	0.000	0.000	0.000	0.000	0.000	0.000	0.000	0.000	0.000	0.000	0.000	0.000	80	511	695	628	0.154	Error	Error	366	329	0	0	328	300	0	0	0	0
1	8	1	""	"YBR004C"	3120	15560	120	13239	11095	5787	107	135	149	95	93	0	3556	2969	1660	185	200	81	87	85	0	0	0	0	0	0	0	0	0	0	0	0	0	0	0	0	0	0	0	3.896	3.947	3.739	3.651	2.188	4.124	0.775	0.000	0.000	0.000	0.000	0.000	0.000	0.000	0.000	0.000	0.000	0.000	0.000	0.000	0.000	120	567	16503	13772	1.962	Error	Error	13132	3371	0	0	10988	2784	0	0	0	0
1	9	1	"HMT1"	"YBR034C"	3280	15570	120	4391	4053	2198	111	163	293	92	90	0	4543	3931	2372	192	245	277	81	80	0	0	0	0	0	0	0	0	0	0	0	0	0	0	0	0	0	0	0	0.984	1.054	1.023	1.245	3.360	1.003	0.785	0.000	0.000	0.000	0.000	0.000	0.000	0.000	0.000	0.000	0.000	0.000	0.000	0.000	0.000	120	537	8631	7681	-0.024	Error	Error	4280	4351	0	0	3942	3739	0	0	0	0
1	10	1	"MRP21"	"YBL090W"	3480	15580	120	7111	5865	3123	120	190	325	91	87	0	6706	5245	2993	199	260	287	90	89	0	0	0	0	0	0	0	0	0	0	0	0	0	0	0	0	0	0	0	1.074	1.139	1.083	1.215	2.374	1.101	0.862	0.000	0.000	0.000	0.000	0.000	0.000	0.000	0.000	0.000	0.000	0.000	0.000	0.000	0.000	120	542	13498	10791	0.104	Error	Error	6991	6507	0	0	5745	5046	0	0	0	0
1	11	1	""	"YBR006W"	3650	15570	120	17078	14244	7182	116	154	187	94	93	0	4337	3601	2054	200	237	266	81	81	0	0	0	0	0	0	0	0	0	0	0	0	0	0	0	0	0	0	0	4.100	4.154	3.979	3.722	1.962	4.411	0.792	0.000	0.000	0.000	0.000	0.000	0.000	0.000	0.000	0.000	0.000	0.000	0.000	0.000	0.000	120	555	21099	17529	2.036	Error	Error	16962	4137	0	0	14128	3401	0	0	0	0
1	12	1	"CSG2"	"YBR036C"	3850	15590	120	3914	3266	1809	112	140	134	92	88	0	5141	4426	2414	198	226	186	90	87	0	0	0	0	0	0	0	0	0	0	0	0	0	0	0	0	0	0	0	0.769	0.746	0.749	0.694	1.905	0.735	0.842	0.000	0.000	0.000	0.000	0.000	0.000	0.000	0.000	0.000	0.000	0.000	0.000	0.000	0.000	120	590	8745	7382	-0.379	Error	Error	3802	4943	0	0	3154	4228	0	0	0	0
1	13	1	""	"YCL048W"	4060	15590	120	5436	5072	2598	121	220	457	93	90	0	4212	3859	2171	204	256	313	87	84	0	0	0	0	0	0	0	0	0	0	0	0	0	0	0	0	0	0	0	1.326	1.355	1.285	1.419	2.170	1.327	0.845	0.000	0.000	0.000	0.000	0.000	0.000	0.000	0.000	0.000	0.000	0.000	0.000	0.000	0.000	120	568	9323	8606	0.407	Error	Error	5315	4008	0	0	4951	3655	0	0	0	0
1	14	1	""	"YCR010C"	4250	15590	120	13176	12375	6902	135	255	483	99	95	0	5552	4644	2715	211	294	337	85	84	0	0	0	0	0	0	0	0	0	0	0	0	0	0	0	0	0	0	0	2.442	2.761	2.692	3.117	2.138	2.734	0.870	0.000	0.000	0.000	0.000	0.000	0.000	0.000	0.000	0.000	0.000	0.000	0.000	0.000	0.000	120	576	18382	16673	1.288	Error	Error	13041	5341	0	0	12240	4433	0	0	0	0
1	15	1	"bud5"	"YCR038C"	4460	15590	120	3771	4349	3306	120	198	454	88	81	0	5524	4980	3558	206	268	304	85	81	0	0	0	0	0	0	0	0	0	0	0	0	0	0	0	0	0	0	0	0.687	0.886	0.838	0.990	2.598	0.860	0.806	0.000	0.000	0.000	0.000	0.000	0.000	0.000	0.000	0.000	0.000	0.000	0.000	0.000	0.000	120	516	8969	9003	-0.543	Error	Error	3651	5318	0	0	4229	4774	0	0	0	0
1	16	1	"apa1"	"YCL050C"	4590	15580	110	10564	9504	5444	116	732	2742	83	70	0	4765	4066	2287	192	474	1155	81	68	0	0	0	0	0	0	0	0	0	0	0	0	0	0	0	0	0	0	0	2.285	2.423	2.440	2.596	1.690	2.534	0.912	0.000	0.000	0.000	0.000	0.000	0.000	0.000	0.000	0.000	0.000	0.000	0.000	0.000	0.000	80	441	15021	13262	1.192	Error	Error	10448	4573	0	0	9388	3874	0	0	0	0
1	17	1	"PGK1"	"YCR012W"	4790	15590	120	3966	3466	1616	116	668	2463	74	14	0	2828	2518	1093	200	454	1104	81	65	0	0	0	0	0	0	0	0	0	0	0	0	0	0	0	0	0	0	0	1.465	1.445	1.424	1.374	2.022	1.635	0.815	0.000	0.000	0.000	0.000	0.000	0.000	0.000	0.000	0.000	0.000	0.000	0.000	0.000	0.000	120	628	6478	5668	0.551	Error	Error	3850	2628	0	0	3350	2318	0	0	0	0
1	18	1	"MATalpha1"	"YCR040W"	4990	15590	120	7085	6638	3021	114	364	1286	92	83	0	5700	4666	2270	202	360	911	87	80	0	0	0	0	0	0	0	0	0	0	0	0	0	0	0	0	0	0	0	1.268	1.461	1.417	1.632	2.113	1.416	0.889	0.000	0.000	0.000	0.000	0.000	0.000	0.000	0.000	0.000	0.000	0.000	0.000	0.000	0.000	120	564	12469	10988	0.342	Error	Error	6971	5498	0	0	6524	4464	0	0	0	0
1	19	1	"PBN1"	"YCL052C"	5170	15590	120	8061	7128	3878	106	234	889	90	81	0	3200	2795	1747	198	303	734	73	69	0	0	0	0	0	0	0	0	0	0	0	0	0	0	0	0	0	0	0	2.650	2.704	2.570	2.773	2.059	2.604	0.764	0.000	0.000	0.000	0.000	0.000	0.000	0.000	0.000	0.000	0.000	0.000	0.000	0.000	0.000	120	552	10957	9619	1.406	Error	Error	7955	3002	0	0	7022	2597	0	0	0	0
1	20	1	"POL4"	"YCR014C"	5370	15590	120	8835	7612	3824	109	131	103	97	94	0	5210	4442	2282	203	225	168	91	90	0	0	0	0	0	0	0	0	0	0	0	0	0	0	0	0	0	0	0	1.743	1.770	1.762	1.833	2.223	1.876	0.760	0.000	0.000	0.000	0.000	0.000	0.000	0.000	0.000	0.000	0.000	0.000	0.000	0.000	0.000	120	559	13733	11742	0.801	Error	Error	8726	5007	0	0	7503	4239	0	0	0	0
1	21	1	"TSM1"	"YCR042C"	5550	15590	120	1185	1246	718	102	119	157	90	88	0	2056	2090	1365	194	239	607	78	73	0	0	0	0	0	0	0	0	0	0	0	0	0	0	0	0	0	0	0	0.582	0.603	0.576	0.603	1.967	0.483	0.696	0.000	0.000	0.000	0.000	0.000	0.000	0.000	0.000	0.000	0.000	0.000	0.000	0.000	0.000	120	569	2945	3040	-0.782	Error	Error	1083	1862	0	0	1144	1896	0	0	0	0
1	22	1	"KAR4"	"YCL055W"	5740	15590	120	3214	2967	1396	99	106	48	99	96	0	4077	3753	2030	188	197	64	94	93	0	0	0	0	0	0	0	0	0	0	0	0	0	0	0	0	0	0	0	0.801	0.804	0.772	0.849	2.005	0.746	0.812	0.000	0.000	0.000	0.000	0.000	0.000	0.000	0.000	0.000	0.000	0.000	0.000	0.000	0.000	120	660	7004	6433	-0.320	Error	Error	3115	3889	0	0	2868	3565	0	0	0	0
1	1	2	""	"YCR016W"	1720	15790	130	4029	4826	4046	99	334	1033	70	61	0	2227	2923	2613	175	376	896	60	52	0	0	0	0	0	0	0	0	0	0	0	0	0	0	0	0	0	0	0	1.915	1.720	1.637	2.086	2.669	1.587	0.856	0.000	0.000	0.000	0.000	0.000	0.000	0.000	0.000	0.000	0.000	0.000	0.000	0.000	0.000	120	557	5982	7475	0.937	Error	Error	3930	2052	0	0	4727	2748	0	0	0	0
1	2	2	""	"YCR044C"	1910	15790	130	2601	2238	1311	105	592	1954	65	4	0	7659	6043	4085	175	366	771	76	70	0	0	0	0	0	0	0	0	0	0	0	0	0	0	0	0	0	0	0	0.334	0.363	0.359	0.450	3.329	0.351	0.632	0.000	0.000	0.000	0.000	0.000	0.000	0.000	0.000	0.000	0.000	0.000	0.000	0.000	0.000	120	650	9980	8001	-1.584	Error	Error	2496	7484	0	0	2133	5868	0	0	0	0
1	3	2	"rad57"	"YDR004W"	2140	15780	110	11580	10668	5457	123	684	2119	86	81	0	2981	2547	1367	191	400	730	76	72	0	0	0	0	0	0	0	0	0	0	0	0	0	0	0	0	0	0	0	4.106	4.476	4.361	4.610	2.088	4.697	0.679	0.000	0.000	0.000	0.000	0.000	0.000	0.000	0.000	0.000	0.000	0.000	0.000	0.000	0.000	80	489	14247	12901	2.038	Error	Error	11457	2790	0	0	10545	2356	0	0	0	0
1	4	2	""	"YDR034C-C"	2300	15780	130	34520	26745	15422	124	202	355	96	91	0	42656	33714	18880	212	356	606	92	86	0	0	0	0	0	0	0	0	0	0	0	0	0	0	0	0	0	0	0	0.810	0.795	0.803	0.804	2.253	0.786	0.896	0.000	0.000	0.000	0.000	0.000	0.000	0.000	0.000	0.000	0.000	0.000	0.000	0.000	0.000	120	594	76840	60123	-0.303	Error	Error	34396	42444	0	0	26621	33502	0	0	0	0
1	5	2	"RPS13"	"YDR064W"	2490	15780	130	3365	2755	1514	110	154	262	89	82	0	5007	4098	2260	197	261	423	84	82	0	0	0	0	0	0	0	0	0	0	0	0	0	0	0	0	0	0	0	0.677	0.678	0.684	0.668	2.327	0.649	0.867	0.000	0.000	0.000	0.000	0.000	0.000	0.000	0.000	0.000	0.000	0.000	0.000	0.000	0.000	120	654	8065	6546	-0.563	Error	Error	3255	4810	0	0	2645	3901	0	0	0	0
1	6	2	"SOK1"	"YDR006C"	2680	15780	130	2847	2725	1784	101	125	141	94	90	0	2922	2822	1697	190	224	141	90	86	0	0	0	0	0	0	0	0	0	0	0	0	0	0	0	0	0	0	0	1.005	0.997	1.001	1.043	2.146	0.974	0.777	0.000	0.000	0.000	0.000	0.000	0.000	0.000	0.000	0.000	0.000	0.000	0.000	0.000	0.000	120	570	5478	5256	0.007	Error	Error	2746	2732	0	0	2624	2632	0	0	0	0
1	7	2	""	"YDR034W-B"	2880	15790	120	884	751	415	104	120	77	83	75	0	1946	1506	918	190	226	149	76	71	0	0	0	0	0	0	0	0	0	0	0	0	0	0	0	0	0	0	0	0.444	0.492	0.480	0.517	2.437	0.444	0.805	0.000	0.000	0.000	0.000	0.000	0.000	0.000	0.000	0.000	0.000	0.000	0.000	0.000	0.000	120	487	2536	1963	-1.171	Error	Error	780	1756	0	0	647	1316	0	0	0	0
1	8	2	""	"YDR066C"	3050	15780	150	9515	7979	5461	105	124	121	87	84	0	4120	3216	2145	186	199	69	78	74	0	0	0	0	0	0	0	0	0	0	0	0	0	0	0	0	0	0	0	2.392	2.599	2.581	2.392	2.132	2.771	0.873	0.000	0.000	0.000	0.000	0.000	0.000	0.000	0.000	0.000	0.000	0.000	0.000	0.000	0.000	156	627	13344	10904	1.258	Error	Error	9410	3934	0	0	7874	3030	0	0	0	0
1	9	2	""	"YDR008C"	3240	15780	150	1623	1314	761	106	117	72	83	80	0	2699	2082	1243	188	200	62	83	80	0	0	0	0	0	0	0	0	0	0	0	0	0	0	0	0	0	0	0	0.604	0.638	0.633	0.623	2.287	0.607	0.855	0.000	0.000	0.000	0.000	0.000	0.000	0.000	0.000	0.000	0.000	0.000	0.000	0.000	0.000	156	552	4028	3102	-0.727	Error	Error	1517	2511	0	0	1208	1894	0	0	0	0
1	10	2	""	"YDR036C"	3430	15780	150	7442	7180	5514	116	193	450	83	78	0	8290	6236	5013	196	276	533	71	64	0	0	0	0	0	0	0	0	0	0	0	0	0	0	0	0	0	0	0	0.905	1.170	1.153	1.308	2.757	1.155	0.836	0.000	0.000	0.000	0.000	0.000	0.000	0.000	0.000	0.000	0.000	0.000	0.000	0.000	0.000	156	515	15420	13104	-0.144	Error	Error	7326	8094	0	0	7064	6040	0	0	0	0
1	11	2	"DOS2"	"YDR068W"	3620	15780	150	16028	12673	8526	120	179	385	85	82	0	9752	7650	5127	200	271	517	79	76	0	0	0	0	0	0	0	0	0	0	0	0	0	0	0	0	0	0	0	1.665	1.685	1.710	1.735	2.573	1.730	0.881	0.000	0.000	0.000	0.000	0.000	0.000	0.000	0.000	0.000	0.000	0.000	0.000	0.000	0.000	156	564	25460	20003	0.736	Error	Error	15908	9552	0	0	12553	7450	0	0	0	0
1	12	2	""	"YDR010C"	3810	15780	150	1984	1682	980	115	138	124	85	83	0	3391	2621	1590	195	250	364	75	73	0	0	0	0	0	0	0	0	0	0	0	0	0	0	0	0	0	0	0	0.585	0.646	0.657	0.707	2.708	0.613	0.844	0.000	0.000	0.000	0.000	0.000	0.000	0.000	0.000	0.000	0.000	0.000	0.000	0.000	0.000	156	592	5065	3993	-0.774	Error	Error	1869	3196	0	0	1567	2426	0	0	0	0
1	13	2	"ENA5"	"YDR038C"	4000	15780	150	5057	4280	3012	118	191	460	82	73	0	4157	3830	3033	200	279	652	71	64	0	0	0	0	0	0	0	0	0	0	0	0	0	0	0	0	0	0	0	1.248	1.147	1.089	1.194	2.664	1.076	0.793	0.000	0.000	0.000	0.000	0.000	0.000	0.000	0.000	0.000	0.000	0.000	0.000	0.000	0.000	156	552	8896	7792	0.320	Error	Error	4939	3957	0	0	4162	3630	0	0	0	0
1	14	2	""	"YDR070C"	4190	15780	150	1603	1301	794	137	335	813	64	32	0	2238	1754	1030	220	376	750	71	62	0	0	0	0	0	0	0	0	0	0	0	0	0	0	0	0	0	0	0	0.726	0.759	0.735	0.740	2.473	0.718	0.777	0.000	0.000	0.000	0.000	0.000	0.000	0.000	0.000	0.000	0.000	0.000	0.000	0.000	0.000	156	551	3484	2698	-0.461	Error	Error	1466	2018	0	0	1164	1534	0	0	0	0
1	15	2	""	"YDR366C"	4390	15780	140	22625	19700	13815	134	238	475	89	86	0	14748	12027	8526	224	337	621	84	79	0	0	0	0	0	0	0	0	0	0	0	0	0	0	0	0	0	0	0	1.549	1.658	1.624	1.654	2.436	1.672	0.891	0.000	0.000	0.000	0.000	0.000	0.000	0.000	0.000	0.000	0.000	0.000	0.000	0.000	0.000	156	533	37015	31369	0.631	Error	Error	22491	14524	0	0	19566	11803	0	0	0	0
1	16	2	""	"YDR398W"	4580	15780	140	2280	2140	1649	118	397	1783	56	16	0	3466	3618	3006	204	335	810	70	62	0	0	0	0	0	0	0	0	0	0	0	0	0	0	0	0	0	0	0	0.663	0.592	0.577	0.612	2.675	0.536	0.838	0.000	0.000	0.000	0.000	0.000	0.000	0.000	0.000	0.000	0.000	0.000	0.000	0.000	0.000	156	564	5424	5436	-0.593	Error	Error	2162	3262	0	0	2022	3414	0	0	0	0
1	17	2	""	"YDR430C"	4780	15780	120	1783	1807	1172	113	230	970	73	39	0	4081	4355	2997	199	307	783	85	77	0	0	0	0	0	0	0	0	0	0	0	0	0	0	0	0	0	0	0	0.430	0.408	0.405	0.395	2.913	0.353	0.700	0.000	0.000	0.000	0.000	0.000	0.000	0.000	0.000	0.000	0.000	0.000	0.000	0.000	0.000	120	533	5552	5850	-1.217	Error	Error	1670	3882	0	0	1694	4156	0	0	0	0
1	18	2	"YPR1"	"YDR368W"	4970	15780	120	4412	3910	2302	109	226	793	81	74	0	2810	2602	1424	190	264	516	85	77	0	0	0	0	0	0	0	0	0	0	0	0	0	0	0	0	0	0	0	1.642	1.576	1.474	1.348	2.785	1.706	0.697	0.000	0.000	0.000	0.000	0.000	0.000	0.000	0.000	0.000	0.000	0.000	0.000	0.000	0.000	120	424	6923	6213	0.716	Error	Error	4303	2620	0	0	3801	2412	0	0	0	0
1	19	2	""	"YDR400W"	5150	15780	140	10416	8501	6420	112	239	881	80	71	0	4205	4423	3312	198	289	640	78	71	0	0	0	0	0	0	0	0	0	0	0	0	0	0	0	0	0	0	0	2.571	1.986	1.818	1.796	2.829	2.037	0.825	0.000	0.000	0.000	0.000	0.000	0.000	0.000	0.000	0.000	0.000	0.000	0.000	0.000	0.000	156	455	14311	12614	1.363	Error	Error	10304	4007	0	0	8389	4225	0	0	0	0
1	20	2	"NPL3"	"YDR432W"	5340	15780	140	4045	3158	2121	121	187	359	77	73	0	7372	5953	3802	215	275	426	78	76	0	0	0	0	0	0	0	0	0	0	0	0	0	0	0	0	0	0	0	0.548	0.529	0.540	0.520	3.354	0.511	0.773	0.000	0.000	0.000	0.000	0.000	0.000	0.000	0.000	0.000	0.000	0.000	0.000	0.000	0.000	156	532	11081	8775	-0.867	Error	Error	3924	7157	0	0	3037	5738	0	0	0	0
1	21	2	""	"YDR370C"	5530	15770	110	3968	3654	1897	116	336	951	86	75	0	9196	7607	4569	209	623	1854	81	71	0	0	0	0	0	0	0	0	0	0	0	0	0	0	0	0	0	0	0	0.429	0.478	0.481	0.614	3.309	0.434	0.800	0.000	0.000	0.000	0.000	0.000	0.000	0.000	0.000	0.000	0.000	0.000	0.000	0.000	0.000	80	451	12839	10936	-1.222	Error	Error	3852	8987	0	0	3538	7398	0	0	0	0
1	22	2	"DIT2"	"YDR402C"	5720	15790	140	8355	7364	4867	107	222	723	81	79	0	3589	3419	2199	193	429	1480	71	57	0	0	0	0	0	0	0	0	0	0	0	0	0	0	0	0	0	0	0	2.429	2.250	2.221	2.204	2.456	2.040	0.612	0.000	0.000	0.000	0.000	0.000	0.000	0.000	0.000	0.000	0.000	0.000	0.000	0.000	0.000	156	685	11644	10483	1.280	Error	Error	8248	3396	0	0	7257	3226	0	0	0	0
1	1	3	""	"YDR434W"	1780	15970	110	5881	5566	3344	103	345	1080	85	80	0	5707	5012	2922	171	332	740	80	78	0	0	0	0	0	0	0	0	0	0	0	0	0	0	0	0	0	0	0	1.044	1.128	1.064	0.995	1.866	1.178	0.795	0.000	0.000	0.000	0.000	0.000	0.000	0.000	0.000	0.000	0.000	0.000	0.000	0.000	0.000	80	432	11314	10304	0.062	Error	Error	5778	5536	0	0	5463	4841	0	0	0	0
1	2	3	""	"YDR372C"	1940	15980	120	5345	4927	2568	102	179	706	90	86	0	4645	4061	2169	168	247	599	85	84	0	0	0	0	0	0	0	0	0	0	0	0	0	0	0	0	0	0	0	1.171	1.239	1.187	1.297	2.455	1.235	0.834	0.000	0.000	0.000	0.000	0.000	0.000	0.000	0.000	0.000	0.000	0.000	0.000	0.000	0.000	120	491	9720	8718	0.228	Error	Error	5243	4477	0	0	4825	3893	0	0	0	0
1	3	3	"rpb7"	"YDR404C"	2130	15970	120	3483	3275	2076	107	305	1102	78	69	0	4655	4008	2632	176	288	504	76	74	0	0	0	0	0	0	0	0	0	0	0	0	0	0	0	0	0	0	0	0.754	0.827	0.778	0.857	3.118	0.786	0.763	0.000	0.000	0.000	0.000	0.000	0.000	0.000	0.000	0.000	0.000	0.000	0.000	0.000	0.000	120	587	7855	7000	-0.408	Error	Error	3376	4479	0	0	3168	3832	0	0	0	0
1	4	3	"PPZ2"	"YDR436W"	2340	15970	110	3782	3312	1766	103	145	211	92	88	0	6915	6209	3803	184	242	306	83	81	0	0	0	0	0	0	0	0	0	0	0	0	0	0	0	0	0	0	0	0.547	0.533	0.497	0.693	3.292	0.486	0.804	0.000	0.000	0.000	0.000	0.000	0.000	0.000	0.000	0.000	0.000	0.000	0.000	0.000	0.000	80	573	10410	9234	-0.872	Error	Error	3679	6731	0	0	3209	6025	0	0	0	0
1	5	3	"LSM4"	"YER112W"	2590	15970	110	3846	3739	1077	105	216	600	97	95	0	4742	4276	1633	187	260	434	93	92	0	0	0	0	0	0	0	0	0	0	0	0	0	0	0	0	0	0	0	0.821	0.889	0.890	1.035	2.013	0.805	0.854	0.000	0.000	0.000	0.000	0.000	0.000	0.000	0.000	0.000	0.000	0.000	0.000	0.000	0.000	80	541	8296	7723	-0.284	Error	Error	3741	4555	0	0	3634	4089	0	0	0	0
1	6	3	"COX15"	"YER141W"	2790	15960	110	9695	8505	3974	108	202	737	95	95	0	9176	8080	4101	188	240	318	95	93	0	0	0	0	0	0	0	0	0	0	0	0	0	0	0	0	0	0	0	1.067	1.064	1.083	1.214	2.441	1.064	0.826	0.000	0.000	0.000	0.000	0.000	0.000	0.000	0.000	0.000	0.000	0.000	0.000	0.000	0.000	80	473	18575	16289	0.093	Error	Error	9587	8988	0	0	8397	7892	0	0	0	0
1	7	3	"BRR2"	"YER172C"	2970	15960	110	652	655	297	102	123	195	87	72	0	918	853	402	183	198	121	83	82	0	0	0	0	0	0	0	0	0	0	0	0	0	0	0	0	0	0	0	0.748	0.825	0.788	0.754	2.049	0.720	0.661	0.000	0.000	0.000	0.000	0.000	0.000	0.000	0.000	0.000	0.000	0.000	0.000	0.000	0.000	80	441	1285	1223	-0.418	Error	Error	550	735	0	0	553	670	0	0	0	0
1	8	3	"BOI2"	"YER114C"	3190	15970	150	1269	1152	827	104	155	408	67	62	0	2922	2654	2259	191	302	890	60	55	0	0	0	0	0	0	0	0	0	0	0	0	0	0	0	0	0	0	0	0.427	0.425	0.453	0.608	3.671	0.341	0.696	0.000	0.000	0.000	0.000	0.000	0.000	0.000	0.000	0.000	0.000	0.000	0.000	0.000	0.000	156	617	3896	3511	-1.229	Error	Error	1165	2731	0	0	1048	2463	0	0	0	0
1	9	3	"DDI1"	"YER143W"	3410	15970	150	14239	11697	8175	109	266	1184	80	75	0	5747	4952	3487	198	286	744	76	73	0	0	0	0	0	0	0	0	0	0	0	0	0	0	0	0	0	0	0	2.546	2.438	2.362	2.433	2.502	2.656	0.808	0.000	0.000	0.000	0.000	0.000	0.000	0.000	0.000	0.000	0.000	0.000	0.000	0.000	0.000	156	571	19679	16342	1.348	Error	Error	14130	5549	0	0	11588	4754	0	0	0	0
1	10	3	"GRX4"	"YER174C"	3530	15960	120	1525	2181	2074	111	155	425	63	59	0	1598	2600	2270	198	252	546	64	52	0	0	0	0	0	0	0	0	0	0	0	0	0	0	0	0	0	0	0	1.010	0.862	0.795	0.762	2.628	0.769	0.800	0.000	0.000	0.000	0.000	0.000	0.000	0.000	0.000	0.000	0.000	0.000	0.000	0.000	0.000	120	382	2814	4472	0.014	Error	Error	1414	1400	0	0	2070	2402	0	0	0	0
1	11	3	""	"YER116C"	3740	15970	110	2404	2251	687	110	135	158	100	98	0	6864	6415	2020	199	249	373	100	100	0	0	0	0	0	0	0	0	0	0	0	0	0	0	0	0	0	0	0	0.344	0.344	0.354	0.344	1.552	0.320	0.850	0.000	0.000	0.000	0.000	0.000	0.000	0.000	0.000	0.000	0.000	0.000	0.000	0.000	0.000	80	467	8959	8357	-1.539	Error	Error	2294	6665	0	0	2141	6216	0	0	0	0
1	12	3	"FTR1"	"YER145C"	3930	15970	110	3014	3072	1186	107	132	156	100	100	0	6139	5562	2554	194	242	372	98	96	0	0	0	0	0	0	0	0	0	0	0	0	0	0	0	0	0	0	0	0.489	0.552	0.547	0.606	1.869	0.511	0.848	0.000	0.000	0.000	0.000	0.000	0.000	0.000	0.000	0.000	0.000	0.000	0.000	0.000	0.000	80	471	8852	8333	-1.032	Error	Error	2907	5945	0	0	2965	5368	0	0	0	0
1	13	3	"ECM32"	"YER176W"	4110	15960	110	1427	1649	1050	121	357	1382	46	13	0	3948	4315	2758	205	349	744	87	80	0	0	0	0	0	0	0	0	0	0	0	0	0	0	0	0	0	0	0	0.349	0.372	0.396	0.406	2.113	0.327	0.680	0.000	0.000	0.000	0.000	0.000	0.000	0.000	0.000	0.000	0.000	0.000	0.000	0.000	0.000	80	453	5049	5638	-1.519	Error	Error	1306	3743	0	0	1528	4110	0	0	0	0
1	14	3	"SSU81"	"YER118C"	4310	15960	110	14213	13298	5902	139	452	1588	98	93	0	8695	7704	3504	220	439	958	93	87	0	0	0	0	0	0	0	0	0	0	0	0	0	0	0	0	0	0	0	1.661	1.758	1.832	1.908	1.955	1.811	0.862	0.000	0.000	0.000	0.000	0.000	0.000	0.000	0.000	0.000	0.000	0.000	0.000	0.000	0.000	80	498	22549	20643	0.732	Error	Error	14074	8475	0	0	13159	7484	0	0	0	0
1	15	3	""	"YER147C"	4500	15970	110	3680	3520	1370	143	268	571	96	92	0	6553	5987	2632	225	363	741	97	88	0	0	0	0	0	0	0	0	0	0	0	0	0	0	0	0	0	0	0	0.559	0.586	0.571	0.613	1.838	0.525	0.819	0.000	0.000	0.000	0.000	0.000	0.000	0.000	0.000	0.000	0.000	0.000	0.000	0.000	0.000	80	459	9865	9139	-0.839	Error	Error	3537	6328	0	0	3377	5762	0	0	0	0
1	16	3	"pda1"	"YER178W"	4670	15970	110	9626	8061	4607	119	432	1568	86	78	0	6037	4972	2896	200	436	1139	80	70	0	0	0	0	0	0	0	0	0	0	0	0	0	0	0	0	0	0	0	1.629	1.664	1.640	1.758	2.352	1.669	0.849	0.000	0.000	0.000	0.000	0.000	0.000	0.000	0.000	0.000	0.000	0.000	0.000	0.000	0.000	80	490	15344	12714	0.704	Error	Error	9507	5837	0	0	7942	4772	0	0	0	0
1	17	3	"pmr1"	"YGL167C"	4930	15970	150	390	370	194	115	365	1372	0	0	0	512	497	258	193	377	999	0	0	0	0	0	0	0	0	0	0	0	0	0	0	0	0	0	0	0	0	0	0.862	0.839	0.767	0.792	2.354	0.742	0.556	0.000	0.000	0.000	0.000	0.000	0.000	0.000	0.000	0.000	0.000	0.000	0.000	0.000	0.000	156	648	594	559	-0.214	Error	Error	275	319	0	0	255	304	0	0	0	0
1	18	3	""	"YGL199C"	5110	15970	150	1227	1072	756	113	144	188	71	67	0	3578	3010	2178	193	219	217	74	71	0	0	0	0	0	0	0	0	0	0	0	0	0	0	0	0	0	0	0	0.329	0.340	0.361	0.384	2.569	0.319	0.830	0.000	0.000	0.000	0.000	0.000	0.000	0.000	0.000	0.000	0.000	0.000	0.000	0.000	0.000	156	469	4499	3776	-1.603	Error	Error	1114	3385	0	0	959	2817	0	0	0	0
1	19	3	""	"YGL230C"	5260	15970	130	6189	5363	2521	120	134	98	98	96	0	3402	2995	1317	204	208	53	94	91	0	0	0	0	0	0	0	0	0	0	0	0	0	0	0	0	0	0	0	1.898	1.879	1.919	1.961	2.528	1.961	0.876	0.000	0.000	0.000	0.000	0.000	0.000	0.000	0.000	0.000	0.000	0.000	0.000	0.000	0.000	120	418	9267	8034	0.924	Error	Error	6069	3198	0	0	5243	2791	0	0	0	0
1	20	3	"SUA5"	"YGL169W"	5440	15970	120	7220	6567	3134	118	150	268	96	96	0	5242	4470	2203	205	242	307	90	88	0	0	0	0	0	0	0	0	0	0	0	0	0	0	0	0	0	0	0	1.410	1.512	1.513	1.498	2.415	1.496	0.871	0.000	0.000	0.000	0.000	0.000	0.000	0.000	0.000	0.000	0.000	0.000	0.000	0.000	0.000	120	524	12139	10714	0.496	Error	Error	7102	5037	0	0	6449	4265	0	0	0	0
1	21	3	"MCM6"	"YGL201C"	5660	15980	140	1511	1566	1357	116	225	694	64	50	0	1431	1486	1244	200	408	1378	42	9	0	0	0	0	0	0	0	0	0	0	0	0	0	0	0	0	0	0	0	1.133	1.128	1.059	1.093	3.045	1.130	0.754	0.000	0.000	0.000	0.000	0.000	0.000	0.000	0.000	0.000	0.000	0.000	0.000	0.000	0.000	156	546	2626	2736	0.180	Error	Error	1395	1231	0	0	1450	1286	0	0	0	0
1	22	3	""	"YGL232W"	5850	15980	140	9500	7955	5398	107	115	56	91	89	0	3938	3472	2371	191	200	88	80	80	0	0	0	0	0	0	0	0	0	0	0	0	0	0	0	0	0	0	0	2.507	2.392	2.236	2.171	2.293	2.480	0.852	0.000	0.000	0.000	0.000	0.000	0.000	0.000	0.000	0.000	0.000	0.000	0.000	0.000	0.000	156	604	13140	11129	1.326	Error	Error	9393	3747	0	0	7848	3281	0	0	0	0
1	1	4	"ROK1"	"YGL171W"	1820	16160	110	6709	6150	2571	95	313	1229	93	85	0	4992	4582	1962	163	307	818	92	87	0	0	0	0	0	0	0	0	0	0	0	0	0	0	0	0	0	0	0	1.370	1.370	1.435	1.431	1.659	1.460	0.858	0.000	0.000	0.000	0.000	0.000	0.000	0.000	0.000	0.000	0.000	0.000	0.000	0.000	0.000	80	579	11443	10474	0.454	Error	Error	6614	4829	0	0	6055	4419	0	0	0	0
1	2	4	"kex1"	"YGL203C"	2030	16160	110	3689	3717	2650	100	262	1013	78	67	0	8238	7324	4577	169	312	824	82	80	0	0	0	0	0	0	0	0	0	0	0	0	0	0	0	0	0	0	0	0.445	0.506	0.495	0.517	2.206	0.494	0.802	0.000	0.000	0.000	0.000	0.000	0.000	0.000	0.000	0.000	0.000	0.000	0.000	0.000	0.000	80	524	11658	10772	-1.169	Error	Error	3589	8069	0	0	3617	7155	0	0	0	0
1	3	4	"ade5,7"	"YGL234W"	2210	16170	100	3236	3245	1436	94	105	65	100	98	0	7565	7100	3361	172	208	246	98	96	0	0	0	0	0	0	0	0	0	0	0	0	0	0	0	0	0	0	0	0.425	0.455	0.450	0.472	1.752	0.414	0.862	0.000	0.000	0.000	0.000	0.000	0.000	0.000	0.000	0.000	0.000	0.000	0.000	0.000	0.000	80	497	10535	10079	-1.234	Error	Error	3142	7393	0	0	3151	6928	0	0	0	0
1	4	4	"KEM1"	"YGL173C"	2450	16170	150	1248	1618	1333	100	137	293	76	69	0	2114	2490	2275	184	228	290	67	64	0	0	0	0	0	0	0	0	0	0	0	0	0	0	0	0	0	0	0	0.595	0.658	0.669	0.841	3.035	0.589	0.785	0.000	0.000	0.000	0.000	0.000	0.000	0.000	0.000	0.000	0.000	0.000	0.000	0.000	0.000	156	755	3078	3824	-0.749	Error	Error	1148	1930	0	0	1518	2306	0	0	-100	0
1	5	4	"POX1"	"YGL205W"	2570	16160	120	3896	3553	1946	100	132	297	90	89	0	6869	6090	3499	183	201	160	88	87	0	0	0	0	0	0	0	0	0	0	0	0	0	0	0	0	0	0	0	0.568	0.585	0.584	0.680	2.274	0.547	0.908	0.000	0.000	0.000	0.000	0.000	0.000	0.000	0.000	0.000	0.000	0.000	0.000	0.000	0.000	120	459	10482	9360	-0.817	Error	Error	3796	6686	0	0	3453	5907	0	0	-100	0
1	6	4	""	"YGL236C"	2810	16160	150	5029	4458	3750	107	174	611	66	64	0	4747	4184	3581	186	246	462	64	62	0	0	0	0	0	0	0	0	0	0	0	0	0	0	0	0	0	0	0	1.079	1.088	1.079	1.218	3.016	1.081	0.868	0.000	0.000	0.000	0.000	0.000	0.000	0.000	0.000	0.000	0.000	0.000	0.000	0.000	0.000	156	712	9483	8349	0.110	Error	Error	4922	4561	0	0	4351	3998	0	0	0	0
1	7	4	"RNH70"	"YGR276C"	3000	16160	150	212	1201	1385	105	217	602	42	37	0	269	2393	2899	185	436	1315	37	37	0	0	0	0	0	0	0	0	0	0	0	0	0	0	0	0	0	0	0	1.274	0.496	0.531	0.684	2.964	0.444	0.853	0.000	0.000	0.000	0.000	0.000	0.000	0.000	0.000	0.000	0.000	0.000	0.000	0.000	0.000	156	596	191	3304	0.349	Error	Error	107	84	0	0	1096	2208	0	0	-100	0
1	8	4	""	"YHL010C"	3190	16160	150	2484	2186	1827	103	218	616	62	57	0	5181	4424	3735	185	431	1308	60	55	0	0	0	0	0	0	0	0	0	0	0	0	0	0	0	0	0	0	0	0.477	0.491	0.482	0.502	2.266	0.467	0.884	0.000	0.000	0.000	0.000	0.000	0.000	0.000	0.000	0.000	0.000	0.000	0.000	0.000	0.000	156	593	7377	6322	-1.069	Error	Error	2381	4996	0	0	2083	4239	0	0	-100	0
1	9	4	""	"YHL042W"	3420	16170	150	2869	2603	1694	108	134	171	85	80	0	4400	3580	2652	190	218	197	73	71	0	0	0	0	0	0	0	0	0	0	0	0	0	0	0	0	0	0	0	0.656	0.736	0.701	0.891	3.734	0.672	0.833	0.000	0.000	0.000	0.000	0.000	0.000	0.000	0.000	0.000	0.000	0.000	0.000	0.000	0.000	156	659	6971	5885	-0.609	Error	Error	2761	4210	0	0	2495	3390	0	0	0	0
1	10	4	""	"YGR278W"	3610	16170	150	3464	3587	2238	110	143	233	88	87	0	5681	5089	3150	199	259	390	82	81	0	0	0	0	0	0	0	0	0	0	0	0	0	0	0	0	0	0	0	0.612	0.711	0.671	0.781	2.411	0.695	0.843	0.000	0.000	0.000	0.000	0.000	0.000	0.000	0.000	0.000	0.000	0.000	0.000	0.000	0.000	156	557	8836	8367	-0.709	Error	Error	3354	5482	0	0	3477	4890	0	0	0	0
1	11	4	""	"YHL012W"	3760	16160	150	9090	7683	5239	109	227	668	78	75	0	5815	4954	3734	199	372	882	69	66	0	0	0	0	0	0	0	0	0	0	0	0	0	0	0	0	0	0	0	1.599	1.593	1.529	1.655	2.738	1.559	0.853	0.000	0.000	0.000	0.000	0.000	0.000	0.000	0.000	0.000	0.000	0.000	0.000	0.000	0.000	156	649	14597	12329	0.677	Error	Error	8981	5616	0	0	7574	4755	0	0	0	0
1	12	4	""	"YHL044W"	3970	16170	150	6560	5054	3209	107	149	309	83	77	0	5760	4429	3002	194	237	325	73	71	0	0	0	0	0	0	0	0	0	0	0	0	0	0	0	0	0	0	0	1.159	1.168	1.147	1.290	2.575	1.140	0.884	0.000	0.000	0.000	0.000	0.000	0.000	0.000	0.000	0.000	0.000	0.000	0.000	0.000	0.000	156	627	12019	9182	0.213	Error	Error	6453	5566	0	0	4947	4235	0	0	0	0
1	13	4	""	"YGR280C"	4130	16160	150	2107	1880	1180	122	298	1278	64	33	0	4254	3872	2322	210	365	764	78	76	0	0	0	0	0	0	0	0	0	0	0	0	0	0	0	0	0	0	0	0.491	0.480	0.482	0.479	2.154	0.472	0.865	0.000	0.000	0.000	0.000	0.000	0.000	0.000	0.000	0.000	0.000	0.000	0.000	0.000	0.000	156	656	6029	5420	-1.027	Error	Error	1985	4044	0	0	1758	3662	0	0	0	0
1	14	4	"YLF2"	"YHL014C"	4300	16160	110	17757	15710	7128	142	581	2319	90	87	0	5542	4803	1919	222	378	770	92	90	0	0	0	0	0	0	0	0	0	0	0	0	0	0	0	0	0	0	0	3.311	3.398	3.503	3.366	1.646	3.726	0.888	0.000	0.000	0.000	0.000	0.000	0.000	0.000	0.000	0.000	0.000	0.000	0.000	0.000	0.000	80	506	22935	20149	1.727	Error	Error	17615	5320	0	0	15568	4581	0	0	0	0
1	15	4	""	"YHL046C"	4550	16170	140	36194	27942	19154	141	453	1886	83	79	0	21002	15013	10552	212	355	715	78	78	0	0	0	0	0	0	0	0	0	0	0	0	0	0	0	0	0	0	0	1.734	1.878	1.882	2.019	2.456	1.927	0.874	0.000	0.000	0.000	0.000	0.000	0.000	0.000	0.000	0.000	0.000	0.000	0.000	0.000	0.000	156	681	56843	42602	0.794	Error	Error	36053	20790	0	0	27801	14801	0	0	0	0
1	16	4	"BGL2"	"YGR282C"	4690	16160	120	6478	5953	2810	122	213	761	90	86	0	4077	3450	1608	202	259	454	90	84	0	0	0	0	0	0	0	0	0	0	0	0	0	0	0	0	0	0	0	1.640	1.795	1.749	1.905	2.107	1.830	0.873	0.000	0.000	0.000	0.000	0.000	0.000	0.000	0.000	0.000	0.000	0.000	0.000	0.000	0.000	120	512	10231	9079	0.714	Error	Error	6356	3875	0	0	5831	3248	0	0	0	0
1	17	4	"dur3"	"YHL016C"	4920	16170	140	7468	6553	4136	117	130	71	93	91	0	6006	5261	3720	197	205	57	91	84	0	0	0	0	0	0	0	0	0	0	0	0	0	0	0	0	0	0	0	1.265	1.271	1.219	1.413	2.853	1.231	0.819	0.000	0.000	0.000	0.000	0.000	0.000	0.000	0.000	0.000	0.000	0.000	0.000	0.000	0.000	156	574	13160	11500	0.340	Error	Error	7351	5809	0	0	6436	5064	0	0	0	0
1	18	4	"COS8"	"YHL048W"	5050	16170	120	20383	17973	10322	113	170	538	92	90	0	16025	13629	8898	193	209	164	94	92	0	0	0	0	0	0	0	0	0	0	0	0	0	0	0	0	0	0	0	1.280	1.329	1.316	1.517	2.212	1.250	0.872	0.000	0.000	0.000	0.000	0.000	0.000	0.000	0.000	0.000	0.000	0.000	0.000	0.000	0.000	120	427	36102	31296	0.357	Error	Error	20270	15832	0	0	17860	13436	0	0	0	0
1	19	4	"THS1"	"YIL078W"	5250	16160	110	6397	5811	2671	116	175	518	98	95	0	7179	6706	3044	197	225	217	97	95	0	0	0	0	0	0	0	0	0	0	0	0	0	0	0	0	0	0	0	0.900	0.875	0.898	0.948	1.831	0.917	0.863	0.000	0.000	0.000	0.000	0.000	0.000	0.000	0.000	0.000	0.000	0.000	0.000	0.000	0.000	80	482	13263	12204	-0.153	Error	Error	6281	6982	0	0	5695	6509	0	0	0	0
1	20	4	""	"YIL110W"	5440	16170	120	16937	14955	5740	119	141	142	100	100	0	5891	5129	2156	204	226	164	95	92	0	0	0	0	0	0	0	0	0	0	0	0	0	0	0	0	0	0	0	2.957	3.012	3.010	3.203	1.803	3.124	0.878	0.000	0.000	0.000	0.000	0.000	0.000	0.000	0.000	0.000	0.000	0.000	0.000	0.000	0.000	120	557	22505	19761	1.564	Error	Error	16818	5687	0	0	14836	4925	0	0	0	0
1	21	4	"CCT2"	"YIL142W"	5640	16170	140	3284	2710	1724	114	124	59	85	83	0	4940	3990	2807	202	212	99	80	76	0	0	0	0	0	0	0	0	0	0	0	0	0	0	0	0	0	0	0	0.669	0.685	0.669	0.806	3.157	0.622	0.853	0.000	0.000	0.000	0.000	0.000	0.000	0.000	0.000	0.000	0.000	0.000	0.000	0.000	0.000	156	519	7908	6384	-0.580	Error	Error	3170	4738	0	0	2596	3788	0	0	0	0
1	22	4	""	"YIL080W"	5830	16170	140	12582	10404	6539	104	113	62	92	92	0	12504	9671	6468	183	210	215	85	80	0	0	0	0	0	0	0	0	0	0	0	0	0	0	0	0	0	0	0	1.013	1.086	1.085	1.250	2.564	1.057	0.877	0.000	0.000	0.000	0.000	0.000	0.000	0.000	0.000	0.000	0.000	0.000	0.000	0.000	0.000	156	581	24799	19788	0.018	Error	Error	12478	12321	0	0	10300	9488	0	0	0	0
1	1	5	""	"YIL112W"	1860	16360	110	4131	3923	2359	89	189	714	81	77	0	6383	6422	4080	164	283	882	86	85	0	0	0	0	0	0	0	0	0	0	0	0	0	0	0	0	0	0	0	0.650	0.613	0.644	0.604	2.052	0.533	0.697	0.000	0.000	0.000	0.000	0.000	0.000	0.000	0.000	0.000	0.000	0.000	0.000	0.000	0.000	80	495	10261	10092	-0.622	Error	Error	4042	6219	0	0	3834	6258	0	0	0	0
1	2	5	"TID3"	"YIL144W"	2000	16360	110	7169	6816	3410	94	325	1215	90	82	0	7752	6967	3746	173	520	1648	83	75	0	0	0	0	0	0	0	0	0	0	0	0	0	0	0	0	0	0	0	0.934	0.989	0.954	1.056	2.067	0.927	0.821	0.000	0.000	0.000	0.000	0.000	0.000	0.000	0.000	0.000	0.000	0.000	0.000	0.000	0.000	80	482	14654	13516	-0.099	Error	Error	7075	7579	0	0	6722	6794	0	0	0	0
1	3	5	""	"YIL082W-A"	2200	16360	100	1739	1787	511	96	248	1037	90	18	0	2131	2066	674	170	398	1346	78	7	0	0	0	0	0	0	0	0	0	0	0	0	0	0	0	0	0	0	0	0.838	0.892	0.832	0.934	1.600	0.807	0.825	0.000	0.000	0.000	0.000	0.000	0.000	0.000	0.000	0.000	0.000	0.000	0.000	0.000	0.000	80	502	3604	3587	-0.255	Error	Error	1643	1961	0	0	1691	1896	0	0	0	0
1	4	5	"POR2"	"YIL114C"	2460	16360	150	1163	1058	674	97	113	99	80	75	0	3855	2971	2013	178	207	205	76	73	0	0	0	0	0	0	0	0	0	0	0	0	0	0	0	0	0	0	0	0.290	0.344	0.352	0.408	3.022	0.317	0.826	0.000	0.000	0.000	0.000	0.000	0.000	0.000	0.000	0.000	0.000	0.000	0.000	0.000	0.000	156	586	4743	3754	-1.786	Error	Error	1066	3677	0	0	961	2793	0	0	0	0
1	5	5	"ECM37"	"YIL146C"	2650	16360	150	338	372	241	102	118	161	60	40	0	699	727	525	182	219	485	51	22	0	0	0	0	0	0	0	0	0	0	0	0	0	0	0	0	0	0	0	0.456	0.495	0.488	0.512	2.730	0.456	0.666	0.000	0.000	0.000	0.000	0.000	0.000	0.000	0.000	0.000	0.000	0.000	0.000	0.000	0.000	156	551	753	815	-1.131	Error	Error	236	517	0	0	270	545	0	0	0	0
1	6	5	"SDS3"	"YIL084C"	2810	16360	110	2099	1843	1002	108	291	902	71	53	0	6269	5210	3124	191	464	1409	73	71	0	0	0	0	0	0	0	0	0	0	0	0	0	0	0	0	0	0	0	0.328	0.346	0.355	0.447	3.054	0.364	0.727	0.000	0.000	0.000	0.000	0.000	0.000	0.000	0.000	0.000	0.000	0.000	0.000	0.000	0.000	80	366	8069	6754	-1.610	Error	Error	1991	6078	0	0	1735	5019	0	0	0	0
1	7	5	"his5"	"YIL116W"	2960	16360	110	5157	4776	1954	108	274	862	95	90	0	5492	4646	2056	180	431	1348	85	77	0	0	0	0	0	0	0	0	0	0	0	0	0	0	0	0	0	0	0	0.950	1.045	1.079	1.245	2.305	0.961	0.812	0.000	0.000	0.000	0.000	0.000	0.000	0.000	0.000	0.000	0.000	0.000	0.000	0.000	0.000	80	402	10361	9134	-0.073	Error	Error	5049	5312	0	0	4668	4466	0	0	0	0
1	8	5	"RPL40A"	"YIL148W"	3140	16350	150	160	2158	2988	110	368	1011	33	33	0	210	2075	2892	180	567	1499	31	30	0	0	0	0	0	0	0	0	0	0	0	0	0	0	0	0	0	0	0	1.667	1.081	1.064	1.115	3.571	1.058	0.822	0.000	0.000	0.000	0.000	0.000	0.000	0.000	0.000	0.000	0.000	0.000	0.000	0.000	0.000	156	629	80	3943	0.737	Error	Error	50	30	0	0	2048	1895	0	0	-100	0
1	9	5	"ilv3"	"YJR016C"	3300	16360	110	7336	6997	3268	115	304	937	96	88	0	4141	4068	2141	188	342	871	90	80	0	0	0	0	0	0	0	0	0	0	0	0	0	0	0	0	0	0	0	1.827	1.774	1.748	1.920	2.183	1.591	0.848	0.000	0.000	0.000	0.000	0.000	0.000	0.000	0.000	0.000	0.000	0.000	0.000	0.000	0.000	80	473	11174	10762	0.869	Error	Error	7221	3953	0	0	6882	3880	0	0	-100	0
1	10	5	"cyc1"	"YJR048W"	3530	16360	110	2397	2285	745	110	160	256	98	95	0	2730	2439	807	190	257	351	95	90	0	0	0	0	0	0	0	0	0	0	0	0	0	0	0	0	0	0	0	0.900	0.967	0.964	0.991	1.599	0.952	0.871	0.000	0.000	0.000	0.000	0.000	0.000	0.000	0.000	0.000	0.000	0.000	0.000	0.000	0.000	80	500	4827	4424	-0.151	Error	Error	2287	2540	0	0	2175	2249	0	0	0	0
1	11	5	""	"YJR080C"	3710	16360	110	5482	5020	1970	111	295	846	95	90	0	6310	5495	2125	197	444	1046	96	85	0	0	0	0	0	0	0	0	0	0	0	0	0	0	0	0	0	0	0	0.879	0.927	0.934	0.912	1.620	0.928	0.884	0.000	0.000	0.000	0.000	0.000	0.000	0.000	0.000	0.000	0.000	0.000	0.000	0.000	0.000	80	472	11484	10207	-0.187	Error	Error	5371	6113	0	0	4909	5298	0	0	0	0
1	12	5	""	"YJR018W"	3910	16360	110	1532	1456	362	106	248	798	91	25	0	2494	2364	580	193	386	976	92	81	0	0	0	0	0	0	0	0	0	0	0	0	0	0	0	0	0	0	0	0.620	0.622	0.634	0.629	1.385	0.613	0.857	0.000	0.000	0.000	0.000	0.000	0.000	0.000	0.000	0.000	0.000	0.000	0.000	0.000	0.000	80	496	3727	3521	-0.690	Error	Error	1426	2301	0	0	1350	2171	0	0	0	0
1	13	5	"ISY1"	"YJR050W"	4090	16360	100	1727	1564	735	114	196	365	83	81	0	4495	3880	1833	208	413	871	86	85	0	0	0	0	0	0	0	0	0	0	0	0	0	0	0	0	0	0	0	0.376	0.395	0.377	0.408	2.216	0.358	0.793	0.000	0.000	0.000	0.000	0.000	0.000	0.000	0.000	0.000	0.000	0.000	0.000	0.000	0.000	80	434	5900	5122	-1.410	Error	Error	1613	4287	0	0	1450	3672	0	0	0	0
1	14	5	""	"YJR083C"	4280	16350	110	3020	2667	1220	114	244	840	87	73	0	7433	6796	3082	214	400	836	91	86	0	0	0	0	0	0	0	0	0	0	0	0	0	0	0	0	0	0	0	0.403	0.388	0.403	0.404	1.792	0.384	0.879	0.000	0.000	0.000	0.000	0.000	0.000	0.000	0.000	0.000	0.000	0.000	0.000	0.000	0.000	80	494	10125	9135	-1.313	Error	Error	2906	7219	0	0	2553	6582	0	0	0	0
1	15	5	""	"YJR020W"	4460	16360	120	1440	1336	432	112	134	224	95	90	0	2948	2755	936	195	214	180	95	95	0	0	0	0	0	0	0	0	0	0	0	0	0	0	0	0	0	0	0	0.482	0.478	0.476	0.497	1.865	0.451	0.848	0.000	0.000	0.000	0.000	0.000	0.000	0.000	0.000	0.000	0.000	0.000	0.000	0.000	0.000	120	595	4081	3784	-1.052	Error	Error	1328	2753	0	0	1224	2560	0	0	0	0
1	16	5	"rad7"	"YJR052W"	4690	16360	110	2928	2690	1226	115	138	137	97	92	0	6667	6032	2810	194	240	258	93	93	0	0	0	0	0	0	0	0	0	0	0	0	0	0	0	0	0	0	0	0.435	0.441	0.442	0.435	1.798	0.412	0.867	0.000	0.000	0.000	0.000	0.000	0.000	0.000	0.000	0.000	0.000	0.000	0.000	0.000	0.000	80	501	9286	8413	-1.202	Error	Error	2813	6473	0	0	2575	5838	0	0	0	0
1	17	5	""	"YJR085C"	4850	16350	110	1652	1437	665	119	154	158	92	88	0	3475	2948	1353	200	254	283	90	83	0	0	0	0	0	0	0	0	0	0	0	0	0	0	0	0	0	0	0	0.468	0.480	0.477	0.507	2.201	0.464	0.832	0.000	0.000	0.000	0.000	0.000	0.000	0.000	0.000	0.000	0.000	0.000	0.000	0.000	0.000	80	449	4808	4066	-1.095	Error	Error	1533	3275	0	0	1318	2748	0	0	0	0
1	18	5	"LSM8"	"YJR022W"	5030	16350	110	854	861	256	113	160	331	91	67	0	2075	1944	614	200	235	236	97	95	0	0	0	0	0	0	0	0	0	0	0	0	0	0	0	0	0	0	0	0.395	0.429	0.417	0.444	1.692	0.387	0.826	0.000	0.000	0.000	0.000	0.000	0.000	0.000	0.000	0.000	0.000	0.000	0.000	0.000	0.000	80	484	2616	2492	-1.339	Error	Error	741	1875	0	0	748	1744	0	0	0	0
1	19	5	""	"YJR054W"	5240	16350	110	5562	5113	2087	113	254	739	96	91	0	8575	7427	3160	196	285	554	96	90	0	0	0	0	0	0	0	0	0	0	0	0	0	0	0	0	0	0	0	0.650	0.691	0.697	0.764	2.073	0.675	0.856	0.000	0.000	0.000	0.000	0.000	0.000	0.000	0.000	0.000	0.000	0.000	0.000	0.000	0.000	80	521	13828	12231	-0.621	Error	Error	5449	8379	0	0	5000	7231	0	0	0	0
1	20	5	""	"YJR087W"	5410	16360	110	1398	1298	471	125	167	229	97	88	0	3357	2938	1161	209	246	222	92	92	0	0	0	0	0	0	0	0	0	0	0	0	0	0	0	0	0	0	0	0.404	0.430	0.434	0.454	1.847	0.388	0.755	0.000	0.000	0.000	0.000	0.000	0.000	0.000	0.000	0.000	0.000	0.000	0.000	0.000	0.000	80	499	4421	3902	-1.306	Error	Error	1273	3148	0	0	1173	2729	0	0	0	0
1	21	5	"RSC4"	"YKR008W"	5650	16360	140	12522	11581	7859	108	136	179	89	88	0	4609	3967	2751	197	217	254	78	73	0	0	0	0	0	0	0	0	0	0	0	0	0	0	0	0	0	0	0	2.814	3.043	2.954	3.128	2.862	3.206	0.822	0.000	0.000	0.000	0.000	0.000	0.000	0.000	0.000	0.000	0.000	0.000	0.000	0.000	0.000	156	606	16826	15243	1.492	Error	Error	12414	4412	0	0	11473	3770	0	0	0	0
1	22	5	"gap1"	"YKR039W"	5790	16350	110	3787	3506	1105	97	124	206	100	100	0	7496	7089	2370	177	230	389	100	98	0	0	0	0	0	0	0	0	0	0	0	0	0	0	0	0	0	0	0	0.504	0.493	0.498	0.506	1.402	0.482	0.901	0.000	0.000	0.000	0.000	0.000	0.000	0.000	0.000	0.000	0.000	0.000	0.000	0.000	0.000	80	416	11009	10321	-0.988	Error	Error	3690	7319	0	0	3409	6912	0	0	0	0
1	1	6	""	"YKR071C"	1840	16540	110	17215	15748	5708	95	340	1544	100	95	0	7623	6703	2419	171	240	605	97	92	0	0	0	0	0	0	0	0	0	0	0	0	0	0	0	0	0	0	0	2.297	2.396	2.468	2.480	1.618	2.485	0.900	0.000	0.000	0.000	0.000	0.000	0.000	0.000	0.000	0.000	0.000	0.000	0.000	0.000	0.000	80	524	24572	22185	1.200	Error	Error	17120	7452	0	0	15653	6532	0	0	0	0
1	2	6	"TOF2"	"YKR010C"	2010	16550	110	9777	9325	3583	95	174	605	100	100	0	7264	7012	2633	170	203	361	98	98	0	0	0	0	0	0	0	0	0	0	0	0	0	0	0	0	0	0	0	1.365	1.349	1.398	1.388	1.482	1.390	0.906	0.000	0.000	0.000	0.000	0.000	0.000	0.000	0.000	0.000	0.000	0.000	0.000	0.000	0.000	80	472	16776	16072	0.449	Error	Error	9682	7094	0	0	9230	6842	0	0	0	0
1	3	6	""	"YKR041W"	2190	16550	110	1401	1180	557	93	133	169	85	82	0	3033	2618	1247	178	269	411	85	82	0	0	0	0	0	0	0	0	0	0	0	0	0	0	0	0	0	0	0	0.458	0.445	0.440	0.448	2.520	0.410	0.797	0.000	0.000	0.000	0.000	0.000	0.000	0.000	0.000	0.000	0.000	0.000	0.000	0.000	0.000	80	451	4163	3527	-1.126	Error	Error	1308	2855	0	0	1087	2440	0	0	0	0
1	4	6	""	"YKR073C"	2380	16540	150	117	162	137	98	136	163	13	7	0	208	302	245	181	261	374	9	5	0	0	0	0	0	0	0	0	0	0	0	0	0	0	0	0	0	0	0	0.704	0.529	0.548	0.511	2.757	0.364	0.677	0.000	0.000	0.000	0.000	0.000	0.000	0.000	0.000	0.000	0.000	0.000	0.000	0.000	0.000	156	652	46	185	-0.507	Error	Error	19	27	0	0	64	121	0	0	-50	0
1	5	6	""	"YKR012C"	2560	16550	120	1955	1749	726	96	109	59	98	95	0	3319	2832	1225	175	196	93	92	91	0	0	0	0	0	0	0	0	0	0	0	0	0	0	0	0	0	0	0	0.591	0.622	0.603	0.706	2.384	0.599	0.873	0.000	0.000	0.000	0.000	0.000	0.000	0.000	0.000	0.000	0.000	0.000	0.000	0.000	0.000	120	444	5003	4310	-0.758	Error	Error	1859	3144	0	0	1653	2657	0	0	0	0
1	6	6	""	"YKR043C"	2750	16550	120	18598	16075	6767	105	199	560	97	97	0	7111	6073	2649	175	249	569	93	88	0	0	0	0	0	0	0	0	0	0	0	0	0	0	0	0	0	0	0	2.666	2.708	2.622	2.728	1.782	2.838	0.890	0.000	0.000	0.000	0.000	0.000	0.000	0.000	0.000	0.000	0.000	0.000	0.000	0.000	0.000	120	457	25429	21868	1.415	Error	Error	18493	6936	0	0	15970	5898	0	0	0	0
1	7	6	""	"YKR075C"	2940	16540	110	4387	3949	1787	107	268	806	92	82	0	6148	5408	2348	174	335	1033	90	83	0	0	0	0	0	0	0	0	0	0	0	0	0	0	0	0	0	0	0	0.716	0.734	0.760	0.755	1.824	0.739	0.870	0.000	0.000	0.000	0.000	0.000	0.000	0.000	0.000	0.000	0.000	0.000	0.000	0.000	0.000	80	517	10254	9076	-0.481	Error	Error	4280	5974	0	0	3842	5234	0	0	0	0
1	8	6	"YPT52"	"YKR014C"	3140	16550	110	2218	1949	1120	106	288	735	78	66	0	4889	4121	2322	179	488	1181	77	76	0	0	0	0	0	0	0	0	0	0	0	0	0	0	0	0	0	0	0	0.448	0.468	0.491	0.513	2.465	0.449	0.806	0.000	0.000	0.000	0.000	0.000	0.000	0.000	0.000	0.000	0.000	0.000	0.000	0.000	0.000	80	539	6822	5785	-1.157	Error	Error	2112	4710	0	0	1843	3942	0	0	0	0
1	9	6	""	"YKR045C"	3350	16540	110	10499	8116	4620	116	328	850	86	82	0	6871	5384	3076	185	532	1364	76	73	0	0	0	0	0	0	0	0	0	0	0	0	0	0	0	0	0	0	0	1.553	1.539	1.564	1.512	2.025	1.685	0.836	0.000	0.000	0.000	0.000	0.000	0.000	0.000	0.000	0.000	0.000	0.000	0.000	0.000	0.000	80	561	17069	13199	0.635	Error	Error	10383	6686	0	0	8000	5199	0	0	0	0
1	10	6	""	"YKR077W"	3560	16550	120	5277	4819	2377	106	205	668	91	87	0	10207	9027	4967	190	284	532	88	84	0	0	0	0	0	0	0	0	0	0	0	0	0	0	0	0	0	0	0	0.516	0.533	0.520	0.669	3.428	0.478	0.797	0.000	0.000	0.000	0.000	0.000	0.000	0.000	0.000	0.000	0.000	0.000	0.000	0.000	0.000	120	578	15188	13550	-0.954	Error	Error	5171	10017	0	0	4713	8837	0	0	0	0
1	11	6	"FRE1"	"YLR214W"	3740	16550	120	6545	6019	2668	115	215	691	94	92	0	6964	6276	2934	201	264	526	90	88	0	0	0	0	0	0	0	0	0	0	0	0	0	0	0	0	0	0	0	0.951	0.972	0.970	1.058	2.367	0.972	0.771	0.000	0.000	0.000	0.000	0.000	0.000	0.000	0.000	0.000	0.000	0.000	0.000	0.000	0.000	120	494	13193	11979	-0.073	Error	Error	6430	6763	0	0	5904	6075	0	0	0	0
1	12	6	"MAP1"	"YLR244C"	3890	16540	110	10705	9521	3338	112	183	553	100	100	0	5330	4959	1617	196	215	112	100	100	0	0	0	0	0	0	0	0	0	0	0	0	0	0	0	0	0	0	0	2.063	1.975	2.030	2.005	1.453	2.065	0.897	0.000	0.000	0.000	0.000	0.000	0.000	0.000	0.000	0.000	0.000	0.000	0.000	0.000	0.000	80	471	15727	14172	1.045	Error	Error	10593	5134	0	0	9409	4763	0	0	0	0
1	13	6	"CDC46"	"YLR274W"	4100	16540	110	6083	5707	3370	103	269	775	85	83	0	6904	6358	3715	200	426	1141	82	77	0	0	0	0	0	0	0	0	0	0	0	0	0	0	0	0	0	0	0	0.892	0.910	0.926	0.936	2.200	0.914	0.797	0.000	0.000	0.000	0.000	0.000	0.000	0.000	0.000	0.000	0.000	0.000	0.000	0.000	0.000	80	520	12684	11762	-0.165	Error	Error	5980	6704	0	0	5604	6158	0	0	0	0
1	14	6	"CPR6"	"YLR216C"	4270	16540	110	3908	3521	1306	105	285	821	93	86	0	7558	6861	2548	204	430	1149	95	92	0	0	0	0	0	0	0	0	0	0	0	0	0	0	0	0	0	0	0	0.517	0.513	0.522	0.531	1.625	0.499	0.888	0.000	0.000	0.000	0.000	0.000	0.000	0.000	0.000	0.000	0.000	0.000	0.000	0.000	0.000	80	486	11157	10073	-0.951	Error	Error	3803	7354	0	0	3416	6657	0	0	0	0
1	15	6	"ERF2"	"YLR246W"	4440	16540	110	3544	3415	1260	109	181	434	100	92	0	3498	3261	1118	198	257	367	96	96	0	0	0	0	0	0	0	0	0	0	0	0	0	0	0	0	0	0	0	1.041	1.079	1.117	1.097	1.549	1.109	0.845	0.000	0.000	0.000	0.000	0.000	0.000	0.000	0.000	0.000	0.000	0.000	0.000	0.000	0.000	80	484	6735	6369	0.058	Error	Error	3435	3300	0	0	3306	3063	0	0	0	0
1	16	6	"DBP9"	"YLR276C"	4630	16540	110	27242	23891	10995	118	220	698	100	97	0	8401	7124	3008	199	265	392	96	93	0	0	0	0	0	0	0	0	0	0	0	0	0	0	0	0	0	0	0	3.307	3.433	3.506	3.376	1.685	3.698	0.891	0.000	0.000	0.000	0.000	0.000	0.000	0.000	0.000	0.000	0.000	0.000	0.000	0.000	0.000	80	565	35326	30698	1.726	Error	Error	27124	8202	0	0	23773	6925	0	0	0	0
1	17	6	""	"YLR218C"	4840	16540	110	2114	1989	778	120	146	242	98	93	0	5055	4271	1849	199	217	154	96	95	0	0	0	0	0	0	0	0	0	0	0	0	0	0	0	0	0	0	0	0.411	0.459	0.443	0.471	1.624	0.420	0.858	0.000	0.000	0.000	0.000	0.000	0.000	0.000	0.000	0.000	0.000	0.000	0.000	0.000	0.000	80	588	6850	5941	-1.284	Error	Error	1994	4856	0	0	1869	4072	0	0	0	0
1	18	6	"RCK2"	"YLR248W"	5100	16550	120	2318	2130	1115	109	161	437	87	82	0	8374	7669	4093	193	237	437	90	87	0	0	0	0	0	0	0	0	0	0	0	0	0	0	0	0	0	0	0	0.270	0.270	0.281	0.292	3.265	0.247	0.801	0.000	0.000	0.000	0.000	0.000	0.000	0.000	0.000	0.000	0.000	0.000	0.000	0.000	0.000	120	631	10390	9497	-1.889	Error	Error	2209	8181	0	0	2021	7476	0	0	0	0
1	19	6	""	"YLR278C"	5280	16550	120	601	600	332	111	167	412	63	12	0	1424	1356	931	193	239	419	74	68	0	0	0	0	0	0	0	0	0	0	0	0	0	0	0	0	0	0	0	0.398	0.420	0.406	0.425	2.458	0.338	0.696	0.000	0.000	0.000	0.000	0.000	0.000	0.000	0.000	0.000	0.000	0.000	0.000	0.000	0.000	120	525	1721	1652	-1.329	Error	Error	490	1231	0	0	489	1163	0	0	0	0
1	20	6	"CCC1"	"YLR220W"	5460	16550	130	8698	7869	4387	114	132	107	96	96	0	4813	4273	2603	203	223	156	87	86	0	0	0	0	0	0	0	0	0	0	0	0	0	0	0	0	0	0	0	1.862	1.905	1.865	1.888	2.813	2.000	0.779	0.000	0.000	0.000	0.000	0.000	0.000	0.000	0.000	0.000	0.000	0.000	0.000	0.000	0.000	120	509	13194	11825	0.897	Error	Error	8584	4610	0	0	7755	4070	0	0	0	0
1	21	6	"SSP120"	"YLR250W"	5590	16540	130	2835	2606	1912	111	119	55	90	89	0	4110	3454	2314	196	210	102	86	81	0	0	0	0	0	0	0	0	0	0	0	0	0	0	0	0	0	0	0	0.696	0.766	0.740	0.825	2.650	0.733	0.848	0.000	0.000	0.000	0.000	0.000	0.000	0.000	0.000	0.000	0.000	0.000	0.000	0.000	0.000	120	549	6638	5753	-0.523	Error	Error	2724	3914	0	0	2495	3258	0	0	0	0
1	22	6	""	"YLR280C"	5810	16550	110	753	764	305	101	114	111	97	92	0	1103	1099	443	184	195	178	90	87	0	0	0	0	0	0	0	0	0	0	0	0	0	0	0	0	0	0	0	0.709	0.725	0.713	0.753	1.609	0.700	0.760	0.000	0.000	0.000	0.000	0.000	0.000	0.000	0.000	0.000	0.000	0.000	0.000	0.000	0.000	80	581	1571	1578	-0.495	Error	Error	652	919	0	0	663	915	0	0	0	0
1	1	7	"CTK3"	"YML112W"	1820	16730	110	3173	3046	1206	96	199	1134	88	76	0	10134	9047	3688	179	205	316	100	95	0	0	0	0	0	0	0	0	0	0	0	0	0	0	0	0	0	0	0	0.309	0.333	0.338	0.356	2.064	0.317	0.858	0.000	0.000	0.000	0.000	0.000	0.000	0.000	0.000	0.000	0.000	0.000	0.000	0.000	0.000	80	604	13032	11818	-1.694	Error	Error	3077	9955	0	0	2950	8868	0	0	0	0
1	2	7	""	"YMR010W"	2070	16740	150	4055	3479	2240	93	122	365	82	75	0	7294	5889	3997	177	190	96	84	80	0	0	0	0	0	0	0	0	0	0	0	0	0	0	0	0	0	0	0	0.557	0.593	0.584	0.666	2.918	0.572	0.905	0.000	0.000	0.000	0.000	0.000	0.000	0.000	0.000	0.000	0.000	0.000	0.000	0.000	0.000	156	729	11079	9098	-0.845	Error	Error	3962	7117	0	0	3386	5712	0	0	-100	0
1	3	7	""	"YMR041C"	2200	16740	120	2896	2740	1241	91	112	107	97	95	0	6721	6010	2748	179	211	223	93	91	0	0	0	0	0	0	0	0	0	0	0	0	0	0	0	0	0	0	0	0.429	0.454	0.453	0.470	2.131	0.426	0.864	0.000	0.000	0.000	0.000	0.000	0.000	0.000	0.000	0.000	0.000	0.000	0.000	0.000	0.000	120	447	9347	8480	-1.222	Error	Error	2805	6542	0	0	2649	5831	0	0	-100	0
1	4	7	""	"YML114C"	2390	16740	120	2425	2226	1089	95	106	56	97	95	0	5983	5473	2526	174	184	69	95	95	0	0	0	0	0	0	0	0	0	0	0	0	0	0	0	0	0	0	0	0.401	0.402	0.397	0.411	2.325	0.388	0.836	0.000	0.000	0.000	0.000	0.000	0.000	0.000	0.000	0.000	0.000	0.000	0.000	0.000	0.000	120	562	8139	7430	-1.318	Error	Error	2330	5809	0	0	2131	5299	0	0	0	0
1	5	7	"CLU1"	"YMR012W"	2600	16740	110	593	529	261	101	115	79	82	80	0	639	608	308	174	196	101	81	75	0	0	0	0	0	0	0	0	0	0	0	0	0	0	0	0	0	0	0	1.058	0.986	0.896	0.920	2.039	0.906	0.613	0.000	0.000	0.000	0.000	0.000	0.000	0.000	0.000	0.000	0.000	0.000	0.000	0.000	0.000	80	439	957	862	0.081	Error	Error	492	465	0	0	428	434	0	0	0	0
1	6	7	"mcm1"	"YMR043W"	2760	16730	150	138	169	100	106	272	1131	0	0	0	239	299	185	179	313	893	0	0	0	0	0	0	0	0	0	0	0	0	0	0	0	0	0	0	0	0	0	0.533	0.525	0.605	0.577	3.571	0.557	0.452	0.000	0.000	0.000	0.000	0.000	0.000	0.000	0.000	0.000	0.000	0.000	0.000	0.000	0.000	156	584	92	183	-0.907	Error	Error	32	60	0	0	63	120	0	0	-50	0
1	7	7	"atr1"	"YML116W"	2940	16740	110	12020	11174	3650	102	239	832	100	98	0	5468	5137	1886	179	276	628	98	91	0	0	0	0	0	0	0	0	0	0	0	0	0	0	0	0	0	0	0	2.253	2.233	2.245	2.325	1.497	2.279	0.838	0.000	0.000	0.000	0.000	0.000	0.000	0.000	0.000	0.000	0.000	0.000	0.000	0.000	0.000	80	490	17207	16030	1.172	Error	Error	11918	5289	0	0	11072	4958	0	0	0	0
1	8	7	""	"YMR014W"	3130	16740	110	11816	11551	4783	100	249	808	100	98	0	4773	4606	1880	176	291	628	96	92	0	0	0	0	0	0	0	0	0	0	0	0	0	0	0	0	0	0	0	2.549	2.585	2.610	2.686	1.581	2.689	0.866	0.000	0.000	0.000	0.000	0.000	0.000	0.000	0.000	0.000	0.000	0.000	0.000	0.000	0.000	80	490	16313	15881	1.350	Error	Error	11716	4597	0	0	11451	4430	0	0	0	0
1	9	7	""	"YMR045C"	3330	16740	100	30700	29496	13850	103	629	3257	98	90	0	19758	17455	8290	181	615	2446	97	90	0	0	0	0	0	0	0	0	0	0	0	0	0	0	0	0	0	0	0	1.563	1.702	1.688	1.714	1.721	1.717	0.871	0.000	0.000	0.000	0.000	0.000	0.000	0.000	0.000	0.000	0.000	0.000	0.000	0.000	0.000	80	490	50174	46667	0.644	Error	Error	30597	19577	0	0	29393	17274	0	0	0	0
1	10	7	""	"YML117W-A"	3520	16740	110	3812	3393	1552	100	580	3122	63	0	0	3691	3179	1440	186	603	2357	70	7	0	0	0	0	0	0	0	0	0	0	0	0	0	0	0	0	0	0	0	1.059	1.100	1.126	1.036	1.751	0.972	0.767	0.000	0.000	0.000	0.000	0.000	0.000	0.000	0.000	0.000	0.000	0.000	0.000	0.000	0.000	80	534	7217	6286	0.083	Error	Error	3712	3505	0	0	3293	2993	0	0	0	0
1	11	7	"SOK2"	"YMR016C"	3730	16740	110	4807	4834	1430	113	164	280	100	100	0	8731	8909	2317	204	306	553	100	100	0	0	0	0	0	0	0	0	0	0	0	0	0	0	0	0	0	0	0	0.550	0.542	0.546	0.536	1.261	0.528	0.888	0.000	0.000	0.000	0.000	0.000	0.000	0.000	0.000	0.000	0.000	0.000	0.000	0.000	0.000	80	539	13221	13426	-0.861	Error	Error	4694	8527	0	0	4721	8705	0	0	0	0
1	12	7	""	"YMR046W-A"	3930	16740	110	27596	22620	11794	138	1078	4701	85	78	0	18389	14799	8079	220	967	3381	77	76	0	0	0	0	0	0	0	0	0	0	0	0	0	0	0	0	0	0	0	1.511	1.542	1.636	1.868	2.062	1.580	0.839	0.000	0.000	0.000	0.000	0.000	0.000	0.000	0.000	0.000	0.000	0.000	0.000	0.000	0.000	80	562	45627	37061	0.596	Error	Error	27458	18169	0	0	22482	14579	0	0	0	0
1	13	7	"PUB1"	"YNL016W"	4130	16740	110	1715	1704	674	107	1162	4965	0	0	0	2428	2300	823	200	1033	3574	2	0	0	0	0	0	0	0	0	0	0	0	0	0	0	0	0	0	0	0	0	0.722	0.760	0.722	0.770	1.535	0.636	0.757	0.000	0.000	0.000	0.000	0.000	0.000	0.000	0.000	0.000	0.000	0.000	0.000	0.000	0.000	80	479	3836	3697	-0.470	Error	Error	1608	2228	0	0	1597	2100	0	0	0	0
1	14	7	"ALG11"	"YNL048W"	4270	16740	110	9651	9172	3225	105	290	1071	100	98	0	8783	8527	2848	200	405	1170	100	97	0	0	0	0	0	0	0	0	0	0	0	0	0	0	0	0	0	0	0	1.112	1.089	1.089	1.082	1.406	1.097	0.839	0.000	0.000	0.000	0.000	0.000	0.000	0.000	0.000	0.000	0.000	0.000	0.000	0.000	0.000	80	432	18129	17394	0.153	Error	Error	9546	8583	0	0	9067	8327	0	0	0	0
1	15	7	"TPM1"	"YNL079C"	4470	16740	100	2403	2270	921	116	289	957	82	66	0	5209	4648	1949	206	465	1128	95	81	0	0	0	0	0	0	0	0	0	0	0	0	0	0	0	0	0	0	0	0.457	0.485	0.472	0.485	1.623	0.452	0.836	0.000	0.000	0.000	0.000	0.000	0.000	0.000	0.000	0.000	0.000	0.000	0.000	0.000	0.000	80	471	7290	6596	-1.129	Error	Error	2287	5003	0	0	2154	4442	0	0	0	0
1	16	7	""	"YNL018C"	4700	16740	110	6454	6458	3055	126	279	938	98	91	0	9318	9579	4380	210	500	1412	100	91	0	0	0	0	0	0	0	0	0	0	0	0	0	0	0	0	0	0	0	0.695	0.676	0.697	0.676	1.522	0.741	0.771	0.000	0.000	0.000	0.000	0.000	0.000	0.000	0.000	0.000	0.000	0.000	0.000	0.000	0.000	80	460	15436	15701	-0.525	Error	Error	6328	9108	0	0	6332	9369	0	0	0	0
1	17	7	""	"YNL050C"	4840	16740	110	13361	11596	4626	131	228	716	100	100	0	4794	4037	1672	209	363	1130	90	77	0	0	0	0	0	0	0	0	0	0	0	0	0	0	0	0	0	0	0	2.885	2.995	3.037	3.128	1.576	2.711	0.649	0.000	0.000	0.000	0.000	0.000	0.000	0.000	0.000	0.000	0.000	0.000	0.000	0.000	0.000	80	432	17815	15293	1.529	Error	Error	13230	4585	0	0	11465	3828	0	0	0	0
1	18	7	""	"YNL081C"	5040	16740	110	10903	9336	4139	118	208	573	100	95	0	3228	2749	1192	205	265	330	96	90	0	0	0	0	0	0	0	0	0	0	0	0	0	0	0	0	0	0	0	3.568	3.623	3.479	3.474	1.533	3.849	0.848	0.000	0.000	0.000	0.000	0.000	0.000	0.000	0.000	0.000	0.000	0.000	0.000	0.000	0.000	80	515	13808	11762	1.835	Error	Error	10785	3023	0	0	9218	2544	0	0	0	0
1	19	7	"ARK1"	"YNL020C"	5230	16740	110	8733	7724	2777	108	241	739	100	98	0	8214	7363	2385	188	311	707	100	97	0	0	0	0	0	0	0	0	0	0	0	0	0	0	0	0	0	0	0	1.075	1.061	1.066	1.047	1.409	1.103	0.867	0.000	0.000	0.000	0.000	0.000	0.000	0.000	0.000	0.000	0.000	0.000	0.000	0.000	0.000	80	497	16651	14791	0.104	Error	Error	8625	8026	0	0	7616	7175	0	0	0	0
1	20	7	"COX5A"	"YNL052W"	5460	16740	110	3405	2886	1718	107	201	508	80	76	0	3435	2823	1719	189	331	730	75	73	0	0	0	0	0	0	0	0	0	0	0	0	0	0	0	0	0	0	0	1.016	1.055	1.060	0.926	1.826	1.072	0.781	0.000	0.000	0.000	0.000	0.000	0.000	0.000	0.000	0.000	0.000	0.000	0.000	0.000	0.000	80	507	6544	5413	0.023	Error	Error	3298	3246	0	0	2779	2634	0	0	0	0
1	21	7	""	"YNL083W"	5620	16740	110	5627	5009	2089	108	198	474	100	92	0	8724	7704	3078	196	309	561	98	96	0	0	0	0	0	0	0	0	0	0	0	0	0	0	0	0	0	0	0	0.647	0.653	0.648	0.645	1.610	0.637	0.842	0.000	0.000	0.000	0.000	0.000	0.000	0.000	0.000	0.000	0.000	0.000	0.000	0.000	0.000	80	486	14047	12409	-0.628	Error	Error	5519	8528	0	0	4901	7508	0	0	0	0
1	22	7	""	"YNL022C"	5820	16740	110	3522	3096	1501	105	136	212	98	91	0	10371	8818	4246	184	234	387	96	93	0	0	0	0	0	0	0	0	0	0	0	0	0	0	0	0	0	0	0	0.335	0.346	0.353	0.381	2.024	0.349	0.854	0.000	0.000	0.000	0.000	0.000	0.000	0.000	0.000	0.000	0.000	0.000	0.000	0.000	0.000	80	538	13604	11625	-1.576	Error	Error	3417	10187	0	0	2991	8634	0	0	0	0
1	1	8	"VAC7"	"YNL054W"	1850	16930	110	1203	1233	488	90	109	148	100	100	0	3067	3097	1303	174	183	90	100	98	0	0	0	0	0	0	0	0	0	0	0	0	0	0	0	0	0	0	0	0.385	0.391	0.407	0.418	1.712	0.367	0.792	0.000	0.000	0.000	0.000	0.000	0.000	0.000	0.000	0.000	0.000	0.000	0.000	0.000	0.000	80	532	4006	4066	-1.378	Error	Error	1113	2893	0	0	1143	2923	0	0	0	0
1	2	8	"mkt1"	"YNL085W"	2010	16930	110	9042	8630	4766	92	105	86	100	100	0	7796	6872	3631	172	187	102	100	100	0	0	0	0	0	0	0	0	0	0	0	0	0	0	0	0	0	0	0	1.174	1.274	1.233	1.308	1.573	1.281	0.852	0.000	0.000	0.000	0.000	0.000	0.000	0.000	0.000	0.000	0.000	0.000	0.000	0.000	0.000	80	469	16574	15238	0.231	Error	Error	8950	7624	0	0	8538	6700	0	0	0	0
1	3	8	"BIO4"	"YNR057C"	2200	16930	100	5138	4465	1965	96	115	108	100	97	0	7217	6181	2769	170	205	190	97	93	0	0	0	0	0	0	0	0	0	0	0	0	0	0	0	0	0	0	0	0.715	0.727	0.715	0.785	1.950	0.697	0.878	0.000	0.000	0.000	0.000	0.000	0.000	0.000	0.000	0.000	0.000	0.000	0.000	0.000	0.000	80	461	12089	10380	-0.483	Error	Error	5042	7047	0	0	4369	6011	0	0	0	0
1	4	8	"HTA3"	"YOL012C"	2400	16930	100	2000	1774	755	98	135	203	96	95	0	3661	3139	1403	170	195	170	92	90	0	0	0	0	0	0	0	0	0	0	0	0	0	0	0	0	0	0	0	0.545	0.564	0.563	0.578	1.904	0.540	0.861	0.000	0.000	0.000	0.000	0.000	0.000	0.000	0.000	0.000	0.000	0.000	0.000	0.000	0.000	80	447	5393	4645	-0.876	Error	Error	1902	3491	0	0	1676	2969	0	0	0	0
1	5	8	"NTG2"	"YOL043C"	2580	16930	110	15689	13902	5667	99	145	407	100	100	0	6666	5592	2578	167	188	223	97	92	0	0	0	0	0	0	0	0	0	0	0	0	0	0	0	0	0	0	0	2.399	2.544	2.523	2.733	1.708	2.553	0.870	0.000	0.000	0.000	0.000	0.000	0.000	0.000	0.000	0.000	0.000	0.000	0.000	0.000	0.000	80	484	22089	19228	1.262	Error	Error	15590	6499	0	0	13803	5425	0	0	0	0
1	6	8	""	"YNR059W"	2760	16920	150	132	1687	2631	105	601	2286	26	19	0	198	1957	3084	174	593	1887	26	23	0	0	0	0	0	0	0	0	0	0	0	0	0	0	0	0	0	0	0	1.125	0.887	0.920	1.100	3.004	1.043	0.821	0.000	0.000	0.000	0.000	0.000	0.000	0.000	0.000	0.000	0.000	0.000	0.000	0.000	0.000	156	530	51	3365	0.170	Error	Error	27	24	0	0	1582	1783	0	0	-100	0
1	7	8	""	"YOL013W-A"	2940	16930	110	17236	14379	6297	101	692	2483	90	83	0	9958	8554	3800	181	661	2033	87	81	0	0	0	0	0	0	0	0	0	0	0	0	0	0	0	0	0	0	0	1.753	1.705	1.672	1.803	1.730	1.637	0.864	0.000	0.000	0.000	0.000	0.000	0.000	0.000	0.000	0.000	0.000	0.000	0.000	0.000	0.000	80	452	26912	22651	0.809	Error	Error	17135	9777	0	0	14278	8373	0	0	-100	0
1	8	8	""	"YOL045W"	3140	16920	150	136	673	1021	98	329	913	27	12	0	204	946	1451	178	472	1216	25	12	0	0	0	0	0	0	0	0	0	0	0	0	0	0	0	0	0	0	0	1.462	0.749	0.707	0.772	3.021	0.748	0.867	0.000	0.000	0.000	0.000	0.000	0.000	0.000	0.000	0.000	0.000	0.000	0.000	0.000	0.000	156	762	64	1343	0.547	Error	Error	38	26	0	0	575	768	0	0	-100	0
1	9	8	""	"YNR061C"	3320	16930	110	6232	5465	2127	100	333	1264	93	85	0	8221	7278	3180	178	433	1138	95	90	0	0	0	0	0	0	0	0	0	0	0	0	0	0	0	0	0	0	0	0.762	0.756	0.748	0.802	1.629	0.712	0.862	0.000	0.000	0.000	0.000	0.000	0.000	0.000	0.000	0.000	0.000	0.000	0.000	0.000	0.000	80	512	14175	12465	-0.391	Error	Error	6132	8043	0	0	5365	7100	0	0	-100	0
1	10	8	""	"YOL015W"	3540	16930	110	7864	7776	2288	98	115	100	100	100	0	8097	7718	2006	179	203	145	100	100	0	0	0	0	0	0	0	0	0	0	0	0	0	0	0	0	0	0	0	0.981	1.018	1.020	1.016	1.311	1.028	0.909	0.000	0.000	0.000	0.000	0.000	0.000	0.000	0.000	0.000	0.000	0.000	0.000	0.000	0.000	80	542	15684	15217	-0.028	Error	Error	7766	7918	0	0	7678	7539	0	0	0	0
1	11	8	""	"YOL047C"	3730	16930	110	2333	2142	769	100	123	238	100	95	0	5019	4503	1707	179	196	154	100	98	0	0	0	0	0	0	0	0	0	0	0	0	0	0	0	0	0	0	0	0.461	0.472	0.464	0.485	1.665	0.449	0.867	0.000	0.000	0.000	0.000	0.000	0.000	0.000	0.000	0.000	0.000	0.000	0.000	0.000	0.000	80	564	7073	6366	-1.116	Error	Error	2233	4840	0	0	2042	4324	0	0	0	0
1	12	8	""	"YNR063W"	3950	16930	110	14629	13547	5724	102	491	2644	96	87	0	8283	7805	2874	188	444	1837	93	90	0	0	0	0	0	0	0	0	0	0	0	0	0	0	0	0	0	0	0	1.795	1.765	1.788	1.762	1.519	1.815	0.901	0.000	0.000	0.000	0.000	0.000	0.000	0.000	0.000	0.000	0.000	0.000	0.000	0.000	0.000	80	473	22622	21062	0.844	Error	Error	14527	8095	0	0	13445	7617	0	0	0	0
1	13	8	""	"YOL017W"	4080	16930	110	6980	6844	2394	96	282	1252	98	96	0	6164	6031	2036	182	336	889	98	93	0	0	0	0	0	0	0	0	0	0	0	0	0	0	0	0	0	0	0	1.151	1.154	1.159	1.170	1.439	1.222	0.878	0.000	0.000	0.000	0.000	0.000	0.000	0.000	0.000	0.000	0.000	0.000	0.000	0.000	0.000	80	431	12866	12597	0.203	Error	Error	6884	5982	0	0	6748	5849	0	0	0	0
1	14	8	"GSH2"	"YOL049W"	4280	16920	150	126	658	1025	103	346	1099	22	12	0	208	623	876	189	417	1000	21	7	0	0	0	0	0	0	0	0	0	0	0	0	0	0	0	0	0	0	0	1.211	1.279	1.076	1.144	3.398	1.394	0.769	0.000	0.000	0.000	0.000	0.000	0.000	0.000	0.000	0.000	0.000	0.000	0.000	0.000	0.000	156	644	42	989	0.276	Error	Error	23	19	0	0	555	434	0	0	-100	0
1	15	8	"RIS1"	"YOR191W"	4470	16920	150	439	615	561	110	354	1056	17	1	0	586	762	595	191	436	1001	21	3	0	0	0	0	0	0	0	0	0	0	0	0	0	0	0	0	0	0	0	0.833	0.884	0.863	0.920	2.345	1.241	0.814	0.000	0.000	0.000	0.000	0.000	0.000	0.000	0.000	0.000	0.000	0.000	0.000	0.000	0.000	156	595	724	1076	-0.264	Error	Error	329	395	0	0	505	571	0	0	-100	0
1	16	8	"MCT1"	"YOR221C"	4650	16920	150	146	1520	2337	113	373	1121	28	25	0	232	2594	4272	190	649	1981	25	23	0	0	0	0	0	0	0	0	0	0	0	0	0	0	0	0	0	0	0	0.786	0.585	0.562	0.684	3.667	0.534	0.877	0.000	0.000	0.000	0.000	0.000	0.000	0.000	0.000	0.000	0.000	0.000	0.000	0.000	0.000	156	605	75	3811	-0.348	Error	Error	33	42	0	0	1407	2404	0	0	-100	0
1	17	8	""	"YOR253W"	4840	16920	150	3937	3502	2597	123	388	1154	67	61	0	4110	3870	3242	203	641	2016	61	50	0	0	0	0	0	0	0	0	0	0	0	0	0	0	0	0	0	0	0	0.976	0.921	0.910	0.908	2.694	0.709	0.817	0.000	0.000	0.000	0.000	0.000	0.000	0.000	0.000	0.000	0.000	0.000	0.000	0.000	0.000	156	559	7721	7046	-0.035	Error	Error	3814	3907	0	0	3379	3667	0	0	-100	0
1	18	8	""	"YOR192C-A"	5040	16930	120	32835	28582	11585	109	156	411	99	98	0	40134	34657	14656	196	224	220	97	95	0	0	0	0	0	0	0	0	0	0	0	0	0	0	0	0	0	0	0	0.819	0.826	0.826	0.882	2.329	0.812	0.901	0.000	0.000	0.000	0.000	0.000	0.000	0.000	0.000	0.000	0.000	0.000	0.000	0.000	0.000	120	439	72664	62934	-0.287	Error	Error	32726	39938	0	0	28473	34461	0	0	0	0
1	19	8	""	"YOR223W"	5220	16920	150	129	1183	1733	106	428	1170	28	25	0	222	1838	2767	190	599	1598	26	26	0	0	0	0	0	0	0	0	0	0	0	0	0	0	0	0	0	0	0	0.719	0.654	0.653	0.803	2.971	0.628	0.871	0.000	0.000	0.000	0.000	0.000	0.000	0.000	0.000	0.000	0.000	0.000	0.000	0.000	0.000	156	571	55	2725	-0.476	Error	Error	23	32	0	0	1077	1648	0	0	-100	0
1	20	8	""	"YOR255W"	5400	16930	110	6706	5643	2401	102	418	1119	92	83	0	9669	8009	3468	185	698	1803	88	86	0	0	0	0	0	0	0	0	0	0	0	0	0	0	0	0	0	0	0	0.696	0.708	0.684	0.735	1.663	0.678	0.883	0.000	0.000	0.000	0.000	0.000	0.000	0.000	0.000	0.000	0.000	0.000	0.000	0.000	0.000	80	443	16088	13365	-0.522	Error	Error	6604	9484	0	0	5541	7824	0	0	-100	0
1	21	8	""	"YOR193W"	5590	16920	110	1690	1637	582	97	191	470	93	86	0	3243	3209	1202	177	349	817	93	87	0	0	0	0	0	0	0	0	0	0	0	0	0	0	0	0	0	0	0	0.520	0.508	0.510	0.523	1.550	0.491	0.894	0.000	0.000	0.000	0.000	0.000	0.000	0.000	0.000	0.000	0.000	0.000	0.000	0.000	0.000	80	493	4659	4572	-0.945	Error	Error	1593	3066	0	0	1540	3032	0	0	0	0
1	22	8	""	"YOR225W"	5790	16920	110	578	596	195	95	126	195	92	73	0	1647	1537	553	168	215	299	92	88	0	0	0	0	0	0	0	0	0	0	0	0	0	0	0	0	0	0	0	0.327	0.366	0.379	0.395	2.182	0.335	0.779	0.000	0.000	0.000	0.000	0.000	0.000	0.000	0.000	0.000	0.000	0.000	0.000	0.000	0.000	80	528	1962	1870	-1.615	Error	Error	483	1479	0	0	501	1369	0	0	0	0
1	1	9	"cdc31"	"YOR257W"	1870	17120	110	3877	4086	2529	89	122	291	93	88	0	8390	6933	3736	170	185	137	97	93	0	0	0	0	0	0	0	0	0	0	0	0	0	0	0	0	0	0	0	0.461	0.591	0.560	0.626	2.508	0.576	0.805	0.000	0.000	0.000	0.000	0.000	0.000	0.000	0.000	0.000	0.000	0.000	0.000	0.000	0.000	80	423	12008	10760	-1.118	Error	Error	3788	8220	0	0	3997	6763	0	0	-100	0
1	2	9	"SLK19"	"YOR195W"	1990	17120	110	6056	6115	1804	92	151	322	100	100	0	6447	6262	2081	170	234	329	100	100	0	0	0	0	0	0	0	0	0	0	0	0	0	0	0	0	0	0	0	0.950	0.989	0.946	1.037	1.504	0.923	0.860	0.000	0.000	0.000	0.000	0.000	0.000	0.000	0.000	0.000	0.000	0.000	0.000	0.000	0.000	80	408	12241	12115	-0.074	Error	Error	5964	6277	0	0	6023	6092	0	0	-100	0
1	3	9	""	"YOR227W"	2190	17120	110	1282	1334	759	92	127	182	97	93	0	2059	2045	878	168	220	296	95	87	0	0	0	0	0	0	0	0	0	0	0	0	0	0	0	0	0	0	0	0.629	0.662	0.617	0.647	1.720	0.653	0.758	0.000	0.000	0.000	0.000	0.000	0.000	0.000	0.000	0.000	0.000	0.000	0.000	0.000	0.000	80	444	3081	3119	-0.668	Error	Error	1190	1891	0	0	1242	1877	0	0	0	0
1	4	9	"RPT4"	"YOR259C"	2360	17120	120	3172	2864	1177	92	108	134	97	96	0	6564	5715	2664	162	172	75	96	95	0	0	0	0	0	0	0	0	0	0	0	0	0	0	0	0	0	0	0	0.481	0.499	0.484	0.587	2.547	0.455	0.852	0.000	0.000	0.000	0.000	0.000	0.000	0.000	0.000	0.000	0.000	0.000	0.000	0.000	0.000	120	544	9482	8325	-1.056	Error	Error	3080	6402	0	0	2772	5553	0	0	0	0
1	5	9	"NIP100"	"YPL174C"	2630	17130	110	9468	9035	4462	92	135	437	98	95	0	6137	5250	2901	156	179	244	97	88	0	0	0	0	0	0	0	0	0	0	0	0	0	0	0	0	0	0	0	1.568	1.756	1.668	1.946	2.334	1.750	0.786	0.000	0.000	0.000	0.000	0.000	0.000	0.000	0.000	0.000	0.000	0.000	0.000	0.000	0.000	80	394	15357	14037	0.649	Error	Error	9376	5981	0	0	8943	5094	0	0	0	0
1	6	9	""	"YPL205C"	2770	17110	150	230	726	894	99	624	2269	5	0	0	227	1445	1735	171	602	1865	33	7	0	0	0	0	0	0	0	0	0	0	0	0	0	0	0	0	0	0	0	2.339	0.492	0.470	0.621	3.373	0.605	0.767	0.000	0.000	0.000	0.000	0.000	0.000	0.000	0.000	0.000	0.000	0.000	0.000	0.000	0.000	156	516	187	1901	1.226	Error	Error	131	56	0	0	627	1274	0	0	-100	0
1	7	9	"SUI3"	"YPL237W"	2920	17110	110	5051	4496	1788	102	464	1382	88	82	0	6443	5512	2306	183	630	1661	87	78	0	0	0	0	0	0	0	0	0	0	0	0	0	0	0	0	0	0	0	0.791	0.825	0.814	0.888	1.805	0.752	0.865	0.000	0.000	0.000	0.000	0.000	0.000	0.000	0.000	0.000	0.000	0.000	0.000	0.000	0.000	80	431	11209	9723	-0.339	Error	Error	4949	6260	0	0	4394	5329	0	0	-100	0
1	8	9	""	"YPL176C"	3110	17110	110	3619	3660	1062	100	295	776	97	95	0	6391	6457	1937	175	510	1407	97	95	0	0	0	0	0	0	0	0	0	0	0	0	0	0	0	0	0	0	0	0.566	0.567	0.572	0.576	1.547	0.525	0.852	0.000	0.000	0.000	0.000	0.000	0.000	0.000	0.000	0.000	0.000	0.000	0.000	0.000	0.000	80	548	9735	9842	-0.821	Error	Error	3519	6216	0	0	3560	6282	0	0	0	0
1	9	9	""	"YPL207W"	3370	17120	110	4126	4155	1908	97	198	559	100	92	0	7126	7152	3269	171	396	1208	95	91	0	0	0	0	0	0	0	0	0	0	0	0	0	0	0	0	0	0	0	0.579	0.581	0.567	0.584	1.484	0.553	0.880	0.000	0.000	0.000	0.000	0.000	0.000	0.000	0.000	0.000	0.000	0.000	0.000	0.000	0.000	80	564	10984	11039	-0.788	Error	Error	4029	6955	0	0	4058	6981	0	0	0	0
1	10	9	"YAR1"	"YPL239W"	3550	17110	110	1584	1428	637	99	300	888	76	28	0	5177	4330	2018	170	472	1347	82	77	0	0	0	0	0	0	0	0	0	0	0	0	0	0	0	0	0	0	0	0.297	0.319	0.321	0.345	2.749	0.326	0.796	0.000	0.000	0.000	0.000	0.000	0.000	0.000	0.000	0.000	0.000	0.000	0.000	0.000	0.000	80	516	6492	5489	-1.753	Error	Error	1485	5007	0	0	1329	4160	0	0	0	0
1	11	9	"MUD13"	"YPL178W"	3740	17130	110	8712	7070	3693	99	200	676	90	85	0	3995	3134	1872	174	258	572	78	73	0	0	0	0	0	0	0	0	0	0	0	0	0	0	0	0	0	0	0	2.254	2.355	2.196	2.346	2.364	2.348	0.827	0.000	0.000	0.000	0.000	0.000	0.000	0.000	0.000	0.000	0.000	0.000	0.000	0.000	0.000	80	548	12434	9931	1.173	Error	Error	8613	3821	0	0	6971	2960	0	0	0	0
1	12	9	"ipl1"	"YPL209C"	3950	17130	110	2924	2786	1129	97	175	777	87	82	0	9142	8011	3266	184	252	610	91	90	0	0	0	0	0	0	0	0	0	0	0	0	0	0	0	0	0	0	0	0.316	0.344	0.338	0.391	2.539	0.314	0.861	0.000	0.000	0.000	0.000	0.000	0.000	0.000	0.000	0.000	0.000	0.000	0.000	0.000	0.000	80	437	11785	10516	-1.664	Error	Error	2827	8958	0	0	2689	7827	0	0	0	0
1	13	9	"cin2"	"YPL241C"	4050	17110	110	2530	2285	794	96	247	1229	82	48	0	5285	4918	1805	184	309	885	97	93	0	0	0	0	0	0	0	0	0	0	0	0	0	0	0	0	0	0	0	0.477	0.462	0.466	0.464	1.543	0.469	0.893	0.000	0.000	0.000	0.000	0.000	0.000	0.000	0.000	0.000	0.000	0.000	0.000	0.000	0.000	80	418	7535	6923	-1.067	Error	Error	2434	5101	0	0	2189	4734	0	0	0	0
1	14	9	""	"YPL180W"	4320	17120	120	4046	3804	1650	104	197	529	93	90	0	10143	9420	3863	195	260	413	95	93	0	0	0	0	0	0	0	0	0	0	0	0	0	0	0	0	0	0	0	0.396	0.401	0.388	0.429	2.460	0.382	0.846	0.000	0.000	0.000	0.000	0.000	0.000	0.000	0.000	0.000	0.000	0.000	0.000	0.000	0.000	120	569	13890	12925	-1.335	Error	Error	3942	9948	0	0	3700	9225	0	0	0	0
1	15	9	"NIP7"	"YPL211W"	4440	17110	110	3298	3173	1024	106	209	543	100	97	0	5301	4985	1387	187	253	394	100	98	0	0	0	0	0	0	0	0	0	0	0	0	0	0	0	0	0	0	0	0.624	0.639	0.643	0.630	1.424	0.632	0.894	0.000	0.000	0.000	0.000	0.000	0.000	0.000	0.000	0.000	0.000	0.000	0.000	0.000	0.000	80	427	8306	7865	-0.680	Error	Error	3192	5114	0	0	3067	4798	0	0	0	0
1	16	9	"SRP68"	"YPL243W"	4640	17120	110	11501	10770	4701	103	135	347	100	100	0	6655	6031	2550	175	211	499	96	91	0	0	0	0	0	0	0	0	0	0	0	0	0	0	0	0	0	0	0	1.759	1.822	1.749	1.950	1.859	1.920	0.864	0.000	0.000	0.000	0.000	0.000	0.000	0.000	0.000	0.000	0.000	0.000	0.000	0.000	0.000	80	515	17878	16523	0.815	Error	Error	11398	6480	0	0	10667	5856	0	0	0	0
1	17	9	"EMPTY"	"EMPTY"	4850	17110	150	148	192	177	102	252	863	0	0	0	221	271	152	177	413	1471	0	0	0	0	0	0	0	0	0	0	0	0	0	0	0	0	0	0	0	0	0	1.045	0.957	0.820	0.863	3.788	0.344	0.115	0.000	0.000	0.000	0.000	0.000	0.000	0.000	0.000	0.000	0.000	0.000	0.000	0.000	0.000	156	671	90	184	0.064	Error	Error	46	44	0	0	90	94	0	0	-75	0
1	18	9	"EMPTY"	"EMPTY"	5040	17110	150	130	146	86	95	102	45	45	21	0	225	259	145	180	192	145	22	10	0	0	0	0	0	0	0	0	0	0	0	0	0	0	0	0	0	0	0	0.778	0.646	0.615	0.659	2.976	0.108	0.062	0.000	0.000	0.000	0.000	0.000	0.000	0.000	0.000	0.000	0.000	0.000	0.000	0.000	0.000	156	578	80	130	-0.363	Error	Error	35	45	0	0	51	79	0	0	-75	0
1	19	9	"EMPTY"	"EMPTY"	5230	17110	150	109	121	62	93	290	941	0	0	0	189	207	95	178	437	1349	0	0	0	0	0	0	0	0	0	0	0	0	0	0	0	0	0	0	0	0	0	1.455	0.966	0.558	0.573	3.321	0.730	0.759	0.000	0.000	0.000	0.000	0.000	0.000	0.000	0.000	0.000	0.000	0.000	0.000	0.000	0.000	156	536	27	57	0.541	Error	Error	16	11	0	0	28	29	0	0	-75	0
1	20	9	"EMPTY"	"EMPTY"	5420	17110	150	109	128	87	94	289	898	0	0	0	206	232	122	177	467	1387	0	0	0	0	0	0	0	0	0	0	0	0	0	0	0	0	0	0	0	0	0	0.517	0.618	0.741	0.819	3.345	1.173	0.377	0.000	0.000	0.000	0.000	0.000	0.000	0.000	0.000	0.000	0.000	0.000	0.000	0.000	0.000	156	619	44	89	-0.951	Error	Error	15	29	0	0	34	55	0	0	-75	0
1	21	9	"EMPTY"	"EMPTY"	5600	17110	150	101	132	116	92	141	291	4	1	0	207	225	92	172	260	527	0	0	0	0	0	0	0	0	0	0	0	0	0	0	0	0	0	0	0	0	0	0.257	0.755	0.837	0.828	3.312	0.988	0.362	0.000	0.000	0.000	0.000	0.000	0.000	0.000	0.000	0.000	0.000	0.000	0.000	0.000	0.000	156	633	44	93	-1.959	Error	Error	9	35	0	0	40	53	0	0	-75	0
1	22	9	"EMPTY"	"EMPTY"	5790	17110	150	111	124	65	88	122	336	0	0	0	199	221	86	164	205	309	2	0	0	0	0	0	0	0	0	0	0	0	0	0	0	0	0	0	0	0	0	0.657	0.632	0.705	0.714	4.137	0.525	0.164	0.000	0.000	0.000	0.000	0.000	0.000	0.000	0.000	0.000	0.000	0.000	0.000	0.000	0.000	156	833	58	93	-0.606	Error	Error	23	35	0	0	36	57	0	0	-75	0
1	1	10	"EMPTY"	"EMPTY"	1820	17300	150	105	120	72	89	104	182	3	0	0	190	221	126	167	175	74	23	13	0	0	0	0	0	0	0	0	0	0	0	0	0	0	0	0	0	0	0	0.696	0.574	0.829	0.693	3.621	0.435	0.082	0.000	0.000	0.000	0.000	0.000	0.000	0.000	0.000	0.000	0.000	0.000	0.000	0.000	0.000	156	836	39	85	-0.524	Error	Error	16	23	0	0	31	54	0	0	-75	0
1	2	10	"EMPTY"	"EMPTY"	2010	17300	150	104	122	78	87	124	262	2	0	0	185	222	225	167	200	222	5	1	0	0	0	0	0	0	0	0	0	0	0	0	0	0	0	0	0	0	0	0.944	0.636	0.923	0.901	4.145	0.091	0.034	0.000	0.000	0.000	0.000	0.000	0.000	0.000	0.000	0.000	0.000	0.000	0.000	0.000	0.000	156	559	35	90	-0.082	Error	Error	17	18	0	0	35	55	0	0	-75	0
1	3	10	"EMPTY"	"EMPTY"	2200	17300	150	106	141	108	90	118	174	11	4	0	191	244	174	164	212	311	7	1	0	0	0	0	0	0	0	0	0	0	0	0	0	0	0	0	0	0	0	0.593	0.637	0.779	0.698	3.849	0.552	0.363	0.000	0.000	0.000	0.000	0.000	0.000	0.000	0.000	0.000	0.000	0.000	0.000	0.000	0.000	156	622	43	131	-0.755	Error	Error	16	27	0	0	51	80	0	0	-75	0
1	4	10	"EMPTY"	"EMPTY"	2390	17300	150	108	133	98	90	94	38	33	21	0	190	241	183	162	168	48	38	22	0	0	0	0	0	0	0	0	0	0	0	0	0	0	0	0	0	0	0	0.643	0.544	0.890	0.942	3.957	0.438	0.380	0.000	0.000	0.000	0.000	0.000	0.000	0.000	0.000	0.000	0.000	0.000	0.000	0.000	0.000	156	664	46	122	-0.637	Error	Error	18	28	0	0	43	79	0	0	-75	0
1	5	10	"EMPTY"	"EMPTY"	2580	17300	150	109	127	108	92	112	292	1	1	0	183	210	135	164	174	134	7	4	0	0	0	0	0	0	0	0	0	0	0	0	0	0	0	0	0	0	0	0.895	0.761	1.000	0.921	4.309	0.512	0.251	0.000	0.000	0.000	0.000	0.000	0.000	0.000	0.000	0.000	0.000	0.000	0.000	0.000	0.000	156	600	36	81	-0.160	Error	Error	17	19	0	0	35	46	0	0	-75	0
1	6	10	"EMPTY"	"EMPTY"	2770	17300	150	121	156	108	91	121	248	8	1	0	219	262	156	175	222	402	6	0	0	0	0	0	0	0	0	0	0	0	0	0	0	0	0	0	0	0	0	0.682	0.747	0.906	0.854	4.353	0.651	0.286	0.000	0.000	0.000	0.000	0.000	0.000	0.000	0.000	0.000	0.000	0.000	0.000	0.000	0.000	156	534	74	152	-0.553	Error	Error	30	44	0	0	65	87	0	0	-75	0
1	7	10	""	"iYBL019W"	2940	17310	110	1352	1246	583	93	125	302	85	82	0	1115	1007	425	174	201	290	83	73	0	0	0	0	0	0	0	0	0	0	0	0	0	0	0	0	0	0	0	1.338	1.384	1.327	1.258	1.874	1.351	0.774	0.000	0.000	0.000	0.000	0.000	0.000	0.000	0.000	0.000	0.000	0.000	0.000	0.000	0.000	80	507	2200	1986	0.420	Error	Error	1259	941	0	0	1153	833	0	0	0	0
1	8	10	""	"iYBL015W"	3200	17310	130	11901	9558	5506	97	162	469	90	89	0	5362	4324	2514	167	259	767	79	75	0	0	0	0	0	0	0	0	0	0	0	0	0	0	0	0	0	0	0	2.272	2.276	2.271	2.417	2.524	2.325	0.874	0.000	0.000	0.000	0.000	0.000	0.000	0.000	0.000	0.000	0.000	0.000	0.000	0.000	0.000	120	737	16999	13618	1.184	Error	Error	11804	5195	0	0	9461	4157	0	0	0	0
1	9	10	""	"iYBL014C"	3380	17320	110	1185	1066	452	92	98	50	93	93	0	2647	2311	1048	163	172	73	91	88	0	0	0	0	0	0	0	0	0	0	0	0	0	0	0	0	0	0	0	0.440	0.453	0.447	0.463	2.130	0.404	0.808	0.000	0.000	0.000	0.000	0.000	0.000	0.000	0.000	0.000	0.000	0.000	0.000	0.000	0.000	80	435	3577	3122	-1.184	Error	Error	1093	2484	0	0	974	2148	0	0	0	0
1	10	10	""	"iYBR001C"	3520	17310	110	3948	3659	1084	92	100	53	100	100	0	2713	2620	708	165	179	81	100	100	0	0	0	0	0	0	0	0	0	0	0	0	0	0	0	0	0	0	0	1.513	1.453	1.431	1.446	1.442	1.479	0.856	0.000	0.000	0.000	0.000	0.000	0.000	0.000	0.000	0.000	0.000	0.000	0.000	0.000	0.000	80	470	6404	6022	0.598	Error	Error	3856	2548	0	0	3567	2455	0	0	0	0
1	11	10	""	"iYBR005W"	3700	17310	110	18316	15815	6364	98	204	862	100	98	0	4485	4078	1470	174	222	325	98	97	0	0	0	0	0	0	0	0	0	0	0	0	0	0	0	0	0	0	0	4.226	4.026	4.030	3.990	1.635	4.252	0.888	0.000	0.000	0.000	0.000	0.000	0.000	0.000	0.000	0.000	0.000	0.000	0.000	0.000	0.000	80	516	22529	19621	2.079	Error	Error	18218	4311	0	0	15717	3904	0	0	0	0
1	12	10	""	"iYBR008C"	3900	17310	110	5272	4929	1860	97	203	874	100	92	0	6766	6304	2204	183	224	325	100	100	0	0	0	0	0	0	0	0	0	0	0	0	0	0	0	0	0	0	0	0.786	0.789	0.807	0.791	1.427	0.810	0.892	0.000	0.000	0.000	0.000	0.000	0.000	0.000	0.000	0.000	0.000	0.000	0.000	0.000	0.000	80	501	11758	10953	-0.347	Error	Error	5175	6583	0	0	4832	6121	0	0	0	0
1	13	10	""	"iYBR022W"	4090	17300	150	174	1045	1382	100	146	290	35	33	0	235	626	675	188	228	229	33	30	0	0	0	0	0	0	0	0	0	0	0	0	0	0	0	0	0	0	0	1.574	2.158	1.898	1.611	2.921	2.123	0.827	0.000	0.000	0.000	0.000	0.000	0.000	0.000	0.000	0.000	0.000	0.000	0.000	0.000	0.000	156	723	121	1383	0.655	Error	Error	74	47	0	0	945	438	0	0	-100	0
1	14	10	""	"iYBR027C"	4250	17320	100	1796	1848	987	106	173	369	95	83	0	1585	1418	563	191	233	234	87	87	0	0	0	0	0	0	0	0	0	0	0	0	0	0	0	0	0	0	0	1.212	1.420	1.316	1.423	1.947	1.774	0.701	0.000	0.000	0.000	0.000	0.000	0.000	0.000	0.000	0.000	0.000	0.000	0.000	0.000	0.000	80	422	3084	2969	0.278	Error	Error	1690	1394	0	0	1742	1227	0	0	-100	0
1	15	10	""	"iYBR031W"	4520	17310	110	3499	3033	1568	110	143	315	91	85	0	1660	1846	1004	195	218	206	88	86	0	0	0	0	0	0	0	0	0	0	0	0	0	0	0	0	0	0	0	2.313	1.770	1.789	1.645	2.039	1.776	0.838	0.000	0.000	0.000	0.000	0.000	0.000	0.000	0.000	0.000	0.000	0.000	0.000	0.000	0.000	80	510	4854	4574	1.210	Error	Error	3389	1465	0	0	2923	1651	0	0	0	0
1	16	10	""	"iYBRWdelta16"	4650	17310	110	4414	3999	1550	111	149	339	98	93	0	4698	4386	1337	183	210	222	100	95	0	0	0	0	0	0	0	0	0	0	0	0	0	0	0	0	0	0	0	0.953	0.925	0.957	0.893	1.606	0.978	0.841	0.000	0.000	0.000	0.000	0.000	0.000	0.000	0.000	0.000	0.000	0.000	0.000	0.000	0.000	80	440	8818	8091	-0.069	Error	Error	4303	4515	0	0	3888	4203	0	0	0	0
1	17	10	""	"iYBR048W"	4830	17310	110	14346	12235	5110	103	126	137	100	100	0	4554	4210	1490	177	196	114	95	95	0	0	0	0	0	0	0	0	0	0	0	0	0	0	0	0	0	0	0	3.254	3.008	3.043	2.942	1.750	3.295	0.867	0.000	0.000	0.000	0.000	0.000	0.000	0.000	0.000	0.000	0.000	0.000	0.000	0.000	0.000	80	534	18620	16165	1.702	Error	Error	14243	4377	0	0	12132	4033	0	0	0	0
1	18	10	""	"iYBR053C-0"	5100	17320	120	2115	2373	1530	98	123	225	94	88	0	5641	4873	2594	183	204	169	90	86	0	0	0	0	0	0	0	0	0	0	0	0	0	0	0	0	0	0	0	0.370	0.485	0.422	0.549	2.924	0.445	0.721	0.000	0.000	0.000	0.000	0.000	0.000	0.000	0.000	0.000	0.000	0.000	0.000	0.000	0.000	120	549	7475	6965	-1.436	Error	Error	2017	5458	0	0	2275	4690	0	0	0	0
1	19	10	""	"iYCR022C"	5220	17310	110	6183	5844	2030	94	121	230	100	100	0	3867	3685	1170	183	198	158	100	100	0	0	0	0	0	0	0	0	0	0	0	0	0	0	0	0	0	0	0	1.653	1.642	1.668	1.631	1.498	1.802	0.848	0.000	0.000	0.000	0.000	0.000	0.000	0.000	0.000	0.000	0.000	0.000	0.000	0.000	0.000	80	425	9773	9252	0.725	Error	Error	6089	3684	0	0	5750	3502	0	0	0	0
1	20	10	""	"iYCR025C"	5430	17310	110	1060	1089	465	96	109	92	98	98	0	2620	2692	1121	182	188	81	95	95	0	0	0	0	0	0	0	0	0	0	0	0	0	0	0	0	0	0	0	0.395	0.396	0.395	0.391	1.672	0.378	0.821	0.000	0.000	0.000	0.000	0.000	0.000	0.000	0.000	0.000	0.000	0.000	0.000	0.000	0.000	80	545	3402	3503	-1.339	Error	Error	964	2438	0	0	993	2510	0	0	0	0
1	21	10	""	"iYCRWdelta11"	5630	17310	110	10073	9063	3494	98	208	764	97	93	0	4058	3741	1347	186	247	418	95	93	0	0	0	0	0	0	0	0	0	0	0	0	0	0	0	0	0	0	0	2.576	2.522	2.522	2.554	1.656	2.780	0.835	0.000	0.000	0.000	0.000	0.000	0.000	0.000	0.000	0.000	0.000	0.000	0.000	0.000	0.000	80	466	13847	12520	1.365	Error	Error	9975	3872	0	0	8965	3555	0	0	0	0
1	22	10	""	"iYCR043C"	5790	17300	110	942	869	328	95	198	739	63	1	0	1417	1311	459	183	245	406	87	81	0	0	0	0	0	0	0	0	0	0	0	0	0	0	0	0	0	0	0	0.686	0.686	0.667	0.727	1.840	1.276	0.611	0.000	0.000	0.000	0.000	0.000	0.000	0.000	0.000	0.000	0.000	0.000	0.000	0.000	0.000	80	499	2081	1902	-0.543	Error	Error	847	1234	0	0	774	1128	0	0	0	0
1	1	11	""	"iYCR047C"	1870	17500	100	1119	1102	432	85	92	43	96	95	0	2304	2322	1050	164	168	47	93	92	0	0	0	0	0	0	0	0	0	0	0	0	0	0	0	0	0	0	0	0.483	0.471	0.475	0.533	2.223	0.424	0.815	0.000	0.000	0.000	0.000	0.000	0.000	0.000	0.000	0.000	0.000	0.000	0.000	0.000	0.000	80	425	3174	3175	-1.049	Error	Error	1034	2140	0	0	1017	2158	0	0	0	0
1	2	11	""	"iYCR053W"	2000	17500	100	3386	3232	1135	85	92	38	100	100	0	1048	1000	342	157	164	48	95	93	0	0	0	0	0	0	0	0	0	0	0	0	0	0	0	0	0	0	0	3.705	3.733	3.648	3.469	1.593	3.801	0.813	0.000	0.000	0.000	0.000	0.000	0.000	0.000	0.000	0.000	0.000	0.000	0.000	0.000	0.000	80	390	4192	3990	1.889	Error	Error	3301	891	0	0	3147	843	0	0	0	0
1	3	11	""	"iYCR075C"	2180	17500	110	3997	3564	1372	88	133	334	98	93	0	4287	3704	1531	158	216	392	92	90	0	0	0	0	0	0	0	0	0	0	0	0	0	0	0	0	0	0	0	0.947	0.980	0.989	1.101	2.528	0.958	0.826	0.000	0.000	0.000	0.000	0.000	0.000	0.000	0.000	0.000	0.000	0.000	0.000	0.000	0.000	80	532	8038	7022	-0.079	Error	Error	3909	4129	0	0	3476	3546	0	0	0	0
1	4	11	""	"iYCR081W"	2440	17500	110	1870	1986	1165	90	95	41	98	98	0	2059	1970	1053	166	168	43	88	88	0	0	0	0	0	0	0	0	0	0	0	0	0	0	0	0	0	0	0	0.940	1.051	1.007	1.001	2.229	1.080	0.815	0.000	0.000	0.000	0.000	0.000	0.000	0.000	0.000	0.000	0.000	0.000	0.000	0.000	0.000	80	548	3673	3700	-0.089	Error	Error	1780	1893	0	0	1896	1804	0	0	0	0
1	5	11	""	"iYCR085W"	2630	17500	110	948	1310	1315	86	94	48	97	96	0	1955	2077	1129	172	178	50	91	91	0	0	0	0	0	0	0	0	0	0	0	0	0	0	0	0	0	0	0	0.483	0.643	0.466	0.469	2.116	0.592	0.521	0.000	0.000	0.000	0.000	0.000	0.000	0.000	0.000	0.000	0.000	0.000	0.000	0.000	0.000	80	435	2645	3129	-1.049	Error	Error	862	1783	0	0	1224	1905	0	0	-100	0
1	6	11	""	"itT(AGU)C"	2740	17500	100	5259	4842	1701	91	115	198	100	97	0	2865	2574	948	174	195	138	96	95	0	0	0	0	0	0	0	0	0	0	0	0	0	0	0	0	0	0	0	1.920	1.980	1.919	2.042	1.878	2.015	0.853	0.000	0.000	0.000	0.000	0.000	0.000	0.000	0.000	0.000	0.000	0.000	0.000	0.000	0.000	80	382	7859	7151	0.941	Error	Error	5168	2691	0	0	4751	2400	0	0	-100	0
1	7	11	""	"iYCR100C"	2940	17500	100	2139	1950	677	96	108	87	97	97	0	3759	3404	1262	170	181	82	97	96	0	0	0	0	0	0	0	0	0	0	0	0	0	0	0	0	0	0	0	0.569	0.573	0.580	0.608	1.718	0.532	0.858	0.000	0.000	0.000	0.000	0.000	0.000	0.000	0.000	0.000	0.000	0.000	0.000	0.000	0.000	80	480	5632	5088	-0.813	Error	Error	2043	3589	0	0	1854	3234	0	0	0	0
1	8	11	""	"iYCR103C"	3130	17500	100	21185	17235	8665	91	101	46	100	98	0	12380	10096	5744	159	167	56	95	92	0	0	0	0	0	0	0	0	0	0	0	0	0	0	0	0	0	0	0	1.726	1.725	1.663	1.774	2.256	1.666	0.851	0.000	0.000	0.000	0.000	0.000	0.000	0.000	0.000	0.000	0.000	0.000	0.000	0.000	0.000	80	489	33315	27081	0.787	Error	Error	21094	12221	0	0	17144	9937	0	0	0	0
1	9	11	""	"iYDR045C"	3330	17500	100	4264	3927	1649	88	115	191	97	96	0	3288	2963	1156	157	193	218	95	93	0	0	0	0	0	0	0	0	0	0	0	0	0	0	0	0	0	0	0	1.334	1.368	1.333	1.353	2.056	1.421	0.805	0.000	0.000	0.000	0.000	0.000	0.000	0.000	0.000	0.000	0.000	0.000	0.000	0.000	0.000	80	485	7307	6645	0.415	Error	Error	4176	3131	0	0	3839	2806	0	0	0	0
1	10	11	""	"iYDR050C"	3580	17500	110	2004	1825	891	92	100	51	98	92	0	4063	3555	1621	167	187	157	91	90	0	0	0	0	0	0	0	0	0	0	0	0	0	0	0	0	0	0	0	0.491	0.512	0.504	0.495	2.138	0.501	0.825	0.000	0.000	0.000	0.000	0.000	0.000	0.000	0.000	0.000	0.000	0.000	0.000	0.000	0.000	80	476	5808	5121	-1.027	Error	Error	1912	3896	0	0	1733	3388	0	0	0	0
1	11	11	""	"iYDR055W"	3690	17500	100	1153	1168	458	96	110	76	100	98	0	1735	1808	932	182	196	70	93	93	0	0	0	0	0	0	0	0	0	0	0	0	0	0	0	0	0	0	0	0.681	0.659	0.672	0.710	1.694	0.634	0.826	0.000	0.000	0.000	0.000	0.000	0.000	0.000	0.000	0.000	0.000	0.000	0.000	0.000	0.000	80	386	2610	2698	-0.555	Error	Error	1057	1553	0	0	1072	1626	0	0	0	0
1	12	11	""	"iYDR070C"	3880	17500	100	1998	1913	592	94	124	171	97	96	0	3000	2688	987	187	241	342	95	90	0	0	0	0	0	0	0	0	0	0	0	0	0	0	0	0	0	0	0	0.677	0.727	0.688	0.756	1.575	0.688	0.837	0.000	0.000	0.000	0.000	0.000	0.000	0.000	0.000	0.000	0.000	0.000	0.000	0.000	0.000	80	489	4717	4320	-0.563	Error	Error	1904	2813	0	0	1819	2501	0	0	0	0
1	13	11	""	"iYDR074W"	4090	17500	110	2001	1858	768	95	137	254	96	87	0	4306	3817	1584	178	243	363	92	90	0	0	0	0	0	0	0	0	0	0	0	0	0	0	0	0	0	0	0	0.462	0.484	0.475	0.488	1.656	0.450	0.814	0.000	0.000	0.000	0.000	0.000	0.000	0.000	0.000	0.000	0.000	0.000	0.000	0.000	0.000	80	518	6034	5402	-1.115	Error	Error	1906	4128	0	0	1763	3639	0	0	0	0
1	14	11	""	"iYDR078C"	4270	17500	100	1532	1442	411	100	107	55	100	100	0	1938	1786	592	176	202	192	96	92	0	0	0	0	0	0	0	0	0	0	0	0	0	0	0	0	0	0	0	0.813	0.834	0.808	0.886	1.609	0.782	0.850	0.000	0.000	0.000	0.000	0.000	0.000	0.000	0.000	0.000	0.000	0.000	0.000	0.000	0.000	80	468	3194	2952	-0.299	Error	Error	1432	1762	0	0	1342	1610	0	0	0	0
1	15	11	""	"iYDR092W"	4480	17500	100	1242	1148	429	101	108	49	97	97	0	3817	3505	1287	179	191	62	98	98	0	0	0	0	0	0	0	0	0	0	0	0	0	0	0	0	0	0	0	0.314	0.315	0.315	0.327	1.876	0.297	0.803	0.000	0.000	0.000	0.000	0.000	0.000	0.000	0.000	0.000	0.000	0.000	0.000	0.000	0.000	80	483	4779	4373	-1.673	Error	Error	1141	3638	0	0	1047	3326	0	0	0	0
1	16	11	""	"iYDR098C"	4660	17500	100	1254	1197	391	105	114	48	100	100	0	1247	1183	362	187	194	54	97	97	0	0	0	0	0	0	0	0	0	0	0	0	0	0	0	0	0	0	0	1.084	1.096	1.064	1.082	1.524	1.095	0.817	0.000	0.000	0.000	0.000	0.000	0.000	0.000	0.000	0.000	0.000	0.000	0.000	0.000	0.000	80	470	2209	2088	0.116	Error	Error	1149	1060	0	0	1092	996	0	0	0	0
1	17	11	""	"iYDRCdelta9-1"	4860	17500	110	924	915	372	102	119	130	96	91	0	1871	1858	771	186	199	88	96	95	0	0	0	0	0	0	0	0	0	0	0	0	0	0	0	0	0	0	0	0.488	0.486	0.467	0.483	1.702	0.473	0.793	0.000	0.000	0.000	0.000	0.000	0.000	0.000	0.000	0.000	0.000	0.000	0.000	0.000	0.000	80	532	2507	2485	-1.036	Error	Error	822	1685	0	0	813	1672	0	0	0	0
1	18	11	""	"iYDR115W"	5050	17500	110	886	862	286	105	246	829	43	0	0	1702	1591	505	194	270	434	91	87	0	0	0	0	0	0	0	0	0	0	0	0	0	0	0	0	0	0	0	0.518	0.542	0.534	0.563	1.933	0.508	0.807	0.000	0.000	0.000	0.000	0.000	0.000	0.000	0.000	0.000	0.000	0.000	0.000	0.000	0.000	80	506	2289	2154	-0.949	Error	Error	781	1508	0	0	757	1397	0	0	0	0
1	19	11	""	"iYDR119W"	5250	17500	100	6621	6087	2034	107	249	835	100	96	0	4696	4158	1386	196	265	426	100	98	0	0	0	0	0	0	0	0	0	0	0	0	0	0	0	0	0	0	0	1.448	1.509	1.468	1.522	1.442	1.528	0.880	0.000	0.000	0.000	0.000	0.000	0.000	0.000	0.000	0.000	0.000	0.000	0.000	0.000	0.000	80	498	11014	9942	0.534	Error	Error	6514	4500	0	0	5980	3962	0	0	0	0
1	20	11	""	"iYDR123C"	5490	17510	120	4460	4064	1997	101	110	61	98	97	0	5061	4328	2198	189	197	65	92	89	0	0	0	0	0	0	0	0	0	0	0	0	0	0	0	0	0	0	0	0.895	0.957	0.935	1.016	2.957	0.933	0.854	0.000	0.000	0.000	0.000	0.000	0.000	0.000	0.000	0.000	0.000	0.000	0.000	0.000	0.000	120	494	9231	8102	-0.161	Error	Error	4359	4872	0	0	3963	4139	0	0	0	0
1	21	11	""	"iYDR431W"	5630	17500	120	522	489	218	97	136	455	41	0	0	960	860	360	189	201	153	85	80	0	0	0	0	0	0	0	0	0	0	0	0	0	0	0	0	0	0	0	0.551	0.584	0.584	0.633	2.127	0.560	0.790	0.000	0.000	0.000	0.000	0.000	0.000	0.000	0.000	0.000	0.000	0.000	0.000	0.000	0.000	120	444	1196	1063	-0.859	Error	Error	425	771	0	0	392	671	0	0	0	0
1	22	11	""	"iYDR436W"	5790	17500	100	1935	1882	591	97	103	41	100	100	0	3839	3517	1117	185	197	77	100	100	0	0	0	0	0	0	0	0	0	0	0	0	0	0	0	0	0	0	0	0.503	0.536	0.545	0.544	1.493	0.506	0.846	0.000	0.000	0.000	0.000	0.000	0.000	0.000	0.000	0.000	0.000	0.000	0.000	0.000	0.000	80	438	5492	5117	-0.991	Error	Error	1838	3654	0	0	1785	3332	0	0	0	0
1	1	12	""	"iYDR439W-1"	1810	17690	110	8493	7882	2531	84	93	62	100	100	0	6939	6353	2073	158	161	42	100	100	0	0	0	0	0	0	0	0	0	0	0	0	0	0	0	0	0	0	0	1.240	1.259	1.259	1.296	1.605	1.284	0.889	0.000	0.000	0.000	0.000	0.000	0.000	0.000	0.000	0.000	0.000	0.000	0.000	0.000	0.000	80	567	15190	13993	0.310	Error	Error	8409	6781	0	0	7798	6195	0	0	0	0
1	2	12	""	"iYDR457W"	2050	17700	110	483	488	181	84	91	41	97	92	0	597	595	200	157	160	45	97	95	0	0	0	0	0	0	0	0	0	0	0	0	0	0	0	0	0	0	0	0.907	0.922	0.887	0.924	1.665	0.908	0.654	0.000	0.000	0.000	0.000	0.000	0.000	0.000	0.000	0.000	0.000	0.000	0.000	0.000	0.000	80	501	839	842	-0.141	Error	Error	399	440	0	0	404	438	0	0	0	0
1	3	12	""	"iYDR461W"	2190	17690	100	1684	1570	464	87	102	185	98	97	0	4763	4555	1202	162	169	69	100	100	0	0	0	0	0	0	0	0	0	0	0	0	0	0	0	0	0	0	0	0.347	0.338	0.334	0.336	1.378	0.318	0.828	0.000	0.000	0.000	0.000	0.000	0.000	0.000	0.000	0.000	0.000	0.000	0.000	0.000	0.000	80	431	6198	5876	-1.527	Error	Error	1597	4601	0	0	1483	4393	0	0	0	0
1	4	12	""	"iYDR465C"	2430	17690	110	3975	3434	1558	89	104	84	100	100	0	6379	5567	2268	171	175	68	93	93	0	0	0	0	0	0	0	0	0	0	0	0	0	0	0	0	0	0	0	0.626	0.620	0.651	0.622	2.044	0.640	0.837	0.000	0.000	0.000	0.000	0.000	0.000	0.000	0.000	0.000	0.000	0.000	0.000	0.000	0.000	80	492	10094	8741	-0.676	Error	Error	3886	6208	0	0	3345	5396	0	0	0	0
1	5	12	""	"iYDR481C"	2570	17690	100	1016	958	403	88	100	82	97	93	0	2227	2135	682	170	177	73	98	98	0	0	0	0	0	0	0	0	0	0	0	0	0	0	0	0	0	0	0	0.451	0.443	0.439	0.393	1.705	0.444	0.844	0.000	0.000	0.000	0.000	0.000	0.000	0.000	0.000	0.000	0.000	0.000	0.000	0.000	0.000	80	381	2985	2835	-1.148	Error	Error	928	2057	0	0	870	1965	0	0	0	0
1	6	12	""	"iYDR485C"	2750	17690	100	1383	1300	424	90	96	43	100	98	0	3160	3045	773	173	182	91	100	100	0	0	0	0	0	0	0	0	0	0	0	0	0	0	0	0	0	0	0	0.433	0.421	0.435	0.397	1.614	0.421	0.851	0.000	0.000	0.000	0.000	0.000	0.000	0.000	0.000	0.000	0.000	0.000	0.000	0.000	0.000	80	462	4280	4082	-1.208	Error	Error	1293	2987	0	0	1210	2872	0	0	0	0
1	7	12	""	"iYDR489W"	2940	17690	110	1483	1425	380	88	97	42	100	100	0	2319	2216	532	174	176	45	100	100	0	0	0	0	0	0	0	0	0	0	0	0	0	0	0	0	0	0	0	0.650	0.655	0.653	0.658	1.388	0.622	0.841	0.000	0.000	0.000	0.000	0.000	0.000	0.000	0.000	0.000	0.000	0.000	0.000	0.000	0.000	80	560	3540	3379	-0.621	Error	Error	1395	2145	0	0	1337	2042	0	0	0	0
1	8	12	""	"itL(CAA)D"	3190	17690	110	3761	3341	1481	92	105	87	98	98	0	4415	3959	1515	172	175	53	97	96	0	0	0	0	0	0	0	0	0	0	0	0	0	0	0	0	0	0	0	0.865	0.858	0.906	0.918	2.286	0.913	0.864	0.000	0.000	0.000	0.000	0.000	0.000	0.000	0.000	0.000	0.000	0.000	0.000	0.000	0.000	80	480	7912	7036	-0.210	Error	Error	3669	4243	0	0	3249	3787	0	0	0	0
1	9	12	""	"iYDR511W"	3320	17690	120	665	643	243	90	106	143	91	88	0	1334	1220	412	174	185	121	94	91	0	0	0	0	0	0	0	0	0	0	0	0	0	0	0	0	0	0	0	0.496	0.529	0.519	0.530	2.387	0.500	0.774	0.000	0.000	0.000	0.000	0.000	0.000	0.000	0.000	0.000	0.000	0.000	0.000	0.000	0.000	120	557	1735	1599	-1.012	Error	Error	575	1160	0	0	553	1046	0	0	0	0
1	10	12	""	"iYDR516C"	3550	17690	110	2180	1992	748	93	107	132	98	93	0	4389	3920	1528	178	204	275	95	93	0	0	0	0	0	0	0	0	0	0	0	0	0	0	0	0	0	0	0	0.496	0.507	0.509	0.516	1.749	0.489	0.838	0.000	0.000	0.000	0.000	0.000	0.000	0.000	0.000	0.000	0.000	0.000	0.000	0.000	0.000	80	490	6298	5641	-1.013	Error	Error	2087	4211	0	0	1899	3742	0	0	0	0
1	11	12	""	"iYER141W"	3690	17690	100	985	993	248	94	112	146	100	100	0	901	894	245	179	212	303	93	73	0	0	0	0	0	0	0	0	0	0	0	0	0	0	0	0	0	0	0	1.234	1.257	1.322	1.292	1.522	0.631	0.522	0.000	0.000	0.000	0.000	0.000	0.000	0.000	0.000	0.000	0.000	0.000	0.000	0.000	0.000	80	409	1613	1614	0.303	Error	Error	891	722	0	0	899	715	0	0	0	0
1	12	12	""	"iYER145C"	3880	17690	100	1306	1259	362	92	100	41	100	100	0	3168	2877	860	181	192	82	100	98	0	0	0	0	0	0	0	0	0	0	0	0	0	0	0	0	0	0	0	0.406	0.433	0.442	0.446	1.574	0.403	0.841	0.000	0.000	0.000	0.000	0.000	0.000	0.000	0.000	0.000	0.000	0.000	0.000	0.000	0.000	80	455	4201	3863	-1.299	Error	Error	1214	2987	0	0	1167	2696	0	0	0	0
1	13	12	""	"iYER149C"	4060	17690	110	6330	6097	1737	92	116	189	100	100	0	5196	4934	1634	177	208	250	100	100	0	0	0	0	0	0	0	0	0	0	0	0	0	0	0	0	0	0	0	1.243	1.262	1.262	1.303	1.393	1.240	0.893	0.000	0.000	0.000	0.000	0.000	0.000	0.000	0.000	0.000	0.000	0.000	0.000	0.000	0.000	80	510	11257	10762	0.314	Error	Error	6238	5019	0	0	6005	4757	0	0	0	0
1	14	12	""	"iYER163C-0"	4270	17690	110	1759	1708	464	93	107	97	100	98	0	6474	5938	1902	170	192	215	100	98	0	0	0	0	0	0	0	0	0	0	0	0	0	0	0	0	0	0	0	0.264	0.280	0.273	0.291	1.555	0.255	0.861	0.000	0.000	0.000	0.000	0.000	0.000	0.000	0.000	0.000	0.000	0.000	0.000	0.000	0.000	80	552	7970	7383	-1.920	Error	Error	1666	6304	0	0	1615	5768	0	0	0	0
1	15	12	""	"iYER166W"	4460	17690	110	2528	2347	793	95	101	44	100	100	0	6095	5493	1981	165	173	48	100	100	0	0	0	0	0	0	0	0	0	0	0	0	0	0	0	0	0	0	0	0.410	0.423	0.423	0.453	1.644	0.399	0.871	0.000	0.000	0.000	0.000	0.000	0.000	0.000	0.000	0.000	0.000	0.000	0.000	0.000	0.000	80	531	8363	7580	-1.285	Error	Error	2433	5930	0	0	2252	5328	0	0	0	0
1	16	12	""	"iYER170W"	4650	17690	110	1165	1146	382	98	106	46	100	100	0	2300	2123	645	169	174	50	100	100	0	0	0	0	0	0	0	0	0	0	0	0	0	0	0	0	0	0	0	0.501	0.536	0.521	0.529	1.513	0.506	0.824	0.000	0.000	0.000	0.000	0.000	0.000	0.000	0.000	0.000	0.000	0.000	0.000	0.000	0.000	80	489	3198	3002	-0.998	Error	Error	1067	2131	0	0	1048	1954	0	0	0	0
1	17	12	""	"iYER183C-1"	4820	17680	110	13328	12403	3372	108	124	155	100	100	0	5783	5704	1180	189	198	64	100	100	0	0	0	0	0	0	0	0	0	0	0	0	0	0	0	0	0	0	0	2.363	2.229	2.310	2.174	1.298	2.355	0.906	0.000	0.000	0.000	0.000	0.000	0.000	0.000	0.000	0.000	0.000	0.000	0.000	0.000	0.000	80	529	18814	17810	1.241	Error	Error	13220	5594	0	0	12295	5515	0	0	0	0
1	18	12	""	"iYERComega1-0"	5020	17680	110	2929	2753	968	113	131	153	98	98	0	4981	4845	1452	195	206	82	100	100	0	0	0	0	0	0	0	0	0	0	0	0	0	0	0	0	0	0	0	0.588	0.568	0.550	0.549	1.716	0.571	0.880	0.000	0.000	0.000	0.000	0.000	0.000	0.000	0.000	0.000	0.000	0.000	0.000	0.000	0.000	80	540	7602	7290	-0.765	Error	Error	2816	4786	0	0	2640	4650	0	0	0	0
1	19	12	""	"iYERWomega2-1"	5210	17680	110	28810	27746	9693	106	192	676	100	100	0	21956	21731	6778	194	221	253	100	100	0	0	0	0	0	0	0	0	0	0	0	0	0	0	0	0	0	0	0	1.319	1.283	1.310	1.264	1.275	1.311	0.909	0.000	0.000	0.000	0.000	0.000	0.000	0.000	0.000	0.000	0.000	0.000	0.000	0.000	0.000	80	558	50466	49177	0.399	Error	Error	28704	21762	0	0	27640	21537	0	0	0	0
1	20	12	""	"iYFL054C"	5440	17690	120	756	735	299	101	136	365	82	40	0	1657	1469	611	192	208	150	87	86	0	0	0	0	0	0	0	0	0	0	0	0	0	0	0	0	0	0	0	0.447	0.496	0.471	0.490	2.527	0.439	0.616	0.000	0.000	0.000	0.000	0.000	0.000	0.000	0.000	0.000	0.000	0.000	0.000	0.000	0.000	120	547	2120	1911	-1.161	Error	Error	655	1465	0	0	634	1277	0	0	0	0
1	21	12	""	"iYFL051C-0"	5590	17680	110	25101	22939	7346	103	116	116	100	100	0	12668	12043	2932	195	202	71	100	100	0	0	0	0	0	0	0	0	0	0	0	0	0	0	0	0	0	0	0	2.004	1.927	1.975	1.873	1.337	2.045	0.915	0.000	0.000	0.000	0.000	0.000	0.000	0.000	0.000	0.000	0.000	0.000	0.000	0.000	0.000	80	431	37471	34684	1.003	Error	Error	24998	12473	0	0	22836	11848	0	0	0	0
1	22	12	""	"iYFL048C"	5820	17680	110	778	727	321	107	124	75	92	91	0	1667	1531	568	198	227	158	95	91	0	0	0	0	0	0	0	0	0	0	0	0	0	0	0	0	0	0	0	0.457	0.465	0.459	0.416	1.704	0.470	0.807	0.000	0.000	0.000	0.000	0.000	0.000	0.000	0.000	0.000	0.000	0.000	0.000	0.000	0.000	80	593	2140	1953	-1.130	Error	Error	671	1469	0	0	620	1333	0	0	0	0
1	1	13	""	"iYGL095C"	1820	17870	110	2617	2529	936	82	96	85	100	100	0	3462	3279	1010	152	154	45	100	100	0	0	0	0	0	0	0	0	0	0	0	0	0	0	0	0	0	0	0	0.766	0.783	0.796	0.771	1.553	0.765	0.866	0.000	0.000	0.000	0.000	0.000	0.000	0.000	0.000	0.000	0.000	0.000	0.000	0.000	0.000	80	532	5845	5574	-0.385	Error	Error	2535	3310	0	0	2447	3127	0	0	0	0
1	2	13	""	"iYGL091C"	2000	17880	100	236	246	89	84	91	40	93	78	0	411	422	128	153	155	43	95	95	0	0	0	0	0	0	0	0	0	0	0	0	0	0	0	0	0	0	0	0.589	0.602	0.559	0.565	2.473	0.510	0.440	0.000	0.000	0.000	0.000	0.000	0.000	0.000	0.000	0.000	0.000	0.000	0.000	0.000	0.000	80	449	410	431	-0.763	Error	Error	152	258	0	0	162	269	0	0	0	0
1	3	13	""	"iYGL087C"	2180	17880	100	1692	1540	514	89	94	39	100	100	0	2867	2633	979	161	164	48	100	98	0	0	0	0	0	0	0	0	0	0	0	0	0	0	0	0	0	0	0	0.592	0.587	0.578	0.614	1.550	0.544	0.898	0.000	0.000	0.000	0.000	0.000	0.000	0.000	0.000	0.000	0.000	0.000	0.000	0.000	0.000	80	496	4309	3923	-0.755	Error	Error	1603	2706	0	0	1451	2472	0	0	0	0
1	4	13	""	"iYGL068W"	2450	17880	100	2035	1862	796	92	98	42	98	98	0	4627	3916	1850	168	173	54	87	87	0	0	0	0	0	0	0	0	0	0	0	0	0	0	0	0	0	0	0	0.436	0.472	0.447	0.468	1.703	0.442	0.869	0.000	0.000	0.000	0.000	0.000	0.000	0.000	0.000	0.000	0.000	0.000	0.000	0.000	0.000	80	399	6402	5518	-1.198	Error	Error	1943	4459	0	0	1770	3748	0	0	-100	0
1	5	13	""	"iYGL064C"	2590	17880	150	208	582	641	95	104	70	54	49	0	530	1410	1575	166	174	69	63	57	0	0	0	0	0	0	0	0	0	0	0	0	0	0	0	0	0	0	0	0.310	0.391	0.405	0.480	2.420	0.388	0.897	0.000	0.000	0.000	0.000	0.000	0.000	0.000	0.000	0.000	0.000	0.000	0.000	0.000	0.000	156	629	477	1731	-1.688	Error	Error	113	364	0	0	487	1244	0	0	-50	0
1	6	13	""	"iYGL060W"	2760	17880	110	1954	1818	628	95	100	45	100	100	0	3184	2932	894	172	178	54	100	100	0	0	0	0	0	0	0	0	0	0	0	0	0	0	0	0	0	0	0	0.617	0.624	0.616	0.603	1.387	0.616	0.901	0.000	0.000	0.000	0.000	0.000	0.000	0.000	0.000	0.000	0.000	0.000	0.000	0.000	0.000	80	463	4871	4483	-0.696	Error	Error	1859	3012	0	0	1723	2760	0	0	0	0
1	7	13	""	"iYGLWdelta10"	2940	17880	100	2783	2727	777	93	98	46	100	100	0	5709	5375	1616	166	170	49	100	100	0	0	0	0	0	0	0	0	0	0	0	0	0	0	0	0	0	0	0	0.485	0.506	0.501	0.517	1.394	0.488	0.892	0.000	0.000	0.000	0.000	0.000	0.000	0.000	0.000	0.000	0.000	0.000	0.000	0.000	0.000	80	478	8233	7843	-1.043	Error	Error	2690	5543	0	0	2634	5209	0	0	0	0
1	8	13	""	"iYGL042C"	3130	17880	110	3589	3314	1150	93	105	84	100	100	0	3866	3705	3585	168	174	55	98	97	0	0	0	0	0	0	0	0	0	0	0	0	0	0	0	0	0	0	0	0.945	0.911	0.985	1.086	1.976	0.553	0.441	0.000	0.000	0.000	0.000	0.000	0.000	0.000	0.000	0.000	0.000	0.000	0.000	0.000	0.000	80	549	7194	6758	-0.081	Error	Error	3496	3698	0	0	3221	3537	0	0	0	0
1	9	13	""	"itL(CAA)G2"	3320	17880	100	3381	3365	875	97	108	53	100	100	0	4840	4448	1282	179	200	139	100	100	0	0	0	0	0	0	0	0	0	0	0	0	0	0	0	0	0	0	0	0.705	0.766	0.734	0.790	1.445	0.729	0.876	0.000	0.000	0.000	0.000	0.000	0.000	0.000	0.000	0.000	0.000	0.000	0.000	0.000	0.000	80	482	7945	7537	-0.505	Error	Error	3284	4661	0	0	3268	4269	0	0	0	0
1	10	13	""	"iYGL026C"	3580	17880	110	1300	1244	673	97	111	132	88	85	0	2628	2229	1234	174	198	242	85	81	0	0	0	0	0	0	0	0	0	0	0	0	0	0	0	0	0	0	0	0.490	0.558	0.527	0.576	2.185	0.517	0.774	0.000	0.000	0.000	0.000	0.000	0.000	0.000	0.000	0.000	0.000	0.000	0.000	0.000	0.000	80	495	3657	3202	-1.028	Error	Error	1203	2454	0	0	1147	2055	0	0	0	0
1	11	13	""	"iYGL021W"	3710	17880	100	1402	1354	452	97	105	48	100	100	0	1683	1720	589	178	186	66	100	100	0	0	0	0	0	0	0	0	0	0	0	0	0	0	0	0	0	0	0	0.867	0.815	0.805	0.814	1.514	0.797	0.859	0.000	0.000	0.000	0.000	0.000	0.000	0.000	0.000	0.000	0.000	0.000	0.000	0.000	0.000	80	434	2810	2799	-0.206	Error	Error	1305	1505	0	0	1257	1542	0	0	0	0
1	12	13	""	"iYGL017W"	3960	17880	150	913	852	616	99	120	152	67	63	0	2040	1593	1121	184	221	279	66	64	0	0	0	0	0	0	0	0	0	0	0	0	0	0	0	0	0	0	0	0.439	0.534	0.543	0.553	2.365	0.522	0.884	0.000	0.000	0.000	0.000	0.000	0.000	0.000	0.000	0.000	0.000	0.000	0.000	0.000	0.000	156	794	2670	2162	-1.189	Error	Error	814	1856	0	0	753	1409	0	0	0	0
1	13	13	""	"iYGR269W"	4100	17880	110	902	877	316	99	135	207	95	81	0	2855	2554	1209	178	241	374	92	86	0	0	0	0	0	0	0	0	0	0	0	0	0	0	0	0	0	0	0	0.300	0.327	0.324	0.345	1.843	0.290	0.843	0.000	0.000	0.000	0.000	0.000	0.000	0.000	0.000	0.000	0.000	0.000	0.000	0.000	0.000	80	463	3480	3154	-1.737	Error	Error	803	2677	0	0	778	2376	0	0	0	0
1	14	13	""	"iYGR273C"	4320	17880	110	5566	5653	2746	103	120	90	100	100	0	3618	3171	1419	181	222	308	95	91	0	0	0	0	0	0	0	0	0	0	0	0	0	0	0	0	0	0	0	1.589	1.856	1.796	2.046	1.936	1.920	0.844	0.000	0.000	0.000	0.000	0.000	0.000	0.000	0.000	0.000	0.000	0.000	0.000	0.000	0.000	80	588	8900	8540	0.669	Error	Error	5463	3437	0	0	5550	2990	0	0	0	0
1	15	13	""	"iYGR277C"	4540	17880	120	1140	1044	533	103	112	57	95	91	0	2775	2459	1294	171	183	95	91	88	0	0	0	0	0	0	0	0	0	0	0	0	0	0	0	0	0	0	0	0.398	0.411	0.403	0.427	2.116	0.391	0.842	0.000	0.000	0.000	0.000	0.000	0.000	0.000	0.000	0.000	0.000	0.000	0.000	0.000	0.000	120	547	3641	3229	-1.328	Error	Error	1037	2604	0	0	941	2288	0	0	0	0
1	16	13	""	"iYGR292W-0"	4670	17880	110	3046	3113	1043	108	117	56	100	100	0	6546	6040	1983	182	187	57	100	100	0	0	0	0	0	0	0	0	0	0	0	0	0	0	0	0	0	0	0	0.462	0.513	0.498	0.517	1.395	0.483	0.884	0.000	0.000	0.000	0.000	0.000	0.000	0.000	0.000	0.000	0.000	0.000	0.000	0.000	0.000	80	462	9302	8863	-1.115	Error	Error	2938	6364	0	0	3005	5858	0	0	0	0
1	17	13	""	"iYGR295C-1"	4900	17880	110	28880	26551	13786	113	186	562	100	100	0	20853	18045	8728	199	292	782	98	98	0	0	0	0	0	0	0	0	0	0	0	0	0	0	0	0	0	0	0	1.393	1.481	1.504	1.459	1.579	1.550	0.902	0.000	0.000	0.000	0.000	0.000	0.000	0.000	0.000	0.000	0.000	0.000	0.000	0.000	0.000	80	534	49421	44284	0.478	Error	Error	28767	20654	0	0	26438	17846	0	0	0	0
1	18	13	""	"iYHL048W"	5050	17880	100	6750	6224	2513	106	180	602	98	97	0	4342	3953	1423	190	299	868	96	90	0	0	0	0	0	0	0	0	0	0	0	0	0	0	0	0	0	0	0	1.600	1.626	1.622	1.612	1.430	1.583	0.769	0.000	0.000	0.000	0.000	0.000	0.000	0.000	0.000	0.000	0.000	0.000	0.000	0.000	0.000	80	433	10796	9881	0.678	Error	Error	6644	4152	0	0	6118	3763	0	0	0	0
1	19	13	""	"iYHL034C"	5240	17880	110	946	950	457	102	127	352	87	63	0	2228	2096	995	183	202	173	91	88	0	0	0	0	0	0	0	0	0	0	0	0	0	0	0	0	0	0	0	0.413	0.443	0.418	0.426	1.591	0.406	0.818	0.000	0.000	0.000	0.000	0.000	0.000	0.000	0.000	0.000	0.000	0.000	0.000	0.000	0.000	80	540	2889	2761	-1.277	Error	Error	844	2045	0	0	848	1913	0	0	0	0
1	20	13	""	"iYHL030W"	5430	17880	110	5328	4822	1803	100	135	263	100	96	0	1965	1778	658	186	212	164	95	90	0	0	0	0	0	0	0	0	0	0	0	0	0	0	0	0	0	0	0	2.939	2.966	3.013	2.888	1.721	3.066	0.850	0.000	0.000	0.000	0.000	0.000	0.000	0.000	0.000	0.000	0.000	0.000	0.000	0.000	0.000	80	527	7007	6314	1.555	Error	Error	5228	1779	0	0	4722	1592	0	0	0	0
1	21	13	""	"iYHL026C"	5620	17880	110	3112	3106	1126	100	132	255	100	100	0	4432	4310	1350	179	200	139	100	100	0	0	0	0	0	0	0	0	0	0	0	0	0	0	0	0	0	0	0	0.708	0.728	0.739	0.722	1.435	0.735	0.842	0.000	0.000	0.000	0.000	0.000	0.000	0.000	0.000	0.000	0.000	0.000	0.000	0.000	0.000	80	572	7265	7137	-0.498	Error	Error	3012	4253	0	0	3006	4131	0	0	0	0
1	22	13	""	"iYHL011C"	5840	17880	110	2120	1787	720	105	136	190	97	91	0	3248	2901	1079	180	243	344	96	92	0	0	0	0	0	0	0	0	0	0	0	0	0	0	0	0	0	0	0	0.657	0.618	0.625	0.599	1.673	0.614	0.858	0.000	0.000	0.000	0.000	0.000	0.000	0.000	0.000	0.000	0.000	0.000	0.000	0.000	0.000	80	591	5083	4403	-0.607	Error	Error	2015	3068	0	0	1682	2721	0	0	0	0
1	1	14	""	"iYHLWdelta2"	1880	18070	110	1003	1034	436	86	92	48	100	97	0	820	828	283	158	161	51	97	97	0	0	0	0	0	0	0	0	0	0	0	0	0	0	0	0	0	0	0	1.385	1.415	1.385	1.340	1.797	1.524	0.745	0.000	0.000	0.000	0.000	0.000	0.000	0.000	0.000	0.000	0.000	0.000	0.000	0.000	0.000	80	509	1579	1618	0.470	Error	Error	917	662	0	0	948	670	0	0	0	0
1	2	14	""	"iYHL003C"	2010	18070	110	5456	5488	1871	89	96	64	100	100	0	3662	3539	990	157	161	48	100	100	0	0	0	0	0	0	0	0	0	0	0	0	0	0	0	0	0	0	0	1.531	1.596	1.598	1.589	1.517	1.685	0.865	0.000	0.000	0.000	0.000	0.000	0.000	0.000	0.000	0.000	0.000	0.000	0.000	0.000	0.000	80	467	8872	8781	0.615	Error	Error	5367	3505	0	0	5399	3382	0	0	0	0
1	3	14	""	"iYIL106W"	2250	18070	110	3116	2882	985	92	105	90	100	98	0	2096	1933	708	160	183	299	93	90	0	0	0	0	0	0	0	0	0	0	0	0	0	0	0	0	0	0	0	1.562	1.574	1.581	1.636	1.570	1.578	0.739	0.000	0.000	0.000	0.000	0.000	0.000	0.000	0.000	0.000	0.000	0.000	0.000	0.000	0.000	80	565	4960	4563	0.643	Error	Error	3024	1936	0	0	2790	1773	0	0	0	0
1	4	14	""	"iYIL103W-1"	2450	18070	110	1338	1339	661	96	111	91	100	92	0	3635	3417	1754	164	191	317	95	87	0	0	0	0	0	0	0	0	0	0	0	0	0	0	0	0	0	0	0	0.358	0.382	0.385	0.402	1.971	0.377	0.817	0.000	0.000	0.000	0.000	0.000	0.000	0.000	0.000	0.000	0.000	0.000	0.000	0.000	0.000	80	503	4713	4496	-1.483	Error	Error	1242	3471	0	0	1243	3253	0	0	0	0
1	5	14	""	"iYIL100W"	2630	18070	110	927	881	382	92	98	42	97	93	0	2105	1884	696	164	170	53	96	95	0	0	0	0	0	0	0	0	0	0	0	0	0	0	0	0	0	0	0	0.430	0.459	0.463	0.429	1.633	0.471	0.840	0.000	0.000	0.000	0.000	0.000	0.000	0.000	0.000	0.000	0.000	0.000	0.000	0.000	0.000	80	425	2776	2509	-1.217	Error	Error	835	1941	0	0	789	1720	0	0	0	0
1	6	14	""	"iYIL088C"	2780	18080	100	2364	2235	568	94	100	42	100	100	0	3421	3177	899	167	174	58	100	100	0	0	0	0	0	0	0	0	0	0	0	0	0	0	0	0	0	0	0	0.698	0.711	0.696	0.728	1.379	0.682	0.872	0.000	0.000	0.000	0.000	0.000	0.000	0.000	0.000	0.000	0.000	0.000	0.000	0.000	0.000	80	428	5524	5151	-0.520	Error	Error	2270	3254	0	0	2141	3010	0	0	0	0
1	7	14	""	"itI(AAU)I2"	3000	18080	110	2158	1872	841	93	99	42	97	96	0	2226	1911	881	160	167	56	96	92	0	0	0	0	0	0	0	0	0	0	0	0	0	0	0	0	0	0	0	1.000	1.016	0.987	0.967	1.864	1.002	0.850	0.000	0.000	0.000	0.000	0.000	0.000	0.000	0.000	0.000	0.000	0.000	0.000	0.000	0.000	80	520	4131	3530	-0.001	Error	Error	2065	2066	0	0	1779	1751	0	0	0	0
1	8	14	""	"iYIL076W"	3160	18080	100	7324	6219	2707	94	101	46	100	100	0	2445	2106	979	157	164	45	95	95	0	0	0	0	0	0	0	0	0	0	0	0	0	0	0	0	0	0	0	3.160	3.143	2.980	3.156	1.899	3.157	0.844	0.000	0.000	0.000	0.000	0.000	0.000	0.000	0.000	0.000	0.000	0.000	0.000	0.000	0.000	80	447	9518	8074	1.660	Error	Error	7230	2288	0	0	6125	1949	0	0	0	0
1	9	14	""	"iYIL057C"	3350	18070	110	1697	1556	682	98	109	53	100	98	0	2479	2330	921	176	182	59	97	96	0	0	0	0	0	0	0	0	0	0	0	0	0	0	0	0	0	0	0	0.694	0.677	0.682	0.670	1.796	0.682	0.828	0.000	0.000	0.000	0.000	0.000	0.000	0.000	0.000	0.000	0.000	0.000	0.000	0.000	0.000	80	520	3902	3612	-0.526	Error	Error	1599	2303	0	0	1458	2154	0	0	0	0
1	10	14	""	"iYIL054W"	3540	18080	110	1117	1075	335	96	104	47	100	100	0	1853	1751	571	173	176	52	98	98	0	0	0	0	0	0	0	0	0	0	0	0	0	0	0	0	0	0	0	0.608	0.620	0.612	0.634	1.470	0.596	0.857	0.000	0.000	0.000	0.000	0.000	0.000	0.000	0.000	0.000	0.000	0.000	0.000	0.000	0.000	80	527	2701	2557	-0.718	Error	Error	1021	1680	0	0	979	1578	0	0	0	0
1	11	14	""	"iYIL050W"	3740	18080	110	766	713	302	94	100	47	91	88	0	2577	2187	1016	172	177	74	92	92	0	0	0	0	0	0	0	0	0	0	0	0	0	0	0	0	0	0	0	0.279	0.307	0.306	0.308	1.995	0.268	0.774	0.000	0.000	0.000	0.000	0.000	0.000	0.000	0.000	0.000	0.000	0.000	0.000	0.000	0.000	80	538	3077	2634	-1.840	Error	Error	672	2405	0	0	619	2015	0	0	0	0
1	12	14	""	"iYIL034C"	3930	18080	110	1491	1459	410	99	107	51	100	100	0	3860	3673	1044	184	191	53	100	100	0	0	0	0	0	0	0	0	0	0	0	0	0	0	0	0	0	0	0	0.379	0.390	0.379	0.397	1.449	0.378	0.848	0.000	0.000	0.000	0.000	0.000	0.000	0.000	0.000	0.000	0.000	0.000	0.000	0.000	0.000	80	502	5068	4849	-1.401	Error	Error	1392	3676	0	0	1360	3489	0	0	0	0
1	13	14	""	"iYIL030C"	4120	18080	110	1153	1059	371	101	134	201	95	86	0	1886	1716	609	180	196	113	95	95	0	0	0	0	0	0	0	0	0	0	0	0	0	0	0	0	0	0	0	0.617	0.624	0.640	0.664	1.853	0.597	0.815	0.000	0.000	0.000	0.000	0.000	0.000	0.000	0.000	0.000	0.000	0.000	0.000	0.000	0.000	80	524	2758	2494	-0.697	Error	Error	1052	1706	0	0	958	1536	0	0	0	0
1	14	14	""	"iYIL028W"	4310	18080	110	8426	8088	2629	101	125	177	100	100	0	6308	5849	1784	177	199	196	100	100	0	0	0	0	0	0	0	0	0	0	0	0	0	0	0	0	0	0	0	1.358	1.408	1.405	1.417	1.455	1.466	0.889	0.000	0.000	0.000	0.000	0.000	0.000	0.000	0.000	0.000	0.000	0.000	0.000	0.000	0.000	80	509	14456	13659	0.441	Error	Error	8325	6131	0	0	7987	5672	0	0	0	0
1	15	14	""	"iYJL006C"	4490	18070	110	807	772	278	103	109	49	98	98	0	896	831	304	178	187	62	95	91	0	0	0	0	0	0	0	0	0	0	0	0	0	0	0	0	0	0	0	0.981	1.025	0.967	1.072	1.902	0.999	0.775	0.000	0.000	0.000	0.000	0.000	0.000	0.000	0.000	0.000	0.000	0.000	0.000	0.000	0.000	80	509	1422	1322	-0.028	Error	Error	704	718	0	0	669	653	0	0	0	0
1	16	14	""	"iYJL003W"	4680	18070	110	5693	5479	1253	108	117	57	100	100	0	1453	1442	324	178	191	83	100	100	0	0	0	0	0	0	0	0	0	0	0	0	0	0	0	0	0	0	0	4.380	4.249	4.244	4.265	1.340	4.527	0.880	0.000	0.000	0.000	0.000	0.000	0.000	0.000	0.000	0.000	0.000	0.000	0.000	0.000	0.000	80	497	6860	6635	2.131	Error	Error	5585	1275	0	0	5371	1264	0	0	0	0
1	17	14	""	"iYJR001W"	4860	18070	110	7617	7307	2671	107	130	144	100	100	0	2136	2047	617	185	199	115	100	100	0	0	0	0	0	0	0	0	0	0	0	0	0	0	0	0	0	0	0	3.849	3.867	3.872	3.819	1.377	4.189	0.881	0.000	0.000	0.000	0.000	0.000	0.000	0.000	0.000	0.000	0.000	0.000	0.000	0.000	0.000	80	519	9461	9062	1.945	Error	Error	7510	1951	0	0	7200	1862	0	0	0	0
1	18	14	""	"iYJR015W"	5060	18070	110	2518	2410	705	101	121	132	100	100	0	1030	992	260	190	203	108	100	98	0	0	0	0	0	0	0	0	0	0	0	0	0	0	0	0	0	0	0	2.877	2.879	2.953	2.901	1.381	3.031	0.844	0.000	0.000	0.000	0.000	0.000	0.000	0.000	0.000	0.000	0.000	0.000	0.000	0.000	0.000	80	527	3257	3111	1.525	Error	Error	2417	840	0	0	2309	802	0	0	0	0
1	19	14	""	"iYJR021C"	5250	18070	110	568	599	186	102	113	62	100	100	0	1041	1041	215	192	206	92	100	100	0	0	0	0	0	0	0	0	0	0	0	0	0	0	0	0	0	0	0	0.549	0.585	0.572	0.563	1.468	0.561	0.749	0.000	0.000	0.000	0.000	0.000	0.000	0.000	0.000	0.000	0.000	0.000	0.000	0.000	0.000	80	550	1315	1346	-0.865	Error	Error	466	849	0	0	497	849	0	0	0	0
1	20	14	""	"iYJR031C"	5480	18080	110	1403	1269	503	98	119	184	92	91	0	2903	2592	967	187	196	75	97	96	0	0	0	0	0	0	0	0	0	0	0	0	0	0	0	0	0	0	0	0.480	0.487	0.483	0.502	2.014	0.450	0.855	0.000	0.000	0.000	0.000	0.000	0.000	0.000	0.000	0.000	0.000	0.000	0.000	0.000	0.000	80	549	4021	3576	-1.057	Error	Error	1305	2716	0	0	1171	2405	0	0	0	0
1	21	14	""	"itS(AGA)J"	5670	18070	110	2336	2005	965	88	100	57	98	95	0	3141	2723	1254	165	178	72	92	92	0	0	0	0	0	0	0	0	0	0	0	0	0	0	0	0	0	0	0	0.755	0.749	0.737	0.738	2.032	0.745	0.820	0.000	0.000	0.000	0.000	0.000	0.000	0.000	0.000	0.000	0.000	0.000	0.000	0.000	0.000	80	534	5224	4475	-0.405	Error	Error	2248	2976	0	0	1917	2558	0	0	0	0
1	22	14	""	"iYJR050W"	5860	18080	100	1060	997	466	116	129	70	98	91	0	3842	3170	1635	194	224	155	91	90	0	0	0	0	0	0	0	0	0	0	0	0	0	0	0	0	0	0	0	0.259	0.296	0.289	0.318	2.182	0.269	0.829	0.000	0.000	0.000	0.000	0.000	0.000	0.000	0.000	0.000	0.000	0.000	0.000	0.000	0.000	80	419	4592	3857	-1.950	Error	Error	944	3648	0	0	881	2976	0	0	0	0
1	1	15	""	"iYJR052W"	1860	18270	100	648	608	222	90	94	41	97	97	0	1487	1341	506	161	162	44	97	97	0	0	0	0	0	0	0	0	0	0	0	0	0	0	0	0	0	0	0	0.421	0.439	0.460	0.444	1.886	0.387	0.797	0.000	0.000	0.000	0.000	0.000	0.000	0.000	0.000	0.000	0.000	0.000	0.000	0.000	0.000	80	430	1884	1698	-1.249	Error	Error	558	1326	0	0	518	1180	0	0	0	0
1	2	15	""	"iYJR063W"	2020	18260	130	1547	1382	517	91	96	42	99	99	0	4049	3503	1442	162	173	116	96	95	0	0	0	0	0	0	0	0	0	0	0	0	0	0	0	0	0	0	0	0.375	0.386	0.382	0.422	1.901	0.360	0.872	0.000	0.000	0.000	0.000	0.000	0.000	0.000	0.000	0.000	0.000	0.000	0.000	0.000	0.000	120	574	5343	4632	-1.417	Error	Error	1456	3887	0	0	1291	3341	0	0	0	0
1	3	15	""	"iYJR067C"	2240	18260	120	2693	2339	1007	92	100	60	95	95	0	1768	1536	588	162	184	308	90	86	0	0	0	0	0	0	0	0	0	0	0	0	0	0	0	0	0	0	0	1.620	1.635	1.658	1.574	1.851	1.681	0.878	0.000	0.000	0.000	0.000	0.000	0.000	0.000	0.000	0.000	0.000	0.000	0.000	0.000	0.000	120	519	4207	3621	0.696	Error	Error	2601	1606	0	0	2247	1374	0	0	0	0
1	4	15	""	"iYJR072C"	2400	18260	120	643	623	261	100	112	96	91	85	0	1076	1009	437	165	191	321	83	75	0	0	0	0	0	0	0	0	0	0	0	0	0	0	0	0	0	0	0	0.596	0.620	0.587	0.598	2.175	0.590	0.799	0.000	0.000	0.000	0.000	0.000	0.000	0.000	0.000	0.000	0.000	0.000	0.000	0.000	0.000	120	485	1454	1367	-0.746	Error	Error	543	911	0	0	523	844	0	0	0	0
1	5	15	""	"itV(AAC)K2"	2580	18260	130	8873	7790	3249	100	104	44	100	100	0	3343	2772	1298	167	173	54	92	89	0	0	0	0	0	0	0	0	0	0	0	0	0	0	0	0	0	0	0	2.762	2.952	2.895	3.258	1.917	2.911	0.885	0.000	0.000	0.000	0.000	0.000	0.000	0.000	0.000	0.000	0.000	0.000	0.000	0.000	0.000	120	556	11949	10295	1.466	Error	Error	8773	3176	0	0	7690	2605	0	0	0	0
1	6	15	""	"iYKL027W"	2770	18260	120	9294	7894	3933	93	101	58	100	99	0	2984	2516	1273	163	177	119	94	88	0	0	0	0	0	0	0	0	0	0	0	0	0	0	0	0	0	0	0	3.262	3.315	3.317	3.462	2.049	3.453	0.875	0.000	0.000	0.000	0.000	0.000	0.000	0.000	0.000	0.000	0.000	0.000	0.000	0.000	0.000	120	567	12022	10154	1.706	Error	Error	9201	2821	0	0	7801	2353	0	0	0	0
1	7	15	""	"iYKL023W"	2990	18260	110	1912	1624	821	90	100	60	96	93	0	2245	1838	908	157	164	45	92	90	0	0	0	0	0	0	0	0	0	0	0	0	0	0	0	0	0	0	0	0.873	0.913	0.904	0.852	2.190	0.885	0.870	0.000	0.000	0.000	0.000	0.000	0.000	0.000	0.000	0.000	0.000	0.000	0.000	0.000	0.000	80	497	3910	3215	-0.197	Error	Error	1822	2088	0	0	1534	1681	0	0	0	0
1	8	15	""	"iYKL007W"	3160	18270	100	1785	1593	624	95	105	50	100	98	0	1865	1631	735	154	159	45	93	91	0	0	0	0	0	0	0	0	0	0	0	0	0	0	0	0	0	0	0	0.988	1.014	1.006	1.174	1.952	0.941	0.849	0.000	0.000	0.000	0.000	0.000	0.000	0.000	0.000	0.000	0.000	0.000	0.000	0.000	0.000	80	410	3401	2975	-0.018	Error	Error	1690	1711	0	0	1498	1477	0	0	0	0
1	9	15	""	"iYKL004W"	3320	18250	110	11771	10102	4566	104	132	177	100	98	0	2865	2337	1157	161	172	70	98	93	0	0	0	0	0	0	0	0	0	0	0	0	0	0	0	0	0	0	0	4.315	4.595	4.230	4.914	1.870	4.706	0.845	0.000	0.000	0.000	0.000	0.000	0.000	0.000	0.000	0.000	0.000	0.000	0.000	0.000	0.000	80	521	14371	12174	2.109	Error	Error	11667	2704	0	0	9998	2176	0	0	0	0
1	10	15	""	"iCEN11"	3550	18250	110	10372	8779	4000	101	152	459	98	96	0	1849	1607	702	166	173	66	93	92	0	0	0	0	0	0	0	0	0	0	0	0	0	0	0	0	0	0	0	6.103	6.022	5.835	5.903	1.581	6.327	0.893	0.000	0.000	0.000	0.000	0.000	0.000	0.000	0.000	0.000	0.000	0.000	0.000	0.000	0.000	80	545	11954	10119	2.609	Error	Error	10271	1683	0	0	8678	1441	0	0	0	0
1	11	15	""	"iYKR015C"	3730	18260	110	3695	3395	1313	96	109	82	100	98	0	5621	4939	2040	168	197	231	98	95	0	0	0	0	0	0	0	0	0	0	0	0	0	0	0	0	0	0	0	0.660	0.691	0.688	0.720	1.602	0.664	0.857	0.000	0.000	0.000	0.000	0.000	0.000	0.000	0.000	0.000	0.000	0.000	0.000	0.000	0.000	80	492	9052	8070	-0.599	Error	Error	3599	5453	0	0	3299	4771	0	0	0	0
1	12	15	""	"iYKR019C"	3910	18260	110	1027	951	366	102	116	84	97	92	0	2799	2317	1036	182	210	230	91	90	0	0	0	0	0	0	0	0	0	0	0	0	0	0	0	0	0	0	0	0.353	0.398	0.377	0.410	1.461	0.372	0.846	0.000	0.000	0.000	0.000	0.000	0.000	0.000	0.000	0.000	0.000	0.000	0.000	0.000	0.000	80	507	3542	2984	-1.500	Error	Error	925	2617	0	0	849	2135	0	0	0	0
1	13	15	""	"iYKR023W"	4100	18260	110	3905	3451	1239	111	161	329	100	98	0	1531	1439	490	185	213	160	96	93	0	0	0	0	0	0	0	0	0	0	0	0	0	0	0	0	0	0	0	2.819	2.663	2.653	2.743	1.629	2.865	0.869	0.000	0.000	0.000	0.000	0.000	0.000	0.000	0.000	0.000	0.000	0.000	0.000	0.000	0.000	80	484	5140	4594	1.495	Error	Error	3794	1346	0	0	3340	1254	0	0	0	0
1	14	15	""	"iYKRCdelta11"	4260	18250	110	1665	1632	568	115	198	397	97	90	0	3710	3501	1414	190	294	507	96	92	0	0	0	0	0	0	0	0	0	0	0	0	0	0	0	0	0	0	0	0.440	0.458	0.465	0.479	1.624	0.420	0.734	0.000	0.000	0.000	0.000	0.000	0.000	0.000	0.000	0.000	0.000	0.000	0.000	0.000	0.000	80	489	5070	4828	-1.183	Error	Error	1550	3520	0	0	1517	3311	0	0	0	0
1	15	15	""	"iYKR042W"	4460	18260	110	4290	4123	992	107	132	160	100	100	0	1946	1842	502	194	259	442	96	91	0	0	0	0	0	0	0	0	0	0	0	0	0	0	0	0	0	0	0	2.388	2.437	2.404	2.585	1.462	2.455	0.861	0.000	0.000	0.000	0.000	0.000	0.000	0.000	0.000	0.000	0.000	0.000	0.000	0.000	0.000	80	554	5935	5664	1.256	Error	Error	4183	1752	0	0	4016	1648	0	0	0	0
1	16	15	""	"iYKR046C"	4670	18260	120	898	838	361	105	111	51	95	94	0	1526	1374	537	190	201	85	95	91	0	0	0	0	0	0	0	0	0	0	0	0	0	0	0	0	0	0	0	0.594	0.619	0.610	0.645	2.309	0.613	0.834	0.000	0.000	0.000	0.000	0.000	0.000	0.000	0.000	0.000	0.000	0.000	0.000	0.000	0.000	120	580	2129	1917	-0.753	Error	Error	793	1336	0	0	733	1184	0	0	0	0
1	17	15	""	"iYLR167W"	4840	18250	110	1139	1135	350	97	114	124	100	100	0	1156	1101	302	180	201	138	96	95	0	0	0	0	0	0	0	0	0	0	0	0	0	0	0	0	0	0	0	1.068	1.127	1.089	1.165	1.704	1.096	0.830	0.000	0.000	0.000	0.000	0.000	0.000	0.000	0.000	0.000	0.000	0.000	0.000	0.000	0.000	80	479	2018	1959	0.094	Error	Error	1042	976	0	0	1038	921	0	0	0	0
1	18	15	""	"iYLR173W"	5040	18250	110	1316	1246	392	98	116	102	100	100	0	2531	2304	742	183	206	161	98	98	0	0	0	0	0	0	0	0	0	0	0	0	0	0	0	0	0	0	0	0.519	0.541	0.530	0.544	1.459	0.506	0.863	0.000	0.000	0.000	0.000	0.000	0.000	0.000	0.000	0.000	0.000	0.000	0.000	0.000	0.000	80	525	3566	3269	-0.947	Error	Error	1218	2348	0	0	1148	2121	0	0	0	0
1	19	15	""	"iYLR177W"	5220	18250	110	2576	2350	932	100	112	75	100	100	0	1645	1491	508	184	200	125	98	96	0	0	0	0	0	0	0	0	0	0	0	0	0	0	0	0	0	0	0	1.695	1.721	1.664	1.757	1.721	1.844	0.846	0.000	0.000	0.000	0.000	0.000	0.000	0.000	0.000	0.000	0.000	0.000	0.000	0.000	0.000	80	530	3937	3557	0.761	Error	Error	2476	1461	0	0	2250	1307	0	0	0	0
1	20	15	""	"iYLR193C"	5440	18250	110	1038	969	320	95	109	88	100	97	0	2409	2207	668	176	184	58	100	100	0	0	0	0	0	0	0	0	0	0	0	0	0	0	0	0	0	0	0	0.422	0.430	0.431	0.422	1.503	0.419	0.843	0.000	0.000	0.000	0.000	0.000	0.000	0.000	0.000	0.000	0.000	0.000	0.000	0.000	0.000	80	491	3176	2905	-1.244	Error	Error	943	2233	0	0	874	2031	0	0	0	0
1	21	15	""	"iYLR198C"	5600	18260	110	2253	1992	1043	94	106	79	96	95	0	1082	933	501	176	186	73	82	78	0	0	0	0	0	0	0	0	0	0	0	0	0	0	0	0	0	0	0	2.383	2.507	2.283	2.310	1.957	2.403	0.783	0.000	0.000	0.000	0.000	0.000	0.000	0.000	0.000	0.000	0.000	0.000	0.000	0.000	0.000	80	514	3065	2655	1.253	Error	Error	2159	906	0	0	1898	757	0	0	0	0
1	22	15	""	"iYLR204W"	5800	18250	120	604	584	252	115	132	73	90	85	0	1672	1527	674	212	233	116	93	90	0	0	0	0	0	0	0	0	0	0	0	0	0	0	0	0	0	0	0	0.335	0.357	0.333	0.356	2.538	0.318	0.709	0.000	0.000	0.000	0.000	0.000	0.000	0.000	0.000	0.000	0.000	0.000	0.000	0.000	0.000	120	655	1949	1784	-1.578	Error	Error	489	1460	0	0	469	1315	0	0	0	0
1	1	16	""	"iYLR221C"	1790	18440	110	3526	3126	1106	92	103	86	100	100	0	2550	2265	753	163	174	84	98	98	0	0	0	0	0	0	0	0	0	0	0	0	0	0	0	0	0	0	0	1.439	1.443	1.389	1.424	1.401	1.512	0.852	0.000	0.000	0.000	0.000	0.000	0.000	0.000	0.000	0.000	0.000	0.000	0.000	0.000	0.000	80	477	5821	5136	0.525	Error	Error	3434	2387	0	0	3034	2102	0	0	0	0
1	2	16	""	"iYLR225C"	1990	18440	120	1259	1178	461	94	103	80	96	95	0	2243	1966	858	160	173	127	93	90	0	0	0	0	0	0	0	0	0	0	0	0	0	0	0	0	0	0	0	0.559	0.600	0.591	0.621	2.191	0.548	0.783	0.000	0.000	0.000	0.000	0.000	0.000	0.000	0.000	0.000	0.000	0.000	0.000	0.000	0.000	120	605	3248	2890	-0.838	Error	Error	1165	2083	0	0	1084	1806	0	0	0	0
1	3	16	""	"iYLRWdelta11"	2210	18440	110	1314	1174	563	94	102	63	97	96	0	1238	1129	448	162	169	61	97	95	0	0	0	0	0	0	0	0	0	0	0	0	0	0	0	0	0	0	0	1.134	1.117	1.143	1.047	1.777	1.156	0.879	0.000	0.000	0.000	0.000	0.000	0.000	0.000	0.000	0.000	0.000	0.000	0.000	0.000	0.000	80	507	2296	2047	0.181	Error	Error	1220	1076	0	0	1080	967	0	0	0	0
1	4	16	""	"iYLR244C"	2380	18450	100	1081	1018	277	97	105	65	100	100	0	1240	1115	407	167	177	80	93	91	0	0	0	0	0	0	0	0	0	0	0	0	0	0	0	0	0	0	0	0.917	0.972	0.983	1.115	1.972	0.906	0.822	0.000	0.000	0.000	0.000	0.000	0.000	0.000	0.000	0.000	0.000	0.000	0.000	0.000	0.000	80	446	2057	1869	-0.125	Error	Error	984	1073	0	0	921	948	0	0	0	0
1	5	16	""	"iYLR247C"	2570	18450	110	1467	1392	423	93	99	47	100	100	0	5463	4859	1753	164	175	70	100	100	0	0	0	0	0	0	0	0	0	0	0	0	0	0	0	0	0	0	0	0.259	0.277	0.266	0.297	1.574	0.249	0.838	0.000	0.000	0.000	0.000	0.000	0.000	0.000	0.000	0.000	0.000	0.000	0.000	0.000	0.000	80	500	6673	5994	-1.947	Error	Error	1374	5299	0	0	1299	4695	0	0	0	0
1	6	16	""	"iYLR252W"	2740	18440	110	1488	1281	678	90	104	107	92	85	0	2476	2083	1152	161	192	225	83	78	0	0	0	0	0	0	0	0	0	0	0	0	0	0	0	0	0	0	0	0.604	0.620	0.597	0.629	2.208	0.592	0.819	0.000	0.000	0.000	0.000	0.000	0.000	0.000	0.000	0.000	0.000	0.000	0.000	0.000	0.000	80	529	3713	3113	-0.728	Error	Error	1398	2315	0	0	1191	1922	0	0	0	0
1	7	16	""	"iYML046W"	3000	18440	110	880	760	343	91	108	86	92	87	0	1002	932	348	164	171	53	93	93	0	0	0	0	0	0	0	0	0	0	0	0	0	0	0	0	0	0	0	0.942	0.871	0.838	0.740	2.017	0.885	0.813	0.000	0.000	0.000	0.000	0.000	0.000	0.000	0.000	0.000	0.000	0.000	0.000	0.000	0.000	80	577	1627	1437	-0.087	Error	Error	789	838	0	0	669	768	0	0	0	0
1	8	16	""	"iYML042W"	3200	18450	110	1190	1131	472	87	101	70	100	97	0	1871	1627	731	164	169	57	93	91	0	0	0	0	0	0	0	0	0	0	0	0	0	0	0	0	0	0	0	0.646	0.714	0.762	0.857	2.366	0.669	0.801	0.000	0.000	0.000	0.000	0.000	0.000	0.000	0.000	0.000	0.000	0.000	0.000	0.000	0.000	80	532	2810	2507	-0.630	Error	Error	1103	1707	0	0	1044	1463	0	0	0	0
1	9	16	""	"iYML038C"	3380	18440	110	225	248	108	90	107	160	41	7	0	414	463	186	158	168	70	96	88	0	0	0	0	0	0	0	0	0	0	0	0	0	0	0	0	0	0	0	0.527	0.518	0.564	0.486	2.403	0.359	0.407	0.000	0.000	0.000	0.000	0.000	0.000	0.000	0.000	0.000	0.000	0.000	0.000	0.000	0.000	80	555	391	463	-0.923	Error	Error	135	256	0	0	158	305	0	0	0	0
1	10	16	""	"iYML021C"	3590	18460	110	2135	1986	973	94	102	49	100	98	0	4504	3868	2049	166	179	77	95	92	0	0	0	0	0	0	0	0	0	0	0	0	0	0	0	0	0	0	0	0.470	0.511	0.509	0.629	3.094	0.472	0.847	0.000	0.000	0.000	0.000	0.000	0.000	0.000	0.000	0.000	0.000	0.000	0.000	0.000	0.000	80	494	6379	5594	-1.088	Error	Error	2041	4338	0	0	1892	3702	0	0	0	0
1	11	16	""	"iYML017W"	3720	18450	110	2408	2403	979	91	103	82	100	100	0	1437	1441	569	170	179	62	97	96	0	0	0	0	0	0	0	0	0	0	0	0	0	0	0	0	0	0	0	1.829	1.819	1.825	1.812	1.755	1.924	0.799	0.000	0.000	0.000	0.000	0.000	0.000	0.000	0.000	0.000	0.000	0.000	0.000	0.000	0.000	80	484	3584	3583	0.871	Error	Error	2317	1267	0	0	2312	1271	0	0	0	0
1	12	16	""	"iYML013C-A"	3940	18450	110	1138	1022	440	99	107	66	97	92	0	2867	2351	1090	169	179	67	92	87	0	0	0	0	0	0	0	0	0	0	0	0	0	0	0	0	0	0	0	0.385	0.423	0.417	0.456	2.032	0.411	0.821	0.000	0.000	0.000	0.000	0.000	0.000	0.000	0.000	0.000	0.000	0.000	0.000	0.000	0.000	80	570	3737	3105	-1.377	Error	Error	1039	2698	0	0	923	2182	0	0	0	0
1	13	16	""	"iYMR002W"	4150	18450	110	1775	1652	724	105	121	156	98	93	0	1698	1563	575	175	190	93	96	93	0	0	0	0	0	0	0	0	0	0	0	0	0	0	0	0	0	0	0	1.097	1.115	1.144	1.137	2.152	1.220	0.818	0.000	0.000	0.000	0.000	0.000	0.000	0.000	0.000	0.000	0.000	0.000	0.000	0.000	0.000	80	497	3193	2935	0.133	Error	Error	1670	1523	0	0	1547	1388	0	0	0	0
1	14	16	""	"iYMR006C"	4290	18450	110	6027	5524	2107	108	162	389	98	98	0	2046	1828	683	189	229	279	95	86	0	0	0	0	0	0	0	0	0	0	0	0	0	0	0	0	0	0	0	3.187	3.304	3.203	3.394	1.778	3.504	0.878	0.000	0.000	0.000	0.000	0.000	0.000	0.000	0.000	0.000	0.000	0.000	0.000	0.000	0.000	80	509	7776	7055	1.672	Error	Error	5919	1857	0	0	5416	1639	0	0	0	0
1	15	16	""	"iYMR010W-0"	4510	18450	110	2143	2038	637	101	131	279	98	98	0	3181	2965	991	188	206	140	97	97	0	0	0	0	0	0	0	0	0	0	0	0	0	0	0	0	0	0	0	0.682	0.698	0.691	0.749	1.656	0.687	0.878	0.000	0.000	0.000	0.000	0.000	0.000	0.000	0.000	0.000	0.000	0.000	0.000	0.000	0.000	80	530	5035	4714	-0.552	Error	Error	2042	2993	0	0	1937	2777	0	0	0	0
1	16	16	""	"iYMR021C"	4670	18450	110	2530	2303	778	104	128	161	98	97	0	1869	1722	563	192	215	145	95	91	0	0	0	0	0	0	0	0	0	0	0	0	0	0	0	0	0	0	0	1.447	1.437	1.443	1.517	1.695	1.514	0.872	0.000	0.000	0.000	0.000	0.000	0.000	0.000	0.000	0.000	0.000	0.000	0.000	0.000	0.000	80	464	4103	3729	0.533	Error	Error	2426	1677	0	0	2199	1530	0	0	0	0
1	17	16	""	"iYMR024W"	4870	18450	120	1500	1355	543	95	122	166	92	90	0	2288	2031	756	183	212	186	95	94	0	0	0	0	0	0	0	0	0	0	0	0	0	0	0	0	0	0	0	0.667	0.682	0.672	0.613	1.930	0.667	0.828	0.000	0.000	0.000	0.000	0.000	0.000	0.000	0.000	0.000	0.000	0.000	0.000	0.000	0.000	120	611	3510	3108	-0.583	Error	Error	1405	2105	0	0	1260	1848	0	0	0	0
1	18	16	""	"iYMR029C"	5050	18450	110	4727	4502	1159	91	101	59	100	100	0	4868	4507	1333	182	189	140	100	98	0	0	0	0	0	0	0	0	0	0	0	0	0	0	0	0	0	0	0	0.989	1.020	0.999	1.058	1.456	1.042	0.875	0.000	0.000	0.000	0.000	0.000	0.000	0.000	0.000	0.000	0.000	0.000	0.000	0.000	0.000	80	514	9322	8736	-0.015	Error	Error	4636	4686	0	0	4411	4325	0	0	0	0
1	19	16	""	"iYMR312W"	5250	18450	120	909	833	336	92	98	59	96	92	0	1630	1442	568	167	173	47	94	93	0	0	0	0	0	0	0	0	0	0	0	0	0	0	0	0	0	0	0	0.558	0.581	0.579	0.575	1.860	0.544	0.803	0.000	0.000	0.000	0.000	0.000	0.000	0.000	0.000	0.000	0.000	0.000	0.000	0.000	0.000	120	592	2280	2016	-0.841	Error	Error	817	1463	0	0	741	1275	0	0	0	0
1	20	16	""	"iYMR316C-A"	5440	18450	120	3986	3687	1828	92	107	105	96	95	0	3096	2747	1459	168	178	89	92	89	0	0	0	0	0	0	0	0	0	0	0	0	0	0	0	0	0	0	0	1.330	1.394	1.261	1.465	2.435	1.390	0.797	0.000	0.000	0.000	0.000	0.000	0.000	0.000	0.000	0.000	0.000	0.000	0.000	0.000	0.000	120	643	6822	6174	0.411	Error	Error	3894	2928	0	0	3595	2579	0	0	0	0
1	21	16	""	"iYMR319C-1"	5680	18460	110	3573	3212	1459	102	113	59	100	100	0	6214	5423	2359	184	197	91	98	98	0	0	0	0	0	0	0	0	0	0	0	0	0	0	0	0	0	0	0	0.576	0.594	0.590	0.633	1.817	0.590	0.845	0.000	0.000	0.000	0.000	0.000	0.000	0.000	0.000	0.000	0.000	0.000	0.000	0.000	0.000	80	574	9501	8349	-0.797	Error	Error	3471	6030	0	0	3110	5239	0	0	0	0
1	22	16	""	"iYNL331C"	5860	18460	110	2485	2434	1072	139	158	112	98	96	0	4199	3754	1648	247	272	136	95	95	0	0	0	0	0	0	0	0	0	0	0	0	0	0	0	0	0	0	0	0.594	0.654	0.649	0.719	1.919	0.607	0.838	0.000	0.000	0.000	0.000	0.000	0.000	0.000	0.000	0.000	0.000	0.000	0.000	0.000	0.000	80	539	6298	5802	-0.752	Error	Error	2346	3952	0	0	2295	3507	0	0	0	0
1	1	17	""	"iYNL327W"	1820	18640	110	1474	1376	439	91	101	73	98	98	0	1030	968	340	166	171	58	95	93	0	0	0	0	0	0	0	0	0	0	0	0	0	0	0	0	0	0	0	1.601	1.602	1.657	1.671	1.747	1.547	0.811	0.000	0.000	0.000	0.000	0.000	0.000	0.000	0.000	0.000	0.000	0.000	0.000	0.000	0.000	80	580	2247	2087	0.679	Error	Error	1383	864	0	0	1285	802	0	0	0	0
1	2	17	""	"iYNL322C"	2050	18650	100	939	821	374	90	97	43	93	91	0	2755	2226	1154	150	159	55	90	90	0	0	0	0	0	0	0	0	0	0	0	0	0	0	0	0	0	0	0	0.326	0.352	0.328	0.377	2.552	0.305	0.767	0.000	0.000	0.000	0.000	0.000	0.000	0.000	0.000	0.000	0.000	0.000	0.000	0.000	0.000	80	519	3454	2807	-1.617	Error	Error	849	2605	0	0	731	2076	0	0	0	0
1	3	17	""	"iYNL302C"	2250	18640	110	1055	969	359	97	113	133	95	92	0	3246	2921	1200	167	180	94	95	95	0	0	0	0	0	0	0	0	0	0	0	0	0	0	0	0	0	0	0	0.311	0.317	0.313	0.341	1.810	0.296	0.820	0.000	0.000	0.000	0.000	0.000	0.000	0.000	0.000	0.000	0.000	0.000	0.000	0.000	0.000	80	566	4037	3626	-1.684	Error	Error	958	3079	0	0	872	2754	0	0	0	0
1	4	17	""	"iYNL298W"	2440	18640	110	6182	5260	2324	97	115	139	98	98	0	2272	1964	804	171	183	92	95	95	0	0	0	0	0	0	0	0	0	0	0	0	0	0	0	0	0	0	0	2.896	2.880	2.912	2.905	1.902	3.147	0.836	0.000	0.000	0.000	0.000	0.000	0.000	0.000	0.000	0.000	0.000	0.000	0.000	0.000	0.000	80	522	8186	6956	1.534	Error	Error	6085	2101	0	0	5163	1793	0	0	0	0
1	5	17	""	"iYNL293W"	2610	18650	100	2185	1988	769	97	121	149	97	93	0	2691	2339	966	162	206	263	90	88	0	0	0	0	0	0	0	0	0	0	0	0	0	0	0	0	0	0	0	0.826	0.869	0.861	0.920	1.775	0.827	0.865	0.000	0.000	0.000	0.000	0.000	0.000	0.000	0.000	0.000	0.000	0.000	0.000	0.000	0.000	80	426	4617	4068	-0.276	Error	Error	2088	2529	0	0	1891	2177	0	0	0	0
1	6	17	""	"iYNL284C"	2780	18650	110	2700	2605	674	96	113	136	100	100	0	3702	3533	912	165	200	239	100	100	0	0	0	0	0	0	0	0	0	0	0	0	0	0	0	0	0	0	0	0.736	0.745	0.740	0.752	1.299	0.734	0.877	0.000	0.000	0.000	0.000	0.000	0.000	0.000	0.000	0.000	0.000	0.000	0.000	0.000	0.000	80	526	6141	5877	-0.442	Error	Error	2604	3537	0	0	2509	3368	0	0	0	0
1	7	17	""	"iYNL281W"	2990	18650	100	4036	3561	1331	91	114	160	100	96	0	2443	2121	858	171	203	233	92	90	0	0	0	0	0	0	0	0	0	0	0	0	0	0	0	0	0	0	0	1.736	1.779	1.710	1.870	1.685	1.741	0.825	0.000	0.000	0.000	0.000	0.000	0.000	0.000	0.000	0.000	0.000	0.000	0.000	0.000	0.000	80	472	6217	5420	0.796	Error	Error	3945	2272	0	0	3470	1950	0	0	0	0
1	8	17	""	"iYNL276C"	3160	18650	110	1392	1243	585	91	115	155	93	86	0	2547	2146	1060	172	203	219	87	82	0	0	0	0	0	0	0	0	0	0	0	0	0	0	0	0	0	0	0	0.548	0.584	0.557	0.633	2.299	0.529	0.811	0.000	0.000	0.000	0.000	0.000	0.000	0.000	0.000	0.000	0.000	0.000	0.000	0.000	0.000	80	542	3676	3126	-0.868	Error	Error	1301	2375	0	0	1152	1974	0	0	0	0
1	9	17	""	"iYNR042W"	3380	18640	110	807	765	335	92	101	65	96	95	0	2532	2160	1008	168	201	207	87	87	0	0	0	0	0	0	0	0	0	0	0	0	0	0	0	0	0	0	0	0.302	0.338	0.339	0.389	2.438	0.302	0.806	0.000	0.000	0.000	0.000	0.000	0.000	0.000	0.000	0.000	0.000	0.000	0.000	0.000	0.000	80	601	3079	2665	-1.725	Error	Error	715	2364	0	0	673	1992	0	0	0	0
1	10	17	""	"iYNR046W"	3600	18650	110	984	1057	545	96	105	54	96	96	0	2897	2630	1180	178	204	181	93	92	0	0	0	0	0	0	0	0	0	0	0	0	0	0	0	0	0	0	0	0.327	0.392	0.395	0.415	2.122	0.357	0.758	0.000	0.000	0.000	0.000	0.000	0.000	0.000	0.000	0.000	0.000	0.000	0.000	0.000	0.000	80	520	3607	3413	-1.614	Error	Error	888	2719	0	0	961	2452	0	0	0	0
1	11	17	""	"iYNR050C"	3770	18640	110	3019	2882	1363	91	103	88	100	97	0	4077	3576	1484	170	179	96	100	97	0	0	0	0	0	0	0	0	0	0	0	0	0	0	0	0	0	0	0	0.749	0.819	0.814	0.831	1.892	0.841	0.771	0.000	0.000	0.000	0.000	0.000	0.000	0.000	0.000	0.000	0.000	0.000	0.000	0.000	0.000	80	473	6835	6197	-0.416	Error	Error	2928	3907	0	0	2791	3406	0	0	0	0
1	12	17	""	"iYNR063W"	3940	18650	120	4563	3931	2181	92	104	85	95	92	0	2985	2364	1363	167	177	95	84	83	0	0	0	0	0	0	0	0	0	0	0	0	0	0	0	0	0	0	0	1.587	1.747	1.686	1.529	2.770	1.810	0.797	0.000	0.000	0.000	0.000	0.000	0.000	0.000	0.000	0.000	0.000	0.000	0.000	0.000	0.000	120	526	7289	6036	0.666	Error	Error	4471	2818	0	0	3839	2197	0	0	0	0
1	13	17	""	"iYNR068C"	4110	18650	100	1147	1060	489	92	98	44	97	96	0	2206	1776	955	163	176	81	90	86	0	0	0	0	0	0	0	0	0	0	0	0	0	0	0	0	0	0	0	0.516	0.600	0.552	0.684	2.299	0.483	0.716	0.000	0.000	0.000	0.000	0.000	0.000	0.000	0.000	0.000	0.000	0.000	0.000	0.000	0.000	80	451	3098	2581	-0.953	Error	Error	1055	2043	0	0	968	1613	0	0	0	0
1	14	17	""	"iYNR071C"	4310	18650	110	4321	4098	2074	99	123	251	98	95	0	2934	2823	1401	178	202	118	96	93	0	0	0	0	0	0	0	0	0	0	0	0	0	0	0	0	0	0	0	1.532	1.512	1.487	1.595	1.983	1.649	0.794	0.000	0.000	0.000	0.000	0.000	0.000	0.000	0.000	0.000	0.000	0.000	0.000	0.000	0.000	80	549	6978	6644	0.615	Error	Error	4222	2756	0	0	3999	2645	0	0	0	0
1	15	17	""	"iYOL160W-1"	4500	18650	110	2945	3245	1897	96	107	67	100	98	0	4949	4460	2467	178	191	79	97	97	0	0	0	0	0	0	0	0	0	0	0	0	0	0	0	0	0	0	0	0.597	0.735	0.714	0.745	1.848	0.682	0.807	0.000	0.000	0.000	0.000	0.000	0.000	0.000	0.000	0.000	0.000	0.000	0.000	0.000	0.000	80	522	7620	7431	-0.744	Error	Error	2849	4771	0	0	3149	4282	0	0	0	0
1	16	17	""	"iYOL157C"	4700	18650	120	7488	6563	3857	94	109	111	100	96	0	7296	6306	4050	179	195	134	88	86	0	0	0	0	0	0	0	0	0	0	0	0	0	0	0	0	0	0	0	1.039	1.056	0.995	1.139	2.585	1.015	0.783	0.000	0.000	0.000	0.000	0.000	0.000	0.000	0.000	0.000	0.000	0.000	0.000	0.000	0.000	120	584	14511	12596	0.055	Error	Error	7394	7117	0	0	6469	6127	0	0	0	0
1	17	17	""	"iYOL155C-1"	4870	18650	110	919	1096	943	95	122	133	81	76	0	1193	1345	1081	175	214	227	80	72	0	0	0	0	0	0	0	0	0	0	0	0	0	0	0	0	0	0	0	0.809	0.856	0.722	0.761	2.597	0.810	0.740	0.000	0.000	0.000	0.000	0.000	0.000	0.000	0.000	0.000	0.000	0.000	0.000	0.000	0.000	80	479	1842	2171	-0.305	Error	Error	824	1018	0	0	1001	1170	0	0	0	0
1	18	17	""	"iYOL138C"	5080	18650	110	793	718	432	93	117	123	77	71	0	2243	1663	1040	172	208	232	78	70	0	0	0	0	0	0	0	0	0	0	0	0	0	0	0	0	0	0	0	0.338	0.419	0.408	0.435	2.192	0.372	0.763	0.000	0.000	0.000	0.000	0.000	0.000	0.000	0.000	0.000	0.000	0.000	0.000	0.000	0.000	80	534	2771	2116	-1.565	Error	Error	700	2071	0	0	625	1491	0	0	0	0
1	19	17	""	"iYOL133W"	5260	18640	110	823	916	444	90	102	101	98	97	0	2644	2601	1338	160	170	84	96	95	0	0	0	0	0	0	0	0	0	0	0	0	0	0	0	0	0	0	0	0.295	0.338	0.338	0.368	2.079	0.300	0.815	0.000	0.000	0.000	0.000	0.000	0.000	0.000	0.000	0.000	0.000	0.000	0.000	0.000	0.000	80	519	3217	3267	-1.761	Error	Error	733	2484	0	0	826	2441	0	0	0	0
1	20	17	""	"iYOL129W"	5460	18650	110	1945	1701	982	89	105	110	87	83	0	1835	1430	960	161	175	104	80	72	0	0	0	0	0	0	0	0	0	0	0	0	0	0	0	0	0	0	0	1.109	1.270	1.149	1.267	2.418	1.149	0.787	0.000	0.000	0.000	0.000	0.000	0.000	0.000	0.000	0.000	0.000	0.000	0.000	0.000	0.000	80	535	3530	2881	0.149	Error	Error	1856	1674	0	0	1612	1269	0	0	0	0
1	21	17	""	"iYOR161C"	5650	18650	110	3483	3080	1351	97	125	160	96	93	0	4292	3733	1767	176	193	135	91	90	0	0	0	0	0	0	0	0	0	0	0	0	0	0	0	0	0	0	0	0.823	0.839	0.820	0.875	1.905	0.805	0.827	0.000	0.000	0.000	0.000	0.000	0.000	0.000	0.000	0.000	0.000	0.000	0.000	0.000	0.000	80	518	7502	6540	-0.282	Error	Error	3386	4116	0	0	2983	3557	0	0	0	0
1	22	17	""	"iYOR165W"	5840	18650	110	1848	1597	750	130	160	160	91	87	0	1636	1330	699	234	260	152	82	78	0	0	0	0	0	0	0	0	0	0	0	0	0	0	0	0	0	0	0	1.225	1.339	1.244	1.378	2.807	1.252	0.799	0.000	0.000	0.000	0.000	0.000	0.000	0.000	0.000	0.000	0.000	0.000	0.000	0.000	0.000	80	548	3120	2563	0.293	Error	Error	1718	1402	0	0	1467	1096	0	0	0	0
1	1	18	""	"iYOR172W"	1850	18840	110	2723	2412	1030	105	115	52	100	98	0	4095	3629	1599	189	198	73	97	97	0	0	0	0	0	0	0	0	0	0	0	0	0	0	0	0	0	0	0	0.670	0.671	0.652	0.678	1.713	0.638	0.868	0.000	0.000	0.000	0.000	0.000	0.000	0.000	0.000	0.000	0.000	0.000	0.000	0.000	0.000	80	560	6524	5747	-0.577	Error	Error	2618	3906	0	0	2307	3440	0	0	0	0
1	2	18	""	"iYOR183W"	2030	18840	100	683	654	240	104	116	72	97	92	0	1657	1495	564	181	199	120	93	92	0	0	0	0	0	0	0	0	0	0	0	0	0	0	0	0	0	0	0	0.392	0.419	0.401	0.447	1.987	0.378	0.767	0.000	0.000	0.000	0.000	0.000	0.000	0.000	0.000	0.000	0.000	0.000	0.000	0.000	0.000	80	443	2055	1864	-1.350	Error	Error	579	1476	0	0	550	1314	0	0	0	0
1	3	18	""	"iYOR187W"	2210	18840	100	1079	1010	411	108	124	84	98	95	0	2942	2676	1100	188	224	226	92	91	0	0	0	0	0	0	0	0	0	0	0	0	0	0	0	0	0	0	0	0.353	0.363	0.363	0.364	2.004	0.325	0.827	0.000	0.000	0.000	0.000	0.000	0.000	0.000	0.000	0.000	0.000	0.000	0.000	0.000	0.000	80	486	3725	3390	-1.504	Error	Error	971	2754	0	0	902	2488	0	0	0	0
1	4	18	""	"iYOR191W"	2430	18840	110	10937	10483	3602	104	122	112	100	100	0	6227	5779	1998	180	208	200	100	100	0	0	0	0	0	0	0	0	0	0	0	0	0	0	0	0	0	0	0	1.791	1.854	1.843	1.872	1.483	1.937	0.882	0.000	0.000	0.000	0.000	0.000	0.000	0.000	0.000	0.000	0.000	0.000	0.000	0.000	0.000	80	520	16880	15978	0.841	Error	Error	10833	6047	0	0	10379	5599	0	0	0	0
1	5	18	""	"iYOR208W"	2600	18840	120	4444	3834	1955	97	103	54	99	96	0	2123	1759	929	166	174	63	86	85	0	0	0	0	0	0	0	0	0	0	0	0	0	0	0	0	0	0	0	2.221	2.346	2.254	2.459	2.141	2.366	0.835	0.000	0.000	0.000	0.000	0.000	0.000	0.000	0.000	0.000	0.000	0.000	0.000	0.000	0.000	120	541	6304	5330	1.151	Error	Error	4347	1957	0	0	3737	1593	0	0	0	0
1	6	18	""	"iYOR212W"	2800	18840	120	3859	3340	1708	91	95	42	99	99	0	2330	2004	1147	163	169	53	85	85	0	0	0	0	0	0	0	0	0	0	0	0	0	0	0	0	0	0	0	1.739	1.765	1.675	1.754	2.281	1.715	0.868	0.000	0.000	0.000	0.000	0.000	0.000	0.000	0.000	0.000	0.000	0.000	0.000	0.000	0.000	120	550	5935	5090	0.798	Error	Error	3768	2167	0	0	3249	1841	0	0	0	0
1	7	18	""	"iYOR216C"	2980	18830	110	840	795	489	86	98	52	86	83	0	2239	1856	1203	168	183	94	80	77	0	0	0	0	0	0	0	0	0	0	0	0	0	0	0	0	0	0	0	0.364	0.420	0.418	0.464	2.634	0.388	0.831	0.000	0.000	0.000	0.000	0.000	0.000	0.000	0.000	0.000	0.000	0.000	0.000	0.000	0.000	80	497	2825	2397	-1.458	Error	Error	754	2071	0	0	709	1688	0	0	0	0
1	8	18	""	"iYOR234C"	3180	18840	110	2001	1853	682	90	122	190	97	95	0	2820	2504	899	167	219	337	92	91	0	0	0	0	0	0	0	0	0	0	0	0	0	0	0	0	0	0	0	0.720	0.754	0.731	0.800	1.828	0.733	0.871	0.000	0.000	0.000	0.000	0.000	0.000	0.000	0.000	0.000	0.000	0.000	0.000	0.000	0.000	80	554	4564	4100	-0.473	Error	Error	1911	2653	0	0	1763	2337	0	0	0	0
1	9	18	""	"iYOR238W"	3400	18840	100	1519	1441	486	87	127	222	97	93	0	3974	3496	1363	165	230	395	96	91	0	0	0	0	0	0	0	0	0	0	0	0	0	0	0	0	0	0	0	0.376	0.406	0.411	0.427	1.559	0.376	0.884	0.000	0.000	0.000	0.000	0.000	0.000	0.000	0.000	0.000	0.000	0.000	0.000	0.000	0.000	80	434	5241	4685	-1.411	Error	Error	1432	3809	0	0	1354	3331	0	0	0	0
1	10	18	""	"iYOR243C"	3550	18840	120	2302	2024	882	87	92	39	99	97	0	2498	2094	970	166	177	137	90	88	0	0	0	0	0	0	0	0	0	0	0	0	0	0	0	0	0	0	0	0.950	1.005	0.970	1.074	2.375	0.967	0.841	0.000	0.000	0.000	0.000	0.000	0.000	0.000	0.000	0.000	0.000	0.000	0.000	0.000	0.000	120	546	4547	3865	-0.074	Error	Error	2215	2332	0	0	1937	1928	0	0	0	0
1	11	18	""	"iYPL131W"	3760	18840	100	1743	1546	671	91	102	63	100	98	0	2920	2295	1178	171	207	243	92	86	0	0	0	0	0	0	0	0	0	0	0	0	0	0	0	0	0	0	0	0.601	0.685	0.655	0.735	1.756	0.587	0.822	0.000	0.000	0.000	0.000	0.000	0.000	0.000	0.000	0.000	0.000	0.000	0.000	0.000	0.000	80	459	4401	3579	-0.735	Error	Error	1652	2749	0	0	1455	2124	0	0	0	0
1	12	18	""	"iYPL127C"	3930	18830	110	1308	1220	717	90	111	131	92	78	0	4591	3763	2552	164	229	454	77	73	0	0	0	0	0	0	0	0	0	0	0	0	0	0	0	0	0	0	0	0.275	0.314	0.303	0.375	2.579	0.253	0.755	0.000	0.000	0.000	0.000	0.000	0.000	0.000	0.000	0.000	0.000	0.000	0.000	0.000	0.000	80	482	5645	4729	-1.862	Error	Error	1218	4427	0	0	1130	3599	0	0	0	0
1	13	18	""	"iYPL123C"	4130	18840	110	1335	1239	490	97	125	168	97	91	0	1873	1646	759	166	212	402	82	78	0	0	0	0	0	0	0	0	0	0	0	0	0	0	0	0	0	0	0	0.725	0.772	0.743	0.877	2.365	0.733	0.826	0.000	0.000	0.000	0.000	0.000	0.000	0.000	0.000	0.000	0.000	0.000	0.000	0.000	0.000	80	530	2945	2622	-0.463	Error	Error	1238	1707	0	0	1142	1480	0	0	0	0
1	14	18	""	"iYPL106C"	4330	18840	110	1562	1425	572	99	125	138	96	93	0	3936	3425	1347	180	202	112	98	97	0	0	0	0	0	0	0	0	0	0	0	0	0	0	0	0	0	0	0	0.390	0.409	0.393	0.406	1.984	0.387	0.816	0.000	0.000	0.000	0.000	0.000	0.000	0.000	0.000	0.000	0.000	0.000	0.000	0.000	0.000	80	496	5219	4571	-1.360	Error	Error	1463	3756	0	0	1326	3245	0	0	0	0
1	15	18	""	"iYPL101W"	4500	18830	110	965	924	379	96	108	58	98	95	0	2512	2237	862	178	194	84	97	96	0	0	0	0	0	0	0	0	0	0	0	0	0	0	0	0	0	0	0	0.372	0.402	0.393	0.405	1.680	0.392	0.871	0.000	0.000	0.000	0.000	0.000	0.000	0.000	0.000	0.000	0.000	0.000	0.000	0.000	0.000	80	501	3203	2887	-1.425	Error	Error	869	2334	0	0	828	2059	0	0	0	0
1	16	18	""	"iYPL095C"	4690	18840	110	3682	3475	1198	95	107	65	100	100	0	3221	2894	1013	177	198	151	100	97	0	0	0	0	0	0	0	0	0	0	0	0	0	0	0	0	0	0	0	1.178	1.244	1.242	1.293	1.401	1.268	0.866	0.000	0.000	0.000	0.000	0.000	0.000	0.000	0.000	0.000	0.000	0.000	0.000	0.000	0.000	80	493	6631	6097	0.237	Error	Error	3587	3044	0	0	3380	2717	0	0	0	0
1	17	18	""	"iYPL079W"	4880	18840	120	4149	3868	1941	95	106	68	99	96	0	2255	1964	1075	173	185	87	88	85	0	0	0	0	0	0	0	0	0	0	0	0	0	0	0	0	0	0	0	1.947	2.107	1.987	2.339	2.328	2.165	0.807	0.000	0.000	0.000	0.000	0.000	0.000	0.000	0.000	0.000	0.000	0.000	0.000	0.000	0.000	120	575	6136	5564	0.961	Error	Error	4054	2082	0	0	3773	1791	0	0	0	0
1	18	18	""	"iYPL076W-1"	5080	18830	110	1548	1317	620	95	103	52	96	95	0	4954	4217	2103	167	174	48	95	93	0	0	0	0	0	0	0	0	0	0	0	0	0	0	0	0	0	0	0	0.304	0.302	0.298	0.305	2.224	0.282	0.849	0.000	0.000	0.000	0.000	0.000	0.000	0.000	0.000	0.000	0.000	0.000	0.000	0.000	0.000	80	523	6240	5272	-1.720	Error	Error	1453	4787	0	0	1222	4050	0	0	0	0
1	19	18	""	"iYPL070W"	5270	18840	110	3788	3277	1918	100	106	45	97	97	0	1510	1259	738	167	172	46	83	80	0	0	0	0	0	0	0	0	0	0	0	0	0	0	0	0	0	0	0	2.746	2.909	2.700	3.027	1.977	2.933	0.829	0.000	0.000	0.000	0.000	0.000	0.000	0.000	0.000	0.000	0.000	0.000	0.000	0.000	0.000	80	520	5031	4269	1.457	Error	Error	3688	1343	0	0	3177	1092	0	0	0	0
1	20	18	""	"iYPL057C"	5460	18840	110	775	758	322	102	110	50	95	91	0	2583	2164	1128	168	174	53	87	87	0	0	0	0	0	0	0	0	0	0	0	0	0	0	0	0	0	0	0	0.279	0.329	0.323	0.358	2.461	0.299	0.746	0.000	0.000	0.000	0.000	0.000	0.000	0.000	0.000	0.000	0.000	0.000	0.000	0.000	0.000	80	520	3088	2652	-1.843	Error	Error	673	2415	0	0	656	1996	0	0	0	0
1	21	18	""	"iYPL053C"	5660	18830	110	1469	1393	624	97	110	75	100	100	0	3645	3228	1545	168	177	62	98	98	0	0	0	0	0	0	0	0	0	0	0	0	0	0	0	0	0	0	0	0.395	0.424	0.423	0.470	1.918	0.397	0.869	0.000	0.000	0.000	0.000	0.000	0.000	0.000	0.000	0.000	0.000	0.000	0.000	0.000	0.000	80	496	4849	4356	-1.342	Error	Error	1372	3477	0	0	1296	3060	0	0	0	0
1	22	18	""	"iYPL049C"	5830	18830	110	594	560	303	107	120	59	83	81	0	1965	1708	1073	188	209	80	81	80	0	0	0	0	0	0	0	0	0	0	0	0	0	0	0	0	0	0	0	0.274	0.298	0.296	0.320	2.878	0.265	0.736	0.000	0.000	0.000	0.000	0.000	0.000	0.000	0.000	0.000	0.000	0.000	0.000	0.000	0.000	80	532	2264	1973	-1.867	Error	Error	487	1777	0	0	453	1520	0	0	0	0
1	1	19	""	"YORWdelta19"	1840	19030	100	5079	4547	1695	106	120	76	100	100	0	3164	2873	1144	187	195	66	100	97	0	0	0	0	0	0	0	0	0	0	0	0	0	0	0	0	0	0	0	1.670	1.653	1.688	1.793	1.901	1.632	0.862	0.000	0.000	0.000	0.000	0.000	0.000	0.000	0.000	0.000	0.000	0.000	0.000	0.000	0.000	80	476	7950	7127	0.740	Error	Error	4973	2977	0	0	4441	2686	0	0	0	0
1	2	19	""	"TEL15R-5"	2030	19020	110	32712	26920	15224	123	301	1432	91	88	0	48984	38759	20677	204	535	2657	90	85	0	0	0	0	0	0	0	0	0	0	0	0	0	0	0	0	0	0	0	0.668	0.695	0.716	0.714	2.402	0.696	0.865	0.000	0.000	0.000	0.000	0.000	0.000	0.000	0.000	0.000	0.000	0.000	0.000	0.000	0.000	80	526	81369	65352	-0.582	Error	Error	32589	48780	0	0	26797	38555	0	0	0	0
1	3	19	""	"YPLCtau1"	2220	19020	110	17614	15351	9062	120	341	1474	88	85	0	10442	9048	5143	197	573	2691	80	73	0	0	0	0	0	0	0	0	0	0	0	0	0	0	0	0	0	0	0	1.708	1.721	1.766	1.769	2.480	1.819	0.863	0.000	0.000	0.000	0.000	0.000	0.000	0.000	0.000	0.000	0.000	0.000	0.000	0.000	0.000	80	516	27739	24082	0.772	Error	Error	17494	10245	0	0	15231	8851	0	0	0	0
1	4	19	""	"Q0055"	2460	19030	100	382	399	166	103	112	64	93	85	0	515	506	177	170	183	72	88	85	0	0	0	0	0	0	0	0	0	0	0	0	0	0	0	0	0	0	0	0.809	0.881	0.907	0.856	1.976	0.837	0.590	0.000	0.000	0.000	0.000	0.000	0.000	0.000	0.000	0.000	0.000	0.000	0.000	0.000	0.000	80	408	624	632	-0.306	Error	Error	279	345	0	0	296	336	0	0	0	0
1	5	19	""	"Q0075"	2610	19030	110	317	326	130	93	99	45	95	87	0	437	433	164	161	168	51	91	87	0	0	0	0	0	0	0	0	0	0	0	0	0	0	0	0	0	0	0	0.812	0.857	0.843	0.809	1.910	0.741	0.496	0.000	0.000	0.000	0.000	0.000	0.000	0.000	0.000	0.000	0.000	0.000	0.000	0.000	0.000	80	419	500	505	-0.301	Error	Error	224	276	0	0	233	272	0	0	0	0
1	6	19	""	"Q0095"	2810	19020	110	275	282	122	88	93	42	92	90	0	485	488	153	157	167	83	97	87	0	0	0	0	0	0	0	0	0	0	0	0	0	0	0	0	0	0	0	0.570	0.586	0.540	0.552	1.896	0.543	0.523	0.000	0.000	0.000	0.000	0.000	0.000	0.000	0.000	0.000	0.000	0.000	0.000	0.000	0.000	80	485	515	525	-0.811	Error	Error	187	328	0	0	194	331	0	0	0	0
1	7	19	""	"Q0180"	3010	19020	110	652	632	331	80	92	62	95	88	0	8333	6959	3684	160	194	246	97	95	0	0	0	0	0	0	0	0	0	0	0	0	0	0	0	0	0	0	0	0.070	0.081	0.083	0.089	2.408	0.075	0.789	0.000	0.000	0.000	0.000	0.000	0.000	0.000	0.000	0.000	0.000	0.000	0.000	0.000	0.000	80	519	8745	7351	-3.837	Error	Error	572	8173	0	0	552	6799	0	0	0	0
1	8	19	""	"IntQ0185A"	3210	19020	110	719	679	340	83	94	68	90	83	0	7322	6282	3044	161	201	306	98	98	0	0	0	0	0	0	0	0	0	0	0	0	0	0	0	0	0	0	0	0.089	0.097	0.101	0.099	1.973	0.092	0.845	0.000	0.000	0.000	0.000	0.000	0.000	0.000	0.000	0.000	0.000	0.000	0.000	0.000	0.000	80	460	7797	6717	-3.493	Error	Error	636	7161	0	0	596	6121	0	0	0	0
1	9	19	""	"Q0195"	3370	19030	110	297	307	168	81	93	92	75	53	0	630	566	301	153	176	197	71	58	0	0	0	0	0	0	0	0	0	0	0	0	0	0	0	0	0	0	0	0.453	0.547	0.464	0.464	3.351	0.426	0.512	0.000	0.000	0.000	0.000	0.000	0.000	0.000	0.000	0.000	0.000	0.000	0.000	0.000	0.000	80	431	693	639	-1.143	Error	Error	216	477	0	0	226	413	0	0	0	0
1	10	19	""	"Q0257"	3550	19020	110	245	254	94	85	91	52	86	75	0	967	918	280	153	169	101	97	92	0	0	0	0	0	0	0	0	0	0	0	0	0	0	0	0	0	0	0	0.197	0.221	0.213	0.197	2.010	0.200	0.547	0.000	0.000	0.000	0.000	0.000	0.000	0.000	0.000	0.000	0.000	0.000	0.000	0.000	0.000	80	440	974	934	-2.347	Error	Error	160	814	0	0	169	765	0	0	0	0
1	11	19	""	"IntQ0280A"	3730	19020	110	1347	1213	639	86	107	117	90	85	0	2202	1924	1045	155	209	295	82	81	0	0	0	0	0	0	0	0	0	0	0	0	0	0	0	0	0	0	0	0.616	0.637	0.623	0.627	2.083	0.567	0.765	0.000	0.000	0.000	0.000	0.000	0.000	0.000	0.000	0.000	0.000	0.000	0.000	0.000	0.000	80	485	3308	2896	-0.699	Error	Error	1261	2047	0	0	1127	1769	0	0	0	0
1	12	19	""	"Q0295"	3930	19020	110	711	711	475	91	117	153	75	67	0	3888	3243	2257	159	229	426	75	71	0	0	0	0	0	0	0	0	0	0	0	0	0	0	0	0	0	0	0	0.166	0.201	0.199	0.247	3.288	0.169	0.706	0.000	0.000	0.000	0.000	0.000	0.000	0.000	0.000	0.000	0.000	0.000	0.000	0.000	0.000	80	502	4349	3704	-2.588	Error	Error	620	3729	0	0	620	3084	0	0	0	0
1	13	19	""	"iYHR216W"	4130	19030	120	8401	8515	6301	103	112	57	97	96	0	6077	5746	4373	165	187	165	85	81	0	0	0	0	0	0	0	0	0	0	0	0	0	0	0	0	0	0	0	1.404	1.507	1.404	1.602	3.077	1.582	0.699	0.000	0.000	0.000	0.000	0.000	0.000	0.000	0.000	0.000	0.000	0.000	0.000	0.000	0.000	120	510	14210	13993	0.489	Error	Error	8298	5912	0	0	8412	5581	0	0	0	0
1	14	19	""	"TEL9L"	4320	19030	120	27195	22289	11198	114	137	129	99	99	0	19386	15835	9265	187	207	117	96	94	0	0	0	0	0	0	0	0	0	0	0	0	0	0	0	0	0	0	0	1.411	1.417	1.356	1.720	2.969	1.354	0.819	0.000	0.000	0.000	0.000	0.000	0.000	0.000	0.000	0.000	0.000	0.000	0.000	0.000	0.000	120	483	46280	37823	0.496	Error	Error	27081	19199	0	0	22175	15648	0	0	0	0
1	15	19	""	"YILCdelta3"	4500	19030	110	32844	29622	9510	116	135	84	100	100	0	18245	16107	5766	190	213	100	100	100	0	0	0	0	0	0	0	0	0	0	0	0	0	0	0	0	0	0	0	1.813	1.854	1.804	1.971	1.729	1.866	0.891	0.000	0.000	0.000	0.000	0.000	0.000	0.000	0.000	0.000	0.000	0.000	0.000	0.000	0.000	80	458	50783	45423	0.858	Error	Error	32728	18055	0	0	29506	15917	0	0	0	0
1	16	19	""	"YJRWdelta14"	4690	19030	100	1285	1179	418	112	154	182	93	91	0	1232	1144	412	188	230	182	91	90	0	0	0	0	0	0	0	0	0	0	0	0	0	0	0	0	0	0	0	1.124	1.116	1.175	1.178	1.754	1.112	0.809	0.000	0.000	0.000	0.000	0.000	0.000	0.000	0.000	0.000	0.000	0.000	0.000	0.000	0.000	80	428	2217	2023	0.168	Error	Error	1173	1044	0	0	1067	956	0	0	0	0
1	17	19	""	"SNR64"	4890	19030	120	572	587	296	102	146	187	82	65	0	1466	1269	601	176	219	187	85	80	0	0	0	0	0	0	0	0	0	0	0	0	0	0	0	0	0	0	0	0.364	0.444	0.402	0.410	2.725	0.403	0.700	0.000	0.000	0.000	0.000	0.000	0.000	0.000	0.000	0.000	0.000	0.000	0.000	0.000	0.000	120	536	1760	1578	-1.457	Error	Error	470	1290	0	0	485	1093	0	0	0	0
1	18	19	""	"YKL162C-A"	5100	19030	100	1121	1017	417	94	118	125	92	87	0	1468	1301	534	166	187	123	92	88	0	0	0	0	0	0	0	0	0	0	0	0	0	0	0	0	0	0	0	0.789	0.813	0.758	0.799	2.017	0.795	0.765	0.000	0.000	0.000	0.000	0.000	0.000	0.000	0.000	0.000	0.000	0.000	0.000	0.000	0.000	80	408	2329	2058	-0.342	Error	Error	1027	1302	0	0	923	1135	0	0	0	0
1	19	19	""	"itQ(UUG)L"	5270	19030	120	1519	1303	722	100	108	45	92	90	0	1564	1348	754	168	176	47	87	85	0	0	0	0	0	0	0	0	0	0	0	0	0	0	0	0	0	0	0	1.016	1.019	0.970	1.025	2.680	0.994	0.809	0.000	0.000	0.000	0.000	0.000	0.000	0.000	0.000	0.000	0.000	0.000	0.000	0.000	0.000	120	468	2815	2383	0.024	Error	Error	1419	1396	0	0	1203	1180	0	0	0	0
1	20	19	""	"RDN25-1B"	5460	19030	120	11769	10430	6183	110	120	52	99	99	0	5314	4645	2897	178	183	49	94	92	0	0	0	0	0	0	0	0	0	0	0	0	0	0	0	0	0	0	0	2.270	2.310	2.143	2.361	2.307	2.378	0.848	0.000	0.000	0.000	0.000	0.000	0.000	0.000	0.000	0.000	0.000	0.000	0.000	0.000	0.000	120	476	16795	14787	1.183	Error	Error	11659	5136	0	0	10320	4467	0	0	0	0
1	21	19	""	"RDN37-1"	5650	19030	120	11401	9835	5052	106	122	78	99	98	0	5685	5107	3240	175	183	61	88	85	0	0	0	0	0	0	0	0	0	0	0	0	0	0	0	0	0	0	0	2.050	1.973	1.890	2.492	2.467	1.896	0.843	0.000	0.000	0.000	0.000	0.000	0.000	0.000	0.000	0.000	0.000	0.000	0.000	0.000	0.000	120	496	16805	14661	1.036	Error	Error	11295	5510	0	0	9729	4932	0	0	0	0
1	22	19	""	"iYLR162W-A"	5830	19030	110	16061	14765	5627	104	143	292	100	100	0	6820	5901	2521	175	211	257	97	95	0	0	0	0	0	0	0	0	0	0	0	0	0	0	0	0	0	0	0	2.401	2.560	2.464	2.729	1.934	2.559	0.877	0.000	0.000	0.000	0.000	0.000	0.000	0.000	0.000	0.000	0.000	0.000	0.000	0.000	0.000	80	490	22602	20387	1.264	Error	Error	15957	6645	0	0	14661	5726	0	0	0	0
1	1	20	""	"tI(UAU)L"	1840	19210	110	353	343	139	106	116	58	90	77	0	594	562	220	180	195	81	87	85	0	0	0	0	0	0	0	0	0	0	0	0	0	0	0	0	0	0	0	0.597	0.620	0.565	0.568	2.119	0.543	0.611	0.000	0.000	0.000	0.000	0.000	0.000	0.000	0.000	0.000	0.000	0.000	0.000	0.000	0.000	80	572	661	619	-0.745	Error	Error	247	414	0	0	237	382	0	0	0	0
1	2	20	""	"YLRWdelta17"	2030	19220	100	5659	5123	1762	95	155	406	100	96	0	4652	4237	1596	174	250	513	95	92	0	0	0	0	0	0	0	0	0	0	0	0	0	0	0	0	0	0	0	1.243	1.238	1.231	1.287	1.530	1.173	0.861	0.000	0.000	0.000	0.000	0.000	0.000	0.000	0.000	0.000	0.000	0.000	0.000	0.000	0.000	80	488	10042	9091	0.313	Error	Error	5564	4478	0	0	5028	4063	0	0	0	0
1	3	20	"EMPTY"	"EMPTY"	2230	19210	150	90	93	37	96	244	1155	0	0	0	152	160	45	170	391	1986	0	0	0	0	0	0	0	0	0	0	0	0	0	0	0	0	0	0	0	0	0	0.333	0.300	0.688	0.672	3.462	0.696	0.594	0.000	0.000	0.000	0.000	0.000	0.000	0.000	0.000	0.000	0.000	0.000	0.000	0.000	0.000	156	874	-24	-13	-1.585	Error	Error	-6	-18	0	0	-3	-10	0	0	-75	0
1	4	20	"EMPTY"	"EMPTY"	2420	19210	150	99	104	54	95	133	330	0	0	0	169	176	52	170	198	198	1	0	0	0	0	0	0	0	0	0	0	0	0	0	0	0	0	0	0	0	0	-4.000	1.500	1.099	1.104	4.442	0.545	0.080	0.000	0.000	0.000	0.000	0.000	0.000	0.000	0.000	0.000	0.000	0.000	0.000	0.000	0.000	156	776	3	15	Error	Error	Error	4	-1	0	0	9	6	0	0	-75	0
1	5	20	"EMPTY"	"EMPTY"	2610	19210	150	102	112	89	91	99	44	24	6	0	159	163	41	167	173	48	10	1	0	0	0	0	0	0	0	0	0	0	0	0	0	0	0	0	0	0	0	-1.375	-5.250	0.880	0.944	3.548	10.967	0.003	0.000	0.000	0.000	0.000	0.000	0.000	0.000	0.000	0.000	0.000	0.000	0.000	0.000	0.000	156	736	3	17	Error	Error	Error	11	-8	0	0	21	-4	0	0	-75	0
1	6	20	"EMPTY"	"EMPTY"	2800	19210	150	92	99	45	85	93	43	19	3	0	170	178	57	159	165	67	15	1	0	0	0	0	0	0	0	0	0	0	0	0	0	0	0	0	0	0	0	0.636	0.737	0.909	0.828	3.526	0.242	0.023	0.000	0.000	0.000	0.000	0.000	0.000	0.000	0.000	0.000	0.000	0.000	0.000	0.000	0.000	156	788	18	33	-0.652	Error	Error	7	11	0	0	14	19	0	0	-75	0
1	7	20	"EMPTY"	"EMPTY"	2990	19210	150	84	90	33	86	327	1423	0	0	0	157	160	46	154	378	1450	0	0	0	0	0	0	0	0	0	0	0	0	0	0	0	0	0	0	0	0	0	-0.667	0.667	0.763	0.792	3.275	0.981	0.844	0.000	0.000	0.000	0.000	0.000	0.000	0.000	0.000	0.000	0.000	0.000	0.000	0.000	0.000	156	792	1	10	Error	Error	Error	-2	3	0	0	4	6	0	0	-75	0
1	8	20	"EMPTY"	"EMPTY"	3180	19210	150	80	83	31	87	337	1446	0	0	0	164	175	110	154	394	1480	0	0	0	0	0	0	0	0	0	0	0	0	0	0	0	0	0	0	0	0	0	-0.700	-0.190	0.714	0.721	3.505	0.912	0.807	0.000	0.000	0.000	0.000	0.000	0.000	0.000	0.000	0.000	0.000	0.000	0.000	0.000	0.000	156	766	3	17	Error	Error	Error	-7	10	0	0	-4	21	0	0	-75	0
1	9	20	"EMPTY"	"EMPTY"	3370	19210	150	75	81	34	83	88	39	12	3	0	149	152	44	150	159	69	6	0	0	0	0	0	0	0	0	0	0	0	0	0	0	0	0	0	0	0	0	8.000	-1.000	1.025	1.137	4.106	0.151	0.007	0.000	0.000	0.000	0.000	0.000	0.000	0.000	0.000	0.000	0.000	0.000	0.000	0.000	0.000	156	741	-9	0	3.000	Error	Error	-8	-1	0	0	-2	2	0	0	-75	0
1	10	20	"EMPTY"	"EMPTY"	3560	19210	150	82	84	32	83	87	44	8	0	0	151	151	41	149	159	81	5	0	0	0	0	0	0	0	0	0	0	0	0	0	0	0	0	0	0	0	0	-0.500	0.500	0.875	0.782	4.249	0.288	0.082	0.000	0.000	0.000	0.000	0.000	0.000	0.000	0.000	0.000	0.000	0.000	0.000	0.000	0.000	156	763	1	3	Error	Error	Error	-1	2	0	0	1	2	0	0	-75	0
1	11	20	"EMPTY"	"EMPTY"	3750	19210	150	79	84	32	83	99	96	0	0	0	144	146	45	154	184	227	0	0	0	0	0	0	0	0	0	0	0	0	0	0	0	0	0	0	0	0	0	0.400	-0.125	0.509	0.555	3.923	0.546	0.587	0.000	0.000	0.000	0.000	0.000	0.000	0.000	0.000	0.000	0.000	0.000	0.000	0.000	0.000	156	784	-14	-7	-1.322	Error	Error	-4	-10	0	0	1	-8	0	0	-75	0
1	12	20	"EMPTY"	"EMPTY"	3940	19210	150	87	96	43	87	98	78	6	1	0	161	159	41	159	283	2133	0	0	0	0	0	0	0	0	0	0	0	0	0	0	0	0	0	0	0	0	0	0.000	100000.000	0.898	0.897	3.720	0.258	0.059	0.000	0.000	0.000	0.000	0.000	0.000	0.000	0.000	0.000	0.000	0.000	0.000	0.000	0.000	156	774	2	9	Error	Error	Error	0	2	0	0	9	0	0	0	-75	0
1	13	20	"EMPTY"	"EMPTY"	4130	19210	150	88	93	43	87	94	45	12	1	0	159	160	47	159	352	2470	0	0	0	0	0	0	0	0	0	0	0	0	0	0	0	0	0	0	0	0	0	100000.000	6.000	0.967	0.963	4.295	0.005	0.000	0.000	0.000	0.000	0.000	0.000	0.000	0.000	0.000	0.000	0.000	0.000	0.000	0.000	0.000	156	723	1	7	16.610	Error	Error	1	0	0	0	6	1	0	0	-75	0
1	14	20	"EMPTY"	"EMPTY"	4320	19210	150	86	88	32	87	98	52	7	0	0	154	159	46	158	168	85	5	0	0	0	0	0	0	0	0	0	0	0	0	0	0	0	0	0	0	0	0	0.250	1.000	0.746	0.764	4.240	0.197	0.004	0.000	0.000	0.000	0.000	0.000	0.000	0.000	0.000	0.000	0.000	0.000	0.000	0.000	0.000	156	702	-5	2	-2.000	Error	Error	-1	-4	0	0	1	1	0	0	-75	0
1	15	20	"EMPTY"	"EMPTY"	4510	19210	150	88	89	35	88	104	70	4	0	0	145	150	42	163	179	123	0	0	0	0	0	0	0	0	0	0	0	0	0	0	0	0	0	0	0	0	0	0.000	-0.077	0.900	0.964	3.680	0.817	0.019	0.000	0.000	0.000	0.000	0.000	0.000	0.000	0.000	0.000	0.000	0.000	0.000	0.000	0.000	156	734	-18	-12	Error	Error	Error	0	-18	0	0	1	-13	0	0	-75	0
1	16	20	"EMPTY"	"EMPTY"	4700	19210	150	91	95	37	93	119	135	0	0	0	155	161	48	167	196	156	1	0	0	0	0	0	0	0	0	0	0	0	0	0	0	0	0	0	0	0	0	0.167	-0.333	1.132	0.921	3.886	0.940	0.151	0.000	0.000	0.000	0.000	0.000	0.000	0.000	0.000	0.000	0.000	0.000	0.000	0.000	0.000	156	749	-14	-4	-2.585	Error	Error	-2	-12	0	0	2	-6	0	0	-75	0
1	17	20	"EMPTY"	"EMPTY"	4890	19210	150	95	102	56	94	119	133	2	0	0	168	178	54	168	191	122	2	0	0	0	0	0	0	0	0	0	0	0	0	0	0	0	0	0	0	0	0	100000.000	0.800	0.818	0.867	3.529	0.335	0.034	0.000	0.000	0.000	0.000	0.000	0.000	0.000	0.000	0.000	0.000	0.000	0.000	0.000	0.000	156	744	1	18	16.610	Error	Error	1	0	0	0	8	10	0	0	-75	0
1	18	20	"EMPTY"	"EMPTY"	5080	19210	150	92	98	43	91	110	103	2	0	0	167	169	49	167	180	97	2	1	0	0	0	0	0	0	0	0	0	0	0	0	0	0	0	0	0	0	0	100000.000	3.500	0.785	0.913	4.110	1.376	0.224	0.000	0.000	0.000	0.000	0.000	0.000	0.000	0.000	0.000	0.000	0.000	0.000	0.000	0.000	156	730	1	9	16.610	Error	Error	1	0	0	0	7	2	0	0	-75	0
1	19	20	"EMPTY"	"EMPTY"	5270	19210	150	91	97	42	93	99	46	15	3	0	159	161	42	168	171	46	7	3	0	0	0	0	0	0	0	0	0	0	0	0	0	0	0	0	0	0	0	0.222	-0.571	0.906	0.927	3.973	0.069	0.002	0.000	0.000	0.000	0.000	0.000	0.000	0.000	0.000	0.000	0.000	0.000	0.000	0.000	0.000	156	694	-11	-3	-2.170	Error	Error	-2	-9	0	0	4	-7	0	0	-75	0
1	20	20	"EMPTY"	"EMPTY"	5460	19210	150	90	99	38	94	103	50	13	0	0	169	170	45	171	174	47	9	2	0	0	0	0	0	0	0	0	0	0	0	0	0	0	0	0	0	0	0	2.000	-5.000	0.960	0.882	5.067	0.023	0.000	0.000	0.000	0.000	0.000	0.000	0.000	0.000	0.000	0.000	0.000	0.000	0.000	0.000	0.000	156	696	-6	4	1.000	Error	Error	-4	-2	0	0	5	-1	0	0	-75	0
1	21	20	"EMPTY"	"EMPTY"	5650	19210	150	89	97	42	96	106	55	10	1	0	177	184	57	173	176	48	18	6	0	0	0	0	0	0	0	0	0	0	0	0	0	0	0	0	0	0	0	-1.750	0.091	0.880	0.894	4.744	0.953	0.002	0.000	0.000	0.000	0.000	0.000	0.000	0.000	0.000	0.000	0.000	0.000	0.000	0.000	0.000	156	702	-3	12	Error	Error	Error	-7	4	0	0	1	11	0	0	-75	0
1	22	20	"EMPTY"	"EMPTY"	5840	19210	150	90	98	43	96	120	215	0	0	0	172	178	51	173	192	188	0	0	0	0	0	0	0	0	0	0	0	0	0	0	0	0	0	0	0	0	0	6.000	0.400	1.000	0.883	4.545	3.227	0.226	0.000	0.000	0.000	0.000	0.000	0.000	0.000	0.000	0.000	0.000	0.000	0.000	0.000	0.000	156	935	-7	7	2.585	Error	Error	-6	-1	0	0	2	5	0	0	-75	0
2	1	1	"VPS8"	"YAL002W"	6350	15530	130	519	535	199	99	106	49	99	96	0	726	731	253	188	191	53	96	95	0	0	0	0	0	0	0	0	0	0	0	0	0	0	0	0	0	0	0	0.781	0.803	0.792	0.815	1.872	0.761	0.721	0.000	0.000	0.000	0.000	0.000	0.000	0.000	0.000	0.000	0.000	0.000	0.000	0.000	0.000	120	675	958	979	-0.357	Error	Error	420	538	0	0	436	543	0	0	0	0
2	2	1	"MTW1"	"YAL034W-A"	6530	15530	130	26926	25854	10190	109	115	50	100	100	0	6380	6013	2190	184	191	54	100	100	0	0	0	0	0	0	0	0	0	0	0	0	0	0	0	0	0	0	0	4.328	4.417	4.351	4.605	1.640	4.750	0.892	0.000	0.000	0.000	0.000	0.000	0.000	0.000	0.000	0.000	0.000	0.000	0.000	0.000	0.000	120	616	33013	31574	2.114	Error	Error	26817	6196	0	0	25745	5829	0	0	0	0
2	3	1	""	"YAL064W-B"	6730	15530	140	10176	9572	3995	106	114	53	100	99	0	11012	9859	4059	186	195	58	98	98	0	0	0	0	0	0	0	0	0	0	0	0	0	0	0	0	0	0	0	0.930	0.979	0.988	1.031	2.444	0.985	0.867	0.000	0.000	0.000	0.000	0.000	0.000	0.000	0.000	0.000	0.000	0.000	0.000	0.000	0.000	156	688	20896	19139	-0.104	Error	Error	10070	10826	0	0	9466	9673	0	0	0	0
2	4	1	""	"YAL004W"	6900	15520	110	10748	10501	1725	103	121	113	100	100	0	13354	13002	2186	185	204	107	100	100	0	0	0	0	0	0	0	0	0	0	0	0	0	0	0	0	0	0	0	0.808	0.811	0.800	0.812	1.212	0.788	0.909	0.000	0.000	0.000	0.000	0.000	0.000	0.000	0.000	0.000	0.000	0.000	0.000	0.000	0.000	80	459	23814	23215	-0.307	Error	Error	10645	13169	0	0	10398	12817	0	0	0	0
2	5	1	"FUN12"	"YAL035W"	7110	15560	150	96	102	39	98	129	192	0	0	0	187	196	58	183	217	202	1	0	0	0	0	0	0	0	0	0	0	0	0	0	0	0	0	0	0	0	0	-0.500	0.308	0.763	0.835	3.844	0.592	0.212	0.000	0.000	0.000	0.000	0.000	0.000	0.000	0.000	0.000	0.000	0.000	0.000	0.000	0.000	156	763	2	17	Error	Error	Error	-2	4	0	0	4	13	0	0	-50	0
2	6	1	""	"YAL066W"	7300	15560	150	97	105	44	94	112	120	3	0	0	174	189	58	179	202	171	1	0	0	0	0	0	0	0	0	0	0	0	0	0	0	0	0	0	0	0	0	-0.600	1.100	0.829	0.813	3.575	0.211	0.003	0.000	0.000	0.000	0.000	0.000	0.000	0.000	0.000	0.000	0.000	0.000	0.000	0.000	0.000	156	673	-2	21	Error	Error	Error	3	-5	0	0	11	10	0	0	-50	0
2	7	1	"ERP2"	"YAL007C"	7490	15560	150	98	105	44	95	150	496	0	0	0	172	179	49	177	231	482	0	0	0	0	0	0	0	0	0	0	0	0	0	0	0	0	0	0	0	0	0	-0.600	5.000	1.088	1.109	3.431	0.311	0.009	0.000	0.000	0.000	0.000	0.000	0.000	0.000	0.000	0.000	0.000	0.000	0.000	0.000	0.000	156	673	-2	12	Error	Error	Error	3	-5	0	0	10	2	0	0	-50	0
2	8	1	""	"YAL037W"	7680	15560	150	94	106	44	96	144	332	0	0	0	178	180	46	177	220	323	0	0	0	0	0	0	0	0	0	0	0	0	0	0	0	0	0	0	0	0	0	-2.000	3.333	1.000	1.044	4.369	1.072	0.475	0.000	0.000	0.000	0.000	0.000	0.000	0.000	0.000	0.000	0.000	0.000	0.000	0.000	0.000	156	673	-1	13	Error	Error	Error	-2	1	0	0	10	3	0	0	-50	0
2	9	1	""	"YAL068C"	7870	15560	150	88	91	33	95	119	189	0	0	0	177	182	46	177	194	172	0	0	0	0	0	0	0	0	0	0	0	0	0	0	0	0	0	0	0	0	0	100000.000	-0.800	0.903	0.980	5.231	0.331	0.007	0.000	0.000	0.000	0.000	0.000	0.000	0.000	0.000	0.000	0.000	0.000	0.000	0.000	0.000	156	673	-7	1	16.610	Error	Error	-7	0	0	0	-4	5	0	0	-50	0
2	10	1	"spo7"	"YAL009W"	8060	15560	150	84	89	32	93	113	187	0	0	0	163	171	49	172	202	321	0	0	0	0	0	0	0	0	0	0	0	0	0	0	0	0	0	0	0	0	0	1.000	4.000	0.720	0.745	3.174	0.300	0.009	0.000	0.000	0.000	0.000	0.000	0.000	0.000	0.000	0.000	0.000	0.000	0.000	0.000	0.000	156	673	-18	-5	0.000	Error	Error	-9	-9	0	0	-4	-1	0	0	-50	0
2	11	1	"cyc3"	"YAL039C"	8250	15560	150	90	121	138	94	148	294	3	1	0	160	174	63	171	199	159	2	0	0	0	0	0	0	0	0	0	0	0	0	0	0	0	0	0	0	0	0	0.364	9.000	0.897	1.042	3.828	2.258	0.489	0.000	0.000	0.000	0.000	0.000	0.000	0.000	0.000	0.000	0.000	0.000	0.000	0.000	0.000	156	673	-15	30	-1.459	Error	Error	-4	-11	0	0	27	3	0	0	-50	0
2	12	1	"ERP1"	"YAR002C-A"	8440	15560	150	370	378	279	95	129	166	56	47	0	286	317	153	171	190	94	55	35	0	0	0	0	0	0	0	0	0	0	0	0	0	0	0	0	0	0	0	2.391	1.938	1.954	1.728	2.557	2.376	0.571	0.000	0.000	0.000	0.000	0.000	0.000	0.000	0.000	0.000	0.000	0.000	0.000	0.000	0.000	156	643	390	429	1.258	Error	Error	275	115	0	0	283	146	0	0	-50	0
2	13	1	"SLI15"	"YBR156C"	8610	15550	140	1709	2023	1210	93	113	146	97	95	0	1678	1802	1075	174	263	753	78	50	0	0	0	0	0	0	0	0	0	0	0	0	0	0	0	0	0	0	0	1.074	1.186	1.122	1.270	2.115	1.136	0.738	0.000	0.000	0.000	0.000	0.000	0.000	0.000	0.000	0.000	0.000	0.000	0.000	0.000	0.000	156	612	3120	3558	0.104	Error	Error	1616	1504	0	0	1930	1628	0	0	0	0
2	14	1	""	"YBR187W"	8810	15550	140	832	805	329	91	106	88	96	92	0	2939	2625	1215	176	204	206	91	90	0	0	0	0	0	0	0	0	0	0	0	0	0	0	0	0	0	0	0	0.268	0.292	0.283	0.322	2.047	0.260	0.782	0.000	0.000	0.000	0.000	0.000	0.000	0.000	0.000	0.000	0.000	0.000	0.000	0.000	0.000	156	639	3504	3163	-1.899	Error	Error	741	2763	0	0	714	2449	0	0	0	0
2	15	1	""	"YBR219C"	9000	15550	140	939	948	403	90	117	146	95	92	0	3015	3000	1251	178	245	429	94	90	0	0	0	0	0	0	0	0	0	0	0	0	0	0	0	0	0	0	0	0.299	0.304	0.303	0.310	1.885	0.280	0.796	0.000	0.000	0.000	0.000	0.000	0.000	0.000	0.000	0.000	0.000	0.000	0.000	0.000	0.000	156	612	3686	3680	-1.741	Error	Error	849	2837	0	0	858	2822	0	0	0	0
2	16	1	""	"YBR158W"	9190	15560	150	114	270	357	90	123	176	21	19	0	212	644	1013	176	246	472	19	16	0	0	0	0	0	0	0	0	0	0	0	0	0	0	0	0	0	0	0	0.667	0.385	0.465	0.551	3.794	0.322	0.740	0.000	0.000	0.000	0.000	0.000	0.000	0.000	0.000	0.000	0.000	0.000	0.000	0.000	0.000	156	656	60	648	-0.585	Error	Error	24	36	0	0	180	468	0	0	-50	0
2	17	1	"RPS9B"	"YBR189W"	9360	15550	150	973	936	501	90	104	114	85	82	0	2876	2550	1311	184	203	233	85	85	0	0	0	0	0	0	0	0	0	0	0	0	0	0	0	0	0	0	0	0.328	0.358	0.368	0.358	2.557	0.334	0.792	0.000	0.000	0.000	0.000	0.000	0.000	0.000	0.000	0.000	0.000	0.000	0.000	0.000	0.000	156	672	3575	3212	-1.608	Error	Error	883	2692	0	0	846	2366	0	0	0	0
2	18	1	"pdb1"	"YBR221C"	9540	15550	140	624	645	276	99	103	52	98	94	0	2155	2240	923	214	225	92	98	97	0	0	0	0	0	0	0	0	0	0	0	0	0	0	0	0	0	0	0	0.270	0.269	0.273	0.258	1.772	0.244	0.730	0.000	0.000	0.000	0.000	0.000	0.000	0.000	0.000	0.000	0.000	0.000	0.000	0.000	0.000	156	595	2466	2572	-1.886	Error	Error	525	1941	0	0	546	2026	0	0	0	0
2	19	1	"cdc28"	"YBR160W"	9720	15550	150	1018	999	387	105	154	328	91	73	0	2809	2800	927	215	261	310	96	95	0	0	0	0	0	0	0	0	0	0	0	0	0	0	0	0	0	0	0	0.352	0.346	0.331	0.343	1.896	0.351	0.648	0.000	0.000	0.000	0.000	0.000	0.000	0.000	0.000	0.000	0.000	0.000	0.000	0.000	0.000	156	722	3507	3479	-1.506	Error	Error	913	2594	0	0	894	2585	0	0	0	0
2	20	1	"RPL21A"	"YBR191W"	9930	15560	140	2248	2082	864	104	159	343	96	89	0	2516	2440	938	211	258	301	94	93	0	0	0	0	0	0	0	0	0	0	0	0	0	0	0	0	0	0	0	0.930	0.887	0.893	0.881	2.031	0.903	0.816	0.000	0.000	0.000	0.000	0.000	0.000	0.000	0.000	0.000	0.000	0.000	0.000	0.000	0.000	156	629	4449	4207	-0.104	Error	Error	2144	2305	0	0	1978	2229	0	0	0	0
2	21	1	""	"YBR223C"	10110	15550	140	563	639	465	101	106	46	93	89	0	2047	2027	1014	209	218	61	97	94	0	0	0	0	0	0	0	0	0	0	0	0	0	0	0	0	0	0	0	0.251	0.296	0.272	0.284	2.133	0.302	0.683	0.000	0.000	0.000	0.000	0.000	0.000	0.000	0.000	0.000	0.000	0.000	0.000	0.000	0.000	156	583	2300	2356	-1.992	Error	Error	462	1838	0	0	538	1818	0	0	0	0
2	22	1	""	"YBR162C"	10280	15550	150	1962	1935	845	98	103	67	99	96	0	2434	2328	976	201	209	86	96	96	0	0	0	0	0	0	0	0	0	0	0	0	0	0	0	0	0	0	0	0.835	0.864	0.889	0.854	1.853	0.879	0.841	0.000	0.000	0.000	0.000	0.000	0.000	0.000	0.000	0.000	0.000	0.000	0.000	0.000	0.000	156	884	4097	3964	-0.261	Error	Error	1864	2233	0	0	1837	2127	0	0	0	0
2	1	2	"MED8"	"YBR193C"	6280	15740	150	12240	11996	5792	99	157	525	94	92	0	6188	5970	2929	184	210	268	93	91	0	0	0	0	0	0	0	0	0	0	0	0	0	0	0	0	0	0	0	2.022	2.056	2.090	2.158	1.740	2.120	0.824	0.000	0.000	0.000	0.000	0.000	0.000	0.000	0.000	0.000	0.000	0.000	0.000	0.000	0.000	156	612	18145	17683	1.016	Error	Error	12141	6004	0	0	11897	5786	0	0	0	0
2	2	2	""	"YBR225W"	6460	15750	150	1267	4570	5230	101	162	547	59	51	0	2338	3629	3522	182	214	298	74	58	0	0	0	0	0	0	0	0	0	0	0	0	0	0	0	0	0	0	0	0.541	1.296	1.182	0.993	2.298	1.462	0.888	0.000	0.000	0.000	0.000	0.000	0.000	0.000	0.000	0.000	0.000	0.000	0.000	0.000	0.000	156	559	3322	7916	-0.887	Error	Error	1166	2156	0	0	4469	3447	0	0	-100	0
2	3	2	""	"YDL062W"	6670	15750	150	1109	1135	373	105	121	108	100	97	0	2121	2027	697	179	194	134	97	96	0	0	0	0	0	0	0	0	0	0	0	0	0	0	0	0	0	0	0	0.517	0.557	0.526	0.581	1.743	0.548	0.846	0.000	0.000	0.000	0.000	0.000	0.000	0.000	0.000	0.000	0.000	0.000	0.000	0.000	0.000	156	545	2946	2878	-0.952	Error	Error	1004	1942	0	0	1030	1848	0	0	0	0
2	4	2	""	"YDL094C"	6850	15750	150	3117	2917	1096	107	211	890	94	81	0	3941	3479	1267	188	266	513	93	89	0	0	0	0	0	0	0	0	0	0	0	0	0	0	0	0	0	0	0	0.802	0.854	0.844	0.885	1.864	0.829	0.828	0.000	0.000	0.000	0.000	0.000	0.000	0.000	0.000	0.000	0.000	0.000	0.000	0.000	0.000	156	598	6763	6101	-0.318	Error	Error	3010	3753	0	0	2810	3291	0	0	0	0
2	5	2	"CDC48"	"YDL126C"	7050	15750	150	3294	3267	1740	105	214	646	90	82	0	3793	3673	1735	190	280	478	91	89	0	0	0	0	0	0	0	0	0	0	0	0	0	0	0	0	0	0	0	0.885	0.908	0.960	0.885	1.933	0.944	0.798	0.000	0.000	0.000	0.000	0.000	0.000	0.000	0.000	0.000	0.000	0.000	0.000	0.000	0.000	156	632	6792	6645	-0.176	Error	Error	3189	3603	0	0	3162	3483	0	0	0	0
2	6	2	"UBC9"	"YDL064W"	7240	15750	150	1873	1812	780	100	172	305	92	89	0	2000	1957	842	183	276	381	91	85	0	0	0	0	0	0	0	0	0	0	0	0	0	0	0	0	0	0	0	0.976	0.965	0.932	0.968	2.061	0.954	0.842	0.000	0.000	0.000	0.000	0.000	0.000	0.000	0.000	0.000	0.000	0.000	0.000	0.000	0.000	156	527	3590	3486	-0.035	Error	Error	1773	1817	0	0	1712	1774	0	0	0	0
2	7	2	""	"YDL096C"	7430	15750	150	1091	980	446	101	238	771	66	1	0	2749	2431	1032	180	319	687	86	78	0	0	0	0	0	0	0	0	0	0	0	0	0	0	0	0	0	0	0	0.385	0.390	0.398	0.360	2.431	0.578	0.484	0.000	0.000	0.000	0.000	0.000	0.000	0.000	0.000	0.000	0.000	0.000	0.000	0.000	0.000	156	498	3559	3130	-1.376	Error	Error	990	2569	0	0	879	2251	0	0	0	0
2	8	2	"VCX1"	"YDL128W"	7620	15750	150	2295	2451	1766	105	307	856	71	60	0	2572	2750	1937	178	345	722	75	71	0	0	0	0	0	0	0	0	0	0	0	0	0	0	0	0	0	0	0	0.915	0.912	0.948	0.857	2.836	0.922	0.819	0.000	0.000	0.000	0.000	0.000	0.000	0.000	0.000	0.000	0.000	0.000	0.000	0.000	0.000	156	528	4584	4918	-0.128	Error	Error	2190	2394	0	0	2346	2572	0	0	0	0
2	9	2	"IDP1"	"YDL066W"	7810	15750	150	2941	2694	1406	107	215	459	87	83	0	2561	2318	1030	189	306	442	89	85	0	0	0	0	0	0	0	0	0	0	0	0	0	0	0	0	0	0	0	1.195	1.215	1.190	1.137	1.979	1.262	0.863	0.000	0.000	0.000	0.000	0.000	0.000	0.000	0.000	0.000	0.000	0.000	0.000	0.000	0.000	156	528	5206	4716	0.257	Error	Error	2834	2372	0	0	2587	2129	0	0	0	0
2	10	2	"SNU23"	"YDL098C"	8000	15750	150	2749	2663	1412	98	144	254	91	85	0	3600	3512	1663	185	231	386	92	91	0	0	0	0	0	0	0	0	0	0	0	0	0	0	0	0	0	0	0	0.776	0.771	0.740	0.716	2.281	0.778	0.829	0.000	0.000	0.000	0.000	0.000	0.000	0.000	0.000	0.000	0.000	0.000	0.000	0.000	0.000	156	465	6066	5892	-0.365	Error	Error	2651	3415	0	0	2565	3327	0	0	0	0
2	11	2	"RPP1B"	"YDL130W"	8190	15750	150	167	616	894	98	222	509	25	19	0	240	1009	1530	178	263	442	26	24	0	0	0	0	0	0	0	0	0	0	0	0	0	0	0	0	0	0	0	1.113	0.623	0.563	0.667	3.276	0.661	0.650	0.000	0.000	0.000	0.000	0.000	0.000	0.000	0.000	0.000	0.000	0.000	0.000	0.000	0.000	156	499	131	1349	0.154	Error	Error	69	62	0	0	518	831	0	0	0	0
2	12	2	""	"YDL068W"	8380	15750	150	2270	2068	1154	98	214	485	82	79	0	1665	1515	728	177	238	262	85	80	0	0	0	0	0	0	0	0	0	0	0	0	0	0	0	0	0	0	0	1.460	1.472	1.398	1.333	2.562	1.599	0.859	0.000	0.000	0.000	0.000	0.000	0.000	0.000	0.000	0.000	0.000	0.000	0.000	0.000	0.000	156	471	3660	3308	0.546	Error	Error	2172	1488	0	0	1970	1338	0	0	0	0
2	13	2	""	"YDL100C"	8570	15750	150	1947	1948	995	99	156	320	89	85	0	5771	5449	2488	184	376	1082	91	85	0	0	0	0	0	0	0	0	0	0	0	0	0	0	0	0	0	0	0	0.331	0.351	0.321	0.329	2.397	0.318	0.714	0.000	0.000	0.000	0.000	0.000	0.000	0.000	0.000	0.000	0.000	0.000	0.000	0.000	0.000	156	512	7435	7114	-1.596	Error	Error	1848	5587	0	0	1849	5265	0	0	0	0
2	14	2	"LYS21"	"YDL131W"	8760	15750	150	114	147	215	102	164	317	1	1	0	226	378	803	182	376	1062	3	2	0	0	0	0	0	0	0	0	0	0	0	0	0	0	0	0	0	0	0	0.273	0.230	0.318	0.338	3.787	0.248	0.688	0.000	0.000	0.000	0.000	0.000	0.000	0.000	0.000	0.000	0.000	0.000	0.000	0.000	0.000	156	539	56	241	-1.874	Error	Error	12	44	0	0	45	196	0	0	0	0
2	15	2	"CCT6"	"YDR188W"	8950	15750	150	996	940	423	100	123	111	89	86	0	2671	2494	977	183	210	176	96	94	0	0	0	0	0	0	0	0	0	0	0	0	0	0	0	0	0	0	0	0.360	0.363	0.372	0.337	2.340	0.343	0.745	0.000	0.000	0.000	0.000	0.000	0.000	0.000	0.000	0.000	0.000	0.000	0.000	0.000	0.000	156	528	3384	3151	-1.473	Error	Error	896	2488	0	0	840	2311	0	0	0	0
2	16	2	"adr1"	"YDR216W"	9130	15750	150	2347	2593	1682	97	127	152	98	95	0	2153	2409	1643	183	225	314	92	91	0	0	0	0	0	0	0	0	0	0	0	0	0	0	0	0	0	0	0	1.142	1.121	1.116	1.129	2.260	1.130	0.613	0.000	0.000	0.000	0.000	0.000	0.000	0.000	0.000	0.000	0.000	0.000	0.000	0.000	0.000	156	493	4220	4722	0.192	Error	Error	2250	1970	0	0	2496	2226	0	0	0	0
2	17	2	""	"YDR248C"	9320	15760	150	1390	1396	732	95	112	112	95	94	0	1001	999	530	197	207	93	85	83	0	0	0	0	0	0	0	0	0	0	0	0	0	0	0	0	0	0	0	1.611	1.622	1.427	1.667	2.148	1.531	0.612	0.000	0.000	0.000	0.000	0.000	0.000	0.000	0.000	0.000	0.000	0.000	0.000	0.000	0.000	156	494	2099	2103	0.688	Error	Error	1295	804	0	0	1301	802	0	0	0	0
2	18	2	""	"YDR190C"	9510	15750	150	4591	4460	1818	105	150	326	98	95	0	3188	2984	1174	229	268	285	95	92	0	0	0	0	0	0	0	0	0	0	0	0	0	0	0	0	0	0	0	1.516	1.581	1.548	1.639	1.766	1.632	0.807	0.000	0.000	0.000	0.000	0.000	0.000	0.000	0.000	0.000	0.000	0.000	0.000	0.000	0.000	156	432	7445	7110	0.600	Error	Error	4486	2959	0	0	4355	2755	0	0	0	0
2	19	2	"SPR28"	"YDR218C"	9700	15750	150	1588	1497	629	123	189	372	91	81	0	4274	4097	1484	251	322	400	96	94	0	0	0	0	0	0	0	0	0	0	0	0	0	0	0	0	0	0	0	0.364	0.357	0.370	0.331	1.868	0.349	0.729	0.000	0.000	0.000	0.000	0.000	0.000	0.000	0.000	0.000	0.000	0.000	0.000	0.000	0.000	156	469	5488	5220	-1.457	Error	Error	1465	4023	0	0	1374	3846	0	0	0	0
2	20	2	""	"YDR250C"	9890	15750	150	304	635	613	123	190	373	40	32	0	699	1414	1289	250	305	368	51	43	0	0	0	0	0	0	0	0	0	0	0	0	0	0	0	0	0	0	0	0.403	0.440	0.456	0.443	2.485	0.457	0.771	0.000	0.000	0.000	0.000	0.000	0.000	0.000	0.000	0.000	0.000	0.000	0.000	0.000	0.000	156	519	630	1676	-1.311	Error	Error	181	449	0	0	512	1164	0	0	0	0
2	21	2	"NUP42"	"YDR192C"	10080	15750	150	2960	2956	1256	108	133	184	94	94	0	2833	2664	1118	230	242	85	97	94	0	0	0	0	0	0	0	0	0	0	0	0	0	0	0	0	0	0	0	1.096	1.170	1.153	1.144	1.711	1.204	0.817	0.000	0.000	0.000	0.000	0.000	0.000	0.000	0.000	0.000	0.000	0.000	0.000	0.000	0.000	156	496	5455	5282	0.132	Error	Error	2852	2603	0	0	2848	2434	0	0	0	0
2	22	2	""	"YDR220C"	10270	15750	150	507	502	216	102	125	148	86	71	0	1692	1535	631	214	241	181	90	87	0	0	0	0	0	0	0	0	0	0	0	0	0	0	0	0	0	0	0	0.274	0.303	0.288	0.307	1.982	0.303	0.745	0.000	0.000	0.000	0.000	0.000	0.000	0.000	0.000	0.000	0.000	0.000	0.000	0.000	0.000	156	696	1883	1721	-1.868	Error	Error	405	1478	0	0	400	1321	0	0	0	0
2	1	3	"BTT1"	"YDR252W"	6280	15940	150	4225	3666	1574	100	165	531	92	89	0	2671	2338	1021	184	207	269	88	85	0	0	0	0	0	0	0	0	0	0	0	0	0	0	0	0	0	0	0	1.659	1.656	1.639	1.562	2.298	1.685	0.880	0.000	0.000	0.000	0.000	0.000	0.000	0.000	0.000	0.000	0.000	0.000	0.000	0.000	0.000	156	601	6612	5720	0.730	Error	Error	4125	2487	0	0	3566	2154	0	0	0	0
2	2	3	"MSS116"	"YDR194C"	6470	15940	150	3356	3182	1357	107	197	593	93	87	0	6466	5953	2654	187	251	465	93	91	0	0	0	0	0	0	0	0	0	0	0	0	0	0	0	0	0	0	0	0.517	0.533	0.525	0.545	1.609	0.515	0.876	0.000	0.000	0.000	0.000	0.000	0.000	0.000	0.000	0.000	0.000	0.000	0.000	0.000	0.000	156	514	9528	8841	-0.951	Error	Error	3249	6279	0	0	3075	5766	0	0	0	0
2	3	3	""	"YDR222W"	6660	15940	150	3287	3210	1477	100	142	208	93	92	0	4922	4441	2006	178	227	381	92	89	0	0	0	0	0	0	0	0	0	0	0	0	0	0	0	0	0	0	0	0.672	0.730	0.725	0.727	1.879	0.711	0.876	0.000	0.000	0.000	0.000	0.000	0.000	0.000	0.000	0.000	0.000	0.000	0.000	0.000	0.000	156	499	7931	7373	-0.574	Error	Error	3187	4744	0	0	3110	4263	0	0	0	0
2	4	3	"CHL4"	"YDR254W"	6840	15940	150	11053	9527	5852	108	382	1778	83	77	0	4429	3623	2335	186	317	761	75	69	0	0	0	0	0	0	0	0	0	0	0	0	0	0	0	0	0	0	0	2.580	2.740	2.570	2.843	2.319	2.713	0.888	0.000	0.000	0.000	0.000	0.000	0.000	0.000	0.000	0.000	0.000	0.000	0.000	0.000	0.000	156	641	15188	12856	1.367	Error	Error	10945	4243	0	0	9419	3437	0	0	0	0
2	5	3	"UBC8"	"YEL012W"	7110	15940	130	3359	3032	1069	107	318	1527	88	60	0	4197	3947	1240	185	307	720	95	92	0	0	0	0	0	0	0	0	0	0	0	0	0	0	0	0	0	0	0	0.811	0.778	0.793	0.747	1.579	0.787	0.895	0.000	0.000	0.000	0.000	0.000	0.000	0.000	0.000	0.000	0.000	0.000	0.000	0.000	0.000	120	632	7264	6687	-0.303	Error	Error	3252	4012	0	0	2925	3762	0	0	0	0
2	6	3	"GDA1"	"YEL042W"	7320	15960	110	1440	1505	643	98	112	104	100	100	0	3258	3296	1636	177	215	252	97	92	0	0	0	0	0	0	0	0	0	0	0	0	0	0	0	0	0	0	0	0.436	0.451	0.429	0.502	1.865	0.407	0.767	0.000	0.000	0.000	0.000	0.000	0.000	0.000	0.000	0.000	0.000	0.000	0.000	0.000	0.000	80	493	4423	4526	-1.199	Error	Error	1342	3081	0	0	1407	3119	0	0	0	0
2	7	3	""	"YEL073C"	7500	15940	130	297	309	117	100	194	599	1	0	0	553	568	177	176	299	677	5	0	0	0	0	0	0	0	0	0	0	0	0	0	0	0	0	0	0	0	0	0.523	0.533	0.534	0.515	1.977	0.348	0.470	0.000	0.000	0.000	0.000	0.000	0.000	0.000	0.000	0.000	0.000	0.000	0.000	0.000	0.000	120	532	574	601	-0.936	Error	Error	197	377	0	0	209	392	0	0	0	0
2	8	3	""	"YEL014C"	7720	15960	110	1276	1250	443	104	138	202	95	90	0	2796	2575	1030	184	252	300	92	90	0	0	0	0	0	0	0	0	0	0	0	0	0	0	0	0	0	0	0	0.449	0.479	0.463	0.483	1.960	0.427	0.786	0.000	0.000	0.000	0.000	0.000	0.000	0.000	0.000	0.000	0.000	0.000	0.000	0.000	0.000	80	492	3784	3537	-1.156	Error	Error	1172	2612	0	0	1146	2391	0	0	0	0
2	9	3	""	"YEL044W"	7920	15950	120	613	653	329	104	129	125	95	86	0	1756	1765	765	195	259	298	99	95	0	0	0	0	0	0	0	0	0	0	0	0	0	0	0	0	0	0	0	0.326	0.350	0.331	0.326	1.762	0.327	0.733	0.000	0.000	0.000	0.000	0.000	0.000	0.000	0.000	0.000	0.000	0.000	0.000	0.000	0.000	120	440	2070	2119	-1.617	Error	Error	509	1561	0	0	549	1570	0	0	0	0
2	10	3	""	"YEL075C"	8070	15950	130	16532	15175	6512	101	124	158	100	100	0	25674	22364	10126	185	205	193	99	99	0	0	0	0	0	0	0	0	0	0	0	0	0	0	0	0	0	0	0	0.645	0.680	0.683	0.749	2.124	0.662	0.882	0.000	0.000	0.000	0.000	0.000	0.000	0.000	0.000	0.000	0.000	0.000	0.000	0.000	0.000	120	446	41920	37253	-0.633	Error	Error	16431	25489	0	0	15074	22179	0	0	0	0
2	11	3	""	"YEL016C"	8280	15950	130	3974	3939	1331	98	163	372	100	99	0	7030	6775	2236	178	214	206	100	100	0	0	0	0	0	0	0	0	0	0	0	0	0	0	0	0	0	0	0	0.566	0.582	0.579	0.592	1.548	0.566	0.882	0.000	0.000	0.000	0.000	0.000	0.000	0.000	0.000	0.000	0.000	0.000	0.000	0.000	0.000	120	481	10728	10438	-0.822	Error	Error	3876	6852	0	0	3841	6597	0	0	0	0
2	12	3	"GLY1"	"YEL046C"	8450	15950	120	2014	1894	725	94	102	46	100	98	0	4681	4169	1802	180	192	69	95	95	0	0	0	0	0	0	0	0	0	0	0	0	0	0	0	0	0	0	0	0.427	0.451	0.451	0.494	2.252	0.414	0.849	0.000	0.000	0.000	0.000	0.000	0.000	0.000	0.000	0.000	0.000	0.000	0.000	0.000	0.000	120	479	6421	5789	-1.229	Error	Error	1920	4501	0	0	1800	3989	0	0	0	0
2	13	3	""	"YEL076C-A"	8660	15950	130	17249	16171	5516	102	139	271	99	99	0	27066	24266	10226	187	277	684	97	96	0	0	0	0	0	0	0	0	0	0	0	0	0	0	0	0	0	0	0	0.638	0.667	0.669	0.760	2.149	0.624	0.873	0.000	0.000	0.000	0.000	0.000	0.000	0.000	0.000	0.000	0.000	0.000	0.000	0.000	0.000	120	526	44026	40148	-0.649	Error	Error	17147	26879	0	0	16069	24079	0	0	0	0
2	14	3	""	"YEL017W"	8820	15950	100	347	375	186	104	110	48	95	82	0	626	642	290	181	191	68	93	90	0	0	0	0	0	0	0	0	0	0	0	0	0	0	0	0	0	0	0	0.546	0.588	0.649	0.543	2.241	0.475	0.478	0.000	0.000	0.000	0.000	0.000	0.000	0.000	0.000	0.000	0.000	0.000	0.000	0.000	0.000	80	386	688	732	-0.873	Error	Error	243	445	0	0	271	461	0	0	0	0
2	15	3	""	"YEL048C"	9010	15950	120	1930	1814	583	103	112	57	100	100	0	2003	1845	660	189	199	66	99	98	0	0	0	0	0	0	0	0	0	0	0	0	0	0	0	0	0	0	0	1.007	1.033	1.047	1.120	1.763	1.003	0.854	0.000	0.000	0.000	0.000	0.000	0.000	0.000	0.000	0.000	0.000	0.000	0.000	0.000	0.000	120	512	3641	3367	0.010	Error	Error	1827	1814	0	0	1711	1656	0	0	0	0
2	16	3	""	"YEL077C"	9220	15950	120	19049	19672	9518	95	104	57	100	100	0	23729	24012	11051	188	197	72	100	100	0	0	0	0	0	0	0	0	0	0	0	0	0	0	0	0	0	0	0	0.805	0.822	0.821	0.830	1.493	0.823	0.911	0.000	0.000	0.000	0.000	0.000	0.000	0.000	0.000	0.000	0.000	0.000	0.000	0.000	0.000	120	551	42495	43401	-0.313	Error	Error	18954	23541	0	0	19577	23824	0	0	0	0
2	17	3	"RPL29"	"YFR032C-A"	9450	15940	150	437	412	205	98	126	243	65	17	0	979	881	372	201	221	203	82	76	0	0	0	0	0	0	0	0	0	0	0	0	0	0	0	0	0	0	0	0.436	0.462	0.489	0.452	1.939	0.442	0.728	0.000	0.000	0.000	0.000	0.000	0.000	0.000	0.000	0.000	0.000	0.000	0.000	0.000	0.000	156	525	1117	994	-1.198	Error	Error	339	778	0	0	314	680	0	0	0	0
2	18	3	""	"YGL007W"	9630	15940	150	751	1124	1226	112	155	320	75	50	0	1951	1906	1104	224	264	289	82	79	0	0	0	0	0	0	0	0	0	0	0	0	0	0	0	0	0	0	0	0.370	0.602	0.451	0.510	2.380	0.863	0.712	0.000	0.000	0.000	0.000	0.000	0.000	0.000	0.000	0.000	0.000	0.000	0.000	0.000	0.000	156	444	2366	2694	-1.434	Error	Error	639	1727	0	0	1012	1682	0	0	-100	0
2	19	3	""	"YGL039W"	9790	15950	130	6496	6102	1594	114	132	148	100	100	0	3932	3637	1110	237	265	270	98	95	0	0	0	0	0	0	0	0	0	0	0	0	0	0	0	0	0	0	0	1.727	1.761	1.732	1.879	1.561	1.746	0.907	0.000	0.000	0.000	0.000	0.000	0.000	0.000	0.000	0.000	0.000	0.000	0.000	0.000	0.000	120	446	10077	9388	0.788	Error	Error	6382	3695	0	0	5988	3400	0	0	0	0
2	20	3	"pho4"	"YFR034C"	9980	15950	130	694	688	177	115	130	165	100	90	0	2155	2085	506	239	244	60	100	100	0	0	0	0	0	0	0	0	0	0	0	0	0	0	0	0	0	0	0	0.302	0.310	0.303	0.315	1.539	0.292	0.805	0.000	0.000	0.000	0.000	0.000	0.000	0.000	0.000	0.000	0.000	0.000	0.000	0.000	0.000	120	534	2495	2419	-1.726	Error	Error	579	1916	0	0	573	1846	0	0	0	0
2	21	3	"leu1"	"YGL009C"	10180	15950	130	9636	9708	4048	115	151	187	100	100	0	4239	4114	1406	233	263	192	99	99	0	0	0	0	0	0	0	0	0	0	0	0	0	0	0	0	0	0	0	2.377	2.472	2.424	2.451	1.519	2.639	0.874	0.000	0.000	0.000	0.000	0.000	0.000	0.000	0.000	0.000	0.000	0.000	0.000	0.000	0.000	120	517	13527	13474	1.249	Error	Error	9521	4006	0	0	9593	3881	0	0	0	0
2	22	3	""	"YGL041C"	10360	15950	120	2697	2632	849	104	138	184	98	96	0	2362	2200	666	211	242	200	98	95	0	0	0	0	0	0	0	0	0	0	0	0	0	0	0	0	0	0	0	1.205	1.271	1.269	1.250	1.589	1.262	0.842	0.000	0.000	0.000	0.000	0.000	0.000	0.000	0.000	0.000	0.000	0.000	0.000	0.000	0.000	120	568	4744	4517	0.270	Error	Error	2593	2151	0	0	2528	1989	0	0	0	0
2	1	4	"cdc26"	"YFR036W"	6360	16140	120	1843	1809	517	105	113	54	100	100	0	2757	2678	772	187	192	51	98	98	0	0	0	0	0	0	0	0	0	0	0	0	0	0	0	0	0	0	0	0.676	0.684	0.674	0.704	1.665	0.672	0.872	0.000	0.000	0.000	0.000	0.000	0.000	0.000	0.000	0.000	0.000	0.000	0.000	0.000	0.000	120	597	4308	4195	-0.564	Error	Error	1738	2570	0	0	1704	2491	0	0	0	0
2	2	4	"SCL1"	"YGL011C"	6560	16140	120	16764	16242	5346	103	127	165	100	100	0	5677	5461	1725	185	217	345	100	97	0	0	0	0	0	0	0	0	0	0	0	0	0	0	0	0	0	0	0	3.034	3.059	3.007	3.059	1.463	3.150	0.908	0.000	0.000	0.000	0.000	0.000	0.000	0.000	0.000	0.000	0.000	0.000	0.000	0.000	0.000	120	500	22153	21415	1.601	Error	Error	16661	5492	0	0	16139	5276	0	0	0	0
2	3	4	"dst1"	"YGL043W"	6740	16140	110	2633	2890	1288	102	106	44	100	100	0	4002	4358	2229	178	182	46	100	98	0	0	0	0	0	0	0	0	0	0	0	0	0	0	0	0	0	0	0	0.662	0.667	0.651	0.703	1.854	0.631	0.746	0.000	0.000	0.000	0.000	0.000	0.000	0.000	0.000	0.000	0.000	0.000	0.000	0.000	0.000	80	468	6355	6968	-0.595	Error	Error	2531	3824	0	0	2788	4180	0	0	0	0
2	4	4	""	"YFR038W"	6960	16140	150	5117	4282	2732	111	339	1685	72	65	0	5438	4334	2918	190	294	701	74	71	0	0	0	0	0	0	0	0	0	0	0	0	0	0	0	0	0	0	0	0.954	1.007	0.989	1.136	2.676	1.010	0.815	0.000	0.000	0.000	0.000	0.000	0.000	0.000	0.000	0.000	0.000	0.000	0.000	0.000	0.000	156	712	10254	8315	-0.068	Error	Error	5006	5248	0	0	4171	4144	0	0	0	0
2	5	4	"PDR1"	"YGL013C"	7120	16140	130	9526	9253	5145	110	118	85	99	99	0	4294	4320	2000	190	202	91	99	99	0	0	0	0	0	0	0	0	0	0	0	0	0	0	0	0	0	0	0	2.294	2.214	2.191	2.076	1.898	2.449	0.876	0.000	0.000	0.000	0.000	0.000	0.000	0.000	0.000	0.000	0.000	0.000	0.000	0.000	0.000	120	535	13520	13273	1.198	Error	Error	9416	4104	0	0	9143	4130	0	0	0	0
2	6	4	""	"YGL045W"	7350	16150	120	10837	10818	3826	109	115	49	100	100	0	7000	6567	2372	184	193	73	100	100	0	0	0	0	0	0	0	0	0	0	0	0	0	0	0	0	0	0	0	1.574	1.678	1.676	1.797	1.747	1.702	0.880	0.000	0.000	0.000	0.000	0.000	0.000	0.000	0.000	0.000	0.000	0.000	0.000	0.000	0.000	120	465	17544	17092	0.654	Error	Error	10728	6816	0	0	10709	6383	0	0	0	0
2	7	4	"PRP31"	"YGR091W"	7490	16130	150	146	760	945	112	260	623	33	30	0	226	1275	1639	184	442	1129	32	28	0	0	0	0	0	0	0	0	0	0	0	0	0	0	0	0	0	0	0	0.810	0.594	0.661	0.811	2.817	0.555	0.877	0.000	0.000	0.000	0.000	0.000	0.000	0.000	0.000	0.000	0.000	0.000	0.000	0.000	0.000	156	569	76	1739	-0.305	Error	Error	34	42	0	0	648	1091	0	0	-50	0
2	8	4	"MEP1"	"YGR121C"	7680	16130	150	1782	1751	1439	111	233	561	62	56	0	4657	4016	3135	185	402	1018	69	61	0	0	0	0	0	0	0	0	0	0	0	0	0	0	0	0	0	0	0	0.374	0.428	0.411	0.434	2.583	0.442	0.839	0.000	0.000	0.000	0.000	0.000	0.000	0.000	0.000	0.000	0.000	0.000	0.000	0.000	0.000	156	712	6143	5471	-1.420	Error	Error	1671	4472	0	0	1640	3831	0	0	-50	0
2	9	4	"rsr1"	"YGR152C"	7920	16140	150	509	529	377	106	118	65	75	71	0	641	816	641	184	206	139	65	60	0	0	0	0	0	0	0	0	0	0	0	0	0	0	0	0	0	0	0	0.882	0.669	0.627	0.712	2.897	0.562	0.686	0.000	0.000	0.000	0.000	0.000	0.000	0.000	0.000	0.000	0.000	0.000	0.000	0.000	0.000	156	624	860	1055	-0.181	Error	Error	403	457	0	0	423	632	0	0	0	0
2	10	4	""	"YGR093W"	8110	16140	150	2329	2088	1096	106	115	61	91	89	0	4930	4064	2220	184	197	83	87	85	0	0	0	0	0	0	0	0	0	0	0	0	0	0	0	0	0	0	0	0.468	0.511	0.509	0.581	2.587	0.470	0.829	0.000	0.000	0.000	0.000	0.000	0.000	0.000	0.000	0.000	0.000	0.000	0.000	0.000	0.000	156	547	6969	5862	-1.094	Error	Error	2223	4746	0	0	1982	3880	0	0	0	0
2	11	4	""	"YGR122W"	8300	16140	150	7877	6847	3829	100	105	47	94	94	0	6082	5234	2798	180	189	64	91	89	0	0	0	0	0	0	0	0	0	0	0	0	0	0	0	0	0	0	0	1.318	1.335	1.332	1.256	2.523	1.384	0.863	0.000	0.000	0.000	0.000	0.000	0.000	0.000	0.000	0.000	0.000	0.000	0.000	0.000	0.000	156	574	13679	11801	0.398	Error	Error	7777	5902	0	0	6747	5054	0	0	0	0
2	12	4	""	"YGR154C"	8490	16150	120	2656	2500	715	91	99	42	100	100	0	6337	5711	1945	179	186	55	100	99	0	0	0	0	0	0	0	0	0	0	0	0	0	0	0	0	0	0	0	0.417	0.435	0.433	0.470	1.810	0.398	0.850	0.000	0.000	0.000	0.000	0.000	0.000	0.000	0.000	0.000	0.000	0.000	0.000	0.000	0.000	120	443	8723	7941	-1.264	Error	Error	2565	6158	0	0	2409	5532	0	0	0	0
2	13	4	"RRP46"	"YGR095C"	8650	16140	120	5693	5448	1953	100	107	45	100	100	0	2261	2136	716	185	189	51	99	98	0	0	0	0	0	0	0	0	0	0	0	0	0	0	0	0	0	0	0	2.694	2.741	2.679	2.881	1.693	2.893	0.855	0.000	0.000	0.000	0.000	0.000	0.000	0.000	0.000	0.000	0.000	0.000	0.000	0.000	0.000	120	461	7669	7299	1.430	Error	Error	5593	2076	0	0	5348	1951	0	0	0	0
2	14	4	"ASN2"	"YGR124W"	8840	16140	120	5188	4818	1794	101	106	45	99	99	0	7602	6953	2356	189	194	54	100	100	0	0	0	0	0	0	0	0	0	0	0	0	0	0	0	0	0	0	0	0.686	0.697	0.705	0.704	1.737	0.693	0.871	0.000	0.000	0.000	0.000	0.000	0.000	0.000	0.000	0.000	0.000	0.000	0.000	0.000	0.000	120	524	12500	11481	-0.543	Error	Error	5087	7413	0	0	4717	6764	0	0	0	0
2	15	4	""	"YGR156W"	9050	16140	150	1643	1516	799	96	103	47	92	91	0	4733	4224	2320	188	195	52	92	87	0	0	0	0	0	0	0	0	0	0	0	0	0	0	0	0	0	0	0	0.340	0.352	0.355	0.409	2.600	0.332	0.863	0.000	0.000	0.000	0.000	0.000	0.000	0.000	0.000	0.000	0.000	0.000	0.000	0.000	0.000	156	653	6092	5456	-1.555	Error	Error	1547	4545	0	0	1420	4036	0	0	0	0
2	16	4	"ASK10"	"YGR097W"	9210	16140	110	2278	2344	910	89	94	37	100	100	0	1580	1639	764	186	192	47	100	98	0	0	0	0	0	0	0	0	0	0	0	0	0	0	0	0	0	0	0	1.570	1.552	1.599	1.654	1.615	1.537	0.850	0.000	0.000	0.000	0.000	0.000	0.000	0.000	0.000	0.000	0.000	0.000	0.000	0.000	0.000	80	433	3583	3708	0.651	Error	Error	2189	1394	0	0	2255	1453	0	0	0	0
2	17	4	""	"YGR126W"	9430	16140	150	2048	1878	955	97	103	47	93	91	0	2069	1960	1044	196	201	52	91	88	0	0	0	0	0	0	0	0	0	0	0	0	0	0	0	0	0	0	0	1.042	1.010	0.996	1.042	2.155	0.973	0.877	0.000	0.000	0.000	0.000	0.000	0.000	0.000	0.000	0.000	0.000	0.000	0.000	0.000	0.000	156	594	3824	3545	0.059	Error	Error	1951	1873	0	0	1781	1764	0	0	0	0
2	18	4	"MTR3"	"YGR158C"	9590	16140	120	8334	7436	2918	102	110	51	100	100	0	3038	2819	910	210	214	53	98	98	0	0	0	0	0	0	0	0	0	0	0	0	0	0	0	0	0	0	0	2.911	2.811	2.880	2.784	1.661	3.008	0.906	0.000	0.000	0.000	0.000	0.000	0.000	0.000	0.000	0.000	0.000	0.000	0.000	0.000	0.000	120	407	11060	9943	1.541	Error	Error	8232	2828	0	0	7334	2609	0	0	0	0
2	19	4	""	"YHR113W"	9780	16140	120	2498	2404	519	108	112	44	100	100	0	4623	4530	802	226	231	59	100	100	0	0	0	0	0	0	0	0	0	0	0	0	0	0	0	0	0	0	0	0.544	0.533	0.541	0.523	1.284	0.525	0.891	0.000	0.000	0.000	0.000	0.000	0.000	0.000	0.000	0.000	0.000	0.000	0.000	0.000	0.000	120	475	6787	6600	-0.880	Error	Error	2390	4397	0	0	2296	4304	0	0	0	0
2	20	4	""	"YHR143W"	9970	16140	120	2487	2470	771	111	118	48	100	100	0	3677	3678	955	232	239	59	100	100	0	0	0	0	0	0	0	0	0	0	0	0	0	0	0	0	0	0	0	0.690	0.685	0.693	0.677	1.334	0.682	0.887	0.000	0.000	0.000	0.000	0.000	0.000	0.000	0.000	0.000	0.000	0.000	0.000	0.000	0.000	120	534	5821	5805	-0.536	Error	Error	2376	3445	0	0	2359	3446	0	0	0	0
2	21	4	"ENO2"	"YHR174W"	10180	16140	130	4658	4364	1559	109	128	122	100	98	0	4937	4543	1678	226	234	80	96	95	0	0	0	0	0	0	0	0	0	0	0	0	0	0	0	0	0	0	0	0.966	0.986	0.974	1.090	2.061	0.976	0.864	0.000	0.000	0.000	0.000	0.000	0.000	0.000	0.000	0.000	0.000	0.000	0.000	0.000	0.000	120	537	9260	8572	-0.050	Error	Error	4549	4711	0	0	4255	4317	0	0	0	0
2	22	4	""	"YHR115C"	10370	16140	130	5141	4961	1472	104	116	85	100	100	0	3811	3660	1043	205	214	80	100	99	0	0	0	0	0	0	0	0	0	0	0	0	0	0	0	0	0	0	0	1.397	1.406	1.415	1.439	1.535	1.460	0.885	0.000	0.000	0.000	0.000	0.000	0.000	0.000	0.000	0.000	0.000	0.000	0.000	0.000	0.000	120	628	8643	8312	0.482	Error	Error	5037	3606	0	0	4857	3455	0	0	0	0
2	1	5	"DCD1"	"YHR144C"	6400	16340	130	4960	4532	1471	102	108	46	99	98	0	5041	4506	1543	185	191	49	96	96	0	0	0	0	0	0	0	0	0	0	0	0	0	0	0	0	0	0	0	1.000	1.025	1.019	1.024	1.774	1.001	0.849	0.000	0.000	0.000	0.000	0.000	0.000	0.000	0.000	0.000	0.000	0.000	0.000	0.000	0.000	120	551	9714	8751	0.001	Error	Error	4858	4856	0	0	4430	4321	0	0	0	0
2	2	5	""	"YHR176W"	6550	16330	120	4531	4260	1393	104	108	43	99	99	0	5637	5349	1152	182	183	42	100	100	0	0	0	0	0	0	0	0	0	0	0	0	0	0	0	0	0	0	0	0.812	0.804	0.823	0.737	1.742	0.831	0.904	0.000	0.000	0.000	0.000	0.000	0.000	0.000	0.000	0.000	0.000	0.000	0.000	0.000	0.000	120	434	9882	9323	-0.301	Error	Error	4427	5455	0	0	4156	5167	0	0	0	0
2	3	5	"TOM71"	"YHR117W"	6740	16330	130	5618	6074	3138	105	152	438	99	98	0	4051	4332	1750	186	219	297	100	100	0	0	0	0	0	0	0	0	0	0	0	0	0	0	0	0	0	0	0	1.426	1.440	1.368	1.347	1.544	1.585	0.853	0.000	0.000	0.000	0.000	0.000	0.000	0.000	0.000	0.000	0.000	0.000	0.000	0.000	0.000	120	633	9378	10115	0.512	Error	Error	5513	3865	0	0	5969	4146	0	0	0	0
2	4	5	""	"YHR146W"	6970	16340	120	2616	2539	893	101	111	54	100	98	0	4476	4248	1625	193	202	67	98	97	0	0	0	0	0	0	0	0	0	0	0	0	0	0	0	0	0	0	0	0.587	0.601	0.578	0.637	1.792	0.565	0.882	0.000	0.000	0.000	0.000	0.000	0.000	0.000	0.000	0.000	0.000	0.000	0.000	0.000	0.000	120	511	6798	6493	-0.768	Error	Error	2515	4283	0	0	2438	4055	0	0	0	0
2	5	5	"STB5"	"YHR178W"	7170	16330	150	3507	3254	1610	106	118	90	92	89	0	7399	6546	3055	194	207	95	94	92	0	0	0	0	0	0	0	0	0	0	0	0	0	0	0	0	0	0	0	0.472	0.496	0.503	0.479	1.868	0.486	0.899	0.000	0.000	0.000	0.000	0.000	0.000	0.000	0.000	0.000	0.000	0.000	0.000	0.000	0.000	156	557	10606	9500	-1.083	Error	Error	3401	7205	0	0	3148	6352	0	0	0	0
2	6	5	"SET1"	"YHR119W"	7340	16340	130	4621	4521	1825	111	121	66	100	100	0	10504	10211	3781	198	204	64	100	100	0	0	0	0	0	0	0	0	0	0	0	0	0	0	0	0	0	0	0	0.438	0.440	0.443	0.437	1.484	0.431	0.893	0.000	0.000	0.000	0.000	0.000	0.000	0.000	0.000	0.000	0.000	0.000	0.000	0.000	0.000	120	369	14816	14423	-1.192	Error	Error	4510	10306	0	0	4410	10013	0	0	0	0
2	7	5	"IMP3"	"YHR148W"	7490	16340	120	8157	7863	2773	118	183	407	100	100	0	4407	4156	1472	194	267	539	96	93	0	0	0	0	0	0	0	0	0	0	0	0	0	0	0	0	0	0	0	1.908	1.955	1.955	2.009	1.603	2.066	0.881	0.000	0.000	0.000	0.000	0.000	0.000	0.000	0.000	0.000	0.000	0.000	0.000	0.000	0.000	120	478	12252	11707	0.932	Error	Error	8039	4213	0	0	7745	3962	0	0	0	0
2	8	5	""	"YHR180W"	7720	16340	120	3415	3434	1282	112	120	117	100	100	0	3910	3605	1267	180	200	147	95	95	0	0	0	0	0	0	0	0	0	0	0	0	0	0	0	0	0	0	0	0.886	0.970	0.926	1.072	1.899	0.965	0.847	0.000	0.000	0.000	0.000	0.000	0.000	0.000	0.000	0.000	0.000	0.000	0.000	0.000	0.000	120	478	7033	6747	-0.175	Error	Error	3303	3730	0	0	3322	3425	0	0	0	0
2	9	5	""	"YJL049W"	7860	16340	130	12814	12169	4697	99	107	45	100	100	0	4138	3780	1449	171	188	124	97	96	0	0	0	0	0	0	0	0	0	0	0	0	0	0	0	0	0	0	0	3.205	3.344	3.223	3.451	1.640	3.469	0.893	0.000	0.000	0.000	0.000	0.000	0.000	0.000	0.000	0.000	0.000	0.000	0.000	0.000	0.000	120	488	16682	15679	1.680	Error	Error	12715	3967	0	0	12070	3609	0	0	0	0
2	10	5	"ARP4"	"YJL081C"	8070	16340	130	14915	14718	6201	96	105	53	100	100	0	5189	4606	2089	171	184	117	96	94	0	0	0	0	0	0	0	0	0	0	0	0	0	0	0	0	0	0	0	2.953	3.297	3.175	3.631	1.989	3.391	0.860	0.000	0.000	0.000	0.000	0.000	0.000	0.000	0.000	0.000	0.000	0.000	0.000	0.000	0.000	120	525	19837	19057	1.562	Error	Error	14819	5018	0	0	14622	4435	0	0	0	0
2	11	5	""	"YJL113W"	8260	16340	120	854	875	387	97	103	46	98	98	0	654	687	305	181	186	61	91	90	0	0	0	0	0	0	0	0	0	0	0	0	0	0	0	0	0	0	0	1.600	1.538	1.493	1.541	1.707	1.520	0.747	0.000	0.000	0.000	0.000	0.000	0.000	0.000	0.000	0.000	0.000	0.000	0.000	0.000	0.000	120	458	1230	1284	0.678	Error	Error	757	473	0	0	778	506	0	0	0	0
2	12	5	""	"YJL051W"	8450	16340	120	3070	3130	1662	96	101	42	100	99	0	8540	7683	4041	182	186	51	100	99	0	0	0	0	0	0	0	0	0	0	0	0	0	0	0	0	0	0	0	0.356	0.404	0.403	0.427	2.183	0.383	0.858	0.000	0.000	0.000	0.000	0.000	0.000	0.000	0.000	0.000	0.000	0.000	0.000	0.000	0.000	120	456	11332	10535	-1.491	Error	Error	2974	8358	0	0	3034	7501	0	0	0	0
2	13	5	""	"YJL083W"	8630	16340	120	2041	1927	933	97	105	44	98	95	0	5363	4872	2481	186	190	52	96	96	0	0	0	0	0	0	0	0	0	0	0	0	0	0	0	0	0	0	0	0.376	0.391	0.374	0.383	2.154	0.355	0.808	0.000	0.000	0.000	0.000	0.000	0.000	0.000	0.000	0.000	0.000	0.000	0.000	0.000	0.000	120	427	7121	6516	-1.413	Error	Error	1944	5177	0	0	1830	4686	0	0	0	0
2	14	5	"asf1"	"YJL115W"	8810	16330	120	4560	4368	1412	98	106	44	100	100	0	6803	6685	1777	190	196	52	100	100	0	0	0	0	0	0	0	0	0	0	0	0	0	0	0	0	0	0	0	0.675	0.657	0.667	0.644	1.500	0.673	0.871	0.000	0.000	0.000	0.000	0.000	0.000	0.000	0.000	0.000	0.000	0.000	0.000	0.000	0.000	120	457	11075	10765	-0.568	Error	Error	4462	6613	0	0	4270	6495	0	0	0	0
2	15	5	"PEP8"	"YJL053W"	8990	16330	120	2218	2143	549	94	98	38	100	100	0	5259	5071	1313	191	195	47	100	100	0	0	0	0	0	0	0	0	0	0	0	0	0	0	0	0	0	0	0	0.419	0.420	0.421	0.423	1.379	0.401	0.867	0.000	0.000	0.000	0.000	0.000	0.000	0.000	0.000	0.000	0.000	0.000	0.000	0.000	0.000	120	508	7192	6929	-1.255	Error	Error	2124	5068	0	0	2049	4880	0	0	0	0
2	16	5	"EXO70"	"YJL085W"	9210	16340	120	9252	8833	2614	94	98	42	100	100	0	5882	5473	1748	189	198	83	99	99	0	0	0	0	0	0	0	0	0	0	0	0	0	0	0	0	0	0	0	1.609	1.654	1.626	1.744	1.647	1.639	0.877	0.000	0.000	0.000	0.000	0.000	0.000	0.000	0.000	0.000	0.000	0.000	0.000	0.000	0.000	120	514	14851	14023	0.686	Error	Error	9158	5693	0	0	8739	5284	0	0	0	0
2	17	5	"PHO86"	"YJL117W"	9390	16330	120	2366	2135	921	95	100	43	99	97	0	6152	5474	2239	196	204	88	95	95	0	0	0	0	0	0	0	0	0	0	0	0	0	0	0	0	0	0	0	0.381	0.387	0.407	0.397	2.005	0.370	0.815	0.000	0.000	0.000	0.000	0.000	0.000	0.000	0.000	0.000	0.000	0.000	0.000	0.000	0.000	120	441	8227	7318	-1.391	Error	Error	2271	5956	0	0	2040	5278	0	0	0	0
2	18	5	""	"YJL055W"	9560	16320	130	1449	1426	417	100	106	46	99	98	0	5421	5296	1119	201	204	50	99	99	0	0	0	0	0	0	0	0	0	0	0	0	0	0	0	0	0	0	0	0.258	0.260	0.259	0.252	1.650	0.256	0.877	0.000	0.000	0.000	0.000	0.000	0.000	0.000	0.000	0.000	0.000	0.000	0.000	0.000	0.000	120	500	6569	6421	-1.952	Error	Error	1349	5220	0	0	1326	5095	0	0	0	0
2	19	5	"TRL1"	"YJL087C"	9770	16330	130	5286	5057	2304	107	112	59	100	100	0	4930	4805	1940	208	224	158	99	98	0	0	0	0	0	0	0	0	0	0	0	0	0	0	0	0	0	0	0	1.097	1.077	1.080	1.054	1.560	1.144	0.843	0.000	0.000	0.000	0.000	0.000	0.000	0.000	0.000	0.000	0.000	0.000	0.000	0.000	0.000	120	523	9901	9547	0.133	Error	Error	5179	4722	0	0	4950	4597	0	0	0	0
2	20	5	""	"YJL119C"	9930	16330	130	719	719	223	109	121	122	99	93	0	2140	2076	560	225	251	286	98	96	0	0	0	0	0	0	0	0	0	0	0	0	0	0	0	0	0	0	0	0.319	0.330	0.315	0.329	1.655	0.311	0.818	0.000	0.000	0.000	0.000	0.000	0.000	0.000	0.000	0.000	0.000	0.000	0.000	0.000	0.000	120	524	2525	2461	-1.650	Error	Error	610	1915	0	0	610	1851	0	0	0	0
2	21	5	"PHD1"	"YKL043W"	10170	16330	140	3147	2863	920	104	109	44	98	97	0	7369	6852	2033	218	222	55	98	98	0	0	0	0	0	0	0	0	0	0	0	0	0	0	0	0	0	0	0	0.426	0.416	0.422	0.427	2.265	0.400	0.857	0.000	0.000	0.000	0.000	0.000	0.000	0.000	0.000	0.000	0.000	0.000	0.000	0.000	0.000	156	608	10194	9393	-1.233	Error	Error	3043	7151	0	0	2759	6634	0	0	0	0
2	22	5	"MUD2"	"YKL074C"	10330	16330	130	3125	2960	716	99	106	42	100	100	0	6439	6124	1427	204	208	50	100	100	0	0	0	0	0	0	0	0	0	0	0	0	0	0	0	0	0	0	0	0.485	0.483	0.483	0.485	1.357	0.457	0.870	0.000	0.000	0.000	0.000	0.000	0.000	0.000	0.000	0.000	0.000	0.000	0.000	0.000	0.000	120	567	9261	8781	-1.043	Error	Error	3026	6235	0	0	2861	5920	0	0	0	0
2	1	6	""	"YKL105C"	6370	16520	130	9016	10279	6470	103	117	95	100	100	0	5504	5935	3077	180	227	395	97	96	0	0	0	0	0	0	0	0	0	0	0	0	0	0	0	0	0	0	0	1.674	1.768	1.702	1.745	1.656	1.976	0.816	0.000	0.000	0.000	0.000	0.000	0.000	0.000	0.000	0.000	0.000	0.000	0.000	0.000	0.000	120	626	14237	15931	0.743	Error	Error	8913	5324	0	0	10176	5755	0	0	0	0
2	2	6	"PRI2"	"YKL045W"	6540	16520	120	2640	2546	799	104	110	45	100	100	0	7195	6707	1900	178	183	45	100	100	0	0	0	0	0	0	0	0	0	0	0	0	0	0	0	0	0	0	0	0.361	0.374	0.372	0.373	1.490	0.362	0.872	0.000	0.000	0.000	0.000	0.000	0.000	0.000	0.000	0.000	0.000	0.000	0.000	0.000	0.000	120	466	9553	8971	-1.468	Error	Error	2536	7017	0	0	2442	6529	0	0	0	0
2	3	6	""	"YKL076C"	6710	16520	130	13607	12479	3755	112	311	1219	96	95	0	4055	3628	1256	189	278	502	92	90	0	0	0	0	0	0	0	0	0	0	0	0	0	0	0	0	0	0	0	3.491	3.596	3.534	3.589	1.414	3.706	0.862	0.000	0.000	0.000	0.000	0.000	0.000	0.000	0.000	0.000	0.000	0.000	0.000	0.000	0.000	120	607	17361	15806	1.804	Error	Error	13495	3866	0	0	12367	3439	0	0	0	0
2	4	6	""	"YKL107W"	6960	16520	100	541	638	381	99	122	133	91	80	0	512	545	308	189	200	98	82	67	0	0	0	0	0	0	0	0	0	0	0	0	0	0	0	0	0	0	0	1.368	1.514	1.400	1.658	2.189	1.448	0.654	0.000	0.000	0.000	0.000	0.000	0.000	0.000	0.000	0.000	0.000	0.000	0.000	0.000	0.000	80	371	765	895	0.453	Error	Error	442	323	0	0	539	356	0	0	0	0
2	5	6	""	"YKL047W"	7080	16520	130	5952	5804	1637	101	113	52	100	100	0	5801	5402	1696	194	201	58	100	100	0	0	0	0	0	0	0	0	0	0	0	0	0	0	0	0	0	0	0	1.044	1.095	1.090	1.140	1.545	1.061	0.902	0.000	0.000	0.000	0.000	0.000	0.000	0.000	0.000	0.000	0.000	0.000	0.000	0.000	0.000	120	485	11458	10911	0.061	Error	Error	5851	5607	0	0	5703	5208	0	0	0	0
2	6	6	""	"YKL078W"	7280	16520	130	5678	5725	1733	103	117	73	100	100	0	8933	8656	2622	191	202	77	100	100	0	0	0	0	0	0	0	0	0	0	0	0	0	0	0	0	0	0	0	0.638	0.664	0.674	0.672	1.346	0.652	0.889	0.000	0.000	0.000	0.000	0.000	0.000	0.000	0.000	0.000	0.000	0.000	0.000	0.000	0.000	120	462	14317	14087	-0.649	Error	Error	5575	8742	0	0	5622	8465	0	0	0	0
2	7	6	"HAP4"	"YKL109W"	7460	16520	120	2194	2160	560	103	110	47	100	100	0	4633	4358	1133	184	193	54	100	99	0	0	0	0	0	0	0	0	0	0	0	0	0	0	0	0	0	0	0	0.470	0.493	0.482	0.504	1.575	0.471	0.896	0.000	0.000	0.000	0.000	0.000	0.000	0.000	0.000	0.000	0.000	0.000	0.000	0.000	0.000	120	457	6540	6231	-1.089	Error	Error	2091	4449	0	0	2057	4174	0	0	0	0
2	8	6	"CSE4"	"YKL049C"	7670	16520	120	1763	1675	549	104	113	54	96	95	0	4075	3706	1323	183	207	147	95	93	0	0	0	0	0	0	0	0	0	0	0	0	0	0	0	0	0	0	0	0.426	0.446	0.432	0.462	1.713	0.414	0.855	0.000	0.000	0.000	0.000	0.000	0.000	0.000	0.000	0.000	0.000	0.000	0.000	0.000	0.000	120	568	5551	5094	-1.230	Error	Error	1659	3892	0	0	1571	3523	0	0	0	0
2	9	6	"VMA5"	"YKL080W"	7880	16520	140	1491	1364	525	98	130	269	92	87	0	3086	2755	1101	175	314	1206	85	73	0	0	0	0	0	0	0	0	0	0	0	0	0	0	0	0	0	0	0	0.479	0.491	0.472	0.499	2.261	0.462	0.829	0.000	0.000	0.000	0.000	0.000	0.000	0.000	0.000	0.000	0.000	0.000	0.000	0.000	0.000	156	607	4304	3846	-1.063	Error	Error	1393	2911	0	0	1266	2580	0	0	0	0
2	10	6	""	"YKL111C"	8080	16520	130	646	668	220	92	98	42	99	99	0	738	725	242	171	175	49	96	95	0	0	0	0	0	0	0	0	0	0	0	0	0	0	0	0	0	0	0	0.977	1.040	1.009	1.074	1.601	1.008	0.763	0.000	0.000	0.000	0.000	0.000	0.000	0.000	0.000	0.000	0.000	0.000	0.000	0.000	0.000	120	515	1121	1130	-0.033	Error	Error	554	567	0	0	576	554	0	0	0	0
2	11	6	"snf7"	"YLR025W"	8250	16520	130	3460	3640	1637	94	105	50	100	100	0	4147	4064	1848	173	180	62	96	96	0	0	0	0	0	0	0	0	0	0	0	0	0	0	0	0	0	0	0	0.847	0.911	0.910	1.010	2.011	0.885	0.840	0.000	0.000	0.000	0.000	0.000	0.000	0.000	0.000	0.000	0.000	0.000	0.000	0.000	0.000	120	479	7340	7437	-0.240	Error	Error	3366	3974	0	0	3546	3891	0	0	0	0
2	12	6	"ERG3"	"YLR056W"	8420	16520	120	2019	2006	669	101	109	48	100	99	0	5057	4673	1563	181	187	63	100	100	0	0	0	0	0	0	0	0	0	0	0	0	0	0	0	0	0	0	0	0.393	0.424	0.408	0.432	1.639	0.400	0.878	0.000	0.000	0.000	0.000	0.000	0.000	0.000	0.000	0.000	0.000	0.000	0.000	0.000	0.000	120	470	6794	6397	-1.346	Error	Error	1918	4876	0	0	1905	4492	0	0	0	0
2	13	6	"GAA1"	"YLR088W"	8630	16520	140	6543	6109	2587	104	109	44	100	99	0	5513	5043	2380	188	192	52	94	92	0	0	0	0	0	0	0	0	0	0	0	0	0	0	0	0	0	0	0	1.209	1.237	1.210	1.284	2.153	1.194	0.850	0.000	0.000	0.000	0.000	0.000	0.000	0.000	0.000	0.000	0.000	0.000	0.000	0.000	0.000	156	530	11764	10860	0.274	Error	Error	6439	5325	0	0	6005	4855	0	0	0	0
2	14	6	"AAT2"	"YLR027C"	8810	16520	130	2441	2262	881	101	105	41	100	99	0	4068	3745	1371	188	193	53	97	97	0	0	0	0	0	0	0	0	0	0	0	0	0	0	0	0	0	0	0	0.603	0.608	0.584	0.608	1.752	0.597	0.869	0.000	0.000	0.000	0.000	0.000	0.000	0.000	0.000	0.000	0.000	0.000	0.000	0.000	0.000	120	468	6220	5718	-0.730	Error	Error	2340	3880	0	0	2161	3557	0	0	0	0
2	15	6	"SHM2"	"YLR058C"	8980	16520	120	8578	8075	2981	95	99	40	100	100	0	4255	3812	1497	184	189	49	98	98	0	0	0	0	0	0	0	0	0	0	0	0	0	0	0	0	0	0	0	2.084	2.200	2.081	2.297	1.870	2.256	0.858	0.000	0.000	0.000	0.000	0.000	0.000	0.000	0.000	0.000	0.000	0.000	0.000	0.000	0.000	120	486	12554	11608	1.059	Error	Error	8483	4071	0	0	7980	3628	0	0	0	0
2	16	6	"XDJ1"	"YLR090W"	9170	16510	130	7021	6846	2865	94	99	42	100	100	0	6770	6321	2181	188	189	43	99	99	0	0	0	0	0	0	0	0	0	0	0	0	0	0	0	0	0	0	0	1.052	1.101	1.111	1.089	1.761	1.152	0.896	0.000	0.000	0.000	0.000	0.000	0.000	0.000	0.000	0.000	0.000	0.000	0.000	0.000	0.000	120	570	13509	12885	0.074	Error	Error	6927	6582	0	0	6752	6133	0	0	0	0
2	17	6	"RPL15A"	"YLR029C"	9370	16520	120	2057	1968	652	95	100	41	100	100	0	3663	3229	1317	188	192	45	99	99	0	0	0	0	0	0	0	0	0	0	0	0	0	0	0	0	0	0	0	0.565	0.616	0.594	0.655	1.760	0.571	0.894	0.000	0.000	0.000	0.000	0.000	0.000	0.000	0.000	0.000	0.000	0.000	0.000	0.000	0.000	120	547	5437	4914	-0.825	Error	Error	1962	3475	0	0	1873	3041	0	0	0	0
2	18	6	"FRS1"	"YLR060W"	9600	16520	130	1480	1516	546	94	102	53	100	100	0	4642	4428	1473	186	203	163	100	100	0	0	0	0	0	0	0	0	0	0	0	0	0	0	0	0	0	0	0	0.311	0.335	0.348	0.335	1.442	0.320	0.818	0.000	0.000	0.000	0.000	0.000	0.000	0.000	0.000	0.000	0.000	0.000	0.000	0.000	0.000	120	603	5842	5664	-1.685	Error	Error	1386	4456	0	0	1422	4242	0	0	0	0
2	19	6	"SUL2"	"YLR092W"	9790	16520	120	5046	4861	1673	101	132	217	100	100	0	4901	4652	1794	192	263	445	97	95	0	0	0	0	0	0	0	0	0	0	0	0	0	0	0	0	0	0	0	1.050	1.067	1.035	1.166	1.967	1.019	0.875	0.000	0.000	0.000	0.000	0.000	0.000	0.000	0.000	0.000	0.000	0.000	0.000	0.000	0.000	120	483	9654	9220	0.071	Error	Error	4945	4709	0	0	4760	4460	0	0	0	0
2	20	6	""	"YLR031W"	9980	16520	120	1036	1084	369	107	144	237	97	94	0	2997	2976	892	206	292	508	95	95	0	0	0	0	0	0	0	0	0	0	0	0	0	0	0	0	0	0	0	0.333	0.353	0.341	0.369	1.746	0.350	0.799	0.000	0.000	0.000	0.000	0.000	0.000	0.000	0.000	0.000	0.000	0.000	0.000	0.000	0.000	120	427	3720	3747	-1.587	Error	Error	929	2791	0	0	977	2770	0	0	0	0
2	21	6	""	"YLR062C"	10120	16510	120	1199	1137	459	100	105	52	97	95	0	2130	1964	738	207	219	98	96	95	0	0	0	0	0	0	0	0	0	0	0	0	0	0	0	0	0	0	0	0.572	0.590	0.590	0.585	1.686	0.567	0.842	0.000	0.000	0.000	0.000	0.000	0.000	0.000	0.000	0.000	0.000	0.000	0.000	0.000	0.000	120	508	3022	2794	-0.807	Error	Error	1099	1923	0	0	1037	1757	0	0	0	0
2	22	6	"GIS3"	"YLR094C"	10360	16520	120	1355	1381	476	100	106	47	100	100	0	4069	3966	1346	205	212	57	99	99	0	0	0	0	0	0	0	0	0	0	0	0	0	0	0	0	0	0	0	0.325	0.341	0.344	0.341	1.580	0.325	0.823	0.000	0.000	0.000	0.000	0.000	0.000	0.000	0.000	0.000	0.000	0.000	0.000	0.000	0.000	120	639	5119	5042	-1.622	Error	Error	1255	3864	0	0	1281	3761	0	0	0	0
2	1	7	""	"YLR400W"	6340	16710	110	1496	1465	470	99	116	119	100	98	0	5098	4626	1419	175	247	488	97	95	0	0	0	0	0	0	0	0	0	0	0	0	0	0	0	0	0	0	0	0.284	0.307	0.296	0.301	1.477	0.292	0.840	0.000	0.000	0.000	0.000	0.000	0.000	0.000	0.000	0.000	0.000	0.000	0.000	0.000	0.000	80	558	6320	5817	-1.817	Error	Error	1397	4923	0	0	1366	4451	0	0	0	0
2	2	7	"sen1"	"YLR430W"	6600	16720	80	398	401	145	101	110	54	94	90	0	482	521	192	182	192	56	96	92	0	0	0	0	0	0	0	0	0	0	0	0	0	0	0	0	0	0	0	0.990	0.885	1.048	0.869	2.513	0.779	0.405	0.000	0.000	0.000	0.000	0.000	0.000	0.000	0.000	0.000	0.000	0.000	0.000	0.000	0.000	52	276	597	639	-0.014	Error	Error	297	300	0	0	300	339	0	0	0	0
2	3	7	"PAU4"	"YLR461W"	6730	16710	110	17599	15873	9705	107	183	685	97	96	0	11816	10778	5681	186	220	241	100	96	0	0	0	0	0	0	0	0	0	0	0	0	0	0	0	0	0	0	0	1.504	1.488	1.467	1.404	1.778	1.597	0.874	0.000	0.000	0.000	0.000	0.000	0.000	0.000	0.000	0.000	0.000	0.000	0.000	0.000	0.000	80	436	29122	26358	0.589	Error	Error	17492	11630	0	0	15766	10592	0	0	0	0
2	4	7	""	"YLR402W"	6920	16710	110	1404	1365	489	111	124	67	100	98	0	4374	4042	1463	190	210	152	100	100	0	0	0	0	0	0	0	0	0	0	0	0	0	0	0	0	0	0	0	0.309	0.326	0.330	0.334	1.592	0.299	0.831	0.000	0.000	0.000	0.000	0.000	0.000	0.000	0.000	0.000	0.000	0.000	0.000	0.000	0.000	80	523	5477	5106	-1.694	Error	Error	1293	4184	0	0	1254	3852	0	0	0	0
2	5	7	""	"YLR432W"	7130	16710	130	17728	17757	7886	111	128	110	100	100	0	10336	9814	4157	197	211	92	99	97	0	0	0	0	0	0	0	0	0	0	0	0	0	0	0	0	0	0	0	1.738	1.835	1.798	1.875	1.935	1.918	0.855	0.000	0.000	0.000	0.000	0.000	0.000	0.000	0.000	0.000	0.000	0.000	0.000	0.000	0.000	120	558	27756	27263	0.797	Error	Error	17617	10139	0	0	17646	9617	0	0	0	0
2	6	7	""	"YLR463C"	7300	16710	120	14722	12911	4697	105	122	115	100	100	0	22761	20349	6591	192	205	97	100	100	0	0	0	0	0	0	0	0	0	0	0	0	0	0	0	0	0	0	0	0.648	0.635	0.639	0.620	1.528	0.637	0.898	0.000	0.000	0.000	0.000	0.000	0.000	0.000	0.000	0.000	0.000	0.000	0.000	0.000	0.000	120	482	37186	32963	-0.627	Error	Error	14617	22569	0	0	12806	20157	0	0	0	0
2	7	7	""	"YLR404W"	7490	16710	120	5198	4684	2081	100	107	51	100	99	0	4447	4020	1766	182	189	58	97	95	0	0	0	0	0	0	0	0	0	0	0	0	0	0	0	0	0	0	0	1.195	1.194	1.213	1.234	2.277	1.215	0.828	0.000	0.000	0.000	0.000	0.000	0.000	0.000	0.000	0.000	0.000	0.000	0.000	0.000	0.000	120	518	9363	8422	0.257	Error	Error	5098	4265	0	0	4584	3838	0	0	0	0
2	8	7	""	"YLR434C"	7670	16720	110	3521	3319	1146	103	114	63	100	100	0	3206	3156	985	184	207	152	100	100	0	0	0	0	0	0	0	0	0	0	0	0	0	0	0	0	0	0	0	1.131	1.082	1.094	1.051	1.611	1.120	0.849	0.000	0.000	0.000	0.000	0.000	0.000	0.000	0.000	0.000	0.000	0.000	0.000	0.000	0.000	80	498	6440	6188	0.178	Error	Error	3418	3022	0	0	3216	2972	0	0	0	0
2	9	7	""	"YLR465C"	7870	16710	110	12305	10441	4430	106	180	495	100	98	0	20003	17366	6335	186	421	1551	100	96	0	0	0	0	0	0	0	0	0	0	0	0	0	0	0	0	0	0	0	0.616	0.602	0.592	0.573	1.576	0.621	0.866	0.000	0.000	0.000	0.000	0.000	0.000	0.000	0.000	0.000	0.000	0.000	0.000	0.000	0.000	80	489	32016	27515	-0.700	Error	Error	12199	19817	0	0	10335	17180	0	0	0	0
2	10	7	"RPL31B"	"YLR406C"	8060	16710	110	670	677	214	97	167	483	67	3	0	708	770	274	178	389	1510	0	0	0	0	0	0	0	0	0	0	0	0	0	0	0	0	0	0	0	0	0	1.081	0.980	1.058	1.039	1.615	0.881	0.749	0.000	0.000	0.000	0.000	0.000	0.000	0.000	0.000	0.000	0.000	0.000	0.000	0.000	0.000	80	515	1103	1172	0.113	Error	Error	573	530	0	0	580	592	0	0	0	0
2	11	7	"ECM30"	"YLR436C"	8280	16720	130	3939	4126	2115	96	108	55	100	100	0	4628	4657	2731	174	181	59	95	95	0	0	0	0	0	0	0	0	0	0	0	0	0	0	0	0	0	0	0	0.863	0.899	0.883	1.013	2.293	0.841	0.822	0.000	0.000	0.000	0.000	0.000	0.000	0.000	0.000	0.000	0.000	0.000	0.000	0.000	0.000	120	590	8297	8513	-0.213	Error	Error	3843	4454	0	0	4030	4483	0	0	0	0
2	12	7	"YRF1-5"	"YLR467W"	8470	16720	130	8193	9147	6399	101	110	57	100	100	0	12170	10896	7695	181	187	53	100	98	0	0	0	0	0	0	0	0	0	0	0	0	0	0	0	0	0	0	0	0.675	0.844	0.841	0.896	2.145	0.829	0.828	0.000	0.000	0.000	0.000	0.000	0.000	0.000	0.000	0.000	0.000	0.000	0.000	0.000	0.000	120	501	20081	19761	-0.567	Error	Error	8092	11989	0	0	9046	10715	0	0	0	0
2	13	7	""	"YMR160W"	8660	16710	120	6136	5585	2405	105	110	47	100	100	0	7834	7721	2694	186	190	52	100	100	0	0	0	0	0	0	0	0	0	0	0	0	0	0	0	0	0	0	0	0.789	0.727	0.726	0.683	1.817	0.757	0.864	0.000	0.000	0.000	0.000	0.000	0.000	0.000	0.000	0.000	0.000	0.000	0.000	0.000	0.000	120	436	13679	13015	-0.343	Error	Error	6031	7648	0	0	5480	7535	0	0	0	0
2	14	7	"SGS1"	"YMR190C"	8810	16710	110	414	432	160	104	109	42	98	98	0	536	572	214	186	193	56	100	95	0	0	0	0	0	0	0	0	0	0	0	0	0	0	0	0	0	0	0	0.886	0.850	0.854	0.868	2.012	0.788	0.578	0.000	0.000	0.000	0.000	0.000	0.000	0.000	0.000	0.000	0.000	0.000	0.000	0.000	0.000	80	426	660	714	-0.175	Error	Error	310	350	0	0	328	386	0	0	0	0
2	15	7	"ERG8"	"YMR220W"	9020	16720	130	12097	11356	4377	94	102	41	100	100	0	7902	7104	2874	184	189	48	99	98	0	0	0	0	0	0	0	0	0	0	0	0	0	0	0	0	0	0	0	1.555	1.627	1.578	1.801	2.040	1.633	0.865	0.000	0.000	0.000	0.000	0.000	0.000	0.000	0.000	0.000	0.000	0.000	0.000	0.000	0.000	120	588	19721	18182	0.637	Error	Error	12003	7718	0	0	11262	6920	0	0	0	0
2	16	7	""	"YMR162C"	9230	16720	120	649	674	166	93	100	40	100	99	0	568	561	159	188	189	42	97	95	0	0	0	0	0	0	0	0	0	0	0	0	0	0	0	0	0	0	0	1.463	1.558	1.523	1.678	1.794	1.504	0.701	0.000	0.000	0.000	0.000	0.000	0.000	0.000	0.000	0.000	0.000	0.000	0.000	0.000	0.000	120	463	936	954	0.549	Error	Error	556	380	0	0	581	373	0	0	0	0
2	17	7	""	"YMR192W"	9390	16710	120	2608	2551	1207	100	106	54	98	98	0	5883	5973	2426	181	188	48	100	100	0	0	0	0	0	0	0	0	0	0	0	0	0	0	0	0	0	0	0	0.440	0.423	0.425	0.391	1.717	0.417	0.848	0.000	0.000	0.000	0.000	0.000	0.000	0.000	0.000	0.000	0.000	0.000	0.000	0.000	0.000	120	412	8210	8243	-1.185	Error	Error	2508	5702	0	0	2451	5792	0	0	0	0
2	18	7	""	"YMR222C"	9580	16710	150	135	162	94	98	106	53	41	21	0	240	281	121	190	202	140	25	8	0	0	0	0	0	0	0	0	0	0	0	0	0	0	0	0	0	0	0	0.740	0.703	0.828	0.739	2.905	0.687	0.300	0.000	0.000	0.000	0.000	0.000	0.000	0.000	0.000	0.000	0.000	0.000	0.000	0.000	0.000	156	616	87	155	-0.434	Error	Error	37	50	0	0	64	91	0	0	-50	0
2	19	7	"MSS11"	"YMR164C"	9780	16720	130	275	272	86	98	182	666	0	0	0	450	455	125	193	345	981	0	0	0	0	0	0	0	0	0	0	0	0	0	0	0	0	0	0	0	0	0	0.689	0.664	0.655	0.649	2.099	0.584	0.505	0.000	0.000	0.000	0.000	0.000	0.000	0.000	0.000	0.000	0.000	0.000	0.000	0.000	0.000	120	455	434	436	-0.538	Error	Error	177	257	0	0	174	262	0	0	0	0
2	20	7	"MRPL24"	"YMR193W"	9950	16710	150	973	923	749	109	292	896	50	12	0	2385	2222	1901	203	584	1357	53	46	0	0	0	0	0	0	0	0	0	0	0	0	0	0	0	0	0	0	0	0.396	0.403	0.393	0.511	3.014	0.362	0.858	0.000	0.000	0.000	0.000	0.000	0.000	0.000	0.000	0.000	0.000	0.000	0.000	0.000	0.000	156	556	3046	2833	-1.337	Error	Error	864	2182	0	0	814	2019	0	0	-50	0
2	21	7	"MRE11"	"YMR224C"	10170	16720	130	911	937	416	108	164	264	95	80	0	990	946	400	211	381	742	55	2	0	0	0	0	0	0	0	0	0	0	0	0	0	0	0	0	0	0	0	1.031	1.128	1.012	1.144	2.044	0.508	0.483	0.000	0.000	0.000	0.000	0.000	0.000	0.000	0.000	0.000	0.000	0.000	0.000	0.000	0.000	120	596	1582	1564	0.044	Error	Error	803	779	0	0	829	735	0	0	0	0
2	22	7	""	"YMR166C"	10370	16720	130	2676	2381	889	104	109	42	99	98	0	6046	5549	2095	205	212	57	99	99	0	0	0	0	0	0	0	0	0	0	0	0	0	0	0	0	0	0	0	0.440	0.426	0.423	0.434	1.918	0.398	0.857	0.000	0.000	0.000	0.000	0.000	0.000	0.000	0.000	0.000	0.000	0.000	0.000	0.000	0.000	120	649	8413	7621	-1.183	Error	Error	2572	5841	0	0	2277	5344	0	0	0	0
2	1	8	"RPL36A"	"YMR194W"	6390	16910	120	1819	1803	640	97	106	62	98	98	0	5194	4650	1640	175	190	129	97	95	0	0	0	0	0	0	0	0	0	0	0	0	0	0	0	0	0	0	0	0.343	0.381	0.378	0.391	1.751	0.365	0.876	0.000	0.000	0.000	0.000	0.000	0.000	0.000	0.000	0.000	0.000	0.000	0.000	0.000	0.000	120	540	6741	6181	-1.543	Error	Error	1722	5019	0	0	1706	4475	0	0	0	0
2	2	8	""	"YMR226C"	6550	16900	130	3786	3491	1709	94	100	45	97	96	0	7876	6770	3188	174	187	81	100	98	0	0	0	0	0	0	0	0	0	0	0	0	0	0	0	0	0	0	0	0.479	0.515	0.521	0.509	1.784	0.507	0.901	0.000	0.000	0.000	0.000	0.000	0.000	0.000	0.000	0.000	0.000	0.000	0.000	0.000	0.000	120	552	11394	9993	-1.061	Error	Error	3692	7702	0	0	3397	6596	0	0	0	0
2	3	8	""	"YNL207W"	6750	16900	120	223	250	117	96	104	54	83	59	0	356	380	144	181	187	49	89	81	0	0	0	0	0	0	0	0	0	0	0	0	0	0	0	0	0	0	0	0.726	0.774	0.813	0.826	2.613	0.769	0.405	0.000	0.000	0.000	0.000	0.000	0.000	0.000	0.000	0.000	0.000	0.000	0.000	0.000	0.000	120	508	302	353	-0.463	Error	Error	127	175	0	0	154	199	0	0	0	0
2	4	8	"lap3"	"YNL239W"	6930	16900	120	2071	2128	578	99	105	44	100	100	0	5564	5720	1348	182	193	55	100	100	0	0	0	0	0	0	0	0	0	0	0	0	0	0	0	0	0	0	0	0.366	0.366	0.374	0.362	1.315	0.359	0.899	0.000	0.000	0.000	0.000	0.000	0.000	0.000	0.000	0.000	0.000	0.000	0.000	0.000	0.000	120	508	7354	7567	-1.448	Error	Error	1972	5382	0	0	2029	5538	0	0	0	0
2	5	8	"bni1"	"YNL271C"	7120	16900	120	363	385	142	98	106	48	99	93	0	806	796	223	187	193	49	99	99	0	0	0	0	0	0	0	0	0	0	0	0	0	0	0	0	0	0	0	0.428	0.471	0.452	0.437	1.753	0.466	0.677	0.000	0.000	0.000	0.000	0.000	0.000	0.000	0.000	0.000	0.000	0.000	0.000	0.000	0.000	120	531	884	896	-1.224	Error	Error	265	619	0	0	287	609	0	0	0	0
2	6	8	"SSB2"	"YNL209W"	7340	16920	150	5214	4667	2661	99	112	102	91	87	0	6040	5179	3225	189	210	142	83	81	0	0	0	0	0	0	0	0	0	0	0	0	0	0	0	0	0	0	0	0.874	0.915	0.899	1.111	2.228	0.867	0.904	0.000	0.000	0.000	0.000	0.000	0.000	0.000	0.000	0.000	0.000	0.000	0.000	0.000	0.000	156	517	10966	9558	-0.194	Error	Error	5115	5851	0	0	4568	4990	0	0	0	0
2	7	8	"zwf1"	"YNL241C"	7490	16910	130	8211	8169	2257	94	103	51	100	100	0	3699	3486	1083	182	188	55	98	97	0	0	0	0	0	0	0	0	0	0	0	0	0	0	0	0	0	0	0	2.308	2.444	2.405	2.672	1.845	2.448	0.906	0.000	0.000	0.000	0.000	0.000	0.000	0.000	0.000	0.000	0.000	0.000	0.000	0.000	0.000	120	491	11634	11379	1.207	Error	Error	8117	3517	0	0	8075	3304	0	0	0	0
2	8	8	"TOF1"	"YNL273W"	7730	16910	120	1009	1092	647	95	103	42	98	98	0	934	894	409	181	186	50	95	92	0	0	0	0	0	0	0	0	0	0	0	0	0	0	0	0	0	0	0	1.214	1.398	1.256	1.449	1.962	1.495	0.798	0.000	0.000	0.000	0.000	0.000	0.000	0.000	0.000	0.000	0.000	0.000	0.000	0.000	0.000	120	539	1667	1710	0.280	Error	Error	914	753	0	0	997	713	0	0	0	0
2	9	8	""	"YNL211C"	7880	16900	130	5335	4749	1746	100	157	401	98	95	0	3537	3210	1049	181	295	828	92	86	0	0	0	0	0	0	0	0	0	0	0	0	0	0	0	0	0	0	0	1.560	1.535	1.572	1.541	1.648	1.605	0.856	0.000	0.000	0.000	0.000	0.000	0.000	0.000	0.000	0.000	0.000	0.000	0.000	0.000	0.000	120	548	8591	7678	0.641	Error	Error	5235	3356	0	0	4649	3029	0	0	0	0
2	10	8	"SLA2"	"YNL243W"	8090	16900	120	1508	1542	962	95	121	145	93	89	0	4166	3872	2336	175	233	384	94	89	0	0	0	0	0	0	0	0	0	0	0	0	0	0	0	0	0	0	0	0.354	0.391	0.387	0.386	2.228	0.373	0.819	0.000	0.000	0.000	0.000	0.000	0.000	0.000	0.000	0.000	0.000	0.000	0.000	0.000	0.000	120	514	5404	5144	-1.498	Error	Error	1413	3991	0	0	1447	3697	0	0	0	0
2	11	8	""	"YNL275W"	8260	16900	130	7543	7218	2118	94	101	42	100	100	0	6759	6455	1799	172	177	60	100	100	0	0	0	0	0	0	0	0	0	0	0	0	0	0	0	0	0	0	0	1.131	1.134	1.143	1.134	1.403	1.143	0.903	0.000	0.000	0.000	0.000	0.000	0.000	0.000	0.000	0.000	0.000	0.000	0.000	0.000	0.000	120	533	14036	13407	0.177	Error	Error	7449	6587	0	0	7124	6283	0	0	0	0
2	12	8	""	"YNL213C"	8480	16900	150	3296	2965	1444	101	108	54	96	92	0	4389	3694	1898	181	185	50	93	92	0	0	0	0	0	0	0	0	0	0	0	0	0	0	0	0	0	0	0	0.759	0.815	0.810	0.834	2.131	0.786	0.877	0.000	0.000	0.000	0.000	0.000	0.000	0.000	0.000	0.000	0.000	0.000	0.000	0.000	0.000	156	554	7403	6377	-0.397	Error	Error	3195	4208	0	0	2864	3513	0	0	0	0
2	13	8	""	"YNL245C"	8630	16900	130	2567	2344	808	110	116	48	99	99	0	3611	3413	1056	191	202	65	100	99	0	0	0	0	0	0	0	0	0	0	0	0	0	0	0	0	0	0	0	0.718	0.693	0.700	0.673	1.475	0.692	0.890	0.000	0.000	0.000	0.000	0.000	0.000	0.000	0.000	0.000	0.000	0.000	0.000	0.000	0.000	120	543	5877	5456	-0.477	Error	Error	2457	3420	0	0	2234	3222	0	0	0	0
2	14	8	"met2"	"YNL277W"	8880	16900	150	3514	3176	1914	111	118	49	93	90	0	4965	4501	2832	196	203	64	92	89	0	0	0	0	0	0	0	0	0	0	0	0	0	0	0	0	0	0	0	0.714	0.712	0.709	0.797	2.373	0.689	0.910	0.000	0.000	0.000	0.000	0.000	0.000	0.000	0.000	0.000	0.000	0.000	0.000	0.000	0.000	156	614	8172	7370	-0.487	Error	Error	3403	4769	0	0	3065	4305	0	0	0	0
2	15	8	"ALG6"	"YOR002W"	9020	16900	130	20617	18624	6413	103	111	45	100	100	0	4387	4046	1388	194	196	48	98	98	0	0	0	0	0	0	0	0	0	0	0	0	0	0	0	0	0	0	0	4.892	4.808	4.860	4.879	1.517	4.973	0.908	0.000	0.000	0.000	0.000	0.000	0.000	0.000	0.000	0.000	0.000	0.000	0.000	0.000	0.000	120	490	24707	22373	2.291	Error	Error	20514	4193	0	0	18521	3852	0	0	0	0
2	16	8	"DHS1"	"YOR033C"	9250	16900	150	11514	10713	4494	104	109	44	96	95	0	5539	5404	2436	191	194	53	96	95	0	0	0	0	0	0	0	0	0	0	0	0	0	0	0	0	0	0	0	2.134	2.035	2.163	1.892	1.827	2.269	0.710	0.000	0.000	0.000	0.000	0.000	0.000	0.000	0.000	0.000	0.000	0.000	0.000	0.000	0.000	156	550	16758	15822	1.093	Error	Error	11410	5348	0	0	10609	5213	0	0	0	0
2	17	8	"CYT1"	"YOR065W"	9380	16900	120	2417	2784	1912	113	117	47	100	100	0	5135	4841	1782	189	195	64	100	100	0	0	0	0	0	0	0	0	0	0	0	0	0	0	0	0	0	0	0	0.466	0.574	0.512	0.508	1.656	0.511	0.834	0.000	0.000	0.000	0.000	0.000	0.000	0.000	0.000	0.000	0.000	0.000	0.000	0.000	0.000	120	384	7250	7323	-1.102	Error	Error	2304	4946	0	0	2671	4652	0	0	0	0
2	18	8	""	"YOR004W"	9570	16900	130	26019	24463	6848	109	115	45	100	100	0	4226	4065	1096	194	202	65	100	100	0	0	0	0	0	0	0	0	0	0	0	0	0	0	0	0	0	0	0	6.426	6.291	6.219	6.337	1.421	6.537	0.901	0.000	0.000	0.000	0.000	0.000	0.000	0.000	0.000	0.000	0.000	0.000	0.000	0.000	0.000	120	507	29942	28225	2.684	Error	Error	25910	4032	0	0	24354	3871	0	0	0	0
2	19	8	"SHE4"	"YOR035C"	9760	16900	150	254	1286	1411	105	347	1167	44	25	0	339	2913	3316	202	533	1446	42	42	0	0	0	0	0	0	0	0	0	0	0	0	0	0	0	0	0	0	0	1.088	0.436	0.460	0.584	2.732	0.549	0.755	0.000	0.000	0.000	0.000	0.000	0.000	0.000	0.000	0.000	0.000	0.000	0.000	0.000	0.000	156	569	286	3892	0.121	Error	Error	149	137	0	0	1181	2711	0	0	-50	0
2	20	8	"alg8"	"YOR067C"	9950	16900	130	9728	9483	3676	111	420	1268	100	97	0	6226	5813	1936	201	685	1640	95	85	0	0	0	0	0	0	0	0	0	0	0	0	0	0	0	0	0	0	0	1.596	1.670	1.721	1.650	1.418	1.615	0.803	0.000	0.000	0.000	0.000	0.000	0.000	0.000	0.000	0.000	0.000	0.000	0.000	0.000	0.000	120	484	15642	14984	0.675	Error	Error	9617	6025	0	0	9372	5612	0	0	0	0
2	21	8	""	"YOR006C"	10130	16900	120	8445	8087	2145	110	138	169	100	100	0	5882	5506	1490	200	277	480	99	99	0	0	0	0	0	0	0	0	0	0	0	0	0	0	0	0	0	0	0	1.467	1.503	1.500	1.532	1.411	1.507	0.925	0.000	0.000	0.000	0.000	0.000	0.000	0.000	0.000	0.000	0.000	0.000	0.000	0.000	0.000	120	471	14017	13283	0.553	Error	Error	8335	5682	0	0	7977	5306	0	0	0	0
2	22	8	"cyc2"	"YOR037W"	10320	16900	120	7985	7715	1886	101	109	42	100	100	0	7653	7385	1714	197	203	53	100	100	0	0	0	0	0	0	0	0	0	0	0	0	0	0	0	0	0	0	0	1.057	1.059	1.063	1.060	1.230	1.050	0.930	0.000	0.000	0.000	0.000	0.000	0.000	0.000	0.000	0.000	0.000	0.000	0.000	0.000	0.000	120	555	15340	14802	0.081	Error	Error	7884	7456	0	0	7614	7188	0	0	0	0
2	1	9	"VPS5"	"YOR069W"	6390	17100	120	15468	14249	4633	97	102	43	100	100	0	5629	5694	2201	176	184	60	100	100	0	0	0	0	0	0	0	0	0	0	0	0	0	0	0	0	0	0	0	2.819	2.565	2.697	2.630	1.646	2.841	0.827	0.000	0.000	0.000	0.000	0.000	0.000	0.000	0.000	0.000	0.000	0.000	0.000	0.000	0.000	120	481	20824	19670	1.495	Error	Error	15371	5453	0	0	14152	5518	0	0	0	0
2	2	9	"SLG1"	"YOR008C"	6500	17090	120	8086	7552	4313	100	106	55	98	96	0	8446	7002	3322	177	200	119	95	95	0	0	0	0	0	0	0	0	0	0	0	0	0	0	0	0	0	0	0	0.966	1.092	1.040	1.065	2.083	0.982	0.891	0.000	0.000	0.000	0.000	0.000	0.000	0.000	0.000	0.000	0.000	0.000	0.000	0.000	0.000	120	413	16255	14277	-0.050	Error	Error	7986	8269	0	0	7452	6825	0	0	0	0
2	3	9	"CKB2"	"YOR039W"	6720	17090	120	2771	2656	694	100	107	52	99	99	0	6965	6716	1349	181	198	101	100	100	0	0	0	0	0	0	0	0	0	0	0	0	0	0	0	0	0	0	0	0.394	0.391	0.395	0.391	1.390	0.387	0.872	0.000	0.000	0.000	0.000	0.000	0.000	0.000	0.000	0.000	0.000	0.000	0.000	0.000	0.000	120	510	9455	9091	-1.345	Error	Error	2671	6784	0	0	2556	6535	0	0	0	0
2	4	9	""	"YOR071C"	6900	17090	130	6476	6548	3009	96	104	48	100	100	0	9256	8703	3467	183	191	52	100	100	0	0	0	0	0	0	0	0	0	0	0	0	0	0	0	0	0	0	0	0.703	0.757	0.757	0.747	1.488	0.778	0.898	0.000	0.000	0.000	0.000	0.000	0.000	0.000	0.000	0.000	0.000	0.000	0.000	0.000	0.000	120	563	15453	14972	-0.508	Error	Error	6380	9073	0	0	6452	8520	0	0	0	0
2	5	9	"ATF1"	"YOR377W"	7140	17090	130	7726	7181	2536	100	126	186	99	98	0	6914	6346	2235	184	224	407	95	94	0	0	0	0	0	0	0	0	0	0	0	0	0	0	0	0	0	0	0	1.133	1.149	1.141	1.124	1.580	1.144	0.868	0.000	0.000	0.000	0.000	0.000	0.000	0.000	0.000	0.000	0.000	0.000	0.000	0.000	0.000	120	593	14356	13243	0.180	Error	Error	7626	6730	0	0	7081	6162	0	0	0	0
2	6	9	"HST2"	"YPL015C"	7330	17090	140	7189	6482	2824	105	137	214	98	94	0	5516	4942	2064	180	237	481	91	89	0	0	0	0	0	0	0	0	0	0	0	0	0	0	0	0	0	0	0	1.328	1.339	1.321	1.293	2.358	1.375	0.822	0.000	0.000	0.000	0.000	0.000	0.000	0.000	0.000	0.000	0.000	0.000	0.000	0.000	0.000	156	437	12420	11139	0.409	Error	Error	7084	5336	0	0	6377	4762	0	0	0	0
2	7	9	""	"YPL047W"	7480	17090	120	1358	1259	473	94	98	43	100	99	0	2863	2631	880	171	175	42	100	100	0	0	0	0	0	0	0	0	0	0	0	0	0	0	0	0	0	0	0	0.470	0.474	0.492	0.456	1.678	0.472	0.860	0.000	0.000	0.000	0.000	0.000	0.000	0.000	0.000	0.000	0.000	0.000	0.000	0.000	0.000	120	332	3956	3625	-1.091	Error	Error	1264	2692	0	0	1165	2460	0	0	0	0
2	8	9	""	"YOR379C"	7650	17090	120	442	466	172	94	100	40	99	98	0	684	732	288	179	186	49	99	97	0	0	0	0	0	0	0	0	0	0	0	0	0	0	0	0	0	0	0	0.689	0.673	0.658	0.691	1.928	0.612	0.663	0.000	0.000	0.000	0.000	0.000	0.000	0.000	0.000	0.000	0.000	0.000	0.000	0.000	0.000	120	564	853	925	-0.537	Error	Error	348	505	0	0	372	553	0	0	0	0
2	9	9	""	"YPL017C"	7900	17090	130	2922	2705	1053	101	118	102	98	98	0	5440	4997	1680	184	224	280	96	94	0	0	0	0	0	0	0	0	0	0	0	0	0	0	0	0	0	0	0	0.537	0.541	0.557	0.534	1.678	0.547	0.866	0.000	0.000	0.000	0.000	0.000	0.000	0.000	0.000	0.000	0.000	0.000	0.000	0.000	0.000	120	591	8077	7417	-0.898	Error	Error	2821	5256	0	0	2604	4813	0	0	0	0
2	10	9	"DIG1"	"YPL049C"	8070	17090	130	3075	2964	1272	104	130	125	94	93	0	6193	5655	2350	181	252	367	91	91	0	0	0	0	0	0	0	0	0	0	0	0	0	0	0	0	0	0	0	0.494	0.522	0.510	0.526	2.099	0.505	0.853	0.000	0.000	0.000	0.000	0.000	0.000	0.000	0.000	0.000	0.000	0.000	0.000	0.000	0.000	120	486	8983	8334	-1.017	Error	Error	2971	6012	0	0	2860	5474	0	0	0	0
2	11	9	"FRE3"	"YOR381W"	8250	17090	120	485	487	247	98	108	59	94	90	0	715	763	469	172	191	138	89	84	0	0	0	0	0	0	0	0	0	0	0	0	0	0	0	0	0	0	0	0.713	0.658	0.644	0.653	1.778	0.520	0.658	0.000	0.000	0.000	0.000	0.000	0.000	0.000	0.000	0.000	0.000	0.000	0.000	0.000	0.000	120	505	930	980	-0.489	Error	Error	387	543	0	0	389	591	0	0	0	0
2	12	9	""	"YPL019C"	8460	17090	130	4216	4811	2720	101	109	55	100	100	0	5730	6337	3399	177	188	80	95	95	0	0	0	0	0	0	0	0	0	0	0	0	0	0	0	0	0	0	0	0.741	0.765	0.746	0.742	1.803	0.764	0.872	0.000	0.000	0.000	0.000	0.000	0.000	0.000	0.000	0.000	0.000	0.000	0.000	0.000	0.000	120	516	9668	10870	-0.432	Error	Error	4115	5553	0	0	4710	6160	0	0	0	0
2	13	9	"ARL3"	"YPL051W"	8590	17090	110	7890	7260	3488	111	118	45	100	100	0	5153	4529	2163	197	204	59	98	98	0	0	0	0	0	0	0	0	0	0	0	0	0	0	0	0	0	0	0	1.570	1.650	1.583	1.694	1.693	1.662	0.899	0.000	0.000	0.000	0.000	0.000	0.000	0.000	0.000	0.000	0.000	0.000	0.000	0.000	0.000	80	443	12735	11481	0.650	Error	Error	7779	4956	0	0	7149	4332	0	0	0	0
2	14	9	""	"YOR383C"	8840	17090	130	6682	6615	2774	120	128	53	100	99	0	5431	5177	2036	204	212	66	95	95	0	0	0	0	0	0	0	0	0	0	0	0	0	0	0	0	0	0	0	1.255	1.306	1.298	1.293	1.648	1.335	0.879	0.000	0.000	0.000	0.000	0.000	0.000	0.000	0.000	0.000	0.000	0.000	0.000	0.000	0.000	120	577	11789	11468	0.328	Error	Error	6562	5227	0	0	6495	4973	0	0	0	0
2	15	9	"ECM23"	"YPL021W"	8970	17090	120	4349	4728	3207	112	125	62	100	100	0	2171	2476	1586	180	187	48	98	96	0	0	0	0	0	0	0	0	0	0	0	0	0	0	0	0	0	0	0	2.128	2.010	1.928	2.094	1.748	2.105	0.911	0.000	0.000	0.000	0.000	0.000	0.000	0.000	0.000	0.000	0.000	0.000	0.000	0.000	0.000	120	457	6228	6912	1.090	Error	Error	4237	1991	0	0	4616	2296	0	0	0	0
2	16	9	"KTR6"	"YPL053C"	9190	17090	130	2300	2194	781	100	106	39	100	100	0	4403	4202	1440	186	190	52	100	100	0	0	0	0	0	0	0	0	0	0	0	0	0	0	0	0	0	0	0	0.522	0.521	0.510	0.519	1.486	0.497	0.812	0.000	0.000	0.000	0.000	0.000	0.000	0.000	0.000	0.000	0.000	0.000	0.000	0.000	0.000	120	533	6417	6110	-0.939	Error	Error	2200	4217	0	0	2094	4016	0	0	0	0
2	17	9	""	"YPR078C"	9360	17090	130	2795	2629	953	108	124	100	100	99	0	8260	7578	2793	193	211	121	100	98	0	0	0	0	0	0	0	0	0	0	0	0	0	0	0	0	0	0	0	0.333	0.341	0.344	0.357	1.739	0.317	0.856	0.000	0.000	0.000	0.000	0.000	0.000	0.000	0.000	0.000	0.000	0.000	0.000	0.000	0.000	120	459	10754	9906	-1.586	Error	Error	2687	8067	0	0	2521	7385	0	0	0	0
2	18	9	"RPC40"	"YPR110C"	9550	17090	130	8051	7658	2136	108	124	91	100	100	0	6029	5517	1773	196	217	151	100	96	0	0	0	0	0	0	0	0	0	0	0	0	0	0	0	0	0	0	0	1.362	1.419	1.398	1.530	1.714	1.393	0.881	0.000	0.000	0.000	0.000	0.000	0.000	0.000	0.000	0.000	0.000	0.000	0.000	0.000	0.000	120	598	13776	12871	0.445	Error	Error	7943	5833	0	0	7550	5321	0	0	0	0
2	19	9	""	"YPR139C"	9800	17090	130	3468	3281	1506	106	252	856	87	84	0	5759	5540	2442	192	394	1038	90	86	0	0	0	0	0	0	0	0	0	0	0	0	0	0	0	0	0	0	0	0.604	0.594	0.604	0.541	1.912	0.580	0.856	0.000	0.000	0.000	0.000	0.000	0.000	0.000	0.000	0.000	0.000	0.000	0.000	0.000	0.000	120	541	8929	8523	-0.728	Error	Error	3362	5567	0	0	3175	5348	0	0	0	0
2	20	9	"tef1"	"YPR080W"	9940	17100	110	4395	4152	1209	104	120	90	100	100	0	7154	6798	1843	191	257	470	98	98	0	0	0	0	0	0	0	0	0	0	0	0	0	0	0	0	0	0	0	0.616	0.613	0.620	0.607	1.315	0.604	0.885	0.000	0.000	0.000	0.000	0.000	0.000	0.000	0.000	0.000	0.000	0.000	0.000	0.000	0.000	80	392	11254	10655	-0.698	Error	Error	4291	6963	0	0	4048	6607	0	0	0	0
2	21	9	""	"YPR112C"	10120	17090	130	8910	9202	3426	105	114	86	100	100	0	6830	7047	2482	193	230	317	99	99	0	0	0	0	0	0	0	0	0	0	0	0	0	0	0	0	0	0	0	1.327	1.327	1.303	1.322	1.397	1.339	0.891	0.000	0.000	0.000	0.000	0.000	0.000	0.000	0.000	0.000	0.000	0.000	0.000	0.000	0.000	120	513	15442	15951	0.408	Error	Error	8805	6637	0	0	9097	6854	0	0	0	0
2	22	9	"kar3"	"YPR141C"	10310	17090	120	272	298	119	100	112	94	80	45	0	467	486	164	189	212	196	75	21	0	0	0	0	0	0	0	0	0	0	0	0	0	0	0	0	0	0	0	0.619	0.667	0.722	0.639	2.075	0.582	0.488	0.000	0.000	0.000	0.000	0.000	0.000	0.000	0.000	0.000	0.000	0.000	0.000	0.000	0.000	120	572	450	495	-0.693	Error	Error	172	278	0	0	198	297	0	0	0	0
2	1	10	"DIB1"	"YPR082C"	6380	17280	130	2841	2578	923	99	115	86	98	97	0	4650	4252	1525	187	226	202	94	93	0	0	0	0	0	0	0	0	0	0	0	0	0	0	0	0	0	0	0	0.614	0.610	0.621	0.592	1.614	0.591	0.864	0.000	0.000	0.000	0.000	0.000	0.000	0.000	0.000	0.000	0.000	0.000	0.000	0.000	0.000	120	577	7205	6544	-0.703	Error	Error	2742	4463	0	0	2479	4065	0	0	0	0
2	2	10	""	"YPR114W"	6570	17280	130	2509	2278	887	102	122	101	96	96	0	7284	6470	2377	185	239	231	95	95	0	0	0	0	0	0	0	0	0	0	0	0	0	0	0	0	0	0	0	0.339	0.346	0.345	0.316	1.689	0.337	0.863	0.000	0.000	0.000	0.000	0.000	0.000	0.000	0.000	0.000	0.000	0.000	0.000	0.000	0.000	120	466	9506	8461	-1.560	Error	Error	2407	7099	0	0	2176	6285	0	0	0	0
2	3	10	""	"YPR143W"	6720	17280	120	2915	2764	713	103	110	56	100	100	0	4211	3991	1071	179	189	61	100	100	0	0	0	0	0	0	0	0	0	0	0	0	0	0	0	0	0	0	0	0.697	0.698	0.692	0.717	1.470	0.676	0.874	0.000	0.000	0.000	0.000	0.000	0.000	0.000	0.000	0.000	0.000	0.000	0.000	0.000	0.000	120	421	6844	6473	-0.520	Error	Error	2812	4032	0	0	2661	3812	0	0	0	0
2	4	10	""	"YPR084W"	6900	17280	140	13788	12780	4215	97	103	42	100	100	0	8208	7297	2629	176	184	56	98	98	0	0	0	0	0	0	0	0	0	0	0	0	0	0	0	0	0	0	0	1.705	1.781	1.788	1.907	2.142	1.813	0.880	0.000	0.000	0.000	0.000	0.000	0.000	0.000	0.000	0.000	0.000	0.000	0.000	0.000	0.000	156	682	21723	19804	0.769	Error	Error	13691	8032	0	0	12683	7121	0	0	0	0
2	5	10	""	"YPR116W"	7150	17280	130	1893	1674	734	99	122	173	90	90	0	4787	4229	1782	170	218	434	90	88	0	0	0	0	0	0	0	0	0	0	0	0	0	0	0	0	0	0	0	0.389	0.388	0.386	0.362	1.841	0.369	0.798	0.000	0.000	0.000	0.000	0.000	0.000	0.000	0.000	0.000	0.000	0.000	0.000	0.000	0.000	120	588	6411	5634	-1.364	Error	Error	1794	4617	0	0	1575	4059	0	0	0	0
2	6	10	"ASN1"	"YPR145W"	7320	17290	130	9190	8631	3024	105	124	155	100	99	0	8221	7585	3094	172	200	214	96	94	0	0	0	0	0	0	0	0	0	0	0	0	0	0	0	0	0	0	0	1.129	1.150	1.123	1.271	2.096	1.089	0.802	0.000	0.000	0.000	0.000	0.000	0.000	0.000	0.000	0.000	0.000	0.000	0.000	0.000	0.000	120	483	17134	15939	0.175	Error	Error	9085	8049	0	0	8526	7413	0	0	0	0
2	7	10	""	"iYAL056W"	7500	17280	130	4372	3967	1448	103	110	66	100	100	0	3303	3050	1078	175	181	47	99	98	0	0	0	0	0	0	0	0	0	0	0	0	0	0	0	0	0	0	0	1.365	1.344	1.357	1.362	1.624	1.429	0.883	0.000	0.000	0.000	0.000	0.000	0.000	0.000	0.000	0.000	0.000	0.000	0.000	0.000	0.000	120	556	7397	6739	0.449	Error	Error	4269	3128	0	0	3864	2875	0	0	0	0
2	8	10	""	"iYAL051W"	7730	17290	120	5371	4903	1866	101	109	49	98	97	0	1541	1386	592	181	189	55	93	89	0	0	0	0	0	0	0	0	0	0	0	0	0	0	0	0	0	0	0	3.875	3.985	3.957	4.363	2.076	4.061	0.827	0.000	0.000	0.000	0.000	0.000	0.000	0.000	0.000	0.000	0.000	0.000	0.000	0.000	0.000	120	572	6630	6007	1.954	Error	Error	5270	1360	0	0	4802	1205	0	0	0	0
2	9	10	""	"iYAL046C"	7920	17290	120	1193	1097	463	103	114	57	95	94	0	1872	1667	735	184	194	62	91	90	0	0	0	0	0	0	0	0	0	0	0	0	0	0	0	0	0	0	0	0.646	0.670	0.641	0.668	1.934	0.638	0.812	0.000	0.000	0.000	0.000	0.000	0.000	0.000	0.000	0.000	0.000	0.000	0.000	0.000	0.000	120	439	2778	2477	-0.631	Error	Error	1090	1688	0	0	994	1483	0	0	0	0
2	10	10	""	"iYAL031C"	8070	17280	120	2947	2660	934	104	112	45	100	100	0	3459	3286	927	184	193	62	100	100	0	0	0	0	0	0	0	0	0	0	0	0	0	0	0	0	0	0	0	0.868	0.824	0.860	0.794	1.653	0.848	0.856	0.000	0.000	0.000	0.000	0.000	0.000	0.000	0.000	0.000	0.000	0.000	0.000	0.000	0.000	120	443	6118	5658	-0.204	Error	Error	2843	3275	0	0	2556	3102	0	0	0	0
2	11	10	""	"iYAL027W"	8250	17280	120	7127	6422	2122	101	106	45	100	100	0	2215	2090	648	181	187	51	99	99	0	0	0	0	0	0	0	0	0	0	0	0	0	0	0	0	0	0	0	3.454	3.311	3.297	3.250	1.606	3.552	0.858	0.000	0.000	0.000	0.000	0.000	0.000	0.000	0.000	0.000	0.000	0.000	0.000	0.000	0.000	120	509	9060	8230	1.788	Error	Error	7026	2034	0	0	6321	1909	0	0	0	0
2	12	10	""	"iYAL023C"	8440	17280	120	2025	1886	704	106	111	44	100	99	0	4131	3759	1256	180	187	52	100	100	0	0	0	0	0	0	0	0	0	0	0	0	0	0	0	0	0	0	0	0.486	0.497	0.478	0.479	1.555	0.495	0.877	0.000	0.000	0.000	0.000	0.000	0.000	0.000	0.000	0.000	0.000	0.000	0.000	0.000	0.000	120	563	5870	5359	-1.042	Error	Error	1919	3951	0	0	1780	3579	0	0	0	0
2	13	10	""	"iYAL007C"	8680	17290	120	12862	10411	5988	111	115	45	98	98	0	7174	5656	3273	187	195	55	90	90	0	0	0	0	0	0	0	0	0	0	0	0	0	0	0	0	0	0	0	1.825	1.883	1.801	1.714	2.311	1.994	0.848	0.000	0.000	0.000	0.000	0.000	0.000	0.000	0.000	0.000	0.000	0.000	0.000	0.000	0.000	120	526	19738	15769	0.868	Error	Error	12751	6987	0	0	10300	5469	0	0	0	0
2	14	10	""	"iYAL003W"	8790	17290	120	5417	7013	5429	116	126	58	99	98	0	5808	4946	3610	185	195	53	94	92	0	0	0	0	0	0	0	0	0	0	0	0	0	0	0	0	0	0	0	0.943	1.449	1.460	1.565	2.117	1.428	0.920	0.000	0.000	0.000	0.000	0.000	0.000	0.000	0.000	0.000	0.000	0.000	0.000	0.000	0.000	120	511	10924	11658	-0.085	Error	Error	5301	5623	0	0	6897	4761	0	0	0	0
2	15	10	""	"iYAR002W"	9050	17290	120	16972	14531	6857	106	118	56	98	98	0	3304	2755	1549	171	179	45	90	87	0	0	0	0	0	0	0	0	0	0	0	0	0	0	0	0	0	0	0	5.383	5.582	5.387	5.598	2.244	5.746	0.807	0.000	0.000	0.000	0.000	0.000	0.000	0.000	0.000	0.000	0.000	0.000	0.000	0.000	0.000	120	530	19999	17009	2.429	Error	Error	16866	3133	0	0	14425	2584	0	0	0	0
2	16	10	""	"itL(CAA)A"	9190	17280	130	6908	6594	1710	97	103	41	100	100	0	7505	7229	1793	175	181	51	100	100	0	0	0	0	0	0	0	0	0	0	0	0	0	0	0	0	0	0	0	0.929	0.921	0.930	0.920	1.350	0.920	0.894	0.000	0.000	0.000	0.000	0.000	0.000	0.000	0.000	0.000	0.000	0.000	0.000	0.000	0.000	120	487	14141	13551	-0.106	Error	Error	6811	7330	0	0	6497	7054	0	0	0	0
2	17	10	""	"iYAR028W"	9380	17280	120	5469	4836	2035	102	117	94	100	99	0	7939	7181	2670	183	200	113	100	100	0	0	0	0	0	0	0	0	0	0	0	0	0	0	0	0	0	0	0	0.692	0.676	0.690	0.643	1.638	0.688	0.872	0.000	0.000	0.000	0.000	0.000	0.000	0.000	0.000	0.000	0.000	0.000	0.000	0.000	0.000	120	512	13123	11732	-0.531	Error	Error	5367	7756	0	0	4734	6998	0	0	0	0
2	18	10	""	"iYAR035W"	9580	17280	150	313	1511	1640	106	192	457	46	44	0	304	1905	2151	187	315	680	44	40	0	0	0	0	0	0	0	0	0	0	0	0	0	0	0	0	0	0	0	1.769	0.818	0.813	0.832	2.631	0.745	0.852	0.000	0.000	0.000	0.000	0.000	0.000	0.000	0.000	0.000	0.000	0.000	0.000	0.000	0.000	156	627	324	3123	0.823	Error	Error	207	117	0	0	1405	1718	0	0	-100	0
2	19	10	""	"iYBR162C"	9770	17280	150	575	1488	1550	103	184	453	50	44	0	1143	2377	2235	186	308	675	58	43	0	0	0	0	0	0	0	0	0	0	0	0	0	0	0	0	0	0	0	0.493	0.632	0.605	0.522	2.083	0.662	0.884	0.000	0.000	0.000	0.000	0.000	0.000	0.000	0.000	0.000	0.000	0.000	0.000	0.000	0.000	156	626	1429	3576	-1.020	Error	Error	472	957	0	0	1385	2191	0	0	-100	0
2	20	10	""	"iYBR165W"	9980	17290	130	2880	2675	834	105	112	47	100	100	0	1495	1380	473	189	197	56	96	96	0	0	0	0	0	0	0	0	0	0	0	0	0	0	0	0	0	0	0	2.125	2.158	2.067	2.402	2.073	2.215	0.802	0.000	0.000	0.000	0.000	0.000	0.000	0.000	0.000	0.000	0.000	0.000	0.000	0.000	0.000	120	490	4081	3761	1.087	Error	Error	2775	1306	0	0	2570	1191	0	0	0	0
2	21	10	""	"iYBR169C"	10140	17280	150	157	662	708	107	169	300	42	37	0	285	972	1029	191	293	464	39	33	0	0	0	0	0	0	0	0	0	0	0	0	0	0	0	0	0	0	0	0.532	0.711	0.673	0.747	2.738	0.659	0.848	0.000	0.000	0.000	0.000	0.000	0.000	0.000	0.000	0.000	0.000	0.000	0.000	0.000	0.000	156	514	144	1336	-0.911	Error	Error	50	94	0	0	555	781	0	0	-50	0
2	22	10	""	"iYBR187W"	10330	17280	120	1379	1245	512	100	161	288	91	84	0	2675	2373	880	187	280	445	90	85	0	0	0	0	0	0	0	0	0	0	0	0	0	0	0	0	0	0	0	0.514	0.524	0.508	0.519	1.886	0.523	0.833	0.000	0.000	0.000	0.000	0.000	0.000	0.000	0.000	0.000	0.000	0.000	0.000	0.000	0.000	120	563	3767	3331	-0.960	Error	Error	1279	2488	0	0	1145	2186	0	0	0	0
2	1	11	""	"iYBR192W"	6400	17470	150	5691	5079	2260	107	121	81	96	95	0	2118	1879	784	198	231	183	92	91	0	0	0	0	0	0	0	0	0	0	0	0	0	0	0	0	0	0	0	2.908	2.958	2.993	2.898	2.023	3.204	0.856	0.000	0.000	0.000	0.000	0.000	0.000	0.000	0.000	0.000	0.000	0.000	0.000	0.000	0.000	156	733	7504	6653	1.540	Error	Error	5584	1920	0	0	4972	1681	0	0	0	0
2	2	11	""	"iYBR196C"	6540	17470	130	2050	1864	818	108	125	90	99	98	0	5692	5230	1850	210	240	181	100	100	0	0	0	0	0	0	0	0	0	0	0	0	0	0	0	0	0	0	0	0.354	0.350	0.348	0.326	1.618	0.349	0.885	0.000	0.000	0.000	0.000	0.000	0.000	0.000	0.000	0.000	0.000	0.000	0.000	0.000	0.000	120	451	7424	6776	-1.497	Error	Error	1942	5482	0	0	1756	5020	0	0	0	0
2	3	11	""	"iYBRCdelta19"	6730	17480	130	1672	1764	760	105	113	54	100	100	0	3207	3095	1481	196	204	65	97	97	0	0	0	0	0	0	0	0	0	0	0	0	0	0	0	0	0	0	0	0.520	0.572	0.571	0.641	2.209	0.520	0.859	0.000	0.000	0.000	0.000	0.000	0.000	0.000	0.000	0.000	0.000	0.000	0.000	0.000	0.000	120	567	4578	4558	-0.942	Error	Error	1567	3011	0	0	1659	2899	0	0	0	0
2	4	11	""	"iYBR212W"	6960	17480	120	1836	1619	710	98	105	43	96	95	0	4118	3464	1607	186	199	76	91	91	0	0	0	0	0	0	0	0	0	0	0	0	0	0	0	0	0	0	0	0.442	0.464	0.455	0.489	2.308	0.425	0.839	0.000	0.000	0.000	0.000	0.000	0.000	0.000	0.000	0.000	0.000	0.000	0.000	0.000	0.000	120	566	5670	4799	-1.178	Error	Error	1738	3932	0	0	1521	3278	0	0	0	0
2	5	11	""	"iYBR216C"	7160	17480	120	4437	4195	2690	96	103	48	100	98	0	2802	2449	1402	173	195	95	93	91	0	0	0	0	0	0	0	0	0	0	0	0	0	0	0	0	0	0	0	1.651	1.801	1.745	1.756	2.288	1.919	0.862	0.000	0.000	0.000	0.000	0.000	0.000	0.000	0.000	0.000	0.000	0.000	0.000	0.000	0.000	120	464	6970	6375	0.724	Error	Error	4341	2629	0	0	4099	2276	0	0	0	0
2	6	11	""	"iYBR237W"	7290	17480	110	4796	4493	3589	99	105	42	100	100	0	2115	2157	1495	173	183	57	96	91	0	0	0	0	0	0	0	0	0	0	0	0	0	0	0	0	0	0	0	2.419	2.215	2.152	2.089	1.978	2.390	0.886	0.000	0.000	0.000	0.000	0.000	0.000	0.000	0.000	0.000	0.000	0.000	0.000	0.000	0.000	80	368	6639	6378	1.274	Error	Error	4697	1942	0	0	4394	1984	0	0	0	0
2	7	11	""	"iYBR241C"	7480	17470	130	2737	2668	633	106	113	65	100	100	0	2952	2823	667	184	191	52	100	100	0	0	0	0	0	0	0	0	0	0	0	0	0	0	0	0	0	0	0	0.951	0.971	0.977	0.978	1.322	0.962	0.887	0.000	0.000	0.000	0.000	0.000	0.000	0.000	0.000	0.000	0.000	0.000	0.000	0.000	0.000	120	569	5399	5201	-0.073	Error	Error	2631	2768	0	0	2562	2639	0	0	0	0
2	8	11	""	"iYBR246W"	7680	17470	130	4051	3720	1484	102	108	43	100	100	0	2381	2251	742	186	194	54	100	100	0	0	0	0	0	0	0	0	0	0	0	0	0	0	0	0	0	0	0	1.799	1.752	1.817	1.689	1.668	1.902	0.860	0.000	0.000	0.000	0.000	0.000	0.000	0.000	0.000	0.000	0.000	0.000	0.000	0.000	0.000	120	560	6144	5683	0.847	Error	Error	3949	2195	0	0	3618	2065	0	0	0	0
2	9	11	""	"iYDL140C"	7890	17470	130	808	802	226	105	112	47	100	99	0	2309	2240	617	191	198	51	100	100	0	0	0	0	0	0	0	0	0	0	0	0	0	0	0	0	0	0	0	0.332	0.340	0.343	0.339	1.569	0.326	0.842	0.000	0.000	0.000	0.000	0.000	0.000	0.000	0.000	0.000	0.000	0.000	0.000	0.000	0.000	120	577	2821	2746	-1.591	Error	Error	703	2118	0	0	697	2049	0	0	0	0
2	10	11	""	"iYDL136W"	8110	17480	120	6152	5653	2610	99	107	44	98	96	0	2984	2713	1251	187	194	49	94	94	0	0	0	0	0	0	0	0	0	0	0	0	0	0	0	0	0	0	0	2.164	2.199	2.110	2.080	2.145	2.339	0.824	0.000	0.000	0.000	0.000	0.000	0.000	0.000	0.000	0.000	0.000	0.000	0.000	0.000	0.000	120	429	8850	8080	1.114	Error	Error	6053	2797	0	0	5554	2526	0	0	0	0
2	11	11	""	"iYDL133W"	8230	17480	110	719	732	347	95	104	44	100	97	0	1312	1754	1001	188	193	51	100	100	0	0	0	0	0	0	0	0	0	0	0	0	0	0	0	0	0	0	0	0.555	0.407	0.381	0.445	1.957	0.348	0.877	0.000	0.000	0.000	0.000	0.000	0.000	0.000	0.000	0.000	0.000	0.000	0.000	0.000	0.000	80	385	1748	2203	-0.849	Error	Error	624	1124	0	0	637	1566	0	0	0	0
2	12	11	""	"iYDL117W"	8430	17470	120	1356	1282	388	105	110	44	99	99	0	2462	2348	559	186	192	53	100	100	0	0	0	0	0	0	0	0	0	0	0	0	0	0	0	0	0	0	0	0.550	0.544	0.544	0.539	1.489	0.540	0.843	0.000	0.000	0.000	0.000	0.000	0.000	0.000	0.000	0.000	0.000	0.000	0.000	0.000	0.000	120	576	3527	3339	-0.863	Error	Error	1251	2276	0	0	1177	2162	0	0	0	0
2	13	11	""	"iYDL113C"	8650	17480	120	1140	1122	381	105	110	42	100	100	0	2612	2388	851	183	189	47	100	99	0	0	0	0	0	0	0	0	0	0	0	0	0	0	0	0	0	0	0	0.426	0.461	0.446	0.487	1.869	0.434	0.841	0.000	0.000	0.000	0.000	0.000	0.000	0.000	0.000	0.000	0.000	0.000	0.000	0.000	0.000	120	463	3464	3222	-1.231	Error	Error	1035	2429	0	0	1017	2205	0	0	0	0
2	14	11	""	"iYDL109C"	8820	17480	120	1185	1138	519	104	109	46	96	96	0	2862	2444	1174	177	185	48	98	96	0	0	0	0	0	0	0	0	0	0	0	0	0	0	0	0	0	0	0	0.403	0.456	0.434	0.483	2.241	0.423	0.830	0.000	0.000	0.000	0.000	0.000	0.000	0.000	0.000	0.000	0.000	0.000	0.000	0.000	0.000	120	451	3766	3301	-1.313	Error	Error	1081	2685	0	0	1034	2267	0	0	0	0
2	15	11	""	"iYDL090C"	9020	17480	120	1925	1880	688	99	105	44	100	100	0	3204	3023	1232	167	180	94	98	96	0	0	0	0	0	0	0	0	0	0	0	0	0	0	0	0	0	0	0	0.601	0.624	0.597	0.682	1.983	0.573	0.837	0.000	0.000	0.000	0.000	0.000	0.000	0.000	0.000	0.000	0.000	0.000	0.000	0.000	0.000	120	465	4863	4637	-0.734	Error	Error	1826	3037	0	0	1781	2856	0	0	0	0
2	16	11	""	"iYDL086W"	9200	17480	120	1952	1843	631	95	99	40	100	100	0	3452	3082	1218	168	177	93	97	97	0	0	0	0	0	0	0	0	0	0	0	0	0	0	0	0	0	0	0	0.565	0.600	0.589	0.662	2.042	0.547	0.848	0.000	0.000	0.000	0.000	0.000	0.000	0.000	0.000	0.000	0.000	0.000	0.000	0.000	0.000	120	464	5141	4662	-0.822	Error	Error	1857	3284	0	0	1748	2914	0	0	0	0
2	17	11	""	"iYDL082W"	9400	17480	120	2649	2927	1496	99	103	39	100	100	0	1719	1507	835	177	180	46	93	90	0	0	0	0	0	0	0	0	0	0	0	0	0	0	0	0	0	0	0	1.654	2.126	2.122	2.439	2.129	2.109	0.846	0.000	0.000	0.000	0.000	0.000	0.000	0.000	0.000	0.000	0.000	0.000	0.000	0.000	0.000	120	504	4092	4158	0.726	Error	Error	2550	1542	0	0	2828	1330	0	0	0	0
2	18	11	""	"iYDL065C"	9600	17480	120	1905	1822	575	97	162	408	100	90	0	1864	1709	613	179	265	592	88	75	0	0	0	0	0	0	0	0	0	0	0	0	0	0	0	0	0	0	0	1.073	1.127	1.137	1.272	2.113	1.085	0.823	0.000	0.000	0.000	0.000	0.000	0.000	0.000	0.000	0.000	0.000	0.000	0.000	0.000	0.000	120	424	3493	3255	0.102	Error	Error	1808	1685	0	0	1725	1530	0	0	0	0
2	19	11	""	"iYDL060W"	9760	17470	120	550	548	183	100	160	380	69	1	0	870	827	288	178	258	546	69	3	0	0	0	0	0	0	0	0	0	0	0	0	0	0	0	0	0	0	0	0.650	0.690	0.713	0.715	2.042	0.625	0.701	0.000	0.000	0.000	0.000	0.000	0.000	0.000	0.000	0.000	0.000	0.000	0.000	0.000	0.000	120	507	1142	1097	-0.621	Error	Error	450	692	0	0	448	649	0	0	0	0
2	20	11	""	"iYDL056W"	10010	17480	120	3890	3638	1413	100	110	51	100	97	0	2209	2117	1029	179	186	53	96	95	0	0	0	0	0	0	0	0	0	0	0	0	0	0	0	0	0	0	0	1.867	1.826	1.791	2.008	2.237	1.889	0.746	0.000	0.000	0.000	0.000	0.000	0.000	0.000	0.000	0.000	0.000	0.000	0.000	0.000	0.000	120	433	5820	5476	0.901	Error	Error	3790	2030	0	0	3538	1938	0	0	0	0
2	21	11	""	"iYDRWdelta12"	10140	17470	130	1736	1703	1046	98	133	206	90	78	0	2040	1857	1011	182	219	254	87	80	0	0	0	0	0	0	0	0	0	0	0	0	0	0	0	0	0	0	0	0.882	0.958	0.957	0.897	2.036	0.976	0.872	0.000	0.000	0.000	0.000	0.000	0.000	0.000	0.000	0.000	0.000	0.000	0.000	0.000	0.000	120	465	3496	3280	-0.182	Error	Error	1638	1858	0	0	1605	1675	0	0	0	0
2	22	11	""	"iYDR244W"	10330	17470	120	786	805	315	96	116	151	94	87	0	2159	2009	679	178	202	203	97	96	0	0	0	0	0	0	0	0	0	0	0	0	0	0	0	0	0	0	0	0.348	0.387	0.391	0.368	1.796	0.371	0.809	0.000	0.000	0.000	0.000	0.000	0.000	0.000	0.000	0.000	0.000	0.000	0.000	0.000	0.000	120	562	2671	2540	-1.522	Error	Error	690	1981	0	0	709	1831	0	0	0	0
2	1	12	""	"iYDR248C"	6340	17660	130	6114	5795	1694	119	127	57	100	100	0	3473	3292	863	216	232	82	100	100	0	0	0	0	0	0	0	0	0	0	0	0	0	0	0	0	0	0	0	1.841	1.845	1.879	1.829	1.319	1.930	0.870	0.000	0.000	0.000	0.000	0.000	0.000	0.000	0.000	0.000	0.000	0.000	0.000	0.000	0.000	120	664	9252	8752	0.880	Error	Error	5995	3257	0	0	5676	3076	0	0	0	0
2	2	12	""	"itG(GCC)D2"	6580	17660	130	1586	1568	598	128	138	58	99	97	0	1649	1646	515	246	260	81	97	97	0	0	0	0	0	0	0	0	0	0	0	0	0	0	0	0	0	0	0	1.039	1.029	1.039	0.972	1.659	1.054	0.850	0.000	0.000	0.000	0.000	0.000	0.000	0.000	0.000	0.000	0.000	0.000	0.000	0.000	0.000	120	479	2861	2840	0.055	Error	Error	1458	1403	0	0	1440	1400	0	0	0	0
2	3	12	""	"iYDR265W"	6720	17660	130	1810	1763	470	125	132	51	100	100	0	1803	1762	345	246	257	77	100	100	0	0	0	0	0	0	0	0	0	0	0	0	0	0	0	0	0	0	0	1.082	1.080	1.115	1.045	1.515	1.113	0.841	0.000	0.000	0.000	0.000	0.000	0.000	0.000	0.000	0.000	0.000	0.000	0.000	0.000	0.000	120	538	3242	3154	0.114	Error	Error	1685	1557	0	0	1638	1516	0	0	0	0
2	4	12	""	"iYDR271C"	6960	17670	130	1566	1514	558	119	177	345	94	89	0	3072	2870	1114	236	396	832	90	83	0	0	0	0	0	0	0	0	0	0	0	0	0	0	0	0	0	0	0	0.510	0.530	0.532	0.538	1.631	0.469	0.822	0.000	0.000	0.000	0.000	0.000	0.000	0.000	0.000	0.000	0.000	0.000	0.000	0.000	0.000	120	507	4283	4029	-0.971	Error	Error	1447	2836	0	0	1395	2634	0	0	0	0
2	5	12	""	"iYDR286C"	7080	17670	110	2679	2547	701	114	175	335	98	97	0	5466	5224	1291	225	395	825	98	96	0	0	0	0	0	0	0	0	0	0	0	0	0	0	0	0	0	0	0	0.489	0.487	0.504	0.486	1.408	0.463	0.892	0.000	0.000	0.000	0.000	0.000	0.000	0.000	0.000	0.000	0.000	0.000	0.000	0.000	0.000	80	350	7806	7432	-1.031	Error	Error	2565	5241	0	0	2433	4999	0	0	0	0
2	6	12	""	"iYDR292C"	7270	17660	130	3401	3328	1112	106	114	46	100	100	0	4455	4280	1128	211	224	79	100	100	0	0	0	0	0	0	0	0	0	0	0	0	0	0	0	0	0	0	0	0.776	0.792	0.812	0.762	1.524	0.808	0.891	0.000	0.000	0.000	0.000	0.000	0.000	0.000	0.000	0.000	0.000	0.000	0.000	0.000	0.000	120	487	7539	7291	-0.365	Error	Error	3295	4244	0	0	3222	4069	0	0	0	0
2	7	12	""	"iYDR296W"	7460	17660	120	2036	2006	755	103	111	45	100	100	0	5045	4589	1349	201	208	62	100	100	0	0	0	0	0	0	0	0	0	0	0	0	0	0	0	0	0	0	0	0.399	0.434	0.442	0.419	1.588	0.425	0.834	0.000	0.000	0.000	0.000	0.000	0.000	0.000	0.000	0.000	0.000	0.000	0.000	0.000	0.000	120	526	6777	6291	-1.325	Error	Error	1933	4844	0	0	1903	4388	0	0	0	0
2	8	12	""	"iYDR311W"	7680	17660	150	120	151	117	105	109	44	33	15	0	237	253	126	199	207	71	26	12	0	0	0	0	0	0	0	0	0	0	0	0	0	0	0	0	0	0	0	0.395	0.852	0.591	0.680	4.292	0.343	0.049	0.000	0.000	0.000	0.000	0.000	0.000	0.000	0.000	0.000	0.000	0.000	0.000	0.000	0.000	156	620	53	100	-1.341	Error	Error	15	38	0	0	46	54	0	0	-50	0
2	9	12	""	"iYDR315C"	7850	17660	120	747	727	215	99	104	42	100	100	0	1929	1852	489	189	198	74	100	100	0	0	0	0	0	0	0	0	0	0	0	0	0	0	0	0	0	0	0	0.372	0.378	0.378	0.374	1.450	0.364	0.838	0.000	0.000	0.000	0.000	0.000	0.000	0.000	0.000	0.000	0.000	0.000	0.000	0.000	0.000	120	463	2388	2291	-1.425	Error	Error	648	1740	0	0	628	1663	0	0	0	0
2	10	12	""	"iYDR317W"	8060	17660	150	120	131	63	100	156	407	0	0	0	223	250	117	185	274	621	0	0	0	0	0	0	0	0	0	0	0	0	0	0	0	0	0	0	0	0	0	0.526	0.477	0.539	0.523	4.407	0.305	0.119	0.000	0.000	0.000	0.000	0.000	0.000	0.000	0.000	0.000	0.000	0.000	0.000	0.000	0.000	156	526	58	96	-0.926	Error	Error	20	38	0	0	31	65	0	0	-50	0
2	11	12	""	"itK(CUU)E1"	8210	17660	120	2471	2418	1013	100	149	341	99	93	0	1704	1514	585	184	268	548	88	69	0	0	0	0	0	0	0	0	0	0	0	0	0	0	0	0	0	0	0	1.560	1.743	1.800	1.842	2.106	1.821	0.837	0.000	0.000	0.000	0.000	0.000	0.000	0.000	0.000	0.000	0.000	0.000	0.000	0.000	0.000	120	350	3891	3648	0.641	Error	Error	2371	1520	0	0	2318	1330	0	0	0	0
2	12	12	""	"iYELWdelta6"	8400	17660	120	2532	2425	740	104	115	114	100	100	0	1634	1528	478	184	198	166	97	95	0	0	0	0	0	0	0	0	0	0	0	0	0	0	0	0	0	0	0	1.674	1.727	1.638	1.749	1.703	1.769	0.857	0.000	0.000	0.000	0.000	0.000	0.000	0.000	0.000	0.000	0.000	0.000	0.000	0.000	0.000	120	483	3878	3665	0.744	Error	Error	2428	1450	0	0	2321	1344	0	0	0	0
2	13	12	""	"iYEL007W"	8600	17660	120	4071	4009	1340	107	136	197	100	100	0	2729	2583	730	191	243	369	97	96	0	0	0	0	0	0	0	0	0	0	0	0	0	0	0	0	0	0	0	1.562	1.631	1.626	1.641	1.616	1.722	0.868	0.000	0.000	0.000	0.000	0.000	0.000	0.000	0.000	0.000	0.000	0.000	0.000	0.000	0.000	120	460	6502	6294	0.643	Error	Error	3964	2538	0	0	3902	2392	0	0	0	0
2	14	12	""	"isnR14"	8780	17660	120	2757	2570	975	100	106	44	100	100	0	2097	1939	891	186	189	49	97	95	0	0	0	0	0	0	0	0	0	0	0	0	0	0	0	0	0	0	0	1.390	1.409	1.396	1.644	2.326	1.351	0.828	0.000	0.000	0.000	0.000	0.000	0.000	0.000	0.000	0.000	0.000	0.000	0.000	0.000	0.000	120	457	4568	4223	0.475	Error	Error	2657	1911	0	0	2470	1753	0	0	0	0
2	15	12	""	"iYER010C-1"	8980	17660	130	2151	2092	907	94	100	45	100	100	0	4023	3681	1494	180	189	94	99	98	0	0	0	0	0	0	0	0	0	0	0	0	0	0	0	0	0	0	0	0.535	0.571	0.564	0.591	1.820	0.551	0.837	0.000	0.000	0.000	0.000	0.000	0.000	0.000	0.000	0.000	0.000	0.000	0.000	0.000	0.000	120	474	5900	5499	-0.902	Error	Error	2057	3843	0	0	1998	3501	0	0	0	0
2	16	12	""	"iYER012W"	9160	17660	120	1007	976	397	91	95	38	100	100	0	2642	2376	1087	177	187	100	96	95	0	0	0	0	0	0	0	0	0	0	0	0	0	0	0	0	0	0	0	0.372	0.402	0.381	0.429	2.130	0.360	0.788	0.000	0.000	0.000	0.000	0.000	0.000	0.000	0.000	0.000	0.000	0.000	0.000	0.000	0.000	120	413	3381	3084	-1.428	Error	Error	916	2465	0	0	885	2199	0	0	0	0
2	17	12	""	"iYER027C"	9350	17650	130	1541	1550	696	95	100	40	98	98	0	3106	3000	1148	179	185	52	100	100	0	0	0	0	0	0	0	0	0	0	0	0	0	0	0	0	0	0	0	0.494	0.516	0.509	0.486	2.044	0.516	0.837	0.000	0.000	0.000	0.000	0.000	0.000	0.000	0.000	0.000	0.000	0.000	0.000	0.000	0.000	120	559	4373	4276	-1.017	Error	Error	1446	2927	0	0	1455	2821	0	0	0	0
2	18	12	""	"iYER031C"	9550	17660	120	803	785	353	95	101	38	98	95	0	1761	1682	709	181	187	56	96	95	0	0	0	0	0	0	0	0	0	0	0	0	0	0	0	0	0	0	0	0.448	0.460	0.436	0.436	2.028	0.430	0.755	0.000	0.000	0.000	0.000	0.000	0.000	0.000	0.000	0.000	0.000	0.000	0.000	0.000	0.000	120	490	2288	2191	-1.158	Error	Error	708	1580	0	0	690	1501	0	0	0	0
2	19	12	""	"iYER035W"	9730	17660	130	1900	1913	563	93	97	39	100	100	0	1781	1702	469	168	176	70	99	99	0	0	0	0	0	0	0	0	0	0	0	0	0	0	0	0	0	0	0	1.120	1.186	1.204	1.220	1.570	1.179	0.860	0.000	0.000	0.000	0.000	0.000	0.000	0.000	0.000	0.000	0.000	0.000	0.000	0.000	0.000	120	535	3420	3354	0.164	Error	Error	1807	1613	0	0	1820	1534	0	0	0	0
2	20	12	""	"iYERWdelta9"	9960	17660	150	111	118	52	92	99	42	30	10	0	184	196	76	168	176	56	28	15	0	0	0	0	0	0	0	0	0	0	0	0	0	0	0	0	0	0	0	1.188	0.929	0.670	0.792	4.385	0.244	0.026	0.000	0.000	0.000	0.000	0.000	0.000	0.000	0.000	0.000	0.000	0.000	0.000	0.000	0.000	156	687	35	54	0.248	Error	Error	19	16	0	0	26	28	0	0	-50	0
2	21	12	""	"iYER050C"	10120	17660	80	134	149	77	90	96	40	51	32	0	219	250	115	169	177	47	50	28	0	0	0	0	0	0	0	0	0	0	0	0	0	0	0	0	0	0	0	0.880	0.728	1.011	0.992	3.382	0.589	0.182	0.000	0.000	0.000	0.000	0.000	0.000	0.000	0.000	0.000	0.000	0.000	0.000	0.000	0.000	52	287	94	140	-0.184	Error	Error	44	50	0	0	59	81	0	0	0	0
2	22	12	""	"iYER053C-1"	10340	17660	150	105	115	51	92	97	38	34	16	0	175	187	77	168	174	43	27	15	0	0	0	0	0	0	0	0	0	0	0	0	0	0	0	0	0	0	0	1.857	1.211	0.735	0.815	4.490	0.171	0.008	0.000	0.000	0.000	0.000	0.000	0.000	0.000	0.000	0.000	0.000	0.000	0.000	0.000	0.000	156	873	20	42	0.893	Error	Error	13	7	0	0	23	19	0	0	-50	0
2	1	13	""	"iYFR048W"	6340	17840	130	7160	6816	1908	127	158	211	100	100	0	2892	2783	621	220	257	191	100	100	0	0	0	0	0	0	0	0	0	0	0	0	0	0	0	0	0	0	0	2.632	2.610	2.715	2.557	1.463	2.834	0.893	0.000	0.000	0.000	0.000	0.000	0.000	0.000	0.000	0.000	0.000	0.000	0.000	0.000	0.000	120	586	9705	9252	1.396	Error	Error	7033	2672	0	0	6689	2563	0	0	0	0
2	2	13	""	"iYFR052W"	6520	17840	130	1562	1528	332	164	210	298	99	96	0	1601	1572	278	306	351	273	100	97	0	0	0	0	0	0	0	0	0	0	0	0	0	0	0	0	0	0	0	1.080	1.077	1.085	1.062	1.429	1.119	0.868	0.000	0.000	0.000	0.000	0.000	0.000	0.000	0.000	0.000	0.000	0.000	0.000	0.000	0.000	120	531	2693	2630	0.110	Error	Error	1398	1295	0	0	1364	1266	0	0	0	0
2	3	13	""	"iYFR054C-0"	6700	17850	130	5224	4843	1910	150	157	63	100	100	0	4292	3943	1452	293	298	93	98	97	0	0	0	0	0	0	0	0	0	0	0	0	0	0	0	0	0	0	0	1.269	1.286	1.314	1.286	1.461	1.285	0.881	0.000	0.000	0.000	0.000	0.000	0.000	0.000	0.000	0.000	0.000	0.000	0.000	0.000	0.000	120	532	9073	8343	0.343	Error	Error	5074	3999	0	0	4693	3650	0	0	0	0
2	4	13	""	"iYGL257C"	6920	17850	150	781	1061	1004	145	248	441	51	46	0	490	2496	2540	275	536	1076	46	44	0	0	0	0	0	0	0	0	0	0	0	0	0	0	0	0	0	0	0	2.958	0.412	0.425	0.586	3.112	0.377	0.872	0.000	0.000	0.000	0.000	0.000	0.000	0.000	0.000	0.000	0.000	0.000	0.000	0.000	0.000	156	546	851	3137	1.565	Error	Error	636	215	0	0	916	2221	0	0	-50	0
2	5	13	""	"iYGL256W-3"	7110	17850	150	585	1360	1347	140	277	499	49	44	0	1308	3200	3030	272	609	1219	47	43	0	0	0	0	0	0	0	0	0	0	0	0	0	0	0	0	0	0	0	0.430	0.417	0.439	0.397	2.331	0.407	0.883	0.000	0.000	0.000	0.000	0.000	0.000	0.000	0.000	0.000	0.000	0.000	0.000	0.000	0.000	156	419	1481	4148	-1.219	Error	Error	445	1036	0	0	1220	2928	0	0	-50	0
2	6	13	""	"iYGL252C"	7280	17840	130	2845	2655	993	107	116	49	100	100	0	4983	4562	1580	212	225	78	99	98	0	0	0	0	0	0	0	0	0	0	0	0	0	0	0	0	0	0	0	0.574	0.586	0.589	0.588	1.617	0.577	0.861	0.000	0.000	0.000	0.000	0.000	0.000	0.000	0.000	0.000	0.000	0.000	0.000	0.000	0.000	120	447	7509	6898	-0.801	Error	Error	2738	4771	0	0	2548	4350	0	0	0	0
2	7	13	""	"iYGL233W"	7470	17850	130	1100	1097	273	106	113	43	100	100	0	1010	984	247	204	210	63	98	97	0	0	0	0	0	0	0	0	0	0	0	0	0	0	0	0	0	0	0	1.233	1.271	1.258	1.277	1.474	1.226	0.812	0.000	0.000	0.000	0.000	0.000	0.000	0.000	0.000	0.000	0.000	0.000	0.000	0.000	0.000	120	587	1800	1771	0.302	Error	Error	994	806	0	0	991	780	0	0	0	0
2	8	13	""	"iYGL228W"	7670	17850	130	2390	2222	694	108	113	45	100	100	0	4232	3962	1136	206	216	73	100	100	0	0	0	0	0	0	0	0	0	0	0	0	0	0	0	0	0	0	0	0.567	0.563	0.560	0.560	1.430	0.559	0.878	0.000	0.000	0.000	0.000	0.000	0.000	0.000	0.000	0.000	0.000	0.000	0.000	0.000	0.000	120	523	6308	5870	-0.819	Error	Error	2282	4026	0	0	2114	3756	0	0	0	0
2	9	13	""	"itV(AAC)G3-0"	7850	17850	130	2921	2876	898	95	103	45	100	100	0	5927	5764	1593	185	194	72	100	100	0	0	0	0	0	0	0	0	0	0	0	0	0	0	0	0	0	0	0	0.492	0.498	0.512	0.499	1.574	0.478	0.850	0.000	0.000	0.000	0.000	0.000	0.000	0.000	0.000	0.000	0.000	0.000	0.000	0.000	0.000	120	526	8568	8360	-1.023	Error	Error	2826	5742	0	0	2781	5579	0	0	0	0
2	10	13	""	"iYGL208W"	8060	17850	150	273	1248	1419	93	195	532	46	41	0	297	1916	2065	173	317	766	44	42	0	0	0	0	0	0	0	0	0	0	0	0	0	0	0	0	0	0	0	1.452	0.663	0.665	0.790	2.832	0.678	0.872	0.000	0.000	0.000	0.000	0.000	0.000	0.000	0.000	0.000	0.000	0.000	0.000	0.000	0.000	156	592	304	2898	0.538	Error	Error	180	124	0	0	1155	1743	0	0	-100	0
2	11	13	""	"itH(GUG)G1"	8250	17850	150	802	1606	1645	97	204	549	51	44	0	642	1608	1520	176	329	790	46	41	0	0	0	0	0	0	0	0	0	0	0	0	0	0	0	0	0	0	0	1.513	1.054	1.114	1.092	2.155	0.941	0.847	0.000	0.000	0.000	0.000	0.000	0.000	0.000	0.000	0.000	0.000	0.000	0.000	0.000	0.000	156	554	1171	2941	0.597	Error	Error	705	466	0	0	1509	1432	0	0	-100	0
2	12	13	""	"itK(UUU)G1"	8440	17850	150	185	1124	1199	99	185	413	44	42	0	274	1635	1829	180	305	610	41	37	0	0	0	0	0	0	0	0	0	0	0	0	0	0	0	0	0	0	0	0.915	0.704	0.688	0.857	2.945	0.646	0.861	0.000	0.000	0.000	0.000	0.000	0.000	0.000	0.000	0.000	0.000	0.000	0.000	0.000	0.000	156	578	180	2480	-0.128	Error	Error	86	94	0	0	1025	1455	0	0	-100	0
2	13	13	""	"iYGR091W"	8630	17850	150	439	753	689	99	177	393	47	37	0	838	1469	1221	189	299	578	55	42	0	0	0	0	0	0	0	0	0	0	0	0	0	0	0	0	0	0	0	0.524	0.511	0.493	0.467	2.336	0.567	0.880	0.000	0.000	0.000	0.000	0.000	0.000	0.000	0.000	0.000	0.000	0.000	0.000	0.000	0.000	156	645	989	1934	-0.933	Error	Error	340	649	0	0	654	1280	0	0	-100	0
2	14	13	""	"iYGR095C"	8860	17850	130	1566	1430	554	98	104	46	98	97	0	1484	1324	493	190	197	57	93	92	0	0	0	0	0	0	0	0	0	0	0	0	0	0	0	0	0	0	0	1.134	1.175	1.155	1.165	1.722	1.181	0.856	0.000	0.000	0.000	0.000	0.000	0.000	0.000	0.000	0.000	0.000	0.000	0.000	0.000	0.000	120	592	2762	2466	0.182	Error	Error	1468	1294	0	0	1332	1134	0	0	0	0
2	15	13	""	"iYGR099W"	9070	17840	150	1072	1046	780	95	102	46	82	77	0	3031	2710	1997	182	192	63	82	77	0	0	0	0	0	0	0	0	0	0	0	0	0	0	0	0	0	0	0	0.343	0.376	0.387	0.382	2.678	0.367	0.885	0.000	0.000	0.000	0.000	0.000	0.000	0.000	0.000	0.000	0.000	0.000	0.000	0.000	0.000	156	606	3826	3479	-1.544	Error	Error	977	2849	0	0	951	2528	0	0	0	0
2	16	13	""	"iYGR111W"	9200	17860	110	1239	1134	608	91	97	40	100	98	0	3059	2636	1366	178	188	64	100	100	0	0	0	0	0	0	0	0	0	0	0	0	0	0	0	0	0	0	0	0.398	0.424	0.431	0.424	1.632	0.412	0.889	0.000	0.000	0.000	0.000	0.000	0.000	0.000	0.000	0.000	0.000	0.000	0.000	0.000	0.000	80	423	4029	3501	-1.327	Error	Error	1148	2881	0	0	1043	2458	0	0	0	0
2	17	13	""	"iYGR117C"	9430	17860	130	2255	2086	1137	93	99	41	99	97	0	2973	2640	1591	179	187	54	91	88	0	0	0	0	0	0	0	0	0	0	0	0	0	0	0	0	0	0	0	0.774	0.810	0.797	0.981	2.708	0.753	0.836	0.000	0.000	0.000	0.000	0.000	0.000	0.000	0.000	0.000	0.000	0.000	0.000	0.000	0.000	120	567	4956	4454	-0.370	Error	Error	2162	2794	0	0	1993	2461	0	0	0	0
2	18	13	""	"itN(GUU)G"	9580	17860	110	667	665	250	91	97	39	100	97	0	1402	1347	445	177	182	54	98	98	0	0	0	0	0	0	0	0	0	0	0	0	0	0	0	0	0	0	0	0.470	0.491	0.488	0.474	1.643	0.468	0.817	0.000	0.000	0.000	0.000	0.000	0.000	0.000	0.000	0.000	0.000	0.000	0.000	0.000	0.000	80	386	1801	1744	-1.089	Error	Error	576	1225	0	0	574	1170	0	0	0	0
2	19	13	""	"iYGR133W"	9760	17850	120	820	853	329	93	97	37	100	98	0	2499	2571	1005	171	176	47	100	100	0	0	0	0	0	0	0	0	0	0	0	0	0	0	0	0	0	0	0	0.312	0.317	0.296	0.314	1.749	0.291	0.809	0.000	0.000	0.000	0.000	0.000	0.000	0.000	0.000	0.000	0.000	0.000	0.000	0.000	0.000	120	510	3055	3160	-1.679	Error	Error	727	2328	0	0	760	2400	0	0	0	0
2	20	13	""	"iYGR138C"	9950	17850	120	662	655	267	90	96	40	100	98	0	1062	1005	328	170	178	48	99	98	0	0	0	0	0	0	0	0	0	0	0	0	0	0	0	0	0	0	0	0.641	0.677	0.732	0.646	1.722	0.679	0.790	0.000	0.000	0.000	0.000	0.000	0.000	0.000	0.000	0.000	0.000	0.000	0.000	0.000	0.000	120	492	1464	1400	-0.641	Error	Error	572	892	0	0	565	835	0	0	0	0
2	21	13	""	"iYGR142W"	10140	17860	130	2056	1961	832	93	95	35	100	100	0	2295	2087	960	166	172	42	96	96	0	0	0	0	0	0	0	0	0	0	0	0	0	0	0	0	0	0	0	0.922	0.972	0.972	1.117	2.217	0.919	0.834	0.000	0.000	0.000	0.000	0.000	0.000	0.000	0.000	0.000	0.000	0.000	0.000	0.000	0.000	120	635	4092	3789	-0.117	Error	Error	1963	2129	0	0	1868	1921	0	0	0	0
2	22	13	""	"iYGR154C"	10380	17850	150	970	964	643	91	94	36	89	85	0	2686	2623	1887	162	168	42	87	84	0	0	0	0	0	0	0	0	0	0	0	0	0	0	0	0	0	0	0	0.348	0.355	0.356	0.432	3.284	0.321	0.815	0.000	0.000	0.000	0.000	0.000	0.000	0.000	0.000	0.000	0.000	0.000	0.000	0.000	0.000	156	840	3403	3334	-1.522	Error	Error	879	2524	0	0	873	2461	0	0	0	0
2	1	14	""	"iYGR158C"	6350	18040	150	292	1504	1582	157	247	456	45	41	0	377	1042	981	286	353	362	42	38	0	0	0	0	0	0	0	0	0	0	0	0	0	0	0	0	0	0	0	1.484	1.782	1.481	1.200	2.823	1.573	0.863	0.000	0.000	0.000	0.000	0.000	0.000	0.000	0.000	0.000	0.000	0.000	0.000	0.000	0.000	156	738	226	2103	0.569	Error	Error	135	91	0	0	1347	756	0	0	-50	0
2	2	14	""	"iYGRCdelta30"	6530	18050	130	1576	1520	502	183	301	512	94	72	0	1607	1588	444	351	434	395	93	85	0	0	0	0	0	0	0	0	0	0	0	0	0	0	0	0	0	0	0	1.109	1.081	1.120	1.097	1.517	1.200	0.833	0.000	0.000	0.000	0.000	0.000	0.000	0.000	0.000	0.000	0.000	0.000	0.000	0.000	0.000	120	561	2649	2574	0.149	Error	Error	1393	1256	0	0	1337	1237	0	0	-100	0
2	3	14	""	"iYHR094C"	6780	18040	150	826	810	403	159	169	69	87	85	0	1824	1655	870	309	318	103	84	80	0	0	0	0	0	0	0	0	0	0	0	0	0	0	0	0	0	0	0	0.440	0.484	0.483	0.525	2.045	0.431	0.803	0.000	0.000	0.000	0.000	0.000	0.000	0.000	0.000	0.000	0.000	0.000	0.000	0.000	0.000	156	609	2182	1997	-1.184	Error	Error	667	1515	0	0	651	1346	0	0	0	0
2	4	14	""	"iYHR098C"	6970	18040	150	1052	970	487	164	246	380	76	61	0	3387	3061	1782	308	500	908	78	70	0	0	0	0	0	0	0	0	0	0	0	0	0	0	0	0	0	0	0	0.288	0.293	0.290	0.339	2.319	0.275	0.797	0.000	0.000	0.000	0.000	0.000	0.000	0.000	0.000	0.000	0.000	0.000	0.000	0.000	0.000	156	488	3967	3559	-1.794	Error	Error	888	3079	0	0	806	2753	0	0	0	0
2	5	14	""	"iYHR102W"	7160	18040	150	982	1014	564	156	212	302	78	64	0	2855	2489	1384	295	418	739	78	69	0	0	0	0	0	0	0	0	0	0	0	0	0	0	0	0	0	0	0	0.323	0.391	0.365	0.395	2.233	0.373	0.825	0.000	0.000	0.000	0.000	0.000	0.000	0.000	0.000	0.000	0.000	0.000	0.000	0.000	0.000	156	458	3386	3052	-1.632	Error	Error	826	2560	0	0	858	2194	0	0	0	0
2	6	14	""	"iYHR119W"	7300	18040	130	1207	1142	389	131	138	58	97	96	0	2539	2365	621	243	259	98	100	98	0	0	0	0	0	0	0	0	0	0	0	0	0	0	0	0	0	0	0	0.469	0.476	0.476	0.448	1.643	0.477	0.864	0.000	0.000	0.000	0.000	0.000	0.000	0.000	0.000	0.000	0.000	0.000	0.000	0.000	0.000	120	527	3372	3133	-1.093	Error	Error	1076	2296	0	0	1011	2122	0	0	0	0
2	7	14	""	"iYHR123W"	7530	18050	130	3580	3658	2017	127	135	56	99	98	0	1471	1416	686	236	251	84	94	92	0	0	0	0	0	0	0	0	0	0	0	0	0	0	0	0	0	0	0	2.796	2.992	2.895	2.920	1.885	3.215	0.771	0.000	0.000	0.000	0.000	0.000	0.000	0.000	0.000	0.000	0.000	0.000	0.000	0.000	0.000	120	522	4688	4711	1.483	Error	Error	3453	1235	0	0	3531	1180	0	0	0	0
2	8	14	""	"iYHR127W"	7680	18050	130	1948	1894	570	112	118	51	100	100	0	1228	1208	386	203	217	75	95	95	0	0	0	0	0	0	0	0	0	0	0	0	0	0	0	0	0	0	0	1.791	1.773	1.789	1.874	1.825	1.807	0.843	0.000	0.000	0.000	0.000	0.000	0.000	0.000	0.000	0.000	0.000	0.000	0.000	0.000	0.000	120	435	2861	2787	0.841	Error	Error	1836	1025	0	0	1782	1005	0	0	0	0
2	9	14	""	"iYHR143W"	7860	18040	130	1634	1627	649	98	105	44	99	99	0	2274	2274	842	181	191	63	100	100	0	0	0	0	0	0	0	0	0	0	0	0	0	0	0	0	0	0	0	0.734	0.731	0.729	0.734	1.425	0.735	0.851	0.000	0.000	0.000	0.000	0.000	0.000	0.000	0.000	0.000	0.000	0.000	0.000	0.000	0.000	120	543	3629	3622	-0.446	Error	Error	1536	2093	0	0	1529	2093	0	0	0	0
2	10	14	""	"iYHRCdelta11"	8060	18050	130	978	975	347	94	137	315	94	74	0	1887	1732	673	174	232	448	91	81	0	0	0	0	0	0	0	0	0	0	0	0	0	0	0	0	0	0	0	0.516	0.565	0.545	0.618	2.022	0.518	0.784	0.000	0.000	0.000	0.000	0.000	0.000	0.000	0.000	0.000	0.000	0.000	0.000	0.000	0.000	120	575	2597	2439	-0.954	Error	Error	884	1713	0	0	881	1558	0	0	0	0
2	11	14	""	"iYHR149C"	8250	18050	110	907	999	500	91	98	40	100	98	0	1770	1826	826	173	176	47	98	98	0	0	0	0	0	0	0	0	0	0	0	0	0	0	0	0	0	0	0	0.511	0.549	0.539	0.529	1.508	0.528	0.817	0.000	0.000	0.000	0.000	0.000	0.000	0.000	0.000	0.000	0.000	0.000	0.000	0.000	0.000	80	446	2413	2561	-0.969	Error	Error	816	1597	0	0	908	1653	0	0	0	0
2	12	14	""	"iYHR164C"	8440	18050	130	1481	1419	519	94	143	299	96	90	0	2958	2675	1048	180	238	419	94	89	0	0	0	0	0	0	0	0	0	0	0	0	0	0	0	0	0	0	0	0.499	0.531	0.520	0.528	1.610	0.503	0.868	0.000	0.000	0.000	0.000	0.000	0.000	0.000	0.000	0.000	0.000	0.000	0.000	0.000	0.000	120	532	4165	3820	-1.002	Error	Error	1387	2778	0	0	1325	2495	0	0	0	0
2	13	14	""	"iYHR168W"	8630	18050	120	879	893	268	97	131	235	99	90	0	2109	2035	600	191	231	330	95	93	0	0	0	0	0	0	0	0	0	0	0	0	0	0	0	0	0	0	0	0.408	0.432	0.434	0.455	1.882	0.406	0.816	0.000	0.000	0.000	0.000	0.000	0.000	0.000	0.000	0.000	0.000	0.000	0.000	0.000	0.000	120	481	2700	2640	-1.294	Error	Error	782	1918	0	0	796	1844	0	0	0	0
2	14	14	""	"iYHR173C"	8820	18050	130	618	602	191	99	106	48	99	96	0	1088	1066	316	196	204	63	97	95	0	0	0	0	0	0	0	0	0	0	0	0	0	0	0	0	0	0	0	0.582	0.578	0.571	0.604	1.824	0.538	0.763	0.000	0.000	0.000	0.000	0.000	0.000	0.000	0.000	0.000	0.000	0.000	0.000	0.000	0.000	120	524	1411	1373	-0.781	Error	Error	519	892	0	0	503	870	0	0	0	0
2	15	14	""	"itT(AGU)J"	9010	18040	120	1108	1098	370	105	113	54	100	100	0	1538	1493	474	196	202	67	100	99	0	0	0	0	0	0	0	0	0	0	0	0	0	0	0	0	0	0	0	0.747	0.766	0.761	0.774	1.663	0.742	0.835	0.000	0.000	0.000	0.000	0.000	0.000	0.000	0.000	0.000	0.000	0.000	0.000	0.000	0.000	120	506	2345	2290	-0.420	Error	Error	1003	1342	0	0	993	1297	0	0	0	0
2	16	14	""	"iYJL197W"	9210	18050	130	2385	2291	758	99	107	47	100	100	0	2486	2399	818	190	196	63	98	97	0	0	0	0	0	0	0	0	0	0	0	0	0	0	0	0	0	0	0	0.996	0.992	1.003	1.011	1.580	0.984	0.871	0.000	0.000	0.000	0.000	0.000	0.000	0.000	0.000	0.000	0.000	0.000	0.000	0.000	0.000	120	485	4582	4401	-0.006	Error	Error	2286	2296	0	0	2192	2209	0	0	0	0
2	17	14	""	"iYJL192C"	9380	18040	130	1368	1312	442	98	101	39	100	100	0	1931	1794	530	182	186	47	99	99	0	0	0	0	0	0	0	0	0	0	0	0	0	0	0	0	0	0	0	0.726	0.753	0.775	0.752	1.679	0.745	0.872	0.000	0.000	0.000	0.000	0.000	0.000	0.000	0.000	0.000	0.000	0.000	0.000	0.000	0.000	120	480	3019	2826	-0.462	Error	Error	1270	1749	0	0	1214	1612	0	0	0	0
2	18	14	""	"iYJL173C"	9570	18040	120	3657	3409	1291	101	104	40	100	100	0	3966	3557	1433	179	184	56	100	99	0	0	0	0	0	0	0	0	0	0	0	0	0	0	0	0	0	0	0	0.939	0.979	0.984	1.058	1.918	0.952	0.864	0.000	0.000	0.000	0.000	0.000	0.000	0.000	0.000	0.000	0.000	0.000	0.000	0.000	0.000	120	480	7343	6686	-0.091	Error	Error	3556	3787	0	0	3308	3378	0	0	0	0
2	19	14	""	"iYJL168C"	9770	18040	120	1673	1577	584	95	100	38	98	98	0	3573	3261	1079	176	179	54	100	100	0	0	0	0	0	0	0	0	0	0	0	0	0	0	0	0	0	0	0	0.465	0.480	0.486	0.467	1.729	0.471	0.860	0.000	0.000	0.000	0.000	0.000	0.000	0.000	0.000	0.000	0.000	0.000	0.000	0.000	0.000	120	592	4975	4567	-1.106	Error	Error	1578	3397	0	0	1482	3085	0	0	0	0
2	20	14	""	"iYJL164C"	10000	18040	130	1351	1263	774	94	99	42	97	95	0	3670	3340	1821	174	179	46	93	92	0	0	0	0	0	0	0	0	0	0	0	0	0	0	0	0	0	0	0	0.360	0.369	0.358	0.331	1.984	0.362	0.829	0.000	0.000	0.000	0.000	0.000	0.000	0.000	0.000	0.000	0.000	0.000	0.000	0.000	0.000	120	545	4753	4335	-1.476	Error	Error	1257	3496	0	0	1169	3166	0	0	0	0
2	21	14	""	"isnR128"	10200	18050	120	719	719	274	93	94	35	97	95	0	944	871	342	163	169	49	90	88	0	0	0	0	0	0	0	0	0	0	0	0	0	0	0	0	0	0	0	0.802	0.884	0.819	0.857	1.864	0.830	0.760	0.000	0.000	0.000	0.000	0.000	0.000	0.000	0.000	0.000	0.000	0.000	0.000	0.000	0.000	120	477	1407	1334	-0.319	Error	Error	626	781	0	0	626	708	0	0	0	0
2	22	14	""	"iYJL146W"	10390	18050	120	1536	1542	734	92	98	51	99	95	0	3014	2641	1322	160	175	108	93	92	0	0	0	0	0	0	0	0	0	0	0	0	0	0	0	0	0	0	0	0.506	0.584	0.542	0.582	2.474	0.552	0.841	0.000	0.000	0.000	0.000	0.000	0.000	0.000	0.000	0.000	0.000	0.000	0.000	0.000	0.000	120	520	4298	3931	-0.983	Error	Error	1444	2854	0	0	1450	2481	0	0	0	0
2	1	15	""	"iYJL141C"	6380	18230	150	1354	1252	844	166	246	433	70	58	0	2420	2235	1531	308	359	321	72	67	0	0	0	0	0	0	0	0	0	0	0	0	0	0	0	0	0	0	0	0.563	0.564	0.551	0.585	2.285	0.566	0.796	0.000	0.000	0.000	0.000	0.000	0.000	0.000	0.000	0.000	0.000	0.000	0.000	0.000	0.000	156	579	3300	3013	-0.830	Error	Error	1188	2112	0	0	1086	1927	0	0	0	0
2	2	15	""	"iYJL125C"	6520	18230	120	949	962	345	144	229	422	83	44	0	2355	2255	691	274	330	324	98	95	0	0	0	0	0	0	0	0	0	0	0	0	0	0	0	0	0	0	0	0.387	0.413	0.406	0.407	1.496	0.394	0.837	0.000	0.000	0.000	0.000	0.000	0.000	0.000	0.000	0.000	0.000	0.000	0.000	0.000	0.000	120	382	2886	2799	-1.370	Error	Error	805	2081	0	0	818	1981	0	0	0	0
2	3	15	""	"iYJL120W"	6750	18230	150	457	472	273	144	160	96	75	65	0	1104	986	546	283	300	139	75	70	0	0	0	0	0	0	0	0	0	0	0	0	0	0	0	0	0	0	0	0.381	0.467	0.440	0.456	2.568	0.430	0.716	0.000	0.000	0.000	0.000	0.000	0.000	0.000	0.000	0.000	0.000	0.000	0.000	0.000	0.000	156	668	1134	1031	-1.391	Error	Error	313	821	0	0	328	703	0	0	0	0
2	4	15	""	"iYJL115W"	6900	18230	110	977	977	328	171	197	122	97	96	0	1261	1276	327	327	362	168	96	96	0	0	0	0	0	0	0	0	0	0	0	0	0	0	0	0	0	0	0	0.863	0.849	0.832	0.799	1.540	0.877	0.741	0.000	0.000	0.000	0.000	0.000	0.000	0.000	0.000	0.000	0.000	0.000	0.000	0.000	0.000	80	383	1740	1755	-0.213	Error	Error	806	934	0	0	806	949	0	0	0	0
2	5	15	""	"iYKL211C"	7100	18230	130	962	957	294	181	200	107	98	96	0	2437	2404	684	349	371	146	100	100	0	0	0	0	0	0	0	0	0	0	0	0	0	0	0	0	0	0	0	0.374	0.378	0.380	0.366	1.707	0.345	0.748	0.000	0.000	0.000	0.000	0.000	0.000	0.000	0.000	0.000	0.000	0.000	0.000	0.000	0.000	120	465	2869	2831	-1.419	Error	Error	781	2088	0	0	776	2055	0	0	0	0
2	6	15	""	"itT(CGU)K"	7280	18230	130	707	699	177	176	184	72	99	96	0	2071	2005	452	349	351	103	100	100	0	0	0	0	0	0	0	0	0	0	0	0	0	0	0	0	0	0	0	0.308	0.316	0.305	0.309	1.659	0.295	0.730	0.000	0.000	0.000	0.000	0.000	0.000	0.000	0.000	0.000	0.000	0.000	0.000	0.000	0.000	120	524	2253	2179	-1.697	Error	Error	531	1722	0	0	523	1656	0	0	0	0
2	7	15	""	"iYKL205W"	7520	18230	130	1437	1392	390	173	180	77	98	97	0	1958	1861	497	313	328	112	97	95	0	0	0	0	0	0	0	0	0	0	0	0	0	0	0	0	0	0	0	0.768	0.787	0.763	0.777	1.699	0.764	0.850	0.000	0.000	0.000	0.000	0.000	0.000	0.000	0.000	0.000	0.000	0.000	0.000	0.000	0.000	120	537	2909	2767	-0.380	Error	Error	1264	1645	0	0	1219	1548	0	0	0	0
2	8	15	""	"iYKLCdelta2"	7690	18230	120	944	909	345	121	138	76	92	91	0	990	906	316	208	239	110	90	85	0	0	0	0	0	0	0	0	0	0	0	0	0	0	0	0	0	0	0	1.052	1.129	1.110	1.090	2.189	1.127	0.765	0.000	0.000	0.000	0.000	0.000	0.000	0.000	0.000	0.000	0.000	0.000	0.000	0.000	0.000	120	375	1605	1486	0.074	Error	Error	823	782	0	0	788	698	0	0	0	0
2	9	15	""	"iYKL187C"	7850	18230	130	880	987	456	94	101	42	100	100	0	1810	1905	795	171	181	64	100	100	0	0	0	0	0	0	0	0	0	0	0	0	0	0	0	0	0	0	0	0.480	0.515	0.519	0.515	1.521	0.481	0.784	0.000	0.000	0.000	0.000	0.000	0.000	0.000	0.000	0.000	0.000	0.000	0.000	0.000	0.000	120	544	2425	2627	-1.060	Error	Error	786	1639	0	0	893	1734	0	0	0	0
2	10	15	""	"iYKL183W"	8090	18230	130	771	758	322	95	100	38	96	94	0	2550	2312	990	173	179	51	96	95	0	0	0	0	0	0	0	0	0	0	0	0	0	0	0	0	0	0	0	0.284	0.310	0.315	0.321	1.775	0.294	0.835	0.000	0.000	0.000	0.000	0.000	0.000	0.000	0.000	0.000	0.000	0.000	0.000	0.000	0.000	120	575	3053	2802	-1.814	Error	Error	676	2377	0	0	663	2139	0	0	0	0
2	11	15	""	"iYKL166C-1"	8280	18230	120	1053	1093	450	94	101	42	97	95	0	2584	2351	998	179	182	49	95	95	0	0	0	0	0	0	0	0	0	0	0	0	0	0	0	0	0	0	0	0.399	0.460	0.447	0.475	2.054	0.436	0.820	0.000	0.000	0.000	0.000	0.000	0.000	0.000	0.000	0.000	0.000	0.000	0.000	0.000	0.000	120	478	3364	3171	-1.326	Error	Error	959	2405	0	0	999	2172	0	0	0	0
2	12	15	""	"iYKL164C-1"	8450	18230	120	1059	1042	390	100	106	43	96	96	0	2440	2340	872	191	195	50	99	98	0	0	0	0	0	0	0	0	0	0	0	0	0	0	0	0	0	0	0	0.426	0.438	0.412	0.435	1.994	0.403	0.783	0.000	0.000	0.000	0.000	0.000	0.000	0.000	0.000	0.000	0.000	0.000	0.000	0.000	0.000	120	463	3208	3091	-1.230	Error	Error	959	2249	0	0	942	2149	0	0	0	0
2	13	15	""	"iYKL162C"	8650	18230	130	1774	1772	819	111	115	44	98	98	0	3813	3523	1567	212	222	69	97	96	0	0	0	0	0	0	0	0	0	0	0	0	0	0	0	0	0	0	0	0.462	0.502	0.478	0.512	2.219	0.473	0.818	0.000	0.000	0.000	0.000	0.000	0.000	0.000	0.000	0.000	0.000	0.000	0.000	0.000	0.000	120	477	5264	4972	-1.115	Error	Error	1663	3601	0	0	1661	3311	0	0	0	0
2	14	15	""	"iYKL148C"	8810	18230	100	629	654	255	113	118	51	97	96	0	1781	1762	608	228	231	68	100	100	0	0	0	0	0	0	0	0	0	0	0	0	0	0	0	0	0	0	0	0.332	0.353	0.328	0.340	1.774	0.325	0.743	0.000	0.000	0.000	0.000	0.000	0.000	0.000	0.000	0.000	0.000	0.000	0.000	0.000	0.000	80	319	2069	2075	-1.590	Error	Error	516	1553	0	0	541	1534	0	0	0	0
2	15	15	""	"iYKL143W"	8970	18220	130	762	729	223	112	116	47	97	97	0	2120	2030	493	207	213	58	100	100	0	0	0	0	0	0	0	0	0	0	0	0	0	0	0	0	0	0	0	0.340	0.338	0.345	0.322	1.697	0.331	0.808	0.000	0.000	0.000	0.000	0.000	0.000	0.000	0.000	0.000	0.000	0.000	0.000	0.000	0.000	120	573	2563	2440	-1.557	Error	Error	650	1913	0	0	617	1823	0	0	0	0
2	16	15	""	"iYKL139W"	9200	18230	130	8777	8666	5071	105	110	41	100	100	0	2788	2525	1297	196	200	54	92	91	0	0	0	0	0	0	0	0	0	0	0	0	0	0	0	0	0	0	0	3.346	3.676	3.295	3.676	1.942	4.027	0.826	0.000	0.000	0.000	0.000	0.000	0.000	0.000	0.000	0.000	0.000	0.000	0.000	0.000	0.000	120	545	11264	10890	1.742	Error	Error	8672	2592	0	0	8561	2329	0	0	0	0
2	17	15	""	"iYLL025W"	9360	18220	130	4762	4588	1410	101	105	38	100	100	0	2622	2445	896	183	185	49	99	98	0	0	0	0	0	0	0	0	0	0	0	0	0	0	0	0	0	0	0	1.911	1.984	2.019	2.082	1.751	2.004	0.859	0.000	0.000	0.000	0.000	0.000	0.000	0.000	0.000	0.000	0.000	0.000	0.000	0.000	0.000	120	463	7100	6749	0.934	Error	Error	4661	2439	0	0	4487	2262	0	0	0	0
2	18	15	""	"iYLL021W"	9550	18220	130	1124	1128	373	102	108	44	100	99	0	898	885	271	182	187	59	100	99	0	0	0	0	0	0	0	0	0	0	0	0	0	0	0	0	0	0	0	1.427	1.459	1.488	1.467	1.628	1.453	0.806	0.000	0.000	0.000	0.000	0.000	0.000	0.000	0.000	0.000	0.000	0.000	0.000	0.000	0.000	120	559	1738	1729	0.513	Error	Error	1022	716	0	0	1026	703	0	0	0	0
2	19	15	""	"iYLL017W"	9740	18230	110	875	1021	498	104	109	42	98	98	0	2329	2262	897	180	188	61	100	98	0	0	0	0	0	0	0	0	0	0	0	0	0	0	0	0	0	0	0	0.359	0.440	0.412	0.432	1.789	0.422	0.811	0.000	0.000	0.000	0.000	0.000	0.000	0.000	0.000	0.000	0.000	0.000	0.000	0.000	0.000	80	506	2920	2999	-1.479	Error	Error	771	2149	0	0	917	2082	0	0	0	0
2	20	15	""	"iYLL001W"	9970	18230	130	10053	9739	4051	100	104	44	100	100	0	2342	2178	767	173	178	48	95	95	0	0	0	0	0	0	0	0	0	0	0	0	0	0	0	0	0	0	0	4.589	4.807	4.795	4.805	1.635	5.208	0.872	0.000	0.000	0.000	0.000	0.000	0.000	0.000	0.000	0.000	0.000	0.000	0.000	0.000	0.000	120	562	12122	11644	2.198	Error	Error	9953	2169	0	0	9639	2005	0	0	0	0
2	21	15	""	"iYLR003C"	10110	18220	120	1548	1524	578	94	99	43	100	100	0	1209	1201	377	162	166	44	100	100	0	0	0	0	0	0	0	0	0	0	0	0	0	0	0	0	0	0	0	1.389	1.376	1.376	1.353	1.602	1.420	0.834	0.000	0.000	0.000	0.000	0.000	0.000	0.000	0.000	0.000	0.000	0.000	0.000	0.000	0.000	120	405	2501	2469	0.474	Error	Error	1454	1047	0	0	1430	1039	0	0	0	0
2	22	15	""	"iYLR007W"	10290	18220	110	2037	1929	688	98	113	117	100	98	0	1394	1429	478	165	191	153	96	92	0	0	0	0	0	0	0	0	0	0	0	0	0	0	0	0	0	0	0	1.578	1.449	1.532	1.492	1.766	1.485	0.816	0.000	0.000	0.000	0.000	0.000	0.000	0.000	0.000	0.000	0.000	0.000	0.000	0.000	0.000	80	455	3168	3095	0.658	Error	Error	1939	1229	0	0	1831	1264	0	0	0	0
2	1	16	""	"iYLR024C"	6320	18410	110	714	841	390	136	146	73	100	100	0	1674	2034	1181	241	259	119	100	100	0	0	0	0	0	0	0	0	0	0	0	0	0	0	0	0	0	0	0	0.403	0.393	0.395	0.410	1.713	0.316	0.630	0.000	0.000	0.000	0.000	0.000	0.000	0.000	0.000	0.000	0.000	0.000	0.000	0.000	0.000	80	422	2011	2498	-1.310	Error	Error	578	1433	0	0	705	1793	0	0	0	0
2	2	16	""	"iYLR028C"	6490	18400	150	823	810	396	150	170	96	85	82	0	1965	1919	885	264	286	131	90	89	0	0	0	0	0	0	0	0	0	0	0	0	0	0	0	0	0	0	0	0.396	0.399	0.417	0.371	1.961	0.386	0.817	0.000	0.000	0.000	0.000	0.000	0.000	0.000	0.000	0.000	0.000	0.000	0.000	0.000	0.000	156	687	2374	2315	-1.338	Error	Error	673	1701	0	0	660	1655	0	0	0	0
2	3	16	""	"iYLR032W"	6740	18420	130	1886	1791	562	161	175	91	100	98	0	1799	1714	523	325	332	142	94	93	0	0	0	0	0	0	0	0	0	0	0	0	0	0	0	0	0	0	0	1.170	1.174	1.106	1.111	1.484	1.164	0.853	0.000	0.000	0.000	0.000	0.000	0.000	0.000	0.000	0.000	0.000	0.000	0.000	0.000	0.000	120	586	3199	3019	0.227	Error	Error	1725	1474	0	0	1630	1389	0	0	0	0
2	4	16	""	"iYLR044C"	6930	18420	130	1250	1232	433	189	208	111	95	93	0	3654	3363	1169	373	389	142	94	94	0	0	0	0	0	0	0	0	0	0	0	0	0	0	0	0	0	0	0	0.323	0.349	0.340	0.344	1.736	0.322	0.827	0.000	0.000	0.000	0.000	0.000	0.000	0.000	0.000	0.000	0.000	0.000	0.000	0.000	0.000	120	487	4342	4033	-1.629	Error	Error	1061	3281	0	0	1043	2990	0	0	0	0
2	5	16	""	"iYLR048W"	7080	18420	130	1400	1432	475	197	205	81	100	99	0	1440	1361	409	361	377	115	95	95	0	0	0	0	0	0	0	0	0	0	0	0	0	0	0	0	0	0	0	1.115	1.235	1.233	1.278	1.664	1.214	0.794	0.000	0.000	0.000	0.000	0.000	0.000	0.000	0.000	0.000	0.000	0.000	0.000	0.000	0.000	120	413	2282	2235	0.157	Error	Error	1203	1079	0	0	1235	1000	0	0	0	0
2	6	16	""	"iYLR052W"	7250	18410	150	740	728	237	191	201	75	93	92	0	1413	1325	425	364	370	101	91	89	0	0	0	0	0	0	0	0	0	0	0	0	0	0	0	0	0	0	0	0.523	0.559	0.552	0.568	2.125	0.514	0.756	0.000	0.000	0.000	0.000	0.000	0.000	0.000	0.000	0.000	0.000	0.000	0.000	0.000	0.000	156	645	1598	1498	-0.934	Error	Error	549	1049	0	0	537	961	0	0	0	0
2	7	16	""	"iYLR364W"	7530	18410	130	1117	1102	354	189	195	83	100	98	0	3096	2950	950	348	348	119	97	95	0	0	0	0	0	0	0	0	0	0	0	0	0	0	0	0	0	0	0	0.338	0.351	0.368	0.351	1.607	0.331	0.832	0.000	0.000	0.000	0.000	0.000	0.000	0.000	0.000	0.000	0.000	0.000	0.000	0.000	0.000	120	622	3676	3515	-1.566	Error	Error	928	2748	0	0	913	2602	0	0	0	0
2	8	16	""	"iYLR369W"	7710	18420	130	1778	1709	589	114	133	77	99	96	0	1748	1622	550	190	229	111	93	93	0	0	0	0	0	0	0	0	0	0	0	0	0	0	0	0	0	0	0	1.068	1.114	1.056	1.070	1.529	1.114	0.837	0.000	0.000	0.000	0.000	0.000	0.000	0.000	0.000	0.000	0.000	0.000	0.000	0.000	0.000	120	565	3222	3027	0.095	Error	Error	1664	1558	0	0	1595	1432	0	0	0	0
2	9	16	""	"iYLR373C"	7910	18420	130	536	543	201	99	106	54	95	94	0	1092	1023	351	172	181	59	92	92	0	0	0	0	0	0	0	0	0	0	0	0	0	0	0	0	0	0	0	0.475	0.522	0.482	0.522	1.964	0.490	0.728	0.000	0.000	0.000	0.000	0.000	0.000	0.000	0.000	0.000	0.000	0.000	0.000	0.000	0.000	120	591	1357	1295	-1.074	Error	Error	437	920	0	0	444	851	0	0	0	0
2	10	16	""	"iYLR389C"	8110	18420	120	3747	3805	1830	103	110	44	100	100	0	3331	3181	1096	186	196	63	96	96	0	0	0	0	0	0	0	0	0	0	0	0	0	0	0	0	0	0	0	1.159	1.236	1.152	1.149	1.908	1.182	0.832	0.000	0.000	0.000	0.000	0.000	0.000	0.000	0.000	0.000	0.000	0.000	0.000	0.000	0.000	120	432	6789	6697	0.212	Error	Error	3644	3145	0	0	3702	2995	0	0	0	0
2	11	16	""	"iYLR394W"	8220	18420	120	7714	6557	3343	107	115	50	100	100	0	3677	2987	1510	199	212	88	97	95	0	0	0	0	0	0	0	0	0	0	0	0	0	0	0	0	0	0	0	2.187	2.313	2.353	2.508	1.742	2.389	0.914	0.000	0.000	0.000	0.000	0.000	0.000	0.000	0.000	0.000	0.000	0.000	0.000	0.000	0.000	120	460	11085	9238	1.129	Error	Error	7607	3478	0	0	6450	2788	0	0	0	0
2	12	16	""	"iYLR398C"	8460	18420	130	1643	1608	537	113	121	51	100	99	0	2996	2739	995	213	224	65	98	96	0	0	0	0	0	0	0	0	0	0	0	0	0	0	0	0	0	0	0	0.550	0.592	0.561	0.620	1.815	0.547	0.862	0.000	0.000	0.000	0.000	0.000	0.000	0.000	0.000	0.000	0.000	0.000	0.000	0.000	0.000	120	576	4313	4021	-0.863	Error	Error	1530	2783	0	0	1495	2526	0	0	0	0
2	13	16	""	"iYLR412W-1"	8650	18420	150	1988	2096	1539	123	132	55	82	78	0	2155	2104	1514	230	243	72	75	72	0	0	0	0	0	0	0	0	0	0	0	0	0	0	0	0	0	0	0	0.969	1.053	1.025	1.076	2.291	1.046	0.904	0.000	0.000	0.000	0.000	0.000	0.000	0.000	0.000	0.000	0.000	0.000	0.000	0.000	0.000	156	537	3790	3847	-0.046	Error	Error	1865	1925	0	0	1973	1874	0	0	0	0
2	14	16	""	"iYLR417W"	8800	18420	120	2259	2258	1277	124	136	58	100	100	0	1673	1616	750	237	247	70	98	95	0	0	0	0	0	0	0	0	0	0	0	0	0	0	0	0	0	0	0	1.487	1.547	1.587	1.542	1.736	1.625	0.845	0.000	0.000	0.000	0.000	0.000	0.000	0.000	0.000	0.000	0.000	0.000	0.000	0.000	0.000	120	496	3571	3513	0.572	Error	Error	2135	1436	0	0	2134	1379	0	0	0	0
2	15	16	""	"iYLRCdelta24"	9040	18420	120	1443	1349	419	116	120	47	98	97	0	1932	1817	524	213	217	56	97	97	0	0	0	0	0	0	0	0	0	0	0	0	0	0	0	0	0	0	0	0.772	0.769	0.755	0.767	1.730	0.761	0.841	0.000	0.000	0.000	0.000	0.000	0.000	0.000	0.000	0.000	0.000	0.000	0.000	0.000	0.000	120	545	3046	2837	-0.373	Error	Error	1327	1719	0	0	1233	1604	0	0	0	0
2	16	16	""	"iYLR436C"	9180	18420	110	500	553	213	100	104	40	100	100	0	1201	1318	619	190	194	48	100	98	0	0	0	0	0	0	0	0	0	0	0	0	0	0	0	0	0	0	0	0.396	0.402	0.363	0.421	1.659	0.307	0.663	0.000	0.000	0.000	0.000	0.000	0.000	0.000	0.000	0.000	0.000	0.000	0.000	0.000	0.000	80	391	1411	1581	-1.338	Error	Error	400	1011	0	0	453	1128	0	0	0	0
2	17	16	""	"iYLR439W"	9370	18420	120	2923	2862	643	98	103	40	100	100	0	1539	1443	449	184	185	47	98	97	0	0	0	0	0	0	0	0	0	0	0	0	0	0	0	0	0	0	0	2.085	2.195	2.116	2.441	1.807	2.158	0.863	0.000	0.000	0.000	0.000	0.000	0.000	0.000	0.000	0.000	0.000	0.000	0.000	0.000	0.000	120	528	4180	4023	1.060	Error	Error	2825	1355	0	0	2764	1259	0	0	0	0
2	18	16	""	"iYLR444C"	9560	18420	120	977	960	280	101	106	45	100	100	0	1545	1490	360	187	191	50	100	99	0	0	0	0	0	0	0	0	0	0	0	0	0	0	0	0	0	0	0	0.645	0.659	0.649	0.654	1.656	0.643	0.808	0.000	0.000	0.000	0.000	0.000	0.000	0.000	0.000	0.000	0.000	0.000	0.000	0.000	0.000	120	523	2234	2162	-0.632	Error	Error	876	1358	0	0	859	1303	0	0	0	0
2	19	16	""	"iYMR130W"	9760	18420	120	4977	4802	1205	105	110	45	100	100	0	1268	1225	313	192	199	53	99	98	0	0	0	0	0	0	0	0	0	0	0	0	0	0	0	0	0	0	0	4.528	4.547	4.558	4.687	1.474	4.751	0.880	0.000	0.000	0.000	0.000	0.000	0.000	0.000	0.000	0.000	0.000	0.000	0.000	0.000	0.000	120	536	5948	5730	2.179	Error	Error	4872	1076	0	0	4697	1033	0	0	0	0
2	20	16	""	"iYMR134W"	9950	18420	120	4562	4740	2492	102	108	44	100	100	0	3926	4020	1702	182	185	53	100	100	0	0	0	0	0	0	0	0	0	0	0	0	0	0	0	0	0	0	0	1.191	1.208	1.169	1.177	1.780	1.288	0.856	0.000	0.000	0.000	0.000	0.000	0.000	0.000	0.000	0.000	0.000	0.000	0.000	0.000	0.000	120	564	8204	8476	0.252	Error	Error	4460	3744	0	0	4638	3838	0	0	0	0
2	21	16	""	"iYMR138W"	10200	18410	150	765	799	556	96	107	88	79	74	0	2744	2497	1602	173	183	87	85	83	0	0	0	0	0	0	0	0	0	0	0	0	0	0	0	0	0	0	0	0.260	0.302	0.312	0.328	2.695	0.299	0.814	0.000	0.000	0.000	0.000	0.000	0.000	0.000	0.000	0.000	0.000	0.000	0.000	0.000	0.000	156	713	3240	3027	-1.942	Error	Error	669	2571	0	0	703	2324	0	0	0	0
2	22	16	""	"iYMR155W"	10380	18420	120	1758	1659	571	96	109	100	99	96	0	1300	1254	367	177	191	100	98	97	0	0	0	0	0	0	0	0	0	0	0	0	0	0	0	0	0	0	0	1.480	1.451	1.519	1.400	1.675	1.532	0.825	0.000	0.000	0.000	0.000	0.000	0.000	0.000	0.000	0.000	0.000	0.000	0.000	0.000	0.000	120	540	2785	2640	0.566	Error	Error	1662	1123	0	0	1563	1077	0	0	0	0
2	1	17	""	"itM(CAU)M"	6330	18620	110	1209	1149	289	176	188	94	100	100	0	1077	1063	262	311	318	194	97	93	0	0	0	0	0	0	0	0	0	0	0	0	0	0	0	0	0	0	0	1.349	1.294	1.303	1.318	1.521	1.138	0.631	0.000	0.000	0.000	0.000	0.000	0.000	0.000	0.000	0.000	0.000	0.000	0.000	0.000	0.000	80	555	1799	1725	0.431	Error	Error	1033	766	0	0	973	752	0	0	0	0
2	2	17	""	"iYMR161W"	6580	18610	130	6444	6106	1757	236	244	91	100	100	0	2213	2103	564	374	383	111	95	95	0	0	0	0	0	0	0	0	0	0	0	0	0	0	0	0	0	0	0	3.376	3.395	3.336	3.378	1.415	3.639	0.877	0.000	0.000	0.000	0.000	0.000	0.000	0.000	0.000	0.000	0.000	0.000	0.000	0.000	0.000	120	679	8047	7599	1.755	Error	Error	6208	1839	0	0	5870	1729	0	0	0	0
2	3	17	""	"iYMR176W"	6770	18610	130	1781	1732	546	230	236	88	99	98	0	3119	3095	1033	410	424	113	95	95	0	0	0	0	0	0	0	0	0	0	0	0	0	0	0	0	0	0	0	0.573	0.559	0.546	0.548	1.629	0.527	0.832	0.000	0.000	0.000	0.000	0.000	0.000	0.000	0.000	0.000	0.000	0.000	0.000	0.000	0.000	120	541	4260	4187	-0.805	Error	Error	1551	2709	0	0	1502	2685	0	0	0	0
2	4	17	""	"iYMR180C"	6960	18610	130	1099	1045	321	219	227	86	95	94	0	1996	1935	506	417	429	127	97	96	0	0	0	0	0	0	0	0	0	0	0	0	0	0	0	0	0	0	0	0.557	0.544	0.543	0.532	1.588	0.525	0.802	0.000	0.000	0.000	0.000	0.000	0.000	0.000	0.000	0.000	0.000	0.000	0.000	0.000	0.000	120	493	2459	2344	-0.843	Error	Error	880	1579	0	0	826	1518	0	0	0	0
2	5	17	""	"iYMR183C"	7150	18610	130	2121	2024	720	218	224	86	96	95	0	3387	3263	1287	410	421	125	96	95	0	0	0	0	0	0	0	0	0	0	0	0	0	0	0	0	0	0	0	0.639	0.633	0.637	0.611	1.599	0.603	0.877	0.000	0.000	0.000	0.000	0.000	0.000	0.000	0.000	0.000	0.000	0.000	0.000	0.000	0.000	120	446	4880	4659	-0.646	Error	Error	1903	2977	0	0	1806	2853	0	0	0	0
2	6	17	""	"iYMR198W"	7290	18610	130	1848	1826	564	200	205	77	100	100	0	4357	4191	1137	378	388	108	100	100	0	0	0	0	0	0	0	0	0	0	0	0	0	0	0	0	0	0	0	0.414	0.426	0.416	0.417	1.448	0.422	0.887	0.000	0.000	0.000	0.000	0.000	0.000	0.000	0.000	0.000	0.000	0.000	0.000	0.000	0.000	120	562	5627	5439	-1.272	Error	Error	1648	3979	0	0	1626	3813	0	0	0	0
2	7	17	""	"iYMR202W"	7520	18620	130	1021	1154	535	180	185	76	98	96	0	948	1182	705	337	341	112	90	87	0	0	0	0	0	0	0	0	0	0	0	0	0	0	0	0	0	0	0	1.376	1.153	1.170	1.314	1.948	0.936	0.840	0.000	0.000	0.000	0.000	0.000	0.000	0.000	0.000	0.000	0.000	0.000	0.000	0.000	0.000	120	573	1452	1819	0.461	Error	Error	841	611	0	0	974	845	0	0	-100	0
2	8	17	""	"iYMR206W"	7670	18620	100	2257	2214	632	141	155	75	100	100	0	3171	2981	734	272	277	109	100	100	0	0	0	0	0	0	0	0	0	0	0	0	0	0	0	0	0	0	0	0.730	0.765	0.799	0.753	1.325	0.742	0.887	0.000	0.000	0.000	0.000	0.000	0.000	0.000	0.000	0.000	0.000	0.000	0.000	0.000	0.000	80	397	5015	4782	-0.454	Error	Error	2116	2899	0	0	2073	2709	0	0	-100	0
2	9	17	""	"iYNL148C"	7910	18620	150	697	650	259	135	151	80	91	84	0	1449	1258	542	231	251	101	89	83	0	0	0	0	0	0	0	0	0	0	0	0	0	0	0	0	0	0	0	0.461	0.501	0.479	0.536	2.056	0.461	0.791	0.000	0.000	0.000	0.000	0.000	0.000	0.000	0.000	0.000	0.000	0.000	0.000	0.000	0.000	156	692	1780	1542	-1.116	Error	Error	562	1218	0	0	515	1027	0	0	0	0
2	10	17	""	"iYNL144C-0"	8100	18620	150	1693	1477	972	138	144	66	78	76	0	3415	2692	1908	243	259	105	73	71	0	0	0	0	0	0	0	0	0	0	0	0	0	0	0	0	0	0	0	0.490	0.547	0.543	0.621	2.403	0.486	0.842	0.000	0.000	0.000	0.000	0.000	0.000	0.000	0.000	0.000	0.000	0.000	0.000	0.000	0.000	156	475	4727	3788	-1.028	Error	Error	1555	3172	0	0	1339	2449	0	0	0	0
2	11	17	""	"iYNL141W"	8290	18620	150	3928	3249	1682	143	153	74	92	86	0	1808	1492	752	271	288	115	79	76	0	0	0	0	0	0	0	0	0	0	0	0	0	0	0	0	0	0	0	2.463	2.544	2.478	2.654	1.888	2.534	0.876	0.000	0.000	0.000	0.000	0.000	0.000	0.000	0.000	0.000	0.000	0.000	0.000	0.000	0.000	156	518	5322	4327	1.300	Error	Error	3785	1537	0	0	3106	1221	0	0	0	0
2	12	17	""	"iYNL125C"	8440	18610	130	1145	1140	298	147	154	63	100	100	0	2592	2570	683	279	289	86	100	100	0	0	0	0	0	0	0	0	0	0	0	0	0	0	0	0	0	0	0	0.431	0.433	0.436	0.434	1.452	0.414	0.849	0.000	0.000	0.000	0.000	0.000	0.000	0.000	0.000	0.000	0.000	0.000	0.000	0.000	0.000	120	467	3311	3284	-1.213	Error	Error	998	2313	0	0	993	2291	0	0	0	0
2	13	17	""	"iYNL121C"	8620	18610	120	1291	1231	411	150	154	61	100	98	0	2640	2463	766	263	271	82	100	99	0	0	0	0	0	0	0	0	0	0	0	0	0	0	0	0	0	0	0	0.480	0.491	0.487	0.483	1.466	0.477	0.858	0.000	0.000	0.000	0.000	0.000	0.000	0.000	0.000	0.000	0.000	0.000	0.000	0.000	0.000	120	492	3518	3281	-1.059	Error	Error	1141	2377	0	0	1081	2200	0	0	0	0
2	14	17	""	"iYNL116W"	8820	18610	120	3148	2943	825	138	146	61	100	100	0	1603	1520	452	247	258	81	100	97	0	0	0	0	0	0	0	0	0	0	0	0	0	0	0	0	0	0	0	2.220	2.203	2.275	2.310	1.656	2.207	0.841	0.000	0.000	0.000	0.000	0.000	0.000	0.000	0.000	0.000	0.000	0.000	0.000	0.000	0.000	120	506	4366	4078	1.150	Error	Error	3010	1356	0	0	2805	1273	0	0	0	0
2	15	17	""	"iYNL097C"	9010	18610	130	1933	1959	726	124	134	57	100	100	0	3805	3736	1217	230	245	95	100	100	0	0	0	0	0	0	0	0	0	0	0	0	0	0	0	0	0	0	0	0.506	0.523	0.530	0.520	1.620	0.511	0.849	0.000	0.000	0.000	0.000	0.000	0.000	0.000	0.000	0.000	0.000	0.000	0.000	0.000	0.000	120	585	5384	5341	-0.983	Error	Error	1809	3575	0	0	1835	3506	0	0	0	0
2	16	17	""	"iYNL094W"	9210	18610	120	1161	1150	484	100	104	42	99	98	0	3231	3044	1175	196	202	83	99	99	0	0	0	0	0	0	0	0	0	0	0	0	0	0	0	0	0	0	0	0.350	0.369	0.369	0.356	1.781	0.347	0.809	0.000	0.000	0.000	0.000	0.000	0.000	0.000	0.000	0.000	0.000	0.000	0.000	0.000	0.000	120	543	4096	3898	-1.516	Error	Error	1061	3035	0	0	1050	2848	0	0	0	0
2	17	17	""	"iYNL089C"	9400	18610	120	695	741	324	93	97	37	100	99	0	2312	2185	801	180	187	105	98	97	0	0	0	0	0	0	0	0	0	0	0	0	0	0	0	0	0	0	0	0.282	0.323	0.330	0.312	1.780	0.317	0.816	0.000	0.000	0.000	0.000	0.000	0.000	0.000	0.000	0.000	0.000	0.000	0.000	0.000	0.000	120	494	2734	2653	-1.824	Error	Error	602	2132	0	0	648	2005	0	0	0	0
2	18	17	""	"iYNL073W"	9580	18610	130	1029	1035	321	97	100	40	99	99	0	1755	1640	463	185	189	47	95	95	0	0	0	0	0	0	0	0	0	0	0	0	0	0	0	0	0	0	0	0.594	0.645	0.621	0.642	1.661	0.630	0.824	0.000	0.000	0.000	0.000	0.000	0.000	0.000	0.000	0.000	0.000	0.000	0.000	0.000	0.000	120	532	2502	2393	-0.752	Error	Error	932	1570	0	0	938	1455	0	0	0	0
2	19	17	""	"iYNL069C"	9770	18610	120	1253	1232	503	100	106	45	100	98	0	3410	3075	1094	188	195	54	100	100	0	0	0	0	0	0	0	0	0	0	0	0	0	0	0	0	0	0	0	0.358	0.392	0.383	0.379	1.670	0.381	0.844	0.000	0.000	0.000	0.000	0.000	0.000	0.000	0.000	0.000	0.000	0.000	0.000	0.000	0.000	120	516	4375	4019	-1.483	Error	Error	1153	3222	0	0	1132	2887	0	0	0	0
2	20	17	""	"iYNL065W"	9960	18610	130	4472	4548	1507	104	111	46	100	100	0	1801	1736	451	193	197	54	100	100	0	0	0	0	0	0	0	0	0	0	0	0	0	0	0	0	0	0	0	2.716	2.880	2.830	2.823	1.400	3.135	0.871	0.000	0.000	0.000	0.000	0.000	0.000	0.000	0.000	0.000	0.000	0.000	0.000	0.000	0.000	120	580	5976	5987	1.442	Error	Error	4368	1608	0	0	4444	1543	0	0	0	0
2	21	17	""	"itG(GCC)O2"	10160	18630	130	1542	1530	374	101	108	46	100	100	0	1605	1502	415	188	192	51	98	98	0	0	0	0	0	0	0	0	0	0	0	0	0	0	0	0	0	0	0	1.017	1.088	1.044	1.112	1.499	1.056	0.854	0.000	0.000	0.000	0.000	0.000	0.000	0.000	0.000	0.000	0.000	0.000	0.000	0.000	0.000	120	587	2858	2743	0.024	Error	Error	1441	1417	0	0	1429	1314	0	0	0	0
2	22	17	""	"iYOL019W"	10350	18610	130	5776	5354	1802	100	107	47	100	100	0	3089	2892	873	186	192	62	97	95	0	0	0	0	0	0	0	0	0	0	0	0	0	0	0	0	0	0	0	1.955	1.942	2.030	1.980	1.829	2.067	0.852	0.000	0.000	0.000	0.000	0.000	0.000	0.000	0.000	0.000	0.000	0.000	0.000	0.000	0.000	120	641	8579	7960	0.967	Error	Error	5676	2903	0	0	5254	2706	0	0	0	0
2	1	18	""	"iYOL015W"	6350	18810	130	2923	2966	804	222	232	85	100	100	0	3147	3092	870	377	397	173	99	98	0	0	0	0	0	0	0	0	0	0	0	0	0	0	0	0	0	0	0	0.975	1.011	0.982	1.058	1.592	0.977	0.876	0.000	0.000	0.000	0.000	0.000	0.000	0.000	0.000	0.000	0.000	0.000	0.000	0.000	0.000	120	694	5471	5459	-0.036	Error	Error	2701	2770	0	0	2744	2715	0	0	0	0
2	2	18	""	"iYOL001W"	6560	18810	130	2074	2029	603	244	250	93	100	100	0	787	762	188	372	390	125	90	79	0	0	0	0	0	0	0	0	0	0	0	0	0	0	0	0	0	0	0	4.410	4.577	4.477	4.721	1.793	4.412	0.646	0.000	0.000	0.000	0.000	0.000	0.000	0.000	0.000	0.000	0.000	0.000	0.000	0.000	0.000	120	573	2245	2175	2.141	Error	Error	1830	415	0	0	1785	390	0	0	0	0
2	3	18	""	"iYOR003W"	6740	18810	130	11629	11080	3090	224	234	93	100	100	0	2950	2818	726	384	396	136	100	99	0	0	0	0	0	0	0	0	0	0	0	0	0	0	0	0	0	0	0	4.445	4.460	4.534	4.539	1.447	4.726	0.882	0.000	0.000	0.000	0.000	0.000	0.000	0.000	0.000	0.000	0.000	0.000	0.000	0.000	0.000	120	525	13971	13290	2.152	Error	Error	11405	2566	0	0	10856	2434	0	0	0	0
2	4	18	""	"iYOR007C"	6930	18800	130	1636	1615	369	224	231	91	100	100	0	1903	1864	372	423	435	152	100	97	0	0	0	0	0	0	0	0	0	0	0	0	0	0	0	0	0	0	0	0.954	0.965	0.982	0.974	1.375	0.968	0.848	0.000	0.000	0.000	0.000	0.000	0.000	0.000	0.000	0.000	0.000	0.000	0.000	0.000	0.000	120	526	2892	2832	-0.068	Error	Error	1412	1480	0	0	1391	1441	0	0	0	0
2	5	18	""	"iYOR018W"	7110	18800	130	5298	5753	2339	245	257	98	100	100	0	2651	2575	827	464	473	138	99	96	0	0	0	0	0	0	0	0	0	0	0	0	0	0	0	0	0	0	0	2.310	2.609	2.657	2.646	1.542	2.719	0.870	0.000	0.000	0.000	0.000	0.000	0.000	0.000	0.000	0.000	0.000	0.000	0.000	0.000	0.000	120	534	7240	7619	1.208	Error	Error	5053	2187	0	0	5508	2111	0	0	0	0
2	6	18	""	"iYOR021C"	7320	18810	130	1875	1853	410	238	248	94	100	100	0	2082	2014	447	441	457	126	100	97	0	0	0	0	0	0	0	0	0	0	0	0	0	0	0	0	0	0	0	0.998	1.027	1.038	1.059	1.420	1.013	0.855	0.000	0.000	0.000	0.000	0.000	0.000	0.000	0.000	0.000	0.000	0.000	0.000	0.000	0.000	120	567	3278	3188	-0.004	Error	Error	1637	1641	0	0	1615	1573	0	0	0	0
2	7	18	""	"iYOR026W"	7490	18800	130	975	952	259	220	224	76	97	96	0	2008	1952	474	403	423	121	96	96	0	0	0	0	0	0	0	0	0	0	0	0	0	0	0	0	0	0	0	0.470	0.473	0.465	0.454	1.549	0.460	0.822	0.000	0.000	0.000	0.000	0.000	0.000	0.000	0.000	0.000	0.000	0.000	0.000	0.000	0.000	120	478	2360	2281	-1.088	Error	Error	755	1605	0	0	732	1549	0	0	0	0
2	8	18	""	"iYOR042W"	7680	18800	130	435	441	134	207	211	76	88	74	0	1121	1106	188	354	368	112	100	99	0	0	0	0	0	0	0	0	0	0	0	0	0	0	0	0	0	0	0	0.297	0.311	0.297	0.286	1.863	0.323	0.551	0.000	0.000	0.000	0.000	0.000	0.000	0.000	0.000	0.000	0.000	0.000	0.000	0.000	0.000	120	587	995	986	-1.750	Error	Error	228	767	0	0	234	752	0	0	0	0
2	9	18	""	"iYOR045W"	7910	18810	130	5686	5493	1619	179	187	73	100	100	0	1745	1674	492	315	325	91	99	98	0	0	0	0	0	0	0	0	0	0	0	0	0	0	0	0	0	0	0	3.851	3.910	3.974	4.186	1.587	3.998	0.876	0.000	0.000	0.000	0.000	0.000	0.000	0.000	0.000	0.000	0.000	0.000	0.000	0.000	0.000	120	510	6937	6673	1.945	Error	Error	5507	1430	0	0	5314	1359	0	0	0	0
2	10	18	""	"iYOR049C"	8060	18810	120	1773	1720	453	165	170	63	100	100	0	2604	2522	627	305	315	90	100	100	0	0	0	0	0	0	0	0	0	0	0	0	0	0	0	0	0	0	0	0.699	0.701	0.705	0.705	1.535	0.664	0.847	0.000	0.000	0.000	0.000	0.000	0.000	0.000	0.000	0.000	0.000	0.000	0.000	0.000	0.000	120	387	3907	3772	-0.516	Error	Error	1608	2299	0	0	1555	2217	0	0	0	0
2	11	18	""	"iYOR356W"	8250	18800	150	228	254	123	175	186	79	43	25	0	403	442	146	320	336	111	44	23	0	0	0	0	0	0	0	0	0	0	0	0	0	0	0	0	0	0	0	0.639	0.648	0.844	0.783	2.982	0.626	0.325	0.000	0.000	0.000	0.000	0.000	0.000	0.000	0.000	0.000	0.000	0.000	0.000	0.000	0.000	156	541	136	201	-0.647	Error	Error	53	83	0	0	79	122	0	0	-50	0
2	12	18	""	"iYOR360C"	8450	18810	120	1027	1001	382	179	194	80	99	96	0	2193	2030	783	339	352	104	94	92	0	0	0	0	0	0	0	0	0	0	0	0	0	0	0	0	0	0	0	0.457	0.486	0.448	0.470	1.555	0.453	0.800	0.000	0.000	0.000	0.000	0.000	0.000	0.000	0.000	0.000	0.000	0.000	0.000	0.000	0.000	120	498	2702	2513	-1.129	Error	Error	848	1854	0	0	822	1691	0	0	0	0
2	13	18	""	"iYOR366W"	8640	18810	120	1697	1638	515	174	180	67	100	100	0	1930	1895	612	313	318	87	98	97	0	0	0	0	0	0	0	0	0	0	0	0	0	0	0	0	0	0	0	0.942	0.925	0.922	0.952	1.635	0.889	0.830	0.000	0.000	0.000	0.000	0.000	0.000	0.000	0.000	0.000	0.000	0.000	0.000	0.000	0.000	120	500	3140	3046	-0.086	Error	Error	1523	1617	0	0	1464	1582	0	0	0	0
2	14	18	""	"iYOR380W-1"	8820	18800	130	2482	2421	693	166	173	72	99	99	0	4295	4171	1083	292	299	93	100	100	0	0	0	0	0	0	0	0	0	0	0	0	0	0	0	0	0	0	0	0.579	0.581	0.588	0.572	1.421	0.568	0.883	0.000	0.000	0.000	0.000	0.000	0.000	0.000	0.000	0.000	0.000	0.000	0.000	0.000	0.000	120	586	6319	6134	-0.789	Error	Error	2316	4003	0	0	2255	3879	0	0	0	0
2	15	18	""	"iYOR383C"	9020	18810	130	3099	2892	822	144	153	69	100	100	0	3559	3311	971	258	275	107	99	99	0	0	0	0	0	0	0	0	0	0	0	0	0	0	0	0	0	0	0	0.895	0.900	0.863	0.917	1.454	0.887	0.884	0.000	0.000	0.000	0.000	0.000	0.000	0.000	0.000	0.000	0.000	0.000	0.000	0.000	0.000	120	599	6256	5801	-0.160	Error	Error	2955	3301	0	0	2748	3053	0	0	0	0
2	16	18	""	"iYOR387C-0"	9220	18810	130	2229	2236	854	106	111	43	100	100	0	3081	2868	1181	203	217	123	97	95	0	0	0	0	0	0	0	0	0	0	0	0	0	0	0	0	0	0	0	0.738	0.799	0.757	0.834	1.802	0.754	0.845	0.000	0.000	0.000	0.000	0.000	0.000	0.000	0.000	0.000	0.000	0.000	0.000	0.000	0.000	120	564	5001	4795	-0.439	Error	Error	2123	2878	0	0	2130	2665	0	0	0	0
2	17	18	""	"iYPL275W-2"	9400	18810	130	1342	1293	456	95	99	39	100	100	0	3902	3610	1200	188	196	103	99	97	0	0	0	0	0	0	0	0	0	0	0	0	0	0	0	0	0	0	0	0.336	0.350	0.345	0.359	1.720	0.329	0.838	0.000	0.000	0.000	0.000	0.000	0.000	0.000	0.000	0.000	0.000	0.000	0.000	0.000	0.000	120	534	4961	4620	-1.575	Error	Error	1247	3714	0	0	1198	3422	0	0	0	0
2	18	18	""	"iYPL272C-1"	9590	18800	130	982	971	339	97	102	41	99	98	0	3603	3353	1059	186	190	48	100	100	0	0	0	0	0	0	0	0	0	0	0	0	0	0	0	0	0	0	0	0.259	0.276	0.278	0.262	1.656	0.267	0.840	0.000	0.000	0.000	0.000	0.000	0.000	0.000	0.000	0.000	0.000	0.000	0.000	0.000	0.000	120	582	4302	4041	-1.949	Error	Error	885	3417	0	0	874	3167	0	0	0	0
2	19	18	""	"iYPL268W"	9790	18810	130	950	893	264	102	108	44	100	100	0	1729	1629	453	195	202	66	100	99	0	0	0	0	0	0	0	0	0	0	0	0	0	0	0	0	0	0	0	0.553	0.552	0.540	0.558	1.533	0.535	0.844	0.000	0.000	0.000	0.000	0.000	0.000	0.000	0.000	0.000	0.000	0.000	0.000	0.000	0.000	120	545	2382	2225	-0.855	Error	Error	848	1534	0	0	791	1434	0	0	0	0
2	20	18	""	"iYPL253C"	9960	18810	130	5620	5502	1597	107	113	48	100	100	0	2372	2211	760	203	212	65	100	99	0	0	0	0	0	0	0	0	0	0	0	0	0	0	0	0	0	0	0	2.542	2.687	2.748	2.909	1.568	2.671	0.880	0.000	0.000	0.000	0.000	0.000	0.000	0.000	0.000	0.000	0.000	0.000	0.000	0.000	0.000	120	571	7682	7403	1.346	Error	Error	5513	2169	0	0	5395	2008	0	0	0	0
2	21	18	""	"iYPL249C"	10180	18810	120	1595	1501	555	103	110	46	100	100	0	3819	3329	1403	199	201	52	98	97	0	0	0	0	0	0	0	0	0	0	0	0	0	0	0	0	0	0	0	0.412	0.447	0.438	0.497	1.980	0.412	0.867	0.000	0.000	0.000	0.000	0.000	0.000	0.000	0.000	0.000	0.000	0.000	0.000	0.000	0.000	120	496	5112	4528	-1.279	Error	Error	1492	3620	0	0	1398	3130	0	0	0	0
2	22	18	""	"iYPL245W"	10350	18810	120	870	831	269	99	106	44	99	99	0	1022	978	393	189	192	49	93	92	0	0	0	0	0	0	0	0	0	0	0	0	0	0	0	0	0	0	0	0.926	0.928	0.930	0.979	2.007	0.851	0.791	0.000	0.000	0.000	0.000	0.000	0.000	0.000	0.000	0.000	0.000	0.000	0.000	0.000	0.000	120	572	1604	1521	-0.112	Error	Error	771	833	0	0	732	789	0	0	0	0
2	1	19	""	"iYPR067W"	6360	19000	120	2123	2167	460	173	188	87	100	100	0	1344	1294	292	314	333	127	96	95	0	0	0	0	0	0	0	0	0	0	0	0	0	0	0	0	0	0	0	1.893	2.035	1.987	2.166	1.713	2.003	0.815	0.000	0.000	0.000	0.000	0.000	0.000	0.000	0.000	0.000	0.000	0.000	0.000	0.000	0.000	120	614	2980	2974	0.921	Error	Error	1950	1030	0	0	1994	980	0	0	0	0
2	2	19	""	"iYPR071W"	6560	19000	130	1850	1828	510	206	215	90	100	100	0	2922	2890	694	339	362	125	100	99	0	0	0	0	0	0	0	0	0	0	0	0	0	0	0	0	0	0	0	0.636	0.636	0.647	0.639	1.530	0.629	0.840	0.000	0.000	0.000	0.000	0.000	0.000	0.000	0.000	0.000	0.000	0.000	0.000	0.000	0.000	120	521	4227	4173	-0.652	Error	Error	1644	2583	0	0	1622	2551	0	0	0	0
2	3	19	""	"iYPR074C"	6740	18990	130	1067	1050	305	165	176	85	98	97	0	2871	2776	712	288	306	136	100	100	0	0	0	0	0	0	0	0	0	0	0	0	0	0	0	0	0	0	0	0.349	0.356	0.359	0.344	1.680	0.342	0.826	0.000	0.000	0.000	0.000	0.000	0.000	0.000	0.000	0.000	0.000	0.000	0.000	0.000	0.000	120	520	3485	3373	-1.518	Error	Error	902	2583	0	0	885	2488	0	0	0	0
2	4	19	""	"iYPR094W"	6970	19000	150	476	480	183	167	181	96	89	79	0	951	868	339	316	342	179	82	78	0	0	0	0	0	0	0	0	0	0	0	0	0	0	0	0	0	0	0	0.487	0.567	0.511	0.536	1.875	0.064	0.081	0.000	0.000	0.000	0.000	0.000	0.000	0.000	0.000	0.000	0.000	0.000	0.000	0.000	0.000	156	532	944	865	-1.039	Error	Error	309	635	0	0	313	552	0	0	0	0
2	5	19	""	"iYPR098C"	7120	19000	130	1360	1438	484	267	271	103	100	100	0	1948	1914	588	479	475	148	99	97	0	0	0	0	0	0	0	0	0	0	0	0	0	0	0	0	0	0	0	0.744	0.816	0.790	0.822	1.486	0.783	0.810	0.000	0.000	0.000	0.000	0.000	0.000	0.000	0.000	0.000	0.000	0.000	0.000	0.000	0.000	120	470	2562	2606	-0.427	Error	Error	1093	1469	0	0	1171	1435	0	0	0	0
2	6	19	""	"iYPR103W"	7340	19000	120	4180	3934	950	264	270	93	100	100	0	1831	1776	415	466	475	125	100	99	0	0	0	0	0	0	0	0	0	0	0	0	0	0	0	0	0	0	0	2.869	2.802	2.773	2.871	1.480	2.883	0.836	0.000	0.000	0.000	0.000	0.000	0.000	0.000	0.000	0.000	0.000	0.000	0.000	0.000	0.000	120	459	5281	4980	1.520	Error	Error	3916	1365	0	0	3670	1310	0	0	0	0
2	7	19	""	"iYPRWsigma2-0"	7530	18990	150	3302	3041	1572	216	214	85	92	91	0	3916	3515	1748	391	392	146	87	86	0	0	0	0	0	0	0	0	0	0	0	0	0	0	0	0	0	0	0	0.875	0.904	0.913	0.916	2.137	0.882	0.832	0.000	0.000	0.000	0.000	0.000	0.000	0.000	0.000	0.000	0.000	0.000	0.000	0.000	0.000	156	527	6611	5949	-0.192	Error	Error	3086	3525	0	0	2825	3124	0	0	0	0
2	8	19	""	"itC(GCA)P2"	7730	19000	120	819	846	261	174	180	76	100	97	0	1217	1238	337	324	332	123	99	98	0	0	0	0	0	0	0	0	0	0	0	0	0	0	0	0	0	0	0	0.722	0.735	0.720	0.715	1.517	0.704	0.776	0.000	0.000	0.000	0.000	0.000	0.000	0.000	0.000	0.000	0.000	0.000	0.000	0.000	0.000	120	411	1538	1586	-0.469	Error	Error	645	893	0	0	672	914	0	0	0	0
2	9	19	""	"iYPR121W-0"	7890	19000	130	2303	2199	713	168	172	66	100	100	0	3199	3037	848	313	321	92	100	100	0	0	0	0	0	0	0	0	0	0	0	0	0	0	0	0	0	0	0	0.740	0.746	0.761	0.736	1.546	0.740	0.850	0.000	0.000	0.000	0.000	0.000	0.000	0.000	0.000	0.000	0.000	0.000	0.000	0.000	0.000	120	415	5021	4755	-0.435	Error	Error	2135	2886	0	0	2031	2724	0	0	0	0
2	10	19	""	"itN(GUU)P"	8070	19000	120	411	446	170	173	180	67	91	82	0	1044	1023	277	322	330	94	97	95	0	0	0	0	0	0	0	0	0	0	0	0	0	0	0	0	0	0	0	0.330	0.389	0.375	0.353	2.135	0.383	0.617	0.000	0.000	0.000	0.000	0.000	0.000	0.000	0.000	0.000	0.000	0.000	0.000	0.000	0.000	120	433	960	974	-1.601	Error	Error	238	722	0	0	273	701	0	0	0	0
2	11	19	""	"iYPR141C"	8260	19000	130	639	647	211	175	183	72	96	94	0	1299	1234	376	329	335	113	95	92	0	0	0	0	0	0	0	0	0	0	0	0	0	0	0	0	0	0	0	0.478	0.522	0.503	0.518	1.871	0.472	0.690	0.000	0.000	0.000	0.000	0.000	0.000	0.000	0.000	0.000	0.000	0.000	0.000	0.000	0.000	120	501	1434	1377	-1.064	Error	Error	464	970	0	0	472	905	0	0	0	0
2	12	19	""	"iSNR45"	8460	19000	130	981	1017	368	180	188	75	99	98	0	2530	2563	894	326	333	106	98	96	0	0	0	0	0	0	0	0	0	0	0	0	0	0	0	0	0	0	0	0.363	0.374	0.357	0.381	2.202	0.333	0.744	0.000	0.000	0.000	0.000	0.000	0.000	0.000	0.000	0.000	0.000	0.000	0.000	0.000	0.000	120	499	3005	3074	-1.460	Error	Error	801	2204	0	0	837	2237	0	0	0	0
2	13	19	""	"iYAL064C-A-3"	8650	19000	130	12377	11831	4516	178	187	70	100	100	0	12468	11374	3989	315	324	86	100	100	0	0	0	0	0	0	0	0	0	0	0	0	0	0	0	0	0	0	0	1.004	1.054	1.074	1.062	1.636	1.065	0.863	0.000	0.000	0.000	0.000	0.000	0.000	0.000	0.000	0.000	0.000	0.000	0.000	0.000	0.000	120	507	24352	22712	0.005	Error	Error	12199	12153	0	0	11653	11059	0	0	0	0
2	14	19	""	"iYBLWdelta3"	8840	19000	110	1824	1718	579	158	165	60	100	100	0	1666	1524	503	280	291	82	93	93	0	0	0	0	0	0	0	0	0	0	0	0	0	0	0	0	0	0	0	1.202	1.254	1.257	1.319	1.882	1.266	0.796	0.000	0.000	0.000	0.000	0.000	0.000	0.000	0.000	0.000	0.000	0.000	0.000	0.000	0.000	80	443	3052	2804	0.265	Error	Error	1666	1386	0	0	1560	1244	0	0	0	0
2	15	19	""	"YBLCdelta7"	9030	19000	120	1844	1886	623	123	134	58	100	100	0	1140	1125	355	227	243	86	97	95	0	0	0	0	0	0	0	0	0	0	0	0	0	0	0	0	0	0	0	1.885	1.963	1.925	2.028	1.703	2.009	0.809	0.000	0.000	0.000	0.000	0.000	0.000	0.000	0.000	0.000	0.000	0.000	0.000	0.000	0.000	120	498	2634	2661	0.915	Error	Error	1721	913	0	0	1763	898	0	0	0	0
2	16	19	""	"itE(UUC)C"	9240	19000	120	812	833	233	105	109	45	100	99	0	879	867	228	194	199	50	98	98	0	0	0	0	0	0	0	0	0	0	0	0	0	0	0	0	0	0	0	1.032	1.082	1.045	1.065	1.537	1.074	0.796	0.000	0.000	0.000	0.000	0.000	0.000	0.000	0.000	0.000	0.000	0.000	0.000	0.000	0.000	120	414	1392	1401	0.046	Error	Error	707	685	0	0	728	673	0	0	0	0
2	17	19	""	"itL(CAA)C"	9400	19000	130	4019	3856	1069	100	106	44	100	100	0	2514	2434	695	191	194	46	100	100	0	0	0	0	0	0	0	0	0	0	0	0	0	0	0	0	0	0	0	1.687	1.675	1.686	1.705	1.506	1.664	0.874	0.000	0.000	0.000	0.000	0.000	0.000	0.000	0.000	0.000	0.000	0.000	0.000	0.000	0.000	120	468	6242	5999	0.754	Error	Error	3919	2323	0	0	3756	2243	0	0	0	0
2	18	19	""	"iYCL014W"	9610	19000	120	3640	3274	1041	101	109	42	100	99	0	1222	1151	413	192	195	45	96	95	0	0	0	0	0	0	0	0	0	0	0	0	0	0	0	0	0	0	0	3.436	3.309	3.304	3.528	1.655	3.360	0.849	0.000	0.000	0.000	0.000	0.000	0.000	0.000	0.000	0.000	0.000	0.000	0.000	0.000	0.000	120	473	4569	4132	1.781	Error	Error	3539	1030	0	0	3173	959	0	0	0	0
2	19	19	""	"iYCR002C"	9790	19000	120	3875	3587	933	102	108	45	100	100	0	1566	1507	409	194	201	62	98	98	0	0	0	0	0	0	0	0	0	0	0	0	0	0	0	0	0	0	0	2.750	2.654	2.653	2.682	1.604	2.799	0.839	0.000	0.000	0.000	0.000	0.000	0.000	0.000	0.000	0.000	0.000	0.000	0.000	0.000	0.000	120	431	5145	4798	1.459	Error	Error	3773	1372	0	0	3485	1313	0	0	0	0
2	20	19	""	"iYCR006C"	9980	19000	120	1425	1428	555	100	104	42	100	99	0	1782	1673	547	198	205	53	100	99	0	0	0	0	0	0	0	0	0	0	0	0	0	0	0	0	0	0	0	0.836	0.900	0.898	0.884	1.847	0.919	0.852	0.000	0.000	0.000	0.000	0.000	0.000	0.000	0.000	0.000	0.000	0.000	0.000	0.000	0.000	120	451	2909	2803	-0.258	Error	Error	1325	1584	0	0	1328	1475	0	0	0	0
2	21	19	""	"iYCRCdelta6-A"	10170	19000	120	3138	2997	1069	96	102	40	100	100	0	3057	2771	1053	191	196	49	98	97	0	0	0	0	0	0	0	0	0	0	0	0	0	0	0	0	0	0	0	1.061	1.124	1.141	1.239	1.967	1.103	0.820	0.000	0.000	0.000	0.000	0.000	0.000	0.000	0.000	0.000	0.000	0.000	0.000	0.000	0.000	120	456	5908	5481	0.086	Error	Error	3042	2866	0	0	2901	2580	0	0	0	0
2	22	19	""	"YCRCtau1"	10350	19000	110	365	389	134	95	100	37	100	98	0	557	564	139	190	194	49	100	100	0	0	0	0	0	0	0	0	0	0	0	0	0	0	0	0	0	0	0	0.736	0.786	0.748	0.761	1.711	0.776	0.584	0.000	0.000	0.000	0.000	0.000	0.000	0.000	0.000	0.000	0.000	0.000	0.000	0.000	0.000	80	462	637	668	-0.443	Error	Error	270	367	0	0	294	374	0	0	0	0
2	1	20	""	"SNR189"	6360	19190	110	322	322	127	145	160	78	77	61	0	712	704	175	259	279	110	93	90	0	0	0	0	0	0	0	0	0	0	0	0	0	0	0	0	0	0	0	0.391	0.398	0.403	0.415	2.216	0.389	0.449	0.000	0.000	0.000	0.000	0.000	0.000	0.000	0.000	0.000	0.000	0.000	0.000	0.000	0.000	80	582	630	622	-1.356	Error	Error	177	453	0	0	177	445	0	0	0	0
2	2	20	""	"YCRWomega3"	6570	19190	120	3021	3013	930	174	183	81	100	100	0	2357	2338	768	311	320	118	98	98	0	0	0	0	0	0	0	0	0	0	0	0	0	0	0	0	0	0	0	1.391	1.401	1.337	1.484	1.682	1.404	0.873	0.000	0.000	0.000	0.000	0.000	0.000	0.000	0.000	0.000	0.000	0.000	0.000	0.000	0.000	120	560	4893	4866	0.477	Error	Error	2847	2046	0	0	2839	2027	0	0	0	0
2	3	20	"EMPTY"	"EMPTY"	6730	19180	150	138	162	88	163	173	83	16	5	0	232	259	116	299	309	130	7	1	0	0	0	0	0	0	0	0	0	0	0	0	0	0	0	0	0	0	0	0.373	0.025	0.595	0.624	3.017	0.536	0.309	0.000	0.000	0.000	0.000	0.000	0.000	0.000	0.000	0.000	0.000	0.000	0.000	0.000	0.000	156	711	-92	-41	-1.422	Error	Error	-25	-67	0	0	-1	-40	0	0	-75	0
2	4	20	"EMPTY"	"EMPTY"	6920	19180	150	90	94	38	159	170	87	0	0	0	160	162	46	282	303	142	0	0	0	0	0	0	0	0	0	0	0	0	0	0	0	0	0	0	0	0	0	0.566	0.542	0.580	0.557	2.154	0.455	0.393	0.000	0.000	0.000	0.000	0.000	0.000	0.000	0.000	0.000	0.000	0.000	0.000	0.000	0.000	156	695	-191	-185	-0.822	Error	Error	-69	-122	0	0	-65	-120	0	0	-75	0
2	5	20	"EMPTY"	"EMPTY"	7110	19180	150	225	241	98	166	183	103	33	9	0	419	415	139	293	316	157	39	10	0	0	0	0	0	0	0	0	0	0	0	0	0	0	0	0	0	0	0	0.468	0.615	0.711	0.654	3.468	0.483	0.299	0.000	0.000	0.000	0.000	0.000	0.000	0.000	0.000	0.000	0.000	0.000	0.000	0.000	0.000	156	670	185	197	-1.095	Error	Error	59	126	0	0	75	122	0	0	-75	0
2	6	20	"EMPTY"	"EMPTY"	7300	19180	150	191	205	89	156	182	105	25	5	0	317	331	142	287	315	161	23	1	0	0	0	0	0	0	0	0	0	0	0	0	0	0	0	0	0	0	0	1.167	1.114	0.581	0.557	3.114	0.508	0.437	0.000	0.000	0.000	0.000	0.000	0.000	0.000	0.000	0.000	0.000	0.000	0.000	0.000	0.000	156	723	65	93	0.222	Error	Error	35	30	0	0	49	44	0	0	-75	0
2	7	20	"EMPTY"	"EMPTY"	7490	19180	150	221	225	69	184	193	85	23	4	0	405	418	87	339	342	123	23	4	0	0	0	0	0	0	0	0	0	0	0	0	0	0	0	0	0	0	0	0.561	0.519	0.673	0.659	3.431	0.472	0.126	0.000	0.000	0.000	0.000	0.000	0.000	0.000	0.000	0.000	0.000	0.000	0.000	0.000	0.000	156	689	103	120	-0.835	Error	Error	37	66	0	0	41	79	0	0	-75	0
2	8	20	"EMPTY"	"EMPTY"	7680	19180	150	217	229	86	184	195	86	29	7	0	412	419	114	357	363	121	29	6	0	0	0	0	0	0	0	0	0	0	0	0	0	0	0	0	0	0	0	0.600	0.726	0.680	0.700	3.789	0.538	0.290	0.000	0.000	0.000	0.000	0.000	0.000	0.000	0.000	0.000	0.000	0.000	0.000	0.000	0.000	156	680	88	107	-0.737	Error	Error	33	55	0	0	45	62	0	0	-75	0
2	9	20	"EMPTY"	"EMPTY"	7870	19180	150	155	165	73	177	186	72	16	2	0	300	307	113	341	349	103	12	2	0	0	0	0	0	0	0	0	0	0	0	0	0	0	0	0	0	0	0	0.537	0.353	0.589	0.648	3.754	0.457	0.211	0.000	0.000	0.000	0.000	0.000	0.000	0.000	0.000	0.000	0.000	0.000	0.000	0.000	0.000	156	658	-63	-46	-0.898	Error	Error	-22	-41	0	0	-12	-34	0	0	-75	0
2	10	20	"EMPTY"	"EMPTY"	8060	19180	150	188	190	65	159	167	74	23	4	0	356	364	104	303	310	119	27	5	0	0	0	0	0	0	0	0	0	0	0	0	0	0	0	0	0	0	0	0.547	0.508	0.607	0.554	3.621	0.369	0.144	0.000	0.000	0.000	0.000	0.000	0.000	0.000	0.000	0.000	0.000	0.000	0.000	0.000	0.000	156	687	82	92	-0.870	Error	Error	29	53	0	0	31	61	0	0	-75	0
2	11	20	"EMPTY"	"EMPTY"	8250	19180	150	193	195	75	145	161	80	34	8	0	374	387	117	280	295	129	38	11	0	0	0	0	0	0	0	0	0	0	0	0	0	0	0	0	0	0	0	0.511	0.467	0.553	0.563	3.124	0.417	0.296	0.000	0.000	0.000	0.000	0.000	0.000	0.000	0.000	0.000	0.000	0.000	0.000	0.000	0.000	156	705	142	157	-0.970	Error	Error	48	94	0	0	50	107	0	0	-75	0
2	12	20	"EMPTY"	"EMPTY"	8440	19180	150	180	193	71	191	195	77	14	2	0	352	349	93	351	351	108	13	0	0	0	0	0	0	0	0	0	0	0	0	0	0	0	0	0	0	0	0	-11.000	-1.000	0.607	0.671	3.373	0.461	0.196	0.000	0.000	0.000	0.000	0.000	0.000	0.000	0.000	0.000	0.000	0.000	0.000	0.000	0.000	156	706	-10	0	Error	Error	Error	-11	1	0	0	2	-2	0	0	-75	0
2	13	20	"EMPTY"	"EMPTY"	8630	19180	150	187	187	63	190	199	71	14	0	0	300	316	78	333	344	93	8	1	0	0	0	0	0	0	0	0	0	0	0	0	0	0	0	0	0	0	0	0.091	0.176	0.672	0.615	3.357	0.266	0.020	0.000	0.000	0.000	0.000	0.000	0.000	0.000	0.000	0.000	0.000	0.000	0.000	0.000	0.000	156	706	-36	-20	-3.459	Error	Error	-3	-33	0	0	-3	-17	0	0	-75	0
2	14	20	"EMPTY"	"EMPTY"	8820	19180	150	144	151	50	149	160	64	12	0	0	275	280	72	268	280	86	12	1	0	0	0	0	0	0	0	0	0	0	0	0	0	0	0	0	0	0	0	-0.714	0.167	0.890	0.858	3.662	0.277	0.031	0.000	0.000	0.000	0.000	0.000	0.000	0.000	0.000	0.000	0.000	0.000	0.000	0.000	0.000	156	728	2	14	Error	Error	Error	-5	7	0	0	2	12	0	0	-75	0
2	15	20	"EMPTY"	"EMPTY"	9010	19180	150	107	110	45	110	119	52	11	1	0	201	201	45	208	218	71	3	0	0	0	0	0	0	0	0	0	0	0	0	0	0	0	0	0	0	0	0	0.429	0.000	0.966	0.880	4.140	0.423	0.092	0.000	0.000	0.000	0.000	0.000	0.000	0.000	0.000	0.000	0.000	0.000	0.000	0.000	0.000	156	726	-10	-7	-1.222	Error	Error	-3	-7	0	0	0	-7	0	0	-75	0
2	16	20	"EMPTY"	"EMPTY"	9200	19180	150	97	101	40	98	102	41	12	3	0	178	206	284	186	190	48	10	2	0	0	0	0	0	0	0	0	0	0	0	0	0	0	0	0	0	0	0	0.125	0.150	0.921	0.806	4.466	0.018	0.004	0.000	0.000	0.000	0.000	0.000	0.000	0.000	0.000	0.000	0.000	0.000	0.000	0.000	0.000	156	694	-9	23	-3.000	Error	Error	-1	-8	0	0	3	20	0	0	-75	0
2	17	20	"EMPTY"	"EMPTY"	9390	19180	150	96	101	41	92	97	41	17	4	0	191	196	54	181	185	58	19	3	0	0	0	0	0	0	0	0	0	0	0	0	0	0	0	0	0	0	0	0.400	0.600	0.757	0.748	3.092	0.196	0.028	0.000	0.000	0.000	0.000	0.000	0.000	0.000	0.000	0.000	0.000	0.000	0.000	0.000	0.000	156	682	14	24	-1.322	Error	Error	4	10	0	0	9	15	0	0	-75	0
2	18	20	"EMPTY"	"EMPTY"	9580	19180	150	87	88	32	93	98	40	8	1	0	181	184	39	182	188	58	9	0	0	0	0	0	0	0	0	0	0	0	0	0	0	0	0	0	0	0	0	6.000	-2.500	0.938	0.817	4.010	0.065	0.005	0.000	0.000	0.000	0.000	0.000	0.000	0.000	0.000	0.000	0.000	0.000	0.000	0.000	0.000	156	709	-7	-3	2.585	Error	Error	-6	-1	0	0	-5	2	0	0	-75	0
2	19	20	"EMPTY"	"EMPTY"	9770	19180	150	94	101	41	96	101	39	16	5	0	189	193	48	186	191	46	21	3	0	0	0	0	0	0	0	0	0	0	0	0	0	0	0	0	0	0	0	-0.667	0.714	0.815	0.868	3.146	0.113	0.009	0.000	0.000	0.000	0.000	0.000	0.000	0.000	0.000	0.000	0.000	0.000	0.000	0.000	0.000	156	686	1	12	Error	Error	Error	-2	3	0	0	5	7	0	0	-75	0
2	20	20	"EMPTY"	"EMPTY"	9960	19180	150	96	102	38	96	100	40	18	3	0	183	191	49	186	190	44	19	5	0	0	0	0	0	0	0	0	0	0	0	0	0	0	0	0	0	0	0	0.000	1.200	1.000	0.842	4.110	0.138	0.003	0.000	0.000	0.000	0.000	0.000	0.000	0.000	0.000	0.000	0.000	0.000	0.000	0.000	0.000	156	696	-3	11	Error	Error	Error	0	-3	0	0	6	5	0	0	-75	0
2	21	20	"EMPTY"	"EMPTY"	10150	19180	150	95	102	43	93	99	40	21	7	0	176	182	49	183	189	47	14	4	0	0	0	0	0	0	0	0	0	0	0	0	0	0	0	0	0	0	0	-0.286	-9.000	0.810	0.805	4.217	0.314	0.025	0.000	0.000	0.000	0.000	0.000	0.000	0.000	0.000	0.000	0.000	0.000	0.000	0.000	0.000	156	700	-5	8	Error	Error	Error	2	-7	0	0	9	-1	0	0	-75	0
2	22	20	"EMPTY"	"EMPTY"	10340	19180	150	89	96	40	98	103	40	13	3	0	184	188	45	192	198	51	9	4	0	0	0	0	0	0	0	0	0	0	0	0	0	0	0	0	0	0	0	1.125	0.500	0.762	0.762	3.939	0.150	0.006	0.000	0.000	0.000	0.000	0.000	0.000	0.000	0.000	0.000	0.000	0.000	0.000	0.000	0.000	156	916	-17	-6	0.170	Error	Error	-9	-8	0	0	-2	-4	0	0	-75	0
3	1	1	""	"YBL083C"	10860	15510	120	594	559	285	103	126	242	74	51	0	2061	1826	978	204	222	127	85	81	0	0	0	0	0	0	0	0	0	0	0	0	0	0	0	0	0	0	0	0.264	0.281	0.271	0.280	3.005	0.246	0.625	0.000	0.000	0.000	0.000	0.000	0.000	0.000	0.000	0.000	0.000	0.000	0.000	0.000	0.000	120	617	2348	2078	-1.919	Error	Error	491	1857	0	0	456	1622	0	0	0	0
3	2	1	""	"YBL112C"	11030	15510	110	8284	7339	4420	111	150	304	91	87	0	16247	12860	8644	204	231	190	85	82	0	0	0	0	0	0	0	0	0	0	0	0	0	0	0	0	0	0	0	0.509	0.571	0.577	0.694	3.230	0.517	0.824	0.000	0.000	0.000	0.000	0.000	0.000	0.000	0.000	0.000	0.000	0.000	0.000	0.000	0.000	80	480	24216	19884	-0.973	Error	Error	8173	16043	0	0	7228	12656	0	0	0	0
3	3	1	"CDS1"	"YBR029C"	11220	15510	120	376	374	191	104	120	132	75	50	0	1058	1002	531	190	202	127	85	83	0	0	0	0	0	0	0	0	0	0	0	0	0	0	0	0	0	0	0	0.313	0.333	0.328	0.320	2.038	0.283	0.611	0.000	0.000	0.000	0.000	0.000	0.000	0.000	0.000	0.000	0.000	0.000	0.000	0.000	0.000	120	589	1140	1082	-1.674	Error	Error	272	868	0	0	270	812	0	0	0	0
3	4	1	"BOI1"	"YBL085W"	11400	15510	110	228	232	104	98	103	41	78	71	0	327	322	136	185	188	43	81	70	0	0	0	0	0	0	0	0	0	0	0	0	0	0	0	0	0	0	0	0.915	0.978	0.767	0.743	2.687	0.706	0.354	0.000	0.000	0.000	0.000	0.000	0.000	0.000	0.000	0.000	0.000	0.000	0.000	0.000	0.000	80	487	272	271	-0.127	Error	Error	130	142	0	0	134	137	0	0	0	0
3	5	1	"NTH2"	"YBR001C"	11580	15510	120	7880	7207	3947	96	101	39	98	98	0	2184	1895	982	184	188	47	91	90	0	0	0	0	0	0	0	0	0	0	0	0	0	0	0	0	0	0	0	3.892	4.156	3.765	3.605	2.752	4.715	0.725	0.000	0.000	0.000	0.000	0.000	0.000	0.000	0.000	0.000	0.000	0.000	0.000	0.000	0.000	120	571	9784	8822	1.961	Error	Error	7784	2000	0	0	7111	1711	0	0	0	0
3	6	1	"RPL4A"	"YBR031W"	11780	15520	120	1924	1893	1013	99	106	42	98	96	0	1745	1629	919	181	186	48	86	84	0	0	0	0	0	0	0	0	0	0	0	0	0	0	0	0	0	0	0	1.167	1.239	1.148	1.213	3.036	1.231	0.728	0.000	0.000	0.000	0.000	0.000	0.000	0.000	0.000	0.000	0.000	0.000	0.000	0.000	0.000	120	551	3389	3242	0.223	Error	Error	1825	1564	0	0	1794	1448	0	0	0	0
3	7	1	"RPL23A"	"YBL087C"	11960	15520	120	1354	1276	652	107	112	44	95	92	0	2395	2146	1251	183	190	48	82	81	0	0	0	0	0	0	0	0	0	0	0	0	0	0	0	0	0	0	0	0.564	0.596	0.575	0.606	2.664	0.530	0.757	0.000	0.000	0.000	0.000	0.000	0.000	0.000	0.000	0.000	0.000	0.000	0.000	0.000	0.000	120	536	3459	3132	-0.827	Error	Error	1247	2212	0	0	1169	1963	0	0	0	0
3	8	1	"COQ1"	"YBR003W"	12150	15510	120	12752	10873	4946	105	116	83	100	100	0	3492	2971	1478	184	191	57	88	88	0	0	0	0	0	0	0	0	0	0	0	0	0	0	0	0	0	0	0	3.823	3.864	3.840	3.609	2.113	4.111	0.780	0.000	0.000	0.000	0.000	0.000	0.000	0.000	0.000	0.000	0.000	0.000	0.000	0.000	0.000	120	526	15955	13555	1.935	Error	Error	12647	3308	0	0	10768	2787	0	0	0	0
3	9	1	""	"YBR033W"	12340	15540	160	4824	4349	2050	98	118	206	93	90	0	2866	2624	1315	194	202	122	87	87	0	0	0	0	0	0	0	0	0	0	0	0	0	0	0	0	0	0	0	1.769	1.749	1.734	1.639	2.406	1.767	0.838	0.000	0.000	0.000	0.000	0.000	0.000	0.000	0.000	0.000	0.000	0.000	0.000	0.000	0.000	208	781	7398	6681	0.823	Error	Error	4726	2672	0	0	4251	2430	0	0	-100	0
3	10	1	""	"YBL089W"	12510	15510	120	4332	3838	1707	101	121	250	95	91	0	2673	2379	1051	191	204	148	87	87	0	0	0	0	0	0	0	0	0	0	0	0	0	0	0	0	0	0	0	1.705	1.708	1.658	1.563	2.019	1.725	0.848	0.000	0.000	0.000	0.000	0.000	0.000	0.000	0.000	0.000	0.000	0.000	0.000	0.000	0.000	120	479	6713	5925	0.769	Error	Error	4231	2482	0	0	3737	2188	0	0	-100	0
3	11	1	""	"YBR005W"	12690	15520	120	5274	5015	2387	100	110	52	99	98	0	1964	1757	764	189	202	85	92	89	0	0	0	0	0	0	0	0	0	0	0	0	0	0	0	0	0	0	0	2.915	3.135	3.028	2.975	2.407	3.572	0.751	0.000	0.000	0.000	0.000	0.000	0.000	0.000	0.000	0.000	0.000	0.000	0.000	0.000	0.000	120	573	6949	6483	1.543	Error	Error	5174	1775	0	0	4915	1568	0	0	0	0
3	12	1	"PDX3"	"YBR035C"	12900	15520	120	909	853	512	101	116	68	83	78	0	2417	2269	1271	195	209	91	89	86	0	0	0	0	0	0	0	0	0	0	0	0	0	0	0	0	0	0	0	0.364	0.363	0.360	0.331	2.712	0.330	0.746	0.000	0.000	0.000	0.000	0.000	0.000	0.000	0.000	0.000	0.000	0.000	0.000	0.000	0.000	120	625	3030	2826	-1.459	Error	Error	808	2222	0	0	752	2074	0	0	0	0
3	13	1	""	"YCL047C"	13110	15520	120	3095	3050	1430	98	198	637	91	85	0	2565	2307	1324	189	217	188	84	80	0	0	0	0	0	0	0	0	0	0	0	0	0	0	0	0	0	0	0	1.261	1.394	1.240	1.508	2.383	1.466	0.642	0.000	0.000	0.000	0.000	0.000	0.000	0.000	0.000	0.000	0.000	0.000	0.000	0.000	0.000	120	568	5373	5070	0.335	Error	Error	2997	2376	0	0	2952	2118	0	0	0	0
3	14	1	"RVS161"	"YCR009C"	13290	15510	130	5488	4616	2550	97	184	615	85	80	0	1624	1393	721	181	207	180	81	80	0	0	0	0	0	0	0	0	0	0	0	0	0	0	0	0	0	0	0	3.736	3.729	3.674	3.021	2.330	4.064	0.754	0.000	0.000	0.000	0.000	0.000	0.000	0.000	0.000	0.000	0.000	0.000	0.000	0.000	0.000	120	609	6834	5731	1.901	Error	Error	5391	1443	0	0	4519	1212	0	0	0	0
3	15	1	"PHO87"	"YCR037C"	13480	15520	130	2011	1983	1336	94	106	88	89	87	0	1708	1581	1086	172	187	110	78	75	0	0	0	0	0	0	0	0	0	0	0	0	0	0	0	0	0	0	0	1.248	1.341	1.218	1.229	2.478	1.287	0.696	0.000	0.000	0.000	0.000	0.000	0.000	0.000	0.000	0.000	0.000	0.000	0.000	0.000	0.000	120	582	3453	3298	0.320	Error	Error	1917	1536	0	0	1889	1409	0	0	0	0
3	16	1	""	"YCL049C"	13650	15520	120	929	840	451	92	108	94	85	81	0	1471	1283	753	175	188	116	80	79	0	0	0	0	0	0	0	0	0	0	0	0	0	0	0	0	0	0	0	0.646	0.675	0.648	0.697	2.826	0.588	0.714	0.000	0.000	0.000	0.000	0.000	0.000	0.000	0.000	0.000	0.000	0.000	0.000	0.000	0.000	120	495	2133	1856	-0.631	Error	Error	837	1296	0	0	748	1108	0	0	0	0
3	17	1	"adp1"	"YCR011C"	13820	15530	120	1742	1713	891	100	111	76	96	93	0	1658	1605	979	188	195	64	88	84	0	0	0	0	0	0	0	0	0	0	0	0	0	0	0	0	0	0	0	1.117	1.138	1.027	1.134	2.582	1.092	0.656	0.000	0.000	0.000	0.000	0.000	0.000	0.000	0.000	0.000	0.000	0.000	0.000	0.000	0.000	120	557	3112	3030	0.160	Error	Error	1642	1470	0	0	1613	1417	0	0	0	0
3	18	1	"MATAlpha2"	"YCR039C"	14030	15520	120	5067	4420	2507	96	110	79	91	89	0	4242	3814	2180	191	197	63	88	85	0	0	0	0	0	0	0	0	0	0	0	0	0	0	0	0	0	0	0	1.227	1.193	1.157	1.043	2.933	1.183	0.797	0.000	0.000	0.000	0.000	0.000	0.000	0.000	0.000	0.000	0.000	0.000	0.000	0.000	0.000	120	562	9022	7947	0.295	Error	Error	4971	4051	0	0	4324	3623	0	0	0	0
3	19	1	"LRE1"	"YCL051W"	14200	15520	120	3084	2824	1562	99	109	70	94	90	0	1689	1553	818	182	185	43	90	88	0	0	0	0	0	0	0	0	0	0	0	0	0	0	0	0	0	0	0	1.981	1.988	1.991	1.688	2.522	2.133	0.722	0.000	0.000	0.000	0.000	0.000	0.000	0.000	0.000	0.000	0.000	0.000	0.000	0.000	0.000	120	553	4492	4096	0.986	Error	Error	2985	1507	0	0	2725	1371	0	0	0	0
3	20	1	""	"YCR013C"	14390	15520	110	2068	1793	1175	108	158	293	78	73	0	1490	1260	855	183	221	245	71	70	0	0	0	0	0	0	0	0	0	0	0	0	0	0	0	0	0	0	0	1.500	1.565	1.417	1.243	2.183	1.559	0.777	0.000	0.000	0.000	0.000	0.000	0.000	0.000	0.000	0.000	0.000	0.000	0.000	0.000	0.000	80	501	3267	2762	0.585	Error	Error	1960	1307	0	0	1685	1077	0	0	0	0
3	21	1	""	"YCR041W"	14580	15530	120	8225	6933	3944	100	144	268	91	90	0	6089	5110	3407	178	212	227	80	78	0	0	0	0	0	0	0	0	0	0	0	0	0	0	0	0	0	0	0	1.375	1.385	1.354	1.585	2.766	1.341	0.821	0.000	0.000	0.000	0.000	0.000	0.000	0.000	0.000	0.000	0.000	0.000	0.000	0.000	0.000	120	589	14036	11765	0.459	Error	Error	8125	5911	0	0	6833	4932	0	0	0	0
3	22	1	"SPB1"	"YCL054W"	14780	15530	120	3018	3000	1952	99	107	43	94	90	0	1947	1998	1492	181	187	55	83	81	0	0	0	0	0	0	0	0	0	0	0	0	0	0	0	0	0	0	0	1.653	1.597	1.562	1.720	2.887	1.528	0.714	0.000	0.000	0.000	0.000	0.000	0.000	0.000	0.000	0.000	0.000	0.000	0.000	0.000	0.000	120	659	4685	4718	0.725	Error	Error	2919	1766	0	0	2901	1817	0	0	0	0
3	1	2	""	"YCR015C"	10790	15720	150	2226	1821	1199	105	111	45	85	83	0	2686	2154	1516	205	211	55	79	76	0	0	0	0	0	0	0	0	0	0	0	0	0	0	0	0	0	0	0	0.855	0.880	0.842	0.844	3.130	0.827	0.763	0.000	0.000	0.000	0.000	0.000	0.000	0.000	0.000	0.000	0.000	0.000	0.000	0.000	0.000	156	575	4602	3665	-0.226	Error	Error	2121	2481	0	0	1716	1949	0	0	0	0
3	2	2	""	"YCR043C"	10940	15720	150	499	455	251	117	153	298	59	13	0	1767	1423	901	201	227	186	71	70	0	0	0	0	0	0	0	0	0	0	0	0	0	0	0	0	0	0	0	0.244	0.277	0.259	0.316	3.076	0.241	0.710	0.000	0.000	0.000	0.000	0.000	0.000	0.000	0.000	0.000	0.000	0.000	0.000	0.000	0.000	156	484	1948	1560	-2.035	Error	Error	382	1566	0	0	338	1222	0	0	0	0
3	3	2	""	"YDR003W"	11130	15720	150	2772	2386	1696	128	147	141	78	76	0	1349	1131	817	204	217	134	65	62	0	0	0	0	0	0	0	0	0	0	0	0	0	0	0	0	0	0	0	2.309	2.436	2.127	2.127	2.993	2.457	0.758	0.000	0.000	0.000	0.000	0.000	0.000	0.000	0.000	0.000	0.000	0.000	0.000	0.000	0.000	156	560	3789	3185	1.207	Error	Error	2644	1145	0	0	2258	927	0	0	0	0
3	4	2	""	"YDR034C-A"	11320	15720	150	15216	12072	6845	114	130	75	98	94	0	10336	7858	4458	198	207	67	91	89	0	0	0	0	0	0	0	0	0	0	0	0	0	0	0	0	0	0	0	1.490	1.561	1.552	1.497	2.394	1.604	0.853	0.000	0.000	0.000	0.000	0.000	0.000	0.000	0.000	0.000	0.000	0.000	0.000	0.000	0.000	156	661	25240	19618	0.575	Error	Error	15102	10138	0	0	11958	7660	0	0	0	0
3	5	2	""	"YDR063W"	11540	15720	150	260	266	151	101	108	43	71	59	0	372	372	192	191	195	49	69	62	0	0	0	0	0	0	0	0	0	0	0	0	0	0	0	0	0	0	0	0.878	0.912	0.780	0.787	2.759	0.769	0.442	0.000	0.000	0.000	0.000	0.000	0.000	0.000	0.000	0.000	0.000	0.000	0.000	0.000	0.000	156	672	340	346	-0.187	Error	Error	159	181	0	0	165	181	0	0	0	0
3	6	2	"MAF1"	"YDR005C"	11690	15720	150	4257	3839	2501	108	121	94	85	85	0	1221	1060	717	192	217	208	67	64	0	0	0	0	0	0	0	0	0	0	0	0	0	0	0	0	0	0	0	4.032	4.298	3.934	3.518	2.595	4.418	0.732	0.000	0.000	0.000	0.000	0.000	0.000	0.000	0.000	0.000	0.000	0.000	0.000	0.000	0.000	156	566	5178	4599	2.012	Error	Error	4149	1029	0	0	3731	868	0	0	0	0
3	7	2	""	"YDR034C-D"	11880	15720	150	12907	11709	7935	112	170	548	85	80	0	8729	7325	5452	198	215	137	81	75	0	0	0	0	0	0	0	0	0	0	0	0	0	0	0	0	0	0	0	1.500	1.627	1.585	1.891	3.414	1.619	0.787	0.000	0.000	0.000	0.000	0.000	0.000	0.000	0.000	0.000	0.000	0.000	0.000	0.000	0.000	156	566	21326	18724	0.585	Error	Error	12795	8531	0	0	11597	7127	0	0	0	0
3	8	2	""	"YDR065W"	12070	15720	150	5601	4945	3130	105	125	195	87	84	0	3402	2770	1853	188	194	64	80	76	0	0	0	0	0	0	0	0	0	0	0	0	0	0	0	0	0	0	0	1.710	1.875	1.847	1.940	2.563	1.864	0.878	0.000	0.000	0.000	0.000	0.000	0.000	0.000	0.000	0.000	0.000	0.000	0.000	0.000	0.000	156	618	8710	7422	0.774	Error	Error	5496	3214	0	0	4840	2582	0	0	0	0
3	9	2	"trp1"	"YDR007W"	12260	15720	150	473	441	226	108	142	213	69	39	0	803	752	435	195	262	487	58	18	0	0	0	0	0	0	0	0	0	0	0	0	0	0	0	0	0	0	0	0.600	0.598	0.572	0.642	3.164	0.505	0.600	0.000	0.000	0.000	0.000	0.000	0.000	0.000	0.000	0.000	0.000	0.000	0.000	0.000	0.000	156	541	973	890	-0.736	Error	Error	365	608	0	0	333	557	0	0	0	0
3	10	2	"ARO3"	"YDR035W"	12460	15720	150	4452	3756	2093	115	124	60	92	89	0	4797	3901	2529	201	208	54	85	82	0	0	0	0	0	0	0	0	0	0	0	0	0	0	0	0	0	0	0	0.944	0.984	0.938	1.038	2.913	0.914	0.807	0.000	0.000	0.000	0.000	0.000	0.000	0.000	0.000	0.000	0.000	0.000	0.000	0.000	0.000	156	468	8933	7341	-0.084	Error	Error	4337	4596	0	0	3641	3700	0	0	0	0
3	11	2	""	"YDR067C"	12650	15720	150	9888	8014	5308	110	117	47	93	91	0	4535	3528	2215	198	203	51	85	82	0	0	0	0	0	0	0	0	0	0	0	0	0	0	0	0	0	0	0	2.255	2.374	2.391	2.046	2.513	2.629	0.815	0.000	0.000	0.000	0.000	0.000	0.000	0.000	0.000	0.000	0.000	0.000	0.000	0.000	0.000	156	604	14115	11234	1.173	Error	Error	9778	4337	0	0	7904	3330	0	0	0	0
3	12	2	"GAL3"	"YDR009W"	12840	15720	150	2728	2314	1491	109	128	139	85	79	0	3663	3034	1951	202	213	82	85	82	0	0	0	0	0	0	0	0	0	0	0	0	0	0	0	0	0	0	0	0.757	0.779	0.762	0.692	2.574	0.750	0.806	0.000	0.000	0.000	0.000	0.000	0.000	0.000	0.000	0.000	0.000	0.000	0.000	0.000	0.000	156	629	6080	5037	-0.402	Error	Error	2619	3461	0	0	2205	2832	0	0	0	0
3	13	2	"KRS1"	"YDR037W"	13050	15720	150	8208	7125	4627	106	123	83	92	89	0	3926	3318	1901	204	208	62	86	85	0	0	0	0	0	0	0	0	0	0	0	0	0	0	0	0	0	0	0	2.177	2.254	2.203	1.847	2.688	2.494	0.811	0.000	0.000	0.000	0.000	0.000	0.000	0.000	0.000	0.000	0.000	0.000	0.000	0.000	0.000	156	625	11824	10133	1.122	Error	Error	8102	3722	0	0	7019	3114	0	0	0	0
3	14	2	"DOA4"	"YDR069C"	13240	15720	150	416	406	282	106	192	602	14	0	0	591	521	300	200	247	300	57	19	0	0	0	0	0	0	0	0	0	0	0	0	0	0	0	0	0	0	0	0.793	0.935	0.868	0.808	2.810	0.865	0.503	0.000	0.000	0.000	0.000	0.000	0.000	0.000	0.000	0.000	0.000	0.000	0.000	0.000	0.000	156	579	701	621	-0.335	Error	Error	310	391	0	0	300	321	0	0	0	0
3	15	2	""	"YDR365W-B"	13430	15720	150	14234	13657	8801	106	157	467	87	85	0	11364	10128	6868	193	275	632	78	76	0	0	0	0	0	0	0	0	0	0	0	0	0	0	0	0	0	0	0	1.265	1.364	1.384	1.455	3.108	1.392	0.813	0.000	0.000	0.000	0.000	0.000	0.000	0.000	0.000	0.000	0.000	0.000	0.000	0.000	0.000	156	605	25299	23486	0.339	Error	Error	14128	11171	0	0	13551	9935	0	0	0	0
3	16	2	"NCB2"	"YDR397C"	13620	15720	150	893	1071	939	99	109	75	78	73	0	1544	1649	1450	185	195	92	70	67	0	0	0	0	0	0	0	0	0	0	0	0	0	0	0	0	0	0	0	0.584	0.664	0.618	0.593	2.904	0.622	0.789	0.000	0.000	0.000	0.000	0.000	0.000	0.000	0.000	0.000	0.000	0.000	0.000	0.000	0.000	156	534	2153	2436	-0.775	Error	Error	794	1359	0	0	972	1464	0	0	0	0
3	17	2	"TIF35"	"YDR429C"	13800	15720	150	4207	4236	3216	100	108	55	92	89	0	3244	3034	2354	187	196	101	76	72	0	0	0	0	0	0	0	0	0	0	0	0	0	0	0	0	0	0	0	1.343	1.453	1.411	1.300	3.371	1.469	0.750	0.000	0.000	0.000	0.000	0.000	0.000	0.000	0.000	0.000	0.000	0.000	0.000	0.000	0.000	156	574	7164	6983	0.426	Error	Error	4107	3057	0	0	4136	2847	0	0	0	0
3	18	2	""	"YDR367W"	14000	15710	120	1977	1647	991	103	145	265	85	77	0	2970	2443	1429	191	245	378	76	75	0	0	0	0	0	0	0	0	0	0	0	0	0	0	0	0	0	0	0	0.674	0.686	0.692	0.589	2.314	0.666	0.713	0.000	0.000	0.000	0.000	0.000	0.000	0.000	0.000	0.000	0.000	0.000	0.000	0.000	0.000	120	478	4653	3796	-0.568	Error	Error	1874	2779	0	0	1544	2252	0	0	0	0
3	19	2	"HPT1"	"YDR399W"	14190	15720	150	2098	2036	1441	105	145	253	78	72	0	2572	2445	1769	187	233	354	71	67	0	0	0	0	0	0	0	0	0	0	0	0	0	0	0	0	0	0	0	0.836	0.855	0.841	0.759	3.428	0.809	0.803	0.000	0.000	0.000	0.000	0.000	0.000	0.000	0.000	0.000	0.000	0.000	0.000	0.000	0.000	156	519	4378	4189	-0.259	Error	Error	1993	2385	0	0	1931	2258	0	0	0	0
3	20	2	""	"YDR431W"	14370	15720	150	524	474	260	110	149	254	68	30	0	1486	1203	803	185	208	191	70	66	0	0	0	0	0	0	0	0	0	0	0	0	0	0	0	0	0	0	0	0.318	0.358	0.348	0.445	3.006	0.304	0.717	0.000	0.000	0.000	0.000	0.000	0.000	0.000	0.000	0.000	0.000	0.000	0.000	0.000	0.000	156	572	1715	1382	-1.652	Error	Error	414	1301	0	0	364	1018	0	0	0	0
3	21	2	"xrs2"	"YDR369C"	14560	15720	150	3683	3691	3046	107	145	256	83	78	0	3402	3140	2368	185	217	215	79	76	0	0	0	0	0	0	0	0	0	0	0	0	0	0	0	0	0	0	0	1.112	1.213	1.206	1.156	3.187	1.250	0.749	0.000	0.000	0.000	0.000	0.000	0.000	0.000	0.000	0.000	0.000	0.000	0.000	0.000	0.000	156	571	6793	6539	0.153	Error	Error	3576	3217	0	0	3584	2955	0	0	0	0
3	22	2	""	"YDR401W"	14750	15720	150	4865	4533	3137	103	109	64	88	85	0	2138	1931	1400	177	191	107	76	73	0	0	0	0	0	0	0	0	0	0	0	0	0	0	0	0	0	0	0	2.428	2.526	2.228	2.281	3.272	2.560	0.808	0.000	0.000	0.000	0.000	0.000	0.000	0.000	0.000	0.000	0.000	0.000	0.000	0.000	0.000	156	649	6723	6184	1.280	Error	Error	4762	1961	0	0	4430	1754	0	0	0	0
3	1	3	""	"YDR433W"	10770	15910	150	333	383	268	115	232	869	5	0	0	714	854	719	206	241	310	58	43	0	0	0	0	0	0	0	0	0	0	0	0	0	0	0	0	0	0	0	0.429	0.414	0.367	0.442	3.321	0.341	0.685	0.000	0.000	0.000	0.000	0.000	0.000	0.000	0.000	0.000	0.000	0.000	0.000	0.000	0.000	156	590	726	916	-1.221	Error	Error	218	508	0	0	268	648	0	0	0	0
3	2	3	""	"YDR371W"	10960	15910	150	6237	4750	3281	121	145	354	76	73	0	5068	3938	2661	206	220	148	75	74	0	0	0	0	0	0	0	0	0	0	0	0	0	0	0	0	0	0	0	1.258	1.240	1.265	1.222	2.736	1.253	0.854	0.000	0.000	0.000	0.000	0.000	0.000	0.000	0.000	0.000	0.000	0.000	0.000	0.000	0.000	156	505	10978	8361	0.331	Error	Error	6116	4862	0	0	4629	3732	0	0	0	0
3	3	3	"DIT1"	"YDR403W"	11150	15910	150	4205	3993	2692	119	137	117	85	83	0	2828	2535	1823	208	228	188	76	74	0	0	0	0	0	0	0	0	0	0	0	0	0	0	0	0	0	0	0	1.560	1.665	1.613	1.681	2.855	1.652	0.811	0.000	0.000	0.000	0.000	0.000	0.000	0.000	0.000	0.000	0.000	0.000	0.000	0.000	0.000	156	598	6706	6201	0.641	Error	Error	4086	2620	0	0	3874	2327	0	0	0	0
3	4	3	""	"YDR435C"	11370	15920	120	3399	3221	1900	106	116	66	92	92	0	2431	2160	1379	196	201	58	81	80	0	0	0	0	0	0	0	0	0	0	0	0	0	0	0	0	0	0	0	1.473	1.586	1.529	1.507	2.870	1.582	0.801	0.000	0.000	0.000	0.000	0.000	0.000	0.000	0.000	0.000	0.000	0.000	0.000	0.000	0.000	120	643	5528	5079	0.559	Error	Error	3293	2235	0	0	3115	1964	0	0	0	0
3	5	3	"SWI4"	"YER111C"	11620	15910	100	215	231	107	99	119	131	42	15	0	365	360	174	187	223	247	33	3	0	0	0	0	0	0	0	0	0	0	0	0	0	0	0	0	0	0	0	0.652	0.763	0.592	0.618	1.988	0.556	0.379	0.000	0.000	0.000	0.000	0.000	0.000	0.000	0.000	0.000	0.000	0.000	0.000	0.000	0.000	80	444	294	305	-0.618	Error	Error	116	178	0	0	132	173	0	0	0	0
3	6	3	""	"YER140W"	11830	15910	110	1284	1417	1011	110	189	587	76	50	0	3524	3658	2497	201	241	257	83	81	0	0	0	0	0	0	0	0	0	0	0	0	0	0	0	0	0	0	0	0.353	0.378	0.353	0.353	2.046	0.393	0.477	0.000	0.000	0.000	0.000	0.000	0.000	0.000	0.000	0.000	0.000	0.000	0.000	0.000	0.000	80	514	4497	4764	-1.501	Error	Error	1174	3323	0	0	1307	3457	0	0	0	0
3	7	3	"rad3"	"YER171W"	12010	15910	110	8814	8666	5147	106	179	601	90	85	0	3005	2769	1495	194	214	191	86	85	0	0	0	0	0	0	0	0	0	0	0	0	0	0	0	0	0	0	0	3.098	3.324	3.231	3.026	2.027	3.524	0.873	0.000	0.000	0.000	0.000	0.000	0.000	0.000	0.000	0.000	0.000	0.000	0.000	0.000	0.000	80	472	11519	11135	1.631	Error	Error	8708	2811	0	0	8560	2575	0	0	0	0
3	8	3	""	"YER113C"	12220	15920	110	2836	2731	1581	101	137	233	88	81	0	4686	4475	2558	193	276	530	85	81	0	0	0	0	0	0	0	0	0	0	0	0	0	0	0	0	0	0	0	0.609	0.614	0.623	0.610	2.240	0.578	0.812	0.000	0.000	0.000	0.000	0.000	0.000	0.000	0.000	0.000	0.000	0.000	0.000	0.000	0.000	80	504	7228	6912	-0.716	Error	Error	2735	4493	0	0	2630	4282	0	0	0	0
3	9	3	"MAG1"	"YER142C"	12440	15910	150	1472	1891	1736	113	291	1266	54	23	0	1227	1550	1445	205	303	597	61	46	0	0	0	0	0	0	0	0	0	0	0	0	0	0	0	0	0	0	0	1.330	1.322	1.237	1.277	2.519	1.314	0.698	0.000	0.000	0.000	0.000	0.000	0.000	0.000	0.000	0.000	0.000	0.000	0.000	0.000	0.000	156	632	2381	3123	0.411	Error	Error	1359	1022	0	0	1778	1345	0	0	-100	0
3	10	3	"rad24"	"YER173W"	12570	15910	110	2264	2292	1482	113	121	53	92	92	0	5091	4514	2924	204	210	57	82	81	0	0	0	0	0	0	0	0	0	0	0	0	0	0	0	0	0	0	0	0.440	0.506	0.501	0.527	2.402	0.458	0.829	0.000	0.000	0.000	0.000	0.000	0.000	0.000	0.000	0.000	0.000	0.000	0.000	0.000	0.000	80	365	7038	6489	-1.184	Error	Error	2151	4887	0	0	2179	4310	0	0	0	0
3	11	3	"spr6"	"YER115C"	12780	15910	110	963	915	440	111	133	156	88	80	0	3417	2992	1348	210	222	62	97	95	0	0	0	0	0	0	0	0	0	0	0	0	0	0	0	0	0	0	0	0.266	0.289	0.308	0.292	2.109	0.268	0.702	0.000	0.000	0.000	0.000	0.000	0.000	0.000	0.000	0.000	0.000	0.000	0.000	0.000	0.000	80	472	4059	3586	-1.912	Error	Error	852	3207	0	0	804	2782	0	0	0	0
3	12	3	"UBP5"	"YER144C"	12960	15910	110	3846	3944	2893	118	141	160	97	93	0	2319	2501	1592	223	233	66	92	92	0	0	0	0	0	0	0	0	0	0	0	0	0	0	0	0	0	0	0	1.779	1.680	1.828	1.679	2.118	1.737	0.745	0.000	0.000	0.000	0.000	0.000	0.000	0.000	0.000	0.000	0.000	0.000	0.000	0.000	0.000	80	451	5824	6104	0.831	Error	Error	3728	2096	0	0	3826	2278	0	0	0	0
3	13	3	""	"YER175C"	13140	15910	110	2135	1988	862	130	151	133	97	90	0	5417	4894	1977	243	278	280	95	95	0	0	0	0	0	0	0	0	0	0	0	0	0	0	0	0	0	0	0	0.388	0.399	0.415	0.393	2.202	0.377	0.811	0.000	0.000	0.000	0.000	0.000	0.000	0.000	0.000	0.000	0.000	0.000	0.000	0.000	0.000	80	413	7179	6509	-1.368	Error	Error	2005	5174	0	0	1858	4651	0	0	0	0
3	14	3	"RPL23B"	"YER117W"	13310	15910	110	7587	6445	3121	154	278	697	91	87	0	7461	6322	3301	277	429	827	88	82	0	0	0	0	0	0	0	0	0	0	0	0	0	0	0	0	0	0	0	1.035	1.041	1.081	1.040	2.094	1.021	0.838	0.000	0.000	0.000	0.000	0.000	0.000	0.000	0.000	0.000	0.000	0.000	0.000	0.000	0.000	80	488	14617	12336	0.049	Error	Error	7433	7184	0	0	6291	6045	0	0	0	0
3	15	3	"LSM5"	"YER146W"	13520	15910	100	453	446	195	146	262	620	7	0	0	976	877	366	260	397	776	37	0	0	0	0	0	0	0	0	0	0	0	0	0	0	0	0	0	0	0	0	0.429	0.486	0.449	0.455	1.976	0.550	0.548	0.000	0.000	0.000	0.000	0.000	0.000	0.000	0.000	0.000	0.000	0.000	0.000	0.000	0.000	80	441	1023	917	-1.222	Error	Error	307	716	0	0	300	617	0	0	0	0
3	16	3	"bmh1"	"YER177W"	13720	15920	120	9168	8406	4553	121	134	72	99	96	0	12849	11507	6471	221	234	86	93	92	0	0	0	0	0	0	0	0	0	0	0	0	0	0	0	0	0	0	0	0.716	0.734	0.729	0.810	3.500	0.702	0.781	0.000	0.000	0.000	0.000	0.000	0.000	0.000	0.000	0.000	0.000	0.000	0.000	0.000	0.000	120	501	21675	19571	-0.481	Error	Error	9047	12628	0	0	8285	11286	0	0	0	0
3	17	3	"cup2"	"YGL166W"	13950	15910	150	1821	1811	1468	111	137	201	74	68	0	3183	2654	2309	203	226	234	60	58	0	0	0	0	0	0	0	0	0	0	0	0	0	0	0	0	0	0	0	0.574	0.694	0.661	0.703	3.001	0.629	0.830	0.000	0.000	0.000	0.000	0.000	0.000	0.000	0.000	0.000	0.000	0.000	0.000	0.000	0.000	156	621	4690	4151	-0.801	Error	Error	1710	2980	0	0	1700	2451	0	0	0	0
3	18	3	""	"YGL198W"	14140	15910	130	1969	2033	1346	112	151	263	83	80	0	4856	4181	2859	197	237	321	76	73	0	0	0	0	0	0	0	0	0	0	0	0	0	0	0	0	0	0	0	0.399	0.482	0.454	0.499	2.616	0.426	0.822	0.000	0.000	0.000	0.000	0.000	0.000	0.000	0.000	0.000	0.000	0.000	0.000	0.000	0.000	120	402	6516	5905	-1.327	Error	Error	1857	4659	0	0	1921	3984	0	0	0	0
3	19	3	"SAP4"	"YGL229C"	14250	15910	150	456	2204	2697	116	134	174	62	49	0	700	3024	3451	200	228	244	57	50	0	0	0	0	0	0	0	0	0	0	0	0	0	0	0	0	0	0	0	0.680	0.739	0.736	0.708	2.897	0.803	0.872	0.000	0.000	0.000	0.000	0.000	0.000	0.000	0.000	0.000	0.000	0.000	0.000	0.000	0.000	156	618	840	4912	-0.556	Error	Error	340	500	0	0	2088	2824	0	0	-50	0
3	20	3	""	"YGL168W"	14470	15910	110	3284	2703	1398	110	118	51	97	93	0	2194	1810	918	198	201	52	82	82	0	0	0	0	0	0	0	0	0	0	0	0	0	0	0	0	0	0	0	1.590	1.609	1.615	1.540	1.778	1.697	0.833	0.000	0.000	0.000	0.000	0.000	0.000	0.000	0.000	0.000	0.000	0.000	0.000	0.000	0.000	80	510	5170	4205	0.669	Error	Error	3174	1996	0	0	2593	1612	0	0	0	0
3	21	3	"EMP24"	"YGL200C"	14690	15910	150	1191	1091	772	108	119	98	76	71	0	3909	2940	2463	194	229	260	61	60	0	0	0	0	0	0	0	0	0	0	0	0	0	0	0	0	0	0	0	0.292	0.358	0.360	0.485	3.535	0.312	0.842	0.000	0.000	0.000	0.000	0.000	0.000	0.000	0.000	0.000	0.000	0.000	0.000	0.000	0.000	156	612	4798	3729	-1.778	Error	Error	1083	3715	0	0	983	2746	0	0	0	0
3	22	3	""	"YGL231C"	14870	15910	150	6841	6152	4835	102	106	41	89	84	0	3116	2390	1935	184	194	90	67	64	0	0	0	0	0	0	0	0	0	0	0	0	0	0	0	0	0	0	0	2.298	2.743	2.610	2.630	3.171	2.741	0.891	0.000	0.000	0.000	0.000	0.000	0.000	0.000	0.000	0.000	0.000	0.000	0.000	0.000	0.000	156	787	9671	8256	1.201	Error	Error	6739	2932	0	0	6050	2206	0	0	0	0
3	1	4	""	"YGL170C"	10870	16110	100	7778	6873	3330	128	270	948	90	83	0	3040	2522	1331	215	258	338	80	78	0	0	0	0	0	0	0	0	0	0	0	0	0	0	0	0	0	0	0	2.708	2.924	2.786	3.064	1.551	2.991	0.835	0.000	0.000	0.000	0.000	0.000	0.000	0.000	0.000	0.000	0.000	0.000	0.000	0.000	0.000	80	493	10475	9052	1.437	Error	Error	7650	2825	0	0	6745	2307	0	0	0	0
3	2	4	"ARO8"	"YGL202W"	11050	16110	110	10891	10117	3399	117	161	370	100	100	0	5616	5324	1685	218	251	250	100	98	0	0	0	0	0	0	0	0	0	0	0	0	0	0	0	0	0	0	0	1.996	1.958	2.028	1.985	1.627	2.064	0.874	0.000	0.000	0.000	0.000	0.000	0.000	0.000	0.000	0.000	0.000	0.000	0.000	0.000	0.000	80	503	16172	15106	0.997	Error	Error	10774	5398	0	0	10000	5106	0	0	0	0
3	3	4	"SEC15"	"YGL233W"	11240	16100	100	2448	2685	1965	107	150	368	83	75	0	3482	3483	2591	209	260	321	81	75	0	0	0	0	0	0	0	0	0	0	0	0	0	0	0	0	0	0	0	0.715	0.787	0.801	0.680	2.888	0.744	0.806	0.000	0.000	0.000	0.000	0.000	0.000	0.000	0.000	0.000	0.000	0.000	0.000	0.000	0.000	80	487	5614	5852	-0.483	Error	Error	2341	3273	0	0	2578	3274	0	0	0	0
3	4	4	"NUP49"	"YGL172W"	11490	16110	120	2440	2158	1084	101	108	50	95	94	0	5296	4601	2393	204	225	170	91	88	0	0	0	0	0	0	0	0	0	0	0	0	0	0	0	0	0	0	0	0.459	0.468	0.460	0.475	2.625	0.417	0.745	0.000	0.000	0.000	0.000	0.000	0.000	0.000	0.000	0.000	0.000	0.000	0.000	0.000	0.000	120	560	7431	6454	-1.122	Error	Error	2339	5092	0	0	2057	4397	0	0	0	0
3	5	4	""	"YGL204C"	11610	16100	150	231	875	1040	101	112	83	61	44	0	394	1463	1766	200	224	180	52	42	0	0	0	0	0	0	0	0	0	0	0	0	0	0	0	0	0	0	0	0.670	0.613	0.675	0.643	3.002	0.666	0.861	0.000	0.000	0.000	0.000	0.000	0.000	0.000	0.000	0.000	0.000	0.000	0.000	0.000	0.000	156	781	324	2037	-0.578	Error	Error	130	194	0	0	774	1263	0	0	-50	0
3	6	4	""	"YGL235W"	11850	16110	110	1540	1462	778	104	110	44	92	92	0	3022	2599	1423	203	208	64	81	81	0	0	0	0	0	0	0	0	0	0	0	0	0	0	0	0	0	0	0	0.509	0.567	0.582	0.521	1.854	0.517	0.801	0.000	0.000	0.000	0.000	0.000	0.000	0.000	0.000	0.000	0.000	0.000	0.000	0.000	0.000	80	428	4255	3754	-0.973	Error	Error	1436	2819	0	0	1358	2396	0	0	0	0
3	7	4	"RTT102"	"YGR275W"	11990	16100	150	124	254	312	108	179	530	13	3	0	215	476	634	205	262	368	17	14	0	0	0	0	0	0	0	0	0	0	0	0	0	0	0	0	0	0	0	1.600	0.539	0.660	0.743	3.403	0.454	0.777	0.000	0.000	0.000	0.000	0.000	0.000	0.000	0.000	0.000	0.000	0.000	0.000	0.000	0.000	156	572	26	417	0.678	Error	Error	16	10	0	0	146	271	0	0	-50	0
3	8	4	""	"YHL009W-B"	12170	16100	150	384	656	603	107	137	170	55	46	0	358	997	989	202	258	383	45	41	0	0	0	0	0	0	0	0	0	0	0	0	0	0	0	0	0	0	0	1.776	0.691	0.638	0.700	3.367	0.525	0.743	0.000	0.000	0.000	0.000	0.000	0.000	0.000	0.000	0.000	0.000	0.000	0.000	0.000	0.000	156	734	433	1344	0.828	Error	Error	277	156	0	0	549	795	0	0	-50	0
3	9	4	""	"YHL041W"	12440	16100	150	1209	1095	888	109	125	110	67	62	0	1462	1482	1186	211	232	205	63	59	0	0	0	0	0	0	0	0	0	0	0	0	0	0	0	0	0	0	0	0.879	0.776	0.718	0.653	2.843	0.731	0.768	0.000	0.000	0.000	0.000	0.000	0.000	0.000	0.000	0.000	0.000	0.000	0.000	0.000	0.000	156	679	2351	2257	-0.186	Error	Error	1100	1251	0	0	986	1271	0	0	0	0
3	10	4	""	"YGR277C"	12630	16100	150	1901	1645	1251	122	129	56	78	74	0	4649	4419	3612	233	242	63	73	72	0	0	0	0	0	0	0	0	0	0	0	0	0	0	0	0	0	0	0	0.403	0.364	0.380	0.490	2.991	0.327	0.854	0.000	0.000	0.000	0.000	0.000	0.000	0.000	0.000	0.000	0.000	0.000	0.000	0.000	0.000	156	581	6195	5709	-1.312	Error	Error	1779	4416	0	0	1523	4186	0	0	0	0
3	11	4	"PRS3"	"YHL011C"	12820	16100	150	3446	3590	3031	137	158	141	78	73	0	4172	3896	3242	264	274	79	83	78	0	0	0	0	0	0	0	0	0	0	0	0	0	0	0	0	0	0	0	0.847	0.951	0.906	0.889	2.528	0.959	0.881	0.000	0.000	0.000	0.000	0.000	0.000	0.000	0.000	0.000	0.000	0.000	0.000	0.000	0.000	156	619	7217	7085	-0.240	Error	Error	3309	3908	0	0	3453	3632	0	0	0	0
3	12	4	"ECM34"	"YHL043W"	13010	16100	150	3856	3380	2440	147	158	73	86	82	0	3684	3202	2359	274	278	76	82	78	0	0	0	0	0	0	0	0	0	0	0	0	0	0	0	0	0	0	0	1.088	1.104	1.054	1.056	2.823	1.076	0.891	0.000	0.000	0.000	0.000	0.000	0.000	0.000	0.000	0.000	0.000	0.000	0.000	0.000	0.000	156	581	7119	6161	0.121	Error	Error	3709	3410	0	0	3233	2928	0	0	0	0
3	13	4	"SCW4"	"YGR279C"	13150	16090	120	4129	3801	2077	167	189	131	93	91	0	4780	4181	2103	289	315	247	92	90	0	0	0	0	0	0	0	0	0	0	0	0	0	0	0	0	0	0	0	0.882	0.934	0.949	0.901	1.901	0.940	0.875	0.000	0.000	0.000	0.000	0.000	0.000	0.000	0.000	0.000	0.000	0.000	0.000	0.000	0.000	120	452	8453	7526	-0.181	Error	Error	3962	4491	0	0	3634	3892	0	0	0	0
3	14	4	""	"YHL013C"	13330	16100	110	10142	8586	3981	219	356	824	95	91	0	4778	3976	1675	327	428	563	91	86	0	0	0	0	0	0	0	0	0	0	0	0	0	0	0	0	0	0	0	2.229	2.293	2.279	2.247	2.071	2.420	0.834	0.000	0.000	0.000	0.000	0.000	0.000	0.000	0.000	0.000	0.000	0.000	0.000	0.000	0.000	80	509	14374	12016	1.157	Error	Error	9923	4451	0	0	8367	3649	0	0	0	0
3	15	4	""	"YHL045W"	13550	16100	150	14179	13091	11153	206	302	641	83	69	0	7289	7896	7041	316	398	476	72	60	0	0	0	0	0	0	0	0	0	0	0	0	0	0	0	0	0	0	0	2.004	1.700	1.656	1.864	2.282	1.636	0.902	0.000	0.000	0.000	0.000	0.000	0.000	0.000	0.000	0.000	0.000	0.000	0.000	0.000	0.000	156	709	20946	20465	1.003	Error	Error	13973	6973	0	0	12885	7580	0	0	0	0
3	16	4	"YOR1"	"YGR281W"	13730	16100	150	1080	1076	842	139	160	102	73	70	0	1095	1060	732	249	265	103	70	68	0	0	0	0	0	0	0	0	0	0	0	0	0	0	0	0	0	0	0	1.112	1.155	1.108	0.953	2.567	1.176	0.752	0.000	0.000	0.000	0.000	0.000	0.000	0.000	0.000	0.000	0.000	0.000	0.000	0.000	0.000	156	602	1787	1748	0.154	Error	Error	941	846	0	0	937	811	0	0	0	0
3	17	4	"RPS20"	"YHL015W"	13950	16100	150	1849	2150	1629	117	152	273	77	70	0	1962	1715	1271	215	296	701	62	54	0	0	0	0	0	0	0	0	0	0	0	0	0	0	0	0	0	0	0	0.991	1.355	1.349	1.372	2.939	1.326	0.828	0.000	0.000	0.000	0.000	0.000	0.000	0.000	0.000	0.000	0.000	0.000	0.000	0.000	0.000	156	632	3479	3533	-0.012	Error	Error	1732	1747	0	0	2033	1500	0	0	0	0
3	18	4	""	"YHL047C"	14100	16100	110	5038	4933	3313	113	133	197	91	86	0	5056	4704	2993	205	212	70	92	91	0	0	0	0	0	0	0	0	0	0	0	0	0	0	0	0	0	0	0	1.015	1.071	1.055	0.923	2.997	1.090	0.814	0.000	0.000	0.000	0.000	0.000	0.000	0.000	0.000	0.000	0.000	0.000	0.000	0.000	0.000	80	383	9776	9319	0.022	Error	Error	4925	4851	0	0	4820	4499	0	0	0	0
3	19	4	""	"YIL077C"	14260	16100	110	4615	4095	2266	118	166	325	88	85	0	3445	3191	1812	200	263	353	86	82	0	0	0	0	0	0	0	0	0	0	0	0	0	0	0	0	0	0	0	1.386	1.330	1.300	1.465	2.390	1.317	0.827	0.000	0.000	0.000	0.000	0.000	0.000	0.000	0.000	0.000	0.000	0.000	0.000	0.000	0.000	80	460	7742	6968	0.471	Error	Error	4497	3245	0	0	3977	2991	0	0	0	0
3	20	4	"SEC24"	"YIL109C"	14460	16100	110	8112	7280	4187	116	166	302	95	92	0	5847	5208	2945	203	279	384	90	88	0	0	0	0	0	0	0	0	0	0	0	0	0	0	0	0	0	0	0	1.417	1.431	1.419	1.514	2.616	1.423	0.841	0.000	0.000	0.000	0.000	0.000	0.000	0.000	0.000	0.000	0.000	0.000	0.000	0.000	0.000	80	552	13640	12169	0.503	Error	Error	7996	5644	0	0	7164	5005	0	0	0	0
3	21	4	""	"YIL141W"	14660	16100	110	3359	2967	1393	116	149	219	88	86	0	4121	3372	1724	204	274	395	83	82	0	0	0	0	0	0	0	0	0	0	0	0	0	0	0	0	0	0	0	0.828	0.900	0.852	0.939	2.525	0.852	0.827	0.000	0.000	0.000	0.000	0.000	0.000	0.000	0.000	0.000	0.000	0.000	0.000	0.000	0.000	80	519	7160	6019	-0.272	Error	Error	3243	3917	0	0	2851	3168	0	0	0	0
3	22	4	""	"YIL079C"	14860	16100	110	4350	3890	2046	103	129	186	97	92	0	5298	4674	2303	188	247	360	91	87	0	0	0	0	0	0	0	0	0	0	0	0	0	0	0	0	0	0	0	0.831	0.844	0.838	0.874	2.185	0.867	0.835	0.000	0.000	0.000	0.000	0.000	0.000	0.000	0.000	0.000	0.000	0.000	0.000	0.000	0.000	80	514	9357	8273	-0.267	Error	Error	4247	5110	0	0	3787	4486	0	0	0	0
3	1	5	"COX5b"	"YIL111W"	10900	16310	110	3231	2716	1641	123	138	90	92	92	0	3001	2514	1576	213	231	157	77	73	0	0	0	0	0	0	0	0	0	0	0	0	0	0	0	0	0	0	0	1.115	1.127	1.072	1.026	3.293	1.128	0.676	0.000	0.000	0.000	0.000	0.000	0.000	0.000	0.000	0.000	0.000	0.000	0.000	0.000	0.000	80	487	5896	4894	0.157	Error	Error	3108	2788	0	0	2593	2301	0	0	0	0
3	2	5	"SSL2"	"YIL143C"	11050	16300	110	5815	5561	2904	117	158	322	98	98	0	5296	4725	2402	222	247	200	92	92	0	0	0	0	0	0	0	0	0	0	0	0	0	0	0	0	0	0	0	1.123	1.209	1.188	1.310	1.887	1.191	0.863	0.000	0.000	0.000	0.000	0.000	0.000	0.000	0.000	0.000	0.000	0.000	0.000	0.000	0.000	80	463	10772	9947	0.167	Error	Error	5698	5074	0	0	5444	4503	0	0	0	0
3	3	5	""	"YIL082W"	11240	16290	110	9389	8384	4137	116	133	127	100	100	0	15330	13101	6600	223	252	222	96	91	0	0	0	0	0	0	0	0	0	0	0	0	0	0	0	0	0	0	0	0.614	0.642	0.637	0.763	2.826	0.620	0.876	0.000	0.000	0.000	0.000	0.000	0.000	0.000	0.000	0.000	0.000	0.000	0.000	0.000	0.000	80	571	24380	21146	-0.704	Error	Error	9273	15107	0	0	8268	12878	0	0	0	0
3	4	5	""	"YIL113W"	11470	16310	110	1085	956	481	115	121	53	81	81	0	3025	2450	1358	236	269	217	80	76	0	0	0	0	0	0	0	0	0	0	0	0	0	0	0	0	0	0	0	0.348	0.380	0.375	0.395	2.747	0.337	0.777	0.000	0.000	0.000	0.000	0.000	0.000	0.000	0.000	0.000	0.000	0.000	0.000	0.000	0.000	80	512	3759	3055	-1.524	Error	Error	970	2789	0	0	841	2214	0	0	0	0
3	5	5	""	"YIL145C"	11680	16300	150	1475	1309	961	113	122	57	76	73	0	4558	4187	3416	226	255	197	71	67	0	0	0	0	0	0	0	0	0	0	0	0	0	0	0	0	0	0	0	0.314	0.302	0.308	0.386	3.703	0.261	0.784	0.000	0.000	0.000	0.000	0.000	0.000	0.000	0.000	0.000	0.000	0.000	0.000	0.000	0.000	156	640	5694	5157	-1.669	Error	Error	1362	4332	0	0	1196	3961	0	0	0	0
3	6	5	""	"YIL083C"	11840	16300	120	757	724	363	114	124	66	89	85	0	2191	2013	1179	217	230	103	83	81	0	0	0	0	0	0	0	0	0	0	0	0	0	0	0	0	0	0	0	0.326	0.340	0.338	0.337	2.588	0.277	0.670	0.000	0.000	0.000	0.000	0.000	0.000	0.000	0.000	0.000	0.000	0.000	0.000	0.000	0.000	120	367	2617	2406	-1.618	Error	Error	643	1974	0	0	610	1796	0	0	0	0
3	7	5	"NUP159"	"YIL115C"	11990	16290	150	270	349	264	117	154	210	44	24	0	556	758	633	209	269	361	49	37	0	0	0	0	0	0	0	0	0	0	0	0	0	0	0	0	0	0	0	0.441	0.423	0.446	0.535	2.790	0.365	0.623	0.000	0.000	0.000	0.000	0.000	0.000	0.000	0.000	0.000	0.000	0.000	0.000	0.000	0.000	156	653	500	781	-1.181	Error	Error	153	347	0	0	232	549	0	0	-50	0
3	8	5	"SLN1"	"YIL147C"	12230	16300	110	5377	5278	3160	127	155	213	92	88	0	5712	4870	2823	209	251	319	92	85	0	0	0	0	0	0	0	0	0	0	0	0	0	0	0	0	0	0	0	0.954	1.105	1.009	1.066	2.888	1.047	0.732	0.000	0.000	0.000	0.000	0.000	0.000	0.000	0.000	0.000	0.000	0.000	0.000	0.000	0.000	80	459	10753	9812	-0.068	Error	Error	5250	5503	0	0	5151	4661	0	0	0	0
3	9	5	""	"YJR015W"	12360	16300	120	4290	4409	2549	119	136	101	98	95	0	2528	2263	1319	218	234	103	85	84	0	0	0	0	0	0	0	0	0	0	0	0	0	0	0	0	0	0	0	1.806	2.098	2.191	2.399	2.421	2.158	0.816	0.000	0.000	0.000	0.000	0.000	0.000	0.000	0.000	0.000	0.000	0.000	0.000	0.000	0.000	120	526	6481	6335	0.853	Error	Error	4171	2310	0	0	4290	2045	0	0	0	0
3	10	5	"ANB1"	"YJR047C"	12570	16290	110	1955	1743	708	124	134	60	100	98	0	4026	3419	1447	254	264	83	98	97	0	0	0	0	0	0	0	0	0	0	0	0	0	0	0	0	0	0	0	0.485	0.512	0.522	0.581	2.160	0.483	0.843	0.000	0.000	0.000	0.000	0.000	0.000	0.000	0.000	0.000	0.000	0.000	0.000	0.000	0.000	80	489	5603	4784	-1.043	Error	Error	1831	3772	0	0	1619	3165	0	0	0	0
3	11	5	""	"YJR079W"	12750	16290	110	413	414	156	138	158	158	76	43	0	706	670	278	268	299	461	42	2	0	0	0	0	0	0	0	0	0	0	0	0	0	0	0	0	0	0	0	0.628	0.687	0.634	0.623	2.070	0.291	0.471	0.000	0.000	0.000	0.000	0.000	0.000	0.000	0.000	0.000	0.000	0.000	0.000	0.000	0.000	80	494	713	678	-0.671	Error	Error	275	438	0	0	276	402	0	0	0	0
3	12	5	"ess1"	"YJR017C"	12950	16300	110	1539	1569	442	151	173	142	100	100	0	2421	2300	588	287	316	453	98	92	0	0	0	0	0	0	0	0	0	0	0	0	0	0	0	0	0	0	0	0.650	0.704	0.735	0.711	1.523	0.673	0.830	0.000	0.000	0.000	0.000	0.000	0.000	0.000	0.000	0.000	0.000	0.000	0.000	0.000	0.000	80	513	3522	3431	-0.621	Error	Error	1388	2134	0	0	1418	2013	0	0	0	0
3	13	5	"UTR1"	"YJR049C"	13130	16300	120	2531	2369	1421	172	192	131	92	91	0	5529	4802	3030	326	373	369	82	77	0	0	0	0	0	0	0	0	0	0	0	0	0	0	0	0	0	0	0	0.453	0.491	0.506	0.530	3.603	0.431	0.747	0.000	0.000	0.000	0.000	0.000	0.000	0.000	0.000	0.000	0.000	0.000	0.000	0.000	0.000	120	488	7562	6673	-1.141	Error	Error	2359	5203	0	0	2197	4476	0	0	0	0
3	14	5	""	"YJR082C"	13290	16290	110	1888	1676	699	202	260	288	88	85	0	3731	3197	1251	356	469	537	92	86	0	0	0	0	0	0	0	0	0	0	0	0	0	0	0	0	0	0	0	0.500	0.519	0.510	0.503	1.778	0.497	0.823	0.000	0.000	0.000	0.000	0.000	0.000	0.000	0.000	0.000	0.000	0.000	0.000	0.000	0.000	80	470	5061	4315	-1.001	Error	Error	1686	3375	0	0	1474	2841	0	0	0	0
3	15	5	"TES1"	"YJR019C"	13480	16290	110	1968	1864	744	236	305	300	92	85	0	3671	3255	1314	342	474	594	91	86	0	0	0	0	0	0	0	0	0	0	0	0	0	0	0	0	0	0	0	0.520	0.559	0.543	0.540	2.008	0.523	0.851	0.000	0.000	0.000	0.000	0.000	0.000	0.000	0.000	0.000	0.000	0.000	0.000	0.000	0.000	80	556	5061	4541	-0.943	Error	Error	1732	3329	0	0	1628	2913	0	0	0	0
3	16	5	"osm1"	"YJR051W"	13720	16300	120	3754	3405	1731	211	386	1155	78	69	0	7925	6726	3720	315	408	500	85	81	0	0	0	0	0	0	0	0	0	0	0	0	0	0	0	0	0	0	0	0.466	0.498	0.502	0.580	3.428	0.420	0.706	0.000	0.000	0.000	0.000	0.000	0.000	0.000	0.000	0.000	0.000	0.000	0.000	0.000	0.000	120	536	11153	9605	-1.103	Error	Error	3543	7610	0	0	3194	6411	0	0	0	0
3	17	5	""	"YJR084W"	13860	16290	110	3211	2822	1222	129	197	390	96	87	0	6400	5520	2361	240	430	1044	93	83	0	0	0	0	0	0	0	0	0	0	0	0	0	0	0	0	0	0	0	0.500	0.510	0.515	0.513	1.723	0.467	0.852	0.000	0.000	0.000	0.000	0.000	0.000	0.000	0.000	0.000	0.000	0.000	0.000	0.000	0.000	80	422	9242	7973	-0.999	Error	Error	3082	6160	0	0	2693	5280	0	0	0	0
3	18	5	"rec107"	"YJR021C"	14050	16290	110	1970	1975	1028	115	217	439	86	81	0	4274	3948	2014	220	453	1057	85	81	0	0	0	0	0	0	0	0	0	0	0	0	0	0	0	0	0	0	0	0.458	0.499	0.501	0.490	1.689	0.468	0.831	0.000	0.000	0.000	0.000	0.000	0.000	0.000	0.000	0.000	0.000	0.000	0.000	0.000	0.000	80	545	5909	5588	-1.128	Error	Error	1855	4054	0	0	1860	3728	0	0	0	0
3	19	5	"BFA1"	"YJR053W"	14280	16290	110	1751	1572	770	113	177	288	85	80	0	3662	3566	1756	209	322	564	90	83	0	0	0	0	0	0	0	0	0	0	0	0	0	0	0	0	0	0	0	0.474	0.435	0.425	0.448	2.810	0.402	0.782	0.000	0.000	0.000	0.000	0.000	0.000	0.000	0.000	0.000	0.000	0.000	0.000	0.000	0.000	80	492	5091	4816	-1.076	Error	Error	1638	3453	0	0	1459	3357	0	0	0	0
3	20	5	"ste18"	"YJR086W"	14420	16290	110	1239	1102	500	113	130	103	87	85	0	2742	2206	1100	209	235	163	90	85	0	0	0	0	0	0	0	0	0	0	0	0	0	0	0	0	0	0	0	0.445	0.495	0.465	0.531	2.530	0.445	0.773	0.000	0.000	0.000	0.000	0.000	0.000	0.000	0.000	0.000	0.000	0.000	0.000	0.000	0.000	80	506	3659	2986	-1.170	Error	Error	1126	2533	0	0	989	1997	0	0	0	0
3	21	5	""	"YKR007W"	14670	16290	110	4774	3944	2274	116	226	480	78	77	0	4527	3345	2133	207	362	763	72	68	0	0	0	0	0	0	0	0	0	0	0	0	0	0	0	0	0	0	0	1.078	1.220	1.128	1.069	3.073	1.170	0.763	0.000	0.000	0.000	0.000	0.000	0.000	0.000	0.000	0.000	0.000	0.000	0.000	0.000	0.000	80	538	8978	6966	0.109	Error	Error	4658	4320	0	0	3828	3138	0	0	0	0
3	22	5	""	"YKR038C"	14840	16290	110	2184	1981	839	111	212	471	91	81	0	5235	4671	1874	187	343	762	93	86	0	0	0	0	0	0	0	0	0	0	0	0	0	0	0	0	0	0	0	0.411	0.417	0.419	0.383	2.163	0.418	0.843	0.000	0.000	0.000	0.000	0.000	0.000	0.000	0.000	0.000	0.000	0.000	0.000	0.000	0.000	80	524	7121	6354	-1.284	Error	Error	2073	5048	0	0	1870	4484	0	0	0	0
3	1	6	""	"YKR070W"	10870	16490	120	11014	9892	4201	126	185	445	98	98	0	3734	3139	1420	213	234	252	90	87	0	0	0	0	0	0	0	0	0	0	0	0	0	0	0	0	0	0	0	3.092	3.338	3.487	3.574	1.932	3.471	0.867	0.000	0.000	0.000	0.000	0.000	0.000	0.000	0.000	0.000	0.000	0.000	0.000	0.000	0.000	120	562	14409	12692	1.629	Error	Error	10888	3521	0	0	9766	2926	0	0	0	0
3	2	6	"FOX2"	"YKR009C"	11040	16480	110	13793	15500	8563	116	173	445	100	100	0	4226	4305	2051	212	220	64	97	97	0	0	0	0	0	0	0	0	0	0	0	0	0	0	0	0	0	0	0	3.407	3.759	3.782	3.754	1.560	4.033	0.905	0.000	0.000	0.000	0.000	0.000	0.000	0.000	0.000	0.000	0.000	0.000	0.000	0.000	0.000	80	460	17691	19477	1.769	Error	Error	13677	4014	0	0	15384	4093	0	0	0	0
3	3	6	""	"YKR040C"	11220	16490	110	1195	1026	534	123	156	175	80	77	0	2564	2146	1080	221	310	438	82	80	0	0	0	0	0	0	0	0	0	0	0	0	0	0	0	0	0	0	0	0.458	0.469	0.465	0.412	1.698	0.427	0.766	0.000	0.000	0.000	0.000	0.000	0.000	0.000	0.000	0.000	0.000	0.000	0.000	0.000	0.000	80	533	3415	2828	-1.128	Error	Error	1072	2343	0	0	903	1925	0	0	0	0
3	4	6	"sis2"	"YKR072C"	11460	16490	120	5405	4932	2554	134	160	149	100	97	0	7872	7266	4062	251	339	500	91	88	0	0	0	0	0	0	0	0	0	0	0	0	0	0	0	0	0	0	0	0.692	0.684	0.664	0.775	2.726	0.624	0.785	0.000	0.000	0.000	0.000	0.000	0.000	0.000	0.000	0.000	0.000	0.000	0.000	0.000	0.000	120	561	12892	11813	-0.532	Error	Error	5271	7621	0	0	4798	7015	0	0	0	0
3	5	6	""	"YKR011C"	11580	16490	100	2178	2083	951	128	133	57	98	98	0	4364	3788	1896	242	253	67	93	92	0	0	0	0	0	0	0	0	0	0	0	0	0	0	0	0	0	0	0	0.497	0.551	0.545	0.631	2.336	0.494	0.830	0.000	0.000	0.000	0.000	0.000	0.000	0.000	0.000	0.000	0.000	0.000	0.000	0.000	0.000	80	368	6172	5501	-1.008	Error	Error	2050	4122	0	0	1955	3546	0	0	0	0
3	6	6	"UTH1"	"YKR042W"	11770	16480	110	5127	4462	1707	127	166	331	100	96	0	4174	3678	1347	231	272	294	95	93	0	0	0	0	0	0	0	0	0	0	0	0	0	0	0	0	0	0	0	1.268	1.258	1.285	1.364	1.918	1.269	0.905	0.000	0.000	0.000	0.000	0.000	0.000	0.000	0.000	0.000	0.000	0.000	0.000	0.000	0.000	80	457	8943	7782	0.343	Error	Error	5000	3943	0	0	4335	3447	0	0	0	0
3	7	6	""	"YKR074W"	11950	16490	100	1995	1720	724	123	186	383	90	80	0	2590	2197	1024	218	298	424	85	82	0	0	0	0	0	0	0	0	0	0	0	0	0	0	0	0	0	0	0	0.789	0.807	0.782	0.718	1.835	0.787	0.827	0.000	0.000	0.000	0.000	0.000	0.000	0.000	0.000	0.000	0.000	0.000	0.000	0.000	0.000	80	471	4244	3576	-0.342	Error	Error	1872	2372	0	0	1597	1979	0	0	0	0
3	8	6	"PRY2"	"YKR013W"	12170	16490	110	3839	3185	1645	133	232	511	80	78	0	4816	3960	2128	216	361	712	80	78	0	0	0	0	0	0	0	0	0	0	0	0	0	0	0	0	0	0	0	0.806	0.815	0.776	0.827	2.035	0.769	0.840	0.000	0.000	0.000	0.000	0.000	0.000	0.000	0.000	0.000	0.000	0.000	0.000	0.000	0.000	80	582	8306	6796	-0.312	Error	Error	3706	4600	0	0	3052	3744	0	0	0	0
3	9	6	""	"YKR044W"	12380	16480	110	11654	9336	5494	146	316	878	82	77	0	6776	5409	3052	238	420	816	80	77	0	0	0	0	0	0	0	0	0	0	0	0	0	0	0	0	0	0	0	1.760	1.777	1.755	1.706	1.664	1.851	0.851	0.000	0.000	0.000	0.000	0.000	0.000	0.000	0.000	0.000	0.000	0.000	0.000	0.000	0.000	80	536	18046	14361	0.816	Error	Error	11508	6538	0	0	9190	5171	0	0	0	0
3	10	6	"ECM4"	"YKR076W"	12590	16490	120	3758	3190	1357	169	239	501	88	85	0	7208	6266	2760	320	401	524	91	89	0	0	0	0	0	0	0	0	0	0	0	0	0	0	0	0	0	0	0	0.521	0.508	0.494	0.508	2.179	0.473	0.848	0.000	0.000	0.000	0.000	0.000	0.000	0.000	0.000	0.000	0.000	0.000	0.000	0.000	0.000	120	598	10477	8967	-0.941	Error	Error	3589	6888	0	0	3021	5946	0	0	0	0
3	11	6	"CRR1"	"YLR213C"	12760	16480	110	3652	3051	1528	191	247	226	91	88	0	6822	5885	2684	358	422	516	88	88	0	0	0	0	0	0	0	0	0	0	0	0	0	0	0	0	0	0	0	0.535	0.517	0.536	0.508	1.742	0.519	0.868	0.000	0.000	0.000	0.000	0.000	0.000	0.000	0.000	0.000	0.000	0.000	0.000	0.000	0.000	80	492	9925	8387	-0.901	Error	Error	3461	6464	0	0	2860	5527	0	0	0	0
3	12	6	""	"YLR243W"	12940	16500	90	836	812	259	189	240	180	94	84	0	813	778	253	359	400	251	84	40	0	0	0	0	0	0	0	0	0	0	0	0	0	0	0	0	0	0	0	1.425	1.487	1.357	1.372	1.760	1.409	0.506	0.000	0.000	0.000	0.000	0.000	0.000	0.000	0.000	0.000	0.000	0.000	0.000	0.000	0.000	52	384	1101	1042	0.511	Error	Error	647	454	0	0	623	419	0	0	0	0
3	13	6	"PIG1"	"YLR273C"	13120	16480	110	2298	2354	1498	188	253	337	87	81	0	5297	5352	3224	356	530	943	86	81	0	0	0	0	0	0	0	0	0	0	0	0	0	0	0	0	0	0	0	0.427	0.434	0.424	0.407	2.008	0.411	0.818	0.000	0.000	0.000	0.000	0.000	0.000	0.000	0.000	0.000	0.000	0.000	0.000	0.000	0.000	80	492	7051	7162	-1.228	Error	Error	2110	4941	0	0	2166	4996	0	0	0	0
3	14	6	""	"YLR215C"	13290	16480	110	7784	7062	2117	245	358	454	100	100	0	6002	5688	1249	395	611	968	100	98	0	0	0	0	0	0	0	0	0	0	0	0	0	0	0	0	0	0	0	1.345	1.288	1.276	1.250	1.287	1.307	0.845	0.000	0.000	0.000	0.000	0.000	0.000	0.000	0.000	0.000	0.000	0.000	0.000	0.000	0.000	80	524	13146	12110	0.427	Error	Error	7539	5607	0	0	6817	5293	0	0	0	0
3	15	6	"CDD1"	"YLR245C"	13490	16490	110	1830	1766	634	299	365	316	91	87	0	2226	2071	798	409	460	321	92	87	0	0	0	0	0	0	0	0	0	0	0	0	0	0	0	0	0	0	0	0.843	0.883	0.861	0.868	1.911	0.835	0.819	0.000	0.000	0.000	0.000	0.000	0.000	0.000	0.000	0.000	0.000	0.000	0.000	0.000	0.000	80	499	3348	3129	-0.247	Error	Error	1531	1817	0	0	1467	1662	0	0	0	0
3	16	6	"SMD2"	"YLR275W"	13650	16480	110	13031	11299	5609	332	762	2196	87	78	0	3819	3375	1496	441	567	627	90	82	0	0	0	0	0	0	0	0	0	0	0	0	0	0	0	0	0	0	0	3.759	3.738	3.701	3.295	1.758	4.018	0.869	0.000	0.000	0.000	0.000	0.000	0.000	0.000	0.000	0.000	0.000	0.000	0.000	0.000	0.000	80	518	16077	13901	1.910	Error	Error	12699	3378	0	0	10967	2934	0	0	0	0
3	17	6	""	"YLR217W"	13860	16480	110	1921	1692	723	174	528	1985	25	0	0	3833	3488	1353	311	500	797	90	86	0	0	0	0	0	0	0	0	0	0	0	0	0	0	0	0	0	0	0	0.496	0.478	0.491	0.449	1.748	0.481	0.871	0.000	0.000	0.000	0.000	0.000	0.000	0.000	0.000	0.000	0.000	0.000	0.000	0.000	0.000	80	583	5269	4695	-1.012	Error	Error	1747	3522	0	0	1518	3177	0	0	0	0
3	18	6	""	"YLR247C"	14120	16490	120	1282	1327	855	122	143	231	88	81	0	1697	1848	1319	221	273	406	77	69	0	0	0	0	0	0	0	0	0	0	0	0	0	0	0	0	0	0	0	0.786	0.741	0.671	0.710	2.763	0.637	0.673	0.000	0.000	0.000	0.000	0.000	0.000	0.000	0.000	0.000	0.000	0.000	0.000	0.000	0.000	120	662	2636	2832	-0.348	Error	Error	1160	1476	0	0	1205	1627	0	0	0	0
3	19	6	"YSH1"	"YLR277C"	14300	16480	110	2740	2908	1944	117	145	199	82	80	0	4180	4244	3023	212	253	320	83	80	0	0	0	0	0	0	0	0	0	0	0	0	0	0	0	0	0	0	0	0.661	0.692	0.650	0.631	2.410	0.636	0.769	0.000	0.000	0.000	0.000	0.000	0.000	0.000	0.000	0.000	0.000	0.000	0.000	0.000	0.000	80	507	6591	6823	-0.597	Error	Error	2623	3968	0	0	2791	4032	0	0	0	0
3	20	6	""	"YLR219W"	14490	16480	110	4922	4280	2535	113	156	252	97	92	0	8418	7023	4107	205	272	442	87	83	0	0	0	0	0	0	0	0	0	0	0	0	0	0	0	0	0	0	0	0.586	0.611	0.640	0.679	2.115	0.585	0.789	0.000	0.000	0.000	0.000	0.000	0.000	0.000	0.000	0.000	0.000	0.000	0.000	0.000	0.000	80	482	13022	10985	-0.772	Error	Error	4809	8213	0	0	4167	6818	0	0	0	0
3	21	6	"yef3"	"YLR249W"	14630	16480	110	3537	4178	2821	102	129	171	97	95	0	4091	4333	2729	190	215	282	92	90	0	0	0	0	0	0	0	0	0	0	0	0	0	0	0	0	0	0	0	0.881	0.984	0.997	0.960	1.870	0.985	0.832	0.000	0.000	0.000	0.000	0.000	0.000	0.000	0.000	0.000	0.000	0.000	0.000	0.000	0.000	80	508	7336	8219	-0.184	Error	Error	3435	3901	0	0	4076	4143	0	0	0	0
3	22	6	""	"YLR279W"	14870	16470	110	540	526	245	103	122	103	85	77	0	947	816	374	190	199	85	85	81	0	0	0	0	0	0	0	0	0	0	0	0	0	0	0	0	0	0	0	0.577	0.676	0.638	0.565	1.799	0.633	0.716	0.000	0.000	0.000	0.000	0.000	0.000	0.000	0.000	0.000	0.000	0.000	0.000	0.000	0.000	80	561	1194	1049	-0.793	Error	Error	437	757	0	0	423	626	0	0	0	0
3	1	7	"BUL2"	"YML111W"	10870	16650	110	4761	4543	2357	114	176	435	92	88	0	7306	6930	3553	214	264	403	96	92	0	0	0	0	0	0	0	0	0	0	0	0	0	0	0	0	0	0	0	0.655	0.659	0.649	0.644	1.927	0.642	0.855	0.000	0.000	0.000	0.000	0.000	0.000	0.000	0.000	0.000	0.000	0.000	0.000	0.000	0.000	80	552	11739	11145	-0.610	Error	Error	4647	7092	0	0	4429	6716	0	0	0	0
3	2	7	""	"YMR009W"	11100	16680	130	1214	1081	577	115	125	118	82	80	0	3194	2687	1395	208	227	166	86	86	0	0	0	0	0	0	0	0	0	0	0	0	0	0	0	0	0	0	0	0.368	0.390	0.392	0.347	2.922	0.369	0.794	0.000	0.000	0.000	0.000	0.000	0.000	0.000	0.000	0.000	0.000	0.000	0.000	0.000	0.000	120	604	4085	3445	-1.442	Error	Error	1099	2986	0	0	966	2479	0	0	0	0
3	3	7	""	"YMR040W"	11230	16680	120	1308	1152	484	122	147	195	88	84	0	2859	2516	1076	216	248	214	90	86	0	0	0	0	0	0	0	0	0	0	0	0	0	0	0	0	0	0	0	0.449	0.448	0.444	0.458	2.359	0.405	0.790	0.000	0.000	0.000	0.000	0.000	0.000	0.000	0.000	0.000	0.000	0.000	0.000	0.000	0.000	120	477	3829	3330	-1.156	Error	Error	1186	2643	0	0	1030	2300	0	0	0	0
3	4	7	"DAT1"	"YML113W"	11410	16680	110	3100	2887	1300	133	164	246	93	90	0	7251	6288	2976	235	345	821	92	85	0	0	0	0	0	0	0	0	0	0	0	0	0	0	0	0	0	0	0	0.423	0.455	0.448	0.449	2.332	0.407	0.816	0.000	0.000	0.000	0.000	0.000	0.000	0.000	0.000	0.000	0.000	0.000	0.000	0.000	0.000	80	513	9983	8807	-1.242	Error	Error	2967	7016	0	0	2754	6053	0	0	0	0
3	5	7	"HXT2"	"YMR011W"	11640	16680	120	6770	5867	3103	131	166	238	94	91	0	9052	7403	4401	234	332	764	79	77	0	0	0	0	0	0	0	0	0	0	0	0	0	0	0	0	0	0	0	0.753	0.800	0.789	0.906	2.682	0.740	0.750	0.000	0.000	0.000	0.000	0.000	0.000	0.000	0.000	0.000	0.000	0.000	0.000	0.000	0.000	120	597	15457	12905	-0.409	Error	Error	6639	8818	0	0	5736	7169	0	0	0	0
3	6	7	"arg80"	"YMR042W"	11800	16670	110	1206	1104	584	128	169	326	77	70	0	3062	2646	1299	223	255	252	90	86	0	0	0	0	0	0	0	0	0	0	0	0	0	0	0	0	0	0	0	0.380	0.403	0.400	0.343	2.645	0.387	0.784	0.000	0.000	0.000	0.000	0.000	0.000	0.000	0.000	0.000	0.000	0.000	0.000	0.000	0.000	80	472	3917	3399	-1.397	Error	Error	1078	2839	0	0	976	2423	0	0	0	0
3	7	7	"van1"	"YML115C"	11980	16680	110	9148	8114	3110	139	212	579	100	100	0	6376	5746	2078	225	303	506	100	97	0	0	0	0	0	0	0	0	0	0	0	0	0	0	0	0	0	0	0	1.465	1.444	1.436	1.435	1.592	1.525	0.871	0.000	0.000	0.000	0.000	0.000	0.000	0.000	0.000	0.000	0.000	0.000	0.000	0.000	0.000	80	518	15160	13496	0.551	Error	Error	9009	6151	0	0	7975	5521	0	0	0	0
3	8	7	"sec59"	"YMR013C"	12170	16680	110	11079	10206	4542	140	218	593	100	97	0	5611	4935	2181	211	283	499	96	90	0	0	0	0	0	0	0	0	0	0	0	0	0	0	0	0	0	0	0	2.026	2.131	2.203	2.275	1.908	2.202	0.871	0.000	0.000	0.000	0.000	0.000	0.000	0.000	0.000	0.000	0.000	0.000	0.000	0.000	0.000	80	523	16339	14790	1.018	Error	Error	10939	5400	0	0	10066	4724	0	0	0	0
3	9	7	""	"YMR044W"	12360	16680	110	14474	13963	4932	165	872	3006	95	91	0	7227	6793	2373	243	624	1487	95	88	0	0	0	0	0	0	0	0	0	0	0	0	0	0	0	0	0	0	0	2.049	2.107	2.072	2.211	1.891	2.257	0.829	0.000	0.000	0.000	0.000	0.000	0.000	0.000	0.000	0.000	0.000	0.000	0.000	0.000	0.000	80	496	21293	20348	1.035	Error	Error	14309	6984	0	0	13798	6550	0	0	0	0
3	10	7	""	"YML117W"	12560	16680	100	4509	4787	2216	213	847	2880	72	27	0	8216	8136	3453	358	769	1570	97	87	0	0	0	0	0	0	0	0	0	0	0	0	0	0	0	0	0	0	0	0.547	0.588	0.584	0.589	1.620	0.567	0.827	0.000	0.000	0.000	0.000	0.000	0.000	0.000	0.000	0.000	0.000	0.000	0.000	0.000	0.000	80	487	12154	12352	-0.871	Error	Error	4296	7858	0	0	4574	7778	0	0	0	0
3	11	7	"ERG5"	"YMR015C"	12760	16680	110	16180	15353	3608	265	564	1837	100	100	0	6576	6243	1347	458	685	995	98	98	0	0	0	0	0	0	0	0	0	0	0	0	0	0	0	0	0	0	0	2.601	2.608	2.640	2.619	1.375	2.730	0.899	0.000	0.000	0.000	0.000	0.000	0.000	0.000	0.000	0.000	0.000	0.000	0.000	0.000	0.000	80	558	22033	20873	1.379	Error	Error	15915	6118	0	0	15088	5785	0	0	0	0
3	12	7	""	"YMR046C"	12960	16680	110	22707	20901	11228	235	1353	4780	88	78	0	35840	33640	15915	434	2039	7038	87	82	0	0	0	0	0	0	0	0	0	0	0	0	0	0	0	0	0	0	0	0.635	0.622	0.664	0.610	2.168	0.634	0.801	0.000	0.000	0.000	0.000	0.000	0.000	0.000	0.000	0.000	0.000	0.000	0.000	0.000	0.000	80	538	57878	53872	-0.656	Error	Error	22472	35406	0	0	20666	33206	0	0	0	0
3	13	7	"PBI2"	"YNL015W"	13150	16690	110	967	937	271	218	1140	4579	0	0	0	1090	1011	310	367	1934	7201	0	0	0	0	0	0	0	0	0	0	0	0	0	0	0	0	0	0	0	0	0	1.036	1.116	1.094	1.148	1.930	0.592	0.839	0.000	0.000	0.000	0.000	0.000	0.000	0.000	0.000	0.000	0.000	0.000	0.000	0.000	0.000	80	512	1472	1363	0.051	Error	Error	749	723	0	0	719	644	0	0	0	0
3	14	7	""	"YNL047C"	13320	16680	110	6195	5970	3063	320	357	246	98	98	0	6449	5767	2672	451	486	204	98	97	0	0	0	0	0	0	0	0	0	0	0	0	0	0	0	0	0	0	0	0.979	1.063	1.117	1.029	1.876	1.109	0.823	0.000	0.000	0.000	0.000	0.000	0.000	0.000	0.000	0.000	0.000	0.000	0.000	0.000	0.000	80	534	11873	10966	-0.030	Error	Error	5875	5998	0	0	5650	5316	0	0	0	0
3	15	7	""	"YNL078W"	13520	16670	110	2443	2193	928	310	330	147	98	92	0	6908	6141	2355	495	512	174	100	97	0	0	0	0	0	0	0	0	0	0	0	0	0	0	0	0	0	0	0	0.333	0.334	0.361	0.327	1.841	0.341	0.821	0.000	0.000	0.000	0.000	0.000	0.000	0.000	0.000	0.000	0.000	0.000	0.000	0.000	0.000	80	543	8546	7529	-1.588	Error	Error	2133	6413	0	0	1883	5646	0	0	0	0
3	16	7	""	"YNL017C"	13730	16680	110	3751	3148	1519	310	474	1025	81	73	0	4900	4337	1975	561	685	698	85	81	0	0	0	0	0	0	0	0	0	0	0	0	0	0	0	0	0	0	0	0.793	0.752	0.769	0.697	2.792	0.733	0.760	0.000	0.000	0.000	0.000	0.000	0.000	0.000	0.000	0.000	0.000	0.000	0.000	0.000	0.000	80	531	7780	6614	-0.335	Error	Error	3441	4339	0	0	2838	3776	0	0	0	0
3	17	7	"SFB2"	"YNL049C"	13890	16680	110	4844	5472	2888	212	323	445	98	95	0	7068	7562	3823	382	544	704	98	91	0	0	0	0	0	0	0	0	0	0	0	0	0	0	0	0	0	0	0	0.693	0.733	0.781	0.726	1.556	0.730	0.853	0.000	0.000	0.000	0.000	0.000	0.000	0.000	0.000	0.000	0.000	0.000	0.000	0.000	0.000	80	488	11318	12440	-0.530	Error	Error	4632	6686	0	0	5260	7180	0	0	0	0
3	18	7	""	"YNL080C"	14070	16680	110	6897	6099	2994	138	245	787	91	86	0	6000	5022	2663	249	369	745	87	80	0	0	0	0	0	0	0	0	0	0	0	0	0	0	0	0	0	0	0	1.175	1.249	1.245	1.328	2.177	1.227	0.855	0.000	0.000	0.000	0.000	0.000	0.000	0.000	0.000	0.000	0.000	0.000	0.000	0.000	0.000	80	500	12510	10734	0.233	Error	Error	6759	5751	0	0	5961	4773	0	0	0	0
3	19	7	""	"YNL019C"	14270	16680	110	5921	5110	2165	126	217	739	95	87	0	10367	8430	3802	214	314	701	97	93	0	0	0	0	0	0	0	0	0	0	0	0	0	0	0	0	0	0	0	0.571	0.607	0.621	0.640	1.718	0.575	0.869	0.000	0.000	0.000	0.000	0.000	0.000	0.000	0.000	0.000	0.000	0.000	0.000	0.000	0.000	80	572	15948	13200	-0.809	Error	Error	5795	10153	0	0	4984	8216	0	0	0	0
3	20	7	""	"YNL051W"	14480	16680	110	9652	8581	4615	121	302	1067	83	82	0	4175	3314	2050	203	289	466	80	73	0	0	0	0	0	0	0	0	0	0	0	0	0	0	0	0	0	0	0	2.400	2.719	2.609	2.824	2.732	2.844	0.777	0.000	0.000	0.000	0.000	0.000	0.000	0.000	0.000	0.000	0.000	0.000	0.000	0.000	0.000	80	500	13503	11571	1.263	Error	Error	9531	3972	0	0	8460	3111	0	0	0	0
3	21	7	"pms1"	"YNL082W"	14660	16680	110	11964	12963	7798	113	287	1037	100	98	0	5255	5414	3002	196	282	484	98	93	0	0	0	0	0	0	0	0	0	0	0	0	0	0	0	0	0	0	0	2.343	2.463	2.537	2.543	1.837	2.653	0.831	0.000	0.000	0.000	0.000	0.000	0.000	0.000	0.000	0.000	0.000	0.000	0.000	0.000	0.000	80	538	16910	18068	1.228	Error	Error	11851	5059	0	0	12850	5218	0	0	0	0
3	22	7	"HDA1"	"YNL021W"	14860	16680	110	4346	4144	1959	111	119	49	100	100	0	6262	5563	2595	197	204	69	98	96	0	0	0	0	0	0	0	0	0	0	0	0	0	0	0	0	0	0	0	0.698	0.752	0.752	0.809	2.000	0.732	0.843	0.000	0.000	0.000	0.000	0.000	0.000	0.000	0.000	0.000	0.000	0.000	0.000	0.000	0.000	80	577	10300	9399	-0.518	Error	Error	4235	6065	0	0	4033	5366	0	0	0	0
3	1	8	"MSG5"	"YNL053W"	10880	16870	110	3509	3330	1671	106	144	336	97	87	0	5198	4728	2641	199	254	589	92	83	0	0	0	0	0	0	0	0	0	0	0	0	0	0	0	0	0	0	0	0.681	0.712	0.711	0.756	1.769	0.653	0.779	0.000	0.000	0.000	0.000	0.000	0.000	0.000	0.000	0.000	0.000	0.000	0.000	0.000	0.000	80	570	8402	7753	-0.555	Error	Error	3403	4999	0	0	3224	4529	0	0	0	0
3	2	8	"END3"	"YNL084C"	11050	16870	110	11097	10762	5985	110	172	411	96	92	0	4167	3801	2228	198	229	220	88	85	0	0	0	0	0	0	0	0	0	0	0	0	0	0	0	0	0	0	0	2.768	2.956	2.902	3.135	1.982	3.095	0.826	0.000	0.000	0.000	0.000	0.000	0.000	0.000	0.000	0.000	0.000	0.000	0.000	0.000	0.000	80	513	14956	14255	1.469	Error	Error	10987	3969	0	0	10652	3603	0	0	0	0
3	3	8	"BIO5"	"YNR056C"	11260	16870	100	2907	3229	1580	123	158	258	98	96	0	6142	5707	2717	208	241	234	100	100	0	0	0	0	0	0	0	0	0	0	0	0	0	0	0	0	0	0	0	0.469	0.565	0.595	0.573	1.742	0.538	0.835	0.000	0.000	0.000	0.000	0.000	0.000	0.000	0.000	0.000	0.000	0.000	0.000	0.000	0.000	80	456	8718	8605	-1.092	Error	Error	2784	5934	0	0	3106	5499	0	0	0	0
3	4	8	"PLB3"	"YOL011W"	11430	16870	100	4513	4454	2465	125	139	100	98	98	0	5151	5057	2549	215	231	154	97	93	0	0	0	0	0	0	0	0	0	0	0	0	0	0	0	0	0	0	0	0.889	0.894	0.905	0.912	2.151	0.897	0.858	0.000	0.000	0.000	0.000	0.000	0.000	0.000	0.000	0.000	0.000	0.000	0.000	0.000	0.000	80	429	9324	9171	-0.170	Error	Error	4388	4936	0	0	4329	4842	0	0	0	0
3	5	8	""	"YOL042W"	11610	16870	110	11297	10166	4079	131	152	118	100	100	0	5156	4648	1700	225	243	148	97	96	0	0	0	0	0	0	0	0	0	0	0	0	0	0	0	0	0	0	0	2.264	2.269	2.302	2.340	1.943	2.367	0.870	0.000	0.000	0.000	0.000	0.000	0.000	0.000	0.000	0.000	0.000	0.000	0.000	0.000	0.000	80	521	16097	14458	1.179	Error	Error	11166	4931	0	0	10035	4423	0	0	0	0
3	6	8	"BIO3"	"YNR058W"	11850	16870	110	3740	3315	1708	128	145	114	93	90	0	5609	4669	2556	215	243	176	85	85	0	0	0	0	0	0	0	0	0	0	0	0	0	0	0	0	0	0	0	0.670	0.716	0.686	0.858	2.997	0.677	0.819	0.000	0.000	0.000	0.000	0.000	0.000	0.000	0.000	0.000	0.000	0.000	0.000	0.000	0.000	80	500	9006	7641	-0.579	Error	Error	3612	5394	0	0	3187	4454	0	0	0	0
3	7	8	"HRD1"	"YOL013C"	11980	16870	110	12351	11209	5403	128	281	1032	93	85	0	9244	7771	4025	218	362	921	91	82	0	0	0	0	0	0	0	0	0	0	0	0	0	0	0	0	0	0	0	1.354	1.467	1.501	1.535	1.878	1.458	0.869	0.000	0.000	0.000	0.000	0.000	0.000	0.000	0.000	0.000	0.000	0.000	0.000	0.000	0.000	80	484	21249	18634	0.437	Error	Error	12223	9026	0	0	11081	7553	0	0	0	0
3	8	8	"PEX15"	"YOL044W"	12230	16870	130	6619	6949	5214	129	244	910	79	72	0	3343	3337	2597	220	355	920	68	60	0	0	0	0	0	0	0	0	0	0	0	0	0	0	0	0	0	0	0	2.078	2.188	2.104	2.464	2.896	2.293	0.779	0.000	0.000	0.000	0.000	0.000	0.000	0.000	0.000	0.000	0.000	0.000	0.000	0.000	0.000	120	618	9613	9937	1.055	Error	Error	6490	3123	0	0	6820	3117	0	0	0	0
3	9	8	"FRE4"	"YNR060W"	12370	16860	150	505	2306	3114	152	565	2331	28	21	0	650	2092	2475	258	476	1112	37	30	0	0	0	0	0	0	0	0	0	0	0	0	0	0	0	0	0	0	0	0.901	1.174	1.210	1.158	2.664	1.363	0.839	0.000	0.000	0.000	0.000	0.000	0.000	0.000	0.000	0.000	0.000	0.000	0.000	0.000	0.000	156	736	745	3988	-0.151	Error	Error	353	392	0	0	2154	1834	0	0	-50	0
3	10	8	""	"YOL014W"	12590	16880	110	1604	1465	610	161	177	98	97	93	0	1531	1351	587	274	296	163	86	86	0	0	0	0	0	0	0	0	0	0	0	0	0	0	0	0	0	0	0	1.148	1.211	1.124	1.114	1.518	1.131	0.798	0.000	0.000	0.000	0.000	0.000	0.000	0.000	0.000	0.000	0.000	0.000	0.000	0.000	0.000	80	493	2700	2381	0.199	Error	Error	1443	1257	0	0	1304	1077	0	0	0	0
3	11	8	""	"YOL046C"	12760	16870	110	2446	2441	731	195	286	812	97	75	0	5557	5356	1632	360	418	441	100	100	0	0	0	0	0	0	0	0	0	0	0	0	0	0	0	0	0	0	0	0.433	0.450	0.457	0.453	1.366	0.425	0.873	0.000	0.000	0.000	0.000	0.000	0.000	0.000	0.000	0.000	0.000	0.000	0.000	0.000	0.000	80	529	7448	7242	-1.207	Error	Error	2251	5197	0	0	2246	4996	0	0	0	0
3	12	8	""	"YNR062C"	12980	16870	110	2678	2479	1133	200	381	1648	76	20	0	4007	4061	1782	366	597	1961	82	45	0	0	0	0	0	0	0	0	0	0	0	0	0	0	0	0	0	0	0	0.681	0.617	0.651	0.601	1.975	0.595	0.794	0.000	0.000	0.000	0.000	0.000	0.000	0.000	0.000	0.000	0.000	0.000	0.000	0.000	0.000	80	488	6119	5974	-0.555	Error	Error	2478	3641	0	0	2279	3695	0	0	0	0
3	13	8	"CMK2"	"YOL016C"	13140	16870	100	4694	4665	3130	241	309	336	87	83	0	3657	3294	2222	388	494	542	77	75	0	0	0	0	0	0	0	0	0	0	0	0	0	0	0	0	0	0	0	1.362	1.522	1.473	1.258	2.587	1.449	0.805	0.000	0.000	0.000	0.000	0.000	0.000	0.000	0.000	0.000	0.000	0.000	0.000	0.000	0.000	80	439	7722	7330	0.446	Error	Error	4453	3269	0	0	4424	2906	0	0	0	0
3	14	8	""	"YOL048C"	13390	16880	130	8787	7622	4044	354	372	146	95	91	0	6194	5538	2831	560	561	158	90	87	0	0	0	0	0	0	0	0	0	0	0	0	0	0	0	0	0	0	0	1.497	1.460	1.366	1.362	2.361	1.559	0.756	0.000	0.000	0.000	0.000	0.000	0.000	0.000	0.000	0.000	0.000	0.000	0.000	0.000	0.000	120	544	14067	12246	0.582	Error	Error	8433	5634	0	0	7268	4978	0	0	0	0
3	15	8	"spr1"	"YOR190W"	13520	16870	120	4158	3793	1601	287	315	142	99	97	0	6268	5560	2082	528	537	175	95	95	0	0	0	0	0	0	0	0	0	0	0	0	0	0	0	0	0	0	0	0.674	0.697	0.695	0.721	2.101	0.687	0.862	0.000	0.000	0.000	0.000	0.000	0.000	0.000	0.000	0.000	0.000	0.000	0.000	0.000	0.000	120	519	9611	8538	-0.568	Error	Error	3871	5740	0	0	3506	5032	0	0	0	0
3	16	8	""	"YOR220W"	13740	16870	110	3582	3283	1330	269	342	392	100	92	0	4656	4364	1657	503	602	632	95	90	0	0	0	0	0	0	0	0	0	0	0	0	0	0	0	0	0	0	0	0.798	0.781	0.840	0.806	1.796	0.778	0.844	0.000	0.000	0.000	0.000	0.000	0.000	0.000	0.000	0.000	0.000	0.000	0.000	0.000	0.000	80	471	7466	6875	-0.326	Error	Error	3313	4153	0	0	3014	3861	0	0	0	0
3	17	8	""	"YOR252W"	13880	16870	110	4746	4264	1597	231	320	411	93	93	0	5027	4391	1614	371	549	701	93	88	0	0	0	0	0	0	0	0	0	0	0	0	0	0	0	0	0	0	0	0.970	1.003	0.973	0.993	1.754	0.944	0.852	0.000	0.000	0.000	0.000	0.000	0.000	0.000	0.000	0.000	0.000	0.000	0.000	0.000	0.000	80	408	9171	8053	-0.044	Error	Error	4515	4656	0	0	4033	4020	0	0	0	0
3	18	8	""	"YOR192C"	14080	16870	120	8471	7889	3442	136	186	383	98	96	0	9365	8624	3482	250	311	382	96	95	0	0	0	0	0	0	0	0	0	0	0	0	0	0	0	0	0	0	0	0.914	0.926	0.931	0.911	2.291	0.930	0.850	0.000	0.000	0.000	0.000	0.000	0.000	0.000	0.000	0.000	0.000	0.000	0.000	0.000	0.000	120	577	17450	16127	-0.129	Error	Error	8335	9115	0	0	7753	8374	0	0	0	0
3	19	8	""	"YOR222W"	14310	16870	110	3547	3000	1488	115	132	152	92	86	0	5347	4221	2266	211	238	253	86	86	0	0	0	0	0	0	0	0	0	0	0	0	0	0	0	0	0	0	0	0.668	0.719	0.705	0.762	3.237	0.686	0.811	0.000	0.000	0.000	0.000	0.000	0.000	0.000	0.000	0.000	0.000	0.000	0.000	0.000	0.000	80	397	8568	6895	-0.582	Error	Error	3432	5136	0	0	2885	4010	0	0	0	0
3	20	8	"SEC63"	"YOR254C"	14450	16860	150	1086	1264	1116	113	314	1112	46	16	0	1628	1899	1651	194	302	602	64	55	0	0	0	0	0	0	0	0	0	0	0	0	0	0	0	0	0	0	0	0.679	0.675	0.689	0.741	2.937	0.767	0.728	0.000	0.000	0.000	0.000	0.000	0.000	0.000	0.000	0.000	0.000	0.000	0.000	0.000	0.000	156	603	2407	2856	-0.560	Error	Error	973	1434	0	0	1151	1705	0	0	-50	0
3	21	8	""	"YOR192C-B"	14650	16870	100	6451	6457	3310	109	213	720	92	90	0	4877	4884	2810	189	260	547	88	83	0	0	0	0	0	0	0	0	0	0	0	0	0	0	0	0	0	0	0	1.353	1.352	1.345	1.458	2.581	1.337	0.844	0.000	0.000	0.000	0.000	0.000	0.000	0.000	0.000	0.000	0.000	0.000	0.000	0.000	0.000	80	394	11030	11043	0.436	Error	Error	6342	4688	0	0	6348	4695	0	0	0	0
3	22	8	"rpb8"	"YOR224C"	14820	16870	110	2637	2350	1036	110	117	49	97	95	0	4054	3345	1676	199	218	138	91	88	0	0	0	0	0	0	0	0	0	0	0	0	0	0	0	0	0	0	0	0.656	0.712	0.677	0.759	2.178	0.646	0.845	0.000	0.000	0.000	0.000	0.000	0.000	0.000	0.000	0.000	0.000	0.000	0.000	0.000	0.000	80	490	6382	5386	-0.609	Error	Error	2527	3855	0	0	2240	3146	0	0	0	0
3	1	9	""	"YOR256C"	10880	17070	110	4291	4441	2212	107	149	375	96	90	0	8358	7645	4430	209	325	921	88	82	0	0	0	0	0	0	0	0	0	0	0	0	0	0	0	0	0	0	0	0.513	0.583	0.568	0.639	2.776	0.515	0.753	0.000	0.000	0.000	0.000	0.000	0.000	0.000	0.000	0.000	0.000	0.000	0.000	0.000	0.000	80	436	12333	11770	-0.962	Error	Error	4184	8149	0	0	4334	7436	0	0	0	0
3	2	9	"TOA1"	"YOR194C"	11020	17060	100	3552	3126	1470	104	192	454	91	86	0	6263	5281	2334	194	373	1040	91	81	0	0	0	0	0	0	0	0	0	0	0	0	0	0	0	0	0	0	0	0.568	0.594	0.611	0.585	2.225	0.571	0.839	0.000	0.000	0.000	0.000	0.000	0.000	0.000	0.000	0.000	0.000	0.000	0.000	0.000	0.000	80	389	9517	8109	-0.816	Error	Error	3448	6069	0	0	3022	5087	0	0	0	0
3	3	9	"ISU2"	"YOR226C"	11230	17060	110	1468	1252	645	108	148	216	81	80	0	3316	2804	1468	185	238	354	83	80	0	0	0	0	0	0	0	0	0	0	0	0	0	0	0	0	0	0	0	0.434	0.437	0.422	0.415	2.584	0.401	0.791	0.000	0.000	0.000	0.000	0.000	0.000	0.000	0.000	0.000	0.000	0.000	0.000	0.000	0.000	80	454	4491	3763	-1.203	Error	Error	1360	3131	0	0	1144	2619	0	0	0	0
3	4	9	""	"YOR258W"	11400	17060	120	2334	2159	1155	107	113	46	95	91	0	3539	3071	1673	189	193	54	90	90	0	0	0	0	0	0	0	0	0	0	0	0	0	0	0	0	0	0	0	0.665	0.712	0.689	0.721	2.706	0.669	0.776	0.000	0.000	0.000	0.000	0.000	0.000	0.000	0.000	0.000	0.000	0.000	0.000	0.000	0.000	120	528	5577	4934	-0.589	Error	Error	2227	3350	0	0	2052	2882	0	0	0	0
3	5	9	"MRPL40"	"YPL173W"	11650	17060	120	6360	5357	2713	116	132	103	99	97	0	6301	5084	2693	204	214	72	90	90	0	0	0	0	0	0	0	0	0	0	0	0	0	0	0	0	0	0	0	1.024	1.074	1.110	1.128	2.924	1.044	0.802	0.000	0.000	0.000	0.000	0.000	0.000	0.000	0.000	0.000	0.000	0.000	0.000	0.000	0.000	120	552	12341	10121	0.034	Error	Error	6244	6097	0	0	5241	4880	0	0	0	0
3	6	9	"HRR25"	"YPL204W"	11830	17060	100	483	851	880	120	188	365	50	26	0	886	1295	1226	214	326	638	51	23	0	0	0	0	0	0	0	0	0	0	0	0	0	0	0	0	0	0	0	0.540	0.676	0.618	0.478	2.820	0.661	0.804	0.000	0.000	0.000	0.000	0.000	0.000	0.000	0.000	0.000	0.000	0.000	0.000	0.000	0.000	80	369	1035	1812	-0.888	Error	Error	363	672	0	0	731	1081	0	0	0	0
3	7	9	""	"YPL236C"	11990	17060	100	3163	3103	2092	129	187	352	85	82	0	4854	4110	2748	218	321	621	76	70	0	0	0	0	0	0	0	0	0	0	0	0	0	0	0	0	0	0	0	0.654	0.764	0.771	0.763	2.755	0.723	0.841	0.000	0.000	0.000	0.000	0.000	0.000	0.000	0.000	0.000	0.000	0.000	0.000	0.000	0.000	80	386	7670	6866	-0.612	Error	Error	3034	4636	0	0	2974	3892	0	0	0	0
3	8	9	"spt14"	"YPL175W"	12140	17060	110	15943	13771	5361	130	280	1218	97	95	0	8049	6742	2981	223	343	852	92	87	0	0	0	0	0	0	0	0	0	0	0	0	0	0	0	0	0	0	0	2.021	2.092	2.053	2.173	1.783	2.080	0.862	0.000	0.000	0.000	0.000	0.000	0.000	0.000	0.000	0.000	0.000	0.000	0.000	0.000	0.000	80	538	23639	20160	1.015	Error	Error	15813	7826	0	0	13641	6519	0	0	0	0
3	9	9	""	"YPL206C"	12400	17060	110	4770	3841	2128	122	153	233	85	83	0	7424	5910	3564	226	310	652	78	78	0	0	0	0	0	0	0	0	0	0	0	0	0	0	0	0	0	0	0	0.646	0.654	0.639	0.575	2.534	0.595	0.788	0.000	0.000	0.000	0.000	0.000	0.000	0.000	0.000	0.000	0.000	0.000	0.000	0.000	0.000	80	499	11846	9403	-0.631	Error	Error	4648	7198	0	0	3719	5684	0	0	0	0
3	10	9	""	"YPL238C"	12570	17060	120	1554	1293	719	127	162	231	81	71	0	2629	1961	1176	223	314	645	71	64	0	0	0	0	0	0	0	0	0	0	0	0	0	0	0	0	0	0	0	0.593	0.671	0.629	0.666	3.164	0.518	0.668	0.000	0.000	0.000	0.000	0.000	0.000	0.000	0.000	0.000	0.000	0.000	0.000	0.000	0.000	120	513	3833	2904	-0.754	Error	Error	1427	2406	0	0	1166	1738	0	0	0	0
3	11	9	"CUP9"	"YPL177C"	12740	17060	110	10509	9238	4844	154	362	1260	87	83	0	4468	3733	1970	256	359	533	83	80	0	0	0	0	0	0	0	0	0	0	0	0	0	0	0	0	0	0	0	2.458	2.613	2.634	2.843	2.667	2.867	0.812	0.000	0.000	0.000	0.000	0.000	0.000	0.000	0.000	0.000	0.000	0.000	0.000	0.000	0.000	80	519	14567	12561	1.298	Error	Error	10355	4212	0	0	9084	3477	0	0	0	0
3	12	9	""	"YPL208W"	12970	17060	120	2581	2388	1250	171	361	1210	73	49	0	7734	6834	3415	302	414	605	93	87	0	0	0	0	0	0	0	0	0	0	0	0	0	0	0	0	0	0	0	0.324	0.339	0.354	0.350	2.411	0.313	0.790	0.000	0.000	0.000	0.000	0.000	0.000	0.000	0.000	0.000	0.000	0.000	0.000	0.000	0.000	120	537	9842	8749	-1.625	Error	Error	2410	7432	0	0	2217	6532	0	0	0	0
3	13	9	"hsp82"	"YPL240C"	13100	17060	120	5276	5549	2722	165	201	206	96	95	0	5495	5471	3007	267	337	388	91	89	0	0	0	0	0	0	0	0	0	0	0	0	0	0	0	0	0	0	0	0.978	1.035	1.018	1.066	2.545	0.977	0.838	0.000	0.000	0.000	0.000	0.000	0.000	0.000	0.000	0.000	0.000	0.000	0.000	0.000	0.000	120	548	10339	10588	-0.033	Error	Error	5111	5228	0	0	5384	5204	0	0	0	0
3	14	9	"PPQ1"	"YPL179W"	13340	17060	120	5687	4839	2048	233	252	115	100	100	0	9940	8692	3041	398	421	179	99	99	0	0	0	0	0	0	0	0	0	0	0	0	0	0	0	0	0	0	0	0.572	0.555	0.563	0.539	1.929	0.534	0.824	0.000	0.000	0.000	0.000	0.000	0.000	0.000	0.000	0.000	0.000	0.000	0.000	0.000	0.000	120	525	14996	12900	-0.807	Error	Error	5454	9542	0	0	4606	8294	0	0	0	0
3	15	9	"SRP72"	"YPL210C"	13490	17060	120	2806	2892	1438	256	283	158	97	95	0	4541	4458	2112	459	492	230	96	96	0	0	0	0	0	0	0	0	0	0	0	0	0	0	0	0	0	0	0	0.625	0.659	0.662	0.630	1.874	0.634	0.807	0.000	0.000	0.000	0.000	0.000	0.000	0.000	0.000	0.000	0.000	0.000	0.000	0.000	0.000	120	496	6632	6635	-0.679	Error	Error	2550	4082	0	0	2636	3999	0	0	0	0
3	16	9	"IQG1"	"YPL242C"	13710	17060	100	1500	1937	1525	227	263	171	97	88	0	1683	1899	1304	402	442	201	90	88	0	0	0	0	0	0	0	0	0	0	0	0	0	0	0	0	0	0	0	0.994	1.142	1.146	1.161	2.010	1.147	0.750	0.000	0.000	0.000	0.000	0.000	0.000	0.000	0.000	0.000	0.000	0.000	0.000	0.000	0.000	80	446	2554	3207	-0.009	Error	Error	1273	1281	0	0	1710	1497	0	0	0	0
3	17	9	"EMPTY"	"EMPTY"	13890	17050	150	166	185	82	181	225	326	0	0	0	301	311	113	309	383	537	0	0	0	0	0	0	0	0	0	0	0	0	0	0	0	0	0	0	0	0	0	1.875	2.000	0.703	0.684	4.353	0.565	0.183	0.000	0.000	0.000	0.000	0.000	0.000	0.000	0.000	0.000	0.000	0.000	0.000	0.000	0.000	156	637	-23	6	0.907	Error	Error	-15	-8	0	0	4	2	0	0	-75	0
3	18	9	"EMPTY"	"EMPTY"	14080	17050	150	137	156	76	130	148	97	16	3	0	249	273	120	224	257	191	10	3	0	0	0	0	0	0	0	0	0	0	0	0	0	0	0	0	0	0	0	0.280	0.531	0.587	0.597	3.613	0.449	0.108	0.000	0.000	0.000	0.000	0.000	0.000	0.000	0.000	0.000	0.000	0.000	0.000	0.000	0.000	156	630	32	75	-1.837	Error	Error	7	25	0	0	26	49	0	0	-75	0
3	19	9	"EMPTY"	"EMPTY"	14270	17050	150	114	119	54	111	126	127	4	0	0	190	193	75	205	227	204	1	0	0	0	0	0	0	0	0	0	0	0	0	0	0	0	0	0	0	0	0	-0.200	-0.667	0.720	0.824	3.825	0.207	0.019	0.000	0.000	0.000	0.000	0.000	0.000	0.000	0.000	0.000	0.000	0.000	0.000	0.000	0.000	156	533	-12	-4	Error	Error	Error	3	-15	0	0	8	-12	0	0	-75	0
3	20	9	"EMPTY"	"EMPTY"	14450	17050	150	108	120	58	100	132	289	0	0	0	202	227	228	183	202	236	1	1	0	0	0	0	0	0	0	0	0	0	0	0	0	0	0	0	0	0	0	0.421	0.455	0.591	0.603	4.627	0.082	0.050	0.000	0.000	0.000	0.000	0.000	0.000	0.000	0.000	0.000	0.000	0.000	0.000	0.000	0.000	156	505	27	64	-1.248	Error	Error	8	19	0	0	20	44	0	0	-75	0
3	21	9	"EMPTY"	"EMPTY"	14640	17050	150	105	119	53	105	163	489	0	0	0	182	203	85	186	220	370	0	0	0	0	0	0	0	0	0	0	0	0	0	0	0	0	0	0	0	0	0	0.000	0.824	0.676	0.583	4.513	0.368	0.042	0.000	0.000	0.000	0.000	0.000	0.000	0.000	0.000	0.000	0.000	0.000	0.000	0.000	0.000	156	625	-4	31	Error	Error	Error	0	-4	0	0	14	17	0	0	-75	0
3	22	9	"EMPTY"	"EMPTY"	14830	17050	150	124	137	68	107	114	48	30	14	0	198	222	101	192	205	107	12	4	0	0	0	0	0	0	0	0	0	0	0	0	0	0	0	0	0	0	0	2.833	1.000	0.976	1.139	4.009	0.354	0.047	0.000	0.000	0.000	0.000	0.000	0.000	0.000	0.000	0.000	0.000	0.000	0.000	0.000	0.000	156	801	23	60	1.503	Error	Error	17	6	0	0	30	30	0	0	-75	0
3	1	10	"EMPTY"	"EMPTY"	10860	17240	150	104	110	52	96	107	88	8	1	0	183	185	87	185	200	121	2	1	0	0	0	0	0	0	0	0	0	0	0	0	0	0	0	0	0	0	0	-4.000	100000.000	1.000	0.904	4.245	0.567	0.138	0.000	0.000	0.000	0.000	0.000	0.000	0.000	0.000	0.000	0.000	0.000	0.000	0.000	0.000	156	818	6	14	Error	Error	Error	8	-2	0	0	14	0	0	0	-75	0
3	2	10	"EMPTY"	"EMPTY"	11050	17240	150	111	123	58	96	134	192	1	0	0	184	189	78	183	221	258	1	0	0	0	0	0	0	0	0	0	0	0	0	0	0	0	0	0	0	0	0	15.000	4.500	0.827	0.987	4.299	0.396	0.027	0.000	0.000	0.000	0.000	0.000	0.000	0.000	0.000	0.000	0.000	0.000	0.000	0.000	0.000	156	605	16	33	3.907	Error	Error	15	1	0	0	27	6	0	0	-75	0
3	3	10	"EMPTY"	"EMPTY"	11240	17240	150	109	133	84	98	131	185	5	1	0	193	209	89	176	212	276	3	0	0	0	0	0	0	0	0	0	0	0	0	0	0	0	0	0	0	0	0	0.647	1.061	0.857	0.794	4.145	1.046	0.106	0.000	0.000	0.000	0.000	0.000	0.000	0.000	0.000	0.000	0.000	0.000	0.000	0.000	0.000	156	636	28	68	-0.628	Error	Error	11	17	0	0	35	33	0	0	-75	0
3	4	10	"EMPTY"	"EMPTY"	11430	17240	150	115	139	88	106	117	79	18	7	0	187	218	120	178	191	100	16	8	0	0	0	0	0	0	0	0	0	0	0	0	0	0	0	0	0	0	0	1.000	0.825	0.632	0.688	3.334	0.525	0.119	0.000	0.000	0.000	0.000	0.000	0.000	0.000	0.000	0.000	0.000	0.000	0.000	0.000	0.000	156	667	18	73	0.000	Error	Error	9	9	0	0	33	40	0	0	-75	0
3	5	10	"EMPTY"	"EMPTY"	11620	17240	150	142	159	86	119	137	88	21	7	0	248	262	123	204	223	111	25	8	0	0	0	0	0	0	0	0	0	0	0	0	0	0	0	0	0	0	0	0.523	0.690	0.587	0.584	3.816	0.444	0.097	0.000	0.000	0.000	0.000	0.000	0.000	0.000	0.000	0.000	0.000	0.000	0.000	0.000	0.000	156	642	67	98	-0.936	Error	Error	23	44	0	0	40	58	0	0	-75	0
3	6	10	"EMPTY"	"EMPTY"	11810	17240	150	127	161	110	121	164	282	1	0	0	225	258	125	213	275	474	0	0	0	0	0	0	0	0	0	0	0	0	0	0	0	0	0	0	0	0	0	0.500	0.889	0.854	0.791	4.330	1.506	0.129	0.000	0.000	0.000	0.000	0.000	0.000	0.000	0.000	0.000	0.000	0.000	0.000	0.000	0.000	156	619	18	85	-1.000	Error	Error	6	12	0	0	40	45	0	0	-75	0
3	7	10	""	"iYBL030C-0"	12000	17250	100	2869	2751	1619	115	130	105	93	93	0	5426	4530	2657	193	205	62	92	91	0	0	0	0	0	0	0	0	0	0	0	0	0	0	0	0	0	0	0	0.526	0.608	0.649	0.635	2.878	0.582	0.829	0.000	0.000	0.000	0.000	0.000	0.000	0.000	0.000	0.000	0.000	0.000	0.000	0.000	0.000	80	476	7987	6973	-0.926	Error	Error	2754	5233	0	0	2636	4337	0	0	0	0
3	8	10	""	"iYBL027W"	12220	17260	110	5609	4749	2518	118	211	752	82	80	0	6431	5003	3175	213	326	742	77	75	0	0	0	0	0	0	0	0	0	0	0	0	0	0	0	0	0	0	0	0.883	0.967	0.905	1.047	2.366	0.849	0.816	0.000	0.000	0.000	0.000	0.000	0.000	0.000	0.000	0.000	0.000	0.000	0.000	0.000	0.000	80	580	11709	9421	-0.179	Error	Error	5491	6218	0	0	4631	4790	0	0	0	0
3	9	10	""	"iYBL023C"	12410	17250	110	1825	1556	937	109	190	482	75	68	0	2706	2127	1346	207	348	821	70	66	0	0	0	0	0	0	0	0	0	0	0	0	0	0	0	0	0	0	0	0.687	0.754	0.690	0.607	2.155	0.717	0.792	0.000	0.000	0.000	0.000	0.000	0.000	0.000	0.000	0.000	0.000	0.000	0.000	0.000	0.000	80	484	4215	3367	-0.542	Error	Error	1716	2499	0	0	1447	1920	0	0	0	0
3	10	10	""	"iYBL009W"	12560	17250	110	4766	4247	1623	109	139	166	100	100	0	3562	3214	1140	199	229	154	96	96	0	0	0	0	0	0	0	0	0	0	0	0	0	0	0	0	0	0	0	1.385	1.372	1.428	1.392	1.693	1.456	0.836	0.000	0.000	0.000	0.000	0.000	0.000	0.000	0.000	0.000	0.000	0.000	0.000	0.000	0.000	80	470	8020	7153	0.470	Error	Error	4657	3363	0	0	4138	3015	0	0	0	0
3	11	10	""	"iYBL005W"	12760	17260	110	4715	4474	2502	116	173	534	93	85	0	3067	3207	2016	201	230	205	95	90	0	0	0	0	0	0	0	0	0	0	0	0	0	0	0	0	0	0	0	1.605	1.450	1.412	1.540	1.980	1.366	0.794	0.000	0.000	0.000	0.000	0.000	0.000	0.000	0.000	0.000	0.000	0.000	0.000	0.000	0.000	80	525	7465	7364	0.682	Error	Error	4599	2866	0	0	4358	3006	0	0	0	0
3	12	10	""	"iYBL003C"	12940	17250	110	10891	10951	5875	117	131	88	100	100	0	3216	2996	1463	204	212	65	97	93	0	0	0	0	0	0	0	0	0	0	0	0	0	0	0	0	0	0	0	3.577	3.880	4.039	4.168	2.031	4.284	0.824	0.000	0.000	0.000	0.000	0.000	0.000	0.000	0.000	0.000	0.000	0.000	0.000	0.000	0.000	80	543	13786	13626	1.839	Error	Error	10774	3012	0	0	10834	2792	0	0	0	0
3	13	10	""	"iYBRCdelta11"	13170	17260	110	389	382	192	114	127	79	80	75	0	513	451	242	188	214	239	57	21	0	0	0	0	0	0	0	0	0	0	0	0	0	0	0	0	0	0	0	0.846	1.019	0.935	0.981	2.398	0.889	0.571	0.000	0.000	0.000	0.000	0.000	0.000	0.000	0.000	0.000	0.000	0.000	0.000	0.000	0.000	80	506	600	531	-0.241	Error	Error	275	325	0	0	268	263	0	0	0	0
3	14	10	""	"iYBR014C"	13310	17250	100	3968	3757	2331	156	173	85	98	98	0	3173	2853	1615	268	288	108	91	90	0	0	0	0	0	0	0	0	0	0	0	0	0	0	0	0	0	0	0	1.312	1.393	1.392	1.244	1.997	1.503	0.824	0.000	0.000	0.000	0.000	0.000	0.000	0.000	0.000	0.000	0.000	0.000	0.000	0.000	0.000	80	429	6717	6186	0.392	Error	Error	3812	2905	0	0	3601	2585	0	0	0	0
3	15	10	""	"iYBR018C"	13540	17260	110	2765	2513	1249	221	278	350	83	81	0	4064	3484	2006	415	502	570	78	72	0	0	0	0	0	0	0	0	0	0	0	0	0	0	0	0	0	0	0	0.697	0.747	0.679	0.758	3.068	0.654	0.821	0.000	0.000	0.000	0.000	0.000	0.000	0.000	0.000	0.000	0.000	0.000	0.000	0.000	0.000	80	501	6193	5361	-0.520	Error	Error	2544	3649	0	0	2292	3069	0	0	0	0
3	16	10	""	"iYBR035C"	13700	17260	120	2486	2312	932	224	277	336	96	91	0	4515	4039	1801	423	512	543	91	86	0	0	0	0	0	0	0	0	0	0	0	0	0	0	0	0	0	0	0	0.553	0.577	0.580	0.646	2.458	0.539	0.828	0.000	0.000	0.000	0.000	0.000	0.000	0.000	0.000	0.000	0.000	0.000	0.000	0.000	0.000	120	540	6354	5704	-0.855	Error	Error	2262	4092	0	0	2088	3616	0	0	0	0
3	17	10	""	"iYBR038W"	13880	17250	110	3775	3514	1656	203	209	81	100	98	0	5073	4427	1988	347	356	126	98	98	0	0	0	0	0	0	0	0	0	0	0	0	0	0	0	0	0	0	0	0.756	0.812	0.823	0.795	1.606	0.833	0.868	0.000	0.000	0.000	0.000	0.000	0.000	0.000	0.000	0.000	0.000	0.000	0.000	0.000	0.000	80	524	8298	7391	-0.404	Error	Error	3572	4726	0	0	3311	4080	0	0	0	0
3	18	10	""	"iYBR042C"	14130	17250	130	2536	2173	1386	139	154	76	83	79	0	1728	1452	946	248	271	119	74	71	0	0	0	0	0	0	0	0	0	0	0	0	0	0	0	0	0	0	0	1.620	1.689	1.555	1.452	2.821	1.640	0.804	0.000	0.000	0.000	0.000	0.000	0.000	0.000	0.000	0.000	0.000	0.000	0.000	0.000	0.000	120	647	3877	3238	0.696	Error	Error	2397	1480	0	0	2034	1204	0	0	0	0
3	19	10	""	"iYCR018C"	14320	17250	130	155	210	142	117	129	65	42	27	0	260	320	172	213	231	87	40	27	0	0	0	0	0	0	0	0	0	0	0	0	0	0	0	0	0	0	0	0.809	0.869	0.800	0.708	3.354	0.675	0.424	0.000	0.000	0.000	0.000	0.000	0.000	0.000	0.000	0.000	0.000	0.000	0.000	0.000	0.000	120	545	85	200	-0.307	Error	Error	38	47	0	0	93	107	0	0	0	0
3	20	10	""	"iYCRCtau1"	14480	17250	100	593	610	292	113	129	136	90	76	0	986	939	487	201	210	64	87	87	0	0	0	0	0	0	0	0	0	0	0	0	0	0	0	0	0	0	0	0.611	0.673	0.695	0.669	2.200	0.588	0.722	0.000	0.000	0.000	0.000	0.000	0.000	0.000	0.000	0.000	0.000	0.000	0.000	0.000	0.000	80	417	1265	1235	-0.710	Error	Error	480	785	0	0	497	738	0	0	0	0
3	21	10	""	"iYCR020C"	14700	17260	100	2591	2325	1074	114	133	137	100	96	0	1453	1339	563	203	212	76	96	92	0	0	0	0	0	0	0	0	0	0	0	0	0	0	0	0	0	0	0	1.982	1.946	1.973	1.892	1.714	2.127	0.813	0.000	0.000	0.000	0.000	0.000	0.000	0.000	0.000	0.000	0.000	0.000	0.000	0.000	0.000	80	432	3727	3347	0.987	Error	Error	2477	1250	0	0	2211	1136	0	0	0	0
3	22	10	""	"iSNR65"	14840	17250	110	1145	1043	473	109	116	49	97	92	0	2192	1889	823	193	200	64	93	92	0	0	0	0	0	0	0	0	0	0	0	0	0	0	0	0	0	0	0	0.518	0.551	0.536	0.526	1.981	0.536	0.807	0.000	0.000	0.000	0.000	0.000	0.000	0.000	0.000	0.000	0.000	0.000	0.000	0.000	0.000	80	476	3035	2630	-0.948	Error	Error	1036	1999	0	0	934	1696	0	0	0	0
3	1	11	""	"iYCR033W"	10900	17440	110	2126	2149	1393	102	115	69	86	83	0	1456	1564	1150	190	200	63	80	77	0	0	0	0	0	0	0	0	0	0	0	0	0	0	0	0	0	0	0	1.599	1.490	1.317	1.326	2.258	1.355	0.754	0.000	0.000	0.000	0.000	0.000	0.000	0.000	0.000	0.000	0.000	0.000	0.000	0.000	0.000	80	522	3290	3421	0.677	Error	Error	2024	1266	0	0	2047	1374	0	0	0	0
3	2	11	""	"iYCR037C"	11060	17450	110	2177	2118	1075	103	126	104	96	95	0	3902	3738	1972	189	205	94	95	92	0	0	0	0	0	0	0	0	0	0	0	0	0	0	0	0	0	0	0	0.559	0.568	0.567	0.630	1.982	0.532	0.845	0.000	0.000	0.000	0.000	0.000	0.000	0.000	0.000	0.000	0.000	0.000	0.000	0.000	0.000	80	469	5787	5564	-0.840	Error	Error	2074	3713	0	0	2015	3549	0	0	0	0
3	3	11	""	"iYCR060W"	11250	17450	110	1311	1331	746	103	120	88	92	90	0	3796	3643	2063	182	199	107	87	85	0	0	0	0	0	0	0	0	0	0	0	0	0	0	0	0	0	0	0	0.334	0.355	0.371	0.379	2.312	0.308	0.772	0.000	0.000	0.000	0.000	0.000	0.000	0.000	0.000	0.000	0.000	0.000	0.000	0.000	0.000	80	532	4822	4689	-1.581	Error	Error	1208	3614	0	0	1228	3461	0	0	0	0
3	4	11	""	"iYCR066W"	11460	17460	110	2063	3072	2948	116	133	91	91	88	0	1047	1181	938	197	218	126	73	72	0	0	0	0	0	0	0	0	0	0	0	0	0	0	0	0	0	0	0	2.291	3.004	2.613	2.418	3.354	3.302	0.725	0.000	0.000	0.000	0.000	0.000	0.000	0.000	0.000	0.000	0.000	0.000	0.000	0.000	0.000	80	529	2797	3940	1.196	Error	Error	1947	850	0	0	2956	984	0	0	0	0
3	5	11	""	"iYCR071C"	11660	17450	110	3738	3657	2305	156	169	82	91	90	0	2029	1793	1052	263	277	104	80	80	0	0	0	0	0	0	0	0	0	0	0	0	0	0	0	0	0	0	0	2.028	2.288	2.081	2.252	2.045	2.385	0.759	0.000	0.000	0.000	0.000	0.000	0.000	0.000	0.000	0.000	0.000	0.000	0.000	0.000	0.000	80	449	5348	5031	1.020	Error	Error	3582	1766	0	0	3501	1530	0	0	0	0
3	6	11	""	"iYCR090C-1"	11800	17450	120	4622	4103	1826	147	156	65	100	98	0	6982	5859	2732	255	265	87	97	95	0	0	0	0	0	0	0	0	0	0	0	0	0	0	0	0	0	0	0	0.665	0.706	0.718	0.773	2.377	0.673	0.855	0.000	0.000	0.000	0.000	0.000	0.000	0.000	0.000	0.000	0.000	0.000	0.000	0.000	0.000	120	498	11202	9560	-0.588	Error	Error	4475	6727	0	0	3956	5604	0	0	0	0
3	7	11	""	"iYCR094W"	11990	17450	110	2825	2580	1227	117	132	85	100	97	0	1897	1704	784	203	286	1242	66	7	0	0	0	0	0	0	0	0	0	0	0	0	0	0	0	0	0	0	0	1.599	1.641	1.652	1.592	1.791	1.681	0.847	0.000	0.000	0.000	0.000	0.000	0.000	0.000	0.000	0.000	0.000	0.000	0.000	0.000	0.000	80	518	4402	3964	0.677	Error	Error	2708	1694	0	0	2463	1501	0	0	0	0
3	8	11	""	"iYCRWomega3"	12190	17450	100	6795	7114	3896	116	163	291	100	97	0	4965	4964	2738	206	314	1293	85	75	0	0	0	0	0	0	0	0	0	0	0	0	0	0	0	0	0	0	0	1.403	1.471	1.491	1.582	2.005	1.567	0.832	0.000	0.000	0.000	0.000	0.000	0.000	0.000	0.000	0.000	0.000	0.000	0.000	0.000	0.000	80	502	11438	11756	0.489	Error	Error	6679	4759	0	0	6998	4758	0	0	0	0
3	9	11	""	"iYDR036C"	12400	17450	110	3800	3408	1733	115	153	278	95	88	0	4957	4434	2154	200	243	302	90	88	0	0	0	0	0	0	0	0	0	0	0	0	0	0	0	0	0	0	0	0.775	0.778	0.788	0.780	1.750	0.771	0.877	0.000	0.000	0.000	0.000	0.000	0.000	0.000	0.000	0.000	0.000	0.000	0.000	0.000	0.000	80	556	8442	7527	-0.368	Error	Error	3685	4757	0	0	3293	4234	0	0	0	0
3	10	11	""	"iYDR040C"	12610	17450	120	1722	1826	1430	109	124	133	86	84	0	2659	2818	2289	191	203	102	80	78	0	0	0	0	0	0	0	0	0	0	0	0	0	0	0	0	0	0	0	0.654	0.654	0.616	0.601	2.986	0.579	0.694	0.000	0.000	0.000	0.000	0.000	0.000	0.000	0.000	0.000	0.000	0.000	0.000	0.000	0.000	120	538	4081	4344	-0.614	Error	Error	1613	2468	0	0	1717	2627	0	0	0	0
3	11	11	""	"iYDR043C-0"	12760	17440	110	918	902	509	109	113	43	92	90	0	2247	2255	1368	190	196	53	92	92	0	0	0	0	0	0	0	0	0	0	0	0	0	0	0	0	0	0	0	0.393	0.384	0.400	0.387	2.094	0.343	0.790	0.000	0.000	0.000	0.000	0.000	0.000	0.000	0.000	0.000	0.000	0.000	0.000	0.000	0.000	80	438	2866	2858	-1.346	Error	Error	809	2057	0	0	793	2065	0	0	0	0
3	12	11	""	"itD(GUC)D"	12950	17450	110	957	899	404	111	119	52	96	96	0	1514	1321	602	197	204	61	90	90	0	0	0	0	0	0	0	0	0	0	0	0	0	0	0	0	0	0	0	0.642	0.701	0.692	0.714	1.951	0.680	0.803	0.000	0.000	0.000	0.000	0.000	0.000	0.000	0.000	0.000	0.000	0.000	0.000	0.000	0.000	80	528	2163	1912	-0.639	Error	Error	846	1317	0	0	788	1124	0	0	0	0
3	13	11	""	"iYDR062W"	13130	17440	90	1813	1759	900	116	193	341	84	80	0	2918	2706	1400	205	371	677	88	75	0	0	0	0	0	0	0	0	0	0	0	0	0	0	0	0	0	0	0	0.626	0.657	0.650	0.657	1.666	0.600	0.832	0.000	0.000	0.000	0.000	0.000	0.000	0.000	0.000	0.000	0.000	0.000	0.000	0.000	0.000	52	394	4410	4144	-0.677	Error	Error	1697	2713	0	0	1643	2501	0	0	0	0
3	14	11	""	"iYDR066C"	13330	17450	110	3690	4069	2550	131	187	286	95	91	0	1742	1983	1252	227	341	560	72	60	0	0	0	0	0	0	0	0	0	0	0	0	0	0	0	0	0	0	0	2.349	2.243	2.179	2.418	2.201	2.324	0.790	0.000	0.000	0.000	0.000	0.000	0.000	0.000	0.000	0.000	0.000	0.000	0.000	0.000	0.000	80	565	5074	5694	1.232	Error	Error	3559	1515	0	0	3938	1756	0	0	0	0
3	15	11	""	"iYDR082W"	13540	17450	110	1221	1161	432	166	184	108	96	96	0	1354	1212	436	291	310	121	91	88	0	0	0	0	0	0	0	0	0	0	0	0	0	0	0	0	0	0	0	0.992	1.080	1.098	1.002	1.837	1.074	0.760	0.000	0.000	0.000	0.000	0.000	0.000	0.000	0.000	0.000	0.000	0.000	0.000	0.000	0.000	80	511	2118	1916	-0.011	Error	Error	1055	1063	0	0	995	921	0	0	0	0
3	16	11	""	"iYDR086C"	13710	17450	110	1279	1170	384	182	192	81	98	98	0	2682	2400	779	351	362	122	97	97	0	0	0	0	0	0	0	0	0	0	0	0	0	0	0	0	0	0	0	0.471	0.482	0.487	0.481	1.533	0.456	0.814	0.000	0.000	0.000	0.000	0.000	0.000	0.000	0.000	0.000	0.000	0.000	0.000	0.000	0.000	80	467	3428	3037	-1.087	Error	Error	1097	2331	0	0	988	2049	0	0	0	0
3	17	11	""	"itR(ACG)D-1"	13910	17450	100	2186	2027	773	203	217	123	100	98	0	4250	3877	1419	339	358	155	97	97	0	0	0	0	0	0	0	0	0	0	0	0	0	0	0	0	0	0	0	0.507	0.516	0.519	0.511	1.505	0.499	0.874	0.000	0.000	0.000	0.000	0.000	0.000	0.000	0.000	0.000	0.000	0.000	0.000	0.000	0.000	80	498	5894	5362	-0.980	Error	Error	1983	3911	0	0	1824	3538	0	0	0	0
3	18	11	""	"iYDR102C"	14110	17450	100	1521	1394	610	163	189	134	97	93	0	2697	2478	1053	280	307	161	93	92	0	0	0	0	0	0	0	0	0	0	0	0	0	0	0	0	0	0	0	0.562	0.560	0.570	0.540	1.963	0.525	0.819	0.000	0.000	0.000	0.000	0.000	0.000	0.000	0.000	0.000	0.000	0.000	0.000	0.000	0.000	80	428	3775	3429	-0.832	Error	Error	1358	2417	0	0	1231	2198	0	0	0	0
3	19	11	""	"iYDRCsigma2"	14270	17450	110	1118	1019	404	147	160	78	98	96	0	1209	1111	444	258	279	101	92	90	0	0	0	0	0	0	0	0	0	0	0	0	0	0	0	0	0	0	0	1.021	1.022	1.002	0.982	1.635	0.970	0.763	0.000	0.000	0.000	0.000	0.000	0.000	0.000	0.000	0.000	0.000	0.000	0.000	0.000	0.000	80	499	1922	1725	0.030	Error	Error	971	951	0	0	872	853	0	0	0	0
3	20	11	""	"iYDR109C"	14520	17440	130	3414	2882	2049	141	163	88	88	85	0	4528	3908	2454	240	268	112	83	80	0	0	0	0	0	0	0	0	0	0	0	0	0	0	0	0	0	0	0	0.763	0.747	0.753	0.696	2.520	0.770	0.822	0.000	0.000	0.000	0.000	0.000	0.000	0.000	0.000	0.000	0.000	0.000	0.000	0.000	0.000	120	597	7561	6409	-0.390	Error	Error	3273	4288	0	0	2741	3668	0	0	0	0
3	21	11	""	"iYDR418W"	14660	17440	110	601	653	362	122	127	53	96	92	0	1110	1288	836	207	218	83	95	90	0	0	0	0	0	0	0	0	0	0	0	0	0	0	0	0	0	0	0	0.530	0.491	0.455	0.530	2.506	0.414	0.702	0.000	0.000	0.000	0.000	0.000	0.000	0.000	0.000	0.000	0.000	0.000	0.000	0.000	0.000	80	405	1382	1612	-0.915	Error	Error	479	903	0	0	531	1081	0	0	0	0
3	22	11	""	"iYDR421W"	14840	17440	110	10302	9154	4533	120	127	53	100	100	0	3227	2834	1333	199	207	71	98	97	0	0	0	0	0	0	0	0	0	0	0	0	0	0	0	0	0	0	0	3.363	3.428	3.482	3.571	1.872	3.643	0.872	0.000	0.000	0.000	0.000	0.000	0.000	0.000	0.000	0.000	0.000	0.000	0.000	0.000	0.000	80	532	13210	11669	1.750	Error	Error	10182	3028	0	0	9034	2635	0	0	0	0
3	1	12	""	"iYDR426C"	10860	17640	110	1056	981	392	102	111	51	100	96	0	1272	1168	436	191	196	53	96	93	0	0	0	0	0	0	0	0	0	0	0	0	0	0	0	0	0	0	0	0.883	0.900	0.931	0.914	1.739	0.891	0.806	0.000	0.000	0.000	0.000	0.000	0.000	0.000	0.000	0.000	0.000	0.000	0.000	0.000	0.000	80	552	2035	1856	-0.180	Error	Error	954	1081	0	0	879	977	0	0	0	0
3	2	12	""	"itK(CUU)D2"	11080	17640	120	1177	1066	572	108	118	53	94	90	0	1034	925	493	193	201	56	80	79	0	0	0	0	0	0	0	0	0	0	0	0	0	0	0	0	0	0	0	1.271	1.309	1.281	1.274	3.052	1.286	0.735	0.000	0.000	0.000	0.000	0.000	0.000	0.000	0.000	0.000	0.000	0.000	0.000	0.000	0.000	120	546	1910	1690	0.346	Error	Error	1069	841	0	0	958	732	0	0	0	0
3	3	12	""	"iYDR448W"	11230	17630	110	1445	1312	510	118	129	57	100	98	0	1528	1395	461	212	221	72	98	95	0	0	0	0	0	0	0	0	0	0	0	0	0	0	0	0	0	0	0	1.008	1.009	1.056	0.985	1.629	1.039	0.821	0.000	0.000	0.000	0.000	0.000	0.000	0.000	0.000	0.000	0.000	0.000	0.000	0.000	0.000	80	465	2643	2377	0.012	Error	Error	1327	1316	0	0	1194	1183	0	0	0	0
3	4	12	""	"iYDR452W"	11450	17630	110	1948	1536	909	125	141	90	90	82	0	1947	1661	883	216	240	127	82	82	0	0	0	0	0	0	0	0	0	0	0	0	0	0	0	0	0	0	0	1.053	0.976	0.994	0.796	2.198	1.017	0.777	0.000	0.000	0.000	0.000	0.000	0.000	0.000	0.000	0.000	0.000	0.000	0.000	0.000	0.000	80	438	3554	2856	0.075	Error	Error	1823	1731	0	0	1411	1445	0	0	0	0
3	5	12	""	"iYDR470C"	11580	17630	110	1327	1311	546	140	182	198	97	90	0	2914	2846	1169	242	334	478	93	88	0	0	0	0	0	0	0	0	0	0	0	0	0	0	0	0	0	0	0	0.444	0.450	0.450	0.447	1.801	0.423	0.807	0.000	0.000	0.000	0.000	0.000	0.000	0.000	0.000	0.000	0.000	0.000	0.000	0.000	0.000	80	437	3859	3775	-1.171	Error	Error	1187	2672	0	0	1171	2604	0	0	0	0
3	6	12	""	"iYDR473C-0"	11780	17630	110	6444	5879	2425	177	203	168	100	100	0	6204	5710	2089	297	361	426	100	98	0	0	0	0	0	0	0	0	0	0	0	0	0	0	0	0	0	0	0	1.061	1.053	1.073	1.031	1.548	1.074	0.846	0.000	0.000	0.000	0.000	0.000	0.000	0.000	0.000	0.000	0.000	0.000	0.000	0.000	0.000	80	495	12174	11115	0.085	Error	Error	6267	5907	0	0	5702	5413	0	0	0	0
3	7	12	""	"iYDR476C"	11980	17630	110	2662	2517	667	132	146	74	100	100	0	5364	5107	1171	221	247	243	100	100	0	0	0	0	0	0	0	0	0	0	0	0	0	0	0	0	0	0	0	0.492	0.488	0.476	0.479	1.330	0.480	0.893	0.000	0.000	0.000	0.000	0.000	0.000	0.000	0.000	0.000	0.000	0.000	0.000	0.000	0.000	80	558	7673	7271	-1.023	Error	Error	2530	5143	0	0	2385	4886	0	0	0	0
3	8	12	""	"iYDR494W"	12230	17640	110	5170	4323	2271	119	142	127	93	92	0	2006	1707	933	204	216	81	82	82	0	0	0	0	0	0	0	0	0	0	0	0	0	0	0	0	0	0	0	2.803	2.797	2.830	2.673	2.408	2.929	0.808	0.000	0.000	0.000	0.000	0.000	0.000	0.000	0.000	0.000	0.000	0.000	0.000	0.000	0.000	80	486	6853	5707	1.487	Error	Error	5051	1802	0	0	4204	1503	0	0	0	0
3	9	12	""	"iYDR498C"	12360	17630	110	4303	3918	1572	116	120	47	100	100	0	6062	5469	2227	201	212	69	100	98	0	0	0	0	0	0	0	0	0	0	0	0	0	0	0	0	0	0	0	0.714	0.722	0.747	0.754	1.571	0.709	0.887	0.000	0.000	0.000	0.000	0.000	0.000	0.000	0.000	0.000	0.000	0.000	0.000	0.000	0.000	80	476	10048	9070	-0.485	Error	Error	4187	5861	0	0	3802	5268	0	0	0	0
3	10	12	""	"iYDR502C"	12590	17630	110	400	394	187	109	114	45	86	81	0	493	510	284	189	200	54	80	76	0	0	0	0	0	0	0	0	0	0	0	0	0	0	0	0	0	0	0	0.957	0.888	0.730	0.811	2.410	0.568	0.399	0.000	0.000	0.000	0.000	0.000	0.000	0.000	0.000	0.000	0.000	0.000	0.000	0.000	0.000	80	476	595	606	-0.063	Error	Error	291	304	0	0	285	321	0	0	0	0
3	11	12	""	"itV(AAC)E1"	12740	17630	110	2358	2174	822	109	116	50	100	100	0	5289	4893	1542	189	197	53	100	100	0	0	0	0	0	0	0	0	0	0	0	0	0	0	0	0	0	0	0	0.441	0.439	0.451	0.433	1.623	0.434	0.865	0.000	0.000	0.000	0.000	0.000	0.000	0.000	0.000	0.000	0.000	0.000	0.000	0.000	0.000	80	450	7349	6769	-1.181	Error	Error	2249	5100	0	0	2065	4704	0	0	0	0
3	12	12	""	"itI(AAU)E1"	12920	17630	110	1145	1085	403	116	122	51	100	97	0	970	909	356	190	194	52	96	95	0	0	0	0	0	0	0	0	0	0	0	0	0	0	0	0	0	0	0	1.319	1.348	1.407	1.435	2.027	1.362	0.752	0.000	0.000	0.000	0.000	0.000	0.000	0.000	0.000	0.000	0.000	0.000	0.000	0.000	0.000	80	510	1809	1688	0.400	Error	Error	1029	780	0	0	969	719	0	0	0	0
3	13	12	""	"iYERCdelta20"	13100	17630	110	8157	7956	4123	111	122	74	100	100	0	5462	5250	2877	192	202	112	100	97	0	0	0	0	0	0	0	0	0	0	0	0	0	0	0	0	0	0	0	1.527	1.551	1.621	1.664	1.778	1.540	0.847	0.000	0.000	0.000	0.000	0.000	0.000	0.000	0.000	0.000	0.000	0.000	0.000	0.000	0.000	80	530	13316	12903	0.610	Error	Error	8046	5270	0	0	7845	5058	0	0	0	0
3	14	12	""	"iYER153C"	13310	17630	110	1520	1420	472	119	136	72	100	100	0	1725	1564	517	209	221	66	96	95	0	0	0	0	0	0	0	0	0	0	0	0	0	0	0	0	0	0	0	0.924	0.960	0.979	0.995	2.013	0.966	0.804	0.000	0.000	0.000	0.000	0.000	0.000	0.000	0.000	0.000	0.000	0.000	0.000	0.000	0.000	80	515	2917	2656	-0.114	Error	Error	1401	1516	0	0	1301	1355	0	0	0	0
3	15	12	""	"iYER157W"	13480	17630	110	2245	2071	596	129	145	73	100	100	0	1249	1204	354	221	231	72	98	95	0	0	0	0	0	0	0	0	0	0	0	0	0	0	0	0	0	0	0	2.058	1.976	1.868	2.101	1.700	2.068	0.823	0.000	0.000	0.000	0.000	0.000	0.000	0.000	0.000	0.000	0.000	0.000	0.000	0.000	0.000	80	521	3144	2925	1.041	Error	Error	2116	1028	0	0	1942	983	0	0	0	0
3	16	12	""	"iYER159C"	13680	17630	120	1228	1277	736	145	157	80	97	93	0	1790	1944	1054	248	267	106	97	94	0	0	0	0	0	0	0	0	0	0	0	0	0	0	0	0	0	0	0	0.702	0.667	0.677	0.694	2.461	0.647	0.786	0.000	0.000	0.000	0.000	0.000	0.000	0.000	0.000	0.000	0.000	0.000	0.000	0.000	0.000	120	532	2625	2828	-0.510	Error	Error	1083	1542	0	0	1132	1696	0	0	0	0
3	17	12	""	"iYER174C"	13850	17630	110	1194	1154	418	155	167	82	98	96	0	1999	1914	657	283	289	113	98	96	0	0	0	0	0	0	0	0	0	0	0	0	0	0	0	0	0	0	0	0.605	0.613	0.631	0.632	1.755	0.606	0.802	0.000	0.000	0.000	0.000	0.000	0.000	0.000	0.000	0.000	0.000	0.000	0.000	0.000	0.000	80	505	2755	2630	-0.724	Error	Error	1039	1716	0	0	999	1631	0	0	0	0
3	18	12	""	"iYER178W"	14050	17630	120	5952	5816	2429	200	218	106	100	98	0	2432	2375	1132	307	324	114	92	90	0	0	0	0	0	0	0	0	0	0	0	0	0	0	0	0	0	0	0	2.707	2.716	2.680	2.993	2.228	2.726	0.842	0.000	0.000	0.000	0.000	0.000	0.000	0.000	0.000	0.000	0.000	0.000	0.000	0.000	0.000	120	583	7877	7684	1.437	Error	Error	5752	2125	0	0	5616	2068	0	0	0	0
3	19	12	""	"iYER181C"	14250	17620	110	1647	1628	776	172	204	187	96	93	0	2417	2321	1015	279	304	123	100	98	0	0	0	0	0	0	0	0	0	0	0	0	0	0	0	0	0	0	0	0.690	0.713	0.766	0.694	1.881	0.690	0.798	0.000	0.000	0.000	0.000	0.000	0.000	0.000	0.000	0.000	0.000	0.000	0.000	0.000	0.000	80	502	3613	3498	-0.536	Error	Error	1475	2138	0	0	1456	2042	0	0	0	0
3	20	12	""	"iYFL064C"	14460	17630	130	63110	51438	20236	157	186	176	100	100	43	36389	30099	13970	255	283	119	100	100	0	0	0	0	0	0	0	0	0	0	0	0	0	0	0	0	0	0	0	1.742	1.718	1.669	1.848	2.162	1.706	0.839	0.000	0.000	0.000	0.000	0.000	0.000	0.000	0.000	0.000	0.000	0.000	0.000	0.000	0.000	120	582	99087	81125	0.801	Error	Error	62953	36134	0	0	51281	29844	0	0	0	0
3	21	12	""	"iYFL061W"	14630	17630	120	1851	1723	919	120	133	89	94	91	0	1958	1880	862	212	218	64	95	95	0	0	0	0	0	0	0	0	0	0	0	0	0	0	0	0	0	0	0	0.991	0.961	0.976	0.914	2.673	0.989	0.840	0.000	0.000	0.000	0.000	0.000	0.000	0.000	0.000	0.000	0.000	0.000	0.000	0.000	0.000	120	525	3477	3271	-0.012	Error	Error	1731	1746	0	0	1603	1668	0	0	0	0
3	22	12	""	"iYFL056C-0"	14860	17630	120	3944	3274	1946	118	127	77	93	90	0	6004	4898	2676	200	206	56	91	90	0	0	0	0	0	0	0	0	0	0	0	0	0	0	0	0	0	0	0	0.659	0.672	0.699	0.602	2.830	0.672	0.830	0.000	0.000	0.000	0.000	0.000	0.000	0.000	0.000	0.000	0.000	0.000	0.000	0.000	0.000	120	670	9630	7854	-0.601	Error	Error	3826	5804	0	0	3156	4698	0	0	0	0
3	1	13	""	"iYGL100W"	10860	17820	120	1029	931	420	99	107	46	98	96	0	2073	1885	730	193	199	59	96	96	0	0	0	0	0	0	0	0	0	0	0	0	0	0	0	0	0	0	0	0.495	0.492	0.498	0.471	2.117	0.477	0.810	0.000	0.000	0.000	0.000	0.000	0.000	0.000	0.000	0.000	0.000	0.000	0.000	0.000	0.000	120	596	2810	2524	-1.015	Error	Error	930	1880	0	0	832	1692	0	0	0	0
3	2	13	""	"itH(GUG)G2"	11030	17820	110	3739	3473	1697	105	112	47	100	100	0	2650	2410	1090	185	192	52	100	96	0	0	0	0	0	0	0	0	0	0	0	0	0	0	0	0	0	0	0	1.474	1.514	1.520	1.530	1.823	1.623	0.828	0.000	0.000	0.000	0.000	0.000	0.000	0.000	0.000	0.000	0.000	0.000	0.000	0.000	0.000	80	453	6099	5593	0.560	Error	Error	3634	2465	0	0	3368	2225	0	0	0	0
3	3	13	""	"iYGL096W-0"	11220	17820	110	2199	2145	812	107	114	47	100	100	0	2545	2390	908	194	202	61	100	100	0	0	0	0	0	0	0	0	0	0	0	0	0	0	0	0	0	0	0	0.890	0.928	0.911	0.951	1.360	0.875	0.821	0.000	0.000	0.000	0.000	0.000	0.000	0.000	0.000	0.000	0.000	0.000	0.000	0.000	0.000	80	565	4443	4234	-0.168	Error	Error	2092	2351	0	0	2038	2196	0	0	0	0
3	4	13	""	"iYGL083W"	11480	17820	120	3132	2839	1938	114	130	81	96	88	0	3642	3744	2561	201	213	99	87	82	0	0	0	0	0	0	0	0	0	0	0	0	0	0	0	0	0	0	0	0.877	0.769	0.804	0.754	2.359	0.733	0.859	0.000	0.000	0.000	0.000	0.000	0.000	0.000	0.000	0.000	0.000	0.000	0.000	0.000	0.000	120	545	6459	6268	-0.189	Error	Error	3018	3441	0	0	2725	3543	0	0	-100	0
3	5	13	""	"iYGL079W"	11590	17820	100	1571	1862	1469	119	136	88	98	90	0	755	1268	974	204	220	153	78	65	0	0	0	0	0	0	0	0	0	0	0	0	0	0	0	0	0	0	0	2.635	1.638	1.591	1.883	2.126	1.786	0.882	0.000	0.000	0.000	0.000	0.000	0.000	0.000	0.000	0.000	0.000	0.000	0.000	0.000	0.000	80	385	2003	2807	1.398	Error	Error	1452	551	0	0	1743	1064	0	0	-100	0
3	6	13	""	"iYGL075C"	11800	17820	120	931	880	461	129	143	69	92	85	0	2847	2719	1385	228	244	97	95	94	0	0	0	0	0	0	0	0	0	0	0	0	0	0	0	0	0	0	0	0.306	0.301	0.305	0.293	2.504	0.290	0.822	0.000	0.000	0.000	0.000	0.000	0.000	0.000	0.000	0.000	0.000	0.000	0.000	0.000	0.000	120	589	3421	3242	-1.707	Error	Error	802	2619	0	0	751	2491	0	0	0	0
3	7	13	""	"iYGL056C"	11980	17820	110	2333	2104	856	117	128	65	100	100	0	3260	2992	1292	212	221	73	97	95	0	0	0	0	0	0	0	0	0	0	0	0	0	0	0	0	0	0	0	0.727	0.715	0.688	0.783	1.853	0.685	0.838	0.000	0.000	0.000	0.000	0.000	0.000	0.000	0.000	0.000	0.000	0.000	0.000	0.000	0.000	80	514	5264	4767	-0.460	Error	Error	2216	3048	0	0	1987	2780	0	0	0	0
3	8	13	""	"iYGL053W"	12170	17820	110	2235	2088	853	115	124	62	100	100	0	2915	2569	1067	198	206	67	98	98	0	0	0	0	0	0	0	0	0	0	0	0	0	0	0	0	0	0	0	0.780	0.832	0.817	0.904	1.786	0.809	0.873	0.000	0.000	0.000	0.000	0.000	0.000	0.000	0.000	0.000	0.000	0.000	0.000	0.000	0.000	80	536	4837	4344	-0.358	Error	Error	2120	2717	0	0	1973	2371	0	0	0	0
3	9	13	""	"iYGL049C"	12370	17820	110	1390	1340	520	110	115	47	100	100	0	2779	2620	1163	200	209	55	97	97	0	0	0	0	0	0	0	0	0	0	0	0	0	0	0	0	0	0	0	0.496	0.508	0.514	0.535	1.520	0.466	0.847	0.000	0.000	0.000	0.000	0.000	0.000	0.000	0.000	0.000	0.000	0.000	0.000	0.000	0.000	80	570	3859	3650	-1.011	Error	Error	1280	2579	0	0	1230	2420	0	0	0	0
3	10	13	""	"iYGL036W"	12610	17820	110	2160	1923	1095	108	116	53	88	86	0	1227	1038	638	193	198	49	75	73	0	0	0	0	0	0	0	0	0	0	0	0	0	0	0	0	0	0	0	1.985	2.148	1.894	1.723	2.394	2.041	0.804	0.000	0.000	0.000	0.000	0.000	0.000	0.000	0.000	0.000	0.000	0.000	0.000	0.000	0.000	80	496	3086	2660	0.989	Error	Error	2052	1034	0	0	1815	845	0	0	0	0
3	11	13	""	"iYGL033W"	12750	17820	110	2613	2353	952	111	121	56	100	100	0	2591	2186	998	192	201	54	95	93	0	0	0	0	0	0	0	0	0	0	0	0	0	0	0	0	0	0	0	1.043	1.124	1.126	1.315	2.019	1.098	0.866	0.000	0.000	0.000	0.000	0.000	0.000	0.000	0.000	0.000	0.000	0.000	0.000	0.000	0.000	80	492	4901	4236	0.061	Error	Error	2502	2399	0	0	2242	1994	0	0	0	0
3	12	13	""	"iYGL029W"	13000	17820	110	2891	2346	1332	119	128	86	83	83	0	1311	1097	660	204	210	54	76	76	0	0	0	0	0	0	0	0	0	0	0	0	0	0	0	0	0	0	0	2.504	2.494	2.202	1.761	2.899	2.505	0.817	0.000	0.000	0.000	0.000	0.000	0.000	0.000	0.000	0.000	0.000	0.000	0.000	0.000	0.000	80	505	3879	3120	1.324	Error	Error	2772	1107	0	0	2227	893	0	0	0	0
3	13	13	""	"itT(UGU)G2"	13140	17810	110	1368	1233	739	112	125	96	87	83	0	1145	1037	558	195	202	54	83	82	0	0	0	0	0	0	0	0	0	0	0	0	0	0	0	0	0	0	0	1.322	1.331	1.256	1.024	2.380	1.415	0.769	0.000	0.000	0.000	0.000	0.000	0.000	0.000	0.000	0.000	0.000	0.000	0.000	0.000	0.000	80	489	2206	1963	0.403	Error	Error	1256	950	0	0	1121	842	0	0	0	0
3	14	13	""	"iYGR258C-1"	13360	17820	110	1836	1919	1128	133	146	69	96	95	0	2127	2207	1379	219	229	66	93	92	0	0	0	0	0	0	0	0	0	0	0	0	0	0	0	0	0	0	0	0.893	0.898	0.919	0.946	1.908	0.847	0.818	0.000	0.000	0.000	0.000	0.000	0.000	0.000	0.000	0.000	0.000	0.000	0.000	0.000	0.000	80	588	3611	3774	-0.164	Error	Error	1703	1908	0	0	1786	1988	0	0	0	0
3	15	13	""	"iYGR263C"	13570	17830	110	1434	1262	551	126	137	63	92	91	0	2602	2245	1108	215	223	67	90	90	0	0	0	0	0	0	0	0	0	0	0	0	0	0	0	0	0	0	0	0.548	0.560	0.553	0.591	2.511	0.511	0.804	0.000	0.000	0.000	0.000	0.000	0.000	0.000	0.000	0.000	0.000	0.000	0.000	0.000	0.000	80	479	3695	3166	-0.868	Error	Error	1308	2387	0	0	1136	2030	0	0	0	0
3	16	13	""	"iYGR281W"	13700	17820	110	5097	4787	2460	126	140	72	100	100	0	1972	1814	873	225	240	81	96	95	0	0	0	0	0	0	0	0	0	0	0	0	0	0	0	0	0	0	0	2.845	2.933	2.939	3.008	1.764	3.028	0.871	0.000	0.000	0.000	0.000	0.000	0.000	0.000	0.000	0.000	0.000	0.000	0.000	0.000	0.000	80	465	6718	6250	1.509	Error	Error	4971	1747	0	0	4661	1589	0	0	0	0
3	17	13	""	"iYGR285C"	13950	17830	110	630	672	365	125	141	68	86	85	0	1342	1320	845	229	242	76	83	78	0	0	0	0	0	0	0	0	0	0	0	0	0	0	0	0	0	0	0	0.454	0.501	0.484	0.539	2.032	0.428	0.783	0.000	0.000	0.000	0.000	0.000	0.000	0.000	0.000	0.000	0.000	0.000	0.000	0.000	0.000	80	509	1618	1638	-1.140	Error	Error	505	1113	0	0	547	1091	0	0	0	0
3	18	13	""	"iYGR288W-0"	14090	17820	110	3659	3787	1889	155	174	86	100	100	0	4014	3771	1968	262	276	89	100	97	0	0	0	0	0	0	0	0	0	0	0	0	0	0	0	0	0	0	0	0.934	1.035	1.083	1.144	1.618	0.971	0.824	0.000	0.000	0.000	0.000	0.000	0.000	0.000	0.000	0.000	0.000	0.000	0.000	0.000	0.000	80	431	7256	7141	-0.099	Error	Error	3504	3752	0	0	3632	3509	0	0	0	0
3	19	13	""	"iYHL046C"	14280	17820	120	7597	6665	3542	124	140	81	99	99	0	5241	4519	2382	209	229	86	95	95	0	0	0	0	0	0	0	0	0	0	0	0	0	0	0	0	0	0	0	1.485	1.518	1.535	1.529	2.554	1.563	0.838	0.000	0.000	0.000	0.000	0.000	0.000	0.000	0.000	0.000	0.000	0.000	0.000	0.000	0.000	120	577	12505	10851	0.571	Error	Error	7473	5032	0	0	6541	4310	0	0	0	0
3	20	13	""	"iYHL042W"	14470	17820	120	1650	1740	1241	105	122	165	83	78	0	2694	2729	1965	189	202	78	84	80	0	0	0	0	0	0	0	0	0	0	0	0	0	0	0	0	0	0	0	0.617	0.644	0.616	0.674	3.984	0.600	0.762	0.000	0.000	0.000	0.000	0.000	0.000	0.000	0.000	0.000	0.000	0.000	0.000	0.000	0.000	120	523	4050	4175	-0.697	Error	Error	1545	2505	0	0	1635	2540	0	0	0	0
3	21	13	""	"iYHL038C"	14650	17820	110	2722	2371	1056	113	119	49	98	98	0	3529	2977	1417	193	200	82	96	95	0	0	0	0	0	0	0	0	0	0	0	0	0	0	0	0	0	0	0	0.782	0.811	0.806	0.846	2.192	0.766	0.829	0.000	0.000	0.000	0.000	0.000	0.000	0.000	0.000	0.000	0.000	0.000	0.000	0.000	0.000	80	528	5945	5042	-0.355	Error	Error	2609	3336	0	0	2258	2784	0	0	0	0
3	22	13	""	"itH(GUG)H"	14890	17820	110	989	873	436	105	112	46	88	87	0	1039	912	460	188	194	77	81	81	0	0	0	0	0	0	0	0	0	0	0	0	0	0	0	0	0	0	0	1.039	1.061	0.972	0.905	2.945	1.033	0.742	0.000	0.000	0.000	0.000	0.000	0.000	0.000	0.000	0.000	0.000	0.000	0.000	0.000	0.000	80	547	1735	1492	0.055	Error	Error	884	851	0	0	768	724	0	0	0	0
3	1	14	""	"iYHL019C"	10920	18020	120	720	682	375	99	106	47	85	82	0	1716	1431	765	190	197	53	85	84	0	0	0	0	0	0	0	0	0	0	0	0	0	0	0	0	0	0	0	0.407	0.470	0.475	0.450	2.902	0.446	0.763	0.000	0.000	0.000	0.000	0.000	0.000	0.000	0.000	0.000	0.000	0.000	0.000	0.000	0.000	120	535	2147	1824	-1.297	Error	Error	621	1526	0	0	583	1241	0	0	0	0
3	2	14	""	"iYHL015W"	11040	18010	110	1439	1316	684	107	110	48	97	96	0	999	912	414	198	201	51	91	86	0	0	0	0	0	0	0	0	0	0	0	0	0	0	0	0	0	0	0	1.663	1.693	1.653	1.690	1.992	1.745	0.804	0.000	0.000	0.000	0.000	0.000	0.000	0.000	0.000	0.000	0.000	0.000	0.000	0.000	0.000	80	454	2133	1923	0.734	Error	Error	1332	801	0	0	1209	714	0	0	0	0
3	3	14	""	"iYIL118W"	11290	18010	110	1718	1539	779	105	109	42	95	91	0	1288	1147	602	198	203	59	82	82	0	0	0	0	0	0	0	0	0	0	0	0	0	0	0	0	0	0	0	1.480	1.511	1.428	1.366	2.380	1.514	0.787	0.000	0.000	0.000	0.000	0.000	0.000	0.000	0.000	0.000	0.000	0.000	0.000	0.000	0.000	80	546	2703	2383	0.565	Error	Error	1613	1090	0	0	1434	949	0	0	0	0
3	4	14	""	"iYIL114C"	11480	18020	130	564	558	333	112	123	54	85	80	0	1277	1369	981	203	210	61	76	75	0	0	0	0	0	0	0	0	0	0	0	0	0	0	0	0	0	0	0	0.421	0.383	0.398	0.408	2.821	0.321	0.769	0.000	0.000	0.000	0.000	0.000	0.000	0.000	0.000	0.000	0.000	0.000	0.000	0.000	0.000	120	541	1526	1612	-1.249	Error	Error	452	1074	0	0	446	1166	0	0	0	0
3	5	14	""	"iYIL110W"	11660	18010	110	2917	2363	1224	120	137	76	93	90	0	1320	1098	555	225	238	84	83	80	0	0	0	0	0	0	0	0	0	0	0	0	0	0	0	0	0	0	0	2.554	2.569	2.486	2.364	2.134	2.741	0.770	0.000	0.000	0.000	0.000	0.000	0.000	0.000	0.000	0.000	0.000	0.000	0.000	0.000	0.000	80	456	3892	3116	1.353	Error	Error	2797	1095	0	0	2243	873	0	0	0	0
3	6	14	""	"iYIL096C"	11820	18010	110	1505	1335	582	123	136	73	98	98	0	1625	1469	549	229	241	83	95	92	0	0	0	0	0	0	0	0	0	0	0	0	0	0	0	0	0	0	0	0.990	0.977	0.983	0.972	1.835	0.999	0.843	0.000	0.000	0.000	0.000	0.000	0.000	0.000	0.000	0.000	0.000	0.000	0.000	0.000	0.000	80	483	2778	2452	-0.015	Error	Error	1382	1396	0	0	1212	1240	0	0	0	0
3	7	14	""	"iYIL093C"	12040	18020	110	1355	1133	675	120	127	57	85	81	0	2447	1926	1103	217	224	57	83	82	0	0	0	0	0	0	0	0	0	0	0	0	0	0	0	0	0	0	0	0.554	0.593	0.598	0.576	2.543	0.561	0.788	0.000	0.000	0.000	0.000	0.000	0.000	0.000	0.000	0.000	0.000	0.000	0.000	0.000	0.000	80	509	3465	2722	-0.853	Error	Error	1235	2230	0	0	1013	1709	0	0	0	0
3	8	14	""	"iYIL089W"	12190	18010	110	3927	3621	2255	118	127	57	96	93	0	2603	2445	1488	199	205	54	90	85	0	0	0	0	0	0	0	0	0	0	0	0	0	0	0	0	0	0	0	1.584	1.560	1.517	1.607	2.363	1.588	0.849	0.000	0.000	0.000	0.000	0.000	0.000	0.000	0.000	0.000	0.000	0.000	0.000	0.000	0.000	80	475	6213	5749	0.664	Error	Error	3809	2404	0	0	3503	2246	0	0	0	0
3	9	14	""	"iYIL072W"	12380	18010	110	4621	3733	2125	113	119	49	95	88	0	2352	1857	1146	192	199	58	82	80	0	0	0	0	0	0	0	0	0	0	0	0	0	0	0	0	0	0	0	2.087	2.174	2.027	2.115	2.750	2.255	0.795	0.000	0.000	0.000	0.000	0.000	0.000	0.000	0.000	0.000	0.000	0.000	0.000	0.000	0.000	80	513	6668	5285	1.061	Error	Error	4508	2160	0	0	3620	1665	0	0	0	0
3	10	14	""	"iYIL068C"	12570	18010	110	1371	1256	664	110	115	47	100	97	0	2012	1775	867	187	194	55	97	97	0	0	0	0	0	0	0	0	0	0	0	0	0	0	0	0	0	0	0	0.691	0.722	0.734	0.696	1.877	0.711	0.851	0.000	0.000	0.000	0.000	0.000	0.000	0.000	0.000	0.000	0.000	0.000	0.000	0.000	0.000	80	532	3086	2734	-0.533	Error	Error	1261	1825	0	0	1146	1588	0	0	0	0
3	11	14	""	"iYIL063C"	12760	18010	110	606	578	298	115	124	53	86	80	0	1442	1318	858	189	196	52	80	78	0	0	0	0	0	0	0	0	0	0	0	0	0	0	0	0	0	0	0	0.392	0.410	0.395	0.489	2.833	0.337	0.729	0.000	0.000	0.000	0.000	0.000	0.000	0.000	0.000	0.000	0.000	0.000	0.000	0.000	0.000	80	538	1744	1592	-1.352	Error	Error	491	1253	0	0	463	1129	0	0	0	0
3	12	14	""	"iYIL046W"	12960	18010	110	2608	2518	876	116	123	50	100	100	0	3191	3018	1131	207	211	52	100	100	0	0	0	0	0	0	0	0	0	0	0	0	0	0	0	0	0	0	0	0.835	0.855	0.894	0.891	1.570	0.822	0.873	0.000	0.000	0.000	0.000	0.000	0.000	0.000	0.000	0.000	0.000	0.000	0.000	0.000	0.000	80	530	5476	5213	-0.260	Error	Error	2492	2984	0	0	2402	2811	0	0	0	0
3	13	14	""	"iYIL042C"	13140	18010	110	941	902	461	114	123	95	88	86	0	1995	1685	901	203	205	48	83	83	0	0	0	0	0	0	0	0	0	0	0	0	0	0	0	0	0	0	0	0.461	0.532	0.530	0.516	2.502	0.504	0.830	0.000	0.000	0.000	0.000	0.000	0.000	0.000	0.000	0.000	0.000	0.000	0.000	0.000	0.000	80	536	2619	2270	-1.116	Error	Error	827	1792	0	0	788	1482	0	0	0	0
3	14	14	""	"iYIL038C"	13340	18020	110	836	827	375	130	142	72	97	91	0	2056	2100	1051	212	221	82	95	93	0	0	0	0	0	0	0	0	0	0	0	0	0	0	0	0	0	0	0	0.383	0.369	0.364	0.371	1.826	0.341	0.832	0.000	0.000	0.000	0.000	0.000	0.000	0.000	0.000	0.000	0.000	0.000	0.000	0.000	0.000	80	520	2550	2585	-1.385	Error	Error	706	1844	0	0	697	1888	0	0	0	0
3	15	14	""	"iYJL014W"	13530	18020	120	7945	6664	2821	126	142	70	100	100	0	1833	1564	728	212	218	60	89	88	0	0	0	0	0	0	0	0	0	0	0	0	0	0	0	0	0	0	0	4.824	4.836	4.545	4.789	1.879	4.939	0.838	0.000	0.000	0.000	0.000	0.000	0.000	0.000	0.000	0.000	0.000	0.000	0.000	0.000	0.000	120	547	9440	7890	2.270	Error	Error	7819	1621	0	0	6538	1352	0	0	0	0
3	16	14	""	"itK(CUU)J"	13720	18020	120	3657	3358	1656	106	118	75	98	98	0	2034	1831	875	202	212	86	94	90	0	0	0	0	0	0	0	0	0	0	0	0	0	0	0	0	0	0	0	1.938	1.996	2.005	2.143	2.373	2.103	0.798	0.000	0.000	0.000	0.000	0.000	0.000	0.000	0.000	0.000	0.000	0.000	0.000	0.000	0.000	120	537	5383	4881	0.955	Error	Error	3551	1832	0	0	3252	1629	0	0	0	0
3	17	14	""	"iYJL010C"	13890	18010	110	1206	1159	389	107	113	45	100	100	0	1663	1539	573	202	208	54	95	95	0	0	0	0	0	0	0	0	0	0	0	0	0	0	0	0	0	0	0	0.752	0.787	0.796	0.838	1.855	0.748	0.823	0.000	0.000	0.000	0.000	0.000	0.000	0.000	0.000	0.000	0.000	0.000	0.000	0.000	0.000	80	458	2560	2389	-0.411	Error	Error	1099	1461	0	0	1052	1337	0	0	0	0
3	18	14	""	"iYJR005W"	14090	18010	110	7041	6645	2486	114	120	50	100	100	0	4923	4479	1704	207	216	58	100	100	0	0	0	0	0	0	0	0	0	0	0	0	0	0	0	0	0	0	0	1.469	1.529	1.554	1.585	1.507	1.545	0.870	0.000	0.000	0.000	0.000	0.000	0.000	0.000	0.000	0.000	0.000	0.000	0.000	0.000	0.000	80	515	11643	10803	0.555	Error	Error	6927	4716	0	0	6531	4272	0	0	0	0
3	19	14	""	"iYJR009C-0"	14280	18010	110	1803	1821	897	99	104	43	100	100	0	2258	2206	1149	192	196	48	98	95	0	0	0	0	0	0	0	0	0	0	0	0	0	0	0	0	0	0	0	0.825	0.855	0.875	0.990	1.893	0.786	0.815	0.000	0.000	0.000	0.000	0.000	0.000	0.000	0.000	0.000	0.000	0.000	0.000	0.000	0.000	80	525	3770	3736	-0.278	Error	Error	1704	2066	0	0	1722	2014	0	0	0	0
3	20	14	""	"iYJR011C"	14500	18010	110	3043	2697	1250	98	106	44	100	100	0	3310	2863	1279	177	181	51	96	95	0	0	0	0	0	0	0	0	0	0	0	0	0	0	0	0	0	0	0	0.940	0.968	1.006	0.988	2.007	0.986	0.825	0.000	0.000	0.000	0.000	0.000	0.000	0.000	0.000	0.000	0.000	0.000	0.000	0.000	0.000	80	530	6078	5285	-0.089	Error	Error	2945	3133	0	0	2599	2686	0	0	0	0
3	21	14	""	"iYJR035W"	14700	18020	110	3178	2779	1319	100	107	43	96	96	0	1528	1292	677	182	186	52	85	85	0	0	0	0	0	0	0	0	0	0	0	0	0	0	0	0	0	0	0	2.287	2.414	2.380	2.622	2.116	2.343	0.809	0.000	0.000	0.000	0.000	0.000	0.000	0.000	0.000	0.000	0.000	0.000	0.000	0.000	0.000	80	535	4424	3789	1.193	Error	Error	3078	1346	0	0	2679	1110	0	0	0	0
3	22	14	""	"iYJR041C"	14900	18020	110	1497	1493	800	94	101	42	93	91	0	2864	2573	1490	174	179	48	88	85	0	0	0	0	0	0	0	0	0	0	0	0	0	0	0	0	0	0	0	0.522	0.583	0.584	0.649	2.495	0.521	0.820	0.000	0.000	0.000	0.000	0.000	0.000	0.000	0.000	0.000	0.000	0.000	0.000	0.000	0.000	80	522	4093	3798	-0.939	Error	Error	1403	2690	0	0	1399	2399	0	0	0	0
[truncated: 4,305,226 more chars]
