# Supplementary material for: Genome-Wide Mapping of the Cohesin Complex in the Yeast Saccharomyces cerevisiae
Source: PLoS Biol. 2004 Jul 27;2(9):e259. doi: 10.1371/journal.pbio.0020259 (PMC490026; doi:10.1371/journal.pbio.0020259)
Supplement: Dataset S20 — Cy3 = genomic DNA; Cy5 = ChIP cdc16-ts Smc3-6Myc Mcd1-6HA ChIP for Myc in A364a. (4.6 MB XLS). [file pbio.0020259.sd020.xls]

ATF	1.0
27	82    
"Type=GenePix Results 2"
"DateTime=2003/03/11 10:19:44"
"Settings=L:\cohesin3\UP2_231.gps"
"GalFile=L:\arraying&printing\P2uber022803.GAL"
"PixelSize=10"
"Wavelengths=635	532"
"ImageFiles=L:\cohesin3\UP2_231_635.tif 0	L:\cohesin3\UP2_231_532.tif 0"
"NormalizationMethod=None"
"NormalizationFactors=1	1"
"JpegImage=L:\cohesin3\UP2_231.jpg"
"RatioFormulations=W1/W2 (635/532)"
"Barcode="
"BackgroundSubtraction=LocalFeature"
"ImageOrigin=750, 14380"
"JpegOrigin=1410, 14610"
"Creator=GenePix Pro 4.0.1.9"
"Scanner=GenePix 4000B [87097]"
"FocusPosition=0"
"Temperature=29.62"
"LinesAveraged=1"
"Comment=Cy5=S288c ndc10-42 Mcd1_6HA NZ HA ChIP Cy3=total gDNA"
"PMTGain=690	580"
"ScanPower=100	100"
"LaserPower=3.32	3.75"
"LaserOnTime=19729	19741"
"ScanRegion=75,1438,1997,5111"
"Supplier="
"Block"	"Column"	"Row"	"Name"	"ID"	"X"	"Y"	"Dia."	"F635 Median"	"F635 Mean"	"F635 SD"	"B635 Median"	"B635 Mean"	"B635 SD"	"% > B635+1SD"	"% > B635+2SD"	"F635 % Sat."	"F532 Median"	"F532 Mean"	"F532 SD"	"B532 Median"	"B532 Mean"	"B532 SD"	"% > B532+1SD"	"% > B532+2SD"	"F532 % Sat."	"F3 Median"	"F3 Mean"	"F3 SD"	"B3 Median"	"B3 Mean"	"B3 SD"	"% > B3+1SD"	"% > B3+2SD"	"F3 % Sat."	"F4 Median"	"F4 Mean"	"F4 SD"	"B4 Median"	"B4 Mean"	"B4 SD"	"% > B4+1SD"	"% > B4+2SD"	"F4 % Sat."	"Ratio of Medians (635/532)"	"Ratio of Means (635/532)"	"Median of Ratios (635/532)"	"Mean of Ratios (635/532)"	"Ratios SD (635/532)"	"Rgn Ratio (635/532)"	"Rgn R� (635/532)"	"Ratio of Medians (Ratio/2)"	"Ratio of Means (Ratio/2)"	"Median of Ratios (Ratio/2)"	"Mean of Ratios (Ratio/2)"	"Ratios SD (Ratio/2)"	"Rgn Ratio (Ratio/2)"	"Rgn R� (Ratio/2)"	"Ratio of Medians (Ratio/3)"	"Ratio of Means (Ratio/3)"	"Median of Ratios (Ratio/3)"	"Mean of Ratios (Ratio/3)"	"Ratios SD (Ratio/3)"	"Rgn Ratio (Ratio/3)"	"Rgn R� (Ratio/3)"	"F Pixels"	"B Pixels"	"Sum of Medians"	"Sum of Means"	"Log Ratio (635/532)"	"Log Ratio (Ratio/2)"	"Log Ratio (Ratio/3)"	"F635 Median - B635"	"F532 Median - B532"	"F3 Median - B3"	"F4 Median - B4"	"F635 Mean - B635"	"F532 Mean - B532"	"F3 Mean - B3"	"F4 Mean - B4"	"Flags"	"Normalize"
1	1	1	"cdc27"	"YBL084C"	1730	14950	120	1623	1486	791	101	119	139	87	84	0	1514	1281	738	158	169	125	80	77	0	0	0	0	0	0	0	0	0	0	0	0	0	0	0	0	0	0	0	1.122	1.233	1.170	1.295	3.088	1.172	0.680	0.000	0.000	0.000	0.000	0.000	0.000	0.000	0.000	0.000	0.000	0.000	0.000	0.000	0.000	120	642	2878	2508	0.167	Error	Error	1522	1356	0	0	1385	1123	0	0	0	0
1	2	1	""	"YBL113C"	1890	14950	110	9910	11482	8673	111	905	3880	68	58	0	15394	13145	10252	161	1188	4891	63	60	0	0	0	0	0	0	0	0	0	0	0	0	0	0	0	0	0	0	0	0.643	0.876	0.881	1.017	3.361	0.848	0.766	0.000	0.000	0.000	0.000	0.000	0.000	0.000	0.000	0.000	0.000	0.000	0.000	0.000	0.000	80	491	25032	24355	-0.636	Error	Error	9799	15233	0	0	11371	12984	0	0	0	0
1	3	1	""	"YBR030W"	2090	14950	120	1051	966	565	109	714	3410	0	0	0	2431	1953	1348	161	956	4297	3	0	0	0	0	0	0	0	0	0	0	0	0	0	0	0	0	0	0	0	0	0.415	0.478	0.444	0.519	3.145	0.632	0.889	0.000	0.000	0.000	0.000	0.000	0.000	0.000	0.000	0.000	0.000	0.000	0.000	0.000	0.000	120	642	3212	2649	-1.269	Error	Error	942	2270	0	0	857	1792	0	0	0	0
1	4	1	""	"YBL086C"	2280	14940	110	670	645	360	97	119	163	81	67	0	2353	1968	1239	154	190	179	81	75	0	0	0	0	0	0	0	0	0	0	0	0	0	0	0	0	0	0	0	0.261	0.302	0.289	0.283	2.429	0.251	0.480	0.000	0.000	0.000	0.000	0.000	0.000	0.000	0.000	0.000	0.000	0.000	0.000	0.000	0.000	80	504	2772	2362	-1.940	Error	Error	573	2199	0	0	548	1814	0	0	0	0
1	5	1	"RER2"	"YBR002C"	2450	14940	110	844	823	428	97	124	142	85	80	0	2256	1852	1056	150	225	393	80	72	0	0	0	0	0	0	0	0	0	0	0	0	0	0	0	0	0	0	0	0.355	0.427	0.409	0.420	2.530	0.347	0.707	0.000	0.000	0.000	0.000	0.000	0.000	0.000	0.000	0.000	0.000	0.000	0.000	0.000	0.000	80	502	2853	2428	-1.495	Error	Error	747	2106	0	0	726	1702	0	0	0	0
1	6	1	""	"YBR032W"	2650	14970	150	115	117	51	103	119	112	5	0	0	158	181	100	148	189	298	3	0	0	0	0	0	0	0	0	0	0	0	0	0	0	0	0	0	0	0	0	1.200	0.424	0.768	0.930	3.872	0.306	0.671	0.000	0.000	0.000	0.000	0.000	0.000	0.000	0.000	0.000	0.000	0.000	0.000	0.000	0.000	156	837	22	47	0.263	Error	Error	12	10	0	0	14	33	0	0	-50	0
1	7	1	"tel1"	"YBL088C"	2840	14940	110	208	213	92	107	119	98	52	17	0	259	249	119	152	157	48	72	55	0	0	0	0	0	0	0	0	0	0	0	0	0	0	0	0	0	0	0	0.944	1.093	0.726	0.791	2.754	0.967	0.224	0.000	0.000	0.000	0.000	0.000	0.000	0.000	0.000	0.000	0.000	0.000	0.000	0.000	0.000	80	504	208	203	-0.083	Error	Error	101	107	0	0	106	97	0	0	0	0
1	8	1	""	"YBR004C"	3020	14940	110	3021	2625	1361	107	136	233	88	85	0	2369	1946	1035	157	174	187	86	81	0	0	0	0	0	0	0	0	0	0	0	0	0	0	0	0	0	0	0	1.317	1.407	1.298	1.260	2.067	1.365	0.793	0.000	0.000	0.000	0.000	0.000	0.000	0.000	0.000	0.000	0.000	0.000	0.000	0.000	0.000	80	449	5126	4307	0.398	Error	Error	2914	2212	0	0	2518	1789	0	0	0	0
1	9	1	"HMT1"	"YBR034C"	3180	14940	150	1705	1538	1211	106	129	180	69	65	0	1364	1516	1233	161	174	145	69	64	0	0	0	0	0	0	0	0	0	0	0	0	0	0	0	0	0	0	0	1.329	1.057	0.934	0.967	3.131	0.991	0.714	0.000	0.000	0.000	0.000	0.000	0.000	0.000	0.000	0.000	0.000	0.000	0.000	0.000	0.000	156	831	2802	2787	0.411	Error	Error	1599	1203	0	0	1432	1355	0	0	0	0
1	10	1	"MRP21"	"YBL090W"	3380	14960	120	2898	2500	1218	106	121	81	96	93	0	3339	2728	1419	165	172	62	89	89	0	0	0	0	0	0	0	0	0	0	0	0	0	0	0	0	0	0	0	0.880	0.934	0.900	0.941	2.762	0.897	0.826	0.000	0.000	0.000	0.000	0.000	0.000	0.000	0.000	0.000	0.000	0.000	0.000	0.000	0.000	120	494	5966	4957	-0.185	Error	Error	2792	3174	0	0	2394	2563	0	0	0	0
1	11	1	""	"YBR006W"	3530	14950	150	3441	2992	2140	104	114	55	91	83	0	1944	1837	1323	164	168	46	82	79	0	0	0	0	0	0	0	0	0	0	0	0	0	0	0	0	0	0	0	1.875	1.726	1.645	1.554	3.180	1.761	0.741	0.000	0.000	0.000	0.000	0.000	0.000	0.000	0.000	0.000	0.000	0.000	0.000	0.000	0.000	156	851	5117	4561	0.907	Error	Error	3337	1780	0	0	2888	1673	0	0	0	0
1	12	1	"CSG2"	"YBR036C"	3770	14980	120	1873	1737	830	103	115	68	95	93	0	2206	1916	1043	159	167	53	89	88	0	0	0	0	0	0	0	0	0	0	0	0	0	0	0	0	0	0	0	0.865	0.930	0.856	0.954	2.881	0.828	0.672	0.000	0.000	0.000	0.000	0.000	0.000	0.000	0.000	0.000	0.000	0.000	0.000	0.000	0.000	120	618	3817	3391	-0.210	Error	Error	1770	2047	0	0	1634	1757	0	0	0	0
1	13	1	""	"YCL048W"	3970	14970	120	3598	3285	1433	106	126	95	100	99	0	2121	1910	860	158	166	63	97	95	0	0	0	0	0	0	0	0	0	0	0	0	0	0	0	0	0	0	0	1.779	1.814	1.781	1.948	2.313	1.891	0.769	0.000	0.000	0.000	0.000	0.000	0.000	0.000	0.000	0.000	0.000	0.000	0.000	0.000	0.000	120	568	5455	4931	0.831	Error	Error	3492	1963	0	0	3179	1752	0	0	0	0
1	14	1	""	"YCR010C"	4150	14970	120	3320	3058	1460	120	135	86	96	96	0	2674	2255	1253	168	182	102	88	85	0	0	0	0	0	0	0	0	0	0	0	0	0	0	0	0	0	0	0	1.277	1.408	1.289	1.493	2.567	1.356	0.747	0.000	0.000	0.000	0.000	0.000	0.000	0.000	0.000	0.000	0.000	0.000	0.000	0.000	0.000	120	539	5706	5025	0.353	Error	Error	3200	2506	0	0	2938	2087	0	0	0	0
1	15	1	"bud5"	"YCR038C"	4330	14970	120	2515	2463	1236	121	135	87	96	96	0	3761	3352	1727	165	180	103	95	94	0	0	0	0	0	0	0	0	0	0	0	0	0	0	0	0	0	0	0	0.666	0.735	0.704	0.741	2.432	0.671	0.681	0.000	0.000	0.000	0.000	0.000	0.000	0.000	0.000	0.000	0.000	0.000	0.000	0.000	0.000	120	544	5990	5529	-0.587	Error	Error	2394	3596	0	0	2342	3187	0	0	0	0
1	16	1	"apa1"	"YCL050C"	4510	14970	120	4626	4337	1856	105	121	84	100	98	0	2507	2220	1146	156	165	81	90	88	0	0	0	0	0	0	0	0	0	0	0	0	0	0	0	0	0	0	0	1.923	2.050	1.870	2.083	2.088	2.044	0.726	0.000	0.000	0.000	0.000	0.000	0.000	0.000	0.000	0.000	0.000	0.000	0.000	0.000	0.000	120	579	6872	6296	0.943	Error	Error	4521	2351	0	0	4232	2064	0	0	0	0
1	17	1	"PGK1"	"YCR012W"	4700	14970	120	1162	1061	412	104	129	202	94	86	0	1276	1121	499	158	171	102	90	88	0	0	0	0	0	0	0	0	0	0	0	0	0	0	0	0	0	0	0	0.946	0.994	0.950	1.026	2.305	0.969	0.697	0.000	0.000	0.000	0.000	0.000	0.000	0.000	0.000	0.000	0.000	0.000	0.000	0.000	0.000	120	577	2176	1920	-0.080	Error	Error	1058	1118	0	0	957	963	0	0	0	0
1	18	1	"MATalpha1"	"YCR040W"	4890	14970	120	3156	2794	1170	110	133	210	97	94	0	3387	3099	1076	171	180	106	99	95	0	0	0	0	0	0	0	0	0	0	0	0	0	0	0	0	0	0	0	0.947	0.917	0.912	0.909	2.012	0.930	0.810	0.000	0.000	0.000	0.000	0.000	0.000	0.000	0.000	0.000	0.000	0.000	0.000	0.000	0.000	120	523	6262	5612	-0.078	Error	Error	3046	3216	0	0	2684	2928	0	0	0	0
1	19	1	"PBN1"	"YCL052C"	5060	14970	150	3237	2822	1954	110	116	51	91	86	0	1670	1449	987	173	177	48	82	78	0	0	0	0	0	0	0	0	0	0	0	0	0	0	0	0	0	0	0	2.089	2.125	2.043	2.004	2.615	2.299	0.663	0.000	0.000	0.000	0.000	0.000	0.000	0.000	0.000	0.000	0.000	0.000	0.000	0.000	0.000	156	710	4624	3988	1.063	Error	Error	3127	1497	0	0	2712	1276	0	0	0	0
1	20	1	"POL4"	"YCR014C"	5250	14970	150	2478	2201	1536	106	121	99	85	79	0	1766	1501	1042	172	183	105	77	73	0	0	0	0	0	0	0	0	0	0	0	0	0	0	0	0	0	0	0	1.488	1.576	1.487	1.665	2.961	1.571	0.802	0.000	0.000	0.000	0.000	0.000	0.000	0.000	0.000	0.000	0.000	0.000	0.000	0.000	0.000	156	714	3966	3424	0.573	Error	Error	2372	1594	0	0	2095	1329	0	0	0	0
1	21	1	"TSM1"	"YCR042C"	5440	14970	150	893	871	514	102	116	98	87	81	0	1159	1098	615	168	180	104	84	80	0	0	0	0	0	0	0	0	0	0	0	0	0	0	0	0	0	0	0	0.798	0.827	0.785	0.721	2.388	0.801	0.616	0.000	0.000	0.000	0.000	0.000	0.000	0.000	0.000	0.000	0.000	0.000	0.000	0.000	0.000	156	714	1782	1699	-0.325	Error	Error	791	991	0	0	769	930	0	0	0	0
1	22	1	"KAR4"	"YCL055W"	5630	14970	150	1886	1728	1027	102	112	55	91	87	0	1740	1551	960	160	177	171	80	75	0	0	0	0	0	0	0	0	0	0	0	0	0	0	0	0	0	0	0	1.129	1.169	1.087	1.168	2.569	1.137	0.702	0.000	0.000	0.000	0.000	0.000	0.000	0.000	0.000	0.000	0.000	0.000	0.000	0.000	0.000	156	916	3364	3017	0.175	Error	Error	1784	1580	0	0	1626	1391	0	0	0	0
1	1	2	""	"YCR016W"	1660	15170	120	3286	2980	1754	99	106	49	95	95	0	2632	2116	1343	154	154	37	88	85	0	0	0	0	0	0	0	0	0	0	0	0	0	0	0	0	0	0	0	1.286	1.468	1.385	1.559	3.311	1.451	0.710	0.000	0.000	0.000	0.000	0.000	0.000	0.000	0.000	0.000	0.000	0.000	0.000	0.000	0.000	120	434	5665	4843	0.363	Error	Error	3187	2478	0	0	2881	1962	0	0	0	0
1	2	2	""	"YCR044C"	1820	15170	150	1040	1567	1452	102	187	1074	48	35	0	1232	2511	2476	152	218	1170	49	43	0	0	0	0	0	0	0	0	0	0	0	0	0	0	0	0	0	0	0	0.869	0.621	0.566	0.632	4.143	0.526	0.602	0.000	0.000	0.000	0.000	0.000	0.000	0.000	0.000	0.000	0.000	0.000	0.000	0.000	0.000	156	507	2018	3824	-0.203	Error	Error	938	1080	0	0	1465	2359	0	0	0	0
1	3	2	"rad57"	"YDR004W"	2020	15170	150	2357	2009	1188	108	491	2754	22	0	0	1497	1247	707	157	560	3085	0	0	0	0	0	0	0	0	0	0	0	0	0	0	0	0	0	0	0	0	0	1.678	1.744	1.684	1.585	2.525	1.838	0.743	0.000	0.000	0.000	0.000	0.000	0.000	0.000	0.000	0.000	0.000	0.000	0.000	0.000	0.000	156	579	3589	2991	0.747	Error	Error	2249	1340	0	0	1901	1090	0	0	0	0
1	4	2	""	"YDR034C-C"	2210	15170	150	20850	16476	10402	104	121	146	94	89	0	28117	20293	14262	157	177	129	92	87	0	0	0	0	0	0	0	0	0	0	0	0	0	0	0	0	0	0	0	0.742	0.813	0.782	0.906	3.047	0.752	0.821	0.000	0.000	0.000	0.000	0.000	0.000	0.000	0.000	0.000	0.000	0.000	0.000	0.000	0.000	156	651	48706	36508	-0.431	Error	Error	20746	27960	0	0	16372	20136	0	0	0	0
1	5	2	"RPS13"	"YDR064W"	2400	15170	150	1412	1366	1134	100	114	83	73	65	0	1588	1614	1318	148	168	163	67	62	0	0	0	0	0	0	0	0	0	0	0	0	0	0	0	0	0	0	0	0.911	0.864	0.846	0.777	2.939	0.841	0.766	0.000	0.000	0.000	0.000	0.000	0.000	0.000	0.000	0.000	0.000	0.000	0.000	0.000	0.000	156	707	2752	2732	-0.134	Error	Error	1312	1440	0	0	1266	1466	0	0	0	0
1	6	2	"SOK1"	"YDR006C"	2590	15170	150	777	716	474	106	118	97	75	72	0	1580	1362	943	146	179	246	72	67	0	0	0	0	0	0	0	0	0	0	0	0	0	0	0	0	0	0	0	0.468	0.502	0.461	0.526	3.609	0.422	0.573	0.000	0.000	0.000	0.000	0.000	0.000	0.000	0.000	0.000	0.000	0.000	0.000	0.000	0.000	156	592	2105	1826	-1.096	Error	Error	671	1434	0	0	610	1216	0	0	0	0
1	7	2	""	"YDR034W-B"	2780	15170	150	396	414	265	110	144	213	59	32	0	926	746	479	152	179	180	67	62	0	0	0	0	0	0	0	0	0	0	0	0	0	0	0	0	0	0	0	0.370	0.512	0.508	0.526	2.355	0.634	0.362	0.000	0.000	0.000	0.000	0.000	0.000	0.000	0.000	0.000	0.000	0.000	0.000	0.000	0.000	156	607	1060	898	-1.436	Error	Error	286	774	0	0	304	594	0	0	0	0
1	8	2	""	"YDR066C"	2970	15170	150	3010	3248	2813	109	148	252	70	64	0	1494	1588	1329	160	174	99	64	62	0	0	0	0	0	0	0	0	0	0	0	0	0	0	0	0	0	0	0	2.175	2.198	2.038	1.792	3.070	2.333	0.794	0.000	0.000	0.000	0.000	0.000	0.000	0.000	0.000	0.000	0.000	0.000	0.000	0.000	0.000	156	666	4235	4567	1.121	Error	Error	2901	1334	0	0	3139	1428	0	0	0	0
1	9	2	""	"YDR008C"	3160	15170	150	404	398	263	109	129	190	59	38	0	1109	908	647	161	177	160	64	60	0	0	0	0	0	0	0	0	0	0	0	0	0	0	0	0	0	0	0	0.311	0.387	0.413	0.536	3.336	0.350	0.682	0.000	0.000	0.000	0.000	0.000	0.000	0.000	0.000	0.000	0.000	0.000	0.000	0.000	0.000	156	631	1243	1036	-1.684	Error	Error	295	948	0	0	289	747	0	0	0	0
1	10	2	""	"YDR036C"	3350	15170	150	5515	4433	2880	106	119	71	90	87	0	4545	3570	2573	163	169	59	85	81	0	0	0	0	0	0	0	0	0	0	0	0	0	0	0	0	0	0	0	1.234	1.270	1.134	1.191	3.551	1.242	0.708	0.000	0.000	0.000	0.000	0.000	0.000	0.000	0.000	0.000	0.000	0.000	0.000	0.000	0.000	156	538	9791	7734	0.304	Error	Error	5409	4382	0	0	4327	3407	0	0	0	0
1	11	2	"DOS2"	"YDR068W"	3510	15170	150	5713	5521	4442	102	112	53	94	92	0	3667	3442	2963	163	171	58	78	75	0	0	0	0	0	0	0	0	0	0	0	0	0	0	0	0	0	0	0	1.601	1.653	1.571	1.690	2.779	1.669	0.765	0.000	0.000	0.000	0.000	0.000	0.000	0.000	0.000	0.000	0.000	0.000	0.000	0.000	0.000	156	581	9115	8698	0.679	Error	Error	5611	3504	0	0	5419	3279	0	0	0	0
1	12	2	""	"YDR010C"	3730	15170	150	470	440	268	106	127	120	67	60	0	1487	1176	769	165	239	448	66	57	0	0	0	0	0	0	0	0	0	0	0	0	0	0	0	0	0	0	0	0.275	0.330	0.323	0.353	2.947	0.278	0.642	0.000	0.000	0.000	0.000	0.000	0.000	0.000	0.000	0.000	0.000	0.000	0.000	0.000	0.000	156	637	1686	1345	-1.861	Error	Error	364	1322	0	0	334	1011	0	0	0	0
1	13	2	"ENA5"	"YDR038C"	3920	15170	150	2856	2502	1501	112	144	158	87	83	0	2598	2304	1408	166	221	326	78	75	0	0	0	0	0	0	0	0	0	0	0	0	0	0	0	0	0	0	0	1.128	1.118	1.015	1.080	3.182	1.133	0.654	0.000	0.000	0.000	0.000	0.000	0.000	0.000	0.000	0.000	0.000	0.000	0.000	0.000	0.000	156	549	5176	4528	0.174	Error	Error	2744	2432	0	0	2390	2138	0	0	0	0
1	14	2	""	"YDR070C"	4110	15170	150	726	635	420	125	148	132	67	62	0	965	767	505	171	192	211	64	60	0	0	0	0	0	0	0	0	0	0	0	0	0	0	0	0	0	0	0	0.757	0.856	0.838	0.733	3.144	0.800	0.588	0.000	0.000	0.000	0.000	0.000	0.000	0.000	0.000	0.000	0.000	0.000	0.000	0.000	0.000	156	539	1395	1106	-0.402	Error	Error	601	794	0	0	510	596	0	0	0	0
1	15	2	""	"YDR366C"	4300	15170	150	10881	9581	6521	128	173	318	88	84	0	8988	6825	4891	167	233	397	77	75	0	0	0	0	0	0	0	0	0	0	0	0	0	0	0	0	0	0	0	1.219	1.420	1.414	1.420	3.218	1.445	0.767	0.000	0.000	0.000	0.000	0.000	0.000	0.000	0.000	0.000	0.000	0.000	0.000	0.000	0.000	156	556	19574	16111	0.286	Error	Error	10753	8821	0	0	9453	6658	0	0	0	0
1	16	2	""	"YDR398W"	4480	15170	130	1541	1461	828	112	130	114	91	86	0	2222	2017	1481	157	206	338	75	70	0	0	0	0	0	0	0	0	0	0	0	0	0	0	0	0	0	0	0	0.692	0.725	0.759	0.867	2.430	0.617	0.738	0.000	0.000	0.000	0.000	0.000	0.000	0.000	0.000	0.000	0.000	0.000	0.000	0.000	0.000	120	520	3494	3209	-0.531	Error	Error	1429	2065	0	0	1349	1860	0	0	0	0
1	17	2	""	"YDR430C"	4680	15170	150	975	999	644	106	128	188	82	75	0	1757	1792	1342	154	174	146	80	75	0	0	0	0	0	0	0	0	0	0	0	0	0	0	0	0	0	0	0	0.542	0.545	0.542	0.707	3.247	0.459	0.709	0.000	0.000	0.000	0.000	0.000	0.000	0.000	0.000	0.000	0.000	0.000	0.000	0.000	0.000	156	521	2472	2531	-0.883	Error	Error	869	1603	0	0	893	1638	0	0	0	0
1	18	2	"YPR1"	"YDR368W"	4870	15170	150	1540	1460	858	110	140	212	82	76	0	1325	1190	791	167	186	114	76	72	0	0	0	0	0	0	0	0	0	0	0	0	0	0	0	0	0	0	0	1.235	1.320	1.245	1.483	2.408	1.242	0.773	0.000	0.000	0.000	0.000	0.000	0.000	0.000	0.000	0.000	0.000	0.000	0.000	0.000	0.000	156	533	2588	2373	0.304	Error	Error	1430	1158	0	0	1350	1023	0	0	0	0
1	19	2	""	"YDR400W"	5060	15170	150	4852	4154	2645	105	115	64	90	89	0	3370	2788	1893	165	187	151	79	76	0	0	0	0	0	0	0	0	0	0	0	0	0	0	0	0	0	0	0	1.481	1.544	1.569	1.735	2.546	1.576	0.766	0.000	0.000	0.000	0.000	0.000	0.000	0.000	0.000	0.000	0.000	0.000	0.000	0.000	0.000	156	499	7952	6672	0.567	Error	Error	4747	3205	0	0	4049	2623	0	0	0	0
1	20	2	"NPL3"	"YDR432W"	5250	15170	150	1491	1381	920	107	155	286	75	67	0	3646	2842	2083	165	210	272	75	69	0	0	0	0	0	0	0	0	0	0	0	0	0	0	0	0	0	0	0	0.398	0.476	0.468	0.572	2.963	0.426	0.797	0.000	0.000	0.000	0.000	0.000	0.000	0.000	0.000	0.000	0.000	0.000	0.000	0.000	0.000	156	528	4865	3951	-1.331	Error	Error	1384	3481	0	0	1274	2677	0	0	0	0
1	21	2	""	"YDR370C"	5440	15170	150	3248	2778	1645	107	174	427	80	76	0	4619	3672	2164	162	228	364	82	78	0	0	0	0	0	0	0	0	0	0	0	0	0	0	0	0	0	0	0	0.705	0.761	0.757	0.762	2.496	0.755	0.864	0.000	0.000	0.000	0.000	0.000	0.000	0.000	0.000	0.000	0.000	0.000	0.000	0.000	0.000	156	528	7598	6181	-0.505	Error	Error	3141	4457	0	0	2671	3510	0	0	0	0
1	22	2	"DIT2"	"YDR402C"	5630	15170	150	2345	2823	2314	103	115	65	89	88	0	1200	1472	1182	157	172	115	76	69	0	0	0	0	0	0	0	0	0	0	0	0	0	0	0	0	0	0	0	2.150	2.068	1.892	1.847	3.076	2.189	0.697	0.000	0.000	0.000	0.000	0.000	0.000	0.000	0.000	0.000	0.000	0.000	0.000	0.000	0.000	156	724	3285	4035	1.104	Error	Error	2242	1043	0	0	2720	1315	0	0	0	0
1	1	3	""	"YDR434W"	1660	15360	120	1380	2102	1958	98	104	46	87	84	0	897	1414	1498	148	150	36	80	77	0	0	0	0	0	0	0	0	0	0	0	0	0	0	0	0	0	0	0	1.712	1.583	1.335	1.549	2.887	1.506	0.640	0.000	0.000	0.000	0.000	0.000	0.000	0.000	0.000	0.000	0.000	0.000	0.000	0.000	0.000	120	424	2031	3270	0.775	Error	Error	1282	749	0	0	2004	1266	0	0	0	0
1	2	3	""	"YDR372C"	1830	15340	150	1383	1745	1629	102	114	113	67	66	0	932	1290	1188	151	163	111	61	59	0	0	0	0	0	0	0	0	0	0	0	0	0	0	0	0	0	0	0	1.640	1.442	1.414	1.299	2.674	1.437	0.748	0.000	0.000	0.000	0.000	0.000	0.000	0.000	0.000	0.000	0.000	0.000	0.000	0.000	0.000	156	465	2062	2782	0.714	Error	Error	1281	781	0	0	1643	1139	0	0	0	0
1	3	3	"rpb7"	"YDR404C"	2020	15340	150	867	1022	885	101	116	117	64	62	0	978	1588	1446	149	175	208	62	59	0	0	0	0	0	0	0	0	0	0	0	0	0	0	0	0	0	0	0	0.924	0.640	0.669	0.844	2.953	0.584	0.790	0.000	0.000	0.000	0.000	0.000	0.000	0.000	0.000	0.000	0.000	0.000	0.000	0.000	0.000	156	603	1595	2360	-0.114	Error	Error	766	829	0	0	921	1439	0	0	0	0
1	4	3	"PPZ2"	"YDR436W"	2240	15350	110	2235	2120	1042	101	108	50	98	95	0	3463	2992	1631	144	149	43	97	97	0	0	0	0	0	0	0	0	0	0	0	0	0	0	0	0	0	0	0	0.643	0.709	0.631	0.756	2.679	0.642	0.827	0.000	0.000	0.000	0.000	0.000	0.000	0.000	0.000	0.000	0.000	0.000	0.000	0.000	0.000	80	541	5453	4867	-0.637	Error	Error	2134	3319	0	0	2019	2848	0	0	0	0
1	5	3	"LSM4"	"YER112W"	2490	15350	110	1933	1783	586	101	107	48	100	100	0	2268	2022	709	143	152	71	98	97	0	0	0	0	0	0	0	0	0	0	0	0	0	0	0	0	0	0	0	0.862	0.895	0.864	0.923	1.885	0.873	0.809	0.000	0.000	0.000	0.000	0.000	0.000	0.000	0.000	0.000	0.000	0.000	0.000	0.000	0.000	80	512	3957	3561	-0.214	Error	Error	1832	2125	0	0	1682	1879	0	0	0	0
1	6	3	"COX15"	"YER141W"	2690	15350	110	4184	4014	2055	108	121	80	100	98	0	5077	4321	2395	146	179	203	92	87	0	0	0	0	0	0	0	0	0	0	0	0	0	0	0	0	0	0	0	0.827	0.936	0.828	1.005	2.731	0.865	0.719	0.000	0.000	0.000	0.000	0.000	0.000	0.000	0.000	0.000	0.000	0.000	0.000	0.000	0.000	80	490	9007	8081	-0.275	Error	Error	4076	4931	0	0	3906	4175	0	0	0	0
1	7	3	"BRR2"	"YER172C"	2890	15350	100	295	294	148	106	127	108	67	38	0	512	474	214	155	185	205	70	36	0	0	0	0	0	0	0	0	0	0	0	0	0	0	0	0	0	0	0	0.529	0.589	0.553	0.554	2.750	0.487	0.420	0.000	0.000	0.000	0.000	0.000	0.000	0.000	0.000	0.000	0.000	0.000	0.000	0.000	0.000	80	446	546	507	-0.918	Error	Error	189	357	0	0	188	319	0	0	0	0
1	8	3	"BOI2"	"YER114C"	3080	15350	110	999	959	414	108	115	54	97	95	0	2074	1944	898	159	169	78	98	95	0	0	0	0	0	0	0	0	0	0	0	0	0	0	0	0	0	0	0	0.465	0.477	0.491	0.522	1.791	0.444	0.745	0.000	0.000	0.000	0.000	0.000	0.000	0.000	0.000	0.000	0.000	0.000	0.000	0.000	0.000	80	465	2806	2636	-1.104	Error	Error	891	1915	0	0	851	1785	0	0	0	0
1	9	3	"DDI1"	"YER143W"	3280	15350	110	6609	6359	1990	114	119	54	100	100	0	4437	4074	1361	162	170	75	100	100	0	0	0	0	0	0	0	0	0	0	0	0	0	0	0	0	0	0	0	1.519	1.596	1.597	1.632	1.500	1.713	0.818	0.000	0.000	0.000	0.000	0.000	0.000	0.000	0.000	0.000	0.000	0.000	0.000	0.000	0.000	80	440	10770	10157	0.603	Error	Error	6495	4275	0	0	6245	3912	0	0	0	0
1	10	3	"GRX4"	"YER174C"	3450	15350	100	1496	1370	572	108	113	50	96	95	0	1578	1381	595	158	165	51	95	93	0	0	0	0	0	0	0	0	0	0	0	0	0	0	0	0	0	0	0	0.977	1.032	0.971	0.967	1.986	0.997	0.773	0.000	0.000	0.000	0.000	0.000	0.000	0.000	0.000	0.000	0.000	0.000	0.000	0.000	0.000	80	384	2808	2485	-0.033	Error	Error	1388	1420	0	0	1262	1223	0	0	0	0
1	11	3	""	"YER116C"	3630	15350	110	1108	1070	427	107	126	133	97	92	0	3563	3256	1276	161	244	490	95	88	0	0	0	0	0	0	0	0	0	0	0	0	0	0	0	0	0	0	0	0.294	0.311	0.310	0.324	1.911	0.302	0.819	0.000	0.000	0.000	0.000	0.000	0.000	0.000	0.000	0.000	0.000	0.000	0.000	0.000	0.000	80	476	4403	4058	-1.765	Error	Error	1001	3402	0	0	963	3095	0	0	0	0
1	12	3	"FTR1"	"YER145C"	3810	15350	110	1551	1522	627	114	154	194	96	91	0	3314	2988	1346	166	311	601	93	82	0	0	0	0	0	0	0	0	0	0	0	0	0	0	0	0	0	0	0	0.456	0.499	0.488	0.528	2.304	0.431	0.743	0.000	0.000	0.000	0.000	0.000	0.000	0.000	0.000	0.000	0.000	0.000	0.000	0.000	0.000	80	471	4585	4230	-1.131	Error	Error	1437	3148	0	0	1408	2822	0	0	0	0
1	13	3	"ECM32"	"YER176W"	4010	15340	110	795	921	568	114	142	163	95	88	0	1880	2178	1398	161	229	368	93	85	0	0	0	0	0	0	0	0	0	0	0	0	0	0	0	0	0	0	0	0.396	0.400	0.388	0.378	1.976	0.365	0.641	0.000	0.000	0.000	0.000	0.000	0.000	0.000	0.000	0.000	0.000	0.000	0.000	0.000	0.000	80	459	2400	2824	-1.336	Error	Error	681	1719	0	0	807	2017	0	0	0	0
1	14	3	"SSU81"	"YER118C"	4200	15350	100	6858	6322	2247	120	172	361	100	97	0	4556	4091	1678	164	223	406	95	91	0	0	0	0	0	0	0	0	0	0	0	0	0	0	0	0	0	0	0	1.534	1.579	1.581	1.761	2.111	1.583	0.825	0.000	0.000	0.000	0.000	0.000	0.000	0.000	0.000	0.000	0.000	0.000	0.000	0.000	0.000	80	421	11130	10129	0.617	Error	Error	6738	4392	0	0	6202	3927	0	0	0	0
1	15	3	""	"YER147C"	4380	15350	100	2166	2007	617	128	197	371	100	93	0	4025	3762	1151	171	287	546	98	95	0	0	0	0	0	0	0	0	0	0	0	0	0	0	0	0	0	0	0	0.529	0.523	0.507	0.527	1.603	0.485	0.805	0.000	0.000	0.000	0.000	0.000	0.000	0.000	0.000	0.000	0.000	0.000	0.000	0.000	0.000	80	450	5892	5470	-0.919	Error	Error	2038	3854	0	0	1879	3591	0	0	0	0
1	16	3	"pda1"	"YER178W"	4620	15350	120	3311	2870	1688	114	137	163	86	84	0	3057	2551	1373	161	229	400	82	80	0	0	0	0	0	0	0	0	0	0	0	0	0	0	0	0	0	0	0	1.104	1.153	1.240	1.011	2.503	1.187	0.739	0.000	0.000	0.000	0.000	0.000	0.000	0.000	0.000	0.000	0.000	0.000	0.000	0.000	0.000	120	468	6093	5146	0.143	Error	Error	3197	2896	0	0	2756	2390	0	0	0	0
1	17	3	"pmr1"	"YGL167C"	4750	15350	150	137	244	474	113	140	171	17	3	0	193	332	536	165	202	207	14	6	0	0	0	0	0	0	0	0	0	0	0	0	0	0	0	0	0	0	0	0.857	0.784	1.017	0.929	4.043	0.829	0.303	0.000	0.000	0.000	0.000	0.000	0.000	0.000	0.000	0.000	0.000	0.000	0.000	0.000	0.000	156	584	52	298	-0.222	Error	Error	24	28	0	0	131	167	0	0	-50	0
1	18	3	""	"YGL199C"	4990	15350	110	699	664	237	113	127	68	98	95	0	2470	2283	750	170	198	131	100	98	0	0	0	0	0	0	0	0	0	0	0	0	0	0	0	0	0	0	0	0.255	0.261	0.250	0.252	1.848	0.255	0.778	0.000	0.000	0.000	0.000	0.000	0.000	0.000	0.000	0.000	0.000	0.000	0.000	0.000	0.000	80	455	2886	2664	-1.973	Error	Error	586	2300	0	0	551	2113	0	0	0	0
1	19	3	""	"YGL230C"	5150	15350	100	2388	2249	874	110	159	293	98	91	0	1672	1527	572	162	214	247	92	87	0	0	0	0	0	0	0	0	0	0	0	0	0	0	0	0	0	0	0	1.509	1.567	1.568	1.566	1.904	1.658	0.814	0.000	0.000	0.000	0.000	0.000	0.000	0.000	0.000	0.000	0.000	0.000	0.000	0.000	0.000	80	403	3788	3504	0.593	Error	Error	2278	1510	0	0	2139	1365	0	0	0	0
1	20	3	"SUA5"	"YGL169W"	5350	15350	110	3995	3694	1389	113	222	523	97	92	0	2516	2333	946	162	258	417	93	88	0	0	0	0	0	0	0	0	0	0	0	0	0	0	0	0	0	0	0	1.649	1.649	1.632	1.673	1.873	1.655	0.816	0.000	0.000	0.000	0.000	0.000	0.000	0.000	0.000	0.000	0.000	0.000	0.000	0.000	0.000	80	501	6236	5752	0.722	Error	Error	3882	2354	0	0	3581	2171	0	0	0	0
1	21	3	"MCM6"	"YGL201C"	5550	15350	110	946	1040	614	114	194	473	75	42	0	965	1021	564	163	238	380	82	55	0	0	0	0	0	0	0	0	0	0	0	0	0	0	0	0	0	0	0	1.037	1.079	0.993	0.928	2.277	1.059	0.672	0.000	0.000	0.000	0.000	0.000	0.000	0.000	0.000	0.000	0.000	0.000	0.000	0.000	0.000	80	481	1634	1784	0.053	Error	Error	832	802	0	0	926	858	0	0	0	0
1	22	3	""	"YGL232W"	5740	15350	110	5948	5180	2082	109	118	64	100	100	0	3258	2840	1107	159	167	60	100	100	0	0	0	0	0	0	0	0	0	0	0	0	0	0	0	0	0	0	0	1.884	1.891	1.955	1.881	1.926	1.989	0.811	0.000	0.000	0.000	0.000	0.000	0.000	0.000	0.000	0.000	0.000	0.000	0.000	0.000	0.000	80	531	8938	7752	0.914	Error	Error	5839	3099	0	0	5071	2681	0	0	0	0
1	1	4	"ROK1"	"YGL171W"	1740	15550	120	3070	2924	1076	100	106	46	98	96	0	2981	2809	1131	153	156	38	95	95	0	0	0	0	0	0	0	0	0	0	0	0	0	0	0	0	0	0	0	1.050	1.063	1.039	1.011	2.541	1.030	0.820	0.000	0.000	0.000	0.000	0.000	0.000	0.000	0.000	0.000	0.000	0.000	0.000	0.000	0.000	120	592	5798	5480	0.071	Error	Error	2970	2828	0	0	2824	2656	0	0	0	0
1	2	4	"kex1"	"YGL203C"	1920	15550	100	2616	2659	999	96	111	96	100	100	0	4809	4699	1924	149	181	239	100	97	0	0	0	0	0	0	0	0	0	0	0	0	0	0	0	0	0	0	0	0.541	0.563	0.596	0.596	1.675	0.524	0.802	0.000	0.000	0.000	0.000	0.000	0.000	0.000	0.000	0.000	0.000	0.000	0.000	0.000	0.000	80	467	7180	7113	-0.887	Error	Error	2520	4660	0	0	2563	4550	0	0	0	0
1	3	4	"ade5,7"	"YGL234W"	2110	15550	110	1966	1953	894	99	113	90	100	98	0	4133	3854	1468	144	174	223	96	95	0	0	0	0	0	0	0	0	0	0	0	0	0	0	0	0	0	0	0	0.468	0.500	0.462	0.505	1.763	0.490	0.794	0.000	0.000	0.000	0.000	0.000	0.000	0.000	0.000	0.000	0.000	0.000	0.000	0.000	0.000	80	574	5856	5564	-1.095	Error	Error	1867	3989	0	0	1854	3710	0	0	0	0
1	4	4	"KEM1"	"YGL173C"	2340	15560	150	416	499	446	98	107	57	76	70	0	649	742	633	140	151	80	64	62	0	0	0	0	0	0	0	0	0	0	0	0	0	0	0	0	0	0	0	0.625	0.666	0.636	0.636	2.549	0.605	0.528	0.000	0.000	0.000	0.000	0.000	0.000	0.000	0.000	0.000	0.000	0.000	0.000	0.000	0.000	156	763	827	1003	-0.679	Error	Error	318	509	0	0	401	602	0	0	0	0
1	5	4	"POX1"	"YGL205W"	2500	15540	110	2127	2054	748	100	112	87	98	97	0	3972	3690	1346	140	161	163	98	97	0	0	0	0	0	0	0	0	0	0	0	0	0	0	0	0	0	0	0	0.529	0.550	0.573	0.551	1.734	0.506	0.745	0.000	0.000	0.000	0.000	0.000	0.000	0.000	0.000	0.000	0.000	0.000	0.000	0.000	0.000	80	466	5859	5504	-0.919	Error	Error	2027	3832	0	0	1954	3550	0	0	0	0
1	6	4	""	"YGL236C"	2700	15540	110	2327	2223	932	104	115	89	100	97	0	3295	2995	1160	146	164	144	93	93	0	0	0	0	0	0	0	0	0	0	0	0	0	0	0	0	0	0	0	0.706	0.744	0.727	0.790	2.605	0.744	0.828	0.000	0.000	0.000	0.000	0.000	0.000	0.000	0.000	0.000	0.000	0.000	0.000	0.000	0.000	80	589	5372	4968	-0.502	Error	Error	2223	3149	0	0	2119	2849	0	0	0	0
1	7	4	"RNH70"	"YGR276C"	2950	15550	130	1372	1227	571	105	117	101	91	90	0	2411	2000	1071	160	174	150	82	81	0	0	0	0	0	0	0	0	0	0	0	0	0	0	0	0	0	0	0	0.563	0.610	0.575	0.714	3.115	0.527	0.727	0.000	0.000	0.000	0.000	0.000	0.000	0.000	0.000	0.000	0.000	0.000	0.000	0.000	0.000	120	649	3518	2962	-0.829	Error	Error	1267	2251	0	0	1122	1840	0	0	0	0
1	8	4	""	"YHL010C"	3110	15540	130	1349	1189	647	110	122	65	86	85	0	3350	2778	1498	168	174	64	90	85	0	0	0	0	0	0	0	0	0	0	0	0	0	0	0	0	0	0	0	0.389	0.413	0.400	0.440	3.316	0.380	0.734	0.000	0.000	0.000	0.000	0.000	0.000	0.000	0.000	0.000	0.000	0.000	0.000	0.000	0.000	120	557	4421	3689	-1.361	Error	Error	1239	3182	0	0	1079	2610	0	0	0	0
1	9	4	""	"YHL042W"	3300	15540	130	1664	1441	787	109	119	67	86	84	0	2430	2099	1033	168	176	65	88	87	0	0	0	0	0	0	0	0	0	0	0	0	0	0	0	0	0	0	0	0.687	0.690	0.686	0.684	2.247	0.700	0.844	0.000	0.000	0.000	0.000	0.000	0.000	0.000	0.000	0.000	0.000	0.000	0.000	0.000	0.000	120	599	3817	3263	-0.541	Error	Error	1555	2262	0	0	1332	1931	0	0	0	0
1	10	4	""	"YGR278W"	3470	15540	110	2319	2296	783	102	114	82	98	98	0	3019	3017	896	166	173	71	100	100	0	0	0	0	0	0	0	0	0	0	0	0	0	0	0	0	0	0	0	0.777	0.770	0.799	0.793	1.745	0.759	0.838	0.000	0.000	0.000	0.000	0.000	0.000	0.000	0.000	0.000	0.000	0.000	0.000	0.000	0.000	80	455	5070	5045	-0.364	Error	Error	2217	2853	0	0	2194	2851	0	0	0	0
1	11	4	""	"YHL012W"	3630	15550	110	5580	5162	1565	110	244	729	100	97	0	4074	3527	1398	167	286	618	97	88	0	0	0	0	0	0	0	0	0	0	0	0	0	0	0	0	0	0	0	1.400	1.504	1.452	1.660	1.882	1.449	0.824	0.000	0.000	0.000	0.000	0.000	0.000	0.000	0.000	0.000	0.000	0.000	0.000	0.000	0.000	80	531	9377	8412	0.485	Error	Error	5470	3907	0	0	5052	3360	0	0	0	0
1	12	4	""	"YHL044W"	3890	15550	140	3058	2428	1578	112	222	643	72	67	0	3244	2423	1576	164	277	582	71	67	0	0	0	0	0	0	0	0	0	0	0	0	0	0	0	0	0	0	0	0.956	1.025	1.046	1.009	3.006	1.029	0.785	0.000	0.000	0.000	0.000	0.000	0.000	0.000	0.000	0.000	0.000	0.000	0.000	0.000	0.000	156	702	6026	4575	-0.064	Error	Error	2946	3080	0	0	2316	2259	0	0	0	0
1	13	4	""	"YGR280C"	4030	15550	120	1046	966	423	111	126	149	90	85	0	2204	2031	861	156	169	125	94	90	0	0	0	0	0	0	0	0	0	0	0	0	0	0	0	0	0	0	0	0.457	0.456	0.454	0.452	2.155	0.431	0.814	0.000	0.000	0.000	0.000	0.000	0.000	0.000	0.000	0.000	0.000	0.000	0.000	0.000	0.000	120	506	2983	2730	-1.131	Error	Error	935	2048	0	0	855	1875	0	0	0	0
1	14	4	"YLF2"	"YHL014C"	4220	15540	110	6204	5664	1890	129	175	380	100	98	0	3268	2991	906	167	178	60	100	100	0	0	0	0	0	0	0	0	0	0	0	0	0	0	0	0	0	0	0	1.959	1.960	1.935	1.994	1.743	2.083	0.831	0.000	0.000	0.000	0.000	0.000	0.000	0.000	0.000	0.000	0.000	0.000	0.000	0.000	0.000	80	525	9176	8359	0.970	Error	Error	6075	3101	0	0	5535	2824	0	0	0	0
1	15	4	""	"YHL046C"	4410	15540	110	19822	16415	6577	132	177	359	100	100	0	15640	13523	4858	175	193	116	100	100	0	0	0	0	0	0	0	0	0	0	0	0	0	0	0	0	0	0	0	1.273	1.220	1.278	1.219	2.048	1.290	0.861	0.000	0.000	0.000	0.000	0.000	0.000	0.000	0.000	0.000	0.000	0.000	0.000	0.000	0.000	80	565	35155	29631	0.348	Error	Error	19690	15465	0	0	16283	13348	0	0	0	0
1	16	4	"BGL2"	"YGR282C"	4620	15550	100	2488	2161	1003	111	155	242	92	85	0	2081	1781	805	162	209	260	86	85	0	0	0	0	0	0	0	0	0	0	0	0	0	0	0	0	0	0	0	1.239	1.266	1.263	1.313	2.561	1.293	0.759	0.000	0.000	0.000	0.000	0.000	0.000	0.000	0.000	0.000	0.000	0.000	0.000	0.000	0.000	80	485	4296	3669	0.309	Error	Error	2377	1919	0	0	2050	1619	0	0	0	0
1	17	4	"dur3"	"YHL016C"	4820	15540	120	4191	3750	2305	111	152	232	86	84	0	4074	3504	1950	165	218	268	85	81	0	0	0	0	0	0	0	0	0	0	0	0	0	0	0	0	0	0	0	1.044	1.090	1.107	1.088	2.118	1.136	0.793	0.000	0.000	0.000	0.000	0.000	0.000	0.000	0.000	0.000	0.000	0.000	0.000	0.000	0.000	120	515	7989	6978	0.062	Error	Error	4080	3909	0	0	3639	3339	0	0	0	0
1	18	4	"COS8"	"YHL048W"	4970	15550	120	12647	10566	5369	108	131	200	97	94	0	11598	9931	4936	163	176	94	95	91	0	0	0	0	0	0	0	0	0	0	0	0	0	0	0	0	0	0	0	1.097	1.071	1.112	1.203	3.096	1.080	0.812	0.000	0.000	0.000	0.000	0.000	0.000	0.000	0.000	0.000	0.000	0.000	0.000	0.000	0.000	120	534	23974	20226	0.133	Error	Error	12539	11435	0	0	10458	9768	0	0	0	0
1	19	4	"THS1"	"YIL078W"	5170	15540	110	3672	3557	1461	117	219	666	93	91	0	4025	3817	1398	164	179	110	98	96	0	0	0	0	0	0	0	0	0	0	0	0	0	0	0	0	0	0	0	0.921	0.942	1.002	0.959	2.115	1.003	0.823	0.000	0.000	0.000	0.000	0.000	0.000	0.000	0.000	0.000	0.000	0.000	0.000	0.000	0.000	80	550	7416	7093	-0.119	Error	Error	3555	3861	0	0	3440	3653	0	0	0	0
1	20	4	""	"YIL110W"	5370	15550	110	7186	6745	1987	117	215	661	100	96	0	3117	2773	978	160	182	162	96	91	0	0	0	0	0	0	0	0	0	0	0	0	0	0	0	0	0	0	0	2.391	2.537	2.518	2.837	2.037	2.644	0.783	0.000	0.000	0.000	0.000	0.000	0.000	0.000	0.000	0.000	0.000	0.000	0.000	0.000	0.000	80	549	10026	9241	1.257	Error	Error	7069	2957	0	0	6628	2613	0	0	0	0
1	21	4	"CCT2"	"YIL142W"	5550	15540	110	1612	1487	586	115	133	128	97	93	0	3644	3251	1133	161	173	99	96	96	0	0	0	0	0	0	0	0	0	0	0	0	0	0	0	0	0	0	0	0.430	0.444	0.482	0.468	2.783	0.438	0.767	0.000	0.000	0.000	0.000	0.000	0.000	0.000	0.000	0.000	0.000	0.000	0.000	0.000	0.000	80	509	4980	4462	-1.218	Error	Error	1497	3483	0	0	1372	3090	0	0	0	0
1	22	4	""	"YIL080W"	5740	15550	120	8945	7749	3098	106	116	54	99	97	0	8054	6852	2998	157	163	41	96	95	0	0	0	0	0	0	0	0	0	0	0	0	0	0	0	0	0	0	0	1.119	1.142	1.134	1.113	2.888	1.124	0.842	0.000	0.000	0.000	0.000	0.000	0.000	0.000	0.000	0.000	0.000	0.000	0.000	0.000	0.000	120	607	16736	14338	0.163	Error	Error	8839	7897	0	0	7643	6695	0	0	0	0
1	1	5	""	"YIL112W"	1750	15740	110	2718	2756	1358	101	116	94	98	97	0	4160	3992	1901	155	177	189	95	93	0	0	0	0	0	0	0	0	0	0	0	0	0	0	0	0	0	0	0	0.653	0.692	0.699	0.714	2.352	0.688	0.729	0.000	0.000	0.000	0.000	0.000	0.000	0.000	0.000	0.000	0.000	0.000	0.000	0.000	0.000	80	547	6622	6492	-0.614	Error	Error	2617	4005	0	0	2655	3837	0	0	0	0
1	2	5	"TID3"	"YIL144W"	1940	15750	110	3787	3432	2564	98	198	535	76	70	0	4692	3890	2911	150	285	696	71	67	0	0	0	0	0	0	0	0	0	0	0	0	0	0	0	0	0	0	0	0.812	0.891	0.807	0.821	2.614	0.847	0.806	0.000	0.000	0.000	0.000	0.000	0.000	0.000	0.000	0.000	0.000	0.000	0.000	0.000	0.000	80	534	8231	7074	-0.300	Error	Error	3689	4542	0	0	3334	3740	0	0	0	0
1	3	5	""	"YIL082W-A"	2130	15750	100	732	720	315	104	207	561	62	5	0	867	788	383	149	304	730	47	0	0	0	0	0	0	0	0	0	0	0	0	0	0	0	0	0	0	0	0	0.875	0.964	0.915	0.930	2.806	0.820	0.576	0.000	0.000	0.000	0.000	0.000	0.000	0.000	0.000	0.000	0.000	0.000	0.000	0.000	0.000	80	473	1346	1255	-0.193	Error	Error	628	718	0	0	616	639	0	0	0	0
1	4	5	"POR2"	"YIL114C"	2340	15750	150	556	533	313	102	112	70	78	72	0	1778	1434	956	143	164	128	76	71	0	0	0	0	0	0	0	0	0	0	0	0	0	0	0	0	0	0	0	0.278	0.334	0.324	0.366	2.919	0.290	0.695	0.000	0.000	0.000	0.000	0.000	0.000	0.000	0.000	0.000	0.000	0.000	0.000	0.000	0.000	156	542	2089	1722	-1.849	Error	Error	454	1635	0	0	431	1291	0	0	0	0
1	5	5	"ECM37"	"YIL146C"	2510	15750	120	246	251	117	100	112	71	71	50	0	422	412	215	144	155	109	73	57	0	0	0	0	0	0	0	0	0	0	0	0	0	0	0	0	0	0	0	0.525	0.563	0.479	0.524	3.020	0.490	0.290	0.000	0.000	0.000	0.000	0.000	0.000	0.000	0.000	0.000	0.000	0.000	0.000	0.000	0.000	120	496	424	419	-0.929	Error	Error	146	278	0	0	151	268	0	0	0	0
1	6	5	"SDS3"	"YIL084C"	2690	15750	110	1644	1572	551	104	116	70	98	98	0	3247	3043	1230	151	157	58	100	97	0	0	0	0	0	0	0	0	0	0	0	0	0	0	0	0	0	0	0	0.497	0.508	0.490	0.581	2.252	0.468	0.817	0.000	0.000	0.000	0.000	0.000	0.000	0.000	0.000	0.000	0.000	0.000	0.000	0.000	0.000	80	514	4636	4360	-1.007	Error	Error	1540	3096	0	0	1468	2892	0	0	0	0
1	7	5	"his5"	"YIL116W"	2890	15750	110	2464	2169	1022	106	192	388	90	80	0	2519	2150	1015	164	254	425	85	78	0	0	0	0	0	0	0	0	0	0	0	0	0	0	0	0	0	0	0	1.001	1.039	1.057	0.990	1.964	1.040	0.807	0.000	0.000	0.000	0.000	0.000	0.000	0.000	0.000	0.000	0.000	0.000	0.000	0.000	0.000	80	534	4713	4049	0.002	Error	Error	2358	2355	0	0	2063	1986	0	0	0	0
1	8	5	"RPL40A"	"YIL148W"	3070	15740	110	3349	3046	1025	110	204	405	98	93	0	3425	3231	877	169	257	404	98	96	0	0	0	0	0	0	0	0	0	0	0	0	0	0	0	0	0	0	0	0.995	0.959	0.993	0.954	1.769	0.991	0.846	0.000	0.000	0.000	0.000	0.000	0.000	0.000	0.000	0.000	0.000	0.000	0.000	0.000	0.000	80	484	6495	5998	-0.008	Error	Error	3239	3256	0	0	2936	3062	0	0	0	0
1	9	5	"ilv3"	"YJR016C"	3240	15740	110	2663	2564	816	110	126	90	100	100	0	1868	1817	573	172	185	87	100	97	0	0	0	0	0	0	0	0	0	0	0	0	0	0	0	0	0	0	0	1.505	1.492	1.477	1.522	1.629	1.554	0.813	0.000	0.000	0.000	0.000	0.000	0.000	0.000	0.000	0.000	0.000	0.000	0.000	0.000	0.000	80	517	4249	4099	0.590	Error	Error	2553	1696	0	0	2454	1645	0	0	0	0
1	10	5	"cyc1"	"YJR048W"	3440	15740	110	1296	1225	407	102	123	97	100	96	0	1435	1362	353	165	192	187	97	93	0	0	0	0	0	0	0	0	0	0	0	0	0	0	0	0	0	0	0	0.940	0.938	0.942	0.945	2.038	0.983	0.798	0.000	0.000	0.000	0.000	0.000	0.000	0.000	0.000	0.000	0.000	0.000	0.000	0.000	0.000	80	535	2464	2320	-0.089	Error	Error	1194	1270	0	0	1123	1197	0	0	0	0
1	11	5	""	"YJR080C"	3610	15740	110	2830	2653	1008	106	138	181	98	95	0	2905	2635	840	161	197	229	98	96	0	0	0	0	0	0	0	0	0	0	0	0	0	0	0	0	0	0	0	0.993	1.030	1.061	0.998	2.008	1.101	0.798	0.000	0.000	0.000	0.000	0.000	0.000	0.000	0.000	0.000	0.000	0.000	0.000	0.000	0.000	80	512	5468	5021	-0.011	Error	Error	2724	2744	0	0	2547	2474	0	0	0	0
1	12	5	""	"YJR018W"	3810	15740	110	565	558	209	108	132	174	90	68	0	1202	1130	293	162	193	227	95	93	0	0	0	0	0	0	0	0	0	0	0	0	0	0	0	0	0	0	0	0.439	0.465	0.440	0.421	1.746	0.459	0.737	0.000	0.000	0.000	0.000	0.000	0.000	0.000	0.000	0.000	0.000	0.000	0.000	0.000	0.000	80	519	1497	1418	-1.186	Error	Error	457	1040	0	0	450	968	0	0	0	0
1	13	5	"ISY1"	"YJR050W"	3990	15740	100	1170	1132	347	107	123	91	100	100	0	2654	2443	811	157	189	232	96	95	0	0	0	0	0	0	0	0	0	0	0	0	0	0	0	0	0	0	0	0.426	0.448	0.445	0.472	1.689	0.408	0.775	0.000	0.000	0.000	0.000	0.000	0.000	0.000	0.000	0.000	0.000	0.000	0.000	0.000	0.000	80	421	3560	3311	-1.232	Error	Error	1063	2497	0	0	1025	2286	0	0	0	0
1	14	5	""	"YJR083C"	4180	15740	110	2111	1947	850	112	142	190	95	88	0	4049	3607	1470	156	217	355	93	90	0	0	0	0	0	0	0	0	0	0	0	0	0	0	0	0	0	0	0	0.513	0.532	0.521	0.539	2.611	0.515	0.779	0.000	0.000	0.000	0.000	0.000	0.000	0.000	0.000	0.000	0.000	0.000	0.000	0.000	0.000	80	530	5892	5286	-0.962	Error	Error	1999	3893	0	0	1835	3451	0	0	0	0
1	15	5	""	"YJR020W"	4360	15740	110	704	714	239	112	152	352	83	31	0	1383	1316	356	161	212	309	96	90	0	0	0	0	0	0	0	0	0	0	0	0	0	0	0	0	0	0	0	0.484	0.521	0.489	0.496	1.562	0.465	0.758	0.000	0.000	0.000	0.000	0.000	0.000	0.000	0.000	0.000	0.000	0.000	0.000	0.000	0.000	80	552	1814	1757	-1.046	Error	Error	592	1222	0	0	602	1155	0	0	0	0
1	16	5	"rad7"	"YJR052W"	4600	15740	110	2121	2158	1031	109	129	164	96	93	0	3219	2985	1457	161	177	179	96	93	0	0	0	0	0	0	0	0	0	0	0	0	0	0	0	0	0	0	0	0.658	0.726	0.678	0.745	2.743	0.690	0.740	0.000	0.000	0.000	0.000	0.000	0.000	0.000	0.000	0.000	0.000	0.000	0.000	0.000	0.000	80	490	5070	4873	-0.604	Error	Error	2012	3058	0	0	2049	2824	0	0	0	0
1	17	5	""	"YJR085C"	4740	15740	100	1124	1082	311	106	141	195	98	93	0	1775	1636	437	161	217	283	96	93	0	0	0	0	0	0	0	0	0	0	0	0	0	0	0	0	0	0	0	0.631	0.662	0.693	0.672	1.588	0.626	0.761	0.000	0.000	0.000	0.000	0.000	0.000	0.000	0.000	0.000	0.000	0.000	0.000	0.000	0.000	80	411	2632	2451	-0.665	Error	Error	1018	1614	0	0	976	1475	0	0	0	0
1	18	5	"LSM8"	"YJR022W"	4930	15740	100	464	460	139	113	133	108	98	82	0	930	921	228	173	222	230	95	93	0	0	0	0	0	0	0	0	0	0	0	0	0	0	0	0	0	0	0	0.464	0.464	0.437	0.446	1.786	0.405	0.626	0.000	0.000	0.000	0.000	0.000	0.000	0.000	0.000	0.000	0.000	0.000	0.000	0.000	0.000	80	456	1108	1095	-1.109	Error	Error	351	757	0	0	347	748	0	0	0	0
1	19	5	""	"YJR054W"	5120	15740	110	4999	4813	1176	112	143	219	100	100	0	4372	4268	946	166	198	182	100	100	0	0	0	0	0	0	0	0	0	0	0	0	0	0	0	0	0	0	0	1.162	1.146	1.160	1.144	1.374	1.166	0.818	0.000	0.000	0.000	0.000	0.000	0.000	0.000	0.000	0.000	0.000	0.000	0.000	0.000	0.000	80	538	9093	8803	0.217	Error	Error	4887	4206	0	0	4701	4102	0	0	0	0
1	20	5	""	"YJR087W"	5300	15740	110	981	957	245	115	164	473	93	36	0	1621	1545	435	160	185	165	97	96	0	0	0	0	0	0	0	0	0	0	0	0	0	0	0	0	0	0	0	0.593	0.608	0.598	0.628	1.754	0.541	0.726	0.000	0.000	0.000	0.000	0.000	0.000	0.000	0.000	0.000	0.000	0.000	0.000	0.000	0.000	80	572	2327	2227	-0.755	Error	Error	866	1461	0	0	842	1385	0	0	0	0
1	21	5	"RSC4"	"YKR008W"	5540	15740	110	4940	4778	1383	111	147	247	100	100	0	4160	3964	1284	155	162	63	100	100	0	0	0	0	0	0	0	0	0	0	0	0	0	0	0	0	0	0	0	1.206	1.225	1.244	1.257	1.561	1.298	0.795	0.000	0.000	0.000	0.000	0.000	0.000	0.000	0.000	0.000	0.000	0.000	0.000	0.000	0.000	80	531	8834	8476	0.270	Error	Error	4829	4005	0	0	4667	3809	0	0	0	0
1	22	5	"gap1"	"YKR039W"	5700	15730	110	3046	2861	871	101	126	179	100	98	0	4291	4175	997	156	160	43	100	100	0	0	0	0	0	0	0	0	0	0	0	0	0	0	0	0	0	0	0	0.712	0.687	0.683	0.660	1.606	0.691	0.808	0.000	0.000	0.000	0.000	0.000	0.000	0.000	0.000	0.000	0.000	0.000	0.000	0.000	0.000	80	505	7080	6779	-0.490	Error	Error	2945	4135	0	0	2760	4019	0	0	0	0
1	1	6	""	"YKR071C"	1710	15930	110	6773	6346	2093	106	150	336	100	98	0	4500	4126	1431	152	195	319	98	96	0	0	0	0	0	0	0	0	0	0	0	0	0	0	0	0	0	0	0	1.533	1.570	1.538	1.646	1.835	1.613	0.835	0.000	0.000	0.000	0.000	0.000	0.000	0.000	0.000	0.000	0.000	0.000	0.000	0.000	0.000	80	544	11015	10214	0.617	Error	Error	6667	4348	0	0	6240	3974	0	0	0	0
1	2	6	"TOF2"	"YKR010C"	1890	15930	110	4174	4213	1187	102	148	336	100	100	0	4385	4349	1048	154	197	315	100	100	0	0	0	0	0	0	0	0	0	0	0	0	0	0	0	0	0	0	0	0.962	0.980	0.995	0.972	1.325	0.993	0.849	0.000	0.000	0.000	0.000	0.000	0.000	0.000	0.000	0.000	0.000	0.000	0.000	0.000	0.000	80	549	8303	8306	-0.055	Error	Error	4072	4231	0	0	4111	4195	0	0	0	0
1	3	6	""	"YKR041W"	2120	15940	110	682	629	258	97	104	50	90	87	0	1703	1458	685	153	169	110	88	86	0	0	0	0	0	0	0	0	0	0	0	0	0	0	0	0	0	0	0	0.377	0.408	0.411	0.431	2.008	0.370	0.765	0.000	0.000	0.000	0.000	0.000	0.000	0.000	0.000	0.000	0.000	0.000	0.000	0.000	0.000	80	469	2135	1837	-1.406	Error	Error	585	1550	0	0	532	1305	0	0	0	0
1	4	6	""	"YKR073C"	2280	15920	150	120	132	68	102	115	80	18	7	0	165	218	152	148	185	192	12	7	0	0	0	0	0	0	0	0	0	0	0	0	0	0	0	0	0	0	0	1.059	0.429	0.647	0.736	3.534	0.250	0.246	0.000	0.000	0.000	0.000	0.000	0.000	0.000	0.000	0.000	0.000	0.000	0.000	0.000	0.000	156	600	35	100	0.082	Error	Error	18	17	0	0	30	70	0	0	-50	0
1	5	6	""	"YKR012C"	2450	15930	100	642	635	231	103	115	68	96	92	0	1576	1436	529	145	170	155	93	88	0	0	0	0	0	0	0	0	0	0	0	0	0	0	0	0	0	0	0	0.377	0.412	0.409	0.436	2.509	0.347	0.701	0.000	0.000	0.000	0.000	0.000	0.000	0.000	0.000	0.000	0.000	0.000	0.000	0.000	0.000	80	388	1970	1823	-1.409	Error	Error	539	1431	0	0	532	1291	0	0	0	0
1	6	6	""	"YKR043C"	2650	15930	110	7280	6574	2305	109	162	348	100	100	0	3952	3625	1211	157	205	280	100	100	0	0	0	0	0	0	0	0	0	0	0	0	0	0	0	0	0	0	0	1.890	1.864	1.890	1.843	1.599	1.985	0.828	0.000	0.000	0.000	0.000	0.000	0.000	0.000	0.000	0.000	0.000	0.000	0.000	0.000	0.000	80	451	10966	9933	0.918	Error	Error	7171	3795	0	0	6465	3468	0	0	0	0
1	7	6	""	"YKR075C"	2820	15930	110	2274	2128	729	107	178	391	95	90	0	3406	3087	1008	162	248	451	96	91	0	0	0	0	0	0	0	0	0	0	0	0	0	0	0	0	0	0	0	0.668	0.691	0.698	0.692	1.658	0.686	0.805	0.000	0.000	0.000	0.000	0.000	0.000	0.000	0.000	0.000	0.000	0.000	0.000	0.000	0.000	80	514	5411	4946	-0.582	Error	Error	2167	3244	0	0	2021	2925	0	0	0	0
1	8	6	"YPT52"	"YKR014C"	3030	15930	110	1549	1465	501	111	185	348	93	87	0	2488	2312	762	166	264	456	95	87	0	0	0	0	0	0	0	0	0	0	0	0	0	0	0	0	0	0	0	0.619	0.631	0.617	0.630	1.751	0.611	0.825	0.000	0.000	0.000	0.000	0.000	0.000	0.000	0.000	0.000	0.000	0.000	0.000	0.000	0.000	80	560	3760	3500	-0.691	Error	Error	1438	2322	0	0	1354	2146	0	0	0	0
1	9	6	""	"YKR045C"	3230	15930	110	4479	4102	1130	110	129	103	100	100	0	3492	3125	903	169	204	200	98	96	0	0	0	0	0	0	0	0	0	0	0	0	0	0	0	0	0	0	0	1.315	1.350	1.350	1.348	1.467	1.346	0.865	0.000	0.000	0.000	0.000	0.000	0.000	0.000	0.000	0.000	0.000	0.000	0.000	0.000	0.000	80	538	7692	6948	0.395	Error	Error	4369	3323	0	0	3992	2956	0	0	0	0
1	10	6	""	"YKR077W"	3420	15940	110	3822	3553	1194	107	118	70	100	100	0	5979	5161	2319	168	186	173	93	92	0	0	0	0	0	0	0	0	0	0	0	0	0	0	0	0	0	0	0	0.639	0.690	0.660	0.830	2.653	0.618	0.826	0.000	0.000	0.000	0.000	0.000	0.000	0.000	0.000	0.000	0.000	0.000	0.000	0.000	0.000	80	527	9526	8439	-0.645	Error	Error	3715	5811	0	0	3446	4993	0	0	0	0
1	11	6	"FRE1"	"YLR214W"	3610	15930	110	4114	3981	1071	108	144	207	100	100	0	3666	3403	1026	161	211	312	100	98	0	0	0	0	0	0	0	0	0	0	0	0	0	0	0	0	0	0	0	1.143	1.195	1.152	1.227	1.528	1.176	0.827	0.000	0.000	0.000	0.000	0.000	0.000	0.000	0.000	0.000	0.000	0.000	0.000	0.000	0.000	80	514	7511	7115	0.193	Error	Error	4006	3505	0	0	3873	3242	0	0	0	0
1	12	6	"MAP1"	"YLR244C"	3780	15930	100	4299	4028	1154	112	165	300	98	98	0	3041	2762	880	162	237	377	96	93	0	0	0	0	0	0	0	0	0	0	0	0	0	0	0	0	0	0	0	1.454	1.506	1.482	1.576	1.829	1.503	0.838	0.000	0.000	0.000	0.000	0.000	0.000	0.000	0.000	0.000	0.000	0.000	0.000	0.000	0.000	80	474	7066	6516	0.540	Error	Error	4187	2879	0	0	3916	2600	0	0	0	0
1	13	6	"CDC46"	"YLR274W"	4000	15930	120	2997	2953	1337	106	146	254	95	91	0	3501	3164	1466	159	192	236	92	90	0	0	0	0	0	0	0	0	0	0	0	0	0	0	0	0	0	0	0	0.865	0.947	0.931	0.938	2.416	0.906	0.772	0.000	0.000	0.000	0.000	0.000	0.000	0.000	0.000	0.000	0.000	0.000	0.000	0.000	0.000	120	605	6233	5852	-0.209	Error	Error	2891	3342	0	0	2847	3005	0	0	0	0
1	14	6	"CPR6"	"YLR216C"	4180	15930	110	2486	2357	644	109	128	140	100	100	0	3831	3551	1076	163	166	47	100	100	0	0	0	0	0	0	0	0	0	0	0	0	0	0	0	0	0	0	0	0.648	0.664	0.667	0.687	1.543	0.630	0.869	0.000	0.000	0.000	0.000	0.000	0.000	0.000	0.000	0.000	0.000	0.000	0.000	0.000	0.000	80	490	6045	5636	-0.626	Error	Error	2377	3668	0	0	2248	3388	0	0	0	0
1	15	6	"ERF2"	"YLR246W"	4360	15920	110	1752	1677	596	113	165	482	95	81	0	1709	1648	557	164	181	117	97	96	0	0	0	0	0	0	0	0	0	0	0	0	0	0	0	0	0	0	0	1.061	1.054	1.077	1.063	1.920	1.066	0.800	0.000	0.000	0.000	0.000	0.000	0.000	0.000	0.000	0.000	0.000	0.000	0.000	0.000	0.000	80	504	3184	3048	0.085	Error	Error	1639	1545	0	0	1564	1484	0	0	0	0
1	16	6	"DBP9"	"YLR276C"	4540	15920	110	9325	8156	3725	113	167	464	97	97	0	4378	3850	1559	164	178	104	98	96	0	0	0	0	0	0	0	0	0	0	0	0	0	0	0	0	0	0	0	2.186	2.182	2.308	2.229	1.851	2.418	0.837	0.000	0.000	0.000	0.000	0.000	0.000	0.000	0.000	0.000	0.000	0.000	0.000	0.000	0.000	80	556	13426	11729	1.128	Error	Error	9212	4214	0	0	8043	3686	0	0	0	0
1	17	6	""	"YLR218C"	4750	15920	110	1000	961	336	113	137	126	97	92	0	2433	2270	589	170	179	84	100	100	0	0	0	0	0	0	0	0	0	0	0	0	0	0	0	0	0	0	0	0.392	0.404	0.408	0.374	2.005	0.409	0.793	0.000	0.000	0.000	0.000	0.000	0.000	0.000	0.000	0.000	0.000	0.000	0.000	0.000	0.000	80	570	3150	2948	-1.351	Error	Error	887	2263	0	0	848	2100	0	0	0	0
1	18	6	"RCK2"	"YLR248W"	4970	15920	110	1676	1653	596	113	134	130	100	97	0	5480	5363	1407	170	188	138	100	100	0	0	0	0	0	0	0	0	0	0	0	0	0	0	0	0	0	0	0	0.294	0.297	0.304	0.281	1.557	0.294	0.817	0.000	0.000	0.000	0.000	0.000	0.000	0.000	0.000	0.000	0.000	0.000	0.000	0.000	0.000	80	575	6873	6733	-1.764	Error	Error	1563	5310	0	0	1540	5193	0	0	0	0
1	19	6	""	"YLR278C"	5170	15930	100	364	404	258	113	128	107	77	57	0	726	734	451	167	233	1186	3	0	0	0	0	0	0	0	0	0	0	0	0	0	0	0	0	0	0	0	0	0.449	0.513	0.450	0.383	2.067	0.024	0.036	0.000	0.000	0.000	0.000	0.000	0.000	0.000	0.000	0.000	0.000	0.000	0.000	0.000	0.000	80	497	810	858	-1.155	Error	Error	251	559	0	0	291	567	0	0	0	0
1	20	6	"CCC1"	"YLR220W"	5370	15930	110	6133	5286	2552	118	193	516	90	85	0	3321	2774	1404	163	266	1192	76	70	0	0	0	0	0	0	0	0	0	0	0	0	0	0	0	0	0	0	0	1.905	1.979	1.907	1.889	2.129	2.062	0.810	0.000	0.000	0.000	0.000	0.000	0.000	0.000	0.000	0.000	0.000	0.000	0.000	0.000	0.000	80	524	9173	7779	0.930	Error	Error	6015	3158	0	0	5168	2611	0	0	0	0
1	21	6	"SSP120"	"YLR250W"	5540	15930	110	3028	2566	1307	113	231	616	80	77	0	2734	2307	1084	156	249	447	85	82	0	0	0	0	0	0	0	0	0	0	0	0	0	0	0	0	0	0	0	1.131	1.140	1.115	0.913	2.432	1.172	0.767	0.000	0.000	0.000	0.000	0.000	0.000	0.000	0.000	0.000	0.000	0.000	0.000	0.000	0.000	80	476	5493	4604	0.177	Error	Error	2915	2578	0	0	2453	2151	0	0	0	0
1	22	6	""	"YLR280C"	5710	15930	110	379	384	139	107	150	283	43	1	0	529	530	204	160	200	301	63	10	0	0	0	0	0	0	0	0	0	0	0	0	0	0	0	0	0	0	0	0.737	0.749	0.705	0.699	1.898	0.777	0.667	0.000	0.000	0.000	0.000	0.000	0.000	0.000	0.000	0.000	0.000	0.000	0.000	0.000	0.000	80	544	641	647	-0.440	Error	Error	272	369	0	0	277	370	0	0	0	0
1	1	7	"CTK3"	"YML112W"	1720	16120	110	2825	2613	926	104	117	139	100	97	0	5965	5473	1869	153	154	41	100	100	0	0	0	0	0	0	0	0	0	0	0	0	0	0	0	0	0	0	0	0.468	0.472	0.473	0.480	1.629	0.451	0.844	0.000	0.000	0.000	0.000	0.000	0.000	0.000	0.000	0.000	0.000	0.000	0.000	0.000	0.000	80	597	8533	7829	-1.095	Error	Error	2721	5812	0	0	2509	5320	0	0	0	0
1	2	7	""	"YMR010W"	1940	16120	110	2268	2107	660	99	116	121	100	98	0	4436	4194	1139	155	161	68	100	100	0	0	0	0	0	0	0	0	0	0	0	0	0	0	0	0	0	0	0	0.507	0.497	0.516	0.485	1.491	0.495	0.885	0.000	0.000	0.000	0.000	0.000	0.000	0.000	0.000	0.000	0.000	0.000	0.000	0.000	0.000	80	530	6450	6047	-0.981	Error	Error	2169	4281	0	0	2008	4039	0	0	0	0
1	3	7	""	"YMR041C"	2100	16120	110	2653	2384	975	95	104	53	100	98	0	3784	3272	1314	152	169	151	97	95	0	0	0	0	0	0	0	0	0	0	0	0	0	0	0	0	0	0	0	0.704	0.734	0.727	0.755	1.496	0.688	0.878	0.000	0.000	0.000	0.000	0.000	0.000	0.000	0.000	0.000	0.000	0.000	0.000	0.000	0.000	80	465	6190	5409	-0.506	Error	Error	2558	3632	0	0	2289	3120	0	0	0	0
1	4	7	""	"YML114C"	2280	16120	110	1289	1226	536	98	115	105	97	95	0	3303	3439	2573	150	195	248	96	95	0	0	0	0	0	0	0	0	0	0	0	0	0	0	0	0	0	0	0	0.378	0.343	0.390	0.375	2.046	0.055	0.125	0.000	0.000	0.000	0.000	0.000	0.000	0.000	0.000	0.000	0.000	0.000	0.000	0.000	0.000	80	508	4344	4417	-1.405	Error	Error	1191	3153	0	0	1128	3289	0	0	0	0
1	5	7	"CLU1"	"YMR012W"	2480	16120	100	294	289	95	101	111	70	90	66	0	392	390	120	149	185	221	58	6	0	0	0	0	0	0	0	0	0	0	0	0	0	0	0	0	0	0	0	0.794	0.780	0.826	0.726	2.104	0.736	0.492	0.000	0.000	0.000	0.000	0.000	0.000	0.000	0.000	0.000	0.000	0.000	0.000	0.000	0.000	80	455	436	429	-0.332	Error	Error	193	243	0	0	188	241	0	0	0	0
1	6	7	"mcm1"	"YMR043W"	2670	16110	150	114	123	58	103	136	271	0	0	0	168	190	98	158	185	217	8	0	0	0	0	0	0	0	0	0	0	0	0	0	0	0	0	0	0	0	0	1.100	0.625	0.592	0.729	3.057	2.974	0.352	0.000	0.000	0.000	0.000	0.000	0.000	0.000	0.000	0.000	0.000	0.000	0.000	0.000	0.000	156	752	21	52	0.138	Error	Error	11	10	0	0	20	32	0	0	-50	0
1	7	7	"atr1"	"YML116W"	2860	16120	110	5416	5203	1513	106	127	152	100	100	0	2813	2809	685	160	177	163	100	100	0	0	0	0	0	0	0	0	0	0	0	0	0	0	0	0	0	0	0	2.002	1.924	1.934	1.890	1.335	2.038	0.845	0.000	0.000	0.000	0.000	0.000	0.000	0.000	0.000	0.000	0.000	0.000	0.000	0.000	0.000	80	502	7963	7746	1.001	Error	Error	5310	2653	0	0	5097	2649	0	0	0	0
1	8	7	""	"YMR014W"	3040	16120	110	4255	4170	1417	109	145	219	100	100	0	2915	2828	844	165	197	184	100	100	0	0	0	0	0	0	0	0	0	0	0	0	0	0	0	0	0	0	0	1.508	1.525	1.544	1.490	1.406	1.633	0.860	0.000	0.000	0.000	0.000	0.000	0.000	0.000	0.000	0.000	0.000	0.000	0.000	0.000	0.000	80	528	6896	6724	0.592	Error	Error	4146	2750	0	0	4061	2663	0	0	0	0
1	9	7	""	"YMR045C"	3240	16120	110	16698	15750	7198	111	193	589	100	100	0	12802	11983	5015	169	256	668	96	95	0	0	0	0	0	0	0	0	0	0	0	0	0	0	0	0	0	0	0	1.313	1.324	1.329	1.338	1.656	1.356	0.882	0.000	0.000	0.000	0.000	0.000	0.000	0.000	0.000	0.000	0.000	0.000	0.000	0.000	0.000	80	538	29220	27453	0.393	Error	Error	16587	12633	0	0	15639	11814	0	0	0	0
1	10	7	""	"YML117W-A"	3430	16120	110	1533	1406	615	107	170	560	83	67	0	1821	1596	711	164	234	653	82	71	0	0	0	0	0	0	0	0	0	0	0	0	0	0	0	0	0	0	0	0.861	0.907	0.918	0.989	2.190	0.941	0.806	0.000	0.000	0.000	0.000	0.000	0.000	0.000	0.000	0.000	0.000	0.000	0.000	0.000	0.000	80	535	3083	2731	-0.217	Error	Error	1426	1657	0	0	1299	1432	0	0	0	0
1	11	7	"SOK2"	"YMR016C"	3640	16130	110	2682	2619	1238	113	212	801	85	78	0	4443	4353	1910	168	252	540	92	91	0	0	0	0	0	0	0	0	0	0	0	0	0	0	0	0	0	0	0	0.601	0.599	0.613	0.589	2.201	0.546	0.754	0.000	0.000	0.000	0.000	0.000	0.000	0.000	0.000	0.000	0.000	0.000	0.000	0.000	0.000	80	547	6844	6691	-0.735	Error	Error	2569	4275	0	0	2506	4185	0	0	0	0
1	12	7	""	"YMR046W-A"	3830	16120	110	15661	13837	4661	116	217	810	100	100	0	11546	10194	3481	169	255	547	98	96	0	0	0	0	0	0	0	0	0	0	0	0	0	0	0	0	0	0	0	1.366	1.369	1.450	1.437	1.818	1.417	0.856	0.000	0.000	0.000	0.000	0.000	0.000	0.000	0.000	0.000	0.000	0.000	0.000	0.000	0.000	80	534	26922	23746	0.450	Error	Error	15545	11377	0	0	13721	10025	0	0	0	0
1	13	7	"PUB1"	"YNL016W"	4020	16120	110	697	695	312	103	114	66	97	92	0	1075	1075	467	168	175	57	96	93	0	0	0	0	0	0	0	0	0	0	0	0	0	0	0	0	0	0	0	0.655	0.653	0.624	0.631	1.892	0.659	0.750	0.000	0.000	0.000	0.000	0.000	0.000	0.000	0.000	0.000	0.000	0.000	0.000	0.000	0.000	80	542	1501	1499	-0.611	Error	Error	594	907	0	0	592	907	0	0	0	0
1	14	7	"ALG11"	"YNL048W"	4240	16130	120	4885	4414	2342	105	113	57	96	96	0	4703	4123	2151	168	175	62	94	93	0	0	0	0	0	0	0	0	0	0	0	0	0	0	0	0	0	0	0	1.054	1.090	1.088	1.121	3.124	1.109	0.762	0.000	0.000	0.000	0.000	0.000	0.000	0.000	0.000	0.000	0.000	0.000	0.000	0.000	0.000	120	562	9315	8264	0.076	Error	Error	4780	4535	0	0	4309	3955	0	0	0	0
1	15	7	"TPM1"	"YNL079C"	4390	16120	110	1099	1032	347	111	120	99	100	98	0	3007	2818	832	171	178	71	100	98	0	0	0	0	0	0	0	0	0	0	0	0	0	0	0	0	0	0	0	0.348	0.348	0.351	0.351	1.580	0.334	0.815	0.000	0.000	0.000	0.000	0.000	0.000	0.000	0.000	0.000	0.000	0.000	0.000	0.000	0.000	80	494	3824	3568	-1.521	Error	Error	988	2836	0	0	921	2647	0	0	0	0
1	16	7	""	"YNL018C"	4620	16120	110	3901	3945	1885	115	156	307	97	95	0	5977	5665	2268	181	209	323	98	96	0	0	0	0	0	0	0	0	0	0	0	0	0	0	0	0	0	0	0	0.653	0.698	0.730	0.671	2.245	0.721	0.750	0.000	0.000	0.000	0.000	0.000	0.000	0.000	0.000	0.000	0.000	0.000	0.000	0.000	0.000	80	516	9582	9314	-0.614	Error	Error	3786	5796	0	0	3830	5484	0	0	0	0
1	17	7	""	"YNL050C"	4760	16120	110	5069	4628	1507	119	163	301	100	100	0	2469	2365	604	182	217	333	100	96	0	0	0	0	0	0	0	0	0	0	0	0	0	0	0	0	0	0	0	2.164	2.066	2.141	2.010	1.412	2.123	0.757	0.000	0.000	0.000	0.000	0.000	0.000	0.000	0.000	0.000	0.000	0.000	0.000	0.000	0.000	80	496	7237	6692	1.114	Error	Error	4950	2287	0	0	4509	2183	0	0	0	0
1	18	7	""	"YNL081C"	4980	16130	110	3650	3124	1539	120	218	564	82	81	0	1486	1318	581	183	334	1312	48	0	0	0	0	0	0	0	0	0	0	0	0	0	0	0	0	0	0	0	0	2.709	2.647	2.645	2.233	2.228	2.819	0.779	0.000	0.000	0.000	0.000	0.000	0.000	0.000	0.000	0.000	0.000	0.000	0.000	0.000	0.000	80	526	4833	4139	1.438	Error	Error	3530	1303	0	0	3004	1135	0	0	0	0
1	19	7	"ARK1"	"YNL020C"	5140	16120	110	4548	4175	1259	114	239	574	98	96	0	4387	4144	1106	172	265	446	100	97	0	0	0	0	0	0	0	0	0	0	0	0	0	0	0	0	0	0	0	1.052	1.022	1.028	1.010	1.548	1.049	0.833	0.000	0.000	0.000	0.000	0.000	0.000	0.000	0.000	0.000	0.000	0.000	0.000	0.000	0.000	80	511	8649	8033	0.073	Error	Error	4434	4215	0	0	4061	3972	0	0	0	0
1	20	7	"COX5A"	"YNL052W"	5350	16120	110	2473	2340	942	114	162	336	97	93	0	1995	1865	692	165	214	361	90	87	0	0	0	0	0	0	0	0	0	0	0	0	0	0	0	0	0	0	0	1.289	1.309	1.316	1.397	1.769	1.382	0.838	0.000	0.000	0.000	0.000	0.000	0.000	0.000	0.000	0.000	0.000	0.000	0.000	0.000	0.000	80	531	4189	3926	0.366	Error	Error	2359	1830	0	0	2226	1700	0	0	0	0
1	21	7	""	"YNL083W"	5530	16120	110	3727	3360	1132	114	130	135	100	100	0	5212	4828	1538	164	176	102	100	100	0	0	0	0	0	0	0	0	0	0	0	0	0	0	0	0	0	0	0	0.716	0.696	0.694	0.695	1.381	0.681	0.848	0.000	0.000	0.000	0.000	0.000	0.000	0.000	0.000	0.000	0.000	0.000	0.000	0.000	0.000	80	516	8661	7910	-0.483	Error	Error	3613	5048	0	0	3246	4664	0	0	0	0
1	22	7	""	"YNL022C"	5720	16120	110	3084	2877	1037	108	121	98	98	98	0	6413	6080	1952	164	176	100	100	100	0	0	0	0	0	0	0	0	0	0	0	0	0	0	0	0	0	0	0	0.476	0.468	0.493	0.453	1.853	0.469	0.854	0.000	0.000	0.000	0.000	0.000	0.000	0.000	0.000	0.000	0.000	0.000	0.000	0.000	0.000	80	562	9225	8685	-1.070	Error	Error	2976	6249	0	0	2769	5916	0	0	0	0
1	1	8	"VAC7"	"YNL054W"	1740	16320	110	844	872	411	106	159	395	83	45	0	1717	1648	796	163	185	181	92	86	0	0	0	0	0	0	0	0	0	0	0	0	0	0	0	0	0	0	0	0.475	0.516	0.475	0.525	2.268	0.470	0.755	0.000	0.000	0.000	0.000	0.000	0.000	0.000	0.000	0.000	0.000	0.000	0.000	0.000	0.000	80	571	2292	2251	-1.074	Error	Error	738	1554	0	0	766	1485	0	0	0	0
1	2	8	"mkt1"	"YNL085W"	1930	16320	110	4958	4702	1867	100	167	436	100	97	0	4281	3921	1615	162	196	278	98	96	0	0	0	0	0	0	0	0	0	0	0	0	0	0	0	0	0	0	0	1.179	1.224	1.205	1.281	1.720	1.214	0.824	0.000	0.000	0.000	0.000	0.000	0.000	0.000	0.000	0.000	0.000	0.000	0.000	0.000	0.000	80	549	8977	8361	0.238	Error	Error	4858	4119	0	0	4602	3759	0	0	0	0
1	3	8	"BIO4"	"YNR057C"	2120	16310	110	3302	2976	1071	100	117	118	100	100	0	3904	3559	1161	154	168	108	100	98	0	0	0	0	0	0	0	0	0	0	0	0	0	0	0	0	0	0	0	0.854	0.845	0.855	0.843	1.583	0.870	0.797	0.000	0.000	0.000	0.000	0.000	0.000	0.000	0.000	0.000	0.000	0.000	0.000	0.000	0.000	80	536	6952	6281	-0.228	Error	Error	3202	3750	0	0	2876	3405	0	0	0	0
1	4	8	"HTA3"	"YOL012C"	2300	16310	110	911	821	343	101	127	179	91	80	0	2273	2062	699	156	174	139	96	92	0	0	0	0	0	0	0	0	0	0	0	0	0	0	0	0	0	0	0	0.383	0.378	0.419	0.387	2.543	0.369	0.727	0.000	0.000	0.000	0.000	0.000	0.000	0.000	0.000	0.000	0.000	0.000	0.000	0.000	0.000	80	502	2927	2626	-1.386	Error	Error	810	2117	0	0	720	1906	0	0	0	0
1	5	8	"NTG2"	"YOL043C"	2480	16310	110	7299	6744	2033	102	117	134	100	100	0	3996	3718	1105	159	169	105	100	100	0	0	0	0	0	0	0	0	0	0	0	0	0	0	0	0	0	0	0	1.876	1.866	1.903	1.903	1.431	1.961	0.841	0.000	0.000	0.000	0.000	0.000	0.000	0.000	0.000	0.000	0.000	0.000	0.000	0.000	0.000	80	548	11034	10201	0.907	Error	Error	7197	3837	0	0	6642	3559	0	0	0	0
1	6	8	""	"YNR059W"	2710	16310	110	2647	2641	1162	103	126	204	100	98	0	3520	3415	1144	161	167	52	100	100	0	0	0	0	0	0	0	0	0	0	0	0	0	0	0	0	0	0	0	0.757	0.780	0.790	0.739	1.649	0.818	0.840	0.000	0.000	0.000	0.000	0.000	0.000	0.000	0.000	0.000	0.000	0.000	0.000	0.000	0.000	80	547	5903	5792	-0.401	Error	Error	2544	3359	0	0	2538	3254	0	0	0	0
1	7	8	""	"YOL013W-A"	2900	16320	110	9009	7283	3743	111	163	483	92	86	0	6216	5108	2655	169	204	300	87	86	0	0	0	0	0	0	0	0	0	0	0	0	0	0	0	0	0	0	0	1.471	1.452	1.481	1.427	2.447	1.511	0.817	0.000	0.000	0.000	0.000	0.000	0.000	0.000	0.000	0.000	0.000	0.000	0.000	0.000	0.000	80	500	14945	12111	0.557	Error	Error	8898	6047	0	0	7172	4939	0	0	0	0
1	8	8	""	"YOL045W"	3070	16310	110	783	790	274	112	177	511	71	15	0	1162	1113	335	167	223	373	91	77	0	0	0	0	0	0	0	0	0	0	0	0	0	0	0	0	0	0	0	0.674	0.717	0.718	0.718	1.880	0.692	0.755	0.000	0.000	0.000	0.000	0.000	0.000	0.000	0.000	0.000	0.000	0.000	0.000	0.000	0.000	80	491	1666	1624	-0.568	Error	Error	671	995	0	0	678	946	0	0	0	0
1	9	8	""	"YNR061C"	3240	16310	110	2638	2367	1001	108	146	381	93	86	0	4748	4230	1665	162	202	295	98	96	0	0	0	0	0	0	0	0	0	0	0	0	0	0	0	0	0	0	0	0.552	0.555	0.579	0.550	1.817	0.555	0.813	0.000	0.000	0.000	0.000	0.000	0.000	0.000	0.000	0.000	0.000	0.000	0.000	0.000	0.000	80	502	7116	6327	-0.858	Error	Error	2530	4586	0	0	2259	4068	0	0	0	0
1	10	8	""	"YOL015W"	3430	16310	110	3621	3432	1074	108	132	126	100	100	0	4263	4187	1194	161	205	262	100	100	0	0	0	0	0	0	0	0	0	0	0	0	0	0	0	0	0	0	0	0.856	0.826	0.817	0.817	1.442	0.833	0.863	0.000	0.000	0.000	0.000	0.000	0.000	0.000	0.000	0.000	0.000	0.000	0.000	0.000	0.000	80	538	7615	7350	-0.224	Error	Error	3513	4102	0	0	3324	4026	0	0	0	0
1	11	8	""	"YOL047C"	3630	16310	110	1450	1370	470	108	128	139	98	96	0	2808	2574	702	167	194	222	100	97	0	0	0	0	0	0	0	0	0	0	0	0	0	0	0	0	0	0	0	0.508	0.524	0.537	0.510	1.513	0.519	0.806	0.000	0.000	0.000	0.000	0.000	0.000	0.000	0.000	0.000	0.000	0.000	0.000	0.000	0.000	80	540	3983	3669	-0.977	Error	Error	1342	2641	0	0	1262	2407	0	0	0	0
1	12	8	""	"YNR063W"	3830	16310	110	6579	6311	1558	108	168	723	100	100	0	5675	5673	1085	168	177	130	100	100	0	0	0	0	0	0	0	0	0	0	0	0	0	0	0	0	0	0	0	1.175	1.127	1.125	1.112	1.264	1.185	0.885	0.000	0.000	0.000	0.000	0.000	0.000	0.000	0.000	0.000	0.000	0.000	0.000	0.000	0.000	80	564	11978	11708	0.233	Error	Error	6471	5507	0	0	6203	5505	0	0	0	0
1	13	8	""	"YOL017W"	4050	16320	110	3604	3394	1209	102	116	83	100	100	0	3704	3364	1247	167	182	128	97	95	0	0	0	0	0	0	0	0	0	0	0	0	0	0	0	0	0	0	0	0.990	1.030	1.059	1.107	2.191	0.998	0.769	0.000	0.000	0.000	0.000	0.000	0.000	0.000	0.000	0.000	0.000	0.000	0.000	0.000	0.000	80	570	7039	6489	-0.014	Error	Error	3502	3537	0	0	3292	3197	0	0	0	0
1	14	8	"GSH2"	"YOL049W"	4230	16310	110	1843	2082	1442	103	119	90	100	98	0	1375	1465	727	170	189	144	100	98	0	0	0	0	0	0	0	0	0	0	0	0	0	0	0	0	0	0	0	1.444	1.528	1.485	1.443	1.704	1.832	0.664	0.000	0.000	0.000	0.000	0.000	0.000	0.000	0.000	0.000	0.000	0.000	0.000	0.000	0.000	80	440	2945	3274	0.530	Error	Error	1740	1205	0	0	1979	1295	0	0	0	0
1	15	8	"RIS1"	"YOR191W"	4390	16310	100	259	276	116	104	109	48	88	73	0	388	412	139	172	174	40	97	93	0	0	0	0	0	0	0	0	0	0	0	0	0	0	0	0	0	0	0	0.718	0.717	0.698	0.691	2.260	0.651	0.386	0.000	0.000	0.000	0.000	0.000	0.000	0.000	0.000	0.000	0.000	0.000	0.000	0.000	0.000	80	464	371	412	-0.479	Error	Error	155	216	0	0	172	240	0	0	0	0
1	16	8	"MCT1"	"YOR221C"	4620	16310	110	3504	3003	1498	108	194	523	90	82	0	5551	4597	2220	181	257	587	88	81	0	0	0	0	0	0	0	0	0	0	0	0	0	0	0	0	0	0	0	0.632	0.656	0.633	0.705	2.527	0.685	0.760	0.000	0.000	0.000	0.000	0.000	0.000	0.000	0.000	0.000	0.000	0.000	0.000	0.000	0.000	80	489	8766	7311	-0.661	Error	Error	3396	5370	0	0	2895	4416	0	0	0	0
1	17	8	""	"YOR253W"	4750	16310	110	3091	2833	980	120	210	530	96	87	0	2400	2233	746	188	266	575	93	85	0	0	0	0	0	0	0	0	0	0	0	0	0	0	0	0	0	0	0	1.343	1.327	1.332	1.324	1.605	1.159	0.797	0.000	0.000	0.000	0.000	0.000	0.000	0.000	0.000	0.000	0.000	0.000	0.000	0.000	0.000	80	420	5183	4758	0.426	Error	Error	2971	2212	0	0	2713	2045	0	0	0	0
1	18	8	""	"YOR192C-A"	4940	16310	110	20920	19975	5437	127	346	1502	100	100	0	27021	26210	5728	196	590	2467	100	100	0	0	0	0	0	0	0	0	0	0	0	0	0	0	0	0	0	0	0	0.775	0.763	0.766	0.750	1.382	0.781	0.872	0.000	0.000	0.000	0.000	0.000	0.000	0.000	0.000	0.000	0.000	0.000	0.000	0.000	0.000	80	504	47618	45862	-0.367	Error	Error	20793	26825	0	0	19848	26014	0	0	0	0
1	19	8	""	"YOR223W"	5170	16310	110	2422	2370	522	117	286	1200	96	37	0	3829	3792	723	179	449	1952	97	37	0	0	0	0	0	0	0	0	0	0	0	0	0	0	0	0	0	0	0	0.632	0.624	0.635	0.620	1.306	0.606	0.858	0.000	0.000	0.000	0.000	0.000	0.000	0.000	0.000	0.000	0.000	0.000	0.000	0.000	0.000	80	510	5955	5866	-0.663	Error	Error	2305	3650	0	0	2253	3613	0	0	0	0
1	20	8	""	"YOR255W"	5370	16320	120	4186	3678	1808	107	117	59	96	94	0	4715	4062	2122	169	175	71	91	88	0	0	0	0	0	0	0	0	0	0	0	0	0	0	0	0	0	0	0	0.897	0.917	0.892	0.853	2.695	0.876	0.775	0.000	0.000	0.000	0.000	0.000	0.000	0.000	0.000	0.000	0.000	0.000	0.000	0.000	0.000	120	475	8625	7464	-0.156	Error	Error	4079	4546	0	0	3571	3893	0	0	0	0
1	21	8	""	"YOR193W"	5540	16310	110	902	868	390	110	128	95	95	87	0	1607	1579	578	165	197	177	92	91	0	0	0	0	0	0	0	0	0	0	0	0	0	0	0	0	0	0	0	0.549	0.536	0.528	0.472	2.143	0.496	0.705	0.000	0.000	0.000	0.000	0.000	0.000	0.000	0.000	0.000	0.000	0.000	0.000	0.000	0.000	80	382	2234	2172	-0.864	Error	Error	792	1442	0	0	758	1414	0	0	0	0
1	22	8	""	"YOR225W"	5690	16310	110	417	419	126	111	129	120	93	70	0	936	929	214	168	200	175	96	95	0	0	0	0	0	0	0	0	0	0	0	0	0	0	0	0	0	0	0	0.398	0.405	0.384	0.393	1.964	0.374	0.658	0.000	0.000	0.000	0.000	0.000	0.000	0.000	0.000	0.000	0.000	0.000	0.000	0.000	0.000	80	462	1074	1069	-1.328	Error	Error	306	768	0	0	308	761	0	0	0	0
1	1	9	"cdc31"	"YOR257W"	1740	16510	110	2466	2289	592	105	129	192	100	98	0	4125	3839	998	164	181	181	100	100	0	0	0	0	0	0	0	0	0	0	0	0	0	0	0	0	0	0	0	0.596	0.594	0.575	0.601	1.325	0.568	0.877	0.000	0.000	0.000	0.000	0.000	0.000	0.000	0.000	0.000	0.000	0.000	0.000	0.000	0.000	80	533	6322	5859	-0.746	Error	Error	2361	3961	0	0	2184	3675	0	0	0	0
1	2	9	"SLK19"	"YOR195W"	1950	16520	110	3005	2959	1170	104	132	225	97	96	0	3060	2809	1224	165	192	254	91	87	0	0	0	0	0	0	0	0	0	0	0	0	0	0	0	0	0	0	0	1.002	1.080	1.043	1.264	2.363	1.029	0.793	0.000	0.000	0.000	0.000	0.000	0.000	0.000	0.000	0.000	0.000	0.000	0.000	0.000	0.000	80	484	5796	5499	0.003	Error	Error	2901	2895	0	0	2855	2644	0	0	0	0
1	3	9	""	"YOR227W"	2140	16520	110	742	783	428	102	109	52	95	90	0	1279	1102	549	161	171	95	87	85	0	0	0	0	0	0	0	0	0	0	0	0	0	0	0	0	0	0	0	0.572	0.724	0.655	0.636	2.507	0.672	0.688	0.000	0.000	0.000	0.000	0.000	0.000	0.000	0.000	0.000	0.000	0.000	0.000	0.000	0.000	80	376	1758	1622	-0.805	Error	Error	640	1118	0	0	681	941	0	0	0	0
1	4	9	"RPT4"	"YOR259C"	2270	16510	120	1971	1865	657	100	113	99	100	98	0	3376	3043	1189	161	169	55	95	94	0	0	0	0	0	0	0	0	0	0	0	0	0	0	0	0	0	0	0	0.582	0.612	0.590	0.694	2.370	0.561	0.819	0.000	0.000	0.000	0.000	0.000	0.000	0.000	0.000	0.000	0.000	0.000	0.000	0.000	0.000	120	484	5086	4647	-0.781	Error	Error	1871	3215	0	0	1765	2882	0	0	0	0
1	5	9	"NIP100"	"YPL174C"	2480	16500	110	5714	5773	1508	106	122	154	100	100	0	3645	3895	912	162	170	48	100	100	0	0	0	0	0	0	0	0	0	0	0	0	0	0	0	0	0	0	0	1.610	1.518	1.534	1.505	1.226	1.567	0.881	0.000	0.000	0.000	0.000	0.000	0.000	0.000	0.000	0.000	0.000	0.000	0.000	0.000	0.000	80	504	9091	9400	0.687	Error	Error	5608	3483	0	0	5667	3733	0	0	0	0
1	6	9	""	"YPL205C"	2670	16500	110	848	845	189	109	132	226	100	96	0	1585	1560	293	166	171	55	100	100	0	0	0	0	0	0	0	0	0	0	0	0	0	0	0	0	0	0	0	0.521	0.528	0.520	0.523	1.367	0.507	0.825	0.000	0.000	0.000	0.000	0.000	0.000	0.000	0.000	0.000	0.000	0.000	0.000	0.000	0.000	80	438	2158	2130	-0.941	Error	Error	739	1419	0	0	736	1394	0	0	0	0
1	7	9	"SUI3"	"YPL237W"	2830	16510	120	2769	2644	832	107	118	104	100	100	0	3508	3137	1141	165	168	47	96	95	0	0	0	0	0	0	0	0	0	0	0	0	0	0	0	0	0	0	0	0.796	0.854	0.860	0.930	2.110	0.808	0.850	0.000	0.000	0.000	0.000	0.000	0.000	0.000	0.000	0.000	0.000	0.000	0.000	0.000	0.000	120	501	6005	5509	-0.329	Error	Error	2662	3343	0	0	2537	2972	0	0	0	0
1	8	9	""	"YPL176C"	3000	16500	110	2432	2495	586	109	287	760	100	95	0	3449	3440	798	165	376	892	100	97	0	0	0	0	0	0	0	0	0	0	0	0	0	0	0	0	0	0	0	0.707	0.729	0.722	0.730	1.281	0.698	0.826	0.000	0.000	0.000	0.000	0.000	0.000	0.000	0.000	0.000	0.000	0.000	0.000	0.000	0.000	80	526	5607	5661	-0.499	Error	Error	2323	3284	0	0	2386	3275	0	0	0	0
1	9	9	""	"YPL207W"	3230	16500	110	2992	3156	1286	113	269	620	100	92	0	3800	4068	1370	171	388	874	100	98	0	0	0	0	0	0	0	0	0	0	0	0	0	0	0	0	0	0	0	0.793	0.781	0.774	0.756	1.312	0.784	0.869	0.000	0.000	0.000	0.000	0.000	0.000	0.000	0.000	0.000	0.000	0.000	0.000	0.000	0.000	80	560	6508	6940	-0.334	Error	Error	2879	3629	0	0	3043	3897	0	0	0	0
1	10	9	"YAR1"	"YPL239W"	3410	16500	110	737	754	242	101	150	280	92	67	0	2790	2613	601	166	228	405	100	97	0	0	0	0	0	0	0	0	0	0	0	0	0	0	0	0	0	0	0	0.242	0.267	0.263	0.251	1.544	0.291	0.705	0.000	0.000	0.000	0.000	0.000	0.000	0.000	0.000	0.000	0.000	0.000	0.000	0.000	0.000	80	515	3260	3100	-2.045	Error	Error	636	2624	0	0	653	2447	0	0	0	0
1	11	9	"MUD13"	"YPL178W"	3590	16500	110	2583	2460	614	106	110	52	100	100	0	1802	1705	409	165	175	86	100	100	0	0	0	0	0	0	0	0	0	0	0	0	0	0	0	0	0	0	0	1.513	1.529	1.514	1.539	1.271	1.588	0.867	0.000	0.000	0.000	0.000	0.000	0.000	0.000	0.000	0.000	0.000	0.000	0.000	0.000	0.000	80	550	4114	3894	0.598	Error	Error	2477	1637	0	0	2354	1540	0	0	0	0
1	12	9	"ipl1"	"YPL209C"	3800	16500	110	1769	1724	394	106	121	122	100	100	0	4975	4800	1073	165	172	52	100	100	0	0	0	0	0	0	0	0	0	0	0	0	0	0	0	0	0	0	0	0.346	0.349	0.356	0.351	1.335	0.334	0.871	0.000	0.000	0.000	0.000	0.000	0.000	0.000	0.000	0.000	0.000	0.000	0.000	0.000	0.000	80	512	6473	6253	-1.532	Error	Error	1663	4810	0	0	1618	4635	0	0	0	0
1	13	9	"cin2"	"YPL241C"	3950	16500	110	1554	1498	400	99	108	54	100	100	0	2464	2361	553	159	162	38	100	100	0	0	0	0	0	0	0	0	0	0	0	0	0	0	0	0	0	0	0	0.631	0.635	0.630	0.635	1.402	0.627	0.848	0.000	0.000	0.000	0.000	0.000	0.000	0.000	0.000	0.000	0.000	0.000	0.000	0.000	0.000	80	531	3760	3601	-0.664	Error	Error	1455	2305	0	0	1399	2202	0	0	0	0
1	14	9	""	"YPL180W"	4220	16500	110	2569	2525	1241	102	123	175	98	90	0	5275	4827	2154	167	188	276	93	93	0	0	0	0	0	0	0	0	0	0	0	0	0	0	0	0	0	0	0	0.483	0.520	0.514	0.506	2.274	0.505	0.790	0.000	0.000	0.000	0.000	0.000	0.000	0.000	0.000	0.000	0.000	0.000	0.000	0.000	0.000	80	490	7575	7083	-1.050	Error	Error	2467	5108	0	0	2423	4660	0	0	0	0
1	15	9	"NIP7"	"YPL211W"	4340	16500	110	2368	2224	680	107	128	181	100	100	0	2856	2841	989	171	192	285	100	98	0	0	0	0	0	0	0	0	0	0	0	0	0	0	0	0	0	0	0	0.842	0.793	0.822	0.810	1.446	0.751	0.837	0.000	0.000	0.000	0.000	0.000	0.000	0.000	0.000	0.000	0.000	0.000	0.000	0.000	0.000	80	457	4946	4787	-0.248	Error	Error	2261	2685	0	0	2117	2670	0	0	0	0
1	16	9	"SRP68"	"YPL243W"	4540	16510	120	4825	4891	1684	107	121	126	100	100	0	3497	3191	1237	167	171	43	95	95	0	0	0	0	0	0	0	0	0	0	0	0	0	0	0	0	0	0	0	1.417	1.582	1.529	1.702	1.886	1.573	0.874	0.000	0.000	0.000	0.000	0.000	0.000	0.000	0.000	0.000	0.000	0.000	0.000	0.000	0.000	120	633	8048	7808	0.503	Error	Error	4718	3330	0	0	4784	3024	0	0	0	0
1	17	9	"EMPTY"	"EMPTY"	4760	16500	150	120	142	77	111	153	372	0	0	0	183	207	81	165	206	402	0	0	0	0	0	0	0	0	0	0	0	0	0	0	0	0	0	0	0	0	0	0.500	0.738	1.370	1.252	4.324	1.004	0.117	0.000	0.000	0.000	0.000	0.000	0.000	0.000	0.000	0.000	0.000	0.000	0.000	0.000	0.000	156	711	27	73	-1.000	Error	Error	9	18	0	0	31	42	0	0	-75	0
1	18	9	"EMPTY"	"EMPTY"	4950	16490	150	140	160	91	115	267	1272	0	0	0	239	264	114	176	414	1903	0	0	0	0	0	0	0	0	0	0	0	0	0	0	0	0	0	0	0	0	0	0.397	0.511	0.833	0.706	4.095	1.347	0.943	0.000	0.000	0.000	0.000	0.000	0.000	0.000	0.000	0.000	0.000	0.000	0.000	0.000	0.000	156	667	88	133	-1.333	Error	Error	25	63	0	0	45	88	0	0	-75	0
1	19	9	"EMPTY"	"EMPTY"	5140	16490	150	133	147	74	113	230	1126	0	0	0	204	216	72	180	337	1532	0	0	0	0	0	0	0	0	0	0	0	0	0	0	0	0	0	0	0	0	0	0.833	0.944	1.216	1.139	3.519	3.772	0.042	0.000	0.000	0.000	0.000	0.000	0.000	0.000	0.000	0.000	0.000	0.000	0.000	0.000	0.000	156	652	44	70	-0.263	Error	Error	20	24	0	0	34	36	0	0	-75	0
1	20	9	"EMPTY"	"EMPTY"	5330	16490	150	117	143	104	106	114	46	28	16	0	192	324	1428	174	179	48	28	17	0	0	0	0	0	0	0	0	0	0	0	0	0	0	0	0	0	0	0	0.611	0.247	0.851	0.829	4.634	0.004	0.002	0.000	0.000	0.000	0.000	0.000	0.000	0.000	0.000	0.000	0.000	0.000	0.000	0.000	0.000	156	603	29	187	-0.710	Error	Error	11	18	0	0	37	150	0	0	-75	0
1	21	9	"EMPTY"	"EMPTY"	5520	16490	150	121	137	74	108	122	77	18	7	0	183	200	68	164	189	143	5	1	0	0	0	0	0	0	0	0	0	0	0	0	0	0	0	0	0	0	0	0.684	0.806	0.950	0.878	4.483	1.178	0.109	0.000	0.000	0.000	0.000	0.000	0.000	0.000	0.000	0.000	0.000	0.000	0.000	0.000	0.000	156	556	32	65	-0.547	Error	Error	13	19	0	0	29	36	0	0	-75	0
1	22	9	"EMPTY"	"EMPTY"	5710	16490	150	111	116	50	113	123	73	8	1	0	168	175	60	169	189	125	3	0	0	0	0	0	0	0	0	0	0	0	0	0	0	0	0	0	0	0	0	2.000	0.500	1.140	1.344	3.673	1.178	0.055	0.000	0.000	0.000	0.000	0.000	0.000	0.000	0.000	0.000	0.000	0.000	0.000	0.000	0.000	156	797	-3	9	1.000	Error	Error	-2	-1	0	0	3	6	0	0	-75	0
1	1	10	"EMPTY"	"EMPTY"	1720	16690	150	113	126	65	103	108	57	22	7	0	180	205	99	159	192	694	0	0	0	0	0	0	0	0	0	0	0	0	0	0	0	0	0	0	0	0	0	0.476	0.500	0.878	0.824	3.758	25591.994	0.000	0.000	0.000	0.000	0.000	0.000	0.000	0.000	0.000	0.000	0.000	0.000	0.000	0.000	0.000	156	841	31	69	-1.070	Error	Error	10	21	0	0	23	46	0	0	-75	0
1	2	10	"EMPTY"	"EMPTY"	1910	16690	150	117	137	82	103	122	174	6	0	0	184	207	118	161	175	168	6	3	0	0	0	0	0	0	0	0	0	0	0	0	0	0	0	0	0	0	0	0.609	0.739	1.200	1.049	3.902	0.519	0.088	0.000	0.000	0.000	0.000	0.000	0.000	0.000	0.000	0.000	0.000	0.000	0.000	0.000	0.000	156	624	37	80	-0.716	Error	Error	14	23	0	0	34	46	0	0	-75	0
1	3	10	"EMPTY"	"EMPTY"	2100	16690	150	121	129	59	103	109	54	26	7	0	171	182	74	165	170	71	13	6	0	0	0	0	0	0	0	0	0	0	0	0	0	0	0	0	0	0	0	3.000	1.529	1.301	1.129	4.329	0.392	0.075	0.000	0.000	0.000	0.000	0.000	0.000	0.000	0.000	0.000	0.000	0.000	0.000	0.000	0.000	156	571	24	43	1.585	Error	Error	18	6	0	0	26	17	0	0	-75	0
1	4	10	"EMPTY"	"EMPTY"	2290	16690	150	109	117	64	98	107	84	10	3	0	176	195	83	163	171	67	19	11	0	0	0	0	0	0	0	0	0	0	0	0	0	0	0	0	0	0	0	0.846	0.594	1.100	1.075	3.876	0.534	0.101	0.000	0.000	0.000	0.000	0.000	0.000	0.000	0.000	0.000	0.000	0.000	0.000	0.000	0.000	156	576	24	51	-0.241	Error	Error	11	13	0	0	19	32	0	0	-75	0
1	5	10	"EMPTY"	"EMPTY"	2480	16690	150	110	142	101	98	107	79	22	10	0	187	233	142	160	167	44	41	25	0	0	0	0	0	0	0	0	0	0	0	0	0	0	0	0	0	0	0	0.444	0.603	0.740	0.724	3.473	0.619	0.267	0.000	0.000	0.000	0.000	0.000	0.000	0.000	0.000	0.000	0.000	0.000	0.000	0.000	0.000	156	646	39	117	-1.170	Error	Error	12	27	0	0	44	73	0	0	-75	0
1	6	10	"EMPTY"	"EMPTY"	2670	16690	150	127	145	87	107	114	74	22	6	0	184	211	119	163	168	48	32	15	0	0	0	0	0	0	0	0	0	0	0	0	0	0	0	0	0	0	0	0.952	0.792	1.255	1.162	5.416	0.764	0.198	0.000	0.000	0.000	0.000	0.000	0.000	0.000	0.000	0.000	0.000	0.000	0.000	0.000	0.000	156	623	41	86	-0.070	Error	Error	20	21	0	0	38	48	0	0	-75	0
1	7	10	""	"iYBL019W"	2860	16700	110	554	576	210	108	119	82	97	92	0	641	632	152	164	169	49	98	95	0	0	0	0	0	0	0	0	0	0	0	0	0	0	0	0	0	0	0	0.935	1.000	0.921	0.969	1.753	1.096	0.719	0.000	0.000	0.000	0.000	0.000	0.000	0.000	0.000	0.000	0.000	0.000	0.000	0.000	0.000	80	481	923	936	-0.097	Error	Error	446	477	0	0	468	468	0	0	0	0
1	8	10	""	"iYBL015W"	3050	16700	110	5488	5288	1422	108	130	187	100	100	0	3776	3635	991	165	177	209	100	100	0	0	0	0	0	0	0	0	0	0	0	0	0	0	0	0	0	0	0	1.490	1.493	1.525	1.499	1.402	1.530	0.860	0.000	0.000	0.000	0.000	0.000	0.000	0.000	0.000	0.000	0.000	0.000	0.000	0.000	0.000	80	562	8991	8650	0.575	Error	Error	5380	3611	0	0	5180	3470	0	0	0	0
1	9	10	""	"iYBL014C"	3260	16700	110	594	575	181	108	120	80	98	93	0	1591	1495	362	167	172	41	100	100	0	0	0	0	0	0	0	0	0	0	0	0	0	0	0	0	0	0	0	0.341	0.352	0.343	0.337	1.590	0.334	0.737	0.000	0.000	0.000	0.000	0.000	0.000	0.000	0.000	0.000	0.000	0.000	0.000	0.000	0.000	80	532	1910	1795	-1.551	Error	Error	486	1424	0	0	467	1328	0	0	0	0
1	10	10	""	"iYBR001C"	3430	16700	100	870	857	206	98	104	46	100	100	0	1618	1637	294	156	161	38	100	100	0	0	0	0	0	0	0	0	0	0	0	0	0	0	0	0	0	0	0	0.528	0.512	0.510	0.505	1.421	0.482	0.782	0.000	0.000	0.000	0.000	0.000	0.000	0.000	0.000	0.000	0.000	0.000	0.000	0.000	0.000	80	450	2234	2240	-0.921	Error	Error	772	1462	0	0	759	1481	0	0	0	0
1	11	10	""	"iYBR005W"	3620	16700	110	3110	2913	911	99	106	47	100	100	0	3390	3067	997	166	169	46	100	100	0	0	0	0	0	0	0	0	0	0	0	0	0	0	0	0	0	0	0	0.934	0.970	0.962	1.000	1.506	0.985	0.835	0.000	0.000	0.000	0.000	0.000	0.000	0.000	0.000	0.000	0.000	0.000	0.000	0.000	0.000	80	578	6235	5715	-0.099	Error	Error	3011	3224	0	0	2814	2901	0	0	0	0
1	12	10	""	"iYBR008C"	3860	16700	110	2131	1803	962	101	113	87	91	83	0	3642	3186	1647	167	186	305	87	83	0	0	0	0	0	0	0	0	0	0	0	0	0	0	0	0	0	0	0	0.584	0.564	0.530	0.489	2.888	0.528	0.722	0.000	0.000	0.000	0.000	0.000	0.000	0.000	0.000	0.000	0.000	0.000	0.000	0.000	0.000	80	517	5505	4721	-0.776	Error	Error	2030	3475	0	0	1702	3019	0	0	0	0
1	13	10	""	"iYBR022W"	4000	16700	110	1127	1095	384	102	116	94	100	97	0	814	775	219	162	184	322	88	51	0	0	0	0	0	0	0	0	0	0	0	0	0	0	0	0	0	0	0	1.572	1.620	1.576	1.564	1.577	1.451	0.565	0.000	0.000	0.000	0.000	0.000	0.000	0.000	0.000	0.000	0.000	0.000	0.000	0.000	0.000	80	464	1677	1606	0.653	Error	Error	1025	652	0	0	993	613	0	0	0	0
1	14	10	""	"iYBR027C"	4180	16700	110	536	563	182	105	115	65	98	97	0	755	766	204	163	166	40	100	100	0	0	0	0	0	0	0	0	0	0	0	0	0	0	0	0	0	0	0	0.728	0.760	0.759	0.736	1.606	0.772	0.737	0.000	0.000	0.000	0.000	0.000	0.000	0.000	0.000	0.000	0.000	0.000	0.000	0.000	0.000	80	548	1023	1061	-0.458	Error	Error	431	592	0	0	458	603	0	0	0	0
1	15	10	""	"iYBR031W"	4390	16700	110	1459	1390	405	105	114	53	100	100	0	858	807	217	164	169	41	97	97	0	0	0	0	0	0	0	0	0	0	0	0	0	0	0	0	0	0	0	1.951	1.998	2.079	2.109	1.873	2.127	0.790	0.000	0.000	0.000	0.000	0.000	0.000	0.000	0.000	0.000	0.000	0.000	0.000	0.000	0.000	80	522	2048	1928	0.964	Error	Error	1354	694	0	0	1285	643	0	0	0	0
1	16	10	""	"iYBRWdelta16"	4550	16700	110	3594	3405	882	106	119	69	100	100	0	2689	2590	645	165	176	61	100	100	0	0	0	0	0	0	0	0	0	0	0	0	0	0	0	0	0	0	0	1.382	1.360	1.362	1.366	1.369	1.423	0.846	0.000	0.000	0.000	0.000	0.000	0.000	0.000	0.000	0.000	0.000	0.000	0.000	0.000	0.000	80	481	6012	5724	0.467	Error	Error	3488	2524	0	0	3299	2425	0	0	0	0
1	17	10	""	"iYBR048W"	4750	16700	110	7168	6640	1890	104	116	56	100	100	0	2882	2785	815	161	169	55	100	100	0	0	0	0	0	0	0	0	0	0	0	0	0	0	0	0	0	0	0	2.596	2.491	2.567	2.522	1.396	2.634	0.857	0.000	0.000	0.000	0.000	0.000	0.000	0.000	0.000	0.000	0.000	0.000	0.000	0.000	0.000	80	539	9785	9160	1.376	Error	Error	7064	2721	0	0	6536	2624	0	0	0	0
1	18	10	""	"iYBR053C-0"	4970	16700	120	1537	1459	564	106	127	182	94	92	0	3425	3126	1096	167	175	61	95	95	0	0	0	0	0	0	0	0	0	0	0	0	0	0	0	0	0	0	0	0.439	0.457	0.462	0.494	2.213	0.441	0.822	0.000	0.000	0.000	0.000	0.000	0.000	0.000	0.000	0.000	0.000	0.000	0.000	0.000	0.000	120	579	4689	4312	-1.187	Error	Error	1431	3258	0	0	1353	2959	0	0	0	0
1	19	10	""	"iYCR022C"	5150	16690	110	2744	2624	788	108	135	208	100	98	0	2075	2016	501	178	189	74	100	100	0	0	0	0	0	0	0	0	0	0	0	0	0	0	0	0	0	0	0	1.390	1.369	1.461	1.324	1.539	1.486	0.855	0.000	0.000	0.000	0.000	0.000	0.000	0.000	0.000	0.000	0.000	0.000	0.000	0.000	0.000	80	480	4533	4354	0.475	Error	Error	2636	1897	0	0	2516	1838	0	0	0	0
1	20	10	""	"iYCR025C"	5340	16700	110	827	857	265	103	143	362	95	47	0	1761	1813	618	171	182	79	100	100	0	0	0	0	0	0	0	0	0	0	0	0	0	0	0	0	0	0	0	0.455	0.459	0.436	0.467	1.490	0.426	0.756	0.000	0.000	0.000	0.000	0.000	0.000	0.000	0.000	0.000	0.000	0.000	0.000	0.000	0.000	80	518	2314	2396	-1.135	Error	Error	724	1590	0	0	754	1642	0	0	0	0
1	21	10	""	"iYCRWdelta11"	5540	16690	110	3927	3984	1615	114	172	459	97	93	0	2271	2263	715	166	193	109	100	100	0	0	0	0	0	0	0	0	0	0	0	0	0	0	0	0	0	0	0	1.811	1.845	1.793	1.740	1.855	2.162	0.800	0.000	0.000	0.000	0.000	0.000	0.000	0.000	0.000	0.000	0.000	0.000	0.000	0.000	0.000	80	459	5918	5967	0.857	Error	Error	3813	2105	0	0	3870	2097	0	0	0	0
1	22	10	""	"iYCR043C"	5710	16710	140	511	475	259	110	122	66	80	73	0	764	682	354	172	191	86	78	75	0	0	0	0	0	0	0	0	0	0	0	0	0	0	0	0	0	0	0	0.677	0.716	0.690	0.702	2.066	0.680	0.693	0.000	0.000	0.000	0.000	0.000	0.000	0.000	0.000	0.000	0.000	0.000	0.000	0.000	0.000	156	745	993	875	-0.562	Error	Error	401	592	0	0	365	510	0	0	0	0
1	1	11	""	"iYCR047C"	1730	16880	100	659	698	220	104	108	42	100	100	0	1385	1450	469	166	221	953	78	7	0	0	0	0	0	0	0	0	0	0	0	0	0	0	0	0	0	0	0	0.455	0.463	0.450	0.468	1.598	0.419	0.755	0.000	0.000	0.000	0.000	0.000	0.000	0.000	0.000	0.000	0.000	0.000	0.000	0.000	0.000	80	446	1774	1878	-1.135	Error	Error	555	1219	0	0	594	1284	0	0	0	0
1	2	11	""	"iYCR053W"	1900	16890	110	1461	1404	432	99	114	102	100	100	0	613	613	161	162	168	81	100	92	0	0	0	0	0	0	0	0	0	0	0	0	0	0	0	0	0	0	0	3.020	2.894	2.849	2.926	1.575	3.185	0.766	0.000	0.000	0.000	0.000	0.000	0.000	0.000	0.000	0.000	0.000	0.000	0.000	0.000	0.000	80	496	1813	1756	1.595	Error	Error	1362	451	0	0	1305	451	0	0	0	0
1	3	11	""	"iYCR075C"	2100	16890	110	2185	1968	656	102	116	104	100	100	0	2548	2431	614	163	169	89	100	100	0	0	0	0	0	0	0	0	0	0	0	0	0	0	0	0	0	0	0	0.873	0.823	0.821	0.798	1.469	0.848	0.876	0.000	0.000	0.000	0.000	0.000	0.000	0.000	0.000	0.000	0.000	0.000	0.000	0.000	0.000	80	530	4468	4134	-0.195	Error	Error	2083	2385	0	0	1866	2268	0	0	0	0
1	4	11	""	"iYCR081W"	2300	16880	110	1065	1057	425	98	104	47	98	96	0	1188	1176	374	163	168	60	100	98	0	0	0	0	0	0	0	0	0	0	0	0	0	0	0	0	0	0	0	0.943	0.947	0.995	0.896	2.225	0.971	0.771	0.000	0.000	0.000	0.000	0.000	0.000	0.000	0.000	0.000	0.000	0.000	0.000	0.000	0.000	80	548	1992	1972	-0.084	Error	Error	967	1025	0	0	959	1013	0	0	0	0
1	5	11	""	"iYCR085W"	2540	16880	110	376	368	193	101	104	44	86	78	0	844	902	498	160	164	43	90	88	0	0	0	0	0	0	0	0	0	0	0	0	0	0	0	0	0	0	0	0.402	0.360	0.359	0.356	2.135	0.323	0.640	0.000	0.000	0.000	0.000	0.000	0.000	0.000	0.000	0.000	0.000	0.000	0.000	0.000	0.000	80	465	959	1009	-1.315	Error	Error	275	684	0	0	267	742	0	0	0	0
1	6	11	""	"itT(AGU)C"	2660	16890	110	1700	1579	506	105	108	47	100	100	0	1516	1416	400	169	171	42	98	98	0	0	0	0	0	0	0	0	0	0	0	0	0	0	0	0	0	0	0	1.184	1.182	1.156	1.155	1.617	1.216	0.818	0.000	0.000	0.000	0.000	0.000	0.000	0.000	0.000	0.000	0.000	0.000	0.000	0.000	0.000	80	428	2942	2721	0.244	Error	Error	1595	1347	0	0	1474	1247	0	0	0	0
1	7	11	""	"iYCR100C"	2850	16890	110	1262	1198	409	106	117	83	100	98	0	1756	1688	550	171	175	39	100	100	0	0	0	0	0	0	0	0	0	0	0	0	0	0	0	0	0	0	0	0.729	0.720	0.692	0.725	1.506	0.749	0.820	0.000	0.000	0.000	0.000	0.000	0.000	0.000	0.000	0.000	0.000	0.000	0.000	0.000	0.000	80	538	2741	2609	-0.455	Error	Error	1156	1585	0	0	1092	1517	0	0	0	0
1	8	11	""	"iYCR103C"	3050	16890	110	10024	9064	3017	107	117	64	100	100	0	8276	7533	2607	166	168	40	100	100	0	0	0	0	0	0	0	0	0	0	0	0	0	0	0	0	0	0	0	1.223	1.216	1.217	1.261	1.625	1.239	0.860	0.000	0.000	0.000	0.000	0.000	0.000	0.000	0.000	0.000	0.000	0.000	0.000	0.000	0.000	80	538	18027	16324	0.290	Error	Error	9917	8110	0	0	8957	7367	0	0	0	0
1	9	11	""	"iYDR045C"	3240	16890	110	3346	3243	840	108	115	58	100	100	0	2074	1955	543	154	159	42	100	98	0	0	0	0	0	0	0	0	0	0	0	0	0	0	0	0	0	0	0	1.686	1.741	1.681	1.819	1.530	1.813	0.877	0.000	0.000	0.000	0.000	0.000	0.000	0.000	0.000	0.000	0.000	0.000	0.000	0.000	0.000	80	536	5158	4936	0.754	Error	Error	3238	1920	0	0	3135	1801	0	0	0	0
1	10	11	""	"iYDR050C"	3450	16880	110	1507	1347	575	99	106	45	100	96	0	2797	2598	907	147	152	42	97	97	0	0	0	0	0	0	0	0	0	0	0	0	0	0	0	0	0	0	0	0.531	0.509	0.523	0.467	2.333	0.512	0.801	0.000	0.000	0.000	0.000	0.000	0.000	0.000	0.000	0.000	0.000	0.000	0.000	0.000	0.000	80	564	4058	3699	-0.912	Error	Error	1408	2650	0	0	1248	2451	0	0	0	0
1	11	11	""	"iYDR055W"	3670	16890	110	907	873	416	100	107	51	90	90	0	1288	1134	574	157	166	57	87	86	0	0	0	0	0	0	0	0	0	0	0	0	0	0	0	0	0	0	0	0.714	0.791	0.737	0.719	2.336	0.766	0.747	0.000	0.000	0.000	0.000	0.000	0.000	0.000	0.000	0.000	0.000	0.000	0.000	0.000	0.000	80	478	1938	1750	-0.487	Error	Error	807	1131	0	0	773	977	0	0	0	0
1	12	11	""	"iYDR070C"	3790	16890	110	1388	1360	414	100	107	52	100	100	0	1748	1652	466	164	172	60	98	98	0	0	0	0	0	0	0	0	0	0	0	0	0	0	0	0	0	0	0	0.813	0.847	0.825	0.841	1.449	0.828	0.836	0.000	0.000	0.000	0.000	0.000	0.000	0.000	0.000	0.000	0.000	0.000	0.000	0.000	0.000	80	462	2872	2748	-0.298	Error	Error	1288	1584	0	0	1260	1488	0	0	0	0
1	13	11	""	"iYDR074W"	4000	16890	110	1935	1806	606	103	113	52	100	100	0	2280	2134	624	160	178	293	97	95	0	0	0	0	0	0	0	0	0	0	0	0	0	0	0	0	0	0	0	0.864	0.863	0.900	0.863	1.504	0.812	0.722	0.000	0.000	0.000	0.000	0.000	0.000	0.000	0.000	0.000	0.000	0.000	0.000	0.000	0.000	80	530	3952	3677	-0.211	Error	Error	1832	2120	0	0	1703	1974	0	0	0	0
1	14	11	""	"iYDR078C"	4190	16890	100	1279	1271	382	108	115	52	100	100	0	1079	994	292	166	166	39	97	95	0	0	0	0	0	0	0	0	0	0	0	0	0	0	0	0	0	0	0	1.283	1.405	1.378	1.556	1.997	1.453	0.830	0.000	0.000	0.000	0.000	0.000	0.000	0.000	0.000	0.000	0.000	0.000	0.000	0.000	0.000	80	462	2084	1991	0.359	Error	Error	1171	913	0	0	1163	828	0	0	0	0
1	15	11	""	"iYDR092W"	4380	16890	110	829	793	265	101	110	52	100	97	0	2093	1936	586	164	166	41	100	100	0	0	0	0	0	0	0	0	0	0	0	0	0	0	0	0	0	0	0	0.377	0.391	0.386	0.385	1.632	0.370	0.823	0.000	0.000	0.000	0.000	0.000	0.000	0.000	0.000	0.000	0.000	0.000	0.000	0.000	0.000	80	517	2657	2464	-1.406	Error	Error	728	1929	0	0	692	1772	0	0	0	0
1	16	11	""	"iYDR098C"	4570	16890	110	731	734	257	101	109	50	98	96	0	742	704	200	159	163	39	97	96	0	0	0	0	0	0	0	0	0	0	0	0	0	0	0	0	0	0	0	1.081	1.161	1.151	1.159	1.768	1.210	0.744	0.000	0.000	0.000	0.000	0.000	0.000	0.000	0.000	0.000	0.000	0.000	0.000	0.000	0.000	80	528	1213	1178	0.112	Error	Error	630	583	0	0	633	545	0	0	0	0
1	17	11	""	"iYDRCdelta9-1"	4770	16890	110	495	470	159	100	108	49	96	95	0	958	946	336	157	161	38	98	97	0	0	0	0	0	0	0	0	0	0	0	0	0	0	0	0	0	0	0	0.493	0.469	0.448	0.470	1.691	0.447	0.697	0.000	0.000	0.000	0.000	0.000	0.000	0.000	0.000	0.000	0.000	0.000	0.000	0.000	0.000	80	498	1196	1159	-1.020	Error	Error	395	801	0	0	370	789	0	0	0	0
1	18	11	""	"iYDR115W"	4950	16890	120	690	653	273	101	120	155	89	82	0	973	880	295	166	175	55	95	91	0	0	0	0	0	0	0	0	0	0	0	0	0	0	0	0	0	0	0	0.730	0.773	0.749	0.783	2.236	0.772	0.721	0.000	0.000	0.000	0.000	0.000	0.000	0.000	0.000	0.000	0.000	0.000	0.000	0.000	0.000	120	548	1396	1266	-0.454	Error	Error	589	807	0	0	552	714	0	0	0	0
1	19	11	""	"iYDR119W"	5150	16880	110	3502	3233	1207	111	157	264	97	95	0	2795	2622	778	178	218	188	100	98	0	0	0	0	0	0	0	0	0	0	0	0	0	0	0	0	0	0	0	1.296	1.277	1.261	1.191	1.969	1.339	0.853	0.000	0.000	0.000	0.000	0.000	0.000	0.000	0.000	0.000	0.000	0.000	0.000	0.000	0.000	80	536	6008	5566	0.374	Error	Error	3391	2617	0	0	3122	2444	0	0	0	0
1	20	11	""	"iYDR123C"	5360	16890	120	2337	2158	976	103	122	132	94	92	0	3163	2844	1193	165	188	172	94	92	0	0	0	0	0	0	0	0	0	0	0	0	0	0	0	0	0	0	0	0.745	0.767	0.758	0.783	2.674	0.778	0.802	0.000	0.000	0.000	0.000	0.000	0.000	0.000	0.000	0.000	0.000	0.000	0.000	0.000	0.000	120	552	5232	4734	-0.424	Error	Error	2234	2998	0	0	2055	2679	0	0	0	0
1	21	11	""	"iYDR431W"	5540	16880	110	274	276	112	107	156	393	5	0	0	598	598	164	171	193	102	93	87	0	0	0	0	0	0	0	0	0	0	0	0	0	0	0	0	0	0	0	0.391	0.396	0.371	0.370	1.666	0.430	0.539	0.000	0.000	0.000	0.000	0.000	0.000	0.000	0.000	0.000	0.000	0.000	0.000	0.000	0.000	80	472	594	596	-1.354	Error	Error	167	427	0	0	169	427	0	0	0	0
1	22	11	""	"iYDR436W"	5720	16880	110	1427	1295	508	105	120	72	98	95	0	2271	2081	610	173	191	90	100	100	0	0	0	0	0	0	0	0	0	0	0	0	0	0	0	0	0	0	0	0.630	0.624	0.647	0.565	2.101	0.638	0.827	0.000	0.000	0.000	0.000	0.000	0.000	0.000	0.000	0.000	0.000	0.000	0.000	0.000	0.000	80	484	3420	3098	-0.666	Error	Error	1322	2098	0	0	1190	1908	0	0	0	0
1	1	12	""	"iYDR439W-1"	1720	17080	110	4854	4609	1181	101	107	46	100	100	0	4020	3751	1003	157	162	42	100	100	0	0	0	0	0	0	0	0	0	0	0	0	0	0	0	0	0	0	0	1.230	1.254	1.274	1.267	1.410	1.273	0.870	0.000	0.000	0.000	0.000	0.000	0.000	0.000	0.000	0.000	0.000	0.000	0.000	0.000	0.000	80	560	8616	8102	0.299	Error	Error	4753	3863	0	0	4508	3594	0	0	0	0
1	2	12	""	"iYDR457W"	1920	17080	100	260	270	101	97	104	47	86	78	0	379	401	101	159	164	46	97	97	0	0	0	0	0	0	0	0	0	0	0	0	0	0	0	0	0	0	0	0.741	0.715	0.707	0.674	2.154	0.671	0.450	0.000	0.000	0.000	0.000	0.000	0.000	0.000	0.000	0.000	0.000	0.000	0.000	0.000	0.000	80	461	383	415	-0.433	Error	Error	163	220	0	0	173	242	0	0	0	0
1	3	12	""	"iYDR461W"	2100	17080	100	1001	966	274	98	110	57	100	100	0	2922	2809	657	162	164	39	100	100	0	0	0	0	0	0	0	0	0	0	0	0	0	0	0	0	0	0	0	0.327	0.328	0.328	0.322	1.483	0.312	0.802	0.000	0.000	0.000	0.000	0.000	0.000	0.000	0.000	0.000	0.000	0.000	0.000	0.000	0.000	80	452	3663	3515	-1.612	Error	Error	903	2760	0	0	868	2647	0	0	0	0
1	4	12	""	"iYDR465C"	2290	17080	100	2092	2079	470	108	112	47	100	100	0	3200	3105	592	165	166	36	100	100	0	0	0	0	0	0	0	0	0	0	0	0	0	0	0	0	0	0	0	0.654	0.670	0.655	0.665	1.328	0.657	0.862	0.000	0.000	0.000	0.000	0.000	0.000	0.000	0.000	0.000	0.000	0.000	0.000	0.000	0.000	80	461	5019	4911	-0.613	Error	Error	1984	3035	0	0	1971	2940	0	0	0	0
1	5	12	""	"iYDR481C"	2470	17080	100	618	613	180	103	107	44	100	98	0	1264	1254	304	164	167	49	100	100	0	0	0	0	0	0	0	0	0	0	0	0	0	0	0	0	0	0	0	0.468	0.468	0.450	0.455	1.521	0.463	0.755	0.000	0.000	0.000	0.000	0.000	0.000	0.000	0.000	0.000	0.000	0.000	0.000	0.000	0.000	80	460	1615	1600	-1.095	Error	Error	515	1100	0	0	510	1090	0	0	0	0
1	6	12	""	"iYDR485C"	2650	17080	100	949	957	251	106	108	46	100	100	0	1641	1533	395	169	173	41	100	100	0	0	0	0	0	0	0	0	0	0	0	0	0	0	0	0	0	0	0	0.573	0.624	0.567	0.631	1.471	0.579	0.796	0.000	0.000	0.000	0.000	0.000	0.000	0.000	0.000	0.000	0.000	0.000	0.000	0.000	0.000	80	468	2315	2215	-0.804	Error	Error	843	1472	0	0	851	1364	0	0	0	0
1	7	12	""	"iYDR489W"	2860	17080	110	1120	1092	320	104	108	46	100	100	0	1275	1207	319	166	169	42	100	100	0	0	0	0	0	0	0	0	0	0	0	0	0	0	0	0	0	0	0	0.916	0.949	0.981	0.954	1.508	0.929	0.799	0.000	0.000	0.000	0.000	0.000	0.000	0.000	0.000	0.000	0.000	0.000	0.000	0.000	0.000	80	522	2125	2029	-0.126	Error	Error	1016	1109	0	0	988	1041	0	0	0	0
1	8	12	""	"itL(CAA)D"	3040	17080	100	2972	2853	742	99	105	47	100	100	0	2144	1990	604	160	164	40	100	100	0	0	0	0	0	0	0	0	0	0	0	0	0	0	0	0	0	0	0	1.448	1.505	1.530	1.557	1.532	1.469	0.852	0.000	0.000	0.000	0.000	0.000	0.000	0.000	0.000	0.000	0.000	0.000	0.000	0.000	0.000	80	442	4857	4584	0.534	Error	Error	2873	1984	0	0	2754	1830	0	0	0	0
1	9	12	""	"iYDR511W"	3220	17070	110	466	462	158	100	110	59	100	93	0	739	736	193	163	165	40	97	97	0	0	0	0	0	0	0	0	0	0	0	0	0	0	0	0	0	0	0	0.635	0.632	0.647	0.582	1.714	0.636	0.698	0.000	0.000	0.000	0.000	0.000	0.000	0.000	0.000	0.000	0.000	0.000	0.000	0.000	0.000	80	515	942	935	-0.654	Error	Error	366	576	0	0	362	573	0	0	0	0
1	10	12	""	"iYDR516C"	3420	17070	110	1440	1375	341	98	106	50	100	100	0	2486	2413	449	152	158	46	100	100	0	0	0	0	0	0	0	0	0	0	0	0	0	0	0	0	0	0	0	0.575	0.565	0.568	0.549	1.375	0.560	0.838	0.000	0.000	0.000	0.000	0.000	0.000	0.000	0.000	0.000	0.000	0.000	0.000	0.000	0.000	80	540	3676	3538	-0.798	Error	Error	1342	2334	0	0	1277	2261	0	0	0	0
1	11	12	""	"iYER141W"	3610	17080	110	378	413	148	101	107	48	98	97	0	433	442	139	152	160	48	98	96	0	0	0	0	0	0	0	0	0	0	0	0	0	0	0	0	0	0	0	0.986	1.076	0.988	1.031	1.932	1.107	0.498	0.000	0.000	0.000	0.000	0.000	0.000	0.000	0.000	0.000	0.000	0.000	0.000	0.000	0.000	80	525	558	602	-0.021	Error	Error	277	281	0	0	312	290	0	0	0	0
1	12	12	""	"iYER145C"	3790	17070	110	652	638	260	103	109	52	98	96	0	1844	1731	483	164	169	55	100	100	0	0	0	0	0	0	0	0	0	0	0	0	0	0	0	0	0	0	0	0.327	0.341	0.334	0.323	1.678	0.343	0.740	0.000	0.000	0.000	0.000	0.000	0.000	0.000	0.000	0.000	0.000	0.000	0.000	0.000	0.000	80	484	2229	2102	-1.614	Error	Error	549	1680	0	0	535	1567	0	0	0	0
1	13	12	""	"iYER149C"	3980	17080	120	3768	3436	1215	102	109	48	100	99	0	3140	2871	1103	165	174	70	94	94	0	0	0	0	0	0	0	0	0	0	0	0	0	0	0	0	0	0	0	1.232	1.232	1.221	1.252	2.130	1.226	0.834	0.000	0.000	0.000	0.000	0.000	0.000	0.000	0.000	0.000	0.000	0.000	0.000	0.000	0.000	120	566	6641	6040	0.301	Error	Error	3666	2975	0	0	3334	2706	0	0	0	0
1	14	12	""	"iYER163C-0"	4170	17070	110	1414	1337	382	104	109	47	100	100	0	3604	3396	883	165	172	66	100	100	0	0	0	0	0	0	0	0	0	0	0	0	0	0	0	0	0	0	0	0.381	0.382	0.383	0.378	1.386	0.366	0.830	0.000	0.000	0.000	0.000	0.000	0.000	0.000	0.000	0.000	0.000	0.000	0.000	0.000	0.000	80	504	4749	4464	-1.392	Error	Error	1310	3439	0	0	1233	3231	0	0	0	0
1	15	12	""	"iYER166W"	4360	17070	110	2240	2112	648	99	106	47	100	100	0	3738	3433	1013	161	164	42	100	100	0	0	0	0	0	0	0	0	0	0	0	0	0	0	0	0	0	0	0	0.599	0.615	0.633	0.624	1.606	0.607	0.823	0.000	0.000	0.000	0.000	0.000	0.000	0.000	0.000	0.000	0.000	0.000	0.000	0.000	0.000	80	509	5718	5285	-0.740	Error	Error	2141	3577	0	0	2013	3272	0	0	0	0
1	16	12	""	"iYER170W"	4540	17070	110	809	789	272	102	109	54	100	100	0	1468	1399	380	153	154	42	100	100	0	0	0	0	0	0	0	0	0	0	0	0	0	0	0	0	0	0	0	0.538	0.551	0.571	0.529	1.504	0.543	0.794	0.000	0.000	0.000	0.000	0.000	0.000	0.000	0.000	0.000	0.000	0.000	0.000	0.000	0.000	80	510	2022	1933	-0.895	Error	Error	707	1315	0	0	687	1246	0	0	0	0
1	17	12	""	"iYER183C-1"	4730	17070	110	7623	7830	1750	101	111	90	100	100	0	3502	3331	879	155	161	60	100	100	0	0	0	0	0	0	0	0	0	0	0	0	0	0	0	0	0	0	0	2.247	2.434	2.331	2.491	1.416	2.510	0.839	0.000	0.000	0.000	0.000	0.000	0.000	0.000	0.000	0.000	0.000	0.000	0.000	0.000	0.000	80	526	10869	10905	1.168	Error	Error	7522	3347	0	0	7729	3176	0	0	0	0
1	18	12	""	"iYERComega1-0"	4920	17070	110	2632	2457	647	101	115	97	100	100	0	3186	3058	862	162	171	63	100	100	0	0	0	0	0	0	0	0	0	0	0	0	0	0	0	0	0	0	0	0.837	0.814	0.846	0.825	1.478	0.801	0.822	0.000	0.000	0.000	0.000	0.000	0.000	0.000	0.000	0.000	0.000	0.000	0.000	0.000	0.000	80	504	5555	5252	-0.257	Error	Error	2531	3024	0	0	2356	2896	0	0	0	0
1	19	12	""	"iYERWomega2-1"	5110	17070	110	15612	15461	5060	114	141	166	100	100	0	16497	15633	5466	176	197	86	100	100	0	0	0	0	0	0	0	0	0	0	0	0	0	0	0	0	0	0	0	0.950	0.993	0.978	1.001	1.396	1.011	0.845	0.000	0.000	0.000	0.000	0.000	0.000	0.000	0.000	0.000	0.000	0.000	0.000	0.000	0.000	80	562	31819	30804	-0.075	Error	Error	15498	16321	0	0	15347	15457	0	0	0	0
1	20	12	""	"iYFL054C"	5330	17070	110	401	415	146	110	120	66	96	92	0	845	855	207	165	179	67	100	98	0	0	0	0	0	0	0	0	0	0	0	0	0	0	0	0	0	0	0	0.428	0.442	0.445	0.401	2.048	0.434	0.633	0.000	0.000	0.000	0.000	0.000	0.000	0.000	0.000	0.000	0.000	0.000	0.000	0.000	0.000	80	464	971	995	-1.225	Error	Error	291	680	0	0	305	690	0	0	0	0
1	21	12	""	"iYFL051C-0"	5490	17070	120	15056	13637	5887	104	118	75	100	100	0	8916	7500	3586	169	183	80	95	92	0	0	0	0	0	0	0	0	0	0	0	0	0	0	0	0	0	0	0	1.709	1.846	1.747	1.923	2.530	1.853	0.861	0.000	0.000	0.000	0.000	0.000	0.000	0.000	0.000	0.000	0.000	0.000	0.000	0.000	0.000	120	547	23699	20864	0.773	Error	Error	14952	8747	0	0	13533	7331	0	0	0	0
1	22	12	""	"iYFL048C"	5700	17070	110	572	591	190	108	113	51	100	98	0	1216	1206	236	174	180	48	100	100	0	0	0	0	0	0	0	0	0	0	0	0	0	0	0	0	0	0	0	0.445	0.468	0.467	0.447	1.469	0.452	0.752	0.000	0.000	0.000	0.000	0.000	0.000	0.000	0.000	0.000	0.000	0.000	0.000	0.000	0.000	80	566	1506	1515	-1.167	Error	Error	464	1042	0	0	483	1032	0	0	0	0
1	1	13	""	"iYGL095C"	1720	17260	110	1919	1873	600	98	103	45	100	100	0	1945	1845	469	156	159	43	100	98	0	0	0	0	0	0	0	0	0	0	0	0	0	0	0	0	0	0	0	1.018	1.051	1.040	1.044	1.513	1.095	0.825	0.000	0.000	0.000	0.000	0.000	0.000	0.000	0.000	0.000	0.000	0.000	0.000	0.000	0.000	80	558	3610	3464	0.026	Error	Error	1821	1789	0	0	1775	1689	0	0	0	0
1	2	13	""	"iYGL091C"	1910	17260	100	164	172	77	96	101	46	66	40	0	316	309	82	155	161	47	91	75	0	0	0	0	0	0	0	0	0	0	0	0	0	0	0	0	0	0	0	0.422	0.494	0.602	0.543	2.983	0.505	0.177	0.000	0.000	0.000	0.000	0.000	0.000	0.000	0.000	0.000	0.000	0.000	0.000	0.000	0.000	80	471	229	230	-1.243	Error	Error	68	161	0	0	76	154	0	0	0	0
1	3	13	""	"iYGL087C"	2100	17260	110	1126	1088	308	99	106	47	100	100	0	1748	1714	325	166	166	38	100	100	0	0	0	0	0	0	0	0	0	0	0	0	0	0	0	0	0	0	0	0.649	0.639	0.642	0.610	1.452	0.650	0.839	0.000	0.000	0.000	0.000	0.000	0.000	0.000	0.000	0.000	0.000	0.000	0.000	0.000	0.000	80	555	2609	2537	-0.623	Error	Error	1027	1582	0	0	989	1548	0	0	0	0
1	4	13	""	"iYGL068W"	2310	17260	110	1700	1602	476	109	112	46	100	100	0	2159	2044	530	162	163	38	100	100	0	0	0	0	0	0	0	0	0	0	0	0	0	0	0	0	0	0	0	0.797	0.793	0.808	0.786	1.463	0.815	0.832	0.000	0.000	0.000	0.000	0.000	0.000	0.000	0.000	0.000	0.000	0.000	0.000	0.000	0.000	80	505	3588	3375	-0.328	Error	Error	1591	1997	0	0	1493	1882	0	0	0	0
1	5	13	""	"iYGL064C"	2470	17260	110	764	762	263	109	114	49	100	98	0	2029	1930	431	163	170	58	100	100	0	0	0	0	0	0	0	0	0	0	0	0	0	0	0	0	0	0	0	0.351	0.370	0.365	0.348	1.545	0.364	0.780	0.000	0.000	0.000	0.000	0.000	0.000	0.000	0.000	0.000	0.000	0.000	0.000	0.000	0.000	80	494	2521	2420	-1.510	Error	Error	655	1866	0	0	653	1767	0	0	0	0
1	6	13	""	"iYGL060W"	2660	17260	110	1555	1489	486	110	115	50	100	100	0	1875	1820	373	169	204	658	96	85	0	0	0	0	0	0	0	0	0	0	0	0	0	0	0	0	0	0	0	0.847	0.835	0.856	0.791	1.425	0.490	0.408	0.000	0.000	0.000	0.000	0.000	0.000	0.000	0.000	0.000	0.000	0.000	0.000	0.000	0.000	80	530	3151	3030	-0.240	Error	Error	1445	1706	0	0	1379	1651	0	0	0	0
1	7	13	""	"iYGLWdelta10"	2850	17260	110	1849	1812	592	106	113	51	100	100	0	3497	3380	819	166	170	42	100	100	0	0	0	0	0	0	0	0	0	0	0	0	0	0	0	0	0	0	0	0.523	0.531	0.534	0.519	1.403	0.530	0.863	0.000	0.000	0.000	0.000	0.000	0.000	0.000	0.000	0.000	0.000	0.000	0.000	0.000	0.000	80	527	5074	4920	-0.934	Error	Error	1743	3331	0	0	1706	3214	0	0	0	0
1	8	13	""	"iYGL042C"	3040	17260	110	2671	2513	709	105	117	103	100	100	0	2232	2121	469	166	173	69	98	98	0	0	0	0	0	0	0	0	0	0	0	0	0	0	0	0	0	0	0	1.242	1.232	1.252	1.196	1.375	1.312	0.869	0.000	0.000	0.000	0.000	0.000	0.000	0.000	0.000	0.000	0.000	0.000	0.000	0.000	0.000	80	532	4632	4363	0.313	Error	Error	2566	2066	0	0	2408	1955	0	0	0	0
1	9	13	""	"itL(CAA)G2"	3230	17260	110	2268	2185	523	103	111	52	100	100	0	2852	2742	663	163	167	39	98	98	0	0	0	0	0	0	0	0	0	0	0	0	0	0	0	0	0	0	0	0.805	0.807	0.811	0.840	1.721	0.814	0.819	0.000	0.000	0.000	0.000	0.000	0.000	0.000	0.000	0.000	0.000	0.000	0.000	0.000	0.000	80	546	4854	4661	-0.313	Error	Error	2165	2689	0	0	2082	2579	0	0	0	0
1	10	13	""	"iYGL026C"	3440	17260	110	885	911	287	99	106	48	100	100	0	1559	1523	376	159	164	45	100	100	0	0	0	0	0	0	0	0	0	0	0	0	0	0	0	0	0	0	0	0.561	0.595	0.602	0.579	1.517	0.609	0.794	0.000	0.000	0.000	0.000	0.000	0.000	0.000	0.000	0.000	0.000	0.000	0.000	0.000	0.000	80	521	2186	2176	-0.833	Error	Error	786	1400	0	0	812	1364	0	0	0	0
1	11	13	""	"iYGL021W"	3610	17270	100	791	731	231	100	107	45	98	97	0	712	688	204	161	164	40	100	98	0	0	0	0	0	0	0	0	0	0	0	0	0	0	0	0	0	0	0	1.254	1.197	1.228	1.181	1.725	1.183	0.756	0.000	0.000	0.000	0.000	0.000	0.000	0.000	0.000	0.000	0.000	0.000	0.000	0.000	0.000	80	473	1242	1158	0.327	Error	Error	691	551	0	0	631	527	0	0	0	0
1	12	13	""	"iYGL017W"	3830	17260	110	1009	946	338	104	108	49	98	97	0	1431	1419	315	165	170	48	100	100	0	0	0	0	0	0	0	0	0	0	0	0	0	0	0	0	0	0	0	0.715	0.671	0.680	0.606	1.781	0.692	0.834	0.000	0.000	0.000	0.000	0.000	0.000	0.000	0.000	0.000	0.000	0.000	0.000	0.000	0.000	80	553	2171	2096	-0.484	Error	Error	905	1266	0	0	842	1254	0	0	0	0
1	13	13	""	"iYGR269W"	4010	17260	110	556	549	221	104	110	49	93	88	0	1661	1476	629	164	179	91	91	88	0	0	0	0	0	0	0	0	0	0	0	0	0	0	0	0	0	0	0	0.302	0.339	0.347	0.321	2.039	0.302	0.716	0.000	0.000	0.000	0.000	0.000	0.000	0.000	0.000	0.000	0.000	0.000	0.000	0.000	0.000	80	508	1949	1757	-1.728	Error	Error	452	1497	0	0	445	1312	0	0	0	0
1	14	13	""	"iYGR273C"	4210	17260	110	3253	3194	1185	98	106	49	100	100	0	2115	1964	665	159	170	85	100	98	0	0	0	0	0	0	0	0	0	0	0	0	0	0	0	0	0	0	0	1.613	1.715	1.686	1.780	1.833	1.855	0.774	0.000	0.000	0.000	0.000	0.000	0.000	0.000	0.000	0.000	0.000	0.000	0.000	0.000	0.000	80	552	5111	4901	0.690	Error	Error	3155	1956	0	0	3096	1805	0	0	0	0
1	15	13	""	"iYGR277C"	4400	17260	110	868	850	290	100	107	49	100	100	0	1752	1703	429	154	158	38	100	100	0	0	0	0	0	0	0	0	0	0	0	0	0	0	0	0	0	0	0	0.481	0.484	0.483	0.459	1.531	0.481	0.769	0.000	0.000	0.000	0.000	0.000	0.000	0.000	0.000	0.000	0.000	0.000	0.000	0.000	0.000	80	520	2366	2299	-1.057	Error	Error	768	1598	0	0	750	1549	0	0	0	0
1	16	13	""	"iYGR292W-0"	4580	17260	110	1944	1814	842	102	112	59	98	97	0	3628	3235	1315	154	164	95	100	96	0	0	0	0	0	0	0	0	0	0	0	0	0	0	0	0	0	0	0	0.530	0.556	0.541	0.539	2.001	0.512	0.781	0.000	0.000	0.000	0.000	0.000	0.000	0.000	0.000	0.000	0.000	0.000	0.000	0.000	0.000	80	542	5316	4793	-0.915	Error	Error	1842	3474	0	0	1712	3081	0	0	0	0
1	17	13	""	"iYGR295C-1"	4780	17260	110	17194	16160	6440	101	118	121	100	100	0	18169	16005	5072	154	166	96	100	100	0	0	0	0	0	0	0	0	0	0	0	0	0	0	0	0	0	0	0	0.949	1.013	0.998	0.984	1.460	1.020	0.845	0.000	0.000	0.000	0.000	0.000	0.000	0.000	0.000	0.000	0.000	0.000	0.000	0.000	0.000	80	532	35108	31910	-0.076	Error	Error	17093	18015	0	0	16059	15851	0	0	0	0
1	18	13	""	"iYHL048W"	4960	17260	110	3100	2910	1530	103	119	111	96	95	0	2065	2138	1131	155	169	76	96	91	0	0	0	0	0	0	0	0	0	0	0	0	0	0	0	0	0	0	0	1.569	1.416	1.267	1.421	2.324	1.436	0.771	0.000	0.000	0.000	0.000	0.000	0.000	0.000	0.000	0.000	0.000	0.000	0.000	0.000	0.000	80	520	4907	4790	0.650	Error	Error	2997	1910	0	0	2807	1983	0	0	0	0
1	19	13	""	"iYHL034C"	5150	17260	110	787	790	369	108	118	79	97	92	0	1447	1382	599	164	181	95	93	91	0	0	0	0	0	0	0	0	0	0	0	0	0	0	0	0	0	0	0	0.529	0.560	0.520	0.559	2.036	0.507	0.742	0.000	0.000	0.000	0.000	0.000	0.000	0.000	0.000	0.000	0.000	0.000	0.000	0.000	0.000	80	532	1962	1900	-0.918	Error	Error	679	1283	0	0	682	1218	0	0	0	0
1	20	13	""	"iYHL030W"	5340	17260	110	2819	2710	1171	107	122	124	98	97	0	1242	1146	388	161	175	83	100	96	0	0	0	0	0	0	0	0	0	0	0	0	0	0	0	0	0	0	0	2.509	2.643	2.626	2.427	2.232	3.010	0.793	0.000	0.000	0.000	0.000	0.000	0.000	0.000	0.000	0.000	0.000	0.000	0.000	0.000	0.000	80	538	3793	3588	1.327	Error	Error	2712	1081	0	0	2603	985	0	0	0	0
1	21	13	""	"iYHL026C"	5540	17260	110	2176	1988	873	113	135	131	100	100	0	3170	3043	1095	173	200	101	100	100	0	0	0	0	0	0	0	0	0	0	0	0	0	0	0	0	0	0	0	0.688	0.653	0.666	0.632	1.716	0.696	0.800	0.000	0.000	0.000	0.000	0.000	0.000	0.000	0.000	0.000	0.000	0.000	0.000	0.000	0.000	80	538	5060	4745	-0.539	Error	Error	2063	2997	0	0	1875	2870	0	0	0	0
1	22	13	""	"iYHL011C"	5770	17270	140	1149	1000	642	115	119	53	85	81	0	2098	1614	1050	182	193	66	80	76	0	0	0	0	0	0	0	0	0	0	0	0	0	0	0	0	0	0	0	0.540	0.618	0.655	0.725	2.711	0.583	0.817	0.000	0.000	0.000	0.000	0.000	0.000	0.000	0.000	0.000	0.000	0.000	0.000	0.000	0.000	156	828	2950	2317	-0.890	Error	Error	1034	1916	0	0	885	1432	0	0	0	0
1	1	14	""	"iYHLWdelta2"	1780	17460	100	485	474	154	100	103	42	100	96	0	588	593	195	158	161	37	98	97	0	0	0	0	0	0	0	0	0	0	0	0	0	0	0	0	0	0	0	0.895	0.860	0.775	0.849	1.834	0.825	0.637	0.000	0.000	0.000	0.000	0.000	0.000	0.000	0.000	0.000	0.000	0.000	0.000	0.000	0.000	80	452	815	809	-0.159	Error	Error	385	430	0	0	374	435	0	0	0	0
1	2	14	""	"iYHL003C"	1920	17460	110	929	897	387	98	103	43	97	96	0	2415	2204	1035	161	170	76	91	91	0	0	0	0	0	0	0	0	0	0	0	0	0	0	0	0	0	0	0	0.369	0.391	0.368	0.383	2.028	0.323	0.724	0.000	0.000	0.000	0.000	0.000	0.000	0.000	0.000	0.000	0.000	0.000	0.000	0.000	0.000	80	471	3085	2842	-1.440	Error	Error	831	2254	0	0	799	2043	0	0	0	0
1	3	14	""	"iYIL106W"	2170	17460	100	1652	1632	365	99	103	42	100	100	0	1289	1208	336	158	161	42	98	98	0	0	0	0	0	0	0	0	0	0	0	0	0	0	0	0	0	0	0	1.373	1.460	1.426	1.567	1.754	1.432	0.820	0.000	0.000	0.000	0.000	0.000	0.000	0.000	0.000	0.000	0.000	0.000	0.000	0.000	0.000	80	458	2684	2583	0.457	Error	Error	1553	1131	0	0	1533	1050	0	0	0	0
1	4	14	""	"iYIL103W-1"	2320	17460	100	1389	1376	415	105	110	48	100	100	0	2543	2647	835	163	166	52	100	100	0	0	0	0	0	0	0	0	0	0	0	0	0	0	0	0	0	0	0	0.539	0.512	0.523	0.520	1.594	0.472	0.806	0.000	0.000	0.000	0.000	0.000	0.000	0.000	0.000	0.000	0.000	0.000	0.000	0.000	0.000	80	420	3664	3755	-0.890	Error	Error	1284	2380	0	0	1271	2484	0	0	0	0
1	5	14	""	"iYIL100W"	2530	17460	100	702	677	254	109	114	50	97	93	0	1178	1043	399	167	173	54	91	88	0	0	0	0	0	0	0	0	0	0	0	0	0	0	0	0	0	0	0	0.587	0.648	0.575	0.697	2.254	0.598	0.764	0.000	0.000	0.000	0.000	0.000	0.000	0.000	0.000	0.000	0.000	0.000	0.000	0.000	0.000	80	457	1604	1444	-0.770	Error	Error	593	1011	0	0	568	876	0	0	0	0
1	6	14	""	"iYIL088C"	2700	17460	110	1614	1535	493	105	110	48	100	100	0	2002	1838	539	172	209	704	92	78	0	0	0	0	0	0	0	0	0	0	0	0	0	0	0	0	0	0	0	0.825	0.858	0.856	0.898	1.895	0.845	0.848	0.000	0.000	0.000	0.000	0.000	0.000	0.000	0.000	0.000	0.000	0.000	0.000	0.000	0.000	80	462	3339	3096	-0.278	Error	Error	1509	1830	0	0	1430	1666	0	0	0	0
1	7	14	""	"itI(AAU)I2"	2870	17460	100	1420	1390	310	104	137	251	100	98	0	1363	1292	351	170	176	55	100	100	0	0	0	0	0	0	0	0	0	0	0	0	0	0	0	0	0	0	0	1.103	1.146	1.095	1.178	1.471	1.125	0.826	0.000	0.000	0.000	0.000	0.000	0.000	0.000	0.000	0.000	0.000	0.000	0.000	0.000	0.000	80	468	2509	2408	0.142	Error	Error	1316	1193	0	0	1286	1122	0	0	0	0
1	8	14	""	"iYIL076W"	3090	17460	100	4351	3757	1816	108	155	317	95	91	0	1481	1358	507	168	181	92	93	93	0	0	0	0	0	0	0	0	0	0	0	0	0	0	0	0	0	0	0	3.232	3.066	3.211	2.918	2.006	3.441	0.816	0.000	0.000	0.000	0.000	0.000	0.000	0.000	0.000	0.000	0.000	0.000	0.000	0.000	0.000	80	464	5556	4839	1.692	Error	Error	4243	1313	0	0	3649	1190	0	0	0	0
1	9	14	""	"iYIL057C"	3250	17450	110	1239	1135	526	110	118	54	98	97	0	1489	1393	524	162	168	43	98	98	0	0	0	0	0	0	0	0	0	0	0	0	0	0	0	0	0	0	0	0.851	0.833	0.861	0.800	1.863	0.841	0.755	0.000	0.000	0.000	0.000	0.000	0.000	0.000	0.000	0.000	0.000	0.000	0.000	0.000	0.000	80	478	2456	2256	-0.233	Error	Error	1129	1327	0	0	1025	1231	0	0	0	0
1	10	14	""	"iYIL054W"	3440	17450	110	598	586	247	109	117	62	96	90	0	1022	926	324	163	174	61	95	95	0	0	0	0	0	0	0	0	0	0	0	0	0	0	0	0	0	0	0	0.569	0.625	0.649	0.595	2.086	0.649	0.731	0.000	0.000	0.000	0.000	0.000	0.000	0.000	0.000	0.000	0.000	0.000	0.000	0.000	0.000	80	516	1348	1240	-0.813	Error	Error	489	859	0	0	477	763	0	0	0	0
1	11	14	""	"iYIL050W"	3630	17460	100	657	648	271	104	111	57	95	91	0	1398	1252	531	160	169	58	92	90	0	0	0	0	0	0	0	0	0	0	0	0	0	0	0	0	0	0	0	0.447	0.498	0.503	0.518	1.904	0.466	0.763	0.000	0.000	0.000	0.000	0.000	0.000	0.000	0.000	0.000	0.000	0.000	0.000	0.000	0.000	80	452	1791	1636	-1.163	Error	Error	553	1238	0	0	544	1092	0	0	0	0
1	12	14	""	"iYIL034C"	3820	17460	110	916	857	390	103	110	49	97	92	0	2157	1915	821	165	180	91	95	93	0	0	0	0	0	0	0	0	0	0	0	0	0	0	0	0	0	0	0	0.408	0.431	0.435	0.407	2.094	0.400	0.765	0.000	0.000	0.000	0.000	0.000	0.000	0.000	0.000	0.000	0.000	0.000	0.000	0.000	0.000	80	515	2805	2504	-1.293	Error	Error	813	1992	0	0	754	1750	0	0	0	0
1	13	14	""	"iYIL030C"	4010	17460	110	635	606	237	112	116	51	96	93	0	1127	1036	336	165	180	89	95	93	0	0	0	0	0	0	0	0	0	0	0	0	0	0	0	0	0	0	0	0.544	0.567	0.543	0.533	1.642	0.573	0.735	0.000	0.000	0.000	0.000	0.000	0.000	0.000	0.000	0.000	0.000	0.000	0.000	0.000	0.000	80	526	1485	1365	-0.879	Error	Error	523	962	0	0	494	871	0	0	0	0
1	14	14	""	"iYIL028W"	4200	17460	100	4651	4443	1712	102	123	154	100	100	0	3894	3535	1502	154	189	242	98	96	0	0	0	0	0	0	0	0	0	0	0	0	0	0	0	0	0	0	0	1.216	1.284	1.319	1.375	1.901	1.247	0.819	0.000	0.000	0.000	0.000	0.000	0.000	0.000	0.000	0.000	0.000	0.000	0.000	0.000	0.000	80	470	8289	7722	0.283	Error	Error	4549	3740	0	0	4341	3381	0	0	0	0
1	15	14	""	"iYJL006C"	4400	17450	110	346	335	119	103	128	147	71	28	0	561	538	197	155	187	225	81	38	0	0	0	0	0	0	0	0	0	0	0	0	0	0	0	0	0	0	0	0.599	0.606	0.530	0.543	1.760	0.578	0.590	0.000	0.000	0.000	0.000	0.000	0.000	0.000	0.000	0.000	0.000	0.000	0.000	0.000	0.000	80	561	649	615	-0.741	Error	Error	243	406	0	0	232	383	0	0	0	0
1	16	14	""	"iYJL003W"	4610	17460	110	1350	1287	500	101	111	63	98	98	0	1126	1043	335	156	165	67	98	95	0	0	0	0	0	0	0	0	0	0	0	0	0	0	0	0	0	0	0	1.288	1.337	1.371	1.306	1.644	1.372	0.815	0.000	0.000	0.000	0.000	0.000	0.000	0.000	0.000	0.000	0.000	0.000	0.000	0.000	0.000	80	532	2219	2073	0.365	Error	Error	1249	970	0	0	1186	887	0	0	0	0
1	17	14	""	"iYJR001W"	4780	17450	110	797	793	335	100	114	99	97	93	0	1378	1279	468	154	171	111	96	95	0	0	0	0	0	0	0	0	0	0	0	0	0	0	0	0	0	0	0	0.569	0.616	0.617	0.612	1.976	0.600	0.733	0.000	0.000	0.000	0.000	0.000	0.000	0.000	0.000	0.000	0.000	0.000	0.000	0.000	0.000	80	492	1921	1818	-0.812	Error	Error	697	1224	0	0	693	1125	0	0	0	0
1	18	14	""	"iYJR015W"	4970	17450	110	846	799	331	100	113	80	97	93	0	537	521	176	159	180	114	88	83	0	0	0	0	0	0	0	0	0	0	0	0	0	0	0	0	0	0	0	1.974	1.931	1.858	1.866	2.138	2.085	0.648	0.000	0.000	0.000	0.000	0.000	0.000	0.000	0.000	0.000	0.000	0.000	0.000	0.000	0.000	80	506	1124	1061	0.981	Error	Error	746	378	0	0	699	362	0	0	0	0
1	19	14	""	"iYJR021C"	5150	17450	110	325	339	161	103	112	61	86	75	0	683	622	245	164	180	80	87	82	0	0	0	0	0	0	0	0	0	0	0	0	0	0	0	0	0	0	0	0.428	0.515	0.516	0.525	2.364	0.525	0.596	0.000	0.000	0.000	0.000	0.000	0.000	0.000	0.000	0.000	0.000	0.000	0.000	0.000	0.000	80	524	741	694	-1.225	Error	Error	222	519	0	0	236	458	0	0	0	0
1	20	14	""	"iYJR031C"	5360	17450	110	974	975	319	100	112	99	100	98	0	2042	1957	356	160	174	94	100	100	0	0	0	0	0	0	0	0	0	0	0	0	0	0	0	0	0	0	0	0.464	0.487	0.475	0.459	1.591	0.488	0.789	0.000	0.000	0.000	0.000	0.000	0.000	0.000	0.000	0.000	0.000	0.000	0.000	0.000	0.000	80	564	2756	2672	-1.107	Error	Error	874	1882	0	0	875	1797	0	0	0	0
1	21	14	""	"itS(AGA)J"	5590	17450	130	2183	1961	1000	110	122	93	90	88	0	2342	2073	968	171	185	84	92	90	0	0	0	0	0	0	0	0	0	0	0	0	0	0	0	0	0	0	0	0.955	0.973	0.957	0.957	2.268	0.990	0.785	0.000	0.000	0.000	0.000	0.000	0.000	0.000	0.000	0.000	0.000	0.000	0.000	0.000	0.000	120	607	4244	3753	-0.067	Error	Error	2073	2171	0	0	1851	1902	0	0	0	0
1	22	14	""	"iYJR050W"	5730	17460	100	1416	1353	514	109	116	56	100	98	0	2882	2504	1009	175	207	496	88	83	0	0	0	0	0	0	0	0	0	0	0	0	0	0	0	0	0	0	0	0.483	0.534	0.548	0.565	2.107	0.493	0.779	0.000	0.000	0.000	0.000	0.000	0.000	0.000	0.000	0.000	0.000	0.000	0.000	0.000	0.000	80	368	4014	3573	-1.050	Error	Error	1307	2707	0	0	1244	2329	0	0	0	0
1	1	15	""	"iYJR052W"	1730	17650	100	555	568	181	101	106	49	100	100	0	821	819	142	160	166	50	100	100	0	0	0	0	0	0	0	0	0	0	0	0	0	0	0	0	0	0	0	0.687	0.709	0.688	0.670	1.557	0.708	0.701	0.000	0.000	0.000	0.000	0.000	0.000	0.000	0.000	0.000	0.000	0.000	0.000	0.000	0.000	80	480	1115	1126	-0.542	Error	Error	454	661	0	0	467	659	0	0	0	0
1	2	15	""	"iYJR063W"	1930	17640	120	1210	1094	513	108	114	68	94	92	0	2786	2578	1637	165	171	51	96	95	0	0	0	0	0	0	0	0	0	0	0	0	0	0	0	0	0	0	0	0.420	0.409	0.435	0.401	2.222	0.322	0.651	0.000	0.000	0.000	0.000	0.000	0.000	0.000	0.000	0.000	0.000	0.000	0.000	0.000	0.000	120	543	3723	3399	-1.250	Error	Error	1102	2621	0	0	986	2413	0	0	0	0
1	3	15	""	"iYJR067C"	2120	17640	110	1534	1487	400	104	111	70	100	100	0	1144	1115	265	158	163	39	100	100	0	0	0	0	0	0	0	0	0	0	0	0	0	0	0	0	0	0	0	1.450	1.445	1.452	1.429	1.379	1.486	0.841	0.000	0.000	0.000	0.000	0.000	0.000	0.000	0.000	0.000	0.000	0.000	0.000	0.000	0.000	80	489	2416	2340	0.536	Error	Error	1430	986	0	0	1383	957	0	0	0	0
1	4	15	""	"iYJR072C"	2310	17640	120	335	345	168	108	115	55	85	77	0	682	633	228	169	173	50	90	87	0	0	0	0	0	0	0	0	0	0	0	0	0	0	0	0	0	0	0	0.442	0.511	0.546	0.505	2.403	0.512	0.522	0.000	0.000	0.000	0.000	0.000	0.000	0.000	0.000	0.000	0.000	0.000	0.000	0.000	0.000	120	533	740	701	-1.176	Error	Error	227	513	0	0	237	464	0	0	0	0
1	5	15	""	"itV(AAC)K2"	2500	17640	120	3513	3113	1307	113	118	54	99	98	0	2017	1745	687	173	180	53	95	94	0	0	0	0	0	0	0	0	0	0	0	0	0	0	0	0	0	0	0	1.844	1.908	1.906	1.782	2.165	2.053	0.804	0.000	0.000	0.000	0.000	0.000	0.000	0.000	0.000	0.000	0.000	0.000	0.000	0.000	0.000	120	482	5244	4572	0.883	Error	Error	3400	1844	0	0	3000	1572	0	0	0	0
1	6	15	""	"iYKL027W"	2670	17640	120	3439	3055	1558	103	108	46	98	96	0	1936	1648	803	170	173	43	94	90	0	0	0	0	0	0	0	0	0	0	0	0	0	0	0	0	0	0	0	1.889	1.997	1.940	2.041	2.467	2.148	0.761	0.000	0.000	0.000	0.000	0.000	0.000	0.000	0.000	0.000	0.000	0.000	0.000	0.000	0.000	120	500	5102	4430	0.918	Error	Error	3336	1766	0	0	2952	1478	0	0	0	0
1	7	15	""	"iYKL023W"	2870	17650	120	1314	1224	453	108	115	51	97	97	0	1218	1101	375	168	172	43	95	95	0	0	0	0	0	0	0	0	0	0	0	0	0	0	0	0	0	0	0	1.149	1.196	1.169	1.210	2.322	1.219	0.812	0.000	0.000	0.000	0.000	0.000	0.000	0.000	0.000	0.000	0.000	0.000	0.000	0.000	0.000	120	525	2256	2049	0.200	Error	Error	1206	1050	0	0	1116	933	0	0	0	0
1	8	15	""	"iYKL007W"	3050	17650	120	680	681	290	112	127	134	88	84	0	1106	1016	354	164	171	49	95	93	0	0	0	0	0	0	0	0	0	0	0	0	0	0	0	0	0	0	0	0.603	0.668	0.661	0.689	2.273	0.669	0.761	0.000	0.000	0.000	0.000	0.000	0.000	0.000	0.000	0.000	0.000	0.000	0.000	0.000	0.000	120	526	1510	1421	-0.730	Error	Error	568	942	0	0	569	852	0	0	0	0
1	9	15	""	"iYKL004W"	3230	17630	110	2805	2417	1115	106	126	133	95	93	0	1903	1643	648	159	174	105	92	91	0	0	0	0	0	0	0	0	0	0	0	0	0	0	0	0	0	0	0	1.548	1.557	1.578	1.406	1.922	1.778	0.795	0.000	0.000	0.000	0.000	0.000	0.000	0.000	0.000	0.000	0.000	0.000	0.000	0.000	0.000	80	491	4443	3795	0.630	Error	Error	2699	1744	0	0	2311	1484	0	0	0	0
1	10	15	""	"iCEN11"	3430	17630	110	833	791	264	103	126	152	96	87	0	1048	1021	287	159	174	105	100	96	0	0	0	0	0	0	0	0	0	0	0	0	0	0	0	0	0	0	0	0.821	0.798	0.825	0.771	1.679	0.817	0.790	0.000	0.000	0.000	0.000	0.000	0.000	0.000	0.000	0.000	0.000	0.000	0.000	0.000	0.000	80	530	1619	1550	-0.284	Error	Error	730	889	0	0	688	862	0	0	0	0
1	11	15	""	"iYKR015C"	3610	17630	110	2272	2194	831	105	116	96	100	98	0	3459	3180	896	158	163	47	100	100	0	0	0	0	0	0	0	0	0	0	0	0	0	0	0	0	0	0	0	0.656	0.691	0.696	0.663	1.792	0.691	0.791	0.000	0.000	0.000	0.000	0.000	0.000	0.000	0.000	0.000	0.000	0.000	0.000	0.000	0.000	80	512	5468	5111	-0.607	Error	Error	2167	3301	0	0	2089	3022	0	0	0	0
1	12	15	""	"iYKR019C"	3790	17630	110	734	700	237	104	116	85	97	93	0	1671	1609	423	164	167	49	100	100	0	0	0	0	0	0	0	0	0	0	0	0	0	0	0	0	0	0	0	0.418	0.412	0.430	0.388	1.706	0.391	0.795	0.000	0.000	0.000	0.000	0.000	0.000	0.000	0.000	0.000	0.000	0.000	0.000	0.000	0.000	80	524	2137	2041	-1.258	Error	Error	630	1507	0	0	596	1445	0	0	0	0
1	13	15	""	"iYKR023W"	4000	17640	110	1659	1574	566	108	123	93	100	98	0	1112	1005	329	165	167	42	98	98	0	0	0	0	0	0	0	0	0	0	0	0	0	0	0	0	0	0	0	1.638	1.745	1.739	1.786	1.795	1.746	0.829	0.000	0.000	0.000	0.000	0.000	0.000	0.000	0.000	0.000	0.000	0.000	0.000	0.000	0.000	80	521	2498	2306	0.712	Error	Error	1551	947	0	0	1466	840	0	0	0	0
1	14	15	""	"iYKRCdelta11"	4170	17630	110	1185	1074	553	106	118	83	92	87	0	2538	2291	1090	155	166	85	96	92	0	0	0	0	0	0	0	0	0	0	0	0	0	0	0	0	0	0	0	0.453	0.453	0.470	0.459	2.281	0.426	0.776	0.000	0.000	0.000	0.000	0.000	0.000	0.000	0.000	0.000	0.000	0.000	0.000	0.000	0.000	80	491	3462	3104	-1.143	Error	Error	1079	2383	0	0	968	2136	0	0	0	0
1	15	15	""	"iYKR042W"	4360	17640	110	1940	1812	703	105	119	78	100	98	0	1233	1100	457	159	172	90	91	91	0	0	0	0	0	0	0	0	0	0	0	0	0	0	0	0	0	0	0	1.709	1.814	1.662	1.689	1.819	1.932	0.775	0.000	0.000	0.000	0.000	0.000	0.000	0.000	0.000	0.000	0.000	0.000	0.000	0.000	0.000	80	544	2909	2648	0.773	Error	Error	1835	1074	0	0	1707	941	0	0	0	0
1	16	15	""	"iYKR046C"	4550	17640	110	645	651	215	98	108	63	100	98	0	1263	1226	344	156	164	56	100	100	0	0	0	0	0	0	0	0	0	0	0	0	0	0	0	0	0	0	0	0.494	0.517	0.496	0.505	1.519	0.500	0.804	0.000	0.000	0.000	0.000	0.000	0.000	0.000	0.000	0.000	0.000	0.000	0.000	0.000	0.000	80	545	1654	1623	-1.017	Error	Error	547	1107	0	0	553	1070	0	0	0	0
1	17	15	""	"iYLR167W"	4760	17630	110	849	820	304	103	110	56	100	96	0	814	786	238	154	165	71	96	92	0	0	0	0	0	0	0	0	0	0	0	0	0	0	0	0	0	0	0	1.130	1.134	1.117	1.151	2.188	1.182	0.743	0.000	0.000	0.000	0.000	0.000	0.000	0.000	0.000	0.000	0.000	0.000	0.000	0.000	0.000	80	538	1406	1349	0.177	Error	Error	746	660	0	0	717	632	0	0	0	0
1	18	15	""	"iYLR173W"	4940	17630	110	917	867	374	102	110	58	97	96	0	1858	1669	555	160	177	95	98	98	0	0	0	0	0	0	0	0	0	0	0	0	0	0	0	0	0	0	0	0.480	0.507	0.487	0.480	1.827	0.501	0.797	0.000	0.000	0.000	0.000	0.000	0.000	0.000	0.000	0.000	0.000	0.000	0.000	0.000	0.000	80	505	2513	2274	-1.059	Error	Error	815	1698	0	0	765	1509	0	0	0	0
1	19	15	""	"iYLR177W"	5120	17630	110	1245	1216	568	103	112	64	97	96	0	994	918	344	163	180	94	95	88	0	0	0	0	0	0	0	0	0	0	0	0	0	0	0	0	0	0	0	1.374	1.474	1.468	1.473	2.053	1.601	0.743	0.000	0.000	0.000	0.000	0.000	0.000	0.000	0.000	0.000	0.000	0.000	0.000	0.000	0.000	80	530	1973	1868	0.459	Error	Error	1142	831	0	0	1113	755	0	0	0	0
1	20	15	""	"iYLR193C"	5320	17630	110	914	888	251	104	111	59	100	100	0	1627	1577	301	166	178	82	100	100	0	0	0	0	0	0	0	0	0	0	0	0	0	0	0	0	0	0	0	0.554	0.556	0.565	0.537	1.425	0.566	0.814	0.000	0.000	0.000	0.000	0.000	0.000	0.000	0.000	0.000	0.000	0.000	0.000	0.000	0.000	80	536	2271	2195	-0.851	Error	Error	810	1461	0	0	784	1411	0	0	0	0
1	21	15	""	"iYLR198C"	5500	17630	110	1356	1323	544	111	144	161	98	92	0	791	734	264	171	208	207	83	77	0	0	0	0	0	0	0	0	0	0	0	0	0	0	0	0	0	0	0	2.008	2.153	2.036	2.011	1.827	2.383	0.685	0.000	0.000	0.000	0.000	0.000	0.000	0.000	0.000	0.000	0.000	0.000	0.000	0.000	0.000	80	542	1865	1775	1.006	Error	Error	1245	620	0	0	1212	563	0	0	0	0
1	22	15	""	"iYLR204W"	5720	17630	110	563	554	253	111	136	146	86	70	0	1330	1160	467	169	216	444	80	65	0	0	0	0	0	0	0	0	0	0	0	0	0	0	0	0	0	0	0	0.389	0.447	0.473	0.451	1.896	0.371	0.596	0.000	0.000	0.000	0.000	0.000	0.000	0.000	0.000	0.000	0.000	0.000	0.000	0.000	0.000	80	559	1613	1434	-1.361	Error	Error	452	1161	0	0	443	991	0	0	0	0
1	1	16	""	"iYLR221C"	1720	17830	110	2200	2002	709	97	111	102	100	100	0	1501	1414	430	160	173	101	98	98	0	0	0	0	0	0	0	0	0	0	0	0	0	0	0	0	0	0	0	1.568	1.519	1.582	1.533	1.728	1.585	0.828	0.000	0.000	0.000	0.000	0.000	0.000	0.000	0.000	0.000	0.000	0.000	0.000	0.000	0.000	80	495	3444	3159	0.649	Error	Error	2103	1341	0	0	1905	1254	0	0	0	0
1	2	16	""	"iYLR225C"	1890	17820	120	770	715	378	100	116	98	87	78	0	1300	1162	585	166	181	97	85	81	0	0	0	0	0	0	0	0	0	0	0	0	0	0	0	0	0	0	0	0.591	0.617	0.596	0.603	2.682	0.606	0.743	0.000	0.000	0.000	0.000	0.000	0.000	0.000	0.000	0.000	0.000	0.000	0.000	0.000	0.000	120	559	1804	1611	-0.759	Error	Error	670	1134	0	0	615	996	0	0	0	0
1	3	16	""	"iYLRWdelta11"	2090	17830	100	1039	1054	257	105	117	72	100	100	0	824	827	198	169	175	44	98	98	0	0	0	0	0	0	0	0	0	0	0	0	0	0	0	0	0	0	0	1.426	1.442	1.400	1.500	1.599	1.438	0.811	0.000	0.000	0.000	0.000	0.000	0.000	0.000	0.000	0.000	0.000	0.000	0.000	0.000	0.000	80	466	1589	1607	0.512	Error	Error	934	655	0	0	949	658	0	0	0	0
1	4	16	""	"iYLR244C"	2270	17830	100	514	520	152	104	113	49	100	100	0	695	705	137	167	172	44	100	100	0	0	0	0	0	0	0	0	0	0	0	0	0	0	0	0	0	0	0	0.777	0.773	0.745	0.747	1.618	0.768	0.693	0.000	0.000	0.000	0.000	0.000	0.000	0.000	0.000	0.000	0.000	0.000	0.000	0.000	0.000	80	463	938	954	-0.365	Error	Error	410	528	0	0	416	538	0	0	0	0
1	5	16	""	"iYLR247C"	2470	17830	120	881	819	395	108	115	55	92	87	0	3123	2723	1399	168	174	46	95	92	0	0	0	0	0	0	0	0	0	0	0	0	0	0	0	0	0	0	0	0.262	0.278	0.278	0.303	2.568	0.252	0.766	0.000	0.000	0.000	0.000	0.000	0.000	0.000	0.000	0.000	0.000	0.000	0.000	0.000	0.000	120	603	3728	3266	-1.935	Error	Error	773	2955	0	0	711	2555	0	0	0	0
1	6	16	""	"iYLR252W"	2670	17830	110	1438	1372	478	103	109	47	98	98	0	1724	1538	512	166	170	44	98	98	0	0	0	0	0	0	0	0	0	0	0	0	0	0	0	0	0	0	0	0.857	0.925	0.937	0.958	1.950	0.967	0.848	0.000	0.000	0.000	0.000	0.000	0.000	0.000	0.000	0.000	0.000	0.000	0.000	0.000	0.000	80	513	2893	2641	-0.223	Error	Error	1335	1558	0	0	1269	1372	0	0	0	0
1	7	16	""	"iYML046W"	2870	17830	110	698	667	208	104	110	48	100	98	0	704	689	170	162	172	55	97	96	0	0	0	0	0	0	0	0	0	0	0	0	0	0	0	0	0	0	0	1.096	1.068	1.068	1.062	1.807	1.095	0.706	0.000	0.000	0.000	0.000	0.000	0.000	0.000	0.000	0.000	0.000	0.000	0.000	0.000	0.000	80	516	1136	1090	0.132	Error	Error	594	542	0	0	563	527	0	0	0	0
1	8	16	""	"iYML042W"	3060	17830	110	788	814	202	103	109	47	100	100	0	1134	1103	248	166	175	55	100	100	0	0	0	0	0	0	0	0	0	0	0	0	0	0	0	0	0	0	0	0.708	0.759	0.740	0.765	1.469	0.711	0.785	0.000	0.000	0.000	0.000	0.000	0.000	0.000	0.000	0.000	0.000	0.000	0.000	0.000	0.000	80	505	1653	1648	-0.499	Error	Error	685	968	0	0	711	937	0	0	0	0
1	9	16	""	"iYML038C"	3260	17830	120	177	188	83	102	113	105	35	6	0	352	358	120	162	173	69	88	63	0	0	0	0	0	0	0	0	0	0	0	0	0	0	0	0	0	0	0	0.395	0.439	0.462	0.455	2.870	0.359	0.214	0.000	0.000	0.000	0.000	0.000	0.000	0.000	0.000	0.000	0.000	0.000	0.000	0.000	0.000	120	659	265	282	-1.341	Error	Error	75	190	0	0	86	196	0	0	0	0
1	10	16	""	"iYML021C"	3490	17840	130	1517	1423	748	105	124	98	93	89	0	2695	2316	1375	167	184	94	88	85	0	0	0	0	0	0	0	0	0	0	0	0	0	0	0	0	0	0	0	0.559	0.613	0.580	0.759	3.107	0.559	0.836	0.000	0.000	0.000	0.000	0.000	0.000	0.000	0.000	0.000	0.000	0.000	0.000	0.000	0.000	120	655	3940	3467	-0.840	Error	Error	1412	2528	0	0	1318	2149	0	0	0	0
1	11	16	""	"iYML017W"	3630	17850	90	753	825	488	106	122	65	96	94	0	627	653	305	162	175	63	92	88	0	0	0	0	0	0	0	0	0	0	0	0	0	0	0	0	0	0	0	1.391	1.464	1.350	1.428	2.604	1.693	0.567	0.000	0.000	0.000	0.000	0.000	0.000	0.000	0.000	0.000	0.000	0.000	0.000	0.000	0.000	52	318	1112	1210	0.477	Error	Error	647	465	0	0	719	491	0	0	0	0
1	12	16	""	"iYML013C-A"	3820	17830	110	648	634	217	103	111	49	100	97	0	1941	1811	508	158	166	53	100	100	0	0	0	0	0	0	0	0	0	0	0	0	0	0	0	0	0	0	0	0.306	0.321	0.306	0.306	1.624	0.310	0.699	0.000	0.000	0.000	0.000	0.000	0.000	0.000	0.000	0.000	0.000	0.000	0.000	0.000	0.000	80	558	2328	2184	-1.710	Error	Error	545	1783	0	0	531	1653	0	0	0	0
1	13	16	""	"iYMR002W"	4020	17840	110	536	546	191	104	111	50	97	97	0	1075	990	298	161	172	60	98	96	0	0	0	0	0	0	0	0	0	0	0	0	0	0	0	0	0	0	0	0.473	0.533	0.500	0.540	1.727	0.499	0.723	0.000	0.000	0.000	0.000	0.000	0.000	0.000	0.000	0.000	0.000	0.000	0.000	0.000	0.000	80	508	1346	1271	-1.081	Error	Error	432	914	0	0	442	829	0	0	0	0
1	14	16	""	"iYMR006C"	4190	17830	110	1318	1228	611	103	122	101	92	90	0	1475	1579	2139	162	182	116	92	86	0	0	0	0	0	0	0	0	0	0	0	0	0	0	0	0	0	0	0	0.925	0.794	1.003	0.940	2.301	0.370	0.241	0.000	0.000	0.000	0.000	0.000	0.000	0.000	0.000	0.000	0.000	0.000	0.000	0.000	0.000	80	543	2528	2542	-0.112	Error	Error	1215	1313	0	0	1125	1417	0	0	0	0
1	15	16	""	"iYMR010W-0"	4430	17830	110	1487	1497	474	102	113	70	100	98	0	2242	2132	635	159	165	48	100	100	0	0	0	0	0	0	0	0	0	0	0	0	0	0	0	0	0	0	0	0.665	0.707	0.683	0.715	1.489	0.710	0.799	0.000	0.000	0.000	0.000	0.000	0.000	0.000	0.000	0.000	0.000	0.000	0.000	0.000	0.000	80	513	3468	3368	-0.589	Error	Error	1385	2083	0	0	1395	1973	0	0	0	0
1	16	16	""	"iYMR021C"	4580	17830	110	1432	1375	542	102	116	70	97	95	0	1357	1241	484	163	173	67	91	91	0	0	0	0	0	0	0	0	0	0	0	0	0	0	0	0	0	0	0	1.114	1.181	1.162	1.215	1.942	1.190	0.831	0.000	0.000	0.000	0.000	0.000	0.000	0.000	0.000	0.000	0.000	0.000	0.000	0.000	0.000	80	499	2524	2351	0.156	Error	Error	1330	1194	0	0	1273	1078	0	0	0	0
1	17	16	""	"iYMR024W"	4800	17830	110	1543	1390	511	106	129	160	98	93	0	1771	1602	541	160	182	195	93	92	0	0	0	0	0	0	0	0	0	0	0	0	0	0	0	0	0	0	0	0.892	0.890	0.891	0.887	1.740	0.903	0.834	0.000	0.000	0.000	0.000	0.000	0.000	0.000	0.000	0.000	0.000	0.000	0.000	0.000	0.000	80	524	3048	2726	-0.165	Error	Error	1437	1611	0	0	1284	1442	0	0	0	0
1	18	16	""	"iYMR029C"	4960	17830	110	2853	2662	1021	103	119	142	98	97	0	3916	3523	1426	154	174	196	93	92	0	0	0	0	0	0	0	0	0	0	0	0	0	0	0	0	0	0	0	0.731	0.760	0.707	0.825	2.143	0.715	0.818	0.000	0.000	0.000	0.000	0.000	0.000	0.000	0.000	0.000	0.000	0.000	0.000	0.000	0.000	80	520	6512	5928	-0.452	Error	Error	2750	3762	0	0	2559	3369	0	0	0	0
1	19	16	""	"iYMR312W"	5160	17830	110	1050	1006	294	108	119	70	100	97	0	1121	1078	323	160	171	72	96	96	0	0	0	0	0	0	0	0	0	0	0	0	0	0	0	0	0	0	0	0.980	0.978	0.917	0.979	1.961	0.969	0.775	0.000	0.000	0.000	0.000	0.000	0.000	0.000	0.000	0.000	0.000	0.000	0.000	0.000	0.000	80	574	1903	1816	-0.029	Error	Error	942	961	0	0	898	918	0	0	0	0
1	20	16	""	"iYMR316C-A"	5380	17830	110	3142	2999	1206	106	126	149	100	100	0	2708	2594	844	162	174	69	100	100	0	0	0	0	0	0	0	0	0	0	0	0	0	0	0	0	0	0	0	1.192	1.190	1.172	1.165	1.538	1.282	0.834	0.000	0.000	0.000	0.000	0.000	0.000	0.000	0.000	0.000	0.000	0.000	0.000	0.000	0.000	80	522	5582	5325	0.254	Error	Error	3036	2546	0	0	2893	2432	0	0	0	0
1	21	16	""	"iYMR319C-1"	5550	17830	120	4046	3656	1387	108	131	129	96	96	0	5077	4585	1823	165	186	181	95	94	0	0	0	0	0	0	0	0	0	0	0	0	0	0	0	0	0	0	0	0.802	0.803	0.790	0.794	2.096	0.777	0.834	0.000	0.000	0.000	0.000	0.000	0.000	0.000	0.000	0.000	0.000	0.000	0.000	0.000	0.000	120	555	8850	7968	-0.319	Error	Error	3938	4912	0	0	3548	4420	0	0	0	0
1	22	16	""	"iYNL331C"	5730	17830	110	2476	2417	708	104	111	57	100	100	0	3260	3073	963	164	169	56	100	100	0	0	0	0	0	0	0	0	0	0	0	0	0	0	0	0	0	0	0	0.766	0.795	0.784	0.809	1.405	0.784	0.809	0.000	0.000	0.000	0.000	0.000	0.000	0.000	0.000	0.000	0.000	0.000	0.000	0.000	0.000	80	538	5468	5222	-0.384	Error	Error	2372	3096	0	0	2313	2909	0	0	0	0
1	1	17	""	"iYNL327W"	1750	18030	110	570	541	260	98	115	151	82	68	0	613	538	252	163	184	197	71	60	0	0	0	0	0	0	0	0	0	0	0	0	0	0	0	0	0	0	0	1.049	1.181	1.093	1.092	2.207	1.133	0.638	0.000	0.000	0.000	0.000	0.000	0.000	0.000	0.000	0.000	0.000	0.000	0.000	0.000	0.000	80	571	922	818	0.069	Error	Error	472	450	0	0	443	375	0	0	0	0
1	2	17	""	"iYNL322C"	1930	18030	100	692	695	198	103	110	49	100	100	0	1656	1585	359	165	170	45	100	100	0	0	0	0	0	0	0	0	0	0	0	0	0	0	0	0	0	0	0	0.395	0.417	0.423	0.406	1.430	0.383	0.805	0.000	0.000	0.000	0.000	0.000	0.000	0.000	0.000	0.000	0.000	0.000	0.000	0.000	0.000	80	492	2080	2012	-1.340	Error	Error	589	1491	0	0	592	1420	0	0	0	0
1	3	17	""	"iYNL302C"	2130	18020	110	865	860	223	104	112	50	100	97	0	2182	2186	440	167	173	45	100	100	0	0	0	0	0	0	0	0	0	0	0	0	0	0	0	0	0	0	0	0.378	0.374	0.386	0.358	1.694	0.355	0.763	0.000	0.000	0.000	0.000	0.000	0.000	0.000	0.000	0.000	0.000	0.000	0.000	0.000	0.000	80	540	2776	2775	-1.405	Error	Error	761	2015	0	0	756	2019	0	0	0	0
1	4	17	""	"iYNL298W"	2310	18030	100	2923	2832	596	107	115	52	100	100	0	1221	1217	241	165	170	42	100	100	0	0	0	0	0	0	0	0	0	0	0	0	0	0	0	0	0	0	0	2.667	2.590	2.524	2.604	1.289	2.666	0.861	0.000	0.000	0.000	0.000	0.000	0.000	0.000	0.000	0.000	0.000	0.000	0.000	0.000	0.000	80	469	3872	3777	1.415	Error	Error	2816	1056	0	0	2725	1052	0	0	0	0
1	5	17	""	"iYNL293W"	2510	18030	110	1420	1372	330	106	114	53	100	100	0	1607	1556	270	166	170	43	100	100	0	0	0	0	0	0	0	0	0	0	0	0	0	0	0	0	0	0	0	0.912	0.911	0.896	0.891	1.322	0.914	0.865	0.000	0.000	0.000	0.000	0.000	0.000	0.000	0.000	0.000	0.000	0.000	0.000	0.000	0.000	80	488	2755	2656	-0.133	Error	Error	1314	1441	0	0	1266	1390	0	0	0	0
1	6	17	""	"iYNL284C"	2690	18030	120	2022	1803	835	107	114	64	96	95	0	2286	1957	894	170	183	111	89	89	0	0	0	0	0	0	0	0	0	0	0	0	0	0	0	0	0	0	0	0.905	0.949	0.909	0.952	2.697	0.925	0.786	0.000	0.000	0.000	0.000	0.000	0.000	0.000	0.000	0.000	0.000	0.000	0.000	0.000	0.000	120	581	4031	3483	-0.144	Error	Error	1915	2116	0	0	1696	1787	0	0	0	0
1	7	17	""	"iYNL281W"	2880	18030	100	1817	1825	385	105	111	49	100	100	0	1544	1502	305	165	178	60	100	100	0	0	0	0	0	0	0	0	0	0	0	0	0	0	0	0	0	0	0	1.241	1.286	1.331	1.289	1.269	1.335	0.880	0.000	0.000	0.000	0.000	0.000	0.000	0.000	0.000	0.000	0.000	0.000	0.000	0.000	0.000	80	470	3091	3057	0.312	Error	Error	1712	1379	0	0	1720	1337	0	0	0	0
1	8	17	""	"iYNL276C"	3090	18030	110	939	891	423	103	111	55	95	90	0	1548	1345	601	174	190	98	87	85	0	0	0	0	0	0	0	0	0	0	0	0	0	0	0	0	0	0	0	0.608	0.673	0.664	0.646	2.444	0.622	0.765	0.000	0.000	0.000	0.000	0.000	0.000	0.000	0.000	0.000	0.000	0.000	0.000	0.000	0.000	80	546	2210	1959	-0.717	Error	Error	836	1374	0	0	788	1171	0	0	0	0
1	9	17	""	"iYNR042W"	3270	18030	100	671	650	218	105	117	61	98	96	0	1556	1443	474	174	192	114	98	98	0	0	0	0	0	0	0	0	0	0	0	0	0	0	0	0	0	0	0	0.410	0.429	0.438	0.420	1.619	0.393	0.787	0.000	0.000	0.000	0.000	0.000	0.000	0.000	0.000	0.000	0.000	0.000	0.000	0.000	0.000	80	482	1948	1814	-1.288	Error	Error	566	1382	0	0	545	1269	0	0	0	0
1	10	17	""	"iYNR046W"	3500	18030	100	730	735	242	106	122	66	98	98	0	1820	1805	514	168	191	107	100	100	0	0	0	0	0	0	0	0	0	0	0	0	0	0	0	0	0	0	0	0.378	0.384	0.376	0.370	1.536	0.359	0.747	0.000	0.000	0.000	0.000	0.000	0.000	0.000	0.000	0.000	0.000	0.000	0.000	0.000	0.000	80	441	2276	2266	-1.405	Error	Error	624	1652	0	0	629	1637	0	0	0	0
1	11	17	""	"iYNR050C"	3650	18020	110	2144	2004	859	109	118	53	98	98	0	2251	2078	762	163	173	55	98	98	0	0	0	0	0	0	0	0	0	0	0	0	0	0	0	0	0	0	0	0.975	0.990	1.002	0.967	2.242	1.051	0.801	0.000	0.000	0.000	0.000	0.000	0.000	0.000	0.000	0.000	0.000	0.000	0.000	0.000	0.000	80	457	4123	3810	-0.037	Error	Error	2035	2088	0	0	1895	1915	0	0	0	0
1	12	17	""	"iYNR063W"	3840	18030	120	2537	2343	1222	105	111	51	95	94	0	1961	1685	865	164	170	47	89	87	0	0	0	0	0	0	0	0	0	0	0	0	0	0	0	0	0	0	0	1.353	1.471	1.404	1.364	2.127	1.531	0.746	0.000	0.000	0.000	0.000	0.000	0.000	0.000	0.000	0.000	0.000	0.000	0.000	0.000	0.000	120	570	4229	3759	0.437	Error	Error	2432	1797	0	0	2238	1521	0	0	0	0
1	13	17	""	"iYNR068C"	4040	18030	120	737	750	433	103	113	54	93	88	0	1284	1068	623	165	172	48	81	80	0	0	0	0	0	0	0	0	0	0	0	0	0	0	0	0	0	0	0	0.567	0.717	0.637	0.635	2.320	0.674	0.699	0.000	0.000	0.000	0.000	0.000	0.000	0.000	0.000	0.000	0.000	0.000	0.000	0.000	0.000	120	504	1753	1550	-0.820	Error	Error	634	1119	0	0	647	903	0	0	0	0
1	14	17	""	"iYNR071C"	4210	18030	120	2069	2153	1314	105	122	88	93	90	0	1493	1475	993	167	177	71	79	76	0	0	0	0	0	0	0	0	0	0	0	0	0	0	0	0	0	0	0	1.481	1.566	1.496	1.623	2.486	1.552	0.736	0.000	0.000	0.000	0.000	0.000	0.000	0.000	0.000	0.000	0.000	0.000	0.000	0.000	0.000	120	515	3290	3356	0.567	Error	Error	1964	1326	0	0	2048	1308	0	0	0	0
1	15	17	""	"iYOL160W-1"	4410	18030	120	2242	2248	1231	102	112	61	98	95	0	2981	2830	1748	163	169	47	87	85	0	0	0	0	0	0	0	0	0	0	0	0	0	0	0	0	0	0	0	0.759	0.805	0.741	0.858	2.862	0.705	0.686	0.000	0.000	0.000	0.000	0.000	0.000	0.000	0.000	0.000	0.000	0.000	0.000	0.000	0.000	120	549	4958	4813	-0.397	Error	Error	2140	2818	0	0	2146	2667	0	0	0	0
1	16	17	""	"iYOL157C"	4600	18030	120	4728	4263	2574	104	114	68	97	95	0	5423	4642	3039	165	172	56	90	85	0	0	0	0	0	0	0	0	0	0	0	0	0	0	0	0	0	0	0	0.879	0.929	0.886	1.067	3.232	0.889	0.789	0.000	0.000	0.000	0.000	0.000	0.000	0.000	0.000	0.000	0.000	0.000	0.000	0.000	0.000	120	555	9882	8636	-0.185	Error	Error	4624	5258	0	0	4159	4477	0	0	0	0
1	17	17	""	"iYOL155C-1"	4790	18030	120	889	909	639	104	121	152	86	80	0	939	880	610	164	181	186	73	69	0	0	0	0	0	0	0	0	0	0	0	0	0	0	0	0	0	0	0	1.013	1.124	0.895	1.047	3.037	1.095	0.688	0.000	0.000	0.000	0.000	0.000	0.000	0.000	0.000	0.000	0.000	0.000	0.000	0.000	0.000	120	554	1560	1521	0.018	Error	Error	785	775	0	0	805	716	0	0	0	0
1	18	17	""	"iYOL138C"	4980	18030	110	1039	971	337	106	121	91	98	95	0	1699	1540	596	161	194	228	91	88	0	0	0	0	0	0	0	0	0	0	0	0	0	0	0	0	0	0	0	0.607	0.627	0.583	0.661	1.865	0.584	0.791	0.000	0.000	0.000	0.000	0.000	0.000	0.000	0.000	0.000	0.000	0.000	0.000	0.000	0.000	80	491	2471	2244	-0.721	Error	Error	933	1538	0	0	865	1379	0	0	0	0
1	19	17	""	"iYOL133W"	5170	18030	120	1045	1069	651	106	119	78	93	89	0	1910	1726	1112	164	191	168	79	77	0	0	0	0	0	0	0	0	0	0	0	0	0	0	0	0	0	0	0	0.538	0.617	0.555	0.603	2.878	0.552	0.756	0.000	0.000	0.000	0.000	0.000	0.000	0.000	0.000	0.000	0.000	0.000	0.000	0.000	0.000	120	568	2685	2525	-0.895	Error	Error	939	1746	0	0	963	1562	0	0	0	0
1	20	17	""	"iYOL129W"	5370	18030	120	1576	1442	710	105	121	141	90	90	0	1383	1158	592	169	177	58	85	80	0	0	0	0	0	0	0	0	0	0	0	0	0	0	0	0	0	0	0	1.212	1.352	1.270	1.458	2.812	1.351	0.790	0.000	0.000	0.000	0.000	0.000	0.000	0.000	0.000	0.000	0.000	0.000	0.000	0.000	0.000	120	548	2685	2326	0.277	Error	Error	1471	1214	0	0	1337	989	0	0	0	0
1	21	17	""	"iYOR161C"	5560	18030	120	2444	2362	1273	105	111	49	100	99	0	2850	2507	1431	170	174	45	96	91	0	0	0	0	0	0	0	0	0	0	0	0	0	0	0	0	0	0	0	0.873	0.966	0.890	1.099	2.569	0.946	0.793	0.000	0.000	0.000	0.000	0.000	0.000	0.000	0.000	0.000	0.000	0.000	0.000	0.000	0.000	120	508	5019	4594	-0.196	Error	Error	2339	2680	0	0	2257	2337	0	0	0	0
1	22	17	""	"iYOR165W"	5730	18020	110	1378	1221	642	107	131	113	88	83	0	1245	1003	535	173	200	141	76	73	0	0	0	0	0	0	0	0	0	0	0	0	0	0	0	0	0	0	0	1.186	1.342	1.190	1.211	2.006	1.295	0.731	0.000	0.000	0.000	0.000	0.000	0.000	0.000	0.000	0.000	0.000	0.000	0.000	0.000	0.000	80	510	2343	1944	0.246	Error	Error	1271	1072	0	0	1114	830	0	0	0	0
1	1	18	""	"iYOR172W"	1770	18230	110	1917	1653	965	102	143	251	82	75	0	2333	1913	1187	170	207	270	77	73	0	0	0	0	0	0	0	0	0	0	0	0	0	0	0	0	0	0	0	0.839	0.890	0.805	0.881	2.471	0.817	0.760	0.000	0.000	0.000	0.000	0.000	0.000	0.000	0.000	0.000	0.000	0.000	0.000	0.000	0.000	80	547	3978	3294	-0.253	Error	Error	1815	2163	0	0	1551	1743	0	0	0	0
1	2	18	""	"iYOR183W"	1950	18230	110	533	528	142	105	137	506	32	0	0	1066	1003	255	171	319	2120	0	0	0	0	0	0	0	0	0	0	0	0	0	0	0	0	0	0	0	0	0	0.478	0.508	0.486	0.512	1.683	0.480	0.698	0.000	0.000	0.000	0.000	0.000	0.000	0.000	0.000	0.000	0.000	0.000	0.000	0.000	0.000	80	491	1323	1255	-1.064	Error	Error	428	895	0	0	423	832	0	0	0	0
1	3	18	""	"iYOR187W"	2120	18220	110	934	848	427	110	179	636	66	7	0	1729	1447	810	167	253	601	71	61	0	0	0	0	0	0	0	0	0	0	0	0	0	0	0	0	0	0	0	0.528	0.577	0.524	0.628	3.237	0.494	0.745	0.000	0.000	0.000	0.000	0.000	0.000	0.000	0.000	0.000	0.000	0.000	0.000	0.000	0.000	80	533	2386	2018	-0.923	Error	Error	824	1562	0	0	738	1280	0	0	0	0
1	4	18	""	"iYOR191W"	2330	18220	120	5943	5090	3136	106	123	108	95	91	0	3417	2831	1800	159	197	221	80	75	0	0	0	0	0	0	0	0	0	0	0	0	0	0	0	0	0	0	0	1.792	1.865	1.783	1.578	3.324	2.025	0.726	0.000	0.000	0.000	0.000	0.000	0.000	0.000	0.000	0.000	0.000	0.000	0.000	0.000	0.000	120	586	9095	7656	0.841	Error	Error	5837	3258	0	0	4984	2672	0	0	0	0
1	5	18	""	"iYOR208W"	2510	18220	120	2173	1897	1013	105	115	59	94	90	0	1283	1035	571	166	172	49	82	80	0	0	0	0	0	0	0	0	0	0	0	0	0	0	0	0	0	0	0	1.851	2.062	1.852	1.644	2.397	2.137	0.706	0.000	0.000	0.000	0.000	0.000	0.000	0.000	0.000	0.000	0.000	0.000	0.000	0.000	0.000	120	545	3185	2661	0.889	Error	Error	2068	1117	0	0	1792	869	0	0	0	0
1	6	18	""	"iYOR212W"	2690	18220	110	2561	2187	1209	115	375	1114	75	56	0	1692	1346	754	176	467	1274	58	0	0	0	0	0	0	0	0	0	0	0	0	0	0	0	0	0	0	0	0	1.613	1.771	1.679	1.357	2.645	1.188	0.663	0.000	0.000	0.000	0.000	0.000	0.000	0.000	0.000	0.000	0.000	0.000	0.000	0.000	0.000	80	470	3962	3242	0.690	Error	Error	2446	1516	0	0	2072	1170	0	0	0	0
1	7	18	""	"iYOR216C"	2900	18220	120	666	615	356	107	318	1008	10	0	0	1292	1076	608	177	415	1152	47	0	0	0	0	0	0	0	0	0	0	0	0	0	0	0	0	0	0	0	0	0.501	0.565	0.515	0.489	2.543	0.726	0.707	0.000	0.000	0.000	0.000	0.000	0.000	0.000	0.000	0.000	0.000	0.000	0.000	0.000	0.000	120	581	1674	1407	-0.996	Error	Error	559	1115	0	0	508	899	0	0	0	0
1	8	18	""	"iYOR234C"	3070	18220	110	972	934	406	109	120	72	96	88	0	1693	1499	662	181	211	171	91	87	0	0	0	0	0	0	0	0	0	0	0	0	0	0	0	0	0	0	0	0.571	0.626	0.591	0.567	2.272	0.555	0.736	0.000	0.000	0.000	0.000	0.000	0.000	0.000	0.000	0.000	0.000	0.000	0.000	0.000	0.000	80	492	2375	2143	-0.809	Error	Error	863	1512	0	0	825	1318	0	0	0	0
1	9	18	""	"iYOR238W"	3270	18220	100	1301	1301	295	116	149	151	100	100	0	2694	2833	2225	179	247	282	100	100	0	0	0	0	0	0	0	0	0	0	0	0	0	0	0	0	0	0	0	0.471	0.446	0.471	0.476	1.453	0.258	0.511	0.000	0.000	0.000	0.000	0.000	0.000	0.000	0.000	0.000	0.000	0.000	0.000	0.000	0.000	80	497	3700	3839	-1.086	Error	Error	1185	2515	0	0	1185	2654	0	0	0	0
1	10	18	""	"iYOR243C"	3480	18230	110	854	792	427	113	143	156	82	75	0	1613	1307	695	165	220	263	78	73	0	0	0	0	0	0	0	0	0	0	0	0	0	0	0	0	0	0	0	0.512	0.595	0.544	0.593	2.145	0.546	0.736	0.000	0.000	0.000	0.000	0.000	0.000	0.000	0.000	0.000	0.000	0.000	0.000	0.000	0.000	80	546	2189	1821	-0.967	Error	Error	741	1448	0	0	679	1142	0	0	0	0
1	11	18	""	"iYPL131W"	3660	18220	110	1552	1495	400	110	116	50	100	100	0	2013	1834	577	159	168	96	98	98	0	0	0	0	0	0	0	0	0	0	0	0	0	0	0	0	0	0	0	0.778	0.827	0.805	0.877	1.766	0.798	0.810	0.000	0.000	0.000	0.000	0.000	0.000	0.000	0.000	0.000	0.000	0.000	0.000	0.000	0.000	80	508	3296	3060	-0.363	Error	Error	1442	1854	0	0	1385	1675	0	0	0	0
1	12	18	""	"iYPL127C"	3850	18220	120	992	969	622	114	127	68	84	81	0	3183	2786	1786	179	207	230	84	79	0	0	0	0	0	0	0	0	0	0	0	0	0	0	0	0	0	0	0	0.292	0.328	0.297	0.357	3.313	0.270	0.632	0.000	0.000	0.000	0.000	0.000	0.000	0.000	0.000	0.000	0.000	0.000	0.000	0.000	0.000	120	554	3882	3462	-1.775	Error	Error	878	3004	0	0	855	2607	0	0	0	0
1	13	18	""	"iYPL123C"	4040	18220	120	881	824	449	126	143	78	89	80	0	1191	1034	543	189	219	193	78	71	0	0	0	0	0	0	0	0	0	0	0	0	0	0	0	0	0	0	0	0.753	0.826	0.795	0.795	3.180	0.767	0.620	0.000	0.000	0.000	0.000	0.000	0.000	0.000	0.000	0.000	0.000	0.000	0.000	0.000	0.000	120	518	1757	1543	-0.408	Error	Error	755	1002	0	0	698	845	0	0	0	0
1	14	18	""	"iYPL106C"	4230	18220	120	1495	1344	769	119	128	60	88	86	0	2616	2065	1219	175	184	54	85	83	0	0	0	0	0	0	0	0	0	0	0	0	0	0	0	0	0	0	0	0.564	0.648	0.585	0.589	3.537	0.620	0.719	0.000	0.000	0.000	0.000	0.000	0.000	0.000	0.000	0.000	0.000	0.000	0.000	0.000	0.000	120	485	3817	3115	-0.827	Error	Error	1376	2441	0	0	1225	1890	0	0	0	0
1	15	18	""	"iYPL101W"	4410	18220	120	1042	976	554	109	117	53	92	88	0	1528	1299	778	166	174	46	83	82	0	0	0	0	0	0	0	0	0	0	0	0	0	0	0	0	0	0	0	0.685	0.765	0.750	0.749	3.338	0.695	0.702	0.000	0.000	0.000	0.000	0.000	0.000	0.000	0.000	0.000	0.000	0.000	0.000	0.000	0.000	120	522	2295	2000	-0.546	Error	Error	933	1362	0	0	867	1133	0	0	0	0
1	16	18	""	"iYPL095C"	4600	18220	110	1757	1678	761	108	116	62	97	93	0	2500	2129	1059	164	175	85	90	87	0	0	0	0	0	0	0	0	0	0	0	0	0	0	0	0	0	0	0	0.706	0.799	0.742	0.893	2.438	0.765	0.769	0.000	0.000	0.000	0.000	0.000	0.000	0.000	0.000	0.000	0.000	0.000	0.000	0.000	0.000	80	474	3985	3535	-0.502	Error	Error	1649	2336	0	0	1570	1965	0	0	0	0
1	17	18	""	"iYPL079W"	4790	18220	120	3300	2845	1536	109	122	71	95	92	0	1928	1566	846	172	187	96	84	81	0	0	0	0	0	0	0	0	0	0	0	0	0	0	0	0	0	0	0	1.817	1.963	1.815	1.644	2.903	2.083	0.729	0.000	0.000	0.000	0.000	0.000	0.000	0.000	0.000	0.000	0.000	0.000	0.000	0.000	0.000	120	561	4947	4130	0.862	Error	Error	3191	1756	0	0	2736	1394	0	0	0	0
1	18	18	""	"iYPL076W-1"	4980	18210	110	1564	1420	886	113	131	90	85	82	0	4257	3533	2333	175	209	171	82	81	0	0	0	0	0	0	0	0	0	0	0	0	0	0	0	0	0	0	0	0.355	0.389	0.354	0.326	3.156	0.333	0.681	0.000	0.000	0.000	0.000	0.000	0.000	0.000	0.000	0.000	0.000	0.000	0.000	0.000	0.000	80	492	5533	4665	-1.492	Error	Error	1451	4082	0	0	1307	3358	0	0	0	0
1	19	18	""	"iYPL070W"	5170	18220	120	2099	1919	1144	111	126	82	92	85	0	1119	1039	589	169	202	163	79	74	0	0	0	0	0	0	0	0	0	0	0	0	0	0	0	0	0	0	0	2.093	2.078	2.025	1.928	3.557	2.201	0.714	0.000	0.000	0.000	0.000	0.000	0.000	0.000	0.000	0.000	0.000	0.000	0.000	0.000	0.000	120	535	2938	2678	1.065	Error	Error	1988	950	0	0	1808	870	0	0	0	0
1	20	18	""	"iYPL057C"	5370	18220	120	716	682	410	114	120	53	88	80	0	1764	1587	898	171	184	73	85	85	0	0	0	0	0	0	0	0	0	0	0	0	0	0	0	0	0	0	0	0.378	0.401	0.374	0.374	2.519	0.357	0.595	0.000	0.000	0.000	0.000	0.000	0.000	0.000	0.000	0.000	0.000	0.000	0.000	0.000	0.000	120	528	2195	1984	-1.404	Error	Error	602	1593	0	0	568	1416	0	0	0	0
1	21	18	""	"iYPL053C"	5560	18220	120	1441	1368	712	117	124	64	93	89	0	2958	2521	1263	180	197	102	88	87	0	0	0	0	0	0	0	0	0	0	0	0	0	0	0	0	0	0	0	0.477	0.534	0.474	0.476	3.435	0.501	0.745	0.000	0.000	0.000	0.000	0.000	0.000	0.000	0.000	0.000	0.000	0.000	0.000	0.000	0.000	120	484	4102	3592	-1.069	Error	Error	1324	2778	0	0	1251	2341	0	0	0	0
1	22	18	""	"iYPL049C"	5740	18220	120	603	586	295	112	133	167	76	70	0	1742	1486	787	171	200	262	83	77	0	0	0	0	0	0	0	0	0	0	0	0	0	0	0	0	0	0	0	0.313	0.360	0.351	0.315	2.791	0.298	0.631	0.000	0.000	0.000	0.000	0.000	0.000	0.000	0.000	0.000	0.000	0.000	0.000	0.000	0.000	120	618	2062	1789	-1.678	Error	Error	491	1571	0	0	474	1315	0	0	0	0
1	1	19	""	"YORWdelta19"	1770	18410	110	2253	1889	1066	103	123	116	88	86	0	1797	1487	887	167	173	49	82	82	0	0	0	0	0	0	0	0	0	0	0	0	0	0	0	0	0	0	0	1.319	1.353	1.182	1.095	2.341	1.342	0.753	0.000	0.000	0.000	0.000	0.000	0.000	0.000	0.000	0.000	0.000	0.000	0.000	0.000	0.000	80	508	3780	3106	0.399	Error	Error	2150	1630	0	0	1786	1320	0	0	0	0
1	2	19	""	"TEL15R-5"	1930	18410	110	23560	18569	11890	113	592	2053	80	76	0	33943	27231	17868	171	1098	4305	78	70	0	0	0	0	0	0	0	0	0	0	0	0	0	0	0	0	0	0	0	0.694	0.682	0.652	0.728	4.155	0.649	0.752	0.000	0.000	0.000	0.000	0.000	0.000	0.000	0.000	0.000	0.000	0.000	0.000	0.000	0.000	80	503	57219	45516	-0.526	Error	Error	23447	33772	0	0	18456	27060	0	0	0	0
1	3	19	""	"YPLCtau1"	2150	18420	110	9514	7627	5336	116	538	1915	75	66	0	6867	5448	4174	162	882	3511	56	45	0	0	0	0	0	0	0	0	0	0	0	0	0	0	0	0	0	0	0	1.402	1.421	1.230	1.253	3.070	1.371	0.729	0.000	0.000	0.000	0.000	0.000	0.000	0.000	0.000	0.000	0.000	0.000	0.000	0.000	0.000	80	506	16103	12797	0.487	Error	Error	9398	6705	0	0	7511	5286	0	0	0	0
1	4	19	""	"Q0055"	2330	18420	110	236	232	104	100	107	49	76	60	0	355	352	131	146	157	73	87	76	0	0	0	0	0	0	0	0	0	0	0	0	0	0	0	0	0	0	0	0.651	0.641	0.667	0.578	2.473	0.565	0.347	0.000	0.000	0.000	0.000	0.000	0.000	0.000	0.000	0.000	0.000	0.000	0.000	0.000	0.000	80	476	345	338	-0.620	Error	Error	136	209	0	0	132	206	0	0	0	0
1	5	19	""	"Q0075"	2530	18420	110	191	199	89	102	106	48	67	48	0	324	303	145	148	154	46	76	70	0	0	0	0	0	0	0	0	0	0	0	0	0	0	0	0	0	0	0	0.506	0.626	0.530	0.505	2.533	0.524	0.321	0.000	0.000	0.000	0.000	0.000	0.000	0.000	0.000	0.000	0.000	0.000	0.000	0.000	0.000	80	456	265	252	-0.984	Error	Error	89	176	0	0	97	155	0	0	0	0
1	6	19	""	"Q0095"	2710	18410	120	186	194	79	104	128	143	24	0	0	331	342	103	163	182	128	71	20	0	0	0	0	0	0	0	0	0	0	0	0	0	0	0	0	0	0	0	0.488	0.503	0.499	0.502	2.708	0.490	0.199	0.000	0.000	0.000	0.000	0.000	0.000	0.000	0.000	0.000	0.000	0.000	0.000	0.000	0.000	120	509	250	269	-1.035	Error	Error	82	168	0	0	90	179	0	0	0	0
1	7	19	""	"Q0180"	2890	18410	110	259	273	128	101	108	46	86	77	0	6717	5672	2466	173	218	338	96	95	0	0	0	0	0	0	0	0	0	0	0	0	0	0	0	0	0	0	0	0.024	0.031	0.031	0.036	2.011	0.025	0.478	0.000	0.000	0.000	0.000	0.000	0.000	0.000	0.000	0.000	0.000	0.000	0.000	0.000	0.000	80	457	6702	5671	-5.372	Error	Error	158	6544	0	0	172	5499	0	0	0	0
1	8	19	""	"IntQ0185A"	3090	18410	110	398	372	143	99	105	47	91	86	0	7652	6724	2556	173	216	319	100	98	0	0	0	0	0	0	0	0	0	0	0	0	0	0	0	0	0	0	0	0.040	0.042	0.041	0.044	1.855	0.039	0.685	0.000	0.000	0.000	0.000	0.000	0.000	0.000	0.000	0.000	0.000	0.000	0.000	0.000	0.000	80	517	7778	6824	-4.645	Error	Error	299	7479	0	0	273	6551	0	0	0	0
1	9	19	""	"Q0195"	3290	18410	110	222	239	100	102	107	48	83	62	0	482	476	127	161	169	63	93	92	0	0	0	0	0	0	0	0	0	0	0	0	0	0	0	0	0	0	0	0.374	0.435	0.426	0.417	3.028	0.381	0.364	0.000	0.000	0.000	0.000	0.000	0.000	0.000	0.000	0.000	0.000	0.000	0.000	0.000	0.000	80	497	441	452	-1.420	Error	Error	120	321	0	0	137	315	0	0	0	0
1	10	19	""	"Q0257"	3470	18420	110	197	209	91	103	108	46	70	51	0	747	731	156	153	162	66	97	96	0	0	0	0	0	0	0	0	0	0	0	0	0	0	0	0	0	0	0	0.158	0.183	0.219	0.179	2.496	0.163	0.292	0.000	0.000	0.000	0.000	0.000	0.000	0.000	0.000	0.000	0.000	0.000	0.000	0.000	0.000	80	445	688	684	-2.660	Error	Error	94	594	0	0	106	578	0	0	0	0
1	11	19	""	"IntQ0280A"	3640	18410	110	796	705	357	104	124	101	85	81	0	1715	1435	786	158	212	274	82	75	0	0	0	0	0	0	0	0	0	0	0	0	0	0	0	0	0	0	0	0.444	0.471	0.435	0.452	2.233	0.409	0.718	0.000	0.000	0.000	0.000	0.000	0.000	0.000	0.000	0.000	0.000	0.000	0.000	0.000	0.000	80	497	2249	1878	-1.170	Error	Error	692	1557	0	0	601	1277	0	0	0	0
1	12	19	""	"Q0295"	3860	18420	110	458	451	233	119	137	105	83	65	0	2824	2497	1607	177	236	306	78	76	0	0	0	0	0	0	0	0	0	0	0	0	0	0	0	0	0	0	0	0.128	0.143	0.132	0.155	2.355	0.121	0.655	0.000	0.000	0.000	0.000	0.000	0.000	0.000	0.000	0.000	0.000	0.000	0.000	0.000	0.000	80	477	2986	2652	-2.965	Error	Error	339	2647	0	0	332	2320	0	0	0	0
1	13	19	""	"iYHR216W"	4030	18410	110	6910	6966	4248	141	210	394	87	83	0	6721	6071	3945	204	285	432	83	78	0	0	0	0	0	0	0	0	0	0	0	0	0	0	0	0	0	0	0	1.039	1.163	1.040	1.012	2.139	1.144	0.728	0.000	0.000	0.000	0.000	0.000	0.000	0.000	0.000	0.000	0.000	0.000	0.000	0.000	0.000	80	462	13286	12692	0.055	Error	Error	6769	6517	0	0	6825	5867	0	0	0	0
1	14	19	""	"TEL9L"	4240	18410	120	14625	12381	7201	127	192	372	91	88	0	16270	13366	6732	182	258	410	91	90	0	0	0	0	0	0	0	0	0	0	0	0	0	0	0	0	0	0	0	0.901	0.929	0.912	0.774	3.273	0.977	0.828	0.000	0.000	0.000	0.000	0.000	0.000	0.000	0.000	0.000	0.000	0.000	0.000	0.000	0.000	120	519	30586	25438	-0.150	Error	Error	14498	16088	0	0	12254	13184	0	0	0	0
1	15	19	""	"YILCdelta3"	4420	18410	110	18694	17325	7570	112	148	323	100	100	0	14361	12896	4585	165	182	136	100	100	0	0	0	0	0	0	0	0	0	0	0	0	0	0	0	0	0	0	0	1.309	1.352	1.388	1.378	2.008	1.416	0.861	0.000	0.000	0.000	0.000	0.000	0.000	0.000	0.000	0.000	0.000	0.000	0.000	0.000	0.000	80	448	32778	29944	0.388	Error	Error	18582	14196	0	0	17213	12731	0	0	0	0
1	16	19	""	"YJRWdelta14"	4610	18410	110	1081	1118	275	109	138	315	100	92	0	1052	1007	230	164	178	132	100	97	0	0	0	0	0	0	0	0	0	0	0	0	0	0	0	0	0	0	0	1.095	1.197	1.195	1.213	1.518	1.179	0.786	0.000	0.000	0.000	0.000	0.000	0.000	0.000	0.000	0.000	0.000	0.000	0.000	0.000	0.000	80	470	1860	1852	0.130	Error	Error	972	888	0	0	1009	843	0	0	0	0
1	17	19	""	"SNR64"	4790	18410	110	538	503	243	113	123	63	82	78	0	1162	940	503	177	193	81	81	78	0	0	0	0	0	0	0	0	0	0	0	0	0	0	0	0	0	0	0	0.431	0.511	0.429	0.432	2.151	0.422	0.691	0.000	0.000	0.000	0.000	0.000	0.000	0.000	0.000	0.000	0.000	0.000	0.000	0.000	0.000	80	450	1410	1153	-1.213	Error	Error	425	985	0	0	390	763	0	0	0	0
1	18	19	""	"YKL162C-A"	4980	18410	110	1090	1077	348	117	135	85	98	98	0	1210	1128	340	182	206	115	100	93	0	0	0	0	0	0	0	0	0	0	0	0	0	0	0	0	0	0	0	0.946	1.015	0.978	1.011	1.791	0.981	0.769	0.000	0.000	0.000	0.000	0.000	0.000	0.000	0.000	0.000	0.000	0.000	0.000	0.000	0.000	80	472	2001	1906	-0.079	Error	Error	973	1028	0	0	960	946	0	0	0	0
1	19	19	""	"itQ(UUG)L"	5170	18410	120	1005	942	536	121	136	85	85	80	0	1235	1061	531	176	195	101	85	81	0	0	0	0	0	0	0	0	0	0	0	0	0	0	0	0	0	0	0	0.835	0.928	0.896	0.819	2.418	0.960	0.680	0.000	0.000	0.000	0.000	0.000	0.000	0.000	0.000	0.000	0.000	0.000	0.000	0.000	0.000	120	491	1943	1706	-0.261	Error	Error	884	1059	0	0	821	885	0	0	0	0
1	20	19	""	"RDN25-1B"	5370	18420	120	14711	13258	8233	131	144	82	99	99	0	6835	5689	3700	184	207	129	85	84	0	0	0	0	0	0	0	0	0	0	0	0	0	0	0	0	0	0	0	2.192	2.385	2.101	2.141	2.473	2.510	0.780	0.000	0.000	0.000	0.000	0.000	0.000	0.000	0.000	0.000	0.000	0.000	0.000	0.000	0.000	120	453	21231	18632	1.132	Error	Error	14580	6651	0	0	13127	5505	0	0	0	0
1	21	19	""	"RDN37-1"	5560	18410	120	11037	9927	4926	127	137	75	100	100	0	7570	6452	2975	192	210	108	96	95	0	0	0	0	0	0	0	0	0	0	0	0	0	0	0	0	0	0	0	1.479	1.565	1.550	1.573	2.422	1.646	0.818	0.000	0.000	0.000	0.000	0.000	0.000	0.000	0.000	0.000	0.000	0.000	0.000	0.000	0.000	120	456	18288	16060	0.564	Error	Error	10910	7378	0	0	9800	6260	0	0	0	0
1	22	19	""	"iYLR162W-A"	5740	18410	110	10402	10355	5248	127	325	1215	91	85	0	5547	4917	2556	182	337	816	88	81	0	0	0	0	0	0	0	0	0	0	0	0	0	0	0	0	0	0	0	1.915	2.160	2.054	2.293	2.511	2.196	0.784	0.000	0.000	0.000	0.000	0.000	0.000	0.000	0.000	0.000	0.000	0.000	0.000	0.000	0.000	80	462	15640	14963	0.937	Error	Error	10275	5365	0	0	10228	4735	0	0	0	0
1	1	20	""	"tI(UAU)L"	1770	18600	110	259	267	138	98	103	50	77	63	0	422	386	231	152	156	42	72	72	0	0	0	0	0	0	0	0	0	0	0	0	0	0	0	0	0	0	0	0.596	0.722	0.574	0.595	3.006	0.585	0.447	0.000	0.000	0.000	0.000	0.000	0.000	0.000	0.000	0.000	0.000	0.000	0.000	0.000	0.000	80	566	431	403	-0.746	Error	Error	161	270	0	0	169	234	0	0	0	0
1	2	20	""	"YLRWdelta17"	1940	18600	110	3231	2758	1456	99	224	923	83	68	0	3252	2820	1391	146	348	1792	76	28	0	0	0	0	0	0	0	0	0	0	0	0	0	0	0	0	0	0	0	1.008	0.994	0.973	0.976	2.070	1.014	0.803	0.000	0.000	0.000	0.000	0.000	0.000	0.000	0.000	0.000	0.000	0.000	0.000	0.000	0.000	80	486	6238	5333	0.012	Error	Error	3132	3106	0	0	2659	2674	0	0	0	0
1	3	20	"EMPTY"	"EMPTY"	2120	18600	150	99	106	50	99	329	1404	0	0	0	144	148	47	143	495	2383	0	0	0	0	0	0	0	0	0	0	0	0	0	0	0	0	0	0	0	0	0	0.000	1.400	1.706	1.615	3.931	1.011	0.518	0.000	0.000	0.000	0.000	0.000	0.000	0.000	0.000	0.000	0.000	0.000	0.000	0.000	0.000	156	822	1	12	Error	Error	Error	0	1	0	0	7	5	0	0	-75	0
1	4	20	"EMPTY"	"EMPTY"	2310	18600	150	95	101	41	94	100	45	17	3	0	138	141	38	138	143	46	9	3	0	0	0	0	0	0	0	0	0	0	0	0	0	0	0	0	0	0	0	100000.000	2.333	1.104	0.973	4.816	11.447	0.001	0.000	0.000	0.000	0.000	0.000	0.000	0.000	0.000	0.000	0.000	0.000	0.000	0.000	0.000	156	752	1	10	16.610	Error	Error	1	0	0	0	7	3	0	0	-75	0
1	5	20	"EMPTY"	"EMPTY"	2500	18600	150	100	102	43	95	101	45	16	5	0	140	141	32	141	145	42	8	1	0	0	0	0	0	0	0	0	0	0	0	0	0	0	0	0	0	0	0	-5.000	100000.000	1.264	1.102	4.134	3.288	0.005	0.000	0.000	0.000	0.000	0.000	0.000	0.000	0.000	0.000	0.000	0.000	0.000	0.000	0.000	156	753	4	7	Error	Error	Error	5	-1	0	0	7	0	0	0	-75	0
1	6	20	"EMPTY"	"EMPTY"	2690	18600	150	100	108	53	101	107	48	18	5	0	147	148	34	150	159	54	5	0	0	0	0	0	0	0	0	0	0	0	0	0	0	0	0	0	0	0	0	0.333	-3.500	1.811	1.540	3.699	4.353	0.001	0.000	0.000	0.000	0.000	0.000	0.000	0.000	0.000	0.000	0.000	0.000	0.000	0.000	0.000	156	730	-4	5	-1.585	Error	Error	-1	-3	0	0	7	-2	0	0	-75	0
1	7	20	"EMPTY"	"EMPTY"	2880	18600	150	94	106	60	102	109	45	17	5	0	161	165	54	158	186	257	0	0	0	0	0	0	0	0	0	0	0	0	0	0	0	0	0	0	0	0	0	-2.667	0.571	0.958	1.093	4.564	0.625	0.040	0.000	0.000	0.000	0.000	0.000	0.000	0.000	0.000	0.000	0.000	0.000	0.000	0.000	0.000	156	765	-5	11	Error	Error	Error	-8	3	0	0	4	7	0	0	-75	0
1	8	20	"EMPTY"	"EMPTY"	3070	18600	150	97	103	43	103	107	45	15	3	0	153	156	35	161	182	236	0	0	0	0	0	0	0	0	0	0	0	0	0	0	0	0	0	0	0	0	0	0.750	0.000	1.250	1.256	3.620	0.424	0.007	0.000	0.000	0.000	0.000	0.000	0.000	0.000	0.000	0.000	0.000	0.000	0.000	0.000	0.000	156	792	-14	-5	-0.415	Error	Error	-6	-8	0	0	0	-5	0	0	-75	0
1	9	20	"EMPTY"	"EMPTY"	3260	18600	150	96	103	46	101	105	48	15	4	0	153	155	36	157	161	43	12	1	0	0	0	0	0	0	0	0	0	0	0	0	0	0	0	0	0	0	0	1.250	-1.000	1.465	1.534	4.906	2.801	0.010	0.000	0.000	0.000	0.000	0.000	0.000	0.000	0.000	0.000	0.000	0.000	0.000	0.000	0.000	156	779	-9	0	0.322	Error	Error	-5	-4	0	0	2	-2	0	0	-75	0
1	10	20	"EMPTY"	"EMPTY"	3450	18600	150	90	96	43	100	109	50	14	1	0	150	154	44	154	164	58	7	2	0	0	0	0	0	0	0	0	0	0	0	0	0	0	0	0	0	0	0	2.500	100000.000	1.236	1.061	4.920	0.712	0.014	0.000	0.000	0.000	0.000	0.000	0.000	0.000	0.000	0.000	0.000	0.000	0.000	0.000	0.000	156	750	-14	-4	1.322	Error	Error	-10	-4	0	0	-4	0	0	0	-75	0
1	11	20	"EMPTY"	"EMPTY"	3640	18600	150	101	103	41	101	117	83	4	0	0	152	156	43	155	180	163	0	0	0	0	0	0	0	0	0	0	0	0	0	0	0	0	0	0	0	0	0	0.000	2.000	1.000	1.072	4.446	0.623	0.028	0.000	0.000	0.000	0.000	0.000	0.000	0.000	0.000	0.000	0.000	0.000	0.000	0.000	0.000	156	773	-3	3	Error	Error	Error	0	-3	0	0	2	1	0	0	-75	0
1	12	20	"EMPTY"	"EMPTY"	3830	18600	150	97	104	51	100	112	76	10	1	0	148	153	63	152	173	152	0	0	0	0	0	0	0	0	0	0	0	0	0	0	0	0	0	0	0	0	0	0.750	4.000	1.122	1.240	3.895	2.897	0.002	0.000	0.000	0.000	0.000	0.000	0.000	0.000	0.000	0.000	0.000	0.000	0.000	0.000	0.000	156	780	-7	5	-0.415	Error	Error	-3	-4	0	0	4	1	0	0	-75	0
1	13	20	"EMPTY"	"EMPTY"	4020	18600	150	109	115	54	106	147	310	0	0	0	154	159	42	159	198	303	0	0	0	0	0	0	0	0	0	0	0	0	0	0	0	0	0	0	0	0	0	-0.600	100000.000	1.155	0.976	5.445	1.569	0.796	0.000	0.000	0.000	0.000	0.000	0.000	0.000	0.000	0.000	0.000	0.000	0.000	0.000	0.000	156	760	-2	9	Error	Error	Error	3	-5	0	0	9	0	0	0	-75	0
1	14	20	"EMPTY"	"EMPTY"	4210	18600	150	92	103	52	107	150	306	0	0	0	161	172	100	161	195	273	0	0	0	0	0	0	0	0	0	0	0	0	0	0	0	0	0	0	0	0	0	100000.000	-0.364	2.000	1.386	4.266	0.095	0.002	0.000	0.000	0.000	0.000	0.000	0.000	0.000	0.000	0.000	0.000	0.000	0.000	0.000	0.000	156	762	-15	7	16.610	Error	Error	-15	0	0	0	-4	11	0	0	-75	0
1	15	20	"EMPTY"	"EMPTY"	4400	18600	150	100	109	51	111	136	251	0	0	0	160	163	45	164	176	108	2	0	0	0	0	0	0	0	0	0	0	0	0	0	0	0	0	0	0	0	0	2.750	2.000	1.179	1.290	4.280	22.628	0.011	0.000	0.000	0.000	0.000	0.000	0.000	0.000	0.000	0.000	0.000	0.000	0.000	0.000	0.000	156	757	-15	-3	1.459	Error	Error	-11	-4	0	0	-2	-1	0	0	-75	0
1	16	20	"EMPTY"	"EMPTY"	4590	18590	150	103	107	46	104	130	253	0	0	0	155	157	35	163	174	109	0	0	0	0	0	0	0	0	0	0	0	0	0	0	0	0	0	0	0	0	0	0.125	-0.500	1.200	1.102	4.141	16.532	0.001	0.000	0.000	0.000	0.000	0.000	0.000	0.000	0.000	0.000	0.000	0.000	0.000	0.000	0.000	156	749	-9	-3	-3.000	Error	Error	-1	-8	0	0	3	-6	0	0	-75	0
1	17	20	"EMPTY"	"EMPTY"	4780	18590	150	105	106	45	105	115	57	8	1	0	166	172	41	172	178	53	10	1	0	0	0	0	0	0	0	0	0	0	0	0	0	0	0	0	0	0	0	0.000	100000.000	1.056	1.110	3.685	2.395	0.020	0.000	0.000	0.000	0.000	0.000	0.000	0.000	0.000	0.000	0.000	0.000	0.000	0.000	0.000	156	747	-6	1	Error	Error	Error	0	-6	0	0	1	0	0	0	-75	0
1	18	20	"EMPTY"	"EMPTY"	4970	18590	150	114	114	45	110	120	63	7	1	0	181	181	48	172	180	63	12	2	0	0	0	0	0	0	0	0	0	0	0	0	0	0	0	0	0	0	0	0.444	0.444	0.802	0.865	4.125	0.878	0.027	0.000	0.000	0.000	0.000	0.000	0.000	0.000	0.000	0.000	0.000	0.000	0.000	0.000	0.000	156	743	13	13	-1.170	Error	Error	4	9	0	0	4	9	0	0	-75	0
1	19	20	"EMPTY"	"EMPTY"	5160	18590	150	112	117	51	109	119	62	12	2	0	175	186	61	169	179	61	16	5	0	0	0	0	0	0	0	0	0	0	0	0	0	0	0	0	0	0	0	0.500	0.471	1.094	0.980	3.582	0.250	0.013	0.000	0.000	0.000	0.000	0.000	0.000	0.000	0.000	0.000	0.000	0.000	0.000	0.000	0.000	156	713	9	25	-1.000	Error	Error	3	6	0	0	8	17	0	0	-75	0
1	20	20	"EMPTY"	"EMPTY"	5350	18590	150	114	131	137	115	123	57	12	5	0	173	193	125	175	226	1156	0	0	0	0	0	0	0	0	0	0	0	0	0	0	0	0	0	0	0	0	0	0.500	0.889	0.900	0.985	3.846	0.004	0.004	0.000	0.000	0.000	0.000	0.000	0.000	0.000	0.000	0.000	0.000	0.000	0.000	0.000	0.000	156	691	-3	34	-1.000	Error	Error	-1	-2	0	0	16	18	0	0	-75	0
1	21	20	"EMPTY"	"EMPTY"	5540	18590	150	127	134	66	116	126	63	19	5	0	191	198	62	179	230	1158	0	0	0	0	0	0	0	0	0	0	0	0	0	0	0	0	0	0	0	0	0	0.917	0.947	1.102	1.001	3.788	0.002	0.002	0.000	0.000	0.000	0.000	0.000	0.000	0.000	0.000	0.000	0.000	0.000	0.000	0.000	0.000	156	689	23	37	-0.126	Error	Error	11	12	0	0	18	19	0	0	-75	0
1	22	20	"EMPTY"	"EMPTY"	5730	18590	150	111	122	55	115	214	858	0	0	0	177	183	49	179	246	536	0	0	0	0	0	0	0	0	0	0	0	0	0	0	0	0	0	0	0	0	0	2.000	1.750	1.179	1.222	4.096	2.007	0.881	0.000	0.000	0.000	0.000	0.000	0.000	0.000	0.000	0.000	0.000	0.000	0.000	0.000	0.000	156	916	-6	11	1.000	Error	Error	-4	-2	0	0	7	4	0	0	-75	0
2	1	1	"VPS8"	"YAL002W"	6260	14910	130	264	269	90	106	140	275	8	0	0	472	471	126	162	209	334	37	0	0	0	0	0	0	0	0	0	0	0	0	0	0	0	0	0	0	0	0	0.510	0.528	0.505	0.471	2.304	0.490	0.400	0.000	0.000	0.000	0.000	0.000	0.000	0.000	0.000	0.000	0.000	0.000	0.000	0.000	0.000	120	740	468	472	-0.972	Error	Error	158	310	0	0	163	309	0	0	0	0
2	2	1	"MTW1"	"YAL034W-A"	6460	14910	140	10405	9734	4614	113	121	55	100	100	0	4043	3660	1607	172	184	122	95	92	0	0	0	0	0	0	0	0	0	0	0	0	0	0	0	0	0	0	0	2.659	2.758	2.727	2.627	2.092	3.044	0.813	0.000	0.000	0.000	0.000	0.000	0.000	0.000	0.000	0.000	0.000	0.000	0.000	0.000	0.000	156	676	14163	13109	1.411	Error	Error	10292	3871	0	0	9621	3488	0	0	0	0
2	3	1	""	"YAL064W-B"	6640	14910	140	6612	6437	2659	126	134	62	100	100	0	6616	6060	2527	185	205	134	99	96	0	0	0	0	0	0	0	0	0	0	0	0	0	0	0	0	0	0	0	1.009	1.074	1.050	1.166	2.126	1.068	0.821	0.000	0.000	0.000	0.000	0.000	0.000	0.000	0.000	0.000	0.000	0.000	0.000	0.000	0.000	156	641	12917	12186	0.012	Error	Error	6486	6431	0	0	6311	5875	0	0	0	0
2	4	1	""	"YAL004W"	6830	14940	150	123	129	50	124	138	120	1	0	0	179	183	48	190	220	198	0	0	0	0	0	0	0	0	0	0	0	0	0	0	0	0	0	0	0	0	0	0.091	-0.714	0.743	0.809	4.265	0.152	0.062	0.000	0.000	0.000	0.000	0.000	0.000	0.000	0.000	0.000	0.000	0.000	0.000	0.000	0.000	156	702	-12	-2	-3.459	Error	Error	-1	-11	0	0	5	-7	0	0	-50	0
2	5	1	"FUN12"	"YAL035W"	7020	14940	150	116	127	65	128	138	68	10	1	0	194	207	94	203	221	88	7	1	0	0	0	0	0	0	0	0	0	0	0	0	0	0	0	0	0	0	0	1.333	-0.250	0.955	1.012	3.480	0.162	0.011	0.000	0.000	0.000	0.000	0.000	0.000	0.000	0.000	0.000	0.000	0.000	0.000	0.000	0.000	156	767	-21	3	0.415	Error	Error	-12	-9	0	0	-1	4	0	0	-50	0
2	6	1	""	"YAL066W"	7140	14970	80	212	213	88	121	127	54	67	42	0	276	317	149	185	194	68	55	36	0	0	0	0	0	0	0	0	0	0	0	0	0	0	0	0	0	0	0	1.000	0.697	0.875	0.993	2.667	0.553	0.372	0.000	0.000	0.000	0.000	0.000	0.000	0.000	0.000	0.000	0.000	0.000	0.000	0.000	0.000	52	219	182	224	0.000	Error	Error	91	91	0	0	92	132	0	0	-100	0
2	7	1	"ERP2"	"YAL007C"	7400	14940	150	111	114	50	111	147	312	0	0	0	175	185	65	172	220	387	0	0	0	0	0	0	0	0	0	0	0	0	0	0	0	0	0	0	0	0	0	0.000	0.231	1.000	0.950	4.634	0.427	0.067	0.000	0.000	0.000	0.000	0.000	0.000	0.000	0.000	0.000	0.000	0.000	0.000	0.000	0.000	156	858	3	16	Error	Error	Error	0	3	0	0	3	13	0	0	-50	0
2	8	1	""	"YAL037W"	7590	14940	150	128	131	58	112	132	129	5	0	0	183	191	60	176	192	104	7	1	0	0	0	0	0	0	0	0	0	0	0	0	0	0	0	0	0	0	0	2.286	1.267	1.158	1.312	4.615	0.399	0.057	0.000	0.000	0.000	0.000	0.000	0.000	0.000	0.000	0.000	0.000	0.000	0.000	0.000	0.000	156	698	23	34	1.193	Error	Error	16	7	0	0	19	15	0	0	-50	0
2	9	1	""	"YAL068C"	7780	14940	150	115	124	53	119	125	59	16	2	0	181	187	50	182	191	60	14	2	0	0	0	0	0	0	0	0	0	0	0	0	0	0	0	0	0	0	0	4.000	1.000	0.955	1.016	3.792	1.285	0.003	0.000	0.000	0.000	0.000	0.000	0.000	0.000	0.000	0.000	0.000	0.000	0.000	0.000	0.000	156	698	-5	10	2.000	Error	Error	-4	-1	0	0	5	5	0	0	-50	0
2	10	1	"spo7"	"YAL009W"	7970	14940	150	111	114	48	120	133	129	0	0	0	164	174	61	186	204	159	1	0	0	0	0	0	0	0	0	0	0	0	0	0	0	0	0	0	0	0	0	0.409	0.500	0.833	0.780	3.378	0.280	0.034	0.000	0.000	0.000	0.000	0.000	0.000	0.000	0.000	0.000	0.000	0.000	0.000	0.000	0.000	156	698	-31	-18	-1.290	Error	Error	-9	-22	0	0	-6	-12	0	0	-50	0
2	11	1	"cyc3"	"YAL039C"	8160	14940	150	115	117	45	116	136	145	0	0	0	168	171	48	179	196	114	1	0	0	0	0	0	0	0	0	0	0	0	0	0	0	0	0	0	0	0	0	0.091	-0.125	0.738	0.824	4.137	0.460	0.016	0.000	0.000	0.000	0.000	0.000	0.000	0.000	0.000	0.000	0.000	0.000	0.000	0.000	0.000	156	653	-12	-7	-3.459	Error	Error	-1	-11	0	0	1	-8	0	0	-50	0
2	12	1	"ERP1"	"YAR002C-A"	8310	14930	140	350	361	124	117	129	75	92	77	0	452	460	125	173	188	75	96	85	0	0	0	0	0	0	0	0	0	0	0	0	0	0	0	0	0	0	0	0.835	0.850	0.879	0.875	2.509	0.883	0.471	0.000	0.000	0.000	0.000	0.000	0.000	0.000	0.000	0.000	0.000	0.000	0.000	0.000	0.000	156	642	512	531	-0.260	Error	Error	233	279	0	0	244	287	0	0	0	0
2	13	1	"SLI15"	"YBR156C"	8520	14930	150	2072	2397	1291	131	182	288	99	96	0	2103	2260	1080	202	292	450	94	90	0	0	0	0	0	0	0	0	0	0	0	0	0	0	0	0	0	0	0	1.021	1.101	0.975	1.066	1.815	1.106	0.663	0.000	0.000	0.000	0.000	0.000	0.000	0.000	0.000	0.000	0.000	0.000	0.000	0.000	0.000	156	744	3842	4324	0.030	Error	Error	1941	1901	0	0	2266	2058	0	0	0	0
2	14	1	""	"YBR187W"	8700	14920	150	1924	1822	765	138	167	129	97	96	0	3578	3532	1366	206	280	247	98	96	0	0	0	0	0	0	0	0	0	0	0	0	0	0	0	0	0	0	0	0.530	0.506	0.512	0.485	1.940	0.470	0.755	0.000	0.000	0.000	0.000	0.000	0.000	0.000	0.000	0.000	0.000	0.000	0.000	0.000	0.000	156	707	5158	5010	-0.917	Error	Error	1786	3372	0	0	1684	3326	0	0	0	0
2	15	1	""	"YBR219C"	8880	14930	140	2088	2021	780	125	137	63	100	99	0	3065	2904	1033	193	209	114	98	97	0	0	0	0	0	0	0	0	0	0	0	0	0	0	0	0	0	0	0	0.683	0.699	0.659	0.713	1.919	0.654	0.728	0.000	0.000	0.000	0.000	0.000	0.000	0.000	0.000	0.000	0.000	0.000	0.000	0.000	0.000	156	605	4835	4607	-0.549	Error	Error	1963	2872	0	0	1896	2711	0	0	0	0
2	16	1	""	"YBR158W"	9050	14940	150	2562	2547	1167	129	151	342	94	93	0	2837	2748	1489	193	206	102	91	90	0	0	0	0	0	0	0	0	0	0	0	0	0	0	0	0	0	0	0	0.920	0.946	0.926	1.060	2.369	0.843	0.703	0.000	0.000	0.000	0.000	0.000	0.000	0.000	0.000	0.000	0.000	0.000	0.000	0.000	0.000	156	684	5077	4973	-0.120	Error	Error	2433	2644	0	0	2418	2555	0	0	0	0
2	17	1	"RPS9B"	"YBR189W"	9240	14940	150	3108	2869	982	128	139	75	99	99	0	4653	4208	1656	192	209	86	96	96	0	0	0	0	0	0	0	0	0	0	0	0	0	0	0	0	0	0	0	0.668	0.683	0.668	0.703	1.850	0.649	0.760	0.000	0.000	0.000	0.000	0.000	0.000	0.000	0.000	0.000	0.000	0.000	0.000	0.000	0.000	156	714	7441	6757	-0.582	Error	Error	2980	4461	0	0	2741	4016	0	0	0	0
2	18	1	"pdb1"	"YBR221C"	9430	14940	150	2827	2764	1045	136	205	438	96	92	0	4423	4043	1689	194	294	540	91	88	0	0	0	0	0	0	0	0	0	0	0	0	0	0	0	0	0	0	0	0.636	0.683	0.674	0.793	2.469	0.634	0.842	0.000	0.000	0.000	0.000	0.000	0.000	0.000	0.000	0.000	0.000	0.000	0.000	0.000	0.000	156	714	6920	6477	-0.652	Error	Error	2691	4229	0	0	2628	3849	0	0	0	0
2	19	1	"cdc28"	"YBR160W"	9620	14940	150	2877	2873	1166	129	177	352	98	94	0	4062	3792	1610	187	264	511	91	90	0	0	0	0	0	0	0	0	0	0	0	0	0	0	0	0	0	0	0	0.709	0.761	0.735	0.806	1.929	0.723	0.821	0.000	0.000	0.000	0.000	0.000	0.000	0.000	0.000	0.000	0.000	0.000	0.000	0.000	0.000	156	714	6623	6349	-0.496	Error	Error	2748	3875	0	0	2744	3605	0	0	0	0
2	20	1	"RPL21A"	"YBR191W"	9810	14940	150	5385	5131	1694	121	147	181	100	100	0	4359	4061	1543	180	209	264	96	93	0	0	0	0	0	0	0	0	0	0	0	0	0	0	0	0	0	0	0	1.260	1.291	1.238	1.397	1.966	1.293	0.793	0.000	0.000	0.000	0.000	0.000	0.000	0.000	0.000	0.000	0.000	0.000	0.000	0.000	0.000	156	714	9443	8891	0.333	Error	Error	5264	4179	0	0	5010	3881	0	0	0	0
2	21	1	""	"YBR223C"	10000	14940	150	1974	1868	911	121	146	180	92	89	0	3799	3486	1632	175	199	257	91	89	0	0	0	0	0	0	0	0	0	0	0	0	0	0	0	0	0	0	0	0.511	0.528	0.531	0.533	2.775	0.486	0.767	0.000	0.000	0.000	0.000	0.000	0.000	0.000	0.000	0.000	0.000	0.000	0.000	0.000	0.000	156	714	5477	5058	-0.968	Error	Error	1853	3624	0	0	1747	3311	0	0	0	0
2	22	1	""	"YBR162C"	10190	14940	150	4169	3893	1798	118	141	157	100	99	0	3940	3672	1786	173	213	274	94	90	0	0	0	0	0	0	0	0	0	0	0	0	0	0	0	0	0	0	0	1.075	1.079	1.034	1.093	2.217	1.063	0.776	0.000	0.000	0.000	0.000	0.000	0.000	0.000	0.000	0.000	0.000	0.000	0.000	0.000	0.000	156	934	7818	7274	0.105	Error	Error	4051	3767	0	0	3775	3499	0	0	0	0
2	1	2	"MED8"	"YBR193C"	6180	15140	150	4536	4431	3153	105	233	749	79	75	0	2732	2368	1710	154	270	637	69	64	0	0	0	0	0	0	0	0	0	0	0	0	0	0	0	0	0	0	0	1.719	1.954	1.945	2.135	2.407	1.858	0.809	0.000	0.000	0.000	0.000	0.000	0.000	0.000	0.000	0.000	0.000	0.000	0.000	0.000	0.000	156	646	7009	6540	0.781	Error	Error	4431	2578	0	0	4326	2214	0	0	-100	0
2	2	2	""	"YBR225W"	6370	15140	150	2636	3131	2524	108	261	805	75	62	0	2798	2863	2079	170	311	683	71	67	0	0	0	0	0	0	0	0	0	0	0	0	0	0	0	0	0	0	0	0.962	1.123	1.116	1.108	2.189	1.266	0.823	0.000	0.000	0.000	0.000	0.000	0.000	0.000	0.000	0.000	0.000	0.000	0.000	0.000	0.000	156	561	5156	5716	-0.056	Error	Error	2528	2628	0	0	3023	2693	0	0	-100	0
2	3	2	""	"YDL062W"	6560	15140	150	845	869	288	117	133	107	95	94	0	1298	1219	458	180	195	99	94	91	0	0	0	0	0	0	0	0	0	0	0	0	0	0	0	0	0	0	0	0.651	0.724	0.705	0.751	1.783	0.657	0.771	0.000	0.000	0.000	0.000	0.000	0.000	0.000	0.000	0.000	0.000	0.000	0.000	0.000	0.000	156	534	1846	1791	-0.619	Error	Error	728	1118	0	0	752	1039	0	0	0	0
2	4	2	""	"YDL094C"	6750	15140	150	2400	2186	909	123	143	138	97	96	0	2503	2175	966	177	212	229	91	88	0	0	0	0	0	0	0	0	0	0	0	0	0	0	0	0	0	0	0	0.979	1.033	1.002	1.137	1.998	0.996	0.855	0.000	0.000	0.000	0.000	0.000	0.000	0.000	0.000	0.000	0.000	0.000	0.000	0.000	0.000	156	521	4603	4061	-0.031	Error	Error	2277	2326	0	0	2063	1998	0	0	0	0
2	5	2	"CDC48"	"YDL126C"	6940	15140	150	2504	2652	1105	113	136	138	100	100	0	2822	2777	1151	178	216	233	96	94	0	0	0	0	0	0	0	0	0	0	0	0	0	0	0	0	0	0	0	0.904	0.977	0.959	1.069	2.077	0.983	0.773	0.000	0.000	0.000	0.000	0.000	0.000	0.000	0.000	0.000	0.000	0.000	0.000	0.000	0.000	156	514	5035	5138	-0.145	Error	Error	2391	2644	0	0	2539	2599	0	0	0	0
2	6	2	"UBC9"	"YDL064W"	7130	15140	150	1577	1498	522	110	119	52	98	98	0	1574	1563	524	174	185	60	96	94	0	0	0	0	0	0	0	0	0	0	0	0	0	0	0	0	0	0	0	1.048	0.999	1.008	1.036	1.731	0.977	0.826	0.000	0.000	0.000	0.000	0.000	0.000	0.000	0.000	0.000	0.000	0.000	0.000	0.000	0.000	156	501	2867	2777	0.067	Error	Error	1467	1400	0	0	1388	1389	0	0	0	0
2	7	2	""	"YDL096C"	7320	15140	150	1350	1474	787	112	168	402	87	78	0	2690	2485	1186	169	236	483	90	84	0	0	0	0	0	0	0	0	0	0	0	0	0	0	0	0	0	0	0	0.491	0.588	0.559	0.622	2.112	0.626	0.797	0.000	0.000	0.000	0.000	0.000	0.000	0.000	0.000	0.000	0.000	0.000	0.000	0.000	0.000	156	545	3759	3678	-1.026	Error	Error	1238	2521	0	0	1362	2316	0	0	0	0
2	8	2	"VCX1"	"YDL128W"	7510	15140	150	491	1253	1446	112	190	443	44	34	0	654	1594	1762	166	249	517	48	37	0	0	0	0	0	0	0	0	0	0	0	0	0	0	0	0	0	0	0	0.777	0.799	0.755	0.763	1.970	0.815	0.857	0.000	0.000	0.000	0.000	0.000	0.000	0.000	0.000	0.000	0.000	0.000	0.000	0.000	0.000	156	489	867	2569	-0.365	Error	Error	379	488	0	0	1141	1428	0	0	-100	0
2	9	2	"IDP1"	"YDL066W"	7700	15140	150	2715	2644	1062	117	143	152	98	96	0	2272	2136	835	178	200	114	94	93	0	0	0	0	0	0	0	0	0	0	0	0	0	0	0	0	0	0	0	1.241	1.291	1.302	1.381	1.947	1.301	0.857	0.000	0.000	0.000	0.000	0.000	0.000	0.000	0.000	0.000	0.000	0.000	0.000	0.000	0.000	156	462	4692	4485	0.311	Error	Error	2598	2094	0	0	2527	1958	0	0	0	0
2	10	2	"SNU23"	"YDL098C"	7890	15140	150	3224	3172	1245	123	143	158	98	98	0	3934	3602	1556	188	218	194	94	92	0	0	0	0	0	0	0	0	0	0	0	0	0	0	0	0	0	0	0	0.828	0.893	0.871	1.019	2.275	0.850	0.851	0.000	0.000	0.000	0.000	0.000	0.000	0.000	0.000	0.000	0.000	0.000	0.000	0.000	0.000	156	445	6847	6463	-0.273	Error	Error	3101	3746	0	0	3049	3414	0	0	0	0
2	11	2	"RPP1B"	"YDL130W"	8080	15140	150	355	1133	1363	122	164	233	50	44	0	480	1566	1781	185	222	218	53	44	0	0	0	0	0	0	0	0	0	0	0	0	0	0	0	0	0	0	0	0.790	0.732	0.753	0.836	3.329	0.750	0.903	0.000	0.000	0.000	0.000	0.000	0.000	0.000	0.000	0.000	0.000	0.000	0.000	0.000	0.000	156	465	528	2392	-0.340	Error	Error	233	295	0	0	1011	1381	0	0	0	0
2	12	2	""	"YDL068W"	8270	15140	150	2955	2897	1055	122	153	186	99	98	0	2279	2151	723	182	207	134	96	95	0	0	0	0	0	0	0	0	0	0	0	0	0	0	0	0	0	0	0	1.351	1.409	1.316	1.431	1.707	1.434	0.836	0.000	0.000	0.000	0.000	0.000	0.000	0.000	0.000	0.000	0.000	0.000	0.000	0.000	0.000	156	463	4930	4744	0.434	Error	Error	2833	2097	0	0	2775	1969	0	0	0	0
2	13	2	""	"YDL100C"	8460	15140	150	2820	2887	1074	124	152	190	98	97	0	5190	4870	1949	194	223	228	96	94	0	0	0	0	0	0	0	0	0	0	0	0	0	0	0	0	0	0	0	0.540	0.591	0.557	0.627	2.340	0.548	0.779	0.000	0.000	0.000	0.000	0.000	0.000	0.000	0.000	0.000	0.000	0.000	0.000	0.000	0.000	156	506	7692	7439	-0.890	Error	Error	2696	4996	0	0	2763	4676	0	0	0	0
2	14	2	"LYS21"	"YDL131W"	8650	15140	150	3257	3101	1396	120	147	185	97	96	0	4744	4563	1998	193	219	223	94	93	0	0	0	0	0	0	0	0	0	0	0	0	0	0	0	0	0	0	0	0.689	0.682	0.666	0.701	2.314	0.642	0.785	0.000	0.000	0.000	0.000	0.000	0.000	0.000	0.000	0.000	0.000	0.000	0.000	0.000	0.000	156	522	7688	7351	-0.537	Error	Error	3137	4551	0	0	2981	4370	0	0	0	0
2	15	2	"CCT6"	"YDR188W"	8840	15140	150	1973	1938	686	122	132	62	100	100	0	3851	3511	1398	190	205	118	95	94	0	0	0	0	0	0	0	0	0	0	0	0	0	0	0	0	0	0	0	0.506	0.547	0.530	0.600	2.467	0.490	0.784	0.000	0.000	0.000	0.000	0.000	0.000	0.000	0.000	0.000	0.000	0.000	0.000	0.000	0.000	156	508	5512	5137	-0.984	Error	Error	1851	3661	0	0	1816	3321	0	0	0	0
2	16	2	"adr1"	"YDR216W"	9030	15140	150	3254	3700	2490	127	137	61	100	100	0	2840	2935	2056	189	205	119	94	94	0	0	0	0	0	0	0	0	0	0	0	0	0	0	0	0	0	0	0	1.180	1.301	1.251	1.281	1.952	1.326	0.650	0.000	0.000	0.000	0.000	0.000	0.000	0.000	0.000	0.000	0.000	0.000	0.000	0.000	0.000	156	485	5778	6319	0.238	Error	Error	3127	2651	0	0	3573	2746	0	0	0	0
2	17	2	""	"YDR248C"	9220	15140	150	1618	1721	901	129	144	67	99	97	0	1235	1262	664	188	202	68	92	91	0	0	0	0	0	0	0	0	0	0	0	0	0	0	0	0	0	0	0	1.422	1.482	1.331	1.466	2.039	1.433	0.685	0.000	0.000	0.000	0.000	0.000	0.000	0.000	0.000	0.000	0.000	0.000	0.000	0.000	0.000	156	457	2536	2666	0.508	Error	Error	1489	1047	0	0	1592	1074	0	0	0	0
2	18	2	""	"YDR190C"	9410	15140	150	7184	6673	3104	142	230	539	98	92	0	4912	4244	2140	195	282	562	91	85	0	0	0	0	0	0	0	0	0	0	0	0	0	0	0	0	0	0	0	1.493	1.613	1.588	1.823	2.193	1.612	0.826	0.000	0.000	0.000	0.000	0.000	0.000	0.000	0.000	0.000	0.000	0.000	0.000	0.000	0.000	156	428	11759	10580	0.578	Error	Error	7042	4717	0	0	6531	4049	0	0	0	0
2	19	2	"SPR28"	"YDR218C"	9600	15140	150	4595	4654	1677	143	243	572	96	96	0	6031	5836	2259	199	311	628	96	94	0	0	0	0	0	0	0	0	0	0	0	0	0	0	0	0	0	0	0	0.763	0.800	0.790	0.804	1.953	0.731	0.737	0.000	0.000	0.000	0.000	0.000	0.000	0.000	0.000	0.000	0.000	0.000	0.000	0.000	0.000	156	428	10284	10148	-0.390	Error	Error	4452	5832	0	0	4511	5637	0	0	0	0
2	20	2	""	"YDR250C"	9790	15140	150	1639	1549	547	132	148	106	98	96	0	2405	2254	835	198	214	101	96	93	0	0	0	0	0	0	0	0	0	0	0	0	0	0	0	0	0	0	0	0.683	0.689	0.691	0.750	2.177	0.660	0.852	0.000	0.000	0.000	0.000	0.000	0.000	0.000	0.000	0.000	0.000	0.000	0.000	0.000	0.000	156	498	3714	3473	-0.550	Error	Error	1507	2207	0	0	1417	2056	0	0	0	0
2	21	2	"NUP42"	"YDR192C"	9980	15140	150	5152	5169	2116	131	155	180	100	99	0	4793	4708	2149	193	205	163	96	95	0	0	0	0	0	0	0	0	0	0	0	0	0	0	0	0	0	0	0	1.092	1.116	1.103	1.162	1.954	1.125	0.794	0.000	0.000	0.000	0.000	0.000	0.000	0.000	0.000	0.000	0.000	0.000	0.000	0.000	0.000	156	470	9621	9553	0.126	Error	Error	5021	4600	0	0	5038	4515	0	0	0	0
2	22	2	""	"YDR220C"	10170	15140	150	1618	1485	736	132	174	230	91	84	0	2400	2146	1050	181	252	375	85	80	0	0	0	0	0	0	0	0	0	0	0	0	0	0	0	0	0	0	0	0.670	0.689	0.710	0.760	2.253	0.662	0.835	0.000	0.000	0.000	0.000	0.000	0.000	0.000	0.000	0.000	0.000	0.000	0.000	0.000	0.000	156	659	3705	3318	-0.578	Error	Error	1486	2219	0	0	1353	1965	0	0	0	0
2	1	3	"BTT1"	"YDR252W"	6190	15330	150	1890	1735	752	106	173	579	87	76	0	1442	1304	563	157	258	1477	32	0	0	0	0	0	0	0	0	0	0	0	0	0	0	0	0	0	0	0	0	1.388	1.420	1.373	1.487	1.912	0.239	0.115	0.000	0.000	0.000	0.000	0.000	0.000	0.000	0.000	0.000	0.000	0.000	0.000	0.000	0.000	156	608	3069	2776	0.473	Error	Error	1784	1285	0	0	1629	1147	0	0	0	0
2	2	3	"MSS116"	"YDR194C"	6380	15330	150	2266	2149	951	111	199	601	91	78	0	3832	3472	1446	165	301	1687	85	58	0	0	0	0	0	0	0	0	0	0	0	0	0	0	0	0	0	0	0	0.588	0.616	0.590	0.622	1.910	0.364	0.455	0.000	0.000	0.000	0.000	0.000	0.000	0.000	0.000	0.000	0.000	0.000	0.000	0.000	0.000	156	458	5822	5345	-0.767	Error	Error	2155	3667	0	0	2038	3307	0	0	0	0
2	3	3	""	"YDR222W"	6570	15330	150	3352	3243	1255	112	133	147	100	97	0	3394	3259	1106	165	189	138	100	99	0	0	0	0	0	0	0	0	0	0	0	0	0	0	0	0	0	0	0	1.003	1.012	1.002	0.987	1.643	1.055	0.839	0.000	0.000	0.000	0.000	0.000	0.000	0.000	0.000	0.000	0.000	0.000	0.000	0.000	0.000	156	492	6469	6225	0.005	Error	Error	3240	3229	0	0	3131	3094	0	0	0	0
2	4	3	"CHL4"	"YDR254W"	6760	15330	150	6619	6224	2603	112	125	90	99	99	0	3602	3123	1442	161	180	134	95	94	0	0	0	0	0	0	0	0	0	0	0	0	0	0	0	0	0	0	0	1.891	2.063	2.006	2.090	2.173	2.099	0.820	0.000	0.000	0.000	0.000	0.000	0.000	0.000	0.000	0.000	0.000	0.000	0.000	0.000	0.000	156	666	9948	9074	0.919	Error	Error	6507	3441	0	0	6112	2962	0	0	0	0
2	5	3	"UBC8"	"YEL012W"	7030	15320	130	3020	2858	749	117	124	74	100	100	0	3258	3215	664	171	180	80	100	100	0	0	0	0	0	0	0	0	0	0	0	0	0	0	0	0	0	0	0	0.940	0.900	0.921	0.875	1.436	0.933	0.890	0.000	0.000	0.000	0.000	0.000	0.000	0.000	0.000	0.000	0.000	0.000	0.000	0.000	0.000	120	571	5990	5785	-0.089	Error	Error	2903	3087	0	0	2741	3044	0	0	0	0
2	6	3	"GDA1"	"YEL042W"	7230	15330	130	2021	2280	1363	118	124	50	100	100	0	2640	3010	2000	175	183	56	98	97	0	0	0	0	0	0	0	0	0	0	0	0	0	0	0	0	0	0	0	0.772	0.763	0.780	0.829	1.894	0.678	0.598	0.000	0.000	0.000	0.000	0.000	0.000	0.000	0.000	0.000	0.000	0.000	0.000	0.000	0.000	120	475	4368	4997	-0.373	Error	Error	1903	2465	0	0	2162	2835	0	0	0	0
2	7	3	""	"YEL073C"	7400	15330	130	299	311	110	116	139	218	38	2	0	462	469	115	167	186	195	81	21	0	0	0	0	0	0	0	0	0	0	0	0	0	0	0	0	0	0	0	0.620	0.646	0.697	0.562	2.382	0.669	0.458	0.000	0.000	0.000	0.000	0.000	0.000	0.000	0.000	0.000	0.000	0.000	0.000	0.000	0.000	120	502	478	497	-0.689	Error	Error	183	295	0	0	195	302	0	0	-100	0
2	8	3	""	"YEL014C"	7620	15320	130	1560	1494	486	114	129	123	98	96	0	2566	2435	633	167	180	75	99	99	0	0	0	0	0	0	0	0	0	0	0	0	0	0	0	0	0	0	0	0.603	0.608	0.615	0.595	1.851	0.631	0.865	0.000	0.000	0.000	0.000	0.000	0.000	0.000	0.000	0.000	0.000	0.000	0.000	0.000	0.000	120	546	3845	3648	-0.730	Error	Error	1446	2399	0	0	1380	2268	0	0	0	0
2	9	3	""	"YEL044W"	7820	15320	130	904	894	421	125	137	73	95	94	0	2081	2102	932	191	211	93	99	99	0	0	0	0	0	0	0	0	0	0	0	0	0	0	0	0	0	0	0	0.412	0.402	0.412	0.378	1.886	0.390	0.757	0.000	0.000	0.000	0.000	0.000	0.000	0.000	0.000	0.000	0.000	0.000	0.000	0.000	0.000	120	431	2669	2680	-1.279	Error	Error	779	1890	0	0	769	1911	0	0	0	0
2	10	3	""	"YEL075C"	7980	15330	130	18072	17723	5023	133	150	143	100	100	0	24732	23168	6943	206	231	147	100	100	0	0	0	0	0	0	0	0	0	0	0	0	0	0	0	0	0	0	0	0.731	0.766	0.759	0.796	1.634	0.741	0.869	0.000	0.000	0.000	0.000	0.000	0.000	0.000	0.000	0.000	0.000	0.000	0.000	0.000	0.000	120	387	42465	40552	-0.451	Error	Error	17939	24526	0	0	17590	22962	0	0	0	0
2	11	3	""	"YEL016C"	8170	15320	130	6156	6131	1705	128	146	154	100	100	0	7661	7774	1821	184	201	107	100	100	0	0	0	0	0	0	0	0	0	0	0	0	0	0	0	0	0	0	0	0.806	0.791	0.792	0.776	1.393	0.799	0.868	0.000	0.000	0.000	0.000	0.000	0.000	0.000	0.000	0.000	0.000	0.000	0.000	0.000	0.000	120	462	13505	13593	-0.311	Error	Error	6028	7477	0	0	6003	7590	0	0	0	0
2	12	3	"GLY1"	"YEL046C"	8360	15320	130	3760	3530	1210	118	128	53	100	100	0	5512	5100	1550	184	196	62	100	100	0	0	0	0	0	0	0	0	0	0	0	0	0	0	0	0	0	0	0	0.684	0.694	0.723	0.684	1.663	0.701	0.871	0.000	0.000	0.000	0.000	0.000	0.000	0.000	0.000	0.000	0.000	0.000	0.000	0.000	0.000	120	461	8970	8328	-0.549	Error	Error	3642	5328	0	0	3412	4916	0	0	0	0
2	13	3	""	"YEL076C-A"	8550	15320	130	21635	19544	6483	124	144	168	100	100	0	28609	25840	8396	190	208	131	100	100	0	0	0	0	0	0	0	0	0	0	0	0	0	0	0	0	0	0	0	0.757	0.757	0.761	0.764	1.894	0.743	0.880	0.000	0.000	0.000	0.000	0.000	0.000	0.000	0.000	0.000	0.000	0.000	0.000	0.000	0.000	120	471	49930	45070	-0.402	Error	Error	21511	28419	0	0	19420	25650	0	0	0	0
2	14	3	""	"YEL017W"	8750	15330	120	376	409	176	122	133	62	93	85	0	587	618	241	188	195	61	94	94	0	0	0	0	0	0	0	0	0	0	0	0	0	0	0	0	0	0	0	0.637	0.667	0.606	0.593	2.296	0.593	0.530	0.000	0.000	0.000	0.000	0.000	0.000	0.000	0.000	0.000	0.000	0.000	0.000	0.000	0.000	120	454	653	717	-0.652	Error	Error	254	399	0	0	287	430	0	0	0	0
2	15	3	""	"YEL048C"	8930	15330	130	3558	3314	1036	122	132	58	100	100	0	2729	2506	825	184	196	68	96	95	0	0	0	0	0	0	0	0	0	0	0	0	0	0	0	0	0	0	0	1.350	1.375	1.378	1.396	1.841	1.406	0.791	0.000	0.000	0.000	0.000	0.000	0.000	0.000	0.000	0.000	0.000	0.000	0.000	0.000	0.000	120	485	5981	5514	0.433	Error	Error	3436	2545	0	0	3192	2322	0	0	0	0
2	16	3	""	"YEL077C"	9140	15330	140	20574	21123	10780	118	132	63	99	99	0	23346	24891	12547	181	196	78	99	98	0	0	0	0	0	0	0	0	0	0	0	0	0	0	0	0	0	0	0	0.883	0.850	0.825	0.806	2.383	0.841	0.870	0.000	0.000	0.000	0.000	0.000	0.000	0.000	0.000	0.000	0.000	0.000	0.000	0.000	0.000	156	545	43621	45715	-0.179	Error	Error	20456	23165	0	0	21005	24710	0	0	0	0
2	17	3	"RPL29"	"YFR032C-A"	9350	15320	150	1092	1003	494	131	152	131	86	82	0	1349	1163	554	191	206	109	82	81	0	0	0	0	0	0	0	0	0	0	0	0	0	0	0	0	0	0	0	0.830	0.897	0.904	0.918	2.257	0.869	0.741	0.000	0.000	0.000	0.000	0.000	0.000	0.000	0.000	0.000	0.000	0.000	0.000	0.000	0.000	156	487	2119	1844	-0.269	Error	Error	961	1158	0	0	872	972	0	0	0	0
2	18	3	""	"YGL007W"	9540	15320	150	1226	1072	555	140	211	514	73	54	0	2943	2528	1125	196	255	467	86	84	0	0	0	0	0	0	0	0	0	0	0	0	0	0	0	0	0	0	0	0.395	0.400	0.412	0.375	2.332	0.402	0.793	0.000	0.000	0.000	0.000	0.000	0.000	0.000	0.000	0.000	0.000	0.000	0.000	0.000	0.000	156	459	3833	3264	-1.339	Error	Error	1086	2747	0	0	932	2332	0	0	0	0
2	19	3	""	"YGL039W"	9700	15320	130	8907	8138	2743	133	142	63	100	100	0	6031	5484	1785	194	207	77	100	100	0	0	0	0	0	0	0	0	0	0	0	0	0	0	0	0	0	0	0	1.503	1.513	1.549	1.521	1.791	1.572	0.866	0.000	0.000	0.000	0.000	0.000	0.000	0.000	0.000	0.000	0.000	0.000	0.000	0.000	0.000	120	440	14611	13295	0.588	Error	Error	8774	5837	0	0	8005	5290	0	0	0	0
2	20	3	"pho4"	"YFR034C"	9910	15330	130	1597	1531	497	133	138	57	100	97	0	3949	3682	1059	195	205	77	99	99	0	0	0	0	0	0	0	0	0	0	0	0	0	0	0	0	0	0	0	0.390	0.401	0.418	0.383	1.699	0.381	0.794	0.000	0.000	0.000	0.000	0.000	0.000	0.000	0.000	0.000	0.000	0.000	0.000	0.000	0.000	120	470	5218	4885	-1.359	Error	Error	1464	3754	0	0	1398	3487	0	0	0	0
2	21	3	"leu1"	"YGL009C"	10090	15330	140	8599	8852	4483	134	146	73	100	99	0	6617	6359	3279	196	204	68	97	96	0	0	0	0	0	0	0	0	0	0	0	0	0	0	0	0	0	0	0	1.318	1.415	1.414	1.541	2.610	1.439	0.842	0.000	0.000	0.000	0.000	0.000	0.000	0.000	0.000	0.000	0.000	0.000	0.000	0.000	0.000	156	453	14886	14881	0.399	Error	Error	8465	6421	0	0	8718	6163	0	0	0	0
2	22	3	""	"YGL041C"	10280	15330	130	4898	4573	1368	142	166	175	100	99	0	3696	3551	1192	192	226	233	95	94	0	0	0	0	0	0	0	0	0	0	0	0	0	0	0	0	0	0	0	1.357	1.319	1.321	1.385	1.830	1.318	0.810	0.000	0.000	0.000	0.000	0.000	0.000	0.000	0.000	0.000	0.000	0.000	0.000	0.000	0.000	120	632	8260	7790	0.441	Error	Error	4756	3504	0	0	4431	3359	0	0	0	0
2	1	4	"cdc26"	"YFR036W"	6280	15520	120	1533	1448	437	107	113	50	100	99	0	1736	1662	428	158	228	1496	60	0	0	0	0	0	0	0	0	0	0	0	0	0	0	0	0	0	0	0	0	0.904	0.892	0.894	0.890	1.654	0.912	0.837	0.000	0.000	0.000	0.000	0.000	0.000	0.000	0.000	0.000	0.000	0.000	0.000	0.000	0.000	120	550	3004	2845	-0.146	Error	Error	1426	1578	0	0	1341	1504	0	0	0	0
2	2	4	"SCL1"	"YGL011C"	6470	15520	130	5834	5556	1794	107	122	118	100	99	0	4131	3997	1243	162	171	70	98	98	0	0	0	0	0	0	0	0	0	0	0	0	0	0	0	0	0	0	0	1.443	1.421	1.413	1.438	1.811	1.475	0.870	0.000	0.000	0.000	0.000	0.000	0.000	0.000	0.000	0.000	0.000	0.000	0.000	0.000	0.000	120	517	9696	9284	0.529	Error	Error	5727	3969	0	0	5449	3835	0	0	0	0
2	3	4	"dst1"	"YGL043W"	6650	15530	110	2098	2178	1172	106	111	46	98	98	0	2470	2587	1236	161	172	108	100	97	0	0	0	0	0	0	0	0	0	0	0	0	0	0	0	0	0	0	0	0.863	0.854	0.834	0.828	1.923	0.828	0.654	0.000	0.000	0.000	0.000	0.000	0.000	0.000	0.000	0.000	0.000	0.000	0.000	0.000	0.000	80	485	4301	4498	-0.213	Error	Error	1992	2309	0	0	2072	2426	0	0	0	0
2	4	4	""	"YFR038W"	6880	15530	150	3764	3581	1759	112	120	72	96	96	0	3844	3491	1530	159	174	106	94	94	0	0	0	0	0	0	0	0	0	0	0	0	0	0	0	0	0	0	0	0.991	1.041	1.065	0.958	2.074	1.080	0.845	0.000	0.000	0.000	0.000	0.000	0.000	0.000	0.000	0.000	0.000	0.000	0.000	0.000	0.000	156	697	7337	6801	-0.013	Error	Error	3652	3685	0	0	3469	3332	0	0	0	0
2	5	4	"PDR1"	"YGL013C"	7040	15520	130	5349	5225	2547	120	127	56	100	100	0	3360	3396	1671	171	176	78	100	98	0	0	0	0	0	0	0	0	0	0	0	0	0	0	0	0	0	0	0	1.640	1.583	1.608	1.638	1.784	1.639	0.833	0.000	0.000	0.000	0.000	0.000	0.000	0.000	0.000	0.000	0.000	0.000	0.000	0.000	0.000	120	511	8418	8330	0.713	Error	Error	5229	3189	0	0	5105	3225	0	0	0	0
2	6	4	""	"YGL045W"	7240	15520	130	9086	8803	3478	125	133	60	100	100	0	6524	5921	2040	178	192	86	99	99	0	0	0	0	0	0	0	0	0	0	0	0	0	0	0	0	0	0	0	1.412	1.511	1.548	1.502	1.826	1.620	0.879	0.000	0.000	0.000	0.000	0.000	0.000	0.000	0.000	0.000	0.000	0.000	0.000	0.000	0.000	120	596	15307	14421	0.498	Error	Error	8961	6346	0	0	8678	5743	0	0	0	0
2	7	4	"PRP31"	"YGR091W"	7460	15530	150	3010	2887	1039	126	138	79	98	97	0	3347	3071	1265	182	199	86	94	91	0	0	0	0	0	0	0	0	0	0	0	0	0	0	0	0	0	0	0	0.911	0.956	0.954	1.078	1.983	0.915	0.872	0.000	0.000	0.000	0.000	0.000	0.000	0.000	0.000	0.000	0.000	0.000	0.000	0.000	0.000	156	644	6049	5650	-0.134	Error	Error	2884	3165	0	0	2761	2889	0	0	0	0
2	8	4	"MEP1"	"YGR121C"	7620	15530	130	2804	2811	1156	120	128	58	100	100	0	4693	4587	2117	174	189	126	97	97	0	0	0	0	0	0	0	0	0	0	0	0	0	0	0	0	0	0	0	0.594	0.610	0.589	0.626	1.880	0.547	0.779	0.000	0.000	0.000	0.000	0.000	0.000	0.000	0.000	0.000	0.000	0.000	0.000	0.000	0.000	120	535	7203	7104	-0.752	Error	Error	2684	4519	0	0	2691	4413	0	0	0	0
2	9	4	"rsr1"	"YGR152C"	7840	15520	150	617	650	405	128	140	71	82	80	0	819	861	561	182	207	138	83	78	0	0	0	0	0	0	0	0	0	0	0	0	0	0	0	0	0	0	0	0.768	0.769	0.775	0.777	2.124	0.687	0.607	0.000	0.000	0.000	0.000	0.000	0.000	0.000	0.000	0.000	0.000	0.000	0.000	0.000	0.000	156	602	1126	1201	-0.381	Error	Error	489	637	0	0	522	679	0	0	0	0
2	10	4	""	"YGR093W"	8010	15520	140	3554	3358	1385	127	134	66	98	96	0	4417	4092	1645	181	202	96	95	94	0	0	0	0	0	0	0	0	0	0	0	0	0	0	0	0	0	0	0	0.809	0.826	0.826	0.845	2.684	0.813	0.816	0.000	0.000	0.000	0.000	0.000	0.000	0.000	0.000	0.000	0.000	0.000	0.000	0.000	0.000	156	497	7663	7142	-0.306	Error	Error	3427	4236	0	0	3231	3911	0	0	0	0
2	11	4	""	"YGR122W"	8190	15520	130	9259	8367	3131	118	123	52	100	100	0	6810	6402	2084	170	179	61	100	100	0	0	0	0	0	0	0	0	0	0	0	0	0	0	0	0	0	0	0	1.377	1.324	1.369	1.311	1.828	1.415	0.869	0.000	0.000	0.000	0.000	0.000	0.000	0.000	0.000	0.000	0.000	0.000	0.000	0.000	0.000	120	550	15781	14481	0.461	Error	Error	9141	6640	0	0	8249	6232	0	0	0	0
2	12	4	""	"YGR154C"	8400	15520	150	4673	4101	1745	120	127	54	95	94	0	6332	5581	2205	176	189	69	95	94	0	0	0	0	0	0	0	0	0	0	0	0	0	0	0	0	0	0	0	0.740	0.737	0.729	0.696	2.046	0.730	0.862	0.000	0.000	0.000	0.000	0.000	0.000	0.000	0.000	0.000	0.000	0.000	0.000	0.000	0.000	156	610	10709	9386	-0.435	Error	Error	4553	6156	0	0	3981	5405	0	0	0	0
2	13	4	"RRP46"	"YGR095C"	8560	15520	130	5544	5108	1984	125	135	67	99	97	0	2780	2574	990	183	197	76	96	96	0	0	0	0	0	0	0	0	0	0	0	0	0	0	0	0	0	0	0	2.087	2.084	2.101	2.006	2.092	2.196	0.804	0.000	0.000	0.000	0.000	0.000	0.000	0.000	0.000	0.000	0.000	0.000	0.000	0.000	0.000	120	490	8016	7374	1.061	Error	Error	5419	2597	0	0	4983	2391	0	0	0	0
2	14	4	"ASN2"	"YGR124W"	8750	15520	130	6766	6553	1937	131	139	69	100	100	0	8038	7699	2202	183	195	66	100	100	0	0	0	0	0	0	0	0	0	0	0	0	0	0	0	0	0	0	0	0.845	0.854	0.864	0.855	1.404	0.845	0.863	0.000	0.000	0.000	0.000	0.000	0.000	0.000	0.000	0.000	0.000	0.000	0.000	0.000	0.000	120	521	14490	13938	-0.244	Error	Error	6635	7855	0	0	6422	7516	0	0	0	0
2	15	4	""	"YGR156W"	8940	15520	130	4017	3880	1429	131	140	65	100	100	0	5683	5584	1725	183	199	73	100	100	0	0	0	0	0	0	0	0	0	0	0	0	0	0	0	0	0	0	0	0.707	0.694	0.704	0.668	1.590	0.696	0.868	0.000	0.000	0.000	0.000	0.000	0.000	0.000	0.000	0.000	0.000	0.000	0.000	0.000	0.000	120	565	9386	9150	-0.501	Error	Error	3886	5500	0	0	3749	5401	0	0	0	0
2	16	4	"ASK10"	"YGR097W"	9150	15520	130	2203	2217	988	126	141	71	100	99	0	1765	1849	760	189	205	81	100	98	0	0	0	0	0	0	0	0	0	0	0	0	0	0	0	0	0	0	0	1.318	1.260	1.282	1.229	1.895	1.311	0.736	0.000	0.000	0.000	0.000	0.000	0.000	0.000	0.000	0.000	0.000	0.000	0.000	0.000	0.000	120	533	3653	3751	0.398	Error	Error	2077	1576	0	0	2091	1660	0	0	0	0
2	17	4	""	"YGR126W"	9330	15520	130	3607	3495	1140	126	147	115	100	100	0	3125	3068	885	185	209	132	100	100	0	0	0	0	0	0	0	0	0	0	0	0	0	0	0	0	0	0	0	1.184	1.169	1.152	1.148	1.476	1.180	0.865	0.000	0.000	0.000	0.000	0.000	0.000	0.000	0.000	0.000	0.000	0.000	0.000	0.000	0.000	120	473	6421	6252	0.244	Error	Error	3481	2940	0	0	3369	2883	0	0	0	0
2	18	4	"MTR3"	"YGR158C"	9500	15520	130	10069	9691	2579	132	149	111	100	100	0	4682	4504	998	192	213	134	100	100	0	0	0	0	0	0	0	0	0	0	0	0	0	0	0	0	0	0	0	2.213	2.217	2.204	2.185	1.399	2.340	0.881	0.000	0.000	0.000	0.000	0.000	0.000	0.000	0.000	0.000	0.000	0.000	0.000	0.000	0.000	120	501	14427	13871	1.146	Error	Error	9937	4490	0	0	9559	4312	0	0	0	0
2	19	4	""	"YHR113W"	9700	15520	130	4897	4551	1234	131	141	74	100	100	0	6831	6478	1564	192	205	97	100	100	0	0	0	0	0	0	0	0	0	0	0	0	0	0	0	0	0	0	0	0.718	0.703	0.714	0.692	1.541	0.685	0.842	0.000	0.000	0.000	0.000	0.000	0.000	0.000	0.000	0.000	0.000	0.000	0.000	0.000	0.000	120	542	11405	10706	-0.478	Error	Error	4766	6639	0	0	4420	6286	0	0	0	0
2	20	4	""	"YHR143W"	9890	15520	130	4543	4470	1254	133	141	62	100	100	0	5013	4967	1362	193	209	76	100	100	0	0	0	0	0	0	0	0	0	0	0	0	0	0	0	0	0	0	0	0.915	0.908	0.910	0.909	1.347	0.901	0.841	0.000	0.000	0.000	0.000	0.000	0.000	0.000	0.000	0.000	0.000	0.000	0.000	0.000	0.000	120	530	9230	9111	-0.128	Error	Error	4410	4820	0	0	4337	4774	0	0	0	0
2	21	4	"ENO2"	"YHR174W"	10080	15520	140	7177	6412	2510	135	149	84	98	96	0	6575	5805	2540	195	210	75	97	95	0	0	0	0	0	0	0	0	0	0	0	0	0	0	0	0	0	0	0	1.104	1.119	1.093	1.216	2.770	1.098	0.858	0.000	0.000	0.000	0.000	0.000	0.000	0.000	0.000	0.000	0.000	0.000	0.000	0.000	0.000	156	493	13422	11887	0.142	Error	Error	7042	6380	0	0	6277	5610	0	0	0	0
2	22	4	""	"YHR115C"	10270	15520	130	6565	6262	1820	140	154	82	100	100	0	5915	5734	1568	198	208	68	100	100	0	0	0	0	0	0	0	0	0	0	0	0	0	0	0	0	0	0	0	1.124	1.106	1.118	1.123	1.736	1.115	0.866	0.000	0.000	0.000	0.000	0.000	0.000	0.000	0.000	0.000	0.000	0.000	0.000	0.000	0.000	120	610	12142	11658	0.168	Error	Error	6425	5717	0	0	6122	5536	0	0	0	0
2	1	5	"DCD1"	"YHR144C"	6290	15720	130	3590	3412	857	118	138	171	100	100	0	3514	3162	1103	163	170	64	99	98	0	0	0	0	0	0	0	0	0	0	0	0	0	0	0	0	0	0	0	1.036	1.098	1.024	1.201	1.804	1.030	0.827	0.000	0.000	0.000	0.000	0.000	0.000	0.000	0.000	0.000	0.000	0.000	0.000	0.000	0.000	120	628	6823	6293	0.051	Error	Error	3472	3351	0	0	3294	2999	0	0	0	0
2	2	5	""	"YHR176W"	6490	15720	130	4043	4023	1210	113	140	188	99	99	0	3661	3520	798	166	174	79	100	99	0	0	0	0	0	0	0	0	0	0	0	0	0	0	0	0	0	0	0	1.124	1.166	1.195	1.130	1.731	1.207	0.861	0.000	0.000	0.000	0.000	0.000	0.000	0.000	0.000	0.000	0.000	0.000	0.000	0.000	0.000	120	515	7425	7264	0.169	Error	Error	3930	3495	0	0	3910	3354	0	0	0	0
2	3	5	"TOM71"	"YHR117W"	6660	15720	130	3214	3594	1751	108	116	73	99	99	0	3022	3063	1347	161	169	81	98	98	0	0	0	0	0	0	0	0	0	0	0	0	0	0	0	0	0	0	0	1.086	1.201	1.129	1.174	1.605	1.235	0.832	0.000	0.000	0.000	0.000	0.000	0.000	0.000	0.000	0.000	0.000	0.000	0.000	0.000	0.000	120	558	5967	6388	0.119	Error	Error	3106	2861	0	0	3486	2902	0	0	0	0
2	4	5	""	"YHR146W"	6870	15720	130	2234	2103	832	109	118	59	100	100	0	3620	3302	1196	158	164	43	99	99	0	0	0	0	0	0	0	0	0	0	0	0	0	0	0	0	0	0	0	0.614	0.634	0.642	0.664	2.046	0.607	0.822	0.000	0.000	0.000	0.000	0.000	0.000	0.000	0.000	0.000	0.000	0.000	0.000	0.000	0.000	120	572	5587	5138	-0.704	Error	Error	2125	3462	0	0	1994	3144	0	0	0	0
2	5	5	"STB5"	"YHR178W"	7060	15710	130	4797	4586	1621	114	124	59	100	100	0	6116	6045	1608	163	171	74	100	100	0	0	0	0	0	0	0	0	0	0	0	0	0	0	0	0	0	0	0	0.787	0.760	0.782	0.718	1.593	0.786	0.863	0.000	0.000	0.000	0.000	0.000	0.000	0.000	0.000	0.000	0.000	0.000	0.000	0.000	0.000	120	465	10636	10354	-0.346	Error	Error	4683	5953	0	0	4472	5882	0	0	0	0
2	6	5	"SET1"	"YHR119W"	7220	15720	130	6306	5943	2210	121	131	62	100	100	0	8027	7754	3062	175	191	98	99	99	0	0	0	0	0	0	0	0	0	0	0	0	0	0	0	0	0	0	0	0.788	0.768	0.773	0.784	1.623	0.733	0.851	0.000	0.000	0.000	0.000	0.000	0.000	0.000	0.000	0.000	0.000	0.000	0.000	0.000	0.000	120	476	14037	13401	-0.344	Error	Error	6185	7852	0	0	5822	7579	0	0	0	0
2	7	5	"IMP3"	"YHR148W"	7420	15720	130	5842	5433	1860	130	148	88	99	99	0	3396	3231	998	191	213	96	98	96	0	0	0	0	0	0	0	0	0	0	0	0	0	0	0	0	0	0	0	1.782	1.744	1.748	1.756	1.697	1.848	0.841	0.000	0.000	0.000	0.000	0.000	0.000	0.000	0.000	0.000	0.000	0.000	0.000	0.000	0.000	120	490	8917	8343	0.834	Error	Error	5712	3205	0	0	5303	3040	0	0	0	0
2	8	5	""	"YHR180W"	7610	15720	130	3284	3026	1005	122	139	81	98	97	0	3260	2962	1000	185	196	74	97	96	0	0	0	0	0	0	0	0	0	0	0	0	0	0	0	0	0	0	0	1.028	1.046	1.034	1.027	1.727	1.041	0.809	0.000	0.000	0.000	0.000	0.000	0.000	0.000	0.000	0.000	0.000	0.000	0.000	0.000	0.000	120	441	6237	5681	0.040	Error	Error	3162	3075	0	0	2904	2777	0	0	0	0
2	9	5	""	"YJL049W"	7790	15720	130	7392	7307	2426	118	129	61	100	100	0	3411	3269	1142	172	183	65	99	98	0	0	0	0	0	0	0	0	0	0	0	0	0	0	0	0	0	0	0	2.246	2.321	2.346	2.398	1.619	2.359	0.881	0.000	0.000	0.000	0.000	0.000	0.000	0.000	0.000	0.000	0.000	0.000	0.000	0.000	0.000	120	493	10513	10286	1.167	Error	Error	7274	3239	0	0	7189	3097	0	0	0	0
2	10	5	"ARP4"	"YJL081C"	7990	15720	130	10354	9891	3541	113	123	56	100	100	0	5106	4770	1809	164	176	67	98	98	0	0	0	0	0	0	0	0	0	0	0	0	0	0	0	0	0	0	0	2.072	2.123	2.094	2.156	1.704	2.179	0.859	0.000	0.000	0.000	0.000	0.000	0.000	0.000	0.000	0.000	0.000	0.000	0.000	0.000	0.000	120	469	15183	14384	1.051	Error	Error	10241	4942	0	0	9778	4606	0	0	0	0
2	11	5	""	"YJL113W"	8160	15720	130	555	586	283	114	118	48	95	93	0	585	582	220	165	173	51	93	86	0	0	0	0	0	0	0	0	0	0	0	0	0	0	0	0	0	0	0	1.050	1.132	1.096	1.075	1.937	1.201	0.685	0.000	0.000	0.000	0.000	0.000	0.000	0.000	0.000	0.000	0.000	0.000	0.000	0.000	0.000	120	464	861	889	0.070	Error	Error	441	420	0	0	472	417	0	0	0	0
2	12	5	""	"YJL051W"	8350	15720	130	5617	5715	2460	118	122	52	100	100	0	7976	7811	3335	171	179	53	100	99	0	0	0	0	0	0	0	0	0	0	0	0	0	0	0	0	0	0	0	0.705	0.733	0.719	0.764	1.885	0.718	0.866	0.000	0.000	0.000	0.000	0.000	0.000	0.000	0.000	0.000	0.000	0.000	0.000	0.000	0.000	120	512	13304	13237	-0.505	Error	Error	5499	7805	0	0	5597	7640	0	0	0	0
2	13	5	""	"YJL083W"	8540	15710	130	3188	3129	1285	119	124	55	100	100	0	6031	5820	2032	173	184	70	100	100	0	0	0	0	0	0	0	0	0	0	0	0	0	0	0	0	0	0	0	0.524	0.533	0.527	0.508	1.691	0.531	0.844	0.000	0.000	0.000	0.000	0.000	0.000	0.000	0.000	0.000	0.000	0.000	0.000	0.000	0.000	120	482	8927	8657	-0.933	Error	Error	3069	5858	0	0	3010	5647	0	0	0	0
2	14	5	"asf1"	"YJL115W"	8730	15710	130	6813	6697	1891	124	130	66	100	100	0	8104	7879	1968	177	189	75	100	100	0	0	0	0	0	0	0	0	0	0	0	0	0	0	0	0	0	0	0	0.844	0.853	0.870	0.847	1.411	0.856	0.849	0.000	0.000	0.000	0.000	0.000	0.000	0.000	0.000	0.000	0.000	0.000	0.000	0.000	0.000	120	498	14616	14275	-0.245	Error	Error	6689	7927	0	0	6573	7702	0	0	0	0
2	15	5	"PEP8"	"YJL053W"	8910	15710	140	4570	4287	1633	128	137	71	98	96	0	4968	4563	1821	173	187	70	96	95	0	0	0	0	0	0	0	0	0	0	0	0	0	0	0	0	0	0	0	0.926	0.947	0.909	0.875	2.188	0.931	0.843	0.000	0.000	0.000	0.000	0.000	0.000	0.000	0.000	0.000	0.000	0.000	0.000	0.000	0.000	156	569	9237	8549	-0.110	Error	Error	4442	4795	0	0	4159	4390	0	0	0	0
2	16	5	"EXO70"	"YJL085W"	9130	15720	130	9405	8991	2713	126	136	67	100	100	0	6766	6014	2154	167	182	70	100	100	0	0	0	0	0	0	0	0	0	0	0	0	0	0	0	0	0	0	0	1.406	1.516	1.461	1.647	1.953	1.482	0.843	0.000	0.000	0.000	0.000	0.000	0.000	0.000	0.000	0.000	0.000	0.000	0.000	0.000	0.000	120	508	15878	14712	0.492	Error	Error	9279	6599	0	0	8865	5847	0	0	0	0
2	17	5	"PHO86"	"YJL117W"	9290	15710	130	5237	4846	1592	115	125	61	100	100	0	7481	6814	2307	166	173	50	100	99	0	0	0	0	0	0	0	0	0	0	0	0	0	0	0	0	0	0	0	0.700	0.712	0.725	0.744	1.957	0.681	0.819	0.000	0.000	0.000	0.000	0.000	0.000	0.000	0.000	0.000	0.000	0.000	0.000	0.000	0.000	120	463	12437	11379	-0.514	Error	Error	5122	7315	0	0	4731	6648	0	0	0	0
2	18	5	""	"YJL055W"	9470	15710	130	2959	2926	729	123	136	96	100	100	0	6365	6164	1462	173	191	101	100	100	0	0	0	0	0	0	0	0	0	0	0	0	0	0	0	0	0	0	0	0.458	0.468	0.465	0.470	1.429	0.438	0.842	0.000	0.000	0.000	0.000	0.000	0.000	0.000	0.000	0.000	0.000	0.000	0.000	0.000	0.000	120	496	9028	8794	-1.127	Error	Error	2836	6192	0	0	2803	5991	0	0	0	0
2	19	5	"TRL1"	"YJL087C"	9660	15710	130	6580	6533	2932	128	138	75	100	100	0	5350	5389	2321	187	204	164	100	99	0	0	0	0	0	0	0	0	0	0	0	0	0	0	0	0	0	0	0	1.250	1.231	1.209	1.242	1.631	1.260	0.840	0.000	0.000	0.000	0.000	0.000	0.000	0.000	0.000	0.000	0.000	0.000	0.000	0.000	0.000	120	481	11615	11607	0.322	Error	Error	6452	5163	0	0	6405	5202	0	0	0	0
2	20	5	""	"YJL119C"	9840	15710	130	1381	1389	369	128	145	123	100	98	0	2806	2616	676	191	220	199	99	98	0	0	0	0	0	0	0	0	0	0	0	0	0	0	0	0	0	0	0	0.479	0.520	0.524	0.527	1.653	0.488	0.822	0.000	0.000	0.000	0.000	0.000	0.000	0.000	0.000	0.000	0.000	0.000	0.000	0.000	0.000	120	526	3868	3686	-1.061	Error	Error	1253	2615	0	0	1261	2425	0	0	0	0
2	21	5	"PHD1"	"YKL043W"	10070	15710	140	5726	5216	1598	124	139	76	99	99	0	9230	8178	2999	187	198	63	95	94	0	0	0	0	0	0	0	0	0	0	0	0	0	0	0	0	0	0	0	0.619	0.637	0.624	0.691	2.395	0.594	0.852	0.000	0.000	0.000	0.000	0.000	0.000	0.000	0.000	0.000	0.000	0.000	0.000	0.000	0.000	156	505	14645	13083	-0.691	Error	Error	5602	9043	0	0	5092	7991	0	0	0	0
2	22	5	"MUD2"	"YKL074C"	10240	15710	130	4649	4495	1128	128	141	78	100	100	0	7892	7458	1731	185	196	69	100	100	0	0	0	0	0	0	0	0	0	0	0	0	0	0	0	0	0	0	0	0.587	0.600	0.601	0.597	1.497	0.580	0.872	0.000	0.000	0.000	0.000	0.000	0.000	0.000	0.000	0.000	0.000	0.000	0.000	0.000	0.000	120	552	12228	11640	-0.770	Error	Error	4521	7707	0	0	4367	7273	0	0	0	0
2	1	6	""	"YKL105C"	6260	15900	130	4830	5875	3794	117	126	62	100	100	0	3728	3991	2230	167	177	67	99	99	0	0	0	0	0	0	0	0	0	0	0	0	0	0	0	0	0	0	0	1.324	1.506	1.454	1.516	1.792	1.643	0.807	0.000	0.000	0.000	0.000	0.000	0.000	0.000	0.000	0.000	0.000	0.000	0.000	0.000	0.000	120	599	8274	9582	0.404	Error	Error	4713	3561	0	0	5758	3824	0	0	0	0
2	2	6	"PRI2"	"YKL045W"	6430	15900	130	2563	2478	645	118	146	189	100	99	0	4450	4323	1099	167	179	98	100	100	0	0	0	0	0	0	0	0	0	0	0	0	0	0	0	0	0	0	0	0.571	0.568	0.567	0.568	1.462	0.552	0.863	0.000	0.000	0.000	0.000	0.000	0.000	0.000	0.000	0.000	0.000	0.000	0.000	0.000	0.000	120	477	6728	6516	-0.809	Error	Error	2445	4283	0	0	2360	4156	0	0	0	0
2	3	6	""	"YKL076C"	6640	15900	130	6618	6329	1515	113	136	163	100	100	0	2937	2825	556	156	177	138	100	100	0	0	0	0	0	0	0	0	0	0	0	0	0	0	0	0	0	0	0	2.339	2.329	2.322	2.301	1.397	2.472	0.875	0.000	0.000	0.000	0.000	0.000	0.000	0.000	0.000	0.000	0.000	0.000	0.000	0.000	0.000	120	597	9286	8885	1.226	Error	Error	6505	2781	0	0	6216	2669	0	0	0	0
2	4	6	""	"YKL107W"	6850	15920	90	401	450	218	117	136	112	90	67	0	431	474	254	159	185	149	78	44	0	0	0	0	0	0	0	0	0	0	0	0	0	0	0	0	0	0	0	1.044	1.057	1.035	1.029	2.527	0.937	0.534	0.000	0.000	0.000	0.000	0.000	0.000	0.000	0.000	0.000	0.000	0.000	0.000	0.000	0.000	52	345	556	648	0.062	Error	Error	284	272	0	0	333	315	0	0	0	0
2	5	6	""	"YKL047W"	7010	15900	130	5386	4959	1633	115	125	61	100	100	0	4290	4109	1174	161	170	56	99	99	0	0	0	0	0	0	0	0	0	0	0	0	0	0	0	0	0	0	0	1.277	1.227	1.248	1.221	1.626	1.280	0.882	0.000	0.000	0.000	0.000	0.000	0.000	0.000	0.000	0.000	0.000	0.000	0.000	0.000	0.000	120	527	9400	8792	0.352	Error	Error	5271	4129	0	0	4844	3948	0	0	0	0
2	6	6	""	"YKL078W"	7200	15900	130	7532	7642	2797	113	121	52	100	100	0	6334	6300	2032	166	173	58	100	100	0	0	0	0	0	0	0	0	0	0	0	0	0	0	0	0	0	0	0	1.203	1.227	1.202	1.237	1.560	1.261	0.881	0.000	0.000	0.000	0.000	0.000	0.000	0.000	0.000	0.000	0.000	0.000	0.000	0.000	0.000	120	444	13587	13663	0.266	Error	Error	7419	6168	0	0	7529	6134	0	0	0	0
2	7	6	"HAP4"	"YKL109W"	7370	15900	140	1805	1746	608	116	129	71	97	96	0	3529	3178	1195	180	193	80	96	94	0	0	0	0	0	0	0	0	0	0	0	0	0	0	0	0	0	0	0	0.504	0.544	0.541	0.637	2.478	0.513	0.855	0.000	0.000	0.000	0.000	0.000	0.000	0.000	0.000	0.000	0.000	0.000	0.000	0.000	0.000	156	487	5038	4628	-0.988	Error	Error	1689	3349	0	0	1630	2998	0	0	0	0
2	8	6	"CSE4"	"YKL049C"	7580	15900	140	2164	1990	722	124	137	80	96	96	0	3232	2888	1092	181	194	81	94	93	0	0	0	0	0	0	0	0	0	0	0	0	0	0	0	0	0	0	0	0.669	0.689	0.698	0.697	2.607	0.664	0.854	0.000	0.000	0.000	0.000	0.000	0.000	0.000	0.000	0.000	0.000	0.000	0.000	0.000	0.000	156	524	5091	4573	-0.581	Error	Error	2040	3051	0	0	1866	2707	0	0	0	0
2	9	6	"VMA5"	"YKL080W"	7780	15900	140	2031	1935	639	113	128	65	98	97	0	2896	2644	880	174	184	71	98	97	0	0	0	0	0	0	0	0	0	0	0	0	0	0	0	0	0	0	0	0.705	0.738	0.718	0.729	2.228	0.713	0.840	0.000	0.000	0.000	0.000	0.000	0.000	0.000	0.000	0.000	0.000	0.000	0.000	0.000	0.000	156	504	4640	4292	-0.505	Error	Error	1918	2722	0	0	1822	2470	0	0	0	0
2	10	6	""	"YKL111C"	7960	15900	130	724	740	302	111	121	54	98	98	0	641	654	235	166	177	64	97	93	0	0	0	0	0	0	0	0	0	0	0	0	0	0	0	0	0	0	0	1.291	1.289	1.226	1.262	1.810	1.340	0.709	0.000	0.000	0.000	0.000	0.000	0.000	0.000	0.000	0.000	0.000	0.000	0.000	0.000	0.000	120	472	1088	1117	0.368	Error	Error	613	475	0	0	629	488	0	0	0	0
2	11	6	"snf7"	"YLR025W"	8160	15900	140	3298	3166	1513	119	125	54	98	97	0	4058	3806	1819	173	188	112	92	92	0	0	0	0	0	0	0	0	0	0	0	0	0	0	0	0	0	0	0	0.818	0.839	0.819	0.839	2.611	0.822	0.817	0.000	0.000	0.000	0.000	0.000	0.000	0.000	0.000	0.000	0.000	0.000	0.000	0.000	0.000	156	526	7064	6680	-0.289	Error	Error	3179	3885	0	0	3047	3633	0	0	0	0
2	12	6	"ERG3"	"YLR056W"	8340	15900	130	2771	2619	845	119	122	53	100	99	0	5097	4840	1399	171	182	100	100	100	0	0	0	0	0	0	0	0	0	0	0	0	0	0	0	0	0	0	0	0.538	0.535	0.546	0.535	1.570	0.514	0.805	0.000	0.000	0.000	0.000	0.000	0.000	0.000	0.000	0.000	0.000	0.000	0.000	0.000	0.000	120	494	7578	7169	-0.893	Error	Error	2652	4926	0	0	2500	4669	0	0	0	0
2	13	6	"GAA1"	"YLR088W"	8540	15900	140	5408	5274	2140	113	117	49	99	99	0	5271	5225	2269	167	176	68	95	94	0	0	0	0	0	0	0	0	0	0	0	0	0	0	0	0	0	0	0	1.037	1.020	1.025	1.021	1.883	1.003	0.838	0.000	0.000	0.000	0.000	0.000	0.000	0.000	0.000	0.000	0.000	0.000	0.000	0.000	0.000	156	550	10399	10219	0.053	Error	Error	5295	5104	0	0	5161	5058	0	0	0	0
2	14	6	"AAT2"	"YLR027C"	8710	15900	130	2769	2695	833	113	121	54	100	100	0	4698	4411	1210	167	177	75	100	100	0	0	0	0	0	0	0	0	0	0	0	0	0	0	0	0	0	0	0	0.586	0.608	0.629	0.610	1.531	0.590	0.854	0.000	0.000	0.000	0.000	0.000	0.000	0.000	0.000	0.000	0.000	0.000	0.000	0.000	0.000	120	511	7187	6826	-0.771	Error	Error	2656	4531	0	0	2582	4244	0	0	0	0
2	15	6	"SHM2"	"YLR058C"	8910	15900	130	7468	7206	2373	114	121	55	100	100	0	4638	4299	1395	155	163	60	100	100	0	0	0	0	0	0	0	0	0	0	0	0	0	0	0	0	0	0	0	1.640	1.711	1.691	1.767	1.636	1.749	0.849	0.000	0.000	0.000	0.000	0.000	0.000	0.000	0.000	0.000	0.000	0.000	0.000	0.000	0.000	120	508	11837	11236	0.714	Error	Error	7354	4483	0	0	7092	4144	0	0	0	0
2	16	6	"XDJ1"	"YLR090W"	9080	15890	130	6252	6048	2325	113	119	51	100	100	0	7673	7268	2450	147	152	44	100	100	0	0	0	0	0	0	0	0	0	0	0	0	0	0	0	0	0	0	0	0.816	0.833	0.858	0.804	1.664	0.852	0.873	0.000	0.000	0.000	0.000	0.000	0.000	0.000	0.000	0.000	0.000	0.000	0.000	0.000	0.000	120	533	13665	13056	-0.294	Error	Error	6139	7526	0	0	5935	7121	0	0	0	0
2	17	6	"RPL15A"	"YLR029C"	9290	15900	130	2549	2468	811	119	127	62	100	100	0	3866	3796	1327	160	166	53	99	99	0	0	0	0	0	0	0	0	0	0	0	0	0	0	0	0	0	0	0	0.656	0.646	0.633	0.682	2.000	0.616	0.818	0.000	0.000	0.000	0.000	0.000	0.000	0.000	0.000	0.000	0.000	0.000	0.000	0.000	0.000	120	584	6136	5985	-0.609	Error	Error	2430	3706	0	0	2349	3636	0	0	0	0
2	18	6	"FRS1"	"YLR060W"	9510	15890	130	2838	2932	1175	123	133	67	100	99	0	5052	4967	1677	174	185	79	99	99	0	0	0	0	0	0	0	0	0	0	0	0	0	0	0	0	0	0	0	0.557	0.586	0.594	0.573	1.794	0.581	0.849	0.000	0.000	0.000	0.000	0.000	0.000	0.000	0.000	0.000	0.000	0.000	0.000	0.000	0.000	120	521	7593	7602	-0.845	Error	Error	2715	4878	0	0	2809	4793	0	0	0	0
2	19	6	"SUL2"	"YLR092W"	9690	15890	130	5355	5771	2538	139	204	427	99	97	0	4799	4764	1890	194	267	431	95	95	0	0	0	0	0	0	0	0	0	0	0	0	0	0	0	0	0	0	0	1.133	1.232	1.242	1.256	1.891	1.259	0.860	0.000	0.000	0.000	0.000	0.000	0.000	0.000	0.000	0.000	0.000	0.000	0.000	0.000	0.000	120	542	9821	10202	0.180	Error	Error	5216	4605	0	0	5632	4570	0	0	0	0
2	20	6	""	"YLR031W"	9900	15900	140	1920	1847	600	138	199	420	94	92	0	3169	3038	930	188	259	416	96	94	0	0	0	0	0	0	0	0	0	0	0	0	0	0	0	0	0	0	0	0.598	0.600	0.592	0.600	2.004	0.606	0.797	0.000	0.000	0.000	0.000	0.000	0.000	0.000	0.000	0.000	0.000	0.000	0.000	0.000	0.000	156	563	4763	4559	-0.742	Error	Error	1782	2981	0	0	1709	2850	0	0	0	0
2	21	6	""	"YLR062C"	10070	15890	130	2145	1981	760	124	130	60	96	95	0	2459	2300	723	177	185	61	97	96	0	0	0	0	0	0	0	0	0	0	0	0	0	0	0	0	0	0	0	0.886	0.875	0.891	0.817	1.992	0.883	0.819	0.000	0.000	0.000	0.000	0.000	0.000	0.000	0.000	0.000	0.000	0.000	0.000	0.000	0.000	120	420	4303	3980	-0.175	Error	Error	2021	2282	0	0	1857	2123	0	0	0	0
2	22	6	"GIS3"	"YLR094C"	10240	15900	130	2485	2500	809	124	135	63	100	100	0	4529	4368	1493	177	190	72	99	99	0	0	0	0	0	0	0	0	0	0	0	0	0	0	0	0	0	0	0	0.543	0.567	0.559	0.577	1.542	0.526	0.823	0.000	0.000	0.000	0.000	0.000	0.000	0.000	0.000	0.000	0.000	0.000	0.000	0.000	0.000	120	592	6713	6567	-0.882	Error	Error	2361	4352	0	0	2376	4191	0	0	0	0
2	1	7	""	"YLR400W"	6270	16090	130	1130	1084	381	113	120	61	98	95	0	3081	2905	841	165	174	70	98	97	0	0	0	0	0	0	0	0	0	0	0	0	0	0	0	0	0	0	0	0.349	0.354	0.344	0.339	1.696	0.347	0.835	0.000	0.000	0.000	0.000	0.000	0.000	0.000	0.000	0.000	0.000	0.000	0.000	0.000	0.000	120	610	3933	3711	-1.520	Error	Error	1017	2916	0	0	971	2740	0	0	0	0
2	2	7	"sen1"	"YLR430W"	6450	16090	150	132	147	72	113	121	60	32	12	0	210	238	101	155	170	76	43	23	0	0	0	0	0	0	0	0	0	0	0	0	0	0	0	0	0	0	0	0.345	0.410	0.700	0.660	3.782	0.412	0.136	0.000	0.000	0.000	0.000	0.000	0.000	0.000	0.000	0.000	0.000	0.000	0.000	0.000	0.000	156	627	74	117	-1.533	Error	Error	19	55	0	0	34	83	0	0	-50	0
2	3	7	"PAU4"	"YLR461W"	6650	16090	130	5159	7646	6233	112	132	156	100	100	0	5319	6146	4417	161	178	111	100	99	0	0	0	0	0	0	0	0	0	0	0	0	0	0	0	0	0	0	0	0.978	1.259	1.179	1.254	1.925	1.349	0.873	0.000	0.000	0.000	0.000	0.000	0.000	0.000	0.000	0.000	0.000	0.000	0.000	0.000	0.000	120	571	10205	13519	-0.031	Error	Error	5047	5158	0	0	7534	5985	0	0	0	0
2	4	7	""	"YLR402W"	6830	16100	120	758	746	264	113	120	53	100	99	0	2769	2584	1080	161	170	61	97	95	0	0	0	0	0	0	0	0	0	0	0	0	0	0	0	0	0	0	0	0.247	0.261	0.256	0.297	2.445	0.232	0.800	0.000	0.000	0.000	0.000	0.000	0.000	0.000	0.000	0.000	0.000	0.000	0.000	0.000	0.000	120	507	3253	3056	-2.016	Error	Error	645	2608	0	0	633	2423	0	0	0	0
2	5	7	""	"YLR432W"	7030	16090	130	12543	11985	5440	115	122	52	100	100	0	9998	9349	3975	161	171	58	97	95	0	0	0	0	0	0	0	0	0	0	0	0	0	0	0	0	0	0	0	1.263	1.292	1.301	1.229	1.948	1.361	0.835	0.000	0.000	0.000	0.000	0.000	0.000	0.000	0.000	0.000	0.000	0.000	0.000	0.000	0.000	120	575	22265	21058	0.337	Error	Error	12428	9837	0	0	11870	9188	0	0	0	0
2	6	7	""	"YLR463C"	7230	16090	130	11986	10813	4080	114	125	71	100	100	0	17679	15888	5291	166	182	81	99	99	0	0	0	0	0	0	0	0	0	0	0	0	0	0	0	0	0	0	0	0.678	0.681	0.705	0.674	1.922	0.685	0.866	0.000	0.000	0.000	0.000	0.000	0.000	0.000	0.000	0.000	0.000	0.000	0.000	0.000	0.000	120	511	29385	26421	-0.561	Error	Error	11872	17513	0	0	10699	15722	0	0	0	0
2	7	7	""	"YLR404W"	7410	16090	130	4151	3954	1594	114	127	72	99	99	0	3514	3311	1172	168	182	75	98	98	0	0	0	0	0	0	0	0	0	0	0	0	0	0	0	0	0	0	0	1.207	1.222	1.241	1.178	1.830	1.288	0.824	0.000	0.000	0.000	0.000	0.000	0.000	0.000	0.000	0.000	0.000	0.000	0.000	0.000	0.000	120	494	7383	6983	0.271	Error	Error	4037	3346	0	0	3840	3143	0	0	0	0
2	8	7	""	"YLR434C"	7590	16090	130	2840	2683	1041	122	129	60	100	100	0	2602	2463	738	177	183	63	100	100	0	0	0	0	0	0	0	0	0	0	0	0	0	0	0	0	0	0	0	1.121	1.120	1.104	1.057	1.662	1.177	0.826	0.000	0.000	0.000	0.000	0.000	0.000	0.000	0.000	0.000	0.000	0.000	0.000	0.000	0.000	120	534	5143	4847	0.165	Error	Error	2718	2425	0	0	2561	2286	0	0	0	0
2	9	7	""	"YLR465C"	7790	16090	130	10461	9552	3421	120	129	64	100	100	0	15895	15001	4862	181	188	69	100	100	0	0	0	0	0	0	0	0	0	0	0	0	0	0	0	0	0	0	0	0.658	0.636	0.660	0.627	1.617	0.628	0.853	0.000	0.000	0.000	0.000	0.000	0.000	0.000	0.000	0.000	0.000	0.000	0.000	0.000	0.000	120	519	26055	24252	-0.604	Error	Error	10341	15714	0	0	9432	14820	0	0	0	0
2	10	7	"RPL31B"	"YLR406C"	7970	16090	120	406	431	171	120	127	58	97	92	0	605	610	217	176	183	57	99	98	0	0	0	0	0	0	0	0	0	0	0	0	0	0	0	0	0	0	0	0.667	0.717	0.710	0.672	2.008	0.715	0.610	0.000	0.000	0.000	0.000	0.000	0.000	0.000	0.000	0.000	0.000	0.000	0.000	0.000	0.000	120	498	715	745	-0.585	Error	Error	286	429	0	0	311	434	0	0	0	0
2	11	7	"ECM30"	"YLR436C"	8170	16090	130	2709	3261	1965	119	136	145	99	95	0	3634	4183	2453	176	211	241	97	95	0	0	0	0	0	0	0	0	0	0	0	0	0	0	0	0	0	0	0	0.749	0.784	0.749	0.746	1.642	0.779	0.839	0.000	0.000	0.000	0.000	0.000	0.000	0.000	0.000	0.000	0.000	0.000	0.000	0.000	0.000	120	553	6048	7149	-0.417	Error	Error	2590	3458	0	0	3142	4007	0	0	0	0
2	12	7	"YRF1-5"	"YLR467W"	8370	16100	130	6555	7796	5721	117	135	143	96	93	0	10373	10030	6941	174	202	234	94	90	0	0	0	0	0	0	0	0	0	0	0	0	0	0	0	0	0	0	0	0.631	0.779	0.751	0.718	2.726	0.777	0.814	0.000	0.000	0.000	0.000	0.000	0.000	0.000	0.000	0.000	0.000	0.000	0.000	0.000	0.000	120	587	16637	17535	-0.664	Error	Error	6438	10199	0	0	7679	9856	0	0	0	0
2	13	7	""	"YMR160W"	8580	16090	130	6927	6702	2367	113	124	60	100	100	0	8059	7674	2404	171	177	53	100	100	0	0	0	0	0	0	0	0	0	0	0	0	0	0	0	0	0	0	0	0.864	0.878	0.886	0.880	1.750	0.887	0.876	0.000	0.000	0.000	0.000	0.000	0.000	0.000	0.000	0.000	0.000	0.000	0.000	0.000	0.000	120	536	14702	14092	-0.211	Error	Error	6814	7888	0	0	6589	7503	0	0	0	0
2	14	7	"SGS1"	"YMR190C"	8760	16100	110	369	404	183	119	125	53	93	88	0	453	464	179	167	177	63	90	83	0	0	0	0	0	0	0	0	0	0	0	0	0	0	0	0	0	0	0	0.874	0.960	0.964	0.896	2.216	0.946	0.473	0.000	0.000	0.000	0.000	0.000	0.000	0.000	0.000	0.000	0.000	0.000	0.000	0.000	0.000	80	422	536	582	-0.194	Error	Error	250	286	0	0	285	297	0	0	0	0
2	15	7	"ERG8"	"YMR220W"	8930	16090	130	11074	10684	3680	117	125	54	100	100	0	8604	7888	2530	156	167	54	100	100	0	0	0	0	0	0	0	0	0	0	0	0	0	0	0	0	0	0	0	1.297	1.367	1.396	1.360	1.553	1.428	0.866	0.000	0.000	0.000	0.000	0.000	0.000	0.000	0.000	0.000	0.000	0.000	0.000	0.000	0.000	120	556	19405	18299	0.375	Error	Error	10957	8448	0	0	10567	7732	0	0	0	0
2	16	7	""	"YMR162C"	9140	16100	120	571	591	177	121	131	63	98	96	0	539	543	153	165	177	78	98	93	0	0	0	0	0	0	0	0	0	0	0	0	0	0	0	0	0	0	0	1.203	1.243	1.207	1.256	1.839	1.261	0.656	0.000	0.000	0.000	0.000	0.000	0.000	0.000	0.000	0.000	0.000	0.000	0.000	0.000	0.000	120	497	824	848	0.267	Error	Error	450	374	0	0	470	378	0	0	0	0
2	17	7	""	"YMR192W"	9310	16090	130	5544	5514	2326	136	147	72	100	100	0	6149	5921	2299	180	188	63	100	100	0	0	0	0	0	0	0	0	0	0	0	0	0	0	0	0	0	0	0	0.906	0.937	0.967	0.939	1.689	0.948	0.852	0.000	0.000	0.000	0.000	0.000	0.000	0.000	0.000	0.000	0.000	0.000	0.000	0.000	0.000	120	470	11377	11119	-0.142	Error	Error	5408	5969	0	0	5378	5741	0	0	0	0
2	18	7	""	"YMR222C"	9490	16080	150	147	169	96	133	144	71	28	10	0	206	247	122	182	195	103	26	13	0	0	0	0	0	0	0	0	0	0	0	0	0	0	0	0	0	0	0	0.583	0.554	0.756	0.786	3.767	0.418	0.207	0.000	0.000	0.000	0.000	0.000	0.000	0.000	0.000	0.000	0.000	0.000	0.000	0.000	0.000	156	679	38	101	-0.778	Error	Error	14	24	0	0	36	65	0	0	-50	0
2	19	7	"MSS11"	"YMR164C"	9690	16090	110	310	324	129	133	162	277	25	1	0	415	430	144	184	207	207	58	12	0	0	0	0	0	0	0	0	0	0	0	0	0	0	0	0	0	0	0	0.766	0.776	0.698	0.693	2.520	0.581	0.312	0.000	0.000	0.000	0.000	0.000	0.000	0.000	0.000	0.000	0.000	0.000	0.000	0.000	0.000	80	500	408	437	-0.384	Error	Error	177	231	0	0	191	246	0	0	0	0
2	20	7	"MRPL24"	"YMR193W"	9900	16090	130	3137	3010	1111	133	145	81	99	99	0	4157	3992	1262	185	204	97	100	99	0	0	0	0	0	0	0	0	0	0	0	0	0	0	0	0	0	0	0	0.756	0.756	0.756	0.739	1.669	0.773	0.856	0.000	0.000	0.000	0.000	0.000	0.000	0.000	0.000	0.000	0.000	0.000	0.000	0.000	0.000	120	534	6976	6684	-0.403	Error	Error	3004	3972	0	0	2877	3807	0	0	0	0
2	21	7	"MRE11"	"YMR224C"	10070	16090	130	858	933	470	129	134	62	97	97	0	935	979	451	177	187	63	94	94	0	0	0	0	0	0	0	0	0	0	0	0	0	0	0	0	0	0	0	0.962	1.002	0.933	0.928	2.027	1.023	0.684	0.000	0.000	0.000	0.000	0.000	0.000	0.000	0.000	0.000	0.000	0.000	0.000	0.000	0.000	120	509	1487	1606	-0.056	Error	Error	729	758	0	0	804	802	0	0	0	0
2	22	7	""	"YMR166C"	10270	16090	130	4013	3608	1432	128	134	57	99	99	0	6980	6463	2206	179	188	67	100	100	0	0	0	0	0	0	0	0	0	0	0	0	0	0	0	0	0	0	0	0.571	0.554	0.545	0.522	2.093	0.555	0.846	0.000	0.000	0.000	0.000	0.000	0.000	0.000	0.000	0.000	0.000	0.000	0.000	0.000	0.000	120	660	10686	9764	-0.808	Error	Error	3885	6801	0	0	3480	6284	0	0	0	0
2	1	8	"RPL36A"	"YMR194W"	6270	16290	130	2105	2035	641	117	127	59	100	99	0	3557	3286	1129	180	211	529	94	90	0	0	0	0	0	0	0	0	0	0	0	0	0	0	0	0	0	0	0	0.589	0.618	0.610	0.653	1.866	0.572	0.832	0.000	0.000	0.000	0.000	0.000	0.000	0.000	0.000	0.000	0.000	0.000	0.000	0.000	0.000	120	659	5365	5024	-0.764	Error	Error	1988	3377	0	0	1918	3106	0	0	0	0
2	2	8	""	"YMR226C"	6460	16290	130	3405	3380	1217	111	118	56	100	100	0	5111	4684	1618	168	198	557	97	95	0	0	0	0	0	0	0	0	0	0	0	0	0	0	0	0	0	0	0	0.666	0.724	0.721	0.758	1.765	0.664	0.786	0.000	0.000	0.000	0.000	0.000	0.000	0.000	0.000	0.000	0.000	0.000	0.000	0.000	0.000	120	592	8237	7785	-0.586	Error	Error	3294	4943	0	0	3269	4516	0	0	0	0
2	3	8	""	"YNL207W"	6670	16290	110	214	217	90	113	121	55	66	47	0	299	297	96	178	188	68	67	42	0	0	0	0	0	0	0	0	0	0	0	0	0	0	0	0	0	0	0	0.835	0.874	0.816	0.820	3.368	0.794	0.180	0.000	0.000	0.000	0.000	0.000	0.000	0.000	0.000	0.000	0.000	0.000	0.000	0.000	0.000	80	449	222	223	-0.261	Error	Error	101	121	0	0	104	119	0	0	0	0
2	4	8	"lap3"	"YNL239W"	6840	16280	130	1732	1724	527	114	122	54	100	100	0	3778	3788	930	176	188	71	100	100	0	0	0	0	0	0	0	0	0	0	0	0	0	0	0	0	0	0	0	0.449	0.446	0.450	0.431	1.547	0.431	0.832	0.000	0.000	0.000	0.000	0.000	0.000	0.000	0.000	0.000	0.000	0.000	0.000	0.000	0.000	120	508	5220	5222	-1.155	Error	Error	1618	3602	0	0	1610	3612	0	0	0	0
2	5	8	"bni1"	"YNL271C"	7020	16280	130	259	273	97	110	118	51	90	73	0	528	537	145	165	174	54	99	96	0	0	0	0	0	0	0	0	0	0	0	0	0	0	0	0	0	0	0	0.410	0.438	0.423	0.399	2.295	0.411	0.479	0.000	0.000	0.000	0.000	0.000	0.000	0.000	0.000	0.000	0.000	0.000	0.000	0.000	0.000	120	577	512	535	-1.285	Error	Error	149	363	0	0	163	372	0	0	0	0
2	6	8	"SSB2"	"YNL209W"	7240	16280	130	4382	4113	1670	113	126	70	99	98	0	5551	5204	2004	169	181	68	98	96	0	0	0	0	0	0	0	0	0	0	0	0	0	0	0	0	0	0	0	0.793	0.794	0.776	0.798	2.171	0.779	0.833	0.000	0.000	0.000	0.000	0.000	0.000	0.000	0.000	0.000	0.000	0.000	0.000	0.000	0.000	120	555	9651	9035	-0.334	Error	Error	4269	5382	0	0	4000	5035	0	0	0	0
2	7	8	"zwf1"	"YNL241C"	7430	16290	130	5087	4844	1469	117	124	55	100	100	0	3322	3167	955	167	171	44	99	99	0	0	0	0	0	0	0	0	0	0	0	0	0	0	0	0	0	0	0	1.575	1.576	1.576	1.619	1.633	1.610	0.859	0.000	0.000	0.000	0.000	0.000	0.000	0.000	0.000	0.000	0.000	0.000	0.000	0.000	0.000	120	489	8125	7727	0.656	Error	Error	4970	3155	0	0	4727	3000	0	0	0	0
2	8	8	"TOF1"	"YNL273W"	7610	16290	120	685	751	398	119	122	49	99	97	0	664	772	837	170	175	42	95	92	0	0	0	0	0	0	0	0	0	0	0	0	0	0	0	0	0	0	0	1.146	1.050	1.065	1.124	2.733	0.428	0.168	0.000	0.000	0.000	0.000	0.000	0.000	0.000	0.000	0.000	0.000	0.000	0.000	0.000	0.000	120	476	1060	1234	0.196	Error	Error	566	494	0	0	632	602	0	0	0	0
2	9	8	""	"YNL211C"	7790	16280	130	3977	3707	1185	115	120	53	100	100	0	2941	2751	805	172	178	46	100	99	0	0	0	0	0	0	0	0	0	0	0	0	0	0	0	0	0	0	0	1.395	1.393	1.438	1.375	1.833	1.426	0.867	0.000	0.000	0.000	0.000	0.000	0.000	0.000	0.000	0.000	0.000	0.000	0.000	0.000	0.000	120	505	6631	6171	0.480	Error	Error	3862	2769	0	0	3592	2579	0	0	0	0
2	10	8	"SLA2"	"YNL243W"	7980	16280	130	1885	2371	1441	118	126	58	100	100	0	3872	4570	2515	173	180	53	100	100	0	0	0	0	0	0	0	0	0	0	0	0	0	0	0	0	0	0	0	0.478	0.512	0.474	0.491	1.603	0.506	0.819	0.000	0.000	0.000	0.000	0.000	0.000	0.000	0.000	0.000	0.000	0.000	0.000	0.000	0.000	120	541	5466	6650	-1.066	Error	Error	1767	3699	0	0	2253	4397	0	0	0	0
2	11	8	""	"YNL275W"	8180	16280	130	6531	6188	2066	119	136	145	100	100	0	6371	6030	1780	176	196	198	100	98	0	0	0	0	0	0	0	0	0	0	0	0	0	0	0	0	0	0	0	1.035	1.037	1.037	1.021	1.898	1.058	0.869	0.000	0.000	0.000	0.000	0.000	0.000	0.000	0.000	0.000	0.000	0.000	0.000	0.000	0.000	120	558	12607	11923	0.050	Error	Error	6412	6195	0	0	6069	5854	0	0	0	0
2	12	8	""	"YNL213C"	8370	16280	130	3977	3744	1179	118	126	57	100	99	0	4415	4236	1229	174	180	56	99	99	0	0	0	0	0	0	0	0	0	0	0	0	0	0	0	0	0	0	0	0.910	0.893	0.888	0.869	1.720	0.898	0.859	0.000	0.000	0.000	0.000	0.000	0.000	0.000	0.000	0.000	0.000	0.000	0.000	0.000	0.000	120	479	8100	7688	-0.136	Error	Error	3859	4241	0	0	3626	4062	0	0	0	0
2	13	8	""	"YNL245C"	8580	16290	140	2398	2271	883	125	138	65	98	97	0	3284	3054	1146	182	189	52	95	94	0	0	0	0	0	0	0	0	0	0	0	0	0	0	0	0	0	0	0	0.733	0.747	0.759	0.768	2.149	0.731	0.843	0.000	0.000	0.000	0.000	0.000	0.000	0.000	0.000	0.000	0.000	0.000	0.000	0.000	0.000	156	596	5375	5018	-0.449	Error	Error	2273	3102	0	0	2146	2872	0	0	0	0
2	14	8	"met2"	"YNL277W"	8760	16280	130	5268	5057	2066	123	136	61	100	98	0	6378	5603	2269	176	187	55	97	96	0	0	0	0	0	0	0	0	0	0	0	0	0	0	0	0	0	0	0	0.830	0.909	0.924	0.847	1.907	0.900	0.844	0.000	0.000	0.000	0.000	0.000	0.000	0.000	0.000	0.000	0.000	0.000	0.000	0.000	0.000	120	455	11347	10361	-0.270	Error	Error	5145	6202	0	0	4934	5427	0	0	0	0
2	15	8	"ALG6"	"YOR002W"	8940	16280	130	6518	6103	2001	116	128	60	100	100	0	5889	5557	1676	174	184	66	100	100	0	0	0	0	0	0	0	0	0	0	0	0	0	0	0	0	0	0	0	1.120	1.112	1.152	1.121	1.630	1.129	0.853	0.000	0.000	0.000	0.000	0.000	0.000	0.000	0.000	0.000	0.000	0.000	0.000	0.000	0.000	120	528	12117	11370	0.164	Error	Error	6402	5715	0	0	5987	5383	0	0	0	0
2	16	8	"DHS1"	"YOR033C"	9150	16290	140	10915	10642	3099	127	136	64	100	100	0	6695	6356	1914	190	204	98	96	96	0	0	0	0	0	0	0	0	0	0	0	0	0	0	0	0	0	0	0	1.658	1.705	1.681	1.640	1.682	1.775	0.831	0.000	0.000	0.000	0.000	0.000	0.000	0.000	0.000	0.000	0.000	0.000	0.000	0.000	0.000	156	479	17293	16681	0.730	Error	Error	10788	6505	0	0	10515	6166	0	0	0	0
2	17	8	"CYT1"	"YOR065W"	9290	16280	130	3777	3932	1494	139	147	62	100	100	0	4735	4916	1583	194	208	93	100	100	0	0	0	0	0	0	0	0	0	0	0	0	0	0	0	0	0	0	0	0.801	0.803	0.804	0.785	1.474	0.799	0.888	0.000	0.000	0.000	0.000	0.000	0.000	0.000	0.000	0.000	0.000	0.000	0.000	0.000	0.000	120	436	8179	8515	-0.320	Error	Error	3638	4541	0	0	3793	4722	0	0	0	0
2	18	8	""	"YOR004W"	9500	16280	130	12144	11404	2743	137	144	61	100	100	0	5023	4937	998	193	199	56	100	100	0	0	0	0	0	0	0	0	0	0	0	0	0	0	0	0	0	0	0	2.486	2.375	2.425	2.348	1.377	2.510	0.891	0.000	0.000	0.000	0.000	0.000	0.000	0.000	0.000	0.000	0.000	0.000	0.000	0.000	0.000	120	635	16837	16011	1.314	Error	Error	12007	4830	0	0	11267	4744	0	0	0	0
2	19	8	"SHE4"	"YOR035C"	9720	16280	130	3831	3823	1639	129	140	64	99	99	0	6757	6207	2554	192	199	59	98	97	0	0	0	0	0	0	0	0	0	0	0	0	0	0	0	0	0	0	0	0.564	0.614	0.593	0.602	1.890	0.609	0.841	0.000	0.000	0.000	0.000	0.000	0.000	0.000	0.000	0.000	0.000	0.000	0.000	0.000	0.000	120	545	10267	9709	-0.826	Error	Error	3702	6565	0	0	3694	6015	0	0	0	0
2	20	8	"alg8"	"YOR067C"	9890	16280	130	9447	9017	3816	126	137	65	100	100	0	7439	6765	2559	178	188	60	98	95	0	0	0	0	0	0	0	0	0	0	0	0	0	0	0	0	0	0	0	1.284	1.350	1.390	1.265	1.858	1.431	0.860	0.000	0.000	0.000	0.000	0.000	0.000	0.000	0.000	0.000	0.000	0.000	0.000	0.000	0.000	120	485	16582	15478	0.360	Error	Error	9321	7261	0	0	8891	6587	0	0	0	0
2	21	8	""	"YOR006C"	10070	16280	130	6638	5873	2116	124	133	61	100	100	0	7066	6506	2121	168	180	64	98	97	0	0	0	0	0	0	0	0	0	0	0	0	0	0	0	0	0	0	0	0.944	0.907	0.904	0.889	1.907	0.934	0.836	0.000	0.000	0.000	0.000	0.000	0.000	0.000	0.000	0.000	0.000	0.000	0.000	0.000	0.000	120	498	13412	12087	-0.083	Error	Error	6514	6898	0	0	5749	6338	0	0	0	0
2	22	8	"cyc2"	"YOR037W"	10240	16280	130	10145	9745	2685	125	130	55	100	100	0	8104	7740	2034	167	175	57	100	100	0	0	0	0	0	0	0	0	0	0	0	0	0	0	0	0	0	0	0	1.262	1.270	1.302	1.277	1.507	1.291	0.872	0.000	0.000	0.000	0.000	0.000	0.000	0.000	0.000	0.000	0.000	0.000	0.000	0.000	0.000	120	616	17957	17193	0.336	Error	Error	10020	7937	0	0	9620	7573	0	0	0	0
2	1	9	"VPS5"	"YOR069W"	6280	16480	130	9108	8806	2548	126	136	67	100	100	0	3850	3601	1065	197	230	551	97	95	0	0	0	0	0	0	0	0	0	0	0	0	0	0	0	0	0	0	0	2.459	2.550	2.460	2.583	1.651	2.624	0.881	0.000	0.000	0.000	0.000	0.000	0.000	0.000	0.000	0.000	0.000	0.000	0.000	0.000	0.000	120	607	12635	12084	1.298	Error	Error	8982	3653	0	0	8680	3404	0	0	0	0
2	2	9	"SLG1"	"YOR008C"	6470	16480	130	3458	3423	1009	125	133	62	100	100	0	5356	5019	1357	203	241	607	100	100	0	0	0	0	0	0	0	0	0	0	0	0	0	0	0	0	0	0	0	0.647	0.685	0.702	0.683	1.307	0.663	0.859	0.000	0.000	0.000	0.000	0.000	0.000	0.000	0.000	0.000	0.000	0.000	0.000	0.000	0.000	120	499	8486	8114	-0.629	Error	Error	3333	5153	0	0	3298	4816	0	0	0	0
2	3	9	"CKB2"	"YOR039W"	6650	16480	140	2683	2489	874	125	132	59	98	98	0	4409	3922	1405	203	214	69	96	94	0	0	0	0	0	0	0	0	0	0	0	0	0	0	0	0	0	0	0	0.608	0.636	0.653	0.717	2.456	0.600	0.821	0.000	0.000	0.000	0.000	0.000	0.000	0.000	0.000	0.000	0.000	0.000	0.000	0.000	0.000	156	499	6764	6083	-0.717	Error	Error	2558	4206	0	0	2364	3719	0	0	0	0
2	4	9	""	"YOR071C"	6810	16470	130	5056	5216	2326	124	128	56	100	100	0	6051	6027	2386	197	206	67	100	100	0	0	0	0	0	0	0	0	0	0	0	0	0	0	0	0	0	0	0	0.843	0.873	0.875	0.848	1.658	0.886	0.880	0.000	0.000	0.000	0.000	0.000	0.000	0.000	0.000	0.000	0.000	0.000	0.000	0.000	0.000	120	458	10786	10922	-0.247	Error	Error	4932	5854	0	0	5092	5830	0	0	0	0
2	5	9	"ATF1"	"YOR377W"	7010	16470	130	7562	7208	1903	114	121	52	100	100	0	5427	5201	1401	181	185	52	100	100	0	0	0	0	0	0	0	0	0	0	0	0	0	0	0	0	0	0	0	1.420	1.413	1.437	1.414	1.372	1.422	0.895	0.000	0.000	0.000	0.000	0.000	0.000	0.000	0.000	0.000	0.000	0.000	0.000	0.000	0.000	120	571	12694	12114	0.506	Error	Error	7448	5246	0	0	7094	5020	0	0	0	0
2	6	9	"HST2"	"YPL015C"	7210	16470	130	4062	4094	1046	112	123	63	100	100	0	4602	4676	1023	173	178	47	100	100	0	0	0	0	0	0	0	0	0	0	0	0	0	0	0	0	0	0	0	0.892	0.884	0.887	0.875	1.301	0.887	0.887	0.000	0.000	0.000	0.000	0.000	0.000	0.000	0.000	0.000	0.000	0.000	0.000	0.000	0.000	120	519	8379	8485	-0.165	Error	Error	3950	4429	0	0	3982	4503	0	0	0	0
2	7	9	""	"YPL047W"	7370	16470	130	1645	1530	445	117	127	66	99	99	0	2439	2368	519	175	180	46	100	100	0	0	0	0	0	0	0	0	0	0	0	0	0	0	0	0	0	0	0	0.675	0.644	0.666	0.617	1.666	0.642	0.842	0.000	0.000	0.000	0.000	0.000	0.000	0.000	0.000	0.000	0.000	0.000	0.000	0.000	0.000	120	450	3792	3606	-0.567	Error	Error	1528	2264	0	0	1413	2193	0	0	0	0
2	8	9	""	"YOR379C"	7550	16470	130	392	399	153	119	124	50	96	92	0	544	584	214	172	176	43	98	98	0	0	0	0	0	0	0	0	0	0	0	0	0	0	0	0	0	0	0	0.734	0.680	0.662	0.638	1.856	0.640	0.624	0.000	0.000	0.000	0.000	0.000	0.000	0.000	0.000	0.000	0.000	0.000	0.000	0.000	0.000	120	542	645	692	-0.446	Error	Error	273	372	0	0	280	412	0	0	0	0
2	9	9	""	"YPL017C"	7780	16470	130	2655	2534	858	115	124	55	100	100	0	4996	4916	1395	171	176	47	100	100	0	0	0	0	0	0	0	0	0	0	0	0	0	0	0	0	0	0	0	0.526	0.510	0.526	0.492	1.399	0.514	0.894	0.000	0.000	0.000	0.000	0.000	0.000	0.000	0.000	0.000	0.000	0.000	0.000	0.000	0.000	120	536	7365	7164	-0.926	Error	Error	2540	4825	0	0	2419	4745	0	0	0	0
2	10	9	"DIG1"	"YPL049C"	7950	16470	140	2253	2362	1218	115	125	57	99	97	0	5148	5013	2332	168	173	51	98	96	0	0	0	0	0	0	0	0	0	0	0	0	0	0	0	0	0	0	0	0.429	0.464	0.452	0.453	2.391	0.446	0.807	0.000	0.000	0.000	0.000	0.000	0.000	0.000	0.000	0.000	0.000	0.000	0.000	0.000	0.000	156	504	7118	7092	-1.220	Error	Error	2138	4980	0	0	2247	4845	0	0	0	0
2	11	9	"FRE3"	"YOR381W"	8140	16480	120	529	601	303	116	125	59	99	97	0	642	756	533	166	170	49	98	95	0	0	0	0	0	0	0	0	0	0	0	0	0	0	0	0	0	0	0	0.868	0.822	0.841	0.884	1.904	0.625	0.534	0.000	0.000	0.000	0.000	0.000	0.000	0.000	0.000	0.000	0.000	0.000	0.000	0.000	0.000	120	482	889	1075	-0.205	Error	Error	413	476	0	0	485	590	0	0	0	0
2	12	9	""	"YPL019C"	8340	16470	140	2922	3151	1540	115	123	57	99	98	0	5069	5038	2340	168	174	46	97	97	0	0	0	0	0	0	0	0	0	0	0	0	0	0	0	0	0	0	0	0.573	0.623	0.610	0.615	2.142	0.613	0.852	0.000	0.000	0.000	0.000	0.000	0.000	0.000	0.000	0.000	0.000	0.000	0.000	0.000	0.000	156	511	7708	7906	-0.804	Error	Error	2807	4901	0	0	3036	4870	0	0	0	0
2	13	9	"ARL3"	"YPL051W"	8480	16470	150	7164	6197	2886	126	135	59	98	98	0	4434	3872	1952	176	186	52	92	92	0	0	0	0	0	0	0	0	0	0	0	0	0	0	0	0	0	0	0	1.653	1.643	1.643	1.842	2.300	1.631	0.886	0.000	0.000	0.000	0.000	0.000	0.000	0.000	0.000	0.000	0.000	0.000	0.000	0.000	0.000	156	537	11296	9767	0.725	Error	Error	7038	4258	0	0	6071	3696	0	0	0	0
2	14	9	""	"YOR383C"	8740	16470	130	6509	6221	2534	128	141	67	100	100	0	5749	5278	2115	181	189	56	97	97	0	0	0	0	0	0	0	0	0	0	0	0	0	0	0	0	0	0	0	1.146	1.195	1.201	1.179	1.703	1.215	0.844	0.000	0.000	0.000	0.000	0.000	0.000	0.000	0.000	0.000	0.000	0.000	0.000	0.000	0.000	120	532	11949	11190	0.197	Error	Error	6381	5568	0	0	6093	5097	0	0	0	0
2	15	9	"ECM23"	"YPL021W"	8880	16470	130	3255	3114	1626	113	124	60	100	100	0	2592	2366	1158	173	179	50	99	99	0	0	0	0	0	0	0	0	0	0	0	0	0	0	0	0	0	0	0	1.299	1.368	1.348	1.353	1.695	1.399	0.860	0.000	0.000	0.000	0.000	0.000	0.000	0.000	0.000	0.000	0.000	0.000	0.000	0.000	0.000	120	450	5561	5194	0.377	Error	Error	3142	2419	0	0	3001	2193	0	0	0	0
2	16	9	"KTR6"	"YPL053C"	9070	16470	130	3957	3858	1354	117	122	51	100	100	0	4137	3994	1354	179	189	79	100	100	0	0	0	0	0	0	0	0	0	0	0	0	0	0	0	0	0	0	0	0.970	0.981	0.990	1.003	1.629	0.949	0.844	0.000	0.000	0.000	0.000	0.000	0.000	0.000	0.000	0.000	0.000	0.000	0.000	0.000	0.000	120	480	7798	7556	-0.044	Error	Error	3840	3958	0	0	3741	3815	0	0	0	0
2	17	9	""	"YPR078C"	9260	16460	130	3837	3705	1201	129	136	57	100	100	0	8696	8430	2286	182	196	83	100	100	0	0	0	0	0	0	0	0	0	0	0	0	0	0	0	0	0	0	0	0.436	0.434	0.429	0.420	1.428	0.429	0.892	0.000	0.000	0.000	0.000	0.000	0.000	0.000	0.000	0.000	0.000	0.000	0.000	0.000	0.000	120	473	12222	11824	-1.199	Error	Error	3708	8514	0	0	3576	8248	0	0	0	0
2	18	9	"RPC40"	"YPR110C"	9450	16470	130	8084	7934	1898	127	136	57	100	100	0	6577	6300	1636	182	190	61	100	99	0	0	0	0	0	0	0	0	0	0	0	0	0	0	0	0	0	0	0	1.244	1.276	1.258	1.327	1.629	1.270	0.883	0.000	0.000	0.000	0.000	0.000	0.000	0.000	0.000	0.000	0.000	0.000	0.000	0.000	0.000	120	624	14352	13925	0.315	Error	Error	7957	6395	0	0	7807	6118	0	0	0	0
2	19	9	""	"YPR139C"	9690	16470	130	4072	3840	1086	128	136	56	100	100	0	5010	4709	1146	182	190	55	100	100	0	0	0	0	0	0	0	0	0	0	0	0	0	0	0	0	0	0	0	0.817	0.820	0.851	0.802	1.397	0.833	0.863	0.000	0.000	0.000	0.000	0.000	0.000	0.000	0.000	0.000	0.000	0.000	0.000	0.000	0.000	120	554	8772	8239	-0.292	Error	Error	3944	4828	0	0	3712	4527	0	0	0	0
2	20	9	"tef1"	"YPR080W"	9830	16470	130	6289	6127	1824	124	133	60	100	100	0	8305	8010	2761	169	178	55	99	98	0	0	0	0	0	0	0	0	0	0	0	0	0	0	0	0	0	0	0	0.758	0.766	0.756	0.791	1.690	0.722	0.855	0.000	0.000	0.000	0.000	0.000	0.000	0.000	0.000	0.000	0.000	0.000	0.000	0.000	0.000	120	455	14301	13844	-0.400	Error	Error	6165	8136	0	0	6003	7841	0	0	0	0
2	21	9	""	"YPR112C"	10030	16470	130	8308	8634	3700	117	125	53	100	100	0	7081	6508	2684	155	164	48	100	100	0	0	0	0	0	0	0	0	0	0	0	0	0	0	0	0	0	0	0	1.183	1.341	1.303	1.384	1.790	1.354	0.882	0.000	0.000	0.000	0.000	0.000	0.000	0.000	0.000	0.000	0.000	0.000	0.000	0.000	0.000	120	620	15117	14870	0.242	Error	Error	8191	6926	0	0	8517	6353	0	0	0	0
2	22	9	"kar3"	"YPR141C"	10280	16470	120	283	267	115	114	120	52	80	64	0	411	402	158	153	159	46	88	85	0	0	0	0	0	0	0	0	0	0	0	0	0	0	0	0	0	0	0	0.655	0.614	0.593	0.547	2.511	0.585	0.420	0.000	0.000	0.000	0.000	0.000	0.000	0.000	0.000	0.000	0.000	0.000	0.000	0.000	0.000	120	639	427	402	-0.610	Error	Error	169	258	0	0	153	249	0	0	0	0
2	1	10	"DIB1"	"YPR082C"	6260	16660	130	2610	2539	734	113	117	48	100	100	0	3329	3206	664	173	180	56	100	100	0	0	0	0	0	0	0	0	0	0	0	0	0	0	0	0	0	0	0	0.791	0.800	0.807	0.774	1.406	0.815	0.861	0.000	0.000	0.000	0.000	0.000	0.000	0.000	0.000	0.000	0.000	0.000	0.000	0.000	0.000	120	630	5653	5459	-0.338	Error	Error	2497	3156	0	0	2426	3033	0	0	0	0
2	2	10	""	"YPR114W"	6440	16660	130	2239	2233	441	124	131	54	100	100	0	5190	5133	611	197	209	68	100	100	0	0	0	0	0	0	0	0	0	0	0	0	0	0	0	0	0	0	0	0.424	0.427	0.432	0.420	1.263	0.418	0.864	0.000	0.000	0.000	0.000	0.000	0.000	0.000	0.000	0.000	0.000	0.000	0.000	0.000	0.000	120	554	7108	7045	-1.239	Error	Error	2115	4993	0	0	2109	4936	0	0	0	0
2	3	10	""	"YPR143W"	6670	16660	130	4007	4396	2480	121	133	68	99	98	0	3542	3926	1909	195	204	64	95	95	0	0	0	0	0	0	0	0	0	0	0	0	0	0	0	0	0	0	0	1.161	1.146	1.068	1.059	2.281	1.166	0.874	0.000	0.000	0.000	0.000	0.000	0.000	0.000	0.000	0.000	0.000	0.000	0.000	0.000	0.000	120	477	7233	8006	0.215	Error	Error	3886	3347	0	0	4275	3731	0	0	0	0
2	4	10	""	"YPR084W"	6790	16660	130	8556	8322	1404	122	128	63	100	100	0	6161	6010	1008	183	192	61	100	100	0	0	0	0	0	0	0	0	0	0	0	0	0	0	0	0	0	0	0	1.411	1.407	1.412	1.419	1.319	1.424	0.887	0.000	0.000	0.000	0.000	0.000	0.000	0.000	0.000	0.000	0.000	0.000	0.000	0.000	0.000	120	506	14412	14027	0.497	Error	Error	8434	5978	0	0	8200	5827	0	0	0	0
2	5	10	""	"YPR116W"	7030	16660	130	2420	2412	620	119	124	53	100	100	0	4264	4125	831	177	184	50	100	100	0	0	0	0	0	0	0	0	0	0	0	0	0	0	0	0	0	0	0	0.563	0.581	0.582	0.570	1.369	0.585	0.885	0.000	0.000	0.000	0.000	0.000	0.000	0.000	0.000	0.000	0.000	0.000	0.000	0.000	0.000	120	578	6388	6241	-0.829	Error	Error	2301	4087	0	0	2293	3948	0	0	0	0
2	6	10	"ASN1"	"YPR145W"	7190	16660	130	7909	7598	2067	116	124	58	100	100	0	6959	6840	1648	174	179	45	100	100	0	0	0	0	0	0	0	0	0	0	0	0	0	0	0	0	0	0	0	1.149	1.122	1.130	1.113	1.380	1.161	0.858	0.000	0.000	0.000	0.000	0.000	0.000	0.000	0.000	0.000	0.000	0.000	0.000	0.000	0.000	120	508	14578	14148	0.200	Error	Error	7793	6785	0	0	7482	6666	0	0	0	0
2	7	10	""	"iYAL056W"	7400	16660	130	4573	4281	1466	112	120	54	100	100	0	2852	2724	787	167	171	43	100	100	0	0	0	0	0	0	0	0	0	0	0	0	0	0	0	0	0	0	0	1.661	1.630	1.651	1.603	1.605	1.768	0.867	0.000	0.000	0.000	0.000	0.000	0.000	0.000	0.000	0.000	0.000	0.000	0.000	0.000	0.000	120	581	7146	6726	0.732	Error	Error	4461	2685	0	0	4169	2557	0	0	0	0
2	8	10	""	"iYAL051W"	7600	16670	130	2728	2661	677	110	118	51	100	100	0	1309	1235	348	166	168	41	98	97	0	0	0	0	0	0	0	0	0	0	0	0	0	0	0	0	0	0	0	2.290	2.386	2.327	2.507	1.795	2.444	0.833	0.000	0.000	0.000	0.000	0.000	0.000	0.000	0.000	0.000	0.000	0.000	0.000	0.000	0.000	120	584	3761	3620	1.196	Error	Error	2618	1143	0	0	2551	1069	0	0	0	0
2	9	10	""	"iYAL046C"	7800	16660	130	1404	1322	467	110	119	54	99	99	0	1692	1568	441	164	167	42	98	97	0	0	0	0	0	0	0	0	0	0	0	0	0	0	0	0	0	0	0	0.847	0.863	0.890	0.841	1.652	0.892	0.807	0.000	0.000	0.000	0.000	0.000	0.000	0.000	0.000	0.000	0.000	0.000	0.000	0.000	0.000	120	487	2822	2616	-0.240	Error	Error	1294	1528	0	0	1212	1404	0	0	0	0
2	10	10	""	"iYAL031C"	7960	16660	120	3360	3151	973	114	121	51	100	100	0	3300	2992	985	161	163	37	100	100	0	0	0	0	0	0	0	0	0	0	0	0	0	0	0	0	0	0	0	1.034	1.073	1.071	1.096	1.870	1.048	0.823	0.000	0.000	0.000	0.000	0.000	0.000	0.000	0.000	0.000	0.000	0.000	0.000	0.000	0.000	120	463	6385	5868	0.048	Error	Error	3246	3139	0	0	3037	2831	0	0	0	0
2	11	10	""	"iYAL027W"	8160	16660	130	4619	4346	1252	109	117	48	100	100	0	2278	2170	546	159	162	38	100	100	0	0	0	0	0	0	0	0	0	0	0	0	0	0	0	0	0	0	0	2.128	2.107	2.128	2.084	1.516	2.275	0.828	0.000	0.000	0.000	0.000	0.000	0.000	0.000	0.000	0.000	0.000	0.000	0.000	0.000	0.000	120	594	6629	6248	1.090	Error	Error	4510	2119	0	0	4237	2011	0	0	0	0
2	12	10	""	"iYAL023C"	8390	16660	130	2138	1853	806	112	122	88	95	92	0	3858	3360	1446	167	176	62	93	91	0	0	0	0	0	0	0	0	0	0	0	0	0	0	0	0	0	0	0	0.549	0.545	0.556	0.534	1.981	0.511	0.783	0.000	0.000	0.000	0.000	0.000	0.000	0.000	0.000	0.000	0.000	0.000	0.000	0.000	0.000	120	499	5717	4934	-0.865	Error	Error	2026	3691	0	0	1741	3193	0	0	0	0
2	13	10	""	"iYAL007C"	8550	16660	130	5552	5443	2335	123	138	94	100	100	0	5751	5196	1917	173	186	67	100	99	0	0	0	0	0	0	0	0	0	0	0	0	0	0	0	0	0	0	0	0.973	1.059	1.033	1.041	1.848	1.126	0.830	0.000	0.000	0.000	0.000	0.000	0.000	0.000	0.000	0.000	0.000	0.000	0.000	0.000	0.000	120	469	11007	10343	-0.039	Error	Error	5429	5578	0	0	5320	5023	0	0	0	0
2	14	10	""	"iYAL003W"	8720	16660	120	4851	4457	1653	120	130	62	100	100	0	8046	7148	2330	162	172	50	100	100	0	0	0	0	0	0	0	0	0	0	0	0	0	0	0	0	0	0	0	0.600	0.621	0.618	0.600	1.800	0.614	0.835	0.000	0.000	0.000	0.000	0.000	0.000	0.000	0.000	0.000	0.000	0.000	0.000	0.000	0.000	120	490	12615	11323	-0.737	Error	Error	4731	7884	0	0	4337	6986	0	0	0	0
2	15	10	""	"iYAR002W"	8930	16660	130	5109	4845	1601	117	122	57	100	100	0	3654	3427	1061	163	171	49	100	100	0	0	0	0	0	0	0	0	0	0	0	0	0	0	0	0	0	0	0	1.430	1.449	1.457	1.459	1.668	1.514	0.830	0.000	0.000	0.000	0.000	0.000	0.000	0.000	0.000	0.000	0.000	0.000	0.000	0.000	0.000	120	506	8483	7992	0.516	Error	Error	4992	3491	0	0	4728	3264	0	0	0	0
2	16	10	""	"itL(CAA)A"	9090	16660	130	9642	9267	2210	120	123	50	100	100	0	8604	8389	1752	169	174	45	100	100	0	0	0	0	0	0	0	0	0	0	0	0	0	0	0	0	0	0	0	1.129	1.113	1.132	1.102	1.338	1.135	0.877	0.000	0.000	0.000	0.000	0.000	0.000	0.000	0.000	0.000	0.000	0.000	0.000	0.000	0.000	120	491	17957	17367	0.175	Error	Error	9522	8435	0	0	9147	8220	0	0	0	0
2	17	10	""	"iYAR028W"	9280	16660	130	8287	7343	3278	122	128	56	100	100	0	7992	6858	3276	166	175	56	99	99	0	0	0	0	0	0	0	0	0	0	0	0	0	0	0	0	0	0	0	1.043	1.079	1.057	1.203	2.289	1.061	0.840	0.000	0.000	0.000	0.000	0.000	0.000	0.000	0.000	0.000	0.000	0.000	0.000	0.000	0.000	120	633	15991	13913	0.061	Error	Error	8165	7826	0	0	7221	6692	0	0	0	0
2	18	10	""	"iYAR035W"	9510	16660	120	2912	2619	1131	120	128	53	98	98	0	4021	3688	1310	163	171	56	99	99	0	0	0	0	0	0	0	0	0	0	0	0	0	0	0	0	0	0	0	0.724	0.709	0.702	0.683	2.182	0.732	0.810	0.000	0.000	0.000	0.000	0.000	0.000	0.000	0.000	0.000	0.000	0.000	0.000	0.000	0.000	120	523	6650	6024	-0.467	Error	Error	2792	3858	0	0	2499	3525	0	0	0	0
2	19	10	""	"iYBR162C"	9670	16660	130	2872	2714	968	120	128	53	100	99	0	4248	3744	1547	161	165	44	100	99	0	0	0	0	0	0	0	0	0	0	0	0	0	0	0	0	0	0	0	0.673	0.724	0.718	0.801	2.070	0.665	0.815	0.000	0.000	0.000	0.000	0.000	0.000	0.000	0.000	0.000	0.000	0.000	0.000	0.000	0.000	120	507	6839	6177	-0.571	Error	Error	2752	4087	0	0	2594	3583	0	0	0	0
2	20	10	""	"iYBR165W"	9870	16660	130	1831	1716	661	118	126	53	100	98	0	1385	1249	445	155	161	44	95	95	0	0	0	0	0	0	0	0	0	0	0	0	0	0	0	0	0	0	0	1.393	1.461	1.482	1.557	2.337	1.537	0.797	0.000	0.000	0.000	0.000	0.000	0.000	0.000	0.000	0.000	0.000	0.000	0.000	0.000	0.000	120	597	2943	2692	0.478	Error	Error	1713	1230	0	0	1598	1094	0	0	0	0
2	21	10	""	"iYBR169C"	10080	16660	120	1733	1609	654	115	118	48	99	97	0	2231	2056	662	154	159	43	100	99	0	0	0	0	0	0	0	0	0	0	0	0	0	0	0	0	0	0	0	0.779	0.785	0.783	0.731	1.993	0.807	0.791	0.000	0.000	0.000	0.000	0.000	0.000	0.000	0.000	0.000	0.000	0.000	0.000	0.000	0.000	120	502	3695	3396	-0.360	Error	Error	1618	2077	0	0	1494	1902	0	0	0	0
2	22	10	""	"iYBR187W"	10250	16660	120	2223	1958	751	110	115	49	99	98	0	3090	2714	898	148	153	42	100	100	0	0	0	0	0	0	0	0	0	0	0	0	0	0	0	0	0	0	0	0.718	0.720	0.720	0.685	1.863	0.719	0.829	0.000	0.000	0.000	0.000	0.000	0.000	0.000	0.000	0.000	0.000	0.000	0.000	0.000	0.000	120	551	5055	4414	-0.478	Error	Error	2113	2942	0	0	1848	2566	0	0	0	0
2	1	11	""	"iYBR192W"	6270	16860	130	3624	3491	898	111	121	74	100	100	0	1746	1671	480	161	171	68	98	98	0	0	0	0	0	0	0	0	0	0	0	0	0	0	0	0	0	0	0	2.216	2.238	2.222	2.330	1.612	2.259	0.841	0.000	0.000	0.000	0.000	0.000	0.000	0.000	0.000	0.000	0.000	0.000	0.000	0.000	0.000	120	612	5098	4890	1.148	Error	Error	3513	1585	0	0	3380	1510	0	0	0	0
2	2	11	""	"iYBR196C"	6440	16850	130	1475	1562	659	115	123	52	99	99	0	4061	3922	1287	171	177	43	100	100	0	0	0	0	0	0	0	0	0	0	0	0	0	0	0	0	0	0	0	0.350	0.386	0.383	0.370	1.511	0.387	0.813	0.000	0.000	0.000	0.000	0.000	0.000	0.000	0.000	0.000	0.000	0.000	0.000	0.000	0.000	120	543	5250	5198	-1.516	Error	Error	1360	3890	0	0	1447	3751	0	0	0	0
2	3	11	""	"iYBRCdelta19"	6640	16850	130	1573	1587	717	115	124	60	100	98	0	2913	2616	978	177	179	49	99	99	0	0	0	0	0	0	0	0	0	0	0	0	0	0	0	0	0	0	0	0.533	0.604	0.626	0.586	1.910	0.606	0.826	0.000	0.000	0.000	0.000	0.000	0.000	0.000	0.000	0.000	0.000	0.000	0.000	0.000	0.000	120	579	4194	3911	-0.908	Error	Error	1458	2736	0	0	1472	2439	0	0	0	0
2	4	11	""	"iYBR212W"	6850	16860	130	1887	1781	610	122	134	71	100	99	0	3260	2969	995	182	202	88	99	98	0	0	0	0	0	0	0	0	0	0	0	0	0	0	0	0	0	0	0	0.573	0.595	0.603	0.588	1.708	0.560	0.803	0.000	0.000	0.000	0.000	0.000	0.000	0.000	0.000	0.000	0.000	0.000	0.000	0.000	0.000	120	587	4843	4446	-0.802	Error	Error	1765	3078	0	0	1659	2787	0	0	0	0
2	5	11	""	"iYBR216C"	7060	16860	120	1461	1693	913	124	132	69	98	98	0	1568	1632	606	181	205	96	99	99	0	0	0	0	0	0	0	0	0	0	0	0	0	0	0	0	0	0	0	0.964	1.081	1.006	0.975	1.825	1.202	0.804	0.000	0.000	0.000	0.000	0.000	0.000	0.000	0.000	0.000	0.000	0.000	0.000	0.000	0.000	120	419	2724	3020	-0.053	Error	Error	1337	1387	0	0	1569	1451	0	0	0	0
2	6	11	""	"iYBR237W"	7190	16850	130	3623	3841	1599	114	122	56	100	100	0	1995	1990	588	173	180	54	100	100	0	0	0	0	0	0	0	0	0	0	0	0	0	0	0	0	0	0	0	1.926	2.051	2.059	1.951	1.524	2.275	0.863	0.000	0.000	0.000	0.000	0.000	0.000	0.000	0.000	0.000	0.000	0.000	0.000	0.000	0.000	120	449	5331	5544	0.946	Error	Error	3509	1822	0	0	3727	1817	0	0	0	0
2	7	11	""	"iYBR241C"	7380	16850	130	2492	2427	603	113	119	52	100	100	0	2695	2570	495	164	170	48	100	100	0	0	0	0	0	0	0	0	0	0	0	0	0	0	0	0	0	0	0	0.940	0.962	0.969	0.948	1.391	1.002	0.875	0.000	0.000	0.000	0.000	0.000	0.000	0.000	0.000	0.000	0.000	0.000	0.000	0.000	0.000	120	586	4910	4720	-0.089	Error	Error	2379	2531	0	0	2314	2406	0	0	0	0
2	8	11	""	"iYBR246W"	7590	16850	130	3526	3207	1262	111	115	49	100	99	0	2062	1974	576	160	163	41	100	100	0	0	0	0	0	0	0	0	0	0	0	0	0	0	0	0	0	0	0	1.795	1.707	1.835	1.597	1.655	1.902	0.848	0.000	0.000	0.000	0.000	0.000	0.000	0.000	0.000	0.000	0.000	0.000	0.000	0.000	0.000	120	520	5317	4910	0.844	Error	Error	3415	1902	0	0	3096	1814	0	0	0	0
2	9	11	""	"iYDL140C"	7780	16850	130	928	890	292	108	113	48	98	98	0	2195	2160	571	157	161	41	100	99	0	0	0	0	0	0	0	0	0	0	0	0	0	0	0	0	0	0	0	0.402	0.390	0.398	0.380	1.770	0.384	0.827	0.000	0.000	0.000	0.000	0.000	0.000	0.000	0.000	0.000	0.000	0.000	0.000	0.000	0.000	120	581	2858	2785	-1.313	Error	Error	820	2038	0	0	782	2003	0	0	0	0
2	10	11	""	"iYDL136W"	7990	16860	120	5656	5162	1841	110	115	47	100	100	0	2570	2191	987	156	307	2821	17	0	0	0	0	0	0	0	0	0	0	0	0	0	0	0	0	0	0	0	0	2.297	2.483	2.385	2.744	1.970	2.455	0.836	0.000	0.000	0.000	0.000	0.000	0.000	0.000	0.000	0.000	0.000	0.000	0.000	0.000	0.000	120	568	7960	7087	1.200	Error	Error	5546	2414	0	0	5052	2035	0	0	0	0
2	11	11	""	"iYDL133W"	8190	16850	130	551	1008	959	108	114	47	84	78	0	1008	1764	1653	157	339	3108	30	0	0	0	0	0	0	0	0	0	0	0	0	0	0	0	0	0	0	0	0	0.521	0.560	0.461	0.524	2.933	0.048	0.064	0.000	0.000	0.000	0.000	0.000	0.000	0.000	0.000	0.000	0.000	0.000	0.000	0.000	0.000	120	468	1294	2507	-0.942	Error	Error	443	851	0	0	900	1607	0	0	0	0
2	12	11	""	"iYDL117W"	8320	16860	130	1611	1510	569	110	116	49	99	98	0	2447	2177	906	164	199	678	85	77	0	0	0	0	0	0	0	0	0	0	0	0	0	0	0	0	0	0	0	0.657	0.695	0.703	0.793	2.174	0.656	0.850	0.000	0.000	0.000	0.000	0.000	0.000	0.000	0.000	0.000	0.000	0.000	0.000	0.000	0.000	120	527	3784	3413	-0.605	Error	Error	1501	2283	0	0	1400	2013	0	0	0	0
2	13	11	""	"iYDL113C"	8540	16850	120	1305	1318	619	113	124	88	96	95	0	2765	2489	933	162	171	59	100	100	0	0	0	0	0	0	0	0	0	0	0	0	0	0	0	0	0	0	0	0.458	0.518	0.515	0.480	1.856	0.523	0.814	0.000	0.000	0.000	0.000	0.000	0.000	0.000	0.000	0.000	0.000	0.000	0.000	0.000	0.000	120	524	3795	3532	-1.127	Error	Error	1192	2603	0	0	1205	2327	0	0	0	0
2	14	11	""	"iYDL109C"	8730	16850	120	1384	1382	655	110	117	51	98	95	0	2852	2647	972	152	160	44	100	100	0	0	0	0	0	0	0	0	0	0	0	0	0	0	0	0	0	0	0	0.472	0.510	0.501	0.474	2.015	0.510	0.799	0.000	0.000	0.000	0.000	0.000	0.000	0.000	0.000	0.000	0.000	0.000	0.000	0.000	0.000	120	494	3974	3767	-1.084	Error	Error	1274	2700	0	0	1272	2495	0	0	0	0
2	15	11	""	"iYDL090C"	8920	16850	130	2567	2648	1128	112	115	47	100	100	0	3525	3304	1186	154	161	44	100	100	0	0	0	0	0	0	0	0	0	0	0	0	0	0	0	0	0	0	0	0.728	0.805	0.803	0.784	1.651	0.845	0.836	0.000	0.000	0.000	0.000	0.000	0.000	0.000	0.000	0.000	0.000	0.000	0.000	0.000	0.000	120	495	5826	5686	-0.457	Error	Error	2455	3371	0	0	2536	3150	0	0	0	0
2	16	11	""	"iYDL086W"	9100	16850	120	2926	2744	1114	113	119	51	100	100	0	3812	3529	1169	158	163	43	100	100	0	0	0	0	0	0	0	0	0	0	0	0	0	0	0	0	0	0	0	0.770	0.780	0.796	0.746	1.843	0.805	0.823	0.000	0.000	0.000	0.000	0.000	0.000	0.000	0.000	0.000	0.000	0.000	0.000	0.000	0.000	120	513	6467	6002	-0.377	Error	Error	2813	3654	0	0	2631	3371	0	0	0	0
2	17	11	""	"iYDL082W"	9310	16860	120	2231	2329	1250	110	120	54	100	99	0	1860	1622	808	159	167	54	95	95	0	0	0	0	0	0	0	0	0	0	0	0	0	0	0	0	0	0	0	1.247	1.517	1.440	1.573	2.192	1.592	0.804	0.000	0.000	0.000	0.000	0.000	0.000	0.000	0.000	0.000	0.000	0.000	0.000	0.000	0.000	120	483	3822	3682	0.318	Error	Error	2121	1701	0	0	2219	1463	0	0	0	0
2	18	11	""	"iYDL065C"	9480	16850	130	2260	2201	712	112	121	53	100	99	0	2157	1973	666	155	163	54	100	100	0	0	0	0	0	0	0	0	0	0	0	0	0	0	0	0	0	0	0	1.073	1.149	1.148	1.181	1.673	1.158	0.847	0.000	0.000	0.000	0.000	0.000	0.000	0.000	0.000	0.000	0.000	0.000	0.000	0.000	0.000	120	526	4150	3907	0.102	Error	Error	2148	2002	0	0	2089	1818	0	0	0	0
2	19	11	""	"iYDL060W"	9690	16850	120	782	737	268	109	121	52	98	97	0	848	815	232	151	155	41	96	96	0	0	0	0	0	0	0	0	0	0	0	0	0	0	0	0	0	0	0	0.966	0.946	0.961	0.888	1.985	0.987	0.754	0.000	0.000	0.000	0.000	0.000	0.000	0.000	0.000	0.000	0.000	0.000	0.000	0.000	0.000	120	544	1370	1292	-0.051	Error	Error	673	697	0	0	628	664	0	0	0	0
2	20	11	""	"iYDL056W"	9890	16860	130	3755	3513	1226	112	119	48	100	100	0	1385	1318	456	149	154	42	99	98	0	0	0	0	0	0	0	0	0	0	0	0	0	0	0	0	0	0	0	2.947	2.909	2.907	3.069	1.890	3.089	0.811	0.000	0.000	0.000	0.000	0.000	0.000	0.000	0.000	0.000	0.000	0.000	0.000	0.000	0.000	120	548	4879	4570	1.559	Error	Error	3643	1236	0	0	3401	1169	0	0	0	0
2	21	11	""	"iYDRWdelta12"	10050	16850	120	2960	2748	869	115	117	48	100	100	0	3040	2795	984	147	152	40	100	99	0	0	0	0	0	0	0	0	0	0	0	0	0	0	0	0	0	0	0	0.983	0.994	0.968	1.083	2.014	0.969	0.838	0.000	0.000	0.000	0.000	0.000	0.000	0.000	0.000	0.000	0.000	0.000	0.000	0.000	0.000	120	437	5738	5281	-0.024	Error	Error	2845	2893	0	0	2633	2648	0	0	0	0
2	22	11	""	"iYDR244W"	10240	16850	120	1188	1148	485	107	114	50	100	99	0	2109	1839	760	149	154	41	99	97	0	0	0	0	0	0	0	0	0	0	0	0	0	0	0	0	0	0	0	0.552	0.616	0.611	0.645	2.546	0.579	0.748	0.000	0.000	0.000	0.000	0.000	0.000	0.000	0.000	0.000	0.000	0.000	0.000	0.000	0.000	120	555	3041	2731	-0.858	Error	Error	1081	1960	0	0	1041	1690	0	0	0	0
2	1	12	""	"iYDR248C"	6230	17040	130	4190	3789	1285	110	133	158	99	99	0	2742	2562	819	158	174	106	100	100	0	0	0	0	0	0	0	0	0	0	0	0	0	0	0	0	0	0	0	1.579	1.530	1.526	1.502	1.587	1.601	0.821	0.000	0.000	0.000	0.000	0.000	0.000	0.000	0.000	0.000	0.000	0.000	0.000	0.000	0.000	120	671	6664	6083	0.659	Error	Error	4080	2584	0	0	3679	2404	0	0	0	0
2	2	12	""	"itG(GCC)D2"	6440	17050	130	1105	1103	297	116	123	53	100	100	0	1351	1302	313	165	173	50	100	100	0	0	0	0	0	0	0	0	0	0	0	0	0	0	0	0	0	0	0	0.834	0.868	0.856	0.873	1.538	0.875	0.770	0.000	0.000	0.000	0.000	0.000	0.000	0.000	0.000	0.000	0.000	0.000	0.000	0.000	0.000	120	549	2175	2124	-0.262	Error	Error	989	1186	0	0	987	1137	0	0	0	0
2	3	12	""	"iYDR265W"	6620	17040	130	1664	1616	471	117	124	51	100	100	0	1388	1362	277	182	187	53	100	100	0	0	0	0	0	0	0	0	0	0	0	0	0	0	0	0	0	0	0	1.283	1.270	1.261	1.233	1.490	1.334	0.834	0.000	0.000	0.000	0.000	0.000	0.000	0.000	0.000	0.000	0.000	0.000	0.000	0.000	0.000	120	532	2753	2679	0.359	Error	Error	1547	1206	0	0	1499	1180	0	0	0	0
2	4	12	""	"iYDR271C"	6810	17040	130	997	965	314	119	132	65	98	98	0	1010	978	207	191	211	97	98	97	0	0	0	0	0	0	0	0	0	0	0	0	0	0	0	0	0	0	0	1.072	1.075	1.091	1.022	1.867	1.148	0.788	0.000	0.000	0.000	0.000	0.000	0.000	0.000	0.000	0.000	0.000	0.000	0.000	0.000	0.000	120	495	1697	1633	0.100	Error	Error	878	819	0	0	846	787	0	0	0	0
2	5	12	""	"iYDR286C"	6980	17040	130	3045	2957	862	124	135	66	100	100	0	4231	4139	992	187	209	96	100	100	0	0	0	0	0	0	0	0	0	0	0	0	0	0	0	0	0	0	0	0.722	0.717	0.723	0.705	1.441	0.730	0.882	0.000	0.000	0.000	0.000	0.000	0.000	0.000	0.000	0.000	0.000	0.000	0.000	0.000	0.000	120	457	6965	6785	-0.469	Error	Error	2921	4044	0	0	2833	3952	0	0	0	0
2	6	12	""	"iYDR292C"	7170	17040	130	4450	4358	1189	114	121	55	100	100	0	3706	3644	932	173	182	61	100	100	0	0	0	0	0	0	0	0	0	0	0	0	0	0	0	0	0	0	0	1.227	1.223	1.252	1.221	1.485	1.241	0.845	0.000	0.000	0.000	0.000	0.000	0.000	0.000	0.000	0.000	0.000	0.000	0.000	0.000	0.000	120	483	7869	7715	0.295	Error	Error	4336	3533	0	0	4244	3471	0	0	0	0
2	7	12	""	"iYDR296W"	7350	17040	120	1776	1706	598	113	118	56	100	100	0	4053	3724	1156	164	174	56	100	99	0	0	0	0	0	0	0	0	0	0	0	0	0	0	0	0	0	0	0	0.428	0.447	0.441	0.449	1.843	0.430	0.833	0.000	0.000	0.000	0.000	0.000	0.000	0.000	0.000	0.000	0.000	0.000	0.000	0.000	0.000	120	520	5552	5153	-1.226	Error	Error	1663	3889	0	0	1593	3560	0	0	0	0
2	8	12	""	"iYDR311W"	7580	17040	150	119	132	61	109	115	50	26	11	0	195	217	94	158	163	41	46	30	0	0	0	0	0	0	0	0	0	0	0	0	0	0	0	0	0	0	0	0.270	0.390	0.667	0.647	3.757	0.547	0.112	0.000	0.000	0.000	0.000	0.000	0.000	0.000	0.000	0.000	0.000	0.000	0.000	0.000	0.000	156	607	47	82	-1.888	Error	Error	10	37	0	0	23	59	0	0	-50	0
2	9	12	""	"iYDR315C"	7730	17040	120	969	964	306	107	113	50	100	99	0	1753	1670	524	153	158	42	100	100	0	0	0	0	0	0	0	0	0	0	0	0	0	0	0	0	0	0	0	0.539	0.565	0.548	0.580	1.767	0.525	0.784	0.000	0.000	0.000	0.000	0.000	0.000	0.000	0.000	0.000	0.000	0.000	0.000	0.000	0.000	120	473	2462	2374	-0.892	Error	Error	862	1600	0	0	857	1517	0	0	0	0
2	10	12	""	"iYDR317W"	7950	17050	80	165	169	65	105	111	48	59	23	0	232	253	82	153	158	43	67	50	0	0	0	0	0	0	0	0	0	0	0	0	0	0	0	0	0	0	0	0.759	0.640	0.638	0.747	2.327	0.497	0.134	0.000	0.000	0.000	0.000	0.000	0.000	0.000	0.000	0.000	0.000	0.000	0.000	0.000	0.000	52	300	139	164	-0.397	Error	Error	60	79	0	0	64	100	0	0	0	0
2	11	12	""	"itK(CUU)E1"	8120	17040	120	1803	1730	700	112	116	47	100	99	0	1320	1209	445	153	338	3111	0	0	0	0	0	0	0	0	0	0	0	0	0	0	0	0	0	0	0	0	0	1.449	1.532	1.583	1.580	2.210	0.783	0.224	0.000	0.000	0.000	0.000	0.000	0.000	0.000	0.000	0.000	0.000	0.000	0.000	0.000	0.000	120	467	2858	2674	0.535	Error	Error	1691	1167	0	0	1618	1056	0	0	0	0
2	12	12	""	"iYELWdelta6"	8300	17040	120	1700	1636	602	113	117	48	100	100	0	1439	1320	487	158	163	44	96	95	0	0	0	0	0	0	0	0	0	0	0	0	0	0	0	0	0	0	0	1.239	1.311	1.278	1.303	1.904	1.338	0.788	0.000	0.000	0.000	0.000	0.000	0.000	0.000	0.000	0.000	0.000	0.000	0.000	0.000	0.000	120	461	2868	2685	0.309	Error	Error	1587	1281	0	0	1523	1162	0	0	0	0
2	13	12	""	"iYEL007W"	8500	17040	120	2793	2722	943	110	116	48	100	100	0	3209	2929	1062	163	167	44	99	99	0	0	0	0	0	0	0	0	0	0	0	0	0	0	0	0	0	0	0	0.881	0.944	0.912	1.001	2.050	0.929	0.817	0.000	0.000	0.000	0.000	0.000	0.000	0.000	0.000	0.000	0.000	0.000	0.000	0.000	0.000	120	508	5729	5378	-0.183	Error	Error	2683	3046	0	0	2612	2766	0	0	0	0
2	14	12	""	"isnR14"	8690	17040	120	2092	1883	847	108	115	51	100	99	0	2308	2040	960	155	160	42	97	96	0	0	0	0	0	0	0	0	0	0	0	0	0	0	0	0	0	0	0	0.922	0.942	0.947	1.004	2.312	0.917	0.822	0.000	0.000	0.000	0.000	0.000	0.000	0.000	0.000	0.000	0.000	0.000	0.000	0.000	0.000	120	493	4137	3660	-0.118	Error	Error	1984	2153	0	0	1775	1885	0	0	0	0
2	15	12	""	"iYER010C-1"	8880	17040	120	2436	2399	1110	112	116	51	100	100	0	4269	3917	1986	154	158	43	97	97	0	0	0	0	0	0	0	0	0	0	0	0	0	0	0	0	0	0	0	0.565	0.608	0.576	0.613	1.799	0.565	0.817	0.000	0.000	0.000	0.000	0.000	0.000	0.000	0.000	0.000	0.000	0.000	0.000	0.000	0.000	120	460	6439	6050	-0.824	Error	Error	2324	4115	0	0	2287	3763	0	0	0	0
2	16	12	""	"iYER012W"	9050	17040	120	1421	1407	673	109	115	49	100	100	0	2945	2570	1222	155	158	39	96	95	0	0	0	0	0	0	0	0	0	0	0	0	0	0	0	0	0	0	0	0.470	0.537	0.492	0.587	2.678	0.488	0.719	0.000	0.000	0.000	0.000	0.000	0.000	0.000	0.000	0.000	0.000	0.000	0.000	0.000	0.000	120	461	4102	3713	-1.088	Error	Error	1312	2790	0	0	1298	2415	0	0	0	0
2	17	12	""	"iYER027C"	9260	17040	130	2499	2279	1013	109	114	48	100	99	0	3324	3067	1388	156	160	42	98	96	0	0	0	0	0	0	0	0	0	0	0	0	0	0	0	0	0	0	0	0.754	0.745	0.747	0.801	2.245	0.729	0.847	0.000	0.000	0.000	0.000	0.000	0.000	0.000	0.000	0.000	0.000	0.000	0.000	0.000	0.000	120	572	5558	5081	-0.407	Error	Error	2390	3168	0	0	2170	2911	0	0	0	0
2	18	12	""	"iYER031C"	9450	17040	130	812	852	420	106	111	50	98	96	0	1851	1742	773	149	155	41	97	96	0	0	0	0	0	0	0	0	0	0	0	0	0	0	0	0	0	0	0	0.415	0.468	0.441	0.442	2.179	0.452	0.785	0.000	0.000	0.000	0.000	0.000	0.000	0.000	0.000	0.000	0.000	0.000	0.000	0.000	0.000	120	482	2408	2339	-1.269	Error	Error	706	1702	0	0	746	1593	0	0	0	0
2	19	12	""	"iYER035W"	9630	17030	130	1812	1764	644	104	112	48	99	97	0	1960	1903	508	146	150	40	100	100	0	0	0	0	0	0	0	0	0	0	0	0	0	0	0	0	0	0	0	0.942	0.945	0.914	0.882	1.785	0.994	0.852	0.000	0.000	0.000	0.000	0.000	0.000	0.000	0.000	0.000	0.000	0.000	0.000	0.000	0.000	120	576	3522	3417	-0.087	Error	Error	1708	1814	0	0	1660	1757	0	0	0	0
2	20	12	""	"iYERWdelta9"	9840	17050	80	149	166	79	104	113	48	48	30	0	204	248	155	151	153	40	57	38	0	0	0	0	0	0	0	0	0	0	0	0	0	0	0	0	0	0	0	0.849	0.639	0.926	0.914	5.486	0.371	0.147	0.000	0.000	0.000	0.000	0.000	0.000	0.000	0.000	0.000	0.000	0.000	0.000	0.000	0.000	52	325	98	159	-0.236	Error	Error	45	53	0	0	62	97	0	0	0	0
2	21	12	""	"iYER050C"	10050	17040	150	118	139	87	110	115	49	26	15	0	170	189	84	144	149	39	40	21	0	0	0	0	0	0	0	0	0	0	0	0	0	0	0	0	0	0	0	0.308	0.644	1.086	1.123	3.775	1.398	0.100	0.000	0.000	0.000	0.000	0.000	0.000	0.000	0.000	0.000	0.000	0.000	0.000	0.000	0.000	156	620	34	74	-1.700	Error	Error	8	26	0	0	29	45	0	0	-50	0
2	22	12	""	"iYER053C-1"	10240	17040	150	122	132	74	109	116	51	27	8	0	157	175	73	146	152	42	29	15	0	0	0	0	0	0	0	0	0	0	0	0	0	0	0	0	0	0	0	1.182	0.793	1.136	1.116	4.235	1.341	0.035	0.000	0.000	0.000	0.000	0.000	0.000	0.000	0.000	0.000	0.000	0.000	0.000	0.000	0.000	156	775	24	52	0.241	Error	Error	13	11	0	0	23	29	0	0	-50	0
2	1	13	""	"iYFR048W"	6260	17230	110	5214	5071	1159	122	166	208	100	100	0	2360	2238	490	176	201	124	100	100	0	0	0	0	0	0	0	0	0	0	0	0	0	0	0	0	0	0	0	2.332	2.400	2.449	2.414	1.321	2.486	0.856	0.000	0.000	0.000	0.000	0.000	0.000	0.000	0.000	0.000	0.000	0.000	0.000	0.000	0.000	80	460	7276	7011	1.221	Error	Error	5092	2184	0	0	4949	2062	0	0	0	0
2	2	13	""	"iYFR052W"	6420	17230	130	1414	1382	357	122	131	71	100	100	0	1303	1261	305	177	189	69	99	99	0	0	0	0	0	0	0	0	0	0	0	0	0	0	0	0	0	0	0	1.147	1.162	1.201	1.194	1.597	1.178	0.828	0.000	0.000	0.000	0.000	0.000	0.000	0.000	0.000	0.000	0.000	0.000	0.000	0.000	0.000	120	496	2418	2344	0.198	Error	Error	1292	1126	0	0	1260	1084	0	0	0	0
2	3	13	""	"iYFR054C-0"	6620	17230	130	4430	4151	1511	122	127	52	100	100	0	3663	3440	1114	189	197	59	100	100	0	0	0	0	0	0	0	0	0	0	0	0	0	0	0	0	0	0	0	1.240	1.239	1.251	1.247	1.714	1.278	0.837	0.000	0.000	0.000	0.000	0.000	0.000	0.000	0.000	0.000	0.000	0.000	0.000	0.000	0.000	120	647	7782	7280	0.310	Error	Error	4308	3474	0	0	4029	3251	0	0	0	0
2	4	13	""	"iYGL257C"	6840	17230	130	2504	2732	1013	119	124	53	100	100	0	4350	4528	1344	189	199	72	100	100	0	0	0	0	0	0	0	0	0	0	0	0	0	0	0	0	0	0	0	0.573	0.602	0.605	0.590	1.259	0.610	0.903	0.000	0.000	0.000	0.000	0.000	0.000	0.000	0.000	0.000	0.000	0.000	0.000	0.000	0.000	120	498	6546	6952	-0.803	Error	Error	2385	4161	0	0	2613	4339	0	0	0	0
2	5	13	""	"iYGL256W-3"	6980	17230	130	1799	1793	875	116	121	51	100	100	0	3498	3137	1434	178	184	58	100	100	0	0	0	0	0	0	0	0	0	0	0	0	0	0	0	0	0	0	0	0.507	0.567	0.562	0.576	1.714	0.538	0.798	0.000	0.000	0.000	0.000	0.000	0.000	0.000	0.000	0.000	0.000	0.000	0.000	0.000	0.000	120	496	5003	4636	-0.980	Error	Error	1683	3320	0	0	1677	2959	0	0	0	0
2	6	13	""	"iYGL252C"	7180	17230	130	3743	3562	1009	115	124	58	100	100	0	4781	4386	1379	177	193	76	99	99	0	0	0	0	0	0	0	0	0	0	0	0	0	0	0	0	0	0	0	0.788	0.819	0.825	0.835	1.570	0.787	0.849	0.000	0.000	0.000	0.000	0.000	0.000	0.000	0.000	0.000	0.000	0.000	0.000	0.000	0.000	120	519	8232	7656	-0.344	Error	Error	3628	4604	0	0	3447	4209	0	0	0	0
2	7	13	""	"iYGL233W"	7370	17230	130	963	959	281	113	120	58	100	100	0	850	802	189	170	185	75	99	96	0	0	0	0	0	0	0	0	0	0	0	0	0	0	0	0	0	0	0	1.250	1.339	1.358	1.344	1.629	1.382	0.752	0.000	0.000	0.000	0.000	0.000	0.000	0.000	0.000	0.000	0.000	0.000	0.000	0.000	0.000	120	576	1530	1478	0.322	Error	Error	850	680	0	0	846	632	0	0	0	0
2	8	13	""	"iYGL228W"	7570	17230	130	2621	2555	913	106	111	45	100	100	0	3868	3577	1096	155	161	43	100	100	0	0	0	0	0	0	0	0	0	0	0	0	0	0	0	0	0	0	0	0.677	0.716	0.706	0.717	1.605	0.711	0.844	0.000	0.000	0.000	0.000	0.000	0.000	0.000	0.000	0.000	0.000	0.000	0.000	0.000	0.000	120	494	6228	5871	-0.562	Error	Error	2515	3713	0	0	2449	3422	0	0	0	0
2	9	13	""	"itV(AAC)G3-0"	7740	17230	130	3611	3544	1096	107	113	48	100	100	0	5536	5352	1776	157	161	45	100	99	0	0	0	0	0	0	0	0	0	0	0	0	0	0	0	0	0	0	0	0.651	0.662	0.641	0.700	1.939	0.605	0.808	0.000	0.000	0.000	0.000	0.000	0.000	0.000	0.000	0.000	0.000	0.000	0.000	0.000	0.000	120	540	8883	8632	-0.618	Error	Error	3504	5379	0	0	3437	5195	0	0	0	0
2	10	13	""	"iYGL208W"	7970	17230	130	2175	2076	602	108	114	48	100	100	0	3713	3487	837	155	160	44	100	100	0	0	0	0	0	0	0	0	0	0	0	0	0	0	0	0	0	0	0	0.581	0.591	0.583	0.575	1.499	0.597	0.842	0.000	0.000	0.000	0.000	0.000	0.000	0.000	0.000	0.000	0.000	0.000	0.000	0.000	0.000	120	585	5625	5300	-0.784	Error	Error	2067	3558	0	0	1968	3332	0	0	0	0
2	11	13	""	"itH(GUG)G1"	8130	17230	120	3004	2819	942	111	115	46	99	99	0	2565	2302	869	153	157	39	99	99	0	0	0	0	0	0	0	0	0	0	0	0	0	0	0	0	0	0	0	1.199	1.260	1.212	1.304	2.451	1.259	0.780	0.000	0.000	0.000	0.000	0.000	0.000	0.000	0.000	0.000	0.000	0.000	0.000	0.000	0.000	120	507	5305	4857	0.262	Error	Error	2893	2412	0	0	2708	2149	0	0	0	0
2	12	13	""	"itK(UUU)G1"	8350	17230	130	2619	2453	673	113	120	47	100	100	0	3769	3541	857	163	166	40	100	100	0	0	0	0	0	0	0	0	0	0	0	0	0	0	0	0	0	0	0	0.695	0.693	0.668	0.677	1.521	0.688	0.851	0.000	0.000	0.000	0.000	0.000	0.000	0.000	0.000	0.000	0.000	0.000	0.000	0.000	0.000	120	575	6112	5718	-0.525	Error	Error	2506	3606	0	0	2340	3378	0	0	0	0
2	13	13	""	"iYGR091W"	8530	17230	120	1595	1519	515	113	121	48	100	100	0	2275	2099	697	162	168	45	100	100	0	0	0	0	0	0	0	0	0	0	0	0	0	0	0	0	0	0	0	0.701	0.726	0.743	0.741	1.830	0.705	0.824	0.000	0.000	0.000	0.000	0.000	0.000	0.000	0.000	0.000	0.000	0.000	0.000	0.000	0.000	120	494	3595	3343	-0.512	Error	Error	1482	2113	0	0	1406	1937	0	0	0	0
2	14	13	""	"iYGR095C"	8730	17230	130	1537	1451	495	114	120	51	99	99	0	1491	1402	394	156	161	46	100	100	0	0	0	0	0	0	0	0	0	0	0	0	0	0	0	0	0	0	0	1.066	1.073	1.091	1.035	1.792	1.113	0.804	0.000	0.000	0.000	0.000	0.000	0.000	0.000	0.000	0.000	0.000	0.000	0.000	0.000	0.000	120	566	2758	2583	0.092	Error	Error	1423	1335	0	0	1337	1246	0	0	0	0
2	15	13	""	"iYGR099W"	8930	17230	120	1650	1570	749	107	116	51	98	96	0	3415	3000	1189	151	156	48	100	100	0	0	0	0	0	0	0	0	0	0	0	0	0	0	0	0	0	0	0	0.473	0.514	0.519	0.471	2.113	0.512	0.818	0.000	0.000	0.000	0.000	0.000	0.000	0.000	0.000	0.000	0.000	0.000	0.000	0.000	0.000	120	461	4807	4312	-1.081	Error	Error	1543	3264	0	0	1463	2849	0	0	0	0
2	16	13	""	"iYGR111W"	9100	17230	120	2209	2019	822	110	116	49	98	98	0	2940	2649	930	151	157	46	100	100	0	0	0	0	0	0	0	0	0	0	0	0	0	0	0	0	0	0	0	0.753	0.764	0.761	0.735	2.147	0.771	0.824	0.000	0.000	0.000	0.000	0.000	0.000	0.000	0.000	0.000	0.000	0.000	0.000	0.000	0.000	120	500	4888	4407	-0.410	Error	Error	2099	2789	0	0	1909	2498	0	0	0	0
2	17	13	""	"iYGR117C"	9310	17240	130	2678	2493	1018	109	113	46	100	100	0	3407	3005	1356	151	155	42	98	97	0	0	0	0	0	0	0	0	0	0	0	0	0	0	0	0	0	0	0	0.789	0.835	0.825	0.917	2.129	0.797	0.806	0.000	0.000	0.000	0.000	0.000	0.000	0.000	0.000	0.000	0.000	0.000	0.000	0.000	0.000	120	524	5825	5238	-0.342	Error	Error	2569	3256	0	0	2384	2854	0	0	0	0
2	18	13	""	"itN(GUU)G"	9480	17230	120	1048	976	354	102	108	46	100	100	0	1445	1334	436	144	146	37	98	97	0	0	0	0	0	0	0	0	0	0	0	0	0	0	0	0	0	0	0	0.727	0.734	0.774	0.747	2.052	0.705	0.757	0.000	0.000	0.000	0.000	0.000	0.000	0.000	0.000	0.000	0.000	0.000	0.000	0.000	0.000	120	465	2247	2064	-0.460	Error	Error	946	1301	0	0	874	1190	0	0	0	0
2	19	13	""	"iYGR133W"	9670	17230	120	1557	1884	2015	100	107	45	100	100	0	3222	3976	5930	142	145	47	100	100	0	0	0	0	0	0	0	0	0	0	0	0	0	0	0	0	0	0	0	0.473	0.465	0.489	0.497	1.729	0.320	0.682	0.000	0.000	0.000	0.000	0.000	0.000	0.000	0.000	0.000	0.000	0.000	0.000	0.000	0.000	120	521	4537	5618	-1.080	Error	Error	1457	3080	0	0	1784	3834	0	0	0	0
2	20	13	""	"iYGR138C"	9860	17230	120	793	796	334	102	110	46	99	99	0	1005	945	359	140	146	48	97	97	0	0	0	0	0	0	0	0	0	0	0	0	0	0	0	0	0	0	0	0.799	0.862	0.854	0.858	1.993	0.855	0.719	0.000	0.000	0.000	0.000	0.000	0.000	0.000	0.000	0.000	0.000	0.000	0.000	0.000	0.000	120	525	1556	1499	-0.324	Error	Error	691	865	0	0	694	805	0	0	0	0
2	21	13	""	"iYGR142W"	10050	17230	120	3001	2839	1060	108	112	47	100	100	0	2725	2464	899	144	148	39	100	100	0	0	0	0	0	0	0	0	0	0	0	0	0	0	0	0	0	0	0	1.121	1.177	1.213	1.215	2.124	1.197	0.790	0.000	0.000	0.000	0.000	0.000	0.000	0.000	0.000	0.000	0.000	0.000	0.000	0.000	0.000	120	578	5474	5051	0.165	Error	Error	2893	2581	0	0	2731	2320	0	0	0	0
2	22	13	""	"iYGR154C"	10310	17230	130	1751	1700	983	108	114	49	95	94	0	3191	3105	1534	144	148	41	95	95	0	0	0	0	0	0	0	0	0	0	0	0	0	0	0	0	0	0	0	0.539	0.538	0.539	0.512	2.315	0.536	0.788	0.000	0.000	0.000	0.000	0.000	0.000	0.000	0.000	0.000	0.000	0.000	0.000	0.000	0.000	120	675	4690	4553	-0.891	Error	Error	1643	3047	0	0	1592	2961	0	0	0	0
2	1	14	""	"iYGR158C"	6310	17420	140	2362	2180	1032	120	140	109	93	91	0	1987	1781	751	179	190	69	93	91	0	0	0	0	0	0	0	0	0	0	0	0	0	0	0	0	0	0	0	1.240	1.286	1.247	1.271	2.299	1.317	0.797	0.000	0.000	0.000	0.000	0.000	0.000	0.000	0.000	0.000	0.000	0.000	0.000	0.000	0.000	156	614	4050	3662	0.310	Error	Error	2242	1808	0	0	2060	1602	0	0	0	0
2	2	14	""	"iYGRCdelta30"	6440	17430	130	1360	1305	602	117	124	57	99	98	0	1405	1300	549	174	182	53	98	96	0	0	0	0	0	0	0	0	0	0	0	0	0	0	0	0	0	0	0	1.010	1.055	1.042	1.047	1.679	1.051	0.869	0.000	0.000	0.000	0.000	0.000	0.000	0.000	0.000	0.000	0.000	0.000	0.000	0.000	0.000	120	553	2474	2314	0.014	Error	Error	1243	1231	0	0	1188	1126	0	0	0	0
2	3	14	""	"iYHR094C"	6710	17430	130	1325	1331	558	117	121	50	98	97	0	2719	2702	1218	178	183	49	97	96	0	0	0	0	0	0	0	0	0	0	0	0	0	0	0	0	0	0	0	0.475	0.481	0.474	0.497	1.984	0.449	0.789	0.000	0.000	0.000	0.000	0.000	0.000	0.000	0.000	0.000	0.000	0.000	0.000	0.000	0.000	120	546	3749	3738	-1.073	Error	Error	1208	2541	0	0	1214	2524	0	0	0	0
2	4	14	""	"iYHR098C"	6840	17430	130	896	961	604	121	127	56	99	96	0	2640	2747	1706	189	269	1482	67	42	0	0	0	0	0	0	0	0	0	0	0	0	0	0	0	0	0	0	0	0.316	0.328	0.344	0.328	1.969	0.142	0.346	0.000	0.000	0.000	0.000	0.000	0.000	0.000	0.000	0.000	0.000	0.000	0.000	0.000	0.000	120	487	3226	3398	-1.661	Error	Error	775	2451	0	0	840	2558	0	0	0	0
2	5	14	""	"iYHR102W"	7060	17420	130	1513	1551	843	117	124	53	98	95	0	2636	2663	1244	189	269	1488	82	35	0	0	0	0	0	0	0	0	0	0	0	0	0	0	0	0	0	0	0	0.570	0.580	0.535	0.533	2.469	0.242	0.297	0.000	0.000	0.000	0.000	0.000	0.000	0.000	0.000	0.000	0.000	0.000	0.000	0.000	0.000	120	483	3843	3908	-0.810	Error	Error	1396	2447	0	0	1434	2474	0	0	0	0
2	6	14	""	"iYHR119W"	7200	17420	130	1824	1771	424	112	120	54	100	100	0	2180	2150	441	174	187	73	100	100	0	0	0	0	0	0	0	0	0	0	0	0	0	0	0	0	0	0	0	0.853	0.840	0.863	0.829	1.361	0.847	0.866	0.000	0.000	0.000	0.000	0.000	0.000	0.000	0.000	0.000	0.000	0.000	0.000	0.000	0.000	120	491	3718	3635	-0.229	Error	Error	1712	2006	0	0	1659	1976	0	0	0	0
2	7	14	""	"iYHR123W"	7400	17430	130	2271	2460	1232	107	114	52	100	100	0	1309	1363	620	161	173	79	98	97	0	0	0	0	0	0	0	0	0	0	0	0	0	0	0	0	0	0	0	1.885	1.958	1.897	1.896	1.702	2.092	0.744	0.000	0.000	0.000	0.000	0.000	0.000	0.000	0.000	0.000	0.000	0.000	0.000	0.000	0.000	120	529	3312	3555	0.915	Error	Error	2164	1148	0	0	2353	1202	0	0	0	0
2	8	14	""	"iYHR127W"	7580	17420	130	1631	1596	604	105	110	46	100	100	0	1321	1275	416	154	160	46	100	100	0	0	0	0	0	0	0	0	0	0	0	0	0	0	0	0	0	0	0	1.308	1.330	1.308	1.308	1.644	1.396	0.805	0.000	0.000	0.000	0.000	0.000	0.000	0.000	0.000	0.000	0.000	0.000	0.000	0.000	0.000	120	480	2693	2612	0.387	Error	Error	1526	1167	0	0	1491	1121	0	0	0	0
2	9	14	""	"iYHR143W"	7750	17420	130	2285	2213	899	108	113	51	99	99	0	2449	2362	950	160	164	44	100	100	0	0	0	0	0	0	0	0	0	0	0	0	0	0	0	0	0	0	0	0.951	0.956	0.950	0.956	2.002	0.920	0.785	0.000	0.000	0.000	0.000	0.000	0.000	0.000	0.000	0.000	0.000	0.000	0.000	0.000	0.000	120	531	4466	4307	-0.072	Error	Error	2177	2289	0	0	2105	2202	0	0	0	0
2	10	14	""	"iYHRCdelta11"	7950	17430	130	1214	1247	423	108	116	51	100	100	0	2009	1824	736	160	164	46	97	96	0	0	0	0	0	0	0	0	0	0	0	0	0	0	0	0	0	0	0	0.598	0.684	0.688	0.733	1.818	0.615	0.781	0.000	0.000	0.000	0.000	0.000	0.000	0.000	0.000	0.000	0.000	0.000	0.000	0.000	0.000	120	567	2955	2803	-0.741	Error	Error	1106	1849	0	0	1139	1664	0	0	0	0
2	11	14	""	"iYHR149C"	8150	17430	120	1057	1111	567	106	114	48	99	96	0	1642	1685	910	156	162	44	98	97	0	0	0	0	0	0	0	0	0	0	0	0	0	0	0	0	0	0	0	0.640	0.657	0.636	0.675	2.307	0.604	0.719	0.000	0.000	0.000	0.000	0.000	0.000	0.000	0.000	0.000	0.000	0.000	0.000	0.000	0.000	120	504	2437	2534	-0.644	Error	Error	951	1486	0	0	1005	1529	0	0	0	0
2	12	14	""	"iYHR164C"	8340	17430	130	2604	2486	890	113	118	49	99	99	0	3272	2863	1171	161	167	45	98	98	0	0	0	0	0	0	0	0	0	0	0	0	0	0	0	0	0	0	0	0.801	0.878	0.880	0.969	2.198	0.819	0.817	0.000	0.000	0.000	0.000	0.000	0.000	0.000	0.000	0.000	0.000	0.000	0.000	0.000	0.000	120	522	5602	5075	-0.321	Error	Error	2491	3111	0	0	2373	2702	0	0	0	0
2	13	14	""	"iYHR168W"	8520	17420	120	1452	1354	465	115	121	49	99	98	0	2536	2302	751	159	163	40	99	99	0	0	0	0	0	0	0	0	0	0	0	0	0	0	0	0	0	0	0	0.562	0.578	0.597	0.582	1.883	0.561	0.828	0.000	0.000	0.000	0.000	0.000	0.000	0.000	0.000	0.000	0.000	0.000	0.000	0.000	0.000	120	487	3714	3382	-0.830	Error	Error	1337	2377	0	0	1239	2143	0	0	0	0
2	14	14	""	"iYHR173C"	8720	17420	130	897	867	345	113	118	50	98	96	0	1338	1240	394	154	159	44	98	97	0	0	0	0	0	0	0	0	0	0	0	0	0	0	0	0	0	0	0	0.662	0.694	0.699	0.691	1.993	0.706	0.761	0.000	0.000	0.000	0.000	0.000	0.000	0.000	0.000	0.000	0.000	0.000	0.000	0.000	0.000	120	546	1968	1840	-0.595	Error	Error	784	1184	0	0	754	1086	0	0	0	0
2	15	14	""	"itT(AGU)J"	8920	17420	120	1378	1322	571	109	114	48	100	100	0	1809	1567	663	148	152	44	98	97	0	0	0	0	0	0	0	0	0	0	0	0	0	0	0	0	0	0	0	0.764	0.855	0.848	0.880	2.113	0.837	0.794	0.000	0.000	0.000	0.000	0.000	0.000	0.000	0.000	0.000	0.000	0.000	0.000	0.000	0.000	120	498	2930	2632	-0.388	Error	Error	1269	1661	0	0	1213	1419	0	0	0	0
2	16	14	""	"iYJL197W"	9110	17420	130	3940	3711	1628	107	112	46	100	100	0	2973	2742	1132	150	155	43	99	99	0	0	0	0	0	0	0	0	0	0	0	0	0	0	0	0	0	0	0	1.358	1.390	1.437	1.349	1.971	1.457	0.803	0.000	0.000	0.000	0.000	0.000	0.000	0.000	0.000	0.000	0.000	0.000	0.000	0.000	0.000	120	527	6656	6196	0.441	Error	Error	3833	2823	0	0	3604	2592	0	0	0	0
2	17	14	""	"iYJL192C"	9300	17420	130	2022	1880	603	107	113	48	100	100	0	2294	2143	675	152	155	41	100	100	0	0	0	0	0	0	0	0	0	0	0	0	0	0	0	0	0	0	0	0.894	0.891	0.924	0.903	1.546	0.889	0.835	0.000	0.000	0.000	0.000	0.000	0.000	0.000	0.000	0.000	0.000	0.000	0.000	0.000	0.000	120	471	4057	3764	-0.162	Error	Error	1915	2142	0	0	1773	1991	0	0	0	0
2	18	14	""	"iYJL173C"	9480	17420	120	4325	4188	1487	106	112	46	100	100	0	4409	4197	1466	145	150	41	100	100	0	0	0	0	0	0	0	0	0	0	0	0	0	0	0	0	0	0	0	0.989	1.007	1.031	1.036	1.844	0.997	0.842	0.000	0.000	0.000	0.000	0.000	0.000	0.000	0.000	0.000	0.000	0.000	0.000	0.000	0.000	120	461	8483	8134	-0.015	Error	Error	4219	4264	0	0	4082	4052	0	0	0	0
2	19	14	""	"iYJL168C"	9670	17420	120	1941	1950	722	100	109	47	100	100	0	3802	3404	1372	140	145	40	100	100	0	0	0	0	0	0	0	0	0	0	0	0	0	0	0	0	0	0	0	0.503	0.567	0.570	0.598	2.023	0.518	0.793	0.000	0.000	0.000	0.000	0.000	0.000	0.000	0.000	0.000	0.000	0.000	0.000	0.000	0.000	120	541	5503	5114	-0.992	Error	Error	1841	3662	0	0	1850	3264	0	0	0	0
2	20	14	""	"iYJL164C"	9880	17420	120	2268	2182	1269	101	110	46	99	99	0	3948	3280	1782	141	145	38	100	100	0	0	0	0	0	0	0	0	0	0	0	0	0	0	0	0	0	0	0	0.569	0.663	0.654	0.647	2.125	0.651	0.827	0.000	0.000	0.000	0.000	0.000	0.000	0.000	0.000	0.000	0.000	0.000	0.000	0.000	0.000	120	558	5974	5220	-0.813	Error	Error	2167	3807	0	0	2081	3139	0	0	0	0
2	21	14	""	"isnR128"	10120	17420	130	1338	1396	788	108	114	49	95	92	0	2062	1928	1043	143	148	39	95	94	0	0	0	0	0	0	0	0	0	0	0	0	0	0	0	0	0	0	0	0.641	0.722	0.684	0.664	2.372	0.710	0.839	0.000	0.000	0.000	0.000	0.000	0.000	0.000	0.000	0.000	0.000	0.000	0.000	0.000	0.000	120	566	3149	3073	-0.642	Error	Error	1230	1919	0	0	1288	1785	0	0	0	0
2	22	14	""	"iYJL146W"	10260	17430	120	634	1075	999	109	116	49	95	91	0	897	1571	1373	142	148	43	97	95	0	0	0	0	0	0	0	0	0	0	0	0	0	0	0	0	0	0	0	0.695	0.676	0.652	0.662	2.421	0.676	0.772	0.000	0.000	0.000	0.000	0.000	0.000	0.000	0.000	0.000	0.000	0.000	0.000	0.000	0.000	120	510	1280	2395	-0.524	Error	Error	525	755	0	0	966	1429	0	0	0	0
2	1	15	""	"iYJL141C"	6260	17620	130	1311	1379	665	110	117	54	99	98	0	2563	2335	951	168	178	54	99	99	0	0	0	0	0	0	0	0	0	0	0	0	0	0	0	0	0	0	0	0.501	0.586	0.578	0.565	1.882	0.575	0.754	0.000	0.000	0.000	0.000	0.000	0.000	0.000	0.000	0.000	0.000	0.000	0.000	0.000	0.000	120	547	3596	3436	-0.996	Error	Error	1201	2395	0	0	1269	2167	0	0	0	0
2	2	15	""	"iYJL125C"	6430	17610	130	1483	1386	440	112	119	54	100	99	0	2153	2068	486	174	183	61	99	98	0	0	0	0	0	0	0	0	0	0	0	0	0	0	0	0	0	0	0	0.693	0.673	0.696	0.641	1.601	0.679	0.813	0.000	0.000	0.000	0.000	0.000	0.000	0.000	0.000	0.000	0.000	0.000	0.000	0.000	0.000	120	439	3350	3168	-0.530	Error	Error	1371	1979	0	0	1274	1894	0	0	0	0
2	3	15	""	"iYJL120W"	6640	17620	130	553	559	185	117	122	52	98	95	0	1106	1062	294	178	185	55	99	99	0	0	0	0	0	0	0	0	0	0	0	0	0	0	0	0	0	0	0	0.470	0.500	0.474	0.469	1.733	0.479	0.722	0.000	0.000	0.000	0.000	0.000	0.000	0.000	0.000	0.000	0.000	0.000	0.000	0.000	0.000	120	496	1364	1326	-1.090	Error	Error	436	928	0	0	442	884	0	0	0	0
2	4	15	""	"iYJL115W"	6810	17610	130	1140	1118	365	120	129	58	100	100	0	1279	1256	345	186	198	71	100	100	0	0	0	0	0	0	0	0	0	0	0	0	0	0	0	0	0	0	0	0.933	0.933	0.972	0.911	1.541	0.957	0.771	0.000	0.000	0.000	0.000	0.000	0.000	0.000	0.000	0.000	0.000	0.000	0.000	0.000	0.000	120	413	2113	2068	-0.100	Error	Error	1020	1093	0	0	998	1070	0	0	0	0
2	5	15	""	"iYKL211C"	7000	17610	130	876	943	319	124	132	58	100	100	0	2390	2347	728	195	271	1444	85	16	0	0	0	0	0	0	0	0	0	0	0	0	0	0	0	0	0	0	0	0.343	0.381	0.384	0.387	1.687	0.346	0.764	0.000	0.000	0.000	0.000	0.000	0.000	0.000	0.000	0.000	0.000	0.000	0.000	0.000	0.000	120	513	2947	2971	-1.545	Error	Error	752	2195	0	0	819	2152	0	0	0	0
2	6	15	""	"itT(CGU)K"	7180	17610	130	1043	1045	284	110	115	49	100	100	0	2026	1983	387	171	179	55	100	100	0	0	0	0	0	0	0	0	0	0	0	0	0	0	0	0	0	0	0	0.503	0.516	0.515	0.503	1.492	0.489	0.776	0.000	0.000	0.000	0.000	0.000	0.000	0.000	0.000	0.000	0.000	0.000	0.000	0.000	0.000	120	493	2788	2747	-0.991	Error	Error	933	1855	0	0	935	1812	0	0	0	0
2	7	15	""	"iYKL205W"	7380	17610	130	2000	1955	546	105	110	49	100	100	0	1958	1892	414	161	167	65	100	100	0	0	0	0	0	0	0	0	0	0	0	0	0	0	0	0	0	0	0	1.055	1.069	1.063	1.046	1.512	1.103	0.815	0.000	0.000	0.000	0.000	0.000	0.000	0.000	0.000	0.000	0.000	0.000	0.000	0.000	0.000	120	501	3692	3581	0.077	Error	Error	1895	1797	0	0	1850	1731	0	0	0	0
2	8	15	""	"iYKLCdelta2"	7560	17610	130	1001	984	269	110	119	55	100	100	0	1015	979	222	165	172	71	100	98	0	0	0	0	0	0	0	0	0	0	0	0	0	0	0	0	0	0	0	1.048	1.074	1.080	1.066	1.616	1.072	0.767	0.000	0.000	0.000	0.000	0.000	0.000	0.000	0.000	0.000	0.000	0.000	0.000	0.000	0.000	120	487	1741	1688	0.068	Error	Error	891	850	0	0	874	814	0	0	0	0
2	9	15	""	"iYKL187C"	7750	17610	130	1255	1332	571	113	120	56	100	100	0	1975	2088	866	167	173	52	99	97	0	0	0	0	0	0	0	0	0	0	0	0	0	0	0	0	0	0	0	0.632	0.635	0.640	0.667	1.838	0.604	0.776	0.000	0.000	0.000	0.000	0.000	0.000	0.000	0.000	0.000	0.000	0.000	0.000	0.000	0.000	120	531	2950	3140	-0.663	Error	Error	1142	1808	0	0	1219	1921	0	0	0	0
2	10	15	""	"iYKL183W"	7950	17610	130	1204	1170	427	116	121	52	98	98	0	2713	2535	862	166	170	44	100	99	0	0	0	0	0	0	0	0	0	0	0	0	0	0	0	0	0	0	0	0.427	0.445	0.455	0.440	2.032	0.421	0.796	0.000	0.000	0.000	0.000	0.000	0.000	0.000	0.000	0.000	0.000	0.000	0.000	0.000	0.000	120	520	3635	3423	-1.227	Error	Error	1088	2547	0	0	1054	2369	0	0	0	0
2	11	15	""	"iYKL166C-1"	8120	17610	120	2146	2197	922	111	121	59	100	100	0	2350	2205	849	166	254	1631	69	5	0	0	0	0	0	0	0	0	0	0	0	0	0	0	0	0	0	0	0	0.932	1.023	0.945	1.050	1.985	0.354	0.231	0.000	0.000	0.000	0.000	0.000	0.000	0.000	0.000	0.000	0.000	0.000	0.000	0.000	0.000	120	406	4219	4125	-0.102	Error	Error	2035	2184	0	0	2086	2039	0	0	0	0
2	12	15	""	"iYKL164C-1"	8310	17610	120	1633	1649	636	115	120	56	100	100	0	2598	2429	1001	161	241	1517	79	20	0	0	0	0	0	0	0	0	0	0	0	0	0	0	0	0	0	0	0	0.623	0.676	0.637	0.717	2.023	0.135	0.156	0.000	0.000	0.000	0.000	0.000	0.000	0.000	0.000	0.000	0.000	0.000	0.000	0.000	0.000	120	469	3955	3802	-0.683	Error	Error	1518	2437	0	0	1534	2268	0	0	0	0
2	13	15	""	"iYKL162C"	8510	17610	130	2447	2419	856	115	118	49	100	100	0	3755	3459	1270	159	166	50	99	99	0	0	0	0	0	0	0	0	0	0	0	0	0	0	0	0	0	0	0	0.648	0.698	0.660	0.749	2.135	0.665	0.822	0.000	0.000	0.000	0.000	0.000	0.000	0.000	0.000	0.000	0.000	0.000	0.000	0.000	0.000	120	515	5928	5604	-0.625	Error	Error	2332	3596	0	0	2304	3300	0	0	0	0
2	14	15	""	"iYKL148C"	8690	17600	120	897	916	400	114	119	50	98	97	0	2256	2178	692	159	162	40	100	100	0	0	0	0	0	0	0	0	0	0	0	0	0	0	0	0	0	0	0	0.373	0.397	0.404	0.367	1.761	0.392	0.766	0.000	0.000	0.000	0.000	0.000	0.000	0.000	0.000	0.000	0.000	0.000	0.000	0.000	0.000	120	466	2880	2821	-1.421	Error	Error	783	2097	0	0	802	2019	0	0	0	0
2	15	15	""	"iYKL143W"	8880	17600	130	1534	1469	479	113	117	49	99	99	0	2431	2307	511	153	157	41	100	100	0	0	0	0	0	0	0	0	0	0	0	0	0	0	0	0	0	0	0	0.624	0.630	0.649	0.595	1.592	0.653	0.824	0.000	0.000	0.000	0.000	0.000	0.000	0.000	0.000	0.000	0.000	0.000	0.000	0.000	0.000	120	569	3699	3510	-0.681	Error	Error	1421	2278	0	0	1356	2154	0	0	0	0
2	16	15	""	"iYKL139W"	9080	17610	120	5822	5904	2958	109	112	45	100	100	0	3014	2769	1453	150	155	41	97	97	0	0	0	0	0	0	0	0	0	0	0	0	0	0	0	0	0	0	0	1.995	2.213	2.123	2.447	2.208	2.305	0.824	0.000	0.000	0.000	0.000	0.000	0.000	0.000	0.000	0.000	0.000	0.000	0.000	0.000	0.000	120	509	8577	8414	0.996	Error	Error	5713	2864	0	0	5795	2619	0	0	0	0
2	17	15	""	"iYLL025W"	9270	17600	130	3949	3797	1218	107	113	48	100	100	0	2482	2458	700	151	155	44	100	100	0	0	0	0	0	0	0	0	0	0	0	0	0	0	0	0	0	0	0	1.648	1.599	1.611	1.571	1.694	1.699	0.821	0.000	0.000	0.000	0.000	0.000	0.000	0.000	0.000	0.000	0.000	0.000	0.000	0.000	0.000	120	524	6173	5997	0.721	Error	Error	3842	2331	0	0	3690	2307	0	0	0	0
2	18	15	""	"iYLL021W"	9450	17600	120	1027	1040	376	113	120	52	100	99	0	866	854	270	148	153	42	99	99	0	0	0	0	0	0	0	0	0	0	0	0	0	0	0	0	0	0	0	1.273	1.313	1.259	1.276	1.770	1.384	0.733	0.000	0.000	0.000	0.000	0.000	0.000	0.000	0.000	0.000	0.000	0.000	0.000	0.000	0.000	120	460	1632	1633	0.348	Error	Error	914	718	0	0	927	706	0	0	0	0
2	19	15	""	"iYLL017W"	9630	17610	100	1092	1066	435	106	118	52	97	96	0	2468	2338	959	151	156	44	97	97	0	0	0	0	0	0	0	0	0	0	0	0	0	0	0	0	0	0	0	0.426	0.439	0.415	0.443	1.801	0.402	0.757	0.000	0.000	0.000	0.000	0.000	0.000	0.000	0.000	0.000	0.000	0.000	0.000	0.000	0.000	80	425	3303	3147	-1.233	Error	Error	986	2317	0	0	960	2187	0	0	0	0
2	20	15	""	"iYLL001W"	9830	17600	130	3730	3654	1459	103	113	49	100	100	0	2059	1877	634	147	151	41	98	98	0	0	0	0	0	0	0	0	0	0	0	0	0	0	0	0	0	0	0	1.897	2.053	1.973	1.967	1.663	2.274	0.813	0.000	0.000	0.000	0.000	0.000	0.000	0.000	0.000	0.000	0.000	0.000	0.000	0.000	0.000	120	586	5539	5281	0.924	Error	Error	3627	1912	0	0	3551	1730	0	0	0	0
2	21	15	""	"iYLR003C"	10020	17600	120	746	736	284	111	118	50	98	95	0	1252	1206	344	146	150	38	100	100	0	0	0	0	0	0	0	0	0	0	0	0	0	0	0	0	0	0	0	0.574	0.590	0.527	0.540	1.975	0.582	0.717	0.000	0.000	0.000	0.000	0.000	0.000	0.000	0.000	0.000	0.000	0.000	0.000	0.000	0.000	120	551	1741	1685	-0.801	Error	Error	635	1106	0	0	625	1060	0	0	0	0
2	22	15	""	"iYLR007W"	10250	17610	130	1137	1101	487	112	117	49	98	95	0	1497	1345	590	147	152	43	92	92	0	0	0	0	0	0	0	0	0	0	0	0	0	0	0	0	0	0	0	0.759	0.826	0.763	0.791	2.058	0.793	0.729	0.000	0.000	0.000	0.000	0.000	0.000	0.000	0.000	0.000	0.000	0.000	0.000	0.000	0.000	120	661	2375	2187	-0.397	Error	Error	1025	1350	0	0	989	1198	0	0	0	0
2	1	16	""	"iYLR024C"	6250	17800	130	570	636	386	107	115	51	95	92	0	1223	1392	994	165	176	58	95	92	0	0	0	0	0	0	0	0	0	0	0	0	0	0	0	0	0	0	0	0.438	0.431	0.425	0.432	2.487	0.107	0.178	0.000	0.000	0.000	0.000	0.000	0.000	0.000	0.000	0.000	0.000	0.000	0.000	0.000	0.000	120	549	1521	1756	-1.192	Error	Error	463	1058	0	0	529	1227	0	0	0	0
2	2	16	""	"iYLR028C"	6400	17790	140	792	851	395	110	118	52	95	94	0	1945	1883	713	175	181	53	97	95	0	0	0	0	0	0	0	0	0	0	0	0	0	0	0	0	0	0	0	0.385	0.434	0.423	0.426	2.044	0.428	0.794	0.000	0.000	0.000	0.000	0.000	0.000	0.000	0.000	0.000	0.000	0.000	0.000	0.000	0.000	156	490	2452	2449	-1.376	Error	Error	682	1770	0	0	741	1708	0	0	0	0
2	3	16	""	"iYLR032W"	6600	17790	130	1418	1468	611	117	123	53	100	100	0	1610	1607	488	182	188	53	100	100	0	0	0	0	0	0	0	0	0	0	0	0	0	0	0	0	0	0	0	0.911	0.948	0.945	0.918	1.628	0.988	0.798	0.000	0.000	0.000	0.000	0.000	0.000	0.000	0.000	0.000	0.000	0.000	0.000	0.000	0.000	120	501	2729	2776	-0.134	Error	Error	1301	1428	0	0	1351	1425	0	0	0	0
2	4	16	""	"iYLR044C"	6780	17790	130	2001	1994	605	120	125	55	100	100	0	3909	3656	980	180	192	61	100	100	0	0	0	0	0	0	0	0	0	0	0	0	0	0	0	0	0	0	0	0.504	0.539	0.544	0.529	1.434	0.533	0.877	0.000	0.000	0.000	0.000	0.000	0.000	0.000	0.000	0.000	0.000	0.000	0.000	0.000	0.000	120	478	5610	5350	-0.987	Error	Error	1881	3729	0	0	1874	3476	0	0	0	0
2	5	16	""	"iYLR048W"	6970	17790	130	1415	1454	574	111	117	52	100	100	0	1371	1402	455	177	185	56	100	100	0	0	0	0	0	0	0	0	0	0	0	0	0	0	0	0	0	0	0	1.092	1.096	1.068	1.073	1.488	1.138	0.816	0.000	0.000	0.000	0.000	0.000	0.000	0.000	0.000	0.000	0.000	0.000	0.000	0.000	0.000	120	567	2498	2568	0.127	Error	Error	1304	1194	0	0	1343	1225	0	0	0	0
2	6	16	""	"iYLR052W"	7200	17800	140	895	863	320	107	111	47	97	96	0	1459	1325	490	171	178	49	95	93	0	0	0	0	0	0	0	0	0	0	0	0	0	0	0	0	0	0	0	0.612	0.655	0.649	0.704	2.180	0.615	0.774	0.000	0.000	0.000	0.000	0.000	0.000	0.000	0.000	0.000	0.000	0.000	0.000	0.000	0.000	156	615	2076	1910	-0.709	Error	Error	788	1288	0	0	756	1154	0	0	0	0
2	7	16	""	"iYLR364W"	7380	17790	130	1346	1361	441	104	111	50	100	100	0	2737	2782	805	164	170	62	100	100	0	0	0	0	0	0	0	0	0	0	0	0	0	0	0	0	0	0	0	0.483	0.480	0.497	0.473	1.518	0.454	0.820	0.000	0.000	0.000	0.000	0.000	0.000	0.000	0.000	0.000	0.000	0.000	0.000	0.000	0.000	120	503	3815	3875	-1.051	Error	Error	1242	2573	0	0	1257	2618	0	0	0	0
2	8	16	""	"iYLR369W"	7570	17790	130	1880	1803	496	109	118	54	100	100	0	1671	1615	389	167	174	66	100	100	0	0	0	0	0	0	0	0	0	0	0	0	0	0	0	0	0	0	0	1.178	1.170	1.144	1.163	1.485	1.210	0.845	0.000	0.000	0.000	0.000	0.000	0.000	0.000	0.000	0.000	0.000	0.000	0.000	0.000	0.000	120	544	3275	3142	0.236	Error	Error	1771	1504	0	0	1694	1448	0	0	0	0
2	9	16	""	"iYLR373C"	7760	17790	130	520	541	163	115	120	50	99	98	0	992	968	254	165	170	47	100	100	0	0	0	0	0	0	0	0	0	0	0	0	0	0	0	0	0	0	0	0.490	0.531	0.521	0.521	1.776	0.495	0.747	0.000	0.000	0.000	0.000	0.000	0.000	0.000	0.000	0.000	0.000	0.000	0.000	0.000	0.000	120	621	1232	1229	-1.030	Error	Error	405	827	0	0	426	803	0	0	0	0
2	10	16	""	"iYLR389C"	8020	17790	130	3701	3729	1890	110	116	52	98	96	0	3767	3505	1181	161	165	39	98	97	0	0	0	0	0	0	0	0	0	0	0	0	0	0	0	0	0	0	0	0.996	1.082	1.075	0.980	2.286	1.128	0.786	0.000	0.000	0.000	0.000	0.000	0.000	0.000	0.000	0.000	0.000	0.000	0.000	0.000	0.000	120	497	7197	6963	-0.006	Error	Error	3591	3606	0	0	3619	3344	0	0	0	0
2	11	16	""	"iYLR394W"	8140	17800	120	6424	5616	2884	110	118	54	100	100	0	3909	3243	1519	160	165	44	99	99	0	0	0	0	0	0	0	0	0	0	0	0	0	0	0	0	0	0	0	1.684	1.786	1.855	1.796	1.660	1.903	0.891	0.000	0.000	0.000	0.000	0.000	0.000	0.000	0.000	0.000	0.000	0.000	0.000	0.000	0.000	120	377	10063	8589	0.752	Error	Error	6314	3749	0	0	5506	3083	0	0	0	0
2	12	16	""	"iYLR398C"	8320	17790	130	1951	1930	681	110	114	51	100	100	0	2856	2768	835	159	226	1393	91	48	0	0	0	0	0	0	0	0	0	0	0	0	0	0	0	0	0	0	0	0.683	0.698	0.737	0.688	1.546	0.700	0.849	0.000	0.000	0.000	0.000	0.000	0.000	0.000	0.000	0.000	0.000	0.000	0.000	0.000	0.000	120	557	4538	4429	-0.551	Error	Error	1841	2697	0	0	1820	2609	0	0	0	0
2	13	16	""	"iYLR412W-1"	8540	17800	140	1986	1947	850	109	114	48	98	96	0	2456	2388	1034	159	166	45	96	96	0	0	0	0	0	0	0	0	0	0	0	0	0	0	0	0	0	0	0	0.817	0.825	0.811	0.822	2.287	0.807	0.823	0.000	0.000	0.000	0.000	0.000	0.000	0.000	0.000	0.000	0.000	0.000	0.000	0.000	0.000	156	561	4174	4067	-0.291	Error	Error	1877	2297	0	0	1838	2229	0	0	0	0
2	14	16	""	"iYLR417W"	8700	17800	130	2895	2747	624	113	118	50	100	100	0	2366	2205	623	158	161	40	99	99	0	0	0	0	0	0	0	0	0	0	0	0	0	0	0	0	0	0	0	1.260	1.287	1.252	1.394	1.800	1.253	0.848	0.000	0.000	0.000	0.000	0.000	0.000	0.000	0.000	0.000	0.000	0.000	0.000	0.000	0.000	120	548	4990	4681	0.333	Error	Error	2782	2208	0	0	2634	2047	0	0	0	0
2	15	16	""	"iYLRCdelta24"	8950	17800	130	1842	1764	686	114	124	67	99	97	0	2629	2338	940	157	168	76	99	96	0	0	0	0	0	0	0	0	0	0	0	0	0	0	0	0	0	0	0	0.699	0.757	0.731	0.785	1.845	0.747	0.852	0.000	0.000	0.000	0.000	0.000	0.000	0.000	0.000	0.000	0.000	0.000	0.000	0.000	0.000	120	571	4200	3831	-0.517	Error	Error	1728	2472	0	0	1650	2181	0	0	0	0
2	16	16	""	"iYLR436C"	9090	17800	100	288	348	184	109	121	68	86	65	0	542	720	446	152	169	85	98	95	0	0	0	0	0	0	0	0	0	0	0	0	0	0	0	0	0	0	0	0.459	0.421	0.432	0.404	2.495	0.356	0.597	0.000	0.000	0.000	0.000	0.000	0.000	0.000	0.000	0.000	0.000	0.000	0.000	0.000	0.000	80	384	569	807	-1.124	Error	Error	179	390	0	0	239	568	0	0	0	0
2	17	16	""	"iYLR439W"	9320	17800	120	2560	2527	751	109	116	50	100	100	0	1782	1628	508	149	154	42	97	96	0	0	0	0	0	0	0	0	0	0	0	0	0	0	0	0	0	0	0	1.501	1.635	1.644	1.714	1.673	1.684	0.858	0.000	0.000	0.000	0.000	0.000	0.000	0.000	0.000	0.000	0.000	0.000	0.000	0.000	0.000	120	518	4084	3897	0.586	Error	Error	2451	1633	0	0	2418	1479	0	0	0	0
2	18	16	""	"iYLR444C"	9470	17800	130	1355	1343	340	115	121	52	100	100	0	1529	1489	390	146	152	39	100	99	0	0	0	0	0	0	0	0	0	0	0	0	0	0	0	0	0	0	0	0.897	0.914	0.900	0.956	1.635	0.887	0.822	0.000	0.000	0.000	0.000	0.000	0.000	0.000	0.000	0.000	0.000	0.000	0.000	0.000	0.000	120	521	2623	2571	-0.157	Error	Error	1240	1383	0	0	1228	1343	0	0	0	0
2	19	16	""	"iYMR130W"	9670	17800	120	3935	3693	1113	111	119	51	100	100	0	1362	1302	432	151	156	42	97	97	0	0	0	0	0	0	0	0	0	0	0	0	0	0	0	0	0	0	0	3.158	3.112	3.113	3.485	1.998	3.212	0.823	0.000	0.000	0.000	0.000	0.000	0.000	0.000	0.000	0.000	0.000	0.000	0.000	0.000	0.000	120	582	5035	4733	1.659	Error	Error	3824	1211	0	0	3582	1151	0	0	0	0
2	20	16	""	"iYMR134W"	9900	17800	120	5078	5185	2840	110	117	50	99	99	0	5050	5086	2548	152	155	40	99	99	0	0	0	0	0	0	0	0	0	0	0	0	0	0	0	0	0	0	0	1.014	1.029	0.947	1.022	2.186	1.045	0.818	0.000	0.000	0.000	0.000	0.000	0.000	0.000	0.000	0.000	0.000	0.000	0.000	0.000	0.000	120	520	9866	10009	0.020	Error	Error	4968	4898	0	0	5075	4934	0	0	0	0
2	21	16	""	"iYMR138W"	10060	17800	120	1352	1442	657	114	119	49	100	99	0	3609	3598	1507	151	157	41	100	100	0	0	0	0	0	0	0	0	0	0	0	0	0	0	0	0	0	0	0	0.358	0.385	0.376	0.379	1.982	0.372	0.849	0.000	0.000	0.000	0.000	0.000	0.000	0.000	0.000	0.000	0.000	0.000	0.000	0.000	0.000	120	486	4696	4775	-1.482	Error	Error	1238	3458	0	0	1328	3447	0	0	0	0
2	22	16	""	"iYMR155W"	10240	17800	120	1339	1334	402	114	119	49	100	100	0	1364	1391	1475	148	154	42	97	97	0	0	0	0	0	0	0	0	0	0	0	0	0	0	0	0	0	0	0	1.007	0.981	1.069	1.155	2.085	0.438	0.297	0.000	0.000	0.000	0.000	0.000	0.000	0.000	0.000	0.000	0.000	0.000	0.000	0.000	0.000	120	565	2441	2463	0.011	Error	Error	1225	1216	0	0	1220	1243	0	0	0	0
2	1	17	""	"itM(CAU)M"	6240	17990	120	807	831	222	106	110	47	100	100	0	889	880	175	157	164	47	100	100	0	0	0	0	0	0	0	0	0	0	0	0	0	0	0	0	0	0	0	0.958	1.003	1.029	0.979	1.435	1.013	0.826	0.000	0.000	0.000	0.000	0.000	0.000	0.000	0.000	0.000	0.000	0.000	0.000	0.000	0.000	120	565	1433	1448	-0.062	Error	Error	701	732	0	0	725	723	0	0	0	0
2	2	17	""	"iYMR161W"	6440	17990	130	3779	3687	987	109	115	56	100	100	0	2142	2075	462	167	171	45	100	100	0	0	0	0	0	0	0	0	0	0	0	0	0	0	0	0	0	0	0	1.858	1.875	1.867	1.868	1.384	2.014	0.853	0.000	0.000	0.000	0.000	0.000	0.000	0.000	0.000	0.000	0.000	0.000	0.000	0.000	0.000	120	570	5645	5486	0.894	Error	Error	3670	1975	0	0	3578	1908	0	0	0	0
2	3	17	""	"iYMR176W"	6630	17990	130	1889	2061	783	111	121	63	100	100	0	2808	2810	815	179	189	88	100	100	0	0	0	0	0	0	0	0	0	0	0	0	0	0	0	0	0	0	0	0.676	0.741	0.706	0.728	1.502	0.723	0.846	0.000	0.000	0.000	0.000	0.000	0.000	0.000	0.000	0.000	0.000	0.000	0.000	0.000	0.000	120	546	4407	4581	-0.564	Error	Error	1778	2629	0	0	1950	2631	0	0	0	0
2	4	17	""	"iYMR180C"	6820	17990	130	1198	1197	340	114	123	60	100	99	0	1909	1860	414	182	198	96	100	100	0	0	0	0	0	0	0	0	0	0	0	0	0	0	0	0	0	0	0	0.628	0.645	0.640	0.633	1.590	0.634	0.805	0.000	0.000	0.000	0.000	0.000	0.000	0.000	0.000	0.000	0.000	0.000	0.000	0.000	0.000	120	555	2811	2761	-0.672	Error	Error	1084	1727	0	0	1083	1678	0	0	0	0
2	5	17	""	"iYMR183C"	7010	17990	130	1258	1251	411	115	122	53	100	100	0	1827	1798	495	193	201	60	100	100	0	0	0	0	0	0	0	0	0	0	0	0	0	0	0	0	0	0	0	0.700	0.708	0.708	0.694	1.569	0.699	0.816	0.000	0.000	0.000	0.000	0.000	0.000	0.000	0.000	0.000	0.000	0.000	0.000	0.000	0.000	120	542	2777	2741	-0.516	Error	Error	1143	1634	0	0	1136	1605	0	0	0	0
2	6	17	""	"iYMR198W"	7190	17990	130	2310	2348	584	109	116	50	100	100	0	5197	5216	862	178	185	51	100	100	0	0	0	0	0	0	0	0	0	0	0	0	0	0	0	0	0	0	0	0.439	0.444	0.442	0.435	1.264	0.437	0.872	0.000	0.000	0.000	0.000	0.000	0.000	0.000	0.000	0.000	0.000	0.000	0.000	0.000	0.000	120	537	7220	7277	-1.189	Error	Error	2201	5019	0	0	2239	5038	0	0	0	0
2	7	17	""	"iYMR202W"	7400	17990	130	777	793	247	104	109	47	100	100	0	896	894	214	159	164	57	100	98	0	0	0	0	0	0	0	0	0	0	0	0	0	0	0	0	0	0	0	0.913	0.937	0.942	0.923	1.588	0.963	0.808	0.000	0.000	0.000	0.000	0.000	0.000	0.000	0.000	0.000	0.000	0.000	0.000	0.000	0.000	120	638	1410	1424	-0.131	Error	Error	673	737	0	0	689	735	0	0	0	0
2	8	17	""	"iYMR206W"	7620	17990	130	2951	2742	1001	102	110	48	99	99	0	3095	2916	934	155	160	40	98	96	0	0	0	0	0	0	0	0	0	0	0	0	0	0	0	0	0	0	0	0.969	0.956	0.952	0.980	1.905	0.980	0.842	0.000	0.000	0.000	0.000	0.000	0.000	0.000	0.000	0.000	0.000	0.000	0.000	0.000	0.000	120	572	5789	5401	-0.045	Error	Error	2849	2940	0	0	2640	2761	0	0	0	0
2	9	17	""	"iYNL148C"	7790	17990	130	1046	1052	251	104	111	47	100	100	0	1641	1620	298	154	159	38	100	100	0	0	0	0	0	0	0	0	0	0	0	0	0	0	0	0	0	0	0	0.633	0.647	0.655	0.635	1.428	0.649	0.852	0.000	0.000	0.000	0.000	0.000	0.000	0.000	0.000	0.000	0.000	0.000	0.000	0.000	0.000	120	608	2429	2414	-0.659	Error	Error	942	1487	0	0	948	1466	0	0	0	0
2	10	17	""	"iYNL144C-0"	8030	17990	150	4172	4100	2228	104	111	50	96	94	0	4388	4033	1954	154	157	38	97	94	0	0	0	0	0	0	0	0	0	0	0	0	0	0	0	0	0	0	0	0.961	1.030	0.986	0.981	2.249	1.062	0.839	0.000	0.000	0.000	0.000	0.000	0.000	0.000	0.000	0.000	0.000	0.000	0.000	0.000	0.000	156	635	8302	7875	-0.058	Error	Error	4068	4234	0	0	3996	3879	0	0	0	0
2	11	17	""	"iYNL141W"	8170	18000	130	3655	3321	1655	109	119	56	100	100	0	1924	1692	771	160	172	59	98	95	0	0	0	0	0	0	0	0	0	0	0	0	0	0	0	0	0	0	0	2.010	2.097	2.154	2.263	1.875	2.232	0.847	0.000	0.000	0.000	0.000	0.000	0.000	0.000	0.000	0.000	0.000	0.000	0.000	0.000	0.000	120	435	5310	4744	1.007	Error	Error	3546	1764	0	0	3212	1532	0	0	0	0
2	12	17	""	"iYNL125C"	8340	17990	130	1242	1287	447	118	127	67	100	100	0	2563	2563	786	175	202	124	99	99	0	0	0	0	0	0	0	0	0	0	0	0	0	0	0	0	0	0	0	0.471	0.490	0.499	0.492	1.664	0.462	0.800	0.000	0.000	0.000	0.000	0.000	0.000	0.000	0.000	0.000	0.000	0.000	0.000	0.000	0.000	120	545	3512	3557	-1.087	Error	Error	1124	2388	0	0	1169	2388	0	0	0	0
2	13	17	""	"iYNL121C"	8540	17990	130	1627	1562	593	112	121	62	100	99	0	2858	2672	784	165	190	119	99	98	0	0	0	0	0	0	0	0	0	0	0	0	0	0	0	0	0	0	0	0.563	0.578	0.544	0.558	1.556	0.564	0.800	0.000	0.000	0.000	0.000	0.000	0.000	0.000	0.000	0.000	0.000	0.000	0.000	0.000	0.000	120	508	4208	3957	-0.830	Error	Error	1515	2693	0	0	1450	2507	0	0	0	0
2	14	17	""	"iYNL116W"	8730	17990	140	2944	2600	1127	105	113	46	97	96	0	1831	1639	623	156	157	39	96	94	0	0	0	0	0	0	0	0	0	0	0	0	0	0	0	0	0	0	0	1.695	1.682	1.658	1.612	2.325	1.789	0.819	0.000	0.000	0.000	0.000	0.000	0.000	0.000	0.000	0.000	0.000	0.000	0.000	0.000	0.000	156	577	4514	3978	0.761	Error	Error	2839	1675	0	0	2495	1483	0	0	0	0
2	15	17	""	"iYNL097C"	8930	17990	130	3524	3435	1417	114	126	69	100	100	0	4182	4117	1406	157	175	86	100	99	0	0	0	0	0	0	0	0	0	0	0	0	0	0	0	0	0	0	0	0.847	0.839	0.817	0.843	1.561	0.859	0.829	0.000	0.000	0.000	0.000	0.000	0.000	0.000	0.000	0.000	0.000	0.000	0.000	0.000	0.000	120	513	7435	7281	-0.239	Error	Error	3410	4025	0	0	3321	3960	0	0	0	0
2	16	17	""	"iYNL094W"	9100	17990	130	2058	2092	842	112	125	70	100	100	0	3125	3047	1205	158	176	81	100	100	0	0	0	0	0	0	0	0	0	0	0	0	0	0	0	0	0	0	0	0.656	0.685	0.681	0.698	1.758	0.652	0.811	0.000	0.000	0.000	0.000	0.000	0.000	0.000	0.000	0.000	0.000	0.000	0.000	0.000	0.000	120	552	4913	4869	-0.608	Error	Error	1946	2967	0	0	1980	2889	0	0	0	0
2	17	17	""	"iYNL089C"	9300	17990	120	1197	1208	544	109	115	46	99	98	0	2584	2292	984	151	157	39	100	99	0	0	0	0	0	0	0	0	0	0	0	0	0	0	0	0	0	0	0	0.447	0.513	0.471	0.526	1.942	0.483	0.796	0.000	0.000	0.000	0.000	0.000	0.000	0.000	0.000	0.000	0.000	0.000	0.000	0.000	0.000	120	569	3521	3240	-1.161	Error	Error	1088	2433	0	0	1099	2141	0	0	0	0
2	18	17	""	"iYNL073W"	9520	17990	130	1563	1561	403	110	117	49	100	100	0	1928	1792	459	148	153	38	100	99	0	0	0	0	0	0	0	0	0	0	0	0	0	0	0	0	0	0	0	0.816	0.883	0.871	0.918	1.658	0.874	0.844	0.000	0.000	0.000	0.000	0.000	0.000	0.000	0.000	0.000	0.000	0.000	0.000	0.000	0.000	120	566	3233	3095	-0.293	Error	Error	1453	1780	0	0	1451	1644	0	0	0	0
2	19	17	""	"iYNL069C"	9690	17990	120	1721	1610	705	111	117	50	98	95	0	3980	3570	1369	149	154	40	98	97	0	0	0	0	0	0	0	0	0	0	0	0	0	0	0	0	0	0	0	0.420	0.438	0.419	0.427	2.028	0.422	0.785	0.000	0.000	0.000	0.000	0.000	0.000	0.000	0.000	0.000	0.000	0.000	0.000	0.000	0.000	120	467	5441	4920	-1.251	Error	Error	1610	3831	0	0	1499	3421	0	0	0	0
2	20	17	""	"iYNL065W"	9870	17990	130	4486	4421	1535	112	126	68	100	100	0	2130	2016	627	161	176	81	100	100	0	0	0	0	0	0	0	0	0	0	0	0	0	0	0	0	0	0	0	2.221	2.323	2.312	2.301	1.505	2.468	0.864	0.000	0.000	0.000	0.000	0.000	0.000	0.000	0.000	0.000	0.000	0.000	0.000	0.000	0.000	120	554	6343	6164	1.151	Error	Error	4374	1969	0	0	4309	1855	0	0	0	0
2	21	17	""	"itG(GCC)O2"	10070	18010	130	1951	1895	598	116	130	69	99	96	0	1784	1613	545	159	174	80	96	95	0	0	0	0	0	0	0	0	0	0	0	0	0	0	0	0	0	0	0	1.129	1.224	1.238	1.320	1.884	1.206	0.826	0.000	0.000	0.000	0.000	0.000	0.000	0.000	0.000	0.000	0.000	0.000	0.000	0.000	0.000	120	578	3460	3233	0.175	Error	Error	1835	1625	0	0	1779	1454	0	0	0	0
2	22	17	""	"iYOL019W"	10260	17990	130	5951	5500	1833	111	119	52	100	99	0	3787	3569	1025	147	153	65	100	99	0	0	0	0	0	0	0	0	0	0	0	0	0	0	0	0	0	0	0	1.604	1.575	1.555	1.509	2.033	1.674	0.849	0.000	0.000	0.000	0.000	0.000	0.000	0.000	0.000	0.000	0.000	0.000	0.000	0.000	0.000	120	666	9480	8811	0.682	Error	Error	5840	3640	0	0	5389	3422	0	0	0	0
2	1	18	""	"iYOL015W"	6270	18180	130	2345	2251	933	106	111	47	99	99	0	3026	2947	978	157	163	42	97	97	0	0	0	0	0	0	0	0	0	0	0	0	0	0	0	0	0	0	0	0.780	0.769	0.752	0.803	2.178	0.768	0.787	0.000	0.000	0.000	0.000	0.000	0.000	0.000	0.000	0.000	0.000	0.000	0.000	0.000	0.000	120	658	5108	4935	-0.358	Error	Error	2239	2869	0	0	2145	2790	0	0	0	0
2	2	18	""	"iYOL001W"	6470	18190	130	337	354	112	107	114	56	99	92	0	636	631	150	166	171	49	99	99	0	0	0	0	0	0	0	0	0	0	0	0	0	0	0	0	0	0	0	0.489	0.531	0.496	0.497	1.765	0.475	0.546	0.000	0.000	0.000	0.000	0.000	0.000	0.000	0.000	0.000	0.000	0.000	0.000	0.000	0.000	120	521	700	712	-1.031	Error	Error	230	470	0	0	247	465	0	0	0	0
2	3	18	""	"iYOR003W"	6640	18180	130	3252	3268	1365	105	116	84	100	100	0	2663	2546	890	165	181	117	97	96	0	0	0	0	0	0	0	0	0	0	0	0	0	0	0	0	0	0	0	1.260	1.328	1.269	1.373	1.828	1.364	0.821	0.000	0.000	0.000	0.000	0.000	0.000	0.000	0.000	0.000	0.000	0.000	0.000	0.000	0.000	120	529	5645	5544	0.333	Error	Error	3147	2498	0	0	3163	2381	0	0	0	0
2	4	18	""	"iYOR007C"	6840	18180	130	1490	1477	380	109	121	82	99	99	0	1745	1687	400	172	189	102	100	98	0	0	0	0	0	0	0	0	0	0	0	0	0	0	0	0	0	0	0	0.878	0.903	0.925	0.906	1.579	0.908	0.844	0.000	0.000	0.000	0.000	0.000	0.000	0.000	0.000	0.000	0.000	0.000	0.000	0.000	0.000	120	539	2954	2883	-0.188	Error	Error	1381	1573	0	0	1368	1515	0	0	0	0
2	5	18	""	"iYOR018W"	7020	18180	130	3744	3897	2031	115	122	54	100	100	0	2659	2551	956	193	199	61	97	96	0	0	0	0	0	0	0	0	0	0	0	0	0	0	0	0	0	0	0	1.472	1.604	1.553	1.580	1.923	1.822	0.785	0.000	0.000	0.000	0.000	0.000	0.000	0.000	0.000	0.000	0.000	0.000	0.000	0.000	0.000	120	531	6095	6140	0.557	Error	Error	3629	2466	0	0	3782	2358	0	0	0	0
2	6	18	""	"iYOR021C"	7210	18180	130	1675	1574	458	111	118	52	100	100	0	2037	1945	528	171	178	54	98	98	0	0	0	0	0	0	0	0	0	0	0	0	0	0	0	0	0	0	0	0.838	0.825	0.836	0.835	1.697	0.793	0.804	0.000	0.000	0.000	0.000	0.000	0.000	0.000	0.000	0.000	0.000	0.000	0.000	0.000	0.000	120	548	3430	3237	-0.255	Error	Error	1564	1866	0	0	1463	1774	0	0	0	0
2	7	18	""	"iYOR026W"	7400	18180	130	1510	1440	465	101	110	48	98	97	0	2502	2272	797	153	158	42	97	96	0	0	0	0	0	0	0	0	0	0	0	0	0	0	0	0	0	0	0	0.600	0.632	0.636	0.652	1.801	0.587	0.814	0.000	0.000	0.000	0.000	0.000	0.000	0.000	0.000	0.000	0.000	0.000	0.000	0.000	0.000	120	526	3758	3458	-0.737	Error	Error	1409	2349	0	0	1339	2119	0	0	0	0
2	8	18	""	"iYOR042W"	7580	18180	130	830	803	217	101	111	51	99	99	0	1241	1215	220	155	165	52	100	100	0	0	0	0	0	0	0	0	0	0	0	0	0	0	0	0	0	0	0	0.671	0.662	0.673	0.646	1.476	0.666	0.806	0.000	0.000	0.000	0.000	0.000	0.000	0.000	0.000	0.000	0.000	0.000	0.000	0.000	0.000	120	557	1815	1762	-0.575	Error	Error	729	1086	0	0	702	1060	0	0	0	0
2	9	18	""	"iYOR045W"	7790	18190	130	3635	3760	1171	107	118	56	100	100	0	2101	2008	530	158	170	58	100	100	0	0	0	0	0	0	0	0	0	0	0	0	0	0	0	0	0	0	0	1.816	1.975	1.843	2.001	1.516	2.058	0.849	0.000	0.000	0.000	0.000	0.000	0.000	0.000	0.000	0.000	0.000	0.000	0.000	0.000	0.000	120	566	5471	5503	0.861	Error	Error	3528	1943	0	0	3653	1850	0	0	0	0
2	10	18	""	"iYOR049C"	7970	18180	130	2726	2669	905	99	107	48	99	99	0	3093	2958	815	148	150	36	99	99	0	0	0	0	0	0	0	0	0	0	0	0	0	0	0	0	0	0	0	0.892	0.915	0.880	0.915	1.676	0.921	0.818	0.000	0.000	0.000	0.000	0.000	0.000	0.000	0.000	0.000	0.000	0.000	0.000	0.000	0.000	120	549	5572	5380	-0.165	Error	Error	2627	2945	0	0	2570	2810	0	0	0	0
2	11	18	""	"iYOR356W"	8180	18190	130	454	479	176	104	112	52	98	95	0	555	562	156	154	164	52	99	96	0	0	0	0	0	0	0	0	0	0	0	0	0	0	0	0	0	0	0	0.873	0.919	0.865	0.909	1.946	0.908	0.642	0.000	0.000	0.000	0.000	0.000	0.000	0.000	0.000	0.000	0.000	0.000	0.000	0.000	0.000	120	524	751	783	-0.196	Error	Error	350	401	0	0	375	408	0	0	0	0
2	12	18	""	"iYOR360C"	8360	18180	130	1372	1484	758	122	131	69	99	97	0	2286	2216	905	182	206	106	95	95	0	0	0	0	0	0	0	0	0	0	0	0	0	0	0	0	0	0	0	0.594	0.670	0.642	0.650	2.550	0.676	0.750	0.000	0.000	0.000	0.000	0.000	0.000	0.000	0.000	0.000	0.000	0.000	0.000	0.000	0.000	120	546	3354	3396	-0.751	Error	Error	1250	2104	0	0	1362	2034	0	0	0	0
2	13	18	""	"iYOR366W"	8550	18180	130	1907	1952	767	115	125	74	99	99	0	2090	2039	623	176	191	77	98	98	0	0	0	0	0	0	0	0	0	0	0	0	0	0	0	0	0	0	0	0.936	0.986	0.969	0.982	1.947	1.005	0.773	0.000	0.000	0.000	0.000	0.000	0.000	0.000	0.000	0.000	0.000	0.000	0.000	0.000	0.000	120	539	3706	3700	-0.095	Error	Error	1792	1914	0	0	1837	1863	0	0	0	0
2	14	18	""	"iYOR380W-1"	8730	18180	130	3653	3316	1217	113	117	47	100	100	0	4721	4457	1365	163	168	48	100	100	0	0	0	0	0	0	0	0	0	0	0	0	0	0	0	0	0	0	0	0.777	0.746	0.762	0.728	1.623	0.764	0.813	0.000	0.000	0.000	0.000	0.000	0.000	0.000	0.000	0.000	0.000	0.000	0.000	0.000	0.000	120	527	8098	7497	-0.365	Error	Error	3540	4558	0	0	3203	4294	0	0	0	0
2	15	18	""	"iYOR383C"	8920	18180	130	3430	3417	1113	116	122	51	100	100	0	3693	3461	1078	166	175	62	99	98	0	0	0	0	0	0	0	0	0	0	0	0	0	0	0	0	0	0	0	0.940	1.002	0.993	1.024	1.608	0.996	0.805	0.000	0.000	0.000	0.000	0.000	0.000	0.000	0.000	0.000	0.000	0.000	0.000	0.000	0.000	120	589	6841	6596	-0.090	Error	Error	3314	3527	0	0	3301	3295	0	0	0	0
2	16	18	""	"iYOR387C-0"	9130	18190	130	1908	1995	847	110	115	49	100	100	0	2620	2541	873	163	172	48	100	99	0	0	0	0	0	0	0	0	0	0	0	0	0	0	0	0	0	0	0	0.732	0.793	0.739	0.790	1.691	0.786	0.806	0.000	0.000	0.000	0.000	0.000	0.000	0.000	0.000	0.000	0.000	0.000	0.000	0.000	0.000	120	578	4255	4263	-0.451	Error	Error	1798	2457	0	0	1885	2378	0	0	0	0
2	17	18	""	"iYPL275W-2"	9310	18190	120	2352	2231	826	109	117	50	100	100	0	3974	3727	1294	163	171	46	99	98	0	0	0	0	0	0	0	0	0	0	0	0	0	0	0	0	0	0	0	0.589	0.595	0.603	0.617	2.004	0.573	0.795	0.000	0.000	0.000	0.000	0.000	0.000	0.000	0.000	0.000	0.000	0.000	0.000	0.000	0.000	120	499	6054	5686	-0.765	Error	Error	2243	3811	0	0	2122	3564	0	0	0	0
2	18	18	""	"iYPL272C-1"	9500	18190	120	1831	1739	642	111	122	57	98	96	0	4076	3574	1521	160	169	49	97	96	0	0	0	0	0	0	0	0	0	0	0	0	0	0	0	0	0	0	0	0.439	0.477	0.472	0.530	2.560	0.431	0.824	0.000	0.000	0.000	0.000	0.000	0.000	0.000	0.000	0.000	0.000	0.000	0.000	0.000	0.000	120	513	5636	5042	-1.187	Error	Error	1720	3916	0	0	1628	3414	0	0	0	0
2	19	18	""	"iYPL268W"	9690	18190	120	1661	1594	612	111	118	50	100	100	0	1878	1668	637	161	165	44	98	97	0	0	0	0	0	0	0	0	0	0	0	0	0	0	0	0	0	0	0	0.903	0.984	0.959	1.012	1.891	0.966	0.809	0.000	0.000	0.000	0.000	0.000	0.000	0.000	0.000	0.000	0.000	0.000	0.000	0.000	0.000	120	482	3267	2990	-0.148	Error	Error	1550	1717	0	0	1483	1507	0	0	0	0
2	20	18	""	"iYPL253C"	9870	18180	130	4193	4031	1438	116	131	71	100	100	0	2593	2485	827	172	189	83	100	99	0	0	0	0	0	0	0	0	0	0	0	0	0	0	0	0	0	0	0	1.684	1.693	1.709	1.700	1.578	1.754	0.843	0.000	0.000	0.000	0.000	0.000	0.000	0.000	0.000	0.000	0.000	0.000	0.000	0.000	0.000	120	561	6498	6228	0.752	Error	Error	4077	2421	0	0	3915	2313	0	0	0	0
2	21	18	""	"iYPL249C"	10070	18190	130	2754	2724	943	116	130	68	100	100	0	3766	3622	1308	164	179	81	99	98	0	0	0	0	0	0	0	0	0	0	0	0	0	0	0	0	0	0	0	0.732	0.754	0.743	0.813	1.982	0.714	0.828	0.000	0.000	0.000	0.000	0.000	0.000	0.000	0.000	0.000	0.000	0.000	0.000	0.000	0.000	120	549	6240	6066	-0.449	Error	Error	2638	3602	0	0	2608	3458	0	0	0	0
2	22	18	""	"iYPL245W"	10260	18190	120	811	814	258	107	114	49	99	99	0	1068	990	330	151	156	46	97	95	0	0	0	0	0	0	0	0	0	0	0	0	0	0	0	0	0	0	0	0.768	0.843	0.814	0.893	2.161	0.811	0.755	0.000	0.000	0.000	0.000	0.000	0.000	0.000	0.000	0.000	0.000	0.000	0.000	0.000	0.000	120	584	1621	1546	-0.381	Error	Error	704	917	0	0	707	839	0	0	0	0
2	1	19	""	"iYPR067W"	6270	18370	130	1204	1208	384	108	115	52	100	100	0	1158	1095	285	168	176	54	99	97	0	0	0	0	0	0	0	0	0	0	0	0	0	0	0	0	0	0	0	1.107	1.187	1.146	1.215	1.679	1.195	0.787	0.000	0.000	0.000	0.000	0.000	0.000	0.000	0.000	0.000	0.000	0.000	0.000	0.000	0.000	120	662	2086	2027	0.147	Error	Error	1096	990	0	0	1100	927	0	0	0	0
2	2	19	""	"iYPR071W"	6460	18370	130	3186	2927	927	111	117	62	100	100	0	3166	3080	865	179	188	56	100	100	0	0	0	0	0	0	0	0	0	0	0	0	0	0	0	0	0	0	0	1.029	0.971	1.027	0.965	1.729	0.987	0.833	0.000	0.000	0.000	0.000	0.000	0.000	0.000	0.000	0.000	0.000	0.000	0.000	0.000	0.000	120	521	6062	5717	0.042	Error	Error	3075	2987	0	0	2816	2901	0	0	0	0
2	3	19	""	"iYPR074C"	6650	18370	130	1435	1441	481	103	116	89	99	99	0	2802	2641	767	164	176	84	100	98	0	0	0	0	0	0	0	0	0	0	0	0	0	0	0	0	0	0	0	0.505	0.540	0.557	0.545	1.811	0.530	0.830	0.000	0.000	0.000	0.000	0.000	0.000	0.000	0.000	0.000	0.000	0.000	0.000	0.000	0.000	120	496	3970	3815	-0.986	Error	Error	1332	2638	0	0	1338	2477	0	0	0	0
2	4	19	""	"iYPR094W"	6850	18380	140	726	716	270	101	110	50	98	96	0	900	865	238	163	172	55	98	97	0	0	0	0	0	0	0	0	0	0	0	0	0	0	0	0	0	0	0	0.848	0.876	0.870	0.818	1.969	0.906	0.752	0.000	0.000	0.000	0.000	0.000	0.000	0.000	0.000	0.000	0.000	0.000	0.000	0.000	0.000	156	502	1362	1317	-0.238	Error	Error	625	737	0	0	615	702	0	0	0	0
2	5	19	""	"iYPR098C"	7030	18380	130	1570	1632	612	108	114	50	100	100	0	2261	2130	716	175	184	62	100	99	0	0	0	0	0	0	0	0	0	0	0	0	0	0	0	0	0	0	0	0.701	0.780	0.759	0.794	1.769	0.754	0.818	0.000	0.000	0.000	0.000	0.000	0.000	0.000	0.000	0.000	0.000	0.000	0.000	0.000	0.000	120	438	3548	3479	-0.513	Error	Error	1462	2086	0	0	1524	1955	0	0	0	0
2	6	19	""	"iYPR103W"	7220	18380	140	3216	2957	1159	108	114	50	99	98	0	1919	1734	654	165	172	56	96	94	0	0	0	0	0	0	0	0	0	0	0	0	0	0	0	0	0	0	0	1.772	1.816	1.745	1.843	2.140	1.912	0.819	0.000	0.000	0.000	0.000	0.000	0.000	0.000	0.000	0.000	0.000	0.000	0.000	0.000	0.000	156	482	4862	4418	0.825	Error	Error	3108	1754	0	0	2849	1569	0	0	0	0
2	7	19	""	"iYPRWsigma2-0"	7410	18380	140	3799	3802	1394	101	111	51	100	98	0	5143	4643	1706	159	163	49	98	97	0	0	0	0	0	0	0	0	0	0	0	0	0	0	0	0	0	0	0	0.742	0.825	0.761	0.852	2.257	0.804	0.813	0.000	0.000	0.000	0.000	0.000	0.000	0.000	0.000	0.000	0.000	0.000	0.000	0.000	0.000	156	451	8682	8185	-0.431	Error	Error	3698	4984	0	0	3701	4484	0	0	0	0
2	8	19	""	"itC(GCA)P2"	7600	18380	140	1218	1126	438	111	122	58	96	95	0	1433	1371	564	163	188	212	91	90	0	0	0	0	0	0	0	0	0	0	0	0	0	0	0	0	0	0	0	0.872	0.840	0.807	0.887	2.232	0.770	0.754	0.000	0.000	0.000	0.000	0.000	0.000	0.000	0.000	0.000	0.000	0.000	0.000	0.000	0.000	156	525	2377	2223	-0.198	Error	Error	1107	1270	0	0	1015	1208	0	0	0	0
2	9	19	""	"iYPR121W-0"	7810	18380	130	4178	4071	1271	110	120	57	100	100	0	3761	3561	975	160	188	237	100	100	0	0	0	0	0	0	0	0	0	0	0	0	0	0	0	0	0	0	0	1.130	1.165	1.152	1.161	1.396	1.174	0.853	0.000	0.000	0.000	0.000	0.000	0.000	0.000	0.000	0.000	0.000	0.000	0.000	0.000	0.000	120	413	7669	7362	0.176	Error	Error	4068	3601	0	0	3961	3401	0	0	0	0
2	10	19	""	"itN(GUU)P"	7970	18380	140	667	700	398	98	104	48	92	90	0	1072	1032	454	144	148	37	94	93	0	0	0	0	0	0	0	0	0	0	0	0	0	0	0	0	0	0	0	0.613	0.678	0.679	0.662	2.385	0.710	0.781	0.000	0.000	0.000	0.000	0.000	0.000	0.000	0.000	0.000	0.000	0.000	0.000	0.000	0.000	156	474	1497	1490	-0.706	Error	Error	569	928	0	0	602	888	0	0	0	0
2	11	19	""	"iYPR141C"	8170	18370	130	841	828	338	99	107	49	98	98	0	1313	1302	399	151	163	90	99	95	0	0	0	0	0	0	0	0	0	0	0	0	0	0	0	0	0	0	0	0.639	0.633	0.601	0.608	1.824	0.641	0.785	0.000	0.000	0.000	0.000	0.000	0.000	0.000	0.000	0.000	0.000	0.000	0.000	0.000	0.000	120	512	1904	1880	-0.647	Error	Error	742	1162	0	0	729	1151	0	0	0	0
2	12	19	""	"iSNR45"	8370	18380	130	1276	1442	679	117	129	76	100	100	0	3024	2979	1072	177	201	113	98	96	0	0	0	0	0	0	0	0	0	0	0	0	0	0	0	0	0	0	0	0.407	0.473	0.435	0.489	1.916	0.453	0.753	0.000	0.000	0.000	0.000	0.000	0.000	0.000	0.000	0.000	0.000	0.000	0.000	0.000	0.000	120	513	4006	4127	-1.297	Error	Error	1159	2847	0	0	1325	2802	0	0	0	0
2	13	19	""	"iYAL064C-A-3"	8560	18380	130	11246	10387	4526	113	126	76	100	100	0	13303	11804	4844	181	198	83	100	100	0	0	0	0	0	0	0	0	0	0	0	0	0	0	0	0	0	0	0	0.848	0.884	0.855	0.925	2.060	0.855	0.843	0.000	0.000	0.000	0.000	0.000	0.000	0.000	0.000	0.000	0.000	0.000	0.000	0.000	0.000	120	493	24255	21897	-0.237	Error	Error	11133	13122	0	0	10274	11623	0	0	0	0
2	14	19	""	"iYBLWdelta3"	8750	18380	120	1296	1339	504	116	123	53	100	100	0	1408	1356	445	173	188	68	97	97	0	0	0	0	0	0	0	0	0	0	0	0	0	0	0	0	0	0	0	0.955	1.034	1.056	1.061	1.794	1.047	0.790	0.000	0.000	0.000	0.000	0.000	0.000	0.000	0.000	0.000	0.000	0.000	0.000	0.000	0.000	120	461	2415	2406	-0.066	Error	Error	1180	1235	0	0	1223	1183	0	0	0	0
2	15	19	""	"YBLCdelta7"	8940	18380	120	1588	1609	507	118	125	51	100	100	0	1284	1250	290	178	199	102	100	100	0	0	0	0	0	0	0	0	0	0	0	0	0	0	0	0	0	0	0	1.329	1.391	1.327	1.360	1.427	1.468	0.816	0.000	0.000	0.000	0.000	0.000	0.000	0.000	0.000	0.000	0.000	0.000	0.000	0.000	0.000	120	445	2576	2563	0.410	Error	Error	1470	1106	0	0	1491	1072	0	0	0	0
2	16	19	""	"itE(UUC)C"	9120	18380	120	928	950	226	113	120	59	100	100	0	980	962	201	176	194	80	100	100	0	0	0	0	0	0	0	0	0	0	0	0	0	0	0	0	0	0	0	1.014	1.065	1.046	1.067	1.500	1.043	0.764	0.000	0.000	0.000	0.000	0.000	0.000	0.000	0.000	0.000	0.000	0.000	0.000	0.000	0.000	120	434	1619	1623	0.020	Error	Error	815	804	0	0	837	786	0	0	0	0
2	17	19	""	"itL(CAA)C"	9310	18380	130	3125	3118	847	117	123	61	100	100	0	2821	2691	676	174	191	76	100	100	0	0	0	0	0	0	0	0	0	0	0	0	0	0	0	0	0	0	0	1.136	1.192	1.174	1.202	1.487	1.184	0.842	0.000	0.000	0.000	0.000	0.000	0.000	0.000	0.000	0.000	0.000	0.000	0.000	0.000	0.000	120	482	5655	5518	0.184	Error	Error	3008	2647	0	0	3001	2517	0	0	0	0
2	18	19	""	"iYCL014W"	9500	18380	120	1773	1783	369	118	124	58	100	100	0	1176	1169	219	167	179	54	100	100	0	0	0	0	0	0	0	0	0	0	0	0	0	0	0	0	0	0	0	1.640	1.662	1.633	1.667	1.350	1.742	0.839	0.000	0.000	0.000	0.000	0.000	0.000	0.000	0.000	0.000	0.000	0.000	0.000	0.000	0.000	120	434	2664	2667	0.714	Error	Error	1655	1009	0	0	1665	1002	0	0	0	0
2	19	19	""	"iYCR002C"	9680	18370	130	1457	1383	370	111	118	51	100	100	0	1542	1495	332	166	176	54	100	100	0	0	0	0	0	0	0	0	0	0	0	0	0	0	0	0	0	0	0	0.978	0.957	0.963	0.937	1.540	0.952	0.845	0.000	0.000	0.000	0.000	0.000	0.000	0.000	0.000	0.000	0.000	0.000	0.000	0.000	0.000	120	495	2722	2601	-0.032	Error	Error	1346	1376	0	0	1272	1329	0	0	0	0
2	20	19	""	"iYCR006C"	9880	18380	130	973	1002	323	116	126	57	100	99	0	1798	1771	474	179	189	61	100	100	0	0	0	0	0	0	0	0	0	0	0	0	0	0	0	0	0	0	0	0.529	0.557	0.534	0.548	1.582	0.533	0.806	0.000	0.000	0.000	0.000	0.000	0.000	0.000	0.000	0.000	0.000	0.000	0.000	0.000	0.000	120	519	2476	2478	-0.918	Error	Error	857	1619	0	0	886	1592	0	0	0	0
2	21	19	""	"iYCRCdelta6-A"	10070	18380	120	2454	2392	869	114	123	54	100	100	0	3045	2866	1048	174	182	59	99	98	0	0	0	0	0	0	0	0	0	0	0	0	0	0	0	0	0	0	0	0.815	0.846	0.837	0.882	1.792	0.806	0.822	0.000	0.000	0.000	0.000	0.000	0.000	0.000	0.000	0.000	0.000	0.000	0.000	0.000	0.000	120	464	5211	4970	-0.295	Error	Error	2340	2871	0	0	2278	2692	0	0	0	0
2	22	19	""	"YCRCtau1"	10270	18380	120	302	310	118	114	120	53	90	78	0	432	438	161	162	174	69	95	84	0	0	0	0	0	0	0	0	0	0	0	0	0	0	0	0	0	0	0	0.696	0.710	0.787	0.700	2.339	0.657	0.499	0.000	0.000	0.000	0.000	0.000	0.000	0.000	0.000	0.000	0.000	0.000	0.000	0.000	0.000	120	538	458	472	-0.522	Error	Error	188	270	0	0	196	276	0	0	0	0
2	1	20	""	"SNR189"	6270	18570	120	200	208	82	105	113	49	70	47	0	544	522	159	175	182	51	94	90	0	0	0	0	0	0	0	0	0	0	0	0	0	0	0	0	0	0	0	0.257	0.297	0.275	0.281	2.388	0.251	0.327	0.000	0.000	0.000	0.000	0.000	0.000	0.000	0.000	0.000	0.000	0.000	0.000	0.000	0.000	120	664	464	450	-1.958	Error	Error	95	369	0	0	103	347	0	0	0	0
2	2	20	""	"YCRWomega3"	6460	18570	130	1476	1593	577	109	118	61	100	100	0	2000	2008	596	184	192	54	100	100	0	0	0	0	0	0	0	0	0	0	0	0	0	0	0	0	0	0	0	0.753	0.814	0.792	0.794	1.523	0.817	0.842	0.000	0.000	0.000	0.000	0.000	0.000	0.000	0.000	0.000	0.000	0.000	0.000	0.000	0.000	120	593	3183	3308	-0.410	Error	Error	1367	1816	0	0	1484	1824	0	0	0	0
2	3	20	"EMPTY"	"EMPTY"	6620	18560	150	117	117	40	112	118	59	8	0	0	178	179	43	181	185	50	11	1	0	0	0	0	0	0	0	0	0	0	0	0	0	0	0	0	0	0	0	-1.667	-2.500	0.873	0.890	3.895	0.117	0.000	0.000	0.000	0.000	0.000	0.000	0.000	0.000	0.000	0.000	0.000	0.000	0.000	0.000	0.000	156	708	2	3	Error	Error	Error	5	-3	0	0	5	-2	0	0	-75	0
2	4	20	"EMPTY"	"EMPTY"	6810	18560	150	104	113	48	109	115	52	15	3	0	166	169	41	179	184	53	8	0	0	0	0	0	0	0	0	0	0	0	0	0	0	0	0	0	0	0	0	0.385	-0.400	0.876	0.838	5.307	0.021	0.069	0.000	0.000	0.000	0.000	0.000	0.000	0.000	0.000	0.000	0.000	0.000	0.000	0.000	0.000	156	682	-18	-6	-1.379	Error	Error	-5	-13	0	0	4	-10	0	0	-75	0
2	5	20	"EMPTY"	"EMPTY"	7000	18560	150	111	117	43	111	118	52	13	2	0	183	188	55	175	183	55	16	3	0	0	0	0	0	0	0	0	0	0	0	0	0	0	0	0	0	0	0	0.000	0.462	1.000	0.951	4.937	0.255	0.007	0.000	0.000	0.000	0.000	0.000	0.000	0.000	0.000	0.000	0.000	0.000	0.000	0.000	0.000	156	658	8	19	Error	Error	Error	0	8	0	0	6	13	0	0	-75	0
2	6	20	"EMPTY"	"EMPTY"	7190	18560	150	104	108	44	107	113	48	11	4	0	161	166	36	167	174	53	7	0	0	0	0	0	0	0	0	0	0	0	0	0	0	0	0	0	0	0	0	0.500	-1.000	0.882	0.880	4.056	43.257	0.000	0.000	0.000	0.000	0.000	0.000	0.000	0.000	0.000	0.000	0.000	0.000	0.000	0.000	0.000	156	658	-9	0	-1.000	Error	Error	-3	-6	0	0	1	-1	0	0	-75	0
2	7	20	"EMPTY"	"EMPTY"	7380	18560	150	109	119	56	104	111	50	23	5	0	174	178	51	157	161	47	26	7	0	0	0	0	0	0	0	0	0	0	0	0	0	0	0	0	0	0	0	0.294	0.714	0.933	0.955	4.490	0.076	0.023	0.000	0.000	0.000	0.000	0.000	0.000	0.000	0.000	0.000	0.000	0.000	0.000	0.000	0.000	156	640	22	36	-1.766	Error	Error	5	17	0	0	15	21	0	0	-75	0
2	8	20	"EMPTY"	"EMPTY"	7570	18560	150	95	97	40	103	110	49	10	0	0	140	145	36	147	161	184	0	0	0	0	0	0	0	0	0	0	0	0	0	0	0	0	0	0	0	0	0	1.143	3.000	1.088	1.092	4.161	4.553	0.008	0.000	0.000	0.000	0.000	0.000	0.000	0.000	0.000	0.000	0.000	0.000	0.000	0.000	0.000	156	678	-15	-8	0.193	Error	Error	-8	-7	0	0	-6	-2	0	0	-75	0
2	9	20	"EMPTY"	"EMPTY"	7770	18560	150	108	107	43	104	110	48	12	1	0	151	158	43	150	167	185	0	0	0	0	0	0	0	0	0	0	0	0	0	0	0	0	0	0	0	0	0	4.000	0.375	0.873	0.990	3.353	0.012	0.002	0.000	0.000	0.000	0.000	0.000	0.000	0.000	0.000	0.000	0.000	0.000	0.000	0.000	0.000	156	686	5	11	2.000	Error	Error	4	1	0	0	3	8	0	0	-75	0
2	10	20	"EMPTY"	"EMPTY"	7960	18560	150	98	103	42	97	104	47	16	2	0	145	151	40	149	156	48	9	1	0	0	0	0	0	0	0	0	0	0	0	0	0	0	0	0	0	0	0	-0.250	3.000	1.117	1.136	3.225	8.189	0.003	0.000	0.000	0.000	0.000	0.000	0.000	0.000	0.000	0.000	0.000	0.000	0.000	0.000	0.000	156	658	-3	8	Error	Error	Error	1	-4	0	0	6	2	0	0	-75	0
2	11	20	"EMPTY"	"EMPTY"	8150	18560	150	104	105	39	102	108	48	12	1	0	147	150	34	155	166	80	0	0	0	0	0	0	0	0	0	0	0	0	0	0	0	0	0	0	0	0	0	-0.250	-0.600	1.308	1.134	3.724	0.141	0.033	0.000	0.000	0.000	0.000	0.000	0.000	0.000	0.000	0.000	0.000	0.000	0.000	0.000	0.000	156	713	-6	-2	Error	Error	Error	2	-8	0	0	3	-5	0	0	-75	0
2	12	20	"EMPTY"	"EMPTY"	8340	18560	150	102	110	51	113	118	53	13	3	0	158	391	2640	170	186	90	6	1	0	0	0	0	0	0	0	0	0	0	0	0	0	0	0	0	0	0	0	0.917	-0.014	0.956	0.865	3.820	0.004	0.011	0.000	0.000	0.000	0.000	0.000	0.000	0.000	0.000	0.000	0.000	0.000	0.000	0.000	0.000	156	716	-23	218	-0.126	Error	Error	-11	-12	0	0	-3	221	0	0	-75	0
2	13	20	"EMPTY"	"EMPTY"	8530	18560	150	117	114	42	115	123	70	3	0	0	169	174	50	179	190	71	7	1	0	0	0	0	0	0	0	0	0	0	0	0	0	0	0	0	0	0	0	-0.200	0.200	0.817	0.736	4.017	0.427	0.025	0.000	0.000	0.000	0.000	0.000	0.000	0.000	0.000	0.000	0.000	0.000	0.000	0.000	0.000	156	696	-8	-6	Error	Error	Error	2	-10	0	0	-1	-5	0	0	-75	0
2	14	20	"EMPTY"	"EMPTY"	8720	18560	150	110	118	51	115	123	56	14	3	0	177	185	57	182	193	63	14	1	0	0	0	0	0	0	0	0	0	0	0	0	0	0	0	0	0	0	0	1.000	1.000	0.933	1.058	3.830	0.476	0.037	0.000	0.000	0.000	0.000	0.000	0.000	0.000	0.000	0.000	0.000	0.000	0.000	0.000	0.000	156	696	-10	6	0.000	Error	Error	-5	-5	0	0	3	3	0	0	-75	0
2	15	20	"EMPTY"	"EMPTY"	8910	18560	150	127	133	56	122	132	56	21	5	0	197	205	61	196	210	91	11	0	0	0	0	0	0	0	0	0	0	0	0	0	0	0	0	0	0	0	0	5.000	1.222	0.786	0.755	5.082	0.224	0.069	0.000	0.000	0.000	0.000	0.000	0.000	0.000	0.000	0.000	0.000	0.000	0.000	0.000	0.000	156	689	6	20	2.322	Error	Error	5	1	0	0	11	9	0	0	-75	0
2	16	20	"EMPTY"	"EMPTY"	9100	18560	150	110	113	42	120	130	61	5	0	0	172	179	52	200	215	97	3	0	0	0	0	0	0	0	0	0	0	0	0	0	0	0	0	0	0	0	0	0.357	0.333	0.743	0.799	3.829	0.423	0.021	0.000	0.000	0.000	0.000	0.000	0.000	0.000	0.000	0.000	0.000	0.000	0.000	0.000	0.000	156	686	-38	-28	-1.485	Error	Error	-10	-28	0	0	-7	-21	0	0	-75	0
2	17	20	"EMPTY"	"EMPTY"	9290	18560	150	117	117	50	120	126	59	8	2	0	151	155	36	184	198	79	0	0	0	0	0	0	0	0	0	0	0	0	0	0	0	0	0	0	0	0	0	0.091	0.103	0.887	0.886	4.558	0.503	0.127	0.000	0.000	0.000	0.000	0.000	0.000	0.000	0.000	0.000	0.000	0.000	0.000	0.000	0.000	156	696	-36	-32	-3.459	Error	Error	-3	-33	0	0	-3	-29	0	0	-75	0
2	18	20	"EMPTY"	"EMPTY"	9480	18560	150	107	111	44	116	119	47	12	2	0	168	168	40	171	180	53	7	0	0	0	0	0	0	0	0	0	0	0	0	0	0	0	0	0	0	0	0	3.000	1.667	1.235	1.182	4.728	0.610	0.011	0.000	0.000	0.000	0.000	0.000	0.000	0.000	0.000	0.000	0.000	0.000	0.000	0.000	0.000	156	695	-12	-8	1.585	Error	Error	-9	-3	0	0	-5	-3	0	0	-75	0
2	19	20	"EMPTY"	"EMPTY"	9670	18560	150	119	129	71	111	118	48	26	11	0	175	201	79	172	182	59	30	16	0	0	0	0	0	0	0	0	0	0	0	0	0	0	0	0	0	0	0	2.667	0.621	1.000	0.810	3.699	0.934	0.091	0.000	0.000	0.000	0.000	0.000	0.000	0.000	0.000	0.000	0.000	0.000	0.000	0.000	0.000	156	711	11	47	1.415	Error	Error	8	3	0	0	18	29	0	0	-75	0
2	20	20	"EMPTY"	"EMPTY"	9860	18560	150	114	118	52	111	121	52	12	4	0	172	178	45	178	186	60	7	1	0	0	0	0	0	0	0	0	0	0	0	0	0	0	0	0	0	0	0	-0.500	100000.000	1.179	1.343	4.596	0.545	0.044	0.000	0.000	0.000	0.000	0.000	0.000	0.000	0.000	0.000	0.000	0.000	0.000	0.000	0.000	156	715	-3	7	Error	Error	Error	3	-6	0	0	7	0	0	0	-75	0
2	21	20	"EMPTY"	"EMPTY"	10050	18560	150	109	117	47	109	120	55	15	3	0	163	262	1190	174	183	57	6	1	0	0	0	0	0	0	0	0	0	0	0	0	0	0	0	0	0	0	0	0.000	0.091	0.800	0.763	4.240	451.134	0.001	0.000	0.000	0.000	0.000	0.000	0.000	0.000	0.000	0.000	0.000	0.000	0.000	0.000	0.000	156	703	-11	96	Error	Error	Error	0	-11	0	0	8	88	0	0	-75	0
2	22	20	"EMPTY"	"EMPTY"	10240	18560	150	99	111	51	106	115	55	17	3	0	165	173	52	166	181	92	5	0	0	0	0	0	0	0	0	0	0	0	0	0	0	0	0	0	0	0	0	7.000	0.714	1.265	1.083	4.248	0.401	0.055	0.000	0.000	0.000	0.000	0.000	0.000	0.000	0.000	0.000	0.000	0.000	0.000	0.000	0.000	156	889	-8	12	2.807	Error	Error	-7	-1	0	0	5	7	0	0	-75	0
3	1	1	""	"YBL083C"	10770	14890	120	2559	2402	1154	141	163	103	98	93	0	4773	4130	2083	201	228	103	90	88	0	0	0	0	0	0	0	0	0	0	0	0	0	0	0	0	0	0	0	0.529	0.575	0.583	0.721	3.773	0.524	0.729	0.000	0.000	0.000	0.000	0.000	0.000	0.000	0.000	0.000	0.000	0.000	0.000	0.000	0.000	120	600	6990	6190	-0.919	Error	Error	2418	4572	0	0	2261	3929	0	0	0	0
3	2	1	""	"YBL112C"	10950	14890	120	17014	14601	7494	157	175	97	100	100	0	22099	18740	10277	220	252	118	100	99	0	0	0	0	0	0	0	0	0	0	0	0	0	0	0	0	0	0	0	0.770	0.780	0.817	0.928	3.612	0.738	0.730	0.000	0.000	0.000	0.000	0.000	0.000	0.000	0.000	0.000	0.000	0.000	0.000	0.000	0.000	120	532	38736	32964	-0.376	Error	Error	16857	21879	0	0	14444	18520	0	0	0	0
3	3	1	"CDS1"	"YBR029C"	11110	14880	110	1059	1072	739	144	170	135	82	75	0	1965	1789	1121	192	244	282	78	77	0	0	0	0	0	0	0	0	0	0	0	0	0	0	0	0	0	0	0	0.516	0.581	0.565	0.534	2.353	0.563	0.715	0.000	0.000	0.000	0.000	0.000	0.000	0.000	0.000	0.000	0.000	0.000	0.000	0.000	0.000	80	514	2688	2525	-0.954	Error	Error	915	1773	0	0	928	1597	0	0	0	0
3	4	1	"BOI1"	"YBL085W"	11320	14890	110	531	506	199	136	158	125	91	71	0	523	491	206	176	223	276	66	8	0	0	0	0	0	0	0	0	0	0	0	0	0	0	0	0	0	0	0	1.138	1.175	1.055	1.028	2.440	0.994	0.441	0.000	0.000	0.000	0.000	0.000	0.000	0.000	0.000	0.000	0.000	0.000	0.000	0.000	0.000	80	512	742	685	0.187	Error	Error	395	347	0	0	370	315	0	0	0	0
3	5	1	"NTH2"	"YBR001C"	11490	14890	120	6411	5816	2590	140	151	67	100	99	0	5699	4792	2618	183	190	60	91	90	0	0	0	0	0	0	0	0	0	0	0	0	0	0	0	0	0	0	0	1.137	1.232	1.208	1.346	3.454	1.165	0.664	0.000	0.000	0.000	0.000	0.000	0.000	0.000	0.000	0.000	0.000	0.000	0.000	0.000	0.000	120	560	11787	10285	0.185	Error	Error	6271	5516	0	0	5676	4609	0	0	0	0
3	6	1	"RPL4A"	"YBR031W"	11680	14890	120	3318	3223	1509	144	156	72	99	98	0	3539	3447	1716	183	193	62	98	98	0	0	0	0	0	0	0	0	0	0	0	0	0	0	0	0	0	0	0	0.946	0.943	0.896	0.929	2.267	0.895	0.671	0.000	0.000	0.000	0.000	0.000	0.000	0.000	0.000	0.000	0.000	0.000	0.000	0.000	0.000	120	545	6530	6343	-0.080	Error	Error	3174	3356	0	0	3079	3264	0	0	0	0
3	7	1	"RPL23A"	"YBL087C"	11870	14890	120	3265	3080	1551	141	149	64	96	94	0	4513	4409	2065	187	194	54	97	96	0	0	0	0	0	0	0	0	0	0	0	0	0	0	0	0	0	0	0	0.722	0.696	0.690	0.714	3.032	0.677	0.769	0.000	0.000	0.000	0.000	0.000	0.000	0.000	0.000	0.000	0.000	0.000	0.000	0.000	0.000	120	561	7450	7161	-0.470	Error	Error	3124	4326	0	0	2939	4222	0	0	0	0
3	8	1	"COQ1"	"YBR003W"	12080	14890	120	10109	8971	3482	139	166	179	100	100	0	8076	6965	3202	184	201	110	95	92	0	0	0	0	0	0	0	0	0	0	0	0	0	0	0	0	0	0	0	1.263	1.302	1.281	1.518	2.725	1.291	0.811	0.000	0.000	0.000	0.000	0.000	0.000	0.000	0.000	0.000	0.000	0.000	0.000	0.000	0.000	120	507	17862	15613	0.337	Error	Error	9970	7892	0	0	8832	6781	0	0	0	0
3	9	1	""	"YBR033W"	12240	14920	160	7238	6599	3104	140	176	312	90	89	0	5124	4481	2361	184	215	338	84	81	0	0	0	0	0	0	0	0	0	0	0	0	0	0	0	0	0	0	0	1.437	1.503	1.504	1.664	2.881	1.484	0.811	0.000	0.000	0.000	0.000	0.000	0.000	0.000	0.000	0.000	0.000	0.000	0.000	0.000	0.000	208	776	12038	10756	0.523	Error	Error	7098	4940	0	0	6459	4297	0	0	-100	0
3	10	1	""	"YBL089W"	12410	14890	120	7364	6632	2594	138	173	384	96	93	0	4676	4154	1659	186	230	456	94	90	0	0	0	0	0	0	0	0	0	0	0	0	0	0	0	0	0	0	0	1.609	1.637	1.627	1.560	2.063	1.637	0.833	0.000	0.000	0.000	0.000	0.000	0.000	0.000	0.000	0.000	0.000	0.000	0.000	0.000	0.000	120	402	11716	10462	0.686	Error	Error	7226	4490	0	0	6494	3968	0	0	-100	0
3	11	1	""	"YBR005W"	12570	14890	150	3198	2709	1809	127	137	66	85	82	0	3344	2739	1816	181	190	64	82	77	0	0	0	0	0	0	0	0	0	0	0	0	0	0	0	0	0	0	0	0.971	1.009	1.036	1.061	3.208	0.991	0.785	0.000	0.000	0.000	0.000	0.000	0.000	0.000	0.000	0.000	0.000	0.000	0.000	0.000	0.000	156	796	6234	5140	-0.043	Error	Error	3071	3163	0	0	2582	2558	0	0	0	0
3	12	1	"PDX3"	"YBR035C"	12800	14900	120	2475	2378	1197	125	140	87	96	92	0	4026	3837	1716	185	192	55	96	96	0	0	0	0	0	0	0	0	0	0	0	0	0	0	0	0	0	0	0	0.612	0.617	0.650	0.589	2.319	0.598	0.772	0.000	0.000	0.000	0.000	0.000	0.000	0.000	0.000	0.000	0.000	0.000	0.000	0.000	0.000	120	619	6191	5905	-0.709	Error	Error	2350	3841	0	0	2253	3652	0	0	0	0
3	13	1	""	"YCL047C"	13000	14900	130	7091	6717	3053	133	212	564	96	90	0	4123	3957	1910	182	212	262	86	86	0	0	0	0	0	0	0	0	0	0	0	0	0	0	0	0	0	0	0	1.766	1.744	1.718	1.551	1.812	1.832	0.739	0.000	0.000	0.000	0.000	0.000	0.000	0.000	0.000	0.000	0.000	0.000	0.000	0.000	0.000	120	640	10899	10359	0.820	Error	Error	6958	3941	0	0	6584	3775	0	0	0	0
3	14	1	"RVS161"	"YCR009C"	13200	14890	130	5182	4539	2098	125	200	564	90	89	0	2955	2625	1171	167	198	264	90	86	0	0	0	0	0	0	0	0	0	0	0	0	0	0	0	0	0	0	0	1.814	1.796	1.818	1.708	2.145	1.982	0.747	0.000	0.000	0.000	0.000	0.000	0.000	0.000	0.000	0.000	0.000	0.000	0.000	0.000	0.000	120	635	7845	6872	0.859	Error	Error	5057	2788	0	0	4414	2458	0	0	0	0
3	15	1	"PHO87"	"YCR037C"	13370	14900	130	3283	2962	1498	114	128	88	98	96	0	2854	2441	1464	163	170	52	86	84	0	0	0	0	0	0	0	0	0	0	0	0	0	0	0	0	0	0	0	1.178	1.250	1.181	1.226	2.372	1.196	0.662	0.000	0.000	0.000	0.000	0.000	0.000	0.000	0.000	0.000	0.000	0.000	0.000	0.000	0.000	120	558	5860	5126	0.236	Error	Error	3169	2691	0	0	2848	2278	0	0	0	0
3	16	1	""	"YCL049C"	13550	14890	120	1865	1638	888	114	127	90	86	83	0	2343	2082	1146	160	168	52	85	83	0	0	0	0	0	0	0	0	0	0	0	0	0	0	0	0	0	0	0	0.802	0.793	0.790	0.671	3.009	0.739	0.672	0.000	0.000	0.000	0.000	0.000	0.000	0.000	0.000	0.000	0.000	0.000	0.000	0.000	0.000	120	501	3934	3446	-0.318	Error	Error	1751	2183	0	0	1524	1922	0	0	0	0
3	17	1	"adp1"	"YCR011C"	13730	14890	150	1544	1584	1142	114	124	61	88	85	0	1810	1923	1303	157	163	46	89	85	0	0	0	0	0	0	0	0	0	0	0	0	0	0	0	0	0	0	0	0.865	0.832	0.810	0.796	3.059	0.835	0.741	0.000	0.000	0.000	0.000	0.000	0.000	0.000	0.000	0.000	0.000	0.000	0.000	0.000	0.000	156	756	3083	3236	-0.209	Error	Error	1430	1653	0	0	1470	1766	0	0	0	0
3	18	1	"MATAlpha2"	"YCR039C"	13930	14900	120	6406	5930	2984	114	126	66	99	96	0	6273	5547	2961	160	164	44	94	92	0	0	0	0	0	0	0	0	0	0	0	0	0	0	0	0	0	0	0	1.029	1.080	1.056	1.117	2.876	1.079	0.763	0.000	0.000	0.000	0.000	0.000	0.000	0.000	0.000	0.000	0.000	0.000	0.000	0.000	0.000	120	488	12405	11203	0.042	Error	Error	6292	6113	0	0	5816	5387	0	0	0	0
3	19	1	"LRE1"	"YCL051W"	14100	14900	150	3639	3051	1943	109	116	50	89	85	0	2681	2176	1400	152	171	396	74	70	0	0	0	0	0	0	0	0	0	0	0	0	0	0	0	0	0	0	0	1.396	1.454	1.332	1.278	3.183	1.477	0.616	0.000	0.000	0.000	0.000	0.000	0.000	0.000	0.000	0.000	0.000	0.000	0.000	0.000	0.000	156	674	6059	4966	0.481	Error	Error	3530	2529	0	0	2942	2024	0	0	0	0
3	20	1	""	"YCR013C"	14290	14900	150	1810	1590	1061	114	120	52	86	78	0	1703	1479	955	156	162	56	83	78	0	0	0	0	0	0	0	0	0	0	0	0	0	0	0	0	0	0	0	1.096	1.116	1.053	1.039	3.539	1.124	0.716	0.000	0.000	0.000	0.000	0.000	0.000	0.000	0.000	0.000	0.000	0.000	0.000	0.000	0.000	156	687	3243	2799	0.133	Error	Error	1696	1547	0	0	1476	1323	0	0	0	0
3	21	1	""	"YCR041W"	14480	14900	150	10238	8831	6404	116	124	69	89	86	0	9243	7482	5548	160	169	84	83	77	0	0	0	0	0	0	0	0	0	0	0	0	0	0	0	0	0	0	0	1.114	1.190	1.212	1.304	2.774	1.189	0.858	0.000	0.000	0.000	0.000	0.000	0.000	0.000	0.000	0.000	0.000	0.000	0.000	0.000	0.000	156	733	19205	16037	0.156	Error	Error	10122	9083	0	0	8715	7322	0	0	0	0
3	22	1	"SPB1"	"YCL054W"	14670	14900	150	4115	4100	3116	116	126	92	85	81	0	2833	2548	1773	157	177	342	76	73	0	0	0	0	0	0	0	0	0	0	0	0	0	0	0	0	0	0	0	1.494	1.666	1.656	1.497	3.489	1.819	0.698	0.000	0.000	0.000	0.000	0.000	0.000	0.000	0.000	0.000	0.000	0.000	0.000	0.000	0.000	156	944	6675	6375	0.580	Error	Error	3999	2676	0	0	3984	2391	0	0	0	0
3	1	2	""	"YCR015C"	10680	15090	150	4702	4008	2323	137	151	87	89	87	0	4691	3705	2546	187	202	69	85	80	0	0	0	0	0	0	0	0	0	0	0	0	0	0	0	0	0	0	0	1.014	1.100	1.045	1.386	3.311	1.035	0.759	0.000	0.000	0.000	0.000	0.000	0.000	0.000	0.000	0.000	0.000	0.000	0.000	0.000	0.000	156	587	9069	7389	0.019	Error	Error	4565	4504	0	0	3871	3518	0	0	0	0
3	2	2	""	"YCR043C"	10840	15100	140	2179	1871	993	161	181	106	89	86	0	2820	2330	1446	211	245	109	80	78	0	0	0	0	0	0	0	0	0	0	0	0	0	0	0	0	0	0	0	0.773	0.807	0.762	0.781	2.073	0.729	0.781	0.000	0.000	0.000	0.000	0.000	0.000	0.000	0.000	0.000	0.000	0.000	0.000	0.000	0.000	156	467	4627	3829	-0.371	Error	Error	2018	2609	0	0	1710	2119	0	0	0	0
3	3	2	""	"YDR003W"	11040	15100	140	2004	1791	995	163	187	106	87	83	0	2931	2393	1619	210	237	114	73	71	0	0	0	0	0	0	0	0	0	0	0	0	0	0	0	0	0	0	0	0.677	0.746	0.715	0.827	2.861	0.631	0.736	0.000	0.000	0.000	0.000	0.000	0.000	0.000	0.000	0.000	0.000	0.000	0.000	0.000	0.000	156	576	4562	3811	-0.564	Error	Error	1841	2721	0	0	1628	2183	0	0	0	0
3	4	2	""	"YDR034C-A"	11250	15090	150	21996	16636	10551	153	179	129	91	88	0	15923	11838	7305	191	226	206	87	81	0	0	0	0	0	0	0	0	0	0	0	0	0	0	0	0	0	0	0	1.388	1.415	1.442	1.380	3.141	1.497	0.843	0.000	0.000	0.000	0.000	0.000	0.000	0.000	0.000	0.000	0.000	0.000	0.000	0.000	0.000	156	678	37575	28130	0.473	Error	Error	21843	15732	0	0	16483	11647	0	0	0	0
3	5	2	""	"YDR063W"	11420	15100	150	442	438	220	143	154	76	78	71	0	530	505	264	177	189	60	76	72	0	0	0	0	0	0	0	0	0	0	0	0	0	0	0	0	0	0	0	0.847	0.899	0.788	0.804	2.671	0.865	0.427	0.000	0.000	0.000	0.000	0.000	0.000	0.000	0.000	0.000	0.000	0.000	0.000	0.000	0.000	156	651	652	623	-0.240	Error	Error	299	353	0	0	295	328	0	0	0	0
3	6	2	"MAF1"	"YDR005C"	11630	15090	150	3019	2765	2133	152	171	92	87	78	0	2430	2036	1543	192	204	71	77	70	0	0	0	0	0	0	0	0	0	0	0	0	0	0	0	0	0	0	0	1.281	1.417	1.392	1.286	2.879	1.496	0.776	0.000	0.000	0.000	0.000	0.000	0.000	0.000	0.000	0.000	0.000	0.000	0.000	0.000	0.000	156	650	5105	4457	0.357	Error	Error	2867	2238	0	0	2613	1844	0	0	0	0
3	7	2	""	"YDR034C-D"	11820	15090	150	19972	16685	11498	151	165	79	94	90	0	14445	11711	8102	191	202	66	92	88	0	0	0	0	0	0	0	0	0	0	0	0	0	0	0	0	0	0	0	1.391	1.435	1.427	1.420	2.757	1.511	0.788	0.000	0.000	0.000	0.000	0.000	0.000	0.000	0.000	0.000	0.000	0.000	0.000	0.000	0.000	156	547	34075	28054	0.476	Error	Error	19821	14254	0	0	16534	11520	0	0	0	0
3	8	2	""	"YDR065W"	11970	15100	140	9974	8705	5026	141	158	124	92	90	0	5798	4817	2948	186	195	67	88	85	0	0	0	0	0	0	0	0	0	0	0	0	0	0	0	0	0	0	0	1.752	1.849	1.822	2.122	3.280	1.903	0.811	0.000	0.000	0.000	0.000	0.000	0.000	0.000	0.000	0.000	0.000	0.000	0.000	0.000	0.000	156	532	15445	13195	0.809	Error	Error	9833	5612	0	0	8564	4631	0	0	0	0
3	9	2	"trp1"	"YDR007W"	12160	15100	140	597	584	318	142	172	180	76	62	0	1337	1114	655	190	203	108	75	74	0	0	0	0	0	0	0	0	0	0	0	0	0	0	0	0	0	0	0	0.397	0.478	0.503	0.482	2.477	0.462	0.555	0.000	0.000	0.000	0.000	0.000	0.000	0.000	0.000	0.000	0.000	0.000	0.000	0.000	0.000	156	518	1602	1366	-1.334	Error	Error	455	1147	0	0	442	924	0	0	0	0
3	10	2	"ARO3"	"YDR035W"	12390	15090	150	7813	6074	4079	143	153	69	85	84	0	8057	6043	3921	193	196	49	88	84	0	0	0	0	0	0	0	0	0	0	0	0	0	0	0	0	0	0	0	0.975	1.014	1.042	0.936	2.831	1.038	0.815	0.000	0.000	0.000	0.000	0.000	0.000	0.000	0.000	0.000	0.000	0.000	0.000	0.000	0.000	156	506	15534	11781	-0.036	Error	Error	7670	7864	0	0	5931	5850	0	0	0	0
3	11	2	""	"YDR067C"	12540	15100	140	13781	10957	6469	140	147	67	94	92	0	7449	5967	3438	186	193	49	86	85	0	0	0	0	0	0	0	0	0	0	0	0	0	0	0	0	0	0	0	1.878	1.871	1.913	1.774	2.779	1.968	0.832	0.000	0.000	0.000	0.000	0.000	0.000	0.000	0.000	0.000	0.000	0.000	0.000	0.000	0.000	156	526	20904	16598	0.909	Error	Error	13641	7263	0	0	10817	5781	0	0	0	0
3	12	2	"GAL3"	"YDR009W"	12740	15100	140	3278	3068	1481	131	139	61	96	93	0	5796	5108	2674	183	192	51	94	92	0	0	0	0	0	0	0	0	0	0	0	0	0	0	0	0	0	0	0	0.561	0.596	0.620	0.704	2.828	0.549	0.825	0.000	0.000	0.000	0.000	0.000	0.000	0.000	0.000	0.000	0.000	0.000	0.000	0.000	0.000	156	596	8760	7862	-0.835	Error	Error	3147	5613	0	0	2937	4925	0	0	0	0
3	13	2	"KRS1"	"YDR037W"	12940	15100	140	9749	8519	4491	131	138	59	97	95	0	5527	4801	2318	186	192	50	89	89	0	0	0	0	0	0	0	0	0	0	0	0	0	0	0	0	0	0	0	1.801	1.818	1.800	1.607	2.134	1.972	0.796	0.000	0.000	0.000	0.000	0.000	0.000	0.000	0.000	0.000	0.000	0.000	0.000	0.000	0.000	156	517	14959	13003	0.849	Error	Error	9618	5341	0	0	8388	4615	0	0	0	0
3	14	2	"DOA4"	"YDR069C"	13110	15100	150	595	591	336	138	200	512	44	5	0	610	552	299	185	210	260	69	30	0	0	0	0	0	0	0	0	0	0	0	0	0	0	0	0	0	0	0	1.075	1.234	1.149	1.050	2.824	1.229	0.599	0.000	0.000	0.000	0.000	0.000	0.000	0.000	0.000	0.000	0.000	0.000	0.000	0.000	0.000	156	630	882	820	0.105	Error	Error	457	425	0	0	453	367	0	0	0	0
3	15	2	""	"YDR365W-B"	13340	15090	150	16553	14949	11082	130	139	64	92	90	0	11356	10599	7446	168	178	52	87	85	0	0	0	0	0	0	0	0	0	0	0	0	0	0	0	0	0	0	0	1.468	1.421	1.467	1.261	3.297	1.523	0.831	0.000	0.000	0.000	0.000	0.000	0.000	0.000	0.000	0.000	0.000	0.000	0.000	0.000	0.000	156	647	27611	25250	0.554	Error	Error	16423	11188	0	0	14819	10431	0	0	0	0
3	16	2	"NCB2"	"YDR397C"	13530	15090	150	1451	1909	1799	125	134	88	80	71	0	1735	1799	1629	166	176	127	68	63	0	0	0	0	0	0	0	0	0	0	0	0	0	0	0	0	0	0	0	0.845	1.092	1.090	1.080	2.617	1.150	0.796	0.000	0.000	0.000	0.000	0.000	0.000	0.000	0.000	0.000	0.000	0.000	0.000	0.000	0.000	156	607	2895	3417	-0.243	Error	Error	1326	1569	0	0	1784	1633	0	0	0	0
3	17	2	"TIF35"	"YDR429C"	13720	15090	150	4873	4593	3603	121	128	59	84	80	0	4268	3582	2787	167	175	128	71	68	0	0	0	0	0	0	0	0	0	0	0	0	0	0	0	0	0	0	0	1.159	1.310	1.363	1.251	2.909	1.367	0.820	0.000	0.000	0.000	0.000	0.000	0.000	0.000	0.000	0.000	0.000	0.000	0.000	0.000	0.000	156	558	8853	7887	0.213	Error	Error	4752	4101	0	0	4472	3415	0	0	0	0
3	18	2	""	"YDR367W"	13910	15090	150	2589	2172	1301	122	135	71	84	82	0	3463	2816	1704	168	183	197	78	77	0	0	0	0	0	0	0	0	0	0	0	0	0	0	0	0	0	0	0	0.749	0.774	0.766	0.700	2.436	0.753	0.780	0.000	0.000	0.000	0.000	0.000	0.000	0.000	0.000	0.000	0.000	0.000	0.000	0.000	0.000	156	509	5762	4698	-0.418	Error	Error	2467	3295	0	0	2050	2648	0	0	0	0
3	19	2	"HPT1"	"YDR399W"	14100	15090	150	3009	2854	2329	131	138	64	74	71	0	3460	3087	2311	177	194	208	74	71	0	0	0	0	0	0	0	0	0	0	0	0	0	0	0	0	0	0	0	0.877	0.936	0.958	0.853	2.650	0.980	0.870	0.000	0.000	0.000	0.000	0.000	0.000	0.000	0.000	0.000	0.000	0.000	0.000	0.000	0.000	156	510	6161	5633	-0.190	Error	Error	2878	3283	0	0	2723	2910	0	0	0	0
3	20	2	""	"YDR431W"	14290	15090	150	705	665	425	133	140	65	79	72	0	1861	1463	1013	169	191	160	71	68	0	0	0	0	0	0	0	0	0	0	0	0	0	0	0	0	0	0	0	0.338	0.411	0.420	0.453	3.024	0.382	0.751	0.000	0.000	0.000	0.000	0.000	0.000	0.000	0.000	0.000	0.000	0.000	0.000	0.000	0.000	156	542	2264	1826	-1.565	Error	Error	572	1692	0	0	532	1294	0	0	0	0
3	21	2	"xrs2"	"YDR369C"	14480	15100	150	4854	4963	3251	122	142	119	92	91	0	4391	4237	2491	166	184	120	89	87	0	0	0	0	0	0	0	0	0	0	0	0	0	0	0	0	0	0	0	1.120	1.189	1.228	1.148	2.610	1.264	0.809	0.000	0.000	0.000	0.000	0.000	0.000	0.000	0.000	0.000	0.000	0.000	0.000	0.000	0.000	156	626	8957	8912	0.163	Error	Error	4732	4225	0	0	4841	4071	0	0	0	0
3	22	2	""	"YDR401W"	14700	15100	120	5121	5215	2975	120	134	112	94	93	0	3321	2944	1812	160	192	422	77	75	0	0	0	0	0	0	0	0	0	0	0	0	0	0	0	0	0	0	0	1.582	1.830	1.749	1.863	2.817	1.919	0.733	0.000	0.000	0.000	0.000	0.000	0.000	0.000	0.000	0.000	0.000	0.000	0.000	0.000	0.000	120	618	8162	7879	0.662	Error	Error	5001	3161	0	0	5095	2784	0	0	0	0
3	1	3	""	"YDR433W"	10680	15290	150	675	707	484	141	154	70	79	75	0	982	1167	931	197	208	63	77	75	0	0	0	0	0	0	0	0	0	0	0	0	0	0	0	0	0	0	0	0.680	0.584	0.610	0.600	2.719	0.500	0.694	0.000	0.000	0.000	0.000	0.000	0.000	0.000	0.000	0.000	0.000	0.000	0.000	0.000	0.000	156	599	1319	1536	-0.556	Error	Error	534	785	0	0	566	970	0	0	0	0
3	2	3	""	"YDR371W"	10870	15290	150	9392	7736	4316	156	171	136	92	88	0	7116	5640	3383	203	231	192	83	81	0	0	0	0	0	0	0	0	0	0	0	0	0	0	0	0	0	0	0	1.336	1.394	1.364	1.484	2.932	1.385	0.810	0.000	0.000	0.000	0.000	0.000	0.000	0.000	0.000	0.000	0.000	0.000	0.000	0.000	0.000	156	523	16149	13017	0.418	Error	Error	9236	6913	0	0	7580	5437	0	0	0	0
3	3	3	"DIT1"	"YDR403W"	11060	15290	150	5449	5319	4575	141	156	80	87	84	0	4573	4271	3521	196	212	108	78	76	0	0	0	0	0	0	0	0	0	0	0	0	0	0	0	0	0	0	0	1.213	1.271	1.262	1.306	3.187	1.337	0.744	0.000	0.000	0.000	0.000	0.000	0.000	0.000	0.000	0.000	0.000	0.000	0.000	0.000	0.000	156	641	9685	9253	0.278	Error	Error	5308	4377	0	0	5178	4075	0	0	0	0
3	4	3	""	"YDR435C"	11280	15300	120	5183	4789	2429	127	137	58	96	95	0	4261	3889	1954	183	198	68	93	92	0	0	0	0	0	0	0	0	0	0	0	0	0	0	0	0	0	0	0	1.240	1.258	1.256	1.219	3.226	1.296	0.746	0.000	0.000	0.000	0.000	0.000	0.000	0.000	0.000	0.000	0.000	0.000	0.000	0.000	0.000	120	608	9134	8368	0.310	Error	Error	5056	4078	0	0	4662	3706	0	0	0	0
3	5	3	"SWI4"	"YER111C"	11530	15290	110	326	318	138	126	134	65	81	68	0	497	495	167	172	178	57	91	87	0	0	0	0	0	0	0	0	0	0	0	0	0	0	0	0	0	0	0	0.615	0.594	0.666	0.584	3.506	0.596	0.335	0.000	0.000	0.000	0.000	0.000	0.000	0.000	0.000	0.000	0.000	0.000	0.000	0.000	0.000	80	558	525	515	-0.700	Error	Error	200	325	0	0	192	323	0	0	0	0
3	6	3	""	"YER140W"	11730	15290	110	2762	2886	1737	136	146	72	97	95	0	4743	4892	2950	180	188	64	96	96	0	0	0	0	0	0	0	0	0	0	0	0	0	0	0	0	0	0	0	0.575	0.584	0.552	0.570	2.740	0.512	0.719	0.000	0.000	0.000	0.000	0.000	0.000	0.000	0.000	0.000	0.000	0.000	0.000	0.000	0.000	80	485	7189	7462	-0.797	Error	Error	2626	4563	0	0	2750	4712	0	0	0	0
3	7	3	"rad3"	"YER171W"	11890	15290	110	8780	8294	4206	128	151	203	97	97	0	4867	4386	2134	179	188	69	96	95	0	0	0	0	0	0	0	0	0	0	0	0	0	0	0	0	0	0	0	1.846	1.941	2.011	2.025	2.710	2.174	0.700	0.000	0.000	0.000	0.000	0.000	0.000	0.000	0.000	0.000	0.000	0.000	0.000	0.000	0.000	80	466	13340	12373	0.884	Error	Error	8652	4688	0	0	8166	4207	0	0	0	0
3	8	3	""	"YER113C"	12110	15290	120	6317	6025	3001	125	146	183	99	98	0	5743	5429	2809	178	187	64	95	94	0	0	0	0	0	0	0	0	0	0	0	0	0	0	0	0	0	0	0	1.113	1.124	1.177	1.188	2.957	1.127	0.771	0.000	0.000	0.000	0.000	0.000	0.000	0.000	0.000	0.000	0.000	0.000	0.000	0.000	0.000	120	529	11757	11151	0.154	Error	Error	6192	5565	0	0	5900	5251	0	0	0	0
3	9	3	"MAG1"	"YER142C"	12310	15290	110	3973	3853	2186	138	153	121	100	96	0	2204	2490	1658	190	202	104	93	91	0	0	0	0	0	0	0	0	0	0	0	0	0	0	0	0	0	0	0	1.904	1.615	1.617	1.731	2.764	1.635	0.654	0.000	0.000	0.000	0.000	0.000	0.000	0.000	0.000	0.000	0.000	0.000	0.000	0.000	0.000	80	483	5849	6015	0.929	Error	Error	3835	2014	0	0	3715	2300	0	0	0	0
3	10	3	"rad24"	"YER173W"	12470	15290	110	4523	4051	2199	147	167	132	97	96	0	6116	5537	3005	189	208	115	96	95	0	0	0	0	0	0	0	0	0	0	0	0	0	0	0	0	0	0	0	0.738	0.730	0.715	0.733	2.387	0.686	0.783	0.000	0.000	0.000	0.000	0.000	0.000	0.000	0.000	0.000	0.000	0.000	0.000	0.000	0.000	80	437	10303	9252	-0.438	Error	Error	4376	5927	0	0	3904	5348	0	0	0	0
3	11	3	"spr6"	"YER115C"	12680	15290	110	1905	1805	778	148	161	76	100	98	0	3857	3413	1504	197	204	58	98	98	0	0	0	0	0	0	0	0	0	0	0	0	0	0	0	0	0	0	0	0.480	0.515	0.564	0.548	2.100	0.472	0.767	0.000	0.000	0.000	0.000	0.000	0.000	0.000	0.000	0.000	0.000	0.000	0.000	0.000	0.000	80	461	5417	4873	-1.059	Error	Error	1757	3660	0	0	1657	3216	0	0	0	0
3	12	3	"UBP5"	"YER144C"	12850	15290	110	4570	5043	3142	140	162	190	100	100	0	3044	3270	1851	195	210	103	100	100	0	0	0	0	0	0	0	0	0	0	0	0	0	0	0	0	0	0	0	1.555	1.594	1.560	1.568	1.958	1.669	0.813	0.000	0.000	0.000	0.000	0.000	0.000	0.000	0.000	0.000	0.000	0.000	0.000	0.000	0.000	80	443	7279	7978	0.637	Error	Error	4430	2849	0	0	4903	3075	0	0	0	0
3	13	3	""	"YER175C"	13030	15280	110	3924	3565	1540	145	185	303	96	92	0	6882	6036	2608	187	235	350	96	95	0	0	0	0	0	0	0	0	0	0	0	0	0	0	0	0	0	0	0	0.564	0.585	0.626	0.599	2.576	0.549	0.757	0.000	0.000	0.000	0.000	0.000	0.000	0.000	0.000	0.000	0.000	0.000	0.000	0.000	0.000	80	432	10474	9269	-0.825	Error	Error	3779	6695	0	0	3420	5849	0	0	0	0
3	14	3	"RPL23B"	"YER117W"	13230	15290	110	9665	8703	3836	150	173	192	100	100	0	8892	7754	3499	190	221	266	98	98	0	0	0	0	0	0	0	0	0	0	0	0	0	0	0	0	0	0	0	1.093	1.131	1.191	1.145	2.329	1.126	0.802	0.000	0.000	0.000	0.000	0.000	0.000	0.000	0.000	0.000	0.000	0.000	0.000	0.000	0.000	80	525	18217	16117	0.129	Error	Error	9515	8702	0	0	8553	7564	0	0	0	0
3	15	3	"LSM5"	"YER146W"	13410	15290	110	654	659	290	135	155	101	92	81	0	1017	993	387	174	198	104	96	95	0	0	0	0	0	0	0	0	0	0	0	0	0	0	0	0	0	0	0	0.616	0.640	0.629	0.575	1.807	0.609	0.702	0.000	0.000	0.000	0.000	0.000	0.000	0.000	0.000	0.000	0.000	0.000	0.000	0.000	0.000	80	510	1362	1343	-0.700	Error	Error	519	843	0	0	524	819	0	0	0	0
3	16	3	"bmh1"	"YER177W"	13650	15300	120	11653	10334	5536	122	135	113	97	95	0	14367	12097	6995	167	205	496	86	86	0	0	0	0	0	0	0	0	0	0	0	0	0	0	0	0	0	0	0	0.812	0.856	0.846	0.819	3.635	0.796	0.730	0.000	0.000	0.000	0.000	0.000	0.000	0.000	0.000	0.000	0.000	0.000	0.000	0.000	0.000	120	617	25731	22142	-0.300	Error	Error	11531	14200	0	0	10212	11930	0	0	0	0
3	17	3	"cup2"	"YGL166W"	13860	15290	140	3462	2998	2264	127	133	53	87	82	0	3416	3490	2793	172	201	460	71	64	0	0	0	0	0	0	0	0	0	0	0	0	0	0	0	0	0	0	0	1.028	0.865	0.875	0.917	3.307	0.822	0.816	0.000	0.000	0.000	0.000	0.000	0.000	0.000	0.000	0.000	0.000	0.000	0.000	0.000	0.000	156	534	6579	6189	0.040	Error	Error	3335	3244	0	0	2871	3318	0	0	0	0
3	18	3	""	"YGL198W"	14030	15290	110	2041	1911	942	139	149	64	91	87	0	5336	4476	2328	182	302	1622	77	71	0	0	0	0	0	0	0	0	0	0	0	0	0	0	0	0	0	0	0	0.369	0.413	0.428	0.438	2.576	0.244	0.480	0.000	0.000	0.000	0.000	0.000	0.000	0.000	0.000	0.000	0.000	0.000	0.000	0.000	0.000	80	398	7056	6066	-1.438	Error	Error	1902	5154	0	0	1772	4294	0	0	0	0
3	19	3	"SAP4"	"YGL229C"	14180	15290	100	6632	6238	3238	143	154	72	100	98	0	7560	6351	3856	186	283	1481	76	73	0	0	0	0	0	0	0	0	0	0	0	0	0	0	0	0	0	0	0	0.880	0.989	1.028	1.240	3.579	0.907	0.698	0.000	0.000	0.000	0.000	0.000	0.000	0.000	0.000	0.000	0.000	0.000	0.000	0.000	0.000	80	428	13863	12260	-0.184	Error	Error	6489	7374	0	0	6095	6165	0	0	0	0
3	20	3	""	"YGL168W"	14380	15290	110	3853	3318	1757	137	159	159	97	91	0	2441	2069	1022	179	210	185	91	86	0	0	0	0	0	0	0	0	0	0	0	0	0	0	0	0	0	0	0	1.643	1.683	1.669	1.519	2.483	1.809	0.754	0.000	0.000	0.000	0.000	0.000	0.000	0.000	0.000	0.000	0.000	0.000	0.000	0.000	0.000	80	525	5978	5071	0.716	Error	Error	3716	2262	0	0	3181	1890	0	0	0	0
3	21	3	"EMP24"	"YGL200C"	14580	15290	100	2990	2630	1141	124	144	119	95	91	0	5382	5142	3786	171	192	112	96	90	0	0	0	0	0	0	0	0	0	0	0	0	0	0	0	0	0	0	0	0.550	0.504	0.554	0.618	3.686	0.335	0.492	0.000	0.000	0.000	0.000	0.000	0.000	0.000	0.000	0.000	0.000	0.000	0.000	0.000	0.000	80	480	8077	7477	-0.863	Error	Error	2866	5211	0	0	2506	4971	0	0	0	0
3	22	3	""	"YGL231C"	14770	15280	110	9861	8346	3831	126	134	57	100	100	0	5596	4981	1786	167	173	51	100	100	0	0	0	0	0	0	0	0	0	0	0	0	0	0	0	0	0	0	0	1.793	1.708	1.813	1.598	2.018	1.932	0.779	0.000	0.000	0.000	0.000	0.000	0.000	0.000	0.000	0.000	0.000	0.000	0.000	0.000	0.000	80	549	15164	13034	0.842	Error	Error	9735	5429	0	0	8220	4814	0	0	0	0
3	1	4	""	"YGL170C"	10760	15480	110	8604	7735	3057	156	190	255	100	100	0	4931	4535	1567	216	246	206	100	98	0	0	0	0	0	0	0	0	0	0	0	0	0	0	0	0	0	0	0	1.792	1.755	1.792	1.694	1.866	1.877	0.843	0.000	0.000	0.000	0.000	0.000	0.000	0.000	0.000	0.000	0.000	0.000	0.000	0.000	0.000	80	527	13163	11898	0.841	Error	Error	8448	4715	0	0	7579	4319	0	0	0	0
3	2	4	"ARO8"	"YGL202W"	10950	15490	100	11693	10914	3528	156	195	270	100	100	0	8476	7699	3047	205	249	235	100	100	0	0	0	0	0	0	0	0	0	0	0	0	0	0	0	0	0	0	0	1.395	1.436	1.495	1.582	2.002	1.429	0.794	0.000	0.000	0.000	0.000	0.000	0.000	0.000	0.000	0.000	0.000	0.000	0.000	0.000	0.000	80	467	19808	18252	0.480	Error	Error	11537	8271	0	0	10758	7494	0	0	0	0
3	3	4	"SEC15"	"YGL233W"	11150	15480	110	4316	4291	2893	135	151	80	100	97	0	4339	4726	3156	205	221	107	95	91	0	0	0	0	0	0	0	0	0	0	0	0	0	0	0	0	0	0	0	1.011	0.919	0.994	0.873	3.247	0.934	0.731	0.000	0.000	0.000	0.000	0.000	0.000	0.000	0.000	0.000	0.000	0.000	0.000	0.000	0.000	80	537	8315	8677	0.016	Error	Error	4181	4134	0	0	4156	4521	0	0	0	0
3	4	4	"NUP49"	"YGL172W"	11380	15490	140	3017	2925	2030	129	138	57	91	87	0	6947	5276	4006	187	197	62	84	78	0	0	0	0	0	0	0	0	0	0	0	0	0	0	0	0	0	0	0	0.427	0.549	0.572	0.706	4.151	0.485	0.741	0.000	0.000	0.000	0.000	0.000	0.000	0.000	0.000	0.000	0.000	0.000	0.000	0.000	0.000	156	713	9648	7885	-1.227	Error	Error	2888	6760	0	0	2796	5089	0	0	0	0
3	5	4	""	"YGL204C"	11540	15480	110	2244	2027	1056	131	137	56	97	93	0	2408	2139	892	175	184	64	93	91	0	0	0	0	0	0	0	0	0	0	0	0	0	0	0	0	0	0	0	0.946	0.965	0.982	0.870	2.558	1.061	0.746	0.000	0.000	0.000	0.000	0.000	0.000	0.000	0.000	0.000	0.000	0.000	0.000	0.000	0.000	80	447	4346	3860	-0.080	Error	Error	2113	2233	0	0	1896	1964	0	0	0	0
3	6	4	""	"YGL235W"	11730	15480	110	2576	2256	1141	134	139	63	93	90	0	4316	3603	1945	176	181	57	93	91	0	0	0	0	0	0	0	0	0	0	0	0	0	0	0	0	0	0	0	0.590	0.619	0.657	0.612	2.285	0.573	0.771	0.000	0.000	0.000	0.000	0.000	0.000	0.000	0.000	0.000	0.000	0.000	0.000	0.000	0.000	80	560	6582	5549	-0.762	Error	Error	2442	4140	0	0	2122	3427	0	0	0	0
3	7	4	"RTT102"	"YGR275W"	11990	15480	140	1596	1464	906	116	139	174	79	76	0	2797	2222	1422	175	183	64	77	75	0	0	0	0	0	0	0	0	0	0	0	0	0	0	0	0	0	0	0	0.564	0.659	0.657	0.588	2.629	0.621	0.795	0.000	0.000	0.000	0.000	0.000	0.000	0.000	0.000	0.000	0.000	0.000	0.000	0.000	0.000	156	671	4102	3395	-0.825	Error	Error	1480	2622	0	0	1348	2047	0	0	0	0
3	8	4	""	"YHL009W-B"	12130	15490	120	802	770	390	123	137	69	90	85	0	737	722	393	186	191	53	82	79	0	0	0	0	0	0	0	0	0	0	0	0	0	0	0	0	0	0	0	1.232	1.207	1.138	1.055	2.629	1.112	0.639	0.000	0.000	0.000	0.000	0.000	0.000	0.000	0.000	0.000	0.000	0.000	0.000	0.000	0.000	120	440	1230	1183	0.301	Error	Error	679	551	0	0	647	536	0	0	0	0
3	9	4	""	"YHL041W"	12320	15480	110	3003	2736	1162	135	162	201	97	95	0	3178	2852	1119	190	214	169	97	96	0	0	0	0	0	0	0	0	0	0	0	0	0	0	0	0	0	0	0	0.960	0.977	1.003	0.978	1.923	0.977	0.838	0.000	0.000	0.000	0.000	0.000	0.000	0.000	0.000	0.000	0.000	0.000	0.000	0.000	0.000	80	494	5856	5263	-0.059	Error	Error	2868	2988	0	0	2601	2662	0	0	0	0
3	10	4	""	"YGR277C"	12510	15470	120	4784	4384	2062	153	172	172	95	93	0	7943	6829	3489	194	219	152	97	93	0	0	0	0	0	0	0	0	0	0	0	0	0	0	0	0	0	0	0	0.598	0.638	0.631	0.668	2.814	0.596	0.818	0.000	0.000	0.000	0.000	0.000	0.000	0.000	0.000	0.000	0.000	0.000	0.000	0.000	0.000	120	537	12380	10866	-0.743	Error	Error	4631	7749	0	0	4231	6635	0	0	0	0
3	11	4	"PRS3"	"YHL011C"	12680	15470	120	7881	7296	2896	152	160	72	100	100	0	7798	7136	3063	208	218	69	99	98	0	0	0	0	0	0	0	0	0	0	0	0	0	0	0	0	0	0	0	1.018	1.031	1.039	1.091	2.110	1.012	0.844	0.000	0.000	0.000	0.000	0.000	0.000	0.000	0.000	0.000	0.000	0.000	0.000	0.000	0.000	120	555	15319	14072	0.026	Error	Error	7729	7590	0	0	7144	6928	0	0	0	0
3	12	4	"ECM34"	"YHL043W"	12910	15480	140	4794	4100	3070	143	163	182	80	72	0	4245	3573	2864	202	226	191	71	67	0	0	0	0	0	0	0	0	0	0	0	0	0	0	0	0	0	0	0	1.150	1.174	1.156	1.289	3.881	1.136	0.798	0.000	0.000	0.000	0.000	0.000	0.000	0.000	0.000	0.000	0.000	0.000	0.000	0.000	0.000	156	626	8694	7328	0.202	Error	Error	4651	4043	0	0	3957	3371	0	0	0	0
3	13	4	"SCW4"	"YGR279C"	13060	15470	120	5353	4900	2130	145	174	241	95	94	0	5192	4697	1984	201	250	375	94	92	0	0	0	0	0	0	0	0	0	0	0	0	0	0	0	0	0	0	0	1.043	1.058	1.044	1.035	2.067	1.067	0.842	0.000	0.000	0.000	0.000	0.000	0.000	0.000	0.000	0.000	0.000	0.000	0.000	0.000	0.000	120	493	10199	9251	0.061	Error	Error	5208	4991	0	0	4755	4496	0	0	0	0
3	14	4	""	"YHL013C"	13240	15480	110	9747	8548	2973	185	274	247	100	100	0	6286	5636	1932	252	334	284	100	97	0	0	0	0	0	0	0	0	0	0	0	0	0	0	0	0	0	0	0	1.585	1.553	1.666	1.613	1.620	1.602	0.827	0.000	0.000	0.000	0.000	0.000	0.000	0.000	0.000	0.000	0.000	0.000	0.000	0.000	0.000	80	507	15596	13747	0.664	Error	Error	9562	6034	0	0	8363	5384	0	0	0	0
3	15	4	""	"YHL045W"	13450	15470	120	21045	18664	10383	163	233	220	91	91	0	16272	14416	6945	213	345	1010	91	91	0	0	0	0	0	0	0	0	0	0	0	0	0	0	0	0	0	0	0	1.300	1.303	1.290	1.206	2.265	1.379	0.787	0.000	0.000	0.000	0.000	0.000	0.000	0.000	0.000	0.000	0.000	0.000	0.000	0.000	0.000	120	640	36941	32704	0.379	Error	Error	20882	16059	0	0	18501	14203	0	0	0	0
3	16	4	"YOR1"	"YGR281W"	13650	15490	110	1494	1489	848	132	151	134	85	81	0	1374	1348	731	178	326	1300	45	2	0	0	0	0	0	0	0	0	0	0	0	0	0	0	0	0	0	0	0	1.139	1.160	1.016	0.938	2.963	0.833	0.340	0.000	0.000	0.000	0.000	0.000	0.000	0.000	0.000	0.000	0.000	0.000	0.000	0.000	0.000	80	472	2558	2527	0.188	Error	Error	1362	1196	0	0	1357	1170	0	0	0	0
3	17	4	"RPS20"	"YHL015W"	13850	15480	140	2143	1818	1361	130	168	286	68	66	0	2003	2026	1625	176	296	834	58	51	0	0	0	0	0	0	0	0	0	0	0	0	0	0	0	0	0	0	0	1.102	0.912	0.868	1.093	3.687	0.777	0.662	0.000	0.000	0.000	0.000	0.000	0.000	0.000	0.000	0.000	0.000	0.000	0.000	0.000	0.000	156	540	3840	3538	0.140	Error	Error	2013	1827	0	0	1688	1850	0	0	0	0
3	18	4	""	"YHL047C"	13990	15490	120	4077	4026	3049	135	142	58	95	91	0	5817	9750	15013	179	284	1552	80	72	5	0	0	0	0	0	0	0	0	0	0	0	0	0	0	0	0	0	0	0.699	0.407	1.004	0.725	3.742	0.068	0.059	0.000	0.000	0.000	0.000	0.000	0.000	0.000	0.000	0.000	0.000	0.000	0.000	0.000	0.000	120	429	9580	13462	-0.516	Error	Error	3942	5638	0	0	3891	9571	0	0	-100	0
3	19	4	""	"YIL077C"	14180	15480	110	4359	4556	2226	137	178	285	100	95	0	4392	4058	2001	184	224	238	95	92	0	0	0	0	0	0	0	0	0	0	0	0	0	0	0	0	0	0	0	1.003	1.141	1.168	1.231	2.748	1.156	0.728	0.000	0.000	0.000	0.000	0.000	0.000	0.000	0.000	0.000	0.000	0.000	0.000	0.000	0.000	80	526	8430	8293	0.005	Error	Error	4222	4208	0	0	4419	3874	0	0	0	0
3	20	4	"SEC24"	"YIL109C"	14400	15480	110	6205	6042	2895	140	185	296	100	98	0	7164	6721	3219	189	226	220	93	92	0	0	0	0	0	0	0	0	0	0	0	0	0	0	0	0	0	0	0	0.870	0.904	0.992	1.078	2.816	0.898	0.755	0.000	0.000	0.000	0.000	0.000	0.000	0.000	0.000	0.000	0.000	0.000	0.000	0.000	0.000	80	554	13040	12434	-0.202	Error	Error	6065	6975	0	0	5902	6532	0	0	0	0
3	21	4	""	"YIL141W"	14580	15480	110	2764	2471	964	130	145	89	100	98	0	4960	4303	1656	178	186	56	98	98	0	0	0	0	0	0	0	0	0	0	0	0	0	0	0	0	0	0	0	0.551	0.568	0.586	0.577	2.234	0.542	0.786	0.000	0.000	0.000	0.000	0.000	0.000	0.000	0.000	0.000	0.000	0.000	0.000	0.000	0.000	80	493	7416	6466	-0.860	Error	Error	2634	4782	0	0	2341	4125	0	0	0	0
3	22	4	""	"YIL079C"	14760	15480	110	6028	5666	2422	130	140	60	100	100	0	6765	5972	2592	175	180	52	100	98	0	0	0	0	0	0	0	0	0	0	0	0	0	0	0	0	0	0	0	0.895	0.955	0.982	1.023	2.470	0.937	0.808	0.000	0.000	0.000	0.000	0.000	0.000	0.000	0.000	0.000	0.000	0.000	0.000	0.000	0.000	80	550	12488	11333	-0.160	Error	Error	5898	6590	0	0	5536	5797	0	0	0	0
3	1	5	"COX5b"	"YIL111W"	10780	15670	110	4957	4433	1858	156	196	211	100	98	0	3805	3556	1237	218	254	196	100	100	0	0	0	0	0	0	0	0	0	0	0	0	0	0	0	0	0	0	0	1.338	1.281	1.295	1.209	1.626	1.343	0.844	0.000	0.000	0.000	0.000	0.000	0.000	0.000	0.000	0.000	0.000	0.000	0.000	0.000	0.000	80	560	8388	7615	0.421	Error	Error	4801	3587	0	0	4277	3338	0	0	0	0
3	2	5	"SSL2"	"YIL143C"	10980	15680	120	5760	5518	3321	151	177	126	95	92	0	5037	4680	3104	218	239	125	86	82	0	0	0	0	0	0	0	0	0	0	0	0	0	0	0	0	0	0	0	1.164	1.203	1.211	1.165	3.888	1.168	0.702	0.000	0.000	0.000	0.000	0.000	0.000	0.000	0.000	0.000	0.000	0.000	0.000	0.000	0.000	120	579	10428	9829	0.219	Error	Error	5609	4819	0	0	5367	4462	0	0	0	0
3	3	5	""	"YIL082W"	11170	15680	120	8306	8212	5011	138	145	62	97	95	0	11713	10169	6182	207	212	58	92	90	0	0	0	0	0	0	0	0	0	0	0	0	0	0	0	0	0	0	0	0.710	0.810	0.839	0.833	3.316	0.784	0.778	0.000	0.000	0.000	0.000	0.000	0.000	0.000	0.000	0.000	0.000	0.000	0.000	0.000	0.000	120	555	19674	18036	-0.494	Error	Error	8168	11506	0	0	8074	9962	0	0	0	0
3	4	5	""	"YIL113W"	11360	15680	110	1761	1562	799	133	139	58	98	95	0	3683	2929	1535	194	201	56	97	95	0	0	0	0	0	0	0	0	0	0	0	0	0	0	0	0	0	0	0	0.467	0.522	0.524	0.530	2.803	0.480	0.805	0.000	0.000	0.000	0.000	0.000	0.000	0.000	0.000	0.000	0.000	0.000	0.000	0.000	0.000	80	464	5117	4164	-1.100	Error	Error	1628	3489	0	0	1429	2735	0	0	0	0
3	5	5	""	"YIL145C"	11550	15670	110	3191	2925	1374	144	158	115	100	97	0	8187	7205	3514	193	224	258	98	97	0	0	0	0	0	0	0	0	0	0	0	0	0	0	0	0	0	0	0	0.381	0.397	0.363	0.393	1.999	0.358	0.819	0.000	0.000	0.000	0.000	0.000	0.000	0.000	0.000	0.000	0.000	0.000	0.000	0.000	0.000	80	497	11041	9793	-1.392	Error	Error	3047	7994	0	0	2781	7012	0	0	0	0
3	6	5	""	"YIL083C"	11710	15670	110	1808	1718	649	137	158	119	100	100	0	2815	2694	847	193	223	256	100	97	0	0	0	0	0	0	0	0	0	0	0	0	0	0	0	0	0	0	0	0.637	0.632	0.630	0.609	1.724	0.603	0.758	0.000	0.000	0.000	0.000	0.000	0.000	0.000	0.000	0.000	0.000	0.000	0.000	0.000	0.000	80	516	4293	4082	-0.650	Error	Error	1671	2622	0	0	1581	2501	0	0	0	0
3	7	5	"NUP159"	"YIL115C"	11930	15680	110	849	784	474	128	147	85	80	76	0	1000	981	640	188	197	72	78	77	0	0	0	0	0	0	0	0	0	0	0	0	0	0	0	0	0	0	0	0.888	0.827	0.757	0.779	2.668	0.710	0.699	0.000	0.000	0.000	0.000	0.000	0.000	0.000	0.000	0.000	0.000	0.000	0.000	0.000	0.000	80	511	1533	1449	-0.171	Error	Error	721	812	0	0	656	793	0	0	0	0
3	8	5	"SLN1"	"YIL147C"	12110	15680	120	5154	5229	2838	131	147	80	97	97	0	5456	5495	2277	195	204	59	97	97	0	0	0	0	0	0	0	0	0	0	0	0	0	0	0	0	0	0	0	0.955	0.962	1.020	0.897	2.121	1.026	0.800	0.000	0.000	0.000	0.000	0.000	0.000	0.000	0.000	0.000	0.000	0.000	0.000	0.000	0.000	120	429	10284	10398	-0.067	Error	Error	5023	5261	0	0	5098	5300	0	0	0	0
3	9	5	""	"YJR015W"	12280	15680	120	4724	4791	2046	127	141	101	99	97	0	3379	3258	1455	196	207	81	95	94	0	0	0	0	0	0	0	0	0	0	0	0	0	0	0	0	0	0	0	1.444	1.523	1.571	1.543	2.542	1.566	0.768	0.000	0.000	0.000	0.000	0.000	0.000	0.000	0.000	0.000	0.000	0.000	0.000	0.000	0.000	120	521	7780	7726	0.530	Error	Error	4597	3183	0	0	4664	3062	0	0	0	0
3	10	5	"ANB1"	"YJR047C"	12470	15670	110	2962	2785	882	138	142	72	100	100	0	4860	4409	1386	192	200	61	100	100	0	0	0	0	0	0	0	0	0	0	0	0	0	0	0	0	0	0	0	0.605	0.628	0.643	0.642	1.542	0.610	0.829	0.000	0.000	0.000	0.000	0.000	0.000	0.000	0.000	0.000	0.000	0.000	0.000	0.000	0.000	80	468	7492	6864	-0.725	Error	Error	2824	4668	0	0	2647	4217	0	0	0	0
3	11	5	""	"YJR079W"	12640	15670	110	539	569	243	141	149	78	92	87	0	669	693	297	193	207	66	92	90	0	0	0	0	0	0	0	0	0	0	0	0	0	0	0	0	0	0	0	0.836	0.856	0.863	0.829	2.058	0.813	0.559	0.000	0.000	0.000	0.000	0.000	0.000	0.000	0.000	0.000	0.000	0.000	0.000	0.000	0.000	80	489	874	928	-0.258	Error	Error	398	476	0	0	428	500	0	0	0	0
3	12	5	"ess1"	"YJR017C"	12830	15670	110	1892	1706	689	135	160	164	96	96	0	2993	2700	959	199	242	272	92	91	0	0	0	0	0	0	0	0	0	0	0	0	0	0	0	0	0	0	0	0.629	0.628	0.665	0.638	1.916	0.627	0.810	0.000	0.000	0.000	0.000	0.000	0.000	0.000	0.000	0.000	0.000	0.000	0.000	0.000	0.000	80	519	4551	4072	-0.669	Error	Error	1757	2794	0	0	1571	2501	0	0	0	0
3	13	5	"UTR1"	"YJR049C"	13020	15670	110	4958	4795	1985	143	195	317	98	97	0	7175	6484	2757	206	311	537	100	97	0	0	0	0	0	0	0	0	0	0	0	0	0	0	0	0	0	0	0	0.691	0.741	0.744	0.746	1.711	0.704	0.821	0.000	0.000	0.000	0.000	0.000	0.000	0.000	0.000	0.000	0.000	0.000	0.000	0.000	0.000	80	487	11784	10930	-0.533	Error	Error	4815	6969	0	0	4652	6278	0	0	0	0
3	14	5	""	"YJR082C"	13210	15670	110	3842	3281	1339	160	246	442	100	92	0	5015	4351	1621	227	366	694	95	86	0	0	0	0	0	0	0	0	0	0	0	0	0	0	0	0	0	0	0	0.769	0.757	0.785	0.788	1.745	0.757	0.837	0.000	0.000	0.000	0.000	0.000	0.000	0.000	0.000	0.000	0.000	0.000	0.000	0.000	0.000	80	518	8470	7245	-0.379	Error	Error	3682	4788	0	0	3121	4124	0	0	0	0
3	15	5	"TES1"	"YJR019C"	13390	15670	110	2716	2575	926	177	261	396	100	93	0	4197	3879	1317	235	371	636	96	92	0	0	0	0	0	0	0	0	0	0	0	0	0	0	0	0	0	0	0	0.641	0.658	0.660	0.687	1.644	0.618	0.829	0.000	0.000	0.000	0.000	0.000	0.000	0.000	0.000	0.000	0.000	0.000	0.000	0.000	0.000	80	554	6501	6042	-0.642	Error	Error	2539	3962	0	0	2398	3644	0	0	0	0
3	16	5	"osm1"	"YJR051W"	13630	15670	110	7875	6659	3639	143	189	479	83	78	0	9467	7635	4491	199	284	770	81	80	0	0	0	0	0	0	0	0	0	0	0	0	0	0	0	0	0	0	0	0.834	0.876	0.850	0.938	2.574	0.822	0.782	0.000	0.000	0.000	0.000	0.000	0.000	0.000	0.000	0.000	0.000	0.000	0.000	0.000	0.000	80	493	17000	13952	-0.261	Error	Error	7732	9268	0	0	6516	7436	0	0	0	0
3	17	5	""	"YJR084W"	13770	15670	110	6103	5383	2156	135	242	697	93	88	0	7626	6551	2513	185	388	1157	96	90	0	0	0	0	0	0	0	0	0	0	0	0	0	0	0	0	0	0	0	0.802	0.824	0.812	0.786	1.857	0.801	0.827	0.000	0.000	0.000	0.000	0.000	0.000	0.000	0.000	0.000	0.000	0.000	0.000	0.000	0.000	80	440	13409	11614	-0.318	Error	Error	5968	7441	0	0	5248	6366	0	0	0	0
3	18	5	"rec107"	"YJR021C"	13970	15670	120	2350	2580	1329	136	198	456	92	89	0	4061	4009	1921	190	288	745	91	87	0	0	0	0	0	0	0	0	0	0	0	0	0	0	0	0	0	0	0	0.572	0.640	0.662	0.634	2.266	0.628	0.839	0.000	0.000	0.000	0.000	0.000	0.000	0.000	0.000	0.000	0.000	0.000	0.000	0.000	0.000	120	510	6085	6263	-0.806	Error	Error	2214	3871	0	0	2444	3819	0	0	0	0
3	19	5	"BFA1"	"YJR053W"	14160	15660	110	3359	3327	1409	142	155	96	97	97	0	5071	4587	1752	193	196	51	98	98	0	0	0	0	0	0	0	0	0	0	0	0	0	0	0	0	0	0	0	0.659	0.725	0.751	0.700	2.705	0.748	0.826	0.000	0.000	0.000	0.000	0.000	0.000	0.000	0.000	0.000	0.000	0.000	0.000	0.000	0.000	80	478	8095	7579	-0.601	Error	Error	3217	4878	0	0	3185	4394	0	0	0	0
3	20	5	"ste18"	"YJR086W"	14330	15670	110	1578	1573	506	137	144	57	100	100	0	2673	2481	752	194	199	56	100	100	0	0	0	0	0	0	0	0	0	0	0	0	0	0	0	0	0	0	0	0.581	0.628	0.612	0.628	1.741	0.605	0.753	0.000	0.000	0.000	0.000	0.000	0.000	0.000	0.000	0.000	0.000	0.000	0.000	0.000	0.000	80	540	3920	3723	-0.783	Error	Error	1441	2479	0	0	1436	2287	0	0	0	0
3	21	5	""	"YKR007W"	14560	15660	110	2526	2250	912	137	143	60	98	97	0	5447	4623	1925	185	193	55	100	98	0	0	0	0	0	0	0	0	0	0	0	0	0	0	0	0	0	0	0	0.454	0.476	0.458	0.488	2.040	0.444	0.805	0.000	0.000	0.000	0.000	0.000	0.000	0.000	0.000	0.000	0.000	0.000	0.000	0.000	0.000	80	520	7651	6551	-1.139	Error	Error	2389	5262	0	0	2113	4438	0	0	0	0
3	22	5	""	"YKR038C"	14720	15660	110	3321	3001	1198	131	151	155	100	98	0	5886	5458	2106	175	199	239	98	98	0	0	0	0	0	0	0	0	0	0	0	0	0	0	0	0	0	0	0	0.559	0.543	0.576	0.559	2.017	0.517	0.802	0.000	0.000	0.000	0.000	0.000	0.000	0.000	0.000	0.000	0.000	0.000	0.000	0.000	0.000	80	502	8901	8153	-0.840	Error	Error	3190	5711	0	0	2870	5283	0	0	0	0
3	1	6	""	"YKR070W"	10740	15860	110	9092	7828	3020	159	282	895	98	95	0	4275	3925	1366	204	284	537	96	92	0	0	0	0	0	0	0	0	0	0	0	0	0	0	0	0	0	0	0	2.194	2.061	2.096	2.142	1.694	2.175	0.871	0.000	0.000	0.000	0.000	0.000	0.000	0.000	0.000	0.000	0.000	0.000	0.000	0.000	0.000	80	506	13004	11390	1.134	Error	Error	8933	4071	0	0	7669	3721	0	0	0	0
3	2	6	"FOX2"	"YKR009C"	10920	15860	110	8821	9439	5037	134	261	878	97	96	0	5320	5741	2945	193	266	516	97	93	0	0	0	0	0	0	0	0	0	0	0	0	0	0	0	0	0	0	0	1.694	1.677	1.704	1.698	1.693	1.706	0.872	0.000	0.000	0.000	0.000	0.000	0.000	0.000	0.000	0.000	0.000	0.000	0.000	0.000	0.000	80	536	13814	14853	0.761	Error	Error	8687	5127	0	0	9305	5548	0	0	0	0
3	3	6	""	"YKR040C"	11160	15870	120	1883	1657	854	140	149	68	90	86	0	3631	2978	1625	200	205	54	84	81	0	0	0	0	0	0	0	0	0	0	0	0	0	0	0	0	0	0	0	0.508	0.546	0.535	0.523	2.560	0.499	0.738	0.000	0.000	0.000	0.000	0.000	0.000	0.000	0.000	0.000	0.000	0.000	0.000	0.000	0.000	120	596	5174	4295	-0.977	Error	Error	1743	3431	0	0	1517	2778	0	0	0	0
3	4	6	"sis2"	"YKR072C"	11350	15860	110	6087	5969	3515	140	183	419	95	85	0	9799	8501	5151	201	241	469	81	81	0	0	0	0	0	0	0	0	0	0	0	0	0	0	0	0	0	0	0	0.620	0.702	0.730	0.857	2.787	0.653	0.759	0.000	0.000	0.000	0.000	0.000	0.000	0.000	0.000	0.000	0.000	0.000	0.000	0.000	0.000	80	442	15545	14129	-0.691	Error	Error	5947	9598	0	0	5829	8300	0	0	0	0
3	5	6	""	"YKR011C"	11490	15860	110	2234	2104	891	149	192	413	91	85	0	4848	4149	1684	215	273	480	91	88	0	0	0	0	0	0	0	0	0	0	0	0	0	0	0	0	0	0	0	0.450	0.497	0.522	0.512	2.455	0.488	0.735	0.000	0.000	0.000	0.000	0.000	0.000	0.000	0.000	0.000	0.000	0.000	0.000	0.000	0.000	80	466	6718	5889	-1.152	Error	Error	2085	4633	0	0	1955	3934	0	0	0	0
3	6	6	"UTH1"	"YKR042W"	11680	15860	110	5993	5484	1660	155	188	219	100	100	0	5487	5021	1323	215	259	239	100	100	0	0	0	0	0	0	0	0	0	0	0	0	0	0	0	0	0	0	0	1.107	1.109	1.103	1.089	1.420	1.113	0.862	0.000	0.000	0.000	0.000	0.000	0.000	0.000	0.000	0.000	0.000	0.000	0.000	0.000	0.000	80	524	11110	10135	0.147	Error	Error	5838	5272	0	0	5329	4806	0	0	0	0
3	7	6	""	"YKR074W"	11860	15860	110	2663	2388	834	143	177	221	97	97	0	3063	2779	889	193	226	205	98	96	0	0	0	0	0	0	0	0	0	0	0	0	0	0	0	0	0	0	0	0.878	0.868	0.893	0.867	1.819	0.881	0.808	0.000	0.000	0.000	0.000	0.000	0.000	0.000	0.000	0.000	0.000	0.000	0.000	0.000	0.000	80	522	5390	4831	-0.188	Error	Error	2520	2870	0	0	2245	2586	0	0	0	0
3	8	6	"PRY2"	"YKR013W"	12070	15860	120	3472	3291	1232	149	162	108	97	96	0	5088	4507	1834	194	212	102	95	93	0	0	0	0	0	0	0	0	0	0	0	0	0	0	0	0	0	0	0	0.679	0.728	0.747	0.790	2.867	0.695	0.806	0.000	0.000	0.000	0.000	0.000	0.000	0.000	0.000	0.000	0.000	0.000	0.000	0.000	0.000	120	559	8217	7455	-0.559	Error	Error	3323	4894	0	0	3142	4313	0	0	0	0
3	9	6	""	"YKR044W"	12260	15860	110	11044	10192	3507	141	178	309	100	100	0	8256	7469	2316	197	242	285	100	100	0	0	0	0	0	0	0	0	0	0	0	0	0	0	0	0	0	0	0	1.353	1.382	1.376	1.353	1.600	1.445	0.848	0.000	0.000	0.000	0.000	0.000	0.000	0.000	0.000	0.000	0.000	0.000	0.000	0.000	0.000	80	471	18962	17323	0.436	Error	Error	10903	8059	0	0	10051	7272	0	0	0	0
3	10	6	"ECM4"	"YKR076W"	12460	15860	120	5061	4441	1949	141	175	280	94	92	0	8315	7414	2620	197	234	259	99	99	0	0	0	0	0	0	0	0	0	0	0	0	0	0	0	0	0	0	0	0.606	0.596	0.629	0.522	2.474	0.594	0.816	0.000	0.000	0.000	0.000	0.000	0.000	0.000	0.000	0.000	0.000	0.000	0.000	0.000	0.000	120	594	13038	11517	-0.722	Error	Error	4920	8118	0	0	4300	7217	0	0	0	0
3	11	6	"CRR1"	"YLR213C"	12650	15850	110	4477	4200	1526	148	173	226	100	98	0	7965	7692	1958	192	229	351	100	100	0	0	0	0	0	0	0	0	0	0	0	0	0	0	0	0	0	0	0	0.557	0.540	0.553	0.508	1.779	0.546	0.825	0.000	0.000	0.000	0.000	0.000	0.000	0.000	0.000	0.000	0.000	0.000	0.000	0.000	0.000	80	484	12102	11552	-0.844	Error	Error	4329	7773	0	0	4052	7500	0	0	0	0
3	12	6	""	"YLR243W"	12820	15860	110	881	896	223	131	166	243	98	91	0	809	816	227	194	246	395	92	13	0	0	0	0	0	0	0	0	0	0	0	0	0	0	0	0	0	0	0	1.220	1.230	1.229	1.257	1.569	1.023	0.630	0.000	0.000	0.000	0.000	0.000	0.000	0.000	0.000	0.000	0.000	0.000	0.000	0.000	0.000	80	511	1365	1387	0.286	Error	Error	750	615	0	0	765	622	0	0	0	0
3	13	6	"PIG1"	"YLR273C"	13030	15860	120	3368	3683	2282	133	156	217	98	95	0	5070	5229	2915	198	226	250	96	95	0	0	0	0	0	0	0	0	0	0	0	0	0	0	0	0	0	0	0	0.664	0.706	0.690	0.725	2.516	0.702	0.774	0.000	0.000	0.000	0.000	0.000	0.000	0.000	0.000	0.000	0.000	0.000	0.000	0.000	0.000	120	572	8107	8581	-0.591	Error	Error	3235	4872	0	0	3550	5031	0	0	0	0
3	14	6	""	"YLR215C"	13190	15860	110	8534	7966	2922	145	204	374	100	100	0	5662	5341	1660	201	255	333	100	100	0	0	0	0	0	0	0	0	0	0	0	0	0	0	0	0	0	0	0	1.536	1.522	1.548	1.470	1.632	1.575	0.851	0.000	0.000	0.000	0.000	0.000	0.000	0.000	0.000	0.000	0.000	0.000	0.000	0.000	0.000	80	503	13850	12961	0.619	Error	Error	8389	5461	0	0	7821	5140	0	0	0	0
3	15	6	"CDD1"	"YLR245C"	13410	15860	110	2167	2030	738	151	204	314	95	92	0	2650	2456	851	204	260	356	96	88	0	0	0	0	0	0	0	0	0	0	0	0	0	0	0	0	0	0	0	0.824	0.834	0.863	0.812	2.254	0.828	0.773	0.000	0.000	0.000	0.000	0.000	0.000	0.000	0.000	0.000	0.000	0.000	0.000	0.000	0.000	80	500	4462	4131	-0.279	Error	Error	2016	2446	0	0	1879	2252	0	0	0	0
3	16	6	"SMD2"	"YLR275W"	13560	15860	110	10266	8645	3791	149	239	679	95	93	0	4373	3837	1566	202	258	389	96	93	0	0	0	0	0	0	0	0	0	0	0	0	0	0	0	0	0	0	0	2.426	2.337	2.396	2.239	2.123	2.529	0.816	0.000	0.000	0.000	0.000	0.000	0.000	0.000	0.000	0.000	0.000	0.000	0.000	0.000	0.000	80	521	14288	12131	1.278	Error	Error	10117	4171	0	0	8496	3635	0	0	0	0
3	17	6	""	"YLR217W"	13770	15860	110	2503	2326	872	131	210	638	90	85	0	4297	3804	1358	187	242	410	97	95	0	0	0	0	0	0	0	0	0	0	0	0	0	0	0	0	0	0	0	0.577	0.607	0.578	0.594	2.108	0.590	0.813	0.000	0.000	0.000	0.000	0.000	0.000	0.000	0.000	0.000	0.000	0.000	0.000	0.000	0.000	80	576	6482	5812	-0.793	Error	Error	2372	4110	0	0	2195	3617	0	0	0	0
3	18	6	""	"YLR247C"	14010	15860	120	1373	1558	1043	136	143	62	99	96	0	1573	1741	1145	188	199	96	95	91	0	0	0	0	0	0	0	0	0	0	0	0	0	0	0	0	0	0	0	0.893	0.916	0.906	0.915	2.663	0.899	0.726	0.000	0.000	0.000	0.000	0.000	0.000	0.000	0.000	0.000	0.000	0.000	0.000	0.000	0.000	120	610	2622	2975	-0.163	Error	Error	1237	1385	0	0	1422	1553	0	0	0	0
3	19	6	"YSH1"	"YLR277C"	14210	15860	120	3759	4009	2979	139	143	58	93	93	0	4171	4075	2894	192	198	52	80	80	0	0	0	0	0	0	0	0	0	0	0	0	0	0	0	0	0	0	0	0.910	0.997	0.989	0.930	3.274	1.014	0.771	0.000	0.000	0.000	0.000	0.000	0.000	0.000	0.000	0.000	0.000	0.000	0.000	0.000	0.000	120	575	7599	7753	-0.136	Error	Error	3620	3979	0	0	3870	3883	0	0	0	0
3	20	6	""	"YLR219W"	14410	15860	120	4955	4977	3009	138	142	56	99	95	0	6567	6317	3315	191	198	58	99	99	0	0	0	0	0	0	0	0	0	0	0	0	0	0	0	0	0	0	0	0.755	0.790	0.750	0.692	3.144	0.805	0.689	0.000	0.000	0.000	0.000	0.000	0.000	0.000	0.000	0.000	0.000	0.000	0.000	0.000	0.000	120	561	11193	10965	-0.405	Error	Error	4817	6376	0	0	4839	6126	0	0	0	0
3	21	6	"yef3"	"YLR249W"	14580	15860	110	3464	3763	2540	136	145	71	97	92	0	3889	4131	2986	180	195	88	92	90	0	0	0	0	0	0	0	0	0	0	0	0	0	0	0	0	0	0	0	0.897	0.918	0.865	0.825	3.558	0.857	0.579	0.000	0.000	0.000	0.000	0.000	0.000	0.000	0.000	0.000	0.000	0.000	0.000	0.000	0.000	80	465	7037	7578	-0.156	Error	Error	3328	3709	0	0	3627	3951	0	0	0	0
3	22	6	""	"YLR279W"	14750	15840	100	528	512	217	132	151	159	81	66	0	883	792	350	170	197	244	85	66	0	0	0	0	0	0	0	0	0	0	0	0	0	0	0	0	0	0	0	0.555	0.611	0.617	0.553	2.556	0.544	0.600	0.000	0.000	0.000	0.000	0.000	0.000	0.000	0.000	0.000	0.000	0.000	0.000	0.000	0.000	80	487	1109	1002	-0.848	Error	Error	396	713	0	0	380	622	0	0	0	0
3	1	7	"BUL2"	"YML111W"	10760	16030	110	6561	6181	2662	142	212	630	98	93	0	7163	6807	2911	189	241	348	100	100	0	0	0	0	0	0	0	0	0	0	0	0	0	0	0	0	0	0	0	0.920	0.913	0.936	0.892	2.112	0.905	0.749	0.000	0.000	0.000	0.000	0.000	0.000	0.000	0.000	0.000	0.000	0.000	0.000	0.000	0.000	80	582	13393	12657	-0.120	Error	Error	6419	6974	0	0	6039	6618	0	0	0	0
3	2	7	""	"YMR009W"	10970	16050	110	1459	1321	688	129	153	147	92	86	0	3782	3376	1491	180	216	282	95	90	0	0	0	0	0	0	0	0	0	0	0	0	0	0	0	0	0	0	0	0.369	0.373	0.425	0.354	2.257	0.366	0.760	0.000	0.000	0.000	0.000	0.000	0.000	0.000	0.000	0.000	0.000	0.000	0.000	0.000	0.000	80	519	4932	4388	-1.437	Error	Error	1330	3602	0	0	1192	3196	0	0	0	0
3	3	7	""	"YMR040W"	11140	16060	120	2541	2335	970	135	148	99	97	95	0	3380	2937	1307	187	201	111	90	88	0	0	0	0	0	0	0	0	0	0	0	0	0	0	0	0	0	0	0	0.754	0.800	0.797	0.828	2.996	0.742	0.741	0.000	0.000	0.000	0.000	0.000	0.000	0.000	0.000	0.000	0.000	0.000	0.000	0.000	0.000	120	522	5599	4950	-0.408	Error	Error	2406	3193	0	0	2200	2750	0	0	0	0
3	4	7	"DAT1"	"YML113W"	11330	16060	100	4154	3721	1479	141	153	91	96	95	0	7946	6899	2795	191	197	58	100	98	0	0	0	0	0	0	0	0	0	0	0	0	0	0	0	0	0	0	0	0.517	0.534	0.538	0.546	2.380	0.488	0.809	0.000	0.000	0.000	0.000	0.000	0.000	0.000	0.000	0.000	0.000	0.000	0.000	0.000	0.000	80	458	11768	10288	-0.950	Error	Error	4013	7755	0	0	3580	6708	0	0	0	0
3	5	7	"HXT2"	"YMR011W"	11510	16050	110	8016	7762	2574	135	190	490	100	100	0	8843	8926	2392	196	256	484	100	100	0	0	0	0	0	0	0	0	0	0	0	0	0	0	0	0	0	0	0	0.911	0.874	0.908	0.847	1.386	0.871	0.862	0.000	0.000	0.000	0.000	0.000	0.000	0.000	0.000	0.000	0.000	0.000	0.000	0.000	0.000	80	552	16528	16357	-0.134	Error	Error	7881	8647	0	0	7627	8730	0	0	0	0
3	6	7	"arg80"	"YMR042W"	11740	16060	120	1562	1440	767	135	187	455	77	71	0	3182	2669	1541	194	249	478	80	74	0	0	0	0	0	0	0	0	0	0	0	0	0	0	0	0	0	0	0	0.478	0.527	0.500	0.605	3.374	0.459	0.717	0.000	0.000	0.000	0.000	0.000	0.000	0.000	0.000	0.000	0.000	0.000	0.000	0.000	0.000	120	554	4415	3780	-1.066	Error	Error	1427	2988	0	0	1305	2475	0	0	0	0
3	7	7	"van1"	"YML115C"	11900	16060	120	9125	7928	3302	142	156	108	100	99	0	7106	6078	2724	188	202	101	92	91	0	0	0	0	0	0	0	0	0	0	0	0	0	0	0	0	0	0	0	1.298	1.322	1.368	1.372	2.373	1.326	0.824	0.000	0.000	0.000	0.000	0.000	0.000	0.000	0.000	0.000	0.000	0.000	0.000	0.000	0.000	120	508	15901	13676	0.377	Error	Error	8983	6918	0	0	7786	5890	0	0	0	0
3	8	7	"sec59"	"YMR013C"	12090	16060	120	7668	7457	3245	141	148	63	99	99	0	5887	5485	2229	187	201	66	98	97	0	0	0	0	0	0	0	0	0	0	0	0	0	0	0	0	0	0	0	1.321	1.381	1.445	1.370	2.513	1.438	0.832	0.000	0.000	0.000	0.000	0.000	0.000	0.000	0.000	0.000	0.000	0.000	0.000	0.000	0.000	120	537	13227	12614	0.401	Error	Error	7527	5700	0	0	7316	5298	0	0	0	0
3	9	7	""	"YMR044W"	12290	16060	120	11515	11345	4148	136	170	275	99	99	0	7140	6614	2739	187	211	156	95	95	0	0	0	0	0	0	0	0	0	0	0	0	0	0	0	0	0	0	0	1.637	1.744	1.677	1.803	2.518	1.807	0.802	0.000	0.000	0.000	0.000	0.000	0.000	0.000	0.000	0.000	0.000	0.000	0.000	0.000	0.000	120	565	18332	17636	0.711	Error	Error	11379	6953	0	0	11209	6427	0	0	0	0
3	10	7	""	"YML117W"	12470	16050	110	5181	5837	2595	149	166	82	100	98	0	8356	8176	3522	194	212	89	100	98	0	0	0	0	0	0	0	0	0	0	0	0	0	0	0	0	0	0	0	0.617	0.713	0.692	0.731	1.685	0.682	0.826	0.000	0.000	0.000	0.000	0.000	0.000	0.000	0.000	0.000	0.000	0.000	0.000	0.000	0.000	80	498	13194	13670	-0.698	Error	Error	5032	8162	0	0	5688	7982	0	0	0	0
3	11	7	"ERG5"	"YMR015C"	12680	16060	120	10239	8818	4566	160	191	212	98	95	0	7070	5824	3229	210	251	361	88	85	0	0	0	0	0	0	0	0	0	0	0	0	0	0	0	0	0	0	0	1.469	1.542	1.477	1.618	3.239	1.584	0.751	0.000	0.000	0.000	0.000	0.000	0.000	0.000	0.000	0.000	0.000	0.000	0.000	0.000	0.000	120	599	16939	14272	0.555	Error	Error	10079	6860	0	0	8658	5614	0	0	0	0
3	12	7	""	"YMR046C"	12860	16060	120	25168	24317	10298	141	157	94	100	100	0	34224	31335	14014	204	214	112	99	98	0	0	0	0	0	0	0	0	0	0	0	0	0	0	0	0	0	0	0	0.736	0.777	0.784	0.870	2.833	0.746	0.856	0.000	0.000	0.000	0.000	0.000	0.000	0.000	0.000	0.000	0.000	0.000	0.000	0.000	0.000	120	575	59047	55307	-0.443	Error	Error	25027	34020	0	0	24176	31131	0	0	0	0
3	13	7	"PBI2"	"YNL015W"	13070	16050	110	971	907	350	133	145	83	98	95	0	1181	1081	351	195	200	51	95	92	0	0	0	0	0	0	0	0	0	0	0	0	0	0	0	0	0	0	0	0.850	0.874	0.899	0.847	2.202	0.883	0.720	0.000	0.000	0.000	0.000	0.000	0.000	0.000	0.000	0.000	0.000	0.000	0.000	0.000	0.000	80	514	1824	1660	-0.235	Error	Error	838	986	0	0	774	886	0	0	0	0
3	14	7	""	"YNL047C"	13270	16060	120	5390	5231	3367	141	168	261	91	88	0	4983	4925	3097	201	215	137	89	85	0	0	0	0	0	0	0	0	0	0	0	0	0	0	0	0	0	0	0	1.098	1.077	1.078	1.039	3.140	1.103	0.738	0.000	0.000	0.000	0.000	0.000	0.000	0.000	0.000	0.000	0.000	0.000	0.000	0.000	0.000	120	542	10031	9814	0.134	Error	Error	5249	4782	0	0	5090	4724	0	0	0	0
3	15	7	""	"YNL078W"	13420	16050	110	3459	3127	1344	141	154	98	100	100	0	6922	6174	2435	197	211	110	100	100	0	0	0	0	0	0	0	0	0	0	0	0	0	0	0	0	0	0	0	0.493	0.500	0.519	0.509	1.715	0.475	0.821	0.000	0.000	0.000	0.000	0.000	0.000	0.000	0.000	0.000	0.000	0.000	0.000	0.000	0.000	80	472	10043	8963	-1.019	Error	Error	3318	6725	0	0	2986	5977	0	0	0	0
3	16	7	""	"YNL017C"	13650	16060	120	3741	3351	1884	142	190	488	87	81	0	4400	3693	2203	193	224	225	83	80	0	0	0	0	0	0	0	0	0	0	0	0	0	0	0	0	0	0	0	0.855	0.917	0.918	0.956	3.385	0.869	0.755	0.000	0.000	0.000	0.000	0.000	0.000	0.000	0.000	0.000	0.000	0.000	0.000	0.000	0.000	120	565	7806	6709	-0.225	Error	Error	3599	4207	0	0	3209	3500	0	0	0	0
3	17	7	"SFB2"	"YNL049C"	13800	16050	110	6142	6737	3368	128	140	75	100	100	0	7304	7483	3269	188	196	66	100	100	0	0	0	0	0	0	0	0	0	0	0	0	0	0	0	0	0	0	0	0.845	0.906	0.919	0.882	1.538	0.908	0.805	0.000	0.000	0.000	0.000	0.000	0.000	0.000	0.000	0.000	0.000	0.000	0.000	0.000	0.000	80	478	13130	13904	-0.243	Error	Error	6014	7116	0	0	6609	7295	0	0	0	0
3	18	7	""	"YNL080C"	14030	16060	120	5465	4583	2428	134	142	70	95	93	0	6323	5086	2697	189	197	64	92	91	0	0	0	0	0	0	0	0	0	0	0	0	0	0	0	0	0	0	0	0.869	0.909	0.879	0.854	3.219	0.915	0.722	0.000	0.000	0.000	0.000	0.000	0.000	0.000	0.000	0.000	0.000	0.000	0.000	0.000	0.000	120	575	11465	9346	-0.202	Error	Error	5331	6134	0	0	4449	4897	0	0	0	0
3	19	7	""	"YNL019C"	14190	16050	110	6465	5538	2413	128	137	74	100	100	0	9991	8924	3380	176	182	44	100	100	0	0	0	0	0	0	0	0	0	0	0	0	0	0	0	0	0	0	0	0.646	0.618	0.669	0.609	2.110	0.616	0.823	0.000	0.000	0.000	0.000	0.000	0.000	0.000	0.000	0.000	0.000	0.000	0.000	0.000	0.000	80	446	16152	14158	-0.631	Error	Error	6337	9815	0	0	5410	8748	0	0	0	0
3	20	7	""	"YNL051W"	14390	16060	120	7530	7082	3635	133	139	59	99	99	0	3630	3344	1601	177	184	51	99	97	0	0	0	0	0	0	0	0	0	0	0	0	0	0	0	0	0	0	0	2.142	2.194	2.148	2.271	2.737	2.408	0.793	0.000	0.000	0.000	0.000	0.000	0.000	0.000	0.000	0.000	0.000	0.000	0.000	0.000	0.000	120	534	10850	10116	1.099	Error	Error	7397	3453	0	0	6949	3167	0	0	0	0
3	21	7	"pms1"	"YNL082W"	14570	16060	120	7183	8351	5677	133	139	61	100	99	0	3941	4310	2645	174	182	72	92	91	0	0	0	0	0	0	0	0	0	0	0	0	0	0	0	0	0	0	0	1.872	1.987	2.017	1.924	2.604	2.173	0.828	0.000	0.000	0.000	0.000	0.000	0.000	0.000	0.000	0.000	0.000	0.000	0.000	0.000	0.000	120	539	10817	12354	0.904	Error	Error	7050	3767	0	0	8218	4136	0	0	0	0
3	22	7	"HDA1"	"YNL021W"	14760	16060	110	4753	4973	2472	125	131	56	100	98	0	5617	5271	2709	168	172	44	100	100	0	0	0	0	0	0	0	0	0	0	0	0	0	0	0	0	0	0	0	0.849	0.950	0.936	0.979	1.861	0.916	0.823	0.000	0.000	0.000	0.000	0.000	0.000	0.000	0.000	0.000	0.000	0.000	0.000	0.000	0.000	80	568	10077	9951	-0.236	Error	Error	4628	5449	0	0	4848	5103	0	0	0	0
3	1	8	"MSG5"	"YNL053W"	10760	16250	110	5418	4671	2881	136	155	163	100	98	0	5286	5007	2885	189	203	102	95	93	0	0	0	0	0	0	0	0	0	0	0	0	0	0	0	0	0	0	0	1.036	0.941	0.984	0.998	3.016	0.926	0.743	0.000	0.000	0.000	0.000	0.000	0.000	0.000	0.000	0.000	0.000	0.000	0.000	0.000	0.000	80	586	10379	9353	0.051	Error	Error	5282	5097	0	0	4535	4818	0	0	0	0
3	2	8	"END3"	"YNL084C"	10950	16250	110	9534	8368	4150	124	149	175	98	97	0	5001	4214	2293	175	188	104	95	93	0	0	0	0	0	0	0	0	0	0	0	0	0	0	0	0	0	0	0	1.950	2.041	2.007	2.173	2.204	2.048	0.776	0.000	0.000	0.000	0.000	0.000	0.000	0.000	0.000	0.000	0.000	0.000	0.000	0.000	0.000	80	542	14236	12283	0.963	Error	Error	9410	4826	0	0	8244	4039	0	0	0	0
3	3	8	"BIO5"	"YNR056C"	11160	16240	100	4889	4494	2619	125	146	194	95	91	0	5891	4958	3052	174	193	174	98	93	0	0	0	0	0	0	0	0	0	0	0	0	0	0	0	0	0	0	0	0.833	0.913	0.897	0.975	2.339	0.877	0.779	0.000	0.000	0.000	0.000	0.000	0.000	0.000	0.000	0.000	0.000	0.000	0.000	0.000	0.000	80	450	10481	9153	-0.263	Error	Error	4764	5717	0	0	4369	4784	0	0	0	0
3	4	8	"PLB3"	"YOL011W"	11340	16250	100	4007	3832	1894	142	162	194	97	93	0	5525	5323	2731	184	202	174	98	96	0	0	0	0	0	0	0	0	0	0	0	0	0	0	0	0	0	0	0	0.724	0.718	0.750	0.749	2.548	0.664	0.761	0.000	0.000	0.000	0.000	0.000	0.000	0.000	0.000	0.000	0.000	0.000	0.000	0.000	0.000	80	456	9206	8829	-0.467	Error	Error	3865	5341	0	0	3690	5139	0	0	0	0
3	5	8	""	"YOL042W"	11520	16250	110	10313	8933	3248	147	166	262	100	100	0	5726	5085	1731	191	201	104	100	100	0	0	0	0	0	0	0	0	0	0	0	0	0	0	0	0	0	0	0	1.837	1.795	1.836	1.787	1.745	1.855	0.819	0.000	0.000	0.000	0.000	0.000	0.000	0.000	0.000	0.000	0.000	0.000	0.000	0.000	0.000	80	532	15701	13680	0.877	Error	Error	10166	5535	0	0	8786	4894	0	0	0	0
3	6	8	"BIO3"	"YNR058W"	11740	16250	120	3939	3532	2036	147	156	66	98	95	0	4416	3874	2298	191	199	66	95	95	0	0	0	0	0	0	0	0	0	0	0	0	0	0	0	0	0	0	0	0.898	0.919	0.880	0.938	3.130	0.897	0.797	0.000	0.000	0.000	0.000	0.000	0.000	0.000	0.000	0.000	0.000	0.000	0.000	0.000	0.000	120	573	8017	7068	-0.156	Error	Error	3792	4225	0	0	3385	3683	0	0	0	0
3	7	8	"HRD1"	"YOL013C"	11930	16250	110	10410	8437	4973	146	174	251	92	83	0	10483	8215	4897	192	219	185	93	91	0	0	0	0	0	0	0	0	0	0	0	0	0	0	0	0	0	0	0	0.997	1.033	1.006	1.015	3.722	1.022	0.685	0.000	0.000	0.000	0.000	0.000	0.000	0.000	0.000	0.000	0.000	0.000	0.000	0.000	0.000	80	470	20555	16314	-0.004	Error	Error	10264	10291	0	0	8291	8023	0	0	0	0
3	8	8	"PEX15"	"YOL044W"	12100	16240	110	7069	5965	3162	134	174	297	100	97	0	4236	3646	1809	186	214	183	96	92	0	0	0	0	0	0	0	0	0	0	0	0	0	0	0	0	0	0	0	1.712	1.685	1.713	1.649	2.170	1.795	0.755	0.000	0.000	0.000	0.000	0.000	0.000	0.000	0.000	0.000	0.000	0.000	0.000	0.000	0.000	80	460	10985	9291	0.776	Error	Error	6935	4050	0	0	5831	3460	0	0	0	0
3	9	8	"FRE4"	"YNR060W"	12280	16240	110	4138	4460	2312	135	164	220	100	98	0	4608	4529	2200	186	195	78	100	100	0	0	0	0	0	0	0	0	0	0	0	0	0	0	0	0	0	0	0	0.905	0.996	1.055	1.032	2.167	1.000	0.770	0.000	0.000	0.000	0.000	0.000	0.000	0.000	0.000	0.000	0.000	0.000	0.000	0.000	0.000	80	481	8425	8668	-0.144	Error	Error	4003	4422	0	0	4325	4343	0	0	0	0
3	10	8	""	"YOL014W"	12470	16250	110	1615	1435	561	129	152	173	91	88	0	1471	1422	805	183	196	96	98	96	0	0	0	0	0	0	0	0	0	0	0	0	0	0	0	0	0	0	0	1.154	1.054	1.121	1.042	2.074	0.955	0.556	0.000	0.000	0.000	0.000	0.000	0.000	0.000	0.000	0.000	0.000	0.000	0.000	0.000	0.000	80	528	2774	2545	0.206	Error	Error	1486	1288	0	0	1306	1239	0	0	0	0
3	11	8	""	"YOL046C"	12660	16250	110	3291	3085	1428	140	176	228	98	93	0	4990	4468	2104	186	248	413	97	90	0	0	0	0	0	0	0	0	0	0	0	0	0	0	0	0	0	0	0	0.656	0.688	0.699	0.715	1.828	0.662	0.820	0.000	0.000	0.000	0.000	0.000	0.000	0.000	0.000	0.000	0.000	0.000	0.000	0.000	0.000	80	512	7955	7227	-0.608	Error	Error	3151	4804	0	0	2945	4282	0	0	0	0
3	12	8	""	"YNR062C"	12860	16240	110	2750	2646	1338	141	179	243	100	91	0	4414	4062	1876	195	255	418	95	88	0	0	0	0	0	0	0	0	0	0	0	0	0	0	0	0	0	0	0	0.618	0.648	0.687	0.661	2.217	0.627	0.784	0.000	0.000	0.000	0.000	0.000	0.000	0.000	0.000	0.000	0.000	0.000	0.000	0.000	0.000	80	526	6828	6372	-0.693	Error	Error	2609	4219	0	0	2505	3867	0	0	0	0
3	13	8	"CMK2"	"YOL016C"	13080	16250	120	4310	4032	2714	140	158	131	89	85	0	3456	3101	2175	203	218	143	83	80	0	0	0	0	0	0	0	0	0	0	0	0	0	0	0	0	0	0	0	1.282	1.343	1.240	1.206	3.852	1.340	0.720	0.000	0.000	0.000	0.000	0.000	0.000	0.000	0.000	0.000	0.000	0.000	0.000	0.000	0.000	120	612	7423	6790	0.358	Error	Error	4170	3253	0	0	3892	2898	0	0	0	0
3	14	8	""	"YOL048C"	13270	16250	120	8595	7374	3405	143	152	72	100	100	0	4748	4042	1855	202	209	95	92	90	0	0	0	0	0	0	0	0	0	0	0	0	0	0	0	0	0	0	0	1.859	1.883	1.891	1.812	2.691	2.038	0.755	0.000	0.000	0.000	0.000	0.000	0.000	0.000	0.000	0.000	0.000	0.000	0.000	0.000	0.000	120	425	12998	11071	0.895	Error	Error	8452	4546	0	0	7231	3840	0	0	0	0
3	15	8	"spr1"	"YOR190W"	13430	16250	120	4919	4605	1914	135	145	89	100	98	0	5450	5084	2296	186	196	92	95	94	0	0	0	0	0	0	0	0	0	0	0	0	0	0	0	0	0	0	0	0.909	0.913	0.961	0.989	2.948	0.863	0.751	0.000	0.000	0.000	0.000	0.000	0.000	0.000	0.000	0.000	0.000	0.000	0.000	0.000	0.000	120	532	10048	9368	-0.138	Error	Error	4784	5264	0	0	4470	4898	0	0	0	0
3	16	8	""	"YOR220W"	13660	16250	120	3712	3554	2047	135	144	73	97	96	0	4763	4135	2305	181	199	146	89	86	0	0	0	0	0	0	0	0	0	0	0	0	0	0	0	0	0	0	0	0.781	0.865	0.862	0.916	3.667	0.851	0.751	0.000	0.000	0.000	0.000	0.000	0.000	0.000	0.000	0.000	0.000	0.000	0.000	0.000	0.000	120	483	8159	7373	-0.357	Error	Error	3577	4582	0	0	3419	3954	0	0	0	0
3	17	8	""	"YOR252W"	13790	16240	110	5180	4659	1700	137	151	127	100	100	0	5116	4532	1532	182	194	79	97	97	0	0	0	0	0	0	0	0	0	0	0	0	0	0	0	0	0	0	0	1.022	1.040	1.112	1.106	2.338	1.058	0.818	0.000	0.000	0.000	0.000	0.000	0.000	0.000	0.000	0.000	0.000	0.000	0.000	0.000	0.000	80	401	9977	8872	0.032	Error	Error	5043	4934	0	0	4522	4350	0	0	0	0
3	18	8	""	"YOR192C"	13990	16240	110	9101	8767	3461	129	144	124	100	100	0	8601	8083	3208	181	194	78	100	100	0	0	0	0	0	0	0	0	0	0	0	0	0	0	0	0	0	0	0	1.066	1.093	1.124	1.175	1.825	1.087	0.831	0.000	0.000	0.000	0.000	0.000	0.000	0.000	0.000	0.000	0.000	0.000	0.000	0.000	0.000	80	498	17392	16540	0.092	Error	Error	8972	8420	0	0	8638	7902	0	0	0	0
3	19	8	""	"YOR222W"	14200	16240	110	4294	3801	1641	122	146	193	100	100	0	5304	4638	1894	175	196	181	98	96	0	0	0	0	0	0	0	0	0	0	0	0	0	0	0	0	0	0	0	0.813	0.824	0.876	0.873	1.807	0.805	0.824	0.000	0.000	0.000	0.000	0.000	0.000	0.000	0.000	0.000	0.000	0.000	0.000	0.000	0.000	80	511	9301	8142	-0.298	Error	Error	4172	5129	0	0	3679	4463	0	0	0	0
3	20	8	"SEC63"	"YOR254C"	14400	16250	120	1343	1272	779	125	145	197	83	76	0	1993	1684	1105	170	191	189	77	71	0	0	0	0	0	0	0	0	0	0	0	0	0	0	0	0	0	0	0	0.668	0.758	0.739	0.704	3.113	0.683	0.646	0.000	0.000	0.000	0.000	0.000	0.000	0.000	0.000	0.000	0.000	0.000	0.000	0.000	0.000	120	469	3041	2661	-0.582	Error	Error	1218	1823	0	0	1147	1514	0	0	0	0
3	21	8	""	"YOR192C-B"	14570	16240	110	5660	5576	3994	130	172	383	87	81	0	4912	4879	3505	171	209	303	81	78	0	0	0	0	0	0	0	0	0	0	0	0	0	0	0	0	0	0	0	1.166	1.157	1.106	0.988	3.135	1.154	0.707	0.000	0.000	0.000	0.000	0.000	0.000	0.000	0.000	0.000	0.000	0.000	0.000	0.000	0.000	80	393	10271	10154	0.222	Error	Error	5530	4741	0	0	5446	4708	0	0	0	0
3	22	8	"rpb8"	"YOR224C"	14740	16250	110	2278	2172	834	132	165	345	95	90	0	3918	3471	1458	172	203	273	91	88	0	0	0	0	0	0	0	0	0	0	0	0	0	0	0	0	0	0	0	0.573	0.618	0.602	0.704	2.759	0.560	0.765	0.000	0.000	0.000	0.000	0.000	0.000	0.000	0.000	0.000	0.000	0.000	0.000	0.000	0.000	80	487	5892	5339	-0.804	Error	Error	2146	3746	0	0	2040	3299	0	0	0	0
3	1	9	""	"YOR256C"	10770	16440	110	6913	7052	3108	118	137	167	100	100	0	7998	7898	3275	166	180	91	100	100	0	0	0	0	0	0	0	0	0	0	0	0	0	0	0	0	0	0	0	0.868	0.897	0.962	0.874	1.600	0.885	0.829	0.000	0.000	0.000	0.000	0.000	0.000	0.000	0.000	0.000	0.000	0.000	0.000	0.000	0.000	80	508	14627	14666	-0.205	Error	Error	6795	7832	0	0	6934	7732	0	0	0	0
3	2	9	"TOA1"	"YOR194C"	10970	16440	120	3474	3088	1738	113	127	66	95	90	0	5485	4367	2682	164	169	50	90	87	0	0	0	0	0	0	0	0	0	0	0	0	0	0	0	0	0	0	0	0.632	0.708	0.710	0.728	3.078	0.646	0.765	0.000	0.000	0.000	0.000	0.000	0.000	0.000	0.000	0.000	0.000	0.000	0.000	0.000	0.000	120	506	8682	7178	-0.663	Error	Error	3361	5321	0	0	2975	4203	0	0	0	0
3	3	9	"ISU2"	"YOR226C"	11160	16440	120	1378	1192	764	114	137	185	78	70	0	3125	2570	1710	160	177	174	78	75	0	0	0	0	0	0	0	0	0	0	0	0	0	0	0	0	0	0	0	0.426	0.447	0.431	0.415	2.824	0.393	0.740	0.000	0.000	0.000	0.000	0.000	0.000	0.000	0.000	0.000	0.000	0.000	0.000	0.000	0.000	120	440	4229	3488	-1.230	Error	Error	1264	2965	0	0	1078	2410	0	0	0	0
3	4	9	""	"YOR258W"	11300	16440	110	3184	2995	1246	124	141	119	98	96	0	3483	3087	1400	168	202	218	96	93	0	0	0	0	0	0	0	0	0	0	0	0	0	0	0	0	0	0	0	0.923	0.984	0.957	0.988	1.903	0.941	0.779	0.000	0.000	0.000	0.000	0.000	0.000	0.000	0.000	0.000	0.000	0.000	0.000	0.000	0.000	80	422	6375	5790	-0.115	Error	Error	3060	3315	0	0	2871	2919	0	0	0	0
3	5	9	"MRPL40"	"YPL173W"	11520	16430	110	6246	5388	2338	138	152	103	100	100	0	6448	5366	2303	172	199	192	96	95	0	0	0	0	0	0	0	0	0	0	0	0	0	0	0	0	0	0	0	0.973	1.011	1.072	1.068	2.092	1.008	0.821	0.000	0.000	0.000	0.000	0.000	0.000	0.000	0.000	0.000	0.000	0.000	0.000	0.000	0.000	80	510	12384	10444	-0.039	Error	Error	6108	6276	0	0	5250	5194	0	0	0	0
3	6	9	"HRR25"	"YPL204W"	11710	16430	110	441	463	228	137	146	66	86	81	0	739	674	266	175	184	53	87	87	0	0	0	0	0	0	0	0	0	0	0	0	0	0	0	0	0	0	0	0.539	0.653	0.675	0.648	2.351	0.618	0.509	0.000	0.000	0.000	0.000	0.000	0.000	0.000	0.000	0.000	0.000	0.000	0.000	0.000	0.000	80	443	868	825	-0.892	Error	Error	304	564	0	0	326	499	0	0	0	0
3	7	9	""	"YPL236C"	11880	16440	110	5138	4581	2240	139	149	58	100	98	0	5216	4730	2167	183	190	52	96	96	0	0	0	0	0	0	0	0	0	0	0	0	0	0	0	0	0	0	0	0.993	0.977	1.017	0.990	2.524	0.956	0.813	0.000	0.000	0.000	0.000	0.000	0.000	0.000	0.000	0.000	0.000	0.000	0.000	0.000	0.000	80	475	10032	8989	-0.010	Error	Error	4999	5033	0	0	4442	4547	0	0	0	0
3	8	9	"spt14"	"YPL175W"	12060	16440	120	10873	9323	3819	141	166	237	98	97	0	7427	6287	2840	187	201	131	96	91	0	0	0	0	0	0	0	0	0	0	0	0	0	0	0	0	0	0	0	1.482	1.505	1.538	1.637	2.944	1.531	0.806	0.000	0.000	0.000	0.000	0.000	0.000	0.000	0.000	0.000	0.000	0.000	0.000	0.000	0.000	120	599	17972	15282	0.568	Error	Error	10732	7240	0	0	9182	6100	0	0	0	0
3	9	9	""	"YPL206C"	12280	16440	120	4864	4212	1988	135	149	163	98	97	0	7262	6120	2972	185	194	73	96	95	0	0	0	0	0	0	0	0	0	0	0	0	0	0	0	0	0	0	0	0.668	0.687	0.716	0.756	2.899	0.655	0.817	0.000	0.000	0.000	0.000	0.000	0.000	0.000	0.000	0.000	0.000	0.000	0.000	0.000	0.000	120	577	11806	10012	-0.582	Error	Error	4729	7077	0	0	4077	5935	0	0	0	0
3	10	9	""	"YPL238C"	12440	16430	110	1770	1559	680	132	146	110	96	93	0	2767	2412	977	183	203	147	93	91	0	0	0	0	0	0	0	0	0	0	0	0	0	0	0	0	0	0	0	0.634	0.640	0.643	0.622	2.532	0.632	0.782	0.000	0.000	0.000	0.000	0.000	0.000	0.000	0.000	0.000	0.000	0.000	0.000	0.000	0.000	80	468	4222	3656	-0.658	Error	Error	1638	2584	0	0	1427	2229	0	0	0	0
3	11	9	"CUP9"	"YPL177C"	12630	16430	110	7719	6729	2905	136	171	262	100	97	0	4429	3893	1721	188	223	233	96	91	0	0	0	0	0	0	0	0	0	0	0	0	0	0	0	0	0	0	0	1.788	1.779	1.809	1.889	1.847	1.850	0.830	0.000	0.000	0.000	0.000	0.000	0.000	0.000	0.000	0.000	0.000	0.000	0.000	0.000	0.000	80	542	11824	10298	0.838	Error	Error	7583	4241	0	0	6593	3705	0	0	0	0
3	12	9	""	"YPL208W"	12830	16430	110	4245	3942	1369	134	190	349	100	96	0	7735	7325	2483	196	293	672	98	97	0	0	0	0	0	0	0	0	0	0	0	0	0	0	0	0	0	0	0	0.545	0.534	0.558	0.546	1.648	0.508	0.851	0.000	0.000	0.000	0.000	0.000	0.000	0.000	0.000	0.000	0.000	0.000	0.000	0.000	0.000	80	510	11650	10937	-0.875	Error	Error	4111	7539	0	0	3808	7129	0	0	0	0
3	13	9	"hsp82"	"YPL240C"	13000	16440	120	4899	5148	2279	141	178	267	98	96	0	5179	5233	2382	204	288	618	95	93	0	0	0	0	0	0	0	0	0	0	0	0	0	0	0	0	0	0	0	0.956	0.996	1.008	1.021	2.286	0.957	0.791	0.000	0.000	0.000	0.000	0.000	0.000	0.000	0.000	0.000	0.000	0.000	0.000	0.000	0.000	120	605	9733	10036	-0.064	Error	Error	4758	4975	0	0	5007	5029	0	0	0	0
3	14	9	"PPQ1"	"YPL179W"	13250	16440	120	8284	6889	3278	142	148	67	100	99	0	10403	8657	4181	204	213	90	99	99	0	0	0	0	0	0	0	0	0	0	0	0	0	0	0	0	0	0	0	0.798	0.798	0.817	0.813	2.191	0.773	0.812	0.000	0.000	0.000	0.000	0.000	0.000	0.000	0.000	0.000	0.000	0.000	0.000	0.000	0.000	120	526	18341	15200	-0.325	Error	Error	8142	10199	0	0	6747	8453	0	0	0	0
3	15	9	"SRP72"	"YPL210C"	13390	16440	120	3195	3520	2027	129	141	118	100	100	0	3679	3858	2305	179	193	120	95	94	0	0	0	0	0	0	0	0	0	0	0	0	0	0	0	0	0	0	0	0.876	0.922	0.945	0.968	2.134	0.884	0.809	0.000	0.000	0.000	0.000	0.000	0.000	0.000	0.000	0.000	0.000	0.000	0.000	0.000	0.000	120	451	6566	7070	-0.191	Error	Error	3066	3500	0	0	3391	3679	0	0	0	0
3	16	9	"IQG1"	"YPL242C"	13590	16440	120	996	1117	708	118	124	50	96	96	0	1075	1307	721	167	173	66	100	99	0	0	0	0	0	0	0	0	0	0	0	0	0	0	0	0	0	0	0	0.967	0.876	0.898	0.858	2.254	0.886	0.600	0.000	0.000	0.000	0.000	0.000	0.000	0.000	0.000	0.000	0.000	0.000	0.000	0.000	0.000	120	558	1786	2139	-0.048	Error	Error	878	908	0	0	999	1140	0	0	0	0
3	17	9	"EMPTY"	"EMPTY"	13800	16430	150	129	152	79	121	133	102	16	3	0	187	217	106	162	172	72	28	14	0	0	0	0	0	0	0	0	0	0	0	0	0	0	0	0	0	0	0	0.320	0.564	0.898	1.004	4.388	0.435	0.051	0.000	0.000	0.000	0.000	0.000	0.000	0.000	0.000	0.000	0.000	0.000	0.000	0.000	0.000	156	679	33	86	-1.644	Error	Error	8	25	0	0	31	55	0	0	-75	0
3	18	9	"EMPTY"	"EMPTY"	13990	16430	150	127	158	105	119	143	160	12	3	0	184	222	117	161	175	73	27	16	0	0	0	0	0	0	0	0	0	0	0	0	0	0	0	0	0	0	0	0.348	0.639	1.160	1.099	3.907	0.944	0.151	0.000	0.000	0.000	0.000	0.000	0.000	0.000	0.000	0.000	0.000	0.000	0.000	0.000	0.000	156	691	31	100	-1.524	Error	Error	8	23	0	0	39	61	0	0	-75	0
3	19	9	"EMPTY"	"EMPTY"	14180	16430	150	149	198	157	114	132	175	14	8	0	183	264	187	162	181	163	25	14	0	0	0	0	0	0	0	0	0	0	0	0	0	0	0	0	0	0	0	1.667	0.824	0.985	1.038	4.245	1.500	0.227	0.000	0.000	0.000	0.000	0.000	0.000	0.000	0.000	0.000	0.000	0.000	0.000	0.000	0.000	156	656	56	186	0.737	Error	Error	35	21	0	0	84	102	0	0	-75	0
3	20	9	"EMPTY"	"EMPTY"	14370	16430	150	141	166	105	116	133	173	12	3	0	180	262	265	162	178	167	16	10	0	0	0	0	0	0	0	0	0	0	0	0	0	0	0	0	0	0	0	1.389	0.500	1.040	1.142	4.119	0.258	0.198	0.000	0.000	0.000	0.000	0.000	0.000	0.000	0.000	0.000	0.000	0.000	0.000	0.000	0.000	156	619	43	150	0.474	Error	Error	25	18	0	0	50	100	0	0	-75	0
3	21	9	"EMPTY"	"EMPTY"	14560	16430	150	143	165	126	120	149	312	2	0	0	176	256	257	166	193	247	10	7	0	0	0	0	0	0	0	0	0	0	0	0	0	0	0	0	0	0	0	2.300	0.500	1.143	1.083	3.744	2.005	0.216	0.000	0.000	0.000	0.000	0.000	0.000	0.000	0.000	0.000	0.000	0.000	0.000	0.000	0.000	156	601	33	135	1.202	Error	Error	23	10	0	0	45	90	0	0	-75	0
3	22	9	"EMPTY"	"EMPTY"	14750	16430	150	126	145	75	128	153	267	0	0	0	169	182	101	175	193	211	5	1	0	0	0	0	0	0	0	0	0	0	0	0	0	0	0	0	0	0	0	0.333	2.429	0.821	0.884	3.616	0.594	0.019	0.000	0.000	0.000	0.000	0.000	0.000	0.000	0.000	0.000	0.000	0.000	0.000	0.000	0.000	156	827	-8	24	-1.585	Error	Error	-2	-6	0	0	17	7	0	0	-75	0
3	1	10	"EMPTY"	"EMPTY"	10760	16620	150	123	136	82	107	115	52	26	12	0	157	186	100	145	152	46	29	14	0	0	0	0	0	0	0	0	0	0	0	0	0	0	0	0	0	0	0	1.333	0.707	1.375	1.235	4.667	1.005	0.033	0.000	0.000	0.000	0.000	0.000	0.000	0.000	0.000	0.000	0.000	0.000	0.000	0.000	0.000	156	862	28	70	0.415	Error	Error	16	12	0	0	29	41	0	0	-75	0
3	2	10	"EMPTY"	"EMPTY"	10950	16620	150	121	133	65	113	121	53	25	10	0	163	182	76	147	152	44	32	16	0	0	0	0	0	0	0	0	0	0	0	0	0	0	0	0	0	0	0	0.500	0.571	0.932	1.038	4.544	0.915	0.029	0.000	0.000	0.000	0.000	0.000	0.000	0.000	0.000	0.000	0.000	0.000	0.000	0.000	0.000	156	606	24	55	-1.000	Error	Error	8	16	0	0	20	35	0	0	-75	0
3	3	10	"EMPTY"	"EMPTY"	11140	16620	150	116	123	60	111	121	54	23	7	0	147	153	67	148	153	44	19	5	0	0	0	0	0	0	0	0	0	0	0	0	0	0	0	0	0	0	0	-5.000	2.400	1.469	1.661	4.470	1.886	0.017	0.000	0.000	0.000	0.000	0.000	0.000	0.000	0.000	0.000	0.000	0.000	0.000	0.000	0.000	156	558	4	17	Error	Error	Error	5	-1	0	0	12	5	0	0	-75	0
3	4	10	"EMPTY"	"EMPTY"	11330	16620	150	120	137	82	120	135	104	10	3	0	169	203	141	158	179	180	10	3	0	0	0	0	0	0	0	0	0	0	0	0	0	0	0	0	0	0	0	0.000	0.378	0.979	0.887	4.306	0.714	0.269	0.000	0.000	0.000	0.000	0.000	0.000	0.000	0.000	0.000	0.000	0.000	0.000	0.000	0.000	156	632	11	62	Error	Error	Error	0	11	0	0	17	45	0	0	-75	0
3	5	10	"EMPTY"	"EMPTY"	11520	16620	150	143	158	92	123	134	82	19	8	0	172	192	95	163	174	88	14	5	0	0	0	0	0	0	0	0	0	0	0	0	0	0	0	0	0	0	0	2.222	1.207	1.257	1.223	2.955	1.488	0.046	0.000	0.000	0.000	0.000	0.000	0.000	0.000	0.000	0.000	0.000	0.000	0.000	0.000	0.000	156	673	29	64	1.152	Error	Error	20	9	0	0	35	29	0	0	-75	0
3	6	10	"EMPTY"	"EMPTY"	11710	16620	150	141	168	104	120	130	62	27	15	0	180	235	181	163	168	46	31	17	0	0	0	0	0	0	0	0	0	0	0	0	0	0	0	0	0	0	0	1.235	0.667	0.952	0.798	3.797	0.514	0.219	0.000	0.000	0.000	0.000	0.000	0.000	0.000	0.000	0.000	0.000	0.000	0.000	0.000	0.000	156	667	38	120	0.305	Error	Error	21	17	0	0	48	72	0	0	-75	0
3	7	10	""	"iYBL030C-0"	11900	16630	110	3531	3227	1433	124	133	56	100	100	0	5803	5100	2460	170	174	46	100	100	0	0	0	0	0	0	0	0	0	0	0	0	0	0	0	0	0	0	0	0.605	0.629	0.634	0.679	1.912	0.582	0.803	0.000	0.000	0.000	0.000	0.000	0.000	0.000	0.000	0.000	0.000	0.000	0.000	0.000	0.000	80	496	9040	8033	-0.725	Error	Error	3407	5633	0	0	3103	4930	0	0	0	0
3	8	10	""	"iYBL027W"	12090	16630	110	6206	5866	2318	140	157	158	100	100	0	5779	5465	2100	191	199	102	100	100	0	0	0	0	0	0	0	0	0	0	0	0	0	0	0	0	0	0	0	1.086	1.086	1.088	1.108	1.623	1.068	0.847	0.000	0.000	0.000	0.000	0.000	0.000	0.000	0.000	0.000	0.000	0.000	0.000	0.000	0.000	80	531	11654	11000	0.118	Error	Error	6066	5588	0	0	5726	5274	0	0	0	0
3	9	10	""	"iYBL023C"	12300	16630	100	2927	2477	1193	132	142	87	97	97	0	3195	2647	1209	185	194	72	92	91	0	0	0	0	0	0	0	0	0	0	0	0	0	0	0	0	0	0	0	0.929	0.952	0.994	0.840	2.486	0.962	0.784	0.000	0.000	0.000	0.000	0.000	0.000	0.000	0.000	0.000	0.000	0.000	0.000	0.000	0.000	80	454	5805	4807	-0.107	Error	Error	2795	3010	0	0	2345	2462	0	0	0	0
3	10	10	""	"iYBL009W"	12470	16630	110	2931	2839	905	134	146	92	100	100	0	3565	3503	1009	182	191	89	100	100	0	0	0	0	0	0	0	0	0	0	0	0	0	0	0	0	0	0	0	0.827	0.815	0.861	0.804	1.562	0.814	0.828	0.000	0.000	0.000	0.000	0.000	0.000	0.000	0.000	0.000	0.000	0.000	0.000	0.000	0.000	80	536	6180	6026	-0.274	Error	Error	2797	3383	0	0	2705	3321	0	0	0	0
3	11	10	""	"iYBL005W"	12670	16630	110	2180	2135	1174	125	142	167	92	88	0	3828	3624	1986	186	192	111	93	92	0	0	0	0	0	0	0	0	0	0	0	0	0	0	0	0	0	0	0	0.564	0.585	0.619	0.540	2.845	0.550	0.771	0.000	0.000	0.000	0.000	0.000	0.000	0.000	0.000	0.000	0.000	0.000	0.000	0.000	0.000	80	581	5697	5448	-0.826	Error	Error	2055	3642	0	0	2010	3438	0	0	0	0
3	12	10	""	"iYBL003C"	12880	16630	110	3507	3147	1870	126	171	291	81	81	0	2803	2419	1526	190	235	404	76	76	0	0	0	0	0	0	0	0	0	0	0	0	0	0	0	0	0	0	0	1.294	1.355	1.279	0.991	2.774	1.359	0.713	0.000	0.000	0.000	0.000	0.000	0.000	0.000	0.000	0.000	0.000	0.000	0.000	0.000	0.000	80	544	5994	5250	0.372	Error	Error	3381	2613	0	0	3021	2229	0	0	0	0
3	13	10	""	"iYBRCdelta11"	13060	16630	100	330	380	180	129	166	251	42	12	0	449	443	134	188	230	287	40	1	0	0	0	0	0	0	0	0	0	0	0	0	0	0	0	0	0	0	0	0.770	0.984	1.094	0.989	2.451	1.120	0.480	0.000	0.000	0.000	0.000	0.000	0.000	0.000	0.000	0.000	0.000	0.000	0.000	0.000	0.000	80	438	462	506	-0.377	Error	Error	201	261	0	0	251	255	0	0	0	0
3	14	10	""	"iYBR014C"	13230	16630	110	4840	4271	1986	130	156	227	100	96	0	3555	3216	1443	192	209	170	98	97	0	0	0	0	0	0	0	0	0	0	0	0	0	0	0	0	0	0	0	1.401	1.369	1.370	1.367	1.773	1.444	0.806	0.000	0.000	0.000	0.000	0.000	0.000	0.000	0.000	0.000	0.000	0.000	0.000	0.000	0.000	80	504	8073	7165	0.486	Error	Error	4710	3363	0	0	4141	3024	0	0	0	0
3	15	10	""	"iYBR018C"	13440	16630	100	2421	2368	1160	124	157	240	96	91	0	4009	3674	1881	180	201	180	92	92	0	0	0	0	0	0	0	0	0	0	0	0	0	0	0	0	0	0	0	0.600	0.642	0.673	0.706	3.210	0.608	0.772	0.000	0.000	0.000	0.000	0.000	0.000	0.000	0.000	0.000	0.000	0.000	0.000	0.000	0.000	80	455	6126	5738	-0.737	Error	Error	2297	3829	0	0	2244	3494	0	0	0	0
3	16	10	""	"iYBR035C"	13600	16630	110	3134	2960	1304	117	126	52	100	100	0	5207	4751	2158	169	172	45	100	100	0	0	0	0	0	0	0	0	0	0	0	0	0	0	0	0	0	0	0	0.599	0.620	0.628	0.641	1.729	0.585	0.839	0.000	0.000	0.000	0.000	0.000	0.000	0.000	0.000	0.000	0.000	0.000	0.000	0.000	0.000	80	481	8055	7425	-0.740	Error	Error	3017	5038	0	0	2843	4582	0	0	0	0
3	17	10	""	"iYBR038W"	13800	16630	110	5075	4498	2152	119	137	139	100	97	0	4572	3979	1930	160	167	65	98	96	0	0	0	0	0	0	0	0	0	0	0	0	0	0	0	0	0	0	0	1.123	1.147	1.094	1.196	1.926	1.133	0.804	0.000	0.000	0.000	0.000	0.000	0.000	0.000	0.000	0.000	0.000	0.000	0.000	0.000	0.000	80	546	9368	8198	0.168	Error	Error	4956	4412	0	0	4379	3819	0	0	0	0
3	18	10	""	"iYBR042C"	14020	16630	110	2512	2287	1078	113	132	144	98	95	0	1922	1722	713	150	162	70	93	93	0	0	0	0	0	0	0	0	0	0	0	0	0	0	0	0	0	0	0	1.354	1.383	1.384	1.403	2.164	1.524	0.806	0.000	0.000	0.000	0.000	0.000	0.000	0.000	0.000	0.000	0.000	0.000	0.000	0.000	0.000	80	513	4171	3746	0.437	Error	Error	2399	1772	0	0	2174	1572	0	0	0	0
3	19	10	""	"iYCR018C"	14190	16630	100	324	331	128	111	118	51	95	83	0	367	367	144	158	164	47	90	81	0	0	0	0	0	0	0	0	0	0	0	0	0	0	0	0	0	0	0	1.019	1.053	0.929	0.971	2.857	1.030	0.299	0.000	0.000	0.000	0.000	0.000	0.000	0.000	0.000	0.000	0.000	0.000	0.000	0.000	0.000	80	436	422	429	0.027	Error	Error	213	209	0	0	220	209	0	0	0	0
3	20	10	""	"iYCRCtau1"	14380	16630	100	645	680	421	117	121	51	97	95	0	828	887	760	164	171	51	96	92	0	0	0	0	0	0	0	0	0	0	0	0	0	0	0	0	0	0	0	0.795	0.779	0.767	0.833	2.033	0.556	0.508	0.000	0.000	0.000	0.000	0.000	0.000	0.000	0.000	0.000	0.000	0.000	0.000	0.000	0.000	80	466	1192	1286	-0.331	Error	Error	528	664	0	0	563	723	0	0	0	0
3	21	10	""	"iYCR020C"	14580	16630	110	1977	2066	965	118	125	50	100	100	0	1525	1368	582	166	172	46	97	96	0	0	0	0	0	0	0	0	0	0	0	0	0	0	0	0	0	0	0	1.368	1.621	1.636	1.601	1.784	1.730	0.802	0.000	0.000	0.000	0.000	0.000	0.000	0.000	0.000	0.000	0.000	0.000	0.000	0.000	0.000	80	510	3218	3150	0.452	Error	Error	1859	1359	0	0	1948	1202	0	0	0	0
3	22	10	""	"iSNR65"	14760	16630	110	1387	1276	602	127	134	54	96	92	0	2260	2015	882	171	178	45	95	92	0	0	0	0	0	0	0	0	0	0	0	0	0	0	0	0	0	0	0	0.603	0.623	0.620	0.630	2.956	0.612	0.746	0.000	0.000	0.000	0.000	0.000	0.000	0.000	0.000	0.000	0.000	0.000	0.000	0.000	0.000	80	531	3349	2993	-0.729	Error	Error	1260	2089	0	0	1149	1844	0	0	0	0
3	1	11	""	"iYCR033W"	10780	16830	110	1664	1753	1132	109	117	51	98	96	0	1312	1327	870	147	152	43	88	87	0	0	0	0	0	0	0	0	0	0	0	0	0	0	0	0	0	0	0	1.335	1.393	1.312	1.334	2.121	1.375	0.701	0.000	0.000	0.000	0.000	0.000	0.000	0.000	0.000	0.000	0.000	0.000	0.000	0.000	0.000	80	534	2720	2824	0.417	Error	Error	1555	1165	0	0	1644	1180	0	0	0	0
3	2	11	""	"iYCR037C"	10960	16820	110	3343	3141	1690	111	119	50	100	98	0	3913	3706	1837	152	157	48	100	98	0	0	0	0	0	0	0	0	0	0	0	0	0	0	0	0	0	0	0	0.859	0.853	0.872	0.843	2.570	0.859	0.760	0.000	0.000	0.000	0.000	0.000	0.000	0.000	0.000	0.000	0.000	0.000	0.000	0.000	0.000	80	509	6993	6584	-0.219	Error	Error	3232	3761	0	0	3030	3554	0	0	0	0
3	3	11	""	"iYCR060W"	11160	16820	110	1742	1688	962	121	126	57	96	95	0	4750	4223	2307	153	162	63	97	96	0	0	0	0	0	0	0	0	0	0	0	0	0	0	0	0	0	0	0	0.353	0.385	0.398	0.379	2.701	0.344	0.728	0.000	0.000	0.000	0.000	0.000	0.000	0.000	0.000	0.000	0.000	0.000	0.000	0.000	0.000	80	522	6218	5637	-1.504	Error	Error	1621	4597	0	0	1567	4070	0	0	0	0
3	4	11	""	"iYCR066W"	11350	16830	110	2534	2582	1605	117	124	54	97	97	0	1010	1064	678	159	164	44	90	87	0	0	0	0	0	0	0	0	0	0	0	0	0	0	0	0	0	0	0	2.840	2.724	2.647	3.277	2.757	2.859	0.666	0.000	0.000	0.000	0.000	0.000	0.000	0.000	0.000	0.000	0.000	0.000	0.000	0.000	0.000	80	533	3268	3370	1.506	Error	Error	2417	851	0	0	2465	905	0	0	0	0
3	5	11	""	"iYCR071C"	11560	16820	110	2627	2529	1669	118	128	57	87	83	0	1829	1609	1106	168	173	49	78	75	0	0	0	0	0	0	0	0	0	0	0	0	0	0	0	0	0	0	0	1.511	1.673	1.491	1.367	2.490	1.781	0.668	0.000	0.000	0.000	0.000	0.000	0.000	0.000	0.000	0.000	0.000	0.000	0.000	0.000	0.000	80	457	4170	3852	0.595	Error	Error	2509	1661	0	0	2411	1441	0	0	0	0
3	6	11	""	"iYCR090C-1"	11700	16820	110	5854	4785	2469	118	128	65	100	100	0	6740	5700	2671	167	176	68	98	98	0	0	0	0	0	0	0	0	0	0	0	0	0	0	0	0	0	0	0	0.873	0.843	0.916	0.888	2.392	0.830	0.760	0.000	0.000	0.000	0.000	0.000	0.000	0.000	0.000	0.000	0.000	0.000	0.000	0.000	0.000	80	443	12309	10200	-0.197	Error	Error	5736	6573	0	0	4667	5533	0	0	0	0
3	7	11	""	"iYCR094W"	11890	16820	110	2309	1987	1034	119	131	63	96	95	0	1783	1488	739	172	178	49	96	93	0	0	0	0	0	0	0	0	0	0	0	0	0	0	0	0	0	0	0	1.359	1.419	1.383	1.358	2.384	1.488	0.713	0.000	0.000	0.000	0.000	0.000	0.000	0.000	0.000	0.000	0.000	0.000	0.000	0.000	0.000	80	538	3801	3184	0.443	Error	Error	2190	1611	0	0	1868	1316	0	0	0	0
3	8	11	""	"iYCRWomega3"	12090	16820	110	7275	6652	3291	133	149	150	100	100	0	4889	4968	2459	184	191	89	97	96	0	0	0	0	0	0	0	0	0	0	0	0	0	0	0	0	0	0	0	1.518	1.363	1.358	1.435	2.223	1.399	0.786	0.000	0.000	0.000	0.000	0.000	0.000	0.000	0.000	0.000	0.000	0.000	0.000	0.000	0.000	80	538	11847	11303	0.602	Error	Error	7142	4705	0	0	6519	4784	0	0	0	0
3	9	11	""	"iYDR036C"	12280	16820	110	3242	3064	1255	132	143	80	100	100	0	4964	4509	1763	190	196	56	97	97	0	0	0	0	0	0	0	0	0	0	0	0	0	0	0	0	0	0	0	0.651	0.679	0.709	0.687	2.010	0.655	0.825	0.000	0.000	0.000	0.000	0.000	0.000	0.000	0.000	0.000	0.000	0.000	0.000	0.000	0.000	80	543	7884	7251	-0.618	Error	Error	3110	4774	0	0	2932	4319	0	0	0	0
3	10	11	""	"iYDR040C"	12500	16830	110	1851	1970	1250	135	145	74	91	91	0	2399	2561	1779	185	191	54	95	92	0	0	0	0	0	0	0	0	0	0	0	0	0	0	0	0	0	0	0	0.775	0.772	0.758	0.859	2.396	0.649	0.725	0.000	0.000	0.000	0.000	0.000	0.000	0.000	0.000	0.000	0.000	0.000	0.000	0.000	0.000	80	558	3930	4211	-0.368	Error	Error	1716	2214	0	0	1835	2376	0	0	0	0
3	11	11	""	"iYDR043C-0"	12690	16830	110	1127	1172	743	132	142	70	85	82	0	2080	1970	1354	188	208	150	80	77	0	0	0	0	0	0	0	0	0	0	0	0	0	0	0	0	0	0	0	0.526	0.584	0.555	0.712	2.940	0.515	0.722	0.000	0.000	0.000	0.000	0.000	0.000	0.000	0.000	0.000	0.000	0.000	0.000	0.000	0.000	80	457	2887	2822	-0.927	Error	Error	995	1892	0	0	1040	1782	0	0	0	0
3	12	11	""	"itD(GUC)D"	12840	16820	110	1059	1065	466	133	145	118	95	91	0	1464	1342	481	192	212	149	97	92	0	0	0	0	0	0	0	0	0	0	0	0	0	0	0	0	0	0	0	0.728	0.810	0.873	0.728	2.158	0.826	0.744	0.000	0.000	0.000	0.000	0.000	0.000	0.000	0.000	0.000	0.000	0.000	0.000	0.000	0.000	80	478	2198	2082	-0.458	Error	Error	926	1272	0	0	932	1150	0	0	0	0
3	13	11	""	"iYDR062W"	13040	16820	110	2654	2564	1078	132	142	71	98	98	0	3066	2656	1107	184	196	59	97	97	0	0	0	0	0	0	0	0	0	0	0	0	0	0	0	0	0	0	0	0.875	0.984	1.031	0.945	2.131	0.971	0.826	0.000	0.000	0.000	0.000	0.000	0.000	0.000	0.000	0.000	0.000	0.000	0.000	0.000	0.000	80	540	5404	4904	-0.193	Error	Error	2522	2882	0	0	2432	2472	0	0	0	0
3	14	11	""	"iYDR066C"	13250	16820	110	2453	2479	1585	129	139	72	95	90	0	1726	1700	1016	182	187	48	93	90	0	0	0	0	0	0	0	0	0	0	0	0	0	0	0	0	0	0	0	1.505	1.548	1.563	1.457	2.769	1.580	0.840	0.000	0.000	0.000	0.000	0.000	0.000	0.000	0.000	0.000	0.000	0.000	0.000	0.000	0.000	80	529	3868	3868	0.590	Error	Error	2324	1544	0	0	2350	1518	0	0	0	0
3	15	11	""	"iYDR082W"	13430	16830	110	1237	1151	437	128	133	55	97	96	0	1285	1167	436	176	180	44	93	92	0	0	0	0	0	0	0	0	0	0	0	0	0	0	0	0	0	0	0	1.000	1.032	1.055	0.992	2.189	1.004	0.752	0.000	0.000	0.000	0.000	0.000	0.000	0.000	0.000	0.000	0.000	0.000	0.000	0.000	0.000	80	491	2218	2014	0.000	Error	Error	1109	1109	0	0	1023	991	0	0	0	0
3	16	11	""	"iYDR086C"	13610	16820	110	1616	1477	608	125	129	52	98	97	0	2742	2308	943	170	176	46	98	98	0	0	0	0	0	0	0	0	0	0	0	0	0	0	0	0	0	0	0	0.580	0.632	0.644	0.639	1.975	0.625	0.805	0.000	0.000	0.000	0.000	0.000	0.000	0.000	0.000	0.000	0.000	0.000	0.000	0.000	0.000	80	524	4063	3490	-0.787	Error	Error	1491	2572	0	0	1352	2138	0	0	0	0
3	17	11	""	"itR(ACG)D-1"	13820	16820	110	2495	2223	1059	126	132	58	100	98	0	4495	3879	1736	168	175	51	96	96	0	0	0	0	0	0	0	0	0	0	0	0	0	0	0	0	0	0	0	0.547	0.565	0.558	0.535	2.264	0.545	0.792	0.000	0.000	0.000	0.000	0.000	0.000	0.000	0.000	0.000	0.000	0.000	0.000	0.000	0.000	80	526	6696	5808	-0.869	Error	Error	2369	4327	0	0	2097	3711	0	0	0	0
3	18	11	""	"iYDR102C"	14000	16820	110	1622	1463	723	122	130	60	96	92	0	2983	2578	1125	162	169	53	100	100	0	0	0	0	0	0	0	0	0	0	0	0	0	0	0	0	0	0	0	0.532	0.555	0.596	0.501	2.403	0.546	0.806	0.000	0.000	0.000	0.000	0.000	0.000	0.000	0.000	0.000	0.000	0.000	0.000	0.000	0.000	80	516	4321	3757	-0.911	Error	Error	1500	2821	0	0	1341	2416	0	0	0	0
3	19	11	""	"iYDRCsigma2"	14200	16820	110	1249	1162	585	117	123	53	96	95	0	1156	1040	420	158	164	47	93	91	0	0	0	0	0	0	0	0	0	0	0	0	0	0	0	0	0	0	0	1.134	1.185	1.246	1.080	2.798	1.289	0.719	0.000	0.000	0.000	0.000	0.000	0.000	0.000	0.000	0.000	0.000	0.000	0.000	0.000	0.000	80	530	2130	1927	0.182	Error	Error	1132	998	0	0	1045	882	0	0	0	0
3	20	11	""	"iYDR109C"	14390	16820	110	3643	3594	1762	119	125	57	98	98	0	5404	4658	2312	166	173	50	100	98	0	0	0	0	0	0	0	0	0	0	0	0	0	0	0	0	0	0	0	0.673	0.774	0.759	0.774	2.099	0.756	0.838	0.000	0.000	0.000	0.000	0.000	0.000	0.000	0.000	0.000	0.000	0.000	0.000	0.000	0.000	80	502	8762	7967	-0.572	Error	Error	3524	5238	0	0	3475	4492	0	0	0	0
3	21	11	""	"iYDR418W"	14580	16820	100	745	812	486	117	127	58	100	97	0	1044	1188	786	167	173	45	96	96	0	0	0	0	0	0	0	0	0	0	0	0	0	0	0	0	0	0	0	0.716	0.681	0.682	0.818	2.661	0.595	0.656	0.000	0.000	0.000	0.000	0.000	0.000	0.000	0.000	0.000	0.000	0.000	0.000	0.000	0.000	80	459	1505	1716	-0.482	Error	Error	628	877	0	0	695	1021	0	0	0	0
3	22	11	""	"iYDR421W"	14760	16820	100	7951	7415	3745	119	126	54	100	100	0	3201	2858	1356	168	171	41	97	97	0	0	0	0	0	0	0	0	0	0	0	0	0	0	0	0	0	0	0	2.582	2.712	2.761	2.745	2.102	2.845	0.835	0.000	0.000	0.000	0.000	0.000	0.000	0.000	0.000	0.000	0.000	0.000	0.000	0.000	0.000	80	478	10865	9986	1.369	Error	Error	7832	3033	0	0	7296	2690	0	0	0	0
3	1	12	""	"iYDR426C"	10760	17010	110	1057	986	443	116	124	55	93	90	0	1150	1018	485	158	163	43	86	85	0	0	0	0	0	0	0	0	0	0	0	0	0	0	0	0	0	0	0	0.949	1.012	1.019	1.109	2.346	1.014	0.757	0.000	0.000	0.000	0.000	0.000	0.000	0.000	0.000	0.000	0.000	0.000	0.000	0.000	0.000	80	541	1933	1730	-0.076	Error	Error	941	992	0	0	870	860	0	0	0	0
3	2	12	""	"itK(CUU)D2"	10950	17010	110	1188	1149	520	117	125	50	98	96	0	1085	947	415	158	167	76	92	91	0	0	0	0	0	0	0	0	0	0	0	0	0	0	0	0	0	0	0	1.155	1.308	1.251	1.275	2.099	1.361	0.753	0.000	0.000	0.000	0.000	0.000	0.000	0.000	0.000	0.000	0.000	0.000	0.000	0.000	0.000	80	516	1998	1821	0.208	Error	Error	1071	927	0	0	1032	789	0	0	0	0
3	3	12	""	"iYDR448W"	11140	17010	110	1422	1346	598	123	126	53	98	96	0	1408	1226	535	164	172	70	93	92	0	0	0	0	0	0	0	0	0	0	0	0	0	0	0	0	0	0	0	1.044	1.152	1.132	1.254	2.017	1.170	0.802	0.000	0.000	0.000	0.000	0.000	0.000	0.000	0.000	0.000	0.000	0.000	0.000	0.000	0.000	80	510	2543	2285	0.062	Error	Error	1299	1244	0	0	1223	1062	0	0	0	0
3	4	12	""	"iYDR452W"	11330	17010	110	1454	1347	534	124	130	56	100	98	0	1683	1530	654	170	175	46	98	97	0	0	0	0	0	0	0	0	0	0	0	0	0	0	0	0	0	0	0	0.879	0.899	0.931	0.949	1.755	0.911	0.739	0.000	0.000	0.000	0.000	0.000	0.000	0.000	0.000	0.000	0.000	0.000	0.000	0.000	0.000	80	469	2843	2583	-0.186	Error	Error	1330	1513	0	0	1223	1360	0	0	0	0
3	5	12	""	"iYDR470C"	11510	17010	120	1326	1244	671	127	136	61	93	87	0	2841	2532	1276	174	178	49	93	92	0	0	0	0	0	0	0	0	0	0	0	0	0	0	0	0	0	0	0	0.450	0.474	0.476	0.454	2.316	0.455	0.764	0.000	0.000	0.000	0.000	0.000	0.000	0.000	0.000	0.000	0.000	0.000	0.000	0.000	0.000	120	537	3866	3475	-1.153	Error	Error	1199	2667	0	0	1117	2358	0	0	0	0
3	6	12	""	"iYDR473C-0"	11690	17010	110	5833	5263	2381	132	140	71	100	100	0	5247	4954	2405	183	190	90	100	100	0	0	0	0	0	0	0	0	0	0	0	0	0	0	0	0	0	0	0	1.126	1.075	1.053	1.102	1.844	1.034	0.847	0.000	0.000	0.000	0.000	0.000	0.000	0.000	0.000	0.000	0.000	0.000	0.000	0.000	0.000	80	485	10765	9902	0.171	Error	Error	5701	5064	0	0	5131	4771	0	0	0	0
3	7	12	""	"iYDR476C"	11880	17010	110	2389	2198	891	128	135	59	100	100	0	5312	4681	1899	176	185	63	100	100	0	0	0	0	0	0	0	0	0	0	0	0	0	0	0	0	0	0	0	0.440	0.459	0.463	0.452	1.706	0.429	0.843	0.000	0.000	0.000	0.000	0.000	0.000	0.000	0.000	0.000	0.000	0.000	0.000	0.000	0.000	80	527	7397	6575	-1.184	Error	Error	2261	5136	0	0	2070	4505	0	0	0	0
3	8	12	""	"iYDR494W"	12080	17010	110	3861	3493	1510	131	139	62	100	100	0	2194	1886	808	172	180	46	100	100	0	0	0	0	0	0	0	0	0	0	0	0	0	0	0	0	0	0	0	1.845	1.961	1.934	2.061	1.886	2.008	0.841	0.000	0.000	0.000	0.000	0.000	0.000	0.000	0.000	0.000	0.000	0.000	0.000	0.000	0.000	80	526	5752	5076	0.883	Error	Error	3730	2022	0	0	3362	1714	0	0	0	0
3	9	12	""	"iYDR498C"	12260	17000	110	3778	3064	1621	129	137	61	98	98	0	6688	5555	2665	180	183	49	96	95	0	0	0	0	0	0	0	0	0	0	0	0	0	0	0	0	0	0	0	0.561	0.546	0.584	0.558	2.770	0.532	0.792	0.000	0.000	0.000	0.000	0.000	0.000	0.000	0.000	0.000	0.000	0.000	0.000	0.000	0.000	80	515	10157	8310	-0.835	Error	Error	3649	6508	0	0	2935	5375	0	0	0	0
3	10	12	""	"iYDR502C"	12460	17010	110	339	360	158	129	140	94	81	57	0	463	485	182	181	185	45	93	91	0	0	0	0	0	0	0	0	0	0	0	0	0	0	0	0	0	0	0	0.745	0.760	0.733	0.688	2.123	0.763	0.400	0.000	0.000	0.000	0.000	0.000	0.000	0.000	0.000	0.000	0.000	0.000	0.000	0.000	0.000	80	530	492	535	-0.425	Error	Error	210	282	0	0	231	304	0	0	0	0
3	11	12	""	"itV(AAC)E1"	12650	17000	110	2775	2353	1033	135	144	95	98	97	0	4970	4407	1670	185	192	48	97	97	0	0	0	0	0	0	0	0	0	0	0	0	0	0	0	0	0	0	0	0.552	0.525	0.544	0.475	2.345	0.524	0.805	0.000	0.000	0.000	0.000	0.000	0.000	0.000	0.000	0.000	0.000	0.000	0.000	0.000	0.000	80	492	7425	6440	-0.858	Error	Error	2640	4785	0	0	2218	4222	0	0	0	0
3	12	12	""	"itI(AAU)E1"	12820	17000	110	914	865	336	144	153	101	97	88	0	868	808	306	188	200	79	88	88	0	0	0	0	0	0	0	0	0	0	0	0	0	0	0	0	0	0	0	1.132	1.163	1.158	1.013	2.179	1.196	0.732	0.000	0.000	0.000	0.000	0.000	0.000	0.000	0.000	0.000	0.000	0.000	0.000	0.000	0.000	80	478	1450	1341	0.179	Error	Error	770	680	0	0	721	620	0	0	0	0
3	13	12	""	"iYERCdelta20"	13020	17010	120	8683	7162	3856	135	144	62	100	99	0	5366	4798	2589	191	198	57	94	94	0	0	0	0	0	0	0	0	0	0	0	0	0	0	0	0	0	0	0	1.652	1.525	1.595	1.488	2.292	1.568	0.841	0.000	0.000	0.000	0.000	0.000	0.000	0.000	0.000	0.000	0.000	0.000	0.000	0.000	0.000	120	564	13723	11634	0.724	Error	Error	8548	5175	0	0	7027	4607	0	0	0	0
3	14	12	""	"iYER153C"	13200	17000	110	1228	1158	489	129	141	79	98	97	0	1526	1349	521	181	193	78	95	92	0	0	0	0	0	0	0	0	0	0	0	0	0	0	0	0	0	0	0	0.817	0.881	0.854	0.864	1.983	0.879	0.767	0.000	0.000	0.000	0.000	0.000	0.000	0.000	0.000	0.000	0.000	0.000	0.000	0.000	0.000	80	508	2444	2197	-0.291	Error	Error	1099	1345	0	0	1029	1168	0	0	0	0
3	15	12	""	"iYER157W"	13400	17000	110	1473	1370	594	125	135	66	97	96	0	1085	951	379	175	187	74	91	90	0	0	0	0	0	0	0	0	0	0	0	0	0	0	0	0	0	0	0	1.481	1.604	1.623	1.570	2.015	1.711	0.779	0.000	0.000	0.000	0.000	0.000	0.000	0.000	0.000	0.000	0.000	0.000	0.000	0.000	0.000	80	507	2258	2021	0.567	Error	Error	1348	910	0	0	1245	776	0	0	0	0
3	16	12	""	"iYER159C"	13580	17000	110	1836	1876	1140	125	129	52	98	96	0	2275	2251	1326	170	178	82	95	91	0	0	0	0	0	0	0	0	0	0	0	0	0	0	0	0	0	0	0	0.813	0.841	0.802	0.854	2.055	0.827	0.827	0.000	0.000	0.000	0.000	0.000	0.000	0.000	0.000	0.000	0.000	0.000	0.000	0.000	0.000	80	518	3816	3832	-0.299	Error	Error	1711	2105	0	0	1751	2081	0	0	0	0
3	17	12	""	"iYER174C"	13780	17000	110	1543	1337	649	130	135	57	95	92	0	2174	1855	847	173	179	49	96	95	0	0	0	0	0	0	0	0	0	0	0	0	0	0	0	0	0	0	0	0.706	0.718	0.700	0.715	2.093	0.713	0.825	0.000	0.000	0.000	0.000	0.000	0.000	0.000	0.000	0.000	0.000	0.000	0.000	0.000	0.000	80	551	3414	2889	-0.502	Error	Error	1413	2001	0	0	1207	1682	0	0	0	0
3	18	12	""	"iYER178W"	13970	17000	110	3943	3806	2134	137	144	62	98	98	0	2541	2363	1272	182	190	57	93	93	0	0	0	0	0	0	0	0	0	0	0	0	0	0	0	0	0	0	0	1.613	1.682	1.717	1.648	2.156	1.836	0.807	0.000	0.000	0.000	0.000	0.000	0.000	0.000	0.000	0.000	0.000	0.000	0.000	0.000	0.000	80	508	6165	5850	0.690	Error	Error	3806	2359	0	0	3669	2181	0	0	0	0
3	19	12	""	"iYER181C"	14150	17000	110	1480	1407	764	128	139	95	93	92	0	2303	2170	1200	170	179	65	95	93	0	0	0	0	0	0	0	0	0	0	0	0	0	0	0	0	0	0	0	0.634	0.640	0.630	0.656	2.695	0.606	0.770	0.000	0.000	0.000	0.000	0.000	0.000	0.000	0.000	0.000	0.000	0.000	0.000	0.000	0.000	80	509	3485	3279	-0.658	Error	Error	1352	2133	0	0	1279	2000	0	0	0	0
3	20	12	""	"iYFL064C"	14350	17000	130	50817	45961	14934	124	134	89	100	100	1	38055	35128	10469	166	174	61	100	100	0	0	0	0	0	0	0	0	0	0	0	0	0	0	0	0	0	0	0	1.338	1.311	1.359	1.326	1.682	1.343	0.880	0.000	0.000	0.000	0.000	0.000	0.000	0.000	0.000	0.000	0.000	0.000	0.000	0.000	0.000	120	620	88582	80799	0.420	Error	Error	50693	37889	0	0	45837	34962	0	0	0	0
3	21	12	""	"iYFL061W"	14530	17000	110	2149	2009	859	123	130	63	100	98	0	2170	1961	844	177	184	52	100	100	0	0	0	0	0	0	0	0	0	0	0	0	0	0	0	0	0	0	0	1.017	1.057	1.036	1.093	1.820	1.043	0.822	0.000	0.000	0.000	0.000	0.000	0.000	0.000	0.000	0.000	0.000	0.000	0.000	0.000	0.000	80	493	4019	3670	0.024	Error	Error	2026	1993	0	0	1886	1784	0	0	0	0
3	22	12	""	"iYFL056C-0"	14720	17000	110	4163	4011	1380	123	130	61	100	100	0	5493	5153	2012	174	181	54	100	100	0	0	0	0	0	0	0	0	0	0	0	0	0	0	0	0	0	0	0	0.760	0.781	0.789	0.813	1.559	0.744	0.842	0.000	0.000	0.000	0.000	0.000	0.000	0.000	0.000	0.000	0.000	0.000	0.000	0.000	0.000	80	565	9359	8867	-0.397	Error	Error	4040	5319	0	0	3888	4979	0	0	0	0
3	1	13	""	"iYGL100W"	10760	17200	110	1584	1508	524	117	125	55	100	100	0	2119	1924	697	163	166	41	100	98	0	0	0	0	0	0	0	0	0	0	0	0	0	0	0	0	0	0	0	0.750	0.790	0.744	0.823	1.722	0.712	0.769	0.000	0.000	0.000	0.000	0.000	0.000	0.000	0.000	0.000	0.000	0.000	0.000	0.000	0.000	80	531	3423	3152	-0.415	Error	Error	1467	1956	0	0	1391	1761	0	0	0	0
3	2	13	""	"itH(GUG)G2"	10940	17190	110	3178	2897	1517	116	125	54	98	98	0	2790	2419	1408	160	168	64	90	87	0	0	0	0	0	0	0	0	0	0	0	0	0	0	0	0	0	0	0	1.164	1.231	1.232	1.397	3.207	1.349	0.672	0.000	0.000	0.000	0.000	0.000	0.000	0.000	0.000	0.000	0.000	0.000	0.000	0.000	0.000	80	496	5692	5040	0.219	Error	Error	3062	2630	0	0	2781	2259	0	0	0	0
3	3	13	""	"iYGL096W-0"	11140	17200	120	2185	2055	1013	128	134	58	98	95	0	2484	2248	1101	167	174	62	91	90	0	0	0	0	0	0	0	0	0	0	0	0	0	0	0	0	0	0	0	0.888	0.926	0.898	0.956	3.219	0.911	0.720	0.000	0.000	0.000	0.000	0.000	0.000	0.000	0.000	0.000	0.000	0.000	0.000	0.000	0.000	120	587	4374	4008	-0.172	Error	Error	2057	2317	0	0	1927	2081	0	0	0	0
3	4	13	""	"iYGL083W"	11350	17200	120	3069	2792	1432	129	137	56	95	95	0	3868	3696	1963	174	179	49	95	94	0	0	0	0	0	0	0	0	0	0	0	0	0	0	0	0	0	0	0	0.796	0.756	0.747	0.819	3.028	0.724	0.817	0.000	0.000	0.000	0.000	0.000	0.000	0.000	0.000	0.000	0.000	0.000	0.000	0.000	0.000	120	516	6634	6185	-0.329	Error	Error	2940	3694	0	0	2663	3522	0	0	0	0
3	5	13	""	"iYGL079W"	11510	17190	110	2195	1955	966	130	137	59	97	97	0	1488	1269	619	179	182	49	83	83	0	0	0	0	0	0	0	0	0	0	0	0	0	0	0	0	0	0	0	1.578	1.674	1.715	1.854	2.800	1.777	0.752	0.000	0.000	0.000	0.000	0.000	0.000	0.000	0.000	0.000	0.000	0.000	0.000	0.000	0.000	80	460	3374	2915	0.658	Error	Error	2065	1309	0	0	1825	1090	0	0	0	0
3	6	13	""	"iYGL075C"	11710	17190	110	1109	1064	505	130	137	69	97	93	0	3134	2892	1449	175	182	79	97	93	0	0	0	0	0	0	0	0	0	0	0	0	0	0	0	0	0	0	0	0.331	0.344	0.364	0.380	2.363	0.320	0.747	0.000	0.000	0.000	0.000	0.000	0.000	0.000	0.000	0.000	0.000	0.000	0.000	0.000	0.000	80	527	3938	3651	-1.596	Error	Error	979	2959	0	0	934	2717	0	0	0	0
3	7	13	""	"iYGL056C"	11900	17190	110	2105	1938	836	131	141	70	98	98	0	3302	3123	1467	175	179	53	97	97	0	0	0	0	0	0	0	0	0	0	0	0	0	0	0	0	0	0	0	0.631	0.613	0.644	0.686	2.375	0.568	0.713	0.000	0.000	0.000	0.000	0.000	0.000	0.000	0.000	0.000	0.000	0.000	0.000	0.000	0.000	80	527	5101	4755	-0.664	Error	Error	1974	3127	0	0	1807	2948	0	0	0	0
3	8	13	""	"iYGL053W"	12090	17200	110	2872	2653	958	131	141	69	100	100	0	2937	2551	1027	179	181	52	98	98	0	0	0	0	0	0	0	0	0	0	0	0	0	0	0	0	0	0	0	0.994	1.063	1.066	1.169	1.843	1.015	0.820	0.000	0.000	0.000	0.000	0.000	0.000	0.000	0.000	0.000	0.000	0.000	0.000	0.000	0.000	80	516	5499	4894	-0.009	Error	Error	2741	2758	0	0	2522	2372	0	0	0	0
3	9	13	""	"iYGL049C"	12280	17190	110	1662	1488	697	136	145	60	96	93	0	3191	2796	1306	182	184	46	95	93	0	0	0	0	0	0	0	0	0	0	0	0	0	0	0	0	0	0	0	0.507	0.517	0.539	0.543	2.716	0.494	0.777	0.000	0.000	0.000	0.000	0.000	0.000	0.000	0.000	0.000	0.000	0.000	0.000	0.000	0.000	80	528	4535	3966	-0.980	Error	Error	1526	3009	0	0	1352	2614	0	0	0	0
3	10	13	""	"iYGL036W"	12470	17200	110	1812	1679	633	140	148	61	98	98	0	1182	1046	435	184	189	47	96	93	0	0	0	0	0	0	0	0	0	0	0	0	0	0	0	0	0	0	0	1.675	1.785	1.642	1.891	2.044	1.770	0.724	0.000	0.000	0.000	0.000	0.000	0.000	0.000	0.000	0.000	0.000	0.000	0.000	0.000	0.000	80	511	2670	2401	0.744	Error	Error	1672	998	0	0	1539	862	0	0	0	0
3	11	13	""	"iYGL033W"	12660	17200	110	3285	2897	1109	135	146	104	100	100	0	2772	2462	891	183	190	62	98	98	0	0	0	0	0	0	0	0	0	0	0	0	0	0	0	0	0	0	0	1.217	1.212	1.273	1.262	1.921	1.236	0.822	0.000	0.000	0.000	0.000	0.000	0.000	0.000	0.000	0.000	0.000	0.000	0.000	0.000	0.000	80	516	5739	5041	0.283	Error	Error	3150	2589	0	0	2762	2279	0	0	0	0
3	12	13	""	"iYGL029W"	12860	17200	120	1970	1832	833	122	135	92	97	95	0	1165	1060	444	173	197	306	85	74	0	0	0	0	0	0	0	0	0	0	0	0	0	0	0	0	0	0	0	1.863	1.928	1.995	1.953	2.674	2.061	0.771	0.000	0.000	0.000	0.000	0.000	0.000	0.000	0.000	0.000	0.000	0.000	0.000	0.000	0.000	120	580	2840	2597	0.898	Error	Error	1848	992	0	0	1710	887	0	0	0	0
3	13	13	""	"itT(UGU)G2"	13040	17190	110	1115	967	544	121	132	66	86	81	0	975	875	502	172	194	329	72	60	0	0	0	0	0	0	0	0	0	0	0	0	0	0	0	0	0	0	0	1.238	1.203	1.136	1.187	2.282	1.178	0.753	0.000	0.000	0.000	0.000	0.000	0.000	0.000	0.000	0.000	0.000	0.000	0.000	0.000	0.000	80	485	1797	1549	0.308	Error	Error	994	803	0	0	846	703	0	0	0	0
3	14	13	""	"iYGR258C-1"	13250	17190	110	1411	1412	820	130	142	76	97	93	0	2033	2026	1036	172	181	71	100	98	0	0	0	0	0	0	0	0	0	0	0	0	0	0	0	0	0	0	0	0.688	0.691	0.706	0.663	2.273	0.689	0.710	0.000	0.000	0.000	0.000	0.000	0.000	0.000	0.000	0.000	0.000	0.000	0.000	0.000	0.000	80	552	3142	3136	-0.539	Error	Error	1281	1861	0	0	1282	1854	0	0	0	0
3	15	13	""	"iYGR263C"	13440	17190	110	2392	2020	983	125	135	60	100	98	0	2361	2065	869	173	182	66	96	95	0	0	0	0	0	0	0	0	0	0	0	0	0	0	0	0	0	0	0	1.036	1.002	1.020	1.013	2.721	1.043	0.787	0.000	0.000	0.000	0.000	0.000	0.000	0.000	0.000	0.000	0.000	0.000	0.000	0.000	0.000	80	502	4455	3787	0.051	Error	Error	2267	2188	0	0	1895	1892	0	0	0	0
3	16	13	""	"iYGR281W"	13610	17190	110	3752	3424	2001	115	126	89	92	92	0	1862	1563	942	165	172	82	82	81	0	0	0	0	0	0	0	0	0	0	0	0	0	0	0	0	0	0	0	2.143	2.367	2.366	2.319	2.306	2.586	0.765	0.000	0.000	0.000	0.000	0.000	0.000	0.000	0.000	0.000	0.000	0.000	0.000	0.000	0.000	80	520	5334	4707	1.100	Error	Error	3637	1697	0	0	3309	1398	0	0	0	0
3	17	13	""	"iYGR285C"	13810	17200	90	637	613	368	122	126	52	84	80	0	1153	1157	734	166	178	82	90	86	0	0	0	0	0	0	0	0	0	0	0	0	0	0	0	0	0	0	0	0.522	0.495	0.548	0.487	2.340	0.440	0.699	0.000	0.000	0.000	0.000	0.000	0.000	0.000	0.000	0.000	0.000	0.000	0.000	0.000	0.000	52	400	1502	1482	-0.938	Error	Error	515	987	0	0	491	991	0	0	0	0
3	18	13	""	"iYGR288W-0"	14000	17190	110	3445	3347	1770	131	141	64	98	97	0	3678	3528	2006	181	195	84	95	90	0	0	0	0	0	0	0	0	0	0	0	0	0	0	0	0	0	0	0	0.948	0.961	0.924	1.060	2.371	0.959	0.706	0.000	0.000	0.000	0.000	0.000	0.000	0.000	0.000	0.000	0.000	0.000	0.000	0.000	0.000	80	528	6811	6563	-0.078	Error	Error	3314	3497	0	0	3216	3347	0	0	0	0
3	19	13	""	"iYHL046C"	14180	17190	110	7746	6435	3426	134	145	90	97	92	0	5761	4657	3003	176	185	64	91	91	0	0	0	0	0	0	0	0	0	0	0	0	0	0	0	0	0	0	0	1.363	1.406	1.329	1.493	2.975	1.376	0.747	0.000	0.000	0.000	0.000	0.000	0.000	0.000	0.000	0.000	0.000	0.000	0.000	0.000	0.000	80	518	13197	10782	0.447	Error	Error	7612	5585	0	0	6301	4481	0	0	0	0
3	20	13	""	"iYHL042W"	14370	17190	110	2012	2056	1503	127	137	85	88	83	0	2982	2799	2175	174	181	57	82	81	0	0	0	0	0	0	0	0	0	0	0	0	0	0	0	0	0	0	0	0.671	0.735	0.720	0.772	2.432	0.655	0.741	0.000	0.000	0.000	0.000	0.000	0.000	0.000	0.000	0.000	0.000	0.000	0.000	0.000	0.000	80	509	4693	4554	-0.575	Error	Error	1885	2808	0	0	1929	2625	0	0	0	0
3	21	13	""	"iYHL038C"	14560	17190	110	2550	2197	1283	129	138	59	95	90	0	3591	2858	1645	174	179	48	87	83	0	0	0	0	0	0	0	0	0	0	0	0	0	0	0	0	0	0	0	0.709	0.770	0.783	0.766	2.581	0.745	0.744	0.000	0.000	0.000	0.000	0.000	0.000	0.000	0.000	0.000	0.000	0.000	0.000	0.000	0.000	80	568	5838	4752	-0.497	Error	Error	2421	3417	0	0	2068	2684	0	0	0	0
3	22	13	""	"itH(GUG)H"	14800	17200	130	787	726	501	124	132	60	79	69	0	743	674	465	172	177	47	72	66	0	0	0	0	0	0	0	0	0	0	0	0	0	0	0	0	0	0	0	1.161	1.199	1.082	1.175	2.605	1.137	0.667	0.000	0.000	0.000	0.000	0.000	0.000	0.000	0.000	0.000	0.000	0.000	0.000	0.000	0.000	120	768	1234	1104	0.216	Error	Error	663	571	0	0	602	502	0	0	0	0
3	1	14	""	"iYHL019C"	10810	17390	130	734	655	432	112	120	51	73	70	0	1044	1175	953	157	161	46	74	66	0	0	0	0	0	0	0	0	0	0	0	0	0	0	0	0	0	0	0	0.701	0.533	0.499	0.649	2.809	0.431	0.692	0.000	0.000	0.000	0.000	0.000	0.000	0.000	0.000	0.000	0.000	0.000	0.000	0.000	0.000	120	611	1509	1561	-0.512	Error	Error	622	887	0	0	543	1018	0	0	0	0
3	2	14	""	"iYHL015W"	10960	17390	120	875	859	553	108	119	52	85	80	0	865	796	516	156	161	44	78	75	0	0	0	0	0	0	0	0	0	0	0	0	0	0	0	0	0	0	0	1.082	1.173	1.045	1.075	2.914	1.140	0.745	0.000	0.000	0.000	0.000	0.000	0.000	0.000	0.000	0.000	0.000	0.000	0.000	0.000	0.000	120	551	1476	1391	0.113	Error	Error	767	709	0	0	751	640	0	0	0	0
3	3	14	""	"iYIL118W"	11210	17380	130	1366	1191	856	122	128	54	79	75	0	1047	916	616	162	168	46	82	70	0	0	0	0	0	0	0	0	0	0	0	0	0	0	0	0	0	0	0	1.406	1.418	1.353	1.235	3.000	1.472	0.754	0.000	0.000	0.000	0.000	0.000	0.000	0.000	0.000	0.000	0.000	0.000	0.000	0.000	0.000	120	585	2129	1823	0.491	Error	Error	1244	885	0	0	1069	754	0	0	0	0
3	4	14	""	"iYIL114C"	11360	17390	100	727	714	395	130	136	56	87	85	0	1713	1575	877	167	174	47	90	90	0	0	0	0	0	0	0	0	0	0	0	0	0	0	0	0	0	0	0	0.386	0.415	0.405	0.404	2.609	0.379	0.731	0.000	0.000	0.000	0.000	0.000	0.000	0.000	0.000	0.000	0.000	0.000	0.000	0.000	0.000	80	389	2143	1992	-1.373	Error	Error	597	1546	0	0	584	1408	0	0	0	0
3	5	14	""	"iYIL110W"	11560	17390	110	1875	1509	961	131	134	55	81	77	0	1169	885	603	175	178	49	70	70	0	0	0	0	0	0	0	0	0	0	0	0	0	0	0	0	0	0	0	1.755	1.941	1.749	1.492	2.212	1.962	0.743	0.000	0.000	0.000	0.000	0.000	0.000	0.000	0.000	0.000	0.000	0.000	0.000	0.000	0.000	80	519	2738	2088	0.811	Error	Error	1744	994	0	0	1378	710	0	0	0	0
3	6	14	""	"iYIL096C"	11720	17380	110	1314	1141	734	125	134	65	85	80	0	1398	1175	703	173	179	57	82	80	0	0	0	0	0	0	0	0	0	0	0	0	0	0	0	0	0	0	0	0.971	1.014	0.995	0.821	3.001	1.002	0.707	0.000	0.000	0.000	0.000	0.000	0.000	0.000	0.000	0.000	0.000	0.000	0.000	0.000	0.000	80	489	2414	2018	-0.043	Error	Error	1189	1225	0	0	1016	1002	0	0	0	0
3	7	14	""	"iYIL093C"	11910	17390	100	1690	1469	692	134	147	74	95	93	0	2708	2337	1103	182	194	115	95	92	0	0	0	0	0	0	0	0	0	0	0	0	0	0	0	0	0	0	0	0.616	0.619	0.635	0.621	2.060	0.590	0.800	0.000	0.000	0.000	0.000	0.000	0.000	0.000	0.000	0.000	0.000	0.000	0.000	0.000	0.000	80	467	4082	3490	-0.699	Error	Error	1556	2526	0	0	1335	2155	0	0	0	0
3	8	14	""	"iYIL089W"	12100	17380	110	2866	2559	1853	143	154	72	88	85	0	2870	2437	1656	190	198	109	82	80	0	0	0	0	0	0	0	0	0	0	0	0	0	0	0	0	0	0	0	1.016	1.075	1.044	0.901	3.530	1.152	0.680	0.000	0.000	0.000	0.000	0.000	0.000	0.000	0.000	0.000	0.000	0.000	0.000	0.000	0.000	80	504	5403	4663	0.023	Error	Error	2723	2680	0	0	2416	2247	0	0	0	0
3	9	14	""	"iYIL072W"	12280	17380	110	3294	2862	1726	143	158	115	91	87	0	2471	2077	1137	186	193	72	87	85	0	0	0	0	0	0	0	0	0	0	0	0	0	0	0	0	0	0	0	1.379	1.438	1.525	1.287	3.032	1.644	0.757	0.000	0.000	0.000	0.000	0.000	0.000	0.000	0.000	0.000	0.000	0.000	0.000	0.000	0.000	80	496	5436	4610	0.464	Error	Error	3151	2285	0	0	2719	1891	0	0	0	0
3	10	14	""	"iYIL068C"	12480	17390	120	1389	1269	723	128	143	109	85	81	0	1870	1594	856	182	190	68	85	83	0	0	0	0	0	0	0	0	0	0	0	0	0	0	0	0	0	0	0	0.747	0.808	0.768	0.678	3.508	0.803	0.738	0.000	0.000	0.000	0.000	0.000	0.000	0.000	0.000	0.000	0.000	0.000	0.000	0.000	0.000	120	556	2949	2553	-0.421	Error	Error	1261	1688	0	0	1141	1412	0	0	0	0
3	11	14	""	"iYIL063C"	12660	17390	120	848	817	455	121	130	54	91	85	0	1307	1236	725	175	180	47	85	82	0	0	0	0	0	0	0	0	0	0	0	0	0	0	0	0	0	0	0	0.642	0.656	0.636	0.723	3.581	0.596	0.694	0.000	0.000	0.000	0.000	0.000	0.000	0.000	0.000	0.000	0.000	0.000	0.000	0.000	0.000	120	533	1859	1757	-0.639	Error	Error	727	1132	0	0	696	1061	0	0	0	0
3	12	14	""	"iYIL046W"	12850	17380	110	2322	2181	1302	117	139	165	95	90	0	2771	2496	1286	170	204	364	87	81	0	0	0	0	0	0	0	0	0	0	0	0	0	0	0	0	0	0	0	0.848	0.887	0.913	0.815	2.621	0.903	0.733	0.000	0.000	0.000	0.000	0.000	0.000	0.000	0.000	0.000	0.000	0.000	0.000	0.000	0.000	80	480	4806	4390	-0.238	Error	Error	2205	2601	0	0	2064	2326	0	0	0	0
3	13	14	""	"iYIL042C"	13040	17380	110	949	818	461	118	141	164	77	70	0	2047	1663	936	168	203	344	80	75	0	0	0	0	0	0	0	0	0	0	0	0	0	0	0	0	0	0	0	0.442	0.468	0.458	0.401	2.677	0.385	0.623	0.000	0.000	0.000	0.000	0.000	0.000	0.000	0.000	0.000	0.000	0.000	0.000	0.000	0.000	80	548	2710	2195	-1.177	Error	Error	831	1879	0	0	700	1495	0	0	0	0
3	14	14	""	"iYIL038C"	13240	17380	110	968	845	489	124	140	69	83	76	0	1962	1777	1050	167	177	63	86	81	0	0	0	0	0	0	0	0	0	0	0	0	0	0	0	0	0	0	0	0.470	0.448	0.433	0.414	2.407	0.415	0.750	0.000	0.000	0.000	0.000	0.000	0.000	0.000	0.000	0.000	0.000	0.000	0.000	0.000	0.000	80	529	2639	2331	-1.089	Error	Error	844	1795	0	0	721	1610	0	0	0	0
3	15	14	""	"iYJL014W"	13440	17390	120	6125	5119	2475	124	138	70	98	98	0	2074	1685	845	171	179	55	87	86	0	0	0	0	0	0	0	0	0	0	0	0	0	0	0	0	0	0	0	3.153	3.299	3.203	3.342	2.195	3.510	0.798	0.000	0.000	0.000	0.000	0.000	0.000	0.000	0.000	0.000	0.000	0.000	0.000	0.000	0.000	120	569	7904	6509	1.657	Error	Error	6001	1903	0	0	4995	1514	0	0	0	0
3	16	14	""	"itK(CUU)J"	13630	17390	120	1581	1538	921	114	125	92	92	89	0	1730	1548	927	165	169	43	86	84	0	0	0	0	0	0	0	0	0	0	0	0	0	0	0	0	0	0	0	0.937	1.030	0.985	0.944	3.041	1.027	0.649	0.000	0.000	0.000	0.000	0.000	0.000	0.000	0.000	0.000	0.000	0.000	0.000	0.000	0.000	120	559	3032	2807	-0.093	Error	Error	1467	1565	0	0	1424	1383	0	0	0	0
3	17	14	""	"iYJL010C"	13810	17380	110	1171	1124	603	118	122	52	93	90	0	1820	1455	759	166	171	44	85	83	0	0	0	0	0	0	0	0	0	0	0	0	0	0	0	0	0	0	0	0.637	0.780	0.751	0.793	2.361	0.764	0.757	0.000	0.000	0.000	0.000	0.000	0.000	0.000	0.000	0.000	0.000	0.000	0.000	0.000	0.000	80	486	2707	2295	-0.651	Error	Error	1053	1654	0	0	1006	1289	0	0	0	0
3	18	14	""	"iYJR005W"	14000	17380	110	4771	4553	2786	114	126	58	97	96	0	5347	4226	2574	172	179	51	92	92	0	0	0	0	0	0	0	0	0	0	0	0	0	0	0	0	0	0	0	0.900	1.095	1.106	1.202	3.029	1.070	0.763	0.000	0.000	0.000	0.000	0.000	0.000	0.000	0.000	0.000	0.000	0.000	0.000	0.000	0.000	80	528	9832	8493	-0.152	Error	Error	4657	5175	0	0	4439	4054	0	0	0	0
3	19	14	""	"iYJR009C-0"	14190	17380	110	934	1087	768	116	129	83	91	78	0	1775	1849	1412	174	184	57	86	81	0	0	0	0	0	0	0	0	0	0	0	0	0	0	0	0	0	0	0	0.511	0.580	0.601	0.638	2.820	0.507	0.734	0.000	0.000	0.000	0.000	0.000	0.000	0.000	0.000	0.000	0.000	0.000	0.000	0.000	0.000	80	519	2419	2646	-0.969	Error	Error	818	1601	0	0	971	1675	0	0	0	0
3	20	14	""	"iYJR011C"	14390	17390	120	2902	2451	1199	125	128	51	97	97	0	3766	3139	1486	177	182	49	97	95	0	0	0	0	0	0	0	0	0	0	0	0	0	0	0	0	0	0	0	0.774	0.785	0.785	0.803	2.578	0.773	0.832	0.000	0.000	0.000	0.000	0.000	0.000	0.000	0.000	0.000	0.000	0.000	0.000	0.000	0.000	120	601	6366	5288	-0.370	Error	Error	2777	3589	0	0	2326	2962	0	0	0	0
3	21	14	""	"iYJR035W"	14620	17390	130	1767	1586	1041	126	134	56	88	81	0	1387	1168	811	175	181	54	78	72	0	0	0	0	0	0	0	0	0	0	0	0	0	0	0	0	0	0	0	1.354	1.470	1.355	1.313	2.690	1.451	0.762	0.000	0.000	0.000	0.000	0.000	0.000	0.000	0.000	0.000	0.000	0.000	0.000	0.000	0.000	120	622	2853	2453	0.437	Error	Error	1641	1212	0	0	1460	993	0	0	0	0
3	22	14	""	"iYJR041C"	14760	17390	100	2063	1807	1095	122	129	58	91	88	0	2735	2489	1431	172	176	41	91	88	0	0	0	0	0	0	0	0	0	0	0	0	0	0	0	0	0	0	0	0.757	0.727	0.707	0.724	2.595	0.690	0.811	0.000	0.000	0.000	0.000	0.000	0.000	0.000	0.000	0.000	0.000	0.000	0.000	0.000	0.000	80	403	4504	4002	-0.401	Error	Error	1941	2563	0	0	1685	2317	0	0	0	0
3	1	15	""	"iYJRWdelta14"	10760	17580	110	2846	2466	1087	117	123	50	100	100	0	2716	2392	1009	163	166	47	96	96	0	0	0	0	0	0	0	0	0	0	0	0	0	0	0	0	0	0	0	1.069	1.054	1.123	1.148	2.457	1.075	0.797	0.000	0.000	0.000	0.000	0.000	0.000	0.000	0.000	0.000	0.000	0.000	0.000	0.000	0.000	80	513	5282	4578	0.096	Error	Error	2729	2553	0	0	2349	2229	0	0	0	0
3	2	15	""	"itR(CCU)J"	10950	17580	120	1146	1003	609	115	119	49	88	81	0	758	645	359	157	166	64	82	77	0	0	0	0	0	0	0	0	0	0	0	0	0	0	0	0	0	0	0	1.715	1.820	1.640	1.517	2.685	1.938	0.715	0.000	0.000	0.000	0.000	0.000	0.000	0.000	0.000	0.000	0.000	0.000	0.000	0.000	0.000	120	523	1632	1376	0.779	Error	Error	1031	601	0	0	888	488	0	0	0	0
[truncated: 4,320,507 more chars]
