# Supplementary material for: Genome-Wide Mapping of the Cohesin Complex in the Yeast Saccharomyces cerevisiae
Source: PLoS Biol. 2004 Jul 27;2(9):e259. doi: 10.1371/journal.pbio.0020259 (PMC490026; doi:10.1371/journal.pbio.0020259)
Supplement: Dataset S21 — Cy3 = genomic DNA; Cy5 = ChIP cdc16-ts Mcd1-18Myc in W303. (2.5 MB XLS). [file pbio.0020259.sd021.xls]

ATF	1.0
27	43    
"Type=GenePix Results 1.4"
"DateTime=2000/11/09 10:34:56"
"Settings=C:\Documents and Settings\jen.JEN-W2000\My Documents\cohesinarrayData\UberP2_013.gps"
"GalFile=C:\Documents and Settings\jen.JEN-W2000\Desktop\UberChipP13Corrected.gal"
"Scanner=GenePix 4000A [46495]"
"Comment=Koshland Cy3=total genomic Cy5=Mcd1Myc no Nz (repeat of 11-7)"
"PixelSize=10"
"ImageName=635 nm	532 nm"
"FileName=C:\Documents and Settings\jen.JEN-W2000\My Documents\cohesinarrayData\UberP2_013_635_nm.tif	C:\Documents and Settings\jen.JEN-W2000\My Documents\cohesinarrayData\UberP2_013_532_nm.tif"
"PMTVolts=600	620"
"ScanPower=100	100"
"FocusPosition=0"
"NormalizationFactor:RatioOfMedians=1.48675"
"NormalizationFactor:RatioOfMeans=1.4962"
"NormalizationFactor:MedianOfRatios=1.48976"
"NormalizationFactor:MeanOfRatios=1.50556"
"NormalizationFactor:RegressionRatio=1.53295"
"JpegImage=C:\Documents and Settings\jen.JEN-W2000\My Documents\cohesinarrayData\UberP2_013new.jpg"
"RatioFormulation=W1/W2 (635 nm/532 nm)"
"Barcode="
"ImageOrigin=880, 18130"
"JpegOrigin=2230, 20210"
"Creator=GenePix Pro 3.0.6.89"
"Temperature=36.84"
"LaserPower=2.24	1.12"
"LaserOnTime=51516	51096"
"Supplier="
"Block"	"Column"	"Row"	"Name"	"ID"	"X"	"Y"	"Dia."	"F635 Median"	"F635 Mean"	"F635 SD"	"B635 Median"	"B635 Mean"	"B635 SD"	"% > B635+1SD"	"% > B635+2SD"	"F635 % Sat."	"F532 Median"	"F532 Mean"	"F532 SD"	"B532 Median"	"B532 Mean"	"B532 SD"	"% > B532+1SD"	"% > B532+2SD"	"F532 % Sat."	"Ratio of Medians"	"Ratio of Means"	"Median of Ratios"	"Mean of Ratios"	"Ratios SD"	"Rgn Ratio"	"Rgn R�"	"F Pixels"	"B Pixels"	"Sum of Medians"	"Sum of Means"	"Log Ratio"	"F635 Median - B635"	"F532 Median - B532"	"F635 Mean - B635"	"F532 Mean - B532"	"Flags"
1	1	1	"TFC3"	"YAL001C"	2890	20400	100	5970	5881	1360	68	71	19	100	100	0	1778	1880	515	144	146	30	100	100	0	3.612	3.349	3.529	3.372	1.321	3.481	0.865	80	462	7536	7549	1.853	5902	1634	5813	1736	0
1	2	1	""	"YAL018C"	3060	20400	100	1419	1586	1530	68	71	20	100	100	0	2210	2277	481	141	146	26	100	100	0	0.653	0.711	0.643	0.621	1.595	1.087	0.416	80	421	3420	3654	-0.615	1351	2069	1518	2136	0
1	3	1	"FUN19"	"YAL034C"	3230	20420	110	4061	4058	963	76	78	23	100	100	0	1570	1692	716	150	153	28	100	100	0	2.806	2.582	2.787	2.862	1.581	2.503	0.825	80	472	5405	5524	1.489	3985	1420	3982	1542	0
1	4	1	"SPC72"	"YAL047C"	3400	20420	110	2975	2924	362	86	96	90	100	100	0	4106	4177	850	165	168	31	100	100	0	0.733	0.707	0.703	0.721	1.319	0.650	0.816	80	480	6830	6850	-0.448	2889	3941	2838	4012	0
1	5	1	""	"YAL065C"	3570	20410	110	4140	3916	875	79	88	90	100	100	0	6567	6586	721	160	163	27	100	100	0	0.634	0.597	0.629	0.569	1.515	0.591	0.843	80	479	10468	10263	-0.658	4061	6407	3837	6426	0
1	6	1	"CDC15"	"YAR019C"	3740	20430	110	1517	1597	464	82	87	34	100	100	0	863	1006	507	153	157	29	98	98	0	2.021	1.776	1.898	1.911	1.506	1.645	0.768	80	447	2145	2368	1.015	1435	710	1515	853	0
1	7	1	"SSA1"	"YAL005C"	3910	20420	120	4495	3891	1525	85	96	76	97	95	0	3877	3441	1379	154	160	45	97	96	0	1.185	1.158	1.172	1.169	2.603	1.158	0.866	120	512	8133	7093	0.244	4410	3723	3806	3287	0
1	8	1	"FUN26"	"YAL022C"	4070	20420	100	1414	1375	224	83	93	66	100	100	0	1937	1887	380	158	165	48	100	100	0	0.748	0.747	0.754	0.763	1.300	0.710	0.869	80	385	3110	3021	-0.419	1331	1779	1292	1729	0
1	9	1	"FUN11"	"YAL036C"	4250	20420	110	1653	1565	409	88	97	61	100	98	0	3249	3206	369	163	169	41	100	100	0	0.507	0.485	0.509	0.443	1.736	0.484	0.845	80	490	4651	4520	-0.980	1565	3086	1477	3043	0
1	10	1	""	"YAL053W"	4420	20420	100	333	388	187	112	148	99	91	63	0	604	678	260	191	223	106	100	97	0	0.535	0.567	0.556	0.511	1.884	0.570	0.631	80	385	634	763	-0.902	221	413	276	487	0
1	11	1	""	"YAL068C"	4580	20430	120	7081	6022	2219	125	160	102	100	100	0	5647	4809	1889	213	246	110	100	100	0	1.280	1.283	1.298	1.378	1.920	1.275	0.873	120	490	12390	10493	0.356	6956	5434	5897	4596	0
1	12	1	""	"YAR028W"	4750	20420	110	2095	1957	497	98	111	71	100	100	0	3277	3265	296	170	188	81	100	100	0	0.643	0.601	0.641	0.550	1.672	0.614	0.862	80	469	5104	4954	-0.638	1997	3107	1859	3095	0
1	13	1	"RPB5"	"YBR154C"	4920	20430	110	1994	1977	224	95	97	36	100	100	0	2352	2356	165	162	165	33	100	100	0	0.867	0.858	0.878	0.853	1.162	0.859	0.844	80	465	4089	4076	-0.206	1899	2190	1882	2194	0
1	14	1	"SSE2"	"YBR169C"	5090	20440	120	4656	4018	1649	93	95	23	100	99	0	3312	2928	1205	168	173	54	94	93	0	1.451	1.422	1.426	1.387	2.487	1.441	0.874	120	560	7707	6685	0.537	4563	3144	3925	2760	0
1	15	1	"MBA1"	"YBR185C"	5260	20430	110	1149	1125	324	94	97	25	100	98	0	2063	2200	506	186	192	49	100	100	0	0.562	0.512	0.543	0.473	1.920	0.495	0.810	80	488	2932	3045	-0.831	1055	1877	1031	2014	0
1	16	1	"DER1"	"YBR201W"	5430	20430	110	684	669	119	109	114	41	100	98	0	2078	2054	152	207	211	42	100	100	0	0.307	0.303	0.311	0.292	1.450	0.294	0.846	80	484	2446	2407	-1.702	575	1871	560	1847	0
1	17	1	"APG12"	"YBR217W"	5600	20430	110	2263	2133	498	104	109	43	100	100	0	1963	1979	213	173	176	33	100	100	0	1.206	1.123	1.199	1.046	1.715	1.193	0.847	80	489	3949	3835	0.270	2159	1790	2029	1806	0
1	18	1	"PBP2"	"YBR233W"	5770	20430	110	1095	1056	232	98	108	74	100	97	0	3010	2998	315	178	195	89	100	100	0	0.352	0.340	0.350	0.320	1.612	0.333	0.835	80	476	3829	3778	-1.506	997	2832	958	2820	0
1	19	1	"ICS4"	"YBR158W"	5940	20440	110	1732	1716	168	100	123	130	100	100	0	4006	3989	376	190	214	120	100	100	0	0.428	0.425	0.437	0.425	1.122	0.401	0.871	80	470	5448	5415	-1.225	1632	3816	1616	3799	0
1	20	1	"UMP1"	"YBR173C"	6100	20440	110	629	604	124	91	118	189	96	87	0	1845	1842	169	179	225	350	100	100	0	0.323	0.308	0.323	0.295	1.436	0.319	0.645	80	414	2204	2176	-1.631	538	1666	513	1663	0
1	21	1	"RPS9B"	"YBR189W"	6260	20430	140	1199	993	551	87	108	152	81	76	0	2341	1785	1029	170	198	268	76	73	0	0.512	0.561	0.538	0.665	2.878	0.514	0.756	156	727	3283	2521	-0.965	1112	2171	906	1615	0
1	22	1	"KTR3"	"YBR205W"	6450	20440	110	1533	1404	389	82	86	29	100	98	0	3522	3428	442	158	161	29	100	100	0	0.431	0.404	0.424	0.362	1.821	0.408	0.846	80	478	4815	4592	-1.213	1451	3364	1322	3270	0
1	23	1	"PDB1"	"YBR221C"	6610	20450	110	719	710	89	80	83	26	100	100	0	2335	2313	242	153	156	29	100	100	0	0.293	0.292	0.292	0.290	1.188	0.267	0.841	80	471	2821	2790	-1.772	639	2182	630	2160	0
1	24	1	"PRP5"	"YBR237W"	6780	20440	110	2018	1997	630	82	86	28	100	100	0	2094	2141	544	150	155	32	100	100	0	0.996	0.962	1.020	0.900	1.773	1.006	0.801	80	548	3880	3906	-0.006	1936	1944	1915	1991	0
1	1	2	"RPN4"	"YDL020C"	2870	20580	110	1619	1764	594	70	78	73	100	100	0	1228	1406	574	159	165	44	100	100	0	1.449	1.358	1.472	1.391	1.487	1.325	0.844	80	485	2618	2941	0.535	1549	1069	1694	1247	0
1	2	2	""	"YDL036C"	3030	20580	110	4518	4616	1270	64	68	20	100	100	0	3900	3998	1336	136	140	25	100	100	0	1.183	1.179	1.156	1.197	1.435	1.146	0.869	80	441	8218	8414	0.243	4454	3764	4552	3862	0
1	3	2	"SLC1"	"YDL052C"	3210	20580	100	563	620	228	69	72	21	100	100	0	1124	1315	485	143	144	24	100	100	0	0.504	0.470	0.470	0.460	1.424	0.448	0.865	80	396	1475	1723	-0.990	494	981	551	1172	0
1	4	2	""	"YDL068W"	3380	20590	110	2078	2077	190	84	88	27	100	100	0	1528	1513	183	157	162	33	100	100	0	1.454	1.470	1.455	1.478	1.166	1.463	0.888	80	415	3365	3349	0.540	1994	1371	1993	1356	0
1	5	2	"SUB2"	"YDL084W"	3550	20580	110	1686	1736	474	80	89	95	100	100	0	1705	1820	540	159	161	31	100	100	0	1.039	0.997	1.014	1.001	1.312	0.989	0.862	80	438	3152	3317	0.055	1606	1546	1656	1661	0
1	6	2	""	"YDL100C"	3720	20590	110	568	635	184	77	81	25	100	100	0	1894	2087	632	153	156	26	100	100	0	0.282	0.289	0.297	0.288	1.269	0.272	0.881	80	414	2232	2492	-1.826	491	1741	558	1934	0
1	7	2	""	"YDL024C"	3890	20590	110	2015	2005	240	78	84	27	100	100	0	2859	2888	395	153	156	29	100	100	0	0.716	0.705	0.711	0.705	1.196	0.689	0.872	80	402	4643	4662	-0.482	1937	2706	1927	2735	0
1	8	2	"NAT1"	"YDL040C"	4060	20580	110	536	612	263	78	82	41	93	93	0	1053	1219	449	150	152	44	100	100	0	0.507	0.500	0.501	0.449	1.924	0.493	0.843	80	413	1361	1603	-0.979	458	903	534	1069	0
1	9	2	"MBP1"	"YDL056W"	4230	20590	110	2155	2096	621	82	89	56	100	100	0	1358	1556	524	159	165	38	100	100	0	1.729	1.442	1.573	1.387	1.720	1.504	0.817	80	429	3272	3411	0.790	2073	1199	2014	1397	0
1	10	2	""	"YDL072C"	4400	20590	100	357	360	50	97	118	70	100	98	0	1229	1226	110	179	201	79	100	100	0	0.248	0.251	0.248	0.248	1.251	0.235	0.803	80	377	1310	1310	-2.014	260	1050	263	1047	0
1	11	2	"ASM4"	"YDL088C"	4570	20590	120	782	1053	792	126	164	109	98	92	0	1163	1492	1090	208	245	119	100	95	0	0.687	0.722	0.657	0.717	1.629	0.684	0.758	120	420	1611	2211	-0.542	656	955	927	1284	0
1	12	2	"QRI7"	"YDL104C"	4740	20600	110	1300	1290	194	91	114	96	100	100	0	2833	2899	528	165	190	106	100	100	0	0.453	0.439	0.450	0.441	1.208	0.417	0.882	80	403	3877	3933	-1.142	1209	2668	1199	2734	0
1	13	2	"CPH1"	"YDR155C"	4900	20600	100	529	531	80	84	85	25	100	100	0	1177	1166	157	154	158	33	100	100	0	0.435	0.442	0.443	0.439	1.259	0.423	0.859	80	371	1468	1459	-1.201	445	1023	447	1012	0
1	14	2	"HSP42"	"YDR171W"	5060	20600	90	321	351	147	92	95	26	100	100	0	1353	1608	751	173	185	83	100	100	0	0.194	0.180	0.186	0.174	1.517	0.169	0.819	52	315	1409	1694	-2.365	229	1180	259	1435	0
1	15	2	""	"YDR186C"	5240	20610	90	507	565	208	87	92	29	100	100	0	619	781	394	178	188	83	100	98	0	0.952	0.793	0.919	0.883	1.776	0.661	0.693	52	320	861	1081	-0.070	420	441	478	603	0
1	16	2	""	"YDR202C"	5410	20600	100	320	373	207	99	102	29	92	92	0	908	1109	527	189	196	44	100	100	0	0.307	0.298	0.285	0.247	2.215	0.298	0.752	80	409	940	1194	-1.702	221	719	274	920	0
1	17	2	"SPR28"	"YDR218C"	5580	20600	90	282	348	155	94	100	46	100	94	0	622	740	356	166	171	37	100	100	0	0.412	0.443	0.420	0.444	1.740	0.382	0.680	52	341	644	828	-1.278	188	456	254	574	0
1	18	2	"LYS4"	"YDR234W"	5760	20600	100	454	508	244	85	88	26	100	96	0	953	1063	441	161	173	50	100	100	0	0.466	0.469	0.443	0.419	1.821	0.450	0.734	80	420	1161	1325	-1.102	369	792	423	902	0
1	19	2	"SAC3"	"YDR159W"	5930	20610	100	2260	2166	487	88	90	27	100	100	0	4372	4300	912	177	192	58	100	100	0	0.518	0.504	0.505	0.499	1.433	0.482	0.834	80	358	6367	6201	-0.950	2172	4195	2078	4123	0
1	20	2	""	"YDR175C"	6090	20610	110	1516	1522	270	84	85	21	100	100	0	3007	2993	353	171	175	39	100	100	0	0.505	0.510	0.532	0.502	1.287	0.500	0.859	80	413	4268	4260	-0.986	1432	2836	1438	2822	0
1	21	2	"RVB1"	"YDR190C"	6260	20620	110	1938	1962	276	78	81	20	100	100	0	2499	2526	507	157	161	31	100	100	0	0.794	0.795	0.798	0.804	1.208	0.761	0.876	80	407	4202	4253	-0.332	1860	2342	1884	2369	0
1	22	2	"EBS1"	"YDR206W"	6430	20620	100	868	997	344	76	80	27	100	100	0	1407	1541	653	154	155	29	100	100	0	0.632	0.664	0.675	0.703	1.569	0.609	0.830	80	383	2045	2308	-0.662	792	1253	921	1387	0
1	23	2	""	"YDR222W"	6600	20620	110	1444	1474	276	77	79	17	100	100	0	2241	2289	578	151	154	29	100	100	0	0.654	0.653	0.677	0.665	1.305	0.620	0.854	80	407	3457	3535	-0.612	1367	2090	1397	2138	0
1	24	2	"SEC26"	"YDR238C"	6760	20620	110	2619	2645	454	81	85	33	100	100	0	3103	3259	691	149	153	31	100	100	0	0.859	0.824	0.852	0.830	1.300	0.795	0.855	80	470	5492	5674	-0.219	2538	2954	2564	3110	0
1	1	3	"PAD1"	"YDR538W"	2850	20750	100	459	518	230	76	84	80	98	95	0	1542	1728	600	198	204	68	100	100	0	0.285	0.289	0.293	0.276	1.542	0.284	0.830	80	408	1727	1972	-1.811	383	1344	442	1530	0
1	2	3	"GCN4"	"YEL009C"	3020	20750	100	698	721	216	60	61	19	100	100	0	1409	1527	448	135	138	27	100	100	0	0.501	0.475	0.491	0.462	1.474	0.454	0.878	80	384	1912	2053	-0.998	638	1274	661	1392	0
1	3	3	"RIP1"	"YEL024W"	3190	20760	100	1017	1002	152	63	64	17	100	100	0	2030	2059	370	142	143	28	100	100	0	0.505	0.490	0.486	0.493	1.228	0.463	0.901	80	408	2842	2856	-0.985	954	1888	939	1917	0
1	4	3	"UTR2"	"YEL040W"	3370	20750	100	1675	1801	450	78	81	23	100	100	0	2059	2228	682	164	177	64	100	100	0	0.843	0.835	0.841	0.852	1.375	0.783	0.831	80	382	3492	3787	-0.247	1597	1895	1723	2064	0
1	5	3	"HAT2"	"YEL056W"	3530	20760	110	1346	1377	328	75	79	23	100	100	0	1519	1613	614	160	165	42	100	98	0	0.935	0.896	0.936	0.984	1.724	0.811	0.820	80	441	2630	2755	-0.097	1271	1359	1302	1453	0
1	6	3	""	"YEL071W"	3710	20760	100	417	465	151	71	72	20	100	100	0	924	991	311	153	154	28	100	100	0	0.449	0.470	0.466	0.471	1.335	0.446	0.859	80	397	1117	1232	-1.156	346	771	394	838	0
1	7	3	""	"YDR542W"	3880	20760	110	6226	5845	1520	79	83	23	100	100	0	5674	5632	1185	160	160	30	100	100	0	1.115	1.054	1.092	1.017	1.506	1.077	0.888	80	413	11661	11238	0.157	6147	5514	5766	5472	0
1	8	3	"VAC8"	"YEL013W"	4040	20760	110	2364	2181	585	77	81	24	100	100	0	3727	3668	484	146	150	31	100	100	0	0.639	0.597	0.619	0.549	1.609	0.609	0.888	80	439	5868	5626	-0.647	2287	3581	2104	3522	0
1	9	3	""	"YEL028W"	4210	20760	110	840	824	302	75	78	22	97	93	0	1346	1420	420	147	151	30	100	100	0	0.638	0.588	0.619	0.519	1.985	0.591	0.867	80	441	1964	2022	-0.648	765	1199	749	1273	0
1	10	3	""	"YEL044W"	4380	20770	100	333	329	76	84	86	26	100	100	0	807	819	142	160	164	37	100	100	0	0.385	0.372	0.372	0.359	1.520	0.357	0.737	80	396	896	904	-1.378	249	647	245	659	0
1	11	3	""	"YEL059W"	4550	20770	100	408	404	66	101	113	46	100	98	0	1160	1136	202	181	191	57	100	100	0	0.314	0.317	0.307	0.318	1.479	0.281	0.801	80	380	1286	1258	-1.673	307	979	303	955	0
1	12	3	""	"YEL075C"	4720	20770	110	5996	5877	693	91	100	44	100	100	0	12122	11449	2186	166	178	57	100	100	0	0.494	0.513	0.504	0.525	1.343	0.483	0.901	80	424	17861	17069	-1.018	5905	11956	5786	11283	0
1	13	3	""	"YFR022W"	4890	20770	110	4658	4460	818	80	83	25	100	100	0	4258	4148	549	153	157	35	100	100	0	1.115	1.096	1.131	1.082	1.283	1.115	0.888	80	420	8683	8375	0.157	4578	4105	4380	3995	0
1	14	3	"CDC26"	"YFR036W"	5060	20770	100	863	870	149	84	86	24	100	100	0	1686	1667	233	167	172	56	100	100	0	0.513	0.524	0.536	0.520	1.249	0.506	0.888	80	362	2298	2286	-0.963	779	1519	786	1500	0
1	15	3	"RPN12"	"YFR052W"	5220	20760	130	1040	1032	168	94	103	55	100	100	0	2139	2100	244	172	181	68	100	100	0	0.481	0.487	0.490	0.482	1.226	0.470	0.881	120	528	2913	2866	-1.056	946	1967	938	1928	0
1	16	3	"SCL1"	"YGL011C"	5400	20770	110	5330	5167	723	100	111	62	100	100	0	2408	2393	186	167	173	36	100	100	0	2.334	2.276	2.317	2.254	1.191	2.409	0.896	80	421	7471	7293	1.223	5230	2241	5067	2226	0
1	17	3	"CWH41"	"YGL027C"	5570	20770	110	3093	2924	867	81	85	32	100	100	0	5518	5443	924	158	160	37	100	100	0	0.562	0.538	0.561	0.486	1.740	0.548	0.880	80	426	8372	8128	-0.832	3012	5360	2843	5285	0
1	18	3	"DST1"	"YGL043W"	5730	20780	110	673	810	338	72	75	22	100	100	0	1307	1575	601	142	145	28	100	100	0	0.516	0.515	0.522	0.505	1.430	0.497	0.830	80	441	1766	2171	-0.955	601	1165	738	1433	0
1	19	3	"HIS2"	"YFR025C"	5910	20770	110	1644	1533	426	73	76	23	100	100	0	2665	2660	388	144	148	46	100	100	0	0.623	0.580	0.606	0.519	1.791	0.600	0.870	80	441	4092	3976	-0.682	1571	2521	1460	2516	0
1	20	3	"SAP155"	"YFR040W"	6080	20780	110	1540	1872	976	79	81	22	100	100	0	1683	2068	1039	152	154	29	100	100	0	0.954	0.936	0.972	0.922	1.633	0.942	0.812	80	414	2992	3709	-0.068	1461	1531	1793	1916	0
1	21	3	""	"YFR056C"	6240	20780	110	1039	988	218	82	86	25	100	100	0	1367	1325	224	153	157	31	100	100	0	0.788	0.773	0.788	0.747	1.478	0.758	0.857	80	413	2171	2078	-0.343	957	1214	906	1172	0
1	22	3	""	"YGL015C"	6420	20780	110	1639	1538	382	76	80	28	100	100	0	2070	2121	274	142	146	27	100	100	0	0.811	0.739	0.780	0.689	1.639	0.760	0.837	80	428	3491	3441	-0.303	1563	1928	1462	1979	0
1	23	3	"RPL24A"	"YGL031C"	6590	20790	110	731	790	228	73	76	26	100	100	0	1450	1574	425	140	144	27	100	100	0	0.502	0.500	0.503	0.498	1.248	0.478	0.860	80	415	1968	2151	-0.993	658	1310	717	1434	0
1	24	3	""	"YGL047W"	6750	20780	110	688	711	259	74	78	29	100	97	0	2861	2933	723	145	148	29	100	100	0	0.226	0.228	0.241	0.203	1.817	0.225	0.846	80	465	3330	3425	-2.145	614	2716	637	2788	0
1	1	4	"MRP13"	"YGR084C"	2840	20910	110	1167	1118	241	91	108	72	100	100	0	3419	3370	386	233	236	73	100	100	0	0.338	0.327	0.339	0.315	1.358	0.325	0.874	80	484	4262	4164	-1.566	1076	3186	1027	3137	0
1	2	4	"MDR1"	"YGR100W"	3010	20920	110	853	870	334	60	70	56	98	96	0	2326	2392	718	143	157	54	100	100	0	0.363	0.360	0.368	0.332	1.617	1.067	0.112	80	440	2976	3059	-1.461	793	2183	810	2249	0
1	3	4	"SPT6"	"YGR116W"	3190	20930	110	968	1053	534	64	67	22	100	100	0	1504	1713	940	152	162	46	97	97	0	0.669	0.634	0.631	0.652	1.866	0.595	0.874	80	398	2256	2550	-0.581	904	1352	989	1561	0
1	4	4	"PHB1"	"YGR132C"	3350	20930	100	759	748	112	80	84	23	100	100	0	2849	2706	460	196	210	65	100	100	0	0.256	0.266	0.260	0.268	1.312	0.252	0.888	80	382	3332	3178	-1.966	679	2653	668	2510	0
1	5	4	"RPL24B"	"YGR148C"	3520	20930	100	1207	1140	240	79	82	22	100	100	0	3137	3121	516	180	190	57	100	100	0	0.381	0.361	0.374	0.352	1.340	0.349	0.888	80	384	4085	4002	-1.390	1128	2957	1061	2941	0
1	6	4	""	"YGR164W"	3690	20930	110	1132	1125	333	74	76	19	100	100	0	2505	2670	651	176	177	38	100	100	0	0.454	0.421	0.417	0.406	1.388	0.413	0.868	80	412	3387	3545	-1.138	1058	2329	1051	2494	0
1	7	4	"CTT1"	"YGR088W"	3860	20930	100	1534	1591	1022	85	89	26	100	100	0	4810	4655	754	179	183	38	100	100	0	0.313	0.336	0.317	0.305	1.511	0.348	0.609	80	385	6080	5982	-1.676	1449	4631	1506	4476	0
1	8	4	"SRB5"	"YGR104C"	4030	20940	110	4102	4029	425	89	92	29	100	100	0	3941	3628	909	154	162	38	100	100	0	1.060	1.134	1.089	1.235	1.653	1.069	0.886	80	425	7800	7414	0.084	4013	3787	3940	3474	0
1	9	4	"SEC35"	"YGR120C"	4200	20940	110	1004	992	95	76	80	24	100	100	0	2118	2084	330	145	148	28	100	100	0	0.470	0.472	0.465	0.482	1.302	0.436	0.876	80	439	2901	2855	-1.088	928	1973	916	1939	0
1	10	4	""	"YGR136W"	4370	20940	110	2011	1984	256	85	91	51	100	100	0	2041	1942	352	153	161	53	100	100	0	1.020	1.061	1.050	1.080	1.276	1.026	0.897	80	426	3814	3688	0.029	1926	1888	1899	1789	0
1	11	4	"RSR1"	"YGR152C"	4540	20940	100	1031	1015	232	93	97	28	100	100	0	2438	2486	417	163	166	35	100	100	0	0.412	0.397	0.402	0.384	1.358	0.386	0.863	80	383	3213	3245	-1.278	938	2275	922	2323	0
1	12	4	""	"YGR168C"	4710	20940	110	3680	3644	423	98	109	97	100	100	0	2364	2312	388	162	166	40	100	100	0	1.627	1.649	1.609	1.671	1.234	1.635	0.882	80	379	5784	5696	0.702	3582	2202	3546	2150	0
1	13	4	"ORC6"	"YHR118C"	4880	20950	120	1863	1910	838	79	92	93	100	99	0	1552	1608	808	150	153	35	97	96	0	1.272	1.256	1.363	1.434	2.248	1.220	0.744	120	432	3186	3289	0.348	1784	1402	1831	1458	0
1	14	4	""	"YHR134W"	5050	20940	110	884	883	309	74	77	21	100	100	0	1604	1676	491	153	153	31	100	100	0	0.558	0.531	0.531	0.507	1.644	0.523	0.803	80	407	2261	2332	-0.841	810	1451	809	1523	0
1	15	4	"IMP3"	"YHR148W"	5220	20950	110	3308	3506	1249	82	91	73	100	100	0	2905	3170	1553	153	155	36	100	100	0	1.172	1.135	1.080	1.312	2.051	1.018	0.775	80	421	5978	6441	0.229	3226	2752	3424	3017	0
1	16	4	"DNA2"	"YHR164C"	5390	20940	100	416	435	148	81	93	68	96	92	0	877	859	203	149	151	33	100	100	0	0.460	0.499	0.521	0.457	1.852	0.480	0.745	80	384	1063	1064	-1.120	335	728	354	710	0
1	17	4	""	"YHR180W"	5560	20940	110	468	512	221	73	78	31	98	98	0	1012	1123	355	146	149	33	100	100	0	0.456	0.449	0.456	0.411	1.710	0.453	0.789	80	440	1261	1416	-1.133	395	866	439	977	0
1	18	4	""	"YHR196W"	5730	20950	100	612	662	281	68	71	22	100	100	0	1271	1408	503	135	141	35	100	100	0	0.479	0.467	0.457	0.449	1.512	0.458	0.819	80	384	1680	1867	-1.062	544	1136	594	1273	0
1	19	4	""	"YHR122W"	5900	20950	110	539	620	318	69	72	24	100	100	0	938	1046	545	135	144	52	100	100	0	0.585	0.605	0.635	0.620	1.565	0.542	0.725	80	424	1273	1462	-0.773	470	803	551	911	0
1	20	4	""	"YHR138C"	6060	20950	100	792	1021	588	78	80	24	100	100	0	1277	1623	898	144	150	50	100	100	0	0.630	0.638	0.646	0.616	1.512	0.618	0.839	80	371	1847	2422	-0.666	714	1133	943	1479	0
1	21	4	"SPO12"	"YHR152W"	6230	20950	100	1138	987	408	100	259	327	83	73	0	2262	2046	741	173	268	233	97	93	0	0.497	0.474	0.487	0.408	1.862	0.465	0.835	80	424	3127	2760	-1.009	1038	2089	887	1873	-50
1	22	4	""	"YHR168W"	6400	20950	100	1457	1882	1086	90	298	393	97	91	0	841	1035	523	157	251	191	97	86	0	1.999	2.041	1.957	2.045	1.602	2.226	0.777	80	410	2051	2670	0.999	1367	684	1792	878	-50
1	23	4	"SSP1"	"YHR184W"	6570	20960	100	325	467	360	68	73	44	97	87	0	643	982	794	133	135	26	100	97	0	0.504	0.470	0.451	0.473	1.829	0.432	0.799	80	383	767	1248	-0.989	257	510	399	849	0
1	24	4	"RPN10"	"YHR200W"	6750	20960	100	618	741	381	68	74	51	100	98	0	646	789	473	134	138	29	100	100	0	1.074	1.027	1.138	1.068	1.581	0.937	0.787	80	452	1062	1328	0.103	550	512	673	655	0
1	1	5	""	"YJL058C"	2830	21090	100	6160	5828	950	147	169	79	100	100	0	2911	2789	465	257	261	64	100	100	0	2.266	2.244	2.249	2.260	1.245	2.321	0.905	80	440	8667	8213	1.180	6013	2654	5681	2532	0
1	2	5	"SMC3"	"YJL074C"	3010	21090	110	6049	5535	1345	78	103	80	100	100	0	6757	6533	891	171	191	68	100	100	0	0.907	0.858	0.881	0.809	1.565	0.876	0.876	80	426	12557	11819	-0.141	5971	6586	5457	6362	0
1	3	5	"DPB11"	"YJL090C"	3170	21080	110	1900	1923	743	76	82	35	100	100	0	5528	5286	1056	180	190	57	100	100	0	0.341	0.362	0.355	0.334	1.456	0.374	0.862	80	401	7172	6953	-1.552	1824	5348	1847	5106	0
1	4	5	"IME2"	"YJL106W"	3340	21100	110	3074	2987	427	92	97	33	100	100	0	4812	4421	1197	217	223	49	100	100	0	0.649	0.689	0.659	0.766	1.789	0.636	0.889	80	429	7577	7099	-0.624	2982	4595	2895	4204	0
1	5	5	""	"YJL122W"	3510	21100	100	1079	1171	403	83	84	21	100	100	0	2858	3023	633	190	194	42	100	100	0	0.373	0.384	0.380	0.366	1.326	0.384	0.884	80	396	3664	3921	-1.422	996	2668	1088	2833	0
1	6	5	"TIF2"	"YJL138C"	3690	21090	110	1441	1359	317	81	83	20	100	100	0	4034	3995	411	189	194	36	100	100	0	0.354	0.336	0.346	0.316	1.511	0.332	0.877	80	425	5205	5084	-1.499	1360	3845	1278	3806	0
1	7	5	"LAS21"	"YJL062W"	3850	21100	100	1887	1755	468	83	86	23	100	100	0	5809	5814	589	183	189	42	100	100	0	0.321	0.297	0.314	0.273	1.604	0.296	0.867	80	383	7430	7303	-1.641	1804	5626	1672	5631	0
1	8	5	"PRY3"	"YJL078C"	4030	21100	100	1105	1068	209	85	164	211	100	98	0	5015	4733	964	167	364	472	100	98	0	0.210	0.215	0.210	0.217	1.419	0.198	0.819	80	369	5868	5549	-2.249	1020	4848	983	4566	0
1	9	5	""	"YJL094C"	4190	21110	110	5353	5192	1065	88	153	201	100	100	0	4629	4390	1410	151	318	433	97	93	0	1.176	1.204	1.180	1.340	1.767	1.158	0.890	80	398	9743	9343	0.234	5265	4478	5104	4239	0
1	10	5	"GZF3"	"YJL110C"	4360	21110	110	5441	5364	607	95	102	52	100	100	0	3753	3561	837	164	170	54	100	100	0	1.490	1.551	1.529	1.655	1.565	1.514	0.877	80	411	8935	8666	0.575	5346	3589	5269	3397	0
1	11	5	"NIT2"	"YJL126W"	4530	21110	110	3671	3664	612	97	118	114	100	100	0	4911	4654	1054	169	186	113	100	100	0	0.754	0.795	0.762	0.823	1.416	0.751	0.864	80	366	8316	8052	-0.408	3574	4742	3567	4485	0
1	12	5	""	"YJL142C"	4700	21130	170	2562	2383	657	97	200	275	100	99	0	2006	1962	429	158	334	478	98	96	0	1.334	1.267	1.280	1.257	1.253	1.272	0.875	208	664	4313	4090	0.416	2465	1848	2286	1804	0
1	13	5	""	"YKL054C"	4870	21110	100	656	735	448	64	110	180	91	66	0	729	867	448	136	218	305	86	48	0	0.998	0.918	0.842	0.863	1.525	0.942	0.788	80	282	1185	1402	-0.002	592	593	671	731	0
1	14	5	""	"YKL070W"	5040	21110	100	991	964	171	64	66	19	100	100	0	1592	1572	233	136	138	26	100	100	0	0.637	0.627	0.629	0.618	1.318	0.611	0.867	80	381	2383	2336	-0.651	927	1456	900	1436	0
1	15	5	""	"YKL086W"	5210	21110	100	2047	1901	642	70	76	61	98	98	0	2376	2407	580	139	140	25	100	100	0	0.884	0.807	0.846	0.720	1.828	0.832	0.870	80	371	4214	4099	-0.178	1977	2237	1831	2268	0
1	16	5	"HSL1"	"YKL101W"	5380	21110	100	1518	1452	581	70	76	58	100	98	0	1017	974	330	134	135	25	98	98	0	1.640	1.645	1.724	1.625	1.623	1.714	0.867	80	396	2331	2222	0.714	1448	883	1382	840	0
1	17	5	"SBA1"	"YKL117W"	5550	21120	100	3699	3685	590	66	67	17	100	100	0	2117	2113	546	132	135	24	100	100	0	1.830	1.827	1.782	1.918	1.575	1.817	0.869	80	396	5618	5600	0.872	3633	1985	3619	1981	0
1	18	5	""	"YKL133C"	5720	21120	100	940	947	204	63	66	20	100	100	0	2216	2242	523	128	131	27	100	100	0	0.420	0.418	0.419	0.420	1.419	0.394	0.869	80	396	2965	2998	-1.251	877	2088	884	2114	0
1	19	5	"TOA2"	"YKL058W"	5900	21120	110	1916	1822	416	64	67	20	100	100	0	2128	2066	298	130	133	26	100	100	0	0.927	0.908	0.944	0.877	1.544	0.925	0.871	80	425	3850	3694	-0.109	1852	1998	1758	1936	0
1	20	5	"MUD2"	"YKL074C"	6060	21120	100	1535	1515	477	70	75	34	100	98	0	3662	3853	934	136	153	122	100	100	0	0.415	0.389	0.407	0.360	1.648	0.380	0.871	80	408	4991	5162	-1.267	1465	3526	1445	3717	0
1	21	5	""	"YKL090W"	6230	21140	60	973	1001	414	161	249	196	100	81	0	2306	2115	628	196	370	383	100	100	0	0.385	0.438	0.414	0.414	1.754	0.361	0.507	32	170	2922	2759	-1.378	812	2110	840	1919	0
1	22	5	""	"YKL105C"	6390	21120	60	1511	1625	637	467	471	381	90	62	0	1804	1877	734	325	348	222	100	100	0	0.706	0.746	0.625	0.699	1.893	0.761	0.435	32	176	2523	2710	-0.503	1044	1479	1158	1552	0
1	23	5	""	"YKL121W"	6570	21120	110	773	870	432	65	90	108	93	91	0	2137	2473	1018	129	150	111	100	98	0	0.353	0.343	0.348	0.327	1.566	0.339	0.839	80	452	2716	3149	-1.504	708	2008	805	2344	0
1	24	5	""	"YKL137W"	6740	21130	100	2022	1961	312	65	73	57	100	100	0	1498	1419	401	127	130	25	100	98	0	1.427	1.467	1.411	1.656	1.911	1.416	0.875	80	353	3328	3188	0.513	1957	1371	1896	1292	0
1	1	6	"RIC1"	"YLR039C"	2830	21260	110	1586	1630	617	127	148	71	100	100	0	2755	2967	952	208	221	57	100	100	0	0.573	0.545	0.542	0.510	1.590	0.534	0.857	80	483	4006	4262	-0.804	1459	2547	1503	2759	0
1	2	6	"SPT8"	"YLR055C"	3000	21260	100	1897	1757	409	89	104	51	100	100	0	3091	3039	428	181	187	44	100	100	0	0.621	0.584	0.594	0.560	1.400	0.581	0.874	80	371	4718	4526	-0.687	1808	2910	1668	2858	0
1	3	6	"RGR1"	"YLR071C"	3170	21260	100	1530	1504	513	83	88	33	100	97	0	3602	3727	952	183	191	48	100	100	0	0.423	0.401	0.412	0.355	1.982	0.392	0.828	80	408	4866	4965	-1.241	1447	3419	1421	3544	0
1	4	6	""	"YLR087C"	3330	21260	90	526	595	254	89	96	31	100	100	0	761	967	449	212	216	49	100	100	0	0.796	0.670	0.672	0.706	1.544	0.603	0.796	52	320	986	1261	-0.329	437	549	506	755	0
1	5	6	"CDC45"	"YLR103C"	3500	21270	110	2981	3087	546	81	83	24	100	100	0	3777	3799	920	192	194	42	100	100	0	0.809	0.833	0.816	0.863	1.428	0.798	0.854	80	453	6485	6613	-0.306	2900	3585	3006	3607	0
1	6	6	"SRN2"	"YLR119W"	3680	21270	110	1510	1471	223	83	84	20	100	100	0	3129	2973	677	186	192	41	100	100	0	0.485	0.498	0.486	0.516	1.543	0.458	0.865	80	453	4370	4175	-1.044	1427	2943	1388	2787	0
1	7	6	"TRX1"	"YLR043C"	3850	21270	100	886	878	112	76	83	44	100	100	0	1301	1275	160	161	172	94	100	100	0	0.711	0.720	0.714	0.721	1.256	0.698	0.880	80	384	1950	1916	-0.493	810	1140	802	1114	0
1	8	6	"YNT20"	"YLR059C"	4020	21270	100	1207	1215	145	86	326	363	100	100	0	2227	2194	215	167	636	702	100	100	0	0.544	0.557	0.552	0.555	1.140	0.522	0.834	80	384	3181	3156	-0.878	1121	2060	1129	2027	-50
1	9	6	"RPL10"	"YLR075W"	4190	21270	100	710	697	137	102	298	341	95	27	0	2193	2192	269	163	558	668	100	98	0	0.300	0.293	0.300	0.278	1.607	0.329	0.707	80	370	2638	2624	-1.739	608	2030	595	2029	-50
1	10	6	""	"YLR091W"	4360	21270	110	2019	1938	474	95	97	27	100	100	0	2911	2861	382	157	161	31	100	100	0	0.699	0.682	0.702	0.633	1.626	0.697	0.873	80	425	4678	4547	-0.517	1924	2754	1843	2704	0
1	11	6	""	"YLR107W"	4530	21280	110	1238	1229	140	99	119	113	100	100	0	3074	2930	611	166	185	118	100	98	0	0.392	0.409	0.386	0.427	1.460	0.374	0.868	80	389	4047	3894	-1.352	1139	2908	1130	2764	0
1	12	6	""	"YLR123C"	4690	21270	100	749	779	166	120	326	361	100	28	0	1573	1590	177	182	564	651	100	76	0	0.452	0.468	0.440	0.458	1.254	0.479	0.779	80	292	2020	2067	-1.145	629	1391	659	1408	-50
1	13	6	""	"YLR422W"	4860	21270	100	1257	1117	536	62	221	334	83	77	0	2327	2195	934	134	422	603	87	85	0	0.545	0.512	0.520	0.489	1.569	0.511	0.810	80	351	3388	3116	-0.876	1195	2193	1055	2061	-50
1	14	6	"CAR2"	"YLR438W"	5030	21280	110	692	670	124	57	61	23	100	100	0	1322	1285	264	125	128	26	100	100	0	0.530	0.528	0.519	0.539	1.531	0.495	0.852	80	426	1832	1773	-0.915	635	1197	613	1160	0
1	15	6	""	"YLR454W"	5200	21280	110	841	848	411	59	61	17	97	95	0	938	1076	460	126	127	23	97	97	0	0.963	0.831	0.838	0.733	1.925	0.837	0.853	80	440	1594	1739	-0.054	782	812	789	950	0
1	16	6	""	"YML003W"	5370	21290	100	2963	2913	680	64	67	19	100	100	0	1400	1386	364	129	131	24	100	100	0	2.281	2.267	2.314	2.329	1.469	2.312	0.866	80	396	4170	4106	1.190	2899	1271	2849	1257	0
1	17	6	"PPZ1"	"YML016C"	5540	21290	110	5719	5548	845	66	67	17	100	100	0	4993	4846	793	131	133	24	100	100	0	1.163	1.163	1.151	1.171	1.244	1.168	0.909	80	411	10515	10197	0.217	5653	4862	5482	4715	0
1	18	6	"RAD52"	"YML032C"	5710	21290	110	3389	3579	1223	63	64	16	100	100	0	3219	3292	660	130	131	23	100	100	0	1.077	1.112	1.092	1.050	1.435	1.207	0.843	80	439	6415	6678	0.107	3326	3089	3516	3162	0
1	19	6	""	"YLR426W"	5890	21290	100	2040	2032	342	62	65	19	100	100	0	4658	4566	527	130	131	22	100	100	0	0.437	0.444	0.440	0.440	1.267	0.422	0.849	80	396	6506	6406	-1.195	1978	4528	1970	4436	0
1	20	6	"SIR3"	"YLR442C"	6050	21290	90	692	679	164	66	69	24	100	100	0	1790	1803	337	133	135	24	100	100	0	0.378	0.367	0.373	0.358	1.404	0.346	0.785	52	330	2283	2283	-1.404	626	1657	613	1670	0
1	21	6	""	"YLR458W"	6230	21290	100	1055	1041	131	112	175	123	100	100	0	2367	2326	375	166	186	61	100	100	0	0.428	0.430	0.428	0.436	1.363	0.380	0.821	80	399	3144	3089	-1.223	943	2201	929	2160	0
1	22	6	"YAP1"	"YML007W"	6390	21300	100	16867	15763	2857	144	192	148	100	100	0	7301	6542	1973	185	201	83	100	98	0	2.350	2.457	2.401	2.807	1.976	2.430	0.887	80	403	23839	21976	1.233	16723	7116	15619	6357	0
1	23	6	""	"YML020W"	6560	21300	100	6144	5700	1068	82	89	32	100	100	0	7476	7082	1109	156	171	57	100	100	0	0.828	0.811	0.829	0.805	1.298	0.804	0.888	80	352	13382	12544	-0.272	6062	7320	5618	6926	0
1	24	6	"AMD1"	"YML035C"	6750	21300	180	4019	3962	558	77	90	67	100	100	0	7005	6690	1227	143	167	83	100	100	0	0.574	0.593	0.583	0.605	1.309	0.567	0.918	256	1300	10804	10432	-0.800	3942	6862	3885	6547	0
1	1	7	"KEX2"	"YNL238W"	2820	21430	110	3409	3096	899	100	104	29	100	100	0	7287	7019	1240	183	186	33	100	100	0	0.466	0.438	0.447	0.408	1.495	0.449	0.888	80	485	10413	9832	-1.102	3309	7104	2996	6836	0
1	2	7	"SSU72"	"YNL222W"	2990	21420	110	2038	1956	428	103	105	26	100	100	0	2590	2561	275	183	184	32	100	100	0	0.804	0.779	0.805	0.746	1.375	0.808	0.885	80	428	4342	4231	-0.315	1935	2407	1853	2378	0
1	3	7	""	"YNL206C"	3160	21440	110	4417	4344	437	95	97	26	100	100	0	3065	2971	428	182	186	38	100	100	0	1.499	1.523	1.486	1.553	1.290	1.523	0.907	80	440	7205	7038	0.584	4322	2883	4249	2789	0
1	4	7	""	"YNL190W"	3330	21440	110	3243	3188	316	86	89	27	100	100	0	3974	3825	776	202	204	45	100	100	0	0.837	0.856	0.831	0.902	1.479	0.806	0.898	80	464	6929	6725	-0.257	3157	3772	3102	3623	0
1	5	7	""	"YNL174W"	3500	21440	100	1216	1221	146	83	84	24	100	100	0	3863	3823	370	195	201	48	100	100	0	0.309	0.314	0.313	0.313	1.180	0.303	0.890	80	384	4801	4766	-1.695	1133	3668	1138	3628	0
1	6	7	""	"YNL158W"	3670	21440	100	1639	1608	183	86	102	128	100	100	0	3679	3655	364	200	226	251	100	100	0	0.446	0.441	0.446	0.439	1.154	0.420	0.861	80	384	5032	4977	-1.164	1553	3479	1522	3455	0
1	7	7	""	"YNL234W"	3840	21440	100	1989	1918	278	81	97	130	100	100	0	3745	3716	352	171	200	253	100	100	0	0.534	0.518	0.542	0.513	1.213	0.499	0.854	80	384	5482	5382	-0.905	1908	3574	1837	3545	0
1	8	7	""	"YNL218W"	4010	21440	110	1287	1186	319	72	160	260	95	90	0	4066	3982	530	149	274	458	100	100	0	0.310	0.291	0.305	0.269	1.508	0.297	0.855	80	425	5132	4947	-1.689	1215	3917	1114	3833	0
1	9	7	"SPS19"	"YNL202W"	4180	21440	110	2502	2409	481	75	167	263	100	100	0	4516	4427	515	144	290	489	100	100	0	0.555	0.545	0.563	0.533	1.332	0.544	0.884	80	427	6799	6617	-0.849	2427	4372	2334	4283	0
1	10	7	"UBP10"	"YNL186W"	4350	21450	110	4365	4285	393	91	93	26	100	100	0	5299	5059	767	150	152	28	100	100	0	0.830	0.854	0.849	0.865	1.212	0.828	0.916	80	439	9423	9103	-0.269	4274	5149	4194	4909	0
1	11	7	""	"YNL170W"	4520	21450	110	5417	5289	552	97	102	32	100	100	0	3458	3458	372	157	160	30	100	100	0	1.612	1.573	1.559	1.573	1.147	1.598	0.922	80	426	8621	8493	0.689	5320	3301	5192	3301	0
1	12	7	"YCK2"	"YNL154C"	4690	21450	110	3784	3691	428	75	137	198	100	100	0	4261	3985	871	145	242	372	100	98	0	0.901	0.942	0.914	0.978	1.340	0.890	0.902	80	438	7825	7456	-0.150	3709	4116	3616	3840	0
1	13	7	"LAP3"	"YNL239W"	4860	21450	110	1256	1134	365	55	80	114	95	91	0	3826	3627	830	131	163	208	100	100	0	0.325	0.309	0.319	0.277	1.552	0.316	0.916	80	439	4896	4575	-1.621	1201	3695	1079	3496	0
1	14	7	"GIS2"	"YNL255C"	5030	21450	100	774	744	166	54	56	17	100	100	0	2163	2100	295	122	125	27	100	100	0	0.353	0.349	0.355	0.338	1.330	0.348	0.902	80	384	2761	2668	-1.503	720	2041	690	1978	0
1	15	7	"BNI1"	"YNL271C"	5200	21460	100	1249	1236	289	55	81	144	100	97	0	2075	2020	632	117	144	137	98	95	0	0.610	0.621	0.591	0.675	1.886	0.581	0.844	80	382	3152	3084	-0.714	1194	1958	1181	1903	0
1	16	7	"SEC21"	"YNL287W"	5360	21460	110	1826	1746	302	61	87	137	100	100	0	4432	4205	1089	126	151	137	100	100	0	0.410	0.413	0.408	0.434	1.494	0.386	0.898	80	425	6071	5764	-1.287	1765	4306	1685	4079	0
1	17	7	""	"YNL303W"	5540	21450	110	610	560	167	64	66	17	98	95	0	1135	1076	212	128	130	24	100	100	0	0.542	0.523	0.548	0.453	1.829	0.544	0.896	80	439	1553	1444	-0.883	546	1007	496	948	0
1	18	7	""	"YNL319W"	5710	21460	110	2294	2247	347	64	67	17	100	100	0	2504	2499	285	129	131	23	100	100	0	0.939	0.921	0.932	0.914	1.201	0.946	0.889	80	426	4605	4553	-0.091	2230	2375	2183	2370	0
1	19	7	"SLA2"	"YNL243W"	5880	21460	100	1535	1430	404	62	65	17	100	100	0	3640	3253	1155	128	128	21	100	100	0	0.419	0.438	0.434	0.476	1.770	0.409	0.895	80	370	4985	4493	-1.254	1473	3512	1368	3125	0
1	20	7	"ATX1"	"YNL259C"	6040	21460	110	1450	1361	357	73	77	26	100	100	0	1251	1206	254	136	140	30	100	98	0	1.235	1.204	1.210	1.175	1.435	1.236	0.904	80	452	2492	2358	0.304	1377	1115	1288	1070	0
1	21	7	""	"YNL275W"	6220	21460	100	3589	3448	602	117	136	87	100	100	0	3168	3124	381	179	189	53	100	100	0	1.162	1.131	1.150	1.114	1.298	1.153	0.893	80	396	6461	6276	0.216	3472	2989	3331	2945	0
1	22	7	"MID1"	"YNL291C"	6390	21470	110	3298	3238	393	120	137	87	100	100	0	4532	4300	832	193	200	47	100	100	0	0.732	0.759	0.753	0.787	1.433	0.721	0.893	80	397	7517	7225	-0.449	3178	4339	3118	4107	0
1	23	7	"MCK1"	"YNL307C"	6550	21470	110	1322	1309	136	89	95	29	100	100	0	3277	3150	515	185	194	47	100	100	0	0.399	0.411	0.406	0.417	1.216	0.386	0.905	80	409	4325	4185	-1.326	1233	3092	1220	2965	0
1	24	7	""	"YNL323W"	6710	21460	90	1633	1555	283	117	142	114	100	100	0	4100	4045	488	224	262	123	100	100	0	0.391	0.376	0.381	0.370	1.180	0.369	0.885	52	281	5392	5259	-1.354	1516	3876	1438	3821	0
1	1	8	""	"YOR041C"	2810	21600	100	467	450	140	82	83	26	96	93	0	1486	1444	296	160	165	35	100	100	0	0.290	0.287	0.289	0.254	1.927	0.286	0.845	80	426	1711	1652	-1.784	385	1326	368	1284	0
1	2	8	"SGT1"	"YOR057W"	2980	21600	110	2254	2324	847	94	105	87	100	98	0	1498	1596	565	168	177	88	100	100	0	1.624	1.562	1.570	1.524	1.675	1.646	0.801	80	466	3490	3658	0.700	2160	1330	2230	1428	0
1	3	8	""	"YOR073W"	3160	21610	100	1345	1618	735	91	105	96	100	98	0	1505	1800	848	178	189	96	97	97	0	0.945	0.941	0.913	0.996	1.994	0.897	0.787	80	383	2581	3149	-0.082	1254	1327	1527	1622	0
1	4	8	"VPS21"	"YOR089C"	3320	21610	80	854	835	424	84	85	23	96	96	0	1512	1471	729	189	194	46	94	92	0	0.582	0.586	0.597	0.628	2.147	0.546	0.797	52	278	2093	2033	-0.781	770	1323	751	1282	0
1	5	8	""	"YOR105W"	3490	21610	100	357	382	136	80	83	26	100	100	0	1316	1291	551	172	181	48	96	96	0	0.242	0.270	0.282	0.280	2.091	0.225	0.691	80	431	1421	1421	-2.046	277	1144	302	1119	0
1	6	8	""	"YOR121C"	3660	21610	110	1155	1064	332	84	86	21	100	98	0	1238	1204	248	173	175	36	100	100	0	1.006	0.951	0.972	0.843	1.846	1.004	0.838	80	425	2136	2011	0.008	1071	1065	980	1031	0
1	7	8	"TOM6"	"YOR045W"	3840	21610	110	1505	1449	297	81	83	23	100	100	0	963	958	132	159	163	37	100	100	0	1.771	1.712	1.762	1.670	1.369	1.801	0.861	80	469	2228	2167	0.825	1424	804	1368	799	0
1	8	8	"CKA2"	"YOR061W"	4010	21610	110	844	789	247	70	74	23	98	95	0	2736	2665	413	145	148	29	100	100	0	0.299	0.285	0.300	0.249	1.953	0.287	0.840	80	412	3365	3239	-1.743	774	2591	719	2520	0
1	9	8	"RTS2"	"YOR077W"	4170	21610	100	514	486	145	69	72	19	97	95	0	1843	1771	398	139	141	27	100	100	0	0.261	0.256	0.264	0.245	1.559	0.251	0.822	80	394	2149	2049	-1.937	445	1704	417	1632	0
1	10	8	""	"YOR093C"	4350	21620	100	1231	1192	456	84	87	26	100	100	0	1685	1627	648	147	150	28	100	100	0	0.746	0.749	0.764	0.773	1.942	0.714	0.756	80	369	2685	2588	-0.423	1147	1538	1108	1480	0
1	11	8	"INP53"	"YOR109W"	4510	21620	100	2846	2734	925	88	90	28	100	100	0	5971	5850	1803	151	152	29	100	100	0	0.474	0.464	0.466	0.449	1.715	0.440	0.810	80	382	8578	8345	-1.077	2758	5820	2646	5699	0
1	12	8	"CAT5"	"YOR125C"	4690	21620	100	346	347	99	60	64	21	100	100	0	1587	1557	342	131	134	28	100	100	0	0.196	0.201	0.206	0.192	1.485	0.193	0.809	80	370	1742	1713	-2.348	286	1456	287	1426	0
1	13	8	""	"YPL030W"	4850	21620	100	1430	1408	536	53	54	14	100	100	0	3055	3192	1137	127	129	24	100	100	0	0.470	0.442	0.449	0.420	1.648	0.419	0.827	80	382	4305	4420	-1.088	1377	2928	1355	3065	0
1	14	8	"ELC1"	"YPL046C"	5020	21620	110	756	714	206	54	57	24	98	98	0	2022	1992	342	127	129	25	100	100	0	0.370	0.354	0.368	0.320	1.666	0.357	0.843	80	441	2597	2525	-1.433	702	1895	660	1865	0
1	15	8	""	"YPL062W"	5190	21630	100	427	421	75	54	84	146	100	87	0	933	900	210	117	143	136	98	95	0	0.457	0.469	0.447	0.488	1.671	0.424	0.787	80	384	1189	1150	-1.129	373	816	367	783	0
1	16	8	"ATP4"	"YPL078C"	5360	21630	110	1185	1175	131	55	85	146	100	100	0	2830	2723	482	119	146	138	100	100	0	0.417	0.430	0.425	0.440	1.346	0.397	0.825	80	425	3841	3724	-1.263	1130	2711	1120	2604	0
1	17	8	"SEC62"	"YPL094C"	5530	21630	110	1479	1453	174	58	60	17	100	100	0	3188	2978	699	124	127	26	100	100	0	0.464	0.489	0.474	0.521	1.579	0.446	0.867	80	439	4485	4249	-1.109	1421	3064	1395	2854	0
1	18	8	""	"YPL110C"	5700	21630	100	1964	1859	674	61	64	18	100	100	0	3170	3200	1058	125	127	25	100	100	0	0.625	0.585	0.586	0.541	1.764	0.569	0.829	80	396	4948	4873	-0.678	1903	3045	1798	3075	0
1	19	8	""	"YPL034W"	5870	21630	110	2777	2686	425	66	69	18	100	100	0	1821	1809	173	127	128	22	100	100	0	1.600	1.558	1.599	1.536	1.281	1.629	0.878	80	428	4405	4302	0.678	2711	1694	2620	1682	0
1	20	8	"MNN9"	"YPL050C"	6040	21640	110	2570	2520	275	83	87	55	100	100	0	2936	2802	599	149	151	35	100	100	0	0.892	0.919	0.894	0.955	1.410	0.870	0.876	80	442	5274	5090	-0.164	2487	2787	2437	2653	0
1	21	8	""	"YPL066W"	6210	21630	100	2088	1929	501	101	108	58	100	98	0	6077	5921	724	174	181	41	100	100	0	0.337	0.318	0.338	0.293	1.692	0.316	0.843	80	420	7890	7575	-1.571	1987	5903	1828	5747	0
1	22	8	"MOT1"	"YPL082C"	6390	21630	100	1940	1735	617	86	92	33	98	96	0	4106	3901	1113	172	178	48	100	100	0	0.471	0.442	0.459	0.375	2.049	0.441	0.870	80	381	5788	5378	-1.085	1854	3934	1649	3729	0
1	23	8	""	"YPL098C"	6550	21640	100	1250	1164	302	72	75	22	100	100	0	2618	2504	546	157	161	45	100	100	0	0.479	0.465	0.467	0.451	1.661	0.448	0.854	80	357	3639	3439	-1.063	1178	2461	1092	2347	0
1	24	8	""	"YPL114W"	6710	21640	100	808	725	264	77	88	79	92	91	0	1947	1817	618	153	162	55	100	100	0	0.407	0.389	0.413	0.360	1.812	0.375	0.866	80	448	2525	2312	-1.295	731	1794	648	1664	0
1	1	9	"NAT3"	"YPR131C"	2810	21780	100	1151	1092	254	64	66	19	100	100	0	1571	1548	557	137	140	28	97	95	0	0.758	0.729	0.711	0.843	2.246	0.662	0.849	80	432	2521	2439	-0.400	1087	1434	1028	1411	0
1	2	9	""	"YPR147C"	2980	21780	110	952	997	283	72	74	19	100	100	0	1042	1092	414	141	145	33	93	93	0	0.977	0.973	0.901	1.059	2.082	0.902	0.799	80	442	1781	1876	-0.034	880	901	925	951	0
1	3	9	"TIF3"	"YPR163C"	3150	21770	100	651	731	390	75	78	26	97	97	0	2093	2179	878	154	160	41	100	100	0	0.297	0.324	0.305	0.290	1.732	0.329	0.807	80	358	2515	2681	-1.751	576	1939	656	2025	0
1	4	9	""	"YPR179C"	3310	21780	100	2350	2378	873	70	72	20	100	100	0	2556	2600	995	156	159	33	100	100	0	0.950	0.944	0.956	0.963	1.718	0.925	0.763	80	389	4680	4752	-0.074	2280	2400	2308	2444	0
1	5	9	""	"YPR195C"	3460	21790	70	453	490	234	67	84	58	100	100	0	717	762	344	146	173	93	100	96	0	0.676	0.687	0.703	0.696	1.646	0.604	0.544	32	224	957	1039	-0.565	386	571	423	616	0
1	6	9	""	"EMPTY"	3660	21770	100	156	162	72	69	79	57	67	36	0	332	342	124	141	151	62	86	70	0	0.455	0.463	0.467	0.392	2.274	0.363	0.402	80	442	278	294	-1.134	87	191	93	201	-75
1	7	9	"CTF4"	"YPR135W"	3820	21780	70	240	329	224	68	71	22	100	84	0	411	634	432	131	136	34	100	100	0	0.614	0.519	0.476	0.489	2.255	0.458	0.655	32	231	452	764	-0.703	172	280	261	503	0
1	8	9	""	"YPR151C"	3990	21780	100	996	923	259	66	69	23	98	98	0	2550	2490	465	139	144	31	100	100	0	0.386	0.365	0.379	0.334	1.669	0.356	0.821	80	421	3341	3208	-1.374	930	2411	857	2351	0
1	9	9	"MET16"	"YPR167C"	4160	21780	90	487	505	231	62	65	20	100	100	0	1235	1270	390	130	132	27	100	100	0	0.385	0.389	0.393	0.352	1.537	0.383	0.811	52	349	1530	1583	-1.379	425	1105	443	1140	0
1	10	9	"DPM1"	"YPR183W"	4340	21780	100	504	480	133	69	72	23	97	97	0	905	897	145	135	137	30	100	100	0	0.565	0.539	0.547	0.488	1.772	0.544	0.806	80	392	1205	1173	-0.824	435	770	411	762	0
1	11	9	"ARR1"	"YPR199C"	4500	21790	100	907	869	159	72	76	24	100	100	0	2445	2310	457	145	147	32	100	100	0	0.363	0.368	0.365	0.367	1.377	0.338	0.863	80	371	3135	2962	-1.462	835	2300	797	2165	0
1	12	9	""	"EMPTY"	4670	21780	100	424	451	273	56	58	18	90	87	0	1169	1227	647	124	126	27	93	92	0	0.352	0.358	0.339	0.325	2.039	0.351	0.804	80	396	1413	1498	-1.506	368	1045	395	1103	-75
1	13	9	""	"CEN1"	4840	21790	90	316	311	72	49	51	14	100	100	0	454	458	73	114	116	21	100	100	0	0.785	0.762	0.789	0.740	1.380	0.733	0.778	52	330	607	606	-0.349	267	340	262	344	0
1	14	9	""	"TEL1R"	5000	21790	90	1467	1341	425	54	60	36	100	100	0	1559	1440	371	125	128	30	100	100	0	0.985	0.979	0.966	0.944	1.343	0.988	0.871	52	342	2847	2602	-0.021	1413	1434	1287	1315	0
1	15	9	""	"YBL091C-A"	5180	21800	100	1003	931	259	52	58	37	100	100	0	1172	1047	357	117	122	30	100	98	0	0.901	0.945	0.926	1.042	1.757	0.895	0.858	80	392	2006	1809	-0.150	951	1055	879	930	0
1	16	9	""	"SNR56"	5350	21800	110	412	405	107	52	58	53	100	98	0	783	818	186	117	120	26	100	100	0	0.541	0.504	0.506	0.493	1.344	0.502	0.736	80	412	1026	1054	-0.888	360	666	353	701	0
1	17	9	""	"YBLWdelta8"	5520	21800	100	441	430	108	57	60	17	100	100	0	577	549	169	125	129	27	95	92	0	0.850	0.880	0.871	1.021	2.151	0.819	0.812	80	396	836	797	-0.235	384	452	373	424	0
1	18	9	""	"tV(UAC)B"	5690	21800	90	295	304	105	58	60	15	100	98	0	526	544	150	125	127	25	100	100	0	0.591	0.587	0.630	0.560	1.650	0.562	0.706	52	288	638	665	-0.759	237	401	246	419	0
1	19	9	""	"IntYDR064W"	5860	21790	80	443	403	129	60	62	16	100	100	0	1546	1371	410	125	125	22	100	100	0	0.270	0.275	0.280	0.267	1.553	0.262	0.843	52	306	1804	1589	-1.891	383	1421	343	1246	0
1	20	9	""	"YDRWdelta10"	6030	21800	80	203	211	39	65	69	20	100	98	0	439	444	58	142	141	29	100	100	0	0.465	0.483	0.471	0.473	1.371	0.430	0.711	52	307	435	448	-1.106	138	297	146	302	0
1	21	9	""	"YDRWsigma4"	6210	21800	60	223	226	45	75	86	82	96	34	0	336	345	68	148	149	32	100	100	0	0.787	0.766	0.706	0.776	1.613	0.679	0.509	32	176	336	348	-0.345	148	188	151	197	0
1	22	9	""	"YDR363W-A"	6370	21810	110	1587	1559	238	71	74	24	100	100	0	2148	2074	499	145	149	41	100	98	0	0.757	0.771	0.755	0.823	1.724	0.700	0.815	80	474	3519	3417	-0.402	1516	2003	1488	1929	0
1	23	9	""	"tG(CCC)D"	6540	21800	90	369	354	102	65	66	22	98	94	0	672	683	116	130	135	41	100	100	0	0.561	0.523	0.545	0.475	1.758	0.525	0.754	52	340	846	842	-0.834	304	542	289	553	0
1	24	9	""	"SNR13"	6710	21810	90	310	314	44	68	71	20	100	100	0	630	629	83	135	136	25	100	100	0	0.489	0.498	0.513	0.497	1.275	0.469	0.785	52	372	737	740	-1.032	242	495	246	494	0
1	1	10	""	"iYAR044W-2"	2800	21940	80	173	163	39	55	57	16	100	100	0	307	300	67	133	133	23	98	98	0	0.678	0.647	0.666	0.662	1.754	0.564	0.637	52	283	292	275	-0.560	118	174	108	167	0
1	2	10	""	"iYAR047C-0"	2960	21940	80	250	241	65	59	61	16	100	100	0	421	402	86	128	130	23	100	100	0	0.652	0.664	0.639	0.647	1.467	0.635	0.765	52	285	484	456	-0.617	191	293	182	274	0
1	3	10	""	"iYAR050W"	3140	21940	100	719	657	235	62	66	23	98	97	0	831	776	225	135	141	39	100	98	0	0.944	0.928	0.908	0.871	1.838	0.946	0.832	80	406	1353	1236	-0.083	657	696	595	641	0
1	4	10	""	"iYARCdelta8-0"	3310	21950	100	3682	3527	804	61	65	18	100	100	0	3415	3361	694	138	140	27	100	100	0	1.105	1.075	1.074	1.061	1.456	1.084	0.845	80	395	6898	6689	0.144	3621	3277	3466	3223	0
1	5	10	""	"iYARCdelta8-2"	3480	21950	70	621	664	317	60	64	19	100	100	0	910	947	421	135	137	28	100	100	0	0.724	0.744	0.807	0.754	1.874	0.714	0.775	32	236	1336	1416	-0.466	561	775	604	812	0
1	6	10	""	"iYARCdelta8-4"	3650	21950	100	6042	5858	1100	63	68	50	100	100	0	4483	4327	990	128	131	25	100	100	0	1.373	1.380	1.378	1.408	1.407	1.376	0.877	80	420	10334	9994	0.457	5979	4355	5795	4199	0
1	7	10	""	"iYBL085W"	3810	21950	90	1313	1098	519	60	64	22	100	100	0	1072	971	409	127	127	24	100	100	0	1.326	1.230	1.235	1.205	1.504	1.260	0.869	52	348	2198	1882	0.407	1253	945	1038	844	0
1	8	10	""	"iYBL082C"	3990	21950	100	813	740	396	54	57	23	100	100	0	1648	1570	830	123	125	27	100	100	0	0.498	0.474	0.474	0.462	1.647	0.456	0.889	80	406	2284	2133	-1.007	759	1525	686	1447	0
1	9	10	""	"iYBL080C"	4150	21950	90	463	412	139	51	53	14	100	100	0	1561	1445	423	113	116	22	100	100	0	0.285	0.271	0.272	0.261	1.612	0.262	0.875	52	355	1860	1693	-1.813	412	1448	361	1332	0
1	10	10	""	"iYBL078C"	4330	21950	90	608	548	168	54	56	16	100	100	0	710	669	144	118	120	25	100	100	0	0.936	0.897	0.920	0.861	1.598	0.940	0.803	52	357	1146	1045	-0.096	554	592	494	551	0
1	11	10	""	"iYBL075C"	4500	21960	100	1012	934	442	58	61	18	100	100	0	2367	2020	864	124	129	30	100	100	0	0.425	0.462	0.481	0.452	1.661	0.457	0.890	80	396	3197	2772	-1.233	954	2243	876	1896	0
1	12	10	""	"iSNR56"	4670	21960	100	346	365	117	51	53	15	100	100	0	574	634	219	116	117	22	100	100	0	0.644	0.606	0.592	0.614	1.498	0.557	0.811	80	377	753	832	-0.635	295	458	314	518	0
1	13	10	""	"iYBR250W"	4840	21970	120	443	426	120	48	49	14	100	100	0	1004	970	268	112	114	21	100	100	0	0.443	0.441	0.426	0.439	1.440	0.417	0.872	120	453	1287	1236	-1.175	395	892	378	858	0
1	14	10	""	"iYBR252W"	5000	21960	100	356	330	94	51	55	31	96	93	0	902	862	181	116	119	23	100	100	0	0.388	0.374	0.382	0.349	1.795	0.362	0.835	80	374	1091	1025	-1.366	305	786	279	746	0
1	15	10	""	"iYBR254C"	5180	21960	100	558	529	174	51	53	14	98	98	0	948	879	248	115	117	22	100	100	0	0.609	0.626	0.602	0.585	1.730	0.617	0.837	80	368	1340	1242	-0.716	507	833	478	764	0
1	16	10	""	"iYBR256C"	5340	21960	100	912	814	274	53	56	17	100	100	0	1866	1742	496	117	119	23	100	100	0	0.491	0.468	0.464	0.438	1.770	0.453	0.850	80	357	2608	2386	-1.026	859	1749	761	1625	0
1	17	10	""	"iYBR259W"	5510	21970	100	847	750	299	56	58	17	100	100	0	574	534	207	122	125	25	97	92	0	1.750	1.684	1.717	1.923	2.127	1.668	0.872	80	406	1243	1106	0.807	791	452	694	412	0
1	18	10	""	"iYBR261C"	5710	21940	130	246	229	96	55	57	15	97	93	0	924	866	403	125	127	24	99	96	0	0.239	0.235	0.226	0.247	1.905	0.222	0.845	120	558	990	915	-2.065	191	799	174	741	0
1	19	10	""	"iYCL075W"	5860	21980	90	713	690	319	52	55	16	100	100	0	1798	1857	803	124	126	24	100	100	0	0.395	0.368	0.361	0.355	1.397	0.353	0.850	52	271	2335	2371	-1.341	661	1674	638	1733	0
1	20	10	""	"iYCLWomega2-0"	6010	21990	130	719	911	650	54	56	15	98	98	0	1082	1302	934	129	130	26	96	96	0	0.698	0.731	0.760	0.795	2.040	0.688	0.812	120	523	1618	2030	-0.519	665	953	857	1173	0
1	21	10	""	"iYCL073C"	6200	21970	100	1627	1953	1145	60	63	18	100	100	0	2066	2248	1247	136	138	27	100	100	0	0.812	0.896	0.973	0.914	1.702	0.882	0.837	80	417	3497	4005	-0.301	1567	1930	1893	2112	0
1	22	10	""	"iYCL068C"	6360	21980	100	2142	1971	612	62	64	17	100	100	0	1993	1758	681	130	133	27	100	97	0	1.116	1.173	1.173	1.320	2.072	1.117	0.863	80	396	3943	3537	0.159	2080	1863	1909	1628	0
1	23	10	""	"iYCL065W-0"	6530	21980	100	1336	1241	402	59	60	16	100	100	0	898	809	301	121	124	22	93	92	0	1.644	1.718	1.620	1.956	2.292	1.685	0.862	80	404	2054	1870	0.717	1277	777	1182	688	0
1	24	10	""	"iYCL064C"	6700	21980	80	907	843	227	65	66	18	100	100	0	1073	994	252	127	129	23	100	100	0	0.890	0.897	0.913	0.892	1.435	0.894	0.869	52	307	1788	1645	-0.168	842	946	778	867	0
1	1	11	""	"iYDL054C"	2790	22110	100	788	750	143	54	55	14	100	100	0	2407	2393	354	132	134	25	100	100	0	0.323	0.308	0.311	0.303	1.263	0.304	0.922	80	423	3009	2957	-1.632	734	2275	696	2261	0
1	2	11	""	"iYDL052C"	2960	22110	100	302	519	391	55	57	14	100	100	0	878	1342	819	124	126	22	100	100	0	0.328	0.381	0.341	0.318	1.710	0.394	0.843	80	396	1001	1682	-1.610	247	754	464	1218	0
1	3	11	""	"iYDL049C"	3130	22110	100	698	671	140	54	57	17	100	100	0	1785	1774	196	127	128	24	100	100	0	0.388	0.375	0.387	0.359	1.428	0.370	0.869	80	396	2302	2264	-1.364	644	1658	617	1647	0
1	4	11	""	"iYDL048C-1"	3300	22110	100	544	506	153	58	61	17	97	96	0	1654	1579	322	128	129	22	100	100	0	0.318	0.309	0.319	0.287	1.529	0.315	0.903	80	371	2012	1899	-1.651	486	1526	448	1451	0
1	5	11	""	"iYDL046W"	3470	22120	110	2873	2823	324	62	65	19	100	100	0	1702	1606	316	125	126	22	100	100	0	1.782	1.864	1.809	1.923	1.358	1.834	0.922	80	456	4388	4242	0.834	2811	1577	2761	1481	0
1	6	11	""	"iYDL045C"	3640	22120	100	1651	1607	198	55	58	18	100	100	0	1498	1416	306	119	119	21	100	100	0	1.157	1.197	1.178	1.249	1.478	1.154	0.895	80	384	2975	2849	0.211	1596	1379	1552	1297	0
1	7	11	""	"iYDL005C"	3810	22120	110	1703	1670	244	54	58	41	100	100	0	2101	2054	254	114	117	34	100	100	0	0.830	0.833	0.846	0.828	1.191	0.834	0.911	80	466	3636	3556	-0.269	1649	1987	1616	1940	0
1	8	11	""	"iYDL003W"	3990	22120	110	8595	8265	1237	55	60	41	100	100	0	3826	3683	618	112	116	35	100	100	0	2.299	2.299	2.292	2.320	1.203	2.350	0.929	80	440	12254	11781	1.201	8540	3714	8210	3571	0
1	9	11	""	"iYDL001W"	4150	22130	110	3460	3255	708	49	52	15	100	100	0	857	775	252	110	110	21	95	92	0	4.566	4.821	4.576	5.344	1.724	4.592	0.906	80	423	4158	3871	2.191	3411	747	3206	665	0
1	10	11	""	"iYDR001C"	4320	22130	100	1028	1022	142	49	51	16	100	100	0	1052	1012	229	108	110	20	100	100	0	1.037	1.076	1.036	1.135	1.507	1.034	0.879	80	392	1923	1877	0.053	979	944	973	904	0
1	11	11	""	"iYDR003W"	4490	22130	100	2189	2097	321	53	55	17	100	100	0	1106	1046	226	113	115	20	100	100	0	2.151	2.191	2.176	2.277	1.354	2.178	0.927	80	384	3129	2977	1.105	2136	993	2044	933	0
1	12	11	""	"iYDR005C"	4660	22130	100	1975	1818	510	52	53	14	100	100	0	814	768	222	113	115	21	100	100	0	2.743	2.696	2.715	2.803	1.577	2.741	0.897	80	384	2624	2421	1.456	1923	701	1766	655	0
1	13	11	""	"iYDR322W"	4830	22130	100	1096	1012	296	46	49	20	100	100	0	1305	1262	298	114	115	22	100	100	0	0.882	0.841	0.824	0.805	1.466	0.851	0.881	80	350	2241	2114	-0.182	1050	1191	966	1148	0
1	14	11	""	"iYDR324C"	5000	22130	100	260	243	71	49	52	17	98	95	0	920	863	220	114	116	22	100	100	0	0.262	0.259	0.245	0.241	1.744	0.248	0.842	80	381	1017	943	-1.934	211	806	194	749	0
1	15	11	""	"iYDR326C"	5170	22130	100	293	283	82	50	52	14	100	98	0	926	859	214	113	114	21	100	100	0	0.299	0.312	0.298	0.294	1.504	0.299	0.851	80	396	1056	979	-1.742	243	813	233	746	0
1	16	11	""	"iYDR329C"	5340	22130	100	376	349	114	52	54	15	97	96	0	1675	1545	435	117	119	23	100	100	0	0.208	0.208	0.201	0.189	1.686	0.205	0.894	80	396	1882	1725	-2.266	324	1558	297	1428	0
1	17	11	""	"iYDR331W"	5500	22130	90	179	175	38	52	54	13	100	100	0	427	428	80	118	122	23	100	100	0	0.411	0.397	0.401	0.387	1.427	0.379	0.805	52	321	436	433	-1.283	127	309	123	310	0
1	18	11	""	"iYDR333C"	5680	22140	100	333	320	72	53	55	16	100	100	0	1280	1209	221	124	125	22	100	100	0	0.242	0.246	0.247	0.242	1.429	0.234	0.870	80	428	1436	1352	-2.046	280	1156	267	1085	0
1	19	11	""	"iYDR367W"	5850	22140	100	507	486	94	52	55	16	100	100	0	812	758	185	118	119	21	100	100	0	0.656	0.678	0.667	0.720	1.643	0.641	0.886	80	378	1149	1074	-0.609	455	694	434	640	0
1	20	11	""	"iYDR369C"	6020	22140	100	459	423	125	52	54	16	97	97	0	1137	1062	266	114	116	21	100	100	0	0.398	0.391	0.393	0.361	1.662	0.382	0.903	80	346	1430	1319	-1.330	407	1023	371	948	0
1	21	11	""	"iYDR371W"	6180	22150	100	552	498	219	55	57	15	98	97	0	508	466	184	125	127	25	97	90	0	1.298	1.299	1.256	1.374	1.728	1.273	0.889	80	410	880	784	0.376	497	383	443	341	0
1	22	11	""	"iYDR373W"	6370	22150	70	158	164	44	60	61	16	96	96	0	334	338	89	122	126	27	100	96	0	0.462	0.481	0.453	0.478	1.600	0.456	0.687	32	231	310	320	-1.113	98	212	104	216	0
1	23	11	""	"iYDR375C"	6530	22140	100	239	226	69	55	58	15	95	92	0	1084	1041	217	119	122	22	100	100	0	0.191	0.185	0.185	0.167	1.676	0.188	0.850	80	398	1149	1093	-2.391	184	965	171	922	0
1	24	11	""	"iYDR377W"	6690	22140	90	179	177	40	63	63	16	98	98	0	635	633	103	124	126	23	100	100	0	0.227	0.224	0.222	0.210	1.561	0.222	0.789	52	352	627	623	-2.139	116	511	114	509	0
1	1	12	""	"iYER056C-A"	2790	22280	100	638	617	119	51	53	13	100	100	0	1259	1243	173	127	129	23	100	100	0	0.519	0.507	0.510	0.500	1.246	0.501	0.883	80	406	1719	1682	-0.947	587	1132	566	1116	0
1	2	12	""	"iYER058W"	2950	22280	100	1037	961	255	54	56	15	100	100	0	2019	1873	526	121	124	20	100	100	0	0.518	0.518	0.519	0.521	1.713	0.493	0.878	80	382	2881	2659	-0.949	983	1898	907	1752	0
1	3	12	""	"iYER060W"	3120	22290	110	2337	2183	474	54	56	16	100	100	0	3497	3084	1041	125	128	24	97	97	0	0.677	0.719	0.693	0.816	2.160	0.661	0.877	80	439	5655	5088	-0.563	2283	3372	2129	2959	0
1	4	12	""	"iYER061C"	3300	22280	100	467	422	146	55	57	16	97	93	0	1244	1158	301	121	123	21	100	100	0	0.367	0.354	0.359	0.314	1.723	0.356	0.872	80	395	1535	1404	-1.447	412	1123	367	1037	0
1	5	12	""	"iYER063W"	3460	22290	100	2550	2444	473	58	60	18	100	100	0	3356	3089	836	120	121	21	100	100	0	0.770	0.804	0.772	0.863	1.848	0.760	0.860	80	383	5728	5355	-0.377	2492	3236	2386	2969	0
1	6	12	""	"iYER065C"	3630	22280	90	494	478	105	51	52	15	100	100	0	1473	1470	169	113	115	21	100	100	0	0.326	0.315	0.326	0.303	1.350	0.310	0.834	52	346	1803	1784	-1.618	443	1360	427	1357	0
1	7	12	""	"iYER096W"	3810	22290	80	140	142	35	49	54	48	90	42	0	297	299	45	110	112	21	100	100	0	0.487	0.492	0.487	0.464	1.624	0.458	0.661	52	299	278	282	-1.039	91	187	93	189	0
1	8	12	""	"iYERCtau2"	3970	22290	90	456	431	102	56	57	17	100	100	0	544	561	121	110	111	18	100	100	0	0.922	0.831	0.794	0.829	1.326	0.837	0.843	52	341	834	826	-0.118	400	434	375	451	0
1	9	12	""	"iYER098W"	4150	22290	100	1212	1149	296	49	51	15	100	100	0	951	929	166	107	108	18	100	100	0	1.378	1.338	1.365	1.296	1.373	1.408	0.872	80	404	2007	1922	0.463	1163	844	1100	822	0
1	10	12	""	"iYER100W"	4320	22290	100	730	672	180	48	51	17	100	100	0	858	817	176	106	107	20	100	100	0	0.907	0.878	0.899	0.846	1.560	0.883	0.836	80	369	1434	1335	-0.141	682	752	624	711	0
1	11	12	""	"iYER102W"	4480	22300	110	4052	4098	1058	50	53	17	100	100	0	2616	2346	737	108	110	20	98	98	0	1.596	1.809	1.664	1.903	1.734	1.814	0.824	80	426	6510	6286	0.674	4002	2508	4048	2238	0
1	12	12	""	"iYER104W"	4660	22300	100	2454	2389	1043	51	52	13	100	100	0	917	910	352	109	110	19	100	100	0	2.974	2.919	2.785	2.927	1.615	3.082	0.879	80	408	3211	3139	1.572	2403	808	2338	801	0
1	13	12	""	"iYGL200C"	4830	22300	100	417	377	113	49	52	21	100	97	0	1442	1335	342	112	114	21	100	100	0	0.277	0.268	0.262	0.259	1.628	0.256	0.826	80	371	1698	1551	-1.854	368	1330	328	1223	0
1	14	12	""	"iYGL197W"	4990	22300	100	952	840	297	51	53	16	100	100	0	2736	2616	665	114	115	23	100	100	0	0.344	0.315	0.319	0.282	1.633	0.317	0.876	80	382	3523	3291	-1.541	901	2622	789	2502	0
1	15	12	""	"iYGL195W"	5160	22310	100	2748	2386	843	51	54	21	100	100	0	1205	1035	461	115	117	23	97	96	0	2.474	2.538	2.456	2.885	1.786	2.463	0.874	80	396	3787	3255	1.307	2697	1090	2335	920	0
1	16	12	""	"iYGL192W"	5330	22310	100	742	684	252	52	54	14	100	100	0	3028	2769	1068	117	119	23	100	100	0	0.237	0.238	0.233	0.240	1.741	0.225	0.881	80	382	3601	3284	-2.077	690	2911	632	2652	0
1	17	12	""	"iYGL190C"	5500	22300	100	747	661	226	54	56	16	98	98	0	2492	2246	785	118	121	23	100	100	0	0.292	0.285	0.277	0.273	1.794	0.268	0.867	80	420	3067	2735	-1.776	693	2374	607	2128	0
1	18	12	""	"iYGL188C"	5670	22300	90	156	155	31	55	56	17	98	98	0	473	485	59	119	121	23	100	100	0	0.285	0.273	0.276	0.258	1.518	0.256	0.696	52	347	455	466	-1.809	101	354	100	366	0
1	19	12	""	"iYGL152C"	5850	22300	90	393	374	86	52	54	16	100	100	0	1027	1025	102	116	117	20	100	100	0	0.374	0.354	0.372	0.336	1.457	0.341	0.783	52	365	1252	1231	-1.418	341	911	322	909	0
1	20	12	""	"iYGL149W"	6020	22310	60	198	189	44	49	51	16	100	96	0	383	392	64	109	110	19	100	100	0	0.544	0.495	0.543	0.473	1.569	0.473	0.632	32	176	423	423	-0.879	149	274	140	283	0
1	21	12	""	"iYGL147C"	6190	22310	100	274	262	86	54	56	17	95	91	0	860	822	208	116	119	23	100	100	0	0.296	0.295	0.285	0.256	2.282	0.281	0.760	80	382	964	914	-1.758	220	744	208	706	0
1	22	12	""	"iYGL145W"	6350	22320	110	872	800	221	55	57	15	100	100	0	559	501	199	119	120	23	92	91	0	1.857	1.950	1.878	2.191	1.863	1.840	0.803	80	456	1257	1127	0.893	817	440	745	382	0
1	23	12	""	"iYGL143C"	6520	22310	90	489	448	121	54	57	16	100	100	0	1300	1271	232	120	121	21	100	100	0	0.369	0.342	0.357	0.325	1.363	0.345	0.821	52	340	1615	1545	-1.440	435	1180	394	1151	0
1	24	12	""	"iYGL141W"	6690	22310	90	1059	968	273	64	66	18	100	100	0	930	951	184	126	127	22	100	100	0	1.238	1.096	1.137	1.040	1.561	1.163	0.810	52	379	1799	1729	0.308	995	804	904	825	0
1	1	13	""	"iYGR165W"	2780	22450	100	397	372	92	50	51	13	100	98	0	1250	1184	285	121	123	22	100	100	0	0.307	0.303	0.301	0.297	1.517	0.293	0.897	80	419	1476	1385	-1.702	347	1129	322	1063	0
1	2	13	""	"iYGR167W"	2950	22460	100	1991	1821	463	53	56	15	100	100	0	1537	1341	463	120	123	20	100	100	0	1.368	1.448	1.398	1.675	1.913	1.392	0.895	80	382	3355	2989	0.452	1938	1417	1768	1221	0
1	3	13	""	"iYGR169C"	3120	22450	100	2491	2338	664	53	54	14	100	100	0	3496	3361	942	120	123	22	100	100	0	0.722	0.705	0.709	0.688	1.445	0.694	0.914	80	382	5814	5526	-0.470	2438	3376	2285	3241	0
1	4	13	""	"iYGR171C"	3290	22460	100	1202	1132	265	51	52	13	100	100	0	1455	1363	318	115	117	21	100	100	0	0.859	0.866	0.848	0.869	1.514	0.854	0.882	80	382	2491	2329	-0.219	1151	1340	1081	1248	0
1	5	13	""	"iYGR173W"	3450	22460	110	1294	1224	293	51	52	14	100	100	0	1205	1119	295	114	116	21	100	100	0	1.139	1.167	1.142	1.204	1.523	1.152	0.885	80	425	2334	2178	0.188	1243	1091	1173	1005	0
1	6	13	""	"iYGR174C"	3630	22460	100	1037	1000	171	47	50	14	100	100	0	1212	1112	284	109	112	22	100	100	0	0.898	0.950	0.915	1.006	1.561	0.910	0.874	80	418	2093	1956	-0.156	990	1103	953	1003	0
1	7	13	""	"iYGR211W"	3800	22460	100	1000	943	225	50	51	13	100	100	0	1780	1711	255	110	111	20	100	100	0	0.569	0.558	0.565	0.535	1.473	0.557	0.869	80	396	2620	2494	-0.814	950	1670	893	1601	0
1	8	13	""	"iYGR213C"	3970	22460	100	942	925	238	51	52	14	100	100	0	1963	1979	475	110	110	18	100	100	0	0.481	0.468	0.464	0.461	1.634	0.438	0.799	80	408	2744	2743	-1.056	891	1853	874	1869	0
1	9	13	""	"iYGR215W"	4140	22470	100	414	387	114	47	49	14	100	100	0	531	480	165	106	108	19	96	96	0	0.864	0.909	0.900	0.977	1.888	0.856	0.862	80	395	792	714	-0.212	367	425	340	374	0
1	10	13	""	"iYGR217W"	4310	22460	90	308	307	64	49	50	15	100	100	0	503	505	63	106	108	20	100	100	0	0.652	0.647	0.640	0.621	1.468	0.644	0.800	52	342	656	657	-0.616	259	397	258	399	0
1	11	13	""	"iYGRCtau3"	4480	22470	100	431	413	116	51	52	14	100	100	0	429	412	103	109	111	20	98	98	0	1.188	1.195	1.184	1.207	1.786	1.203	0.815	80	408	700	665	0.248	380	320	362	303	0
1	12	13	""	"iYGR218W"	4650	22470	90	2495	2398	383	51	52	14	100	100	0	909	899	124	110	111	20	100	100	0	3.059	2.975	2.938	2.965	1.259	3.145	0.874	52	322	3243	3136	1.613	2444	799	2347	789	0
1	13	13	""	"iYHR177W"	4810	22470	100	2426	2104	742	51	53	14	100	100	0	3927	3491	1170	113	116	20	100	98	0	0.623	0.608	0.610	0.619	1.705	0.595	0.902	80	409	6189	5431	-0.683	2375	3814	2053	3378	0
1	14	13	""	"iYHR179W"	4990	22480	110	1109	1044	233	54	56	15	100	100	0	1220	1103	347	120	121	23	100	98	0	0.959	1.007	0.981	1.115	1.616	0.945	0.879	80	425	2155	1973	-0.060	1055	1100	990	983	0
1	15	13	""	"iYHR180W"	5150	22480	110	2791	2671	630	53	56	23	100	100	0	4579	4296	1053	120	122	24	100	100	0	0.614	0.627	0.621	0.626	1.382	0.602	0.907	80	427	7197	6794	-0.704	2738	4459	2618	4176	0
1	16	13	""	"iYHR181W"	5330	22470	100	826	776	220	53	57	24	100	98	0	1426	1347	321	121	123	23	100	100	0	0.592	0.590	0.587	0.566	1.535	0.581	0.892	80	394	2078	1949	-0.756	773	1305	723	1226	0
1	17	13	""	"iYHR183W"	5500	22480	100	2197	2043	452	56	58	16	100	100	0	2179	2018	512	121	124	23	100	100	0	1.040	1.047	1.048	1.075	1.430	1.024	0.894	80	369	4199	3884	0.057	2141	2058	1987	1897	0
1	18	13	""	"iYHR185C"	5660	22480	100	2171	1994	532	54	56	16	100	100	0	1470	1399	359	117	121	23	100	100	0	1.565	1.513	1.528	1.521	1.530	1.531	0.883	80	416	3470	3222	0.646	2117	1353	1940	1282	0
1	19	13	""	"iYIL166C"	5840	22480	100	1442	1250	505	51	52	15	100	98	0	1753	1551	600	114	116	21	100	100	0	0.849	0.834	0.828	0.813	1.808	0.824	0.900	80	430	3030	2636	-0.237	1391	1639	1199	1437	0
1	20	13	""	"iYIL164C-1"	6010	22480	100	592	558	141	51	52	14	100	100	0	1742	1626	487	112	113	20	100	100	0	0.332	0.335	0.337	0.343	1.547	0.310	0.867	80	409	2171	2021	-1.591	541	1630	507	1514	0
1	21	13	""	"iYIL162W"	6180	22480	100	407	387	110	54	55	14	98	97	0	1095	1056	250	115	119	24	100	100	0	0.360	0.354	0.353	0.328	1.658	0.346	0.844	80	384	1333	1274	-1.473	353	980	333	941	0
1	22	13	""	"iYIL159W"	6350	22490	110	1050	1019	207	53	55	14	100	100	0	1719	1582	433	117	119	23	100	100	0	0.622	0.659	0.640	0.691	1.447	0.620	0.884	80	413	2599	2431	-0.684	997	1602	966	1465	0
1	23	13	""	"iYIL157C"	6520	22480	110	1423	1251	437	56	58	16	100	100	0	2855	2601	724	118	119	23	100	100	0	0.499	0.481	0.502	0.441	1.639	0.487	0.886	80	440	4104	3678	-1.002	1367	2737	1195	2483	0
1	24	13	""	"iYIL155C"	6680	22490	110	1626	1610	326	66	69	25	100	100	0	2263	2298	439	126	127	26	100	100	0	0.730	0.711	0.721	0.712	1.277	0.705	0.817	80	481	3697	3716	-0.454	1560	2137	1544	2172	0
1	1	14	""	"iYJL112W"	2780	22620	110	976	911	268	51	53	15	100	100	0	2042	1930	469	122	125	24	100	100	0	0.482	0.476	0.470	0.459	1.366	0.471	0.913	80	483	2845	2668	-1.054	925	1920	860	1808	0
1	2	14	""	"iYJL110C"	2950	22620	100	601	561	149	55	57	14	100	100	0	1314	1248	253	123	126	22	100	100	0	0.458	0.450	0.449	0.428	1.392	0.446	0.881	80	370	1737	1631	-1.125	546	1191	506	1125	0
1	3	14	""	"iYJL107C"	3120	22630	110	711	669	154	53	55	19	100	100	0	2678	2481	672	121	124	24	100	100	0	0.257	0.261	0.257	0.266	1.389	0.248	0.914	80	428	3215	2976	-1.958	658	2557	616	2360	0
1	4	14	""	"iYJL106W-1"	3280	22620	90	977	878	288	53	55	15	100	100	0	1847	1671	474	118	122	27	100	100	0	0.534	0.531	0.538	0.514	1.377	0.536	0.895	52	312	2653	2378	-0.904	924	1729	825	1553	0
1	5	14	""	"iYJL104W"	3450	22630	100	785	739	175	55	57	17	100	100	0	1761	1635	413	119	122	27	100	100	0	0.445	0.451	0.444	0.461	1.539	0.430	0.892	80	382	2372	2200	-1.169	730	1642	684	1516	0
1	6	14	""	"iYJL103C"	3620	22630	100	355	340	91	52	54	16	100	100	0	1623	1503	392	116	119	24	100	100	0	0.201	0.208	0.205	0.204	1.562	0.198	0.868	80	396	1810	1675	-2.314	303	1507	288	1387	0
1	7	14	""	"iYJL060W"	3800	22630	100	651	618	143	51	53	15	100	100	0	760	711	172	115	116	23	100	100	0	0.930	0.951	0.944	0.970	1.601	0.925	0.827	80	396	1245	1163	-0.104	600	645	567	596	0
1	8	14	""	"iYJL057C"	3960	22630	90	760	739	128	52	55	22	100	100	0	1452	1436	171	112	117	26	100	100	0	0.528	0.519	0.517	0.511	1.233	0.524	0.863	52	322	2048	2011	-0.920	708	1340	687	1324	0
1	9	14	""	"iYJL055W"	4130	22630	100	257	242	73	47	51	21	96	93	0	857	802	212	110	113	26	100	100	0	0.281	0.282	0.274	0.264	1.722	0.269	0.837	80	383	957	887	-1.831	210	747	195	692	0
1	10	14	""	"iYJL053W"	4290	22630	90	296	287	63	50	52	20	100	100	0	1094	1062	172	112	118	37	100	100	0	0.251	0.249	0.247	0.242	1.281	0.248	0.857	52	363	1228	1187	-1.997	246	982	237	950	0
1	11	14	""	"iYJL051W"	4480	22630	90	408	378	129	55	58	19	98	98	0	1093	1021	240	116	123	36	100	100	0	0.361	0.357	0.366	0.313	1.808	0.363	0.840	52	353	1330	1228	-1.469	353	977	323	905	0
1	12	14	""	"iYJL049W"	4650	22640	100	1489	1362	407	51	53	14	100	100	0	542	495	151	110	112	20	97	95	0	3.329	3.405	3.305	3.699	1.849	3.518	0.846	80	395	1870	1696	1.735	1438	432	1311	385	0
1	13	14	""	"iYKL134C"	4810	22640	90	587	580	84	51	53	13	100	100	0	1006	972	139	114	118	21	100	100	0	0.601	0.617	0.610	0.617	1.221	0.620	0.822	52	322	1428	1387	-0.735	536	892	529	858	0
1	14	14	""	"iYKL131W"	4980	22640	100	346	329	80	55	56	14	100	100	0	915	856	186	121	123	22	100	100	0	0.366	0.373	0.380	0.367	1.530	0.354	0.850	80	405	1085	1009	-1.448	291	794	274	735	0
1	15	14	""	"iYKL129C"	5160	22640	90	244	235	75	52	54	19	96	92	0	619	602	105	119	120	23	100	100	0	0.384	0.379	0.400	0.345	1.771	0.393	0.792	52	330	692	666	-1.381	192	500	183	483	0
1	16	14	""	"itK(CUU)K"	5320	22640	90	545	546	96	53	56	17	100	100	0	1601	1595	147	123	126	28	100	100	0	0.333	0.335	0.334	0.329	1.254	0.320	0.825	52	341	1970	1965	-1.587	492	1478	493	1472	0
1	17	14	""	"iYKL126W"	5490	22640	100	381	351	116	54	55	13	93	92	0	1261	1203	282	118	122	22	98	98	0	0.286	0.274	0.279	0.241	1.894	0.274	0.827	80	405	1470	1382	-1.805	327	1143	297	1085	0
1	18	14	""	"iYKL123W"	5670	22650	80	146	149	29	54	55	14	100	100	0	311	318	48	115	118	20	100	100	0	0.469	0.468	0.458	0.459	1.489	0.438	0.684	52	295	288	298	-1.091	92	196	95	203	0
1	19	14	""	"iYKL086W"	5830	22650	80	384	416	181	52	55	18	100	100	0	734	767	342	114	115	20	100	100	0	0.535	0.557	0.509	0.563	1.681	0.517	0.800	52	285	952	1017	-0.901	332	620	364	653	0
1	20	14	""	"iYKL084W"	6000	22650	100	710	643	214	51	52	15	100	100	0	720	666	190	109	111	20	100	100	0	1.079	1.063	1.052	1.007	1.690	1.082	0.860	80	396	1270	1149	0.109	659	611	592	557	0
1	21	14	""	"iYKL081W"	6170	22650	100	441	409	167	53	54	14	93	93	0	903	868	314	114	116	22	100	100	0	0.492	0.472	0.484	0.437	1.973	0.461	0.860	80	384	1177	1110	-1.024	388	789	356	754	0
1	22	14	""	"iYKL079W"	6340	22650	100	431	385	134	55	56	14	92	92	0	824	765	225	114	116	22	98	98	0	0.530	0.507	0.523	0.481	2.244	0.491	0.810	80	371	1086	981	-0.917	376	710	330	651	0
1	23	14	""	"iYKL077W"	6510	22660	100	1363	1321	216	55	57	16	100	100	0	810	776	186	113	115	22	98	97	0	1.877	1.910	1.810	1.996	1.694	1.933	0.820	80	382	2005	1929	0.908	1308	697	1266	663	0
1	24	14	""	"iYKL074C"	6680	22650	100	289	275	83	60	63	22	93	92	0	765	757	151	120	121	24	100	100	0	0.355	0.338	0.362	0.343	1.483	0.335	0.728	80	426	874	852	-1.494	229	645	215	637	0
1	1	15	""	"iYLR056W"	2770	22790	110	465	440	91	53	56	16	100	100	0	1183	1156	142	126	129	24	100	100	0	0.390	0.376	0.384	0.364	1.392	0.370	0.867	80	469	1469	1417	-1.359	412	1057	387	1030	0
1	2	15	""	"iYLR058C"	2940	22790	100	612	572	130	58	60	15	100	100	0	1396	1384	206	128	130	24	100	100	0	0.437	0.409	0.414	0.395	1.371	0.405	0.901	80	384	1822	1770	-1.195	554	1268	514	1256	0
1	3	15	""	"iYLR060W"	3110	22790	100	245	234	62	55	58	22	97	93	0	737	709	127	124	128	28	100	100	0	0.310	0.306	0.304	0.282	1.678	0.297	0.814	80	357	803	764	-1.690	190	613	179	585	0
1	4	15	""	"iYLR063W"	3280	22790	110	653	614	162	57	61	22	100	98	0	1058	1011	194	126	131	31	100	100	0	0.639	0.629	0.632	0.597	1.509	0.630	0.881	80	438	1528	1442	-0.645	596	932	557	885	0
1	5	15	""	"iYLR065C"	3450	22790	110	1421	1310	359	56	60	20	100	100	0	1237	1227	265	125	129	30	100	100	0	1.228	1.138	1.125	1.089	1.473	1.184	0.881	80	411	2477	2356	0.296	1365	1112	1254	1102	0
1	6	15	""	"iYLR067C"	3620	22800	110	643	637	100	54	57	17	100	100	0	1425	1400	196	120	124	26	100	100	0	0.451	0.455	0.459	0.454	1.235	0.445	0.893	80	425	1894	1863	-1.148	589	1305	583	1280	0
1	7	15	""	"iYLRCdelta5"	3790	22790	90	515	485	115	51	53	15	100	100	0	791	781	153	116	119	24	100	100	0	0.687	0.653	0.654	0.635	1.355	0.671	0.862	52	330	1139	1099	-0.541	464	675	434	665	0
1	8	15	""	"iYLR108C"	3960	22800	110	580	573	95	50	53	18	100	100	0	1584	1491	383	112	115	25	100	100	0	0.360	0.379	0.368	0.396	1.450	0.346	0.866	80	454	2002	1902	-1.474	530	1472	523	1379	0
1	9	15	""	"iYLR110C"	4130	22800	100	267	258	65	48	51	17	100	98	0	767	750	122	113	115	23	100	100	0	0.335	0.330	0.333	0.315	1.551	0.321	0.831	80	384	873	847	-1.578	219	654	210	637	0
1	10	15	""	"iYLR112W"	4300	22810	110	756	771	138	51	53	16	100	100	0	1419	1399	337	116	121	29	100	100	0	0.541	0.561	0.547	0.579	1.389	0.527	0.873	80	441	2008	2003	-0.886	705	1303	720	1283	0
1	11	15	""	"itR(ACG)L"	4470	22810	110	1282	1272	167	56	59	17	100	100	0	1171	1133	226	118	121	25	100	100	0	1.164	1.198	1.163	1.227	1.267	1.150	0.869	80	437	2279	2231	0.219	1226	1053	1216	1015	0
1	12	15	""	"iYLR115W"	4640	22800	110	812	751	198	53	55	16	100	100	0	1445	1400	216	112	114	21	100	100	0	0.569	0.542	0.567	0.501	1.643	0.552	0.881	80	426	2092	1986	-0.813	759	1333	698	1288	0
1	13	15	""	"iYLR448W"	4810	22800	90	452	442	80	53	55	16	100	100	0	1458	1424	250	114	116	22	100	100	0	0.297	0.297	0.294	0.296	1.259	0.289	0.860	52	340	1743	1699	-1.752	399	1344	389	1310	0
1	14	15	""	"iYLR450W"	4980	22810	100	294	271	83	52	54	14	100	98	0	881	812	252	117	119	20	100	100	0	0.317	0.315	0.328	0.318	1.873	0.299	0.858	80	396	1006	914	-1.659	242	764	219	695	0
1	15	15	""	"iYLR452C"	5150	22810	100	707	651	192	49	51	14	100	100	0	1343	1230	377	116	118	22	100	100	0	0.536	0.540	0.537	0.551	1.777	0.516	0.879	80	396	1885	1716	-0.899	658	1227	602	1114	0
1	16	15	""	"iYLR454W"	5310	22810	90	722	697	152	54	59	21	100	100	0	828	793	121	123	126	31	100	100	0	0.948	0.960	0.955	0.944	1.256	1.006	0.869	52	339	1373	1313	-0.078	668	705	643	670	0
1	17	15	""	"iYLRCdelta27"	5490	22810	100	1785	1591	541	52	55	15	100	100	0	2045	1888	592	115	118	22	100	100	0	0.898	0.868	0.882	0.841	1.744	0.871	0.907	80	406	3663	3312	-0.155	1733	1930	1539	1773	0
1	18	15	""	"iYLR456W"	5650	22810	90	545	518	121	49	52	16	100	100	0	831	799	179	112	114	23	100	100	0	0.690	0.683	0.689	0.681	1.268	0.667	0.887	52	332	1215	1156	-0.536	496	719	469	687	0
1	19	15	""	"iYML105C"	5830	22820	100	572	556	141	49	52	18	100	100	0	585	568	121	110	113	23	100	100	0	1.101	1.107	1.102	1.111	1.597	1.136	0.824	80	416	998	965	0.139	523	475	507	458	0
1	20	15	""	"iYML103C"	6000	22810	90	382	373	87	51	58	102	98	86	0	966	956	135	111	113	23	100	100	0	0.387	0.381	0.384	0.365	1.358	0.413	0.534	52	322	1186	1167	-1.369	331	855	322	845	0
1	21	15	""	"iYML100W"	6170	22820	100	1366	1304	280	52	58	92	100	100	0	741	701	176	112	113	22	100	98	0	2.089	2.126	2.062	2.246	1.688	2.157	0.865	80	396	1943	1841	1.063	1314	629	1252	589	0
1	22	15	""	"iYML098W"	6340	22820	100	724	657	214	51	52	14	100	100	0	1437	1274	487	110	112	20	100	98	0	0.507	0.521	0.495	0.576	1.946	0.487	0.887	80	384	2000	1770	-0.979	673	1327	606	1164	0
1	23	15	""	"iYML095C"	6510	22820	100	371	347	101	53	54	15	97	96	0	646	626	126	107	110	20	100	100	0	0.590	0.566	0.586	0.529	1.840	0.573	0.825	80	357	857	813	-0.761	318	539	294	519	0
1	24	15	""	"iYML093W"	6670	22830	110	2565	2383	597	60	62	18	100	100	0	1882	1685	635	119	122	30	96	92	0	1.421	1.483	1.395	1.645	1.903	1.412	0.888	80	469	4268	3889	0.507	2505	1763	2323	1566	0
1	1	16	""	"iYMR210W"	2770	22950	100	293	281	77	55	56	16	97	95	0	664	646	100	130	132	24	100	100	0	0.446	0.438	0.459	0.399	1.879	0.437	0.783	80	413	772	742	-1.166	238	534	226	516	0
1	2	16	""	"iYMR212C"	2940	22960	100	398	387	79	59	61	16	100	98	0	1625	1566	323	129	131	26	98	98	0	0.227	0.228	0.225	0.234	2.034	0.212	0.848	80	384	1835	1765	-2.142	339	1496	328	1437	0
1	3	16	""	"iYMR214W"	3110	22950	100	423	392	133	54	56	18	93	92	0	1156	1073	255	121	124	25	100	100	0	0.357	0.355	0.383	0.340	1.659	0.356	0.844	80	370	1404	1290	-1.488	369	1035	338	952	0
1	4	16	""	"iYMR216C"	3280	22960	100	447	463	225	55	60	22	93	92	0	2172	2307	1127	121	127	31	100	100	0	0.191	0.187	0.183	0.170	2.081	0.178	0.875	80	396	2443	2594	-2.387	392	2051	408	2186	0
1	5	16	""	"iYMR218C"	3450	22960	100	393	366	145	56	61	20	95	92	0	1228	1143	384	126	131	32	98	98	0	0.306	0.305	0.305	0.296	2.226	0.297	0.859	80	384	1439	1327	-1.709	337	1102	310	1017	0
1	6	16	""	"iYMR220W"	3620	22960	100	2588	2486	404	56	58	17	100	100	0	2209	2108	460	120	124	27	100	100	0	1.212	1.222	1.196	1.281	1.635	1.212	0.887	80	370	4621	4418	0.277	2532	2089	2430	1988	0
1	7	16	""	"iYMR255W"	3790	22970	100	1274	1203	297	52	54	16	100	100	0	1441	1291	448	115	121	26	100	97	0	0.922	0.979	0.921	1.127	2.100	0.925	0.888	80	404	2548	2327	-0.118	1222	1326	1151	1176	0
1	8	16	""	"iYMR257C"	3960	22960	90	1249	1101	392	49	52	16	100	100	0	1752	1586	495	116	120	26	100	100	0	0.733	0.716	0.711	0.686	1.397	0.723	0.898	52	322	2836	2522	-0.447	1200	1636	1052	1470	0
1	9	16	""	"iYMR259C"	4130	22970	100	559	529	134	51	53	16	98	98	0	852	791	244	115	117	23	98	97	0	0.689	0.707	0.681	0.778	2.146	0.659	0.868	80	408	1245	1154	-0.537	508	737	478	676	0
1	10	16	""	"iYMR261C"	4300	22960	90	357	336	89	51	53	16	100	100	0	1193	1171	191	113	117	24	100	100	0	0.283	0.269	0.273	0.249	1.533	0.277	0.868	52	318	1386	1343	-1.819	306	1080	285	1058	0
1	11	16	""	"iYMR263W"	4470	22970	100	563	514	159	54	55	16	98	96	0	1729	1561	415	117	118	22	100	100	0	0.316	0.319	0.315	0.303	1.732	0.307	0.866	80	382	2121	1904	-1.663	509	1612	460	1444	0
1	12	16	""	"iYMR265C"	4640	22970	110	2366	2110	800	53	55	16	100	98	0	2016	1856	565	113	114	20	100	100	0	1.215	1.180	1.197	1.041	2.076	1.222	0.876	80	426	4216	3800	0.281	2313	1903	2057	1743	0
1	13	16	""	"iYNL061W"	4810	22980	110	2752	2583	629	52	54	16	100	100	0	893	808	288	113	115	20	96	93	0	3.462	3.642	3.495	4.327	1.949	3.513	0.883	80	438	3480	3226	1.791	2700	780	2531	695	0
1	14	16	""	"iYNL057W"	4980	22980	100	1270	1160	317	51	52	13	100	100	0	650	605	158	116	116	19	100	98	0	2.283	2.268	2.259	2.323	1.761	2.332	0.862	80	384	1753	1598	1.191	1219	534	1109	489	0
1	15	16	""	"iYNL055C"	5150	22980	110	892	886	140	51	52	16	100	100	0	1330	1308	320	114	116	21	100	100	0	0.692	0.699	0.662	0.738	1.651	0.644	0.813	80	397	2057	2029	-0.532	841	1216	835	1194	0
1	16	16	""	"iYNL054W"	5310	22980	110	2341	2299	465	52	57	21	100	100	0	1221	1226	258	115	119	27	100	100	0	2.070	2.023	2.005	2.031	1.311	2.060	0.892	80	424	3395	3358	1.049	2289	1106	2247	1111	0
1	17	16	""	"iYNL052W"	5490	22980	100	652	631	115	52	54	17	100	100	0	809	777	154	113	117	25	100	98	0	0.862	0.872	0.876	0.899	1.629	0.847	0.860	80	396	1296	1243	-0.214	600	696	579	664	0
1	18	16	""	"iYNL050C"	5660	22980	100	326	316	65	51	53	15	100	100	0	353	336	70	113	115	22	95	95	0	1.146	1.188	1.129	1.213	1.895	1.141	0.776	80	396	515	488	0.196	275	240	265	223	0
1	19	16	""	"iYNL016W"	5830	22980	100	715	681	164	49	51	15	100	100	0	1072	1075	256	114	117	23	100	100	0	0.695	0.658	0.663	0.663	1.577	0.643	0.890	80	356	1624	1593	-0.525	666	958	632	961	0
1	20	16	""	"iYNL013C"	5990	22980	110	2502	2390	656	51	58	88	100	100	0	3129	2823	871	113	115	23	100	100	0	0.813	0.863	0.831	0.881	1.528	0.843	0.898	80	438	5467	5049	-0.299	2451	3016	2339	2710	0
1	21	16	""	"iYNL011C"	6170	22990	110	1261	1216	230	51	53	14	100	100	0	1110	999	321	113	115	22	100	98	0	1.214	1.315	1.216	1.514	1.855	1.229	0.857	80	441	2207	2051	0.279	1210	997	1165	886	0
1	22	16	""	"iYNL009W"	6330	22980	90	492	476	160	49	51	15	100	98	0	1034	1032	260	110	110	19	100	100	0	0.479	0.463	0.461	0.433	1.488	0.470	0.869	52	330	1367	1349	-1.061	443	924	427	922	0
1	23	16	""	"iYNL007C"	6510	22990	100	860	900	280	53	54	16	100	100	0	917	920	307	111	112	21	100	100	0	1.001	1.047	1.017	1.098	1.504	1.026	0.898	80	392	1613	1656	0.002	807	806	847	809	0
1	24	16	""	"iYNL005C"	6670	22990	100	2362	2299	1022	60	62	17	100	100	0	853	903	385	121	124	29	100	98	0	3.145	2.863	2.861	2.850	1.543	2.915	0.893	80	400	3034	3021	1.653	2302	732	2239	782	0
1	1	17	""	"iYOR055W"	2770	23120	100	379	348	107	57	59	16	98	97	0	802	754	192	134	138	28	100	100	0	0.482	0.469	0.463	0.436	1.683	0.467	0.873	80	415	990	911	-1.053	322	668	291	620	0
1	2	17	""	"iYOR057W"	2930	23130	100	2020	1877	382	60	63	18	100	100	0	1132	1065	291	131	133	24	98	97	0	1.958	1.945	1.897	2.049	1.506	1.906	0.916	80	357	2961	2751	0.969	1960	1001	1817	934	0
1	3	17	""	"iYOR058C-1"	3100	23120	100	755	699	265	60	69	32	97	93	0	1803	1768	554	128	133	27	100	100	0	0.415	0.390	0.393	0.350	1.641	0.391	0.902	80	408	2370	2279	-1.269	695	1675	639	1640	0
1	4	17	""	"itK(UUU)O"	3270	23130	90	279	285	86	55	59	18	100	100	0	600	627	198	125	132	32	100	100	0	0.472	0.458	0.463	0.461	1.404	0.430	0.833	52	332	699	732	-1.084	224	475	230	502	0
1	5	17	""	"iYOR060C"	3440	23130	100	510	472	128	58	62	20	100	100	0	1830	1680	430	132	136	36	100	100	0	0.266	0.267	0.265	0.263	1.473	0.259	0.898	80	408	2150	1962	-1.909	452	1698	414	1548	0
1	6	17	""	"iYOR062C"	3620	23130	110	766	730	146	56	58	17	100	100	0	2677	2580	406	124	126	26	100	100	0	0.278	0.274	0.275	0.269	1.316	0.266	0.898	80	439	3263	3130	-1.846	710	2553	674	2456	0
1	7	17	""	"iYOR098C"	3790	23130	100	355	336	102	52	56	18	97	95	0	1322	1277	308	121	123	25	100	100	0	0.252	0.246	0.244	0.226	1.707	0.239	0.854	80	370	1504	1440	-1.987	303	1201	284	1156	0
1	8	17	""	"iYOR100C"	3960	23130	110	580	536	164	53	56	18	97	95	0	2629	2619	513	123	126	27	100	100	0	0.210	0.194	0.206	0.185	1.481	0.197	0.883	80	475	3033	2979	-2.250	527	2506	483	2496	0
1	9	17	""	"iYOR103C"	4130	23140	110	904	891	193	53	56	17	100	100	0	1706	1724	385	120	122	25	100	100	0	0.537	0.522	0.502	0.519	1.439	0.489	0.848	80	426	2437	2442	-0.898	851	1586	838	1604	0
1	10	17	""	"iYOR106W"	4300	23140	100	901	850	220	52	54	15	100	100	0	2056	1952	335	119	120	24	100	100	0	0.438	0.435	0.453	0.417	1.566	0.430	0.880	80	392	2786	2631	-1.190	849	1937	798	1833	0
1	11	17	""	"iYOR108W"	4460	23140	100	470	458	89	54	55	14	100	100	0	1310	1237	289	122	123	23	100	100	0	0.350	0.362	0.355	0.370	1.471	0.342	0.880	80	370	1604	1519	-1.514	416	1188	404	1115	0
1	12	17	""	"iYOR110W"	4630	23140	100	513	480	133	52	55	16	100	100	0	938	939	229	115	117	20	100	100	0	0.560	0.519	0.507	0.496	1.742	0.500	0.833	80	384	1284	1252	-0.836	461	823	428	824	0
1	13	17	""	"iYPL241C"	4800	23140	100	273	260	74	51	53	14	97	95	0	835	788	195	117	118	21	100	100	0	0.309	0.311	0.312	0.283	1.788	0.301	0.829	80	372	940	880	-1.693	222	718	209	671	0
1	14	17	""	"iYPL239W"	4970	23150	100	385	372	61	51	51	13	100	100	0	1401	1374	208	119	121	23	100	100	0	0.261	0.256	0.251	0.255	1.297	0.242	0.875	80	372	1616	1576	-1.940	334	1282	321	1255	0
1	15	17	""	"iYPL236C"	5140	23140	110	491	464	142	51	52	14	100	100	0	1798	1721	338	114	118	24	100	100	0	0.261	0.257	0.263	0.231	1.594	0.266	0.907	80	414	2124	2020	-1.936	440	1684	413	1607	0
1	16	17	""	"iYPL234C"	5310	23140	110	503	469	128	51	53	14	98	98	0	1583	1541	251	116	118	23	100	100	0	0.308	0.293	0.303	0.278	1.418	0.301	0.904	80	426	1919	1843	-1.698	452	1467	418	1425	0
1	17	17	""	"iYPL232W"	5480	23150	110	430	433	72	53	54	15	100	100	0	1757	1730	233	119	121	23	100	100	0	0.230	0.236	0.233	0.234	1.236	0.227	0.887	80	428	2015	1991	-2.119	377	1638	380	1611	0
1	18	17	""	"iYPL230W"	5650	23150	100	783	762	156	54	66	86	100	100	0	2043	1913	472	127	135	67	100	98	0	0.380	0.396	0.386	0.417	1.785	0.368	0.856	80	416	2645	2494	-1.394	729	1916	708	1786	0
1	19	17	""	"iYPL191C"	5840	23140	90	556	576	341	52	65	94	96	78	0	946	967	453	127	137	75	100	100	0	0.615	0.624	0.575	0.581	1.457	0.671	0.752	52	330	1323	1364	-0.700	504	819	524	840	0
1	20	17	""	"iYPL189W"	5990	23150	100	285	274	68	53	55	16	98	95	0	1046	1022	160	114	118	21	100	100	0	0.249	0.243	0.250	0.224	1.771	0.232	0.804	80	373	1164	1129	-2.006	232	932	221	908	0
1	21	17	""	"iYPL187W"	6160	23160	110	1824	1774	252	54	57	15	100	100	0	1605	1525	344	116	119	22	100	100	0	1.189	1.221	1.182	1.268	1.442	1.198	0.888	80	428	3259	3129	0.249	1770	1489	1720	1409	0
1	22	17	""	"iYPL184C"	6340	23160	110	1252	1192	230	52	55	16	100	100	0	3005	2980	335	114	117	21	100	100	0	0.415	0.398	0.411	0.389	1.328	0.395	0.888	80	449	4091	4006	-1.269	1200	2891	1140	2866	0
1	23	17	""	"iYPL183C"	6500	23160	110	1130	1123	181	53	56	15	100	100	0	2543	2516	248	119	123	26	100	100	0	0.444	0.446	0.448	0.442	1.185	0.436	0.870	80	413	3501	3467	-1.170	1077	2424	1070	2397	0
1	24	17	""	"iYPL180W"	6670	23160	110	700	663	138	61	63	17	100	100	0	2279	2259	278	126	130	28	100	100	0	0.297	0.282	0.285	0.273	1.279	0.281	0.912	80	484	2792	2735	-1.752	639	2153	602	2133	0
1	1	18	""	"iYPR149W"	2760	23290	110	312	291	81	59	62	16	96	95	0	1148	1096	201	139	141	26	100	100	0	0.251	0.242	0.252	0.229	1.503	0.243	0.838	80	541	1262	1189	-1.996	253	1009	232	957	0
1	2	18	""	"iYPR152C"	2930	23290	110	607	566	184	61	66	22	98	97	0	2198	2039	475	132	134	25	100	100	0	0.264	0.265	0.271	0.237	1.692	0.263	0.859	80	469	2612	2412	-1.920	546	2066	505	1907	0
1	3	18	""	"iYPR154W"	3100	23300	110	3109	2891	881	60	68	29	100	100	0	2077	2009	420	127	131	27	100	100	0	1.564	1.504	1.547	1.415	1.565	1.637	0.849	80	497	4999	4713	0.645	3049	1950	2831	1882	0
1	4	18	""	"iYPR156C"	3270	23300	100	1082	1038	184	53	57	19	100	100	0	3215	3020	664	129	135	29	100	100	0	0.333	0.341	0.331	0.349	1.388	0.316	0.876	80	440	4115	3876	-1.584	1029	3086	985	2891	0
1	5	18	""	"iYPR158W"	3440	23300	110	752	679	183	55	59	18	100	100	0	1770	1663	329	129	135	31	100	100	0	0.425	0.407	0.407	0.390	1.374	0.405	0.884	80	482	2338	2158	-1.235	697	1641	624	1534	0
1	6	18	""	"itA(AGC)P"	3610	23300	110	937	897	214	55	58	17	100	100	0	2484	2401	399	129	133	28	100	100	0	0.375	0.371	0.376	0.362	1.431	0.364	0.851	80	483	3237	3114	-1.417	882	2355	842	2272	0
1	7	18	""	"iYPR195C-0"	3780	23300	110	430	417	97	53	55	17	100	100	0	1436	1438	237	125	127	25	100	100	0	0.288	0.277	0.282	0.268	1.428	0.274	0.845	80	498	1688	1677	-1.798	377	1311	364	1313	0
1	8	18	""	"iYPR195C-2"	3950	23320	90	445	437	87	51	54	17	100	100	0	1673	1539	479	119	122	28	100	100	0	0.254	0.272	0.271	0.285	1.422	0.240	0.844	52	371	1948	1806	-1.980	394	1554	386	1420	0
1	9	18	""	"iYPRWtau4"	4120	23310	100	486	489	90	56	59	17	100	100	0	904	892	235	126	128	26	100	100	0	0.553	0.565	0.554	0.597	1.629	0.508	0.803	80	440	1208	1199	-0.855	430	778	433	766	0
1	10	18	""	"iYPR198W-1"	4290	23310	110	1536	1435	343	58	61	17	100	100	0	1951	1928	325	126	129	23	100	100	0	0.810	0.764	0.781	0.737	1.477	0.779	0.853	80	483	3303	3179	-0.304	1478	1825	1377	1802	0
1	11	18	""	"iYPR200C"	4460	23310	110	565	524	165	58	61	18	97	96	0	1218	1175	233	131	134	26	100	100	0	0.466	0.446	0.457	0.412	1.617	0.460	0.835	80	482	1594	1510	-1.100	507	1087	466	1044	0
1	12	18	""	"iYPR201W-1"	4630	23310	110	10011	9131	3208	61	65	22	100	100	0	11820	10785	3298	129	134	30	100	100	0	0.851	0.851	0.853	0.805	1.607	0.866	0.888	80	454	21641	19726	-0.233	9950	11691	9070	10656	0
1	13	18	"EMPTY"	"EMPTY"	4780	23310	100	54	55	14	52	55	16	17	3	0	119	122	23	119	123	24	15	5	0	100000.000	1.000	0.500	0.493	2.910	85.714	0.000	80	401	2	6	16.610	2	0	3	3	-75
1	14	18	"EMPTY"	"EMPTY"	4950	23310	100	57	59	14	51	53	14	28	12	0	136	133	27	122	124	22	27	11	0	0.429	0.727	0.481	0.428	3.454	0.107	0.009	80	416	20	19	-1.222	6	14	8	11	-75
1	15	18	"EMPTY"	"EMPTY"	5120	23310	100	51	54	27	49	50	14	18	3	0	126	131	23	120	122	24	23	3	0	0.333	0.455	0.914	0.896	5.140	0.141	0.009	80	429	8	16	-1.585	2	6	5	11	-75
1	16	18	"EMPTY"	"EMPTY"	5290	23320	100	51	53	12	51	52	15	16	5	0	120	120	20	118	119	23	17	2	0	0.000	1.000	0.636	0.635	3.298	0.080	0.007	80	440	2	4	Error	0	2	2	2	-75
1	17	18	"EMPTY"	"EMPTY"	5460	23320	100	57	57	17	53	55	15	26	7	0	132	134	25	126	127	22	25	3	0	0.667	0.500	0.878	0.830	2.675	0.074	0.004	80	429	10	12	-0.585	4	6	4	8	-75
1	18	18	"EMPTY"	"EMPTY"	5630	23320	100	59	63	20	54	57	23	15	3	0	144	145	27	124	127	25	37	13	0	0.250	0.429	0.700	0.601	4.547	0.672	0.029	80	429	25	30	-2.000	5	20	9	21	-75
1	19	18	"EMPTY"	"EMPTY"	5800	23320	100	49	50	14	50	59	80	0	0	0	118	118	23	118	122	34	5	2	0	100000.000	0.000	0.796	0.761	3.136	18.045	0.000	80	454	-1	0	16.610	-1	0	0	0	-75
1	20	18	"EMPTY"	"EMPTY"	5970	23320	100	47	50	14	51	54	26	5	0	0	112	114	20	113	116	25	12	0	0	4.000	-1.000	0.905	0.885	3.779	0.085	0.002	80	429	-5	0	2.000	-4	-1	-1	1	-75
1	21	18	"EMPTY"	"EMPTY"	6140	23320	100	57	60	13	54	57	15	18	6	0	115	119	19	115	118	23	17	2	0	100000.000	1.500	0.778	0.675	2.970	0.238	0.021	80	416	3	10	16.610	3	0	6	4	-75
1	22	18	"EMPTY"	"EMPTY"	6310	23330	100	53	56	17	52	55	15	16	5	0	117	121	32	116	119	21	20	2	0	1.000	0.800	0.500	0.544	3.387	0.167	0.021	80	430	2	9	0.000	1	1	4	5	-75
1	23	18	"EMPTY"	"EMPTY"	6480	23330	100	52	54	16	52	56	15	17	3	0	113	116	20	118	121	22	10	2	0	0.000	-1.000	0.875	0.985	2.556	0.026	0.000	80	429	-5	0	Error	0	-5	2	-2	-75
1	24	18	"EMPTY"	"EMPTY"	6650	23330	100	59	61	15	58	60	16	15	3	0	147	147	24	129	132	27	35	6	0	0.056	0.167	0.680	0.642	3.771	0.012	0.000	80	473	19	21	-4.170	1	18	3	18	-75
2	1	1	"FLO1"	"YAR050W"	7350	20430	110	8256	7898	1907	71	102	253	100	100	0	8895	8734	1577	135	144	78	100	100	0	0.934	0.910	0.958	0.892	1.327	0.924	0.864	80	547	16945	16426	-0.098	8185	8760	7827	8599	0
2	2	1	"HTB2"	"YBL002W"	7530	20430	110	2502	2405	507	69	90	164	100	98	0	2251	2241	225	140	150	82	100	100	0	1.153	1.112	1.162	1.066	1.532	1.159	0.838	80	478	4544	4437	0.205	2433	2111	2336	2101	0
2	3	1	"FUS3"	"YBL016W"	7690	20440	110	725	726	115	61	64	23	100	100	0	1664	1627	214	134	139	39	100	100	0	0.434	0.445	0.460	0.443	1.283	0.413	0.821	80	456	2194	2158	-1.204	664	1530	665	1493	0
2	4	1	""	"YBL032W"	7860	20440	110	1075	1049	148	69	73	26	100	100	0	1826	1776	220	134	141	42	100	100	0	0.595	0.597	0.597	0.594	1.275	0.574	0.852	80	463	2698	2622	-0.750	1006	1692	980	1642	0
2	5	1	""	"YBL048W"	8040	20440	120	1428	1292	419	70	74	24	99	99	0	1101	1002	316	139	143	32	95	94	0	1.412	1.416	1.394	1.300	2.079	1.461	0.823	120	531	2320	2085	0.497	1358	962	1222	863	0
2	6	1	""	"YBL064C"	8210	20450	110	505	479	89	76	83	30	100	100	0	1752	1739	261	158	165	43	100	100	0	0.269	0.255	0.264	0.252	1.358	0.235	0.791	80	403	2023	1984	-1.894	429	1594	403	1581	0
2	7	1	""	"YAR061W"	8380	20440	120	1678	1540	526	91	120	101	96	93	0	2275	2082	626	175	236	188	95	94	0	0.756	0.760	0.776	0.747	2.125	0.762	0.832	120	478	3687	3356	-0.404	1587	2100	1449	1907	0
2	8	1	""	"YBL005W-A"	8540	20450	120	16041	14022	4412	90	130	116	100	100	0	23715	20466	7517	166	240	211	100	100	0	0.677	0.686	0.690	0.772	2.227	0.646	0.859	120	432	39500	34232	-0.562	15951	23549	13932	20300	0
2	9	1	"RFT1"	"YBL020W"	8710	20450	120	3170	2785	960	104	175	153	95	94	0	3977	3506	1227	161	190	99	99	96	0	0.803	0.801	0.794	0.781	2.459	0.769	0.855	120	489	6882	6026	-0.316	3066	3816	2681	3345	0
2	10	1	""	"YBL036C"	8880	20450	110	6534	6372	723	110	178	151	100	100	0	2292	2307	189	153	180	78	100	100	0	3.003	2.907	2.955	2.895	1.171	3.089	0.861	80	449	8563	8416	1.587	6424	2139	6262	2154	0
2	11	1	"SAS3"	"YBL052C"	9050	20450	110	6684	6558	1008	101	118	57	100	100	0	3384	3412	630	152	169	61	100	100	0	2.037	1.981	1.948	2.008	1.268	2.045	0.861	80	483	9815	9717	1.026	6583	3232	6457	3260	0
2	12	1	"PRS4"	"YBL068W"	9220	20450	110	2895	2832	358	85	104	57	100	100	0	2457	2429	215	162	170	54	100	100	0	1.224	1.212	1.256	1.205	1.202	1.252	0.853	80	455	5105	5014	0.292	2810	2295	2747	2267	0
2	13	1	"ARO4"	"YBR249C"	9380	20450	110	767	737	147	69	77	43	100	100	0	1631	1638	157	143	151	45	100	100	0	0.469	0.447	0.455	0.432	1.385	0.433	0.848	80	475	2186	2163	-1.092	698	1488	668	1495	0
2	14	1	"TSC10"	"YBR265W"	9560	20450	110	843	823	150	62	68	36	100	100	0	2073	2049	201	126	134	38	100	100	0	0.401	0.396	0.413	0.387	1.289	0.385	0.844	80	469	2728	2684	-1.318	781	1947	761	1923	0
2	15	1	""	"YBR281C"	9730	20460	120	1873	1616	696	59	63	28	99	98	0	4198	3611	1613	119	123	27	96	95	0	0.445	0.446	0.454	0.496	3.435	0.418	0.853	120	492	5893	5049	-1.169	1814	4079	1557	3492	0
2	16	1	"MAL33"	"YBR297W"	9890	20460	120	1850	1637	547	63	69	26	99	97	0	2394	2088	772	118	123	27	100	97	0	0.785	0.799	0.802	0.824	2.790	0.755	0.824	120	485	4063	3544	-0.349	1787	2276	1574	1970	0
2	17	1	"GBP2"	"YCL011C"	10070	20460	120	4548	3886	1553	66	76	32	100	99	0	1806	1602	587	124	130	34	96	93	0	2.665	2.585	2.628	2.469	2.469	2.761	0.856	120	520	6164	5298	1.414	4482	1682	3820	1478	0
2	18	1	"RNQ1"	"YCL028W"	10230	20460	110	3090	2987	450	70	82	48	100	100	0	3230	3227	379	142	156	55	100	100	0	0.978	0.946	0.970	0.938	1.244	0.948	0.860	80	441	6108	6002	-0.032	3020	3088	2917	3085	0
2	19	1	"SRB6"	"YBR253W"	10410	20460	120	841	779	260	67	77	43	95	94	0	1463	1351	400	133	148	51	98	97	0	0.582	0.585	0.587	0.554	2.158	0.573	0.838	120	513	2104	1930	-0.781	774	1330	712	1218	0
2	20	1	""	"YBR269C"	10570	20470	120	1388	1259	431	63	68	27	100	97	0	1547	1348	506	132	138	35	95	92	0	0.936	0.984	0.977	1.067	2.558	0.945	0.833	120	517	2740	2412	-0.095	1325	1415	1196	1216	0
2	21	1	""	"YBR285W"	10750	20460	110	492	474	99	77	116	96	100	93	0	1759	1734	200	149	190	106	100	100	0	0.258	0.250	0.263	0.241	1.451	0.233	0.768	80	464	2025	1982	-1.956	415	1610	397	1585	0
2	22	1	""	"YBR301W"	10920	20470	120	7182	6310	2297	103	146	103	99	98	0	5591	5000	1743	170	220	118	100	95	0	1.306	1.285	1.342	1.300	2.514	1.324	0.861	120	523	12500	11037	0.385	7079	5421	6207	4830	0
2	23	1	""	"YCL016C"	11080	20470	110	2175	2110	364	88	105	55	100	100	0	2746	2736	353	152	168	61	100	100	0	0.805	0.783	0.805	0.771	1.288	0.764	0.845	80	428	4681	4606	-0.314	2087	2594	2022	2584	0
2	24	1	"STE50"	"YCL032W"	11250	20470	120	5767	5089	1785	58	75	45	100	100	0	2778	2453	837	120	129	40	97	95	0	2.148	2.156	2.177	2.193	2.498	2.263	0.854	120	636	8367	7364	1.103	5709	2658	5031	2333	0
2	1	2	"NUP84"	"YDL116W"	7340	20600	110	3004	2937	383	87	101	158	100	100	0	4090	4097	387	153	159	39	100	100	0	0.741	0.723	0.740	0.719	1.193	0.710	0.877	80	470	6854	6794	-0.433	2917	3937	2850	3944	0
2	2	2	"CDC53"	"YDL132W"	7500	20600	110	2596	2494	513	83	104	169	100	100	0	4164	4039	538	157	162	38	100	100	0	0.627	0.621	0.655	0.606	1.321	0.611	0.884	80	441	6520	6293	-0.673	2513	4007	2411	3882	0
2	3	2	"RPN5"	"YDL147W"	7680	20600	110	1846	1730	431	67	76	48	100	100	0	4099	4041	388	149	156	51	100	100	0	0.450	0.427	0.457	0.398	1.598	0.428	0.875	80	441	5729	5555	-1.151	1779	3950	1663	3892	0
2	4	2	""	"YDL163W"	7850	20600	110	459	454	96	71	77	35	100	100	0	982	999	115	150	156	35	100	100	0	0.466	0.451	0.474	0.436	1.446	0.443	0.811	80	412	1220	1232	-1.101	388	832	383	849	0
2	5	2	"PCL9"	"YDL179W"	8020	20600	110	1027	974	211	74	78	27	100	100	0	2692	2691	206	157	161	36	100	100	0	0.376	0.355	0.369	0.338	1.482	0.356	0.862	80	385	3488	3434	-1.411	953	2535	900	2534	0
2	6	2	"SEC31"	"YDL195W"	8190	20610	120	2758	2343	962	85	90	33	99	98	0	6298	5209	2162	174	183	50	97	95	0	0.436	0.448	0.447	0.465	2.967	0.430	0.888	120	420	8797	7293	-1.196	2673	6124	2258	5035	0
2	7	2	"YFH1"	"YDL120W"	8360	20610	110	1315	1264	173	130	156	100	100	100	0	2218	2202	236	227	285	188	100	100	0	0.595	0.574	0.573	0.571	1.228	0.567	0.864	80	375	3176	3109	-0.749	1185	1991	1134	1975	0
2	8	2	"RDI1"	"YDL135C"	8530	20610	120	2548	2276	697	135	169	111	100	100	0	1972	1791	537	235	300	201	95	91	0	1.389	1.376	1.380	1.425	2.146	1.422	0.819	120	393	4150	3697	0.474	2413	1737	2141	1556	0
2	9	2	""	"YDL151C"	8700	20610	110	1001	942	219	140	202	146	96	93	0	2468	2418	240	215	233	97	100	100	0	0.382	0.364	0.384	0.334	1.774	0.347	0.810	80	374	3114	3005	-1.388	861	2253	802	2203	0
2	10	2	"NRP1"	"YDL167C"	8870	20610	110	3639	3371	924	130	194	153	100	98	0	5171	5024	660	184	200	75	100	100	0	0.704	0.670	0.717	0.610	1.635	0.684	0.881	80	418	8496	8081	-0.507	3509	4987	3241	4840	0
2	11	2	""	"YDL183C"	9040	20620	110	1472	1443	155	103	122	97	100	100	0	3043	3016	269	167	179	60	100	100	0	0.476	0.470	0.476	0.470	1.155	0.453	0.887	80	428	4245	4189	-1.071	1369	2876	1340	2849	0
2	12	2	""	"YDL199C"	9210	20610	110	2301	2102	596	91	117	104	98	96	0	4957	4827	549	175	181	62	100	100	0	0.462	0.432	0.470	0.381	1.897	0.442	0.863	80	411	6992	6663	-1.114	2210	4782	2011	4652	0
2	13	2	""	"YDR250C"	9370	20620	100	359	347	84	69	73	25	100	98	0	965	963	182	141	149	40	100	100	0	0.352	0.338	0.347	0.325	1.513	0.321	0.807	80	364	1114	1100	-1.507	290	824	278	822	0
2	14	2	""	"YDR266C"	9550	20620	110	490	518	221	61	66	29	100	95	0	1104	1183	420	126	132	33	100	100	0	0.439	0.432	0.435	0.394	1.857	0.409	0.760	80	428	1407	1514	-1.189	429	978	457	1057	0
2	15	2	""	"YDR282C"	9710	20630	100	1785	1844	557	60	63	19	100	100	0	1026	1104	333	119	123	25	100	100	0	1.902	1.811	1.830	1.825	1.338	1.858	0.825	80	341	2632	2769	0.927	1725	907	1784	985	0
2	16	2	"ATP5"	"YDR298C"	9880	20620	110	431	408	108	68	72	24	98	97	0	980	980	198	121	125	27	100	100	0	0.423	0.396	0.401	0.369	1.809	0.381	0.777	80	376	1222	1199	-1.243	363	859	340	859	0
2	17	2	""	"YDR314C"	10050	20630	100	744	769	152	68	74	25	100	100	0	1079	1082	250	124	127	27	100	100	0	0.708	0.732	0.750	0.737	1.318	0.703	0.857	80	367	1631	1659	-0.498	676	955	701	958	0
2	18	2	""	"YDR330W"	10220	20630	100	676	675	140	75	84	44	100	100	0	2015	2090	456	150	157	41	100	100	0	0.322	0.309	0.312	0.308	1.300	0.288	0.839	80	394	2466	2540	-1.634	601	1865	600	1940	0
2	19	2	"CHL4"	"YDR254W"	10400	20630	110	3019	2902	584	75	80	29	100	100	0	2132	2145	405	146	153	42	100	100	0	1.482	1.414	1.427	1.404	1.325	1.458	0.864	80	419	4930	4826	0.568	2944	1986	2827	1999	0
2	20	2	"CCC2"	"YDR270W"	10560	20630	90	444	464	153	71	76	25	100	100	0	812	874	286	150	155	34	100	100	0	0.563	0.543	0.557	0.549	1.664	0.493	0.694	52	305	1035	1117	-0.828	373	662	393	724	0
2	21	2	""	"YDR286C"	10730	20640	100	864	864	117	85	120	85	100	100	0	2265	2224	300	178	209	92	100	100	0	0.373	0.381	0.380	0.382	1.223	0.349	0.845	80	395	2866	2825	-1.422	779	2087	779	2046	0
2	22	2	""	"YDR302W"	10900	20640	100	3982	3948	538	135	179	110	100	100	0	2162	2073	550	203	253	124	98	97	0	1.964	2.039	1.990	2.206	1.657	2.033	0.843	80	353	5806	5683	0.974	3847	1959	3813	1870	0
2	23	2	"MCM21"	"YDR318W"	11060	20640	110	3191	3039	554	116	130	69	100	100	0	2906	2870	343	174	193	78	100	100	0	1.126	1.084	1.116	1.062	1.316	1.108	0.848	80	378	5807	5619	0.171	3075	2732	2923	2696	0
2	24	2	"SWR1"	"YDR334W"	11230	20640	110	2277	2416	585	78	93	53	100	100	0	2627	2759	706	133	141	42	100	100	0	0.882	0.890	0.904	0.895	1.270	0.859	0.867	80	464	4693	4964	-0.182	2199	2494	2338	2626	0
2	1	3	"PAC2"	"YER007W"	7330	20770	110	4867	5333	2280	79	87	55	100	100	0	1385	1637	778	146	153	37	100	100	0	3.864	3.524	3.834	3.574	1.630	3.911	0.786	80	486	6027	6745	1.950	4788	1239	5254	1491	0
2	2	3	"SRB4"	"YER022W"	7490	20770	90	898	1049	434	71	77	29	100	100	0	935	1161	553	139	143	33	100	100	0	1.039	0.957	0.963	0.987	1.551	0.906	0.734	52	312	1623	2000	0.055	827	796	978	1022	0
2	3	3	""	"YER038C"	7650	20780	110	545	536	123	64	84	80	98	98	0	839	808	187	133	165	131	100	95	0	0.681	0.699	0.692	0.702	1.510	0.654	0.774	80	468	1187	1147	-0.554	481	706	472	675	0
2	4	3	""	"YER053C"	7840	20770	100	352	371	159	65	82	74	93	83	0	788	857	357	139	172	130	100	98	0	0.442	0.426	0.406	0.393	1.898	0.403	0.761	80	401	936	1024	-1.177	287	649	306	718	0
2	5	3	""	"YER066W"	8000	20770	90	724	820	399	66	72	28	100	100	0	1443	1552	710	143	150	37	100	100	0	0.506	0.535	0.516	0.515	1.573	0.522	0.812	52	331	1958	2163	-0.982	658	1300	754	1409	0
2	6	3	""	"YER082C"	8170	20780	100	1157	1157	302	68	73	24	100	100	0	1233	1242	364	140	149	47	100	100	0	0.996	0.988	1.025	0.994	1.583	0.938	0.777	80	391	2182	2191	-0.005	1089	1093	1089	1102	0
2	7	3	"TIR1"	"YER011W"	8340	20780	90	737	765	330	86	91	33	100	100	0	770	871	469	161	166	46	100	100	0	1.069	0.956	1.035	0.952	1.855	0.858	0.507	52	333	1260	1389	0.096	651	609	679	710	0
2	8	3	"CHO1"	"YER026C"	8510	20790	110	1925	1929	229	100	109	42	100	100	0	1939	1867	424	166	178	60	100	98	0	1.029	1.075	1.050	1.139	1.551	1.016	0.864	80	435	3598	3530	0.042	1825	1773	1829	1701	0
2	9	3	"MXR1"	"YER042W"	8680	20790	100	7129	6930	1025	101	107	39	100	100	0	1476	1391	329	166	175	56	100	98	0	5.365	5.575	5.489	5.926	1.561	5.703	0.846	80	396	8338	8054	2.424	7028	1310	6829	1225	0
2	10	3	"RPL34A"	"YER056C-A"	8850	20790	100	1296	1313	210	94	105	64	100	100	0	2107	2068	287	147	158	51	100	100	0	0.613	0.635	0.643	0.632	1.265	0.609	0.865	80	408	3162	3140	-0.705	1202	1960	1219	1921	0
2	11	3	"RNR1"	"YER070W"	9030	20790	110	2770	2702	447	82	89	46	100	100	0	4234	4243	749	139	152	55	100	100	0	0.656	0.638	0.634	0.642	1.227	0.614	0.876	80	426	6783	6724	-0.607	2688	4095	2620	4104	0
2	12	3	"ILV1"	"YER086W"	9190	20790	100	817	795	195	69	81	97	98	97	0	1874	1954	403	132	142	55	100	100	0	0.429	0.398	0.418	0.385	1.493	0.381	0.845	80	362	2490	2548	-1.220	748	1742	726	1822	0
2	13	3	""	"YGL059W"	9360	20790	120	2291	1936	809	58	61	19	98	97	0	3023	2591	1130	116	121	28	98	97	0	0.768	0.759	0.731	0.747	2.691	0.734	0.878	120	471	5140	4353	-0.381	2233	2907	1878	2475	0
2	14	3	"MPS2"	"YGL075C"	9530	20790	100	689	664	121	55	58	23	100	100	0	2786	2733	333	115	116	22	100	100	0	0.237	0.233	0.236	0.227	1.342	0.220	0.840	80	377	3305	3227	-2.075	634	2671	609	2618	0
2	15	3	"NBP35"	"YGL091C"	9700	20790	110	2214	2118	494	56	59	26	100	100	0	2283	2274	262	113	115	21	100	100	0	0.994	0.954	0.974	0.917	1.453	0.988	0.829	80	412	4328	4223	-0.008	2158	2170	2062	2161	0
2	16	3	""	"YGL107C"	9870	20790	110	935	955	322	59	62	29	100	96	0	2337	2470	565	113	116	22	100	100	0	0.394	0.380	0.399	0.335	1.956	0.377	0.839	80	427	3100	3253	-1.344	876	2224	896	2357	0
2	17	3	"RPS2"	"YGL123W"	10040	20800	110	956	949	146	59	61	23	100	100	0	1673	1673	333	116	117	21	100	100	0	0.576	0.572	0.559	0.579	1.324	0.530	0.815	80	427	2454	2447	-0.796	897	1557	890	1557	0
2	18	3	""	"YGL139W"	10210	20800	110	1036	1079	323	59	62	19	100	100	0	2721	2908	935	118	122	24	100	100	0	0.375	0.366	0.381	0.365	1.312	0.341	0.838	80	426	3580	3810	-1.414	977	2603	1020	2790	0
2	19	3	"PUS2"	"YGL063W"	10380	20800	100	326	348	109	57	62	25	100	100	0	793	824	266	115	118	24	100	100	0	0.397	0.410	0.407	0.415	1.493	0.373	0.799	80	385	947	1000	-1.334	269	678	291	709	0
2	20	3	""	"YGL079W"	10550	20810	110	3229	3175	417	60	62	20	100	100	0	1243	1192	297	120	126	31	98	98	0	2.822	2.906	2.798	3.016	1.474	2.910	0.825	80	439	4292	4187	1.497	3169	1123	3115	1072	0
2	21	3	"VPS45"	"YGL095C"	10720	20800	110	3881	3919	1116	69	76	31	100	100	0	3086	3116	631	138	143	38	100	100	0	1.293	1.293	1.334	1.244	1.396	1.373	0.848	80	427	6760	6828	0.371	3812	2948	3850	2978	0
2	22	3	""	"YGL111W"	10890	20810	100	3421	3397	684	77	81	30	100	100	0	3117	3001	538	132	138	37	100	100	0	1.120	1.157	1.154	1.150	1.281	1.154	0.858	80	351	6329	6189	0.164	3344	2985	3320	2869	0
2	23	3	"SOH1"	"YGL127C"	11060	20810	120	5524	5798	3700	69	76	39	100	99	0	2556	2567	1561	127	132	32	94	90	0	2.246	2.348	2.255	2.309	2.649	2.558	0.794	120	426	7884	8169	1.167	5455	2429	5729	2440	0
2	24	3	"MRF1"	"YGL143C"	11220	20810	110	672	735	246	63	75	164	100	96	0	1202	1355	470	117	120	22	100	100	0	0.561	0.543	0.549	0.545	1.333	0.512	0.840	80	447	1694	1910	-0.833	609	1085	672	1238	0
2	1	4	"RNR4"	"YGR180C"	7320	20940	100	394	513	311	64	70	55	96	91	0	1015	1279	672	124	126	25	100	100	0	0.370	0.389	0.365	0.339	2.039	0.384	0.780	80	428	1221	1604	-1.433	330	891	449	1155	0
2	2	4	""	"YGR196C"	7490	20940	110	1185	1165	429	58	62	23	100	100	0	1870	2062	621	122	123	23	100	100	0	0.645	0.571	0.587	0.524	1.750	0.574	0.872	80	426	2875	3047	-0.633	1127	1748	1107	1940	0
2	3	4	""	"YGR212W"	7650	20950	110	539	640	287	54	69	84	98	98	0	961	1082	519	115	130	105	97	96	0	0.573	0.606	0.621	0.634	1.721	0.559	0.762	80	391	1331	1553	-0.803	485	846	586	967	0
2	4	4	""	"YGR228W"	7830	20950	120	2300	1968	696	57	68	63	99	96	0	1328	1160	450	119	135	103	89	89	0	1.855	1.836	1.829	2.086	2.482	1.837	0.892	120	470	3452	2952	0.892	2243	1209	1911	1041	0
2	5	4	"LSC2"	"YGR244C"	8000	20950	110	893	875	255	58	61	22	100	100	0	1580	1701	463	119	122	25	100	100	0	0.572	0.516	0.530	0.506	1.439	0.497	0.846	80	431	2296	2399	-0.807	835	1461	817	1582	0
2	6	4	""	"YGR260W"	8170	20950	110	845	973	489	58	61	19	100	100	0	954	1065	399	118	120	24	100	100	0	0.941	0.966	1.012	0.878	1.925	1.025	0.768	80	425	1623	1862	-0.087	787	836	915	947	0
2	7	4	"UBR1"	"YGR184C"	8340	20950	110	1021	1220	590	62	65	21	100	100	0	1366	1668	808	123	123	24	100	100	0	0.772	0.750	0.748	0.737	1.552	0.722	0.803	80	440	2202	2703	-0.374	959	1243	1158	1545	0
2	8	4	""	"YGR200C"	8500	20960	110	5003	4913	833	66	71	23	100	100	0	4502	4475	676	122	123	23	100	100	0	1.127	1.113	1.105	1.109	1.239	1.103	0.904	80	398	9317	9200	0.173	4937	4380	4847	4353	0
2	9	4	"GPI1"	"YGR216C"	8670	20960	110	2700	2637	407	73	102	332	100	100	0	3248	3231	547	124	128	32	100	100	0	0.841	0.825	0.798	0.829	1.245	0.804	0.896	80	426	5751	5671	-0.250	2627	3124	2564	3107	0
2	10	4	""	"YGR232W"	8850	20960	100	959	989	157	75	113	352	100	97	0	1266	1266	229	123	134	48	100	100	0	0.773	0.800	0.801	0.805	1.227	1.059	0.478	80	397	2027	2057	-0.371	884	1143	914	1143	0
2	11	4	"SOL4"	"YGR248W"	9020	20960	100	941	922	156	71	80	47	100	100	0	2186	2135	367	120	130	46	100	100	0	0.421	0.422	0.416	0.421	1.376	0.400	0.845	80	371	2936	2866	-1.248	870	2066	851	2015	0
2	12	4	"MES1"	"YGR264C"	9180	20960	100	516	626	327	63	68	26	100	100	0	1252	1519	779	120	129	45	100	100	0	0.400	0.402	0.409	0.400	1.506	0.373	0.806	80	401	1585	1962	-1.321	453	1132	563	1399	0
2	13	4	""	"YHR212C"	9350	20970	110	1235	1229	121	55	58	17	100	100	0	1755	1713	266	113	116	24	100	100	0	0.719	0.734	0.712	0.743	1.245	0.696	0.870	80	407	2822	2774	-0.477	1180	1642	1174	1600	0
2	14	4	""	"YIL007C"	9520	20970	110	2262	2214	255	55	58	21	100	100	0	1866	1782	336	116	118	22	100	100	0	1.261	1.296	1.277	1.328	1.279	1.271	0.893	80	426	3957	3825	0.335	2207	1750	2159	1666	0
2	15	4	"TIM44"	"YIL022W"	9690	20960	110	1427	1327	308	57	60	25	100	100	0	3169	3155	367	115	117	23	100	100	0	0.449	0.418	0.437	0.396	1.491	0.414	0.853	80	440	4424	4310	-1.157	1370	3054	1270	3040	0
2	16	4	"NOT3"	"YIL038C"	9860	20960	110	3440	3273	845	57	61	24	100	100	0	3209	3144	464	114	116	21	100	100	0	1.093	1.061	1.111	1.004	1.517	1.115	0.872	80	440	6478	6246	0.128	3383	3095	3216	3030	0
2	17	4	""	"YIL054W"	10030	20970	110	497	503	62	58	61	16	100	100	0	1047	1021	132	119	120	22	100	100	0	0.473	0.493	0.483	0.495	1.236	0.460	0.867	80	427	1367	1347	-1.080	439	928	445	902	0
2	18	4	"MAM33"	"YIL070C"	10200	20970	110	1228	1223	110	67	71	28	100	100	0	1996	1941	262	129	134	31	100	100	0	0.622	0.638	0.622	0.643	1.207	0.611	0.893	80	439	3028	2968	-0.685	1161	1867	1156	1812	0
2	19	4	""	"YHR214W-A"	10370	20970	100	2255	2226	257	62	66	21	100	100	0	3842	3747	483	122	130	33	100	100	0	0.590	0.597	0.604	0.599	1.194	0.574	0.886	80	396	5913	5789	-0.762	2193	3720	2164	3625	0
2	20	4	""	"YIL011W"	10540	20970	110	4300	4111	777	59	62	21	100	100	0	4253	4162	402	112	115	23	100	100	0	1.024	1.000	1.039	0.976	1.337	1.034	0.880	80	426	8382	8102	0.034	4241	4141	4052	4050	0
2	21	4	"IRR1"	"YIL026C"	10710	20980	110	3341	3340	455	59	61	20	100	100	0	4091	3812	972	115	116	23	100	100	0	0.825	0.887	0.840	0.949	1.646	0.841	0.874	80	426	7258	6978	-0.277	3282	3976	3281	3697	0
2	22	4	""	"YIL042C"	10880	20970	100	1374	1278	338	54	56	15	100	100	0	2643	2538	417	112	113	19	100	100	0	0.522	0.505	0.521	0.469	1.640	0.501	0.866	80	371	3851	3650	-0.939	1320	2531	1224	2426	0
2	23	4	""	"YIL058W"	11050	20980	100	854	835	124	54	57	20	100	100	0	1747	1677	292	114	118	22	100	100	0	0.490	0.500	0.496	0.505	1.344	0.470	0.869	80	352	2433	2344	-1.029	800	1633	781	1563	0
2	24	4	"SER33"	"YIL074C"	11220	20980	110	1720	1654	371	59	78	193	98	98	0	3232	3178	299	115	127	95	100	100	0	0.533	0.521	0.548	0.498	1.473	0.520	0.865	80	480	4778	4658	-0.908	1661	3117	1595	3063	0
2	1	5	"VPS35"	"YJL154C"	7310	21110	110	1068	1060	322	59	62	33	100	100	0	2409	2384	519	119	121	22	100	100	0	0.441	0.442	0.448	0.416	1.661	0.427	0.802	80	484	3299	3266	-1.182	1009	2290	1001	2265	0
2	2	5	"ASG7"	"YJL170C"	7480	21110	110	530	505	167	55	63	99	92	91	0	1009	1015	222	117	120	50	100	100	0	0.533	0.501	0.512	0.441	1.849	0.546	0.731	80	439	1367	1348	-0.909	475	892	450	898	0
2	3	5	"MNN5"	"YJL186W"	7650	21110	110	808	758	250	55	59	54	98	93	0	1007	1007	234	117	118	30	100	100	0	0.846	0.790	0.805	0.713	1.960	0.815	0.756	80	424	1643	1593	-0.241	753	890	703	890	0
2	4	5	""	"YJL202C"	7820	21110	100	397	373	118	57	61	19	96	92	0	1320	1319	311	118	120	25	100	100	0	0.283	0.263	0.269	0.236	1.927	0.253	0.786	80	362	1542	1517	-1.822	340	1202	316	1201	0
2	5	5	""	"YJL218W"	7990	21120	110	504	491	143	59	62	19	98	97	0	1446	1470	262	118	120	26	100	100	0	0.335	0.320	0.331	0.300	1.762	0.310	0.758	80	424	1773	1784	-1.577	445	1328	432	1352	0
2	6	5	"SPC1"	"YJR010C-A"	8160	21120	100	2066	2061	232	58	62	20	100	100	0	985	968	147	114	116	22	100	100	0	2.305	2.345	2.299	2.381	1.299	2.372	0.879	80	371	2879	2857	1.205	2008	871	2003	854	0
2	7	5	"CIS3"	"YJL158C"	8320	21130	110	1758	1802	406	56	59	20	100	100	0	1443	1468	531	114	115	21	96	96	0	1.281	1.290	1.240	1.430	2.074	1.218	0.836	80	426	3031	3100	0.357	1702	1329	1746	1354	0
2	8	5	"KRE9"	"YJL174W"	8500	21120	110	581	596	212	57	60	18	98	97	0	1430	1530	445	113	115	20	100	100	0	0.398	0.380	0.390	0.338	1.998	0.364	0.776	80	411	1841	1956	-1.330	524	1317	539	1417	0
2	9	5	"RPS22A"	"YJL190C"	8660	21120	100	370	338	111	62	68	54	91	88	0	899	877	187	118	120	24	100	98	0	0.394	0.364	0.377	0.352	1.529	0.372	0.835	80	369	1089	1035	-1.342	308	781	276	759	0
2	10	5	""	"YJL206C-A"	8830	21130	110	1006	1070	330	70	107	340	97	87	0	2510	2709	1108	121	133	47	100	98	0	0.392	0.386	0.374	0.417	1.991	0.359	0.488	80	427	3325	3588	-1.352	936	2389	1000	2588	0
2	11	5	"VTH2"	"YJL222W"	9000	21130	100	1018	1117	432	69	80	45	100	100	0	1603	1872	803	120	136	54	100	100	0	0.640	0.598	0.602	0.597	1.596	0.555	0.829	80	387	2432	2800	-0.644	949	1483	1048	1752	0
2	12	5	""	"YJR013W"	9170	21160	110	273	317	184	67	83	97	85	52	0	505	704	652	126	160	210	76	48	0	0.544	0.433	0.530	0.589	2.568	0.328	0.582	80	396	585	828	-0.880	206	379	250	578	0
2	13	5	"DBR1"	"YKL149C"	9340	21130	110	2415	2240	557	60	71	80	100	98	0	3179	3064	368	121	145	189	100	100	0	0.770	0.741	0.772	0.693	1.561	0.759	0.885	80	414	5413	5123	-0.377	2355	3058	2180	2943	0
2	14	5	"MCD4"	"YKL165C"	9510	21130	100	612	682	344	58	62	37	98	96	0	910	1059	481	120	123	25	100	100	0	0.701	0.665	0.682	0.620	1.697	0.657	0.843	80	383	1344	1563	-0.512	554	790	624	939	0
2	15	5	"PRS1"	"YKL181W"	9680	21140	110	1921	1928	374	58	60	17	100	100	0	2226	2154	611	120	121	22	98	98	0	0.885	0.919	0.903	0.967	1.806	0.868	0.822	80	439	3969	3904	-0.177	1863	2106	1870	2034	0
2	16	5	"PEX1"	"YKL197C"	9850	21140	100	2090	2022	335	58	63	51	100	100	0	2895	2725	801	117	118	21	100	98	0	0.731	0.753	0.740	0.853	2.102	0.700	0.874	80	396	4810	4572	-0.451	2032	2778	1964	2608	0
2	17	5	"DOA1"	"YKL213C"	10020	21140	100	914	945	264	59	63	51	100	98	0	2909	3051	856	118	121	23	100	100	0	0.306	0.302	0.308	0.296	1.514	0.281	0.842	80	384	3646	3819	-1.707	855	2791	886	2933	0
2	18	5	"ECM9"	"YKR004C"	10190	21150	110	2904	2861	495	64	68	28	100	100	0	837	842	306	127	131	29	95	93	0	4.000	3.912	3.932	4.078	1.537	3.791	0.830	80	439	3550	3512	2.000	2840	710	2797	715	0
2	19	5	""	"YKL153W"	10370	21150	100	684	683	159	59	63	21	100	100	0	866	840	261	120	125	32	95	92	0	0.838	0.867	0.888	0.978	2.140	0.807	0.806	80	381	1371	1344	-0.255	625	746	624	720	0
2	20	5	""	"YKL169C"	10530	21150	110	2081	2024	398	59	61	19	100	100	0	946	889	282	112	114	24	93	93	0	2.424	2.529	2.313	2.447	1.560	2.462	0.821	80	439	2856	2742	1.278	2022	834	1965	777	0
2	21	5	"ASH1"	"YKL185W"	10710	21140	100	291	290	100	55	59	17	96	93	0	597	600	180	113	116	25	100	100	0	0.488	0.483	0.454	0.465	1.754	0.456	0.730	80	368	720	722	-1.036	236	484	235	487	0
2	22	5	"MNN4"	"YKL201C"	10870	21140	100	650	654	275	51	53	14	100	100	0	1142	1094	423	111	112	21	100	100	0	0.581	0.613	0.646	0.575	1.871	0.596	0.770	80	382	1630	1586	-0.783	599	1031	603	983	0
2	23	5	"JEN1"	"YKL217W"	11040	21140	100	341	360	197	57	454	931	0	0	0	826	755	384	115	222	273	77	65	0	0.399	0.473	0.499	0.462	2.244	3.331	0.283	80	383	995	943	-1.324	284	711	303	640	-50
2	24	5	"RSC4"	"YKR008W"	11210	21150	100	4300	4279	1268	73	673	1146	100	97	0	1292	1307	340	130	335	454	100	75	0	3.638	3.573	3.596	3.559	1.243	3.471	0.745	80	428	5389	5383	1.863	4227	1162	4206	1177	-50
2	1	6	""	"YLR135W"	7300	21280	110	2980	2718	753	63	66	23	100	100	0	6740	6471	1059	123	125	23	100	100	0	0.441	0.418	0.438	0.381	1.688	0.421	0.861	80	498	9534	9003	-1.182	2917	6617	2655	6348	0
2	2	6	""	"YLR151C"	7480	21290	110	7672	7428	951	61	74	99	100	100	0	3842	3536	913	123	128	49	100	98	0	2.047	2.159	2.101	2.368	1.757	2.137	0.867	80	440	11330	10780	1.033	7611	3719	7367	3413	0
2	3	6	"RPS31"	"YLR167W"	7640	21290	110	1285	1268	145	59	67	79	100	100	0	1718	1652	312	124	127	32	100	100	0	0.769	0.791	0.783	0.814	1.344	0.747	0.871	80	425	2820	2737	-0.379	1226	1594	1209	1528	0
2	4	6	""	"YLR183C"	7810	21290	110	2463	2452	216	65	69	22	100	100	0	2420	2385	299	126	128	32	100	100	0	1.045	1.057	1.053	1.064	1.183	1.030	0.869	80	438	4692	4646	0.064	2398	2294	2387	2259	0
2	5	6	""	"YLR199C"	7980	21290	110	3783	3756	358	65	67	18	100	100	0	3099	2981	482	124	125	21	100	100	0	1.250	1.292	1.287	1.317	1.306	1.272	0.874	80	425	6693	6548	0.322	3718	2975	3691	2857	0
2	6	6	""	"YLR215C"	8150	21290	110	2474	2404	346	62	66	22	100	100	0	2865	2845	286	120	122	24	100	100	0	0.879	0.859	0.878	0.853	1.241	0.860	0.871	80	426	5157	5067	-0.187	2412	2745	2342	2725	0
2	7	6	"SMD3"	"YLR147C"	8320	21290	110	6919	6472	1281	61	69	28	100	100	0	4665	4567	516	122	127	28	100	100	0	1.510	1.442	1.494	1.399	1.361	1.521	0.866	80	410	11401	10856	0.594	6858	4543	6411	4445	0
2	8	6	"MAS1"	"YLR163C"	8490	21290	110	3474	3252	757	60	64	22	100	100	0	5845	5754	627	123	126	25	100	100	0	0.597	0.567	0.596	0.540	1.469	0.567	0.848	80	440	9136	8823	-0.745	3414	5722	3192	5631	0
2	9	6	""	"YLR179C"	8660	21300	100	1581	1585	191	62	65	19	100	100	0	3573	3505	386	123	126	26	100	100	0	0.440	0.450	0.447	0.450	1.186	0.430	0.867	80	396	4969	4905	-1.183	1519	3450	1523	3382	0
2	10	6	"NMT1"	"YLR195C"	8830	21300	110	3211	3127	386	70	77	29	100	100	0	5813	5465	1439	126	138	44	100	100	0	0.552	0.573	0.546	0.633	1.862	0.542	0.849	80	425	8828	8396	-0.856	3141	5687	3057	5339	0
2	11	6	""	"YLR211C"	9000	21300	110	1119	1102	121	74	84	50	100	100	0	3350	3206	553	126	141	49	100	100	0	0.324	0.334	0.331	0.341	1.370	0.304	0.853	80	414	4269	4108	-1.625	1045	3224	1028	3080	0
2	12	6	""	"YLR227C"	9170	21300	120	2243	1889	741	68	82	95	98	95	0	5135	4207	1920	122	150	204	94	91	0	0.434	0.446	0.444	0.495	2.599	0.412	0.880	120	413	7188	5906	-1.205	2175	5013	1821	4085	0
2	13	6	""	"YML047C"	9340	21300	110	1157	1174	426	66	76	88	98	95	0	1930	2161	694	121	147	209	100	100	0	0.603	0.543	0.592	0.497	1.848	0.529	0.814	80	388	2900	3148	-0.730	1091	1809	1108	2040	0
2	14	6	"PIF1"	"YML061C"	9500	21310	110	1384	1347	526	62	68	25	100	100	0	1781	1833	846	119	123	26	100	97	0	0.795	0.750	0.756	0.856	2.446	0.691	0.759	80	439	2984	2999	-0.330	1322	1662	1285	1714	0
2	15	6	"BET5"	"YML077W"	9680	21310	100	3089	2859	1095	59	61	16	100	100	0	1419	1356	588	117	119	24	98	97	0	2.327	2.260	2.320	2.351	1.963	2.352	0.795	80	382	4332	4039	1.219	3030	1302	2800	1239	0
2	16	6	""	"YML093W"	9840	21310	100	2979	2990	727	58	59	16	100	100	0	2723	2649	837	113	115	20	100	100	0	1.119	1.156	1.201	1.184	1.674	1.119	0.792	80	394	5531	5468	0.162	2921	2610	2932	2536	0
2	17	6	"URA5"	"YML106W"	10020	21310	100	1592	1606	646	58	60	18	100	100	0	967	1009	394	114	116	22	100	100	0	1.798	1.730	1.755	1.760	1.733	1.791	0.832	80	396	2387	2443	0.847	1534	853	1548	895	0
2	18	6	"GTR1"	"YML121W"	10190	21310	100	1785	1671	520	55	61	43	100	100	0	2441	2349	632	112	117	41	100	100	0	0.743	0.722	0.714	0.691	1.613	0.720	0.852	80	370	4059	3853	-0.429	1730	2329	1616	2237	0
2	19	6	""	"YML050W"	10360	21310	110	3320	3166	508	55	60	41	100	100	0	1595	1573	167	109	112	40	100	100	0	2.197	2.125	2.191	2.096	1.330	2.248	0.863	80	399	4751	4575	1.136	3265	1486	3111	1464	0
2	20	6	"ORC1"	"YML065W"	10520	21320	100	6340	6007	1134	56	59	17	100	100	0	5880	5589	1054	109	110	21	100	100	0	1.089	1.086	1.076	1.084	1.407	1.085	0.890	80	383	12055	11431	0.123	6284	5771	5951	5480	0
2	21	6	""	"YML081W"	10700	21310	110	3906	3773	839	53	57	30	100	100	0	5416	5470	1005	109	111	22	100	100	0	0.726	0.694	0.716	0.679	1.423	0.685	0.866	80	454	9160	9081	-0.462	3853	5307	3720	5361	0
2	22	6	""	"YML096W"	10870	21320	100	1838	1775	397	52	54	14	100	100	0	3176	3119	756	110	110	18	100	100	0	0.583	0.573	0.566	0.585	1.494	0.549	0.897	80	396	4852	4732	-0.780	1786	3066	1723	3009	0
2	23	6	"COQ5"	"YML110C"	11040	21320	110	2179	2141	202	61	319	745	100	100	0	2698	2575	491	120	187	231	98	98	0	0.822	0.847	0.837	0.881	1.412	0.802	0.867	80	425	4696	4535	-0.284	2118	2578	2080	2455	0
2	24	6	""	"YML125C"	11200	21320	100	1653	1572	301	67	491	983	93	0	0	3186	3102	346	129	283	420	100	100	0	0.519	0.506	0.518	0.494	1.325	0.799	0.299	80	439	4643	4478	-0.947	1586	3057	1505	2973	-50
2	1	7	"MEP2"	"YNL142W"	7290	21450	110	4159	3802	1007	68	70	19	100	100	0	5005	4797	676	124	127	23	100	100	0	0.838	0.799	0.835	0.745	1.547	0.827	0.895	80	480	8972	8407	-0.255	4091	4881	3734	4673	0
2	2	7	"SPC98"	"YNL126W"	7460	21460	110	4046	3933	473	67	72	22	100	100	0	3533	3296	802	127	129	24	100	100	0	1.168	1.220	1.184	1.314	1.629	1.158	0.884	80	427	7385	7035	0.224	3979	3406	3866	3169	0
2	3	7	""	"YNL110C"	7630	21460	100	1579	1567	218	63	71	82	100	100	0	3518	3432	363	133	133	24	100	100	0	0.448	0.456	0.456	0.453	1.161	0.436	0.869	80	396	4901	4803	-1.159	1516	3385	1504	3299	0
2	4	7	""	"YNL094W"	7810	21460	100	1410	1388	202	66	74	82	100	100	0	4493	4364	768	130	132	23	100	100	0	0.308	0.312	0.307	0.316	1.296	0.296	0.891	80	396	5707	5556	-1.699	1344	4363	1322	4234	0
2	5	7	""	"YNL078W"	7980	21460	100	841	803	165	62	65	18	100	100	0	3478	3395	395	126	127	22	100	100	0	0.232	0.227	0.236	0.219	1.419	0.221	0.886	80	370	4131	4010	-2.105	779	3352	741	3269	0
2	6	7	"GCD10"	"YNL062C"	8140	21460	100	954	945	141	58	62	23	100	100	0	3377	3231	448	120	122	23	100	100	0	0.275	0.285	0.285	0.285	1.219	0.269	0.868	80	394	4153	3998	-1.862	896	3257	887	3111	0
2	7	7	"SRV2"	"YNL138W"	8320	21460	110	2303	2099	647	66	72	29	100	100	0	4108	3986	648	125	128	26	100	100	0	0.562	0.527	0.556	0.467	1.774	0.544	0.898	80	439	6220	5894	-0.832	2237	3983	2033	3861	0
2	8	7	""	"YNL122C"	8480	21470	100	1683	1613	300	62	66	27	100	100	0	1727	1667	431	127	130	28	100	100	0	1.013	1.007	1.006	1.063	1.594	0.965	0.863	80	383	3221	3091	0.019	1621	1600	1551	1540	0
2	9	7	"INP52"	"YNL106C"	8650	21470	100	4140	4023	656	60	77	119	100	100	0	6095	5744	1352	127	140	125	100	100	0	0.684	0.706	0.691	0.727	1.429	0.671	0.877	80	384	10048	9580	-0.549	4080	5968	3963	5617	0
2	10	7	"RHO2"	"YNL090W"	8820	21470	100	1889	1816	343	70	90	120	100	100	0	3205	3050	636	124	146	129	100	100	0	0.590	0.597	0.593	0.602	1.464	0.564	0.848	80	384	4900	4672	-0.760	1819	3081	1746	2926	0
2	11	7	"MLF3"	"YNL074C"	8990	21480	110	3208	3084	465	73	78	28	100	100	0	3932	3720	832	127	142	52	100	100	0	0.824	0.838	0.809	0.866	1.427	0.798	0.894	80	426	6940	6604	-0.279	3135	3805	3011	3593	0
2	12	7	""	"YNL057W"	9160	21470	100	3458	3435	456	69	72	22	100	100	0	5216	5230	526	129	134	34	100	100	0	0.666	0.660	0.668	0.657	1.185	0.649	0.905	80	387	8476	8467	-0.586	3389	5087	3366	5101	0
2	13	7	""	"YNL335W"	9330	21470	110	1795	1673	424	78	86	35	100	100	0	4269	4254	558	126	130	26	100	100	0	0.414	0.386	0.408	0.360	1.556	0.389	0.871	80	423	5860	5723	-1.271	1717	4143	1595	4128	0
2	14	7	"URK1"	"YNR012W"	9500	21480	110	11399	11285	988	79	87	36	100	100	0	3440	3236	722	123	127	26	100	100	0	3.413	3.600	3.463	3.868	1.636	3.608	0.876	80	425	14637	14319	1.771	11320	3317	11206	3113	0
2	15	7	"CPR8"	"YNR028W"	9670	21480	110	6502	6406	778	61	65	24	100	100	0	2651	2531	532	115	118	23	100	100	0	2.540	2.626	2.568	2.753	1.497	2.642	0.872	80	440	8977	8761	1.345	6441	2536	6345	2416	0
2	16	7	"AGA1"	"YNR044W"	9840	21480	90	2373	2200	866	58	61	24	100	100	0	1424	1477	637	111	113	20	100	100	0	1.763	1.568	1.622	1.592	1.687	1.641	0.813	52	332	3628	3508	0.818	2315	1313	2142	1366	0
2	17	7	"FRE4"	"YNR060W"	10010	21480	100	2872	2782	401	66	69	25	100	100	0	2703	2610	431	119	121	24	100	100	0	1.086	1.090	1.087	1.099	1.292	1.082	0.896	80	396	5390	5207	0.119	2806	2584	2716	2491	0
2	18	7	"PAU6"	"YNR076W"	10180	21480	110	7002	6448	1678	64	69	31	100	100	0	5955	5794	653	116	119	25	100	100	0	1.188	1.124	1.184	1.049	1.577	1.194	0.879	80	425	12777	12062	0.249	6938	5839	6384	5678	0
2	19	7	"YRF1-6"	"YNL339C"	10350	21480	100	2925	2731	1176	56	62	42	100	100	0	2588	2583	1019	108	116	71	100	100	0	1.157	1.081	1.072	1.009	1.624	1.103	0.863	80	396	5349	5150	0.210	2869	2480	2675	2475	0
2	20	7	"ACC1"	"YNR016C"	10520	21490	100	2392	2351	603	55	58	16	100	100	0	2480	2539	701	108	110	20	100	100	0	0.985	0.944	0.968	0.948	1.515	0.928	0.869	80	384	4709	4727	-0.021	2337	2372	2296	2431	0
2	21	7	"PPG1"	"YNR032W"	10690	21490	110	1414	1378	190	54	58	31	100	100	0	3455	3275	558	109	111	20	100	100	0	0.406	0.418	0.420	0.423	1.247	0.394	0.900	80	439	4706	4490	-1.299	1360	3346	1324	3166	0
2	22	7	""	"YNR048W"	10860	21490	110	10848	10325	1893	56	60	17	100	100	0	3045	2894	581	109	110	21	100	100	0	3.676	3.687	3.706	3.715	1.420	3.808	0.887	80	439	13728	13054	1.878	10792	2936	10269	2785	0
2	23	7	""	"YNR064C"	11030	21490	110	3869	3726	495	61	64	31	100	100	0	2437	2343	333	119	120	22	100	100	0	1.643	1.648	1.664	1.653	1.199	1.670	0.908	80	446	6126	5889	0.716	3808	2318	3665	2224	0
2	24	7	""	"YOL003C"	11190	21490	60	3489	4284	3441	65	70	45	96	96	0	1044	1226	1045	129	131	30	78	71	0	3.742	3.846	4.390	5.802	4.651	5.068	0.412	32	176	4339	5316	1.904	3424	915	4219	1097	0
2	1	8	""	"YOR137C"	7290	21620	110	3782	3506	984	70	74	26	100	100	0	3228	3175	391	129	131	26	100	100	0	1.198	1.128	1.194	1.004	1.819	1.228	0.868	80	497	6811	6482	0.260	3712	3099	3436	3046	0
2	2	8	"PDR5"	"YOR153W"	7460	21630	110	2062	1944	422	63	65	17	100	100	0	4563	4183	1251	126	129	24	100	100	0	0.451	0.464	0.461	0.496	1.770	0.431	0.872	80	412	6436	5938	-1.150	1999	4437	1881	4057	0
2	3	8	""	"YOR169C"	7630	21630	100	972	919	259	59	62	16	100	100	0	1003	988	264	125	128	24	100	100	0	1.040	0.997	0.989	0.978	1.578	1.001	0.841	80	370	1791	1723	0.056	913	878	860	863	0
2	4	8	"GSP2"	"YOR185C"	7800	21630	110	744	738	100	56	59	15	100	100	0	1822	1769	307	124	126	22	100	100	0	0.405	0.415	0.417	0.423	1.409	0.383	0.844	80	412	2386	2327	-1.303	688	1698	682	1645	0
2	5	8	"PET56"	"YOR201C"	7970	21630	100	738	719	122	54	55	14	100	100	0	2942	2880	334	122	123	22	100	100	0	0.243	0.241	0.247	0.238	1.301	0.226	0.823	80	358	3504	3423	-2.044	684	2820	665	2758	0
2	6	8	"RFC1"	"YOR217W"	8130	21640	100	1478	1451	306	53	56	24	100	100	0	1933	1881	626	113	118	46	98	97	0	0.783	0.791	0.780	0.917	2.194	0.713	0.813	80	381	3245	3166	-0.353	1425	1820	1398	1768	0
2	7	8	"ARP8"	"YOR141C"	8310	21640	110	3207	3109	550	58	62	27	100	100	0	5553	5184	1402	118	124	44	100	100	0	0.579	0.602	0.594	0.649	1.728	0.561	0.870	80	439	8584	8117	-0.787	3149	5435	3051	5066	0
2	8	8	"PUP1"	"YOR157C"	8480	21640	100	529	530	80	64	68	29	100	100	0	2238	2147	320	130	133	29	100	100	0	0.221	0.231	0.230	0.231	1.262	0.215	0.851	80	371	2573	2483	-2.181	465	2108	466	2017	0
2	9	8	""	"YOR173W"	8650	21640	100	2674	2610	294	66	71	29	100	100	0	3537	3425	450	129	134	33	100	100	0	0.765	0.772	0.777	0.776	1.205	0.754	0.883	80	371	6016	5840	-0.386	2608	3408	2544	3296	0
2	10	8	""	"YOR189W"	8820	21640	100	1381	1330	187	70	79	35	100	100	0	2158	2045	429	125	140	57	100	100	0	0.645	0.656	0.655	0.675	1.388	0.624	0.872	80	371	3344	3180	-0.633	1311	2033	1260	1920	0
2	11	8	""	"YOR205C"	8990	21640	100	4134	3850	920	74	83	36	100	100	0	5137	4925	830	127	141	55	100	100	0	0.810	0.787	0.812	0.764	1.436	0.800	0.873	80	370	9070	8574	-0.303	4060	5010	3776	4798	0
2	12	8	"MCT1"	"YOR221C"	9150	21650	90	727	889	469	69	73	23	100	100	0	936	1104	624	126	134	36	100	100	0	0.812	0.838	0.872	0.877	1.498	0.691	0.725	52	330	1468	1798	-0.300	658	810	820	978	0
2	13	8	"NAN1"	"YPL126W"	9330	21640	100	1525	1391	445	71	78	28	98	98	0	5006	4722	859	127	131	30	100	100	0	0.298	0.287	0.308	0.253	1.907	0.289	0.862	80	406	6333	5915	-1.747	1454	4879	1320	4595	0
2	14	8	""	"YPL142C"	9500	21650	100	5329	4692	1685	66	76	32	100	100	0	3194	2919	1015	118	120	23	100	100	0	1.711	1.652	1.655	1.665	1.776	1.727	0.847	80	370	8339	7427	0.775	5263	3076	4626	2801	0
2	15	8	""	"YPL158C"	9660	21650	100	2588	2551	375	59	62	16	100	100	0	4467	4358	651	113	115	21	100	100	0	0.581	0.587	0.594	0.586	1.313	0.564	0.882	80	382	6883	6737	-0.784	2529	4354	2492	4245	0
2	16	8	"NIP100"	"YPL174C"	9830	21650	100	5929	5585	1047	59	61	16	100	100	0	5124	4852	968	113	114	20	100	100	0	1.171	1.166	1.179	1.167	1.433	1.163	0.881	80	408	10881	10265	0.228	5870	5011	5526	4739	0
2	17	8	"NAB3"	"YPL190C"	10000	21650	100	3176	2977	677	64	67	18	100	100	0	6504	5884	1808	121	122	23	100	100	0	0.488	0.505	0.502	0.542	1.840	0.465	0.866	80	396	9495	8676	-1.036	3112	6383	2913	5763	0
2	18	8	""	"YPL206C"	10180	21650	100	1627	1562	268	61	66	27	100	100	0	3523	3464	360	116	120	24	100	100	0	0.460	0.448	0.458	0.441	1.282	0.439	0.880	80	385	4973	4849	-1.121	1566	3407	1501	3348	0
2	19	8	"SPO19"	"YPL130W"	10330	21650	90	1112	1127	256	52	77	198	98	98	0	2279	2292	508	108	131	170	100	100	0	0.488	0.492	0.503	0.487	1.373	0.463	0.831	52	338	3231	3259	-1.034	1060	2171	1075	2184	0
2	20	8	""	"YPL146C"	10520	21660	110	6473	6206	893	54	91	367	100	100	0	3238	2979	797	106	124	149	98	96	0	2.049	2.141	2.062	2.364	1.734	2.109	0.884	80	449	9551	9025	1.035	6419	3132	6152	2873	0
2	21	8	""	"YPL162C"	10680	21660	100	1767	1736	303	51	54	15	100	100	0	3606	3346	896	107	108	19	100	100	0	0.490	0.520	0.497	0.553	1.693	0.477	0.860	80	382	5215	4924	-1.028	1716	3499	1685	3239	0
2	22	8	"MUD13"	"YPL178W"	10850	21660	90	967	1076	522	56	59	17	100	100	0	1199	1439	770	108	110	25	100	100	0	0.835	0.766	0.741	0.780	1.452	0.719	0.850	52	340	2002	2351	-0.260	911	1091	1020	1331	0
2	23	8	"DDC1"	"YPL194W"	11020	21660	100	2651	2562	397	59	62	18	100	100	0	4916	4728	699	116	119	26	100	100	0	0.540	0.543	0.550	0.541	1.266	0.521	0.893	80	396	7392	7115	-0.889	2592	4800	2503	4612	0
2	24	8	"SRP72"	"YPL210C"	11190	21660	100	1344	1253	335	55	58	30	100	100	0	4035	3960	387	114	116	24	100	100	0	0.329	0.311	0.333	0.285	1.739	0.308	0.838	80	464	5210	5044	-1.605	1289	3921	1198	3846	0
2	1	9	"INO2"	"YDR123C"	7280	21800	110	2417	2399	268	65	69	27	100	100	0	2456	2302	667	123	127	27	100	97	0	1.008	1.071	1.008	1.276	2.439	0.968	0.787	80	484	4685	4513	0.012	2352	2333	2334	2179	0
2	2	9	"PEP12"	"YOR036W"	7450	21790	110	531	518	154	59	62	18	100	100	0	1227	1272	305	122	125	24	100	100	0	0.427	0.399	0.415	0.374	1.826	0.371	0.625	80	437	1577	1609	-1.227	472	1105	459	1150	0
2	3	9	""	"YPL017C"	7630	21790	110	462	448	123	54	58	17	100	98	0	738	759	163	118	120	23	100	100	0	0.658	0.615	0.666	0.576	1.952	0.592	0.690	80	374	1028	1035	-0.604	408	620	394	641	0
2	4	9	""	"EMPTY"	7790	21790	100	259	253	114	52	54	14	92	88	0	434	428	154	116	117	20	96	95	0	0.651	0.644	0.655	0.591	2.005	0.646	0.651	80	369	525	513	-0.619	207	318	201	312	-75
2	5	9	""	"EMPTY"	7960	21790	100	309	302	126	51	52	14	97	96	0	526	526	207	110	113	21	100	98	0	0.620	0.603	0.579	0.582	1.953	0.587	0.715	80	404	674	667	-0.689	258	416	251	416	-75
2	6	9	""	"EMPTY"	8130	21800	100	182	190	72	50	52	17	98	97	0	324	340	116	105	109	28	98	96	0	0.603	0.596	0.545	0.599	2.110	0.526	0.595	80	370	351	375	-0.730	132	219	140	235	-75
2	7	9	"MUC1"	"YIR019C"	8300	21800	100	318	316	85	54	57	25	100	100	0	340	359	103	116	120	46	100	100	0	1.179	1.078	0.996	1.097	1.615	1.011	0.621	80	383	488	505	0.237	264	224	262	243	0
2	8	9	"CYT1"	"YOR065W"	8470	21800	100	202	213	70	62	70	74	90	42	0	427	435	113	124	136	115	97	72	0	0.462	0.486	0.491	0.476	1.786	0.461	0.637	80	383	443	462	-1.114	140	303	151	311	0
2	9	9	""	"YPR083W"	8640	21800	110	607	589	188	68	72	21	100	96	0	1326	1317	261	125	131	32	100	100	0	0.449	0.437	0.452	0.391	1.922	0.431	0.776	80	425	1740	1713	-1.156	539	1201	521	1192	0
2	10	9	""	"EMPTY"	8810	21800	100	260	264	101	72	82	39	92	88	0	532	550	169	123	139	60	100	98	0	0.460	0.450	0.437	0.449	1.639	0.396	0.438	80	383	597	619	-1.121	188	409	192	427	-75
2	11	9	""	"EMPTY"	8980	21810	100	184	182	57	71	81	40	86	72	0	311	304	83	122	134	56	91	81	0	0.598	0.610	0.615	0.595	2.012	0.439	0.277	80	396	302	293	-0.742	113	189	111	182	-75
2	12	9	""	"EMPTY"	9150	21810	100	896	953	322	64	67	23	100	100	0	1217	1333	443	115	119	29	100	100	0	0.755	0.730	0.678	0.729	1.494	0.677	0.660	80	396	1934	2107	-0.405	832	1102	889	1218	-75
2	13	9	""	"YGLWdelta10"	9320	21810	100	460	417	131	58	61	21	100	98	0	816	785	187	112	116	25	100	100	0	0.571	0.533	0.549	0.498	1.562	0.527	0.803	80	408	1106	1032	-0.808	402	704	359	673	0
2	14	9	""	"CEN7"	9490	21810	90	314	309	73	52	55	17	100	100	0	425	458	126	108	109	20	100	100	0	0.826	0.734	0.825	0.729	1.823	0.661	0.490	52	331	579	607	-0.275	262	317	257	350	0
2	15	9	""	"SNR48"	9650	21820	80	156	156	33	53	54	13	98	96	0	335	326	66	108	109	19	100	100	0	0.454	0.472	0.439	0.466	1.902	0.398	0.595	52	294	330	321	-1.140	103	227	103	218	0
2	16	9	""	"YGRWdelta19"	9820	21820	90	1063	1003	220	57	58	14	100	100	0	857	847	128	111	112	20	100	100	0	1.349	1.285	1.372	1.257	1.396	1.334	0.782	52	348	1752	1682	0.431	1006	746	946	736	0
2	17	9	""	"YGRWdelta26"	10000	21820	100	1045	934	247	57	59	16	100	100	0	1919	1763	466	115	116	22	100	100	0	0.548	0.532	0.537	0.534	1.638	0.509	0.849	80	392	2792	2525	-0.869	988	1804	877	1648	0
2	18	9	""	"SNR7-S"	10160	21820	100	242	244	53	49	52	16	100	98	0	423	417	98	112	114	22	100	98	0	0.621	0.639	0.661	0.658	1.646	0.540	0.695	80	402	504	500	-0.688	193	311	195	305	0
2	19	9	""	"IntYJR079W"	10360	21830	110	572	522	179	48	85	368	73	3	0	1366	1197	486	106	115	124	97	93	0	0.416	0.434	0.433	0.463	1.713	0.724	0.229	80	450	1784	1565	-1.266	524	1260	474	1091	0
2	20	9	""	"SNR64"	10500	21820	90	288	288	76	52	96	441	0	0	0	1055	1009	191	102	114	146	100	100	0	0.248	0.260	0.258	0.245	1.595	0.244	0.773	52	306	1189	1143	-2.014	236	953	236	907	0
2	21	9	""	"YKLWdelta1"	10680	21830	100	463	435	119	49	51	15	100	100	0	1019	932	297	104	105	22	100	97	0	0.452	0.466	0.460	0.511	1.865	0.424	0.850	80	418	1329	1214	-1.144	414	915	386	828	0
2	22	9	""	"YKL162C-A"	10850	21830	90	328	338	65	56	58	16	100	100	0	544	548	84	106	108	21	100	100	0	0.621	0.638	0.625	0.635	1.297	0.621	0.788	52	348	710	724	-0.687	272	438	282	442	0
2	23	9	""	"YKLCdelta6"	11010	21830	110	7154	6574	1514	62	65	19	100	100	0	4108	3800	1076	117	120	24	100	100	0	1.777	1.768	1.748	1.836	1.445	1.767	0.879	80	428	11083	10195	0.829	7092	3991	6512	3683	0
2	24	9	""	"SNR69"	11180	21840	100	710	667	227	54	57	19	100	100	0	1010	929	349	111	117	55	100	98	0	0.730	0.749	0.790	0.772	1.952	0.667	0.682	80	440	1555	1431	-0.455	656	899	613	818	0
2	1	10	""	"iYBL030C-0"	7270	21960	110	773	699	268	58	60	17	100	100	0	1958	1783	555	116	118	22	100	100	0	0.388	0.385	0.384	0.357	1.542	0.381	0.881	80	462	2557	2308	-1.365	715	1842	641	1667	0
2	2	10	""	"iYBL029W"	7440	21970	110	600	579	112	55	59	18	100	100	0	1011	962	232	118	119	21	100	100	0	0.610	0.621	0.611	0.643	1.458	0.570	0.840	80	435	1438	1368	-0.712	545	893	524	844	0
2	3	10	""	"iYBL027W"	7620	21950	120	1033	1031	603	51	54	16	96	94	0	1211	1337	718	113	116	23	97	96	0	0.894	0.801	0.765	0.722	1.897	0.807	0.865	120	465	2080	2204	-0.161	982	1098	980	1224	0
2	4	10	""	"iYBL025W"	7780	21970	100	574	540	230	50	52	14	100	100	0	1344	1198	516	110	111	20	100	100	0	0.425	0.450	0.449	0.465	1.723	0.428	0.873	80	388	1758	1578	-1.236	524	1234	490	1088	0
2	5	10	""	"iYBL023C"	7950	21970	70	248	301	171	49	51	16	100	100	0	439	502	254	104	106	19	100	100	0	0.594	0.633	0.639	0.638	1.745	0.624	0.760	32	236	534	650	-0.751	199	335	252	398	0
2	6	10	""	"iYBL021C"	8130	21970	100	845	796	196	47	49	13	100	100	0	1470	1440	214	104	105	19	100	100	0	0.584	0.561	0.589	0.540	1.416	0.560	0.865	80	428	2164	2085	-0.775	798	1366	749	1336	0
2	7	10	""	"iYBRCdelta11"	8300	21970	90	188	192	63	52	54	15	98	96	0	323	338	130	109	111	21	100	100	0	0.636	0.611	0.649	0.563	2.030	0.558	0.570	52	332	350	369	-0.654	136	214	140	229	0
2	8	10	""	"iYBRCdelta14"	8460	21970	90	1350	1264	356	59	70	80	100	98	0	771	737	147	112	123	122	100	96	0	1.959	1.928	1.936	1.862	1.436	2.059	0.644	52	340	1950	1830	0.970	1291	659	1205	625	0
2	9	10	""	"iYBR014C"	8630	21970	90	2023	1929	391	60	70	79	100	100	0	1243	1216	207	113	125	121	100	100	0	1.737	1.694	1.673	1.680	1.333	1.799	0.839	52	348	3093	2972	0.797	1963	1130	1869	1103	0
2	10	10	""	"iYBR016W"	8800	21980	100	1695	1522	509	68	80	61	100	100	0	832	756	257	116	130	53	96	96	0	2.272	2.272	2.239	2.299	1.826	2.366	0.825	80	407	2343	2094	1.184	1627	716	1454	640	0
2	11	10	""	"iYBR018C"	8970	21980	90	1404	1319	316	66	77	64	100	100	0	1713	1600	356	111	124	53	100	100	0	0.835	0.842	0.863	0.829	1.448	0.830	0.834	52	332	2940	2742	-0.260	1338	1602	1253	1489	0
2	12	10	""	"iYBR020W"	9140	21990	100	1669	1596	333	56	60	18	100	100	0	1183	1071	330	106	109	23	100	100	0	1.498	1.596	1.538	1.766	1.871	1.554	0.836	80	395	2690	2505	0.583	1613	1077	1540	965	0
2	13	10	""	"iYCR018C"	9300	21980	90	381	437	204	52	55	16	100	100	0	595	677	308	108	111	21	100	100	0	0.676	0.677	0.636	0.676	1.452	0.656	0.798	52	339	816	954	-0.566	329	487	385	569	0
2	14	10	""	"itM(CAU)C"	9480	21980	90	137	144	41	48	51	16	98	94	0	230	238	65	106	108	19	100	98	0	0.718	0.727	0.749	0.745	1.731	0.663	0.620	52	366	213	228	-0.478	89	124	96	132	0
2	15	10	""	"iYCRCtau1"	9650	21990	100	203	206	58	49	51	13	100	97	0	472	470	157	105	107	18	98	97	0	0.420	0.430	0.447	0.456	2.308	0.360	0.652	80	408	521	522	-1.253	154	367	157	365	0
2	16	10	""	"iYCR018C-A"	9820	21990	110	6329	5877	1575	54	56	14	100	100	0	2611	2462	689	108	110	20	100	100	0	2.507	2.474	2.432	2.486	1.453	2.582	0.882	80	440	8778	8177	1.326	6275	2503	5823	2354	0
2	17	10	""	"iYCR020C"	9990	21990	100	1466	1344	360	54	56	13	100	100	0	709	673	164	109	112	21	100	100	0	2.353	2.287	2.310	2.303	1.818	2.500	0.783	80	384	2012	1854	1.235	1412	600	1290	564	0
2	18	10	""	"iYCR020W-B"	10160	21990	110	1557	1456	409	49	52	15	100	100	0	1002	930	293	104	107	19	98	98	0	1.679	1.703	1.650	1.767	1.629	1.720	0.838	80	439	2406	2233	0.748	1508	898	1407	826	0
2	19	10	""	"iYCR060W"	10340	21990	100	399	373	148	47	51	17	96	93	0	1259	1227	368	101	104	19	100	100	0	0.304	0.290	0.299	0.251	1.970	0.287	0.805	80	385	1510	1452	-1.718	352	1158	326	1126	0
2	20	10	""	"iYCR063W"	10500	21990	90	265	257	92	49	51	14	100	100	0	713	717	295	101	103	18	100	100	0	0.353	0.338	0.332	0.337	1.595	0.302	0.798	52	338	828	824	-1.503	216	612	208	616	0
2	21	10	""	"iYCR066W"	10670	22000	100	1727	1616	565	51	54	15	100	100	0	855	741	287	104	105	19	100	100	0	2.232	2.457	2.263	2.674	1.794	2.453	0.871	80	407	2427	2202	1.158	1676	751	1565	637	0
2	22	10	""	"iYCR068W"	10840	22000	60	427	433	88	55	57	16	100	100	0	424	426	93	105	106	19	100	100	0	1.166	1.178	1.191	1.197	1.404	1.086	0.706	32	176	691	699	0.222	372	319	378	321	0
2	23	10	""	"iYCR071C"	11010	22000	100	1365	1250	423	64	68	20	100	100	0	1048	978	248	119	122	27	100	100	0	1.400	1.381	1.434	1.301	1.873	1.455	0.848	80	408	2230	2045	0.486	1301	929	1186	859	0
2	24	10	""	"iYCR073C"	11180	22010	100	421	388	129	57	59	17	100	97	0	1482	1282	451	113	115	22	100	100	0	0.266	0.283	0.284	0.277	1.759	0.265	0.833	80	415	1733	1500	-1.911	364	1369	331	1169	0
2	1	11	""	"iYDR036C"	7270	22130	110	1188	1043	370	56	59	16	100	100	0	2751	2614	673	117	119	22	100	100	0	0.430	0.395	0.395	0.354	1.593	0.404	0.931	80	484	3766	3484	-1.218	1132	2634	987	2497	0
2	2	11	""	"iYDR038C"	7440	22140	100	2521	2289	996	52	56	15	100	100	0	2791	2548	1240	114	115	21	100	100	0	0.922	0.919	0.907	1.008	1.811	0.881	0.893	80	371	5146	4671	-0.117	2469	2677	2237	2434	0
2	3	11	""	"iYDR040C"	7610	22140	100	614	577	138	51	53	14	100	100	0	1679	1616	482	108	110	21	100	100	0	0.358	0.349	0.360	0.361	1.421	0.324	0.884	80	401	2134	2034	-1.480	563	1571	526	1508	0
2	4	11	""	"iYDR042C"	7770	22130	90	1039	1041	180	53	56	18	100	100	0	1032	1022	149	109	112	21	100	100	0	1.068	1.082	1.117	1.077	1.245	1.117	0.865	52	307	1909	1901	0.095	986	923	988	913	0
2	5	11	""	"iYDR043C-0"	7950	22140	100	960	924	250	50	53	17	100	100	0	1525	1411	465	109	110	19	100	100	0	0.643	0.671	0.659	0.710	1.628	0.629	0.856	80	430	2326	2176	-0.638	910	1416	874	1302	0
2	6	11	""	"iYDR043C-2"	8120	22140	110	789	774	254	46	49	15	100	100	0	1588	1544	283	104	105	19	100	100	0	0.501	0.506	0.505	0.478	1.516	0.506	0.844	80	426	2227	2168	-0.998	743	1484	728	1440	0
2	7	11	""	"iYDR082W"	8290	22140	100	1238	1177	280	51	53	14	100	100	0	1467	1407	359	109	111	21	100	100	0	0.874	0.867	0.857	0.882	1.553	0.854	0.823	80	408	2545	2424	-0.194	1187	1358	1126	1298	0
2	8	11	""	"iYDR084C"	8460	22140	100	1306	1194	369	55	59	19	100	100	0	1691	1499	487	112	114	20	100	100	0	0.792	0.821	0.786	0.824	1.484	0.799	0.884	80	408	2830	2526	-0.336	1251	1579	1139	1387	0
2	9	11	""	"iYDR086C"	8630	22140	90	419	401	89	55	58	20	100	100	0	1283	1275	203	109	112	21	100	100	0	0.310	0.297	0.289	0.289	1.364	0.295	0.809	52	339	1538	1512	-1.689	364	1174	346	1166	0
2	10	11	""	"iYDR088C"	8790	22140	110	262	251	67	63	71	35	97	92	0	768	750	147	112	123	46	98	98	0	0.303	0.295	0.303	0.275	1.600	0.287	0.760	80	414	855	826	-1.721	199	656	188	638	0
2	11	11	""	"itR(ACG)D-1"	8960	22150	100	703	653	236	57	65	31	100	98	0	1512	1299	542	106	117	46	100	98	0	0.459	0.500	0.489	0.530	1.804	0.462	0.866	80	396	2052	1789	-1.122	646	1406	596	1193	0
2	12	11	""	"iYDR090C"	9130	22150	100	1194	1108	328	51	57	25	100	100	0	1862	1646	610	106	118	62	100	98	0	0.651	0.686	0.658	0.741	1.784	0.640	0.861	80	371	2899	2597	-0.619	1143	1756	1057	1540	0
2	13	11	""	"iYDR418W"	9300	22150	100	584	545	148	50	56	23	100	98	0	1344	1312	318	107	118	56	100	100	0	0.432	0.411	0.414	0.399	1.466	0.400	0.763	80	396	1771	1700	-1.212	534	1237	495	1205	0
2	14	11	""	"itS(AGA)D3"	9470	22160	100	287	281	51	49	51	13	100	100	0	746	727	125	106	108	19	100	100	0	0.372	0.374	0.380	0.372	1.328	0.353	0.857	80	406	878	853	-1.427	238	640	232	621	0
2	15	11	""	"iYDR421W"	9640	22160	110	1217	1197	231	48	50	13	100	100	0	551	516	128	105	107	18	100	100	0	2.621	2.796	2.624	2.947	1.573	2.795	0.833	80	451	1615	1560	1.390	1169	446	1149	411	0
2	16	11	""	"iYDR423C"	9820	22150	90	267	252	77	49	52	14	100	100	0	640	629	126	107	109	18	100	100	0	0.409	0.389	0.387	0.354	1.664	0.386	0.836	52	331	751	725	-1.290	218	533	203	522	0
2	17	11	""	"iYDR426C"	9980	22160	100	249	303	211	51	80	295	25	10	0	581	634	322	107	132	415	62	16	0	0.418	0.478	0.420	0.416	1.907	0.508	0.776	80	384	672	779	-1.259	198	474	252	527	0
2	18	11	""	"iYDR428C"	10150	22160	100	977	897	258	50	80	295	93	85	0	958	890	256	104	131	416	83	56	0	1.085	1.078	1.056	1.081	1.426	1.073	0.900	80	384	1781	1633	0.118	927	854	847	786	0
2	19	11	""	"iYDR470C"	10320	22160	110	636	613	109	47	49	13	100	100	0	1509	1471	218	102	104	19	100	100	0	0.419	0.413	0.422	0.410	1.273	0.404	0.884	80	440	1996	1935	-1.256	589	1407	566	1369	0
2	20	11	""	"iSNR13"	10500	22170	100	516	503	114	48	51	16	100	100	0	769	734	169	100	102	17	100	100	0	0.700	0.718	0.708	0.722	1.410	0.692	0.866	80	392	1137	1089	-0.515	468	669	455	634	0
2	21	11	""	"iYDR473C-0"	10660	22160	110	1759	1706	296	52	54	16	100	100	0	1794	1799	194	104	105	18	100	100	0	1.010	0.976	1.011	0.960	1.274	1.003	0.884	80	412	3397	3349	0.014	1707	1690	1654	1695	0
2	22	11	""	"iYDR474C"	10830	22160	110	1524	1423	335	53	56	16	100	100	0	1836	1775	280	107	108	19	100	100	0	0.851	0.821	0.851	0.799	1.353	0.834	0.895	80	459	3200	3038	-0.233	1471	1729	1370	1668	0
2	23	11	""	"iYDR476C"	11000	22170	110	494	514	165	59	61	18	100	100	0	1527	1644	483	115	117	26	100	100	0	0.308	0.298	0.300	0.293	1.333	0.296	0.730	80	426	1847	1984	-1.699	435	1412	455	1529	0
2	24	11	""	"iYDR479C"	11170	22170	110	821	793	124	55	57	17	100	100	0	1849	1832	215	113	115	25	100	100	0	0.441	0.429	0.427	0.425	1.239	0.413	0.892	80	470	2502	2457	-1.180	766	1736	738	1719	0
2	1	12	""	"itV(AAC)E1"	7260	22300	110	790	732	211	54	57	17	100	100	0	3036	2848	611	113	115	22	100	100	0	0.252	0.248	0.249	0.236	1.425	0.245	0.879	80	477	3659	3413	-1.990	736	2923	678	2735	0
2	2	12	""	"iSCR1"	7430	22300	100	801	749	213	49	52	14	100	100	0	685	664	139	109	110	19	100	100	0	1.306	1.261	1.305	1.196	1.681	1.320	0.822	80	395	1328	1255	0.385	752	576	700	555	0
2	3	12	""	"itI(AAU)E1"	7600	22310	90	419	411	63	49	51	14	100	100	0	489	477	71	108	109	19	100	100	0	0.971	0.981	0.967	0.986	1.302	0.954	0.800	52	309	751	731	-0.042	370	381	362	369	0
2	4	12	""	"iYERWdelta21-1"	7770	22300	120	10965	11098	7728	56	60	18	100	100	0	15651	14466	10246	112	114	21	100	99	0	0.702	0.769	0.706	0.837	3.336	0.752	0.902	120	490	26448	25396	-0.510	10909	15539	11042	14354	0
2	5	12	""	"iYERCdelta20"	7940	22310	110	12869	11294	3440	55	57	18	100	100	0	7733	7189	1574	110	112	20	100	100	0	1.681	1.588	1.645	1.498	1.529	1.703	0.864	80	406	20437	18318	0.749	12814	7623	11239	7079	0
2	6	12	""	"iYER139C"	8110	22310	100	553	516	165	46	48	15	100	100	0	1489	1423	337	104	105	19	100	100	0	0.366	0.356	0.377	0.328	1.752	0.344	0.818	80	396	1892	1789	-1.450	507	1385	470	1319	0
2	7	12	""	"iYER174C"	8290	22320	100	606	539	166	48	50	13	100	100	0	1369	1251	345	106	107	20	100	100	0	0.442	0.429	0.445	0.424	1.862	0.407	0.820	80	382	1821	1636	-1.179	558	1263	491	1145	0
2	8	12	""	"iYER176W"	8450	22310	110	601	528	195	53	55	13	100	98	0	1376	1276	363	110	112	20	100	100	0	0.433	0.407	0.400	0.363	1.736	0.401	0.844	80	426	1814	1641	-1.208	548	1266	475	1166	0
2	9	12	""	"iYER178W"	8620	22310	90	1346	1242	326	57	60	21	100	100	0	1034	994	157	111	113	22	100	100	0	1.397	1.342	1.410	1.285	1.467	1.472	0.770	52	341	2212	2068	0.482	1289	923	1185	883	0
2	10	12	""	"iYER180C"	8790	22310	100	890	815	294	64	72	32	96	95	0	1504	1339	455	110	120	42	97	97	0	0.593	0.611	0.582	0.542	2.220	0.578	0.784	80	408	2220	1980	-0.755	826	1394	751	1229	0
2	11	12	""	"iYER181C"	8960	22320	100	708	665	175	52	59	28	100	100	0	1295	1254	319	105	111	36	100	100	0	0.551	0.534	0.575	0.525	1.770	0.490	0.739	80	384	1846	1762	-0.859	656	1190	613	1149	0
2	12	12	""	"iYER182W"	9130	22320	100	251	258	60	56	111	146	82	7	0	671	632	143	113	212	243	88	72	0	0.349	0.389	0.381	0.394	1.606	0.368	0.597	80	384	753	721	-1.517	195	558	202	519	-50
2	13	12	""	"iYGL100W"	9300	22320	100	545	528	143	54	100	141	95	88	0	1292	1243	302	112	192	216	98	96	0	0.416	0.419	0.423	0.417	1.766	0.402	0.733	80	371	1671	1605	-1.265	491	1180	474	1131	-50
2	14	12	""	"iYGL098W"	9460	22330	110	2040	1873	554	49	50	13	100	100	0	2134	1903	608	104	106	20	100	100	0	0.981	1.014	1.020	1.038	1.442	0.972	0.858	80	426	4021	3623	-0.028	1991	2030	1824	1799	0
2	15	12	""	"itH(GUG)G2"	9640	22330	100	1109	1056	274	49	50	13	100	100	0	1364	1258	355	102	105	18	100	100	0	0.840	0.871	0.840	0.889	1.540	0.840	0.823	80	369	2322	2163	-0.252	1060	1262	1007	1156	0
2	16	12	""	"iYGL097W-0"	9800	22330	100	824	789	218	48	50	13	100	100	0	1510	1417	468	103	104	17	100	100	0	0.552	0.564	0.562	0.584	1.876	0.514	0.821	80	391	2183	2055	-0.858	776	1407	741	1314	0
2	17	12	""	"iYGL096W-0"	9980	22330	100	836	811	149	50	80	290	100	87	0	1298	1209	314	106	131	409	95	83	0	0.659	0.690	0.673	0.716	1.477	0.643	0.826	80	396	1978	1864	-0.601	786	1192	761	1103	0
2	18	12	""	"iYGLWdelta6"	10150	22330	100	1731	1584	456	51	80	290	100	96	0	855	819	248	103	128	409	86	38	0	2.234	2.141	2.153	2.217	1.626	1.531	0.470	80	396	2432	2249	1.160	1680	752	1533	716	0
2	19	12	""	"iYGL056C"	10320	22330	100	648	600	178	47	49	13	98	98	0	1231	1122	317	99	101	20	100	100	0	0.531	0.541	0.529	0.511	1.994	0.506	0.792	80	384	1733	1576	-0.913	601	1132	553	1023	0
2	20	12	""	"iYGL054C"	10490	22330	110	768	708	206	48	52	16	98	98	0	615	593	109	98	100	17	100	100	0	1.393	1.333	1.396	1.218	1.768	1.423	0.812	80	438	1237	1155	0.478	720	517	660	495	0
2	21	12	""	"iYGL053W"	10670	22330	90	523	469	150	51	54	16	100	100	0	825	826	141	104	104	20	100	100	0	0.655	0.579	0.634	0.528	1.851	0.597	0.716	52	340	1193	1140	-0.611	472	721	418	722	0
2	22	12	""	"itR(UCU)G1"	10830	22340	100	626	603	136	50	51	13	100	100	0	725	667	177	105	106	18	100	100	0	0.929	0.984	0.950	1.034	1.545	0.990	0.733	80	396	1196	1115	-0.106	576	620	553	562	0
2	23	12	""	"iYGL049C"	11000	22340	100	655	630	140	51	53	13	100	100	0	1193	1111	298	109	109	20	100	100	0	0.557	0.578	0.577	0.600	1.770	0.528	0.797	80	371	1688	1581	-0.844	604	1084	579	1002	0
2	24	12	""	"iYGL047W"	11160	22340	100	315	302	74	51	52	14	100	98	0	602	566	146	106	107	20	100	100	0	0.532	0.546	0.530	0.551	1.779	0.493	0.769	80	414	760	711	-0.910	264	496	251	460	0
2	1	13	""	"itT(UGU)G2"	7260	22470	100	382	355	90	50	52	15	100	98	0	609	581	115	109	112	21	100	100	0	0.664	0.646	0.660	0.625	1.602	0.625	0.814	80	432	832	777	-0.591	332	500	305	472	0
2	2	13	""	"iYGR257C"	7430	22480	110	982	941	190	48	49	13	100	100	0	1850	1716	444	107	108	18	100	100	0	0.536	0.555	0.553	0.569	1.337	0.518	0.886	80	441	2677	2502	-0.900	934	1743	893	1609	0
2	3	13	""	"iYGR258C-1"	7600	22470	110	1038	926	332	49	50	12	98	98	0	2037	1889	566	107	109	19	100	100	0	0.512	0.492	0.497	0.449	1.668	0.492	0.876	80	442	2919	2659	-0.965	989	1930	877	1782	0
2	4	13	""	"iYGR261C"	7770	22480	100	486	472	104	54	56	15	100	100	0	1213	1108	287	114	115	20	100	100	0	0.393	0.421	0.421	0.426	1.515	0.386	0.857	80	364	1531	1412	-1.347	432	1099	418	994	0
2	5	13	""	"iYGR263C"	7930	22480	100	563	516	138	52	55	17	100	100	0	1000	935	270	112	113	20	100	100	0	0.575	0.564	0.552	0.568	1.492	0.524	0.863	80	382	1399	1287	-0.797	511	888	464	823	0
2	6	13	""	"iYGR266W"	8110	22480	100	1073	992	310	48	50	14	100	100	0	1729	1579	489	108	109	19	100	100	0	0.632	0.642	0.617	0.638	1.556	0.619	0.856	80	396	2646	2415	-0.661	1025	1621	944	1471	0
2	7	13	""	"iYHL046C"	8280	22480	110	3679	3375	898	50	52	14	100	100	0	4696	4223	1103	106	108	20	100	100	0	0.791	0.808	0.807	0.795	1.619	0.794	0.874	80	411	8219	7442	-0.339	3629	4590	3325	4117	0
2	8	13	""	"iYHL044W"	8450	22480	110	2130	1822	719	51	53	15	100	100	0	2245	1978	695	109	110	20	100	100	0	0.973	0.948	0.958	0.902	1.628	0.960	0.875	80	424	4215	3640	-0.039	2079	2136	1771	1869	0
2	9	13	""	"iYHL042W"	8610	22480	100	814	726	363	56	60	20	100	100	0	2843	2559	920	109	113	24	100	100	0	0.277	0.273	0.261	0.250	1.612	0.271	0.805	80	406	3492	3120	-1.851	758	2734	670	2450	0
2	10	13	""	"iYHL040C"	8790	22490	100	990	930	284	64	70	29	100	100	0	2382	2098	744	111	120	37	100	100	0	0.408	0.436	0.437	0.460	1.560	0.400	0.855	80	408	3197	2853	-1.294	926	2271	866	1987	0
2	11	13	""	"iYHL038C"	8960	22490	100	1006	909	325	52	59	27	100	97	0	1829	1630	529	102	109	30	100	100	0	0.552	0.561	0.552	0.524	1.908	0.549	0.845	80	370	2681	2385	-0.856	954	1727	857	1528	0
2	12	13	""	"iYHL036W"	9120	22490	100	646	577	194	52	95	137	90	87	0	546	520	126	103	167	215	90	53	0	1.341	1.259	1.273	1.140	1.938	1.073	0.663	80	370	1037	942	0.423	594	443	525	417	0
2	13	13	""	"iYIL118W"	9290	22490	100	475	454	149	52	95	149	92	80	0	769	724	255	105	169	228	86	80	0	0.637	0.649	0.620	0.662	1.877	0.634	0.745	80	384	1087	1021	-0.651	423	664	402	619	0
2	14	13	""	"iYIL116W"	9460	22500	100	702	696	293	48	50	13	100	98	0	750	735	328	103	105	19	97	97	0	1.011	1.025	1.015	1.073	1.922	0.987	0.859	80	370	1301	1280	0.016	654	647	648	632	0
2	15	13	""	"iYIL114C"	9630	22490	110	316	292	87	49	50	13	97	96	0	743	723	138	104	106	19	98	98	0	0.418	0.393	0.407	0.365	1.768	0.381	0.775	80	426	906	862	-1.259	267	639	243	619	0
2	16	13	""	"iYIL112W"	9800	22490	100	808	735	250	50	52	13	98	98	0	1484	1446	366	104	105	18	98	98	0	0.549	0.510	0.535	0.459	1.852	0.509	0.812	80	394	2138	2027	-0.864	758	1380	685	1342	0
2	17	13	""	"iYIL110W"	9980	22500	110	1372	1288	380	55	72	113	100	98	0	1258	1214	329	110	132	132	100	100	0	1.147	1.117	1.121	1.093	1.518	1.129	0.856	80	429	2465	2337	0.198	1317	1148	1233	1104	0
2	18	13	""	"iYIL108W"	10130	22500	90	906	836	218	54	61	39	100	100	0	674	670	128	108	115	33	100	100	0	1.505	1.391	1.385	1.337	1.412	1.541	0.851	52	327	1418	1344	0.590	852	566	782	562	0
2	19	13	""	"iYIL072W"	10320	22500	110	2969	2708	694	51	55	33	100	100	0	4052	3929	701	102	106	21	100	100	0	0.739	0.694	0.724	0.661	1.616	0.683	0.818	80	441	6868	6484	-0.437	2918	3950	2657	3827	0
2	20	13	""	"iYIL070C"	10480	22500	110	739	695	224	52	54	15	100	97	0	1118	1080	284	101	104	20	98	98	0	0.676	0.657	0.668	0.619	1.992	0.657	0.843	80	426	1704	1622	-0.566	687	1017	643	979	0
2	21	13	""	"iYIL068C"	10650	22510	110	798	736	220	54	55	14	100	100	0	1283	1146	421	105	106	20	98	98	0	0.632	0.655	0.642	0.737	2.177	0.612	0.853	80	451	1922	1723	-0.663	744	1178	682	1041	0
2	22	13	""	"iYIL066C"	10820	22510	100	489	458	132	51	51	12	100	98	0	749	706	177	102	104	20	100	100	0	0.677	0.674	0.685	0.655	1.736	0.656	0.828	80	384	1085	1011	-0.563	438	647	407	604	0
2	23	13	""	"iYIL063C"	10980	22500	90	249	236	67	49	50	13	98	98	0	826	823	142	102	104	20	100	100	0	0.276	0.259	0.275	0.251	1.529	0.255	0.763	52	331	924	908	-1.856	200	724	187	721	0
2	24	13	""	"iYIL061C"	11160	22510	110	858	793	219	49	51	16	100	100	0	1218	1146	279	101	103	20	100	100	0	0.724	0.712	0.715	0.692	1.528	0.705	0.872	80	502	1926	1789	-0.465	809	1117	744	1045	0
2	1	14	""	"iYJL014W"	7250	22650	110	4890	4589	779	52	54	15	100	100	0	1382	1306	260	111	113	20	100	100	0	3.806	3.797	3.795	3.845	1.307	3.938	0.881	80	481	6109	5732	1.928	4838	1271	4537	1195	0
2	2	14	""	"iYJL012C"	7420	22650	110	1442	1405	163	48	50	15	100	100	0	2387	2312	343	109	111	20	100	100	0	0.612	0.616	0.597	0.620	1.197	0.586	0.884	80	411	3672	3560	-0.709	1394	2278	1357	2203	0
2	3	14	""	"itK(CUU)J"	7590	22650	110	1709	1632	285	48	50	14	100	100	0	1056	1008	208	107	109	19	100	100	0	1.750	1.758	1.722	1.779	1.341	1.780	0.870	80	425	2610	2485	0.808	1661	949	1584	901	0
2	4	14	""	"iYJLWdelta8"	7760	22650	100	1161	1015	344	48	50	13	100	100	0	732	657	227	108	109	20	98	96	0	1.784	1.761	1.741	1.936	2.175	1.790	0.829	80	384	1737	1516	0.835	1113	624	967	549	0
2	5	14	""	"iYJL010C"	7930	22650	100	662	625	179	48	50	14	100	100	0	869	833	214	110	110	20	100	100	0	0.809	0.798	0.771	0.778	1.672	0.784	0.851	80	384	1373	1300	-0.306	614	759	577	723	0
2	6	14	""	"iYJLWtau4"	8100	22650	100	1254	1174	252	49	50	13	100	100	0	1299	1208	245	107	109	20	100	100	0	1.011	1.022	1.003	1.019	1.453	1.020	0.861	80	396	2397	2226	0.016	1205	1192	1125	1101	0
2	7	14	""	"iYJR035W"	8280	22650	100	683	627	177	49	51	15	100	98	0	583	544	136	110	116	58	97	96	0	1.340	1.332	1.277	1.267	1.973	1.394	0.797	80	395	1107	1012	0.423	634	473	578	434	0
2	8	14	""	"iYJR039W"	8440	22660	100	444	427	86	47	49	14	100	100	0	755	722	180	106	107	18	100	100	0	0.612	0.617	0.602	0.631	1.576	0.561	0.810	80	383	1046	996	-0.709	397	649	380	616	0
2	9	14	""	"iYJR041C"	8610	22660	110	700	647	162	54	58	22	100	100	0	1460	1322	360	113	116	26	100	100	0	0.480	0.490	0.495	0.497	1.463	0.456	0.845	80	452	1993	1802	-1.060	646	1347	593	1209	0
2	10	14	""	"iYJR043C"	8780	22660	100	1240	1167	252	66	73	32	100	100	0	920	855	196	116	124	38	100	98	0	1.460	1.490	1.483	1.532	1.486	1.508	0.858	80	396	1978	1840	0.546	1174	804	1101	739	0
2	11	14	""	"iYJRWdelta14"	8960	22660	110	2237	2027	642	51	59	27	100	100	0	2533	2237	680	105	111	31	100	100	0	0.900	0.927	0.932	0.927	1.803	0.928	0.869	80	439	4614	4108	-0.151	2186	2428	1976	2132	0
2	12	14	""	"iYJR045C"	9120	22660	100	495	454	163	47	49	17	100	98	0	1037	933	300	100	102	20	100	100	0	0.478	0.489	0.487	0.464	1.653	0.469	0.842	80	382	1385	1240	-1.065	448	937	407	833	0
2	13	14	""	"iYKL044W"	9290	22660	100	280	274	100	48	50	16	95	93	0	777	774	197	100	102	19	100	100	0	0.343	0.335	0.330	0.309	1.809	0.330	0.788	80	396	909	900	-1.545	232	677	226	674	0
2	14	14	""	"iYKL042W"	9460	22660	110	1978	1801	467	49	51	14	100	100	0	2267	2174	366	103	106	20	100	100	0	0.891	0.846	0.875	0.810	1.478	0.875	0.887	80	425	4093	3823	-0.166	1929	2164	1752	2071	0
2	15	14	""	"iYKL040C"	9630	22670	110	1286	1236	283	51	52	14	100	100	0	2267	2237	300	106	107	21	100	100	0	0.571	0.556	0.580	0.540	1.317	0.562	0.859	80	439	3396	3316	-0.807	1235	2161	1185	2131	0
2	16	14	""	"iSNR69"	9800	22670	110	612	560	157	52	53	17	100	100	0	2041	1929	344	105	107	20	100	100	0	0.289	0.279	0.292	0.261	1.611	0.277	0.865	80	452	2496	2332	-1.790	560	1936	508	1824	0
2	17	14	""	"iYKL035W"	9970	22670	110	1922	1747	499	58	88	157	97	95	0	2765	2644	397	112	145	169	100	100	0	0.703	0.667	0.715	0.608	1.725	0.686	0.842	80	439	4517	4221	-0.509	1864	2653	1689	2532	0
2	18	14	""	"iYKL033W-A"	10140	22670	110	2155	1954	533	56	89	161	97	97	0	2982	2859	502	113	147	171	100	100	0	0.732	0.691	0.727	0.642	1.679	0.699	0.838	80	432	4968	4644	-0.451	2099	2869	1898	2746	0
2	19	14	""	"iYKR004C"	10310	22680	120	4385	3746	1415	51	53	14	100	100	0	1528	1285	530	103	105	19	92	91	0	3.041	3.126	3.088	3.339	2.095	3.214	0.868	120	470	5759	4877	1.605	4334	1425	3695	1182	0
2	20	14	""	"iYKR006C"	10480	22680	100	1691	1596	334	51	53	15	100	100	0	1009	947	243	100	102	18	100	100	0	1.804	1.824	1.832	1.905	1.494	1.827	0.870	80	376	2549	2392	0.851	1640	909	1545	847	0
2	21	14	""	"iYKR008W"	10650	22680	100	4402	4021	996	52	55	19	100	100	0	953	866	269	102	104	18	98	97	0	5.112	5.195	5.125	5.752	1.833	5.325	0.849	80	378	5201	4733	2.354	4350	851	3969	764	0
2	22	14	""	"iYKRCdelta8"	10820	22680	100	2184	2040	447	51	54	22	100	100	0	1005	974	186	101	103	19	100	100	0	2.360	2.278	2.325	2.253	1.534	2.396	0.851	80	396	3037	2862	1.238	2133	904	1989	873	0
2	23	14	""	"iYKR010C"	10990	22680	100	861	759	276	47	49	16	100	100	0	938	842	268	99	101	18	100	100	0	0.970	0.958	0.962	0.907	1.907	0.964	0.848	80	399	1653	1455	-0.044	814	839	712	743	0
2	24	14	""	"iYKR013W"	11160	22690	120	826	729	347	47	49	15	99	95	0	738	683	324	98	100	18	99	95	0	1.217	1.166	1.202	1.200	2.244	1.146	0.861	120	567	1419	1267	0.284	779	640	682	585	0
2	1	15	""	"iYLR155C-0"	7250	22810	110	2328	2229	422	53	55	16	100	100	0	4633	4537	502	113	116	21	100	100	0	0.503	0.492	0.504	0.476	1.380	0.492	0.914	80	482	6795	6600	-0.990	2275	4520	2176	4424	0
2	2	15	""	"iYLR157C-0"	7420	22810	110	2250	2100	458	50	71	153	100	98	0	4586	4477	552	110	149	341	100	100	0	0.492	0.469	0.486	0.450	1.474	0.468	0.879	80	438	6676	6417	-1.025	2200	4476	2050	4367	0
2	3	15	""	"iYLR158C-1"	7600	22810	110	3134	2787	861	50	71	155	98	98	0	5626	5246	1290	107	146	345	100	100	0	0.559	0.533	0.548	0.500	1.638	0.527	0.879	80	427	8603	7876	-0.840	3084	5519	2737	5139	0
2	4	15	""	"iYLR160C-1"	7760	22820	110	3215	3024	591	48	50	12	100	100	0	5883	5189	1696	107	107	19	100	100	0	0.548	0.586	0.568	0.675	2.024	0.532	0.887	80	398	8943	8058	-0.867	3167	5776	2976	5082	0
2	5	15	""	"iYLR163C"	7920	22820	110	2760	2628	452	48	49	13	100	100	0	2718	2488	600	109	109	19	100	100	0	1.039	1.084	1.060	1.119	1.354	1.037	0.891	80	425	5321	4959	0.056	2712	2609	2580	2379	0
2	6	15	""	"iYLR165C"	8100	22820	100	669	655	157	48	50	12	100	100	0	821	824	252	105	106	19	100	100	0	0.867	0.844	0.844	0.877	1.732	0.795	0.801	80	396	1337	1326	-0.205	621	716	607	719	0
2	7	15	""	"iYLR208W"	8270	22830	110	626	626	154	48	50	16	100	100	0	681	722	230	105	112	57	100	100	0	1.003	0.937	1.002	0.936	1.362	0.754	0.710	80	439	1154	1195	0.005	578	576	578	617	0
2	8	15	""	"iYLR210W"	8440	22830	110	2286	2109	555	47	50	16	100	100	0	1419	1327	293	105	107	23	100	100	0	1.704	1.687	1.691	1.645	1.646	1.767	0.865	80	440	3553	3284	0.769	2239	1314	2062	1222	0
2	9	15	""	"iYLR212C"	8600	22830	90	544	521	114	53	59	22	100	100	0	1188	1159	174	112	116	26	100	100	0	0.456	0.447	0.469	0.437	1.331	0.445	0.855	52	330	1567	1515	-1.132	491	1076	468	1047	0
2	10	15	""	"iYLR214W"	8780	22830	100	808	747	230	64	71	29	98	97	0	850	799	183	113	122	39	100	100	0	1.009	0.996	0.973	0.898	1.954	1.022	0.853	80	393	1481	1369	0.014	744	737	683	686	0
2	11	15	""	"iYLR217W"	8940	22840	100	511	465	138	53	61	24	98	97	0	1363	1212	390	106	112	30	100	98	0	0.364	0.373	0.364	0.379	1.668	0.338	0.860	80	381	1715	1518	-1.457	458	1257	412	1106	0
2	12	15	""	"iYLR219W"	9120	22840	110	1377	1320	297	49	53	17	100	100	0	2379	2188	512	102	104	20	100	100	0	0.583	0.609	0.597	0.611	1.387	0.587	0.897	80	453	3605	3357	-0.778	1328	2277	1271	2086	0
2	13	15	""	"iSNR54"	9290	22840	110	984	912	293	51	52	15	100	100	0	1551	1440	402	105	107	23	100	100	0	0.645	0.645	0.660	0.610	1.765	0.636	0.860	80	450	2379	2196	-0.632	933	1446	861	1335	0
2	14	15	""	"iYML054C"	9450	22840	100	1283	1177	365	51	65	163	96	93	0	2768	2552	853	109	113	27	100	100	0	0.463	0.461	0.455	0.457	1.760	0.431	0.862	80	394	3891	3569	-1.110	1232	2659	1126	2443	0
2	15	15	""	"itY(GUA)M1"	9630	22840	110	523	484	149	52	54	14	100	97	0	1266	1177	264	109	110	22	100	100	0	0.407	0.404	0.416	0.368	1.836	0.398	0.852	80	439	1628	1500	-1.297	471	1157	432	1068	0
2	16	15	""	"iYML052W"	9790	22850	110	1728	1673	326	51	53	14	100	100	0	2607	2404	646	106	107	20	100	100	0	0.671	0.706	0.688	0.732	1.497	0.658	0.870	80	425	4178	3920	-0.577	1677	2501	1622	2298	0
2	17	15	""	"iYML050W"	9960	22840	90	710	695	138	52	55	17	100	100	0	628	640	94	106	107	20	100	100	0	1.261	1.204	1.263	1.175	1.371	1.273	0.824	52	341	1180	1177	0.334	658	522	643	534	0
2	18	15	""	"iYML048W"	10140	22850	110	376	373	75	52	54	15	100	100	0	1107	1039	258	107	108	19	100	100	0	0.324	0.344	0.342	0.353	1.440	0.311	0.848	80	437	1324	1253	-1.626	324	1000	321	932	0
2	19	15	""	"iYML009C"	10300	22850	100	2457	2201	598	47	49	13	100	100	0	1105	1007	315	99	102	19	100	98	0	2.396	2.372	2.318	2.501	1.684	2.397	0.877	80	351	3416	3062	1.260	2410	1006	2154	908	0
2	20	15	""	"iYML007W"	10470	22850	110	2851	2752	681	48	51	22	100	100	0	635	610	139	97	99	17	100	98	0	5.210	5.271	5.267	5.293	1.499	5.601	0.862	80	417	3341	3217	2.381	2803	538	2704	513	0
2	21	15	""	"itS(AGA)M"	10650	22860	120	4869	3783	1957	49	53	24	100	100	0	2738	2218	1179	100	101	19	96	95	0	1.827	1.763	1.809	1.854	2.025	1.780	0.894	120	464	7458	5852	0.870	4820	2638	3734	2118	0
2	22	15	""	"iYML004C"	10820	22860	100	2004	1826	571	48	52	24	100	100	0	1343	1180	468	100	102	18	100	100	0	1.574	1.646	1.654	1.788	1.637	1.601	0.854	80	363	3199	2858	0.654	1956	1243	1778	1080	0
2	23	15	""	"iYML002W"	10990	22860	110	3079	2970	418	48	49	18	100	100	0	1045	992	248	98	100	16	100	100	0	3.201	3.268	3.166	3.472	1.534	3.296	0.845	80	420	3978	3816	1.678	3031	947	2922	894	0
2	24	15	""	"iCEN13"	11150	22860	110	8593	8080	1692	47	50	17	100	100	0	1433	1342	305	97	99	18	100	100	0	6.397	6.452	6.491	6.517	1.321	6.674	0.901	80	435	9882	9278	2.677	8546	1336	8033	1245	0
2	1	16	""	"iYMR300C"	7250	22990	100	523	504	162	51	53	16	100	100	0	1242	1164	414	108	110	20	100	100	0	0.416	0.429	0.412	0.447	1.607	0.404	0.874	80	426	1606	1509	-1.265	472	1134	453	1056	0
2	2	16	""	"iYMR302C"	7410	22990	100	357	337	78	48	51	15	100	97	0	1493	1454	228	106	109	21	100	100	0	0.223	0.214	0.222	0.205	1.430	0.208	0.863	80	382	1696	1637	-2.166	309	1387	289	1348	0
2	3	16	""	"iYMR304W"	7580	22990	100	521	501	130	48	51	17	100	98	0	502	480	137	106	108	20	100	98	0	1.194	1.211	1.241	1.283	1.643	1.173	0.848	80	396	869	827	0.256	473	396	453	374	0
2	4	16	""	"iYMR306C-A"	7750	22990	100	227	211	77	47	49	13	93	91	0	587	536	159	105	106	18	97	97	0	0.373	0.381	0.403	0.384	1.870	0.373	0.832	80	384	662	595	-1.421	180	482	164	431	0
2	5	16	""	"iYMR308C"	7920	22990	100	684	619	188	50	52	15	97	97	0	1124	1060	287	109	109	19	98	98	0	0.625	0.598	0.600	0.574	1.857	0.582	0.835	80	384	1649	1520	-0.679	634	1015	569	951	0
2	6	16	""	"iYMR310C"	8090	22990	100	623	562	213	47	50	14	96	95	0	1791	1667	589	104	107	19	98	98	0	0.341	0.329	0.330	0.299	2.103	0.314	0.855	80	396	2263	2078	-1.550	576	1687	515	1563	0
2	7	16	""	"iYNL316C"	8270	23000	110	256	256	48	47	49	15	100	100	0	382	368	90	103	105	22	100	98	0	0.749	0.789	0.789	0.833	1.552	0.690	0.756	80	460	488	474	-0.417	209	279	209	265	0
2	8	16	""	"iYNL314W"	8430	23000	90	390	371	69	47	50	17	100	100	0	620	583	131	103	105	19	100	100	0	0.663	0.675	0.663	0.690	1.345	0.643	0.829	52	322	860	804	-0.592	343	517	324	480	0
2	9	16	""	"iYNL312W"	8600	23000	100	673	635	147	56	60	24	100	100	0	830	799	153	108	112	26	100	100	0	0.855	0.838	0.837	0.823	1.545	0.832	0.832	80	420	1339	1270	-0.227	617	722	579	691	0
2	10	16	""	"iYNL309W"	8780	23000	100	1200	1104	314	64	72	34	100	100	0	1159	1060	305	113	123	49	100	97	0	1.086	1.098	1.107	1.118	1.890	1.086	0.837	80	394	2182	1987	0.119	1136	1046	1040	947	0
2	11	16	""	"iYNL307C"	8940	23000	100	515	481	146	58	64	23	96	95	0	1609	1583	353	108	115	34	100	98	0	0.304	0.287	0.296	0.254	1.877	0.282	0.830	80	368	1958	1898	-1.716	457	1501	423	1475	0
2	12	16	""	"iYNL305C"	9110	23010	100	399	395	79	54	57	17	100	100	0	624	608	135	106	108	21	100	100	0	0.666	0.679	0.661	0.695	1.522	0.642	0.834	80	412	863	843	-0.586	345	518	341	502	0
2	13	16	""	"iYNR031C"	9270	22990	50	195	250	167	60	63	22	100	91	0	266	380	258	111	113	27	100	91	0	0.871	0.706	0.542	0.740	4.542	0.380	0.145	12	104	290	459	-0.199	135	155	190	269	0
2	14	16	""	"iYNR032C-A"	9450	23010	100	277	286	54	50	63	155	95	10	0	1019	1008	177	108	111	27	100	100	0	0.249	0.262	0.256	0.261	1.417	0.269	0.175	80	436	1138	1136	-2.005	227	911	236	900	0
2	15	16	""	"iYNR034W-0"	9620	23010	90	217	237	87	49	51	15	100	100	0	388	416	150	105	107	19	100	100	0	0.594	0.605	0.598	0.605	1.457	0.574	0.756	52	332	451	499	-0.752	168	283	188	311	0
2	16	16	""	"iYNR035C"	9790	23010	100	160	168	75	49	50	12	90	87	0	289	316	133	102	104	18	98	98	0	0.594	0.556	0.600	0.515	2.440	0.516	0.714	80	382	298	333	-0.752	111	187	119	214	0
2	17	16	""	"iYNR037C"	9960	23010	100	398	394	99	50	51	14	100	100	0	765	773	154	102	104	18	100	100	0	0.525	0.513	0.539	0.498	1.493	0.501	0.853	80	396	1011	1015	-0.930	348	663	344	671	0
2	18	16	""	"iYNR039C"	10130	23010	100	540	513	122	47	49	13	100	100	0	859	842	131	101	104	18	100	100	0	0.650	0.629	0.634	0.607	1.611	0.622	0.821	80	383	1251	1207	-0.621	493	758	466	741	0
2	19	16	""	"iYNR075W"	10300	23010	80	170	169	68	44	46	12	94	92	0	296	314	106	97	99	18	100	100	0	0.633	0.576	0.587	0.541	1.998	0.548	0.700	52	285	325	342	-0.659	126	199	125	217	0
2	20	16	""	"iYOL166C"	10470	23020	110	637	631	100	46	49	22	100	100	0	857	845	194	95	96	17	100	100	0	0.776	0.780	0.742	0.809	1.463	0.726	0.838	80	438	1353	1335	-0.367	591	762	585	750	0
2	21	16	""	"iYOLCdelta1"	10640	23020	110	1414	1383	210	47	50	17	100	100	0	1374	1367	285	96	98	18	100	100	0	1.070	1.051	1.049	1.069	1.394	1.032	0.843	80	382	2645	2607	0.097	1367	1278	1336	1271	0
2	22	16	""	"iYOLWtau1-1"	10810	23020	110	936	900	163	44	47	15	100	100	0	1797	1741	284	96	99	18	100	100	0	0.524	0.520	0.518	0.518	1.333	0.504	0.875	80	403	2593	2501	-0.931	892	1701	856	1645	0
2	23	16	""	"iYOL162W"	10980	23030	110	2100	2215	1021	46	47	12	100	100	0	1628	1945	1095	99	100	17	100	100	0	1.343	1.175	1.206	1.283	1.507	1.105	0.896	80	413	3583	4015	0.426	2054	1529	2169	1846	0
2	24	16	""	"iYOL161C-1"	11140	23020	100	51	55	16	47	49	17	20	7	0	100	108	27	97	99	18	27	13	0	1.333	0.727	0.516	0.686	4.125	0.169	0.026	80	402	7	19	0.415	4	3	8	11	-50
2	1	17	""	"iYOR150W"	7240	23160	110	1381	1331	241	55	59	19	100	100	0	1142	1041	267	109	111	22	100	100	0	1.284	1.369	1.343	1.435	1.408	1.317	0.882	80	463	2359	2208	0.360	1326	1033	1276	932	0
2	2	17	""	"iYOR152C-0"	7410	23160	110	1219	1134	280	50	53	18	100	100	0	2412	2189	780	108	108	19	97	96	0	0.507	0.521	0.487	0.654	2.780	0.477	0.885	80	450	3473	3165	-0.979	1169	2304	1084	2081	0
2	3	17	""	"iYOR153W"	7590	23150	90	448	412	134	51	57	28	98	98	0	755	719	192	112	115	25	100	100	0	0.617	0.595	0.585	0.555	1.589	0.616	0.885	52	338	1040	968	-0.696	397	643	361	607	0
2	4	17	""	"iYOR155C"	7750	23160	100	820	764	201	54	63	30	100	100	0	1316	1202	360	113	118	29	100	100	0	0.637	0.652	0.625	0.676	1.571	0.619	0.883	80	378	1969	1799	-0.651	766	1203	710	1089	0
2	5	17	""	"iYOR157C"	7920	23160	100	355	328	102	52	54	15	98	96	0	1457	1321	338	109	110	20	100	100	0	0.225	0.228	0.221	0.217	1.575	0.225	0.875	80	384	1651	1488	-2.153	303	1348	276	1212	0
2	6	17	""	"iYOR159C"	8090	23160	110	467	446	103	49	51	14	100	100	0	1273	1218	210	107	110	20	100	100	0	0.358	0.357	0.372	0.345	1.511	0.346	0.864	80	448	1584	1508	-1.480	418	1166	397	1111	0
2	7	17	""	"itM(CAU)O1"	8260	23160	70	1283	1172	564	50	53	19	100	100	0	1974	2007	930	106	109	25	100	100	0	0.660	0.590	0.580	0.557	1.442	0.591	0.825	32	231	3101	3023	-0.599	1233	1868	1122	1901	0
2	8	17	""	"iYOR194C"	8430	23170	110	469	453	96	50	52	16	100	100	0	1053	1040	170	108	110	23	100	100	0	0.443	0.432	0.449	0.424	1.423	0.417	0.833	80	482	1364	1335	-1.173	419	945	403	932	0
2	9	17	""	"iYOR196C"	8600	23170	100	473	443	142	57	63	27	97	95	0	1034	914	277	109	116	40	100	98	0	0.450	0.480	0.475	0.452	1.759	0.460	0.816	80	408	1341	1191	-1.153	416	925	386	805	0
2	10	17	""	"iYOR198C"	8770	23170	80	255	249	40	68	79	42	98	98	0	562	553	89	118	135	64	100	100	0	0.421	0.416	0.402	0.412	1.468	0.370	0.649	52	294	631	616	-1.248	187	444	181	435	0
2	11	17	""	"iYOR204W"	8940	23180	110	2735	2708	452	60	66	26	100	100	0	2472	2289	608	109	116	33	100	100	0	1.132	1.215	1.184	1.278	1.464	1.176	0.889	80	439	5038	4828	0.179	2675	2363	2648	2180	0
2	12	17	""	"iYOR206W"	9110	23180	110	1415	1375	222	54	57	15	100	100	0	744	705	186	106	109	22	100	100	0	2.133	2.205	2.095	2.328	1.432	2.190	0.848	80	419	1999	1920	1.093	1361	638	1321	599	0
2	13	17	""	"iYPL145C"	9280	23180	110	517	507	114	53	55	16	100	100	0	2381	2264	479	106	109	20	100	100	0	0.204	0.210	0.207	0.209	1.435	0.197	0.849	80	461	2739	2612	-2.294	464	2275	454	2158	0
2	14	17	""	"iYPL142C"	9450	23180	110	1134	1088	205	49	51	13	100	100	0	972	942	202	105	106	18	100	100	0	1.251	1.241	1.258	1.283	1.461	1.230	0.875	80	407	1952	1876	0.324	1085	867	1039	837	0
2	15	17	""	"iYPL140C"	9620	23180	110	991	951	232	48	51	16	100	100	0	1797	1721	322	104	105	19	100	100	0	0.557	0.558	0.569	0.546	1.399	0.557	0.894	80	426	2636	2520	-0.844	943	1693	903	1617	0
2	16	17	""	"iYPL138C"	9790	23180	110	806	737	208	49	51	16	100	100	0	1227	1187	293	103	104	19	100	100	0	0.673	0.635	0.639	0.613	1.748	0.624	0.856	80	426	1881	1772	-0.570	757	1124	688	1084	0
2	17	17	""	"iYPL135W"	9960	23180	110	1241	1164	256	49	51	15	100	100	0	2637	2530	415	102	105	19	100	100	0	0.470	0.459	0.469	0.448	1.404	0.456	0.892	80	426	3727	3543	-1.089	1192	2535	1115	2428	0
2	18	17	""	"iYPL133C"	10130	23180	110	2350	2255	569	47	49	14	100	100	0	3011	2953	460	101	103	19	100	100	0	0.791	0.774	0.794	0.738	1.533	0.794	0.883	80	427	5213	5060	-0.338	2303	2910	2208	2852	0
2	19	17	""	"iYPL091W"	10300	23190	110	1051	1015	195	45	47	13	100	100	0	755	744	123	96	98	18	100	100	0	1.527	1.497	1.558	1.493	1.323	1.550	0.877	80	434	1665	1618	0.610	1006	659	970	648	0
2	20	17	""	"iYPL089C"	10470	23190	100	655	609	152	45	48	15	100	100	0	1358	1253	370	96	98	16	100	100	0	0.483	0.487	0.481	0.501	1.413	0.455	0.875	80	353	1872	1721	-1.049	610	1262	564	1157	0
2	21	17	""	"iYPL087W"	10640	23200	120	11583	9959	5261	47	50	18	100	100	0	4495	3892	2052	99	100	17	100	100	0	2.624	2.613	2.653	2.668	2.111	2.697	0.903	120	446	15932	13705	1.392	11536	4396	9912	3793	0
2	22	17	""	"iYPL085W"	10810	23190	100	1068	967	277	47	48	15	100	100	0	1402	1324	314	97	99	17	100	100	0	0.782	0.750	0.751	0.703	1.821	0.746	0.844	80	366	2326	2147	-0.354	1021	1305	920	1227	0
2	23	17	""	"iYPL083C"	10980	23200	100	1628	1503	441	46	49	24	100	100	0	1382	1235	453	99	101	18	100	100	0	1.233	1.283	1.264	1.420	1.659	1.231	0.868	80	359	2865	2593	0.302	1582	1283	1457	1136	0
2	24	17	""	"iYPL081W"	11140	23190	100	289	279	104	44	47	23	100	97	0	404	376	127	95	97	18	98	95	0	0.793	0.836	0.819	0.844	1.790	0.820	0.779	80	415	554	516	-0.335	245	309	235	281	0
2	1	18	""	"YILCdelta2"	7230	23330	120	16719	14918	5232	77	90	43	100	100	0	9446	8201	3237	127	134	33	100	100	0	1.786	1.838	1.822	2.042	2.348	1.857	0.888	120	649	25961	22915	0.837	16642	9319	14841	8074	0
2	2	18	""	"YJLWdelta9"	7410	23330	110	3998	3681	999	56	59	16	100	100	0	2739	2593	768	112	113	20	100	100	0	1.501	1.461	1.459	1.453	1.484	1.491	0.893	80	463	6569	6106	0.586	3942	2627	3625	2481	0
2	3	18	""	"YJRWdelta20"	7570	23340	110	2667	2496	550	63	76	42	100	100	0	2411	2230	607	119	128	34	100	100	0	1.136	1.153	1.147	1.187	1.287	1.126	0.889	80	500	4896	4544	0.184	2604	2292	2433	2111	0
2	4	18	""	"RDN37-1A"	7750	23340	120	13203	11097	5567	72	85	44	100	100	0	9229	7314	3991	131	138	38	98	95	0	1.443	1.535	1.624	1.892	2.588	1.524	0.899	120	585	22229	18208	0.529	13131	9098	11025	7183	0
2	5	18	""	"YMRCtau1"	7920	23330	100	2081	1906	546	52	55	13	100	100	0	1771	1669	444	112	114	19	100	100	0	1.223	1.191	1.171	1.140	1.743	1.218	0.854	80	390	3688	3411	0.290	2029	1659	1854	1557	0
2	6	18	""	"YOLCdelta2"	8090	23340	120	2241	1906	811	50	51	13	99	99	0	3185	2677	1229	109	111	19	98	98	0	0.712	0.723	0.736	0.787	2.586	0.692	0.887	120	571	5267	4424	-0.489	2191	3076	1856	2568	0
2	7	18	""	"Q0115"	8260	23340	100	599	560	191	49	52	16	100	100	0	4478	3760	1511	108	110	20	100	100	0	0.126	0.140	0.140	0.142	1.540	0.130	0.897	80	452	4920	4163	-2.990	550	4370	511	3652	0
2	8	18	""	"Q0125"	8440	23350	110	3558	3210	1708	52	54	14	100	100	0	1903	1689	936	110	112	19	100	100	0	1.955	2.000	2.056	2.078	1.592	1.988	0.910	80	512	5299	4737	0.967	3506	1793	3158	1579	0
2	9	18	""	"Q0140"	8600	23340	80	633	601	204	59	69	60	100	100	0	587	575	194	111	123	44	100	100	0	1.206	1.168	1.186	1.204	1.532	1.171	0.823	52	298	1050	1006	0.270	574	476	542	464	0
2	10	18	""	"Q0150"	8770	23340	90	311	319	75	71	83	46	100	100	0	399	404	59	115	135	61	100	100	0	0.845	0.858	0.884	0.837	1.404	0.902	0.629	52	360	524	537	-0.243	240	284	248	289	0
2	11	18	""	"15S_rRNA1"	8930	23340	100	698	666	188	62	66	27	100	100	0	2205	2102	428	108	114	32	100	100	0	0.303	0.303	0.313	0.285	1.603	0.298	0.855	80	427	2733	2598	-1.721	636	2097	604	1994	0
2	12	18	""	"Q0167"	9110	23350	100	131	134	32	55	58	15	98	96	0	273	267	46	109	113	24	100	98	0	0.463	0.500	0.515	0.498	1.500	0.476	0.625	80	413	240	237	-1.110	76	164	79	158	0
2	13	18	"EMPTY"	"EMPTY"	9260	23340	100	55	56	15	57	59	15	15	1	0	107	111	21	111	113	22	16	5	0	0.500	100000.000	0.643	0.788	3.396	0.202	0.025	80	389	-6	-1	-1.000	-2	-4	-1	0	-75
2	14	18	"EMPTY"	"EMPTY"	9430	23340	100	52	54	15	55	56	14	12	5	0	107	109	22	106	109	20	15	5	0	-3.000	-0.333	0.842	0.947	3.651	0.073	0.003	80	416	-2	2	Error	-3	1	-1	3	-75
2	15	18	"EMPTY"	"EMPTY"	9600	23340	100	52	51	13	53	55	16	6	1	0	101	103	19	106	107	20	13	3	0	0.200	0.667	0.833	0.749	3.918	5.773	0.019	80	416	-6	-5	-2.322	-1	-5	-2	-3	-75
2	16	18	"EMPTY"	"EMPTY"	9770	23350	100	49	50	14	53	55	16	10	1	0	103	104	19	105	106	20	12	1	0	2.000	3.000	0.737	0.733	3.703	0.112	0.006	80	429	-6	-4	1.000	-4	-2	-3	-1	-75
2	17	18	"EMPTY"	"EMPTY"	9940	23350	100	57	57	14	53	55	15	20	3	0	106	107	17	108	109	20	11	1	0	-2.000	-4.000	0.577	0.620	3.353	0.018	0.000	80	429	2	3	Error	4	-2	4	-1	-75
2	18	18	"EMPTY"	"EMPTY"	10110	23350	100	54	54	13	50	52	15	20	3	0	107	111	19	107	108	20	18	3	0	100000.000	1.000	0.649	0.608	4.281	26.322	0.001	80	429	4	8	16.610	4	0	4	4	-75
2	19	18	"EMPTY"	"EMPTY"	10280	23350	100	47	48	12	47	49	13	17	2	0	103	101	16	101	102	18	10	1	0	0.000	100000.000	0.556	0.594	3.268	0.109	0.004	80	416	2	1	Error	0	2	1	0	-75
2	20	18	"EMPTY"	"EMPTY"	10450	23350	100	46	46	11	46	48	13	8	1	0	95	101	20	100	102	18	21	7	0	0.000	0.000	0.677	0.639	3.927	64.452	0.000	80	416	-5	1	Error	0	-5	0	1	-75
2	21	18	"EMPTY"	"EMPTY"	10620	23360	100	47	50	14	48	50	15	11	5	0	105	106	20	102	104	18	26	3	0	-0.333	0.500	0.456	0.559	3.480	0.037	0.001	80	396	2	6	Error	-1	3	2	4	-75
2	22	18	"EMPTY"	"EMPTY"	10790	23360	100	44	46	14	47	49	16	10	1	0	103	101	17	100	102	18	11	1	0	-1.000	-1.000	0.833	0.752	4.340	0.232	0.011	80	423	0	0	Error	-3	3	-1	1	-75
2	23	18	"EMPTY"	"EMPTY"	10960	23360	100	43	44	10	46	47	13	7	1	0	98	101	16	99	101	19	13	5	0	3.000	-1.000	0.750	0.928	4.501	0.052	0.003	80	416	-4	0	1.585	-3	-1	-2	2	-75
2	24	18	"EMPTY"	"EMPTY"	11130	23360	100	45	48	15	44	47	22	12	1	0	97	99	17	97	98	17	16	7	0	100000.000	2.000	0.846	0.793	3.560	25.824	0.002	80	472	1	6	16.610	1	0	4	2	-75
3	1	1	"MDM10"	"YAL010C"	11910	20480	130	9052	8191	2608	58	71	42	100	100	0	2668	2523	630	115	119	27	100	99	0	3.523	3.377	3.494	3.072	1.956	3.667	0.867	120	694	11547	10541	1.817	8994	2553	8133	2408	0
3	2	1	"DRS2"	"YAL026C"	12080	20480	110	776	804	351	51	54	18	100	100	0	1036	1113	366	110	113	22	100	100	0	0.783	0.751	0.768	0.711	1.505	0.771	0.811	80	437	1651	1756	-0.353	725	926	753	1003	0
3	3	1	"CLN3"	"YAL040C"	12250	20490	120	3032	2701	1029	51	54	23	99	98	0	3040	2723	1054	111	114	36	99	98	0	1.018	1.015	1.038	0.998	2.670	1.006	0.836	120	512	5910	5262	0.025	2981	2929	2650	2612	0
3	4	1	""	"YAL058C-A"	12420	20490	110	587	569	158	51	56	27	98	97	0	1279	1286	225	112	116	39	100	100	0	0.459	0.441	0.463	0.410	1.805	0.424	0.774	80	422	1703	1692	-1.122	536	1167	518	1174	0
3	5	1	""	"YAR003W"	12590	20500	120	4849	4501	1421	51	56	31	100	100	0	1929	1797	677	110	112	21	95	93	0	2.638	2.638	2.678	2.751	2.049	2.714	0.839	120	480	6617	6137	1.399	4798	1819	4450	1687	0
3	6	1	""	"YAR033W"	12750	20500	110	1928	1914	347	54	65	38	100	100	0	2603	2675	447	116	125	83	100	100	0	0.754	0.727	0.741	0.724	1.248	0.708	0.855	80	428	4361	4419	-0.408	1874	2487	1860	2559	0
3	7	1	""	"YAL014C"	12920	20500	120	3036	2796	944	58	69	34	100	100	0	2006	1844	567	119	125	33	98	98	0	1.578	1.587	1.640	1.526	2.015	1.641	0.869	120	490	4865	4463	0.658	2978	1887	2738	1725	0
3	8	1	"SNC1"	"YAL030W"	13090	20500	120	1132	1039	330	55	64	34	99	95	0	1367	1280	343	116	125	44	98	98	0	0.861	0.845	0.876	0.794	2.187	0.849	0.861	120	485	2328	2148	-0.216	1077	1251	984	1164	0
3	9	1	""	"YAL043C-A"	13270	20500	110	346	328	83	52	57	30	98	95	0	692	687	77	113	119	40	100	100	0	0.508	0.481	0.498	0.440	1.811	0.488	0.806	80	442	873	850	-0.978	294	579	276	574	0
3	10	1	""	"YAL061W"	13430	20500	110	919	898	137	54	70	45	100	100	0	1390	1397	163	122	146	76	100	100	0	0.682	0.662	0.674	0.655	1.223	0.649	0.881	80	428	2133	2119	-0.552	865	1268	844	1275	0
3	11	1	""	"YAR010C"	13600	20510	120	14130	13127	3647	57	79	52	100	100	0	19446	17550	6092	124	161	92	100	100	0	0.728	0.750	0.749	0.883	2.371	0.713	0.893	120	484	33395	30496	-0.457	14073	19322	13070	17426	0
3	12	1	"SWH1"	"YAR042W"	13770	20510	120	1977	1808	520	53	66	47	100	100	0	2032	1825	648	115	134	66	91	91	0	1.004	1.026	0.998	1.109	2.198	0.989	0.868	120	457	3841	3465	0.005	1924	1917	1755	1710	0
3	13	1	""	"YBR162C"	13930	20510	120	1586	1504	529	50	54	36	100	99	0	2083	1997	867	110	112	22	98	95	0	0.779	0.771	0.765	0.918	2.453	0.714	0.871	120	503	3509	3341	-0.361	1536	1973	1454	1887	0
3	14	1	"EHT1"	"YBR177C"	14110	20510	110	405	480	268	47	49	19	100	100	0	484	638	402	104	106	20	100	100	0	0.942	0.811	0.861	0.856	1.687	0.722	0.709	80	458	738	967	-0.086	358	380	433	534	0
3	15	1	"MED8"	"YBR193C"	14280	20510	120	3712	3321	1191	45	46	13	100	99	0	1669	1531	543	104	105	19	98	98	0	2.343	2.296	2.256	2.307	2.758	2.405	0.854	120	522	5232	4703	1.228	3667	1565	3276	1427	0
3	16	1	""	"YBR209W"	14440	20510	110	405	467	211	44	45	12	100	100	0	545	654	292	105	106	21	100	100	0	0.820	0.770	0.775	0.775	1.564	0.726	0.767	80	428	801	972	-0.286	361	440	423	549	0
3	17	1	""	"YBR225W"	14610	20510	120	3139	2962	1123	45	46	14	100	100	0	3495	3230	1228	105	107	18	100	99	0	0.913	0.933	0.945	0.974	2.115	0.920	0.890	120	537	6484	6042	-0.132	3094	3390	2917	3125	0
3	18	1	""	"YBR241C"	14780	20510	110	857	826	165	46	49	17	100	100	0	1498	1458	221	104	106	22	100	100	0	0.582	0.576	0.574	0.561	1.367	0.568	0.875	80	443	2205	2134	-0.781	811	1394	780	1354	0
3	19	1	"UBS1"	"YBR165W"	14950	20520	120	1442	1346	454	45	49	24	100	100	0	1194	1069	420	103	106	21	96	95	0	1.280	1.347	1.309	1.535	2.099	1.306	0.903	120	525	2488	2267	0.357	1397	1091	1301	966	0
3	20	1	"RPS6B"	"YBR181C"	15120	20510	110	1188	1112	281	46	50	24	100	100	0	2872	2811	404	109	114	25	100	100	0	0.413	0.395	0.409	0.367	1.603	0.384	0.852	80	455	3905	3768	-1.275	1142	2763	1066	2702	0
3	21	1	""	"YBR197C"	15290	20510	110	692	665	142	47	48	15	100	100	0	2534	2484	286	109	114	24	100	100	0	0.266	0.260	0.265	0.248	1.423	0.252	0.875	80	470	3070	2993	-1.911	645	2425	618	2375	0
3	22	1	"MET8"	"YBR213W"	15460	20520	100	510	517	136	45	47	20	100	100	0	1128	1135	292	108	109	20	100	100	0	0.456	0.460	0.476	0.458	1.338	0.432	0.845	80	408	1485	1499	-1.133	465	1020	472	1027	0
3	23	1	"ROT2"	"YBR229C"	15630	20520	120	2365	2153	797	44	48	31	100	99	0	3655	3366	1224	103	106	23	100	100	0	0.653	0.646	0.658	0.649	2.335	0.628	0.881	120	517	5873	5372	-0.614	2321	3552	2109	3263	0
3	24	1	"ISW1"	"YBR245C"	15800	20520	120	275	417	399	43	46	26	93	90	0	358	567	607	99	101	22	92	90	0	0.896	0.799	0.893	0.886	2.587	0.660	0.700	120	612	491	842	-0.159	232	259	374	468	0
3	1	2	"MPS1"	"YDL028C"	11890	20650	110	2983	3085	620	79	91	45	100	100	0	1472	1486	262	123	126	28	100	100	0	2.153	2.205	2.172	2.187	1.353	2.375	0.836	80	451	4253	4369	1.106	2904	1349	3006	1363	0
3	2	2	"MTF2"	"YDL044C"	12050	20650	110	1327	1366	371	57	64	29	100	100	0	1513	1588	426	118	119	23	100	100	0	0.910	0.890	0.887	0.889	1.307	0.873	0.877	80	414	2665	2779	-0.135	1270	1395	1309	1470	0
3	3	2	""	"YDL060W"	12230	20650	110	721	696	177	53	58	31	100	100	0	1985	2041	375	117	120	24	100	100	0	0.358	0.334	0.355	0.321	1.523	0.310	0.825	80	419	2536	2567	-1.484	668	1868	643	1924	0
3	4	2	""	"YDL076C"	12400	20650	110	661	643	184	55	60	35	98	97	0	2574	2640	549	118	122	42	100	100	0	0.247	0.233	0.245	0.215	1.796	0.228	0.852	80	391	3062	3110	-2.019	606	2456	588	2522	0
3	5	2	"SRP14"	"YDL092W"	12570	20660	120	2311	2043	693	58	63	39	99	99	0	1406	1256	431	117	118	22	97	94	0	1.748	1.743	1.745	1.769	2.445	1.787	0.851	120	384	3542	3124	0.806	2253	1289	1985	1139	0
3	6	2	"KIN28"	"YDL108W"	12730	20670	110	1241	1266	245	70	79	45	100	100	0	2096	2077	489	132	141	87	100	100	0	0.596	0.615	0.602	0.624	1.247	0.572	0.873	80	377	3135	3141	-0.746	1171	1964	1196	1945	0
3	7	2	""	"YDL032W"	12910	20660	110	1418	1387	218	89	97	37	100	100	0	1765	1777	156	152	161	86	100	100	0	0.824	0.799	0.814	0.790	1.218	0.799	0.877	80	394	2942	2923	-0.279	1329	1613	1298	1625	0
3	8	2	"STP4"	"YDL048C"	13080	20660	120	4859	4298	1379	78	88	45	100	99	0	4973	4551	1523	145	149	47	100	98	0	0.990	0.958	0.948	0.961	2.365	0.943	0.865	120	384	9609	8626	-0.014	4781	4828	4220	4406	0
3	9	2	"UBC9"	"YDL064W"	13250	20660	110	1569	1499	322	62	69	37	100	100	0	1811	1797	122	127	132	42	100	100	0	0.895	0.860	0.909	0.815	1.560	0.890	0.872	80	378	3191	3107	-0.160	1507	1684	1437	1670	0
3	10	2	"THI3"	"YDL080C"	13420	20670	130	1956	1828	490	69	80	42	100	100	0	3556	3338	805	136	159	75	100	100	0	0.552	0.549	0.559	0.541	1.620	0.544	0.906	120	446	5307	4961	-0.858	1887	3420	1759	3202	0
3	11	2	""	"YDL096C"	13580	20670	110	779	772	98	86	100	50	100	100	0	1595	1578	172	170	199	91	100	100	0	0.486	0.487	0.491	0.485	1.187	0.459	0.859	80	355	2118	2094	-1.040	693	1425	686	1408	0
3	12	2	"TRM3"	"YDL112W"	13750	20670	110	1532	1557	367	64	78	43	100	100	0	1390	1485	413	135	154	69	100	100	0	1.170	1.106	1.161	1.121	1.296	1.115	0.843	80	376	2723	2843	0.226	1468	1255	1493	1350	0
3	13	2	""	"YDR163W"	13920	20670	110	1604	1632	480	54	58	37	100	100	0	1288	1380	340	115	118	23	100	100	0	1.321	1.247	1.268	1.226	1.376	1.285	0.864	80	376	2723	2843	0.402	1550	1173	1578	1265	0
3	14	2	""	"YDR179C"	14090	20680	100	662	742	326	49	51	13	100	100	0	1141	1390	760	109	110	20	100	100	0	0.594	0.541	0.524	0.590	1.654	0.486	0.875	80	373	1645	1974	-0.751	613	1032	693	1281	0
3	15	2	"MSS116"	"YDR194C"	14260	20680	110	340	374	142	48	50	13	100	100	0	654	719	251	106	108	19	100	100	0	0.533	0.532	0.533	0.528	1.511	0.557	0.555	80	371	840	939	-0.908	292	548	326	613	0
3	16	2	""	"YDR210W"	14420	20680	100	345	338	70	45	47	12	100	100	0	995	961	190	105	106	23	100	100	0	0.337	0.342	0.339	0.342	1.313	0.323	0.861	80	377	1190	1149	-1.569	300	890	293	856	0
3	17	2	"ADK1"	"YDR226W"	14600	20680	100	282	317	185	46	48	13	100	96	0	716	906	512	106	109	24	100	100	0	0.387	0.339	0.337	0.312	1.700	0.317	0.808	80	360	846	1071	-1.370	236	610	271	800	0
3	18	2	"AMD2"	"YDR242W"	14770	20680	100	649	682	240	48	51	24	100	100	0	1162	1319	491	105	107	19	100	100	0	0.569	0.522	0.516	0.527	1.624	0.473	0.757	80	385	1658	1848	-0.815	601	1057	634	1214	0
3	19	2	"TAF25"	"YDR167W"	14940	20680	110	684	645	216	47	51	35	100	96	0	1570	1547	401	105	108	21	100	100	0	0.435	0.415	0.415	0.384	1.509	0.413	0.870	80	389	2102	2040	-1.202	637	1465	598	1442	0
3	20	2	"CDC1"	"YDR182W"	15110	20680	110	3283	3072	812	50	55	35	100	100	0	4103	4034	571	119	122	24	100	100	0	0.811	0.772	0.812	0.722	1.529	0.808	0.877	80	397	7217	6937	-0.301	3233	3984	3022	3915	0
3	21	2	""	"YDR198C"	15280	20690	120	2773	2442	991	50	53	16	100	100	0	2919	2594	1159	122	126	23	97	95	0	0.974	0.968	0.943	1.099	2.895	0.939	0.897	120	453	5520	4864	-0.039	2723	2797	2392	2472	0
3	22	2	""	"YDR214W"	15450	20690	100	351	367	120	52	54	21	100	100	0	818	882	304	120	122	22	100	100	0	0.428	0.413	0.403	0.421	1.718	0.372	0.771	80	364	997	1077	-1.223	299	698	315	762	0
3	23	2	""	"YDR230W"	15620	20690	110	720	678	139	49	52	23	100	100	0	1278	1240	185	113	114	21	100	100	0	0.576	0.558	0.569	0.552	1.485	0.549	0.867	80	384	1836	1756	-0.796	671	1165	629	1127	0
3	24	2	"TRS23"	"YDR246W"	15780	20690	100	432	419	91	45	47	15	100	100	0	1442	1441	264	102	103	19	100	100	0	0.289	0.279	0.290	0.273	1.367	0.265	0.866	80	376	1727	1713	-1.792	387	1340	374	1339	0
3	1	3	""	"YEL001C"	11870	20820	110	1032	1001	263	60	64	22	100	100	0	564	577	120	113	114	21	100	100	0	2.155	2.028	2.097	1.968	1.566	2.206	0.770	80	485	1423	1405	1.108	972	451	941	464	0
3	2	3	"PMP2"	"YEL017C-A"	12040	20820	110	432	424	76	54	56	16	100	100	0	716	714	87	112	114	21	100	100	0	0.626	0.615	0.643	0.601	1.361	0.597	0.786	80	427	982	972	-0.676	378	604	370	602	0
3	3	3	"MCM3"	"YEL032W"	12210	20830	100	411	407	92	51	53	19	100	100	0	1102	1105	228	112	113	21	100	100	0	0.364	0.359	0.362	0.355	1.439	0.323	0.777	80	408	1350	1349	-1.459	360	990	356	993	0
3	4	3	""	"YEL048C"	12390	20830	110	730	718	91	52	56	28	100	100	0	1175	1165	173	114	117	24	100	100	0	0.639	0.634	0.639	0.637	1.219	0.601	0.820	80	419	1739	1717	-0.646	678	1061	666	1051	0
3	5	3	"CAN1"	"YEL063C"	12550	20830	110	1378	1362	295	56	60	29	100	100	0	1961	1975	373	114	116	21	100	100	0	0.716	0.702	0.712	0.694	1.347	0.684	0.826	80	392	3169	3167	-0.482	1322	1847	1306	1861	0
3	6	3	""	"YEL077C"	12720	20830	110	7583	7356	1818	60	65	32	100	100	0	7423	7577	1641	120	124	27	100	100	0	1.030	0.978	0.989	0.959	1.391	0.999	0.807	80	405	14826	14753	0.043	7523	7303	7296	7457	0
3	7	3	"VAB31"	"YEL005C"	12890	20840	100	3071	2985	530	67	75	33	100	100	0	1158	1102	335	128	134	32	100	100	0	2.917	2.996	2.915	3.227	1.634	3.024	0.802	80	363	4034	3892	1.544	3004	1030	2918	974	0
3	8	3	""	"YEL020C"	13060	20840	120	4422	3717	1558	68	76	39	100	100	0	2421	2033	903	128	133	32	95	93	0	1.899	1.915	1.910	2.156	2.501	1.942	0.869	120	415	6647	5554	0.925	4354	2293	3649	1905	0
3	9	3	"ANP1"	"YEL036C"	13230	20840	110	1328	1384	275	59	66	40	100	100	0	2916	2985	642	119	122	23	100	100	0	0.454	0.462	0.465	0.466	1.244	0.437	0.886	80	396	4066	4191	-1.140	1269	2797	1325	2866	0
3	10	3	"AFG1"	"YEL052W"	13400	20840	110	1410	1361	334	55	58	18	100	100	0	2619	2566	533	118	120	24	100	100	0	0.542	0.533	0.549	0.522	1.424	0.512	0.821	80	385	3856	3754	-0.884	1355	2501	1306	2448	0
3	11	3	""	"YEL067C"	13570	20840	100	906	863	203	56	60	22	100	100	0	1063	1037	303	120	126	33	100	100	0	0.901	0.880	0.864	0.908	1.595	0.819	0.780	80	382	1793	1724	-0.150	850	943	807	917	0
3	12	3	""	"YER004W"	13740	20840	110	1176	1150	225	53	56	19	100	100	0	1178	1176	249	115	119	28	100	100	0	1.056	1.034	1.008	1.044	1.325	1.013	0.865	80	409	2186	2158	0.079	1123	1063	1097	1061	0
3	13	3	"PTR3"	"YFR029W"	13900	20840	110	2168	2067	448	51	59	69	100	100	0	5554	5351	933	111	115	33	100	100	0	0.389	0.385	0.397	0.376	1.348	0.371	0.886	80	392	7560	7256	-1.362	2117	5443	2016	5240	0
3	14	3	""	"YFR044C"	14070	20840	110	2324	2261	360	50	57	70	100	100	0	2685	2633	371	110	113	34	100	100	0	0.883	0.876	0.889	0.871	1.248	0.867	0.868	80	385	4849	4734	-0.179	2274	2575	2211	2523	0
3	15	3	"CDH1"	"YGL003C"	14250	20850	120	5714	5312	1903	49	51	14	100	100	0	2845	2553	1020	109	110	21	94	93	0	2.071	2.153	2.145	2.340	2.223	2.172	0.891	120	376	8401	7707	1.050	5665	2736	5263	2444	0
3	16	3	"CKB1"	"YGL019W"	14410	20850	100	2127	2071	420	48	49	12	100	100	0	2993	2935	595	104	106	19	100	100	0	0.720	0.715	0.716	0.712	1.358	0.687	0.838	80	317	4968	4854	-0.475	2079	2889	2023	2831	0
3	17	3	"MIG1"	"YGL035C"	14580	20850	120	5435	4669	2160	49	53	17	100	100	0	2976	2522	1202	108	112	25	95	94	0	1.878	1.914	1.922	2.070	2.552	1.946	0.891	120	457	8254	7034	0.909	5386	2868	4620	2414	0
3	18	3	""	"YGL051W"	14750	20850	110	2920	2809	495	50	55	22	100	100	0	4288	4187	546	112	118	39	100	100	0	0.687	0.677	0.685	0.667	1.281	0.666	0.882	80	446	7046	6834	-0.541	2870	4176	2759	4075	0
3	19	3	""	"YFR032C"	14930	20850	100	581	576	166	45	49	25	100	100	0	994	1014	302	105	106	20	100	100	0	0.603	0.584	0.558	0.583	1.598	0.545	0.788	80	396	1425	1440	-0.730	536	889	531	909	0
3	20	3	""	"YFR048W"	15100	20850	110	2780	2609	684	50	56	36	100	100	0	3589	3486	629	116	117	22	100	100	0	0.786	0.759	0.770	0.731	1.393	0.776	0.887	80	427	6203	5929	-0.347	2730	3473	2559	3370	0
3	21	3	""	"YGL007W"	15270	20850	110	364	345	100	53	55	15	98	98	0	981	967	156	124	125	22	100	100	0	0.363	0.346	0.366	0.314	1.775	0.344	0.828	80	403	1168	1135	-1.462	311	857	292	843	0
3	22	3	"PIB2"	"YGL023C"	15440	20860	110	1368	1254	331	57	57	14	100	100	0	3772	3603	746	127	129	23	100	100	0	0.360	0.344	0.364	0.332	1.542	0.334	0.878	80	412	4956	4673	-1.475	1311	3645	1197	3476	0
3	23	3	""	"YGL039W"	15600	20860	110	1939	1925	319	53	56	26	100	100	0	1113	1130	253	116	118	21	100	100	0	1.892	1.846	1.879	1.879	1.235	1.885	0.852	80	394	2883	2886	0.920	1886	997	1872	1014	0
3	24	3	"OLE1"	"YGL055W"	15770	20860	120	1919	1741	776	45	47	20	99	98	0	1957	1834	892	103	104	17	95	91	0	1.011	0.980	1.037	1.170	3.160	0.947	0.845	120	538	3728	3427	0.015	1874	1854	1696	1731	0
3	1	4	"DBF2"	"YGR092W"	11860	20990	110	957	927	164	51	54	18	100	100	0	2837	2806	229	112	113	20	100	100	0	0.332	0.325	0.335	0.318	1.293	0.321	0.900	80	463	3631	3570	-1.589	906	2725	876	2694	0
3	2	4	"CLB1"	"YGR108W"	12030	20990	110	1357	1341	231	51	53	15	100	100	0	2937	2950	248	112	114	21	100	100	0	0.462	0.455	0.465	0.445	1.290	0.444	0.873	80	427	4131	4128	-1.113	1306	2825	1290	2838	0
3	3	4	"ASN2"	"YGR124W"	12200	21000	110	1153	1142	127	48	50	13	100	100	0	3714	3647	422	108	110	20	100	100	0	0.306	0.309	0.309	0.309	1.170	0.288	0.890	80	390	4711	4633	-1.706	1105	3606	1094	3539	0
3	4	4	"CBF2"	"YGR140W"	12370	21000	120	474	485	214	48	50	13	99	98	0	1268	1284	653	106	109	21	96	95	0	0.367	0.371	0.386	0.394	2.405	0.321	0.760	120	422	1588	1615	-1.448	426	1162	437	1178	0
3	5	4	""	"YGR156W"	12540	21000	110	938	908	169	50	52	15	100	100	0	3260	3214	315	107	110	20	100	100	0	0.282	0.276	0.287	0.268	1.410	0.262	0.837	80	406	4041	3965	-1.828	888	3153	858	3107	0
3	6	4	"YIP1"	"YGR172C"	12710	21000	110	1602	1537	279	52	56	22	100	100	0	2644	2686	257	110	112	20	100	100	0	0.612	0.576	0.602	0.562	1.351	0.565	0.878	80	411	4084	4061	-0.709	1550	2534	1485	2576	0
3	7	4	""	"YGR096W"	12880	21000	110	998	980	187	53	57	28	100	100	0	1538	1548	162	114	115	21	100	100	0	0.664	0.646	0.665	0.628	1.378	0.641	0.869	80	425	2369	2361	-0.592	945	1424	927	1434	0
3	8	4	"SHY1"	"YGR112W"	13050	21000	110	1298	1227	296	53	60	45	100	100	0	3002	3024	267	114	113	21	100	100	0	0.431	0.403	0.435	0.376	1.605	0.404	0.858	80	368	4133	4084	-1.214	1245	2888	1174	2910	0
3	9	4	""	"YGR128C"	13220	21010	120	3922	3341	1372	51	56	37	100	100	0	2700	2337	961	109	110	19	97	94	0	1.494	1.477	1.475	1.538	2.597	1.493	0.897	120	408	6462	5518	0.579	3871	2591	3290	2228	0
3	10	4	"THI4"	"YGR144W"	13400	21010	120	1554	1341	529	50	52	14	100	99	0	2341	2037	850	111	111	19	96	96	0	0.674	0.670	0.664	0.674	2.338	0.639	0.855	120	400	3734	3217	-0.568	1504	2230	1291	1926	0
3	11	4	""	"YGR160W"	13560	21010	110	962	957	150	49	50	13	100	100	0	1850	1843	177	109	109	20	100	100	0	0.524	0.524	0.537	0.516	1.304	0.507	0.833	80	376	2654	2642	-0.931	913	1741	908	1734	0
3	12	4	""	"YGR176W"	13730	21010	110	331	332	53	46	48	12	100	100	0	745	744	78	104	106	19	100	100	0	0.445	0.447	0.459	0.443	1.205	0.424	0.828	80	406	926	926	-1.169	285	641	286	640	0
3	13	4	""	"YHR126C"	13900	21010	130	145	147	35	49	55	67	82	15	0	254	260	63	106	110	34	99	93	0	0.649	0.636	0.637	0.667	1.742	0.486	0.539	120	422	244	252	-0.624	96	148	98	154	0
3	14	4	"RPL42B"	"YHR141C"	14070	21020	140	1586	1431	638	50	57	67	99	98	0	1965	1803	883	108	113	37	94	94	0	0.827	0.815	0.803	0.830	2.265	0.757	0.744	156	421	3393	3076	-0.274	1536	1857	1381	1695	0
3	15	4	""	"YHR156C"	14240	21010	130	410	404	142	49	50	14	100	99	0	864	871	289	107	111	27	100	100	0	0.477	0.465	0.478	0.451	1.637	0.432	0.731	120	376	1118	1119	-1.068	361	757	355	764	0
3	16	4	"SPC97"	"YHR172W"	14400	21010	110	269	273	74	47	49	16	100	97	0	492	489	96	105	112	35	100	100	0	0.574	0.589	0.613	0.560	1.715	0.582	0.775	80	361	609	610	-0.802	222	387	226	384	0
3	17	4	""	"YHR188C"	14570	21020	110	550	657	316	55	60	23	100	100	0	1173	1467	766	116	125	42	100	100	0	0.468	0.446	0.434	0.453	1.411	0.405	0.834	80	421	1552	1953	-1.094	495	1057	602	1351	0
3	18	4	""	"YHR204W"	14760	21030	90	346	471	299	58	61	22	100	100	0	812	1039	657	124	129	45	100	98	0	0.419	0.451	0.437	0.463	1.877	0.414	0.784	52	338	976	1328	-1.256	288	688	413	915	0
3	19	4	""	"YHR130C"	14920	21020	110	1757	1709	530	47	51	36	100	100	0	1708	1799	534	105	106	19	100	100	0	1.067	0.981	0.962	0.956	1.433	0.988	0.856	80	414	3313	3356	0.093	1710	1603	1662	1694	0
3	20	4	"DCD1"	"YHR144C"	15080	21020	110	372	365	71	49	55	41	100	100	0	879	885	121	109	113	29	100	100	0	0.419	0.407	0.401	0.402	1.301	0.388	0.801	80	440	1093	1092	-1.253	323	770	316	776	0
3	21	4	"PEX18"	"YHR160C"	15260	21030	100	363	416	226	50	53	22	100	100	0	1118	1308	729	115	117	29	100	100	0	0.312	0.307	0.283	0.310	1.686	0.287	0.848	80	408	1316	1559	-1.680	313	1003	366	1193	0
3	22	4	""	"YHR176W"	15420	21020	80	444	480	261	53	53	15	100	100	0	804	806	461	120	121	23	100	100	0	0.572	0.622	0.630	0.649	1.918	0.509	0.614	52	291	1075	1113	-0.807	391	684	427	686	0
3	23	4	""	"YHR192W"	15600	21020	90	167	204	106	50	53	20	100	90	0	269	342	160	112	114	19	100	98	0	0.745	0.670	0.632	0.666	1.969	0.606	0.712	52	337	274	384	-0.424	117	157	154	230	0
3	24	4	"BAT1"	"YHR208W"	15760	21030	100	197	223	141	45	47	18	100	91	0	265	331	230	105	105	17	100	98	0	0.950	0.788	0.742	0.811	2.259	0.598	0.509	80	409	312	404	-0.074	152	160	178	226	0
3	1	5	""	"YJL066C"	11850	21160	120	941	920	237	51	53	16	100	100	0	2734	2734	321	118	119	21	100	100	0	0.340	0.332	0.343	0.313	1.505	0.327	0.856	120	542	3506	3485	-1.555	890	2616	869	2616	0
3	2	5	"IML2"	"YJL082W"	12020	21160	110	3739	3509	752	52	55	17	100	100	0	4097	4033	541	112	112	20	100	100	0	0.925	0.882	0.908	0.846	1.422	0.893	0.873	80	405	7672	7378	-0.112	3687	3985	3457	3921	0
3	3	5	"SAP185"	"YJL098W"	12190	21160	110	2495	2375	499	49	52	21	100	100	0	4993	4877	704	108	109	23	100	100	0	0.501	0.488	0.508	0.471	1.376	0.479	0.869	80	405	7331	7095	-0.998	2446	4885	2326	4769	0
3	4	5	""	"YJL114W"	12360	21170	120	3330	2918	977	47	50	20	100	100	0	3625	3121	1200	104	106	23	97	95	0	0.932	0.952	0.921	1.060	2.727	0.919	0.859	120	426	6804	5888	-0.101	3283	3521	2871	3017	0
3	5	5	"URA2"	"YJL130C"	12530	21170	110	2859	3024	686	47	52	30	100	100	0	2225	2317	557	102	105	19	100	100	0	1.325	1.344	1.382	1.340	1.365	1.427	0.750	80	417	4935	5192	0.405	2812	2123	2977	2215	0
3	6	5	"IDS2"	"YJL146W"	12710	21160	110	938	904	190	48	54	30	100	100	0	2989	2954	239	105	107	19	100	100	0	0.309	0.300	0.311	0.289	1.338	0.298	0.871	80	427	3774	3705	-1.696	890	2884	856	2849	0
3	7	5	""	"YJL070C"	12870	21180	110	1230	1166	419	48	50	15	100	100	0	1468	1543	652	105	108	20	100	100	0	0.867	0.777	0.770	0.825	1.886	0.727	0.801	80	426	2545	2556	-0.206	1182	1363	1118	1438	0
3	8	5	""	"YJL086C"	13050	21170	110	405	397	82	49	55	35	100	100	0	920	922	86	105	107	19	100	100	0	0.437	0.426	0.444	0.413	1.344	0.425	0.838	80	422	1171	1165	-1.195	356	815	348	817	0
3	9	5	"MEF2"	"YJL102W"	13210	21170	110	1951	1856	517	49	55	34	100	98	0	4424	4296	719	106	108	37	100	100	0	0.440	0.431	0.446	0.395	1.641	0.424	0.854	80	402	6220	5997	-1.183	1902	4318	1807	4190	0
3	10	5	""	"YJL118W"	13390	21170	110	631	586	160	51	55	25	100	100	0	1935	1865	283	113	113	22	100	100	0	0.318	0.305	0.317	0.287	1.580	0.306	0.828	80	386	2402	2287	-1.651	580	1822	535	1752	0
3	11	5	"LCB3"	"YJL134W"	13550	21170	110	1288	1220	276	50	53	19	100	100	0	3412	3402	332	114	115	21	100	100	0	0.375	0.356	0.375	0.337	1.449	0.346	0.849	80	383	4536	4458	-1.414	1238	3298	1170	3288	0
3	12	5	""	"YJL150W"	13720	21180	100	369	411	214	47	49	13	100	100	0	832	988	488	105	107	20	100	100	0	0.443	0.412	0.367	0.397	1.788	0.381	0.774	80	370	1049	1247	-1.175	322	727	364	883	0
3	13	5	"MSN4"	"YKL062W"	13880	21180	110	2186	2163	437	48	51	19	100	100	0	2126	2151	521	104	110	30	100	100	0	1.057	1.033	1.050	1.050	1.518	1.024	0.825	80	391	4160	4162	0.080	2138	2022	2115	2047	0
3	14	5	""	"YKL078W"	14050	21180	110	1028	1109	414	46	49	20	100	100	0	1597	1717	772	104	108	31	100	100	0	0.658	0.659	0.640	0.725	1.768	0.602	0.835	80	376	2475	2676	-0.604	982	1493	1063	1613	0
3	15	5	"YJU3"	"YKL094W"	14230	21180	110	376	366	142	43	45	13	98	98	0	709	756	233	102	106	24	100	100	0	0.549	0.494	0.510	0.449	1.784	0.495	0.763	80	401	940	977	-0.866	333	607	323	654	0
3	16	5	"HAP4"	"YKL109W"	14400	21180	110	264	258	84	43	46	15	98	97	0	756	808	238	102	107	30	100	100	0	0.338	0.305	0.331	0.290	1.832	0.274	0.703	80	415	875	921	-1.565	221	654	215	706	0
3	17	5	"RRN3"	"YKL125W"	14570	21190	120	1391	1216	542	47	51	19	100	99	0	2998	2599	1193	107	112	32	95	94	0	0.465	0.469	0.468	0.542	3.486	0.433	0.807	120	449	4235	3661	-1.105	1344	2891	1169	2492	0
3	18	5	"SDH3"	"YKL141W"	14740	21190	100	431	408	99	50	52	16	100	100	0	1624	1582	253	111	114	22	100	100	0	0.252	0.243	0.253	0.235	1.414	0.231	0.815	80	346	1894	1829	-1.990	381	1513	358	1471	0
3	19	5	""	"YKL066W"	14910	21190	110	508	520	164	45	50	26	98	97	0	963	1010	266	105	110	46	100	100	0	0.540	0.525	0.548	0.490	1.748	0.504	0.816	80	440	1321	1380	-0.890	463	858	475	905	0
3	20	5	""	"YKL082C"	15080	21200	110	1763	1888	541	45	51	43	100	100	0	2282	2378	1036	105	108	36	100	98	0	0.789	0.811	0.834	0.914	1.874	0.717	0.799	80	431	3895	4116	-0.342	1718	2177	1843	2273	0
3	21	5	""	"YKL097W-A"	15250	21200	110	673	668	118	46	50	23	100	100	0	1149	1120	313	105	108	29	100	100	0	0.601	0.613	0.614	0.641	1.455	0.544	0.806	80	389	1671	1637	-0.736	627	1044	622	1015	0
3	22	5	"RAD27"	"YKL113C"	15420	21200	110	784	770	189	47	48	15	100	100	0	1825	1829	486	106	106	18	100	100	0	0.429	0.420	0.411	0.419	1.387	0.391	0.820	80	451	2456	2446	-1.222	737	1719	723	1723	0
3	23	5	"MYO3"	"YKL129C"	15590	21200	110	1001	1083	315	46	47	12	100	100	0	1363	1530	499	106	106	18	100	100	0	0.760	0.728	0.734	0.736	1.318	0.703	0.818	80	437	2212	2461	-0.396	955	1257	1037	1424	0
3	24	5	"RPT1"	"YKL145W"	15750	21200	100	1682	1619	300	47	47	13	100	100	0	3877	3763	804	106	106	18	100	100	0	0.434	0.430	0.438	0.433	1.324	0.392	0.840	80	414	5406	5229	-1.206	1635	3771	1572	3657	0
3	1	6	""	"YLR047C"	11850	21330	110	1067	1012	250	50	55	47	100	100	0	2322	2284	334	112	115	22	100	100	0	0.460	0.443	0.459	0.424	1.507	0.447	0.859	80	464	3227	3134	-1.120	1017	2210	962	2172	0
3	2	6	""	"YLR063W"	12020	21330	110	1919	1822	484	50	54	36	100	100	0	2666	2681	431	106	108	19	100	100	0	0.730	0.688	0.717	0.650	1.586	0.701	0.847	80	413	4429	4347	-0.454	1869	2560	1772	2575	0
3	3	6	"SIC1"	"YLR079W"	12180	21340	110	2371	2324	301	48	51	19	100	100	0	3342	3241	563	105	106	22	100	100	0	0.718	0.726	0.716	0.742	1.379	0.677	0.870	80	425	5560	5412	-0.479	2323	3237	2276	3136	0
3	4	6	""	"YLR095C"	12350	21340	100	908	877	184	47	50	19	100	100	0	2101	2126	522	100	103	22	100	100	0	0.430	0.410	0.424	0.411	1.534	0.371	0.809	80	351	2862	2856	-1.217	861	2001	830	2026	0
3	5	6	""	"YLR111W"	12520	21340	100	256	252	48	45	48	14	100	100	0	671	656	121	99	102	18	100	100	0	0.369	0.372	0.371	0.370	1.456	0.342	0.811	80	384	783	764	-1.439	211	572	207	557	0
3	6	6	"APC2"	"YLR127C"	12690	21340	110	3125	3063	651	47	52	29	100	100	0	3630	3594	493	102	104	18	100	100	0	0.872	0.864	0.863	0.835	1.344	0.872	0.900	80	453	6606	6508	-0.197	3078	3528	3016	3492	0
3	7	6	""	"YLR051C"	12870	21340	110	1143	1110	194	47	50	20	100	100	0	2421	2423	192	101	102	18	100	100	0	0.472	0.458	0.478	0.446	1.340	0.449	0.880	80	438	3416	3385	-1.082	1096	2320	1063	2322	0
3	8	6	"PET309"	"YLR067C"	13040	21340	110	4848	4657	999	47	51	20	100	100	0	4993	4944	513	102	104	18	100	100	0	0.982	0.952	0.990	0.915	1.436	0.974	0.888	80	426	9692	9452	-0.027	4801	4891	4610	4842	0
3	9	6	"EMP70"	"YLR083C"	13200	21350	110	2234	2195	498	49	52	16	100	100	0	3664	3648	848	107	110	37	100	100	0	0.614	0.606	0.613	0.611	1.319	0.579	0.892	80	440	5742	5687	-0.703	2185	3557	2146	3541	0
3	10	6	"ICT1"	"YLR099C"	13380	21340	110	977	890	289	51	56	29	100	98	0	2231	2100	453	110	113	37	100	100	0	0.437	0.422	0.420	0.382	1.631	0.434	0.891	80	453	3047	2829	-1.196	926	2121	839	1990	0
3	11	6	"CFT2"	"YLR115W"	13550	21340	110	1801	1701	530	52	56	26	100	100	0	4291	4140	758	109	110	22	100	100	0	0.418	0.409	0.419	0.375	1.738	0.415	0.865	80	425	5931	5680	-1.258	1749	4182	1649	4031	0
3	12	6	"ACE2"	"YLR131C"	13710	21350	100	2594	2378	659	48	50	14	100	100	0	5292	5132	1057	102	105	21	100	100	0	0.491	0.463	0.474	0.436	1.528	0.453	0.882	80	371	7736	7360	-1.028	2546	5190	2330	5030	0
3	13	6	"SEN1"	"YLR430W"	13880	21350	110	992	1060	490	47	49	19	100	100	0	1488	1725	799	102	106	24	100	100	0	0.682	0.624	0.654	0.590	1.855	0.596	0.834	80	438	2331	2636	-0.553	945	1386	1013	1623	0
3	14	6	""	"YLR446W"	14050	21350	100	673	719	337	46	50	29	98	97	0	761	837	365	102	107	37	100	100	0	0.951	0.916	0.882	0.864	1.851	0.911	0.738	80	408	1286	1408	-0.072	627	659	673	735	0
3	15	6	""	"YLR462W"	14230	21350	110	6590	5649	2072	43	48	29	100	100	0	12427	11272	2909	101	105	34	100	100	0	0.531	0.502	0.526	0.450	1.806	0.518	0.905	80	440	18873	16777	-0.913	6547	12326	5606	11171	0
3	16	6	""	"YML010W-A"	14390	21360	100	2274	2170	618	42	44	13	100	100	0	3208	3096	797	98	99	17	100	100	0	0.718	0.710	0.740	0.696	1.589	0.696	0.852	80	383	5342	5126	-0.479	2232	3110	2128	2998	0
3	17	6	"RPS17A"	"YML024W"	14560	21360	110	1190	1145	219	43	44	12	100	100	0	1688	1634	300	99	100	18	100	100	0	0.722	0.718	0.716	0.719	1.291	0.698	0.896	80	385	2736	2637	-0.470	1147	1589	1102	1535	0
3	18	6	"YMD8"	"YML038C"	14730	21360	120	3339	2720	1192	45	48	14	100	98	0	2555	2108	974	104	107	27	97	94	0	1.344	1.335	1.320	1.415	2.433	1.346	0.851	120	460	5745	4679	0.426	3294	2451	2675	2004	0
3	19	6	""	"YLR434C"	14900	21370	110	1339	1323	177	43	48	25	100	100	0	1250	1167	293	102	112	75	97	95	0	1.129	1.202	1.135	1.325	1.775	1.121	0.862	80	419	2444	2345	0.175	1296	1148	1280	1065	0
3	20	6	"HMG2"	"YLR450W"	15070	21370	110	1203	1278	287	42	45	24	100	100	0	2006	2131	515	100	106	48	100	100	0	0.609	0.609	0.621	0.613	1.269	0.558	0.809	80	406	3067	3267	-0.715	1161	1906	1236	2031	0
3	21	6	"YRF1-4"	"YLR466W"	15240	21360	120	10185	8468	4381	46	47	14	100	99	0	11702	10009	5606	103	104	17	100	98	0	0.874	0.850	0.864	0.944	2.851	0.813	0.831	120	433	21738	18328	-0.194	10139	11599	8422	9906	0
3	22	6	""	"YML013C-A"	15410	21370	110	1637	1638	301	45	47	14	100	100	0	2064	1993	429	105	106	17	100	100	0	0.813	0.844	0.837	0.854	1.292	0.817	0.895	80	406	3551	3481	-0.299	1592	1959	1593	1888	0
3	23	6	"TSA1"	"YML028W"	15580	21370	110	2888	2769	516	48	49	14	100	100	0	3712	3617	796	108	110	20	100	100	0	0.788	0.775	0.776	0.784	1.382	0.742	0.876	80	412	6444	6230	-0.344	2840	3604	2721	3509	0
3	24	6	"CAT2"	"YML042W"	15740	21370	110	2872	2783	393	49	51	26	100	100	0	3964	3957	472	108	111	21	100	100	0	0.732	0.710	0.730	0.706	1.254	0.690	0.878	80	469	6679	6583	-0.450	2823	3856	2734	3849	0
3	1	7	"ELA1"	"YNL230C"	11830	21500	110	1849	1736	414	49	54	38	100	100	0	3015	2996	327	108	110	20	100	100	0	0.619	0.584	0.601	0.549	1.526	0.591	0.888	80	477	4707	4575	-0.692	1800	2907	1687	2888	0
3	2	7	"PEX17"	"YNL214W"	12000	21500	110	1874	1773	390	50	54	34	100	100	0	2659	2561	358	106	107	19	100	100	0	0.714	0.702	0.717	0.673	1.452	0.707	0.884	80	454	4377	4178	-0.485	1824	2553	1723	2455	0
3	3	7	""	"YNL198C"	12180	21510	100	1235	1227	179	48	51	19	100	100	0	1745	1685	304	104	106	20	100	100	0	0.723	0.746	0.740	0.762	1.323	0.714	0.884	80	396	2828	2760	-0.467	1187	1641	1179	1581	0
3	4	7	""	"YNL182C"	12350	21500	110	1641	1499	462	47	50	19	100	100	0	4356	4177	698	102	104	19	100	100	0	0.375	0.356	0.374	0.317	1.837	0.361	0.885	80	426	5848	5527	-1.416	1594	4254	1452	4075	0
3	5	7	"BNI5"	"YNL166C"	12520	21510	110	2114	2052	307	46	48	14	100	100	0	4219	4112	566	103	104	18	100	100	0	0.502	0.500	0.512	0.500	1.268	0.487	0.910	80	425	6184	6015	-0.993	2068	4116	2006	4009	0
3	6	7	""	"YNL150W"	12690	21510	110	1199	1133	258	47	49	15	100	100	0	2465	2452	317	102	103	18	100	100	0	0.488	0.462	0.473	0.442	1.451	0.462	0.868	80	426	3515	3436	-1.036	1152	2363	1086	2350	0
3	7	7	""	"YNL226W"	12860	21520	110	837	825	100	47	49	12	100	100	0	1960	1920	324	100	102	18	100	100	0	0.425	0.427	0.420	0.435	1.325	0.393	0.851	80	439	2650	2598	-1.235	790	1860	778	1820	0
3	8	7	"MER1"	"YNL210W"	13030	21520	110	1667	1622	238	49	51	20	100	100	0	3059	2906	673	103	106	20	100	100	0	0.547	0.561	0.549	0.586	1.406	0.522	0.896	80	424	4574	4376	-0.869	1618	2956	1573	2803	0
3	9	7	""	"YNL194C"	13190	21520	110	851	842	110	50	52	14	100	100	0	1728	1684	271	108	109	22	100	100	0	0.494	0.503	0.499	0.508	1.257	0.466	0.875	80	425	2421	2368	-1.016	801	1620	792	1576	0
3	10	7	"RPS3"	"YNL178W"	13370	21520	110	1040	1025	131	50	53	16	100	100	0	1795	1746	212	110	112	22	100	100	0	0.588	0.596	0.597	0.596	1.178	0.580	0.877	80	452	2675	2611	-0.767	990	1685	975	1636	0
3	11	7	"RPL42A"	"YNL162W"	13540	21520	110	1027	1005	152	49	53	24	100	100	0	2029	1988	209	107	109	21	100	100	0	0.509	0.508	0.524	0.504	1.216	0.500	0.899	80	425	2900	2837	-0.975	978	1922	956	1881	0
3	12	7	""	"YNL146W"	13700	21520	110	728	698	158	49	50	14	100	100	0	1580	1524	274	104	106	21	100	100	0	0.460	0.457	0.463	0.450	1.368	0.443	0.867	80	412	2155	2069	-1.120	679	1476	649	1420	0
3	13	7	""	"YNL247W"	13870	21530	110	1509	1452	285	47	48	13	100	100	0	3528	3373	793	103	105	22	100	100	0	0.427	0.430	0.432	0.437	1.434	0.404	0.891	80	425	4887	4675	-1.228	1462	3425	1405	3270	0
3	14	7	"YIF1"	"YNL263C"	14040	21530	110	794	767	143	45	47	13	100	100	0	2470	2274	603	102	103	18	100	100	0	0.316	0.332	0.319	0.345	1.466	0.306	0.882	80	424	3117	2894	-1.661	749	2368	722	2172	0
3	15	7	""	"YNL279W"	14210	21530	110	1286	1209	279	44	48	28	100	100	0	3443	3193	828	102	106	35	100	100	0	0.372	0.377	0.380	0.381	1.422	0.356	0.900	80	440	4583	4256	-1.428	1242	3341	1165	3091	0
3	16	7	""	"YNL295W"	14380	21530	100	2022	1929	475	43	44	13	100	100	0	3182	3150	815	97	98	18	100	100	0	0.641	0.618	0.628	0.615	1.475	0.595	0.873	80	384	5064	4939	-0.640	1979	3085	1886	3053	0
3	17	7	""	"YNL311C"	14550	21530	110	3660	3348	959	43	45	12	100	100	0	4946	4664	1215	97	99	19	100	100	0	0.746	0.724	0.743	0.707	1.602	0.716	0.892	80	426	8466	7872	-0.423	3617	4849	3305	4567	0
3	18	7	"EGT2"	"YNL327W"	14720	21540	110	3860	3660	822	46	48	15	100	100	0	5302	4797	1675	101	104	28	100	100	0	0.733	0.770	0.748	0.881	1.927	0.714	0.896	80	406	9015	8310	-0.447	3814	5201	3614	4696	0
3	19	7	"NRD1"	"YNL251C"	14890	21540	110	2146	2106	292	44	47	15	100	100	0	4469	4060	1122	102	108	62	100	98	0	0.481	0.521	0.494	0.581	1.878	0.461	0.853	80	411	6469	6020	-1.055	2102	4367	2062	3958	0
3	20	7	"PIK1"	"YNL267W"	15060	21540	100	3006	2684	760	46	48	19	100	100	0	4801	4226	1497	102	106	60	100	100	0	0.630	0.640	0.637	0.682	1.776	0.601	0.888	80	396	7659	6762	-0.667	2960	4699	2638	4124	0
3	21	7	"WSC2"	"YNL283C"	15240	21530	110	2642	2436	596	49	51	19	100	100	0	3239	3205	427	108	109	24	100	100	0	0.828	0.771	0.805	0.731	1.476	0.800	0.888	80	420	5724	5484	-0.272	2593	3131	2387	3097	0
3	22	7	"TRF5"	"YNL299W"	15400	21540	110	1399	1327	259	51	51	13	100	100	0	4332	4239	498	112	113	19	100	100	0	0.319	0.309	0.317	0.300	1.344	0.302	0.891	80	412	5568	5403	-1.646	1348	4220	1276	4127	0
3	23	7	"ATP11"	"YNL315C"	15570	21540	110	1543	1533	196	54	57	19	100	100	0	1834	1802	146	116	120	23	100	100	0	0.867	0.877	0.883	0.871	1.178	0.881	0.889	80	426	3207	3165	-0.206	1489	1718	1479	1686	0
3	24	7	"AAD14"	"YNL331C"	15740	21540	110	2944	2810	451	52	56	28	100	100	0	4496	4373	612	113	116	23	100	100	0	0.660	0.647	0.654	0.645	1.179	0.642	0.910	80	483	7275	7018	-0.600	2892	4383	2758	4260	0
3	1	8	""	"YOR049C"	11840	21670	110	972	978	465	51	88	162	96	88	0	1564	1723	692	109	139	139	100	100	0	0.633	0.574	0.596	0.528	1.551	0.608	0.863	80	468	2376	2541	-0.660	921	1455	927	1614	0
3	2	8	"CYT1"	"YOR065W"	12000	21680	100	706	1168	831	49	56	51	100	100	0	893	1349	965	107	114	63	100	100	0	0.836	0.901	0.900	0.930	1.716	0.866	0.767	80	349	1443	2361	-0.259	657	786	1119	1242	0
3	3	8	""	"YOR081C"	12170	21680	110	758	765	203	47	51	43	100	100	0	1029	1020	286	102	106	34	100	100	0	0.767	0.782	0.772	0.792	1.446	0.731	0.807	80	423	1638	1636	-0.383	711	927	718	918	0
3	4	8	""	"YOR097C"	12350	21680	100	545	651	386	48	50	19	100	100	0	495	627	337	102	103	19	100	98	0	1.265	1.149	1.179	1.170	1.838	1.162	0.835	80	381	890	1128	0.339	497	393	603	525	0
3	5	8	"AZF1"	"YOR113W"	12520	21680	110	853	802	209	48	51	23	100	100	0	1184	1152	261	105	118	89	100	100	0	0.746	0.720	0.742	0.713	1.509	0.711	0.870	80	368	1884	1801	-0.423	805	1079	754	1047	0
3	6	8	""	"YOR129C"	12680	21680	100	522	498	200	49	51	14	98	97	0	985	979	347	105	108	34	100	100	0	0.538	0.514	0.541	0.471	1.899	0.490	0.801	80	369	1353	1323	-0.896	473	880	449	874	0
3	7	8	""	"YOR053W"	12860	21690	100	2431	2156	918	49	51	16	100	100	0	2823	2448	1153	100	102	18	98	98	0	0.875	0.897	0.945	1.001	1.854	0.868	0.904	80	373	5105	4455	-0.193	2382	2723	2107	2348	0
3	8	8	"VPS5"	"YOR069W"	13030	21690	110	4304	4115	832	49	51	15	100	100	0	2438	2331	450	103	105	20	100	100	0	1.822	1.825	1.845	1.829	1.329	1.875	0.902	80	385	6590	6294	0.866	4255	2335	4066	2228	0
3	9	8	"OST3"	"YOR085W"	13190	21690	110	6398	6221	1223	51	53	17	100	100	0	2609	2563	507	106	109	21	100	100	0	2.536	2.511	2.605	2.515	1.232	2.589	0.900	80	404	8850	8627	1.342	6347	2503	6170	2457	0
3	10	8	"RAS1"	"YOR101W"	13370	21690	110	4843	4662	1567	50	53	16	100	100	0	5019	4852	1531	107	110	21	100	100	0	0.976	0.972	0.935	0.983	1.651	0.996	0.802	80	420	9705	9357	-0.035	4793	4912	4612	4745	0
3	11	8	"RPT5"	"YOR117W"	13530	21690	100	1121	1118	243	49	51	15	100	100	0	2885	2810	500	104	107	20	100	100	0	0.385	0.395	0.412	0.390	1.343	0.379	0.885	80	357	3853	3775	-1.375	1072	2781	1069	2706	0
3	12	8	"EFT1"	"YOR133W"	13700	21690	110	1267	1301	295	46	48	15	100	100	0	2619	2700	672	102	104	19	100	100	0	0.485	0.483	0.492	0.484	1.233	0.461	0.895	80	411	3738	3853	-1.044	1221	2517	1255	2598	0
3	13	8	"MET31"	"YPL038W"	13870	21690	110	1419	1342	312	47	49	15	100	100	0	1979	1967	201	101	104	22	100	100	0	0.731	0.694	0.728	0.662	1.451	0.713	0.887	80	419	3250	3161	-0.453	1372	1878	1295	1866	0
3	14	8	"LEE1"	"YPL054W"	14040	21690	110	2009	1879	476	44	46	14	100	100	0	2759	2739	245	100	102	21	100	100	0	0.739	0.695	0.739	0.644	1.619	0.724	0.861	80	412	4624	4474	-0.436	1965	2659	1835	2639	0
3	15	8	""	"YPL070W"	14200	21700	110	4864	4595	936	43	44	12	100	100	0	3508	3319	618	99	101	19	100	100	0	1.414	1.414	1.417	1.396	1.306	1.422	0.917	80	392	8230	7772	0.500	4821	3409	4552	3220	0
3	16	8	"ELP3"	"YPL086C"	14370	21700	100	1877	1773	429	42	43	11	100	100	0	4260	3992	768	97	99	19	100	100	0	0.441	0.444	0.458	0.430	1.335	0.434	0.914	80	390	5998	5626	-1.182	1835	4163	1731	3895	0
3	17	8	""	"YPL102C"	14550	21700	100	594	582	89	42	44	16	100	100	0	1121	1107	158	95	97	18	100	100	0	0.538	0.534	0.536	0.536	1.323	0.516	0.882	80	391	1578	1552	-0.894	552	1026	540	1012	0
3	18	8	"MRP51"	"YPL118W"	14720	21700	110	1268	1215	236	44	47	38	100	100	0	1954	1943	172	97	98	17	100	100	0	0.659	0.634	0.663	0.614	1.370	0.642	0.883	80	406	3081	3017	-0.601	1224	1857	1171	1846	0
3	19	8	"SSN3"	"YPL042C"	14890	21700	110	6152	5664	1381	45	49	39	100	100	0	3844	3687	595	97	99	18	100	100	0	1.630	1.565	1.631	1.514	1.466	1.675	0.877	80	382	9854	9209	0.705	6107	3747	5619	3590	0
3	20	8	"PDR12"	"YPL058C"	15060	21710	100	915	878	331	45	46	11	100	100	0	834	879	419	102	103	19	100	98	0	1.189	1.072	1.156	1.147	1.746	0.985	0.820	80	307	1602	1610	0.249	870	732	833	777	0
3	21	8	"YTA6"	"YPL074W"	15220	21710	110	1964	1758	500	48	49	18	100	100	0	3906	3448	1183	106	108	24	100	100	0	0.504	0.512	0.493	0.538	1.644	0.478	0.902	80	430	5716	5052	-0.988	1916	3800	1710	3342	0
3	22	8	"RPS6A"	"YPL090C"	15400	21710	110	1290	1283	137	48	49	12	100	100	0	2630	2549	299	108	110	24	100	100	0	0.492	0.506	0.499	0.507	1.205	0.483	0.899	80	425	3764	3676	-1.022	1242	2522	1235	2441	0
3	23	8	"SSE1"	"YPL106C"	15560	21710	110	2339	2218	512	51	52	14	100	100	0	3012	2910	677	111	112	22	100	100	0	0.789	0.774	0.794	0.774	1.303	0.755	0.907	80	405	5189	4966	-0.342	2288	2901	2167	2799	0
3	24	8	"TFB2"	"YPL122C"	15730	21710	100	1467	1421	236	50	52	19	100	100	0	3224	3217	273	110	113	21	100	100	0	0.455	0.441	0.458	0.432	1.283	0.427	0.881	80	422	4531	4478	-1.136	1417	3114	1371	3107	0
3	1	9	""	"YPR139C"	11830	21840	110	766	731	172	46	51	25	100	100	0	2053	2039	350	100	102	22	100	100	0	0.369	0.353	0.352	0.344	1.334	0.343	0.865	80	477	2673	2624	-1.440	720	1953	685	1939	0
3	2	9	"NCA2"	"YPR155C"	12000	21840	120	2413	2437	1229	46	54	49	100	99	0	1582	1588	863	101	109	59	93	91	0	1.598	1.608	1.657	1.786	2.111	1.602	0.848	120	427	3848	3878	0.676	2367	1481	2391	1487	0
3	3	9	""	"YPR171W"	12160	21840	110	1803	1733	391	46	52	52	100	100	0	1839	1835	352	100	104	36	100	100	0	1.010	0.972	0.982	0.957	1.406	0.982	0.808	80	369	3496	3422	0.015	1757	1739	1687	1735	0
3	4	9	"RPO26"	"YPR187W"	12340	21860	140	585	691	525	47	53	52	86	85	0	1070	1268	965	99	102	35	92	91	0	0.554	0.551	0.540	0.543	2.550	0.518	0.775	156	454	1509	1813	-0.852	538	971	644	1169	0
3	5	9	""	"YPR203W"	12500	21850	140	2446	2309	1462	50	124	265	85	78	0	4138	3887	2607	103	169	270	85	80	0	0.594	0.597	0.594	0.723	3.143	0.546	0.790	156	423	6431	6043	-0.752	2396	4035	2259	3784	0
3	6	9	""	"EMPTY"	12670	21840	100	1510	1292	537	52	146	296	87	82	0	1682	1648	569	108	191	302	92	91	0	0.926	0.805	0.841	0.733	1.784	0.828	0.812	80	341	3032	2780	-0.110	1458	1574	1240	1540	-75
3	7	9	""	"YPR143W"	12840	21860	120	894	841	234	49	77	148	94	91	0	1995	1758	638	103	139	249	90	87	0	0.447	0.479	0.460	0.535	2.234	0.415	0.783	120	431	2737	2447	-1.163	845	1892	792	1655	0
3	8	9	"KRE6"	"YPR159W"	13000	21860	120	2255	2046	598	49	110	288	98	95	0	4997	4392	1545	104	183	414	93	92	0	0.451	0.466	0.449	0.482	1.945	0.422	0.808	120	386	7099	6285	-1.149	2206	4893	1997	4288	0
3	9	9	"DPB2"	"YPR175W"	13180	21860	120	2894	2464	995	50	110	269	93	91	0	4071	3461	1438	105	188	382	89	86	0	0.717	0.719	0.728	0.781	2.566	0.693	0.843	120	444	6810	5770	-0.480	2844	3966	2414	3356	0
3	10	9	"QCR2"	"YPR191W"	13360	21860	110	997	983	151	50	78	129	100	100	0	2636	2517	614	103	151	241	98	96	0	0.374	0.386	0.377	0.414	1.665	0.347	0.836	80	407	3480	3347	-1.419	947	2533	933	2414	0
3	11	9	""	"EMPTY"	13520	21850	100	234	229	105	48	53	25	87	87	0	463	524	250	101	109	35	96	93	0	0.514	0.428	0.465	0.418	1.729	0.445	0.735	80	370	548	604	-0.961	186	362	181	423	-75
3	12	9	""	"EMPTY"	13690	21850	100	244	278	188	44	49	20	88	85	0	402	496	285	100	103	25	92	91	0	0.662	0.591	0.570	0.561	2.190	0.587	0.709	80	368	502	630	-0.595	200	302	234	396	-75
3	13	9	""	"YARCdelta3"	13860	21880	120	2157	1890	656	44	49	17	100	100	0	951	868	325	99	101	17	98	97	0	2.480	2.401	2.467	2.671	1.783	2.430	0.875	120	430	2965	2615	1.310	2113	852	1846	769	0
3	14	9	""	"YBLWdelta3"	14020	21870	110	645	610	207	42	46	17	100	97	0	659	707	242	98	104	37	100	100	0	1.075	0.933	1.013	0.875	1.721	0.918	0.796	80	397	1164	1177	0.104	603	561	568	609	0
3	15	9	""	"IntYBL087C"	14200	21870	120	308	306	75	42	54	75	96	91	0	1472	1419	243	96	103	40	100	100	0	0.193	0.200	0.199	0.199	1.377	0.183	0.605	120	440	1642	1587	-2.371	266	1376	264	1323	0
3	16	9	""	"YBLCdelta7"	14370	21880	120	1307	1214	348	41	55	81	99	97	0	568	546	130	95	98	27	100	100	0	2.677	2.601	2.664	2.530	1.700	2.784	0.823	120	402	1739	1624	1.420	1266	473	1173	451	0
3	17	9	""	"CEN2"	14540	21880	130	278	258	77	41	57	95	90	73	0	248	246	64	94	101	65	89	69	0	1.539	1.428	1.425	1.474	1.803	1.176	0.685	120	431	391	369	0.622	237	154	217	152	0
3	18	9	""	"YBRWdelta16"	14700	21880	120	760	720	175	42	58	99	98	96	0	709	695	124	95	102	65	99	99	0	1.169	1.130	1.154	1.106	1.649	1.145	0.841	120	421	1332	1278	0.226	718	614	678	600	0
3	19	9	""	"YDRCdelta9"	14890	21890	150	4753	3981	1787	45	57	151	98	97	0	3060	2520	1098	98	106	146	94	92	0	1.589	1.625	1.639	1.727	2.384	1.640	0.872	156	518	7670	6358	0.669	4708	2962	3936	2422	0
3	20	9	""	"YDR170W-A"	15040	21860	150	12367	10898	3559	47	63	159	100	100	0	16902	16229	5218	102	113	152	100	100	0	0.733	0.673	0.674	0.686	1.635	0.658	0.861	156	493	29120	26978	-0.447	12320	16800	10851	16127	0
3	21	9	""	"tV(CAC)D"	15220	21880	110	1500	1477	421	45	58	69	100	100	0	2630	2513	694	104	110	41	100	100	0	0.576	0.594	0.580	0.590	1.481	0.568	0.859	80	406	3981	3841	-0.796	1455	2526	1432	2409	0
3	22	9	""	"IntYDR381W"	15390	21880	110	882	851	189	45	57	62	100	100	0	1588	1537	261	100	108	39	100	100	0	0.563	0.561	0.590	0.549	1.436	0.554	0.833	80	406	2325	2243	-0.830	837	1488	806	1437	0
3	23	9	""	"YDRWdelta30"	15560	21890	120	1252	1208	285	43	52	48	100	99	0	1008	959	277	98	106	41	100	96	0	1.329	1.353	1.390	1.428	1.594	1.343	0.853	120	424	2119	2026	0.410	1209	910	1165	861	0
3	24	9	""	"YDR525W-A"	15730	21890	120	378	343	122	43	46	14	99	96	0	1025	938	327	104	106	26	99	99	0	0.364	0.360	0.372	0.353	1.902	0.336	0.843	120	550	1256	1134	-1.459	335	921	300	834	0
3	1	10	""	"iYAR044W-3"	11820	22020	110	1328	1364	326	47	54	46	100	100	0	1462	1412	391	100	104	29	100	100	0	0.941	1.004	0.990	1.047	1.474	0.978	0.848	80	484	2643	2629	-0.088	1281	1362	1317	1312	0
3	2	10	""	"iYAR047C-1"	11980	22020	100	1665	1427	652	46	48	15	100	100	0	928	812	358	99	102	21	100	100	0	1.953	1.937	1.934	1.990	1.789	1.981	0.869	80	366	2448	2094	0.966	1619	829	1381	713	0
3	3	10	""	"iYAR053W"	12150	22020	100	3223	2677	1174	44	47	27	100	100	0	2373	2033	942	97	99	18	100	100	0	1.397	1.360	1.357	1.409	1.579	1.356	0.868	80	408	5455	4569	0.482	3179	2276	2633	1936	0
3	4	10	""	"iYARCdelta8-1"	12330	22020	100	2684	2255	892	45	47	13	100	100	0	4201	3591	1502	98	99	17	100	100	0	0.643	0.633	0.621	0.639	1.867	0.606	0.876	80	345	6742	5703	-0.637	2639	4103	2210	3493	0
3	5	10	""	"iYARCdelta8-3"	12500	22020	110	6240	5444	2608	46	92	201	100	96	0	4722	4252	2008	101	134	181	98	98	0	1.340	1.300	1.288	1.252	1.976	1.318	0.897	80	385	10815	9549	0.423	6194	4621	5398	4151	0
3	6	10	""	"iYAR060C"	12670	22030	100	2302	2063	674	44	88	203	100	100	0	3039	2653	1074	99	117	149	100	96	0	0.768	0.791	0.792	0.870	1.652	0.744	0.895	80	405	5198	4573	-0.381	2258	2940	2019	2554	0
3	7	10	""	"iYBL084C"	12840	22030	90	1073	1019	327	44	47	20	100	100	0	1163	1039	385	100	101	19	100	100	0	0.968	1.038	1.010	1.092	1.526	0.976	0.838	52	318	2092	1914	-0.047	1029	1063	975	939	0
3	8	10	""	"iYBL081W"	13010	22020	100	423	378	129	47	99	274	73	0	0	732	697	194	103	156	334	88	35	0	0.598	0.557	0.580	0.530	1.773	0.552	0.862	80	374	1005	925	-0.742	376	629	331	594	0
3	9	10	""	"iYBL079W"	13180	22030	100	2489	2451	1518	48	76	214	97	90	0	684	682	382	102	114	162	81	63	0	4.194	4.143	4.161	4.491	2.209	4.351	0.868	80	364	3023	2983	2.068	2441	582	2403	580	0
3	10	10	""	"iYBL076C"	13350	22030	100	376	349	127	45	60	92	91	81	0	524	495	177	102	115	136	85	76	0	0.784	0.774	0.803	0.776	2.075	0.733	0.798	80	384	753	697	-0.350	331	422	304	393	0
3	11	10	""	"iYBL073W"	13520	22030	100	583	540	186	43	47	22	100	100	0	990	856	316	97	102	27	100	100	0	0.605	0.655	0.658	0.673	1.903	0.616	0.810	80	396	1433	1256	-0.726	540	893	497	759	0
3	12	10	""	"iYBL072C"	13690	22030	100	929	906	460	42	46	20	100	98	0	1563	1546	935	97	100	21	100	100	0	0.605	0.596	0.583	0.652	2.137	0.533	0.844	80	380	2353	2313	-0.725	887	1466	864	1449	0
3	13	10	""	"iYBR251W"	13850	22030	100	466	458	107	42	45	15	100	100	0	916	900	147	98	99	17	100	100	0	0.518	0.519	0.520	0.503	1.502	0.505	0.823	80	333	1242	1218	-0.948	424	818	416	802	0
3	14	10	""	"iYBR253W"	14020	22040	100	424	432	103	41	44	14	100	100	0	603	592	187	94	97	21	98	97	0	0.752	0.785	0.786	0.883	1.906	0.720	0.833	80	393	892	889	-0.410	383	509	391	498	0
3	15	10	""	"iYBR255W"	14200	22040	100	1337	1257	436	39	46	38	100	100	0	1554	1418	557	92	95	20	100	97	0	0.888	0.919	0.957	1.033	2.046	0.884	0.861	80	377	2760	2544	-0.172	1298	1462	1218	1326	0
3	16	10	""	"iYBR258C"	14360	22030	90	349	336	76	39	46	39	100	98	0	586	596	143	93	94	16	100	100	0	0.629	0.590	0.594	0.587	1.484	0.535	0.786	52	291	803	800	-0.669	310	493	297	503	0
3	17	10	""	"iYBR260C"	14530	22040	100	384	357	104	39	52	81	96	90	0	582	552	160	93	97	38	100	97	0	0.706	0.693	0.680	0.704	1.730	0.655	0.822	80	383	834	777	-0.503	345	489	318	459	0
3	18	10	""	"iYBR264C"	14700	22040	90	282	283	58	40	41	12	100	100	0	548	557	77	95	95	16	100	100	0	0.534	0.526	0.504	0.517	1.293	0.500	0.799	52	322	695	705	-0.905	242	453	243	462	0
3	19	10	""	"iYCL074W"	14880	22040	90	1242	1094	407	44	46	14	100	100	0	2232	2023	741	97	99	19	100	100	0	0.561	0.545	0.539	0.541	1.576	0.523	0.868	52	293	3333	2976	-0.834	1198	2135	1050	1926	0
3	20	10	""	"iYCLWomega2-1"	15040	22040	90	1779	1640	701	48	53	53	100	100	0	2537	2321	853	104	106	19	100	100	0	0.711	0.718	0.740	0.679	1.582	0.724	0.903	52	330	4164	3809	-0.491	1731	2433	1592	2217	0
3	21	10	""	"iYCL069W"	15220	22040	90	1575	1536	529	44	49	31	100	100	0	1652	1580	540	98	102	22	100	100	0	0.985	1.007	0.989	1.008	1.491	1.009	0.877	52	328	3085	2974	-0.022	1531	1554	1492	1482	0
3	22	10	""	"iYCL067C"	15380	22050	100	879	831	234	42	49	43	100	98	0	705	638	198	95	99	23	98	97	0	1.372	1.453	1.397	1.499	1.628	1.434	0.864	80	384	1447	1332	0.456	837	610	789	543	0
3	23	10	""	"iYCL065W-1"	15550	22050	100	1460	1223	543	42	48	41	100	98	0	979	851	373	95	98	24	98	97	0	1.604	1.562	1.562	1.722	2.239	1.577	0.877	80	350	2302	1937	0.682	1418	884	1181	756	0
3	24	10	""	"iYCL063W"	15710	22050	90	1205	1131	312	43	46	13	100	100	0	1283	1259	328	99	101	17	100	100	0	0.981	0.938	0.904	0.928	1.333	0.953	0.860	52	319	2346	2248	-0.027	1162	1184	1088	1160	0
3	1	11	""	"iYDL053C"	11800	22190	110	622	608	119	47	51	43	100	100	0	1598	1430	427	101	105	27	100	100	0	0.384	0.422	0.400	0.458	1.681	0.382	0.879	80	468	2072	1890	-1.380	575	1497	561	1329	0
3	2	11	""	"iYDL050C"	11980	22190	100	421	424	73	45	47	13	100	100	0	581	569	152	101	103	19	97	97	0	0.783	0.810	0.788	0.911	2.099	0.741	0.804	80	383	856	847	-0.352	376	480	379	468	0
3	3	11	""	"iYDL048C-0"	12150	22190	100	351	345	59	44	45	11	100	100	0	1833	1807	346	96	98	18	100	100	0	0.177	0.176	0.174	0.179	1.438	0.167	0.890	80	396	2044	2012	-2.500	307	1737	301	1711	0
3	4	11	""	"iYDL047W"	12320	22190	100	879	868	144	43	45	12	100	100	0	1132	1099	170	94	97	18	100	100	0	0.805	0.821	0.815	0.822	1.353	0.808	0.867	80	384	1874	1830	-0.312	836	1038	825	1005	0
3	5	11	""	"iYDL045W-A"	12490	22200	100	1089	1078	188	43	44	12	100	100	0	677	633	186	97	98	18	96	93	0	1.803	1.931	1.858	2.109	1.983	1.876	0.830	80	382	1626	1571	0.851	1046	580	1035	536	0
3	6	11	""	"iYDL044C"	12660	22190	110	1328	1315	175	42	43	11	100	100	0	1628	1576	218	96	97	17	100	100	0	0.839	0.860	0.836	0.862	1.240	0.853	0.878	80	414	2818	2753	-0.253	1286	1532	1273	1480	0
3	7	11	""	"iYDL004W"	12830	22200	110	3292	3239	472	44	46	12	100	100	0	1763	1677	429	96	98	17	100	100	0	1.948	2.021	1.950	2.188	1.725	1.981	0.866	80	425	4915	4776	0.962	3248	1667	3195	1581	0
3	8	11	""	"iYDL002C"	13000	22200	110	2763	2636	483	45	46	12	100	100	0	928	846	263	100	102	24	97	96	0	3.283	3.473	3.339	4.074	2.078	3.378	0.889	80	439	3546	3337	1.715	2718	828	2591	746	0
3	9	11	""	"iCEN4"	13170	22200	100	1342	1281	247	45	46	12	100	100	0	413	385	96	98	100	17	100	98	0	4.117	4.307	4.206	4.645	1.597	4.313	0.844	80	384	1612	1523	2.042	1297	315	1236	287	0
3	10	11	""	"iYDR002W"	13340	22200	110	1729	1624	325	46	48	13	100	100	0	1205	1196	176	99	100	17	100	100	0	1.522	1.438	1.477	1.415	1.377	1.512	0.850	80	412	2789	2675	0.606	1683	1106	1578	1097	0
3	11	11	""	"iYDR004W"	13510	22200	110	3248	3022	730	43	46	13	100	100	0	824	780	164	97	98	17	100	100	0	4.409	4.362	4.465	4.371	1.511	4.729	0.851	80	439	3932	3662	2.140	3205	727	2979	683	0
3	12	11	""	"iYDR006C"	13680	22200	110	244	235	65	41	44	12	100	100	0	260	254	59	96	98	18	98	97	0	1.238	1.228	1.239	1.208	1.755	1.268	0.658	80	441	367	352	0.308	203	164	194	158	0
3	13	11	""	"iYDR323C"	13840	22200	90	148	385	554	41	43	11	100	96	0	264	672	1009	98	99	18	100	100	0	0.645	0.599	0.659	0.618	2.260	0.482	0.569	52	322	273	918	-0.634	107	166	344	574	0
3	14	11	""	"iYDR325W"	14010	22210	100	1656	1570	325	40	41	11	100	100	0	812	758	211	94	95	16	100	98	0	2.251	2.304	2.195	2.501	1.797	2.302	0.883	80	396	2334	2194	1.170	1616	718	1530	664	0
3	15	11	""	"iYDR328C"	14180	22210	100	407	377	94	37	40	11	100	100	0	1082	985	283	92	93	15	100	100	0	0.374	0.381	0.376	0.391	1.638	0.346	0.844	80	385	1360	1233	-1.420	370	990	340	893	0
3	16	11	""	"iYDR330W"	14350	22210	100	291	290	69	38	39	11	100	100	0	995	946	217	91	92	15	100	100	0	0.280	0.295	0.292	0.290	1.459	0.272	0.838	80	418	1157	1107	-1.837	253	904	252	855	0
3	17	11	""	"iYDR332W"	14520	22210	90	156	188	111	37	38	10	100	100	0	209	271	159	92	93	16	100	98	0	1.017	0.844	0.908	0.944	2.382	0.665	0.355	52	340	236	330	0.024	119	117	151	179	0
3	18	11	""	"iYDR334W"	14700	22210	100	682	650	139	40	41	12	100	100	0	2104	2042	308	94	95	17	100	100	0	0.319	0.313	0.318	0.307	1.437	0.300	0.832	80	418	2652	2558	-1.647	642	2010	610	1948	0
3	19	11	""	"iYDR368W"	14870	22210	100	636	575	194	40	43	13	98	98	0	685	623	169	95	97	20	100	100	0	1.010	1.013	0.996	0.927	1.817	1.039	0.848	80	408	1186	1063	0.015	596	590	535	528	0
3	20	11	""	"iYDR370C"	15040	22210	110	374	347	113	42	43	12	97	97	0	1267	1182	261	98	100	19	100	100	0	0.284	0.281	0.280	0.251	1.606	0.283	0.869	80	452	1501	1389	-1.816	332	1169	305	1084	0
3	21	11	""	"iYDR372C"	15210	22210	110	479	439	132	40	42	11	100	100	0	1213	1161	186	96	98	17	100	100	0	0.393	0.375	0.389	0.337	1.841	0.376	0.825	80	453	1556	1464	-1.347	439	1117	399	1065	0
3	22	11	""	"iYDR374C"	15380	22220	100	429	422	74	39	41	10	100	100	0	1124	1023	289	93	94	16	98	98	0	0.378	0.412	0.397	0.466	2.207	0.363	0.819	80	370	1421	1313	-1.402	390	1031	383	930	0
3	23	11	""	"iYDR376W"	15540	22220	100	278	269	63	42	42	10	100	98	0	1010	950	221	94	96	16	100	100	0	0.258	0.265	0.259	0.265	1.517	0.244	0.824	80	370	1152	1083	-1.957	236	916	227	856	0
3	24	11	""	"iYDR378C"	15710	22220	100	304	293	70	43	44	11	100	100	0	1581	1536	251	98	99	17	100	100	0	0.176	0.174	0.174	0.168	1.479	0.165	0.826	80	440	1744	1688	-2.506	261	1483	250	1438	0
3	1	12	""	"iYER057C"	11800	22350	110	858	809	226	44	46	13	100	98	0	2742	2637	419	100	101	18	100	100	0	0.308	0.302	0.313	0.275	1.848	0.298	0.834	80	461	3456	3302	-1.699	814	2642	765	2537	0
3	2	12	""	"iYER059W"	11970	22350	110	5250	4636	1533	47	48	12	100	100	0	4113	3812	803	101	103	21	100	100	0	1.297	1.237	1.313	1.114	1.697	1.334	0.864	80	439	9215	8300	0.375	5203	4012	4589	3711	0
3	3	12	""	"iYER060W-A"	12140	22360	90	510	509	89	47	48	13	100	100	0	903	894	150	102	104	21	100	100	0	0.578	0.583	0.580	0.584	1.239	0.561	0.835	52	340	1264	1254	-0.791	463	801	462	792	0
3	4	12	""	"iYER062C"	12320	22360	110	1215	1113	318	43	45	12	100	100	0	2662	2443	619	94	97	18	100	100	0	0.456	0.456	0.472	0.451	1.542	0.445	0.880	80	451	3740	3419	-1.132	1172	2568	1070	2349	0
3	5	12	""	"iYER064C"	12490	22360	110	1247	1127	395	42	43	12	100	100	0	2377	2114	662	93	95	18	100	100	0	0.528	0.537	0.536	0.513	1.806	0.525	0.875	80	398	3489	3106	-0.923	1205	2284	1085	2021	0
3	6	12	""	"iYERCdelta10"	12650	22360	100	522	486	143	41	43	11	100	100	0	915	839	206	96	96	17	100	100	0	0.587	0.599	0.605	0.573	1.569	0.586	0.834	80	382	1300	1188	-0.768	481	819	445	743	0
3	7	12	""	"iYERWdelta12"	12830	22360	100	698	621	218	43	44	11	100	100	0	1651	1534	481	96	98	20	100	100	0	0.421	0.402	0.401	0.377	1.695	0.385	0.842	80	381	2210	2016	-1.247	655	1555	578	1438	0
3	8	12	""	"itE(UUC)E2"	12990	22370	100	454	423	126	45	46	12	100	100	0	532	487	163	98	101	25	98	95	0	0.942	0.972	0.958	1.054	1.793	0.924	0.827	80	357	843	767	-0.086	409	434	378	389	0
3	9	12	""	"iYER099C"	13160	22370	100	583	542	165	45	46	12	100	100	0	1405	1284	450	98	101	23	100	98	0	0.412	0.419	0.424	0.448	1.722	0.379	0.840	80	384	1845	1683	-1.281	538	1307	497	1186	0
3	10	12	""	"iYER101C"	13330	22360	100	386	359	113	47	49	19	96	92	0	1370	1300	338	99	100	17	100	98	0	0.267	0.260	0.273	0.242	1.864	0.251	0.835	80	405	1610	1513	-1.907	339	1271	312	1201	0
3	11	12	""	"iYER103W"	13500	22370	90	1927	1820	404	46	48	14	100	100	0	1132	1106	247	98	99	18	100	100	0	1.819	1.760	1.725	1.763	1.398	1.835	0.865	52	340	2915	2782	0.863	1881	1034	1774	1008	0
3	12	12	""	"iYER105C"	13670	22370	90	690	601	241	43	45	12	100	100	0	834	789	283	98	98	19	100	100	0	0.879	0.808	0.759	0.783	1.616	0.799	0.862	52	349	1383	1249	-0.186	647	736	558	691	0
3	13	12	""	"iYGL198W"	13840	22370	100	563	527	138	42	44	11	100	100	0	982	944	234	95	98	18	100	100	0	0.587	0.571	0.573	0.569	1.453	0.556	0.878	80	408	1408	1334	-0.768	521	887	485	849	0
3	14	12	""	"iYGL196W"	14010	22380	100	789	754	189	40	41	10	100	100	0	1798	1603	462	94	95	17	100	100	0	0.440	0.473	0.467	0.491	1.550	0.444	0.879	80	384	2453	2223	-1.186	749	1704	714	1509	0
3	15	12	""	"iYGL194C"	14180	22380	100	867	832	170	37	39	10	100	100	0	1092	1005	282	91	92	16	100	100	0	0.829	0.870	0.827	0.924	1.594	0.824	0.863	80	370	1831	1709	-0.270	830	1001	795	914	0
3	16	12	""	"iYGL191W"	14340	22380	110	843	803	196	37	39	9	100	100	0	1048	1010	232	90	91	15	100	100	0	0.841	0.833	0.838	0.824	1.417	0.821	0.870	80	425	1764	1686	-0.249	806	958	766	920	0
3	17	12	""	"iYGL189C"	14520	22380	100	400	380	112	38	39	10	100	100	0	1212	1116	351	91	93	16	100	100	0	0.323	0.334	0.327	0.336	1.593	0.313	0.868	80	420	1483	1367	-1.631	362	1121	342	1025	0
3	18	12	""	"iYGL187C"	14690	22380	100	431	411	89	39	41	12	100	100	0	1854	1761	313	95	96	17	100	100	0	0.223	0.223	0.222	0.219	1.404	0.210	0.859	80	384	2151	2038	-2.166	392	1759	372	1666	0
3	19	12	""	"iYGL151W"	14860	22390	110	2797	2600	674	40	42	13	100	100	0	1070	972	368	97	98	19	97	93	0	2.834	2.926	2.802	3.410	1.993	2.834	0.882	80	455	3730	3435	1.503	2757	973	2560	875	0
3	20	12	""	"iYGL148W"	15030	22380	90	396	385	90	41	43	14	100	100	0	1050	1035	161	97	97	18	100	100	0	0.373	0.367	0.355	0.356	1.369	0.365	0.854	52	341	1308	1282	-1.425	355	953	344	938	0
3	21	12	""	"iYGL146C"	15200	22390	100	379	349	145	39	41	11	100	100	0	1130	1061	483	92	94	16	100	100	0	0.328	0.320	0.313	0.330	1.791	0.297	0.874	80	408	1378	1279	-1.610	340	1038	310	969	0
3	22	12	""	"iYGL144C"	15370	22390	100	283	264	75	39	41	10	100	100	0	700	636	200	94	95	16	100	100	0	0.403	0.415	0.400	0.425	1.646	0.384	0.855	80	384	850	767	-1.312	244	606	225	542	0
3	23	12	""	"iYGL142C"	15540	22390	100	316	305	76	42	42	10	100	100	0	1079	1020	235	94	95	16	100	100	0	0.278	0.284	0.278	0.282	1.431	0.269	0.833	80	351	1259	1189	-1.846	274	985	263	926	0
3	24	12	""	"iYGL140C"	15700	22390	110	673	639	189	43	45	21	100	100	0	2235	2084	570	97	97	18	100	100	0	0.295	0.300	0.300	0.291	1.447	0.290	0.891	80	469	2768	2583	-1.763	630	2138	596	1987	0
3	1	13	""	"iYGR166W"	11790	22520	110	1831	1636	525	44	46	13	100	100	0	1753	1578	482	99	101	18	100	98	0	1.080	1.076	1.074	1.078	1.783	1.091	0.870	80	502	3441	3071	0.112	1787	1654	1592	1479	0
3	2	13	""	"iYGR168C"	11970	22530	100	993	944	184	48	49	13	100	100	0	1345	1257	289	101	103	21	100	100	0	0.760	0.775	0.777	0.797	1.498	0.748	0.867	80	408	2189	2052	-0.397	945	1244	896	1156	0
3	3	13	""	"iYGR170W"	12140	22530	100	2068	1831	586	45	47	13	100	100	0	918	819	266	99	101	19	100	98	0	2.470	2.481	2.466	2.614	1.748	2.575	0.867	80	396	2842	2506	1.305	2023	819	1786	720	0
3	4	13	""	"iYGR172C"	12310	22530	100	1070	954	289	42	44	12	100	100	0	1539	1369	405	95	99	18	100	100	0	0.712	0.716	0.713	0.712	1.616	0.698	0.866	80	370	2472	2186	-0.490	1028	1444	912	1274	0
3	5	13	""	"itG(GCC)G1"	12470	22530	100	1327	1232	355	40	42	11	100	100	0	1238	1070	349	94	95	17	100	100	0	1.125	1.221	1.172	1.273	1.724	1.196	0.862	80	383	2431	2168	0.170	1287	1144	1192	976	0
3	6	13	""	"iYGR175C"	12650	22530	100	301	295	61	41	42	11	100	100	0	536	527	96	95	96	17	100	100	0	0.590	0.588	0.581	0.584	1.430	0.557	0.796	80	408	701	686	-0.762	260	441	254	432	0
3	7	13	""	"iYGR212W"	12820	22530	90	298	295	52	43	44	12	100	100	0	653	653	83	95	96	17	100	100	0	0.457	0.452	0.449	0.445	1.347	0.436	0.774	52	341	813	810	-1.130	255	558	252	558	0
3	8	13	""	"iYGR214W"	12990	22530	100	670	590	216	44	45	13	100	98	0	875	827	212	97	99	20	100	100	0	0.805	0.748	0.772	0.671	1.863	0.766	0.810	80	404	1404	1276	-0.314	626	778	546	730	0
3	9	13	""	"iYGR216C"	13160	22540	100	456	435	118	45	47	14	100	100	0	757	706	196	95	99	20	100	100	0	0.621	0.638	0.625	0.648	1.766	0.608	0.820	80	396	1073	1001	-0.688	411	662	390	611	0
3	10	13	""	"itG(GCC)G2"	13330	22540	90	356	355	60	47	49	21	100	100	0	416	415	65	95	98	21	100	100	0	0.963	0.962	0.980	0.966	1.379	0.970	0.742	52	340	630	628	-0.055	309	321	308	320	0
3	11	13	""	"iYGRWdelta32"	13500	22540	110	751	710	232	46	47	14	100	100	0	1257	1209	290	97	99	20	100	100	0	0.608	0.597	0.608	0.563	1.654	0.603	0.804	80	440	1865	1776	-0.718	705	1160	664	1112	0
3	12	13	""	"iYGR220C"	13660	22550	110	1067	1018	238	42	44	12	100	100	0	972	866	302	94	96	17	98	97	0	1.167	1.264	1.204	1.510	2.224	1.204	0.840	80	440	1903	1748	0.223	1025	878	976	772	0
3	13	13	""	"iYHR178W"	13830	22540	100	530	482	155	44	45	12	100	100	0	1307	1188	410	95	97	17	100	100	0	0.401	0.401	0.395	0.408	1.822	0.367	0.814	80	408	1698	1531	-1.318	486	1212	438	1093	0
3	14	13	""	"iYHRCdelta12"	14010	22550	110	1981	1790	578	40	42	12	100	100	0	2571	2356	661	94	94	16	100	100	0	0.784	0.774	0.790	0.756	1.466	0.777	0.880	80	411	4418	4012	-0.352	1941	2477	1750	2262	0
3	15	13	""	"itT(UGU)H"	14170	22550	100	321	316	68	39	41	10	100	100	0	482	447	120	94	94	16	100	97	0	0.727	0.785	0.761	0.858	2.073	0.722	0.772	80	370	670	630	-0.460	282	388	277	353	0
3	16	13	""	"iYHR182W"	14340	22550	100	1104	1005	319	39	41	11	100	100	0	1204	1049	371	94	94	16	100	100	0	0.959	1.012	0.973	1.078	1.672	0.982	0.865	80	384	2175	1921	-0.060	1065	1110	966	955	0
3	17	13	""	"iYHR184W"	14510	22560	110	1232	1146	260	40	41	11	100	100	0	1084	975	353	95	95	17	92	92	0	1.205	1.257	1.213	1.401	2.196	1.168	0.846	80	426	2181	1986	0.269	1192	989	1106	880	0
3	18	13	""	"itV(CAC)H"	14680	22550	110	604	593	100	38	41	11	100	100	0	846	820	173	96	97	16	100	100	0	0.755	0.767	0.729	0.782	1.464	0.738	0.808	80	452	1316	1279	-0.406	566	750	555	724	0
3	19	13	""	"iYIL164C-0"	14860	22550	90	932	845	288	39	41	12	100	100	0	2465	2308	544	96	97	17	100	100	0	0.377	0.364	0.370	0.340	1.448	0.371	0.852	52	330	3262	3018	-1.408	893	2369	806	2212	0
3	20	13	""	"iYIL163C"	15020	22550	90	266	271	56	40	43	14	100	100	0	492	493	74	94	95	15	100	100	0	0.568	0.579	0.574	0.569	1.344	0.562	0.804	52	350	624	630	-0.816	226	398	231	399	0
3	21	13	""	"iYIL160C"	15200	22560	100	724	664	200	39	40	10	100	100	0	1682	1535	453	92	92	15	100	100	0	0.431	0.433	0.417	0.431	1.734	0.405	0.817	80	406	2275	2068	-1.215	685	1590	625	1443	0
3	22	13	""	"iYIL158W"	15370	22560	100	468	419	146	40	42	10	100	100	0	909	799	259	93	94	16	100	100	0	0.525	0.537	0.534	0.527	1.975	0.512	0.808	80	350	1244	1085	-0.931	428	816	379	706	0
3	23	13	""	"iYIL156W"	15530	22560	120	10681	8147	4334	42	44	11	100	100	0	4461	3396	1902	94	96	17	94	92	0	2.436	2.455	2.416	2.213	2.700	2.540	0.852	120	425	15006	11407	1.285	10639	4367	8105	3302	0
3	24	13	""	"iYIL154C"	15700	22560	110	1676	1556	360	42	43	11	100	100	0	2213	2117	343	96	97	17	100	100	0	0.772	0.749	0.776	0.728	1.337	0.762	0.861	80	463	3751	3535	-0.374	1634	2117	1514	2021	0
3	1	14	""	"iYJL111W"	11790	22700	110	3074	2830	651	47	48	13	100	100	0	1021	915	267	99	101	18	98	98	0	3.283	3.411	3.284	3.551	1.703	3.531	0.849	80	412	3949	3599	1.715	3027	922	2783	816	0
3	2	14	""	"iYJL109C"	11960	22700	100	1249	1164	358	49	50	13	100	100	0	1109	983	331	100	102	19	98	98	0	1.189	1.263	1.244	1.307	1.942	1.260	0.840	80	346	2209	1998	0.250	1200	1009	1115	883	0
3	3	14	""	"iYJL106W-0"	12130	22700	110	1069	978	290	46	49	15	100	100	0	2236	1982	608	101	103	18	98	98	0	0.479	0.495	0.493	0.514	2.131	0.462	0.838	80	412	3158	2813	-1.061	1023	2135	932	1881	0
3	4	14	""	"iYJL105W"	12300	22690	90	994	894	295	46	50	21	100	98	0	1681	1609	337	101	104	23	100	100	0	0.600	0.562	0.593	0.509	1.739	0.584	0.870	52	331	2528	2356	-0.737	948	1580	848	1508	0
3	5	14	""	"isnR37"	12470	22700	100	276	272	71	41	44	14	100	100	0	733	721	167	97	100	22	100	100	0	0.369	0.370	0.363	0.362	1.563	0.350	0.808	80	383	871	855	-1.436	235	636	231	624	0
3	6	14	""	"iYJL102W"	12640	22700	100	480	456	134	41	43	11	100	100	0	631	617	108	95	97	16	100	100	0	0.819	0.795	0.826	0.730	1.653	0.823	0.820	80	384	975	937	-0.288	439	536	415	522	0
3	7	14	""	"iYJL058C"	12810	22710	110	859	814	196	45	46	12	100	100	0	805	746	238	95	97	17	100	98	0	1.146	1.181	1.174	1.320	1.949	1.124	0.832	80	438	1524	1420	0.197	814	710	769	651	0
3	8	14	""	"iYJL056C"	12980	22710	90	275	281	45	45	48	17	100	100	0	774	766	114	99	101	21	100	100	0	0.341	0.354	0.344	0.352	1.307	0.312	0.762	52	347	905	903	-1.553	230	675	236	667	0
3	9	14	""	"iYJL054W"	13160	22700	90	346	327	89	46	48	19	100	98	0	982	942	176	97	99	21	100	100	0	0.339	0.333	0.338	0.315	1.549	0.332	0.819	52	329	1185	1126	-1.561	300	885	281	845	0
3	10	14	""	"iYJL052W"	13320	22710	100	281	262	110	46	46	14	97	92	0	659	651	279	97	98	19	100	97	0	0.418	0.390	0.374	0.375	2.146	0.370	0.836	80	369	797	770	-1.258	235	562	216	554	0
3	11	14	""	"iYJL050W"	13490	22710	100	663	594	181	45	46	13	100	100	0	671	621	173	97	98	19	100	100	0	1.077	1.048	1.080	1.041	1.714	1.050	0.844	80	380	1192	1073	0.107	618	574	549	524	0
3	12	14	""	"iYJL048C"	13660	22710	90	713	719	143	43	46	13	100	100	0	1063	1048	230	97	97	18	100	100	0	0.694	0.711	0.714	0.719	1.344	0.677	0.839	52	296	1636	1627	-0.528	670	966	676	951	0
3	13	14	""	"iYKL133C"	13830	22720	100	1472	1374	340	43	45	13	100	100	0	1679	1527	454	96	97	17	100	98	0	0.903	0.930	0.913	0.995	1.852	0.897	0.854	80	381	3012	2762	-0.148	1429	1583	1331	1431	0
3	14	14	""	"iYKL130C"	14000	22710	100	582	538	145	41	43	12	100	100	0	776	749	160	95	95	17	100	100	0	0.794	0.760	0.797	0.729	1.636	0.757	0.808	80	371	1222	1151	-0.332	541	681	497	654	0
3	15	14	""	"iYKL128C"	14170	22720	110	2260	2005	664	40	41	11	100	100	0	1895	1769	466	94	96	18	100	100	0	1.233	1.173	1.196	1.122	1.636	1.213	0.890	80	415	4021	3640	0.302	2220	1801	1965	1675	0
3	16	14	""	"iYKL127W"	14340	22720	100	445	391	131	41	42	10	100	98	0	1220	1106	295	95	96	17	100	100	0	0.359	0.346	0.355	0.322	1.760	0.340	0.846	80	371	1529	1361	-1.477	404	1125	350	1011	0
3	17	14	""	"iYKL125W"	14510	22720	100	881	818	205	41	43	12	100	100	0	1815	1739	330	95	97	18	100	100	0	0.488	0.473	0.477	0.462	1.537	0.458	0.841	80	357	2560	2421	-1.034	840	1720	777	1644	0
3	18	14	""	"iYKL122C"	14680	22720	100	783	768	428	41	43	15	97	96	0	1460	1635	917	96	98	18	100	100	0	0.544	0.472	0.446	0.424	2.281	0.447	0.862	80	371	2106	2266	-0.878	742	1364	727	1539	0
3	19	14	""	"iYKL085W"	14850	22720	100	778	721	371	39	41	12	98	97	0	816	790	361	95	97	18	100	98	0	1.025	0.981	0.996	0.913	1.826	0.990	0.888	80	383	1460	1377	0.036	739	721	682	695	0
3	20	14	""	"iYKL082C"	15020	22720	100	527	486	138	40	42	11	100	100	0	1559	1526	278	93	93	15	100	100	0	0.332	0.311	0.320	0.290	1.682	0.298	0.792	80	384	1953	1879	-1.590	487	1466	446	1433	0
3	21	14	""	"iYKL080W"	15190	22730	100	483	442	196	40	41	10	100	100	0	576	565	271	90	91	15	100	97	0	0.912	0.846	0.832	0.916	2.141	0.794	0.833	80	371	929	877	-0.134	443	486	402	475	0
3	22	14	""	"iYKL078W"	15360	22730	100	867	851	141	41	42	10	100	100	0	793	766	156	93	93	16	100	100	0	1.180	1.204	1.180	1.231	1.480	1.187	0.829	80	371	1526	1483	0.239	826	700	810	673	0
3	23	14	""	"iYKL075C"	15530	22730	100	449	429	105	42	44	11	100	100	0	798	749	180	97	98	17	100	100	0	0.581	0.594	0.595	0.593	1.505	0.561	0.825	80	337	1108	1039	-0.784	407	701	387	652	0
3	24	14	""	"iYKL073W"	15690	22730	100	436	414	100	42	44	11	100	100	0	988	942	213	98	100	17	100	100	0	0.443	0.441	0.444	0.446	1.696	0.414	0.826	80	400	1284	1216	-1.176	394	890	372	844	0
3	1	15	""	"iYLR057W"	11790	22830	120	934	1034	739	47	49	13	98	96	0	393	449	285	102	105	21	92	83	0	3.048	2.844	2.600	3.004	1.954	2.852	0.888	120	500	1178	1334	1.608	887	291	987	347	0
3	2	15	""	"iYLR059C"	11950	22850	100	308	294	66	47	49	13	100	100	0	1241	1188	219	102	105	20	100	100	0	0.229	0.227	0.231	0.220	1.320	0.219	0.875	80	337	1400	1333	-2.126	261	1139	247	1086	0
3	3	15	""	"iYLR062C"	12120	22850	100	337	315	83	48	50	13	98	98	0	653	617	120	104	105	19	100	100	0	0.526	0.520	0.522	0.494	1.462	0.518	0.832	80	369	838	780	-0.926	289	549	267	513	0
3	4	15	""	"iYLR064W"	12290	22860	90	323	324	50	47	50	19	100	100	0	294	303	61	103	105	19	100	100	0	1.445	1.385	1.456	1.424	1.346	1.303	0.766	52	341	467	477	0.531	276	191	277	200	0
3	5	15	""	"iYLR066W"	12460	22860	100	704	697	149	43	44	12	100	100	0	350	345	78	99	101	18	100	100	0	2.633	2.659	2.678	2.711	1.583	2.777	0.783	80	383	912	900	1.397	661	251	654	246	0
3	6	15	""	"iYLR068W"	12630	22870	110	513	504	72	43	44	12	100	100	0	786	747	200	96	98	17	98	97	0	0.681	0.708	0.679	0.752	1.716	0.645	0.831	80	399	1160	1112	-0.554	470	690	461	651	0
3	7	15	""	"iSNR6"	12800	22860	100	353	341	88	45	47	13	100	100	0	561	532	113	97	99	17	98	98	0	0.664	0.680	0.665	0.687	1.775	0.659	0.805	80	381	772	731	-0.591	308	464	296	435	0
3	8	15	""	"iYLR109W"	12970	22860	90	131	139	30	45	47	13	100	100	0	298	292	41	99	99	17	100	100	0	0.432	0.487	0.480	0.478	1.466	0.434	0.678	52	330	285	287	-1.210	86	199	94	193	0
3	9	15	""	"iYLR111W"	13140	22860	90	714	708	178	46	52	28	100	100	0	566	578	86	98	100	20	100	100	0	1.427	1.379	1.425	1.333	1.373	1.468	0.816	52	341	1136	1142	0.513	668	468	662	480	0
3	10	15	""	"iYLR113W"	13310	22860	110	2243	2023	587	44	46	15	100	100	0	1672	1605	353	97	99	17	100	100	0	1.396	1.312	1.357	1.266	1.350	1.401	0.873	80	426	3774	3487	0.481	2199	1575	1979	1508	0
3	11	15	""	"iYLR114C"	13480	22870	110	375	366	81	44	46	12	100	100	0	1732	1662	337	96	99	18	100	100	0	0.202	0.206	0.209	0.205	1.439	0.196	0.873	80	392	1967	1888	-2.305	331	1636	322	1566	0
3	12	15	""	"iYLR116W"	13650	22870	120	2778	2207	1049	46	47	13	100	100	0	901	741	348	95	96	17	92	89	0	3.390	3.345	3.206	3.330	2.183	3.436	0.878	120	434	3538	2807	1.761	2732	806	2161	646	0
3	13	15	""	"iYLR449W"	13820	22870	100	769	678	278	44	45	12	100	100	0	1691	1492	596	96	97	17	100	100	0	0.455	0.454	0.435	0.420	1.760	0.436	0.872	80	337	2320	2030	-1.138	725	1595	634	1396	0
3	14	15	""	"iYLR451W"	13990	22880	110	2937	2812	605	42	44	12	100	100	0	1210	1151	347	94	95	18	100	98	0	2.594	2.621	2.538	2.898	1.955	2.653	0.839	80	442	4011	3827	1.375	2895	1116	2770	1057	0
3	15	15	""	"iYLR453C"	14160	22870	90	923	809	300	42	46	21	100	100	0	1983	1843	556	97	100	29	100	100	0	0.467	0.439	0.446	0.414	1.576	0.440	0.879	52	319	2767	2513	-1.098	881	1886	767	1746	0
3	16	15	""	"itI(AAU)L2"	14330	22880	100	813	709	253	42	44	15	100	100	0	724	655	207	98	102	26	100	98	0	1.232	1.197	1.190	1.183	1.845	1.228	0.838	80	383	1397	1224	0.301	771	626	667	557	0
3	17	15	""	"iYLR455W"	14500	22880	100	1119	975	476	42	43	11	100	100	0	1311	1275	641	95	97	18	100	98	0	0.886	0.791	0.760	0.815	2.243	0.764	0.887	80	357	2293	2113	-0.175	1077	1216	933	1180	0
3	18	15	""	"iYLR458W"	14670	22880	100	665	601	203	42	44	14	100	100	0	1601	1488	456	96	98	17	100	100	0	0.414	0.402	0.398	0.392	1.850	0.380	0.828	80	371	2128	1951	-1.272	623	1505	559	1392	0
3	19	15	""	"iYML104C"	14840	22880	100	703	630	232	40	42	13	100	100	0	1257	1152	332	94	95	17	100	100	0	0.570	0.558	0.549	0.508	1.751	0.559	0.844	80	383	1826	1648	-0.811	663	1163	590	1058	0
3	20	15	""	"iYML101C"	15010	22870	90	238	224	56	40	43	14	100	98	0	497	491	70	96	96	16	100	100	0	0.494	0.466	0.496	0.438	1.607	0.439	0.773	52	321	599	579	-1.018	198	401	184	395	0
3	21	15	""	"iYML099C"	15180	22890	100	420	400	107	41	42	11	100	100	0	968	907	262	94	95	16	98	98	0	0.434	0.442	0.437	0.468	2.087	0.406	0.807	80	369	1253	1172	-1.205	379	874	359	813	0
3	22	15	""	"iYML097C"	15350	22890	100	379	357	93	41	42	11	100	100	0	1047	959	266	94	95	16	100	100	0	0.355	0.365	0.361	0.371	1.676	0.335	0.801	80	357	1291	1181	-1.495	338	953	316	865	0
3	23	15	""	"iYML094W"	15520	22890	100	526	497	131	42	43	11	100	100	0	1034	929	239	97	98	18	100	100	0	0.517	0.547	0.532	0.556	1.656	0.514	0.816	80	371	1421	1287	-0.953	484	937	455	832	0
3	24	15	""	"iYML092C"	15690	22890	100	294	279	107	42	44	12	98	97	0	399	393	119	96	98	18	98	98	0	0.832	0.798	0.809	0.758	1.717	0.803	0.815	80	414	555	534	-0.266	252	303	237	297	0
3	1	16	""	"iYMR211W"	11780	23020	110	1100	1007	262	46	49	14	100	100	0	1115	1062	177	102	105	21	100	100	0	1.040	1.001	1.028	0.938	1.481	1.043	0.888	80	492	2067	1921	0.057	1054	1013	961	960	0
3	2	16	""	"iYMR213W"	11940	23020	90	222	217	53	48	49	13	100	98	0	553	553	66	100	103	18	100	100	0	0.384	0.373	0.382	0.352	1.525	0.375	0.795	52	330	627	622	-1.380	174	453	169	453	0
3	3	16	""	"iYMR215W"	12120	23020	100	1496	1408	274	49	50	14	100	100	0	898	881	133	102	103	19	100	100	0	1.818	1.745	1.781	1.727	1.349	1.853	0.848	80	406	2243	2138	0.862	1447	796	1359	779	0
3	4	16	""	"iYMR217W"	12290	23030	100	509	492	104	46	46	13	100	98	0	479	444	96	100	101	18	100	98	0	1.222	1.297	1.257	1.319	1.720	1.291	0.826	80	382	842	790	0.289	463	379	446	344	0
3	5	16	""	"iYMR219W"	12460	23030	100	564	542	99	42	43	11	100	100	0	1133	1119	161	97	98	18	100	100	0	0.504	0.489	0.498	0.480	1.424	0.468	0.846	80	384	1558	1522	-0.989	522	1036	500	1022	0
3	6	16	""	"iYMR221C"	12630	23020	100	454	409	138	43	44	12	96	96	0	883	819	195	97	96	18	100	100	0	0.523	0.507	0.525	0.433	2.130	0.513	0.825	80	356	1197	1088	-0.935	411	786	366	722	0
3	7	16	""	"iYMR256C"	12790	23030	90	701	650	206	46	48	16	100	100	0	715	656	166	97	100	18	100	100	0	1.060	1.081	1.059	1.026	1.547	1.140	0.869	52	330	1273	1163	0.084	655	618	604	559	0
3	8	16	""	"iYMR258C"	12970	23030	100	667	631	174	45	53	84	98	95	0	1014	977	191	98	106	71	100	100	0	0.679	0.667	0.693	0.627	1.651	0.693	0.825	80	418	1538	1465	-0.558	622	916	586	879	0
3	9	16	""	"iYMR260C"	13140	23030	100	255	235	68	44	49	23	96	95	0	816	797	175	95	98	20	100	100	0	0.293	0.272	0.282	0.254	1.650	0.264	0.766	80	408	932	893	-1.773	211	721	191	702	0
3	10	16	""	"iYMR262W"	13310	23030	90	164	164	33	45	47	14	100	98	0	654	659	70	95	97	17	100	100	0	0.213	0.211	0.229	0.202	1.414	0.205	0.771	52	332	678	683	-2.232	119	559	119	564	0
3	11	16	""	"iYMR264W"	13480	23040	100	284	268	69	44	47	14	100	100	0	645	606	176	96	98	18	100	100	0	0.437	0.439	0.446	0.457	1.643	0.402	0.827	80	396	789	734	-1.194	240	549	224	510	0
3	12	16	""	"iYMR266W"	13650	23040	100	1544	1412	406	44	46	15	100	100	0	1193	1152	236	94	96	18	100	100	0	1.365	1.293	1.384	1.241	1.473	1.384	0.850	80	362	2599	2426	0.449	1500	1099	1368	1058	0
3	13	16	""	"iYNL059C"	13810	23040	110	756	708	201	43	44	12	100	100	0	700	676	160	97	97	17	100	98	0	1.182	1.149	1.174	1.126	1.571	1.171	0.875	80	422	1316	1244	0.242	713	603	665	579	0
3	14	16	""	"iYNL056W"	13980	23040	90	354	352	98	42	43	11	100	100	0	408	403	93	98	99	18	100	100	0	1.006	1.016	0.999	1.000	1.436	1.041	0.836	52	331	622	615	0.009	312	310	310	305	0
3	15	16	""	"iYNLWdelta4"	14160	23050	100	833	880	389	43	46	19	100	100	0	443	493	249	99	101	26	96	91	0	2.297	2.124	2.064	2.480	1.775	1.995	0.889	80	401	1134	1231	1.199	790	344	837	394	0
3	16	16	""	"iYNL053W"	14320	23050	110	498	490	92	40	42	11	100	100	0	521	492	130	96	97	18	100	98	0	1.078	1.136	1.059	1.239	1.746	1.074	0.836	80	411	883	846	0.108	458	425	450	396	0
3	17	16	""	"iYNL051W"	14500	23040	100	373	347	115	40	42	11	100	100	0	628	627	165	94	97	17	100	100	0	0.624	0.576	0.583	0.540	1.612	0.581	0.851	80	381	867	840	-0.681	333	534	307	533	0
3	18	16	""	"iYNL049C"	14660	23050	110	585	591	180	42	44	12	100	100	0	986	1046	381	97	99	17	100	100	0	0.611	0.579	0.565	0.610	1.557	0.541	0.895	80	412	1432	1498	-0.711	543	889	549	949	0
3	19	16	""	"iYNL015W"	14840	23050	110	1871	1767	395	41	43	11	100	100	0	2379	2312	331	95	96	17	100	100	0	0.801	0.779	0.799	0.757	1.318	0.799	0.879	80	404	4114	3943	-0.320	1830	2284	1726	2217	0
3	20	16	""	"iYNL012W"	15000	23050	100	686	681	186	38	41	13	100	100	0	1018	1046	319	95	95	16	100	98	0	0.702	0.676	0.671	0.701	1.688	0.647	0.876	80	404	1571	1594	-0.510	648	923	643	951	0
3	21	16	""	"iYNL010W"	15180	23050	110	768	752	217	39	41	11	100	100	0	788	768	126	94	95	15	100	100	0	1.050	1.058	1.097	1.002	1.445	1.114	0.865	80	425	1423	1387	0.071	729	694	713	674	0
3	22	16	""	"iYNL008C"	15350	23050	110	1065	997	339	40	42	13	100	100	0	1049	1072	301	96	97	15	100	100	0	1.076	0.981	0.993	0.924	1.573	1.014	0.874	80	411	1978	1933	0.105	1025	953	957	976	0
3	23	16	""	"iYNL006W"	15510	23060	110	996	961	194	41	43	13	100	100	0	1186	1097	309	97	98	17	100	98	0	0.877	0.920	0.869	0.998	1.812	0.868	0.856	80	412	2044	1920	-0.189	955	1089	920	1000	0
3	24	16	""	"iYNL004W"	15680	23060	110	745	725	160	41	43	12	100	100	0	777	762	217	95	96	17	100	100	0	1.032	1.025	0.995	1.061	1.399	0.990	0.854	80	463	1386	1351	0.046	704	682	684	667	0
3	1	17	""	"iYOR056C"	11770	23190	110	1284	1270	239	49	51	14	100	100	0	1562	1565	261	102	103	19	100	100	0	0.846	0.835	0.872	0.827	1.292	0.824	0.877	80	475	2695	2684	-0.241	1235	1460	1221	1463	0
3	2	17	""	"iYOR058C-0"	11940	23190	110	763	739	113	49	51	16	100	100	0	1542	1538	201	103	105	20	100	100	0	0.496	0.481	0.482	0.478	1.209	0.463	0.877	80	438	2153	2125	-1.011	714	1439	690	1435	0
3	3	17	""	"iYORCdelta11"	12110	23190	100	263	256	62	48	52	20	100	98	0	444	442	93	102	104	26	100	100	0	0.629	0.612	0.596	0.601	1.546	0.583	0.816	80	408	557	548	-0.670	215	342	208	340	0
3	4	17	""	"iYOR059C"	12290	23190	110	429	410	100	44	46	12	100	100	0	1638	1592	302	100	100	18	100	100	0	0.250	0.245	0.248	0.237	1.482	0.238	0.855	80	440	1923	1858	-1.998	385	1538	366	1492	0
3	5	17	""	"iYOR061W"	12450	23190	90	131	130	30	40	41	11	100	98	0	314	311	39	95	96	18	100	100	0	0.416	0.417	0.416	0.397	1.520	0.397	0.726	52	328	310	306	-1.267	91	219	90	216	0
3	6	17	""	"iYOR063W"	12630	23190	110	243	231	69	39	41	11	98	97	0	645	610	127	94	96	20	100	100	0	0.370	0.372	0.368	0.355	1.557	0.373	0.825	80	465	755	708	-1.433	204	551	192	516	0
3	7	17	""	"iYOR099W"	12800	23200	110	2045	1995	449	44	46	14	100	100	0	1781	1721	365	96	98	17	100	100	0	1.188	1.201	1.224	1.195	1.448	1.213	0.865	80	440	3686	3576	0.248	2001	1685	1951	1625	0
3	8	17	""	"iYOR101W"	12970	23200	110	701	662	143	45	52	81	100	96	0	997	957	200	98	105	69	100	98	0	0.730	0.718	0.719	0.718	1.578	0.723	0.816	80	438	1555	1476	-0.455	656	899	617	859	0
3	9	17	""	"iYOR105W"	13140	23200	110	346	333	68	44	46	13	100	100	0	1145	1166	226	97	98	17	100	100	0	0.288	0.270	0.279	0.268	1.432	0.255	0.830	80	438	1350	1358	-1.795	302	1048	289	1069	0
3	10	17	""	"iYOR107W"	13310	23200	110	372	348	113	44	46	14	98	98	0	1522	1419	355	95	97	17	100	100	0	0.230	0.230	0.237	0.218	1.655	0.224	0.850	80	454	1755	1628	-2.121	328	1427	304	1324	0
3	11	17	""	"iYOR109W"	13470	23200	90	477	458	109	44	47	14	100	100	0	913	925	147	97	99	18	100	100	0	0.531	0.500	0.498	0.481	1.344	0.502	0.896	52	330	1249	1242	-0.914	433	816	414	828	0
3	12	17	""	"iYOR111W"	13640	23210	90	206	204	35	44	46	13	100	100	0	417	413	88	101	102	20	100	100	0	0.513	0.513	0.517	0.523	1.352	0.480	0.807	52	341	478	472	-0.964	162	316	160	312	0
3	13	17	""	"iYPL240C"	13810	23210	100	246	239	97	44	45	12	97	96	0	831	795	287	99	100	17	100	100	0	0.276	0.280	0.258	0.261	1.762	0.275	0.852	80	397	934	891	-1.857	202	732	195	696	0
3	14	17	""	"iYPL237W"	13980	23210	110	528	507	97	42	43	11	100	100	0	1089	1070	138	99	100	18	100	100	0	0.491	0.479	0.483	0.470	1.297	0.475	0.907	80	440	1476	1436	-1.026	486	990	465	971	0
3	15	17	""	"iYPL235W"	14150	23210	100	827	818	255	41	42	11	100	100	0	1158	1167	347	97	98	18	100	100	0	0.741	0.726	0.710	0.723	1.395	0.715	0.886	80	372	1847	1847	-0.433	786	1061	777	1070	0
3	16	17	""	"iYPL233W"	14320	23210	110	234	235	52	41	42	10	100	100	0	1590	1496	280	95	97	18	100	100	0	0.129	0.138	0.138	0.137	1.257	0.133	0.869	80	426	1688	1595	-2.953	193	1495	194	1401	0
3	17	17	""	"iYPL231W"	14490	23220	100	368	355	87	42	43	11	100	100	0	1110	1080	197	98	100	19	100	100	0	0.322	0.319	0.324	0.307	1.431	0.313	0.870	80	397	1338	1295	-1.634	326	1012	313	982	0
3	18	17	""	"iYPL229W"	14660	23210	110	1532	1454	285	44	45	13	100	100	0	2737	2722	243	100	102	19	100	100	0	0.564	0.538	0.560	0.522	1.307	0.545	0.908	80	406	4125	4032	-0.826	1488	2637	1410	2622	0
3	19	17	""	"iYPL190C"	14830	23220	120	3211	2629	1156	42	43	12	100	100	0	4966	4057	1794	96	98	17	99	99	0	0.651	0.653	0.644	0.675	2.791	0.636	0.900	120	446	8039	6548	-0.620	3169	4870	2587	3961	0
3	20	17	""	"iYPL188W"	15000	23220	110	1468	1433	188	40	41	10	100	100	0	1080	1066	145	93	95	16	100	100	0	1.447	1.432	1.407	1.434	1.171	1.454	0.911	80	406	2415	2366	0.533	1428	987	1393	973	0
3	21	17	""	"iYPL185W"	15170	23220	100	381	375	84	40	41	10	100	100	0	973	953	165	94	95	16	100	100	0	0.388	0.390	0.382	0.383	1.243	0.380	0.882	80	385	1220	1194	-1.366	341	879	335	859	0
3	22	17	""	"iYPL183W-A"	15340	23230	100	571	567	174	41	43	13	100	100	0	930	918	241	97	99	17	100	100	0	0.636	0.641	0.619	0.638	1.450	0.638	0.907	80	397	1363	1347	-0.652	530	833	526	821	0
3	23	17	""	"iYPL181W"	15510	23230	110	442	430	96	42	44	12	100	100	0	1354	1272	299	100	101	18	100	100	0	0.319	0.331	0.335	0.333	1.316	0.316	0.895	80	406	1654	1560	-1.648	400	1254	388	1172	0
3	24	17	""	"iYPL179W"	15680	23230	120	1043	907	367	42	42	10	100	99	0	1568	1356	510	97	98	17	99	95	0	0.680	0.687	0.679	0.709	2.522	0.680	0.908	120	553	2472	2124	-0.555	1001	1471	865	1259	0
3	1	18	""	"iYPR151C"	11770	23360	110	2639	2568	367	51	55	24	100	100	0	3267	3187	369	103	107	34	100	100	0	0.818	0.816	0.819	0.811	1.206	0.816	0.909	80	540	5752	5601	-0.290	2588	3164	2517	3084	0
3	2	18	""	"iYPR153W"	11940	23360	100	1252	1224	161	50	53	20	100	100	0	2265	2249	252	102	106	26	100	100	0	0.556	0.547	0.559	0.546	1.177	0.533	0.898	80	428	3365	3321	-0.848	1202	2163	1174	2147	0
3	3	18	""	"iYPR155C"	12110	23370	110	691	655	108	46	50	19	100	100	0	1233	1190	199	100	102	24	100	100	0	0.569	0.559	0.568	0.561	1.258	0.536	0.910	80	511	1778	1699	-0.813	645	1133	609	1090	0
3	4	18	""	"iYPR157W"	12290	23370	110	407	395	97	42	44	12	100	100	0	1653	1535	362	97	98	17	100	100	0	0.235	0.245	0.250	0.246	1.445	0.237	0.906	80	496	1921	1791	-2.092	365	1556	353	1438	0
3	5	18	""	"iYPRCdelta22"	12450	23370	100	3568	3495	735	41	42	11	100	100	0	2649	2581	505	94	96	18	100	100	0	1.380	1.389	1.393	1.385	1.353	1.424	0.873	80	448	6082	5941	0.465	3527	2555	3454	2487	0
3	6	18	""	"iYPR159W"	12630	23370	100	841	795	167	39	41	10	100	100	0	985	954	159	93	94	19	100	100	0	0.899	0.878	0.891	0.867	1.333	0.885	0.917	80	438	1694	1617	-0.153	802	892	756	861	0
3	7	18	""	"iYPR195C-1"	12790	23370	100	632	620	169	42	44	13	100	100	0	1673	1693	352	94	96	16	100	100	0	0.374	0.361	0.366	0.350	1.384	0.348	0.855	80	426	2169	2177	-1.420	590	1579	578	1599	0
3	8	18	""	"iYPR196W"	12970	23380	100	529	499	117	46	47	13	100	100	0	619	588	134	97	99	18	100	98	0	0.925	0.923	0.906	0.943	1.526	0.904	0.849	80	438	1005	944	-0.112	483	522	453	491	0
3	9	18	""	"iYPR198W-0"	13130	23380	110	4346	4248	745	46	47	14	100	100	0	1833	1758	507	97	97	17	100	100	0	2.477	2.530	2.505	2.737	1.685	2.486	0.886	80	482	6036	5863	1.309	4300	1736	4202	1661	0
3	10	18	""	"iYPR199C"	13300	23380	110	353	345	67	43	45	13	100	100	0	598	573	121	96	97	17	100	100	0	0.618	0.633	0.625	0.640	1.322	0.593	0.842	80	482	812	779	-0.695	310	502	302	477	0
3	11	18	""	"iYPR201W-0"	13460	23380	110	2139	2064	376	45	48	15	100	100	0	4244	3868	963	101	101	19	100	100	0	0.505	0.536	0.523	0.560	1.465	0.495	0.900	80	508	6237	5786	-0.984	2094	4143	2019	3767	0
3	12	18	""	"iYPR203W"	13640	23380	110	8712	8313	1205	50	53	18	100	100	0	14600	13834	2343	109	113	27	100	100	0	0.598	0.602	0.594	0.606	1.233	0.574	0.913	80	482	23153	21988	-0.742	8662	14491	8263	13725	0
3	13	18	"EMPTY"	"EMPTY"	13790	23380	100	47	48	14	47	49	15	10	3	0	98	102	19	103	106	23	12	1	0	0.000	-1.000	0.786	0.783	4.047	0.178	0.007	80	401	-5	0	Error	0	-5	1	-1	-75
3	14	18	"EMPTY"	"EMPTY"	13960	23380	100	49	137	499	44	47	14	33	17	0	102	114	82	99	102	19	21	5	0	1.667	6.200	0.778	0.748	4.225	108.740	0.003	80	429	8	108	0.737	5	3	93	15	-75
3	15	18	"EMPTY"	"EMPTY"	14130	23380	100	43	43	9	42	45	12	11	1	0	100	102	19	98	99	17	20	6	0	0.500	0.250	0.432	0.508	3.517	0.098	0.007	80	429	3	5	-1.000	1	2	1	4	-75
3	16	18	"EMPTY"	"EMPTY"	14300	23390	100	42	44	13	42	44	10	20	10	0	97	97	17	97	98	17	13	1	0	0.000	100000.000	0.889	0.759	3.615	0.020	0.000	80	440	0	2	Error	0	0	2	0	-75
3	17	18	"EMPTY"	"EMPTY"	14470	23390	100	40	42	11	42	44	12	13	2	0	95	100	20	97	98	17	13	5	0	1.000	0.000	1.000	0.885	4.026	35.930	0.001	80	429	-4	3	0.000	-2	-2	0	3	-75
3	18	18	"EMPTY"	"EMPTY"	14640	23390	100	46	47	12	44	46	13	16	5	0	103	103	17	99	101	19	17	5	0	0.500	0.750	0.899	0.877	4.521	0.151	0.015	80	440	6	7	-1.000	2	4	3	4	-75
3	19	18	"EMPTY"	"EMPTY"	14810	23390	100	44	45	10	43	45	13	15	1	0	97	97	16	97	98	18	11	0	0	100000.000	100000.000	0.500	0.523	3.124	1686.586	0.000	80	411	1	2	16.610	1	0	2	0	-75
3	20	18	"EMPTY"	"EMPTY"	14980	23390	100	40	41	10	41	42	11	12	1	0	96	96	18	96	97	17	16	1	0	100000.000	0.000	0.610	0.508	3.283	37.229	0.001	80	427	-1	0	16.610	-1	0	0	0	-75
3	21	18	"EMPTY"	"EMPTY"	15150	23390	100	39	41	12	41	43	11	15	1	0	94	94	17	95	98	18	12	1	0	2.000	0.000	0.500	0.640	3.632	29.697	0.001	80	429	-3	-1	1.000	-2	-1	0	-1	-75
3	22	18	"EMPTY"	"EMPTY"	15320	23400	100	42	42	11	42	43	12	8	1	0	99	99	15	96	99	18	20	2	0	0.000	0.000	0.708	0.878	3.151	0.083	0.006	80	429	3	3	Error	0	3	0	3	-75
3	23	18	"EMPTY"	"EMPTY"	15490	23400	100	40	42	10	40	42	10	21	2	0	98	99	16	97	99	17	15	2	0	0.000	1.000	0.714	0.812	2.887	79.764	0.000	80	429	1	4	Error	0	1	2	2	-75
3	24	18	"EMPTY"	"EMPTY"	15660	23400	100	42	42	10	40	41	10	25	2	0	94	96	14	95	96	16	15	2	0	-2.000	2.000	0.861	0.853	2.847	0.042	0.001	80	455	1	3	Error	2	-1	2	1	-75
4	1	1	""	"YAR068W"	16350	20520	120	2346	2140	597	44	48	29	100	100	0	3283	2964	872	102	103	18	99	97	0	0.724	0.732	0.739	0.775	2.342	0.707	0.875	120	601	5483	4958	-0.467	2302	3181	2096	2862	0
4	2	1	"HIR1"	"YBL008W"	16520	20520	120	4370	4109	1624	45	49	32	100	100	0	1573	1436	584	101	103	19	98	97	0	2.938	3.044	3.056	2.935	2.216	3.198	0.840	120	505	5797	5399	1.555	4325	1472	4064	1335	0
4	3	1	"NCL1"	"YBL024W"	16680	20530	110	5098	4955	660	47	59	89	100	100	0	2190	2208	229	103	105	22	100	100	0	2.420	2.332	2.395	2.318	1.181	2.450	0.901	80	433	7138	7013	1.275	5051	2087	4908	2105	0
4	4	1	"ERD2"	"YBL040C"	16860	20530	120	2155	1917	646	46	55	80	98	96	0	2392	2206	667	101	105	22	100	100	0	0.921	0.889	0.898	0.843	2.144	0.890	0.858	120	533	4400	3976	-0.119	2109	2291	1871	2105	0
4	5	1	"PTC3"	"YBL056W"	17030	20530	120	1300	1187	466	45	48	23	100	97	0	1838	1716	636	103	104	17	100	100	0	0.723	0.708	0.727	0.696	2.131	0.696	0.872	120	493	2990	2755	-0.467	1255	1735	1142	1613	0
4	6	1	"RPS8A"	"YBL072C"	17190	20530	110	1174	1133	161	45	52	37	100	100	0	2091	2080	174	102	104	19	100	100	0	0.568	0.550	0.565	0.545	1.203	0.536	0.884	80	409	3118	3066	-0.817	1129	1989	1088	1978	0
4	7	1	""	"YAR073W"	17360	20540	120	6399	5777	1668	46	52	31	100	100	0	5429	4983	1546	102	105	20	100	99	0	1.193	1.174	1.186	1.258	2.032	1.167	0.896	120	526	11680	10612	0.254	6353	5327	5731	4881	0
4	8	1	""	"YBL012C"	17530	20530	110	1092	1079	182	47	50	23	100	100	0	1287	1270	204	105	105	17	100	100	0	0.884	0.886	0.889	0.886	1.209	0.879	0.893	80	435	2227	2197	-0.178	1045	1182	1032	1165	0
4	9	1	""	"YBL028C"	17700	20540	120	584	539	163	45	48	20	99	97	0	925	888	218	104	105	17	99	99	0	0.657	0.630	0.640	0.585	1.823	0.623	0.871	120	533	1360	1278	-0.607	539	821	494	784	0
4	10	1	""	"YBL044W"	17870	20540	110	447	501	228	45	47	15	100	100	0	761	806	241	104	104	18	100	100	0	0.612	0.650	0.603	0.619	1.464	0.658	0.770	80	436	1059	1158	-0.709	402	657	456	702	0
4	11	1	""	"YBL060W"	18040	20540	120	1978	1793	531	47	60	54	100	99	0	3474	3155	1022	109	117	46	97	95	0	0.574	0.573	0.569	0.646	2.592	0.547	0.891	120	528	5296	4792	-0.801	1931	3365	1746	3046	0
4	12	1	"ILS1"	"YBL076C"	18200	20540	110	2354	2244	520	50	74	100	100	100	0	4004	3934	637	114	126	52	100	100	0	0.592	0.574	0.586	0.559	1.296	0.575	0.901	80	413	6194	6014	-0.756	2304	3890	2194	3820	0
4	13	1	"POP4"	"YBR257W"	18370	20550	120	1483	1378	368	48	58	75	100	98	0	2710	2520	676	112	113	22	100	99	0	0.552	0.552	0.564	0.573	2.153	0.526	0.866	120	531	4033	3738	-0.856	1435	2598	1330	2408	0
4	14	1	""	"YBR273C"	18540	20550	110	1223	1177	259	47	52	37	100	100	0	3173	3153	393	106	109	34	100	100	0	0.383	0.371	0.394	0.358	1.402	0.364	0.872	80	455	4243	4177	-1.383	1176	3067	1130	3047	0
4	15	1	"SNF5"	"YBR289W"	18710	20550	110	436	521	237	46	50	35	100	100	0	749	836	312	104	107	34	100	100	0	0.605	0.649	0.611	0.631	1.477	0.622	0.755	80	468	1035	1207	-0.726	390	645	475	732	0
4	16	1	""	"YCL003W"	18880	20560	120	7373	6667	1910	47	49	16	100	100	0	1373	1247	416	103	106	21	93	93	0	5.769	5.787	5.792	5.778	1.677	5.911	0.886	120	500	8596	7764	2.528	7326	1270	6620	1144	0
4	17	1	""	"YCL020W"	19050	20560	120	15756	13947	4490	47	48	13	100	100	0	18619	16464	5597	103	105	21	100	100	0	0.848	0.850	0.856	0.909	2.481	0.830	0.871	120	474	34225	30261	-0.237	15709	18516	13900	16361	0
4	18	1	""	"YCL036W"	19220	20560	120	3061	2687	999	45	46	12	100	100	0	3272	2860	1125	104	105	18	98	94	0	0.952	0.959	0.987	1.050	2.808	0.936	0.868	120	491	6184	5398	-0.071	3016	3168	2642	2756	0
4	19	1	""	"YBR261C"	19390	20560	120	1247	1120	397	44	46	12	100	99	0	2076	1842	598	103	105	18	100	100	0	0.610	0.619	0.623	0.592	2.068	0.607	0.890	120	500	3176	2815	-0.714	1203	1973	1076	1739	0
4	20	1	""	"YBR277C"	19550	20560	110	899	869	177	44	47	25	100	100	0	1464	1433	167	101	106	32	100	100	0	0.627	0.619	0.637	0.599	1.404	0.617	0.873	80	452	2218	2157	-0.673	855	1363	825	1332	0
4	21	1	""	"YBR293W"	19720	20560	110	3619	3423	787	44	55	71	100	100	0	3067	2912	588	102	108	41	100	100	0	1.206	1.202	1.252	1.174	1.468	1.234	0.874	80	483	6540	6189	0.270	3575	2965	3379	2810	0
4	22	1	"CWH36"	"YCL007C"	19900	20570	120	2012	1757	630	42	51	66	99	97	0	1392	1232	413	99	101	31	98	95	0	1.524	1.514	1.528	1.486	2.201	1.554	0.876	120	533	3263	2848	0.607	1970	1293	1715	1133	0
4	23	1	""	"YCL024W"	20070	20570	120	4384	3636	1735	41	45	19	100	99	0	4829	3919	1860	98	99	16	99	98	0	0.918	0.941	0.956	0.992	2.721	0.934	0.892	120	505	9074	7416	-0.123	4343	4731	3595	3821	0
4	24	1	"GLK1"	"YCL040W"	20230	20560	110	1107	1073	204	43	45	16	100	100	0	1864	1804	201	101	102	17	100	100	0	0.604	0.605	0.615	0.591	1.357	0.601	0.871	80	510	2827	2733	-0.729	1064	1763	1030	1703	0
4	1	2	""	"YDL124W"	16320	20700	110	428	423	71	46	49	21	100	100	0	2120	2132	199	105	107	23	100	100	0	0.190	0.186	0.188	0.183	1.257	0.180	0.871	80	481	2397	2404	-2.399	382	2015	377	2027	0
4	2	2	""	"YDL139C"	16490	20700	110	447	446	62	45	53	46	100	100	0	2158	2146	166	104	108	37	100	100	0	0.196	0.196	0.199	0.195	1.186	0.189	0.895	80	430	2456	2443	-2.353	402	2054	401	2042	0
4	3	2	"CLB3"	"YDL155W"	16670	20700	110	1104	1057	225	46	60	94	98	98	0	2706	2725	225	102	107	37	100	100	0	0.406	0.385	0.408	0.368	1.457	0.385	0.880	80	439	3662	3634	-1.299	1058	2604	1011	2623	0
4	4	2	"GLT1"	"YDL171C"	16830	20710	110	533	599	206	45	48	14	100	100	0	1001	1108	355	100	102	18	100	100	0	0.542	0.550	0.546	0.545	1.284	0.531	0.878	80	390	1389	1562	-0.885	488	901	554	1008	0
4	5	2	""	"YDL187C"	17000	20700	110	355	350	72	47	50	20	100	100	0	999	968	118	101	103	18	100	100	0	0.343	0.349	0.354	0.339	1.367	0.329	0.813	80	403	1206	1170	-1.544	308	898	303	867	0
4	6	2	""	"YDL203C"	17180	20710	120	3987	3580	1225	49	56	39	100	99	0	3698	3336	1013	103	106	21	100	100	0	1.095	1.092	1.106	1.032	1.997	1.111	0.888	120	455	7533	6764	0.131	3938	3595	3531	3233	0
4	7	2	"VCX1"	"YDL128W"	17340	20710	110	2762	2665	371	49	58	67	100	100	0	2923	2880	227	106	108	21	100	100	0	0.963	0.943	0.958	0.931	1.250	0.950	0.902	80	370	5530	5390	-0.054	2713	2817	2616	2774	0
4	8	2	"CCT4"	"YDL143W"	17510	20710	110	1737	1704	286	48	60	72	100	100	0	3027	2984	267	106	107	19	100	100	0	0.578	0.575	0.589	0.565	1.287	0.571	0.896	80	445	4610	4534	-0.790	1689	2921	1656	2878	0
4	9	2	"STE7"	"YDL159W"	17680	20710	110	1924	1842	350	48	55	47	100	100	0	4274	4246	402	105	106	19	100	100	0	0.450	0.433	0.452	0.422	1.298	0.430	0.907	80	419	6045	5935	-1.152	1876	4169	1794	4141	0
4	10	2	""	"YDL175C"	17850	20710	110	7338	7178	946	48	60	80	100	100	0	2733	2694	237	106	108	19	100	100	0	2.775	2.755	2.823	2.726	1.250	2.896	0.898	80	433	9917	9718	1.473	7290	2627	7130	2588	0
4	11	2	"RPL35A"	"YDL191W"	18020	20720	110	2864	2872	248	49	67	91	100	100	0	1405	1398	150	106	113	43	100	100	0	2.167	2.185	2.210	2.191	1.132	2.230	0.893	80	402	4114	4115	1.116	2815	1299	2823	1292	0
4	12	2	"GLE1"	"YDL207W"	18190	20720	120	1647	1507	494	49	67	73	98	95	0	3402	3030	1002	109	118	54	99	98	0	0.485	0.499	0.496	0.511	2.310	0.477	0.886	120	426	4891	4379	-1.043	1598	3293	1458	2921	0
4	13	2	"HSP78"	"YDR258C"	18350	20720	110	447	540	268	51	55	23	100	100	0	676	817	438	111	112	19	100	100	0	0.701	0.693	0.699	0.713	1.531	0.642	0.843	80	384	961	1195	-0.513	396	565	489	706	0
4	14	2	""	"YDR274C"	18530	20720	110	558	542	134	51	57	40	100	100	0	975	943	160	111	114	35	100	100	0	0.587	0.590	0.590	0.567	1.472	0.588	0.866	80	439	1371	1323	-0.769	507	864	491	832	0
4	15	2	""	"YDR290W"	18700	20730	110	563	615	314	46	48	14	100	100	0	733	896	514	106	108	18	100	100	0	0.825	0.720	0.744	0.751	1.510	0.667	0.859	80	428	1144	1359	-0.278	517	627	569	790	0
4	16	2	""	"YDR306C"	18860	20720	100	209	229	114	48	49	13	93	93	0	289	302	127	105	106	19	98	97	0	0.875	0.919	1.012	0.916	2.035	0.874	0.642	80	346	345	378	-0.193	161	184	181	197	0
4	17	2	"MRPL35"	"YDR322W"	19040	20730	120	1309	1360	717	48	50	22	99	98	0	1074	1137	641	104	106	18	96	95	0	1.300	1.270	1.226	1.272	2.303	1.241	0.830	120	416	2231	2345	0.379	1261	970	1312	1033	0
4	18	2	""	"YDR338C"	19210	20730	110	3278	3338	915	48	50	22	100	100	0	1505	1584	564	106	107	18	100	100	0	2.309	2.226	2.269	2.294	1.419	2.317	0.826	80	383	4629	4768	1.207	3230	1399	3290	1478	0
4	19	2	""	"YDR262W"	19380	20730	110	1611	1518	340	48	49	15	100	100	0	1716	1670	243	104	106	18	100	100	0	0.970	0.939	0.968	0.913	1.422	0.977	0.842	80	389	3175	3036	-0.045	1563	1612	1470	1566	0
4	20	2	""	"YDR278C"	19540	20740	110	1003	999	149	45	48	18	100	100	0	983	955	178	103	106	23	100	100	0	1.089	1.120	1.101	1.143	1.332	1.090	0.877	80	423	1838	1806	0.123	958	880	954	852	0
4	21	2	"DPL1"	"YDR294C"	19710	20740	110	967	938	183	44	48	31	100	100	0	2184	2142	393	104	106	21	100	100	0	0.444	0.439	0.455	0.435	1.255	0.417	0.861	80	439	3003	2932	-1.172	923	2080	894	2038	0
4	22	2	"SUM1"	"YDR310C"	19880	20740	110	5143	5408	1791	42	46	16	100	100	0	2872	3107	1224	101	102	16	100	100	0	1.841	1.785	1.822	1.819	1.443	1.892	0.770	80	405	7872	8372	0.880	5101	2771	5366	3006	0
4	23	2	""	"YDR326C"	20050	20740	110	2469	2379	629	43	45	14	100	100	0	2447	2414	441	100	101	15	100	100	0	1.034	1.010	1.022	0.971	1.417	1.046	0.867	80	398	4773	4650	0.048	2426	2347	2336	2314	0
4	24	2	"HXT7"	"YDR342C"	20220	20740	110	1379	1334	362	43	44	15	100	100	0	2613	2664	689	98	100	16	100	100	0	0.531	0.503	0.528	0.490	1.494	0.486	0.811	80	489	3851	3857	-0.913	1336	2515	1291	2566	0
4	1	3	"FAA2"	"YER015W"	16310	20870	110	915	934	304	46	51	23	100	100	0	755	801	321	106	108	21	100	100	0	1.339	1.278	1.276	1.334	1.486	1.250	0.784	80	498	1518	1583	0.421	869	649	888	695	0
4	2	3	""	"YER030W"	16480	20870	110	1488	1482	608	45	49	19	100	98	0	1797	1875	664	105	106	18	100	100	0	0.853	0.812	0.849	0.735	1.965	0.821	0.864	80	407	3135	3207	-0.230	1443	1692	1437	1770	0
4	3	3	""	"YER045C"	16640	20880	110	643	716	305	45	52	45	100	98	0	829	985	455	100	106	37	100	100	0	0.820	0.758	0.754	0.772	1.514	0.698	0.821	80	435	1327	1556	-0.286	598	729	671	885	0
4	4	3	"FCY21"	"YER060W"	16830	20880	120	775	763	427	44	48	17	98	96	0	715	793	498	99	101	21	96	95	0	1.187	1.036	1.099	1.035	2.709	0.959	0.779	120	464	1347	1413	0.247	731	616	719	694	0
4	5	3	"RPS24A"	"YER074W"	16990	20880	110	716	792	370	43	47	20	100	100	0	898	1108	551	100	101	18	100	100	0	0.843	0.743	0.762	0.750	1.426	0.711	0.889	80	417	1471	1757	-0.246	673	798	749	1008	0
4	6	3	"PTC2"	"YER089C"	17170	20890	100	254	290	154	45	47	13	100	100	0	351	406	201	98	101	19	98	97	0	0.826	0.795	0.839	0.828	1.766	0.753	0.742	80	377	462	553	-0.276	209	253	245	308	0
4	7	3	"SBH2"	"YER019C-A"	17330	20880	110	388	372	89	48	56	64	98	93	0	607	591	97	104	106	20	100	100	0	0.676	0.665	0.700	0.642	1.584	0.657	0.809	80	400	843	811	-0.565	340	503	324	487	0
4	8	3	""	"YER034W"	17500	20890	100	913	887	203	48	54	50	100	100	0	1533	1503	368	105	107	19	100	100	0	0.606	0.600	0.603	0.606	1.410	0.577	0.881	80	377	2293	2237	-0.723	865	1428	839	1398	0
4	9	3	""	"YER049W"	17670	20890	110	4665	4598	1084	47	53	39	100	100	0	3583	3654	807	104	106	19	100	100	0	1.327	1.282	1.299	1.273	1.385	1.325	0.855	80	436	8097	8101	0.409	4618	3479	4551	3550	0
4	10	3	"THO1"	"YER063W"	17840	20890	100	975	938	283	48	55	76	100	97	0	1873	1874	363	105	106	18	100	100	0	0.524	0.503	0.519	0.473	1.479	0.508	0.880	80	377	2695	2659	-0.931	927	1768	890	1769	0
4	11	3	""	"YER078C"	18010	20890	100	509	496	164	48	53	35	100	100	0	1098	1115	300	105	109	34	100	100	0	0.464	0.444	0.449	0.429	1.477	0.433	0.829	80	384	1454	1458	-1.107	461	993	448	1010	0
4	12	3	""	"YER093C"	18180	20890	110	678	719	341	48	60	54	97	95	0	1116	1213	508	105	115	55	100	100	0	0.623	0.606	0.597	0.562	1.731	0.592	0.809	80	388	1641	1779	-0.682	630	1011	671	1108	0
4	13	3	""	"YGL067W"	18340	20890	110	1219	1192	395	48	51	18	100	100	0	1531	1590	508	108	109	19	100	100	0	0.823	0.772	0.786	0.760	1.396	0.764	0.851	80	398	2594	2626	-0.281	1171	1423	1144	1482	0
4	14	3	"SCY1"	"YGL083W"	18510	20890	110	1092	1194	446	49	54	31	100	100	0	2320	2521	752	108	111	21	100	100	0	0.472	0.475	0.482	0.453	1.489	0.474	0.869	80	441	3255	3558	-1.085	1043	2212	1145	2413	0
4	15	3	""	"YGL099W"	18680	20900	110	1183	1206	268	48	51	27	100	100	0	2304	2317	793	105	108	23	100	100	0	0.516	0.524	0.524	0.553	1.458	0.470	0.869	80	404	3334	3370	-0.954	1135	2199	1158	2212	0
4	16	3	"SNF4"	"YGL115W"	18850	20900	110	1047	1066	208	48	51	18	100	100	0	2151	2164	369	106	107	24	100	100	0	0.489	0.495	0.506	0.490	1.245	0.476	0.853	80	418	3044	3076	-1.034	999	2045	1018	2058	0
4	17	3	""	"YGL131C"	19020	20900	110	4274	4273	1272	48	53	47	100	100	0	3492	3532	854	105	106	18	100	100	0	1.248	1.233	1.251	1.188	1.320	1.287	0.895	80	406	7613	7652	0.319	4226	3387	4225	3427	0
4	18	3	"RPL9A"	"YGL147C"	19190	20900	110	999	950	287	48	53	47	98	98	0	2287	2290	389	106	107	19	100	100	0	0.436	0.413	0.416	0.381	1.565	0.416	0.856	80	446	3132	3086	-1.197	951	2181	902	2184	0
4	19	3	"RCS1"	"YGL071W"	19370	20900	110	495	580	327	48	51	19	100	97	0	811	953	423	106	107	18	100	100	0	0.634	0.628	0.573	0.548	1.802	0.646	0.817	80	440	1152	1379	-0.657	447	705	532	847	0
4	20	3	"MMS2"	"YGL087C"	19530	20910	100	691	687	195	46	48	14	100	100	0	1520	1565	472	110	114	33	100	100	0	0.457	0.441	0.444	0.446	1.422	0.412	0.855	80	371	2055	2096	-1.128	645	1410	641	1455	0
4	21	3	"RPL28"	"YGL103W"	19700	20910	110	649	650	96	47	49	16	100	100	0	1598	1574	271	112	116	32	100	100	0	0.405	0.412	0.399	0.417	1.310	0.380	0.850	80	440	2088	2065	-1.304	602	1486	603	1462	0
4	22	3	"ABC1"	"YGL119W"	19880	20910	110	1131	1090	245	48	52	20	100	100	0	2374	2364	416	110	114	24	100	100	0	0.478	0.462	0.470	0.455	1.225	0.459	0.862	80	425	3347	3296	-1.064	1083	2264	1042	2254	0
4	23	3	"RPL1B"	"YGL135W"	20040	20910	110	525	529	125	45	48	16	100	100	0	1285	1264	217	106	109	20	100	100	0	0.407	0.418	0.433	0.407	1.431	0.405	0.806	80	412	1659	1642	-1.296	480	1179	484	1158	0
4	24	3	"NUT1"	"YGL151W"	20210	20910	110	3636	3839	1358	42	44	13	100	100	0	1917	2007	586	101	103	16	100	100	0	1.979	1.992	1.939	1.942	1.387	2.169	0.837	80	484	5410	5703	0.985	3594	1816	3797	1906	0
4	1	4	"BUB1"	"YGR188C"	16290	21050	110	534	617	227	44	46	15	100	100	0	789	955	400	103	105	17	100	100	0	0.714	0.673	0.666	0.688	1.376	0.625	0.839	80	463	1176	1425	-0.485	490	686	573	852	0
4	2	4	"ADE3"	"YGR204W"	16470	21050	120	596	610	326	43	55	137	87	81	0	1065	1166	635	102	104	18	95	92	0	0.574	0.533	0.514	0.520	2.754	0.506	0.883	120	470	1516	1631	-0.800	553	963	567	1064	0
4	3	4	"MRPL9"	"YGR220C"	16640	21050	110	1489	1603	522	43	55	148	100	100	0	781	863	337	99	101	18	100	100	0	2.120	2.042	2.149	2.108	1.415	2.162	0.782	80	405	2128	2324	1.084	1446	682	1560	764	0
4	4	4	""	"YGR236C"	16810	21050	110	2447	2361	404	42	44	13	100	100	0	1478	1486	165	99	100	17	100	100	0	1.744	1.672	1.740	1.645	1.280	1.765	0.865	80	406	3784	3706	0.802	2405	1379	2319	1387	0
4	5	4	"GCN5"	"YGR252W"	16980	21050	110	1288	1292	503	43	45	13	100	100	0	1609	1775	629	100	101	17	100	100	0	0.825	0.746	0.779	0.722	1.552	0.741	0.849	80	432	2754	2924	-0.277	1245	1509	1249	1675	0
4	6	4	""	"YGR268C"	17150	21060	110	1635	1595	290	43	44	12	100	100	0	2524	2452	564	97	99	17	100	100	0	0.656	0.659	0.639	0.690	1.460	0.614	0.878	80	393	4019	3907	-0.608	1592	2427	1552	2355	0
4	7	4	"TDH3"	"YGR192C"	17320	21060	120	4525	3828	1662	45	46	12	100	100	0	2289	2043	952	99	101	17	95	94	0	2.046	1.946	1.947	1.889	2.361	1.974	0.866	120	424	6670	5727	1.033	4480	2190	3783	1944	0
4	8	4	"SER2"	"YGR208W"	17490	21060	120	1826	1573	604	45	49	30	99	98	0	2464	2089	835	102	104	18	97	95	0	0.754	0.769	0.764	0.796	2.825	0.743	0.868	120	417	4143	3515	-0.407	1781	2362	1528	1987	0
4	9	4	""	"YGR224W"	17660	21060	110	1175	1150	180	47	55	61	100	100	0	3339	3274	438	102	105	21	100	100	0	0.348	0.348	0.353	0.346	1.178	0.331	0.858	80	386	4365	4275	-1.521	1128	3237	1103	3172	0
4	10	4	"PFK1"	"YGR240C"	17830	21060	120	2112	1930	888	48	53	38	98	95	0	3870	3496	1685	105	106	20	99	98	0	0.548	0.555	0.525	0.575	2.992	0.528	0.880	120	450	5829	5273	-0.867	2064	3765	1882	3391	0
4	11	4	"GND2"	"YGR256W"	18000	21060	110	6178	5812	1377	47	56	49	100	100	0	3089	3121	365	106	109	33	100	100	0	2.055	1.912	1.990	1.828	1.408	2.078	0.885	80	406	9114	8780	1.039	6131	2983	5765	3015	0
4	12	4	""	"YGR272C"	18170	21060	110	3129	3032	617	48	60	50	100	100	0	1175	1169	127	103	113	50	100	100	0	2.874	2.799	2.893	2.726	1.326	3.134	0.851	80	390	4153	4050	1.523	3081	1072	2984	1066	0
4	13	4	""	"YHR218W"	18330	21070	120	13447	11594	4322	45	48	16	100	100	0	17547	15107	5927	104	105	18	100	100	0	0.768	0.770	0.781	0.876	3.238	0.748	0.881	120	427	30845	26552	-0.380	13402	17443	11549	15003	0
4	14	4	""	"YIL015C-A"	18500	21070	110	996	1056	321	45	49	28	100	100	0	1328	1407	412	105	105	18	100	100	0	0.778	0.776	0.742	0.774	1.305	0.756	0.867	80	384	2174	2313	-0.363	951	1223	1011	1302	0
4	15	4	"SSM4"	"YIL030C"	18670	21070	120	2015	2248	1368	46	49	26	100	100	0	1686	1859	1138	102	104	23	95	93	0	1.243	1.253	1.281	1.446	2.723	1.255	0.831	120	426	3553	3959	0.314	1969	1584	2202	1757	0
4	16	4	"MET30"	"YIL046W"	18840	21070	120	1518	1302	517	47	51	19	99	98	0	2676	2289	960	105	109	28	95	95	0	0.572	0.575	0.576	0.597	2.703	0.546	0.877	120	425	4042	3439	-0.806	1471	2571	1255	2184	0
4	17	4	"ARC15"	"YIL062C"	19010	21070	100	568	564	99	48	54	49	100	100	0	1793	1793	173	105	107	21	100	100	0	0.308	0.306	0.312	0.301	1.262	0.293	0.862	80	364	2208	2204	-1.699	520	1688	516	1688	0
4	18	4	"THS1"	"YIL078W"	19180	21080	110	4672	4627	737	49	53	22	100	100	0	4870	4571	936	106	107	22	100	100	0	0.970	1.025	1.013	1.055	1.398	0.988	0.881	80	439	9387	9043	-0.043	4623	4764	4578	4465	0
4	19	4	""	"YIL003W"	19360	21080	110	8113	8042	675	51	56	25	100	100	0	1872	1801	307	112	116	26	100	100	0	4.581	4.731	4.675	4.863	1.301	4.810	0.881	80	439	9822	9680	2.196	8062	1760	7991	1689	0
4	20	4	"RPL2B"	"YIL018W"	19520	21080	100	2700	2498	756	55	59	24	100	100	0	1885	1834	447	132	134	28	100	100	0	1.509	1.435	1.416	1.396	1.417	1.505	0.880	80	370	4398	4145	0.593	2645	1753	2443	1702	0
4	21	4	"CAP2"	"YIL034C"	19690	21080	110	1481	1420	264	62	67	24	100	100	0	3078	3016	358	140	142	36	100	100	0	0.483	0.472	0.489	0.465	1.258	0.460	0.875	80	439	4357	4234	-1.050	1419	2938	1358	2876	0
4	22	4	"PCL7"	"YIL050W"	19870	21080	110	1002	957	228	67	70	25	100	100	0	1856	1777	458	131	134	28	100	100	0	0.542	0.541	0.539	0.548	1.430	0.494	0.821	80	426	2660	2536	-0.884	935	1725	890	1646	0
4	23	4	"RNR3"	"YIL066C"	20030	21080	110	2768	2713	455	64	68	28	100	100	0	3596	3598	557	122	123	23	100	100	0	0.778	0.762	0.764	0.759	1.216	0.763	0.843	80	425	6178	6125	-0.362	2704	3474	2649	3476	0
4	24	4	""	"YIL082W-A"	20200	21080	110	593	563	181	45	53	24	97	97	0	906	904	206	106	109	21	100	100	0	0.685	0.649	0.663	0.616	1.835	0.654	0.775	80	497	1348	1316	-0.546	548	800	518	798	0
4	1	5	""	"YJL162C"	16290	21220	120	751	712	276	45	47	14	98	97	0	1750	1677	666	105	105	18	100	100	0	0.429	0.424	0.430	0.447	2.697	0.385	0.785	120	512	2351	2239	-1.220	706	1645	667	1572	0
4	2	5	""	"YJL178C"	16470	21220	110	846	853	241	44	47	19	100	100	0	1311	1328	320	105	105	17	100	100	0	0.665	0.661	0.689	0.645	1.521	0.648	0.808	80	356	2008	2032	-0.589	802	1206	809	1223	0
4	3	5	"CDC6"	"YJL194W"	16630	21220	100	312	319	75	43	57	158	93	33	0	518	507	119	102	103	17	100	100	0	0.647	0.681	0.687	0.688	1.505	1.184	0.255	80	351	685	681	-0.629	269	416	276	405	0
4	4	5	"PEX2"	"YJL210W"	16800	21220	110	469	457	91	43	45	13	100	100	0	1132	1120	207	101	102	17	100	100	0	0.413	0.406	0.425	0.402	1.384	0.376	0.788	80	427	1457	1433	-1.275	426	1031	414	1019	0
4	5	5	"MPP10"	"YJR002W"	16970	21230	110	1134	1161	284	43	45	12	100	100	0	592	560	170	100	101	17	96	95	0	2.217	2.430	2.328	2.604	1.814	2.414	0.797	80	440	1583	1578	1.149	1091	492	1118	460	0
4	6	5	"ESS1"	"YJR017C"	17150	21220	110	337	316	98	43	45	12	97	97	0	440	423	79	98	99	17	100	100	0	0.860	0.840	0.883	0.773	1.885	0.890	0.764	80	423	636	598	-0.218	294	342	273	325	0
4	7	5	"QCR8"	"YJL166W"	17310	21230	100	1700	1656	228	43	49	45	100	100	0	1160	1135	175	97	99	19	100	100	0	1.559	1.554	1.556	1.563	1.285	1.583	0.857	80	364	2720	2651	0.640	1657	1063	1613	1038	0
4	8	5	""	"YJL182C"	17490	21220	110	640	602	146	44	49	44	98	97	0	951	943	96	99	103	33	100	100	0	0.700	0.661	0.691	0.612	1.680	0.688	0.816	80	381	1448	1402	-0.516	596	852	558	844	0
4	9	5	""	"YJL198W"	17650	21230	110	1084	1112	291	47	53	52	100	100	0	2216	2241	553	102	104	19	100	100	0	0.491	0.498	0.489	0.495	1.279	0.464	0.816	80	410	3151	3204	-1.028	1037	2114	1065	2139	0
4	10	5	"HXT8"	"YJL214W"	17820	21230	110	639	689	253	47	49	16	100	100	0	1542	1671	634	101	103	18	100	100	0	0.411	0.409	0.399	0.409	1.349	0.375	0.807	80	404	2033	2212	-1.283	592	1441	642	1570	0
4	11	5	"HYS2"	"YJR006W"	17990	21230	110	3008	2960	514	46	52	41	100	100	0	2395	2448	444	101	102	18	100	100	0	1.291	1.242	1.252	1.236	1.307	1.281	0.836	80	423	5256	5261	0.369	2962	2294	2914	2347	0
4	12	5	"REC107"	"YJR021C"	18160	21230	110	718	728	289	44	54	41	97	95	0	1555	1594	397	101	107	40	100	100	0	0.464	0.458	0.457	0.424	1.791	0.458	0.815	80	417	2128	2177	-1.109	674	1454	684	1493	0
4	13	5	"APE2"	"YKL157W"	18330	21230	110	1204	1185	334	45	48	19	100	100	0	2258	2297	407	101	103	19	100	100	0	0.537	0.519	0.548	0.482	1.701	0.522	0.850	80	403	3316	3336	-0.896	1159	2157	1140	2196	0
4	14	5	"SNU114"	"YKL173W"	18500	21230	110	415	475	258	44	46	14	97	96	0	885	957	401	102	103	17	100	100	0	0.474	0.504	0.486	0.461	1.870	0.505	0.799	80	400	1154	1286	-1.078	371	783	431	855	0
4	15	5	"HYM1"	"YKL189W"	18670	21240	110	941	992	290	43	45	12	100	100	0	816	847	258	98	101	17	100	100	0	1.251	1.267	1.294	1.287	1.488	1.304	0.780	80	406	1616	1698	0.323	898	718	949	749	0
4	16	5	"LOS1"	"YKL205W"	18840	21240	100	662	767	302	43	47	17	100	100	0	1066	1194	473	101	106	26	100	100	0	0.641	0.662	0.654	0.667	1.424	0.621	0.829	80	364	1584	1817	-0.641	619	965	724	1093	0
4	17	5	""	"YKL221W"	19010	21240	110	1241	1176	287	47	51	22	100	100	0	2329	2280	556	105	108	27	100	100	0	0.537	0.519	0.533	0.518	1.520	0.494	0.802	80	438	3418	3304	-0.897	1194	2224	1129	2175	0
4	18	5	""	"YKR012C"	19180	21240	110	1087	1020	259	46	48	16	100	100	0	971	968	106	105	106	21	100	100	0	1.202	1.129	1.185	1.050	1.607	1.218	0.853	80	425	1907	1837	0.266	1041	866	974	863	0
4	19	5	""	"YKL161C"	19350	21250	110	542	541	135	52	55	17	100	100	0	1398	1395	403	117	120	24	100	100	0	0.383	0.383	0.384	0.390	1.392	0.348	0.848	80	426	1771	1767	-1.386	490	1281	489	1278	0
4	20	5	""	"YKL177W"	19520	21250	100	576	591	165	69	72	24	100	100	0	546	584	181	143	145	28	100	100	0	1.258	1.184	1.195	1.230	1.392	1.140	0.838	80	384	910	963	0.331	507	403	522	441	0
4	21	5	"SDS22"	"YKL193C"	19690	21250	110	359	342	105	83	86	26	98	93	0	663	665	175	154	156	31	100	100	0	0.542	0.507	0.530	0.475	1.892	0.485	0.685	80	424	785	770	-0.883	276	509	259	511	0
4	22	5	"STE6"	"YKL209C"	19860	21250	110	1244	1220	354	94	109	48	100	100	0	1077	1106	271	160	174	56	100	100	0	1.254	1.190	1.196	1.156	1.515	1.236	0.829	80	427	2067	2072	0.327	1150	917	1126	946	0
4	23	5	""	"YKL225W"	20030	21260	100	1824	1841	471	115	126	55	100	100	0	1296	1247	401	158	183	69	100	100	0	1.502	1.585	1.566	1.673	1.624	1.599	0.839	80	367	2847	2815	0.587	1709	1138	1726	1089	0
4	24	5	""	"YKR016W"	20190	21260	110	2076	2036	317	52	72	48	100	100	0	1023	993	254	116	133	55	98	98	0	2.232	2.262	2.130	2.431	1.742	2.288	0.808	80	462	2931	2861	1.158	2024	907	1984	877	0
4	1	6	""	"YLR143W"	16280	21390	120	5053	4304	1727	48	50	15	100	100	0	3301	2866	1154	106	107	19	98	96	0	1.567	1.542	1.561	1.550	2.903	1.580	0.857	120	498	8200	7016	0.648	5005	3195	4256	2760	0
4	2	6	""	"YLR159W"	16460	21390	120	2824	2537	1058	48	49	14	99	99	0	3021	2701	1110	106	106	17	98	97	0	0.952	0.959	0.968	0.942	2.932	0.953	0.866	120	393	5691	5084	-0.070	2776	2915	2489	2595	0
4	3	6	"CBF5"	"YLR175W"	16620	21390	120	3161	2634	1086	47	49	19	100	98	0	3798	3150	1340	105	105	17	97	95	0	0.843	0.850	0.849	0.947	3.292	0.829	0.864	120	403	6807	5632	-0.246	3114	3693	2587	3045	0
4	4	6	"PEX13"	"YLR191W"	16790	21390	110	3771	3631	579	47	52	37	100	100	0	2962	2976	206	105	105	18	100	100	0	1.303	1.248	1.307	1.226	1.293	1.309	0.867	80	405	6581	6455	0.382	3724	2857	3584	2871	0
4	5	6	"HRD3"	"YLR207W"	16960	21390	110	2484	2407	450	46	51	35	100	100	0	4054	4034	386	103	104	18	100	100	0	0.617	0.601	0.622	0.587	1.292	0.599	0.881	80	426	6389	6292	-0.697	2438	3951	2361	3931	0
4	6	6	"IFH1"	"YLR223C"	17130	21400	110	3283	3213	636	46	48	15	100	100	0	5566	5279	1486	103	104	21	100	100	0	0.593	0.612	0.595	0.646	1.518	0.574	0.902	80	454	8700	8343	-0.755	3237	5463	3167	5176	0
4	7	6	"ASP3-1"	"YLR155C"	17310	21400	110	1058	1116	290	45	47	15	100	100	0	1955	2121	555	100	103	24	100	100	0	0.546	0.530	0.533	0.529	1.221	0.503	0.859	80	432	2868	3092	-0.873	1013	1855	1071	2021	0
4	8	6	""	"YLR171W"	17480	21400	120	6227	5310	2072	45	50	41	100	100	0	2639	2271	907	100	104	29	97	95	0	2.435	2.425	2.450	2.322	2.517	2.539	0.851	120	439	8721	7436	1.284	6182	2539	5265	2171	0
4	9	6	""	"YLR187W"	17640	21400	110	1871	1822	243	46	49	21	100	100	0	1642	1628	180	102	106	31	100	100	0	1.185	1.164	1.173	1.160	1.179	1.177	0.865	80	383	3365	3302	0.245	1825	1540	1776	1526	0
4	10	6	"MSS51"	"YLR203C"	17820	21400	110	919	897	131	45	49	20	100	100	0	2297	2304	283	100	102	18	100	100	0	0.398	0.387	0.393	0.383	1.255	0.369	0.846	80	438	3071	3056	-1.330	874	2197	852	2204	0
4	11	6	""	"YLR219W"	17980	21400	110	3286	3221	375	44	47	16	100	100	0	2282	2266	189	98	101	17	100	100	0	1.484	1.465	1.492	1.460	1.155	1.533	0.862	80	391	5426	5345	0.570	3242	2184	3177	2168	0
4	12	6	""	"YLR140W"	18150	21410	120	5154	4380	1724	45	48	20	100	100	0	2548	2172	912	100	103	24	94	93	0	2.087	2.092	2.063	2.127	2.400	2.142	0.867	120	446	7557	6407	1.061	5109	2448	4335	2072	0
4	13	6	"CYB2"	"YML054C"	18310	21410	110	4329	4338	1025	46	52	40	100	100	0	4544	4434	866	103	105	21	100	100	0	0.964	0.991	0.984	0.987	1.336	0.993	0.869	80	397	8724	8623	-0.052	4283	4441	4292	4331	0
4	14	6	"POB3"	"YML069W"	18490	21410	120	1687	1627	860	47	51	36	98	96	0	2055	2036	1086	103	105	21	95	92	0	0.840	0.817	0.821	0.909	3.234	0.796	0.870	120	484	3592	3513	-0.251	1640	1952	1580	1933	0
4	15	6	"TUB1"	"YML085C"	18660	21410	110	1309	1436	577	45	47	13	100	100	0	1816	1961	709	101	102	17	100	100	0	0.737	0.748	0.719	0.737	1.346	0.746	0.864	80	406	2979	3251	-0.440	1264	1715	1391	1860	0
4	16	6	"TSL1"	"YML100W"	18830	21410	110	2745	2641	798	45	46	13	100	100	0	2687	2678	619	102	103	17	100	100	0	1.044	1.008	1.058	0.959	1.588	1.085	0.799	80	427	5285	5172	0.063	2700	2585	2596	2576	0
4	17	6	""	"YML114C"	19000	21420	110	814	899	417	45	47	18	100	100	0	841	938	490	102	103	18	100	100	0	1.041	1.022	1.009	1.068	1.638	0.966	0.833	80	423	1508	1690	0.057	769	739	854	836	0
4	18	6	"COX14"	"YML129C"	19170	21420	110	779	779	167	44	48	16	100	100	0	1343	1320	256	104	104	18	100	100	0	0.593	0.604	0.593	0.603	1.244	0.582	0.883	80	432	1974	1951	-0.753	735	1239	735	1216	0
4	19	6	""	"YML058C-A"	19350	21420	110	1041	1025	193	51	53	17	100	100	0	1287	1294	252	110	113	21	100	100	0	0.841	0.823	0.822	0.824	1.290	0.811	0.870	80	404	2167	2158	-0.250	990	1177	974	1184	0
4	20	6	"RPL6A"	"YML073C"	19510	21420	110	1117	1044	285	65	68	20	100	100	0	1475	1465	309	134	136	28	100	100	0	0.784	0.736	0.755	0.704	1.497	0.743	0.858	80	426	2393	2310	-0.350	1052	1341	979	1331	0
4	21	6	""	"YML089C"	19690	21420	100	563	545	115	87	90	27	100	98	0	960	933	162	164	169	35	100	100	0	0.598	0.596	0.590	0.583	1.461	0.588	0.841	80	382	1272	1227	-0.742	476	796	458	769	0
4	22	6	"CAC2"	"YML102W"	19850	21420	100	753	733	101	124	130	66	100	100	0	2043	2050	173	188	198	48	100	100	0	0.339	0.327	0.332	0.323	1.212	0.318	0.814	80	382	2484	2471	-1.560	629	1855	609	1862	0
4	23	6	""	"YML117W-A"	20020	21420	110	978	962	187	139	142	47	100	100	0	1577	1570	189	200	207	56	100	100	0	0.609	0.601	0.619	0.584	1.398	0.604	0.807	80	376	2216	2193	-0.715	839	1377	823	1370	0
4	24	6	""	"YML133C"	20180	21430	120	11716	10002	4232	55	77	49	100	100	0	12447	10266	4856	124	144	56	94	93	0	0.946	0.981	0.951	1.116	2.859	0.951	0.854	120	518	23984	20089	-0.080	11661	12323	9947	10142	0
4	1	7	""	"YNL134C"	16270	21560	110	1261	1255	168	51	54	19	100	100	0	2531	2542	224	108	111	33	100	100	0	0.499	0.495	0.493	0.491	1.164	0.479	0.855	80	469	3633	3638	-1.002	1210	2423	1204	2434	0
4	2	7	"DCP2"	"YNL118C"	16450	21560	100	2614	2521	402	49	52	19	100	100	0	3486	3438	389	106	108	35	100	100	0	0.759	0.742	0.738	0.734	1.219	0.738	0.903	80	377	5945	5804	-0.398	2565	3380	2472	3332	0
4	3	7	"POL1"	"YNL102W"	16620	21560	110	3035	2775	948	48	51	15	100	100	0	5153	4885	1127	105	105	16	100	100	0	0.592	0.571	0.580	0.526	1.501	0.583	0.887	80	402	8035	7507	-0.757	2987	5048	2727	4780	0
4	4	7	""	"YNL086W"	16790	21560	110	1010	1018	234	47	51	35	100	100	0	1971	2052	352	103	104	17	100	100	0	0.516	0.498	0.511	0.489	1.339	0.489	0.826	80	426	2831	2920	-0.956	963	1868	971	1949	0
4	5	7	"TOM7"	"YNL070W"	16960	21570	110	1606	1617	228	46	49	19	100	100	0	1542	1539	423	103	103	17	100	100	0	1.084	1.094	1.087	1.148	1.424	1.044	0.867	80	419	2999	3007	0.116	1560	1439	1571	1436	0
4	6	7	"MSG5"	"YNL053W"	17130	21570	110	1488	1481	159	47	49	16	100	100	0	2731	2660	355	105	107	24	100	100	0	0.549	0.561	0.551	0.564	1.193	0.534	0.886	80	426	4067	3989	-0.866	1441	2626	1434	2555	0
4	7	7	"CPT1"	"YNL130C"	17300	21580	110	2573	2511	329	46	48	14	100	100	0	3223	3015	839	104	107	25	100	100	0	0.810	0.847	0.806	0.973	2.121	0.773	0.862	80	426	5646	5376	-0.304	2527	3119	2465	2911	0
4	8	7	""	"YNL114C"	17470	21570	100	1084	1080	182	45	47	12	100	100	0	2514	2487	273	103	105	20	100	100	0	0.431	0.434	0.424	0.428	1.230	0.426	0.882	80	345	3450	3419	-1.214	1039	2411	1035	2384	0
4	9	7	"RAS2"	"YNL098C"	17640	21570	120	2283	1891	879	46	50	20	96	96	0	3080	2502	1227	102	104	19	95	93	0	0.751	0.769	0.743	0.775	2.758	0.740	0.885	120	453	5215	4245	-0.413	2237	2978	1845	2400	0
4	10	7	"PMS1"	"YNL082W"	17810	21580	110	6206	5974	988	45	49	21	100	100	0	4048	3759	920	100	102	18	100	100	0	1.561	1.620	1.557	1.690	1.451	1.596	0.887	80	406	10109	9588	0.642	6161	3948	5929	3659	0
4	11	7	"SUN4"	"YNL066W"	17980	21570	110	2255	2143	507	45	48	18	100	100	0	3337	3322	368	99	102	18	100	100	0	0.683	0.651	0.679	0.626	1.361	0.674	0.883	80	424	5448	5321	-0.551	2210	3238	2098	3223	0
4	12	7	"SFB2"	"YNL049C"	18150	21580	110	2487	2500	507	45	47	15	100	100	0	3766	3575	1026	100	102	18	100	100	0	0.666	0.706	0.691	0.762	1.711	0.662	0.879	80	378	6108	5930	-0.586	2442	3666	2455	3475	0
4	13	7	""	"YNR004W"	18310	21580	110	2469	2461	366	48	52	38	100	100	0	2021	2048	376	104	106	18	100	100	0	1.263	1.241	1.243	1.247	1.156	1.235	0.890	80	407	4338	4357	0.337	2421	1917	2413	1944	0
4	14	7	""	"YNR020C"	18480	21580	110	2571	2478	338	49	51	17	100	100	0	2755	2739	221	104	105	18	100	100	0	0.951	0.922	0.942	0.914	1.181	0.933	0.893	80	404	5173	5064	-0.072	2522	2651	2429	2635	0
4	15	7	""	"YNR036C"	18650	21580	110	1656	1631	203	45	48	19	100	100	0	2082	2059	254	102	103	16	100	100	0	0.814	0.810	0.809	0.811	1.147	0.792	0.867	80	422	3591	3543	-0.298	1611	1980	1586	1957	0
4	16	7	"POP2"	"YNR052C"	18820	21580	110	1910	1844	292	45	49	28	100	100	0	3265	3258	255	103	104	16	100	100	0	0.590	0.570	0.585	0.562	1.246	0.569	0.870	80	425	5027	4954	-0.762	1865	3162	1799	3155	0
4	17	7	""	"YNR068C"	18990	21580	110	2019	1883	462	47	51	28	100	100	0	2688	2638	266	102	104	18	100	100	0	0.763	0.724	0.754	0.681	1.474	0.750	0.877	80	391	4558	4372	-0.391	1972	2586	1836	2536	0
4	18	7	"CSI2"	"YOL007C"	19160	21590	120	7658	6365	2574	48	51	21	100	100	0	2828	2367	1031	104	105	19	95	91	0	2.794	2.791	2.748	2.660	1.942	2.864	0.878	120	408	10334	8580	1.482	7610	2724	6317	2263	0
4	19	7	"LRO1"	"YNR008W"	19340	21590	120	7923	6539	3008	50	53	20	100	100	0	2861	2338	1051	108	110	18	97	95	0	2.860	2.910	2.898	2.830	2.487	3.020	0.898	120	395	10626	8719	1.516	7873	2753	6489	2230	0
4	20	7	""	"YNR024W"	19500	21590	110	5309	5031	1155	55	59	21	100	100	0	1922	1817	364	117	119	25	100	100	0	2.911	2.927	2.944	2.926	1.417	3.104	0.875	80	383	7059	6676	1.541	5254	1805	4976	1700	0
4	21	7	""	"YNR040W"	19680	21590	100	1459	1413	392	81	83	30	100	100	0	964	950	222	150	157	45	100	100	0	1.693	1.665	1.625	1.626	1.644	1.766	0.802	80	364	2192	2132	0.759	1378	814	1332	800	0
4	22	7	"BIO5"	"YNR056C"	19840	21600	110	3820	3674	508	121	129	68	100	100	0	4971	4605	1087	188	193	41	100	100	0	0.773	0.804	0.765	0.839	1.473	0.747	0.868	80	409	8482	7970	-0.371	3699	4783	3553	4417	0
4	23	7	"HXT17"	"YNR072W"	20010	21590	110	3571	3410	711	124	127	53	100	100	0	6396	6352	509	178	179	47	100	100	0	0.554	0.532	0.556	0.509	1.423	0.539	0.870	80	425	9665	9460	-0.851	3447	6218	3286	6174	0
4	24	7	"PLB3"	"YOL011W"	20180	21600	110	3067	2996	331	53	68	41	100	100	0	2993	2924	406	117	127	39	100	100	0	1.048	1.048	1.045	1.056	1.206	1.035	0.871	80	464	5890	5750	0.068	3014	2876	2943	2807	0
4	1	8	""	"YOR145C"	16280	21730	110	671	664	108	51	55	22	100	100	0	2409	2347	278	110	114	37	100	100	0	0.270	0.274	0.271	0.269	1.292	0.260	0.847	80	442	2919	2850	-1.891	620	2299	613	2237	0
4	2	8	""	"YOR161C"	16440	21730	110	3023	2946	387	52	55	19	100	100	0	2271	2248	179	106	108	34	100	100	0	1.372	1.351	1.364	1.341	1.186	1.401	0.889	80	391	5136	5036	0.457	2971	2165	2894	2142	0
4	3	8	""	"YOR177C"	16610	21730	110	2941	2884	311	50	53	18	100	100	0	2908	2902	241	105	106	17	100	100	0	1.031	1.013	1.058	1.010	1.159	1.024	0.863	80	426	5694	5631	0.045	2891	2803	2834	2797	0
4	4	8	""	"YOR193W"	16780	21730	110	717	697	108	47	49	15	100	100	0	1957	1948	177	104	105	16	100	100	0	0.362	0.352	0.368	0.348	1.245	0.346	0.863	80	421	2523	2494	-1.468	670	1853	650	1844	0
4	5	8	"NPT1"	"YOR209C"	16960	21740	120	3499	2981	1179	47	50	16	100	100	0	3947	3344	1388	104	106	24	95	94	0	0.898	0.906	0.925	0.955	2.367	0.886	0.904	120	429	7295	6174	-0.155	3452	3843	2934	3240	0
4	6	8	""	"YOR225W"	17120	21740	110	833	838	140	47	49	14	100	100	0	1370	1342	241	100	103	20	100	100	0	0.619	0.637	0.645	0.639	1.266	0.604	0.836	80	390	2056	2033	-0.692	786	1270	791	1242	0
4	7	8	"SMP3"	"YOR149C"	17300	21740	110	1677	1645	193	46	48	13	100	100	0	2578	2550	243	102	105	18	100	100	0	0.659	0.653	0.668	0.651	1.187	0.639	0.865	80	397	4107	4047	-0.602	1631	2476	1599	2448	0
4	8	8	""	"YOR165W"	17460	21740	110	2506	2397	491	47	50	21	100	100	0	4358	4311	618	103	106	18	100	100	0	0.578	0.558	0.573	0.543	1.292	0.554	0.887	80	413	6714	6558	-0.791	2459	4255	2350	4208	0
4	9	8	"LAS17"	"YOR181W"	17630	21750	110	3447	3394	379	49	51	21	100	100	0	2661	2468	679	103	105	20	100	100	0	1.328	1.414	1.360	1.592	1.913	1.328	0.861	80	408	5956	5710	0.410	3398	2558	3345	2365	0
4	10	8	""	"YOR197W"	17800	21740	110	2244	2154	490	47	51	24	100	100	0	3354	3302	388	102	103	19	100	100	0	0.676	0.658	0.699	0.629	1.447	0.676	0.865	80	410	5449	5307	-0.566	2197	3252	2107	3200	0
4	11	8	"SAS5"	"YOR213C"	17970	21740	110	1662	1600	270	47	51	26	100	100	0	2052	2039	137	101	103	18	100	100	0	0.828	0.801	0.833	0.787	1.261	0.815	0.876	80	426	3566	3491	-0.273	1615	1951	1553	1938	0
4	12	8	"WTM2"	"YOR229W"	18140	21740	110	1858	1766	390	45	49	19	100	100	0	2784	2781	251	101	104	22	100	100	0	0.676	0.642	0.664	0.615	1.414	0.656	0.861	80	413	4496	4401	-0.565	1813	2683	1721	2680	0
4	13	8	""	"YPL134C"	18310	21750	110	891	889	108	47	50	19	100	100	0	1608	1599	149	103	105	17	100	100	0	0.561	0.563	0.567	0.560	1.178	0.548	0.873	80	426	2349	2338	-0.834	844	1505	842	1496	0
4	14	8	""	"YPL150W"	18480	21750	110	2658	2516	483	49	51	19	100	100	0	5326	5149	640	102	104	17	100	100	0	0.499	0.489	0.505	0.481	1.255	0.487	0.886	80	425	7833	7514	-1.002	2609	5224	2467	5047	0
4	15	8	""	"YPL166W"	18650	21750	110	1025	980	163	44	46	13	100	100	0	1693	1683	145	101	103	17	100	100	0	0.616	0.592	0.603	0.582	1.242	0.588	0.884	80	425	2573	2518	-0.699	981	1592	936	1582	0
4	16	8	""	"YPL182C"	18820	21750	110	969	906	213	44	47	20	100	100	0	2174	2138	302	102	103	18	100	100	0	0.446	0.423	0.450	0.406	1.417	0.423	0.892	80	439	2997	2898	-1.163	925	2072	862	2036	0
4	17	8	"RPL7B"	"YPL198W"	18990	21750	110	906	877	153	47	51	28	100	100	0	2684	2680	223	102	102	18	100	100	0	0.333	0.322	0.328	0.316	1.240	0.316	0.860	80	402	3441	3408	-1.588	859	2582	830	2578	0
4	18	8	"THI6"	"YPL214C"	19160	21760	120	3371	2811	1172	49	54	31	100	99	0	2615	2179	944	103	105	20	97	94	0	1.322	1.330	1.311	1.348	2.649	1.327	0.891	120	405	5834	4838	0.403	3322	2512	2762	2076	0
4	19	8	""	"YPL138C"	19330	21750	110	1457	1343	370	48	52	30	100	100	0	2665	2597	285	105	108	23	100	100	0	0.550	0.520	0.550	0.472	1.707	0.533	0.876	80	359	3969	3787	-0.861	1409	2560	1295	2492	0
4	20	8	"PEP4"	"YPL154C"	19500	21760	120	3312	2948	1203	52	56	21	100	100	0	3365	2759	1193	110	114	23	95	93	0	1.002	1.093	1.071	1.004	2.203	1.077	0.872	120	415	6515	5545	0.002	3260	3255	2896	2649	0
4	21	8	""	"YPL170W"	19670	21760	120	1620	1407	588	72	74	30	96	95	0	2460	2099	895	134	138	35	98	95	0	0.666	0.679	0.656	0.688	2.723	0.656	0.869	120	420	3874	3300	-0.587	1548	2326	1335	1965	0
4	22	8	""	"YPL186C"	19840	21760	110	2498	2379	437	94	105	43	100	100	0	2450	2432	184	154	164	46	100	100	0	1.047	1.003	1.050	0.977	1.327	1.044	0.852	80	377	4700	4563	0.066	2404	2296	2285	2278	0
4	23	8	""	"YPL202C"	20000	21760	110	3083	2877	609	88	104	58	100	100	0	3229	3196	343	131	149	52	100	100	0	0.967	0.910	0.956	0.876	1.415	0.947	0.847	80	414	6093	5854	-0.049	2995	3098	2789	3065	0
4	24	8	"SAR1"	"YPL218W"	20170	21770	110	2127	2131	341	52	58	25	100	100	0	1381	1357	254	109	112	22	100	100	0	1.631	1.666	1.661	1.683	1.274	1.685	0.870	80	484	3347	3327	0.706	2075	1272	2079	1248	0
4	1	9	"AGA1"	"YNR044W"	16260	21900	120	2431	2265	828	49	52	17	100	100	0	3401	3282	1410	104	107	23	97	95	0	0.722	0.697	0.711	0.748	2.913	0.636	0.750	120	506	5679	5394	-0.469	2382	3297	2216	3178	0
4	2	9	"DCI1"	"YOR180C"	16430	21900	120	656	641	260	50	52	18	100	96	0	1065	1065	481	104	105	20	96	95	0	0.631	0.615	0.610	0.582	2.263	0.529	0.631	120	432	1567	1552	-0.665	606	961	591	961	0
4	3	9	""	"EMPTY"	16600	21900	100	1056	1038	298	51	53	24	100	100	0	1433	1475	428	105	108	19	100	100	0	0.757	0.720	0.735	0.711	1.302	0.697	0.788	80	364	2333	2357	-0.402	1005	1328	987	1370	-75
4	4	9	""	"EMPTY"	16770	21900	100	601	695	411	50	53	24	100	100	0	857	967	423	104	106	19	100	100	0	0.732	0.747	0.718	0.718	1.580	0.784	0.680	80	396	1304	1508	-0.451	551	753	645	863	-75
4	5	9	""	"EMPTY"	16940	21900	100	369	418	238	48	53	22	98	98	0	496	580	245	103	112	44	100	98	0	0.817	0.776	0.751	0.720	1.596	0.792	0.670	80	364	714	847	-0.292	321	393	370	477	-75
4	6	9	""	"EMPTY"	17110	21900	100	966	901	389	47	53	25	98	96	0	2392	2303	824	103	113	43	100	98	0	0.401	0.388	0.389	0.346	1.733	0.383	0.833	80	389	3208	3054	-1.317	919	2289	854	2200	-75
4	7	9	""	"YOL063C"	17290	21900	110	475	516	182	49	51	19	100	100	0	876	992	333	102	105	18	100	100	0	0.550	0.525	0.571	0.507	1.702	0.489	0.679	80	426	1200	1357	-0.861	426	774	467	890	0
4	8	9	""	"YOR392W"	17450	21910	110	482	496	163	50	52	21	100	100	0	770	787	241	103	106	19	100	100	0	0.648	0.652	0.671	0.645	1.488	0.628	0.783	80	412	1099	1130	-0.627	432	667	446	684	0
4	9	9	""	"EMPTY"	17620	21910	100	454	477	197	50	51	15	100	98	0	756	813	295	104	105	20	100	100	0	0.620	0.602	0.565	0.568	1.637	0.581	0.719	80	371	1056	1136	-0.691	404	652	427	709	-75
4	10	9	""	"EMPTY"	17790	21910	100	424	449	121	48	54	48	100	100	0	668	721	243	103	106	36	100	100	0	0.665	0.649	0.644	0.659	1.485	0.579	0.688	80	384	941	1019	-0.588	376	565	401	618	-75
4	11	9	""	"EMPTY"	17960	21910	100	229	265	145	47	53	43	96	91	0	377	414	138	101	105	35	100	100	0	0.659	0.696	0.668	0.634	1.762	0.570	0.383	80	396	458	531	-0.601	182	276	218	313	-75
4	12	9	""	"EMPTY"	18130	21910	100	145	166	112	47	53	29	90	80	0	248	283	135	103	107	29	97	95	0	0.676	0.661	0.645	0.589	1.954	0.701	0.610	80	396	243	299	-0.565	98	145	119	180	-75
4	13	9	""	"IntYGL033W"	18300	21920	100	1349	1224	398	47	49	16	100	100	0	1614	1577	430	102	103	18	100	100	0	0.861	0.798	0.800	0.762	1.553	0.808	0.881	80	384	2814	2652	-0.216	1302	1512	1177	1475	0
4	14	9	""	"SNR46"	18470	21920	110	866	784	219	47	48	15	100	100	0	1302	1261	289	101	104	19	100	100	0	0.682	0.635	0.638	0.621	1.480	0.637	0.854	80	439	2020	1897	-0.552	819	1201	737	1160	0
4	15	9	""	"tL(GAG)G"	18640	21920	100	650	644	254	42	44	13	100	100	0	847	838	290	99	101	18	100	100	0	0.813	0.815	0.791	0.777	1.761	0.812	0.839	80	383	1356	1341	-0.299	608	748	602	739	0
4	16	9	""	"YGRCdelta20"	18800	21930	110	845	802	190	43	45	14	100	100	0	1492	1333	428	100	102	19	100	97	0	0.576	0.616	0.591	0.700	2.067	0.567	0.867	80	440	2194	1992	-0.795	802	1392	759	1233	0
4	17	9	""	"SNR7-L"	18980	21920	100	380	350	121	46	47	14	98	95	0	727	695	163	99	101	17	98	98	0	0.532	0.510	0.539	0.472	1.747	0.523	0.854	80	389	962	900	-0.911	334	628	304	596	0
4	18	9	""	"IntYHL050C"	19150	21930	120	13005	10062	5139	47	49	14	100	100	0	15966	12522	6626	101	103	18	100	97	0	0.817	0.806	0.813	0.982	3.557	0.788	0.904	120	436	28823	22436	-0.292	12958	15865	10015	12421	0
4	19	9	""	"snR3"	19330	21930	100	984	963	238	48	53	29	100	100	0	1791	1640	558	106	107	22	100	98	0	0.555	0.596	0.581	0.668	1.893	0.547	0.853	80	376	2621	2449	-0.848	936	1685	915	1534	0
4	20	9	""	"tT(CGU)K"	19490	21930	100	399	388	141	61	64	22	98	96	0	543	556	187	117	121	25	98	96	0	0.793	0.745	0.729	0.763	2.053	0.707	0.762	80	363	764	766	-0.334	338	426	327	439	0
4	21	9	""	"YKLCdelta2"	19670	21930	100	1072	1019	227	70	72	19	100	100	0	1490	1428	248	131	133	24	100	100	0	0.737	0.732	0.761	0.716	1.431	0.723	0.878	80	362	2361	2246	-0.440	1002	1359	949	1297	0
4	22	9	""	"YKLCdelta4"	19830	21930	100	1049	951	283	69	73	27	100	98	0	1170	1091	208	122	123	22	100	100	0	0.935	0.910	0.933	0.845	1.598	0.946	0.883	80	382	2028	1851	-0.097	980	1048	882	969	0
4	23	9	""	"YKL053C-A"	19990	21920	90	618	572	188	60	70	48	100	98	0	1238	1174	264	112	115	24	100	100	0	0.496	0.482	0.505	0.452	1.527	0.485	0.845	52	338	1684	1574	-1.013	558	1126	512	1062	0
4	24	9	""	"YKL033W-A"	20170	21940	100	473	458	93	44	47	16	100	100	0	547	517	153	104	106	20	96	95	0	0.968	1.002	0.982	1.141	2.182	0.917	0.801	80	451	872	827	-0.046	429	443	414	413	0
4	1	10	""	"iYBL030C-1"	16260	22070	100	444	405	157	43	45	12	100	100	0	1235	1155	463	97	100	19	100	100	0	0.352	0.342	0.341	0.342	1.547	0.324	0.877	80	400	1539	1420	-1.505	401	1138	362	1058	0
4	2	10	""	"iYBL028C"	16420	22070	90	316	312	83	46	48	16	100	100	0	692	660	144	98	102	20	100	100	0	0.455	0.473	0.501	0.462	1.431	0.470	0.867	52	309	864	828	-1.138	270	594	266	562	0
4	3	10	""	"iYBL026W"	16590	22070	110	912	800	296	46	49	21	98	98	0	1293	1196	390	101	102	19	100	100	0	0.727	0.689	0.718	0.651	1.545	0.696	0.903	80	450	2058	1849	-0.461	866	1192	754	1095	0
4	4	10	""	"iYBL024W"	16770	22080	100	3540	3261	848	47	50	15	100	100	0	827	765	241	102	103	18	100	100	0	4.818	4.848	4.771	5.171	1.465	4.832	0.910	80	408	4218	3877	2.268	3493	725	3214	663	0
4	5	10	""	"iYBL022C"	16940	22080	100	1203	1227	514	46	48	15	100	100	0	1149	1078	373	100	102	18	100	100	0	1.103	1.208	1.220	1.221	1.687	1.250	0.874	80	396	2206	2159	0.141	1157	1049	1181	978	0
4	6	10	""	"iYBL020W"	17110	22080	100	1390	1346	263	46	50	22	100	100	0	1868	1771	372	99	103	28	100	100	0	0.760	0.778	0.787	0.774	1.351	0.759	0.892	80	383	3113	2972	-0.396	1344	1769	1300	1672	0
4	7	10	""	"iYBR013C"	17280	22080	100	2367	2247	846	46	48	14	100	100	0	1254	1189	393	101	102	18	100	100	0	2.013	2.023	2.118	1.973	1.459	2.124	0.884	80	408	3474	3289	1.009	2321	1153	2201	1088	0
4	8	10	""	"itT(AGU)B"	17450	22080	100	2150	1983	609	47	51	43	100	100	0	765	731	217	101	103	21	100	100	0	3.167	3.073	3.187	3.120	1.710	3.238	0.854	80	384	2767	2566	1.663	2103	664	1936	630	0
4	9	10	""	"iYBR015C"	17620	22080	100	952	839	317	46	51	43	100	100	0	677	624	192	100	103	20	100	100	0	1.570	1.513	1.587	1.459	1.537	1.576	0.891	80	384	1483	1317	0.651	906	577	793	524	0
4	10	10	""	"iYBR017C"	17790	22080	100	1027	930	351	46	48	14	100	100	0	1316	1189	414	100	102	18	100	100	0	0.807	0.812	0.847	0.793	1.505	0.807	0.890	80	384	2197	1973	-0.310	981	1216	884	1089	0
4	11	10	""	"iYBR019C"	17960	22090	100	2504	2261	885	46	49	29	100	100	0	1535	1378	569	100	101	17	98	97	0	1.713	1.733	1.792	1.902	1.762	1.744	0.881	80	396	3893	3493	0.776	2458	1435	2215	1278	0
4	12	10	""	"iYBR021W"	18130	22090	110	4319	4036	1541	45	51	30	100	100	0	873	814	325	102	107	32	100	97	0	5.543	5.605	5.598	6.030	1.545	5.709	0.901	80	411	5045	4703	2.471	4274	771	3991	712	0
4	13	10	""	"iYCRWdelta8"	18290	22090	100	717	799	417	46	47	13	100	100	0	897	1040	539	103	103	18	100	100	0	0.845	0.804	0.826	0.791	1.544	0.781	0.877	80	392	1465	1690	-0.243	671	794	753	937	0
4	14	10	""	"iYCRWdelta9"	18470	22090	80	703	694	320	45	47	12	100	100	0	893	932	444	103	104	19	100	100	0	0.833	0.783	0.790	0.820	1.872	0.751	0.818	52	302	1448	1478	-0.264	658	790	649	829	0
4	15	10	""	"itK(CUU)C"	18640	22090	90	421	421	160	43	45	12	100	100	0	519	554	198	97	99	17	100	100	0	0.896	0.827	0.826	0.819	1.692	0.836	0.761	52	330	800	835	-0.159	378	422	378	457	0
4	16	10	""	"iYCR019W"	18800	22100	110	1117	1073	250	43	45	12	100	100	0	546	550	227	98	100	16	97	95	0	2.397	2.279	2.292	2.761	2.146	2.143	0.827	80	412	1522	1482	1.261	1074	448	1030	452	0
4	17	10	""	"iYCR020C-A"	18970	22100	110	1408	1406	220	46	49	32	100	100	0	716	676	169	100	102	17	100	98	0	2.211	2.361	2.219	2.554	1.623	2.346	0.870	80	438	1978	1936	1.145	1362	616	1360	576	0
4	18	10	""	"iYCR021C"	19150	22090	110	1599	1492	379	46	49	33	100	100	0	1596	1567	226	102	103	18	100	100	0	1.039	0.987	1.018	0.938	1.448	1.032	0.885	80	417	3047	2911	0.056	1553	1494	1446	1465	0
4	19	10	""	"iYCR062W"	19320	22100	100	703	644	271	49	51	16	100	100	0	1203	1110	481	107	107	18	100	100	0	0.597	0.593	0.591	0.604	1.603	0.568	0.878	80	370	1750	1598	-0.745	654	1096	595	1003	0
4	20	10	""	"iYCR065W"	19480	22100	100	782	885	455	61	62	19	98	98	0	837	954	525	116	117	21	100	100	0	1.000	0.983	1.009	1.013	1.609	0.936	0.895	80	382	1442	1662	0.000	721	721	824	838	0
4	21	10	""	"iYCR067C"	19660	22100	100	512	548	294	60	61	16	100	100	0	1250	1614	963	116	118	19	100	100	0	0.399	0.326	0.314	0.337	1.779	0.302	0.873	80	384	1586	1986	-1.327	452	1134	488	1498	0
4	22	10	""	"iYCR069W"	19820	22110	110	1275	1240	238	53	54	13	100	100	0	961	867	272	111	112	18	97	96	0	1.438	1.570	1.535	1.784	2.039	1.499	0.868	80	411	2072	1943	0.524	1222	850	1187	756	0
4	23	10	""	"iYCR072C"	19990	22110	100	505	475	130	45	52	40	100	100	0	675	604	210	105	107	20	96	95	0	0.807	0.862	0.833	0.930	1.713	0.798	0.870	80	414	1030	929	-0.309	460	570	430	499	0
4	24	10	""	"iYCR073W-A"	20160	22110	100	188	192	44	40	41	10	100	100	0	279	275	70	100	102	17	100	100	0	0.827	0.869	0.858	0.924	1.648	0.803	0.760	80	428	327	327	-0.274	148	179	152	175	0
4	1	11	""	"iYDR037W"	16250	22240	110	3314	3100	646	44	45	12	100	100	0	1454	1395	251	96	98	17	100	100	0	2.408	2.353	2.468	2.318	1.450	2.493	0.870	80	478	4628	4355	1.268	3270	1358	3056	1299	0
4	2	11	""	"iYDR039C"	16420	22240	110	2374	2458	905	44	45	12	100	100	0	2086	2218	836	96	98	18	100	100	0	1.171	1.138	1.120	1.137	1.568	1.143	0.842	80	439	4320	4536	0.228	2330	1990	2414	2122	0
4	3	11	""	"iYDR041W"	16590	22240	100	481	447	126	44	46	13	100	98	0	718	696	146	99	100	18	100	100	0	0.706	0.675	0.694	0.638	1.694	0.675	0.841	80	379	1056	1000	-0.502	437	619	403	597	0
4	4	11	""	"iSNR47"	16760	22250	100	1174	1119	297	45	47	14	100	100	0	1451	1333	479	101	101	17	100	100	0	0.836	0.872	0.841	0.939	1.662	0.809	0.827	80	370	2479	2306	-0.258	1129	1350	1074	1232	0
4	5	11	""	"iYDR043C-1"	16930	22250	100	278	272	82	46	48	15	100	100	0	491	474	157	101	101	16	100	97	0	0.595	0.606	0.590	0.645	1.821	0.880	0.309	80	384	622	599	-0.749	232	390	226	373	0
4	6	11	""	"iYDR044W"	17100	22240	110	1550	1496	249	44	50	34	100	100	0	950	936	111	99	105	48	100	100	0	1.770	1.735	1.787	1.718	1.247	1.887	0.842	80	428	2357	2289	0.823	1506	851	1452	837	0
4	7	11	""	"iYDR083W"	17270	22260	100	982	933	163	42	44	14	100	100	0	559	513	146	100	103	34	93	92	0	2.048	2.157	2.090	2.559	2.196	2.069	0.846	80	383	1399	1304	1.034	940	459	891	413	0
4	8	11	""	"iYDR085C"	17440	22250	100	813	772	198	45	50	43	100	100	0	1952	1910	682	101	104	20	100	100	0	0.415	0.402	0.393	0.433	1.683	0.361	0.850	80	384	2619	2536	-1.269	768	1851	727	1809	0
4	9	11	""	"iYDR087C"	17610	22250	100	307	304	71	46	50	43	100	96	0	915	886	156	101	103	19	100	100	0	0.321	0.329	0.319	0.319	1.437	0.315	0.825	80	384	1075	1043	-1.641	261	814	258	785	0
4	10	11	""	"itR(ACG)D-0"	17780	22250	110	1143	1031	341	46	47	13	98	98	0	1653	1603	435	101	102	17	100	100	0	0.707	0.656	0.677	0.630	1.423	0.675	0.866	80	426	2649	2487	-0.501	1097	1552	985	1502	0
4	11	11	""	"iYDR089W"	17950	22260	110	1655	1533	424	46	47	13	100	100	0	1145	1059	395	101	103	18	98	96	0	1.541	1.552	1.491	1.838	2.015	1.502	0.886	80	414	2653	2445	0.624	1609	1044	1487	958	0
4	12	11	""	"iYDR091C"	18120	22250	100	265	261	125	45	53	37	92	87	0	552	562	176	102	108	41	98	97	0	0.489	0.470	0.460	0.416	1.846	0.500	0.747	80	370	670	676	-1.032	220	450	216	460	0
4	13	11	""	"iYDR419W"	18280	22260	100	799	758	190	45	47	13	100	100	0	1424	1369	248	103	103	19	100	100	0	0.571	0.563	0.581	0.540	1.509	0.551	0.857	80	371	2075	1979	-0.809	754	1321	713	1266	0
4	14	11	""	"iYDR420W"	18450	22260	100	1015	986	162	44	46	13	100	100	0	1361	1318	178	104	104	18	100	100	0	0.772	0.776	0.794	0.769	1.285	0.763	0.877	80	408	2228	2156	-0.372	971	1257	942	1214	0
4	15	11	""	"iYDR422C"	18630	22260	100	289	323	144	43	46	13	97	97	0	441	482	181	99	100	17	100	100	0	0.719	0.731	0.722	0.679	1.857	0.721	0.794	80	408	588	663	-0.475	246	342	280	383	0
4	16	11	""	"iYDR424C"	18800	22260	110	680	646	205	44	45	13	100	98	0	1705	1653	289	99	100	16	100	100	0	0.396	0.387	0.414	0.369	1.546	0.388	0.835	80	411	2242	2156	-1.336	636	1606	602	1554	0
4	17	11	""	"iYDR427W"	18970	22260	100	541	549	247	45	47	14	97	96	0	673	685	245	102	103	16	100	100	0	0.869	0.864	0.883	0.807	1.646	0.905	0.829	80	370	1067	1087	-0.203	496	571	504	583	0
4	18	11	""	"iYDR429C"	19140	22270	100	401	400	90	46	49	34	100	100	0	692	654	176	104	105	18	100	100	0	0.604	0.644	0.628	0.689	1.712	0.592	0.803	80	396	943	904	-0.728	355	588	354	550	0
4	19	11	""	"iYDR471W"	19310	22270	110	299	297	42	50	52	14	100	100	0	808	791	120	107	109	19	100	100	0	0.355	0.361	0.354	0.363	1.282	0.336	0.856	80	425	950	931	-1.493	249	701	247	684	0
4	20	11	""	"iYDR472W"	19480	22270	110	1226	1190	179	54	56	14	100	100	0	888	873	129	111	112	19	100	100	0	1.508	1.491	1.521	1.494	1.313	1.541	0.863	80	411	1949	1898	0.593	1172	777	1136	762	0
4	21	11	""	"iYDR473C-1"	19640	22270	110	2567	2468	398	53	54	14	100	100	0	1519	1488	226	110	111	19	100	100	0	1.784	1.753	1.778	1.758	1.341	1.813	0.880	80	427	3923	3793	0.835	2514	1409	2415	1378	0
4	22	11	""	"iYDR475C"	19820	22270	100	527	519	123	49	51	13	100	100	0	744	735	119	107	108	18	100	100	0	0.750	0.748	0.758	0.733	1.366	0.749	0.870	80	381	1115	1098	-0.414	478	637	470	628	0
4	23	11	""	"iYDR477W"	19980	22280	110	1253	1226	195	42	43	11	100	100	0	1043	961	245	103	104	17	98	98	0	1.288	1.380	1.314	1.426	1.544	1.332	0.849	80	398	2151	2042	0.365	1211	940	1184	858	0
4	24	11	""	"iYDR480W"	20150	22280	100	373	377	86	41	42	10	100	100	0	370	365	102	101	102	17	98	97	0	1.234	1.273	1.261	1.387	1.758	1.215	0.790	80	414	601	600	0.304	332	269	336	264	0
4	1	12	""	"iYER136W"	16240	22410	110	1662	1644	211	43	44	12	100	100	0	2529	2429	417	95	96	16	100	100	0	0.665	0.686	0.676	0.695	1.251	0.659	0.894	80	475	4053	3935	-0.588	1619	2434	1601	2334	0
4	2	12	""	"iYERWdelta17"	16410	22410	100	483	457	127	44	45	12	100	100	0	378	371	79	99	99	17	100	100	0	1.573	1.518	1.529	1.486	1.505	1.588	0.813	80	365	718	685	0.654	439	279	413	272	0
4	3	12	""	"iYERWdelta21-0"	16580	22420	120	20859	17610	9060	45	49	26	100	100	0	19969	16551	9152	100	104	51	95	92	0	1.048	1.068	1.062	1.321	3.037	1.047	0.922	120	466	40683	34016	0.067	20814	19869	17565	16451	0
4	4	12	""	"iYERWdelta21-2"	16760	22410	110	14814	13680	4452	47	51	28	100	100	0	21763	21358	4371	102	106	54	100	100	0	0.682	0.641	0.668	0.590	1.540	0.666	0.908	80	406	36428	34889	-0.553	14767	21661	13633	21256	0
4	5	12	""	"iYER138W-A"	16920	22420	110	6341	6054	1146	45	48	15	100	100	0	4584	4374	965	100	102	17	100	100	0	1.404	1.406	1.395	1.447	1.456	1.391	0.910	80	412	10780	10283	0.490	6296	4484	6009	4274	0
4	6	12	""	"iYER140W"	17100	22420	110	1010	972	177	44	50	35	100	100	0	1623	1561	303	99	106	48	100	100	0	0.634	0.635	0.631	0.644	1.343	0.610	0.856	80	432	2490	2390	-0.658	966	1524	928	1462	0
4	7	12	""	"iYER175C"	17270	22420	110	792	790	178	43	46	26	100	100	0	2205	2110	451	99	103	38	100	100	0	0.356	0.371	0.369	0.371	1.347	0.355	0.872	80	397	2855	2758	-1.491	749	2106	747	2011	0
4	8	12	""	"iYER177W"	17430	22420	100	328	320	90	44	47	12	97	97	0	707	672	159	101	103	18	100	98	0	0.469	0.483	0.470	0.453	1.619	0.460	0.825	80	382	890	847	-1.093	284	606	276	571	0
4	9	12	""	"iYER179W"	17610	22420	100	562	532	113	45	47	13	100	100	0	655	633	112	100	102	17	100	100	0	0.932	0.914	0.914	0.908	1.359	0.922	0.853	80	396	1072	1020	-0.102	517	555	487	533	0
4	10	12	""	"itI(AAU)E2"	17780	22420	100	341	329	88	44	45	13	100	100	0	411	399	76	99	101	18	100	98	0	0.952	0.950	1.012	0.936	1.511	0.969	0.808	80	382	609	585	-0.071	297	312	285	300	0
4	11	12	""	"iYERCdelta26"	17940	22420	110	465	441	121	45	46	12	100	100	0	728	711	145	99	100	17	100	100	0	0.668	0.647	0.675	0.622	1.499	0.647	0.806	80	412	1049	1008	-0.583	420	629	396	612	0
4	12	12	""	"iYER183C-0"	18110	22430	110	1732	1603	509	46	54	37	100	100	0	2044	1948	654	101	107	38	100	100	0	0.868	0.843	0.825	0.869	1.680	0.825	0.891	80	439	3629	3404	-0.205	1686	1943	1557	1847	0
4	13	12	""	"iYGL099W"	18280	22430	110	1334	1282	191	46	48	15	100	100	0	2639	2530	440	101	102	19	100	100	0	0.507	0.509	0.503	0.514	1.339	0.477	0.863	80	424	3826	3665	-0.979	1288	2538	1236	2429	0
4	14	12	""	"iYGLWdelta4"	18450	22430	110	630	604	129	45	47	13	100	100	0	543	548	87	102	103	18	100	100	0	1.327	1.253	1.270	1.226	1.450	1.304	0.836	80	439	1026	1005	0.408	585	441	559	446	0
4	15	12	""	"iYGLCtau3"	18630	22430	110	786	724	209	45	46	13	100	100	0	1415	1356	346	100	102	17	100	100	0	0.563	0.541	0.528	0.528	1.446	0.533	0.856	80	426	2056	1935	-0.828	741	1315	679	1256	0
4	16	12	""	"iYGL097W-1"	18790	22430	110	187	180	57	46	47	15	95	91	0	468	462	124	99	101	17	100	100	0	0.382	0.369	0.376	0.334	1.890	0.366	0.772	80	425	510	497	-1.388	141	369	134	363	0
4	17	12	""	"iYGL096W-1"	18970	22430	110	1966	1825	591	47	49	15	100	100	0	1336	1256	333	102	103	17	100	100	0	1.555	1.541	1.556	1.460	1.516	1.646	0.871	80	453	3153	2932	0.637	1919	1234	1778	1154	0
4	18	12	""	"itE(UUC)G1"	19140	22440	110	1111	1062	212	47	49	13	100	100	0	639	611	147	104	105	17	100	98	0	1.989	2.002	1.974	2.120	1.543	1.997	0.857	80	426	1599	1522	0.992	1064	535	1015	507	0
4	19	12	""	"iYGL055W"	19310	22440	110	1243	1142	328	52	53	13	100	100	0	805	756	248	109	111	19	100	97	0	1.711	1.685	1.730	1.828	1.652	1.669	0.864	80	411	1887	1737	0.775	1191	696	1090	647	0
4	20	12	""	"iYGLWdelta7"	19470	22440	110	1683	1563	368	51	54	15	100	100	0	1986	1887	443	109	111	19	100	100	0	0.869	0.850	0.834	0.847	1.374	0.848	0.885	80	425	3509	3290	-0.202	1632	1877	1512	1778	0
4	21	12	""	"iYGL051W"	19650	22440	110	1307	1252	319	51	53	15	100	100	0	1641	1610	288	106	108	18	100	100	0	0.818	0.799	0.828	0.774	1.422	0.816	0.873	80	427	2791	2705	-0.289	1256	1535	1201	1504	0
4	22	12	""	"iYGL050W"	19810	22450	110	1683	1640	317	49	50	14	100	100	0	879	823	215	105	106	18	100	100	0	2.111	2.216	2.204	2.357	1.601	2.203	0.877	80	427	2408	2309	1.078	1634	774	1591	718	0
4	23	12	""	"iYGL048C"	19980	22440	110	960	925	246	42	44	12	100	100	0	1754	1700	268	101	102	16	100	100	0	0.555	0.552	0.566	0.526	1.480	0.559	0.862	80	412	2571	2482	-0.849	918	1653	883	1599	0
4	24	12	""	"itV(AAC)G1"	20150	22440	100	307	297	102	41	42	11	100	98	0	471	457	109	101	102	16	100	98	0	0.719	0.719	0.717	0.664	1.902	0.726	0.781	80	426	636	612	-0.476	266	370	256	356	0
4	1	13	""	"iYGR256W"	16240	22580	110	1220	1188	158	42	43	12	100	100	0	945	888	164	97	98	19	100	100	0	1.389	1.449	1.428	1.472	1.349	1.469	0.828	80	483	2026	1937	0.474	1178	848	1146	791	0
4	2	13	""	"iYGR258C-0"	16410	22580	110	904	839	230	43	44	11	100	100	0	1639	1530	428	96	98	17	100	100	0	0.558	0.555	0.558	0.557	1.508	0.530	0.833	80	435	2404	2230	-0.842	861	1543	796	1434	0
4	3	13	""	"iYGR260W"	16580	22580	100	1086	994	294	42	45	16	100	100	0	809	766	181	98	101	56	100	98	0	1.468	1.425	1.464	1.389	1.771	1.500	0.809	80	362	1755	1620	0.554	1044	711	952	668	0
4	4	13	""	"iYGR262C"	16750	22590	110	791	784	115	43	47	27	100	100	0	1335	1228	345	99	103	52	96	96	0	0.605	0.656	0.616	0.746	2.111	0.579	0.776	80	441	1984	1870	-0.725	748	1236	741	1129	0
4	5	13	""	"iYGR265W"	16920	22580	100	652	592	192	43	45	15	98	98	0	1391	1336	292	97	100	17	100	100	0	0.471	0.443	0.464	0.403	1.859	0.443	0.825	80	363	1903	1788	-1.087	609	1294	549	1239	0
4	6	13	""	"iYGR267C"	17090	22590	120	1962	1717	727	44	48	52	99	98	0	3043	2539	1171	97	103	67	90	88	0	0.651	0.685	0.681	0.831	3.431	0.643	0.817	120	461	4864	4115	-0.619	1918	2946	1673	2442	0
4	7	13	""	"iYHL045W"	17260	22590	110	998	983	182	45	50	55	100	100	0	1686	1620	336	99	106	72	100	100	0	0.601	0.617	0.624	0.621	1.378	0.585	0.842	80	405	2540	2459	-0.736	953	1587	938	1521	0
4	8	13	""	"iYHL043W"	17430	22590	110	1106	1027	252	46	48	12	100	100	0	1444	1376	273	103	105	18	100	100	0	0.790	0.771	0.791	0.752	1.578	0.768	0.851	80	424	2401	2254	-0.339	1060	1341	981	1273	0
4	9	13	""	"iYHL041W"	17600	22590	100	2475	2229	783	46	47	12	100	100	0	2840	2601	735	101	103	17	100	100	0	0.887	0.873	0.890	0.807	1.994	0.897	0.850	80	384	5168	4683	-0.173	2429	2739	2183	2500	0
4	10	13	""	"iYHL039W"	17770	22600	100	828	765	204	43	45	13	100	100	0	547	487	156	99	99	17	96	92	0	1.752	1.861	1.843	2.226	2.165	1.815	0.857	80	383	1233	1110	0.809	785	448	722	388	0
4	11	13	""	"iYHL037C"	17940	22600	110	1313	1287	284	43	45	12	100	100	0	1348	1294	366	99	99	18	100	100	0	1.017	1.041	1.012	1.080	1.620	1.013	0.800	80	438	2519	2439	0.024	1270	1249	1244	1195	0
4	12	13	""	"iYHL035C"	18110	22600	110	774	774	186	43	52	45	100	100	0	1026	1006	160	100	107	48	100	100	0	0.789	0.807	0.819	0.784	1.401	0.813	0.848	80	425	1657	1637	-0.341	731	926	731	906	0
4	13	13	""	"iYIL117C"	18280	22600	100	884	903	269	45	47	13	100	100	0	1252	1214	374	100	101	17	100	100	0	0.728	0.770	0.739	0.777	1.789	0.736	0.775	80	370	1991	1972	-0.457	839	1152	858	1114	0
4	14	13	""	"iYIL115C"	18440	22600	110	642	623	117	45	46	12	100	100	0	1120	1096	141	102	103	18	100	100	0	0.586	0.581	0.597	0.573	1.334	0.566	0.820	80	411	1615	1572	-0.770	597	1018	578	994	0
4	15	13	""	"iYIL113W"	18610	22600	100	306	288	78	45	47	12	98	98	0	1113	1077	260	103	104	17	100	100	0	0.258	0.249	0.258	0.240	1.523	0.229	0.785	80	397	1271	1217	-1.952	261	1010	243	974	0
4	16	13	""	"iYIL111W"	18790	22600	110	1352	1342	229	46	48	13	100	100	0	1331	1329	167	101	102	17	100	100	0	1.062	1.055	1.060	1.041	1.247	1.083	0.859	80	453	2536	2524	0.086	1306	1230	1296	1228	0
4	17	13	""	"iYIL109C"	18960	22610	110	506	501	104	46	48	15	100	100	0	984	969	251	102	103	17	100	100	0	0.522	0.525	0.521	0.541	1.508	0.481	0.853	80	440	1342	1322	-0.939	460	882	455	867	0
4	18	13	""	"iYIL107C"	19130	22610	110	1680	1609	359	47	47	12	100	100	0	2585	2450	586	102	104	17	100	100	0	0.658	0.665	0.682	0.674	1.689	0.649	0.886	80	426	4116	3910	-0.605	1633	2483	1562	2348	0
4	19	13	""	"iYIL071C"	19300	22610	110	797	797	83	48	50	12	100	100	0	987	974	144	107	107	18	100	100	0	0.851	0.864	0.865	0.871	1.218	0.808	0.826	80	426	1629	1616	-0.233	749	880	749	867	0
4	20	13	""	"iYIL069C"	19470	22610	110	539	532	104	49	51	13	100	100	0	1015	1001	203	109	109	18	100	100	0	0.541	0.541	0.548	0.537	1.509	0.516	0.822	80	425	1396	1375	-0.887	490	906	483	892	0
4	21	13	""	"iYIL067C"	19640	22610	110	605	581	135	49	51	15	100	100	0	1377	1360	216	105	106	17	100	100	0	0.437	0.424	0.431	0.403	1.513	0.417	0.829	80	413	1828	1787	-1.194	556	1272	532	1255	0
4	22	13	""	"iYIL065C"	19800	22620	110	393	405	103	47	48	14	100	100	0	531	522	135	102	104	18	98	98	0	0.807	0.852	0.793	0.866	1.540	0.805	0.757	80	413	775	778	-0.310	346	429	358	420	0
4	23	13	""	"iYIL062C"	19970	22610	110	416	400	115	42	44	12	100	100	0	1216	1200	214	98	100	17	100	100	0	0.335	0.325	0.337	0.298	1.766	0.321	0.812	80	427	1492	1460	-1.580	374	1118	358	1102	0
4	24	13	""	"iYIL058W"	20140	22620	110	789	752	170	39	41	10	100	100	0	1650	1548	384	99	100	15	100	100	0	0.484	0.492	0.487	0.501	1.376	0.471	0.903	80	497	2301	2162	-1.048	750	1551	713	1449	0
4	1	14	""	"iYJL013C"	16230	22750	110	1357	1302	234	43	44	12	100	100	0	1199	1172	153	99	100	20	100	100	0	1.195	1.173	1.212	1.161	1.304	1.210	0.861	80	456	2414	2332	0.256	1314	1100	1259	1073	0
4	2	14	""	"iYJL011C"	16400	22760	110	492	488	68	42	43	11	100	100	0	565	547	122	97	99	19	100	100	0	0.962	0.991	0.949	1.054	1.588	0.927	0.820	80	403	918	896	-0.057	450	468	446	450	0
4	3	14	""	"itW(CCA)J"	16570	22760	100	973	954	154	41	43	11	100	100	0	550	522	101	95	97	18	100	100	0	2.048	2.138	2.153	2.187	1.380	2.152	0.853	80	382	1387	1340	1.034	932	455	913	427	0
4	4	14	""	"iYJLWdelta9"	16740	22760	110	2841	2709	548	42	44	14	100	100	0	1360	1221	388	98	99	17	100	100	0	2.218	2.375	2.247	2.589	1.594	2.330	0.859	80	411	4061	3790	1.149	2799	1262	2667	1123	0
4	5	14	""	"iYJL008C"	16910	22760	100	376	366	77	42	44	12	100	100	0	737	690	178	98	100	17	100	100	0	0.523	0.547	0.512	0.566	1.518	0.501	0.831	80	396	973	916	-0.936	334	639	324	592	0
4	6	14	""	"itM(CAU)J2"	17080	22760	100	523	506	100	43	46	13	100	100	0	558	543	88	98	99	17	100	100	0	1.043	1.040	1.036	1.031	1.366	1.041	0.824	80	377	940	908	0.061	480	460	463	445	0
4	7	14	""	"iYJR037W"	17260	22760	110	1108	1048	261	45	46	13	100	100	0	1512	1472	235	99	100	17	100	100	0	0.752	0.731	0.733	0.705	1.518	0.737	0.858	80	439	2476	2376	-0.411	1063	1413	1003	1373	0
4	8	14	""	"iYJR040W"	17430	22760	110	2381	2188	606	45	47	12	100	100	0	1401	1343	242	101	102	17	100	100	0	1.797	1.725	1.805	1.647	1.560	1.867	0.854	80	411	3636	3385	0.846	2336	1300	2143	1242	0
4	9	14	""	"iYJR042W"	17590	22760	100	1074	992	268	46	47	13	100	100	0	665	642	105	100	101	17	100	100	0	1.819	1.745	1.819	1.659	1.610	1.889	0.802	80	370	1593	1488	0.864	1028	565	946	542	0
4	10	14	""	"itM(CAU)J3"	17760	22760	100	350	346	112	45	47	13	100	98	0	402	394	102	98	99	17	100	98	0	1.003	1.017	1.020	0.981	1.816	1.023	0.733	80	383	609	597	0.005	305	304	301	296	0
4	11	14	""	"iYJR044C"	17940	22770	110	1871	1737	447	43	45	12	100	100	0	2252	2058	563	97	99	18	100	100	0	0.848	0.864	0.870	0.871	1.587	0.830	0.854	80	417	3983	3655	-0.237	1828	2155	1694	1961	0
4	12	14	""	"iYJR046W"	18100	22770	110	487	545	224	43	54	53	100	100	0	654	715	262	97	109	60	100	97	0	0.797	0.812	0.763	0.825	1.494	0.829	0.765	80	391	1001	1120	-0.327	444	557	502	618	0
4	13	14	""	"iYKL043W"	18270	22770	100	836	820	242	43	46	19	100	100	0	1546	1488	358	99	102	24	100	100	0	0.548	0.559	0.569	0.544	1.595	0.543	0.845	80	384	2240	2166	-0.868	793	1447	777	1389	0
4	14	14	""	"iYKL041W"	18440	22770	110	839	818	172	44	47	14	100	100	0	1060	1052	148	101	102	17	100	100	0	0.829	0.814	0.824	0.794	1.429	0.829	0.834	80	425	1754	1725	-0.271	795	959	774	951	0
4	15	14	""	"iYKL039W"	18610	22770	110	1125	1043	270	45	47	14	100	100	0	1971	1962	266	101	102	18	100	100	0	0.578	0.536	0.570	0.504	1.694	0.542	0.842	80	425	2950	2859	-0.792	1080	1870	998	1861	0
4	16	14	""	"iYKL038W"	18780	22780	100	345	334	64	45	47	13	100	100	0	557	532	106	100	100	17	100	100	0	0.656	0.669	0.649	0.681	1.531	0.638	0.814	80	396	757	721	-0.607	300	457	289	432	0
4	17	14	""	"iYKL034W"	18950	22780	110	1294	1249	229	43	46	13	100	100	0	1329	1250	353	99	100	17	100	100	0	1.017	1.048	1.037	1.118	1.524	0.989	0.855	80	425	2481	2357	0.024	1251	1230	1206	1151	0
4	18	14	""	"iYKL033W"	19120	22780	110	9085	8721	1394	46	48	14	100	100	0	2724	2666	475	100	102	17	100	100	0	3.445	3.381	3.354	3.417	1.371	3.542	0.883	80	425	11663	11241	1.784	9039	2624	8675	2566	0
4	19	14	""	"iYKR005C"	19290	22780	110	5585	5156	1438	47	48	13	100	100	0	1544	1444	324	103	104	18	100	100	0	3.843	3.810	3.866	3.705	1.589	4.126	0.874	80	425	6979	6450	1.942	5538	1441	5109	1341	0
4	20	14	""	"iYKR007W"	19460	22780	110	1855	1793	259	47	54	51	100	100	0	1076	1049	132	105	118	212	100	98	0	1.862	1.850	1.853	1.839	1.304	1.914	0.876	80	425	2779	2690	0.897	1808	971	1746	944	0
4	21	14	""	"iYKR009C"	19630	22780	110	10410	9474	2525	48	51	32	100	100	0	2803	2662	647	104	115	201	100	98	0	3.839	3.685	3.792	3.636	1.453	3.922	0.889	80	440	13061	11984	1.941	10362	2699	9426	2558	0
4	22	14	""	"itL(CAA)K"	19800	22790	100	1299	1253	242	45	47	14	100	100	0	641	586	186	102	103	16	93	92	0	2.327	2.496	2.350	2.720	1.860	2.413	0.848	80	384	1793	1692	1.218	1254	539	1208	484	0
4	23	14	""	"iYKR011C"	19970	22780	100	1435	1300	446	42	44	12	100	100	0	1589	1533	367	99	100	16	100	100	0	0.935	0.877	0.913	0.806	1.754	0.914	0.861	80	396	2883	2692	-0.097	1393	1490	1258	1434	0
4	24	14	""	"iYKR014C"	20140	22790	110	2568	2510	512	40	42	11	100	100	0	2624	2465	583	99	100	16	100	100	0	1.001	1.044	1.030	1.100	1.678	1.024	0.889	80	484	5053	4836	0.002	2528	2525	2470	2366	0
4	1	15	""	"iRDN5-3"	16220	22920	120	2031	1765	733	42	43	11	100	100	0	2390	2002	968	97	99	19	92	89	0	0.867	0.904	0.878	1.110	3.418	0.855	0.802	120	516	4282	3628	-0.205	1989	2293	1723	1905	0
4	2	15	""	"iYLR158C-0"	16400	22920	120	2208	1871	790	43	45	12	100	100	0	3945	3288	1444	96	99	19	100	98	0	0.562	0.573	0.566	0.583	2.591	0.541	0.853	120	427	6014	5020	-0.830	2165	3849	1828	3192	0
4	3	15	""	"iYLR160C-0"	16570	22920	110	2254	2165	395	45	48	17	100	100	0	4109	4108	320	96	98	18	100	100	0	0.550	0.528	0.546	0.518	1.266	0.530	0.836	80	390	6222	6132	-0.861	2209	4013	2120	4012	0
4	4	15	""	"iYLR162W-0"	16740	22920	110	30397	28419	6123	46	51	26	100	100	0	9196	8837	1306	99	100	17	100	100	0	3.336	3.247	3.329	3.167	1.348	3.587	0.843	80	425	39448	37111	1.738	30351	9097	28373	8738	0
4	5	15	""	"iYLR164W"	16910	22930	110	1534	1527	326	43	47	24	100	100	0	868	848	176	99	101	17	100	100	0	1.939	1.981	1.978	1.998	1.593	2.108	0.793	80	425	2260	2233	0.955	1491	769	1484	749	0
4	6	15	""	"iYLR166C"	17080	22930	100	392	490	311	43	45	12	100	100	0	468	653	464	98	98	17	100	100	0	0.943	0.805	0.884	0.891	1.999	0.697	0.670	80	370	719	1002	-0.084	349	370	447	555	0
4	7	15	""	"iYLR209C"	17250	22930	110	756	739	160	44	46	14	100	100	0	1234	1176	239	100	100	16	100	100	0	0.628	0.646	0.649	0.640	1.412	0.626	0.832	80	426	1846	1771	-0.671	712	1134	695	1076	0
4	8	15	""	"iYLR211C"	17420	22930	110	1900	1872	320	45	46	14	100	100	0	1455	1460	199	101	102	17	100	100	0	1.370	1.344	1.381	1.328	1.333	1.398	0.847	80	410	3209	3186	0.454	1855	1354	1827	1359	0
4	9	15	""	"iYLR213C"	17590	22930	110	877	861	183	45	46	13	100	100	0	1890	1878	257	98	100	17	100	100	0	0.464	0.458	0.471	0.447	1.416	0.452	0.785	80	390	2624	2596	-1.107	832	1792	816	1780	0
4	10	15	""	"iYLR215C"	17760	22930	100	530	506	120	45	46	14	100	100	0	960	935	118	100	101	16	100	100	0	0.564	0.552	0.562	0.520	1.640	0.559	0.810	80	384	1345	1296	-0.826	485	860	461	835	0
4	11	15	""	"iYLR218C"	17930	22940	100	421	420	83	43	45	12	100	100	0	1328	1212	317	98	100	18	100	100	0	0.307	0.338	0.324	0.352	1.538	0.297	0.799	80	336	1608	1491	-1.702	378	1230	377	1114	0
4	12	15	""	"iYLR220W"	18090	22940	120	4379	3630	1660	45	56	55	100	96	0	1824	1510	710	98	109	57	91	88	0	2.511	2.539	2.540	2.687	2.493	2.642	0.857	120	424	6060	4997	1.328	4334	1726	3585	1412	0
4	13	15	""	"iYML055W"	18260	22940	100	227	227	68	45	51	37	98	95	0	354	351	84	101	106	36	100	98	0	0.719	0.728	0.712	0.720	1.506	0.700	0.762	80	364	435	432	-0.475	182	253	182	250	0
4	14	15	""	"iYMLCdelta2"	18430	22940	100	360	336	112	47	49	15	98	96	0	410	392	94	102	103	18	98	98	0	1.016	0.997	1.024	0.938	1.881	1.022	0.794	80	396	621	579	0.023	313	308	289	290	0
4	15	15	""	"iYML053C"	18610	22940	100	426	402	131	46	48	17	98	95	0	1429	1352	308	99	101	17	100	100	0	0.286	0.284	0.293	0.258	1.799	0.280	0.835	80	396	1710	1609	-1.807	380	1330	356	1253	0
4	16	15	""	"iYML051W"	18780	22950	100	636	622	188	44	45	12	98	97	0	688	665	219	100	100	17	97	96	0	1.007	1.023	0.976	1.041	2.500	0.997	0.814	80	371	1180	1143	0.010	592	588	578	565	0
4	17	15	""	"iYML049C"	18950	22950	100	356	356	118	43	46	13	98	98	0	749	726	205	101	101	16	98	98	0	0.483	0.501	0.497	0.504	2.162	0.479	0.833	80	384	961	938	-1.050	313	648	313	625	0
4	18	15	""	"iYML047C"	19120	22950	100	1185	1176	222	45	47	15	100	100	0	1578	1510	277	100	102	17	100	100	0	0.771	0.802	0.792	0.807	1.651	0.790	0.859	80	384	2618	2541	-0.375	1140	1478	1131	1410	0
4	19	15	""	"iYML008C"	19290	22950	100	979	953	293	45	47	13	100	98	0	1202	1182	297	102	103	17	100	100	0	0.849	0.841	0.863	0.789	1.909	0.844	0.861	80	384	2034	1988	-0.236	934	1100	908	1080	0
4	20	15	""	"iYML006C"	19460	22950	110	2149	2126	368	44	50	51	100	100	0	1172	1173	219	102	115	212	97	97	0	1.967	1.944	1.980	1.951	1.576	1.919	0.686	80	426	3175	3153	0.976	2105	1070	2082	1071	0
4	21	15	""	"iYML005W"	19630	22960	100	1417	1379	238	44	51	55	100	100	0	558	531	158	103	118	227	90	50	0	3.018	3.119	2.984	3.255	1.623	3.052	0.839	80	369	1828	1763	1.593	1373	455	1335	428	0
4	22	15	""	"iYML003W"	19790	22960	110	2512	2375	485	44	45	11	100	100	0	1179	1087	331	101	102	16	100	98	0	2.289	2.364	2.333	2.588	1.705	2.345	0.854	80	411	3546	3317	1.195	2468	1078	2331	986	0
4	23	15	""	"iYML001W"	19970	22960	100	1162	1107	244	42	43	12	100	100	0	438	424	113	99	100	16	100	96	0	3.304	3.277	3.250	3.549	1.784	3.375	0.819	80	381	1459	1390	1.724	1120	339	1065	325	0
4	24	15	""	"iYMR001C"	20130	22960	100	2431	2389	321	40	42	12	100	100	0	1577	1501	272	97	98	17	100	100	0	1.616	1.673	1.655	1.714	1.381	1.684	0.856	80	400	3871	3753	0.692	2391	1480	2349	1404	0
4	1	16	""	"iYMR301C"	16220	23090	100	792	768	139	40	42	11	100	100	0	1475	1463	237	98	98	16	100	100	0	0.546	0.533	0.538	0.530	1.230	0.514	0.885	80	397	2129	2093	-0.873	752	1377	728	1365	0
4	2	16	""	"iYMR303C"	16390	23090	110	413	395	91	42	43	11	100	100	0	1061	1033	163	96	97	17	100	100	0	0.384	0.377	0.376	0.363	1.400	0.369	0.855	80	418	1336	1290	-1.379	371	965	353	937	0
4	3	16	""	"iYMR305C"	16570	23090	100	492	468	119	43	44	12	100	100	0	1262	1244	230	95	95	16	100	100	0	0.385	0.370	0.374	0.355	1.462	0.366	0.825	80	396	1616	1574	-1.378	449	1167	425	1149	0
4	4	16	""	"iYMR307W"	16740	23100	110	1028	969	201	43	47	25	100	100	0	453	420	107	97	98	17	98	98	0	2.767	2.867	2.809	3.119	1.687	2.898	0.860	80	426	1341	1249	1.468	985	356	926	323	0
4	5	16	""	"iYMR309C"	16910	23100	100	851	829	194	42	44	13	100	100	0	1379	1300	282	98	99	17	100	100	0	0.632	0.655	0.653	0.658	1.375	0.626	0.843	80	371	2090	1989	-0.663	809	1281	787	1202	0
4	6	16	""	"iYMR311C"	17080	23090	110	469	441	117	43	45	13	100	98	0	1454	1415	296	97	97	16	100	100	0	0.314	0.302	0.306	0.288	1.430	0.294	0.869	80	412	1783	1716	-1.671	426	1357	398	1318	0
4	7	16	""	"iYNL315C"	17240	23100	100	364	346	67	44	46	14	100	100	0	620	577	146	99	98	16	100	100	0	0.614	0.632	0.605	0.665	1.626	0.576	0.835	80	383	841	780	-0.703	320	521	302	478	0
4	8	16	""	"iYNL313C"	17420	23100	100	323	321	58	44	45	13	100	100	0	715	719	88	101	102	16	100	100	0	0.454	0.448	0.469	0.441	1.350	0.431	0.807	80	347	893	895	-1.138	279	614	277	618	0
4	9	16	""	"iYNL311C"	17570	23090	120	784	743	359	40	42	12	100	99	0	884	896	414	105	106	20	95	95	0	0.955	0.889	0.873	0.923	2.261	0.875	0.866	120	439	1523	1494	-0.066	744	779	703	791	0
4	10	16	""	"iYNL308C"	17760	23100	100	420	404	94	41	43	17	100	100	0	805	778	134	104	106	20	100	100	0	0.541	0.539	0.554	0.528	1.336	0.527	0.871	80	404	1080	1037	-0.887	379	701	363	674	0
4	11	16	""	"iYNL306W"	17930	23100	110	175	168	54	44	46	14	95	91	0	359	351	69	100	103	21	100	100	0	0.506	0.494	0.507	0.445	1.833	0.513	0.749	80	404	390	375	-0.983	131	259	124	251	0
4	12	16	""	"iYNL303W"	18090	23100	90	186	189	44	44	54	54	98	82	0	307	312	45	99	108	51	100	100	0	0.683	0.681	0.674	0.660	1.420	0.725	0.660	52	294	350	358	-0.551	142	208	145	213	0
4	13	16	""	"iYNR032W"	18260	23110	110	258	297	127	45	52	42	100	98	0	506	535	166	101	107	42	100	100	0	0.526	0.581	0.534	0.558	1.506	0.570	0.785	80	438	618	686	-0.927	213	405	252	434	0
4	14	16	""	"iYNR033W"	18430	23110	110	414	415	76	48	50	15	100	100	0	548	564	93	103	104	17	100	100	0	0.822	0.796	0.795	0.793	1.300	0.774	0.822	80	439	811	828	-0.282	366	445	367	461	0
4	15	16	""	"iYNR034W-1"	18610	23110	110	1220	1168	471	46	47	14	98	98	0	1123	1213	484	99	101	16	100	100	0	1.146	1.007	1.063	0.943	1.829	1.013	0.858	80	425	2198	2236	0.197	1174	1024	1122	1114	0
4	16	16	""	"iYNR036C"	18770	23110	110	356	349	80	44	45	12	100	100	0	701	708	104	101	101	16	100	100	0	0.520	0.502	0.514	0.485	1.409	0.498	0.820	80	398	912	912	-0.943	312	600	305	607	0
4	17	16	""	"iYNR038W"	18940	23120	110	1438	1430	161	45	47	13	100	100	0	710	690	184	103	103	17	97	96	0	2.295	2.359	2.217	2.491	1.697	2.247	0.831	80	412	2000	1972	1.198	1393	607	1385	587	0
4	18	16	""	"iYNR040W"	19110	23120	100	350	517	361	47	49	15	100	100	0	429	629	437	102	103	17	100	100	0	0.927	0.892	1.049	0.950	1.846	0.844	0.788	80	384	630	997	-0.110	303	327	470	527	0
4	19	16	""	"iYNR076W"	19280	23120	110	13185	12891	2071	47	52	35	100	100	0	8626	8396	1551	105	106	18	100	100	0	1.542	1.549	1.560	1.548	1.255	1.573	0.877	80	425	21659	21135	0.625	13138	8521	12844	8291	0
4	20	16	""	"iYOL165C"	19450	23120	110	2573	2483	584	44	48	34	100	100	0	2614	2493	683	101	103	17	100	100	0	1.006	1.020	1.023	1.048	1.356	0.987	0.895	80	425	5042	4831	0.009	2529	2513	2439	2392	0
4	21	16	""	"iYOLWtau1-0"	19620	23120	110	1329	1315	200	42	44	11	100	100	0	1815	1802	268	101	101	16	100	100	0	0.751	0.748	0.758	0.745	1.212	0.727	0.891	80	411	3001	2974	-0.413	1287	1714	1273	1701	0
4	22	16	""	"iYOL164W"	19790	23120	100	914	903	290	44	44	11	100	100	0	1701	1722	564	100	101	18	100	100	0	0.543	0.530	0.536	0.524	1.427	0.510	0.859	80	382	2471	2481	-0.880	870	1601	859	1622	0
4	23	16	""	"iYOL161C-0"	19960	23120	110	1169	1236	597	42	43	12	100	100	0	1226	1428	713	98	98	17	100	100	0	0.999	0.898	0.943	0.902	1.514	0.878	0.868	80	425	2255	2524	-0.001	1127	1128	1194	1330	0
4	24	16	""	"iYOL160W-0"	20130	23120	100	968	909	279	39	40	11	100	100	0	2332	2302	403	98	99	16	100	100	0	0.416	0.395	0.418	0.362	1.666	0.395	0.855	80	426	3163	3074	-1.266	929	2234	870	2204	0
4	1	17	""	"iYOR151C"	16220	23260	110	402	382	84	43	45	13	100	100	0	1346	1287	209	99	100	17	100	100	0	0.288	0.285	0.284	0.279	1.285	0.279	0.860	80	483	1606	1527	-1.796	359	1247	339	1188	0
4	2	17	""	"iYOR152C-1"	16390	23260	100	321	311	99	43	45	12	100	98	0	1207	1185	328	98	99	16	100	100	0	0.251	0.247	0.242	0.234	1.486	0.241	0.855	80	384	1387	1355	-1.996	278	1109	268	1087	0
4	3	17	""	"iYOR154W"	16560	23260	110	1102	1065	201	43	44	13	100	100	0	595	584	80	97	98	16	100	100	0	2.127	2.099	2.122	2.076	1.315	2.323	0.828	80	420	1557	1509	1.088	1059	498	1022	487	0
4	4	17	""	"iYOR156C"	16730	23260	100	390	366	101	43	44	12	100	100	0	946	912	178	97	99	18	100	100	0	0.409	0.396	0.398	0.372	1.457	0.391	0.836	80	351	1196	1138	-1.291	347	849	323	815	0
4	5	17	""	"iYOR158W"	16900	23260	100	435	406	121	42	44	12	100	100	0	1331	1284	246	98	99	19	100	100	0	0.319	0.307	0.311	0.286	1.490	0.303	0.833	80	383	1626	1550	-1.650	393	1233	364	1186	0
4	6	17	""	"iYOR160W"	17070	23270	110	679	662	101	41	43	11	100	100	0	527	509	124	96	97	17	100	100	0	1.480	1.504	1.424	1.606	1.654	1.483	0.807	80	453	1069	1034	0.566	638	431	621	413	0
4	7	17	""	"iYOR193W"	17250	23270	110	230	218	49	42	44	12	100	100	0	552	533	104	98	99	17	100	100	0	0.414	0.405	0.408	0.401	1.368	0.385	0.817	80	426	642	611	-1.272	188	454	176	435	0
4	8	17	""	"iYOR195W"	17410	23270	110	1638	1544	324	42	44	12	100	100	0	1276	1232	218	100	100	17	100	100	0	1.357	1.327	1.323	1.310	1.419	1.370	0.814	80	375	2772	2634	0.441	1596	1176	1502	1132	0
4	9	17	""	"iYOR197W"	17570	23280	120	1086	976	480	40	41	16	97	97	0	755	670	306	104	105	20	96	94	0	1.607	1.654	1.569	1.718	1.977	1.686	0.860	120	439	1697	1502	0.684	1046	651	936	566	0
4	10	17	""	"iYOR201C"	17750	23280	110	626	607	130	41	43	17	100	100	0	918	861	232	104	105	21	100	98	0	0.719	0.748	0.724	0.795	1.640	0.673	0.825	80	444	1399	1323	-0.477	585	814	566	757	0
4	11	17	""	"iYOR205C"	17920	23270	110	759	703	214	44	46	13	100	100	0	1524	1466	245	101	103	19	100	100	0	0.502	0.483	0.496	0.448	1.453	0.494	0.833	80	401	2138	2024	-0.993	715	1423	659	1365	0
4	12	17	""	"iYOR207C"	18090	23280	120	5709	4747	2252	44	46	13	100	100	0	4347	3508	1656	101	102	18	95	93	0	1.334	1.380	1.366	1.435	3.063	1.408	0.854	120	452	9911	8110	0.416	5665	4246	4703	3407	0
4	13	17	""	"iYPL144W"	18260	23280	110	745	703	136	44	46	12	100	100	0	2434	2384	333	102	104	17	100	100	0	0.301	0.289	0.302	0.284	1.307	0.275	0.850	80	392	3033	2941	-1.734	701	2332	659	2282	0
4	14	17	""	"iYPL141C"	18420	23280	110	772	760	104	45	47	13	100	100	0	2632	2511	477	103	105	17	100	100	0	0.287	0.297	0.286	0.303	1.423	0.266	0.844	80	426	3256	3123	-1.799	727	2529	715	2408	0
4	15	17	""	"iYPL139C"	18600	23280	100	620	586	142	47	48	13	100	100	0	1117	1104	183	102	102	16	100	100	0	0.565	0.538	0.550	0.521	1.479	0.527	0.807	80	397	1588	1541	-0.825	573	1015	539	1002	0
4	16	17	""	"iYPL136W"	18770	23280	110	461	452	94	46	48	13	100	100	0	1743	1731	154	102	103	17	100	100	0	0.253	0.249	0.255	0.241	1.365	0.237	0.829	80	426	2056	2035	-1.983	415	1641	406	1629	0
4	17	17	""	"iYPL134C"	18940	23280	110	1306	1221	310	46	48	13	100	100	0	2240	2195	270	102	103	17	100	100	0	0.589	0.561	0.572	0.536	1.398	0.572	0.801	80	413	3398	3268	-0.763	1260	2138	1175	2093	0
4	18	17	""	"iYPL132W"	19110	23290	100	389	381	119	45	46	11	100	100	0	874	860	267	99	101	17	100	100	0	0.444	0.442	0.442	0.459	1.883	0.398	0.764	80	372	1119	1097	-1.172	344	775	336	761	0
4	19	17	""	"iYPL090C"	19280	23290	100	411	407	163	46	50	36	98	95	0	617	599	226	103	104	19	100	100	0	0.710	0.728	0.705	0.734	1.882	0.699	0.801	80	385	879	857	-0.494	365	514	361	496	0
4	20	17	""	"iYPL088W"	19450	23290	110	443	433	91	45	47	13	100	100	0	949	909	207	102	104	18	100	100	0	0.470	0.481	0.475	0.494	1.623	0.447	0.803	80	426	1245	1195	-1.090	398	847	388	807	0
4	21	17	""	"iYPL086C"	19620	23290	100	474	472	102	45	46	13	100	100	0	1072	1119	177	102	104	18	100	100	0	0.442	0.420	0.430	0.409	1.406	0.400	0.775	80	385	1399	1444	-1.177	429	970	427	1017	0
4	22	17	""	"iYPL084W"	19790	23300	100	1009	953	243	44	45	15	100	100	0	553	493	172	99	100	17	98	97	0	2.126	2.307	2.106	2.609	1.961	2.273	0.811	80	384	1419	1303	1.088	965	454	909	394	0
4	23	17	""	"iYPL082C"	19960	23300	100	366	345	96	42	43	13	100	97	0	748	679	215	99	100	17	100	98	0	0.499	0.522	0.525	0.532	1.853	0.475	0.821	80	370	973	883	-1.002	324	649	303	580	0
4	24	17	""	"iYPL080C"	20120	23300	110	1397	1371	441	41	42	12	100	100	0	1629	1575	599	98	99	17	100	100	0	0.886	0.900	0.897	0.993	1.646	0.826	0.834	80	469	2887	2807	-0.175	1356	1531	1330	1477	0
4	1	18	""	"YILCdelta5"	16210	23430	110	896	899	223	46	48	13	100	100	0	971	950	248	99	101	19	100	100	0	0.975	1.002	1.007	1.019	1.295	1.009	0.842	80	541	1722	1704	-0.037	850	872	853	851	0
4	2	18	""	"YJLWdelta16"	16380	23430	110	1827	1751	312	46	51	22	100	100	0	1669	1615	298	101	103	21	100	100	0	1.136	1.126	1.112	1.132	1.166	1.139	0.903	80	463	3349	3219	0.184	1781	1568	1705	1514	0
4	3	18	""	"YKRCdelta11"	16550	23440	130	13596	11440	4399	46	53	30	100	100	0	7190	6077	2722	99	103	23	96	95	0	1.911	1.906	1.845	2.077	2.042	1.894	0.911	120	626	20641	17372	0.934	13550	7091	11394	5978	0
4	4	18	""	"RDN37-1B"	16730	23430	120	17394	14171	6393	46	51	29	100	100	0	9815	7943	3777	99	102	23	100	100	0	1.786	1.801	1.728	1.827	2.551	1.819	0.902	120	525	27064	21969	0.836	17348	9716	14125	7844	0
4	5	18	""	"YMRCdelta11"	16890	23440	110	2691	2580	494	43	45	13	100	100	0	1926	1850	340	97	99	18	100	100	0	1.448	1.447	1.407	1.446	1.246	1.511	0.881	80	474	4477	4290	0.534	2648	1829	2537	1753	0
4	6	18	""	"YOLWdelta6"	17070	23440	100	1361	1401	508	42	44	13	100	100	0	2196	2254	994	98	99	20	100	100	0	0.629	0.630	0.553	0.662	1.549	0.582	0.863	80	440	3417	3515	-0.670	1319	2098	1359	2156	0
4	7	18	""	"Q0120"	17240	23440	110	3965	4067	1618	43	45	12	100	100	0	2036	1978	813	98	99	17	100	100	0	2.024	2.140	2.073	2.233	1.479	2.189	0.886	80	483	5860	5904	1.017	3922	1938	4024	1880	0
4	8	18	""	"Q0130"	17410	23440	100	520	542	213	44	46	13	100	100	0	736	725	220	100	100	17	100	100	0	0.748	0.797	0.783	0.784	1.412	0.813	0.824	80	425	1112	1123	-0.418	476	636	498	625	0
4	9	18	""	"9S_rRNA"	17580	23440	100	123	128	28	42	43	11	100	100	0	209	209	36	98	99	18	98	98	0	0.730	0.775	0.751	0.780	1.660	0.731	0.637	80	406	192	197	-0.455	81	111	86	111	0
4	10	18	""	"Q0155"	17750	23450	90	378	380	154	41	44	12	100	100	0	402	403	174	97	99	18	100	98	0	1.105	1.108	1.063	1.241	1.810	1.044	0.813	52	328	642	645	0.144	337	305	339	306	0
4	11	18	""	"15S_rRNA2"	17910	23450	120	1272	1081	454	43	45	13	100	100	0	2144	1783	803	99	100	17	97	96	0	0.601	0.616	0.603	0.687	2.499	0.583	0.873	120	574	3274	2722	-0.735	1229	2045	1038	1684	0
4	12	18	""	"Q0170"	18090	23440	110	221	211	64	44	46	14	97	97	0	353	344	86	98	101	17	100	100	0	0.694	0.679	0.668	0.651	1.684	0.672	0.744	80	414	432	413	-0.527	177	255	167	246	0
4	13	18	"EMPTY"	"EMPTY"	18240	23450	100	46	49	13	44	45	12	32	12	0	100	100	17	103	103	16	11	2	0	-0.667	-1.667	0.643	0.655	4.681	8.635	0.003	80	400	-1	2	Error	2	-3	5	-3	-75
4	14	18	"EMPTY"	"EMPTY"	18410	23450	100	48	51	16	47	48	13	25	10	0	108	107	19	104	104	17	20	6	0	0.250	1.333	1.000	0.760	4.052	26.256	0.000	80	428	5	7	-2.000	1	4	4	3	-75
4	15	18	"EMPTY"	"EMPTY"	18580	23450	100	51	50	14	48	50	15	18	3	0	106	108	21	101	102	18	23	6	0	0.600	0.286	0.833	0.798	4.013	41.145	0.000	80	429	8	9	-0.737	3	5	2	7	-75
4	16	18	"EMPTY"	"EMPTY"	18750	23450	100	51	53	16	48	49	16	21	6	0	109	107	16	101	103	20	15	2	0	0.375	0.833	1.063	0.764	3.911	0.344	0.018	80	429	11	11	-1.415	3	8	5	6	-75
4	17	18	"EMPTY"	"EMPTY"	18920	23450	100	48	52	16	47	49	16	17	6	0	104	108	21	102	104	20	22	8	0	0.500	0.833	0.714	0.630	3.260	0.102	0.006	80	429	3	11	-1.000	1	2	5	6	-75
4	18	18	"EMPTY"	"EMPTY"	19090	23450	100	47	49	12	45	47	12	26	6	0	97	99	17	100	101	17	16	2	0	-0.667	-4.000	0.857	0.771	3.674	0.039	0.000	80	416	-1	3	Error	2	-3	4	-1	-75
4	19	18	"EMPTY"	"EMPTY"	19260	23460	100	48	50	16	46	47	13	21	10	0	108	108	20	101	103	18	23	6	0	0.286	0.571	0.522	0.547	4.309	0.122	0.005	80	429	9	11	-1.807	2	7	4	7	-75
4	20	18	"EMPTY"	"EMPTY"	19430	23460	100	51	52	13	48	49	13	23	6	0	108	106	17	105	106	19	13	2	0	1.000	4.000	0.833	0.851	3.258	0.035	0.001	80	429	6	5	0.000	3	3	4	1	-75
4	21	18	"EMPTY"	"EMPTY"	19600	23460	100	45	47	15	44	47	13	18	7	0	100	102	19	103	105	17	17	3	0	-0.333	-3.000	0.600	0.711	5.274	0.015	0.000	80	429	-2	2	Error	1	-3	3	-1	-75
4	22	18	"EMPTY"	"EMPTY"	19770	23460	100	47	49	15	42	45	16	20	5	0	103	107	22	100	101	17	26	10	0	1.667	1.000	0.625	0.620	2.870	0.140	0.006	80	416	8	14	0.737	5	3	7	7	-75
4	23	18	"EMPTY"	"EMPTY"	19940	23460	100	41	42	13	40	42	12	17	5	0	96	96	16	99	99	16	11	1	0	-0.333	-0.667	0.652	0.654	3.434	17.958	0.001	80	416	-2	-1	Error	1	-3	2	-3	-75
4	24	18	"EMPTY"	"EMPTY"	20110	23460	100	41	43	11	42	43	12	13	2	0	98	101	18	98	99	16	23	5	0	100000.000	0.333	0.632	0.641	3.329	0.137	0.011	80	459	-1	4	16.610	-1	0	1	3	-75
5	1	1	"PET112"	"YBL080C"	2840	24910	110	612	630	143	50	54	17	100	100	0	1561	1653	488	120	125	31	100	100	0	0.390	0.378	0.371	0.386	1.281	0.345	0.862	80	524	2003	2113	-1.358	562	1441	580	1533	0
5	2	1	""	"YBL096C"	3020	24890	110	876	851	176	53	56	17	100	100	0	1737	1749	150	122	125	30	100	100	0	0.510	0.490	0.507	0.473	1.368	0.501	0.889	80	487	2438	2425	-0.973	823	1615	798	1627	0
5	3	1	""	"YBL111C"	3190	24910	120	4757	4131	2034	53	55	17	100	100	0	8748	8303	4414	120	123	24	96	95	0	0.545	0.498	0.492	0.597	3.401	0.461	0.842	120	501	13332	12261	-0.875	4704	8628	4078	8183	0
5	4	1	""	"YBR012W-B"	3350	24890	110	2194	2098	572	53	56	19	100	100	0	2289	2317	521	117	120	25	100	100	0	0.986	0.930	0.947	0.898	1.438	0.955	0.872	80	455	4313	4245	-0.021	2141	2172	2045	2200	0
5	5	1	""	"YBR028C"	3520	24890	110	813	779	227	53	56	17	100	100	0	1402	1402	318	119	122	26	100	100	0	0.592	0.566	0.589	0.535	1.586	0.565	0.845	80	478	2043	2009	-0.755	760	1283	726	1283	0
5	6	1	"TCM62"	"YBR044C"	3690	24910	110	991	1001	195	52	54	15	100	100	0	2103	2045	509	116	120	25	100	100	0	0.473	0.492	0.508	0.501	1.348	0.450	0.847	80	466	2926	2878	-1.081	939	1987	949	1929	0
5	7	1	"CDC27"	"YBL084C"	3860	24910	110	1109	1116	193	49	51	16	100	100	0	1805	1787	465	115	117	24	100	100	0	0.627	0.638	0.665	0.661	1.342	0.591	0.881	80	462	2750	2739	-0.673	1060	1690	1067	1672	0
5	8	1	""	"YBL100C"	4030	24900	110	282	277	49	48	50	18	100	100	0	762	767	77	112	114	24	100	100	0	0.360	0.350	0.349	0.341	1.323	0.334	0.824	80	435	884	884	-1.474	234	650	229	655	0
5	9	1	"RER2"	"YBR002C"	4200	24910	120	1564	1513	667	48	51	15	99	98	0	1098	1077	510	109	112	23	96	95	0	1.533	1.513	1.540	1.469	2.101	1.488	0.870	120	521	2505	2433	0.616	1516	989	1465	968	0
5	10	1	""	"YBR016W"	4380	24910	120	994	899	355	48	50	14	98	98	0	668	612	220	110	112	22	94	92	0	1.695	1.695	1.713	1.680	2.411	1.720	0.882	120	500	1504	1353	0.762	946	558	851	502	0
5	11	1	""	"YBR032W"	4540	24910	110	710	705	124	49	50	14	100	100	0	744	717	131	110	111	22	100	100	0	1.043	1.081	1.098	1.088	1.295	1.094	0.825	80	448	1295	1263	0.060	661	634	656	607	0
5	12	1	"RPS11B"	"YBR048W"	4710	24910	110	1537	1539	366	50	51	15	100	100	0	944	1029	320	107	108	20	100	100	0	1.777	1.615	1.642	1.647	1.372	1.639	0.851	80	504	2324	2411	0.829	1487	837	1489	922	0
5	13	1	""	"YCL044C"	4870	24910	60	306	405	247	52	53	15	100	100	0	684	706	512	111	111	23	96	96	0	0.443	0.593	0.628	0.730	3.860	0.456	0.591	32	170	827	948	-1.174	254	573	353	595	0
5	14	1	""	"YCL060C"	5050	24920	120	1249	1195	529	49	51	16	99	97	0	2952	3022	1412	111	114	26	99	98	0	0.422	0.394	0.394	0.400	2.850	0.369	0.874	120	567	4041	4057	-1.243	1200	2841	1146	2911	0
5	15	1	""	"YCLX03C"	5220	24920	120	1379	1243	498	49	52	18	100	100	0	1446	1326	532	111	115	29	95	95	0	0.996	0.983	0.981	1.006	2.418	0.969	0.888	120	478	2665	2409	-0.005	1330	1335	1194	1215	0
5	16	1	""	"YCR007C"	5380	24920	120	2240	2081	920	55	58	20	100	100	0	1457	1370	634	118	122	29	95	93	0	1.632	1.618	1.656	1.745	2.510	1.619	0.876	120	507	3524	3278	0.706	2185	1339	2026	1252	0
5	17	1	""	"YCR022C"	5550	24920	110	1504	1447	232	55	58	20	100	100	0	2472	2458	283	118	120	26	100	100	0	0.616	0.595	0.590	0.590	1.184	0.577	0.859	80	463	3803	3732	-0.700	1449	2354	1392	2340	0
5	18	1	"RBK1"	"YCR036W"	5720	24920	110	2197	2286	597	52	55	23	100	100	0	1507	1636	467	113	115	24	100	100	0	1.539	1.467	1.523	1.471	1.253	1.472	0.863	80	497	3539	3757	0.622	2145	1394	2234	1523	0
5	19	1	""	"YCL048W"	5900	24930	100	193	216	90	53	56	23	100	100	0	241	278	177	113	116	23	93	87	0	1.094	0.988	1.119	1.186	2.081	0.652	0.575	80	392	268	328	0.129	140	128	163	165	0
5	20	1	"CHA1"	"YCL064C"	6060	24930	120	2449	2160	818	56	57	17	100	100	0	2377	2189	866	115	116	22	98	95	0	1.058	1.014	1.022	1.069	2.664	1.000	0.869	120	480	4655	4178	0.081	2393	2262	2104	2074	0
5	21	1	""	"YCLX07W"	6230	24930	120	1196	1052	358	53	55	16	100	100	0	1234	1103	380	115	116	21	95	95	0	1.021	1.011	1.012	1.025	2.322	0.996	0.856	120	491	2262	1987	0.031	1143	1119	999	988	0
5	22	1	"ADP1"	"YCR011C"	6400	24930	130	3348	3044	1227	52	57	26	100	99	0	2202	1990	871	117	127	76	94	90	0	1.581	1.597	1.593	1.722	2.662	1.600	0.862	120	576	5381	4865	0.661	3296	2085	2992	1873	0
5	23	1	""	"YCR025C"	6570	24930	100	330	334	48	57	60	23	100	100	0	794	807	85	125	130	50	100	100	0	0.408	0.406	0.422	0.403	1.256	0.381	0.814	80	389	942	959	-1.293	273	669	277	682	0
5	24	1	"MATALPHA1"	"YCR040W"	6740	24930	120	1881	1649	611	57	61	21	100	99	0	2025	1754	631	118	123	27	99	98	0	0.956	0.973	0.973	0.989	2.608	0.968	0.877	120	636	3731	3228	-0.064	1824	1907	1592	1636	0
5	1	2	""	"YDL211C"	2830	25060	100	401	420	209	53	55	15	100	100	0	1112	1295	595	123	127	25	100	100	0	0.352	0.313	0.324	0.302	1.614	0.296	0.811	80	402	1337	1539	-1.507	348	989	367	1172	0
5	2	2	"HO"	"YDL227C"	2990	25060	80	234	326	207	54	56	16	100	100	0	359	575	425	126	128	24	100	98	0	0.773	0.606	0.691	0.686	2.104	0.489	0.701	52	294	413	721	-0.372	180	233	272	449	0
5	3	2	"AAD4"	"YDL243C"	3170	25050	90	210	234	121	56	61	25	92	92	0	325	412	214	129	133	26	98	94	0	0.786	0.629	0.785	0.689	2.400	0.529	0.560	52	303	350	461	-0.348	154	196	178	283	0
5	4	2	"SNQ2"	"YDR011W"	3330	25070	100	219	241	99	56	60	19	100	98	0	342	406	185	125	127	25	100	100	0	0.751	0.658	0.727	0.700	1.713	0.563	0.711	80	372	380	466	-0.413	163	217	185	281	0
5	5	2	"LUV1"	"YDR027C"	3500	25060	110	1021	986	338	53	55	17	100	100	0	1181	1216	346	121	127	33	100	100	0	0.913	0.852	0.860	0.807	1.785	0.881	0.774	80	455	2028	2028	-0.131	968	1060	933	1095	0
5	6	2	"NRG1"	"YDR043C"	3680	25070	100	165	180	59	51	53	14	98	98	0	553	594	252	120	124	27	100	100	0	0.263	0.272	0.267	0.274	1.738	0.222	0.681	80	369	547	603	-1.925	114	433	129	474	0
5	7	2	"GDH2"	"YDL215C"	3840	25070	110	605	616	202	51	53	15	100	100	0	1742	1900	619	116	118	24	100	100	0	0.341	0.317	0.323	0.308	1.543	0.300	0.836	80	388	2180	2349	-1.553	554	1626	565	1784	0
5	8	2	""	"YDL231C"	4020	25070	120	1533	1456	693	48	50	16	100	100	0	1901	1876	1024	110	112	24	95	92	0	0.829	0.797	0.817	0.868	2.666	0.738	0.810	120	447	3276	3174	-0.270	1485	1791	1408	1766	0
5	9	2	""	"YDL247W"	4180	25080	110	790	808	223	50	53	28	100	100	0	2235	2503	776	109	111	24	100	100	0	0.348	0.317	0.315	0.318	1.369	0.289	0.818	80	384	2866	3152	-1.523	740	2126	758	2394	0
5	10	2	""	"YDR015C"	4360	25070	110	4009	3881	866	50	54	29	100	100	0	1118	1111	181	110	113	22	100	100	0	3.928	3.827	3.908	3.740	1.392	4.191	0.863	80	397	4967	4832	1.974	3959	1008	3831	1001	0
5	11	2	""	"YDR031W"	4520	25080	100	594	575	156	49	51	17	100	98	0	1014	979	217	112	114	24	100	100	0	0.604	0.607	0.616	0.587	1.528	0.599	0.873	80	366	1447	1393	-0.727	545	902	526	867	0
5	12	2	"HEM12"	"YDR047W"	4690	25080	110	731	763	196	48	50	14	100	100	0	1760	1889	581	106	107	20	100	100	0	0.413	0.401	0.413	0.406	1.274	0.375	0.878	80	406	2337	2498	-1.276	683	1654	715	1783	0
5	13	2	""	"YDR346C"	4860	25080	100	859	947	446	49	50	14	100	100	0	1537	1823	841	108	111	21	100	100	0	0.567	0.524	0.512	0.509	1.520	0.501	0.810	80	409	2239	2613	-0.819	810	1429	898	1715	0
5	14	2	"TFC6"	"YDR362C"	5030	25090	110	1044	1037	105	49	51	15	100	100	0	3698	3707	313	111	116	26	100	100	0	0.277	0.275	0.277	0.274	1.160	0.257	0.850	80	390	4582	4584	-1.850	995	3587	988	3596	0
5	15	2	"LSM6"	"YDR378C"	5200	25090	110	236	248	49	52	54	18	100	100	0	1118	1133	142	117	123	33	100	100	0	0.184	0.193	0.193	0.190	1.260	0.179	0.785	80	372	1185	1212	-2.444	184	1001	196	1016	0
5	16	2	"RPT3"	"YDR394W"	5370	25090	110	615	618	60	57	60	19	100	100	0	2951	2916	228	130	136	37	100	100	0	0.198	0.201	0.197	0.201	1.142	0.183	0.841	80	384	3379	3347	-2.338	558	2821	561	2786	0
5	17	2	"STE14"	"YDR410C"	5540	25090	110	1262	1254	134	57	61	19	100	100	0	2219	2205	143	128	131	30	100	100	0	0.576	0.576	0.573	0.573	1.155	0.560	0.853	80	424	3296	3274	-0.795	1205	2091	1197	2077	0
5	18	2	""	"YDR426C"	5710	25090	110	445	449	56	53	57	23	100	100	0	1430	1439	117	117	119	26	100	100	0	0.299	0.300	0.294	0.298	1.184	0.274	0.824	80	427	1705	1718	-1.744	392	1313	396	1322	0
5	19	2	"TCM10"	"YDR350C"	5880	25090	110	832	804	150	56	60	21	100	100	0	2695	2694	247	118	120	23	100	100	0	0.301	0.290	0.299	0.281	1.412	0.281	0.857	80	394	3353	3324	-1.732	776	2577	748	2576	0
5	20	2	""	"YDR366C"	6050	25100	120	4150	3525	1429	62	66	20	100	100	0	2916	2451	1014	123	124	23	95	94	0	1.464	1.488	1.526	1.582	2.331	1.509	0.857	120	399	6881	5791	0.550	4088	2793	3463	2328	0
5	21	2	"RPP2B"	"YDR382W"	6220	25100	110	443	441	69	55	56	16	100	100	0	795	793	78	117	119	24	100	100	0	0.572	0.571	0.584	0.565	1.262	0.556	0.815	80	366	1066	1062	-0.805	388	678	386	676	0
5	22	2	""	"YDR398W"	6390	25100	110	1238	1231	151	50	52	13	100	100	0	3248	3216	299	119	121	25	100	100	0	0.380	0.381	0.383	0.380	1.184	0.360	0.860	80	357	4317	4278	-1.397	1188	3129	1181	3097	0
5	23	2	"ERD1"	"YDR414C"	6550	25100	100	822	797	120	55	62	40	100	100	0	2724	2658	237	129	160	144	100	100	0	0.296	0.293	0.297	0.289	1.283	0.276	0.836	80	333	3362	3271	-1.758	767	2595	742	2529	0
5	24	2	""	"YDR430C"	6720	25100	110	1389	1330	264	61	86	73	100	100	0	4236	4164	452	127	222	258	100	100	0	0.323	0.314	0.326	0.304	1.366	0.306	0.860	80	460	5437	5306	-1.630	1328	4109	1269	4037	0
5	1	3	"SHC1"	"YER096W"	2810	25230	110	1028	1002	175	51	54	17	100	100	0	2494	2489	235	132	133	27	100	100	0	0.414	0.403	0.408	0.396	1.268	0.400	0.900	80	498	3339	3308	-1.274	977	2362	951	2357	0
5	2	3	"LSM4"	"YER112W"	2980	25230	110	637	623	116	56	60	22	100	100	0	1854	1839	135	127	129	24	100	100	0	0.336	0.331	0.345	0.321	1.327	0.331	0.873	80	440	2308	2279	-1.572	581	1727	567	1712	0
5	3	3	"LCP5"	"YER127W"	3150	25240	100	804	793	115	66	71	26	100	100	0	2521	2516	194	132	135	27	100	100	0	0.309	0.305	0.305	0.300	1.224	0.295	0.879	80	416	3127	3111	-1.695	738	2389	727	2384	0
5	4	3	"DDI1"	"YER143W"	3320	25230	110	3452	3321	513	61	64	20	100	100	0	3305	3286	298	134	136	27	100	100	0	1.069	1.034	1.068	1.020	1.281	1.064	0.892	80	427	6562	6412	0.097	3391	3171	3260	3152	0
5	5	3	"BUR6"	"YER159C"	3490	25240	110	524	525	69	53	57	19	100	100	0	1681	1680	111	124	128	33	100	100	0	0.303	0.303	0.304	0.301	1.158	0.282	0.863	80	454	2028	2028	-1.725	471	1557	472	1556	0
5	6	3	""	"YER175C"	3670	25240	110	584	581	79	49	51	15	100	100	0	2169	2116	242	117	120	24	100	100	0	0.261	0.266	0.260	0.265	1.196	0.255	0.882	80	440	2587	2531	-1.939	535	2052	532	1999	0
5	7	3	"UBC6"	"YER100W"	3830	25240	110	1185	1141	193	49	50	15	100	100	0	2625	2618	272	117	118	23	100	100	0	0.453	0.437	0.445	0.428	1.254	0.432	0.887	80	413	3644	3593	-1.143	1136	2508	1092	2501	0
5	8	3	""	"YER116C"	4000	25250	110	589	573	67	46	48	14	100	100	0	2764	2727	280	110	114	32	100	100	0	0.205	0.201	0.201	0.201	1.190	0.186	0.872	80	419	3197	3144	-2.289	543	2654	527	2617	0
5	9	3	"RPS26B"	"YER131W"	4170	25250	110	1102	1109	134	48	50	14	100	100	0	2349	2381	248	109	112	22	100	100	0	0.471	0.467	0.467	0.466	1.156	0.447	0.881	80	402	3294	3333	-1.088	1054	2240	1061	2272	0
5	10	3	""	"YER147C"	4340	25250	110	861	828	191	51	54	28	100	100	0	2252	2226	257	113	117	24	100	100	0	0.379	0.368	0.386	0.351	1.400	0.369	0.890	80	440	2949	2890	-1.401	810	2139	777	2113	0
5	11	3	""	"YER163C"	4510	25250	110	337	336	45	48	51	17	100	100	0	2216	2232	142	112	116	25	100	100	0	0.137	0.136	0.136	0.134	1.190	0.129	0.877	80	406	2393	2408	-2.864	289	2104	288	2120	0
5	12	3	"DMC1"	"YER179W"	4680	25250	120	2891	2437	971	51	280	591	88	84	0	2211	1882	748	110	305	488	87	81	0	1.352	1.347	1.336	1.321	2.384	1.343	0.864	120	450	4941	4158	0.435	2840	2101	2386	1772	0
5	13	3	"CDC43"	"YGL155W"	4850	25250	110	1575	1514	271	51	207	505	97	92	0	2776	2750	205	115	245	417	100	100	0	0.573	0.555	0.576	0.542	1.289	0.557	0.881	80	406	4185	4098	-0.804	1524	2661	1463	2635	0
5	14	3	"ROK1"	"YGL171W"	5020	25250	110	2009	1928	311	49	52	17	100	100	0	3439	3393	382	114	116	23	100	100	0	0.589	0.573	0.584	0.567	1.211	0.570	0.894	80	386	5285	5158	-0.763	1960	3325	1879	3279	0
5	15	3	"COX4"	"YGL187C"	5190	25260	120	345	312	115	49	59	83	86	80	0	1447	1247	494	117	127	93	90	88	0	0.223	0.233	0.226	0.233	2.315	0.239	0.495	120	410	1626	1393	-2.168	296	1330	263	1130	0
5	16	3	"KEX1"	"YGL203C"	5350	25250	110	989	948	220	51	62	85	100	98	0	4298	4217	775	127	139	97	100	100	0	0.225	0.219	0.224	0.214	1.272	0.216	0.900	80	386	5109	4987	-2.153	938	4171	897	4090	0
5	17	3	""	"YGL219C"	5520	25260	110	768	760	106	52	56	19	100	100	0	3015	2946	373	126	130	31	100	100	0	0.248	0.251	0.250	0.250	1.241	0.231	0.864	80	428	3605	3528	-2.013	716	2889	708	2820	0
5	18	3	""	"YGL235W"	5690	25260	110	1182	1148	229	51	53	15	100	100	0	1344	1352	146	114	118	25	100	100	0	0.920	0.886	0.908	0.862	1.371	0.900	0.870	80	426	2361	2335	-0.121	1131	1230	1097	1238	0
5	19	3	""	"YGL159W"	5860	25260	110	1077	1054	166	54	56	18	100	100	0	1892	1858	233	116	120	25	100	100	0	0.576	0.574	0.577	0.568	1.265	0.562	0.871	80	441	2799	2742	-0.796	1023	1776	1000	1742	0
5	20	3	"SAE2"	"YGL175C"	6040	25270	110	1317	1316	122	58	62	22	100	100	0	2228	2233	236	121	124	40	100	100	0	0.598	0.596	0.594	0.596	1.142	0.562	0.867	80	393	3366	3370	-0.743	1259	2107	1258	2112	0
5	21	3	"COX13"	"YGL191W"	6200	25260	110	762	736	172	54	57	18	100	98	0	1128	1106	124	116	119	23	100	100	0	0.700	0.689	0.720	0.647	1.544	0.706	0.865	80	393	1720	1672	-0.515	708	1012	682	990	0
5	22	3	"SPT16"	"YGL207W"	6380	25270	120	1301	1278	672	50	52	14	99	98	0	1495	1528	830	115	117	24	94	90	0	0.907	0.869	0.844	0.848	2.503	0.836	0.837	120	401	2631	2641	-0.142	1251	1380	1228	1413	0
5	23	3	""	"YGL223C"	6550	25270	140	1342	992	636	53	81	81	79	73	0	2872	2015	1361	124	213	253	73	67	0	0.469	0.497	0.480	0.573	2.867	0.461	0.858	156	426	4037	2830	-1.092	1289	2748	939	1891	0
5	24	3	""	"YGL239C"	6710	25270	100	395	405	73	55	92	89	100	100	0	965	993	142	129	251	286	100	100	0	0.407	0.405	0.400	0.402	1.210	0.355	0.710	80	376	1176	1214	-1.298	340	836	350	864	-50
5	1	4	"RNH70"	"YGR276C"	2800	25410	110	1479	1441	204	53	56	20	100	100	0	3583	3519	331	132	134	24	100	100	0	0.413	0.410	0.410	0.406	1.199	0.397	0.899	80	485	4877	4775	-1.275	1426	3451	1388	3387	0
5	2	4	"MAL12"	"YGR292W"	2970	25400	110	1847	1760	359	61	66	27	100	100	0	6068	5927	656	126	128	23	100	100	0	0.301	0.293	0.306	0.284	1.305	0.292	0.900	80	441	7728	7500	-1.734	1786	5942	1699	5801	0
5	3	4	""	"YHL012W"	3140	25410	110	7695	7541	841	70	73	23	100	100	0	2027	2013	201	130	134	29	100	100	0	4.020	3.968	3.990	3.966	1.181	4.170	0.900	80	413	9522	9354	2.007	7625	1897	7471	1883	0
5	4	4	"WSC4"	"YHL028W"	3310	25410	110	2605	2481	437	61	64	23	100	100	0	6087	5925	660	132	135	29	100	100	0	0.427	0.418	0.422	0.411	1.243	0.413	0.906	80	438	8499	8213	-1.227	2544	5955	2420	5793	0
5	5	4	""	"YHL044W"	3480	25410	110	1449	1406	249	51	55	19	100	100	0	2357	2332	178	121	125	27	100	100	0	0.625	0.613	0.629	0.600	1.251	0.622	0.897	80	427	3634	3566	-0.678	1398	2236	1355	2211	0
5	6	4	""	"YHR009C"	3650	25420	110	1878	1831	245	49	52	17	100	100	0	3814	3734	476	116	119	24	100	100	0	0.495	0.493	0.488	0.492	1.214	0.472	0.902	80	427	5527	5400	-1.016	1829	3698	1782	3618	0
5	7	4	""	"YGR280C"	3820	25410	110	808	763	192	50	52	16	100	100	0	2707	2722	213	120	123	26	100	100	0	0.293	0.274	0.292	0.253	1.678	0.269	0.848	80	441	3345	3315	-1.771	758	2587	713	2602	0
5	8	4	"YRF1-3"	"YGR296W"	3990	25420	100	430	557	353	49	51	15	100	100	0	1007	1400	892	113	118	35	100	100	0	0.426	0.395	0.390	0.388	1.530	0.362	0.808	80	350	1275	1795	-1.230	381	894	508	1287	0
5	9	4	"DUR3"	"YHL016C"	4160	25420	120	5864	4677	2119	51	52	15	100	100	0	2388	1965	916	112	115	31	95	94	0	2.554	2.496	2.449	2.398	2.417	2.547	0.895	120	440	8089	6479	1.353	5813	2276	4626	1853	0
5	10	4	"GUT1"	"YHL032C"	4330	25420	100	987	962	157	48	51	15	100	100	0	1851	1835	232	113	116	25	100	100	0	0.540	0.531	0.538	0.524	1.238	0.516	0.870	80	364	2677	2636	-0.888	939	1738	914	1722	0
5	11	4	"COS8"	"YHL048W"	4500	25420	110	3184	2927	802	47	50	21	100	100	0	5264	5165	678	110	114	29	100	100	0	0.609	0.570	0.597	0.520	1.672	0.585	0.887	80	426	8291	7935	-0.716	3137	5154	2880	5055	0
5	12	4	"ARD1"	"YHR013C"	4670	25420	100	2309	2289	375	65	661	809	98	96	0	1901	1894	272	119	558	630	100	98	0	1.259	1.253	1.266	1.244	1.190	1.260	0.864	80	365	4026	3999	0.333	2244	1782	2224	1775	-50
5	13	4	""	"YIL086C"	4840	25420	100	1662	1453	740	68	598	788	75	52	0	1416	1332	617	129	518	604	76	55	0	1.239	1.151	1.160	1.072	1.655	1.261	0.890	80	365	2881	2588	0.309	1594	1287	1385	1203	-50
5	14	4	""	"YIL102C"	5010	25430	120	373	387	162	47	49	17	97	95	0	578	594	241	110	112	20	97	94	0	0.697	0.702	0.689	0.692	2.234	0.664	0.808	120	446	794	824	-0.522	326	468	340	484	0
5	15	4	"RHO3"	"YIL118W"	5180	25420	110	1133	1079	263	46	56	87	98	98	0	1482	1456	168	112	122	97	100	100	0	0.793	0.769	0.789	0.721	1.541	0.801	0.846	80	366	2457	2377	-0.334	1087	1370	1033	1344	0
5	16	4	"FLX1"	"YIL134W"	5340	25430	110	654	643	105	48	59	84	100	100	0	1427	1379	212	120	127	93	100	100	0	0.464	0.473	0.459	0.475	1.323	0.446	0.848	80	397	1913	1854	-1.109	606	1307	595	1259	0
5	17	4	"DNA43"	"YIL150C"	5510	25430	110	1049	1046	106	47	50	14	100	100	0	3035	2967	410	118	118	20	100	100	0	0.344	0.351	0.349	0.355	1.263	0.323	0.875	80	439	3919	3848	-1.542	1002	2917	999	2849	0
5	18	4	""	"YIL166C"	5690	25430	110	1411	1324	337	46	49	15	100	100	0	2186	2180	374	111	117	72	100	100	0	0.658	0.618	0.636	0.591	1.446	0.624	0.882	80	425	3440	3347	-0.604	1365	2075	1278	2069	0
5	19	4	""	"YIL090W"	5850	25430	110	1232	1188	226	47	49	15	100	100	0	2834	2800	495	108	115	70	100	100	0	0.435	0.424	0.431	0.424	1.377	0.408	0.873	80	456	3911	3833	-1.202	1185	2726	1141	2692	0
5	20	4	"MOB1"	"YIL106W"	6020	25430	110	1510	1438	294	49	53	21	100	100	0	2296	2266	252	114	117	39	100	100	0	0.670	0.645	0.664	0.623	1.396	0.643	0.866	80	414	3643	3541	-0.579	1461	2182	1389	2152	0
5	21	4	""	"YIL122W"	6190	25440	110	1498	1381	344	49	53	20	100	100	0	2441	2269	535	113	114	20	100	100	0	0.622	0.618	0.621	0.616	1.570	0.598	0.883	80	426	3777	3488	-0.684	1449	2328	1332	2156	0
5	22	4	"TPM2"	"YIL138C"	6360	25430	100	918	870	181	47	48	13	100	100	0	1721	1644	265	108	109	19	100	100	0	0.540	0.536	0.537	0.523	1.425	0.524	0.869	80	376	2484	2359	-0.889	871	1613	823	1536	0
5	23	4	"IMP2'"	"YIL154C"	6540	25440	110	314	306	56	48	50	17	100	100	0	466	463	66	114	115	24	100	100	0	0.756	0.739	0.736	0.733	1.231	0.724	0.823	80	384	618	607	-0.404	266	352	258	349	0
5	24	4	"HXT12"	"YIL170W"	6700	25440	110	1029	998	202	52	60	42	100	100	0	4543	4545	374	124	131	66	100	100	0	0.221	0.214	0.220	0.206	1.414	0.209	0.863	80	452	5396	5367	-2.177	977	4419	946	4421	0
5	1	5	"BNA1"	"YJR025C"	2780	25570	110	529	532	109	54	56	14	100	100	0	1598	1667	370	130	132	24	100	100	0	0.324	0.311	0.312	0.312	1.283	0.287	0.844	80	486	1943	2015	-1.628	475	1468	478	1537	0
5	2	5	""	"YJR041C"	2960	25580	110	721	832	392	57	60	21	100	100	0	1119	1346	732	125	128	27	100	100	0	0.668	0.635	0.672	0.661	1.463	0.573	0.806	80	439	1658	1996	-0.582	664	994	775	1221	0
5	3	5	"CDC8"	"YJR057W"	3130	25570	100	847	848	125	62	65	21	100	100	0	2861	2822	278	122	126	29	100	100	0	0.287	0.291	0.292	0.289	1.220	0.281	0.885	80	395	3524	3486	-1.803	785	2739	786	2700	0
5	4	5	"OPI3"	"YJR073C"	3310	25580	110	413	424	93	53	56	16	100	100	0	1018	1059	248	122	125	26	100	100	0	0.402	0.396	0.401	0.398	1.231	0.366	0.843	80	426	1256	1308	-1.316	360	896	371	937	0
5	5	5	"GRR1"	"YJR090C"	3470	25580	110	988	1037	498	48	50	17	100	100	0	1412	1566	665	115	117	22	100	100	0	0.725	0.682	0.688	0.652	1.494	0.685	0.792	80	426	2237	2440	-0.464	940	1297	989	1451	0
5	6	5	""	"YJR105W"	3650	25580	110	383	382	64	48	51	15	100	100	0	1001	985	153	116	118	24	100	100	0	0.379	0.384	0.386	0.384	1.226	0.351	0.827	80	413	1220	1203	-1.402	335	885	334	869	0
5	7	5	""	"YJR029W"	3810	25590	110	7621	7346	1796	49	52	16	100	100	0	7027	7013	1954	120	123	26	100	100	0	1.096	1.059	1.064	1.076	1.320	1.031	0.882	80	425	14479	14190	0.133	7572	6907	7297	6893	0
5	8	5	"SSC1"	"YJR045C"	3990	25580	100	522	598	269	48	51	16	100	100	0	1018	1188	451	116	121	25	100	100	0	0.525	0.513	0.504	0.490	1.489	0.504	0.810	80	369	1376	1622	-0.928	474	902	550	1072	0
5	9	5	""	"YJR061W"	4150	25590	110	516	625	364	51	53	22	100	100	0	707	938	512	122	123	27	100	100	0	0.795	0.703	0.700	0.713	1.527	0.678	0.836	80	377	1050	1390	-0.331	465	585	574	816	0
5	10	5	"MIR1"	"YJR077C"	4320	25590	100	213	257	138	48	56	29	98	95	0	430	556	323	114	122	40	100	98	0	0.522	0.473	0.458	0.478	1.876	0.405	0.715	80	370	481	651	-0.937	165	316	209	442	0
5	11	5	"IME1"	"YJR094C"	4490	25590	110	883	1018	429	46	79	112	100	100	0	1563	1899	857	110	154	161	100	100	0	0.576	0.543	0.513	0.549	1.369	0.510	0.853	80	426	2290	2761	-0.796	837	1453	972	1789	0
5	12	5	"CPA2"	"YJR109C"	4660	25590	110	1217	1177	367	54	330	525	92	67	0	1614	1587	397	115	378	463	98	96	0	0.776	0.763	0.826	0.707	1.795	0.818	0.652	80	426	2662	2595	-0.366	1163	1499	1123	1472	0
5	13	5	""	"YKR020W"	4830	25590	110	535	546	92	51	295	556	25	0	0	1515	1529	181	114	300	430	100	100	0	0.345	0.350	0.354	0.347	1.226	0.383	0.514	80	423	1885	1910	-1.533	484	1401	495	1415	0
5	14	5	"CAF4"	"YKR036C"	5000	25590	110	749	720	192	44	47	16	100	100	0	1406	1418	256	107	108	19	100	100	0	0.543	0.516	0.518	0.491	1.468	0.514	0.837	80	369	2004	1987	-0.882	705	1299	676	1311	0
5	15	5	"MRS4"	"YKR052C"	5170	25600	100	1076	1040	219	46	48	17	100	100	0	678	682	144	110	112	23	100	100	0	1.813	1.738	1.723	1.755	1.407	1.801	0.825	80	359	1598	1566	0.859	1030	568	994	572	0
5	16	5	"BET3"	"YKR068C"	5330	25600	120	553	577	329	49	51	16	97	95	0	1051	1138	685	116	118	23	96	95	0	0.539	0.517	0.501	0.531	1.936	0.454	0.739	120	399	1439	1550	-0.892	504	935	528	1022	0
5	17	5	"HBS1"	"YKR084C"	5510	25600	110	779	786	329	45	47	12	100	100	0	1560	1542	543	113	114	20	100	100	0	0.507	0.519	0.537	0.500	1.636	0.495	0.750	80	406	2181	2170	-0.979	734	1447	741	1429	0
5	18	5	""	"YKR100C"	5680	25600	110	653	646	160	43	45	12	100	100	0	1068	1067	221	109	111	46	100	100	0	0.636	0.629	0.637	0.619	1.382	0.616	0.837	80	444	1569	1561	-0.653	610	959	603	958	0
5	19	5	"DBP7"	"YKR024C"	5870	25650	120	866	1006	793	44	47	16	90	88	0	608	789	611	105	112	81	75	70	0	1.634	1.406	1.217	1.380	2.603	1.394	0.789	120	449	1325	1646	0.709	822	503	962	684	0
5	20	5	""	"YKR040C"	6030	25600	110	301	296	77	45	48	20	98	97	0	676	687	106	106	107	20	100	100	0	0.449	0.432	0.461	0.402	1.707	0.432	0.772	80	385	826	832	-1.155	256	570	251	581	0
5	21	5	"RNC1"	"YKR056W"	6190	25600	110	433	427	166	46	48	14	100	98	0	1520	1638	576	109	109	20	100	100	0	0.274	0.249	0.250	0.228	1.931	0.228	0.778	80	384	1798	1910	-1.866	387	1411	381	1529	0
5	22	5	"SIS2"	"YKR072C"	6360	25610	100	786	904	322	46	46	12	100	100	0	1441	1713	658	106	108	20	100	100	0	0.554	0.534	0.530	0.538	1.345	0.502	0.836	80	384	2075	2465	-0.851	740	1335	858	1607	0
5	23	5	""	"YKR088C"	6530	25610	110	713	764	271	46	47	13	100	100	0	1060	1249	522	109	111	21	100	100	0	0.701	0.630	0.668	0.645	1.436	0.581	0.798	80	408	1618	1858	-0.512	667	951	718	1140	0
5	24	5	""	"YKR104W"	6700	25610	100	194	228	105	52	54	16	100	100	0	472	558	267	118	120	25	100	100	0	0.401	0.400	0.389	0.394	1.568	0.352	0.736	80	416	496	616	-1.318	142	354	176	440	0
5	1	6	""	"YLR231C"	2780	25750	110	923	907	137	56	58	16	100	100	0	2182	2106	356	136	140	29	100	100	0	0.424	0.432	0.430	0.437	1.284	0.410	0.884	80	475	2913	2821	-1.239	867	2046	851	1970	0
5	2	6	""	"YLR247C"	2960	25740	110	2312	2253	661	58	61	23	100	100	0	4358	4438	1001	131	135	28	100	100	0	0.533	0.510	0.525	0.488	1.407	0.513	0.903	80	405	6481	6502	-0.907	2254	4227	2195	4307	0
5	3	6	"RED1"	"YLR263W"	3120	25750	110	1240	1282	298	63	68	26	100	100	0	3196	3269	856	129	135	35	100	100	0	0.384	0.388	0.392	0.393	1.225	0.367	0.904	80	380	4244	4359	-1.382	1177	3067	1219	3140	0
5	4	6	""	"YLR279W"	3290	25750	100	173	180	49	56	61	24	100	95	0	384	404	80	131	137	37	100	100	0	0.462	0.454	0.430	0.439	1.509	0.438	0.742	80	351	370	397	-1.113	117	253	124	273	0
5	5	6	""	"YLR294C"	3460	25750	110	297	293	47	49	49	13	100	100	0	966	971	109	118	120	25	100	100	0	0.292	0.286	0.286	0.282	1.293	0.271	0.859	80	425	1096	1097	-1.774	248	848	244	853	0
5	6	6	"CDC25"	"YLR310C"	3630	25750	110	612	670	241	49	51	15	100	100	0	1894	2032	700	117	118	22	100	100	0	0.317	0.324	0.337	0.321	1.395	0.301	0.838	80	440	2340	2536	-1.658	563	1777	621	1915	0
5	7	6	""	"YLR235C"	3810	25750	100	769	756	101	52	55	18	100	100	0	1466	1450	139	121	122	24	100	100	0	0.533	0.530	0.522	0.527	1.177	0.517	0.888	80	382	2062	2033	-0.908	717	1345	704	1329	0
5	8	6	""	"YLR251W"	3980	25750	100	493	482	67	53	58	21	100	100	0	1430	1410	118	125	128	31	100	100	0	0.337	0.334	0.337	0.330	1.219	0.324	0.859	80	385	1745	1714	-1.568	440	1305	429	1285	0
5	9	6	"BOP2"	"YLR267W"	4150	25750	110	869	842	174	59	66	27	100	100	0	2949	2906	294	137	143	40	100	100	0	0.288	0.283	0.291	0.272	1.383	0.283	0.880	80	411	3622	3552	-1.796	810	2812	783	2769	0
5	10	6	""	"YLR283W"	4320	25750	110	957	891	216	52	57	27	100	100	0	1689	1679	175	123	129	40	100	100	0	0.578	0.539	0.562	0.500	1.604	0.552	0.896	80	392	2471	2395	-0.791	905	1566	839	1556	0
5	11	6	"YHC1"	"YLR298C"	4480	25760	110	564	556	85	45	62	74	100	100	0	2355	2297	272	109	141	152	100	100	0	0.231	0.234	0.236	0.232	1.199	0.221	0.870	80	392	2765	2699	-2.114	519	2246	511	2188	0
5	12	6	"CDC3"	"YLR314C"	4650	25760	100	911	902	77	50	143	188	100	100	0	3215	3148	323	110	282	358	100	100	0	0.277	0.280	0.276	0.281	1.162	0.253	0.857	80	364	3966	3890	-1.851	861	3105	852	3038	-50
5	13	6	"MVP1"	"YMR004W"	4820	25760	110	3772	3696	872	46	84	127	100	100	0	1935	1904	346	109	186	280	100	100	0	2.041	2.033	2.072	2.002	1.230	2.154	0.881	80	419	5552	5445	1.029	3726	1826	3650	1795	0
5	14	6	"FMS1"	"YMR020W"	4990	25760	120	1994	1806	656	45	47	15	100	100	0	1892	1667	639	108	108	20	97	96	0	1.092	1.130	1.135	1.271	2.635	1.116	0.869	120	453	3733	3320	0.128	1949	1784	1761	1559	0
5	15	6	"IMP2"	"YMR035W"	5160	25770	110	1463	1472	232	45	48	15	100	100	0	1451	1484	300	108	110	22	100	100	0	1.056	1.037	1.001	1.052	1.255	0.994	0.873	80	386	2761	2803	0.078	1418	1343	1427	1376	0
5	16	6	""	"YMR051C"	5330	25760	120	6639	5875	2414	45	48	17	100	100	0	11634	10686	4345	109	111	22	100	100	0	0.572	0.551	0.564	0.555	2.258	0.525	0.837	120	406	18119	16407	-0.806	6594	11525	5830	10577	0
5	17	6	"SOV1"	"YMR066W"	5490	25760	110	1840	1925	568	44	47	18	100	100	0	1776	1906	552	107	110	37	100	100	0	1.076	1.046	1.052	1.036	1.277	1.048	0.862	80	382	3465	3680	0.106	1796	1669	1881	1799	0
5	18	6	"ISF1"	"YMR081C"	5660	25770	110	657	633	160	45	48	20	100	100	0	2565	2476	837	104	111	55	100	100	0	0.249	0.248	0.238	0.256	1.512	0.208	0.821	80	441	3073	2960	-2.008	612	2461	588	2372	0
5	19	6	"PLB1"	"YMR008C"	5840	25760	110	7262	7079	1235	48	51	19	100	100	0	7841	7876	1160	106	111	51	100	100	0	0.933	0.905	0.924	0.896	1.239	0.949	0.908	80	355	14949	14801	-0.101	7214	7735	7031	7770	0
5	20	6	"MRPL3"	"YMR024W"	6000	25770	110	1729	1700	195	46	48	13	100	100	0	3028	2959	384	104	106	21	100	100	0	0.576	0.579	0.575	0.582	1.198	0.554	0.893	80	373	4607	4509	-0.797	1683	2924	1654	2855	0
5	21	6	"SUB1"	"YMR039C"	6180	25760	110	1384	1345	188	45	46	12	100	100	0	3767	3706	282	106	108	21	100	100	0	0.366	0.361	0.370	0.358	1.211	0.357	0.899	80	421	5000	4900	-1.451	1339	3661	1300	3600	0
5	22	6	"STV1"	"YMR054W"	6340	25770	110	2296	2248	308	45	47	13	100	100	0	4385	4211	832	104	107	21	100	100	0	0.526	0.536	0.531	0.546	1.272	0.502	0.894	80	413	6532	6310	-0.927	2251	4281	2203	4107	0
5	23	6	"MOT3"	"YMR070W"	6510	25770	110	1897	1889	213	50	56	30	100	100	0	3269	3227	355	107	110	22	100	100	0	0.584	0.589	0.595	0.588	1.143	0.565	0.902	80	421	5009	4959	-0.776	1847	3162	1839	3120	0
5	24	6	""	"YMR085W"	6680	25770	110	15685	15190	2051	64	73	40	100	100	0	6756	6744	498	120	122	25	100	100	0	2.354	2.284	2.343	2.260	1.188	2.421	0.906	80	459	22257	21750	1.235	15621	6636	15126	6624	0
5	1	7	""	"YNL045W"	2770	25900	110	2025	1959	517	56	60	19	100	100	0	3510	3438	441	135	137	29	100	100	0	0.583	0.576	0.604	0.542	1.454	0.592	0.889	80	474	5344	5206	-0.777	1969	3375	1903	3303	0
5	2	7	"KTR5"	"YNL029C"	2940	25910	110	1654	1627	176	60	61	18	100	100	0	3308	3184	491	134	137	31	100	100	0	0.502	0.514	0.505	0.520	1.240	0.485	0.896	80	407	4768	4617	-0.994	1594	3174	1567	3050	0
5	3	7	""	"YNL013C"	3110	25910	120	3110	2511	1122	62	65	21	98	98	0	2390	2110	1068	133	138	34	91	90	0	1.350	1.239	1.207	1.265	2.477	1.198	0.872	120	420	5305	4426	0.433	3048	2257	2449	1977	0
5	4	7	""	"YMR323W"	3280	25910	120	2593	2193	894	58	62	21	100	100	0	4490	3648	1592	134	139	35	97	95	0	0.582	0.608	0.596	0.657	2.617	0.579	0.882	120	440	6891	5649	-0.781	2535	4356	2135	3514	0
5	5	7	"NIP1"	"YMR309C"	3460	25920	110	1256	1232	187	50	52	13	100	100	0	4391	4361	462	121	123	25	100	100	0	0.282	0.279	0.278	0.277	1.217	0.269	0.866	80	420	5476	5422	-1.824	1206	4270	1182	4240	0
5	6	7	""	"YMR294W-A"	3630	25920	110	1048	1030	154	50	53	17	100	100	0	2526	2539	404	121	123	24	100	100	0	0.415	0.405	0.405	0.405	1.168	0.391	0.878	80	438	3403	3398	-1.269	998	2405	980	2418	0
5	7	7	""	"YNL041C"	3800	25920	110	3596	3419	619	54	59	19	100	100	0	3943	3854	382	124	125	24	100	100	0	0.927	0.902	0.934	0.885	1.264	0.929	0.863	80	411	7361	7095	-0.109	3542	3819	3365	3730	0
5	8	7	"SSN8"	"YNL025C"	3960	25920	110	3473	3406	317	59	66	31	100	100	0	2628	2551	364	124	127	29	100	100	0	1.363	1.379	1.364	1.394	1.190	1.358	0.904	80	440	5918	5774	0.447	3414	2504	3347	2427	0
5	9	7	"IDP3"	"YNL009W"	4140	25920	110	5185	4956	890	66	73	33	100	100	0	2383	2334	251	133	139	43	100	100	0	2.275	2.222	2.274	2.189	1.245	2.417	0.875	80	433	7369	7091	1.186	5119	2250	4890	2201	0
5	10	7	"FET4"	"YMR319C"	4310	25930	120	3035	2503	1112	55	60	23	100	99	0	4488	3593	1719	125	132	41	95	92	0	0.683	0.706	0.688	0.771	3.150	0.673	0.876	120	446	7343	5916	-0.550	2980	4363	2448	3468	0
5	11	7	"SCW10"	"YMR305C"	4480	25930	120	2373	1977	850	46	48	15	99	98	0	2833	2324	1052	110	114	27	97	95	0	0.855	0.872	0.839	0.972	3.062	0.845	0.869	120	390	5050	4145	-0.227	2327	2723	1931	2214	0
5	12	7	""	"YMR291W"	4650	25930	120	1661	1412	562	46	96	148	92	90	0	2935	2476	1058	106	232	344	87	86	0	0.571	0.576	0.572	0.632	2.932	0.544	0.859	120	393	4444	3736	-0.809	1615	2829	1366	2370	0
5	13	7	""	"YOL015W"	4810	25940	110	2438	2396	601	48	92	141	100	100	0	2760	2743	739	108	221	330	100	97	0	0.901	0.891	0.913	0.901	1.407	0.869	0.853	80	389	5042	4983	-0.150	2390	2652	2348	2635	0
5	14	7	""	"YOL031C"	4980	25930	110	2484	2390	455	46	48	13	100	100	0	2125	2131	260	107	108	20	100	100	0	1.208	1.158	1.186	1.116	1.425	1.210	0.862	80	420	4456	4368	0.273	2438	2018	2344	2024	0
5	15	7	""	"YOL047C"	5150	25940	110	764	753	119	44	46	13	100	100	0	1789	1787	254	104	106	20	100	100	0	0.427	0.421	0.420	0.418	1.275	0.399	0.864	80	406	2405	2392	-1.227	720	1685	709	1683	0
5	16	7	"APM4"	"YOL062C"	5320	25940	110	1077	1073	140	42	45	12	100	100	0	3617	3580	458	104	106	19	100	100	0	0.295	0.297	0.301	0.296	1.207	0.278	0.852	80	405	4548	4507	-1.763	1035	3513	1031	3476	0
5	17	7	""	"YOL079W"	5490	25940	100	368	363	77	43	45	17	100	100	0	760	742	182	105	108	36	100	100	0	0.496	0.502	0.502	0.514	1.564	0.462	0.814	80	396	980	957	-1.011	325	655	320	637	0
5	18	7	"HMI1"	"YOL095C"	5660	25940	100	1089	1048	223	46	48	17	100	100	0	3845	3756	538	107	110	37	100	100	0	0.279	0.275	0.282	0.267	1.376	0.259	0.833	80	378	4781	4651	-1.842	1043	3738	1002	3649	0
5	19	7	""	"YOL019W"	5830	25940	110	4291	4197	620	49	52	18	100	100	0	3184	3152	479	105	107	21	100	100	0	1.378	1.361	1.365	1.362	1.299	1.376	0.849	80	438	7321	7195	0.462	4242	3079	4148	3047	0
5	20	7	""	"YOL035C"	6000	25940	110	636	612	157	47	48	13	100	100	0	1067	1049	144	106	107	21	100	100	0	0.613	0.599	0.619	0.560	1.602	0.614	0.810	80	438	1550	1508	-0.706	589	961	565	943	0
5	21	7	"GAL11"	"YOL051W"	6170	25940	110	2313	2061	627	44	46	13	100	100	0	5053	4727	1174	106	108	22	100	100	0	0.459	0.436	0.454	0.419	1.667	0.429	0.875	80	439	7216	6638	-1.124	2269	4947	2017	4621	0
5	22	7	"RIB2"	"YOL066C"	6340	25950	110	1594	1574	175	44	46	13	100	100	0	3931	3863	500	105	108	24	100	100	0	0.405	0.407	0.411	0.409	1.243	0.371	0.841	80	426	5376	5288	-1.304	1550	3826	1530	3758	0
5	23	7	""	"YOL083W"	6510	25950	110	1244	1254	163	47	51	18	100	100	0	2780	2804	268	108	111	22	100	100	0	0.448	0.448	0.447	0.446	1.162	0.424	0.838	80	398	3869	3903	-1.158	1197	2672	1207	2696	0
5	24	7	""	"YOL099C"	6680	25950	120	2645	2257	928	57	67	37	99	98	0	1032	912	365	114	119	40	92	91	0	2.819	2.757	2.794	2.570	2.561	2.927	0.817	120	556	3506	2998	1.495	2588	918	2200	798	0
5	1	8	"KIN4"	"YOR233W"	2770	26090	110	1455	1492	484	56	58	18	100	100	0	1396	1512	647	126	127	23	100	100	0	1.102	1.036	1.056	1.111	1.468	0.966	0.864	80	487	2669	2822	0.140	1399	1270	1436	1386	0
5	2	8	"APC5"	"YOR249C"	2940	26080	110	1879	1888	687	55	58	17	100	100	0	2228	2580	920	125	127	25	100	100	0	0.867	0.747	0.745	0.726	1.500	0.733	0.846	80	420	3927	4288	-0.205	1824	2103	1833	2455	0
5	3	8	"RBL2"	"YOR265W"	3110	26090	110	661	651	91	58	59	17	100	100	0	1257	1234	182	124	126	24	100	100	0	0.532	0.534	0.534	0.535	1.223	0.514	0.865	80	396	1736	1703	-0.910	603	1133	593	1110	0
5	4	8	""	"YOR281C"	3280	26090	110	858	887	225	54	56	17	100	100	0	2699	2647	619	121	125	26	100	100	0	0.312	0.330	0.329	0.328	1.288	0.306	0.853	80	398	3382	3359	-1.681	804	2578	833	2526	0
5	5	8	"TIM18"	"YOR297C"	3450	26090	110	980	934	166	48	50	13	100	100	0	1072	1044	190	115	117	24	100	100	0	0.974	0.954	0.950	0.959	1.251	0.959	0.864	80	426	1889	1815	-0.038	932	957	886	929	0
5	6	8	"RPL20B"	"YOR312C"	3620	26100	110	400	406	95	49	52	14	100	100	0	1193	1177	346	115	118	23	100	100	0	0.326	0.336	0.330	0.345	1.535	0.296	0.789	80	439	1429	1419	-1.619	351	1078	357	1062	0
5	7	8	"HES1"	"YOR237W"	3800	26090	110	638	672	180	54	56	17	100	100	0	1800	1940	507	118	121	23	100	100	0	0.347	0.339	0.342	0.337	1.319	0.323	0.865	80	435	2266	2440	-1.526	584	1682	618	1822	0
5	8	8	""	"YOR253W"	3970	26100	110	618	615	73	54	56	15	100	100	0	1061	1013	174	116	118	21	100	100	0	0.597	0.625	0.619	0.640	1.346	0.588	0.872	80	399	1509	1458	-0.745	564	945	561	897	0
5	9	8	"PAC1"	"YOR269W"	4130	26100	110	2635	2563	343	54	59	26	100	100	0	3064	3009	327	119	121	23	100	100	0	0.876	0.868	0.880	0.864	1.177	0.837	0.871	80	424	5526	5399	-0.190	2581	2945	2509	2890	0
5	10	8	""	"YOR285W"	4310	26100	110	1237	1206	215	53	55	16	100	100	0	1739	1653	386	117	120	34	100	100	0	0.730	0.751	0.731	0.784	1.479	0.718	0.886	80	406	2806	2689	-0.454	1184	1622	1153	1536	0
5	11	8	"RAX1"	"YOR301W"	4480	26100	110	582	537	167	48	59	72	97	95	0	1278	1208	306	109	127	137	98	98	0	0.457	0.445	0.449	0.428	1.746	0.427	0.798	80	392	1703	1588	-1.130	534	1169	489	1099	0
5	12	8	"COT1"	"YOR316C"	4640	26090	100	956	916	180	60	251	259	100	95	0	2139	2063	339	126	533	572	100	98	0	0.445	0.442	0.451	0.438	1.191	0.435	0.885	80	346	2909	2793	-1.168	896	2013	856	1937	-50
5	13	8	""	"YPL222W"	4810	26100	100	894	879	96	51	189	232	100	98	0	2295	2315	319	115	422	514	100	98	0	0.387	0.376	0.378	0.379	1.251	0.358	0.839	80	392	3023	3028	-1.371	843	2180	828	2200	-50
5	14	8	""	"YPL238C"	4980	26110	110	481	480	71	45	47	13	100	100	0	1663	1626	209	106	107	19	100	100	0	0.280	0.286	0.283	0.285	1.227	0.270	0.862	80	420	1993	1955	-1.836	436	1557	435	1520	0
5	15	8	"HFI1"	"YPL254W"	5150	26110	120	2348	1952	819	45	47	14	100	100	0	2125	1788	781	105	108	21	95	95	0	1.140	1.133	1.120	1.180	2.321	1.122	0.882	120	442	4323	3590	0.189	2303	2020	1907	1683	0
5	16	8	"MDL2"	"YPL270W"	5320	26100	110	1066	999	278	44	46	14	100	100	0	3613	3547	548	106	108	21	100	100	0	0.291	0.278	0.283	0.254	1.638	0.277	0.871	80	393	4529	4396	-1.779	1022	3507	955	3441	0
5	17	8	""	"YPR003C"	5490	26110	110	4905	4721	552	45	47	12	100	100	0	2273	2223	310	108	110	19	100	100	0	2.245	2.211	2.216	2.228	1.243	2.251	0.880	80	406	7025	6791	1.167	4860	2165	4676	2115	0
5	18	8	"CDC54"	"YPR019W"	5660	26120	120	3190	2879	750	47	50	13	100	100	0	4043	3591	1254	110	112	21	96	95	0	0.799	0.814	0.801	0.933	2.337	0.769	0.889	120	471	7076	6313	-0.323	3143	3933	2832	3481	0
5	19	8	""	"YPL226W"	5830	26110	110	2187	1989	569	48	49	14	100	100	0	4419	4185	916	107	108	21	100	100	0	0.496	0.476	0.488	0.457	1.453	0.469	0.857	80	405	6451	6019	-1.011	2139	4312	1941	4078	0
5	20	8	"IQG1"	"YPL242C"	6000	26120	100	1937	1765	541	44	46	12	100	100	0	2734	2538	710	102	104	18	100	100	0	0.719	0.706	0.727	0.694	1.576	0.693	0.856	80	382	4525	4157	-0.475	1893	2632	1721	2436	0
5	21	8	"THI21"	"YPL258C"	6170	26110	110	1247	1201	236	44	47	17	100	100	0	2700	2593	435	102	105	22	100	100	0	0.463	0.464	0.469	0.459	1.337	0.451	0.879	80	439	3801	3648	-1.111	1203	2598	1157	2491	0
5	22	8	"SAM3"	"YPL274W"	6350	26110	110	1803	1691	401	43	46	17	100	100	0	4100	3983	846	103	107	24	100	100	0	0.440	0.425	0.436	0.421	1.565	0.417	0.839	80	404	5757	5528	-1.183	1760	3997	1648	3880	0
5	23	8	"SPO69"	"YPR007C"	6510	26120	120	3490	2916	1259	47	50	17	100	99	0	2399	2000	859	109	112	25	99	96	0	1.503	1.517	1.520	1.503	2.471	1.547	0.861	120	427	5733	4760	0.588	3443	2290	2869	1891	0
5	24	8	""	"YPR023C"	6680	26120	110	871	856	131	51	55	17	100	100	0	2903	2879	389	112	116	42	100	100	0	0.294	0.291	0.296	0.290	1.269	0.278	0.868	80	443	3611	3572	-1.767	820	2791	805	2767	0
5	1	9	"LTE1"	"YAL024C"	2770	26260	120	580	587	263	51	54	16	100	96	0	1175	1093	500	119	119	21	93	93	0	0.501	0.550	0.531	0.518	2.229	0.510	0.803	120	502	1585	1510	-0.997	529	1056	536	974	0
5	2	9	""	"YAL065C"	2940	26260	120	1597	1495	533	54	57	17	100	100	0	2464	2333	968	119	121	25	95	94	0	0.658	0.651	0.633	0.738	2.763	0.601	0.830	120	428	3888	3655	-0.604	1543	2345	1441	2214	0
5	3	9	"PEP1"	"YBL017C"	3110	26260	130	859	920	354	54	56	16	100	99	0	1391	1510	736	117	120	23	94	93	0	0.632	0.622	0.601	0.721	2.407	0.549	0.800	120	411	2079	2259	-0.662	805	1274	866	1393	0
5	4	9	"BOI1"	"YBL085W"	3270	26260	120	549	639	364	49	52	16	100	99	0	974	1138	602	114	116	22	100	99	0	0.581	0.576	0.582	0.565	2.151	0.525	0.664	120	415	1360	1614	-0.782	500	860	590	1024	0
5	5	9	"ENA2"	"YDR039C"	3450	26260	110	186	209	81	46	47	14	100	100	0	354	400	160	110	113	22	98	98	0	0.574	0.562	0.562	0.551	1.725	0.419	0.535	80	416	384	453	-0.801	140	244	163	290	0
5	6	9	"ARO1"	"YDR127W"	3620	26260	110	289	343	161	46	48	14	100	100	0	570	684	317	108	111	22	100	100	0	0.526	0.516	0.481	0.515	1.549	0.457	0.713	80	390	705	873	-0.927	243	462	297	576	0
5	7	9	""	"YHR032W"	3790	26260	110	176	198	78	48	50	14	100	100	0	321	391	210	111	113	22	100	100	0	0.610	0.536	0.571	0.569	1.595	0.416	0.605	80	426	338	430	-0.714	128	210	150	280	0
5	8	9	""	"YHR034C"	3950	26250	110	134	150	59	50	52	15	96	93	0	285	309	84	112	115	20	100	100	0	0.486	0.508	0.497	0.458	1.949	0.467	0.548	80	420	257	297	-1.042	84	173	100	197	0
5	9	9	""	"YHR036W"	4130	26260	110	238	248	97	52	53	15	98	95	0	460	501	181	111	114	21	100	100	0	0.533	0.503	0.551	0.471	2.110	0.445	0.663	80	424	535	586	-0.908	186	349	196	390	0
5	10	9	"SRB2"	"YHR041C"	4290	26260	110	196	206	64	49	51	15	100	100	0	377	405	123	111	114	31	100	98	0	0.553	0.534	0.536	0.533	1.602	0.487	0.679	80	426	413	451	-0.856	147	266	157	294	0
5	11	9	""	"YHR045W"	4470	26270	110	126	126	33	45	47	13	100	97	0	234	257	67	106	109	30	100	98	0	0.633	0.536	0.552	0.533	1.691	0.411	0.512	80	440	209	232	-0.660	81	128	81	151	0
5	12	9	"PDR11"	"YIL013C"	4640	26270	110	237	247	68	46	141	211	40	1	0	420	453	124	106	283	443	17	0	0	0.608	0.579	0.613	0.578	1.417	0.439	0.635	80	442	505	548	-0.717	191	314	201	347	0
5	13	9	""	"SNR54"	4800	26280	90	348	355	67	43	79	131	100	75	0	594	570	106	103	163	262	98	34	0	0.621	0.668	0.692	0.673	1.351	0.632	0.829	52	321	796	779	-0.687	305	491	312	467	0
5	14	9	""	"tS(AGA)M"	4970	26280	100	1088	975	337	45	46	12	100	100	0	1116	981	380	105	106	18	98	98	0	1.032	1.062	1.060	1.186	2.068	1.029	0.892	80	396	2054	1806	0.045	1043	1011	930	876	0
5	15	9	""	"YMR046W-A"	5140	26280	100	8376	7382	3263	46	47	13	100	100	0	5007	4488	2134	106	107	19	100	100	0	1.700	1.674	1.745	1.878	2.089	1.691	0.881	80	338	13231	11718	0.765	8330	4901	7336	4382	0
5	16	9	""	"YMRCdelta14"	5300	26270	100	573	552	183	44	47	13	100	100	0	787	738	191	108	109	20	100	100	0	0.779	0.806	0.831	0.777	1.514	0.809	0.855	80	390	1208	1138	-0.360	529	679	508	630	0
5	17	9	""	"YMRWdelta16"	5480	26280	100	331	316	73	46	47	12	100	100	0	711	678	144	107	109	20	100	100	0	0.472	0.473	0.473	0.474	1.536	0.443	0.840	80	396	889	841	-1.084	285	604	270	571	0
5	18	9	""	"tV(AAC)M3"	5650	26290	100	1696	1606	356	49	50	14	100	100	0	2089	1857	604	109	111	23	100	100	0	0.832	0.891	0.867	0.978	1.779	0.837	0.851	80	363	3627	3305	-0.266	1647	1980	1557	1748	0
5	19	9	""	"YPLCdelta1"	5830	26280	100	493	470	131	47	49	13	100	100	0	720	701	141	107	109	21	100	100	0	0.728	0.712	0.724	0.696	1.579	0.717	0.823	80	396	1059	1017	-0.459	446	613	423	594	0
5	20	9	""	"YPL249C-A"	6000	26280	100	296	273	89	44	45	12	98	97	0	743	698	186	100	102	18	100	100	0	0.392	0.383	0.387	0.355	1.958	0.369	0.817	80	370	895	827	-1.351	252	643	229	598	0
5	21	9	""	"YPL183W-A"	6170	26280	100	219	203	61	42	44	14	98	93	0	558	536	123	98	100	18	100	100	0	0.385	0.368	0.384	0.336	1.802	0.362	0.809	80	384	637	599	-1.378	177	460	161	438	0
5	22	9	""	"YPLWdelta7"	6330	26280	90	1085	1022	198	43	51	35	100	100	0	1006	992	137	100	103	20	100	100	0	1.150	1.098	1.138	1.078	1.240	1.162	0.878	52	339	1948	1871	0.202	1042	906	979	892	0
5	23	9	""	"IntYPL143W"	6500	26290	110	922	874	194	49	56	26	100	100	0	1287	1203	290	110	113	31	100	100	0	0.742	0.755	0.740	0.774	1.453	0.731	0.901	80	418	2050	1918	-0.431	873	1177	825	1093	0
5	24	9	""	"IntYPL081W"	6670	26290	100	157	156	38	49	53	19	100	97	0	512	494	110	112	116	25	100	100	0	0.270	0.280	0.273	0.277	1.470	0.259	0.733	80	428	508	489	-1.889	108	400	107	382	0
5	1	10	""	"itL(UAA)B2"	2750	26420	110	289	281	77	50	53	16	98	97	0	580	555	109	115	117	21	100	100	0	0.514	0.525	0.496	0.494	1.510	0.513	0.843	80	454	704	671	-0.960	239	465	231	440	0
5	2	10	""	"iYBRWdelta17"	2920	26430	90	1176	1186	197	53	55	17	100	100	0	1302	1303	276	114	116	25	100	100	0	0.945	0.953	0.970	0.970	1.334	0.941	0.855	52	320	2311	2322	-0.081	1123	1188	1133	1189	0
5	3	10	""	"iYBR057C"	3090	26430	110	3651	3609	430	53	55	17	100	100	0	5071	4778	1134	114	117	25	100	100	0	0.726	0.762	0.723	0.803	1.512	0.704	0.843	80	412	8555	8220	-0.462	3598	4957	3556	4664	0
5	4	10	""	"iYBR059C"	3260	26420	110	3121	2910	684	49	52	16	100	100	0	5097	4817	944	111	114	20	100	100	0	0.616	0.608	0.610	0.597	1.375	0.603	0.883	80	402	8058	7567	-0.699	3072	4986	2861	4706	0
5	5	10	""	"iYBR060C-1"	3440	26430	100	165	220	168	46	48	13	98	96	0	322	442	329	109	110	20	100	100	0	0.559	0.523	0.439	0.504	2.071	0.417	0.510	80	376	332	507	-0.840	119	213	174	333	0
5	6	10	""	"iYBR062C"	3610	26430	120	1281	1045	467	43	45	13	100	100	0	2249	1804	852	107	109	22	99	96	0	0.578	0.590	0.577	0.625	2.831	0.560	0.882	120	451	3380	2699	-0.791	1238	2142	1002	1697	0
5	7	10	""	"iYBR097W"	3780	26440	100	379	361	74	45	47	13	100	100	0	674	635	163	106	108	21	100	100	0	0.588	0.597	0.597	0.624	1.664	0.550	0.810	80	364	902	845	-0.766	334	568	316	529	0
5	8	10	""	"iYBR101C"	3950	26440	100	7150	6625	1946	48	49	15	100	100	0	3007	2607	1052	107	109	20	100	100	0	2.449	2.631	2.483	3.107	2.257	2.617	0.860	80	392	10002	9077	1.292	7102	2900	6577	2500	0
5	9	10	""	"iYBR103W"	4120	26440	100	613	552	171	47	48	14	100	100	0	866	778	253	106	108	19	100	100	0	0.745	0.751	0.732	0.766	1.718	0.718	0.843	80	396	1326	1177	-0.425	566	760	505	672	0
5	10	10	""	"iYBR105C"	4290	26440	110	815	797	166	45	47	13	100	100	0	1601	1549	335	104	106	20	100	100	0	0.514	0.520	0.523	0.525	1.418	0.492	0.861	80	440	2267	2197	-0.959	770	1497	752	1445	0
5	11	10	""	"iYBR107C"	4460	26440	100	343	331	81	45	50	40	100	97	0	1061	1002	201	105	107	19	100	100	0	0.312	0.319	0.310	0.310	1.492	0.304	0.838	80	370	1254	1183	-1.682	298	956	286	897	0
5	12	10	""	"iYBR109C"	4620	26440	110	944	920	184	44	48	38	100	98	0	2077	2052	320	102	104	19	100	100	0	0.456	0.449	0.455	0.435	1.364	0.432	0.818	80	413	2875	2826	-1.134	900	1975	876	1950	0
5	13	10	""	"iYDL248W-0"	4790	26440	100	1001	975	422	42	43	11	100	100	0	1446	1486	633	101	103	19	100	100	0	0.713	0.674	0.684	0.638	1.893	0.651	0.820	80	396	2304	2318	-0.488	959	1345	933	1385	0
5	14	10	""	"iYDL247W"	4970	26450	100	593	552	226	46	47	13	100	97	0	1813	1618	669	105	107	19	100	100	0	0.320	0.334	0.328	0.330	1.764	0.316	0.856	80	383	2255	2019	-1.643	547	1708	506	1513	0
5	15	10	""	"iYDL246C-1"	5140	26440	100	549	513	205	48	50	13	97	96	0	1342	1277	385	108	110	20	100	100	0	0.406	0.398	0.400	0.352	1.761	0.401	0.869	80	357	1735	1634	-1.300	501	1234	465	1169	0
5	16	10	""	"iYDL245C-1"	5300	26450	110	1725	1738	584	45	46	12	100	100	0	1605	1486	512	108	109	20	100	100	0	1.122	1.229	1.233	1.265	1.410	1.210	0.891	80	425	3177	3071	0.166	1680	1497	1693	1378	0
5	17	10	""	"iYDL243C"	5480	26450	100	517	473	189	44	46	12	100	97	0	1192	1083	369	105	105	19	100	98	0	0.435	0.439	0.456	0.407	1.866	0.432	0.840	80	396	1560	1407	-1.200	473	1087	429	978	0
5	18	10	""	"iYDL241W-0"	5650	26450	100	316	305	78	44	47	13	100	100	0	1112	1061	269	104	106	22	100	100	0	0.270	0.273	0.269	0.273	1.582	0.247	0.775	80	370	1280	1218	-1.890	272	1008	261	957	0
5	19	10	""	"iYDL207W"	5820	26450	110	488	469	100	44	46	12	100	100	0	925	905	126	103	104	22	100	100	0	0.540	0.530	0.557	0.516	1.457	0.516	0.820	80	426	1266	1227	-0.889	444	822	425	802	0
5	20	10	""	"iYDL205C"	5990	26450	100	591	534	187	41	43	11	100	100	0	1213	1211	321	97	99	18	100	100	0	0.493	0.443	0.471	0.413	1.709	0.440	0.829	80	396	1666	1607	-1.021	550	1116	493	1114	0
5	21	10	""	"iYDL203C"	6160	26450	100	384	364	133	39	40	10	100	98	0	1101	1045	371	96	97	17	100	100	0	0.343	0.342	0.350	0.325	1.733	0.327	0.857	80	384	1350	1274	-1.543	345	1005	325	949	0
5	22	10	""	"iYDL201W"	6320	26460	90	395	383	89	43	50	37	100	98	0	650	646	164	99	103	29	100	100	0	0.639	0.622	0.618	0.627	1.421	0.590	0.823	52	336	903	887	-0.646	352	551	340	547	0
5	23	10	""	"iYDL199C"	6500	26460	100	210	200	52	50	57	27	96	93	0	497	491	123	108	120	55	98	95	0	0.411	0.392	0.402	0.381	1.558	0.349	0.702	80	392	549	533	-1.282	160	389	150	383	0
5	24	10	""	"iYDL197C"	6660	26460	100	190	188	78	43	45	15	95	93	0	757	769	289	105	113	45	100	100	0	0.225	0.218	0.231	0.199	1.988	0.191	0.630	80	414	799	809	-2.149	147	652	145	664	0
5	1	11	""	"iYDR127W"	2750	26590	100	215	204	74	52	55	17	95	88	0	643	601	205	115	118	21	100	100	0	0.309	0.313	0.318	0.313	1.542	0.305	0.847	80	423	691	638	-1.696	163	528	152	486	0
5	2	11	""	"iYDR129C"	2930	26600	100	419	413	146	51	54	17	97	96	0	1106	1062	391	114	115	20	100	100	0	0.371	0.382	0.381	0.367	1.718	0.357	0.853	80	382	1360	1310	-1.431	368	992	362	948	0
5	3	11	""	"iYDR131C"	3090	26600	100	352	344	100	54	57	18	100	98	0	927	846	275	114	116	22	100	100	0	0.367	0.396	0.385	0.408	1.520	0.373	0.868	80	357	1111	1022	-1.448	298	813	290	732	0
5	4	11	""	"iYDR134C"	3260	26600	100	385	381	119	50	53	17	100	100	0	910	880	287	113	116	22	100	100	0	0.420	0.432	0.437	0.433	1.417	0.409	0.880	80	382	1132	1098	-1.250	335	797	331	767	0
5	5	11	""	"iYDR137W"	3430	26600	100	220	210	57	48	50	15	100	98	0	745	719	169	109	110	21	100	100	0	0.270	0.266	0.281	0.260	1.458	0.257	0.839	80	384	808	772	-1.887	172	636	162	610	0
5	6	11	""	"iYDR139C"	3600	26600	100	1314	1264	187	45	46	13	100	100	0	1164	1142	168	108	111	23	100	100	0	1.202	1.179	1.190	1.180	1.238	1.182	0.903	80	365	2325	2253	0.265	1269	1056	1219	1034	0
5	7	11	""	"iYDR177W"	3770	26600	100	486	443	136	44	46	14	100	100	0	1108	1024	255	110	113	23	100	100	0	0.443	0.437	0.442	0.417	1.502	0.427	0.867	80	383	1440	1313	-1.175	442	998	399	914	0
5	8	11	""	"iYDR179C"	3950	26600	100	315	302	91	48	50	18	100	100	0	1002	916	244	108	109	19	100	100	0	0.299	0.314	0.322	0.306	1.473	0.307	0.881	80	394	1161	1062	-1.743	267	894	254	808	0
5	9	11	""	"iYDR180W"	4110	26600	90	1002	985	161	46	48	15	100	100	0	608	586	116	107	110	20	100	100	0	1.908	1.960	1.958	2.000	1.253	2.031	0.858	52	329	1457	1418	0.932	956	501	939	479	0
5	10	11	""	"iYDR182W"	4280	26600	90	1198	1137	352	49	54	24	100	100	0	1074	1054	232	108	112	22	100	100	0	1.189	1.150	1.200	1.096	1.392	1.193	0.896	52	347	2115	2034	0.250	1149	966	1088	946	0
5	11	11	""	"iYDR184C"	4450	26600	80	437	413	129	49	52	18	100	100	0	873	825	175	111	114	21	100	100	0	0.509	0.510	0.532	0.480	1.478	0.522	0.855	52	300	1150	1078	-0.974	388	762	364	714	0
5	12	11	""	"iYDR186C"	4630	26610	100	1924	1696	620	43	48	38	100	100	0	5345	5026	1720	107	108	20	100	100	0	0.359	0.336	0.341	0.330	1.638	0.327	0.907	80	404	7119	6572	-1.478	1881	5238	1653	4919	0
5	13	11	""	"iYDR521W"	4790	26610	100	321	306	71	42	44	12	100	100	0	763	756	115	102	105	20	100	100	0	0.422	0.404	0.414	0.387	1.482	0.392	0.820	80	370	940	918	-1.244	279	661	264	654	0
5	14	11	""	"iYDR523C"	4960	26610	100	581	545	150	44	46	12	100	100	0	679	676	114	105	107	19	100	100	0	0.936	0.877	0.886	0.814	1.594	0.917	0.844	80	383	1111	1072	-0.096	537	574	501	571	0
5	15	11	""	"iYDR525W"	5130	26610	110	199	219	107	46	48	14	96	92	0	443	489	211	106	111	25	100	98	0	0.454	0.452	0.441	0.397	2.102	0.458	0.757	80	439	490	556	-1.139	153	337	173	383	0
5	16	11	""	"iYDR527W-0"	5300	26610	110	732	714	144	46	47	13	100	100	0	2195	2176	251	108	112	24	100	100	0	0.329	0.323	0.332	0.311	1.412	0.323	0.881	80	425	2773	2736	-1.605	686	2087	668	2068	0
5	17	11	""	"iYDR528W"	5470	26620	100	820	779	146	46	47	13	100	100	0	783	758	147	104	106	19	100	100	0	1.140	1.121	1.113	1.146	1.395	1.106	0.877	80	384	1453	1387	0.189	774	679	733	654	0
5	18	11	""	"iYDR530C"	5640	26620	100	336	340	70	45	46	12	100	100	0	773	767	116	101	103	19	100	100	0	0.433	0.443	0.458	0.435	1.332	0.428	0.834	80	384	963	961	-1.207	291	672	295	666	0
5	19	11	""	"iYEL063C"	5810	26620	110	400	396	62	43	43	11	100	100	0	1102	1100	127	98	100	18	100	100	0	0.356	0.352	0.350	0.350	1.229	0.333	0.878	80	439	1361	1355	-1.492	357	1004	353	1002	0
5	20	11	""	"iYEL061C"	5980	26620	90	208	206	31	39	41	11	100	100	0	594	587	86	93	96	18	100	100	0	0.337	0.338	0.342	0.338	1.293	0.297	0.780	52	332	670	661	-1.568	169	501	167	494	0
5	21	11	""	"iYEL059W"	6150	26620	100	247	237	64	39	40	10	98	98	0	696	675	114	95	96	17	100	100	0	0.346	0.341	0.355	0.329	1.476	0.335	0.838	80	396	809	778	-1.531	208	601	198	580	0
5	22	11	""	"iYEL057C"	6320	26620	110	524	506	93	41	43	12	100	100	0	1054	1074	99	98	101	24	100	100	0	0.505	0.476	0.497	0.465	1.322	0.473	0.875	80	441	1439	1441	-0.985	483	956	465	976	0
5	23	11	""	"iYEL055C"	6490	26630	110	788	789	115	47	50	20	100	100	0	1086	1067	151	105	116	49	100	100	0	0.755	0.771	0.764	0.774	1.316	0.733	0.855	80	413	1722	1704	-0.405	741	981	742	962	0
5	24	11	""	"iYEL053C"	6650	26630	110	375	362	73	45	47	15	100	100	0	1591	1510	307	108	116	43	100	100	0	0.223	0.226	0.227	0.227	1.242	0.209	0.865	80	469	1813	1719	-2.168	330	1483	317	1402	0
5	1	12	""	"iYFL044C"	2740	26760	100	343	333	93	55	58	18	100	100	0	712	696	152	118	120	23	100	100	0	0.485	0.481	0.494	0.461	1.550	0.463	0.840	80	406	882	856	-1.044	288	594	278	578	0
5	2	12	""	"iYFL041W"	2910	26760	110	544	519	100	55	58	18	100	100	0	590	582	82	112	115	22	100	100	0	1.023	0.987	1.019	0.966	1.382	1.008	0.833	80	426	967	934	0.033	489	478	464	470	0
5	3	12	""	"iYFL039C"	3080	26760	110	469	432	135	57	62	23	98	97	0	2265	2167	514	115	117	21	100	100	0	0.192	0.183	0.183	0.167	1.538	0.179	0.858	80	420	2562	2427	-2.384	412	2150	375	2052	0
5	4	12	""	"iYFL037W"	3260	26760	110	443	398	135	54	57	22	95	93	0	1378	1368	295	116	118	22	100	100	0	0.308	0.275	0.280	0.243	1.885	0.276	0.854	80	412	1651	1596	-1.698	389	1262	344	1252	0
5	5	12	""	"iYFL035C-A"	3420	26770	100	427	396	101	49	52	17	100	100	0	623	602	132	113	118	37	98	97	0	0.741	0.710	0.723	0.708	1.642	0.699	0.841	80	351	888	836	-0.432	378	510	347	489	0
5	6	12	""	"iYFL034W"	3590	26770	110	563	541	131	46	47	13	100	100	0	382	380	79	108	111	33	96	96	0	1.887	1.820	1.835	1.883	1.802	1.877	0.764	80	439	791	767	0.916	517	274	495	272	0
5	7	12	""	"iYFR001W"	3770	26770	100	1265	1157	320	47	49	15	100	100	0	584	566	116	109	112	24	100	100	0	2.564	2.429	2.466	2.368	1.598	2.712	0.792	80	383	1693	1567	1.359	1218	475	1110	457	0
5	8	12	""	"iYFR003C"	3930	26780	110	1385	1346	207	49	51	16	100	100	0	670	621	166	106	107	20	98	97	0	2.369	2.518	2.330	2.776	1.907	2.476	0.798	80	416	1900	1812	1.244	1336	564	1297	515	0
5	9	12	""	"iYFR005C"	4100	26780	110	721	717	123	49	51	13	100	100	0	525	486	142	109	110	20	97	97	0	1.615	1.772	1.631	1.909	1.782	1.692	0.794	80	450	1088	1045	0.692	672	416	668	377	0
5	10	12	""	"itF(GAA)F"	4270	26780	110	1193	1130	253	52	56	22	100	100	0	562	525	176	110	113	22	97	93	0	2.524	2.598	2.443	2.851	1.914	2.492	0.812	80	451	1593	1493	1.336	1141	452	1078	415	0
5	11	12	""	"iYFR007W"	4450	26780	100	865	811	190	52	54	15	100	100	0	744	730	132	113	114	20	100	100	0	1.288	1.230	1.272	1.203	1.454	1.288	0.822	80	430	1444	1376	0.366	813	631	759	617	0
5	12	12	""	"iYFRCdelta8"	4620	26780	90	209	210	49	45	47	12	100	100	0	234	238	44	105	109	20	100	100	0	1.271	1.241	1.180	1.252	1.475	1.242	0.705	52	312	293	298	0.346	164	129	165	133	0
5	13	12	""	"iYGL013C"	4780	26780	110	1173	1139	235	46	48	13	100	100	0	1720	1666	326	107	108	20	100	100	0	0.699	0.701	0.702	0.697	1.489	0.669	0.849	80	428	2740	2652	-0.517	1127	1613	1093	1559	0
5	14	12	""	"iYGL011C"	4950	26790	100	1212	1192	201	45	47	12	100	100	0	1046	1005	217	104	106	19	100	100	0	1.239	1.273	1.266	1.313	1.480	1.241	0.795	80	396	2109	2048	0.309	1167	942	1147	901	0
5	15	12	""	"iYGL009C"	5120	26790	110	1707	1670	234	43	46	28	100	100	0	2651	2476	679	103	107	23	100	100	0	0.653	0.686	0.652	0.739	1.629	0.600	0.812	80	438	4212	4000	-0.615	1664	2548	1627	2373	0
5	16	12	""	"iYGL007W-0"	5290	26790	100	219	211	52	47	52	30	98	95	0	995	968	210	108	111	24	100	100	0	0.194	0.191	0.203	0.190	1.597	0.173	0.671	80	396	1059	1024	-2.367	172	887	164	860	0
5	17	12	""	"iYGL006W"	5460	26790	110	2696	2659	362	49	51	15	100	100	0	693	670	157	106	108	19	100	100	0	4.509	4.628	4.521	4.925	1.608	4.753	0.800	80	411	3234	3174	2.173	2647	587	2610	564	0
5	18	12	""	"iYGL004C"	5630	26790	110	1772	1692	367	45	46	13	100	100	0	916	873	207	100	103	19	100	100	0	2.116	2.131	2.173	2.191	1.617	2.206	0.834	80	439	2543	2420	1.082	1727	816	1647	773	0
5	19	12	""	"iYGR034W"	5810	26790	110	1507	1407	417	42	43	12	100	100	0	633	621	129	96	98	17	100	100	0	2.728	2.600	2.707	2.508	1.530	3.009	0.771	80	424	2002	1890	1.448	1465	537	1365	525	0
5	20	12	""	"iYGR036C"	5970	26790	110	1060	995	205	42	43	12	100	100	0	1219	1190	201	96	98	18	100	100	0	0.907	0.871	0.917	0.852	1.519	0.877	0.807	80	438	2141	2047	-0.142	1018	1123	953	1094	0
5	21	12	""	"iYGR038W"	6150	26790	110	660	592	208	42	43	12	100	100	0	714	683	130	99	101	29	100	100	0	1.005	0.942	0.986	0.826	1.860	1.037	0.791	80	439	1233	1134	0.007	618	615	550	584	0
5	22	12	""	"iYGRCdelta16"	6310	26800	110	1393	1349	192	42	43	11	100	100	0	1079	1033	216	100	103	30	100	100	0	1.380	1.401	1.349	1.449	1.422	1.375	0.841	80	426	2330	2240	0.465	1351	979	1307	933	0
5	23	12	""	"iYGR039W"	6480	26800	100	252	253	67	43	45	12	100	100	0	509	493	83	101	102	21	100	100	0	0.512	0.536	0.546	0.518	1.489	0.510	0.761	80	384	617	602	-0.965	209	408	210	392	0
5	24	12	""	"iYGR041W"	6650	26800	100	753	714	177	45	47	12	100	100	0	1097	1096	217	104	106	21	100	100	0	0.713	0.674	0.695	0.660	1.480	0.655	0.810	80	428	1701	1661	-0.488	708	993	669	992	0
5	1	13	""	"iYHR001W"	2740	26930	110	1922	1806	457	54	56	16	100	100	0	1320	1289	280	119	120	24	100	100	0	1.555	1.497	1.535	1.476	1.366	1.549	0.905	80	496	3069	2922	0.637	1868	1201	1752	1170	0
5	2	13	""	"iYHR002W"	2920	26940	100	1367	1250	306	53	56	18	100	98	0	570	531	139	111	115	22	100	97	0	2.863	2.850	2.831	2.995	1.582	2.915	0.875	80	382	1773	1617	1.517	1314	459	1197	420	0
5	3	13	""	"iYHR004C"	3080	26930	100	1363	1224	354	53	56	19	100	100	0	818	769	173	116	118	22	100	100	0	1.866	1.793	1.842	1.749	1.530	1.925	0.843	80	371	2012	1824	0.900	1310	702	1171	653	0
5	4	13	""	"iYHR005C-A"	3250	26930	100	407	385	96	53	56	20	100	100	0	593	559	131	117	120	22	100	98	0	0.744	0.751	0.752	0.767	1.571	0.738	0.857	80	365	830	774	-0.427	354	476	332	442	0
5	5	13	""	"iYHRCdelta4"	3420	26940	120	1498	1265	524	50	52	16	99	98	0	2188	1824	774	113	115	24	96	94	0	0.698	0.710	0.705	0.775	2.684	0.689	0.894	120	446	3523	2926	-0.519	1448	2075	1215	1711	0
5	6	13	""	"iYHR007C"	3590	26940	110	1017	980	150	45	47	13	100	100	0	1744	1692	238	108	109	20	100	100	0	0.594	0.590	0.587	0.592	1.221	0.572	0.892	80	418	2608	2519	-0.751	972	1636	935	1584	0
5	7	13	""	"iYHR039C"	3770	26940	100	209	198	60	46	48	15	96	93	0	438	425	97	105	107	22	98	98	0	0.489	0.475	0.471	0.440	1.628	0.484	0.776	80	396	496	472	-1.031	163	333	152	320	0
5	8	13	""	"iYHR040W"	3930	26930	90	88	88	20	48	50	14	88	73	0	235	237	27	105	107	20	100	100	0	0.308	0.303	0.295	0.277	1.968	0.300	0.474	52	309	170	172	-1.700	40	130	40	132	0
5	9	13	""	"iYHR042W"	4100	26950	100	469	458	84	49	51	14	100	100	0	571	576	82	107	109	21	100	100	0	0.905	0.872	0.900	0.861	1.300	0.870	0.876	80	395	884	878	-0.144	420	464	409	469	0
5	10	13	""	"iYHR044C"	4280	26940	110	453	409	143	50	52	14	98	97	0	966	930	234	110	112	22	100	100	0	0.471	0.438	0.441	0.402	1.780	0.446	0.859	80	440	1259	1179	-1.087	403	856	359	820	0
5	11	13	""	"iYHR046C"	4450	26950	110	1266	1143	367	55	89	84	98	98	0	833	777	207	117	140	62	97	95	0	1.691	1.648	1.737	1.647	1.643	1.723	0.864	80	395	1927	1748	0.758	1211	716	1088	660	0
5	12	13	""	"iYHR047C-1"	4610	26940	100	394	329	178	50	99	124	73	66	0	900	785	345	116	154	112	87	82	0	0.439	0.417	0.407	0.321	2.413	0.433	0.775	80	371	1128	948	-1.188	344	784	279	669	-50
5	13	13	""	"iYIL023C"	4780	26950	100	259	256	50	46	48	12	100	100	0	985	966	146	109	112	38	100	100	0	0.243	0.245	0.249	0.240	1.333	0.237	0.826	80	396	1089	1067	-2.040	213	876	210	857	0
5	14	13	""	"iYIL021W"	4950	26960	100	540	507	132	45	46	13	100	100	0	820	758	205	104	107	20	97	97	0	0.691	0.706	0.700	0.763	1.850	0.676	0.853	80	371	1211	1116	-0.533	495	716	462	654	0
5	15	13	""	"iYIL019W"	5120	26960	100	710	695	167	43	44	12	100	100	0	1521	1479	380	105	106	20	100	100	0	0.471	0.475	0.482	0.488	1.438	0.448	0.878	80	396	2083	2026	-1.086	667	1416	652	1374	0
5	16	13	""	"iYIL017C"	5290	26950	90	69	72	17	45	48	28	46	7	0	168	168	24	105	106	19	98	86	0	0.381	0.429	0.403	0.387	2.368	0.289	0.230	52	331	87	90	-1.392	24	63	27	63	0
5	17	13	""	"iYIL015W"	5460	26950	100	57	59	16	47	49	14	37	15	0	130	133	22	106	106	20	57	28	0	0.417	0.444	0.622	0.566	3.690	0.276	0.057	80	394	34	39	-1.263	10	24	12	27	-50
5	18	13	""	"itT(AGU)I2"	5630	26960	100	488	460	120	44	48	26	100	100	0	670	663	133	102	104	20	98	98	0	0.782	0.742	0.779	0.740	1.483	0.734	0.842	80	396	1012	977	-0.355	444	568	416	561	0
5	19	13	""	"iYIR018W-0"	5810	26960	110	3085	2913	591	43	47	26	100	100	0	1900	1851	303	96	99	18	100	100	0	1.686	1.635	1.681	1.618	1.318	1.737	0.872	80	425	4846	4625	0.754	3042	1804	2870	1755	0
5	20	13	""	"iYIR018W-2"	5970	26960	100	2288	2111	580	43	44	12	100	100	0	2057	1961	467	98	100	18	100	100	0	1.146	1.110	1.132	1.094	1.368	1.127	0.895	80	370	4204	3931	0.197	2245	1959	2068	1863	0
5	21	13	""	"iYIR020C"	6140	26970	100	541	509	131	43	44	12	100	100	0	884	811	234	102	102	18	100	100	0	0.637	0.657	0.655	0.671	1.470	0.615	0.864	80	382	1280	1175	-0.651	498	782	466	709	0
5	22	13	""	"iYIR020W-B-1"	6300	26970	110	526	502	111	41	42	11	100	100	0	1496	1461	247	100	101	17	100	100	0	0.347	0.339	0.342	0.329	1.344	0.321	0.870	80	420	1881	1822	-1.525	485	1396	461	1361	0
5	23	13	""	"iYIR022W"	6480	26970	100	315	300	78	40	41	10	100	100	0	742	713	158	99	99	18	100	100	0	0.428	0.423	0.425	0.417	1.468	0.408	0.866	80	376	918	874	-1.225	275	643	260	614	0
5	24	13	""	"iYIR024C"	6650	26970	110	668	639	155	44	45	11	100	100	0	705	676	134	101	102	20	100	100	0	1.033	1.035	1.058	1.019	1.401	1.054	0.861	80	469	1228	1170	0.047	624	604	595	575	0
5	1	14	""	"iYJR076C"	2740	27100	110	929	873	211	50	52	15	100	100	0	1452	1437	202	116	118	23	100	100	0	0.658	0.623	0.630	0.596	1.427	0.642	0.872	80	483	2215	2144	-0.604	879	1336	823	1321	0
5	2	14	""	"iYJR080C"	2910	27100	110	298	273	86	48	50	16	95	93	0	1157	1117	180	109	112	21	100	100	0	0.239	0.223	0.233	0.208	1.612	0.229	0.844	80	412	1298	1233	-2.068	250	1048	225	1008	0
5	3	14	""	"iYJR083C"	3080	27100	110	274	259	88	46	48	15	98	93	0	967	938	170	110	112	21	100	100	0	0.266	0.257	0.259	0.230	1.676	0.263	0.828	80	425	1085	1041	-1.910	228	857	213	828	0
5	4	14	""	"iYJR085C"	3250	27100	110	457	427	132	47	49	14	98	97	0	1852	1799	277	111	113	21	100	100	0	0.235	0.225	0.237	0.205	1.682	0.230	0.859	80	422	2151	2068	-2.086	410	1741	380	1688	0
5	5	14	""	"iYJR089W"	3410	27110	110	1797	1693	273	45	48	13	100	100	0	1057	1024	146	107	108	19	100	100	0	1.844	1.797	1.847	1.793	1.229	1.851	0.888	80	391	2702	2565	0.883	1752	950	1648	917	0
5	6	14	""	"iYJR091C"	3590	27110	100	367	350	92	44	46	13	97	97	0	1316	1304	241	106	107	18	100	100	0	0.267	0.255	0.267	0.254	1.380	0.246	0.820	80	408	1533	1504	-1.905	323	1210	306	1198	0
5	7	14	""	"iYJR128W"	3760	27110	110	154	154	41	43	46	13	97	97	0	733	714	97	105	106	20	100	100	0	0.177	0.182	0.191	0.178	1.463	0.175	0.750	80	425	739	720	-2.500	111	628	111	609	0
5	8	14	""	"iYJR130C"	3930	27110	110	283	276	54	45	47	13	100	100	0	1276	1272	177	107	108	20	100	100	0	0.204	0.198	0.206	0.194	1.337	0.188	0.826	80	437	1407	1396	-2.296	238	1169	231	1165	0
5	9	14	""	"iYJR132W"	4090	27110	110	811	756	191	49	50	13	100	100	0	908	861	198	109	110	21	100	100	0	0.954	0.940	0.967	0.939	1.382	0.952	0.859	80	425	1561	1459	-0.068	762	799	707	752	0
5	10	14	""	"iYJR134C"	4270	27120	100	320	316	67	50	51	15	100	100	0	887	817	188	110	112	21	100	98	0	0.347	0.376	0.376	0.388	1.552	0.350	0.847	80	383	1047	973	-1.525	270	777	266	707	0
5	11	14	""	"iYJR136C"	4430	27110	100	218	212	90	62	122	103	78	28	0	349	315	109	122	158	79	78	75	0	0.687	0.777	0.795	0.757	1.408	0.871	0.719	80	371	383	343	-0.541	156	227	150	193	-50
5	12	14	""	"iYJR138W"	4600	27110	100	519	478	136	174	186	154	78	61	0	359	353	85	191	215	145	66	3	0	2.054	1.877	1.891	2.070	1.925	1.196	0.448	80	397	513	466	1.038	345	168	304	162	-50
5	13	14	""	"iYKR051W"	4770	27130	110	1785	1701	356	50	89	134	100	100	0	678	633	189	112	150	135	92	86	0	3.065	3.169	3.106	3.600	1.776	3.075	0.750	80	427	2301	2172	1.616	1735	566	1651	521	0
5	14	14	""	"iYKR053C"	4940	27120	110	362	356	71	44	47	18	100	100	0	529	512	77	107	110	22	100	100	0	0.754	0.770	0.773	0.762	1.345	0.759	0.799	80	426	740	717	-0.408	318	422	312	405	0
5	15	14	""	"iYKR055W"	5120	27130	100	285	283	55	42	44	12	98	98	0	998	978	141	107	108	20	100	100	0	0.273	0.277	0.281	0.268	1.512	0.258	0.813	80	369	1134	1112	-1.874	243	891	241	871	0
5	16	14	""	"iYKR057W"	5280	27130	110	393	387	57	41	42	12	100	100	0	1616	1589	226	103	104	19	100	100	0	0.233	0.233	0.235	0.232	1.247	0.217	0.862	80	436	1865	1832	-2.104	352	1513	346	1486	0
5	17	14	""	"iYKR059W"	5450	27130	110	131	133	23	42	44	11	100	100	0	398	404	58	101	102	20	100	100	0	0.300	0.300	0.297	0.297	1.335	0.277	0.772	80	438	386	394	-1.739	89	297	91	303	0
5	18	14	""	"iYKR061W"	5630	27130	100	86	88	24	43	45	15	92	78	0	221	214	42	100	102	20	98	93	0	0.355	0.395	0.406	0.387	2.226	0.329	0.383	80	396	164	159	-1.493	43	121	45	114	0
5	19	14	""	"iYKR095W"	5800	27130	110	1001	936	237	44	47	27	98	98	0	2686	2637	372	99	101	18	100	100	0	0.370	0.351	0.372	0.341	1.500	0.348	0.848	80	413	3544	3430	-1.435	957	2587	892	2538	0
5	20	14	""	"iYKR097W"	5960	27130	110	777	732	190	45	45	12	100	100	0	578	568	140	97	100	18	100	100	0	1.522	1.459	1.538	1.459	1.497	1.505	0.781	80	412	1213	1158	0.606	732	481	687	471	0
5	21	14	""	"iYKR099W"	6130	27140	110	994	990	135	42	43	11	100	100	0	1350	1288	245	101	101	18	100	100	0	0.762	0.799	0.769	0.817	1.376	0.732	0.854	80	411	2201	2135	-0.392	952	1249	948	1187	0
5	22	14	""	"iYKR101W-0"	6310	27150	130	492	486	67	41	42	11	100	100	0	1457	1432	258	99	100	17	100	100	0	0.332	0.334	0.331	0.338	1.235	0.304	0.863	120	459	1809	1778	-1.590	451	1358	445	1333	0
5	23	14	""	"iYKR101W-2"	6480	27140	120	522	461	175	41	43	12	96	93	0	2073	1846	647	99	100	18	100	99	0	0.244	0.240	0.245	0.226	2.257	0.230	0.870	120	418	2455	2167	-2.037	481	1974	420	1747	0
5	24	14	""	"iYKR102W-1"	6640	27130	110	577	556	117	44	45	11	100	100	0	1987	1978	247	102	103	18	100	100	0	0.283	0.273	0.291	0.262	1.469	0.267	0.871	80	447	2418	2388	-1.822	533	1885	512	1876	0
5	1	15	""	"iYLRWdelta14"	2730	27270	110	397	387	72	49	51	14	100	100	0	430	442	65	115	117	23	100	100	0	1.105	1.034	1.068	1.018	1.368	1.062	0.848	80	470	663	665	0.144	348	315	338	327	0
5	2	15	""	"iYLR257W"	2900	27270	100	189	196	75	49	51	17	93	92	0	893	1016	419	110	111	20	100	100	0	0.179	0.162	0.160	0.158	1.542	0.157	0.863	80	384	923	1053	-2.484	140	783	147	906	0
5	3	15	""	"iYLR259C"	3070	27270	100	323	306	102	46	50	18	98	97	0	1164	1113	293	106	108	20	100	100	0	0.262	0.258	0.266	0.236	1.757	0.251	0.840	80	384	1335	1267	-1.933	277	1058	260	1007	0
5	4	15	""	"iYLR262C"	3240	27280	110	426	413	71	43	46	14	100	100	0	1091	1030	248	103	104	18	98	98	0	0.388	0.399	0.392	0.423	1.662	0.366	0.883	80	426	1371	1297	-1.367	383	988	370	927	0
5	5	15	""	"iYLR263W"	3410	27270	100	232	224	55	43	45	13	100	98	0	602	578	83	103	103	19	100	100	0	0.379	0.381	0.389	0.358	1.550	0.377	0.821	80	394	688	656	-1.401	189	499	181	475	0
5	6	15	""	"iYLR265C"	3580	27280	90	159	161	33	43	44	11	100	100	0	310	309	52	103	104	19	100	100	0	0.560	0.573	0.587	0.572	1.365	0.561	0.727	52	340	323	324	-0.836	116	207	118	206	0
5	7	15	""	"iYLR304C"	3760	27280	100	263	261	65	43	44	11	100	100	0	568	554	104	103	106	20	100	100	0	0.473	0.483	0.490	0.468	1.362	0.478	0.849	80	332	685	669	-1.080	220	465	218	451	0
5	8	15	""	"iYLR306W"	3920	27280	100	365	368	71	46	48	18	100	100	0	748	745	96	108	111	36	100	100	0	0.498	0.505	0.523	0.496	1.297	0.496	0.838	80	359	959	959	-1.005	319	640	322	637	0
5	9	15	""	"iYLR308W"	4090	27290	100	515	492	98	50	52	19	100	100	0	525	500	144	109	112	35	100	97	0	1.118	1.130	1.112	1.212	1.600	1.041	0.800	80	370	881	833	0.161	465	416	442	391	0
5	10	15	""	"iYLR310C"	4250	27280	110	241	235	50	48	50	14	100	98	0	976	941	191	107	110	21	100	100	0	0.222	0.224	0.221	0.223	1.455	0.209	0.816	80	414	1062	1021	-2.171	193	869	187	834	0
5	11	15	""	"iYLR312W-A"	4430	27290	110	661	642	117	47	71	75	100	100	0	1253	1209	221	105	121	60	100	100	0	0.535	0.539	0.529	0.541	1.245	0.514	0.892	80	438	1762	1699	-0.903	614	1148	595	1104	0
5	12	15	""	"iYLR314C"	4600	27290	110	347	348	48	49	93	109	100	92	0	1419	1411	188	107	134	90	100	100	0	0.227	0.229	0.225	0.228	1.217	0.211	0.675	80	439	1610	1603	-2.138	298	1312	299	1304	0
5	13	15	""	"iYMR033W"	4770	27290	100	1098	1055	188	48	50	19	100	100	0	658	644	108	106	108	23	100	100	0	1.902	1.872	1.916	1.877	1.326	1.942	0.861	80	370	1602	1545	0.928	1050	552	1007	538	0
5	14	15	""	"iYMR035W"	4940	27290	110	704	649	184	44	46	17	100	100	0	754	728	152	104	107	22	100	100	0	1.015	0.970	0.962	0.925	1.447	1.007	0.878	80	424	1310	1229	0.022	660	650	605	624	0
5	15	15	""	"iYMR037C"	5110	27290	100	442	391	148	41	43	12	100	98	0	1296	1213	413	101	103	18	100	100	0	0.336	0.315	0.314	0.294	1.564	0.309	0.886	80	371	1596	1462	-1.575	401	1195	350	1112	0
5	16	15	""	"iYMR039C"	5280	27300	100	379	362	132	40	42	13	100	98	0	1075	1019	367	101	103	18	100	100	0	0.348	0.351	0.353	0.346	1.610	0.336	0.883	80	371	1313	1240	-1.523	339	974	322	918	0
5	17	15	""	"iYMR041C"	5450	27290	100	375	342	100	41	43	11	100	100	0	723	699	131	102	103	20	100	100	0	0.538	0.504	0.516	0.460	1.610	0.516	0.850	80	370	955	898	-0.895	334	621	301	597	0
5	18	15	""	"iYMR042W"	5620	27300	100	593	586	142	42	44	15	100	100	0	757	735	144	100	102	20	100	100	0	0.839	0.857	0.863	0.850	1.396	0.859	0.853	80	396	1208	1179	-0.254	551	657	544	635	0
5	19	15	""	"iYMR078C"	5790	27290	90	436	399	115	43	52	43	100	94	0	745	736	94	100	103	23	100	100	0	0.609	0.560	0.590	0.515	1.610	0.585	0.805	52	331	1038	992	-0.715	393	645	356	636	0
5	20	15	""	"iYMR080C"	5960	27300	100	250	238	69	41	44	15	100	98	0	1008	931	249	98	100	19	100	100	0	0.230	0.236	0.236	0.230	1.549	0.224	0.851	80	408	1119	1030	-2.122	209	910	197	833	0
5	21	15	""	"iYMR082C-0"	6130	27290	90	356	334	116	43	48	30	94	92	0	1182	1114	258	100	107	45	100	100	0	0.289	0.287	0.309	0.261	1.775	0.292	0.854	52	319	1395	1305	-1.789	313	1082	291	1014	0
5	22	15	""	"iYMR083W"	6300	27300	100	305	283	99	41	42	12	100	100	0	889	802	220	99	101	22	100	100	0	0.334	0.344	0.350	0.320	1.623	0.342	0.856	80	359	1054	945	-1.581	264	790	242	703	0
5	23	15	""	"iYMR085W"	6470	27300	90	223	211	51	40	42	12	100	100	0	371	364	68	97	98	18	100	100	0	0.668	0.640	0.648	0.629	1.500	0.626	0.759	52	306	457	438	-0.582	183	274	171	267	0
5	24	15	""	"iYMR088C"	6640	27310	100	666	624	147	43	45	12	100	100	0	1062	1026	212	99	101	18	100	100	0	0.647	0.627	0.630	0.623	1.376	0.618	0.863	80	452	1586	1508	-0.628	623	963	581	927	0
5	1	16	""	"iYNL272C"	2720	27430	110	633	601	135	50	53	18	100	100	0	1517	1488	142	116	119	23	100	100	0	0.416	0.402	0.412	0.381	1.409	0.407	0.878	80	463	1984	1923	-1.265	583	1401	551	1372	0
5	2	16	""	"iYNL269W"	2890	27440	100	276	258	79	48	52	20	100	98	0	1089	1053	248	112	115	22	100	100	0	0.233	0.223	0.221	0.211	1.414	0.219	0.855	80	384	1205	1151	-2.099	228	977	210	941	0
5	3	16	""	"iYNL267W"	3060	27440	100	722	668	181	47	51	19	100	98	0	807	788	198	108	110	21	100	100	0	0.966	0.913	0.905	0.896	1.454	0.903	0.859	80	396	1374	1301	-0.050	675	699	621	680	0
5	4	16	""	"iYNL264C"	3240	27440	110	203	194	48	44	47	15	100	96	0	648	632	110	106	108	21	100	100	0	0.293	0.285	0.290	0.269	1.548	0.273	0.804	80	412	701	676	-1.769	159	542	150	526	0
5	5	16	""	"iYNL262W"	3400	27450	110	314	304	62	44	46	13	100	100	0	642	617	140	107	107	20	98	98	0	0.505	0.510	0.514	0.514	1.421	0.458	0.799	80	405	805	770	-0.987	270	535	260	510	0
5	6	16	""	"iYNL260C"	3570	27450	100	737	724	104	44	45	13	100	100	0	632	585	154	109	111	22	97	96	0	1.325	1.429	1.351	1.574	1.907	1.341	0.838	80	393	1216	1156	0.406	693	523	680	476	0
5	7	16	""	"iYNL217W"	3760	27420	130	209	207	110	46	55	67	75	60	0	804	749	428	114	125	73	85	83	0	0.236	0.254	0.263	0.266	2.265	0.293	0.626	120	503	853	796	-2.082	163	690	161	635	0
5	8	16	""	"iYNL215W"	3920	27450	100	299	301	52	47	50	15	100	100	0	763	742	125	113	115	23	100	100	0	0.388	0.404	0.394	0.404	1.341	0.377	0.846	80	340	902	883	-1.367	252	650	254	629	0
5	9	16	""	"iYNL213C"	4080	27450	100	280	276	63	49	51	17	98	98	0	1014	985	164	109	112	23	100	100	0	0.255	0.259	0.265	0.244	1.607	0.249	0.808	80	369	1136	1103	-1.970	231	905	227	876	0
5	10	16	""	"iYNL211C"	4260	27450	100	1111	1060	280	48	50	15	100	100	0	1157	1125	205	107	108	21	100	100	0	1.012	0.994	1.030	0.959	1.437	1.045	0.836	80	408	2113	2030	0.018	1063	1050	1012	1018	0
5	11	16	""	"iYNL209W"	4430	27450	100	314	291	93	43	45	14	97	95	0	618	591	115	101	102	19	100	100	0	0.524	0.506	0.513	0.450	1.920	0.521	0.830	80	357	788	738	-0.932	271	517	248	490	0
5	12	16	""	"iYNL207W"	4590	27460	100	840	802	184	41	43	13	100	100	0	508	488	115	99	102	20	100	100	0	1.954	1.956	1.910	2.013	1.545	1.993	0.851	80	371	1208	1150	0.966	799	409	761	389	0
5	13	16	""	"iYOL125W"	4760	27460	110	391	375	67	45	47	15	100	100	0	546	534	97	103	104	20	100	100	0	0.781	0.766	0.743	0.772	1.382	0.742	0.848	80	439	789	761	-0.357	346	443	330	431	0
5	14	16	""	"iYOL123W"	4940	27460	110	1064	970	257	43	46	14	100	100	0	570	552	114	103	104	20	100	100	0	2.186	2.065	2.103	2.023	1.444	2.265	0.833	80	439	1488	1376	1.128	1021	467	927	449	0
5	15	16	""	"iYOL121C"	5110	27460	100	422	397	95	41	42	11	100	100	0	1291	1224	253	99	101	18	100	100	0	0.320	0.316	0.320	0.315	1.459	0.304	0.845	80	370	1573	1481	-1.646	381	1192	356	1125	0
5	16	16	""	"iYOL119C"	5270	27460	100	155	153	40	41	43	11	100	98	0	702	689	125	102	103	18	100	100	0	0.190	0.191	0.187	0.181	1.523	0.183	0.733	80	369	714	699	-2.396	114	600	112	587	0
5	17	16	""	"iYOL117W"	5450	27460	100	327	305	77	42	44	11	100	100	0	1391	1327	255	107	108	20	100	100	0	0.222	0.216	0.221	0.206	1.561	0.207	0.825	80	396	1569	1483	-2.172	285	1284	263	1220	0
5	18	16	""	"iYOL115W"	5610	27460	90	167	164	37	41	42	11	100	100	0	462	461	82	100	103	20	100	100	0	0.348	0.341	0.357	0.333	1.597	0.317	0.720	52	312	488	484	-1.523	126	362	123	361	0
5	19	16	""	"iYOL081W"	5780	27470	110	938	903	146	40	47	36	100	100	0	930	885	175	98	101	22	100	100	0	1.079	1.097	1.077	1.112	1.335	1.087	0.865	80	464	1730	1650	0.110	898	832	863	787	0
5	20	16	""	"iYOL078W"	5950	27470	100	816	797	144	39	41	10	100	100	0	1075	1030	255	97	98	16	100	100	0	0.794	0.812	0.803	0.854	1.615	0.752	0.818	80	364	1755	1691	-0.332	777	978	758	933	0
5	21	16	""	"iYOL076W"	6120	27470	110	774	741	161	41	46	26	100	100	0	393	391	63	96	102	39	98	98	0	2.468	2.373	2.316	2.361	1.540	2.573	0.770	80	450	1030	995	1.303	733	297	700	295	0
5	22	16	""	"iYOL073C"	6290	27470	100	294	269	86	39	43	22	96	91	0	500	483	92	94	99	36	100	100	0	0.628	0.591	0.606	0.511	2.064	0.606	0.787	80	396	661	619	-0.671	255	406	230	389	0
5	23	16	""	"iYOL071W"	6460	27470	100	598	523	183	39	40	10	100	100	0	501	476	113	95	96	17	100	100	0	1.377	1.270	1.318	1.151	1.852	1.365	0.816	80	396	965	865	0.461	559	406	484	381	0
5	24	16	""	"iYOL069W"	6630	27480	100	711	657	210	42	43	10	100	100	0	531	516	177	98	99	17	100	98	0	1.545	1.471	1.466	1.548	1.683	1.446	0.854	80	428	1102	1033	0.628	669	433	615	418	0
5	1	17	""	"iYOR248W"	2710	27610	120	1085	934	363	50	130	271	88	80	0	1236	1066	448	115	144	112	90	87	0	0.923	0.930	0.911	1.032	2.091	0.894	0.869	120	541	2156	1835	-0.115	1035	1121	884	951	0
5	2	17	""	"iYOR250C"	2880	27610	100	491	476	111	63	194	336	81	0	0	1289	1228	272	127	177	142	100	97	0	0.368	0.375	0.373	0.374	1.405	0.441	0.316	80	340	1590	1514	-1.441	428	1162	413	1101	-50
5	3	17	""	"iYOR252W"	3060	27610	100	339	327	62	56	61	25	100	100	0	663	661	90	122	127	33	100	100	0	0.523	0.503	0.505	0.495	1.278	0.494	0.839	80	396	824	810	-0.935	283	541	271	539	0
5	4	17	""	"iYOR254C"	3230	27610	110	791	762	153	50	53	18	100	100	0	1639	1615	223	115	117	23	100	100	0	0.486	0.475	0.477	0.464	1.361	0.471	0.875	80	434	2265	2212	-1.040	741	1524	712	1500	0
[truncated: 2,187,994 more chars]
