# Supplementary material for: Genome-Wide Mapping of the Cohesin Complex in the Yeast Saccharomyces cerevisiae
Source: PLoS Biol. 2004 Jul 27;2(9):e259. doi: 10.1371/journal.pbio.0020259 (PMC490026; doi:10.1371/journal.pbio.0020259)
Supplement: Dataset S22 — Cy3 = genomic DNA; Cy5 = ChIP cdc16-ts Mcd1-18Myc in W303. (2.5 MB XLS). [file pbio.0020259.sd022.xls]

ATF	1.0
27	43    
"Type=GenePix Results 1.4"
"DateTime=2000/11/08 10:52:05"
"Settings=C:\Documents and Settings\jen.JEN-W2000\My Documents\cohesinarrayData\UberP2_019.gps"
"GalFile=C:\Documents and Settings\jen.JEN-W2000\Desktop\UberChipP13Corrected.gal"
"Scanner=GenePix 4000A [46495]"
"Comment=Koshland cy3=genomic cy5=MCD1-myc, no nocodozole"
"PixelSize=10"
"ImageName=635 nm	532 nm"
"FileName=C:\Documents and Settings\jen.JEN-W2000\My Documents\cohesinarrayData\UberP2_019_635_nm.tif	C:\Documents and Settings\jen.JEN-W2000\My Documents\cohesinarrayData\UberP2_019_532_nm.tif"
"PMTVolts=560	620"
"ScanPower=100	100"
"FocusPosition=0"
"NormalizationFactor:RatioOfMedians=1.41112"
"NormalizationFactor:RatioOfMeans=1.41209"
"NormalizationFactor:MedianOfRatios=1.41281"
"NormalizationFactor:MeanOfRatios=1.38848"
"NormalizationFactor:RegressionRatio=1.45577"
"JpegImage=C:\Documents and Settings\jen.JEN-W2000\My Documents\cohesinarrayData\UberP2_019new.jpg"
"RatioFormulation=W1/W2 (635 nm/532 nm)"
"Barcode="
"ImageOrigin=1600, 19540"
"JpegOrigin=2470, 20040"
"Creator=GenePix Pro 3.0.6.89"
"Temperature=36.88"
"LaserPower=2.2	1.49"
"LaserOnTime=51281	50861"
"Supplier="
"Block"	"Column"	"Row"	"Name"	"ID"	"X"	"Y"	"Dia."	"F635 Median"	"F635 Mean"	"F635 SD"	"B635 Median"	"B635 Mean"	"B635 SD"	"% > B635+1SD"	"% > B635+2SD"	"F635 % Sat."	"F532 Median"	"F532 Mean"	"F532 SD"	"B532 Median"	"B532 Mean"	"B532 SD"	"% > B532+1SD"	"% > B532+2SD"	"F532 % Sat."	"Ratio of Medians"	"Ratio of Means"	"Median of Ratios"	"Mean of Ratios"	"Ratios SD"	"Rgn Ratio"	"Rgn R�"	"F Pixels"	"B Pixels"	"Sum of Medians"	"Sum of Means"	"Log Ratio"	"F635 Median - B635"	"F532 Median - B532"	"F635 Mean - B635"	"F532 Mean - B532"	"Flags"
1	1	1	"TFC3"	"YAL001C"	2830	20310	100	6906	6667	1616	60	156	311	100	100	0	2258	2156	711	110	138	102	100	100	0	3.187	3.229	3.277	3.391	1.321	3.174	0.904	80	487	8994	8653	1.672	6846	2148	6607	2046	0
1	2	1	""	"YAL018C"	3010	20320	100	1681	1694	316	57	73	64	100	100	0	3218	3217	591	111	122	47	100	100	0	0.523	0.527	0.529	0.527	1.195	0.516	0.917	80	427	4731	4743	-0.936	1624	3107	1637	3106	0
1	3	1	"FUN19"	"YAL034C"	3180	20320	110	4482	4377	1263	61	90	137	100	100	0	1996	1920	753	110	140	202	98	98	0	2.344	2.385	2.513	2.518	1.414	2.346	0.872	80	457	6307	6126	1.229	4421	1886	4316	1810	0
1	4	1	"SPC72"	"YAL047C"	3340	20320	110	3713	3666	720	69	126	247	100	100	0	5725	5551	1657	119	175	283	100	100	0	0.650	0.662	0.642	0.704	1.435	0.607	0.898	80	408	9250	9029	-0.621	3644	5606	3597	5432	0
1	5	1	""	"YAL065C"	3500	20320	130	5286	4948	1548	60	87	176	100	100	0	8902	8266	2548	121	144	166	100	100	0	0.595	0.600	0.605	0.593	1.417	0.585	0.928	120	579	14007	13033	-0.749	5226	8781	4888	8145	0
1	6	1	"CDC15"	"YAR019C"	3680	20330	110	1719	2147	1373	54	109	326	100	98	0	1267	1896	1817	114	159	332	100	98	0	1.444	1.175	1.389	1.314	1.527	0.956	0.745	80	444	2818	3875	0.530	1665	1153	2093	1782	0
1	7	1	"SSA1"	"YAL005C"	3850	20320	110	5169	5267	595	62	238	642	100	100	0	5438	5458	747	118	271	722	100	100	0	0.960	0.975	0.969	0.978	1.109	0.930	0.892	80	417	10427	10545	-0.059	5107	5320	5205	5340	0
1	8	1	"FUN26"	"YAL022C"	4010	20310	150	1457	1291	558	57	154	498	86	64	0	2101	1855	876	113	200	560	85	71	0	0.704	0.708	0.681	0.767	1.690	0.717	0.829	156	697	3388	2976	-0.506	1400	1988	1234	1742	0
1	9	1	"FUN11"	"YAL036C"	4170	20310	140	1575	1482	450	52	54	16	100	100	0	3579	3331	1085	109	113	42	100	100	0	0.439	0.444	0.464	0.448	1.357	0.424	0.888	156	592	4993	4652	-1.188	1523	3470	1430	3222	0
1	10	1	""	"YAL053W"	4350	20320	120	372	425	231	53	57	20	100	100	0	690	785	432	106	109	28	100	100	0	0.546	0.548	0.540	0.554	1.639	0.515	0.823	120	447	903	1051	-0.872	319	584	372	679	0
1	11	1	""	"YAL068C"	4520	20300	140	8117	7806	1694	66	71	28	100	100	0	7135	6731	2008	117	123	36	100	100	0	1.147	1.170	1.148	1.290	1.677	1.129	0.939	156	626	15069	14354	0.198	8051	7018	7740	6614	0
1	12	1	""	"YAR028W"	4690	20300	130	2261	2262	301	64	71	28	100	100	0	3934	3933	494	117	124	38	100	100	0	0.576	0.576	0.574	0.575	1.102	0.558	0.938	120	490	6014	6014	-0.797	2197	3817	2198	3816	0
1	13	1	"RPB5"	"YBR154C"	4860	20310	140	1807	1714	569	53	57	17	100	100	0	2355	2191	691	105	110	29	100	100	0	0.780	0.796	0.811	0.781	1.356	0.793	0.952	156	567	4004	3747	-0.359	1754	2250	1661	2086	0
1	14	1	"SSE2"	"YBR169C"	5030	20310	150	4192	4010	1568	50	53	14	100	100	0	3205	3087	1166	103	106	23	100	100	0	1.335	1.327	1.350	1.313	1.339	1.334	0.965	156	664	7244	6944	0.417	4142	3102	3960	2984	0
1	15	1	"MBA1"	"YBR185C"	5200	20310	120	1032	1157	557	48	51	14	100	100	0	2085	2246	977	102	104	22	100	100	0	0.496	0.517	0.525	0.512	1.254	0.517	0.918	120	432	2967	3253	-1.011	984	1983	1109	2144	0
1	16	1	"DER1"	"YBR201W"	5360	20300	140	662	652	136	49	51	13	100	100	0	2120	2040	513	109	111	23	100	100	0	0.305	0.312	0.311	0.324	1.471	0.298	0.929	156	631	2624	2534	-1.714	613	2011	603	1931	0
1	17	1	"APG12"	"YBR217W"	5530	20300	130	2112	2061	459	53	56	15	100	100	0	1938	1893	508	110	113	24	100	100	0	1.126	1.126	1.145	1.147	1.167	1.090	0.947	120	540	3887	3791	0.172	2059	1828	2008	1783	0
1	18	1	"PBP2"	"YBR233W"	5700	20300	130	1183	1175	372	55	58	17	100	100	0	3122	3089	984	108	113	36	100	100	0	0.374	0.376	0.371	0.376	1.230	0.365	0.948	120	508	4142	4101	-1.418	1128	3014	1120	2981	0
1	19	1	"ICS4"	"YBR158W"	5880	20300	140	1449	1437	303	52	54	15	100	99	0	3818	3844	676	109	114	35	100	100	0	0.377	0.371	0.372	0.361	1.356	0.361	0.923	156	521	5106	5120	-1.409	1397	3709	1385	3735	0
1	20	1	"UMP1"	"YBR173C"	6040	20310	140	554	551	229	52	53	12	100	100	0	1725	1656	589	110	113	22	100	100	0	0.311	0.323	0.314	0.302	1.444	0.326	0.937	156	483	2117	2045	-1.686	502	1615	499	1546	0
1	21	1	"RPS9B"	"YBR189W"	6210	20320	140	1143	1008	420	51	54	17	100	99	0	2398	2220	801	110	117	34	99	99	0	0.477	0.454	0.457	0.428	1.370	0.457	0.943	156	479	3380	3067	-1.067	1092	2288	957	2110	0
1	22	1	"KTR3"	"YBR205W"	6380	20310	140	1158	1080	424	52	53	12	100	100	0	2956	2726	1029	109	111	22	100	100	0	0.388	0.393	0.398	0.391	1.350	0.385	0.932	156	514	3953	3645	-1.364	1106	2847	1028	2617	0
1	23	1	"PDB1"	"YBR221C"	6560	20300	140	587	590	271	55	57	14	100	100	0	1860	1787	717	111	113	25	100	100	0	0.304	0.319	0.310	0.315	1.344	0.318	0.908	156	516	2281	2211	-1.717	532	1749	535	1676	0
1	24	1	"PRP5"	"YBR237W"	6720	20300	130	2288	2223	676	56	58	16	100	100	0	2243	2204	767	108	112	27	100	100	0	1.045	1.034	1.047	1.058	1.250	1.004	0.937	120	573	4367	4263	0.064	2232	2135	2167	2096	0
1	1	2	"RPN4"	"YDL020C"	2810	20490	110	1950	2257	869	52	59	47	100	100	0	1485	1576	653	101	107	32	100	100	0	1.371	1.495	1.480	1.548	1.280	1.446	0.941	80	423	3282	3680	0.456	1898	1384	2205	1475	0
1	2	2	""	"YDL036C"	2970	20490	120	6223	5812	2744	52	57	21	100	100	0	5291	4885	2415	103	108	27	100	100	0	1.189	1.205	1.215	1.284	1.585	1.193	0.939	120	408	11359	10542	0.250	6171	5188	5760	4782	0
1	3	2	"SLC1"	"YDL052C"	3150	20490	110	824	851	169	55	63	34	100	100	0	1723	1784	410	103	109	33	100	100	0	0.475	0.474	0.467	0.478	1.268	0.452	0.912	80	359	2389	2477	-1.075	769	1620	796	1681	0
1	4	2	""	"YDL068W"	3320	20490	120	2203	2110	431	61	69	53	100	100	0	1721	1651	367	108	116	64	100	100	0	1.328	1.328	1.321	1.337	1.282	1.327	0.925	120	409	3755	3592	0.409	2142	1613	2049	1543	0
1	5	2	"SUB2"	"YDL084W"	3490	20480	110	2779	2765	465	59	63	22	100	100	0	2768	2756	646	111	115	36	100	100	0	1.024	1.023	1.015	1.046	1.248	0.991	0.924	80	349	5377	5351	0.034	2720	2657	2706	2645	0
1	6	2	""	"YDL100C"	3650	20490	110	938	969	265	53	55	16	100	100	0	3014	3047	777	105	112	38	100	100	0	0.304	0.311	0.319	0.310	1.212	0.303	0.933	80	346	3794	3858	-1.717	885	2909	916	2942	0
1	7	2	""	"YDL024C"	3810	20480	110	2688	2634	424	56	66	67	100	100	0	4144	4004	828	112	132	130	100	100	0	0.653	0.662	0.661	0.672	1.207	0.632	0.917	80	372	6664	6470	-0.615	2632	4032	2578	3892	0
1	8	2	"NAT1"	"YDL040C"	3990	20490	110	902	887	284	54	63	41	100	100	0	1722	1778	553	107	124	127	100	100	0	0.525	0.499	0.497	0.492	1.233	0.496	0.940	80	381	2463	2504	-0.929	848	1615	833	1671	0
1	9	2	"MBP1"	"YDL056W"	4160	20480	110	3281	3397	644	51	55	20	100	100	0	1940	1960	600	103	107	26	100	100	0	1.758	1.802	1.822	1.894	1.317	1.728	0.925	80	366	5067	5203	0.814	3230	1837	3346	1857	0
1	10	2	""	"YDL072C"	4330	20490	120	426	403	134	49	51	13	99	98	0	1575	1471	467	101	104	25	100	100	0	0.256	0.258	0.253	0.246	1.494	0.253	0.920	120	381	1851	1724	-1.967	377	1474	354	1370	0
1	11	2	"ASM4"	"YDL088C"	4500	20490	110	1091	1124	301	52	55	17	100	100	0	1637	1765	537	103	107	26	100	100	0	0.677	0.645	0.662	0.650	1.231	0.625	0.921	80	337	2573	2734	-0.562	1039	1534	1072	1662	0
1	12	2	"QRI7"	"YDL104C"	4660	20480	110	1673	1794	472	60	67	27	100	100	0	3773	3981	1122	113	132	64	100	100	0	0.441	0.448	0.442	0.451	1.219	0.430	0.930	80	322	5273	5602	-1.182	1613	3660	1734	3868	0
1	13	2	"CPH1"	"YDR155C"	4830	20470	120	652	696	205	59	70	42	100	100	0	1288	1329	414	113	136	79	99	99	0	0.505	0.524	0.511	0.533	1.308	0.503	0.901	120	302	1768	1853	-0.987	593	1175	637	1216	0
1	14	2	"HSP42"	"YDR171W"	5000	20490	100	366	442	247	55	82	135	91	62	0	1710	1951	905	113	172	457	96	90	0	0.195	0.211	0.198	0.191	1.526	0.216	0.897	80	343	1908	2225	-2.360	311	1597	387	1838	0
1	15	2	""	"YDR186C"	5180	20480	100	588	795	575	55	91	171	97	85	0	804	1088	895	110	217	617	60	21	0	0.768	0.757	0.764	0.786	1.632	0.466	0.680	80	361	1227	1718	-0.381	533	694	740	978	0
1	16	2	""	"YDR202C"	5340	20480	100	445	590	349	49	53	15	100	100	0	1307	1660	966	104	105	20	100	100	0	0.329	0.348	0.332	0.346	1.420	0.335	0.883	80	317	1599	2097	-1.603	396	1203	541	1556	0
1	17	2	"SPR28"	"YDR218C"	5520	20480	100	383	600	437	50	53	14	100	100	0	876	1202	833	105	107	22	100	100	0	0.432	0.501	0.477	0.484	1.501	0.482	0.829	80	360	1104	1647	-1.211	333	771	550	1097	0
1	18	2	"LYS4"	"YDR234W"	5690	20470	110	802	967	538	50	54	16	100	100	0	1553	1814	1019	106	108	23	100	100	0	0.520	0.537	0.516	0.559	1.496	0.515	0.905	80	313	2199	2625	-0.944	752	1447	917	1708	0
1	19	2	"SAC3"	"YDR159W"	5850	20470	150	1807	1893	974	52	54	14	100	100	0	3680	3928	2094	107	113	41	96	95	0	0.491	0.482	0.479	0.559	2.137	0.469	0.955	156	256	5328	5662	-1.026	1755	3573	1841	3821	0
1	20	2	""	"YDR175C"	6020	20480	130	1396	1341	402	54	54	11	100	100	0	2837	2780	812	112	115	24	100	100	0	0.492	0.482	0.470	0.478	1.230	0.474	0.938	120	199	4067	3955	-1.022	1342	2725	1287	2668	0
1	21	2	"RVB1"	"YDR190C"	6190	20480	120	2084	2027	1009	55	56	14	100	100	0	2618	2671	1349	113	116	23	100	100	0	0.810	0.771	0.758	0.762	1.295	0.757	0.949	120	231	4534	4530	-0.304	2029	2505	1972	2558	0
1	22	2	"EBS1"	"YDR206W"	6360	20480	120	949	1129	734	52	54	15	100	100	0	1445	1781	1163	111	112	21	100	100	0	0.672	0.645	0.644	0.646	1.301	0.627	0.925	120	244	2231	2747	-0.573	897	1334	1077	1670	0
1	23	2	""	"YDR222W"	6530	20470	120	1357	1359	641	53	56	25	100	100	0	2136	2109	1083	107	111	21	100	100	0	0.643	0.652	0.672	0.680	1.347	0.625	0.942	120	249	3333	3308	-0.638	1304	2029	1306	2002	0
1	24	2	"SEC26"	"YDR238C"	6700	20470	140	2564	2228	1317	53	55	20	100	100	0	2708	2778	1617	107	111	30	100	99	0	0.965	0.814	0.802	0.797	1.424	0.809	0.937	156	504	5112	4846	-0.051	2511	2601	2175	2671	0
1	1	3	"PAD1"	"YDR538W"	2780	20640	110	593	520	216	56	61	26	100	100	0	2194	2002	971	121	140	102	100	100	0	0.259	0.247	0.245	0.250	1.277	0.234	0.928	80	364	2610	2345	-1.949	537	2073	464	1881	0
1	2	3	"GCN4"	"YEL009C"	2950	20660	120	857	754	315	53	68	58	99	97	0	1774	1657	606	108	135	128	100	100	0	0.483	0.453	0.451	0.422	1.488	0.456	0.930	120	327	2470	2250	-1.051	804	1666	701	1549	0
1	3	3	"RIP1"	"YEL024W"	3130	20650	130	1247	1150	471	52	64	54	100	100	0	2619	2387	994	105	120	90	100	100	0	0.475	0.481	0.487	0.485	1.265	0.470	0.950	120	354	3709	3380	-1.073	1195	2514	1098	2282	0
1	4	3	"UTR2"	"YEL040W"	3290	20660	110	2658	2613	901	52	55	21	100	100	0	3539	3619	1119	106	112	31	100	100	0	0.759	0.729	0.750	0.707	1.321	0.736	0.915	80	252	6039	6074	-0.398	2606	3433	2561	3513	0
1	5	3	"HAT2"	"YEL056W"	3460	20650	100	1675	1793	614	55	64	40	100	100	0	1915	2059	854	111	118	39	100	100	0	0.898	0.892	0.917	0.949	1.427	0.849	0.898	80	311	3424	3686	-0.155	1620	1804	1738	1948	0
1	6	3	""	"YEL071W"	3630	20650	100	649	820	504	56	81	76	100	100	0	1544	1776	910	112	160	149	100	98	0	0.414	0.459	0.434	0.449	1.429	0.451	0.780	80	312	2025	2428	-1.272	593	1432	764	1664	0
1	7	3	""	"YDR542W"	3790	20650	120	7247	6869	3297	57	70	50	100	100	0	6362	6225	2792	117	156	167	99	99	0	1.151	1.115	1.131	1.082	1.584	1.131	0.949	120	298	13435	12920	0.203	7190	6245	6812	6108	0
1	8	3	"VAC8"	"YEL013W"	3970	20650	120	2914	2638	814	60	65	32	100	100	0	4659	4231	1373	115	131	130	100	99	0	0.628	0.626	0.620	0.638	1.444	0.610	0.947	120	325	7398	6694	-0.671	2854	4544	2578	4116	0
1	9	3	""	"YEL028W"	4140	20660	110	1230	1365	548	56	60	21	100	100	0	2047	2266	850	112	115	27	100	100	0	0.607	0.608	0.605	0.593	1.303	0.607	0.928	80	346	3109	3463	-0.721	1174	1935	1309	2154	0
1	10	3	""	"YEL044W"	4310	20650	100	476	534	177	55	58	18	100	100	0	1117	1180	354	111	120	46	100	100	0	0.418	0.448	0.431	0.444	1.278	0.440	0.899	80	320	1427	1548	-1.257	421	1006	479	1069	0
1	11	3	""	"YEL059W"	4480	20640	110	591	610	159	60	72	49	100	100	0	1619	1601	393	115	129	80	100	100	0	0.353	0.370	0.365	0.370	1.203	0.360	0.933	80	372	2035	2036	-1.502	531	1504	550	1486	0
1	12	3	""	"YEL075C"	4650	20650	130	6841	6072	2441	75	82	36	100	100	0	13263	11865	4358	122	139	77	100	100	0	0.515	0.511	0.508	0.484	1.524	0.511	0.956	120	388	19907	17740	-0.958	6766	13141	5997	11743	0
1	13	3	""	"YFR022W"	4810	20630	140	4240	4102	1447	68	77	39	100	100	0	3950	3648	1300	119	138	71	100	100	0	1.089	1.143	1.165	1.147	1.290	1.139	0.943	156	399	8003	7563	0.123	4172	3831	4034	3529	0
1	14	3	"CDC26"	"YFR036W"	4980	20650	110	1436	1492	522	58	66	38	100	100	0	2501	2622	771	115	126	56	100	100	0	0.578	0.572	0.553	0.556	1.298	0.574	0.892	80	342	3764	3941	-0.792	1378	2386	1434	2507	0
1	15	3	"RPN12"	"YFR052W"	5160	20680	150	1238	1216	298	60	87	142	99	98	0	2588	2579	506	116	193	512	99	98	0	0.477	0.469	0.475	0.458	1.306	0.439	0.900	156	529	3650	3619	-1.069	1178	2472	1156	2463	0
1	16	3	"SCL1"	"YGL011C"	5330	20640	130	5602	4953	1895	55	62	36	100	100	0	2559	2252	949	107	121	80	96	95	0	2.262	2.283	2.196	2.516	1.695	2.267	0.933	120	347	7999	7043	1.178	5547	2452	4898	2145	0
1	17	3	"CWH41"	"YGL027C"	5490	20650	140	2853	2671	1421	53	57	19	100	100	0	4807	4509	2323	107	116	39	100	99	0	0.596	0.595	0.588	0.601	1.814	0.591	0.947	156	445	7500	7020	-0.747	2800	4700	2618	4402	0
1	18	3	"DST1"	"YGL043W"	5670	20640	110	813	1259	906	50	53	16	100	100	0	1375	2070	1604	108	113	32	100	100	0	0.602	0.616	0.615	0.671	1.560	0.570	0.885	80	347	2030	3171	-0.732	763	1267	1209	1962	0
1	19	3	"HIS2"	"YFR025C"	5830	20620	150	1361	1317	514	50	52	13	100	100	0	2416	2212	863	107	108	23	100	100	0	0.568	0.602	0.602	0.612	1.330	0.591	0.954	156	397	3620	3372	-0.817	1311	2309	1267	2105	0
1	20	3	"SAP155"	"YFR040W"	6000	20630	120	1686	2058	1355	55	56	14	100	100	0	1675	2139	1611	112	113	23	100	100	0	1.044	0.988	1.078	1.055	1.298	0.908	0.900	120	306	3194	4030	0.061	1631	1563	2003	2027	0
1	21	3	""	"YFR056C"	6170	20640	120	928	886	232	55	58	15	100	100	0	1313	1233	330	116	117	24	100	100	0	0.729	0.744	0.739	0.756	1.328	0.729	0.950	120	347	2070	1948	-0.455	873	1197	831	1117	0
1	22	3	""	"YGL015C"	6350	20630	130	1338	1309	550	50	53	14	100	100	0	1821	1753	779	107	110	23	100	100	0	0.751	0.765	0.777	0.781	1.208	0.734	0.947	120	345	3002	2905	-0.412	1288	1714	1259	1646	0
1	23	3	"RPL24A"	"YGL031C"	6510	20650	130	644	710	472	50	52	22	100	100	0	1342	1434	842	104	106	21	99	99	0	0.480	0.496	0.472	0.478	1.681	0.509	0.927	120	356	1832	1990	-1.059	594	1238	660	1330	0
1	24	3	""	"YGL047W"	6680	20630	120	590	616	385	51	53	23	100	99	0	2207	2137	1112	102	108	32	100	100	0	0.256	0.278	0.257	0.265	1.438	0.287	0.895	120	459	2644	2600	-1.965	539	2105	565	2035	0
1	1	4	"MRP13"	"YGR084C"	2750	20800	160	1236	1197	268	62	68	52	100	99	0	4198	4071	804	128	138	76	100	100	0	0.288	0.288	0.290	0.284	1.315	0.284	0.930	208	707	5244	5078	-1.794	1174	4070	1135	3943	0
1	2	4	"MDR1"	"YGR100W"	2930	20830	150	854	879	562	58	82	96	86	82	0	2394	2513	1677	121	148	135	85	84	0	0.350	0.343	0.334	0.384	2.190	0.322	0.957	156	285	3069	3213	-1.514	796	2273	821	2392	0
1	3	4	"SPT6"	"YGR116W"	3110	20820	100	1576	1604	620	52	72	69	100	100	0	2545	2686	1201	107	133	117	100	100	0	0.625	0.602	0.609	0.612	1.351	0.561	0.889	80	203	3962	4131	-0.678	1524	2438	1552	2579	0
1	4	4	"PHB1"	"YGR132C"	3270	20800	140	851	843	161	51	65	58	100	100	0	3589	3628	598	111	127	99	100	100	0	0.230	0.225	0.226	0.222	1.266	0.217	0.897	156	226	4278	4309	-2.120	800	3478	792	3517	0
1	5	4	"RPL24B"	"YGR148C"	3440	20800	140	1393	1331	313	55	79	73	100	99	0	3895	3724	984	122	155	121	100	99	0	0.355	0.354	0.353	0.362	1.464	0.336	0.917	156	278	5111	4878	-1.496	1338	3773	1276	3602	0
1	6	4	""	"YGR164W"	3610	20820	100	1453	1444	262	58	92	86	100	100	0	3031	2990	543	134	188	163	100	100	0	0.482	0.485	0.487	0.486	1.240	0.464	0.907	80	233	4292	4242	-1.054	1395	2897	1386	2856	0
1	7	4	"CTT1"	"YGR088W"	3770	20800	140	1634	1578	340	57	85	78	100	98	0	5829	5699	1091	127	175	156	100	99	0	0.277	0.273	0.279	0.270	1.251	0.262	0.902	156	257	7279	7093	-1.854	1577	5702	1521	5572	0
1	8	4	"SRB5"	"YGR104C"	3940	20800	140	4735	4482	1027	59	61	18	100	100	0	4735	4569	958	117	120	27	100	100	0	1.013	0.993	1.020	0.981	1.265	0.994	0.916	156	274	9294	8875	0.018	4676	4618	4423	4452	0
1	9	4	"SEC35"	"YGR120C"	4120	20810	120	1333	1236	435	60	63	18	100	100	0	2883	2654	850	115	118	27	100	100	0	0.460	0.463	0.468	0.449	1.320	0.460	0.947	120	298	4041	3715	-1.121	1273	2768	1176	2539	0
1	10	4	""	"YGR136W"	4290	20810	130	2271	2209	539	69	78	45	100	100	0	2406	2279	648	119	131	57	99	99	0	0.963	0.991	0.976	1.018	1.430	0.968	0.947	120	365	4489	4300	-0.055	2202	2287	2140	2160	0
1	11	4	"RSR1"	"YGR152C"	4460	20820	100	1351	1355	501	84	598	1186	56	0	0	3138	3204	1022	130	442	734	100	95	0	0.421	0.413	0.412	0.394	1.292	0.457	0.699	80	338	4275	4345	-1.247	1267	3008	1271	3074	0
1	12	4	""	"YGR168C"	4630	20810	100	6603	6577	627	97	1009	1525	100	100	0	4108	4102	433	126	706	986	100	100	0	1.634	1.630	1.632	1.631	1.104	1.613	0.945	80	330	10488	10456	0.708	6506	3982	6480	3976	-50
1	13	4	"ORC6"	"YHR118C"	4800	20820	100	3002	3273	1552	64	299	882	91	82	0	2586	2945	1370	111	262	571	98	93	0	1.187	1.132	1.116	1.102	1.392	1.139	0.926	80	322	5413	6043	0.247	2938	2475	3209	2834	0
1	14	4	""	"YHR134W"	4960	20810	110	1413	1547	681	54	56	16	100	100	0	2466	2572	1188	107	111	25	100	100	0	0.576	0.606	0.606	0.620	1.406	0.582	0.919	80	330	3718	3958	-0.796	1359	2359	1493	2465	0
1	15	4	"IMP3"	"YHR148W"	5140	20820	100	3406	4419	2825	55	58	22	100	100	0	3386	4613	2876	105	116	58	98	98	0	1.021	0.968	1.026	0.967	1.394	0.975	0.894	80	285	6632	8872	0.030	3351	3281	4364	4508	0
1	16	4	"DNA2"	"YHR164C"	5310	20810	100	792	874	391	52	59	30	100	98	0	1477	1609	716	101	111	55	100	100	0	0.538	0.545	0.545	0.547	1.469	0.534	0.920	80	312	2116	2330	-0.895	740	1376	822	1508	0
1	17	4	""	"YHR180W"	5480	20810	100	730	895	478	57	66	37	100	100	0	1470	1825	947	107	121	43	100	100	0	0.494	0.488	0.488	0.485	1.348	0.478	0.896	80	299	2036	2556	-1.018	673	1363	838	1718	0
1	18	4	""	"YHR196W"	5650	20810	100	1446	1540	629	52	57	20	100	100	0	2816	3048	1292	109	119	43	100	100	0	0.515	0.506	0.496	0.515	1.346	0.490	0.923	80	332	4101	4427	-0.957	1394	2707	1488	2939	0
1	19	4	""	"YHR122W"	5820	20810	100	700	847	532	50	52	13	100	100	0	1323	1524	865	104	104	20	100	100	0	0.533	0.561	0.540	0.537	1.500	0.567	0.927	80	300	1869	2217	-0.907	650	1219	797	1420	0
1	20	4	""	"YHR138C"	5990	20810	100	1093	1431	952	54	56	13	100	100	0	1726	2177	1458	108	110	23	100	100	0	0.642	0.666	0.598	0.657	1.427	0.643	0.888	80	316	2657	3446	-0.639	1039	1618	1377	2069	0
1	21	4	"SPO12"	"YHR152W"	6160	20810	100	1148	1113	467	55	58	16	100	100	0	2580	2311	1034	112	115	26	100	100	0	0.443	0.481	0.464	0.486	1.296	0.466	0.948	80	365	3561	3257	-1.175	1093	2468	1058	2199	0
1	22	4	""	"YHR168W"	6330	20810	100	1150	1896	1569	53	55	17	100	100	0	770	1309	1164	102	105	22	100	100	0	1.642	1.527	1.650	1.659	1.326	1.444	0.943	80	368	1765	3050	0.716	1097	668	1843	1207	0
1	23	4	"SSP1"	"YHR184W"	6490	20800	90	713	1001	670	49	52	15	100	100	0	1288	1926	1383	100	104	27	100	100	0	0.559	0.521	0.511	0.546	1.540	0.496	0.937	52	293	1852	2778	-0.839	664	1188	952	1826	0
1	24	4	"RPN10"	"YHR200W"	6650	20800	90	1183	1331	769	50	60	43	100	100	0	1036	1170	743	99	104	28	100	100	0	1.209	1.196	1.240	1.312	1.477	1.121	0.924	52	300	2070	2352	0.274	1133	937	1281	1071	0
1	1	5	""	"YJL058C"	2730	20970	150	6860	6997	1069	58	66	55	100	100	0	3384	3365	612	107	110	26	100	100	0	2.076	2.130	2.115	2.164	1.245	2.081	0.949	156	589	10079	10197	1.054	6802	3277	6939	3258	0
1	2	5	"SMC3"	"YJL074C"	2920	20970	150	5701	5480	1601	59	69	73	100	100	0	6601	6187	1782	114	122	43	100	100	0	0.870	0.893	0.905	0.895	1.174	0.885	0.959	156	328	12129	11494	-0.201	5642	6487	5421	6073	0
1	3	5	"DPB11"	"YJL090C"	3100	20960	150	1598	1612	674	54	67	54	100	100	0	5017	4670	1933	111	127	89	100	100	0	0.315	0.342	0.330	0.348	1.372	0.323	0.904	156	368	6450	6117	-1.668	1544	4906	1558	4559	0
1	4	5	"IME2"	"YJL106W"	3260	20970	140	3467	3254	829	53	57	21	100	100	0	5914	5562	1530	108	112	25	100	100	0	0.588	0.587	0.591	0.602	1.474	0.572	0.947	156	307	9220	8655	-0.766	3414	5806	3201	5454	0
1	5	5	""	"YJL122W"	3420	20970	140	876	1014	504	54	57	18	100	100	0	3021	2900	1130	114	119	28	100	100	0	0.283	0.345	0.325	0.331	1.404	0.353	0.903	156	300	3729	3746	-1.822	822	2907	960	2786	0
1	6	5	"TIF2"	"YJL138C"	3590	20970	140	1637	1615	472	58	64	39	100	100	0	5162	4918	1219	122	135	76	100	100	0	0.313	0.325	0.321	0.320	1.381	0.321	0.931	156	343	6619	6353	-1.674	1579	5040	1557	4796	0
1	7	5	"LAS21"	"YJL062W"	3770	20970	130	2711	2449	685	58	81	89	100	100	0	8258	7411	2315	123	149	140	100	100	0	0.326	0.328	0.328	0.335	1.220	0.312	0.946	120	314	10788	9679	-1.617	2653	8135	2391	7288	0
1	8	5	"PRY3"	"YJL078C"	3930	20970	130	1327	1326	276	62	200	304	98	96	0	6125	6045	1299	129	357	526	100	100	0	0.211	0.214	0.215	0.213	1.246	0.203	0.910	120	342	7261	7180	-2.245	1265	5996	1264	5916	0
1	9	5	""	"YJL094C"	4110	20980	120	6642	6229	2312	66	148	204	100	100	0	5388	5302	2011	126	275	381	99	96	0	1.250	1.191	1.191	1.212	1.367	1.183	0.961	120	354	11838	11339	0.322	6576	5262	6163	5176	0
1	10	5	"GZF3"	"YJL110C"	4270	20980	120	5818	5644	1330	72	75	21	100	100	0	4164	3953	1140	123	126	27	99	99	0	1.422	1.455	1.416	1.555	1.647	1.429	0.945	120	335	9787	9402	0.508	5746	4041	5572	3830	0
1	11	5	"NIT2"	"YJL126W"	4440	20980	120	4515	4014	1459	87	928	1408	92	75	0	6171	5392	1783	142	709	980	99	94	0	0.734	0.748	0.751	0.728	1.331	0.769	0.918	120	382	10457	9177	-0.445	4428	6029	3927	5250	0
1	12	5	""	"YJL142C"	4610	20930	60	3549	3523	387	3456	3387	510	15	0	0	2743	2774	367	2452	2404	444	37	6	0	0.320	0.208	0.806	1.053	2.926	1.112	0.357	32	148	384	389	-1.646	93	291	67	322	-100
1	13	5	""	"YKL054C"	4790	20980	100	696	1158	885	57	617	1256	31	10	0	779	1314	997	117	505	881	38	30	0	0.965	0.920	0.968	0.994	1.573	0.897	0.904	80	341	1301	2298	-0.051	639	662	1101	1197	0
1	14	5	""	"YKL070W"	4950	20960	140	814	861	523	54	56	17	98	96	0	1548	1407	833	111	112	25	97	94	0	0.529	0.623	0.629	0.647	1.448	0.621	0.965	156	444	2197	2103	-0.919	760	1437	807	1296	0
1	15	5	""	"YKL086W"	5140	20980	120	3031	2788	1773	53	55	14	100	100	0	3617	3460	2157	105	108	24	100	100	0	0.848	0.815	0.799	0.800	1.465	0.812	0.956	120	389	6490	6090	-0.238	2978	3512	2735	3355	0
1	16	5	"HSL1"	"YKL101W"	5290	20970	110	3858	4035	1841	54	56	22	100	100	0	2049	2251	1200	101	103	21	100	100	0	1.953	1.852	1.920	2.046	1.578	1.799	0.902	80	329	5752	6131	0.966	3804	1948	3981	2150	0
1	17	5	"SBA1"	"YKL117W"	5460	20970	120	4531	4074	2322	57	63	32	100	100	0	2468	2199	1225	105	113	33	100	99	0	1.893	1.918	1.925	1.939	1.487	1.935	0.953	120	382	6837	6111	0.921	4474	2363	4017	2094	0
1	18	5	""	"YKL133C"	5640	20980	120	1239	1182	624	56	60	21	99	99	0	2930	2594	1361	112	124	42	98	97	0	0.420	0.454	0.440	0.474	1.866	0.448	0.949	120	327	4001	3608	-1.252	1183	2818	1126	2482	0
1	19	5	"TOA2"	"YKL058W"	5790	20950	130	1780	1649	556	54	57	19	100	100	0	1810	1717	604	115	121	36	100	100	0	1.018	0.996	0.984	1.004	1.204	0.964	0.953	120	349	3421	3197	0.026	1726	1695	1595	1602	0
1	20	5	"MUD2"	"YKL074C"	5970	20960	140	1358	1563	1288	53	56	18	98	98	0	2425	3452	2823	113	116	27	99	98	0	0.564	0.452	0.434	0.442	1.800	0.446	0.947	156	463	3617	4849	-0.825	1305	2312	1510	3339	0
1	21	5	""	"YKL090W"	6150	20980	100	682	957	712	53	57	17	100	100	0	1796	2317	1473	113	116	27	100	100	0	0.374	0.410	0.387	0.379	1.497	0.422	0.890	80	316	2312	3108	-1.420	629	1683	904	2204	0
1	22	5	""	"YKL105C"	6310	20970	100	1118	1564	955	62	65	20	100	100	0	1427	1951	1293	109	114	27	100	100	0	0.801	0.815	0.841	0.870	1.539	0.770	0.877	80	351	2374	3344	-0.320	1056	1318	1502	1842	0
1	23	5	""	"YKL121W"	6480	20970	90	1598	1845	806	66	211	465	100	88	0	3625	4527	1848	112	296	660	100	100	0	0.436	0.403	0.391	0.395	1.215	0.393	0.935	52	340	5045	6194	-1.197	1532	3513	1779	4415	0
1	24	5	""	"YKL137W"	6660	20950	120	1695	1809	649	60	148	337	100	98	0	1150	1358	655	116	223	483	86	57	0	1.581	1.408	1.514	1.522	1.282	1.272	0.933	120	512	2669	2991	0.661	1635	1034	1749	1242	0
1	1	6	"RIC1"	"YLR039C"	2740	21160	120	2200	2265	1161	57	64	63	100	100	0	3991	3996	2063	109	114	30	100	100	0	0.552	0.568	0.565	0.571	1.392	0.554	0.928	120	422	6025	6095	-0.857	2143	3882	2208	3887	0
1	2	6	"SPT8"	"YLR055C"	2900	21150	130	1934	1896	320	68	75	66	100	100	0	3424	3370	696	122	125	31	100	100	0	0.565	0.563	0.559	0.568	1.133	0.534	0.924	120	396	5168	5076	-0.823	1866	3302	1828	3248	0
1	3	6	"RGR1"	"YLR071C"	3090	21160	120	2268	2273	1058	65	69	25	100	100	0	5023	5223	2412	125	128	33	100	99	0	0.450	0.433	0.433	0.439	1.569	0.426	0.953	120	390	7101	7306	-1.153	2203	4898	2208	5098	0
1	4	6	""	"YLR087C"	3250	21160	90	1064	1094	500	63	66	24	100	100	0	1441	1677	785	128	135	42	100	100	0	0.762	0.666	0.693	0.675	1.308	0.647	0.925	52	250	2314	2580	-0.391	1001	1313	1031	1549	0
1	5	6	"CDC45"	"YLR103C"	3420	21160	120	5037	4421	2055	63	66	21	100	99	0	5700	5142	2363	137	145	45	100	100	0	0.894	0.871	0.864	0.851	1.822	0.864	0.931	120	367	10537	9363	-0.161	4974	5563	4358	5005	0
1	6	6	"SRN2"	"YLR119W"	3590	21160	120	2089	1826	884	66	71	23	99	99	0	4544	3937	1879	141	150	45	100	100	0	0.459	0.464	0.455	0.436	1.695	0.453	0.930	120	378	6426	5556	-1.122	2023	4403	1760	3796	0
1	7	6	"TRX1"	"YLR043C"	3750	21150	90	1547	1533	180	81	217	418	100	100	0	2189	2182	285	158	398	748	100	96	0	0.722	0.717	0.705	0.719	1.156	0.685	0.889	52	296	3497	3476	-0.470	1466	2031	1452	2024	0
1	8	6	"YNT20"	"YLR059C"	3910	21120	110	2133	2153	204	481	750	687	100	91	0	3963	3919	376	962	1368	1242	100	87	0	0.550	0.565	0.564	0.566	1.121	0.534	0.916	80	423	4653	4629	-0.861	1652	3001	1672	2957	-100
1	9	6	"RPL10"	"YLR075W"	4110	21150	100	1294	1092	518	101	488	614	72	41	0	3436	2907	1363	175	908	1152	76	66	0	0.366	0.363	0.354	0.353	1.639	0.384	0.898	80	352	4454	3723	-1.451	1193	3261	991	2732	-50
1	10	6	""	"YLR091W"	4260	21150	110	2674	2641	516	83	91	34	100	100	0	3908	3787	892	143	147	39	100	100	0	0.688	0.702	0.687	0.712	1.198	0.685	0.950	80	362	6356	6202	-0.539	2591	3765	2558	3644	0
1	11	6	""	"YLR107W"	4430	21150	110	2249	2203	400	98	119	61	100	100	0	5020	4888	737	141	146	38	100	100	0	0.441	0.443	0.444	0.440	1.156	0.433	0.947	80	315	7030	6852	-1.182	2151	4879	2105	4747	0
1	12	6	""	"YLR123C"	4610	21150	210	939	931	213	82	672	1271	2	0	0	2224	2200	467	144	568	902	96	75	0	0.412	0.413	0.405	0.412	1.204	0.821	0.532	316	1201	2937	2905	-1.279	857	2080	849	2056	0
1	13	6	""	"YLR422W"	4780	21150	100	3072	2978	1095	59	64	22	100	100	0	5772	5395	2008	126	130	37	100	100	0	0.534	0.554	0.549	0.555	1.311	0.540	0.930	80	269	8659	8188	-0.906	3013	5646	2919	5269	0
1	14	6	"CAR2"	"YLR438W"	4950	21150	120	887	785	290	58	61	17	100	99	0	1696	1503	555	125	127	29	98	98	0	0.528	0.528	0.524	0.514	1.496	0.515	0.934	120	397	2400	2105	-0.922	829	1571	727	1378	0
1	15	6	""	"YLR454W"	5120	21150	110	992	1480	1128	54	59	42	100	100	0	1228	1901	1502	111	116	27	100	100	0	0.840	0.797	0.820	0.810	1.301	0.768	0.941	80	351	2055	3216	-0.252	938	1117	1426	1790	0
1	16	6	""	"YML003W"	5290	21140	110	3540	4141	1816	52	57	41	100	100	0	1708	2220	1515	103	106	22	100	100	0	2.173	1.932	2.249	2.202	1.394	1.719	0.897	80	371	5093	6206	1.120	3488	1605	4089	2117	0
1	17	6	"PPZ1"	"YML016C"	5460	21140	130	5461	5469	1619	56	58	16	100	100	0	4761	4631	1610	108	110	22	100	100	0	1.162	1.197	1.178	1.264	1.455	1.167	0.952	120	410	10058	9936	0.216	5405	4653	5413	4523	0
1	18	6	"RAD52"	"YML032C"	5630	21140	120	4007	4126	1935	61	64	18	100	100	0	3739	3595	1784	119	125	33	99	99	0	1.090	1.169	1.174	1.287	1.812	1.149	0.934	120	337	7566	7541	0.124	3946	3620	4065	3476	0
1	19	6	""	"YLR426W"	5800	21150	120	2201	2081	502	60	63	20	100	100	0	4995	4764	1221	119	126	34	100	100	0	0.439	0.435	0.440	0.426	1.640	0.420	0.918	120	389	7017	6666	-1.187	2141	4876	2021	4645	0
1	20	6	"SIR3"	"YLR442C"	5970	21150	110	1001	1143	588	60	62	16	100	100	0	2372	2526	1224	114	114	24	100	100	0	0.417	0.449	0.443	0.442	1.389	0.447	0.938	80	357	3199	3495	-1.263	941	2258	1083	2412	0
1	21	6	""	"YLR458W"	6140	21140	120	1208	1070	390	65	68	21	100	100	0	2608	2217	836	118	123	29	100	100	0	0.459	0.479	0.474	0.485	1.372	0.469	0.955	120	384	3633	3104	-1.123	1143	2490	1005	2099	0
1	22	6	"YAP1"	"YML007W"	6310	21140	130	14636	13606	4659	74	88	114	100	100	0	6294	6056	2266	130	136	53	100	98	0	2.362	2.283	2.237	2.467	1.633	2.270	0.961	120	421	20726	19458	1.240	14562	6164	13532	5926	0
1	23	6	""	"YML020W"	6480	21140	100	6668	6901	840	80	444	829	100	100	0	8842	8966	1228	138	667	1318	100	100	0	0.757	0.773	0.770	0.774	1.083	0.745	0.932	80	295	15292	15649	-0.402	6588	8704	6821	8828	-50
1	24	6	"AMD1"	"YML035C"	6650	21140	180	4652	4388	1288	61	164	456	100	99	0	7202	6788	1991	118	268	713	100	99	0	0.648	0.649	0.651	0.650	1.224	0.640	0.956	256	1145	11675	10997	-0.626	4591	7084	4327	6670	-100
1	1	7	"KEX2"	"YNL238W"	2720	21330	140	2733	2842	812	55	58	19	100	100	0	6167	6475	1967	109	113	31	100	100	0	0.442	0.438	0.434	0.441	1.236	0.425	0.941	156	626	8736	9153	-1.178	2678	6058	2787	6366	0
1	2	7	"SSU72"	"YNL222W"	2910	21330	130	2553	2524	299	67	70	22	100	100	0	3364	3333	441	121	122	27	100	100	0	0.767	0.765	0.767	0.767	1.129	0.745	0.924	120	397	5729	5669	-0.384	2486	3243	2457	3212	0
1	3	7	""	"YNL206C"	3080	21330	130	5375	5313	855	67	71	23	100	100	0	3732	3684	781	125	129	32	100	100	0	1.472	1.474	1.458	1.530	1.472	1.444	0.921	120	359	8915	8805	0.557	5308	3607	5246	3559	0
1	4	7	""	"YNL190W"	3240	21320	140	3897	3710	888	63	67	23	100	100	0	5130	4844	1496	130	137	41	100	100	0	0.767	0.774	0.774	0.856	1.894	0.740	0.908	156	392	8834	8361	-0.383	3834	5000	3647	4714	0
1	5	7	""	"YNL174W"	3410	21330	120	1777	1752	388	64	67	19	100	100	0	5589	5373	1390	140	146	45	100	100	0	0.314	0.323	0.313	0.336	1.610	0.303	0.895	120	345	7162	6921	-1.669	1713	5449	1688	5233	0
1	6	7	""	"YNL158W"	3590	21330	120	2110	1914	659	74	78	24	99	99	0	5220	4748	1384	147	152	45	99	98	0	0.401	0.400	0.409	0.374	1.599	0.394	0.885	120	343	7109	6441	-1.317	2036	5073	1840	4601	0
1	7	7	""	"YNL234W"	3750	21330	120	2754	2469	795	87	187	365	95	90	0	5397	5014	1458	160	357	698	97	95	0	0.509	0.491	0.499	0.484	1.675	0.479	0.902	120	391	7904	7236	-0.974	2667	5237	2382	4854	0
1	8	7	""	"YNL218W"	3910	21320	100	1755	1722	323	93	503	666	97	85	0	5911	5585	1356	172	949	1214	97	93	0	0.290	0.301	0.297	0.314	1.495	0.281	0.829	80	374	7401	7042	-1.788	1662	5739	1629	5413	0
1	9	7	"SPS19"	"YNL202W"	4090	21320	120	3452	3106	993	85	357	555	95	91	0	6109	5288	2106	157	697	1077	90	86	0	0.566	0.589	0.562	0.705	2.362	0.551	0.908	120	446	9319	8152	-0.822	3367	5952	3021	5131	0
1	10	7	"UBP10"	"YNL186W"	4260	21330	120	5012	4695	1207	86	95	37	100	100	0	6372	6144	1443	146	152	40	100	100	0	0.791	0.768	0.777	0.764	1.474	0.764	0.941	120	417	11152	10607	-0.338	4926	6226	4609	5998	0
1	11	7	""	"YNL170W"	4430	21320	110	7475	7365	711	102	122	56	100	100	0	4580	4602	518	153	158	36	100	100	0	1.665	1.633	1.637	1.636	1.107	1.621	0.937	80	377	11800	11712	0.736	7373	4427	7263	4449	0
1	12	7	"YCK2"	"YNL154C"	4600	21320	110	4458	4484	575	79	101	57	100	100	0	5317	5178	670	140	147	44	100	100	0	0.846	0.874	0.868	0.875	1.090	0.832	0.930	80	305	9556	9443	-0.242	4379	5177	4405	5038	0
1	13	7	"LAP3"	"YNL239W"	4770	21330	120	1253	1136	400	60	66	24	98	98	0	4050	3765	1190	128	134	40	100	100	0	0.304	0.296	0.299	0.280	1.626	0.290	0.928	120	350	5115	4713	-1.717	1193	3922	1076	3637	0
1	14	7	"GIS2"	"YNL255C"	4940	21320	120	866	771	305	57	59	14	100	99	0	2318	2042	771	129	133	30	99	98	0	0.370	0.373	0.381	0.366	1.489	0.369	0.942	120	357	2998	2627	-1.436	809	2189	714	1913	0
1	15	7	"BNI1"	"YNL271C"	5110	21320	120	1486	1445	859	54	57	14	100	99	0	2194	2445	1389	116	122	28	98	98	0	0.689	0.597	0.601	0.580	1.598	0.593	0.931	120	360	3510	3720	-0.537	1432	2078	1391	2329	0
1	16	7	"SEC21"	"YNL287W"	5270	21310	120	1818	1766	648	54	59	39	100	100	0	4308	4391	1756	111	117	34	100	100	0	0.420	0.400	0.401	0.411	1.309	0.385	0.950	120	411	5961	5992	-1.251	1764	4197	1712	4280	0
1	17	7	""	"YNL303W"	5450	21310	110	746	761	180	56	59	16	100	100	0	1320	1353	328	114	119	32	100	100	0	0.572	0.569	0.569	0.571	1.198	0.555	0.945	80	372	1896	1944	-0.806	690	1206	705	1239	0
1	18	7	""	"YNL319W"	5620	21320	120	2622	2484	696	61	64	17	100	100	0	2937	2834	753	117	119	24	100	100	0	0.908	0.892	0.899	0.875	1.372	0.887	0.923	120	358	5381	5140	-0.139	2561	2820	2423	2717	0
1	19	7	"SLA2"	"YNL243W"	5790	21320	120	1380	1307	369	72	79	35	100	100	0	3272	3189	868	118	123	34	100	100	0	0.415	0.402	0.401	0.400	1.365	0.392	0.934	120	343	4462	4306	-1.270	1308	3154	1235	3071	0
1	20	7	"ATX1"	"YNL259C"	5960	21310	110	1770	1723	334	80	86	34	100	100	0	1511	1385	341	124	130	38	100	100	0	1.218	1.303	1.293	1.336	1.277	1.280	0.922	80	332	3077	2904	0.285	1690	1387	1643	1261	0
1	21	7	""	"YNL275W"	6120	21320	130	2980	2886	754	73	77	22	100	100	0	2824	2790	646	127	134	33	100	100	0	1.078	1.056	1.050	1.041	1.191	1.064	0.938	120	365	5604	5476	0.108	2907	2697	2813	2663	0
1	22	7	"MID1"	"YNL291C"	6300	21310	130	2997	2970	576	67	81	118	100	100	0	4341	4161	1186	132	138	54	100	98	0	0.696	0.721	0.702	0.781	1.632	0.682	0.925	120	386	7139	6932	-0.523	2930	4209	2903	4029	0
1	23	7	"MCK1"	"YNL307C"	6470	21320	130	1070	1078	149	65	214	630	100	4	0	2772	2841	415	132	380	1053	100	96	0	0.381	0.374	0.371	0.374	1.143	0.374	0.901	120	360	3645	3722	-1.393	1005	2640	1013	2709	0
1	24	7	""	"YNL323W"	6640	21320	120	1429	1377	550	53	171	572	88	61	0	3060	3120	1239	110	319	971	97	69	0	0.466	0.440	0.424	0.438	1.284	0.433	0.952	120	430	4326	4334	-1.100	1376	2950	1324	3010	0
1	1	8	""	"YOR041C"	2720	21490	90	704	691	126	48	54	22	100	100	0	2263	2229	488	103	110	38	100	100	0	0.304	0.302	0.299	0.306	1.263	0.283	0.908	52	309	2816	2769	-1.719	656	2160	643	2126	0
1	2	8	"SGT1"	"YOR057W"	2900	21490	110	3932	4040	1344	55	63	28	100	100	0	2762	2616	981	111	117	38	100	100	0	1.462	1.591	1.571	1.675	1.513	1.576	0.915	80	411	6528	6490	0.548	3877	2651	3985	2505	0
1	3	8	""	"YOR073W"	3070	21490	110	2595	2712	956	57	61	24	100	100	0	3010	3089	1170	110	116	41	100	100	0	0.875	0.891	0.888	0.912	1.270	0.867	0.947	80	390	5438	5634	-0.192	2538	2900	2655	2979	0
1	4	8	"VPS21"	"YOR089C"	3240	21490	90	1515	1600	889	55	59	23	100	100	0	2574	2708	1618	110	113	36	100	100	0	0.593	0.595	0.588	0.626	1.478	0.557	0.899	52	292	3924	4143	-0.755	1460	2464	1545	2598	0
1	5	8	""	"YOR105W"	3410	21490	100	607	623	232	54	58	23	100	98	0	2294	2212	923	109	112	25	100	100	0	0.253	0.271	0.265	0.277	1.699	0.251	0.872	80	370	2738	2672	-1.982	553	2185	569	2103	0
1	6	8	""	"YOR121C"	3570	21490	100	1597	1528	481	58	62	21	100	100	0	1849	1739	580	113	114	26	100	100	0	0.887	0.904	0.920	0.931	1.472	0.886	0.907	80	321	3275	3096	-0.174	1539	1736	1470	1626	0
1	7	8	"TOM6"	"YOR045W"	3740	21490	110	2487	2388	461	67	71	29	100	100	0	1656	1648	268	119	125	40	100	100	0	1.574	1.518	1.588	1.503	1.254	1.534	0.892	80	375	3957	3850	0.655	2420	1537	2321	1529	0
1	8	8	"CKA2"	"YOR061W"	3910	21490	110	1604	1567	333	72	77	24	100	100	0	4823	4693	977	143	157	76	100	100	0	0.327	0.329	0.330	0.328	1.199	0.323	0.948	80	395	6212	6045	-1.611	1532	4680	1495	4550	0
1	9	8	"RTS2"	"YOR077W"	4080	21490	100	874	861	234	65	68	19	100	100	0	3115	3008	712	133	145	76	100	100	0	0.271	0.277	0.275	0.272	1.226	0.274	0.933	80	377	3791	3671	-1.882	809	2982	796	2875	0
1	10	8	""	"YOR093C"	4250	21490	100	2300	2428	1040	66	72	22	100	100	0	2849	3286	1387	130	137	48	100	100	0	0.822	0.748	0.747	0.743	1.259	0.740	0.933	80	336	4953	5518	-0.283	2234	2719	2362	3156	0
1	11	8	"INP53"	"YOR109W"	4420	21490	110	5228	5000	1928	73	76	21	100	100	0	10409	10425	3935	147	153	58	100	100	0	0.502	0.479	0.483	0.474	1.254	0.475	0.964	80	396	15417	15205	-0.993	5155	10262	4927	10278	0
1	12	8	"CAT5"	"YOR125C"	4590	21490	100	535	555	237	63	67	21	100	100	0	2373	2411	811	125	134	61	100	100	0	0.210	0.215	0.205	0.201	1.319	0.221	0.938	80	370	2720	2778	-2.252	472	2248	492	2286	0
1	13	8	""	"YPL030W"	4760	21490	110	1861	2012	872	54	56	14	100	100	0	4421	4653	1716	109	111	23	100	100	0	0.419	0.431	0.422	0.413	1.278	0.434	0.944	80	370	6119	6502	-1.255	1807	4312	1958	4544	0
1	14	8	"ELC1"	"YPL046C"	4930	21490	120	1083	974	423	52	55	14	99	98	0	2619	2279	989	110	113	26	96	96	0	0.411	0.425	0.424	0.449	1.722	0.417	0.952	120	376	3540	3091	-1.283	1031	2509	922	2169	0
1	15	8	""	"YPL062W"	5110	21490	110	520	539	176	53	56	15	100	100	0	1285	1299	378	112	115	25	100	100	0	0.398	0.409	0.406	0.401	1.217	0.408	0.957	80	358	1640	1673	-1.329	467	1173	486	1187	0
1	16	8	"ATP4"	"YPL078C"	5270	21480	110	1458	1466	164	55	57	15	100	100	0	3288	3309	438	115	121	39	100	100	0	0.442	0.442	0.451	0.443	1.144	0.429	0.945	80	341	4576	4605	-1.177	1403	3173	1411	3194	0
1	17	8	"SEC62"	"YPL094C"	5450	21490	120	1504	1381	433	54	56	16	100	100	0	3390	3119	847	113	118	38	100	100	0	0.442	0.441	0.444	0.423	1.363	0.441	0.946	120	452	4727	4333	-1.176	1450	3277	1327	3006	0
1	18	8	""	"YPL110C"	5620	21480	110	2516	2721	951	52	55	16	100	100	0	4083	4397	1692	109	112	38	100	100	0	0.620	0.622	0.618	0.640	1.328	0.599	0.931	80	343	6438	6957	-0.690	2464	3974	2669	4288	0
1	19	8	""	"YPL034W"	5780	21480	120	2717	2491	747	56	68	36	100	100	0	1762	1563	532	114	120	44	94	91	0	1.615	1.680	1.650	1.800	1.741	1.648	0.936	120	395	4309	3884	0.691	2661	1648	2435	1449	0
1	20	8	"MNN9"	"YPL050C"	5960	21490	130	2150	2177	350	61	73	37	100	100	0	2795	2821	450	120	124	37	100	100	0	0.781	0.783	0.793	0.783	1.171	0.771	0.941	120	434	4764	4817	-0.357	2089	2675	2116	2701	0
1	21	8	""	"YPL066W"	6120	21470	120	1800	1750	345	58	63	22	100	100	0	5265	5111	921	115	120	33	100	100	0	0.338	0.339	0.339	0.337	1.252	0.332	0.950	120	367	6892	6688	-1.564	1742	5150	1692	4996	0
1	22	8	"MOT1"	"YPL082C"	6290	21480	110	2604	2676	800	62	63	16	100	100	0	5230	5324	1623	119	123	40	100	100	0	0.497	0.502	0.490	0.503	1.194	0.493	0.960	80	325	7653	7819	-1.008	2542	5111	2614	5205	0
1	23	8	""	"YPL098C"	6460	21490	120	1041	930	451	57	60	22	100	99	0	2025	1913	879	114	121	58	100	96	0	0.515	0.485	0.482	0.481	1.361	0.488	0.973	120	382	2895	2672	-0.958	984	1911	873	1799	0
1	24	8	""	"YPL114W"	6630	21480	100	859	975	512	49	53	23	100	100	0	2099	2141	1036	105	113	58	100	100	0	0.406	0.455	0.463	0.454	1.275	0.457	0.939	80	360	2804	2962	-1.300	810	1994	926	2036	0
1	1	9	"NAT3"	"YPR131C"	2730	21660	100	1803	1708	574	48	52	21	100	100	0	2559	2412	948	100	108	42	100	98	0	0.714	0.718	0.739	0.789	1.603	0.683	0.937	80	430	4214	3972	-0.487	1755	2459	1660	2312	0
1	2	9	""	"YPR147C"	2890	21660	100	1715	1667	652	53	60	28	100	100	0	1860	1749	734	106	116	41	100	98	0	0.948	0.982	1.007	1.070	1.542	0.951	0.943	80	370	3416	3257	-0.078	1662	1754	1614	1643	0
1	3	9	"TIF3"	"YPR163C"	3060	21660	110	964	1128	615	58	64	28	100	98	0	3316	3546	1832	110	125	62	100	100	0	0.283	0.311	0.303	0.308	1.307	0.311	0.946	80	403	4112	4506	-1.823	906	3206	1070	3436	0
1	4	9	""	"YPR179C"	3240	21660	120	3516	3555	2364	58	64	29	100	100	0	2937	3364	2294	110	117	41	99	98	0	1.223	1.075	1.090	1.113	1.714	1.060	0.883	120	451	6285	6751	0.291	3458	2827	3497	3254	0
1	5	9	""	"YPR195C"	3400	21670	90	614	854	708	55	85	155	100	73	0	783	1010	674	112	142	181	98	73	0	0.833	0.890	0.849	0.864	1.430	0.630	0.625	52	319	1230	1697	-0.263	559	671	799	898	0
1	6	9	""	"EMPTY"	3570	21650	100	239	272	163	57	67	109	83	35	0	366	409	268	110	120	130	80	48	0	0.711	0.719	0.738	0.798	1.670	0.634	0.843	80	374	438	514	-0.492	182	256	215	299	-75
1	7	9	"CTF4"	"YPR135W"	3740	21650	80	813	1008	781	61	63	21	100	100	0	1030	1439	1314	113	115	33	100	98	0	0.820	0.714	0.815	0.867	2.099	0.628	0.852	52	274	1669	2273	-0.286	752	917	947	1326	0
1	8	9	""	"YPR151C"	3910	21660	120	1399	1256	402	68	71	25	100	99	0	3596	3229	1067	127	140	67	99	99	0	0.384	0.383	0.382	0.389	1.540	0.374	0.951	120	491	4800	4290	-1.382	1331	3469	1188	3102	0
1	9	9	"MET16"	"YPR167C"	4080	21660	90	770	948	567	61	64	17	100	100	0	1855	2179	950	119	125	38	100	100	0	0.408	0.431	0.407	0.393	1.412	0.464	0.911	52	318	2445	2947	-1.292	709	1736	887	2060	0
1	10	9	"DPM1"	"YPR183W"	4250	21650	110	687	699	146	63	67	20	100	100	0	1217	1272	301	121	126	32	100	100	0	0.569	0.553	0.538	0.557	1.258	0.532	0.921	80	418	1720	1787	-0.813	624	1096	636	1151	0
1	11	9	"ARR1"	"YPR199C"	4420	21660	130	1249	1252	159	64	68	20	100	100	0	3249	3318	493	133	140	57	100	100	0	0.380	0.373	0.375	0.374	1.131	0.363	0.958	120	466	4301	4373	-1.395	1185	3116	1188	3185	0
1	12	9	""	"EMPTY"	4590	21650	100	578	626	330	58	60	18	100	100	0	1364	1505	758	119	122	33	100	100	0	0.418	0.410	0.396	0.423	1.664	0.406	0.924	80	351	1765	1954	-1.260	520	1245	568	1386	-75
1	13	9	""	"CEN1"	4750	21650	90	658	645	149	55	58	20	100	100	0	771	771	251	106	109	25	100	100	0	0.907	0.887	0.892	0.941	1.366	0.818	0.915	52	308	1268	1255	-0.141	603	665	590	665	0
1	14	9	""	"TEL1R"	4930	21660	130	802	1255	878	54	57	20	100	100	0	766	1164	749	108	113	31	100	100	0	1.137	1.137	1.135	1.111	1.318	1.153	0.949	120	404	1406	2257	0.185	748	658	1201	1056	0
1	15	9	""	"YBL091C-A"	5090	21660	120	1127	994	512	57	61	19	100	100	0	1212	1151	575	115	122	35	100	100	0	0.975	0.904	0.894	0.896	1.347	0.894	0.948	120	370	2167	1973	-0.036	1070	1097	937	1036	0
1	16	9	""	"SNR56"	5280	21640	130	877	862	245	56	59	17	100	100	0	1409	1399	391	116	120	37	100	100	0	0.635	0.628	0.637	0.629	1.263	0.616	0.920	120	455	2114	2089	-0.655	821	1293	806	1283	0
1	17	9	""	"YBLWdelta8"	5430	21650	90	1297	1388	430	53	56	17	100	100	0	1463	1618	565	107	111	27	100	100	0	0.917	0.884	0.904	0.897	1.193	0.856	0.941	52	283	2600	2846	-0.124	1244	1356	1335	1511	0
1	18	9	""	"tV(UAC)B"	5610	21650	80	1243	1341	744	52	54	14	100	100	0	1729	1926	1160	111	115	31	100	100	0	0.736	0.710	0.744	0.728	1.498	0.670	0.894	52	291	2809	3104	-0.442	1191	1618	1289	1815	0
1	19	9	""	"IntYDR064W"	5770	21650	90	707	626	242	51	54	15	100	100	0	2093	1859	637	111	123	41	100	100	0	0.331	0.329	0.326	0.321	1.368	0.331	0.928	52	343	2638	2323	-1.595	656	1982	575	1748	0
1	20	9	""	"YDRWdelta10"	5950	21650	90	410	397	87	50	53	14	100	100	0	705	710	121	106	112	35	100	100	0	0.601	0.575	0.588	0.566	1.280	0.565	0.904	52	320	959	951	-0.735	360	599	347	604	0
1	21	9	""	"YDRWsigma4"	6120	21650	80	407	425	96	51	56	23	100	100	0	544	559	146	100	108	36	100	100	0	0.802	0.815	0.833	0.830	1.283	0.751	0.854	52	262	800	833	-0.319	356	444	374	459	0
1	22	9	""	"YDR363W-A"	6290	21640	130	2209	2248	723	58	62	24	100	100	0	3134	3200	1210	107	115	42	100	100	0	0.711	0.708	0.714	0.748	1.407	0.683	0.942	120	475	5178	5283	-0.493	2151	3027	2190	3093	0
1	23	9	""	"tG(CCC)D"	6450	21650	90	781	732	256	54	56	15	100	100	0	1230	1178	354	105	108	25	100	100	0	0.646	0.632	0.634	0.612	1.293	0.648	0.937	52	280	1852	1751	-0.630	727	1125	678	1073	0
1	24	9	""	"SNR13"	6620	21630	90	477	443	129	49	55	23	100	100	0	919	811	283	106	114	58	100	98	0	0.526	0.559	0.568	0.589	1.285	0.515	0.924	52	359	1241	1099	-0.926	428	813	394	705	0
1	1	10	""	"iYAR044W-2"	2710	21830	90	312	320	66	50	52	16	100	100	0	492	505	101	103	109	30	100	100	0	0.674	0.672	0.662	0.673	1.385	0.657	0.814	52	316	651	672	-0.570	262	389	270	402	0
1	2	10	""	"iYAR047C-0"	2880	21820	90	398	412	105	52	56	18	100	100	0	637	624	149	101	106	33	100	100	0	0.646	0.688	0.661	0.691	1.392	0.671	0.801	52	331	882	883	-0.631	346	536	360	523	0
1	3	10	""	"iYAR050W"	3050	21820	100	1064	1045	292	57	62	25	100	100	0	1279	1270	394	113	126	60	100	100	0	0.864	0.854	0.874	0.872	1.373	0.834	0.883	80	358	2173	2145	-0.212	1007	1166	988	1157	0
1	4	10	""	"iYARCdelta8-0"	3230	21820	120	4611	4307	1824	64	70	31	100	100	0	4574	4273	1892	115	122	32	100	100	0	1.020	1.020	1.008	1.042	1.441	1.006	0.914	120	399	9006	8401	0.028	4547	4459	4243	4158	0
1	5	10	""	"iYARCdelta8-2"	3390	21820	60	1204	1131	546	78	97	87	100	100	0	1446	1284	722	115	138	105	100	90	0	0.846	0.901	0.915	0.999	1.736	0.874	0.765	32	170	2457	2222	-0.241	1126	1331	1053	1169	0
1	6	10	""	"iYARCdelta8-4"	3570	21820	120	8140	7452	3557	82	100	129	100	100	0	6268	5584	2645	123	144	153	100	99	0	1.311	1.350	1.365	1.370	1.569	1.361	0.928	120	452	14203	12831	0.391	8058	6145	7370	5461	0
1	7	10	""	"iYBL085W"	3730	21820	90	2444	2070	777	77	79	20	100	100	0	1833	1814	730	123	127	28	100	100	0	1.384	1.179	1.143	1.208	1.353	1.158	0.928	52	297	4077	3684	0.469	2367	1710	1993	1691	0
1	8	10	""	"iYBL082C"	3900	21820	90	1665	1635	526	78	94	45	100	100	0	3781	3498	1451	125	128	28	100	100	0	0.434	0.462	0.448	0.492	1.406	0.421	0.902	52	296	5243	4930	-1.204	1587	3656	1557	3373	0
1	9	10	""	"iYBL080C"	4070	21820	90	937	865	232	73	83	32	100	100	0	3027	2873	1096	117	120	23	100	100	0	0.297	0.287	0.287	0.312	1.488	0.261	0.908	52	335	3774	3548	-1.752	864	2910	792	2756	0
1	10	10	""	"iYBL078C"	4240	21820	90	1199	1126	279	67	71	19	100	100	0	1318	1235	371	114	116	26	100	100	0	0.940	0.945	0.974	0.981	1.356	0.917	0.916	52	326	2336	2180	-0.089	1132	1204	1059	1121	0
1	11	10	""	"iYBL075C"	4410	21820	100	1731	1648	936	65	67	17	100	100	0	3374	3108	1774	117	121	30	100	100	0	0.512	0.529	0.535	0.541	1.525	0.519	0.932	80	342	4923	4574	-0.967	1666	3257	1583	2991	0
1	12	10	""	"iSNR56"	4580	21820	100	547	671	326	61	63	17	100	100	0	949	1166	613	110	115	28	100	100	0	0.579	0.578	0.592	0.592	1.381	0.548	0.897	80	376	1325	1666	-0.788	486	839	610	1056	0
1	13	10	""	"iYBR250W"	4760	21830	130	940	942	280	56	60	20	100	100	0	2068	2070	549	106	110	24	100	100	0	0.451	0.451	0.450	0.446	1.279	0.449	0.933	120	454	2846	2850	-1.150	884	1962	886	1964	0
1	14	10	""	"iYBR252W"	4920	21820	110	567	556	120	56	61	21	100	100	0	1327	1283	266	113	121	35	100	100	0	0.421	0.427	0.420	0.428	1.271	0.420	0.923	80	351	1725	1670	-1.248	511	1214	500	1170	0
1	15	10	""	"iYBR254C"	5090	21810	100	832	743	264	60	63	20	100	100	0	1406	1257	500	127	134	41	100	100	0	0.604	0.604	0.602	0.641	1.581	0.569	0.890	80	340	2051	1813	-0.728	772	1279	683	1130	0
1	16	10	""	"iYBR256C"	5260	21820	110	1147	1063	319	57	59	16	100	100	0	2523	2403	662	119	124	34	100	100	0	0.453	0.440	0.442	0.436	1.377	0.436	0.923	80	412	3494	3290	-1.141	1090	2404	1006	2284	0
1	17	10	""	"iYBR259W"	5430	21810	90	1581	1534	464	55	55	13	100	100	0	951	915	328	105	108	23	100	100	0	1.804	1.826	1.794	1.961	1.478	1.772	0.896	52	340	2372	2289	0.851	1526	846	1479	810	0
1	18	10	""	"iYBR261C"	5600	21810	100	392	368	117	55	56	14	100	100	0	1437	1265	454	115	119	28	100	100	0	0.255	0.272	0.262	0.282	1.553	0.259	0.894	80	391	1659	1463	-1.972	337	1322	313	1150	0
1	19	10	""	"iYCL075W"	5770	21820	90	1311	1215	561	55	56	14	100	100	0	2855	2798	1177	120	127	34	100	100	0	0.459	0.433	0.445	0.409	1.576	0.430	0.920	52	349	3991	3838	-1.123	1256	2735	1160	2678	0
1	20	10	""	"iYCLWomega2-0"	5950	21810	110	1961	1856	804	55	58	20	100	100	0	2890	2634	1271	114	119	32	100	100	0	0.687	0.715	0.722	0.778	1.528	0.685	0.931	80	388	4682	4321	-0.542	1906	2776	1801	2520	0
1	21	10	""	"iYCL073C"	6100	21810	120	1144	2033	1906	57	63	24	94	90	0	1517	2504	2277	110	117	36	95	90	0	0.773	0.825	0.817	0.727	1.900	0.828	0.946	120	417	2494	4370	-0.372	1087	1407	1976	2394	0
1	22	10	""	"iYCL068C"	6270	21810	90	3272	3087	1123	56	62	31	100	100	0	3220	2903	1089	105	111	30	100	100	0	1.032	1.083	1.103	1.132	1.461	1.073	0.943	52	322	6331	5829	0.046	3216	3115	3031	2798	0
1	23	10	""	"iYCL065W-0"	6450	21810	100	1860	1761	851	52	57	29	100	100	0	1396	1267	607	104	107	27	100	100	0	1.399	1.469	1.453	1.534	1.640	1.461	0.938	80	372	3100	2872	0.485	1808	1292	1709	1163	0
1	24	10	""	"iYCL064C"	6610	21810	90	1404	1311	587	50	53	15	100	100	0	1502	1496	668	99	104	24	100	100	0	0.965	0.903	0.890	0.938	1.546	0.892	0.945	52	360	2757	2658	-0.051	1354	1403	1261	1397	0
1	1	11	""	"iYDL054C"	2710	21990	150	840	884	386	46	49	16	100	100	0	2621	2663	999	105	110	33	100	100	0	0.316	0.328	0.324	0.314	1.260	0.333	0.957	156	718	3310	3396	-1.664	794	2516	838	2558	0
1	2	11	""	"iYDL052C"	2880	21990	110	717	949	743	53	57	18	100	100	0	1740	2237	1512	110	116	36	100	100	0	0.407	0.421	0.366	0.374	1.641	0.435	0.886	80	341	2294	3023	-1.296	664	1630	896	2127	0
1	3	11	""	"iYDL049C"	3040	21990	130	1107	1031	269	60	64	21	100	100	0	2555	2405	655	117	123	36	100	100	0	0.429	0.424	0.429	0.426	1.240	0.415	0.954	120	409	3485	3259	-1.219	1047	2438	971	2288	0
1	4	11	""	"iYDL048C-1"	3210	21990	120	797	741	215	67	71	24	100	100	0	2248	2099	596	126	130	30	100	100	0	0.344	0.342	0.337	0.338	1.252	0.337	0.944	120	360	2852	2647	-1.539	730	2122	674	1973	0
1	5	11	""	"iYDL046W"	3380	21990	130	4070	3747	1000	82	89	33	100	100	0	2061	1910	506	138	140	32	100	100	0	2.074	2.068	2.052	2.070	1.232	2.085	0.950	120	419	5911	5437	1.052	3988	1923	3665	1772	0
1	6	11	""	"iYDL045C"	3550	21990	120	2549	2280	874	83	87	30	100	100	0	1886	1713	620	131	134	32	100	100	0	1.405	1.389	1.411	1.378	1.311	1.404	0.930	120	384	4221	3779	0.491	2466	1755	2197	1582	0
1	7	11	""	"iYDL005C"	3720	21980	130	2734	2545	725	73	79	29	100	100	0	2776	2566	743	120	123	28	100	100	0	1.002	1.011	1.004	1.018	1.267	1.003	0.939	120	446	5317	4918	0.003	2661	2656	2472	2446	0
1	8	11	""	"iYDL003W"	3890	21980	130	12696	11531	3530	86	97	43	100	100	0	4688	4158	1433	126	127	29	100	100	0	2.764	2.839	2.825	2.973	1.387	2.820	0.954	120	457	17172	15477	1.467	12610	4562	11445	4032	0
1	9	11	""	"iYDL001W"	4060	21990	130	5102	4435	1722	87	98	41	100	100	0	1110	976	370	121	124	29	100	100	0	5.071	5.085	5.111	5.209	1.325	5.122	0.941	120	479	6004	5203	2.342	5015	989	4348	855	0
1	10	11	""	"iYDR001C"	4240	21990	130	1705	1399	636	75	83	33	100	100	0	1483	1272	546	116	121	34	100	100	0	1.192	1.145	1.124	1.124	1.273	1.154	0.954	120	448	2997	2480	0.254	1630	1367	1324	1156	0
1	11	11	""	"iYDR003W"	4410	21990	130	3002	2626	1205	68	73	23	100	100	0	1319	1166	515	116	119	29	99	99	0	2.439	2.436	2.386	2.552	1.530	2.447	0.953	120	395	4137	3608	1.286	2934	1203	2558	1050	0
1	12	11	""	"iYDR005C"	4570	21990	110	2867	2818	1149	68	71	22	100	100	0	1031	1097	406	109	113	31	100	100	0	3.036	2.783	2.800	2.719	1.324	2.848	0.951	80	349	3721	3738	1.602	2799	922	2750	988	0
1	13	11	""	"iYDR322W"	4740	21990	120	974	1025	431	63	66	22	100	100	0	1323	1322	539	111	116	33	100	100	0	0.752	0.794	0.784	0.798	1.407	0.785	0.927	120	372	2123	2173	-0.412	911	1212	962	1211	0
1	14	11	""	"iYDR324C"	4910	21990	110	325	311	85	58	62	20	100	100	0	1108	1041	248	116	121	32	100	100	0	0.269	0.274	0.271	0.265	1.254	0.269	0.911	80	367	1259	1178	-1.894	267	992	253	925	0
1	15	11	""	"iYDR326C"	5080	21990	110	390	382	104	58	60	19	100	100	0	1175	1135	256	115	118	27	100	100	0	0.313	0.318	0.312	0.309	1.246	0.316	0.926	80	395	1392	1344	-1.675	332	1060	324	1020	0
1	16	11	""	"iYDR329C"	5250	21990	120	343	362	206	59	60	15	98	96	0	1444	1470	837	117	122	32	98	98	0	0.214	0.224	0.210	0.218	1.924	0.226	0.932	120	434	1611	1656	-2.224	284	1327	303	1353	0
1	17	11	""	"iYDR331W"	5430	21980	90	306	321	101	56	57	14	100	100	0	633	676	196	112	116	28	100	100	0	0.480	0.470	0.450	0.463	1.382	0.458	0.891	52	286	771	829	-1.059	250	521	265	564	0
1	18	11	""	"iYDR333C"	5580	21980	120	344	313	89	54	56	17	100	99	0	1279	1151	327	113	118	29	100	100	0	0.249	0.250	0.248	0.248	1.349	0.242	0.912	120	489	1456	1297	-2.007	290	1166	259	1038	0
1	19	11	""	"iYDR367W"	5770	21990	110	544	516	166	52	54	18	100	100	0	912	836	231	114	117	29	100	100	0	0.617	0.643	0.644	0.630	1.254	0.656	0.929	80	398	1290	1186	-0.698	492	798	464	722	0
1	20	11	""	"iYDR369C"	5930	21990	120	447	434	265	50	53	20	98	95	0	875	983	535	107	111	31	99	99	0	0.517	0.438	0.407	0.392	1.487	0.448	0.936	120	449	1165	1260	-0.952	397	768	384	876	0
1	21	11	""	"iYDR371W"	6100	21980	120	602	588	329	53	56	19	100	99	0	458	527	281	105	110	29	100	99	0	1.555	1.268	1.270	1.293	1.417	1.236	0.932	120	419	902	957	0.637	549	353	535	422	0
1	22	11	""	"iYDR373W"	6270	21980	90	204	214	58	55	56	14	100	100	0	367	383	103	101	104	20	100	100	0	0.560	0.564	0.559	0.562	1.385	0.533	0.822	52	313	415	441	-0.836	149	266	159	282	0
1	23	11	""	"iYDR375C"	6440	21970	120	227	223	88	55	58	23	97	90	0	932	865	316	108	112	27	100	100	0	0.209	0.222	0.212	0.204	1.411	0.224	0.903	120	494	996	925	-2.260	172	824	168	757	0
1	24	11	""	"iYDR377W"	6620	21980	100	197	204	77	55	57	15	98	95	0	624	653	224	108	113	29	100	100	0	0.275	0.273	0.268	0.254	1.536	0.272	0.837	80	436	658	694	-1.861	142	516	149	545	0
1	1	12	""	"iYER056C-A"	2700	22160	130	882	837	221	46	50	15	100	100	0	1781	1718	366	103	107	31	100	100	0	0.498	0.490	0.486	0.484	1.351	0.484	0.920	120	487	2514	2406	-1.005	836	1678	791	1615	0
1	2	12	""	"iYER058W"	2870	22160	130	1643	1507	555	60	63	18	100	100	0	2870	2583	940	113	118	36	100	100	0	0.574	0.586	0.603	0.585	1.320	0.579	0.953	120	330	4340	3917	-0.800	1583	2757	1447	2470	0
1	3	12	""	"iYER060W"	3040	22160	120	3441	3082	1178	67	70	18	100	100	0	4627	4075	1522	118	122	29	100	100	0	0.748	0.762	0.772	0.759	1.363	0.756	0.939	120	344	7883	6972	-0.418	3374	4509	3015	3957	0
1	4	12	""	"iYER061C"	3210	22160	100	944	856	214	67	69	18	100	100	0	2133	1968	537	126	128	28	100	100	0	0.437	0.428	0.437	0.432	1.311	0.410	0.917	80	304	2884	2631	-1.194	877	2007	789	1842	0
1	5	12	""	"iYER063W"	3380	22160	120	3645	3217	1590	70	74	21	100	100	0	4115	3930	1914	129	136	33	100	100	0	0.897	0.828	0.834	0.829	1.696	0.822	0.927	120	357	7561	6948	-0.157	3575	3986	3147	3801	0
1	6	12	""	"iYER065C"	3550	22160	110	1142	1052	437	70	72	20	100	100	0	2999	2704	1025	121	127	33	100	100	0	0.372	0.380	0.392	0.366	1.392	0.375	0.902	80	359	3950	3565	-1.425	1072	2878	982	2583	0
1	7	12	""	"iYER096W"	3720	22160	80	465	430	139	64	68	21	100	100	0	764	771	196	116	119	27	100	100	0	0.619	0.559	0.546	0.535	1.629	0.547	0.800	52	263	1049	1021	-0.692	401	648	366	655	0
1	8	12	""	"iYERCtau2"	3890	22150	100	733	655	210	69	75	27	98	98	0	823	790	284	116	122	28	97	96	0	0.939	0.869	0.892	0.894	1.627	0.833	0.891	80	371	1371	1260	-0.091	664	707	586	674	0
1	9	12	""	"iYER098W"	4050	22150	90	1832	1790	299	71	82	38	100	100	0	1400	1358	236	117	126	44	100	100	0	1.373	1.385	1.360	1.387	1.224	1.356	0.904	52	312	3044	2960	0.457	1761	1283	1719	1241	0
1	10	12	""	"iYER100W"	4220	22150	90	1242	1166	263	68	80	40	100	100	0	1420	1321	341	119	130	45	100	100	0	0.902	0.913	0.902	0.929	1.290	0.873	0.918	52	311	2475	2300	-0.148	1174	1301	1098	1202	0
1	11	12	""	"iYER102W"	4390	22140	130	4016	3570	1746	67	77	35	100	100	0	3362	2743	1417	119	124	38	100	99	0	1.218	1.335	1.333	1.425	1.460	1.308	0.912	120	461	7192	6127	0.284	3949	3243	3503	2624	0
1	12	12	""	"iYER104W"	4570	22150	110	2871	2964	1546	69	77	34	100	100	0	1143	1261	637	113	114	31	100	100	0	2.720	2.522	2.673	2.611	1.342	2.528	0.954	80	354	3832	4043	1.444	2802	1030	2895	1148	0
1	13	12	""	"iYGL200C"	4730	22160	120	604	536	257	65	71	29	100	100	0	1770	1532	694	115	118	33	100	100	0	0.326	0.332	0.329	0.314	1.385	0.335	0.939	120	343	2194	1888	-1.618	539	1655	471	1417	0
1	14	12	""	"iYGL197W"	4910	22160	120	1007	1156	701	62	65	21	100	100	0	3203	3244	1883	118	121	28	100	100	0	0.306	0.350	0.354	0.335	1.405	0.351	0.954	120	333	4030	4220	-1.707	945	3085	1094	3126	0
1	15	12	""	"iYGL195W"	5070	22160	130	2427	3267	2419	63	68	29	100	100	0	1056	1407	1015	110	116	31	100	100	0	2.499	2.470	2.532	2.585	1.409	2.462	0.961	120	325	3310	4501	1.321	2364	946	3204	1297	0
1	16	12	""	"iYGL192W"	5240	22160	120	567	736	522	60	68	35	98	95	0	2265	2702	1941	110	118	46	100	100	0	0.235	0.261	0.263	0.247	1.563	0.257	0.940	120	321	2662	3268	-2.088	507	2155	676	2592	0
1	17	12	""	"iYGL190C"	5410	22150	120	629	770	495	59	63	25	100	100	0	1798	2226	1456	114	121	40	100	100	0	0.338	0.337	0.337	0.330	1.367	0.332	0.954	120	408	2254	2823	-1.563	570	1684	711	2112	0
1	18	12	""	"iYGL188C"	5590	22150	90	299	304	47	58	60	15	100	100	0	745	738	126	112	118	31	100	100	0	0.381	0.393	0.389	0.394	1.235	0.353	0.841	52	304	874	872	-1.393	241	633	246	626	0
1	19	12	""	"iYGL152C"	5760	22150	100	506	482	164	51	53	15	100	100	0	1190	1086	389	103	108	30	100	100	0	0.419	0.438	0.443	0.438	1.491	0.421	0.898	80	379	1542	1414	-1.256	455	1087	431	983	0
1	20	12	""	"iYGL149W"	5920	22150	70	471	438	200	45	46	12	100	100	0	721	769	322	98	100	23	100	100	0	0.684	0.586	0.550	0.558	1.506	0.579	0.894	32	218	1049	1064	-0.548	426	623	393	671	0
1	21	12	""	"iYGL147C"	6110	22150	100	410	390	125	49	53	17	100	100	0	1235	1180	418	106	108	23	100	100	0	0.320	0.318	0.314	0.319	1.428	0.303	0.913	80	386	1490	1415	-1.645	361	1129	341	1074	0
1	22	12	""	"iYGL145W"	6270	22140	90	1154	1157	153	61	66	23	100	100	0	804	775	146	112	114	27	100	100	0	1.579	1.653	1.664	1.682	1.207	1.601	0.915	52	320	1785	1759	0.659	1093	692	1096	663	0
1	23	12	""	"iYGL143C"	6430	22140	90	635	627	132	64	66	19	100	100	0	1680	1574	382	118	126	42	100	100	0	0.366	0.387	0.385	0.393	1.236	0.368	0.932	52	325	2133	2019	-1.452	571	1562	563	1456	0
1	24	12	""	"iYGL141W"	6600	22140	90	1159	1180	462	65	70	26	100	100	0	1065	1085	443	119	128	46	100	100	0	1.156	1.154	1.201	1.196	1.272	1.128	0.938	52	339	2040	2081	0.210	1094	946	1115	966	0
1	1	13	""	"iYGR165W"	2700	22330	130	633	623	218	50	53	17	100	100	0	1727	1666	576	106	112	38	100	100	0	0.360	0.367	0.358	0.363	1.262	0.362	0.947	120	472	2204	2133	-1.475	583	1621	573	1560	0
1	2	13	""	"iYGR167W"	2870	22330	130	3342	3061	1102	60	62	17	100	100	0	2155	1927	734	110	112	25	100	100	0	1.605	1.652	1.649	1.720	1.348	1.636	0.950	120	323	5327	4818	0.682	3282	2045	3001	1817	0
1	3	13	""	"iYGR169C"	3040	22330	130	3626	3153	1347	63	66	19	100	100	0	5025	4499	1834	111	113	24	100	100	0	0.725	0.704	0.701	0.690	1.284	0.705	0.960	120	327	8477	7478	-0.464	3563	4914	3090	4388	0
1	4	13	""	"iYGR171C"	3210	22330	120	1646	1423	604	63	66	19	100	100	0	1969	1691	671	113	116	24	100	100	0	0.853	0.862	0.861	0.840	1.355	0.865	0.945	120	321	3439	2938	-0.230	1583	1856	1360	1578	0
1	5	13	""	"iYGR173W"	3380	22330	130	2380	2015	874	66	68	19	100	100	0	1829	1620	656	115	118	24	100	100	0	1.350	1.295	1.293	1.277	1.288	1.311	0.955	120	323	4028	3454	0.433	2314	1714	1949	1505	0
1	6	13	""	"iYGR174C"	3550	22320	130	1730	1502	611	67	70	20	100	100	0	1777	1529	615	117	118	24	100	100	0	1.002	1.016	1.028	1.011	1.316	1.009	0.945	120	355	3323	2847	0.003	1663	1660	1435	1412	0
1	7	13	""	"iYGR211W"	3720	22320	120	1612	1394	558	68	71	23	100	100	0	2330	2087	882	119	122	25	100	99	0	0.698	0.674	0.683	0.699	1.382	0.658	0.952	120	379	3755	3294	-0.518	1544	2211	1326	1968	0
1	8	13	""	"iYGR213C"	3900	22330	120	1114	1085	486	66	72	27	100	100	0	2649	2461	1156	120	124	31	100	100	0	0.414	0.435	0.437	0.443	1.547	0.419	0.907	120	398	3577	3360	-1.271	1048	2529	1019	2341	0
1	9	13	""	"iYGR215W"	4050	22320	90	707	701	88	65	71	33	100	100	0	828	814	152	115	125	41	100	100	0	0.900	0.910	0.897	0.928	1.248	0.848	0.905	52	316	1355	1335	-0.151	642	713	636	699	0
1	10	13	""	"iYGR217W"	4230	22320	90	487	492	55	61	63	21	100	100	0	721	702	122	113	116	30	100	100	0	0.701	0.732	0.722	0.747	1.280	0.674	0.904	52	366	1034	1020	-0.513	426	608	431	589	0
1	11	13	""	"iYGRCtau3"	4390	22320	90	754	728	135	65	69	23	100	100	0	694	650	162	112	116	28	100	100	0	1.184	1.232	1.201	1.299	1.415	1.165	0.898	52	346	1271	1201	0.243	689	582	663	538	0
1	12	13	""	"iYGR218W"	4570	22320	100	2923	2470	1102	69	77	30	100	100	0	1043	889	390	109	112	25	100	100	0	3.056	3.078	3.068	3.209	1.454	3.107	0.917	80	381	3788	3181	1.611	2854	934	2401	780	0
1	13	13	""	"iYHR177W"	4730	22320	130	2754	2636	1485	67	72	26	100	100	0	4375	3970	2224	113	116	24	100	100	0	0.630	0.666	0.674	0.666	1.285	0.662	0.969	120	392	6949	6426	-0.666	2687	4262	2569	3857	0
1	14	13	""	"iYHR179W"	4910	22320	120	1578	1421	607	61	63	17	100	100	0	1711	1523	609	116	119	26	100	100	0	0.951	0.967	0.985	0.963	1.340	0.971	0.954	120	352	3112	2767	-0.072	1517	1595	1360	1407	0
1	15	13	""	"iYHR180W"	5090	22320	130	4600	4033	1590	59	65	28	100	100	0	7184	6050	2487	111	117	33	100	100	0	0.642	0.669	0.668	0.684	1.275	0.658	0.972	120	360	11614	9913	-0.639	4541	7073	3974	5939	0
1	16	13	""	"iYHR181W"	5240	22320	110	1482	1384	349	56	65	36	100	100	0	2235	2042	554	110	119	47	100	100	0	0.671	0.687	0.681	0.691	1.222	0.677	0.963	80	307	3551	3260	-0.575	1426	2125	1328	1932	0
1	17	13	""	"iYHR183W"	5420	22320	130	2924	2717	1285	56	60	27	100	100	0	2650	2477	1110	110	117	42	100	100	0	1.129	1.124	1.123	1.111	1.258	1.133	0.961	120	393	5408	5028	0.175	2868	2540	2661	2367	0
1	18	13	""	"iYHR185C"	5580	22320	130	2356	2310	1297	58	60	16	100	100	0	1526	1576	883	107	112	28	100	100	0	1.619	1.533	1.503	1.554	1.308	1.524	0.952	120	459	3717	3721	0.696	2298	1419	2252	1469	0
1	19	13	""	"iYIL166C"	5760	22320	120	1254	1417	868	54	56	15	100	100	0	1283	1667	1028	103	107	26	100	100	0	1.017	0.871	0.850	0.878	1.273	0.856	0.957	120	417	2380	2927	0.024	1200	1180	1363	1564	0
1	20	13	""	"iYIL164C-1"	5920	22330	130	697	614	315	51	53	14	100	100	0	1853	1730	923	103	106	23	100	100	0	0.369	0.346	0.337	0.348	1.374	0.337	0.954	120	478	2396	2190	-1.438	646	1750	563	1627	0
1	21	13	""	"iYIL162W"	6100	22320	130	452	425	173	52	56	17	100	99	0	1113	1033	432	109	110	24	100	100	0	0.398	0.404	0.389	0.394	1.338	0.394	0.939	120	482	1404	1297	-1.328	400	1004	373	924	0
1	22	13	""	"iYIL159W"	6270	22320	120	1349	1223	502	60	64	22	100	100	0	1959	1745	768	114	117	28	100	100	0	0.699	0.713	0.701	0.732	1.299	0.692	0.959	120	436	3134	2794	-0.517	1289	1845	1163	1631	0
1	23	13	""	"iYIL157C"	6440	22320	130	1922	1725	699	68	73	24	100	100	0	3029	2902	1253	120	128	40	100	100	0	0.637	0.596	0.594	0.602	1.219	0.584	0.971	120	449	4763	4439	-0.650	1854	2909	1657	2782	0
1	24	13	""	"iYIL155C"	6600	22310	130	3029	2825	791	64	71	29	100	100	0	3936	3683	1142	117	125	44	100	100	0	0.776	0.774	0.785	0.790	1.219	0.759	0.962	120	597	6784	6327	-0.365	2965	3819	2761	3566	0
1	1	14	""	"iYJL112W"	2680	22500	140	933	1213	753	47	50	15	100	100	0	1766	2232	1220	106	111	33	100	100	0	0.534	0.548	0.533	0.525	1.361	0.562	0.934	156	561	2546	3292	-0.906	886	1660	1166	2126	0
1	2	14	""	"iYJL110C"	2860	22500	120	1001	942	274	53	55	15	100	100	0	1796	1714	462	110	113	25	100	100	0	0.562	0.554	0.547	0.548	1.222	0.551	0.946	120	315	2634	2493	-0.831	948	1686	889	1604	0
1	3	14	""	"iYJL107C"	3040	22490	130	1090	1025	339	59	62	20	100	100	0	3681	3485	1257	112	119	36	100	100	0	0.289	0.286	0.286	0.289	1.325	0.276	0.943	120	343	4600	4339	-1.791	1031	3569	966	3373	0
1	4	14	""	"iYJL106W-1"	3200	22490	100	1295	1139	480	64	67	22	100	100	0	2136	1931	857	112	117	29	100	100	0	0.608	0.591	0.609	0.617	1.519	0.571	0.923	80	259	3255	2894	-0.717	1231	2024	1075	1819	0
1	5	14	""	"iYJL104W"	3360	22490	130	1065	968	455	66	69	20	100	100	0	2193	1971	952	115	117	25	100	100	0	0.481	0.486	0.493	0.486	1.370	0.472	0.926	120	312	3077	2758	-1.057	999	2078	902	1856	0
1	6	14	""	"iYJL103C"	3530	22490	130	446	488	276	66	68	20	100	100	0	1558	1860	1040	117	120	24	100	100	0	0.264	0.242	0.229	0.226	1.429	0.241	0.917	120	351	1821	2165	-1.923	380	1441	422	1743	0
1	7	14	""	"iYJL060W"	3710	22490	120	996	866	459	65	68	23	100	99	0	843	825	463	117	119	24	99	98	0	1.282	1.131	1.186	1.211	1.591	1.078	0.894	120	373	1657	1509	0.359	931	726	801	708	0
1	8	14	""	"iYJL057C"	3880	22490	120	742	714	423	62	66	24	99	99	0	1098	1236	739	116	118	27	100	100	0	0.692	0.582	0.592	0.581	1.453	0.569	0.937	120	359	1662	1772	-0.530	680	982	652	1120	0
1	9	14	""	"iYJL055W"	4050	22490	100	422	391	114	59	62	20	100	100	0	1309	1176	395	117	121	31	100	100	0	0.305	0.314	0.303	0.318	1.433	0.298	0.897	80	368	1555	1391	-1.715	363	1192	332	1059	0
1	10	14	""	"iYJL053W"	4220	22500	110	452	450	130	58	61	20	100	100	0	1701	1642	432	116	127	47	100	100	0	0.249	0.257	0.249	0.253	1.424	0.253	0.904	80	427	1979	1918	-2.008	394	1585	392	1526	0
1	11	14	""	"iYJL051W"	4390	22490	90	589	574	129	62	66	23	100	100	0	1505	1442	397	115	122	44	100	100	0	0.379	0.386	0.394	0.395	1.310	0.372	0.933	52	323	1917	1839	-1.399	527	1390	512	1327	0
1	12	14	""	"iYJL049W"	4570	22500	110	2022	1729	760	66	71	26	100	100	0	721	652	233	112	115	30	100	98	0	3.212	3.080	3.102	2.989	1.313	3.220	0.927	80	406	2565	2203	1.683	1956	609	1663	540	0
1	13	14	""	"iYKL134C"	4730	22490	110	1037	963	351	64	69	25	100	100	0	1518	1363	522	114	119	33	100	100	0	0.693	0.720	0.738	0.742	1.308	0.705	0.958	80	393	2377	2148	-0.529	973	1404	899	1249	0
1	14	14	""	"iYKL131W"	4900	22480	110	517	485	122	58	62	20	100	100	0	1149	1046	299	114	118	31	100	100	0	0.443	0.458	0.455	0.466	1.277	0.437	0.930	80	414	1494	1359	-1.173	459	1035	427	932	0
1	15	14	""	"iYKL129C"	5070	22490	80	588	649	205	56	58	17	100	100	0	1204	1298	391	111	113	24	100	100	0	0.487	0.500	0.515	0.500	1.296	0.488	0.909	52	268	1625	1780	-1.039	532	1093	593	1187	0
1	16	14	""	"itK(CUU)K"	5250	22490	130	650	615	265	54	57	19	100	100	0	1417	1392	641	108	112	27	99	99	0	0.455	0.437	0.426	0.457	1.585	0.423	0.943	120	407	1905	1845	-1.135	596	1309	561	1284	0
1	17	14	""	"iYKL126W"	5410	22490	120	479	456	227	51	54	18	99	98	0	1263	1345	703	107	111	27	100	100	0	0.370	0.327	0.316	0.321	1.369	0.317	0.952	120	393	1584	1643	-1.433	428	1156	405	1238	0
1	18	14	""	"iYKL123W"	5590	22490	80	814	748	354	51	52	11	100	100	0	1163	1228	533	104	105	24	100	100	0	0.720	0.620	0.626	0.590	1.558	0.616	0.878	52	283	1822	1821	-0.473	763	1059	697	1124	0
1	19	14	""	"iYKL086W"	5760	22480	90	1325	1363	851	53	56	16	100	100	0	1972	2073	1270	106	109	25	100	100	0	0.682	0.666	0.657	0.653	1.639	0.660	0.937	52	315	3138	3277	-0.553	1272	1866	1310	1967	0
1	20	14	""	"iYKL084W"	5920	22480	90	1085	1085	207	58	61	19	100	100	0	1100	1057	263	107	110	26	100	100	0	1.034	1.081	1.079	1.114	1.316	1.020	0.901	52	309	2020	1977	0.049	1027	993	1027	950	0
1	21	14	""	"iYKL081W"	6090	22480	90	820	776	211	57	61	20	100	100	0	1739	1649	429	105	110	28	100	100	0	0.467	0.466	0.461	0.466	1.261	0.460	0.942	52	312	2397	2263	-1.099	763	1634	719	1544	0
1	22	14	""	"iYKL079W"	6260	22480	90	629	622	113	59	62	16	100	100	0	1246	1264	241	114	119	31	100	100	0	0.504	0.490	0.489	0.492	1.260	0.471	0.911	52	322	1702	1713	-0.990	570	1132	563	1150	0
1	23	14	""	"iYKL077W"	6440	22480	110	2028	1792	643	69	75	29	100	100	0	1387	1312	427	117	120	30	100	100	0	1.543	1.442	1.458	1.413	1.318	1.466	0.939	80	412	3229	2918	0.625	1959	1270	1723	1195	0
1	24	14	""	"iYKL074C"	6600	22470	90	454	468	78	76	83	31	100	100	0	1149	1166	256	123	127	35	100	100	0	0.368	0.376	0.368	0.381	1.230	0.350	0.896	52	326	1404	1435	-1.441	378	1026	392	1043	0
1	1	15	""	"iYLR056W"	2690	22670	130	753	772	199	49	51	14	100	100	0	1690	1694	431	107	111	25	100	100	0	0.445	0.456	0.455	0.455	1.195	0.447	0.948	120	472	2287	2310	-1.169	704	1583	723	1587	0
1	2	15	""	"iYLR058C"	2870	22660	130	981	994	277	54	57	15	100	100	0	2010	1933	585	115	118	24	100	100	0	0.489	0.517	0.511	0.525	1.259	0.499	0.936	120	352	2822	2758	-1.032	927	1895	940	1818	0
1	3	15	""	"iYLR060W"	3030	22660	100	495	491	108	57	59	16	100	100	0	1317	1309	256	115	120	36	100	100	0	0.364	0.363	0.374	0.359	1.320	0.357	0.920	80	297	1640	1628	-1.456	438	1202	434	1194	0
1	4	15	""	"iYLR063W"	3200	22660	130	1182	1017	411	61	65	19	100	100	0	1504	1334	565	115	119	36	100	100	0	0.807	0.784	0.776	0.797	1.328	0.761	0.934	120	388	2510	2175	-0.309	1121	1389	956	1219	0
1	5	15	""	"iYLR065C"	3360	22660	120	2414	2041	1013	69	72	22	100	100	0	1659	1388	730	119	120	25	100	100	0	1.523	1.554	1.605	1.650	1.374	1.512	0.936	120	353	3885	3241	0.607	2345	1540	1972	1269	0
1	6	15	""	"iYLR067C"	3540	22660	130	1085	995	269	75	80	23	100	100	0	1838	1739	460	124	129	30	100	100	0	0.589	0.570	0.550	0.565	1.273	0.562	0.941	120	383	2724	2535	-0.763	1010	1714	920	1615	0
1	7	15	""	"iYLRCdelta5"	3710	22650	90	866	861	114	69	74	24	100	100	0	1108	1089	189	118	124	30	100	100	0	0.805	0.816	0.827	0.822	1.219	0.764	0.865	52	288	1787	1763	-0.313	797	990	792	971	0
1	8	15	""	"iYLR108C"	3900	22660	130	707	658	284	66	71	26	100	100	0	1805	1762	710	116	119	28	100	100	0	0.380	0.360	0.353	0.343	1.306	0.360	0.927	120	440	2330	2238	-1.398	641	1689	592	1646	0
1	9	15	""	"iYLR110C"	4060	22660	110	382	370	90	62	66	24	100	100	0	1102	1054	262	119	124	33	100	100	0	0.326	0.329	0.334	0.329	1.275	0.320	0.882	80	371	1303	1243	-1.619	320	983	308	935	0
1	10	15	""	"iYLR112W"	4240	22660	120	1059	1061	371	62	64	19	100	100	0	1940	1916	691	121	133	48	100	100	0	0.548	0.557	0.535	0.560	1.270	0.543	0.915	120	376	2816	2794	-0.867	997	1819	999	1795	0
1	11	15	""	"itR(ACG)L"	4400	22660	140	1523	1428	631	64	69	24	100	99	0	1434	1359	615	122	131	48	99	96	0	1.112	1.103	1.113	1.150	1.564	1.081	0.945	156	385	2771	2601	0.153	1459	1312	1364	1237	0
1	12	15	""	"iYLR115W"	4560	22660	120	1180	1059	369	67	72	27	100	100	0	1921	1735	615	117	121	32	100	100	0	0.617	0.613	0.608	0.615	1.289	0.602	0.951	120	352	2917	2610	-0.697	1113	1804	992	1618	0
1	13	15	""	"iYLR448W"	4740	22660	100	701	647	178	67	70	22	100	100	0	2121	1994	553	115	123	39	100	100	0	0.316	0.309	0.321	0.305	1.272	0.303	0.920	80	371	2640	2459	-1.662	634	2006	580	1879	0
1	14	15	""	"iYLR450W"	4910	22650	90	470	448	100	63	69	25	100	100	0	1319	1272	323	119	126	40	100	100	0	0.339	0.334	0.328	0.337	1.352	0.312	0.882	52	342	1607	1538	-1.560	407	1200	385	1153	0
1	15	15	""	"iYLR452C"	5080	22650	100	1089	970	351	60	76	88	100	100	0	2152	1920	750	115	123	39	100	100	0	0.505	0.504	0.491	0.511	1.300	0.486	0.931	80	357	3066	2715	-0.985	1029	2037	910	1805	0
1	16	15	""	"iYLR454W"	5230	22650	100	1073	968	389	65	167	391	82	73	0	1263	1096	514	120	179	279	82	80	0	0.882	0.925	0.911	1.066	1.686	1.006	0.857	80	276	2151	1879	-0.181	1008	1143	903	976	-50
1	17	15	""	"iYLRCdelta27"	5410	22650	110	3095	2783	1240	61	129	324	98	92	0	3949	3353	1593	114	164	240	98	95	0	0.791	0.840	0.818	0.871	1.570	0.819	0.940	80	395	6869	5961	-0.338	3034	3835	2722	3239	0
1	18	15	""	"iYLR456W"	5580	22650	90	1053	1058	282	56	66	47	100	100	0	1594	1601	407	108	121	66	100	100	0	0.671	0.671	0.675	0.667	1.206	0.664	0.942	52	341	2483	2495	-0.576	997	1486	1002	1493	0
1	19	15	""	"iYML105C"	5750	22650	100	842	752	254	57	63	24	100	100	0	780	711	260	109	115	36	98	95	0	1.170	1.154	1.143	1.260	1.591	1.115	0.914	80	417	1456	1297	0.226	785	671	695	602	0
1	20	15	""	"iYML103C"	5930	22650	90	735	700	266	60	63	19	100	100	0	1656	1636	618	110	115	28	100	100	0	0.437	0.419	0.409	0.411	1.259	0.412	0.940	52	325	2221	2166	-1.196	675	1546	640	1526	0
1	21	15	""	"iYML100W"	6090	22640	110	1724	1567	581	66	80	62	100	100	0	1022	911	370	112	123	60	95	88	0	1.822	1.879	1.933	2.092	1.708	1.826	0.900	80	442	2568	2300	0.866	1658	910	1501	799	0
1	22	15	""	"iYML098W"	6260	22640	90	1470	1385	326	60	81	70	100	100	0	3130	2807	937	115	131	69	100	100	0	0.468	0.492	0.496	0.525	1.392	0.451	0.926	52	330	4425	4017	-1.096	1410	3015	1325	2692	0
1	23	15	""	"iYML095C"	6420	22650	100	734	687	171	58	66	27	100	100	0	1204	1120	316	111	115	30	100	97	0	0.618	0.623	0.625	0.653	1.480	0.605	0.940	80	383	1769	1638	-0.693	676	1093	629	1009	0
1	24	15	""	"iYML093W"	6600	22650	110	3897	3496	1576	69	77	33	100	100	0	3191	3063	1501	114	118	34	100	100	0	1.244	1.162	1.144	1.188	1.231	1.144	0.955	80	508	6905	6376	0.315	3828	3077	3427	2949	0
1	1	16	""	"iYMR210W"	2680	22830	130	591	570	147	52	55	18	100	100	0	1062	988	273	107	111	26	100	100	0	0.564	0.588	0.588	0.595	1.243	0.571	0.939	120	483	1494	1399	-0.825	539	955	518	881	0
1	2	16	""	"iYMR212C"	2860	22830	130	672	624	194	62	66	21	100	100	0	2449	2220	692	119	127	52	100	100	0	0.262	0.267	0.260	0.262	1.311	0.260	0.931	120	319	2940	2663	-1.933	610	2330	562	2101	0
1	3	16	""	"iYMR214W"	3030	22820	110	840	842	188	62	66	21	100	100	0	1900	1741	463	116	127	60	100	100	0	0.436	0.480	0.479	0.489	1.242	0.453	0.927	80	335	2562	2405	-1.197	778	1784	780	1625	0
1	4	16	""	"iYMR216C"	3190	22830	110	867	780	346	59	63	18	100	100	0	4020	3638	1662	111	121	54	100	100	0	0.207	0.204	0.201	0.202	1.333	0.200	0.930	80	383	4717	4248	-2.274	808	3909	721	3527	0
1	5	16	""	"iYMR218C"	3360	22830	110	627	560	217	66	71	26	100	98	0	1825	1618	611	119	126	47	100	100	0	0.329	0.330	0.338	0.317	1.432	0.320	0.896	80	357	2267	1993	-1.605	561	1706	494	1499	0
1	6	16	""	"iYMR220W"	3540	22820	120	4240	3672	1675	75	82	28	100	100	0	3098	2610	1191	132	137	32	100	98	0	1.404	1.452	1.443	1.536	1.609	1.454	0.936	120	341	7131	6075	0.490	4165	2966	3597	2478	0
1	7	16	""	"iYMR255W"	3700	22820	120	2085	1857	972	70	78	26	100	100	0	2024	1707	883	125	132	36	100	100	0	1.061	1.130	1.146	1.149	1.379	1.123	0.935	120	380	3914	3369	0.086	2015	1899	1787	1582	0
1	8	16	""	"iYMR257C"	3870	22820	100	1900	1756	992	67	72	24	100	100	0	2364	2163	1257	120	125	32	100	100	0	0.817	0.827	0.826	0.837	1.488	0.807	0.938	80	315	4077	3732	-0.292	1833	2244	1689	2043	0
1	9	16	""	"iYMR259C"	4040	22820	110	840	790	188	66	69	23	100	100	0	1215	1152	284	129	134	34	100	100	0	0.713	0.708	0.711	0.712	1.280	0.690	0.930	80	384	1860	1747	-0.489	774	1086	724	1023	0
1	10	16	""	"iYMR261C"	4220	22820	100	515	453	168	63	65	19	100	100	0	1573	1351	555	123	129	36	100	100	0	0.312	0.318	0.315	0.312	1.447	0.306	0.923	80	356	1902	1618	-1.682	452	1450	390	1228	0
1	11	16	""	"iYMR263W"	4400	22820	110	883	786	284	66	68	18	100	100	0	2278	2049	807	120	127	37	100	100	0	0.379	0.373	0.375	0.379	1.297	0.363	0.949	80	332	2975	2649	-1.401	817	2158	720	1929	0
1	12	16	""	"iYMR265C"	4560	22830	120	2287	2238	1304	71	75	22	100	100	0	2429	2245	1245	123	131	38	98	98	0	0.961	1.021	0.993	1.028	1.855	1.032	0.918	120	350	4522	4289	-0.057	2216	2306	2167	2122	0
1	13	16	""	"iYNL061W"	4730	22830	120	3171	2879	1725	75	80	25	100	100	0	921	913	546	125	132	36	95	94	0	3.889	3.558	3.468	3.898	1.688	3.478	0.931	120	420	3892	3592	1.960	3096	796	2804	788	0
1	14	16	""	"iYNL057W"	4890	22820	90	2113	2153	333	79	91	41	100	100	0	1051	1041	169	131	135	34	100	100	0	2.211	2.279	2.293	2.295	1.164	2.262	0.912	52	332	2954	2984	1.145	2034	920	2074	910	0
1	15	16	""	"iYNL055C"	5070	22820	100	1276	1254	272	80	110	99	100	100	0	2108	2125	432	146	159	62	100	100	0	0.610	0.593	0.615	0.589	1.224	0.580	0.930	80	387	3158	3153	-0.714	1196	1962	1174	1979	0
1	16	16	""	"iYNL054W"	5240	22790	130	3199	3098	1267	79	150	308	100	98	0	1779	1836	764	151	190	217	100	97	0	1.916	1.792	1.942	1.770	1.411	1.755	0.811	120	468	4748	4704	0.938	3120	1628	3019	1685	-100
1	17	16	""	"iYNL052W"	5400	22810	90	1246	1222	325	75	94	62	100	100	0	1524	1463	384	143	162	78	100	100	0	0.848	0.869	0.895	0.875	1.175	0.843	0.944	52	314	2552	2467	-0.238	1171	1381	1147	1320	0
1	18	16	""	"iYNL050C"	5570	22820	90	557	539	120	61	69	37	100	100	0	565	564	120	120	130	47	100	100	0	1.115	1.077	1.069	1.080	1.353	1.069	0.881	52	336	941	922	0.157	496	445	478	444	0
1	19	16	""	"iYNL016W"	5740	22810	110	1139	1107	450	61	68	30	100	100	0	1659	1572	702	115	127	50	100	100	0	0.698	0.718	0.745	0.743	1.265	0.690	0.931	80	448	2622	2503	-0.518	1078	1544	1046	1457	0
1	20	16	""	"iYNL013C"	5930	22820	120	2753	2566	1487	64	74	36	100	100	0	3351	2970	1764	117	131	55	99	98	0	0.831	0.877	0.875	0.947	1.761	0.861	0.938	120	455	5923	5355	-0.266	2689	3234	2502	2853	0
1	21	16	""	"iYNL011C"	6090	22810	100	1862	1736	560	76	87	51	100	100	0	1674	1513	530	123	134	56	100	100	0	1.152	1.194	1.171	1.256	1.358	1.173	0.942	80	346	3337	3050	0.204	1786	1551	1660	1390	0
1	22	16	""	"iYNL009W"	6260	22820	100	601	709	316	66	70	23	100	100	0	1101	1417	611	123	131	39	100	100	0	0.547	0.497	0.505	0.490	1.362	0.493	0.925	80	388	1513	1937	-0.870	535	978	643	1294	0
1	23	16	""	"iYNL007C"	6420	22810	100	1264	1392	462	60	63	18	100	100	0	1338	1491	548	119	123	30	100	100	0	0.988	0.971	0.969	0.995	1.326	0.950	0.917	80	363	2423	2704	-0.018	1204	1219	1332	1372	0
1	24	16	""	"iYNL005C"	6600	22810	100	2727	3623	1991	67	75	28	100	100	0	976	1350	808	126	133	39	100	98	0	3.129	2.905	3.242	3.189	1.435	2.806	0.920	80	414	3510	4780	1.646	2660	850	3556	1224	0
1	1	17	""	"iYOR055W"	2680	22990	130	501	520	169	49	54	20	100	100	0	916	961	382	104	109	28	100	100	0	0.557	0.550	0.570	0.570	1.319	0.500	0.893	120	471	1264	1328	-0.845	452	812	471	857	0
1	2	17	""	"iYOR057W"	2860	22980	140	2547	2346	1086	66	72	23	100	100	0	1298	1235	602	115	125	53	100	99	0	2.097	2.036	2.112	2.107	1.351	2.004	0.922	156	337	3664	3400	1.068	2481	1183	2280	1120	0
1	3	17	""	"iYOR058C-1"	3030	22990	120	1122	1109	403	73	77	23	100	100	0	2441	2321	915	116	128	58	100	100	0	0.451	0.470	0.468	0.479	1.342	0.450	0.913	120	352	3374	3241	-1.148	1049	2325	1036	2205	0
1	4	17	""	"itK(UUU)O"	3200	23000	100	437	477	209	67	70	20	100	97	0	774	820	346	121	127	54	97	97	0	0.567	0.587	0.575	0.581	1.640	0.568	0.843	80	298	1023	1109	-0.820	370	653	410	699	0
1	5	17	""	"iYOR060C"	3370	22990	120	829	809	347	69	73	25	100	100	0	2390	2261	960	134	140	50	100	100	0	0.337	0.348	0.352	0.347	1.437	0.335	0.880	120	328	3016	2867	-1.570	760	2256	740	2127	0
1	6	17	""	"iYOR062C"	3530	22990	130	1302	1257	312	69	75	27	100	100	0	4045	3854	940	151	158	45	100	100	0	0.317	0.321	0.313	0.320	1.243	0.312	0.938	120	356	5127	4891	-1.659	1233	3894	1188	3703	0
1	7	17	""	"iYOR098C"	3700	22990	110	695	705	167	67	72	23	100	100	0	2369	2351	557	150	159	55	100	100	0	0.283	0.290	0.280	0.291	1.272	0.276	0.913	80	325	2847	2839	-1.821	628	2219	638	2201	0
1	8	17	""	"iYOR100C"	3860	22990	130	818	812	302	66	68	18	100	100	0	3815	3723	1464	137	143	40	100	100	0	0.204	0.208	0.202	0.208	1.368	0.198	0.900	120	470	4430	4332	-2.290	752	3678	746	3586	0
1	9	17	""	"iYOR103C"	4050	22990	130	1240	1296	377	66	68	21	100	100	0	2703	2818	763	135	140	47	100	100	0	0.457	0.458	0.463	0.456	1.278	0.452	0.939	120	447	3742	3913	-1.129	1174	2568	1230	2683	0
1	10	17	""	"iYOR106W"	4220	22990	120	1392	1258	467	69	74	27	100	100	0	3296	2976	1102	135	145	57	100	100	0	0.419	0.419	0.421	0.421	1.386	0.411	0.945	120	368	4484	4030	-1.257	1323	3161	1189	2841	0
1	11	17	""	"iYOR108W"	4380	22990	110	883	877	274	76	80	23	100	100	0	2322	2210	658	139	151	48	100	100	0	0.370	0.387	0.382	0.386	1.304	0.383	0.932	80	370	2990	2872	-1.436	807	2183	801	2071	0
1	12	17	""	"iYOR110W"	4550	22990	100	858	790	264	87	95	37	100	100	0	1648	1531	499	150	164	57	100	100	0	0.515	0.509	0.491	0.505	1.334	0.501	0.925	80	330	2269	2084	-0.958	771	1498	703	1381	0
1	13	17	""	"iYPL241C"	4720	23000	100	500	485	140	79	92	40	100	100	0	1249	1218	372	142	161	64	100	100	0	0.380	0.377	0.383	0.377	1.236	0.366	0.923	80	315	1528	1482	-1.395	421	1107	406	1076	0
1	14	17	""	"iYPL239W"	4890	23010	130	533	497	145	72	80	34	100	100	0	1780	1640	456	137	146	47	100	100	0	0.281	0.283	0.288	0.276	1.259	0.280	0.916	120	407	2104	1928	-1.833	461	1643	425	1503	0
1	15	17	""	"iYPL236C"	5050	23000	130	575	554	174	73	87	50	100	100	0	1732	1692	513	145	156	50	100	100	0	0.316	0.311	0.308	0.306	1.218	0.308	0.924	120	395	2089	2028	-1.661	502	1587	481	1547	0
1	16	17	""	"iYPL234C"	5220	23000	130	600	572	199	67	82	74	100	98	0	1670	1637	466	141	154	58	100	100	0	0.349	0.338	0.341	0.324	1.253	0.346	0.906	120	417	2062	2001	-1.520	533	1529	505	1496	0
1	17	17	""	"iYPL232W"	5400	23010	140	418	410	174	62	72	42	98	94	0	1460	1395	561	135	147	64	100	99	0	0.269	0.276	0.265	0.265	1.338	0.276	0.919	156	459	1681	1608	-1.896	356	1325	348	1260	0
1	18	17	""	"iYPL230W"	5570	23000	140	775	721	268	61	72	49	100	100	0	1811	1666	648	129	144	71	100	99	0	0.424	0.429	0.425	0.440	1.369	0.418	0.946	156	491	2396	2197	-1.236	714	1682	660	1537	0
1	19	17	""	"iYPL191C"	5740	22980	90	1871	2346	1609	59	68	44	100	100	0	2068	3384	2592	120	135	64	100	100	0	0.930	0.701	0.775	0.784	1.459	0.653	0.908	52	283	3760	5551	-0.104	1812	1948	2287	3264	0
1	20	17	""	"iYPL189W"	5900	23000	130	308	318	117	59	69	43	98	92	0	953	979	304	117	135	69	100	100	0	0.298	0.300	0.294	0.285	1.415	0.308	0.906	120	391	1085	1121	-1.747	249	836	259	862	0
1	21	17	""	"iYPL187W"	6070	23000	140	1507	1436	643	70	79	32	100	100	0	1188	1177	549	130	140	49	99	98	0	1.358	1.305	1.305	1.393	1.514	1.265	0.958	156	378	2495	2413	0.442	1437	1058	1366	1047	0
1	22	17	""	"iYPL184C"	6250	23010	150	1183	1120	372	66	72	25	100	100	0	2495	2471	748	126	131	32	100	100	0	0.472	0.449	0.446	0.442	1.139	0.450	0.963	156	432	3486	3399	-1.085	1117	2369	1054	2345	0
1	23	17	""	"iYPL183C"	6420	23000	150	972	946	333	60	63	19	100	100	0	2117	2058	623	128	135	50	100	100	0	0.459	0.459	0.456	0.448	1.226	0.460	0.924	156	443	2901	2816	-1.125	912	1989	886	1930	0
1	24	17	""	"iYPL180W"	6610	23000	150	470	476	129	57	61	20	100	100	0	1415	1391	362	125	134	48	100	100	0	0.320	0.331	0.329	0.330	1.191	0.329	0.946	156	778	1703	1685	-1.643	413	1290	419	1266	0
1	1	18	""	"iYPR149W"	2670	23170	150	430	462	141	47	50	14	100	100	0	1421	1485	402	103	106	24	100	100	0	0.291	0.300	0.299	0.298	1.237	0.297	0.934	156	912	1701	1797	-1.783	383	1318	415	1382	0
1	2	18	""	"iYPR152C"	2850	23150	130	967	904	454	53	58	19	100	100	0	2789	2612	1400	106	108	23	100	100	0	0.341	0.340	0.334	0.341	1.271	0.310	0.923	120	485	3597	3357	-1.554	914	2683	851	2506	0
1	3	18	""	"iYPR154W"	3030	23170	130	3907	3697	1611	60	64	22	100	100	0	2232	2287	1064	107	110	24	100	100	0	1.810	1.668	1.687	1.683	1.250	1.649	0.948	120	531	5972	5817	0.856	3847	2125	3637	2180	0
1	4	18	""	"iYPR156C"	3200	23170	140	1486	1417	564	58	62	20	100	100	0	3737	3817	1435	113	116	24	100	100	0	0.394	0.367	0.367	0.359	1.395	0.363	0.949	156	556	5052	5063	-1.344	1428	3624	1359	3704	0
1	5	18	""	"iYPR158W"	3350	23160	140	717	855	457	63	65	17	100	99	0	1427	1689	871	126	134	46	100	99	0	0.503	0.507	0.516	0.496	1.418	0.506	0.949	156	532	1955	2355	-0.992	654	1301	792	1563	0
1	6	18	""	"itA(AGC)P"	3530	23170	130	1528	1456	368	66	69	21	100	100	0	3503	3340	866	140	151	61	100	100	0	0.435	0.434	0.441	0.436	1.259	0.425	0.946	120	533	4825	4590	-1.202	1462	3363	1390	3200	0
1	7	18	""	"iYPR195C-0"	3700	23160	130	706	717	209	63	67	22	100	100	0	2189	2220	611	137	156	75	100	100	0	0.313	0.314	0.313	0.310	1.241	0.309	0.933	120	571	2695	2737	-1.674	643	2052	654	2083	0
1	8	18	""	"iYPR195C-2"	3870	23160	90	707	695	175	61	66	20	100	100	0	2746	2683	737	141	163	88	100	100	0	0.248	0.249	0.248	0.252	1.247	0.253	0.788	52	325	3251	3176	-2.012	646	2605	634	2542	0
1	9	18	""	"iYPRWtau4"	4050	23170	120	612	650	295	62	65	20	100	100	0	1088	1209	545	124	135	59	100	100	0	0.571	0.542	0.525	0.538	1.265	0.532	0.927	120	502	1514	1673	-0.810	550	964	588	1085	0
1	10	18	""	"iYPR198W-1"	4210	23170	140	1961	1932	715	67	71	23	100	100	0	2519	2577	901	126	135	47	100	100	0	0.791	0.761	0.757	0.747	1.218	0.762	0.964	156	570	4287	4316	-0.337	1894	2393	1865	2451	0
1	11	18	""	"iYPR200C"	4370	23160	120	896	846	305	74	78	23	100	100	0	1629	1565	601	137	143	38	100	100	0	0.551	0.541	0.537	0.547	1.267	0.528	0.950	120	461	2314	2200	-0.860	822	1492	772	1428	0
1	12	18	""	"iYPR201W-1"	4560	23170	140	7898	8913	5582	76	85	37	100	100	0	8908	10082	6119	135	146	50	100	100	0	0.892	0.888	0.868	0.876	1.196	0.895	0.980	156	680	16595	18784	-0.166	7822	8773	8837	9947	0
1	13	18	"EMPTY"	"EMPTY"	4700	23150	100	75	95	50	76	91	45	22	11	0	133	152	58	131	151	64	20	6	0	-0.500	0.905	0.789	0.697	2.512	0.718	0.501	80	330	1	40	Error	-1	2	19	21	-75
1	14	18	"EMPTY"	"EMPTY"	4870	23150	100	67	68	18	64	66	18	21	3	0	116	125	31	116	121	35	15	3	0	100000.000	0.444	0.731	0.724	3.884	0.382	0.153	80	366	3	13	16.610	3	0	4	9	-75
1	15	18	"EMPTY"	"EMPTY"	5040	23150	100	61	61	15	60	63	17	11	1	0	114	115	22	114	119	31	7	0	0	100000.000	1.000	0.833	0.733	3.544	0.258	0.099	80	360	1	2	16.610	1	0	1	1	-75
1	16	18	"EMPTY"	"EMPTY"	5210	23150	100	55	55	12	59	66	61	0	0	0	107	107	21	112	123	81	0	0	0	0.800	0.800	0.684	0.630	3.866	0.094	0.015	80	372	-9	-9	-0.322	-4	-5	-4	-5	-75
1	17	18	"EMPTY"	"EMPTY"	5380	23150	100	52	55	17	56	63	63	1	0	0	107	106	19	108	117	82	0	0	0	4.000	0.500	0.600	0.646	3.225	0.690	0.450	80	349	-5	-3	2.000	-4	-1	-1	-2	-75
1	18	18	"EMPTY"	"EMPTY"	5550	23150	100	51	54	12	54	56	14	11	2	0	103	109	24	107	110	22	17	5	0	0.750	0.000	0.730	0.742	3.470	0.200	0.058	80	338	-7	2	-0.415	-3	-4	0	2	-75
1	19	18	"EMPTY"	"EMPTY"	5720	23150	100	55	55	12	56	62	36	0	0	0	111	110	20	112	118	48	2	0	0	1.000	0.500	0.842	0.724	3.828	0.580	0.424	80	418	-2	-3	0.000	-1	-1	-1	-2	-75
1	20	18	"EMPTY"	"EMPTY"	5890	23150	100	52	52	12	53	55	16	11	0	0	103	106	20	107	112	37	5	0	0	0.250	1.000	0.800	0.793	3.351	0.144	0.112	80	363	-5	-2	-2.000	-1	-4	-1	-1	-75
1	21	18	"EMPTY"	"EMPTY"	6050	23150	100	50	52	16	54	57	17	5	2	0	105	109	34	111	117	40	5	3	0	0.667	1.000	0.567	0.511	2.794	0.163	0.071	80	339	-10	-4	-0.585	-4	-6	-2	-2	-75
1	22	18	"EMPTY"	"EMPTY"	6220	23150	100	55	56	12	59	62	16	8	0	0	114	114	22	114	116	24	10	5	0	100000.000	100000.000	0.778	0.827	3.846	0.196	0.049	80	334	-4	-3	16.610	-4	0	-3	0	-75
1	23	18	"EMPTY"	"EMPTY"	6390	23150	100	48	50	11	55	58	15	3	1	0	100	99	17	107	111	26	2	0	0	1.000	0.625	0.732	0.801	3.735	0.141	0.028	80	331	-14	-13	0.000	-7	-7	-5	-8	-75
1	24	18	"EMPTY"	"EMPTY"	6560	23150	100	50	50	8	53	57	20	1	0	0	103	107	21	106	113	43	1	0	0	1.000	-3.000	0.396	0.470	3.001	0.137	0.036	80	387	-6	-2	0.000	-3	-3	-3	1	-75
2	1	1	"FLO1"	"YAR050W"	7290	20260	180	3108	4339	3194	56	59	18	100	100	0	3189	4996	3803	108	113	33	100	100	0	0.991	0.876	0.889	0.912	1.354	0.854	0.959	256	1289	6133	9171	-0.014	3052	3081	4283	4888	0
2	2	1	"HTB2"	"YBL002W"	7480	20260	150	1417	1440	230	55	66	84	100	100	0	1387	1390	312	107	128	173	100	100	0	1.064	1.080	1.074	1.100	1.214	1.044	0.934	156	606	2642	2668	0.090	1362	1280	1385	1283	0
2	3	1	"FUS3"	"YBL016W"	7650	20260	140	475	462	205	58	68	86	92	87	0	1141	1090	481	111	134	179	92	87	0	0.405	0.413	0.407	0.419	1.506	0.391	0.828	156	563	1447	1383	-1.305	417	1030	404	979	0
2	4	1	""	"YBL032W"	7810	20260	150	716	725	140	59	64	67	100	100	0	1333	1357	289	114	125	98	100	100	0	0.539	0.536	0.539	0.538	1.140	0.517	0.939	156	644	1876	1909	-0.892	657	1219	666	1243	0
2	5	1	""	"YBL048W"	7990	20270	140	958	988	325	55	57	13	100	100	0	739	847	438	111	116	29	100	100	0	1.438	1.268	1.385	1.359	1.366	1.117	0.860	156	526	1531	1669	0.524	903	628	933	736	0
2	6	1	""	"YBL064C"	8150	20270	150	316	329	81	53	55	13	100	100	0	1107	1124	214	111	113	23	100	100	0	0.264	0.272	0.271	0.269	1.274	0.265	0.910	156	601	1259	1289	-1.921	263	996	276	1013	0
2	7	1	""	"YAR061W"	8330	20270	150	1432	1515	485	57	59	15	100	100	0	1814	1955	671	114	117	24	100	100	0	0.809	0.792	0.795	0.799	1.248	0.774	0.941	156	605	3075	3299	-0.306	1375	1700	1458	1841	0
2	8	1	""	"YBL005W-A"	8490	20260	150	12634	12204	2227	61	62	16	100	100	0	21229	19883	4967	116	120	24	100	100	0	0.596	0.614	0.605	0.658	1.569	0.588	0.956	156	602	33686	31910	-0.748	12573	21113	12143	19767	0
2	9	1	"RFT1"	"YBL020W"	8660	20270	150	1794	1702	473	61	69	67	100	100	0	2558	2389	760	115	129	110	100	100	0	0.709	0.722	0.727	0.734	1.213	0.695	0.896	156	589	4176	3915	-0.495	1733	2443	1641	2274	0
2	10	1	""	"YBL036C"	8830	20260	150	3019	3184	682	59	61	14	100	100	0	1308	1370	284	110	112	23	100	100	0	2.471	2.480	2.480	2.484	1.138	2.501	0.940	156	617	4158	4385	1.305	2960	1198	3125	1260	0
2	11	1	"SAS3"	"YBL052C"	9000	20270	140	3765	3917	1204	56	57	13	100	100	0	2102	2399	1069	108	109	23	100	100	0	1.860	1.685	1.747	1.773	1.299	1.581	0.928	156	514	5703	6152	0.895	3709	1994	3861	2291	0
2	12	1	"PRS4"	"YBL068W"	9170	20260	150	1496	1493	228	57	60	16	100	100	0	1299	1303	225	113	115	25	100	100	0	1.213	1.207	1.207	1.214	1.136	1.186	0.944	156	617	2625	2626	0.279	1439	1186	1436	1190	0
2	13	1	"ARO4"	"YBR249C"	9340	20270	140	439	469	124	63	84	88	100	97	0	939	1024	268	115	166	207	100	98	0	0.456	0.447	0.449	0.444	1.235	0.439	0.932	156	609	1200	1315	-1.132	376	824	406	909	0
2	14	1	"TSC10"	"YBR265W"	9470	20260	100	449	394	184	68	131	138	80	71	0	993	839	415	117	280	342	77	70	0	0.435	0.452	0.457	0.446	1.695	0.412	0.877	80	340	1257	1048	-1.201	381	876	326	722	-50
2	15	1	""	"YBR281C"	9670	20260	160	1014	1151	901	66	92	94	87	82	0	2387	2410	1714	118	184	231	85	81	0	0.418	0.473	0.472	0.489	1.862	0.487	0.930	208	844	3217	3377	-1.259	948	2269	1085	2292	0
2	16	1	"MAL33"	"YBR297W"	9850	20260	150	884	908	202	62	63	15	100	100	0	1254	1313	314	112	117	28	100	100	0	0.720	0.704	0.700	0.708	1.160	0.685	0.943	156	615	1964	2047	-0.474	822	1142	846	1201	0
2	17	1	"GBP2"	"YCL011C"	10010	20260	150	1828	1838	450	66	67	16	100	100	0	927	927	275	116	119	29	100	100	0	2.173	2.185	2.177	2.237	1.215	2.115	0.905	156	643	2573	2583	1.119	1762	811	1772	811	0
2	18	1	"RNQ1"	"YCL028W"	10190	20280	150	1285	1271	387	68	71	23	100	100	0	1495	1536	423	119	124	39	100	100	0	0.884	0.849	0.854	0.833	1.278	0.859	0.956	156	568	2593	2620	-0.177	1217	1376	1203	1417	0
2	19	1	"SRB6"	"YBR253W"	10360	20270	140	588	571	118	66	70	36	100	100	0	935	910	202	118	123	40	99	99	0	0.639	0.638	0.630	0.640	1.237	0.622	0.929	156	567	1339	1297	-0.646	522	817	505	792	0
2	20	1	""	"YBR269C"	10520	20260	130	735	731	121	64	65	16	100	100	0	878	889	178	115	118	23	100	100	0	0.879	0.862	0.870	0.873	1.239	0.829	0.920	120	494	1434	1441	-0.185	671	763	667	774	0
2	21	1	""	"YBR285W"	10700	20260	140	252	274	92	68	69	19	100	100	0	693	700	154	119	121	27	100	100	0	0.321	0.355	0.333	0.337	1.362	0.368	0.853	156	529	758	787	-1.641	184	574	206	581	0
2	22	1	""	"YBR301W"	10860	20250	150	3553	3525	449	80	83	27	100	100	0	3057	3059	439	130	134	34	100	100	0	1.187	1.176	1.163	1.180	1.117	1.162	0.932	156	559	6400	6374	0.247	3473	2927	3445	2929	0
2	23	1	""	"YCL016C"	11040	20250	150	733	757	143	87	91	27	100	100	0	1050	1093	266	133	140	41	100	100	0	0.704	0.698	0.701	0.707	1.181	0.678	0.866	156	574	1563	1630	-0.505	646	917	670	960	0
2	24	1	"STE50"	"YCL032W"	11210	20250	150	1811	1828	267	78	87	45	100	100	0	1081	1091	205	125	137	65	100	100	0	1.813	1.812	1.853	1.833	1.133	1.828	0.931	156	807	2689	2716	0.858	1733	956	1750	966	0
2	1	2	"NUP84"	"YDL116W"	7280	20470	150	1827	1842	435	56	63	34	100	100	0	2758	2826	648	106	109	24	100	100	0	0.668	0.657	0.653	0.654	1.118	0.648	0.933	156	645	4423	4506	-0.583	1771	2652	1786	2720	0
2	2	2	"CDC53"	"YDL132W"	7460	20460	140	1760	1641	487	54	74	119	100	100	0	3032	2818	986	104	141	246	98	98	0	0.583	0.585	0.577	0.625	1.685	0.555	0.923	156	293	4634	4301	-0.779	1706	2928	1587	2714	0
2	3	2	"RPN5"	"YDL147W"	7630	20470	140	1237	1154	419	53	72	123	98	95	0	2931	2674	1035	108	148	254	96	96	0	0.419	0.429	0.427	0.455	1.835	0.411	0.916	156	273	4007	3667	-1.254	1184	2823	1101	2566	0
2	4	2	""	"YDL163W"	7800	20460	120	567	562	128	53	54	12	100	100	0	1072	1047	192	110	113	23	100	100	0	0.534	0.543	0.554	0.536	1.247	0.537	0.916	120	306	1476	1446	-0.904	514	962	509	937	0
2	5	2	"PCL9"	"YDL179W"	7970	20460	140	711	704	155	55	60	31	100	100	0	1919	1879	442	110	117	44	100	99	0	0.363	0.367	0.369	0.371	1.479	0.353	0.926	156	347	2465	2418	-1.463	656	1809	649	1769	0
2	6	2	"SEC31"	"YDL195W"	8120	20460	140	1895	1652	691	55	60	32	100	100	0	4474	3980	1707	107	113	42	99	98	0	0.421	0.412	0.407	0.424	1.596	0.401	0.949	156	383	6207	5470	-1.247	1840	4367	1597	3873	0
2	7	2	"YFH1"	"YDL120W"	8310	20450	130	1086	1064	161	54	55	15	100	100	0	1768	1768	321	106	108	22	100	100	0	0.621	0.608	0.607	0.613	1.186	0.587	0.931	120	346	2694	2672	-0.687	1032	1662	1010	1662	0
2	8	2	"RDI1"	"YDL135C"	8470	20460	140	1423	1389	437	56	58	15	100	100	0	1316	1248	370	109	110	20	100	100	0	1.133	1.170	1.164	1.171	1.477	1.173	0.934	156	304	2574	2472	0.180	1367	1207	1333	1139	0
2	9	2	""	"YDL151C"	8640	20450	130	716	714	102	57	59	15	100	100	0	1631	1626	294	108	110	22	100	100	0	0.433	0.433	0.425	0.438	1.249	0.412	0.920	120	266	2182	2175	-1.209	659	1523	657	1518	0
2	10	2	"NRP1"	"YDL167C"	8810	20460	140	2035	1848	641	54	58	21	100	100	0	3138	2745	1043	106	109	32	99	98	0	0.653	0.680	0.666	0.725	1.710	0.654	0.927	156	286	5013	4433	-0.614	1981	3032	1794	2639	0
2	11	2	""	"YDL183C"	8980	20450	130	822	821	144	52	54	12	100	100	0	1715	1744	357	106	108	21	100	100	0	0.479	0.469	0.465	0.475	1.268	0.449	0.927	120	272	2379	2407	-1.063	770	1609	769	1638	0
2	12	2	""	"YDL199C"	9150	20450	140	1271	1285	429	55	58	17	100	100	0	2839	2706	1021	109	114	26	98	98	0	0.445	0.474	0.458	0.528	2.010	0.452	0.936	156	311	3946	3827	-1.167	1216	2730	1230	2597	0
2	13	2	""	"YDR250C"	9320	20450	100	443	443	118	58	60	16	100	100	0	999	960	186	112	116	26	100	100	0	0.434	0.454	0.452	0.444	1.335	0.450	0.893	80	243	1272	1233	-1.204	385	887	385	848	0
2	14	2	""	"YDR266C"	9480	20440	110	779	961	486	64	90	89	100	100	0	1442	1715	899	115	180	215	100	97	0	0.539	0.561	0.559	0.569	1.598	0.510	0.765	80	343	2042	2497	-0.892	715	1327	897	1600	0
2	15	2	""	"YDR282C"	9660	20440	120	2834	2889	1495	63	80	70	100	100	0	1860	1934	1120	113	158	176	96	91	0	1.586	1.552	1.589	1.695	1.511	1.499	0.912	120	353	4518	4647	0.666	2771	1747	2826	1821	0
2	16	2	"ATP5"	"YDR298C"	9830	20440	100	489	497	114	62	63	15	100	100	0	973	975	256	111	113	22	100	100	0	0.495	0.503	0.500	0.514	1.343	0.477	0.894	80	318	1289	1299	-1.013	427	862	435	864	0
2	17	2	""	"YDR314C"	10000	20440	110	1871	2105	824	66	66	16	100	100	0	2574	2784	1259	115	118	25	100	100	0	0.734	0.764	0.755	0.810	1.491	0.726	0.916	80	317	4264	4708	-0.446	1805	2459	2039	2669	0
2	18	2	""	"YDR330W"	10170	20440	130	1157	1342	743	68	77	47	100	100	0	2093	2461	1337	119	131	49	100	100	0	0.552	0.544	0.513	0.539	1.389	0.533	0.886	120	299	3063	3616	-0.858	1089	1974	1274	2342	0
2	19	2	"CHL4"	"YDR254W"	10330	20430	110	2280	2525	1029	65	84	71	100	100	0	1773	2107	1129	117	135	62	100	100	0	1.338	1.236	1.271	1.336	1.388	1.149	0.890	80	310	3871	4450	0.420	2215	1656	2460	1990	0
2	20	2	"CCC2"	"YDR270W"	10510	20440	100	604	1617	2014	62	73	55	100	96	0	1052	2093	2486	113	121	45	100	100	0	0.577	0.785	0.591	0.651	1.774	0.787	0.837	80	293	1481	3535	-0.793	542	939	1555	1980	0
2	21	2	""	"YDR286C"	10670	20440	140	503	470	170	60	63	18	99	99	0	1141	1059	343	114	114	24	100	100	0	0.431	0.434	0.423	0.422	1.432	0.432	0.927	156	260	1470	1355	-1.213	443	1027	410	945	0
2	22	2	""	"YDR302W"	10840	20440	140	1691	1975	1135	61	64	18	100	100	0	1026	1255	818	114	115	25	97	97	0	1.787	1.677	1.734	1.856	1.590	1.573	0.917	156	212	2542	3055	0.838	1630	912	1914	1141	0
2	23	2	"MCM21"	"YDR318W"	11000	20440	150	1108	1065	327	63	69	20	100	100	0	1139	1081	348	117	121	39	99	99	0	1.023	1.039	1.032	1.078	1.413	1.013	0.938	156	288	2067	1966	0.032	1045	1022	1002	964	0
2	24	2	"SWR1"	"YDR334W"	11180	20440	140	1535	2253	1929	62	66	22	99	99	0	1754	2705	2343	111	119	37	100	98	0	0.897	0.845	0.812	0.850	1.514	0.827	0.916	156	552	3116	4785	-0.158	1473	1643	2191	2594	0
2	1	3	"PAC2"	"YER007W"	7270	20620	110	7475	7919	2910	55	67	44	100	100	0	2030	2269	1207	105	109	27	100	100	0	3.855	3.634	3.942	3.963	1.431	3.521	0.862	80	408	9345	10028	1.947	7420	1925	7864	2164	0
2	2	3	"SRB4"	"YER022W"	7440	20620	100	1501	1899	1116	54	63	40	100	100	0	1464	1920	1288	101	108	29	100	100	0	1.062	1.014	1.051	1.095	1.411	0.949	0.892	80	227	2810	3664	0.086	1447	1363	1845	1819	0
2	3	3	""	"YER038C"	7610	20620	180	1602	1781	1119	57	127	412	91	69	0	2279	2594	1645	111	199	534	92	73	0	0.713	0.694	0.679	0.736	1.941	0.669	0.869	256	564	3713	4207	-0.489	1545	2168	1724	2483	0
2	4	3	""	"YER053C"	7780	20620	100	558	763	446	57	59	17	100	100	0	1178	1506	881	110	112	24	100	100	0	0.469	0.506	0.498	0.504	1.326	0.491	0.915	80	192	1569	2102	-1.092	501	1068	706	1396	0
2	5	3	""	"YER066W"	7930	20620	80	1181	1468	987	56	64	37	100	100	0	1575	2271	1567	111	119	50	100	100	0	0.768	0.654	0.664	0.655	1.623	0.616	0.821	52	246	2589	3572	-0.380	1125	1464	1412	2160	0
2	6	3	""	"YER082C"	8110	20620	100	1551	1890	1007	55	66	42	100	100	0	1629	2016	1182	105	114	49	100	100	0	0.982	0.960	0.983	0.997	1.490	0.920	0.890	80	326	3020	3746	-0.027	1496	1524	1835	1911	0
2	7	3	"TIR1"	"YER011W"	8280	20620	80	1463	2255	1610	53	57	22	100	100	0	1221	2214	1850	106	106	20	100	100	0	1.265	1.045	1.116	1.122	1.529	0.953	0.850	52	230	2525	4310	0.339	1410	1115	2202	2108	0
2	8	3	"CHO1"	"YER026C"	8450	20610	130	1292	1283	678	55	58	15	100	100	0	1270	1338	840	109	109	21	93	90	0	1.065	0.999	1.040	1.161	1.793	0.917	0.916	120	257	2398	2457	0.091	1237	1161	1228	1229	0
2	9	3	"MXR1"	"YER042W"	8630	20620	140	3247	3165	1606	61	67	32	100	100	0	803	799	392	108	117	50	95	89	0	4.584	4.492	4.382	4.718	1.587	4.472	0.943	156	269	3881	3795	2.197	3186	695	3104	691	0
2	10	3	"RPL34A"	"YER056C-A"	8790	20610	110	1229	1208	203	57	70	45	100	100	0	1812	1776	279	106	124	72	100	100	0	0.687	0.689	0.686	0.689	1.194	0.671	0.933	80	251	2878	2821	-0.542	1172	1706	1151	1670	0
2	11	3	"RNR1"	"YER070W"	8960	20620	140	2338	1985	1022	59	72	43	100	100	0	3799	3321	1627	113	141	77	98	98	0	0.618	0.600	0.593	0.606	1.707	0.602	0.955	156	353	5965	5134	-0.694	2279	3686	1926	3208	0
2	12	3	"ILV1"	"YER086W"	9130	20610	100	934	1281	776	59	65	24	100	100	0	2167	2496	1355	115	137	65	100	100	0	0.426	0.513	0.497	0.494	1.392	0.517	0.885	80	262	2927	3603	-1.230	875	2052	1222	2381	0
2	13	3	""	"YGL059W"	9310	20600	140	1177	1128	491	58	63	21	100	100	0	1557	1533	727	110	123	49	99	98	0	0.773	0.752	0.751	0.779	1.346	0.720	0.941	156	330	2566	2493	-0.371	1119	1447	1070	1423	0
2	14	3	"MPS2"	"YGL075C"	9470	20600	130	517	498	183	59	62	18	100	100	0	1774	1640	539	109	114	28	100	100	0	0.275	0.287	0.291	0.277	1.288	0.285	0.925	120	320	2123	1970	-1.862	458	1665	439	1531	0
2	15	3	"NBP35"	"YGL091C"	9640	20600	130	1199	1225	589	59	62	18	100	100	0	1296	1358	715	111	115	27	100	100	0	0.962	0.935	0.930	0.972	1.346	0.891	0.907	120	328	2325	2413	-0.056	1140	1185	1166	1247	0
2	16	3	""	"YGL107C"	9810	20610	120	769	1114	940	59	61	15	100	99	0	1657	2090	1431	109	110	22	99	99	0	0.459	0.533	0.482	0.493	1.682	0.578	0.911	120	328	2258	3036	-1.125	710	1548	1055	1981	0
2	17	3	"RPS2"	"YGL123W"	9980	20600	120	583	955	891	60	62	16	100	100	0	916	1357	1175	109	112	25	100	100	0	0.648	0.717	0.662	0.688	1.532	0.725	0.865	120	319	1330	2143	-0.626	523	807	895	1248	0
2	18	3	""	"YGL139W"	10150	20590	130	786	1113	862	60	68	38	100	100	0	1857	2259	1402	111	122	45	100	100	0	0.416	0.490	0.435	0.444	1.342	0.522	0.896	120	328	2472	3201	-1.266	726	1746	1053	2148	0
2	19	3	"PUS2"	"YGL063W"	10320	20600	100	619	1111	986	59	76	63	100	98	0	1160	1892	1496	112	127	60	100	97	0	0.534	0.591	0.541	0.558	1.509	0.603	0.882	80	333	1608	2832	-0.904	560	1048	1052	1780	0
2	20	3	""	"YGL079W"	10490	20600	130	1568	1509	623	62	76	60	100	100	0	745	801	437	113	122	50	100	100	0	2.383	2.103	2.294	2.295	1.384	1.943	0.872	120	349	2138	2135	1.253	1506	632	1447	688	0
2	21	3	"VPS45"	"YGL095C"	10660	20610	140	2284	2137	1083	60	63	17	100	100	0	1765	1692	836	111	113	25	100	98	0	1.345	1.314	1.322	1.361	1.637	1.314	0.954	156	246	3878	3658	0.427	2224	1654	2077	1581	0
2	22	3	""	"YGL111W"	10820	20600	130	1879	1692	653	57	60	16	100	100	0	1572	1517	592	108	111	24	100	100	0	1.245	1.160	1.159	1.177	1.279	1.146	0.942	120	213	3286	3044	0.316	1822	1464	1635	1409	0
2	23	3	"SOH1"	"YGL127C"	10990	20610	140	3968	5306	3913	58	62	20	100	100	0	1752	2222	1557	105	113	39	100	100	0	2.374	2.479	2.507	2.471	1.579	2.565	0.925	156	266	5557	7365	1.247	3910	1647	5248	2117	0
2	24	3	"MRF1"	"YGL143C"	11170	20610	110	721	1213	1016	57	61	25	100	100	0	1020	1715	1292	106	115	42	100	100	0	0.726	0.718	0.662	0.656	1.432	0.746	0.911	80	350	1578	2765	-0.461	664	914	1156	1609	0
2	1	4	"RNR4"	"YGR180C"	7250	20790	100	493	853	798	50	60	41	100	100	0	1372	1821	1320	106	112	33	100	100	0	0.350	0.468	0.348	0.401	1.878	0.488	0.731	80	396	1709	2518	-1.515	443	1266	803	1715	0
2	2	4	""	"YGR196C"	7420	20790	120	2307	2283	1392	56	68	42	100	99	0	3372	3271	2090	110	125	55	95	95	0	0.690	0.705	0.661	0.758	2.090	0.680	0.920	120	376	5513	5388	-0.535	2251	3262	2227	3161	0
2	3	4	""	"YGR212W"	7590	20790	110	2318	2246	838	65	80	43	100	100	0	3706	3438	1293	118	144	73	100	100	0	0.628	0.657	0.629	0.659	1.405	0.638	0.876	80	214	5841	5501	-0.671	2253	3588	2181	3320	0
2	4	4	""	"YGR228W"	7740	20770	150	1465	1548	494	56	63	28	100	100	0	1037	1136	514	109	118	43	100	100	0	1.518	1.453	1.524	1.561	1.421	1.356	0.869	156	411	2337	2519	0.602	1409	928	1492	1027	0
2	5	4	"LSC2"	"YGR244C"	7930	20790	100	1165	1633	1029	56	60	19	100	100	0	2202	2783	1494	109	113	29	100	100	0	0.530	0.590	0.538	0.557	1.457	0.598	0.855	80	366	3202	4251	-0.916	1109	2093	1577	2674	0
2	6	4	""	"YGR260W"	8090	20780	100	3130	2869	998	59	80	57	100	100	0	3118	2969	1372	110	128	57	97	97	0	1.021	0.983	0.979	1.055	1.600	0.915	0.883	80	340	6079	5669	0.030	3071	3008	2810	2859	0
2	7	4	"UBR1"	"YGR184C"	8260	20770	120	3429	3374	1353	59	75	52	100	99	0	4376	4152	1761	110	123	51	100	100	0	0.790	0.820	0.798	0.837	1.619	0.799	0.923	120	380	7636	7357	-0.340	3370	4266	3315	4042	0
2	8	4	""	"YGR200C"	8420	20760	140	4116	3523	1221	59	60	16	100	100	0	3815	3290	1216	113	115	25	100	100	0	1.096	1.090	1.095	1.108	1.235	1.068	0.947	156	419	7759	6641	0.132	4057	3702	3464	3177	0
2	9	4	"GPI1"	"YGR216C"	8610	20780	130	1840	1807	621	61	65	22	100	100	0	2378	2354	797	113	125	52	100	100	0	0.785	0.779	0.775	0.780	1.198	0.785	0.920	120	381	4044	3987	-0.348	1779	2265	1746	2241	0
2	10	4	""	"YGR232W"	8770	20780	100	932	961	328	60	75	48	100	100	0	1180	1305	457	113	141	86	100	100	0	0.817	0.756	0.724	0.764	1.362	0.729	0.870	80	342	1939	2093	-0.291	872	1067	901	1192	0
2	11	4	"SOL4"	"YGR248W"	8950	20780	100	650	654	179	61	76	47	100	100	0	1507	1520	364	116	154	108	100	100	0	0.423	0.422	0.426	0.418	1.234	0.420	0.874	80	319	1980	1997	-1.240	589	1391	593	1404	0
2	12	4	"MES1"	"YGR264C"	9110	20780	100	1571	1619	738	59	69	31	100	100	0	3177	3095	1137	116	142	80	100	100	0	0.494	0.524	0.493	0.491	1.553	0.526	0.864	80	303	4573	4539	-1.018	1512	3061	1560	2979	0
2	13	4	""	"YHR212C"	9270	20770	130	777	725	182	54	61	25	100	100	0	1057	976	297	108	120	51	100	100	0	0.762	0.773	0.768	0.802	1.327	0.728	0.920	120	335	1672	1539	-0.392	723	949	671	868	0
2	14	4	""	"YIL007C"	9440	20780	130	1177	1128	332	55	67	42	100	100	0	969	973	314	107	112	35	100	99	0	1.302	1.239	1.216	1.282	1.355	1.201	0.929	120	375	1984	1939	0.380	1122	862	1073	866	0
2	15	4	"TIM44"	"YIL022W"	9620	20770	130	653	657	134	58	71	44	100	100	0	1554	1562	331	109	116	37	100	100	0	0.412	0.412	0.407	0.415	1.284	0.388	0.888	120	377	2040	2052	-1.280	595	1445	599	1453	0
2	16	4	"NOT3"	"YIL038C"	9780	20770	130	1956	1934	530	58	64	23	100	100	0	1899	1828	558	108	117	44	100	99	0	1.060	1.091	1.088	1.122	1.384	1.056	0.919	120	373	3689	3596	0.084	1898	1791	1876	1720	0
2	17	4	""	"YIL054W"	9960	20770	100	477	485	91	58	64	23	100	100	0	844	820	119	105	116	45	100	100	0	0.567	0.597	0.603	0.593	1.285	0.588	0.882	80	291	1158	1142	-0.819	419	739	427	715	0
2	18	4	"MAM33"	"YIL070C"	10120	20760	140	637	631	183	58	64	25	100	100	0	942	953	302	105	110	30	100	100	0	0.692	0.676	0.678	0.690	1.320	0.642	0.891	156	416	1416	1421	-0.532	579	837	573	848	0
2	19	4	""	"YHR214W-A"	10300	20780	130	1177	1145	273	58	63	25	100	100	0	1997	2032	464	104	108	23	100	100	0	0.591	0.564	0.565	0.563	1.248	0.561	0.914	120	412	3012	3015	-0.758	1119	1893	1087	1928	0
2	20	4	""	"YIL011W"	10470	20770	120	2435	2408	453	59	67	30	100	100	0	2898	2879	613	108	111	24	100	100	0	0.852	0.848	0.829	0.855	1.311	0.814	0.900	120	350	5166	5120	-0.232	2376	2790	2349	2771	0
2	21	4	"IRR1"	"YIL026C"	10640	20770	120	2669	2667	945	55	61	25	100	100	0	3200	3204	1120	106	109	25	100	100	0	0.845	0.843	0.826	0.851	1.380	0.831	0.928	120	331	5708	5710	-0.243	2614	3094	2612	3098	0
2	22	4	""	"YIL042C"	10810	20780	130	616	618	149	54	56	14	100	100	0	1301	1279	322	103	106	22	100	100	0	0.469	0.480	0.479	0.481	1.252	0.468	0.891	120	348	1760	1740	-1.092	562	1198	564	1176	0
2	23	4	""	"YIL058W"	10980	20770	120	553	519	182	56	56	13	100	100	0	928	860	250	100	103	20	100	100	0	0.600	0.609	0.604	0.589	1.515	0.613	0.899	120	316	1325	1223	-0.736	497	828	463	760	0
2	24	4	"SER33"	"YIL074C"	11160	20760	140	659	663	180	54	63	42	99	99	0	1241	1288	286	100	107	32	100	100	0	0.530	0.513	0.514	0.496	1.547	0.503	0.886	156	518	1746	1797	-0.915	605	1141	609	1188	0
2	1	5	"VPS35"	"YJL154C"	7240	20950	110	1375	1528	646	50	55	19	100	100	0	2916	3267	1472	106	112	34	100	100	0	0.472	0.468	0.453	0.482	1.311	0.442	0.922	80	410	4135	4639	-1.085	1325	2810	1478	3161	0
2	2	5	"ASG7"	"YJL170C"	7410	20950	100	770	763	224	59	66	28	100	100	0	1347	1352	433	109	122	56	100	100	0	0.574	0.566	0.567	0.575	1.273	0.543	0.934	80	298	1949	1947	-0.800	711	1238	704	1243	0
2	3	5	"MNN5"	"YJL186W"	7580	20930	110	1290	1525	831	63	73	36	100	100	0	1618	2011	1434	119	136	64	100	100	0	0.819	0.773	0.819	0.842	1.305	0.690	0.881	80	348	2726	3354	-0.289	1227	1499	1462	1892	0
2	4	5	""	"YJL202C"	7750	20950	90	793	882	506	57	60	16	100	100	0	2126	2387	1354	113	120	38	100	100	0	0.366	0.363	0.352	0.355	1.354	0.356	0.931	52	281	2749	3099	-1.452	736	2013	825	2274	0
2	5	5	""	"YJL218W"	7920	20950	100	1092	1069	315	60	65	18	100	100	0	2772	2743	948	122	131	42	100	100	0	0.389	0.385	0.384	0.404	1.520	0.364	0.923	80	321	3682	3630	-1.361	1032	2650	1009	2621	0
2	6	5	"SPC1"	"YJR010C-A"	8090	20950	110	1572	1622	271	70	104	90	100	100	0	980	965	145	127	149	64	100	100	0	1.761	1.852	1.828	1.854	1.171	1.426	0.749	80	357	2355	2390	0.816	1502	853	1552	838	0
2	7	5	"CIS3"	"YJL158C"	8260	20950	100	2945	2834	842	72	103	88	100	100	0	2986	2805	1023	126	143	59	100	100	0	1.005	1.031	1.044	1.088	1.422	0.990	0.946	80	345	5733	5441	0.007	2873	2860	2762	2679	0
2	8	5	"KRE9"	"YJL174W"	8420	20940	90	1087	1175	720	64	71	37	100	100	0	1921	2253	1217	124	130	38	100	100	0	0.569	0.522	0.500	0.495	1.468	0.503	0.877	52	317	2820	3240	-0.813	1023	1797	1111	2129	0
2	9	5	"RPS22A"	"YJL190C"	8600	20950	100	380	385	107	60	63	16	100	100	0	901	897	232	121	130	43	100	100	0	0.410	0.419	0.422	0.415	1.283	0.414	0.926	80	327	1100	1101	-1.285	320	780	325	776	0
2	10	5	""	"YJL206C-A"	8760	20950	110	1390	1527	751	57	63	27	100	100	0	3056	3145	1450	115	131	55	100	100	0	0.453	0.485	0.465	0.471	1.466	0.478	0.924	80	333	4274	4500	-1.142	1333	2941	1470	3030	0
2	11	5	"VTH2"	"YJL222W"	8930	20940	110	1631	2048	1176	57	66	35	100	100	0	2511	3199	1924	115	143	93	100	100	0	0.657	0.646	0.636	0.692	1.415	0.621	0.928	80	363	3970	5075	-0.606	1574	2396	1991	3084	0
2	12	5	""	"YJR013W"	9110	20940	100	538	575	321	55	59	21	98	95	0	769	880	573	109	119	46	91	91	0	0.732	0.674	0.679	0.798	1.760	0.606	0.874	80	256	1143	1291	-0.450	483	660	520	771	-50
2	13	5	"DBR1"	"YKL149C"	9270	20930	130	1584	1398	552	53	57	22	100	100	0	2035	1717	734	107	111	33	100	100	0	0.794	0.835	0.842	0.863	1.211	0.806	0.953	120	319	3459	2955	-0.333	1531	1928	1345	1610	0
2	14	5	"MCD4"	"YKL165C"	9440	20950	100	2149	2029	898	57	74	55	100	100	0	2669	2543	1148	110	123	52	100	100	0	0.818	0.811	0.811	0.820	1.332	0.795	0.949	80	342	4651	4405	-0.291	2092	2559	1972	2433	0
2	15	5	"PRS1"	"YKL181W"	9620	20940	110	3458	3478	1463	60	81	60	100	100	0	2814	3265	1635	110	128	60	100	100	0	1.257	1.083	1.128	1.180	1.449	1.034	0.937	80	374	6102	6573	0.330	3398	2704	3418	3155	0
2	16	5	"PEX1"	"YKL197C"	9780	20940	100	2520	2309	691	60	84	66	100	100	0	3325	3159	1150	110	145	92	100	100	0	0.765	0.738	0.739	0.786	1.442	0.708	0.949	80	331	5675	5298	-0.386	2460	3215	2249	3049	0
2	17	5	"DOA1"	"YKL213C"	9950	20930	110	1402	1348	431	62	76	49	100	100	0	3143	3038	1092	107	129	70	100	100	0	0.441	0.439	0.448	0.448	1.176	0.415	0.951	80	416	4376	4217	-1.180	1340	3036	1286	2931	0
2	18	5	"ECM9"	"YKR004C"	10120	20930	110	3301	3096	988	65	70	26	100	100	0	1199	1174	531	108	111	24	100	100	0	2.966	2.843	3.009	3.195	1.410	2.691	0.915	80	375	4327	4097	1.569	3236	1091	3031	1066	0
2	19	5	""	"YKL153W"	10300	20950	100	1084	1267	716	66	68	20	100	100	0	1263	1475	837	109	111	23	100	100	0	0.882	0.879	0.877	0.879	1.412	0.856	0.806	80	322	2172	2567	-0.181	1018	1154	1201	1366	0
2	20	5	""	"YKL169C"	10460	20930	110	1550	1590	553	62	69	30	100	100	0	863	945	571	110	113	24	100	100	0	1.976	1.830	1.977	2.017	1.378	1.595	0.844	80	351	2241	2363	0.983	1488	753	1528	835	0
2	21	5	"ASH1"	"YKL185W"	10630	20940	90	430	461	137	55	58	18	100	100	0	862	921	330	106	108	23	100	100	0	0.496	0.498	0.500	0.514	1.290	0.472	0.897	52	279	1131	1221	-1.011	375	756	406	815	0
2	22	5	"MNN4"	"YKL201C"	10800	20940	100	834	821	331	53	55	14	100	100	0	1390	1325	549	101	104	21	100	100	0	0.606	0.627	0.653	0.637	1.521	0.609	0.919	80	312	2070	1992	-0.723	781	1289	768	1224	0
2	23	5	"JEN1"	"YKL217W"	10970	20940	100	479	512	231	56	57	14	100	100	0	802	854	409	100	103	19	100	100	0	0.603	0.605	0.587	0.630	1.583	0.581	0.895	80	300	1125	1210	-0.731	423	702	456	754	0
2	24	5	"RSC4"	"YKR008W"	11180	20940	180	2263	2371	919	54	68	62	100	100	0	1131	1268	762	101	108	39	99	99	0	2.145	1.985	2.138	2.236	1.462	1.602	0.794	256	1045	3239	3484	1.101	2209	1030	2317	1167	0
2	1	6	""	"YLR135W"	7210	21120	140	1809	1759	448	54	60	37	100	100	0	4240	4002	1171	109	115	52	100	99	0	0.425	0.438	0.431	0.456	1.500	0.417	0.930	156	580	5886	5598	-1.235	1755	4131	1705	3893	0
2	2	6	""	"YLR151C"	7390	21110	140	5578	5296	1099	60	66	33	100	100	0	3180	3062	638	114	118	54	100	100	0	1.800	1.776	1.806	1.789	1.343	1.785	0.947	156	393	8584	8184	0.848	5518	3066	5236	2948	0
2	3	6	"RPS31"	"YLR167W"	7570	21110	130	1143	1105	191	58	60	18	100	100	0	1446	1407	281	117	121	39	100	100	0	0.816	0.812	0.805	0.819	1.171	0.788	0.949	120	365	2414	2337	-0.293	1085	1329	1047	1290	0
2	4	6	""	"YLR183C"	7730	21110	140	1655	1577	472	58	61	20	100	100	0	1696	1619	525	123	129	37	98	97	0	1.015	1.015	1.019	1.072	1.572	0.994	0.945	156	384	3170	3015	0.022	1597	1573	1519	1496	0
2	5	6	""	"YLR199C"	7900	21110	140	2581	2392	786	60	64	23	100	100	0	2347	2130	765	128	137	42	98	98	0	1.136	1.165	1.147	1.259	1.684	1.140	0.954	156	376	4740	4334	0.184	2521	2219	2332	2002	0
2	6	6	""	"YLR215C"	8070	21100	130	1606	1600	267	60	86	85	100	100	0	1945	1944	416	124	139	56	100	100	0	0.849	0.846	0.851	0.859	1.173	0.806	0.949	120	353	3367	3360	-0.236	1546	1821	1540	1820	0
2	7	6	"SMD3"	"YLR147C"	8240	21120	140	3947	3900	1060	69	95	83	100	100	0	2947	2820	903	122	139	60	100	98	0	1.373	1.420	1.397	1.523	1.641	1.395	0.938	156	440	6703	6529	0.457	3878	2825	3831	2698	0
2	8	6	"MAS1"	"YLR163C"	8420	21110	110	2595	2554	299	65	76	42	100	100	0	4524	4255	1075	123	132	46	100	100	0	0.575	0.602	0.585	0.648	1.579	0.554	0.931	80	367	6931	6621	-0.799	2530	4401	2489	4132	0
2	9	6	""	"YLR179C"	8580	21110	130	1210	1201	183	58	60	16	100	100	0	2385	2331	471	116	119	25	100	100	0	0.508	0.516	0.515	0.524	1.193	0.496	0.954	120	367	3421	3358	-0.978	1152	2269	1143	2215	0
2	10	6	"NMT1"	"YLR195C"	8750	21110	140	1927	1719	636	53	56	15	100	100	0	3564	3207	1247	111	116	31	100	100	0	0.543	0.538	0.537	0.560	1.455	0.526	0.965	156	333	5327	4762	-0.882	1874	3453	1666	3096	0
2	11	6	""	"YLR211C"	8920	21110	140	642	610	156	55	59	18	100	99	0	1823	1794	511	110	117	38	100	100	0	0.343	0.330	0.333	0.335	1.394	0.318	0.937	156	359	2300	2239	-1.545	587	1713	555	1684	0
2	12	6	""	"YLR227C"	9110	21080	160	729	947	666	57	61	22	92	88	0	1613	2041	1517	112	118	37	86	84	0	0.448	0.461	0.466	0.569	2.043	0.433	0.952	208	478	2173	2819	-1.159	672	1501	890	1929	-100
2	13	6	""	"YML047C"	9270	21110	130	1079	1198	726	62	66	25	100	100	0	1730	1919	1206	115	118	33	100	100	0	0.630	0.630	0.631	0.640	1.280	0.611	0.949	120	314	2632	2940	-0.667	1017	1615	1136	1804	0
2	14	6	"PIF1"	"YML061C"	9440	21110	100	2073	2317	1218	74	85	46	100	100	0	2571	2956	1698	116	126	47	100	100	0	0.814	0.790	0.824	0.816	1.332	0.748	0.879	80	296	4454	5083	-0.296	1999	2455	2243	2840	0
2	15	6	"BET5"	"YML077W"	9600	21110	120	1629	2141	1481	69	82	49	100	100	0	823	1313	1038	110	125	57	100	99	0	2.188	1.722	2.005	1.948	1.378	1.599	0.904	120	362	2273	3275	1.130	1560	713	2072	1203	0
2	16	6	""	"YML093W"	9770	21110	130	2662	2682	1472	59	77	60	100	100	0	2570	2539	1416	105	129	80	100	100	0	1.056	1.078	1.072	1.109	1.400	1.067	0.944	120	431	5068	5057	0.079	2603	2465	2623	2434	0
2	17	6	"URA5"	"YML106W"	9940	21110	100	1325	1751	1100	57	62	30	100	100	0	957	1282	936	103	111	45	98	98	0	1.485	1.437	1.603	1.638	1.537	1.338	0.891	80	335	2122	2873	0.570	1268	854	1694	1179	0
2	18	6	"GTR1"	"YML121W"	10110	21100	120	1084	1223	863	67	69	21	100	100	0	1407	1568	1042	111	114	24	100	100	0	0.785	0.793	0.778	0.770	1.308	0.801	0.927	120	390	2313	2613	-0.350	1017	1296	1156	1457	0
2	19	6	""	"YML050W"	10270	21110	130	1170	1210	235	64	66	21	100	100	0	755	787	149	110	114	25	100	100	0	1.715	1.693	1.701	1.698	1.170	1.703	0.944	120	394	1751	1823	0.778	1106	645	1146	677	0
2	20	6	"ORC1"	"YML065W"	10450	21100	130	3031	2902	514	59	61	15	100	100	0	3121	3004	615	108	111	23	100	100	0	0.986	0.982	0.987	1.003	1.311	0.956	0.960	120	401	5985	5739	-0.020	2972	3013	2843	2896	0
2	21	6	""	"YML081W"	10630	21100	140	1772	1921	959	58	60	15	100	100	0	2719	2854	1397	108	111	24	100	100	0	0.656	0.678	0.675	0.686	1.394	0.672	0.947	156	409	4325	4609	-0.607	1714	2611	1863	2746	0
2	22	6	""	"YML096W"	10790	21100	130	1152	1429	900	56	58	15	100	100	0	2206	2390	1307	99	103	25	100	100	0	0.520	0.599	0.577	0.581	1.266	0.619	0.926	120	317	3203	3664	-0.943	1096	2107	1373	2291	0
2	23	6	"COQ5"	"YML110C"	10950	21100	140	782	754	168	58	59	14	100	100	0	1076	1042	274	99	101	20	100	99	0	0.741	0.738	0.741	0.768	1.416	0.717	0.945	156	349	1701	1639	-0.432	724	977	696	943	0
2	24	6	""	"YML125C"	11130	21110	120	795	757	168	56	65	52	100	100	0	1540	1436	447	105	111	33	97	97	0	0.515	0.527	0.516	0.587	1.894	0.494	0.926	120	399	2174	2032	-0.957	739	1435	701	1331	0
2	1	7	"MEP2"	"YNL142W"	7200	21290	130	2650	2628	391	58	65	42	100	100	0	3437	3398	576	112	120	77	100	100	0	0.780	0.782	0.771	0.786	1.133	0.766	0.926	120	448	5917	5856	-0.359	2592	3325	2570	3286	0
2	2	7	"SPC98"	"YNL126W"	7390	21300	140	2867	2778	668	58	66	47	100	100	0	2735	2647	697	112	122	86	100	99	0	1.071	1.073	1.071	1.093	1.475	1.061	0.923	156	349	5432	5255	0.099	2809	2623	2720	2535	0
2	3	7	""	"YNL110C"	7560	21290	130	1185	1170	176	51	54	15	100	100	0	2050	2036	458	111	111	22	100	100	0	0.585	0.581	0.569	0.600	1.396	0.541	0.897	120	328	3073	3044	-0.774	1134	1939	1119	1925	0
2	4	7	""	"YNL094W"	7720	21290	130	1093	1115	255	50	54	23	100	100	0	3418	3567	867	113	118	30	100	100	0	0.316	0.308	0.311	0.311	1.288	0.297	0.904	120	321	4348	4519	-1.664	1043	3305	1065	3454	0
2	5	7	""	"YNL078W"	7890	21300	130	650	674	155	52	56	24	100	100	0	2581	2595	504	115	121	30	100	100	0	0.242	0.251	0.247	0.248	1.255	0.243	0.889	120	342	3064	3102	-2.044	598	2466	622	2480	0
2	6	7	"GCD10"	"YNL062C"	8060	21290	130	769	767	148	49	53	17	100	100	0	2441	2393	439	108	110	24	100	100	0	0.309	0.314	0.310	0.314	1.232	0.297	0.897	120	368	3053	3003	-1.696	720	2333	718	2285	0
2	7	7	"SRV2"	"YNL138W"	8240	21300	130	1776	1672	436	51	54	17	100	100	0	3177	3055	726	105	107	23	100	100	0	0.562	0.549	0.541	0.541	1.300	0.545	0.925	120	359	4797	4571	-0.833	1725	3072	1621	2950	0
2	8	7	""	"YNL122C"	8410	21290	120	1119	1070	312	55	57	17	100	100	0	1446	1309	422	110	114	28	100	100	0	0.796	0.847	0.836	0.858	1.367	0.818	0.932	120	350	2400	2214	-0.328	1064	1336	1015	1199	0
2	9	7	"INP52"	"YNL106C"	8570	21280	130	4160	4045	1023	57	58	14	100	100	0	5895	5738	1853	112	115	24	100	99	0	0.709	0.709	0.695	0.771	1.708	0.676	0.943	120	346	9886	9614	-0.495	4103	5783	3988	5626	0
2	10	7	"RHO2"	"YNL090W"	8740	21290	130	1102	1182	516	56	57	13	100	100	0	1755	1988	823	108	112	23	100	99	0	0.635	0.599	0.591	0.595	1.523	0.597	0.944	120	327	2693	3006	-0.655	1046	1647	1126	1880	0
2	11	7	"MLF3"	"YNL074C"	8910	21290	130	1619	1651	312	54	57	15	100	100	0	2217	2253	512	106	109	25	100	100	0	0.741	0.744	0.741	0.757	1.249	0.722	0.921	120	348	3676	3744	-0.432	1565	2111	1597	2147	0
2	12	7	""	"YNL057W"	9080	21290	130	3409	3348	565	55	58	19	100	100	0	4482	4441	843	108	110	26	100	100	0	0.767	0.760	0.766	0.770	1.230	0.744	0.943	120	374	7728	7626	-0.383	3354	4374	3293	4333	0
2	13	7	""	"YNL335W"	9260	21280	140	935	882	233	57	62	24	100	100	0	2137	2020	552	108	110	24	100	99	0	0.433	0.431	0.433	0.442	1.433	0.420	0.940	156	342	2907	2737	-1.208	878	2029	825	1912	0
2	14	7	"URK1"	"YNR012W"	9420	21280	130	5177	5445	1288	66	72	29	100	100	0	1968	2010	476	110	112	25	100	100	0	2.751	2.831	2.875	2.843	1.209	2.927	0.908	120	310	6969	7279	1.460	5111	1858	5379	1900	0
2	15	7	"CPR8"	"YNR028W"	9600	21280	140	2879	2628	932	67	73	33	100	100	0	1348	1240	490	108	110	24	98	95	0	2.268	2.262	2.233	2.452	1.839	2.236	0.925	156	362	4052	3693	1.181	2812	1240	2561	1132	0
2	16	7	"AGA1"	"YNR044W"	9770	21280	90	1532	1836	1098	56	61	29	100	100	0	1324	1522	1080	101	102	22	100	100	0	1.207	1.253	1.279	1.371	1.555	1.170	0.876	52	240	2699	3201	0.271	1476	1223	1780	1421	0
2	17	7	"FRE4"	"YNR060W"	9930	21280	120	1467	1505	304	57	59	17	100	100	0	1596	1642	364	103	105	22	100	100	0	0.944	0.941	0.933	0.950	1.245	0.924	0.912	120	358	2903	2987	-0.083	1410	1493	1448	1539	0
2	18	7	"PAU6"	"YNR076W"	10100	21270	130	3752	3711	745	61	65	22	100	100	0	3356	3223	717	112	115	24	100	100	0	1.138	1.173	1.167	1.194	1.404	1.148	0.936	120	409	6935	6761	0.186	3691	3244	3650	3111	0
2	19	7	"YRF1-6"	"YNL339C"	10280	21280	110	2949	3016	1589	53	58	22	100	100	0	2528	2885	1731	101	106	25	100	100	0	1.193	1.064	1.046	1.106	1.416	1.015	0.937	80	361	5323	5747	0.255	2896	2427	2963	2784	0
2	20	7	"ACC1"	"YNR016C"	10440	21280	120	2168	2425	1475	54	56	16	100	100	0	2080	2505	1593	100	102	22	100	100	0	1.068	0.986	0.999	1.002	1.451	0.959	0.950	120	361	4094	4776	0.094	2114	1980	2371	2405	0
2	21	7	"PPG1"	"YNR032W"	10610	21280	130	640	641	118	55	57	16	100	100	0	1365	1371	233	102	104	25	100	100	0	0.463	0.462	0.459	0.460	1.193	0.451	0.912	120	350	1848	1855	-1.110	585	1263	586	1269	0
2	22	7	""	"YNR048W"	10780	21280	130	3558	3373	820	51	53	14	100	100	0	1212	1175	289	93	96	23	100	100	0	3.134	3.070	3.057	3.097	1.235	3.114	0.937	120	334	4626	4404	1.648	3507	1119	3322	1082	0
2	23	7	""	"YNR064C"	10960	21280	140	1420	1407	426	53	54	13	100	100	0	1030	1001	343	93	94	19	99	98	0	1.459	1.491	1.477	1.600	1.678	1.468	0.920	156	307	2304	2262	0.545	1367	937	1354	908	0
2	24	7	""	"YOL003C"	11130	21270	100	57	88	86	50	51	13	41	28	0	97	118	71	96	98	19	27	15	0	7.000	1.727	0.583	0.820	3.469	1.276	0.502	80	307	8	60	2.807	7	1	38	22	-50
2	1	8	""	"YOR137C"	7210	21460	150	2217	2154	739	53	61	42	100	98	0	2106	1991	798	107	114	72	93	91	0	1.083	1.115	1.088	1.307	1.884	1.058	0.939	156	616	4163	3985	0.114	2164	1999	2101	1884	0
2	2	8	"PDR5"	"YOR153W"	7380	21470	130	1679	1498	537	54	59	24	100	100	0	3485	3343	1236	107	116	76	100	100	0	0.481	0.446	0.442	0.449	1.214	0.432	0.937	120	346	5003	4680	-1.056	1625	3378	1444	3236	0
2	3	8	""	"YOR169C"	7550	21460	100	1209	1335	826	50	54	18	100	100	0	1113	1470	1065	103	107	29	100	100	0	1.148	0.940	0.941	0.962	1.396	0.858	0.886	80	290	2169	2652	0.199	1159	1010	1285	1367	0
2	4	8	"GSP2"	"YOR185C"	7720	21470	140	547	512	137	48	53	22	100	100	0	1182	1150	302	102	108	30	100	100	0	0.462	0.443	0.437	0.447	1.420	0.430	0.935	156	357	1579	1512	-1.114	499	1080	464	1048	0
2	5	8	"PET56"	"YOR201C"	7890	21470	130	550	553	105	50	52	18	100	100	0	1848	1888	341	102	105	24	100	100	0	0.286	0.282	0.278	0.280	1.224	0.267	0.910	120	318	2246	2289	-1.804	500	1746	503	1786	0
2	6	8	"RFC1"	"YOR217W"	8060	21460	120	1329	1696	1136	50	52	16	100	100	0	1632	2040	1324	97	100	21	100	100	0	0.833	0.847	0.803	0.822	1.380	0.845	0.931	120	327	2814	3589	-0.263	1279	1535	1646	1943	0
2	7	8	"ARP8"	"YOR141C"	8230	21460	130	2313	2257	405	50	54	16	100	100	0	3755	3629	731	101	103	22	100	100	0	0.619	0.626	0.622	0.634	1.225	0.605	0.953	120	336	5917	5735	-0.691	2263	3654	2207	3528	0
2	8	8	"PUP1"	"YOR157C"	8400	21470	130	419	427	93	53	55	13	100	100	0	1417	1454	282	107	110	25	100	100	0	0.279	0.278	0.272	0.276	1.265	0.271	0.899	120	339	1676	1721	-1.840	366	1310	374	1347	0
2	9	8	""	"YOR173W"	8570	21460	130	1780	1750	327	55	57	14	100	100	0	2619	2538	477	109	112	29	100	100	0	0.687	0.698	0.694	0.700	1.124	0.676	0.952	120	359	4235	4124	-0.541	1725	2510	1695	2429	0
2	10	8	""	"YOR189W"	8740	21460	120	802	764	193	53	55	14	100	100	0	1227	1165	261	104	107	28	100	100	0	0.667	0.670	0.677	0.665	1.181	0.666	0.949	120	326	1872	1772	-0.584	749	1123	711	1061	0
2	11	8	""	"YOR205C"	8910	21460	130	2211	2109	431	48	50	13	100	100	0	2899	2872	555	96	100	22	100	100	0	0.772	0.742	0.740	0.740	1.144	0.737	0.944	120	370	4966	4837	-0.374	2163	2803	2061	2776	0
2	12	8	"MCT1"	"YOR221C"	9080	21450	80	713	1021	755	47	49	15	100	100	0	916	1282	1014	94	96	26	100	100	0	0.810	0.820	0.733	0.816	1.651	0.760	0.823	52	222	1488	2162	-0.304	666	822	974	1188	0
2	13	8	"NAN1"	"YPL126W"	9240	21450	120	923	890	195	48	52	21	100	100	0	3025	2896	704	96	101	30	100	100	0	0.299	0.301	0.296	0.309	1.498	0.288	0.932	120	356	3804	3642	-1.743	875	2929	842	2800	0
2	14	8	""	"YPL142C"	9420	21450	120	4163	5514	3623	47	49	12	100	100	0	2703	3422	2168	99	100	21	99	98	0	1.581	1.645	1.617	1.664	1.592	1.667	0.966	120	379	6720	8790	0.661	4116	2604	5467	3323	0
2	15	8	""	"YPL158C"	9590	21450	130	1367	1347	239	49	53	23	100	100	0	2486	2434	457	101	102	22	100	100	0	0.553	0.556	0.551	0.560	1.281	0.539	0.935	120	394	3703	3631	-0.856	1318	2385	1298	2333	0
2	16	8	"NIP100"	"YPL174C"	9760	21440	120	3167	3102	606	54	59	27	100	100	0	2846	2778	574	102	104	23	100	100	0	1.134	1.139	1.132	1.147	1.204	1.121	0.951	120	309	5857	5724	0.182	3113	2744	3048	2676	0
2	17	8	"NAB3"	"YPL190C"	9930	21440	120	1834	1756	452	54	57	15	100	100	0	3528	3567	932	104	107	24	100	100	0	0.520	0.491	0.497	0.494	1.225	0.480	0.958	120	315	5204	5165	-0.944	1780	3424	1702	3463	0
2	18	8	""	"YPL206C"	10100	21460	120	858	837	179	53	56	17	100	100	0	1653	1611	343	107	109	26	100	100	0	0.521	0.521	0.516	0.518	1.230	0.505	0.933	120	380	2351	2288	-0.941	805	1546	784	1504	0
2	19	8	"SPO19"	"YPL130W"	10270	21450	110	1461	1303	667	48	52	17	100	100	0	2279	2036	1041	96	98	21	100	100	0	0.647	0.647	0.642	0.655	1.347	0.635	0.940	80	349	3596	3195	-0.628	1413	2183	1255	1940	0
2	20	8	""	"YPL146C"	10440	21450	130	2774	2765	611	49	53	17	100	100	0	1446	1471	308	95	98	23	100	100	0	2.017	1.974	2.032	1.968	1.186	2.011	0.940	120	384	4076	4092	1.012	2725	1351	2716	1376	0
2	21	8	""	"YPL162C"	10610	21450	120	1001	956	386	48	52	17	100	100	0	1691	1671	607	95	98	24	100	100	0	0.597	0.576	0.569	0.558	1.358	0.574	0.930	120	366	2549	2484	-0.744	953	1596	908	1576	0
2	22	8	"MUD13"	"YPL178W"	10780	21450	100	772	1125	1037	45	48	13	100	100	0	1044	1391	1179	91	92	21	100	98	0	0.763	0.831	0.785	0.809	1.486	0.849	0.912	80	301	1680	2380	-0.391	727	953	1080	1300	0
2	23	8	"DDC1"	"YPL194W"	10950	21450	140	1039	977	335	50	55	28	99	99	0	1799	1686	636	93	95	26	97	95	0	0.580	0.582	0.576	0.628	1.920	0.556	0.935	156	311	2695	2520	-0.787	989	1706	927	1593	0
2	24	8	"SRP72"	"YPL210C"	11130	21430	150	567	569	93	48	52	25	100	100	0	1515	1493	332	94	98	28	99	99	0	0.365	0.372	0.375	0.387	1.451	0.352	0.925	156	645	1940	1920	-1.453	519	1421	521	1399	0
2	1	9	"INO2"	"YDR123C"	7210	21620	110	3278	3211	664	48	54	25	100	100	0	3406	3222	1016	98	103	33	98	93	0	0.976	1.012	0.975	1.245	2.458	0.937	0.906	80	359	6538	6287	-0.034	3230	3308	3163	3124	0
2	2	9	"PEP12"	"YOR036W"	7370	21630	100	626	614	143	50	53	13	100	100	0	1503	1473	390	103	105	26	100	100	0	0.411	0.412	0.418	0.418	1.469	0.385	0.871	80	309	1976	1934	-1.281	576	1400	564	1370	0
2	3	9	""	"YPL017C"	7550	21620	100	532	526	104	50	56	22	100	100	0	827	796	203	105	110	33	100	98	0	0.668	0.689	0.683	0.718	1.494	0.641	0.893	80	351	1204	1167	-0.583	482	722	476	691	0
2	4	9	""	"EMPTY"	7720	21620	100	402	380	110	46	51	18	100	100	0	523	520	182	97	101	23	98	97	0	0.836	0.790	0.786	0.841	1.523	0.734	0.900	80	303	782	757	-0.259	356	426	334	423	-75
2	5	9	""	"EMPTY"	7890	21620	100	303	298	98	46	48	12	100	100	0	454	438	141	96	97	19	100	100	0	0.718	0.737	0.722	0.737	1.656	0.707	0.860	80	352	615	594	-0.478	257	358	252	342	-75
2	6	9	""	"EMPTY"	8060	21620	100	238	235	63	46	47	11	100	100	0	366	364	104	94	96	20	98	98	0	0.706	0.700	0.709	0.720	1.463	0.661	0.871	80	329	464	459	-0.503	192	272	189	270	-75
2	7	9	"MUC1"	"YIR019C"	8230	21620	100	457	445	92	46	50	17	100	100	0	459	466	112	95	97	20	100	100	0	1.129	1.075	1.113	1.094	1.298	1.045	0.856	80	346	775	770	0.175	411	364	399	371	0
2	8	9	"CYT1"	"YOR065W"	8390	21620	100	240	239	62	49	53	19	100	100	0	473	473	128	97	99	20	100	100	0	0.508	0.505	0.521	0.507	1.348	0.468	0.832	80	290	567	566	-0.977	191	376	190	376	0
2	9	9	""	"YPR083W"	8560	21620	100	660	674	176	48	50	13	100	100	0	1363	1374	308	97	101	26	100	100	0	0.483	0.490	0.506	0.482	1.357	0.477	0.890	80	356	1878	1903	-1.049	612	1266	626	1277	0
2	10	9	""	"EMPTY"	8740	21610	100	503	505	155	45	47	13	100	100	0	806	773	274	91	95	23	98	97	0	0.641	0.674	0.672	0.699	1.316	0.613	0.906	80	354	1173	1142	-0.643	458	715	460	682	-75
2	11	9	""	"EMPTY"	8910	21610	100	232	231	83	45	46	9	97	97	0	354	343	125	90	92	18	98	93	0	0.708	0.735	0.736	0.766	1.406	0.676	0.852	80	327	451	439	-0.497	187	264	186	253	-75
2	12	9	""	"EMPTY"	9080	21610	100	557	558	214	46	53	25	98	98	0	793	813	372	92	99	33	96	96	0	0.729	0.710	0.694	0.788	1.655	0.659	0.916	80	346	1212	1233	-0.456	511	701	512	721	-75
2	13	9	""	"YGLWdelta10"	9240	21610	110	572	579	129	46	53	25	100	100	0	846	815	221	95	101	31	100	100	0	0.700	0.740	0.740	0.766	1.305	0.714	0.922	80	388	1277	1253	-0.514	526	751	533	720	0
2	14	9	""	"CEN7"	9410	21620	80	1017	971	217	45	46	11	100	100	0	1184	1150	288	92	95	21	100	100	0	0.890	0.875	0.897	0.888	1.408	0.858	0.886	52	290	2064	1984	-0.168	972	1092	926	1058	0
2	15	9	""	"SNR48"	9580	21610	70	750	743	125	47	48	12	100	100	0	959	956	256	100	100	22	100	100	0	0.818	0.813	0.794	0.837	1.360	0.744	0.872	32	218	1562	1552	-0.289	703	859	696	856	0
2	16	9	""	"YGRWdelta19"	9750	21610	120	846	987	559	47	50	17	100	100	0	606	720	409	94	98	21	100	100	0	1.561	1.502	1.522	1.571	1.298	1.458	0.956	120	382	1311	1566	0.642	799	512	940	626	0
2	17	9	""	"YGRWdelta26"	9910	21590	110	817	742	260	53	58	29	100	100	0	1228	1103	405	103	112	51	100	100	0	0.679	0.689	0.680	0.698	1.211	0.669	0.958	80	353	1889	1689	-0.558	764	1125	689	1000	0
2	18	9	""	"SNR7-S"	10090	21610	100	846	819	315	50	56	25	100	100	0	995	1055	423	99	106	38	100	100	0	0.888	0.804	0.778	0.813	1.411	0.781	0.924	80	322	1692	1725	-0.171	796	896	769	956	0
2	19	9	""	"IntYJR079W"	10270	21610	130	305	306	116	46	49	14	100	100	0	612	639	237	94	102	31	100	100	0	0.500	0.477	0.481	0.474	1.284	0.466	0.923	120	451	777	805	-1.000	259	518	260	545	0
2	20	9	""	"SNR64"	10440	21610	90	377	390	137	46	49	15	100	100	0	779	785	260	95	109	41	100	100	0	0.484	0.499	0.506	0.507	1.326	0.495	0.921	52	290	1015	1034	-1.047	331	684	344	690	0
2	21	9	""	"YKLWdelta1"	10600	21610	110	423	396	106	47	52	18	100	100	0	651	618	175	94	105	38	100	100	0	0.675	0.666	0.640	0.676	1.330	0.639	0.904	80	397	933	873	-0.567	376	557	349	524	0
2	22	9	""	"YKL162C-A"	10770	21610	80	402	380	78	43	47	16	100	100	0	620	588	106	93	98	27	100	100	0	0.681	0.681	0.671	0.679	1.320	0.664	0.880	52	252	886	832	-0.554	359	527	337	495	0
2	23	9	""	"YKLCdelta6"	10930	21620	140	5903	5510	2534	47	54	28	100	100	0	2923	3103	1392	92	96	27	100	100	0	2.069	1.814	1.790	1.817	1.423	1.832	0.955	156	398	8687	8474	1.049	5856	2831	5463	3011	0
2	24	9	""	"SNR69"	11110	21610	120	538	815	644	50	58	34	96	95	0	519	833	634	98	106	39	94	90	0	1.159	1.041	1.019	1.087	1.688	1.029	0.951	120	434	909	1500	0.213	488	421	765	735	0
2	1	10	""	"iYBL030C-0"	7200	21790	140	466	759	633	46	49	13	100	100	0	1069	1632	1268	96	98	19	100	100	0	0.432	0.464	0.448	0.432	1.458	0.472	0.934	156	570	1393	2249	-1.212	420	973	713	1536	0
2	2	10	""	"iYBL029W"	7380	21790	120	545	497	195	48	50	13	100	100	0	922	851	330	100	102	21	100	100	0	0.605	0.598	0.603	0.596	1.335	0.586	0.929	120	343	1319	1200	-0.726	497	822	449	751	0
2	3	10	""	"iYBL027W"	7550	21790	130	867	1107	758	50	55	21	100	99	0	1339	1698	1160	103	107	31	100	100	0	0.661	0.663	0.658	0.645	1.548	0.642	0.890	120	369	2053	2652	-0.597	817	1236	1057	1595	0
2	4	10	""	"iYBL025W"	7700	21790	120	375	463	298	49	56	27	100	95	0	705	992	668	101	108	44	100	99	0	0.540	0.465	0.470	0.473	1.505	0.440	0.907	120	417	930	1305	-0.890	326	604	414	891	0
2	5	10	""	"iYBL023C"	7880	21790	60	257	344	199	48	58	36	100	96	0	415	558	350	101	114	58	96	87	0	0.666	0.648	0.685	0.730	1.731	0.579	0.828	32	154	523	753	-0.587	209	314	296	457	0
2	6	10	""	"iYBL021C"	8050	21790	120	889	793	329	47	53	23	100	100	0	1577	1417	633	96	101	30	100	100	0	0.569	0.565	0.561	0.580	1.427	0.541	0.927	120	436	2323	2067	-0.815	842	1481	746	1321	0
2	7	10	""	"iYBRCdelta11"	8220	21790	90	262	264	64	46	49	16	100	100	0	422	400	89	96	97	21	100	100	0	0.663	0.717	0.703	0.725	1.511	0.620	0.782	52	293	542	522	-0.594	216	326	218	304	0
2	8	10	""	"iYBRCdelta14"	8390	21770	110	1172	1071	517	48	53	20	100	100	0	734	714	340	96	99	22	100	100	0	1.762	1.655	1.707	1.730	1.439	1.616	0.895	80	388	1762	1641	0.817	1124	638	1023	618	0
2	9	10	""	"iYBR014C"	8560	21790	110	1859	1783	972	47	50	14	100	100	0	1414	1270	648	96	98	20	100	100	0	1.375	1.479	1.478	1.465	1.528	1.507	0.908	80	404	3130	2910	0.459	1812	1318	1736	1174	0
2	10	10	""	"iYBR016W"	8720	21790	100	1450	1256	647	45	50	15	100	100	0	803	713	346	91	94	18	100	98	0	1.973	1.947	1.949	2.022	1.686	1.971	0.919	80	363	2117	1833	0.981	1405	712	1211	622	0
2	11	10	""	"iYBR018C"	8900	21790	120	742	1006	814	46	49	14	98	98	0	840	1241	1020	90	93	21	98	96	0	0.928	0.834	0.815	0.901	1.798	0.807	0.912	120	430	1446	2111	-0.108	696	750	960	1151	0
2	12	10	""	"iYBR020W"	9070	21780	120	1020	920	540	47	53	22	100	100	0	802	756	433	92	98	27	100	100	0	1.370	1.315	1.323	1.342	1.461	1.301	0.916	120	403	1683	1537	0.455	973	710	873	664	0
2	13	10	""	"iYCR018C"	9240	21780	100	530	909	794	44	51	23	97	97	0	674	1204	1111	93	98	26	98	92	0	0.836	0.779	0.851	0.895	1.751	0.726	0.873	80	347	1067	1976	-0.258	486	581	865	1111	0
2	14	10	""	"itM(CAU)C"	9400	21780	80	527	607	438	42	45	13	100	100	0	565	752	579	90	93	18	100	98	0	1.021	0.853	0.954	0.968	1.853	0.785	0.814	52	281	960	1227	0.030	485	475	565	662	0
2	15	10	""	"iYCRCtau1"	9580	21780	80	540	637	341	43	45	13	100	100	0	1038	1116	483	91	96	26	100	100	0	0.525	0.580	0.562	0.558	1.495	0.580	0.820	52	280	1444	1619	-0.930	497	947	594	1025	0
2	16	10	""	"iYCR018C-A"	9750	21780	140	2801	3572	2290	46	51	22	100	100	0	1241	1530	999	94	99	29	95	94	0	2.402	2.455	2.452	2.700	1.824	2.423	0.955	156	529	3902	4962	1.264	2755	1147	3526	1436	0
2	17	10	""	"iYCR020C"	9920	21780	100	1045	986	248	50	56	27	100	100	0	584	558	173	96	104	45	98	93	0	2.039	2.026	2.017	2.133	1.484	2.007	0.858	80	376	1483	1398	1.028	995	488	936	462	0
2	18	10	""	"iYCR020W-B"	10100	21780	120	984	1089	669	47	50	17	100	100	0	787	859	476	92	98	37	100	100	0	1.348	1.359	1.352	1.322	1.426	1.387	0.931	120	420	1632	1809	0.431	937	695	1042	767	0
2	19	10	""	"iYCR060W"	10260	21780	100	362	343	116	45	51	22	100	100	0	874	848	255	95	100	27	100	100	0	0.407	0.396	0.385	0.388	1.425	0.389	0.904	80	319	1096	1051	-1.297	317	779	298	753	0
2	20	10	""	"iYCR063W"	10440	21780	90	229	235	49	51	68	47	100	98	0	531	528	111	106	126	66	100	100	0	0.419	0.436	0.420	0.436	1.304	0.395	0.757	52	329	603	606	-1.256	178	425	184	422	0
2	21	10	""	"iYCR066W"	10590	21770	90	1194	1087	308	48	53	20	100	100	0	579	542	177	89	99	33	100	98	0	2.339	2.294	2.208	2.434	1.354	2.198	0.866	52	321	1636	1492	1.226	1146	490	1039	453	0
2	22	10	""	"iYCR068W"	10770	21770	70	383	366	92	41	43	14	100	100	0	417	406	111	83	87	19	100	100	0	1.024	1.006	1.027	1.028	1.355	0.984	0.792	32	231	676	648	0.034	342	334	325	323	0
2	23	10	""	"iYCR071C"	10940	21780	100	699	653	199	43	47	18	100	100	0	599	573	154	90	91	19	100	100	0	1.289	1.263	1.234	1.256	1.382	1.270	0.889	80	289	1165	1093	0.366	656	509	610	483	0
2	24	10	""	"iYCR073C"	11100	21780	130	178	206	100	45	51	26	96	84	0	426	509	248	94	101	33	100	100	0	0.401	0.388	0.392	0.373	1.550	0.376	0.872	120	447	465	576	-1.320	133	332	161	415	0
2	1	11	""	"iYDR036C"	7190	21960	140	589	970	782	47	50	15	99	99	0	1308	2106	1597	99	102	24	100	100	0	0.448	0.460	0.442	0.430	1.471	0.468	0.958	156	537	1751	2930	-1.157	542	1209	923	2007	0
2	2	11	""	"iYDR038C"	7370	21950	110	2626	2912	1403	49	52	18	100	100	0	2906	3258	1718	100	105	29	100	100	0	0.918	0.907	0.926	0.955	1.327	0.872	0.936	80	300	5383	6021	-0.123	2577	2806	2863	3158	0
2	3	11	""	"iYDR040C"	7530	21960	120	826	741	322	54	58	19	100	100	0	1996	1938	970	106	109	28	100	100	0	0.408	0.375	0.384	0.387	1.456	0.349	0.909	120	367	2662	2519	-1.292	772	1890	687	1832	0
2	4	11	""	"iYDR042C"	7700	21950	90	1337	1281	267	61	67	26	100	100	0	1448	1349	362	108	113	32	100	100	0	0.952	0.983	0.959	1.017	1.295	0.920	0.898	52	266	2616	2461	-0.071	1276	1340	1220	1241	0
2	5	11	""	"iYDR043C-0"	7880	21930	120	1466	1379	656	66	73	34	100	100	0	2194	2082	1052	112	121	46	100	99	0	0.672	0.666	0.652	0.689	1.537	0.643	0.912	120	426	3482	3283	-0.573	1400	2082	1313	1970	0
2	6	11	""	"iYDR043C-2"	8050	21950	110	884	823	224	56	63	26	100	100	0	1720	1623	466	103	109	33	100	100	0	0.512	0.505	0.507	0.508	1.315	0.493	0.927	80	305	2445	2287	-0.966	828	1617	767	1520	0
2	7	11	""	"iYDR082W"	8210	21950	130	1432	1782	1263	48	50	12	100	100	0	1361	1934	1422	98	99	21	100	100	0	1.096	0.944	0.960	0.967	1.439	0.914	0.945	120	398	2647	3570	0.132	1384	1263	1734	1836	0
2	8	11	""	"iYDR084C"	8390	21940	120	1004	985	549	49	52	14	100	100	0	1262	1265	712	102	104	23	100	100	0	0.823	0.805	0.831	0.842	1.415	0.785	0.944	120	413	2115	2099	-0.281	955	1160	936	1163	0
2	9	11	""	"iYDR086C"	8560	21960	110	523	481	209	49	53	16	100	100	0	1280	1097	484	100	104	31	100	100	0	0.402	0.433	0.432	0.435	1.276	0.427	0.944	80	391	1654	1429	-1.316	474	1180	432	997	0
2	10	11	""	"iYDR088C"	8730	21950	100	243	232	56	45	48	14	100	100	0	622	597	149	97	100	23	100	100	0	0.377	0.374	0.368	0.376	1.293	0.363	0.894	80	357	723	687	-1.407	198	525	187	500	0
2	11	11	""	"itR(ACG)D-1"	8890	21950	100	748	734	398	47	97	151	88	75	0	1431	1343	738	98	175	239	91	78	0	0.526	0.552	0.530	0.555	1.611	0.533	0.900	80	336	2034	1932	-0.927	701	1333	687	1245	0
2	12	11	""	"iYDR090C"	9060	21950	100	1227	1153	530	49	121	200	96	86	0	1930	1855	891	99	196	288	98	87	0	0.643	0.629	0.646	0.624	1.597	0.608	0.918	80	328	3009	2860	-0.636	1178	1831	1104	1756	0
2	13	11	""	"iYDR418W"	9220	21950	130	378	415	185	43	48	36	100	100	0	869	897	354	90	95	24	100	100	0	0.430	0.461	0.467	0.452	1.323	0.457	0.919	120	405	1114	1179	-1.217	335	779	372	807	0
2	14	11	""	"itS(AGA)D3"	9400	21950	130	178	180	55	42	44	11	100	100	0	419	407	103	89	91	18	100	100	0	0.412	0.434	0.420	0.424	1.347	0.424	0.844	120	404	466	456	-1.279	136	330	138	318	0
2	15	11	""	"iYDR421W"	9570	21960	140	897	917	550	46	47	14	99	98	0	354	414	233	93	97	25	92	91	0	3.261	2.713	2.640	2.880	1.972	2.663	0.900	156	429	1112	1192	1.705	851	261	871	321	0
2	16	11	""	"iYDR423C"	9740	21950	80	260	262	90	45	46	13	100	100	0	492	523	145	93	97	24	100	98	0	0.539	0.505	0.474	0.491	1.538	0.507	0.867	52	240	614	647	-0.892	215	399	217	430	0
2	17	11	""	"iYDR426C"	9910	21950	80	311	310	115	46	52	21	100	100	0	537	603	215	92	99	30	100	100	0	0.596	0.517	0.510	0.515	1.541	0.491	0.841	52	273	710	775	-0.748	265	445	264	511	0
2	18	11	""	"iYDR428C"	10080	21960	120	470	468	216	47	51	23	100	100	0	426	464	209	92	96	25	100	100	0	1.266	1.132	1.139	1.166	1.308	1.103	0.923	120	414	757	793	0.341	423	334	421	372	0
2	19	11	""	"iYDR470C"	10260	21940	130	278	278	67	47	56	35	100	100	0	630	613	155	92	101	42	100	99	0	0.429	0.443	0.436	0.449	1.347	0.418	0.874	120	411	769	752	-1.220	231	538	231	521	0
2	20	11	""	"iSNR13"	10420	21940	110	283	278	65	47	63	46	100	96	0	449	427	122	96	112	63	100	91	0	0.669	0.698	0.663	0.727	1.436	0.644	0.816	80	369	589	562	-0.581	236	353	231	331	0
2	21	11	""	"iYDR473C-0"	10580	21940	130	685	680	140	46	55	32	100	100	0	752	768	165	94	103	49	100	100	0	0.971	0.941	0.941	0.950	1.251	0.909	0.914	120	506	1297	1308	-0.042	639	658	634	674	0
2	22	11	""	"iYDR474C"	10760	21940	130	800	763	212	44	47	15	100	100	0	908	874	212	88	91	22	100	100	0	0.922	0.915	0.910	0.910	1.288	0.916	0.928	120	485	1576	1505	-0.117	756	820	719	786	0
2	23	11	""	"iYDR476C"	10930	21950	140	192	272	178	43	46	13	99	98	0	617	746	421	89	91	20	100	98	0	0.282	0.349	0.325	0.323	1.596	0.360	0.876	156	393	677	886	-1.825	149	528	229	657	0
2	24	11	""	"iYDR479C"	11120	21940	150	255	274	101	44	46	12	100	100	0	537	576	213	93	95	21	100	100	0	0.475	0.476	0.483	0.478	1.312	0.458	0.901	156	690	655	713	-1.073	211	444	230	483	0
2	1	12	""	"itV(AAC)E1"	7180	22130	150	465	547	302	54	59	22	99	98	0	1453	1842	908	102	108	31	100	100	0	0.304	0.283	0.273	0.261	1.477	0.291	0.944	156	618	1762	2233	-1.717	411	1351	493	1740	0
2	2	12	""	"iSCR1"	7360	22120	120	778	838	456	52	55	16	100	100	0	774	779	428	105	108	27	100	100	0	1.085	1.166	1.224	1.227	1.341	1.129	0.938	120	344	1395	1460	0.118	726	669	786	674	0
2	3	12	""	"itI(AAU)E1"	7530	22120	90	2008	1958	613	54	58	18	100	100	0	2304	2153	884	107	111	25	100	100	0	0.889	0.931	0.937	1.047	1.576	0.876	0.911	52	265	4151	3950	-0.169	1954	2197	1904	2046	0
2	4	12	""	"iYERWdelta21-1"	7700	22110	130	15488	15491	8324	62	66	22	100	100	0	19437	19375	10556	111	115	29	100	100	0	0.798	0.801	0.801	0.810	1.231	0.785	0.954	120	454	34752	34693	-0.325	15426	19326	15429	19264	0
2	5	12	""	"iYERCdelta20"	7870	22120	140	10011	12246	7808	65	70	25	100	100	0	5649	6550	3965	112	116	32	100	99	0	1.796	1.892	1.922	1.940	1.649	1.940	0.964	156	403	15483	18619	0.845	9946	5537	12181	6438	0
2	6	12	""	"iYER139C"	8030	22120	120	573	593	312	55	61	24	100	100	0	1103	1123	537	105	108	28	100	100	0	0.519	0.528	0.529	0.499	1.364	0.536	0.946	120	330	1516	1556	-0.946	518	998	538	1018	0
2	7	12	""	"iYER174C"	8210	22110	120	459	554	358	54	55	15	100	98	0	734	1048	671	102	105	25	100	100	0	0.641	0.529	0.535	0.515	1.508	0.522	0.929	120	362	1037	1446	-0.642	405	632	500	946	0
2	8	12	""	"iYER176W"	8390	22120	120	713	682	292	54	57	17	100	100	0	1446	1393	548	107	111	27	100	100	0	0.492	0.488	0.504	0.474	1.348	0.488	0.941	120	336	1998	1914	-1.023	659	1339	628	1286	0
2	9	12	""	"iYER178W"	8540	22120	100	1166	1038	418	49	53	19	100	100	0	969	839	344	104	109	35	100	100	0	1.291	1.346	1.372	1.399	1.348	1.321	0.935	80	310	1982	1724	0.369	1117	865	989	735	0
2	10	12	""	"iYER180C"	8730	22120	110	910	878	344	48	53	19	100	100	0	1490	1420	610	101	109	41	100	100	0	0.621	0.629	0.626	0.654	1.294	0.593	0.927	80	431	2251	2149	-0.688	862	1389	830	1319	0
2	11	12	""	"iYER181C"	8890	22120	100	826	827	211	62	262	361	96	58	0	1384	1403	353	123	398	502	97	85	0	0.606	0.598	0.608	0.601	1.304	0.627	0.884	80	370	2025	2045	-0.723	764	1261	765	1280	-50
2	12	12	""	"iYER182W"	9060	22120	100	273	285	56	59	283	376	2	0	0	555	565	134	117	432	540	15	1	0	0.489	0.504	0.499	0.512	1.288	0.660	0.752	80	376	652	674	-1.033	214	438	226	448	-50
2	13	12	""	"iYGL100W"	9230	22120	120	302	315	137	45	47	13	100	100	0	598	601	269	91	95	21	99	98	0	0.507	0.529	0.532	0.542	1.443	0.514	0.926	120	397	764	780	-0.980	257	507	270	510	0
2	14	12	""	"iYGL098W"	9400	22120	130	896	944	391	43	45	10	100	100	0	861	955	395	88	89	17	100	100	0	1.103	1.039	1.053	1.047	1.221	1.023	0.942	120	368	1626	1768	0.142	853	773	901	867	0
2	15	12	""	"itH(GUG)G2"	9580	22120	130	730	677	269	44	45	10	100	100	0	946	874	354	92	93	19	100	100	0	0.803	0.809	0.810	0.825	1.377	0.789	0.927	120	314	1540	1415	-0.316	686	854	633	782	0
2	16	12	""	"iYGL097W-0"	9740	22120	130	816	838	387	44	46	12	100	100	0	1381	1358	668	95	99	23	100	99	0	0.600	0.629	0.620	0.645	1.474	0.604	0.936	120	341	2058	2057	-0.736	772	1286	794	1263	0
2	17	12	""	"iYGL096W-0"	9900	22120	120	590	554	191	45	48	19	100	100	0	1054	977	314	93	98	26	100	100	0	0.567	0.576	0.588	0.577	1.337	0.567	0.927	120	401	1506	1393	-0.818	545	961	509	884	0
2	18	12	""	"iYGLWdelta6"	10080	22120	110	1201	1167	388	45	53	29	100	100	0	794	754	232	93	97	25	100	100	0	1.649	1.697	1.689	1.735	1.406	1.719	0.930	80	361	1857	1783	0.722	1156	701	1122	661	0
2	19	12	""	"iYGL056C"	10250	22110	120	362	381	164	46	51	24	100	100	0	647	642	275	90	94	24	100	100	0	0.567	0.607	0.616	0.613	1.336	0.592	0.925	120	384	873	887	-0.818	316	557	335	552	0
2	20	12	""	"iYGL054C"	10420	22120	100	435	406	122	44	48	16	100	100	0	428	405	103	91	93	21	100	100	0	1.160	1.153	1.197	1.154	1.338	1.148	0.891	80	375	728	676	0.214	391	337	362	314	0
2	21	12	""	"iYGL053W"	10590	22110	80	581	556	115	49	55	19	100	100	0	835	805	228	99	103	24	100	100	0	0.723	0.718	0.689	0.749	1.426	0.671	0.894	52	277	1268	1213	-0.468	532	736	507	706	0
2	22	12	""	"itR(UCU)G1"	10760	22120	100	329	325	81	49	54	17	100	100	0	434	420	83	96	99	25	100	100	0	0.828	0.852	0.834	0.842	1.284	0.862	0.858	80	371	618	600	-0.272	280	338	276	324	0
2	23	12	""	"iYGL049C"	10930	22110	120	553	496	205	46	49	17	100	99	0	828	776	357	91	95	26	95	95	0	0.688	0.657	0.654	0.746	1.870	0.623	0.917	120	386	1244	1135	-0.540	507	737	450	685	0
2	24	12	""	"iYGL047W"	11100	22110	110	297	297	73	45	47	13	100	100	0	489	461	149	91	94	22	100	100	0	0.633	0.681	0.677	0.732	1.472	0.628	0.876	80	409	650	622	-0.659	252	398	252	370	0
2	1	13	""	"itT(UGU)G2"	7190	22290	100	535	515	187	84	89	35	100	100	0	691	721	266	107	119	41	100	100	0	0.772	0.702	0.689	0.699	1.311	0.701	0.907	80	301	1035	1045	-0.373	451	584	431	614	0
2	2	13	""	"iYGR257C"	7350	22290	140	563	840	557	62	71	31	99	98	0	929	1369	901	108	112	28	98	98	0	0.610	0.617	0.619	0.626	1.443	0.612	0.962	156	341	1322	2039	-0.713	501	821	778	1261	0
2	3	13	""	"iYGR258C-1"	7530	22290	130	1264	1600	1111	59	61	17	100	100	0	2413	2758	1901	108	113	35	100	100	0	0.523	0.582	0.582	0.585	1.314	0.578	0.962	120	403	3510	4191	-0.936	1205	2305	1541	2650	0
2	4	13	""	"iYGR261C"	7690	22300	100	1124	1070	316	58	61	18	100	100	0	1986	1924	583	102	108	37	100	100	0	0.566	0.555	0.562	0.555	1.236	0.549	0.943	80	341	2950	2834	-0.822	1066	1884	1012	1822	0
2	5	13	""	"iYGR263C"	7870	22290	120	641	674	382	53	55	16	100	100	0	1044	1054	593	99	102	24	100	100	0	0.622	0.650	0.629	0.649	1.401	0.641	0.951	120	371	1533	1576	-0.684	588	945	621	955	0
2	6	13	""	"iYGR266W"	8040	22290	130	1251	1625	1152	52	57	24	100	100	0	1663	2237	1603	97	102	31	100	100	0	0.766	0.735	0.729	0.750	1.307	0.722	0.958	120	330	2765	3713	-0.385	1199	1566	1573	2140	0
2	7	13	""	"iYHL046C"	8210	22300	140	1967	2831	2093	57	64	30	100	99	0	2023	3159	2280	102	107	32	99	99	0	0.994	0.907	0.881	0.873	1.391	0.909	0.953	156	422	3831	5831	-0.008	1910	1921	2774	3057	0
2	8	13	""	"iYHL044W"	8380	22290	130	1162	1359	784	53	56	20	100	100	0	1037	1401	776	102	106	26	100	100	0	1.186	1.005	0.985	0.996	1.253	1.006	0.956	120	335	2044	2605	0.246	1109	935	1306	1299	0
2	9	13	""	"iYHL042W"	8540	22280	130	521	642	398	47	50	17	100	100	0	1514	1851	1187	99	103	26	100	100	0	0.335	0.340	0.346	0.341	1.273	0.332	0.954	120	354	1889	2347	-1.578	474	1415	595	1752	0
2	10	13	""	"iYHL040C"	8720	22300	120	562	712	450	47	51	17	100	100	0	1101	1480	952	100	106	36	99	98	0	0.514	0.482	0.481	0.493	1.446	0.470	0.954	120	366	1516	2045	-0.959	515	1001	665	1380	0
2	11	13	""	"iYHL038C"	8880	22290	110	1010	969	267	51	146	309	98	81	0	1620	1525	454	102	233	436	97	86	0	0.632	0.645	0.658	0.652	1.253	0.632	0.955	80	378	2477	2341	-0.663	959	1518	918	1423	0
2	12	13	""	"iYHL036W"	9050	22290	90	674	641	120	49	131	276	96	73	0	505	481	94	100	226	425	34	0	0	1.543	1.554	1.598	1.587	1.354	1.234	0.642	52	319	1030	973	0.626	625	405	592	381	0
2	13	13	""	"iYIL118W"	9220	22290	100	416	384	153	43	46	13	100	100	0	622	559	218	90	93	20	98	98	0	0.701	0.727	0.724	0.769	1.730	0.710	0.921	80	389	905	810	-0.512	373	532	341	469	0
2	14	13	""	"iYIL116W"	9400	22290	110	751	638	253	44	46	11	100	100	0	669	623	262	90	92	19	100	100	0	1.221	1.114	1.111	1.183	1.412	1.079	0.942	80	350	1286	1127	0.288	707	579	594	533	0
2	15	13	""	"iYIL114C"	9570	22280	130	214	220	62	44	46	11	100	100	0	383	382	91	94	95	20	100	99	0	0.588	0.611	0.603	0.614	1.360	0.601	0.893	120	331	459	464	-0.766	170	289	176	288	0
2	16	13	""	"iYIL112W"	9750	22290	120	380	375	131	44	47	17	100	100	0	651	644	223	94	97	22	100	99	0	0.603	0.602	0.595	0.612	1.407	0.586	0.927	120	297	893	881	-0.729	336	557	331	550	0
2	17	13	""	"iYIL110W"	9910	22280	110	1341	1326	329	46	51	24	100	100	0	1316	1321	385	94	98	29	100	100	0	1.060	1.043	1.030	1.074	1.343	1.011	0.931	80	340	2517	2507	0.084	1295	1222	1280	1227	0
2	18	13	""	"iYIL108W"	10080	22280	90	878	868	182	47	55	28	100	100	0	731	732	146	95	99	29	100	100	0	1.307	1.289	1.239	1.287	1.194	1.278	0.931	52	295	1467	1458	0.386	831	636	821	637	0
2	19	13	""	"iYIL072W"	10250	22280	130	2374	2337	845	45	53	27	100	100	0	4119	3921	1410	91	96	25	100	100	0	0.578	0.598	0.596	0.600	1.244	0.591	0.967	120	415	6357	6122	-0.790	2329	4028	2292	3830	0
2	20	13	""	"iYIL070C"	10420	22280	110	418	401	105	47	52	18	100	100	0	640	609	174	95	100	28	100	98	0	0.681	0.689	0.676	0.714	1.384	0.669	0.937	80	399	916	868	-0.555	371	545	354	514	0
2	21	13	""	"iYIL068C"	10600	22280	110	536	521	111	53	56	16	100	100	0	874	844	206	98	103	27	100	100	0	0.622	0.627	0.630	0.637	1.310	0.610	0.919	80	436	1259	1214	-0.684	483	776	468	746	0
2	22	13	""	"iYIL066C"	10750	22280	90	347	343	56	54	62	33	100	100	0	585	562	130	101	111	46	100	96	0	0.605	0.627	0.614	0.656	1.501	0.664	0.857	52	325	777	750	-0.724	293	484	289	461	0
2	23	13	""	"iYIL063C"	10930	22270	90	185	183	43	49	56	33	98	96	0	457	455	108	95	103	44	100	98	0	0.376	0.372	0.358	0.368	1.329	0.352	0.817	52	319	498	494	-1.412	136	362	134	360	0
2	24	13	""	"iYIL061C"	11100	22290	120	596	572	258	46	49	16	100	100	0	775	772	317	93	96	24	100	100	0	0.806	0.775	0.749	0.753	1.318	0.779	0.949	120	538	1232	1205	-0.310	550	682	526	679	0
2	1	14	""	"iYJL014W"	7160	22470	150	2999	3381	1621	77	82	29	100	100	0	780	942	500	122	132	43	98	97	0	4.441	4.029	4.175	4.485	1.460	3.922	0.927	156	662	3580	4124	2.151	2922	658	3304	820	0
2	2	14	""	"iYJL012C"	7350	22470	140	1362	1222	466	76	81	27	100	100	0	2006	1886	652	129	137	39	100	100	0	0.685	0.652	0.648	0.629	1.274	0.657	0.962	156	358	3163	2903	-0.546	1286	1877	1146	1757	0
2	3	14	""	"itK(CUU)J"	7520	22460	130	1453	1394	432	66	72	30	100	100	0	945	868	289	119	127	42	100	100	0	1.679	1.773	1.780	1.834	1.288	1.732	0.940	120	372	2213	2077	0.748	1387	826	1328	749	0
2	4	14	""	"iYJLWdelta8"	7690	22450	90	2055	1927	460	66	79	43	100	100	0	1299	1248	379	114	124	40	100	100	0	1.678	1.641	1.633	1.728	1.313	1.538	0.897	52	313	3174	2995	0.747	1989	1185	1861	1134	0
2	5	14	""	"iYJL010C"	7860	22450	90	1240	1155	268	63	76	39	100	100	0	1516	1349	417	112	124	45	100	100	0	0.838	0.883	0.868	0.929	1.330	0.818	0.921	52	299	2581	2329	-0.254	1177	1404	1092	1237	0
2	6	14	""	"iYJLWtau4"	8030	22460	130	724	870	473	54	65	36	100	100	0	671	825	445	96	107	44	100	100	0	1.165	1.119	1.109	1.140	1.324	1.103	0.927	120	435	1245	1545	0.221	670	575	816	729	0
2	7	14	""	"iYJR035W"	8190	22460	90	1097	1068	326	50	63	36	100	100	0	799	810	330	96	102	35	100	100	0	1.489	1.426	1.432	1.544	1.429	1.289	0.872	52	283	1750	1732	0.575	1047	703	1018	714	0
2	8	14	""	"iYJR039W"	8380	22460	110	675	594	229	49	55	26	100	100	0	982	885	359	97	100	23	100	100	0	0.707	0.692	0.668	0.718	1.594	0.671	0.907	80	402	1511	1333	-0.500	626	885	545	788	0
2	9	14	""	"iYJR041C"	8540	22450	130	549	562	243	44	46	11	100	100	0	865	926	416	95	97	22	100	100	0	0.656	0.623	0.616	0.629	1.327	0.603	0.940	120	392	1275	1349	-0.609	505	770	518	831	0
2	10	14	""	"iYJR043C"	8710	22460	120	678	702	291	44	46	12	100	100	0	496	513	197	93	95	24	100	99	0	1.573	1.567	1.561	1.610	1.351	1.545	0.939	120	315	1037	1078	0.654	634	403	658	420	0
2	11	14	""	"iYJRWdelta14"	8870	22470	140	1095	1346	833	44	48	15	100	100	0	1246	1517	933	91	93	20	99	98	0	0.910	0.913	0.908	0.948	1.513	0.901	0.955	156	340	2206	2728	-0.136	1051	1155	1302	1426	0
2	12	14	""	"iYJR045C"	9040	22460	120	355	396	222	42	47	17	100	100	0	554	637	332	89	93	24	100	100	0	0.673	0.646	0.636	0.628	1.473	0.638	0.909	120	407	778	902	-0.571	313	465	354	548	0
2	13	14	""	"iYKL044W"	9220	22460	110	315	299	101	40	43	12	100	100	0	671	623	226	87	92	26	98	97	0	0.471	0.483	0.474	0.503	1.754	0.458	0.873	80	394	859	795	-1.087	275	584	259	536	0
2	14	14	""	"iYKL042W"	9390	22460	140	828	826	346	42	45	13	100	100	0	883	928	381	91	95	26	98	98	0	0.992	0.937	0.948	0.939	1.430	0.922	0.952	156	415	1578	1621	-0.011	786	792	784	837	0
2	15	14	""	"iYKL040C"	9560	22460	140	835	758	277	45	46	11	100	100	0	1260	1119	431	94	96	20	98	98	0	0.678	0.696	0.681	0.735	1.750	0.675	0.939	156	316	1956	1738	-0.562	790	1166	713	1025	0
2	16	14	""	"iSNR69"	9730	22450	130	309	298	70	45	49	16	100	100	0	870	837	200	95	98	21	100	100	0	0.341	0.341	0.340	0.340	1.223	0.330	0.935	120	339	1039	995	-1.554	264	775	253	742	0
2	17	14	""	"iYKL035W"	9900	22450	130	1259	1169	461	48	53	22	100	100	0	1597	1465	570	95	100	28	100	100	0	0.806	0.818	0.827	0.818	1.242	0.808	0.948	120	431	2713	2491	-0.311	1211	1502	1121	1370	0
2	18	14	""	"iYKL033W-A"	10070	22450	130	1547	1451	475	48	56	25	100	100	0	2188	2051	663	94	101	31	100	100	0	0.716	0.717	0.714	0.717	1.187	0.709	0.960	120	443	3593	3360	-0.482	1499	2094	1403	1957	0
2	19	14	""	"iYKR004C"	10240	22460	140	2403	2309	1027	48	62	47	100	100	0	974	959	442	92	102	40	96	96	0	2.670	2.608	2.578	2.805	1.525	2.566	0.956	156	453	3237	3128	1.417	2355	882	2261	867	0
2	20	14	""	"iYKR006C"	10410	22460	120	930	861	453	51	55	21	100	100	0	589	564	285	90	95	29	100	100	0	1.762	1.709	1.741	1.792	1.394	1.697	0.930	120	367	1378	1284	0.817	879	499	810	474	0
2	21	14	""	"iYKR008W"	10590	22470	140	969	1596	1161	56	62	55	100	100	0	302	432	273	94	100	35	94	84	0	4.389	4.556	4.678	5.087	1.741	4.554	0.919	156	414	1121	1878	2.134	913	208	1540	338	0
2	22	14	""	"iYKRCdelta8"	10760	22460	110	1331	1161	464	60	77	71	100	100	0	667	628	209	98	106	40	100	100	0	2.234	2.077	2.081	2.028	1.351	2.161	0.886	80	332	1840	1631	1.159	1271	569	1101	530	0
2	23	14	""	"iYKR010C"	10920	22450	100	532	507	149	58	67	38	100	100	0	602	545	190	96	100	22	100	100	0	0.937	1.000	1.028	1.069	1.435	0.949	0.888	80	354	980	898	-0.094	474	506	449	449	0
2	24	14	""	"iYKR013W"	11090	22450	120	768	680	299	52	56	17	100	100	0	841	763	343	94	97	22	100	100	0	0.959	0.939	0.947	0.966	1.355	0.912	0.942	120	481	1463	1297	-0.061	716	747	628	669	0
2	1	15	""	"iYLR155C-0"	7160	22650	150	1546	1566	438	57	62	21	100	100	0	3064	3102	883	116	126	41	100	100	0	0.505	0.505	0.504	0.507	1.200	0.496	0.958	156	676	4437	4495	-0.985	1489	2948	1509	2986	0
2	2	15	""	"iYLR157C-0"	7360	22660	150	1479	1381	456	65	67	21	100	100	0	2928	2804	849	127	143	57	100	100	0	0.505	0.492	0.491	0.483	1.256	0.492	0.948	156	408	4215	3993	-0.986	1414	2801	1316	2677	0
2	3	15	""	"iYLR158C-1"	7530	22650	140	1890	1773	823	63	68	31	100	100	0	3027	3081	1440	116	126	43	100	100	0	0.628	0.577	0.578	0.577	1.472	0.566	0.944	156	395	4738	4675	-0.672	1827	2911	1710	2965	0
2	4	15	""	"iYLR160C-1"	7690	22640	130	1907	1925	840	61	70	39	100	100	0	3302	3320	1422	115	119	33	100	100	0	0.579	0.582	0.585	0.580	1.227	0.574	0.950	120	431	5033	5069	-0.788	1846	3187	1864	3205	0
2	5	15	""	"iYLR163C"	7860	22640	140	1645	1772	947	61	72	39	99	98	0	1437	1564	820	115	124	43	97	96	0	1.198	1.181	1.173	1.230	1.693	1.172	0.958	156	547	2906	3160	0.261	1584	1322	1711	1449	0
2	6	15	""	"iYLR165C"	8030	22620	90	1407	1388	317	50	66	45	100	100	0	1674	1673	471	97	114	52	100	100	0	0.860	0.849	0.858	0.869	1.308	0.816	0.929	52	297	2934	2914	-0.217	1357	1577	1338	1576	0
2	7	15	""	"iYLR208W"	8200	22630	100	610	582	165	51	66	42	100	100	0	726	675	199	96	113	54	100	100	0	0.887	0.917	0.921	0.939	1.319	0.900	0.926	80	404	1189	1110	-0.173	559	630	531	579	0
2	8	15	""	"iYLR210W"	8380	22650	130	1341	1341	818	49	54	22	100	100	0	962	950	528	96	105	43	100	100	0	1.492	1.513	1.535	1.518	1.309	1.572	0.919	120	505	2158	2146	0.577	1292	866	1292	854	0
2	9	15	""	"iYLR212C"	8550	22630	110	412	388	127	43	45	11	100	100	0	808	743	274	92	97	30	100	100	0	0.515	0.530	0.521	0.546	1.326	0.514	0.915	80	385	1085	996	-0.956	369	716	345	651	0
2	10	15	""	"iYLR214W"	8710	22630	110	580	530	155	44	49	17	100	100	0	598	571	159	91	98	30	100	100	0	1.057	1.013	1.016	1.024	1.303	0.999	0.927	80	355	1043	966	0.080	536	507	486	480	0
2	11	15	""	"iYLR217W"	8880	22640	120	324	314	145	41	45	16	100	99	0	747	710	339	88	93	27	99	98	0	0.429	0.439	0.425	0.436	1.486	0.423	0.921	120	345	942	895	-1.219	283	659	273	622	0
2	12	15	""	"iYLR219W"	9040	22630	130	806	775	302	39	41	11	100	100	0	1202	1144	460	87	91	28	100	100	0	0.688	0.696	0.704	0.708	1.247	0.676	0.948	120	421	1882	1793	-0.540	767	1115	736	1057	0
2	13	15	""	"iSNR54"	9220	22640	110	943	913	207	41	46	23	100	100	0	1364	1318	304	88	96	37	100	100	0	0.707	0.709	0.707	0.715	1.313	0.695	0.941	80	453	2178	2102	-0.500	902	1276	872	1230	0
2	14	15	""	"iYML054C"	9400	22630	120	789	798	324	42	46	23	100	100	0	1406	1414	645	89	96	34	100	100	0	0.567	0.571	0.556	0.597	1.409	0.545	0.948	120	362	2064	2081	-0.818	747	1317	756	1325	0
2	15	15	""	"itY(GUA)M1"	9570	22640	120	367	356	121	43	45	12	100	100	0	665	627	206	91	93	19	100	100	0	0.564	0.584	0.579	0.591	1.358	0.569	0.899	120	324	898	849	-0.825	324	574	313	536	0
2	16	15	""	"iYML052W"	9720	22630	130	1823	1627	586	45	48	15	100	100	0	2540	2285	851	93	95	21	100	100	0	0.727	0.722	0.732	0.732	1.302	0.707	0.951	120	432	4225	3774	-0.461	1778	2447	1582	2192	0
2	17	15	""	"iYML050W"	9890	22620	90	697	673	136	48	53	19	100	100	0	568	534	118	96	100	24	100	100	0	1.375	1.427	1.381	1.460	1.319	1.377	0.892	52	315	1121	1063	0.459	649	472	625	438	0
2	18	15	""	"iYML048W"	10070	22630	100	287	275	73	48	51	16	100	100	0	557	539	141	96	103	34	97	97	0	0.518	0.512	0.509	0.515	1.629	0.491	0.843	80	386	700	670	-0.948	239	461	227	443	0
2	19	15	""	"iYML009C"	10230	22620	90	1654	1653	364	52	71	57	100	100	0	874	836	269	96	108	45	100	100	0	2.059	2.164	2.159	2.311	1.434	2.015	0.904	52	313	2380	2341	1.042	1602	778	1601	740	0
2	20	15	""	"iYML007W"	10410	22630	110	1507	1483	367	54	75	60	100	100	0	437	433	108	90	101	41	100	100	0	4.187	4.166	4.138	4.237	1.291	4.239	0.880	80	367	1800	1772	2.066	1453	347	1429	343	0
2	21	15	""	"itS(AGA)M"	10570	22630	140	2336	2314	1195	51	63	41	100	99	0	1956	1840	912	90	95	26	100	99	0	1.225	1.293	1.324	1.293	1.493	1.304	0.936	156	359	4151	4013	0.292	2285	1866	2263	1750	0
2	22	15	""	"iYML004C"	10750	22610	120	1592	1622	980	52	68	72	100	97	0	1199	1139	703	93	100	34	99	96	0	1.392	1.501	1.515	1.632	1.533	1.474	0.914	120	326	2646	2616	0.478	1540	1106	1570	1046	0
2	23	15	""	"iYML002W"	10910	22620	130	1986	1807	791	54	65	64	100	100	0	781	750	352	94	99	30	99	99	0	2.812	2.672	2.726	2.889	1.426	2.616	0.927	120	398	2619	2409	1.492	1932	687	1753	656	0
2	24	15	""	"iCEN13"	11100	22630	150	2233	2700	1394	50	54	20	100	100	0	457	537	249	93	97	25	100	100	0	5.997	5.968	6.001	6.098	1.290	6.067	0.926	156	839	2547	3094	2.584	2183	364	2650	444	0
2	1	16	""	"iYMR300C"	7180	22810	110	542	575	245	58	65	26	100	100	0	1209	1249	466	109	116	36	100	100	0	0.440	0.454	0.451	0.436	1.290	0.461	0.939	80	433	1584	1657	-1.184	484	1100	517	1140	0
2	2	16	""	"iYMR302C"	7360	22800	100	371	365	85	58	70	71	100	96	0	1510	1461	409	112	141	97	100	98	0	0.224	0.228	0.224	0.231	1.251	0.220	0.917	80	315	1711	1656	-2.159	313	1398	307	1349	0
2	3	16	""	"iYMR304W"	7520	22800	90	693	672	144	58	62	23	100	100	0	716	712	157	108	121	55	100	96	0	1.044	1.017	1.002	1.038	1.277	1.008	0.887	52	281	1243	1218	0.063	635	608	614	604	0
2	4	16	""	"iYMR306C-A"	7690	22800	80	478	461	101	51	59	25	100	100	0	1037	1008	233	101	107	31	100	100	0	0.456	0.452	0.459	0.454	1.276	0.435	0.918	52	279	1363	1317	-1.132	427	936	410	907	0
2	5	16	""	"iYMR308C"	7860	22810	100	689	720	298	51	55	16	100	100	0	1248	1279	477	105	110	33	100	100	0	0.558	0.570	0.557	0.569	1.309	0.570	0.921	80	343	1781	1843	-0.841	638	1143	669	1174	0
2	6	16	""	"iYMR310C"	8020	22800	90	847	805	221	51	63	39	100	100	0	2352	2215	614	110	130	82	100	100	0	0.355	0.358	0.363	0.359	1.306	0.352	0.922	52	332	3038	2859	-1.494	796	2242	754	2105	0
2	7	16	""	"iYNL316C"	8200	22800	100	391	389	93	45	55	34	100	100	0	534	523	159	95	114	71	98	93	0	0.788	0.804	0.803	0.845	1.492	0.746	0.871	80	430	785	772	-0.343	346	439	344	428	0
2	8	16	""	"iYNL314W"	8370	22800	80	424	427	109	45	50	22	100	100	0	641	625	142	92	104	53	100	100	0	0.690	0.717	0.737	0.720	1.284	0.685	0.880	52	232	928	915	-0.535	379	549	382	533	0
2	9	16	""	"iYNL312W"	8530	22800	100	587	542	178	46	52	21	100	100	0	766	682	248	95	105	43	98	96	0	0.806	0.845	0.827	0.881	1.573	0.808	0.905	80	351	1212	1083	-0.311	541	671	496	587	0
2	10	16	""	"iYNL309W"	8700	22790	90	914	894	165	49	62	35	100	100	0	938	861	219	97	106	37	100	100	0	1.029	1.106	1.106	1.154	1.351	1.024	0.920	52	347	1706	1609	0.041	865	841	845	764	0
2	11	16	""	"iYNL307C"	8880	22800	100	390	364	101	45	52	29	100	100	0	1305	1195	346	94	100	34	100	100	0	0.285	0.290	0.295	0.291	1.302	0.280	0.906	80	351	1556	1420	-1.812	345	1211	319	1101	0
2	12	16	""	"iYNL305C"	9060	22810	110	317	326	85	41	49	69	100	98	0	564	555	153	89	97	79	98	98	0	0.581	0.612	0.615	0.625	1.304	0.594	0.916	80	433	751	751	-0.783	276	475	285	466	0
2	13	16	""	"iYNR031C"	9230	22790	50	514	605	360	44	68	138	91	75	0	897	937	628	89	116	155	91	91	0	0.582	0.662	0.689	0.841	2.590	0.574	0.763	12	104	1278	1409	-0.782	470	808	561	848	0
2	14	16	""	"iYNR032C-A"	9390	22810	120	205	208	107	44	46	20	98	87	0	538	546	262	89	93	29	99	99	0	0.359	0.359	0.349	0.338	1.557	0.367	0.921	120	418	610	621	-1.480	161	449	164	457	0
2	15	16	""	"iYNR034W-0"	9550	22790	90	333	349	120	44	45	11	100	100	0	468	504	182	93	94	19	100	100	0	0.771	0.742	0.739	0.759	1.264	0.698	0.896	52	276	664	716	-0.376	289	375	305	411	0
2	16	16	""	"iYNR035C"	9720	22800	80	293	310	164	42	44	11	100	100	0	408	452	229	91	93	18	100	100	0	0.792	0.742	0.739	0.756	1.494	0.719	0.893	52	280	568	629	-0.337	251	317	268	361	0
2	17	16	""	"iYNR037C"	9900	22790	100	248	245	46	44	48	16	100	100	0	418	419	93	94	97	22	100	100	0	0.630	0.618	0.636	0.635	1.458	0.567	0.824	80	413	528	526	-0.667	204	324	201	325	0
2	18	16	""	"iYNR039C"	10070	22790	110	285	280	57	49	52	17	100	100	0	454	448	101	96	105	34	100	100	0	0.659	0.656	0.656	0.670	1.390	0.635	0.875	80	424	594	583	-0.601	236	358	231	352	0
2	19	16	""	"iYNR075W"	10230	22800	70	208	213	67	42	46	17	100	100	0	352	342	97	86	90	23	100	100	0	0.624	0.668	0.650	0.659	1.340	0.676	0.802	32	225	432	427	-0.680	166	266	171	256	0
2	20	16	""	"iYOL166C"	10410	22800	100	294	291	66	46	58	38	100	100	0	441	440	94	90	96	26	100	100	0	0.707	0.700	0.723	0.700	1.285	0.676	0.869	80	370	599	595	-0.501	248	351	245	350	0
2	21	16	""	"iYOLCdelta1"	10590	22800	120	666	633	201	51	62	37	100	100	0	725	713	233	96	105	36	99	99	0	0.978	0.943	0.915	0.966	1.393	0.922	0.924	120	332	1244	1199	-0.032	615	629	582	617	0
2	22	16	""	"iYOLWtau1-1"	10760	22810	130	485	444	161	49	52	16	100	100	0	979	946	362	94	101	34	100	100	0	0.493	0.464	0.467	0.463	1.285	0.453	0.927	120	383	1321	1247	-1.021	436	885	395	852	0
2	23	16	""	"iYOL162W"	10920	22790	110	1893	2392	1369	47	51	18	100	100	0	1630	2078	1281	92	94	22	100	100	0	1.200	1.181	1.241	1.232	1.355	1.145	0.945	80	386	3384	4331	0.263	1846	1538	2345	1986	0
2	24	16	""	"iYOL161C-1"	11070	22770	50	687	875	683	48	61	38	100	100	0	588	953	732	92	107	47	100	91	0	1.288	0.961	0.993	1.042	1.921	0.964	0.838	12	95	1135	1688	0.365	639	496	827	861	0
2	1	17	""	"iYOR150W"	7180	22980	100	1455	1397	261	130	211	168	100	100	0	1230	1200	223	164	202	109	100	100	0	1.243	1.223	1.225	1.221	1.217	1.191	0.926	80	393	2391	2303	0.314	1325	1066	1267	1036	0
2	2	17	""	"iYOR152C-0"	7350	22970	100	1712	1675	506	94	146	127	100	100	0	3039	2934	843	135	180	108	100	100	0	0.557	0.565	0.573	0.564	1.284	0.557	0.940	80	384	4522	4380	-0.844	1618	2904	1581	2799	0
2	3	17	""	"iYOR153W"	7510	22970	80	555	530	117	77	88	53	100	100	0	806	788	158	123	143	83	100	100	0	0.700	0.681	0.673	0.673	1.291	0.689	0.905	52	282	1161	1118	-0.515	478	683	453	665	0
2	4	17	""	"iYOR155C"	7680	22970	90	932	891	165	83	118	90	100	100	0	1390	1356	296	134	168	82	100	100	0	0.676	0.661	0.667	0.671	1.175	0.636	0.938	52	331	2105	2030	-0.565	849	1256	808	1222	0
2	5	17	""	"iYOR157C"	7860	22970	100	421	410	103	73	112	91	98	93	0	1307	1253	290	125	160	81	100	100	0	0.294	0.299	0.297	0.297	1.280	0.294	0.891	80	358	1530	1465	-1.764	348	1182	337	1128	0
2	6	17	""	"iYOR159C"	8020	22970	120	412	408	184	54	60	28	100	100	0	943	884	393	103	116	63	100	98	0	0.426	0.453	0.465	0.455	1.392	0.449	0.943	120	456	1198	1135	-1.230	358	840	354	781	0
2	7	17	""	"itM(CAU)O1"	8190	22970	80	1454	1870	1384	42	45	11	100	100	0	2207	2605	1915	91	94	20	100	100	0	0.667	0.727	0.696	0.698	1.611	0.717	0.939	52	256	3528	4342	-0.584	1412	2116	1828	2514	0
2	8	17	""	"iYOR194C"	8360	22970	130	586	545	178	44	47	15	100	100	0	1129	1059	325	91	95	24	100	100	0	0.522	0.518	0.515	0.511	1.339	0.514	0.944	120	469	1580	1469	-0.937	542	1038	501	968	0
2	9	17	""	"iYOR196C"	8540	22960	120	544	491	196	46	51	19	99	99	0	835	790	338	94	101	29	100	100	0	0.672	0.639	0.639	0.642	1.474	0.618	0.938	120	457	1239	1141	-0.573	498	741	445	696	0
2	10	17	""	"iYOR198C"	8700	22970	80	310	301	63	49	56	24	100	100	0	575	551	138	98	105	31	100	100	0	0.547	0.556	0.551	0.567	1.344	0.527	0.866	52	251	738	705	-0.870	261	477	252	453	0
2	11	17	""	"iYOR204W"	8860	22970	140	1285	1578	978	49	58	30	100	100	0	1356	1480	908	98	104	34	99	99	0	0.983	1.106	1.123	1.144	1.383	1.095	0.970	156	533	2494	2911	-0.025	1236	1258	1529	1382	0
2	12	17	""	"iYOR206W"	9040	22970	130	842	916	461	44	48	19	100	100	0	417	489	239	90	94	23	99	97	0	2.440	2.185	2.221	2.264	1.357	2.133	0.938	120	384	1125	1271	1.287	798	327	872	399	0
2	13	17	""	"iYPL145C"	9210	22990	140	274	356	234	43	50	71	92	61	0	910	1237	744	90	98	80	100	98	0	0.282	0.273	0.263	0.252	1.377	0.282	0.944	156	412	1051	1460	-1.828	231	820	313	1147	0
2	14	17	""	"iYPL142C"	9380	22980	140	796	778	368	46	46	10	100	100	0	709	725	353	92	93	20	100	98	0	1.216	1.156	1.146	1.235	1.474	1.119	0.939	156	362	1367	1365	0.282	750	617	732	633	0
2	15	17	""	"iYPL140C"	9550	22980	140	764	790	424	46	48	11	100	100	0	1043	1116	566	93	95	19	100	100	0	0.756	0.727	0.709	0.713	1.429	0.729	0.945	156	394	1668	1767	-0.404	718	950	744	1023	0
2	16	17	""	"iYPL138C"	9720	22970	130	483	525	232	45	46	11	100	100	0	753	834	371	93	95	20	100	100	0	0.664	0.648	0.646	0.649	1.229	0.634	0.951	120	400	1098	1221	-0.592	438	660	480	741	0
2	17	17	""	"iYPL135W"	9890	22980	140	827	803	377	45	47	13	100	100	0	1512	1479	671	93	97	24	100	100	0	0.551	0.547	0.542	0.540	1.257	0.542	0.950	156	424	2201	2144	-0.860	782	1419	758	1386	0
2	18	17	""	"iYPL133C"	10060	22980	150	1667	2075	1362	50	54	22	100	100	0	1610	1982	1160	95	102	28	100	100	0	1.067	1.073	1.017	1.015	1.242	1.113	0.965	156	453	3132	3912	0.094	1617	1515	2025	1887	0
2	19	17	""	"iYPL091W"	10230	22970	130	516	506	159	47	52	23	100	100	0	409	409	142	91	97	26	100	99	0	1.475	1.443	1.484	1.528	1.291	1.384	0.930	120	428	787	777	0.561	469	318	459	318	0
2	20	17	""	"iYPL089C"	10400	22960	120	565	521	271	48	53	21	100	99	0	989	976	471	94	97	24	100	100	0	0.578	0.536	0.541	0.507	1.456	0.538	0.939	120	382	1412	1355	-0.792	517	895	473	882	0
2	21	17	""	"iYPL087W"	10580	22960	140	12425	11800	5332	55	59	21	100	100	0	4815	4630	2005	100	107	35	99	98	0	2.624	2.593	2.614	2.628	1.439	2.659	0.952	156	386	17085	16275	1.392	12370	4715	11745	4530	0
2	22	17	""	"iYPL085W"	10750	22970	110	577	572	135	52	57	20	100	100	0	824	835	205	99	109	38	100	100	0	0.724	0.707	0.707	0.714	1.218	0.696	0.907	80	286	1250	1256	-0.466	525	725	520	736	0
2	23	17	""	"iYPL083C"	10920	22970	120	782	827	394	49	52	17	100	100	0	800	854	426	93	97	26	99	98	0	1.037	1.022	1.007	1.064	1.517	0.991	0.926	120	391	1440	1539	0.052	733	707	778	761	0
2	24	17	""	"iYPL081W"	11090	22970	100	369	356	167	43	46	20	100	100	0	450	507	278	88	93	32	100	100	0	0.901	0.747	0.791	0.779	1.411	0.675	0.823	80	417	688	732	-0.151	326	362	313	419	0
2	1	18	""	"YILCdelta2"	7150	23160	170	14033	14138	4555	84	154	164	100	100	0	7198	7111	2505	125	163	105	100	100	0	1.972	2.012	2.017	2.115	1.404	1.999	0.969	208	1300	21022	21040	0.980	13949	7073	14054	6986	0
2	2	18	""	"YJLWdelta9"	7350	23140	110	6478	6369	2173	156	269	237	100	100	0	3840	3755	1356	178	235	158	100	100	0	1.726	1.737	1.709	1.770	1.207	1.710	0.968	80	438	9984	9790	0.788	6322	3662	6213	3577	0
2	3	18	""	"YJRWdelta20"	7510	23140	130	3821	3622	1322	81	133	166	100	100	0	2865	2692	1000	118	159	120	100	100	0	1.361	1.376	1.382	1.390	1.219	1.373	0.963	120	554	6487	6115	0.445	3740	2747	3541	2574	0
2	4	18	""	"RDN37-1A"	7670	23140	150	8450	10318	5175	80	125	107	100	100	0	4886	6245	2982	124	160	87	100	100	0	1.758	1.673	1.668	1.645	1.234	1.705	0.960	156	775	13132	16359	0.814	8370	4762	10238	6121	0
2	5	18	""	"YMRCtau1"	7850	23140	100	2765	2661	1062	87	158	135	100	100	0	2158	2074	833	133	179	97	100	100	0	1.322	1.326	1.362	1.346	1.259	1.312	0.960	80	390	4703	4515	0.403	2678	2025	2574	1941	0
2	6	18	""	"YOLCdelta2"	8030	23160	150	3047	2853	1743	54	69	60	100	100	0	3621	3435	2004	102	112	50	100	100	0	0.851	0.840	0.830	0.819	1.185	0.848	0.972	156	777	6512	6132	-0.234	2993	3519	2799	3333	0
2	7	18	""	"Q0115"	8210	23140	120	701	718	433	46	48	14	100	100	0	3858	4136	2447	94	96	20	100	100	0	0.174	0.166	0.157	0.157	1.422	0.165	0.939	120	479	4419	4714	-2.523	655	3764	672	4042	0
2	8	18	""	"Q0125"	8370	23150	120	2608	3650	3091	44	48	16	100	100	0	1472	2233	1804	91	94	21	99	98	0	1.857	1.683	1.659	1.713	1.535	1.724	0.938	120	482	3945	5748	0.893	2564	1381	3606	2142	0
2	9	18	""	"Q0140"	8530	23140	100	648	740	517	45	47	12	100	100	0	635	779	552	91	93	20	100	100	0	1.108	1.010	1.054	1.049	1.551	0.973	0.857	80	389	1147	1383	0.149	603	544	695	688	0
2	10	18	""	"Q0150"	8700	23150	110	407	427	136	47	48	11	100	100	0	519	506	215	93	95	21	98	98	0	0.845	0.920	0.919	1.000	1.654	0.844	0.832	80	499	786	793	-0.243	360	426	380	413	0
2	11	18	""	"15S_rRNA1"	8880	23150	120	956	836	318	47	50	17	100	100	0	2324	2106	815	92	96	25	100	100	0	0.407	0.392	0.392	0.392	1.312	0.385	0.940	120	534	3141	2803	-1.296	909	2232	789	2014	0
2	12	18	""	"Q0167"	9060	23150	110	189	251	169	45	48	16	100	100	0	345	411	237	91	95	23	100	100	0	0.567	0.644	0.657	0.623	1.429	0.641	0.900	80	403	398	526	-0.819	144	254	206	320	0
2	13	18	"EMPTY"	"EMPTY"	9190	23130	100	43	46	13	47	48	13	11	3	0	91	92	19	93	95	19	12	3	0	2.000	1.000	0.783	0.765	3.533	0.219	0.030	80	300	-6	-2	1.000	-4	-2	-1	-1	-75
2	14	18	"EMPTY"	"EMPTY"	9360	23130	100	45	47	10	50	51	12	6	0	0	92	93	18	97	98	21	8	1	0	1.000	0.750	0.810	0.737	2.958	0.225	0.093	80	338	-10	-7	0.000	-5	-5	-3	-4	-75
2	15	18	"EMPTY"	"EMPTY"	9530	23130	100	50	50	10	50	51	12	12	1	0	93	94	17	98	100	22	8	0	0	0.000	0.000	0.545	0.699	2.789	0.137	0.031	80	345	-5	-4	Error	0	-5	0	-4	-75
2	16	18	"EMPTY"	"EMPTY"	9700	23130	100	44	46	11	49	51	12	6	1	0	95	96	18	96	100	22	15	0	0	5.000	100000.000	0.908	0.808	2.628	0.105	0.014	80	374	-6	-3	2.322	-5	-1	-3	0	-75
2	17	18	"EMPTY"	"EMPTY"	9870	23130	100	47	48	9	49	51	12	8	0	0	92	93	18	96	99	23	6	0	0	0.500	0.333	0.477	0.528	2.459	0.042	0.002	80	359	-6	-4	-1.000	-2	-4	-1	-3	-75
2	18	18	"EMPTY"	"EMPTY"	10040	23130	100	50	51	10	51	54	16	3	1	0	98	96	17	97	100	20	10	1	0	-1.000	0.000	0.700	0.707	3.474	0.138	0.023	80	345	0	-1	Error	-1	1	0	-1	-75
2	19	18	"EMPTY"	"EMPTY"	10210	23130	100	43	45	12	53	57	23	1	1	0	92	93	20	97	99	23	7	1	0	2.000	2.000	0.833	0.946	3.097	0.986	0.206	80	374	-15	-12	1.000	-10	-5	-8	-4	-75
2	20	18	"EMPTY"	"EMPTY"	10380	23130	100	45	47	10	48	52	19	1	0	0	88	91	20	93	95	20	11	2	0	0.600	0.500	0.771	0.752	3.163	0.481	0.081	80	405	-8	-3	-0.737	-3	-5	-1	-2	-75
2	21	18	"EMPTY"	"EMPTY"	10550	23130	100	49	50	11	52	56	18	2	0	0	92	95	15	98	99	22	6	0	0	0.500	0.667	0.909	0.917	3.200	0.270	0.018	80	395	-9	-5	-1.000	-3	-6	-2	-3	-75
2	22	18	"EMPTY"	"EMPTY"	10720	23120	100	45	48	12	52	56	18	7	0	0	93	90	15	95	99	25	1	0	0	3.500	0.800	0.802	1.026	4.048	0.229	0.065	80	384	-9	-9	1.807	-7	-2	-4	-5	-75
2	23	18	"EMPTY"	"EMPTY"	10890	23120	100	47	50	10	53	57	18	6	0	0	100	98	19	95	100	25	12	0	0	-1.200	-1.000	0.538	0.620	3.535	0.384	0.176	80	375	-1	0	Error	-6	5	-3	3	-75
2	24	18	"EMPTY"	"EMPTY"	11060	23120	100	48	50	11	49	52	17	8	0	0	100	99	19	93	97	24	15	0	0	-0.143	0.167	0.550	0.544	3.348	0.296	0.087	80	430	6	7	Error	-1	7	1	6	-75
3	1	1	"MDM10"	"YAL010C"	11860	20280	130	3728	3537	836	74	246	672	99	95	0	1365	1354	340	117	180	313	97	94	0	2.928	2.800	2.874	2.866	1.459	2.744	0.836	120	660	4902	4700	1.550	3654	1248	3463	1237	0
3	2	1	"DRS2"	"YAL026C"	12030	20280	100	1117	1684	1448	68	85	144	100	100	0	1539	2226	1807	117	126	77	100	100	0	0.738	0.766	0.751	0.751	1.362	0.775	0.913	80	347	2471	3725	-0.439	1049	1422	1616	2109	0
3	3	1	"CLN3"	"YAL040C"	12190	20260	120	1578	1528	833	79	94	87	99	95	0	1756	1723	1021	129	162	188	90	85	0	0.921	0.909	0.928	1.014	1.662	0.845	0.893	120	504	3126	3043	-0.118	1499	1627	1449	1594	0
3	4	1	""	"YAL058C-A"	12360	20290	110	501	748	610	80	92	87	100	97	0	964	1226	836	130	155	157	100	100	0	0.505	0.609	0.536	0.554	1.638	0.627	0.756	80	372	1255	1764	-0.986	421	834	668	1096	0
3	5	1	""	"YAR003W"	12530	20270	140	2811	2598	1217	85	93	38	100	100	0	1370	1400	882	137	146	52	97	97	0	2.211	1.990	2.177	2.302	1.592	1.820	0.884	156	613	3959	3776	1.145	2726	1233	2513	1263	0
3	6	1	""	"YAR033W"	12690	20280	110	1576	1904	833	86	99	51	100	100	0	2136	2536	1066	138	155	70	100	100	0	0.746	0.758	0.735	0.757	1.216	0.745	0.921	80	377	3488	4216	-0.423	1490	1998	1818	2398	0
3	7	1	""	"YAL014C"	12860	20260	140	1051	1061	162	80	87	40	100	100	0	981	977	173	131	141	56	100	100	0	1.142	1.160	1.155	1.175	1.242	1.137	0.920	156	574	1821	1827	0.192	971	850	981	846	0
3	8	1	"SNC1"	"YAL030W"	13030	20260	140	442	454	75	77	79	18	100	100	0	624	630	120	132	132	25	100	100	0	0.742	0.757	0.751	0.771	1.292	0.720	0.892	156	507	857	875	-0.431	365	492	377	498	0
3	9	1	""	"YAL043C-A"	13200	20270	140	228	232	56	73	75	17	100	98	0	425	427	82	129	129	26	100	100	0	0.524	0.534	0.541	0.522	1.444	0.517	0.812	156	516	451	457	-0.933	155	296	159	298	0
3	10	1	""	"YAL061W"	13380	20260	150	459	471	107	73	74	18	100	100	0	840	849	191	129	131	29	100	100	0	0.543	0.553	0.546	0.558	1.291	0.533	0.906	156	574	1097	1118	-0.881	386	711	398	720	0
3	11	1	""	"YAR010C"	13540	20260	150	9639	9102	2000	74	76	19	100	100	0	14635	13826	3089	130	132	28	100	100	0	0.659	0.659	0.673	0.661	1.151	0.638	0.924	156	548	24070	22724	-0.601	9565	14505	9028	13696	0
3	12	1	"SWH1"	"YAR042W"	13710	20260	140	946	883	247	76	79	19	100	100	0	1228	1145	373	131	135	29	100	100	0	0.793	0.796	0.802	0.834	1.377	0.759	0.908	156	553	1967	1821	-0.334	870	1097	807	1014	0
3	13	1	""	"YBR162C"	13880	20270	130	1592	1795	937	76	78	19	100	100	0	2213	2502	1429	133	135	28	100	100	0	0.729	0.726	0.728	0.752	1.283	0.694	0.941	120	549	3596	4088	-0.456	1516	2080	1719	2369	0
3	14	1	"EHT1"	"YBR177C"	14050	20280	110	450	1202	1406	71	73	17	100	100	0	616	1732	2215	128	130	27	100	100	0	0.777	0.705	0.780	0.800	1.482	0.647	0.942	80	398	867	2735	-0.365	379	488	1131	1604	0
3	15	1	"MED8"	"YBR193C"	14220	20260	140	2068	2210	1062	70	73	19	100	100	0	1013	1328	1077	125	129	28	100	100	0	2.250	1.779	2.169	2.087	1.384	1.450	0.834	156	645	2886	3343	1.170	1998	888	2140	1203	0
3	16	1	""	"YBR209W"	14400	20270	120	375	759	924	69	71	17	98	97	0	494	986	1307	124	128	26	97	97	0	0.827	0.800	0.818	0.840	1.903	0.707	0.826	120	444	676	1552	-0.274	306	370	690	862	0
3	17	1	""	"YBR225W"	14560	20260	150	2587	2599	1035	67	70	16	100	100	0	3005	3135	1246	126	129	28	100	100	0	0.875	0.841	0.845	0.840	1.224	0.833	0.965	156	698	5399	5541	-0.192	2520	2879	2532	3009	0
3	18	1	""	"YBR241C"	14730	20260	130	640	618	157	67	69	18	100	100	0	1093	1114	290	125	129	31	100	100	0	0.592	0.557	0.554	0.556	1.179	0.542	0.945	120	528	1541	1540	-0.756	573	968	551	989	0
3	19	1	"UBS1"	"YBR165W"	14910	20260	150	1100	1110	422	68	71	20	100	100	0	965	994	394	125	130	37	100	100	0	1.229	1.199	1.248	1.204	1.330	1.174	0.937	156	620	1872	1911	0.297	1032	840	1042	869	0
3	20	1	"RPS6B"	"YBR181C"	15070	20250	150	684	691	212	68	70	17	100	100	0	1629	1629	429	125	128	25	100	100	0	0.410	0.414	0.408	0.410	1.307	0.402	0.893	156	537	2120	2127	-1.288	616	1504	623	1504	0
3	21	1	""	"YBR197C"	15240	20250	140	488	467	168	70	71	17	100	100	0	1380	1386	451	126	129	27	100	100	0	0.333	0.315	0.320	0.301	1.382	0.302	0.857	156	503	1672	1657	-1.585	418	1254	397	1260	0
3	22	1	"MET8"	"YBR213W"	15410	20250	140	365	496	466	72	74	18	100	100	0	819	988	755	130	133	30	100	100	0	0.425	0.494	0.425	0.441	1.404	0.552	0.911	156	485	982	1282	-1.234	293	689	424	858	0
3	23	1	"ROT2"	"YBR229C"	15580	20250	160	1565	1547	782	76	79	22	100	99	0	2858	2753	1375	137	144	40	99	98	0	0.547	0.562	0.574	0.587	1.728	0.558	0.956	208	783	4210	4087	-0.870	1489	2721	1471	2616	0
3	24	1	"ISW1"	"YBR245C"	15750	20260	80	873	1640	1540	72	76	25	100	100	0	700	2208	2239	134	141	46	100	100	0	1.415	0.756	0.826	0.876	1.687	0.694	0.858	52	238	1367	3642	0.501	801	566	1568	2074	0
3	1	2	"MPS1"	"YDL028C"	11840	20450	120	2122	2600	1787	59	73	155	100	97	0	1025	1500	1401	106	115	66	97	91	0	2.245	1.823	2.191	2.293	1.936	1.564	0.863	120	452	2982	3935	1.167	2063	919	2541	1394	0
3	2	2	"MTF2"	"YDL044C"	12000	20450	120	1506	1539	755	63	65	20	100	100	0	1606	1732	915	112	115	29	100	100	0	0.966	0.911	0.914	0.943	1.380	0.877	0.925	120	356	2937	3096	-0.050	1443	1494	1476	1620	0
3	3	2	""	"YDL060W"	12170	20450	120	818	955	555	71	88	95	95	90	0	1678	1752	818	121	159	215	99	92	0	0.480	0.542	0.502	0.507	1.571	0.557	0.848	120	372	2304	2515	-1.060	747	1557	884	1631	0
3	4	2	""	"YDL076C"	12340	20450	120	455	664	453	76	94	102	97	85	0	1458	1659	839	128	164	210	100	95	0	0.285	0.384	0.320	0.335	1.512	0.420	0.868	120	308	1709	2119	-1.811	379	1330	588	1531	0
3	5	2	"SRP14"	"YDL092W"	12510	20440	120	1052	977	254	82	84	21	100	100	0	766	722	213	135	138	27	100	100	0	1.537	1.525	1.561	1.583	1.296	1.484	0.918	120	301	1601	1482	0.620	970	631	895	587	0
3	6	2	"KIN28"	"YDL108W"	12670	20450	110	1023	1094	383	83	86	23	100	100	0	1519	1758	664	135	142	38	100	100	0	0.679	0.623	0.619	0.630	1.290	0.591	0.903	80	304	2324	2634	-0.558	940	1384	1011	1623	0
3	7	2	""	"YDL032W"	12840	20440	130	1504	1470	307	73	76	20	100	100	0	1503	1418	324	125	132	37	100	100	0	1.038	1.080	1.082	1.095	1.231	1.061	0.939	120	345	2809	2690	0.054	1431	1378	1397	1293	0
3	8	2	"STP4"	"YDL048C"	13010	20440	130	5263	4983	1412	71	72	15	100	100	0	4562	4144	1234	123	126	25	100	100	0	1.170	1.222	1.206	1.247	1.290	1.214	0.951	120	318	9631	8933	0.226	5192	4439	4912	4021	0
3	9	2	"UBC9"	"YDL064W"	13180	20440	130	843	839	180	69	70	16	100	100	0	1004	992	216	119	123	28	100	100	0	0.875	0.882	0.863	0.886	1.244	0.873	0.933	120	308	1659	1643	-0.193	774	885	770	873	0
3	10	2	"THI3"	"YDL080C"	13360	20450	150	1101	1058	343	62	64	18	100	100	0	1933	1900	621	113	116	26	100	100	0	0.571	0.557	0.561	0.555	1.287	0.543	0.924	156	307	2859	2783	-0.809	1039	1820	996	1787	0
3	11	2	""	"YDL096C"	13530	20440	130	887	842	216	63	64	19	100	100	0	1448	1375	320	113	116	24	100	100	0	0.617	0.617	0.618	0.610	1.262	0.611	0.946	120	262	2159	2041	-0.696	824	1335	779	1262	0
3	12	2	"TRM3"	"YDL112W"	13690	20440	120	1801	2246	1478	66	68	16	100	100	0	1701	2157	1616	119	120	24	100	100	0	1.097	1.070	1.100	1.171	1.451	0.996	0.925	120	319	3317	4218	0.133	1735	1582	2180	2038	0
3	13	2	""	"YDR163W"	13860	20440	110	1279	1394	488	67	69	19	100	100	0	1210	1365	649	120	123	45	100	100	0	1.112	1.066	1.082	1.114	1.312	0.988	0.900	80	353	2302	2572	0.153	1212	1090	1327	1245	0
3	14	2	""	"YDR179C"	14030	20440	100	638	718	319	65	66	18	100	100	0	1142	1371	656	119	122	46	100	100	0	0.560	0.522	0.526	0.537	1.437	0.495	0.894	80	331	1596	1905	-0.836	573	1023	653	1252	0
3	15	2	"MSS116"	"YDR194C"	14200	20440	130	631	784	434	65	67	16	100	100	0	1210	1514	907	118	122	26	100	100	0	0.518	0.515	0.505	0.519	1.323	0.480	0.851	120	379	1658	2115	-0.948	566	1092	719	1396	0
3	16	2	""	"YDR210W"	14370	20440	100	216	214	38	68	70	17	100	100	0	543	545	107	120	123	25	100	100	0	0.350	0.344	0.339	0.343	1.321	0.334	0.846	80	313	571	571	-1.515	148	423	146	425	0
3	17	2	"ADK1"	"YDR226W"	14540	20440	100	345	504	387	67	68	16	100	100	0	872	1205	833	121	123	25	100	100	0	0.370	0.403	0.368	0.366	1.636	0.408	0.839	80	340	1029	1521	-1.434	278	751	437	1084	0
3	18	2	"AMD2"	"YDR242W"	14710	20440	110	930	986	432	67	70	18	100	100	0	1830	2039	880	123	130	41	100	100	0	0.506	0.480	0.473	0.469	1.355	0.468	0.906	80	401	2570	2835	-0.984	863	1707	919	1916	0
3	19	2	"TAF25"	"YDR167W"	14880	20430	110	730	952	497	69	75	27	100	100	0	1356	1749	882	127	146	69	100	100	0	0.538	0.544	0.528	0.537	1.395	0.526	0.853	80	344	1890	2505	-0.895	661	1229	883	1622	0
3	20	2	"CDC1"	"YDR182W"	15050	20430	140	1884	1900	669	68	72	27	100	100	0	2343	2488	864	123	139	66	100	99	0	0.818	0.775	0.777	0.776	1.358	0.767	0.953	156	323	4036	4197	-0.290	1816	2220	1832	2365	0
3	21	2	""	"YDR198C"	15220	20430	140	2168	2091	926	67	69	19	100	100	0	2397	2417	1157	122	124	26	98	98	0	0.924	0.882	0.885	0.909	1.483	0.853	0.943	156	332	4376	4319	-0.115	2101	2275	2024	2295	0
3	22	2	""	"YDR214W"	15390	20430	110	442	613	459	69	72	19	100	100	0	995	1289	819	124	127	27	100	100	0	0.428	0.467	0.442	0.440	1.509	0.485	0.858	80	274	1244	1709	-1.223	373	871	544	1165	0
3	23	2	""	"YDR230W"	15550	20430	140	433	426	108	72	76	22	99	98	0	816	800	179	129	137	45	99	98	0	0.525	0.528	0.545	0.527	1.385	0.518	0.916	156	330	1048	1025	-0.928	361	687	354	671	0
3	24	2	"TRS23"	"YDR246W"	15720	20430	110	401	569	344	74	90	59	100	100	0	1406	1554	583	134	160	93	100	100	0	0.257	0.349	0.288	0.310	1.480	0.371	0.812	80	422	1599	1915	-1.960	327	1272	495	1420	0
3	1	3	""	"YEL001C"	11810	20620	120	843	1300	1229	57	60	18	100	100	0	499	1071	1284	106	110	28	98	97	0	2.000	1.288	1.765	1.778	1.831	1.060	0.895	120	426	1179	2208	1.000	786	393	1243	965	0
3	2	3	"PMP2"	"YEL017C-A"	11980	20620	100	1056	1047	472	60	63	21	100	100	0	1288	1308	562	115	118	32	100	100	0	0.849	0.827	0.832	0.815	1.372	0.820	0.893	80	291	2169	2180	-0.236	996	1173	987	1193	0
3	3	3	"MCM3"	"YEL032W"	12150	20620	100	1068	1371	937	66	67	16	100	100	0	1985	2409	1294	120	122	24	100	100	0	0.537	0.570	0.503	0.489	1.556	0.606	0.899	80	321	2867	3594	-0.896	1002	1865	1305	2289	0
3	4	3	""	"YEL048C"	12320	20610	120	390	375	96	72	74	15	100	100	0	597	589	164	126	127	26	100	99	0	0.675	0.654	0.658	0.668	1.325	0.621	0.900	120	266	789	766	-0.567	318	471	303	463	0
3	5	3	"CAN1"	"YEL063C"	12480	20610	120	2069	2228	1335	71	73	17	100	100	0	2796	3007	1810	128	130	26	100	100	0	0.749	0.749	0.751	0.758	1.335	0.739	0.959	120	274	4666	5036	-0.417	1998	2668	2157	2879	0
3	6	3	""	"YEL077C"	12660	20610	120	6625	6197	3051	72	76	21	100	100	0	7293	6916	3615	127	131	34	100	100	0	0.914	0.902	0.898	0.960	1.526	0.882	0.956	120	299	13719	12914	-0.129	6553	7166	6125	6789	0
3	7	3	"VAB31"	"YEL005C"	12820	20610	130	1634	1818	877	70	73	19	100	100	0	768	1074	812	122	127	32	100	100	0	2.421	1.836	2.328	2.207	1.466	1.534	0.828	120	286	2210	2700	1.276	1564	646	1748	952	0
3	8	3	""	"YEL020C"	12990	20610	130	2817	2669	673	68	69	15	100	100	0	1908	1806	528	120	124	25	100	100	0	1.537	1.543	1.552	1.594	1.330	1.520	0.954	120	302	4537	4287	0.621	2749	1788	2601	1686	0
3	9	3	"ANP1"	"YEL036C"	13170	20610	130	1238	1320	674	64	65	15	100	100	0	2449	2549	1210	115	119	27	100	100	0	0.503	0.516	0.514	0.506	1.332	0.518	0.947	120	308	3508	3690	-0.991	1174	2334	1256	2434	0
3	10	3	"AFG1"	"YEL052W"	13340	20610	120	1774	1908	1297	60	61	17	100	100	0	2663	2853	1717	111	113	23	100	100	0	0.672	0.674	0.684	0.646	1.485	0.699	0.937	120	266	4266	4590	-0.574	1714	2552	1848	2742	0
3	11	3	""	"YEL067C"	13510	20610	120	553	794	728	56	58	17	100	100	0	681	1029	1024	109	110	21	99	99	0	0.869	0.802	0.840	0.843	1.406	0.734	0.936	120	248	1069	1658	-0.203	497	572	738	920	0
3	12	3	""	"YER004W"	13670	20610	120	680	922	705	57	59	15	100	100	0	749	1103	962	109	113	24	100	99	0	0.973	0.870	0.931	0.944	1.493	0.781	0.898	120	301	1263	1859	-0.039	623	640	865	994	0
3	13	3	"PTR3"	"YFR029W"	13850	20610	130	1421	1407	371	61	64	18	100	100	0	3309	3307	835	117	120	43	100	100	0	0.426	0.422	0.418	0.421	1.167	0.414	0.951	120	417	4552	4536	-1.231	1360	3192	1346	3190	0
3	14	3	""	"YFR044C"	14020	20610	130	1288	1258	275	58	62	23	100	100	0	1467	1514	320	113	117	45	100	100	0	0.908	0.857	0.863	0.856	1.168	0.851	0.949	120	395	2584	2601	-0.139	1230	1354	1200	1401	0
3	15	3	"CDH1"	"YGL003C"	14190	20610	130	4051	3589	1366	57	60	24	100	100	0	2099	1820	772	108	112	27	98	98	0	2.006	2.063	1.991	2.253	1.720	2.038	0.931	120	380	5985	5244	1.004	3994	1991	3532	1712	0
3	16	3	"CKB1"	"YGL019W"	14360	20600	130	1906	1920	1042	58	61	19	100	100	0	2815	2800	1508	109	112	25	100	100	0	0.683	0.692	0.679	0.692	1.266	0.684	0.953	120	389	4554	4553	-0.550	1848	2706	1862	2691	0
3	17	3	"MIG1"	"YGL035C"	14530	20620	140	3409	3279	1435	59	61	18	100	100	0	2106	2093	962	111	114	32	99	99	0	1.679	1.625	1.593	1.730	1.697	1.608	0.941	156	410	5345	5202	0.748	3350	1995	3220	1982	0
3	18	3	""	"YGL051W"	14700	20630	150	1600	1623	534	63	67	23	100	100	0	2499	2504	805	115	126	50	100	100	0	0.645	0.653	0.646	0.655	1.180	0.650	0.951	156	460	3921	3949	-0.633	1537	2384	1560	2389	0
3	19	3	""	"YFR032C"	14860	20600	100	730	920	533	68	75	29	100	100	0	1149	1464	829	121	144	75	100	100	0	0.644	0.634	0.625	0.630	1.304	0.628	0.926	80	320	1690	2195	-0.635	662	1028	852	1343	0
3	20	3	""	"YFR048W"	15030	20610	130	2107	1984	573	69	74	26	100	100	0	2764	2660	777	126	143	63	100	100	0	0.773	0.756	0.735	0.767	1.361	0.746	0.949	120	428	4676	4449	-0.372	2038	2638	1915	2534	0
3	21	3	""	"YGL007W"	15200	20600	110	434	437	121	68	71	20	100	100	0	922	938	236	124	131	34	100	100	0	0.459	0.453	0.440	0.446	1.256	0.441	0.913	80	332	1164	1183	-1.125	366	798	369	814	0
3	22	3	"PIB2"	"YGL023C"	15370	20600	130	949	990	259	71	74	20	100	100	0	2539	2682	726	124	130	30	100	100	0	0.364	0.359	0.364	0.358	1.172	0.350	0.951	120	409	3293	3477	-1.460	878	2415	919	2558	0
3	23	3	""	"YGL039W"	15540	20600	130	1436	1571	588	68	71	22	100	100	0	981	1154	600	123	129	37	100	100	0	1.594	1.458	1.599	1.562	1.296	1.332	0.901	120	414	2226	2534	0.673	1368	858	1503	1031	0
3	24	3	"OLE1"	"YGL055W"	15700	20590	110	1777	2042	823	67	91	84	100	100	0	1902	2137	1099	124	154	109	100	97	0	0.962	0.981	1.021	1.076	1.470	0.906	0.907	80	409	3488	3988	-0.056	1710	1778	1975	2013	0
3	1	4	"DBF2"	"YGR092W"	11780	20780	150	309	317	56	54	59	22	100	100	0	941	954	135	104	108	33	100	100	0	0.305	0.309	0.313	0.307	1.227	0.296	0.885	156	617	1092	1113	-1.715	255	837	263	850	0
3	2	4	"CLB1"	"YGR108W"	11960	20780	140	518	518	120	54	56	16	100	100	0	1105	1117	253	109	112	27	100	100	0	0.466	0.460	0.455	0.458	1.309	0.445	0.888	156	296	1460	1472	-1.102	464	996	464	1008	0
3	3	4	"ASN2"	"YGR124W"	12140	20790	130	640	602	227	61	61	14	100	99	0	1992	1852	595	114	115	25	100	100	0	0.308	0.311	0.307	0.295	1.366	0.311	0.902	120	293	2457	2279	-1.698	579	1878	541	1738	0
3	4	4	"CBF2"	"YGR140W"	12310	20770	130	476	828	765	65	66	14	100	100	0	1084	1627	1190	115	117	24	100	100	0	0.424	0.505	0.412	0.436	1.660	0.530	0.773	120	265	1380	2275	-1.237	411	969	763	1512	0
3	5	4	""	"YGR156W"	12460	20770	130	590	704	375	62	65	16	100	100	0	1657	1707	508	117	122	34	100	100	0	0.343	0.404	0.338	0.380	1.405	0.417	0.775	120	245	2068	2232	-1.544	528	1540	642	1590	0
3	6	4	"YIP1"	"YGR172C"	12640	20790	140	839	836	263	61	63	17	100	100	0	1247	1220	372	115	118	33	97	96	0	0.687	0.701	0.684	0.743	1.868	0.687	0.902	156	278	1910	1880	-0.541	778	1132	775	1105	0
3	7	4	""	"YGR096W"	12800	20770	130	480	490	84	60	61	16	100	100	0	740	735	138	112	114	24	100	100	0	0.669	0.690	0.670	0.695	1.223	0.656	0.904	120	260	1048	1053	-0.580	420	628	430	623	0
3	8	4	"SHY1"	"YGR112W"	12980	20780	140	534	535	167	58	59	14	99	99	0	1289	1278	380	111	113	24	99	99	0	0.404	0.409	0.404	0.395	1.747	0.394	0.889	156	301	1654	1644	-1.307	476	1178	477	1167	0
3	9	4	""	"YGR128C"	13140	20770	130	2142	2117	405	56	57	13	100	100	0	1683	1642	347	108	109	22	100	100	0	1.324	1.344	1.311	1.357	1.238	1.336	0.925	120	290	3661	3595	0.405	2086	1575	2061	1534	0
3	10	4	"THI4"	"YGR144W"	13320	20790	140	631	648	210	51	53	14	100	100	0	1017	1039	318	105	105	22	100	100	0	0.636	0.639	0.634	0.627	1.536	0.622	0.888	156	291	1492	1531	-0.653	580	912	597	934	0
3	11	4	""	"YGR160W"	13480	20770	130	436	438	85	46	48	13	100	100	0	835	837	178	96	99	21	100	100	0	0.528	0.529	0.529	0.534	1.295	0.505	0.909	120	285	1129	1133	-0.922	390	739	392	741	0
3	12	4	""	"YGR176W"	13660	20770	120	338	330	79	48	49	14	100	100	0	621	606	103	99	102	23	100	100	0	0.556	0.556	0.560	0.541	1.303	0.557	0.910	120	378	812	789	-0.848	290	522	282	507	0
3	13	4	""	"YHR126C"	13820	20770	90	230	247	82	55	56	15	100	100	0	356	386	119	108	111	24	100	100	0	0.706	0.691	0.699	0.700	1.425	0.642	0.743	52	291	423	470	-0.503	175	248	192	278	0
3	14	4	"RPL42B"	"YHR141C"	14000	20770	100	1787	1844	704	56	58	17	100	100	0	2403	2481	840	110	113	25	100	100	0	0.755	0.754	0.754	0.726	1.587	0.761	0.824	80	369	4024	4159	-0.406	1731	2293	1788	2371	0
3	15	4	""	"YHR156C"	14170	20770	100	604	611	262	50	54	24	100	98	0	1225	1323	528	103	107	25	100	100	0	0.494	0.460	0.449	0.440	1.596	0.446	0.861	80	347	1676	1781	-1.018	554	1122	561	1220	0
3	16	4	"SPC97"	"YHR172W"	14330	20770	90	287	296	65	49	52	14	100	100	0	495	518	103	102	106	24	100	100	0	0.606	0.594	0.590	0.591	1.268	0.572	0.791	52	319	631	663	-0.724	238	393	247	416	0
3	17	4	""	"YHR188C"	14510	20770	100	539	691	434	51	54	17	100	98	0	1194	1522	926	103	109	34	100	100	0	0.447	0.451	0.454	0.431	1.532	0.430	0.838	80	334	1579	2059	-1.161	488	1091	640	1419	0
3	18	4	""	"YHR204W"	14680	20770	100	263	337	215	53	56	18	100	97	0	571	732	486	103	109	36	100	100	0	0.449	0.452	0.461	0.441	1.737	0.412	0.784	80	278	678	913	-1.156	210	468	284	629	0
3	19	4	""	"YHR130C"	14840	20770	110	2360	2357	847	65	69	20	100	100	0	2271	2359	1124	116	123	38	100	100	0	1.065	1.022	1.049	1.085	1.449	0.937	0.868	80	355	4450	4535	0.091	2295	2155	2292	2243	0
3	20	4	"DCD1"	"YHR144C"	15020	20770	110	358	352	63	73	75	19	100	100	0	716	717	122	128	134	34	100	100	0	0.485	0.474	0.489	0.472	1.302	0.470	0.861	80	368	873	868	-1.045	285	588	279	589	0
3	21	4	"PEX18"	"YHR160C"	15190	20770	100	535	492	229	72	74	19	98	96	0	1537	1533	732	129	134	33	100	100	0	0.329	0.299	0.293	0.279	1.585	0.291	0.891	80	390	1871	1824	-1.605	463	1408	420	1404	0
3	22	4	""	"YHR176W"	15360	20760	90	811	836	392	69	72	20	100	100	0	1264	1438	769	123	127	30	100	100	0	0.650	0.583	0.586	0.584	1.636	0.533	0.805	52	295	1883	2082	-0.621	742	1141	767	1315	0
3	23	4	""	"YHR192W"	15510	20760	70	410	556	374	63	67	27	100	100	0	682	891	695	119	129	51	100	100	0	0.616	0.639	0.665	0.661	1.939	0.462	0.446	32	220	910	1265	-0.698	347	563	493	772	0
3	24	4	"BAT1"	"YHR208W"	15700	20760	100	349	462	448	62	97	95	82	66	0	508	672	626	117	206	225	73	41	0	0.734	0.721	0.695	0.695	1.828	0.653	0.760	80	448	678	955	-0.446	287	391	400	555	-50
3	1	5	""	"YJL066C"	11780	20970	140	714	708	319	54	59	23	100	100	0	1583	1553	528	103	107	34	100	100	0	0.446	0.451	0.439	0.428	1.465	0.469	0.941	156	535	2140	2104	-1.165	660	1480	654	1450	0
3	2	5	"IML2"	"YJL082W"	11950	20950	140	1449	1408	345	50	52	13	100	100	0	1774	1718	487	98	100	22	100	98	0	0.835	0.838	0.827	0.887	1.522	0.810	0.944	156	229	3075	2978	-0.261	1399	1676	1358	1620	0
3	3	5	"SAP185"	"YJL098W"	12120	20950	140	1088	1064	399	54	56	13	100	100	0	2147	2165	873	106	106	24	98	98	0	0.507	0.491	0.486	0.511	1.616	0.468	0.918	156	233	3075	3069	-0.981	1034	2041	1010	2059	0
3	4	5	""	"YJL114W"	12280	20940	130	1458	1475	231	60	61	14	100	100	0	1642	1653	325	108	111	25	100	100	0	0.911	0.916	0.909	0.932	1.228	0.879	0.951	120	280	2932	2960	-0.134	1398	1534	1415	1545	0
3	5	5	"URA2"	"YJL130C"	12460	20950	140	3013	2935	1567	58	59	15	100	100	0	2369	2481	1399	107	111	33	99	98	0	1.306	1.212	1.225	1.290	1.640	1.183	0.955	156	294	5217	5251	0.386	2955	2262	2877	2374	0
3	6	5	"IDS2"	"YJL146W"	12610	20930	140	428	419	97	54	55	14	100	100	0	1251	1251	338	103	107	30	99	99	0	0.326	0.318	0.324	0.330	1.468	0.303	0.936	156	287	1522	1513	-1.618	374	1148	365	1148	0
3	7	5	""	"YJL070C"	12800	20950	120	967	1299	1033	52	53	12	99	99	0	1098	1490	1166	100	103	19	100	100	0	0.917	0.897	0.906	0.863	1.579	0.888	0.950	120	293	1913	2637	-0.125	915	998	1247	1390	0
3	8	5	""	"YJL086C"	12960	20940	120	322	318	77	53	54	12	100	100	0	610	590	121	100	103	20	100	100	0	0.527	0.541	0.539	0.534	1.276	0.534	0.908	120	298	779	755	-0.923	269	510	265	490	0
3	9	5	"MEF2"	"YJL102W"	13140	20950	130	1032	1073	202	49	52	12	100	100	0	2261	2304	425	98	102	21	100	100	0	0.454	0.464	0.470	0.464	1.193	0.455	0.940	120	301	3146	3230	-1.138	983	2163	1024	2206	0
3	10	5	""	"YJL118W"	13310	20940	130	502	492	87	47	48	12	100	100	0	1351	1323	270	94	99	22	100	100	0	0.362	0.362	0.355	0.367	1.259	0.344	0.922	120	273	1712	1674	-1.466	455	1257	445	1229	0
3	11	5	"LCB3"	"YJL134W"	13480	20940	120	619	610	121	43	45	12	100	100	0	1684	1708	278	92	96	20	100	100	0	0.362	0.351	0.357	0.347	1.209	0.343	0.920	120	311	2168	2183	-1.467	576	1592	567	1616	0
3	12	5	""	"YJL150W"	13640	20940	90	435	718	575	43	45	11	100	100	0	959	1332	915	92	96	20	100	100	0	0.452	0.544	0.509	0.512	1.512	0.558	0.857	52	280	1259	1915	-1.145	392	867	675	1240	0
3	13	5	"MSN4"	"YKL062W"	13810	20940	110	2516	2426	570	53	61	37	100	100	0	2364	2312	616	103	117	51	100	100	0	1.089	1.074	1.080	1.091	1.248	1.051	0.948	80	424	4724	4582	0.123	2463	2261	2373	2209	0
3	14	5	""	"YKL078W"	13980	20940	110	1112	1109	275	58	66	36	100	100	0	1644	1710	531	114	124	49	100	100	0	0.689	0.659	0.659	0.673	1.299	0.629	0.928	80	423	2584	2647	-0.538	1054	1530	1051	1596	0
3	15	5	"YJU3"	"YKL094W"	14150	20940	100	667	730	301	54	56	14	100	100	0	1251	1254	514	110	112	23	100	98	0	0.537	0.591	0.616	0.613	1.506	0.571	0.894	80	366	1754	1820	-0.896	613	1141	676	1144	0
3	16	5	"HAP4"	"YKL109W"	14320	20940	100	522	558	245	52	54	14	100	100	0	1298	1354	512	108	110	24	100	100	0	0.395	0.406	0.396	0.404	1.469	0.398	0.862	80	385	1660	1752	-1.340	470	1190	506	1246	0
3	17	5	"RRN3"	"YKL125W"	14510	20950	130	1731	1430	699	55	56	15	100	100	0	3178	2721	1244	108	115	37	100	100	0	0.546	0.526	0.529	0.503	1.268	0.528	0.935	120	421	4746	3988	-0.873	1676	3070	1375	2613	0
3	18	5	"SDH3"	"YKL141W"	14660	20940	110	388	383	101	55	57	15	100	100	0	1296	1255	311	106	114	39	100	100	0	0.280	0.285	0.284	0.282	1.301	0.277	0.888	80	349	1523	1477	-1.837	333	1190	328	1149	0
3	19	5	""	"YKL066W"	14840	20930	100	427	636	470	61	63	17	100	100	0	789	1022	680	116	118	28	98	97	0	0.544	0.635	0.586	0.635	1.662	0.619	0.865	80	329	1039	1481	-0.879	366	673	575	906	0
3	20	5	""	"YKL082C"	15000	20930	120	2290	2258	1248	68	70	20	100	100	0	3330	2956	1594	121	126	29	100	100	0	0.692	0.772	0.788	0.786	1.406	0.771	0.946	120	405	5431	5025	-0.530	2222	3209	2190	2835	0
3	21	5	""	"YKL097W-A"	15180	20940	100	823	827	281	69	72	21	100	100	0	1422	1438	454	121	129	36	100	100	0	0.580	0.576	0.575	0.568	1.230	0.575	0.938	80	320	2055	2075	-0.787	754	1301	758	1317	0
3	22	5	"RAD27"	"YKL113C"	15350	20930	130	694	767	423	64	71	29	100	100	0	1705	1713	855	118	126	39	100	100	0	0.397	0.441	0.427	0.432	1.314	0.440	0.904	120	415	2217	2298	-1.333	630	1587	703	1595	0
3	23	5	"MYO3"	"YKL129C"	15520	20930	110	1723	1983	914	64	80	52	100	100	0	2198	2569	1280	114	151	120	100	100	0	0.796	0.782	0.797	0.800	1.249	0.756	0.949	80	344	3743	4374	-0.329	1659	2084	1919	2455	0
3	24	5	"RPT1"	"YKL145W"	15680	20930	130	1433	1330	662	55	87	84	99	99	0	3317	2904	1414	109	183	207	100	97	0	0.430	0.456	0.463	0.463	1.382	0.450	0.941	120	553	4586	4070	-1.219	1378	3208	1275	2795	0
3	1	6	""	"YLR047C"	11770	21120	110	961	1057	329	56	59	20	100	100	0	1721	1854	546	102	107	28	100	100	0	0.559	0.571	0.549	0.570	1.226	0.555	0.930	80	352	2524	2753	-0.839	905	1619	1001	1752	0
3	2	6	""	"YLR063W"	11940	21120	130	1641	1747	733	50	51	13	100	100	0	2117	2289	973	98	100	23	100	100	0	0.788	0.775	0.790	0.772	1.242	0.763	0.959	120	269	3610	3888	-0.344	1591	2019	1697	2191	0
3	3	6	"SIC1"	"YLR079W"	12110	21120	140	993	938	389	53	55	13	100	100	0	1248	1265	499	102	104	23	100	100	0	0.820	0.761	0.749	0.752	1.322	0.759	0.963	156	262	2086	2048	-0.286	940	1146	885	1163	0
3	4	6	""	"YLR095C"	12280	21120	130	923	1051	667	61	60	14	100	100	0	1898	2051	1143	108	111	25	100	100	0	0.482	0.510	0.488	0.470	1.473	0.525	0.928	120	312	2652	2933	-1.054	862	1790	990	1943	0
3	5	6	""	"YLR111W"	12440	21120	100	362	366	116	58	59	15	100	100	0	686	668	201	107	109	25	100	100	0	0.525	0.549	0.541	0.542	1.275	0.547	0.919	80	261	883	869	-0.929	304	579	308	561	0
3	6	6	"APC2"	"YLR127C"	12610	21120	140	1521	1377	631	52	54	15	100	100	0	1648	1566	750	101	103	21	100	99	0	0.950	0.904	0.924	0.942	1.423	0.883	0.953	156	344	3016	2790	-0.075	1469	1547	1325	1465	0
3	7	6	""	"YLR051C"	12790	21110	130	612	582	162	51	53	14	100	100	0	1113	1092	301	98	102	23	100	100	0	0.553	0.534	0.510	0.534	1.227	0.524	0.946	120	342	1576	1525	-0.855	561	1015	531	994	0
3	8	6	"PET309"	"YLR067C"	12960	21120	130	4173	3648	1637	55	80	101	100	99	0	5534	4701	2069	103	136	133	100	100	0	0.758	0.781	0.759	0.766	1.373	0.778	0.966	120	343	9549	8191	-0.399	4118	5431	3593	4598	0
3	9	6	"EMP70"	"YLR083C"	13130	21110	130	1552	1561	603	60	128	162	100	99	0	2470	2497	968	114	202	243	100	98	0	0.633	0.630	0.622	0.631	1.234	0.612	0.947	120	326	3848	3884	-0.659	1492	2356	1501	2383	0
3	10	6	"ICT1"	"YLR099C"	13290	21110	120	575	591	270	51	101	141	96	82	0	1150	1203	539	102	168	222	96	88	0	0.500	0.490	0.487	0.509	1.492	0.480	0.906	120	312	1572	1641	-1.000	524	1048	540	1101	0
3	11	6	"CFT2"	"YLR115W"	13470	21100	130	1383	1216	579	46	48	11	100	100	0	2966	2551	1282	94	97	21	100	100	0	0.466	0.476	0.480	0.485	1.307	0.460	0.954	120	345	4209	3627	-1.103	1337	2872	1170	2457	0
3	12	6	"ACE2"	"YLR131C"	13640	21110	130	1514	1562	562	47	50	15	100	100	0	3361	3364	1249	96	101	21	100	100	0	0.449	0.464	0.462	0.467	1.187	0.453	0.967	120	352	4732	4783	-1.154	1467	3265	1515	3268	0
3	13	6	"SEN1"	"YLR430W"	13800	21110	120	1261	1629	1226	54	62	34	100	100	0	1776	2228	1701	106	118	47	100	98	0	0.723	0.742	0.721	0.757	1.447	0.726	0.947	120	386	2877	3697	-0.468	1207	1670	1575	2122	0
3	14	6	""	"YLR446W"	13980	21110	110	924	1676	1460	55	58	18	100	100	0	1040	2033	1968	112	115	28	100	100	0	0.936	0.844	0.897	0.954	1.549	0.771	0.881	80	340	1797	3542	-0.095	869	928	1621	1921	0
3	15	6	""	"YLR462W"	14140	21110	120	3612	3767	1370	53	54	13	100	100	0	6455	6749	2352	107	109	24	100	100	0	0.561	0.559	0.555	0.555	1.138	0.555	0.974	120	369	9907	10356	-0.835	3559	6348	3714	6642	0
3	16	6	""	"YML010W-A"	14310	21110	120	2026	2096	1237	54	55	14	100	100	0	2248	2559	1531	108	109	25	100	100	0	0.921	0.833	0.830	0.831	1.287	0.818	0.958	120	363	4112	4493	-0.118	1972	2140	2042	2451	0
3	17	6	"RPS17A"	"YML024W"	14480	21110	120	1022	918	419	58	60	15	100	100	0	1407	1244	558	113	118	36	100	98	0	0.745	0.760	0.757	0.766	1.357	0.749	0.951	120	307	2258	1991	-0.425	964	1294	860	1131	0
3	18	6	"YMD8"	"YML038C"	14650	21100	130	2091	2057	386	61	61	13	100	100	0	2099	1993	494	114	119	36	100	100	0	1.023	1.062	1.049	1.104	1.343	1.035	0.958	120	348	4015	3875	0.032	2030	1985	1996	1879	0
3	19	6	""	"YLR434C"	14830	21100	130	1132	1092	193	61	63	15	100	100	0	1109	1079	236	117	119	26	100	100	0	1.080	1.072	1.061	1.097	1.315	1.039	0.936	120	383	2063	1993	0.111	1071	992	1031	962	0
3	20	6	"HMG2"	"YLR450W"	14990	21110	120	1887	1643	636	64	66	19	100	100	0	2929	2725	1031	118	121	27	100	100	0	0.649	0.606	0.611	0.599	1.339	0.598	0.944	120	335	4634	4186	-0.625	1823	2811	1579	2607	0
3	21	6	"YRF1-4"	"YLR466W"	15170	21100	130	12555	11825	3166	62	66	24	100	100	0	14885	14305	3727	114	121	35	100	100	0	0.846	0.829	0.832	0.824	1.160	0.818	0.962	120	364	27264	25954	-0.242	12493	14771	11763	14191	0
3	22	6	""	"YML013C-A"	15330	21100	120	1592	1528	404	58	63	24	100	100	0	2039	1928	567	111	116	33	100	100	0	0.796	0.809	0.802	0.834	1.315	0.786	0.948	120	292	3462	3287	-0.330	1534	1928	1470	1817	0
3	23	6	"TSA1"	"YML028W"	15500	21090	140	2415	2282	766	58	66	34	100	100	0	3261	3112	1144	106	112	37	99	98	0	0.747	0.740	0.750	0.805	1.672	0.720	0.955	156	339	5512	5230	-0.421	2357	3155	2224	3006	0
3	24	6	"CAT2"	"YML042W"	15700	21110	150	1723	1682	411	51	55	25	100	100	0	2705	2659	661	100	105	47	100	100	0	0.642	0.637	0.634	0.638	1.129	0.631	0.954	156	670	4277	4190	-0.640	1672	2605	1631	2559	0
3	1	7	"ELA1"	"YNL230C"	11750	21290	140	729	707	138	57	67	43	100	100	0	1250	1210	244	105	122	79	100	99	0	0.587	0.588	0.580	0.593	1.256	0.576	0.911	156	637	1817	1755	-0.769	672	1145	650	1105	-100
3	2	7	"PEX17"	"YNL214W"	11930	21290	130	874	893	140	52	61	41	100	100	0	1309	1312	203	100	116	74	100	100	0	0.680	0.694	0.682	0.696	1.204	0.678	0.911	120	339	2031	2053	-0.557	822	1209	841	1212	0
3	3	7	""	"YNL198C"	12100	21290	120	741	717	207	53	55	14	100	100	0	1010	961	318	100	103	22	99	99	0	0.756	0.771	0.743	0.811	1.624	0.737	0.909	120	292	1598	1525	-0.403	688	910	664	861	0
3	4	7	""	"YNL182C"	12270	21290	130	789	775	172	55	57	15	100	100	0	2049	2050	419	106	106	21	100	100	0	0.378	0.370	0.377	0.366	1.385	0.362	0.910	120	362	2677	2664	-1.404	734	1943	720	1944	0
3	5	7	"BNI5"	"YNL166C"	12440	21290	120	785	818	178	55	56	14	100	100	0	1732	1825	340	106	107	20	100	100	0	0.449	0.444	0.444	0.438	1.264	0.433	0.900	120	371	2356	2482	-1.155	730	1626	763	1719	0
3	6	7	""	"YNL150W"	12610	21290	120	698	636	201	52	54	14	100	100	0	1217	1132	334	101	104	22	100	98	0	0.579	0.566	0.563	0.562	1.495	0.559	0.919	120	338	1762	1615	-0.789	646	1116	584	1031	0
3	7	7	""	"YNL226W"	12780	21290	120	513	482	137	52	54	13	98	98	0	1091	1032	318	100	104	25	99	98	0	0.465	0.461	0.455	0.440	1.640	0.440	0.902	120	311	1452	1362	-1.104	461	991	430	932	0
3	8	7	"MER1"	"YNL210W"	12950	21290	130	818	773	249	54	76	93	96	95	0	1463	1393	411	102	131	116	99	98	0	0.561	0.557	0.548	0.534	1.510	0.552	0.933	120	310	2125	2010	-0.833	764	1361	719	1291	0
3	9	7	""	"YNL194C"	13120	21290	120	483	481	99	61	134	167	98	82	0	952	952	190	112	209	252	100	95	0	0.502	0.500	0.490	0.497	1.298	0.507	0.841	120	300	1262	1260	-0.993	422	840	420	840	0
3	10	7	"RPS3"	"YNL178W"	13290	21280	130	561	568	92	51	104	146	100	99	0	968	945	188	102	172	229	97	96	0	0.589	0.613	0.601	0.634	1.410	0.576	0.865	120	333	1376	1360	-0.764	510	866	517	843	0
3	11	7	"RPL42A"	"YNL162W"	13460	21280	120	567	560	92	45	48	17	100	100	0	1068	1057	177	94	97	23	100	100	0	0.536	0.535	0.522	0.542	1.376	0.514	0.887	120	315	1496	1478	-0.900	522	974	515	963	0
3	12	7	""	"YNL146W"	13630	21280	140	469	391	200	48	83	106	78	68	0	905	742	391	99	140	123	80	75	0	0.522	0.533	0.531	0.579	2.143	0.523	0.872	156	298	1227	986	-0.937	421	806	343	643	0
3	13	7	""	"YNL247W"	13800	21280	110	1304	1248	239	57	111	121	100	100	0	3084	2925	606	115	183	157	100	100	0	0.420	0.424	0.421	0.426	1.219	0.393	0.916	80	272	4216	4001	-1.252	1247	2969	1191	2810	0
3	14	7	"YIF1"	"YNL263C"	13960	21270	120	531	505	176	55	72	61	99	95	0	1491	1392	520	112	136	101	98	95	0	0.345	0.352	0.342	0.366	1.514	0.339	0.925	120	331	1855	1730	-1.535	476	1379	450	1280	0
3	15	7	""	"YNL279W"	14130	21280	120	855	824	176	50	51	13	100	100	0	2249	2129	576	100	102	20	100	100	0	0.375	0.381	0.380	0.407	1.698	0.358	0.905	120	324	2954	2803	-1.417	805	2149	774	2029	0
3	16	7	""	"YNL295W"	14310	21280	120	1384	1525	755	51	53	14	100	100	0	2181	2470	1111	103	106	27	100	100	0	0.641	0.623	0.639	0.605	1.485	0.627	0.951	120	324	3411	3841	-0.641	1333	2078	1474	2367	0
3	17	7	""	"YNL311C"	14480	21280	130	2211	2260	569	58	59	14	100	100	0	3350	3400	753	112	114	27	100	100	0	0.665	0.670	0.678	0.662	1.308	0.666	0.928	120	293	5391	5490	-0.589	2153	3238	2202	3288	0
3	18	7	"EGT2"	"YNL327W"	14640	21270	130	2186	2223	836	61	61	14	100	100	0	3279	3354	1422	114	115	25	100	100	0	0.671	0.667	0.659	0.693	1.373	0.634	0.933	120	325	5290	5402	-0.575	2125	3165	2162	3240	0
3	19	7	"NRD1"	"YNL251C"	14820	21280	120	2403	2232	634	64	66	18	100	100	0	4841	4536	1143	114	118	27	100	100	0	0.495	0.490	0.493	0.479	1.408	0.485	0.942	120	343	7066	6590	-1.015	2339	4727	2168	4422	0
3	20	7	"PIK1"	"YNL267W"	14990	21270	120	2034	1886	557	66	68	19	100	100	0	3461	3321	985	117	121	30	100	100	0	0.589	0.568	0.576	0.565	1.395	0.553	0.928	120	345	5312	5024	-0.765	1968	3344	1820	3204	0
3	21	7	"WSC2"	"YNL283C"	15160	21280	130	1744	1746	354	62	63	16	100	100	0	2346	2372	448	116	119	30	100	100	0	0.754	0.746	0.759	0.743	1.268	0.741	0.908	120	369	3912	3940	-0.407	1682	2230	1684	2256	0
3	22	7	"TRF5"	"YNL299W"	15330	21270	130	1121	1123	186	58	60	15	100	100	0	3485	3507	607	108	110	23	100	100	0	0.315	0.313	0.311	0.314	1.204	0.299	0.917	120	331	4440	4464	-1.668	1063	3377	1065	3399	0
3	23	7	"ATP11"	"YNL315C"	15500	21270	130	1032	1046	177	58	60	17	100	100	0	1346	1389	226	105	109	31	100	100	0	0.785	0.769	0.788	0.769	1.161	0.754	0.914	120	305	2215	2272	-0.350	974	1241	988	1284	0
3	24	7	"AAD14"	"YNL331C"	15670	21270	140	2282	2329	672	55	59	23	100	100	0	4012	3949	1355	101	106	37	99	98	0	0.569	0.591	0.583	0.645	1.762	0.561	0.929	156	529	6138	6122	-0.812	2227	3911	2274	3848	0
3	1	8	""	"YOR049C"	11760	21450	100	659	703	332	59	73	53	100	97	0	1120	1269	601	109	134	99	97	97	0	0.593	0.555	0.558	0.556	1.318	0.544	0.922	80	369	1611	1804	-0.753	600	1011	644	1160	-50
3	2	8	"CYT1"	"YOR065W"	11930	21460	110	1203	1738	1361	54	61	39	100	100	0	1688	2089	1560	103	116	67	100	100	0	0.725	0.848	0.811	0.826	1.406	0.856	0.953	80	357	2734	3670	-0.464	1149	1585	1684	1986	0
3	3	8	""	"YOR081C"	12090	21450	120	569	599	248	53	56	15	100	99	0	914	909	407	102	105	23	100	100	0	0.635	0.677	0.692	0.699	1.434	0.646	0.935	120	379	1328	1353	-0.654	516	812	546	807	0
3	4	8	""	"YOR097C"	12260	21450	90	843	913	413	52	55	16	100	100	0	1078	1051	516	103	107	24	100	100	0	0.811	0.908	0.923	0.957	1.415	0.870	0.903	52	298	1766	1809	-0.302	791	975	861	948	0
3	5	8	"AZF1"	"YOR113W"	12430	21450	90	807	807	108	57	60	17	100	100	0	1343	1359	235	107	109	22	100	100	0	0.607	0.599	0.593	0.604	1.172	0.570	0.908	52	301	1986	2002	-0.721	750	1236	750	1252	0
3	6	8	""	"YOR129C"	12600	21460	100	681	636	264	57	76	78	97	92	0	1230	1199	497	109	131	100	100	97	0	0.557	0.531	0.534	0.511	1.470	0.517	0.925	80	323	1745	1669	-0.845	624	1121	579	1090	0
3	7	8	""	"YOR053W"	12770	21450	120	941	1271	836	50	53	22	99	99	0	1117	1659	1081	100	104	30	99	99	0	0.876	0.783	0.790	0.782	1.394	0.771	0.941	120	303	1908	2780	-0.191	891	1017	1221	1559	0
3	8	8	"VPS5"	"YOR069W"	12940	21450	120	1732	1591	539	45	47	11	100	100	0	1108	1085	383	93	96	20	100	100	0	1.662	1.558	1.562	1.579	1.283	1.542	0.951	120	278	2702	2538	0.733	1687	1015	1546	992	0
3	9	8	"OST3"	"YOR085W"	13110	21450	120	2886	2496	1035	44	47	12	100	100	0	1599	1409	564	92	95	18	100	100	0	1.886	1.862	1.828	1.845	1.350	1.872	0.952	120	285	4349	3769	0.915	2842	1507	2452	1317	0
3	10	8	"RAS1"	"YOR101W"	13280	21450	120	4420	4201	1789	47	49	17	100	100	0	4352	4065	1817	94	97	19	100	100	0	1.027	1.046	1.037	1.062	1.492	1.030	0.951	120	318	8631	8125	0.038	4373	4258	4154	3971	0
3	11	8	"RPT5"	"YOR117W"	13450	21450	120	893	871	307	48	50	17	100	100	0	1775	1727	592	97	100	22	100	100	0	0.504	0.505	0.498	0.499	1.355	0.497	0.946	120	326	2523	2453	-0.990	845	1678	823	1630	0
3	12	8	"EFT1"	"YOR133W"	13620	21450	120	1044	1002	483	49	83	97	98	94	0	2092	2096	1011	102	137	119	100	99	0	0.500	0.478	0.481	0.467	1.331	0.469	0.954	120	295	2985	2947	-1.000	995	1990	953	1994	0
3	13	8	"MET31"	"YPL038W"	13790	21440	140	686	575	269	53	98	109	85	80	0	942	811	381	111	164	143	85	80	0	0.762	0.746	0.774	0.798	1.847	0.703	0.877	156	376	1464	1222	-0.393	633	831	522	700	-100
3	14	8	"LEE1"	"YPL054W"	13960	21440	110	1180	1179	154	52	69	61	100	100	0	1727	1672	306	108	134	101	100	100	0	0.697	0.721	0.724	0.733	1.226	0.695	0.944	80	344	2747	2691	-0.521	1128	1619	1127	1564	0
3	15	8	""	"YPL070W"	14120	21440	130	2991	2986	787	48	50	12	100	100	0	2195	2131	756	98	101	20	100	97	0	1.403	1.445	1.432	1.708	2.025	1.393	0.937	120	380	5040	4971	0.489	2943	2097	2938	2033	0
3	16	8	"ELP3"	"YPL086C"	14300	21450	120	1280	1157	402	50	53	15	99	98	0	2837	2674	877	100	103	25	97	97	0	0.449	0.430	0.437	0.436	1.674	0.427	0.936	120	365	3967	3681	-1.154	1230	2737	1107	2574	0
3	17	8	""	"YPL102C"	14470	21440	120	556	572	261	59	60	16	100	100	0	959	962	408	109	112	29	99	98	0	0.585	0.601	0.585	0.628	1.697	0.602	0.940	120	319	1347	1366	-0.774	497	850	513	853	0
3	18	8	"MRP51"	"YPL118W"	14640	21440	120	822	801	176	64	64	16	100	100	0	1342	1308	342	113	116	27	100	100	0	0.617	0.617	0.613	0.637	1.444	0.594	0.915	120	301	1987	1932	-0.697	758	1229	737	1195	0
3	19	8	"SSN3"	"YPL042C"	14810	21440	120	4209	4049	897	66	68	19	100	100	0	2893	2783	764	113	118	29	99	99	0	1.490	1.492	1.466	1.561	1.495	1.475	0.934	120	330	6923	6653	0.576	4143	2780	3983	2670	0
3	20	8	"PDR12"	"YPL058C"	14980	21440	90	1298	1545	750	70	74	21	100	100	0	1331	1687	902	120	125	33	100	100	0	1.014	0.941	0.975	0.962	1.353	0.903	0.845	52	267	2439	3042	0.020	1228	1211	1475	1567	0
3	21	8	"YTA6"	"YPL074W"	15140	21440	110	1417	1400	149	64	68	23	100	100	0	2909	2881	387	115	120	31	100	100	0	0.484	0.483	0.475	0.487	1.201	0.463	0.928	80	365	4147	4102	-1.046	1353	2794	1336	2766	0
3	22	8	"RPS6A"	"YPL090C"	15320	21440	120	865	863	126	59	63	20	100	100	0	1739	1762	288	108	112	26	100	100	0	0.494	0.486	0.481	0.488	1.192	0.472	0.937	120	357	2437	2458	-1.017	806	1631	804	1654	0
3	23	8	"SSE1"	"YPL106C"	15490	21440	130	1742	1733	254	60	63	17	100	100	0	2464	2457	436	110	114	24	100	100	0	0.715	0.713	0.723	0.719	1.196	0.697	0.947	120	327	4036	4020	-0.485	1682	2354	1673	2347	0
3	24	8	"TFB2"	"YPL122C"	15660	21440	130	1029	1065	177	56	61	21	100	100	0	2297	2402	381	107	111	33	100	100	0	0.444	0.440	0.439	0.439	1.097	0.423	0.942	120	500	3163	3304	-1.170	973	2190	1009	2295	0
3	1	9	""	"YPR139C"	11750	21620	110	617	671	278	58	60	18	100	100	0	1389	1496	616	106	109	21	100	100	0	0.436	0.441	0.432	0.444	1.349	0.432	0.934	80	431	1842	2003	-1.199	559	1283	613	1390	0
3	2	9	"NCA2"	"YPR155C"	11910	21620	100	1273	1463	674	56	66	37	100	100	0	1044	1225	602	103	110	31	100	98	0	1.293	1.254	1.245	1.322	1.485	1.218	0.925	80	352	2158	2529	0.371	1217	941	1407	1122	0
3	3	9	""	"YPR171W"	12100	21630	120	1317	1235	538	55	62	31	100	100	0	1633	1534	653	103	109	30	99	99	0	0.825	0.825	0.816	0.838	1.422	0.823	0.944	120	390	2792	2611	-0.278	1262	1530	1180	1431	0
3	4	9	"RPO26"	"YPR187W"	12270	21630	130	490	584	501	57	78	165	76	62	0	777	960	979	108	125	125	86	77	0	0.647	0.619	0.645	0.654	1.644	0.529	0.875	120	349	1102	1379	-0.628	433	669	527	852	-100
3	5	9	""	"YPR203W"	12420	21620	130	1953	1903	1179	66	140	224	93	84	0	3054	3213	2173	118	205	254	87	85	0	0.643	0.594	0.592	0.691	1.971	0.565	0.948	120	387	4823	4932	-0.638	1887	2936	1837	3095	0
3	6	9	""	"EMPTY"	12600	21610	100	862	841	203	65	138	185	98	92	0	1142	1079	342	116	215	258	93	88	0	0.777	0.806	0.805	0.870	1.481	0.735	0.882	80	269	1823	1739	-0.364	797	1026	776	963	-75
3	7	9	""	"YPR143W"	12750	21630	150	375	381	61	49	70	94	100	99	0	723	725	124	100	131	142	99	98	0	0.523	0.531	0.531	0.535	1.283	0.502	0.890	156	421	949	957	-0.934	326	623	332	625	0
3	8	9	"KRE6"	"YPR159W"	12930	21630	150	914	920	174	46	53	30	100	100	0	2203	2193	490	94	106	68	100	100	0	0.412	0.416	0.420	0.423	1.217	0.401	0.934	156	400	2977	2973	-1.281	868	2109	874	2099	0
3	9	9	"DPB2"	"YPR175W"	13090	21630	150	1193	1168	274	49	55	23	100	100	0	1737	1736	321	96	104	38	100	100	0	0.697	0.682	0.693	0.663	1.289	0.689	0.923	156	399	2785	2759	-0.520	1144	1641	1119	1640	0
3	10	9	"QCR2"	"YPR191W"	13270	21630	140	509	492	140	54	59	23	99	99	0	1187	1151	273	104	112	40	99	99	0	0.420	0.418	0.421	0.407	1.231	0.418	0.923	156	435	1538	1485	-1.251	455	1083	438	1047	0
3	11	9	""	"EMPTY"	13450	21610	100	281	722	810	58	64	44	93	85	0	478	954	1004	109	121	115	86	77	0	0.604	0.786	0.712	0.718	1.583	0.782	0.915	80	344	592	1509	-0.727	223	369	664	845	-75
3	12	9	""	"EMPTY"	13620	21610	100	257	663	831	51	62	51	92	83	0	420	879	1089	101	113	116	86	66	0	0.646	0.787	0.740	0.770	1.584	0.762	0.937	80	330	525	1390	-0.631	206	319	612	778	-75
3	13	9	""	"YARCdelta3"	13780	21630	130	1716	1634	398	50	57	33	100	100	0	837	828	257	100	106	42	100	100	0	2.261	2.176	2.272	2.230	1.294	2.168	0.876	120	379	2403	2312	1.177	1666	737	1584	728	0
3	14	9	""	"YBLWdelta3"	13940	21630	110	795	841	281	50	52	14	100	100	0	798	874	401	103	107	30	100	100	0	1.072	1.026	1.130	1.067	1.433	0.958	0.821	80	349	1440	1562	0.100	745	695	791	771	0
3	15	9	""	"IntYBL087C"	14110	21620	140	268	269	84	49	56	36	99	95	0	776	780	217	100	104	27	100	99	0	0.324	0.324	0.310	0.317	1.392	0.314	0.826	156	473	895	900	-1.626	219	676	220	680	0
3	16	9	""	"YBLCdelta7"	14300	21630	130	952	970	283	51	59	39	100	100	0	520	601	299	102	105	28	100	100	0	2.156	1.842	2.118	2.001	1.398	1.647	0.822	120	414	1319	1418	1.108	901	418	919	499	0
3	17	9	""	"CEN2"	14470	21630	130	505	614	356	58	62	26	99	98	0	458	632	484	108	114	38	96	95	0	1.277	1.061	1.209	1.223	1.545	0.879	0.883	120	385	797	1080	0.353	447	350	556	524	0
3	18	9	""	"YBRWdelta16"	14630	21620	140	595	592	159	62	65	25	100	100	0	623	627	175	112	116	36	99	98	0	1.043	1.029	1.021	1.055	1.371	1.011	0.898	156	396	1044	1045	0.061	533	511	530	515	0
3	19	9	""	"YDRCdelta9"	14800	21620	150	6871	6892	1740	64	65	19	100	100	0	3850	3965	1118	110	113	26	100	100	0	1.820	1.771	1.756	1.788	1.229	1.767	0.948	156	393	10547	10683	0.864	6807	3740	6828	3855	0
3	20	9	""	"YDR170W-A"	14970	21620	160	9970	10418	4020	69	73	25	100	100	0	15143	15694	5635	118	123	36	100	100	0	0.659	0.664	0.653	0.642	1.337	0.662	0.943	208	547	24926	25925	-0.602	9901	15025	10349	15576	0
3	21	9	""	"tV(CAC)D"	15140	21620	120	1783	1795	780	70	75	28	100	100	0	2665	2623	1232	121	126	36	100	100	0	0.673	0.689	0.683	0.696	1.353	0.666	0.942	120	382	4257	4227	-0.571	1713	2544	1725	2502	0
3	22	9	""	"IntYDR381W"	15310	21620	120	915	1088	657	67	71	27	100	100	0	1519	1711	920	118	122	32	100	100	0	0.605	0.641	0.609	0.629	1.377	0.651	0.841	120	373	2249	2614	-0.724	848	1401	1021	1593	0
3	23	9	""	"YDRWdelta30"	15470	21620	140	1186	1258	487	68	72	26	100	100	0	956	1129	652	120	127	36	100	100	0	1.337	1.179	1.257	1.265	1.327	1.026	0.828	156	412	1954	2199	0.419	1118	836	1190	1009	0
3	24	9	""	"YDR525W-A"	15650	21620	120	553	651	421	62	64	21	100	100	0	1110	1162	593	114	123	39	100	100	0	0.493	0.562	0.537	0.542	1.336	0.610	0.913	120	492	1487	1637	-1.020	491	996	589	1048	0
3	1	10	""	"iYAR044W-3"	11740	21790	140	1668	1662	812	58	63	24	100	100	0	2044	1984	911	105	109	27	100	100	0	0.830	0.854	0.848	0.846	1.353	0.859	0.941	156	616	3549	3483	-0.268	1610	1939	1604	1879	0
3	2	10	""	"iYAR047C-1"	11910	21780	110	1378	1388	464	61	72	38	100	100	0	1115	1068	376	107	115	34	100	100	0	1.307	1.381	1.413	1.421	1.456	1.373	0.889	80	342	2325	2288	0.386	1317	1008	1327	961	0
3	3	10	""	"iYAR053W"	12070	21780	110	2362	2167	928	57	65	34	100	100	0	2179	1993	858	106	112	31	100	100	0	1.112	1.118	1.178	1.146	1.331	1.107	0.926	80	319	4378	3997	0.153	2305	2073	2110	1887	0
3	4	10	""	"iYARCdelta8-1"	12250	21780	120	1527	1550	940	56	83	178	95	86	0	2227	2575	1638	107	125	134	97	95	0	0.694	0.605	0.633	0.633	1.535	0.583	0.934	120	300	3591	3962	-0.527	1471	2120	1494	2468	0
3	5	10	""	"iYARCdelta8-3"	12420	21780	120	3941	4103	2415	58	132	237	100	97	0	3147	3687	2161	107	190	264	98	96	0	1.277	1.130	1.187	1.137	1.572	1.129	0.911	120	304	6923	7625	0.353	3883	3040	4045	3580	0
3	6	10	""	"iYAR060C"	12590	21780	120	1173	1232	613	54	103	163	97	92	0	1552	1643	843	102	168	229	95	90	0	0.772	0.764	0.769	0.807	1.475	0.746	0.950	120	331	2569	2719	-0.374	1119	1450	1178	1541	0
3	7	10	""	"iYBL084C"	12750	21790	80	1235	1196	318	50	53	19	100	100	0	1347	1294	391	96	100	28	100	100	0	0.947	0.957	0.904	0.995	1.438	0.924	0.885	52	222	2436	2344	-0.078	1185	1251	1146	1198	0
3	8	10	""	"iYBL081W"	12930	21790	80	318	303	58	52	56	20	100	100	0	598	586	93	100	103	24	100	100	0	0.534	0.516	0.548	0.510	1.358	0.496	0.832	52	252	764	737	-0.905	266	498	251	486	0
3	9	10	""	"iYBL079W"	13100	21780	90	2458	2131	858	58	61	23	100	100	0	719	676	258	104	107	34	98	94	0	3.902	3.624	3.848	3.807	1.569	3.628	0.895	52	269	3015	2645	1.964	2400	615	2073	572	0
3	10	10	""	"iYBL076C"	13270	21790	90	428	423	95	58	62	19	100	100	0	587	586	105	109	112	30	100	100	0	0.774	0.765	0.765	0.756	1.245	0.758	0.897	52	276	848	842	-0.369	370	478	365	477	0
3	11	10	""	"iYBL073W"	13440	21790	110	633	611	143	69	122	256	95	70	0	843	804	194	124	193	332	93	62	0	0.784	0.797	0.777	0.802	1.242	0.842	0.887	80	404	1283	1222	-0.350	564	719	542	680	0
3	12	10	""	"iYBL072C"	13600	21790	100	1497	1483	830	56	62	32	100	100	0	2611	2513	1553	102	114	47	100	100	0	0.574	0.592	0.620	0.627	1.540	0.556	0.899	80	365	3950	3838	-0.800	1441	2509	1427	2411	0
3	13	10	""	"iYBR251W"	13780	21780	120	492	462	179	51	53	16	100	100	0	826	753	320	98	101	20	100	99	0	0.606	0.627	0.636	0.654	1.403	0.599	0.925	120	391	1169	1066	-0.723	441	728	411	655	0
3	14	10	""	"iYBR253W"	13940	21780	90	413	409	53	53	55	15	100	100	0	565	560	70	104	106	22	100	100	0	0.781	0.781	0.767	0.781	1.197	0.747	0.855	52	278	821	812	-0.357	360	461	356	456	0
3	15	10	""	"iYBR255W"	14120	21780	100	1139	1074	448	53	58	25	100	100	0	1292	1244	516	105	108	24	100	100	0	0.915	0.896	0.907	0.886	1.544	0.883	0.899	80	347	2273	2160	-0.128	1086	1187	1021	1139	0
3	16	10	""	"iYBR258C"	14290	21780	90	414	409	78	51	53	15	100	100	0	702	701	108	104	106	22	100	100	0	0.607	0.600	0.606	0.593	1.258	0.583	0.862	52	266	961	955	-0.720	363	598	358	597	0
3	17	10	""	"iYBR260C"	14450	21780	90	350	353	47	56	58	18	100	100	0	540	536	77	108	111	25	100	100	0	0.681	0.694	0.681	0.698	1.257	0.670	0.887	52	318	726	725	-0.555	294	432	297	428	0
3	18	10	""	"iYBR264C"	14630	21780	90	333	331	46	57	60	19	100	100	0	617	616	87	109	111	25	100	100	0	0.543	0.540	0.554	0.541	1.287	0.525	0.848	52	290	784	781	-0.880	276	508	274	507	0
3	19	10	""	"iYCL074W"	14800	21780	80	1169	1132	468	56	59	17	100	100	0	2198	2092	815	104	107	24	100	100	0	0.532	0.541	0.530	0.529	1.494	0.530	0.872	52	245	3207	3064	-0.912	1113	2094	1076	1988	0
3	20	10	""	"iYCLWomega2-1"	14970	21780	80	1911	1903	495	65	70	28	100	100	0	2727	2857	745	112	122	42	100	100	0	0.706	0.670	0.695	0.669	1.288	0.666	0.860	52	221	4461	4583	-0.502	1846	2615	1838	2745	0
3	21	10	""	"iYCL069W"	15130	21780	90	2219	2058	875	68	71	25	100	100	0	2218	2122	883	119	125	39	100	100	0	1.025	0.994	0.990	0.980	1.699	0.991	0.911	52	286	4250	3993	0.035	2151	2099	1990	2003	0
3	22	10	""	"iYCL067C"	15300	21780	90	1100	1080	200	68	68	18	100	100	0	914	877	171	118	121	29	100	100	0	1.296	1.333	1.318	1.343	1.304	1.340	0.870	52	304	1828	1771	0.375	1032	796	1012	759	0
3	23	10	""	"iYCL065W-1"	15480	21770	90	2005	1980	507	70	74	24	100	100	0	1479	1497	385	122	126	30	100	100	0	1.426	1.389	1.440	1.404	1.338	1.387	0.851	52	284	3292	3285	0.512	1935	1357	1910	1375	0
3	24	10	""	"iYCL063W"	15640	21770	90	1907	1806	513	66	70	25	100	100	0	2081	1971	699	119	128	42	100	100	0	0.938	0.940	0.936	0.979	1.345	0.869	0.888	52	288	3803	3592	-0.092	1841	1962	1740	1852	0
3	1	11	""	"iYDL053C"	11710	21950	130	265	291	140	55	60	19	100	100	0	561	584	244	103	107	25	100	100	0	0.459	0.491	0.470	0.461	1.340	0.494	0.902	120	486	668	717	-1.125	210	458	236	481	0
3	2	11	""	"iYDL050C"	11900	21950	100	481	474	137	58	64	22	100	100	0	606	607	163	110	112	26	100	100	0	0.853	0.837	0.856	0.839	1.343	0.825	0.887	80	314	919	913	-0.230	423	496	416	497	0
3	3	11	""	"iYDL048C-0"	12060	21950	140	182	229	119	57	60	19	95	92	0	585	718	331	106	110	27	98	98	0	0.261	0.281	0.263	0.252	1.551	0.293	0.902	156	424	604	784	-1.938	125	479	172	612	0
3	4	11	""	"iYDL047W"	12240	21950	130	1140	1065	446	53	59	25	100	100	0	1272	1182	521	106	108	23	100	100	0	0.932	0.941	0.921	0.966	1.315	0.913	0.943	120	377	2253	2088	-0.101	1087	1166	1012	1076	0
3	5	11	""	"iYDL045W-A"	12410	21950	110	926	958	349	51	57	27	100	100	0	638	688	334	101	104	22	100	98	0	1.629	1.545	1.573	1.755	1.573	1.422	0.904	80	325	1412	1494	0.704	875	537	907	587	0
3	6	11	""	"iYDL044C"	12570	21950	130	678	615	193	50	53	16	100	100	0	761	695	234	98	101	20	100	100	0	0.947	0.946	0.944	0.970	1.252	0.914	0.935	120	382	1291	1162	-0.078	628	663	565	597	0
3	7	11	""	"iYDL004W"	12740	21950	130	1706	1554	491	50	52	14	100	100	0	950	886	284	97	101	22	100	100	0	1.941	1.906	1.870	1.945	1.291	1.904	0.932	120	421	2509	2293	0.957	1656	853	1504	789	0
3	8	11	""	"iYDL002C"	12910	21950	130	1305	1391	615	51	54	15	100	100	0	533	532	252	99	102	23	100	100	0	2.889	3.095	3.139	3.399	1.408	2.968	0.929	120	478	1688	1773	1.531	1254	434	1340	433	0
3	9	11	""	"iCEN4"	13090	21940	120	674	683	302	54	57	18	100	100	0	273	275	116	98	102	23	95	84	0	3.543	3.554	3.670	4.135	1.715	3.380	0.872	120	424	795	806	1.825	620	175	629	177	0
3	10	11	""	"iYDR002W"	13250	21950	130	817	756	231	57	71	121	100	100	0	602	572	171	103	120	129	98	83	0	1.523	1.490	1.473	1.525	1.286	1.475	0.939	120	447	1259	1168	0.607	760	499	699	469	0
3	11	11	""	"iYDR004W"	13430	21960	120	1756	1580	767	60	108	246	100	90	0	519	457	196	108	169	308	56	7	0	4.127	4.355	4.448	4.679	1.439	2.604	0.402	120	435	2107	1869	2.045	1696	411	1520	349	0
3	12	11	""	"iYDR006C"	13590	21940	90	987	1137	594	53	58	21	100	100	0	929	1109	740	100	107	43	100	98	0	1.127	1.074	1.127	1.260	1.700	0.936	0.861	52	318	1763	2093	0.172	934	829	1084	1009	0
3	13	11	""	"iYDR323C"	13770	21940	90	214	808	1084	49	51	15	100	100	0	348	980	1225	97	99	20	100	100	0	0.657	0.860	0.700	0.767	1.731	0.867	0.849	52	296	416	1642	-0.605	165	251	759	883	0
3	14	11	""	"iYDR325W"	13940	21950	120	929	863	248	51	53	13	100	100	0	485	468	138	101	102	21	99	99	0	2.286	2.213	2.181	2.310	1.487	2.178	0.935	120	389	1262	1179	1.193	878	384	812	367	0
3	15	11	""	"iYDR328C"	14100	21950	120	278	250	97	53	55	14	98	98	0	545	541	174	102	104	22	100	100	0	0.508	0.449	0.439	0.406	1.594	0.457	0.894	120	369	668	636	-0.977	225	443	197	439	0
3	16	11	""	"iYDR330W"	14280	21940	120	259	263	110	50	53	14	99	99	0	693	690	250	101	103	21	99	99	0	0.353	0.362	0.357	0.343	1.421	0.367	0.904	120	419	801	802	-1.502	209	592	213	589	0
3	17	11	""	"iYDR332W"	14450	21950	80	827	1225	1018	54	57	16	100	100	0	1051	1472	1316	104	105	20	100	100	0	0.816	0.856	0.934	1.015	1.801	0.799	0.885	52	251	1720	2539	-0.293	773	947	1171	1368	0
3	18	11	""	"iYDR334W"	14620	21940	120	436	419	81	56	58	15	100	100	0	1245	1219	190	107	109	22	100	100	0	0.334	0.326	0.327	0.323	1.303	0.319	0.914	120	427	1518	1475	-1.582	380	1138	363	1112	0
3	19	11	""	"iYDR368W"	14790	21940	120	526	668	445	58	63	22	98	98	0	530	750	533	111	113	25	99	99	0	1.117	0.955	1.032	0.999	1.540	0.887	0.902	120	399	887	1249	0.160	468	419	610	639	0
3	20	11	""	"iYDR370C"	14960	21940	120	335	336	109	62	66	23	100	99	0	930	874	254	114	118	30	100	100	0	0.335	0.361	0.364	0.350	1.355	0.359	0.918	120	410	1089	1034	-1.580	273	816	274	760	0
3	21	11	""	"iYDR372C"	15120	21940	130	380	386	101	64	66	24	100	98	0	912	911	222	116	124	42	99	99	0	0.397	0.405	0.410	0.402	1.420	0.392	0.890	120	458	1112	1117	-1.333	316	796	322	795	0
3	22	11	""	"iYDR374C"	15290	21940	130	467	604	392	66	69	24	100	100	0	1000	1159	642	120	129	49	100	100	0	0.456	0.518	0.501	0.475	1.447	0.531	0.888	120	497	1281	1577	-1.134	401	880	538	1039	0
3	23	11	""	"iYDR376W"	15460	21930	110	333	324	105	68	72	22	100	100	0	875	843	235	127	136	50	100	100	0	0.354	0.358	0.348	0.345	1.233	0.336	0.880	80	415	1013	972	-1.497	265	748	256	716	0
3	24	11	""	"iYDR378C"	15650	21940	140	244	235	70	64	66	21	98	96	0	1044	1008	272	110	118	38	99	99	0	0.193	0.190	0.189	0.183	1.368	0.191	0.894	156	710	1114	1069	-2.375	180	934	171	898	0
3	1	12	""	"iYER057C"	11710	22120	140	543	517	150	54	59	23	100	100	0	1152	1111	319	99	104	24	100	100	0	0.464	0.458	0.460	0.458	1.235	0.450	0.946	156	573	1542	1475	-1.107	489	1053	463	1012	0
3	2	12	""	"iYER059W"	11890	22120	130	3836	3690	966	57	61	17	100	100	0	3839	3787	860	105	109	25	100	100	0	1.012	0.987	1.016	0.978	1.247	0.993	0.955	120	373	7513	7315	0.017	3779	3734	3633	3682	0
3	3	12	""	"iYER060W-A"	12060	22120	90	526	509	96	56	58	16	100	100	0	729	704	158	106	109	26	100	100	0	0.754	0.758	0.730	0.779	1.322	0.718	0.909	52	253	1093	1051	-0.407	470	623	453	598	0
3	4	12	""	"iYER062C"	12230	22110	120	997	906	271	53	54	15	100	100	0	1773	1575	502	109	110	21	100	100	0	0.567	0.582	0.584	0.596	1.290	0.561	0.946	120	361	2608	2319	-0.818	944	1664	853	1466	0
3	5	12	""	"iYER064C"	12410	22120	120	1585	1394	762	49	51	14	99	99	0	2359	2010	1064	107	108	21	100	98	0	0.682	0.707	0.711	0.700	1.617	0.703	0.959	120	358	3788	3248	-0.552	1536	2252	1345	1903	0
3	6	12	""	"iYERCdelta10"	12580	22120	110	473	455	115	49	51	13	100	100	0	670	636	154	99	101	19	100	100	0	0.743	0.756	0.764	0.758	1.224	0.730	0.924	80	361	995	943	-0.429	424	571	406	537	0
3	7	12	""	"iYERWdelta12"	12750	22120	110	502	488	124	48	49	11	100	100	0	1011	979	334	97	99	20	100	100	0	0.497	0.499	0.499	0.522	1.317	0.470	0.926	80	404	1368	1322	-1.010	454	914	440	882	0
3	8	12	""	"itE(UUC)E2"	12910	22120	90	535	542	95	49	50	12	100	100	0	667	643	120	98	100	21	100	100	0	0.854	0.905	0.884	0.924	1.283	0.874	0.915	52	308	1055	1038	-0.227	486	569	493	545	0
3	9	12	""	"iYER099C"	13080	22120	100	415	396	141	49	51	13	100	100	0	1034	938	374	97	100	21	100	100	0	0.391	0.413	0.401	0.436	1.629	0.390	0.894	80	403	1303	1188	-1.356	366	937	347	841	0
3	10	12	""	"iYER101C"	13260	22120	110	313	307	88	51	53	16	100	100	0	1145	1103	343	99	104	31	100	100	0	0.250	0.255	0.254	0.254	1.300	0.247	0.916	80	431	1308	1260	-1.997	262	1046	256	1004	0
3	11	12	""	"iYER103W"	13420	22110	90	1980	1811	550	53	57	21	100	100	0	1507	1328	524	102	106	34	100	100	0	1.372	1.434	1.429	1.616	1.593	1.361	0.935	52	299	3332	2984	0.456	1927	1405	1758	1226	0
3	12	12	""	"iYER105C"	13590	22120	80	783	756	301	48	50	14	100	100	0	1212	1070	428	96	98	21	100	100	0	0.659	0.727	0.725	0.740	1.519	0.714	0.946	52	286	1851	1682	-0.603	735	1116	708	974	0
3	13	12	""	"iYGL198W"	13760	22110	120	823	748	412	48	50	13	100	100	0	1029	975	529	99	100	21	99	98	0	0.833	0.799	0.797	0.836	1.478	0.788	0.958	120	426	1705	1576	-0.263	775	930	700	876	0
3	14	12	""	"iYGL196W"	13930	22120	120	695	668	346	51	53	14	100	100	0	1145	1106	533	102	102	22	100	100	0	0.617	0.615	0.617	0.591	1.310	0.617	0.946	120	352	1687	1621	-0.696	644	1043	617	1004	0
3	15	12	""	"iYGL194C"	14100	22110	110	809	761	218	55	58	16	100	100	0	1034	937	335	102	105	26	100	100	0	0.809	0.846	0.860	0.906	1.375	0.799	0.936	80	339	1686	1541	-0.306	754	932	706	835	0
3	16	12	""	"iYGL191W"	14270	22110	130	759	695	316	52	55	16	100	100	0	917	863	393	98	102	25	100	100	0	0.863	0.841	0.841	0.860	1.327	0.828	0.950	120	370	1526	1408	-0.212	707	819	643	765	0
3	17	12	""	"iYGL189C"	14440	22110	120	362	404	245	54	57	22	100	99	0	785	908	519	103	108	31	100	100	0	0.452	0.435	0.430	0.409	1.425	0.434	0.916	120	361	990	1155	-1.147	308	682	350	805	0
3	18	12	""	"iYGL187C"	14620	22110	130	319	321	110	59	62	21	100	100	0	1168	1128	370	111	115	31	100	100	0	0.246	0.258	0.252	0.249	1.239	0.255	0.929	120	405	1317	1279	-2.023	260	1057	262	1017	0
3	19	12	""	"iYGL151W"	14790	22110	100	2185	2070	680	67	73	26	100	100	0	1057	976	347	118	121	27	100	100	0	2.256	2.334	2.292	2.464	1.460	2.299	0.919	80	344	3057	2861	1.174	2118	939	2003	858	0
3	20	12	""	"iYGL148W"	14950	22110	90	571	563	91	66	72	28	100	100	0	1188	1172	255	118	121	28	100	100	0	0.472	0.472	0.472	0.482	1.256	0.426	0.911	52	325	1575	1551	-1.083	505	1070	497	1054	0
3	21	12	""	"iYGL146C"	15130	22110	90	645	644	147	64	68	26	100	100	0	1738	1626	391	120	127	42	100	100	0	0.359	0.385	0.392	0.386	1.189	0.366	0.897	52	330	2199	2086	-1.478	581	1618	580	1506	0
3	22	12	""	"iYGL144C"	15300	22110	90	375	385	95	66	68	19	100	100	0	862	841	206	125	130	35	100	100	0	0.419	0.446	0.445	0.447	1.197	0.428	0.877	52	317	1046	1035	-1.254	309	737	319	716	0
3	23	12	""	"iYGL142C"	15460	22110	100	398	376	87	67	69	19	100	100	0	1081	1029	293	125	139	54	100	100	0	0.346	0.342	0.342	0.350	1.304	0.324	0.901	80	308	1287	1213	-1.530	331	956	309	904	0
3	24	12	""	"iYGL140C"	15630	22110	140	384	971	996	63	64	17	100	99	0	1053	2026	1671	111	119	37	100	100	0	0.341	0.474	0.386	0.375	1.553	0.533	0.931	156	544	1263	2823	-1.553	321	942	908	1915	0
3	1	13	""	"iYGR166W"	11720	22290	130	1634	1661	811	54	60	29	100	100	0	1552	1571	754	99	105	33	100	100	0	1.087	1.092	1.100	1.104	1.210	1.086	0.968	120	426	3033	3079	0.121	1580	1453	1607	1472	0
3	2	13	""	"iYGR168C"	11890	22290	120	775	706	261	55	59	24	100	100	0	937	864	322	100	105	33	100	100	0	0.860	0.852	0.863	0.861	1.247	0.838	0.954	120	283	1557	1415	-0.217	720	837	651	764	0
3	3	13	""	"iYGR170W"	12050	22280	130	968	820	349	51	52	15	100	100	0	495	451	196	102	103	22	99	98	0	2.333	2.203	2.315	2.432	1.399	2.099	0.926	120	340	1310	1118	1.222	917	393	769	349	0
3	4	13	""	"iYGR172C"	12210	22280	130	402	425	229	52	54	17	96	95	0	553	605	308	119	124	32	96	95	0	0.806	0.767	0.766	0.777	1.341	0.751	0.944	120	457	784	859	-0.310	350	434	373	486	0
3	5	13	""	"itG(GCC)G1"	12420	22260	130	734	772	432	50	53	17	100	99	0	710	769	409	119	125	37	95	95	0	1.157	1.111	1.140	1.161	1.438	1.094	0.943	120	505	1275	1372	0.211	684	591	722	650	0
3	6	13	""	"iYGR175C"	12580	22290	100	579	553	119	46	48	14	100	100	0	823	817	153	99	100	19	100	100	0	0.736	0.706	0.725	0.700	1.244	0.699	0.930	80	340	1257	1225	-0.442	533	724	507	718	0
3	7	13	""	"iYGR212W"	12740	22290	100	383	362	111	46	49	15	100	100	0	595	546	180	97	99	21	100	100	0	0.677	0.704	0.682	0.728	1.403	0.673	0.905	80	370	835	765	-0.563	337	498	316	449	0
3	8	13	""	"iYGR214W"	12910	22290	110	544	522	130	46	48	11	100	100	0	874	852	219	96	98	21	100	100	0	0.640	0.630	0.615	0.631	1.266	0.619	0.932	80	440	1276	1232	-0.644	498	778	476	756	0
3	9	13	""	"iYGR216C"	13080	22290	100	442	434	120	46	48	11	100	100	0	728	686	192	94	97	20	100	100	0	0.625	0.655	0.641	0.658	1.312	0.639	0.932	80	406	1030	980	-0.679	396	634	388	592	0
3	10	13	""	"itG(GCC)G2"	13260	22290	90	352	330	91	47	49	12	100	100	0	439	424	99	94	98	25	100	100	0	0.884	0.858	0.854	0.849	1.280	0.844	0.900	52	320	650	613	-0.178	305	345	283	330	0
3	11	13	""	"iYGRWdelta32"	13420	22290	100	642	621	204	49	53	18	100	100	0	1050	975	355	97	100	22	100	100	0	0.622	0.651	0.641	0.677	1.353	0.627	0.946	80	386	1546	1450	-0.684	593	953	572	878	0
3	12	13	""	"iYGR220C"	13590	22290	120	775	707	339	48	51	15	99	99	0	777	733	327	96	100	23	99	98	0	1.068	1.035	1.052	1.034	1.428	1.033	0.948	120	427	1408	1296	0.094	727	681	659	637	0
3	13	13	""	"iYHR178W"	13760	22280	120	498	512	304	50	52	14	100	99	0	992	1053	664	99	101	22	100	97	0	0.502	0.484	0.498	0.528	1.483	0.464	0.946	120	342	1341	1416	-0.995	448	893	462	954	0
3	14	13	""	"iYHRCdelta12"	13930	22290	130	2101	1928	922	54	56	14	100	100	0	2650	2519	1274	103	105	23	100	100	0	0.804	0.776	0.777	0.790	1.216	0.756	0.967	120	368	4594	4290	-0.315	2047	2547	1874	2416	0
3	15	13	""	"itT(UGU)H"	14100	22280	110	579	555	127	56	59	14	100	100	0	774	762	173	105	108	26	100	100	0	0.782	0.760	0.755	0.760	1.230	0.745	0.934	80	359	1192	1156	-0.355	523	669	499	657	0
3	16	13	""	"iYHR182W"	14270	22280	120	929	1119	693	56	58	14	100	100	0	1033	1182	722	102	106	25	100	100	0	0.938	0.984	0.984	0.994	1.362	0.974	0.955	120	344	1804	2143	-0.093	873	931	1063	1080	0
3	17	13	""	"iYHR184W"	14430	22280	120	1216	1253	779	57	60	22	100	100	0	1429	1358	856	106	111	30	100	100	0	0.876	0.955	0.975	0.996	1.280	0.934	0.961	120	334	2482	2448	-0.191	1159	1323	1196	1252	0
3	18	13	""	"itV(CAC)H"	14610	22280	130	1451	1382	863	61	64	21	100	100	0	1731	1769	1084	112	118	34	100	100	0	0.859	0.797	0.784	0.794	1.280	0.794	0.968	120	431	3009	2978	-0.220	1390	1619	1321	1657	0
3	19	13	""	"iYIL164C-0"	14780	22280	110	974	847	432	67	69	19	100	100	0	2343	1989	1081	116	123	33	100	100	0	0.407	0.416	0.401	0.430	1.376	0.405	0.942	80	395	3134	2653	-1.296	907	2227	780	1873	0
3	20	13	""	"iYIL163C"	14950	22280	100	505	533	227	68	70	18	100	100	0	712	737	311	118	125	34	100	98	0	0.736	0.751	0.757	0.776	1.368	0.739	0.919	80	342	1031	1084	-0.443	437	594	465	619	0
3	21	13	""	"iYIL160C"	15120	22280	120	962	876	379	66	68	20	99	99	0	1560	1504	683	120	125	48	98	97	0	0.622	0.585	0.582	0.609	1.404	0.570	0.947	120	480	2336	2194	-0.684	896	1440	810	1384	0
3	22	13	""	"iYIL158W"	15290	22280	100	621	595	221	69	74	38	100	98	0	1053	984	371	124	132	58	100	98	0	0.594	0.612	0.618	0.612	1.362	0.601	0.929	80	327	1481	1386	-0.751	552	929	526	860	0
3	23	13	""	"iYIL156W"	15460	22270	140	7792	8886	5401	66	72	37	100	100	0	4889	4606	2271	121	129	44	98	97	0	1.620	1.967	1.989	1.934	1.601	2.128	0.944	156	411	12494	13305	0.696	7726	4768	8820	4485	0
3	24	13	""	"iYIL154C"	15630	22280	140	2259	2321	1214	59	61	21	100	100	0	2699	2837	1420	111	115	34	100	100	0	0.850	0.830	0.824	0.831	1.275	0.836	0.978	156	576	4788	4988	-0.234	2200	2588	2262	2726	0
3	1	14	""	"iYJL111W"	11700	22450	150	737	1007	550	51	57	26	100	100	0	277	402	238	99	103	31	98	94	0	3.854	3.155	3.427	3.673	1.444	2.877	0.909	156	623	864	1259	1.946	686	178	956	303	0
3	2	14	""	"iYJL109C"	11890	22450	120	1290	1067	600	49	55	25	100	100	0	835	767	384	99	104	35	98	98	0	1.686	1.524	1.471	1.495	1.657	1.560	0.919	120	269	1977	1686	0.754	1241	736	1018	668	0
3	3	14	""	"iYJL106W-0"	12040	22460	130	380	374	125	45	48	14	100	100	0	738	707	249	97	102	27	100	100	0	0.523	0.539	0.542	0.545	1.226	0.507	0.917	120	289	976	939	-0.936	335	641	329	610	0
3	4	14	""	"iYJL105W"	12210	22470	120	275	330	178	48	52	17	97	97	0	504	572	290	115	121	35	98	97	0	0.584	0.617	0.618	0.604	1.460	0.602	0.926	120	430	616	739	-0.777	227	389	282	457	0
3	5	14	""	"isnR37"	12420	22480	90	245	249	78	48	52	18	100	100	0	639	604	167	122	129	43	100	100	0	0.381	0.417	0.414	0.410	1.443	0.400	0.853	52	308	714	683	-1.392	197	517	201	482	0
3	6	14	""	"iYJL102W"	12570	22460	100	320	320	64	42	46	16	100	100	0	442	441	81	98	105	32	100	100	0	0.808	0.810	0.809	0.812	1.311	0.800	0.882	80	334	622	621	-0.307	278	344	278	343	0
3	7	14	""	"iYJL058C"	12740	22460	110	445	422	103	43	48	17	100	100	0	460	457	104	94	98	23	100	100	0	1.098	1.044	1.035	1.043	1.360	1.030	0.906	80	371	768	742	0.135	402	366	379	363	0
3	8	14	""	"iYJL056C"	12910	22450	90	194	195	35	46	48	15	100	100	0	486	491	97	97	101	26	100	100	0	0.380	0.378	0.373	0.379	1.311	0.361	0.869	52	320	537	543	-1.394	148	389	149	394	0
3	9	14	""	"iYJL054W"	13080	22450	90	264	260	46	46	48	12	100	100	0	685	675	92	93	96	22	100	100	0	0.368	0.368	0.370	0.362	1.290	0.358	0.884	52	320	810	796	-1.441	218	592	214	582	0
3	10	14	""	"iYJL052W"	13250	22450	100	296	272	123	48	57	37	93	83	0	580	548	260	95	101	28	95	92	0	0.511	0.494	0.468	0.530	1.899	0.461	0.807	80	345	733	677	-0.968	248	485	224	453	0
3	11	14	""	"iYJL050W"	13420	22450	90	669	658	204	48	50	16	100	100	0	807	773	207	95	98	21	100	100	0	0.872	0.900	0.911	0.883	1.311	0.906	0.912	52	310	1333	1288	-0.197	621	712	610	678	0
3	12	14	""	"iYJL048C"	13590	22450	90	748	796	305	50	56	21	100	100	0	1158	1090	298	99	109	39	100	100	0	0.659	0.753	0.682	0.764	1.383	0.711	0.827	52	250	1757	1737	-0.601	698	1059	746	991	0
3	13	14	""	"iYKL133C"	13750	22450	120	1287	1219	710	56	60	19	100	99	0	1229	1134	560	106	111	36	100	100	0	1.096	1.131	1.115	1.030	1.433	1.179	0.935	120	364	2354	2191	0.132	1231	1123	1163	1028	0
3	14	14	""	"iYKL130C"	13930	22450	100	687	631	201	59	61	17	100	100	0	879	829	244	107	107	25	100	100	0	0.813	0.792	0.806	0.785	1.286	0.788	0.942	80	281	1400	1294	-0.298	628	772	572	722	0
3	15	14	""	"iYKL128C"	14080	22450	130	1381	1401	713	59	61	17	100	100	0	1191	1184	604	107	112	38	100	99	0	1.220	1.246	1.259	1.270	1.288	1.229	0.951	120	364	2406	2419	0.286	1322	1084	1342	1077	0
3	16	14	""	"iYKL127W"	14260	22450	120	334	307	138	56	58	14	99	99	0	744	687	313	104	107	31	98	98	0	0.434	0.431	0.427	0.418	1.514	0.423	0.938	120	340	918	834	-1.203	278	640	251	583	0
3	17	14	""	"iYKL125W"	14440	22450	120	625	581	213	57	59	15	100	100	0	1020	1065	400	106	109	31	100	100	0	0.621	0.546	0.542	0.545	1.245	0.535	0.951	120	368	1482	1483	-0.686	568	914	524	959	0
3	18	14	""	"iYKL122C"	14610	22450	110	1383	2097	1760	60	61	18	100	100	0	1975	3390	2746	111	115	31	100	100	0	0.710	0.621	0.614	0.599	1.430	0.623	0.940	80	377	3187	5316	-0.495	1323	1864	2037	3279	0
3	19	14	""	"iYKL085W"	14780	22440	90	1157	1110	309	65	69	22	100	100	0	1182	1149	384	119	125	35	100	100	0	1.027	1.015	0.990	1.055	1.271	0.973	0.939	52	287	2155	2075	0.039	1092	1063	1045	1030	0
3	20	14	""	"iYKL082C"	14940	22440	120	477	470	209	67	69	21	100	100	0	1158	1118	587	121	126	34	100	100	0	0.395	0.404	0.411	0.428	1.470	0.375	0.908	120	443	1447	1400	-1.339	410	1037	403	997	0
3	21	14	""	"iYKL080W"	15120	22450	90	823	893	314	61	65	34	100	100	0	1133	1225	386	113	119	58	100	100	0	0.747	0.748	0.751	0.728	1.344	0.748	0.898	52	295	1782	1944	-0.421	762	1020	832	1112	0
3	22	14	""	"iYKL078W"	15290	22440	100	801	794	181	63	68	44	100	100	0	839	810	245	113	121	55	98	93	0	1.017	1.049	1.032	1.143	1.578	1.009	0.889	80	370	1464	1428	0.024	738	726	731	697	0
3	23	14	""	"iYKL075C"	15450	22440	90	542	549	81	64	69	32	100	100	0	917	900	165	113	126	55	100	100	0	0.595	0.616	0.599	0.625	1.231	0.587	0.926	52	302	1282	1272	-0.750	478	804	485	787	0
3	24	14	""	"iYKL073W"	15640	22440	110	412	404	104	56	62	28	100	100	0	935	887	251	108	118	48	100	100	0	0.430	0.447	0.438	0.453	1.279	0.439	0.924	80	454	1183	1127	-1.216	356	827	348	779	0
3	1	15	""	"iYLR057W"	11690	22620	130	660	614	262	51	54	18	100	100	0	329	322	124	99	101	22	100	97	0	2.648	2.525	2.681	2.706	1.368	2.469	0.889	120	506	839	786	1.405	609	230	563	223	0
3	2	15	""	"iYLR059C"	11880	22610	120	204	205	61	50	52	14	100	99	0	561	563	163	100	104	24	99	99	0	0.334	0.335	0.334	0.327	1.451	0.328	0.888	120	360	615	618	-1.582	154	461	155	463	0
3	3	15	""	"iYLR062C"	12050	22610	110	215	221	55	46	49	15	100	100	0	351	366	87	93	99	30	100	100	0	0.655	0.641	0.652	0.641	1.325	0.620	0.850	80	287	427	448	-0.610	169	258	175	273	0
3	4	15	""	"iYLR064W"	12220	22610	100	335	325	100	47	56	43	100	95	0	302	308	88	97	110	63	97	87	0	1.405	1.318	1.421	1.315	1.530	1.255	0.823	80	310	493	489	0.490	288	205	278	211	0
3	5	15	""	"iYLR066W"	12390	22610	100	738	717	170	44	51	26	100	100	0	407	418	92	99	107	36	100	100	0	2.253	2.110	2.105	2.105	1.340	2.157	0.864	80	331	1002	992	1.172	694	308	673	319	0
3	6	15	""	"iYLR068W"	12560	22610	110	386	391	73	45	49	19	100	100	0	548	560	114	96	105	35	100	100	0	0.754	0.746	0.763	0.753	1.208	0.719	0.905	80	336	793	810	-0.407	341	452	346	464	0
3	7	15	""	"iSNR6"	12730	22600	120	197	198	55	44	48	17	100	98	0	329	324	93	96	99	25	97	95	0	0.657	0.675	0.683	0.705	1.593	0.626	0.835	120	419	386	382	-0.607	153	233	154	228	0
3	8	15	""	"iYLR109W"	12900	22600	90	149	151	27	43	44	11	100	100	0	252	255	38	93	96	22	100	100	0	0.667	0.667	0.646	0.664	1.368	0.641	0.756	52	294	265	270	-0.585	106	159	108	162	0
3	9	15	""	"iYLR111W"	13070	22610	110	1068	949	385	44	46	13	100	100	0	808	746	292	92	94	19	100	100	0	1.430	1.384	1.429	1.417	1.419	1.378	0.924	80	419	1740	1559	0.516	1024	716	905	654	0
3	10	15	""	"iYLR113W"	13240	22590	120	1507	1371	500	46	54	34	100	100	0	1156	1102	417	95	102	32	99	99	0	1.377	1.316	1.299	1.346	1.321	1.302	0.933	120	424	2522	2332	0.462	1461	1061	1325	1007	0
3	11	15	""	"iYLR114C"	13400	22600	110	355	359	84	50	57	33	100	100	0	1321	1265	272	97	109	44	100	100	0	0.249	0.265	0.259	0.264	1.245	0.250	0.884	80	351	1529	1477	-2.005	305	1224	309	1168	0
3	12	15	""	"iYLR116W"	13570	22600	130	1926	1662	589	54	58	21	100	100	0	799	708	275	104	114	44	98	98	0	2.694	2.662	2.637	2.824	1.335	2.616	0.933	120	449	2567	2212	1.429	1872	695	1608	604	0
3	13	15	""	"iYLR449W"	13740	22600	100	832	757	333	60	63	17	100	100	0	1865	1610	762	114	118	30	100	100	0	0.441	0.466	0.474	0.491	1.349	0.448	0.940	80	327	2523	2193	-1.182	772	1751	697	1496	0
3	14	15	""	"iYLR451W"	13920	22610	100	2162	2035	627	63	66	18	100	100	0	1083	1062	328	115	117	27	100	100	0	2.168	2.082	2.102	2.110	1.278	2.073	0.941	80	392	3067	2919	1.117	2099	968	1972	947	0
3	15	15	""	"iYLR453C"	14100	22600	100	860	789	457	61	64	20	100	98	0	1409	1461	853	113	120	42	100	100	0	0.617	0.540	0.564	0.537	1.375	0.530	0.935	80	330	2095	2076	-0.698	799	1296	728	1348	0
3	16	15	""	"itI(AAU)L2"	14260	22600	100	808	710	300	57	60	17	100	100	0	798	687	291	107	115	42	96	92	0	1.087	1.126	1.147	1.244	1.833	1.104	0.914	80	332	1442	1233	0.120	751	691	653	580	0
3	17	15	""	"iYLR455W"	14430	22590	90	1379	1281	340	55	59	21	100	100	0	1886	1757	487	106	112	37	100	100	0	0.744	0.743	0.761	0.748	1.267	0.726	0.951	52	296	3104	2877	-0.427	1324	1780	1226	1651	0
3	18	15	""	"iYLR458W"	14600	22600	90	709	710	155	54	59	28	100	100	0	1632	1639	321	111	127	77	100	100	0	0.431	0.429	0.416	0.428	1.163	0.419	0.878	52	310	2176	2184	-1.215	655	1521	656	1528	0
3	19	15	""	"iYML104C"	14760	22600	100	893	829	299	61	67	32	100	100	0	1409	1323	515	119	132	69	96	96	0	0.645	0.638	0.636	0.682	1.552	0.615	0.918	80	370	2122	1972	-0.633	832	1290	768	1204	0
3	20	15	""	"iYML101C"	14940	22590	90	413	412	71	62	63	18	100	100	0	756	782	119	119	122	30	100	100	0	0.551	0.528	0.517	0.525	1.210	0.543	0.869	52	317	988	1013	-0.860	351	637	350	663	0
3	21	15	""	"iYML099C"	15110	22590	90	680	663	100	58	62	21	100	100	0	1453	1409	240	112	119	41	100	100	0	0.464	0.466	0.464	0.470	1.195	0.435	0.920	52	327	1963	1902	-1.108	622	1341	605	1297	0
3	22	15	""	"iYML097C"	15280	22590	90	422	430	80	56	66	46	100	100	0	1137	1171	239	106	119	54	100	100	0	0.355	0.351	0.345	0.353	1.197	0.392	0.773	52	328	1397	1439	-1.494	366	1031	374	1065	0
3	23	15	""	"iYML094W"	15450	22600	100	638	677	245	56	61	27	100	100	0	1157	1132	268	106	117	53	100	100	0	0.554	0.605	0.566	0.593	1.315	0.569	0.845	80	374	1633	1647	-0.853	582	1051	621	1026	0
3	24	15	""	"iYML092C"	15620	22590	90	606	586	169	56	61	26	100	100	0	802	792	194	103	115	43	100	100	0	0.787	0.769	0.755	0.763	1.309	0.712	0.815	52	334	1249	1219	-0.346	550	699	530	689	0
3	1	16	""	"iYMR211W"	11700	22780	130	510	495	219	52	55	19	100	100	0	527	550	247	100	102	22	100	100	0	1.073	0.984	0.993	1.018	1.244	0.953	0.956	120	490	885	893	0.101	458	427	443	450	0
3	2	16	""	"iYMR213W"	11870	22780	80	300	313	95	51	54	14	100	100	0	563	616	233	106	108	23	100	100	0	0.545	0.514	0.531	0.521	1.415	0.206	0.596	52	232	706	772	-0.876	249	457	262	510	0
3	3	16	""	"iYMR215W"	12040	22770	130	650	621	211	48	51	16	100	100	0	444	426	146	97	102	26	100	100	0	1.735	1.742	1.728	1.818	1.298	1.707	0.921	120	479	949	902	0.795	602	347	573	329	0
3	4	16	""	"iYMR217W"	12220	22770	100	395	370	111	46	56	42	98	96	0	389	373	113	95	107	59	96	91	0	1.187	1.165	1.177	1.235	1.492	1.077	0.860	80	345	643	602	0.247	349	294	324	278	0
3	5	16	""	"iYMR219W"	12390	22780	120	373	320	128	42	51	39	99	93	0	671	600	238	93	103	54	100	96	0	0.573	0.548	0.553	0.549	1.318	0.531	0.926	120	405	909	785	-0.804	331	578	278	507	0
3	6	16	""	"iYMR221C"	12550	22780	120	251	244	110	44	47	16	100	100	0	420	413	176	94	97	24	100	98	0	0.635	0.627	0.627	0.629	1.359	0.613	0.936	120	395	533	519	-0.655	207	326	200	319	0
3	7	16	""	"iYMR256C"	12720	22770	90	650	662	130	46	48	14	100	100	0	654	632	128	95	96	19	100	100	0	1.081	1.147	1.140	1.163	1.231	1.121	0.938	52	290	1163	1153	0.112	604	559	616	537	0
3	8	16	""	"iYMR258C"	12900	22770	120	415	376	189	43	45	12	100	99	0	612	545	256	93	94	19	99	99	0	0.717	0.737	0.740	0.725	1.369	0.727	0.947	120	472	891	785	-0.480	372	519	333	452	0
3	9	16	""	"iYMR260C"	13060	22780	110	202	197	40	43	45	10	100	100	0	526	516	109	91	94	23	100	100	0	0.366	0.362	0.356	0.358	1.266	0.353	0.908	80	367	594	579	-1.452	159	435	154	425	0
3	10	16	""	"iYMR262W"	13230	22770	80	161	168	33	45	46	11	100	100	0	494	494	66	94	97	21	100	100	0	0.290	0.308	0.300	0.301	1.319	0.302	0.818	52	300	516	523	-1.786	116	400	123	400	0
3	11	16	""	"iYMR264W"	13410	22760	90	442	444	62	53	54	14	100	100	0	863	848	139	104	114	41	100	100	0	0.513	0.526	0.536	0.530	1.201	0.507	0.938	52	354	1148	1135	-0.964	389	759	391	744	0
3	12	16	""	"iYMR266W"	13580	22770	110	1166	1113	312	60	65	25	100	100	0	967	925	281	110	116	33	98	98	0	1.291	1.292	1.241	1.350	1.493	1.269	0.950	80	421	1963	1868	0.368	1106	857	1053	815	0
3	13	16	""	"iYNL059C"	13750	22770	100	658	642	225	66	72	25	100	100	0	621	652	272	125	128	30	100	98	0	1.194	1.093	1.127	1.171	1.436	1.016	0.905	80	384	1088	1103	0.255	592	496	576	527	0
3	14	16	""	"iYNL056W"	13910	22770	80	522	539	215	59	63	21	100	100	0	549	639	379	113	116	28	100	100	0	1.062	0.913	1.074	0.994	1.443	0.764	0.806	52	268	899	1006	0.087	463	436	480	526	0
3	15	16	""	"iYNLWdelta4"	14080	22770	100	1060	1080	523	54	57	17	100	100	0	643	721	407	107	110	29	100	100	0	1.877	1.671	1.913	1.837	1.516	1.587	0.835	80	383	1542	1640	0.908	1006	536	1026	614	0
3	16	16	""	"iYNL053W"	14250	22770	100	504	510	138	52	55	16	100	100	0	559	545	147	101	105	27	100	100	0	0.987	1.032	1.052	1.036	1.308	1.013	0.919	80	379	910	902	-0.019	452	458	458	444	0
3	17	16	""	"iYNL051W"	14420	22770	100	340	351	113	51	54	18	100	100	0	575	577	172	102	106	28	100	100	0	0.611	0.632	0.620	0.629	1.329	0.619	0.922	80	400	762	775	-0.711	289	473	300	475	0
3	18	16	""	"iYNL049C"	14590	22770	100	676	718	349	53	56	17	100	100	0	1047	1216	597	109	115	37	100	100	0	0.664	0.601	0.604	0.589	1.381	0.583	0.926	80	371	1561	1772	-0.590	623	938	665	1107	0
3	19	16	""	"iYNL015W"	14770	22760	120	1389	1146	529	69	79	38	100	99	0	1576	1339	619	135	147	65	100	99	0	0.916	0.895	0.893	0.913	1.341	0.879	0.959	120	459	2761	2281	-0.127	1320	1441	1077	1204	0
3	20	16	""	"iYNL012W"	14940	22770	100	1088	1103	412	68	77	38	100	100	0	1570	1675	699	123	137	53	100	100	0	0.705	0.667	0.689	0.681	1.254	0.642	0.936	80	373	2467	2587	-0.504	1020	1447	1035	1552	0
3	21	16	""	"iYNL010W"	15110	22760	100	866	835	247	57	61	20	100	100	0	854	822	261	109	115	39	100	97	0	1.086	1.091	1.090	1.132	1.349	1.068	0.937	80	391	1554	1491	0.119	809	745	778	713	0
3	22	16	""	"iYNL008C"	15270	22770	110	1155	1103	361	55	70	47	100	100	0	1168	1126	342	106	122	53	100	100	0	1.036	1.027	1.008	1.011	1.271	1.029	0.949	80	417	2162	2068	0.051	1100	1062	1048	1020	0
3	23	16	""	"iYNL006W"	15450	22760	120	894	840	342	59	74	47	100	98	0	990	966	434	114	128	56	97	95	0	0.953	0.917	0.936	0.970	1.475	0.876	0.939	120	388	1711	1633	-0.069	835	876	781	852	0
3	24	16	""	"iYNL004W"	15610	22760	100	881	972	367	59	62	23	100	100	0	814	999	438	112	117	39	100	98	0	1.171	1.029	1.036	1.073	1.304	0.943	0.921	80	383	1524	1800	0.228	822	702	913	887	0
3	1	17	""	"iYOR056C"	11700	22940	140	587	571	191	51	54	17	100	100	0	749	735	236	99	102	25	100	100	0	0.825	0.818	0.807	0.819	1.316	0.811	0.933	156	540	1186	1156	-0.278	536	650	520	636	0
3	2	17	""	"iYOR058C-0"	11870	22940	120	516	506	126	52	54	13	100	100	0	994	957	238	104	106	23	100	100	0	0.521	0.532	0.528	0.534	1.240	0.522	0.945	120	358	1354	1307	-0.940	464	890	454	853	0
3	3	17	""	"iYORCdelta11"	12040	22950	110	256	250	51	49	51	14	100	100	0	367	372	64	99	104	27	100	100	0	0.772	0.736	0.728	0.728	1.310	0.732	0.861	80	377	475	474	-0.373	207	268	201	273	0
3	4	17	""	"iYOR059C"	12210	22940	110	382	384	66	48	51	16	100	100	0	935	930	176	99	106	32	100	100	0	0.400	0.404	0.388	0.407	1.249	0.381	0.901	80	434	1170	1167	-1.324	334	836	336	831	0
3	5	17	""	"iYOR061W"	12380	22940	90	292	345	186	45	47	12	100	100	0	470	531	220	96	98	24	100	100	0	0.660	0.690	0.650	0.656	1.293	0.653	0.884	52	304	621	735	-0.599	247	374	300	435	0
3	6	17	""	"iYOR063W"	12550	22940	110	231	242	80	49	51	14	100	100	0	439	432	125	97	102	27	100	100	0	0.532	0.576	0.554	0.578	1.381	0.546	0.858	80	367	524	528	-0.910	182	342	193	335	0
3	7	17	""	"iYOR099W"	12720	22940	120	1822	1672	769	51	53	16	100	100	0	1632	1487	743	98	103	28	99	99	0	1.154	1.167	1.161	1.270	1.588	1.136	0.926	120	423	3305	3010	0.207	1771	1534	1621	1389	0
3	8	17	""	"iYOR101W"	12890	22950	100	417	414	105	45	51	26	100	100	0	623	620	151	96	102	28	100	100	0	0.706	0.704	0.721	0.703	1.286	0.683	0.870	80	303	899	893	-0.503	372	527	369	524	0
3	9	17	""	"iYOR105W"	13070	22940	120	187	190	53	46	53	25	100	99	0	582	603	159	98	103	28	100	100	0	0.291	0.285	0.279	0.279	1.279	0.274	0.879	120	376	625	649	-1.779	141	484	144	505	0
3	10	17	""	"iYOR107W"	13240	22940	110	341	424	307	52	54	15	100	100	0	1087	1167	398	100	105	28	100	100	0	0.293	0.349	0.303	0.314	1.331	0.399	0.782	80	416	1276	1439	-1.772	289	987	372	1067	0
3	11	17	""	"iYOR109W"	13400	22940	90	431	430	122	55	58	18	100	100	0	852	833	211	108	113	35	100	100	0	0.505	0.517	0.518	0.511	1.239	0.514	0.914	52	336	1120	1100	-0.985	376	744	375	725	0
3	12	17	""	"iYOR111W"	13560	22930	80	373	382	114	62	65	23	100	100	0	663	681	279	110	116	37	98	98	0	0.562	0.560	0.562	0.599	1.494	0.495	0.877	52	294	864	891	-0.830	311	553	320	571	0
3	13	17	""	"iYPL240C"	13740	22930	90	2181	2185	1632	71	75	28	100	100	0	2753	3578	2815	143	158	68	100	100	0	0.808	0.615	0.544	0.569	1.597	0.573	0.908	52	348	4720	5549	-0.307	2110	2610	2114	3435	0
3	14	17	""	"iYPL237W"	13910	22940	110	550	566	187	71	79	33	100	100	0	875	929	300	138	159	71	100	100	0	0.650	0.626	0.608	0.621	1.233	0.609	0.928	80	455	1216	1286	-0.622	479	737	495	791	0
3	15	17	""	"iYPL235W"	14080	22930	110	1641	2068	1353	62	70	33	100	100	0	1910	2471	1890	117	132	53	98	97	0	0.881	0.852	0.971	1.038	1.695	0.787	0.952	80	375	3372	4360	-0.183	1579	1793	2006	2354	0
3	16	17	""	"iYPL233W"	14240	22960	140	150	168	81	52	60	29	89	64	0	644	655	257	101	112	43	100	100	0	0.180	0.209	0.198	0.177	1.637	0.224	0.816	156	450	641	670	-2.470	98	543	116	554	0
3	17	17	""	"iYPL231W"	14420	22960	140	179	208	97	50	51	13	100	99	0	462	540	252	99	101	22	100	99	0	0.355	0.358	0.346	0.346	1.433	0.358	0.916	156	416	492	599	-1.493	129	363	158	441	0
3	18	17	""	"iYPL229W"	14600	22950	150	719	707	175	53	57	18	100	100	0	1248	1228	289	108	112	29	100	100	0	0.584	0.584	0.589	0.583	1.133	0.578	0.934	156	416	1806	1774	-0.775	666	1140	654	1120	0
3	19	17	""	"iYPL190C"	14760	22960	150	3835	3323	1434	73	101	94	100	100	0	5219	4529	1739	129	150	76	100	100	0	0.739	0.739	0.732	0.719	1.162	0.750	0.947	156	477	8852	7650	-0.436	3762	5090	3250	4400	0
3	20	17	""	"iYPL188W"	14940	22930	100	1471	1569	541	78	122	111	100	100	0	1134	1356	623	131	160	87	98	97	0	1.389	1.217	1.266	1.316	1.426	1.122	0.906	80	336	2396	2716	0.474	1393	1003	1491	1225	0
3	21	17	""	"iYPL185W"	15100	22950	120	331	550	449	58	78	74	97	72	0	691	941	694	106	124	62	100	99	0	0.467	0.589	0.516	0.533	1.445	0.608	0.907	120	430	858	1327	-1.100	273	585	492	835	0
3	22	17	""	"iYPL183W-A"	15280	22950	130	602	871	740	54	63	36	100	95	0	863	1246	982	105	123	107	99	89	0	0.723	0.716	0.668	0.644	1.446	0.725	0.924	120	384	1306	1958	-0.468	548	758	817	1141	0
3	23	17	""	"iYPL181W"	15440	22930	140	245	350	251	57	68	40	98	90	0	603	786	453	110	126	112	100	94	0	0.381	0.433	0.404	0.386	1.361	0.467	0.909	156	347	681	969	-1.391	188	493	293	676	0
3	24	17	""	"iYPL179W"	15620	22950	160	989	1037	526	57	59	15	100	100	0	1516	1531	755	107	109	25	100	100	0	0.661	0.688	0.661	0.687	1.440	0.683	0.951	208	858	2341	2404	-0.596	932	1409	980	1424	0
3	1	18	""	"iYPR151C"	11690	23120	160	2075	1951	1066	51	55	24	99	98	0	2322	2142	1124	97	101	34	99	98	0	0.910	0.929	0.907	0.896	1.518	0.933	0.949	208	993	4249	3945	-0.137	2024	2225	1900	2045	0
3	2	18	""	"iYPR153W"	11870	23130	140	1258	1172	513	49	51	12	100	100	0	1979	1873	780	97	99	21	100	100	0	0.642	0.632	0.628	0.624	1.228	0.632	0.958	156	552	3091	2899	-0.638	1209	1882	1123	1776	0
3	3	18	""	"iYPR155C"	12040	23130	140	291	279	87	50	51	12	100	99	0	535	517	175	97	101	25	99	98	0	0.550	0.545	0.552	0.547	1.455	0.517	0.885	156	621	679	649	-0.862	241	438	229	420	0
3	4	18	""	"iYPR157W"	12210	23120	130	240	245	103	48	50	11	100	100	0	708	730	275	98	103	28	100	100	0	0.315	0.312	0.302	0.295	1.367	0.312	0.900	120	533	802	829	-1.668	192	610	197	632	0
3	5	18	""	"iYPRCdelta22"	12380	23130	150	2402	3370	2288	50	54	18	100	100	0	1670	2169	1443	99	104	31	99	98	0	1.497	1.604	1.560	1.670	1.550	1.607	0.968	156	760	3923	5390	0.582	2352	1571	3320	2070	0
3	6	18	""	"iYPR159W"	12550	23120	130	461	453	152	55	61	25	100	100	0	579	577	193	102	113	43	100	99	0	0.851	0.838	0.834	0.851	1.320	0.810	0.916	120	601	883	873	-0.233	406	477	398	475	0
3	7	18	""	"iYPR195C-1"	12750	23110	130	420	419	139	54	61	27	100	100	0	970	991	317	102	116	60	100	100	0	0.422	0.411	0.404	0.401	1.286	0.409	0.899	120	534	1234	1254	-1.246	366	868	365	889	0
3	8	18	""	"iYPR196W"	12900	23110	120	423	397	168	54	63	38	95	93	0	483	428	184	103	114	57	90	81	0	0.971	1.055	1.050	1.120	1.513	0.990	0.842	120	401	749	668	-0.042	369	380	343	325	0
3	9	18	""	"iYPR198W-0"	13050	23110	150	1948	1833	635	54	60	30	100	100	0	993	948	345	101	106	29	96	96	0	2.123	2.100	2.103	2.206	1.578	2.075	0.942	156	638	2786	2626	1.086	1894	892	1779	847	0
3	10	18	""	"iYPR199C"	13220	23120	120	437	414	132	55	57	15	100	100	0	645	626	179	102	104	22	100	100	0	0.703	0.685	0.667	0.663	1.390	0.676	0.900	120	480	925	883	-0.507	382	543	359	524	0
3	11	18	""	"iYPR201W-0"	13400	23130	140	1493	1350	480	53	56	17	100	100	0	2421	2280	756	103	107	29	100	100	0	0.621	0.596	0.596	0.588	1.205	0.595	0.933	156	717	3758	3474	-0.687	1440	2318	1297	2177	0
3	12	18	""	"iYPR203W"	13590	23120	150	3093	3168	904	57	63	24	100	100	0	5801	5631	1673	108	123	89	100	100	0	0.533	0.563	0.555	0.570	1.251	0.546	0.939	156	830	8729	8634	-0.907	3036	5693	3111	5523	0
3	13	18	"EMPTY"	"EMPTY"	13720	23110	100	81	139	293	64	70	29	26	10	0	152	280	563	126	151	129	6	6	0	0.654	0.487	0.591	0.572	3.259	0.158	0.524	80	367	43	229	-0.613	17	26	75	154	-75
3	14	18	"EMPTY"	"EMPTY"	13890	23110	100	66	67	20	63	73	33	5	1	0	119	125	32	121	147	74	2	0	0	-1.500	1.000	0.514	0.655	4.188	0.402	0.612	80	429	1	8	Error	3	-2	4	4	-75
3	15	18	"EMPTY"	"EMPTY"	14060	23110	100	52	54	12	61	67	27	1	0	0	97	101	25	113	125	46	3	0	0	0.563	0.583	0.662	0.664	3.254	0.420	0.397	80	438	-25	-19	-0.830	-9	-16	-7	-12	-75
3	16	18	"EMPTY"	"EMPTY"	14230	23110	100	51	51	12	55	58	16	6	1	0	99	102	22	102	106	27	10	1	0	1.333	100000.000	0.577	0.527	3.832	0.229	0.071	80	365	-7	-4	0.415	-4	-3	-4	0	-75
3	17	18	"EMPTY"	"EMPTY"	14400	23110	100	49	51	12	54	55	14	13	0	0	92	95	21	102	105	25	10	1	0	0.500	0.429	0.524	0.586	3.086	0.129	0.028	80	351	-15	-10	-1.000	-5	-10	-3	-7	-75
3	18	18	"EMPTY"	"EMPTY"	14570	23110	100	50	52	12	54	57	15	6	1	0	103	103	22	102	104	22	16	3	0	-4.000	-2.000	0.515	0.525	3.395	0.203	0.052	80	359	-3	-1	Error	-4	1	-2	1	-75
3	19	18	"EMPTY"	"EMPTY"	14740	23110	100	53	54	12	55	57	15	7	0	0	98	98	23	102	107	26	8	2	0	0.500	0.250	0.541	0.536	3.485	0.187	0.034	80	347	-6	-5	-1.000	-2	-4	-1	-4	-75
3	20	18	"EMPTY"	"EMPTY"	14910	23110	100	56	59	14	60	93	99	0	0	0	99	102	24	111	133	76	1	0	0	0.333	0.111	0.604	0.661	2.693	1.169	0.808	80	420	-16	-10	-1.585	-4	-12	-1	-9	-75
3	21	18	"EMPTY"	"EMPTY"	15080	23110	100	57	58	16	63	71	46	1	0	0	105	108	19	108	118	44	1	0	0	2.000	100000.000	1.225	0.976	3.898	0.295	0.169	80	396	-9	-5	1.000	-6	-3	-5	0	-75
3	22	18	"EMPTY"	"EMPTY"	15250	23100	100	53	55	13	60	64	28	3	0	0	106	107	21	111	124	107	0	0	0	1.400	1.250	0.671	0.739	2.924	0.373	0.517	80	371	-12	-9	0.485	-7	-5	-5	-4	-75
3	23	18	"EMPTY"	"EMPTY"	15420	23100	100	74	205	319	60	65	29	31	22	0	122	304	452	110	122	105	17	15	0	1.167	0.747	0.799	0.800	3.392	0.615	0.791	80	376	26	339	0.222	14	12	145	194	-75
3	24	18	"EMPTY"	"EMPTY"	15590	23100	100	55	56	12	64	65	17	2	1	0	95	99	19	112	117	35	3	0	0	0.529	0.615	0.579	0.522	2.986	0.270	0.122	80	386	-26	-21	-0.918	-9	-17	-8	-13	-75
4	1	1	""	"YAR068W"	16280	20230	160	1495	1417	333	80	84	26	100	99	0	2310	2216	539	136	143	40	99	99	0	0.651	0.643	0.641	0.645	1.347	0.632	0.953	208	995	3589	3417	-0.620	1415	2174	1337	2080	0
4	2	1	"HIR1"	"YBL008W"	16470	20230	150	3941	4244	1920	89	92	25	100	100	0	1620	2047	1463	149	154	36	100	100	0	2.619	2.189	2.566	2.467	1.331	1.899	0.866	156	622	5323	6053	1.389	3852	1471	4155	1898	0
4	3	1	"NCL1"	"YBL024W"	16630	20240	150	3692	3623	599	91	93	24	100	100	0	1932	1909	329	151	155	39	100	100	0	2.022	2.009	2.019	2.019	1.146	2.027	0.921	156	607	5382	5290	1.016	3601	1781	3532	1758	0
4	4	1	"ERD2"	"YBL040C"	16800	20250	150	1570	1549	353	93	96	26	100	100	0	2112	2081	472	155	159	40	100	100	0	0.755	0.756	0.759	0.758	1.268	0.735	0.921	156	594	3434	3382	-0.406	1477	1957	1456	1926	0
4	5	1	"PTC3"	"YBL056W"	16970	20250	150	1176	1356	573	94	98	25	100	100	0	1918	2189	920	158	164	41	100	100	0	0.615	0.621	0.622	0.623	1.239	0.608	0.929	156	578	2842	3293	-0.702	1082	1760	1262	2031	0
4	6	1	"RPS8A"	"YBL072C"	17140	20240	150	908	922	122	92	95	22	100	100	0	1947	1960	305	159	165	38	100	100	0	0.456	0.461	0.466	0.463	1.169	0.444	0.925	156	581	2604	2631	-1.132	816	1788	830	1801	0
4	7	1	""	"YAR073W"	17310	20240	150	5678	5509	925	89	92	23	100	100	0	5562	5412	1042	154	158	36	100	100	0	1.033	1.031	1.030	1.050	1.302	1.011	0.937	156	570	10997	10678	0.047	5589	5408	5420	5258	0
4	8	1	""	"YBL012C"	17480	20250	150	1165	1211	511	88	92	27	99	99	0	1534	1607	643	153	158	40	100	100	0	0.780	0.772	0.796	0.747	1.451	0.769	0.945	156	541	2458	2577	-0.359	1077	1381	1123	1454	0
4	9	1	""	"YBL028C"	17650	20250	150	566	686	363	79	85	26	99	99	0	1028	1160	510	146	151	40	100	100	0	0.552	0.599	0.573	0.558	1.464	0.617	0.919	156	565	1369	1621	-0.857	487	882	607	1014	0
4	10	1	""	"YBL044W"	17820	20250	130	358	612	557	75	79	25	100	100	0	748	1185	962	139	141	34	100	100	0	0.465	0.513	0.467	0.472	1.434	0.530	0.866	120	436	892	1583	-1.106	283	609	537	1046	0
4	11	1	""	"YBL060W"	17990	20240	150	1846	1839	236	81	84	22	100	100	0	3979	3982	532	143	146	31	100	100	0	0.460	0.458	0.459	0.459	1.115	0.449	0.940	156	587	5601	5597	-1.120	1765	3836	1758	3839	0
4	12	1	"ILS1"	"YBL076C"	18160	20240	150	2033	2126	760	79	81	19	100	100	0	3824	4008	1366	138	140	28	100	100	0	0.530	0.529	0.530	0.525	1.183	0.524	0.958	156	587	5640	5917	-0.916	1954	3686	2047	3870	0
4	13	1	"POP4"	"YBR257W"	18330	20250	150	1584	1626	369	76	79	21	100	100	0	3202	3374	706	135	139	31	100	100	0	0.492	0.479	0.478	0.475	1.171	0.474	0.942	156	620	4575	4789	-1.024	1508	3067	1550	3239	0
4	14	1	""	"YBR273C"	18500	20240	150	1181	1256	286	74	77	19	100	100	0	3597	3777	811	135	139	31	100	100	0	0.320	0.325	0.321	0.324	1.127	0.317	0.943	156	687	4569	4824	-1.645	1107	3462	1182	3642	0
4	15	1	"SNF5"	"YBR289W"	18670	20250	130	479	799	754	71	73	18	100	100	0	909	1478	1370	127	130	25	100	100	0	0.522	0.539	0.503	0.525	1.419	0.530	0.903	120	487	1190	2079	-0.939	408	782	728	1351	0
4	16	1	""	"YCL003W"	18830	20240	150	7576	7710	1695	78	91	44	100	100	0	1690	1698	418	133	138	32	100	100	0	4.816	4.877	4.827	4.971	1.266	4.917	0.936	156	692	9055	9197	2.268	7498	1557	7632	1565	0
4	17	1	""	"YCL020W"	19010	20240	150	15193	14870	2349	84	103	50	100	100	0	20665	20492	3159	139	152	49	100	100	0	0.736	0.726	0.728	0.727	1.211	0.714	0.940	156	655	35635	35139	-0.442	15109	20526	14786	20353	0
4	18	1	""	"YCL036W"	19180	20230	150	2921	3023	725	77	88	40	100	100	0	3957	4128	1037	137	152	52	100	100	0	0.745	0.738	0.737	0.738	1.335	0.720	0.932	156	623	6664	6937	-0.426	2844	3820	2946	3991	0
4	19	1	""	"YBR261C"	19350	20230	150	1298	1278	245	68	84	100	99	99	0	2555	2603	539	128	147	129	100	100	0	0.507	0.489	0.494	0.487	1.354	0.471	0.921	156	678	3657	3685	-0.981	1230	2427	1210	2475	0
4	20	1	""	"YBR277C"	19530	20240	130	926	856	281	61	64	31	100	100	0	1890	1763	555	120	124	44	100	100	0	0.489	0.484	0.493	0.481	1.466	0.458	0.890	120	463	2635	2438	-1.033	865	1770	795	1643	0
4	21	1	""	"YBR293W"	19680	20230	150	3427	3372	766	63	65	22	100	100	0	3588	3571	841	121	124	36	100	100	0	0.970	0.959	0.952	0.964	1.409	0.946	0.916	156	612	6831	6759	-0.044	3364	3467	3309	3450	0
4	22	1	"CWH36"	"YCL007C"	19840	20230	150	2183	1869	1049	67	71	28	100	100	0	1863	1608	878	123	129	41	98	94	0	1.216	1.213	1.181	1.201	1.793	1.215	0.923	156	588	3856	3287	0.282	2116	1740	1802	1485	0
4	23	1	""	"YCL024W"	20010	20240	150	4014	3535	1436	68	75	36	99	99	0	5605	4875	2104	123	134	61	97	94	0	0.720	0.730	0.723	0.791	1.510	0.701	0.952	156	547	9428	8219	-0.474	3946	5482	3467	4752	0
4	24	1	"GLK1"	"YCL040W"	20190	20230	160	1037	1000	264	54	60	34	100	99	0	2232	2124	636	109	120	52	97	97	0	0.463	0.469	0.462	0.492	1.554	0.449	0.947	208	956	3106	2961	-1.111	983	2123	946	2015	0
4	1	2	""	"YDL124W"	16260	20430	150	391	402	84	69	76	39	100	100	0	1682	1792	406	126	132	45	100	100	0	0.207	0.200	0.197	0.199	1.176	0.191	0.925	156	726	1878	1999	-2.273	322	1556	333	1666	0
4	2	2	""	"YDL139C"	16450	20440	140	382	387	84	74	84	52	99	98	0	1681	1730	391	131	143	76	100	100	0	0.199	0.196	0.199	0.194	1.320	0.189	0.873	156	408	1858	1912	-2.331	308	1550	313	1599	0
4	3	2	"CLB3"	"YDL155W"	16620	20450	140	849	806	206	75	76	18	100	100	0	2440	2389	572	131	133	26	100	100	0	0.335	0.324	0.328	0.319	1.291	0.319	0.930	156	369	3083	2989	-1.577	774	2309	731	2258	0
4	4	2	"GLT1"	"YDL171C"	16790	20430	130	526	992	949	75	76	17	100	100	0	1103	1819	1624	135	137	24	100	100	0	0.466	0.545	0.497	0.510	1.471	0.553	0.899	120	347	1419	2601	-1.102	451	968	917	1684	0
4	5	2	""	"YDL187C"	16960	20430	130	439	432	88	79	80	18	100	100	0	1241	1215	194	141	142	26	100	100	0	0.327	0.329	0.337	0.323	1.313	0.318	0.882	120	350	1460	1427	-1.611	360	1100	353	1074	0
4	6	2	""	"YDL203C"	17120	20440	140	4086	3832	1195	81	83	22	100	100	0	4374	4212	1236	144	147	32	100	99	0	0.947	0.922	0.924	0.918	1.445	0.919	0.927	156	363	8235	7819	-0.079	4005	4230	3751	4068	0
4	7	2	"VCX1"	"YDL128W"	17290	20430	140	2194	2197	704	80	81	22	100	100	0	2886	2898	934	138	141	31	100	99	0	0.769	0.767	0.766	0.774	1.540	0.754	0.917	156	334	4862	4877	-0.378	2114	2748	2117	2760	0
4	8	2	"CCT4"	"YDL143W"	17460	20420	130	1731	1722	309	79	80	21	100	100	0	3372	3475	707	139	140	29	100	100	0	0.511	0.493	0.485	0.496	1.178	0.472	0.933	120	278	4885	4979	-0.969	1652	3233	1643	3336	0
4	9	2	"STE7"	"YDL159W"	17630	20430	140	1792	1613	610	71	76	21	100	100	0	4644	4055	1562	132	135	30	100	99	0	0.381	0.393	0.386	0.409	1.754	0.382	0.941	156	251	6233	5465	-1.391	1721	4512	1542	3923	0
4	10	2	""	"YDL175C"	17800	20430	140	6073	5823	1564	72	74	17	100	100	0	2678	2626	773	131	132	28	100	100	0	2.356	2.305	2.307	2.397	1.545	2.307	0.940	156	277	8548	8246	1.236	6001	2547	5751	2495	0
4	11	2	"RPL35A"	"YDL191W"	17970	20430	140	2749	2575	708	79	80	17	100	100	0	1566	1474	442	139	140	28	98	98	0	1.871	1.870	1.859	1.971	1.702	1.859	0.930	156	305	4097	3831	0.904	2670	1427	2496	1335	0
4	12	2	"GLE1"	"YDL207W"	18140	20430	140	1657	1651	486	79	82	22	100	100	0	3924	3905	1134	138	139	29	100	99	0	0.417	0.417	0.417	0.420	1.455	0.405	0.932	156	346	5364	5339	-1.263	1578	3786	1572	3767	0
4	13	2	"HSP78"	"YDR258C"	18300	20430	110	1287	1550	725	80	85	24	100	100	0	2026	2474	1137	140	145	37	100	100	0	0.640	0.630	0.622	0.633	1.366	0.627	0.863	80	321	3093	3804	-0.644	1207	1886	1470	2334	0
4	14	2	""	"YDR274C"	18470	20420	110	763	779	149	81	86	24	100	100	0	1427	1474	300	140	150	45	100	100	0	0.530	0.523	0.537	0.524	1.189	0.504	0.910	80	354	1969	2032	-0.916	682	1287	698	1334	0
4	15	2	""	"YDR290W"	18640	20420	110	1368	1336	407	74	78	29	100	100	0	2076	2194	934	130	136	41	100	100	0	0.665	0.611	0.611	0.651	1.558	0.553	0.867	80	348	3240	3326	-0.589	1294	1946	1262	2064	0
4	16	2	""	"YDR306C"	18810	20420	100	524	642	341	79	94	46	100	100	0	673	861	601	130	135	36	100	100	0	0.820	0.770	0.736	0.851	1.977	0.622	0.641	80	341	988	1294	-0.287	445	543	563	731	0
4	17	2	"MRPL35"	"YDR322W"	18990	20420	100	3021	3040	776	124	129	58	100	100	0	2682	2837	974	151	171	70	100	100	0	1.145	1.086	1.098	1.111	1.307	1.048	0.857	80	312	5428	5602	0.195	2897	2531	2916	2686	0
4	18	2	""	"YDR338C"	19150	20410	110	5770	5595	1660	106	119	62	100	100	0	2681	2983	1374	161	179	69	100	100	0	2.248	1.945	2.066	2.091	1.460	1.865	0.821	80	337	8184	8311	1.168	5664	2520	5489	2822	0
4	19	2	""	"YDR262W"	19300	20410	110	1837	1896	1093	77	122	165	96	86	0	2360	2468	1454	140	192	224	95	87	0	0.793	0.781	0.803	0.812	1.675	0.760	0.886	80	380	3980	4147	-0.335	1760	2220	1819	2328	0
4	20	2	""	"YDR278C"	19490	20420	130	1435	1404	340	65	107	153	100	100	0	1582	1602	436	130	181	211	100	100	0	0.944	0.910	0.893	0.917	1.286	0.888	0.910	120	434	2822	2811	-0.084	1370	1452	1339	1472	0
4	21	2	"DPL1"	"YDR294C"	19660	20420	130	735	776	548	70	76	36	89	85	0	2480	2304	1584	126	137	50	91	86	0	0.282	0.324	0.318	0.320	1.789	0.320	0.862	120	316	3019	2884	-1.824	665	2354	706	2178	0
4	22	2	"SUM1"	"YDR310C"	19830	20420	130	5647	4997	2040	75	78	30	100	100	0	4375	4167	1706	125	132	39	100	100	0	1.311	1.218	1.201	1.226	1.523	1.223	0.914	120	289	9822	8964	0.391	5572	4250	4922	4042	0
4	23	2	""	"YDR326C"	20000	20410	120	4005	3974	1113	73	81	36	100	100	0	4567	4413	1491	132	141	59	100	100	0	0.887	0.911	0.914	0.944	1.322	0.875	0.910	120	296	8367	8182	-0.174	3932	4435	3901	4281	0
4	24	2	"HXT7"	"YDR342C"	20170	20410	120	2525	2484	794	63	68	32	100	100	0	5553	5309	1930	123	132	51	100	100	0	0.453	0.467	0.468	0.480	1.254	0.423	0.875	120	417	7892	7607	-1.141	2462	5430	2421	5186	0
4	1	3	"FAA2"	"YER015W"	16250	20600	100	1627	1956	1082	70	81	53	100	100	0	1400	1847	1383	124	137	79	100	100	0	1.220	1.095	1.209	1.197	1.456	0.957	0.809	80	416	2833	3609	0.287	1557	1276	1886	1723	0
4	2	3	""	"YER030W"	16440	20600	110	1831	1912	800	72	90	67	100	100	0	2255	2406	1024	128	142	85	100	100	0	0.827	0.808	0.809	0.802	1.250	0.799	0.946	80	368	3886	4118	-0.274	1759	2127	1840	2278	0
4	3	3	""	"YER045C"	16600	20600	100	1133	1572	886	74	81	37	100	100	0	1699	2267	1345	129	131	26	100	100	0	0.675	0.701	0.709	0.720	1.316	0.669	0.912	80	282	2629	3636	-0.568	1059	1570	1498	2138	0
4	4	3	"FCY21"	"YER060W"	16770	20600	110	1387	1828	1064	74	75	18	100	100	0	1544	2188	1473	131	133	24	100	100	0	0.929	0.853	0.892	0.894	1.349	0.788	0.869	80	331	2726	3811	-0.106	1313	1413	1754	2057	0
4	5	3	"RPS24A"	"YER074W"	16930	20600	110	1249	1802	1279	75	75	18	100	100	0	1752	2548	1879	134	136	27	100	100	0	0.726	0.715	0.725	0.726	1.440	0.686	0.891	80	362	2792	4141	-0.463	1174	1618	1727	2414	0
4	6	3	"PTC2"	"YER089C"	17110	20600	80	948	1243	1073	78	81	27	100	100	0	970	1866	1839	138	143	43	100	100	0	1.046	0.674	0.723	0.761	1.731	0.595	0.826	52	223	1702	2893	0.064	870	832	1165	1728	0
4	7	3	"SBH2"	"YER019C-A"	17270	20590	110	777	1009	570	81	83	24	100	100	0	1118	1532	904	140	143	43	100	100	0	0.712	0.667	0.653	0.678	1.339	0.642	0.920	80	293	1674	2320	-0.491	696	978	928	1392	0
4	8	3	""	"YER034W"	17450	20600	120	899	1142	767	87	87	24	100	100	0	1628	2059	1347	143	145	32	100	100	0	0.547	0.551	0.540	0.526	1.326	0.547	0.921	120	269	2297	2971	-0.871	812	1485	1055	1916	0
4	9	3	""	"YER049W"	17610	20600	130	5172	5008	1696	88	87	24	100	100	0	4800	4614	1530	143	144	32	100	100	0	1.092	1.100	1.107	1.094	1.195	1.102	0.957	120	202	9741	9391	0.127	5084	4657	4920	4471	0
4	10	3	"THO1"	"YER063W"	17770	20600	120	985	1029	442	80	80	20	100	100	0	2062	2154	832	132	136	35	100	100	0	0.469	0.469	0.465	0.452	1.261	0.474	0.945	120	211	2835	2971	-1.093	905	1930	949	2022	0
4	11	3	""	"YER078C"	17950	20590	100	978	1550	1078	84	86	20	100	100	0	2306	3200	2016	142	145	35	100	100	0	0.413	0.479	0.432	0.443	1.431	0.484	0.876	80	224	3058	4524	-1.275	894	2164	1466	3058	0
4	12	3	""	"YER093C"	18110	20590	100	1195	1801	1357	75	80	28	100	100	0	2165	3174	2508	130	134	34	100	100	0	0.550	0.567	0.559	0.561	1.471	0.535	0.880	80	285	3155	4770	-0.862	1120	2035	1726	3044	0
4	13	3	""	"YGL067W"	18290	20590	110	1952	2494	1350	73	78	27	100	100	0	2914	3557	1906	126	132	39	100	100	0	0.674	0.706	0.678	0.702	1.298	0.696	0.934	80	351	4667	5852	-0.569	1879	2788	2421	3431	0
4	14	3	"SCY1"	"YGL083W"	18460	20590	130	2211	2088	731	75	80	27	100	100	0	4697	4526	1637	130	141	60	100	100	0	0.468	0.458	0.454	0.459	1.328	0.446	0.944	120	413	6703	6409	-1.096	2136	4567	2013	4396	0
4	15	3	""	"YGL099W"	18630	20580	130	1707	1731	781	67	74	31	100	100	0	3535	3684	1607	121	130	45	100	100	0	0.480	0.467	0.461	0.457	1.288	0.460	0.940	120	350	5054	5227	-1.058	1640	3414	1664	3563	0
4	16	3	"SNF4"	"YGL115W"	18790	20590	130	1558	1558	627	66	70	26	100	100	0	3496	3402	1274	121	123	31	100	100	0	0.442	0.455	0.449	0.444	1.314	0.451	0.948	120	317	4867	4773	-1.178	1492	3375	1492	3281	0
4	17	3	""	"YGL131C"	18960	20580	140	5405	4958	2350	76	98	113	100	100	0	4934	4424	2171	130	161	189	100	99	0	1.109	1.137	1.166	1.175	1.295	1.125	0.946	156	344	10133	9176	0.150	5329	4804	4882	4294	0
4	18	3	"RPL9A"	"YGL147C"	19130	20590	120	1613	1709	1036	75	106	127	96	92	0	3879	3647	2003	133	173	202	95	89	0	0.411	0.465	0.443	0.507	1.843	0.464	0.884	120	324	5284	5148	-1.284	1538	3746	1634	3514	0
4	19	3	"RCS1"	"YGL071W"	19310	20590	100	879	978	566	72	129	173	97	81	0	1436	1647	953	127	171	196	97	92	0	0.617	0.596	0.580	0.616	1.757	0.580	0.897	80	356	2116	2426	-0.698	807	1309	906	1520	0
4	20	3	"MMS2"	"YGL087C"	19470	20570	90	994	969	473	63	99	129	100	92	0	2270	2272	1131	113	151	157	100	100	0	0.432	0.420	0.427	0.417	1.552	0.399	0.849	52	281	3088	3065	-1.212	931	2157	906	2159	0
4	21	3	"RPL28"	"YGL103W"	19640	20590	130	884	889	227	60	72	47	100	100	0	2460	2498	644	112	135	105	100	100	0	0.351	0.347	0.345	0.346	1.229	0.337	0.940	120	321	3172	3215	-1.511	824	2348	829	2386	0
4	22	3	"ABC1"	"YGL119W"	19810	20580	140	1372	1275	452	67	72	43	100	100	0	3703	3390	1268	118	122	39	100	98	0	0.364	0.369	0.369	0.384	1.415	0.360	0.955	156	244	4890	4480	-1.458	1305	3585	1208	3272	0
4	23	3	"RPL1B"	"YGL135W"	19980	20580	120	647	657	248	65	72	40	100	100	0	1821	1806	645	123	127	38	100	100	0	0.343	0.352	0.355	0.351	1.329	0.345	0.914	120	279	2280	2275	-1.545	582	1698	592	1683	0
4	24	3	"NUT1"	"YGL151W"	20160	20590	130	3835	4013	2200	57	83	238	98	95	0	2698	2651	1444	116	131	139	97	93	0	1.463	1.561	1.589	1.601	1.725	1.575	0.915	120	518	6360	6491	0.549	3778	2582	3956	2535	0
4	1	4	"BUB1"	"YGR188C"	16230	20770	100	953	1656	1309	74	81	34	100	100	0	1200	2308	1831	129	142	63	100	100	0	0.821	0.726	0.703	0.745	1.766	0.691	0.778	80	408	1950	3761	-0.285	879	1071	1582	2179	0
4	2	4	"ADE3"	"YGR204W"	16400	20770	110	1673	1675	551	77	102	87	100	100	0	2779	2747	916	139	168	107	100	100	0	0.605	0.613	0.591	0.619	1.354	0.586	0.884	80	445	4236	4206	-0.726	1596	2640	1598	2608	0
4	3	4	"MRPL9"	"YGR220C"	16580	20760	110	2521	2908	1527	71	84	65	100	100	0	1508	2158	1615	128	133	38	100	100	0	1.775	1.398	1.741	1.747	1.689	1.234	0.818	80	397	3830	4867	0.828	2450	1380	2837	2030	0
4	4	4	""	"YGR236C"	16760	20780	140	2242	2048	1083	74	83	41	100	100	0	1421	1429	799	129	140	56	98	98	0	1.678	1.518	1.523	1.593	1.641	1.512	0.886	156	462	3460	3274	0.747	2168	1292	1974	1300	0
4	5	4	"GCN5"	"YGR252W"	16920	20760	110	3441	3256	1072	78	90	48	100	100	0	4456	4347	1663	135	152	67	98	97	0	0.778	0.755	0.761	0.863	2.031	0.722	0.861	80	302	7684	7390	-0.362	3363	4321	3178	4212	0
4	6	4	""	"YGR268C"	17070	20750	130	2522	2358	756	78	86	41	100	100	0	4050	3637	1184	138	149	59	100	100	0	0.625	0.652	0.646	0.656	1.225	0.627	0.925	120	395	6356	5779	-0.679	2444	3912	2280	3499	0
4	7	4	"TDH3"	"YGR192C"	17240	20770	140	4251	3981	1535	80	82	27	100	100	0	2576	2450	961	137	140	42	100	100	0	1.710	1.687	1.722	1.691	1.434	1.697	0.913	156	363	6610	6214	0.774	4171	2439	3901	2313	0
4	8	4	"SER2"	"YGR208W"	17420	20750	140	2039	1875	589	85	87	27	100	99	0	2952	2802	727	142	147	46	100	100	0	0.695	0.673	0.683	0.630	1.587	0.677	0.918	156	309	4764	4450	-0.524	1954	2810	1790	2660	0
4	9	4	""	"YGR224W"	17580	20760	120	1438	1398	416	80	85	27	100	100	0	4291	4163	1074	140	152	55	100	100	0	0.327	0.328	0.323	0.322	1.277	0.317	0.891	120	242	5509	5341	-1.612	1358	4151	1318	4023	0
4	10	4	"PFK1"	"YGR240C"	17750	20750	140	3027	2596	1253	79	90	56	99	99	0	5738	5250	2381	134	147	59	99	99	0	0.526	0.492	0.493	0.480	1.452	0.490	0.929	156	309	8552	7633	-0.927	2948	5604	2517	5116	0
4	11	4	"GND2"	"YGR256W"	17920	20740	140	5531	5262	1459	84	104	69	100	100	0	3385	3243	1223	144	165	75	100	99	0	1.681	1.671	1.728	1.765	1.398	1.607	0.912	156	366	8688	8277	0.749	5447	3241	5178	3099	0
4	12	4	""	"YGR272C"	18080	20750	130	3609	3549	532	76	103	76	100	100	0	1536	1527	382	133	168	109	100	100	0	2.518	2.491	2.529	2.578	1.258	2.462	0.917	120	411	4936	4867	1.332	3533	1403	3473	1394	0
4	13	4	""	"YHR218W"	18270	20760	130	13784	13595	2638	67	84	64	100	100	0	20764	20777	2752	120	147	109	100	100	0	0.664	0.655	0.663	0.645	1.225	0.661	0.928	120	452	34361	34185	-0.590	13717	20644	13528	20657	0
4	14	4	""	"YIL015C-A"	18430	20750	110	1578	1619	521	65	70	29	100	100	0	2375	2279	895	120	134	83	100	100	0	0.671	0.720	0.733	0.750	1.290	0.659	0.898	80	341	3768	3713	-0.576	1513	2255	1554	2159	0
4	15	4	"SSM4"	"YIL030C"	18610	20760	130	2988	3346	1455	65	74	46	100	100	0	2855	3054	1301	119	132	81	100	100	0	1.068	1.118	1.134	1.124	1.337	1.120	0.917	120	378	5659	6216	0.095	2923	2736	3281	2935	0
4	16	4	"MET30"	"YIL046W"	18770	20760	140	1624	1493	563	64	72	34	99	98	0	3537	3211	1237	117	131	59	99	98	0	0.456	0.462	0.456	0.482	1.837	0.445	0.909	156	344	4980	4523	-1.132	1560	3420	1429	3094	0
4	17	4	"ARC15"	"YIL062C"	18950	20760	130	644	603	173	63	91	122	98	91	0	2421	2300	485	116	156	197	100	100	0	0.252	0.247	0.250	0.235	1.411	0.247	0.886	120	336	2886	2724	-1.988	581	2305	540	2184	0
4	18	4	"THS1"	"YIL078W"	19120	20740	150	1899	2661	1786	61	91	126	98	96	0	2585	3385	2178	113	152	202	97	94	0	0.744	0.795	0.830	0.814	2.019	0.786	0.808	156	343	4310	5872	-0.428	1838	2472	2600	3272	0
4	19	4	""	"YIL003W"	19290	20760	140	3023	4134	3263	68	113	153	97	90	0	926	1124	860	113	134	124	78	66	0	3.635	4.022	3.878	4.110	2.834	4.399	0.757	156	344	3768	5077	1.862	2955	813	4066	1011	0
4	20	4	"RPL2B"	"YIL018W"	19460	20760	130	3207	3141	550	64	100	141	100	100	0	2980	2944	531	109	132	134	100	100	0	1.095	1.085	1.085	1.082	1.311	1.078	0.868	120	378	6014	5912	0.131	3143	2871	3077	2835	0
4	21	4	"CAP2"	"YIL034C"	19630	20750	130	1683	1715	279	59	62	26	100	100	0	4339	4420	873	113	126	94	100	100	0	0.384	0.384	0.385	0.389	1.252	0.359	0.873	120	343	5850	5963	-1.380	1624	4226	1656	4307	0
4	22	4	"PCL7"	"YIL050W"	19800	20760	140	1247	1180	426	63	70	42	96	95	0	3231	2979	1083	120	123	30	99	99	0	0.381	0.391	0.383	0.393	1.943	0.372	0.889	156	297	4295	3976	-1.394	1184	3111	1117	2859	0
4	23	4	"RNR3"	"YIL066C"	19960	20750	140	3590	3321	1151	65	73	45	100	100	0	5882	5334	1949	118	123	30	100	100	0	0.612	0.624	0.628	0.664	1.654	0.605	0.918	156	258	9289	8472	-0.709	3525	5764	3256	5216	0
4	24	4	""	"YIL082W-A"	20140	20760	140	675	838	573	58	82	233	87	55	0	1080	1414	938	115	129	136	99	96	0	0.639	0.600	0.588	0.583	1.467	0.626	0.789	156	538	1582	2079	-0.645	617	965	780	1299	0
4	1	5	""	"YJL162C"	16220	20930	110	1259	1291	373	73	81	34	100	100	0	2804	2767	935	129	148	65	100	100	0	0.443	0.462	0.482	0.470	1.241	0.428	0.919	80	422	3861	3856	-1.173	1186	2675	1218	2638	0
4	2	5	""	"YJL178C"	16390	20940	110	1203	1202	257	76	93	67	100	100	0	1892	1863	467	135	163	95	100	100	0	0.641	0.652	0.632	0.663	1.279	0.629	0.919	80	369	2884	2854	-0.641	1127	1757	1126	1728	0
4	3	5	"CDC6"	"YJL194W"	16570	20930	100	627	661	215	70	73	24	100	100	0	1066	1068	380	129	137	40	100	100	0	0.594	0.629	0.642	0.646	1.419	0.597	0.878	80	343	1494	1530	-0.750	557	937	591	939	0
4	4	5	"PEX2"	"YJL210W"	16730	20940	110	755	774	225	71	74	23	100	100	0	1866	1898	515	126	132	38	100	100	0	0.393	0.397	0.402	0.394	1.246	0.394	0.903	80	299	2424	2475	-1.347	684	1740	703	1772	0
4	5	5	"MPP10"	"YJR002W"	16900	20930	110	2396	2385	802	76	85	45	100	100	0	1137	1158	483	129	143	63	100	100	0	2.302	2.244	2.350	2.409	1.330	2.151	0.909	80	376	3328	3338	1.203	2320	1008	2309	1029	0
4	6	5	"ESS1"	"YJR017C"	17070	20930	90	1056	1066	319	74	75	17	100	100	0	1269	1278	407	129	131	29	100	100	0	0.861	0.863	0.876	0.871	1.292	0.812	0.889	52	250	2122	2141	-0.215	982	1140	992	1149	0
4	7	5	"QCR8"	"YJL166W"	17230	20920	140	1969	1711	871	77	79	21	99	99	0	1284	1195	629	132	135	31	98	98	0	1.642	1.537	1.590	1.556	1.648	1.505	0.933	156	328	3044	2697	0.716	1892	1152	1634	1063	0
4	8	5	""	"YJL182C"	17420	20940	120	839	796	197	81	85	26	100	100	0	1216	1160	257	141	153	87	100	100	0	0.705	0.702	0.702	0.692	1.179	0.696	0.913	120	292	1833	1734	-0.504	758	1075	715	1019	0
4	9	5	""	"YJL198W"	17580	20920	110	3104	3087	994	75	79	28	100	100	0	5734	5504	1948	134	153	90	100	100	0	0.541	0.561	0.556	0.588	1.327	0.533	0.941	80	314	8629	8382	-0.887	3029	5600	3012	5370	0
4	10	5	"HXT8"	"YJL214W"	17750	20930	110	1207	1734	986	66	73	40	100	100	0	2983	3855	2044	118	133	52	100	100	0	0.398	0.446	0.426	0.437	1.311	0.442	0.916	80	341	4006	5405	-1.328	1141	2865	1668	3737	0
4	11	5	"HYS2"	"YJR006W"	17910	20920	110	5677	5593	1588	69	92	72	100	100	0	5171	5055	1922	124	147	72	100	100	0	1.111	1.120	1.134	1.192	1.300	1.069	0.952	80	369	10655	10455	0.152	5608	5047	5524	4931	0
4	12	5	"REC107"	"YJR021C"	18090	20930	100	2635	2632	839	68	97	79	100	100	0	4666	4678	1247	126	174	137	100	100	0	0.565	0.563	0.557	0.550	1.259	0.567	0.942	80	327	7107	7116	-0.823	2567	4540	2564	4552	0
4	13	5	"APE2"	"YKL157W"	18260	20920	110	2770	2771	489	61	82	71	100	100	0	5100	4963	1142	118	154	132	100	100	0	0.544	0.559	0.546	0.572	1.223	0.532	0.948	80	352	7691	7555	-0.879	2709	4982	2710	4845	0
4	14	5	"SNU114"	"YKL173W"	18430	20920	100	1277	1258	425	66	78	53	100	100	0	2394	2365	874	122	135	71	100	100	0	0.533	0.531	0.542	0.544	1.373	0.505	0.909	80	376	3483	3435	-0.908	1211	2272	1192	2243	0
4	15	5	"HYM1"	"YKL189W"	18600	20930	100	2111	2077	519	66	82	54	100	100	0	1804	1907	556	119	129	50	100	100	0	1.214	1.125	1.165	1.138	1.255	1.111	0.910	80	340	3730	3799	0.279	2045	1685	2011	1788	0
4	16	5	"LOS1"	"YKL205W"	18770	20920	110	1895	2290	1300	61	72	36	100	100	0	2959	3595	2088	117	132	60	100	100	0	0.645	0.641	0.628	0.658	1.361	0.624	0.939	80	342	4676	5707	-0.632	1834	2842	2229	3478	0
4	17	5	""	"YKL221W"	18940	20920	110	2914	2974	717	59	80	83	100	100	0	5355	5445	1501	111	135	99	100	100	0	0.544	0.546	0.535	0.555	1.301	0.523	0.920	80	439	8099	8249	-0.877	2855	5244	2915	5334	0
4	18	5	""	"YKR012C"	19130	20940	130	1184	1187	839	56	70	59	98	91	0	1244	1310	1065	103	111	56	93	87	0	0.989	0.937	1.036	1.069	2.013	0.844	0.821	120	334	2269	2338	-0.017	1128	1141	1131	1207	0
4	19	5	""	"YKL161C"	19280	20920	120	1100	1254	838	64	70	32	99	97	0	2999	2987	1341	110	116	36	99	99	0	0.359	0.414	0.362	0.376	1.976	0.416	0.661	120	255	3925	4067	-1.480	1036	2889	1190	2877	0
4	20	5	""	"YKL177W"	19450	20920	100	878	992	409	60	62	18	100	100	0	1016	1169	585	109	112	23	100	100	0	0.902	0.879	0.899	0.904	1.440	0.689	0.679	80	288	1725	1992	-0.149	818	907	932	1060	0
4	21	5	"SDS22"	"YKL193C"	19610	20910	110	624	929	765	55	58	16	100	100	0	1432	2004	1520	114	117	26	100	100	0	0.432	0.462	0.462	0.453	1.268	0.479	0.857	80	343	1887	2764	-1.212	569	1318	874	1890	0
4	22	5	"STE6"	"YKL209C"	19790	20920	110	1606	1614	454	67	108	129	100	100	0	1771	1720	504	127	195	246	100	100	0	0.936	0.971	1.026	0.985	1.409	0.953	0.873	80	342	3183	3140	-0.095	1539	1644	1547	1593	0
4	23	5	""	"YKL225W"	19960	20920	100	3695	3997	1580	89	276	448	100	98	0	3312	3294	1412	147	396	633	97	95	0	1.139	1.242	1.300	1.270	1.342	1.215	0.896	80	270	6771	7055	0.188	3606	3165	3908	3147	0
4	24	5	""	"YKR016W"	20110	20920	150	4151	4139	2202	60	146	334	96	94	0	2006	2106	1154	116	223	454	92	80	0	2.165	2.050	2.079	2.236	1.763	2.008	0.875	156	511	5981	6069	1.114	4091	1890	4079	1990	0
4	1	6	""	"YLR143W"	16200	21100	140	3859	3858	709	71	77	30	100	100	0	2940	2929	562	123	138	58	100	100	0	1.345	1.350	1.352	1.356	1.199	1.353	0.951	156	541	6605	6593	0.427	3788	2817	3787	2806	0
4	2	6	""	"YLR159W"	16380	21100	140	2751	2773	767	70	74	22	100	100	0	3413	3475	927	122	131	41	100	100	0	0.815	0.806	0.829	0.803	1.298	0.797	0.928	156	314	5972	6056	-0.296	2681	3291	2703	3353	0
4	3	6	"CBF5"	"YLR175W"	16550	21100	150	2637	2623	579	72	75	21	100	100	0	3401	3476	726	128	135	38	100	100	0	0.784	0.762	0.776	0.755	1.263	0.761	0.932	156	310	5838	5899	-0.352	2565	3273	2551	3348	0
4	4	6	"PEX13"	"YLR191W"	16720	21100	140	3139	2930	935	70	73	22	100	100	0	2920	2641	890	127	133	38	98	97	0	1.099	1.138	1.131	1.249	1.910	1.126	0.932	156	317	5862	5374	0.136	3069	2793	2860	2514	0
4	5	6	"HRD3"	"YLR207W"	16890	21110	130	2107	2079	457	69	72	19	100	100	0	4113	4018	828	124	126	28	100	100	0	0.511	0.516	0.513	0.515	1.135	0.505	0.951	120	326	6027	5904	-0.969	2038	3989	2010	3894	0
4	6	6	"IFH1"	"YLR223C"	17060	21090	140	3145	2973	1231	76	78	19	100	100	0	5310	5199	2097	131	134	29	99	99	0	0.593	0.572	0.571	0.599	1.828	0.566	0.947	156	370	8248	7965	-0.755	3069	5179	2897	5068	0
4	7	6	"ASP3-1"	"YLR155C"	17230	21100	130	1245	1233	270	76	78	19	100	100	0	2352	2347	580	133	133	28	100	100	0	0.527	0.523	0.530	0.526	1.207	0.503	0.943	120	296	3388	3371	-0.925	1169	2219	1157	2214	0
4	8	6	""	"YLR171W"	17400	21100	140	6064	5778	1823	78	82	24	100	100	0	2787	2686	884	136	145	80	99	98	0	2.258	2.235	2.207	2.343	1.633	2.247	0.932	156	302	8637	8250	1.175	5986	2651	5700	2550	0
4	9	6	""	"YLR187W"	17560	21090	130	2073	2014	389	74	76	25	100	100	0	1969	1924	342	131	141	82	100	100	0	1.088	1.082	1.092	1.085	1.187	1.067	0.943	120	323	3837	3733	0.121	1999	1838	1940	1793	0
4	10	6	"MSS51"	"YLR203C"	17730	21090	130	973	980	123	63	66	18	100	100	0	2836	2872	447	115	121	32	100	100	0	0.334	0.333	0.331	0.334	1.141	0.317	0.935	120	389	3631	3674	-1.580	910	2721	917	2757	0
4	11	6	""	"YLR219W"	17900	21090	130	3446	3421	540	60	63	17	100	100	0	2807	2732	508	111	116	27	100	100	0	1.256	1.282	1.253	1.302	1.225	1.257	0.957	120	387	6082	5982	0.329	3386	2696	3361	2621	0
4	12	6	""	"YLR140W"	18080	21090	140	5362	5194	1559	62	71	41	100	100	0	3069	2946	1029	114	132	93	95	94	0	1.794	1.812	1.805	2.083	2.075	1.787	0.945	156	363	8255	7964	0.843	5300	2955	5132	2832	0
4	13	6	"CYB2"	"YML054C"	18240	21090	140	3668	3337	1620	61	70	50	100	100	0	5198	4563	2103	113	132	104	100	100	0	0.709	0.736	0.721	0.734	1.334	0.741	0.966	156	341	8692	7726	-0.495	3607	5085	3276	4450	0
4	14	6	"POB3"	"YML069W"	18420	21100	120	2158	2656	1589	63	70	32	100	100	0	3443	3901	2195	113	119	35	100	100	0	0.629	0.685	0.679	0.683	1.370	0.688	0.931	120	345	5425	6381	-0.669	2095	3330	2593	3788	0
4	15	6	"TUB1"	"YML085C"	18590	21100	120	1773	2055	1333	61	73	38	99	97	0	3028	3273	2060	110	119	36	99	99	0	0.587	0.630	0.619	0.627	1.434	0.629	0.952	120	318	4630	5157	-0.769	1712	2918	1994	3163	0
4	16	6	"TSL1"	"YML100W"	18750	21090	130	3745	3512	2095	61	76	57	100	100	0	4221	3810	2363	111	131	105	99	97	0	0.896	0.933	0.946	0.996	1.594	0.910	0.931	120	433	7794	7150	-0.158	3684	4110	3451	3699	0
4	17	6	""	"YML114C"	18940	21120	70	1442	1644	1113	60	89	118	100	96	0	1611	2227	1765	110	145	144	100	96	0	0.921	0.748	0.759	0.770	1.612	0.675	0.813	32	183	2883	3701	-0.119	1382	1501	1584	2117	0
4	18	6	"COX14"	"YML129C"	19100	21090	120	1331	1269	598	53	67	86	100	100	0	2320	2148	959	103	114	88	100	99	0	0.576	0.595	0.591	0.589	1.454	0.592	0.923	120	325	3495	3261	-0.795	1278	2217	1216	2045	0
4	19	6	""	"YML058C-A"	19270	21080	130	1654	1632	299	55	57	15	100	100	0	2363	2330	450	106	108	26	100	100	0	0.708	0.709	0.699	0.711	1.209	0.685	0.928	120	282	3856	3801	-0.497	1599	2257	1577	2224	0
4	20	6	"RPL6A"	"YML073C"	19440	21090	130	1420	1506	742	54	57	18	100	100	0	2133	2233	1102	105	107	21	100	100	0	0.674	0.682	0.664	0.687	1.346	0.666	0.910	120	373	3394	3580	-0.570	1366	2028	1452	2128	0
4	21	6	""	"YML089C"	19610	21080	120	904	833	266	54	60	32	100	100	0	1645	1521	490	107	110	25	100	100	0	0.553	0.551	0.535	0.549	1.305	0.535	0.923	120	382	2388	2193	-0.856	850	1538	779	1414	0
4	22	6	"CAC2"	"YML102W"	19770	21080	130	1025	1052	168	65	114	147	100	100	0	3698	3784	693	118	189	247	100	100	0	0.268	0.269	0.269	0.271	1.181	0.254	0.910	120	406	4540	4653	-1.899	960	3580	987	3666	0
4	23	6	""	"YML117W-A"	19950	21090	110	1768	1771	209	80	255	428	100	100	0	3179	3241	510	133	373	606	100	100	0	0.554	0.544	0.542	0.547	1.151	0.507	0.892	80	310	4734	4799	-0.852	1688	3046	1691	3108	0
4	24	6	""	"YML133C"	20130	21080	170	13316	12534	5983	60	118	267	100	99	0	15727	14539	6912	116	189	364	100	96	0	0.849	0.865	0.870	0.897	1.420	0.862	0.965	208	846	28867	26897	-0.236	13256	15611	12474	14423	0
4	1	7	""	"YNL134C"	16190	21280	150	1340	1328	207	72	79	30	100	100	0	2525	2533	306	126	135	50	100	100	0	0.529	0.522	0.521	0.517	1.178	0.512	0.935	156	548	3667	3663	-0.920	1268	2399	1256	2407	0
4	2	7	"DCP2"	"YNL118C"	16370	21270	140	2017	1934	498	68	70	18	100	100	0	3047	2907	818	119	125	36	100	99	0	0.666	0.669	0.672	0.700	1.658	0.651	0.930	156	251	4877	4654	-0.587	1949	2928	1866	2788	0
4	3	7	"POL1"	"YNL102W"	16550	21270	130	2762	2892	686	70	72	18	100	100	0	4853	4989	1314	122	126	29	100	100	0	0.569	0.580	0.578	0.588	1.201	0.553	0.935	120	270	7423	7689	-0.813	2692	4731	2822	4867	0
4	4	7	""	"YNL086W"	16720	21270	130	1060	1255	547	68	70	17	100	100	0	1968	2214	935	120	123	28	100	100	0	0.537	0.567	0.555	0.579	1.433	0.554	0.909	120	266	2840	3281	-0.898	992	1848	1187	2094	0
4	5	7	"TOM7"	"YNL070W"	16880	21280	130	1758	1822	704	68	71	18	100	100	0	1684	1905	875	123	125	27	100	100	0	1.083	0.984	1.007	1.015	1.360	0.934	0.929	120	277	3251	3536	0.115	1690	1561	1754	1782	0
4	6	7	"MSG5"	"YNL053W"	17050	21270	130	1335	1352	233	74	76	17	100	100	0	2715	2795	476	130	132	27	100	100	0	0.488	0.480	0.472	0.479	1.173	0.458	0.905	120	335	3846	3943	-1.036	1261	2585	1278	2665	0
4	7	7	"CPT1"	"YNL130C"	17220	21270	130	2536	2522	530	73	74	17	100	100	0	3624	3453	913	127	128	27	100	100	0	0.704	0.736	0.708	0.777	1.606	0.696	0.896	120	326	5960	5775	-0.506	2463	3497	2449	3326	0
4	8	7	""	"YNL114C"	17390	21270	120	1321	1263	418	72	74	20	100	100	0	2855	2667	880	127	128	26	100	99	0	0.458	0.469	0.459	0.478	1.491	0.458	0.943	120	275	3977	3731	-1.127	1249	2728	1191	2540	0
4	9	7	"RAS2"	"YNL098C"	17560	21270	120	2978	2964	488	69	71	20	100	100	0	4530	4492	747	125	126	30	100	100	0	0.660	0.663	0.673	0.664	1.243	0.646	0.921	120	292	7314	7262	-0.599	2909	4405	2895	4367	0
4	10	7	"PMS1"	"YNL082W"	17730	21270	130	6067	6029	1290	60	63	18	100	100	0	4531	4541	889	113	116	28	100	100	0	1.360	1.348	1.375	1.338	1.347	1.359	0.941	120	341	10425	10397	0.443	6007	4418	5969	4428	0
4	11	7	"SUN4"	"YNL066W"	17900	21270	130	2913	2851	552	58	61	15	100	100	0	4549	4565	896	113	114	23	100	100	0	0.644	0.627	0.633	0.626	1.328	0.615	0.925	120	360	7291	7245	-0.636	2855	4436	2793	4452	0
4	12	7	"SFB2"	"YNL049C"	18070	21270	120	3580	3403	1043	58	60	14	100	100	0	5681	5509	1656	111	112	21	100	100	0	0.632	0.620	0.619	0.614	1.310	0.610	0.950	120	333	9092	8743	-0.661	3522	5570	3345	5398	0
4	13	7	""	"YNR004W"	18240	21260	130	3128	2983	510	59	60	14	100	100	0	2906	2753	643	106	110	28	100	100	0	1.096	1.105	1.089	1.127	1.202	1.075	0.937	120	317	5869	5571	0.132	3069	2800	2924	2647	0
4	14	7	""	"YNR020C"	18410	21260	130	2596	2659	419	61	67	56	100	100	0	3271	3359	616	108	118	77	100	100	0	0.801	0.799	0.796	0.806	1.200	0.780	0.942	120	333	5698	5849	-0.319	2535	3163	2598	3251	0
4	15	7	""	"YNR036C"	18580	21260	130	2072	2002	547	59	79	101	100	100	0	3136	3013	898	106	131	175	99	98	0	0.664	0.668	0.673	0.697	1.499	0.646	0.913	120	348	5043	4850	-0.590	2013	3030	1943	2907	0
4	16	7	"POP2"	"YNR052C"	18750	21260	120	650	1039	812	56	66	57	98	95	0	1715	2201	1657	103	119	114	94	90	0	0.368	0.469	0.471	0.483	1.796	0.452	0.886	120	307	2206	3081	-1.440	594	1612	983	2098	0
4	17	7	""	"YNR068C"	18920	21260	140	2565	2383	712	59	78	93	99	99	0	3732	3458	1070	107	129	124	100	98	0	0.691	0.694	0.692	0.708	1.647	0.680	0.939	156	395	6131	5675	-0.533	2506	3625	2324	3351	0
4	18	7	"CSI2"	"YOL007C"	19090	21250	130	9163	9386	1323	56	60	23	100	100	0	4008	4023	638	105	106	26	100	100	0	2.333	2.381	2.355	2.397	1.170	2.390	0.928	120	313	13010	13248	1.222	9107	3903	9330	3918	0
4	19	7	"LRO1"	"YNR008W"	19260	21250	130	9156	9705	1997	60	61	17	100	100	0	3981	4130	999	106	107	24	100	100	0	2.347	2.397	2.366	2.447	1.283	2.392	0.923	120	336	12971	13669	1.231	9096	3875	9645	4024	0
4	20	7	""	"YNR024W"	19430	21260	120	6176	6005	1234	56	59	18	100	100	0	2560	2467	555	103	105	20	100	100	0	2.491	2.516	2.477	2.544	1.279	2.548	0.925	120	357	8577	8313	1.317	6120	2457	5949	2364	0
4	21	7	""	"YNR040W"	19600	21260	110	3716	3526	963	56	61	32	100	100	0	2941	2869	1155	101	105	21	100	100	0	1.289	1.254	1.255	1.349	1.428	1.191	0.904	80	353	6500	6238	0.366	3660	2840	3470	2768	0
4	22	7	"BIO5"	"YNR056C"	19770	21260	120	4471	4381	797	58	62	31	100	100	0	7110	7066	1232	109	113	32	100	100	0	0.630	0.621	0.624	0.619	1.266	0.608	0.925	120	329	11414	11280	-0.666	4413	7001	4323	6957	0
4	23	7	"HXT17"	"YNR072W"	19930	21250	150	4844	4837	778	62	92	161	100	100	0	10669	10490	2053	116	161	244	100	100	0	0.453	0.460	0.458	0.469	1.287	0.446	0.953	156	357	15335	15149	-1.142	4782	10553	4775	10374	0
4	24	7	"PLB3"	"YOL011W"	20120	21260	150	4371	4296	784	58	61	20	100	100	0	5231	5223	841	111	117	55	100	100	0	0.842	0.829	0.846	0.824	1.214	0.830	0.949	156	590	9433	9350	-0.247	4313	5120	4238	5112	0
4	1	8	""	"YOR145C"	16190	21450	150	734	732	118	65	70	24	100	100	0	1993	1977	411	119	125	40	100	100	0	0.357	0.359	0.358	0.367	1.297	0.342	0.935	156	564	2543	2525	-1.486	669	1874	667	1858	0
4	2	8	""	"YOR161C"	16370	21450	140	2227	2138	479	69	71	20	100	100	0	1999	1901	529	121	124	28	100	98	0	1.149	1.162	1.138	1.238	1.778	1.132	0.924	156	275	4036	3849	0.200	2158	1878	2069	1780	0
4	3	8	""	"YOR177C"	16530	21450	140	2302	2250	543	69	71	20	100	100	0	2569	2405	719	121	125	28	100	99	0	0.912	0.955	0.942	1.029	1.696	0.924	0.922	156	315	4681	4465	-0.133	2233	2448	2181	2284	0
4	4	8	""	"YOR193W"	16710	21450	140	647	629	156	64	66	16	100	99	0	1833	1768	423	116	118	27	100	100	0	0.340	0.342	0.341	0.336	1.385	0.333	0.927	156	303	2300	2217	-1.558	583	1717	565	1652	0
4	5	8	"NPT1"	"YOR209C"	16880	21450	140	3358	3098	1007	67	76	34	100	100	0	4428	3991	1384	123	153	116	98	97	0	0.764	0.784	0.777	0.839	1.978	0.763	0.918	156	323	7596	6899	-0.387	3291	4305	3031	3868	0
4	6	8	""	"YOR225W"	17040	21440	110	955	1021	344	74	79	29	100	100	0	1582	1713	581	129	143	71	100	100	0	0.606	0.598	0.575	0.597	1.276	0.575	0.908	80	321	2334	2531	-0.722	881	1453	947	1584	0
4	7	8	"SMP3"	"YOR149C"	17220	21440	130	1685	1670	301	73	77	27	100	100	0	2860	2830	554	128	136	58	100	100	0	0.590	0.591	0.591	0.594	1.196	0.566	0.921	120	382	4344	4299	-0.761	1612	2732	1597	2702	0
4	8	8	""	"YOR165W"	17390	21450	140	2421	2305	699	73	78	28	99	99	0	4473	4181	1462	127	133	77	99	98	0	0.540	0.551	0.537	0.573	1.714	0.527	0.942	156	323	6694	6286	-0.888	2348	4346	2232	4054	0
4	9	8	"LAS17"	"YOR181W"	17550	21440	140	3170	3023	849	68	73	30	100	100	0	2943	2762	946	120	127	81	97	95	0	1.099	1.118	1.090	1.247	2.191	1.081	0.927	156	287	5925	5597	0.136	3102	2823	2955	2642	0
4	10	8	""	"YOR197W"	17720	21450	140	2170	2147	435	60	61	15	100	100	0	3469	3451	759	113	114	23	100	100	0	0.629	0.625	0.625	0.628	1.331	0.609	0.947	156	323	5466	5425	-0.669	2110	3356	2087	3338	0
4	11	8	"SAS5"	"YOR213C"	17890	21440	130	1835	1812	237	59	61	14	100	100	0	2490	2485	373	115	115	22	100	100	0	0.748	0.740	0.741	0.743	1.123	0.720	0.957	120	331	4151	4123	-0.419	1776	2375	1753	2370	0
4	12	8	"WTM2"	"YOR229W"	18060	21450	130	2180	2121	412	60	63	19	100	100	0	3627	3617	588	113	114	23	100	100	0	0.603	0.588	0.599	0.582	1.185	0.581	0.951	120	347	5634	5565	-0.729	2120	3514	2061	3504	0
4	13	8	""	"YPL134C"	18230	21440	130	1110	1072	180	56	59	19	100	100	0	2243	2195	316	105	108	23	100	100	0	0.493	0.486	0.492	0.483	1.142	0.484	0.946	120	323	3192	3106	-1.020	1054	2138	1016	2090	0
4	14	8	""	"YPL150W"	18400	21430	130	3139	3044	698	56	66	58	100	100	0	6909	6621	1757	106	116	74	100	100	0	0.453	0.459	0.459	0.475	1.315	0.441	0.960	120	369	9886	9503	-1.142	3083	6803	2988	6515	0
4	15	8	""	"YPL166W"	18570	21450	110	1169	1080	340	53	75	102	98	93	0	2246	2101	608	103	128	174	100	97	0	0.521	0.514	0.510	0.495	1.367	0.514	0.930	80	349	3259	3025	-0.941	1116	2143	1027	1998	0
4	16	8	""	"YPL182C"	18740	21430	120	1128	975	406	52	67	87	93	90	0	2840	2413	1090	103	122	160	89	88	0	0.393	0.400	0.396	0.438	1.738	0.383	0.945	120	351	3813	3233	-1.347	1076	2737	923	2310	0
4	17	8	"RPL7B"	"YPL198W"	18920	21430	130	1232	1214	194	54	56	14	100	100	0	4388	4397	750	106	107	21	100	100	0	0.275	0.270	0.272	0.271	1.196	0.262	0.940	120	319	5460	5451	-1.862	1178	4282	1160	4291	0
4	18	8	"THI6"	"YPL214C"	19090	21430	120	3987	4034	681	56	59	16	100	100	0	3929	3853	691	106	105	20	100	100	0	1.028	1.062	1.056	1.071	1.275	1.055	0.925	120	295	7754	7725	0.040	3931	3823	3978	3747	0
4	19	8	""	"YPL138C"	19250	21430	120	1830	1824	407	60	62	18	100	100	0	3988	3964	842	109	109	20	100	100	0	0.456	0.458	0.461	0.454	1.297	0.443	0.908	120	326	5649	5619	-1.132	1770	3879	1764	3855	0
4	20	8	"PEP4"	"YPL154C"	19420	21430	130	5074	5125	778	58	60	17	100	100	0	5594	5431	898	104	108	23	100	100	0	0.914	0.951	0.929	0.959	1.230	0.936	0.919	120	381	10506	10394	-0.130	5016	5490	5067	5327	0
4	21	8	""	"YPL170W"	19600	21430	120	2402	2201	597	53	56	15	100	100	0	4298	3947	963	101	102	21	100	100	0	0.560	0.559	0.567	0.544	1.382	0.551	0.936	120	337	6546	5994	-0.837	2349	4197	2148	3846	0
4	22	8	""	"YPL186C"	19760	21430	130	3504	3475	528	55	57	16	100	100	0	4034	4011	638	108	110	24	100	100	0	0.879	0.876	0.876	0.878	1.139	0.863	0.948	120	315	7375	7323	-0.187	3449	3926	3420	3903	0
4	23	8	""	"YPL202C"	19930	21430	130	4886	4847	661	61	63	19	100	100	0	5882	5861	850	113	117	29	100	100	0	0.836	0.833	0.829	0.834	1.115	0.812	0.946	120	327	10594	10534	-0.258	4825	5769	4786	5748	0
4	24	8	"SAR1"	"YPL218W"	20110	21430	140	3297	3420	1614	56	58	17	100	100	0	2048	2274	1176	106	110	25	99	98	0	1.669	1.552	1.536	1.728	1.767	1.512	0.957	156	561	5183	5532	0.739	3241	1942	3364	2168	0
4	1	9	"AGA1"	"YNR044W"	16200	21610	120	3583	3431	1329	69	72	20	100	100	0	5267	4850	2275	122	127	30	98	97	0	0.683	0.711	0.694	0.862	2.400	0.664	0.875	120	434	8659	8090	-0.550	3514	5145	3362	4728	0
4	2	9	"DCI1"	"YOR180C"	16360	21610	110	1211	1205	159	73	75	21	100	100	0	2101	2155	321	129	129	27	100	100	0	0.577	0.559	0.562	0.559	1.152	0.532	0.899	80	330	3110	3158	-0.793	1138	1972	1132	2026	0
4	3	9	""	"EMPTY"	16540	21600	100	1169	1218	519	70	73	19	100	100	0	1644	1752	845	123	126	27	100	100	0	0.723	0.705	0.689	0.727	1.475	0.654	0.834	80	331	2620	2777	-0.469	1099	1521	1148	1629	-75
4	4	9	""	"EMPTY"	16710	21600	100	719	753	288	67	68	19	100	98	0	979	994	438	117	118	29	93	93	0	0.756	0.782	0.773	0.883	1.914	0.718	0.863	80	313	1514	1563	-0.403	652	862	686	877	-75
4	5	9	""	"EMPTY"	16880	21600	100	446	456	182	71	85	49	98	96	0	619	663	304	125	185	162	91	82	0	0.759	0.716	0.710	0.760	1.586	0.630	0.811	80	327	869	923	-0.398	375	494	385	538	-75
4	6	9	""	"EMPTY"	17050	21600	100	1416	1376	596	77	96	56	98	98	0	3281	3160	1536	134	215	187	96	92	0	0.425	0.429	0.427	0.463	1.604	0.406	0.914	80	332	4486	4325	-1.233	1339	3147	1299	3026	-75
4	7	9	""	"YOL063C"	17210	21610	110	794	848	304	74	78	28	100	100	0	1644	1815	674	127	129	28	100	100	0	0.475	0.459	0.466	0.458	1.284	0.455	0.876	80	385	2237	2462	-1.075	720	1517	774	1688	0
4	8	9	""	"YOR392W"	17380	21610	110	598	597	119	75	79	26	100	100	0	1067	1080	236	128	133	75	100	100	0	0.557	0.548	0.574	0.549	1.266	0.534	0.829	80	349	1462	1474	-0.844	523	939	522	952	0
4	9	9	""	"EMPTY"	17550	21600	100	431	503	313	71	75	27	100	98	0	731	825	557	120	127	78	97	92	0	0.589	0.613	0.600	0.656	1.534	0.569	0.908	80	312	971	1137	-0.763	360	611	432	705	-75
4	10	9	""	"EMPTY"	17720	21600	100	866	993	614	60	64	31	100	100	0	1135	1389	934	113	118	69	100	98	0	0.789	0.731	0.695	0.770	1.567	0.668	0.860	80	319	1828	2209	-0.343	806	1022	933	1276	-75
4	11	9	""	"EMPTY"	17890	21600	100	312	346	126	61	64	30	100	98	0	479	527	185	114	118	68	100	96	0	0.688	0.690	0.668	0.695	1.440	0.672	0.878	80	328	616	698	-0.540	251	365	285	413	-75
4	12	9	""	"EMPTY"	18060	21600	100	231	229	65	61	64	20	98	97	0	347	360	116	111	114	25	98	95	0	0.720	0.675	0.656	0.683	1.511	0.622	0.830	80	295	406	417	-0.473	170	236	168	249	-75
4	13	9	""	"IntYGL033W"	18230	21600	130	1682	2549	1869	55	59	20	100	100	0	2050	3175	2507	104	108	26	100	100	0	0.836	0.812	0.818	0.870	1.372	0.775	0.960	120	362	3573	5565	-0.258	1627	1946	2494	3071	0
4	14	9	""	"SNR46"	18390	21600	120	1463	1490	902	55	59	24	100	100	0	2119	2091	1316	106	111	31	100	100	0	0.699	0.723	0.711	0.747	1.330	0.704	0.963	120	399	3421	3420	-0.516	1408	2013	1435	1985	0
4	15	9	""	"tL(GAG)G"	18570	21600	100	1832	1724	747	53	58	26	100	100	0	2483	2366	1135	103	110	32	100	100	0	0.747	0.738	0.705	0.773	1.473	0.710	0.935	80	328	4159	3934	-0.420	1779	2380	1671	2263	0
4	16	9	""	"YGRCdelta20"	18730	21600	130	1090	1007	309	49	56	33	100	100	0	1947	1786	557	100	103	24	100	100	0	0.564	0.568	0.560	0.567	1.234	0.556	0.940	120	360	2888	2644	-0.827	1041	1847	958	1686	0
4	17	9	""	"SNR7-L"	18900	21600	120	628	592	234	51	52	12	100	100	0	1173	1080	402	101	104	21	100	100	0	0.538	0.553	0.534	0.545	1.311	0.545	0.904	120	288	1649	1520	-0.894	577	1072	541	979	0
4	18	9	""	"IntYHL050C"	19080	21600	150	14333	13345	4317	50	51	12	100	100	0	19348	16948	6493	98	101	21	100	100	0	0.742	0.789	0.762	0.888	1.908	0.760	0.942	156	310	33533	30145	-0.431	14283	19250	13295	16850	0
4	19	9	""	"snR3"	19250	21600	120	1644	1409	720	50	54	17	100	100	0	2848	2426	1279	101	106	27	100	99	0	0.580	0.585	0.575	0.599	1.568	0.565	0.928	120	339	4341	3684	-0.785	1594	2747	1359	2325	0
4	20	9	""	"tT(CGU)K"	19430	21600	100	957	946	436	51	55	18	100	100	0	1338	1396	660	102	106	28	100	100	0	0.733	0.692	0.666	0.698	1.591	0.668	0.868	80	296	2142	2189	-0.448	906	1236	895	1294	0
4	21	9	""	"YKLCdelta2"	19580	21600	130	1676	1575	476	49	53	18	100	100	0	2269	2143	709	100	103	25	100	100	0	0.750	0.747	0.750	0.758	1.324	0.721	0.895	120	366	3796	3569	-0.415	1627	2169	1526	2043	0
4	22	9	""	"YKLCdelta4"	19750	21600	130	2071	1967	461	54	57	20	100	100	0	2152	2049	440	103	106	27	100	100	0	0.984	0.983	1.002	0.975	1.343	0.981	0.910	120	351	4066	3859	-0.023	2017	2049	1913	1946	0
4	23	9	""	"YKL053C-A"	19920	21600	130	1198	1134	380	56	59	19	100	100	0	2345	2195	752	105	108	26	100	100	0	0.510	0.516	0.513	0.525	1.380	0.503	0.925	120	362	3382	3168	-0.972	1142	2240	1078	2090	0
4	24	9	""	"YKL033W-A"	20110	21610	150	807	913	411	52	55	16	100	100	0	814	1026	498	102	105	22	100	100	0	1.060	0.932	0.930	0.957	1.189	0.899	0.953	156	697	1467	1785	0.085	755	712	861	924	0
4	1	10	""	"iYBL030C-1"	16190	21780	110	712	700	317	76	79	22	100	100	0	1740	1636	774	127	132	33	100	100	0	0.394	0.414	0.403	0.414	1.406	0.403	0.923	80	400	2249	2133	-1.343	636	1613	624	1509	0
4	2	10	""	"iYBL028C"	16360	21770	90	563	540	139	75	77	21	100	100	0	1051	1017	251	123	127	30	100	100	0	0.526	0.520	0.511	0.520	1.355	0.493	0.871	52	299	1416	1359	-0.927	488	928	465	894	0
4	3	10	""	"iYBL026W"	16520	21780	110	1234	1177	435	76	79	24	100	100	0	1951	1759	670	125	128	28	100	100	0	0.634	0.674	0.666	0.687	1.412	0.662	0.930	80	454	2984	2735	-0.657	1158	1826	1101	1634	0
4	4	10	""	"iYBL024W"	16700	21770	110	3526	3370	1210	75	80	30	100	100	0	978	916	328	122	125	34	100	98	0	4.032	4.150	4.185	4.425	1.534	4.181	0.917	80	440	4307	4089	2.011	3451	856	3295	794	0
4	5	10	""	"iYBL022C"	16870	21780	100	1796	1706	792	70	73	23	100	100	0	1819	1670	648	124	136	60	100	98	0	1.018	1.058	1.068	1.002	1.560	1.092	0.912	80	349	3421	3182	0.026	1726	1695	1636	1546	0
4	6	10	""	"iYBL020W"	17040	21770	130	1939	1768	684	78	92	51	100	100	0	2809	2516	1032	133	196	172	99	98	0	0.695	0.709	0.715	0.745	1.567	0.695	0.925	120	374	4537	4073	-0.524	1861	2676	1690	2383	0
4	7	10	""	"iYBR013C"	17200	21780	110	3136	3055	1506	75	81	31	100	100	0	1738	1757	833	125	127	28	100	100	0	1.898	1.826	1.848	1.826	1.429	1.871	0.920	80	360	4674	4612	0.924	3061	1613	2980	1632	0
4	8	10	""	"itT(AGU)B"	17380	21770	100	2298	2267	956	72	77	27	100	100	0	992	938	380	126	129	39	100	98	0	2.570	2.703	2.739	2.785	1.545	2.718	0.891	80	349	3092	3007	1.362	2226	866	2195	812	0
4	9	10	""	"iYBR015C"	17540	21770	110	1420	1385	537	65	68	20	100	100	0	1220	1097	447	117	122	39	100	100	0	1.228	1.347	1.356	1.408	1.415	1.320	0.916	80	398	2458	2300	0.297	1355	1103	1320	980	0
4	10	10	""	"iYBR017C"	17710	21770	100	1553	1480	551	60	63	29	100	100	0	2201	2040	780	111	116	66	100	100	0	0.714	0.736	0.739	0.743	1.339	0.714	0.908	80	365	3583	3349	-0.485	1493	2090	1420	1929	0
4	11	10	""	"iYBR019C"	17880	21760	110	3176	3116	1561	63	68	31	100	100	0	2291	2129	1124	114	120	64	100	100	0	1.430	1.515	1.584	1.596	1.333	1.475	0.927	80	392	5290	5068	0.516	3113	2177	3053	2015	0
4	12	10	""	"iYBR021W"	18050	21770	120	3774	4112	3019	61	64	20	100	100	0	965	986	639	112	117	30	96	92	0	4.353	4.635	4.764	4.645	1.843	4.854	0.916	120	434	4566	4925	2.122	3713	853	4051	874	0
4	13	10	""	"iYCRWdelta8"	18230	21770	110	1180	1865	1486	54	58	23	100	100	0	1606	2693	2193	104	111	31	100	100	0	0.750	0.699	0.710	0.698	1.671	0.671	0.868	80	394	2628	4400	-0.416	1126	1502	1811	2589	0
4	14	10	""	"iYCRWdelta9"	18400	21760	70	2529	2164	896	55	59	25	100	100	0	3274	3103	1509	107	111	30	100	100	0	0.781	0.704	0.698	0.800	1.820	0.646	0.807	32	224	5641	5105	-0.356	2474	3167	2109	2996	0
4	15	10	""	"itK(CUU)C"	18560	21770	90	2053	1977	1098	57	64	36	100	100	0	2708	2693	1653	107	112	25	100	100	0	0.767	0.742	0.754	0.835	1.927	0.698	0.857	52	352	4597	4506	-0.382	1996	2601	1920	2586	0
4	16	10	""	"iYCR019W"	18740	21760	110	2856	2586	982	52	62	42	100	100	0	1584	1486	828	104	108	25	100	98	0	1.895	1.834	1.883	2.254	1.833	1.698	0.869	80	348	4284	3916	0.922	2804	1480	2534	1382	0
4	17	10	""	"iYCR020C-A"	18900	21760	140	1421	1512	782	49	53	21	100	100	0	619	705	367	98	103	26	96	93	0	2.633	2.410	2.515	2.644	1.848	2.373	0.929	156	369	1893	2070	1.397	1372	521	1463	607	0
4	18	10	""	"iYCR021C"	19080	21770	130	2206	1998	702	45	47	11	100	100	0	2345	2098	690	94	96	20	100	100	0	0.960	0.975	0.957	0.958	1.305	0.979	0.934	120	326	4412	3957	-0.059	2161	2251	1953	2004	0
4	19	10	""	"iYCR062W"	19250	21760	100	960	961	449	44	46	10	100	100	0	1902	1789	854	94	96	20	100	100	0	0.507	0.541	0.536	0.562	1.724	0.523	0.899	80	305	2724	2612	-0.981	916	1808	917	1695	0
4	20	10	""	"iYCR065W"	19420	21760	100	1377	1382	606	45	47	12	100	100	0	1739	1666	805	95	98	24	100	98	0	0.810	0.851	0.853	0.940	1.860	0.819	0.858	80	322	2976	2908	-0.304	1332	1644	1337	1571	0
4	21	10	""	"iYCR067C"	19580	21760	90	1096	1082	293	47	50	18	100	100	0	3567	3425	1139	96	100	26	100	100	0	0.302	0.311	0.304	0.321	1.357	0.284	0.888	52	240	4520	4364	-1.726	1049	3471	1035	3329	0
4	22	10	""	"iYCR069W"	19750	21760	100	1759	1756	385	50	57	23	100	100	0	1502	1482	441	102	108	33	100	100	0	1.221	1.236	1.235	1.289	1.417	1.184	0.880	80	322	3109	3086	0.288	1709	1400	1706	1380	0
4	23	10	""	"iYCR072C"	19920	21760	110	737	722	164	51	55	19	100	100	0	1071	1088	279	101	105	30	100	100	0	0.707	0.680	0.680	0.688	1.249	0.655	0.909	80	328	1656	1658	-0.500	686	970	671	987	0
4	24	10	""	"iYCR073W-A"	20090	21760	100	437	449	126	52	60	29	100	100	0	620	595	187	103	108	32	100	100	0	0.745	0.807	0.795	0.837	1.383	0.765	0.878	80	359	902	889	-0.425	385	517	397	492	0
4	1	11	""	"iYDR037W"	16170	21930	150	1629	2088	1255	73	78	22	100	100	0	732	957	559	123	128	31	100	100	0	2.555	2.416	2.471	2.530	1.295	2.397	0.947	156	685	2165	2849	1.353	1556	609	2015	834	0
4	2	11	""	"iYDR039C"	16350	21940	120	2742	2638	1460	75	78	21	100	100	0	2551	2527	1407	121	123	28	100	100	0	1.098	1.065	1.093	1.094	1.496	1.057	0.939	120	411	5097	4969	0.134	2667	2430	2563	2406	0
4	3	11	""	"iYDR041W"	16520	21940	90	616	610	100	74	80	32	100	100	0	890	886	164	123	130	48	100	100	0	0.707	0.702	0.694	0.708	1.200	0.661	0.901	52	276	1309	1299	-0.501	542	767	536	763	0
4	4	11	""	"iSNR47"	16700	21940	110	1788	1666	393	77	86	40	100	100	0	2236	2118	551	126	139	59	100	100	0	0.811	0.798	0.795	0.806	1.211	0.778	0.939	80	371	3821	3581	-0.302	1711	2110	1589	1992	0
4	5	11	""	"iYDR043C-1"	16860	21940	90	555	535	109	72	78	34	100	100	0	985	991	275	128	139	53	100	100	0	0.564	0.537	0.547	0.550	1.287	0.512	0.823	52	233	1340	1326	-0.827	483	857	463	863	0
4	6	11	""	"iYDR044W"	17020	21920	140	1527	1432	506	70	74	23	100	100	0	934	889	329	125	129	29	98	98	0	1.801	1.783	1.804	1.866	1.330	1.747	0.939	156	361	2266	2126	0.849	1457	809	1362	764	0
4	7	11	""	"iYDR083W"	17190	21930	110	1426	1374	392	66	72	29	100	100	0	794	765	284	121	125	29	100	100	0	2.021	2.031	2.066	2.196	1.389	1.927	0.882	80	318	2033	1952	1.015	1360	673	1308	644	0
4	8	11	""	"iYDR085C"	17370	21940	120	1099	1009	522	64	70	29	99	95	0	2758	2402	1295	123	130	43	99	99	0	0.393	0.415	0.415	0.416	1.687	0.401	0.934	120	420	3670	3224	-1.348	1035	2635	945	2279	0
4	9	11	""	"iYDR087C"	17530	21930	110	498	455	167	60	64	17	100	100	0	1245	1164	432	120	126	41	100	100	0	0.389	0.378	0.377	0.375	1.397	0.367	0.920	80	379	1563	1439	-1.361	438	1125	395	1044	0
4	10	11	""	"itR(ACG)D-0"	17720	21940	120	1564	1419	572	63	66	20	100	100	0	2516	2250	936	118	121	26	100	100	0	0.626	0.636	0.625	0.642	1.352	0.621	0.939	120	460	3899	3488	-0.676	1501	2398	1356	2132	0
4	11	11	""	"iYDR089W"	17880	21930	110	2397	2245	809	69	73	21	100	100	0	1871	1747	675	123	127	27	100	100	0	1.332	1.340	1.329	1.386	1.364	1.318	0.942	80	385	4076	3800	0.413	2328	1748	2176	1624	0
4	12	11	""	"iYDR091C"	18040	21930	90	728	793	252	62	64	17	100	100	0	1533	1632	518	117	126	40	100	100	0	0.470	0.483	0.459	0.490	1.338	0.463	0.886	52	244	2082	2246	-1.088	666	1416	731	1515	0
4	13	11	""	"iYDR419W"	18200	21940	130	877	842	282	55	58	18	100	100	0	1649	1563	442	109	117	38	100	100	0	0.534	0.541	0.546	0.529	1.217	0.531	0.926	120	358	2362	2241	-0.906	822	1540	787	1454	0
4	14	11	""	"iYDR420W"	18370	21940	130	1262	1166	279	55	58	21	100	100	0	1684	1542	384	106	110	28	100	100	0	0.765	0.774	0.766	0.779	1.168	0.754	0.950	120	484	2785	2547	-0.387	1207	1578	1111	1436	0
4	15	11	""	"iYDR422C"	18560	21940	100	385	619	456	54	57	16	100	100	0	654	952	657	106	109	26	100	100	0	0.604	0.668	0.644	0.639	1.479	0.662	0.874	80	320	879	1411	-0.727	331	548	565	846	0
4	16	11	""	"iYDR424C"	18710	21940	130	543	535	158	53	63	38	100	100	0	1653	1649	466	106	113	33	100	100	0	0.317	0.312	0.302	0.308	1.190	0.299	0.919	120	450	2037	2025	-1.659	490	1547	482	1543	0
4	17	11	""	"iYDR427W"	18900	21940	110	843	886	375	50	64	42	100	100	0	1047	1148	511	101	111	38	100	100	0	0.838	0.798	0.814	0.801	1.366	0.774	0.924	80	338	1739	1883	-0.255	793	946	836	1047	0
4	18	11	""	"iYDR429C"	19060	21940	130	502	516	248	48	62	42	100	100	0	916	904	425	96	102	29	100	100	0	0.554	0.579	0.562	0.588	1.345	0.560	0.903	120	365	1274	1276	-0.853	454	820	468	808	0
4	19	11	""	"iYDR471W"	19230	21930	130	412	407	84	47	52	22	100	100	0	1235	1197	280	95	97	19	100	100	0	0.320	0.327	0.324	0.329	1.209	0.303	0.894	120	399	1505	1462	-1.643	365	1140	360	1102	0
4	20	11	""	"iYDR472W"	19400	21920	130	1899	1778	526	47	61	102	100	100	0	1441	1331	435	98	124	259	100	90	0	1.379	1.404	1.405	1.435	1.230	1.364	0.922	120	426	3195	2964	0.464	1852	1343	1731	1233	0
4	21	11	""	"iYDR473C-1"	19580	21910	140	3396	3412	1000	49	63	100	100	99	0	2355	2308	779	100	125	252	94	94	0	1.484	1.523	1.499	1.693	2.115	1.507	0.910	156	448	5602	5571	0.570	3347	2255	3363	2208	0
4	22	11	""	"iYDR475C"	19740	21930	120	598	577	117	49	56	30	100	99	0	967	974	164	99	103	28	100	100	0	0.632	0.603	0.601	0.593	1.323	0.592	0.905	120	308	1417	1403	-0.661	549	868	528	875	0
4	23	11	""	"iYDR477W"	19900	21920	140	1679	1587	457	47	59	38	100	100	0	1408	1434	434	96	106	38	100	100	0	1.244	1.151	1.165	1.163	1.259	1.127	0.921	156	380	2944	2878	0.315	1632	1312	1540	1338	0
4	24	11	""	"iYDR480W"	20090	21940	120	571	597	268	47	55	31	99	97	0	597	633	289	97	104	33	98	97	0	1.048	1.026	1.020	1.076	1.518	0.991	0.905	120	509	1024	1086	0.068	524	500	550	536	0
4	1	12	""	"iYER136W"	16160	22110	140	1581	1745	1070	67	71	22	100	100	0	2197	2328	1313	115	119	28	100	100	0	0.727	0.758	0.755	0.725	1.268	0.774	0.966	156	551	3596	3891	-0.460	1514	2082	1678	2213	0
4	2	12	""	"iYERWdelta17"	16340	22110	100	2058	1846	767	73	77	23	100	100	0	1922	1798	924	121	123	25	100	100	0	1.102	1.057	1.051	1.212	1.669	0.983	0.917	80	305	3786	3450	0.140	1985	1801	1773	1677	0
4	3	12	""	"iYERWdelta21-0"	16520	22100	140	21466	22307	9082	76	86	42	100	100	0	18281	19604	8091	126	131	44	100	100	0	1.178	1.141	1.158	1.180	1.324	1.136	0.969	156	402	39545	41709	0.237	21390	18155	22231	19478	0
4	4	12	""	"iYERWdelta21-2"	16680	22100	140	13707	13661	7508	74	84	41	100	99	0	18400	19661	10547	127	140	62	100	100	0	0.746	0.696	0.718	0.676	1.396	0.694	0.960	156	320	31906	33121	-0.423	13633	18273	13587	19534	0
4	5	12	""	"iYER138W-A"	16850	22100	140	7484	8279	4988	70	74	26	100	100	0	5106	5653	3454	122	133	50	98	98	0	1.488	1.484	1.520	1.600	1.528	1.481	0.957	156	339	12398	13740	0.573	7414	4984	8209	5531	0
4	6	12	""	"iYER140W"	17030	22100	130	1445	1296	458	68	70	20	100	100	0	2128	1879	684	118	121	25	100	100	0	0.685	0.697	0.708	0.702	1.230	0.683	0.948	120	345	3387	2989	-0.546	1377	2010	1228	1761	0
4	7	12	""	"iYER175C"	17200	22100	130	1095	992	374	64	68	27	100	100	0	2652	2384	1044	116	120	28	100	100	0	0.407	0.409	0.404	0.424	1.244	0.390	0.955	120	364	3567	3196	-1.299	1031	2536	928	2268	0
4	8	12	""	"iYER177W"	17360	22110	100	420	418	90	60	62	15	100	100	0	925	889	213	117	119	27	100	100	0	0.446	0.464	0.473	0.469	1.307	0.446	0.906	80	294	1168	1130	-1.166	360	808	358	772	0
4	9	12	""	"iYER179W"	17530	22100	110	867	869	143	65	67	19	100	100	0	1002	947	263	121	124	31	97	95	0	0.910	0.973	0.933	1.030	1.666	0.894	0.883	80	397	1683	1630	-0.136	802	881	804	826	0
4	10	12	""	"itI(AAU)E2"	17700	22110	100	658	625	172	65	69	22	100	100	0	776	738	176	117	121	30	100	100	0	0.900	0.902	0.901	0.897	1.296	0.893	0.914	80	367	1252	1181	-0.152	593	659	560	621	0
4	11	12	""	"iYERCdelta26"	17870	22100	100	719	712	164	65	68	19	100	100	0	1145	1110	353	119	122	29	100	100	0	0.637	0.653	0.630	0.686	1.371	0.603	0.907	80	367	1680	1638	-0.650	654	1026	647	991	0
4	12	12	""	"iYER183C-0"	18050	22090	130	2021	1880	914	63	66	18	100	100	0	2462	2405	1342	119	126	35	100	100	0	0.836	0.795	0.843	0.852	1.295	0.748	0.942	120	410	4301	4103	-0.259	1958	2343	1817	2286	0
4	13	12	""	"iYGL099W"	18210	22100	130	2023	1821	676	56	60	18	100	100	0	3990	3468	1359	112	117	36	100	100	0	0.507	0.526	0.530	0.534	1.189	0.513	0.968	120	334	5845	5121	-0.979	1967	3878	1765	3356	0
4	14	12	""	"iYGLWdelta4"	18380	22100	110	1159	1130	252	53	56	19	100	100	0	1031	950	262	106	109	28	100	100	0	1.196	1.276	1.285	1.325	1.275	1.236	0.943	80	326	2031	1921	0.258	1106	925	1077	844	0
4	15	12	""	"iYGLCtau3"	18560	22100	130	973	910	368	53	55	17	100	100	0	1892	1744	807	103	107	27	100	100	0	0.514	0.522	0.526	0.549	1.329	0.498	0.948	120	357	2709	2498	-0.959	920	1789	857	1641	0
4	16	12	""	"iYGL097W-1"	18730	22110	110	283	286	74	53	55	15	100	100	0	776	763	169	103	108	26	100	100	0	0.342	0.353	0.355	0.348	1.332	0.346	0.883	80	278	903	893	-1.549	230	673	233	660	0
4	17	12	""	"iYGL096W-1"	18890	22100	120	2365	2227	724	57	72	45	100	100	0	1608	1527	577	108	119	39	100	99	0	1.539	1.529	1.518	1.631	1.403	1.494	0.943	120	343	3808	3589	0.622	2308	1500	2170	1419	0
4	18	12	""	"itE(UUC)G1"	19060	22100	110	1737	1682	334	55	71	44	100	100	0	1124	1091	230	105	110	28	100	100	0	1.651	1.650	1.654	1.663	1.250	1.640	0.926	80	332	2701	2613	0.723	1682	1019	1627	986	0
4	19	12	""	"iYGL055W"	19230	22100	110	2086	2081	563	53	64	40	100	100	0	1429	1458	423	99	111	57	100	100	0	1.529	1.492	1.454	1.519	1.283	1.492	0.926	80	348	3363	3387	0.612	2033	1330	2028	1359	0
4	20	12	""	"iYGLWdelta7"	19390	22100	110	2653	2521	801	51	75	116	100	100	0	3239	3002	1096	100	145	286	100	96	0	0.829	0.851	0.858	0.877	1.320	0.824	0.918	80	377	5741	5372	-0.271	2602	3139	2470	2902	0
4	21	12	""	"iYGL051W"	19580	22110	120	2152	2034	802	53	90	175	99	97	0	2915	2783	1078	102	157	329	97	95	0	0.746	0.739	0.735	0.737	1.525	0.722	0.917	120	414	4912	4662	-0.422	2099	2813	1981	2681	0
4	22	12	""	"iYGL050W"	19750	22090	110	2463	2433	484	52	107	181	100	100	0	1447	1401	341	100	151	232	100	98	0	1.790	1.830	1.782	1.870	1.266	1.756	0.854	80	317	3758	3682	0.840	2411	1347	2381	1301	0
4	23	12	""	"iYGL048C"	19910	22100	120	1651	1620	431	47	80	100	100	100	0	3194	3176	774	99	123	74	100	100	0	0.518	0.511	0.520	0.510	1.226	0.501	0.928	120	272	4699	4650	-0.948	1604	3095	1573	3077	0
4	24	12	""	"itV(AAC)G1"	20070	22100	130	737	728	377	46	51	37	100	100	0	1047	1045	544	97	106	47	100	100	0	0.727	0.719	0.715	0.723	1.277	0.696	0.926	120	415	1641	1630	-0.459	691	950	682	948	0
4	1	13	""	"iYGR256W"	16160	22280	140	1172	1908	1512	62	67	25	100	100	0	835	1686	1529	110	114	29	99	99	0	1.531	1.171	1.345	1.390	1.475	1.067	0.945	156	543	1835	3422	0.615	1110	725	1846	1576	0
4	2	13	""	"iYGR258C-0"	16340	22280	130	1147	1224	681	74	84	43	100	100	0	1844	1977	1095	126	130	35	100	100	0	0.625	0.621	0.616	0.617	1.230	0.616	0.959	120	411	2791	3001	-0.679	1073	1718	1150	1851	0
4	3	13	""	"iYGR260W"	16510	22280	110	2973	2731	1074	72	83	49	100	100	0	2781	2457	1176	125	131	50	100	98	0	1.092	1.140	1.146	1.303	1.640	1.081	0.944	80	322	5557	4991	0.127	2901	2656	2659	2332	0
4	4	13	""	"iYGR262C"	16680	22270	140	983	976	461	71	80	42	100	99	0	1114	1295	673	121	138	70	100	99	0	0.918	0.771	0.797	0.798	1.330	0.735	0.945	156	349	1905	2079	-0.123	912	993	905	1174	0
4	5	13	""	"iYGR265W"	16850	22270	110	1324	1300	475	70	74	25	100	100	0	2390	2252	797	115	131	62	100	100	0	0.551	0.576	0.563	0.580	1.291	0.570	0.929	80	324	3529	3367	-0.859	1254	2275	1230	2137	0
4	6	13	""	"iYGR267C"	17020	22270	130	3418	3363	1138	70	74	24	100	100	0	4592	4410	1616	116	121	35	100	100	0	0.748	0.767	0.763	0.780	1.201	0.751	0.964	120	396	7824	7587	-0.419	3348	4476	3293	4294	0
4	7	13	""	"iYHL045W"	17190	22270	130	1290	1199	561	65	68	18	100	100	0	1921	1886	906	114	118	26	100	100	0	0.678	0.640	0.650	0.644	1.286	0.627	0.958	120	344	3032	2906	-0.561	1225	1807	1134	1772	0
4	8	13	""	"iYHL043W"	17360	22270	130	1322	1247	438	67	73	37	100	100	0	1694	1573	553	118	121	28	100	100	0	0.796	0.811	0.833	0.816	1.225	0.801	0.957	120	358	2831	2635	-0.329	1255	1576	1180	1455	0
4	9	13	""	"iYHL041W"	17520	22270	130	3381	3105	1757	68	76	37	100	100	0	4094	3696	2182	117	122	31	100	100	0	0.833	0.849	0.849	0.883	1.310	0.831	0.963	120	440	7290	6616	-0.264	3313	3977	3037	3579	0
4	10	13	""	"iYHL039W"	17700	22280	100	1485	1362	460	63	68	26	100	100	0	973	943	316	111	115	27	100	100	0	1.650	1.561	1.633	1.566	1.384	1.561	0.920	80	346	2284	2131	0.722	1422	862	1299	832	0
4	11	13	""	"iYHL037C"	17870	22280	120	2731	2247	1156	60	63	18	100	99	0	2457	2202	1200	113	116	27	99	98	0	1.140	1.047	1.039	1.119	1.528	1.017	0.965	120	379	5015	4276	0.188	2671	2344	2187	2089	0
4	12	13	""	"iYHL035C"	18040	22280	120	1083	978	363	61	64	17	100	100	0	1345	1295	476	114	117	27	100	100	0	0.830	0.776	0.774	0.780	1.277	0.767	0.947	120	376	2253	2098	-0.268	1022	1231	917	1181	0
4	13	13	""	"iYIL117C"	18210	22270	120	1223	1543	1123	55	58	17	100	100	0	1578	2164	1586	106	109	26	100	100	0	0.793	0.723	0.744	0.736	1.301	0.709	0.948	120	373	2640	3546	-0.334	1168	1472	1488	2058	0
4	14	13	""	"iYIL115C"	18390	22260	130	1180	1075	369	52	56	19	100	100	0	1838	1735	593	106	108	28	100	100	0	0.651	0.628	0.627	0.624	1.212	0.609	0.952	120	381	2860	2652	-0.619	1128	1732	1023	1629	0
4	15	13	""	"iYIL113W"	18560	22270	120	445	421	166	52	56	20	96	95	0	1567	1524	614	105	109	31	99	98	0	0.269	0.260	0.260	0.249	1.388	0.254	0.929	120	308	1855	1788	-1.895	393	1462	369	1419	0
4	16	13	""	"iYIL111W"	18720	22260	140	1714	1721	745	53	56	18	100	100	0	1822	1761	773	106	109	30	100	100	0	0.968	1.008	1.038	1.012	1.442	0.993	0.913	156	366	3377	3323	-0.047	1661	1716	1668	1655	0
4	17	13	""	"iYIL109C"	18900	22260	110	936	956	197	54	58	21	100	100	0	1841	1870	427	107	112	29	100	100	0	0.509	0.512	0.512	0.515	1.190	0.483	0.937	80	294	2616	2665	-0.975	882	1734	902	1763	0
4	18	13	""	"iYIL107C"	19060	22260	130	2498	2379	871	55	62	29	100	100	0	4147	3762	1452	105	110	27	100	100	0	0.604	0.635	0.633	0.647	1.218	0.621	0.956	120	332	6485	5981	-0.726	2443	4042	2324	3657	0
4	19	13	""	"iYIL071C"	19240	22260	120	1504	1565	464	52	64	43	100	100	0	2107	2083	615	99	115	71	100	100	0	0.723	0.763	0.768	0.762	1.239	0.751	0.945	120	323	3460	3497	-0.468	1452	2008	1513	1984	0
4	20	13	""	"iYIL069C"	19410	22270	120	836	889	318	50	62	49	100	100	0	1722	1829	679	95	118	92	99	98	0	0.483	0.484	0.474	0.496	1.444	0.467	0.922	120	341	2413	2573	-1.050	786	1627	839	1734	0
4	21	13	""	"iYIL067C"	19590	22270	120	924	889	342	52	87	161	99	90	0	2268	2165	777	97	131	216	100	99	0	0.402	0.405	0.398	0.398	1.388	0.399	0.905	120	351	3043	2905	-1.316	872	2171	837	2068	0
4	22	13	""	"iYIL065C"	19750	22260	110	629	639	242	51	111	179	93	85	0	1113	1080	426	102	151	222	96	85	0	0.572	0.601	0.595	0.614	1.429	0.559	0.779	80	349	1589	1566	-0.807	578	1011	588	978	0
4	23	13	""	"iYIL062C"	19920	22260	120	725	719	306	49	79	95	96	94	0	2255	2236	793	102	126	71	99	99	0	0.314	0.314	0.315	0.296	1.442	0.316	0.897	120	267	2829	2804	-1.671	676	2153	670	2134	0
4	24	13	""	"iYIL058W"	20070	22260	140	896	1021	584	46	52	36	100	100	0	1966	2286	1321	99	106	45	100	100	0	0.455	0.446	0.447	0.454	1.299	0.438	0.962	156	476	2717	3162	-1.135	850	1867	975	2187	0
4	1	14	""	"iYJL013C"	16150	22450	140	1124	1141	456	58	66	31	100	100	0	928	973	412	109	117	37	100	100	0	1.302	1.253	1.272	1.298	1.231	1.216	0.951	156	560	1885	1947	0.380	1066	819	1083	864	0
4	2	14	""	"iYJL011C"	16340	22450	100	878	922	310	70	89	64	100	100	0	1031	1105	486	129	139	46	100	100	0	0.896	0.873	0.861	0.912	1.420	0.814	0.889	80	340	1710	1828	-0.159	808	902	852	976	0
4	3	14	""	"itW(CCA)J"	16500	22440	110	1242	1181	242	70	87	63	100	100	0	693	660	164	130	139	48	100	100	0	2.082	2.096	2.069	2.173	1.261	2.008	0.907	80	364	1735	1641	1.058	1172	563	1111	530	0
4	4	14	""	"iYJLWdelta9"	16670	22440	130	3372	3334	1661	78	91	56	100	100	0	1373	1539	863	127	140	65	99	99	0	2.644	2.306	2.423	2.479	1.365	2.235	0.929	120	425	4540	4668	1.403	3294	1246	3256	1412	0
4	5	14	""	"iYJL008C"	16850	22440	110	1666	1616	918	77	87	48	100	100	0	2031	1878	989	118	130	57	100	100	0	0.831	0.874	0.863	0.867	1.441	0.891	0.896	80	429	3502	3299	-0.268	1589	1913	1539	1760	0
4	6	14	""	"itM(CAU)J2"	17020	22450	100	1706	1554	580	70	77	33	100	100	0	1636	1504	612	114	121	36	100	100	0	1.075	1.068	1.059	1.096	1.454	1.042	0.900	80	354	3158	2874	0.104	1636	1522	1484	1390	0
4	7	14	""	"iYJR037W"	17180	22440	130	1930	1856	901	67	69	21	100	100	0	2266	2104	1076	114	119	29	100	100	0	0.866	0.899	0.916	0.923	1.323	0.878	0.948	120	338	4015	3779	-0.208	1863	2152	1789	1990	0
4	8	14	""	"iYJR040W"	17350	22450	130	3680	3336	1681	67	76	42	100	100	0	2278	2060	1069	118	121	28	100	100	0	1.673	1.683	1.698	1.752	1.383	1.667	0.938	120	302	5773	5211	0.742	3613	2160	3269	1942	0
4	9	14	""	"iYJR042W"	17520	22440	110	2210	2120	460	65	73	41	100	100	0	1523	1434	485	118	122	28	100	100	0	1.527	1.562	1.563	1.656	1.436	1.508	0.888	80	337	3550	3371	0.610	2145	1405	2055	1316	0
4	10	14	""	"itM(CAU)J3"	17680	22440	90	1182	1224	358	59	69	38	100	100	0	1312	1361	586	116	121	39	100	100	0	0.939	0.936	0.938	1.022	1.508	0.838	0.900	52	275	2319	2410	-0.091	1123	1196	1165	1245	0
4	11	14	""	"iYJR044C"	17850	22440	140	1504	1521	744	58	66	35	100	99	0	1713	1802	909	113	119	36	97	96	0	0.904	0.866	0.847	0.936	1.858	0.847	0.944	156	355	3046	3152	-0.146	1446	1600	1463	1689	0
4	12	14	""	"iYJR046W"	18030	22440	110	919	940	201	64	69	23	100	100	0	1229	1239	336	115	124	48	100	100	0	0.768	0.779	0.756	0.803	1.279	0.750	0.938	80	319	1969	2000	-0.382	855	1114	876	1124	0
4	13	14	""	"iYKL043W"	18200	22440	110	1963	1996	996	61	65	24	100	100	0	3195	3149	1602	107	119	54	100	100	0	0.616	0.636	0.634	0.650	1.310	0.625	0.945	80	389	4990	4977	-0.699	1902	3088	1935	3042	0
4	14	14	""	"iYKL041W"	18370	22440	130	1285	1172	411	52	55	17	100	100	0	1445	1343	482	103	109	40	100	100	0	0.919	0.903	0.899	0.915	1.257	0.889	0.949	120	414	2575	2360	-0.122	1233	1342	1120	1240	0
4	15	14	""	"iYKL039W"	18540	22450	140	1482	1281	587	50	67	120	96	93	0	2802	2402	1025	105	136	332	98	93	0	0.531	0.536	0.533	0.506	1.435	0.535	0.956	156	399	4129	3528	-0.913	1432	2697	1231	2297	0
4	16	14	""	"iYKL038W"	18710	22440	100	533	537	87	49	69	136	100	100	0	894	878	161	104	140	377	97	63	0	0.613	0.630	0.612	0.636	1.240	0.645	0.809	80	308	1274	1262	-0.707	484	790	488	774	0
4	17	14	""	"iYKL034W"	18880	22430	130	1782	1597	479	49	51	14	100	100	0	1817	1588	555	100	105	32	100	100	0	1.009	1.040	1.057	1.076	1.251	1.007	0.941	120	419	3450	3036	0.013	1733	1717	1548	1488	0
4	18	14	""	"iYKL033W"	19050	22430	140	12391	10885	3771	49	52	19	100	100	0	3746	3307	1099	98	101	24	100	100	0	3.383	3.377	3.451	3.375	1.350	3.467	0.933	156	356	15990	14045	1.758	12342	3648	10836	3209	0
4	19	14	""	"iYKR005C"	19220	22430	140	6828	6365	3479	52	61	42	100	100	0	1566	1628	932	96	100	24	100	99	0	4.610	4.121	4.331	4.443	1.595	4.119	0.924	156	322	8246	7845	2.205	6776	1470	6313	1532	0
4	20	14	""	"iYKR007W"	19400	22430	130	3173	2935	814	53	64	46	100	100	0	1854	1712	559	96	100	28	100	100	0	1.775	1.783	1.811	1.839	1.351	1.771	0.912	120	317	4878	4498	0.828	3120	1758	2882	1616	0
4	21	14	""	"iYKR009C"	19570	22440	130	14083	12738	4417	54	78	76	100	100	0	4119	3720	1270	96	104	36	100	100	0	3.487	3.500	3.461	3.491	1.325	3.593	0.936	120	355	18052	16308	1.802	14029	4023	12684	3624	0
4	22	14	""	"itL(CAA)K"	19740	22430	110	2444	2455	367	52	75	74	100	100	0	1273	1318	305	98	106	38	100	100	0	2.036	1.970	2.031	2.001	1.208	1.959	0.900	80	342	3567	3623	1.026	2392	1175	2403	1220	0
4	23	14	""	"iYKR011C"	19910	22430	120	2077	1926	575	51	61	44	100	100	0	2672	2413	835	101	107	32	100	100	0	0.788	0.811	0.829	0.836	1.425	0.782	0.916	120	306	4597	4187	-0.344	2026	2571	1875	2312	0
4	24	14	""	"iYKR014C"	20080	22430	150	3885	3869	1679	47	51	15	100	100	0	3676	3694	1635	99	102	24	100	100	0	1.073	1.063	1.054	1.073	1.221	1.053	0.959	156	569	7415	7417	0.102	3838	3577	3822	3595	0
4	1	15	""	"iRDN5-3"	16140	22620	150	2033	2066	530	56	66	46	100	100	0	2143	2115	559	107	119	69	100	99	0	0.971	1.001	0.988	1.021	1.328	0.978	0.944	156	640	4013	4018	-0.042	1977	2036	2010	2008	0
4	2	15	""	"iYLR158C-0"	16330	22640	150	1608	1618	434	65	99	98	100	100	0	2881	2971	838	128	175	173	100	99	0	0.560	0.546	0.542	0.553	1.287	0.538	0.942	156	474	4296	4396	-0.835	1543	2753	1553	2843	-100
4	3	15	""	"iYLR160C-0"	16510	22620	130	1911	1948	395	69	97	93	100	100	0	3267	3337	668	129	168	168	100	100	0	0.587	0.586	0.582	0.585	1.126	0.565	0.938	120	411	4980	5087	-0.769	1842	3138	1879	3208	0
4	4	15	""	"iYLR162W-0"	16670	22630	140	26129	24839	9115	79	101	74	100	100	0	8306	7626	2618	120	130	47	100	100	0	3.182	3.299	3.322	3.398	1.594	3.378	0.960	156	497	34236	32266	1.670	26050	8186	24760	7506	0
4	5	15	""	"iYLR164W"	16850	22620	100	3538	3311	1053	82	110	80	100	100	0	2167	2121	764	119	131	50	100	100	0	1.688	1.613	1.583	1.628	1.450	1.593	0.915	80	362	5504	5231	0.755	3456	2048	3229	2002	0
4	6	15	""	"iYLR166C"	17010	22620	80	1163	2448	2363	77	87	45	100	100	0	1153	2407	2505	119	126	40	100	100	0	1.050	1.036	0.984	1.059	2.083	0.976	0.710	52	270	2120	4659	0.071	1086	1034	2371	2288	0
4	7	15	""	"iYLR209C"	17190	22600	120	871	804	338	69	74	37	100	100	0	1204	1194	535	115	129	86	100	100	0	0.736	0.681	0.688	0.690	1.335	0.658	0.932	120	367	1891	1814	-0.441	802	1089	735	1079	0
4	8	15	""	"iYLR211C"	17350	22600	140	1665	1622	784	67	71	28	100	100	0	1317	1283	625	115	124	40	99	98	0	1.329	1.331	1.365	1.385	1.469	1.319	0.941	156	379	2800	2723	0.411	1598	1202	1555	1168	0
4	9	15	""	"iYLR213C"	17530	22600	130	1271	1258	354	67	73	29	100	100	0	2453	2466	792	120	129	43	100	100	0	0.516	0.508	0.509	0.516	1.227	0.490	0.944	120	386	3537	3537	-0.954	1204	2333	1191	2346	0
4	10	15	""	"iYLR215C"	17700	22610	120	755	691	245	60	68	36	100	99	0	1339	1202	407	118	128	50	100	100	0	0.569	0.582	0.588	0.571	1.303	0.577	0.948	120	361	1916	1715	-0.813	695	1221	631	1084	0
4	11	15	""	"iYLR218C"	17860	22610	120	663	598	228	56	58	20	100	100	0	1753	1556	604	117	121	36	100	100	0	0.371	0.377	0.380	0.379	1.304	0.372	0.951	120	317	2243	1981	-1.430	607	1636	542	1439	0
4	12	15	""	"iYLR220W"	18020	22610	140	5190	4651	1598	65	70	26	100	100	0	2277	2005	733	125	138	59	100	99	0	2.382	2.439	2.453	2.548	1.338	2.421	0.959	156	479	7277	6466	1.252	5125	2152	4586	1880	0
4	13	15	""	"iYML055W"	18200	22610	90	392	398	76	64	68	25	100	100	0	592	598	115	119	132	58	100	100	0	0.693	0.697	0.695	0.700	1.258	0.655	0.869	52	318	801	813	-0.528	328	473	334	479	0
4	14	15	""	"iYMLCdelta2"	18370	22610	100	598	594	148	60	70	39	100	100	0	661	648	198	123	136	55	100	98	0	1.000	1.017	1.036	1.073	1.463	0.960	0.869	80	373	1076	1059	0.000	538	538	534	525	0
4	15	15	""	"iYML053C"	18540	22610	110	842	830	126	55	77	128	100	100	0	2524	2440	430	113	155	346	100	100	0	0.326	0.333	0.337	0.335	1.192	0.322	0.938	80	368	3198	3102	-1.615	787	2411	775	2327	0
4	16	15	""	"iYML051W"	18710	22610	100	1449	1332	363	48	65	125	100	100	0	1602	1469	444	101	138	346	98	88	0	0.933	0.939	0.971	0.960	1.363	0.792	0.751	80	367	2902	2652	-0.099	1401	1501	1284	1368	0
4	17	15	""	"iYML049C"	18880	22610	110	519	496	122	46	49	20	100	100	0	1154	1104	219	95	103	36	100	100	0	0.447	0.446	0.444	0.439	1.238	0.446	0.925	80	399	1532	1459	-1.163	473	1059	450	1009	0
4	18	15	""	"iYML047C"	19060	22610	130	1613	1509	477	47	51	20	100	100	0	2331	2093	631	94	97	19	100	100	0	0.700	0.731	0.747	0.729	1.213	0.727	0.952	120	401	3803	3461	-0.514	1566	2237	1462	1999	0
4	19	15	""	"iYML008C"	19230	22600	110	1552	1546	348	53	62	33	100	100	0	1984	1968	495	97	101	27	100	100	0	0.794	0.798	0.800	0.808	1.191	0.768	0.915	80	293	3386	3364	-0.332	1499	1887	1493	1871	0
4	20	15	""	"iYML006C"	19390	22600	130	3079	3210	934	56	68	48	100	100	0	2012	2060	641	98	101	27	100	100	0	1.579	1.608	1.637	1.622	1.328	1.584	0.881	120	355	4937	5116	0.659	3023	1914	3154	1962	0
4	21	15	""	"iYML005W"	19560	22590	100	2332	2299	581	52	71	64	100	100	0	829	845	331	96	100	34	100	100	0	3.111	3.000	3.251	3.183	1.355	2.842	0.859	80	275	3013	2996	1.637	2280	733	2247	749	0
4	22	15	""	"iYML003W"	19730	22600	120	3849	3493	1034	52	71	62	100	100	0	1893	1722	557	94	106	45	100	100	0	2.111	2.114	2.152	2.172	1.307	2.108	0.937	120	360	5596	5069	1.078	3797	1799	3441	1628	0
4	23	15	""	"iYML001W"	19890	22600	120	2162	2013	504	54	61	26	100	100	0	770	705	206	101	108	37	100	100	0	3.151	3.243	3.335	3.402	1.363	3.209	0.914	120	330	2777	2563	1.656	2108	669	1959	604	0
4	24	15	""	"iYMR001C"	20080	22610	160	2907	2935	1269	49	54	20	100	100	0	1882	1942	857	99	106	43	97	96	0	1.603	1.566	1.568	1.676	1.706	1.556	0.963	208	762	4641	4729	0.681	2858	1783	2886	1843	0
4	1	16	""	"iYMR301C"	16160	22790	130	816	750	284	54	64	49	100	100	0	1292	1279	492	107	123	82	100	100	0	0.643	0.594	0.581	0.593	1.226	0.583	0.949	120	458	1947	1868	-0.637	762	1185	696	1172	0
4	2	16	""	"iYMR303C"	16320	22780	100	566	537	155	59	94	107	96	91	0	1325	1243	386	120	191	215	98	91	0	0.421	0.426	0.425	0.426	1.301	0.419	0.918	80	296	1712	1601	-1.249	507	1205	478	1123	-50
4	3	16	""	"iYMR305C"	16500	22780	90	715	735	114	73	108	91	100	100	0	1691	1708	219	121	176	159	100	100	0	0.409	0.417	0.424	0.415	1.185	0.404	0.914	52	330	2212	2249	-1.290	642	1570	662	1587	0
4	4	16	""	"iYMR307W"	16680	22780	90	1429	1400	265	91	121	82	100	100	0	690	683	122	117	145	74	100	100	0	2.335	2.313	2.270	2.326	1.173	2.304	0.916	52	293	1911	1875	1.223	1338	573	1309	566	0
4	5	16	""	"iYMR309C"	16850	22780	100	1234	1444	842	129	156	92	100	100	0	1835	1939	749	150	176	80	100	100	0	0.656	0.735	0.667	0.704	1.344	0.847	0.816	80	392	2790	3104	-0.609	1105	1685	1315	1789	0
4	6	16	""	"iYMR311C"	17020	22780	100	717	750	256	94	138	269	97	67	0	1986	2021	511	138	195	346	100	98	0	0.337	0.348	0.334	0.343	1.415	0.469	0.694	80	356	2471	2539	-1.569	623	1848	656	1883	-100
4	7	16	""	"iYNL315C"	17170	22780	100	615	675	395	64	103	267	95	52	0	926	1003	525	117	173	345	92	70	0	0.681	0.690	0.666	0.690	1.410	0.764	0.917	80	364	1360	1497	-0.554	551	809	611	886	-100
4	8	16	""	"iYNL313C"	17350	22780	100	527	520	98	60	65	23	100	100	0	1125	1085	211	108	121	46	100	100	0	0.459	0.471	0.470	0.473	1.262	0.461	0.925	80	320	1484	1437	-1.123	467	1017	460	977	0
4	9	16	""	"iYNL311C"	17530	22780	120	1330	1217	452	64	71	29	100	100	0	1643	1546	637	113	128	54	100	100	0	0.827	0.805	0.799	0.820	1.302	0.779	0.931	120	356	2796	2586	-0.273	1266	1530	1153	1433	0
4	10	16	""	"iYNL308C"	17690	22780	110	594	585	151	56	64	31	100	100	0	1152	1165	241	110	122	51	100	100	0	0.516	0.501	0.514	0.491	1.273	0.504	0.923	80	330	1580	1584	-0.954	538	1042	529	1055	0
4	11	16	""	"iYNL306W"	17860	22770	90	288	288	56	56	59	17	100	100	0	557	555	108	122	124	31	100	100	0	0.533	0.536	0.546	0.539	1.277	0.514	0.888	52	302	667	665	-0.907	232	435	232	433	0
4	12	16	""	"iYNL303W"	18030	22770	90	345	344	48	72	76	27	100	100	0	538	535	73	139	146	48	100	100	0	0.684	0.687	0.702	0.689	1.185	0.646	0.875	52	288	672	668	-0.547	273	399	272	396	0
4	13	16	""	"iYNR032W"	18200	22780	100	947	1002	491	74	81	35	100	98	0	2005	2265	1365	166	179	66	100	100	0	0.475	0.442	0.495	0.470	1.536	0.400	0.896	80	403	2712	3027	-1.075	873	1839	928	2099	0
4	14	16	""	"iYNR033W"	18370	22780	100	1068	1113	344	79	89	40	100	100	0	1854	2042	1012	189	201	66	100	100	0	0.594	0.558	0.569	0.606	1.380	0.477	0.881	80	364	2654	2887	-0.751	989	1665	1034	1853	0
4	15	16	""	"iYNR034W-1"	18540	22780	100	2307	2347	1108	68	79	47	100	100	0	2930	2814	1430	155	167	72	100	100	0	0.807	0.857	0.908	0.890	1.338	0.822	0.941	80	384	5014	4938	-0.310	2239	2775	2279	2659	0
4	16	16	""	"iYNR036C"	18710	22770	100	616	616	86	56	71	59	100	100	0	1207	1137	224	122	136	52	100	100	0	0.516	0.552	0.538	0.562	1.216	0.523	0.926	80	351	1645	1575	-0.954	560	1085	560	1015	0
4	17	16	""	"iYNR038W"	18870	22770	110	2136	2032	372	58	81	85	100	100	0	945	908	211	118	138	57	100	100	0	2.513	2.499	2.419	2.563	1.223	2.330	0.904	80	417	2905	2764	1.329	2078	827	1974	790	0
4	18	16	""	"iYNR040W"	19060	22780	100	725	682	205	54	66	56	100	96	0	830	793	225	109	120	48	100	98	0	0.931	0.918	0.929	0.902	1.390	0.907	0.894	80	310	1392	1312	-0.104	671	721	628	684	0
4	19	16	""	"iYNR076W"	19210	22770	150	13216	12473	4598	56	63	32	100	100	0	9066	8622	3133	103	108	37	100	100	0	1.468	1.458	1.465	1.444	1.245	1.465	0.960	156	370	22123	20936	0.554	13160	8963	12417	8519	0
4	20	16	""	"iYOL165C"	19400	22770	130	3004	2802	926	50	58	28	100	100	0	3253	3110	1072	99	102	26	99	99	0	0.937	0.914	0.940	0.924	1.425	0.898	0.934	120	336	6108	5763	-0.095	2954	3154	2752	3011	0
4	21	16	""	"iYOLWtau1-0"	19570	22760	130	1714	1633	361	46	54	36	100	100	0	2667	2570	661	95	101	37	100	100	0	0.649	0.641	0.650	0.650	1.181	0.621	0.954	120	393	4240	4062	-0.625	1668	2572	1587	2475	0
4	22	16	""	"iYOL164W"	19740	22770	110	1464	1460	217	48	58	39	100	100	0	3151	2968	652	97	121	117	100	100	0	0.464	0.492	0.497	0.502	1.203	0.460	0.940	80	366	4470	4283	-1.109	1416	3054	1412	2871	0
4	23	16	""	"iYOL161C-0"	19900	22770	110	1694	1797	475	54	64	37	100	100	0	2353	2326	638	106	130	115	100	100	0	0.730	0.785	0.790	0.787	1.175	0.742	0.898	80	353	3887	3963	-0.454	1640	2247	1743	2220	0
4	24	16	""	"iYOL160W-0"	20070	22780	120	1570	1504	441	50	58	26	100	100	0	3981	3726	1044	104	117	60	100	100	0	0.392	0.401	0.398	0.399	1.256	0.390	0.924	120	419	5397	5076	-1.351	1520	3877	1454	3622	0
4	1	17	""	"iYOR151C"	16160	22940	130	405	387	131	57	61	23	100	100	0	1127	1095	381	108	118	43	100	100	0	0.342	0.334	0.333	0.333	1.245	0.326	0.928	120	528	1367	1317	-1.550	348	1019	330	987	0
4	2	17	""	"iYOR152C-1"	16340	22950	100	380	387	90	61	69	34	100	100	0	1274	1307	387	115	117	27	100	100	0	0.275	0.273	0.267	0.278	1.258	0.261	0.919	80	344	1478	1518	-1.861	319	1159	326	1192	0
4	3	17	""	"iYOR154W"	16500	22950	100	1228	1215	251	120	165	115	100	100	0	604	615	154	152	184	87	98	96	0	2.451	2.365	2.298	2.484	1.420	2.288	0.867	80	355	1560	1558	1.294	1108	452	1095	463	0
4	4	17	""	"iYOR156C"	16670	22950	100	621	641	152	229	284	198	97	45	0	1231	1233	252	266	274	127	100	100	0	0.406	0.426	0.409	0.415	1.289	0.483	0.422	80	387	1357	1379	-1.300	392	965	412	967	0
4	5	17	""	"iYOR158W"	16840	22950	90	1504	1649	610	171	228	178	100	100	0	2369	2439	554	210	237	118	100	100	0	0.617	0.663	0.610	0.629	1.353	0.679	0.841	52	332	3492	3707	-0.696	1333	2159	1478	2229	0
4	6	17	""	"iYOR160W"	17010	22950	100	1205	1137	264	76	97	59	100	100	0	891	879	257	120	129	41	100	100	0	1.464	1.398	1.437	1.437	1.308	1.347	0.920	80	396	1900	1820	0.550	1129	771	1061	759	0
4	7	17	""	"iYOR193W"	17180	22950	100	452	462	154	58	62	16	100	100	0	924	923	249	109	114	27	100	100	0	0.483	0.496	0.491	0.476	1.429	0.500	0.866	80	347	1209	1218	-1.049	394	815	404	814	0
4	8	17	""	"iYOR195W"	17350	22930	130	1697	1565	748	56	60	21	100	100	0	1333	1222	582	104	112	35	100	100	0	1.335	1.350	1.367	1.379	1.273	1.321	0.930	120	450	2870	2627	0.417	1641	1229	1509	1118	0
4	9	17	""	"iYOR197W"	17520	22950	130	1881	1713	612	55	60	25	100	100	0	1276	1184	440	99	109	42	99	99	0	1.551	1.528	1.495	1.573	1.465	1.532	0.909	120	394	3003	2743	0.634	1826	1177	1658	1085	0
4	10	17	""	"iYOR201C"	17680	22940	120	1137	1020	390	49	55	23	100	100	0	1611	1423	571	97	106	40	100	100	0	0.719	0.732	0.736	0.747	1.301	0.715	0.948	120	346	2602	2297	-0.477	1088	1514	971	1326	0
4	11	17	""	"iYOR205C"	17840	22950	140	748	730	322	52	57	19	100	100	0	1423	1351	590	109	115	36	99	99	0	0.530	0.546	0.544	0.547	1.349	0.536	0.935	156	423	2010	1920	-0.917	696	1314	678	1242	0
4	12	17	""	"iYOR207C"	18010	22950	150	6997	5998	3277	68	70	23	100	100	0	5432	4815	2269	135	142	47	100	100	0	1.308	1.267	1.237	1.169	1.304	1.319	0.958	156	411	12226	10610	0.387	6929	5297	5930	4680	0
4	13	17	""	"iYPL144W"	18190	22970	140	775	724	248	70	72	26	100	100	0	2438	2372	773	145	162	73	100	100	0	0.307	0.294	0.289	0.288	1.170	0.294	0.949	156	382	2998	2881	-1.702	705	2293	654	2227	0
4	14	17	""	"iYPL141C"	18360	22960	140	900	863	200	74	88	50	100	100	0	3111	3010	632	195	205	107	100	100	0	0.283	0.280	0.282	0.278	1.142	0.274	0.955	156	432	3742	3604	-1.820	826	2916	789	2815	0
4	15	17	""	"iYPL139C"	18540	22950	100	1114	1070	278	68	88	58	100	100	0	2178	2029	488	158	195	113	100	100	0	0.518	0.536	0.538	0.532	1.156	0.534	0.964	80	300	3066	2873	-0.949	1046	2020	1002	1871	0
4	16	17	""	"iYPL136W"	18700	22960	150	556	520	185	62	78	67	100	95	0	2083	1959	626	136	155	76	100	100	0	0.254	0.251	0.252	0.242	1.226	0.255	0.951	156	454	2441	2281	-1.979	494	1947	458	1823	0
4	17	17	""	"iYPL134C"	18870	22960	140	1395	1412	798	63	82	80	100	100	0	2390	2467	1161	141	159	80	100	100	0	0.592	0.580	0.556	0.530	1.310	0.604	0.946	156	460	3581	3675	-0.756	1332	2249	1349	2326	0
4	18	17	""	"iYPL132W"	19050	22940	100	928	977	615	55	60	26	100	98	0	2395	2496	1374	124	142	84	100	100	0	0.384	0.389	0.377	0.352	1.568	0.396	0.919	80	346	3144	3294	-1.379	873	2271	922	2372	0
4	19	17	""	"iYPL090C"	19230	22940	120	616	798	605	53	58	24	96	95	0	892	1319	1029	109	115	38	96	93	0	0.719	0.616	0.646	0.659	1.646	0.592	0.940	120	317	1346	1955	-0.476	563	783	745	1210	0
4	20	17	""	"iYPL088W"	19370	22930	150	490	454	230	54	59	28	98	98	0	1273	1149	554	109	116	41	99	98	0	0.375	0.385	0.378	0.368	1.519	0.379	0.907	156	411	1600	1440	-1.417	436	1164	400	1040	0
4	21	17	""	"iYPL086C"	19580	22940	140	596	620	261	49	54	23	100	100	0	1564	1624	626	105	112	41	100	100	0	0.375	0.376	0.376	0.368	1.257	0.370	0.905	156	432	2006	2090	-1.415	547	1459	571	1519	0
4	22	17	""	"iYPL084W"	19730	22950	110	1519	1468	423	49	60	41	100	100	0	936	918	375	101	119	104	100	97	0	1.760	1.737	1.798	1.808	1.331	1.426	0.711	80	330	2305	2236	0.816	1470	835	1419	817	0
4	23	17	""	"iYPL082C"	19900	22940	100	644	627	175	54	94	161	97	87	0	1449	1421	473	114	172	313	97	86	0	0.442	0.438	0.436	0.453	1.375	0.399	0.797	80	335	1925	1880	-1.178	590	1335	573	1307	0
4	24	17	""	"iYPL080C"	20070	22940	140	1645	1510	901	50	72	118	94	88	0	2552	2240	1355	104	146	232	91	83	0	0.652	0.684	0.658	0.721	1.826	0.683	0.911	156	653	4043	3596	-0.618	1595	2448	1460	2136	0
4	1	18	""	"YILCdelta5"	16140	23130	150	1144	1182	683	59	64	30	100	100	0	845	919	542	108	114	35	100	100	0	1.472	1.385	1.418	1.435	1.300	1.349	0.942	156	924	1822	1934	0.558	1085	737	1123	811	0
4	2	18	""	"YJLWdelta16"	16320	23130	150	2357	2251	1098	57	64	35	100	100	0	1844	1747	842	104	109	34	100	100	0	1.322	1.335	1.336	1.345	1.358	1.334	0.955	156	641	4040	3837	0.403	2300	1740	2194	1643	0
4	3	18	""	"YKRCdelta11"	16490	23140	160	14981	14034	7513	61	109	125	100	100	0	7030	6937	3395	109	137	83	100	100	0	2.156	2.046	2.047	1.928	1.326	2.110	0.972	208	735	21841	20801	1.108	14920	6921	13973	6828	0
4	4	18	""	"RDN37-1B"	16650	23140	160	12596	12972	5828	76	197	231	100	100	0	6905	6908	2893	124	198	153	100	99	0	1.846	1.901	1.888	1.892	1.415	1.944	0.969	208	844	19301	19680	0.885	12520	6781	12896	6784	0
4	5	18	""	"YMRCdelta11"	16840	23120	110	3817	3688	904	90	214	253	100	100	0	2673	2591	605	128	210	170	100	100	0	1.464	1.461	1.468	1.455	1.249	1.470	0.946	80	471	6272	6061	0.550	3727	2545	3598	2463	0
4	6	18	""	"YOLWdelta6"	17010	23120	110	3158	3375	2088	64	92	113	100	100	0	4237	4641	2924	110	140	135	100	100	0	0.750	0.731	0.741	0.737	1.495	0.715	0.924	80	462	7221	7842	-0.416	3094	4127	3311	4531	0
4	7	18	""	"Q0120"	17180	23120	130	3886	4072	2873	57	124	283	95	85	0	2296	2226	1479	103	150	187	90	82	0	1.746	1.891	1.905	1.948	1.829	1.952	0.929	120	614	6022	6138	0.804	3829	2193	4015	2123	0
4	8	18	""	"Q0130"	17350	23120	100	1133	1102	368	55	143	339	95	86	0	1546	1490	457	102	157	209	100	97	0	0.747	0.754	0.759	0.735	1.580	0.828	0.808	80	416	2522	2435	-0.422	1078	1444	1047	1388	0
4	9	18	""	"9S_rRNA"	17520	23120	100	181	183	50	53	57	21	100	97	0	279	282	67	98	103	27	100	98	0	0.707	0.707	0.707	0.700	1.442	0.694	0.766	80	408	309	314	-0.500	128	181	130	184	0
4	10	18	""	"Q0155"	17680	23120	80	711	664	289	46	49	16	100	100	0	807	814	380	90	94	28	100	100	0	0.927	0.854	0.875	0.887	1.465	0.811	0.876	52	290	1382	1342	-0.109	665	717	618	724	0
4	11	18	""	"15S_rRNA2"	17870	23130	150	1728	1688	859	48	51	13	100	100	0	3238	3226	1366	97	100	26	100	100	0	0.535	0.524	0.511	0.496	1.361	0.540	0.932	156	720	4821	4769	-0.903	1680	3141	1640	3129	0
4	12	18	""	"Q0170"	18030	23120	110	342	413	273	52	54	14	100	100	0	583	642	376	104	108	26	100	100	0	0.605	0.671	0.636	0.643	1.325	0.587	0.776	80	329	769	899	-0.724	290	479	361	538	0
4	13	18	"EMPTY"	"EMPTY"	18170	23110	100	47	48	10	48	51	14	10	0	0	94	96	19	97	100	24	8	0	0	0.333	0.000	0.500	0.599	3.426	0.273	0.158	80	307	-4	-1	-1.585	-1	-3	0	-1	-75
4	14	18	"EMPTY"	"EMPTY"	18340	23110	100	46	47	11	49	50	12	10	1	0	89	92	17	97	99	20	7	1	0	0.375	0.400	0.500	0.499	3.300	0.125	0.020	80	338	-11	-7	-1.415	-3	-8	-2	-5	-75
4	15	18	"EMPTY"	"EMPTY"	18510	23110	100	47	50	17	56	69	42	1	1	0	99	101	19	109	135	91	0	0	0	0.900	0.750	0.764	0.744	2.669	0.426	0.748	80	396	-19	-14	-0.152	-9	-10	-6	-8	-75
4	16	18	"EMPTY"	"EMPTY"	18680	23110	100	49	51	14	57	60	18	5	1	0	104	103	19	110	114	29	3	0	0	1.333	0.857	0.917	0.853	3.377	0.363	0.220	80	362	-14	-13	0.415	-8	-6	-6	-7	-75
4	17	18	"EMPTY"	"EMPTY"	18850	23110	100	55	57	15	59	60	15	12	2	0	106	110	23	113	118	27	10	1	0	0.571	0.667	0.686	0.713	3.202	0.111	0.018	80	345	-11	-5	-0.807	-4	-7	-2	-3	-75
4	18	18	"EMPTY"	"EMPTY"	19020	23110	100	47	47	10	57	61	17	3	0	0	104	105	20	119	133	74	0	0	0	0.667	0.714	0.563	0.572	3.219	0.116	0.278	80	408	-25	-24	-0.585	-10	-15	-10	-14	-75
4	19	18	"EMPTY"	"EMPTY"	19190	23110	100	50	51	11	55	59	15	6	1	0	103	105	19	113	117	30	5	0	0	0.500	0.500	0.452	0.499	3.447	0.147	0.025	80	415	-15	-12	-1.000	-5	-10	-4	-8	-75
4	20	18	"EMPTY"	"EMPTY"	19360	23110	100	55	58	14	59	61	15	8	2	0	115	115	22	118	119	24	12	1	0	1.333	0.333	0.558	0.501	3.690	0.066	0.006	80	398	-7	-4	0.415	-4	-3	-1	-3	-75
4	21	18	"EMPTY"	"EMPTY"	19530	23100	100	55	55	10	57	59	15	3	0	0	108	107	17	115	118	27	2	0	0	0.286	0.250	0.477	0.521	4.207	0.079	0.007	80	385	-9	-10	-1.807	-2	-7	-2	-8	-75
4	22	18	"EMPTY"	"EMPTY"	19700	23100	100	51	50	12	55	58	19	3	1	0	98	98	18	108	111	25	5	0	0	0.400	0.500	0.703	0.658	4.361	0.171	0.034	80	371	-14	-15	-1.322	-4	-10	-5	-10	-75
4	23	18	"EMPTY"	"EMPTY"	19870	23100	100	45	46	11	53	75	129	0	0	0	96	96	17	108	143	268	0	0	0	0.667	0.583	0.707	0.645	3.082	0.183	0.113	80	410	-20	-19	-0.585	-8	-12	-7	-12	-75
4	24	18	"EMPTY"	"EMPTY"	20040	23100	100	46	47	12	51	78	144	0	0	0	98	99	20	104	152	281	0	0	0	0.833	0.800	0.632	0.717	3.008	0.202	0.561	80	422	-11	-9	-0.263	-5	-6	-4	-5	-75
5	1	1	"PET112"	"YBL080C"	2850	24820	110	1760	1793	411	53	92	187	100	100	0	4036	4031	932	108	166	307	100	98	0	0.435	0.444	0.438	0.449	1.322	0.414	0.866	80	467	5635	5663	-1.202	1707	3928	1740	3923	0
5	2	1	""	"YBL096C"	3010	24820	140	1805	1676	443	55	64	41	100	100	0	3260	2978	990	114	130	85	94	94	0	0.556	0.566	0.545	0.682	2.252	0.533	0.928	156	642	4896	4485	-0.846	1750	3146	1621	2864	0
5	3	1	""	"YBL111C"	3180	24820	140	9903	8738	5014	53	59	36	100	100	0	15751	14676	8509	108	120	78	100	99	0	0.630	0.596	0.586	0.604	1.558	0.583	0.921	156	628	25493	23253	-0.667	9850	15643	8685	14568	0
5	4	1	""	"YBR012W-B"	3360	24800	120	4859	4908	1929	55	59	20	100	100	0	4117	4022	1557	104	110	34	100	100	0	1.197	1.239	1.252	1.262	1.475	1.251	0.898	120	472	8817	8771	0.260	4804	4013	4853	3918	0
5	5	1	""	"YBR028C"	3530	24790	120	1706	1694	547	57	60	19	100	100	0	2638	2695	863	105	110	32	100	100	0	0.651	0.632	0.623	0.627	1.441	0.616	0.881	120	455	4182	4227	-0.619	1649	2533	1637	2590	0
5	6	1	"TCM62"	"YBR044C"	3700	24810	130	1896	1838	742	55	74	110	100	100	0	3597	3450	1520	108	137	159	100	99	0	0.528	0.534	0.536	0.552	1.493	0.508	0.887	120	521	5330	5125	-0.922	1841	3489	1783	3342	0
5	7	1	"CDC27"	"YBL084C"	3860	24800	130	2716	2537	1113	58	77	106	100	99	0	3912	3664	1679	112	140	154	96	94	0	0.699	0.698	0.697	0.758	1.694	0.677	0.900	120	567	6458	6031	-0.516	2658	3800	2479	3552	0
5	8	1	""	"YBL100C"	4030	24800	110	620	627	94	63	69	26	100	100	0	1450	1456	224	113	123	46	100	100	0	0.417	0.420	0.427	0.420	1.183	0.396	0.894	80	450	1894	1907	-1.263	557	1337	564	1343	0
5	9	1	"RER2"	"YBR002C"	4190	24800	110	3792	4004	1298	69	80	47	100	100	0	2588	2544	939	112	122	47	100	100	0	1.504	1.618	1.635	1.683	1.328	1.598	0.923	80	444	6199	6367	0.588	3723	2476	3935	2432	0
5	10	1	""	"YBR016W"	4360	24800	120	1686	1503	581	75	87	52	100	99	0	991	924	357	115	121	38	99	98	0	1.839	1.765	1.772	1.818	1.425	1.760	0.928	120	526	2487	2237	0.879	1611	876	1428	809	0
5	11	1	""	"YBR032W"	4540	24800	120	1253	1163	349	70	75	24	100	100	0	1165	1101	326	114	118	27	100	100	0	1.126	1.107	1.124	1.106	1.432	1.107	0.908	120	504	2234	2080	0.171	1183	1051	1093	987	0
5	12	1	"RPS11B"	"YBR048W"	4710	24800	120	2738	2583	1337	68	73	27	100	99	0	1538	1475	731	116	121	35	99	98	0	1.878	1.851	1.858	1.859	1.561	1.872	0.941	120	561	4092	3874	0.909	2670	1422	2515	1359	0
5	13	1	""	"YCL044C"	4880	24800	50	307	301	68	66	72	28	100	100	0	364	377	79	125	130	36	100	100	0	1.008	0.933	1.019	0.932	1.609	0.842	0.586	12	104	480	487	0.012	241	239	235	252	0
5	14	1	""	"YCL060C"	5050	24800	120	2625	2385	920	67	73	31	100	100	0	5431	4997	2102	127	137	56	99	99	0	0.482	0.476	0.465	0.501	1.729	0.457	0.929	120	488	7862	7188	-1.052	2558	5304	2318	4870	0
5	15	1	""	"YCLX03C"	5210	24790	130	2073	1935	658	67	76	36	100	100	0	1964	1839	656	131	140	55	100	100	0	1.094	1.094	1.113	1.122	1.388	1.079	0.938	120	467	3839	3576	0.130	2006	1833	1868	1708	0
5	16	1	""	"YCR007C"	5380	24790	120	3861	3635	1453	61	68	29	100	100	0	2286	2121	858	122	126	31	100	100	0	1.756	1.788	1.791	1.855	1.565	1.807	0.919	120	431	5964	5573	0.812	3800	2164	3574	1999	0
5	17	1	""	"YCR022C"	5550	24790	130	2241	2083	522	54	58	24	100	100	0	3565	3335	934	109	114	28	100	100	0	0.633	0.629	0.626	0.639	1.342	0.610	0.935	120	503	5643	5255	-0.660	2187	3456	2029	3226	0
5	18	1	"RBK1"	"YCR036W"	5720	24790	120	2831	2873	1216	48	54	29	100	100	0	1854	1858	801	101	104	26	100	100	0	1.588	1.608	1.589	1.637	1.533	1.607	0.925	120	466	4536	4582	0.667	2783	1753	2825	1757	0
5	19	1	""	"YCL048W"	5890	24790	110	424	698	634	42	48	24	100	100	0	433	793	823	94	97	24	100	100	0	1.127	0.938	1.056	1.082	1.610	0.816	0.830	80	355	721	1355	0.172	382	339	656	699	0
5	20	1	"CHA1"	"YCL064C"	6050	24780	140	2439	2325	1066	47	52	21	100	100	0	2318	2168	1005	96	99	22	100	100	0	1.077	1.099	1.110	1.133	1.352	1.086	0.943	156	588	4614	4350	0.106	2392	2222	2278	2072	0
5	21	1	""	"YCLX07W"	6230	24780	130	1395	1355	286	51	58	26	100	100	0	1383	1321	280	98	101	23	100	100	0	1.046	1.066	1.067	1.073	1.225	1.058	0.951	120	510	2629	2527	0.065	1344	1285	1304	1223	0
5	22	1	"ADP1"	"YCR011C"	6400	24790	120	4346	4274	1802	48	53	24	100	100	0	2645	2625	1159	95	98	23	100	100	0	1.685	1.670	1.697	1.723	1.392	1.668	0.938	120	445	6848	6756	0.753	4298	2550	4226	2530	0
5	23	1	""	"YCR025C"	6570	24790	120	431	398	122	48	54	26	99	98	0	886	830	214	98	104	32	100	98	0	0.486	0.478	0.475	0.464	1.464	0.475	0.914	120	450	1171	1082	-1.041	383	788	350	732	0
5	24	1	"MATALPHA1"	"YCR040W"	6750	24790	130	1697	1617	360	50	58	44	100	100	0	1588	1527	341	101	110	53	100	100	0	1.108	1.099	1.100	1.102	1.128	1.089	0.947	120	592	3134	2993	0.147	1647	1487	1567	1426	0
5	1	2	""	"YDL211C"	2830	24980	100	824	1133	693	53	95	185	98	91	0	2383	3033	1638	118	178	283	100	100	0	0.340	0.370	0.361	0.355	1.485	0.367	0.855	80	377	3036	3995	-1.555	771	2265	1080	2915	0
5	2	2	"HO"	"YDL227C"	2990	24960	70	782	830	413	54	71	50	100	100	0	846	923	440	120	152	117	100	96	0	1.003	0.966	1.040	0.971	1.446	0.721	0.604	32	189	1454	1579	0.004	728	726	776	803	0
5	3	2	"AAD4"	"YDL243C"	3160	24960	90	375	450	200	55	66	49	100	100	0	545	581	288	119	140	104	88	78	0	0.751	0.855	0.837	1.029	2.295	0.757	0.768	52	295	746	857	-0.413	320	426	395	462	0
5	4	2	"SNQ2"	"YDR011W"	3330	24970	90	851	860	366	56	61	21	100	100	0	1153	1197	465	111	113	30	100	100	0	0.763	0.740	0.734	0.729	1.399	0.759	0.829	52	301	1837	1890	-0.390	795	1042	804	1086	0
5	5	2	"LUV1"	"YDR027C"	3500	24960	120	2078	1939	852	60	64	22	100	100	0	2148	2054	952	113	117	32	100	100	0	0.992	0.968	0.989	1.010	1.684	0.943	0.888	120	362	4053	3820	-0.012	2018	2035	1879	1941	0
5	6	2	"NRG1"	"YDR043C"	3660	24970	90	446	453	116	54	59	24	100	100	0	1390	1448	513	120	123	41	100	100	0	0.309	0.300	0.305	0.310	1.277	0.271	0.863	52	269	1662	1727	-1.696	392	1270	399	1328	0
5	7	2	"GDH2"	"YDL215C"	3840	24970	110	1419	1383	414	59	67	31	100	100	0	3784	3923	1090	124	139	69	100	100	0	0.372	0.349	0.355	0.343	1.389	0.339	0.887	80	395	5020	5123	-1.428	1360	3660	1324	3799	0
5	8	2	""	"YDL231C"	4010	24970	110	3674	3795	1360	58	62	21	100	100	0	4042	4326	1344	110	115	42	100	100	0	0.920	0.886	0.905	0.864	1.352	0.900	0.916	80	416	7548	7953	-0.121	3616	3932	3737	4216	0
5	9	2	""	"YDL247W"	4180	24970	100	1778	1790	628	63	68	36	100	100	0	4602	4804	1624	107	113	38	100	100	0	0.382	0.368	0.367	0.362	1.279	0.361	0.932	80	353	6210	6424	-1.390	1715	4495	1727	4697	0
5	10	2	""	"YDR015C"	4340	24960	110	6145	5782	1504	69	82	55	100	100	0	1396	1320	380	110	117	39	100	100	0	4.725	4.721	4.755	4.841	1.210	4.676	0.940	80	358	7362	6923	2.240	6076	1286	5713	1210	0
5	11	2	""	"YDR031W"	4520	24970	100	1028	989	313	66	75	47	100	100	0	1473	1473	441	117	121	30	100	100	0	0.709	0.681	0.673	0.667	1.373	0.676	0.915	80	332	2318	2279	-0.495	962	1356	923	1356	0
5	12	2	"HEM12"	"YDR047W"	4680	24970	110	1319	1414	557	63	80	121	100	98	0	3130	3141	1129	115	130	96	100	100	0	0.417	0.446	0.430	0.436	1.303	0.444	0.932	80	371	4271	4377	-1.263	1256	3015	1351	3026	0
5	13	2	""	"YDR346C"	4850	24960	110	1350	1691	895	58	63	24	100	100	0	2224	2598	1447	109	114	33	100	100	0	0.611	0.656	0.659	0.672	1.334	0.630	0.919	80	404	3407	4122	-0.711	1292	2115	1633	2489	0
5	14	2	"TFC6"	"YDR362C"	5020	24960	130	1434	1403	302	55	61	27	100	100	0	5032	4930	957	114	127	65	100	100	0	0.280	0.280	0.282	0.276	1.339	0.274	0.930	120	367	6297	6164	-1.834	1379	4918	1348	4816	0
5	15	2	"LSM6"	"YDR378C"	5190	24960	120	329	309	99	50	57	27	96	95	0	1452	1369	349	117	133	73	100	99	0	0.209	0.207	0.217	0.196	1.507	0.208	0.912	120	280	1614	1511	-2.259	279	1335	259	1252	0
5	16	2	"RPT3"	"YDR394W"	5350	24950	130	838	828	114	50	53	16	100	100	0	3847	3889	655	123	129	39	100	100	0	0.212	0.207	0.205	0.208	1.201	0.193	0.916	120	326	4512	4544	-2.241	788	3724	778	3766	0
5	17	2	"STE14"	"YDR410C"	5530	24960	130	1942	1878	307	51	53	14	100	100	0	3122	3055	465	119	124	35	100	100	0	0.630	0.622	0.624	0.619	1.250	0.612	0.933	120	341	4894	4763	-0.667	1891	3003	1827	2936	0
5	18	2	""	"YDR426C"	5700	24960	120	679	641	226	48	50	14	99	99	0	1890	1767	592	103	106	24	100	100	0	0.353	0.356	0.356	0.348	1.501	0.349	0.919	120	287	2418	2257	-1.502	631	1787	593	1664	0
5	19	2	"TCM10"	"YDR350C"	5870	24960	140	1013	958	281	44	47	13	100	99	0	3241	3134	756	97	99	19	100	99	0	0.308	0.301	0.308	0.288	1.480	0.298	0.932	156	316	4113	3951	-1.698	969	3144	914	3037	0
5	20	2	""	"YDR366C"	6040	24950	130	6954	6634	1333	54	60	24	100	100	0	4206	4002	985	102	106	26	100	100	0	1.681	1.687	1.687	1.735	1.258	1.660	0.948	120	317	11004	10480	0.750	6900	4104	6580	3900	0
5	21	2	"RPP2B"	"YDR382W"	6210	24960	130	710	684	145	56	61	23	100	100	0	1080	1064	204	101	105	26	100	100	0	0.668	0.652	0.656	0.650	1.260	0.639	0.928	120	323	1633	1591	-0.582	654	979	628	963	0
5	22	2	""	"YDR398W"	6380	24970	140	1177	1082	387	48	50	13	100	100	0	3118	2831	1024	96	98	21	99	99	0	0.374	0.378	0.378	0.385	1.745	0.366	0.934	156	287	4151	3769	-1.420	1129	3022	1034	2735	0
5	23	2	"ERD1"	"YDR414C"	6540	24960	130	844	838	127	48	51	23	100	100	0	2597	2634	357	103	104	23	100	100	0	0.319	0.312	0.314	0.311	1.177	0.303	0.930	120	234	3290	3321	-1.648	796	2494	790	2531	0
5	24	2	""	"YDR430C"	6720	24950	140	1343	1239	488	46	71	76	99	96	0	3507	3345	1240	99	151	168	99	97	0	0.381	0.368	0.372	0.368	1.707	0.362	0.944	156	476	4705	4439	-1.394	1297	3408	1193	3246	0
5	1	3	"SHC1"	"YER096W"	2790	25140	140	1524	1473	317	55	59	22	100	100	0	3755	3687	674	116	121	31	100	100	0	0.404	0.397	0.399	0.388	1.245	0.392	0.934	156	629	5108	4989	-1.309	1469	3639	1418	3571	0
5	2	3	"LSM4"	"YER112W"	2970	25140	130	1160	1141	149	58	65	33	100	100	0	3041	3056	343	130	137	48	100	100	0	0.379	0.370	0.372	0.369	1.149	0.364	0.943	120	409	4013	4009	-1.401	1102	2911	1083	2926	0
5	3	3	"LCP5"	"YER127W"	3140	25150	130	1369	1370	163	61	66	26	100	100	0	4155	4204	546	123	131	45	100	100	0	0.324	0.321	0.320	0.321	1.122	0.305	0.932	120	396	5340	5390	-1.624	1308	4032	1309	4081	0
5	4	3	"DDI1"	"YER143W"	3310	25140	130	4892	4993	825	67	72	25	100	100	0	4742	4773	672	124	129	37	100	100	0	1.045	1.060	1.055	1.053	1.170	1.064	0.935	120	405	9443	9575	0.063	4825	4618	4926	4649	0
5	5	3	"BUR6"	"YER159C"	3480	25130	120	855	836	147	64	68	23	100	99	0	2713	2639	461	127	129	28	100	100	0	0.306	0.307	0.311	0.304	1.415	0.295	0.924	120	338	3377	3284	-1.709	791	2586	772	2512	0
5	6	3	""	"YER175C"	3640	25130	120	1053	1032	196	58	61	20	100	100	0	3753	3699	640	132	134	33	100	100	0	0.275	0.273	0.270	0.272	1.291	0.263	0.916	120	343	4616	4541	-1.864	995	3621	974	3567	0
5	7	3	"UBC6"	"YER100W"	3810	25130	110	2008	2030	204	60	64	24	100	100	0	4284	4271	558	136	144	44	100	100	0	0.470	0.476	0.472	0.479	1.166	0.457	0.937	80	363	6096	6105	-1.090	1948	4148	1970	4135	0
5	8	3	""	"YER116C"	3980	25140	110	1025	1010	176	60	68	44	100	100	0	4781	4677	667	125	141	83	100	100	0	0.207	0.209	0.208	0.207	1.138	0.207	0.952	80	410	5621	5502	-2.270	965	4656	950	4552	0
5	9	3	"RPS26B"	"YER131W"	4160	25130	110	2073	2084	273	61	65	21	100	100	0	4112	4051	716	110	114	42	100	100	0	0.503	0.513	0.508	0.519	1.218	0.492	0.948	80	377	6014	5964	-0.992	2012	4002	2023	3941	0
5	10	3	""	"YER147C"	4330	25130	120	1327	1241	379	63	68	27	100	100	0	3329	3085	944	108	111	26	100	100	0	0.392	0.396	0.395	0.393	1.372	0.390	0.957	120	380	4485	4155	-1.350	1264	3221	1178	2977	0
5	11	3	""	"YER163C"	4490	25130	120	519	484	148	61	66	30	96	96	0	3330	3018	977	116	123	34	100	100	0	0.143	0.146	0.145	0.144	1.603	0.141	0.923	120	317	3672	3325	-2.811	458	3214	423	2902	0
5	12	3	"DMC1"	"YER179W"	4660	25120	90	4509	4503	485	69	163	431	100	100	0	3375	3351	401	129	196	331	100	100	0	1.368	1.376	1.367	1.378	1.069	1.366	0.920	52	216	7686	7656	0.452	4440	3246	4434	3222	0
5	13	3	"CDC43"	"YGL155W"	4850	25140	130	2166	2146	353	65	117	320	100	100	0	3666	3658	568	114	154	248	100	100	0	0.591	0.587	0.590	0.586	1.110	0.583	0.928	120	400	5653	5625	-0.758	2101	3552	2081	3544	0
5	14	3	"ROK1"	"YGL171W"	5000	25130	120	2864	2606	825	56	59	18	100	100	0	4654	4145	1245	114	115	31	100	100	0	0.619	0.633	0.636	0.621	1.279	0.628	0.964	120	316	7348	6581	-0.693	2808	4540	2550	4031	0
5	15	3	"COX4"	"YGL187C"	5170	25130	120	434	415	139	51	54	17	100	100	0	1855	1675	507	107	113	37	100	100	0	0.219	0.232	0.226	0.225	1.379	0.228	0.906	120	322	2131	1932	-2.190	383	1748	364	1568	0
5	16	3	"KEX1"	"YGL203C"	5340	25130	130	1242	1185	499	50	53	14	99	98	0	4781	4624	1791	114	119	35	100	98	0	0.255	0.252	0.249	0.248	1.496	0.250	0.946	120	364	5859	5645	-1.969	1192	4667	1135	4510	0
5	17	3	""	"YGL219C"	5510	25130	130	914	900	196	48	50	13	100	100	0	3397	3459	702	114	117	31	100	100	0	0.264	0.255	0.259	0.251	1.307	0.248	0.938	120	352	4149	4197	-1.923	866	3283	852	3345	0
5	18	3	""	"YGL235W"	5680	25130	120	1786	1609	559	45	47	11	100	100	0	1883	1751	524	103	106	24	100	100	0	0.978	0.949	0.949	0.919	1.358	0.964	0.948	120	283	3521	3212	-0.032	1741	1780	1564	1648	0
5	19	3	""	"YGL159W"	5840	25130	130	1217	1160	255	46	47	12	100	100	0	2104	2055	458	99	102	19	100	100	0	0.584	0.570	0.573	0.570	1.224	0.554	0.944	120	303	3176	3070	-0.776	1171	2005	1114	1956	0
5	20	3	"SAE2"	"YGL175C"	6020	25130	130	1562	1497	315	51	53	15	100	100	0	2471	2417	439	102	105	22	100	100	0	0.638	0.625	0.631	0.618	1.166	0.625	0.961	120	349	3880	3761	-0.649	1511	2369	1446	2315	0
5	21	3	"COX13"	"YGL191W"	6190	25130	120	946	858	285	51	53	14	100	100	0	1326	1243	320	99	103	23	100	100	0	0.729	0.705	0.705	0.668	1.377	0.718	0.932	120	313	2122	1951	-0.455	895	1227	807	1144	0
5	22	3	"SPT16"	"YGL207W"	6350	25120	100	51	69	51	47	47	10	35	25	0	97	119	69	95	99	20	26	16	0	2.000	0.917	0.700	0.580	3.504	0.626	0.493	80	221	6	46	1.000	4	2	22	24	-50
5	23	3	""	"YGL223C"	6520	25120	140	1522	1389	405	47	47	11	99	99	0	2939	2711	831	100	103	25	99	99	0	0.520	0.514	0.514	0.532	1.816	0.500	0.946	156	234	4314	3953	-0.945	1475	2839	1342	2611	0
5	24	3	""	"YGL239C"	6710	25120	170	415	420	87	44	73	77	100	100	0	807	824	166	99	170	195	100	98	0	0.524	0.519	0.511	0.519	1.222	0.480	0.884	208	752	1079	1101	-0.932	371	708	376	725	0
5	1	4	"RNH70"	"YGR276C"	2760	25310	150	2389	2354	408	58	64	28	100	100	0	5804	5699	845	113	123	62	100	100	0	0.410	0.411	0.418	0.408	1.137	0.407	0.954	156	707	8022	7882	-1.288	2331	5691	2296	5586	0
5	2	4	"MAL12"	"YGR292W"	2970	25320	140	2827	2406	1097	59	65	32	100	100	0	7991	7160	2873	118	131	70	100	100	0	0.352	0.333	0.334	0.317	1.278	0.341	0.949	156	351	10641	9389	-1.508	2768	7873	2347	7042	0
5	3	4	""	"YHL012W"	3120	25320	140	12248	11365	3173	68	74	28	100	100	0	2865	2657	694	110	125	54	99	99	0	4.421	4.435	4.425	4.356	1.390	4.530	0.949	156	271	14935	13844	2.144	12180	2755	11297	2547	0
5	4	4	"WSC4"	"YHL028W"	3290	25310	130	4061	4044	586	73	81	29	100	100	0	8759	8703	1387	122	138	55	100	100	0	0.462	0.463	0.465	0.464	1.265	0.447	0.940	120	290	12625	12552	-1.115	3988	8637	3971	8581	0
5	5	4	""	"YHL044W"	3460	25320	140	2426	2245	665	68	75	29	100	100	0	3495	3218	913	131	147	59	99	99	0	0.701	0.705	0.706	0.706	1.571	0.698	0.941	156	343	5722	5264	-0.513	2358	3364	2177	3087	0
5	6	4	""	"YHR009C"	3630	25320	140	2785	2515	856	64	70	32	100	100	0	5607	5109	1646	120	139	63	100	100	0	0.496	0.491	0.491	0.485	1.521	0.484	0.938	156	306	8208	7440	-1.012	2721	5487	2451	4989	0
5	7	4	""	"YGR280C"	3780	25290	130	1184	1199	148	61	78	60	100	100	0	3727	3890	701	127	160	126	100	100	0	0.312	0.302	0.303	0.305	1.108	0.284	0.914	120	374	4723	4901	-1.681	1123	3600	1138	3763	0
5	8	4	"YRF1-3"	"YGR296W"	3970	25300	110	1634	1611	662	55	70	57	98	98	0	4298	4102	1482	118	149	125	100	100	0	0.378	0.391	0.398	0.373	1.469	0.393	0.950	80	385	5759	5540	-1.404	1579	4180	1556	3984	0
5	9	4	"DUR3"	"YHL016C"	4130	25300	130	8207	7913	1974	56	60	20	100	100	0	3211	3037	887	105	109	27	100	98	0	2.624	2.680	2.647	2.899	1.703	2.671	0.950	120	437	11257	10789	1.392	8151	3106	7857	2932	0
5	10	4	"GUT1"	"YHL032C"	4300	25310	120	1539	1451	356	61	66	26	100	100	0	2736	2673	681	107	114	34	100	100	0	0.562	0.542	0.538	0.543	1.314	0.529	0.942	120	409	4107	3956	-0.831	1478	2629	1390	2566	0
5	11	4	"COS8"	"YHL048W"	4470	25300	110	5377	5362	796	58	74	61	100	100	0	7622	7504	1272	109	125	67	100	100	0	0.708	0.717	0.721	0.721	1.150	0.705	0.951	80	267	12832	12699	-0.498	5319	7513	5304	7395	0
5	12	4	"ARD1"	"YHR013C"	4650	25290	220	3448	3481	845	68	305	552	98	96	0	2548	2521	687	127	551	1036	93	84	0	1.396	1.426	1.410	1.517	1.598	1.362	0.925	392	1382	5801	5807	0.481	3380	2421	3413	2394	0
5	13	4	""	"YIL086C"	4820	25290	60	1200	1373	705	63	80	74	100	100	0	1092	1560	951	102	133	107	100	100	0	1.148	0.898	0.891	0.932	1.370	0.818	0.860	32	122	2127	2768	0.200	1137	990	1310	1458	0
5	14	4	""	"YIL102C"	4990	25310	120	645	596	175	53	59	37	100	99	0	892	845	229	103	113	53	100	99	0	0.750	0.732	0.740	0.715	1.309	0.731	0.939	120	363	1381	1285	-0.414	592	789	543	742	0
5	15	4	"RHO3"	"YIL118W"	5150	25300	120	1493	1335	542	51	57	23	100	100	0	1800	1635	682	104	109	32	99	99	0	0.850	0.839	0.831	0.843	1.448	0.822	0.940	120	318	3138	2815	-0.234	1442	1696	1284	1531	0
5	16	4	"FLX1"	"YIL134W"	5320	25310	130	956	946	153	52	59	25	100	100	0	1984	1964	292	109	117	41	100	100	0	0.482	0.482	0.482	0.480	1.168	0.476	0.940	120	380	2779	2749	-1.052	904	1875	894	1855	0
5	17	4	"DNA43"	"YIL150C"	5500	25300	130	1471	1444	268	53	59	24	100	100	0	4113	3992	724	114	121	41	100	100	0	0.355	0.359	0.359	0.358	1.206	0.347	0.939	120	344	5417	5269	-1.496	1418	3999	1391	3878	0
5	18	4	""	"YIL166C"	5670	25310	140	1460	1530	818	52	64	59	99	99	0	1973	2244	1224	109	116	41	100	99	0	0.755	0.692	0.672	0.713	1.584	0.674	0.946	156	318	3272	3613	-0.405	1408	1864	1478	2135	0
5	19	4	""	"YIL090W"	5830	25300	120	1692	1514	512	50	54	17	100	100	0	3757	3493	1069	101	109	34	100	100	0	0.449	0.432	0.431	0.419	1.252	0.428	0.946	120	299	5298	4856	-1.155	1642	3656	1464	3392	0
5	20	4	"MOB1"	"YIL106W"	6010	25300	130	1829	1757	382	53	57	18	100	100	0	2667	2595	540	106	113	36	100	100	0	0.693	0.685	0.688	0.682	1.151	0.678	0.951	120	369	4337	4193	-0.528	1776	2561	1704	2489	0
5	21	4	""	"YIL122W"	6180	25300	120	1745	1663	777	51	52	14	100	100	0	2692	2510	1033	102	106	27	100	100	0	0.654	0.669	0.666	0.630	1.300	0.681	0.957	120	339	4284	4020	-0.613	1694	2590	1612	2408	0
5	22	4	"TPM2"	"YIL138C"	6350	25290	130	963	910	295	47	49	16	100	100	0	1550	1435	455	98	102	24	100	100	0	0.631	0.645	0.646	0.653	1.340	0.639	0.960	120	355	2368	2200	-0.665	916	1452	863	1337	0
5	23	4	"IMP2'"	"YIL154C"	6510	25290	130	394	386	92	45	48	16	100	100	0	571	553	151	97	101	27	99	98	0	0.736	0.748	0.730	0.778	1.411	0.715	0.908	120	322	823	797	-0.442	349	474	341	456	0
5	24	4	"HXT12"	"YIL170W"	6680	25300	140	992	923	320	45	64	63	99	97	0	3981	3625	1350	97	144	160	96	95	0	0.244	0.249	0.244	0.270	1.858	0.240	0.950	156	543	4831	4406	-2.036	947	3884	878	3528	0
5	1	5	"BNA1"	"YJR025C"	2770	25480	110	1085	1085	224	65	74	35	100	100	0	3191	3163	734	121	160	116	100	100	0	0.332	0.335	0.329	0.337	1.205	0.327	0.913	80	390	4090	4062	-1.590	1020	3070	1020	3042	0
5	2	5	""	"YJR041C"	2940	25480	100	1420	1462	573	68	78	37	100	100	0	2023	2064	717	129	165	122	100	100	0	0.714	0.720	0.727	0.701	1.445	0.719	0.832	80	309	3246	3329	-0.486	1352	1894	1394	1935	0
5	3	5	"CDC8"	"YJR057W"	3120	25480	120	1550	1466	353	65	69	21	100	100	0	4630	4312	1168	116	131	56	100	100	0	0.329	0.334	0.330	0.340	1.350	0.320	0.923	120	297	5999	5597	-1.604	1485	4514	1401	4196	0
5	4	5	"OPI3"	"YJR073C"	3280	25470	100	971	940	169	62	70	28	100	100	0	2159	2123	429	112	130	56	100	100	0	0.444	0.437	0.442	0.440	1.388	0.417	0.893	80	313	2956	2889	-1.171	909	2047	878	2011	0
5	5	5	"GRR1"	"YJR090C"	3450	25470	100	2259	2278	537	61	70	30	100	100	0	2837	2870	642	117	140	67	100	100	0	0.808	0.805	0.808	0.806	1.287	0.794	0.911	80	317	4918	4970	-0.307	2198	2720	2217	2753	0
5	6	5	""	"YJR105W"	3620	25470	110	989	969	176	60	69	33	100	100	0	2270	2194	397	116	134	64	100	100	0	0.431	0.437	0.444	0.436	1.284	0.423	0.897	80	286	3083	2987	-1.213	929	2154	909	2078	0
5	7	5	""	"YJR029W"	3780	25460	120	14432	14149	6579	61	67	33	100	100	0	10466	9735	4393	113	130	82	100	100	0	1.388	1.464	1.494	1.520	1.535	1.492	0.929	120	363	24724	23710	0.473	14371	10353	14088	9622	0
5	8	5	"SSC1"	"YJR045C"	3960	25470	100	1464	1646	702	51	56	22	100	100	0	2160	2460	936	108	119	68	100	100	0	0.689	0.678	0.690	0.664	1.387	0.681	0.895	80	344	3465	3947	-0.538	1413	2052	1595	2352	0
5	9	5	""	"YJR061W"	4130	25470	100	931	1142	619	51	54	14	100	100	0	1213	1470	701	105	107	23	100	100	0	0.794	0.799	0.770	0.779	1.375	0.808	0.882	80	330	1988	2456	-0.332	880	1108	1091	1365	0
5	10	5	"MIR1"	"YJR077C"	4290	25470	90	493	641	360	55	63	29	100	100	0	913	1196	732	111	123	48	100	100	0	0.546	0.540	0.549	0.563	1.298	0.506	0.929	52	295	1240	1671	-0.873	438	802	586	1085	0
5	11	5	"IME1"	"YJR094C"	4460	25460	90	2381	2677	1251	68	346	691	100	84	0	3235	4048	1968	135	495	929	100	86	0	0.746	0.667	0.610	0.676	1.395	0.640	0.905	52	350	5413	6522	-0.423	2313	3100	2609	3913	0
5	12	5	"CPA2"	"YJR109C"	4650	25470	90	4278	4065	884	530	735	847	100	94	0	4800	4715	1032	655	1041	1147	98	96	0	0.904	0.871	0.867	0.886	1.386	0.864	0.931	52	244	7893	7595	-0.145	3748	4145	3535	4060	-100
5	13	5	""	"YKR020W"	4800	25460	110	1012	1040	286	52	95	159	98	98	0	2725	2773	825	106	194	325	98	97	0	0.367	0.370	0.371	0.378	1.437	0.357	0.936	80	348	3579	3655	-1.448	960	2619	988	2667	0
5	14	5	"CAF4"	"YKR036C"	4970	25460	110	1543	1671	528	53	58	22	100	100	0	2622	2688	939	103	117	61	100	100	0	0.592	0.626	0.601	0.637	1.346	0.601	0.907	80	354	4009	4203	-0.758	1490	2519	1618	2585	0
5	15	5	"MRS4"	"YKR052C"	5140	25460	110	1982	1990	599	55	62	27	100	100	0	1233	1217	416	104	112	35	100	100	0	1.707	1.739	1.773	1.794	1.468	1.729	0.905	80	355	3056	3048	0.771	1927	1129	1935	1113	0
5	16	5	"BET3"	"YKR068C"	5310	25460	100	1325	1337	444	58	73	57	100	100	0	2580	2556	918	110	124	54	100	100	0	0.513	0.523	0.540	0.528	1.449	0.495	0.872	80	284	3737	3725	-0.963	1267	2470	1279	2446	0
5	17	5	"HBS1"	"YKR084C"	5490	25460	100	1680	1688	599	55	69	56	100	100	0	3008	2953	1050	108	123	55	100	100	0	0.560	0.574	0.572	0.581	1.462	0.553	0.879	80	277	4525	4478	-0.836	1625	2900	1633	2845	0
5	18	5	""	"YKR100C"	5650	25460	110	1472	1439	441	57	197	498	93	81	0	2253	2210	635	112	205	343	100	97	0	0.661	0.659	0.691	0.651	1.378	0.649	0.883	80	298	3556	3480	-0.597	1415	2141	1382	2098	0
5	19	5	"DBP7"	"YKR024C"	5830	25450	100	3427	3668	1719	62	245	561	93	90	0	2019	2060	1047	111	231	380	90	86	0	1.764	1.850	1.949	2.126	1.851	1.764	0.891	80	263	5273	5555	0.819	3365	1908	3606	1949	-50
5	20	5	""	"YKR040C"	5990	25460	100	620	637	139	65	83	149	100	97	0	1234	1284	223	118	135	101	100	100	0	0.497	0.491	0.487	0.484	1.263	0.488	0.892	80	310	1671	1738	-1.008	555	1116	572	1166	0
5	21	5	"RNC1"	"YKR056W"	6170	25460	100	724	770	298	55	58	16	100	100	0	2764	2793	980	115	120	35	100	100	0	0.253	0.267	0.266	0.263	1.402	0.256	0.868	80	284	3318	3393	-1.985	669	2649	715	2678	0
5	22	5	"SIS2"	"YKR072C"	6330	25460	100	1418	1644	822	52	55	18	100	100	0	2487	2759	1275	105	113	32	100	100	0	0.573	0.600	0.609	0.584	1.343	0.602	0.932	80	293	3748	4246	-0.802	1366	2382	1592	2654	0
5	23	5	""	"YKR088C"	6500	25460	110	1367	1583	858	47	51	18	100	100	0	1921	2244	1117	100	104	27	100	100	0	0.725	0.716	0.689	0.699	1.348	0.721	0.919	80	343	3141	3680	-0.464	1320	1821	1536	2144	0
5	24	5	""	"YKR104W"	6670	25460	100	409	531	345	47	54	21	100	100	0	855	1064	576	97	98	22	100	100	0	0.478	0.501	0.484	0.467	1.457	0.517	0.893	80	325	1120	1451	-1.066	362	758	484	967	0
5	1	6	""	"YLR231C"	2740	25640	140	1641	1552	373	72	81	35	100	100	0	3384	3261	749	130	165	103	100	100	0	0.482	0.473	0.479	0.467	1.241	0.467	0.939	156	591	4823	4611	-1.052	1569	3254	1480	3131	0
5	2	6	""	"YLR247C"	2930	25650	130	3635	3476	1013	90	98	38	100	100	0	6416	6292	2034	183	214	114	100	100	0	0.569	0.554	0.554	0.560	1.220	0.535	0.937	120	331	9778	9495	-0.814	3545	6233	3386	6109	0
5	3	6	"RED1"	"YLR263W"	3100	25640	120	2471	2336	826	83	92	39	100	100	0	5493	5049	1845	133	146	57	100	100	0	0.446	0.458	0.459	0.461	1.274	0.447	0.952	120	315	7748	7169	-1.166	2388	5360	2253	4916	0
5	4	6	""	"YLR279W"	3260	25640	90	385	378	65	82	102	57	100	100	0	787	773	142	123	162	95	100	100	0	0.456	0.455	0.457	0.456	1.288	0.433	0.818	52	281	967	946	-1.132	303	664	296	650	0
5	5	6	""	"YLR294C"	3430	25640	100	615	592	132	69	87	47	100	98	0	1920	1854	358	137	164	79	100	100	0	0.306	0.305	0.309	0.300	1.320	0.294	0.919	80	374	2329	2240	-1.707	546	1783	523	1717	0
5	6	6	"CDC25"	"YLR310C"	3600	25630	110	1282	1324	498	63	66	20	100	100	0	3532	3642	1578	124	134	46	100	100	0	0.358	0.358	0.364	0.366	1.308	0.328	0.891	80	422	4627	4779	-1.483	1219	3408	1261	3518	0
5	7	6	""	"YLR235C"	3780	25630	110	1572	1551	188	63	66	20	100	100	0	2741	2699	429	118	125	36	100	100	0	0.575	0.577	0.573	0.581	1.143	0.550	0.938	80	353	4132	4069	-0.798	1509	2623	1488	2581	0
5	8	6	""	"YLR251W"	3940	25630	120	923	881	200	62	68	27	100	100	0	2366	2257	513	118	123	30	100	100	0	0.383	0.383	0.389	0.383	1.298	0.373	0.952	120	351	3109	2958	-1.385	861	2248	819	2139	0
5	9	6	"BOP2"	"YLR267W"	4120	25630	120	1622	1569	327	67	79	39	100	100	0	5326	5193	1044	119	123	29	100	100	0	0.299	0.296	0.296	0.293	1.242	0.290	0.952	120	371	6762	6576	-1.744	1555	5207	1502	5074	0
5	10	6	""	"YLR283W"	4280	25630	110	1724	1725	179	63	70	29	100	100	0	2855	2887	353	114	121	39	100	100	0	0.606	0.599	0.597	0.601	1.113	0.586	0.956	80	380	4402	4435	-0.723	1661	2741	1662	2773	0
5	11	6	"YHC1"	"YLR298C"	4450	25630	110	1026	1035	112	64	208	410	100	90	0	3962	3804	518	124	412	907	100	100	0	0.251	0.264	0.259	0.265	1.141	0.266	0.918	80	432	4800	4651	-1.996	962	3838	971	3680	0
5	12	6	"CDC3"	"YLR314C"	4630	25630	100	1638	1659	155	65	389	566	100	100	0	5483	5461	498	131	706	1090	100	100	0	0.294	0.299	0.300	0.299	1.083	0.287	0.882	80	377	6925	6924	-1.767	1573	5352	1594	5330	-50
5	13	6	"MVP1"	"YMR004W"	4800	25630	120	6721	6079	3031	57	118	207	99	99	0	3564	3193	1747	109	235	451	90	86	0	1.929	1.953	1.944	2.108	1.750	1.908	0.957	120	405	10119	9106	0.948	6664	3455	6022	3084	0
5	14	6	"FMS1"	"YMR020W"	4970	25630	120	4089	3768	1670	61	67	36	100	99	0	3442	3123	1373	105	118	66	100	99	0	1.207	1.228	1.247	1.237	1.497	1.229	0.954	120	380	7365	6725	0.272	4028	3337	3707	3018	0
5	15	6	"IMP2"	"YMR035W"	5130	25630	110	2591	2628	854	59	63	18	100	100	0	2417	2501	936	110	113	24	100	100	0	1.098	1.074	1.064	1.107	1.312	1.046	0.952	80	367	4839	4960	0.134	2532	2307	2569	2391	0
5	16	6	""	"YMR051C"	5300	25620	130	12370	10958	5947	59	68	46	100	100	0	17198	15374	8552	118	124	41	100	100	0	0.721	0.714	0.719	0.713	1.527	0.700	0.935	120	427	29391	26155	-0.472	12311	17080	10899	15256	0
5	17	6	"SOV1"	"YMR066W"	5460	25590	130	2548	2984	1952	57	66	45	100	99	0	1957	2482	1676	112	121	49	99	99	0	1.350	1.235	1.271	1.289	1.442	1.213	0.913	120	458	4336	5297	0.433	2491	1845	2927	2370	0
5	18	6	"ISF1"	"YMR081C"	5650	25620	110	1193	1214	204	57	132	366	100	98	0	4688	4682	723	111	163	251	100	100	0	0.248	0.253	0.250	0.253	1.192	0.247	0.934	80	353	5713	5728	-2.010	1136	4577	1157	4571	0
5	19	6	"PLB1"	"YMR008C"	5810	25610	140	9279	8044	4197	72	186	451	96	94	0	8900	7653	4358	117	197	308	96	94	0	1.048	1.058	1.080	1.137	1.550	1.024	0.949	156	419	17990	15508	0.068	9207	8783	7972	7536	-100
5	20	6	"MRPL3"	"YMR024W"	5990	25620	130	2209	2150	330	71	92	173	100	100	0	3786	3705	460	122	139	111	100	100	0	0.584	0.580	0.593	0.575	1.175	0.579	0.959	120	401	5802	5662	-0.777	2138	3664	2079	3583	0
5	21	6	"SUB1"	"YMR039C"	6160	25610	120	1643	1566	272	60	63	18	100	100	0	4006	3835	668	122	129	52	100	100	0	0.408	0.406	0.410	0.406	1.150	0.397	0.957	120	317	5467	5219	-1.295	1583	3884	1506	3713	0
5	22	6	"STV1"	"YMR054W"	6320	25610	120	2534	2427	759	54	58	16	100	100	0	4512	4311	1479	113	121	52	100	100	0	0.564	0.565	0.563	0.577	1.217	0.548	0.965	120	307	6879	6571	-0.827	2480	4399	2373	4198	0
5	23	6	"MOT3"	"YMR070W"	6490	25620	130	2283	2253	378	52	55	15	100	100	0	3626	3509	705	106	109	26	100	100	0	0.634	0.647	0.642	0.655	1.208	0.620	0.954	120	343	5751	5604	-0.658	2231	3520	2201	3403	0
5	24	6	""	"YMR085W"	6670	25620	140	15933	14844	3647	59	80	132	100	100	0	6727	6162	1679	100	128	188	99	98	0	2.395	2.439	2.432	2.571	1.502	2.439	0.959	156	594	22501	20847	1.260	15874	6627	14785	6062	0
5	1	7	""	"YNL045W"	2740	25800	130	2574	2572	404	72	78	30	100	100	0	4828	4891	802	121	140	59	100	100	0	0.532	0.524	0.522	0.525	1.122	0.507	0.931	120	480	7209	7270	-0.912	2502	4707	2500	4770	0
5	2	7	"KTR5"	"YNL029C"	2930	25810	140	2370	2245	724	86	92	34	100	100	0	5001	4683	1567	150	168	69	100	99	0	0.471	0.476	0.476	0.486	1.565	0.464	0.931	156	337	7135	6692	-1.087	2284	4851	2159	4533	0
5	3	7	""	"YNL013C"	3090	25800	120	6579	5743	2033	89	97	35	100	100	0	4139	3664	1437	147	153	46	99	99	0	1.626	1.608	1.630	1.715	1.605	1.592	0.932	120	322	10482	9171	0.701	6490	3992	5654	3517	0
5	4	7	""	"YMR323W"	3270	25800	120	4815	4739	821	102	114	51	100	100	0	7693	7660	1064	156	183	81	100	100	0	0.625	0.618	0.639	0.614	1.207	0.614	0.923	120	349	12250	12141	-0.677	4713	7537	4637	7504	0
5	5	7	"NIP1"	"YMR309C"	3430	25810	120	2081	2044	384	74	91	47	100	100	0	7322	7154	1201	151	177	90	100	100	0	0.280	0.281	0.284	0.281	1.258	0.273	0.928	120	379	9178	8973	-1.837	2007	7171	1970	7003	0
5	6	7	""	"YMR294W-A"	3600	25800	110	2067	2009	310	64	66	18	100	100	0	4336	4256	830	121	133	62	100	100	0	0.475	0.470	0.465	0.474	1.210	0.453	0.942	80	385	6218	6080	-1.073	2003	4215	1945	4135	0
5	7	7	""	"YNL041C"	3770	25800	120	6227	5658	1917	63	66	19	100	100	0	6170	5432	1960	116	123	38	99	98	0	1.018	1.052	1.038	1.158	1.890	1.035	0.945	120	419	12218	10911	0.026	6164	6054	5595	5316	0
5	8	7	"SSN8"	"YNL025C"	3940	25790	120	6342	5915	1519	67	73	26	100	100	0	4191	3828	1126	118	123	29	100	99	0	1.541	1.576	1.563	1.694	1.708	1.561	0.947	120	346	10348	9558	0.624	6275	4073	5848	3710	0
5	9	7	"IDP3"	"YNL009W"	4110	25810	120	9294	8626	2064	79	90	38	100	100	0	3584	3437	645	122	126	30	100	100	0	2.662	2.578	2.622	2.518	1.243	2.672	0.945	120	320	12677	11862	1.412	9215	3462	8547	3315	0
5	10	7	"FET4"	"YMR319C"	4270	25810	120	4949	4584	1365	71	81	36	100	100	0	7284	6807	1645	123	128	39	100	100	0	0.681	0.675	0.680	0.647	1.360	0.678	0.949	120	371	12039	11197	-0.554	4878	7161	4513	6684	0
5	11	7	"SCW10"	"YMR305C"	4450	25800	120	4849	4142	1450	67	177	348	98	95	0	5188	4588	1467	124	306	651	97	94	0	0.944	0.913	0.922	0.888	1.430	0.917	0.963	120	431	9846	8539	-0.083	4782	5064	4075	4464	0
5	12	7	""	"YMR291W"	4620	25800	100	2529	2571	289	65	165	337	100	100	0	4853	4889	657	124	267	612	100	100	0	0.521	0.526	0.524	0.528	1.122	0.507	0.934	80	350	7193	7271	-0.941	2464	4729	2506	4765	0
5	13	7	""	"YOL015W"	4790	25800	110	5440	5318	1407	55	68	55	100	100	0	5235	5227	1542	109	124	67	100	100	0	1.051	1.028	1.022	1.040	1.193	1.014	0.966	80	385	10511	10381	0.071	5385	5126	5263	5118	0
5	14	7	""	"YOL031C"	4960	25800	120	4004	3594	1189	57	68	54	100	100	0	3154	2873	855	109	119	67	99	99	0	1.296	1.280	1.282	1.254	1.363	1.298	0.956	120	376	6992	6301	0.374	3947	3045	3537	2764	0
5	15	7	""	"YOL047C"	5120	25800	110	1296	1281	176	61	64	16	100	100	0	2855	2830	374	116	117	23	100	100	0	0.451	0.450	0.447	0.449	1.146	0.438	0.944	80	325	3974	3934	-1.149	1235	2739	1220	2714	0
5	16	7	"APM4"	"YOL062C"	5290	25800	120	1598	1418	482	58	60	15	100	100	0	4943	4490	1507	121	123	25	100	100	0	0.319	0.311	0.314	0.311	1.626	0.304	0.944	120	384	6362	5729	-1.647	1540	4822	1360	4369	0
5	17	7	""	"YOL079W"	5460	25800	110	675	792	379	56	61	27	100	100	0	1235	1430	596	112	117	44	100	100	0	0.551	0.558	0.553	0.540	1.325	0.558	0.910	80	396	1742	2054	-0.859	619	1123	736	1318	0
5	18	7	"HMI1"	"YOL095C"	5640	25800	120	1575	1432	486	58	63	20	100	100	0	5172	4776	1515	108	112	31	100	100	0	0.300	0.294	0.293	0.285	1.354	0.293	0.961	120	389	6581	6042	-1.739	1517	5064	1374	4668	0
5	19	7	""	"YOL019W"	5800	25790	120	5311	4928	1409	69	72	21	100	100	0	3988	3647	1121	116	122	36	100	99	0	1.354	1.376	1.382	1.432	1.490	1.364	0.963	120	367	9114	8390	0.437	5242	3872	4859	3531	0
5	20	7	""	"YOL035C"	5980	25800	100	1212	1206	234	64	68	21	100	100	0	1666	1620	297	114	117	31	100	100	0	0.740	0.758	0.765	0.757	1.202	0.753	0.947	80	333	2700	2648	-0.435	1148	1552	1142	1506	0
5	21	7	"GAL11"	"YOL051W"	6150	25790	120	2227	2301	806	55	58	16	100	100	0	4388	4884	1658	110	116	48	100	100	0	0.508	0.470	0.479	0.464	1.243	0.467	0.969	120	344	6450	7020	-0.978	2172	4278	2246	4774	0
5	22	7	"RIB2"	"YOL066C"	6310	25790	130	1983	1911	394	54	57	15	100	100	0	4552	4379	871	112	116	49	100	100	0	0.434	0.435	0.441	0.432	1.206	0.427	0.953	120	326	6369	6124	-1.203	1929	4440	1857	4267	0
5	23	7	""	"YOL083W"	6480	25790	120	1431	1378	300	55	58	15	100	100	0	2955	2817	628	106	107	24	100	100	0	0.483	0.488	0.487	0.495	1.301	0.480	0.963	120	323	4225	4034	-1.050	1376	2849	1323	2711	0
5	24	7	""	"YOL099C"	6660	25790	140	2613	2262	810	52	58	35	100	100	0	1116	1006	351	96	103	42	98	97	0	2.511	2.429	2.401	2.510	1.542	2.445	0.954	156	557	3581	3120	1.328	2561	1020	2210	910	0
5	1	8	"KIN4"	"YOR233W"	2740	25980	120	2982	2916	1502	64	66	18	100	100	0	2524	2574	1385	109	112	28	100	100	0	1.208	1.157	1.153	1.198	1.351	1.137	0.943	120	486	5333	5317	0.273	2918	2415	2852	2465	0
5	2	8	"APC5"	"YOR249C"	2910	25980	120	3984	3678	1815	70	73	20	100	100	0	4809	4391	2159	118	122	30	100	100	0	0.834	0.844	0.813	0.872	1.669	0.839	0.938	120	380	8605	7881	-0.261	3914	4691	3608	4273	0
5	3	8	"RBL2"	"YOR265W"	3080	25980	110	1185	1153	279	69	73	23	100	100	0	1996	2006	483	125	133	42	100	100	0	0.596	0.576	0.577	0.576	1.251	0.565	0.924	80	364	2987	2965	-0.745	1116	1871	1084	1881	0
5	4	8	""	"YOR281C"	3260	25970	120	1679	1420	717	68	71	23	100	100	0	4871	4116	2198	133	137	41	99	98	0	0.340	0.339	0.329	0.356	1.709	0.328	0.941	120	395	6349	5335	-1.556	1611	4738	1352	3983	0
5	5	8	"TIM18"	"YOR297C"	3420	25970	110	1949	1893	450	67	70	22	100	100	0	1933	1810	517	129	133	36	100	100	0	1.043	1.086	1.080	1.124	1.352	1.053	0.931	80	331	3686	3507	0.061	1882	1804	1826	1681	0
5	6	8	"RPL20B"	"YOR312C"	3590	25970	100	929	881	259	61	64	20	100	100	0	2403	2363	997	114	125	62	100	100	0	0.379	0.365	0.374	0.385	1.424	0.326	0.881	80	381	3157	3069	-1.399	868	2289	820	2249	0
5	7	8	"HES1"	"YOR237W"	3760	25970	110	1621	1663	417	58	61	17	100	100	0	4017	4070	1072	111	116	43	100	100	0	0.400	0.405	0.401	0.407	1.206	0.392	0.952	80	399	5469	5564	-1.321	1563	3906	1605	3959	0
5	8	8	""	"YOR253W"	3940	25980	120	1124	967	376	59	61	16	100	100	0	1608	1471	523	110	115	43	100	100	0	0.711	0.667	0.653	0.650	1.243	0.669	0.956	120	374	2563	2269	-0.492	1065	1498	908	1361	0
5	9	8	"PAC1"	"YOR269W"	4100	25970	130	4707	4262	1354	62	65	19	100	100	0	5342	4683	1584	111	114	26	100	100	0	0.888	0.919	0.903	0.946	1.380	0.906	0.957	120	333	9876	8772	-0.171	4645	5231	4200	4572	0
5	10	8	""	"YOR285W"	4270	25970	110	2242	2132	529	60	64	22	100	100	0	2923	2734	697	117	118	26	100	100	0	0.778	0.792	0.790	0.794	1.191	0.784	0.959	80	359	4988	4689	-0.363	2182	2806	2072	2617	0
5	11	8	"RAX1"	"YOR301W"	4450	25960	100	2146	2067	735	73	498	653	92	81	0	4210	3892	1680	136	985	1336	87	80	0	0.509	0.531	0.523	0.637	2.036	0.489	0.941	80	374	6147	5750	-0.975	2073	4074	1994	3756	-50
5	12	8	"COT1"	"YOR316C"	4620	25960	100	2079	2060	244	336	708	701	100	92	0	4035	4123	480	428	1394	1441	100	97	0	0.483	0.467	0.462	0.466	1.115	0.461	0.902	80	369	5350	5419	-1.049	1743	3607	1724	3695	-50
5	13	8	""	"YPL222W"	4780	25970	110	1288	1275	169	54	140	338	100	98	0	3494	3555	376	110	300	723	100	100	0	0.365	0.354	0.359	0.352	1.203	0.347	0.925	80	426	4618	4666	-1.455	1234	3384	1221	3445	0
5	14	8	""	"YPL238C"	4950	25970	110	840	831	122	54	56	15	100	100	0	2587	2537	372	108	109	21	100	100	0	0.317	0.320	0.316	0.320	1.175	0.312	0.948	80	398	3265	3206	-1.657	786	2479	777	2429	0
5	15	8	"HFI1"	"YPL254W"	5120	25960	120	3114	2829	886	71	77	31	100	100	0	3018	2777	864	117	119	24	100	99	0	1.049	1.037	1.051	1.083	1.626	1.032	0.946	120	392	5944	5418	0.069	3043	2901	2758	2660	0
5	16	8	"MDL2"	"YPL270W"	5290	25970	120	1564	1429	448	79	84	32	100	99	0	5102	4668	1319	125	127	26	100	100	0	0.298	0.297	0.300	0.289	1.358	0.293	0.937	120	371	6462	5893	-1.745	1485	4977	1350	4543	0
5	17	8	""	"YPR003C"	5460	25960	120	6501	6219	1474	64	68	26	100	100	0	2738	2639	659	115	118	32	100	100	0	2.454	2.439	2.442	2.504	1.401	2.460	0.949	120	384	9060	8679	1.295	6437	2623	6155	2524	0
5	18	8	"CDC54"	"YPR019W"	5640	25970	120	4178	4027	1188	68	72	22	100	100	0	5536	5371	1268	114	116	26	100	100	0	0.758	0.753	0.764	0.730	1.305	0.764	0.936	120	361	9532	9216	-0.400	4110	5422	3959	5257	0
5	19	8	""	"YPL226W"	5800	25970	120	2769	2565	803	65	69	22	100	100	0	5231	5015	1422	116	121	31	100	100	0	0.529	0.510	0.525	0.502	1.387	0.505	0.941	120	352	7819	7399	-0.920	2704	5115	2500	4899	0
5	20	8	"IQG1"	"YPL242C"	5970	25970	120	2153	2262	1008	53	55	15	100	100	0	2924	3009	1208	104	108	30	100	100	0	0.745	0.760	0.768	0.731	1.357	0.769	0.942	120	382	4920	5114	-0.425	2100	2820	2209	2905	0
5	21	8	"THI21"	"YPL258C"	6140	25960	120	1677	1636	391	50	52	14	100	100	0	3422	3356	649	99	103	24	100	100	0	0.490	0.487	0.492	0.479	1.247	0.484	0.950	120	340	4950	4843	-1.030	1627	3323	1586	3257	0
5	22	8	"SAM3"	"YPL274W"	6310	25960	120	2536	2363	900	54	56	14	100	100	0	5307	4916	1686	105	107	23	100	100	0	0.477	0.480	0.468	0.472	1.385	0.481	0.959	120	318	7684	7120	-1.068	2482	5202	2309	4811	0
5	23	8	"SPO69"	"YPR007C"	6480	25960	130	4192	4129	588	58	60	16	100	100	0	2734	2686	464	105	106	22	100	100	0	1.572	1.577	1.579	1.607	1.263	1.562	0.953	120	351	6763	6652	0.653	4134	2629	4071	2581	0
5	24	8	""	"YPR023C"	6660	25960	130	916	909	128	46	50	18	100	100	0	2766	2753	358	96	100	28	100	100	0	0.326	0.325	0.323	0.324	1.159	0.313	0.936	120	539	3540	3520	-1.618	870	2670	863	2657	0
5	1	9	"LTE1"	"YAL024C"	2740	26150	110	987	959	389	58	62	16	100	100	0	1533	1557	671	105	108	25	100	100	0	0.651	0.621	0.609	0.620	1.434	0.599	0.927	80	399	2357	2353	-0.620	929	1428	901	1452	0
5	2	9	""	"YAL065C"	2910	26150	110	2932	2954	721	66	69	19	100	100	0	4470	4588	1204	109	116	30	100	100	0	0.657	0.645	0.668	0.643	1.306	0.620	0.895	80	366	7227	7367	-0.606	2866	4361	2888	4479	0
5	3	9	"PEP1"	"YBL017C"	3090	26140	110	1564	1691	736	65	69	20	100	100	0	2224	2546	1293	109	117	38	100	100	0	0.709	0.667	0.676	0.679	1.457	0.623	0.879	80	361	3614	4063	-0.497	1499	2115	1626	2437	0
5	4	9	"BOI1"	"YBL085W"	3260	26140	110	898	1105	583	64	67	19	100	100	0	1459	1698	868	115	120	28	100	100	0	0.621	0.658	0.684	0.660	1.399	0.634	0.827	80	367	2178	2624	-0.688	834	1344	1041	1583	0
5	5	9	"ENA2"	"YDR039C"	3430	26130	100	467	480	175	62	66	23	100	100	0	711	777	309	118	123	31	98	98	0	0.683	0.634	0.640	0.653	1.732	0.575	0.804	80	378	998	1077	-0.550	405	593	418	659	0
5	6	9	"ARO1"	"YDR127W"	3590	26140	100	520	586	269	64	68	23	100	100	0	853	998	460	121	126	35	100	100	0	0.623	0.595	0.599	0.593	1.417	0.563	0.855	80	337	1188	1399	-0.683	456	732	522	877	0
5	7	9	""	"YHR032W"	3760	26140	100	293	303	104	60	65	22	100	100	0	489	500	176	113	120	47	100	98	0	0.620	0.628	0.643	0.626	1.421	0.594	0.837	80	393	609	630	-0.690	233	376	243	387	0
5	8	9	""	"YHR034C"	3940	26130	100	334	371	167	59	62	18	100	98	0	559	615	281	105	107	22	100	98	0	0.606	0.612	0.602	0.603	1.666	0.565	0.774	80	312	729	822	-0.723	275	454	312	510	0
5	9	9	""	"YHR036W"	4100	26130	110	414	441	147	57	61	19	100	100	0	671	759	379	104	110	32	100	100	0	0.630	0.586	0.580	0.614	1.409	0.495	0.811	80	370	924	1039	-0.667	357	567	384	655	0
5	10	9	"SRB2"	"YHR041C"	4270	26130	100	328	335	87	54	56	14	100	100	0	563	583	191	105	110	28	100	100	0	0.598	0.588	0.583	0.608	1.302	0.539	0.875	80	373	732	759	-0.741	274	458	281	478	0
5	11	9	""	"YHR045W"	4450	26130	80	206	207	53	59	236	507	0	0	0	348	346	94	115	498	1066	0	0	0	0.631	0.641	0.645	0.651	1.418	0.396	0.601	52	302	380	379	-0.665	147	233	148	231	0
5	12	9	"PDR11"	"YIL013C"	4620	26130	90	481	477	119	66	431	642	3	0	0	776	792	222	123	897	1324	1	0	0	0.636	0.614	0.622	0.620	1.222	0.488	0.951	52	329	1068	1080	-0.654	415	653	411	669	0
5	13	9	""	"SNR54"	4780	26140	80	823	800	148	52	54	14	100	100	0	1113	1073	212	98	101	21	100	100	0	0.760	0.767	0.770	0.771	1.192	0.751	0.936	52	277	1786	1723	-0.397	771	1015	748	975	0
5	14	9	""	"tS(AGA)M"	4940	26140	90	2097	2120	496	56	58	17	100	100	0	1929	1885	488	102	107	26	100	100	0	1.117	1.158	1.180	1.179	1.300	1.142	0.931	52	322	3868	3847	0.160	2041	1827	2064	1783	0
5	15	9	""	"YMR046W-A"	5110	26140	110	14242	13583	7893	66	73	33	100	100	0	7131	7077	3904	111	113	26	100	100	0	2.019	1.940	1.997	1.859	1.419	1.989	0.957	80	416	21196	20483	1.014	14176	7020	13517	6966	0
5	16	9	""	"YMRCdelta14"	5280	26140	100	1793	1602	539	70	78	36	100	100	0	1583	1489	443	113	118	30	100	100	0	1.172	1.113	1.107	1.088	1.245	1.133	0.948	80	331	3193	2908	0.229	1723	1470	1532	1376	0
5	17	9	""	"YMRWdelta16"	5450	26130	110	872	806	271	59	63	23	100	100	0	1468	1343	438	108	112	29	100	100	0	0.598	0.605	0.597	0.613	1.440	0.599	0.945	80	397	2173	1982	-0.742	813	1360	747	1235	0
5	18	9	""	"tV(AAC)M3"	5620	26140	110	3662	3120	1427	58	63	22	100	100	0	3698	3338	1455	106	111	28	100	100	0	1.003	0.947	0.954	0.948	1.355	0.957	0.942	80	368	7196	6294	0.005	3604	3592	3062	3232	0
5	19	9	""	"YPLCdelta1"	5790	26130	100	1084	1048	297	58	64	24	100	100	0	1328	1237	357	111	115	28	100	100	0	0.843	0.879	0.900	0.889	1.325	0.868	0.928	80	336	2243	2116	-0.246	1026	1217	990	1126	0
5	20	9	""	"YPL249C-A"	5970	26130	100	594	535	173	49	51	12	100	100	0	1501	1314	448	103	106	24	100	100	0	0.390	0.401	0.398	0.406	1.340	0.389	0.937	80	343	1943	1697	-1.359	545	1398	486	1211	0
5	21	9	""	"YPL183W-A"	6140	26130	100	316	299	80	44	45	12	100	100	0	703	659	181	94	95	21	100	100	0	0.447	0.451	0.431	0.451	1.371	0.435	0.904	80	330	881	820	-1.163	272	609	255	565	0
5	22	9	""	"YPLWdelta7"	6300	26130	120	1196	1128	568	44	48	14	100	100	0	1007	935	475	94	95	20	100	100	0	1.262	1.289	1.328	1.341	1.340	1.264	0.942	120	402	2065	1925	0.335	1152	913	1084	841	0
5	23	9	""	"IntYPL143W"	6480	26130	130	960	886	354	46	49	15	100	100	0	1239	1119	435	95	99	24	100	100	0	0.799	0.820	0.815	0.832	1.307	0.814	0.955	120	431	2058	1864	-0.324	914	1144	840	1024	0
5	24	9	""	"IntYPL081W"	6640	26130	100	271	271	104	42	44	12	100	100	0	663	662	247	93	97	28	100	100	0	0.402	0.402	0.394	0.393	1.290	0.400	0.933	80	377	799	798	-1.316	229	570	229	569	0
5	1	10	""	"itL(UAA)B2"	2720	26300	130	530	509	165	60	63	18	100	100	0	836	796	259	108	111	25	100	100	0	0.646	0.653	0.641	0.658	1.310	0.635	0.927	120	592	1198	1137	-0.631	470	728	449	688	0
5	2	10	""	"iYBRWdelta17"	2900	26300	100	1795	1745	427	62	66	23	100	100	0	1614	1542	405	109	115	35	100	100	0	1.151	1.174	1.142	1.202	1.320	1.150	0.927	80	327	3238	3116	0.204	1733	1505	1683	1433	0
5	3	10	""	"iYBR057C"	3070	26300	140	4797	4353	2930	67	72	24	100	100	0	6214	5418	3626	109	115	47	100	99	0	0.775	0.807	0.819	0.815	1.588	0.802	0.952	156	440	10835	9595	-0.368	4730	6105	4286	5309	0
5	4	10	""	"iYBR059C"	3250	26310	140	2820	3295	2306	64	67	22	100	100	0	5456	5227	3437	114	117	42	98	98	0	0.516	0.632	0.626	0.598	1.553	0.641	0.959	156	449	8098	8344	-0.955	2756	5342	3231	5113	0
5	5	10	""	"iYBR060C-1"	3420	26310	90	462	887	831	61	62	19	100	100	0	672	1338	1246	112	114	25	100	100	0	0.716	0.674	0.576	0.633	1.654	0.639	0.788	52	276	961	2052	-0.482	401	560	826	1226	0
5	6	10	""	"iYBR062C"	3580	26300	130	2604	2413	632	71	74	24	100	100	0	3987	3641	984	118	123	31	100	100	0	0.655	0.665	0.669	0.671	1.239	0.657	0.962	120	452	6402	5865	-0.611	2533	3869	2342	3523	0
5	7	10	""	"iYBR097W"	3750	26310	100	1252	1076	429	72	74	24	100	100	0	1808	1560	581	119	125	34	100	100	0	0.699	0.697	0.704	0.684	1.340	0.700	0.933	80	332	2869	2445	-0.517	1180	1689	1004	1441	0
5	8	10	""	"iYBR101C"	3920	26300	120	5214	6141	4833	61	64	19	100	100	0	2316	2724	1947	109	112	25	100	100	0	2.335	2.325	2.306	2.176	1.585	2.456	0.933	120	441	7360	8695	1.223	5153	2207	6080	2615	0
5	9	10	""	"iYBR103W"	4090	26310	100	1305	1156	465	63	67	21	100	100	0	1912	1683	668	106	112	33	100	100	0	0.688	0.693	0.682	0.682	1.428	0.685	0.934	80	345	3048	2670	-0.540	1242	1806	1093	1577	0
5	10	10	""	"iYBR105C"	4260	26300	120	1253	1101	543	61	64	21	99	98	0	2590	2290	1242	107	114	33	100	100	0	0.480	0.476	0.472	0.492	1.508	0.455	0.941	120	451	3675	3223	-1.059	1192	2483	1040	2183	0
5	11	10	""	"iYBR107C"	4430	26300	100	745	699	213	57	59	15	100	100	0	2250	1980	695	114	118	30	100	100	0	0.322	0.344	0.344	0.356	1.295	0.328	0.941	80	342	2824	2508	-1.634	688	2136	642	1866	0
5	12	10	""	"iYBR109C"	4590	26300	120	2029	1787	724	58	64	24	100	100	0	3921	3461	1494	116	127	52	100	100	0	0.518	0.517	0.524	0.545	1.523	0.492	0.912	120	458	5776	5074	-0.949	1971	3805	1729	3345	0
5	13	10	""	"iYDL248W-0"	4770	26300	100	2249	2173	1079	54	57	17	100	100	0	2794	2690	1381	109	111	27	100	100	0	0.818	0.821	0.847	0.859	1.484	0.803	0.917	80	359	4880	4700	-0.291	2195	2685	2119	2581	0
5	14	10	""	"iYDL247W"	4940	26300	100	1063	1017	502	53	56	17	100	100	0	2916	2887	1463	103	108	29	100	100	0	0.359	0.346	0.344	0.348	1.447	0.338	0.942	80	365	3823	3748	-1.478	1010	2813	964	2784	0
5	15	10	""	"iYDL246C-1"	5110	26300	100	1053	1058	571	51	53	15	100	100	0	2401	2578	1499	102	106	27	100	100	0	0.436	0.407	0.396	0.428	1.535	0.391	0.944	80	347	3301	3483	-1.198	1002	2299	1007	2476	0
5	16	10	""	"iYDL245C-1"	5280	26300	120	2581	2565	1407	54	56	17	100	100	0	2213	2325	1256	110	121	41	100	100	0	1.202	1.134	1.145	1.144	1.371	1.137	0.957	120	383	4630	4726	0.265	2527	2103	2511	2215	0
5	17	10	""	"iYDL243C"	5450	26300	100	1101	1041	531	60	63	22	100	100	0	2355	2261	1227	113	122	37	100	100	0	0.464	0.457	0.434	0.474	1.568	0.440	0.935	80	342	3283	3129	-1.107	1041	2242	981	2148	0
5	18	10	""	"iYDL241W-0"	5620	26300	120	448	433	238	52	56	17	98	97	0	1430	1492	891	103	106	24	100	100	0	0.298	0.274	0.267	0.265	1.608	0.265	0.943	120	371	1723	1770	-1.745	396	1327	381	1389	0
5	19	10	""	"iYDL207W"	5790	26300	120	799	732	315	50	54	20	100	100	0	1293	1152	472	103	107	26	100	100	0	0.629	0.650	0.659	0.645	1.290	0.647	0.948	120	350	1939	1731	-0.668	749	1190	682	1049	0
5	20	10	""	"iYDL205C"	5960	26300	120	717	761	520	49	51	19	100	99	0	1379	1530	1052	102	105	26	100	100	0	0.523	0.499	0.487	0.487	1.559	0.488	0.943	120	367	1945	2140	-0.935	668	1277	712	1428	0
5	21	10	""	"iYDL203C"	6130	26300	100	603	561	237	43	45	12	100	98	0	1601	1487	591	94	97	33	100	100	0	0.372	0.372	0.372	0.352	1.377	0.370	0.951	80	342	2067	1911	-1.428	560	1507	518	1393	0
5	22	10	""	"iYDL201W"	6300	26300	90	611	572	118	44	45	12	100	100	0	928	937	165	95	99	36	100	100	0	0.681	0.627	0.651	0.619	1.326	0.621	0.894	52	313	1400	1370	-0.555	567	833	528	842	0
5	23	10	""	"iYDL199C"	6470	26290	90	376	379	67	42	43	10	100	100	0	842	827	174	95	99	23	100	100	0	0.447	0.460	0.451	0.466	1.244	0.429	0.910	52	321	1081	1069	-1.161	334	747	337	732	0
5	24	10	""	"iYDL197C"	6640	26290	90	320	305	69	41	43	11	100	100	0	1209	1230	326	96	102	28	100	100	0	0.251	0.233	0.233	0.235	1.374	0.218	0.906	52	339	1392	1398	-1.996	279	1113	264	1134	0
5	1	11	""	"iYDR127W"	2720	26480	110	485	468	160	63	69	28	98	97	0	1242	1162	377	116	119	35	100	98	0	0.375	0.387	0.375	0.381	1.550	0.371	0.831	80	452	1548	1451	-1.416	422	1126	405	1046	0
5	2	11	""	"iYDR129C"	2890	26480	110	882	840	253	63	67	22	100	100	0	2045	1977	668	114	119	34	100	100	0	0.424	0.417	0.409	0.429	1.459	0.400	0.905	80	413	2750	2640	-1.237	819	1931	777	1863	0
5	3	11	""	"iYDR131C"	3070	26470	100	828	826	251	63	66	22	100	100	0	1899	1794	595	113	117	49	100	100	0	0.428	0.454	0.436	0.460	1.537	0.426	0.874	80	341	2551	2444	-1.223	765	1786	763	1681	0
5	4	11	""	"iYDR134C"	3240	26480	100	1080	1044	339	63	66	22	100	100	0	2088	2047	592	110	115	49	100	100	0	0.514	0.506	0.508	0.492	1.401	0.500	0.896	80	312	2995	2918	-0.960	1017	1978	981	1937	0
5	5	11	""	"iYDR137W"	3410	26480	120	638	641	467	65	67	18	97	94	0	1596	1518	1002	108	110	23	99	98	0	0.385	0.409	0.368	0.341	1.773	0.416	0.881	120	374	2061	1986	-1.377	573	1488	576	1410	0
5	6	11	""	"iYDR139C"	3570	26480	120	3081	2653	1050	73	76	21	100	100	0	2036	1816	766	111	113	23	100	100	0	1.563	1.513	1.508	1.551	1.359	1.495	0.940	120	393	4933	4285	0.644	3008	1925	2580	1705	0
5	7	11	""	"iYDR177W"	3750	26470	100	1047	933	324	79	85	31	100	100	0	2231	2032	671	116	118	27	100	100	0	0.458	0.446	0.444	0.434	1.326	0.439	0.912	80	365	3083	2770	-1.128	968	2115	854	1916	0
5	8	11	""	"iYDR179C"	3920	26470	100	846	760	278	72	77	26	100	100	0	2374	2211	806	118	121	27	100	100	0	0.343	0.329	0.327	0.319	1.339	0.321	0.901	80	350	3030	2781	-1.543	774	2256	688	2093	0
5	9	11	""	"iYDR180W"	4080	26470	100	2054	1839	830	73	79	30	100	100	0	1014	911	429	110	116	29	98	97	0	2.191	2.205	2.106	2.417	1.891	2.207	0.908	80	357	2885	2567	1.132	1981	904	1766	801	0
5	10	11	""	"iYDR182W"	4250	26470	110	2337	2248	1053	79	86	33	100	100	0	1925	1675	803	109	115	32	98	98	0	1.243	1.385	1.384	1.484	1.739	1.385	0.926	80	390	4074	3735	0.314	2258	1816	2169	1566	0
5	11	11	""	"iYDR184C"	4420	26470	100	761	757	419	75	80	33	97	97	0	1221	1192	646	116	124	43	100	98	0	0.621	0.634	0.646	0.597	1.790	0.628	0.907	80	371	1791	1758	-0.688	686	1105	682	1076	0
5	12	11	""	"iYDR186C"	4590	26470	110	3207	3028	1007	71	74	23	100	100	0	7951	7604	3050	118	127	50	100	100	0	0.400	0.395	0.390	0.411	1.398	0.375	0.923	80	386	10969	10443	-1.321	3136	7833	2957	7486	0
5	13	11	""	"iYDR521W"	4760	26470	120	572	549	168	67	71	23	100	99	0	1257	1164	363	124	129	39	100	100	0	0.446	0.463	0.461	0.461	1.399	0.451	0.937	120	389	1638	1522	-1.166	505	1133	482	1040	0
5	14	11	""	"iYDR523C"	4930	26470	120	898	822	319	67	71	24	100	100	0	1000	917	345	118	123	32	100	100	0	0.942	0.945	0.956	0.939	1.408	0.931	0.930	120	353	1713	1554	-0.086	831	882	755	799	0
5	15	11	""	"iYDR525W"	5100	26470	110	292	291	66	56	62	23	100	100	0	669	674	107	109	113	26	100	100	0	0.421	0.416	0.422	0.405	1.373	0.402	0.864	80	333	796	800	-1.247	236	560	235	565	0
5	16	11	""	"iYDR527W-0"	5270	26460	130	1107	1145	307	54	58	22	100	99	0	3008	3175	832	112	122	42	100	100	0	0.364	0.356	0.357	0.351	1.444	0.344	0.916	120	406	3949	4154	-1.460	1053	2896	1091	3063	0
5	17	11	""	"iYDR528W"	5430	26470	110	1287	1261	200	77	92	46	100	100	0	1151	1091	233	117	128	41	100	100	0	1.170	1.216	1.227	1.239	1.247	1.171	0.916	80	357	2244	2158	0.227	1210	1034	1184	974	0
5	18	11	""	"iYDR530C"	5610	26460	120	609	579	147	71	87	44	100	99	0	1238	1184	261	107	111	26	100	100	0	0.476	0.472	0.479	0.463	1.307	0.460	0.914	120	388	1669	1585	-1.072	538	1131	508	1077	0
5	19	11	""	"iYEL063C"	5800	26480	140	599	550	196	57	66	35	99	97	0	1505	1389	457	100	104	27	100	99	0	0.386	0.382	0.374	0.372	1.533	0.379	0.932	156	344	1947	1782	-1.374	542	1405	493	1289	0
5	20	11	""	"iYEL061C"	5950	26470	120	307	299	124	51	58	27	99	95	0	791	756	313	97	103	32	98	98	0	0.369	0.376	0.368	0.363	1.415	0.367	0.903	120	303	950	907	-1.439	256	694	248	659	0
5	21	11	""	"iYEL059W"	6120	26460	120	301	284	98	48	64	71	94	80	0	716	662	229	100	111	58	96	94	0	0.411	0.420	0.419	0.426	1.611	0.408	0.908	120	369	869	798	-1.284	253	616	236	562	0
5	22	11	""	"iYEL057C"	6300	26470	130	660	668	136	47	60	68	100	100	0	1372	1386	242	101	111	55	100	100	0	0.482	0.483	0.483	0.480	1.188	0.476	0.938	120	400	1884	1906	-1.052	613	1271	621	1285	0
5	23	11	""	"iYEL055C"	6460	26470	130	917	892	153	43	45	11	100	100	0	1191	1192	164	97	99	23	100	100	0	0.799	0.775	0.774	0.770	1.181	0.763	0.938	120	427	1968	1944	-0.324	874	1094	849	1095	0
5	24	11	""	"iYEL053C"	6650	26470	140	357	343	91	41	43	11	100	100	0	1330	1291	306	96	99	25	100	100	0	0.256	0.253	0.251	0.248	1.241	0.248	0.938	156	709	1550	1497	-1.965	316	1234	302	1195	0
5	1	12	""	"iYFL044C"	2710	26650	110	843	852	194	74	81	33	100	100	0	1486	1484	257	120	126	39	100	100	0	0.563	0.570	0.569	0.562	1.195	0.571	0.940	80	386	2135	2142	-0.829	769	1366	778	1364	0
5	2	12	""	"iYFL041W"	2880	26640	120	1284	1204	258	79	84	31	100	100	0	1103	1030	259	119	123	35	100	100	0	1.225	1.235	1.223	1.268	1.336	1.211	0.934	120	362	2189	2036	0.292	1205	984	1125	911	0
5	3	12	""	"iYFL039C"	3060	26640	130	1027	931	302	72	74	22	100	100	0	4139	3717	1295	114	118	29	100	100	0	0.237	0.238	0.236	0.241	1.340	0.232	0.944	120	362	4980	4462	-2.075	955	4025	859	3603	0
5	4	12	""	"iYFL037W"	3220	26650	120	980	935	231	70	74	24	100	100	0	2457	2439	726	116	120	31	100	100	0	0.389	0.372	0.368	0.385	1.486	0.348	0.891	120	361	3251	3188	-1.363	910	2341	865	2323	0
5	5	12	""	"iYFL035C-A"	3400	26640	100	990	994	174	77	82	30	100	100	0	1184	1129	279	124	130	38	100	100	0	0.861	0.912	0.896	0.941	1.323	0.875	0.913	80	323	1973	1922	-0.215	913	1060	917	1005	0
5	6	12	""	"iYFL034W"	3570	26640	100	1322	1301	244	73	82	36	100	100	0	687	691	160	119	124	32	100	100	0	2.199	2.147	2.131	2.217	1.377	2.140	0.883	80	313	1817	1800	1.137	1249	568	1228	572	0
5	7	12	""	"iYFR001W"	3740	26640	110	3144	2976	776	74	87	45	100	100	0	1073	1025	273	115	118	26	100	100	0	3.205	3.189	3.223	3.272	1.423	3.227	0.936	80	423	4028	3812	1.680	3070	958	2902	910	0
5	8	12	""	"iYFR003C"	3910	26640	110	3023	2920	690	79	92	46	100	100	0	1242	1184	311	116	119	27	100	100	0	2.615	2.660	2.656	2.715	1.237	2.649	0.950	80	439	4070	3909	1.387	2944	1126	2841	1068	0
5	9	12	""	"iYFR005C"	4080	26640	100	1382	1424	282	76	86	37	100	100	0	822	822	182	114	118	30	100	100	0	1.845	1.904	1.914	1.933	1.245	1.897	0.927	80	381	2014	2056	0.883	1306	708	1348	708	0
5	10	12	""	"itF(GAA)F"	4250	26630	110	2085	1968	554	78	86	37	100	100	0	914	835	256	114	119	32	100	100	0	2.509	2.621	2.591	2.712	1.270	2.561	0.943	80	377	2807	2611	1.327	2007	800	1890	721	0
5	11	12	""	"iYFR007W"	4410	26630	110	1754	1547	550	79	88	39	100	100	0	1270	1124	402	117	121	31	100	100	0	1.453	1.458	1.456	1.497	1.296	1.438	0.948	80	437	2828	2475	0.539	1675	1153	1468	1007	0
5	12	12	""	"iYFRCdelta8"	4590	26630	90	757	903	491	70	74	23	100	100	0	936	1239	947	110	115	33	100	100	0	0.832	0.738	0.879	0.935	1.794	0.589	0.836	52	328	1513	1962	-0.266	687	826	833	1129	0
5	13	12	""	"iYGL013C"	4770	26640	130	2091	1932	497	63	67	22	100	100	0	2851	2643	637	110	116	30	100	100	0	0.740	0.738	0.740	0.732	1.182	0.738	0.960	120	398	4769	4402	-0.435	2028	2741	1869	2533	0
5	14	12	""	"iYGL011C"	4930	26640	120	2012	1871	831	65	71	24	100	100	0	1538	1385	608	120	124	28	100	100	0	1.373	1.428	1.445	1.449	1.262	1.417	0.952	120	290	3365	3071	0.457	1947	1418	1806	1265	0
5	15	12	""	"iYGL009C"	5090	26620	130	3168	2964	1442	61	65	22	100	100	0	4571	4202	2238	118	124	33	99	99	0	0.698	0.711	0.715	0.764	1.488	0.676	0.957	120	366	7560	6987	-0.519	3107	4453	2903	4084	0
5	16	12	""	"iYGL007W-0"	5260	26640	100	725	673	274	55	66	44	100	100	0	2657	2414	872	112	130	73	100	100	0	0.263	0.268	0.266	0.259	1.314	0.271	0.938	80	329	3215	2920	-1.925	670	2545	618	2302	0
5	17	12	""	"iYGL006W"	5430	26640	130	4444	3827	1564	87	103	67	100	100	0	967	854	334	108	136	98	97	95	0	5.072	5.013	4.898	5.156	1.420	5.173	0.913	120	446	5216	4486	2.343	4357	859	3740	746	0
5	18	12	""	"iYGL004C"	5620	26640	130	3005	2845	1378	87	103	57	100	100	0	1336	1245	609	108	128	83	100	100	0	2.376	2.426	2.440	2.479	1.292	2.443	0.935	120	382	4146	3895	1.249	2918	1228	2758	1137	0
5	19	12	""	"iYGR034W"	5780	26630	110	2359	2361	586	64	80	44	100	100	0	925	879	240	101	109	33	100	100	0	2.785	2.952	2.916	3.020	1.324	2.957	0.926	80	278	3119	3075	1.478	2295	824	2297	778	0
5	20	12	""	"iYGR036C"	5950	26630	110	1431	1403	248	58	72	42	100	100	0	1789	1736	374	98	108	38	100	100	0	0.812	0.821	0.819	0.831	1.224	0.798	0.947	80	337	3064	2983	-0.301	1373	1691	1345	1638	0
5	21	12	""	"iYGR038W"	6130	26630	100	983	915	280	52	80	89	100	98	0	1065	976	320	102	123	77	98	95	0	0.967	0.987	1.001	1.032	1.322	0.962	0.945	80	321	1894	1737	-0.049	931	963	863	874	0
5	22	12	""	"iYGRCdelta16"	6280	26630	120	1601	1538	650	49	73	88	100	100	0	1433	1379	594	104	120	72	100	100	0	1.168	1.168	1.187	1.187	1.278	1.136	0.936	120	310	2881	2764	0.224	1552	1329	1489	1275	0
5	23	12	""	"iYGR039W"	6460	26630	100	434	432	100	44	46	13	100	100	0	834	793	179	97	100	22	100	100	0	0.529	0.557	0.566	0.560	1.252	0.540	0.920	80	287	1127	1084	-0.918	390	737	388	696	0
5	24	12	""	"iYGR041W"	6630	26630	120	969	857	389	41	43	12	100	100	0	1514	1319	659	91	93	21	99	99	0	0.652	0.664	0.654	0.713	1.534	0.638	0.958	120	439	2351	2044	-0.617	928	1423	816	1228	0
5	1	13	""	"iYHR001W"	2720	26810	140	2767	2864	1160	67	77	38	100	100	0	1633	1669	723	112	120	39	100	100	0	1.775	1.796	1.782	1.836	1.285	1.777	0.938	156	552	4221	4354	0.828	2700	1521	2797	1557	0
5	2	13	""	"iYHR002W"	2890	26810	120	2473	2370	1004	73	78	27	100	100	0	818	783	335	118	119	25	100	98	0	3.429	3.454	3.528	3.753	1.583	3.482	0.886	120	319	3100	2962	1.778	2400	700	2297	665	0
5	3	13	""	"iYHR004C"	3060	26800	120	2016	2001	857	69	72	23	100	100	0	1042	1005	437	115	117	24	100	100	0	2.100	2.171	2.199	2.249	1.416	2.190	0.892	120	304	2874	2822	1.071	1947	927	1932	890	0
5	4	13	""	"iYHR005C-A"	3220	26810	110	895	889	260	69	73	22	100	100	0	967	958	314	121	123	26	100	100	0	0.976	0.980	1.015	1.010	1.389	0.943	0.899	80	285	1672	1657	-0.035	826	846	820	837	0
5	5	13	""	"iYHRCdelta4"	3390	26810	130	2770	2685	732	77	83	30	100	100	0	3440	3334	872	129	135	37	100	100	0	0.813	0.814	0.815	0.804	1.317	0.807	0.925	120	358	6004	5813	-0.298	2693	3311	2608	3205	0
5	6	13	""	"iYHR007C"	3560	26800	120	1683	1651	364	69	78	38	100	100	0	2877	2775	646	119	127	35	100	100	0	0.585	0.596	0.592	0.599	1.243	0.581	0.939	120	378	4372	4238	-0.773	1614	2758	1582	2656	0
5	7	13	""	"iYHR039C"	3730	26810	100	547	514	145	53	58	21	100	100	0	952	898	279	113	115	22	100	100	0	0.589	0.587	0.587	0.599	1.425	0.562	0.892	80	372	1333	1246	-0.764	494	839	461	785	0
5	8	13	""	"iYHR040W"	3900	26810	90	216	223	45	53	56	20	100	100	0	456	432	86	114	116	26	100	100	0	0.477	0.535	0.517	0.538	1.427	0.484	0.826	52	306	505	488	-1.069	163	342	170	318	0
5	9	13	""	"iYHR042W"	4070	26810	100	1065	979	248	63	65	18	100	100	0	1166	1146	220	118	121	28	100	100	0	0.956	0.891	0.903	0.867	1.258	0.916	0.932	80	357	2050	1944	-0.065	1002	1048	916	1028	0
5	10	13	""	"iYHR044C"	4240	26800	120	846	735	355	68	73	31	100	100	0	1587	1474	714	119	122	28	100	100	0	0.530	0.492	0.492	0.486	1.395	0.487	0.948	120	446	2246	2022	-0.916	778	1468	667	1355	0
5	11	13	""	"iYHR046C"	4410	26810	100	2257	2096	674	67	105	201	100	98	0	1368	1299	411	113	136	152	100	98	0	1.745	1.711	1.686	1.717	1.354	1.720	0.929	80	336	3445	3215	0.803	2190	1255	2029	1186	0
5	12	13	""	"iYHR047C-1"	4580	26800	100	1660	1456	664	69	145	260	87	83	0	2388	2188	1248	107	165	218	83	78	0	0.698	0.667	0.647	0.802	1.977	0.635	0.893	80	303	3872	3468	-0.520	1591	2281	1387	2081	-50
5	13	13	""	"iYIL023C"	4760	26810	120	474	439	153	61	101	163	90	61	0	1524	1391	600	106	136	152	98	95	0	0.291	0.294	0.284	0.306	1.507	0.291	0.727	120	314	1831	1663	-1.780	413	1418	378	1285	0
5	14	13	""	"iYIL021W"	4930	26800	100	1142	1008	354	55	58	15	100	100	0	1527	1341	500	107	107	20	100	100	0	0.765	0.772	0.757	0.788	1.385	0.749	0.930	80	262	2507	2187	-0.386	1087	1420	953	1234	0
5	15	13	""	"iYIL019W"	5090	26800	120	1049	996	433	53	55	14	100	99	0	2229	1980	863	115	119	33	99	99	0	0.471	0.506	0.512	0.506	1.545	0.491	0.918	120	380	3110	2808	-1.086	996	2114	943	1865	0
5	16	13	""	"iYIL017C"	5270	26800	100	115	118	35	55	72	64	42	5	0	244	243	47	119	145	98	73	6	0	0.480	0.508	0.479	0.475	1.958	0.531	0.470	80	329	185	187	-1.059	60	125	63	124	0
5	17	13	""	"iYIL015W"	5430	26800	100	117	117	28	54	81	71	37	0	0	182	183	53	108	139	105	25	2	0	0.851	0.840	0.870	1.002	2.278	0.570	0.409	80	334	137	138	-0.232	63	74	63	75	-50
5	18	13	""	"itT(AGU)I2"	5600	26800	100	959	952	216	53	73	54	100	100	0	1204	1124	278	101	127	91	100	100	0	0.821	0.879	0.875	0.889	1.285	0.861	0.908	80	312	2009	1922	-0.284	906	1103	899	1023	0
5	19	13	""	"iYIR018W-0"	5760	26800	140	3751	3432	1180	55	72	49	100	99	0	2196	2072	639	104	118	68	100	99	0	1.767	1.716	1.740	1.667	1.356	1.750	0.953	156	433	5788	5345	0.821	3696	2092	3377	1968	0
5	20	13	""	"iYIR018W-2"	5950	26790	130	3046	3219	1668	52	66	40	100	100	0	2424	2725	1420	97	104	34	100	99	0	1.287	1.205	1.202	1.218	1.376	1.198	0.959	120	461	5321	5795	0.364	2994	2327	3167	2628	0
5	21	13	""	"iYIR020C"	6120	26800	110	968	896	257	48	59	50	100	100	0	1383	1298	409	93	104	54	100	100	0	0.713	0.704	0.698	0.711	1.279	0.688	0.938	80	333	2210	2053	-0.488	920	1290	848	1205	0
5	22	13	""	"iYIR020W-B-1"	6280	26790	130	645	633	126	46	54	49	100	100	0	1776	1706	361	101	108	53	100	100	0	0.358	0.366	0.367	0.367	1.182	0.352	0.949	120	320	2274	2192	-1.484	599	1675	587	1605	0
5	23	13	""	"iYIR022W"	6450	26790	120	358	339	116	42	43	12	100	100	0	783	766	273	99	101	24	100	100	0	0.462	0.445	0.454	0.451	1.286	0.431	0.935	120	313	1000	964	-1.114	316	684	297	667	0
5	24	13	""	"iYIR024C"	6620	26800	120	852	804	350	40	42	11	100	100	0	809	802	298	87	91	22	100	100	0	1.125	1.069	1.075	1.042	1.353	1.090	0.922	120	414	1534	1479	0.169	812	722	764	715	0
5	1	14	""	"iYJR076C"	2700	26980	140	1484	1460	289	61	68	32	100	100	0	2235	2167	447	106	111	33	100	100	0	0.668	0.679	0.687	0.680	1.156	0.669	0.964	156	607	3552	3460	-0.581	1423	2129	1399	2061	0
5	2	14	""	"iYJR080C"	2900	26990	130	734	660	236	60	62	16	100	100	0	2272	2073	666	113	116	32	100	100	0	0.312	0.306	0.298	0.296	1.242	0.307	0.932	120	372	2833	2560	-1.680	674	2159	600	1960	0
5	3	14	""	"iYJR083C"	3050	26980	130	647	570	211	58	61	18	100	100	0	2014	1748	679	115	118	30	100	100	0	0.310	0.314	0.316	0.318	1.444	0.304	0.927	120	341	2488	2145	-1.689	589	1899	512	1633	0
5	4	14	""	"iYJR085C"	3220	26970	130	956	868	310	58	61	17	100	100	0	3232	2818	1092	121	122	26	100	100	0	0.289	0.300	0.300	0.306	1.312	0.289	0.944	120	383	4009	3507	-1.793	898	3111	810	2697	0
5	5	14	""	"iYJR089W"	3390	26960	120	3919	3380	1256	60	63	18	100	100	0	1879	1612	668	116	119	28	100	100	0	2.189	2.219	2.236	2.351	1.334	2.162	0.933	120	349	5622	4816	1.130	3859	1763	3320	1496	0
5	6	14	""	"iYJR091C"	3560	26980	130	644	676	372	61	62	19	100	100	0	2106	2336	1255	108	110	23	100	100	0	0.292	0.276	0.278	0.270	1.469	0.274	0.927	120	403	2581	2843	-1.777	583	1998	615	2228	0
5	7	14	""	"iYJR128W"	3720	26990	120	286	263	92	51	53	15	100	100	0	1258	1110	389	108	108	22	100	100	0	0.204	0.212	0.210	0.204	1.387	0.206	0.890	120	385	1385	1214	-2.291	235	1150	212	1002	0
5	8	14	""	"iYJR130C"	3900	26970	130	580	540	148	49	52	16	100	100	0	2249	2049	588	114	116	27	100	100	0	0.249	0.254	0.253	0.254	1.184	0.250	0.966	120	445	2666	2426	-2.007	531	2135	491	1935	0
5	9	14	""	"iYJR132W"	4070	26980	130	1457	1368	492	60	64	21	100	100	0	1373	1281	452	122	124	29	100	100	0	1.117	1.129	1.120	1.135	1.191	1.114	0.965	120	404	2648	2467	0.159	1397	1251	1308	1159	0
5	10	14	""	"iYJR134C"	4240	26990	120	710	621	323	65	67	19	100	100	0	1328	1275	617	122	127	34	100	100	0	0.535	0.482	0.472	0.459	1.357	0.485	0.940	120	379	1851	1709	-0.903	645	1206	556	1153	0
5	11	14	""	"iYJR136C"	4400	26970	90	408	413	54	57	64	32	100	100	0	787	779	102	119	126	36	100	100	0	0.525	0.539	0.538	0.540	1.216	0.516	0.907	52	231	1019	1016	-0.928	351	668	356	660	0
5	12	14	""	"iYJR138W"	4570	26960	190	1343	1230	591	62	97	165	89	82	0	1001	1040	575	110	140	150	82	80	0	1.438	1.256	1.315	1.390	1.492	1.156	0.909	256	850	2172	2098	0.524	1281	891	1168	930	-100
5	13	14	""	"iYKR051W"	4760	26970	120	3285	3001	1208	68	110	166	100	100	0	1134	1006	405	106	138	156	99	87	0	3.129	3.259	3.209	3.347	1.280	3.239	0.950	120	298	4245	3833	1.646	3217	1028	2933	900	0
5	14	14	""	"iYKR053C"	4910	26960	120	713	628	244	56	60	18	100	100	0	813	730	278	99	101	20	100	100	0	0.920	0.906	0.890	0.910	1.258	0.891	0.950	120	348	1371	1203	-0.120	657	714	572	631	0
5	15	14	""	"iYKR055W"	5090	26970	130	519	457	155	50	52	18	100	100	0	1497	1345	451	103	109	34	100	100	0	0.336	0.328	0.326	0.322	1.248	0.323	0.952	120	452	1863	1649	-1.572	469	1394	407	1242	0
5	16	14	""	"iYKR057W"	5280	26970	130	622	549	200	49	54	26	100	100	0	2201	2020	753	109	116	39	100	100	0	0.274	0.262	0.261	0.261	1.213	0.254	0.939	120	464	2665	2411	-1.868	573	2092	500	1911	0
5	17	14	""	"iYKR059W"	5440	26970	110	285	281	46	47	52	20	100	100	0	710	697	127	104	110	37	100	100	0	0.393	0.395	0.388	0.397	1.311	0.377	0.862	80	392	844	827	-1.348	238	606	234	593	0
5	18	14	""	"iYKR061W"	5600	26970	90	450	507	218	47	58	37	100	100	0	791	823	312	101	114	53	100	100	0	0.584	0.637	0.568	0.634	1.455	0.607	0.824	52	309	1093	1182	-0.776	403	690	460	722	0
5	19	14	""	"iYKR095W"	5770	26980	130	1459	1396	362	48	59	37	100	100	0	3575	3344	885	103	114	45	100	100	0	0.406	0.416	0.415	0.417	1.155	0.408	0.960	120	475	4883	4589	-1.299	1411	3472	1348	3241	0
5	20	14	""	"iYKR097W"	5940	26970	110	1305	1253	246	46	53	30	100	100	0	880	840	203	99	103	28	100	100	0	1.612	1.629	1.614	1.670	1.254	1.594	0.942	80	365	2040	1948	0.689	1259	781	1207	741	0
5	21	14	""	"iYKR099W"	6110	26970	130	1268	1195	325	46	50	19	100	100	0	1552	1459	384	93	97	23	100	100	0	0.838	0.841	0.850	0.838	1.167	0.837	0.968	120	390	2681	2515	-0.256	1222	1459	1149	1366	0
5	22	14	""	"iYKR101W-0"	6290	26970	160	661	631	169	43	44	12	100	100	0	1728	1687	446	93	100	27	100	100	0	0.378	0.369	0.364	0.367	1.193	0.363	0.962	208	424	2253	2182	-1.404	618	1635	588	1594	0
5	23	14	""	"iYKR101W-2"	6470	26980	140	623	581	180	39	43	15	100	100	0	2344	2154	653	92	98	29	100	100	0	0.259	0.263	0.264	0.261	1.229	0.258	0.957	156	303	2836	2604	-1.947	584	2252	542	2062	0
5	24	14	""	"iYKR102W-1"	6630	26960	150	629	582	183	39	41	12	100	100	0	1699	1694	616	88	90	21	100	100	0	0.366	0.338	0.336	0.347	1.299	0.322	0.944	156	645	2201	2149	-1.449	590	1611	543	1606	0
5	1	15	""	"iYLRWdelta14"	2700	27150	130	881	893	257	64	69	22	100	100	0	678	740	306	109	114	29	100	99	0	1.436	1.314	1.345	1.410	1.378	1.194	0.881	120	517	1386	1460	0.522	817	569	829	631	0
5	2	15	""	"iYLR257W"	2890	27150	110	489	528	191	64	68	23	100	100	0	2099	2090	533	114	127	72	100	100	0	0.214	0.235	0.214	0.229	1.403	0.235	0.847	80	328	2410	2440	-2.224	425	1985	464	1976	0
5	3	15	""	"iYLR259C"	3060	27150	120	647	647	260	63	67	21	100	100	0	2065	1984	842	111	127	73	100	100	0	0.299	0.312	0.314	0.312	1.528	0.299	0.895	120	319	2538	2457	-1.742	584	1954	584	1873	0
5	4	15	""	"iYLR262C"	3220	27150	110	839	853	244	59	63	20	100	100	0	2047	2071	540	113	120	33	100	100	0	0.403	0.406	0.400	0.401	1.274	0.399	0.904	80	366	2714	2752	-1.310	780	1934	794	1958	0
5	5	15	""	"iYLR263W"	3390	27140	110	573	585	118	59	63	21	100	100	0	1277	1253	310	116	120	30	100	100	0	0.443	0.463	0.456	0.476	1.408	0.437	0.908	80	431	1675	1663	-1.176	514	1161	526	1137	0
5	6	15	""	"iYLR265C"	3560	27150	80	393	388	94	67	71	30	100	100	0	611	591	169	111	114	28	100	100	0	0.652	0.669	0.679	0.698	1.447	0.643	0.855	52	254	826	801	-0.617	326	500	321	480	0
5	7	15	""	"iYLR304C"	3730	27140	100	744	723	213	61	66	28	100	100	0	1268	1177	359	107	113	31	100	100	0	0.588	0.619	0.606	0.627	1.458	0.596	0.881	80	347	1844	1732	-0.765	683	1161	662	1070	0
5	8	15	""	"iYLR306W"	3900	27140	110	690	690	161	54	61	26	100	100	0	1396	1371	333	113	125	49	100	100	0	0.496	0.506	0.501	0.509	1.287	0.480	0.892	80	398	1919	1894	-1.012	636	1283	636	1258	0
5	9	15	""	"iYLR308W"	4070	27140	100	1082	997	274	64	70	28	100	100	0	1082	961	323	122	138	61	100	100	0	1.060	1.112	1.063	1.164	1.410	1.063	0.896	80	345	1978	1772	0.085	1018	960	933	839	0
5	10	15	""	"iYLR310C"	4240	27130	110	528	523	88	69	74	28	100	100	0	1985	1938	416	130	147	64	100	100	0	0.247	0.251	0.250	0.255	1.297	0.236	0.902	80	301	2314	2262	-2.015	459	1855	454	1808	0
5	11	15	""	"iYLR312W-A"	4400	27150	130	1236	1060	507	60	66	25	100	100	0	2034	1831	870	118	128	44	100	100	0	0.614	0.584	0.581	0.573	1.329	0.573	0.938	120	408	3092	2713	-0.704	1176	1916	1000	1713	0
5	12	15	""	"iYLR314C"	4580	27150	120	633	556	241	55	59	20	100	99	0	2376	2059	857	105	106	22	100	100	0	0.255	0.256	0.251	0.247	1.384	0.251	0.917	120	366	2849	2455	-1.974	578	2271	501	1954	0
5	13	15	""	"iYMR033W"	4750	27140	100	1864	1677	522	60	65	23	100	100	0	1049	954	298	102	105	23	100	100	0	1.905	1.898	1.919	1.932	1.474	1.931	0.897	80	340	2751	2469	0.930	1804	947	1617	852	0
5	14	15	""	"iYMR035W"	4920	27140	110	1214	1174	282	59	63	20	100	100	0	1170	1102	292	100	103	22	100	100	0	1.079	1.113	1.136	1.142	1.396	1.097	0.914	80	371	2225	2117	0.110	1155	1070	1115	1002	0
5	15	15	""	"iYMR037C"	5090	27140	110	814	754	221	53	57	20	100	100	0	2357	2176	584	102	113	48	100	100	0	0.337	0.338	0.338	0.331	1.347	0.333	0.923	80	359	3016	2775	-1.567	761	2255	701	2074	0
5	16	15	""	"iYMR039C"	5260	27140	100	747	759	330	48	53	21	100	100	0	1763	1843	798	102	114	50	100	100	0	0.421	0.408	0.412	0.406	1.381	0.398	0.921	80	333	2360	2452	-1.249	699	1661	711	1741	0
5	17	15	""	"iYMR041C"	5430	27140	110	745	730	185	51	55	21	100	100	0	1268	1275	313	110	116	36	100	100	0	0.599	0.583	0.584	0.582	1.328	0.569	0.884	80	397	1852	1844	-0.739	694	1158	679	1165	0
5	18	15	""	"iYMR042W"	5600	27140	100	980	992	272	55	67	41	100	100	0	1329	1310	309	111	127	59	100	100	0	0.759	0.781	0.780	0.773	1.254	0.784	0.929	80	408	2143	2136	-0.397	925	1218	937	1199	0
5	19	15	""	"iYMR078C"	5760	27140	90	764	760	139	51	58	32	100	100	0	1383	1331	310	103	113	43	100	100	0	0.557	0.577	0.571	0.591	1.340	0.561	0.900	52	279	1993	1937	-0.844	713	1280	709	1228	0
5	20	15	""	"iYMR080C"	5940	27130	100	474	429	151	49	55	29	100	100	0	1757	1610	680	103	107	28	100	100	0	0.257	0.252	0.247	0.263	1.449	0.235	0.905	80	402	2079	1887	-1.960	425	1654	380	1507	0
5	21	15	""	"iYMR082C-0"	6120	27130	110	627	611	303	47	52	20	100	100	0	1839	1776	935	100	103	25	100	100	0	0.334	0.337	0.335	0.342	1.361	0.325	0.929	80	383	2319	2240	-1.584	580	1739	564	1676	0
5	22	15	""	"iYMR083W"	6290	27130	100	516	484	140	44	46	13	100	100	0	1513	1351	450	94	101	29	100	100	0	0.333	0.350	0.352	0.357	1.253	0.332	0.918	80	314	1891	1697	-1.588	472	1419	440	1257	0
5	23	15	""	"iYMR085W"	6440	27130	90	404	398	91	43	47	17	100	100	0	653	627	171	95	104	33	100	98	0	0.647	0.667	0.665	0.699	1.480	0.625	0.894	52	240	919	887	-0.628	361	558	355	532	0
5	24	15	""	"iYMR088C"	6610	27140	120	735	654	285	42	45	15	100	100	0	1099	991	436	91	95	26	100	100	0	0.688	0.680	0.672	0.682	1.380	0.662	0.936	120	463	1701	1512	-0.541	693	1008	612	900	0
5	1	16	""	"iYNL272C"	2690	27320	150	1312	1249	411	69	73	23	100	100	0	2478	2331	739	114	118	28	100	100	0	0.526	0.532	0.520	0.531	1.279	0.525	0.934	156	673	3607	3397	-0.927	1243	2364	1180	2217	0
5	2	16	""	"iYNL269W"	2880	27310	120	542	541	319	71	80	45	100	90	0	1395	1685	918	128	141	91	99	99	0	0.372	0.302	0.270	0.278	1.589	0.304	0.872	120	404	1738	2027	-1.428	471	1267	470	1557	0
5	3	16	""	"iYNL267W"	3050	27310	120	1889	1586	700	67	73	27	100	100	0	1753	1537	729	115	130	70	100	100	0	1.112	1.068	1.072	1.106	1.479	1.035	0.920	120	384	3460	2941	0.154	1822	1638	1519	1422	0
5	4	16	""	"iYNL264C"	3220	27310	110	611	612	97	62	66	20	100	100	0	1531	1516	255	113	125	52	100	100	0	0.387	0.392	0.383	0.394	1.281	0.373	0.896	80	357	1967	1953	-1.369	549	1418	550	1403	0
5	5	16	""	"iYNL262W"	3380	27310	110	824	806	154	59	64	21	100	100	0	1322	1272	294	120	127	46	100	100	0	0.636	0.648	0.645	0.661	1.327	0.621	0.891	80	383	1967	1899	-0.652	765	1202	747	1152	0
5	6	16	""	"iYNL260C"	3560	27310	120	1620	1358	532	64	71	28	100	100	0	1010	896	363	112	120	38	100	100	0	1.733	1.651	1.643	1.699	1.451	1.635	0.910	120	477	2454	2078	0.793	1556	898	1294	784	0
5	7	16	""	"iYNL217W"	3730	27310	110	729	719	194	63	68	26	100	100	0	2145	2077	586	112	121	38	100	100	0	0.328	0.334	0.340	0.337	1.509	0.317	0.876	80	405	2699	2621	-1.610	666	2033	656	1965	0
[truncated: 2,182,767 more chars]
