# Supplementary material for: Genome-Wide Mapping of the Cohesin Complex in the Yeast Saccharomyces cerevisiae
Source: PLoS Biol. 2004 Jul 27;2(9):e259. doi: 10.1371/journal.pbio.0020259 (PMC490026; doi:10.1371/journal.pbio.0020259)
Supplement: Dataset S23 — Cy3 = ChIP 6h Rec8-3HA in SK1; Cy5 = genomic DNA. (2.6 MB XLS). [file pbio.0020259.sd023.xls]

ATF	1.0
27	43    
"Type=GenePix Results 1.4"
"DateTime=2001/03/02 18:23:24"
"Settings=C:\Documents and Settings\jen\My Documents\cohesins, meiosis\UP3_186.gps"
"GalFile=C:\Documents and Settings\jen\My Documents\cohesinArrayData2\UberPrint3_v2.gal"
"Scanner=GenePix 4000A [54799]"
"Comment=from Hong-Guo Cy5=total genomic 6 hours, Cy3=Rec8 IP 6 hours"
"PixelSize=10"
"ImageName=635 nm	532 nm"
"FileName=C:\Documents and Settings\jen\My Documents\cohesins, meiosis\UP3_186_635_nm.tif	C:\Documents and Settings\jen\My Documents\cohesins, meiosis\UP3_186_532_nm.tif"
"PMTVolts=740	690"
"ScanPower=100	100"
"FocusPosition=0"
"NormalizationFactor:RatioOfMedians=0.983488"
"NormalizationFactor:RatioOfMeans=0.964877"
"NormalizationFactor:MedianOfRatios=0.981854"
"NormalizationFactor:MeanOfRatios=0.981952"
"NormalizationFactor:RegressionRatio=1.04621"
"JpegImage=C:\Documents and Settings\jen\My Documents\cohesins, meiosis\UP3_186.jpg"
"RatioFormulation=W1/W2 (635 nm/532 nm)"
"Barcode="
"ImageOrigin=2160, 14200"
"JpegOrigin=2370, 14410"
"Creator=GenePix Pro 3.0.6.55"
"Temperature=35.13"
"LaserPower=2.83	1.18"
"LaserOnTime=16841	16821"
"Supplier="
"Block"	"Column"	"Row"	"Name"	"ID"	"X"	"Y"	"Dia."	"F635 Median"	"F635 Mean"	"F635 SD"	"B635 Median"	"B635 Mean"	"B635 SD"	"% > B635+1SD"	"% > B635+2SD"	"F635 % Sat."	"F532 Median"	"F532 Mean"	"F532 SD"	"B532 Median"	"B532 Mean"	"B532 SD"	"% > B532+1SD"	"% > B532+2SD"	"F532 % Sat."	"Ratio of Medians"	"Ratio of Means"	"Median of Ratios"	"Mean of Ratios"	"Ratios SD"	"Rgn Ratio"	"Rgn R�"	"F Pixels"	"B Pixels"	"Sum of Medians"	"Sum of Means"	"Log Ratio"	"F635 Median - B635"	"F532 Median - B532"	"F635 Mean - B635"	"F532 Mean - B532"	"Flags"
1	1	1	"YBL081W"	"YBL081W"	2660	14700	120	1434	1475	724	74	77	25	99	99	0	990	1021	479	71	73	24	99	99	0	1.480	1.475	1.471	1.485	1.451	1.509	0.929	120	656	2279	2351	0.565	1360	919	1401	950	0
1	2	1	"YBL112C"	"YBL112C"	2870	14680	120	5245	6842	5921	73	81	70	90	88	0	3428	4274	3392	72	74	24	96	95	0	1.541	1.611	1.591	1.467	1.908	1.695	0.944	120	619	8528	10971	0.624	5172	3356	6769	4202	0
1	3	1	"CDS1"	"YBR029C"	3060	14680	110	457	489	301	73	78	31	90	87	0	401	414	240	72	77	32	92	85	0	1.167	1.216	1.136	1.175	1.905	1.247	0.818	80	533	713	758	0.223	384	329	416	342	0
1	4	1	"YBL083C"	"YBL083C"	3270	14670	100	179	206	126	74	78	28	77	65	0	155	178	108	73	75	23	67	61	0	1.280	1.257	1.267	1.366	3.112	2.202	0.388	80	460	187	237	0.357	105	82	132	105	0
1	5	1	"NTH2"	"YBR001C"	3450	14680	100	254	294	184	77	108	411	16	0	0	543	591	410	74	85	66	88	75	0	0.377	0.420	0.418	0.432	2.374	0.444	0.472	80	454	646	734	-1.406	177	469	217	517	0
1	6	1	"RPL4A"	"YBR031W"	3640	14670	110	551	582	370	75	90	75	82	75	0	603	574	359	71	90	85	80	71	0	0.895	1.008	0.987	0.951	1.891	0.970	0.843	80	528	1008	1010	-0.160	476	532	507	503	0
1	7	1	"BOI1"	"YBL085W"	3870	14700	150	96	113	60	74	86	64	21	12	0	91	119	70	73	84	64	28	16	0	1.222	0.848	0.928	0.844	2.807	0.116	0.054	156	865	40	85	0.290	22	18	39	46	-50
1	8	1	"COQ1"	"YBR003W"	4040	14680	120	2146	2145	1578	76	86	57	89	85	0	2712	2464	1742	77	86	67	91	89	0	0.786	0.867	0.839	0.784	2.162	0.876	0.906	120	586	4705	4456	-0.348	2070	2635	2069	2387	0
1	9	1	"YBR033W"	"YBR033W"	4270	14670	120	968	1130	899	74	88	76	90	82	0	1584	1521	1183	77	89	74	98	91	0	0.593	0.731	0.705	0.707	1.763	0.745	0.893	120	619	2401	2500	-0.753	894	1507	1056	1444	0
1	10	1	"RPL23A"	"YBL087C"	4460	14680	120	2363	2246	1420	78	91	74	94	91	0	1109	1055	622	77	94	82	93	89	0	2.214	2.217	2.256	2.032	1.785	2.319	0.916	120	522	3317	3146	1.147	2285	1032	2168	978	0
1	11	1	"YBR005W"	"YBR005W"	4630	14690	120	1032	894	593	76	87	66	85	80	0	726	780	515	76	85	45	88	84	0	1.471	1.162	1.068	1.073	1.829	1.171	0.857	120	561	1606	1522	0.557	956	650	818	704	0
1	12	1	"PDX3"	"YBR035C"	4850	14680	120	1954	1681	940	75	91	115	91	87	0	1626	1312	738	76	85	48	99	96	0	1.212	1.299	1.261	1.255	1.604	1.302	0.925	120	623	3429	2842	0.278	1879	1550	1606	1236	0
1	13	1	"YCL045C"	"YCL045C"	5070	14710	150	91	116	75	74	93	125	12	2	0	86	107	64	74	93	123	11	0	0	1.417	1.273	0.935	0.954	3.597	2.997	0.207	156	707	29	75	0.503	17	12	42	33	-50
1	14	1	"YCLX04W"	"YCLX04W"	5240	14670	140	401	754	646	74	81	69	85	75	0	396	569	430	75	85	96	86	66	0	1.019	1.377	1.218	1.225	1.995	1.489	0.808	156	717	648	1174	0.027	327	321	680	494	0
1	15	1	"YCR023C"	"YCR023C"	5470	14670	130	461	506	386	74	81	72	78	68	0	599	608	432	78	83	42	86	80	0	0.743	0.815	0.814	0.805	2.327	0.837	0.828	120	619	908	962	-0.429	387	521	432	530	0
1	16	1	"YCL047C"	"YCL047C"	5640	14670	110	119	157	110	75	80	39	55	30	0	137	166	107	77	84	40	62	37	0	0.733	0.921	0.886	0.842	3.678	1.297	0.467	80	482	104	171	-0.447	44	60	82	89	0
1	17	1	"YCLX06C"	"YCLX06C"	5870	14680	150	1920	1748	1163	77	101	188	85	79	0	1661	1569	956	78	123	479	80	64	0	1.164	1.121	1.103	1.012	1.731	1.129	0.826	156	823	3426	3162	0.219	1843	1583	1671	1491	0
1	18	1	"PMP1"	"YCR024C-A"	6030	14690	140	1062	1040	626	78	107	200	88	73	0	807	793	429	80	129	507	60	28	0	1.354	1.349	1.327	1.296	1.555	1.451	0.866	156	735	1711	1675	0.437	984	727	962	713	0
1	19	1	"YCL049C"	"YCL049C"	6270	14710	150	271	303	175	82	118	125	63	37	0	318	381	245	84	128	151	64	41	0	0.808	0.744	0.705	0.787	2.057	0.717	0.826	156	790	423	518	-0.308	189	234	221	297	-50
1	20	1	"YCLX08C"	"YCLX08C"	6470	14710	150	595	902	807	84	119	127	64	58	0	671	1025	932	83	131	161	66	58	0	0.869	0.868	0.862	0.873	2.376	0.841	0.888	156	692	1099	1760	-0.202	511	588	818	942	-50
1	21	1	"YCR026C"	"YCR026C"	6640	14680	120	416	441	283	77	90	76	80	73	0	353	340	189	74	83	55	82	75	0	1.215	1.368	1.284	1.336	2.182	1.410	0.784	120	594	618	630	0.281	339	279	364	266	0
1	1	2	"LRE1"	"YCL051W"	2660	14890	120	177	202	134	74	80	76	56	34	0	226	222	109	71	77	33	82	72	0	0.665	0.848	0.773	0.786	2.454	1.315	0.470	120	570	258	279	-0.590	103	155	128	151	0
1	2	2	"YCLX10C"	"YCLX10C"	2840	14890	120	1409	1276	672	75	80	31	97	95	0	3071	2758	1463	72	78	49	100	98	0	0.445	0.447	0.425	0.419	1.650	0.426	0.899	120	530	4333	3887	-1.169	1334	2999	1201	2686	0
1	3	2	"FEN2"	"YCR028C"	3020	14890	130	4229	3654	2003	76	95	158	90	87	0	3995	3436	1849	74	91	117	94	93	0	1.059	1.064	1.069	0.994	1.538	1.056	0.956	120	677	8074	6940	0.083	4153	3921	3578	3362	0
1	4	2	"SHR3"	"YDL212W"	3240	14880	110	656	791	586	75	95	158	78	71	0	414	504	351	72	88	113	78	63	0	1.699	1.657	1.677	1.680	1.827	1.678	0.900	80	595	923	1148	0.765	581	342	716	432	0
1	5	2	"THI13"	"YDL244W"	3450	14890	130	947	1235	841	80	110	339	85	63	0	1149	1314	817	75	89	68	99	96	0	0.807	0.932	0.878	0.884	1.528	1.131	0.737	120	685	1941	2394	-0.309	867	1074	1155	1239	0
1	6	2	"REG1"	"YDR028C"	3640	14880	120	497	567	379	76	106	344	58	27	0	450	517	326	73	86	72	86	82	0	1.117	1.106	1.060	0.973	2.024	1.137	0.880	120	630	798	935	0.159	421	377	491	444	0
1	7	2	"YDL214C"	"YDL214C"	3850	14880	100	222	390	1114	74	81	35	82	76	0	215	520	2413	74	78	25	78	67	0	1.050	0.709	1.197	1.275	2.419	0.466	0.973	80	457	289	762	0.070	148	141	316	446	0
1	8	2	"YDL246C"	"YDL246C"	4030	14880	80	119	142	83	78	83	38	50	26	0	118	132	62	76	78	25	63	42	0	0.976	1.143	1.032	0.978	3.935	1.225	0.341	52	334	83	120	-0.035	41	42	64	56	0
1	9	2	"RAD28"	"YDR030C"	4240	14880	110	525	793	825	74	90	116	81	68	0	306	387	316	73	79	34	93	88	0	1.936	2.290	1.977	1.798	2.232	2.601	0.832	80	579	684	1033	0.953	451	233	719	314	0
1	10	2	"YDL216C"	"YDL216C"	4440	14880	120	905	963	672	76	91	72	92	80	0	793	877	582	74	86	58	98	89	0	1.153	1.105	1.082	1.016	1.572	1.117	0.910	120	662	1548	1690	0.205	829	719	887	803	0
1	11	2	"COS7"	"YDL248W"	4680	14870	130	377	439	325	78	91	67	82	66	0	466	455	282	75	89	61	83	73	0	0.765	0.950	0.873	0.904	1.919	1.039	0.831	120	635	690	741	-0.387	299	391	361	380	0
1	12	2	"YDR032C"	"YDR032C"	4870	14890	140	619	711	530	76	84	42	83	80	0	449	472	368	77	82	34	87	84	0	1.460	1.608	1.689	1.509	2.001	1.690	0.606	156	614	915	1030	0.546	543	372	635	395	0
1	13	2	"YDL218W"	"YDL218W"	5050	14880	120	1516	1571	1228	76	95	101	89	80	0	1587	1748	1300	79	99	109	90	82	0	0.955	0.896	0.866	0.828	1.628	0.898	0.895	120	425	2948	3164	-0.067	1440	1508	1495	1669	0
1	14	2	"YRB1"	"YDR002W"	5250	14890	140	1313	1105	696	77	93	108	87	78	0	1336	1221	730	80	96	96	90	85	0	0.984	0.901	0.904	0.846	1.713	0.928	0.942	156	612	2492	2169	-0.023	1236	1256	1028	1141	0
1	15	2	"LYS14"	"YDR034C"	5450	14870	140	1065	1168	934	77	82	67	93	90	0	1192	1388	1027	80	86	40	95	94	0	0.888	0.834	0.779	0.775	1.803	0.869	0.939	156	723	2100	2399	-0.171	988	1112	1091	1308	0
1	16	2	"MRP1"	"YDR347W"	5670	14890	150	2171	1843	987	77	85	50	96	96	0	1653	1542	767	79	95	217	96	84	0	1.330	1.207	1.168	1.103	1.633	1.193	0.852	156	768	3668	3229	0.412	2094	1574	1766	1463	0
1	17	2	"RGA2"	"YDR379W"	5860	14900	140	2449	2736	1777	80	101	83	96	93	0	1199	1362	797	81	109	241	89	81	0	2.119	2.073	1.990	1.897	1.524	2.171	0.930	156	667	3487	3937	1.083	2369	1118	2656	1281	0
1	18	2	"YDR411C"	"YDR411C"	6100	14890	130	2616	2433	1771	77	86	48	100	99	0	1338	1527	1096	77	84	36	100	99	0	2.013	1.625	1.594	1.558	1.484	1.626	0.947	120	600	3800	3806	1.010	2539	1261	2356	1450	0
1	19	2	"YPS7"	"YDR349C"	6260	14890	100	325	322	184	85	107	147	65	38	0	322	312	169	81	97	99	73	53	0	0.996	1.026	1.043	1.018	2.263	1.285	0.800	80	370	481	468	-0.006	240	241	237	231	0
1	20	2	"YRA1"	"YDR381W"	6460	14870	150	372	687	566	85	129	194	59	45	0	434	726	562	81	125	182	67	49	0	0.813	0.933	0.940	0.865	1.823	1.001	0.907	156	597	640	1247	-0.299	287	353	602	645	0
1	21	2	"YDR413C"	"YDR413C"	6670	14910	170	1744	2265	1741	81	111	140	92	85	0	1419	1830	1338	77	102	129	95	88	0	1.239	1.246	1.185	1.118	1.718	1.281	0.935	208	1016	3005	3937	0.309	1663	1342	2184	1753	0
1	1	3	"SBE2"	"YDR351W"	2680	15100	130	6250	5346	2552	76	82	31	100	100	0	2753	2426	1166	75	78	30	100	100	0	2.305	2.242	2.209	2.174	1.516	2.315	0.916	120	673	8852	7621	1.205	6174	2678	5270	2351	0
1	2	3	"YDR383C"	"YDR383C"	2860	15100	130	4492	3802	1757	75	80	30	100	100	0	3532	3039	1331	74	79	44	100	100	0	1.277	1.257	1.269	1.222	1.446	1.287	0.940	120	651	7875	6692	0.353	4417	3458	3727	2965	0
1	3	3	"YDR415C"	"YDR415C"	3090	15090	120	2366	2828	2198	76	95	147	93	80	0	1066	1128	787	73	84	96	91	79	0	2.306	2.609	2.450	2.245	1.721	2.805	0.929	120	599	3283	3807	1.205	2290	993	2752	1055	0
1	4	3	"TRR1"	"YDR353W"	3270	15100	120	2700	2364	1266	77	87	57	99	97	0	1092	992	489	71	78	41	98	95	0	2.569	2.483	2.470	2.377	1.621	2.619	0.930	120	561	3644	3208	1.361	2623	1021	2287	921	0
1	5	3	"EFT2"	"YDR385W"	3460	15100	120	5560	4878	2320	77	86	42	99	96	0	2463	2128	949	76	111	526	89	81	0	2.297	2.340	2.380	2.250	1.483	2.413	0.948	120	597	7870	6853	1.200	5483	2387	4801	2052	0
1	6	3	"YDR417C"	"YDR417C"	3690	15090	130	1179	1374	3084	75	83	50	94	87	0	816	1121	2621	75	83	61	95	82	0	1.490	1.242	1.246	1.164	1.724	1.185	0.986	120	648	1845	2345	0.575	1104	741	1299	1046	0
1	7	3	"YER097W"	"YER097W"	3870	15100	120	896	917	562	75	82	51	95	90	0	507	508	280	73	78	35	96	92	0	1.892	1.936	1.821	1.777	1.790	2.096	0.881	120	571	1255	1277	0.920	821	434	842	435	0
1	8	3	"YER128W"	"YER128W"	4070	15100	120	3120	2763	1666	74	77	26	100	98	0	1922	1574	873	73	79	75	99	95	0	1.647	1.791	1.754	1.604	1.785	1.872	0.910	120	597	4895	4190	0.720	3046	1849	2689	1501	0
1	9	3	"YER160C"	"YER160C"	4260	15100	120	2262	2642	2306	76	101	200	88	77	0	2067	2365	1917	75	85	83	96	93	0	1.097	1.121	1.039	0.925	2.219	1.187	0.857	120	615	4178	4856	0.134	2186	1992	2566	2290	0
1	10	3	"PRS2"	"YER099C"	4480	15100	120	2391	2154	1332	76	96	175	88	83	0	1394	1255	733	75	87	90	93	85	0	1.755	1.761	1.677	1.610	1.821	1.870	0.888	120	632	3634	3258	0.812	2315	1319	2078	1180	0
1	11	3	"YER130C"	"YER130C"	4690	15090	130	994	1152	882	77	91	83	86	79	0	1437	1882	1432	75	95	146	95	85	0	0.673	0.595	0.542	0.522	1.890	0.561	0.864	120	639	2279	2882	-0.571	917	1362	1075	1807	0
1	12	3	"RAD4"	"YER162C"	4870	15100	120	4516	3866	2451	77	107	145	91	87	0	2356	2156	1294	79	123	378	87	78	0	1.949	1.824	1.752	1.631	1.867	1.903	0.892	120	478	6716	5866	0.963	4439	2277	3789	2077	0
1	13	3	"AST2"	"YER101C"	5060	15090	140	1944	2063	1354	79	103	143	94	91	0	1923	1984	1148	80	123	403	93	74	0	1.012	1.042	0.964	0.932	1.615	1.050	0.788	156	628	3708	3888	0.017	1865	1843	1984	1904	0
1	14	3	"PMD1"	"YER132C"	5260	15100	140	1640	1919	1493	79	105	151	91	83	0	1549	1672	1212	84	129	264	85	77	0	1.066	1.159	1.131	1.053	1.843	1.232	0.913	156	620	3026	3428	0.092	1561	1465	1840	1588	0
1	15	3	"CHD1"	"YER164W"	5480	15120	170	663	1430	2167	78	115	173	70	61	0	694	1084	1079	87	164	351	58	47	0	0.964	1.356	1.139	1.081	2.277	2.006	0.593	208	794	1192	2349	-0.053	585	607	1352	997	-100
1	16	3	"SSA4"	"YER103W"	5700	15100	130	2597	2517	1637	78	105	120	96	90	0	1585	1456	894	83	115	268	85	74	0	1.677	1.776	1.752	1.756	1.601	1.844	0.811	120	541	4021	3812	0.746	2519	1502	2439	1373	0
1	17	3	"YER134C"	"YER134C"	5880	15100	130	1476	1299	707	80	112	127	93	85	0	866	761	382	82	116	277	78	64	0	1.781	1.795	1.794	1.814	1.675	1.906	0.902	120	512	2180	1898	0.832	1396	784	1219	679	0
1	18	3	"YER166W"	"YER166W"	6070	15090	120	199	226	140	76	80	29	75	65	0	190	197	108	76	81	40	70	60	0	1.079	1.240	1.122	1.165	2.315	1.304	0.741	120	563	237	271	0.110	123	114	150	121	0
1	19	3	"AMS1"	"YGL156W"	6280	15110	140	1947	1974	1194	81	94	111	92	91	0	1529	1519	775	77	87	75	94	93	0	1.285	1.313	1.296	1.240	1.788	1.389	0.902	156	662	3318	3335	0.362	1866	1452	1893	1442	0
1	20	3	"YGL188C"	"YGL188C"	6470	15090	120	264	283	147	84	106	138	62	30	0	236	233	116	77	95	128	56	20	0	1.132	1.276	1.333	1.272	2.116	1.360	0.715	120	523	339	355	0.179	180	159	199	156	0
1	21	3	"YGL220W"	"YGL220W"	6680	15110	140	1055	1159	852	82	106	105	85	76	0	524	598	393	76	96	99	76	70	0	2.172	2.063	2.098	1.909	2.285	2.182	0.853	156	701	1421	1599	1.119	973	448	1077	522	0
1	1	4	"RCK1"	"YGL158W"	2690	15300	120	3360	2945	1818	76	83	29	100	99	0	2043	1798	1080	76	87	193	93	85	0	1.670	1.666	1.622	1.560	1.394	1.694	0.960	120	594	5251	4591	0.739	3284	1967	2869	1722	0
1	2	4	"CDC55"	"YGL190C"	2870	15310	130	2098	2036	1356	78	87	39	96	92	0	2009	1847	1172	76	89	192	90	83	0	1.045	1.106	1.059	1.003	1.644	1.120	0.951	120	605	3953	3729	0.064	2020	1933	1958	1771	0
1	3	4	"YGL222C"	"YGL222C"	3080	15300	120	2626	2369	1437	77	86	41	100	99	0	1006	905	514	74	77	29	100	98	0	2.735	2.758	2.753	2.623	1.508	2.810	0.956	120	629	3481	3123	1.452	2549	932	2292	831	0
1	4	4	"YGL160W"	"YGL160W"	3300	15300	120	2875	2729	1855	78	85	64	100	95	0	2304	2316	1542	72	78	32	100	98	0	1.253	1.181	1.149	1.077	1.505	1.207	0.950	120	572	5029	4895	0.326	2797	2232	2651	2244	0
1	5	4	"IME4"	"YGL192W"	3480	15300	120	2552	2411	1648	77	87	57	94	93	0	1983	1931	1285	74	126	604	75	60	0	1.296	1.257	1.211	1.130	1.698	1.153	0.703	120	513	4384	4191	0.375	2475	1909	2334	1857	0
1	6	4	"YGL224C"	"YGL224C"	3680	15300	140	1874	2091	1521	77	86	60	92	91	0	2215	2551	1800	74	112	516	80	66	0	0.839	0.813	0.783	0.728	1.677	0.817	0.922	156	705	3938	4491	-0.253	1797	2141	2014	2477	0
1	7	4	"SUT1"	"YGL162W"	3880	15300	120	1367	1453	972	75	78	32	97	96	0	950	1019	661	72	74	22	97	95	0	1.472	1.455	1.400	1.351	1.740	1.503	0.916	120	527	2170	2325	0.557	1292	878	1378	947	0
1	8	4	"HOS2"	"YGL194C"	4070	15300	130	2488	2155	1387	78	84	51	97	95	0	1730	1578	992	74	79	44	100	99	0	1.455	1.381	1.365	1.212	1.885	1.409	0.948	120	567	4066	3581	0.541	2410	1656	2077	1504	0
1	9	4	"YGL226W"	"YGL226W"	4270	15300	130	1628	1572	1178	79	95	141	84	75	0	893	888	611	77	88	58	89	82	0	1.898	1.841	1.851	1.661	1.753	2.045	0.944	120	604	2365	2304	0.925	1549	816	1493	811	0
1	10	4	"YGR277C"	"YGR277C"	4480	15300	130	3162	3035	1846	75	84	51	100	99	0	1365	1252	737	76	86	84	95	90	0	2.395	2.517	2.568	2.493	1.479	2.642	0.935	120	628	4376	4136	1.260	3087	1289	2960	1176	0
1	11	4	"YHL013C"	"YHL013C"	4680	15300	130	2939	2546	1673	74	91	89	91	88	0	3368	2885	1822	73	96	151	93	87	0	0.869	0.879	0.855	0.777	1.582	0.912	0.955	120	626	6160	5284	-0.202	2865	3295	2472	2812	0
1	12	4	"YHL045W"	"YHL045W"	4880	15300	140	3288	3448	2555	76	105	137	89	88	0	2018	2186	1527	78	132	419	81	71	0	1.656	1.600	1.554	1.392	1.749	1.643	0.947	156	665	5152	5480	0.727	3212	1940	3372	2108	0
1	13	4	"SCW4"	"YGR279C"	5070	15300	130	2388	2161	1233	77	94	101	95	90	0	1005	917	488	78	120	410	73	58	0	2.493	2.484	2.543	2.376	1.667	2.300	0.473	120	589	3238	2923	1.318	2311	927	2084	839	0
1	14	4	"RPS20"	"YHL015W"	5280	15300	140	1668	1371	887	80	156	278	74	68	0	1724	1526	952	85	233	553	71	58	0	0.969	0.896	0.879	0.791	1.702	0.833	0.890	156	618	3227	2732	-0.046	1588	1639	1291	1441	0
1	15	4	"YHL047C"	"YHL047C"	5480	15300	150	4397	3773	2225	79	156	283	93	91	0	6370	5921	3413	89	244	564	92	89	0	0.687	0.633	0.608	0.599	1.374	0.643	0.945	156	592	10599	9526	-0.541	4318	6281	3694	5832	-50
1	16	4	"YOR1"	"YGR281W"	5690	15310	140	2238	2179	1463	79	100	111	89	88	0	1755	1751	1101	86	103	127	91	89	0	1.294	1.261	1.225	1.159	1.710	1.294	0.928	156	558	3828	3765	0.371	2159	1669	2100	1665	0
1	17	4	"YHL017W"	"YHL017W"	5870	15290	140	1819	2312	1701	84	109	114	92	89	0	2337	2671	1827	83	101	88	94	93	0	0.770	0.861	0.821	0.763	1.589	0.902	0.945	156	594	3989	4816	-0.378	1735	2254	2228	2588	0
1	18	4	"YHL049C"	"YHL049C"	6090	15310	150	16122	15439	9361	81	112	329	100	100	0	9177	8872	5111	80	99	190	100	100	0	1.763	1.747	1.710	1.608	1.453	1.774	0.963	156	744	25138	24150	0.818	16041	9097	15358	8792	0
1	19	4	"YGR283C"	"YGR283C"	6320	15290	150	2114	2161	1250	81	105	262	94	87	0	2075	2032	939	81	93	127	97	95	0	1.020	1.066	1.001	0.962	1.425	1.186	0.917	156	619	4027	4031	0.028	2033	1994	2080	1951	0
1	20	4	"APM2"	"YHL019C"	6490	15300	150	3126	2903	1765	85	119	125	98	94	0	1685	1872	1120	82	151	313	91	78	0	1.897	1.574	1.552	1.479	1.646	1.605	0.907	156	574	4644	4608	0.924	3041	1603	2818	1790	0
1	21	4	"YHR001W"	"YHR001W"	6680	15300	150	1763	1604	1070	87	150	166	81	76	0	3982	4052	2784	82	269	517	85	76	0	0.430	0.382	0.372	0.358	1.650	0.375	0.936	156	778	5576	5487	-1.218	1676	3900	1517	3970	-50
1	1	5	"YIL087C"	"YIL087C"	2700	15500	130	2014	2042	1354	80	87	39	100	99	0	998	1075	662	77	92	188	86	71	0	2.100	1.966	1.861	1.795	1.657	2.033	0.795	120	655	2855	2960	1.070	1934	921	1962	998	0
1	2	5	"RPI1"	"YIL119C"	2880	15510	130	1467	1509	977	80	86	38	98	96	0	1126	1334	804	76	90	198	95	83	0	1.321	1.136	1.088	1.020	1.611	1.142	0.848	120	563	2437	2687	0.402	1387	1050	1429	1258	0
1	3	5	"YIL151C"	"YIL151C"	3070	15510	120	306	336	218	78	85	35	80	72	0	360	391	260	74	76	24	89	83	0	0.797	0.814	0.784	0.797	1.883	0.804	0.776	120	548	514	575	-0.327	228	286	258	317	0
1	4	5	"YIL089W"	"YIL089W"	3280	15510	130	1547	1263	744	77	83	62	96	91	0	1939	1652	937	73	77	26	99	97	0	0.788	0.751	0.750	0.715	1.726	0.775	0.896	120	598	3336	2765	-0.344	1470	1866	1186	1579	0
1	5	5	"YIL121W"	"YIL121W"	3470	15500	120	2647	2273	1409	77	84	65	91	88	0	1201	1041	590	73	79	32	96	91	0	2.278	2.269	2.121	1.889	2.177	2.393	0.914	120	578	3698	3164	1.188	2570	1128	2196	968	0
1	6	5	"RRD1"	"YIL153W"	3680	15510	130	1447	1333	960	75	80	37	99	97	0	1366	1245	597	74	82	147	94	87	0	1.062	1.074	1.025	0.986	1.638	1.280	0.778	120	649	2664	2429	0.087	1372	1292	1258	1171	0
1	7	5	"YIL091C"	"YIL091C"	3880	15500	120	3344	3000	1931	77	85	118	92	89	0	3849	3637	2201	75	83	154	93	92	0	0.866	0.821	0.775	0.712	1.762	0.834	0.896	120	572	7041	6485	-0.208	3267	3774	2923	3562	0
1	8	5	"SIM1"	"YIL123W"	4110	15490	140	2450	2541	1965	79	89	63	92	89	0	1718	1904	1365	76	83	47	96	93	0	1.444	1.347	1.251	1.081	1.994	1.421	0.926	156	643	4013	4290	0.530	2371	1642	2462	1828	0
1	9	5	"GUT2"	"YIL155C"	4280	15500	120	1836	1678	1045	77	89	56	93	90	0	2761	2440	1543	76	85	42	97	94	0	0.655	0.677	0.663	0.637	1.779	0.681	0.902	120	490	4444	3965	-0.610	1759	2685	1601	2364	0
1	10	5	"YIL093C"	"YIL093C"	4480	15500	130	911	1014	679	74	80	37	95	90	0	537	599	382	72	77	29	95	90	0	1.800	1.784	1.785	1.685	1.907	0.804	0.216	120	611	1302	1467	0.848	837	465	940	527	0
1	11	5	"KGD1"	"YIL125W"	4680	15510	120	1592	1624	1085	76	86	57	95	93	0	1007	956	563	74	80	53	96	92	0	1.625	1.755	1.585	1.591	1.655	1.898	0.883	120	540	2449	2430	0.700	1516	933	1548	882	0
1	12	5	"YIL157C"	"YIL157C"	4880	15510	130	1794	1551	983	77	94	203	85	77	0	1516	1522	915	78	90	143	94	83	0	1.194	1.021	0.981	0.909	1.737	1.060	0.869	120	583	3155	2918	0.256	1717	1438	1474	1444	0
1	13	5	"YJR026W"	"YJR026W"	5080	15510	130	5291	5685	4566	77	112	232	93	90	0	4254	4595	3394	79	100	151	95	95	0	1.249	1.242	1.190	1.089	1.755	1.287	0.950	120	603	9389	10124	0.321	5214	4175	5608	4516	0
1	14	5	"APS2"	"YJR058C"	5290	15500	130	842	903	581	75	126	240	77	64	0	346	389	216	79	158	415	37	0	0	2.873	2.671	2.622	2.675	2.020	2.766	0.839	120	568	1034	1138	1.522	767	267	828	310	0
1	15	5	"JSN1"	"YJR091C"	5480	15500	120	266	316	228	77	116	232	44	11	0	207	220	123	80	153	454	2	0	0	1.488	1.707	1.449	1.436	2.265	0.637	0.539	120	514	316	379	0.574	189	127	239	140	0
1	16	5	"YJR028W"	"YJR028W"	5690	15500	140	2424	3640	4404	78	85	41	91	88	0	2270	2956	3125	80	87	76	91	89	0	1.071	1.239	1.054	1.031	1.838	1.369	0.901	156	605	4536	6438	0.099	2346	2190	3562	2876	0
1	17	5	"CBF1"	"YJR060W"	5880	15500	120	235	271	173	83	91	52	76	63	0	247	257	151	77	84	34	79	69	0	0.894	1.044	0.984	1.078	2.030	1.147	0.657	120	524	322	368	-0.161	152	170	188	180	0
1	18	5	"FIP1"	"YJR093C"	6080	15500	120	262	347	276	86	125	383	25	5	0	325	485	413	76	104	230	54	34	0	0.707	0.638	0.658	0.676	2.596	0.976	0.748	120	539	425	670	-0.501	176	249	261	409	0
1	19	5	"YJR030C"	"YJR030C"	6280	15500	130	698	1000	956	84	118	345	64	48	0	949	1134	1032	83	102	199	79	64	0	0.709	0.872	0.860	0.807	2.095	0.903	0.911	120	672	1480	1967	-0.496	614	866	916	1051	0
1	20	5	"NTA1"	"YJR062C"	6510	15500	120	450	562	467	82	105	99	78	67	0	535	674	519	80	140	337	66	34	0	0.809	0.808	0.823	0.707	2.195	0.833	0.882	120	517	823	1074	-0.306	368	455	480	594	0
1	21	5	"RPL43B"	"YJR094W-A"	6670	15510	130	1311	1379	973	87	153	168	85	76	0	1148	1089	674	83	307	578	66	42	0	1.149	1.284	1.186	1.132	1.858	1.107	0.558	120	621	2289	2298	0.201	1224	1065	1292	1006	0
1	1	6	"CPR7"	"YJR032W"	2700	15700	130	1126	1135	716	80	87	39	93	90	0	889	883	552	76	81	42	92	91	0	1.287	1.307	1.280	1.230	1.749	1.362	0.895	120	660	1859	1862	0.364	1046	813	1055	807	0
1	2	6	"CCT5"	"YJR064W"	2880	15710	120	1883	1951	1400	75	83	48	95	91	0	1664	1618	1083	73	76	26	98	98	0	1.136	1.214	1.153	1.060	1.832	1.198	0.742	120	559	3399	3421	0.184	1808	1591	1876	1545	0
1	3	6	"YJR096W"	"YJR096W"	3110	15690	130	446	738	671	76	86	71	82	66	0	451	661	560	71	77	44	90	79	0	0.974	1.122	1.000	0.958	2.188	1.178	0.853	120	599	750	1252	-0.038	370	380	662	590	0
1	4	6	"YKR021W"	"YKR021W"	3280	15700	130	755	880	687	78	88	77	84	77	0	840	891	618	75	83	49	94	90	0	0.885	0.983	0.910	0.824	1.885	1.045	0.847	120	572	1442	1618	-0.176	677	765	802	816	0
1	5	6	"YSR3"	"YKR053C"	3480	15700	110	579	757	610	78	89	81	86	76	0	1084	1254	976	76	94	109	95	82	0	0.497	0.576	0.594	0.517	2.006	0.579	0.870	80	518	1509	1857	-1.009	501	1008	679	1178	0
1	6	6	"MRPL20"	"YKR085C"	3680	15710	100	399	463	415	78	91	68	77	66	0	274	330	237	73	87	88	73	53	0	1.597	1.498	1.343	1.260	2.079	0.899	0.308	80	472	522	642	0.675	321	201	385	257	0
1	7	6	"YKR023W"	"YKR023W"	3900	15690	130	2332	2290	1666	78	97	125	91	82	0	3061	3315	2294	76	93	156	95	93	0	0.755	0.683	0.656	0.596	1.796	0.712	0.896	120	646	5239	5451	-0.405	2254	2985	2212	3239	0
1	8	6	"RHO4"	"YKR055W"	4080	15700	120	162	176	95	80	91	63	59	30	0	162	172	85	75	86	50	64	45	0	0.943	0.990	0.984	0.944	2.579	1.292	0.373	120	530	169	193	-0.085	82	87	96	97	0
1	9	6	"YKR087C"	"YKR087C"	4280	15700	130	978	1047	760	80	91	63	86	83	0	1337	1388	974	76	91	88	91	87	0	0.712	0.737	0.697	0.646	1.872	0.734	0.903	120	591	2159	2279	-0.490	898	1261	967	1312	0
1	10	6	"RPC37"	"YKR025W"	4480	15710	140	1620	1611	1230	78	90	62	87	82	0	1211	1104	756	74	85	65	88	82	0	1.356	1.488	1.443	1.317	2.068	1.590	0.882	156	677	2679	2563	0.440	1542	1137	1533	1030	0
1	11	6	"RPS21A"	"YKR057W"	4700	15700	140	801	823	557	78	85	46	88	82	0	336	357	207	75	80	39	83	75	0	2.770	2.642	2.602	2.324	2.128	2.796	0.868	156	627	984	1027	1.470	723	261	745	282	0
1	12	6	"YKR089C"	"YKR089C"	4880	15700	120	255	270	155	78	93	208	41	9	0	256	271	147	77	83	60	74	62	0	0.989	0.990	0.945	0.919	2.128	0.985	0.757	120	545	356	386	-0.016	177	179	192	194	0
1	13	6	"YKR027W"	"YKR027W"	5130	15690	140	2276	2689	2142	76	90	105	96	89	0	1219	1301	928	78	88	54	98	95	0	1.928	2.137	2.035	1.868	1.843	2.292	0.913	156	641	3341	3836	0.947	2200	1141	2613	1223	0
1	14	6	"TIF1"	"YKR059W"	5290	15710	140	782	894	689	74	79	32	89	87	0	620	691	477	76	81	38	89	85	0	1.301	1.333	1.281	1.305	1.952	1.432	0.857	156	595	1252	1435	0.380	708	544	820	615	0
1	15	6	"SRL3"	"YKR091W"	5510	15700	140	790	893	699	77	88	56	87	80	0	487	584	420	77	89	99	76	64	0	1.739	1.609	1.494	1.481	1.899	1.707	0.820	156	659	1123	1323	0.798	713	410	816	507	0
1	16	6	"YLR232W"	"YLR232W"	5690	15690	110	681	633	367	80	113	128	80	71	0	251	257	123	77	97	117	62	33	0	3.454	3.072	2.989	2.918	1.981	3.300	0.333	80	440	775	733	1.788	601	174	553	180	0
1	17	6	"RPS28B"	"YLR264W"	5890	15710	140	947	902	579	82	100	99	85	76	0	680	697	422	73	84	66	90	81	0	1.425	1.314	1.305	1.230	2.151	1.280	0.747	156	701	1472	1444	0.511	865	607	820	624	0
1	18	6	"ATP14"	"YLR295C"	6090	15710	130	1168	1018	510	86	94	47	98	94	0	350	327	151	74	83	65	85	75	0	3.920	3.684	3.707	3.698	1.898	3.776	0.714	120	579	1358	1185	1.971	1082	276	932	253	0
1	19	6	"TOP3"	"YLR234W"	6280	15710	130	3319	2846	1195	83	93	42	100	100	0	1276	1183	441	79	84	29	100	100	0	2.703	2.503	2.491	2.422	1.351	2.620	0.913	120	621	4433	3867	1.435	3236	1197	2763	1104	0
1	20	6	"YLR266C"	"YLR266C"	6500	15710	140	847	799	523	79	85	34	89	86	0	790	783	496	77	87	164	78	70	0	1.077	1.020	0.977	1.002	1.838	0.952	0.752	156	655	1481	1426	0.107	768	713	720	706	0
1	21	6	"YLR297W"	"YLR297W"	6680	15710	130	1340	1253	733	81	101	76	95	90	0	488	449	227	75	92	171	74	57	0	3.048	3.134	3.076	3.177	1.821	3.132	0.465	120	624	1672	1546	1.608	1259	413	1172	374	0
1	1	7	"YLR236C"	"YLR236C"	2700	15900	130	354	357	213	76	82	45	85	73	0	231	230	123	72	75	33	80	69	0	1.748	1.778	1.806	1.708	2.519	1.958	0.718	120	721	437	439	0.806	278	159	281	158	0
1	2	7	"SEC22"	"YLR268W"	2920	15900	130	1341	1599	1243	75	85	60	94	89	0	911	1036	750	73	80	43	99	93	0	1.511	1.583	1.503	1.352	1.875	1.661	0.892	120	604	2104	2487	0.595	1266	838	1524	963	0
1	3	7	"ECM38"	"YLR299W"	3100	15910	130	4041	3653	1965	76	89	78	100	98	0	1909	1808	921	73	81	44	100	99	0	2.160	2.062	2.022	1.950	1.554	2.147	0.932	120	580	5801	5312	1.111	3965	1836	3577	1735	0
1	4	7	"YLR238W"	"YLR238W"	3290	15900	130	3993	3746	2670	79	97	119	94	92	0	2602	2871	1933	77	96	116	95	93	0	1.550	1.312	1.243	1.180	1.706	1.342	0.931	120	627	6439	6461	0.632	3914	2525	3667	2794	0
1	5	7	"YLR270W"	"YLR270W"	3520	15890	130	1628	1703	1294	82	103	127	86	76	0	783	918	767	78	115	214	72	57	0	2.193	1.930	1.985	1.815	1.809	2.010	0.749	120	659	2251	2461	1.133	1546	705	1621	840	0
1	6	7	"YLR301W"	"YLR301W"	3710	15890	130	644	757	589	83	101	84	74	66	0	383	411	280	74	92	99	65	57	0	1.816	2.000	1.952	1.931	2.612	2.103	0.777	120	579	870	1011	0.860	561	309	674	337	0
1	7	7	"MPT1"	"YMR005W"	3890	15910	130	992	1077	824	83	97	74	88	82	0	4443	4670	3396	75	92	80	100	97	0	0.208	0.216	0.209	0.182	1.750	0.220	0.932	120	595	5277	5589	-2.265	909	4368	994	4595	0
1	8	7	"MIH1"	"YMR036C"	4090	15900	130	291	314	190	83	88	38	76	70	0	332	323	187	74	84	73	72	65	0	0.806	0.928	0.892	0.919	2.468	0.963	0.760	120	616	466	480	-0.311	208	258	231	249	0
1	9	7	"YMR067C"	"YMR067C"	4290	15900	130	254	269	147	81	89	48	78	63	0	402	431	286	74	87	90	75	68	0	0.527	0.527	0.560	0.580	2.168	0.470	0.750	120	581	501	545	-0.923	173	328	188	357	0
1	10	7	"YMR007W"	"YMR007W"	4480	15900	130	439	482	334	78	88	56	78	71	0	338	363	234	74	80	40	82	71	0	1.367	1.398	1.409	1.434	1.953	1.454	0.865	120	563	625	693	0.451	361	264	404	289	0
1	11	7	"LYS7"	"YMR038C"	4690	15900	130	1389	1463	1082	78	85	54	89	84	0	565	552	350	73	78	46	87	80	0	2.665	2.891	2.837	2.632	1.866	3.097	0.864	120	627	1803	1864	1.414	1311	492	1385	479	0
1	12	7	"YMR069W"	"YMR069W"	4900	15900	120	271	270	150	76	84	52	72	62	0	164	174	84	73	78	49	65	46	0	2.143	1.921	1.848	1.773	2.241	2.082	0.677	120	559	286	295	1.100	195	91	194	101	0
1	13	7	"YMR009W"	"YMR009W"	5090	15900	130	938	950	647	73	80	32	95	91	0	408	396	211	74	80	34	95	85	0	2.590	2.724	2.749	2.373	2.029	10.428	0.231	120	629	1199	1199	1.373	865	334	877	322	0
1	14	7	"YMR040W"	"YMR040W"	5320	15900	120	549	546	371	74	79	30	91	80	0	213	226	128	74	78	27	77	67	0	3.417	3.105	2.854	2.862	2.032	3.165	0.832	120	507	614	624	1.773	475	139	472	152	0
1	15	7	"YMR071C"	"YMR071C"	5480	15900	130	922	1100	818	77	93	84	92	86	0	829	914	610	76	96	182	87	64	0	1.122	1.221	1.214	1.138	1.615	1.220	0.794	120	547	1598	1861	0.166	845	753	1023	838	0
1	16	7	"HXT2"	"YMR011W"	5700	15910	140	4144	3790	2590	82	115	148	89	86	0	4034	4004	2658	78	104	180	90	87	0	1.027	0.944	0.955	0.926	1.813	0.954	0.943	156	670	8018	7634	0.038	4062	3956	3708	3926	0
1	17	7	"ARG80"	"YMR042W"	5880	15910	130	1765	1719	1170	80	97	117	86	82	0	899	767	488	75	83	54	90	82	0	2.045	2.368	2.284	2.227	1.671	2.461	0.926	120	554	2509	2331	1.032	1685	824	1639	692	0
1	18	7	"YMR073C"	"YMR073C"	6100	15900	130	1378	1346	915	85	97	66	94	89	0	905	893	595	76	83	42	96	91	0	1.560	1.543	1.561	1.483	1.648	1.516	0.896	120	538	2122	2078	0.641	1293	829	1261	817	0
1	19	7	"YNL047C"	"YNL047C"	6280	15920	140	2404	2435	1504	85	93	46	94	94	0	1878	1774	948	78	84	35	97	94	0	1.288	1.386	1.335	1.232	1.563	1.477	0.932	156	545	4119	4046	0.366	2319	1800	2350	1696	0
1	20	7	"YNL080C"	"YNL080C"	6490	15910	140	2146	1951	1326	80	84	29	92	91	0	1689	1751	1127	75	80	27	94	92	0	1.280	1.116	1.100	0.998	1.768	1.153	0.936	156	620	3680	3547	0.356	2066	1614	1871	1676	0
1	21	7	"DBP2"	"YNL112W"	6720	15920	160	1113	1271	997	83	98	67	91	87	0	751	900	639	74	81	36	95	91	0	1.521	1.438	1.330	1.271	1.728	1.533	0.898	208	920	1707	2014	0.605	1030	677	1188	826	0
1	1	8	"SFB2"	"YNL049C"	2700	16100	120	504	530	363	75	92	273	62	37	0	484	482	313	72	82	173	65	52	0	1.041	1.110	1.099	0.990	1.858	1.340	0.908	120	606	841	865	0.058	429	412	455	410	0
1	2	8	"PMS1"	"YNL082W"	2900	16100	120	1295	1552	1231	76	85	56	91	88	0	2123	2306	1742	74	80	47	97	92	0	0.595	0.661	0.620	0.589	1.751	0.668	0.908	120	590	3268	3708	-0.749	1219	2049	1476	2232	0
1	3	8	"YNL114C"	"YNL114C"	3100	16100	130	1052	1095	820	76	83	47	94	85	0	338	327	187	73	78	38	85	73	0	3.683	4.012	3.659	3.416	2.100	4.558	0.828	120	633	1241	1273	1.881	976	265	1019	254	0
1	4	8	"YNL051W"	"YNL051W"	3300	16090	130	1714	1439	953	79	129	262	75	69	0	1821	1525	978	77	126	273	81	70	0	0.938	0.939	0.905	0.851	1.573	0.944	0.931	120	630	3379	2808	-0.093	1635	1744	1360	1448	0
1	5	8	"END3"	"YNL084C"	3510	16100	120	991	947	651	81	118	230	72	62	0	1544	1511	1004	77	136	417	70	60	0	0.620	0.604	0.574	0.523	1.794	0.596	0.875	120	587	2377	2300	-0.689	910	1467	866	1434	0
1	6	8	"YNL116W"	"YNL116W"	3710	16100	130	3086	2635	1658	81	98	91	95	90	0	3387	3520	2238	78	108	338	94	84	0	0.908	0.742	0.701	0.674	1.531	0.733	0.946	120	611	6314	5996	-0.139	3005	3309	2554	3442	0
1	7	8	"MSG5"	"YNL053W"	3900	16100	130	2171	2142	1494	80	96	81	95	91	0	1551	1523	1007	76	93	111	96	87	0	1.418	1.425	1.422	1.285	1.781	1.459	0.926	120	599	3566	3509	0.503	2091	1475	2062	1447	0
1	8	8	"YNL086W"	"YNL086W"	4110	16100	130	1937	1842	1311	83	93	57	98	92	0	1205	1149	757	74	82	60	95	88	0	1.639	1.636	1.589	1.518	1.669	1.676	0.916	120	647	2985	2834	0.713	1854	1131	1759	1075	0
1	9	8	"DCP2"	"YNL118C"	4320	16090	120	2096	1942	1437	81	88	42	95	91	0	1518	1431	999	75	82	54	92	91	0	1.396	1.372	1.371	1.235	1.868	1.430	0.875	120	538	3458	3217	0.482	2015	1443	1861	1356	0
1	10	8	"CMK2"	"YOL016C"	4500	16100	130	209	286	197	78	86	42	74	62	0	306	365	271	73	78	28	82	73	0	0.562	0.712	0.727	0.716	2.865	0.678	0.786	120	581	364	500	-0.831	131	233	208	292	0
1	11	8	"YOL048C"	"YOL048C"	4700	16100	130	852	746	462	76	86	58	90	81	0	1552	1405	847	73	89	238	84	76	0	0.525	0.503	0.517	0.475	1.696	0.512	0.890	120	615	2255	2002	-0.930	776	1479	670	1332	0
1	12	8	"YOL080C"	"YOL080C"	4910	16100	120	986	1140	768	75	81	31	96	95	0	1125	1297	884	73	90	253	84	69	0	0.866	0.870	0.860	0.855	1.725	0.883	0.924	120	541	1963	2289	-0.208	911	1052	1065	1224	0
1	13	8	"TLG2"	"YOL018C"	5100	16090	130	1729	1884	1514	75	99	158	81	72	0	1946	2012	1538	75	92	118	90	84	0	0.884	0.934	0.907	0.861	1.865	0.963	0.927	120	599	3525	3746	-0.178	1654	1871	1809	1937	0
1	14	8	"YOL050C"	"YOL050C"	5300	16100	130	652	589	371	77	98	155	71	61	0	568	530	338	75	90	116	71	65	0	1.166	1.125	1.146	1.262	2.150	1.101	0.889	120	631	1068	967	0.222	575	493	512	455	0
1	15	8	"YOL082W"	"YOL082W"	5510	16100	130	1719	1522	902	80	93	68	96	92	0	778	733	407	77	94	169	80	70	0	2.338	2.198	2.141	2.076	1.694	2.236	0.916	120	591	2340	2098	1.225	1639	701	1442	656	0
1	16	8	"TAT2"	"YOL020W"	5700	16110	140	2201	2386	1645	78	90	100	91	89	0	1026	1043	669	76	89	167	83	75	0	2.235	2.387	2.344	2.285	1.564	2.494	0.933	156	594	3073	3275	1.160	2123	950	2308	967	0
1	17	8	"SPE2"	"YOL052C"	5910	16100	120	2071	2150	1462	79	89	67	95	92	0	900	922	589	73	78	35	96	94	0	2.409	2.439	2.357	2.313	1.879	2.578	0.889	120	545	2819	2920	1.268	1992	827	2071	849	0
1	18	8	"YOL084W"	"YOL084W"	6120	16090	140	1219	1298	902	83	91	52	92	87	0	593	616	386	74	80	37	90	83	0	2.189	2.242	2.134	2.055	1.828	2.344	0.902	156	542	1655	1757	1.130	1136	519	1215	542	0
1	19	8	"YOL022C"	"YOL022C"	6290	16110	140	1600	1434	854	84	96	68	91	87	0	5637	5319	3068	77	94	112	95	94	0	0.273	0.258	0.244	0.234	1.641	0.255	0.928	156	497	7076	6592	-1.875	1516	5560	1350	5242	0
1	20	8	"YOL053W"	"YOL053W"	6500	16110	140	2367	2211	1469	80	89	53	95	92	0	1407	1381	861	75	89	102	95	85	0	1.717	1.632	1.552	1.415	1.928	1.680	0.928	156	579	3619	3437	0.780	2287	1332	2131	1306	0
1	21	8	"ADH1"	"YOL086C"	6710	16100	140	1405	1476	1061	80	87	44	94	89	0	345	392	257	71	76	27	92	82	0	4.836	4.349	4.178	4.064	2.135	4.582	0.838	156	688	1599	1717	2.274	1325	274	1396	321	0
1	1	9	"RPL33B"	"YOR234C"	2700	16300	140	854	852	614	76	94	250	69	58	0	1474	1630	1190	70	82	155	89	78	0	0.554	0.497	0.475	0.458	1.678	0.673	0.639	156	788	2182	2336	-0.852	778	1404	776	1560	0
1	2	9	"PNT1"	"YOR266W"	2890	16310	110	243	265	145	75	81	43	86	73	0	355	369	216	70	75	27	93	87	0	0.589	0.635	0.593	0.691	2.624	0.629	0.641	80	488	453	489	-0.763	168	285	190	299	0
1	3	9	"YOR298W"	"YOR298W"	3080	16310	110	190	244	175	76	83	37	80	68	0	188	229	148	73	79	34	86	63	0	0.991	1.077	0.854	0.919	2.225	1.106	0.748	80	536	229	324	-0.013	114	115	168	156	0
1	4	9	"DFR1"	"YOR236W"	3310	16300	120	489	668	513	82	112	210	67	48	0	184	199	112	78	102	183	30	1	0	3.840	4.843	4.169	3.957	2.310	5.242	0.752	120	642	513	707	1.941	407	106	586	121	0
1	5	9	"YOR268C"	"YOR268C"	3500	16300	120	301	311	180	83	94	78	71	58	0	161	173	85	76	98	351	1	0	0	2.565	2.351	2.368	2.384	2.346	0.069	0.019	120	497	303	325	1.359	218	85	228	97	0
1	6	9	"YOR300W"	"YOR300W"	3690	16300	120	296	291	169	80	91	70	67	61	0	209	195	108	75	96	334	2	0	0	1.612	1.758	1.604	1.498	1.922	1.747	0.731	120	552	350	331	0.689	216	134	211	120	0
1	7	9	"YOR238W"	"YOR238W"	3920	16300	130	764	837	514	77	86	45	92	89	0	491	499	298	73	93	302	60	30	0	1.644	1.784	1.761	1.786	1.915	1.138	0.305	120	581	1105	1186	0.717	687	418	760	426	0
1	8	9	"VPH1"	"YOR270C"	4100	16300	120	624	642	511	82	87	39	90	84	0	608	654	473	74	94	323	64	43	0	1.015	0.966	0.916	0.900	1.943	1.015	0.841	120	509	1076	1140	0.021	542	534	560	580	0
1	9	9	"YOR302W"	"YOR302W"	4310	16300	120	195	223	127	83	88	37	74	61	0	177	190	114	75	81	46	64	55	0	1.098	1.217	1.048	1.097	2.699	1.057	0.502	120	523	214	255	0.135	112	102	140	115	0
1	10	9	"YOR240W"	"YOR240W"	4490	16300	130	1509	1483	1108	80	93	73	93	88	0	1085	1111	772	76	84	50	95	90	0	1.416	1.356	1.328	1.275	1.591	1.438	0.907	120	526	2438	2438	0.502	1429	1009	1403	1035	0
1	11	9	"YTM1"	"YOR272W"	4680	16290	130	893	850	593	77	102	127	80	68	0	1442	1396	1008	76	109	279	76	67	0	0.597	0.586	0.587	0.568	1.680	0.575	0.915	120	574	2182	2093	-0.743	816	1366	773	1320	0
1	12	9	"YOR304C-A"	"YOR304C-A"	4900	16300	140	534	549	344	77	95	109	78	67	0	770	826	550	77	107	267	71	57	0	0.659	0.630	0.614	0.615	1.731	0.610	0.891	156	623	1150	1221	-0.601	457	693	472	749	0
1	13	9	"GRE1"	"YPL223C"	5090	16300	120	1795	1673	1166	79	111	187	85	73	0	412	422	273	76	95	93	68	62	0	5.107	4.607	4.625	4.632	1.945	4.532	0.904	120	521	2052	1940	2.353	1716	336	1594	346	0
1	14	9	"BBP1"	"YPL255W"	5300	16300	130	2954	2795	1856	79	95	115	93	89	0	1418	1381	923	74	80	41	97	94	0	2.139	2.078	2.072	2.056	1.584	2.119	0.942	120	608	4219	4023	1.097	2875	1344	2716	1307	0
1	15	9	"YPR004C"	"YPR004C"	5510	16300	120	1198	1108	732	79	88	46	95	83	0	1134	1164	760	76	79	30	96	92	0	1.058	0.946	0.898	0.911	1.588	0.927	0.918	120	552	2177	2117	0.081	1119	1058	1029	1088	0
1	16	9	"YPL225W"	"YPL225W"	5730	16300	140	838	956	752	79	93	144	70	63	0	1509	1652	1263	75	79	31	91	89	0	0.529	0.556	0.534	0.512	1.999	0.565	0.923	156	591	2193	2454	-0.918	759	1434	877	1577	0
1	17	9	"YPL257W"	"YPL257W"	5910	16300	120	481	487	294	79	94	165	66	57	0	309	295	167	73	79	34	77	73	0	1.703	1.838	1.754	1.766	2.415	2.480	0.642	120	444	638	630	0.768	402	236	408	222	0
1	18	9	"ICL2"	"YPR006C"	6090	16300	130	3942	3171	2101	81	108	194	93	85	0	3670	3015	1987	73	95	169	94	91	0	1.073	1.050	1.073	1.016	1.562	1.044	0.953	120	578	7458	6032	0.102	3861	3597	3090	2942	0
1	19	9	"ALG5"	"YPL227C"	6300	16300	140	1216	1235	775	83	113	194	87	76	0	2148	2263	1331	77	107	191	94	89	0	0.547	0.527	0.504	0.487	1.594	0.557	0.735	156	596	3204	3338	-0.870	1133	2071	1152	2186	0
1	20	9	"APM1"	"YPL259C"	6500	16300	150	1909	1799	1187	81	89	51	92	90	0	3493	3233	2035	76	89	98	94	92	0	0.535	0.544	0.536	0.512	1.648	0.552	0.934	156	639	5245	4875	-0.902	1828	3417	1718	3157	0
1	21	9	"YPR008W"	"YPR008W"	6720	16310	140	2467	2383	1527	79	84	35	99	99	0	2361	2248	1332	73	76	27	100	99	0	1.044	1.059	1.033	0.987	1.487	1.092	0.931	156	764	4676	4479	0.062	2388	2288	2304	2175	0
1	1	10	"YPL229W"	"YPL229W"	2710	16490	130	4242	3919	2770	78	93	102	99	94	0	2819	2714	1764	71	80	52	100	97	0	1.515	1.453	1.391	1.280	1.501	1.528	0.949	120	676	6912	6484	0.600	4164	2748	3841	2643	0
1	2	10	"YPL261C"	"YPL261C"	2910	16500	120	374	407	266	75	90	101	70	60	0	283	298	166	72	80	46	80	70	0	1.417	1.469	1.408	1.281	2.617	1.623	0.762	120	581	510	558	0.503	299	211	332	226	0
1	3	10	"RPA135"	"YPR010C"	3120	16490	120	2325	2107	1550	80	88	42	94	90	0	2777	2705	1841	76	83	38	99	95	0	0.831	0.771	0.754	0.648	1.844	0.802	0.896	120	567	4946	4656	-0.267	2245	2701	2027	2629	0
1	4	10	"SEC7"	"YDR170C"	3290	16500	90	257	344	289	84	99	69	71	55	0	237	324	252	81	90	43	80	73	0	1.109	1.070	1.026	0.869	3.202	1.117	0.796	52	370	329	503	0.149	173	156	260	243	0
1	5	10	"YRF1-1"	"YDR545W"	3500	16490	150	89	108	99	81	93	61	10	5	0	85	102	80	79	127	691	0	0	0	1.333	1.174	1.138	1.066	3.459	0.038	0.016	156	695	14	50	0.415	8	6	27	23	-50
1	6	10	"SWI4"	"YER111C"	3700	16490	150	85	102	65	79	86	44	16	9	0	79	92	62	75	124	720	0	0	0	1.500	1.353	1.036	0.987	3.417	0.003	0.001	156	640	10	40	0.585	6	4	23	17	-50
1	7	10	"ESP1"	"YGR098C"	3900	16490	150	78	103	137	79	84	34	17	8	0	80	91	70	76	90	282	1	0	0	-0.250	1.600	1.813	1.652	4.150	0.023	0.008	156	656	3	39	Error	-1	4	24	15	-50
1	8	10	"RIM101"	"YHL027W"	4100	16490	150	87	101	57	80	84	34	23	11	0	78	88	49	75	89	283	0	0	0	2.333	1.615	1.135	1.154	3.416	1.400	0.195	156	653	10	34	1.222	7	3	21	13	-50
1	9	10	"MIP6"	"YHR015W"	4300	16490	150	91	131	149	80	85	35	27	16	0	86	116	129	75	80	45	21	8	0	1.000	1.244	1.195	1.283	3.243	1.131	0.482	156	638	22	92	0.000	11	11	51	41	-50
1	10	10	"VTH1"	"YIL173W"	4500	16490	150	83	142	524	79	92	69	10	5	0	81	94	58	75	86	67	10	3	0	0.667	3.316	0.969	1.024	3.226	29.694	0.023	156	599	10	82	-0.585	4	6	63	19	-50
1	11	10	"YJR029W"	"YJR029W"	4700	16490	150	86	110	82	77	100	120	9	3	0	85	106	87	77	110	282	2	0	0	1.125	1.138	1.230	1.116	3.415	0.126	0.107	156	644	17	62	0.170	9	8	33	29	-50
1	12	10	"YLL034C"	"YLL034C"	4900	16490	150	84	102	82	74	92	98	7	1	0	75	94	93	78	108	286	1	1	0	-3.333	1.750	0.913	0.903	3.454	0.030	0.023	156	600	7	44	Error	10	-3	28	16	-50
1	13	10	"ESC1"	"YMR219W"	5100	16490	150	82	105	100	77	96	120	5	1	0	78	96	103	75	87	63	10	5	0	1.667	1.333	0.938	1.067	3.526	1.277	0.156	156	596	8	49	0.737	5	3	28	21	-50
1	14	10	"YKU70"	"YMR284W"	5300	16490	150	90	129	151	79	95	112	10	7	0	79	107	109	74	80	38	17	8	0	2.200	1.515	1.261	1.461	3.113	1.507	0.615	156	624	16	83	1.138	11	5	50	33	-50
1	15	10	"POL1"	"YNL102W"	5500	16490	150	82	98	57	79	103	127	4	1	0	80	91	50	74	93	119	5	0	0	0.500	1.118	1.182	1.104	4.201	1.521	0.227	156	637	9	36	-1.000	3	6	19	17	-50
1	16	10	"YMRWdelta20"	"YMRWdelta20"	5710	16500	130	269	274	128	81	94	82	75	62	0	294	298	151	74	81	48	85	75	0	0.855	0.862	0.857	0.842	2.039	0.826	0.786	120	522	408	417	-0.227	188	220	193	224	0
1	17	10	"IntYNL112W"	"IntYNL112W"	5900	16490	140	399	481	361	80	93	140	71	53	0	363	435	306	73	77	30	87	83	0	1.100	1.108	1.062	1.044	1.922	1.319	0.750	156	617	609	763	0.138	319	290	401	362	0
1	18	10	"CEN14"	"CEN14"	6110	16500	120	131	140	62	79	108	198	3	0	0	200	202	105	74	96	174	29	3	0	0.413	0.477	0.504	0.518	2.745	0.526	0.401	120	542	178	189	-1.277	52	126	61	128	0
1	19	10	"YORCdelta11"	"YORCdelta11"	6310	16500	130	383	376	192	82	88	32	93	87	0	511	528	295	75	83	79	90	80	0	0.690	0.649	0.673	0.646	1.930	0.604	0.745	120	579	737	747	-0.535	301	436	294	453	0
1	20	10	"YORWdelta16"	"YORWdelta16"	6510	16500	130	222	261	154	81	87	34	85	75	0	236	256	141	74	81	31	89	77	0	0.870	0.989	0.915	0.930	2.175	0.752	0.444	120	596	303	362	-0.200	141	162	180	182	0
1	21	10	"YOR298C-A"	"YOR298C-A"	6710	16500	120	236	299	454	80	84	28	88	76	0	274	305	175	73	96	407	17	0	0	0.776	0.944	0.658	0.785	2.341	3.368	0.179	120	584	357	451	-0.366	156	201	219	232	0
1	1	11	"YPLCdelta10"	"YPLCdelta10"	2730	16700	120	636	763	547	76	93	105	89	77	0	890	1034	673	74	83	54	99	95	0	0.686	0.716	0.704	0.650	1.683	0.748	0.912	120	624	1376	1647	-0.543	560	816	687	960	0
1	2	11	"YPRCdelta13"	"YPRCdelta13"	2920	16700	120	346	361	206	75	81	35	87	82	0	717	760	461	72	79	61	94	86	0	0.420	0.416	0.414	0.389	1.798	0.416	0.887	120	544	916	974	-1.251	271	645	286	688	0
1	3	11	"SNR51"	"SNR51"	3120	16690	130	232	233	143	78	86	41	70	63	0	187	195	105	74	82	63	63	45	0	1.363	1.281	1.142	1.178	2.471	1.392	0.646	120	630	267	276	0.447	154	113	155	121	0
1	4	11	"iYAL068C-0"	"iYAL068C-0"	3320	16700	120	384	498	453	79	91	60	78	67	0	343	465	395	79	88	70	83	65	0	1.155	1.085	0.993	0.968	2.069	1.139	0.884	120	562	569	805	0.208	305	264	419	386	0
1	5	11	"iYAL067C"	"iYAL067C"	3510	16690	130	613	692	519	77	91	75	85	73	0	738	827	558	78	136	747	45	11	0	0.812	0.821	0.804	0.753	1.651	0.711	0.661	120	595	1196	1364	-0.300	536	660	615	749	0
1	6	11	"iYAL064C-A-0"	"iYAL064C-A-0"	3710	16690	130	908	994	723	79	103	137	77	67	0	1125	1078	751	79	149	756	55	31	0	0.793	0.916	0.878	0.818	1.798	0.955	0.907	120	595	1875	1914	-0.335	829	1046	915	999	0
1	7	11	"iYBR065C"	"iYBR065C"	3900	16700	120	585	548	315	80	100	129	80	64	0	359	364	191	79	95	128	71	55	0	1.804	1.642	1.660	1.640	1.880	1.686	0.848	120	571	785	753	0.851	505	280	468	285	0
1	8	11	"iYBR069C"	"iYBR069C"	4120	16700	120	696	732	521	80	85	38	96	90	0	607	655	443	77	86	111	84	73	0	1.162	1.128	1.079	1.119	1.747	1.143	0.882	120	622	1146	1230	0.217	616	530	652	578	0
1	9	11	"iYBR073W"	"iYBR073W"	4330	16700	130	489	511	331	81	86	35	85	83	0	517	547	341	76	82	51	90	80	0	0.925	0.913	0.868	0.835	1.844	0.919	0.884	120	559	849	901	-0.112	408	441	430	471	0
1	10	11	"iYBR085W-1"	"iYBR085W-1"	4510	16700	140	800	843	778	80	87	38	91	83	0	794	892	777	75	83	56	89	83	0	1.001	0.934	0.913	0.874	1.622	0.964	0.915	156	613	1439	1580	0.002	720	719	763	817	0
1	11	11	"iYBR089W"	"iYBR089W"	4710	16690	130	2075	2209	1672	80	105	161	92	81	0	2212	2258	1494	79	114	304	90	78	0	0.935	0.977	0.909	0.849	1.780	1.019	0.949	120	607	4128	4308	-0.096	1995	2133	2129	2179	0
1	12	11	"iYBR093C"	"iYBR093C"	4930	16700	140	310	326	176	79	103	159	65	28	0	241	246	113	79	102	168	46	8	0	1.426	1.479	1.526	1.407	2.114	1.516	0.716	156	616	393	414	0.512	231	162	247	167	0
1	13	11	"iYBR111C"	"iYBR111C"	5100	16690	130	1346	1555	1120	80	167	475	73	55	0	1975	2064	1389	77	208	878	69	50	0	0.667	0.742	0.736	0.672	1.569	0.709	0.896	120	521	3164	3462	-0.584	1266	1898	1475	1987	0
1	14	11	"iYBR117C"	"iYBR117C"	5310	16700	140	1050	1141	782	82	164	456	68	51	0	891	1002	684	77	198	843	48	16	0	1.189	1.145	1.114	1.071	1.755	1.106	0.928	156	566	1782	1984	0.250	968	814	1059	925	0
1	15	11	"iYBR121C"	"iYBR121C"	5500	16690	150	106	323	393	83	164	281	28	19	0	98	306	376	78	147	245	26	21	0	1.150	1.053	1.073	1.032	2.496	1.116	0.940	156	578	43	468	0.202	23	20	240	228	-50
1	16	11	"iYBR139W"	"iYBR139W"	5700	16690	150	261	273	140	83	151	263	33	1	0	444	467	279	76	136	230	66	39	0	0.484	0.486	0.518	0.498	2.164	0.925	0.741	156	668	546	581	-1.048	178	368	190	391	-50
1	17	11	"iYBR143C"	"iYBR143C"	5910	16700	120	948	850	537	79	85	33	91	87	0	527	489	277	72	76	29	91	86	0	1.910	1.849	1.807	1.689	1.790	1.985	0.895	120	542	1324	1188	0.933	869	455	771	417	0
1	18	11	"iYBR147W"	"iYBR147W"	6120	16700	140	558	580	356	80	86	34	91	85	0	405	422	261	73	80	75	79	71	0	1.440	1.433	1.466	1.526	2.026	1.432	0.889	156	663	810	849	0.526	478	332	500	349	0
1	19	11	"iYDL240W"	"iYDL240W"	6320	16690	130	266	279	138	84	105	206	44	9	0	794	793	467	78	103	171	86	69	0	0.254	0.273	0.251	0.258	1.691	0.350	0.251	120	596	898	910	-1.976	182	716	195	715	0
1	20	11	"iYDL236W"	"iYDL236W"	6530	16700	120	209	213	95	84	103	209	20	0	0	247	251	117	75	96	157	55	13	0	0.727	0.733	0.714	0.710	2.223	1.752	0.280	120	573	297	305	-0.460	125	172	129	176	0
1	21	11	"iYDL232W"	"iYDL232W"	6740	16700	120	281	291	154	83	87	30	90	76	0	645	750	526	76	80	29	97	94	0	0.348	0.309	0.335	0.342	1.791	0.281	0.846	120	583	767	882	-1.523	198	569	208	674	0
1	1	12	"iYDL216C"	"iYDL216C"	2730	16900	130	163	177	81	76	80	35	73	59	0	227	244	122	71	76	29	86	79	0	0.558	0.584	0.617	0.529	2.941	0.589	0.557	120	669	243	274	-0.842	87	156	101	173	0
1	2	12	"iYDL212W"	"iYDL212W"	2920	16900	120	248	258	130	77	84	39	80	74	0	235	247	142	73	87	121	57	30	0	1.056	1.040	1.064	1.150	2.155	0.460	0.271	120	544	333	355	0.078	171	162	181	174	0
1	3	12	"itG(GCC)D1"	"itG(GCC)D1"	3120	16900	130	517	601	416	77	83	38	94	86	0	327	360	227	74	110	462	20	1	0	1.739	1.832	1.846	1.839	1.946	0.223	0.076	120	646	693	810	0.798	440	253	524	286	0
1	4	12	"iYDL195W"	"iYDL195W"	3320	16900	140	248	297	201	77	82	34	77	65	0	233	261	171	74	81	61	65	54	0	1.075	1.176	1.173	1.163	1.939	1.177	0.782	156	634	330	407	0.105	171	159	220	187	0
1	5	12	"iYDL191W"	"iYDL191W"	3510	16900	120	278	260	131	76	84	54	79	67	0	518	533	320	77	86	58	87	79	0	0.458	0.404	0.402	0.401	1.905	0.373	0.780	120	539	643	640	-1.126	202	441	184	456	0
1	6	12	"iYDL186W"	"iYDL186W"	3710	16900	130	346	399	243	77	95	126	73	52	0	239	260	134	79	93	123	63	26	0	1.681	1.779	1.674	1.797	2.046	1.874	0.778	120	598	429	503	0.750	269	160	322	181	0
1	7	12	"iYDL170W"	"iYDL170W"	3890	16900	130	227	234	101	79	87	48	85	67	0	256	256	109	80	84	38	89	75	0	0.841	0.881	0.859	0.826	2.098	0.890	0.621	120	573	324	331	-0.250	148	176	155	176	0
1	8	12	"iYDL166C"	"iYDL166C"	4090	16900	110	257	293	192	81	86	31	88	83	0	311	340	216	77	95	163	72	23	0	0.752	0.806	0.735	0.727	1.907	0.357	0.256	80	542	410	475	-0.411	176	234	212	263	0
1	9	12	"iYDL160C"	"iYDL160C"	4310	16900	120	1363	1534	1071	82	92	45	99	97	0	549	590	342	75	88	118	85	75	0	2.703	2.819	2.684	2.566	1.493	3.028	0.923	120	538	1755	1967	1.434	1281	474	1452	515	0
1	10	12	"iYDR141C"	"iYDR141C"	4490	16890	130	363	386	230	81	90	41	86	79	0	238	242	115	74	79	34	85	77	0	1.720	1.815	1.762	1.732	1.949	62.455	0.024	120	526	446	473	0.782	282	164	305	168	0
1	11	12	"iYDR145W"	"iYDR145W"	4700	16900	120	141	165	127	82	101	149	10	2	0	206	221	158	78	100	173	32	3	0	0.461	0.580	0.577	0.584	2.506	0.171	0.400	120	570	187	226	-1.117	59	128	83	143	0
1	12	12	"iYDR150W"	"iYDR150W"	4900	16890	130	579	599	378	80	88	39	91	83	0	1682	1725	1116	75	86	72	98	97	0	0.311	0.315	0.308	0.284	1.630	0.313	0.936	120	620	2106	2169	-1.687	499	1607	519	1650	0
1	13	12	"iYDR169C-0"	"iYDR169C-0"	5120	16900	140	628	634	418	82	150	422	58	21	0	514	480	293	79	182	789	9	0	0	1.255	1.377	1.391	1.365	1.906	0.502	0.543	156	641	981	953	0.328	546	435	552	401	0
1	14	12	"iYDR170W-A-0"	"iYDR170W-A-0"	5320	16890	140	8158	11851	11190	83	117	290	91	89	0	5906	9054	7999	80	150	766	89	84	0	1.386	1.311	1.164	1.120	1.515	1.359	0.953	156	526	13901	20742	0.471	8075	5826	11768	8974	0
1	15	12	"iYDR173C"	"iYDR173C"	5490	16890	130	651	627	400	84	122	169	70	65	0	359	359	215	79	112	155	63	45	0	2.025	1.939	1.963	2.013	1.732	1.968	0.871	120	535	847	823	1.018	567	280	543	280	0
1	16	12	"iYDR189W"	"iYDR189W"	5700	16890	120	366	376	250	81	107	133	68	52	0	1111	1125	782	75	97	119	93	85	0	0.275	0.281	0.262	0.263	1.650	0.281	0.895	120	570	1321	1345	-1.862	285	1036	295	1050	0
1	17	12	"iYDR194C"	"iYDR194C"	5900	16890	120	738	772	481	81	88	48	97	92	0	348	363	189	73	78	34	91	88	0	2.389	2.383	2.333	2.267	1.652	2.511	0.890	120	556	932	981	1.256	657	275	691	290	0
1	18	12	"iYDR198C"	"iYDR198C"	6100	16890	120	506	495	293	82	88	40	86	80	0	462	491	293	73	76	27	93	85	0	1.090	0.988	0.924	0.937	1.882	0.970	0.889	120	539	813	831	0.124	424	389	413	418	0
1	19	12	"iYDR214W"	"iYDR214W"	6310	16890	120	160	164	63	84	91	40	70	45	0	177	187	78	81	91	84	55	15	0	0.792	0.755	0.687	0.699	2.461	0.765	0.432	120	570	172	186	-0.337	76	96	80	106	0
1	20	12	"iYDR218C"	"iYDR218C"	6510	16900	140	508	544	347	87	111	225	62	47	0	320	346	198	81	102	157	59	40	0	1.762	1.725	1.764	1.696	1.992	1.821	0.825	156	640	660	722	0.817	421	239	457	265	0
1	21	12	"iYDR223W"	"iYDR223W"	6720	16900	150	489	546	379	85	98	105	84	72	0	258	284	178	79	87	55	78	66	0	2.257	2.249	2.222	2.335	1.749	0.354	0.090	156	824	583	666	1.174	404	179	461	205	0
1	1	13	"iYDR532C"	"iYDR532C"	2720	17080	110	269	271	141	78	85	42	85	71	0	299	301	172	73	82	45	78	71	0	0.845	0.846	0.891	0.965	2.444	0.846	0.701	80	507	417	421	-0.243	191	226	193	228	0
1	2	13	"iYDR535C"	"iYDR535C"	2900	17100	120	923	931	622	78	86	43	92	84	0	672	634	391	74	79	36	91	87	0	1.413	1.523	1.454	1.322	2.031	1.580	0.905	120	576	1443	1413	0.499	845	598	853	560	0
1	3	13	"iYDR539W-1"	"iYDR539W-1"	3100	17110	110	135	162	103	78	83	34	61	42	0	118	144	88	73	107	494	0	0	0	1.267	1.183	1.224	1.332	2.605	0.010	0.008	80	535	102	155	0.341	57	45	84	71	0
1	4	13	"iYEL073C-4"	"iYEL073C-4"	3320	17090	130	310	354	280	79	84	40	75	69	0	202	372	1246	74	79	38	69	60	0	1.805	0.923	1.854	1.601	2.819	0.158	0.230	120	610	359	573	0.852	231	128	275	298	0
1	5	13	"iYEL071W-1"	"iYEL071W-1"	3500	17100	120	649	660	418	79	89	70	88	79	0	681	745	479	75	84	67	90	83	0	0.941	0.867	0.843	0.878	1.749	0.869	0.921	120	520	1176	1251	-0.088	570	606	581	670	0
1	6	13	"iYEL068C"	"iYEL068C"	3690	17100	120	295	321	206	76	84	62	71	60	0	351	374	237	75	81	61	79	66	0	0.793	0.819	0.829	0.734	2.185	0.731	0.738	120	556	495	544	-0.334	219	276	245	299	0
1	7	13	"iYEL051W"	"iYEL051W"	3910	17080	130	223	296	198	78	87	51	74	56	0	227	290	207	77	82	50	65	57	0	0.967	1.023	0.965	0.974	2.388	0.980	0.784	120	679	295	431	-0.049	145	150	218	213	0
1	8	13	"itG(GCC)E"	"itG(GCC)E"	4120	17090	110	151	159	81	78	85	45	60	41	0	141	149	69	74	81	53	60	28	0	1.090	1.080	1.154	1.185	1.971	0.913	0.625	80	516	140	156	0.124	73	67	81	75	0
1	9	13	"iYEL047C"	"iYEL047C"	4320	17090	140	583	676	488	78	88	42	86	81	0	563	603	435	72	79	35	87	80	0	1.029	1.126	1.140	1.214	2.361	1.209	0.981	156	689	996	1129	0.041	505	491	598	531	0
1	10	13	"iYEL029C"	"iYEL029C"	4520	17080	130	1234	1197	844	80	91	79	90	82	0	1306	1419	960	74	83	59	95	94	0	0.937	0.830	0.798	0.767	1.880	0.855	0.916	120	589	2386	2462	-0.094	1154	1232	1117	1345	0
1	11	13	"iYEL027W"	"iYEL027W"	4710	17090	130	680	644	391	79	98	186	76	60	0	1389	1283	833	75	90	92	90	85	0	0.457	0.468	0.474	0.473	1.957	0.459	0.914	120	636	1915	1773	-1.129	601	1314	565	1208	0
1	12	13	"iYEL023C"	"iYEL023C"	4950	17100	130	1037	1080	719	79	86	37	97	91	0	343	332	186	75	82	36	83	75	0	3.575	3.895	4.029	3.959	1.955	4.138	0.848	120	591	1226	1258	1.838	958	268	1001	257	0
1	13	13	"iYFL031W"	"iYFL031W"	5100	17100	130	1039	1122	788	81	91	52	98	93	0	784	803	525	78	84	36	97	94	0	1.357	1.436	1.377	1.377	1.843	1.500	0.880	120	529	1664	1766	0.440	958	706	1041	725	0
1	14	13	"iYFL027C"	"iYFL027C"	5320	17090	140	752	761	475	82	93	58	92	85	0	965	1034	672	77	86	52	96	93	0	0.755	0.710	0.690	0.689	1.668	0.691	0.901	156	656	1558	1636	-0.406	670	888	679	957	0
1	15	13	"iYFL023W"	"iYFL023W"	5520	17100	130	236	247	120	81	90	57	82	63	0	431	422	232	75	84	108	79	64	0	0.435	0.478	0.459	0.484	2.178	0.360	0.489	120	598	511	513	-1.200	155	356	166	347	0
1	16	13	"iYFL009W"	"iYFL009W"	5720	17100	120	215	269	162	81	87	46	87	67	0	225	254	134	72	82	107	66	28	0	0.876	1.033	1.030	1.022	2.180	0.169	0.094	120	528	287	370	-0.191	134	153	188	182	0
1	17	13	"iYFL005W"	"iYFL005W"	5900	17100	130	1096	1069	685	84	94	59	94	90	0	1626	1724	1116	73	86	109	94	90	0	0.652	0.597	0.615	0.585	1.757	0.591	0.920	120	555	2565	2636	-0.618	1012	1553	985	1651	0
1	18	13	"iYFLWdelta5"	"iYFLWdelta5"	6110	17100	140	271	276	146	82	108	464	2	0	0	378	393	235	77	116	615	10	0	0	0.628	0.614	0.635	0.677	2.248	0.730	0.827	156	669	490	510	-0.671	189	301	194	316	0
1	19	13	"iYFR009W"	"iYFR009W"	6300	17100	130	672	661	417	86	115	496	53	13	0	852	938	579	82	128	657	55	21	0	0.761	0.672	0.655	0.648	1.701	0.716	0.862	120	585	1356	1431	-0.394	586	770	575	856	0
1	20	13	"iYFR012W"	"iYFR012W"	6510	17090	150	1524	1670	1205	89	106	112	92	87	0	1251	1606	1112	85	99	111	92	89	0	1.231	1.039	1.010	1.017	1.701	1.078	0.912	156	745	2601	3102	0.299	1435	1166	1581	1521	0
1	21	13	"iYFR016C"	"iYFR016C"	6740	17090	130	412	400	184	88	104	116	80	64	0	349	342	149	81	96	114	80	57	0	1.209	1.195	1.235	1.124	2.129	0.934	0.496	120	666	592	573	0.274	324	268	312	261	0
1	1	14	"iYFR027W"	"iYFR027W"	2720	17290	130	485	477	310	79	90	67	79	74	0	553	525	317	74	81	43	91	80	0	0.848	0.882	0.859	0.805	1.954	0.930	0.869	120	760	885	849	-0.239	406	479	398	451	0
1	2	14	"iYFR030W"	"iYFR030W"	2930	17300	130	154	160	63	79	83	34	80	56	0	371	365	173	73	77	25	95	90	0	0.252	0.277	0.271	0.282	2.377	0.241	0.381	120	597	373	373	-1.990	75	298	81	292	0
1	3	14	"iYFR032C-A"	"iYFR032C-A"	3120	17300	130	735	718	477	77	83	41	95	85	0	334	352	204	73	76	25	94	81	0	2.521	2.297	2.277	2.207	1.757	2.344	0.892	120	621	919	920	1.334	658	261	641	279	0
1	4	14	"iYGL002W"	"iYGL002W"	3330	17300	120	379	370	217	78	88	51	80	70	0	828	862	582	74	79	34	97	89	0	0.399	0.371	0.363	0.362	2.110	0.345	0.861	120	583	1055	1080	-1.325	301	754	292	788	0
1	5	14	"iYGR002C"	"iYGR002C"	3540	17300	130	388	382	212	79	88	65	83	70	0	465	492	303	75	82	63	84	74	0	0.792	0.727	0.730	0.745	2.007	0.725	0.805	120	555	699	720	-0.336	309	390	303	417	0
1	6	14	"iYGR006W"	"iYGR006W"	3720	17290	130	963	972	661	77	86	44	95	89	0	1165	1238	848	76	87	64	98	91	0	0.814	0.770	0.762	0.719	1.629	0.769	0.910	120	587	1975	2057	-0.298	886	1089	895	1162	0
1	7	14	"iYGR026W"	"iYGR026W"	3920	17300	130	319	351	208	79	122	895	0	0	0	489	510	313	75	85	62	85	75	0	0.580	0.625	0.618	0.658	1.908	31.740	0.014	120	628	654	707	-0.787	240	414	272	435	0
1	8	14	"iYGR028W"	"iYGR028W"	4120	17290	130	825	825	567	81	125	913	40	4	0	925	906	602	72	80	46	92	90	0	0.872	0.892	0.858	0.808	1.986	0.896	0.892	120	605	1597	1578	-0.197	744	853	744	834	0
1	9	14	"iYGR030C"	"iYGR030C"	4300	17300	130	1091	1012	596	80	90	61	95	92	0	682	645	358	73	80	48	96	86	0	1.660	1.629	1.647	1.562	1.613	1.675	0.922	120	592	1620	1504	0.731	1011	609	932	572	0
1	10	14	"iYGR043C-0"	"iYGR043C-0"	4540	17300	130	277	281	147	80	94	84	75	55	0	164	176	148	74	85	77	55	19	0	2.189	1.971	2.058	2.059	2.033	1.329	0.226	120	592	287	303	1.130	197	90	201	102	0
1	11	14	"iYGR047C"	"iYGR047C"	4710	17300	140	791	838	587	80	96	176	73	64	0	723	798	548	74	85	75	87	78	0	1.096	1.047	1.058	1.039	1.837	1.122	0.831	156	652	1360	1482	0.132	711	649	758	724	0
1	12	14	"iYGR051C"	"iYGR051C"	4930	17290	130	778	751	462	81	96	180	76	66	0	343	372	309	77	83	50	83	75	0	2.620	2.271	2.393	2.365	1.909	2.216	0.577	120	588	963	965	1.390	697	266	670	295	0
1	13	14	"iYGR067C"	"iYGR067C"	5120	17300	130	262	313	201	82	92	56	75	65	0	174	190	113	77	86	62	60	40	0	1.856	2.044	1.941	2.007	2.146	1.880	0.708	120	598	277	344	0.892	180	97	231	113	0
1	14	14	"iYGR072W"	"iYGR072W"	5320	17290	120	120	148	107	81	88	56	38	16	0	133	148	95	75	93	228	4	1	0	0.672	0.918	0.812	0.725	3.241	0.206	0.370	120	569	97	140	-0.573	39	58	67	73	0
1	15	14	"iYGR078C"	"iYGR078C"	5540	17290	130	298	301	162	81	89	60	79	66	0	241	251	132	75	94	240	35	1	0	1.307	1.250	1.158	1.071	2.319	0.763	0.353	120	595	383	396	0.387	217	166	220	176	0
1	16	14	"iYHR009C"	"iYHR009C"	5720	17290	130	496	466	292	85	112	98	71	65	0	266	278	165	76	95	116	60	44	0	2.163	1.886	1.940	1.858	1.913	1.621	0.537	120	540	601	583	1.113	411	190	381	202	0
1	17	14	"iYHR013C"	"iYHR013C"	5910	17290	140	552	545	290	84	112	101	85	76	0	328	339	169	76	97	129	73	48	0	1.857	1.753	1.731	1.736	2.035	1.620	0.599	156	640	720	724	0.893	468	252	461	263	0
1	18	14	"iYHRWdelta7"	"iYHRWdelta7"	6130	17290	120	242	264	140	81	88	43	82	74	0	195	215	107	74	84	147	42	9	0	1.331	1.298	1.202	1.232	2.386	1.363	0.514	120	555	282	324	0.412	161	121	183	141	0
1	19	14	"iYHR027C"	"iYHR027C"	6330	17300	130	389	400	182	85	94	46	98	90	0	197	202	82	79	84	37	91	69	0	2.576	2.561	2.469	2.522	1.914	2.666	0.654	120	638	422	438	1.365	304	118	315	123	0
1	20	14	"iYHR031C"	"iYHR031C"	6560	17300	120	600	551	276	87	94	48	91	85	0	375	354	166	80	90	114	77	60	0	1.739	1.693	1.688	1.645	1.709	1.727	0.862	120	527	808	738	0.798	513	295	464	274	0
1	21	14	"iYHR035W"	"iYHR035W"	6720	17290	130	378	477	305	87	99	58	84	73	0	445	465	297	80	95	120	75	59	0	0.797	1.013	0.957	0.944	1.832	0.970	0.826	120	650	656	775	-0.327	291	365	390	385	0
1	1	15	"iYHR048W"	"iYHR048W"	2740	17500	130	178	193	84	77	84	58	75	39	0	147	145	48	71	75	28	78	60	0	1.329	1.568	1.551	1.603	2.233	2.322	0.470	120	678	177	190	0.410	101	76	116	74	0
1	2	15	"iYHR052W"	"iYHR052W"	2930	17500	140	324	344	216	76	83	38	81	74	0	883	915	610	72	75	25	92	91	0	0.306	0.318	0.317	0.334	2.219	0.311	0.838	156	621	1059	1111	-1.709	248	811	268	843	0
1	3	15	"iYHR056C"	"iYHR056C"	3120	17500	130	643	702	529	77	84	45	95	85	0	487	527	340	72	79	93	82	70	0	1.364	1.374	1.360	1.239	2.035	1.417	0.776	120	576	981	1080	0.448	566	415	625	455	0
1	4	15	"itF(GAA)H1"	"itF(GAA)H1"	3330	17500	140	1302	1174	829	78	84	37	91	85	0	541	521	326	74	81	89	80	69	0	2.621	2.452	2.634	2.306	1.918	2.665	0.760	156	638	1691	1543	1.390	1224	467	1096	447	0
1	5	15	"iYHR075C"	"iYHR075C"	3520	17490	140	1083	1071	767	78	87	40	92	86	0	807	834	557	76	104	440	60	42	0	1.375	1.310	1.269	1.188	1.904	0.924	0.433	156	655	1736	1751	0.459	1005	731	993	758	0
1	6	15	"iYHR079C"	"iYHR079C"	3740	17500	130	957	852	508	81	91	46	97	89	0	422	427	221	76	115	472	28	0	0	2.532	2.197	2.118	1.989	1.724	2.167	0.529	120	577	1222	1122	1.340	876	346	771	351	0
1	7	15	"iYIL013C"	"iYIL013C"	3920	17490	130	696	685	432	80	124	917	26	0	0	384	381	212	74	83	59	85	70	0	1.987	1.971	1.964	1.936	1.862	18.500	0.094	120	598	926	912	0.991	616	310	605	307	0
1	8	15	"iYIL009C-A"	"iYIL009C-A"	4130	17490	130	281	313	458	83	90	56	76	66	0	368	381	255	74	81	49	85	78	0	0.673	0.749	0.666	0.692	1.787	1.369	0.589	120	566	492	537	-0.570	198	294	230	307	0
1	9	15	"iYIL009W"	"iYIL009W"	4310	17490	150	694	827	797	84	112	173	76	62	0	1610	1953	1470	77	92	89	91	90	0	0.398	0.396	0.372	0.358	1.761	0.431	0.719	156	602	2143	2619	-1.329	610	1533	743	1876	0
1	10	15	"itE(UUC)I"	"itE(UUC)I"	4510	17490	140	182	611	3943	82	110	173	27	7	0	166	290	1006	74	92	95	48	14	0	1.087	2.449	1.233	1.296	2.336	3.678	0.720	156	583	192	745	0.120	100	92	529	216	0
1	11	15	"iYIR010W"	"iYIR010W"	4720	17490	130	157	156	67	82	97	80	45	7	0	340	366	221	77	99	201	55	35	0	0.285	0.256	0.253	0.295	2.611	0.297	0.296	120	569	338	363	-1.810	75	263	74	289	0
1	12	15	"iYIR014W"	"iYIR014W"	4930	17500	140	257	291	225	84	95	61	75	60	0	240	274	178	79	98	184	45	16	0	1.075	1.062	0.961	1.144	2.787	0.611	0.234	156	655	334	402	0.104	173	161	207	195	0
1	13	15	"iYIR026C"	"iYIR026C"	5130	17500	130	333	354	280	84	97	70	82	67	0	507	483	268	80	89	61	85	78	0	0.583	0.670	0.618	0.642	2.137	1.978	0.516	120	492	676	673	-0.778	249	427	270	403	0
1	14	15	"iYIR030C"	"iYIR030C"	5310	17500	140	308	473	1044	82	99	82	73	58	0	389	445	319	79	99	230	61	35	0	0.729	1.068	0.748	0.730	2.127	3.605	0.357	156	558	536	757	-0.456	226	310	391	366	0
1	15	15	"iYIR034C"	"iYIR034C"	5510	17500	140	472	648	1282	82	96	72	80	69	0	556	635	469	78	94	218	70	51	0	0.816	1.016	0.760	0.736	2.053	2.915	0.528	156	598	868	1123	-0.294	390	478	566	557	0
1	16	15	"iYJL223C-0"	"iYJL223C-0"	5730	17510	150	4802	5392	3952	91	157	238	94	89	0	3026	3429	2314	83	116	154	96	92	0	1.601	1.584	1.518	1.401	1.649	1.653	0.935	156	488	7654	8647	0.679	4711	2943	5301	3346	0
1	17	15	"iYJL219W"	"iYJL219W"	5900	17490	130	1007	866	527	94	198	290	69	59	0	491	481	265	87	141	198	69	50	0	2.260	1.959	1.958	1.835	1.919	2.025	0.772	120	459	1317	1166	1.176	913	404	772	394	0
1	18	15	"iYJL215C"	"iYJL215C"	6100	17500	130	280	304	159	86	131	175	53	22	0	236	258	132	79	107	137	55	30	0	1.236	1.218	1.209	1.214	2.147	0.160	0.094	120	642	351	397	0.305	194	157	218	179	0
1	19	15	"iYJR093C"	"iYJR093C"	6330	17500	140	600	663	436	83	94	57	96	85	0	498	527	319	77	83	33	96	90	0	1.228	1.289	1.254	1.256	1.545	1.340	0.908	156	601	938	1030	0.296	517	421	580	450	0
1	20	15	"iYJR095W"	"iYJR095W"	6510	17500	140	660	837	646	86	216	2212	0	0	0	365	454	329	75	122	751	18	0	0	1.979	1.982	1.916	1.882	2.022	2.027	0.894	156	537	864	1130	0.985	574	290	751	379	0
1	21	15	"iYJR099W"	"iYJR099W"	6700	17500	130	285	295	159	85	94	44	87	70	0	361	374	207	76	84	42	90	83	0	0.702	0.705	0.706	0.706	1.974	0.722	0.752	120	652	485	508	-0.511	200	285	210	298	0
1	1	16	"iYJR115W"	"iYJR115W"	2710	17700	130	560	520	256	78	84	43	91	85	0	447	408	183	70	75	29	93	89	0	1.279	1.308	1.243	1.218	1.867	1.380	0.852	120	682	859	780	0.354	482	377	442	338	0
1	2	16	"iYJR119C"	"iYJR119C"	2930	17700	120	473	498	298	76	84	40	90	84	0	490	504	310	72	75	24	94	90	0	0.950	0.977	0.964	0.944	2.082	0.976	0.831	120	499	815	854	-0.074	397	418	422	432	0
1	3	16	"iYJR123W"	"iYJR123W"	3100	17700	120	200	212	110	77	87	54	70	54	0	459	501	323	72	77	39	88	80	0	0.318	0.315	0.335	0.347	2.181	0.310	0.715	120	531	510	564	-1.654	123	387	135	429	0
1	4	16	"iYJR140C"	"iYJR140C"	3330	17700	130	256	263	122	77	82	43	90	73	0	262	265	121	73	76	37	87	80	0	0.947	0.969	1.055	0.981	1.785	1.020	0.735	120	545	368	378	-0.078	179	189	186	192	0
1	5	16	"iYJR144W"	"iYJR144W"	3500	17700	130	572	524	293	79	88	62	90	80	0	577	559	323	76	104	461	54	8	0	0.984	0.921	0.923	0.926	1.917	0.919	0.876	120	552	994	928	-0.023	493	501	445	483	0
1	6	16	"iYJR149W"	"iYJR149W"	3730	17690	140	438	492	359	80	89	54	76	66	0	323	408	301	74	104	433	39	5	0	1.438	1.234	1.196	1.172	2.234	1.199	0.883	156	679	607	746	0.524	358	249	412	334	0
1	7	16	"iYJR159W"	"iYJR159W"	3940	17700	130	1493	1276	813	83	102	130	87	75	0	669	635	388	75	86	54	86	81	0	2.374	2.130	2.188	2.123	1.574	2.148	0.940	120	516	2004	1753	1.247	1410	594	1193	560	0
1	8	16	"iYKL225W"	"iYKL225W"	4110	17700	140	14923	13544	8988	83	105	128	96	94	0	18150	15552	9874	78	98	109	99	99	0	0.821	0.870	0.856	0.779	1.456	0.895	0.964	156	559	32912	28935	-0.284	14840	18072	13461	15474	0
1	9	16	"iYKL221W-0"	"iYKL221W-0"	4310	17700	140	1429	1356	897	83	115	195	82	73	0	1885	1801	1174	79	133	513	75	63	0	0.745	0.739	0.731	0.684	1.631	0.750	0.939	156	522	3152	2995	-0.424	1346	1806	1273	1722	0
1	10	16	"iYKR062W"	"iYKR062W"	4490	17690	140	191	209	113	84	112	195	26	3	0	169	184	94	77	119	506	0	0	0	1.163	1.168	1.170	1.155	2.275	0.736	0.707	156	511	199	232	0.218	107	92	125	107	0
1	11	16	"iYKR066C"	"iYKR066C"	4660	17700	140	684	649	352	82	95	96	86	77	0	375	383	202	77	102	233	60	23	0	2.020	1.853	1.850	1.960	1.759	1.991	0.846	156	537	900	873	1.014	602	298	567	306	0
1	12	16	"iYKR070W"	"iYKR070W"	4860	17710	150	440	430	193	83	97	79	88	79	0	750	699	362	80	102	209	83	67	0	0.533	0.561	0.573	0.589	1.743	0.420	0.616	156	499	1027	966	-0.908	357	670	347	619	0
1	13	16	"iYKR084C"	"iYKR084C"	5060	17700	140	618	575	327	83	96	72	87	78	0	382	371	196	78	85	48	85	80	0	1.760	1.679	1.692	1.548	1.705	1.774	0.819	156	470	839	785	0.815	535	304	492	293	0
1	14	16	"iYKR088C"	"iYKR088C"	5260	17690	140	286	293	156	83	96	61	75	67	0	374	355	204	78	85	35	85	76	0	0.686	0.758	0.756	0.775	2.073	0.740	0.702	156	479	499	487	-0.544	203	296	210	277	0
1	15	16	"iYKR092C-0"	"iYKR092C-0"	5460	17700	140	891	820	436	82	95	59	95	89	0	397	386	190	81	87	41	89	80	0	2.560	2.420	2.434	2.425	1.943	2.477	0.870	156	491	1125	1043	1.356	809	316	738	305	0
1	16	16	"iYKR103W"	"iYKR103W"	5670	17680	160	243	276	180	86	118	160	49	21	0	266	299	195	81	112	350	22	2	0	0.849	0.872	0.826	0.834	2.018	0.203	0.154	208	481	342	408	-0.237	157	185	190	218	0
1	17	16	"iYKR106W-1"	"iYKR106W-1"	5860	17680	160	1630	1900	1344	91	183	288	80	73	0	1524	1684	1126	86	152	396	78	71	0	1.070	1.132	1.070	0.980	1.786	1.169	0.941	208	448	2977	3407	0.098	1539	1438	1809	1598	0
1	18	16	"iYLL066C-1"	"iYLL066C-1"	6040	17710	150	18297	16766	10182	92	158	236	100	100	0	8986	8567	4936	85	125	172	100	100	0	2.045	1.966	1.893	1.801	1.374	2.014	0.964	156	505	27106	25156	1.032	18205	8901	16674	8482	0
1	19	16	"iYLL050C"	"iYLL050C"	6240	17700	150	472	592	400	88	104	76	86	76	0	396	468	298	81	104	194	67	42	0	1.219	1.302	1.304	1.346	1.746	1.176	0.624	156	548	699	891	0.286	384	315	504	387	0
1	20	16	"iYLL044W"	"iYLL044W"	6440	17700	150	909	1048	760	90	244	2294	3	0	0	271	308	268	77	146	806	0	0	0	4.222	4.147	4.503	4.083	2.380	3.108	0.857	156	499	1013	1189	2.078	819	194	958	231	0
1	21	16	"iYLL040C"	"iYLL040C"	6640	17700	150	969	918	532	89	200	1946	0	0	0	451	452	239	77	121	670	9	0	0	2.353	2.211	2.219	2.130	1.632	2.904	0.947	156	694	1254	1204	1.234	880	374	829	375	0
1	1	17	"iYLR267W"	"iYLR267W"	2640	17890	130	781	857	550	78	86	48	98	96	0	827	869	505	71	77	33	100	100	0	0.930	0.976	0.947	0.944	1.618	1.019	0.891	120	517	1459	1577	-0.105	703	756	779	798	0
1	2	17	"itV(AAC)L"	"itV(AAC)L"	2860	17900	150	216	239	210	78	86	45	78	62	0	193	214	130	71	75	27	80	73	0	1.131	1.126	1.096	1.148	2.517	1.493	0.678	156	661	260	304	0.178	138	122	161	143	0
1	3	17	"iYLR275W"	"iYLR275W"	3060	17900	150	116	123	43	76	85	44	46	17	0	125	141	67	70	76	30	64	48	0	0.727	0.662	0.769	0.781	2.806	0.676	0.250	156	546	95	118	-0.459	40	55	47	71	0
1	4	17	"iYLR293C"	"iYLR293C"	3260	17900	150	355	362	232	75	91	156	69	42	0	256	259	121	73	78	41	85	74	0	1.530	1.543	1.422	1.477	1.911	2.655	0.505	156	556	463	473	0.614	280	183	287	186	0
1	5	17	"iYLR298C"	"iYLR298C"	3450	17900	140	870	841	452	77	86	61	96	92	0	380	361	175	73	78	36	91	84	0	2.583	2.653	2.685	2.656	1.607	2.722	0.904	156	493	1100	1052	1.369	793	307	764	288	0
1	6	17	"iYLRCdelta18"	"iYLRCdelta18"	3650	17900	150	121	132	54	76	86	63	37	10	0	118	123	52	72	79	48	48	17	0	0.978	1.098	0.829	0.941	3.444	1.129	0.310	156	558	91	107	-0.032	45	46	56	51	0
1	7	17	"iYLR318W"	"iYLR318W"	3850	17900	150	272	265	112	78	92	112	74	34	0	397	386	164	72	81	51	94	88	0	0.597	0.596	0.574	0.579	1.693	0.592	0.762	156	509	519	501	-0.744	194	325	187	314	0
1	8	17	"iYLR323C"	"iYLR323C"	4050	17900	150	346	338	191	83	104	134	69	48	0	234	234	118	75	97	117	63	21	0	1.654	1.604	1.610	1.609	1.833	0.099	0.038	156	494	422	414	0.726	263	159	255	159	0
1	9	17	"iYLR327C"	"iYLR327C"	4250	17900	150	1000	913	474	80	90	58	97	92	0	419	403	202	76	115	491	21	0	0	2.682	2.547	2.616	2.739	1.617	2.515	0.672	156	527	1263	1160	1.423	920	343	833	327	0
1	10	17	"iYLR338W"	"iYLR338W"	4450	17900	150	282	284	160	79	87	75	71	60	0	155	162	82	75	102	459	0	0	0	2.537	2.356	2.144	2.086	2.438	0.134	0.151	156	618	283	292	1.343	203	80	205	87	0
1	11	17	"iYLR343W"	"iYLR343W"	4720	17880	140	346	346	189	79	83	30	87	82	0	464	464	265	75	78	25	95	90	0	0.686	0.686	0.698	0.673	1.777	0.672	0.831	156	557	656	656	-0.543	267	389	267	389	0
1	12	17	"iYLR345W"	"iYLR345W"	4910	17880	140	294	317	179	77	84	39	85	79	0	646	641	387	77	94	251	71	53	0	0.381	0.426	0.435	0.428	1.701	0.418	0.810	156	456	786	804	-1.391	217	569	240	564	0
1	13	17	"iYMR044W"	"iYMR044W"	5110	17880	140	517	567	401	79	86	38	89	80	0	1005	1120	781	76	92	228	78	69	0	0.471	0.467	0.450	0.448	1.702	0.424	0.779	156	552	1367	1532	-1.085	438	929	488	1044	0
1	14	17	"iYMR048W"	"iYMR048W"	5310	17880	130	410	425	203	84	89	38	92	90	0	630	618	312	79	86	34	98	95	0	0.592	0.633	0.646	0.642	1.691	0.627	0.844	120	508	877	880	-0.757	326	551	341	539	0
1	15	17	"iYMRCdelta10"	"iYMRCdelta10"	5510	17880	130	489	478	199	87	128	371	56	2	0	558	561	260	83	106	193	81	66	0	0.846	0.818	0.803	0.869	1.645	1.426	0.723	120	501	877	869	-0.241	402	475	391	478	0
1	16	17	"iYMR067C"	"iYMR067C"	5710	17880	140	617	632	369	85	122	355	66	33	0	405	392	214	80	112	363	42	1	0	1.637	1.753	1.810	1.771	1.875	1.286	0.339	156	544	857	859	0.711	532	325	547	312	0
1	17	17	"iYMR071C"	"iYMR071C"	5910	17880	130	714	676	409	84	89	34	90	86	0	643	627	373	78	89	157	76	67	0	1.115	1.078	1.087	1.110	1.923	0.976	0.756	120	486	1195	1141	0.157	630	565	592	549	0
1	18	17	"iYMR075C-A"	"iYMR075C-A"	6110	17880	130	338	347	167	86	90	33	91	87	0	964	942	518	78	101	238	83	72	0	0.284	0.302	0.300	0.297	1.706	0.291	0.850	120	473	1138	1125	-1.814	252	886	261	864	0
1	19	17	"iYMR090W"	"iYMR090W"	6300	17880	120	365	385	216	86	91	39	85	82	0	391	394	208	77	96	186	66	41	0	0.889	0.943	0.972	0.864	1.830	0.288	0.231	120	457	593	616	-0.170	279	314	299	317	0
1	20	17	"iYMR095C"	"iYMR095C"	6500	17880	130	719	783	533	90	233	2250	0	0	0	586	596	381	76	136	775	26	0	0	1.233	1.333	1.283	1.237	2.014	1.280	0.755	120	519	1139	1213	0.303	629	510	693	520	0
1	21	17	"iYMRCdelta13"	"iYMRCdelta13"	6710	17880	120	215	221	95	89	102	68	70	46	0	187	205	100	77	97	203	22	0	0	1.145	1.031	0.925	0.914	2.341	0.173	0.088	120	593	236	260	0.196	126	110	132	128	0
1	1	18	"iYMR111C"	"iYMR111C"	2720	18080	130	488	456	200	77	82	33	95	94	0	393	381	167	69	73	25	97	92	0	1.269	1.215	1.242	1.201	1.829	1.212	0.847	120	656	735	691	0.343	411	324	379	312	0
1	2	18	"iYMR115W"	"iYMR115W"	2920	18080	110	106	120	56	77	83	38	43	23	0	113	120	68	67	73	33	56	40	0	0.630	0.811	0.706	0.777	3.213	0.934	0.368	80	455	75	96	-0.666	29	46	43	53	0
1	3	18	"iYMRWdelta16"	"iYMRWdelta16"	3110	18070	130	205	225	122	78	94	161	44	9	0	196	213	127	72	80	39	71	60	0	1.024	1.043	1.038	1.066	2.258	1.105	0.687	120	508	251	288	0.034	127	124	147	141	0
1	4	18	"iYNL258C"	"iYNL258C"	3300	18080	130	203	203	82	79	93	160	32	0	0	193	193	83	74	80	34	79	70	0	1.042	1.042	1.047	1.085	2.101	4.130	0.210	120	505	243	243	0.059	124	119	124	119	0
1	5	18	"iYNL254C"	"iYNL254C"	3500	18080	130	1038	956	622	79	88	54	90	86	0	537	508	281	75	84	69	85	76	0	2.076	2.025	2.011	1.855	1.809	2.202	0.843	120	507	1421	1310	1.054	959	462	877	433	0
1	6	18	"iYNL249C"	"iYNL249C"	3710	18080	140	261	260	130	77	89	99	68	43	0	246	237	117	74	80	55	78	66	0	1.070	1.123	1.057	1.097	2.056	1.172	0.705	156	551	356	346	0.097	184	172	183	163	0
1	7	18	"iYNL231C"	"iYNL231C"	3910	18080	140	260	250	132	78	85	92	67	49	0	266	251	135	73	81	88	66	54	0	0.943	0.966	0.923	0.949	2.162	1.357	0.452	156	519	375	350	-0.085	182	193	172	178	0
1	8	18	"iYNL225C"	"iYNL225C"	4110	18080	130	228	238	105	78	81	26	90	85	0	266	264	123	71	79	88	75	55	0	0.769	0.829	0.944	0.856	2.089	0.540	0.407	120	519	345	353	-0.379	150	195	160	193	0
1	9	18	"iYNL221C"	"iYNL221C"	4320	18080	130	1248	1199	709	76	87	64	98	93	0	667	703	387	70	77	46	97	95	0	1.963	1.774	1.644	1.711	1.685	1.861	0.882	120	505	1769	1756	0.973	1172	597	1123	633	0
1	10	18	"iYNL202W"	"iYNL202W"	4500	18080	130	207	210	94	81	89	59	70	53	0	238	249	127	72	78	45	82	70	0	0.759	0.729	0.740	0.762	2.259	0.704	0.636	120	569	292	306	-0.398	126	166	129	177	0
1	11	18	"iYNL197C"	"iYNL197C"	4730	18080	140	277	280	151	80	83	28	82	76	0	189	200	103	76	80	41	73	57	0	1.743	1.613	1.559	1.511	2.436	1.665	0.674	156	611	310	324	0.802	197	113	200	124	0
1	12	18	"iYNL193W"	"iYNL193W"	4900	18080	130	423	408	206	78	83	31	90	86	0	342	331	157	78	82	42	93	80	0	1.307	1.304	1.354	1.259	2.089	1.341	0.847	120	517	609	583	0.386	345	264	330	253	0
1	13	18	"iYNL176C"	"iYNL176C"	5110	18080	130	416	430	254	79	91	51	85	78	0	218	237	188	79	94	218	24	2	0	2.424	2.222	2.374	2.355	2.235	0.585	0.090	120	606	476	509	1.278	337	139	351	158	0
1	14	18	"iYNL168C"	"iYNL168C"	5330	18080	140	537	526	292	82	92	50	90	82	0	468	467	271	81	86	34	91	85	0	1.176	1.150	1.242	1.215	2.072	1.129	0.758	156	616	842	830	0.234	455	387	444	386	0
1	15	18	"iYNL164C"	"iYNL164C"	5510	18080	150	362	358	191	86	123	339	35	1	0	466	480	281	84	106	179	71	54	0	0.723	0.687	0.716	0.705	1.958	0.776	0.750	156	598	658	668	-0.469	276	382	272	396	0
1	16	18	"iYOL113W"	"iYOL113W"	5730	18080	140	230	250	134	84	121	337	12	0	0	195	236	290	80	101	178	35	4	0	1.270	1.064	1.240	1.215	2.454	0.113	0.075	156	608	261	322	0.344	146	115	166	156	0
1	17	18	"iYOL109W"	"iYOL109W"	5920	18080	130	180	185	69	83	91	42	82	53	0	196	199	83	77	88	145	34	1	0	0.815	0.836	0.827	0.867	2.110	0.146	0.094	120	577	216	224	-0.295	97	119	102	122	0
1	18	18	"iYOLCdelta3"	"iYOLCdelta3"	6120	18070	130	170	184	84	83	90	39	74	55	0	167	174	75	77	84	38	77	55	0	0.967	1.041	0.922	0.899	2.628	1.206	0.396	120	594	177	198	-0.049	87	90	101	97	0
1	19	18	"iYOL092W"	"iYOL092W"	6320	18070	130	145	159	68	85	92	36	65	44	0	119	130	76	79	85	39	50	28	0	1.500	1.451	1.359	1.334	3.280	0.695	0.197	120	593	100	125	0.585	60	40	74	51	0
1	20	18	"iYOL088C"	"iYOL088C"	6520	18080	140	568	514	264	86	95	43	91	83	0	446	417	222	78	96	197	68	46	0	1.310	1.263	1.256	1.338	1.859	1.037	0.552	156	625	850	767	0.389	482	368	428	339	0
1	21	18	"iYOL084W"	"iYOL084W"	6720	18080	150	572	519	262	86	100	103	83	75	0	482	482	250	77	100	264	65	34	0	1.200	1.069	1.035	1.000	1.775	0.730	0.474	156	815	891	838	0.263	486	405	433	405	0
1	1	19	"iYOL067C"	"iYOL067C"	2720	18280	130	197	214	88	77	80	28	91	82	0	137	141	59	70	73	24	72	57	0	1.791	1.930	2.000	2.112	2.224	0.394	0.099	120	666	187	208	0.841	120	67	137	71	0
1	2	19	"iYOL063C"	"iYOL063C"	2930	18280	130	288	278	122	76	81	37	86	82	0	333	329	152	70	75	41	90	83	0	0.806	0.780	0.788	0.789	1.910	0.772	0.751	120	650	475	461	-0.311	212	263	202	259	0
1	3	19	"iYOL059W"	"iYOL059W"	3130	18280	130	1301	1253	707	80	87	42	99	96	0	631	600	311	71	78	43	99	92	0	2.180	2.217	2.189	2.137	1.680	2.330	0.903	120	611	1781	1702	1.125	1221	560	1173	529	0
1	4	19	"iYOL045W"	"iYOL045W"	3320	18280	130	306	316	176	79	86	44	82	71	0	351	359	205	73	82	55	85	72	0	0.817	0.829	0.810	0.757	2.050	0.814	0.841	120	581	505	523	-0.292	227	278	237	286	0
1	5	19	"iYOL041C"	"iYOL041C"	3520	18280	150	424	416	225	79	87	52	89	80	0	265	273	138	75	85	67	78	66	0	1.816	1.702	1.695	1.660	1.838	1.685	0.688	156	676	535	535	0.861	345	190	337	198	0
1	6	19	"iYOL035C"	"iYOL035C"	3720	18290	130	263	263	107	78	85	88	77	52	0	188	189	74	73	76	29	86	75	0	1.609	1.595	1.472	1.583	1.999	1.649	0.642	120	594	300	301	0.686	185	115	185	116	0
1	7	19	"iYOR260W"	"iYOR260W"	3930	18270	130	264	316	207	78	100	197	48	23	0	323	382	252	73	84	86	75	56	0	0.744	0.770	0.752	0.723	2.357	1.640	0.281	120	593	436	547	-0.427	186	250	238	309	0
1	8	19	"iYOR265W"	"iYOR265W"	4120	18280	130	354	342	190	79	85	37	85	75	0	343	337	178	72	81	82	78	63	0	1.015	0.992	0.961	0.905	2.160	0.896	0.620	120	614	546	528	0.021	275	271	263	265	0
1	9	19	"iYOR269W"	"iYOR269W"	4330	18280	130	286	272	132	76	87	61	78	65	0	454	421	215	72	85	132	78	60	0	0.550	0.562	0.570	0.562	1.824	0.423	0.498	120	611	592	545	-0.863	210	382	196	349	0
1	10	19	"iYOR287C"	"iYOR287C"	4530	18280	130	343	346	184	77	83	35	87	79	0	216	213	109	73	112	681	0	0	0	1.860	1.921	1.842	1.851	2.500	0.028	0.015	120	595	409	409	0.895	266	143	269	140	0
1	11	19	"iYOR290C"	"iYOR290C"	4720	18290	140	820	817	476	78	84	33	94	91	0	399	394	206	75	108	661	4	0	0	2.290	2.317	2.287	2.186	1.696	0.193	0.051	156	612	1066	1058	1.195	742	324	739	319	0
1	12	19	"iYOR294W"	"iYOR294W"	4920	18280	140	395	466	307	78	81	28	89	83	0	336	403	261	78	82	40	85	75	0	1.229	1.194	1.206	1.250	1.852	1.194	0.830	156	592	575	713	0.297	317	258	388	325	0
1	13	19	"iYOR311C"	"iYOR311C"	5120	18280	140	202	222	136	78	86	43	80	67	0	140	173	266	81	83	28	71	50	0	2.102	1.565	2.019	1.732	2.832	0.337	0.357	156	689	183	236	1.072	124	59	144	92	0
1	14	19	"iYOR315W"	"iYOR315W"	5340	18280	120	326	322	180	84	205	1273	0	0	0	359	381	225	85	177	1022	0	0	0	0.883	0.804	0.830	0.852	2.071	0.781	0.804	120	446	516	534	-0.179	242	274	238	296	0
1	15	19	"iYOR318C"	"iYOR318C"	5510	18280	150	770	1006	1686	92	220	1170	23	4	0	722	1058	1667	91	230	1143	26	3	0	1.074	0.945	0.851	0.845	1.806	1.020	0.702	156	542	1309	1881	0.104	678	631	914	967	-100
1	16	19	"iYOR337W"	"iYOR337W"	5720	18280	140	268	298	244	87	109	172	51	17	0	249	283	212	83	108	229	33	7	0	1.090	1.055	1.045	1.017	2.688	1.145	0.694	156	578	347	411	0.125	181	166	211	200	0
1	17	19	"iYOR341W"	"iYOR341W"	5910	18290	150	861	822	588	86	100	95	81	76	0	2166	2153	1443	78	104	220	88	80	0	0.371	0.355	0.330	0.313	1.776	0.354	0.892	156	619	2863	2811	-1.430	775	2088	736	2075	0
1	18	19	"iYORWdelta24"	"iYORWdelta24"	6130	18280	150	225	226	105	89	105	114	60	18	0	267	275	143	83	109	206	45	5	0	0.739	0.714	0.741	0.783	2.134	0.889	0.596	156	752	320	329	-0.436	136	184	137	192	0
1	19	19	"iYPL030W"	"iYPL030W"	6330	18280	130	327	323	140	89	100	92	82	63	0	251	236	97	80	91	63	80	63	0	1.392	1.500	1.481	1.409	1.820	1.563	0.678	120	598	409	390	0.477	238	171	234	156	0
1	20	19	"iYPL026C"	"iYPL026C"	6520	18280	140	277	283	147	85	93	42	80	69	0	163	170	84	76	86	109	41	6	0	2.207	2.106	2.020	1.922	2.870	0.054	0.073	156	699	279	292	1.142	192	87	198	94	0
1	21	19	"iYPL022W"	"iYPL022W"	6750	18280	150	648	656	373	87	105	170	78	67	0	1704	1471	893	77	90	108	95	82	0	0.345	0.408	0.397	0.385	1.865	0.391	0.880	156	806	2188	1963	-1.536	561	1627	569	1394	0
1	1	20	"iYPL005W"	"iYPL005W"	2730	18480	140	543	535	279	77	80	29	94	92	0	3354	3109	1824	74	81	109	97	95	0	0.142	0.151	0.149	0.145	1.671	0.145	0.905	156	900	3746	3493	-2.815	466	3280	458	3035	0
1	2	20	"iYPL001W"	"iYPL001W"	2930	18480	130	165	179	150	73	78	35	77	62	0	500	478	260	70	74	26	96	93	0	0.214	0.260	0.236	0.247	2.441	0.245	0.285	120	660	522	514	-2.225	92	430	106	408	0
1	3	20	"itF(GAA)P1"	"itF(GAA)P1"	3120	18480	130	163	168	76	76	81	40	70	53	0	395	434	266	71	75	27	92	87	0	0.269	0.253	0.251	0.265	2.185	0.226	0.603	120	695	411	455	-1.897	87	324	92	363	0
1	4	20	"iYPR013C-1"	"iYPR013C-1"	3330	18480	130	584	691	447	78	90	77	85	75	0	316	338	204	73	82	47	79	68	0	2.082	2.313	2.313	2.388	1.712	2.323	0.873	120	696	749	878	1.058	506	243	613	265	0
1	5	20	"iYPR016C"	"iYPR016C"	3520	18470	130	234	237	116	80	92	77	73	50	0	220	229	109	74	86	114	60	26	0	1.055	1.013	0.980	1.011	2.036	1.116	0.658	120	644	300	312	0.077	154	146	157	155	0
1	6	20	"iYPR020W"	"iYPR020W"	3720	18480	130	191	197	84	79	85	39	81	63	0	518	506	272	74	83	50	92	85	0	0.252	0.273	0.294	0.287	1.909	0.260	0.738	120	679	556	550	-1.987	112	444	118	432	0
1	7	20	"iYPR035W"	"iYPR035W"	3920	18480	130	368	388	255	76	95	167	70	40	0	225	239	121	75	84	52	81	67	0	1.947	1.902	1.782	1.660	2.389	3.674	0.308	120	710	442	476	0.961	292	150	312	164	0
1	8	20	"iYPR042C"	"iYPR042C"	4120	18480	130	404	405	221	76	83	41	84	80	0	228	225	113	74	83	94	63	41	0	2.130	2.179	2.133	2.043	2.416	2.209	0.718	120	695	482	480	1.091	328	154	329	151	0
1	9	20	"iYPR047W"	"iYPR047W"	4320	18470	130	329	378	241	78	94	171	60	45	0	337	370	231	76	92	136	64	46	0	0.962	1.020	0.998	0.979	1.741	1.594	0.505	120	682	512	594	-0.056	251	261	300	294	0
1	10	20	"iYCL001W-A"	"iYCL001W-A"	4520	18490	130	818	766	395	79	94	168	85	76	0	3702	3691	2017	77	91	130	98	97	0	0.204	0.190	0.197	0.183	1.537	0.183	0.923	120	713	4364	4301	-2.294	739	3625	687	3614	0
1	11	20	"iYCL007C"	"iYCL007C"	4720	18480	130	156	165	76	78	82	34	71	51	0	259	284	210	78	82	35	80	65	0	0.431	0.422	0.473	0.516	2.441	0.323	0.486	120	673	259	293	-1.214	78	181	87	206	0
1	12	20	"iYCL012W"	"iYCL012W"	4940	18480	140	377	391	216	77	82	31	89	85	0	1906	1917	1244	84	86	28	97	94	0	0.165	0.171	0.173	0.176	1.724	0.163	0.876	156	778	2122	2147	-2.602	300	1822	314	1833	0
1	13	20	"iYCR011C"	"iYCR011C"	5120	18480	110	180	190	78	80	89	41	81	62	0	150	163	65	91	95	32	72	46	0	1.695	1.528	1.627	1.425	2.451	1.285	0.466	80	502	159	182	0.761	100	59	110	72	0
1	14	20	"iYCRCdelta6-A"	"iYCRCdelta6-A"	5350	18480	160	115	152	187	81	172	937	0	0	0	155	215	294	90	190	954	2	0	0	0.523	0.568	0.721	0.648	3.160	3.078	0.135	208	890	99	196	-0.935	34	65	71	125	-100
1	15	20	"iYHR210C-A"	"iYHR210C-A"	5520	18500	170	928	1803	5741	88	258	1120	37	11	0	829	1863	5733	90	261	1105	38	9	0	1.137	0.967	1.066	0.995	2.105	1.031	0.540	208	924	1579	3488	0.185	840	739	1715	1773	-100
1	16	20	"iYHRCdelta14-C"	"iYHRCdelta14-C"	5730	18480	140	713	873	658	86	155	633	48	21	0	1001	1282	917	84	146	569	64	44	0	0.684	0.657	0.627	0.630	1.614	0.768	0.610	156	691	1544	1985	-0.548	627	917	787	1198	0
1	17	20	"iYHRCdelta16-B"	"iYHRCdelta16-B"	5930	18480	150	429	540	397	85	102	93	81	67	0	414	510	356	81	108	198	66	44	0	1.033	1.061	1.047	1.063	1.732	1.128	0.513	156	810	677	884	0.047	344	333	455	429	0
1	18	20	"iYLR157C-A"	"iYLR157C-A"	6130	18470	110	154	174	95	92	114	138	18	5	0	216	202	93	84	112	230	6	0	0	0.470	0.695	0.651	0.608	2.616	0.410	0.130	80	529	194	200	-1.090	62	132	82	118	0
1	19	20	"tE(UUC)C"	"tE(UUC)C"	6330	18470	90	182	264	190	90	99	51	71	48	0	180	217	129	85	94	41	71	53	0	0.968	1.318	1.225	1.225	2.773	1.461	0.487	52	406	187	306	-0.046	92	95	174	132	0
1	20	20	"tQ(UUG)L"	"tQ(UUG)L"	6530	18490	100	188	212	101	86	94	50	80	51	0	170	195	94	76	80	30	78	66	0	1.085	1.059	0.977	1.087	2.248	1.167	0.461	80	507	196	245	0.118	102	94	126	119	0
1	21	20	"YHRCTy1-1B"	"YHRCTy1-1B"	6750	18470	160	9487	12196	10827	85	97	143	99	97	0	9808	12647	10503	75	86	108	100	100	0	0.966	0.963	0.872	0.842	1.619	0.999	0.944	208	1146	19135	24683	-0.050	9402	9733	12111	12572	0
2	1	1	"VPS8"	"YAL002W"	7300	14730	150	1370	1863	1481	79	101	85	98	91	0	3631	4793	3423	76	136	225	100	99	0	0.363	0.378	0.350	0.328	1.617	0.392	0.926	156	882	4846	6501	-1.461	1291	3555	1784	4717	0
2	2	1	"MTW1"	"YAL034W-A"	7500	14730	150	1098	1527	1186	80	97	75	96	85	0	3983	5069	3811	77	138	245	100	96	0	0.261	0.290	0.270	0.255	1.631	0.288	0.907	156	686	4924	6439	-1.940	1018	3906	1447	4992	0
2	3	1	"YAL065C-A"	"YAL065C-A"	7710	14730	160	350	513	435	80	86	53	82	73	0	378	507	405	76	94	141	72	52	0	0.894	1.005	0.936	0.968	2.462	0.987	0.800	208	858	572	864	-0.162	270	302	433	431	0
2	4	1	"YAL004W"	"YAL004W"	7890	14760	150	744	1088	888	82	88	55	97	91	0	632	800	558	76	80	28	98	95	0	1.191	1.390	1.330	1.253	1.668	1.519	0.911	156	686	1218	1730	0.252	662	556	1006	724	0
2	5	1	"FUN12"	"YAL035W"	8100	14770	160	680	1183	1202	84	93	47	99	94	0	859	1353	1932	78	85	43	98	97	0	0.763	0.862	0.874	0.857	1.674	0.573	0.445	208	820	1377	2374	-0.390	596	781	1099	1275	0
2	6	1	"SEO1"	"YAL067C"	8270	14770	150	523	857	761	83	94	52	97	90	0	786	1074	891	79	88	53	98	92	0	0.622	0.778	0.744	0.739	1.624	0.831	0.900	156	711	1147	1769	-0.684	440	707	774	995	0
2	7	1	"ERP2"	"YAL007C"	8480	14750	150	889	1208	856	82	94	85	94	87	0	1726	2069	1345	78	91	82	100	96	0	0.490	0.566	0.533	0.510	1.535	0.580	0.907	156	850	2455	3117	-1.030	807	1648	1126	1991	0
2	8	1	"YAL037W"	"YAL037W"	8700	14720	150	901	1180	789	84	96	88	92	88	0	811	997	621	78	88	74	92	90	0	1.115	1.193	1.088	1.129	1.655	1.230	0.912	156	850	1550	2015	0.157	817	733	1096	919	0
2	9	1	"YAL069W"	"YAL069W"	8900	14740	160	7930	10880	9372	84	95	67	97	95	0	5261	6811	5223	77	85	44	99	97	0	1.514	1.603	1.374	1.369	1.557	1.720	0.946	208	871	13030	17530	0.598	7846	5184	10796	6734	0
2	10	1	"SPO7"	"YAL009W"	9110	14730	140	1100	1348	938	87	93	42	99	96	0	1561	1895	1220	77	84	46	100	100	0	0.683	0.694	0.621	0.624	1.548	0.716	0.913	156	651	2497	3079	-0.551	1013	1484	1261	1818	0
2	11	1	"CYC3"	"YAL039C"	9300	14720	160	597	920	814	88	95	63	93	87	0	389	541	408	76	79	39	97	89	0	1.626	1.789	1.609	1.637	1.895	1.971	0.883	208	827	822	1297	0.702	509	313	832	465	0
2	12	1	"YAR002W"	"YAR002W"	9500	14720	160	1286	1896	1500	91	98	46	100	98	0	2898	3753	2646	78	82	32	100	100	0	0.424	0.491	0.472	0.445	1.645	0.515	0.934	208	786	4015	5480	-1.239	1195	2820	1805	3675	0
2	13	1	"CNS1"	"YBR155W"	9680	14750	150	1197	1461	1008	94	100	42	96	92	0	2006	2185	1439	77	82	46	100	99	0	0.572	0.648	0.600	0.576	1.781	0.656	0.894	156	652	3032	3475	-0.806	1103	1929	1367	2108	0
2	14	1	"PCH2"	"YBR186W"	9880	14720	130	220	341	344	96	104	48	72	56	0	129	192	157	75	79	44	56	41	0	2.296	2.094	1.750	1.962	2.363	2.344	0.723	120	677	178	362	1.199	124	54	245	117	0
2	15	1	"PYC2"	"YBR218C"	10100	14740	120	256	273	146	95	99	36	78	70	0	210	231	121	76	79	28	84	71	0	1.201	1.148	1.146	1.115	2.052	1.165	0.721	120	568	295	333	0.265	161	134	178	155	0
2	16	1	"ICS2"	"YBR157C"	10290	14720	160	354	492	354	93	98	60	86	73	0	160	198	119	75	80	75	52	35	0	3.071	3.244	3.116	3.210	2.095	3.310	0.801	208	900	346	522	1.619	261	85	399	123	0
2	17	1	"NTC20"	"YBR188C"	10490	14750	150	607	824	593	92	98	64	91	89	0	922	1014	714	75	82	95	91	83	0	0.608	0.780	0.795	0.776	1.666	0.793	0.899	156	715	1362	1671	-0.718	515	847	732	939	0
2	18	1	"YBR220C"	"YBR220C"	10680	14760	150	515	704	497	92	99	54	95	91	0	344	408	257	75	80	60	91	82	0	1.572	1.838	1.804	1.758	1.754	1.900	0.816	156	657	692	945	0.653	423	269	612	333	0
2	19	1	"YBR159W"	"YBR159W"	10890	14720	160	565	724	527	91	100	95	84	71	0	398	521	342	76	81	56	89	83	0	1.472	1.422	1.341	1.308	1.896	1.498	0.860	208	850	796	1078	0.558	474	322	633	445	0
2	20	1	"YBR190W"	"YBR190W"	11090	14730	120	222	250	183	89	94	45	75	60	0	231	245	208	74	78	28	76	74	0	0.847	0.942	0.937	0.995	2.297	0.939	0.761	120	588	290	332	-0.239	133	157	161	171	0
2	21	1	"FAT2"	"YBR222C"	11300	14740	130	313	366	244	93	98	40	83	70	0	187	203	113	76	81	27	75	65	0	1.982	2.150	2.168	2.080	2.079	2.312	0.757	120	793	331	400	0.987	220	111	273	127	0
2	1	2	"YBR161W"	"YBR161W"	7300	14950	160	1104	1740	1411	78	84	53	98	95	0	876	1197	854	74	94	448	74	44	0	1.279	1.480	1.395	1.327	1.501	1.389	0.646	208	753	1828	2785	0.355	1026	802	1662	1123	0
2	2	2	"RIM2"	"YBR192W"	7480	14910	160	600	1005	913	81	89	47	98	95	0	893	1342	1085	75	85	73	99	98	0	0.634	0.729	0.615	0.607	1.681	0.785	0.910	208	531	1337	2191	-0.656	519	818	924	1267	0
2	3	2	"YBR224W"	"YBR224W"	7670	14940	130	1699	1509	886	85	90	36	97	92	0	409	411	226	76	81	31	86	82	0	4.847	4.251	4.151	4.412	1.763	4.364	0.876	120	539	1947	1759	2.277	1614	333	1424	335	0
2	4	2	"GPM2"	"YDL021W"	7890	14940	120	1003	981	609	87	93	40	95	89	0	1759	1707	1079	79	85	31	100	99	0	0.545	0.549	0.543	0.526	1.635	0.534	0.898	120	497	2596	2522	-0.875	916	1680	894	1628	0
2	5	2	"YDL053C"	"YDL053C"	8080	14940	120	1129	1070	584	86	96	53	97	90	0	667	618	329	79	88	47	95	87	0	1.774	1.826	1.809	1.810	1.565	1.455	0.447	120	468	1631	1523	0.827	1043	588	984	539	0
2	6	2	"YDL085W"	"YDL085W"	8300	14940	110	735	870	668	84	98	58	96	87	0	391	487	347	78	87	49	93	78	0	2.080	1.922	1.834	1.855	2.039	1.954	0.858	80	437	964	1195	1.056	651	313	786	409	0
2	7	2	"YDL023C"	"YDL023C"	8490	14940	130	1581	1503	860	86	98	94	99	92	0	586	570	303	80	103	228	74	54	0	2.955	2.892	2.879	2.803	1.713	2.967	0.831	120	588	2001	1907	1.563	1495	506	1417	490	0
2	8	2	"PSA1"	"YDL055C"	8690	14930	100	254	297	228	85	95	103	65	43	0	325	330	229	78	84	64	68	61	0	0.684	0.841	0.787	0.825	2.197	0.905	0.682	80	464	416	464	-0.547	169	247	212	252	0
2	9	2	"LUC7"	"YDL087C"	8890	14930	130	1486	1355	778	84	95	61	99	90	0	661	620	344	77	84	39	94	90	0	2.401	2.341	2.333	2.376	1.610	2.389	0.913	120	553	1986	1814	1.263	1402	584	1271	543	0
2	10	2	"YDL025C"	"YDL025C"	9090	14930	140	875	805	507	87	97	57	92	85	0	720	640	369	80	86	44	91	87	0	1.231	1.282	1.269	1.259	1.763	1.336	0.833	156	661	1428	1278	0.300	788	640	718	560	0
2	11	2	"YDL057W"	"YDL057W"	9310	14930	130	528	497	297	88	93	31	90	82	0	418	419	250	77	80	25	89	84	0	1.290	1.196	1.263	1.159	2.060	1.170	0.843	120	585	781	751	0.368	440	341	409	342	0
2	12	2	"YDL089W"	"YDL089W"	9490	14940	120	154	162	71	90	96	31	70	50	0	190	191	87	78	82	27	78	70	0	0.571	0.637	0.684	0.664	2.720	0.607	0.360	120	488	176	185	-0.807	64	112	72	113	0
2	13	2	"YDL027C"	"YDL027C"	9690	14920	160	1303	1559	1081	95	107	53	98	97	0	822	974	615	79	87	47	98	97	0	1.626	1.636	1.590	1.506	1.644	1.712	0.936	208	700	1951	2359	0.701	1208	743	1464	895	0
2	14	2	"RAD59"	"YDL059C"	9900	14930	140	938	897	496	95	105	52	97	94	0	258	258	123	75	79	37	85	74	0	4.607	4.383	4.395	4.274	1.808	0.018	0.002	156	588	1026	985	2.204	843	183	802	183	0
2	15	2	"YDL091C"	"YDL091C"	10080	14950	160	673	1128	939	94	102	48	98	91	0	944	1453	1114	72	74	29	100	99	0	0.664	0.749	0.683	0.635	1.750	0.790	0.924	208	780	1451	2415	-0.591	579	872	1034	1381	0
2	16	2	"RPA14"	"YDR156W"	10300	14940	150	116	158	101	92	96	33	42	30	0	94	119	75	73	74	27	44	25	0	1.143	1.435	1.262	1.163	3.374	1.485	0.553	156	605	45	112	0.193	24	21	66	46	-50
2	17	2	"YDR187C"	"YDR187C"	10490	14940	120	159	231	177	91	94	26	74	59	0	121	143	81	73	75	22	61	52	0	1.417	2.000	1.667	1.607	2.958	2.849	0.513	120	465	116	210	0.503	68	48	140	70	0
2	18	2	"YDR219C"	"YDR219C"	10700	14940	150	103	117	67	89	93	28	32	15	0	88	105	64	73	77	25	39	24	0	0.933	0.875	0.833	0.688	3.766	1.175	0.324	156	467	29	60	-0.100	14	15	28	32	-50
2	19	2	"HOM2"	"YDR158W"	10890	14920	160	1667	2641	2361	86	92	35	98	97	0	1838	2776	2316	76	81	35	99	98	0	0.897	0.946	0.840	0.807	1.625	0.988	0.937	208	514	3343	5255	-0.156	1581	1762	2555	2700	0
2	20	2	"SLY1"	"YDR189W"	11090	14940	130	1048	995	606	88	97	55	91	86	0	1105	1062	609	76	84	47	97	93	0	0.933	0.920	0.867	0.840	1.586	0.939	0.918	120	577	1989	1893	-0.100	960	1029	907	986	0
2	21	2	"YDR221W"	"YDR221W"	11290	14940	120	365	496	389	92	99	42	94	88	0	266	344	241	78	86	44	89	79	0	1.452	1.519	1.577	1.571	2.038	1.615	0.851	120	607	461	670	0.538	273	188	404	266	0
2	1	3	"SSY1"	"YDR160W"	7290	15120	170	1335	1824	1417	79	85	50	100	99	0	1165	1549	2380	71	103	505	73	51	0	1.148	1.181	1.221	1.158	1.693	0.603	0.282	208	902	2350	3223	0.199	1256	1094	1745	1478	0
2	2	3	"HST4"	"YDR191W"	7500	15140	150	1021	1039	692	81	87	36	98	98	0	924	943	603	73	78	30	98	96	0	1.105	1.101	1.094	1.099	1.631	1.081	0.847	156	564	1791	1828	0.144	940	851	958	870	0
2	3	3	"YDR223W"	"YDR223W"	7700	15140	150	108	174	159	84	90	41	42	30	0	107	204	467	75	90	235	16	5	0	0.750	0.698	1.052	0.954	2.947	0.160	0.124	156	626	56	219	-0.415	24	32	90	129	-50
2	4	3	"NBP2"	"YDR162C"	7900	15140	150	116	221	239	85	101	261	19	7	0	133	262	295	80	112	493	15	2	0	0.585	0.747	0.693	0.653	2.764	0.526	0.782	156	607	84	318	-0.774	31	53	136	182	-50
2	5	3	"YDR193W"	"YDR193W"	8080	15140	140	531	581	326	83	88	37	96	91	0	380	409	212	79	84	29	94	91	0	1.488	1.509	1.535	1.552	1.657	1.590	0.859	156	692	749	828	0.574	448	301	498	330	0
2	6	3	"HTA1"	"YDR225W"	8320	15130	150	1010	1254	882	83	97	167	89	79	0	873	1037	684	77	83	40	100	98	0	1.165	1.220	1.174	1.145	1.601	1.302	0.873	156	726	1723	2131	0.220	927	796	1171	960	0
2	7	3	"YDR539W"	"YDR539W"	8490	15140	130	654	628	364	81	98	200	75	60	0	653	652	386	75	89	226	72	60	0	0.991	0.948	0.922	0.931	1.633	0.857	0.400	120	536	1151	1124	-0.013	573	578	547	577	0
2	8	3	"YEL025C"	"YEL025C"	8690	15140	140	519	663	543	82	90	68	85	75	0	505	610	457	76	88	203	67	51	0	1.019	1.088	1.054	1.001	1.985	1.158	0.905	156	677	866	1115	0.027	437	429	581	534	0
2	9	3	"YEL057C"	"YEL057C"	8890	15140	140	885	789	407	83	89	39	99	95	0	701	659	344	77	81	43	98	91	0	1.285	1.213	1.216	1.230	1.720	1.209	0.889	156	698	1426	1288	0.362	802	624	706	582	0
2	10	3	"YDR541C"	"YDR541C"	9100	15140	130	497	496	278	83	89	38	95	86	0	564	523	274	76	80	33	92	90	0	0.848	0.924	0.921	0.917	1.792	0.955	0.843	120	607	902	860	-0.237	414	488	413	447	0
2	11	3	"CUP5"	"YEL027W"	9300	15140	130	497	582	362	89	95	32	95	88	0	495	587	370	79	83	29	94	90	0	0.981	0.970	0.921	0.934	2.022	0.973	0.855	120	660	824	1001	-0.028	408	416	493	508	0
2	12	3	"SOM1"	"YEL059C-A"	9510	15140	130	646	630	366	91	96	30	97	90	0	376	387	236	78	82	29	85	79	0	1.862	1.744	1.750	1.978	1.975	1.707	0.861	120	620	853	848	0.897	555	298	539	309	0
2	13	3	"YDR543C"	"YDR543C"	9660	15140	90	174	185	62	101	115	59	55	23	0	207	191	87	80	95	59	65	53	0	0.575	0.757	0.705	0.704	2.398	0.807	0.461	52	354	200	195	-0.799	73	127	84	111	0
2	14	3	"YEL029C"	"YEL029C"	9890	15140	130	482	610	1211	98	113	97	89	75	0	1014	1009	823	74	85	60	99	95	0	0.409	0.548	0.431	0.429	1.666	1.110	0.682	120	670	1324	1447	-1.292	384	940	512	935	0
2	15	3	"PRB1"	"YEL060C"	10100	15190	130	158	201	151	96	112	101	30	12	0	109	118	63	69	75	52	41	15	0	1.550	2.143	1.158	1.502	3.529	2.600	0.513	120	562	102	154	0.632	62	40	105	49	0
2	16	3	"YRF1-1"	"YDR545W"	10320	15130	150	241	1095	1572	98	108	50	62	54	0	260	1152	1674	71	76	34	67	59	0	0.757	0.922	0.891	0.888	2.199	0.934	0.951	156	596	332	2078	-0.402	143	189	997	1081	0
2	17	3	"SPF1"	"YEL031W"	10510	15140	150	100	108	33	99	123	100	1	0	0	73	89	50	72	84	63	16	5	0	1.000	0.529	0.685	0.685	3.353	1.060	0.492	156	613	2	26	0.000	1	1	9	17	-50
2	18	3	"NPR2"	"YEL062W"	10710	15110	130	221	366	361	101	130	110	53	30	0	298	477	522	71	84	64	83	68	0	0.529	0.653	0.604	0.607	2.479	0.745	0.668	120	517	347	671	-0.920	120	227	265	406	0
2	19	3	"PES4"	"YFR023W"	10890	15120	150	551	857	734	97	110	83	90	78	0	1657	2267	1846	75	90	96	100	98	0	0.287	0.347	0.313	0.301	1.693	0.362	0.912	156	577	2036	2952	-1.801	454	1582	760	2192	0
2	20	3	"HXK1"	"YFR053C"	11090	15160	160	672	933	755	92	102	55	94	89	0	939	1167	854	75	93	122	91	82	0	0.671	0.770	0.730	0.703	1.848	0.684	0.682	208	707	1444	1933	-0.575	580	864	841	1092	0
2	21	3	"SCW11"	"YGL028C"	11300	15140	150	1262	1292	853	89	95	45	99	97	0	1306	1340	848	75	83	87	99	93	0	0.953	0.951	0.944	0.891	1.585	0.968	0.889	156	763	2404	2468	-0.070	1173	1231	1203	1265	0
2	1	4	"YFR024C-A"	"YFR024C-A"	7300	15340	130	143	209	150	78	82	26	77	55	0	179	241	169	73	87	323	20	0	0	0.613	0.780	0.794	0.691	2.476	0.060	0.053	120	642	171	299	-0.706	65	106	131	168	0
2	2	4	"YFR055W"	"YFR055W"	7500	15330	150	1758	1604	1020	80	84	30	100	99	0	1451	1367	819	73	90	317	84	67	0	1.218	1.178	1.086	1.101	1.416	1.211	0.952	156	668	3056	2818	0.284	1678	1378	1524	1294	0
2	3	4	"RPL30"	"YGL030W"	7710	15340	140	586	594	356	81	95	255	66	49	0	535	499	299	73	106	485	48	1	0	1.093	1.204	1.188	1.260	1.836	1.219	0.888	156	628	967	939	0.128	505	462	513	426	0
2	4	4	"YFR026C"	"YFR026C"	7910	15350	140	985	1180	842	83	100	248	81	66	0	548	680	435	77	108	468	50	30	0	1.915	1.819	1.800	1.745	1.628	1.200	0.591	156	674	1373	1700	0.937	902	471	1097	603	0
2	5	4	"YFR057W"	"YFR057W"	8130	15340	90	208	265	185	85	95	57	75	55	0	210	254	158	77	87	40	90	67	0	0.925	1.017	1.058	0.964	2.211	0.734	0.370	52	364	256	357	-0.113	123	133	180	177	0
2	6	4	"AGA2"	"YGL032C"	8290	15340	130	1320	1202	747	80	98	184	82	73	0	1233	1158	697	78	88	57	99	90	0	1.074	1.039	0.996	0.982	1.679	1.068	0.921	120	601	2395	2202	0.102	1240	1155	1122	1080	0
2	7	4	"CDC14"	"YFR028C"	8490	15360	140	683	941	685	84	100	187	92	67	0	626	835	544	77	87	56	100	98	0	1.091	1.131	1.091	1.047	1.549	1.280	0.833	156	634	1148	1615	0.126	599	549	857	758	0
2	8	4	"ERP6"	"YGL002W"	8700	15340	150	962	1080	686	85	92	66	96	88	0	1586	1761	1058	78	88	155	97	88	0	0.582	0.591	0.560	0.541	1.454	0.590	0.904	156	658	2385	2678	-0.782	877	1508	995	1683	0
2	9	4	"YGL034C"	"YGL034C"	8900	15340	110	186	200	84	83	87	29	82	71	0	151	155	68	78	79	23	80	67	0	1.411	1.519	1.292	1.260	1.989	1.471	0.513	80	459	176	194	0.497	103	73	117	77	0
2	10	4	"RPL11B"	"YGR085C"	9100	15350	140	1099	1343	943	86	99	208	84	73	0	1112	1127	707	75	82	85	95	87	0	0.977	1.195	1.161	1.068	1.524	1.302	0.934	156	706	2050	2309	-0.034	1013	1037	1257	1052	0
2	11	4	"YGR117C"	"YGR117C"	9320	15360	150	885	1226	1214	90	108	220	80	66	0	1946	2719	1951	75	83	88	100	99	0	0.425	0.430	0.374	0.360	1.552	0.447	0.650	156	696	2666	3780	-1.235	795	1871	1136	2644	0
2	12	4	"YGR149W"	"YGR149W"	9490	15360	150	640	1012	757	93	103	88	96	91	0	1043	1437	1017	78	83	49	100	100	0	0.567	0.676	0.626	0.619	1.391	0.718	0.933	156	681	1512	2278	-0.819	547	965	919	1359	0
2	13	4	"PDC6"	"YGR087C"	9690	15360	140	597	819	598	95	102	58	98	90	0	326	382	239	76	83	49	87	77	0	2.008	2.366	2.443	2.482	1.826	2.515	0.905	156	678	752	1030	1.006	502	250	724	306	0
2	14	4	"NUP57"	"YGR119C"	9900	15340	140	1381	1348	811	93	153	1271	50	3	0	1430	1462	896	74	80	49	100	98	0	0.950	0.904	0.849	0.882	1.514	0.909	0.938	156	681	2644	2643	-0.074	1288	1356	1255	1388	0
2	15	4	"YGR151C"	"YGR151C"	10120	15350	140	561	510	242	95	172	1387	0	0	0	439	384	197	75	83	53	78	74	0	1.280	1.343	1.365	1.404	1.864	35.273	0.051	156	572	830	724	0.356	466	364	415	309	0
2	16	4	"YGR089W"	"YGR089W"	10310	15330	140	539	772	679	97	108	52	92	84	0	514	668	552	76	81	35	98	91	0	1.009	1.140	1.071	1.031	1.871	1.201	0.894	156	528	880	1267	0.013	442	438	675	592	0
2	17	4	"MEP1"	"YGR121C"	10490	15360	160	482	862	853	100	121	85	90	76	0	280	429	368	75	90	138	68	35	0	1.863	2.153	1.998	1.898	2.016	1.947	0.408	208	603	587	1116	0.898	382	205	762	354	0
2	18	4	"YGR153W"	"YGR153W"	10680	15360	120	526	840	747	106	135	112	83	73	0	400	528	421	70	88	137	73	58	0	1.273	1.603	1.529	1.461	1.849	1.860	0.737	120	582	750	1192	0.348	420	330	734	458	0
2	19	4	"PRP31"	"YGR091W"	10930	15300	90	465	586	459	102	125	118	75	61	0	328	385	283	71	95	130	67	48	0	1.412	1.541	1.503	1.498	1.810	1.590	0.866	52	379	620	798	0.498	363	257	484	314	-100
2	20	4	"PPT1"	"YGR123C"	11120	15300	80	428	632	522	93	107	59	84	80	0	264	359	289	66	82	144	61	36	0	1.692	1.840	1.790	2.045	2.102	1.939	0.794	52	244	533	832	0.759	335	198	539	293	-100
2	21	4	"CYS4"	"YGR155W"	11300	15300	130	217	485	556	90	142	283	40	25	0	133	228	209	74	94	127	41	28	0	2.153	2.565	2.153	1.794	3.371	2.797	0.646	120	667	186	549	1.106	127	59	395	154	-100
2	1	5	"SET1"	"YHR119W"	7310	15540	140	396	551	492	81	84	26	94	87	0	612	931	853	74	88	303	66	47	0	0.586	0.548	0.511	0.512	1.746	0.432	0.668	156	731	853	1327	-0.772	315	538	470	857	0
2	2	5	"YHR149C"	"YHR149C"	7500	15550	120	208	311	243	80	84	28	85	71	0	215	440	1012	72	75	31	81	73	0	0.895	0.628	0.800	0.874	2.645	0.119	0.141	120	530	271	599	-0.160	128	143	231	368	0
2	3	5	"YHR181W"	"YHR181W"	7720	15550	120	205	268	183	81	82	23	80	72	0	156	218	155	70	74	26	74	65	0	1.442	1.264	1.326	1.318	2.047	1.245	0.781	120	521	210	335	0.528	124	86	187	148	0
2	4	5	"YHR121W"	"YHR121W"	7910	15540	130	302	384	265	81	84	32	92	87	0	172	230	146	73	78	28	80	74	0	2.232	1.930	1.862	2.007	1.860	0.078	0.056	120	581	320	460	1.159	221	99	303	157	0
2	5	5	"YHR151C"	"YHR151C"	8110	15550	120	210	342	310	82	86	31	83	69	0	171	259	216	75	80	28	76	65	0	1.333	1.413	1.293	1.332	2.042	1.443	0.892	120	555	224	444	0.415	128	96	260	184	0
2	6	5	"GND1"	"YHR183W"	8300	15550	120	474	480	270	81	85	29	92	85	0	532	543	336	74	78	33	90	85	0	0.858	0.851	0.858	0.994	2.233	0.333	0.301	120	558	851	868	-0.221	393	458	399	469	0
2	7	5	"EPT1"	"YHR123W"	8510	15540	150	126	179	127	82	87	33	56	39	0	114	155	115	76	92	212	16	1	0	1.158	1.228	1.175	1.137	2.763	1.145	0.681	156	704	82	176	0.212	44	38	97	79	-50
2	8	5	"SPO16"	"YHR153C"	8720	15530	130	199	324	299	82	91	45	77	55	0	204	284	255	76	113	633	8	0	0	0.914	1.163	1.107	1.154	1.987	0.683	0.375	120	571	245	450	-0.130	117	128	242	208	0
2	9	5	"ADY1"	"YHR185C"	8910	15540	150	110	122	49	87	97	77	18	1	0	104	119	61	78	117	626	0	0	0	0.885	0.854	0.841	0.900	2.913	0.007	0.007	156	629	49	76	-0.177	23	26	35	41	-50
2	10	5	"YHR125W"	"YHR125W"	9090	15560	140	782	1313	1152	88	109	245	83	71	0	346	429	296	74	84	109	80	60	0	2.551	3.451	3.275	3.178	1.761	3.906	0.888	156	546	966	1580	1.351	694	272	1225	355	0
2	11	5	"YHR155W"	"YHR155W"	9300	15560	140	230	397	389	91	110	225	32	21	0	196	319	291	72	102	509	16	1	0	1.121	1.239	1.206	1.122	2.162	1.334	0.886	156	668	263	553	0.165	139	124	306	247	0
2	12	5	"IKI1"	"YHR187W"	9520	15570	100	200	215	90	93	106	106	51	21	0	142	149	57	76	116	606	0	0	0	1.621	1.671	1.462	1.405	2.744	0.009	0.003	80	461	173	195	0.697	107	66	122	73	0
2	13	5	"YHC3"	"YJL059W"	9710	15530	130	435	526	396	92	98	58	76	66	0	602	744	599	75	83	57	89	76	0	0.651	0.649	0.630	0.582	1.941	0.655	0.876	120	634	870	1103	-0.620	343	527	434	669	0
2	14	5	"YJL091C"	"YJL091C"	9930	15550	100	202	222	115	86	93	54	67	55	0	213	233	157	77	81	47	67	55	0	0.853	0.872	0.837	0.951	2.351	0.716	0.665	80	409	252	292	-0.229	116	136	136	156	0
2	15	5	"YJL123C"	"YJL123C"	10100	15560	160	889	1626	1587	89	147	1284	37	23	0	620	938	798	74	81	44	96	93	0	1.465	1.779	1.563	1.561	1.651	4.121	0.419	208	665	1346	2401	0.551	800	546	1537	864	0
2	16	5	"NUP82"	"YJL061W"	10310	15560	130	451	733	585	92	98	37	92	89	0	411	584	444	74	78	25	96	93	0	1.065	1.257	1.182	1.166	2.065	1.302	0.902	120	476	696	1151	0.091	359	337	641	510	0
2	17	5	"TOK1"	"YJL093C"	10490	15560	160	567	1062	1071	98	101	32	93	91	0	333	515	443	74	84	119	74	54	0	1.811	2.186	1.910	1.918	2.000	2.375	0.796	208	707	728	1405	0.857	469	259	964	441	0
2	18	5	"GCD14"	"YJL125C"	10720	15540	150	2277	2085	1196	98	106	55	99	97	0	1496	1386	768	72	85	118	96	87	0	1.530	1.512	1.468	1.425	1.433	1.523	0.942	156	751	3603	3301	0.614	2179	1424	1987	1314	0
2	19	5	"MRPL8"	"YJL063C"	10910	15550	120	300	364	222	93	106	87	70	56	0	149	173	102	74	86	66	52	35	0	2.760	2.737	2.416	2.647	2.446	2.663	0.733	120	619	282	370	1.465	207	75	271	99	0
2	20	5	"BCK1"	"YJL095W"	11130	15550	120	567	720	537	93	106	64	90	80	0	705	1006	810	78	86	47	100	93	0	0.756	0.676	0.645	0.659	1.812	2.851	0.259	120	689	1101	1555	-0.404	474	627	627	928	0
2	21	5	"SPT10"	"YJL127C"	11330	15540	90	221	235	111	95	104	44	82	61	0	186	201	115	80	87	38	71	61	0	1.189	1.157	1.121	1.137	2.913	1.129	0.658	52	406	232	261	0.249	126	106	140	121	0
2	1	6	"YJL065C"	"YJL065C"	7320	15740	150	390	570	457	80	83	25	99	96	0	146	181	109	74	77	26	71	57	0	4.306	4.579	4.690	4.897	2.353	4.901	0.704	156	790	382	597	2.106	310	72	490	107	0
2	2	6	"YJL097W"	"YJL097W"	7510	15740	140	819	1065	749	81	84	26	98	96	0	506	638	405	70	76	57	98	89	0	1.693	1.732	1.653	1.590	1.921	1.844	0.858	156	625	1174	1552	0.759	738	436	984	568	0
2	3	6	"TRK1"	"YJL129C"	7730	15730	150	732	1384	1536	80	83	26	100	97	0	610	1026	986	71	77	55	100	96	0	1.210	1.365	1.230	1.178	1.707	1.505	0.925	156	653	1191	2259	0.275	652	539	1304	955	0
2	4	6	"OAR1"	"YKL055C"	7900	15760	130	291	457	402	81	84	29	84	76	0	248	329	268	78	82	28	75	68	0	1.235	1.498	1.389	1.286	2.262	1.519	0.866	120	541	380	627	0.305	210	170	376	251	0
2	5	6	"CYT2"	"YKL087C"	8110	15740	140	350	638	618	82	85	27	95	89	0	307	560	524	78	82	29	91	83	0	1.170	1.154	1.176	1.213	2.061	1.177	0.917	156	661	497	1038	0.227	268	229	556	482	0
2	6	6	"YKL118W"	"YKL118W"	8310	15750	130	453	421	215	82	86	29	91	83	0	500	454	251	75	94	250	64	39	0	0.873	0.894	0.927	0.967	1.904	0.379	0.315	120	570	796	718	-0.196	371	425	339	379	0
2	7	6	"NUP120"	"YKL057C"	8500	15750	120	328	485	434	84	90	33	84	72	0	460	706	637	77	91	175	66	52	0	0.637	0.638	0.630	0.594	2.131	0.596	0.779	120	558	627	1030	-0.650	244	383	401	629	0
2	8	6	"MIF2"	"YKL089W"	8720	15750	120	742	1351	1302	84	91	42	98	90	0	441	698	633	77	108	607	40	20	0	1.808	2.040	2.039	1.941	1.823	2.079	0.902	120	582	1022	1888	0.854	658	364	1267	621	0
2	9	6	"OAC1"	"YKL120W"	8900	15750	120	267	285	146	86	95	78	74	55	0	307	316	174	75	124	718	0	0	0	0.780	0.826	0.814	0.827	1.836	0.205	0.137	120	478	413	440	-0.358	181	232	199	241	0
2	10	6	"YKL059C"	"YKL059C"	9100	15740	140	379	612	612	86	95	70	76	66	0	350	562	547	74	80	54	81	73	0	1.062	1.078	1.028	1.042	2.188	1.113	0.873	156	650	569	1014	0.086	293	276	526	488	0
2	11	6	"YKL091C"	"YKL091C"	9330	15740	100	255	338	237	90	97	41	81	68	0	134	149	74	72	78	32	65	48	0	2.661	3.221	3.022	2.742	2.490	3.620	0.643	80	459	227	325	1.412	165	62	248	77	0
2	12	6	"SRP21"	"YKL122C"	9520	15750	100	247	277	181	91	97	35	68	61	0	226	299	238	74	111	594	7	0	0	1.026	0.827	0.773	0.825	2.376	0.779	0.797	80	476	308	411	0.037	156	152	186	225	0
2	13	6	"YKL061W"	"YKL061W"	9740	15750	130	627	609	374	87	95	47	87	79	0	1026	1042	711	74	79	34	98	94	0	0.567	0.539	0.532	0.535	1.753	0.517	0.907	120	610	1492	1490	-0.818	540	952	522	968	0
2	14	6	"MBR1"	"YKL093W"	9920	15760	140	974	1283	977	85	91	40	98	91	0	1560	2038	1520	74	80	43	100	100	0	0.598	0.610	0.587	0.540	1.841	0.614	0.915	156	598	2375	3162	-0.741	889	1486	1198	1964	0
2	15	6	"SSH4"	"YKL124W"	10140	15740	160	588	1126	1214	91	100	49	90	84	0	676	1132	1161	77	82	32	95	92	0	0.830	0.981	0.917	0.892	1.993	1.024	0.939	208	659	1096	2090	-0.269	497	599	1035	1055	0
2	16	6	"YLR040C"	"YLR040C"	10330	15740	110	473	584	388	97	105	49	86	78	0	282	302	187	78	82	35	76	72	0	1.843	2.174	2.074	2.173	1.823	2.145	0.716	80	461	580	711	0.882	376	204	487	224	0
2	17	6	"YLR072W"	"YLR072W"	10530	15760	90	181	191	74	98	101	30	76	63	0	172	164	77	75	78	23	69	67	0	0.856	1.045	0.926	0.990	1.847	1.046	0.554	52	377	180	182	-0.225	83	97	93	89	0
2	18	6	"YLR104W"	"YLR104W"	10730	15750	90	290	298	161	97	103	44	76	63	0	252	265	173	75	80	26	69	65	0	1.090	1.058	1.154	1.253	2.294	0.980	0.760	52	387	370	391	0.125	193	177	201	190	0
2	19	6	"YLR042C"	"YLR042C"	10920	15750	130	789	1000	762	95	102	44	88	84	0	450	619	471	76	79	25	91	84	0	1.856	1.667	1.608	1.676	1.779	1.663	0.926	120	729	1068	1448	0.892	694	374	905	543	0
2	20	6	"YLR074C"	"YLR074C"	11140	15740	100	336	400	255	93	106	51	78	68	0	166	182	102	78	85	44	65	50	0	2.761	2.952	2.680	2.575	2.668	2.970	0.724	80	462	331	411	1.465	243	88	307	104	0
2	21	6	"YLR106C"	"YLR106C"	11330	15750	110	435	455	284	93	101	45	88	75	0	371	414	272	78	83	38	82	77	0	1.167	1.077	1.043	1.163	2.000	0.988	0.776	80	547	635	698	0.223	342	293	362	336	0
2	1	7	"PDC1"	"YLR044C"	7320	15960	140	340	903	3079	78	82	27	88	79	0	340	598	576	74	78	25	88	83	0	0.985	1.574	0.868	0.870	2.807	8.015	0.271	156	831	528	1349	-0.022	262	266	825	524	-100
2	2	7	"YLR076C"	"YLR076C"	7540	15950	140	264	326	209	80	83	27	85	80	0	191	221	140	73	79	54	67	54	0	1.559	1.662	1.610	1.569	2.193	1.654	0.780	156	663	302	394	0.641	184	118	246	148	0
2	3	7	"YLR108C"	"YLR108C"	7720	15950	120	436	695	618	82	85	28	98	92	0	291	463	395	73	77	25	94	85	0	1.624	1.572	1.567	1.607	1.825	1.596	0.912	120	523	572	1003	0.699	354	218	613	390	0
2	4	7	"YLR046C"	"YLR046C"	7910	15940	130	471	639	511	84	90	40	89	80	0	300	418	311	78	84	60	80	67	0	1.743	1.632	1.602	1.654	1.860	1.657	0.796	120	592	609	895	0.802	387	222	555	340	0
2	5	7	"BOS1"	"YLR078C"	8120	15950	150	454	661	545	85	89	33	90	82	0	541	689	527	79	89	159	73	60	0	0.799	0.944	0.899	0.828	1.892	0.988	0.913	156	781	831	1186	-0.324	369	462	576	610	0
2	6	7	"YLR110C"	"YLR110C"	8350	15940	130	543	720	545	82	88	36	95	85	0	216	273	190	76	90	193	40	20	0	3.293	3.239	2.999	3.281	2.231	2.527	0.254	120	528	601	835	1.719	461	140	638	197	0
2	7	7	"YLR423C"	"YLR423C"	8510	15960	140	410	752	699	85	100	71	85	74	0	529	958	885	76	87	54	97	89	0	0.717	0.756	0.747	0.678	2.174	0.768	0.911	156	555	778	1549	-0.479	325	453	667	882	0
2	8	7	"YLR455W"	"YLR455W"	8710	15960	140	426	765	700	86	90	32	96	87	0	449	766	666	75	77	34	98	92	0	0.909	0.983	0.933	0.877	1.800	1.021	0.923	156	558	714	1370	-0.138	340	374	679	691	0
2	9	7	"PSP2"	"YML017W"	8910	15940	150	100	110	43	85	90	36	25	12	0	85	96	45	75	78	27	33	19	0	1.500	1.190	1.172	0.982	3.881	1.240	0.159	156	641	25	46	0.585	15	10	25	21	-50
2	10	7	"TUS1"	"YLR425W"	9110	15950	120	398	570	526	85	91	40	90	80	0	302	443	386	76	80	28	89	80	0	1.385	1.322	1.241	1.296	2.231	1.074	0.557	120	529	539	852	0.470	313	226	485	367	0
2	11	7	"NBP1"	"YLR457C"	9320	15940	110	602	785	686	88	92	33	87	77	0	622	897	804	75	80	33	87	81	0	0.940	0.848	0.812	0.832	1.843	0.851	0.938	80	525	1061	1519	-0.090	514	547	697	822	0
2	12	7	"OST6"	"YML019W"	9520	15950	130	647	756	579	89	97	136	75	60	0	826	1093	828	74	79	46	97	96	0	0.742	0.655	0.629	0.568	1.860	0.692	0.857	120	556	1310	1686	-0.430	558	752	667	1019	0
2	13	7	"YLR427W"	"YLR427W"	9700	15940	140	533	1227	1294	88	100	139	89	62	0	330	619	578	75	86	102	87	57	0	1.745	2.094	1.935	1.849	1.656	2.280	0.866	156	610	700	1683	0.803	445	255	1139	544	0
2	14	7	"CDC91"	"YLR459W"	9930	15960	140	617	1048	1001	88	94	33	97	93	0	455	660	577	75	84	95	82	69	0	1.392	1.641	1.549	1.553	1.677	1.711	0.878	156	639	909	1545	0.477	529	380	960	585	0
2	15	7	"UNG1"	"YML021C"	10110	15950	130	1247	1457	1118	91	97	34	96	95	0	546	671	493	76	81	32	90	85	0	2.460	2.296	2.255	2.313	2.014	2.359	0.906	120	552	1626	1961	1.298	1156	470	1366	595	0
2	16	7	"CRN1"	"YLR429W"	10330	15960	140	1454	2073	1630	94	101	45	100	99	0	904	1064	772	78	82	32	99	95	0	1.646	2.007	1.977	1.930	1.665	2.126	0.898	156	680	2186	2965	0.719	1360	826	1979	986	0
2	17	7	"PAU4"	"YLR461W"	10510	15940	130	2401	4253	4004	97	118	148	95	88	0	2066	3766	3430	79	97	138	100	96	0	1.160	1.127	0.972	0.945	1.888	1.159	0.912	120	594	4291	7843	0.214	2304	1987	4156	3687	0
2	18	7	"YML023C"	"YML023C"	10710	15950	140	528	857	764	96	114	136	73	58	0	489	706	627	78	94	127	70	57	0	1.051	1.212	1.166	1.266	2.273	1.232	0.859	156	714	843	1389	0.072	432	411	761	628	0
2	19	7	"YMR187C"	"YMR187C"	10920	15970	110	243	283	179	94	100	36	73	61	0	232	393	334	77	89	131	56	40	0	0.961	0.598	0.581	0.656	2.746	0.220	0.309	80	450	304	505	-0.057	149	155	189	316	0
2	20	7	"TRS130"	"YMR218C"	11110	15940	150	114	130	62	90	97	39	36	19	0	84	110	73	75	86	107	16	4	0	2.667	1.143	0.978	1.103	2.652	0.123	0.072	156	694	33	75	1.415	24	9	40	35	-50
2	21	7	"YMR251W"	"YMR251W"	11310	15940	150	100	108	39	88	94	41	21	6	0	77	89	47	76	80	31	25	16	0	12.000	1.538	0.857	1.021	3.664	1.106	0.207	156	870	13	33	3.585	12	1	20	13	-50
2	1	8	"GCV2"	"YMR189W"	7320	16150	100	175	213	141	79	84	30	77	65	0	175	245	186	75	81	43	67	53	0	0.960	0.788	0.715	0.829	2.658	0.794	0.574	80	472	196	304	-0.059	96	100	134	170	0
2	2	8	"ERG8"	"YMR220W"	7530	16150	120	328	838	1069	82	89	48	80	69	0	397	1001	1247	76	90	152	65	54	0	0.766	0.817	0.741	0.654	2.345	0.848	0.934	120	603	567	1681	-0.384	246	321	756	925	0
2	3	8	"YMR252C"	"YMR252C"	7740	16160	130	256	482	464	82	89	40	85	76	0	235	391	374	75	90	149	52	33	0	1.087	1.266	1.241	1.457	2.059	1.038	0.615	120	672	334	716	0.121	174	160	400	316	0
2	4	8	"YMR191W"	"YMR191W"	7950	16140	100	186	251	166	84	91	42	71	53	0	204	212	131	78	86	67	63	40	0	0.810	1.246	1.157	1.074	2.343	1.282	0.601	80	471	228	301	-0.305	102	126	167	134	0
2	5	8	"YMR222C"	"YMR222C"	8130	16150	100	221	299	250	85	89	31	76	65	0	146	198	163	77	80	27	61	53	0	1.971	1.769	1.625	1.645	2.366	1.655	0.805	80	454	205	335	0.979	136	69	214	121	0
2	6	8	"YMR254C"	"YMR254C"	8340	16140	120	281	413	313	87	104	79	71	55	0	275	360	252	77	87	51	80	69	0	0.980	1.152	1.098	1.122	2.056	1.222	0.865	120	621	392	609	-0.029	194	198	326	283	0
2	7	8	"YMR193C-A"	"YMR193C-A"	8560	16150	130	294	455	386	91	111	89	75	54	0	184	241	169	78	91	57	68	45	0	1.915	2.233	2.045	2.091	2.125	2.344	0.819	120	465	309	527	0.937	203	106	364	163	0
2	8	8	"MRE11"	"YMR224C"	8710	16140	150	104	135	92	89	93	38	32	22	0	86	125	116	76	80	34	30	22	0	1.500	0.939	0.908	0.948	3.072	0.809	0.590	156	608	25	95	0.585	15	10	46	49	-50
2	9	8	"COX7"	"YMR256C"	8960	16140	130	180	219	131	87	94	41	67	51	0	219	278	204	74	79	31	74	68	0	0.641	0.647	0.647	0.716	2.627	0.620	0.694	120	560	238	336	-0.641	93	145	132	204	0
2	10	8	"NAR1"	"YNL240C"	9130	16140	150	336	476	369	86	93	41	92	83	0	150	189	120	72	78	29	76	57	0	3.205	3.333	3.075	3.173	2.177	3.508	0.739	156	541	328	507	1.680	250	78	390	117	0
2	11	8	"SEC2"	"YNL272C"	9310	16140	140	692	1151	1091	88	92	34	98	92	0	888	1237	1067	73	78	29	100	98	0	0.741	0.913	0.807	0.821	1.763	0.976	0.929	156	669	1419	2227	-0.432	604	815	1063	1164	0
2	12	8	"YPT11"	"YNL304W"	9560	16130	140	776	1134	961	88	101	139	93	82	0	530	693	504	74	83	53	96	94	0	1.509	1.690	1.566	1.573	1.569	1.843	0.930	156	622	1144	1665	0.593	688	456	1046	619	0
2	13	8	"YNL242W"	"YNL242W"	9720	16140	110	2282	1928	1221	90	101	76	95	88	0	2602	2538	1732	74	86	53	100	98	0	0.867	0.746	0.729	0.745	1.510	0.733	0.909	80	422	4720	4302	-0.206	2192	2528	1838	2464	0
2	14	8	"YNL274C"	"YNL274C"	9930	16150	120	929	1089	724	91	97	47	97	88	0	841	1084	816	75	82	42	96	94	0	1.094	0.989	0.929	1.011	1.802	0.922	0.910	120	529	1604	2007	0.130	838	766	998	1009	0
2	15	8	"YNL306W"	"YNL306W"	10140	16150	130	550	692	513	91	98	37	85	80	0	453	561	434	76	81	34	83	75	0	1.218	1.239	1.169	1.310	2.174	1.211	0.867	120	563	836	1086	0.284	459	377	601	485	0
2	16	8	"SUI1"	"YNL244C"	10330	16140	130	433	516	340	94	100	36	86	79	0	244	249	150	76	81	29	75	69	0	2.018	2.439	2.239	2.129	2.112	2.451	0.817	120	607	507	595	1.013	339	168	422	173	0
2	17	8	"YNL276C"	"YNL276C"	10540	16140	90	400	432	252	99	110	65	80	69	0	290	344	209	83	90	52	78	71	0	1.454	1.276	1.296	1.352	1.757	1.325	0.828	52	380	508	594	0.540	301	207	333	261	0
2	18	8	"KRI1"	"YNL308C"	10720	16140	140	410	761	816	95	109	87	79	63	0	489	902	996	76	103	371	51	32	0	0.763	0.806	0.794	0.815	1.937	0.808	0.898	156	680	728	1492	-0.391	315	413	666	826	0
2	19	8	"YNL246W"	"YNL246W"	10930	16140	150	1790	1552	884	92	97	45	96	96	0	1269	1110	603	74	102	390	78	62	0	1.421	1.409	1.413	1.424	1.640	1.438	0.894	156	640	2893	2496	0.507	1698	1195	1460	1036	0
2	20	8	"YNL278W"	"YNL278W"	11110	16130	130	1180	1558	1269	92	103	69	96	88	0	785	985	761	76	93	127	88	73	0	1.535	1.613	1.504	1.508	1.699	1.758	0.846	120	601	1797	2375	0.618	1088	709	1466	909	0
2	21	8	"YNL310C"	"YNL310C"	11340	16160	130	656	878	612	89	102	95	87	81	0	399	555	390	77	87	79	81	75	0	1.761	1.651	1.598	1.694	2.006	1.631	0.900	120	729	889	1267	0.816	567	322	789	478	0
2	1	9	"YOR042W"	"YOR042W"	7310	16350	130	337	441	320	82	88	45	88	78	0	232	287	192	77	81	40	76	68	0	1.645	1.710	1.922	1.812	2.283	1.734	0.861	120	693	410	569	0.718	255	155	359	210	0
2	2	9	"CDC21"	"YOR074C"	7510	16360	120	295	396	293	83	91	49	84	74	0	325	443	326	77	82	30	90	86	0	0.855	0.855	0.864	0.853	2.165	0.887	0.872	120	540	460	679	-0.226	212	248	313	366	0
2	3	9	"VAM3"	"YOR106W"	7700	16350	120	1508	1742	1384	83	91	43	100	93	0	886	951	661	77	89	84	90	77	0	1.761	1.898	1.788	1.753	1.804	2.075	0.846	120	586	2234	2533	0.817	1425	809	1659	874	0
2	4	9	"YOR044W"	"YOR044W"	7950	16340	130	608	708	493	84	94	64	90	80	0	676	835	573	77	88	55	95	86	0	0.875	0.823	0.752	0.764	1.823	0.828	0.867	120	655	1123	1382	-0.193	524	599	624	758	0
2	5	9	"YOR076C"	"YOR076C"	8120	16350	120	329	568	559	82	109	341	41	24	0	518	816	788	77	86	90	87	70	0	0.560	0.658	0.591	0.581	1.985	0.679	0.910	120	549	688	1225	-0.836	247	441	486	739	0
2	6	9	"YOR108W"	"YOR108W"	8330	16340	100	275	294	183	83	120	657	2	0	0	171	196	128	77	85	67	58	33	0	2.043	1.773	1.569	1.562	3.099	1.678	0.682	80	485	286	330	1.030	192	94	211	119	0
2	7	9	"DBP5"	"YOR046C"	8530	16350	130	643	971	890	88	95	54	90	79	0	1008	1756	1682	78	86	67	98	90	0	0.597	0.526	0.487	0.488	1.654	0.508	0.908	120	567	1485	2561	-0.745	555	930	883	1678	0
2	8	9	"YOR078W"	"YOR078W"	8720	16340	140	725	1208	1008	88	95	61	99	89	0	940	1323	1042	74	79	40	100	98	0	0.736	0.897	0.829	0.806	1.536	0.890	0.853	156	586	1503	2369	-0.443	637	866	1120	1249	0
2	9	9	"YOR110W"	"YOR110W"	8930	16350	120	352	496	378	86	96	68	86	66	0	331	462	344	74	80	45	90	81	0	1.035	1.057	1.045	1.042	1.908	1.091	0.887	120	493	523	798	0.050	266	257	410	388	0
2	10	9	"RAT1"	"YOR048C"	9110	16340	150	92	116	75	84	91	40	26	14	0	82	102	73	72	77	28	31	18	0	0.800	1.067	1.000	0.960	2.989	1.229	0.437	156	544	18	62	-0.322	8	10	32	30	-50
2	11	9	"YOR080W"	"YOR080W"	9300	16340	140	709	1120	988	87	93	47	95	91	0	864	1238	1012	72	77	30	99	98	0	0.785	0.886	0.807	0.799	1.727	0.932	0.924	156	552	1414	2199	-0.349	622	792	1033	1166	0
2	12	9	"YOR112W"	"YOR112W"	9510	16350	130	614	967	805	88	95	45	98	94	0	557	804	639	77	83	33	98	95	0	1.096	1.209	1.238	1.202	1.768	1.244	0.937	120	626	1006	1606	0.132	526	480	879	727	0
2	13	9	"PHO85"	"YPL031C"	9710	16340	140	446	673	546	91	100	50	94	86	0	280	380	283	79	87	48	82	71	0	1.766	1.934	1.842	2.016	2.140	1.995	0.876	156	615	556	883	0.821	355	201	582	301	0
2	14	9	"YPL063W"	"YPL063W"	9920	16340	140	314	561	509	91	98	51	87	76	0	211	347	295	76	81	33	82	71	0	1.652	1.734	1.695	1.664	2.289	1.791	0.871	156	603	358	741	0.724	223	135	470	271	0
2	15	9	"YPL095C"	"YPL095C"	10110	16330	150	479	730	623	92	104	62	83	76	0	452	710	575	79	89	71	87	83	0	1.038	1.011	0.928	0.877	1.885	1.025	0.866	156	677	760	1269	0.053	387	373	638	631	0
2	16	9	"YPL033C"	"YPL033C"	10340	16350	130	404	664	555	93	104	55	83	73	0	432	767	670	79	90	73	82	73	0	0.881	0.830	0.792	0.761	2.126	0.813	0.883	120	608	664	1259	-0.183	311	353	571	688	0
2	17	9	"VPS28"	"YPL065W"	10510	16350	130	768	1331	1373	98	115	69	87	77	0	758	1313	1295	78	102	86	92	77	0	0.985	0.998	0.885	0.895	1.597	1.055	0.933	120	655	1350	2468	-0.021	670	680	1233	1235	0
2	18	9	"MSY1"	"YPL097W"	10740	16360	130	1136	2188	2162	95	112	67	96	90	0	1035	1655	1551	76	114	393	73	53	0	1.086	1.326	1.213	1.166	1.726	1.296	0.811	120	603	2000	3672	0.118	1041	959	2093	1579	0
2	19	9	"YPL035C"	"YPL035C"	10920	16350	140	357	549	1332	93	98	50	79	73	0	479	678	524	75	94	367	51	37	0	0.653	0.756	0.557	0.639	2.349	3.648	0.104	156	668	668	1059	-0.614	264	404	456	603	0
2	20	9	"YPL067C"	"YPL067C"	11140	16340	100	573	530	276	91	96	40	91	85	0	199	214	112	74	79	30	81	77	0	3.856	3.136	3.089	3.198	1.752	3.060	0.741	80	440	607	579	1.947	482	125	439	140	0
2	21	9	"YPL099C"	"YPL099C"	11330	16360	140	355	516	447	91	101	89	67	55	0	330	499	426	76	84	73	85	64	0	1.039	1.005	0.992	0.871	2.061	1.038	0.899	156	785	518	848	0.056	264	254	425	423	0
2	1	10	"EGD1"	"YPL037C"	7330	16540	130	439	469	256	84	91	40	91	81	0	186	185	88	78	83	39	76	61	0	3.287	3.598	3.115	3.317	2.053	3.715	0.531	120	698	463	492	1.717	355	108	385	107	0
2	2	10	"BTS1"	"YPL069C"	7520	16560	140	696	828	596	86	95	50	94	85	0	708	804	586	79	86	38	96	89	0	0.970	1.023	0.962	1.007	2.009	1.018	0.821	156	659	1239	1467	-0.044	610	629	742	725	0
2	3	10	"YPL101W"	"YPL101W"	7740	16540	120	1990	2117	1317	85	93	47	100	98	0	940	890	530	77	85	42	95	90	0	2.207	2.499	2.505	2.557	1.675	2.339	0.472	120	579	2768	2845	1.142	1905	863	2032	813	0
2	4	10	"RPS23B"	"YPR132W"	7940	16540	120	675	872	639	85	96	70	94	80	0	693	859	603	77	88	57	96	86	0	0.958	1.006	0.955	0.954	1.624	1.040	0.932	120	572	1206	1569	-0.062	590	616	787	782	0
2	5	10	"KIM3"	"YPR164W"	8140	16540	130	440	1672	2141	86	133	650	43	38	0	489	1805	2242	77	88	86	97	80	0	0.859	0.918	0.842	0.786	1.747	0.974	0.874	120	644	766	3314	-0.219	354	412	1586	1728	0
2	6	10	"YPR196W"	"YPR196W"	8340	16540	100	306	362	263	89	146	747	5	0	0	377	438	342	79	98	171	57	47	0	0.728	0.760	0.809	0.829	2.641	14.920	0.030	80	485	515	632	-0.458	217	298	273	359	0
2	7	10	"MSS18"	"YPR134W"	8550	16540	140	445	756	784	88	91	38	90	81	0	186	272	208	75	87	131	45	30	0	3.216	3.391	2.886	2.633	2.500	4.389	0.641	156	667	468	865	1.685	357	111	668	197	0
2	8	10	"MRP2"	"YPR166C"	8730	16540	130	210	341	280	85	93	61	68	50	0	257	438	399	74	81	46	81	72	0	0.683	0.703	0.682	0.662	2.569	0.689	0.856	120	520	308	620	-0.550	125	183	256	364	0
2	9	10	"SGE1"	"YPR198W"	8920	16540	150	108	131	77	85	100	80	21	5	0	100	113	61	77	91	121	6	1	0	1.000	1.278	1.018	0.950	3.316	11.921	0.060	156	732	46	82	0.000	23	23	46	36	-50
2	10	10	"YPR136C"	"YPR136C"	9140	16520	110	300	370	248	85	94	45	88	68	0	368	457	336	77	84	47	87	77	0	0.739	0.750	0.726	0.757	2.173	0.745	0.773	80	469	506	665	-0.437	215	291	285	380	0
2	11	10	"NUT2"	"YPR168W"	9320	16540	150	124	204	201	87	94	47	42	26	0	94	148	142	80	90	113	16	12	0	2.643	1.721	1.353	1.499	3.115	0.681	0.216	156	786	51	185	1.402	37	14	117	68	-50
2	12	10	"ARR2"	"YPR200C"	9550	16540	100	130	135	51	91	97	37	51	22	0	131	142	83	84	89	31	53	46	0	0.830	0.759	0.570	0.568	3.227	1.507	0.127	80	460	86	102	-0.269	39	47	44	58	0
2	13	10	"MEP3"	"YPR138C"	9740	16530	150	1039	1674	1455	93	105	57	99	93	0	932	1319	1056	80	84	31	100	100	0	1.110	1.276	1.166	1.167	1.513	1.511	0.803	156	704	1798	2820	0.151	946	852	1581	1239	0
2	14	10	"YPR170C"	"YPR170C"	9940	16530	100	369	338	195	96	112	80	67	58	0	129	141	82	79	85	37	53	40	0	5.460	3.903	3.461	3.083	3.340	4.177	0.396	80	404	323	304	2.449	273	50	242	62	0
2	15	10	"YPR202W"	"YPR202W"	10130	16550	140	8686	11558	9645	92	106	89	100	100	0	4808	6919	5670	77	87	74	100	100	0	1.817	1.676	1.611	1.547	1.499	1.726	0.954	156	739	13325	18308	0.861	8594	4731	11466	6842	0
2	16	10	"IntYBR048W"	"IntYBR048W"	10340	16550	120	555	668	418	91	107	114	85	75	0	817	917	595	77	88	85	94	82	0	0.627	0.687	0.675	0.688	1.960	0.687	0.842	120	517	1204	1417	-0.673	464	740	577	840	0
2	17	10	"LSR1"	"LSR1"	10510	16550	120	847	1118	873	95	100	34	99	96	0	337	393	279	74	82	46	80	73	0	2.859	3.207	3.132	3.375	2.169	3.344	0.863	120	530	1015	1342	1.516	752	263	1023	319	0
2	18	10	"YCLWTy5-1C"	"YCLWTy5-1C"	10730	16550	130	767	960	799	95	102	36	89	80	0	319	455	358	77	82	29	77	74	0	2.777	2.288	2.307	2.555	2.176	2.345	0.884	120	672	914	1243	1.473	672	242	865	378	0
2	19	10	"IntYCR097W-A2"	"IntYCR097W-A2"	10940	16540	100	127	139	63	95	103	48	40	16	0	137	139	82	74	78	28	60	51	0	0.508	0.677	0.577	0.535	2.965	0.658	0.311	80	406	95	109	-0.977	32	63	44	65	0
2	20	10	"IntYDL191W"	"IntYDL191W"	11110	16530	150	108	125	90	93	99	55	19	7	0	94	103	45	74	78	25	42	25	0	0.750	1.103	1.083	1.072	3.952	2.968	0.163	156	747	35	61	-0.415	15	20	32	29	-50
2	21	10	"CEN4"	"CEN4"	11330	16540	110	137	139	53	93	99	41	51	23	0	203	201	109	79	82	25	70	62	0	0.355	0.377	0.385	0.407	3.293	0.264	0.211	80	530	168	168	-1.495	44	124	46	122	0
2	1	11	"YDRWdelta31"	"YDRWdelta31"	7360	16760	90	129	169	122	86	95	49	44	25	0	153	181	114	79	92	129	28	7	0	0.581	0.814	0.572	0.515	2.730	1.036	0.552	52	385	117	185	-0.783	43	74	83	102	0
2	2	11	"YELCtau1"	"YELCtau1"	7540	16740	130	228	264	166	85	94	46	80	61	0	311	377	261	78	82	31	84	76	0	0.614	0.599	0.589	0.702	2.366	0.585	0.660	120	637	376	478	-0.704	143	233	179	299	0
2	3	11	"YER039C-A"	"YER039C-A"	7750	16750	120	353	495	393	84	92	49	86	77	0	204	298	239	76	82	35	77	62	0	2.102	1.851	1.844	2.136	2.386	1.782	0.850	120	588	397	633	1.071	269	128	411	222	0
2	4	11	"YFLWtau1"	"YFLWtau1"	7950	16750	130	311	360	207	86	98	62	83	69	0	853	1102	738	82	90	45	100	100	0	0.292	0.269	0.268	0.260	1.655	0.261	0.792	120	643	996	1294	-1.777	225	771	274	1020	0
2	5	11	"YFRCdelta9"	"YFRCdelta9"	8130	16730	90	252	257	137	92	107	87	61	46	0	294	280	196	82	95	55	61	55	0	0.755	0.833	0.812	0.889	1.923	0.806	0.743	52	383	372	363	-0.406	160	212	165	198	0
2	6	11	"YGLWtau2"	"YGLWtau2"	8340	16740	110	168	178	84	93	102	73	52	28	0	183	186	111	79	93	129	43	10	0	0.721	0.794	0.870	0.881	2.815	0.811	0.422	80	609	179	192	-0.472	75	104	85	107	0
2	7	11	"iYAR061W"	"iYAR061W"	8550	16740	110	607	619	376	88	95	46	90	86	0	626	649	404	78	83	33	91	90	0	0.947	0.930	0.889	0.951	1.713	0.920	0.862	80	531	1067	1102	-0.078	519	548	531	571	0
2	8	11	"iYAR068W"	"iYAR068W"	8740	16750	120	485	798	707	86	97	72	86	77	0	469	673	524	76	90	124	81	61	0	1.015	1.193	1.148	1.004	1.987	1.291	0.920	120	622	792	1309	0.022	399	393	712	597	0
2	9	11	"iYBL111C"	"iYBL111C"	8970	16750	130	4791	6961	6351	84	97	73	100	100	0	2264	4528	4081	79	91	126	100	100	0	2.154	1.546	1.463	1.436	1.471	1.557	0.962	120	602	6892	11326	1.107	4707	2185	6877	4449	0
2	10	11	"iYBL098W"	"iYBL098W"	9120	16740	110	706	690	381	85	94	47	97	87	0	598	609	381	78	86	48	86	77	0	1.194	1.139	1.179	1.310	1.782	1.100	0.878	80	483	1141	1136	0.256	621	520	605	531	0
2	11	11	"iYBL092W"	"iYBL092W"	9320	16740	110	614	704	484	88	95	42	88	86	0	667	759	575	81	90	131	76	65	0	0.898	0.909	0.904	1.090	1.974	0.861	0.898	80	560	1112	1294	-0.156	526	586	616	678	0
2	12	11	"iYBL089W"	"iYBL089W"	9560	16750	120	484	662	512	90	98	43	94	80	0	409	682	573	80	84	30	95	87	0	1.198	0.950	0.981	1.027	1.922	0.910	0.893	120	644	723	1174	0.260	394	329	572	602	0
2	13	11	"iYBL071C"	"iYBL071C"	9750	16740	100	262	294	190	90	98	48	72	60	0	231	257	178	76	83	31	73	65	0	1.110	1.127	1.108	1.051	2.253	1.146	0.736	80	406	327	385	0.150	172	155	204	181	0
2	14	11	"iYBL065W"	"iYBL065W"	9920	16740	150	111	137	78	91	103	60	26	17	0	91	108	59	77	83	32	35	25	0	1.429	1.484	1.211	1.131	3.270	3.435	0.212	156	854	34	77	0.515	20	14	46	31	-50
2	15	11	"iYBL060W"	"iYBL060W"	10180	16740	100	552	511	321	90	99	48	83	75	0	283	317	203	75	80	31	76	70	0	2.221	1.740	1.626	1.582	2.198	1.740	0.810	80	440	670	663	1.151	462	208	421	242	0
2	16	11	"iYBL042C"	"iYBL042C"	10330	16740	100	617	727	572	93	106	84	73	67	0	251	302	213	74	79	27	75	67	0	2.960	2.781	2.638	2.374	2.489	3.029	0.802	80	424	701	862	1.566	524	177	634	228	0
2	17	11	"iYBL038W"	"iYBL038W"	10550	16740	120	277	549	518	96	102	38	79	69	0	183	324	291	77	81	27	70	65	0	1.708	1.834	1.839	1.931	2.212	1.838	0.907	120	624	287	700	0.772	181	106	453	247	0
2	18	11	"iYBL034C"	"iYBL034C"	10730	16730	90	295	307	190	98	106	44	67	63	0	134	121	68	82	85	28	59	44	0	3.788	5.359	3.014	2.782	2.308	3.971	0.461	52	372	249	248	1.922	197	52	209	39	0
2	19	11	"iYBR265W"	"iYBR265W"	10960	16750	120	214	244	140	98	103	50	68	53	0	236	269	188	75	82	72	62	51	0	0.720	0.753	0.779	0.832	2.124	0.588	0.579	120	620	277	340	-0.473	116	161	146	194	0
2	20	11	"iYBR270C"	"iYBR270C"	11150	16750	120	368	536	467	95	103	53	76	68	0	293	523	487	76	83	75	66	55	0	1.258	0.987	0.946	1.003	2.183	0.972	0.897	120	583	490	888	0.331	273	217	441	447	0
2	21	11	"iYBR274W"	"iYBR274W"	11360	16750	130	159	192	108	93	100	42	66	45	0	295	428	340	77	82	36	78	69	0	0.303	0.282	0.282	0.359	3.035	0.284	0.269	120	703	284	450	-1.724	66	218	99	351	0
2	1	12	"iYBR291C"	"iYBR291C"	7330	16950	130	177	191	99	85	93	41	70	55	0	209	219	127	78	89	121	50	20	0	0.702	0.752	0.718	0.767	2.423	0.214	0.157	120	751	223	247	-0.510	92	131	106	141	0
2	2	12	"iYBR294W"	"iYBR294W"	7540	16960	110	575	562	301	87	94	42	93	86	0	245	260	144	78	87	99	65	47	0	2.922	2.610	2.713	2.886	1.856	2.462	0.811	80	489	655	657	1.547	488	167	475	182	0
2	3	12	"iYBR297W"	"iYBR297W"	7730	16950	130	403	471	409	83	93	51	87	75	0	762	843	612	76	83	32	96	93	0	0.466	0.506	0.465	0.504	1.951	0.477	0.562	120	620	1006	1155	-1.100	320	686	388	767	0
2	4	12	"iYCL061C"	"iYCL061C"	7930	16950	120	721	1064	971	87	102	80	83	70	0	350	558	482	82	90	42	78	69	0	2.366	2.053	2.119	2.166	2.144	2.097	0.915	120	562	902	1453	1.242	634	268	977	476	0
2	5	12	"iYCL055W-0"	"iYCL055W-0"	8130	16950	120	374	350	194	88	107	90	75	64	0	662	593	330	83	92	49	90	80	0	0.494	0.514	0.492	0.505	1.826	0.536	0.722	120	601	865	772	-1.018	286	579	262	510	0
2	6	12	"iYCL051W"	"iYCL051W"	8320	16960	110	447	410	194	88	94	39	92	86	0	1163	1175	750	78	84	34	100	98	0	0.331	0.294	0.295	0.317	1.613	0.261	0.858	80	522	1444	1419	-1.596	359	1085	322	1097	0
2	7	12	"iYCL029C"	"iYCL029C"	8520	16960	130	419	393	232	84	92	38	83	79	0	402	422	256	78	83	35	80	75	0	1.034	0.898	0.890	1.002	2.290	0.889	0.777	120	617	659	653	0.048	335	324	309	344	0
2	8	12	"iYCL025C"	"iYCL025C"	8710	16950	130	740	644	335	84	89	32	95	86	0	315	296	149	75	79	27	85	79	0	2.733	2.534	2.549	2.660	2.001	2.555	0.839	120	598	896	781	1.451	656	240	560	221	0
2	9	12	"iYCRCdelta6-0"	"iYCRCdelta6-0"	8920	16950	120	212	267	161	85	95	56	78	55	0	157	166	82	78	85	55	59	32	0	1.608	2.068	1.774	1.862	2.312	1.816	0.556	120	564	206	270	0.685	127	79	182	88	0
2	10	12	"iYDL043C"	"iYDL043C"	9120	16950	140	206	255	162	84	98	98	51	38	0	258	358	246	78	91	169	50	39	0	0.678	0.611	0.607	0.646	2.408	0.629	0.729	156	654	302	451	-0.561	122	180	171	280	0
2	11	12	"iYDL037C-0"	"iYDL037C-0"	9330	16950	120	328	432	315	86	94	49	79	65	0	205	286	205	77	82	37	74	61	0	1.891	1.656	1.585	1.692	2.375	1.641	0.797	120	599	370	555	0.919	242	128	346	209	0
2	12	12	"iYDL032W"	"iYDL032W"	9530	16940	120	288	285	153	89	95	36	79	66	0	148	152	75	76	80	34	65	52	0	2.764	2.579	2.498	2.297	2.448	2.421	0.512	120	586	271	272	1.467	199	72	196	76	0
2	13	12	"iYDL014W"	"iYDL014W"	9740	16950	120	533	559	377	88	95	39	87	74	0	348	368	239	76	81	30	84	75	0	1.636	1.613	1.543	1.533	1.975	0.068	0.136	120	654	717	763	0.710	445	272	471	292	0
2	14	12	"iYDL008W"	"iYDL008W"	9950	16930	90	240	494	1178	88	101	59	69	55	0	251	284	222	78	84	39	67	63	0	0.879	1.971	0.896	1.223	2.832	6.031	0.400	52	365	325	612	-0.187	152	173	406	206	-100
2	15	12	"iYDLWtau1"	"iYDLWtau1"	10120	16950	120	406	382	245	91	100	49	73	65	0	372	387	265	75	83	40	77	69	0	1.061	0.933	0.893	0.935	1.703	0.921	0.840	120	654	612	603	0.085	315	297	291	312	0
2	16	12	"iYDR008C"	"iYDR008C"	10320	16930	100	578	559	402	100	132	189	55	51	0	301	338	241	80	99	115	60	48	0	2.163	1.779	1.716	1.699	2.521	1.733	0.897	80	489	699	717	1.113	478	221	459	258	0
2	17	12	"iYDR013W"	"iYDR013W"	10510	16930	90	177	181	93	102	136	203	9	0	0	160	169	106	83	106	124	40	3	0	0.974	0.919	0.890	0.759	2.037	1.572	0.710	52	404	152	165	-0.038	75	77	79	86	0
2	18	12	"iYDR016C"	"iYDR016C"	10760	16940	130	390	548	521	102	109	41	90	86	0	740	964	670	80	90	42	97	91	0	0.436	0.505	0.480	0.461	1.803	0.533	0.495	120	715	948	1330	-1.196	288	660	446	884	0
2	19	12	"iYDR032C-0"	"iYDR032C-0"	10920	16940	130	502	480	284	97	109	126	70	59	0	247	242	140	72	88	147	57	24	0	2.314	2.253	2.078	2.048	2.068	1.608	0.505	120	525	580	553	1.211	405	175	383	170	0
2	20	12	"iYDR034C"	"iYDR034C"	11110	16950	130	851	916	714	98	115	123	70	61	0	428	554	431	79	96	138	60	53	0	2.158	1.722	1.667	1.818	2.030	1.447	0.541	120	637	1102	1293	1.109	753	349	818	475	0
2	21	12	"iYDR034C-A"	"iYDR034C-A"	11350	16950	130	706	1198	1085	98	117	102	89	73	0	656	1145	1031	79	90	61	100	91	0	1.054	1.032	0.982	0.950	1.468	1.048	0.953	120	726	1185	2166	0.076	608	577	1100	1066	0
2	1	13	"iYDR335W"	"iYDR335W"	7340	17130	110	219	332	289	84	94	72	61	47	0	335	566	536	77	86	98	66	56	0	0.523	0.507	0.532	0.557	2.539	0.501	0.798	80	515	393	737	-0.934	135	258	248	489	0
2	2	13	"iYDR339C"	"iYDR339C"	7530	17140	150	103	141	120	88	98	69	19	13	0	90	130	116	77	86	85	16	12	0	1.154	1.000	0.938	0.883	3.308	1.549	0.455	156	718	28	106	0.206	15	13	53	53	-50
2	3	13	"iYDR342C-1"	"iYDR342C-1"	7730	17160	150	335	387	239	85	92	44	93	88	0	293	339	216	76	83	38	94	87	0	1.152	1.148	1.119	1.132	2.154	1.156	0.557	156	740	467	565	0.204	250	217	302	263	0
2	4	13	"iYDR354W"	"iYDR354W"	7960	17150	120	163	207	118	83	92	56	64	36	0	124	157	98	79	89	97	37	18	0	1.778	1.590	1.455	1.448	2.485	1.341	0.555	120	559	125	202	0.830	80	45	124	78	0
2	5	13	"iYDR360W"	"iYDR360W"	8140	17140	120	288	461	401	87	95	59	78	64	0	109	145	214	79	89	100	23	5	0	6.700	5.667	6.168	4.971	3.422	0.057	0.009	120	536	231	440	2.744	201	30	374	66	0
2	6	13	"itK(CUU)D1"	"itK(CUU)D1"	8330	17140	110	277	307	206	88	93	34	72	63	0	204	242	185	78	81	25	63	61	0	1.500	1.335	1.427	1.362	2.193	1.281	0.749	80	504	315	383	0.585	189	126	219	164	0
2	7	13	"iYDR379W"	"iYDR379W"	8540	17140	140	420	722	635	85	92	38	92	85	0	266	399	330	75	78	28	83	76	0	1.754	1.966	2.019	2.098	1.802	1.978	0.925	156	719	526	961	0.811	335	191	637	324	0
2	8	13	"iYDR383C"	"iYDR383C"	8750	17130	100	237	303	218	85	93	43	66	51	0	181	234	175	77	83	35	60	51	0	1.462	1.389	1.254	1.388	2.669	1.310	0.790	80	493	256	375	0.547	152	104	218	157	0
2	9	13	"iYDR387C"	"iYDR387C"	8980	17140	120	223	318	252	86	109	130	51	28	0	180	234	175	83	105	198	27	12	0	1.412	1.536	1.419	1.390	2.314	0.784	0.649	120	559	234	383	0.498	137	97	232	151	0
2	10	13	"iYDR404C"	"iYDR404C"	9160	17150	120	226	328	273	88	108	125	55	30	0	155	190	140	77	96	197	17	5	0	1.769	2.124	1.941	2.137	2.800	0.541	0.661	120	531	216	353	0.823	138	78	240	113	0
2	11	13	"iYDR408C"	"iYDR408C"	9350	17130	90	377	637	519	91	104	59	86	73	0	160	204	135	77	83	41	61	50	0	3.446	4.299	4.045	3.898	2.670	4.020	0.812	52	384	369	673	1.785	286	83	546	127	0
2	12	13	"iYDR413C"	"iYDR413C"	9570	17140	110	155	191	102	90	94	29	66	51	0	180	223	144	76	79	25	73	66	0	0.625	0.687	0.673	0.657	2.750	0.669	0.643	80	530	169	248	-0.678	65	104	101	147	0
2	13	13	"itS(UGA)E-0"	"itS(UGA)E-0"	9730	17140	110	983	1124	852	88	94	34	92	90	0	630	725	543	77	81	30	90	83	0	1.618	1.599	1.514	1.588	1.975	1.640	0.871	80	463	1448	1684	0.695	895	553	1036	648	0
2	14	13	"iYER068W"	"iYER068W"	9930	17150	120	342	453	335	89	100	46	83	72	0	194	238	160	75	80	37	71	57	0	2.126	2.233	2.108	1.853	2.526	2.249	0.789	120	632	372	527	1.088	253	119	364	163	0
2	15	13	"iYER072W"	"iYER072W"	10160	17160	110	305	373	272	94	100	37	78	67	0	177	242	181	73	77	28	73	57	0	2.029	1.651	1.589	1.642	2.539	1.636	0.818	80	532	315	448	1.021	211	104	279	169	0
2	16	13	"iYER087W"	"iYER087W"	10360	17140	120	379	550	489	96	105	68	75	66	0	460	754	728	77	83	48	90	82	0	0.739	0.671	0.657	0.662	1.879	0.663	0.929	120	568	666	1131	-0.437	283	383	454	677	0
2	17	13	"iYER090W"	"iYER090W"	10520	17140	120	462	470	295	96	107	64	74	67	0	786	783	519	78	88	56	89	82	0	0.517	0.530	0.531	0.502	1.851	0.538	0.898	120	585	1074	1079	-0.952	366	708	374	705	0
2	18	13	"iYER093C"	"iYER093C"	10730	17150	110	318	370	248	101	107	43	71	65	0	218	232	155	77	85	45	63	56	0	1.539	1.735	1.611	1.611	1.907	1.735	0.809	80	552	358	424	0.622	217	141	269	155	0
2	19	13	"iYER106W"	"iYER106W"	10930	17140	130	254	365	288	97	109	115	55	40	0	297	483	411	75	86	115	66	49	0	0.707	0.657	0.691	0.647	1.980	0.662	0.865	120	669	379	676	-0.500	157	222	268	408	0
2	20	13	"iYER110C"	"iYER110C"	11130	17130	100	405	581	477	96	103	41	83	71	0	469	619	525	78	83	34	83	76	0	0.790	0.896	0.861	0.896	1.869	0.908	0.953	80	475	700	1026	-0.340	309	391	485	541	0
2	21	13	"iYER114C"	"iYER114C"	11340	17150	120	281	403	344	100	110	76	65	52	0	150	186	122	77	83	36	70	50	0	2.479	2.780	2.403	2.217	2.377	3.137	0.774	120	666	254	412	1.310	181	73	303	109	0
2	1	14	"iYER131W"	"iYER131W"	7330	17350	130	841	722	391	82	88	35	98	90	0	1110	1046	671	75	80	29	98	95	0	0.733	0.659	0.691	0.738	1.506	0.615	0.931	120	773	1794	1611	-0.447	759	1035	640	971	0
2	2	14	"iYERCdelta14"	"iYERCdelta14"	7550	17350	120	465	527	380	85	96	90	80	65	0	362	405	283	76	82	36	83	77	0	1.329	1.343	1.315	1.340	1.989	1.369	0.891	120	589	666	771	0.410	380	286	442	329	0
2	3	14	"itK(CUU)E2"	"itK(CUU)E2"	7740	17340	110	307	371	234	86	93	42	87	73	0	250	324	238	75	101	426	25	1	0	1.263	1.145	1.151	1.196	1.919	1.076	0.837	80	497	396	534	0.337	221	175	285	249	0
2	4	14	"iYGL186C"	"iYGL186C"	7950	17350	120	370	438	298	86	93	38	90	80	0	262	314	191	80	110	425	21	0	0	1.560	1.504	1.439	1.464	2.079	0.160	0.076	120	637	466	586	0.642	284	182	352	234	0
2	5	14	"iYGL182C"	"iYGL182C"	8170	17350	130	624	822	631	88	93	37	98	90	0	216	256	161	77	86	93	56	42	0	3.856	4.101	4.094	4.400	1.953	4.328	0.726	120	628	675	913	1.947	536	139	734	179	0
2	6	14	"iYGL179C-1"	"iYGL179C-1"	8340	17340	110	276	341	241	87	93	33	82	72	0	195	201	122	78	81	25	67	62	0	1.615	2.065	1.898	1.739	2.300	2.007	0.483	80	496	306	377	0.692	189	117	254	123	0
2	7	14	"iYGL163C-1"	"iYGL163C-1"	8540	17350	120	383	916	974	85	91	33	90	79	0	182	336	324	77	79	26	70	57	0	2.838	3.208	3.209	2.968	2.061	3.227	0.873	120	592	403	1090	1.505	298	105	831	259	0
2	8	14	"iYGL159W"	"iYGL159W"	8750	17360	110	284	408	313	85	90	47	78	67	0	177	243	175	74	78	29	68	61	0	1.932	1.911	1.862	1.798	2.103	1.913	0.823	80	520	302	492	0.950	199	103	323	169	0
2	9	14	"iYGL157W"	"iYGL157W"	8930	17340	130	366	400	250	84	94	69	79	70	0	320	349	217	78	92	176	57	40	0	1.165	1.166	1.152	1.201	2.205	1.218	0.818	120	697	524	587	0.221	282	242	316	271	0
2	10	14	"iYGL139W"	"iYGL139W"	9160	17350	130	253	336	254	86	94	60	75	60	0	270	354	289	77	89	191	50	28	0	0.865	0.903	0.902	0.980	2.050	0.474	0.408	120	579	360	527	-0.209	167	193	250	277	0
2	11	14	"iYGL135W"	"iYGL135W"	9320	17340	120	494	582	450	93	103	54	80	74	0	372	421	316	77	85	41	79	72	0	1.359	1.422	1.444	1.494	1.925	1.443	0.921	120	576	696	833	0.443	401	295	489	344	0
2	12	14	"iYGL130W"	"iYGL130W"	9540	17350	120	420	543	415	92	100	41	89	80	0	406	550	428	78	86	34	87	80	0	1.000	0.956	0.953	1.060	1.948	0.964	0.898	120	620	656	923	0.000	328	328	451	472	0
2	13	14	"iYGL114W"	"iYGL114W"	9740	17340	130	254	282	172	89	94	32	74	69	0	190	217	140	77	82	29	73	65	0	1.460	1.379	1.333	1.365	2.279	1.332	0.722	120	597	278	333	0.546	165	113	193	140	0
2	14	14	"iYGL110C"	"iYGL110C"	9920	17330	150	108	127	67	92	97	35	30	18	0	87	114	110	75	78	27	37	25	0	1.333	0.897	0.987	0.923	3.066	0.558	0.226	156	759	28	74	0.415	16	12	35	39	-50
2	15	14	"iYGL105W"	"iYGL105W"	10170	17340	120	163	225	142	93	97	31	69	53	0	165	256	215	74	78	35	71	55	0	0.769	0.725	0.726	0.824	2.933	0.644	0.744	120	572	161	314	-0.379	70	91	132	182	0
2	16	14	"iYGR177C"	"iYGR177C"	10340	17350	120	325	368	221	92	98	50	81	68	0	469	489	349	75	82	41	80	70	0	0.591	0.667	0.668	0.765	2.287	0.616	0.778	120	542	627	690	-0.758	233	394	276	414	0
2	17	14	"itL(CAA)G3"	"itL(CAA)G3"	10540	17350	120	829	948	673	97	106	62	91	85	0	725	878	659	79	105	387	60	45	0	1.133	1.065	1.082	1.166	1.751	0.721	0.520	120	594	1378	1650	0.180	732	646	851	799	0
2	18	14	"iYGR185C"	"iYGR185C"	10740	17350	110	335	321	185	100	107	52	73	66	0	193	209	129	78	82	28	68	62	0	2.043	1.687	1.579	1.625	2.308	1.692	0.704	80	548	350	352	1.031	235	115	221	131	0
2	19	14	"iYGR199W"	"iYGR199W"	10960	17350	120	168	193	91	97	103	40	65	45	0	262	331	237	74	78	26	81	77	0	0.378	0.374	0.365	0.414	2.675	0.349	0.634	120	652	259	353	-1.405	71	188	96	257	0
2	20	14	"iYGR203W"	"iYGR203W"	11170	17360	110	269	311	178	99	103	32	83	72	0	160	176	96	77	81	33	68	57	0	2.048	2.141	1.951	2.023	2.065	2.093	0.659	80	549	253	311	1.034	170	83	212	99	0
2	21	14	"iYGR207C"	"iYGR207C"	11340	17350	110	200	214	91	98	106	86	61	22	0	196	205	109	76	83	43	72	57	0	0.850	0.899	0.884	0.913	2.312	0.832	0.605	80	525	222	245	-0.234	102	120	116	129	0
2	1	15	"iYGR221C"	"iYGR221C"	7340	17550	120	336	401	260	83	91	87	76	62	0	253	325	228	72	76	37	80	66	0	1.398	1.257	1.280	1.399	2.132	1.217	0.857	120	624	434	571	0.483	253	181	318	253	0
2	2	15	"iYGR224W"	"iYGR224W"	7540	17550	120	479	538	373	83	94	89	77	66	0	292	336	238	74	77	34	80	70	0	1.817	1.737	1.795	1.761	2.072	1.784	0.834	120	580	614	717	0.861	396	218	455	262	0
2	3	15	"iYGR230W"	"iYGR230W"	7730	17560	100	409	477	341	86	95	52	83	70	0	298	322	220	76	124	805	1	0	0	1.455	1.589	1.568	1.571	2.011	1.603	0.833	80	505	545	637	0.541	323	222	391	246	0
2	4	15	"iYGR247W"	"iYGR247W"	7940	17550	110	260	293	162	87	98	46	81	62	0	175	180	97	79	124	772	0	0	0	1.802	2.040	2.037	2.280	2.373	0.023	0.026	80	549	269	307	0.850	173	96	206	101	0
2	5	15	"iYGR250C-0"	"iYGR250C-0"	8140	17540	120	486	729	587	90	102	77	88	76	0	329	440	309	82	86	39	91	82	0	1.603	1.785	1.732	1.736	2.511	1.899	0.897	120	594	643	997	0.681	396	247	639	358	0
2	6	15	"iYGR253C-0"	"iYGR253C-0"	8350	17550	130	495	529	364	86	106	180	63	53	0	273	333	242	79	94	145	55	40	0	2.108	1.744	1.844	1.783	2.162	1.767	0.359	120	664	603	697	1.076	409	194	443	254	0
2	7	15	"iYHR186C"	"iYHR186C"	8540	17550	140	972	1475	1294	82	95	161	82	73	0	781	1414	1275	75	87	136	85	75	0	1.261	1.040	0.997	1.006	1.781	1.041	0.926	156	716	1596	2732	0.334	890	706	1393	1339	0
2	8	15	"iYHR191C"	"iYHR191C"	8750	17550	130	467	476	354	80	86	78	80	72	0	543	585	412	73	98	469	50	15	0	0.823	0.773	0.757	0.765	1.682	0.690	0.809	120	642	857	908	-0.280	387	470	396	512	0
2	9	15	"iYHR196W"	"iYHR196W"	8950	17550	110	147	161	88	83	90	86	36	16	0	126	162	108	77	105	526	0	0	0	1.306	0.918	0.874	0.995	2.792	0.161	0.773	80	510	113	163	0.385	64	49	78	85	0
2	10	15	"iYHRCdelta16-0"	"iYHRCdelta16-0"	9140	17540	130	1280	2653	2678	86	95	48	100	96	0	732	1506	1469	78	93	188	85	65	0	1.826	1.798	1.711	1.677	1.611	1.852	0.941	120	603	1848	3995	0.868	1194	654	2567	1428	0
2	11	15	"iYIL174W-1"	"iYIL174W-1"	9340	17550	120	421	812	876	93	103	53	91	74	0	262	503	519	79	89	44	80	66	0	1.792	1.696	1.658	1.790	2.144	1.727	0.910	120	540	511	1143	0.842	328	183	719	424	0
2	12	15	"iYIL170W-1"	"iYIL170W-1"	9540	17550	120	879	1184	1064	93	103	67	91	85	0	713	955	818	81	86	31	96	91	0	1.244	1.248	1.206	1.246	1.805	1.289	0.936	120	521	1418	1965	0.315	786	632	1091	874	0
2	13	15	"iYIL153W"	"iYIL153W"	9740	17550	120	239	292	190	90	104	106	60	39	0	333	401	299	78	84	46	77	69	0	0.584	0.625	0.585	0.679	2.557	0.744	0.621	120	511	404	525	-0.775	149	255	202	323	0
2	14	15	"iYIL149C"	"iYIL149C"	9920	17540	120	647	735	534	92	98	36	99	95	0	448	543	426	76	78	24	99	96	0	1.492	1.377	1.385	1.404	1.606	1.213	0.801	120	538	927	1110	0.577	555	372	643	467	0
2	15	15	"iYIL145C"	"iYIL145C"	10140	17550	120	567	792	672	95	98	35	98	90	0	224	296	220	73	77	35	75	66	0	3.126	3.126	3.078	3.334	1.974	3.173	0.896	120	615	623	920	1.644	472	151	697	223	0
2	16	15	"iYIL129C"	"iYIL129C"	10360	17560	130	633	711	474	96	104	66	90	80	0	222	237	148	75	103	404	7	0	0	3.653	3.796	3.789	3.913	1.738	3.767	0.804	120	545	684	777	1.869	537	147	615	162	0
2	17	15	"iYIL125W"	"iYIL125W"	10520	17550	120	190	253	174	96	106	65	61	41	0	177	265	209	76	107	431	15	0	0	0.931	0.831	0.897	0.883	2.569	0.078	0.083	120	477	195	346	-0.104	94	101	157	189	0
2	18	15	"iYIL121W"	"iYIL121W"	10730	17550	120	300	393	269	96	109	150	60	39	0	254	322	243	76	84	98	65	47	0	1.146	1.207	1.175	1.276	2.241	1.166	0.842	120	556	382	543	0.197	204	178	297	246	0
2	19	15	"itR(ACG)J"	"itR(ACG)J"	10930	17550	120	314	318	163	98	103	34	82	73	0	833	785	526	74	81	46	88	79	0	0.285	0.309	0.323	0.352	2.204	0.291	0.833	120	520	975	931	-1.813	216	759	220	711	0
2	20	15	"iYJL098W"	"iYJL098W"	11120	17550	110	139	169	85	99	107	52	45	30	0	86	133	104	76	86	55	32	25	0	4.000	1.228	1.123	1.184	2.560	0.641	0.259	80	519	50	127	2.000	40	10	70	57	0
2	21	15	"iYJL093C"	"iYJL093C"	11330	17550	120	284	396	331	96	102	35	84	74	0	131	169	114	77	81	26	67	52	0	3.481	3.261	2.896	2.676	2.364	3.312	0.747	120	677	242	392	1.800	188	54	300	92	0
2	1	16	"iYJL074C"	"iYJL074C"	7330	17750	120	450	523	359	84	98	96	75	66	0	266	308	200	74	92	164	53	30	0	1.906	1.876	1.857	1.772	2.342	1.718	0.782	120	612	558	673	0.931	366	192	439	234	0
2	2	16	"iYJL070C"	"iYJL070C"	7560	17760	120	177	188	94	82	90	53	66	42	0	116	134	67	73	78	38	54	35	0	2.209	1.738	1.594	1.817	2.507	1.419	0.337	120	525	138	167	1.144	95	43	106	61	0
2	3	16	"iYJL064W"	"iYJL064W"	7740	17760	110	197	226	135	83	87	33	77	63	0	151	171	104	71	75	23	71	63	0	1.425	1.430	1.435	1.552	2.563	1.395	0.693	80	476	194	243	0.511	114	80	143	100	0
2	4	16	"iSNR60"	"iSNR60"	7950	17750	100	195	220	124	87	146	995	0	0	0	126	141	83	72	212	2799	0	0	0	2.000	1.928	1.810	1.622	2.541	0.352	0.979	80	467	162	202	1.000	108	54	133	69	0
2	5	16	"iYJLCdelta5"	"iYJLCdelta5"	8140	17750	120	413	498	334	89	156	937	9	0	0	374	492	340	80	208	2618	0	0	0	1.102	0.993	1.007	1.001	1.999	0.358	0.953	120	534	618	821	0.140	324	294	409	412	0
2	6	16	"iYJL043W"	"iYJL043W"	8330	17760	110	417	409	245	91	128	156	67	52	0	320	358	248	86	117	181	57	30	0	1.393	1.169	1.211	1.236	2.022	1.274	0.747	80	497	560	590	0.478	326	234	318	272	0
2	7	16	"iYJL029C"	"iYJL029C"	8560	17760	110	174	180	83	85	91	43	66	52	0	139	141	69	73	77	26	66	55	0	1.348	1.397	1.337	1.139	2.518	1.497	0.514	80	447	155	163	0.431	89	66	95	68	0
2	8	16	"iYJL026W"	"iYJL026W"	8730	17750	120	199	234	151	82	94	151	38	14	0	180	206	142	73	75	24	74	63	0	1.093	1.143	1.070	1.103	2.151	3.024	0.257	120	462	224	285	0.129	117	107	152	133	0
2	9	16	"iYJL022W"	"iYJL022W"	8930	17750	120	272	332	213	82	99	180	50	28	0	337	492	396	75	107	561	32	6	0	0.725	0.600	0.589	0.625	2.386	0.553	0.821	120	449	452	667	-0.464	190	262	250	417	0
2	10	16	"iYKL121W"	"iYKL121W"	9090	17740	130	466	482	325	86	96	55	79	70	0	549	489	307	78	86	45	83	72	0	0.807	0.964	0.963	0.972	2.050	0.989	0.744	120	509	851	807	-0.310	380	471	396	411	0
2	11	16	"iYKL117W"	"iYKL117W"	9290	17740	130	412	449	273	93	103	48	86	76	0	688	694	449	79	105	246	72	54	0	0.524	0.579	0.575	0.576	1.833	0.573	0.888	120	481	928	971	-0.933	319	609	356	615	0
2	12	16	"iYKL111C"	"iYKL111C"	9480	17740	140	234	269	156	92	99	36	85	70	0	239	287	194	77	97	241	33	7	0	0.877	0.843	0.805	0.845	2.155	0.223	0.180	156	493	304	387	-0.190	142	162	177	210	0
2	13	16	"iYKL097W-A-0"	"iYKL097W-A-0"	9680	17740	130	370	376	195	92	107	109	82	67	0	220	225	130	77	128	658	0	0	0	1.944	1.919	1.926	1.895	2.085	0.078	0.031	120	489	421	432	0.959	278	143	284	148	0
2	14	16	"iYKL094W"	"iYKL094W"	9880	17740	150	819	862	1059	95	132	133	85	75	0	566	650	505	78	152	611	42	3	0	1.484	1.341	1.256	1.268	1.784	0.847	0.207	156	583	1212	1339	0.569	724	488	767	572	0
2	15	16	"iYKL090W"	"iYKL090W"	10070	17740	120	262	268	118	98	138	117	66	30	0	252	230	109	74	122	132	58	17	0	0.921	1.090	1.167	1.146	2.322	1.050	0.711	120	497	342	326	-0.118	164	178	170	156	0
2	16	16	"iYKL072W"	"iYKL072W"	10270	17730	110	153	179	150	90	99	53	52	30	0	120	150	97	70	76	42	56	37	0	1.260	1.112	1.000	1.043	2.611	1.378	0.534	80	463	113	169	0.333	63	50	89	80	0
2	17	16	"iYKL071W"	"iYKL071W"	10470	17740	120	460	496	315	93	102	53	84	75	0	378	379	239	74	79	42	80	74	0	1.207	1.321	1.274	1.286	2.268	1.337	0.881	120	453	671	708	0.272	367	304	403	305	0
2	18	16	"itV(AAC)K1-1"	"itV(AAC)K1-1"	10660	17740	150	540	570	370	97	110	151	74	58	0	375	409	266	75	84	98	73	59	0	1.477	1.416	1.442	1.507	1.763	1.434	0.824	156	557	743	807	0.562	443	300	473	334	0
2	19	16	"iYKL056C"	"iYKL056C"	10880	17740	150	153	166	80	99	113	153	13	0	0	103	125	70	75	86	105	23	2	0	1.929	1.340	1.072	1.175	2.909	1.558	0.806	156	543	82	117	0.948	54	28	67	50	-100
2	20	16	"iYKL052C"	"iYKL052C"	11060	17740	120	480	510	307	101	111	56	85	76	0	285	285	161	76	93	197	55	10	0	1.813	1.957	1.972	1.919	1.997	1.064	0.220	120	502	588	618	0.859	379	209	409	209	0
2	21	16	"iYKL048C"	"iYKL048C"	11280	17730	100	332	359	212	102	109	44	80	67	0	199	219	121	81	85	35	71	62	0	1.949	1.862	1.911	1.760	2.268	1.926	0.764	80	480	348	395	0.963	230	118	257	138	0
2	1	17	"iYLR069C"	"iYLR069C"	7260	17940	150	369	426	298	85	100	101	65	53	0	417	497	356	74	102	258	53	41	0	0.828	0.806	0.772	0.723	1.937	0.588	0.583	156	664	627	764	-0.272	284	343	341	423	0
2	2	17	"iYLR073C"	"iYLR073C"	7470	17940	150	275	299	169	85	100	90	68	52	0	267	276	153	74	92	107	63	48	0	0.984	1.059	1.114	1.130	2.033	1.016	0.687	156	525	383	416	-0.023	190	193	214	202	0
2	3	17	"iYLR078C"	"iYLR078C"	7670	17940	150	261	294	187	88	97	46	75	65	0	255	301	193	74	93	75	69	55	0	0.956	0.907	0.923	0.957	2.122	0.898	0.689	156	428	354	433	-0.065	173	181	206	227	0
2	4	17	"iYLR094C"	"iYLR094C"	7870	17940	150	503	619	591	90	100	48	90	82	0	298	328	226	75	88	52	76	63	0	1.852	2.091	1.849	1.841	1.856	2.540	0.803	156	519	636	782	0.889	413	223	529	253	0
2	5	17	"iYLR098C"	"iYLR098C"	8070	17940	150	270	276	156	89	155	935	0	0	0	262	256	147	78	210	2610	0	0	0	0.984	1.051	1.067	1.067	2.175	0.927	0.582	156	537	365	365	-0.024	181	184	187	178	0
2	6	17	"iYLR104W"	"iYLR104W"	8270	17940	150	212	220	116	90	138	179	32	2	0	236	241	139	82	116	130	53	23	0	0.792	0.818	0.823	0.866	2.247	1.199	0.834	156	519	276	289	-0.336	122	154	130	159	0
2	7	17	"iYLR117C"	"iYLR117C"	8460	17940	150	1651	1529	950	90	133	172	87	81	0	1213	1122	729	80	110	119	84	77	0	1.378	1.381	1.358	1.392	1.901	1.460	0.870	156	532	2694	2481	0.462	1561	1133	1439	1042	0
2	8	17	"iYLR121C"	"iYLR121C"	8660	17930	150	486	496	258	87	122	218	73	46	0	221	226	116	76	94	93	66	39	0	2.752	2.727	2.523	2.783	1.942	2.750	0.692	156	515	544	559	1.460	399	145	409	150	0
2	9	17	"iYLR125W"	"iYLR125W"	8860	17930	150	579	507	266	88	116	182	74	62	0	1207	1019	558	78	108	141	81	76	0	0.435	0.445	0.432	0.411	1.995	0.471	0.636	156	530	1620	1360	-1.201	491	1129	419	941	0
2	10	17	"itD(GUC)L1"	"itD(GUC)L1"	9070	17930	150	138	139	48	88	102	63	35	3	0	154	153	68	79	102	116	28	0	0	0.667	0.689	0.669	0.669	2.722	0.227	0.194	156	609	125	125	-0.585	50	75	51	74	0
2	11	17	"iYLR147C"	"iYLR147C"	9320	17920	160	477	472	275	96	113	72	87	75	0	655	651	376	81	109	218	77	60	0	0.664	0.660	0.650	0.658	1.715	0.552	0.608	208	657	955	946	-0.591	381	574	376	570	0
2	12	17	"iYLR151C"	"iYLR151C"	9520	17930	140	343	342	156	102	129	88	77	63	0	383	358	190	82	138	375	32	0	0	0.801	0.870	0.866	0.947	2.013	0.299	0.282	156	472	542	516	-0.321	241	301	240	276	0
2	13	17	"iYLR459W"	"iYLR459W"	9710	17930	150	683	661	383	98	115	72	85	79	0	536	505	298	77	143	660	25	0	0	1.275	1.315	1.312	1.487	1.928	0.209	0.109	156	568	1044	991	0.350	585	459	563	428	0
2	14	17	"iYLR461W-1"	"iYLR461W-1"	9930	17930	150	8995	7833	4676	106	162	146	100	99	0	5597	4689	2933	84	187	619	85	75	0	1.612	1.678	1.582	1.716	1.420	1.669	0.908	156	577	14402	12332	0.689	8889	5513	7727	4605	0
2	15	17	"iYML132W-0"	"iYML132W-0"	10130	17930	150	2345	2127	1163	101	160	149	96	89	0	2171	1834	1145	79	145	154	93	83	0	1.073	1.154	1.101	1.233	1.609	1.113	0.894	156	603	4336	3781	0.101	2244	2092	2026	1755	0
2	16	17	"iYML117W-A"	"iYML117W-A"	10300	17920	150	506	465	250	94	105	60	82	75	0	680	585	326	75	86	47	83	80	0	0.681	0.727	0.698	0.773	1.940	0.742	0.891	156	644	1017	881	-0.554	412	605	371	510	0
2	17	17	"iYML113W"	"iYML113W"	10520	17930	140	947	861	472	106	116	48	92	89	0	1039	893	524	88	100	47	94	88	0	0.884	0.938	0.952	1.011	1.742	0.924	0.887	156	529	1792	1560	-0.177	841	951	755	805	0
2	18	17	"iYML109W"	"iYML109W"	10710	17930	140	319	304	126	104	114	60	82	71	0	425	374	177	84	94	43	83	78	0	0.630	0.690	0.683	0.740	1.996	0.677	0.754	156	497	556	490	-0.665	215	341	200	290	0
2	19	17	"iYML089C"	"iYML089C"	10900	17920	150	249	243	108	98	105	52	74	66	0	105	105	42	75	80	33	45	14	0	5.033	4.833	3.776	3.255	3.555	4.086	0.348	156	566	181	175	2.332	151	30	145	30	0
2	20	17	"iYML085C"	"iYML085C"	11110	17920	130	252	264	119	101	107	39	80	73	0	176	186	100	78	90	180	18	2	0	1.541	1.509	1.381	1.334	2.463	0.153	0.065	120	589	249	271	0.624	151	98	163	108	0
2	21	17	"iYML081W"	"iYML081W"	11310	17920	130	522	497	215	100	108	46	93	84	0	557	512	227	83	93	54	90	86	0	0.890	0.925	0.964	0.940	1.607	0.931	0.884	120	688	896	826	-0.168	422	474	397	429	0
2	1	18	"iYML068W"	"iYML068W"	7320	18130	140	207	216	127	87	92	33	83	75	0	222	213	97	75	87	111	64	21	0	0.816	0.935	0.853	0.898	2.196	0.411	0.155	156	584	267	267	-0.293	120	147	129	138	0
2	2	18	"iYML064C"	"iYML064C"	7530	18120	140	546	551	296	92	100	45	89	82	0	468	470	257	77	96	135	79	70	0	1.161	1.168	1.200	1.232	1.870	1.161	0.858	156	457	845	852	0.216	454	391	459	393	0
2	3	18	"iYML060W"	"iYML060W"	7720	18120	170	445	464	301	92	104	52	90	78	0	900	956	678	80	97	70	93	85	0	0.430	0.425	0.409	0.427	1.827	0.414	0.871	208	497	1173	1248	-1.216	353	820	372	876	0
2	4	18	"iYMR222C"	"iYMR222C"	7910	18130	140	375	344	164	89	100	49	82	77	0	349	313	172	81	93	55	74	67	0	1.067	1.099	1.061	1.192	2.025	1.029	0.774	156	452	554	487	0.094	286	268	255	232	0
2	5	18	"iYMR226C"	"iYMR226C"	8110	18130	140	258	249	124	84	96	82	69	53	0	188	184	86	78	86	42	72	60	0	1.582	1.557	1.475	1.459	2.533	1.659	0.513	156	541	284	271	0.662	174	110	165	106	0
2	6	18	"iYMR230W"	"iYMR230W"	8320	18130	140	474	443	209	84	109	122	80	71	0	264	248	118	76	94	85	73	53	0	2.074	2.087	1.989	2.136	2.117	2.062	0.708	156	496	578	531	1.053	390	188	359	172	0
2	7	18	"iYMR245W"	"iYMR245W"	8510	18130	140	774	728	427	88	115	148	79	73	0	469	448	260	75	93	84	76	69	0	1.741	1.716	1.697	1.761	1.860	1.720	0.850	156	512	1080	1013	0.800	686	394	640	373	0
2	8	18	"iYMRWdelta19-0"	"iYMRWdelta19-0"	8720	18130	140	1005	883	493	89	115	159	82	73	0	831	701	396	76	101	136	78	73	0	1.213	1.270	1.247	1.280	1.867	1.274	0.835	156	542	1671	1419	0.279	916	755	794	625	0
2	9	18	"iYMR251W-A"	"iYMR251W-A"	8910	18130	140	233	245	105	91	112	113	62	23	0	216	214	100	78	111	153	41	5	0	1.029	1.132	1.064	1.100	2.313	0.773	0.301	156	535	280	290	0.041	142	138	154	136	0
2	10	18	"iYMR267W"	"iYMR267W"	9110	18130	140	285	272	133	91	103	70	73	61	0	524	485	281	76	85	47	84	77	0	0.433	0.443	0.443	0.517	2.282	0.439	0.593	156	608	642	590	-1.207	194	448	181	409	0
2	11	18	"iYMR271C"	"iYMR271C"	9330	18130	150	540	582	656	94	115	83	82	78	0	439	420	310	81	96	68	79	73	0	1.246	1.440	1.335	1.417	1.929	2.025	0.682	156	601	804	827	0.317	446	358	488	339	0
2	12	18	"iYMR273C"	"iYMR273C"	9530	18130	150	751	718	440	97	125	86	87	78	0	588	546	350	79	117	274	60	47	0	1.285	1.330	1.390	1.439	1.655	0.974	0.519	156	520	1163	1088	0.362	654	509	621	467	0
2	13	18	"iYMR288W"	"iYMR288W"	9720	18130	140	344	346	160	98	115	70	82	76	0	356	330	166	76	102	261	53	4	0	0.879	0.976	1.001	1.083	2.117	1.052	0.714	156	552	526	502	-0.187	246	280	248	254	0
2	14	18	"iYMR292W"	"iYMR292W"	9930	18120	140	149	156	76	101	130	109	10	1	0	220	216	136	79	107	108	55	21	0	0.340	0.401	0.391	0.455	3.155	0.112	0.490	156	594	189	192	-1.555	48	141	55	137	0
2	15	18	"iYMR296C"	"iYMR296C"	10120	18150	130	462	490	310	103	135	102	75	61	0	298	287	173	82	112	94	65	54	0	1.662	1.888	1.897	1.796	2.060	1.894	0.759	120	527	575	592	0.733	359	216	387	205	0
2	16	18	"iYNL048W"	"iYNL048W"	10340	18130	140	224	228	94	101	119	74	71	39	0	158	157	65	82	97	58	60	23	0	1.618	1.693	1.610	1.598	2.352	1.662	0.448	156	619	199	202	0.695	123	76	127	75	0
2	17	18	"iYNL043C"	"iYNL043C"	10520	18120	130	496	475	216	104	121	67	85	79	0	383	362	183	89	102	51	79	76	0	1.333	1.359	1.331	1.461	2.053	1.330	0.798	120	517	686	644	0.415	392	294	371	273	0
2	18	18	"iYNL040W"	"iYNL040W"	10720	18120	120	153	157	54	104	124	129	8	0	0	219	220	99	84	100	71	71	46	0	0.363	0.390	0.427	0.440	3.169	0.608	0.282	120	508	184	189	-1.462	49	135	53	136	0
2	19	18	"iYNL027W"	"iYNL027W"	10920	18130	140	214	211	95	97	102	36	73	66	0	540	483	266	75	85	42	84	77	0	0.252	0.279	0.281	0.302	2.240	0.266	0.580	156	612	582	522	-1.991	117	465	114	408	0
2	20	18	"iYNL024C"	"iYNL024C"	11120	18130	140	269	261	105	99	103	36	85	78	0	270	262	130	77	88	45	80	69	0	0.881	0.876	0.851	0.891	1.764	0.842	0.639	156	624	363	347	-0.183	170	193	162	185	0
2	21	18	"iYNL020C"	"iYNL020C"	11330	18120	150	131	149	89	96	102	39	45	26	0	223	233	122	80	88	48	74	61	0	0.245	0.346	0.344	0.406	3.798	0.370	0.190	156	863	178	206	-2.031	35	143	53	153	0
2	1	19	"iYNL003C"	"iYNL003C"	7320	18320	160	755	792	495	89	114	96	88	79	0	343	364	195	79	102	117	75	54	0	2.523	2.467	2.433	2.333	1.782	2.515	0.658	208	772	930	988	1.335	666	264	703	285	0
2	2	19	"iYNR001C"	"iYNR001C"	7530	18340	160	992	1016	587	101	141	115	90	85	0	504	513	291	86	124	142	75	62	0	2.132	2.143	2.198	2.265	1.866	2.169	0.861	208	533	1309	1342	1.092	891	418	915	427	0
2	3	19	"iYNR002C"	"iYNR002C"	7730	18330	150	297	284	112	92	111	90	78	60	0	265	257	122	85	99	59	77	65	0	1.139	1.116	1.135	1.202	2.155	1.058	0.611	156	487	385	364	0.188	205	180	192	172	0
2	4	19	"iYNR018W"	"iYNR018W"	7930	18340	160	417	413	222	89	129	395	42	0	0	352	365	200	84	104	104	76	58	0	1.224	1.153	1.127	1.153	1.880	1.189	0.773	208	531	596	605	0.291	328	268	324	281	0
2	5	19	"iYNR022C"	"iYNR022C"	8140	18340	150	239	236	105	89	130	390	1	0	0	157	157	73	82	100	102	33	6	0	2.000	1.960	1.511	1.772	2.201	3.993	0.780	156	539	225	222	1.000	150	75	147	75	-50
2	6	19	"iYNR027W"	"iYNR027W"	8330	18330	140	153	158	64	87	100	66	48	15	0	111	114	48	76	85	52	34	10	0	1.886	1.868	1.465	1.412	3.179	1.717	0.344	156	526	101	109	0.915	66	35	71	38	0
2	7	19	"iYOR064C"	"iYOR064C"	8530	18330	150	355	346	159	88	93	41	83	79	0	196	198	94	74	78	38	78	66	0	2.189	2.081	2.194	2.072	2.023	2.039	0.717	156	511	389	382	1.130	267	122	258	124	0
2	8	19	"iYOR068C"	"iYOR068C"	8720	18350	170	926	956	646	90	98	43	90	87	0	1002	1075	703	75	87	85	89	84	0	0.902	0.866	0.838	0.770	1.808	0.871	0.926	208	525	1763	1866	-0.149	836	927	866	1000	0
2	9	19	"iYOR071C"	"iYOR071C"	8930	18330	140	279	280	150	91	100	40	82	73	0	236	232	118	78	91	89	67	42	0	1.190	1.227	1.166	1.265	2.153	1.262	0.681	156	500	346	343	0.251	188	158	189	154	0
2	10	19	"iYOR086C"	"iYOR086C"	9130	18330	140	1072	1039	588	92	103	62	93	84	0	360	333	167	78	84	36	85	80	0	3.475	3.714	3.821	3.750	1.902	3.819	0.863	156	563	1262	1202	1.797	980	282	947	255	0
2	11	19	"iYOR090C"	"iYOR090C"	9330	18330	140	661	608	341	94	105	62	81	78	0	337	313	169	78	82	30	83	78	0	2.189	2.187	2.234	2.059	2.000	2.243	0.810	156	545	826	749	1.130	567	259	514	235	0
2	12	19	"iYOR094W"	"iYOR094W"	9520	18330	140	397	389	193	93	101	39	86	83	0	234	243	122	77	82	29	86	79	0	1.936	1.783	1.824	1.810	1.923	1.850	0.713	156	484	461	462	0.953	304	157	296	166	0
2	13	19	"iYOR112W"	"iYOR112W"	9720	18320	150	533	484	250	95	106	54	83	80	0	391	348	182	77	86	38	78	76	0	1.395	1.435	1.392	1.392	1.901	1.464	0.839	156	546	752	660	0.480	438	314	389	271	0
2	14	19	"iYOR116C"	"iYOR116C"	9940	18330	140	979	940	523	97	113	69	90	83	0	507	464	249	78	92	73	81	75	0	2.056	2.184	2.248	2.333	1.700	2.223	0.903	156	543	1311	1229	1.040	882	429	843	386	0
2	15	19	"iYOR121C"	"iYOR121C"	10130	18330	150	296	305	170	103	128	90	69	51	0	327	305	169	84	105	84	71	62	0	0.794	0.914	0.830	0.858	1.817	0.912	0.504	156	515	436	423	-0.332	193	243	202	221	-50
2	16	19	"iYOR138C"	"iYOR138C"	10310	18330	140	334	326	150	99	121	84	76	64	0	280	272	131	82	97	58	78	69	0	1.187	1.195	1.220	1.176	2.040	1.247	0.661	156	561	433	417	0.247	235	198	227	190	0
2	17	19	"itG(CCC)O"	"itG(CCC)O"	10530	18330	150	118	122	45	97	121	127	2	0	0	108	114	49	78	95	81	14	2	0	0.700	0.694	0.832	0.735	3.733	1.711	0.140	156	637	51	61	-0.515	21	30	25	36	-50
2	18	19	"iYOR146W"	"iYOR146W"	10720	18330	140	309	296	140	103	122	125	68	33	0	115	115	49	79	97	90	11	0	0	5.722	5.361	4.035	3.871	2.718	2.943	0.413	156	618	242	229	2.517	206	36	193	36	0
2	19	19	"iYPL228W"	"iYPL228W"	10940	18330	150	150	166	71	97	102	40	61	36	0	201	202	97	78	89	57	74	52	0	0.431	0.556	0.519	0.549	2.634	0.611	0.406	156	543	176	193	-1.215	53	123	69	124	0
2	20	19	"iYPL224C"	"iYPL224C"	11120	18330	150	973	854	470	94	101	45	91	85	0	609	526	286	76	92	100	78	73	0	1.649	1.689	1.704	1.778	1.885	1.721	0.891	156	549	1412	1210	0.722	879	533	760	450	0
2	21	19	"iYPL220W"	"iYPL220W"	11340	18330	140	561	506	284	94	106	66	80	76	0	387	349	194	77	93	87	72	67	0	1.506	1.515	1.482	1.511	1.844	1.571	0.819	156	762	777	684	0.591	467	310	412	272	0
2	1	20	"iYPL203W"	"iYPL203W"	7330	18520	160	884	848	567	86	113	106	84	76	0	2108	2211	1502	78	104	227	91	78	0	0.393	0.357	0.336	0.328	1.868	0.342	0.717	208	994	2828	2895	-1.347	798	2030	762	2133	0
2	2	20	"iYPL199C"	"iYPL199C"	7540	18540	150	653	618	329	92	124	103	84	75	0	547	518	314	79	104	81	78	72	0	1.199	1.198	1.128	1.267	2.126	1.153	0.825	156	729	1029	965	0.261	561	468	526	439	-50
2	3	20	"iYPL195W"	"iYPL195W"	7730	18530	150	703	642	348	87	101	78	85	78	0	551	493	268	78	88	50	85	79	0	1.302	1.337	1.346	1.396	1.830	1.343	0.882	156	705	1089	970	0.381	616	473	555	415	0
2	4	20	"itE(UUC)P"	"itE(UUC)P"	7930	18520	150	241	250	110	86	121	354	5	0	0	272	299	462	79	95	94	73	51	0	0.803	0.745	0.903	0.915	2.019	0.313	0.036	156	669	348	384	-0.316	155	193	164	220	0
2	5	20	"iYPL177C-0"	"iYPL177C-0"	8120	18530	150	789	764	445	87	121	337	71	52	0	378	353	189	78	92	89	78	66	0	2.340	2.462	2.388	2.363	1.948	3.168	0.827	156	728	1002	952	1.227	702	300	677	275	0
2	6	20	"iYPL174C"	"iYPL174C"	8330	18530	140	875	772	406	88	101	58	90	83	0	703	594	324	74	81	37	91	83	0	1.251	1.315	1.267	1.387	2.015	1.307	0.876	156	666	1416	1204	0.323	787	629	684	520	0
2	7	20	"iYPL157W"	"iYPL157W"	8520	18540	160	305	357	215	86	91	36	87	77	0	295	332	192	69	74	27	90	83	0	0.969	1.030	0.984	0.980	2.009	1.087	0.811	208	800	445	534	-0.045	219	226	271	263	0
2	8	20	"iYPL153C"	"iYPL153C"	8730	18540	160	646	658	395	87	95	45	92	87	0	271	279	146	75	82	44	83	72	0	2.852	2.799	2.813	2.700	1.820	2.970	0.805	208	764	755	775	1.512	559	196	571	204	0
2	9	20	"iYPL149W"	"iYPL149W"	8930	18520	160	235	262	133	90	99	46	82	65	0	181	186	90	78	86	45	68	52	0	1.408	1.593	1.455	1.567	2.362	1.749	0.511	208	763	248	280	0.493	145	103	172	108	0
2	10	20	"itG(GCC)P2"	"itG(GCC)P2"	9140	18540	150	1176	1079	558	91	100	43	98	94	0	605	536	274	75	81	32	95	87	0	2.047	2.143	2.104	2.136	1.637	2.174	0.879	156	774	1615	1449	1.034	1085	530	988	461	0
2	11	20	"iYPR163C"	"iYPR163C"	9330	18530	140	1220	1153	639	92	102	45	100	94	0	488	459	235	76	104	549	25	0	0	2.738	2.770	2.720	2.797	1.679	0.746	0.085	156	667	1540	1444	1.453	1128	412	1061	383	0
2	12	20	"iYPR167C"	"iYPR167C"	9550	18540	180	802	953	651	97	110	135	85	72	0	740	834	558	77	99	442	61	44	0	1.063	1.131	1.119	1.100	1.890	0.701	0.424	256	1035	1368	1613	0.089	705	663	856	757	0
2	13	20	"iYPR183W"	"iYPR183W"	9730	18530	160	1625	1716	1322	96	108	70	92	83	0	588	585	412	77	93	176	64	55	0	2.992	3.189	3.075	2.953	1.996	3.325	0.926	208	783	2040	2128	1.581	1529	511	1620	508	0
2	14	20	"iYPR187W"	"iYPR187W"	9930	18520	150	400	439	241	92	107	69	84	76	0	295	301	169	77	89	66	76	69	0	1.413	1.549	1.548	1.663	2.087	1.545	0.689	156	701	526	571	0.499	308	218	347	224	0
2	15	20	"iYPR191W"	"iYPR191W"	10120	18530	140	2249	2156	1353	93	111	81	96	91	0	1584	1442	869	78	92	68	94	87	0	1.432	1.512	1.457	1.521	1.726	1.569	0.894	156	688	3662	3427	0.518	2156	1506	2063	1364	0
2	16	20	"YALCdelta2"	"YALCdelta2"	10330	18530	140	571	536	326	96	111	69	78	73	0	680	641	386	80	89	43	88	81	0	0.792	0.784	0.762	0.751	2.202	0.792	0.783	156	730	1075	1001	-0.337	475	600	440	561	0
2	17	20	"YBLWTy2-1B"	"YBLWTy2-1B"	10530	18530	140	4066	4284	3791	98	119	100	98	92	0	2793	2875	2133	78	98	90	98	94	0	1.462	1.497	1.368	1.382	1.740	1.695	0.852	156	732	6683	6983	0.547	3968	2715	4186	2797	0
2	18	20	"YBLWdelta10"	"YBLWdelta10"	10740	18530	140	8472	8340	5894	99	124	112	100	100	0	10174	9940	6606	78	105	112	100	100	0	0.829	0.836	0.800	0.777	1.684	0.854	0.921	156	690	18469	18103	-0.270	8373	10096	8241	9862	0
2	19	20	"YFRWdelta10"	"YFRWdelta10"	10930	18540	160	445	443	244	93	103	60	83	75	0	490	502	309	79	88	67	80	74	0	0.856	0.827	0.829	0.855	2.140	0.753	0.802	208	826	763	773	-0.224	352	411	350	423	0
2	20	20	"YGRCTy1-2A"	"YGRCTy1-2A"	11130	18530	160	17931	15480	10348	92	108	99	100	100	0	22799	18537	12617	79	100	168	100	99	0	0.785	0.834	0.823	0.813	1.570	0.826	0.952	208	804	40559	33846	-0.349	17839	22720	15388	18458	0
2	21	20	"YHLComega1"	"YHLComega1"	11330	18530	140	1268	1086	695	91	114	112	85	76	0	2424	1976	1300	78	113	187	88	76	0	0.502	0.524	0.520	0.496	1.800	0.512	0.916	156	836	3523	2893	-0.995	1177	2346	995	1898	0
3	1	1	"PET112"	"YBL080C"	11720	14850	130	998	960	435	94	106	55	95	89	0	754	707	326	77	90	59	91	88	0	1.335	1.375	1.380	1.441	1.566	1.399	0.887	120	719	1581	1496	0.417	904	677	866	630	0
3	2	1	"YBL111C"	"YBL111C"	11910	14850	140	3101	2802	1680	101	125	89	98	92	0	2924	2477	1372	80	102	76	100	96	0	1.055	1.127	1.102	1.050	1.464	1.165	0.948	156	721	5844	5098	0.077	3000	2844	2701	2397	0
3	3	1	"YBR028C"	"YBR028C"	12110	14850	130	612	586	250	102	117	69	91	85	0	583	530	229	78	89	49	88	86	0	1.010	1.071	1.040	1.188	1.928	1.062	0.840	120	642	1015	936	0.014	510	505	484	452	0
3	4	1	"RHK1"	"YBL082C"	12310	14850	130	860	816	407	104	116	57	93	86	0	850	846	439	78	98	88	90	85	0	0.979	0.927	0.972	0.934	1.536	0.921	0.873	120	659	1528	1480	-0.030	756	772	712	768	0
3	5	1	"YBL113C"	"YBL113C"	12500	14850	140	2864	2423	1332	105	114	50	98	93	0	5472	4569	2549	78	94	80	100	99	0	0.511	0.516	0.504	0.489	1.446	0.515	0.952	156	802	8153	6809	-0.967	2759	5394	2318	4491	0
3	6	1	"YBR030W"	"YBR030W"	12700	14850	130	356	339	126	108	111	31	87	85	0	346	315	137	80	83	28	86	84	0	0.932	0.983	0.969	0.999	1.551	0.969	0.791	120	676	514	466	-0.101	248	266	231	235	0
3	7	1	"CDC27"	"YBL084C"	12900	14850	130	394	449	257	112	159	958	3	0	0	630	594	302	79	115	644	33	0	0	0.512	0.654	0.602	0.633	1.637	1.444	0.944	120	716	833	852	-0.966	282	551	337	515	0
3	8	1	"RER2"	"YBR002C"	13100	14850	130	676	636	271	115	166	974	0	0	0	542	529	239	80	116	654	20	0	0	1.214	1.160	1.170	1.164	1.460	1.514	0.984	120	694	1023	970	0.280	561	462	521	449	0
3	9	1	"YBR032W"	"YBR032W"	13310	14840	130	672	590	285	118	122	36	90	83	0	308	279	140	77	99	257	43	0	0	2.398	2.337	2.332	2.251	1.626	1.028	0.171	120	685	785	674	1.262	554	231	472	202	0
3	10	1	"YBL086C"	"YBL086C"	13500	14840	120	356	353	167	122	128	36	84	77	0	176	191	93	78	101	272	5	0	0	2.388	2.044	2.015	2.036	2.291	2.117	0.703	120	598	332	344	1.256	234	98	231	113	0
3	11	1	"YBR004C"	"YBR004C"	13690	14840	130	385	366	149	120	126	37	86	82	0	980	845	425	79	83	34	94	90	0	0.294	0.321	0.323	0.340	1.947	0.312	0.819	120	687	1166	1012	-1.766	265	901	246	766	0
3	12	1	"HMT1"	"YBR034C"	13900	14840	130	663	649	307	122	132	72	93	84	0	1460	1337	673	82	93	59	99	92	0	0.393	0.420	0.416	0.426	1.461	0.416	0.898	120	700	1919	1782	-1.349	541	1378	527	1255	0
3	13	1	"YCL044C"	"YCL044C"	14110	14850	150	137	158	71	121	133	153	7	1	0	115	170	144	83	106	286	11	1	0	0.500	0.425	0.545	0.526	3.209	0.376	0.376	156	830	48	124	-1.000	16	32	37	87	-50
3	14	1	"YCLX03C"	"YCLX03C"	14290	14840	130	496	472	214	121	132	169	73	59	0	995	860	447	81	103	320	75	60	0	0.410	0.451	0.463	0.461	1.811	0.480	0.916	120	648	1289	1130	-1.285	375	914	351	779	0
3	15	1	"YCR022C"	"YCR022C"	14500	14840	130	990	874	431	117	123	51	91	86	0	1197	1054	551	80	87	41	89	88	0	0.782	0.777	0.793	0.783	1.658	0.785	0.918	120	647	1990	1731	-0.356	873	1117	757	974	0
3	16	1	"YCL046W"	"YCL046W"	14640	14820	100	161	182	102	120	125	40	50	25	0	174	200	122	83	92	51	71	45	0	0.451	0.530	0.553	0.498	2.918	0.601	0.537	80	414	132	179	-1.150	41	91	62	117	0
3	17	1	"YCLX05C"	"YCLX05C"	14900	14840	130	1046	916	418	121	127	42	95	91	0	777	695	331	83	90	42	91	88	0	1.333	1.299	1.323	1.318	1.721	1.304	0.910	120	746	1619	1407	0.415	925	694	795	612	0
3	18	1	"YCR024C"	"YCR024C"	15090	14830	150	869	852	485	124	130	41	91	89	0	724	696	403	82	89	37	91	86	0	1.160	1.186	1.165	1.224	1.818	1.200	0.923	156	840	1387	1342	0.215	745	642	728	614	0
3	19	1	"YCL048W"	"YCL048W"	15310	14850	150	130	139	50	126	134	45	17	3	0	86	94	44	81	88	39	14	7	0	0.800	1.000	1.139	1.347	4.372	1.980	0.062	156	801	9	26	-0.322	4	5	13	13	-50
3	20	1	"YCLX07W"	"YCLX07W"	15500	14860	140	788	686	383	131	139	57	86	80	0	758	692	433	80	89	45	87	82	0	0.969	0.907	0.909	0.892	1.745	0.890	0.919	156	655	1335	1167	-0.045	657	678	555	612	0
3	21	1	"YCR025C"	"YCR025C"	15700	14840	140	660	617	361	123	133	60	92	82	0	331	305	149	79	87	40	85	78	0	2.131	2.186	2.144	2.262	1.644	2.460	0.800	156	849	789	720	1.091	537	252	494	226	0
3	1	2	"APA1"	"YCL050C"	11710	15050	150	144	231	273	98	110	55	47	29	0	116	168	139	78	87	44	48	30	0	1.211	1.478	1.161	1.122	3.002	1.985	0.631	156	790	84	223	0.276	46	38	133	90	-50
3	2	2	"YCLX09W"	"YCLX09W"	11900	15040	130	2104	1744	924	106	140	118	87	84	0	1456	1207	644	81	106	84	86	83	0	1.453	1.455	1.453	1.427	1.578	1.461	0.937	120	500	3373	2764	0.539	1998	1375	1638	1126	0
3	3	2	"RSG1"	"YCR027C"	12090	15040	140	1611	1306	713	108	143	120	89	85	0	986	829	450	82	110	90	86	80	0	1.663	1.604	1.561	1.638	1.620	1.644	0.918	156	608	2407	1945	0.733	1503	904	1198	747	0
3	4	2	"YDL211C"	"YDL211C"	12300	15050	120	237	280	151	105	118	68	76	48	0	164	203	124	77	89	54	65	40	0	1.517	1.389	1.497	1.370	1.957	1.335	0.667	120	546	219	301	0.601	132	87	175	126	0
3	5	2	"AAD4"	"YDL243C"	12500	15050	100	120	126	38	103	107	32	36	12	0	115	114	48	75	77	24	60	42	0	0.425	0.590	0.829	0.711	2.841	0.008	0.033	80	452	57	62	-1.234	17	40	23	39	0
3	6	2	"LUV1"	"YDR027C"	12700	15050	130	585	521	211	107	111	31	94	91	0	616	559	247	74	78	31	93	90	0	0.882	0.854	0.876	0.863	1.568	0.849	0.863	120	653	1020	899	-0.181	478	542	414	485	0
3	7	2	"YDL213C"	"YDL213C"	12910	15050	110	319	355	217	108	116	51	76	68	0	256	265	171	77	83	42	71	66	0	1.179	1.314	1.335	1.436	2.647	1.303	0.783	80	497	390	435	0.237	211	179	247	188	0
3	8	2	"HXT15"	"YDL245C"	13100	15040	120	3144	2947	1565	110	119	76	100	99	0	2596	2332	1260	78	84	39	100	100	0	1.205	1.259	1.219	1.274	1.468	1.266	0.944	120	515	5552	5091	0.269	3034	2518	2837	2254	0
3	9	2	"YDR029W"	"YDR029W"	13300	15040	120	434	400	154	113	123	60	87	80	0	333	306	125	78	98	202	65	1	0	1.259	1.259	1.242	1.178	1.738	0.390	0.186	120	546	576	515	0.332	321	255	287	228	0
3	10	2	"GDH2"	"YDL215C"	13500	15050	130	346	355	166	121	129	55	83	74	0	246	233	113	78	92	174	49	3	0	1.339	1.510	1.433	1.514	2.019	0.315	0.121	120	658	393	389	0.421	225	168	234	155	0
3	11	2	"YDL247W"	"YDL247W"	13720	15040	120	233	240	104	120	127	68	65	37	0	169	178	103	78	98	253	6	0	0	1.242	1.200	1.038	1.242	2.396	0.058	0.034	120	560	204	220	0.312	113	91	120	100	0
3	12	2	"YDR031W"	"YDR031W"	13910	15040	120	316	319	175	118	129	101	63	47	0	185	192	112	79	90	92	55	28	0	1.868	1.779	1.568	1.479	2.220	1.771	0.733	120	577	304	314	0.901	198	106	201	113	0
3	13	2	"TIM22"	"YDL217C"	14110	15030	110	343	416	284	118	121	36	82	72	0	339	402	327	81	84	28	78	67	0	0.872	0.928	0.918	1.075	2.129	0.455	0.370	80	468	483	619	-0.197	225	258	298	321	0
3	14	2	"NTH1"	"YDR001C"	14310	15040	120	187	207	99	116	121	53	60	27	0	253	263	143	80	82	28	82	79	0	0.410	0.497	0.451	0.538	2.701	0.671	0.433	120	563	244	274	-1.285	71	173	91	183	0
3	15	2	"MRH1"	"YDR033W"	14490	15040	130	382	407	219	113	119	59	80	71	0	580	601	387	80	82	28	91	87	0	0.538	0.564	0.544	0.580	1.826	0.563	0.804	120	613	769	815	-0.894	269	500	294	521	0
3	16	2	"YDR346C"	"YDR346C"	14710	15040	140	471	562	333	111	117	43	96	92	0	461	499	262	79	84	29	100	98	0	0.942	1.074	1.039	0.988	1.640	1.172	0.840	156	784	742	871	-0.086	360	382	451	420	0
3	17	2	"LSM6"	"YDR378C"	14910	15050	130	686	630	229	119	124	38	94	90	0	375	341	135	80	86	30	90	90	0	1.922	1.958	1.836	1.989	1.522	1.963	0.821	120	574	862	772	0.943	567	295	511	261	0
3	18	2	"STE14"	"YDR410C"	15110	15040	150	1021	888	464	120	126	39	96	93	0	1118	1011	547	82	88	31	98	92	0	0.870	0.827	0.805	0.802	1.644	0.846	0.908	156	733	1937	1697	-0.201	901	1036	768	929	0
3	19	2	"YDR348C"	"YDR348C"	15300	15020	90	201	209	82	120	124	44	65	46	0	180	174	75	82	89	37	73	55	0	0.827	0.967	0.920	0.820	2.764	1.175	0.374	52	336	179	181	-0.275	81	98	89	92	0
3	20	2	"YDR380W"	"YDR380W"	15500	15040	150	1238	1104	614	125	135	59	92	85	0	566	547	305	82	91	46	87	80	0	2.300	2.105	2.128	2.134	1.831	2.179	0.880	156	651	1597	1444	1.201	1113	484	979	465	0
3	21	2	"YDR412W"	"YDR412W"	15710	15040	140	1143	1009	506	123	131	48	96	93	0	908	861	440	79	85	35	97	94	0	1.230	1.133	1.121	1.149	1.762	1.159	0.895	156	769	1849	1668	0.299	1020	829	886	782	0
3	1	3	"TCM10"	"YDR350C"	11720	15250	140	1399	1203	587	96	109	55	97	93	0	744	668	310	76	86	43	96	92	0	1.951	1.870	1.864	1.847	1.534	1.946	0.906	156	724	1971	1699	0.964	1303	668	1107	592	0
3	2	3	"RPP2B"	"YDR382W"	11910	15250	140	407	386	166	99	119	84	83	72	0	313	287	127	78	91	60	83	73	0	1.311	1.373	1.354	1.335	1.889	1.405	0.778	156	658	543	496	0.390	308	235	287	209	0
3	3	3	"ERD1"	"YDR414C"	12140	15240	140	1324	1220	693	102	114	66	94	93	0	796	735	390	78	89	54	96	90	0	1.702	1.702	1.674	1.617	1.695	1.774	0.914	156	568	1940	1775	0.767	1222	718	1118	657	0
3	4	3	"YDR352W"	"YDR352W"	12310	15250	150	1348	1241	707	104	116	65	94	84	0	1428	1263	708	77	89	53	98	92	0	0.921	0.959	0.940	0.914	1.441	0.982	0.937	156	595	2595	2323	-0.119	1244	1351	1137	1186	0
3	5	3	"YDR384C"	"YDR384C"	12500	15250	130	1296	1183	557	105	108	30	96	94	0	852	756	351	74	78	25	99	94	0	1.531	1.581	1.584	1.514	1.655	1.635	0.919	120	610	1969	1760	0.614	1191	778	1078	682	0
3	6	3	"SYF1"	"YDR416W"	12720	15250	140	1132	1220	717	107	111	34	98	96	0	900	911	522	75	80	37	100	96	0	1.242	1.331	1.326	1.293	1.413	1.361	0.939	156	666	1850	1949	0.313	1025	825	1113	836	0
3	7	3	"SHC1"	"YER096W"	12910	15250	140	1399	1233	590	107	119	66	96	93	0	706	636	284	78	86	49	96	91	0	2.057	2.018	2.040	1.911	1.714	2.074	0.928	156	630	1920	1684	1.041	1292	628	1126	558	0
3	8	3	"LCP5"	"YER127W"	13130	15240	160	1998	1830	972	108	117	62	99	97	0	1402	1300	612	79	87	66	98	96	0	1.429	1.410	1.366	1.334	1.400	1.477	0.940	208	698	3213	2943	0.515	1890	1323	1722	1221	0
3	9	3	"BUR6"	"YER159C"	13310	15250	150	2010	1765	803	110	119	60	98	97	0	718	663	292	79	86	67	94	91	0	2.973	2.834	2.884	2.829	1.474	2.897	0.883	156	618	2539	2239	1.572	1900	639	1655	584	0
3	10	3	"UBP9"	"YER098W"	13510	15260	140	1157	1386	873	117	124	57	100	98	0	1141	1289	734	78	83	33	100	100	0	0.978	1.048	0.978	0.970	1.479	1.095	0.936	156	680	2103	2480	-0.032	1040	1063	1269	1211	0
3	11	3	"PAK1"	"YER129W"	13740	15240	140	1026	1231	836	118	132	122	91	81	0	1433	1714	1178	78	101	243	87	81	0	0.670	0.680	0.654	0.649	1.502	0.663	0.879	156	678	2263	2749	-0.578	908	1355	1113	1636	0
3	12	3	"SPT2"	"YER161C"	13940	15260	150	4653	3896	1906	118	132	125	100	99	0	3532	2962	1364	79	91	95	100	99	0	1.313	1.310	1.304	1.277	1.376	1.346	0.959	156	632	7988	6661	0.393	4535	3453	3778	2883	0
3	13	3	"UBC6"	"YER100W"	14120	15240	140	1913	1633	741	115	119	32	100	99	0	1811	1543	657	78	81	25	100	100	0	1.038	1.036	1.033	1.000	1.391	1.069	0.948	156	677	3531	2983	0.053	1798	1733	1518	1465	0
3	14	3	"RPS26B"	"YER131W"	14320	15250	130	1586	1423	613	114	119	39	97	95	0	1385	1259	533	79	81	26	100	100	0	1.127	1.109	1.076	1.018	1.517	1.156	0.903	120	610	2778	2489	0.173	1472	1306	1309	1180	0
3	15	3	"YER163C"	"YER163C"	14520	15250	130	2013	1715	704	113	154	939	82	52	0	616	558	225	79	82	28	95	92	0	3.538	3.344	3.387	3.446	1.515	3.434	0.920	120	645	2437	2081	1.823	1900	537	1602	479	0
3	16	3	"RPS8B"	"YER102W"	14730	15260	150	1286	1199	661	114	169	997	58	3	0	623	540	283	80	84	26	91	87	0	2.158	2.359	2.286	2.286	1.625	9.404	0.219	156	659	1715	1545	1.110	1172	543	1085	460	0
3	17	3	"GLC7"	"YER133W"	14910	15250	140	1122	973	485	117	121	34	96	94	0	450	408	190	79	82	25	92	89	0	2.709	2.602	2.588	2.623	1.643	2.698	0.896	156	627	1376	1185	1.438	1005	371	856	329	0
3	18	3	"PAB1"	"YER165W"	15110	15240	130	1182	1036	449	117	122	37	96	92	0	573	524	233	79	82	26	93	89	0	2.156	2.065	2.005	2.074	1.482	2.100	0.908	120	607	1559	1364	1.108	1065	494	919	445	0
3	19	3	"CDC43"	"YGL155W"	15330	15250	140	1554	1373	700	118	123	40	98	97	0	1387	1234	633	82	86	32	100	98	0	1.100	1.089	1.063	1.042	1.575	1.097	0.938	156	735	2741	2407	0.138	1436	1305	1255	1152	0
3	20	3	"COX4"	"YGL187C"	15510	15250	130	864	789	355	121	126	37	91	86	0	454	417	202	80	82	25	86	84	0	1.987	1.982	1.933	1.950	1.714	1.983	0.891	120	537	1117	1005	0.990	743	374	668	337	0
3	21	3	"YGL219C"	"YGL219C"	15710	15260	140	1663	1478	871	121	126	44	96	92	0	760	700	407	80	83	28	94	89	0	2.268	2.189	2.177	2.177	1.595	2.216	0.935	156	743	2222	1977	1.181	1542	680	1357	620	0
3	1	4	"YGL157W"	"YGL157W"	11710	15460	150	1430	1241	711	91	99	90	92	91	0	526	506	254	72	77	65	90	83	0	2.949	2.650	2.600	2.521	1.724	2.794	0.899	156	831	1793	1584	1.560	1339	454	1150	434	0
3	2	4	"RPS26A"	"YGL189C"	11930	15450	130	1474	1278	558	99	102	29	96	95	0	1294	1095	475	72	75	24	97	97	0	1.125	1.152	1.169	1.094	1.673	1.186	0.928	120	588	2597	2202	0.170	1375	1222	1179	1023	0
3	3	4	"NIF3"	"YGL221C"	12130	15440	150	1674	1447	778	100	108	52	99	97	0	729	665	303	76	84	83	92	88	0	2.410	2.287	2.299	2.204	1.553	2.448	0.848	156	639	2227	1936	1.269	1574	653	1347	589	0
3	4	4	"YGL159W"	"YGL159W"	12330	15460	140	806	860	567	105	112	55	89	84	0	481	466	280	75	86	87	78	66	0	1.727	1.931	1.915	1.784	1.931	1.975	0.765	156	572	1107	1146	0.788	701	406	755	391	0
3	5	4	"COX13"	"YGL191W"	12520	15450	130	802	742	290	106	109	34	95	92	0	1164	1032	432	74	80	27	98	95	0	0.639	0.664	0.637	0.681	1.688	0.667	0.906	120	577	1786	1594	-0.647	696	1090	636	958	0
3	6	4	"YGL223C"	"YGL223C"	12720	15450	130	2355	2042	867	107	112	40	100	97	0	1808	1546	665	77	83	34	99	98	0	1.299	1.317	1.328	1.348	1.430	1.338	0.941	120	595	3979	3404	0.377	2248	1731	1935	1469	0
3	7	4	"YGL161C"	"YGL161C"	12920	15440	130	1708	1482	819	108	116	55	98	89	0	747	662	344	79	104	372	69	40	0	2.395	2.357	2.321	2.320	1.600	1.912	0.338	120	592	2268	1957	1.260	1600	668	1374	583	0
3	8	4	"YGL193C"	"YGL193C"	13110	15450	120	592	534	234	108	113	51	89	83	0	321	299	134	76	102	389	9	0	0	1.976	1.910	1.872	1.853	1.967	1.961	0.836	120	539	729	649	0.982	484	245	426	223	0
3	9	4	"GOG5"	"YGL225W"	13320	15450	130	2338	2071	799	108	110	30	100	99	0	2231	1963	791	78	83	46	100	99	0	1.036	1.041	1.046	1.034	1.305	1.035	0.952	120	620	4383	3848	0.051	2230	2153	1963	1885	0
3	10	4	"RNH70"	"YGR276C"	13520	15450	120	1584	1351	571	116	119	34	97	95	0	898	770	315	79	87	54	93	89	0	1.792	1.787	1.854	1.774	1.730	0.255	0.089	120	536	2287	1926	0.842	1468	819	1235	691	0
3	11	4	"YHL012W"	"YHL012W"	13740	15450	130	1363	1219	496	120	126	47	96	91	0	2506	2159	937	77	86	42	100	99	0	0.512	0.528	0.521	0.502	1.461	0.519	0.944	120	556	3672	3181	-0.967	1243	2429	1099	2082	0
3	12	4	"YHL044W"	"YHL044W"	13910	15450	130	1751	1492	690	122	130	56	93	89	0	1123	990	458	79	87	41	96	90	0	1.560	1.504	1.511	1.451	1.647	1.536	0.939	120	509	2673	2281	0.642	1629	1044	1370	911	0
3	13	4	"YGR278W"	"YGR278W"	14110	15450	130	2434	2076	878	116	130	62	97	94	0	1202	1075	442	82	100	143	90	85	0	2.070	1.974	1.980	1.875	1.627	2.013	0.937	120	611	3438	2953	1.049	2318	1120	1960	993	0
3	14	4	"YLF2"	"YHL014C"	14320	15450	130	1586	1382	586	114	121	43	98	93	0	2040	1767	814	79	90	55	100	95	0	0.751	0.751	0.747	0.742	1.459	0.722	0.889	120	660	3433	2956	-0.414	1472	1961	1268	1688	0
3	15	4	"YHL046C"	"YHL046C"	14530	15460	130	5635	4811	2043	116	176	1033	90	85	0	4834	4214	1839	82	88	39	100	100	0	1.161	1.136	1.122	1.106	1.401	1.128	0.954	120	614	10271	8827	0.216	5519	4752	4695	4132	0
3	16	4	"YGR280C"	"YGR280C"	14720	15450	130	4421	3916	1852	118	185	1079	85	80	0	1421	1256	569	84	87	29	96	94	0	3.218	3.241	3.205	3.377	1.563	4.515	0.668	120	563	5640	4970	1.686	4303	1337	3798	1172	0
3	17	4	"DUR3"	"YHL016C"	14920	15460	130	2057	1763	784	123	130	43	97	95	0	3331	2872	1337	83	87	29	100	100	0	0.595	0.588	0.581	0.560	1.452	0.580	0.940	120	597	5182	4429	-0.748	1934	3248	1640	2789	0
3	18	4	"COS8"	"YHL048W"	15120	15450	130	2025	1703	772	119	126	48	99	96	0	1856	1570	723	80	85	33	100	100	0	1.073	1.063	1.061	1.038	1.470	1.064	0.934	120	659	3682	3074	0.102	1906	1776	1584	1490	0
3	19	4	"BGL2"	"YGR282C"	15340	15450	130	1126	954	445	117	127	63	91	84	0	2100	1706	854	82	92	50	96	90	0	0.500	0.515	0.516	0.508	1.589	0.512	0.933	120	591	3027	2461	-1.000	1009	2018	837	1624	0
3	20	4	"YHL018W"	"YHL018W"	15520	15450	130	1480	1273	595	117	131	95	88	86	0	1020	877	433	82	92	58	88	85	0	1.453	1.454	1.418	1.487	1.705	1.705	0.823	120	595	2301	1951	0.539	1363	938	1156	795	0
3	21	4	"YHL050C"	"YHL050C"	15740	15440	150	8965	8860	5899	117	131	98	100	100	0	8267	8445	5323	78	85	46	100	100	0	1.080	1.045	0.962	0.954	1.390	1.069	0.956	156	855	17037	17110	0.112	8848	8189	8743	8367	0
3	1	5	"YIL086C"	"YIL086C"	11720	15650	150	105	118	47	92	100	90	10	1	0	90	101	48	71	77	65	18	5	0	0.684	0.867	0.900	0.864	2.932	1.426	0.690	156	836	32	56	-0.547	13	19	26	30	-50
3	2	5	"RHO3"	"YIL118W"	11930	15650	120	885	808	418	97	100	30	94	90	0	570	508	252	71	75	25	93	90	0	1.579	1.627	1.625	1.596	1.748	1.708	0.870	120	473	1287	1148	0.659	788	499	711	437	0
3	3	5	"DNA43"	"YIL150C"	12100	15660	140	792	1168	799	98	104	47	99	99	0	715	903	520	72	81	81	98	93	0	1.079	1.288	1.240	1.161	1.536	1.401	0.875	156	630	1337	1901	0.110	694	643	1070	831	0
3	4	5	"YIL088C"	"YIL088C"	12320	15640	130	1875	1879	1041	104	113	60	99	97	0	1541	1565	778	75	86	87	99	94	0	1.208	1.191	1.156	1.113	1.458	1.254	0.928	120	589	3237	3265	0.273	1771	1466	1775	1490	0
3	5	5	"YIL120W"	"YIL120W"	12510	15660	140	1377	1273	697	105	110	44	99	97	0	1636	1633	822	75	83	49	100	99	0	0.815	0.750	0.718	0.696	1.445	0.773	0.926	156	683	2833	2726	-0.295	1272	1561	1168	1558	0
3	6	5	"YIL152W"	"YIL152W"	12720	15650	130	921	841	380	102	108	42	96	91	0	1377	1270	569	75	81	45	100	99	0	0.629	0.618	0.592	0.573	1.591	0.617	0.902	120	621	2121	1934	-0.669	819	1302	739	1195	0
3	7	5	"YIL090W"	"YIL090W"	12920	15660	130	1925	1760	774	103	110	44	100	99	0	1466	1343	615	75	108	424	86	73	0	1.310	1.307	1.275	1.307	1.458	1.239	0.788	120	641	3213	2925	0.389	1822	1391	1657	1268	0
3	8	5	"YIL122W"	"YIL122W"	13130	15650	120	1142	1045	621	105	109	35	91	86	0	865	810	501	77	106	340	69	59	0	1.316	1.282	1.302	1.372	1.772	1.134	0.655	120	527	1825	1673	0.396	1037	788	940	733	0
3	9	5	"IMP2'"	"YIL154C"	13320	15660	120	355	365	138	108	118	61	89	83	0	256	245	101	79	101	230	25	0	0	1.395	1.548	1.601	1.450	2.000	0.260	0.093	120	542	424	423	0.481	247	177	257	166	0
3	10	5	"YIL092W"	"YIL092W"	13520	15650	150	1842	1680	572	115	128	70	96	96	0	1450	1318	466	78	93	72	98	94	0	1.259	1.262	1.246	1.236	1.404	1.270	0.934	156	746	3099	2805	0.332	1727	1372	1565	1240	0
3	11	5	"AYR1"	"YIL124W"	13740	15640	150	927	798	335	118	125	38	97	96	0	861	785	331	77	85	38	98	95	0	1.032	0.960	0.938	0.934	1.566	0.984	0.914	156	641	1593	1388	0.045	809	784	680	708	0
3	12	5	"UBP7"	"YIL156W"	13920	15660	140	1264	1315	722	122	131	50	99	97	0	1814	1909	1077	80	92	136	98	91	0	0.659	0.652	0.646	0.631	1.494	0.643	0.926	156	613	2876	3022	-0.603	1142	1734	1193	1829	0
3	13	5	"BNA1"	"YJR025C"	14130	15650	130	447	514	304	115	124	51	85	75	0	788	815	539	79	93	151	81	68	0	0.468	0.542	0.560	0.538	2.074	0.493	0.781	120	616	1041	1135	-1.095	332	709	399	736	0
3	14	5	"CDC8"	"YJR057W"	14330	15660	130	1283	1095	558	116	120	33	95	91	0	726	643	335	79	88	79	85	79	0	1.804	1.736	1.804	1.897	1.820	1.698	0.844	120	596	1814	1543	0.851	1167	647	979	564	0
3	15	5	"GRR1"	"YJR090C"	14520	15650	130	398	390	150	116	121	39	88	84	0	394	372	157	82	95	142	79	58	0	0.904	0.945	0.965	0.933	1.869	0.983	0.765	120	584	594	564	-0.146	282	312	274	290	0
3	16	5	"YJR027W"	"YJR027W"	14730	15650	130	386	368	154	120	125	42	88	80	0	455	413	188	82	96	146	78	62	0	0.713	0.749	0.787	0.780	1.898	0.486	0.429	120	614	639	579	-0.488	266	373	248	331	0
3	17	5	"PTK2"	"YJR059W"	14920	15650	130	642	689	370	119	123	35	96	92	0	574	583	299	83	85	24	97	95	0	1.065	1.140	1.137	1.103	1.650	1.195	0.876	120	596	1014	1070	0.091	523	491	570	500	0
3	18	5	"BUD4"	"YJR092W"	15120	15650	120	174	187	65	117	124	59	46	21	0	183	190	93	83	86	28	80	69	0	0.570	0.654	0.636	0.629	2.449	0.683	0.433	120	571	157	177	-0.811	57	100	70	107	0
3	19	5	"YJR029W"	"YJR029W"	15320	15650	130	1458	1312	670	113	121	65	90	88	0	1610	1495	758	80	88	41	99	96	0	0.879	0.847	0.834	0.748	1.835	0.850	0.923	120	659	2875	2614	-0.186	1345	1530	1199	1415	0
3	20	5	"YJR061W"	"YJR061W"	15550	15650	120	189	182	56	112	123	94	38	0	0	186	189	80	81	90	69	68	37	0	0.733	0.648	0.634	0.694	2.891	1.270	0.442	120	596	182	178	-0.447	77	105	70	108	0
3	21	5	"IME1"	"YJR094C"	15720	15650	130	467	474	211	115	206	1425	0	0	0	377	380	158	82	151	1350	0	0	0	1.193	1.205	1.151	1.212	1.806	1.058	0.932	120	662	647	657	0.255	352	295	359	298	0
3	1	6	"GEA1"	"YJR031C"	11740	15860	130	453	473	371	89	93	35	92	86	0	349	372	284	72	75	31	87	82	0	1.314	1.280	1.238	1.331	2.184	1.268	0.844	120	640	641	684	0.394	364	277	384	300	0
3	2	6	"RPA12"	"YJR063W"	11920	15850	140	477	520	315	91	97	39	90	85	0	207	225	128	69	75	33	82	73	0	2.797	2.750	2.890	2.768	2.071	2.588	0.469	156	633	524	585	1.484	386	138	429	156	0
3	3	6	"SFC1"	"YJR095W"	12140	15850	120	361	380	201	95	100	39	85	81	0	317	329	180	72	76	27	85	81	0	1.086	1.109	1.206	1.158	1.799	1.130	0.837	120	579	511	542	0.119	266	245	285	257	0
3	4	6	"YKR020W"	"YKR020W"	12340	15860	110	618	652	403	98	105	41	88	81	0	262	264	153	75	79	32	76	71	0	2.781	2.931	2.781	3.013	1.700	2.906	0.838	80	549	707	743	1.475	520	187	554	189	0
3	5	6	"MRS4"	"YKR052C"	12540	15850	100	237	282	163	100	105	43	72	65	0	365	471	335	74	152	1442	0	0	0	0.471	0.458	0.479	0.445	2.059	0.436	0.764	80	452	428	579	-1.087	137	291	182	397	0
3	6	6	"HBS1"	"YKR084C"	12740	15840	110	619	610	341	100	117	103	80	72	0	800	718	444	72	105	288	68	57	0	0.713	0.789	0.802	0.824	1.826	0.768	0.883	80	501	1247	1156	-0.488	519	728	510	646	0
3	7	6	"YKR022C"	"YKR022C"	12940	15850	120	716	782	518	100	109	58	92	83	0	885	1103	760	74	98	261	83	62	0	0.760	0.663	0.635	0.573	2.044	0.577	0.756	120	556	1427	1711	-0.397	616	811	682	1029	0
3	8	6	"DYN1"	"YKR054C"	13120	15840	150	119	131	51	101	107	35	35	17	0	97	278	1619	75	79	25	46	30	0	0.818	0.148	0.875	0.785	3.743	0.002	0.001	156	699	40	233	-0.290	18	22	30	203	-50
3	9	6	"PRP16"	"YKR086W"	13340	15860	120	321	324	169	106	113	45	82	69	0	321	318	177	76	81	31	86	76	0	0.878	0.901	0.905	1.008	2.252	0.937	0.755	120	582	460	460	-0.188	215	245	218	242	0
3	10	6	"DBP7"	"YKR024C"	13540	15840	100	166	204	164	113	128	77	38	13	0	232	312	298	75	90	70	70	57	0	0.338	0.384	0.398	0.373	2.396	0.526	0.751	80	451	210	328	-1.567	53	157	91	237	0
3	11	6	"RNC1"	"YKR056W"	13740	15850	130	379	393	194	113	117	33	88	85	0	205	206	94	73	81	88	66	29	0	2.015	2.105	1.955	2.089	1.846	2.359	0.673	120	606	398	413	1.011	266	132	280	133	0
3	12	6	"YKR088C"	"YKR088C"	13930	15850	120	244	259	116	118	123	40	80	59	0	202	223	122	76	79	27	80	72	0	1.000	0.959	0.914	0.976	2.192	0.970	0.676	120	538	252	288	0.000	126	126	141	147	0
3	13	6	"GCN3"	"YKR026C"	14150	15850	130	1595	1341	668	121	125	42	95	90	0	517	442	219	78	84	73	84	77	0	3.358	3.352	3.308	3.528	1.673	3.270	0.950	120	627	1913	1584	1.747	1474	439	1220	364	0
3	14	6	"GLG1"	"YKR058W"	14340	15850	130	866	803	351	121	126	42	93	90	0	688	601	267	78	85	75	90	85	0	1.221	1.304	1.268	1.300	1.479	1.317	0.893	120	583	1355	1205	0.288	745	610	682	523	0
3	15	6	"YKR090W"	"YKR090W"	14540	15840	120	243	301	182	117	122	39	70	60	0	210	220	149	79	93	152	41	16	0	0.962	1.305	1.213	1.231	2.553	1.376	0.596	120	560	257	325	-0.056	126	131	184	141	0
3	16	6	"YLR231C"	"YLR231C"	14740	15850	130	1514	1342	558	119	122	37	99	95	0	678	609	261	79	91	145	85	79	0	2.329	2.308	2.228	2.315	1.480	2.344	0.876	120	615	1994	1753	1.220	1395	599	1223	530	0
3	17	6	"RED1"	"YLR263W"	14930	15860	130	998	944	467	118	120	31	98	94	0	599	615	596	79	81	24	92	90	0	1.692	1.541	1.757	1.694	1.578	1.196	0.517	120	579	1400	1362	0.759	880	520	826	536	0
3	18	6	"YLR294C"	"YLR294C"	15130	15860	120	528	483	212	113	118	39	89	85	0	305	286	131	81	84	26	84	80	0	1.853	1.805	1.784	1.809	1.783	1.822	0.794	120	554	639	575	0.890	415	224	370	205	0
3	19	6	"EST1"	"YLR233C"	15330	15850	130	1274	1117	480	111	118	59	95	90	0	709	638	285	80	87	64	90	87	0	1.849	1.803	1.754	1.841	1.642	1.830	0.906	120	679	1792	1564	0.887	1163	629	1006	558	0
3	20	6	"YLR265C"	"YLR265C"	15550	15870	110	864	753	352	112	116	46	92	88	0	1351	1187	571	79	89	75	92	91	0	0.591	0.579	0.581	0.574	1.622	0.562	0.888	80	517	2024	1749	-0.758	752	1272	641	1108	0
3	21	6	"YLR296W"	"YLR296W"	15730	15860	120	285	289	103	113	197	1457	0	0	0	165	164	64	78	147	1382	0	0	0	1.977	2.047	2.010	2.162	2.032	1.057	0.935	120	631	259	262	0.983	172	87	176	86	0
3	1	7	"YLR235C"	"YLR235C"	11740	16060	130	586	557	216	89	100	111	90	85	0	481	449	179	73	81	62	90	87	0	1.218	1.245	1.167	1.250	1.506	1.411	0.714	120	665	905	844	0.285	497	408	468	376	0
3	2	7	"BOP2"	"YLR267W"	11930	16050	130	1429	1246	718	91	106	131	89	83	0	934	836	463	70	78	49	93	87	0	1.549	1.508	1.449	1.451	1.676	1.520	0.923	120	562	2202	1921	0.631	1338	864	1155	766	0
3	3	7	"YHC1"	"YLR298C"	12130	16060	130	1862	1604	676	94	103	64	98	95	0	439	398	162	71	78	43	92	89	0	4.804	4.618	4.550	4.830	1.660	4.696	0.877	120	607	2136	1837	2.264	1768	368	1510	327	0
3	4	7	"THI7"	"YLR237W"	12330	16060	130	3305	2857	1208	93	99	35	100	100	0	2153	1984	816	72	75	25	100	100	0	1.543	1.446	1.416	1.417	1.343	1.458	0.918	120	597	5293	4676	0.626	3212	2081	2764	1912	0
3	5	7	"YLR269C"	"YLR269C"	12540	16050	150	862	778	420	95	101	39	91	86	0	510	440	235	71	124	1162	0	0	0	1.747	1.851	1.820	1.759	2.072	0.043	0.019	156	697	1206	1052	0.805	767	439	683	369	0
3	6	7	"EXG1"	"YLR300W"	12730	16040	150	2097	1746	805	97	119	128	96	92	0	1933	1667	755	74	153	1160	69	14	0	1.076	1.035	1.022	1.012	1.415	1.049	0.933	156	731	3859	3242	0.105	2000	1859	1649	1593	0
3	7	7	"MVP1"	"YMR004W"	12940	16070	100	352	355	187	98	114	126	70	50	0	505	514	296	75	96	101	85	71	0	0.591	0.585	0.579	0.554	1.870	0.569	0.842	80	433	684	696	-0.760	254	430	257	439	0
3	8	7	"IMP2"	"YMR035W"	13130	16050	120	307	317	154	99	104	44	85	72	0	377	373	208	73	77	30	86	83	0	0.684	0.727	0.757	0.765	2.160	0.730	0.758	120	477	512	518	-0.547	208	304	218	300	0
3	9	7	"SOV1"	"YMR066W"	13320	16050	130	293	275	119	102	106	42	80	68	0	361	339	177	76	80	32	85	79	0	0.670	0.658	0.711	0.669	2.573	0.647	0.729	120	525	476	436	-0.577	191	285	173	263	0
3	10	7	"PLB2"	"YMR006C"	13520	16050	130	450	479	281	105	108	29	90	86	0	865	1041	689	75	79	28	100	99	0	0.437	0.387	0.379	0.363	1.804	0.097	0.222	120	634	1135	1340	-1.195	345	790	374	966	0
3	11	7	"MSN2"	"YMR037C"	13730	16050	130	598	585	324	109	114	48	89	81	0	372	379	201	75	82	86	82	70	0	1.646	1.566	1.494	1.586	1.760	1.500	0.623	120	629	786	780	0.719	489	297	476	304	0
3	12	7	"YMR068W"	"YMR068W"	13930	16050	130	420	422	187	118	125	73	83	76	0	245	236	106	76	85	101	69	35	0	1.787	1.900	1.975	2.018	1.780	1.524	0.341	120	624	471	464	0.838	302	169	304	160	0
3	13	7	"PLB1"	"YMR008C"	14130	16050	130	3014	2736	1391	122	129	69	100	98	0	2710	2390	1242	76	83	61	100	100	0	1.098	1.130	1.120	1.088	1.441	1.141	0.936	120	626	5526	4928	0.135	2892	2634	2614	2314	0
3	14	7	"SUB1"	"YMR039C"	14350	16050	130	1951	1836	1050	122	128	47	97	91	0	659	701	394	77	83	30	93	86	0	3.143	2.747	2.678	2.788	1.819	2.761	0.895	120	596	2411	2338	1.652	1829	582	1714	624	0
3	15	7	"MOT3"	"YMR070W"	14530	16050	130	1433	1630	992	123	128	46	99	95	0	946	948	492	79	83	29	97	95	0	1.511	1.734	1.635	1.645	1.516	1.878	0.880	120	638	2177	2376	0.595	1310	867	1507	869	0
3	16	7	"YMR010W"	"YMR010W"	14750	16060	130	1790	1534	669	123	126	43	98	98	0	1326	1147	485	79	82	25	100	99	0	1.337	1.321	1.357	1.284	1.582	1.348	0.921	120	618	2914	2479	0.419	1667	1247	1411	1068	0
3	17	7	"YMR041C"	"YMR041C"	14950	16050	150	1920	1732	667	120	123	41	100	100	0	1157	1037	381	77	81	27	99	98	0	1.667	1.679	1.677	1.699	1.362	1.723	0.941	156	605	2880	2572	0.737	1800	1080	1612	960	0
3	18	7	"ABF2"	"YMR072W"	15130	16050	130	645	584	287	113	123	81	86	82	0	436	393	197	78	82	33	88	82	0	1.486	1.495	1.487	1.591	1.653	1.579	0.842	120	540	890	786	0.571	532	358	471	315	0
3	19	7	"YNL046W"	"YNL046W"	15340	16060	130	1414	1325	675	108	119	78	95	90	0	597	587	295	76	82	33	93	90	0	2.507	2.382	2.374	2.431	1.538	2.388	0.902	120	629	1827	1728	1.326	1306	521	1217	511	0
3	20	7	"TPM1"	"YNL079C"	15540	16060	130	2945	2419	1224	110	117	52	94	88	0	1057	935	480	74	78	30	95	89	0	2.884	2.682	2.621	2.469	1.735	2.696	0.933	120	605	3818	3170	1.528	2835	983	2309	861	0
3	21	7	"CYB5"	"YNL111C"	15740	16060	130	660	626	355	118	143	198	75	61	0	352	351	191	79	89	90	77	65	0	1.985	1.868	1.884	1.850	2.156	1.942	0.797	120	679	815	780	0.989	542	273	508	272	0
3	1	8	"ALG11"	"YNL048W"	11720	16250	130	3092	2685	1289	92	106	113	97	94	0	4036	3376	1598	75	89	72	100	100	0	0.757	0.786	0.780	0.749	1.471	0.779	0.943	120	666	6961	5894	-0.401	3000	3961	2593	3301	0
3	2	8	"YNL081C"	"YNL081C"	11940	16250	140	805	749	377	93	118	140	88	78	0	1092	1014	532	75	94	82	96	89	0	0.700	0.699	0.694	0.689	1.646	0.686	0.870	156	634	1729	1595	-0.514	712	1017	656	939	0
3	3	8	"RPC19"	"YNL113W"	12130	16260	140	1260	1178	696	95	106	74	92	86	0	305	320	186	73	80	41	85	75	0	5.022	4.385	4.377	4.431	1.835	4.388	0.828	156	609	1397	1330	2.328	1165	232	1083	247	0
3	4	8	"YNL050C"	"YNL050C"	12340	16250	150	1607	1392	597	95	101	46	99	96	0	2416	2105	946	75	80	39	100	100	0	0.646	0.639	0.628	0.633	1.350	0.641	0.936	156	646	3853	3327	-0.631	1512	2341	1297	2030	0
3	5	8	"YNL083W"	"YNL083W"	12540	16260	140	1433	1428	777	93	100	45	96	94	0	734	745	389	72	83	119	88	82	0	2.024	1.984	1.907	1.968	1.674	2.044	0.916	156	580	2002	2008	1.017	1340	662	1335	673	0
3	6	8	"YNL115C"	"YNL115C"	12740	16250	140	1925	1608	756	90	104	109	96	90	0	2841	2443	1193	71	87	127	98	94	0	0.662	0.640	0.626	0.619	1.561	0.634	0.947	156	589	4605	3890	-0.594	1835	2770	1518	2372	0
3	7	8	"COX5A"	"YNL052W"	12940	16250	140	702	621	276	95	107	105	89	80	0	289	277	127	74	84	59	83	69	0	2.823	2.591	2.716	2.726	1.919	2.619	0.782	156	602	822	729	1.497	607	215	526	203	0
3	8	8	"MKT1"	"YNL085W"	13150	16230	170	855	1030	668	99	101	40	96	95	0	858	989	579	73	77	31	99	97	0	0.963	1.016	0.948	0.911	1.599	1.081	0.927	208	690	1541	1847	-0.054	756	785	931	916	0
3	9	8	"MLS1"	"YNL117W"	13350	16250	140	1250	1057	561	98	99	26	98	93	0	667	587	319	72	76	25	92	88	0	1.936	1.862	1.902	2.045	1.880	1.885	0.904	156	552	1747	1474	0.953	1152	595	959	515	0
3	10	8	"YOL015W"	"YOL015W"	13540	16250	140	348	352	166	103	105	28	85	81	0	394	378	199	75	79	25	87	84	0	0.768	0.822	0.886	0.853	1.679	0.822	0.804	156	581	564	552	-0.381	245	319	249	303	0
3	11	8	"YOL047C"	"YOL047C"	13730	16250	130	1287	1109	480	114	120	57	90	88	0	1071	920	450	79	84	28	94	92	0	1.182	1.183	1.153	1.240	1.547	1.166	0.901	120	613	2165	1836	0.242	1173	992	995	841	0
3	12	8	"YOL079W"	"YOL079W"	13930	16230	90	256	264	107	123	129	38	78	69	0	197	205	102	82	88	37	69	63	0	1.157	1.146	1.150	1.188	1.891	1.007	0.590	52	386	248	264	0.210	133	115	141	123	0
3	13	8	"YOL017W"	"YOL017W"	14140	16250	140	2307	1926	892	122	130	65	99	96	0	3535	2922	1410	79	87	61	100	100	0	0.632	0.635	0.620	0.611	1.562	0.628	0.942	156	692	5641	4647	-0.661	2185	3456	1804	2843	0
3	14	8	"GSH2"	"YOL049W"	14340	16240	120	462	474	217	122	127	39	91	86	0	653	648	366	78	82	29	95	90	0	0.591	0.618	0.592	0.633	1.790	0.577	0.814	120	558	915	922	-0.758	340	575	352	570	0
3	15	8	"IRA2"	"YOL081W"	14540	16230	80	178	175	48	128	133	46	50	17	0	143	155	69	81	86	29	71	51	0	0.806	0.635	0.640	0.719	2.913	0.792	0.328	52	322	112	121	-0.310	50	62	47	74	0
3	16	8	"YOL019W"	"YOL019W"	14740	16260	140	2518	2127	1017	125	129	46	98	97	0	2257	1933	926	78	84	34	99	98	0	1.098	1.079	1.074	1.050	1.439	1.088	0.948	156	640	4572	3857	0.135	2393	2179	2002	1855	0
3	17	8	"GAL11"	"YOL051W"	14940	16250	140	3712	3331	1593	117	122	48	100	98	0	2274	2038	1032	77	80	28	100	100	0	1.636	1.639	1.626	1.652	1.490	1.637	0.943	156	530	5792	5175	0.710	3595	2197	3214	1961	0
3	18	8	"YOL083W"	"YOL083W"	15140	16250	140	1347	1191	599	109	120	78	94	87	0	962	831	437	76	80	34	96	92	0	1.397	1.433	1.458	1.523	1.655	1.440	0.923	156	599	2124	1837	0.483	1238	886	1082	755	0
3	19	8	"DIS3"	"YOL021C"	15330	16250	130	2633	2329	861	104	114	53	100	100	0	1778	1651	599	75	81	32	100	100	0	1.485	1.412	1.365	1.359	1.393	1.428	0.944	120	543	4232	3801	0.570	2529	1703	2225	1576	0
3	20	8	"YOL053C-A"	"YOL053C-A"	15530	16250	130	469	448	192	106	116	56	85	83	0	317	293	128	75	80	30	85	83	0	1.500	1.569	1.549	1.583	1.922	1.601	0.766	120	595	605	560	0.585	363	242	342	218	0
3	21	8	"YOL085C"	"YOL085C"	15740	16250	130	245	238	80	110	117	70	74	48	0	144	149	55	77	81	35	75	48	0	2.015	1.778	1.871	1.730	2.594	1.907	0.501	120	677	202	200	1.011	135	67	128	72	0
3	1	9	"KIN4"	"YOR233W"	11730	16450	140	321	335	192	93	102	75	80	69	0	561	538	306	75	84	48	91	83	0	0.469	0.523	0.487	0.516	2.111	0.563	0.612	156	749	714	705	-1.092	228	486	242	463	0
3	2	9	"RBL2"	"YOR265W"	11930	16450	130	807	738	298	94	108	105	90	87	0	712	645	284	74	83	46	90	88	0	1.118	1.128	1.127	1.199	1.731	1.125	0.868	120	536	1351	1215	0.160	713	638	644	571	0
3	3	9	"TIM18"	"YOR297C"	12120	16450	130	596	543	272	95	111	105	80	76	0	579	494	249	76	85	45	86	83	0	0.996	1.072	1.040	1.101	1.832	1.096	0.843	120	557	1004	866	-0.006	501	503	448	418	0
3	4	9	"SNR17A"	"YOR235W"	12340	16460	140	598	542	265	93	103	54	87	83	0	420	406	191	77	85	42	89	85	0	1.472	1.365	1.311	1.213	1.726	1.393	0.821	156	599	848	778	0.558	505	343	449	329	0
3	5	9	"YOR267C"	"YOR267C"	12530	16450	130	2792	2655	1201	92	99	48	100	100	0	2052	1983	886	75	89	130	100	99	0	1.366	1.343	1.297	1.284	1.430	1.358	0.920	120	483	4677	4471	0.450	2700	1977	2563	1908	0
3	6	9	"BUD7"	"YOR299W"	12730	16450	140	365	346	176	89	93	30	86	84	0	213	214	108	71	81	118	55	18	0	1.944	1.797	1.836	1.757	2.382	0.069	0.027	156	556	418	400	0.959	276	142	257	143	0
3	7	9	"HES1"	"YOR237W"	12930	16450	130	631	589	338	92	95	27	87	85	0	335	297	161	73	76	23	83	79	0	2.057	2.219	2.071	2.130	1.681	2.279	0.866	120	522	801	721	1.041	539	262	497	224	0
3	8	9	"PAC1"	"YOR269W"	13130	16450	140	1322	1213	571	98	100	27	99	98	0	2219	1986	943	74	76	25	100	100	0	0.571	0.583	0.600	0.573	1.471	0.579	0.944	156	613	3369	3027	-0.809	1224	2145	1115	1912	0
3	9	9	"RAX1"	"YOR301W"	13350	16450	120	223	233	101	99	100	25	85	76	0	182	184	105	72	81	120	45	13	0	1.127	1.196	1.279	1.353	2.387	1.121	0.637	120	469	234	246	0.173	124	110	134	112	0
3	10	9	"YOR239W"	"YOR239W"	13530	16450	140	649	665	365	102	106	27	97	93	0	432	428	239	73	82	114	76	66	0	1.524	1.586	1.624	1.665	1.895	1.594	0.900	156	525	906	918	0.608	547	359	563	355	0
3	11	9	"YOR271C"	"YOR271C"	13730	16450	130	323	326	139	113	118	43	83	79	0	217	209	104	80	83	28	77	71	0	1.533	1.651	1.604	1.647	2.334	1.578	0.668	120	574	347	342	0.616	210	137	213	129	0
3	12	9	"CPA1"	"YOR303W"	13940	16460	130	689	715	355	119	133	211	83	66	0	431	453	226	81	84	29	95	90	0	1.629	1.602	1.604	1.560	1.603	1.609	0.887	120	614	920	968	0.704	570	350	596	372	0
3	13	9	"YPL222W"	"YPL222W"	14140	16440	140	872	898	461	118	132	217	86	66	0	485	483	229	77	79	27	98	94	0	1.848	1.921	1.885	1.912	1.682	2.359	0.756	156	577	1162	1186	0.886	754	408	780	406	0
3	14	9	"HFI1"	"YPL254W"	14340	16450	150	1213	1066	473	119	156	600	76	39	0	1891	1617	779	77	80	24	100	98	0	0.603	0.615	0.606	0.606	1.667	0.937	0.341	156	596	2908	2487	-0.730	1094	1814	947	1540	0
3	15	9	"YPR003C"	"YPR003C"	14540	16450	140	944	868	409	123	156	557	71	17	0	1830	1608	842	76	82	34	100	99	0	0.468	0.486	0.469	0.469	1.808	0.470	0.901	156	692	2575	2277	-1.095	821	1754	745	1532	0
3	16	9	"MMT2"	"YPL224C"	14770	16450	140	1738	1518	582	122	124	36	100	98	0	1050	952	391	76	81	35	98	97	0	1.659	1.594	1.570	1.616	1.536	1.599	0.928	156	518	2590	2272	0.730	1616	974	1396	876	0
3	17	9	"CLN2"	"YPL256C"	14940	16450	140	1919	1639	755	118	120	40	98	98	0	1086	936	495	77	79	26	97	96	0	1.785	1.771	1.753	1.913	1.768	1.729	0.912	156	495	2810	2380	0.836	1801	1009	1521	859	0
3	18	9	"HAL1"	"YPR005C"	15130	16450	130	1997	1740	701	109	119	65	98	95	0	2612	2294	994	76	84	54	100	100	0	0.744	0.735	0.729	0.732	1.424	0.718	0.947	120	539	4424	3849	-0.426	1888	2536	1631	2218	0
3	19	9	"YPL226W"	"YPL226W"	15340	16450	140	1583	1514	712	102	114	63	96	92	0	1916	1633	810	76	85	53	98	96	0	0.805	0.907	0.871	0.910	1.631	0.892	0.913	156	623	3321	2969	-0.313	1481	1840	1412	1557	0
3	20	9	"THI21"	"YPL258C"	15530	16450	140	1074	976	438	102	110	43	96	92	0	910	820	385	76	84	88	89	86	0	1.165	1.175	1.172	1.187	1.542	1.144	0.868	156	730	1806	1618	0.221	972	834	874	744	0
3	21	9	"SPO69"	"YPR007C"	15760	16450	140	1397	1235	539	105	115	87	94	89	0	650	596	261	75	100	345	75	29	0	2.247	2.169	2.207	2.293	1.706	2.211	0.891	156	818	1867	1651	1.168	1292	575	1130	521	0
3	1	10	"CET1"	"YPL228W"	11730	16650	150	2395	2024	942	94	104	88	95	90	0	2292	2037	925	75	86	86	99	94	0	1.038	0.984	0.965	0.915	1.490	0.998	0.916	156	785	4518	3892	0.054	2301	2217	1930	1962	0
3	2	10	"YPL260W"	"YPL260W"	11930	16660	160	2167	1877	920	95	109	111	94	89	0	2037	1863	889	74	91	206	91	87	0	1.056	0.996	0.961	0.939	1.514	1.011	0.938	208	676	4035	3571	0.078	2072	1963	1782	1789	0
3	3	10	"YPR009W"	"YPR009W"	12160	16650	140	981	830	406	92	109	120	84	79	0	1986	1639	871	75	91	132	86	82	0	0.465	0.472	0.471	0.473	1.579	0.462	0.900	156	624	2800	2302	-1.104	889	1911	738	1564	0
3	4	10	"LTE1"	"YAL024C"	12360	16650	130	169	209	140	89	101	96	45	19	0	230	283	198	73	91	149	51	28	0	0.510	0.571	0.563	0.575	2.146	0.378	0.381	120	463	237	330	-0.973	80	157	120	210	0
3	5	10	"PEP1"	"YBL017C"	12530	16640	150	93	99	36	87	97	60	7	1	0	83	92	41	73	81	49	17	5	0	0.600	0.632	0.775	0.895	4.109	1.369	0.425	156	545	16	31	-0.737	6	10	12	19	-50
3	6	10	"ENA2"	"YDR039C"	12730	16640	150	95	105	42	89	96	55	12	3	0	82	89	41	71	78	46	14	4	0	0.545	0.889	0.945	0.877	3.634	1.955	0.219	156	594	17	34	-0.874	6	11	16	18	-50
3	7	10	"YFL019C"	"YFL019C"	12930	16640	150	92	95	29	93	100	94	1	0	0	79	83	27	74	77	31	19	3	0	-0.200	0.222	1.000	1.063	4.066	3.071	0.007	156	624	4	11	Error	-1	5	2	9	-50
3	8	10	"YGL066W"	"YGL066W"	13130	16640	150	105	124	69	96	104	94	10	2	0	91	105	59	77	79	30	32	18	0	0.643	1.000	1.287	1.160	3.413	1.328	0.264	156	623	23	56	-0.637	9	14	28	28	-50
3	9	10	"MNT2"	"YGL257C"	13330	16640	150	108	130	101	99	102	27	32	13	0	75	102	93	75	80	105	6	4	0	100000.000	1.148	1.132	1.249	3.715	0.199	0.100	156	617	9	58	16.610	9	0	31	27	-50
3	10	10	"YHR032W"	"YHR032W"	13530	16640	150	111	117	46	104	107	30	26	11	0	85	94	49	75	81	110	5	1	0	0.700	0.684	1.265	1.195	3.623	0.037	0.012	156	561	17	32	-0.515	7	10	13	19	-50
3	11	10	"YHR036W"	"YHR036W"	13730	16640	150	120	163	444	111	113	29	27	13	0	78	167	983	76	89	167	1	0	0	4.500	0.571	0.926	1.094	4.038	0.411	0.877	156	607	11	143	2.170	9	2	52	91	-50
3	12	10	"YHR045W"	"YHR045W"	13930	16640	150	113	116	37	115	138	275	0	0	0	75	82	34	78	94	179	0	0	0	0.667	0.250	1.246	1.180	3.506	0.988	0.155	156	631	-5	5	-0.585	-2	-3	1	4	-50
3	13	10	"STT4"	"YLR305C"	14130	16640	150	115	119	32	116	132	215	0	0	0	79	80	27	76	99	454	0	0	0	-0.333	0.750	1.354	1.418	3.863	17.311	0.156	156	614	2	7	Error	-1	3	3	4	-50
3	14	10	"YLR422W"	"YLR422W"	14330	16640	150	122	134	64	117	156	604	0	0	0	81	91	44	77	101	464	0	0	0	1.250	1.214	1.240	1.271	3.193	252.001	0.003	156	589	9	31	0.322	5	4	17	14	-50
3	15	10	"YML072C"	"YML072C"	14530	16640	150	122	130	57	118	154	575	0	0	0	79	84	54	76	81	43	8	1	0	1.333	1.500	1.056	1.181	3.758	258.238	0.003	156	651	7	20	0.415	4	3	12	8	-50
3	16	10	"SNR54"	"SNR54"	14760	16650	140	156	162	48	120	122	32	51	26	0	197	192	85	76	80	29	80	69	0	0.298	0.362	0.389	0.400	2.804	0.372	0.268	156	553	157	158	-1.749	36	121	42	116	0
3	17	10	"YMR046W-A"	"YMR046W-A"	14940	16650	140	1134	1048	564	118	123	68	92	83	0	1891	1697	922	78	87	92	97	88	0	0.560	0.574	0.572	0.526	1.547	0.576	0.914	156	524	2829	2549	-0.835	1016	1813	930	1619	0
3	18	10	"YMRWdelta16"	"YMRWdelta16"	15150	16650	140	248	254	105	109	120	84	69	40	0	225	229	114	76	91	97	67	35	0	0.933	0.948	0.917	0.960	1.973	0.213	0.142	156	600	288	298	-0.100	139	149	145	153	0
3	19	10	"YNRCdelta9"	"YNRCdelta9"	15340	16650	130	171	167	59	100	107	57	56	20	0	170	165	77	76	79	29	74	65	0	0.755	0.753	0.711	0.746	2.378	0.775	0.450	120	579	165	156	-0.405	71	94	67	89	0
3	20	10	"SNR50"	"SNR50"	15550	16680	100	136	134	39	104	107	42	33	8	0	104	110	46	77	85	105	7	0	0	1.185	0.909	0.869	0.944	2.830	1.306	0.263	80	480	59	63	0.245	32	27	30	33	0
3	21	10	"tR(ACG)O"	"tR(ACG)O"	15760	16630	110	125	131	39	106	114	80	8	0	0	113	137	186	74	90	236	1	1	0	0.487	0.397	0.617	0.627	3.471	0.379	0.007	80	536	58	88	-1.037	19	39	25	63	0
3	1	11	"YPLCdelta1"	"YPLCdelta1"	11760	16850	130	396	367	156	96	102	41	87	80	0	419	386	175	75	92	221	70	24	0	0.872	0.871	0.868	0.907	1.697	0.317	0.250	120	633	644	582	-0.197	300	344	271	311	0
3	2	11	"YPL183W-A"	"YPL183W-A"	11950	16850	130	294	277	113	94	107	79	78	63	0	326	291	134	73	92	237	54	0	0	0.791	0.839	0.763	0.831	2.183	0.197	0.154	120	500	453	401	-0.339	200	253	183	218	0
3	3	11	"IntYPL143W"	"IntYPL143W"	12150	16850	140	726	670	417	92	111	118	75	69	0	841	784	486	75	93	139	77	71	0	0.828	0.815	0.822	0.784	1.894	0.846	0.884	156	583	1400	1287	-0.273	634	766	578	709	0
3	4	11	"tC(GCA)P2"	"tC(GCA)P2"	12350	16850	140	160	168	75	88	102	105	32	5	0	163	172	81	73	89	138	32	3	0	0.800	0.808	0.777	0.757	2.330	0.629	0.339	156	558	162	179	-0.322	72	90	80	99	0
3	5	11	"tN(GUU)P"	"tN(GUU)P"	12540	16850	150	3756	3335	2023	86	96	58	99	97	0	3540	3106	1749	71	78	48	100	100	0	1.058	1.071	1.061	0.982	1.536	1.099	0.925	156	575	7139	6284	0.081	3670	3469	3249	3035	0
3	6	11	"tI(AAU)P2"	"tI(AAU)P2"	12740	16850	140	291	294	136	89	98	55	80	71	0	293	279	135	71	77	45	83	78	0	0.910	0.986	1.000	0.935	1.871	0.979	0.806	156	628	424	413	-0.136	202	222	205	208	0
3	7	11	"itL(UAA)B2"	"itL(UAA)B2"	12940	16850	130	253	230	96	93	105	119	58	11	0	218	205	95	74	79	43	74	66	0	1.111	1.046	1.118	1.032	1.949	1.375	0.580	120	606	304	268	0.152	160	144	137	131	0
3	8	11	"iYBR057C"	"iYBR057C"	13160	16850	150	2421	2153	1397	96	106	107	95	89	0	2229	1909	1194	76	80	40	100	98	0	1.080	1.122	1.107	1.051	1.413	1.152	0.954	156	755	4478	3890	0.111	2325	2153	2057	1833	0
3	9	11	"iYBR060C-1"	"iYBR060C-1"	13380	16850	130	227	238	107	103	107	30	84	74	0	196	215	122	77	79	20	81	76	0	1.042	0.978	0.964	1.125	2.265	0.932	0.641	120	550	243	273	0.059	124	119	135	138	0
3	10	11	"iYBR077C"	"iYBR077C"	13550	16850	140	391	366	149	108	111	30	91	86	0	253	242	106	76	78	23	89	85	0	1.599	1.554	1.537	1.588	1.887	1.544	0.705	156	603	460	424	0.677	283	177	258	166	0
3	11	11	"iYBR081C"	"iYBR081C"	13750	16850	140	309	289	109	108	118	176	58	5	0	221	209	90	74	89	176	36	0	0	1.367	1.341	1.266	1.295	1.976	1.351	0.686	156	642	348	316	0.451	201	147	181	135	0
3	12	11	"iYBR083W"	"iYBR083W"	13960	16850	130	413	393	161	110	125	192	71	27	0	213	210	87	77	88	143	48	1	0	2.228	2.128	2.104	1.968	1.763	2.690	0.779	120	575	439	416	1.156	303	136	283	133	0
3	13	11	"iYBR097W"	"iYBR097W"	14150	16850	130	200	207	68	115	121	57	71	35	0	199	198	79	77	99	468	0	0	0	0.697	0.760	0.767	0.719	2.385	0.017	0.011	120	578	207	213	-0.521	85	122	92	121	0
3	14	11	"iYBR103W"	"iYBR103W"	14350	16850	140	335	342	143	116	135	250	42	3	0	377	353	178	77	109	490	10	0	0	0.730	0.819	0.797	0.903	2.034	0.076	0.076	156	715	519	502	-0.454	219	300	226	276	0
3	15	11	"iYBR107C"	"iYBR107C"	14590	16850	140	564	560	244	116	137	273	72	33	0	405	374	160	77	94	278	60	2	0	1.366	1.495	1.471	1.535	1.631	1.626	0.790	156	585	776	741	0.450	448	328	444	297	0
3	16	11	"iYBR126C"	"iYBR126C"	14740	16850	140	401	381	156	115	121	44	87	81	0	405	388	194	78	81	32	84	82	0	0.875	0.858	0.888	0.914	1.841	0.838	0.833	156	574	613	576	-0.193	286	327	266	310	0
3	17	11	"iYBR130C"	"iYBR130C"	14960	16850	140	318	314	128	112	123	81	79	60	0	248	242	106	77	82	55	80	69	0	1.205	1.224	1.227	1.223	2.115	1.345	0.662	156	580	377	367	0.269	206	171	202	165	0
3	18	11	"iYBR135W"	"iYBR135W"	15150	16850	140	828	792	329	104	113	81	92	89	0	668	628	291	76	81	54	92	87	0	1.223	1.246	1.225	1.306	1.944	1.240	0.880	156	573	1316	1240	0.290	724	592	688	552	0
3	19	11	"iYDL248W-0"	"iYDL248W-0"	15360	16850	140	250	254	122	97	102	52	76	65	0	386	378	208	74	76	27	83	79	0	0.490	0.516	0.500	0.527	2.210	0.530	0.673	156	623	465	461	-1.028	153	312	157	304	0
3	20	11	"iYDL246C-1"	"iYDL246C-1"	15570	16850	130	271	263	108	100	103	38	84	75	0	223	211	101	73	75	25	79	74	0	1.140	1.181	1.123	1.201	1.912	1.146	0.709	120	557	321	301	0.189	171	150	163	138	0
3	21	11	"iYDL243C"	"iYDL243C"	15770	16850	140	297	302	132	102	106	38	85	78	0	341	345	181	74	84	191	66	27	0	0.730	0.738	0.738	0.747	1.946	0.150	0.144	156	806	462	471	-0.453	195	267	200	271	0
3	1	12	"iYDL227C-0"	"iYDL227C-0"	11740	17050	130	598	563	306	97	102	34	91	85	0	613	579	333	76	81	30	87	82	0	0.933	0.926	0.947	0.950	1.661	0.927	0.886	120	676	1038	969	-0.100	501	537	466	503	0
3	2	12	"iYDL225W"	"iYDL225W"	11950	17050	140	684	688	349	95	102	53	95	89	0	2478	2478	1402	75	82	40	100	100	0	0.245	0.247	0.246	0.244	1.575	0.241	0.918	156	619	2992	2996	-2.028	589	2403	593	2403	0
3	3	12	"iYDL220C"	"iYDL220C"	12140	17050	140	281	298	152	93	105	79	73	57	0	342	321	180	75	82	44	81	72	0	0.704	0.833	0.823	0.851	2.107	0.847	0.784	156	580	455	451	-0.506	188	267	205	246	0
3	4	12	"iYDL207W"	"iYDL207W"	12350	17050	140	341	352	248	89	101	76	80	69	0	206	208	134	73	77	36	76	68	0	1.895	1.948	1.946	1.939	1.927	1.965	0.794	156	606	385	398	0.922	252	133	263	135	0
3	5	12	"iYDL203C"	"iYDL203C"	12560	17050	140	253	278	288	90	101	61	75	63	0	177	189	121	71	81	79	64	31	0	1.538	1.593	1.388	1.441	2.302	2.145	0.551	156	551	269	306	0.621	163	106	188	118	0
3	6	12	"iYDL199C"	"iYDL199C"	12740	17060	130	175	181	112	88	96	45	75	45	0	112	115	42	72	81	82	14	0	0	2.175	2.163	1.772	1.752	2.706	2.999	0.328	120	480	127	136	1.121	87	40	93	43	0
3	7	12	"iYDL183C-1"	"iYDL183C-1"	12930	17060	140	673	637	289	90	98	77	91	87	0	270	262	112	74	77	39	86	80	0	2.974	2.910	2.855	2.895	1.724	2.913	0.825	156	606	779	735	1.573	583	196	547	188	0
3	8	12	"iYDL179W"	"iYDL179W"	13130	17050	130	277	276	121	94	102	80	80	60	0	259	241	108	74	78	41	80	74	0	0.989	1.090	0.984	1.133	1.940	1.016	0.976	120	578	368	349	-0.016	183	185	182	167	0
3	9	12	"iYDL175C"	"iYDL175C"	13340	17050	130	362	344	115	109	109	31	92	89	0	567	501	234	79	81	27	90	87	0	0.518	0.557	0.568	0.608	1.684	0.529	0.820	120	632	741	657	-0.948	253	488	235	422	0
3	10	12	"iYDR127W"	"iYDR127W"	13540	17060	120	214	215	75	115	117	27	82	71	0	189	188	69	80	81	24	89	80	0	0.908	0.926	0.898	0.870	2.665	0.982	0.510	120	526	208	208	-0.139	99	109	100	108	0
3	11	12	"iYDR131C"	"iYDR131C"	13740	17050	130	258	259	93	110	112	28	87	82	0	216	205	84	78	80	24	83	79	0	1.072	1.173	1.172	1.190	2.529	1.168	0.618	120	577	286	276	0.101	148	138	149	127	0
3	12	12	"iYDR137W"	"iYDR137W"	13940	17050	150	232	243	96	108	112	30	83	74	0	141	145	63	78	80	25	73	59	0	1.968	2.015	1.824	1.875	2.491	2.009	0.460	156	692	187	202	0.977	124	63	135	67	0
3	13	12	"iYDR155C"	"iYDR155C"	14150	17050	130	263	264	103	109	115	34	84	77	0	145	144	58	80	81	24	72	62	0	2.369	2.422	1.958	2.086	2.754	2.454	0.537	120	583	219	219	1.244	154	65	155	64	0
3	14	12	"iYDR161W"	"iYDR161W"	14350	17060	130	261	272	115	114	140	287	15	0	0	282	290	160	78	95	285	36	0	0	0.721	0.745	0.752	0.781	2.165	0.794	0.647	120	560	351	370	-0.473	147	204	158	212	0
3	15	12	"iYDR165W"	"iYDR165W"	14540	17050	130	207	198	49	117	143	287	0	0	0	293	275	125	77	95	286	22	0	0	0.417	0.409	0.398	0.401	2.572	0.894	0.145	120	558	306	279	-1.263	90	216	81	198	0
3	16	12	"iYDR177W"	"iYDR177W"	14730	17050	130	619	596	258	114	120	50	90	90	0	510	489	246	78	83	37	89	87	0	1.169	1.173	1.192	1.258	1.729	1.155	0.864	120	539	937	893	0.225	505	432	482	411	0
3	17	12	"iYDR180W"	"iYDR180W"	14940	17050	130	249	242	91	111	120	54	77	63	0	398	363	162	74	94	317	50	0	0	0.426	0.453	0.444	0.434	1.992	0.072	0.095	120	568	462	420	-1.231	138	324	131	289	0
3	18	12	"iYDR184C"	"iYDR184C"	15130	17040	130	280	277	99	102	113	64	85	69	0	309	299	130	74	94	323	15	0	0	0.757	0.778	0.767	0.801	1.830	0.083	0.081	120	544	413	400	-0.401	178	235	175	225	0
3	19	12	"iYDR204W"	"iYDR204W"	15340	17050	140	356	345	155	96	100	31	89	84	0	206	201	93	75	77	25	83	73	0	1.985	1.976	1.878	1.964	2.064	1.994	0.690	156	579	391	375	0.989	260	131	249	126	0
3	20	12	"iYDR208W"	"iYDR208W"	15530	17050	140	315	348	325	97	102	41	85	76	0	333	382	584	73	76	28	88	85	0	0.838	0.812	0.860	0.841	1.974	0.594	0.869	156	593	478	560	-0.254	218	260	251	309	0
3	21	12	"itI(UAU)D"	"itI(UAU)D"	15750	17050	140	255	262	115	97	103	50	83	68	0	290	287	136	73	76	28	89	83	0	0.728	0.771	0.774	0.763	2.059	0.862	0.688	156	744	375	379	-0.458	158	217	165	214	0
3	1	13	"iYDR521W"	"iYDR521W"	11740	17250	150	501	505	442	96	104	57	86	81	0	503	471	250	76	81	38	87	83	0	0.948	1.035	0.968	1.004	1.666	1.445	0.624	156	832	832	804	-0.076	405	427	409	395	0
3	2	13	"iYDR525W"	"iYDR525W"	11940	17250	130	456	453	246	95	101	44	88	80	0	207	212	109	75	79	27	80	73	0	2.735	2.613	2.575	2.377	1.928	2.570	0.828	120	543	493	495	1.451	361	132	358	137	0
3	3	13	"iYDR528W"	"iYDR528W"	12140	17250	150	637	567	278	94	107	90	84	78	0	1074	1062	1425	73	82	49	89	86	0	0.542	0.478	0.542	0.553	1.923	0.172	0.285	156	624	1544	1462	-0.882	543	1001	473	989	0
3	4	13	"iYDR541C-0"	"iYDR541C-0"	12350	17260	140	527	552	309	91	110	101	87	74	0	466	466	262	73	86	131	79	67	0	1.109	1.173	1.140	1.240	1.854	1.037	0.664	156	605	829	854	0.150	436	393	461	393	0
3	5	13	"iYDR544C"	"iYDR544C"	12550	17250	150	15717	13292	5789	90	104	79	100	100	0	8198	7038	3163	72	88	149	100	100	0	1.923	1.895	1.845	1.829	1.312	1.892	0.968	156	554	23753	20168	0.943	15627	8126	13202	6966	0
3	6	13	"iYEL073C-0"	"iYEL073C-0"	12740	17250	140	307	291	132	87	99	85	76	58	0	265	269	143	73	85	92	72	51	0	1.146	1.041	1.061	1.139	1.813	0.899	0.553	156	493	412	400	0.196	220	192	204	196	0
3	7	13	"iYEL063C"	"iYEL063C"	12940	17250	140	935	800	409	89	95	59	91	86	0	330	307	156	75	81	76	76	67	0	3.318	3.065	2.945	3.085	1.804	2.913	0.556	156	567	1101	943	1.730	846	255	711	232	0
3	8	13	"iYEL059W"	"iYEL059W"	13150	17250	140	365	358	175	95	100	32	85	78	0	161	163	75	76	81	62	60	31	0	3.176	3.023	2.743	2.883	1.886	2.850	0.664	156	648	355	350	1.667	270	85	263	87	0
3	9	13	"iYEL055C"	"iYEL055C"	13350	17250	130	1083	925	452	111	115	43	94	88	0	1121	931	505	78	81	32	90	89	0	0.932	0.954	0.977	1.074	2.036	0.939	0.933	120	559	2015	1667	-0.102	972	1043	814	853	0
3	10	13	"iYEL042W"	"iYEL042W"	13550	17250	140	1315	1157	630	118	123	41	94	88	0	991	907	540	79	82	31	92	87	0	1.313	1.255	1.248	1.318	1.549	1.231	0.935	156	603	2109	1867	0.392	1197	912	1039	828	0
3	11	13	"iYEL038W"	"iYEL038W"	13740	17250	130	320	306	124	115	119	37	80	77	0	375	338	168	77	83	82	75	71	0	0.688	0.732	0.719	0.820	1.849	0.728	0.801	120	592	503	452	-0.540	205	298	191	261	0
3	12	13	"itS(AGA)E"	"itS(AGA)E"	13980	17250	140	399	371	159	110	117	63	83	75	0	208	202	98	78	85	85	67	34	0	2.223	2.105	1.980	1.954	1.955	0.217	0.085	156	599	419	385	1.153	289	130	261	124	0
3	13	13	"iYFL044C"	"iYFL044C"	14150	17250	140	214	219	81	109	112	41	75	59	0	186	184	90	76	79	25	76	71	0	0.955	1.019	0.964	0.916	2.245	0.964	0.576	156	565	215	218	-0.067	105	110	110	108	0
3	14	13	"iYFL039C"	"iYFL039C"	14350	17250	140	811	770	418	111	119	68	89	82	0	310	298	153	74	78	37	83	78	0	2.966	2.942	3.016	2.813	1.744	3.009	0.859	156	645	936	883	1.569	700	236	659	224	0
3	15	13	"iYFL035C-A"	"iYFL035C-A"	14570	17250	140	250	251	93	111	119	67	76	53	0	368	355	168	76	81	42	87	82	0	0.476	0.502	0.496	0.514	1.969	0.514	0.612	156	625	431	419	-1.071	139	292	140	279	0
3	16	13	"iYFL020C"	"iYFL020C"	14770	17250	140	988	955	440	110	115	41	95	91	0	1638	1461	701	77	81	32	99	97	0	0.562	0.611	0.607	0.604	1.436	0.521	0.762	156	528	2439	2229	-0.830	878	1561	845	1384	0
3	17	13	"iYFL017C"	"iYFL017C"	14940	17250	140	239	246	103	111	119	70	72	44	0	260	266	131	75	95	318	16	0	0	0.692	0.707	0.698	0.711	2.147	0.746	0.656	156	567	313	326	-0.531	128	185	135	191	0
3	18	13	"iYFL013W-A"	"iYFL013W-A"	15150	17250	140	444	449	223	106	116	75	83	76	0	491	464	237	74	93	303	66	16	0	0.811	0.879	0.873	0.909	1.620	0.913	0.820	156	627	755	733	-0.303	338	417	343	390	0
3	19	13	"iYFR001W"	"iYFR001W"	15340	17250	140	295	334	437	98	103	34	87	81	0	450	437	310	72	77	55	90	82	0	0.521	0.647	0.541	0.562	1.781	1.112	0.601	156	574	575	601	-0.940	197	378	236	365	0
3	20	13	"iYFR005C"	"iYFR005C"	15550	17250	140	362	357	155	95	102	47	89	82	0	851	794	398	73	77	35	95	92	0	0.343	0.363	0.356	0.367	1.485	0.348	0.840	156	624	1045	983	-1.543	267	778	262	721	0
3	21	13	"iYFR007W"	"iYFR007W"	15760	17250	150	247	244	98	97	104	54	76	65	0	309	285	139	75	79	34	82	77	0	0.641	0.700	0.697	0.702	1.907	0.706	0.667	156	796	384	357	-0.642	150	234	147	210	0
3	1	14	"iYFR019W"	"iYFR019W"	11740	17450	140	216	218	85	95	112	183	25	0	0	225	219	101	74	84	137	54	8	0	0.801	0.848	0.826	0.838	2.036	1.129	0.480	156	771	272	268	-0.320	121	151	123	145	0
3	2	14	"iYFR021W"	"iYFR021W"	11970	17450	140	595	555	267	95	104	62	89	85	0	769	695	355	74	84	150	83	73	0	0.719	0.741	0.740	0.751	1.880	0.736	0.877	156	604	1195	1081	-0.475	500	695	460	621	0
3	3	14	"iYFR025C"	"iYFR025C"	12150	17450	130	137	139	43	93	115	142	2	0	0	175	172	74	73	87	110	47	4	0	0.431	0.465	0.516	0.514	2.518	1.171	0.651	120	520	146	145	-1.213	44	102	46	99	0
3	4	14	"iYGL013C"	"iYGL013C"	12360	17450	140	1234	1027	586	94	118	140	83	78	0	779	695	396	74	89	109	81	76	0	1.617	1.502	1.531	1.559	1.826	1.524	0.904	156	612	1845	1554	0.693	1140	705	933	621	0
3	5	14	"iYGL009C"	"iYGL009C"	12580	17460	140	1498	1313	719	93	107	84	88	84	0	1170	1002	539	74	82	51	91	89	0	1.282	1.315	1.293	1.289	1.673	1.332	0.921	156	529	2501	2148	0.358	1405	1096	1220	928	0
3	6	14	"iYGL006W"	"iYGL006W"	12740	17450	140	348	338	174	92	100	80	73	64	0	1372	1265	789	76	86	68	89	83	0	0.198	0.207	0.211	0.220	1.619	0.204	0.791	156	516	1552	1435	-2.340	256	1296	246	1189	0
3	7	14	"iYGR011W"	"iYGR011W"	12940	17450	140	723	652	362	95	107	200	74	64	0	546	497	275	76	89	86	78	73	0	1.336	1.323	1.293	1.333	1.775	1.333	0.820	156	636	1098	978	0.418	628	470	557	421	0
3	8	14	"iYGR015C"	"iYGR015C"	13160	17450	130	389	384	175	97	113	211	65	19	0	552	506	242	76	81	37	92	89	0	0.613	0.667	0.676	0.654	1.670	1.314	0.321	120	552	768	717	-0.705	292	476	287	430	0
3	9	14	"iYGR020C"	"iYGR020C"	13340	17450	140	915	853	454	112	118	46	91	87	0	1065	958	516	77	81	32	94	89	0	0.813	0.841	0.858	0.862	1.635	0.852	0.929	156	622	1791	1622	-0.299	803	988	741	881	0
3	10	14	"iYGR034W"	"iYGR034W"	13570	17450	140	412	389	171	121	125	42	86	80	0	516	475	249	77	80	26	91	85	0	0.663	0.673	0.688	0.703	1.897	0.675	0.846	156	589	730	666	-0.593	291	439	268	398	0
3	11	14	"iYGR038W"	"iYGR038W"	13740	17450	140	363	332	131	118	125	63	83	71	0	562	499	271	77	86	87	80	72	0	0.505	0.507	0.514	0.614	2.044	0.466	0.714	156	584	730	636	-0.985	245	485	214	422	0
3	12	14	"iYGR039W"	"iYGR039W"	13950	17450	140	273	256	92	111	118	62	75	60	0	263	254	117	76	86	88	74	53	0	0.866	0.815	0.832	0.821	1.835	0.674	0.499	156	625	349	323	-0.207	162	187	145	178	0
3	13	14	"iYGR055W"	"iYGR055W"	14150	17450	130	543	472	261	108	110	32	80	79	0	279	250	136	75	80	45	70	63	0	2.132	2.080	2.131	2.105	2.005	2.107	0.712	120	544	639	539	1.092	435	204	364	175	0
3	14	14	"iYGR059W"	"iYGR059W"	14350	17450	130	283	284	113	107	111	35	88	80	0	243	233	112	75	80	43	80	72	0	1.048	1.120	1.026	1.143	2.028	0.987	0.570	120	625	344	335	0.067	176	168	177	158	0
3	15	14	"iYGR062C"	"iYGR062C"	14570	17450	130	207	208	66	106	110	33	86	66	0	226	215	93	75	93	328	1	0	0	0.669	0.729	0.789	0.745	2.208	0.027	0.019	120	571	252	242	-0.580	101	151	102	140	0
3	16	14	"iYHR001W"	"iYHR001W"	14750	17450	140	413	448	332	107	110	35	89	82	0	702	640	354	76	94	335	69	45	0	0.489	0.605	0.605	0.620	2.159	0.697	0.647	156	548	932	905	-1.033	306	626	341	564	0
3	17	14	"iYHR004C"	"iYHR004C"	14950	17450	140	299	288	121	110	116	70	75	62	0	354	324	169	75	81	42	84	77	0	0.677	0.715	0.701	0.698	1.991	0.707	0.748	156	593	468	427	-0.562	189	279	178	249	0
3	18	14	"iYHRCdelta4"	"iYHRCdelta4"	15170	17460	150	823	743	399	107	151	843	38	0	0	490	446	240	73	110	545	31	0	0	1.717	1.705	1.693	1.803	1.829	1.776	0.596	156	632	1133	1009	0.780	716	417	636	373	0
3	19	14	"iYHR017W"	"iYHR017W"	15360	17460	140	152	158	53	98	103	39	61	34	0	225	212	92	71	75	54	78	66	0	0.351	0.426	0.430	0.458	2.553	20.637	0.136	156	594	208	201	-1.512	54	154	60	141	0
3	20	14	"iYHRCsigma2"	"iYHRCsigma2"	15600	17460	140	155	171	165	96	98	35	64	39	0	268	273	165	73	79	43	82	75	0	0.303	0.375	0.332	0.344	2.641	0.773	0.495	156	535	254	275	-1.725	59	195	75	200	0
3	21	14	"iYHR023W"	"iYHR023W"	15740	17450	140	166	176	71	97	108	113	28	1	0	573	517	272	77	87	67	85	78	0	0.139	0.180	0.187	0.199	2.498	0.248	0.274	156	660	565	519	-2.846	69	496	79	440	0
3	1	15	"iYHR039C"	"iYHR039C"	11750	17650	140	176	175	72	95	110	185	4	0	0	131	134	67	75	94	199	3	0	0	1.446	1.356	1.255	1.162	2.909	0.392	0.125	156	768	137	139	0.532	81	56	80	59	0
3	2	15	"iYHR042W"	"iYHR042W"	11960	17650	140	350	333	148	92	99	53	83	78	0	278	272	128	74	90	175	62	12	0	1.265	1.217	1.244	1.165	1.892	0.447	0.197	156	579	462	439	0.339	258	204	241	198	0
3	3	15	"iYHR046C"	"iYHR046C"	12150	17650	150	379	394	488	93	104	103	72	60	0	727	670	406	74	82	95	82	78	0	0.438	0.505	0.444	0.475	1.719	0.780	0.490	156	592	939	897	-1.191	286	653	301	596	0
3	4	15	"iYHR060W"	"iYHR060W"	12360	17650	140	231	236	104	94	113	125	51	12	0	233	224	100	75	86	102	64	34	0	0.867	0.953	0.935	0.935	2.194	0.387	0.222	156	584	295	291	-0.206	137	158	142	149	0
3	5	15	"iYHR064C"	"iYHR064C"	12550	17650	140	343	334	163	95	110	97	76	59	0	193	201	100	75	81	46	75	61	0	2.102	1.897	1.836	1.903	1.728	2.056	0.675	156	581	366	365	1.072	248	118	239	126	0
3	6	15	"iYHR068W"	"iYHR068W"	12770	17650	130	172	184	89	95	101	64	51	30	0	179	175	88	77	85	52	65	48	0	0.755	0.908	0.777	0.777	2.414	1.468	0.408	120	564	179	187	-0.406	77	102	89	98	0
3	7	15	"iYIL023C"	"iYIL023C"	12950	17650	130	286	272	129	96	108	205	46	0	0	169	165	89	75	80	35	65	55	0	2.021	1.956	1.754	1.640	2.307	1.768	0.713	120	563	284	266	1.015	190	94	176	90	0
3	8	15	"iYIL019W"	"iYIL019W"	13160	17660	140	761	712	378	99	114	207	75	67	0	861	721	395	73	78	38	93	88	0	0.840	0.946	0.960	0.935	1.784	1.115	0.711	156	582	1450	1261	-0.251	662	788	613	648	0
3	9	15	"iYIL015W"	"iYIL015W"	13350	17650	140	199	199	67	111	116	44	71	49	0	159	150	67	74	78	26	73	62	0	1.035	1.158	1.200	1.084	2.699	0.036	0.225	156	551	173	164	0.050	88	85	88	76	0
3	10	15	"iYIL005W"	"iYIL005W"	13550	17650	130	187	192	70	117	121	32	67	52	0	348	348	223	77	80	24	82	74	0	0.258	0.277	0.292	0.318	2.816	0.258	0.554	120	541	341	346	-1.953	70	271	75	271	0
3	11	15	"iYIL001W"	"iYIL001W"	13750	17650	130	170	178	60	117	121	37	59	37	0	503	440	273	79	85	43	78	71	0	0.125	0.169	0.169	0.216	3.196	0.172	0.218	120	557	477	422	-3.000	53	424	61	361	0
3	12	15	"iYIR003W"	"iYIR003W"	13970	17650	140	232	226	80	111	115	40	76	64	0	263	261	128	76	82	43	82	73	0	0.647	0.622	0.635	0.670	2.269	0.288	0.245	156	568	308	300	-0.628	121	187	115	185	0
3	13	15	"iYIR018W-0"	"iYIR018W-0"	14160	17650	140	1365	1156	590	104	110	41	91	87	0	1525	1281	691	76	81	46	95	92	0	0.870	0.873	0.860	0.843	1.741	0.872	0.940	156	528	2710	2257	-0.200	1261	1449	1052	1205	0
3	14	15	"iYIR020C"	"iYIR020C"	14340	17650	130	308	301	143	103	108	33	82	72	0	188	180	92	76	85	109	51	11	0	1.830	1.904	1.735	1.876	2.180	0.916	0.203	120	555	317	302	0.872	205	112	198	104	0
3	15	15	"iYIR022W"	"iYIR022W"	14560	17650	130	312	292	116	102	107	39	83	76	0	141	143	62	75	96	328	0	0	0	3.182	2.794	2.593	2.763	2.438	0.020	0.004	120	619	276	258	1.670	210	66	190	68	0
3	16	15	"iYIR038C-0"	"iYIR038C-0"	14780	17660	140	694	610	297	102	108	45	92	85	0	517	467	245	76	81	28	88	87	0	1.342	1.299	1.293	1.409	1.978	1.287	0.877	156	507	1033	899	0.425	592	441	508	391	0
3	17	15	"iYIRCdelta6-2"	"iYIRCdelta6-2"	14940	17660	140	1071	950	531	109	117	94	84	79	0	838	693	413	75	82	45	84	78	0	1.261	1.361	1.344	1.488	1.864	1.359	0.919	156	508	1725	1459	0.334	962	763	841	618	0
3	18	15	"iYIR042C"	"iYIR042C"	15150	17660	130	146	151	48	107	162	939	0	0	0	143	136	64	73	117	604	0	0	0	0.557	0.698	0.741	0.762	3.281	1.773	0.561	120	511	109	107	-0.844	39	70	44	63	0
3	19	15	"iYJR076C"	"iYJR076C"	15350	17650	150	670	611	330	99	154	934	9	0	0	656	580	336	73	115	601	44	1	0	0.979	1.010	1.023	1.094	1.910	0.972	0.759	156	514	1154	1019	-0.030	571	583	512	507	0
3	20	15	"iYJR083C"	"iYJR083C"	15530	17650	150	297	276	130	97	105	65	73	63	0	225	212	104	74	84	82	65	43	0	1.325	1.297	1.278	1.254	2.106	1.082	0.484	156	521	351	317	0.405	200	151	179	138	0
3	21	15	"iYJR089W"	"iYJR089W"	15740	17660	140	339	329	129	96	107	113	78	56	0	1050	1043	1470	75	94	306	84	69	0	0.249	0.241	0.272	0.259	1.787	0.103	0.311	156	720	1218	1201	-2.004	243	975	233	968	0
3	1	16	"iYJR102C"	"iYJR102C"	11740	17860	140	1798	1492	682	94	98	37	96	92	0	639	563	257	75	84	86	89	82	0	3.021	2.865	2.854	2.938	1.461	2.852	0.947	156	676	2268	1886	1.595	1704	564	1398	488	0
3	2	16	"iYJR106W"	"iYJR106W"	11960	17860	140	471	445	221	91	94	34	89	86	0	403	372	171	73	82	96	81	71	0	1.152	1.184	1.160	1.136	1.678	1.239	0.849	156	495	710	653	0.204	380	330	354	299	0
3	3	16	"iYJR110W"	"iYJR110W"	12140	17850	140	195	196	73	91	95	31	83	71	0	198	202	86	73	77	30	83	75	0	0.832	0.814	0.830	0.809	2.170	0.408	0.488	156	482	229	234	-0.265	104	125	105	129	0
3	4	16	"iYJR128W"	"iYJR128W"	12350	17860	140	576	517	242	93	100	65	85	82	0	236	224	101	73	78	33	83	76	0	2.963	2.808	2.711	2.537	1.826	2.893	0.786	156	502	646	575	1.567	483	163	424	151	0
3	5	16	"iYJR132W"	"iYJR132W"	12540	17850	150	531	467	208	94	104	83	83	75	0	715	609	293	74	78	29	90	89	0	0.682	0.697	0.699	0.696	1.536	0.696	0.837	156	549	1078	908	-0.553	437	641	373	535	0
3	6	16	"iYJR136C"	"iYJR136C"	12760	17860	140	193	188	72	96	102	62	63	32	0	221	212	99	76	78	26	81	77	0	0.669	0.676	0.658	0.653	2.168	0.693	0.578	156	595	242	228	-0.580	97	145	92	136	0
3	7	16	"iYJR151C-1"	"iYJR151C-1"	12980	17860	140	1425	1236	540	96	101	35	95	92	0	418	374	161	75	77	22	91	89	0	3.875	3.813	3.926	3.754	1.694	3.803	0.908	156	475	1672	1439	1.954	1329	343	1140	299	0
3	8	16	"iYJR153W-1"	"iYJR153W-1"	13140	17860	140	1093	981	451	101	106	47	92	89	0	965	828	404	73	76	27	92	90	0	1.112	1.166	1.125	1.213	1.550	1.158	0.943	156	435	1884	1635	0.153	992	892	880	755	0
3	9	16	"iYJR157W-0"	"iYJR157W-0"	13340	17850	140	819	743	392	110	116	46	86	82	0	1676	1422	755	74	80	37	96	89	0	0.443	0.470	0.469	0.449	1.871	0.475	0.913	156	443	2311	1981	-1.176	709	1602	633	1348	0
3	10	16	"iYKR051W"	"iYKR051W"	13510	17850	150	273	264	107	116	120	35	79	71	0	730	629	383	75	83	35	82	80	0	0.240	0.267	0.285	0.349	2.323	0.248	0.786	156	534	812	702	-2.061	157	655	148	554	0
3	11	16	"iYKR055W"	"iYKR055W"	13700	17850	140	342	330	131	118	123	51	83	75	0	219	206	97	79	108	374	0	0	0	1.600	1.669	1.552	1.662	1.987	0.143	0.111	156	529	364	339	0.678	224	140	212	127	0
3	12	16	"iYKR059W"	"iYKR059W"	13880	17850	150	217	212	78	112	118	58	67	42	0	159	153	64	76	106	383	0	0	0	1.265	1.299	1.226	1.184	2.338	0.106	0.236	156	504	188	177	0.339	105	83	100	77	0
3	13	16	"itK(UUU)K"	"itK(UUU)K"	14080	17850	150	148	153	48	101	159	1151	0	0	0	110	111	43	74	149	1177	0	0	0	1.306	1.405	1.281	1.302	2.878	1.968	0.254	156	505	83	89	0.385	47	36	52	37	0
3	14	16	"iYKR076W"	"iYKR076W"	14280	17850	150	392	378	187	96	102	44	85	78	0	222	206	100	73	76	27	80	75	0	1.987	2.120	2.075	1.993	1.664	2.195	0.719	156	505	445	415	0.990	296	149	282	133	0
3	15	16	"iYKR080W"	"iYKR080W"	14480	17850	150	203	210	80	99	102	32	82	71	0	143	142	58	73	80	105	25	1	0	1.486	1.609	1.521	1.549	2.762	1.819	0.428	156	521	174	180	0.571	104	70	111	69	0
3	16	16	"iYKR095W"	"iYKR095W"	14680	17850	150	1303	1147	553	100	104	42	93	88	0	1093	940	464	75	77	25	93	89	0	1.182	1.210	1.181	1.261	1.608	1.228	0.945	156	481	2221	1912	0.241	1203	1018	1047	865	0
3	17	16	"iYKR099W"	"iYKR099W"	14880	17850	150	767	670	327	103	114	99	84	78	0	876	761	388	76	81	46	85	84	0	0.830	0.828	0.824	0.831	1.732	0.834	0.903	156	459	1464	1252	-0.269	664	800	567	685	0
3	18	16	"iYKR101W-2"	"iYKR101W-2"	15080	17850	150	989	857	408	106	116	98	87	82	0	435	385	195	75	82	47	83	78	0	2.453	2.423	2.294	2.434	1.855	2.397	0.894	156	519	1243	1061	1.294	883	360	751	310	0
3	19	16	"iYLL062C"	"iYLL062C"	15280	17850	150	389	376	157	99	109	72	84	79	0	331	300	136	75	79	35	85	83	0	1.133	1.231	1.197	1.229	1.645	1.270	0.770	156	521	546	502	0.180	290	256	277	225	0
3	20	16	"iYLL058W"	"iYLL058W"	15480	17850	150	267	256	93	97	112	109	73	27	0	296	280	120	76	86	93	80	63	0	0.773	0.779	0.788	0.788	1.726	0.834	0.659	156	501	390	363	-0.372	170	220	159	204	0
3	21	16	"iYLL055W"	"iYLL055W"	15680	17850	150	791	714	318	97	105	59	89	86	0	1967	1639	790	74	83	80	95	89	0	0.367	0.394	0.389	0.398	1.456	0.381	0.918	156	640	2587	2182	-1.448	694	1893	617	1565	0
3	1	17	"iYLRWdelta14"	"iYLRWdelta14"	11690	18040	150	269	261	141	91	99	47	73	65	0	412	405	257	72	87	76	73	66	0	0.524	0.511	0.533	0.584	2.279	0.477	0.643	156	638	518	503	-0.934	178	340	170	333	0
3	2	17	"iYLR259C"	"iYLR259C"	11890	18040	150	747	684	342	88	93	39	92	87	0	253	241	113	71	75	31	82	75	0	3.621	3.506	3.313	3.325	1.928	3.595	0.796	156	489	841	766	1.856	659	182	596	170	0
3	3	17	"iYLR263W"	"iYLR263W"	12090	18040	150	287	284	116	91	94	32	88	83	0	296	276	139	71	76	30	82	78	0	0.871	0.941	0.927	0.969	2.276	0.881	0.646	156	439	421	398	-0.199	196	225	193	205	0
3	4	17	"iYLR281C"	"iYLR281C"	12290	18040	150	144	151	62	93	96	29	64	44	0	159	162	76	70	75	29	76	63	0	0.573	0.630	0.592	0.639	2.371	0.712	0.378	156	482	140	150	-0.803	51	89	58	92	0
3	5	17	"iYLR286C"	"iYLR286C"	12490	18040	150	714	661	373	94	97	29	91	87	0	549	478	260	75	77	23	88	87	0	1.308	1.407	1.359	1.398	1.723	1.441	0.881	156	478	1094	970	0.387	620	474	567	403	0
3	6	17	"iYLR289W"	"iYLR289W"	12690	18040	150	171	174	64	97	101	34	70	51	0	232	227	117	77	81	27	78	71	0	0.477	0.513	0.518	0.568	2.354	0.547	0.501	156	509	229	227	-1.067	74	155	77	150	0
3	7	17	"iYLR304C"	"iYLR304C"	12890	18040	150	433	408	199	101	104	39	87	81	0	286	274	134	75	79	26	85	83	0	1.573	1.543	1.517	1.481	2.189	1.599	0.779	156	471	543	506	0.654	332	211	307	199	0
3	8	17	"iYLR308W"	"iYLR308W"	13090	18040	150	176	189	71	104	106	35	71	50	0	295	313	190	74	76	25	88	80	0	0.326	0.356	0.375	0.389	2.304	0.333	0.505	156	450	293	324	-1.618	72	221	85	239	0
3	9	17	"iYLR312W-A"	"iYLR312W-A"	13290	18040	150	364	345	153	109	113	35	86	79	0	400	359	184	75	124	940	0	0	0	0.785	0.831	0.812	0.874	1.742	0.033	0.043	156	482	580	520	-0.350	255	325	236	284	0
3	10	17	"iYLR330W"	"iYLR330W"	13490	18040	150	612	545	268	115	119	37	86	80	0	466	418	229	75	117	856	0	0	0	1.271	1.254	1.233	1.232	1.980	0.067	0.049	156	582	888	773	0.346	497	391	430	343	0
3	11	17	"iSNR61"	"iSNR61"	13750	18030	130	171	173	51	115	121	51	58	20	0	224	216	114	75	100	370	0	0	0	0.376	0.411	0.446	0.486	2.947	0.099	0.385	120	541	205	199	-1.412	56	149	58	141	0
3	12	17	"iYLRWdelta20"	"iYLRWdelta20"	13940	18030	120	156	157	51	108	174	1214	0	0	0	127	125	51	75	186	1303	0	0	0	0.923	0.980	0.918	0.891	3.234	0.055	0.334	120	454	100	99	-0.115	48	52	49	50	0
3	13	17	"iYMR033W"	"iYMR033W"	14140	18030	130	151	154	50	96	154	1153	0	0	0	339	348	502	73	149	1179	0	0	0	0.207	0.211	0.280	0.301	2.928	0.950	0.747	120	503	321	333	-2.274	55	266	58	275	-100
3	14	17	"iYMR037C"	"iYMR037C"	14350	18030	140	381	396	212	93	99	37	87	83	0	297	282	153	72	79	33	82	78	0	1.280	1.443	1.404	1.424	2.006	1.451	0.839	156	510	513	513	0.356	288	225	303	210	0
3	15	17	"iYMR041C"	"iYMR041C"	14550	18030	140	227	228	87	98	104	36	83	74	0	224	216	98	72	79	32	81	74	0	0.849	0.903	0.938	0.982	2.209	0.892	0.638	156	474	281	274	-0.237	129	152	130	144	0
3	16	17	"iYMR054W"	"iYMR054W"	14730	18020	130	230	228	80	100	106	33	85	75	0	346	314	162	74	77	27	81	79	0	0.478	0.533	0.541	0.574	2.180	0.176	0.242	120	462	402	368	-1.065	130	272	128	240	0
3	17	17	"iYMR058W"	"iYMR058W"	14950	18040	140	255	254	97	101	108	45	88	69	0	316	296	142	76	79	32	85	80	0	0.642	0.695	0.707	0.726	2.091	0.670	0.699	156	525	394	373	-0.640	154	240	153	220	0
3	18	17	"iYMR063W"	"iYMR063W"	15140	18040	120	167	175	63	101	105	46	64	38	0	139	147	67	77	79	31	68	49	0	1.065	1.057	0.981	0.979	2.297	1.150	0.492	120	430	128	144	0.090	66	62	74	70	0
3	19	17	"iYMR078C"	"iYMR078C"	15330	18040	140	400	373	166	96	103	80	83	72	0	359	345	178	74	76	25	85	82	0	1.067	1.022	1.024	1.069	1.924	1.079	0.749	156	506	589	548	0.093	304	285	277	271	0
3	20	17	"iYMR082C-0"	"iYMR082C-0"	15540	18040	140	513	463	224	94	108	111	82	68	0	311	304	147	75	79	55	82	76	0	1.775	1.611	1.539	1.570	2.003	1.742	0.731	156	495	655	598	0.828	419	236	369	229	0
3	21	17	"iYMR085W"	"iYMR085W"	15750	18030	140	158	177	111	95	104	80	41	13	0	137	144	59	73	77	29	75	55	0	0.984	1.155	1.040	1.047	2.730	0.009	0.009	156	727	127	153	-0.023	63	64	82	71	0
3	1	18	"iYMR101C"	"iYMR101C"	11740	18230	150	266	254	107	89	99	93	71	47	0	197	181	83	72	82	97	60	17	0	1.416	1.514	1.402	1.443	2.245	1.895	0.443	156	722	302	274	0.502	177	125	165	109	0
3	2	18	"iYMR105C"	"iYMR105C"	11970	18250	160	420	484	343	90	96	52	81	70	0	309	321	193	72	82	70	76	65	0	1.392	1.582	1.500	1.382	2.091	1.798	0.770	208	546	567	643	0.478	330	237	394	249	0
3	3	18	"iYMR107W"	"iYMR107W"	12130	18230	150	349	329	155	93	102	56	82	73	0	186	185	84	72	82	73	69	33	0	2.246	2.088	2.014	1.944	2.301	1.913	0.362	156	467	370	349	1.167	256	114	236	113	0
3	4	18	"iYNL272C"	"iYNL272C"	12340	18230	140	566	529	246	93	98	33	91	86	0	481	437	207	72	80	69	85	80	0	1.156	1.195	1.167	1.222	1.773	1.201	0.856	156	538	882	801	0.210	473	409	436	365	0
3	5	18	"iYNL267W"	"iYNL267W"	12540	18240	140	219	210	81	92	99	61	75	53	0	234	228	103	74	78	25	85	80	0	0.794	0.766	0.744	0.743	2.129	0.104	0.097	156	531	287	272	-0.333	127	160	118	154	0
3	6	18	"iYNL262W"	"iYNL262W"	12740	18240	140	286	277	110	96	101	44	85	77	0	381	347	164	75	81	42	85	81	0	0.621	0.665	0.669	0.676	1.910	0.661	0.747	156	531	496	453	-0.688	190	306	181	272	0
3	7	18	"iYNL244C"	"iYNL244C"	12940	18230	140	439	399	194	99	103	39	87	82	0	291	278	129	74	80	41	83	79	0	1.567	1.471	1.415	1.410	1.910	1.539	0.815	156	551	557	504	0.648	340	217	300	204	0
3	8	18	"iYNL240C"	"iYNL240C"	13140	18230	130	192	193	65	102	105	30	80	63	0	121	125	52	73	77	25	69	48	0	1.875	1.750	1.516	1.542	2.626	1.740	0.371	120	533	138	143	0.907	90	48	91	52	0
3	9	18	"iYNL235C"	"iYNL235C"	13350	18230	140	281	295	128	105	110	40	86	78	0	228	221	101	74	118	899	0	0	0	1.143	1.293	1.340	1.324	2.162	1.376	0.682	156	527	330	337	0.193	176	154	190	147	0
3	10	18	"iYNL217W"	"iYNL217W"	13540	18240	140	251	264	136	107	113	38	82	76	0	134	150	90	73	114	865	0	0	0	2.361	2.039	2.126	2.126	2.399	1.894	0.631	156	569	205	234	1.239	144	61	157	77	0
3	11	18	"iYNL213C"	"iYNL213C"	13760	18230	140	386	398	183	108	113	30	90	87	0	259	249	110	77	79	27	87	82	0	1.527	1.686	1.639	1.607	2.042	1.765	0.714	156	601	460	462	0.611	278	182	290	172	0
3	12	18	"iYNL209W"	"iYNL209W"	13940	18230	140	311	326	144	103	152	1069	0	0	0	399	370	174	77	141	1093	0	0	0	0.646	0.761	0.733	0.747	1.839	0.816	0.683	156	585	530	516	-0.630	208	322	223	293	0
3	13	18	"iYNL189W"	"iYNL189W"	14150	18230	140	257	253	99	94	141	1024	0	0	0	289	270	134	73	135	1047	0	0	0	0.755	0.807	0.802	0.831	1.935	0.094	0.065	156	640	379	356	-0.406	163	216	159	197	0
3	14	18	"iYNL184C"	"iYNL184C"	14360	18230	150	237	232	93	95	105	81	74	39	0	392	365	178	73	84	68	83	77	0	0.445	0.469	0.450	0.498	1.944	0.478	0.328	156	607	461	429	-1.168	142	319	137	292	0
3	15	18	"iYNL179C-0"	"iYNL179C-0"	14550	18240	150	209	220	103	98	106	61	69	45	0	208	190	100	75	82	36	71	62	0	0.835	1.061	0.940	1.011	2.431	1.242	0.483	156	588	244	237	-0.261	111	133	122	115	-50
3	16	18	"iYOL125W"	"iYOL125W"	14760	18230	140	155	158	46	100	105	32	69	42	0	147	151	60	74	96	450	0	0	0	0.753	0.753	0.763	0.710	2.589	0.001	0.000	156	616	128	135	-0.408	55	73	58	77	0
3	17	18	"iYOL121C"	"iYOL121C"	14950	18230	140	406	382	183	103	108	41	85	78	0	299	265	129	75	99	475	1	0	0	1.353	1.468	1.412	1.444	1.905	0.061	0.028	156	554	527	469	0.436	303	224	279	190	0
3	18	18	"iYOL117W"	"iYOL117W"	15150	18240	150	298	307	124	105	111	45	89	82	0	202	202	76	76	81	32	89	75	0	1.532	1.603	1.569	1.539	1.824	1.704	0.670	156	591	319	328	0.615	193	126	202	126	0
3	19	18	"iYOLWdelta5"	"iYOLWdelta5"	15360	18230	140	246	235	93	99	105	43	76	67	0	145	144	63	74	78	29	71	57	0	2.070	1.943	1.824	1.804	2.302	2.019	0.507	156	545	218	206	1.050	147	71	136	70	0
3	20	18	"iYOL099C"	"iYOL099C"	15550	18230	150	231	229	93	92	101	72	73	45	0	518	471	251	73	75	25	92	86	0	0.312	0.344	0.344	0.356	1.914	0.403	0.421	156	573	584	535	-1.679	139	445	137	398	0
3	21	18	"iYOL096C"	"iYOL096C"	15750	18230	140	167	179	65	91	99	75	50	18	0	245	239	105	71	74	25	86	83	0	0.437	0.524	0.503	0.479	2.385	0.533	0.516	156	721	250	256	-1.195	76	174	88	168	0
3	1	19	"iYOL081W"	"iYOL081W"	11740	18430	150	392	401	311	90	98	88	78	69	0	580	554	350	75	81	87	80	77	0	0.598	0.649	0.647	0.626	1.744	0.766	0.793	156	812	807	790	-0.742	302	505	311	479	0
3	2	19	"iYOL076W"	"iYOL076W"	11960	18430	150	301	313	158	92	106	118	72	42	0	928	840	457	76	81	38	94	89	0	0.245	0.289	0.272	0.303	1.863	0.241	0.350	156	582	1061	985	-2.027	209	852	221	764	0
3	3	19	"iYOL071W"	"iYOL071W"	12160	18430	140	198	247	451	92	111	125	36	3	0	368	366	242	76	85	76	82	75	0	0.363	0.534	0.384	0.420	2.391	1.365	0.292	156	540	398	445	-1.462	106	292	155	290	0
3	4	19	"iYOL055C"	"iYOL055C"	12360	18440	150	320	324	180	91	102	69	80	71	0	271	267	147	74	82	70	76	65	0	1.162	1.207	1.222	1.123	1.839	1.395	0.642	156	549	426	426	0.217	229	197	233	193	0
3	5	19	"iYOL054W"	"iYOL054W"	12560	18440	140	455	467	246	92	101	65	86	80	0	458	443	247	73	76	24	89	85	0	0.943	1.014	1.009	1.072	1.652	1.031	0.825	156	514	748	745	-0.085	363	385	375	370	0
3	6	19	"iYOL050C"	"iYOL050C"	12760	18440	140	320	319	165	96	105	54	89	81	0	393	361	165	74	80	43	87	82	0	0.702	0.777	0.708	0.799	1.907	0.818	0.580	156	560	543	510	-0.510	224	319	223	287	0
3	7	19	"iYOR248W"	"iYOR248W"	12960	18440	150	326	309	133	99	107	50	82	73	0	536	468	250	75	81	42	88	80	0	0.492	0.534	0.520	0.535	1.830	0.500	0.770	156	581	688	603	-1.022	227	461	210	393	0
3	8	19	"iYOR252W"	"iYOR252W"	13150	18440	140	190	198	78	102	108	40	71	53	0	184	176	82	75	79	26	78	70	0	0.807	0.950	0.832	0.826	2.353	1.034	0.485	156	559	197	197	-0.309	88	109	96	101	0
3	9	19	"iYOR256C"	"iYOR256C"	13360	18440	160	245	253	129	105	122	184	34	2	0	192	191	98	75	86	102	55	18	0	1.197	1.276	1.304	1.203	2.208	1.883	0.611	208	618	257	264	0.259	140	117	148	116	0
3	10	19	"iYOR272W"	"iYOR272W"	13560	18430	140	218	215	94	104	123	186	19	0	0	284	281	154	77	88	104	69	49	0	0.551	0.544	0.559	0.614	2.146	1.459	0.566	156	613	321	315	-0.861	114	207	111	204	0
3	11	19	"iYOR277C"	"iYOR277C"	13760	18440	140	1091	1074	565	102	113	59	96	94	0	719	685	363	78	82	37	98	92	0	1.543	1.601	1.603	1.607	1.730	1.612	0.902	156	579	1630	1579	0.626	989	641	972	607	0
3	12	19	"iYOR283W"	"iYOR283W"	13950	18440	140	911	861	454	99	109	64	91	85	0	764	677	356	76	81	38	92	87	0	1.180	1.268	1.246	1.288	1.688	1.169	0.664	156	583	1500	1363	0.239	812	688	762	601	0
3	13	19	"iYOR298W"	"iYOR298W"	14150	18430	140	160	157	54	95	196	1390	0	0	0	179	178	89	74	157	1792	0	0	0	0.619	0.596	0.656	0.675	2.614	0.755	0.342	156	610	170	166	-0.692	65	105	62	104	0
3	14	19	"iYOR303W"	"iYOR303W"	14370	18440	140	245	240	98	96	206	1466	0	0	0	225	219	104	73	166	1890	0	0	0	0.980	0.986	0.943	0.966	1.923	0.708	0.675	156	548	301	290	-0.029	149	152	144	146	0
3	15	19	"iYOR306C"	"iYOR306C"	14550	18440	150	627	604	302	96	105	84	86	80	0	735	683	376	75	158	1819	0	0	0	0.805	0.836	0.842	0.947	2.018	0.806	0.895	156	539	1191	1116	-0.314	531	660	508	608	0
3	16	19	"iYOR322C"	"iYOR322C"	14750	18440	140	305	323	353	99	108	85	73	58	0	233	236	134	74	171	1827	0	0	0	1.296	1.383	1.228	1.193	2.289	2.817	0.413	156	571	365	386	0.374	206	159	224	162	0
3	17	19	"iYOR327C"	"iYOR327C"	14950	18440	140	360	358	168	103	113	76	82	70	0	221	211	106	75	157	1209	0	0	0	1.760	1.875	1.718	1.842	2.301	2.048	0.683	156	571	403	391	0.816	257	146	255	136	0
3	18	19	"iYOR332W"	"iYOR332W"	15160	18430	150	471	424	215	103	113	57	82	74	0	311	300	166	76	138	1087	0	0	0	1.566	1.433	1.442	1.469	1.873	1.457	0.798	156	602	603	545	0.647	368	235	321	224	0
3	19	19	"iYPL045W"	"iYPL045W"	15370	18440	140	162	165	64	99	106	46	57	33	0	251	230	119	77	81	30	78	73	0	0.362	0.431	0.453	0.437	2.325	0.416	0.391	156	544	237	219	-1.466	63	174	66	153	0
3	20	19	"iYPL040C"	"iYPL040C"	15550	18430	130	196	192	72	93	100	39	75	59	0	135	127	58	74	77	25	64	55	0	1.689	1.868	1.500	1.665	2.452	1.775	0.474	120	532	164	152	0.756	103	61	99	53	0
3	21	19	"iYPL036W"	"iYPL036W"	15770	18430	150	707	599	316	90	96	34	87	83	0	1019	872	506	71	74	28	94	89	0	0.651	0.635	0.644	0.634	1.981	0.620	0.902	156	847	1565	1310	-0.620	617	948	509	801	0
3	1	20	"iYPL017C"	"iYPL017C"	11750	18640	140	324	316	147	90	97	48	85	78	0	300	293	141	77	101	437	2	0	0	1.049	1.046	0.998	1.062	2.132	0.044	0.031	156	894	457	442	0.069	234	223	226	216	0
3	2	20	"iYPL013C"	"iYPL013C"	11960	18640	150	446	442	232	94	110	108	79	66	0	515	493	288	77	89	115	78	69	0	0.804	0.837	0.809	0.880	1.763	0.775	0.831	156	829	790	764	-0.315	352	438	348	416	0
3	3	20	"iYPL009C"	"iYPL009C"	12160	18640	150	383	358	157	92	118	203	69	20	0	355	332	172	75	93	209	64	16	0	1.039	1.035	0.990	1.044	1.645	0.886	0.732	156	782	571	523	0.056	291	280	266	257	0
3	4	20	"iYPR005C"	"iYPR005C"	12370	18640	160	296	321	182	92	107	118	66	43	0	290	309	190	74	81	54	77	67	0	0.944	0.974	0.968	0.959	2.112	1.298	0.561	208	838	420	464	-0.082	204	216	229	235	0
3	5	20	"itG(GCC)P1"	"itG(GCC)P1"	12550	18630	150	566	553	275	94	104	51	89	86	0	431	403	197	73	78	32	88	85	0	1.318	1.391	1.372	1.354	1.838	1.408	0.845	156	686	830	789	0.399	472	358	459	330	0
3	6	20	"itK(CUU)P"	"itK(CUU)P"	12760	18640	150	588	576	288	95	103	46	91	87	0	499	471	242	73	79	43	89	85	0	1.157	1.209	1.245	1.229	1.868	1.202	0.856	156	784	919	879	0.211	493	426	481	398	0
3	7	20	"iYPR024W"	"iYPR024W"	12960	18640	150	482	481	239	96	104	45	88	86	0	591	569	300	75	80	42	90	85	0	0.748	0.779	0.781	0.795	1.873	0.977	0.720	156	758	902	879	-0.419	386	516	385	494	0
3	8	20	"itF(GAA)P2"	"itF(GAA)P2"	13160	18630	150	420	433	232	100	114	89	82	69	0	386	390	214	78	84	41	86	80	0	1.039	1.067	1.053	1.015	2.062	1.059	0.821	156	717	628	645	0.055	320	308	333	312	0
3	9	20	"iYPR031W"	"iYPR031W"	13360	18630	140	216	227	82	106	130	220	13	0	0	183	184	85	79	96	152	26	1	0	1.058	1.152	1.100	1.187	2.463	0.548	0.200	156	730	214	226	0.081	110	104	121	105	0
3	10	20	"CEN3"	"CEN3"	13560	18650	80	129	130	34	104	106	31	42	15	0	95	101	48	77	86	103	5	0	0	1.389	1.083	0.799	0.684	4.033	0.557	0.030	52	321	43	50	0.474	25	18	26	24	0
3	11	20	"iRDN5-2"	"iRDN5-2"	13760	18640	140	142	147	47	101	117	245	0	0	0	129	140	89	75	84	108	19	1	0	0.759	0.708	0.776	0.771	3.251	1.408	0.548	156	852	95	111	-0.397	41	54	46	65	0
3	12	20	"itN(GUU)C"	"itN(GUU)C"	13980	18630	100	131	128	39	96	131	408	0	0	0	93	96	38	74	87	152	0	0	0	1.842	1.455	1.157	1.147	3.529	1.063	0.114	80	420	54	54	0.881	35	19	32	22	0
3	13	20	"iYCL018W"	"iYCL018W"	14150	18630	150	295	303	150	94	173	1216	0	0	0	1182	1104	622	76	140	1567	21	0	0	0.182	0.203	0.206	0.212	1.680	0.203	0.704	156	797	1307	1237	-2.460	201	1106	209	1028	0
3	14	20	"iYCR003W"	"iYCR003W"	14360	18630	150	242	253	105	96	175	1247	0	0	0	590	547	261	74	140	1608	0	0	0	0.283	0.332	0.328	0.328	1.706	0.735	0.712	156	757	662	630	-1.821	146	516	157	473	0
3	15	20	"iYCR007C"	"iYCR007C"	14560	18640	150	649	621	334	94	100	61	89	82	0	497	458	239	74	133	1542	0	0	0	1.312	1.372	1.359	1.351	1.767	0.028	0.026	156	750	978	911	0.392	555	423	527	384	0
3	16	20	"iYHR212C"	"iYHR212C"	14760	18640	140	823	728	347	94	103	81	92	85	0	1019	868	464	75	137	1585	0	0	0	0.772	0.799	0.786	0.859	1.698	0.050	0.067	156	710	1673	1427	-0.373	729	944	634	793	0
3	17	20	"iYHR214W-A"	"iYHR214W-A"	14960	18630	140	211	225	92	97	106	74	67	39	0	278	263	120	74	124	1001	0	0	0	0.559	0.677	0.659	0.665	2.230	0.004	0.002	156	711	318	317	-0.840	114	204	128	189	0
3	18	20	"iYHR218W"	"iYHR218W"	15170	18630	150	5554	5097	2731	99	105	54	99	98	0	3446	2995	1609	76	123	952	80	71	0	1.619	1.712	1.693	1.678	1.565	1.539	0.619	156	785	8825	7917	0.695	5455	3370	4998	2919	0
3	19	20	"iYLR162W-A"	"iYLR162W-A"	15370	18630	150	3039	2856	1596	97	102	43	100	96	0	3436	3111	1825	79	86	42	99	97	0	0.876	0.910	0.899	0.945	1.533	0.894	0.936	156	734	6299	5791	-0.190	2942	3357	2759	3032	0
3	20	20	"iYLRWdelta6-B"	"iYLRWdelta6-B"	15560	18630	150	4688	3950	2039	94	104	92	94	88	0	6325	5044	2743	77	91	79	97	94	0	0.735	0.776	0.757	0.751	1.557	0.785	0.917	156	782	10842	8823	-0.444	4594	6248	3856	4967	0
3	21	20	"RDN5-1"	"RDN5-1"	15770	18630	150	1268	1071	586	90	99	68	87	84	0	1693	1432	841	72	82	53	94	89	0	0.727	0.721	0.723	0.701	1.823	0.706	0.938	156	980	2799	2341	-0.461	1178	1621	981	1360	0
4	1	1	"TFC3"	"YAL001C"	16210	14740	170	848	833	456	135	155	147	86	72	0	2905	2837	1633	82	119	582	89	75	0	0.253	0.253	0.247	0.235	1.478	0.254	0.914	208	1186	3536	3453	-1.985	713	2823	698	2755	0
4	2	1	"FUN19"	"YAL034C"	16420	14740	130	727	741	340	137	152	166	86	80	0	1708	1661	798	88	100	53	95	95	0	0.364	0.384	0.385	0.388	1.543	0.388	0.902	120	641	2210	2177	-1.457	590	1620	604	1573	0
4	3	1	"YAL065C"	"YAL065C"	16630	14730	140	3393	3127	1809	131	144	70	99	97	0	3021	2676	1346	81	95	49	100	98	0	1.110	1.155	1.119	1.088	1.324	1.214	0.944	156	764	6202	5591	0.150	3262	2940	2996	2595	0
4	4	1	"EFB1"	"YAL003W"	16830	14750	140	1343	1193	418	104	127	153	94	92	0	922	842	319	78	142	961	25	0	0	1.468	1.425	1.471	1.479	1.424	0.187	0.092	156	728	2083	1853	0.554	1239	844	1089	764	0
4	5	1	"YAL035C-A"	"YAL035C-A"	17020	14740	130	876	796	339	92	114	156	88	83	0	2007	1727	714	76	150	1019	80	35	0	0.406	0.426	0.426	0.416	1.492	0.148	0.240	120	648	2715	2355	-1.300	784	1931	704	1651	0
4	6	1	"YAL066W"	"YAL066W"	17220	14740	130	539	509	174	105	108	37	97	93	0	1216	1245	1242	71	83	56	97	94	0	0.379	0.344	0.379	0.366	1.717	0.168	0.374	120	633	1579	1578	-1.400	434	1145	404	1174	0
4	7	1	"SSA1"	"YAL005C"	17410	14750	150	1514	1441	713	98	105	42	99	96	0	1226	1135	529	70	81	115	95	92	0	1.225	1.261	1.226	1.256	1.452	1.291	0.936	156	810	2572	2408	0.293	1416	1156	1343	1065	0
4	8	1	"FUN11"	"YAL036C"	17620	14750	140	1610	1490	584	93	100	54	98	97	0	1429	1337	529	69	78	116	96	94	0	1.115	1.102	1.120	1.117	1.391	1.106	0.947	156	759	2877	2665	0.158	1517	1360	1397	1268	0
4	9	1	"YAL068C"	"YAL068C"	17830	14720	150	4970	4262	2783	96	157	502	94	78	0	5195	4399	2675	69	132	498	95	89	0	0.951	0.962	0.931	0.893	1.375	0.999	0.966	156	791	10000	8496	-0.073	4874	5126	4166	4330	0
4	10	1	"FUN14"	"YAL008W"	18020	14740	150	1928	1681	848	100	166	498	83	68	0	5926	4908	2494	71	139	496	94	92	0	0.312	0.327	0.319	0.317	1.364	0.340	0.872	156	797	7683	6418	-1.679	1828	5855	1581	4837	0
4	11	1	"CDC19"	"YAL038W"	18230	14740	130	1592	1431	564	116	139	180	92	87	0	1476	1283	505	74	91	68	95	91	0	1.053	1.088	1.076	1.085	1.495	1.134	0.859	120	688	2878	2524	0.074	1476	1402	1315	1209	0
4	12	1	"ERP1"	"YAR002C-A"	18430	14730	100	159	200	134	112	135	240	8	3	0	197	226	165	75	102	358	8	2	0	0.385	0.583	0.542	0.544	3.495	0.414	0.164	80	449	169	239	-1.376	47	122	88	151	0
4	13	1	"RPB5"	"YBR154C"	18620	14740	130	1313	1191	456	112	123	93	93	91	0	1890	1647	650	71	84	67	95	93	0	0.660	0.685	0.675	0.685	1.470	0.690	0.932	120	672	3020	2655	-0.599	1201	1819	1079	1576	0
4	14	1	"MBA1"	"YBR185C"	18820	14750	130	774	756	292	113	118	45	95	91	0	967	915	378	71	78	39	96	93	0	0.738	0.762	0.752	0.744	1.595	0.753	0.923	120	687	1557	1487	-0.439	661	896	643	844	0
4	15	1	"APG12"	"YBR217W"	19030	14750	130	1360	1231	440	109	118	55	94	94	0	2145	1920	754	72	101	295	91	90	0	0.603	0.607	0.606	0.618	1.371	0.544	0.830	120	701	3324	2970	-0.729	1251	2073	1122	1848	0
4	16	1	"SLI15"	"YBR156C"	19230	14740	130	2728	2492	1058	117	127	68	99	97	0	2399	2173	880	71	95	300	92	88	0	1.122	1.130	1.108	1.117	1.373	1.125	0.938	120	669	4939	4477	0.166	2611	2328	2375	2102	0
4	17	1	"YBR187W"	"YBR187W"	19430	14740	120	557	566	284	101	116	165	83	65	0	478	473	216	65	71	43	91	88	0	1.104	1.140	1.122	1.089	1.671	1.762	0.630	120	616	869	873	0.143	456	413	465	408	0
4	18	1	"YBR219C"	"YBR219C"	19620	14750	130	1314	1209	510	96	102	59	95	92	0	659	614	262	64	68	33	94	90	0	2.047	2.024	2.006	2.045	1.807	2.064	0.908	120	652	1813	1663	1.034	1218	595	1113	550	0
4	19	1	"ICS4"	"YBR158W"	19820	14740	140	2508	2154	912	97	103	61	98	98	0	1713	1470	613	67	70	26	99	98	0	1.465	1.466	1.461	1.450	1.386	1.485	0.957	156	746	4057	3460	0.551	2411	1646	2057	1403	0
4	20	1	"RPS9B"	"YBR189W"	20020	14750	140	2041	1823	707	96	105	85	98	96	0	2593	2310	915	67	71	38	98	98	0	0.770	0.770	0.759	0.788	1.293	0.769	0.957	156	716	4471	3970	-0.377	1945	2526	1727	2243	0
4	21	1	"PDB1"	"YBR221C"	20230	14750	150	1295	1201	464	107	125	104	94	92	0	742	682	280	71	80	62	94	91	0	1.770	1.791	1.789	1.826	1.416	1.793	0.923	156	942	1859	1705	0.824	1188	671	1094	611	0
4	1	2	"CDC28"	"YBR160W"	16220	14950	150	3501	3196	1195	129	148	106	98	97	0	1534	1384	514	80	100	84	98	94	0	2.319	2.352	2.379	2.352	1.425	2.406	0.924	156	764	4826	4371	1.214	3372	1454	3067	1304	0
4	2	2	"RPL21A"	"YBR191W"	16420	14950	140	1182	1035	558	131	138	51	95	93	0	1644	1420	703	82	87	31	98	96	0	0.673	0.676	0.653	0.649	1.650	0.701	0.909	156	585	2613	2242	-0.572	1051	1562	904	1338	0
4	3	2	"YBR223C"	"YBR223C"	16610	14950	140	1254	1134	443	124	138	70	93	91	0	448	410	178	78	84	35	91	87	0	3.054	3.042	3.084	3.187	1.541	2.998	0.877	156	640	1500	1342	1.611	1130	370	1010	332	0
4	4	2	"RPN4"	"YDL020C"	16830	14940	130	393	392	183	101	118	156	76	44	0	400	410	209	77	84	43	86	85	0	0.904	0.874	0.865	0.908	2.158	0.875	0.817	120	575	615	624	-0.146	292	323	291	333	0
4	5	2	"SLC1"	"YDL052C"	17020	14950	130	340	333	138	94	109	150	75	31	0	262	251	112	76	90	59	82	73	0	1.323	1.366	1.353	1.375	1.615	3.140	0.297	120	608	432	414	0.403	246	186	239	175	0
4	6	2	"SUB2"	"YDL084W"	17230	14940	130	412	404	171	96	101	35	90	86	0	535	497	231	68	71	23	94	90	0	0.677	0.718	0.737	0.730	1.766	0.676	0.832	120	605	783	737	-0.563	316	467	308	429	0
4	7	2	"GPD1"	"YDL022W"	17420	14950	130	618	596	277	92	100	42	93	91	0	421	395	174	69	79	131	84	65	0	1.494	1.546	1.559	1.506	1.710	1.307	0.552	120	561	878	830	0.579	526	352	504	326	0
4	8	2	"YDL054C"	"YDL054C"	17630	14950	140	942	884	363	95	110	93	92	91	0	517	483	191	74	88	129	87	78	0	1.912	1.929	1.867	1.895	1.707	1.870	0.631	156	672	1290	1198	0.935	847	443	789	409	0
4	9	2	"YDL086W"	"YDL086W"	17840	14950	150	144	181	139	92	167	542	0	0	0	97	113	74	72	139	532	0	0	0	2.080	2.171	1.836	1.755	2.777	1.109	0.953	156	683	77	130	1.057	52	25	89	41	-50
4	10	2	"YDL024C"	"YDL024C"	18020	14950	140	753	712	317	93	146	461	72	11	0	529	498	220	68	119	458	50	0	0	1.432	1.440	1.438	1.444	1.822	1.476	0.850	156	656	1121	1049	0.518	660	461	619	430	0
4	11	2	"MBP1"	"YDL056W"	18250	14950	140	305	306	127	108	120	69	83	66	0	383	392	176	71	78	39	91	87	0	0.631	0.617	0.621	0.638	1.830	0.646	0.700	156	675	509	519	-0.663	197	312	198	321	0
4	12	2	"ASM4"	"YDL088C"	18450	14950	140	385	375	154	109	121	91	85	72	0	317	311	146	76	85	62	83	76	0	1.145	1.132	1.141	1.131	2.043	1.140	0.752	156	621	517	501	0.196	276	241	266	235	0
4	13	2	"YDL026W"	"YDL026W"	18630	14950	150	1185	1072	528	109	119	61	91	89	0	1175	1035	461	73	83	63	91	87	0	0.976	1.001	0.959	0.981	1.608	1.035	0.890	156	673	2178	1925	-0.034	1076	1102	963	962	0
4	14	2	"USO1"	"YDL058W"	18840	14940	130	670	669	280	117	126	57	94	89	0	619	587	252	73	80	42	95	90	0	1.013	1.074	1.081	1.129	1.760	1.114	0.864	120	598	1099	1066	0.018	553	546	552	514	0
4	15	2	"RAM1"	"YDL090C"	19030	14950	130	887	853	478	104	112	53	91	88	0	606	587	290	70	75	31	92	89	0	1.461	1.449	1.457	1.480	1.505	1.565	0.802	120	647	1319	1266	0.547	783	536	749	517	0
4	16	2	"CPH1"	"YDR155C"	19250	14950	140	355	344	131	99	108	65	89	78	0	248	235	91	68	74	35	87	81	0	1.422	1.467	1.511	1.467	1.903	1.613	0.745	156	707	436	412	0.508	256	180	245	167	0
4	17	2	"YDR186C"	"YDR186C"	19430	14950	110	224	259	136	89	108	183	38	7	0	265	269	141	64	71	47	85	76	0	0.672	0.829	0.874	0.927	2.273	2.477	0.409	80	467	336	375	-0.574	135	201	170	205	0
4	18	2	"SPR28"	"YDR218C"	19630	14950	130	200	200	76	89	102	152	30	0	0	219	207	90	64	69	42	84	74	0	0.716	0.776	0.809	0.771	2.184	0.860	0.434	120	649	266	254	-0.482	111	155	111	143	0
4	19	2	"YDR157W"	"YDR157W"	19840	14950	140	940	869	344	90	96	42	97	96	0	714	678	270	66	70	27	99	96	0	1.312	1.273	1.286	1.261	1.506	1.285	0.905	156	650	1498	1391	0.391	850	648	779	612	0
4	20	2	"CCT6"	"YDR188W"	20040	14950	140	791	758	336	94	106	88	92	88	0	406	509	1152	70	74	39	92	89	0	2.074	1.513	2.027	1.940	1.973	0.203	0.076	156	589	1033	1103	1.053	697	336	664	439	0
4	21	2	"YDR220C"	"YDR220C"	20240	14950	140	663	649	304	104	119	129	89	81	0	261	266	121	70	79	65	83	67	0	2.927	2.781	2.807	2.845	1.613	2.711	0.828	156	723	750	741	1.549	559	191	545	196	0
4	1	3	"SAC3"	"YDR159W"	16240	15150	140	1596	1526	692	126	146	112	96	92	0	1036	996	446	79	96	81	95	91	0	1.536	1.527	1.506	1.522	1.449	1.571	0.927	156	721	2427	2317	0.619	1470	957	1400	917	0
4	2	3	"RVB1"	"YDR190C"	16440	15150	140	451	473	219	130	140	71	89	80	0	697	708	376	79	90	49	96	90	0	0.519	0.545	0.552	0.562	1.862	0.542	0.838	156	601	939	972	-0.945	321	618	343	629	0
4	3	3	"YDR222W"	"YDR222W"	16650	15150	140	485	549	288	111	117	41	91	90	0	307	330	168	75	78	26	90	86	0	1.612	1.718	1.707	1.799	1.917	1.787	0.828	156	592	606	693	0.689	374	232	438	255	0
4	4	3	"TCI1"	"YDR161W"	16840	15150	140	1342	1211	459	100	114	66	95	92	0	1758	1544	633	80	95	63	95	91	0	0.740	0.759	0.742	0.790	1.559	0.751	0.944	156	604	2920	2575	-0.434	1242	1678	1111	1464	0
4	5	3	"NUP42"	"YDR192C"	17040	15150	150	1173	1081	436	96	109	64	94	93	0	1079	961	417	76	91	60	94	91	0	1.074	1.113	1.106	1.188	1.630	1.106	0.904	156	688	2080	1870	0.103	1077	1003	985	885	0
4	6	3	"HTB1"	"YDR224C"	17260	15150	140	730	707	313	93	97	33	94	91	0	629	580	232	70	73	27	95	91	0	1.140	1.204	1.178	1.217	1.734	1.262	0.887	156	622	1196	1124	0.188	637	559	614	510	0
4	7	3	"PAD1"	"YDR538W"	17430	15150	130	422	408	158	95	104	64	91	85	0	407	390	154	69	75	40	91	89	0	0.967	0.975	0.993	0.978	1.580	0.995	0.850	120	540	665	634	-0.048	327	338	313	321	0
4	8	3	"RIP1"	"YEL024W"	17640	15150	130	813	781	358	96	111	72	90	87	0	460	457	204	75	89	64	90	85	0	1.862	1.793	1.824	1.777	1.463	1.810	0.857	120	577	1102	1067	0.897	717	385	685	382	0
4	9	3	"HAT2"	"YEL056W"	17830	15160	130	379	368	148	83	92	45	91	90	0	449	463	202	71	77	44	91	88	0	0.783	0.727	0.685	0.699	1.586	0.710	0.828	120	595	674	677	-0.353	296	378	285	392	0
4	10	3	"YDR540C"	"YDR540C"	18060	15150	130	586	573	235	92	97	39	93	92	0	416	417	167	69	72	23	93	92	0	1.424	1.382	1.407	1.376	1.417	0.583	0.249	120	590	841	829	0.510	494	347	481	348	0
4	11	3	"SNU13"	"YEL026W"	18250	15150	140	1081	960	388	108	125	176	88	85	0	2103	1800	781	75	99	387	87	82	0	0.480	0.494	0.497	0.507	1.512	0.487	0.932	156	656	3001	2577	-1.060	973	2028	852	1725	0
4	12	3	"PCM1"	"YEL058W"	18450	15160	140	898	880	379	102	118	182	91	85	0	711	671	294	75	98	402	78	23	0	1.252	1.305	1.270	1.337	1.446	1.323	0.912	156	606	1432	1374	0.324	796	636	778	596	0
4	13	3	"YDR542W"	"YDR542W"	18640	15150	130	4967	4399	1919	106	120	67	97	95	0	4852	4336	1913	71	86	85	100	97	0	1.017	1.007	1.006	0.964	1.445	1.001	0.959	120	558	9642	8558	0.024	4861	4781	4293	4265	0
4	14	3	"YEL028W"	"YEL028W"	18840	15150	130	466	469	141	126	139	104	94	86	0	481	478	186	73	87	86	92	87	0	0.833	0.847	0.835	0.902	1.646	0.823	0.836	120	665	748	748	-0.263	340	408	343	405	0
4	15	3	"YEL059W"	"YEL059W"	19050	15160	100	469	459	208	115	137	152	77	60	0	504	498	260	74	89	95	87	73	0	0.823	0.811	0.825	0.806	1.643	0.498	0.492	80	495	784	768	-0.281	354	430	344	424	0
4	16	3	"YDR544C"	"YDR544C"	19260	15150	130	23877	21430	9314	100	227	1188	91	90	0	11751	10001	4491	71	290	2819	86	80	0	2.036	2.148	2.070	2.129	1.330	2.146	0.960	120	574	35457	31260	1.026	23777	11680	21330	9930	0
4	17	3	"ECM10"	"YEL030W"	19440	15150	140	1610	1515	599	92	110	106	98	95	0	2285	2082	859	67	76	55	100	99	0	0.684	0.706	0.679	0.716	1.335	0.697	0.935	156	636	3736	3438	-0.547	1518	2218	1423	2015	0
4	18	3	"CIN8"	"YEL061C"	19640	15160	130	308	306	137	88	92	34	93	82	0	345	358	169	68	72	33	93	90	0	0.794	0.752	0.746	0.715	1.825	0.785	0.806	120	612	497	508	-0.332	220	277	218	290	0
4	19	3	"YFR022W"	"YFR022W"	19840	15150	130	3039	2774	1140	88	97	53	97	95	0	3928	3516	1431	70	74	38	100	99	0	0.765	0.779	0.784	0.766	1.415	0.778	0.950	120	599	6809	6132	-0.387	2951	3858	2686	3446	0
4	20	3	"RPN12"	"YFR052W"	20050	15150	130	996	940	373	95	105	52	94	91	0	528	502	197	66	71	31	94	92	0	1.950	1.938	1.933	1.942	1.374	2.000	0.901	120	562	1363	1281	0.964	901	462	845	436	0
4	21	3	"CWH41"	"YGL027C"	20240	15150	140	2833	2652	1251	103	116	108	94	92	0	2055	1842	859	66	75	59	96	94	0	1.373	1.435	1.441	1.398	1.507	1.461	0.952	156	756	4719	4325	0.457	2730	1989	2549	1776	0
4	1	4	"YFR024C"	"YFR024C"	16230	15350	130	2534	2203	861	124	168	238	93	90	0	2537	2220	851	83	121	212	95	91	0	0.982	0.973	0.966	0.930	1.431	1.004	0.943	120	683	4864	4216	-0.026	2410	2454	2079	2137	0
4	2	4	"YFR054C"	"YFR054C"	16450	15350	130	926	843	334	129	172	250	85	79	0	1169	1042	433	81	124	227	88	85	0	0.733	0.743	0.749	0.787	1.597	0.747	0.919	120	588	1885	1675	-0.449	797	1088	714	961	0
4	3	4	"CGR1"	"YGL029W"	16650	15350	140	833	743	298	106	114	50	91	89	0	1478	1311	593	76	81	33	94	92	0	0.519	0.516	0.504	0.548	1.551	0.500	0.913	156	626	2129	1872	-0.947	727	1402	637	1235	0
4	4	4	"HIS2"	"YFR025C"	16860	15360	140	1330	1201	516	95	102	48	98	94	0	987	883	392	71	81	46	95	91	0	1.348	1.362	1.356	1.408	1.439	1.371	0.944	156	660	2151	1918	0.431	1235	916	1106	812	0
4	5	4	"YFR056C"	"YFR056C"	17060	15350	130	666	615	221	97	105	47	93	90	0	434	417	168	71	79	39	93	89	0	1.567	1.497	1.519	1.530	1.576	1.488	0.857	120	561	932	864	0.648	569	363	518	346	0
4	6	4	"RPL24A"	"YGL031C"	17240	15350	130	519	504	185	96	104	62	94	89	0	756	697	281	72	77	34	95	91	0	0.618	0.653	0.632	0.680	1.550	0.634	0.864	120	563	1107	1033	-0.693	423	684	408	625	0
4	7	4	"ECO1"	"YFR027W"	17450	15350	140	2195	1905	811	94	104	72	97	94	0	2073	1734	756	69	79	47	99	95	0	1.048	1.088	1.083	1.070	1.468	1.086	0.951	156	660	4105	3476	0.068	2101	2004	1811	1665	0
4	8	4	"YGL001C"	"YGL001C"	17650	15350	150	1130	1021	399	92	102	65	94	92	0	2087	1814	734	67	78	59	96	94	0	0.514	0.532	0.534	0.539	1.445	0.527	0.946	156	650	3058	2676	-0.961	1038	2020	929	1747	0
4	9	4	"HOP2"	"YGL033W"	17850	15350	140	701	673	290	86	93	46	94	92	0	453	433	169	67	74	42	93	92	0	1.593	1.604	1.559	1.549	1.630	1.687	0.875	156	632	1001	953	0.672	615	386	587	366	0
4	10	4	"MRP13"	"YGR084C"	18050	15350	140	2185	1850	800	91	98	46	98	98	0	1351	1176	529	70	73	29	97	97	0	1.635	1.590	1.616	1.656	1.407	1.583	0.954	156	705	3375	2865	0.709	2094	1281	1759	1106	0
4	11	4	"SPT6"	"YGR116W"	18260	15370	110	304	297	116	100	119	203	50	2	0	326	314	123	73	106	451	2	0	0	0.806	0.817	0.842	0.777	1.778	0.454	0.924	80	484	457	438	-0.311	204	253	197	241	0
4	12	4	"RPL24B"	"YGR148C"	18450	15360	130	1313	1177	470	104	123	189	91	87	0	1227	1074	447	74	102	416	85	75	0	1.049	1.073	1.088	1.123	1.449	1.060	0.935	120	569	2362	2073	0.068	1209	1153	1073	1000	0
4	13	4	"YGR086C"	"YGR086C"	18640	15350	130	1513	1351	587	102	116	68	95	93	0	577	540	226	70	85	81	90	87	0	2.783	2.657	2.695	2.728	1.497	2.732	0.907	120	625	1918	1719	1.477	1411	507	1249	470	0
4	14	4	"RPS23A"	"YGR118W"	18850	15350	130	1853	1709	590	109	120	97	94	93	0	1601	1435	514	69	74	46	96	94	0	1.138	1.171	1.145	1.210	1.407	1.167	0.955	120	629	3276	2966	0.187	1744	1532	1600	1366	0
4	15	4	"YGR150C"	"YGR150C"	19050	15360	130	348	376	170	111	193	1118	0	0	0	429	452	223	72	251	2684	0	0	0	0.664	0.697	0.710	0.703	1.827	0.414	0.988	120	633	594	645	-0.591	237	357	265	380	0
4	16	4	"CTT1"	"YGR088W"	19260	15360	140	2848	2528	905	97	201	1095	86	75	0	1217	1114	419	71	255	2600	0	0	0	2.401	2.331	2.361	2.393	1.433	0.506	0.650	156	675	3897	3474	1.263	2751	1146	2431	1043	0
4	17	4	"SEC35"	"YGR120C"	19450	15350	130	1607	1428	556	93	100	54	95	93	0	1495	1357	561	67	71	26	96	95	0	1.060	1.035	1.027	1.053	1.433	1.032	0.947	120	575	2942	2625	0.084	1514	1428	1335	1290	0
4	18	4	"RSR1"	"YGR152C"	19650	15360	130	1585	1504	647	90	100	53	96	94	0	1069	995	419	68	73	35	95	94	0	1.494	1.525	1.456	1.523	1.406	1.537	0.933	120	644	2496	2341	0.579	1495	1001	1414	927	0
4	19	4	"YGR090W"	"YGR090W"	19880	15350	140	1332	1262	583	92	104	58	94	92	0	1235	1189	583	70	76	40	96	92	0	1.064	1.046	1.030	1.042	1.621	1.032	0.942	156	624	2405	2289	0.090	1240	1165	1170	1119	0
4	20	4	"YGR122W"	"YGR122W"	20050	15360	140	1497	1337	531	95	103	44	96	95	0	931	821	334	65	69	25	96	94	0	1.619	1.643	1.642	1.641	1.362	1.662	0.945	156	573	2268	1998	0.695	1402	866	1242	756	0
4	21	4	"YGR154C"	"YGR154C"	20250	15360	130	959	921	386	101	110	55	95	93	0	396	374	143	64	79	193	78	28	0	2.584	2.645	2.706	2.621	1.441	2.770	0.883	120	647	1190	1130	1.370	858	332	820	310	0
4	1	5	"ORC6"	"YHR118C"	16260	15550	130	681	716	398	120	148	218	81	61	0	823	818	428	79	118	388	72	48	0	0.754	0.806	0.769	0.736	1.682	0.493	0.476	120	659	1305	1335	-0.407	561	744	596	739	0
4	2	5	"IMP3"	"YHR148W"	16450	15550	140	413	395	145	120	128	60	92	80	0	1047	915	423	77	102	348	81	68	0	0.302	0.328	0.316	0.345	1.774	0.320	0.857	156	627	1263	1113	-1.727	293	970	275	838	0
4	3	5	"YHR180W"	"YHR180W"	16640	15550	120	359	424	254	103	108	45	88	83	0	380	480	328	73	77	29	89	88	0	0.834	0.789	0.778	0.771	2.002	0.773	0.857	120	529	563	728	-0.262	256	307	321	407	0
4	4	5	"MSH1"	"YHR120W"	16850	15560	130	198	213	95	90	98	65	72	41	0	223	227	103	68	70	22	85	83	0	0.697	0.774	0.723	0.728	2.146	1.106	0.416	120	617	263	282	-0.521	108	155	123	159	0
4	5	5	"YHR150W"	"YHR150W"	17060	15560	130	387	401	167	99	107	53	95	89	0	249	257	117	70	73	25	90	87	0	1.609	1.615	1.570	1.703	1.666	1.681	0.741	120	627	467	489	0.686	288	179	302	187	0
4	6	5	"YHR182W"	"YHR182W"	17260	15550	130	228	239	95	95	108	159	39	3	0	318	322	197	70	77	63	84	74	0	0.536	0.571	0.590	0.609	2.196	1.640	0.789	120	616	381	396	-0.899	133	248	144	252	0
4	7	5	"YHR122W"	"YHR122W"	17450	15560	130	293	321	144	82	97	162	70	26	0	282	275	114	66	74	70	85	78	0	0.977	1.144	1.128	1.120	1.926	1.741	0.667	120	578	427	448	-0.034	211	216	239	209	0
4	8	5	"SPO12"	"YHR152W"	17660	15560	140	671	664	364	88	93	37	94	91	0	448	445	260	65	70	36	91	86	0	1.522	1.516	1.547	1.516	1.808	1.528	0.819	156	611	966	956	0.606	583	383	576	380	0
4	9	5	"SSP1"	"YHR184W"	17850	15560	130	377	363	152	86	100	122	80	61	0	485	459	197	66	74	82	87	85	0	0.695	0.705	0.710	0.672	1.735	0.869	0.798	120	556	710	670	-0.526	291	419	277	393	0
4	10	5	"NDT80"	"YHR124W"	18050	15560	130	547	549	280	87	97	95	87	81	0	339	347	156	67	73	58	87	84	0	1.691	1.650	1.698	1.653	1.719	1.685	0.829	120	574	732	742	0.758	460	272	462	280	0
4	11	5	"ESC4"	"YHR154W"	18250	15560	140	530	533	241	101	107	47	93	89	0	410	411	185	71	74	27	93	91	0	1.265	1.271	1.238	1.311	1.911	1.331	0.829	156	647	768	772	0.340	429	339	432	340	0
4	12	5	"YHR186C"	"YHR186C"	18450	15560	140	290	325	155	106	116	61	87	68	0	291	316	147	71	76	31	94	91	0	0.836	0.894	0.853	0.848	1.755	0.982	0.711	156	645	404	464	-0.258	184	220	219	245	0
4	13	5	"YJL058C"	"YJL058C"	18650	15560	130	2235	1873	813	98	112	75	95	93	0	2761	2298	1037	69	75	33	99	96	0	0.794	0.796	0.790	0.786	1.393	0.793	0.950	120	593	4829	4004	-0.333	2137	2692	1775	2229	0
4	14	5	"DPB11"	"YJL090C"	18860	15560	140	1811	1747	725	100	108	58	98	96	0	991	908	372	69	73	26	98	96	0	1.856	1.963	1.955	2.015	1.690	2.017	0.921	156	644	2633	2486	0.892	1711	922	1647	839	0
4	15	5	"YJL122W"	"YJL122W"	19050	15560	130	1417	1263	549	102	109	67	94	90	0	605	559	374	69	74	26	93	91	0	2.453	2.369	2.492	2.473	1.522	2.306	0.689	120	577	1851	1651	1.295	1315	536	1161	490	0
4	16	5	"YJL060W"	"YJL060W"	19260	15560	130	1590	1431	458	94	101	42	99	99	0	1764	1591	549	69	72	25	100	100	0	0.883	0.878	0.880	0.899	1.364	1.003	0.779	120	590	3191	2859	-0.180	1496	1695	1337	1522	0
4	17	5	"HPR5"	"YJL092W"	19450	15560	130	3023	2648	1018	95	101	34	100	100	0	2057	1815	736	67	71	23	100	100	0	1.471	1.461	1.467	1.497	1.377	1.478	0.947	120	614	4918	4301	0.557	2928	1990	2553	1748	0
4	18	5	"LSM1"	"YJL124C"	19650	15560	130	2012	1763	730	98	107	53	96	95	0	796	718	286	69	78	100	90	87	0	2.633	2.565	2.542	2.478	1.415	2.631	0.807	120	576	2641	2314	1.397	1914	727	1665	649	0
4	19	5	"LAS21"	"YJL062W"	19850	15550	140	3237	2933	1258	90	107	194	96	92	0	1745	1569	680	68	89	202	94	89	0	1.877	1.894	1.892	1.949	1.335	1.909	0.939	156	679	4824	4344	0.908	3147	1677	2843	1501	0
4	20	5	"YJL094C"	"YJL094C"	20080	15560	140	2681	2566	1113	89	93	33	100	99	0	3494	3243	1478	68	81	189	98	94	0	0.757	0.780	0.783	0.806	1.348	0.772	0.952	156	575	6018	5652	-0.402	2592	3426	2477	3175	0
4	21	5	"NIT2"	"YJL126W"	20250	15560	140	3035	2586	1144	96	103	55	98	96	0	2628	2232	1004	68	103	574	87	80	0	1.148	1.151	1.140	1.149	1.523	1.153	0.940	156	673	5499	4654	0.199	2939	2560	2490	2164	0
4	1	6	"YJL064W"	"YJL064W"	16260	15760	140	595	569	240	117	123	46	92	89	0	413	393	168	77	93	315	55	0	0	1.423	1.430	1.422	1.369	1.862	0.359	0.177	156	760	814	768	0.509	478	336	452	316	0
4	2	6	"MRPL49"	"YJL096W"	16460	15760	140	760	731	301	123	132	71	92	90	0	491	446	186	77	97	348	63	1	0	1.539	1.648	1.725	1.669	1.768	1.689	0.882	156	622	1051	977	0.622	637	414	608	369	0
4	3	6	"PBS2"	"YJL128C"	16680	15760	140	1053	1037	508	105	115	67	90	88	0	593	569	275	73	77	28	91	89	0	1.823	1.879	1.900	1.948	1.630	1.929	0.903	156	610	1468	1428	0.866	948	520	932	496	0
4	4	6	"YKL054C"	"YKL054C"	16860	15760	120	129	136	55	93	100	70	26	4	0	129	131	64	67	71	25	69	56	0	0.581	0.672	0.769	0.755	2.735	2.981	0.133	120	459	98	107	-0.784	36	62	43	64	0
4	5	6	"YKL086W"	"YKL086W"	17050	15760	140	589	662	379	99	110	76	87	82	0	588	552	305	69	73	34	91	84	0	0.944	1.166	1.146	1.153	1.762	1.201	0.876	156	628	1009	1046	-0.083	490	519	563	483	0
4	6	6	"SBA1"	"YKL117W"	17250	15760	130	625	632	304	94	103	58	88	85	0	612	610	332	69	75	36	89	86	0	0.978	0.994	1.002	1.096	1.933	0.956	0.885	120	621	1074	1079	-0.032	531	543	538	541	0
4	7	6	"YKL056C"	"YKL056C"	17480	15760	140	431	410	189	80	89	58	89	82	0	333	322	148	64	72	41	89	84	0	1.305	1.279	1.212	1.292	2.191	1.342	0.749	156	634	620	588	0.384	351	269	330	258	0
4	8	6	"YKL088W"	"YKL088W"	17660	15760	140	1437	1513	773	82	93	71	96	93	0	1318	1307	662	65	73	49	97	92	0	1.081	1.152	1.116	1.166	1.850	1.163	0.912	156	560	2608	2673	0.113	1355	1253	1431	1242	0
4	9	6	"VPH2"	"YKL119C"	17860	15760	140	487	473	197	86	106	130	85	80	0	671	618	277	69	91	114	87	82	0	0.666	0.705	0.704	0.693	1.772	0.753	0.822	156	572	1003	936	-0.586	401	602	387	549	0
4	10	6	"TOA2"	"YKL058W"	18060	15760	140	736	664	298	91	106	123	86	81	0	1315	1146	547	69	86	101	91	86	0	0.518	0.532	0.530	0.524	1.639	0.527	0.910	156	601	1891	1650	-0.950	645	1246	573	1077	0
4	11	6	"YKL090W"	"YKL090W"	18260	15760	130	288	324	156	106	113	52	87	73	0	238	239	120	71	75	28	85	79	0	1.090	1.298	1.261	1.276	2.076	1.345	0.722	120	542	349	386	0.124	182	167	218	168	0
4	12	6	"YKL121W"	"YKL121W"	18450	15760	120	338	372	199	107	114	47	83	79	0	304	298	159	71	74	25	85	82	0	0.991	1.167	1.115	1.096	1.951	1.240	0.793	120	538	464	492	-0.012	231	233	265	227	0
4	13	6	"FBA1"	"YKL060C"	18680	15760	140	417	404	180	93	104	66	86	81	0	656	618	302	69	72	27	93	91	0	0.552	0.566	0.592	0.590	1.986	0.551	0.819	156	628	911	860	-0.857	324	587	311	549	0
4	14	6	"BUD2"	"YKL092C"	18860	15760	140	506	520	255	98	109	76	90	85	0	790	783	389	70	73	28	95	93	0	0.567	0.592	0.577	0.582	1.612	0.596	0.874	156	570	1128	1135	-0.819	408	720	422	713	0
4	15	6	"YKL123W"	"YKL123W"	19080	15760	140	653	632	305	103	114	82	88	85	0	1130	994	510	69	75	43	93	91	0	0.518	0.572	0.591	0.598	1.594	0.566	0.862	156	600	1611	1454	-0.948	550	1061	529	925	0
4	16	6	"RIC1"	"YLR039C"	19260	15760	130	495	494	215	95	103	61	90	86	0	415	388	168	68	75	71	88	80	0	1.153	1.247	1.176	1.257	1.726	1.181	0.707	120	556	747	719	0.205	400	347	399	320	0
4	17	6	"RGR1"	"YLR071C"	19470	15760	130	404	457	348	97	101	33	91	87	0	346	362	214	65	70	62	87	80	0	1.093	1.212	1.158	1.238	2.169	1.524	0.567	120	576	588	657	0.128	307	281	360	297	0
4	18	6	"CDC45"	"YLR103C"	19660	15760	140	681	692	373	98	116	205	83	68	0	694	663	344	67	74	59	94	88	0	0.930	0.997	0.970	0.986	1.630	1.241	0.725	156	626	1210	1190	-0.105	583	627	594	596	0
4	19	6	"YLR041W"	"YLR041W"	19860	15760	130	537	509	208	88	109	214	81	54	0	225	221	96	69	86	190	33	0	0	2.878	2.770	2.785	2.971	1.906	3.451	0.706	120	624	605	573	1.525	449	156	421	152	0
4	20	6	"YLR073C"	"YLR073C"	20080	15760	130	410	413	175	95	103	55	90	86	0	431	416	191	69	82	195	80	38	0	0.870	0.916	0.988	1.016	2.005	0.036	0.076	120	542	677	665	-0.201	315	362	318	347	0
4	21	6	"SEN2"	"YLR105C"	20260	15760	140	1809	1638	787	101	109	58	98	93	0	1294	1170	579	68	95	532	78	63	0	1.393	1.395	1.413	1.434	1.703	1.404	0.931	156	703	2934	2639	0.478	1708	1226	1537	1102	0
4	1	7	"TRX1"	"YLR043C"	16260	15960	140	589	542	214	117	133	95	88	80	0	465	441	186	79	85	48	92	87	0	1.223	1.174	1.172	1.154	1.871	1.173	0.846	156	774	858	787	0.290	472	386	425	362	0
4	2	7	"RPL10"	"YLR075W"	16480	15960	140	413	405	187	124	140	98	77	64	0	232	222	97	80	86	51	76	64	0	1.901	1.979	1.899	1.853	1.925	2.352	0.635	156	660	441	423	0.927	289	152	281	142	0
4	3	7	"YLR107W"	"YLR107W"	16660	15960	140	354	340	132	110	129	117	75	54	0	262	270	115	74	83	57	87	75	0	1.298	1.173	1.184	1.172	1.779	1.273	0.545	156	548	432	426	0.376	244	188	230	196	0
4	4	7	"STU2"	"YLR045C"	16860	15960	140	2336	2054	1030	96	104	66	94	92	0	2237	1966	989	70	75	35	100	97	0	1.034	1.033	1.025	0.968	1.742	1.036	0.930	156	576	4407	3854	0.048	2240	2167	1958	1896	0
4	5	7	"YLR077W"	"YLR077W"	17070	15960	140	1530	1415	651	99	106	73	95	95	0	1342	1204	564	69	75	39	98	95	0	1.124	1.159	1.148	1.170	1.465	1.162	0.924	156	624	2704	2451	0.169	1431	1273	1316	1135	0
4	6	7	"AHP1"	"YLR109W"	17280	15960	140	746	689	340	98	109	78	91	86	0	424	394	191	69	77	43	87	85	0	1.825	1.818	1.738	1.752	1.777	1.875	0.856	156	662	1003	916	0.868	648	355	591	325	0
4	7	7	"YLR422W"	"YLR422W"	17460	15960	130	314	319	152	92	125	352	18	1	0	280	270	131	68	76	49	86	75	0	1.047	1.124	1.083	1.065	1.833	1.267	0.704	120	573	434	429	0.066	222	212	227	202	0
4	8	7	"YLR454W"	"YLR454W"	17670	15960	130	331	355	180	86	118	349	30	1	0	329	339	185	70	80	57	85	79	0	0.946	1.000	0.970	1.011	1.834	4.388	0.268	120	590	504	538	-0.080	245	259	269	269	0
4	9	7	"PPZ1"	"YML016C"	17860	15960	140	1030	1077	673	89	104	77	89	86	0	1493	1548	954	74	91	83	92	87	0	0.663	0.670	0.638	0.676	1.565	0.671	0.901	156	564	2360	2462	-0.593	941	1419	988	1474	0
4	10	7	"YLR424W"	"YLR424W"	18050	15960	140	2037	1925	924	92	102	58	99	97	0	2201	2064	1021	72	89	82	98	97	0	0.914	0.920	0.909	0.958	1.564	0.916	0.942	156	548	4074	3825	-0.130	1945	2129	1833	1992	0
4	11	7	"YLR456W"	"YLR456W"	18260	15960	140	512	499	256	109	120	109	81	69	0	729	719	413	71	80	56	92	84	0	0.612	0.602	0.586	0.612	1.878	0.601	0.883	156	629	1061	1038	-0.707	403	658	390	648	0
4	12	7	"YML018C"	"YML018C"	18460	15960	140	926	865	375	110	119	106	90	85	0	1191	1061	487	72	78	53	96	91	0	0.729	0.763	0.773	0.776	1.610	0.754	0.887	156	636	1935	1744	-0.456	816	1119	755	989	0
4	13	7	"YLR426W"	"YLR426W"	18660	15960	140	1235	1036	530	93	103	54	92	89	0	872	739	393	70	75	31	95	88	0	1.424	1.410	1.385	1.385	1.726	1.410	0.900	156	654	1944	1612	0.510	1142	802	943	669	0
4	14	7	"YLR458W"	"YLR458W"	18890	15960	140	583	539	222	99	109	59	91	89	0	576	518	236	69	74	36	89	87	0	0.955	0.980	0.983	1.031	1.669	0.968	0.878	156	573	991	889	-0.067	484	507	440	449	0
4	15	7	"YML020W"	"YML020W"	19060	15960	140	2111	2021	1137	97	108	74	95	92	0	1269	1247	748	67	74	48	94	91	0	1.676	1.631	1.609	1.756	1.801	1.622	0.915	156	538	3216	3104	0.745	2014	1202	1924	1180	0
4	16	7	"YLR428C"	"YLR428C"	19270	15960	140	1020	888	417	91	103	86	91	86	0	748	657	328	66	76	74	90	85	0	1.362	1.349	1.351	1.386	1.677	1.341	0.903	156	578	1611	1388	0.446	929	682	797	591	0
4	17	7	"YLR460C"	"YLR460C"	19460	15960	150	3155	2810	1376	95	109	104	98	95	0	1811	1599	782	66	76	73	99	95	0	1.754	1.771	1.765	1.736	1.510	1.814	0.899	156	589	4805	4248	0.810	3060	1745	2715	1533	0
4	18	7	"APT1"	"YML022W"	19660	15960	140	764	693	324	98	121	179	82	74	0	603	534	257	68	80	82	84	80	0	1.245	1.277	1.271	1.386	1.902	1.408	0.837	156	594	1201	1061	0.316	666	535	595	466	0
4	19	7	"HSC82"	"YMR186W"	19870	15960	120	266	280	117	96	117	164	51	12	0	244	245	106	74	82	78	80	55	0	1.000	1.076	1.060	1.006	2.126	1.601	0.548	120	525	340	355	0.000	170	170	184	171	0
4	20	7	"GUA1"	"YMR217W"	20070	15960	140	663	713	417	110	123	99	90	83	0	632	586	335	73	76	35	94	89	0	0.989	1.175	1.164	1.203	1.574	1.233	0.856	156	634	1112	1116	-0.016	553	559	603	513	0
4	21	7	"YMR250W"	"YMR250W"	20270	15960	130	278	321	163	111	119	64	80	63	0	253	255	130	70	76	48	86	73	0	0.913	1.135	1.148	1.109	1.987	1.284	0.674	120	658	350	395	-0.132	167	183	210	185	0
4	1	8	"YMR188C"	"YMR188C"	16250	16160	130	368	375	164	117	126	52	89	82	0	333	329	152	78	83	31	92	88	0	0.984	1.028	1.064	1.010	1.679	2.503	0.422	120	697	506	509	-0.023	251	255	258	251	0
4	2	8	"ESC1"	"YMR219W"	16460	16180	90	162	161	42	118	134	104	9	0	0	132	131	43	76	84	36	73	30	0	0.786	0.782	0.917	0.812	2.716	0.756	0.158	52	379	100	98	-0.348	44	56	43	55	0
4	3	8	"HOR7"	"YMR251W-A"	16670	16160	140	835	826	422	109	124	99	88	86	0	879	799	407	74	82	53	92	90	0	0.902	0.989	1.006	1.030	1.688	1.016	0.881	156	649	1531	1442	-0.149	726	805	717	725	0
4	4	8	"SGS1"	"YMR190C"	16880	16160	140	201	220	120	108	117	76	58	22	0	236	255	140	74	78	34	83	76	0	0.574	0.619	0.613	0.582	2.466	0.930	0.425	156	602	255	293	-0.801	93	162	112	181	0
4	5	8	"YMR221C"	"YMR221C"	17080	16160	120	255	284	122	112	148	360	8	0	0	268	284	157	74	84	76	78	64	0	0.737	0.819	0.792	0.857	1.933	4.390	0.297	120	500	337	382	-0.440	143	194	172	210	0
4	6	8	"YMR253C"	"YMR253C"	17260	16160	110	226	226	91	103	118	101	61	16	0	220	209	96	70	80	54	78	65	0	0.820	0.885	0.929	0.825	2.408	1.242	0.626	80	470	273	262	-0.286	123	150	123	139	0
4	7	8	"YMR192W"	"YMR192W"	17470	16170	130	213	234	108	95	117	220	20	0	0	200	185	87	70	80	52	71	56	0	0.908	1.209	1.222	1.078	2.121	1.501	0.527	120	644	248	254	-0.140	118	130	139	115	0
4	8	8	"UBP8"	"YMR223W"	17660	16170	130	435	427	225	91	122	345	50	5	0	451	441	243	73	81	49	85	80	0	0.910	0.913	0.901	0.959	1.817	0.947	0.861	120	591	722	704	-0.136	344	378	336	368	0
4	9	8	"GFD1"	"YMR255W"	17880	16160	140	663	661	321	92	101	59	94	89	0	712	694	337	74	79	34	96	94	0	0.895	0.918	0.921	0.940	1.629	0.925	0.893	156	601	1209	1189	-0.160	571	638	569	620	0
4	10	8	"LAP3"	"YNL239W"	18080	16160	150	1453	1334	630	97	103	53	95	94	0	528	486	225	72	78	35	90	85	0	2.974	2.988	3.078	3.048	1.741	3.095	0.881	156	579	1812	1651	1.572	1356	456	1237	414	0
4	11	8	"BNI1"	"YNL271C"	18270	16170	130	379	413	222	113	166	655	9	0	0	315	328	173	74	109	405	20	0	0	1.104	1.181	1.167	1.192	1.931	1.245	0.779	120	540	507	554	0.142	266	241	300	254	0
4	12	8	"YNL303W"	"YNL303W"	18470	16160	130	313	327	168	112	160	629	1	0	0	275	296	178	75	123	541	5	0	0	1.005	0.973	0.945	1.014	1.803	0.315	0.124	120	586	401	436	0.007	201	200	215	221	0
4	13	8	"ZWF1"	"YNL241C"	18680	16160	130	986	864	364	103	112	65	91	89	0	1068	906	433	73	98	386	76	67	0	0.887	0.914	0.908	0.962	1.474	0.896	0.911	120	573	1878	1594	-0.172	883	995	761	833	0
4	14	8	"TOF1"	"YNL273W"	18880	16160	140	415	416	189	105	113	59	91	83	0	523	524	274	69	76	59	89	85	0	0.683	0.684	0.684	0.714	1.722	0.676	0.802	156	630	764	766	-0.550	310	454	311	455	0
4	15	8	"YNL305C"	"YNL305C"	19090	16150	130	1078	927	502	99	107	54	94	85	0	333	325	180	67	73	34	81	78	0	3.680	3.209	3.277	3.760	1.952	3.154	0.888	120	583	1245	1086	1.880	979	266	828	258	0
4	16	8	"SLA2"	"YNL243W"	19280	16150	130	1971	1906	1303	90	101	61	99	96	0	1032	961	728	67	73	32	99	97	0	1.949	2.031	2.052	2.063	1.376	1.972	0.921	120	531	2846	2710	0.963	1881	965	1816	894	0
4	17	8	"YNL275W"	"YNL275W"	19480	16160	140	1782	1591	740	93	111	112	92	91	0	1200	1042	513	69	77	51	96	92	0	1.493	1.540	1.512	1.531	1.525	1.526	0.940	156	586	2820	2471	0.579	1689	1131	1498	973	0
4	18	8	"MCK1"	"YNL307C"	19680	16160	140	1768	1525	711	100	125	183	91	85	0	1069	904	432	69	81	86	92	88	0	1.668	1.707	1.700	1.731	1.490	1.736	0.935	156	553	2668	2260	0.738	1668	1000	1425	835	0
4	19	8	"YNL245C"	"YNL245C"	19870	16160	140	2087	1825	770	103	123	170	93	89	0	927	835	376	72	81	78	92	90	0	2.320	2.257	2.264	2.339	1.501	2.261	0.926	156	563	2839	2485	1.214	1984	855	1722	763	0
4	20	8	"MET2"	"YNL277W"	20070	16160	140	1903	1750	800	106	119	80	98	94	0	1075	977	470	71	79	53	94	92	0	1.790	1.815	1.863	1.966	1.563	1.807	0.944	156	615	2801	2550	0.840	1797	1004	1644	906	0
4	21	8	"STB1"	"YNL309W"	20290	16170	150	3335	2772	1345	99	109	56	99	98	0	2783	2508	1218	70	76	49	100	100	0	1.193	1.096	1.086	1.081	1.347	1.092	0.963	156	870	5949	5111	0.254	3236	2713	2673	2438	0
4	1	9	"YOR041C"	"YOR041C"	16260	16360	140	905	904	466	108	111	35	97	95	0	574	566	287	74	77	24	94	91	0	1.594	1.618	1.554	1.627	1.615	1.669	0.894	156	745	1297	1288	0.673	797	500	796	492	0
4	2	9	"YOR073W"	"YOR073W"	16460	16360	140	721	679	362	105	108	40	91	87	0	953	841	487	71	86	188	80	71	0	0.698	0.745	0.730	0.734	1.821	0.737	0.906	156	636	1498	1344	-0.518	616	882	574	770	0
4	3	9	"YOR105W"	"YOR105W"	16660	16360	140	1560	1383	635	102	108	39	96	94	0	398	364	152	69	123	826	0	0	0	4.432	4.342	4.125	4.077	1.848	4.398	0.310	156	619	1787	1576	2.148	1458	329	1281	295	0
4	4	9	"WHI2"	"YOR043W"	16880	16360	140	759	716	371	108	115	54	89	87	0	724	691	375	70	113	832	33	0	0	0.995	0.979	0.989	0.993	1.650	0.152	0.122	156	580	1305	1229	-0.007	651	654	608	621	0
4	5	9	"UFE1"	"YOR075W"	17070	16360	140	1150	1082	515	114	143	339	83	71	0	2067	1890	994	72	80	67	97	94	0	0.519	0.532	0.529	0.520	1.621	0.566	0.679	156	546	3031	2786	-0.945	1036	1995	968	1818	0
4	6	9	"YOR107W"	"YOR107W"	17260	16360	140	518	507	264	107	136	313	60	18	0	447	440	242	73	83	68	84	77	0	1.099	1.090	1.104	1.115	1.855	1.104	0.810	156	667	785	767	0.136	411	374	400	367	0
4	7	9	"TOM6"	"YOR045W"	17470	16370	130	284	313	192	90	102	84	82	60	0	341	333	173	71	76	40	86	83	0	0.719	0.851	0.778	0.844	2.073	1.050	0.532	120	543	464	485	-0.477	194	270	223	262	0
4	8	9	"RTS2"	"YOR077W"	17660	16360	140	532	529	274	90	99	45	93	87	0	229	239	151	73	80	35	87	80	0	2.833	2.645	2.775	2.663	1.831	2.447	0.739	156	608	598	605	1.503	442	156	439	166	0
4	9	9	"INP53"	"YOR109W"	17870	16360	150	684	719	396	98	110	95	89	82	0	490	495	271	73	81	45	89	83	0	1.405	1.472	1.447	1.545	1.740	1.485	0.866	156	637	1003	1043	0.491	586	417	621	422	0
4	10	9	"STD1"	"YOR047C"	18070	16360	150	1602	1503	827	102	115	103	89	86	0	1730	1501	810	74	82	45	94	89	0	0.906	0.982	0.972	0.977	1.682	1.003	0.904	156	544	3156	2828	-0.143	1500	1656	1401	1427	0
4	11	9	"ATX2"	"YOR079C"	18270	16360	140	856	899	531	111	168	656	60	13	0	1046	1003	598	78	113	404	74	62	0	0.770	0.852	0.843	0.906	1.664	1.234	0.818	156	545	1713	1713	-0.378	745	968	788	925	0
4	12	9	"YOR111W"	"YOR111W"	18480	16360	140	664	5022	13452	112	173	667	36	23	2	697	3488	10197	79	154	661	46	19	1	0.893	1.440	0.934	0.969	1.972	1.448	0.820	156	533	1170	8319	-0.163	552	618	4910	3409	-100
4	13	9	"YPL030W"	"YPL030W"	18650	16370	160	585	6881	16828	106	121	117	79	71	3	471	4638	12667	75	119	486	44	22	0	1.210	1.485	1.177	1.338	2.114	1.271	0.903	208	631	875	11338	0.275	479	396	6775	4563	-100
4	14	9	"YPL062W"	"YPL062W"	18870	16360	140	289	296	124	109	118	97	73	42	0	163	213	611	71	80	80	56	17	0	1.957	1.317	1.902	1.896	2.284	0.065	0.214	156	576	272	329	0.968	180	92	187	142	0
4	15	9	"SEC62"	"YPL094C"	19070	16370	130	1362	1177	609	111	123	115	87	82	0	647	543	278	70	76	36	90	85	0	2.168	2.254	2.261	2.338	1.775	2.269	0.906	120	623	1828	1539	1.116	1251	577	1066	473	0
4	16	9	"SVL3"	"YPL032C"	19300	16360	140	1319	1334	775	102	118	129	88	83	0	1471	1451	842	68	76	48	98	96	0	0.867	0.891	0.860	0.841	1.508	0.908	0.924	156	661	2620	2615	-0.205	1217	1403	1232	1383	0
4	17	9	"YPL064C"	"YPL064C"	19470	16370	130	641	652	370	93	109	95	83	78	0	574	582	346	69	76	49	88	82	0	1.085	1.090	1.101	1.077	1.850	1.114	0.891	120	506	1053	1072	0.118	548	505	559	513	0
4	18	9	"YPL096W"	"YPL096W"	19670	16360	140	2701	2400	1178	95	104	55	99	98	0	2456	2118	1051	69	74	32	100	99	0	1.092	1.125	1.116	1.115	1.451	1.129	0.957	156	620	4993	4354	0.127	2606	2387	2305	2049	0
4	19	9	"YPL034W"	"YPL034W"	19870	16360	140	1252	1089	486	99	107	54	98	94	0	1978	1630	786	69	73	28	100	99	0	0.604	0.634	0.632	0.657	1.413	0.625	0.934	156	587	3062	2551	-0.727	1153	1909	990	1561	0
4	20	9	"YPL066W"	"YPL066W"	20070	16360	140	2898	2634	1348	99	106	51	100	98	0	1897	1764	941	68	72	25	100	100	0	1.530	1.495	1.510	1.550	1.398	1.493	0.948	156	661	4628	4231	0.614	2799	1829	2535	1696	0
4	21	9	"YPL098C"	"YPL098C"	20290	16360	130	1528	1429	694	96	102	38	98	95	0	926	834	408	71	75	32	97	94	0	1.675	1.747	1.744	1.765	1.516	1.744	0.943	120	664	2287	2096	0.744	1432	855	1333	763	0
4	1	10	"PMA2"	"YPL036W"	16270	16560	150	681	708	410	103	112	87	89	82	0	638	608	350	73	76	24	92	91	0	1.023	1.131	1.163	1.186	1.522	1.151	0.901	156	789	1143	1140	0.033	578	565	605	535	0
4	2	10	"YPL068C"	"YPL068C"	16480	16570	150	1325	1095	550	95	101	38	96	94	0	802	691	356	68	86	198	80	71	0	1.676	1.605	1.576	1.659	1.642	1.609	0.915	156	577	1964	1623	0.745	1230	734	1000	623	0
4	3	10	"YPL100W"	"YPL100W"	16690	16560	140	314	346	174	91	97	39	90	83	0	273	286	158	69	123	836	0	0	0	1.093	1.175	1.168	1.187	1.986	0.275	0.152	156	605	427	472	0.128	223	204	255	217	0
4	4	10	"NAT3"	"YPR131C"	16890	16560	140	373	385	192	91	96	35	89	87	0	302	307	159	68	113	847	0	0	0	1.205	1.230	1.226	1.282	2.079	0.027	0.019	156	559	516	533	0.269	282	234	294	239	0
4	5	10	"TIF3"	"YPR163C"	17080	16550	130	928	918	516	99	108	77	87	84	0	447	440	228	69	73	32	91	85	0	2.193	2.208	2.147	2.088	1.709	2.240	0.758	120	563	1207	1190	1.133	829	378	819	371	0
4	6	10	"YPR195C"	"YPR195C"	17280	16540	90	173	180	60	110	117	45	69	23	0	148	148	81	71	76	28	69	59	0	0.818	0.909	0.843	0.787	1.879	0.887	0.311	52	380	140	147	-0.290	63	77	70	77	0
4	7	10	"YPR133C"	"YPR133C"	17500	16560	140	205	216	105	87	102	137	42	6	0	173	185	127	71	76	28	81	73	0	1.157	1.132	1.196	1.116	2.087	0.990	0.586	156	656	220	243	0.210	118	102	129	114	0
4	8	10	"RHO1"	"YPR165W"	17680	16570	130	1194	1021	475	83	98	150	86	81	0	684	584	280	72	76	26	91	88	0	1.815	1.832	1.853	2.009	1.890	1.958	0.828	120	526	1723	1450	0.860	1111	612	938	512	0
4	9	10	"YPR197C"	"YPR197C"	17870	16570	130	915	912	472	87	102	101	90	85	0	801	779	432	72	82	48	92	85	0	1.136	1.167	1.186	1.229	1.519	1.127	0.905	120	584	1557	1532	0.184	828	729	825	707	0
4	10	10	"CTF4"	"YPR135W"	18060	16550	150	129	147	71	101	113	97	21	3	0	107	133	73	72	80	42	46	33	0	0.800	0.754	0.963	0.988	2.525	1.497	0.229	156	619	63	107	-0.322	28	35	46	61	-50
4	11	10	"MET16"	"YPR167C"	18260	16550	150	118	128	50	105	122	139	3	0	0	81	95	54	75	84	63	14	5	0	2.167	1.150	0.984	1.177	4.222	1.339	0.227	156	593	19	43	1.115	13	6	23	20	-50
4	12	10	"ARR1"	"YPR199C"	18460	16550	150	108	123	73	104	127	174	1	0	0	103	108	43	76	103	316	0	0	0	0.148	0.594	0.659	0.650	3.738	2.314	0.663	156	652	31	51	-2.755	4	27	19	32	-50
4	13	10	"RRP9"	"YPR137W"	18700	16540	120	148	247	775	103	125	159	10	4	0	127	178	278	72	96	175	13	2	0	0.818	1.358	0.906	0.967	2.817	1.783	0.957	120	463	100	250	-0.290	45	55	144	106	0
4	14	10	"YPR169W"	"YPR169W"	18890	16570	160	2122	2213	3282	105	147	489	83	65	0	2112	1943	1308	71	91	196	92	86	0	0.988	1.126	0.942	0.990	1.445	2.175	0.631	208	604	4058	3980	-0.017	2017	2041	2108	1872	0
4	15	10	"ARR3"	"YPR201W"	19080	16570	140	149	154	53	108	153	510	0	0	0	168	172	61	72	90	196	5	0	0	0.427	0.460	0.513	0.504	2.744	2.560	0.896	156	560	137	146	-1.227	41	96	46	100	0
4	16	10	"CEN1"	"CEN1"	19280	16540	110	131	148	114	108	124	143	5	1	0	136	140	71	73	87	118	18	3	0	0.365	0.597	0.707	0.647	4.415	0.170	0.037	80	472	86	107	-1.454	23	63	40	67	0
4	17	10	"YBL091C-A"	"YBL091C-A"	19480	16560	130	382	353	160	97	109	80	78	72	0	354	340	179	70	76	44	82	76	0	1.004	0.948	0.953	1.054	1.840	0.954	0.810	120	599	569	526	0.005	285	284	256	270	0
4	18	10	"YBLWdelta8"	"YBLWdelta8"	19680	16570	130	187	191	68	91	104	91	55	12	0	214	205	93	68	76	53	79	66	0	0.658	0.730	0.681	0.695	1.976	0.985	0.527	120	577	242	237	-0.605	96	146	100	137	0
4	19	10	"YCRCtau1"	"YCRCtau1"	19880	16560	130	146	158	64	95	110	100	25	4	0	145	145	64	70	80	61	57	24	0	0.680	0.840	0.773	0.743	3.024	2.777	0.301	120	562	126	138	-0.556	51	75	63	75	0
4	20	10	"SNR189"	"SNR189"	20070	16570	130	266	342	932	97	105	64	80	60	0	158	164	73	70	76	39	75	55	0	1.920	2.606	1.728	1.868	2.246	21.064	0.141	120	555	257	339	0.941	169	88	245	94	0
4	21	10	"YCRWomega3"	"YCRWomega3"	20270	16560	130	742	661	306	102	112	82	85	82	0	1110	954	474	71	76	38	95	90	0	0.616	0.633	0.628	0.635	1.494	0.626	0.919	120	700	1679	1442	-0.699	640	1039	559	883	0
4	1	11	"IntYDR064W"	"IntYDR064W"	16300	16760	130	259	262	99	100	105	44	87	76	0	286	286	120	73	76	29	91	85	0	0.746	0.761	0.767	0.728	2.127	0.796	0.714	120	564	372	375	-0.422	159	213	162	213	0
4	2	11	"YDRWsigma4"	"YDRWsigma4"	16460	16750	150	99	102	34	90	96	45	11	1	0	82	90	41	67	73	31	32	14	0	0.600	0.522	0.750	0.712	3.442	1.497	0.228	156	593	24	35	-0.737	9	15	12	23	-50
4	3	11	"tG(CCC)D"	"tG(CCC)D"	16660	16740	100	100	104	35	84	92	46	23	2	0	104	104	42	69	75	31	53	25	0	0.457	0.571	0.838	0.798	3.333	2.140	0.072	80	438	51	55	-1.129	16	35	20	35	0
4	4	11	"YERWdelta12"	"YERWdelta12"	16880	16760	140	195	204	83	88	94	87	62	22	0	153	162	76	68	73	43	72	49	0	1.259	1.234	1.107	1.234	2.510	1.208	0.512	156	633	192	210	0.332	107	85	116	94	0
4	5	11	"IntYER133W"	"IntYER133W"	17080	16760	140	461	451	197	91	102	109	85	78	0	230	233	111	65	71	46	86	76	0	2.242	2.143	2.176	2.145	1.668	2.250	0.798	156	611	535	528	1.165	370	165	360	168	0
4	6	11	"YERCdelta26"	"YERCdelta26"	17280	16760	130	293	297	126	92	103	79	83	60	0	376	365	179	69	73	34	90	83	0	0.655	0.693	0.668	0.755	2.059	3.094	0.202	120	621	508	501	-0.611	201	307	205	296	0
4	7	11	"iYAR044W-2"	"iYAR044W-2"	17470	16760	120	133	141	54	83	97	110	14	1	0	151	159	75	69	73	36	75	59	0	0.610	0.644	0.667	0.677	2.995	0.921	0.254	120	528	132	148	-0.714	50	82	58	90	0
4	8	11	"iYAR050W"	"iYAR050W"	17680	16760	130	209	225	104	81	102	212	26	0	0	294	290	154	73	79	41	80	76	0	0.579	0.664	0.631	0.681	2.281	2.024	0.160	120	673	349	361	-0.788	128	221	144	217	0
4	9	11	"iYARCdelta8-2"	"iYARCdelta8-2"	17930	16750	80	104	108	40	84	96	77	5	1	0	118	118	58	71	79	34	53	32	0	0.426	0.511	0.596	0.603	3.697	0.968	0.071	52	312	67	71	-1.233	20	47	24	47	0
4	10	11	"iYBLWdelta3"	"iYBLWdelta3"	18090	16760	100	146	154	43	104	109	45	47	16	0	134	141	58	69	73	27	80	61	0	0.646	0.694	0.794	0.745	2.884	0.665	0.189	80	410	107	122	-0.630	42	65	50	72	0
4	11	11	"iYBL105C"	"iYBL105C"	18280	16760	140	1158	1192	635	104	114	73	94	91	0	1070	1045	525	72	77	35	94	92	0	1.056	1.118	1.104	1.131	1.529	1.144	0.941	156	685	2052	2061	0.079	1054	998	1088	973	0
4	12	11	"iYBL101C"	"iYBL101C"	18510	16760	130	1245	1141	521	96	116	136	90	85	0	517	469	223	73	82	57	86	83	0	2.588	2.639	2.669	2.750	1.477	2.610	0.886	120	597	1593	1441	1.372	1149	444	1045	396	0
4	13	11	"iYBL085W"	"iYBL085W"	18690	16750	130	415	416	195	92	107	119	83	73	0	1006	930	454	71	80	52	95	90	0	0.345	0.377	0.374	0.394	1.761	0.393	0.606	120	567	1258	1183	-1.533	323	935	324	859	0
4	14	11	"iYBL080C"	"iYBL080C"	18880	16760	130	445	491	285	96	136	507	27	5	0	262	304	195	70	88	198	47	20	0	1.818	1.688	1.812	1.799	1.800	1.725	0.778	120	548	541	629	0.862	349	192	395	234	0
4	15	11	"iYBL075C"	"iYBL075C"	19110	16750	140	1372	1258	552	102	146	514	84	62	0	951	930	440	73	96	223	86	80	0	1.446	1.349	1.383	1.382	1.495	1.343	0.920	156	535	2148	2013	0.533	1270	878	1156	857	0
4	16	11	"iYBL056W"	"iYBL056W"	19270	16760	140	402	518	1266	109	119	79	86	75	0	441	476	507	75	85	102	80	74	0	0.801	1.020	0.797	0.888	1.973	2.312	0.728	156	576	659	810	-0.321	293	366	409	401	0
4	17	11	"iYBL051C"	"iYBL051C"	19480	16760	140	823	906	1309	99	106	46	94	90	0	505	580	679	70	74	30	94	91	0	1.664	1.582	1.621	1.532	1.818	1.410	0.791	156	591	1159	1317	0.735	724	435	807	510	0
4	18	11	"iYBL046W"	"iYBL046W"	19680	16760	140	373	392	322	92	103	90	83	74	0	344	337	174	67	76	53	91	82	0	1.014	1.111	1.071	1.101	1.687	1.528	0.692	156	593	558	570	0.021	281	277	300	270	0
4	19	11	"iYBR250W"	"iYBR250W"	19890	16760	140	337	347	155	92	108	98	85	66	0	261	260	131	70	81	59	84	70	0	1.283	1.342	1.329	1.361	1.675	1.416	0.739	156	599	436	445	0.359	245	191	255	190	0
4	20	11	"iYBR254C"	"iYBR254C"	20090	16750	130	397	404	182	93	109	99	85	74	0	391	376	177	72	79	42	87	83	0	0.953	1.023	1.003	1.049	1.567	1.074	0.814	120	574	623	615	-0.069	304	319	311	304	0
4	21	11	"iYBR259W"	"iYBR259W"	20310	16760	130	174	198	147	93	106	86	47	10	0	258	258	138	70	80	115	71	33	0	0.431	0.559	0.484	0.493	2.289	1.196	0.305	120	729	269	293	-1.215	81	188	105	188	0
4	1	12	"iYBR279W"	"iYBR279W"	16270	16960	140	279	281	123	92	99	60	86	63	0	799	749	442	72	76	42	95	91	0	0.257	0.279	0.286	0.294	1.722	0.269	0.706	156	756	914	866	-1.959	187	727	189	677	0
4	2	12	"iYBR283C"	"iYBR283C"	16480	16960	140	499	477	192	85	92	63	93	86	0	249	243	101	67	72	45	87	78	0	2.275	2.227	2.230	2.239	1.755	2.265	0.797	156	630	596	568	1.186	414	182	392	176	0
4	3	12	"iYBR287W"	"iYBR287W"	16680	16960	140	135	142	73	87	92	35	62	30	0	192	187	79	65	70	26	82	76	0	0.378	0.451	0.423	0.425	2.754	0.518	0.228	156	693	175	177	-1.404	48	127	55	122	0
4	4	12	"iYCL075W"	"iYCL075W"	16880	16960	140	251	250	91	88	96	89	80	41	0	281	272	96	64	70	44	93	85	0	0.751	0.779	0.793	0.786	1.813	1.129	0.619	156	574	380	370	-0.413	163	217	162	208	0
4	5	12	"iYCL073C"	"iYCL073C"	17080	16960	140	1357	1337	773	85	90	88	94	91	0	1662	1520	892	64	70	43	98	96	0	0.796	0.860	0.857	0.866	1.540	0.864	0.943	156	553	2870	2708	-0.329	1272	1598	1252	1456	0
4	6	12	"iYCL065W-0"	"iYCL065W-0"	17270	16950	130	325	332	147	85	87	28	94	90	0	458	437	217	67	70	24	97	94	0	0.614	0.668	0.631	0.663	1.744	0.654	0.775	120	537	631	617	-0.704	240	391	247	370	0
4	7	12	"iYCL047C"	"iYCL047C"	17470	16960	140	184	198	77	87	94	61	73	36	0	388	377	165	70	76	39	92	87	0	0.305	0.362	0.350	0.365	2.131	0.494	0.345	156	687	415	418	-1.713	97	318	111	307	0
4	8	12	"iYCL038C"	"iYCL038C"	17660	16950	130	189	207	104	84	104	194	14	2	0	294	306	178	73	88	145	65	34	0	0.475	0.528	0.500	0.582	2.338	1.514	0.274	120	562	326	356	-1.074	105	221	123	233	0
4	9	12	"iYCL033C"	"iYCL033C"	17860	16950	130	379	392	212	84	101	180	76	35	0	679	631	327	74	87	134	87	76	0	0.488	0.553	0.552	0.581	1.674	0.810	0.461	120	642	900	865	-1.036	295	605	308	557	0
4	10	12	"iYDL054C"	"iYDL054C"	18060	16960	140	564	497	203	95	101	44	96	90	0	389	370	164	69	73	28	92	88	0	1.466	1.336	1.315	1.409	1.607	1.329	0.877	156	640	789	703	0.552	469	320	402	301	0
4	11	12	"iYDL049C"	"iYDL049C"	18270	16960	140	520	506	200	102	110	59	92	87	0	201	201	78	73	77	34	85	77	0	3.266	3.156	2.994	3.164	1.727	3.247	0.710	156	591	546	532	1.707	418	128	404	128	0
4	12	12	"iYDL046W"	"iYDL046W"	18470	16960	150	730	650	283	97	110	81	91	83	0	879	769	375	74	82	55	91	88	0	0.786	0.796	0.812	0.869	1.676	0.785	0.893	156	662	1438	1248	-0.347	633	805	553	695	0
4	13	12	"iYDL028C"	"iYDL028C"	18680	16960	140	419	411	163	90	102	72	91	83	0	398	374	155	71	79	53	88	85	0	1.006	1.059	1.053	1.069	1.742	1.099	0.807	156	595	656	624	0.009	329	327	321	303	0
4	14	12	"itA(AGC)D"	"itA(AGC)D"	18880	16960	140	535	519	216	93	110	101	91	82	0	252	252	97	72	79	36	90	85	0	2.456	2.367	2.334	2.401	1.652	2.570	0.766	156	586	622	606	1.296	442	180	426	180	0
4	15	12	"iYDL019C"	"iYDL019C"	19070	16960	140	753	727	305	100	118	118	91	87	0	345	325	138	72	79	36	89	87	0	2.392	2.478	2.461	2.588	1.596	2.539	0.854	156	551	926	880	1.258	653	273	627	253	0
4	16	12	"iYDL005C"	"iYDL005C"	19260	16960	150	1111	1027	472	102	128	280	88	75	0	882	810	385	73	85	135	87	82	0	1.247	1.255	1.254	1.346	1.703	1.250	0.919	156	551	1818	1662	0.319	1009	809	925	737	0
4	17	12	"iYDL001W"	"iYDL001W"	19470	16950	150	352	338	146	100	122	267	48	1	0	1246	1070	528	68	82	134	87	83	0	0.214	0.238	0.232	0.245	1.833	0.375	0.339	156	582	1430	1240	-2.225	252	1178	238	1002	0
4	18	12	"iYDR003W"	"iYDR003W"	19670	16960	140	412	395	156	98	106	58	91	84	0	536	509	230	66	74	38	93	90	0	0.668	0.670	0.668	0.660	1.637	0.660	0.864	156	574	784	740	-0.582	314	470	297	443	0
4	19	12	"iYDR020C"	"iYDR020C"	19880	16960	140	485	474	218	92	101	63	92	87	0	312	314	137	67	73	32	92	87	0	1.604	1.547	1.575	1.582	1.643	1.630	0.830	156	563	638	629	0.682	393	245	382	247	0
4	20	12	"iYDR023W"	"iYDR023W"	20070	16950	140	190	206	94	92	100	60	64	43	0	186	200	103	68	73	28	84	73	0	0.831	0.864	0.847	0.847	2.425	2.523	0.424	156	637	216	246	-0.268	98	118	114	132	0
4	21	12	"iYDR028C"	"iYDR028C"	20280	16960	100	250	269	109	89	99	57	87	75	0	229	238	111	70	74	36	88	76	0	1.013	1.071	1.021	1.107	1.852	1.186	0.679	80	478	320	348	0.018	161	159	180	168	0
4	1	13	"iYDR322W"	"iYDR322W"	16280	17160	140	438	416	158	86	93	55	91	87	0	378	347	138	73	77	40	89	85	0	1.154	1.204	1.121	1.298	1.727	1.187	0.833	156	740	657	604	0.207	352	305	330	274	0
4	2	13	"iYDR326C"	"iYDR326C"	16480	17160	130	194	194	69	83	90	61	75	42	0	142	142	51	68	72	43	74	42	0	1.500	1.500	1.527	1.466	2.582	1.698	0.483	120	562	185	185	0.585	111	74	111	74	0
4	3	13	"iYDR331W"	"iYDR331W"	16680	17170	120	109	117	43	88	93	30	41	17	0	96	101	41	65	69	21	57	40	0	0.677	0.806	0.688	0.761	3.455	1.274	0.121	120	525	52	65	-0.562	21	31	29	36	0
4	4	13	"iYDR345C-0"	"iYDR345C-0"	16890	17160	140	1330	1216	604	92	95	32	96	94	0	1248	1123	540	65	70	28	98	95	0	1.046	1.062	1.033	1.016	1.577	1.079	0.925	156	580	2421	2182	0.066	1238	1183	1124	1058	0
4	5	13	"iYDR348C"	"iYDR348C"	17080	17160	140	753	696	330	85	89	32	94	92	0	488	439	197	67	71	30	94	91	0	1.587	1.642	1.642	1.587	1.803	1.710	0.887	156	496	1089	983	0.666	668	421	611	372	0
4	6	13	"iYDR350C"	"iYDR350C"	17270	17160	140	700	627	297	88	92	41	91	86	0	401	362	171	69	78	88	82	71	0	1.843	1.840	1.799	1.922	1.864	1.890	0.853	156	608	944	832	0.882	612	332	539	293	0
4	7	13	"iYDR367W"	"iYDR367W"	17490	17170	100	217	231	147	90	97	56	77	58	0	204	211	116	70	82	107	60	20	0	0.948	1.000	0.856	0.931	2.353	1.120	0.566	80	424	261	282	-0.077	127	134	141	141	0
4	8	13	"iYDR371W"	"iYDR371W"	17680	17160	140	145	150	61	88	101	100	21	3	0	189	182	87	70	83	131	41	3	0	0.479	0.554	0.525	0.555	2.534	0.199	0.059	156	647	176	174	-1.062	57	119	62	112	0
4	9	13	"iYDR375C"	"iYDR375C"	17890	17160	140	250	254	134	86	96	86	76	44	0	125	125	55	69	80	135	7	0	0	2.929	3.000	2.946	2.737	2.498	0.752	0.053	156	595	220	224	1.550	164	56	168	56	0
4	10	13	"itG(CCC)D"	"itG(CCC)D"	18080	17160	140	332	325	133	87	92	43	88	82	0	235	225	97	66	69	25	87	83	0	1.450	1.497	1.426	1.484	1.899	1.549	0.768	156	573	414	397	0.536	245	169	238	159	0
4	11	13	"iYDR394W"	"iYDR394W"	18280	17160	140	296	295	137	100	111	55	81	71	0	205	207	101	72	75	29	82	71	0	1.474	1.444	1.429	1.498	2.135	0.013	0.007	156	622	329	330	0.559	196	133	195	135	0
4	12	13	"iYDR399W"	"iYDR399W"	18510	17160	130	225	226	77	108	117	50	78	60	0	172	169	68	72	76	30	82	72	0	1.170	1.216	1.256	1.289	2.157	1.299	0.482	120	527	217	215	0.227	117	100	118	97	0
4	13	13	"iYER056C-A"	"iYER056C-A"	18680	17160	140	454	427	174	97	106	53	87	82	0	382	376	162	70	76	37	89	85	0	1.144	1.078	1.129	1.122	1.891	1.139	0.799	156	533	669	636	0.194	357	312	330	306	0
4	14	13	"iYER060W"	"iYER060W"	18880	17160	140	1234	1113	462	92	111	104	93	90	0	974	887	386	72	80	46	95	90	0	1.266	1.253	1.268	1.290	1.599	1.255	0.922	156	585	2044	1836	0.340	1142	902	1021	815	0
4	15	13	"iYER063W"	"iYER063W"	19100	17160	140	1422	1313	577	92	109	99	94	89	0	1307	1173	532	73	80	42	98	94	0	1.078	1.110	1.081	1.118	1.386	1.109	0.936	156	586	2564	2321	0.108	1330	1234	1221	1100	0
4	16	13	"itA(UGC)E"	"itA(UGC)E"	19300	17150	130	256	270	102	97	121	292	12	0	0	262	281	251	73	85	145	65	11	0	0.841	0.832	0.935	0.905	2.032	0.494	0.268	120	483	348	381	-0.249	159	189	173	208	0
4	17	13	"iYER078C"	"iYER078C"	19480	17160	140	707	660	257	103	124	273	84	60	0	380	374	150	68	82	136	84	61	0	1.936	1.820	1.864	1.795	1.824	1.943	0.899	156	557	916	863	0.953	604	312	557	306	0
4	18	13	"iYER082C"	"iYER082C"	19680	17160	140	393	370	157	98	107	60	85	82	0	311	290	140	67	73	38	82	80	0	1.209	1.220	1.204	1.326	1.888	1.231	0.795	156	570	539	495	0.274	295	244	272	223	0
4	19	13	"iYER096W"	"iYER096W"	19880	17160	140	155	154	51	87	97	57	57	16	0	125	133	55	67	73	37	69	37	0	1.172	1.015	1.024	0.963	2.705	0.299	0.158	156	564	126	133	0.229	68	58	67	66	0
4	20	13	"iYER098W"	"iYER098W"	20080	17160	140	624	582	226	91	101	84	89	85	0	719	656	271	70	96	535	67	0	0	0.821	0.838	0.848	0.827	1.539	0.856	0.877	156	626	1182	1077	-0.284	533	649	491	586	0
4	21	13	"iYER102W"	"iYER102W"	20290	17160	140	3380	3083	1153	99	109	80	100	98	0	2148	1960	752	73	96	477	90	84	0	1.581	1.581	1.546	1.572	1.308	1.470	0.693	156	789	5356	4871	0.661	3281	2075	2984	1887	0
4	1	14	"iYER118C"	"iYER118C"	16280	17360	140	749	743	290	85	91	60	98	94	0	553	529	205	71	76	36	96	93	0	1.378	1.437	1.484	1.527	1.628	1.467	0.905	156	756	1146	1116	0.462	664	482	658	458	0
4	2	14	"iYER123W"	"iYER123W"	16490	17350	130	997	946	473	83	90	43	96	93	0	1043	970	494	70	74	28	98	95	0	0.939	0.959	0.948	1.009	1.425	0.950	0.939	120	624	1887	1763	-0.090	914	973	863	900	0
4	3	14	"iYER127W"	"iYER127W"	16690	17360	140	588	593	247	90	95	34	96	92	0	529	504	216	68	71	22	95	94	0	1.080	1.154	1.202	1.182	1.593	1.165	0.892	156	651	959	939	0.111	498	461	503	436	0
4	4	14	"iYGL200C"	"iYGL200C"	16900	17360	140	346	333	132	92	106	214	62	7	0	187	188	75	68	72	29	87	82	0	2.134	2.008	1.944	1.866	2.037	8.148	0.168	156	580	373	361	1.094	254	119	241	120	0
4	5	14	"iYGL195W"	"iYGL195W"	17110	17350	140	258	267	134	90	94	36	89	83	0	621	593	256	69	73	30	93	92	0	0.304	0.338	0.330	0.331	1.785	0.370	0.692	156	515	720	701	-1.716	168	552	177	524	0
4	6	14	"iYGL190C"	"iYGL190C"	17280	17360	150	430	399	151	94	98	43	92	85	0	227	217	90	70	79	88	73	45	0	2.140	2.075	2.178	2.197	1.733	2.109	0.730	156	605	493	452	1.098	336	157	305	147	0
4	7	14	"iYGL176C"	"iYGL176C"	17480	17360	140	497	496	220	94	102	65	90	86	0	513	501	233	69	78	87	89	85	0	0.908	0.931	0.920	0.982	1.909	0.956	0.846	156	613	847	834	-0.140	403	444	402	432	0
4	8	14	"iYGL172W"	"iYGL172W"	17690	17360	140	390	417	233	91	101	93	85	74	0	325	318	152	69	78	65	87	74	0	1.168	1.309	1.256	1.259	1.700	1.447	0.673	156	545	555	575	0.224	299	256	326	249	0
4	9	14	"iYGL169W"	"iYGL169W"	17870	17360	140	102	120	117	85	92	75	13	2	0	124	126	59	67	75	62	44	7	0	0.298	0.593	0.581	0.602	3.138	3.099	0.731	156	600	74	94	-1.745	17	57	35	59	0
4	10	14	"iYGL152C"	"iYGL152C"	18110	17360	130	165	167	61	87	92	57	66	22	0	160	159	67	66	134	1081	0	0	0	0.830	0.860	0.850	0.877	2.411	0.024	0.147	120	542	172	173	-0.269	78	94	80	93	0
4	11	14	"iYGL147C"	"iYGL147C"	18280	17360	140	376	385	277	101	110	52	86	82	0	234	228	100	69	74	29	88	82	0	1.667	1.786	1.634	1.552	2.095	2.637	0.573	156	573	440	443	0.737	275	165	284	159	0
4	12	14	"iYGL143C"	"iYGL143C"	18490	17360	140	351	354	146	113	120	52	88	82	0	350	342	158	70	75	30	89	86	0	0.850	0.886	0.874	0.957	1.791	0.915	0.775	156	601	518	513	-0.234	238	280	241	272	0
4	13	14	"iYGL125W"	"iYGL125W"	18690	17360	140	158	165	67	97	111	67	43	12	0	292	298	146	70	78	42	87	83	0	0.275	0.298	0.289	0.297	2.450	0.383	0.340	156	534	283	296	-1.864	61	222	68	228	0
4	14	14	"iYGL121C"	"iYGL121C"	18890	17360	140	304	304	126	90	104	75	87	65	0	198	210	126	71	79	44	81	68	0	1.685	1.540	1.615	1.669	1.896	1.483	0.303	156	577	341	353	0.753	214	127	214	139	0
4	15	14	"iYGL118C"	"iYGL118C"	19100	17360	140	150	159	58	90	100	66	42	12	0	140	145	55	71	76	37	76	42	0	0.870	0.932	0.941	0.928	2.671	1.887	0.429	156	587	129	143	-0.202	60	69	69	74	0
4	16	14	"iYGR165W"	"iYGR165W"	19290	17350	140	320	323	146	96	102	50	89	81	0	214	221	96	71	75	31	86	83	0	1.566	1.513	1.464	1.491	1.854	1.663	0.713	156	533	367	377	0.647	224	143	227	150	0
4	17	14	"iYGR169C"	"iYGR169C"	19480	17360	140	1138	1074	514	99	106	49	94	91	0	1013	898	423	70	74	27	95	93	0	1.102	1.178	1.179	1.163	1.566	1.190	0.931	156	544	1982	1803	0.140	1039	943	975	828	0
4	18	14	"iYGR173W"	"iYGR173W"	19690	17360	140	348	346	152	95	103	52	90	81	0	465	443	213	69	75	35	91	87	0	0.639	0.671	0.647	0.654	1.811	0.686	0.770	156	605	649	625	-0.646	253	396	251	374	0
4	19	14	"iYGRWdelta31"	"iYGRWdelta31"	19890	17360	140	634	661	302	90	97	47	98	95	0	683	663	327	70	75	33	98	97	0	0.887	0.963	0.945	0.998	1.678	0.710	0.556	156	618	1157	1164	-0.172	544	613	571	593	0
4	20	14	"iYGR191W"	"iYGR191W"	20110	17360	130	832	836	318	93	99	45	99	97	0	1178	1094	431	73	101	564	84	45	0	0.669	0.728	0.737	0.740	1.361	0.711	0.921	120	561	1844	1764	-0.580	739	1105	743	1021	0
4	21	14	"iYGR195W"	"iYGR195W"	20290	17350	130	396	409	164	99	107	52	93	85	0	439	427	200	75	118	691	5	0	0	0.816	0.881	0.879	0.918	1.694	0.038	0.033	120	627	661	662	-0.293	297	364	310	352	0
4	1	15	"iYGR211W"	"iYGR211W"	16290	17570	160	458	435	165	84	91	60	95	87	0	384	363	147	69	76	36	96	91	0	1.187	1.194	1.222	1.200	1.564	0.758	0.458	208	904	689	645	0.248	374	315	351	294	0
4	2	15	"iYGR215W"	"iYGR215W"	16470	17570	110	179	179	62	83	95	62	66	27	0	234	229	78	73	90	141	61	7	0	0.596	0.615	0.572	0.578	2.070	0.401	0.439	80	464	257	252	-0.746	96	161	96	156	0
4	3	15	"iYGRCtau3"	"iYGRCtau3"	16690	17560	130	140	141	45	90	99	50	49	10	0	151	156	68	69	84	123	25	3	0	0.610	0.586	0.618	0.602	2.726	0.590	0.313	120	623	132	138	-0.714	50	82	51	87	0
4	4	15	"iYGR234W"	"iYGR234W"	16900	17560	140	375	367	187	88	105	221	61	15	0	361	346	176	68	73	26	87	84	0	0.980	1.004	0.971	0.983	1.658	2.475	0.285	156	560	580	557	-0.030	287	293	279	278	0
4	5	15	"iYGR238C"	"iYGR238C"	17080	17560	140	412	421	213	89	96	48	91	85	0	264	275	133	70	75	29	90	87	0	1.665	1.620	1.640	1.610	1.667	1.707	0.817	156	626	517	537	0.735	323	194	332	205	0
4	6	15	"iYGR243W"	"iYGR243W"	17320	17560	100	197	213	94	91	99	106	48	13	0	242	243	120	70	75	35	83	81	0	0.616	0.705	0.726	0.715	3.114	0.721	0.606	80	429	278	295	-0.698	106	172	122	173	0
4	7	15	"iYHR177W"	"iYHR177W"	17490	17560	140	664	631	242	91	100	96	92	88	0	687	642	280	69	74	31	96	92	0	0.927	0.942	0.949	1.002	1.515	0.964	0.839	156	595	1191	1113	-0.109	573	618	540	573	0
4	8	15	"iYHR180W"	"iYHR180W"	17690	17560	140	887	812	389	87	91	36	96	91	0	879	808	408	69	76	63	92	87	0	0.988	0.981	0.991	0.985	1.687	0.972	0.908	156	555	1610	1464	-0.018	800	810	725	739	0
4	9	15	"iYHR183W"	"iYHR183W"	17890	17560	140	554	522	311	78	86	54	90	85	0	723	656	317	68	142	1096	3	0	0	0.727	0.755	0.726	0.762	1.728	0.799	0.740	156	529	1131	1032	-0.461	476	655	444	588	0
4	10	15	"iYHR200W"	"iYHR200W"	18090	17560	140	160	169	65	84	94	59	62	28	0	154	157	67	67	140	1108	0	0	0	0.874	0.944	0.930	0.880	2.331	0.024	0.128	156	516	163	175	-0.195	76	87	85	90	0
4	11	15	"iYHR204W"	"iYHR204W"	18290	17570	140	606	596	290	92	99	44	95	92	0	381	382	185	69	72	27	95	89	0	1.647	1.610	1.607	1.714	1.635	1.633	0.867	156	490	826	817	0.720	514	312	504	313	0
4	12	15	"iYHR208W"	"iYHR208W"	18490	17560	150	602	609	289	97	108	54	93	88	0	924	880	425	71	77	34	96	92	0	0.592	0.633	0.609	0.618	1.744	0.635	0.872	156	521	1358	1321	-0.756	505	853	512	809	0
4	13	15	"iYIL166C"	"iYIL166C"	18690	17560	140	355	347	131	96	109	62	91	80	0	351	347	151	72	79	39	91	87	0	0.928	0.913	0.914	0.933	1.868	0.912	0.749	156	476	538	526	-0.107	259	279	251	275	0
4	14	15	"iYIL162W"	"iYIL162W"	18880	17560	140	401	405	160	89	98	54	93	88	0	331	317	136	70	76	33	91	87	0	1.195	1.279	1.291	1.313	1.758	0.068	0.044	156	482	573	563	0.257	312	261	316	247	0
4	15	15	"iYIL157C"	"iYIL157C"	19080	17560	140	519	511	221	87	96	46	96	94	0	642	588	262	70	74	27	97	95	0	0.755	0.819	0.833	0.865	1.756	0.825	0.821	156	538	1004	942	-0.405	432	572	424	518	0
4	16	15	"iYIL140W"	"iYIL140W"	19300	17560	140	338	330	131	90	97	43	92	85	0	563	523	243	71	74	26	95	93	0	0.504	0.531	0.519	0.547	1.826	0.510	0.780	156	483	740	692	-0.988	248	492	240	452	0
4	17	15	"iYIL136W"	"iYIL136W"	19470	17560	140	1725	1725	935	92	97	41	98	96	0	2379	2214	1196	70	73	25	100	100	0	0.707	0.762	0.773	0.760	1.436	0.763	0.953	156	466	3942	3777	-0.500	1633	2309	1633	2144	0
4	18	15	"iYIL133C"	"iYIL133C"	19670	17560	130	608	611	274	93	103	93	92	84	0	444	421	206	70	76	37	93	90	0	1.377	1.476	1.521	1.551	1.684	1.466	0.862	120	502	889	869	0.462	515	374	518	351	0
4	19	15	"iYJL112W"	"iYJL112W"	19890	17560	140	871	822	350	92	96	38	95	92	0	696	651	295	71	75	28	94	94	0	1.246	1.259	1.280	1.301	1.679	1.244	0.876	156	509	1404	1310	0.318	779	625	730	580	0
4	20	15	"iYJL107C"	"iYJL107C"	20080	17570	150	797	750	387	91	102	112	89	81	0	231	241	121	73	78	47	83	67	0	4.468	3.923	3.973	3.997	1.810	3.891	0.783	156	486	864	827	2.160	706	158	659	168	0
4	21	15	"iYJL104W"	"iYJL104W"	20270	17560	140	1055	966	409	93	105	102	94	90	0	833	768	341	72	79	47	96	92	0	1.264	1.254	1.304	1.301	1.520	1.257	0.907	156	707	1723	1569	0.338	962	761	873	696	0
4	1	16	"iYJL089W"	"iYJL089W"	16270	17760	150	162	186	177	84	101	131	22	1	0	142	144	61	72	80	72	48	7	0	1.114	1.417	1.200	1.249	2.574	3.108	0.571	156	689	148	174	0.156	78	70	102	72	0
4	2	16	"iYJL083W"	"iYJL083W"	16490	17760	140	362	492	638	85	127	286	48	9	0	264	313	278	73	102	180	56	8	0	1.450	1.696	1.484	1.564	1.965	2.235	0.862	156	517	468	647	0.536	277	191	407	240	-100
4	3	16	"iYJL079C"	"iYJL079C"	16670	17760	140	649	638	332	87	100	70	91	86	0	270	262	114	68	85	132	69	26	0	2.782	2.840	2.815	2.760	1.783	2.791	0.845	156	546	764	745	1.476	562	202	551	194	0
4	4	16	"iYJL060W"	"iYJL060W"	16890	17760	140	146	149	65	87	94	52	55	17	0	184	193	81	66	71	25	87	81	0	0.500	0.488	0.500	0.510	2.529	0.825	0.250	156	495	177	189	-1.000	59	118	62	127	0
4	5	16	"iYJL055W"	"iYJL055W"	17070	17760	140	199	215	88	87	94	52	78	53	0	223	230	101	69	72	24	91	83	0	0.727	0.795	0.766	0.776	1.984	0.895	0.607	156	490	266	289	-0.459	112	154	128	161	0
4	6	16	"iYJL051W"	"iYJL051W"	17280	17760	130	290	298	119	86	94	94	84	56	0	327	325	139	69	73	31	94	90	0	0.791	0.828	0.783	0.802	1.849	1.766	0.745	120	603	462	468	-0.339	204	258	212	256	0
4	7	16	"itR(UCU)J2"	"itR(UCU)J2"	17500	17760	130	142	148	53	85	103	119	13	0	0	128	127	51	68	77	58	50	11	0	0.950	1.068	0.957	1.015	2.193	2.693	0.363	120	509	117	122	-0.074	57	60	63	59	0
4	8	16	"iYJLCdelta7"	"iYJLCdelta7"	17670	17760	130	331	335	139	86	104	79	85	75	0	293	278	107	72	90	74	85	72	0	1.109	1.209	1.211	1.164	1.762	1.268	0.771	120	481	466	455	0.149	245	221	249	206	0
4	9	16	"iYJL034W"	"iYJL034W"	17880	17750	150	253	248	119	85	109	85	71	48	0	317	295	167	75	101	90	70	57	0	0.694	0.741	0.703	0.801	2.277	0.786	0.603	156	507	410	383	-0.527	168	242	163	220	-50
4	10	16	"iYKL134C"	"iYKL134C"	18050	17760	140	155	167	87	85	110	90	34	8	0	143	143	60	74	90	59	55	17	0	1.014	1.188	1.048	1.201	2.788	1.664	0.355	156	438	139	151	0.021	70	69	82	69	-100
4	11	16	"iYKL129C"	"iYKL129C"	18210	17750	150	124	133	68	86	98	62	28	8	0	99	113	69	72	79	36	42	20	0	1.407	1.146	1.032	0.914	3.963	1.590	0.379	156	467	65	88	0.493	38	27	47	41	-100
4	12	16	"iYKL126W"	"iYKL126W"	18410	17750	150	239	236	93	88	107	129	60	10	0	151	153	67	73	81	68	57	12	0	1.936	1.850	1.950	1.977	2.238	1.959	0.755	156	448	229	228	0.953	151	78	148	80	0
4	13	16	"iYKL108W"	"iYKL108W"	18610	17750	150	413	433	207	91	176	1424	0	0	0	546	545	278	69	93	312	72	28	0	0.675	0.718	0.725	0.736	1.899	0.837	0.735	156	456	799	818	-0.567	322	477	342	476	0
4	14	16	"iYKL104C"	"iYKL104C"	18810	17750	150	776	736	310	91	119	434	78	20	0	392	378	156	70	81	150	81	57	0	2.127	2.094	2.119	2.159	1.625	2.512	0.904	156	460	1007	953	1.089	685	322	645	308	0
4	15	16	"iYKL100C"	"iYKL100C"	19010	17750	150	347	361	156	85	114	429	16	0	0	339	337	136	73	83	148	78	41	0	0.985	1.045	1.063	1.025	1.692	1.107	0.813	156	470	528	540	-0.022	262	266	276	264	0
4	16	16	"iYKL086W"	"iYKL086W"	19210	17750	150	132	206	721	86	97	47	49	23	0	112	149	277	74	75	25	65	43	0	1.211	1.600	1.106	1.151	2.538	2.600	0.941	156	483	84	195	0.276	46	38	120	75	0
4	17	16	"iYKL081W"	"iYKL081W"	19410	17750	150	488	465	186	93	101	40	95	91	0	372	357	148	74	77	26	93	89	0	1.326	1.314	1.390	1.405	1.799	1.336	0.850	156	457	693	655	0.407	395	298	372	283	0
4	18	16	"iYKL077W"	"iYKL077W"	19610	17740	150	411	399	192	100	109	92	80	69	0	444	413	237	71	77	36	85	80	0	0.834	0.874	0.912	0.965	2.013	0.932	0.739	156	492	684	641	-0.262	311	373	299	342	0
4	19	16	"iYKLWdelta7"	"iYKLWdelta7"	19810	17740	150	178	202	214	93	113	154	17	1	0	177	186	73	72	80	60	73	41	0	0.810	0.956	0.808	0.779	2.249	2.562	0.708	156	508	190	223	-0.305	85	105	109	114	0
4	20	16	"iYKL063C-0"	"iYKL063C-0"	20010	17740	150	772	750	303	92	115	175	89	82	0	389	375	154	73	82	70	88	80	0	2.152	2.179	2.164	2.351	1.691	2.259	0.882	156	467	996	960	1.106	680	316	658	302	0
4	21	16	"iYKL060C"	"iYKL060C"	20210	17740	150	587	571	272	90	102	102	91	84	0	429	411	191	74	79	45	92	83	0	1.400	1.427	1.446	1.553	1.741	1.533	0.836	156	604	852	818	0.485	497	355	481	337	0
4	1	17	"iYLR056W"	"iYLR056W"	16210	17950	150	267	270	117	86	95	99	77	43	0	213	204	94	69	73	38	80	69	0	1.257	1.363	1.381	1.369	2.059	1.442	0.648	156	629	325	319	0.330	181	144	184	135	0
4	2	17	"iYLR060W"	"iYLR060W"	16410	17950	150	127	131	45	84	126	293	0	0	0	130	128	44	73	94	131	3	0	0	0.754	0.855	0.787	0.823	3.510	2.353	0.813	156	484	100	102	-0.407	43	57	47	55	0
4	3	17	"iYLR065C"	"iYLR065C"	16610	17950	150	177	177	59	92	131	289	0	0	0	221	217	101	71	94	134	54	11	0	0.567	0.582	0.571	0.622	2.164	0.804	0.454	156	434	235	231	-0.819	85	150	85	146	0
4	4	17	"iYLR082C"	"iYLR082C"	16810	17950	150	252	241	91	100	115	180	37	0	0	230	225	102	69	77	73	79	55	0	0.944	0.904	0.969	0.973	2.092	0.112	0.053	156	545	313	297	-0.083	152	161	141	156	0
4	5	17	"iYLR086W"	"iYLR086W"	17010	17950	150	275	265	94	97	114	182	47	0	0	953	831	405	70	90	302	78	66	0	0.202	0.221	0.225	0.238	1.875	0.137	0.460	156	542	1061	929	-2.311	178	883	168	761	0
4	6	17	"iYLR090W"	"iYLR090W"	17210	17950	150	302	303	114	84	91	54	91	81	0	382	358	153	69	84	294	52	1	0	0.696	0.758	0.769	0.808	1.777	0.167	0.143	156	548	531	508	-0.522	218	313	219	289	0
4	7	17	"iYLRCdelta5"	"iYLRCdelta5"	17410	17950	150	135	141	56	84	95	69	35	7	0	124	129	55	68	74	44	57	28	0	0.911	0.934	0.990	0.952	2.693	2.140	0.243	156	545	107	118	-0.135	51	56	57	61	0
4	8	17	"iYLR110C"	"iYLR110C"	17610	17950	150	220	224	83	92	108	82	72	32	0	125	129	51	72	86	68	37	7	0	2.415	2.316	2.059	2.199	2.933	1.841	0.702	156	521	181	189	1.272	128	53	132	57	0
4	9	17	"itR(ACG)L"	"itR(ACG)L"	17810	17950	150	427	427	179	95	119	92	85	82	0	466	448	205	76	103	95	87	79	0	0.851	0.892	0.864	0.908	1.528	0.851	0.769	156	531	722	704	-0.232	332	390	332	372	-100
4	10	17	"iYLR129W"	"iYLR129W"	18010	17950	150	200	212	115	89	107	79	62	35	0	208	202	107	75	94	78	66	41	0	0.835	0.969	0.981	0.946	2.037	0.025	0.068	156	561	244	250	-0.261	111	133	123	127	0
4	11	17	"iYLR133W"	"iYLR133W"	18280	17940	140	466	451	191	89	109	94	88	77	0	504	483	214	74	91	107	89	79	0	0.877	0.885	0.888	0.916	1.554	0.912	0.807	156	623	807	771	-0.190	377	430	362	409	0
4	12	17	"iYLR137W"	"iYLR137W"	18480	17940	140	269	267	116	92	179	1399	0	0	0	232	235	92	72	97	307	5	0	0	1.106	1.074	1.075	1.129	1.945	4.565	0.929	156	473	337	338	0.146	177	160	175	163	0
4	13	17	"iYLR448W"	"iYLR448W"	18670	17940	140	344	352	160	89	184	1430	0	0	0	226	231	101	70	101	348	5	0	0	1.635	1.634	1.596	1.685	1.866	4.578	0.948	156	493	411	424	0.709	255	156	263	161	0
4	14	17	"iYLR452C"	"iYLR452C"	18870	17940	150	572	547	246	89	115	403	64	7	0	400	376	177	72	87	175	78	44	0	1.473	1.507	1.505	1.601	1.699	2.222	0.768	156	537	811	762	0.558	483	328	458	304	0
4	15	17	"iYLRCdelta27"	"iYLRCdelta27"	19070	17940	150	950	924	451	90	127	555	74	27	0	789	756	401	74	89	202	80	70	0	1.203	1.223	1.259	1.323	1.594	1.758	0.805	156	561	1575	1516	0.266	860	715	834	682	0
4	16	17	"iYML129C"	"iYML129C"	19270	17940	140	308	315	145	92	141	585	1	0	0	210	206	89	76	94	218	14	0	0	1.612	1.715	1.589	1.659	1.957	2.008	0.611	156	534	350	353	0.689	216	134	223	130	0
4	17	17	"iYML125C"	"iYML125C"	19480	17940	140	1329	1242	556	101	121	151	94	90	0	1461	1334	641	76	84	74	98	96	0	0.887	0.907	0.917	0.928	1.467	0.892	0.951	156	503	2613	2399	-0.174	1228	1385	1141	1258	0
4	18	17	"iYML121W"	"iYML121W"	19670	17940	140	1146	1037	494	103	112	68	96	94	0	1990	1690	863	72	78	35	100	99	0	0.544	0.577	0.571	0.582	1.446	0.570	0.958	156	508	2961	2552	-0.879	1043	1918	934	1618	0
4	19	17	"iYML105C"	"iYML105C"	19870	17940	150	257	262	105	92	112	142	58	10	0	369	365	154	71	80	63	90	82	0	0.554	0.578	0.572	0.577	1.944	0.951	0.470	156	582	463	464	-0.853	165	298	170	294	0
4	20	17	"iYML100W"	"iYML100W"	20070	17940	130	408	410	118	91	102	70	95	93	0	1033	954	373	73	83	99	95	94	0	0.330	0.362	0.356	0.384	1.631	0.319	0.691	120	498	1277	1200	-1.599	317	960	319	881	0
4	21	17	"iYML095C"	"iYML095C"	20270	17930	140	364	346	113	92	108	123	86	55	0	468	438	194	76	114	584	9	0	0	0.694	0.702	0.718	0.765	1.671	0.645	0.447	156	752	664	616	-0.527	272	392	254	362	0
4	1	18	"iYML077W"	"iYML077W"	16270	18130	150	342	397	234	81	88	44	92	85	0	683	753	458	66	89	343	73	47	0	0.423	0.460	0.452	0.432	1.878	0.461	0.857	156	705	878	1003	-1.241	261	617	316	687	0
4	2	18	"iYML074C-1"	"iYML074C-1"	16490	18140	140	845	790	375	83	93	60	92	92	0	850	775	393	67	91	335	79	58	0	0.973	0.999	0.979	1.004	1.897	0.701	0.521	156	480	1545	1415	-0.039	762	783	707	708	0
4	3	18	"itR(UCU)M2"	"itR(UCU)M2"	16670	18140	140	436	470	241	93	99	58	96	88	0	519	535	301	69	78	40	96	91	0	0.762	0.809	0.807	0.834	1.574	0.452	0.417	156	480	793	843	-0.392	343	450	377	466	0
4	4	18	"iYMR210W"	"iYMR210W"	16850	18150	110	151	151	46	100	120	197	0	0	0	128	128	57	68	79	80	35	3	0	0.850	0.850	0.836	0.900	3.396	0.916	0.329	80	458	111	111	-0.234	51	60	51	60	0
4	5	18	"iYMR214W"	"iYMR214W"	17070	18140	130	160	169	66	89	107	178	5	0	0	142	151	70	68	88	293	0	0	0	0.959	0.964	0.942	0.979	2.419	2.407	0.740	120	578	145	163	-0.060	71	74	80	83	0
4	6	18	"iYMR218C"	"iYMR218C"	17270	18140	130	139	143	56	79	99	132	13	0	0	96	106	46	66	73	49	37	11	0	2.000	1.600	1.283	1.438	2.920	4.367	0.124	120	512	90	104	1.000	60	30	64	40	0
4	7	18	"iYMR234W"	"iYMR234W"	17470	18140	140	168	170	65	84	102	122	26	1	0	173	184	87	69	76	47	75	55	0	0.808	0.748	0.781	0.788	2.299	2.234	0.175	156	580	188	201	-0.308	84	104	86	115	0
4	8	18	"iYMR238W"	"iYMR238W"	17680	18140	130	127	135	47	88	98	59	26	7	0	125	130	54	71	76	39	65	35	0	0.722	0.797	0.685	0.717	2.759	1.200	0.367	120	510	93	106	-0.469	39	54	47	59	0
4	9	18	"iYMR241W"	"iYMR241W"	17880	18140	140	187	190	62	86	92	48	82	52	0	272	259	107	70	78	67	83	72	0	0.500	0.550	0.533	0.596	2.343	0.676	0.505	156	520	303	293	-1.000	101	202	104	189	0
4	10	18	"iYMR255W"	"iYMR255W"	18070	18140	140	254	254	110	88	100	86	74	46	0	324	315	152	73	85	105	78	58	0	0.661	0.686	0.688	0.682	1.829	0.043	0.056	156	604	417	408	-0.597	166	251	166	242	0
4	11	18	"iYMR259C"	"iYMR259C"	18300	18150	150	199	206	80	91	105	83	61	22	0	167	184	89	74	88	104	44	10	0	1.161	1.045	1.020	1.036	2.164	0.652	0.294	156	619	201	225	0.216	108	93	115	110	0
4	12	18	"iYMR263W"	"iYMR263W"	18470	18140	140	281	304	138	97	108	50	91	80	0	169	183	80	73	81	39	78	59	0	1.917	1.882	1.900	2.025	2.124	1.973	0.672	156	548	280	317	0.939	184	96	207	110	0
4	13	18	"iYMR277W"	"iYMR277W"	18680	18140	140	348	339	129	95	104	58	90	81	0	278	296	142	71	80	104	80	48	0	1.222	1.084	1.097	1.148	1.942	1.047	0.759	156	605	460	469	0.290	253	207	244	225	0
4	14	18	"iYMR282C"	"iYMR282C"	18890	18140	150	177	186	84	96	108	68	56	21	0	148	153	70	73	86	106	33	6	0	1.080	1.125	1.022	0.982	2.339	0.427	0.190	156	621	156	170	0.111	81	75	90	80	0
4	15	18	"iYMR284W"	"iYMR284W"	19090	18150	120	146	163	65	104	145	592	0	0	0	129	136	57	74	95	218	0	0	0	0.764	0.952	0.860	0.950	3.388	1.436	0.303	120	493	97	121	-0.389	42	55	59	62	0
4	16	18	"iYNL061W"	"iYNL061W"	19290	18140	140	254	254	98	102	144	553	0	0	0	716	674	310	75	93	208	83	67	0	0.237	0.254	0.229	0.244	1.921	0.331	0.278	156	597	793	751	-2.076	152	641	152	599	0
4	17	18	"iYNL055C"	"iYNL055C"	19490	18140	150	739	743	365	101	121	151	87	77	0	902	896	482	75	83	76	91	87	0	0.771	0.782	0.783	0.831	1.619	0.800	0.846	156	564	1465	1463	-0.374	638	827	642	821	0
4	18	18	"iYNL052W"	"iYNL052W"	19680	18140	140	365	362	160	98	110	84	85	71	0	361	341	162	72	80	48	87	79	0	0.924	0.981	0.977	1.025	1.788	1.041	0.786	156	574	556	533	-0.114	267	289	264	269	0
4	19	18	"iYNL036W"	"iYNL036W"	19900	18140	140	163	195	237	92	117	258	3	1	0	302	302	162	72	86	111	78	52	0	0.309	0.448	0.326	0.343	2.682	1.123	0.443	156	580	301	333	-1.696	71	230	103	230	0
4	20	18	"iYNL035C"	"iYNL035C"	20090	18130	150	174	197	197	90	111	246	4	2	0	176	190	111	73	87	130	39	8	0	0.816	0.915	0.778	0.837	2.542	1.466	0.251	156	616	187	224	-0.294	84	103	107	117	0
4	21	18	"iYNL032W"	"iYNL032W"	20290	18130	120	140	209	330	92	113	142	17	6	0	153	177	171	75	91	138	16	4	0	0.615	1.147	0.935	0.836	3.254	2.144	0.683	120	593	126	219	-0.700	48	78	117	102	0
4	1	19	"iYNL016W"	"iYNL016W"	16270	18340	140	208	205	73	81	88	52	81	60	0	168	168	68	66	106	498	0	0	0	1.245	1.216	1.289	1.158	2.140	0.179	0.353	156	740	229	226	0.316	127	102	124	102	0
4	2	19	"iYNL011C"	"iYNL011C"	16480	18330	150	180	185	71	88	97	69	62	26	0	217	220	106	67	102	403	0	0	0	0.613	0.634	0.621	0.643	2.263	0.071	0.146	156	602	242	250	-0.705	92	150	97	153	0
4	3	19	"iYNL007C"	"iYNL007C"	16680	18340	140	273	277	107	88	97	55	87	76	0	265	256	107	70	77	36	86	83	0	0.949	1.016	1.008	1.030	1.976	1.096	0.646	156	553	380	375	-0.076	185	195	189	186	0
4	4	19	"iYNR007C"	"iYNR007C"	16890	18340	140	178	183	66	93	101	45	75	46	0	114	116	43	70	78	39	55	23	0	1.932	1.957	1.598	1.713	2.707	2.047	0.297	156	635	129	136	0.950	85	44	90	46	0
4	5	19	"iYNR011C"	"iYNR011C"	17090	18340	140	289	277	90	84	96	55	91	82	0	151	154	59	69	78	40	76	51	0	2.500	2.271	2.269	2.454	2.130	2.315	0.536	156	590	287	278	1.322	205	82	193	85	0
4	6	19	"iYNR015W"	"iYNR015W"	17290	18340	140	156	159	49	77	92	117	25	0	0	147	150	59	69	75	45	74	38	0	1.013	1.012	0.981	1.037	2.371	3.665	0.183	156	594	157	163	0.018	79	78	82	81	0
4	7	19	"iYOR055W"	"iYOR055W"	17490	18340	130	200	197	81	84	99	120	47	6	0	128	132	63	72	78	33	66	45	0	2.071	1.883	1.944	1.941	2.355	3.219	0.587	120	541	172	173	1.051	116	56	113	60	0
4	8	19	"iYOR058C-1"	"iYOR058C-1"	17690	18340	150	262	292	279	85	93	54	83	75	0	263	260	127	71	88	214	44	1	0	0.922	1.095	0.941	1.043	1.915	0.571	0.138	156	650	369	396	-0.117	177	192	207	189	0
4	9	19	"iYOR060C"	"iYOR060C"	17900	18350	150	295	290	135	83	88	46	85	76	0	254	253	132	69	87	230	35	2	0	1.146	1.125	1.163	1.189	1.919	1.093	0.741	156	561	397	391	0.197	212	185	207	184	0
4	10	19	"iYOR073W"	"iYOR073W"	18090	18340	140	201	217	99	85	92	50	75	58	0	236	254	150	71	75	32	82	76	0	0.703	0.721	0.690	0.711	2.100	0.698	0.694	156	551	281	315	-0.508	116	165	132	183	0
4	11	19	"iYOR077W"	"iYOR077W"	18280	18350	130	218	234	107	86	94	45	85	68	0	211	212	101	73	78	29	85	75	0	0.957	1.065	1.021	1.096	2.062	1.114	0.630	120	501	270	287	-0.064	132	138	148	139	0
4	12	19	"iYOR081C"	"iYOR081C"	18480	18350	140	213	215	84	96	106	49	77	58	0	164	168	73	75	80	29	80	66	0	1.315	1.280	1.205	1.232	2.422	1.338	0.474	156	579	206	212	0.395	117	89	119	93	0
4	13	19	"iYOR098C"	"iYOR098C"	18680	18330	130	393	400	190	101	115	86	84	72	0	236	235	115	74	83	95	65	37	0	1.802	1.857	1.803	1.844	1.656	1.375	0.646	120	573	454	460	0.850	292	162	299	161	0
4	14	19	"iYOR103C"	"iYOR103C"	18900	18340	150	1204	1143	493	108	135	102	94	91	0	794	720	303	74	93	64	94	91	0	1.522	1.602	1.613	1.590	1.399	1.664	0.907	156	617	1816	1681	0.606	1096	720	1035	646	0
4	15	19	"iYOR108W"	"iYOR108W"	19090	18340	150	677	730	508	108	135	95	90	86	0	410	419	272	78	95	65	84	83	0	1.714	1.824	1.807	1.887	1.747	1.977	0.722	156	585	901	963	0.777	569	332	622	341	-50
4	16	19	"iYOR125C"	"iYOR125C"	19280	18340	120	159	169	70	101	105	38	60	37	0	129	132	52	74	78	36	63	32	0	1.055	1.172	1.123	0.974	2.669	1.675	0.317	120	508	113	126	0.077	58	55	68	58	0
4	17	19	"iYOR129C"	"iYOR129C"	19480	18340	140	270	290	173	101	110	80	81	53	0	143	161	109	72	79	54	63	30	0	2.380	2.124	2.164	2.329	2.264	1.990	0.743	156	599	240	278	1.251	169	71	189	89	0
4	18	19	"iYOR133W"	"iYOR133W"	19690	18340	140	357	350	144	98	109	83	84	72	0	167	170	78	74	80	57	69	37	0	2.785	2.625	2.527	2.741	1.983	2.346	0.522	156	623	352	348	1.478	259	93	252	96	0
4	19	19	"iYPL241C"	"iYPL241C"	19900	18330	130	282	314	191	95	120	261	30	3	0	151	174	111	74	87	110	31	7	0	2.429	2.190	2.047	2.079	2.478	2.047	0.608	120	535	264	319	1.280	187	77	219	100	0
4	20	19	"iYPL236C"	"iYPL236C"	20090	18340	140	536	527	214	90	114	250	80	41	0	246	253	115	74	85	101	75	38	0	2.593	2.441	2.425	2.413	1.747	2.560	0.864	156	586	618	616	1.375	446	172	437	179	0
4	21	19	"iYPL232W"	"iYPL232W"	20310	18340	150	964	890	404	94	149	826	54	0	0	475	448	203	75	100	283	68	16	0	2.175	2.134	2.173	2.142	1.666	2.148	0.870	156	838	1270	1169	1.121	870	400	796	373	0
4	1	20	"iYPL216W"	"iYPL216W"	16280	18550	140	328	311	136	83	125	396	8	0	0	245	257	134	70	126	850	0	0	0	1.400	1.219	1.309	1.300	1.756	1.172	0.753	156	896	420	415	0.485	245	175	228	187	0
4	2	20	"iYPL212C"	"iYPL212C"	16500	18540	140	174	174	61	92	99	39	72	51	0	124	145	256	68	73	34	63	33	0	1.464	1.065	1.410	1.336	2.876	0.137	0.077	156	726	138	159	0.550	82	56	82	77	0
4	3	20	"iYPL208W"	"iYPL208W"	16680	18540	140	319	318	140	91	101	63	84	74	0	167	173	75	70	75	33	80	66	0	2.351	2.204	2.120	2.211	2.456	0.116	0.239	156	706	325	330	1.233	228	97	227	103	0
4	4	20	"iYPL191C"	"iYPL191C"	16890	18550	150	178	659	4293	90	100	59	62	35	0	147	243	728	70	79	40	66	49	0	1.143	3.289	1.073	1.155	3.028	13.185	0.183	156	807	165	742	0.193	88	77	569	173	-50
4	5	20	"iYPL187W"	"iYPL187W"	17080	18540	150	287	275	124	85	94	43	86	73	0	386	381	210	71	80	41	86	79	0	0.641	0.613	0.607	0.704	2.090	0.570	0.756	156	766	517	500	-0.641	202	315	190	310	0
4	6	20	"iYPL183C"	"iYPL183C"	17290	18540	140	1032	968	455	79	85	34	97	94	0	574	526	252	69	73	26	92	90	0	1.887	1.945	1.987	2.093	1.713	2.000	0.866	156	718	1458	1346	0.916	953	505	889	457	0
4	7	20	"iYPL170W"	"iYPL170W"	17480	18540	140	638	596	298	84	92	60	93	89	0	563	506	264	72	75	25	93	88	0	1.128	1.180	1.214	1.292	1.876	1.179	0.860	156	733	1045	946	0.174	554	491	512	434	0
4	8	20	"iYPL165C"	"iYPL165C"	17690	18540	150	346	346	169	82	90	62	86	77	0	457	420	217	72	90	233	69	30	0	0.686	0.759	0.735	0.789	1.749	0.367	0.300	156	795	649	612	-0.544	264	385	264	348	0
4	9	20	"iYPL161C"	"iYPL161C"	17890	18540	140	267	270	145	82	90	46	87	76	0	160	166	78	70	90	249	3	0	0	2.056	1.958	1.908	1.939	2.269	0.235	0.087	156	692	275	284	1.040	185	90	188	96	0
4	10	20	"iYPR149W"	"iYPR149W"	18090	18540	140	433	413	187	84	91	45	91	83	0	532	466	238	70	74	25	89	85	0	0.755	0.831	0.822	0.890	1.853	0.812	0.828	156	690	811	725	-0.405	349	462	329	396	0
4	11	20	"iYPR154W"	"iYPR154W"	18290	18540	140	586	531	252	86	94	43	92	86	0	809	740	402	73	77	26	97	94	0	0.679	0.667	0.690	0.696	1.587	0.637	0.901	156	720	1236	1112	-0.558	500	736	445	667	0
4	12	20	"iYPR158W"	"iYPR158W"	18500	18540	150	315	307	124	96	104	63	84	72	0	169	170	77	73	92	309	1	0	0	2.281	2.175	2.152	2.095	2.353	2.104	0.607	156	770	315	308	1.190	219	96	211	97	0
4	13	20	"iYPRCtau3"	"iYPRCtau3"	18690	18540	140	1622	1467	693	97	109	77	97	92	0	1427	1254	603	73	92	316	84	78	0	1.126	1.160	1.174	1.238	1.683	1.156	0.931	156	739	2879	2551	0.172	1525	1354	1370	1181	0
4	14	20	"iYPR173C"	"iYPR173C"	18890	18540	140	486	475	201	95	117	87	89	82	0	371	384	183	72	84	53	90	83	0	1.308	1.218	1.236	1.246	1.676	1.216	0.816	156	721	690	692	0.387	391	299	380	312	0
4	15	20	"iYPR179C"	"iYPR179C"	19090	18540	140	226	235	105	93	112	78	72	38	0	231	236	114	77	88	54	84	71	0	0.864	0.893	0.896	0.877	1.932	0.932	0.564	156	744	287	301	-0.212	133	154	142	159	0
4	16	20	"iYPR195C-0"	"iYPR195C-0"	19300	18550	130	144	153	52	94	174	1112	0	0	0	174	176	72	78	117	552	0	0	0	0.521	0.602	0.571	0.603	2.618	0.233	0.138	120	674	146	157	-0.941	50	96	59	98	0
4	17	20	"iYPRWtau4"	"iYPRWtau4"	19490	18540	140	151	155	52	96	195	1398	0	0	0	149	149	57	73	128	792	0	0	0	0.724	0.776	0.778	0.764	2.677	0.652	0.364	156	746	131	135	-0.467	55	76	59	76	0
4	18	20	"iYPR200C"	"iYPR200C"	19700	18540	140	164	196	211	93	101	40	70	40	0	155	173	140	74	78	29	77	64	0	0.877	1.040	0.897	0.898	2.484	1.519	0.680	156	750	152	202	-0.190	71	81	103	99	0
4	19	20	"YDRCTy1-2A"	"YDRCTy1-2A"	19900	18540	140	11440	10378	5129	92	104	55	100	100	0	16030	13895	7003	76	81	37	100	100	0	0.711	0.744	0.722	0.743	1.385	0.737	0.958	156	700	27302	24105	-0.491	11348	15954	10286	13819	0
4	20	20	"YDRWdelta12"	"YDRWdelta12"	20090	18540	160	23373	20721	11403	90	102	69	100	100	0	12471	10670	5861	73	81	38	100	100	0	1.878	1.947	1.868	1.946	1.509	1.980	0.948	208	863	35681	31228	0.909	23283	12398	20631	10597	0
4	21	20	"YERWdelta9"	"YERWdelta9"	20310	18540	160	3799	4130	2981	92	135	723	86	74	0	3186	3111	2128	76	96	246	93	87	0	1.192	1.330	1.260	1.301	1.465	1.428	0.916	208	1095	6817	7073	0.253	3707	3110	4038	3035	0
5	1	1	"YBR061C"	"YBR061C"	2760	19330	130	1601	1837	1339	74	78	28	100	100	0	1818	2453	1754	78	86	126	99	95	0	0.878	0.742	0.719	0.711	1.504	0.742	0.954	120	811	3267	4138	-0.188	1527	1740	1763	2375	0
5	2	1	"MRS5"	"YBR091C"	2960	19330	110	1002	1141	824	75	83	46	97	90	0	407	438	289	80	87	60	83	70	0	2.835	2.978	2.928	3.064	1.758	3.012	0.857	80	575	1254	1424	1.503	927	327	1066	358	0
5	3	1	"TFC1"	"YBR123C"	3170	19320	110	4365	4095	3152	76	84	56	100	100	0	2858	3361	2523	78	102	438	82	71	0	1.543	1.224	1.153	1.112	1.455	1.229	0.948	80	593	7069	7302	0.626	4289	2780	4019	3283	0
5	4	1	"YBR063C"	"YBR063C"	3360	19330	100	2972	2589	1701	74	82	56	100	100	0	1131	1142	721	77	81	40	100	97	0	2.750	2.362	2.396	2.275	1.398	2.370	0.952	80	486	3952	3580	1.459	2898	1054	2515	1065	0
5	5	1	"PHO5"	"YBR093C"	3550	19330	100	411	480	392	75	79	25	88	78	0	330	386	281	76	95	194	55	36	0	1.323	1.306	1.285	1.231	2.209	1.339	0.708	80	493	590	715	0.404	336	254	405	310	0
5	6	1	"PTC4"	"YBR125C"	3750	19330	120	3336	3892	2748	74	78	25	99	99	0	1879	2294	1606	74	82	69	99	96	0	1.807	1.720	1.720	1.691	1.662	1.740	0.951	120	647	5067	6038	0.854	3262	1805	3818	2220	0
5	7	1	"ECM2"	"YBR065C"	3950	19320	130	3123	4106	2998	76	80	29	100	100	0	1722	1993	1347	74	92	248	94	85	0	1.849	2.100	1.911	1.954	1.527	2.239	0.893	120	722	4695	5949	0.887	3047	1648	4030	1919	0
5	8	1	"YBR095C"	"YBR095C"	4150	19330	120	1445	2011	1585	78	82	32	99	98	0	1219	1508	1146	76	93	262	84	70	0	1.196	1.350	1.241	1.255	1.619	1.385	0.912	120	642	2510	3365	0.258	1367	1143	1933	1432	0
5	9	1	"VMA2"	"YBR127C"	4370	19310	120	1366	2246	1936	79	88	99	89	83	0	945	1492	1261	79	83	45	98	89	0	1.486	1.534	1.478	1.471	1.560	1.544	0.953	120	628	2153	3580	0.572	1287	866	2167	1413	0
5	10	1	"TIP1"	"YBR067C"	4560	19320	130	1567	1820	1353	77	84	53	98	95	0	1009	1157	839	77	96	339	70	56	0	1.599	1.614	1.616	1.642	1.512	1.463	0.676	120	699	2422	2823	0.677	1490	932	1743	1080	0
5	11	1	"VPS15"	"YBR097W"	4740	19330	110	291	356	248	75	86	71	72	62	0	302	319	225	78	83	42	75	65	0	0.964	1.166	1.145	1.319	2.179	1.119	0.829	80	525	440	522	-0.052	216	224	281	241	0
5	12	1	"OPY1"	"YBR129C"	4950	19320	120	1447	1690	1215	78	89	69	97	90	0	777	893	617	80	88	66	93	88	0	1.964	1.983	1.938	1.905	1.567	1.992	0.937	120	587	2066	2425	0.974	1369	697	1612	813	0
5	13	1	"THR4"	"YCR053W"	5140	19320	140	2059	2466	2056	77	84	41	99	95	0	1738	2619	2209	78	85	66	97	97	0	1.194	0.940	0.891	0.874	1.636	0.934	0.963	156	745	3642	4930	0.256	1982	1660	2389	2541	0
5	14	1	"YCR086W"	"YCR086W"	5340	19330	110	1950	2062	1585	77	98	125	87	80	0	797	859	638	78	89	65	82	73	0	2.605	2.542	2.597	2.555	1.638	2.605	0.951	80	545	2592	2766	1.381	1873	719	1985	781	0
5	15	1	"YCRX10W"	"YCRX10W"	5560	19330	120	692	852	645	78	96	118	80	70	0	2020	2733	2232	78	86	50	100	99	0	0.316	0.292	0.282	0.277	1.683	0.284	0.926	120	626	2556	3429	-1.661	614	1942	774	2655	0
5	16	1	"YCR055C"	"YCR055C"	5750	19330	120	1400	1916	1705	78	88	48	95	90	0	1200	2295	2109	77	85	41	100	99	0	1.177	0.829	0.813	0.777	1.652	0.825	0.953	120	571	2445	4056	0.235	1322	1123	1838	2218	0
5	17	1	"ABP1"	"YCR088W"	5950	19320	130	1426	2026	1629	82	90	64	98	92	0	655	828	607	77	84	40	93	86	0	2.325	2.589	2.458	2.461	1.828	2.708	0.908	120	704	1922	2695	1.217	1344	578	1944	751	0
5	18	1	"YCRX12W"	"YCRX12W"	6150	19320	120	430	635	526	83	105	269	55	40	0	296	471	388	80	113	669	25	0	0	1.606	1.412	1.380	1.492	1.993	1.403	0.878	120	636	563	943	0.684	347	216	552	391	0
5	19	1	"PWP2"	"YCR057C"	6340	19320	110	474	892	792	84	116	277	61	47	0	774	1329	1105	84	152	754	48	38	0	0.565	0.649	0.572	0.554	1.738	0.654	0.850	80	539	1080	2053	-0.823	390	690	808	1245	0
5	20	1	"YCR090C"	"YCR090C"	6550	19320	120	752	977	815	85	103	98	80	67	0	953	1270	1058	80	121	308	67	57	0	0.764	0.750	0.714	0.658	1.872	0.656	0.767	120	646	1540	2082	-0.388	667	873	892	1190	0
5	21	1	"YCRX14W"	"YCRX14W"	6750	19320	120	548	781	603	86	103	229	70	50	0	535	719	576	79	97	207	67	51	0	1.013	1.086	1.076	1.087	1.699	1.107	0.555	120	684	918	1335	0.019	462	456	695	640	0
5	1	2	"YCR059C"	"YCR059C"	2740	19530	110	587	647	492	75	81	51	85	71	0	475	618	489	77	84	46	82	70	0	1.286	1.057	1.084	1.130	2.356	1.078	0.875	80	547	910	1113	0.363	512	398	572	541	0
5	2	2	"MSH3"	"YCR092C"	2950	19520	110	481	1458	1489	76	90	74	87	75	0	830	2069	2091	77	88	60	100	98	0	0.538	0.694	0.620	0.551	1.977	0.671	0.877	80	545	1158	3374	-0.895	405	753	1382	1992	0
5	3	2	"YCRX16C"	"YCRX16C"	3130	19530	110	515	1162	1078	78	104	159	72	52	0	247	547	469	77	115	465	41	25	0	2.571	2.306	2.269	2.476	2.465	1.362	0.210	80	568	607	1554	1.362	437	170	1084	470	0
5	4	2	"YDR060W"	"YDR060W"	3350	19520	110	367	426	315	75	96	137	61	51	0	277	335	225	78	104	446	22	1	0	1.467	1.366	1.264	1.296	1.793	1.483	0.731	80	573	491	608	0.553	292	199	351	257	0
5	5	2	"UBC13"	"YDR092W"	3540	19530	110	1354	1715	1430	75	92	95	85	75	0	242	323	256	80	85	44	65	57	0	7.895	6.749	6.129	6.401	2.031	6.625	0.813	80	557	1441	1883	2.981	1279	162	1640	243	0
5	6	2	"YDR124W"	"YDR124W"	3750	19540	120	1419	2308	2080	74	93	120	93	81	0	1894	2726	2323	75	80	32	100	100	0	0.739	0.843	0.806	0.765	1.621	0.870	0.908	120	603	3164	4885	-0.436	1345	1819	2234	2651	0
5	7	2	"LCB2"	"YDR062W"	3940	19530	110	1687	2086	1639	76	99	177	91	77	0	1055	1529	1199	75	87	79	95	86	0	1.644	1.382	1.370	1.372	1.593	1.410	0.894	80	524	2591	3464	0.717	1611	980	2010	1454	0
5	8	2	"YDR094W"	"YDR094W"	4150	19530	120	610	768	550	79	97	143	77	61	0	323	390	250	77	89	78	76	61	0	2.159	2.201	2.161	2.254	1.809	2.319	0.869	120	628	777	1002	1.110	531	246	689	313	0
5	9	2	"YDR126W"	"YDR126W"	4350	19520	110	1266	2023	1701	79	97	104	95	82	0	475	631	496	82	86	39	85	78	0	3.020	3.541	3.400	3.555	1.947	3.520	0.875	80	550	1580	2493	1.595	1187	393	1944	549	0
5	10	2	"RPS13"	"YDR064W"	4540	19530	110	2405	2311	1714	83	148	402	73	62	0	1629	1790	1313	83	136	444	65	61	0	1.502	1.305	1.264	1.213	1.504	1.333	0.915	80	556	3868	3935	0.587	2322	1546	2228	1707	0
5	11	2	"GIS1"	"YDR096W"	4780	19520	120	2242	3176	2588	78	133	372	88	75	0	2795	3587	2885	85	125	282	94	85	0	0.799	0.885	0.825	0.850	1.612	0.878	0.898	120	630	4874	6600	-0.325	2164	2710	3098	3502	0
5	12	2	"YDR128W"	"YDR128W"	4980	19510	130	1586	2838	2550	80	91	69	100	100	0	2660	4474	3885	82	90	67	100	100	0	0.584	0.628	0.575	0.568	1.592	0.626	0.899	120	574	4084	7150	-0.776	1506	2578	2758	4392	0
5	13	2	"YDR066C"	"YDR066C"	5160	19520	130	1219	1916	1643	80	88	46	97	91	0	2247	3058	2540	79	86	38	100	100	0	0.525	0.616	0.581	0.543	1.706	0.605	0.907	120	580	3307	4815	-0.929	1139	2168	1836	2979	0
5	14	2	"GRX3"	"YDR098C"	5360	19520	130	1724	2222	1750	79	98	132	93	84	0	1029	1221	898	80	89	46	99	94	0	1.733	1.878	1.811	1.725	1.666	2.030	0.881	120	637	2594	3284	0.794	1645	949	2143	1141	0
5	15	2	"YDR130C"	"YDR130C"	5560	19520	120	2131	3141	2658	81	94	110	98	88	0	1273	1623	1327	82	96	198	85	70	0	1.721	1.986	1.827	1.834	1.717	2.066	0.877	120	589	3241	4601	0.783	2050	1191	3060	1541	0
5	16	2	"SSN2"	"YDR443C"	5770	19510	120	790	1036	974	81	90	50	96	81	0	631	811	673	78	94	209	74	55	0	1.282	1.303	1.235	1.074	1.943	1.504	0.854	120	523	1262	1688	0.359	709	553	955	733	0
5	17	2	"YDR475C"	"YDR475C"	5950	19520	110	651	819	653	83	110	170	67	57	0	359	412	294	78	88	53	76	67	0	2.021	2.204	2.004	2.087	2.111	2.353	0.807	80	511	849	1070	1.015	568	281	736	334	0
5	18	2	"GIN4"	"YDR507C"	6140	19530	110	290	295	188	85	126	311	27	2	0	366	359	245	82	131	737	3	0	0	0.722	0.758	0.780	0.705	2.384	1.090	0.484	80	526	489	487	-0.470	205	284	210	277	0
5	19	2	"YDR445C"	"YDR445C"	6360	19520	120	237	288	181	83	103	238	39	9	0	193	231	138	85	136	681	0	0	0	1.426	1.404	1.327	1.245	2.228	0.930	0.373	120	663	262	351	0.512	154	108	205	146	0
5	20	2	"SNF1"	"YDR477W"	6570	19530	120	459	741	641	84	90	48	84	76	0	446	618	491	79	91	157	66	51	0	1.022	1.219	1.072	1.018	2.100	1.144	0.741	120	609	742	1196	0.031	375	367	657	539	0
5	21	2	"YDR509W"	"YDR509W"	6760	19520	110	220	240	125	83	117	423	3	0	0	220	250	166	78	109	541	5	0	0	0.965	0.913	0.902	1.013	2.378	1.045	0.790	80	565	279	329	-0.052	137	142	157	172	0
5	1	3	"RPS17B"	"YDR447C"	2760	19730	110	721	866	628	74	81	42	92	86	0	473	537	386	77	82	46	90	75	0	1.634	1.722	1.653	1.687	1.827	1.708	0.846	80	593	1043	1252	0.708	647	396	792	460	0
5	2	3	"YDR479C"	"YDR479C"	2960	19720	110	1574	2367	1880	75	99	142	93	85	0	1369	1893	1398	77	111	248	86	77	0	1.160	1.262	1.206	1.140	1.665	1.247	0.882	80	585	2791	4108	0.214	1499	1292	2292	1816	0
5	3	3	"YDR511W"	"YDR511W"	3170	19720	100	880	935	674	78	124	219	70	62	0	358	408	284	78	119	257	52	31	0	2.864	2.597	2.503	2.669	2.198	2.627	0.867	80	508	1082	1187	1.518	802	280	857	330	0
5	4	3	"YDR449C"	"YDR449C"	3360	19730	110	1991	1735	1150	76	119	201	83	77	0	1334	1246	827	79	100	93	96	82	0	1.526	1.422	1.333	1.414	1.917	1.433	0.899	80	555	3170	2826	0.610	1915	1255	1659	1167	0
5	5	3	"PHO8"	"YDR481C"	3560	19730	110	304	324	178	77	86	62	82	71	0	323	322	179	79	87	60	80	68	0	0.930	1.016	0.924	1.036	2.077	1.001	0.795	80	586	471	490	-0.104	227	244	247	243	0
5	6	3	"TTR1"	"YDR513W"	3770	19720	110	1429	1388	1019	80	118	205	75	68	0	588	674	485	78	101	113	70	62	0	2.645	2.195	2.139	2.071	1.801	2.183	0.916	80	526	1859	1904	1.403	1349	510	1308	596	0
5	7	3	"SPB4"	"YFL002C"	3960	19730	120	1850	2611	2169	77	113	194	95	78	0	3958	5796	4782	78	100	107	100	100	0	0.457	0.443	0.416	0.402	1.499	0.438	0.943	120	606	5653	8252	-1.130	1773	3880	2534	5718	0
5	8	3	"HAC1"	"YFL031W"	4150	19730	110	1228	1334	927	79	105	147	86	75	0	768	869	576	80	97	102	87	76	0	1.670	1.591	1.605	1.543	1.763	1.626	0.917	80	526	1837	2044	0.740	1149	688	1255	789	0
5	9	3	"YFL061W"	"YFL061W"	4350	19730	110	2235	2206	1381	84	126	192	92	86	0	1394	1390	876	86	113	139	91	80	0	1.644	1.627	1.618	1.580	1.504	1.615	0.945	80	603	3459	3426	0.718	2151	1308	2122	1304	0
5	10	3	"YFL004W"	"YFL004W"	4580	19720	120	1547	2060	1516	85	119	221	92	86	0	4782	5773	4007	85	117	226	100	99	0	0.311	0.347	0.320	0.312	1.468	0.352	0.938	120	636	6159	7663	-1.684	1462	4697	1975	5688	0
5	11	3	"RIM15"	"YFL033C"	4780	19720	120	1197	1458	1246	79	87	41	99	96	0	1223	1534	1282	84	94	169	92	77	0	0.982	0.951	0.876	0.863	1.784	0.942	0.855	120	570	2257	2829	-0.027	1118	1139	1379	1450	0
5	12	3	"YFL063W"	"YFL063W"	4970	19730	120	35888	35615	24060	83	113	304	100	100	22	19838	21366	15163	82	99	159	100	100	0	1.812	1.669	1.601	1.636	1.644	1.670	0.923	120	576	55561	56816	0.858	35805	19756	35532	21284	0
5	13	3	"YFL006W"	"YFL006W"	5160	19730	120	2090	3229	2736	83	120	317	94	81	0	2406	3367	2658	82	105	181	100	97	0	0.864	0.958	0.877	0.852	1.734	1.064	0.895	120	576	4331	6431	-0.212	2007	2324	3146	3285	0
5	14	3	"YFL035C"	"YFL035C"	5360	19730	120	3022	3890	2869	79	92	101	99	99	0	3631	4087	3047	82	93	93	99	99	0	0.829	0.952	0.923	0.947	1.523	0.946	0.914	120	610	6492	7816	-0.270	2943	3549	3811	4005	0
5	15	3	"YFL065C"	"YFL065C"	5560	19730	110	10909	10554	6890	81	269	1246	87	78	0	7559	7577	4838	86	254	1053	97	75	0	1.449	1.398	1.354	1.295	1.463	1.394	0.951	80	571	18301	17964	0.535	10828	7473	10473	7491	0
5	16	3	"SMC1"	"YFL008W"	5790	19700	130	1399	2401	2115	85	251	1188	51	41	0	1443	1980	1620	81	232	1002	56	38	0	0.965	1.220	1.121	1.076	1.504	1.263	0.947	120	623	2676	4215	-0.052	1314	1362	2316	1899	0
5	17	3	"YFL035C-B"	"YFL035C-B"	5960	19740	130	1833	2412	1807	86	101	82	99	97	0	1905	2329	1719	82	98	95	100	95	0	0.958	1.035	1.004	1.007	1.457	1.020	0.929	120	604	3570	4573	-0.061	1747	1823	2326	2247	0
5	18	3	"YFL067W"	"YFL067W"	6170	19710	130	5543	8581	7913	87	113	191	100	99	0	4246	5958	5102	85	112	209	100	100	0	1.311	1.446	1.320	1.264	1.418	1.512	0.958	120	645	9617	14367	0.391	5456	4161	8494	5873	0
5	19	3	"RTG2"	"YGL252C"	6360	19740	130	2901	4063	3138	84	141	375	95	85	0	3958	5659	3994	87	146	385	100	97	0	0.728	0.714	0.646	0.646	1.448	0.736	0.949	120	599	6688	9551	-0.459	2817	3871	3979	5572	0
5	20	3	"YGR021W"	"YGR021W"	6560	19740	130	1561	2194	1756	84	124	310	86	75	0	1143	1518	1123	81	126	323	80	69	0	1.391	1.468	1.403	1.368	1.431	1.474	0.902	120	636	2539	3547	0.476	1477	1062	2110	1437	0
5	21	3	"YGR053C"	"YGR053C"	6770	19750	130	626	1028	879	83	93	49	96	90	0	556	814	678	81	92	117	81	71	0	1.143	1.289	1.225	1.314	1.898	1.267	0.838	120	738	1018	1678	0.193	543	475	945	733	0
5	1	4	"FZF1"	"YGL254W"	2780	19940	110	1763	2351	1905	77	85	41	100	100	0	1424	1896	1530	79	88	58	100	100	0	1.254	1.252	1.165	1.105	1.744	1.245	0.886	80	590	3031	4091	0.326	1686	1345	2274	1817	0
5	2	4	"MTL1"	"YGR023W"	2970	19930	110	5581	6212	5110	77	130	338	95	80	0	4210	5291	4097	78	125	314	100	95	0	1.332	1.177	1.098	1.030	1.667	1.236	0.909	80	566	9636	11348	0.414	5504	4132	6135	5213	0
5	3	4	"MUP1"	"YGR055W"	3160	19930	110	2629	2695	1807	78	155	375	85	76	0	1697	1867	1247	80	156	356	80	72	0	1.578	1.464	1.455	1.397	1.598	1.489	0.910	80	583	4168	4404	0.658	2551	1617	2617	1787	0
5	4	4	"ADH4"	"YGL256W"	3390	19930	120	1298	1973	1590	78	114	185	96	86	0	833	1161	876	76	110	170	94	74	0	1.612	1.747	1.740	1.671	1.501	1.804	0.946	120	643	1977	2980	0.689	1220	757	1895	1085	0
5	5	4	"YGR025W"	"YGR025W"	3560	19940	100	790	763	500	78	109	167	73	62	0	694	742	517	75	107	152	70	61	0	1.150	1.027	1.040	1.087	1.667	1.024	0.901	80	469	1331	1352	0.202	712	619	685	667	0
5	6	4	"LST7"	"YGR057C"	3780	19940	110	856	1335	1203	79	106	151	76	63	0	1578	2269	2003	81	109	138	100	87	0	0.519	0.574	0.512	0.471	1.755	0.551	0.919	80	586	2274	3444	-0.946	777	1497	1256	2188	0
5	7	4	"YGL258W"	"YGL258W"	3980	19940	120	1814	2171	1766	79	83	31	97	97	0	1154	1397	1098	78	83	33	97	96	0	1.612	1.586	1.517	1.476	1.645	1.584	0.906	120	592	2811	3411	0.689	1735	1076	2092	1319	0
5	8	4	"RPS25A"	"YGR027C"	4160	19930	110	934	904	632	82	111	171	71	65	0	823	1074	799	79	134	361	60	50	0	1.145	0.826	0.802	0.791	1.841	0.664	0.648	80	518	1596	1817	0.196	852	744	822	995	0
5	9	4	"SPR3"	"YGR059W"	4380	19940	110	1408	1970	1550	84	112	168	87	81	0	1852	2314	1834	83	125	326	90	71	0	0.748	0.845	0.778	0.779	1.663	0.805	0.848	80	541	3093	4117	-0.418	1324	1769	1886	2231	0
5	10	4	"PPA1"	"YHR026W"	4570	19930	120	1770	2222	1918	81	89	59	96	92	0	983	1788	1552	82	99	259	89	70	0	1.875	1.255	1.113	1.129	2.049	1.254	0.798	120	607	2590	3847	0.907	1689	901	2141	1706	0
5	11	4	"YHR056C"	"YHR056C"	4790	19940	120	680	1008	875	78	88	65	92	85	0	625	870	672	80	89	67	93	90	0	1.105	1.177	1.080	1.024	2.474	1.256	0.777	120	599	1147	1720	0.144	602	545	930	790	0
5	12	4	"YHR087W"	"YHR087W"	4960	19930	110	1009	1243	950	81	113	175	76	67	0	950	897	634	82	101	102	78	70	0	1.069	1.426	1.532	1.425	1.901	1.521	0.883	80	499	1796	1977	0.096	928	868	1162	815	0
5	13	4	"DAP2"	"YHR028C"	5160	19930	110	1288	1578	1304	82	130	211	76	63	0	1542	2074	1705	83	125	216	91	76	0	0.827	0.751	0.718	0.695	1.790	0.745	0.924	80	554	2665	3487	-0.275	1206	1459	1496	1991	0
5	14	4	"MED6"	"YHR058C"	5360	19930	110	1785	2027	1605	81	117	183	86	71	0	1672	2021	1580	82	127	241	80	68	0	1.072	1.004	0.976	0.966	1.624	1.001	0.927	80	557	3294	3885	0.100	1704	1590	1946	1939	0
5	15	4	"GAR1"	"YHR089C"	5580	19930	110	1080	1432	1121	82	125	352	72	60	0	1116	1407	1082	82	127	316	73	61	0	0.965	1.019	0.958	0.920	1.661	1.013	0.928	80	544	2032	2675	-0.051	998	1034	1350	1325	0
5	16	4	"SLT2"	"YHR030C"	5780	19920	140	638	1208	1184	81	94	65	92	83	0	514	871	792	80	93	64	92	81	0	1.283	1.425	1.365	1.296	1.656	1.473	0.901	156	747	991	1918	0.360	557	434	1127	791	0
5	17	4	"VMA22"	"YHR060W"	5970	19930	120	670	825	644	82	89	67	90	77	0	260	316	219	79	86	32	79	69	0	3.249	3.135	3.121	3.228	2.241	3.244	0.849	120	508	769	980	1.700	588	181	743	237	0
5	18	4	"MSR1"	"YHR091C"	6180	19930	120	538	967	835	83	104	181	78	56	0	912	1570	1371	84	100	198	91	74	0	0.550	0.595	0.560	0.558	1.612	0.589	0.900	120	613	1283	2370	-0.864	455	828	884	1486	0
5	19	4	"YHR032W"	"YHR032W"	6390	19920	130	571	818	601	83	120	300	64	46	0	640	928	696	85	113	232	80	55	0	0.879	0.872	0.822	0.873	1.882	0.865	0.914	120	581	1043	1578	-0.186	488	555	735	843	0
5	20	4	"RPP1"	"YHR062C"	6560	19930	110	305	362	244	83	100	95	66	53	0	294	372	261	81	95	85	70	62	0	1.042	0.959	0.957	0.971	1.920	0.944	0.793	80	494	435	570	0.060	222	213	279	291	0
5	21	4	"AHT1"	"YHR093W"	6780	19930	120	1739	2425	1877	82	93	51	100	96	0	722	924	627	82	93	122	90	80	0	2.589	2.783	2.728	2.553	1.792	3.032	0.886	120	648	2297	3185	1.372	1657	640	2343	842	0
5	1	5	"PAN1"	"YIR006C"	2780	20140	110	2312	2174	1644	79	92	122	87	77	0	894	1180	929	78	84	51	100	91	0	2.737	1.901	1.768	1.723	1.663	1.821	0.881	80	554	3049	3197	1.452	2233	816	2095	1102	0
5	2	5	"GTT1"	"YIR038C"	2960	20140	110	1468	1499	1046	80	125	258	76	67	0	1412	1328	902	78	114	205	80	71	0	1.040	1.135	1.028	1.058	1.479	1.143	0.903	80	543	2722	2669	0.057	1388	1334	1419	1250	0
5	3	5	"RNR2"	"YJL026W"	3160	20130	110	904	904	674	78	117	224	68	62	0	580	542	395	77	113	207	61	53	0	1.642	1.776	1.874	1.838	2.220	1.778	0.823	80	579	1329	1291	0.716	826	503	826	465	0
5	4	5	"PRI1"	"YIR008C"	3370	20140	110	2102	2093	1463	81	124	253	85	76	0	1990	2037	1370	81	119	240	93	82	0	1.059	1.029	1.008	0.944	1.487	1.041	0.942	80	575	3930	3968	0.082	2021	1909	2012	1956	0
5	5	5	"YIR040C"	"YIR040C"	3570	20130	110	4200	4379	3611	81	168	432	77	66	0	2383	2840	2328	79	155	369	80	63	0	1.788	1.557	1.444	1.340	1.672	1.572	0.903	80	583	6423	7059	0.838	4119	2304	4298	2761	0
5	6	5	"YJL028W"	"YJL028W"	3790	20140	110	1143	1175	835	80	127	342	67	62	0	405	497	345	79	116	269	52	37	0	3.261	2.620	2.470	2.503	1.959	2.511	0.881	80	552	1389	1513	1.705	1063	326	1095	418	0
5	7	5	"YIR010W"	"YIR010W"	3970	20130	110	815	935	792	77	104	193	70	61	0	1283	1528	1274	77	98	193	87	66	0	0.612	0.591	0.574	0.551	1.730	0.675	0.872	80	514	1944	2309	-0.709	738	1206	858	1451	0
5	8	5	"YIR042C"	"YIR042C"	4190	20120	120	220	314	242	79	112	208	42	29	0	265	395	331	75	133	367	35	18	0	0.742	0.734	0.728	0.797	2.288	0.272	0.295	120	593	331	555	-0.430	141	190	235	320	0
5	9	5	"MAD2"	"YJL030W"	4370	20130	120	1012	1380	1134	78	83	40	97	92	0	1072	1562	1238	77	84	47	100	98	0	0.939	0.877	0.802	0.747	1.771	0.885	0.897	120	579	1929	2787	-0.091	934	995	1302	1485	0
5	10	5	"SQT1"	"YIR012W"	4580	20130	120	1279	1892	1614	77	81	47	97	92	0	1830	2590	2200	78	84	59	99	98	0	0.686	0.723	0.665	0.655	1.689	0.715	0.920	120	597	2954	4327	-0.544	1202	1752	1815	2512	0
5	11	5	"YIR044C"	"YIR044C"	4770	20130	110	858	924	704	78	100	129	78	65	0	855	994	756	80	120	281	61	56	0	1.006	0.926	0.942	0.916	1.717	0.815	0.715	80	530	1555	1760	0.009	780	775	846	914	0
5	12	5	"YJL032W"	"YJL032W"	4980	20130	110	847	754	503	80	110	145	73	67	0	1979	1953	1380	80	142	363	75	66	0	0.404	0.360	0.339	0.308	1.731	0.342	0.915	80	576	2666	2547	-1.308	767	1899	674	1873	0
5	13	5	"CAF17"	"YJR122W"	5170	20130	110	460	428	252	78	118	194	62	50	0	488	458	258	82	147	379	51	7	0	0.941	0.931	0.932	0.943	1.733	0.635	0.530	80	558	788	726	-0.088	382	406	350	376	0
5	14	5	"YJR154W"	"YJR154W"	5380	20130	120	423	507	370	79	109	175	65	49	0	563	755	590	81	107	156	80	62	0	0.714	0.635	0.636	0.625	1.886	0.631	0.913	120	637	826	1102	-0.487	344	482	428	674	0
5	15	5	"YKL023W"	"YKL023W"	5580	20130	120	457	561	406	81	91	65	88	76	0	895	1021	694	83	94	80	96	88	0	0.463	0.512	0.474	0.464	1.680	0.531	0.864	120	610	1188	1418	-1.111	376	812	480	938	0
5	16	5	"YJR124C"	"YJR124C"	5780	20140	100	1176	1290	1028	80	92	93	88	72	0	2001	2492	2035	83	96	128	100	91	0	0.571	0.502	0.475	0.453	1.592	0.483	0.901	80	473	3014	3619	-0.807	1096	1918	1210	2409	0
5	17	5	"THI11"	"YJR156C"	5980	20130	140	915	1477	1433	81	94	91	93	86	0	760	1126	1295	81	93	130	92	78	0	1.228	1.336	1.278	1.233	2.112	0.554	0.181	156	744	1513	2441	0.297	834	679	1396	1045	0
5	18	5	"PAN3"	"YKL025C"	6180	20130	120	1149	1622	1420	81	90	38	100	98	0	1183	1616	1284	82	92	116	98	90	0	0.970	1.005	0.954	0.924	1.635	1.062	0.834	120	558	2169	3075	-0.044	1068	1101	1541	1534	0
5	19	5	"YJR126C"	"YJR126C"	6370	20130	120	921	1059	779	81	89	69	95	89	0	988	1066	708	84	93	81	98	93	0	0.929	0.996	0.978	0.890	1.776	1.047	0.865	120	612	1744	1960	-0.106	840	904	978	982	0
5	20	5	"HXT16"	"YJR158W"	6600	20140	120	679	1487	1730	82	90	51	93	82	0	869	1693	2016	84	95	163	84	66	0	0.761	0.873	0.816	0.759	2.044	0.900	0.766	120	609	1382	3014	-0.395	597	785	1405	1609	0
5	21	5	"YKL027W"	"YKL027W"	6780	20140	120	377	572	498	82	88	43	90	75	0	404	635	680	82	96	184	63	45	0	0.916	0.886	0.880	0.833	2.031	0.708	0.552	120	626	617	1043	-0.126	295	322	490	553	0
5	1	6	"YJR128W"	"YJR128W"	2790	20340	120	626	761	580	77	89	119	76	65	0	286	336	221	78	104	547	15	0	0	2.639	2.651	2.682	2.837	2.254	2.766	0.879	120	657	757	942	1.400	549	208	684	258	0
5	2	6	"YJR160C"	"YJR160C"	2990	20340	120	386	525	412	76	94	162	61	47	0	382	460	340	75	88	135	60	52	0	1.010	1.166	1.131	1.206	2.099	0.490	0.254	120	605	617	834	0.014	310	307	449	385	0
5	3	6	"MAE1"	"YKL029C"	3190	20330	100	1476	1560	1245	78	99	119	77	66	0	468	571	439	78	89	56	70	67	0	3.585	3.006	3.097	2.984	1.716	3.028	0.911	80	487	1788	1975	1.842	1398	390	1482	493	0
5	4	6	"SOF1"	"YLL011W"	3370	20340	100	3660	4009	3114	85	167	522	87	68	0	8723	8527	6019	88	259	1256	100	72	0	0.414	0.465	0.420	0.402	1.480	0.470	0.950	80	494	12210	12363	-1.272	3575	8635	3924	8439	0
5	5	6	"FPS1"	"YLL043W"	3580	20340	110	3604	3144	2488	83	159	499	72	65	0	2366	2853	2270	85	245	1183	62	47	0	1.544	1.106	1.050	0.988	1.750	1.093	0.937	80	565	5802	5829	0.626	3521	2281	3061	2768	0
5	6	6	"YLR008C"	"YLR008C"	3770	20330	110	696	649	471	82	109	161	66	58	0	1005	921	673	78	113	163	72	62	0	0.662	0.673	0.682	0.603	2.672	0.668	0.898	80	557	1541	1410	-0.594	614	927	567	843	0
5	7	6	"YLL013C"	"YLL013C"	3990	20330	120	2465	3237	2757	77	93	116	98	87	0	1978	2507	2107	76	97	158	97	89	0	1.256	1.300	1.181	1.200	1.732	1.326	0.901	120	633	4290	5591	0.328	2388	1902	3160	2431	0
5	8	6	"RPL8B"	"YLL045C"	4190	20330	120	1274	1680	1428	77	83	42	99	97	0	573	813	649	75	86	86	90	77	0	2.404	2.172	2.015	2.018	1.713	2.277	0.902	120	581	1695	2341	1.265	1197	498	1603	738	0
5	9	6	"YLR010C"	"YLR010C"	4360	20340	110	742	789	538	78	100	105	75	73	0	1132	1267	940	77	124	207	76	67	0	0.629	0.597	0.580	0.609	1.779	0.563	0.901	80	506	1719	1901	-0.668	664	1055	711	1190	0
5	10	6	"BPT1"	"YLL015W"	4570	20330	110	285	307	188	76	99	101	66	50	0	374	403	296	77	121	198	57	45	0	0.704	0.709	0.725	0.748	2.409	0.669	0.777	80	563	506	557	-0.507	209	297	231	326	0
5	11	6	"YLL047W"	"YLL047W"	4770	20340	100	1467	1256	887	78	123	228	72	66	0	492	501	321	82	118	266	63	40	0	3.388	2.811	2.735	2.830	2.017	2.930	0.900	80	513	1799	1597	1.760	1389	410	1178	419	0
5	12	6	"YLR012C"	"YLR012C"	4970	20340	100	1028	1056	772	80	145	268	68	60	0	1615	1549	1115	82	135	241	76	70	0	0.618	0.665	0.633	0.589	1.713	0.662	0.926	80	528	2481	2443	-0.693	948	1533	976	1467	0
5	13	6	"YLL017W"	"YLL017W"	5210	20340	120	965	1052	756	77	105	152	77	70	0	593	643	433	82	121	218	69	53	0	1.738	1.738	1.686	1.697	1.837	1.777	0.901	120	633	1399	1536	0.797	888	511	975	561	0
5	14	6	"YLL049W"	"YLL049W"	5390	20350	120	1438	1759	1303	81	86	43	98	97	0	1158	1255	865	79	107	465	70	50	0	1.258	1.427	1.387	1.255	1.828	1.474	0.943	120	533	2436	2854	0.331	1357	1079	1678	1176	0
5	15	6	"PPR1"	"YLR014C"	5580	20340	120	1557	2260	1846	82	101	103	95	88	0	1466	2132	1966	80	118	451	76	63	0	1.064	1.061	1.047	0.956	1.570	0.994	0.759	120	582	2861	4230	0.090	1475	1386	2178	2052	0
5	16	6	"YLR327C"	"YLR327C"	5770	20340	110	1043	1039	650	84	120	144	82	73	0	781	716	452	86	124	178	72	62	0	1.380	1.516	1.572	1.642	1.957	1.414	0.715	80	548	1654	1585	0.465	959	695	955	630	0
5	17	6	"ADE13"	"YLR359W"	5990	20340	110	799	886	700	83	105	110	82	68	0	544	662	481	82	96	64	83	73	0	1.550	1.384	1.302	1.474	1.807	1.443	0.893	80	532	1178	1383	0.632	716	462	803	580	0
5	18	6	"YLR391W"	"YLR391W"	6180	20340	100	648	637	405	82	91	44	87	78	0	504	493	296	82	92	86	81	72	0	1.341	1.350	1.291	1.287	1.639	1.374	0.903	80	464	988	966	0.424	566	422	555	411	0
5	19	6	"REC102"	"YLR329W"	6370	20340	130	445	521	331	83	91	43	92	80	0	434	581	388	85	106	260	59	44	0	1.037	0.883	0.895	0.871	1.658	0.860	0.866	120	643	711	934	0.053	362	349	438	496	0
5	20	6	"YLR361C"	"YLR361C"	6600	20330	110	449	491	348	83	96	73	81	67	0	526	577	430	84	119	346	60	23	0	0.828	0.828	0.812	0.867	1.919	0.453	0.450	80	494	808	901	-0.272	366	442	408	493	0
5	21	6	"ATP10"	"YLR393W"	6770	20340	110	741	749	508	80	100	93	86	75	0	505	496	296	84	105	199	67	53	0	1.570	1.624	1.498	1.609	1.713	1.679	0.861	80	501	1082	1081	0.651	661	421	669	412	0
5	1	7	"YLR331C"	"YLR331C"	2780	20550	120	1459	1701	1259	77	89	92	97	91	0	1048	1280	898	77	111	548	62	49	0	1.423	1.350	1.308	1.276	1.559	1.030	0.478	120	677	2353	2827	0.509	1382	971	1624	1203	0
5	2	7	"NMD4"	"YLR363C"	2990	20530	110	552	547	351	79	100	96	76	67	0	554	558	360	76	127	611	40	1	0	0.990	0.971	0.966	0.919	1.942	0.952	0.829	80	537	951	950	-0.015	473	478	468	482	0
5	3	7	"COX8"	"YLR395C"	3180	20540	110	919	788	503	79	116	156	78	66	0	2842	2273	1539	79	160	375	80	67	0	0.304	0.323	0.313	0.301	1.696	0.306	0.892	80	547	3603	2903	-1.718	840	2763	709	2194	0
5	4	7	"RPS25B"	"YLR333C"	3370	20540	110	832	776	517	83	127	171	71	66	0	1122	1113	719	83	176	386	68	62	0	0.721	0.673	0.632	0.596	1.929	0.674	0.856	80	575	1788	1723	-0.472	749	1039	693	1030	0
5	5	7	"YLR365W"	"YLR365W"	3590	20530	110	1077	942	621	81	123	164	76	66	0	842	702	448	79	122	174	71	63	0	1.305	1.382	1.385	1.389	2.070	1.380	0.910	80	583	1759	1484	0.384	996	763	861	623	0
5	6	7	"AFG2"	"YLR397C"	3790	20530	110	2339	2060	1516	80	117	148	83	75	0	1919	1832	1363	76	110	132	86	72	0	1.226	1.128	1.097	1.042	1.910	1.097	0.909	80	563	4102	3736	0.294	2259	1843	1980	1756	0
5	7	7	"YMR097C"	"YMR097C"	3990	20540	120	926	1310	1199	78	102	116	84	72	0	1331	2120	1888	75	97	109	98	90	0	0.675	0.602	0.598	0.566	1.717	0.598	0.902	120	598	2104	3277	-0.567	848	1256	1232	2045	0
5	8	7	"ECM16"	"YMR128W"	4180	20540	100	870	1018	787	78	91	85	90	80	0	665	753	564	76	88	84	88	72	0	1.345	1.388	1.310	1.398	1.733	1.421	0.888	80	450	1381	1617	0.427	792	589	940	677	0
5	9	7	"YMR158W"	"YMR158W"	4380	20540	130	519	785	663	77	100	157	70	60	0	358	528	411	77	104	169	61	47	0	1.573	1.570	1.620	1.585	1.883	1.598	0.849	120	654	723	1159	0.653	442	281	708	451	0
5	10	7	"YMR099C"	"YMR099C"	4560	20530	110	961	885	554	77	119	246	72	65	0	790	749	454	77	112	201	72	63	0	1.240	1.202	1.200	1.130	2.067	1.174	0.780	80	537	1597	1480	0.310	884	713	808	672	0
5	11	7	"YMR130W"	"YMR130W"	4770	20540	100	563	629	460	75	153	369	58	38	0	864	917	641	79	169	465	61	43	0	0.622	0.661	0.627	0.599	1.894	0.674	0.857	80	526	1273	1392	-0.686	488	785	554	838	0
5	12	7	"APG16"	"YMR159C"	4990	20540	110	769	896	670	77	120	270	65	53	0	557	613	440	80	139	413	55	35	0	1.451	1.537	1.602	1.648	1.660	1.501	0.883	80	565	1169	1352	0.537	692	477	819	533	0
5	13	7	"SRT1"	"YMR101C"	5180	20530	110	898	813	586	77	95	114	80	68	0	1300	1273	891	81	113	278	78	61	0	0.674	0.617	0.588	0.558	1.677	0.571	0.851	80	547	2040	1928	-0.570	821	1219	736	1192	0
5	14	7	"YMR132C"	"YMR132C"	5400	20530	110	1433	1215	832	82	127	284	70	63	0	882	795	510	83	154	566	57	31	0	1.691	1.591	1.653	1.598	1.713	1.026	0.371	80	517	2150	1845	0.758	1351	799	1133	712	0
5	15	7	"HLJ1"	"YMR161W"	5570	20540	100	283	313	238	80	123	277	35	6	0	446	418	293	82	138	520	23	2	0	0.558	0.693	0.623	0.625	1.840	1.256	0.714	80	480	567	569	-0.842	203	364	233	336	0
5	16	7	"YMR103C"	"YMR103C"	5800	20530	110	275	342	228	79	87	47	82	71	0	223	299	198	80	100	154	48	28	0	1.371	1.201	1.124	1.170	2.156	0.450	0.232	80	540	339	482	0.455	196	143	263	219	0
5	17	7	"YMR134W"	"YMR134W"	5990	20530	120	1340	1614	1284	79	84	32	98	97	0	1721	2054	1578	80	85	34	100	100	0	0.768	0.778	0.761	0.701	1.500	0.786	0.957	120	570	2902	3509	-0.380	1261	1641	1535	1974	0
5	18	7	"YMR163C"	"YMR163C"	6190	20540	120	840	1075	844	80	88	41	98	89	0	374	533	396	82	87	39	89	78	0	2.603	2.206	2.206	2.236	1.963	2.211	0.883	120	549	1052	1446	1.380	760	292	995	451	0
5	19	7	"YNL144C"	"YNL144C"	6390	20520	140	1763	2775	2294	81	90	46	100	100	0	1511	2003	1472	82	101	241	97	85	0	1.177	1.402	1.285	1.263	1.549	1.508	0.902	156	707	3111	4615	0.235	1682	1429	2694	1921	0
5	20	7	"YNL176C"	"YNL176C"	6590	20520	130	3336	5118	4045	82	107	221	97	86	0	2059	2665	1964	81	111	280	94	80	0	1.645	1.949	1.821	1.727	1.662	2.044	0.908	120	650	5232	7620	0.718	3254	1978	5036	2584	0
5	21	7	"YNL208W"	"YNL208W"	6790	20520	130	791	925	552	83	107	210	85	70	0	870	917	545	83	106	148	86	76	0	0.900	1.010	1.005	0.999	1.693	1.080	0.835	120	725	1495	1676	-0.153	708	787	842	834	0
5	1	8	"YNL146W"	"YNL146W"	2770	20740	110	765	675	438	78	108	174	71	61	0	471	402	236	76	92	93	70	62	0	1.739	1.831	1.781	1.636	1.925	1.926	0.898	80	549	1082	923	0.798	687	395	597	326	0
5	2	8	"RPS3"	"YNL178W"	2980	20740	100	951	943	699	77	127	212	68	62	0	661	695	491	77	113	159	67	62	0	1.497	1.401	1.376	1.378	1.838	1.417	0.902	80	523	1458	1484	0.582	874	584	866	618	0
5	3	8	"MER1"	"YNL210W"	3180	20730	110	1066	1011	778	77	109	134	72	62	0	546	600	421	76	104	135	68	58	0	2.104	1.782	1.731	1.927	2.133	1.859	0.912	80	575	1459	1458	1.073	989	470	934	524	0
5	4	8	"ALF1"	"YNL148C"	3390	20740	100	412	524	383	79	101	86	76	66	0	231	260	172	80	136	898	0	0	0	2.205	2.472	2.372	2.306	2.039	0.019	0.005	80	498	484	625	1.141	333	151	445	180	0
5	5	8	"RHO5"	"YNL180C"	3580	20740	110	2779	2615	1842	79	108	113	92	82	0	2349	2076	1458	77	143	845	65	56	0	1.188	1.269	1.226	1.201	1.611	1.268	0.948	80	575	4972	4535	0.249	2700	2272	2536	1999	0
5	6	8	"YNL212W"	"YNL212W"	3790	20740	100	507	562	393	79	106	113	76	68	0	550	538	354	76	108	144	71	61	0	0.903	1.045	1.061	0.987	2.287	1.071	0.848	80	530	902	945	-0.147	428	474	483	462	0
5	7	8	"YNL150W"	"YNL150W"	4010	20740	120	505	1076	1083	78	86	43	91	84	0	461	910	916	75	84	47	93	82	0	1.106	1.195	1.110	1.048	2.023	1.171	0.949	120	571	813	1833	0.146	427	386	998	835	0
5	8	8	"YNL182C"	"YNL182C"	4190	20730	120	2071	2645	2073	75	93	102	96	85	0	1135	1251	916	78	88	62	95	84	0	1.888	2.191	2.200	2.053	1.619	2.274	0.937	120	581	3053	3743	0.917	1996	1057	2570	1173	0
5	9	8	"PEX17"	"YNL214W"	4410	20740	120	1533	1893	1575	74	98	166	85	75	0	1357	2076	1709	76	90	94	98	94	0	1.139	0.910	0.864	0.802	1.478	0.916	0.958	120	554	2740	3819	0.188	1459	1281	1819	2000	0
5	10	8	"MSB4"	"YOL112W"	4580	20730	100	1167	1134	924	81	179	474	56	52	0	1123	1121	850	79	175	506	58	52	0	1.040	1.011	0.986	0.889	1.660	1.119	0.946	80	449	2130	2095	0.057	1086	1044	1053	1042	0
5	11	8	"NOP8"	"YOL144W"	4770	20740	100	1936	1751	1238	79	190	468	71	66	0	1078	1038	706	80	177	481	67	51	0	1.861	1.745	1.723	1.726	1.655	1.681	0.915	80	505	2855	2630	0.896	1857	998	1672	958	0
5	12	8	"TIR2"	"YOR010C"	4980	20730	100	585	607	422	79	123	176	72	62	0	786	755	530	84	129	258	67	55	0	0.721	0.787	0.785	0.830	1.896	0.741	0.830	80	494	1208	1199	-0.472	506	702	528	671	0
5	13	8	"YOL114C"	"YOL114C"	5180	20740	120	398	490	360	79	102	111	70	59	0	362	437	305	79	115	233	55	35	0	1.127	1.148	1.074	1.058	2.038	0.778	0.566	120	660	602	769	0.173	319	283	411	358	0
5	14	8	"YOL146W"	"YOL146W"	5390	20740	110	639	718	528	80	101	112	73	63	0	468	567	425	81	114	281	56	40	0	1.444	1.313	1.234	1.425	2.212	0.737	0.363	80	547	946	1124	0.531	559	387	638	486	0
5	15	8	"YOR012W"	"YOR012W"	5590	20740	110	357	385	262	79	103	108	63	53	0	272	283	188	83	123	357	23	0	0	1.471	1.530	1.357	1.391	1.840	0.553	0.197	80	557	467	506	0.557	278	189	306	200	0
5	16	8	"MSN1"	"YOL116W"	5800	20730	120	486	711	607	77	89	58	89	85	0	397	558	425	80	100	234	64	38	0	1.290	1.326	1.252	1.267	2.069	1.408	0.886	120	595	726	1112	0.368	409	317	634	478	0
5	17	8	"SPT20"	"YOL148C"	6000	20730	130	520	700	609	78	87	47	89	80	0	378	652	566	80	86	35	94	82	0	1.483	1.087	1.039	1.059	2.191	1.124	0.908	120	611	740	1194	0.569	442	298	622	572	0
5	18	8	"RTS1"	"YOR014W"	6200	20730	120	377	479	344	83	93	58	83	73	0	377	536	405	83	91	53	87	75	0	1.000	0.874	0.868	0.899	1.736	0.849	0.915	120	568	588	849	0.000	294	294	396	453	0
5	19	8	"YOL118C"	"YOL118C"	6380	20740	110	546	511	269	81	108	123	77	70	0	226	229	112	84	97	60	75	56	0	3.275	2.966	2.831	2.899	2.032	2.882	0.682	80	485	607	575	1.711	465	142	430	145	0
5	20	8	"YOL150C"	"YOL150C"	6580	20740	100	290	283	147	81	107	123	63	38	0	342	324	193	79	100	116	67	55	0	0.795	0.824	0.909	0.902	1.902	0.774	0.768	80	478	472	447	-0.332	209	263	202	245	0
5	21	8	"ERP4"	"YOR016C"	6780	20730	110	1806	2122	1623	85	193	588	70	58	0	2477	2788	2086	87	238	768	72	60	0	0.720	0.754	0.727	0.687	1.566	0.763	0.943	80	575	4111	4738	-0.474	1721	2390	2037	2701	0
5	1	9	"SCD5"	"YOR329C"	2780	20940	120	1992	2988	2557	75	111	398	84	72	0	3677	6203	5338	77	99	214	100	97	0	0.533	0.476	0.470	0.450	1.582	0.472	0.902	120	625	5517	9039	-0.909	1917	3600	2913	6126	0
5	2	9	"PRT1"	"YOR361C"	2960	20940	110	1143	1281	1033	78	120	420	66	56	0	1571	1629	1266	76	109	173	83	68	0	0.712	0.775	0.701	0.702	2.119	0.880	0.686	80	500	2560	2756	-0.489	1065	1495	1203	1553	0
5	3	9	"ERR1"	"YOR393W"	3170	20950	120	2201	3553	3131	75	99	132	96	86	0	1815	2626	2288	73	104	148	97	80	0	1.220	1.362	1.307	1.290	1.592	1.376	0.955	120	655	3868	6031	0.287	2126	1742	3478	2553	0
5	4	9	"YOR331C"	"YOR331C"	3380	20930	110	2261	2041	1465	78	139	246	77	71	0	584	519	358	77	107	122	66	60	0	4.306	4.441	4.487	4.546	1.677	4.450	0.893	80	565	2690	2405	2.106	2183	507	1963	442	0
5	5	9	"PIP2"	"YOR363C"	3580	20940	100	871	877	631	78	146	273	70	61	0	756	766	564	77	111	175	68	62	0	1.168	1.160	1.166	1.141	1.748	1.174	0.896	80	499	1472	1488	0.224	793	679	799	689	0
5	6	9	"HAT1"	"YPL001W"	3770	20940	100	465	462	308	80	104	159	66	53	0	1194	1160	854	80	113	186	75	65	0	0.346	0.354	0.340	0.341	2.248	0.331	0.816	80	477	1499	1462	-1.533	385	1114	382	1080	0
5	7	9	"YOR333C"	"YOR333C"	4000	20940	120	998	1490	1328	77	83	49	95	82	0	482	625	516	77	90	84	78	63	0	2.274	2.578	2.473	2.507	2.201	2.686	0.869	120	567	1326	1961	1.185	921	405	1413	548	0
5	8	9	"YOR365C"	"YOR365C"	4180	20930	110	2271	2728	2272	73	93	174	86	73	0	1445	1487	1102	74	89	106	95	73	0	1.603	1.879	1.624	1.591	1.781	2.032	0.902	80	483	3569	4068	0.681	2198	1371	2655	1413	0
5	9	9	"ULA1"	"YPL003W"	4390	20930	120	1500	2020	1564	72	95	178	90	80	0	2051	2995	2454	74	90	106	97	94	0	0.722	0.667	0.625	0.666	2.172	0.637	0.885	120	545	3405	4869	-0.469	1428	1977	1948	2921	0
5	10	9	"ALA1"	"YOR335C"	4580	20940	120	2241	3006	2532	78	101	267	81	72	0	1300	1950	1657	76	100	184	83	72	0	1.767	1.562	1.473	1.519	1.716	1.569	0.916	120	562	3387	4802	0.821	2163	1224	2928	1874	0
5	11	9	"SCP1"	"YOR367W"	4780	20940	110	1101	1180	863	80	138	408	67	55	0	582	755	537	78	117	236	72	51	0	2.026	1.625	1.626	1.690	1.847	1.661	0.926	80	572	1525	1777	1.018	1021	504	1100	677	0
5	12	9	"YPL005W"	"YPL005W"	4980	20930	110	313	407	302	80	112	191	52	40	0	810	1062	877	80	108	119	83	71	0	0.319	0.333	0.315	0.303	2.202	0.365	0.650	80	540	963	1309	-1.648	233	730	327	982	0
5	13	9	"VMA13"	"YPR036W"	5180	20940	110	1119	1283	984	78	96	77	90	75	0	597	661	490	80	114	312	58	48	0	2.014	2.074	2.040	2.165	1.843	1.697	0.453	80	510	1558	1786	1.010	1041	517	1205	581	0
5	14	9	"HOS1"	"YPR068C"	5390	20930	120	2385	2844	2232	80	104	128	99	84	0	2680	3089	2422	82	117	285	95	78	0	0.887	0.919	0.861	0.863	1.451	0.918	0.952	120	645	4903	5771	-0.173	2305	2598	2764	3007	0
5	15	9	"YPR100W"	"YPR100W"	5580	20930	100	1665	1718	1344	80	154	277	71	63	0	759	811	596	86	132	211	66	57	0	2.355	2.259	2.250	2.312	1.764	2.290	0.931	80	452	2258	2363	1.236	1585	673	1638	725	0
5	16	9	"YPR038W"	"YPR038W"	5820	20920	130	1317	1524	1106	79	126	218	82	75	0	867	1013	684	84	123	259	76	64	0	1.581	1.555	1.486	1.521	1.600	1.590	0.912	120	646	2021	2374	0.661	1238	783	1445	929	0
5	17	9	"MED1"	"YPR070W"	5990	20930	120	997	1426	1170	80	100	100	91	80	0	691	889	670	83	102	115	83	73	0	1.508	1.670	1.629	1.655	2.040	1.739	0.864	120	518	1525	2152	0.593	917	608	1346	806	0
5	18	9	"RPL11A"	"YPR102C"	6180	20940	100	1274	1349	1027	86	123	160	76	70	0	1021	1150	871	87	120	137	83	66	0	1.272	1.188	1.149	1.108	1.765	1.161	0.896	80	493	2122	2326	0.347	1188	934	1263	1063	0
5	19	9	"YPR040W"	"YPR040W"	6400	20920	130	1245	2040	1873	83	126	223	87	75	0	1031	1687	1411	89	137	472	72	50	0	1.234	1.225	1.117	1.113	1.728	1.304	0.898	120	624	2104	3555	0.303	1162	942	1957	1598	0
5	20	9	"NOT5"	"YPR072W"	6570	20920	130	1076	1314	1018	84	113	194	83	72	0	1414	1659	1271	81	129	464	77	62	0	0.744	0.779	0.725	0.745	1.733	0.805	0.851	120	638	2325	2808	-0.426	992	1333	1230	1578	0
5	21	9	"FHL1"	"YPR104C"	6800	20930	130	1851	2224	1641	83	120	224	90	84	0	1986	2756	2021	84	131	295	93	81	0	0.930	0.801	0.746	0.788	1.807	0.797	0.927	120	762	3670	4813	-0.105	1768	1902	2141	2672	0
5	1	10	"YPR042C"	"YPR042C"	2790	21140	120	143	181	118	74	84	142	25	9	0	181	246	195	74	88	186	34	12	0	0.645	0.622	0.617	0.707	2.555	0.518	0.111	120	628	176	279	-0.633	69	107	107	172	0
5	2	10	"TKL1"	"YPR074C"	2990	21130	130	955	1091	852	76	85	46	93	88	0	682	864	681	72	86	62	90	81	0	1.441	1.282	1.242	1.260	1.762	1.542	0.894	120	673	1489	1807	0.527	879	610	1015	792	0
5	3	10	"ISR1"	"YPR106W"	3190	21130	110	1940	1818	1267	78	101	144	88	81	0	705	809	543	73	92	96	83	77	0	2.946	2.364	2.417	2.284	1.738	2.357	0.939	80	510	2494	2476	1.559	1862	632	1740	736	0
5	4	10	"EMPTY"	"EMPTY"	3400	21150	130	205	247	161	78	108	163	41	16	0	161	197	115	75	103	152	35	5	0	1.477	1.385	1.272	1.231	2.672	1.075	0.415	120	728	213	291	0.562	127	86	169	122	0
5	5	10	"EMPTY"	"EMPTY"	3600	21140	100	119	190	240	73	77	31	65	40	0	108	161	213	71	87	155	13	6	0	1.243	1.300	1.083	1.253	2.003	1.165	0.846	80	448	83	207	0.314	46	37	117	90	0
5	6	10	"EMPTY"	"EMPTY"	3780	21130	150	84	93	48	78	92	84	7	1	0	78	90	41	76	98	136	2	0	0	3.000	1.071	0.928	1.073	3.500	0.050	0.018	156	770	8	29	1.585	6	2	15	14	-50
5	7	10	"EMPTY"	"EMPTY"	3980	21130	150	86	101	64	77	89	109	4	2	0	85	135	367	75	86	70	7	3	0	0.900	0.400	0.928	0.962	3.994	0.224	0.047	156	712	19	84	-0.152	9	10	24	60	-50
5	8	10	"EMPTY"	"EMPTY"	4180	21130	150	88	109	76	77	99	177	4	1	0	87	106	83	74	90	103	6	2	0	0.846	1.000	0.815	0.861	4.164	1.621	0.468	156	726	24	64	-0.241	11	13	32	32	-50
5	9	10	"EMPTY"	"EMPTY"	4380	21130	150	89	96	39	76	89	91	5	0	0	83	88	35	75	88	90	3	0	0	1.625	1.538	1.348	1.319	3.352	0.461	0.037	156	734	21	33	0.700	13	8	20	13	-50
5	10	10	"EMPTY"	"EMPTY"	4580	21130	150	85	96	47	79	107	235	0	0	0	80	88	39	78	106	168	0	0	0	3.000	1.700	1.050	1.215	3.188	0.457	0.186	156	843	8	27	1.585	6	2	17	10	-50
5	11	10	"EMPTY"	"EMPTY"	4850	21140	90	122	156	119	79	109	350	1	1	0	96	126	108	77	94	188	5	1	0	2.263	1.571	2.007	1.668	3.176	1.187	0.577	52	314	62	126	1.178	43	19	77	49	0
5	12	10	"EMPTY"	"EMPTY"	4980	21130	150	84	105	94	80	104	172	3	1	0	85	98	72	79	108	269	1	0	0	0.667	1.316	1.022	0.874	4.224	1.342	0.499	156	767	10	44	-0.585	4	6	25	19	-50
5	13	10	"EMPTY"	"EMPTY"	5180	21130	150	94	124	99	81	96	91	16	8	0	88	118	95	81	106	268	5	0	0	1.857	1.162	0.857	0.972	3.583	0.036	0.024	156	807	20	80	0.893	13	7	43	37	-50
5	14	10	"EMPTY"	"EMPTY"	5420	21140	80	118	197	187	82	85	29	51	42	0	124	187	184	82	122	622	3	0	0	0.857	1.095	1.060	1.024	2.096	1.014	0.744	52	290	78	220	-0.222	36	42	115	105	0
5	15	10	"EMPTY"	"EMPTY"	5580	21120	150	79	101	92	80	115	192	3	1	0	83	104	92	80	120	404	1	0	0	-0.333	0.875	0.881	1.007	3.169	0.027	0.046	156	807	2	45	Error	-1	3	21	24	-50
5	16	10	"iYAL056W"	"iYAL056W"	5810	21140	120	699	899	848	76	81	34	96	90	0	2342	3239	3191	81	91	100	100	100	0	0.276	0.261	0.245	0.242	1.559	0.257	0.956	120	534	2884	3981	-1.860	623	2261	823	3158	0
5	17	10	"iYAL051W"	"iYAL051W"	5990	21130	120	165	191	119	77	82	34	72	60	0	359	417	274	83	93	91	76	65	0	0.319	0.341	0.315	0.344	2.952	0.251	0.417	120	560	364	448	-1.649	88	276	114	334	0
5	18	10	"iYAL046C"	"iYAL046C"	6190	21140	110	183	197	98	83	88	35	72	58	0	174	188	115	88	106	176	27	2	0	1.163	1.140	1.080	1.124	2.547	0.144	0.110	80	538	186	214	0.218	100	86	114	100	0
5	19	10	"iYAL031C"	"iYAL031C"	6400	21130	130	579	853	735	83	97	78	84	75	0	555	739	555	90	126	455	51	35	0	1.067	1.186	1.107	1.137	1.673	0.687	0.338	120	645	961	1419	0.093	496	465	770	649	0
5	20	10	"iYAL027W"	"iYAL027W"	6570	21130	110	383	459	329	85	126	217	57	40	0	950	1374	1133	87	193	587	55	46	0	0.345	0.291	0.281	0.291	1.799	0.283	0.814	80	511	1161	1661	-1.534	298	863	374	1287	0
5	21	10	"iYAL023C"	"iYAL023C"	6790	21130	120	495	620	423	82	106	100	83	67	0	438	569	399	83	140	264	59	42	0	1.163	1.107	1.105	1.197	1.838	1.021	0.817	120	688	768	1024	0.218	413	355	538	486	0
5	1	11	"iYAL007C"	"iYAL007C"	2820	21340	120	587	755	588	73	78	42	94	88	0	1083	1486	1210	73	82	61	100	97	0	0.509	0.483	0.473	0.487	1.540	0.476	0.932	120	622	1524	2095	-0.975	514	1010	682	1413	0
5	2	11	"iYAL003W"	"iYAL003W"	2990	21340	110	859	883	614	75	91	89	83	73	0	895	973	687	73	91	85	86	77	0	0.954	0.898	0.925	0.820	1.938	0.921	0.931	80	495	1606	1708	-0.068	784	822	808	900	0
5	3	11	"iYAR002W"	"iYAR002W"	3200	21340	120	270	302	168	76	93	89	73	51	0	770	901	619	74	95	106	90	79	0	0.279	0.273	0.272	0.284	1.878	0.263	0.874	120	613	890	1053	-1.843	194	696	226	827	0
5	4	11	"itL(CAA)A"	"itL(CAA)A"	3380	21340	110	815	839	607	78	128	208	68	58	0	1014	989	719	79	144	262	68	57	0	0.788	0.836	0.837	0.801	1.889	0.837	0.886	80	486	1672	1671	-0.343	737	935	761	910	0
5	5	11	"iYAR028W"	"iYAR028W"	3580	21340	110	907	904	647	82	138	214	70	61	0	1520	1467	1113	81	165	308	68	62	0	0.573	0.593	0.600	0.620	1.686	0.586	0.903	80	559	2264	2208	-0.803	825	1439	822	1386	0
5	6	11	"iYAR035W"	"iYAR035W"	3780	21340	100	401	552	408	79	120	151	71	51	0	462	511	380	77	136	229	58	45	0	0.836	1.090	1.102	1.214	1.751	1.038	0.729	80	502	707	907	-0.258	322	385	473	434	0
5	7	11	"iYBR162C"	"iYBR162C"	3990	21330	110	742	764	520	78	115	159	71	65	0	430	434	289	76	104	111	70	58	0	1.876	1.916	1.924	1.978	2.034	2.000	0.887	80	568	1018	1044	0.907	664	354	686	358	0
5	8	11	"iYBR165W"	"iYBR165W"	4200	21340	100	212	216	123	80	99	129	50	15	0	221	237	150	77	102	245	32	1	0	0.917	0.850	0.842	0.899	2.444	0.941	0.739	80	512	276	296	-0.126	132	144	136	160	0
5	9	11	"iYBR169C"	"iYBR169C"	4410	21350	110	399	486	391	78	96	86	66	60	0	300	348	267	80	97	107	57	51	0	1.459	1.522	1.515	1.426	2.143	1.658	0.845	80	516	541	676	0.545	321	220	408	268	0
5	10	11	"iYBR187W"	"iYBR187W"	4580	21340	100	349	485	384	78	119	144	63	47	0	552	670	542	80	122	160	66	57	0	0.574	0.690	0.659	0.709	2.072	0.726	0.858	80	472	743	997	-0.800	271	472	407	590	0
5	11	11	"iYBR192W"	"iYBR192W"	4800	21330	120	404	445	317	77	97	101	70	60	0	458	552	420	79	104	129	69	61	0	0.863	0.778	0.737	0.807	1.887	0.752	0.846	120	703	706	841	-0.213	327	379	368	473	0
5	12	11	"iYBR196C"	"iYBR196C"	5010	21330	110	1240	1215	840	77	105	140	86	75	0	926	899	620	81	106	156	75	67	0	1.376	1.391	1.402	1.465	1.803	1.359	0.877	80	527	2008	1956	0.461	1163	845	1138	818	0
5	13	11	"iYBRCdelta19"	"iYBRCdelta19"	5210	21330	120	497	620	413	78	104	137	80	64	0	422	472	303	80	107	163	70	52	0	1.225	1.383	1.440	1.426	1.718	1.256	0.724	120	549	761	934	0.293	419	342	542	392	0
5	14	11	"iYBR212W"	"iYBR212W"	5390	21330	120	494	646	507	79	89	71	83	73	0	498	618	445	79	90	74	81	73	0	0.990	1.052	1.011	1.034	1.684	1.097	0.866	120	614	834	1106	-0.014	415	419	567	539	0
5	15	11	"iYBR216C"	"iYBR216C"	5630	21330	120	395	488	316	79	89	73	85	70	0	603	726	527	80	92	80	87	80	0	0.604	0.633	0.633	0.638	1.920	0.586	0.820	120	587	839	1055	-0.727	316	523	409	646	0
5	16	11	"iYBR237W"	"iYBR237W"	5800	21320	150	512	761	566	75	85	160	86	58	0	1229	1683	1226	81	87	58	100	98	0	0.381	0.428	0.387	0.412	1.793	0.438	0.778	156	628	1585	2288	-1.393	437	1148	686	1602	0
5	17	11	"iYBR241C"	"iYBR241C"	5990	21350	140	262	349	244	76	86	155	59	29	0	279	363	263	84	92	50	85	74	0	0.954	0.978	0.990	1.046	2.176	1.383	0.577	156	669	381	552	-0.068	186	195	273	279	0
5	18	11	"iYBR246W"	"iYBR246W"	6200	21340	130	319	404	271	80	84	27	92	82	0	291	407	293	87	97	156	55	40	0	1.172	1.013	0.992	1.052	2.098	0.660	0.514	120	650	443	644	0.228	239	204	324	320	0
5	19	11	"iYDL140C"	"iYDL140C"	6410	21330	130	353	409	263	82	92	72	77	63	0	213	220	117	88	108	194	31	1	0	2.168	2.477	2.308	2.254	2.295	0.409	0.070	120	630	396	459	1.116	271	125	327	132	0
5	20	11	"iYDL136W"	"iYDL136W"	6620	21340	140	305	359	251	80	100	82	67	54	0	404	605	482	85	124	212	59	45	0	0.705	0.537	0.556	0.610	2.437	0.516	0.870	156	757	544	799	-0.504	225	319	279	520	0
5	21	11	"iYDL133W"	"iYDL133W"	6820	21330	110	185	193	107	82	92	50	63	52	0	169	170	94	80	90	55	60	37	0	1.157	1.233	1.272	1.033	2.792	0.079	0.054	80	516	192	201	0.211	103	89	111	90	0
5	1	12	"iYDL117W"	"iYDL117W"	2790	21550	130	234	315	222	72	83	64	72	60	0	214	378	763	73	86	93	61	45	0	1.149	0.797	0.994	1.013	2.300	0.167	0.132	120	767	303	548	0.200	162	141	243	305	0
5	2	12	"iYDL113C"	"iYDL113C"	3010	21540	120	389	444	293	74	86	65	80	72	0	292	321	203	72	89	99	68	52	0	1.432	1.486	1.374	1.366	2.331	1.238	0.464	120	613	535	619	0.518	315	220	370	249	0
5	3	12	"iYDL109C"	"iYDL109C"	3210	21540	120	388	522	419	75	78	32	85	77	0	271	397	521	71	79	76	70	55	0	1.565	1.371	1.524	1.303	3.053	0.935	0.322	120	535	513	773	0.646	313	200	447	326	0
5	4	12	"iYDL090C"	"iYDL090C"	3390	21540	120	585	760	553	76	90	65	92	83	0	467	574	415	74	99	218	66	45	0	1.295	1.368	1.381	1.467	1.771	1.124	0.546	120	594	902	1184	0.373	509	393	684	500	0
5	5	12	"iYDL086W"	"iYDL086W"	3620	21540	130	894	915	551	77	90	65	95	89	0	361	357	191	76	95	138	67	52	0	2.867	2.982	2.986	3.173	1.677	2.960	0.619	120	667	1102	1119	1.519	817	285	838	281	0
5	6	12	"iYDL082W"	"iYDL082W"	3780	21540	100	360	364	196	78	86	44	82	76	0	513	511	330	75	85	48	83	73	0	0.644	0.656	0.674	0.814	2.180	0.622	0.823	80	432	720	722	-0.635	282	438	286	436	0
5	7	12	"iYDL065C"	"iYDL065C"	3980	21540	110	325	309	173	81	93	59	72	62	0	558	524	348	77	104	186	62	56	0	0.507	0.510	0.514	0.497	2.002	0.517	0.765	80	567	725	675	-0.979	244	481	228	447	0
5	8	12	"iYDL060W"	"iYDL060W"	4180	21540	100	510	470	294	79	90	60	82	77	0	320	308	176	74	112	306	33	2	0	1.752	1.671	1.623	1.799	1.748	0.481	0.209	80	498	677	625	0.809	431	246	391	234	0
5	9	12	"iYDL056W"	"iYDL056W"	4390	21540	120	228	267	186	78	84	38	77	65	0	594	757	585	74	93	224	61	54	0	0.288	0.277	0.251	0.276	2.397	0.238	0.583	120	610	670	872	-1.794	150	520	189	683	0
5	10	12	"iYDRWdelta12"	"iYDRWdelta12"	4580	21540	110	619	563	336	75	84	52	88	80	0	368	330	185	74	83	61	75	68	0	1.850	1.906	1.923	1.929	2.135	1.918	0.828	80	539	838	744	0.888	544	294	488	256	0
5	11	12	"iYDR244W"	"iYDR244W"	4790	21550	110	351	344	157	77	87	53	88	81	0	224	229	98	75	110	639	0	0	0	1.839	1.734	1.769	1.792	1.848	1.809	0.719	80	548	423	421	0.879	274	149	267	154	0
5	12	12	"iYDR248C"	"iYDR248C"	4980	21540	120	476	505	321	79	93	130	71	59	0	532	625	436	78	138	699	36	0	0	0.874	0.779	0.806	0.872	1.789	0.159	0.186	120	622	851	973	-0.194	397	454	426	547	0
5	13	12	"itG(GCC)D2"	"itG(GCC)D2"	5200	21540	120	489	547	363	78	93	133	77	59	0	352	415	309	78	113	372	39	6	0	1.500	1.392	1.525	1.360	2.449	0.332	0.165	120	589	685	806	0.585	411	274	469	337	0
5	14	12	"iYDR265W"	"iYDR265W"	5390	21540	120	369	432	295	81	84	34	89	76	0	340	454	322	79	94	221	55	41	0	1.103	0.936	0.882	0.956	1.862	0.530	0.404	120	549	549	726	0.142	288	261	351	375	0
5	15	12	"iYDR271C"	"iYDR271C"	5580	21540	100	391	373	187	84	90	42	87	80	0	572	495	252	83	128	468	51	0	0	0.628	0.701	0.702	0.741	1.806	0.720	0.778	80	470	796	701	-0.672	307	489	289	412	0
5	16	12	"iYDR286C"	"iYDR286C"	5790	21540	120	586	736	530	79	92	164	75	59	0	630	812	594	81	105	331	61	45	0	0.923	0.899	0.886	0.857	2.043	0.613	0.537	120	611	1056	1388	-0.115	507	549	657	731	0
5	17	12	"iYDR292C"	"iYDR292C"	5980	21530	110	348	342	184	77	83	37	86	77	0	461	471	289	81	91	56	81	75	0	0.713	0.679	0.676	0.698	2.022	0.654	0.803	80	468	651	655	-0.488	271	380	265	390	0
5	18	12	"iYDR296W"	"iYDR296W"	6190	21540	120	525	632	439	79	83	32	95	89	0	463	545	380	82	90	43	87	76	0	1.171	1.194	1.207	1.241	1.631	1.187	0.898	120	591	827	1016	0.227	446	381	553	463	0
5	19	12	"iYDR311W"	"iYDR311W"	6390	21530	120	343	373	228	78	84	47	86	78	0	290	297	169	80	98	191	51	18	0	1.262	1.359	1.352	1.372	2.262	0.545	0.241	120	597	475	512	0.336	265	210	295	217	0
5	20	12	"iYDR315C"	"iYDR315C"	6580	21530	110	435	427	276	82	98	70	72	66	0	228	239	144	80	100	115	58	32	0	2.385	2.170	2.009	1.980	2.406	1.647	0.275	80	512	501	504	1.254	353	148	345	159	0
5	21	12	"iYDR317W"	"iYDR317W"	6800	21530	120	456	487	318	82	92	52	91	79	0	393	423	274	77	91	104	76	60	0	1.184	1.171	1.112	1.123	1.707	1.148	0.783	120	682	690	751	0.243	374	316	405	346	0
5	1	13	"itK(CUU)E1"	"itK(CUU)E1"	2810	21740	80	122	223	362	71	76	30	61	46	0	132	161	122	69	87	242	11	3	0	0.810	1.652	1.051	1.167	3.885	3.620	0.397	52	329	114	244	-0.305	51	63	152	92	0
5	2	13	"iYELWdelta6"	"iYELWdelta6"	2990	21730	110	315	317	200	72	77	30	78	72	0	455	481	337	72	82	88	71	63	0	0.634	0.599	0.595	0.667	2.445	0.570	0.802	80	533	626	654	-0.656	243	383	245	409	0
5	3	13	"iYEL007W"	"iYEL007W"	3190	21730	110	1157	1076	689	75	99	119	82	72	0	1785	1697	1178	75	111	192	81	76	0	0.633	0.617	0.594	0.608	2.029	0.587	0.883	80	567	2792	2623	-0.660	1082	1710	1001	1622	0
5	4	13	"isnR14"	"isnR14"	3410	21730	100	210	285	199	79	109	185	40	17	0	270	362	281	79	140	379	23	8	0	0.686	0.728	0.662	0.698	2.735	0.109	0.121	80	489	322	489	-0.544	131	191	206	283	0
5	5	13	"iYER010C-1"	"iYER010C-1"	3600	21740	100	1284	1330	945	78	82	31	95	91	0	796	924	629	78	86	108	85	76	0	1.680	1.480	1.470	1.434	1.742	1.473	0.871	80	479	1924	2098	0.748	1206	718	1252	846	0
5	6	13	"iYER012W"	"iYER012W"	3780	21730	100	286	302	165	78	87	47	81	71	0	259	270	151	76	83	41	81	72	0	1.137	1.155	1.189	1.119	2.405	1.168	0.732	80	488	391	418	0.185	208	183	224	194	0
5	7	13	"iYER027C"	"iYER027C"	3990	21730	110	940	830	542	81	97	80	85	77	0	544	446	276	77	96	199	62	51	0	1.839	2.030	1.993	1.934	1.933	1.583	0.377	80	564	1326	1118	0.879	859	467	749	369	0
5	8	13	"iYER031C"	"iYER031C"	4190	21730	110	988	930	614	79	106	113	86	72	0	666	631	410	76	113	336	65	45	0	1.541	1.533	1.541	1.638	2.039	1.518	0.920	80	583	1499	1406	0.624	909	590	851	555	0
5	9	13	"iYER035W"	"iYER035W"	4410	21730	100	1054	1247	767	79	107	107	87	83	0	1025	1113	676	79	102	102	98	82	0	1.031	1.130	1.089	1.043	1.535	1.127	0.920	80	497	1921	2202	0.044	975	946	1168	1034	0
5	10	13	"iYERWdelta9"	"iYERWdelta9"	4600	21730	100	204	211	103	79	94	81	65	43	0	196	206	119	77	90	78	61	36	0	1.050	1.023	0.961	0.968	2.327	0.939	0.690	80	483	244	261	0.071	125	119	132	129	0
5	11	13	"iYER050C"	"iYER050C"	4790	21740	100	142	167	95	77	94	228	10	0	0	134	152	86	76	88	99	30	7	0	1.121	1.184	1.195	1.388	3.171	2.901	0.643	80	502	123	166	0.164	65	58	90	76	0
5	12	13	"iYER053C-1"	"iYER053C-1"	5030	21730	130	1534	1592	1203	80	86	50	98	98	0	1062	1306	966	77	128	663	57	45	0	1.476	1.230	1.266	1.168	1.738	1.239	0.914	120	670	2439	2741	0.562	1454	985	1512	1229	0
5	13	13	"iYFR048W"	"iYFR048W"	5190	21730	110	498	452	237	80	91	47	85	77	0	709	713	456	76	91	71	88	78	0	0.660	0.584	0.598	0.654	1.913	0.526	0.824	80	464	1051	1009	-0.599	418	633	372	637	0
5	14	13	"iYFR052W"	"iYFR052W"	5410	21730	120	263	259	109	80	89	43	87	75	0	319	316	165	78	105	258	47	4	0	0.759	0.752	0.681	0.792	2.020	0.292	0.281	120	599	424	417	-0.397	183	241	179	238	0
5	15	13	"iYFR054C-0"	"iYFR054C-0"	5620	21730	130	501	537	317	80	87	35	94	90	0	627	699	469	79	90	142	82	70	0	0.768	0.737	0.785	0.800	1.866	0.629	0.748	120	670	969	1077	-0.380	421	548	457	620	0
5	16	13	"iYGL257C"	"iYGL257C"	5820	21740	120	758	732	404	81	86	33	94	90	0	452	423	227	80	85	49	87	78	0	1.820	1.898	1.878	1.911	1.728	1.852	0.900	120	551	1049	994	0.864	677	372	651	343	0
5	17	13	"iYGL256W-3"	"iYGL256W-3"	6000	21730	120	375	437	252	82	86	35	93	86	0	343	378	221	79	84	35	87	80	0	1.110	1.187	1.194	1.250	2.007	1.158	0.845	120	568	557	654	0.150	293	264	355	299	0
5	18	13	"iYGL252C"	"iYGL252C"	6200	21740	120	1010	1118	795	80	108	175	82	71	0	1211	1470	1035	80	108	174	91	82	0	0.822	0.747	0.719	0.717	1.487	0.760	0.933	120	537	2061	2428	-0.282	930	1131	1038	1390	0
5	19	13	"iYGL233W"	"iYGL233W"	6380	21740	110	223	233	115	82	113	176	43	2	0	282	285	157	83	114	174	57	20	0	0.709	0.748	0.773	0.697	1.910	0.956	0.843	80	530	340	353	-0.497	141	199	151	202	0
5	20	13	"iYGL228W"	"iYGL228W"	6600	21730	110	1221	1227	746	86	111	147	87	80	0	1228	1096	680	81	140	966	56	5	0	0.990	1.124	1.141	1.117	1.530	0.249	0.184	80	602	2282	2156	-0.015	1135	1147	1141	1015	0
5	21	13	"itV(AAC)G3-0"	"itV(AAC)G3-0"	6810	21730	120	1920	1683	1068	81	99	124	94	87	0	1604	1435	935	76	110	375	77	61	0	1.204	1.179	1.166	1.186	1.536	1.170	0.935	120	659	3367	2961	0.267	1839	1528	1602	1359	0
5	1	14	"iYGL208W"	"iYGL208W"	2810	21940	120	610	906	714	73	77	29	98	92	0	328	421	294	73	81	167	60	45	0	2.106	2.394	2.386	2.329	1.940	2.217	0.495	120	689	792	1181	1.074	537	255	833	348	0
5	2	14	"itH(GUG)G1"	"itH(GUG)G1"	3010	21930	110	321	331	163	75	81	33	88	76	0	342	368	217	72	80	57	78	72	0	0.911	0.865	0.905	1.000	1.760	0.051	0.065	80	553	516	552	-0.134	246	270	256	296	0
5	3	14	"itK(UUU)G1"	"itK(UUU)G1"	3200	21940	110	1406	1347	966	79	104	158	81	68	0	707	668	474	77	94	99	67	63	0	2.106	2.146	2.146	2.407	1.809	2.150	0.920	80	576	1957	1859	1.075	1327	630	1268	591	0
5	4	14	"iYGR091W"	"iYGR091W"	3410	21930	100	580	600	348	80	114	200	75	58	0	597	551	351	82	112	255	66	50	0	0.971	1.109	1.130	1.327	2.338	0.639	0.422	80	534	1015	989	-0.043	500	515	520	469	0
5	5	14	"iYGR095C"	"iYGR095C"	3640	21950	110	349	483	336	79	89	49	90	75	0	334	400	278	78	88	54	85	73	0	1.055	1.255	1.240	1.271	1.801	1.224	0.867	80	538	526	726	0.077	270	256	404	322	0
5	6	14	"iYGR099W"	"iYGR099W"	3810	21940	120	455	563	416	76	82	38	95	90	0	326	433	291	76	79	28	95	90	0	1.516	1.364	1.289	1.343	1.646	1.410	0.879	120	576	629	844	0.600	379	250	487	357	0
5	7	14	"iYGR111W"	"iYGR111W"	4000	21940	130	626	768	495	80	92	73	96	86	0	329	383	227	76	102	345	38	6	0	2.158	2.241	2.221	2.315	1.777	2.304	0.822	120	676	799	995	1.110	546	253	688	307	0
5	8	14	"iYGR117C"	"iYGR117C"	4200	21940	100	1573	1345	825	80	93	77	93	80	0	1151	1173	733	76	107	355	73	68	0	1.389	1.153	1.115	1.134	1.685	0.911	0.550	80	503	2568	2362	0.474	1493	1075	1265	1097	0
5	9	14	"itN(GUU)G"	"itN(GUU)G"	4400	21940	110	468	433	229	78	88	59	83	76	0	306	306	175	77	88	68	75	63	0	1.703	1.550	1.677	1.723	2.433	1.460	0.575	80	575	619	584	0.768	390	229	355	229	0
5	10	14	"iYGR133W"	"iYGR133W"	4630	21950	140	509	542	315	78	92	191	78	56	0	295	326	177	79	87	67	85	65	0	1.995	1.879	1.901	1.876	1.985	1.960	0.772	156	736	647	711	0.997	431	216	464	247	0
5	11	14	"iYGR138C"	"iYGR138C"	4790	21940	100	223	212	104	78	83	32	78	71	0	223	218	106	81	86	33	78	68	0	1.021	0.978	1.045	0.975	1.896	0.460	0.243	80	423	287	271	0.030	145	142	134	137	0
5	12	14	"iYGR142W"	"iYGR142W"	5000	21940	110	612	532	315	80	91	49	92	81	0	781	769	516	80	95	96	81	68	0	0.759	0.656	0.682	0.778	1.841	0.603	0.859	80	560	1233	1141	-0.398	532	701	452	689	0
5	13	14	"iYGR154C"	"iYGR154C"	5210	21930	120	1053	1183	835	80	92	72	94	82	0	594	686	460	75	91	93	82	74	0	1.875	1.805	1.868	1.860	1.694	1.831	0.940	120	641	1492	1714	0.907	973	519	1103	611	0
5	14	14	"iYGR158C"	"iYGR158C"	5410	21930	120	303	308	181	78	86	64	78	66	0	354	377	236	75	82	50	81	71	0	0.806	0.762	0.780	0.842	1.855	0.435	0.417	120	604	504	532	-0.310	225	279	230	302	0
5	15	14	"iYGRCdelta30"	"iYGRCdelta30"	5620	21940	110	270	263	146	78	83	33	82	77	0	248	244	128	77	84	36	77	73	0	1.123	1.108	1.086	1.143	2.226	1.165	0.691	80	551	363	352	0.167	192	171	185	167	0
5	16	14	"iYHR094C"	"iYHR094C"	5820	21940	110	472	463	288	80	87	61	83	72	0	663	702	452	80	87	49	90	81	0	0.672	0.616	0.593	0.636	1.851	0.601	0.799	80	540	975	1005	-0.573	392	583	383	622	0
5	17	14	"iYHR098C"	"iYHR098C"	6000	21930	110	1243	1204	745	79	92	71	93	86	0	411	430	247	78	90	84	81	71	0	3.495	3.196	3.174	3.069	1.628	2.865	0.470	80	550	1497	1477	1.805	1164	333	1125	352	0
5	18	14	"iYHR102W"	"iYHR102W"	6220	21930	120	414	488	291	84	100	124	80	62	0	305	338	189	81	96	122	67	46	0	1.473	1.572	1.607	1.568	1.758	1.580	0.817	120	633	554	661	0.559	330	224	404	257	0
5	19	14	"iYHR119W"	"iYHR119W"	6420	21940	130	455	503	287	83	89	33	100	97	0	464	486	241	80	97	243	65	36	0	0.969	1.034	1.017	1.041	1.567	1.091	0.791	120	665	756	826	-0.046	372	384	420	406	0
5	20	14	"iYHR123W"	"iYHR123W"	6640	21950	110	583	544	223	85	97	82	95	83	0	683	632	289	79	160	1124	0	0	0	0.825	0.830	0.800	0.854	1.684	0.807	0.853	80	507	1102	1012	-0.278	498	604	459	553	0
5	21	14	"iYHR127W"	"iYHR127W"	6810	21940	120	455	547	355	83	89	31	91	86	0	452	616	410	79	108	375	49	36	0	0.997	0.864	0.832	0.812	1.923	0.860	0.884	120	628	745	1001	-0.004	372	373	464	537	0
5	1	15	"iYHR143W"	"iYHR143W"	2820	22150	120	846	982	750	73	77	26	100	96	0	353	448	315	73	77	35	95	85	0	2.761	2.424	2.408	2.391	1.657	2.451	0.905	120	657	1053	1284	1.465	773	280	909	375	0
5	2	15	"iYHRCdelta11"	"iYHRCdelta11"	3010	22140	100	568	599	338	76	93	93	87	80	0	392	410	236	73	98	184	72	36	0	1.542	1.552	1.549	1.590	1.720	1.387	0.756	80	482	811	860	0.625	492	319	523	337	0
5	3	15	"iYHR149C"	"iYHR149C"	3200	22140	110	666	608	345	80	96	89	81	75	0	293	279	151	75	102	180	56	16	0	2.688	2.588	2.532	2.661	1.816	2.124	0.298	80	567	804	732	1.427	586	218	528	204	0
5	4	15	"iYHR164C"	"iYHR164C"	3410	22140	110	713	758	463	81	111	159	85	73	0	573	618	361	80	137	586	38	3	0	1.282	1.258	1.284	1.230	1.522	0.402	0.217	80	584	1125	1215	0.358	632	493	677	538	0
5	5	15	"iYHR168W"	"iYHR168W"	3610	22140	110	410	441	254	82	110	156	72	52	0	237	261	127	76	120	362	11	0	0	2.037	1.941	1.849	1.775	1.812	0.184	0.056	80	569	489	544	1.027	328	161	359	185	0
5	6	15	"iYHR173C"	"iYHR173C"	3820	22140	100	342	357	263	79	85	41	81	78	0	413	413	276	74	85	78	76	66	0	0.776	0.820	0.759	0.823	2.083	0.842	0.572	80	495	602	617	-0.366	263	339	278	339	0
5	7	15	"itT(AGU)J"	"itT(AGU)J"	4010	22140	110	362	385	212	79	86	36	87	82	0	367	368	225	74	95	178	60	42	0	0.966	1.041	1.004	1.142	2.139	0.498	0.323	80	534	576	600	-0.050	283	293	306	294	0
5	8	15	"iYJL197W"	"iYJL197W"	4210	22140	100	517	494	243	76	82	34	96	88	0	1226	1172	689	76	93	177	83	77	0	0.383	0.381	0.389	0.404	1.916	0.352	0.858	80	499	1591	1514	-1.383	441	1150	418	1096	0
5	9	15	"iYJL192C"	"iYJL192C"	4400	22130	110	546	528	294	79	89	54	87	82	0	568	586	336	77	91	80	87	77	0	0.951	0.882	0.837	0.871	1.822	0.883	0.909	80	544	958	958	-0.072	467	491	449	509	0
5	10	15	"iYJL173C"	"iYJL173C"	4600	22140	120	309	383	231	77	92	66	87	75	0	243	272	162	81	94	82	64	49	0	1.432	1.602	1.598	1.844	2.138	1.619	0.817	120	534	394	497	0.518	232	162	306	191	0
5	11	15	"iYJL168C"	"iYJL168C"	4800	22130	110	412	413	233	79	91	55	87	76	0	293	323	193	78	87	58	76	68	0	1.549	1.363	1.448	1.482	2.081	1.382	0.774	80	548	548	579	0.631	333	215	334	245	0
5	12	15	"iYJL164C"	"iYJL164C"	5010	22140	120	889	1025	702	83	95	71	91	85	0	671	742	491	78	88	57	92	83	0	1.359	1.419	1.442	1.464	1.767	1.434	0.938	120	568	1399	1606	0.443	806	593	942	664	0
5	13	15	"isnR128"	"isnR128"	5200	22140	100	340	335	181	80	92	70	85	75	0	566	510	255	78	88	56	90	85	0	0.533	0.590	0.554	0.588	2.147	0.641	0.610	80	438	748	687	-0.908	260	488	255	432	0
5	14	15	"iYJL146W"	"iYJL146W"	5390	22140	120	563	816	633	80	86	39	95	88	0	607	848	654	76	83	38	95	89	0	0.910	0.953	0.926	0.915	1.910	0.960	0.944	120	605	1014	1508	-0.137	483	531	736	772	0
5	15	15	"iYJL141C"	"iYJL141C"	5600	22140	130	795	888	697	79	82	32	100	97	0	566	598	390	75	81	33	98	91	0	1.458	1.547	1.425	1.435	1.597	1.607	0.737	120	698	1207	1332	0.544	716	491	809	523	0
5	16	15	"iYJL125C"	"iYJL125C"	5820	22150	100	217	228	138	79	81	28	86	77	0	197	212	146	73	87	142	40	7	0	1.113	1.072	1.031	1.096	2.182	0.939	0.546	80	443	262	288	0.154	138	124	149	139	0
5	17	15	"iYJL120W"	"iYJL120W"	5980	22140	100	393	443	295	80	95	82	81	67	0	233	268	155	76	95	159	50	21	0	1.994	1.891	1.783	1.769	1.843	1.846	0.554	80	442	470	555	0.995	313	157	363	192	0
5	18	15	"iYJL115W"	"iYJL115W"	6180	22150	110	341	367	215	84	99	78	73	66	0	302	319	193	80	89	44	77	68	0	1.158	1.184	1.147	1.240	2.371	0.278	0.184	80	539	479	522	0.211	257	222	283	239	0
5	19	15	"iYKL211C"	"iYKL211C"	6400	22130	120	659	686	396	87	92	37	97	91	0	298	309	156	82	100	264	41	1	0	2.648	2.639	2.588	2.640	1.670	1.184	0.137	120	563	788	826	1.405	572	216	599	227	0
5	20	15	"itT(CGU)K"	"itT(CGU)K"	6590	22130	120	615	722	474	88	100	78	89	80	0	432	493	307	78	134	606	30	0	0	1.489	1.528	1.531	1.545	1.694	0.731	0.261	120	522	881	1049	0.574	527	354	634	415	0
5	21	15	"iYKL205W"	"iYKL205W"	6780	22140	100	413	413	236	86	105	95	76	67	0	496	439	249	80	131	583	21	0	0	0.786	0.911	0.896	0.923	2.080	0.071	0.093	80	452	743	686	-0.347	327	416	327	359	0
5	1	16	"iYKLCdelta2"	"iYKLCdelta2"	2780	22340	100	147	157	81	72	76	27	77	61	0	213	209	118	70	80	86	61	35	0	0.524	0.612	0.612	0.615	2.689	0.804	0.553	80	451	218	224	-0.931	75	143	85	139	0
5	2	16	"iYKL187C"	"iYKL187C"	3010	22340	100	580	550	266	77	83	57	91	86	0	567	529	274	70	81	96	83	75	0	1.012	1.031	1.057	1.064	1.935	1.080	0.789	80	462	1000	932	0.017	503	497	473	459	0
5	3	16	"iYKL183W"	"iYKL183W"	3180	22340	110	396	388	202	77	90	90	78	67	0	284	294	148	72	105	307	30	0	0	1.505	1.401	1.380	1.471	1.950	1.376	0.825	80	545	531	533	0.589	319	212	311	222	0
5	4	16	"iYKL166C-1"	"iYKL166C-1"	3400	22340	110	1037	909	495	79	92	89	86	82	0	1080	1007	573	76	126	592	67	37	0	0.954	0.892	0.880	0.873	1.513	0.887	0.915	80	547	1962	1761	-0.068	958	1004	830	931	0
5	5	16	"iYKL164C-1"	"iYKL164C-1"	3590	22340	110	474	517	339	81	93	77	85	72	0	261	289	161	72	130	497	3	0	0	2.079	2.009	1.913	1.953	1.738	0.748	0.127	80	527	582	653	1.056	393	189	436	217	0
5	6	16	"iYKL162C"	"iYKL162C"	3810	22340	100	759	908	1610	76	83	45	86	80	0	457	586	1271	70	86	132	77	65	0	1.765	1.612	1.724	1.535	1.982	0.689	0.376	80	519	1070	1348	0.820	683	387	832	516	0
5	7	16	"iYKL148C"	"iYKL148C"	4020	22330	100	678	620	368	77	87	59	86	76	0	614	576	356	75	121	459	55	10	0	1.115	1.084	1.075	1.140	1.642	1.071	0.867	80	450	1140	1044	0.157	601	539	543	501	0
5	8	16	"iYKL143W"	"iYKL143W"	4190	22340	110	761	746	490	78	92	72	96	81	0	568	554	340	75	88	72	86	73	0	1.385	1.395	1.495	1.469	1.845	1.450	0.802	80	476	1176	1147	0.470	683	493	668	479	0
5	9	16	"iYKL139W"	"iYKL139W"	4380	22340	100	1181	1219	835	79	112	150	82	76	0	2421	2382	1673	77	134	294	82	77	0	0.470	0.495	0.490	0.447	1.904	0.478	0.892	80	482	3446	3445	-1.089	1102	2344	1140	2305	0
5	10	16	"iYLL025W"	"iYLL025W"	4570	22320	130	311	341	206	79	108	134	71	45	0	589	708	430	79	151	574	47	15	0	0.455	0.417	0.402	0.452	1.900	0.417	0.724	120	613	742	891	-1.136	232	510	262	629	0
5	11	16	"iYLL021W"	"iYLL021W"	4740	22330	110	350	324	148	77	86	38	90	77	0	675	609	328	78	115	581	55	3	0	0.457	0.465	0.438	0.510	2.075	0.463	0.826	80	478	870	778	-1.129	273	597	247	531	0
5	12	16	"iYLL017W"	"iYLL017W"	4940	22330	140	336	412	305	81	89	40	78	68	0	241	303	287	78	85	39	73	63	0	1.564	1.471	1.561	1.444	2.293	1.281	0.551	156	663	418	556	0.646	255	163	331	225	0
5	13	16	"iYLL001W"	"iYLL001W"	5140	22320	120	365	433	272	80	87	49	92	80	0	1827	2041	1439	77	84	49	100	100	0	0.163	0.180	0.170	0.180	1.851	0.162	0.783	120	564	2035	2317	-2.618	285	1750	353	1964	0
5	14	16	"iYLR003C"	"iYLR003C"	5340	22330	110	244	280	145	79	84	30	85	82	0	485	526	319	75	80	34	93	85	0	0.402	0.446	0.397	0.453	1.893	0.312	0.546	80	534	575	652	-1.313	165	410	201	451	0
5	15	16	"iYLR007W"	"iYLR007W"	5540	22330	110	288	289	141	79	82	28	87	80	0	509	477	226	76	83	87	82	77	0	0.483	0.524	0.500	0.502	1.738	0.685	0.723	80	547	642	611	-1.051	209	433	210	401	0
5	16	16	"iYLR024C"	"iYLR024C"	5750	22330	130	647	779	537	78	82	30	97	93	0	292	316	190	75	89	143	64	35	0	2.622	2.909	2.844	3.105	2.023	2.935	0.842	120	628	786	942	1.391	569	217	701	241	0
5	17	16	"iYLR028C"	"iYLR028C"	5940	22320	120	329	356	196	82	85	38	90	80	0	175	190	109	73	84	129	35	10	0	2.422	2.342	2.234	2.378	2.420	1.101	0.155	120	520	349	391	1.276	247	102	274	117	0
5	18	16	"iYLR032W"	"iYLR032W"	6130	22320	130	397	377	208	84	93	62	83	72	0	483	456	248	76	81	35	92	85	0	0.769	0.771	0.756	0.780	1.948	0.778	0.819	120	595	720	673	-0.379	313	407	293	380	0
5	19	16	"iYLR044C"	"iYLR044C"	6340	22320	130	1103	1286	1082	84	90	36	99	97	0	949	1184	831	81	87	34	100	99	0	1.174	1.090	0.978	0.978	1.489	1.191	0.917	120	567	1887	2305	0.231	1019	868	1202	1103	0
5	20	16	"iYLR048W"	"iYLR048W"	6540	22330	120	339	387	252	87	89	28	90	83	0	628	675	467	77	81	27	95	92	0	0.457	0.502	0.485	0.496	1.964	0.501	0.880	120	481	803	898	-1.129	252	551	300	598	0
5	21	16	"iYLR052W"	"iYLR052W"	6720	22320	140	225	274	308	88	132	905	0	0	0	217	255	194	76	107	472	5	0	0	0.972	1.039	0.963	0.942	2.509	0.094	0.044	156	684	278	365	-0.042	137	141	186	179	0
5	1	17	"iYLR364W"	"iYLR364W"	2730	22520	150	319	377	298	73	77	27	81	76	0	229	265	181	72	83	113	59	37	0	1.567	1.575	1.535	1.403	2.483	1.399	0.525	156	715	403	497	0.648	246	157	304	193	0
5	2	17	"iYLR369W"	"iYLR369W"	2930	22520	150	210	333	282	75	82	51	66	55	0	140	228	194	70	82	109	42	30	0	1.929	1.633	1.654	1.679	2.601	1.451	0.612	156	651	205	416	0.948	135	70	258	158	0
5	3	17	"iYLR373C"	"iYLR373C"	3130	22530	100	364	342	187	74	82	40	83	77	0	313	306	178	73	99	319	36	1	0	1.208	1.150	1.101	1.127	1.966	1.128	0.743	80	478	530	501	0.273	290	240	268	233	0
5	4	17	"iYLR389C"	"iYLR389C"	3340	22520	110	522	493	262	75	86	56	86	81	0	358	350	172	73	134	751	0	0	0	1.568	1.509	1.540	1.491	1.878	0.053	0.035	80	533	732	695	0.649	447	285	418	277	0
5	5	17	"iYLR394W"	"iYLR394W"	3540	22520	140	415	614	524	79	89	68	75	65	0	953	1601	1462	73	140	726	54	39	0	0.382	0.350	0.337	0.341	1.903	0.254	0.670	156	678	1216	2063	-1.389	336	880	535	1528	0
5	6	17	"iYLR398C"	"iYLR398C"	3740	22530	110	601	541	271	77	79	24	97	92	0	530	488	249	69	97	366	56	7	0	1.137	1.107	1.083	1.131	1.795	1.067	0.893	80	508	985	883	0.185	524	461	464	419	0
5	7	17	"iYLR412W-1"	"iYLR412W-1"	3940	22520	140	287	544	503	76	82	42	79	67	0	383	694	647	71	102	363	47	34	0	0.676	0.751	0.754	0.741	2.289	0.488	0.519	156	685	523	1091	-0.564	211	312	468	623	0
5	8	17	"iYLR417W"	"iYLR417W"	4140	22520	140	279	417	347	76	86	62	65	57	0	253	359	305	72	98	355	38	5	0	1.122	1.188	1.214	1.078	2.348	0.326	0.189	156	641	384	628	0.165	203	181	341	287	0
5	9	17	"iYLRCdelta24"	"iYLRCdelta24"	4330	22530	100	638	544	297	76	80	32	93	83	0	547	492	275	70	78	38	88	78	0	1.178	1.109	1.148	1.161	1.572	1.087	0.917	80	468	1039	890	0.237	562	477	468	422	0
5	10	17	"iYLR436C"	"iYLR436C"	4530	22530	100	239	246	112	79	85	35	87	77	0	173	185	96	75	84	57	67	43	0	1.633	1.518	1.453	1.604	2.425	1.416	0.580	80	502	258	277	0.707	160	98	167	110	0
5	11	17	"iYLR439W"	"iYLR439W"	4800	22510	110	254	252	108	80	84	34	91	77	0	354	360	186	78	106	539	8	0	0	0.630	0.610	0.616	0.666	2.349	0.616	0.715	80	551	450	454	-0.666	174	276	172	282	0
5	12	17	"iYLR444C"	"iYLR444C"	4980	22510	90	273	278	125	81	95	62	84	69	0	212	233	137	79	91	50	67	55	0	1.444	1.279	1.227	1.602	2.455	1.235	0.664	52	376	325	351	0.530	192	133	197	154	0
5	13	17	"iYMR130W"	"iYMR130W"	5200	22520	110	358	358	182	81	90	49	85	81	0	510	446	236	76	82	39	86	77	0	0.638	0.749	0.732	0.789	2.174	0.724	0.815	80	586	711	647	-0.648	277	434	277	370	0
5	14	17	"iYMR134W"	"iYMR134W"	5400	22520	110	580	540	285	80	83	26	93	91	0	886	838	458	76	81	34	98	95	0	0.617	0.604	0.590	0.558	1.696	0.594	0.906	80	557	1310	1222	-0.696	500	810	460	762	0
5	15	17	"iYMR138W"	"iYMR138W"	5590	22520	110	1303	1113	746	80	96	91	87	75	0	771	666	404	79	100	140	73	68	0	1.767	1.760	1.760	1.710	1.572	1.771	0.844	80	522	1915	1620	0.822	1223	692	1033	587	0
5	16	17	"iYMR155W"	"iYMR155W"	5770	22520	110	219	225	107	86	106	104	55	32	0	245	263	165	81	100	86	61	47	0	0.811	0.764	0.768	0.933	2.607	0.810	0.592	80	530	297	321	-0.302	133	164	139	182	0
5	17	17	"itM(CAU)M"	"itM(CAU)M"	5990	22520	100	150	165	69	87	95	62	50	21	0	225	220	115	79	90	60	65	57	0	0.432	0.553	0.530	0.537	2.570	0.795	0.440	80	494	209	219	-1.213	63	146	78	141	0
5	18	17	"iYMR161W"	"iYMR161W"	6200	22520	120	761	778	474	85	88	29	99	97	0	2248	2241	1433	78	94	231	96	87	0	0.312	0.320	0.314	0.306	1.601	0.312	0.915	120	554	2846	2856	-1.683	676	2170	693	2163	0
5	19	17	"iYMR176W"	"iYMR176W"	6380	22500	130	515	534	323	88	93	42	89	82	0	600	688	420	81	103	241	75	56	0	0.823	0.735	0.754	0.690	1.898	0.732	0.870	120	529	946	1053	-0.281	427	519	446	607	0
5	20	17	"iYMR180C"	"iYMR180C"	6590	22530	140	299	330	159	88	92	39	92	80	0	279	310	169	77	87	65	82	65	0	1.045	1.039	1.082	1.071	1.929	0.941	0.700	156	583	413	475	0.063	211	202	242	233	0
5	21	17	"iYMR183C"	"iYMR183C"	6800	22520	120	645	713	460	87	127	937	24	0	0	398	493	327	76	81	42	94	85	0	1.733	1.501	1.435	1.542	1.707	1.481	0.890	120	636	880	1043	0.793	558	322	626	417	0
5	1	18	"iYMR198W"	"iYMR198W"	2800	22710	130	1390	1437	983	75	83	72	96	89	0	939	1080	713	70	79	99	95	84	0	1.513	1.349	1.337	1.247	1.765	1.392	0.860	120	631	2184	2372	0.598	1315	869	1362	1010	0
5	2	18	"iYMR202W"	"iYMR202W"	3000	22710	120	239	277	188	75	84	77	65	53	0	274	317	203	70	76	50	81	72	0	0.804	0.818	0.796	0.761	2.472	0.564	0.419	120	560	368	449	-0.315	164	204	202	247	0
5	3	18	"iYMR206W"	"iYMR206W"	3200	22710	110	708	682	454	75	86	57	87	75	0	1423	1282	881	74	89	95	97	85	0	0.469	0.502	0.467	0.450	1.785	0.493	0.914	80	545	1982	1815	-1.092	633	1349	607	1208	0
5	4	18	"iYNL148C"	"iYNL148C"	3390	22710	110	354	343	175	76	90	65	80	73	0	374	384	183	74	118	341	42	1	0	0.927	0.861	0.823	0.837	1.992	0.381	0.313	80	550	578	577	-0.110	278	300	267	310	0
5	5	18	"iYNL144C-0"	"iYNL144C-0"	3600	22720	120	909	1003	704	78	94	107	91	78	0	421	502	343	71	105	318	50	30	0	2.374	2.146	2.059	2.078	1.939	1.634	0.333	120	573	1181	1356	1.247	831	350	925	431	0
5	6	18	"iYNL141W"	"iYNL141W"	3780	22720	110	544	523	336	78	96	112	71	65	0	1369	1624	1172	71	100	142	90	77	0	0.359	0.287	0.270	0.271	1.931	0.235	0.610	80	529	1764	1998	-1.478	466	1298	445	1553	0
5	7	18	"iYNL125C"	"iYNL125C"	3990	22720	100	607	581	328	79	87	47	87	80	0	350	327	176	71	92	130	68	55	0	1.892	1.961	1.974	1.877	2.202	1.978	0.760	80	500	807	758	0.920	528	279	502	256	0
5	8	18	"iYNL121C"	"iYNL121C"	4190	22720	110	947	784	467	77	83	38	95	90	0	565	506	313	70	74	26	88	83	0	1.758	1.622	1.631	1.791	2.128	1.640	0.876	80	548	1365	1143	0.814	870	495	707	436	0
5	9	18	"iYNL116W"	"iYNL116W"	4390	22720	100	640	633	346	80	90	46	91	88	0	1840	1704	1103	75	99	201	87	75	0	0.317	0.339	0.340	0.365	1.815	0.320	0.895	80	509	2325	2182	-1.656	560	1765	553	1629	0
5	10	18	"iYNL097C"	"iYNL097C"	4590	22700	110	1014	1029	710	81	106	119	88	78	0	747	765	543	79	112	206	70	55	0	1.397	1.382	1.344	1.448	1.647	1.296	0.935	80	572	1601	1634	0.482	933	668	948	686	0
5	11	18	"iYNL094W"	"iYNL094W"	4810	22720	120	986	1103	759	81	101	111	89	80	0	824	1144	785	77	90	84	95	86	0	1.212	0.958	0.907	0.916	1.906	0.960	0.922	120	638	1652	2089	0.277	905	747	1022	1067	0
5	12	18	"iYNL089C"	"iYNL089C"	5000	22720	120	625	623	377	80	87	40	96	90	0	583	721	1230	75	80	32	96	90	0	1.073	0.841	1.078	1.028	2.457	0.210	0.155	120	612	1053	1189	0.101	545	508	543	646	0
5	13	18	"iYNL073W"	"iYNL073W"	5190	22720	110	275	269	127	80	85	33	85	77	0	377	344	190	74	79	34	86	78	0	0.644	0.700	0.756	0.812	2.094	0.652	0.783	80	521	498	459	-0.636	195	303	189	270	0
5	14	18	"iYNL069C"	"iYNL069C"	5400	22720	110	1242	1100	671	81	143	800	63	18	0	1357	1222	729	75	158	1292	48	2	0	0.906	0.888	0.856	0.846	2.006	0.633	0.809	80	563	2443	2166	-0.143	1161	1282	1019	1147	0
5	15	18	"iYNL065W"	"iYNL065W"	5600	22710	110	498	578	372	83	103	126	76	66	0	891	1144	904	79	108	171	75	68	0	0.511	0.465	0.470	0.521	1.880	0.404	0.845	80	552	1227	1560	-0.968	415	812	495	1065	0
5	16	18	"itG(GCC)O2"	"itG(GCC)O2"	5810	22710	110	305	293	134	86	93	45	83	73	0	518	546	355	79	92	62	86	75	0	0.499	0.443	0.447	0.493	2.150	0.362	0.689	80	566	658	674	-1.003	219	439	207	467	0
5	17	18	"iYOL019W"	"iYOL019W"	6020	22710	130	1089	1365	1135	87	95	61	96	92	0	1515	2346	1931	78	89	55	100	100	0	0.697	0.563	0.542	0.514	1.606	0.560	0.929	120	680	2439	3546	-0.520	1002	1437	1278	2268	0
5	18	18	"iYOL015W"	"iYOL015W"	6220	22720	140	792	1308	1139	87	92	44	99	98	0	1151	1796	1477	80	95	213	98	83	0	0.658	0.712	0.667	0.639	1.641	0.717	0.884	156	680	1776	2937	-0.603	705	1071	1221	1716	0
5	19	18	"iYOL001W"	"iYOL001W"	6420	22710	150	207	300	193	90	96	51	80	56	0	555	903	712	80	97	213	78	53	0	0.246	0.255	0.252	0.253	1.896	0.213	0.720	156	656	592	1033	-2.021	117	475	210	823	0
5	20	18	"iYOR003W"	"iYOR003W"	6610	22720	150	548	915	788	88	91	28	99	99	0	1968	3379	2998	77	83	51	100	100	0	0.243	0.250	0.240	0.234	1.484	0.254	0.921	156	655	2351	4129	-2.039	460	1891	827	3302	0
5	21	18	"iYOR007C"	"iYOR007C"	6800	22710	110	495	472	286	87	93	41	85	76	0	737	679	485	81	89	66	82	68	0	0.622	0.644	0.660	0.680	1.789	0.588	0.892	80	521	1064	983	-0.685	408	656	385	598	0
5	1	19	"iYOR018W"	"iYOR018W"	2810	22910	130	808	940	652	78	84	69	95	90	0	716	889	651	73	84	108	93	78	0	1.135	1.056	1.043	1.040	1.653	1.017	0.894	120	747	1373	1678	0.183	730	643	862	816	0
5	2	19	"iYOR021C"	"iYOR021C"	3020	22920	130	460	550	391	76	80	28	98	95	0	555	819	618	70	83	131	89	73	0	0.792	0.633	0.639	0.643	1.636	0.592	0.833	120	653	869	1223	-0.337	384	485	474	749	0
5	3	19	"iYOR026W"	"iYOR026W"	3210	22920	100	498	474	248	75	79	30	96	86	0	337	323	173	73	108	510	7	0	0	1.602	1.596	1.628	1.723	2.025	0.082	0.040	80	481	687	649	0.680	423	264	399	250	0
5	4	19	"iYOR042W"	"iYOR042W"	3410	22910	110	302	333	167	77	85	47	92	80	0	287	333	182	74	102	223	48	16	0	1.056	0.988	1.025	1.040	1.639	0.961	0.836	80	575	438	515	0.079	225	213	256	259	0
5	5	19	"iYOR045W"	"iYOR045W"	3620	22920	120	390	426	264	77	93	105	76	60	0	721	992	710	73	87	80	99	89	0	0.483	0.380	0.375	0.390	1.704	0.213	0.567	120	605	961	1268	-1.050	313	648	349	919	0
5	6	19	"iYOR049C"	"iYOR049C"	3800	22920	100	1069	987	575	79	101	125	90	83	0	626	620	321	73	90	96	93	82	0	1.790	1.660	1.626	1.534	1.539	1.736	0.896	80	470	1543	1455	0.840	990	553	908	547	0
5	7	19	"iYOR356W"	"iYOR356W"	4010	22920	100	178	204	141	79	92	102	47	10	0	205	225	142	70	82	75	68	47	0	0.733	0.806	0.714	0.716	2.161	0.939	0.520	80	507	234	280	-0.447	99	135	125	155	0
5	8	19	"iYOR360C"	"iYOR360C"	4200	22920	110	1227	1024	713	79	84	35	92	87	0	1046	993	697	72	81	58	90	81	0	1.179	1.026	0.996	1.031	2.093	1.035	0.878	80	584	2122	1866	0.237	1148	974	945	921	0
5	9	19	"iYOR366W"	"iYOR366W"	4410	22920	110	642	725	579	81	99	110	76	67	0	278	333	286	77	89	65	67	60	0	2.791	2.516	2.788	3.017	2.325	2.320	0.845	80	550	762	900	1.481	561	201	644	256	0
5	10	19	"iYOR380W-1"	"iYOR380W-1"	4610	22920	110	1352	1356	880	85	111	126	92	86	0	1492	1316	824	79	100	105	93	85	0	0.897	1.027	1.012	1.010	1.594	1.059	0.911	80	585	2680	2508	-0.157	1267	1413	1271	1237	0
5	11	19	"iYOR383C"	"iYOR383C"	4800	22920	100	901	813	443	84	105	96	88	81	0	595	577	322	79	98	103	82	75	0	1.583	1.464	1.421	1.524	1.631	1.492	0.909	80	492	1333	1227	0.663	817	516	729	498	0
5	12	19	"iYOR387C-0"	"iYOR387C-0"	4990	22920	110	742	686	445	82	96	66	82	76	0	541	501	317	76	85	45	83	78	0	1.419	1.421	1.440	1.320	1.673	1.411	0.854	80	538	1125	1029	0.505	660	465	604	425	0
5	13	19	"iYPL275W-2"	"iYPL275W-2"	5200	22910	120	500	628	457	81	90	46	90	83	0	326	416	306	73	80	39	89	79	0	1.656	1.595	1.588	1.667	2.041	1.565	0.915	120	625	672	890	0.728	419	253	547	343	0
5	14	19	"iYPL272C-1"	"iYPL272C-1"	5420	22920	130	561	656	447	82	124	734	37	3	0	321	387	265	74	144	1205	0	0	0	1.939	1.834	1.831	1.970	1.881	0.432	0.521	120	656	726	887	0.956	479	247	574	313	0
5	15	19	"iYPL268W"	"iYPL268W"	5600	22910	130	532	561	335	82	87	58	92	83	0	715	872	560	75	86	95	94	86	0	0.703	0.601	0.593	0.565	1.686	0.593	0.920	120	640	1090	1276	-0.508	450	640	479	797	0
5	16	19	"iYPL253C"	"iYPL253C"	5800	22920	120	570	577	351	82	86	35	92	81	0	819	843	548	76	87	95	89	74	0	0.657	0.645	0.623	0.619	1.673	0.619	0.904	120	587	1231	1262	-0.606	488	743	495	767	0
5	17	19	"iYPL249C"	"iYPL249C"	5970	22920	110	516	552	334	87	116	130	80	63	0	623	603	350	80	113	148	80	66	0	0.790	0.889	0.903	0.928	1.962	2.541	0.377	80	539	972	988	-0.340	429	543	465	523	0
5	18	19	"iYPL245W"	"iYPL245W"	6200	22920	100	171	200	169	90	111	98	43	12	0	166	180	116	83	108	125	36	6	0	0.976	1.134	0.916	1.040	3.263	0.923	0.296	80	504	164	207	-0.035	81	83	110	97	0
5	19	19	"iYPR067W"	"iYPR067W"	6420	22920	110	349	363	253	92	98	49	82	75	0	365	385	287	81	103	361	38	2	0	0.905	0.891	0.827	0.855	2.194	0.851	0.689	80	538	541	575	-0.144	257	284	271	304	0
5	20	19	"iYPR071W"	"iYPR071W"	6600	22920	120	421	476	306	89	94	34	88	85	0	529	601	404	77	81	32	93	90	0	0.735	0.739	0.728	0.734	2.016	0.719	0.821	120	620	784	911	-0.445	332	452	387	524	0
5	21	19	"iYPR074C"	"iYPR074C"	6820	22910	110	529	519	326	87	92	35	86	78	0	369	328	201	79	86	58	71	62	0	1.524	1.735	1.745	1.731	2.414	1.718	0.723	80	585	732	681	0.608	442	290	432	249	0
5	1	20	"iYPR094W"	"iYPR094W"	2800	23120	110	181	185	91	75	80	34	80	65	0	237	286	184	75	106	385	15	1	0	0.654	0.521	0.549	0.582	2.432	0.035	0.049	80	618	268	321	-0.612	106	162	110	211	0
5	2	20	"iYPR098C"	"iYPR098C"	3020	23120	120	400	429	256	77	80	26	91	85	0	367	406	247	74	86	127	75	55	0	1.102	1.060	1.076	1.013	1.791	1.055	0.895	120	650	616	684	0.141	323	293	352	332	0
5	3	20	"iYPR103W"	"iYPR103W"	3210	23120	130	485	514	325	75	78	27	91	85	0	1426	1554	1121	74	91	204	90	76	0	0.303	0.297	0.290	0.277	1.806	0.266	0.841	120	722	1762	1919	-1.721	410	1352	439	1480	0
5	4	20	"iYPRWsigma2-0"	"iYPRWsigma2-0"	3410	23120	110	1194	1044	675	76	156	1180	48	0	0	823	757	472	75	114	264	68	60	0	1.495	1.419	1.369	1.319	1.653	1.367	0.734	80	562	1866	1650	0.580	1118	748	968	682	0
5	5	20	"itC(GCA)P2"	"itC(GCA)P2"	3590	23120	110	305	293	162	79	106	132	62	43	0	290	286	174	76	97	105	66	50	0	1.056	1.019	0.988	1.110	2.059	1.052	0.769	80	565	440	424	0.079	226	214	214	210	0
5	6	20	"iYPR121W-0"	"iYPR121W-0"	3800	23110	110	807	755	482	82	100	88	90	77	0	1054	1041	684	76	101	129	88	82	0	0.741	0.697	0.679	0.657	1.541	0.689	0.909	80	589	1703	1638	-0.432	725	978	673	965	0
5	7	20	"itN(GUU)P"	"itN(GUU)P"	4000	23120	100	182	204	115	79	88	62	63	42	0	268	296	166	73	94	112	72	42	0	0.528	0.561	0.521	0.508	2.149	0.613	0.549	80	534	298	348	-0.921	103	195	125	223	0
5	8	20	"iYPR141C"	"iYPR141C"	4230	23130	90	139	154	93	77	79	24	67	55	0	144	162	88	73	80	45	63	42	0	0.873	0.865	0.955	0.996	2.360	0.663	0.342	52	407	133	166	-0.196	62	71	77	89	0
5	9	20	"iSNR45"	"iSNR45"	4420	23110	120	569	689	492	78	81	28	95	90	0	262	318	213	76	79	38	78	65	0	2.640	2.525	2.471	2.598	1.858	2.494	0.877	120	684	677	853	1.400	491	186	611	242	0
5	10	20	"Q0060"	"Q0060"	4630	23130	100	181	220	141	84	89	35	77	57	0	148	186	130	76	80	31	65	52	0	1.347	1.236	1.068	1.321	2.206	1.393	0.665	80	542	169	246	0.430	97	72	136	110	0
5	11	20	"Q0080"	"Q0080"	4850	23130	80	210	244	132	86	90	31	86	73	0	204	233	117	81	86	38	86	76	0	1.008	1.039	1.114	1.193	2.785	0.487	0.245	52	340	247	310	0.012	124	123	158	152	0
5	12	20	"Q0100"	"Q0100"	5040	23110	110	151	172	92	81	86	33	72	52	0	141	169	92	77	84	39	65	43	0	1.094	0.989	0.882	0.956	2.774	0.179	0.131	80	545	134	183	0.129	70	64	91	92	0
5	13	20	"Q0185A"	"Q0185A"	5220	23110	130	989	932	528	81	87	48	100	95	0	196	208	97	78	89	173	32	2	0	7.695	6.546	6.713	6.872	1.964	6.839	0.676	120	712	1026	981	2.944	908	118	851	130	0
5	14	20	"Q0190A"	"Q0190A"	5420	23120	100	170	197	113	83	87	52	68	45	0	141	165	95	79	96	226	10	1	0	1.403	1.326	1.352	1.419	2.041	0.081	0.043	80	480	149	200	0.489	87	62	114	86	0
5	15	20	"IntQ0185C"	"IntQ0185C"	5600	23120	110	1008	994	663	85	95	71	91	82	0	249	234	120	77	89	116	58	27	0	5.366	5.790	5.876	6.149	2.110	6.603	0.314	80	574	1095	1066	2.424	923	172	909	157	0
5	16	20	"Q0270"	"Q0270"	5810	23120	100	200	202	91	86	94	49	73	55	0	157	159	71	78	86	85	46	7	0	1.443	1.432	1.299	1.309	2.120	1.424	0.595	80	498	193	197	0.529	114	79	116	81	0
5	17	20	"Q0283"	"Q0283"	5990	23120	110	132	136	44	89	94	45	46	23	0	134	137	58	79	100	232	1	0	0	0.782	0.810	0.761	0.715	2.464	0.031	0.030	80	591	98	105	-0.355	43	55	47	58	0
5	18	20	"IntQ0280D"	"IntQ0280D"	6220	23110	110	196	208	94	92	100	41	75	56	0	110	118	56	84	100	157	2	0	0	4.000	3.412	2.231	2.548	3.604	2.298	0.485	80	619	130	150	2.000	104	26	116	34	0
5	19	20	""	"EMPTY"	6440	23130	100	155	170	83	90	95	41	61	42	0	119	142	70	84	106	360	0	0	0	1.857	1.379	1.236	1.561	2.927	0.038	0.088	80	541	100	138	0.893	65	35	80	58	0
5	20	20	""	"EMPTY"	6630	23130	80	167	195	103	88	93	32	75	55	0	164	161	79	77	81	28	65	59	0	0.908	1.274	1.099	0.932	3.039	1.342	0.484	52	316	166	191	-0.139	79	87	107	84	0
5	21	20	""	"EMPTY"	6810	23120	150	93	106	54	87	94	44	17	7	0	87	91	41	79	96	339	0	0	0	0.750	1.583	1.245	1.163	4.242	1.304	0.165	156	1073	14	31	-0.415	6	8	19	12	-50
6	1	1	"YAR052C"	"YAR052C"	7240	19220	150	5702	6624	5178	88	125	463	92	89	0	4418	5143	3745	77	106	305	95	94	0	1.293	1.290	1.237	1.108	1.542	1.353	0.965	156	1004	9955	11602	0.371	5614	4341	6536	5066	0
6	2	1	"PEP1"	"YBL017C"	7440	19230	110	270	337	257	89	152	623	8	0	0	276	361	281	77	120	396	31	7	0	0.910	0.873	0.797	0.805	2.268	0.688	0.599	80	548	380	532	-0.137	181	199	248	284	0
6	3	1	"YBL049W"	"YBL049W"	7670	19200	170	1398	1803	1310	88	112	135	94	89	0	1830	2318	1631	78	108	172	94	89	0	0.748	0.766	0.749	0.749	1.484	0.757	0.953	208	1029	3062	3955	-0.419	1310	1752	1715	2240	0
6	4	1	"YAR060C"	"YAR060C"	7860	19200	180	375	487	358	86	113	142	64	50	0	357	442	305	80	113	182	60	44	0	1.043	1.108	1.124	1.063	2.030	1.066	0.861	256	963	566	763	0.061	289	277	401	362	0
6	5	1	"APN2"	"YBL019W"	8060	19210	180	1194	1814	1586	86	108	98	88	81	0	2034	2557	2061	80	114	176	89	79	0	0.567	0.698	0.649	0.640	1.585	0.730	0.936	256	1000	3062	4205	-0.818	1108	1954	1728	2477	0
6	6	1	"YBL051C"	"YBL051C"	8240	19230	140	7012	5913	3345	89	119	113	95	94	0	3555	3065	1643	80	127	215	92	85	0	1.992	1.951	1.936	1.847	1.524	2.020	0.964	156	632	10398	8809	0.994	6923	3475	5824	2985	0
6	7	1	"YAR062W"	"YAR062W"	8430	19240	140	7701	6148	3153	86	102	74	100	99	0	5992	4843	2490	75	88	67	100	99	0	1.287	1.271	1.264	1.257	1.331	1.281	0.968	156	722	13532	10830	0.364	7615	5917	6062	4768	0
6	8	1	"HAP3"	"YBL021C"	8640	19220	140	2521	2127	1147	85	96	76	99	96	0	612	563	247	76	86	65	96	90	0	4.545	4.193	4.185	3.837	1.763	4.332	0.901	156	777	2972	2529	2.184	2436	536	2042	487	0
6	9	1	"YBL053W"	"YBL053W"	8860	19240	160	1478	1560	1241	88	102	71	93	83	0	2455	2878	2219	82	94	77	97	96	0	0.586	0.526	0.488	0.486	1.843	0.531	0.927	208	916	3763	4268	-0.772	1390	2373	1472	2796	0
6	10	1	"YAR066W"	"YAR066W"	9050	19230	130	7219	5951	2864	93	117	85	100	100	0	3922	3196	1447	84	118	132	100	98	0	1.857	1.882	1.886	1.799	1.335	1.919	0.966	120	618	10964	8970	0.893	7126	3838	5858	3112	0
6	11	1	"MCM2"	"YBL023C"	9240	19230	130	5441	4478	2268	94	121	84	99	98	0	5865	5051	2558	83	123	128	99	98	0	0.925	0.882	0.888	0.856	1.390	0.890	0.964	120	697	11129	9352	-0.113	5347	5782	4384	4968	0
6	12	1	"YBL055C"	"YBL055C"	9450	19230	130	2494	2137	1032	95	118	87	96	95	0	2453	2117	951	87	145	990	79	60	0	1.014	1.006	1.020	0.925	1.503	0.604	0.429	120	679	4765	4072	0.020	2399	2366	2042	2030	0
6	13	1	"YBR250W"	"YBR250W"	9630	19230	130	4884	4372	2558	96	125	107	98	95	0	2441	2086	1057	87	142	992	77	61	0	2.034	2.139	2.078	2.023	1.508	1.836	0.393	120	676	7142	6275	1.024	4788	2354	4276	1999	0
6	14	1	"MRPL27"	"YBR282W"	9840	19230	120	2279	1949	862	96	111	80	99	96	0	1069	960	448	79	89	49	97	95	0	2.205	2.103	2.135	2.097	1.492	2.129	0.906	120	612	3173	2734	1.141	2183	990	1853	881	0
6	15	1	"YCL012W"	"YCL012W"	10050	19220	140	1988	1674	1047	98	112	63	93	85	0	9341	7419	4569	82	93	49	99	99	0	0.204	0.215	0.206	0.190	1.570	0.213	0.945	156	789	11149	8913	-2.292	1890	9259	1576	7337	0
6	16	1	"DUT1"	"YBR252W"	10240	19230	120	1820	1625	869	100	122	88	91	87	0	1194	1055	530	83	98	78	93	83	0	1.548	1.569	1.540	1.468	1.661	1.605	0.845	120	567	2831	2497	0.631	1720	1111	1525	972	0
6	17	1	"YBR284W"	"YBR284W"	10430	19230	130	2519	2100	1070	100	132	172	95	89	0	1612	1429	698	81	99	98	97	92	0	1.580	1.484	1.452	1.438	1.296	1.501	0.948	120	644	3950	3348	0.660	2419	1531	2000	1348	0
6	18	1	"BUD3"	"YCL014W"	10620	19240	140	4416	3506	1965	93	118	151	96	91	0	4136	3521	1894	84	96	73	99	98	0	1.067	0.993	0.979	0.945	1.344	1.015	0.955	156	773	8375	6850	0.093	4323	4052	3413	3437	0
6	19	1	"TRS20"	"YBR254C"	10840	19230	120	3106	2519	1185	93	112	72	96	92	0	1164	984	449	83	93	47	93	89	0	2.787	2.693	2.675	2.558	1.552	2.729	0.950	120	642	4094	3327	1.479	3013	1081	2426	901	0
6	20	1	"APE3"	"YBR286W"	11040	19230	130	3141	2596	1259	95	119	88	93	92	0	1535	1297	620	83	96	52	93	91	0	2.098	2.060	2.051	2.009	1.400	2.086	0.928	120	623	4498	3715	1.069	3046	1452	2501	1214	0
6	21	1	"NFS1"	"YCL017C"	11210	19230	150	957	1337	1039	94	118	136	87	80	0	1508	2173	1676	85	110	161	87	83	0	0.606	0.595	0.564	0.590	1.644	0.594	0.900	156	951	2286	3331	-0.722	863	1423	1243	2088	0
6	1	2	"RIB5"	"YBR256C"	7230	19450	170	2832	2499	1652	90	133	442	88	67	0	1345	1215	745	79	127	358	80	59	0	2.166	2.121	2.088	2.005	1.660	2.177	0.872	208	1032	4008	3545	1.115	2742	1266	2409	1136	0
6	2	2	"APM3"	"YBR288C"	7440	19430	120	3302	2867	1380	91	138	209	92	91	0	2626	2256	1128	82	158	387	90	80	0	1.262	1.277	1.308	1.276	1.560	1.254	0.914	120	525	5755	4950	0.336	3211	2544	2776	2174	0
6	3	2	"YCL019W"	"YCL019W"	7630	19440	150	16252	14650	7755	89	133	281	98	96	0	12048	11314	5710	81	131	313	97	96	0	1.351	1.296	1.280	1.258	1.548	1.319	0.926	156	703	28130	25794	0.434	16163	11967	14561	11233	0
[truncated: 2,199,687 more chars]
