# Supplementary material for: Genome-Wide Mapping of the Cohesin Complex in the Yeast Saccharomyces cerevisiae
Source: PLoS Biol. 2004 Jul 27;2(9):e259. doi: 10.1371/journal.pbio.0020259 (PMC490026; doi:10.1371/journal.pbio.0020259)
Supplement: Dataset S24 — Cy3 = ChIP 8h Rec8-3HA in SK1; Cy5 = genomic DNA. (2.5 MB XLS). [file pbio.0020259.sd024.xls]

ATF	1.0
27	43    
"Type=GenePix Results 1.4"
"DateTime=2001/03/02 18:34:30"
"Settings=C:\Documents and Settings\jen\My Documents\cohesins, meiosis\UP3_187.gps"
"GalFile=C:\Documents and Settings\jen\My Documents\cohesinArrayData2\UberPrint3_v2.gal"
"Scanner=GenePix 4000A [54799]"
"Comment=from Hong-Guo Cy5=total genomic 8 hours, Cy3=Rec8 IP 8 hours"
"PixelSize=10"
"ImageName=635 nm	532 nm"
"FileName=C:\Documents and Settings\jen\My Documents\cohesins, meiosis\UP3_187_635_nm.tif	C:\Documents and Settings\jen\My Documents\cohesins, meiosis\UP3_187_532_nm.tif"
"PMTVolts=700	660"
"ScanPower=100	100"
"FocusPosition=0"
"NormalizationFactor:RatioOfMedians=1.06054"
"NormalizationFactor:RatioOfMeans=1.0418"
"NormalizationFactor:MedianOfRatios=1.06659"
"NormalizationFactor:MeanOfRatios=1.08014"
"NormalizationFactor:RegressionRatio=1.07782"
"JpegImage=C:\Documents and Settings\jen\My Documents\cohesins, meiosis\UP3_187.jpg"
"RatioFormulation=W1/W2 (635 nm/532 nm)"
"Barcode="
"ImageOrigin=2160, 14200"
"JpegOrigin=2370, 14690"
"Creator=GenePix Pro 3.0.6.55"
"Temperature=35.83"
"LaserPower=2.81	1.17"
"LaserOnTime=16852	16832"
"Supplier="
"Block"	"Column"	"Row"	"Name"	"ID"	"X"	"Y"	"Dia."	"F635 Median"	"F635 Mean"	"F635 SD"	"B635 Median"	"B635 Mean"	"B635 SD"	"% > B635+1SD"	"% > B635+2SD"	"F635 % Sat."	"F532 Median"	"F532 Mean"	"F532 SD"	"B532 Median"	"B532 Mean"	"B532 SD"	"% > B532+1SD"	"% > B532+2SD"	"F532 % Sat."	"Ratio of Medians"	"Ratio of Means"	"Median of Ratios"	"Mean of Ratios"	"Ratios SD"	"Rgn Ratio"	"Rgn R�"	"F Pixels"	"B Pixels"	"Sum of Medians"	"Sum of Means"	"Log Ratio"	"F635 Median - B635"	"F532 Median - B532"	"F635 Mean - B635"	"F532 Mean - B532"	"Flags"
1	1	1	"YBL081W"	"YBL081W"	2640	14990	120	1477	1380	497	63	71	34	100	100	0	1135	1084	407	68	75	34	100	100	0	1.325	1.296	1.266	1.313	1.319	1.295	0.937	120	627	2481	2333	0.406	1414	1067	1317	1016	0
1	2	1	"YBL112C"	"YBL112C"	2850	14980	130	5342	6180	4368	61	73	46	100	100	0	3056	3174	2098	66	77	52	100	100	0	1.766	1.969	1.954	1.858	1.420	2.042	0.957	120	684	8271	9227	0.821	5281	2990	6119	3108	0
1	3	1	"CDS1"	"YBR029C"	3040	14990	110	503	553	251	59	62	26	100	100	0	402	433	185	62	64	18	100	98	0	1.306	1.332	1.319	1.355	1.383	1.368	0.909	80	536	784	865	0.385	444	340	494	371	0
1	4	1	"YBL083C"	"YBL083C"	3230	14960	90	153	191	121	58	61	18	92	80	0	154	176	87	61	62	18	90	82	0	1.022	1.157	1.022	1.049	2.312	1.272	0.731	52	380	188	248	0.031	95	93	133	115	0
1	5	1	"NTH2"	"YBR001C"	3460	14980	120	194	227	137	57	61	22	90	78	0	524	609	420	59	68	86	94	79	0	0.295	0.309	0.290	0.280	1.950	0.278	0.781	120	638	602	720	-1.763	137	465	170	550	0
1	6	1	"RPL4A"	"YBR031W"	3660	14970	120	529	501	267	57	60	19	100	99	0	487	499	263	59	61	23	100	100	0	1.103	1.009	1.014	0.986	1.417	1.011	0.925	120	635	900	884	0.141	472	428	444	440	0
1	7	1	"BOI1"	"YBL085W"	3860	14980	100	110	110	44	57	59	19	73	58	0	108	116	49	57	64	50	52	23	0	1.039	0.898	0.826	0.864	2.405	0.610	0.301	80	483	104	112	0.055	53	51	53	59	0
1	8	1	"COQ1"	"YBR003W"	4060	14970	130	1916	1941	1231	59	61	19	100	100	0	2763	2586	1536	62	67	28	100	100	0	0.688	0.746	0.726	0.685	1.439	0.761	0.945	120	699	4558	4406	-0.541	1857	2701	1882	2524	0
1	9	1	"YBR033W"	"YBR033W"	4240	14960	110	1480	1462	751	60	84	163	98	92	0	1932	2067	1023	61	94	206	100	95	0	0.759	0.699	0.670	0.675	1.277	0.686	0.928	80	517	3291	3408	-0.398	1420	1871	1402	2006	0
1	10	1	"RPL23A"	"YBL087C"	4450	14970	130	1987	1882	933	64	89	143	100	95	0	962	908	406	65	96	178	95	84	0	2.144	2.157	2.122	2.084	1.413	2.248	0.931	120	714	2820	2661	1.100	1923	897	1818	843	0
1	11	1	"YBR005W"	"YBR005W"	4640	14970	110	818	720	390	61	78	89	92	82	0	1108	1044	551	63	87	127	96	87	0	0.724	0.672	0.672	0.631	1.487	0.664	0.924	80	501	1802	1640	-0.465	757	1045	659	981	0
1	12	1	"PDX3"	"YBR035C"	4840	14980	150	1182	1142	699	61	72	73	98	94	0	1034	1022	577	63	79	99	99	94	0	1.154	1.127	1.084	1.073	1.531	1.155	0.929	156	914	2092	2040	0.207	1121	971	1081	959	0
1	13	1	"YCL045C"	"YCL045C"	5060	14980	80	117	134	57	57	60	16	90	73	0	129	146	82	58	60	17	84	75	0	0.845	0.875	0.825	0.938	2.264	0.762	0.646	52	332	131	165	-0.243	60	71	77	88	0
1	14	1	"YCLX04W"	"YCLX04W"	5280	14980	120	574	655	422	58	64	33	100	98	0	404	509	313	60	73	123	85	61	0	1.500	1.330	1.369	1.308	1.502	1.350	0.916	120	628	860	1046	0.585	516	344	597	449	0
1	15	1	"YCR023C"	"YCR023C"	5440	14970	110	551	570	326	59	61	23	100	100	0	638	656	366	60	63	21	100	100	0	0.851	0.857	0.824	0.842	1.433	0.869	0.891	80	480	1070	1107	-0.232	492	578	511	596	0
1	16	1	"YCL047C"	"YCL047C"	5660	14980	150	157	196	132	59	65	26	76	64	0	215	273	193	63	73	128	53	33	0	0.645	0.652	0.625	0.612	2.260	0.324	0.360	156	850	250	347	-0.633	98	152	137	210	0
1	17	1	"YCLX06C"	"YCLX06C"	5840	14990	150	1776	1732	923	60	65	23	100	100	0	1948	1916	1005	62	75	138	100	98	0	0.910	0.902	0.898	0.877	1.364	0.894	0.930	156	797	3602	3526	-0.136	1716	1886	1672	1854	0
1	18	1	"PMP1"	"YCR024C-A"	6070	14970	130	983	910	658	59	63	23	100	98	0	770	691	328	61	75	153	86	77	0	1.303	1.351	1.271	1.248	1.432	1.605	0.743	120	700	1633	1481	0.382	924	709	851	630	0
1	19	1	"YCL049C"	"YCL049C"	6280	14990	150	105	143	126	61	70	35	57	33	0	116	156	129	63	75	54	48	27	0	0.830	0.882	0.803	0.822	2.593	0.798	0.589	156	819	97	175	-0.268	44	53	82	93	-50
1	20	1	"YCLX08C"	"YCLX08C"	6480	14980	150	875	914	604	61	69	33	98	94	0	818	841	534	66	74	36	98	94	0	1.082	1.101	1.108	1.070	1.555	1.118	0.941	156	800	1566	1628	0.114	814	752	853	775	0
1	21	1	"YCR026C"	"YCR026C"	6660	14980	130	322	356	189	59	63	21	98	95	0	283	285	119	63	66	21	95	93	0	1.195	1.338	1.336	1.305	1.708	1.490	0.839	120	712	483	519	0.258	263	220	297	222	0
1	1	2	"LRE1"	"YCL051W"	2670	15190	150	183	211	131	57	60	21	83	73	0	322	424	335	63	71	41	83	78	0	0.486	0.427	0.435	0.446	2.313	0.384	0.840	156	696	385	515	-1.040	126	259	154	361	-50
1	2	2	"YCLX10C"	"YCLX10C"	2840	15190	160	284	524	433	61	70	58	89	65	0	701	1324	1107	65	92	159	97	79	0	0.351	0.368	0.343	0.319	1.584	0.373	0.926	208	587	859	1722	-1.512	223	636	463	1259	-100
1	3	2	"FEN2"	"YCR028C"	3060	15200	160	2042	2096	1334	62	88	112	97	93	0	1938	2173	1301	65	97	159	97	93	0	1.057	0.965	0.946	0.912	1.316	0.987	0.961	208	747	3853	4142	0.080	1980	1873	2034	2108	0
1	4	2	"SHR3"	"YDL212W"	3290	15170	120	442	571	462	62	68	28	99	95	0	352	442	307	63	76	91	85	62	0	1.315	1.343	1.236	1.237	1.462	1.451	0.915	120	585	669	888	0.395	380	289	509	379	0
1	5	2	"THI13"	"YDL244W"	3470	15170	150	618	784	597	60	65	25	100	97	0	895	1116	806	63	74	87	98	91	0	0.671	0.688	0.671	0.648	1.435	0.701	0.939	156	656	1390	1777	-0.576	558	832	724	1053	0
1	6	2	"REG1"	"YDR028C"	3640	15180	130	443	537	292	57	59	18	100	99	0	376	431	212	59	61	20	100	100	0	1.218	1.290	1.236	1.228	1.450	1.332	0.922	120	638	703	852	0.284	386	317	480	372	0
1	7	2	"YDL214C"	"YDL214C"	3880	15170	110	200	230	149	57	59	17	92	85	0	179	196	102	57	62	47	80	67	0	1.172	1.245	1.239	1.139	1.745	1.207	0.592	80	547	265	312	0.229	143	122	173	139	0
1	8	2	"YDL246C"	"YDL246C"	4070	15190	150	72	75	27	59	62	19	36	16	0	75	90	73	60	67	65	13	1	0	0.867	0.533	0.857	0.785	3.443	0.219	0.107	156	794	28	46	-0.206	13	15	16	30	-50
1	9	2	"RAD28"	"YDR030C"	4260	15170	100	374	455	387	60	62	22	97	88	0	293	321	241	62	67	46	85	76	0	1.359	1.525	1.462	1.522	1.818	1.572	0.902	80	489	545	654	0.443	314	231	395	259	0
1	10	2	"YDL216C"	"YDL216C"	4470	15170	120	717	880	573	60	64	26	100	97	0	897	981	571	63	76	83	96	90	0	0.788	0.893	0.896	0.854	1.367	0.901	0.884	120	621	1491	1738	-0.344	657	834	820	918	0
1	11	2	"COS7"	"YDL248W"	4670	15170	130	427	440	235	60	71	67	92	80	0	566	552	286	63	80	104	92	77	0	0.730	0.777	0.765	0.740	1.513	0.789	0.914	120	618	870	869	-0.455	367	503	380	489	0
1	12	2	"YDR032C"	"YDR032C"	4860	15170	130	703	727	467	58	65	41	97	94	0	419	422	211	63	69	39	95	90	0	1.812	1.864	1.793	1.765	1.591	2.097	0.795	120	580	1001	1028	0.857	645	356	669	359	0
1	13	2	"YDL218W"	"YDL218W"	5070	15200	150	1167	1304	868	59	64	38	100	100	0	1316	1485	907	61	69	86	100	99	0	0.883	0.874	0.843	0.820	1.325	0.894	0.946	156	765	2363	2669	-0.180	1108	1255	1245	1424	0
1	14	2	"YRB1"	"YDR002W"	5260	15180	120	1099	954	442	59	67	38	100	100	0	980	848	384	61	75	104	99	92	0	1.132	1.137	1.134	1.112	1.333	1.126	0.888	120	531	1959	1682	0.178	1040	919	895	787	0
1	15	2	"LYS14"	"YDR034C"	5450	15170	130	1203	1225	685	64	115	157	92	85	0	1584	1565	828	66	109	125	95	94	0	0.750	0.775	0.765	0.711	1.555	0.789	0.949	120	648	2657	2660	-0.414	1139	1518	1161	1499	0
1	16	2	"MRP1"	"YDR347W"	5670	15180	130	1716	1518	868	64	88	105	97	92	0	1495	1340	695	67	93	108	100	91	0	1.157	1.142	1.110	1.087	1.457	1.175	0.928	120	594	3080	2727	0.210	1652	1428	1454	1273	0
1	17	2	"RGA2"	"YDR379W"	5870	15190	150	1189	1711	1257	60	65	23	100	100	0	642	908	564	64	82	162	98	82	0	1.953	1.956	1.849	1.781	1.349	2.106	0.947	156	681	1707	2495	0.966	1129	578	1651	844	0
1	18	2	"YDR411C"	"YDR411C"	6060	15170	130	2159	2049	1117	59	62	20	100	100	0	1321	1399	681	61	64	20	100	100	0	1.667	1.487	1.427	1.397	1.322	1.544	0.965	120	633	3360	3328	0.737	2100	1260	1990	1338	0
1	19	2	"YPS7"	"YDR349C"	6260	15190	120	300	306	138	61	63	21	98	94	0	272	281	124	62	64	21	98	91	0	1.138	1.119	1.171	1.165	1.772	1.129	0.835	120	515	449	464	0.187	239	210	245	219	0
1	20	2	"YRA1"	"YDR381W"	6450	15190	140	565	565	309	61	69	35	99	96	0	610	648	340	66	72	32	99	99	0	0.926	0.866	0.845	0.837	1.438	0.876	0.928	156	636	1048	1086	-0.110	504	544	504	582	0
1	21	2	"YDR413C"	"YDR413C"	6680	15190	150	2083	1855	1122	60	64	24	100	100	0	1074	1086	576	62	66	36	100	100	0	1.999	1.753	1.708	1.631	1.467	1.842	0.946	156	880	3035	2819	0.999	2023	1012	1795	1024	0
1	1	3	"SBE2"	"YDR351W"	2670	15400	160	2153	2711	2090	58	62	30	100	100	0	961	1306	916	63	69	37	99	97	0	2.333	2.134	2.033	1.958	1.395	2.234	0.962	208	764	2993	3896	1.222	2095	898	2653	1243	0
1	2	3	"YDR383C"	"YDR383C"	2870	15400	160	1157	1619	1200	60	71	50	100	100	0	1496	1952	1343	65	85	104	100	100	0	0.767	0.826	0.795	0.754	1.293	0.854	0.965	208	432	2528	3446	-0.383	1097	1431	1559	1887	0
1	3	3	"YDR415C"	"YDR415C"	3070	15390	150	2291	2253	1453	64	128	167	96	91	0	1289	1283	750	68	124	173	95	83	0	1.824	1.802	1.759	1.665	1.353	1.890	0.954	156	550	3448	3404	0.867	2227	1221	2189	1215	-50
1	4	3	"TRR1"	"YDR353W"	3270	15390	150	2080	1781	1076	63	116	151	92	84	0	1086	948	556	67	112	156	88	78	0	1.979	1.950	1.894	1.909	1.577	1.938	0.911	156	695	3036	2599	0.985	2017	1019	1718	881	-50
1	5	3	"EFT2"	"YDR385W"	3480	15400	140	3331	3111	1616	60	64	25	100	100	0	1494	1478	704	63	67	26	100	100	0	2.286	2.156	2.080	2.076	1.332	2.221	0.963	156	607	4702	4466	1.193	3271	1431	3051	1415	0
1	6	3	"YDR417C"	"YDR417C"	3660	15400	140	828	807	452	58	63	49	99	98	0	795	827	402	61	77	331	83	54	0	1.049	0.978	0.944	0.899	1.382	0.733	0.633	156	642	1504	1515	0.069	770	734	749	766	0
1	7	3	"YER097W"	"YER097W"	3870	15390	120	721	643	293	57	64	52	98	93	0	436	401	165	58	77	351	52	0	0	1.757	1.708	1.664	1.678	1.380	1.760	0.918	120	570	1042	929	0.813	664	378	586	343	0
1	8	3	"YER128W"	"YER128W"	4060	15400	150	1501	1377	888	58	62	20	100	100	0	1058	1019	541	60	65	72	100	98	0	1.446	1.375	1.330	1.288	1.344	1.489	0.887	156	686	2441	2278	0.532	1443	998	1319	959	0
1	9	3	"YER160C"	"YER160C"	4290	15390	120	2504	2777	2054	59	64	25	100	100	0	1751	1852	1259	62	80	157	100	93	0	1.448	1.518	1.472	1.405	1.480	1.575	0.899	120	627	4134	4508	0.534	2445	1689	2718	1790	0
1	10	3	"PRS2"	"YER099C"	4500	15390	130	1840	1765	1319	59	63	32	100	100	0	1322	1422	1313	63	77	141	99	91	0	1.415	1.255	1.251	1.207	1.355	1.142	0.874	120	606	3040	3065	0.500	1781	1259	1706	1359	0
1	11	3	"YER130C"	"YER130C"	4680	15390	140	831	919	563	57	60	25	100	100	0	1594	1905	1193	61	62	18	100	100	0	0.505	0.467	0.450	0.451	1.315	0.460	0.961	156	654	2307	2706	-0.986	774	1533	862	1844	0
1	12	3	"RAD4"	"YER162C"	4880	15390	150	2061	2491	1664	58	137	935	76	53	0	1088	1369	850	63	120	617	72	44	0	1.954	1.863	1.778	1.762	1.412	1.917	0.945	156	716	3028	3739	0.967	2003	1025	2433	1306	0
1	13	3	"AST2"	"YER101C"	5100	15400	150	2044	1793	881	61	149	975	71	50	0	1611	1500	682	68	139	651	79	58	0	1.285	1.209	1.180	1.149	1.338	1.229	0.936	156	651	3526	3164	0.362	1983	1543	1732	1432	0
1	14	3	"PMD1"	"YER132C"	5290	15390	130	1608	1641	913	62	99	133	100	96	0	1354	1377	687	65	107	172	99	93	0	1.199	1.204	1.146	1.154	1.324	1.303	0.910	120	593	2835	2891	0.262	1546	1289	1579	1312	0
1	15	3	"CHD1"	"YER164W"	5500	15380	150	1647	1969	1735	63	110	151	96	91	0	1004	1095	623	67	109	130	94	87	0	1.691	1.854	1.604	1.719	1.523	2.505	0.695	156	697	2521	2934	0.757	1584	937	1906	1028	0
1	16	3	"SSA4"	"YER103W"	5690	15400	140	1872	2004	1183	61	74	78	100	100	0	1233	1378	745	61	79	96	100	100	0	1.545	1.475	1.374	1.397	1.314	1.526	0.944	156	560	2983	3260	0.628	1811	1172	1943	1317	0
1	17	3	"YER134C"	"YER134C"	5870	15390	130	1061	1048	546	59	62	20	100	100	0	693	642	297	61	64	20	100	100	0	1.585	1.702	1.738	1.615	1.399	1.774	0.942	120	598	1634	1570	0.665	1002	632	989	581	0
1	18	3	"YER166W"	"YER166W"	6100	15390	110	251	250	101	60	63	20	98	93	0	237	242	91	63	65	18	96	96	0	1.098	1.061	1.083	1.076	1.665	1.068	0.823	80	540	365	369	0.134	191	174	190	179	0
1	19	3	"AMS1"	"YGL156W"	6290	15400	140	1201	1275	725	60	64	22	100	100	0	804	863	455	62	65	19	100	99	0	1.538	1.517	1.462	1.455	1.327	1.556	0.950	156	579	1883	2016	0.621	1141	742	1215	801	0
1	20	3	"YGL188C"	"YGL188C"	6480	15390	120	184	203	88	60	64	27	94	83	0	185	187	67	62	65	20	91	86	0	1.008	1.144	1.037	1.099	1.670	1.259	0.719	120	477	247	268	0.012	124	123	143	125	0
1	21	3	"YGL220W"	"YGL220W"	6680	15390	140	583	719	542	60	64	24	100	98	0	348	475	317	62	66	36	98	92	0	1.829	1.596	1.528	1.468	1.482	1.662	0.932	156	760	809	1072	0.871	523	286	659	413	0
1	1	4	"RCK1"	"YGL158W"	2700	15590	170	1330	1594	1048	62	108	369	89	71	0	796	912	503	68	102	170	99	87	0	1.742	1.815	1.706	1.664	1.338	1.966	0.943	208	797	1996	2376	0.801	1268	728	1532	844	0
1	2	4	"CDC55"	"YGL190C"	2890	15600	120	1488	1414	818	64	94	90	100	96	0	1484	1462	804	70	105	97	100	100	0	1.007	0.970	0.928	0.917	1.367	0.990	0.945	120	399	2838	2742	0.010	1424	1414	1350	1392	0
1	3	4	"YGL222C"	"YGL222C"	3060	15590	140	1577	1477	777	60	96	123	99	94	0	870	887	458	64	98	144	97	83	0	1.882	1.722	1.707	1.705	1.290	1.731	0.937	156	630	2323	2240	0.912	1517	806	1417	823	0
1	4	4	"YGL160W"	"YGL160W"	3300	15600	150	1665	1866	1227	61	90	109	98	94	0	1090	1314	819	65	91	134	99	92	0	1.565	1.445	1.395	1.347	1.385	1.472	0.935	156	663	2629	3054	0.646	1604	1025	1805	1249	0
1	5	4	"IME4"	"YGL192W"	3480	15610	150	1821	1903	1115	61	69	93	100	99	0	1486	1591	912	65	68	38	100	100	0	1.239	1.207	1.171	1.168	1.365	1.205	0.947	156	554	3181	3368	0.309	1760	1421	1842	1526	0
1	6	4	"YGL224C"	"YGL224C"	3690	15600	140	1219	1324	780	59	66	53	100	99	0	2298	2379	1221	63	82	354	99	92	0	0.519	0.546	0.526	0.500	1.384	0.542	0.908	156	561	3395	3581	-0.946	1160	2235	1265	2316	0
1	7	4	"SUT1"	"YGL162W"	3900	15600	140	613	753	533	60	66	57	96	87	0	416	541	372	62	84	389	48	24	0	1.562	1.447	1.471	1.359	1.492	1.474	0.872	156	463	907	1172	0.644	553	354	693	479	0
1	8	4	"HOS2"	"YGL194C"	4080	15610	160	1055	1207	739	60	64	22	100	100	0	1301	1536	884	63	66	36	100	100	0	0.804	0.779	0.757	0.734	1.405	0.796	0.956	208	526	2233	2620	-0.315	995	1238	1147	1473	0
1	9	4	"YGL226W"	"YGL226W"	4290	15590	140	797	882	583	65	212	2371	1	0	0	669	802	552	67	206	2340	1	0	0	1.216	1.112	1.106	1.091	1.443	0.514	0.953	156	646	1334	1552	0.282	732	602	817	735	0
1	10	4	"YGR277C"	"YGR277C"	4510	15600	140	1843	1965	1174	66	235	2539	37	0	0	661	723	404	68	220	2504	0	0	0	2.997	2.899	2.885	2.761	1.330	1.079	0.438	156	563	2370	2554	1.583	1777	593	1899	655	0
1	11	4	"YHL013C"	"YHL013C"	4700	15600	120	2279	1973	977	63	68	41	100	100	0	2513	2173	1028	64	69	29	100	100	0	0.905	0.906	0.878	0.865	1.296	0.921	0.967	120	486	4665	4019	-0.144	2216	2449	1910	2109	0
1	12	4	"YHL045W"	"YHL045W"	4890	15590	130	4872	4575	3038	65	170	1033	80	73	0	2705	2599	1638	69	145	679	82	67	0	1.824	1.783	1.739	1.693	1.316	1.784	0.975	120	594	7443	7040	0.867	4807	2636	4510	2530	0
1	13	4	"SCW4"	"YGR279C"	5100	15590	130	1790	1715	996	67	160	1026	66	42	0	860	854	486	71	143	683	54	14	0	2.184	2.105	2.054	2.075	1.329	2.050	0.926	120	577	2512	2431	1.127	1723	789	1648	783	0
1	14	4	"RPS20"	"YHL015W"	5290	15590	130	1014	953	525	62	74	68	100	90	0	1498	1507	814	65	84	138	100	95	0	0.664	0.618	0.603	0.585	1.321	0.632	0.937	120	638	2385	2333	-0.590	952	1433	891	1442	0
1	15	4	"YHL047C"	"YHL047C"	5520	15590	140	2180	2428	1462	59	62	22	100	100	0	2685	3040	1744	62	65	25	100	100	0	0.809	0.796	0.783	0.742	1.376	0.807	0.968	156	642	4744	5347	-0.306	2121	2623	2369	2978	0
1	16	4	"YOR1"	"YGR281W"	5680	15600	150	1702	1666	929	61	64	19	100	100	0	1627	1721	886	63	65	20	100	100	0	1.049	0.968	0.949	0.928	1.306	0.992	0.959	156	585	3205	3263	0.069	1641	1564	1605	1658	0
1	17	4	"YHL017W"	"YHL017W"	5890	15600	140	1823	1836	950	63	66	21	100	100	0	2555	2620	1241	63	67	21	100	100	0	0.706	0.693	0.674	0.661	1.278	0.709	0.965	156	688	4252	4330	-0.502	1760	2492	1773	2557	0
1	18	4	"YHL049C"	"YHL049C"	6120	15600	140	9889	10567	5773	62	66	21	100	100	0	5189	5444	2693	64	68	24	100	100	0	1.917	1.953	1.924	1.840	1.307	2.040	0.965	156	556	14952	15885	0.939	9827	5125	10505	5380	0
1	19	4	"YGR283C"	"YGR283C"	6280	15600	160	916	1127	755	62	66	21	99	99	0	1265	1430	856	64	69	25	100	100	0	0.711	0.780	0.758	0.716	1.419	0.818	0.958	208	569	2055	2431	-0.492	854	1201	1065	1366	0
1	20	4	"APM2"	"YHL019C"	6500	15600	160	1544	2018	1295	61	63	19	100	100	0	1205	1390	775	63	66	19	99	99	0	1.299	1.475	1.403	1.391	1.509	1.564	0.951	208	640	2625	3284	0.377	1483	1142	1957	1327	0
1	21	4	"YHR001W"	"YHR001W"	6690	15610	150	866	1021	690	61	62	17	100	100	0	2665	3088	1981	63	65	20	100	100	0	0.309	0.317	0.311	0.288	1.392	0.320	0.957	156	765	3407	3985	-1.693	805	2602	960	3025	0
1	1	5	"YIL087C"	"YIL087C"	2690	15790	150	1216	1359	837	64	121	390	80	63	0	1014	1027	591	70	115	193	96	74	0	1.220	1.353	1.328	1.292	1.472	1.552	0.844	156	732	2096	2252	0.287	1152	944	1295	957	0
1	2	5	"RPI1"	"YIL119C"	2870	15810	150	1047	1098	606	66	109	124	99	88	0	1231	1360	751	70	117	133	100	96	0	0.845	0.800	0.780	0.781	1.371	0.792	0.921	156	553	2142	2322	-0.243	981	1161	1032	1290	0
1	3	5	"YIL151C"	"YIL151C"	3070	15800	120	287	339	220	59	63	30	96	90	0	369	427	235	60	63	19	100	98	0	0.738	0.763	0.701	0.697	1.686	0.814	0.815	120	526	537	647	-0.439	228	309	280	367	0
1	4	5	"YIL089W"	"YIL089W"	3280	15800	140	1031	915	465	59	69	98	98	89	0	1747	1576	770	61	67	39	100	100	0	0.577	0.565	0.539	0.533	1.459	0.565	0.914	156	704	2658	2371	-0.795	972	1686	856	1515	0
1	5	5	"YIL121W"	"YIL121W"	3520	15790	140	1074	1220	742	60	68	90	100	96	0	1101	1282	732	65	68	39	100	100	0	0.979	0.953	0.936	0.906	1.429	0.978	0.901	156	601	2050	2377	-0.031	1014	1036	1160	1217	0
1	6	5	"RRD1"	"YIL153W"	3710	15790	140	814	872	478	61	65	30	100	100	0	833	975	513	63	66	27	100	100	0	0.978	0.889	0.864	0.848	1.399	0.898	0.915	156	557	1523	1723	-0.032	753	770	811	912	0
1	7	5	"YIL091C"	"YIL091C"	3920	15780	150	1176	1463	1024	59	62	22	100	100	0	1417	1865	1211	61	64	26	100	100	0	0.824	0.778	0.744	0.715	1.459	0.794	0.917	156	460	2473	3208	-0.280	1117	1356	1404	1804	0
1	8	5	"SIM1"	"YIL123W"	4080	15800	160	1411	1862	1328	64	84	202	99	88	0	1014	1308	872	65	98	383	83	56	0	1.419	1.447	1.376	1.363	1.359	1.427	0.833	208	549	2296	3041	0.505	1347	949	1798	1243	0
1	9	5	"GUT2"	"YIL155C"	4290	15800	150	989	1046	627	73	247	2454	0	0	0	1302	1529	890	77	242	2439	18	0	0	0.748	0.670	0.636	0.632	1.494	0.629	0.835	156	606	2141	2425	-0.419	916	1225	973	1452	0
1	10	5	"YIL093C"	"YIL093C"	4510	15780	160	482	847	2414	82	250	2335	2	0	0	392	668	1952	84	241	2315	1	0	0	1.299	1.310	1.319	1.292	1.903	1.081	0.562	208	671	708	1349	0.377	400	308	765	584	-100
1	11	5	"KGD1"	"YIL125W"	4680	15790	130	1562	1562	752	87	269	1905	29	0	0	842	872	408	88	235	1138	18	0	0	1.956	1.881	1.807	1.873	1.342	1.603	0.455	120	489	2229	2259	0.968	1475	754	1475	784	-100
1	12	5	"YIL157C"	"YIL157C"	4880	15800	150	1058	1254	1254	79	324	2138	8	0	0	768	1067	1184	79	309	2167	1	1	0	1.421	1.189	1.208	1.187	1.645	0.982	0.698	156	691	1668	2163	0.507	979	689	1175	988	-100
1	13	5	"YJR026W"	"YJR026W"	5110	15790	130	5345	5750	4406	72	177	1359	87	69	0	2560	2852	1950	72	200	2005	60	20	0	2.119	2.042	1.895	1.930	1.445	2.193	0.915	120	613	7761	8458	1.084	5273	2488	5678	2780	0
1	14	5	"APS2"	"YJR058C"	5290	15800	120	1003	975	477	65	78	73	100	94	0	678	663	345	66	80	126	93	82	0	1.533	1.524	1.489	1.505	1.557	1.541	0.819	120	578	1550	1507	0.616	938	612	910	597	0
1	15	5	"JSN1"	"YJR091C"	5520	15800	110	299	327	192	65	81	96	78	65	0	230	241	120	64	74	63	82	67	0	1.410	1.480	1.514	1.418	1.841	1.861	0.651	80	516	400	439	0.495	234	166	262	177	0
1	16	5	"YJR028W"	"YJR028W"	5710	15800	120	3402	5062	5173	63	66	21	100	100	0	1981	2613	2202	62	65	20	100	100	0	1.740	1.960	1.685	1.721	1.453	2.226	0.922	120	537	5258	7550	0.799	3339	1919	4999	2551	0
1	17	5	"CBF1"	"YJR060W"	5910	15790	120	243	262	132	61	64	21	95	92	0	250	245	116	59	62	18	94	89	0	0.953	1.081	1.068	1.033	1.662	1.103	0.832	120	527	373	387	-0.070	182	191	201	186	0
1	18	5	"FIP1"	"YJR093C"	6110	15790	120	188	240	161	62	66	22	90	77	0	261	324	241	60	66	33	90	80	0	0.627	0.674	0.652	0.639	1.920	0.648	0.835	120	462	327	442	-0.674	126	201	178	264	0
1	19	5	"YJR030C"	"YJR030C"	6280	15790	120	778	932	733	60	62	18	100	100	0	710	857	660	57	62	29	100	98	0	1.100	1.090	1.058	1.065	1.423	1.107	0.936	120	459	1371	1672	0.137	718	653	872	800	0
1	20	5	"NTA1"	"YJR062C"	6490	15790	130	448	483	250	61	65	44	98	94	0	596	645	307	60	65	41	100	98	0	0.722	0.721	0.709	0.688	1.441	0.744	0.927	120	593	923	1007	-0.470	387	536	422	585	0
1	21	5	"RPL43B"	"YJR094W-A"	6710	15790	120	1000	1040	653	61	64	22	100	99	0	840	845	461	62	65	21	100	100	0	1.207	1.250	1.179	1.112	1.525	1.324	0.924	120	616	1717	1762	0.271	939	778	979	783	0
1	1	6	"CPR7"	"YJR032W"	2680	16000	140	917	928	523	60	74	80	96	90	0	914	926	503	64	81	91	98	92	0	1.008	1.007	0.995	0.962	1.504	1.021	0.924	156	720	1707	1730	0.012	857	850	868	862	0
1	2	6	"CCT5"	"YJR064W"	2890	16000	140	1319	1454	986	61	79	90	100	96	0	1022	1308	853	65	84	101	98	96	0	1.315	1.121	1.085	1.071	1.466	1.144	0.925	156	565	2215	2636	0.395	1258	957	1393	1243	0
1	3	6	"YJR096W"	"YJR096W"	3070	15990	120	837	840	468	60	63	21	100	100	0	707	721	346	62	66	23	100	100	0	1.205	1.184	1.143	1.118	1.384	1.254	0.926	120	524	1422	1439	0.269	777	645	780	659	0
1	4	6	"YKR021W"	"YKR021W"	3290	16000	130	824	897	463	61	68	62	100	95	0	865	889	439	65	70	26	100	100	0	0.954	1.015	1.038	0.998	1.310	1.029	0.920	120	593	1563	1660	-0.068	763	800	836	824	0
1	5	6	"YSR3"	"YKR053C"	3480	16000	120	555	584	376	60	62	23	100	99	0	716	803	510	64	67	22	100	100	0	0.759	0.709	0.688	0.687	1.448	0.709	0.931	120	543	1147	1263	-0.397	495	652	524	739	0
1	6	6	"MRPL20"	"YKR085C"	3690	16000	120	309	346	205	59	82	428	15	2	0	252	270	138	63	79	290	22	1	0	1.323	1.386	1.375	1.399	1.671	1.476	0.982	120	541	439	494	0.404	250	189	287	207	0
1	7	6	"YKR023W"	"YKR023W"	3880	15990	140	1801	1696	1006	59	78	384	86	69	0	2880	2674	1462	62	76	261	100	97	0	0.618	0.627	0.616	0.584	1.304	0.688	0.911	156	672	4560	4249	-0.694	1742	2818	1637	2612	0
1	8	6	"RHO4"	"YKR055W"	4090	16000	90	179	187	92	62	66	26	84	69	0	196	193	92	63	70	31	80	67	0	0.880	0.962	0.942	0.947	1.914	0.902	0.742	52	355	250	255	-0.185	117	133	125	130	0
1	9	6	"YKR087C"	"YKR087C"	4280	15990	140	887	897	541	65	86	192	85	70	0	1740	1865	1139	68	99	355	92	76	0	0.492	0.463	0.454	0.440	1.437	0.455	0.876	156	654	2494	2629	-1.024	822	1672	832	1797	0
1	10	6	"RPC37"	"YKR025W"	4500	15990	130	1398	1323	824	78	283	2616	5	0	0	860	843	467	81	205	1504	5	0	0	1.694	1.634	1.559	1.533	1.692	1.845	0.649	120	648	2099	2007	0.761	1320	779	1245	762	0
1	11	6	"RPS21A"	"YKR057W"	4720	16000	120	906	1384	3027	119	618	3845	3	1	0	467	1232	4360	112	505	2689	5	4	0	2.217	1.129	2.344	2.221	2.089	1.241	0.681	120	517	1142	2385	1.149	787	355	1265	1120	-100
1	12	6	"YKR089C"	"YKR089C"	4890	15980	150	282	607	2299	158	530	2687	1	1	0	294	526	1996	141	526	2776	1	0	0	0.810	1.166	1.086	1.047	2.278	1.000	0.747	156	668	277	834	-0.303	124	153	449	385	-100
1	13	6	"YKR027W"	"YKR027W"	5120	15990	120	2906	2744	1670	86	377	2931	45	2	0	1358	1584	2307	86	322	2023	9	2	0	2.217	1.774	1.970	1.899	1.503	1.067	0.436	120	566	4092	4156	1.149	2820	1272	2658	1498	-100
1	14	6	"TIF1"	"YKR059W"	5320	15990	120	883	865	450	71	142	476	75	33	0	595	592	307	72	109	261	80	50	0	1.553	1.527	1.552	1.516	1.277	1.449	0.846	120	522	1335	1314	0.635	812	523	794	520	0
1	15	6	"SRL3"	"YKR091W"	5500	15990	120	1035	943	489	69	100	153	88	82	0	562	568	287	69	87	93	93	80	0	1.959	1.752	1.754	1.759	1.508	1.399	0.977	120	498	1459	1373	0.970	966	493	874	499	0
1	16	6	"YLR232W"	"YLR232W"	5700	15990	130	502	471	183	64	80	80	98	89	0	337	318	107	62	73	58	99	85	0	1.593	1.590	1.591	1.565	1.322	1.635	0.857	120	613	713	663	0.671	438	275	407	256	0
1	17	6	"RPS28B"	"YLR264W"	5920	15990	130	654	601	339	59	62	21	100	96	0	486	466	253	57	60	16	99	96	0	1.387	1.325	1.323	1.333	1.485	1.327	0.909	120	656	1024	951	0.472	595	429	542	409	0
1	18	6	"ATP14"	"YLR295C"	6120	15990	130	616	551	281	60	62	26	96	90	0	289	282	133	57	60	25	90	86	0	2.397	2.182	2.207	2.148	1.447	2.255	0.891	120	566	788	716	1.261	556	232	491	225	0
1	19	6	"TOP3"	"YLR234W"	6320	16000	140	1653	1598	856	59	64	46	100	100	0	686	648	324	58	66	71	98	93	0	2.538	2.608	2.568	2.601	1.361	2.686	0.900	156	635	2222	2129	1.344	1594	628	1539	590	0
1	20	6	"YLR266C"	"YLR266C"	6530	15990	130	622	622	342	61	66	46	97	93	0	555	581	315	61	66	42	98	97	0	1.136	1.079	1.082	1.027	1.507	1.091	0.916	120	590	1055	1081	0.183	561	494	561	520	0
1	21	6	"YLR297W"	"YLR297W"	6710	16000	130	1079	994	578	59	64	30	100	99	0	413	404	207	61	65	28	98	92	0	2.898	2.726	2.602	2.556	1.489	2.783	0.766	120	645	1372	1278	1.535	1020	352	935	343	0
1	1	7	"YLR236C"	"YLR236C"	2680	16190	130	415	382	159	60	65	21	99	97	0	277	272	103	63	68	23	96	95	0	1.659	1.541	1.495	1.536	1.484	1.608	0.801	120	612	569	531	0.730	355	214	322	209	0
1	2	7	"SEC22"	"YLR268W"	2870	16200	140	1396	1305	739	58	62	19	100	100	0	932	923	477	63	67	20	100	100	0	1.540	1.450	1.410	1.384	1.295	1.508	0.940	156	580	2207	2107	0.623	1338	869	1247	860	0
1	3	7	"ECM38"	"YLR299W"	3100	16200	140	3081	2855	1339	62	66	21	100	100	0	1445	1400	600	66	69	22	100	100	0	2.189	2.094	2.099	2.028	1.238	2.145	0.961	156	712	4398	4127	1.130	3019	1379	2793	1334	0
1	4	7	"YLR238W"	"YLR238W"	3320	16200	150	2568	2628	1500	66	70	25	100	100	0	1481	1735	909	74	80	35	100	100	0	1.778	1.542	1.492	1.454	1.326	1.587	0.953	156	654	3909	4223	0.830	2502	1407	2562	1661	0
1	5	7	"YLR270W"	"YLR270W"	3510	16190	120	1828	1641	797	63	66	23	100	100	0	1505	1350	621	68	73	29	100	100	0	1.228	1.231	1.202	1.194	1.313	1.264	0.941	120	497	3202	2860	0.297	1765	1437	1578	1282	0
1	6	7	"YLR301W"	"YLR301W"	3710	16200	130	824	747	327	59	63	20	99	99	0	854	767	313	65	69	23	100	100	0	0.970	0.980	0.945	0.942	1.443	0.979	0.933	120	579	1554	1390	-0.045	765	789	688	702	0
1	7	7	"MPT1"	"YMR005W"	3910	16200	120	723	779	541	58	62	19	100	99	0	3323	3519	2376	67	74	42	100	100	0	0.204	0.209	0.202	0.194	1.330	0.213	0.946	120	560	3921	4173	-2.292	665	3256	721	3452	0
1	8	7	"MIH1"	"YMR036C"	4120	16180	110	220	230	131	60	63	20	86	81	0	275	286	160	64	72	54	78	70	0	0.758	0.766	0.757	0.782	1.940	0.725	0.808	80	500	371	392	-0.399	160	211	170	222	0
1	9	7	"YMR067C"	"YMR067C"	4290	16190	130	264	261	146	63	68	33	85	74	0	376	384	238	66	73	46	84	75	0	0.648	0.623	0.649	0.679	1.792	0.587	0.790	120	577	511	516	-0.625	201	310	198	318	0
1	10	7	"YMR007W"	"YMR007W"	4490	16200	120	394	415	314	73	126	456	26	1	0	403	405	177	75	100	135	84	63	0	0.979	1.036	0.988	0.967	1.987	1.052	0.713	120	596	649	672	-0.031	321	328	342	330	0
1	11	7	"LYS7"	"YMR038C"	4720	16190	120	1123	1593	5123	121	514	3237	1	1	0	471	985	4274	114	432	2397	1	1	0	2.807	1.690	2.602	2.745	1.694	1.193	0.926	120	576	1359	2343	1.489	1002	357	1472	871	-100
1	12	7	"YMR069W"	"YMR069W"	4910	16150	80	368	563	946	294	618	2361	1	1	0	258	363	384	224	592	2491	0	0	0	2.176	1.935	1.445	1.605	2.752	1.246	0.779	52	303	108	408	1.122	74	34	269	139	-100
1	13	7	"YMR009W"	"YMR009W"	5110	16180	130	992	4167	11620	87	481	3387	15	10	2	536	3246	10949	89	423	2700	13	8	2	2.025	1.292	2.153	2.016	1.917	1.091	0.897	120	605	1352	7237	1.018	905	447	4080	3157	-100
1	14	7	"YMR040W"	"YMR040W"	5280	16190	130	422	441	224	67	390	3410	0	0	0	290	286	118	67	327	2660	0	0	0	1.592	1.708	1.674	1.667	1.558	1.338	0.733	120	587	578	593	0.671	355	223	374	219	0
1	15	7	"YMR071C"	"YMR071C"	5520	16190	170	464	912	1626	65	111	386	50	34	0	400	667	977	66	94	204	64	46	0	1.195	1.409	1.226	1.213	1.799	1.036	0.973	208	748	733	1448	0.257	399	334	847	601	-100
1	16	7	"HXT2"	"YMR011W"	5720	16200	140	2161	2440	1654	64	76	71	100	100	0	2170	2494	1495	62	74	54	100	100	0	0.995	0.977	0.945	0.906	1.326	1.032	0.941	156	550	4205	4808	-0.008	2097	2108	2376	2432	0
1	17	7	"ARG80"	"YMR042W"	5900	16200	130	1330	1139	568	62	68	41	100	98	0	548	507	253	59	64	27	98	95	0	2.593	2.404	2.474	2.379	1.408	2.411	0.913	120	500	1757	1525	1.375	1268	489	1077	448	0
1	18	7	"YMR073C"	"YMR073C"	6100	16190	140	1017	980	686	62	70	46	99	97	0	685	705	431	60	66	33	99	98	0	1.528	1.423	1.351	1.367	1.482	0.857	0.583	156	630	1580	1563	0.612	955	625	918	645	0
1	19	7	"YNL047C"	"YNL047C"	6300	16190	150	1044	1345	956	61	72	49	99	96	0	1143	1310	850	63	75	71	100	99	0	0.910	1.030	0.983	0.927	1.427	1.084	0.943	156	604	2063	2531	-0.136	983	1080	1284	1247	0
1	20	7	"YNL080C"	"YNL080C"	6490	16200	140	1426	1456	830	63	72	41	99	99	0	1456	1536	756	63	75	68	100	100	0	0.978	0.946	0.933	0.866	1.423	0.994	0.944	156	600	2756	2866	-0.031	1363	1393	1393	1473	0
1	21	7	"DBP2"	"YNL112W"	6730	16190	150	1113	1187	625	63	80	86	100	98	0	908	962	460	63	79	77	100	98	0	1.243	1.250	1.209	1.199	1.411	1.298	0.903	156	832	1895	2023	0.313	1050	845	1124	899	0
1	1	8	"SFB2"	"YNL049C"	2700	16400	140	347	390	244	64	70	87	85	65	0	420	469	283	66	70	24	98	96	0	0.799	0.809	0.801	0.758	1.567	0.827	0.907	156	605	637	729	-0.323	283	354	326	403	0
1	2	8	"PMS1"	"YNL082W"	2880	16400	160	1006	1127	744	60	68	91	95	91	0	1734	1962	1209	63	67	25	100	100	0	0.566	0.562	0.540	0.511	1.570	0.574	0.940	208	589	2617	2966	-0.821	946	1671	1067	1899	0
1	3	8	"YNL114C"	"YNL114C"	3100	16390	130	867	969	663	64	69	31	100	96	0	544	557	341	66	76	110	90	65	0	1.680	1.843	1.803	1.678	1.485	1.878	0.778	120	642	1281	1396	0.748	803	478	905	491	0
1	4	8	"YNL051W"	"YNL051W"	3340	16380	130	1819	1572	709	65	70	26	100	100	0	2530	2213	969	69	80	104	100	100	0	0.713	0.703	0.695	0.665	1.313	0.703	0.966	120	592	4215	3651	-0.489	1754	2461	1507	2144	0
1	5	8	"END3"	"YNL084C"	3530	16390	140	618	774	523	63	67	25	99	98	0	988	1240	822	68	80	146	98	90	0	0.603	0.607	0.583	0.553	1.504	0.614	0.954	156	620	1475	1883	-0.729	555	920	711	1172	0
1	6	8	"YNL116W"	"YNL116W"	3730	16400	140	2007	2094	1173	61	65	21	100	100	0	2501	2613	1321	67	72	27	100	100	0	0.800	0.799	0.794	0.751	1.288	0.824	0.966	156	540	4380	4579	-0.323	1946	2434	2033	2546	0
1	7	8	"MSG5"	"YNL053W"	3900	16390	140	1523	1636	910	61	65	30	100	100	0	975	1046	545	67	73	30	100	100	0	1.610	1.609	1.604	1.575	1.372	1.651	0.952	156	566	2370	2554	0.687	1462	908	1575	979	0
1	8	8	"YNL086W"	"YNL086W"	4110	16390	120	1371	1224	744	62	65	32	100	100	0	878	793	428	64	68	41	100	99	0	1.608	1.594	1.550	1.471	1.379	1.655	0.946	120	589	2123	1891	0.685	1309	814	1162	729	0
1	9	8	"DCP2"	"YNL118C"	4320	16400	140	1164	1312	912	68	159	1715	34	0	0	736	823	536	68	164	1658	5	0	0	1.641	1.648	1.590	1.563	1.470	1.693	0.950	156	637	1764	1999	0.714	1096	668	1244	755	0
1	10	8	"CMK2"	"YOL016C"	4510	16390	130	350	375	179	68	186	1888	0	0	0	472	485	237	71	193	1825	0	0	0	0.703	0.742	0.743	0.739	1.439	1.088	0.926	120	526	683	721	-0.508	282	401	307	414	0
1	11	8	"YOL048C"	"YOL048C"	4710	16380	140	674	1113	4186	77	200	763	33	4	0	1066	1370	3331	81	165	582	67	39	0	0.606	0.804	0.584	0.546	1.658	1.235	0.958	156	684	1582	2325	-0.722	597	985	1036	1289	0
1	12	8	"YOL080C"	"YOL080C"	4910	16390	130	678	820	580	85	245	749	41	5	0	650	794	535	88	211	625	45	13	0	1.055	1.041	1.044	0.999	1.481	1.104	0.892	120	688	1155	1441	0.077	593	562	735	706	0
1	13	8	"TLG2"	"YOL018C"	5120	16390	120	1956	1901	1133	63	88	177	98	87	0	1804	1715	947	67	87	179	100	95	0	1.090	1.115	1.075	1.021	1.380	1.150	0.966	120	583	3630	3486	0.124	1893	1737	1838	1648	0
1	14	8	"YOL050C"	"YOL050C"	5320	16390	120	489	465	281	60	62	18	99	98	0	458	428	200	61	63	20	97	95	0	1.081	1.104	1.034	1.082	1.647	0.063	0.040	120	533	826	772	0.112	429	397	405	367	0
1	15	8	"YOL082W"	"YOL082W"	5510	16390	140	1055	1001	611	58	61	17	99	98	0	365	364	196	61	63	19	94	92	0	3.280	3.112	3.156	3.153	1.529	2.964	0.715	156	637	1301	1246	1.714	997	304	943	303	0
1	16	8	"TAT2"	"YOL020W"	5740	16390	140	1732	1699	1004	60	63	19	100	100	0	956	967	509	63	66	21	100	99	0	1.872	1.813	1.787	1.706	1.344	1.895	0.949	156	546	2565	2543	0.905	1672	893	1639	904	0
1	17	8	"SPE2"	"YOL052C"	5910	16380	120	1168	1282	763	63	69	34	100	99	0	405	469	256	60	64	22	100	99	0	3.203	2.980	2.905	2.869	1.553	3.112	0.909	120	442	1450	1628	1.679	1105	345	1219	409	0
1	18	8	"YOL084W"	"YOL084W"	6100	16390	120	1421	1325	542	63	69	32	100	100	0	590	566	206	62	69	33	100	100	0	2.572	2.504	2.489	2.426	1.305	2.577	0.943	120	543	1886	1766	1.363	1358	528	1262	504	0
1	19	8	"YOL022C"	"YOL022C"	6310	16400	130	1354	1190	538	61	71	45	100	100	0	3519	3049	1349	63	73	43	100	100	0	0.374	0.378	0.376	0.365	1.238	0.378	0.969	120	592	4749	4115	-1.418	1293	3456	1129	2986	0
1	20	8	"YOL053W"	"YOL053W"	6510	16380	140	1960	1746	987	62	70	36	100	100	0	1422	1339	692	65	72	36	100	100	0	1.399	1.322	1.265	1.256	1.357	1.363	0.958	156	603	3255	2958	0.484	1898	1357	1684	1274	0
1	21	8	"ADH1"	"YOL086C"	6710	16380	140	1443	1471	810	63	91	256	96	79	0	531	585	305	64	87	205	83	54	0	2.955	2.702	2.682	2.697	1.375	2.735	0.951	156	757	1847	1929	1.563	1380	467	1408	521	0
1	1	9	"RPL33B"	"YOR234C"	2710	16580	160	191	453	471	62	84	205	43	34	0	385	1019	1129	65	79	80	88	70	0	0.403	0.410	0.390	0.361	1.879	0.438	0.725	208	762	449	1345	-1.311	129	320	391	954	0
1	2	9	"PNT1"	"YOR266W"	2900	16590	120	187	208	106	60	71	107	57	22	0	354	370	201	65	71	30	95	86	0	0.439	0.485	0.493	0.475	1.747	0.645	0.350	120	419	416	453	-1.186	127	289	148	305	0
1	3	9	"YOR298W"	"YOR298W"	3090	16600	120	194	220	120	61	68	36	90	76	0	202	226	125	64	81	153	43	10	0	0.964	0.981	0.993	1.000	1.842	0.759	0.509	120	542	271	321	-0.053	133	138	159	162	0
1	4	9	"DFR1"	"YOR236W"	3300	16590	120	871	927	525	61	65	26	100	99	0	639	661	359	63	77	166	90	76	0	1.406	1.448	1.437	1.406	1.493	1.333	0.671	120	656	1386	1464	0.492	810	576	866	598	0
1	5	9	"YOR268C"	"YOR268C"	3510	16580	110	283	306	201	61	62	20	88	83	0	185	205	117	61	70	160	40	10	0	1.790	1.701	1.655	1.667	1.840	0.526	0.155	80	496	346	389	0.840	222	124	245	144	0
1	6	9	"YOR300W"	"YOR300W"	3720	16590	120	237	262	131	61	64	29	92	84	0	200	210	95	64	70	68	75	49	0	1.294	1.377	1.300	1.300	1.842	1.303	0.658	120	522	312	347	0.372	176	136	201	146	0
1	7	9	"YOR238W"	"YOR238W"	3920	16580	130	682	812	523	60	66	36	96	95	0	442	516	312	63	73	84	89	80	0	1.641	1.660	1.632	1.634	1.425	1.684	0.889	120	520	1001	1205	0.715	622	379	752	453	0
1	8	9	"VPH1"	"YOR270C"	4100	16590	120	456	489	319	61	65	30	97	94	0	556	557	322	61	66	55	96	89	0	0.798	0.863	0.846	0.835	1.812	0.916	0.917	120	555	890	924	-0.326	395	495	428	496	0
1	9	9	"YOR302W"	"YOR302W"	4290	16590	120	170	187	126	64	70	31	80	65	0	152	155	101	63	68	28	74	60	0	1.191	1.337	1.346	1.374	2.344	0.701	0.619	120	481	195	215	0.252	106	89	123	92	0
1	10	9	"YOR240W"	"YOR240W"	4500	16590	140	1012	1016	597	62	158	1733	9	0	0	912	976	537	65	163	1675	7	0	0	1.122	1.047	1.018	1.003	1.389	1.038	0.967	156	624	1797	1865	0.166	950	847	954	911	0
1	11	9	"YTM1"	"YOR272W"	4710	16590	130	871	836	467	68	184	865	43	2	0	1054	991	565	70	164	616	65	30	0	0.816	0.834	0.814	0.814	1.427	0.954	0.853	120	661	1787	1689	-0.293	803	984	768	921	0
1	12	9	"YOR304C-A"	"YOR304C-A"	4940	16600	150	500	519	369	71	218	907	2	1	0	1024	1034	586	79	190	647	66	30	0	0.454	0.469	0.436	0.443	1.590	1.868	0.553	156	631	1374	1403	-1.139	429	945	448	955	0
1	13	9	"GRE1"	"YPL223C"	5120	16590	120	1565	1395	711	62	78	118	99	89	0	637	580	270	66	79	129	87	75	0	2.632	2.593	2.652	2.545	1.326	2.639	0.957	120	442	2074	1847	1.396	1503	571	1333	514	0
1	14	9	"BBP1"	"YPL255W"	5300	16590	120	2489	2194	987	61	64	20	100	100	0	1100	1030	453	63	69	61	100	99	0	2.341	2.206	2.120	2.139	1.408	2.234	0.935	120	496	3465	3100	1.227	2428	1037	2133	967	0
1	15	9	"YPR004C"	"YPR004C"	5500	16590	130	988	926	446	59	61	18	100	100	0	998	959	459	60	75	221	94	75	0	0.990	0.964	0.950	0.939	1.347	0.835	0.743	120	588	1867	1766	-0.014	929	938	867	899	0
1	16	9	"YPL225W"	"YPL225W"	5720	16580	130	768	749	398	59	61	16	100	100	0	1503	1528	817	61	73	209	98	88	0	0.492	0.470	0.467	0.441	1.387	0.475	0.954	120	624	2151	2157	-1.024	709	1442	690	1467	0
1	17	9	"YPL257W"	"YPL257W"	5920	16580	120	428	401	223	60	63	18	97	92	0	407	368	203	61	65	22	94	88	0	1.064	1.111	1.170	1.197	1.859	1.108	0.890	120	568	714	648	0.089	368	346	341	307	0
1	18	9	"ICL2"	"YPR006C"	6120	16590	120	2590	2288	1305	61	63	18	100	100	0	1798	1663	942	63	66	20	100	100	0	1.458	1.392	1.351	1.344	1.319	1.399	0.967	120	575	4264	3827	0.544	2529	1735	2227	1600	0
1	19	9	"ALG5"	"YPL227C"	6330	16590	120	1048	929	504	59	61	18	100	100	0	1809	1759	911	63	70	37	100	100	0	0.566	0.513	0.478	0.475	1.330	0.525	0.954	120	544	2735	2566	-0.820	989	1746	870	1696	0
1	20	9	"APM1"	"YPL259C"	6520	16590	130	1836	1641	760	60	62	20	100	100	0	3745	3246	1307	63	70	38	100	100	0	0.482	0.497	0.481	0.461	1.287	0.505	0.963	120	579	5458	4764	-1.052	1776	3682	1581	3183	0
1	21	9	"YPR008W"	"YPR008W"	6720	16610	140	1650	1634	1029	60	65	78	100	99	0	1788	1887	1107	61	75	198	99	96	0	0.921	0.862	0.831	0.804	1.294	0.874	0.944	156	820	3317	3400	-0.119	1590	1727	1574	1826	0
1	1	10	"YPL229W"	"YPL229W"	2670	16780	150	3071	3747	2696	59	81	185	100	100	0	1888	2255	1426	65	79	86	100	100	0	1.652	1.684	1.605	1.551	1.296	1.766	0.964	156	877	4835	5878	0.724	3012	1823	3688	2190	0
1	2	10	"YPL261C"	"YPL261C"	2900	16780	130	378	398	253	64	82	110	74	62	0	319	317	180	70	95	212	56	20	0	1.261	1.352	1.288	1.254	1.916	0.519	0.232	120	632	563	581	0.335	314	249	334	247	0
1	3	10	"RPA135"	"YPR010C"	3100	16780	130	2606	2266	1265	64	69	31	100	100	0	3341	3037	1667	69	79	107	100	100	0	0.777	0.742	0.737	0.710	1.348	0.748	0.964	120	621	5814	5170	-0.364	2542	3272	2202	2968	0
1	4	10	"SEC7"	"YDR170C"	3290	16790	80	247	285	173	64	68	26	88	82	0	243	287	170	64	68	24	96	82	0	1.022	0.991	0.998	0.910	1.804	1.012	0.865	52	328	362	444	0.032	183	179	221	223	0
1	5	10	"YRF1-1"	"YDR545W"	3500	16780	150	75	141	631	61	64	24	32	17	0	69	225	1651	62	65	29	26	10	0	2.000	0.491	1.167	1.139	3.359	0.381	0.985	156	796	21	243	1.000	14	7	80	163	-50
1	6	10	"SWI4"	"YER111C"	3700	16780	150	68	80	48	61	65	27	23	9	0	71	75	28	63	68	59	5	1	0	0.875	1.583	1.035	1.022	3.269	0.403	0.097	156	686	15	31	-0.193	7	8	19	12	-50
1	7	10	"ESP1"	"YGR098C"	3900	16780	150	66	107	256	61	64	26	23	12	0	63	143	590	60	68	73	8	5	0	1.667	0.554	1.147	1.039	3.805	0.185	0.132	156	727	8	129	0.737	5	3	46	83	-50
1	8	10	"RIM101"	"YHL027W"	4100	16800	80	156	188	149	62	66	25	84	67	0	167	194	112	62	68	30	86	73	0	0.895	0.955	0.754	0.794	2.265	1.204	0.669	52	326	199	258	-0.160	94	105	126	132	0
1	9	10	"MIP6"	"YHR015W"	4300	16780	150	71	88	69	65	89	173	2	1	0	68	87	106	65	103	465	0	0	0	2.000	1.045	0.880	0.946	3.241	0.218	0.569	156	692	9	45	1.000	6	3	23	22	-50
1	10	10	"VTH1"	"YIL173W"	4500	16780	150	77	125	309	64	89	168	6	1	0	83	118	222	66	103	459	1	0	0	0.765	1.173	0.860	0.815	2.572	1.329	0.741	156	709	30	113	-0.387	13	17	61	52	-50
1	11	10	"YJR029W"	"YJR029W"	4740	16780	80	136	159	134	77	368	2385	0	0	0	109	140	76	76	339	2645	0	0	0	1.788	1.281	0.989	1.072	3.229	1.828	0.435	52	288	92	146	0.838	59	33	82	64	-100
1	12	10	"YLL034C"	"YLL034C"	4900	16780	150	69	95	90	70	258	1677	0	0	0	71	87	90	73	230	1783	0	0	0	0.500	1.786	1.301	1.320	3.565	1.646	0.940	156	659	-3	39	-1.000	-1	-2	25	14	-50
1	13	10	"ESC1"	"YMR219W"	5100	16780	150	73	89	49	61	82	147	3	0	0	71	80	37	66	81	120	1	0	0	2.400	2.000	1.267	1.114	3.929	1.632	0.365	156	586	17	42	1.263	12	5	28	14	-50
1	14	10	"YKU70"	"YMR284W"	5300	16780	150	63	69	27	61	65	24	16	5	0	62	66	21	63	69	54	2	0	0	-2.000	2.667	1.023	1.025	3.849	0.038	0.006	156	651	1	11	Error	2	-1	8	3	-50
1	15	10	"POL1"	"YNL102W"	5510	16780	150	64	75	50	60	63	21	16	10	0	59	72	52	59	72	196	1	0	0	100000.000	1.154	1.250	1.230	3.233	0.013	0.007	156	754	4	28	16.610	4	0	15	13	-50
1	16	10	"YMRWdelta20"	"YMRWdelta20"	5730	16790	130	184	176	71	58	60	17	89	84	0	176	174	76	58	61	20	85	78	0	1.068	1.017	1.063	1.083	1.988	1.020	0.661	120	625	244	234	0.095	126	118	118	116	0
1	17	10	"IntYNL112W"	"IntYNL112W"	5920	16790	130	264	288	147	59	62	19	99	95	0	300	316	164	59	63	22	94	91	0	0.851	0.891	0.906	0.948	1.761	0.900	0.836	120	627	446	486	-0.233	205	241	229	257	0
1	18	10	"CEN14"	"CEN14"	6140	16790	120	98	112	51	61	64	20	75	45	0	168	166	72	62	65	21	84	76	0	0.349	0.490	0.475	0.487	2.768	0.484	0.420	120	543	143	155	-1.518	37	106	51	104	0
1	19	10	"YORCdelta11"	"YORCdelta11"	6320	16790	130	274	300	153	59	62	34	91	86	0	247	257	117	61	64	30	93	89	0	1.156	1.230	1.209	1.157	1.837	1.281	0.818	120	597	401	437	0.209	215	186	241	196	0
1	20	10	"YORWdelta16"	"YORWdelta16"	6530	16790	120	201	212	78	60	64	26	96	93	0	243	255	106	62	68	38	95	88	0	0.779	0.788	0.762	0.818	1.639	0.754	0.820	120	589	322	345	-0.360	141	181	152	193	0
1	21	10	"YOR298C-A"	"YOR298C-A"	6730	16800	100	157	156	61	57	60	18	90	78	0	151	156	64	61	75	204	6	0	0	1.111	1.042	1.038	0.999	2.256	0.045	0.036	80	447	190	194	0.152	100	90	99	95	0
1	1	11	"YPLCdelta10"	"YPLCdelta10"	2710	17000	130	767	955	675	60	78	106	95	87	0	959	1142	770	65	83	75	99	95	0	0.791	0.831	0.809	0.800	1.375	0.849	0.959	120	661	1601	1972	-0.339	707	894	895	1077	0
1	2	11	"YPRCdelta13"	"YPRCdelta13"	2910	16990	130	417	428	223	65	74	45	95	86	0	1174	1188	662	72	96	211	92	82	0	0.319	0.325	0.315	0.315	1.513	0.285	0.807	120	630	1454	1479	-1.646	352	1102	363	1116	0
1	3	11	"SNR51"	"SNR51"	3110	16990	120	272	329	479	68	74	37	90	85	0	254	266	253	72	82	56	84	65	0	1.121	1.345	1.222	1.254	1.713	1.672	0.847	120	572	386	455	0.165	204	182	261	194	0
1	4	11	"iYAL068C-0"	"iYAL068C-0"	3300	16980	130	203	382	389	65	69	30	81	65	0	189	329	291	66	78	177	42	32	0	1.122	1.205	1.221	1.169	2.237	1.345	0.898	120	667	261	580	0.166	138	123	317	263	0
1	5	11	"iYAL067C"	"iYAL067C"	3510	16990	130	1218	1118	505	64	68	25	100	100	0	1488	1383	595	66	87	197	99	90	0	0.812	0.800	0.784	0.769	1.289	0.802	0.944	120	692	2576	2371	-0.301	1154	1422	1054	1317	0
1	6	11	"iYAL064C-A-0"	"iYAL064C-A-0"	3720	16990	130	1673	1456	738	65	67	22	100	100	0	2195	1948	907	66	71	35	100	100	0	0.755	0.739	0.741	0.694	1.287	0.758	0.972	120	645	3737	3273	-0.405	1608	2129	1391	1882	0
1	7	11	"iYBR065C"	"iYBR065C"	3930	16990	120	586	566	259	64	69	44	100	94	0	380	380	153	64	73	103	90	71	0	1.652	1.589	1.618	1.545	1.470	1.456	0.608	120	574	838	818	0.724	522	316	502	316	0
1	8	11	"iYBR069C"	"iYBR069C"	4130	16990	120	619	639	367	69	86	99	91	83	0	670	645	346	67	82	121	90	80	0	0.912	0.986	0.955	0.976	1.416	0.968	0.834	120	613	1153	1148	-0.133	550	603	570	578	0
1	9	11	"iYBR073W"	"iYBR073W"	4340	16980	130	440	486	507	72	113	230	67	30	0	504	568	932	71	120	516	33	2	0	0.850	0.833	0.887	0.864	1.590	0.428	0.629	120	569	801	911	-0.235	368	433	414	497	0
1	10	11	"iYBR085W-1"	"iYBR085W-1"	4520	16990	140	832	948	692	76	199	1266	24	2	0	716	775	515	74	146	937	32	2	0	1.178	1.244	1.196	1.159	1.637	1.366	0.824	156	633	1398	1573	0.236	756	642	872	701	0
1	11	11	"iYBR089W"	"iYBR089W"	4710	16990	130	1673	1799	1089	74	398	3251	11	0	0	1385	1422	803	72	316	2761	3	0	0	1.218	1.278	1.227	1.197	1.335	1.207	0.787	120	640	2912	3075	0.284	1599	1313	1725	1350	0
1	12	11	"iYBR093C"	"iYBR093C"	4920	16990	130	281	292	152	65	261	2902	0	0	0	212	216	111	67	208	2177	0	0	0	1.490	1.523	1.549	1.468	1.760	1.337	0.972	120	616	361	376	0.575	216	145	227	149	0
1	13	11	"iYBR111C"	"iYBR111C"	5120	16990	130	1763	1609	856	60	65	27	100	100	0	2453	2242	1071	65	71	41	100	100	0	0.713	0.712	0.687	0.657	1.299	0.745	0.954	120	604	4091	3726	-0.488	1703	2388	1549	2177	0
1	14	11	"iYBR117C"	"iYBR117C"	5310	16990	130	1241	1115	571	61	67	24	100	97	0	1032	927	468	65	70	23	99	97	0	1.220	1.223	1.171	1.221	1.346	1.263	0.915	120	613	2147	1916	0.287	1180	967	1054	862	0
1	15	11	"iYBR121C"	"iYBR121C"	5520	16990	130	667	658	312	61	64	20	99	99	0	623	623	283	60	63	21	100	100	0	1.076	1.060	1.039	1.018	1.378	1.069	0.933	120	636	1169	1160	0.106	606	563	597	563	0
1	16	11	"iYBR139W"	"iYBR139W"	5720	16990	130	176	175	66	59	61	17	95	90	0	457	435	195	59	62	20	100	99	0	0.294	0.309	0.283	0.306	1.773	0.290	0.752	120	599	515	492	-1.766	117	398	116	376	0
1	17	11	"iYBR143C"	"iYBR143C"	5910	16980	130	513	487	239	59	61	18	99	97	0	329	318	145	58	61	21	97	93	0	1.675	1.646	1.650	1.610	1.580	1.703	0.882	120	613	725	688	0.744	454	271	428	260	0
1	18	11	"iYBR147W"	"iYBR147W"	6120	16980	130	401	384	179	58	61	17	98	95	0	288	274	126	58	62	50	88	74	0	1.491	1.509	1.539	1.563	1.822	1.420	0.753	120	631	573	542	0.577	343	230	326	216	0
1	19	11	"iYDL240W"	"iYDL240W"	6320	16990	130	231	231	74	58	62	35	96	89	0	918	864	363	59	64	53	100	98	0	0.201	0.215	0.217	0.218	1.626	0.199	0.767	120	581	1032	978	-2.312	173	859	173	805	0
1	20	11	"iYDL236W"	"iYDL236W"	6510	16990	130	148	149	48	59	63	35	85	63	0	172	180	66	62	65	22	92	86	0	0.809	0.763	0.755	0.787	2.089	0.757	0.559	120	641	199	208	-0.306	89	110	90	118	0
1	21	11	"iYDL232W"	"iYDL232W"	6740	16980	110	218	208	85	58	63	34	91	76	0	449	451	221	62	65	21	100	100	0	0.413	0.386	0.384	0.376	1.675	0.361	0.807	80	562	547	539	-1.274	160	387	150	389	0
1	1	12	"iYDL216C"	"iYDL216C"	2700	17180	150	196	219	153	58	70	75	68	44	0	214	266	186	63	78	65	78	54	0	0.914	0.793	0.758	0.770	1.838	0.776	0.841	156	822	289	364	-0.130	138	151	161	203	-50
1	2	12	"iYDL212W"	"iYDL212W"	2900	17190	120	219	220	87	64	76	53	90	70	0	220	226	95	69	92	91	73	39	0	1.026	0.994	1.055	1.066	1.910	0.707	0.482	120	510	306	313	0.038	155	151	156	157	0
1	3	12	"itG(GCC)D1"	"itG(GCC)D1"	3100	17200	130	575	569	297	62	66	32	98	95	0	368	378	189	65	87	339	45	2	0	1.693	1.620	1.578	1.711	1.584	1.565	0.826	120	642	816	820	0.760	513	303	507	313	0
1	4	12	"iYDL195W"	"iYDL195W"	3310	17200	130	439	428	206	63	68	35	99	95	0	361	375	173	65	85	186	66	40	0	1.270	1.177	1.149	1.146	1.449	0.618	0.338	120	690	672	675	0.345	376	296	365	310	0
1	5	12	"iYDL191W"	"iYDL191W"	3530	17210	110	214	242	143	66	72	37	82	68	0	470	501	348	67	101	289	57	31	0	0.367	0.406	0.421	0.426	2.161	0.186	0.464	80	504	551	610	-1.445	148	403	176	434	0
1	6	12	"iYDL186W"	"iYDL186W"	3710	17190	120	289	301	182	64	68	24	90	85	0	198	207	102	64	79	244	16	0	0	1.679	1.657	1.602	1.619	1.915	1.384	0.495	120	592	359	380	0.748	225	134	237	143	0
1	7	12	"iYDL170W"	"iYDL170W"	3940	17190	130	180	192	73	62	101	454	0	0	0	198	197	73	63	94	368	0	0	0	0.874	0.970	0.971	0.979	2.151	0.207	0.039	120	626	253	264	-0.194	118	135	130	134	0
1	8	12	"iYDL166C"	"iYDL166C"	4120	17190	110	227	262	119	70	85	53	95	75	0	257	259	99	67	77	47	95	82	0	0.826	1.000	0.948	0.971	1.743	1.118	0.750	80	435	347	384	-0.275	157	190	192	192	0
1	9	12	"iYDL160C"	"iYDL160C"	4290	17190	130	1131	1143	555	73	91	94	99	95	0	462	473	221	71	81	66	95	90	0	2.706	2.662	2.722	2.679	1.298	2.714	0.931	120	644	1449	1472	1.436	1058	391	1070	402	0
1	10	12	"iYDR141C"	"iYDR141C"	4510	17190	130	231	285	209	76	181	1260	0	0	0	154	179	110	73	137	943	0	0	0	1.914	1.972	1.746	1.621	2.248	1.203	0.607	120	622	236	315	0.936	155	81	209	106	0
1	11	12	"iYDR145W"	"iYDR145W"	4720	17190	120	154	155	61	63	95	234	1	0	0	189	190	78	66	84	94	61	22	0	0.740	0.742	0.723	0.735	1.890	0.987	0.811	120	509	214	216	-0.435	91	123	92	124	0
1	12	12	"iYDR150W"	"iYDR150W"	4890	17180	130	262	341	223	62	77	86	75	55	0	815	971	681	66	86	214	80	62	0	0.267	0.308	0.313	0.319	1.459	0.304	0.919	120	623	949	1184	-1.905	200	749	279	905	0
1	13	12	"iYDR169C-0"	"iYDR169C-0"	5120	17180	110	476	499	314	60	64	24	98	90	0	266	262	138	62	69	46	83	71	0	2.039	2.195	2.047	2.149	1.605	2.221	0.892	80	541	620	639	1.028	416	204	439	200	0
1	14	12	"iYDR170W-A-0"	"iYDR170W-A-0"	5330	17190	130	6827	8113	6045	61	66	28	100	100	0	3437	3998	2729	61	67	43	100	100	0	2.004	2.045	1.937	1.866	1.288	2.124	0.973	120	630	10142	11989	1.003	6766	3376	8052	3937	0
1	15	12	"iYDR173C"	"iYDR173C"	5500	17180	110	387	441	325	62	73	53	87	75	0	208	228	145	60	66	31	77	67	0	2.196	2.256	2.235	2.342	1.733	2.262	0.869	80	496	473	547	1.135	325	148	379	168	0
1	16	12	"iYDR189W"	"iYDR189W"	5710	17190	120	254	251	101	59	68	48	92	80	0	694	694	331	61	66	31	100	100	0	0.308	0.303	0.302	0.296	1.454	0.294	0.896	120	639	828	825	-1.699	195	633	192	633	0
1	17	12	"iYDR194C"	"iYDR194C"	5940	17190	130	402	426	261	59	63	24	97	91	0	274	287	166	59	62	26	95	88	0	1.595	1.610	1.605	1.551	1.565	1.575	0.894	120	611	558	595	0.674	343	215	367	228	0
1	18	12	"iYDR198C"	"iYDR198C"	6110	17190	120	270	283	158	58	62	20	97	93	0	312	327	169	57	62	55	93	79	0	0.831	0.833	0.791	0.791	1.566	0.844	0.871	120	541	467	495	-0.266	212	255	225	270	0
1	19	12	"iYDR214W"	"iYDR214W"	6320	17180	120	102	109	38	58	62	24	72	45	0	122	122	48	59	64	50	58	22	0	0.698	0.810	0.865	0.812	2.948	0.855	0.561	120	559	107	114	-0.518	44	63	51	63	0
1	20	12	"iYDR218C"	"iYDR218C"	6510	17180	130	302	309	148	60	63	24	99	95	0	256	249	112	63	65	21	93	89	0	1.254	1.339	1.335	1.430	1.782	1.369	0.883	120	630	435	435	0.326	242	193	249	186	0
1	21	12	"iYDR223W"	"iYDR223W"	6740	17180	130	319	309	158	59	61	22	93	87	0	233	227	115	61	62	17	85	81	0	1.512	1.506	1.561	1.631	2.016	1.490	0.873	120	768	432	416	0.596	260	172	250	166	0
1	1	13	"iYDR532C"	"iYDR532C"	2720	17390	150	195	239	141	56	63	69	74	50	0	226	286	166	60	66	42	92	81	0	0.837	0.810	0.770	0.758	1.613	0.951	0.646	156	780	305	409	-0.256	139	166	183	226	0
1	2	13	"iYDR535C"	"iYDR535C"	2910	17380	140	803	861	540	59	64	35	100	98	0	526	558	313	63	84	346	57	32	0	1.607	1.620	1.560	1.511	1.457	1.037	0.361	156	614	1207	1297	0.684	744	463	802	495	0
1	3	13	"iYDR539W-1"	"iYDR539W-1"	3090	17390	100	154	183	101	63	66	26	80	72	0	164	198	108	64	86	404	5	0	0	0.910	0.896	0.953	0.849	1.995	0.059	0.126	80	436	191	254	-0.136	91	100	120	134	0
1	4	13	"iYEL073C-4"	"iYEL073C-4"	3310	17390	120	364	377	188	62	68	39	94	90	0	203	227	126	65	74	84	72	39	0	2.188	1.944	2.162	2.156	1.865	1.876	0.740	120	598	440	477	1.130	302	138	315	162	0
1	5	13	"iYEL071W-1"	"iYEL071W-1"	3520	17390	120	935	922	555	63	67	32	99	97	0	854	815	462	65	79	247	77	65	0	1.105	1.145	1.100	1.082	1.506	1.171	0.936	120	578	1661	1609	0.144	872	789	859	750	0
1	6	13	"iYEL068C"	"iYEL068C"	3720	17390	130	293	297	159	63	66	26	94	87	0	391	427	255	63	77	246	62	30	0	0.701	0.643	0.634	0.613	1.934	0.620	0.875	120	583	558	598	-0.512	230	328	234	364	0
1	7	13	"iYEL051W"	"iYEL051W"	3920	17380	130	263	307	205	62	103	468	19	0	0	276	339	250	63	96	378	40	1	0	0.944	0.888	0.898	0.914	2.005	1.498	0.183	120	590	414	521	-0.084	201	213	245	276	0
1	8	13	"itG(GCC)E"	"itG(GCC)E"	4100	17370	110	147	146	64	63	172	1341	0	0	0	169	172	81	63	135	1153	0	0	0	0.792	0.761	0.750	0.759	2.161	1.093	0.987	80	523	190	192	-0.336	84	106	83	109	0
1	9	13	"iYEL047C"	"iYEL047C"	4330	17390	130	750	643	334	74	183	1218	0	0	0	594	528	266	72	153	1063	0	0	0	1.295	1.248	1.204	1.190	1.479	1.787	0.852	120	643	1198	1025	0.373	676	522	569	456	0
1	10	13	"iYEL029C"	"iYEL029C"	4520	17390	150	807	846	486	71	128	465	61	41	0	1003	1010	565	71	123	393	75	55	0	0.790	0.825	0.800	0.796	1.371	1.206	0.310	156	669	1668	1714	-0.341	736	932	775	939	0
1	11	13	"iYEL027W"	"iYEL027W"	4730	17390	140	316	364	218	59	65	51	89	76	0	626	765	477	63	69	60	97	92	0	0.456	0.434	0.435	0.407	1.746	0.437	0.885	156	633	820	1007	-1.131	257	563	305	702	0
1	12	13	"iYEL023C"	"iYEL023C"	4940	17390	130	743	706	359	59	61	21	99	99	0	324	317	140	59	63	22	99	96	0	2.581	2.508	2.450	2.384	1.493	2.622	0.886	120	614	949	905	1.368	684	265	647	258	0
1	13	13	"iYFL031W"	"iYFL031W"	5140	17380	130	687	660	424	59	61	22	98	94	0	653	613	368	59	62	41	100	90	0	1.057	1.085	1.067	1.020	1.514	1.120	0.930	120	623	1222	1155	0.080	628	594	601	554	0
1	14	13	"iYFL027C"	"iYFL027C"	5330	17390	130	632	601	287	60	63	26	99	96	0	913	878	399	58	62	42	100	99	0	0.669	0.660	0.657	0.625	1.450	0.664	0.930	120	618	1427	1361	-0.580	572	855	541	820	0
1	15	13	"iYFL023W"	"iYFL023W"	5540	17390	100	134	147	55	59	64	41	82	45	0	219	209	97	56	59	23	88	80	0	0.460	0.575	0.537	0.575	2.228	0.146	0.290	80	508	238	241	-1.120	75	163	88	153	0
1	16	13	"iYFL009W"	"iYFL009W"	5740	17380	110	168	211	124	57	60	17	100	96	0	189	221	110	58	60	17	98	93	0	0.847	0.945	0.931	0.928	1.976	0.982	0.810	80	467	242	317	-0.239	111	131	154	163	0
1	17	13	"iYFL005W"	"iYFL005W"	5910	17390	140	545	593	347	59	65	70	95	87	0	1024	1073	621	58	62	27	100	100	0	0.503	0.526	0.505	0.508	1.452	0.533	0.890	156	629	1452	1549	-0.991	486	966	534	1015	0
1	18	13	"iYFLWdelta5"	"iYFLWdelta5"	6120	17390	130	159	168	64	58	63	68	75	29	0	363	353	159	56	60	47	96	85	0	0.329	0.370	0.369	0.372	1.861	0.227	0.173	120	639	408	407	-1.604	101	307	110	297	0
1	19	13	"iYFR009W"	"iYFR009W"	6340	17390	120	330	334	170	59	61	22	97	93	0	420	403	205	58	62	47	93	85	0	0.749	0.797	0.773	0.784	1.614	0.775	0.846	120	622	633	620	-0.418	271	362	275	345	0
1	20	13	"iYFR012W"	"iYFR012W"	6550	17380	130	1418	1473	837	60	63	20	100	100	0	1423	1332	707	61	63	18	100	100	0	0.997	1.112	1.096	1.086	1.322	1.134	0.946	120	571	2720	2684	-0.004	1358	1362	1413	1271	0
1	21	13	"iYFR016C"	"iYFR016C"	6710	17390	120	245	264	101	59	62	28	100	96	0	165	160	53	58	61	20	91	87	0	1.738	2.010	1.955	2.016	1.836	0.161	0.051	120	585	293	307	0.798	186	107	205	102	0
1	1	14	"iYFR027W"	"iYFR027W"	2710	17590	140	463	492	301	58	62	30	98	96	0	423	451	241	62	64	21	100	99	0	1.122	1.116	1.145	1.059	1.467	1.184	0.911	156	791	766	823	0.166	405	361	434	389	0
1	2	14	"iYFR030W"	"iYFR030W"	2930	17590	130	133	137	48	59	62	32	82	59	0	366	346	148	62	65	20	98	96	0	0.243	0.275	0.256	0.270	2.108	0.241	0.582	120	628	378	362	-2.038	74	304	78	284	0
1	3	14	"iYFR032C-A"	"iYFR032C-A"	3140	17600	140	671	699	411	63	66	32	99	96	0	452	470	266	65	73	81	92	76	0	1.571	1.570	1.589	1.571	1.425	1.536	0.838	156	637	995	1041	0.652	608	387	636	405	0
1	4	14	"iYGL002W"	"iYGL002W"	3310	17590	130	278	298	155	64	68	34	93	83	0	592	614	351	68	76	88	95	82	0	0.408	0.429	0.408	0.410	1.664	0.402	0.783	120	539	738	780	-1.292	214	524	234	546	0
1	5	14	"iYGR002C"	"iYGR002C"	3510	17600	130	447	428	191	64	69	29	97	95	0	485	491	212	68	73	47	96	95	0	0.918	0.861	0.862	0.823	1.563	0.846	0.854	120	575	800	787	-0.123	383	417	364	423	0
1	6	14	"iYGR006W"	"iYGR006W"	3710	17590	140	789	776	431	64	70	33	100	99	0	1131	1161	640	67	74	51	99	98	0	0.681	0.651	0.648	0.646	1.376	0.650	0.932	156	553	1789	1806	-0.553	725	1064	712	1094	0
1	7	14	"iYGR026W"	"iYGR026W"	3890	17600	170	349	739	3135	60	65	31	85	76	0	458	791	2634	62	67	32	89	82	0	0.730	0.931	0.750	0.754	1.772	1.190	0.943	208	744	685	1408	-0.454	289	396	679	729	-100
1	8	14	"iYGR028W"	"iYGR028W"	4130	17580	130	774	716	410	61	117	1108	11	0	0	1095	992	559	61	109	1014	51	2	0	0.690	0.704	0.687	0.674	1.508	0.710	0.948	120	664	1747	1586	-0.536	713	1034	655	931	0
1	9	14	"iYGR030C"	"iYGR030C"	4320	17590	130	683	650	510	73	140	500	53	16	0	387	410	299	72	134	422	42	5	0	1.937	1.707	1.593	1.558	1.914	1.467	0.436	120	576	925	915	0.953	610	315	577	338	0
1	10	14	"iYGR043C-0"	"iYGR043C-0"	4530	17590	140	329	376	343	74	127	430	22	1	0	196	235	278	73	130	418	4	1	0	2.073	1.864	2.179	2.167	2.076	0.387	0.212	156	569	378	464	1.052	255	123	302	162	0
1	11	14	"iYGR047C"	"iYGR047C"	4730	17590	140	550	638	443	61	67	53	93	83	0	382	438	291	63	69	61	84	72	0	1.533	1.539	1.474	1.508	1.535	1.546	0.940	156	597	808	952	0.616	489	319	577	375	0
1	12	14	"iYGR051C"	"iYGR051C"	4930	17590	140	470	493	285	58	61	20	98	97	0	237	254	134	57	60	36	85	76	0	2.289	2.208	2.237	2.238	1.605	1.735	0.383	156	638	592	632	1.195	412	180	435	197	0
1	13	14	"iYGR067C"	"iYGR067C"	5120	17580	130	150	169	95	58	61	17	87	75	0	116	130	68	56	58	16	78	70	0	1.533	1.500	1.472	1.383	2.156	1.553	0.664	120	622	152	185	0.617	92	60	111	74	0
1	14	14	"iYGR072W"	"iYGR072W"	5340	17580	120	79	86	43	58	61	19	50	24	0	87	88	44	57	58	17	63	42	0	0.700	0.903	0.905	0.794	3.202	0.900	0.405	120	539	51	59	-0.515	21	30	28	31	0
1	15	14	"iYGR078C"	"iYGR078C"	5510	17590	130	205	204	93	57	61	20	90	84	0	166	162	74	56	58	19	83	77	0	1.345	1.387	1.337	1.371	2.267	1.370	0.717	120	621	258	253	0.428	148	110	147	106	0
1	16	14	"iYHR009C"	"iYHR009C"	5730	17590	130	385	364	166	58	62	20	97	95	0	269	256	101	57	64	57	89	76	0	1.542	1.538	1.477	1.485	1.511	1.612	0.847	120	658	539	505	0.625	327	212	306	199	0
1	17	14	"iYHR013C"	"iYHR013C"	5930	17580	140	404	405	225	59	65	67	87	78	0	283	286	149	59	65	57	83	73	0	1.540	1.524	1.505	1.495	1.672	1.474	0.757	156	649	569	573	0.623	345	224	346	227	0
1	18	14	"iYHRWdelta7"	"iYHRWdelta7"	6140	17590	130	179	176	72	58	60	17	93	85	0	198	216	105	56	58	18	91	84	0	0.852	0.738	0.750	0.808	1.988	0.706	0.803	120	550	263	278	-0.231	121	142	118	160	0
1	19	14	"iYHR027C"	"iYHR027C"	6300	17590	130	204	220	100	57	60	19	95	90	0	142	149	63	56	58	20	87	77	0	1.709	1.753	1.678	1.799	1.911	1.830	0.713	120	634	233	256	0.773	147	86	163	93	0
1	20	14	"iYHR031C"	"iYHR031C"	6550	17580	130	394	419	365	58	62	24	100	100	0	245	271	251	58	62	24	100	94	0	1.797	1.695	1.772	1.747	1.486	1.372	0.900	120	635	523	574	0.845	336	187	361	213	0
1	21	14	"iYHR035W"	"iYHR035W"	6710	17600	120	320	325	151	58	69	136	78	48	0	250	265	125	59	69	140	67	23	0	1.372	1.296	1.264	1.297	1.496	1.281	0.882	120	565	453	473	0.456	262	191	267	206	0
1	1	15	"iYHR048W"	"iYHR048W"	2700	17790	130	181	181	64	60	63	27	92	84	0	147	149	58	63	66	21	86	71	0	1.440	1.407	1.404	1.467	2.177	1.341	0.629	120	666	205	207	0.527	121	84	121	86	0
1	2	15	"iYHR052W"	"iYHR052W"	2900	17790	130	357	377	182	60	62	18	100	98	0	1057	1019	515	66	69	22	100	100	0	0.300	0.333	0.349	0.330	1.459	0.327	0.891	120	631	1288	1270	-1.738	297	991	317	953	0
1	3	15	"iYHR056C"	"iYHR056C"	3110	17800	140	591	599	395	62	64	21	98	94	0	385	416	448	66	71	31	95	87	0	1.658	1.534	1.665	1.645	1.863	1.158	0.329	156	629	848	887	0.730	529	319	537	350	0
1	4	15	"itF(GAA)H1"	"itF(GAA)H1"	3310	17800	140	1307	1330	706	68	82	105	99	94	0	903	941	474	73	89	118	100	90	0	1.493	1.454	1.417	1.405	1.458	1.469	0.874	156	587	2069	2130	0.578	1239	830	1262	868	0
1	5	15	"iYHR075C"	"iYHR075C"	3520	17790	140	1532	1563	929	75	137	584	75	61	0	1651	1690	1093	80	109	185	99	91	0	0.927	0.924	0.921	0.884	1.547	0.939	0.127	156	602	3028	3098	-0.109	1457	1571	1488	1610	0
1	6	15	"iYHR079C"	"iYHR079C"	3720	17790	140	597	761	650	66	121	581	47	21	0	347	453	404	69	90	151	70	44	0	1.910	1.810	1.807	1.756	1.510	3.174	0.462	156	592	809	1079	0.934	531	278	695	384	0
1	7	15	"iYIL013C"	"iYIL013C"	3940	17780	140	458	573	389	60	64	27	100	94	0	240	317	203	63	72	47	88	71	0	2.249	2.020	1.995	2.063	1.793	2.068	0.846	156	643	575	767	1.169	398	177	513	254	0
1	8	15	"iYIL009C-A"	"iYIL009C-A"	4140	17780	130	219	219	108	64	72	35	84	74	0	287	293	159	70	85	67	78	60	0	0.714	0.695	0.694	0.697	2.045	0.639	0.710	120	581	372	378	-0.485	155	217	155	223	0
1	9	15	"iYIL009W"	"iYIL009W"	4340	17790	140	840	842	509	71	102	278	72	61	0	1702	1806	1085	73	131	668	73	58	0	0.472	0.445	0.429	0.424	1.457	0.345	0.648	156	580	2398	2504	-1.083	769	1629	771	1733	0
1	10	15	"itE(UUC)I"	"itE(UUC)I"	4520	17780	150	159	628	3505	71	133	482	5	2	0	146	578	3428	72	154	805	3	1	0	1.189	1.101	1.248	1.362	2.258	0.959	0.834	156	578	162	1063	0.250	88	74	557	506	-50
1	11	15	"iYIR010W"	"iYIR010W"	4710	17790	130	154	152	59	62	96	409	0	0	0	391	362	180	64	95	473	18	0	0	0.281	0.302	0.310	0.295	1.922	0.805	0.840	120	521	419	388	-1.830	92	327	90	298	0
1	12	15	"iYIR014W"	"iYIR014W"	4920	17790	120	213	214	91	58	119	684	0	0	0	228	235	100	60	106	542	0	0	0	0.923	0.891	0.893	0.900	1.797	0.804	0.662	120	532	323	331	-0.116	155	168	156	175	0
1	13	15	"iYIR026C"	"iYIR026C"	5140	17790	130	301	286	133	60	84	275	38	0	0	424	386	189	60	91	459	28	0	0	0.662	0.693	0.701	0.683	1.701	0.187	0.399	120	582	605	552	-0.595	241	364	226	326	0
1	14	15	"iYIR030C"	"iYIR030C"	5330	17790	130	287	290	140	60	63	21	95	90	0	435	423	208	59	62	28	100	93	0	0.604	0.632	0.640	0.609	1.593	0.624	0.861	120	528	603	594	-0.728	227	376	230	364	0
1	15	15	"iYIR034C"	"iYIR034C"	5520	17790	130	325	328	149	61	71	52	90	80	0	591	610	288	60	66	34	100	100	0	0.497	0.485	0.489	0.438	1.744	0.477	0.883	120	582	795	817	-1.008	264	531	267	550	0
1	16	15	"iYJL223C-0"	"iYJL223C-0"	5760	17800	140	5591	5280	2840	63	69	26	100	100	0	3833	3609	1828	63	74	63	100	100	0	1.466	1.471	1.464	1.397	1.370	1.513	0.955	156	570	9298	8763	0.552	5528	3770	5217	3546	0
1	17	15	"iYJL219W"	"iYJL219W"	5930	17790	130	692	655	338	66	75	36	98	94	0	650	622	328	67	87	93	90	80	0	1.074	1.061	1.060	1.033	1.572	1.048	0.882	120	471	1209	1144	0.103	626	583	589	555	0
1	18	15	"iYJL215C"	"iYJL215C"	6130	17790	130	197	205	84	64	94	197	25	0	0	210	214	100	62	91	127	56	15	0	0.899	0.928	0.952	0.995	1.892	0.666	0.567	120	512	281	293	-0.154	133	148	141	152	0
1	19	15	"iYJR093C"	"iYJR093C"	6310	17800	120	680	671	332	59	61	17	100	99	0	645	624	290	55	59	27	100	100	0	1.053	1.076	1.064	1.018	1.537	1.100	0.904	120	480	1211	1181	0.074	621	590	612	569	0
1	20	15	"iYJR095W"	"iYJR095W"	6520	17800	130	864	809	407	60	61	18	100	100	0	590	591	298	59	62	21	100	100	0	1.514	1.408	1.356	1.407	1.472	1.433	0.890	120	606	1335	1281	0.598	804	531	749	532	0
1	21	15	"iYJR099W"	"iYJR099W"	6740	17790	120	247	261	132	60	63	21	96	89	0	252	281	140	59	63	26	95	92	0	0.969	0.905	0.913	0.854	1.684	0.912	0.825	120	639	380	423	-0.046	187	193	201	222	0
1	1	16	"iYJR115W"	"iYJR115W"	2700	17990	130	467	523	313	61	75	63	96	88	0	382	410	214	66	75	51	97	85	0	1.285	1.343	1.381	1.290	1.659	1.437	0.878	120	648	722	806	0.362	406	316	462	344	0
1	2	16	"iYJR119C"	"iYJR119C"	2920	18000	130	658	656	355	61	69	45	99	94	0	485	488	236	66	73	34	100	94	0	1.425	1.410	1.367	1.359	1.580	1.461	0.901	120	563	1016	1017	0.511	597	419	595	422	0
1	3	16	"iYJR123W"	"iYJR123W"	3120	18000	130	270	265	117	62	71	83	79	63	0	852	832	406	68	98	320	82	59	0	0.265	0.266	0.264	0.250	1.588	0.181	0.438	120	475	992	967	-1.914	208	784	203	764	0
1	4	16	"iYJR140C"	"iYJR140C"	3300	17990	130	308	291	126	70	84	93	78	60	0	229	223	96	75	111	327	4	0	0	1.545	1.493	1.475	1.536	1.731	1.530	0.792	120	459	392	369	0.628	238	154	221	148	0
1	5	16	"iYJR144W"	"iYJR144W"	3500	17990	150	548	572	344	85	238	1706	0	0	0	507	524	293	88	189	1244	0	0	0	1.105	1.117	1.097	1.065	1.755	1.300	0.978	156	597	882	923	0.144	463	419	487	436	0
1	6	16	"iYJR149W"	"iYJR149W"	3720	17990	130	632	592	292	69	190	1666	0	0	0	646	609	298	74	164	1277	0	0	0	0.984	0.978	0.954	0.944	1.473	1.297	0.980	120	557	1135	1058	-0.023	563	572	523	535	0
1	7	16	"iYJR159W"	"iYJR159W"	3930	18000	130	1430	1313	636	63	75	42	100	100	0	1011	946	427	68	91	80	100	97	0	1.450	1.424	1.376	1.370	1.370	1.485	0.926	120	529	2310	2128	0.536	1367	943	1250	878	0
1	8	16	"iYKL225W"	"iYKL225W"	4130	18000	150	13342	12141	6417	72	87	56	100	100	0	11729	11636	5962	82	110	88	100	100	0	1.139	1.045	1.018	0.999	1.393	1.054	0.960	156	527	24917	23623	0.188	13270	11647	12069	11554	0
1	9	16	"iYKL221W-0"	"iYKL221W-0"	4290	18000	150	1149	1047	581	73	129	606	62	40	0	1480	1573	846	79	157	940	64	41	0	0.768	0.652	0.646	0.622	1.562	0.648	0.949	156	500	2477	2468	-0.381	1076	1401	974	1494	0
1	10	16	"iYKR062W"	"iYKR062W"	4490	17990	130	250	244	112	71	210	899	0	0	0	217	213	104	72	219	1138	0	0	0	1.234	1.227	1.207	1.302	2.286	0.598	0.323	120	535	324	314	0.304	179	145	173	141	0
1	11	16	"iYKR066C"	"iYKR066C"	4690	17990	140	596	841	1741	66	164	678	35	5	0	297	438	784	65	161	897	5	3	0	2.284	2.078	2.301	2.132	1.837	1.568	0.632	156	558	762	1148	1.192	530	232	775	373	-100
1	12	16	"iYKR070W"	"iYKR070W"	4860	17980	150	244	284	171	61	134	742	0	0	0	453	509	298	62	117	586	33	0	0	0.468	0.499	0.479	0.446	1.761	1.172	0.673	156	453	574	670	-1.095	183	391	223	447	0
1	13	16	"iYKR084C"	"iYKR084C"	5040	17990	140	437	431	250	61	158	824	1	0	0	323	327	166	65	162	815	0	0	0	1.457	1.412	1.343	1.390	1.941	0.997	0.522	156	414	634	632	0.543	376	258	370	262	0
1	14	16	"iYKR088C"	"iYKR088C"	5230	17980	150	224	239	150	63	92	303	19	0	0	234	246	152	64	128	628	0	0	0	0.947	0.967	0.910	0.868	2.029	0.365	0.352	156	478	331	358	-0.078	161	170	176	182	0
1	15	16	"iYKR092C-0"	"iYKR092C-0"	5430	17980	150	467	545	427	67	79	63	74	69	0	221	267	178	65	95	349	26	0	0	2.564	2.366	2.300	2.150	2.274	0.942	0.150	156	553	556	680	1.358	400	156	478	202	0
1	16	16	"iYKR103W"	"iYKR103W"	5640	17980	150	235	240	123	70	84	72	72	56	0	272	273	138	67	78	48	84	71	0	0.805	0.825	0.838	0.799	1.983	0.969	0.690	156	577	370	376	-0.313	165	205	170	206	0
1	17	16	"iYKR106W-1"	"iYKR106W-1"	5840	17980	150	1740	1939	3908	72	81	53	100	99	0	1667	1909	5173	73	86	48	100	100	0	1.046	1.017	1.082	1.032	1.414	0.945	0.734	156	493	3262	3703	0.065	1668	1594	1867	1836	0
1	18	16	"iYLL066C-1"	"iYLL066C-1"	6040	17980	150	4720	6784	5516	73	143	385	99	92	0	2907	3800	2746	79	141	263	100	98	0	1.643	1.804	1.681	1.560	1.494	1.945	0.929	156	545	7475	10432	0.717	4647	2828	6711	3721	0
1	19	16	"iYLL050C"	"iYLL050C"	6240	17980	150	782	738	385	69	145	399	71	38	0	666	651	329	71	132	233	80	60	0	1.198	1.153	1.149	1.084	1.647	1.320	0.791	156	518	1308	1249	0.261	713	595	669	580	0
1	20	16	"iYLL044W"	"iYLL044W"	6440	17980	150	1105	1026	546	64	77	73	98	92	0	304	301	134	64	79	118	75	51	0	4.338	4.059	4.171	3.976	1.695	4.111	0.514	156	553	1281	1199	2.117	1041	240	962	237	0
1	21	16	"iYLL040C"	"iYLL040C"	6650	17980	150	478	484	278	61	72	55	93	82	0	275	284	133	63	70	41	91	79	0	1.967	1.914	1.874	1.793	1.533	2.176	0.822	156	727	629	644	0.976	417	212	423	221	0
1	1	17	"iYLR267W"	"iYLR267W"	2620	18180	150	432	599	428	63	77	70	98	82	0	418	499	310	66	77	59	97	89	0	1.048	1.238	1.175	1.154	1.471	1.332	0.907	156	640	721	969	0.068	369	352	536	433	0
1	2	17	"itV(AAC)L"	"itV(AAC)L"	2820	18180	150	228	240	133	65	82	79	69	50	0	209	219	109	67	82	63	72	54	0	1.148	1.151	1.112	1.160	1.747	1.212	0.826	156	584	305	327	0.199	163	142	175	152	0
1	3	17	"iYLR275W"	"iYLR275W"	3020	18180	150	130	140	78	64	73	80	38	10	0	179	190	90	70	97	305	4	0	0	0.606	0.633	0.552	0.586	2.483	0.685	0.545	156	521	175	196	-0.724	66	109	76	120	0
1	4	17	"iYLR293C"	"iYLR293C"	3230	18180	150	341	338	165	69	79	78	82	69	0	218	211	95	75	100	296	3	0	0	1.902	1.978	1.967	2.066	2.098	0.254	0.088	156	553	415	405	0.928	272	143	269	136	0
1	5	17	"iYLR298C"	"iYLR298C"	3430	18180	150	909	886	632	72	83	57	92	83	0	323	321	197	72	80	38	84	75	0	3.335	3.269	3.289	3.079	1.786	2.231	0.590	156	488	1088	1063	1.738	837	251	814	249	0
1	6	17	"iYLRCdelta18"	"iYLRCdelta18"	3630	18180	150	111	120	54	71	182	1689	0	0	0	105	116	58	72	160	1296	0	0	0	1.212	1.114	1.054	1.187	3.118	1.307	0.984	156	540	73	93	0.278	40	33	49	44	0
1	7	17	"iYLR318W"	"iYLR318W"	3830	18180	150	187	333	1750	62	72	120	51	10	0	291	422	1150	66	73	73	83	72	0	0.556	0.761	0.542	0.557	1.745	1.958	0.312	156	512	350	627	-0.848	125	225	271	356	0
1	8	17	"iYLR323C"	"iYLR323C"	4030	18180	150	324	311	146	68	78	40	92	81	0	225	224	96	70	91	75	77	52	0	1.652	1.578	1.542	1.534	1.724	1.366	0.559	156	476	411	397	0.724	256	155	243	154	0
1	9	17	"iYLR327C"	"iYLR327C"	4230	18180	150	961	907	465	70	134	662	66	18	0	397	392	174	71	161	1027	0	0	0	2.733	2.607	2.439	2.383	1.510	0.762	0.758	156	419	1217	1158	1.451	891	326	837	321	0
1	10	17	"iYLR338W"	"iYLR338W"	4430	18180	150	295	325	228	64	149	780	1	0	0	163	173	98	65	170	1082	0	0	0	2.357	2.417	2.270	2.200	2.095	0.852	0.809	156	653	329	369	1.237	231	98	261	108	0
1	11	17	"iYLR343W"	"iYLR343W"	4730	18180	140	299	293	138	61	105	462	3	0	0	438	432	196	61	77	179	80	52	0	0.631	0.625	0.616	0.589	1.692	0.478	0.603	156	631	615	603	-0.664	238	377	232	371	0
1	12	17	"iYLR345W"	"iYLR345W"	4930	18170	140	242	241	116	61	63	21	94	85	0	520	542	269	62	67	33	100	98	0	0.395	0.375	0.353	0.333	1.740	0.378	0.855	156	498	639	660	-1.339	181	458	180	480	0
1	13	17	"iYMR044W"	"iYMR044W"	5130	18160	140	277	336	222	61	64	23	94	91	0	399	587	419	61	67	28	100	98	0	0.639	0.523	0.499	0.494	1.632	0.510	0.877	156	499	554	801	-0.646	216	338	275	526	0
1	14	17	"iYMR048W"	"iYMR048W"	5330	18170	130	303	314	161	62	67	29	92	90	0	397	411	234	61	91	362	44	7	0	0.717	0.720	0.708	0.744	1.674	0.161	0.189	120	511	577	602	-0.479	241	336	252	350	0
1	15	17	"iYMRCdelta10"	"iYMRCdelta10"	5510	18180	130	436	440	181	63	72	44	98	95	0	402	412	161	63	81	279	66	10	0	1.100	1.080	1.078	1.062	1.412	1.100	0.900	120	515	712	726	0.138	373	339	377	349	0
1	16	17	"iYMR067C"	"iYMR067C"	5710	18170	130	527	554	256	61	67	43	98	93	0	402	391	159	63	67	30	98	95	0	1.375	1.503	1.481	1.482	1.406	1.546	0.905	120	568	805	821	0.459	466	339	493	328	0
1	17	17	"iYMR071C"	"iYMR071C"	5920	18170	130	510	522	257	63	68	26	98	95	0	466	477	213	64	79	177	84	59	0	1.112	1.111	1.057	1.066	1.495	0.814	0.497	120	562	849	872	0.153	447	402	459	413	0
1	18	17	"iYMR075C-A"	"iYMR075C-A"	6120	18170	130	200	214	106	63	105	335	5	0	0	518	553	324	64	103	237	70	47	0	0.302	0.309	0.312	0.295	1.789	0.214	0.493	120	562	591	640	-1.729	137	454	151	489	0
1	19	17	"iYMR090W"	"iYMR090W"	6320	18170	130	325	327	151	63	74	63	89	81	0	355	387	196	64	78	116	84	62	0	0.900	0.817	0.780	0.855	1.828	0.663	0.646	120	562	553	587	-0.151	262	291	264	323	0
1	20	17	"iYMR095C"	"iYMR095C"	6530	18170	130	748	1165	3574	64	79	67	100	92	0	620	994	3495	66	77	50	100	95	0	1.235	1.186	1.219	1.229	1.431	1.005	0.949	120	554	1238	2029	0.304	684	554	1101	928	0
1	21	17	"iYMRCdelta13"	"iYMRCdelta13"	6710	18180	130	195	195	71	61	71	51	85	64	0	198	202	71	63	70	38	93	79	0	0.993	0.964	0.968	0.948	1.725	1.076	0.636	120	631	269	273	-0.011	134	135	134	139	0
1	1	18	"iYMR111C"	"iYMR111C"	2680	18380	120	565	534	176	62	70	48	100	100	0	354	349	106	66	71	36	100	98	0	1.747	1.668	1.697	1.654	1.310	1.709	0.908	120	544	791	755	0.804	503	288	472	283	0
1	2	18	"iYMR115W"	"iYMR115W"	2920	18380	150	113	118	47	62	66	32	68	39	0	128	135	58	65	71	28	74	53	0	0.810	0.800	0.776	0.784	2.671	0.719	0.552	156	609	114	126	-0.305	51	63	56	70	-50
1	3	18	"iYMRWdelta16"	"iYMRWdelta16"	3090	18380	130	240	250	120	73	87	55	85	65	0	326	339	176	76	105	347	35	0	0	0.668	0.673	0.653	0.663	1.755	0.097	0.114	120	549	417	440	-0.582	167	250	177	263	0
1	4	18	"iYNL258C"	"iYNL258C"	3330	18350	120	261	242	118	71	81	48	75	66	0	168	173	84	70	78	33	73	60	0	1.939	1.660	1.571	1.607	2.264	1.463	0.578	120	529	288	274	0.955	190	98	171	103	0
1	5	18	"iYNL254C"	"iYNL254C"	3520	18370	130	903	896	517	66	70	27	100	99	0	451	438	210	65	68	21	100	99	0	2.168	2.225	2.213	2.083	1.475	2.395	0.903	120	526	1223	1203	1.117	837	386	830	373	0
1	6	18	"iYNL249C"	"iYNL249C"	3720	18370	130	276	278	133	61	64	21	98	93	0	272	295	138	64	68	25	98	93	0	1.034	0.939	0.953	0.931	1.596	0.941	0.853	120	543	423	448	0.048	215	208	217	231	0
1	7	18	"iYNL231C"	"iYNL231C"	3920	18370	140	208	211	99	59	62	20	90	86	0	191	200	98	62	64	18	89	82	0	1.155	1.101	1.117	1.133	2.069	1.018	0.684	156	585	278	290	0.208	149	129	152	138	0
1	8	18	"iYNL225C"	"iYNL225C"	4130	18370	130	194	189	79	60	64	21	91	80	0	165	169	67	62	65	20	88	82	0	1.301	1.206	1.153	1.194	1.861	1.226	0.722	120	505	237	236	0.380	134	103	129	107	0
1	9	18	"iYNL221C"	"iYNL221C"	4320	18370	140	990	1021	565	62	67	25	100	100	0	512	518	248	63	67	31	100	98	0	2.067	2.108	2.100	1.990	1.388	2.209	0.932	156	593	1377	1414	1.047	928	449	959	455	0
1	10	18	"iYNL202W"	"iYNL202W"	4530	18370	130	185	206	149	58	61	21	89	85	0	214	237	157	59	61	19	90	85	0	0.819	0.831	0.798	0.813	1.890	0.882	0.834	120	600	282	326	-0.287	127	155	148	178	0
1	11	18	"iYNL197C"	"iYNL197C"	4720	18370	130	296	285	135	58	60	19	96	91	0	198	201	90	59	62	19	91	85	0	1.712	1.599	1.585	1.609	1.673	1.652	0.807	120	527	377	369	0.776	238	139	227	142	0
1	12	18	"iYNL193W"	"iYNL193W"	4910	18370	130	389	422	219	59	61	23	100	99	0	275	284	124	60	66	69	89	70	0	1.535	1.621	1.633	1.576	1.424	1.731	0.900	120	575	545	587	0.618	330	215	363	224	0
1	13	18	"iYNL176C"	"iYNL176C"	5130	18370	140	344	370	218	61	64	22	97	89	0	165	172	85	60	68	68	64	36	0	2.695	2.759	2.802	2.901	1.807	2.531	0.405	156	665	388	421	1.430	283	105	309	112	0
1	14	18	"iYNL168C"	"iYNL168C"	5320	18380	130	498	489	218	61	65	29	99	97	0	557	537	247	60	66	33	99	95	0	0.879	0.897	0.902	0.921	1.534	0.882	0.898	120	558	934	905	-0.186	437	497	428	477	0
1	15	18	"iYNL164C"	"iYNL164C"	5520	18370	140	353	375	195	60	63	25	99	96	0	300	322	166	61	64	22	99	96	0	1.226	1.207	1.230	1.210	1.528	1.207	0.895	156	668	532	576	0.294	293	239	315	261	0
1	16	18	"iYOL113W"	"iYOL113W"	5740	18370	130	213	233	108	60	62	18	97	90	0	254	272	142	59	60	16	97	94	0	0.785	0.812	0.804	0.840	1.685	0.779	0.849	120	583	348	386	-0.350	153	195	173	213	0
1	17	18	"iYOL109W"	"iYOL109W"	5920	18370	120	147	154	52	60	62	17	94	91	0	141	142	48	59	60	17	90	82	0	1.061	1.133	1.117	1.193	2.067	1.123	0.611	120	541	169	177	0.085	87	82	94	83	0
1	18	18	"iYOLCdelta3"	"iYOLCdelta3"	6130	18380	120	152	170	93	60	62	17	92	84	0	185	198	91	59	60	17	96	93	0	0.730	0.791	0.790	0.692	2.073	0.866	0.685	120	556	218	249	-0.454	92	126	110	139	0
1	19	18	"iYOL092W"	"iYOL092W"	6320	18370	120	122	125	42	60	63	20	81	75	0	105	107	32	59	61	18	80	65	0	1.348	1.354	1.394	1.254	2.489	1.431	0.472	120	558	108	113	0.431	62	46	65	48	0
1	20	18	"iYOL088C"	"iYOL088C"	6520	18380	130	628	643	253	61	64	21	100	100	0	406	404	148	60	63	20	100	100	0	1.639	1.692	1.668	1.705	1.313	1.732	0.925	120	625	913	926	0.713	567	346	582	344	0
1	21	18	"iYOL084W"	"iYOL084W"	6750	18370	140	414	419	236	62	68	36	94	87	0	300	313	163	63	67	36	94	84	0	1.485	1.428	1.388	1.369	1.551	1.440	0.881	156	811	589	607	0.571	352	237	357	250	0
1	1	19	"iYOL067C"	"iYOL067C"	2720	18580	150	175	180	81	61	75	174	21	0	0	192	257	171	67	89	115	53	29	0	0.912	0.626	0.729	0.707	2.138	1.092	0.267	156	760	239	309	-0.133	114	125	119	190	-50
1	2	19	"iYOL063C"	"iYOL063C"	2910	18570	130	241	248	96	61	66	29	95	89	0	266	288	131	66	72	35	97	85	0	0.900	0.842	0.837	0.868	1.543	0.813	0.848	120	521	380	409	-0.152	180	200	187	222	0
1	3	19	"iYOL059W"	"iYOL059W"	3110	18580	140	1133	1134	589	68	83	68	100	99	0	634	687	526	70	95	317	78	41	0	1.888	1.728	1.805	1.769	1.397	1.183	0.341	156	663	1629	1683	0.917	1065	564	1066	617	0
1	4	19	"iYOL045W"	"iYOL045W"	3310	18580	130	316	319	135	66	79	52	94	85	0	447	430	176	69	95	343	54	4	0	0.661	0.701	0.702	0.690	1.505	0.343	0.360	120	562	628	614	-0.596	250	378	253	361	0
1	5	19	"iYOL041C"	"iYOL041C"	3500	18590	160	401	449	221	62	71	120	94	69	0	348	385	174	66	77	182	76	35	0	1.202	1.213	1.220	1.209	1.353	0.280	0.208	208	791	621	706	0.266	339	282	387	319	0
1	6	19	"iYOL035C"	"iYOL035C"	3730	18580	120	276	278	95	59	69	141	80	24	0	239	251	92	63	75	215	35	0	0	1.233	1.165	1.180	1.239	1.698	1.150	0.815	120	553	393	407	0.302	217	176	219	188	0
1	7	19	"iYOR260W"	"iYOR260W"	3930	18580	140	334	356	197	59	68	96	80	64	0	359	401	221	63	78	211	61	35	0	0.929	0.879	0.854	0.826	1.776	0.643	0.791	156	575	571	635	-0.106	275	296	297	338	0
1	8	19	"iYOR265W"	"iYOR265W"	4120	18580	140	295	292	120	59	69	95	82	62	0	369	368	171	63	79	209	62	30	0	0.771	0.764	0.754	0.791	1.656	0.730	0.857	156	584	542	538	-0.375	236	306	233	305	0
1	9	19	"iYOR269W"	"iYOR269W"	4310	18580	130	259	253	93	61	63	19	97	95	0	429	419	174	62	66	22	99	98	0	0.540	0.538	0.537	0.547	1.442	0.533	0.850	120	587	565	549	-0.890	198	367	192	357	0
1	10	19	"iYOR287C"	"iYOR287C"	4540	18580	140	208	228	129	57	59	16	95	85	0	125	155	91	59	62	21	73	62	0	2.288	1.781	1.698	1.978	2.066	1.631	0.758	156	676	217	267	1.194	151	66	171	96	0
1	11	19	"iYOR290C"	"iYOR290C"	4740	18570	140	536	601	391	57	60	23	99	99	0	211	232	131	59	65	66	77	51	0	3.151	3.145	3.210	3.262	1.534	3.178	0.906	156	647	631	717	1.656	479	152	544	173	0
1	12	19	"iYOR294W"	"iYOR294W"	4940	18570	130	447	466	268	59	63	24	100	99	0	329	372	209	60	69	95	88	64	0	1.442	1.304	1.323	1.325	1.584	1.216	0.769	120	580	657	719	0.528	388	269	407	312	0
1	13	19	"iYOR311C"	"iYOR311C"	5130	18570	130	189	188	83	60	66	27	87	76	0	182	185	92	60	73	78	62	38	0	1.057	1.024	0.968	1.086	2.312	0.873	0.665	120	547	251	253	0.080	129	122	128	125	0
1	14	19	"iYOR315W"	"iYOR315W"	5320	18570	130	316	331	147	62	68	29	97	94	0	458	448	216	62	72	54	96	89	0	0.641	0.697	0.701	0.705	1.397	0.301	0.382	120	562	650	655	-0.641	254	396	269	386	0
1	15	19	"iYOR318C"	"iYOR318C"	5520	18580	140	821	803	450	61	63	18	100	99	0	754	727	395	60	64	39	99	96	0	1.095	1.112	1.117	1.103	1.388	1.126	0.936	156	643	1454	1409	0.131	760	694	742	667	0
1	16	19	"iYOR337W"	"iYOR337W"	5720	18560	130	204	222	116	63	69	36	85	75	0	191	196	96	62	69	49	75	60	0	1.093	1.187	1.117	1.156	1.692	1.219	0.790	120	581	270	293	0.128	141	129	159	134	0
1	17	19	"iYOR341W"	"iYOR341W"	5930	18580	140	543	612	406	62	73	52	96	87	0	1214	1378	916	64	79	78	100	97	0	0.418	0.419	0.402	0.390	1.441	0.423	0.951	156	625	1631	1864	-1.258	481	1150	550	1314	0
1	18	19	"iYORWdelta24"	"iYORWdelta24"	6130	18580	140	313	304	126	59	62	17	99	98	0	366	379	169	62	63	20	100	100	0	0.836	0.773	0.768	0.770	1.496	0.745	0.840	156	614	558	562	-0.259	254	304	245	317	0
1	19	19	"iYPL030W"	"iYPL030W"	6310	18580	120	270	277	112	60	62	18	99	97	0	246	251	121	60	62	20	96	95	0	1.129	1.136	1.213	1.197	1.668	0.951	0.638	120	577	396	408	0.175	210	186	217	191	0
1	20	19	"iYPL026C"	"iYPL026C"	6540	18570	140	230	237	95	61	63	19	96	94	0	190	192	83	61	66	53	80	55	0	1.310	1.344	1.347	1.398	1.880	1.292	0.787	156	722	298	307	0.390	169	129	176	131	0
1	21	19	"iYPL022W"	"iYPL022W"	6750	18570	140	573	594	305	62	67	35	96	92	0	1287	1268	706	60	69	62	99	98	0	0.416	0.440	0.440	0.425	1.440	0.422	0.891	156	722	1738	1740	-1.264	511	1227	532	1208	0
1	1	20	"iYPL005W"	"iYPL005W"	2730	18770	160	298	350	227	59	68	148	67	40	0	1240	1649	1159	62	80	99	99	97	0	0.203	0.183	0.173	0.170	1.585	0.190	0.478	208	1060	1417	1878	-2.301	239	1178	291	1587	0
1	2	20	"iYPL001W"	"iYPL001W"	2910	18780	130	148	154	56	58	62	23	93	82	0	588	563	264	65	71	48	99	95	0	0.172	0.193	0.188	0.195	1.768	0.182	0.688	120	629	613	594	-2.539	90	523	96	498	0
1	3	20	"itF(GAA)P1"	"itF(GAA)P1"	3110	18780	130	201	203	76	60	68	51	90	70	0	682	653	295	64	72	61	98	95	0	0.228	0.243	0.226	0.239	1.572	0.231	0.520	120	692	759	732	-2.132	141	618	143	589	0
1	4	20	"iYPR013C-1"	"iYPR013C-1"	3320	18770	130	869	787	411	61	66	25	100	99	0	297	290	120	63	69	37	95	87	0	3.453	3.198	3.139	3.085	1.534	3.457	0.807	120	664	1042	953	1.788	808	234	726	227	0
1	5	20	"iYPR016C"	"iYPR016C"	3520	18780	130	272	280	123	59	68	131	75	30	0	266	284	141	62	75	201	50	13	0	1.044	0.995	1.046	1.047	1.708	0.708	0.894	120	651	417	443	0.062	213	204	221	222	0
1	6	20	"iYPR020W"	"iYPR020W"	3730	18770	130	180	180	81	58	69	137	42	2	0	399	435	244	66	78	198	64	44	0	0.366	0.331	0.311	0.342	1.777	0.330	0.540	120	676	455	491	-1.449	122	333	122	369	0
1	7	20	"iYPR035W"	"iYPR035W"	3930	18770	140	438	427	237	58	66	86	86	69	0	286	295	156	64	81	203	52	17	0	1.712	1.597	1.570	1.612	1.760	0.365	0.564	156	707	602	600	0.775	380	222	369	231	0
1	8	20	"iYPR042C"	"iYPR042C"	4120	18770	130	424	407	211	59	70	109	80	65	0	234	243	119	63	84	221	39	1	0	2.135	1.933	1.973	1.990	1.712	1.972	0.841	120	600	536	528	1.094	365	171	348	180	0
1	9	20	"iYPR047W"	"iYPR047W"	4320	18780	140	377	348	177	60	64	52	87	80	0	345	323	163	62	71	52	89	75	0	1.120	1.103	1.109	1.054	1.859	1.099	0.879	156	803	600	549	0.164	317	283	288	261	0
1	10	20	"iYCL001W-A"	"iYCL001W-A"	4540	18770	150	399	415	238	59	64	61	89	75	0	1931	2209	1433	62	73	53	100	100	0	0.182	0.166	0.162	0.155	1.486	0.161	0.930	156	830	2209	2503	-2.459	340	1869	356	2147	0
1	11	20	"iYCL007C"	"iYCL007C"	4740	18780	120	130	134	55	57	60	19	85	72	0	219	215	98	60	65	25	92	81	0	0.459	0.497	0.485	0.508	2.151	0.467	0.576	120	606	232	232	-1.123	73	159	77	155	0
1	12	20	"iYCL012W"	"iYCL012W"	4950	18780	140	541	522	284	60	64	20	99	96	0	3241	3142	1853	63	68	60	100	100	0	0.151	0.150	0.148	0.144	1.484	0.147	0.934	156	819	3659	3541	-2.724	481	3178	462	3079	0
1	13	20	"iYCR011C"	"iYCR011C"	5160	18770	140	219	232	118	61	65	25	94	87	0	207	215	111	61	67	33	90	75	0	1.082	1.110	1.080	1.119	1.966	1.005	0.662	156	738	304	325	0.114	158	146	171	154	0
1	14	20	"iYCRCdelta6-A"	"iYCRCdelta6-A"	5340	18780	120	171	185	77	60	62	22	91	85	0	166	172	70	58	62	41	86	65	0	1.028	1.096	1.109	1.107	1.958	1.137	0.751	120	589	219	239	0.040	111	108	125	114	0
1	15	20	"iYHR210C-A"	"iYHR210C-A"	5550	18780	140	917	1027	681	60	62	23	100	99	0	1135	1250	791	58	63	40	100	99	0	0.796	0.811	0.779	0.778	1.462	0.826	0.929	156	749	1934	2159	-0.330	857	1077	967	1192	0
1	16	20	"iYHRCdelta14-C"	"iYHRCdelta14-C"	5740	18770	150	417	680	761	65	86	69	71	64	0	473	846	932	65	94	92	74	64	0	0.863	0.787	0.782	0.829	1.883	0.791	0.905	156	782	760	1396	-0.213	352	408	615	781	-50
1	17	20	"iYHRCdelta16-B"	"iYHRCdelta16-B"	5940	18770	150	806	807	553	64	86	69	84	78	0	585	611	406	65	92	89	82	75	0	1.427	1.361	1.394	1.332	1.832	1.374	0.905	156	819	1262	1289	0.513	742	520	743	546	-50
1	18	20	"iYLR157C-A"	"iYLR157C-A"	6150	18770	110	170	175	76	60	63	23	91	81	0	180	181	79	61	64	20	86	78	0	0.924	0.958	0.952	0.993	2.133	0.920	0.611	80	544	229	235	-0.113	110	119	115	120	0
1	19	20	"tE(UUC)C"	"tE(UUC)C"	6360	18780	110	148	167	77	60	66	40	83	57	0	140	156	59	61	64	23	93	75	0	1.114	1.126	1.105	1.073	2.289	1.553	0.454	80	570	167	202	0.156	88	79	107	95	0
1	20	20	"tQ(UUG)L"	"tQ(UUG)L"	6540	18770	110	282	311	145	64	70	27	100	95	0	268	272	111	68	73	30	95	86	0	1.090	1.211	1.256	1.252	1.571	1.219	0.812	80	510	418	451	0.124	218	200	247	204	0
1	21	20	"YHRCTy1-1B"	"YHRCTy1-1B"	6750	18770	170	10424	15811	14440	64	73	53	100	100	0	6731	9918	8063	64	72	54	100	100	0	1.554	1.598	1.448	1.355	1.410	1.711	0.961	208	1269	17027	25601	0.636	10360	6667	15747	9854	0
2	1	1	"VPS8"	"YAL002W"	7280	15000	170	711	1150	973	59	62	20	100	100	0	2079	2982	2241	61	64	24	100	100	0	0.323	0.374	0.333	0.329	1.397	0.396	0.954	208	1043	2670	4012	-1.630	652	2018	1091	2921	0
2	2	1	"MTW1"	"YAL034W-A"	7490	15000	180	485	927	857	59	67	90	93	86	0	2011	3173	2748	59	65	50	99	98	0	0.218	0.279	0.262	0.245	1.491	0.291	0.954	256	917	2378	3982	-2.196	426	1952	868	3114	0
2	3	1	"YAL065C-A"	"YAL065C-A"	7680	15020	140	519	669	477	60	65	27	100	96	0	549	742	520	61	66	29	99	98	0	0.941	0.894	0.881	0.842	1.605	0.900	0.937	156	591	947	1290	-0.088	459	488	609	681	0
2	4	1	"YAL004W"	"YAL004W"	7870	15010	140	660	917	700	62	67	28	100	100	0	421	561	369	63	72	41	99	98	0	1.670	1.717	1.634	1.551	1.485	1.833	0.937	156	734	956	1353	0.740	598	358	855	498	0
2	5	1	"FUN12"	"YAL035W"	8090	15010	150	794	1323	1221	63	67	26	100	100	0	1042	1495	1253	64	71	37	100	100	0	0.747	0.881	0.836	0.782	1.437	0.927	0.959	156	852	1709	2691	-0.420	731	978	1260	1431	0
2	6	1	"SEO1"	"YAL067C"	8290	15000	150	705	826	580	61	64	19	99	99	0	810	938	594	64	68	29	100	100	0	0.863	0.875	0.851	0.795	1.473	0.915	0.940	156	822	1390	1639	-0.212	644	746	765	874	0
2	7	1	"ERP2"	"YAL007C"	8480	14990	150	563	863	684	61	69	49	98	98	0	1407	2007	1423	64	83	138	100	100	0	0.374	0.413	0.379	0.360	1.408	0.438	0.959	156	839	1845	2745	-1.420	502	1343	802	1943	0
2	8	1	"YAL037W"	"YAL037W"	8690	15010	150	785	957	595	62	69	50	100	96	0	685	793	437	65	84	140	95	81	0	1.166	1.229	1.165	1.150	1.379	1.272	0.923	156	818	1343	1623	0.222	723	620	895	728	0
2	9	1	"YAL069W"	"YAL069W"	8870	15030	160	4504	8722	8383	62	69	47	97	97	0	3905	5811	5108	63	71	54	97	96	0	1.156	1.507	1.385	1.291	1.478	1.595	0.965	208	846	8284	14408	0.209	4442	3842	8660	5748	0
2	10	1	"SPO7"	"YAL009W"	9070	15030	150	1224	1351	930	64	76	54	100	98	0	1676	1917	1228	64	79	74	100	99	0	0.720	0.695	0.665	0.651	1.375	0.713	0.945	156	813	2772	3140	-0.475	1160	1612	1287	1853	0
2	11	1	"CYC3"	"YAL039C"	9300	15000	140	751	1103	887	63	71	43	100	100	0	413	557	369	63	78	87	98	84	0	1.966	2.105	1.904	1.898	1.367	2.323	0.926	156	776	1038	1534	0.975	688	350	1040	494	0
2	12	1	"YAR002W"	"YAR002W"	9490	15000	150	1424	2092	1395	61	68	51	100	100	0	3449	4337	2388	63	73	79	100	100	0	0.403	0.475	0.435	0.427	1.312	0.506	0.955	156	804	4749	6305	-1.313	1363	3386	2031	4274	0
2	13	1	"CNS1"	"YBR155W"	9690	15030	140	758	1232	1092	63	67	44	100	98	0	1135	1935	1677	63	66	25	100	100	0	0.648	0.624	0.588	0.570	1.340	0.636	0.975	156	705	1767	3041	-0.625	695	1072	1169	1872	0
2	14	1	"PCH2"	"YBR186W"	9890	15000	120	193	349	361	63	69	32	88	74	0	164	254	233	65	69	29	84	61	0	1.313	1.513	1.533	1.478	1.938	1.562	0.913	120	556	229	475	0.393	130	99	286	189	0
2	15	1	"PYC2"	"YBR218C"	10070	15030	130	362	396	233	64	72	35	95	86	0	343	348	195	63	68	26	92	87	0	1.064	1.165	1.200	1.237	1.753	1.188	0.909	120	633	578	617	0.090	298	280	332	285	0
2	16	1	"ICS2"	"YBR157C"	10290	15020	130	613	639	328	64	68	25	100	100	0	295	308	144	62	67	29	96	89	0	2.356	2.337	2.336	2.495	1.656	2.481	0.895	120	674	782	821	1.236	549	233	575	246	0
2	17	1	"NTC20"	"YBR188C"	10470	15020	130	860	910	577	65	68	24	99	99	0	1330	1464	906	65	75	42	100	100	0	0.628	0.604	0.562	0.569	1.425	0.606	0.944	120	701	2060	2244	-0.670	795	1265	845	1399	0
2	18	1	"YBR220C"	"YBR220C"	10680	15030	140	450	647	557	61	65	22	100	98	0	235	331	241	63	72	51	91	74	0	2.262	2.187	2.171	2.073	1.565	2.313	0.930	156	785	561	854	1.177	389	172	586	268	0
2	19	1	"YBR159W"	"YBR159W"	10900	15010	150	637	797	497	61	67	52	99	96	0	516	603	326	64	71	56	98	95	0	1.274	1.365	1.303	1.279	1.443	1.399	0.836	156	878	1028	1275	0.350	576	452	736	539	0
2	20	1	"YBR190W"	"YBR190W"	11100	15020	120	168	205	116	62	65	20	88	80	0	189	220	130	63	65	18	87	81	0	0.841	0.911	0.917	0.947	2.095	0.907	0.817	120	617	232	300	-0.249	106	126	143	157	0
2	21	1	"FAT2"	"YBR222C"	11290	15020	110	405	412	224	61	63	17	100	95	0	213	216	107	62	66	62	77	57	0	2.278	2.279	2.142	2.436	1.890	2.012	0.454	80	592	495	505	1.188	344	151	351	154	0
2	1	2	"YBR161W"	"YBR161W"	7290	15210	160	740	1179	1016	61	65	44	99	97	0	661	951	718	65	72	67	98	92	0	1.139	1.262	1.194	1.106	1.502	1.352	0.951	208	758	1275	2004	0.188	679	596	1118	886	0
2	2	2	"RIM2"	"YBR192W"	7490	15200	160	628	870	704	60	62	18	100	100	0	864	1171	828	61	64	26	99	99	0	0.707	0.730	0.690	0.631	1.508	0.784	0.953	208	525	1371	1920	-0.500	568	803	810	1110	0
2	3	2	"YBR224W"	"YBR224W"	7690	15220	130	1268	1166	645	60	62	16	100	100	0	346	343	160	62	65	29	95	90	0	4.254	3.936	3.932	3.761	1.517	4.162	0.909	120	499	1492	1387	2.089	1208	284	1106	281	0
2	4	2	"GPM2"	"YDL021W"	7880	15220	140	311	448	336	59	62	17	98	90	0	816	1180	953	61	64	20	99	98	0	0.334	0.348	0.351	0.330	1.581	0.324	0.817	156	671	1007	1508	-1.583	252	755	389	1119	0
2	5	2	"YDL053C"	"YDL053C"	8080	15220	130	858	771	443	62	67	30	98	95	0	483	423	224	62	65	21	95	90	0	1.891	1.964	1.960	1.983	1.476	2.033	0.929	120	559	1217	1070	0.919	796	421	709	361	0
2	6	2	"YDL085W"	"YDL085W"	8270	15220	120	781	855	494	61	67	30	100	100	0	470	470	246	62	65	20	100	100	0	1.765	1.946	1.915	1.891	1.388	2.003	0.929	120	586	1128	1202	0.819	720	408	794	408	0
2	7	2	"YDL023C"	"YDL023C"	8490	15220	130	863	1006	679	62	72	54	100	95	0	406	466	266	64	86	150	77	55	0	2.342	2.348	2.298	2.213	1.461	2.467	0.941	120	708	1143	1346	1.228	801	342	944	402	0
2	8	2	"PSA1"	"YDL055C"	8700	15230	110	361	396	234	62	67	26	96	93	0	448	459	253	66	72	55	93	82	0	0.783	0.850	0.863	0.850	1.760	0.953	0.883	80	497	681	727	-0.353	299	382	334	393	0
2	9	2	"LUC7"	"YDL087C"	8880	15220	120	1481	1356	781	66	74	51	100	96	0	523	523	273	64	95	370	60	15	0	3.083	2.810	2.664	2.679	1.463	2.320	0.340	120	510	1874	1749	1.624	1415	459	1290	459	0
2	10	2	"YDL025C"	"YDL025C"	9080	15220	120	747	817	538	67	88	83	90	85	0	563	595	344	66	107	359	65	26	0	1.368	1.418	1.346	1.296	1.421	1.489	0.903	120	559	1177	1279	0.452	680	497	750	529	0
2	11	2	"YDL057W"	"YDL057W"	9290	15220	120	516	533	301	65	71	45	98	90	0	405	473	267	62	67	27	100	100	0	1.315	1.139	1.153	1.113	1.446	1.138	0.925	120	586	794	879	0.395	451	343	468	411	0
2	12	2	"YDL089W"	"YDL089W"	9480	15220	130	229	253	132	61	66	29	94	83	0	279	301	154	60	68	41	95	84	0	0.767	0.797	0.819	0.767	1.726	0.799	0.827	120	609	387	433	-0.382	168	219	192	241	0
2	13	2	"YDL027C"	"YDL027C"	9680	15210	140	2061	1793	856	60	64	26	100	100	0	942	880	369	62	66	31	100	100	0	2.274	2.119	2.066	2.017	1.277	2.224	0.953	156	651	2881	2551	1.185	2001	880	1733	818	0
2	14	2	"RAD59"	"YDL059C"	9890	15220	140	836	785	410	62	69	37	99	97	0	356	334	150	65	69	29	96	90	0	2.660	2.688	2.638	2.645	1.511	2.788	0.899	156	652	1065	992	1.411	774	291	723	269	0
2	15	2	"YDL091C"	"YDL091C"	10090	15210	150	1537	1361	734	63	71	38	100	100	0	2184	2129	1084	61	75	135	100	100	0	0.694	0.628	0.614	0.598	1.283	0.632	0.958	156	715	3597	3366	-0.526	1474	2123	1298	2068	0
2	16	2	"RPA14"	"YDR156W"	10300	15220	150	90	127	92	65	69	23	50	35	0	83	116	89	61	75	131	16	4	0	1.136	1.127	1.056	1.119	2.551	0.126	0.089	156	775	47	117	0.184	25	22	62	55	-50
2	17	2	"YDR187C"	"YDR187C"	10500	15230	80	256	327	226	67	72	26	88	76	0	166	193	124	66	73	38	65	51	0	1.890	2.047	2.239	2.291	1.867	1.941	0.856	52	334	289	387	0.918	189	100	260	127	0
2	18	2	"YDR219C"	"YDR219C"	10710	15220	150	85	98	54	64	68	27	42	28	0	89	104	57	64	70	38	36	21	0	0.840	0.850	0.899	0.946	3.292	0.939	0.423	156	688	46	74	-0.252	21	25	34	40	-50
2	19	2	"HOM2"	"YDR158W"	10880	15220	130	5613	5033	2815	65	85	118	100	100	0	3780	3522	1775	65	81	75	100	100	0	1.493	1.437	1.407	1.338	1.357	1.487	0.966	120	513	9263	8425	0.579	5548	3715	4968	3457	0
2	20	2	"SLY1"	"YDR189W"	11090	15230	130	1165	1091	548	65	87	117	97	87	0	1463	1360	672	66	86	93	100	99	0	0.787	0.793	0.779	0.753	1.396	0.785	0.948	120	595	2497	2320	-0.345	1100	1397	1026	1294	0
2	21	2	"YDR221W"	"YDR221W"	11290	15240	130	237	406	416	62	70	49	84	68	0	183	255	201	62	77	81	62	40	0	1.446	1.782	1.697	1.689	2.232	1.722	0.703	120	687	296	537	0.532	175	121	344	193	0
2	1	3	"SSY1"	"YDR160W"	7290	15410	160	757	1284	1025	61	148	1584	35	3	0	615	973	706	65	98	309	73	47	0	1.265	1.347	1.283	1.217	1.400	4.601	0.393	208	909	1246	2131	0.340	696	550	1223	908	0
2	2	3	"HST4"	"YDR191W"	7500	15440	150	520	593	440	60	61	16	99	96	0	543	646	459	62	65	27	98	96	0	0.956	0.913	0.882	0.832	1.591	0.931	0.960	156	592	941	1117	-0.064	460	481	533	584	0
2	3	3	"YDR223W"	"YDR223W"	7690	15420	150	85	116	83	61	63	19	55	36	0	82	115	88	61	64	25	42	28	0	1.143	1.019	1.015	0.959	3.152	0.574	0.395	156	672	45	109	0.193	24	21	55	54	-50
2	4	3	"NBP2"	"YDR162C"	7880	15430	100	192	308	246	59	61	17	93	85	0	206	340	275	60	63	18	96	90	0	0.911	0.889	0.883	0.877	1.737	0.895	0.921	80	439	279	529	-0.135	133	146	249	280	0
2	5	3	"YDR193W"	"YDR193W"	8090	15420	140	369	384	228	59	64	28	94	88	0	291	307	161	62	66	23	94	91	0	1.354	1.327	1.255	1.218	1.637	1.381	0.908	156	701	539	570	0.437	310	229	325	245	0
2	6	3	"HTA1"	"YDR225W"	8280	15430	140	909	962	577	62	66	28	100	98	0	906	1037	574	61	66	30	100	100	0	1.002	0.922	0.884	0.855	1.303	0.951	0.964	156	653	1692	1876	0.003	847	845	900	976	0
2	7	3	"YDR539W"	"YDR539W"	8490	15420	120	542	603	362	63	66	23	100	99	0	725	758	420	62	65	20	100	100	0	0.722	0.776	0.771	0.731	1.389	0.803	0.952	120	530	1142	1236	-0.469	479	663	540	696	0
2	8	3	"YEL025C"	"YEL025C"	8680	15420	130	895	940	538	62	65	21	100	100	0	857	903	515	64	69	49	100	99	0	1.050	1.046	1.012	1.028	1.332	1.050	0.954	120	634	1626	1717	0.071	833	793	878	839	0
2	9	3	"YEL057C"	"YEL057C"	8900	15430	130	986	864	412	63	68	39	100	99	0	870	818	391	62	83	313	82	58	0	1.142	1.060	1.037	1.018	1.360	0.709	0.539	120	711	1731	1557	0.192	923	808	801	756	0
2	10	3	"YDR541C"	"YDR541C"	9120	15430	130	530	544	280	64	69	43	100	93	0	598	602	298	62	67	29	100	100	0	0.869	0.889	0.868	0.857	1.332	0.905	0.936	120	600	1002	1020	-0.202	466	536	480	540	0
2	11	3	"CUP5"	"YEL027W"	9280	15430	130	452	581	405	63	66	23	100	100	0	701	892	586	62	66	23	100	99	0	0.609	0.624	0.590	0.562	1.468	0.634	0.907	120	579	1028	1348	-0.716	389	639	518	830	0
2	12	3	"SOM1"	"YEL059C-A"	9490	15430	130	873	812	413	62	66	21	100	100	0	540	524	255	60	66	55	98	92	0	1.690	1.616	1.641	1.539	1.436	1.635	0.939	120	676	1291	1214	0.757	811	480	750	464	0
2	13	3	"YDR543C"	"YDR543C"	9720	15430	120	203	231	141	61	64	19	94	87	0	208	234	143	61	66	55	82	57	0	0.966	0.983	0.933	0.953	1.783	0.843	0.663	120	582	289	343	-0.050	142	147	170	173	0
2	14	3	"YEL029C"	"YEL029C"	9900	15430	130	531	523	323	61	63	19	98	95	0	1103	1054	632	61	64	20	100	100	0	0.451	0.465	0.458	0.414	1.534	0.468	0.948	120	567	1512	1455	-1.149	470	1042	462	993	0
2	15	3	"PRB1"	"YEL060C"	10090	15420	90	164	166	75	63	73	40	75	61	0	166	163	77	60	70	39	76	61	0	0.953	1.000	0.941	1.099	2.418	1.045	0.742	52	376	207	206	-0.070	101	106	103	103	0
2	16	3	"YRF1-1"	"YDR545W"	10280	15430	130	960	1641	1749	64	73	40	100	99	0	917	1479	1366	61	82	151	100	82	0	1.047	1.112	1.013	0.958	1.437	1.198	0.939	120	601	1752	2995	0.066	896	856	1577	1418	0
2	17	3	"SPF1"	"YEL031W"	10500	15420	100	128	143	66	64	66	21	76	60	0	134	154	83	63	72	130	32	3	0	0.901	0.868	0.893	0.842	2.203	0.827	0.691	80	520	135	170	-0.150	64	71	79	91	0
2	18	3	"NPR2"	"YEL062W"	10730	15420	130	711	762	464	63	71	54	99	98	0	1251	1523	956	63	72	72	100	100	0	0.545	0.479	0.475	0.458	1.333	0.479	0.965	120	599	1836	2159	-0.874	648	1188	699	1460	0
2	19	3	"PES4"	"YFR023W"	10920	15410	150	642	865	636	65	86	121	94	75	0	1125	1670	1194	65	84	92	100	99	0	0.544	0.498	0.483	0.463	1.376	0.506	0.938	156	579	1637	2405	-0.877	577	1060	800	1605	0
2	20	3	"HXK1"	"YFR053C"	11090	15440	160	558	912	753	63	82	105	95	80	0	822	1186	873	64	82	90	97	93	0	0.653	0.757	0.690	0.680	1.445	0.805	0.953	208	682	1253	1971	-0.615	495	758	849	1122	0
2	21	3	"SCW11"	"YGL028C"	11290	15420	150	1063	1103	733	63	72	47	98	96	0	1508	1525	949	63	78	78	99	98	0	0.692	0.711	0.692	0.656	1.343	0.737	0.958	156	793	2445	2502	-0.531	1000	1445	1040	1462	0
2	1	4	"YFR024C-A"	"YFR024C-A"	7270	15630	110	171	253	195	61	211	2122	0	0	0	313	423	327	63	104	377	38	16	0	0.440	0.533	0.493	0.455	2.064	0.554	0.920	80	524	360	552	-1.184	110	250	192	360	0
2	2	4	"YFR055W"	"YFR055W"	7490	15620	140	795	943	681	63	126	531	54	42	0	627	774	522	64	88	175	83	64	0	1.300	1.239	1.230	1.168	1.425	1.432	0.877	156	632	1295	1590	0.379	732	563	880	710	0
2	3	4	"RPL30"	"YGL030W"	7670	15630	130	425	404	209	62	65	21	91	88	0	666	588	310	63	69	47	94	82	0	0.602	0.651	0.645	0.620	1.619	0.654	0.886	120	620	966	867	-0.732	363	603	342	525	0
2	4	4	"YFR026C"	"YFR026C"	7900	15630	130	787	835	530	61	66	28	98	96	0	732	707	415	64	71	58	97	87	0	1.087	1.204	1.179	1.131	1.526	1.234	0.916	120	716	1394	1417	0.120	726	668	774	643	0
2	5	4	"YFR057W"	"YFR057W"	8110	15630	110	167	308	350	60	66	30	88	68	0	161	289	312	65	72	51	76	46	0	1.115	1.107	1.087	1.019	2.345	1.084	0.856	80	512	203	472	0.157	107	96	248	224	0
2	6	4	"AGA2"	"YGL032C"	8290	15620	130	808	773	494	61	69	41	98	95	0	1154	1128	692	64	77	67	100	100	0	0.685	0.669	0.637	0.599	1.459	0.672	0.940	120	616	1837	1776	-0.545	747	1090	712	1064	0
2	7	4	"CDC14"	"YFR028C"	8520	15620	150	497	784	659	62	71	49	100	96	0	383	539	399	63	75	62	96	82	0	1.359	1.517	1.433	1.426	1.571	1.597	0.941	156	681	755	1198	0.443	435	320	722	476	0
2	8	4	"ERP6"	"YGL002W"	8690	15630	130	1343	1189	645	63	69	45	100	100	0	1845	1621	833	64	70	48	100	100	0	0.719	0.723	0.713	0.673	1.427	0.720	0.903	120	588	3061	2683	-0.477	1280	1781	1126	1557	0
2	9	4	"YGL034C"	"YGL034C"	8910	15630	110	186	199	104	63	68	34	85	71	0	164	185	111	63	74	110	46	17	0	1.218	1.115	1.059	1.045	2.238	1.037	0.775	80	506	224	258	0.284	123	101	136	122	0
2	10	4	"RPL11B"	"YGR085C"	9110	15630	130	906	1186	793	64	74	52	100	100	0	772	945	537	62	75	107	100	97	0	1.186	1.271	1.171	1.160	1.335	1.350	0.901	120	582	1552	2005	0.246	842	710	1122	883	0
2	11	4	"YGR117C"	"YGR117C"	9310	15640	150	628	962	733	64	74	49	100	99	0	1764	2361	1652	62	72	44	100	100	0	0.331	0.391	0.383	0.357	1.366	0.407	0.965	156	669	2266	3197	-1.593	564	1702	898	2299	0
2	12	4	"YGR149W"	"YGR149W"	9530	15630	150	519	770	681	63	66	20	100	95	0	854	1152	956	60	66	53	99	96	0	0.574	0.647	0.590	0.573	1.453	0.678	0.966	156	706	1250	1799	-0.800	456	794	707	1092	0
2	13	4	"PDC6"	"YGR087C"	9710	15640	150	471	756	675	62	65	19	99	99	0	305	391	274	61	65	53	89	81	0	1.676	2.103	1.975	1.997	1.727	2.340	0.935	156	615	653	1024	0.745	409	244	694	330	0
2	14	4	"NUP57"	"YGR119C"	9900	15620	140	838	1104	793	63	65	19	99	99	0	1018	1251	809	61	63	18	100	100	0	0.810	0.875	0.827	0.789	1.458	0.919	0.953	156	662	1732	2231	-0.304	775	957	1041	1190	0
2	15	4	"YGR151C"	"YGR151C"	10130	15620	140	582	529	283	64	73	39	97	88	0	620	548	287	64	74	64	93	82	0	0.932	0.961	0.957	0.951	1.558	0.969	0.924	156	646	1074	949	-0.102	518	556	465	484	0
2	16	4	"YGR089W"	"YGR089W"	10290	15610	140	422	900	936	63	71	36	99	95	0	402	723	636	65	76	65	100	91	0	1.065	1.272	1.113	1.035	1.546	1.407	0.932	156	667	696	1495	0.091	359	337	837	658	0
2	17	4	"MEP1"	"YGR121C"	10540	15630	150	604	1031	897	62	65	19	99	99	0	358	486	347	61	69	111	89	64	0	1.825	2.280	2.093	2.062	1.446	2.434	0.775	156	711	839	1394	0.868	542	297	969	425	0
2	18	4	"YGR153W"	"YGR153W"	10720	15630	140	637	986	824	64	69	53	98	94	0	386	537	381	61	76	143	80	56	0	1.763	1.937	1.851	1.726	1.626	2.093	0.934	156	546	898	1398	0.818	573	325	922	476	0
2	19	4	"PRP31"	"YGR091W"	10890	15630	130	848	962	536	63	69	43	100	98	0	784	772	369	62	70	62	100	96	0	1.087	1.266	1.277	1.199	1.414	1.347	0.926	120	541	1507	1609	0.121	785	722	899	710	0
2	20	4	"PPT1"	"YGR123C"	11100	15640	130	732	894	594	62	66	24	100	100	0	527	619	380	63	67	21	100	99	0	1.444	1.496	1.480	1.431	1.540	1.530	0.938	120	576	1134	1388	0.530	670	464	832	556	0
2	21	4	"CYS4"	"YGR155W"	11320	15630	130	869	1046	680	61	64	23	100	100	0	418	472	271	61	65	25	98	96	0	2.263	2.397	2.336	2.344	1.593	2.506	0.934	120	734	1165	1396	1.178	808	357	985	411	0
2	1	5	"SET1"	"YHR119W"	7310	15830	130	248	440	414	61	120	509	27	10	0	439	770	766	61	82	164	75	54	0	0.495	0.535	0.508	0.504	1.900	1.219	0.229	120	689	565	1088	-1.015	187	378	379	709	0
2	2	5	"YHR149C"	"YHR149C"	7490	15830	120	139	223	176	64	139	584	3	0	0	180	290	239	63	91	192	35	25	0	0.641	0.700	0.676	0.613	2.089	1.108	0.604	120	520	192	386	-0.642	75	117	159	227	0
2	3	5	"YHR181W"	"YHR181W"	7680	15840	110	163	236	168	60	63	17	92	82	0	170	258	207	64	67	37	77	65	0	0.972	0.907	0.925	0.943	2.712	0.374	0.318	80	481	209	370	-0.041	103	106	176	194	0
2	4	5	"YHR121W"	"YHR121W"	7890	15830	120	343	492	374	61	237	2986	0	0	0	216	280	182	64	212	2713	0	0	0	1.855	1.995	2.021	2.196	2.014	0.778	0.994	120	643	434	647	0.892	282	152	431	216	0
2	5	5	"YHR151C"	"YHR151C"	8120	15830	110	186	354	325	61	274	3289	0	0	0	151	256	237	64	240	2987	0	0	0	1.437	1.526	1.519	1.662	1.987	2.674	0.995	80	530	212	485	0.523	125	87	293	192	0
2	6	5	"GND1"	"YHR183W"	8300	15830	120	263	331	221	61	64	24	95	86	0	421	557	421	63	70	36	95	87	0	0.564	0.547	0.559	0.563	1.721	0.523	0.900	120	548	560	764	-0.826	202	358	270	494	0
2	7	5	"EPT1"	"YHR123W"	8500	15820	150	101	199	269	61	67	42	48	33	0	98	182	207	63	71	51	42	30	0	1.143	1.160	1.205	1.175	2.856	1.268	0.847	156	744	75	257	0.193	40	35	138	119	-50
2	8	5	"SPO16"	"YHR153C"	8720	15820	130	270	442	355	61	68	54	96	83	0	304	439	315	61	67	48	99	94	0	0.860	1.008	0.937	0.916	1.494	1.075	0.921	120	573	452	759	-0.217	209	243	381	378	0
2	9	5	"ADY1"	"YHR185C"	8900	15820	150	82	128	137	61	66	39	34	19	0	82	135	158	62	69	91	18	11	0	1.050	0.918	0.899	0.937	2.776	0.909	0.835	156	756	41	140	0.070	21	20	67	73	-50
2	10	5	"YHR125W"	"YHR125W"	9140	15820	140	789	1286	1099	64	74	55	100	99	0	254	334	223	63	74	101	75	45	0	3.796	4.509	4.380	4.305	1.689	4.942	0.833	156	648	916	1493	1.924	725	191	1222	271	0
2	11	5	"YHR155W"	"YHR155W"	9310	15810	110	528	706	512	63	72	50	100	90	0	410	485	308	61	69	85	87	75	0	1.332	1.517	1.507	1.473	1.556	1.600	0.903	80	440	814	1067	0.414	465	349	643	424	0
2	12	5	"IKI1"	"YHR187W"	9510	15840	100	186	224	145	60	63	19	88	80	0	134	173	115	59	65	78	48	27	0	1.680	1.439	1.311	1.440	2.523	1.386	0.772	80	476	201	278	0.748	126	75	164	114	0
2	13	5	"YHC3"	"YJL059W"	9720	15820	120	438	583	472	62	64	18	99	98	0	665	1081	871	62	68	99	99	85	0	0.624	0.511	0.497	0.486	1.599	0.508	0.897	120	562	979	1540	-0.681	376	603	521	1019	0
2	14	5	"YJL091C"	"YJL091C"	9910	15830	100	345	351	169	62	64	22	98	97	0	420	457	247	64	71	141	85	60	0	0.795	0.735	0.762	0.752	1.451	0.706	0.902	80	442	639	682	-0.331	283	356	289	393	0
2	15	5	"YJL123C"	"YJL123C"	10110	15840	140	1121	1601	1398	61	65	28	100	100	0	605	794	605	61	71	128	89	74	0	1.949	2.101	2.051	1.967	1.477	2.245	0.951	156	646	1604	2273	0.962	1060	544	1540	733	0
2	16	5	"NUP82"	"YJL061W"	10320	15830	120	469	653	515	62	65	20	99	92	0	450	615	454	62	66	56	92	84	0	1.049	1.069	1.076	1.007	1.570	1.104	0.932	120	557	795	1144	0.069	407	388	591	553	0
2	17	5	"TOK1"	"YJL093C"	10520	15820	140	791	1217	988	62	64	20	100	100	0	369	541	380	60	63	19	100	100	0	2.359	2.401	2.325	2.243	1.423	2.572	0.845	156	633	1038	1636	1.238	729	309	1155	481	0
2	18	5	"GCD14"	"YJL125C"	10720	15830	150	2128	1935	999	63	65	20	100	100	0	1478	1460	673	60	64	21	100	100	0	1.456	1.337	1.311	1.252	1.321	1.387	0.958	156	645	3483	3272	0.542	2065	1418	1872	1400	0
2	19	5	"MRPL8"	"YJL063C"	10920	15820	120	322	384	258	63	66	20	93	88	0	208	231	132	62	77	274	24	0	0	1.774	1.899	1.792	1.865	2.023	2.010	0.879	120	528	405	490	0.827	259	146	321	169	0
2	20	5	"BCK1"	"YJL095W"	11110	15820	130	472	757	719	63	67	22	100	98	0	730	1191	1130	63	66	20	100	100	0	0.613	0.615	0.596	0.580	1.499	0.624	0.944	120	667	1076	1822	-0.706	409	667	694	1128	0
2	21	5	"SPT10"	"YJL127C"	11330	15820	110	192	255	169	63	66	21	90	78	0	207	225	141	60	64	19	83	70	0	0.878	1.164	1.254	1.244	2.104	1.204	0.822	80	571	276	357	-0.188	129	147	192	165	0
2	1	6	"YJL065C"	"YJL065C"	7310	16030	130	412	523	354	60	68	107	79	65	0	193	247	145	62	67	50	77	60	0	2.687	2.503	2.519	2.569	1.809	2.527	0.903	120	696	483	648	1.426	352	131	463	185	0
2	2	6	"YJL097W"	"YJL097W"	7510	16020	130	570	721	465	60	62	23	100	100	0	471	559	335	61	63	18	99	99	0	1.244	1.327	1.302	1.282	1.445	1.354	0.950	120	540	920	1159	0.315	510	410	661	498	0
2	3	6	"TRK1"	"YJL129C"	7700	16020	140	848	1227	1079	59	63	18	100	100	0	619	857	667	61	63	31	100	98	0	1.414	1.467	1.403	1.346	1.458	1.555	0.964	156	663	1347	1964	0.500	789	558	1168	796	0
2	4	6	"OAR1"	"YKL055C"	7910	16030	120	348	449	344	60	62	18	97	94	0	298	393	281	61	63	17	98	95	0	1.215	1.172	1.116	1.098	1.567	1.207	0.922	120	529	525	721	0.281	288	237	389	332	0
2	5	6	"CYT2"	"YKL087C"	8090	16030	130	474	618	469	60	62	18	100	98	0	538	713	517	63	66	23	100	99	0	0.872	0.858	0.817	0.795	1.458	0.880	0.952	120	587	889	1208	-0.198	414	475	558	650	0
2	6	6	"YKL118W"	"YKL118W"	8290	16030	130	403	382	191	61	64	20	97	92	0	553	518	254	63	68	28	100	97	0	0.698	0.705	0.732	0.653	1.649	0.708	0.895	120	621	832	776	-0.519	342	490	321	455	0
2	7	6	"NUP120"	"YKL057C"	8490	16030	120	448	568	424	59	63	21	100	98	0	749	918	625	61	66	27	100	100	0	0.565	0.594	0.548	0.553	1.452	0.619	0.912	120	603	1077	1366	-0.823	389	688	509	857	0
2	8	6	"MIF2"	"YKL089W"	8720	16030	130	697	1245	1252	59	63	36	100	97	0	416	657	566	60	63	28	98	95	0	1.792	1.987	1.907	1.769	1.635	2.150	0.948	120	604	994	1783	0.842	638	356	1186	597	0
2	9	6	"OAC1"	"YKL120W"	8880	16030	120	215	235	129	61	65	38	85	72	0	258	282	154	59	63	29	89	82	0	0.774	0.780	0.786	0.784	1.966	0.799	0.841	120	524	353	397	-0.370	154	199	174	223	0
2	10	6	"YKL059C"	"YKL059C"	9130	16020	120	352	761	743	63	64	17	99	96	0	488	876	828	60	63	18	99	99	0	0.675	0.855	0.824	0.768	1.569	0.880	0.957	120	647	717	1514	-0.567	289	428	698	816	0
2	11	6	"YKL091C"	"YKL091C"	9340	16030	100	254	357	277	60	66	39	91	77	0	173	189	111	58	66	80	56	32	0	1.687	2.267	2.195	2.125	1.888	2.496	0.853	80	472	309	428	0.754	194	115	297	131	0
2	12	6	"SRP21"	"YKL122C"	9520	16030	120	140	222	194	60	64	21	83	60	0	168	306	288	59	64	72	61	45	0	0.734	0.656	0.640	0.660	2.201	0.656	0.900	120	571	189	409	-0.446	80	109	162	247	0
2	13	6	"YKL061W"	"YKL061W"	9730	16030	130	457	506	324	63	65	18	99	95	0	1133	1307	779	60	68	96	100	100	0	0.367	0.355	0.338	0.302	1.596	0.361	0.918	120	604	1467	1690	-1.445	394	1073	443	1247	0
2	14	6	"MBR1"	"YKL093W"	9940	16040	140	655	977	741	62	64	21	100	99	0	1548	2164	1503	61	70	127	100	98	0	0.399	0.435	0.396	0.385	1.410	0.452	0.952	156	586	2080	3018	-1.326	593	1487	915	2103	0
2	15	6	"SSH4"	"YKL124W"	10110	16020	140	898	1325	1043	60	63	21	100	99	0	1055	1359	929	59	68	126	97	94	0	0.841	0.973	0.901	0.869	1.419	1.042	0.940	156	587	1834	2565	-0.249	838	996	1265	1300	0
2	16	6	"YLR040C"	"YLR040C"	10320	16030	120	418	528	359	59	62	21	100	99	0	365	446	280	59	62	19	100	99	0	1.173	1.212	1.189	1.131	1.429	1.259	0.929	120	602	665	856	0.230	359	306	469	387	0
2	17	6	"YLR072W"	"YLR072W"	10530	16020	110	120	147	90	59	62	18	73	58	0	110	147	96	58	61	19	68	57	0	1.173	0.989	0.917	0.904	2.395	0.932	0.657	80	534	113	177	0.230	61	52	88	89	0
2	18	6	"YLR104W"	"YLR104W"	10740	16030	100	220	248	177	62	64	19	81	67	0	217	271	197	60	64	19	86	75	0	1.006	0.882	0.928	0.812	2.339	0.883	0.875	80	449	315	397	0.009	158	157	186	211	0
2	19	6	"YLR042C"	"YLR042C"	10940	16030	130	580	745	550	62	65	20	100	99	0	560	717	475	62	74	236	70	51	0	1.040	1.043	1.002	0.905	1.528	0.836	0.588	120	711	1016	1338	0.057	518	498	683	655	0
2	20	6	"YLR074C"	"YLR074C"	11160	16030	80	197	296	202	63	66	21	92	84	0	211	235	151	64	67	21	80	75	0	0.912	1.363	1.315	1.442	2.060	1.409	0.881	52	327	281	404	-0.134	134	147	233	171	0
2	21	6	"YLR106C"	"YLR106C"	11330	16020	110	303	348	252	64	66	23	90	81	0	244	369	282	64	66	20	91	86	0	1.328	0.931	0.886	0.950	1.867	1.060	0.796	80	541	419	589	0.409	239	180	284	305	0
2	1	7	"PDC1"	"YLR044C"	7300	16230	120	249	412	329	58	67	116	62	45	0	327	529	427	60	68	75	84	65	0	0.715	0.755	0.726	0.721	1.742	0.845	0.816	120	599	458	823	-0.483	191	267	354	469	0
2	2	7	"YLR076C"	"YLR076C"	7510	16220	140	193	271	182	58	67	109	58	37	0	180	247	160	61	65	42	83	60	0	1.134	1.145	1.124	1.176	1.866	1.485	0.783	156	667	254	399	0.182	135	119	213	186	0
2	3	7	"YLR108C"	"YLR108C"	7700	16230	120	341	512	413	60	63	18	95	94	0	260	393	285	60	63	22	98	92	0	1.405	1.357	1.294	1.213	1.742	1.421	0.933	120	572	481	785	0.491	281	200	452	333	0
2	4	7	"YLR046C"	"YLR046C"	7920	16230	130	313	423	329	60	63	20	98	95	0	188	252	178	62	64	21	90	78	0	2.008	1.911	1.779	1.939	1.795	1.922	0.875	120	663	379	553	1.006	253	126	363	190	0
2	5	7	"BOS1"	"YLR078C"	8120	16230	140	410	570	445	60	63	22	99	96	0	453	646	488	63	66	20	98	98	0	0.897	0.875	0.835	0.833	1.552	0.892	0.933	156	708	740	1093	-0.156	350	390	510	583	0
2	6	7	"YLR110C"	"YLR110C"	8320	16240	120	543	781	610	61	62	18	100	98	0	326	420	286	61	65	21	97	95	0	1.819	2.006	1.936	1.888	1.560	2.128	0.924	120	562	747	1079	0.863	482	265	720	359	0
2	7	7	"YLR423C"	"YLR423C"	8530	16230	130	479	733	609	60	62	19	99	97	0	607	905	671	61	63	17	100	99	0	0.767	0.797	0.713	0.662	1.738	0.845	0.942	120	608	965	1517	-0.382	419	546	673	844	0
2	8	7	"YLR455W"	"YLR455W"	8720	16230	130	507	682	516	60	62	17	100	100	0	534	736	531	60	62	18	100	100	0	0.943	0.920	0.878	0.847	1.564	0.943	0.927	120	516	921	1298	-0.085	447	474	622	676	0
2	9	7	"PSP2"	"YML017W"	8910	16220	150	69	85	53	60	62	17	37	21	0	65	89	68	59	63	30	25	16	0	1.500	0.833	0.942	0.962	2.985	0.801	0.505	156	704	15	55	0.585	9	6	25	30	-50
2	10	7	"TUS1"	"YLR425W"	9120	16230	120	534	740	607	61	73	186	69	54	0	370	519	394	60	108	561	37	8	0	1.526	1.479	1.400	1.419	1.526	0.590	0.392	120	585	783	1138	0.610	473	310	679	459	0
2	11	7	"NBP1"	"YLR457C"	9330	16230	120	327	554	491	61	75	193	57	41	0	393	719	612	61	109	581	40	25	0	0.801	0.749	0.718	0.663	1.780	0.425	0.541	120	545	598	1151	-0.320	266	332	493	658	0
2	12	7	"OST6"	"YML019W"	9500	16230	130	498	650	475	61	66	45	96	85	0	708	965	666	60	64	43	100	99	0	0.674	0.651	0.627	0.570	1.522	0.666	0.945	120	547	1085	1494	-0.568	437	648	589	905	0
2	13	7	"YLR427W"	"YLR427W"	9730	16220	140	387	923	1063	62	67	41	98	93	0	275	513	493	61	66	44	94	83	0	1.519	1.905	1.688	1.641	1.577	2.095	0.943	156	662	539	1313	0.603	325	214	861	452	0
2	14	7	"CDC91"	"YLR459W"	9910	16220	130	765	1022	778	61	64	19	100	100	0	699	859	574	60	66	43	99	99	0	1.102	1.203	1.112	1.074	1.482	1.294	0.933	120	567	1343	1760	0.140	704	639	961	799	0
2	15	7	"UNG1"	"YML021C"	10140	16230	120	726	888	722	60	62	17	100	100	0	450	521	360	59	65	42	97	89	0	1.703	1.792	1.642	1.629	1.479	1.932	0.924	120	552	1057	1290	0.768	666	391	828	462	0
2	16	7	"CRN1"	"YLR429W"	10320	16250	140	832	1321	1097	60	65	28	100	100	0	535	730	514	60	66	32	99	99	0	1.625	1.882	1.768	1.733	1.448	2.044	0.945	156	622	1247	1931	0.701	772	475	1261	670	0
2	17	7	"PAU4"	"YLR461W"	10520	16220	130	2889	3239	2419	60	66	29	100	100	0	2221	2949	2058	60	66	28	100	100	0	1.309	1.100	1.053	0.992	1.382	1.138	0.969	120	599	4990	6068	0.389	2829	2161	3179	2889	0
2	18	7	"YML023C"	"YML023C"	10710	16220	140	341	685	605	62	64	19	97	96	0	333	566	452	61	63	20	96	96	0	1.026	1.234	1.182	1.079	1.594	1.303	0.943	156	693	551	1128	0.037	279	272	623	505	0
2	19	7	"YMR187C"	"YMR187C"	10920	16230	120	118	196	173	62	65	20	77	60	0	188	315	298	61	64	18	93	83	0	0.441	0.528	0.520	0.502	2.207	0.550	0.890	120	578	183	388	-1.181	56	127	134	254	0
2	20	7	"TRS130"	"YMR218C"	11120	16220	100	93	107	48	63	65	19	62	45	0	109	134	77	62	65	18	70	56	0	0.638	0.611	0.580	0.566	2.877	0.561	0.526	80	454	77	116	-0.648	30	47	44	72	0
2	21	7	"YMR251W"	"YMR251W"	11320	16220	150	72	74	25	62	66	27	20	5	0	65	73	33	62	64	20	26	17	0	3.333	1.091	0.821	0.876	3.045	0.782	0.138	156	911	13	23	1.737	10	3	12	11	-50
2	1	8	"GCV2"	"YMR189W"	7320	16430	140	99	136	92	59	70	97	30	8	0	165	217	162	62	75	128	45	19	0	0.388	0.497	0.490	0.479	2.490	0.871	0.519	156	727	143	232	-1.365	40	103	77	155	0
2	2	8	"ERG8"	"YMR220W"	7490	16430	130	325	683	679	60	73	107	85	57	0	479	954	930	63	78	139	92	72	0	0.637	0.699	0.656	0.626	1.469	0.701	0.955	120	574	681	1514	-0.651	265	416	623	891	0
2	3	8	"YMR252C"	"YMR252C"	7700	16430	110	250	371	275	61	67	31	97	82	0	284	435	316	63	72	61	91	73	0	0.855	0.833	0.795	0.797	1.574	0.844	0.929	80	560	410	682	-0.226	189	221	310	372	0
2	4	8	"YMR191W"	"YMR191W"	7960	16430	90	215	235	137	61	64	23	86	78	0	129	144	70	62	65	26	75	57	0	2.299	2.122	2.071	2.213	2.166	2.235	0.688	52	414	221	256	1.201	154	67	174	82	0
2	5	8	"YMR222C"	"YMR222C"	8160	16430	80	236	296	210	62	67	23	90	84	0	203	237	158	64	68	21	84	75	0	1.252	1.353	1.314	1.518	2.109	1.366	0.824	52	331	313	407	0.324	174	139	234	173	0
2	6	8	"YMR254C"	"YMR254C"	8350	16430	130	140	219	176	63	74	154	31	18	0	153	211	159	62	70	91	50	28	0	0.846	1.047	1.000	0.879	2.208	1.442	0.863	120	595	168	305	-0.241	77	91	156	149	0
2	7	8	"YMR193C-A"	"YMR193C-A"	8520	16430	120	300	370	236	62	64	22	95	92	0	166	199	115	61	64	17	89	77	0	2.267	2.232	2.277	2.249	1.813	2.277	0.836	120	479	343	446	1.181	238	105	308	138	0
2	8	8	"MRE11"	"YMR224C"	8710	16420	150	76	98	60	61	64	19	46	28	0	69	100	73	61	62	18	39	26	0	1.875	0.949	0.980	0.910	3.162	0.831	0.585	156	715	23	76	0.907	15	8	37	39	-50
2	9	8	"COX7"	"YMR256C"	8940	16430	120	144	177	101	60	62	17	86	75	0	225	317	207	57	61	32	89	80	0	0.500	0.450	0.452	0.448	1.931	0.443	0.816	120	521	252	377	-1.000	84	168	117	260	0
2	10	8	"NAR1"	"YNL240C"	9110	16440	140	325	463	360	59	62	18	99	96	0	191	221	126	59	77	276	22	0	0	2.015	2.494	2.357	2.428	1.866	2.839	0.790	156	597	398	566	1.011	266	132	404	162	0
2	11	8	"SEC2"	"YNL272C"	9320	16430	130	753	987	769	61	63	18	100	100	0	880	1127	825	60	76	272	84	70	0	0.844	0.868	0.842	0.806	1.565	0.895	0.953	120	611	1512	1993	-0.245	692	820	926	1067	0
2	12	8	"YPT11"	"YNL304W"	9530	16410	150	456	818	783	62	66	40	98	96	0	309	457	372	59	62	38	96	91	0	1.576	1.899	1.816	1.749	1.459	2.037	0.954	156	716	644	1154	0.656	394	250	756	398	0
2	13	8	"YNL242W"	"YNL242W"	9730	16430	130	761	1228	1116	62	67	43	100	99	0	1131	1626	1329	59	64	44	100	99	0	0.652	0.744	0.672	0.635	1.410	0.790	0.972	120	589	1771	2733	-0.617	699	1072	1166	1567	0
2	14	8	"YNL274C"	"YNL274C"	9930	16430	130	910	854	525	62	64	17	100	100	0	1207	1103	642	59	61	20	100	100	0	0.739	0.759	0.727	0.691	1.348	0.780	0.965	120	611	1996	1836	-0.437	848	1148	792	1044	0
2	15	8	"YNL306W"	"YNL306W"	10130	16430	130	567	653	453	61	64	19	99	98	0	236	314	206	59	63	25	93	84	0	2.859	2.322	2.287	2.408	1.581	2.298	0.923	120	582	683	847	1.515	506	177	592	255	0
2	16	8	"SUI1"	"YNL244C"	10340	16430	120	387	374	203	59	63	22	98	92	0	217	222	114	62	65	27	85	73	0	2.116	1.969	1.940	1.956	1.504	1.972	0.879	120	493	483	475	1.081	328	155	315	160	0
2	17	8	"YNL276C"	"YNL276C"	10520	16430	120	192	254	191	62	65	21	91	77	0	169	228	171	62	65	19	92	76	0	1.215	1.157	1.121	1.147	1.976	1.142	0.883	120	527	237	358	0.281	130	107	192	166	0
2	18	8	"KRI1"	"YNL308C"	10720	16420	120	656	814	588	63	65	19	100	100	0	902	1207	856	62	69	92	100	98	0	0.706	0.656	0.640	0.615	1.360	0.659	0.944	120	542	1433	1896	-0.502	593	840	751	1145	0
2	19	8	"YNL246W"	"YNL246W"	10920	16430	130	1394	1171	611	62	66	26	100	100	0	1069	912	476	62	67	26	100	99	0	1.323	1.305	1.298	1.274	1.436	1.297	0.964	120	618	2339	1959	0.404	1332	1007	1109	850	0
2	20	8	"YNL278W"	"YNL278W"	11120	16410	130	960	1470	1158	63	66	25	100	100	0	732	1025	718	62	65	24	100	100	0	1.339	1.461	1.378	1.324	1.346	1.542	0.959	120	660	1567	2370	0.421	897	670	1407	963	0
2	21	8	"YNL310C"	"YNL310C"	11320	16430	120	894	802	413	62	65	20	100	98	0	511	464	228	61	63	17	98	98	0	1.849	1.836	1.829	1.813	1.435	1.848	0.937	120	611	1282	1143	0.887	832	450	740	403	0
2	1	9	"YOR042W"	"YOR042W"	7320	16630	120	258	330	251	60	70	104	64	48	0	186	225	144	63	74	128	45	20	0	1.610	1.667	1.696	1.575	1.719	1.750	0.893	120	577	321	432	0.687	198	123	270	162	0
2	2	9	"CDC21"	"YOR074C"	7500	16630	120	287	337	227	60	72	110	68	50	0	315	403	278	63	76	136	70	46	0	0.901	0.815	0.810	0.795	1.648	0.814	0.924	120	527	479	617	-0.151	227	252	277	340	0
2	3	9	"VAM3"	"YOR106W"	7700	16630	120	1103	1146	796	61	64	27	100	98	0	479	525	323	62	65	24	98	94	0	2.499	2.343	2.242	2.225	1.554	2.451	0.931	120	591	1459	1548	1.321	1042	417	1085	463	0
2	4	9	"YOR044W"	"YOR044W"	7920	16630	120	524	566	364	59	61	24	99	95	0	565	684	466	61	64	24	100	98	0	0.923	0.814	0.825	0.772	1.684	0.789	0.845	120	622	969	1130	-0.116	465	504	507	623	0
2	5	9	"YOR076C"	"YOR076C"	8120	16630	120	192	417	431	59	61	17	94	89	0	379	707	727	60	63	16	100	100	0	0.417	0.553	0.517	0.460	1.893	0.572	0.954	120	635	452	1005	-1.262	133	319	358	647	0
2	6	9	"YOR108W"	"YOR108W"	8340	16630	100	202	229	138	62	74	173	43	10	0	162	174	91	60	69	102	50	16	0	1.373	1.465	1.462	1.278	2.570	1.347	0.543	80	467	242	281	0.457	140	102	167	114	0
2	7	9	"DBP5"	"YOR046C"	8520	16630	120	478	743	646	62	65	20	100	96	0	890	1423	1214	59	62	18	100	100	0	0.501	0.499	0.488	0.445	1.499	0.512	0.963	120	535	1247	2045	-0.998	416	831	681	1364	0
2	8	9	"YOR078W"	"YOR078W"	8710	16630	130	909	1032	683	62	64	18	100	100	0	788	971	596	60	63	18	100	100	0	1.163	1.065	1.037	1.001	1.303	1.099	0.963	120	618	1575	1881	0.218	847	728	970	911	0
2	9	9	"YOR110W"	"YOR110W"	8910	16620	110	325	543	483	61	63	18	96	92	0	283	546	483	57	59	17	96	93	0	1.168	0.986	0.976	0.996	1.544	0.988	0.957	80	473	490	971	0.224	264	226	482	489	0
2	10	9	"RAT1"	"YOR048C"	9110	16620	150	82	103	73	60	63	18	52	35	0	73	101	81	60	61	17	43	26	0	1.692	1.049	1.136	1.194	3.144	0.929	0.676	156	643	35	84	0.759	22	13	43	41	-50
2	11	9	"YOR080W"	"YOR080W"	9310	16640	140	442	762	765	61	62	18	100	98	0	597	1028	933	60	62	25	100	99	0	0.709	0.724	0.641	0.618	1.507	0.776	0.961	156	724	918	1669	-0.495	381	537	701	968	0
2	12	9	"YOR112W"	"YOR112W"	9550	16630	130	426	813	735	62	63	19	100	100	0	438	690	552	59	61	16	100	100	0	0.960	1.190	1.078	1.047	1.392	1.272	0.960	120	592	743	1382	-0.058	364	379	751	631	0
2	13	9	"PHO85"	"YPL031C"	9720	16640	140	351	533	429	62	66	22	99	97	0	225	306	211	59	61	17	99	94	0	1.741	1.907	1.898	1.763	1.791	2.024	0.922	156	558	455	718	0.800	289	166	471	247	0
2	14	9	"YPL063W"	"YPL063W"	9910	16620	130	540	730	542	62	66	23	100	100	0	368	533	384	61	62	18	100	100	0	1.557	1.415	1.346	1.345	1.440	1.425	0.947	120	573	785	1140	0.639	478	307	668	472	0
2	15	9	"YPL095C"	"YPL095C"	10120	16620	140	374	672	595	62	66	24	100	99	0	385	698	584	62	64	19	100	100	0	0.966	0.959	0.901	0.900	1.451	0.989	0.961	156	677	635	1246	-0.050	312	323	610	636	0
2	16	9	"YPL033C"	"YPL033C"	10330	16630	120	350	558	448	61	64	21	99	96	0	423	722	578	62	64	18	100	100	0	0.801	0.753	0.724	0.685	1.523	0.765	0.961	120	559	650	1157	-0.321	289	361	497	660	0
2	17	9	"VPS28"	"YPL065W"	10530	16620	130	1045	1386	1026	62	66	22	100	100	0	1198	1449	990	61	63	19	100	100	0	0.865	0.954	0.910	0.855	1.353	0.989	0.971	120	598	2120	2712	-0.210	983	1137	1324	1388	0
2	18	9	"MSY1"	"YPL097W"	10720	16620	130	922	1706	1554	62	65	21	100	100	0	943	1648	1370	61	69	84	100	100	0	0.975	1.036	0.925	0.907	1.345	1.088	0.967	120	658	1742	3231	-0.036	860	882	1644	1587	0
2	19	9	"YPL035C"	"YPL035C"	10950	16630	130	367	356	208	63	68	28	90	84	0	571	592	362	63	67	27	99	97	0	0.598	0.554	0.529	0.507	1.701	0.554	0.928	120	715	812	822	-0.741	304	508	293	529	0
2	20	9	"YPL067C"	"YPL067C"	11140	16620	110	451	385	216	63	68	26	91	83	0	236	219	114	63	65	20	82	78	0	2.243	2.064	2.041	2.210	1.871	2.042	0.884	80	541	561	478	1.165	388	173	322	156	0
2	21	9	"YPL099C"	"YPL099C"	11340	16620	130	303	475	409	62	65	21	95	90	0	251	431	513	63	64	17	95	90	0	1.282	1.122	1.221	1.208	1.657	0.884	0.736	120	738	429	781	0.358	241	188	413	368	0
2	1	10	"EGD1"	"YPL037C"	7310	16830	130	236	339	526	59	62	23	95	87	0	169	198	118	60	63	20	85	75	0	1.624	2.029	1.722	1.913	2.202	4.630	0.461	120	727	286	418	0.699	177	109	280	138	0
2	2	10	"BTS1"	"YPL069C"	7510	16840	140	452	623	474	60	63	19	97	95	0	658	885	657	61	65	26	100	100	0	0.657	0.683	0.669	0.624	1.597	0.693	0.934	156	695	989	1387	-0.607	392	597	563	824	0
2	3	10	"YPL101W"	"YPL101W"	7720	16820	130	1026	1388	1057	61	64	25	100	100	0	693	814	523	61	66	29	100	100	0	1.527	1.762	1.680	1.565	1.477	1.912	0.932	120	644	1597	2080	0.611	965	632	1327	753	0
2	4	10	"RPS23B"	"YPR132W"	7930	16830	130	385	618	535	60	62	18	100	97	0	526	751	620	61	66	33	100	95	0	0.699	0.809	0.792	0.765	1.513	0.834	0.941	120	631	790	1248	-0.517	325	465	558	690	0
2	5	10	"KIM3"	"YPR164W"	8120	16830	120	524	1471	1799	62	63	16	100	100	0	455	992	1108	62	64	19	100	100	0	1.176	1.515	1.316	1.282	1.547	1.618	0.911	120	575	855	2339	0.233	462	393	1409	930	0
2	6	10	"YPR196W"	"YPR196W"	8330	16830	110	198	262	189	61	65	22	81	77	0	279	398	295	61	65	23	95	85	0	0.628	0.596	0.561	0.546	1.930	0.508	0.706	80	552	355	538	-0.670	137	218	201	337	0
2	7	10	"MSS18"	"YPR134W"	8530	16830	130	439	657	515	61	64	22	99	96	0	266	344	225	60	63	21	99	96	0	1.835	2.099	2.004	1.872	1.611	2.255	0.899	120	638	584	880	0.876	378	206	596	284	0
2	8	10	"MRP2"	"YPR166C"	8730	16830	120	168	247	176	60	63	19	89	75	0	212	334	249	62	64	19	96	90	0	0.720	0.688	0.643	0.630	2.003	0.686	0.882	120	529	258	459	-0.474	108	150	187	272	0
2	9	10	"SGE1"	"YPR198W"	8910	16820	150	70	91	63	59	62	18	39	24	0	70	94	70	62	63	17	39	26	0	1.375	1.000	0.903	0.837	2.505	0.878	0.460	156	791	19	64	0.459	11	8	32	32	-50
2	10	10	"YPR136C"	"YPR136C"	9150	16830	120	255	334	249	60	62	16	100	96	0	415	494	352	63	65	26	98	97	0	0.554	0.636	0.621	0.611	1.512	0.662	0.927	120	641	547	705	-0.852	195	352	274	431	0
2	11	10	"NUT2"	"YPR168W"	9370	16820	90	255	267	161	61	63	18	88	84	0	171	205	123	63	67	42	78	55	0	1.796	1.451	1.404	1.554	2.213	1.338	0.653	52	364	302	348	0.845	194	108	206	142	0
2	12	10	"ARR2"	"YPR200C"	9530	16820	110	101	104	32	60	62	18	75	57	0	107	106	36	61	62	16	75	62	0	0.891	0.978	0.964	0.873	2.182	0.955	0.364	80	479	87	89	-0.166	41	46	44	45	0
2	13	10	"MEP3"	"YPR138C"	9730	16810	150	733	1322	1190	64	67	25	100	99	0	819	1200	869	61	64	21	100	100	0	0.883	1.104	0.936	0.919	1.468	1.239	0.936	156	726	1427	2397	-0.180	669	758	1258	1139	0
2	14	10	"YPR170C"	"YPR170C"	9940	16820	110	275	275	142	64	66	25	90	81	0	195	204	106	62	66	23	85	73	0	1.586	1.486	1.462	1.596	1.855	1.498	0.801	80	492	344	353	0.666	211	133	211	142	0
2	15	10	"YPR202W"	"YPR202W"	10120	16830	140	9896	10021	7028	62	69	52	100	100	0	5037	5144	3291	63	67	24	100	100	0	1.977	1.960	1.848	1.780	1.351	2.058	0.961	156	706	14808	15040	0.983	9834	4974	9959	5081	0
2	16	10	"IntYBR048W"	"IntYBR048W"	10340	16830	120	468	544	362	63	71	58	95	87	0	634	762	472	63	66	24	100	100	0	0.709	0.688	0.648	0.649	1.562	0.668	0.839	120	561	976	1180	-0.496	405	571	481	699	0
2	17	10	"LSR1"	"LSR1"	10520	16830	120	697	863	691	63	65	20	99	98	0	291	370	259	60	62	17	98	95	0	2.745	2.581	2.564	2.516	1.575	2.684	0.936	120	582	865	1110	1.457	634	231	800	310	0
2	18	10	"YCLWTy5-1C"	"YCLWTy5-1C"	10750	16830	120	544	822	684	62	65	23	99	99	0	385	568	437	60	65	38	98	95	0	1.483	1.496	1.409	1.403	1.463	1.535	0.931	120	638	807	1268	0.569	482	325	760	508	0
2	19	10	"IntYCR097W-A2"	"IntYCR097W-A2"	10940	16840	80	151	178	129	61	65	28	75	67	0	230	223	113	64	68	23	84	80	0	0.542	0.736	0.617	0.721	2.116	0.923	0.483	52	328	256	276	-0.883	90	166	117	159	0
2	20	10	"IntYDL191W"	"IntYDL191W"	11140	16840	110	102	112	52	61	66	26	56	43	0	129	131	59	61	64	21	72	62	0	0.603	0.729	0.764	0.706	2.826	0.838	0.507	80	601	109	121	-0.730	41	68	51	70	0
2	21	10	"CEN4"	"CEN4"	11350	16830	110	100	112	50	60	63	27	65	35	0	166	188	108	61	64	22	77	76	0	0.381	0.409	0.420	0.460	2.806	0.334	0.427	80	575	145	179	-1.392	40	105	52	127	0
2	1	11	"YDRWdelta31"	"YDRWdelta31"	7340	17040	90	98	113	73	60	64	25	69	30	0	123	134	66	60	63	21	80	65	0	0.603	0.716	0.631	0.782	2.911	0.922	0.503	52	373	101	127	-0.729	38	63	53	74	0
2	2	11	"YELCtau1"	"YELCtau1"	7520	17030	120	170	201	107	60	63	22	91	81	0	304	349	212	58	61	21	97	89	0	0.447	0.485	0.487	0.480	1.658	0.480	0.861	120	548	356	432	-1.161	110	246	141	291	0
2	3	11	"YER039C-A"	"YER039C-A"	7730	17040	120	273	343	246	59	62	17	96	91	0	173	235	161	58	60	15	90	88	0	1.861	1.605	1.622	1.607	1.898	1.596	0.899	120	542	329	461	0.896	214	115	284	177	0
2	4	11	"YFLWtau1"	"YFLWtau1"	7900	17040	120	199	242	148	61	65	21	90	78	0	376	643	475	61	71	49	100	91	0	0.438	0.311	0.303	0.297	1.757	0.295	0.862	120	555	453	763	-1.191	138	315	181	582	0
2	5	11	"YFRCdelta9"	"YFRCdelta9"	8130	17030	120	182	202	108	62	64	19	86	80	0	180	218	120	64	73	45	80	60	0	1.034	0.909	0.925	0.862	2.024	0.889	0.838	120	629	236	294	0.049	120	116	140	154	0
2	6	11	"YGLWtau2"	"YGLWtau2"	8340	17030	110	178	186	100	60	73	201	27	0	0	155	176	105	64	97	606	0	0	0	1.297	1.125	1.071	1.297	2.044	7.839	0.344	80	562	209	238	0.375	118	91	126	112	0
2	7	11	"iYAR061W"	"iYAR061W"	8560	17030	120	333	426	325	60	74	198	54	34	0	404	570	430	61	94	597	35	9	0	0.796	0.719	0.720	0.696	1.456	0.733	0.950	120	580	616	875	-0.329	273	343	366	509	0
2	8	11	"iYAR068W"	"iYAR068W"	8730	17030	110	734	892	669	60	64	22	100	100	0	583	757	515	64	65	19	100	100	0	1.299	1.201	1.138	1.111	1.373	1.237	0.950	80	500	1193	1525	0.377	674	519	832	693	0
2	9	11	"iYBL111C"	"iYBL111C"	8960	17030	120	6635	6782	5066	61	64	24	100	100	0	3488	3739	2592	63	66	22	100	100	0	1.919	1.828	1.756	1.662	1.366	1.899	0.968	120	585	9999	10397	0.941	6574	3425	6721	3676	0
2	10	11	"iYBL098W"	"iYBL098W"	9130	17030	120	598	722	495	61	64	23	100	100	0	493	543	292	62	66	21	100	100	0	1.246	1.374	1.302	1.273	1.467	1.525	0.918	120	498	968	1142	0.317	537	431	661	481	0
2	11	11	"iYBL092W"	"iYBL092W"	9320	17030	120	458	500	317	62	64	19	98	97	0	500	560	360	60	63	27	99	98	0	0.900	0.876	0.880	0.864	1.493	0.872	0.925	120	598	836	938	-0.152	396	440	438	500	0
2	12	11	"iYBL089W"	"iYBL089W"	9530	17030	120	490	529	327	60	63	18	96	95	0	446	478	287	59	63	43	97	93	0	1.111	1.119	1.078	0.986	1.748	1.132	0.918	120	646	817	888	0.152	430	387	469	419	0
2	13	11	"iYBL071C"	"iYBL071C"	9750	17030	110	226	266	166	63	66	21	90	76	0	224	262	157	63	75	174	47	22	0	1.012	1.020	0.947	1.009	1.859	1.025	0.815	80	561	324	402	0.018	163	161	203	199	0
2	14	11	"iYBL065W"	"iYBL065W"	9940	17020	90	168	172	64	64	66	19	92	84	0	149	143	52	62	65	19	88	78	0	1.195	1.333	1.370	1.337	2.027	1.349	0.597	52	390	191	189	0.257	104	87	108	81	0
2	15	11	"iYBL060W"	"iYBL060W"	10120	17030	120	216	328	286	63	66	19	95	85	0	147	206	149	62	64	18	90	70	0	1.800	1.840	1.780	1.813	1.925	1.931	0.893	120	600	238	409	0.848	153	85	265	144	0
2	16	11	"iYBL042C"	"iYBL042C"	10350	17030	110	768	751	451	62	66	24	100	98	0	274	288	146	62	64	19	95	92	0	3.330	3.049	2.867	2.956	1.549	3.156	0.909	80	515	918	915	1.736	706	212	689	226	0
2	17	11	"iYBL038W"	"iYBL038W"	10530	17030	120	236	487	463	60	64	22	100	93	0	223	374	304	62	64	20	98	91	0	1.093	1.369	1.276	1.260	1.581	1.472	0.933	120	556	337	739	0.129	176	161	427	312	0
2	18	11	"iYBL034C"	"iYBL034C"	10720	17030	120	177	223	148	62	66	28	83	70	0	129	144	76	61	67	40	61	45	0	1.691	1.940	1.892	1.751	2.446	0.019	0.015	120	582	183	244	0.758	115	68	161	83	0
2	19	11	"iYBR265W"	"iYBR265W"	10950	17030	130	230	263	154	61	65	29	86	77	0	251	300	188	60	64	20	94	88	0	0.885	0.842	0.830	0.831	1.815	0.824	0.888	120	664	360	442	-0.177	169	191	202	240	0
2	20	11	"iYBR270C"	"iYBR270C"	11130	17040	110	404	584	461	61	66	27	92	87	0	349	484	376	60	68	85	80	65	0	1.187	1.233	1.202	1.161	1.588	1.216	0.931	80	494	632	947	0.247	343	289	523	424	0
2	21	11	"iYBR274W"	"iYBR274W"	11350	17030	120	137	181	163	61	65	29	80	60	0	359	389	249	60	71	109	74	55	0	0.254	0.365	0.287	0.308	2.177	0.318	0.326	120	662	375	449	-1.976	76	299	120	329	0
2	1	12	"iYBR291C"	"iYBR291C"	7320	17230	150	95	107	47	58	62	24	58	41	0	117	138	76	60	63	21	70	59	0	0.649	0.628	0.629	0.634	2.745	0.608	0.583	156	881	94	127	-0.623	37	57	49	78	0
2	2	12	"iYBR294W"	"iYBR294W"	7510	17230	120	349	362	193	58	62	24	99	94	0	238	232	115	58	62	21	89	83	0	1.617	1.747	1.810	1.892	1.710	1.767	0.880	120	479	471	478	0.693	291	180	304	174	0
2	3	12	"iYBR297W"	"iYBR297W"	7700	17230	130	239	258	151	59	62	18	91	85	0	554	539	337	59	65	68	90	75	0	0.364	0.415	0.390	0.383	1.902	0.392	0.834	120	609	675	679	-1.459	180	495	199	480	0
2	4	12	"iYCL061C"	"iYCL061C"	7920	17230	120	768	931	701	59	61	17	100	100	0	436	483	319	60	68	69	92	75	0	1.886	2.061	2.071	2.020	1.405	2.149	0.960	120	628	1085	1295	0.915	709	376	872	423	0
2	5	12	"iYCL055W-0"	"iYCL055W-0"	8130	17230	120	237	242	128	59	62	20	89	81	0	416	417	260	61	63	18	94	89	0	0.501	0.514	0.499	0.550	1.861	0.393	0.675	120	540	533	539	-0.996	178	355	183	356	0
2	6	12	"iYCL051W"	"iYCL051W"	8310	17230	120	237	279	159	60	63	20	94	86	0	655	813	564	63	66	21	100	100	0	0.299	0.292	0.277	0.284	1.698	0.272	0.876	120	591	769	969	-1.742	177	592	219	750	0
2	7	12	"iYCL029C"	"iYCL029C"	8540	17230	130	285	322	189	59	73	194	55	23	0	288	319	170	62	94	583	5	0	0	1.000	1.023	1.006	1.018	1.527	1.057	0.863	120	608	452	520	0.000	226	226	263	257	0
2	8	12	"iYCL025C"	"iYCL025C"	8720	17230	130	475	438	220	60	64	21	100	96	0	293	266	122	61	63	17	92	88	0	1.789	1.844	1.842	2.027	1.959	1.870	0.902	120	516	647	583	0.839	415	232	378	205	0
2	9	12	"iYCRCdelta6-0"	"iYCRCdelta6-0"	8900	17230	120	183	206	118	61	63	20	87	80	0	120	128	60	62	78	314	0	0	0	2.103	2.197	2.179	2.213	1.958	0.046	0.030	120	575	180	211	1.073	122	58	145	66	0
2	10	12	"iYDL043C"	"iYDL043C"	9130	17230	120	146	158	70	62	70	92	48	13	0	272	280	139	62	68	53	90	70	0	0.400	0.440	0.428	0.442	1.878	0.443	0.768	120	649	294	314	-1.322	84	210	96	218	0
2	11	12	"iYDL037C-0"	"iYDL037C-0"	9330	17210	110	268	305	200	62	64	19	85	78	0	132	153	87	61	63	18	73	65	0	2.901	2.641	2.670	2.452	1.894	2.621	0.796	80	484	277	335	1.537	206	71	243	92	0
2	12	12	"iYDL032W"	"iYDL032W"	9510	17230	120	155	185	105	61	64	21	85	74	0	106	115	58	60	65	45	50	26	0	2.043	2.255	1.907	2.084	2.290	2.131	0.628	120	617	140	179	1.031	94	46	124	55	0
2	13	12	"iYDL014W"	"iYDL014W"	9730	17230	120	314	390	282	61	64	20	95	93	0	238	314	221	60	72	164	50	32	0	1.421	1.295	1.297	1.300	2.058	1.293	0.907	120	635	431	583	0.507	253	178	329	254	0
2	14	12	"iYDL008W"	"iYDL008W"	9950	17230	120	105	135	102	62	65	18	74	53	0	135	167	100	60	70	165	28	1	0	0.573	0.682	0.683	0.696	2.247	0.846	0.507	120	588	118	180	-0.803	43	75	73	107	0
2	15	12	"iYDLWtau1"	"iYDLWtau1"	10120	17230	120	325	366	225	63	66	20	98	95	0	344	378	212	60	62	17	100	98	0	0.923	0.953	0.901	0.862	1.513	0.999	0.911	120	547	546	621	-0.116	262	284	303	318	0
2	16	12	"iYDR008C"	"iYDR008C"	10330	17230	130	260	357	235	61	72	77	80	61	0	211	282	182	62	67	40	88	66	0	1.336	1.345	1.329	1.307	1.762	1.393	0.899	120	682	348	516	0.417	199	149	296	220	0
2	17	12	"iYDR013W"	"iYDR013W"	10550	17230	100	111	138	77	60	65	25	67	50	0	151	192	132	63	70	36	62	55	0	0.580	0.605	0.668	0.711	2.169	0.560	0.754	80	502	139	207	-0.787	51	88	78	129	0
2	18	12	"iYDR016C"	"iYDR016C"	10770	17220	130	330	450	306	62	65	21	97	93	0	687	952	673	61	68	33	99	98	0	0.428	0.435	0.437	0.402	1.434	0.438	0.927	120	606	894	1279	-1.224	268	626	388	891	0
2	19	12	"iYDR032C-0"	"iYDR032C-0"	10930	17230	130	481	475	269	63	67	23	95	92	0	237	245	120	62	65	19	93	89	0	2.389	2.251	2.187	2.198	1.565	2.322	0.894	120	539	593	595	1.256	418	175	412	183	0
2	20	12	"iYDR034C"	"iYDR034C"	11120	17220	130	606	857	658	63	69	30	100	97	0	373	522	374	62	71	78	90	72	0	1.746	1.726	1.756	1.711	1.400	1.732	0.859	120	677	854	1254	0.804	543	311	794	460	0
2	21	12	"iYDR034C-A"	"iYDR034C-A"	11360	17230	130	862	1160	943	62	68	52	99	96	0	935	1280	981	62	72	106	98	95	0	0.916	0.901	0.873	0.817	1.390	0.920	0.954	120	734	1673	2316	-0.126	800	873	1098	1218	0
2	1	13	"iYDR335W"	"iYDR335W"	7340	17430	110	175	240	169	58	61	19	92	85	0	322	501	384	61	66	23	97	95	0	0.448	0.414	0.416	0.384	1.975	0.415	0.881	80	478	378	622	-1.158	117	261	182	440	0
2	2	13	"iYDR339C"	"iYDR339C"	7510	17420	150	67	88	62	59	64	41	23	11	0	66	93	81	60	64	36	21	14	0	1.333	0.879	0.844	0.925	3.501	0.809	0.570	156	687	14	62	0.415	8	6	29	33	-50
2	3	13	"iYDR342C-1"	"iYDR342C-1"	7710	17440	140	250	259	130	60	63	22	95	89	0	210	229	111	59	65	66	76	53	0	1.258	1.171	1.169	1.132	1.918	1.174	0.836	156	753	341	369	0.331	190	151	199	170	0
2	4	13	"iYDR354W"	"iYDR354W"	7930	17450	100	115	296	1335	60	63	19	67	55	0	90	439	2984	60	63	25	53	33	0	1.833	0.623	1.982	1.681	2.941	0.449	0.994	80	467	85	615	0.874	55	30	236	379	0
2	5	13	"iYDR360W"	"iYDR360W"	8130	17430	120	156	266	222	60	63	20	90	79	0	98	129	93	63	67	42	45	30	0	2.743	3.121	3.114	3.082	2.469	3.067	0.375	120	577	131	272	1.456	96	35	206	66	0
2	6	13	"itK(CUU)D1"	"itK(CUU)D1"	8330	17430	120	133	190	129	61	65	21	81	66	0	125	160	105	63	66	17	78	62	0	1.161	1.330	1.272	1.244	2.137	1.291	0.838	120	560	134	226	0.216	72	62	129	97	0
2	7	13	"iYDR379W"	"iYDR379W"	8530	17420	130	475	633	458	61	64	20	100	99	0	280	346	210	62	64	17	100	99	0	1.899	2.014	2.043	1.836	1.672	2.140	0.921	120	631	632	856	0.925	414	218	572	284	0
2	8	13	"iYDR383C"	"iYDR383C"	8740	17400	120	111	178	144	60	63	19	68	57	0	130	207	176	61	63	20	75	64	0	0.739	0.808	0.743	0.710	2.182	0.810	0.872	120	590	120	264	-0.436	51	69	118	146	0
2	9	13	"iYDR387C"	"iYDR387C"	8950	17420	110	212	313	227	61	70	101	57	46	0	199	224	143	59	81	333	17	0	0	1.079	1.527	1.460	1.519	2.086	1.596	0.871	80	524	291	417	0.109	151	140	252	165	0
2	10	13	"iYDR404C"	"iYDR404C"	9130	17440	100	392	506	348	61	70	105	80	65	0	181	215	118	61	66	60	73	48	0	2.758	2.890	2.848	2.876	1.618	2.642	0.787	80	478	451	599	1.464	331	120	445	154	0
2	11	13	"iYDR408C"	"iYDR408C"	9350	17420	110	357	477	369	63	65	20	96	93	0	188	238	154	62	65	19	91	80	0	2.333	2.352	2.451	2.331	1.891	2.475	0.884	80	594	420	590	1.222	294	126	414	176	0
2	12	13	"iYDR413C"	"iYDR413C"	9550	17440	100	142	165	90	63	66	23	81	73	0	136	151	81	60	63	18	82	70	0	1.039	1.121	1.169	1.120	2.103	1.151	0.663	80	478	155	193	0.056	79	76	102	91	0
2	13	13	"itS(UGA)E-0"	"itS(UGA)E-0"	9750	17430	120	419	703	657	62	65	20	99	95	0	309	471	383	60	62	18	98	94	0	1.434	1.560	1.508	1.468	1.586	1.649	0.899	120	578	606	1052	0.520	357	249	641	411	0
2	14	13	"iYER068W"	"iYER068W"	9940	17420	110	387	413	264	62	67	34	92	81	0	306	301	181	60	63	28	86	81	0	1.321	1.456	1.443	1.311	2.046	1.055	0.502	80	497	571	592	0.402	325	246	351	241	0
2	15	13	"iYER072W"	"iYER072W"	10150	17430	110	262	321	220	62	70	67	72	58	0	213	258	169	60	64	37	80	66	0	1.307	1.308	1.242	1.319	2.174	1.314	0.875	80	524	353	457	0.386	200	153	259	198	0
2	16	13	"iYER087W"	"iYER087W"	10350	17430	140	198	306	272	61	71	77	67	45	0	339	524	476	62	67	40	94	83	0	0.495	0.530	0.485	0.476	1.692	0.595	0.766	156	655	414	707	-1.016	137	277	245	462	0
2	17	13	"iYER090W"	"iYER090W"	10520	17430	130	374	388	230	60	65	29	99	90	0	653	659	407	60	64	27	100	98	0	0.530	0.548	0.546	0.544	1.457	0.549	0.924	120	608	907	927	-0.917	314	593	328	599	0
2	18	13	"iYER093C"	"iYER093C"	10750	17430	120	193	233	142	61	66	29	94	77	0	143	151	72	61	65	23	79	66	0	1.610	1.911	1.917	1.947	1.869	1.999	0.778	120	671	214	262	0.687	132	82	172	90	0
2	19	13	"iYER106W"	"iYER106W"	10960	17430	120	270	403	330	62	69	57	82	67	0	302	430	326	63	66	27	94	90	0	0.870	0.929	0.914	0.832	1.931	0.985	0.905	120	610	447	708	-0.200	208	239	341	367	0
2	20	13	"iYER110C"	"iYER110C"	11170	17430	110	447	614	509	63	69	33	93	87	0	390	570	450	62	67	24	97	91	0	1.171	1.085	1.038	0.961	1.955	1.092	0.931	80	521	712	1059	0.227	384	328	551	508	0
2	21	13	"iYER114C"	"iYER114C"	11340	17420	110	313	391	294	64	186	942	3	0	0	183	233	152	63	122	479	3	0	0	2.075	1.924	1.805	1.643	1.767	1.868	0.978	80	537	369	497	1.053	249	120	327	170	0
2	1	14	"iYER131W"	"iYER131W"	7310	17630	120	536	516	237	61	66	43	99	90	0	807	736	373	63	70	48	100	96	0	0.638	0.676	0.693	0.678	1.539	0.666	0.921	120	668	1219	1128	-0.647	475	744	455	673	0
2	2	14	"iYERCdelta14"	"iYERCdelta14"	7520	17640	100	369	457	322	63	69	47	88	77	0	222	241	150	62	70	45	77	63	0	1.913	2.201	2.248	2.523	2.190	1.185	0.209	80	496	466	573	0.935	306	160	394	179	0
2	3	14	"itK(CUU)E2"	"itK(CUU)E2"	7760	17630	100	300	326	188	62	64	18	98	90	0	308	350	204	60	65	38	91	83	0	0.960	0.910	0.918	0.914	1.513	0.897	0.865	80	421	486	554	-0.059	238	248	264	290	0
2	4	14	"iYGL186C"	"iYGL186C"	7920	17630	120	376	421	230	61	63	20	100	96	0	196	203	87	60	65	43	88	71	0	2.316	2.517	2.475	2.501	1.739	2.702	0.853	120	528	451	503	1.212	315	136	360	143	0
2	5	14	"iYGL182C"	"iYGL182C"	8130	17630	120	429	614	427	60	62	18	100	99	0	191	217	111	63	69	79	70	41	0	2.883	3.597	3.674	3.660	1.710	3.888	0.717	120	556	497	708	1.527	369	128	554	154	0
2	6	14	"iYGL179C-1"	"iYGL179C-1"	8320	17630	120	190	229	156	60	62	18	94	82	0	136	155	82	64	65	17	82	72	0	1.806	1.857	1.778	1.797	2.006	1.956	0.810	120	559	202	260	0.852	130	72	169	91	0
2	7	14	"iYGL163C-1"	"iYGL163C-1"	8520	17630	120	331	542	459	59	62	19	100	100	0	185	236	159	61	63	17	91	83	0	2.194	2.760	2.846	2.855	1.856	2.910	0.911	120	603	396	658	1.133	272	124	483	175	0
2	8	14	"iYGL159W"	"iYGL159W"	8740	17640	120	206	292	240	59	62	17	95	89	0	192	264	198	60	63	21	90	84	0	1.114	1.142	1.162	1.147	1.945	1.194	0.901	120	606	279	437	0.155	147	132	233	204	0
2	9	14	"iYGL157W"	"iYGL157W"	8930	17630	120	280	322	200	60	63	18	97	95	0	180	214	120	61	63	18	88	82	0	1.849	1.712	1.682	1.901	1.926	1.747	0.858	120	610	339	415	0.887	220	119	262	153	0
2	10	14	"iYGL139W"	"iYGL139W"	9140	17630	130	219	285	181	62	64	20	99	95	0	246	316	188	62	63	18	99	97	0	0.853	0.878	0.847	0.850	1.610	0.914	0.898	120	584	341	477	-0.229	157	184	223	254	0
2	11	14	"iYGL135W"	"iYGL135W"	9330	17630	120	414	536	400	63	67	25	98	95	0	336	390	254	61	64	20	99	94	0	1.276	1.438	1.405	1.328	1.493	1.520	0.933	120	604	626	802	0.352	351	275	473	329	0
2	12	14	"iYGL130W"	"iYGL130W"	9530	17630	120	342	397	274	63	67	24	95	90	0	333	393	270	59	62	18	99	94	0	1.018	1.000	1.010	1.008	1.787	1.009	0.939	120	550	553	668	0.026	279	274	334	334	0
2	13	14	"iYGL114W"	"iYGL114W"	9730	17630	120	210	239	132	63	67	24	95	87	0	216	246	142	61	64	19	97	93	0	0.948	0.951	0.966	0.924	1.646	0.931	0.858	120	528	302	361	-0.076	147	155	176	185	0
2	14	14	"iYGL110C"	"iYGL110C"	9920	17620	150	73	84	40	62	66	31	26	16	0	70	86	45	63	65	25	32	17	0	1.571	0.957	1.003	0.942	2.937	0.909	0.347	156	731	18	45	0.652	11	7	22	23	-50
2	15	14	"iYGL105W"	"iYGL105W"	10130	17630	130	136	181	116	62	65	31	75	56	0	183	258	187	62	65	26	88	80	0	0.612	0.607	0.563	0.580	2.107	0.625	0.836	120	665	195	315	-0.709	74	121	119	196	0
2	16	14	"iYGR177C"	"iYGR177C"	10350	17630	120	207	259	163	61	64	21	94	85	0	297	406	274	62	65	20	100	99	0	0.621	0.576	0.584	0.519	1.725	0.567	0.889	120	575	381	542	-0.687	146	235	198	344	0
2	17	14	"itL(CAA)G3"	"itL(CAA)G3"	10540	17630	120	460	606	518	62	67	33	100	91	0	490	611	466	61	65	30	100	96	0	0.928	0.989	0.930	0.907	1.405	1.046	0.946	120	552	827	1094	-0.108	398	429	544	550	0
2	18	14	"iYGR185C"	"iYGR185C"	10720	17640	90	255	255	151	66	76	44	73	65	0	165	173	88	63	70	30	75	69	0	1.853	1.718	1.577	1.540	1.897	1.775	0.812	52	383	291	299	0.890	189	102	189	110	0
2	19	14	"iYGR199W"	"iYGR199W"	10930	17630	120	110	139	79	62	72	61	45	26	0	194	261	175	61	67	30	91	71	0	0.361	0.385	0.383	0.336	2.280	0.396	0.721	120	644	181	277	-1.470	48	133	77	200	0
2	20	14	"iYGR203W"	"iYGR203W"	11160	17630	120	175	199	119	62	68	56	71	50	0	139	161	87	62	66	29	77	62	0	1.468	1.384	1.392	1.494	2.253	1.403	0.764	120	610	190	236	0.553	113	77	137	99	0
2	21	14	"iYGR207C"	"iYGR207C"	11340	17630	110	120	134	67	62	65	27	68	50	0	105	131	68	61	64	22	70	48	0	1.318	1.029	1.098	1.083	2.949	0.983	0.566	80	557	102	142	0.399	58	44	72	70	0
2	1	15	"iYGR221C"	"iYGR221C"	7300	17830	120	289	357	222	62	76	172	62	38	0	299	577	1899	64	73	90	75	56	0	0.966	0.575	0.981	1.023	2.387	0.059	0.112	120	631	462	808	-0.050	227	235	295	513	0
2	2	15	"iYGR224W"	"iYGR224W"	7510	17830	120	433	462	283	65	79	179	71	50	0	325	333	186	63	73	93	80	62	0	1.405	1.470	1.465	1.460	1.667	1.758	0.848	120	595	630	667	0.490	368	262	397	270	0
2	3	15	"iYGR230W"	"iYGR230W"	7720	17830	120	284	361	244	65	67	22	95	89	0	266	305	200	62	65	21	91	81	0	1.074	1.218	1.245	1.259	1.636	1.234	0.894	120	624	423	539	0.102	219	204	296	243	0
2	4	15	"iYGR247W"	"iYGR247W"	7930	17830	120	265	271	140	61	64	20	95	88	0	224	253	136	61	67	53	82	65	0	1.252	1.094	1.105	1.095	1.673	1.014	0.770	120	591	367	402	0.324	204	163	210	192	0
2	5	15	"iYGR250C-0"	"iYGR250C-0"	8130	17830	120	342	567	528	61	64	20	96	94	0	216	381	326	62	70	83	74	47	0	1.825	1.586	1.579	1.539	1.820	1.584	0.755	120	603	435	825	0.868	281	154	506	319	0
2	6	15	"iYGR253C-0"	"iYGR253C-0"	8340	17840	120	400	429	269	61	64	21	98	87	0	256	280	159	63	73	136	61	38	0	1.756	1.696	1.685	1.699	1.782	1.736	0.881	120	608	532	585	0.813	339	193	368	217	0
2	7	15	"iYHR186C"	"iYHR186C"	8550	17830	130	1196	1468	1050	59	63	21	100	100	0	993	1108	731	62	64	18	100	100	0	1.221	1.347	1.260	1.286	1.427	1.245	0.717	120	616	2068	2455	0.288	1137	931	1409	1046	0
2	8	15	"iYHR191C"	"iYHR191C"	8740	17830	130	368	387	229	59	63	19	97	93	0	390	413	240	62	63	18	94	94	0	0.942	0.934	0.915	0.941	1.589	0.936	0.888	120	617	637	679	-0.086	309	328	328	351	0
2	9	15	"iYHR196W"	"iYHR196W"	8950	17830	110	134	134	58	60	64	36	68	51	0	127	132	60	60	62	18	78	65	0	1.104	1.028	0.982	1.000	2.594	1.242	0.325	80	514	141	146	0.143	74	67	74	72	0
2	10	15	"iYHRCdelta16-0"	"iYHRCdelta16-0"	9150	17820	140	947	1261	1037	62	65	22	99	98	0	579	819	639	62	64	20	99	98	0	1.712	1.584	1.530	1.548	1.368	1.634	0.927	156	624	1402	1956	0.776	885	517	1199	757	0
2	11	15	"iYIL174W-1"	"iYIL174W-1"	9310	17840	110	719	861	695	63	69	32	100	96	0	369	484	352	60	66	24	100	95	0	2.123	1.882	1.871	1.782	1.473	1.965	0.933	80	433	965	1222	1.086	656	309	798	424	0
2	12	15	"iYIL170W-1"	"iYIL170W-1"	9520	17820	130	563	896	889	63	69	29	98	93	0	432	666	585	60	66	25	98	95	0	1.344	1.375	1.270	1.246	1.694	1.474	0.935	120	692	872	1439	0.427	500	372	833	606	0
2	13	15	"iYIL153W"	"iYIL153W"	9750	17830	120	194	216	119	62	68	27	89	77	0	289	339	219	63	68	24	93	86	0	0.584	0.558	0.562	0.592	1.740	0.539	0.847	120	569	358	430	-0.776	132	226	154	276	0
2	14	15	"iYIL149C"	"iYIL149C"	9930	17830	120	524	601	368	64	66	20	99	98	0	375	441	286	62	65	18	100	97	0	1.470	1.417	1.396	1.392	1.462	1.370	0.875	120	522	773	916	0.555	460	313	537	379	0
2	15	15	"iYIL145C"	"iYIL145C"	10140	17830	120	405	682	617	63	75	191	69	48	0	191	261	192	62	68	81	63	46	0	2.651	3.111	3.280	3.270	1.842	3.316	0.885	120	595	471	818	1.407	342	129	619	199	0
2	16	15	"iYIL129C"	"iYIL129C"	10370	17830	110	593	674	440	64	240	2965	0	0	0	197	197	95	64	164	1331	0	0	0	3.977	4.586	4.943	4.623	1.736	5.282	0.761	80	497	662	743	1.992	529	133	610	133	0
2	17	15	"iYIL125W"	"iYIL125W"	10540	17830	120	195	208	124	62	64	21	89	75	0	232	292	186	62	70	105	69	40	0	0.782	0.635	0.633	0.580	1.941	0.629	0.820	120	509	303	376	-0.354	133	170	146	230	0
2	18	15	"iYIL121W"	"iYIL121W"	10740	17830	120	247	280	186	62	65	26	83	74	0	299	379	256	60	78	336	40	10	0	0.774	0.683	0.609	0.620	1.907	0.687	0.834	120	511	424	537	-0.369	185	239	218	319	0
2	19	15	"itR(ACG)J"	"itR(ACG)J"	10920	17830	130	266	275	133	61	64	23	94	84	0	880	829	495	58	81	338	73	50	0	0.249	0.278	0.268	0.272	1.726	0.155	0.493	120	550	1027	985	-2.004	205	822	214	771	0
2	20	15	"iYJL098W"	"iYJL098W"	11140	17830	120	120	138	58	62	65	23	84	61	0	133	145	72	62	81	312	0	0	0	0.817	0.916	0.851	0.935	2.447	0.563	0.381	120	604	129	159	-0.292	58	71	76	83	0
2	21	15	"iYJL093C"	"iYJL093C"	11360	17830	100	222	320	264	63	67	31	86	70	0	102	127	66	61	78	326	0	0	0	3.878	3.894	3.338	3.469	2.521	4.623	0.658	80	502	200	323	1.955	159	41	257	66	0
2	1	16	"iYJL074C"	"iYJL074C"	7330	18040	120	356	467	339	62	77	186	65	41	0	262	315	210	63	70	92	65	51	0	1.477	1.607	1.600	1.583	1.567	1.640	0.908	120	548	493	657	0.563	294	199	405	252	0
2	2	16	"iYJL070C"	"iYJL070C"	7540	18030	120	152	178	106	63	78	199	16	2	0	128	140	83	58	67	98	35	5	0	1.271	1.402	1.329	1.359	2.194	1.498	0.648	120	481	159	197	0.346	89	70	115	82	0
2	3	16	"iYJL064W"	"iYJL064W"	7730	18040	120	106	146	109	62	64	20	76	50	0	118	145	91	58	61	18	81	65	0	0.733	0.966	0.884	0.817	2.129	1.038	0.663	120	457	104	171	-0.447	44	60	84	87	0
2	4	16	"iSNR60"	"iSNR60"	7920	18030	110	193	256	211	61	66	33	87	77	0	188	239	151	62	66	25	87	77	0	1.048	1.102	1.061	1.143	2.202	1.741	0.778	80	467	258	372	0.067	132	126	195	177	0
2	5	16	"iYJLCdelta5"	"iYJLCdelta5"	8120	18040	110	323	388	293	63	69	34	88	76	0	273	446	350	64	68	26	95	90	0	1.244	0.851	0.843	0.833	1.747	0.822	0.914	80	497	469	707	0.315	260	209	325	382	0
2	6	16	"iYJL043W"	"iYJL043W"	8340	18030	110	266	312	187	62	66	23	93	87	0	222	271	159	64	74	134	55	40	0	1.291	1.208	1.230	1.334	2.069	0.616	0.336	80	480	362	457	0.369	204	158	250	207	0
2	7	16	"iYJL029C"	"iYJL029C"	8540	18030	120	133	138	60	60	64	21	78	70	0	118	129	58	62	65	19	75	65	0	1.304	1.164	1.176	1.099	2.596	0.134	0.069	120	483	129	145	0.382	73	56	78	67	0
2	8	16	"iYJL026W"	"iYJL026W"	8730	18030	120	164	192	122	61	66	23	81	73	0	138	170	101	63	72	105	38	20	0	1.373	1.224	1.127	1.095	2.278	0.515	0.271	120	450	178	238	0.458	103	75	131	107	0
2	9	16	"iYJL022W"	"iYJL022W"	8920	18030	120	330	370	213	61	65	39	96	87	0	445	536	352	62	69	103	90	71	0	0.702	0.652	0.646	0.675	1.600	0.623	0.865	120	457	652	783	-0.510	269	383	309	474	0
2	10	16	"iYKL121W"	"iYKL121W"	9100	18030	120	341	396	235	61	64	19	98	96	0	363	400	241	63	65	18	100	98	0	0.933	0.994	1.019	1.001	1.538	0.991	0.915	120	470	580	672	-0.100	280	300	335	337	0
2	11	16	"iYKL117W"	"iYKL117W"	9290	18030	140	196	260	184	60	65	27	86	76	0	411	621	496	62	65	19	98	98	0	0.390	0.358	0.361	0.336	1.860	0.353	0.902	156	513	485	759	-1.360	136	349	200	559	0
2	12	16	"iYKL111C"	"iYKL111C"	9470	18030	120	212	237	139	61	68	36	94	74	0	312	311	189	61	73	151	64	35	0	0.602	0.704	0.628	0.701	1.839	0.457	0.592	120	447	402	426	-0.733	151	251	176	250	0
2	13	16	"iYKL097W-A-0"	"iYKL097W-A-0"	9660	18020	110	324	310	148	64	68	32	92	83	0	212	202	79	62	76	145	52	0	0	1.733	1.757	1.748	1.743	1.717	0.644	0.258	80	494	410	386	0.794	260	150	246	140	0
2	14	16	"iYKL094W"	"iYKL094W"	9870	18020	130	668	728	451	62	70	72	95	83	0	798	813	480	64	73	65	97	93	0	0.826	0.889	0.871	0.863	1.372	0.903	0.959	120	554	1340	1415	-0.276	606	734	666	749	0
2	15	16	"iYKL090W"	"iYKL090W"	10070	18020	120	213	242	122	64	110	272	24	0	0	185	191	90	65	101	174	33	0	0	1.242	1.413	1.434	1.512	1.928	1.418	0.832	120	463	269	304	0.312	149	120	178	126	0
2	16	16	"iYKL072W"	"iYKL072W"	10260	18030	150	136	1109	4260	69	301	2869	6	4	0	168	728	2490	68	183	1273	8	5	0	0.670	1.576	0.742	0.812	2.443	2.433	0.528	156	560	167	1700	-0.578	67	100	1040	660	-100
2	17	16	"iYKL071W"	"iYKL071W"	10460	18030	150	257	318	228	69	307	2959	0	0	0	196	249	178	69	187	1313	0	0	0	1.480	1.383	1.296	1.378	1.753	3.519	0.311	156	524	315	429	0.566	188	127	249	180	0
2	18	16	"itV(AAC)K1-1"	"itV(AAC)K1-1"	10660	18030	150	316	382	287	65	70	25	90	82	0	177	210	130	63	71	108	53	30	0	2.202	2.156	2.008	1.957	1.852	1.853	0.409	156	498	365	464	1.139	251	114	317	147	0
2	19	16	"iYKL056C"	"iYKL056C"	10860	18020	150	132	142	71	65	70	26	69	57	0	113	125	67	61	92	373	0	0	0	1.288	1.203	1.185	1.190	2.568	0.017	0.010	156	493	119	141	0.366	67	52	77	64	0
2	20	16	"iYKL052C"	"iYKL052C"	11060	18020	150	426	490	340	62	65	21	96	89	0	271	292	179	60	69	101	65	50	0	1.725	1.845	1.815	1.794	1.610	1.735	0.603	156	595	575	660	0.787	364	211	428	232	0
2	21	16	"iYKL048C"	"iYKL048C"	11280	18020	120	206	257	162	63	67	30	85	74	0	194	227	129	61	76	299	18	0	0	1.075	1.169	1.192	1.097	1.935	1.209	0.872	120	601	276	360	0.105	143	133	194	166	0
2	1	17	"iYLR069C"	"iYLR069C"	7240	18210	150	318	371	238	61	72	147	65	48	0	292	336	209	60	124	1404	0	0	0	1.108	1.123	1.131	1.091	1.805	0.072	0.193	156	647	489	586	0.148	257	232	310	276	0
2	2	17	"iYLR073C"	"iYLR073C"	7440	18210	150	284	296	166	62	66	26	91	83	0	260	311	371	61	64	24	92	88	0	1.116	0.936	1.064	1.053	1.858	0.424	0.286	156	483	421	484	0.158	222	199	234	250	0
2	3	17	"iYLR078C"	"iYLR078C"	7640	18210	150	227	248	140	59	61	17	92	82	0	239	286	174	58	60	18	91	87	0	0.928	0.829	0.853	0.852	1.852	0.810	0.848	156	457	349	417	-0.108	168	181	189	228	0
2	4	17	"iYLR094C"	"iYLR094C"	7840	18210	150	511	522	345	59	65	53	89	80	0	250	252	142	62	64	24	85	78	0	2.404	2.437	2.333	2.372	1.654	2.491	0.915	156	525	640	653	1.266	452	188	463	190	0
2	5	17	"iYLR098C"	"iYLR098C"	8040	18210	150	276	272	142	63	67	31	91	78	0	289	285	147	64	67	25	88	81	0	0.947	0.946	0.945	0.978	1.833	0.950	0.840	156	566	438	430	-0.079	213	225	209	221	0
2	6	17	"iYLR104W"	"iYLR104W"	8240	18210	150	241	244	123	64	70	24	84	82	0	305	289	140	65	68	24	89	83	0	0.738	0.804	0.768	0.721	1.987	0.835	0.820	156	577	417	404	-0.439	177	240	180	224	0
2	7	17	"iYLR117C"	"iYLR117C"	8440	18210	150	1486	1430	802	64	69	25	100	100	0	1042	1036	557	66	69	24	100	100	0	1.457	1.408	1.391	1.353	1.331	1.428	0.946	156	539	2398	2336	0.543	1422	976	1366	970	0
2	8	17	"iYLR121C"	"iYLR121C"	8640	18210	150	314	316	159	64	70	29	91	85	0	202	197	90	64	81	111	60	16	0	1.812	1.895	1.889	1.903	1.933	1.880	0.745	156	490	388	385	0.857	250	138	252	133	0
2	9	17	"iYLR125W"	"iYLR125W"	8840	18210	150	350	326	179	61	67	28	92	85	0	678	644	377	64	80	108	89	69	0	0.471	0.457	0.438	0.442	1.669	0.417	0.795	156	519	903	845	-1.087	289	614	265	580	0
2	10	17	"itD(GUC)L1"	"itD(GUC)L1"	9040	18210	150	198	194	85	61	66	27	85	75	0	264	260	112	64	72	66	81	67	0	0.685	0.679	0.671	0.650	1.767	0.555	0.565	156	646	337	329	-0.546	137	200	133	196	0
2	11	17	"iYLR147C"	"iYLR147C"	9320	18210	160	556	557	312	61	66	27	99	96	0	508	515	269	64	68	23	100	97	0	1.115	1.100	1.067	1.066	1.387	1.124	0.934	208	604	939	947	0.157	495	444	496	451	0
2	12	17	"iYLR151C"	"iYLR151C"	9520	18220	160	321	353	186	62	69	33	96	88	0	308	327	166	64	74	140	68	46	0	1.061	1.106	1.128	1.113	1.688	1.110	0.893	208	524	503	554	0.086	259	244	291	263	0
2	13	17	"iYLR459W"	"iYLR459W"	9710	18210	140	850	763	382	62	67	26	99	98	0	660	633	332	64	68	27	98	96	0	1.322	1.232	1.194	1.241	1.335	1.214	0.925	156	563	1384	1270	0.403	788	596	701	569	0
2	14	17	"iYLR461W-1"	"iYLR461W-1"	9920	18210	150	10696	8539	4569	65	130	217	100	98	0	6904	5509	2965	68	125	192	100	99	0	1.555	1.557	1.512	1.497	1.349	1.580	0.968	156	561	17467	13915	0.637	10631	6836	8474	5441	-100
2	15	17	"iYML132W-0"	"iYML132W-0"	10110	18210	140	1961	1765	837	68	141	232	94	85	0	1589	1411	680	68	135	209	93	84	0	1.245	1.264	1.223	1.245	1.404	1.279	0.926	156	479	3414	3040	0.316	1893	1521	1697	1343	-100
2	16	17	"iYML117W-A"	"iYML117W-A"	10300	18210	150	333	316	148	70	180	815	0	0	0	466	428	217	68	115	324	60	8	0	0.661	0.683	0.676	0.692	2.018	2.845	0.492	156	517	661	606	-0.598	263	398	246	360	0
2	17	17	"iYML113W"	"iYML113W"	10510	18210	150	887	1436	3814	72	372	2853	3	3	0	837	1045	1958	73	204	1131	18	3	0	1.067	1.403	1.048	1.100	1.570	2.024	0.893	156	515	1579	2336	0.093	815	764	1364	972	-100
2	18	17	"iYML109W"	"iYML109W"	10710	18200	140	312	287	138	72	286	2832	0	0	0	521	478	250	73	180	1128	0	0	0	0.536	0.531	0.537	0.529	2.008	0.523	0.856	156	483	688	620	-0.900	240	448	215	405	0
2	19	17	"iYML089C"	"iYML089C"	10910	18210	140	286	270	130	66	75	37	85	78	0	154	153	65	64	80	77	57	16	0	2.444	2.292	2.279	2.312	2.040	2.253	0.694	156	516	310	293	1.290	220	90	204	89	0
2	20	17	"iYML085C"	"iYML085C"	11120	18210	140	248	237	120	62	65	21	87	78	0	184	179	80	61	65	35	80	69	0	1.512	1.483	1.454	1.434	1.888	1.453	0.694	156	538	309	293	0.597	186	123	175	118	0
2	21	17	"iYML081W"	"iYML081W"	11310	18210	140	386	387	173	64	68	23	97	93	0	617	588	281	62	70	40	99	93	0	0.580	0.614	0.599	0.608	1.394	0.614	0.906	156	710	877	849	-0.785	322	555	323	526	0
2	1	18	"iYML068W"	"iYML068W"	7300	18410	140	249	259	171	62	73	55	84	69	0	318	324	190	61	83	270	46	5	0	0.728	0.749	0.721	0.735	1.868	0.214	0.199	156	634	444	460	-0.459	187	257	197	263	0
2	2	18	"iYML064C"	"iYML064C"	7510	18410	160	527	596	371	62	72	45	99	91	0	723	829	492	62	80	263	83	59	0	0.703	0.696	0.687	0.662	1.406	0.716	0.957	208	586	1126	1301	-0.507	465	661	534	767	0
2	3	18	"iYML060W"	"iYML060W"	7700	18410	140	454	476	257	60	69	53	96	87	0	867	878	483	62	69	38	100	99	0	0.489	0.510	0.500	0.495	1.334	0.513	0.926	156	525	1199	1232	-1.031	394	805	416	816	0
2	4	18	"iYMR222C"	"iYMR222C"	7910	18410	140	472	426	193	61	71	55	91	82	0	507	453	212	63	72	42	93	85	0	0.926	0.936	0.913	0.955	1.448	0.943	0.883	156	571	855	755	-0.111	411	444	365	390	0
2	5	18	"iYMR226C"	"iYMR226C"	8110	18420	150	206	239	200	63	68	25	88	76	0	243	249	149	63	68	24	84	76	0	0.794	0.946	0.899	0.908	1.866	1.164	0.761	156	573	323	362	-0.332	143	180	176	186	0
2	6	18	"iYMR230W"	"iYMR230W"	8310	18410	140	648	600	338	64	70	27	96	92	0	301	290	146	64	69	25	91	82	0	2.464	2.372	2.365	2.374	1.662	2.407	0.909	156	560	821	762	1.301	584	237	536	226	0
2	7	18	"iYMR245W"	"iYMR245W"	8520	18410	140	626	577	304	64	68	24	100	97	0	301	298	146	61	65	21	94	86	0	2.342	2.165	2.139	2.180	1.564	2.131	0.787	156	520	802	750	1.228	562	240	513	237	0
2	8	18	"iYMRWdelta19-0"	"iYMRWdelta19-0"	8710	18410	140	856	810	448	65	68	27	98	96	0	904	848	437	62	74	54	99	94	0	0.939	0.948	0.909	0.891	1.396	0.990	0.952	156	533	1633	1531	-0.090	791	842	745	786	0
2	9	18	"iYMR251W-A"	"iYMR251W-A"	8900	18410	130	214	201	74	62	68	30	85	82	0	286	255	113	63	73	53	80	75	0	0.682	0.724	0.705	0.777	1.922	0.745	0.786	120	538	375	331	-0.553	152	223	139	192	0
2	10	18	"iYMR267W"	"iYMR267W"	9120	18410	140	345	313	150	63	69	32	91	80	0	821	732	395	65	73	67	96	86	0	0.373	0.375	0.375	0.356	1.650	0.355	0.864	156	648	1038	917	-1.423	282	756	250	667	0
2	11	18	"iYMR271C"	"iYMR271C"	9310	18420	140	494	451	236	64	69	27	97	89	0	476	434	224	64	67	24	99	95	0	1.044	1.046	1.035	1.014	1.576	1.053	0.934	156	535	842	757	0.062	430	412	387	370	0
2	12	18	"iYMR273C"	"iYMR273C"	9510	18420	140	781	732	429	62	67	24	100	98	0	553	530	289	62	65	22	100	97	0	1.464	1.432	1.379	1.369	1.384	1.468	0.947	156	539	1210	1138	0.550	719	491	670	468	0
2	13	18	"iYMR288W"	"iYMR288W"	9720	18410	140	330	339	230	62	67	25	94	89	0	325	320	176	63	66	21	92	88	0	1.023	1.078	1.058	1.090	1.513	1.184	0.882	156	575	530	534	0.033	268	262	277	257	0
2	14	18	"iYMR292W"	"iYMR292W"	9920	18410	140	135	148	117	64	100	160	5	2	0	227	226	105	65	95	139	59	11	0	0.438	0.522	0.484	0.509	2.022	0.730	0.431	156	534	233	245	-1.190	71	162	84	161	0
2	15	18	"iYMR296C"	"iYMR296C"	10110	18410	140	516	481	242	65	101	158	78	69	0	313	309	147	64	97	142	76	42	0	1.811	1.698	1.733	1.771	1.674	1.703	0.836	156	549	700	661	0.857	451	249	416	245	0
2	16	18	"iYNL048W"	"iYNL048W"	10330	18410	140	199	197	78	69	110	435	0	0	0	144	139	56	66	100	233	0	0	0	1.667	1.753	1.697	1.668	2.301	2.008	0.872	156	601	208	201	0.737	130	78	128	73	0
2	17	18	"iYNL043C"	"iYNL043C"	10530	18410	150	792	3299	9005	74	288	2589	16	11	0	724	2306	6961	76	185	1037	28	12	0	1.108	1.446	1.101	1.138	1.675	1.350	0.800	156	594	1366	5455	0.148	718	648	3225	2230	-100
2	18	18	"iYNL040W"	"iYNL040W"	10730	18410	150	133	364	1138	73	264	2602	1	1	0	196	361	642	76	199	1037	2	1	0	0.500	1.021	0.544	0.568	2.993	2.214	0.810	156	572	180	576	-1.000	60	120	291	285	-50
2	19	18	"iYNL027W"	"iYNL027W"	10930	18410	150	237	257	139	67	81	50	80	69	0	585	591	357	66	109	134	79	69	0	0.328	0.362	0.347	0.339	1.804	0.355	0.863	156	593	689	715	-1.610	170	519	190	525	-100
2	20	18	"iYNL024C"	"iYNL024C"	11120	18410	150	229	231	109	65	67	23	89	83	0	334	314	145	62	69	52	88	78	0	0.603	0.659	0.635	0.637	1.897	0.628	0.704	156	635	436	418	-0.730	164	272	166	252	0
2	21	18	"iYNL020C"	"iYNL020C"	11340	18410	150	146	156	65	65	70	26	86	71	0	302	282	127	64	74	55	86	73	0	0.340	0.417	0.385	0.400	2.315	0.400	0.567	156	836	319	309	-1.555	81	238	91	218	0
2	1	19	"iYNL003C"	"iYNL003C"	7310	18610	150	874	852	481	64	82	97	92	81	0	508	483	248	65	90	259	68	41	0	1.828	1.885	1.863	1.839	1.427	1.367	0.337	156	754	1253	1206	0.871	810	443	788	418	0
2	2	19	"iYNR001C"	"iYNR001C"	7520	18620	150	1015	935	452	65	79	56	100	96	0	710	647	410	65	78	81	97	87	0	1.473	1.495	1.523	1.509	1.519	1.390	0.727	156	560	1595	1452	0.559	950	645	870	582	0
2	3	19	"iYNR002C"	"iYNR002C"	7720	18620	140	271	273	162	65	83	59	85	73	0	340	433	1204	67	86	64	84	75	0	0.755	0.568	0.765	0.802	2.086	0.049	0.060	156	555	479	574	-0.406	206	273	208	366	-100
2	4	19	"iYNR018W"	"iYNR018W"	7920	18620	150	482	459	248	64	81	57	91	78	0	405	408	222	66	83	61	86	76	0	1.233	1.155	1.166	1.204	1.721	1.127	0.904	156	598	757	737	0.302	418	339	395	342	-50
2	5	19	"iYNR022C"	"iYNR022C"	8120	18610	150	224	229	143	62	67	25	95	88	0	199	203	97	61	66	25	91	84	0	1.174	1.176	1.193	1.245	1.746	1.312	0.764	156	604	300	309	0.231	162	138	167	142	0
2	6	19	"iYNR027W"	"iYNR027W"	8340	18620	140	134	137	48	63	67	26	81	65	0	136	140	57	61	65	22	78	68	0	0.947	0.937	0.904	0.944	2.561	0.911	0.555	156	522	146	153	-0.079	71	75	74	79	0
2	7	19	"iYOR064C"	"iYOR064C"	8510	18610	150	329	320	149	62	71	42	88	82	0	185	186	82	61	66	29	82	77	0	2.153	2.064	2.052	2.091	1.804	2.044	0.819	156	513	391	383	1.106	267	124	258	125	0
2	8	19	"iYOR068C"	"iYOR068C"	8710	18620	140	902	821	430	64	70	39	99	92	0	1513	1390	791	61	70	43	100	98	0	0.577	0.570	0.573	0.583	1.360	0.557	0.965	156	560	2290	2086	-0.793	838	1452	757	1329	0
2	9	19	"iYOR071C"	"iYOR071C"	8910	18610	150	251	253	131	64	70	29	91	84	0	203	206	86	62	72	40	85	71	0	1.326	1.313	1.288	1.341	1.867	1.381	0.673	156	628	328	333	0.407	187	141	189	144	0
2	10	19	"iYOR086C"	"iYOR086C"	9120	18620	150	830	735	381	65	74	38	99	93	0	363	339	163	64	68	26	94	89	0	2.559	2.436	2.390	2.456	1.502	2.443	0.911	156	557	1064	945	1.355	765	299	670	275	0
2	11	19	"iYOR090C"	"iYOR090C"	9320	18620	150	517	495	276	68	80	48	88	80	0	346	318	160	66	71	29	89	80	0	1.604	1.694	1.692	1.681	1.713	1.735	0.892	156	479	729	679	0.681	449	280	427	252	-100
2	12	19	"iYOR094W"	"iYOR094W"	9520	18620	150	363	349	164	65	76	44	89	83	0	385	350	159	65	71	31	94	86	0	0.931	0.996	0.963	0.965	1.651	0.991	0.842	156	523	618	569	-0.103	298	320	284	285	0
2	13	19	"iYOR112W"	"iYOR112W"	9720	18620	150	593	528	268	64	75	60	97	85	0	381	348	169	63	71	46	92	80	0	1.664	1.628	1.576	1.683	1.535	1.642	0.906	156	536	847	749	0.734	529	318	464	285	0
2	14	19	"iYOR116C"	"iYOR116C"	9920	18610	140	1141	1010	535	64	69	26	100	100	0	528	483	233	62	65	20	98	97	0	2.311	2.247	2.199	2.220	1.406	2.305	0.946	156	514	1543	1367	1.209	1077	466	946	421	0
2	15	19	"iYOR121C"	"iYOR121C"	10110	18610	150	292	293	134	66	74	51	87	77	0	362	338	157	64	71	33	96	89	0	0.758	0.828	0.811	0.787	1.749	0.841	0.861	156	596	524	501	-0.399	226	298	227	274	0
2	16	19	"iYOR138C"	"iYOR138C"	10310	18610	140	444	397	196	68	80	61	85	77	0	320	289	135	66	83	77	76	66	0	1.480	1.475	1.476	1.477	1.583	1.527	0.881	156	594	630	552	0.566	376	254	329	223	0
2	17	19	"itG(CCC)O"	"itG(CCC)O"	10530	18610	150	126	146	73	71	94	81	37	12	0	132	139	65	70	100	110	24	1	0	0.887	1.087	1.058	1.043	2.521	0.728	0.415	156	570	117	144	-0.173	55	62	75	69	-50
2	18	19	"iYOR146W"	"iYOR146W"	10730	18620	160	410	1487	6459	73	427	3310	4	3	0	204	919	4332	72	337	2865	3	2	0	2.553	1.669	2.794	2.327	2.184	1.701	0.881	208	566	469	2261	1.352	337	132	1414	847	-100
2	19	19	"iYPL228W"	"iYPL228W"	10910	18610	130	179	186	82	69	169	836	0	0	0	334	329	159	70	150	438	13	0	0	0.417	0.452	0.427	0.462	1.994	1.997	0.860	120	500	374	376	-1.263	110	264	117	259	0
2	20	19	"iYPL224C"	"iYPL224C"	11130	18620	150	1053	982	531	66	76	61	98	93	0	748	687	355	67	79	77	96	88	0	1.449	1.477	1.433	1.417	1.492	1.466	0.920	156	603	1668	1536	0.535	987	681	916	620	0
2	21	19	"iYPL220W"	"iYPL220W"	11340	18610	150	658	601	435	65	73	39	98	91	0	503	461	230	63	73	60	90	81	0	1.348	1.347	1.296	1.305	1.528	1.621	0.756	156	795	1033	934	0.431	593	440	536	398	0
2	1	20	"iYPL203W"	"iYPL203W"	7320	18830	180	629	723	512	62	70	70	93	76	0	1917	2177	1525	60	68	61	100	100	0	0.305	0.312	0.305	0.283	1.517	0.316	0.952	256	1376	2424	2778	-1.712	567	1857	661	2117	0
2	2	20	"iYPL199C"	"iYPL199C"	7520	18820	150	559	545	282	61	69	46	98	90	0	525	560	285	61	69	70	98	88	0	1.073	0.970	0.956	0.932	1.453	0.969	0.899	156	715	962	983	0.102	498	464	484	499	0
2	3	20	"iYPL195W"	"iYPL195W"	7720	18810	140	449	429	221	61	73	56	93	83	0	536	503	239	60	71	49	95	90	0	0.815	0.831	0.811	0.821	1.604	0.818	0.749	156	669	864	811	-0.295	388	476	368	443	0
2	4	20	"itE(UUC)P"	"itE(UUC)P"	7900	18820	130	222	248	247	61	73	48	83	71	0	271	274	179	61	72	49	81	74	0	0.767	0.878	0.818	0.894	1.827	1.156	0.746	120	618	371	400	-0.383	161	210	187	213	0
2	5	20	"iYPL177C-0"	"iYPL177C-0"	8110	18810	140	886	751	403	61	67	31	98	92	0	432	403	201	60	65	26	97	96	0	2.218	2.012	1.985	1.868	1.713	2.069	0.908	156	738	1197	1033	1.149	825	372	690	343	0
2	6	20	"iYPL174C"	"iYPL174C"	8320	18820	170	547	584	338	62	68	33	99	95	0	510	483	269	60	66	48	96	88	0	1.078	1.234	1.241	1.234	1.539	1.255	0.911	208	904	935	945	0.108	485	450	522	423	0
2	7	20	"iYPL157W"	"iYPL157W"	8520	18820	160	322	339	191	61	68	46	87	77	0	341	373	209	59	65	52	91	79	0	0.926	0.885	0.892	0.882	1.676	0.862	0.828	208	794	543	592	-0.112	261	282	278	314	0
2	8	20	"iYPL153C"	"iYPL153C"	8720	18820	150	750	736	408	61	67	46	98	91	0	383	374	180	59	66	56	91	81	0	2.127	2.143	2.114	2.114	1.532	2.236	0.922	156	752	1013	990	1.089	689	324	675	315	0
2	9	20	"iYPL149W"	"iYPL149W"	8920	18810	140	304	303	150	62	67	28	93	86	0	213	226	107	61	66	31	89	80	0	1.592	1.461	1.507	1.415	1.822	1.459	0.840	156	704	394	406	0.671	242	152	241	165	0
2	10	20	"itG(GCC)P2"	"itG(GCC)P2"	9120	18810	150	901	834	450	64	72	35	99	96	0	742	680	343	62	68	31	98	97	0	1.231	1.246	1.230	1.199	1.481	1.281	0.934	156	708	1517	1388	0.300	837	680	770	618	0
2	11	20	"iYPR163C"	"iYPR163C"	9330	18800	180	603	768	538	65	74	40	96	92	0	279	323	176	64	70	27	95	91	0	2.502	2.714	2.582	2.404	1.694	2.982	0.897	256	999	753	962	1.323	538	215	703	259	-100
2	12	20	"iYPR167C"	"iYPR167C"	9550	18810	150	1447	1311	622	65	78	63	100	98	0	1183	1055	489	65	75	48	100	99	0	1.236	1.259	1.235	1.233	1.339	1.273	0.948	156	680	2500	2236	0.306	1382	1118	1246	990	0
2	13	20	"iYPR183W"	"iYPR183W"	9750	18820	160	1657	1979	1480	64	74	55	100	99	0	914	1023	678	65	73	44	99	98	0	1.876	1.999	1.922	1.853	1.365	2.115	0.957	208	818	2442	2873	0.908	1593	849	1915	958	0
2	14	20	"iYPR187W"	"iYPR187W"	9920	18810	150	421	460	286	66	72	27	93	87	0	403	403	221	65	69	27	94	88	0	1.050	1.166	1.112	1.102	1.712	1.220	0.900	156	727	693	732	0.071	355	338	394	338	0
2	15	20	"iYPR191W"	"iYPR191W"	10150	18820	150	2313	2158	1290	66	74	46	100	100	0	1341	1224	689	63	71	34	100	100	0	1.758	1.802	1.772	1.730	1.349	1.825	0.956	156	833	3525	3253	0.814	2247	1278	2092	1161	0
2	16	20	"YALCdelta2"	"YALCdelta2"	10360	18820	160	588	612	437	65	72	48	97	88	0	647	649	412	62	69	47	99	94	0	0.894	0.932	0.906	0.873	1.509	0.995	0.920	208	878	1108	1134	-0.162	523	585	547	587	0
2	17	20	"YBLWTy2-1B"	"YBLWTy2-1B"	10530	18820	140	4001	4176	3247	66	82	85	100	100	0	2395	2798	2073	64	80	87	100	99	0	1.688	1.503	1.414	1.411	1.397	1.547	0.961	156	644	6266	6844	0.755	3935	2331	4110	2734	0
2	18	20	"YBLWdelta10"	"YBLWdelta10"	10740	18820	170	6940	7135	5439	68	284	2598	70	55	0	7062	7219	4999	66	213	2247	72	60	0	0.982	0.988	0.938	0.890	1.374	1.195	0.912	208	923	13868	14220	-0.026	6872	6996	7067	7153	0
2	19	20	"YFRWdelta10"	"YFRWdelta10"	10950	18810	140	802	1416	4188	70	621	4024	2	2	0	841	1015	1820	72	403	2965	2	2	0	0.952	1.427	1.024	1.064	1.478	1.510	0.809	156	644	1501	2289	-0.071	732	769	1346	943	-100
2	20	20	"YGRCTy1-2A"	"YGRCTy1-2A"	11130	18810	160	11571	11719	8025	66	283	2276	82	69	0	10019	10412	6398	69	189	1125	99	90	0	1.156	1.127	1.044	1.008	1.375	1.228	0.933	208	837	21455	21996	0.209	11505	9950	11653	10343	0
2	21	20	"YHLComega1"	"YHLComega1"	11330	18810	140	1114	1032	621	64	79	85	94	85	0	1791	1644	960	64	78	84	100	98	0	0.608	0.613	0.609	0.565	1.463	0.626	0.954	156	822	2777	2548	-0.718	1050	1727	968	1580	0
3	1	1	"PET112"	"YBL080C"	11690	15130	130	687	665	311	62	64	18	100	96	0	473	463	339	64	66	22	97	93	0	1.528	1.511	1.597	1.593	1.601	1.392	0.579	120	734	1034	1002	0.612	625	409	603	399	0
3	2	1	"YBL111C"	"YBL111C"	11890	15130	130	3649	3237	1604	62	68	39	100	100	0	2479	2140	1005	67	72	33	100	100	0	1.487	1.532	1.506	1.451	1.372	1.560	0.966	120	679	5999	5248	0.573	3587	2412	3175	2073	0
3	3	1	"YBR028C"	"YBR028C"	12090	15140	130	478	464	198	65	71	36	95	93	0	417	398	167	68	73	29	95	89	0	1.183	1.209	1.198	1.223	1.422	1.219	0.903	120	665	762	729	0.243	413	349	399	330	0
3	4	1	"RHK1"	"YBL082C"	12280	15130	130	813	749	359	63	67	27	99	95	0	420	403	181	65	67	22	97	90	0	2.113	2.030	2.029	2.054	1.452	2.071	0.925	120	679	1105	1024	1.079	750	355	686	338	0
3	5	1	"YBL113C"	"YBL113C"	12500	15120	140	3537	3091	1700	64	70	33	100	100	0	4432	3723	1947	65	70	32	100	100	0	0.795	0.828	0.815	0.790	1.285	0.834	0.966	156	810	7840	6685	-0.330	3473	4367	3027	3658	0
3	6	1	"YBR030W"	"YBR030W"	12690	15120	130	387	345	146	62	66	29	96	89	0	382	342	151	63	68	31	90	85	0	1.019	1.014	1.047	1.077	1.519	1.016	0.903	120	649	644	562	0.027	325	319	283	279	0
3	7	1	"CDC27"	"YBL084C"	12890	15120	130	714	695	382	63	66	26	100	96	0	1200	1064	536	63	71	78	100	94	0	0.573	0.631	0.603	0.593	1.398	0.643	0.941	120	693	1788	1633	-0.805	651	1137	632	1001	0
3	8	1	"RER2"	"YBR002C"	13090	15120	130	861	790	411	66	70	26	99	95	0	743	676	347	64	73	82	90	84	0	1.171	1.183	1.200	1.147	1.388	1.219	0.896	120	686	1474	1336	0.228	795	679	724	612	0
3	9	1	"YBR032W"	"YBR032W"	13290	15130	130	829	756	340	64	69	26	99	97	0	430	401	171	65	70	35	94	89	0	2.096	2.060	2.030	2.159	1.657	2.085	0.890	120	664	1130	1028	1.068	765	365	692	336	0
3	10	1	"YBL086C"	"YBL086C"	13480	15120	120	438	470	251	63	65	21	98	97	0	274	281	127	64	67	19	95	90	0	1.786	1.876	1.877	1.882	1.717	1.987	0.883	120	628	585	624	0.837	375	210	407	217	0
3	11	1	"YBR004C"	"YBR004C"	13690	15120	130	539	480	228	64	114	830	0	0	0	1450	1254	615	64	75	120	98	88	0	0.343	0.350	0.345	0.322	1.559	0.334	0.908	120	686	1861	1606	-1.545	475	1386	416	1190	0
3	12	1	"HMT1"	"YBR034C"	13880	15120	130	1171	1046	479	66	122	824	66	4	0	1998	1796	815	67	80	120	100	99	0	0.572	0.567	0.564	0.547	1.325	1.582	0.183	120	714	3036	2709	-0.805	1105	1931	980	1729	0
3	13	1	"YCL044C"	"YCL044C"	14100	15120	100	134	147	74	65	68	24	72	57	0	146	165	85	68	72	26	73	63	0	0.885	0.845	0.847	0.811	1.974	0.852	0.601	80	508	147	179	-0.177	69	78	82	97	0
3	14	1	"YCLX03C"	"YCLX03C"	14300	15120	130	804	689	346	65	71	35	95	90	0	1545	1273	640	68	73	28	100	100	0	0.500	0.518	0.516	0.480	1.535	0.520	0.958	120	670	2216	1829	-0.999	739	1477	624	1205	0
3	15	1	"YCR022C"	"YCR022C"	14490	15120	140	1440	1241	688	65	73	67	99	93	0	1727	1498	815	68	73	32	100	100	0	0.829	0.822	0.807	0.781	1.364	0.827	0.964	156	804	3034	2606	-0.271	1375	1659	1176	1430	0
3	16	1	"YCL046W"	"YCL046W"	14710	15130	150	101	149	130	65	76	73	27	17	0	117	174	157	66	76	59	46	28	0	0.706	0.778	0.779	0.746	2.803	0.724	0.688	156	750	87	192	-0.503	36	51	84	108	-50
3	17	1	"YCLX05C"	"YCLX05C"	14880	15120	140	1643	1488	924	68	78	43	98	97	0	1915	1655	986	67	78	60	98	96	0	0.852	0.894	0.864	0.860	1.461	0.910	0.947	156	688	3423	3008	-0.231	1575	1848	1420	1588	0
3	18	1	"YCR024C"	"YCR024C"	15100	15110	150	1616	1485	836	71	78	38	100	99	0	1321	1202	676	71	75	27	100	100	0	1.236	1.250	1.246	1.241	1.327	1.253	0.956	156	948	2795	2545	0.306	1545	1250	1414	1131	0
3	19	1	"YCL048W"	"YCL048W"	15310	15110	80	137	186	139	70	78	48	55	36	0	139	203	169	72	79	31	67	51	0	1.000	0.885	0.923	1.002	3.763	0.833	0.768	52	306	134	247	0.000	67	67	116	131	0
3	20	1	"YCLX07W"	"YCLX07W"	15500	15120	140	953	888	586	68	75	37	97	92	0	1435	1290	841	72	74	25	99	98	0	0.649	0.673	0.649	0.637	1.465	0.672	0.954	156	791	2248	2038	-0.623	885	1363	820	1218	0
3	21	1	"YCR025C"	"YCR025C"	15710	15120	140	1230	1060	528	71	80	38	100	100	0	577	496	222	75	80	30	99	96	0	2.309	2.349	2.365	2.365	1.377	2.410	0.933	156	887	1661	1410	1.207	1159	502	989	421	0
3	1	2	"APA1"	"YCL050C"	11690	15320	130	192	226	144	72	77	30	78	66	0	222	235	136	74	78	26	76	71	0	0.811	0.957	0.920	0.898	2.328	1.004	0.824	120	651	268	315	-0.303	120	148	154	161	0
3	2	2	"YCLX09W"	"YCLX09W"	11890	15320	130	1122	993	544	87	107	67	95	86	0	938	804	414	90	103	57	95	89	0	1.221	1.269	1.204	1.183	1.512	1.280	0.951	120	612	1883	1620	0.287	1035	848	906	714	0
3	3	2	"RSG1"	"YCR027C"	12100	15330	130	1129	1031	465	76	101	65	98	90	0	1010	889	388	75	94	59	99	94	0	1.126	1.173	1.157	1.126	1.360	1.201	0.944	120	580	1988	1769	0.171	1053	935	955	814	0
3	4	2	"YDL211C"	"YDL211C"	12290	15320	130	175	229	173	64	67	22	88	78	0	140	172	111	63	64	17	81	67	0	1.442	1.514	1.519	1.523	2.052	1.574	0.856	120	658	188	274	0.528	111	77	165	109	0
3	5	2	"AAD4"	"YDL243C"	12510	15300	90	77	82	28	66	70	28	25	7	0	101	104	46	64	73	37	50	25	0	0.297	0.400	0.637	0.411	4.099	0.647	0.402	52	351	48	56	-1.750	11	37	16	40	0
3	6	2	"LUV1"	"YDR027C"	12680	15320	130	673	621	241	64	69	31	99	98	0	739	669	246	63	69	33	100	100	0	0.901	0.919	0.907	0.892	1.307	0.930	0.955	120	686	1285	1163	-0.151	609	676	557	606	0
3	7	2	"YDL213C"	"YDL213C"	12910	15310	100	318	393	283	63	71	34	92	85	0	181	236	156	63	69	37	80	71	0	2.161	1.908	2.051	2.006	1.634	1.870	0.877	80	475	373	503	1.112	255	118	330	173	0
3	8	2	"HXT15"	"YDL245C"	13100	15320	130	3235	3411	2072	66	74	41	100	100	0	2539	2499	1337	64	73	42	100	100	0	1.280	1.374	1.331	1.273	1.304	1.447	0.962	120	603	5644	5780	0.357	3169	2475	3345	2435	0
3	9	2	"YDR029W"	"YDR029W"	13290	15320	130	501	452	214	65	72	36	91	88	0	245	222	91	64	69	28	82	80	0	2.409	2.449	2.517	2.415	1.797	2.560	0.832	120	596	617	545	1.268	436	181	387	158	0
3	10	2	"GDH2"	"YDL215C"	13500	15330	120	575	555	316	64	68	28	100	92	0	390	392	207	63	66	19	99	97	0	1.563	1.492	1.464	1.416	1.554	1.524	0.933	120	588	838	820	0.644	511	327	491	329	0
3	11	2	"YDL247W"	"YDL247W"	13710	15320	120	195	228	135	62	132	931	0	0	0	176	233	155	62	67	30	77	66	0	1.167	0.971	0.976	1.058	2.057	0.946	0.814	120	559	247	337	0.222	133	114	166	171	0
3	12	2	"YDR031W"	"YDR031W"	13890	15320	130	366	361	189	65	132	879	0	0	0	251	255	124	65	72	38	85	75	0	1.618	1.558	1.566	1.592	1.498	34.402	0.072	120	627	487	486	0.694	301	186	296	190	0
3	13	2	"TIM22"	"YDL217C"	14110	15330	130	366	496	347	64	70	35	99	96	0	425	595	406	66	69	25	100	100	0	0.841	0.817	0.784	0.778	1.474	0.835	0.925	120	662	661	961	-0.249	302	359	432	529	0
3	14	2	"NTH1"	"YDR001C"	14300	15320	120	212	230	113	65	72	41	89	74	0	528	524	264	67	76	63	95	88	0	0.319	0.361	0.346	0.355	1.765	0.368	0.767	120	574	608	622	-1.649	147	461	165	457	0
3	15	2	"MRH1"	"YDR033W"	14510	15320	110	787	738	424	64	69	26	100	95	0	1315	1208	673	66	72	41	100	100	0	0.579	0.590	0.560	0.542	1.463	0.587	0.939	80	513	1972	1816	-0.789	723	1249	674	1142	0
3	16	2	"YDR346C"	"YDR346C"	14720	15320	150	902	984	639	65	71	37	100	98	0	698	771	479	64	69	23	100	98	0	1.320	1.300	1.255	1.262	1.424	1.324	0.943	156	598	1471	1626	0.401	837	634	919	707	0
3	17	2	"LSM6"	"YDR378C"	14910	15330	150	802	746	359	71	79	40	100	94	0	304	291	123	68	74	29	96	87	0	3.097	3.027	2.914	3.020	1.531	3.107	0.881	156	589	967	898	1.631	731	236	675	223	0
3	18	2	"STE14"	"YDR410C"	15090	15330	130	1755	1525	672	72	84	49	100	99	0	2232	1921	820	71	80	45	100	100	0	0.779	0.785	0.772	0.750	1.293	0.794	0.966	120	591	3844	3303	-0.361	1683	2161	1453	1850	0
3	19	2	"YDR348C"	"YDR348C"	15310	15330	120	184	289	507	70	80	49	83	59	0	208	245	219	71	85	131	52	18	0	0.832	1.259	1.050	1.038	1.934	2.150	0.780	120	620	251	393	-0.265	114	137	219	174	0
3	20	2	"YDR380W"	"YDR380W"	15510	15320	150	2260	1969	972	71	77	39	100	100	0	901	807	350	71	80	90	100	97	0	2.637	2.579	2.482	2.463	1.303	2.654	0.833	156	711	3019	2634	1.399	2189	830	1898	736	0
3	21	2	"YDR412W"	"YDR412W"	15710	15320	130	2000	1789	873	73	86	49	100	100	0	1179	1037	457	76	84	39	100	100	0	1.747	1.786	1.758	1.709	1.243	1.827	0.964	120	657	3030	2677	0.805	1927	1103	1716	961	0
3	1	3	"TCM10"	"YDR350C"	11700	15530	140	991	920	458	72	80	56	98	95	0	517	485	222	76	81	47	94	87	0	2.084	2.073	2.106	2.111	1.513	2.087	0.915	156	814	1360	1257	1.059	919	441	848	409	0
3	2	3	"RPP2B"	"YDR382W"	11910	15530	140	429	402	202	83	107	82	78	71	0	383	355	169	84	100	67	80	73	0	1.157	1.177	1.206	1.148	1.771	1.182	0.840	156	612	645	590	0.211	346	299	319	271	0
3	3	3	"ERD1"	"YDR414C"	12090	15530	140	1451	1290	706	67	95	67	100	95	0	759	671	329	70	88	57	96	91	0	2.009	2.035	2.005	1.946	1.448	2.100	0.931	156	626	2073	1824	1.006	1384	689	1223	601	0
3	4	3	"YDR352W"	"YDR352W"	12300	15530	130	1702	1553	667	61	68	79	100	100	0	1761	1618	629	62	68	68	100	100	0	0.966	0.959	0.918	0.929	1.220	0.983	0.945	120	629	3340	3048	-0.050	1641	1699	1492	1556	0
3	5	3	"YDR384C"	"YDR384C"	12500	15530	130	1079	1057	527	65	74	78	99	89	0	650	619	296	65	75	77	97	85	0	1.733	1.791	1.784	1.761	1.389	1.821	0.921	120	693	1599	1546	0.794	1014	585	992	554	0
3	6	3	"SYF1"	"YDR416W"	12700	15530	130	1663	1580	733	65	73	56	100	100	0	992	935	405	66	72	40	100	100	0	1.726	1.743	1.729	1.699	1.342	1.782	0.935	120	628	2524	2384	0.787	1598	926	1515	869	0
3	7	3	"SHC1"	"YER096W"	12910	15530	140	1647	1410	612	62	71	54	100	100	0	1013	913	366	65	69	37	100	100	0	1.672	1.590	1.590	1.548	1.298	1.618	0.951	156	703	2533	2196	0.742	1585	948	1348	848	0
3	8	3	"LCP5"	"YER127W"	13100	15530	140	2598	2261	890	64	74	47	100	100	0	1608	1426	532	66	74	50	100	100	0	1.643	1.615	1.589	1.589	1.281	1.636	0.959	156	630	4076	3557	0.717	2534	1542	2197	1360	0
3	9	3	"BUR6"	"YER159C"	13310	15530	140	1885	1696	826	65	75	44	99	99	0	601	564	243	65	72	48	99	94	0	3.396	3.269	3.221	3.107	1.396	3.377	0.924	156	699	2356	2130	1.764	1820	536	1631	499	0
3	10	3	"UBP9"	"YER098W"	13520	15530	140	1352	1706	1031	65	71	32	100	100	0	1290	1429	702	64	68	28	100	100	0	1.050	1.202	1.152	1.108	1.301	1.302	0.948	156	633	2513	3006	0.070	1287	1226	1641	1365	0
3	11	3	"PAK1"	"YER129W"	13690	15530	130	2000	1955	1016	64	71	35	100	100	0	2889	2742	1304	63	68	29	100	100	0	0.685	0.706	0.696	0.667	1.329	0.727	0.959	120	565	4762	4570	-0.546	1936	2826	1891	2679	0
3	12	3	"SPT2"	"YER161C"	13900	15530	130	5590	5031	1751	64	98	155	100	100	0	3299	2964	958	64	91	125	100	100	0	1.708	1.713	1.701	1.649	1.247	1.733	0.969	120	658	8761	7867	0.772	5526	3235	4967	2900	0
3	13	3	"UBC6"	"YER100W"	14120	15540	150	1928	1670	961	66	98	151	96	86	0	1536	1336	693	65	90	122	100	91	0	1.266	1.262	1.207	1.169	1.357	1.309	0.952	156	693	3333	2875	0.340	1862	1471	1604	1271	0
3	14	3	"RPS26B"	"YER131W"	14310	15530	140	1945	1759	1057	64	71	36	100	100	0	1882	1684	974	65	72	59	99	98	0	1.035	1.047	1.026	1.000	1.339	1.060	0.956	156	653	3698	3314	0.050	1881	1817	1695	1619	0
3	15	3	"YER163C"	"YER163C"	14530	15530	140	2041	1764	957	63	70	36	100	100	0	416	392	190	64	74	66	92	73	0	5.619	5.186	5.194	5.275	1.472	5.310	0.928	156	642	2330	2029	2.490	1978	352	1701	328	0
3	16	3	"RPS8B"	"YER102W"	14710	15530	140	2073	1830	759	65	75	44	100	100	0	1009	910	345	64	70	31	100	100	0	2.125	2.086	2.091	2.043	1.362	2.142	0.938	156	525	2953	2611	1.087	2008	945	1765	846	0
3	17	3	"GLC7"	"YER133W"	14900	15530	140	1699	1495	812	68	83	51	100	98	0	920	801	386	67	73	33	99	99	0	1.912	1.944	1.859	1.836	1.389	2.029	0.925	156	591	2484	2161	0.935	1631	853	1427	734	0
3	18	3	"PAB1"	"YER165W"	15130	15530	140	1496	1443	861	70	86	57	99	98	0	543	544	276	71	91	158	86	65	0	3.021	2.903	2.686	2.807	1.487	3.066	0.798	156	663	1898	1846	1.595	1426	472	1373	473	0
3	19	3	"CDC43"	"YGL155W"	15310	15530	130	3168	2709	1216	68	80	50	100	100	0	2206	1875	774	69	86	162	100	98	0	1.451	1.462	1.450	1.395	1.348	1.474	0.894	120	587	5237	4447	0.537	3100	2137	2641	1806	0
3	20	3	"COX4"	"YGL187C"	15520	15530	130	1178	1096	432	70	77	39	100	100	0	659	623	234	68	82	120	97	87	0	1.875	1.849	1.866	1.812	1.323	1.850	0.863	120	610	1699	1581	0.907	1108	591	1026	555	0
3	21	3	"YGL219C"	"YGL219C"	15720	15530	140	3089	2700	1424	71	86	58	100	100	0	1451	1343	655	72	81	38	100	99	0	2.189	2.068	2.016	1.982	1.395	2.127	0.957	156	816	4397	3900	1.130	3018	1379	2629	1271	0
3	1	4	"YGL157W"	"YGL157W"	11700	15740	130	1490	1346	553	63	68	31	100	100	0	525	493	191	65	68	23	100	100	0	3.102	2.998	2.949	3.002	1.429	3.090	0.904	120	707	1887	1711	1.633	1427	460	1283	428	0
3	2	4	"RPS26A"	"YGL189C"	11910	15740	140	1413	1255	741	62	67	35	100	99	0	1141	1062	589	65	68	21	100	100	0	1.256	1.197	1.176	1.129	1.523	1.223	0.947	156	606	2427	2190	0.328	1351	1076	1193	997	0
3	3	4	"NIF3"	"YGL221C"	12090	15730	130	2039	1846	674	62	68	36	100	100	0	1026	907	302	65	68	22	100	100	0	2.057	2.119	2.124	2.073	1.262	2.215	0.937	120	592	2938	2626	1.041	1977	961	1784	842	0
3	4	4	"YGL159W"	"YGL159W"	12330	15730	120	1106	986	509	62	70	83	99	90	0	685	616	282	62	70	73	99	89	0	1.676	1.668	1.618	1.558	1.514	1.716	0.862	120	582	1667	1478	0.745	1044	623	924	554	0
3	5	4	"COX13"	"YGL191W"	12510	15740	130	523	484	187	66	90	294	73	17	0	827	744	299	65	84	213	90	75	0	0.600	0.616	0.608	0.599	1.379	0.943	0.691	120	583	1219	1097	-0.738	457	762	418	679	0
3	6	4	"YGL223C"	"YGL223C"	12710	15730	130	1969	1649	1002	66	92	278	83	71	0	1434	1247	684	64	84	198	92	76	0	1.389	1.338	1.305	1.216	1.427	1.407	0.936	120	630	3273	2766	0.474	1903	1370	1583	1183	0
3	7	4	"YGL161C"	"YGL161C"	12930	15740	150	1052	1180	791	65	80	155	94	77	0	707	700	410	63	72	56	99	94	0	1.533	1.750	1.630	1.598	1.530	1.862	0.908	156	674	1631	1752	0.616	987	644	1115	637	0
3	8	4	"YGL193C"	"YGL193C"	13110	15730	130	500	459	205	64	69	34	98	94	0	320	319	116	65	71	48	96	85	0	1.710	1.555	1.495	1.488	1.600	1.640	0.845	120	559	691	649	0.774	436	255	395	254	0
3	9	4	"GOG5"	"YGL225W"	13320	15740	120	2576	2307	920	64	69	27	100	100	0	2702	2360	914	66	69	28	100	100	0	0.953	0.978	0.973	0.965	1.404	0.973	0.944	120	606	5148	4537	-0.070	2512	2636	2243	2294	0
3	10	4	"RNH70"	"YGR276C"	13540	15730	120	1714	1517	771	66	72	31	100	100	0	997	928	435	63	69	32	100	100	0	1.764	1.677	1.679	1.570	1.515	1.718	0.943	120	534	2582	2316	0.819	1648	934	1451	865	0
3	11	4	"YHL012W"	"YHL012W"	13730	15730	130	1600	1359	658	67	75	45	100	100	0	2396	2115	946	64	73	36	100	100	0	0.657	0.630	0.636	0.578	1.413	0.647	0.943	120	561	3865	3343	-0.605	1533	2332	1292	2051	0
3	12	4	"YHL044W"	"YHL044W"	13920	15730	130	2172	1819	871	69	102	140	100	87	0	1526	1279	565	68	94	105	100	97	0	1.442	1.445	1.426	1.351	1.387	1.516	0.932	120	598	3561	2961	0.528	2103	1458	1750	1211	0
3	13	4	"YGR278W"	"YGR278W"	14130	15730	130	3346	2794	1314	70	115	269	93	85	0	1361	1178	538	68	94	142	95	85	0	2.534	2.454	2.456	2.359	1.408	2.527	0.928	120	552	4569	3834	1.341	3276	1293	2724	1110	0
3	14	4	"YLF2"	"YHL014C"	14320	15740	140	1449	1465	956	70	95	155	94	82	0	2298	2265	1338	67	85	134	100	98	0	0.618	0.635	0.613	0.567	1.510	0.657	0.931	156	643	3610	3593	-0.694	1379	2231	1395	2198	0
3	15	4	"YHL046C"	"YHL046C"	14550	15730	150	5225	4823	2977	71	93	145	99	98	0	4429	4198	2468	66	87	144	98	97	0	1.181	1.150	1.125	1.115	1.571	1.168	0.953	156	608	9517	8884	0.240	5154	4363	4752	4132	0
3	16	4	"YGR280C"	"YGR280C"	14720	15730	130	4719	4067	1671	71	119	282	99	95	0	1965	1740	669	66	92	139	100	96	0	2.448	2.387	2.377	2.298	1.343	2.453	0.937	120	501	6547	5670	1.291	4648	1899	3996	1674	0
3	17	4	"DUR3"	"YHL016C"	14920	15730	140	2173	2057	1299	68	98	217	96	85	0	3466	3450	1988	67	85	112	100	100	0	0.619	0.588	0.569	0.531	1.542	0.604	0.907	156	681	5504	5372	-0.691	2105	3399	1989	3383	0
3	18	4	"COS8"	"YHL048W"	15140	15730	130	3251	2765	1316	69	81	53	100	100	0	3084	2736	1236	69	92	162	100	100	0	1.055	1.011	0.990	0.949	1.352	1.022	0.934	120	559	6197	5363	0.078	3182	3015	2696	2667	0
3	19	4	"BGL2"	"YGR282C"	15310	15740	130	1658	1389	570	68	81	49	100	99	0	3431	2944	1126	67	84	141	100	100	0	0.473	0.459	0.456	0.436	1.338	0.454	0.934	120	564	4954	4198	-1.081	1590	3364	1321	2877	0
3	20	4	"YHL018W"	"YHL018W"	15510	15730	130	2279	1907	928	68	78	46	100	100	0	1228	1090	470	67	76	77	100	100	0	1.904	1.798	1.792	1.708	1.400	1.900	0.912	120	646	3372	2862	0.929	2211	1161	1839	1023	0
3	21	4	"YHL050C"	"YHL050C"	15730	15730	130	21677	20654	9170	68	83	65	100	100	0	13031	12370	4859	69	79	50	100	100	0	1.667	1.674	1.643	1.579	1.275	1.729	0.965	120	706	34571	32887	0.737	21609	12962	20586	12301	0
3	1	5	"YIL086C"	"YIL086C"	11730	15930	80	93	99	38	63	66	19	59	46	0	74	87	44	65	67	19	46	38	0	3.333	1.636	0.956	0.965	3.418	1.112	0.347	52	312	39	58	1.737	30	9	36	22	0
3	2	5	"RHO3"	"YIL118W"	11900	15930	130	654	629	274	63	67	22	100	100	0	558	554	224	65	67	18	100	100	0	1.199	1.157	1.181	1.138	1.242	1.187	0.950	120	543	1084	1055	0.262	591	493	566	489	0
3	3	5	"DNA43"	"YIL150C"	12090	15930	130	936	1100	596	63	69	28	100	100	0	645	717	291	65	69	26	100	100	0	1.505	1.590	1.512	1.468	1.280	1.811	0.943	120	607	1453	1689	0.590	873	580	1037	652	0
3	4	5	"YIL088C"	"YIL088C"	12310	15930	130	2383	2177	1004	63	71	37	100	100	0	1912	1714	701	63	72	43	100	100	0	1.255	1.280	1.249	1.209	1.245	1.333	0.973	120	676	4169	3765	0.327	2320	1849	2114	1651	0
3	5	5	"YIL120W"	"YIL120W"	12520	15930	130	1529	1358	677	66	89	271	89	77	0	2347	2139	945	64	84	192	99	95	0	0.641	0.623	0.616	0.576	1.320	0.649	0.971	120	649	3746	3367	-0.642	1463	2283	1292	2075	0
3	6	5	"YIL152W"	"YIL152W"	12720	15930	130	973	875	453	65	82	188	84	72	0	1697	1501	767	63	82	182	98	89	0	0.556	0.563	0.568	0.530	1.307	0.568	0.964	120	649	2542	2248	-0.848	908	1634	810	1438	0
3	7	5	"YIL090W"	"YIL090W"	12920	15930	130	2219	1904	910	66	80	154	96	91	0	1610	1349	606	62	72	52	100	100	0	1.391	1.428	1.405	1.355	1.293	1.493	0.937	120	628	3701	3125	0.476	2153	1548	1838	1287	0
3	8	5	"YIL122W"	"YIL122W"	13140	15930	120	1395	1221	571	65	80	158	98	90	0	1318	1165	525	64	69	28	100	100	0	1.061	1.050	1.061	1.037	1.227	1.074	0.963	120	594	2584	2257	0.085	1330	1254	1156	1101	0
3	9	5	"IMP2'"	"YIL154C"	13330	15930	110	541	503	231	65	74	43	98	97	0	313	294	114	66	72	30	95	87	0	1.927	1.921	1.918	1.961	1.479	1.890	0.904	80	511	723	666	0.946	476	247	438	228	0
3	10	5	"YIL092W"	"YIL092W"	13550	15930	150	2242	2366	3156	64	73	44	100	100	0	2092	1972	953	63	68	30	100	100	0	1.073	1.206	1.065	1.050	1.300	2.237	0.667	156	696	4207	4211	0.102	2178	2029	2302	1909	0
3	11	5	"AYR1"	"YIL124W"	13730	15930	140	1059	980	500	64	77	94	97	92	0	1197	1068	437	64	72	37	100	100	0	0.878	0.912	0.869	0.850	1.288	0.971	0.926	156	581	2128	1920	-0.187	995	1133	916	1004	0
3	12	5	"UBP7"	"YIL156W"	13920	15920	130	1814	1857	1020	68	93	112	100	100	0	3024	3021	1473	70	83	56	100	100	0	0.591	0.606	0.585	0.584	1.330	0.626	0.895	120	598	4700	4740	-0.759	1746	2954	1789	2951	0
3	13	5	"BNA1"	"YJR025C"	14130	15930	120	846	820	449	72	115	265	79	66	0	1474	1379	707	69	92	138	100	94	0	0.551	0.571	0.553	0.523	1.411	0.658	0.801	120	559	2179	2058	-0.860	774	1405	748	1310	0
3	14	5	"CDC8"	"YJR057W"	14320	15930	130	1666	1961	3321	71	98	163	98	91	0	747	868	1221	68	86	140	95	82	0	2.349	2.362	2.209	2.185	1.280	2.607	0.985	120	576	2274	2690	1.232	1595	679	1890	800	0
3	15	5	"GRR1"	"YJR090C"	14530	15930	140	476	478	259	71	99	160	80	62	0	456	464	214	66	87	139	85	69	0	1.038	1.023	0.993	0.968	1.426	1.105	0.587	156	656	795	805	0.054	405	390	407	398	0
3	16	5	"YJR027W"	"YJR027W"	14730	15930	130	547	727	936	70	110	256	75	45	0	490	541	440	66	88	126	88	79	0	1.125	1.383	1.150	1.183	1.596	1.937	0.882	120	607	901	1132	0.170	477	424	657	475	0
3	17	5	"PTK2"	"YJR059W"	14940	15930	130	1058	1102	629	67	96	235	91	82	0	719	756	384	66	80	108	100	90	0	1.518	1.500	1.452	1.439	1.276	1.575	0.948	120	596	1644	1725	0.602	991	653	1035	690	0
3	18	5	"BUD4"	"YJR092W"	15130	15930	120	215	227	157	68	82	110	59	20	0	280	280	145	66	80	95	80	55	0	0.687	0.743	0.675	0.699	2.119	1.124	0.505	120	530	361	373	-0.542	147	214	159	214	0
3	19	5	"YJR029W"	"YJR029W"	15320	15930	120	2146	2202	1147	67	76	68	100	100	0	1845	1927	982	68	77	102	100	100	0	1.170	1.148	1.159	1.131	1.188	1.162	0.977	120	549	3856	3994	0.226	2079	1777	2135	1859	0
3	20	5	"YJR061W"	"YJR061W"	15530	15930	120	228	230	98	66	74	67	78	58	0	234	248	110	64	74	100	73	42	0	0.953	0.891	0.938	0.908	1.737	0.533	0.404	120	574	332	348	-0.070	162	170	164	184	0
3	21	5	"IME1"	"YJR094C"	15730	15930	130	858	906	507	66	75	55	100	97	0	798	785	393	66	73	46	100	97	0	1.082	1.168	1.171	1.135	1.293	1.207	0.942	120	694	1524	1559	0.114	792	732	840	719	0
3	1	6	"GEA1"	"YJR031C"	11720	16140	130	279	289	140	64	67	30	96	86	0	267	265	114	67	71	58	85	75	0	1.075	1.136	1.087	1.148	1.740	3.480	0.200	120	725	415	423	0.104	215	200	225	198	0
3	2	6	"RPA12"	"YJR063W"	11920	16130	140	244	250	125	63	71	106	71	39	0	184	190	87	64	69	60	77	50	0	1.508	1.484	1.526	1.541	1.944	2.633	0.210	156	665	301	313	0.593	181	120	187	126	0
3	3	6	"SFC1"	"YJR095W"	12110	16130	130	326	338	181	62	67	29	99	95	0	251	277	143	61	65	33	95	89	0	1.389	1.278	1.314	1.261	1.530	1.290	0.871	120	610	454	492	0.475	264	190	276	216	0
3	4	6	"YKR020W"	"YKR020W"	12320	16140	120	727	670	386	62	70	53	99	89	0	334	348	182	62	68	39	95	83	0	2.445	2.126	2.121	2.073	1.645	2.180	0.893	120	604	937	894	1.290	665	272	608	286	0
3	5	6	"MRS4"	"YKR052C"	12530	16140	110	245	270	131	63	69	29	97	85	0	523	559	305	62	71	41	98	96	0	0.395	0.416	0.420	0.406	1.432	0.407	0.905	80	522	643	704	-1.341	182	461	207	497	0
3	6	6	"HBS1"	"YKR084C"	12730	16140	110	656	640	351	63	72	53	95	91	0	657	679	382	60	69	40	98	95	0	0.993	0.932	0.928	0.924	1.333	0.949	0.919	80	538	1190	1196	-0.010	593	597	577	619	0
3	7	6	"YKR022C"	"YKR022C"	12930	16130	110	1098	1027	468	63	73	39	100	100	0	1352	1285	537	61	70	39	100	100	0	0.802	0.788	0.765	0.757	1.326	0.792	0.933	80	538	2326	2188	-0.319	1035	1291	964	1224	0
3	8	6	"DYN1"	"YKR054C"	13140	16130	120	89	98	35	64	72	36	36	11	0	103	112	44	63	69	29	57	36	0	0.625	0.694	0.715	0.722	2.990	1.264	0.481	120	580	65	83	-0.678	25	40	34	49	0
3	9	6	"PRP16"	"YKR086W"	13320	16130	110	354	360	200	65	71	39	97	87	0	438	444	254	62	67	26	98	93	0	0.769	0.772	0.800	0.772	1.553	0.778	0.886	80	510	665	677	-0.380	289	376	295	382	0
3	10	6	"DBP7"	"YKR024C"	13530	16120	120	157	198	137	62	68	38	65	58	0	260	356	282	61	64	23	90	84	0	0.477	0.461	0.461	0.446	1.967	0.470	0.793	120	600	294	431	-1.067	95	199	136	295	0
3	11	6	"RNC1"	"YKR056W"	13750	16130	120	396	493	368	63	69	53	95	85	0	264	283	165	62	66	27	91	87	0	1.649	1.946	1.862	1.874	1.871	2.179	0.856	120	551	535	651	0.721	333	202	430	221	0
3	12	6	"YKR088C"	"YKR088C"	13920	16120	110	337	328	155	65	74	59	83	76	0	391	363	189	67	73	37	88	81	0	0.840	0.889	0.922	0.999	1.940	0.866	0.855	80	522	596	559	-0.252	272	324	263	296	0
3	13	6	"GCN3"	"YKR026C"	14150	16130	130	1617	1357	699	66	82	103	97	91	0	957	834	387	67	76	56	99	99	0	1.743	1.683	1.685	1.563	1.453	1.749	0.929	120	684	2441	2058	0.801	1551	890	1291	767	0
3	14	6	"GLG1"	"YKR058W"	14360	16140	130	1241	1251	682	66	84	124	98	96	0	668	678	294	66	74	55	99	98	0	1.952	1.936	1.899	1.855	1.449	2.100	0.905	120	622	1777	1797	0.965	1175	602	1185	612	0
3	15	6	"YKR090W"	"YKR090W"	14540	16120	110	442	701	1048	65	83	108	86	71	0	426	494	440	64	72	42	96	90	0	1.041	1.479	1.104	1.195	1.696	2.003	0.641	80	457	739	1066	0.059	377	362	636	430	0
3	16	6	"YLR231C"	"YLR231C"	14730	16130	130	1763	1657	644	65	73	45	100	100	0	1117	1020	341	64	68	26	100	100	0	1.613	1.665	1.691	1.587	1.321	1.727	0.942	120	622	2751	2548	0.689	1698	1053	1592	956	0
3	17	6	"RED1"	"YLR263W"	14930	16130	130	1400	1273	636	67	70	26	100	100	0	967	909	414	64	67	21	100	100	0	1.476	1.427	1.425	1.390	1.282	1.484	0.946	120	611	2236	2051	0.562	1333	903	1206	845	0
3	18	6	"YLR294C"	"YLR294C"	15140	16130	130	499	493	226	66	72	28	100	94	0	314	300	130	64	68	27	94	88	0	1.732	1.809	1.787	1.815	1.534	1.862	0.885	120	660	683	663	0.792	433	250	427	236	0
3	19	6	"EST1"	"YLR233C"	15360	16130	130	1635	1521	744	67	77	66	100	100	0	706	708	300	67	76	96	100	92	0	2.454	2.268	2.202	2.160	1.328	2.359	0.932	120	625	2207	2095	1.295	1568	639	1454	641	0
3	20	6	"YLR265C"	"YLR265C"	15550	16130	130	974	890	452	66	73	67	97	89	0	1589	1451	698	66	77	100	100	97	0	0.596	0.595	0.587	0.551	1.341	0.605	0.954	120	568	2431	2209	-0.746	908	1523	824	1385	0
3	21	6	"YLR296W"	"YLR296W"	15730	16130	130	311	288	113	68	76	42	93	80	0	153	161	70	67	73	30	81	65	0	2.826	2.340	2.494	2.462	2.065	2.249	0.637	120	680	329	314	1.499	243	86	220	94	0
3	1	7	"YLR235C"	"YLR235C"	11710	16340	130	629	586	232	62	68	42	100	97	0	527	507	179	64	69	34	100	100	0	1.225	1.183	1.177	1.148	1.345	1.198	0.890	120	684	1030	967	0.292	567	463	524	443	0
3	2	7	"BOP2"	"YLR267W"	11920	16340	130	1456	1336	524	62	75	137	100	95	0	816	767	281	61	67	44	100	100	0	1.846	1.805	1.760	1.749	1.296	1.900	0.902	120	626	2149	1980	0.885	1394	755	1274	706	0
3	3	7	"YHC1"	"YLR298C"	12120	16340	130	1362	1221	429	62	67	40	100	100	0	404	393	137	60	67	107	88	79	0	3.779	3.480	3.523	3.498	1.298	3.500	0.924	120	628	1644	1492	1.918	1300	344	1159	333	0
3	4	7	"THI7"	"YLR237W"	12330	16330	130	2885	2617	1329	63	71	53	100	100	0	1854	1786	727	62	67	35	100	100	0	1.575	1.481	1.448	1.362	1.340	1.591	0.942	120	580	4614	4278	0.655	2822	1792	2554	1724	0
3	5	7	"YLR269C"	"YLR269C"	12530	16330	150	799	717	314	62	69	49	97	91	0	418	386	143	63	67	30	97	93	0	2.076	2.028	1.976	1.946	1.398	2.077	0.810	156	638	1092	978	1.054	737	355	655	323	0
3	6	7	"EXG1"	"YLR300W"	12730	16340	140	2159	1924	684	63	67	27	100	100	0	1347	1213	406	61	69	98	100	98	0	1.630	1.615	1.599	1.580	1.282	1.637	0.927	156	604	3382	3013	0.705	2096	1286	1861	1152	0
3	7	7	"MVP1"	"YMR004W"	12940	16330	120	303	319	184	63	68	33	92	82	0	540	588	325	62	67	29	99	98	0	0.502	0.487	0.477	0.427	1.738	0.507	0.908	120	562	718	782	-0.994	240	478	256	526	0
3	8	7	"IMP2"	"YMR035W"	13140	16330	120	215	250	125	62	67	30	96	87	0	364	377	187	63	65	21	100	97	0	0.508	0.599	0.591	0.583	1.557	0.614	0.863	120	478	454	502	-0.976	153	301	188	314	0
3	9	7	"SOV1"	"YMR066W"	13310	16330	130	285	289	142	63	66	22	99	90	0	486	467	223	63	64	18	100	99	0	0.525	0.559	0.529	0.530	1.421	0.571	0.881	120	594	645	630	-0.930	222	423	226	404	0
3	10	7	"PLB2"	"YMR006C"	13540	16330	120	514	564	366	63	67	25	97	95	0	1450	1570	1016	60	63	19	98	97	0	0.324	0.332	0.317	0.319	1.537	0.334	0.936	120	581	1841	2011	-1.624	451	1390	501	1510	0
3	11	7	"MSN2"	"YMR037C"	13730	16330	130	751	716	383	66	81	114	90	77	0	480	474	225	61	70	49	98	95	0	1.635	1.574	1.514	1.485	1.465	1.729	0.879	120	565	1104	1063	0.709	685	419	650	413	0
3	12	7	"YMR068W"	"YMR068W"	13920	16340	130	464	444	189	67	85	117	86	77	0	253	256	95	65	75	53	91	81	0	2.112	1.974	2.000	1.916	1.494	2.262	0.793	120	668	585	568	1.078	397	188	377	191	0
3	13	7	"PLB1"	"YMR008C"	14140	16330	130	4033	3596	1836	66	80	104	100	100	0	2731	2422	1083	66	77	106	100	100	0	1.489	1.498	1.457	1.394	1.325	1.558	0.949	120	593	6632	5886	0.574	3967	2665	3530	2356	0
3	14	7	"SUB1"	"YMR039C"	14320	16330	130	2600	2416	921	68	78	95	100	100	0	1069	995	336	65	75	108	100	95	0	2.522	2.525	2.458	2.450	1.248	2.657	0.941	120	557	3536	3278	1.335	2532	1004	2348	930	0
3	15	7	"MOT3"	"YMR070W"	14530	16330	130	1802	1827	1071	66	73	42	100	100	0	1098	1092	548	63	69	32	100	100	0	1.677	1.711	1.676	1.546	1.445	1.852	0.938	120	671	2771	2790	0.746	1736	1035	1761	1029	0
3	16	7	"YMR010W"	"YMR010W"	14750	16330	130	1785	1534	716	66	73	32	100	100	0	1044	948	396	64	71	35	100	100	0	1.754	1.661	1.580	1.563	1.282	1.737	0.951	120	548	2699	2352	0.811	1719	980	1468	884	0
3	17	7	"YMR041C"	"YMR041C"	14930	16330	140	2411	2126	776	67	74	34	100	100	0	1335	1195	393	65	71	33	100	100	0	1.846	1.822	1.806	1.761	1.226	1.858	0.965	156	585	3614	3189	0.884	2344	1270	2059	1130	0
3	18	7	"ABF2"	"YMR072W"	15130	16330	130	686	619	241	66	71	28	100	100	0	606	550	204	64	67	22	100	100	0	1.144	1.138	1.145	1.117	1.311	1.148	0.921	120	592	1162	1039	0.194	620	542	553	486	0
3	19	7	"YNL046W"	"YNL046W"	15350	16340	140	928	1263	922	66	72	29	100	99	0	497	632	413	64	69	28	100	98	0	1.991	2.107	2.035	1.962	1.437	2.189	0.956	156	650	1295	1765	0.993	862	433	1197	568	0
3	20	7	"TPM1"	"YNL079C"	15530	16330	130	3055	2745	1354	66	74	45	100	100	0	1481	1337	560	70	79	66	100	100	0	2.118	2.114	2.106	1.993	1.307	2.209	0.941	120	583	4400	3946	1.083	2989	1411	2679	1267	0
3	21	7	"CYB5"	"YNL111C"	15760	16340	130	665	640	272	67	74	40	100	96	0	689	653	259	67	74	53	100	99	0	0.961	0.978	0.983	0.950	1.346	0.998	0.926	120	734	1220	1159	-0.057	598	622	573	586	0
3	1	8	"ALG11"	"YNL048W"	11730	16540	140	2429	2130	1016	62	70	80	100	98	0	2490	2304	989	62	68	44	100	100	0	0.975	0.922	0.911	0.864	1.345	0.945	0.962	156	717	4795	4310	-0.037	2367	2428	2068	2242	0
3	2	8	"YNL081C"	"YNL081C"	11920	16540	130	544	503	224	62	73	92	92	82	0	1215	1159	528	62	68	52	100	100	0	0.418	0.402	0.400	0.377	1.507	0.405	0.858	120	526	1635	1538	-1.258	482	1153	441	1097	0
3	3	8	"RPC19"	"YNL113W"	12120	16530	130	1029	941	460	62	66	21	100	98	0	593	550	248	61	68	107	91	77	0	1.818	1.798	1.765	1.670	1.475	1.762	0.763	120	623	1499	1368	0.862	967	532	879	489	0
3	4	8	"YNL050C"	"YNL050C"	12360	16530	150	1386	1184	522	64	71	39	100	99	0	2243	1923	772	62	72	106	100	100	0	0.606	0.602	0.595	0.569	1.281	0.612	0.960	156	680	3503	2981	-0.722	1322	2181	1120	1861	0
3	5	8	"YNL083W"	"YNL083W"	12550	16530	150	1643	1401	697	64	72	42	99	98	0	1047	939	450	61	67	36	98	98	0	1.601	1.523	1.492	1.448	1.357	1.532	0.919	156	540	2565	2215	0.679	1579	986	1337	878	0
3	6	8	"YNL115C"	"YNL115C"	12740	16530	140	1953	1613	818	63	67	22	100	100	0	3072	2576	1236	60	69	108	100	99	0	0.627	0.616	0.607	0.573	1.378	0.623	0.956	156	495	4902	4066	-0.672	1890	3012	1550	2516	0
3	7	8	"COX5A"	"YNL052W"	12920	16530	140	630	537	259	63	67	27	98	92	0	560	487	237	63	71	102	83	74	0	1.141	1.118	1.132	1.133	1.645	1.115	0.926	156	557	1064	898	0.190	567	497	474	424	0
3	8	8	"MKT1"	"YNL085W"	13140	16520	150	1661	1489	613	64	68	26	100	100	0	1485	1392	515	63	66	21	100	100	0	1.123	1.072	1.062	1.041	1.239	1.096	0.960	156	616	3019	2754	0.167	1597	1422	1425	1329	0
3	9	8	"MLS1"	"YNL117W"	13340	16530	140	1563	1345	621	61	65	19	100	100	0	615	577	242	62	84	475	67	0	0	2.716	2.493	2.430	2.418	1.524	1.478	0.197	156	590	2055	1799	1.442	1502	553	1284	515	0
3	10	8	"YOL015W"	"YOL015W"	13530	16530	140	367	370	191	63	67	24	97	91	0	471	489	254	60	99	553	30	0	0	0.740	0.716	0.731	0.686	1.567	0.315	0.357	156	587	715	736	-0.435	304	411	307	429	0
3	11	8	"YOL047C"	"YOL047C"	13730	16530	140	1076	950	412	65	73	61	99	96	0	682	609	249	62	83	270	78	60	0	1.631	1.618	1.607	1.592	1.383	1.655	0.944	156	658	1631	1432	0.705	1011	620	885	547	0
3	12	8	"YOL079W"	"YOL079W"	13950	16520	110	249	261	114	64	72	54	85	77	0	233	230	99	65	70	38	91	76	0	1.101	1.194	1.188	1.188	2.106	1.184	0.814	80	488	353	362	0.139	185	168	197	165	0
3	13	8	"YOL017W"	"YOL017W"	14150	16530	140	2787	2393	1017	65	71	30	100	100	0	3751	3328	1345	65	73	98	100	100	0	0.738	0.713	0.712	0.692	1.338	0.718	0.961	156	569	6408	5591	-0.437	2722	3686	2328	3263	0
3	14	8	"GSH2"	"YOL049W"	14340	16530	140	568	545	250	65	71	33	99	98	0	895	873	377	63	69	30	100	100	0	0.605	0.593	0.571	0.564	1.386	0.601	0.911	156	605	1335	1290	-0.726	503	832	480	810	0
3	15	8	"IRA2"	"YOL081W"	14550	16520	130	146	164	85	66	71	34	77	55	0	147	160	88	63	69	31	75	60	0	0.952	1.010	1.040	1.090	2.306	1.000	0.652	120	554	164	195	-0.070	80	84	98	97	0
3	16	8	"YOL019W"	"YOL019W"	14740	16530	160	2340	2057	1185	67	72	32	99	99	0	2083	1935	994	65	71	34	100	99	0	1.126	1.064	1.028	0.984	1.352	1.107	0.962	208	660	4291	3860	0.172	2273	2018	1990	1870	0
3	17	8	"GAL11"	"YOL051W"	14940	16530	140	5116	4713	2245	66	73	36	100	100	0	3274	2973	1317	65	72	35	100	100	0	1.574	1.598	1.544	1.570	1.271	1.642	0.959	156	533	8259	7555	0.654	5050	3209	4647	2908	0
3	18	8	"YOL083W"	"YOL083W"	15130	16530	140	1929	1665	772	65	72	33	100	99	0	1176	1029	440	63	68	26	99	98	0	1.675	1.656	1.616	1.588	1.419	1.705	0.952	156	592	2977	2566	0.744	1864	1113	1600	966	0
3	19	8	"DIS3"	"YOL021C"	15330	16530	130	3538	3011	1469	65	71	29	100	100	0	3109	2689	1228	62	66	24	100	100	0	1.140	1.121	1.103	1.056	1.317	1.155	0.965	120	527	6520	5573	0.189	3473	3047	2946	2627	0
3	20	8	"YOL053C-A"	"YOL053C-A"	15530	16530	140	535	491	239	66	74	45	96	87	0	540	488	227	67	75	66	92	82	0	0.992	1.010	0.982	0.982	1.479	0.999	0.900	156	593	942	846	-0.012	469	473	425	421	0
3	21	8	"YOL085C"	"YOL085C"	15730	16530	130	216	208	89	66	73	45	79	70	0	139	169	371	68	75	64	53	16	0	2.113	1.406	1.911	1.993	2.067	0.139	0.071	120	647	221	243	1.079	150	71	142	101	0
3	1	9	"KIN4"	"YOR233W"	11740	16730	140	272	284	128	63	67	36	96	90	0	463	486	227	61	65	29	99	99	0	0.520	0.520	0.512	0.511	1.477	0.517	0.879	156	642	611	646	-0.944	209	402	221	425	0
3	2	9	"RBL2"	"YOR265W"	11930	16730	140	496	469	205	61	67	40	99	96	0	461	440	196	61	65	31	99	94	0	1.087	1.077	1.097	1.101	1.435	1.076	0.909	156	486	835	787	0.121	435	400	408	379	0
3	3	9	"TIM18"	"YOR297C"	12110	16730	140	439	412	177	62	66	23	97	95	0	442	405	165	62	64	19	100	96	0	0.992	1.020	1.012	0.983	1.440	1.031	0.904	156	577	757	693	-0.011	377	380	350	343	0
3	4	9	"SNR17A"	"YOR235W"	12330	16740	150	441	428	177	62	68	37	98	94	0	487	463	198	60	65	32	99	96	0	0.888	0.908	0.904	0.924	1.433	0.904	0.920	156	648	806	769	-0.172	379	427	366	403	0
3	5	9	"YOR267C"	"YOR267C"	12530	16730	140	2224	2205	1115	61	68	38	100	100	0	1891	1846	852	59	64	33	100	100	0	1.181	1.200	1.174	1.147	1.278	1.234	0.960	156	545	3995	3931	0.240	2163	1832	2144	1787	0
3	6	9	"BUD7"	"YOR299W"	12740	16730	140	345	328	138	62	67	35	95	87	0	275	271	126	60	62	18	95	90	0	1.316	1.261	1.291	1.334	1.660	1.200	0.861	156	580	498	477	0.396	283	215	266	211	0
3	7	9	"HES1"	"YOR237W"	12930	16730	140	697	660	314	62	68	38	100	95	0	529	496	235	62	71	117	83	76	0	1.360	1.378	1.372	1.371	1.430	1.383	0.935	156	520	1102	1032	0.443	635	467	598	434	0
3	8	9	"PAC1"	"YOR269W"	13120	16730	140	1291	1234	553	62	68	36	100	100	0	2433	2238	968	63	71	108	100	99	0	0.519	0.539	0.544	0.527	1.264	0.537	0.953	156	611	3599	3347	-0.947	1229	2370	1172	2175	0
3	9	9	"RAX1"	"YOR301W"	13310	16720	130	297	317	142	62	70	43	94	85	0	228	241	103	63	85	469	0	0	0	1.424	1.433	1.399	1.428	1.514	0.055	0.035	120	605	400	433	0.510	235	165	255	178	0
3	10	9	"YOR239W"	"YOR239W"	13530	16730	140	418	596	450	62	67	30	96	89	0	411	533	389	61	96	516	38	10	0	1.017	1.131	1.145	1.100	1.640	0.757	0.474	156	675	706	1006	0.025	356	350	534	472	0
3	11	9	"YOR271C"	"YOR271C"	13730	16730	140	416	418	220	64	68	31	97	91	0	202	203	87	62	88	334	3	0	0	2.514	2.511	2.532	2.516	1.808	0.562	0.083	156	672	492	495	1.330	352	140	354	141	0
3	12	9	"CPA1"	"YOR303W"	13970	16730	140	917	914	456	64	70	34	100	98	0	472	464	201	62	66	20	99	98	0	2.080	2.114	2.049	2.088	1.437	2.211	0.926	156	588	1263	1252	1.057	853	410	850	402	0
3	13	9	"YPL222W"	"YPL222W"	14140	16730	140	1450	1269	632	63	69	27	100	99	0	581	544	246	62	66	23	99	99	0	2.672	2.502	2.517	2.443	1.446	2.574	0.939	156	447	1906	1688	1.418	1387	519	1206	482	0
3	14	9	"HFI1"	"YPL254W"	14320	16730	140	1408	1265	582	64	70	39	99	98	0	2226	1933	875	62	68	34	100	98	0	0.621	0.642	0.631	0.625	1.371	0.642	0.958	156	496	3508	3072	-0.687	1344	2164	1201	1871	0
3	15	9	"YPR003C"	"YPR003C"	14520	16730	130	1228	1161	478	65	71	39	100	100	0	3542	3209	1251	64	71	36	100	100	0	0.334	0.348	0.345	0.336	1.247	0.350	0.965	120	582	4641	4241	-1.580	1163	3478	1096	3145	0
3	16	9	"MMT2"	"YPL224C"	14740	16730	140	2138	1895	1041	65	70	30	99	99	0	1925	1716	815	66	72	30	99	99	0	1.115	1.109	1.070	1.060	1.333	1.159	0.934	156	621	3932	3480	0.157	2073	1859	1830	1650	0
3	17	9	"CLN2"	"YPL256C"	14950	16730	130	2886	2638	923	65	70	32	100	100	0	1850	1693	511	65	70	27	100	100	0	1.580	1.580	1.551	1.521	1.240	1.621	0.965	120	535	4606	4201	0.660	2821	1785	2573	1628	0
3	18	9	"HAL1"	"YPR005C"	15140	16730	140	2446	2037	901	63	68	28	100	100	0	2679	2295	956	64	67	23	100	100	0	0.911	0.885	0.875	0.832	1.328	0.892	0.971	156	605	4998	4205	-0.134	2383	2615	1974	2231	0
3	19	9	"YPL226W"	"YPL226W"	15360	16730	140	3164	2974	1155	65	71	35	100	100	0	3923	3560	1291	63	67	29	100	100	0	0.803	0.832	0.829	0.809	1.276	0.837	0.964	156	568	6959	6406	-0.317	3099	3860	2909	3497	0
3	20	9	"THI21"	"YPL258C"	15540	16730	140	2089	1829	834	66	72	35	100	100	0	1937	1746	739	63	67	28	100	100	0	1.080	1.048	1.031	0.991	1.303	1.063	0.959	156	560	3897	3446	0.110	2023	1874	1763	1683	0
3	21	9	"SPO69"	"YPR007C"	15750	16730	140	2595	2285	901	65	69	29	100	100	0	1147	1012	387	63	67	25	100	100	0	2.334	2.339	2.288	2.306	1.329	2.368	0.957	156	756	3614	3169	1.223	2530	1084	2220	949	0
3	1	10	"CET1"	"YPL228W"	11710	16930	140	1628	1552	709	63	67	37	100	100	0	1874	1891	763	61	64	26	100	100	0	0.863	0.814	0.798	0.773	1.256	0.843	0.958	156	732	3378	3319	-0.212	1565	1813	1489	1830	0
3	2	10	"YPL260W"	"YPL260W"	11920	16920	150	1677	1444	707	62	69	38	100	100	0	2590	2323	1015	61	69	49	100	100	0	0.639	0.611	0.608	0.563	1.325	0.629	0.964	156	556	4144	3644	-0.647	1615	2529	1382	2262	0
3	3	10	"YPR009W"	"YPR009W"	12120	16930	140	668	598	248	62	67	26	98	97	0	1662	1462	573	61	68	46	100	100	0	0.379	0.383	0.386	0.354	1.378	0.386	0.950	156	603	2207	1937	-1.402	606	1601	536	1401	0
3	4	10	"LTE1"	"YAL024C"	12350	16930	120	149	163	80	63	66	26	83	65	0	258	298	190	60	63	19	95	86	0	0.434	0.420	0.404	0.439	2.029	0.376	0.662	120	474	284	338	-1.203	86	198	100	238	0
3	5	10	"PEP1"	"YBL017C"	12520	16920	150	72	78	41	62	66	34	16	4	0	77	84	48	60	63	18	46	21	0	0.588	0.667	0.682	0.739	3.252	0.857	0.356	156	680	27	40	-0.766	10	17	16	24	-50
3	6	10	"ENA2"	"YDR039C"	12760	16930	80	120	131	64	65	71	47	51	23	0	109	126	67	60	63	20	78	61	0	1.122	1.000	1.140	0.869	3.429	1.648	0.362	52	281	104	132	0.167	55	49	66	66	0
3	7	10	"YFL019C"	"YFL019C"	12920	16920	150	67	88	72	64	69	43	14	9	0	72	86	62	60	68	104	7	1	0	0.250	0.923	1.000	0.919	3.148	0.643	0.222	156	661	15	50	-2.000	3	12	24	26	-50
3	8	10	"YGL066W"	"YGL066W"	13140	16920	110	82	89	32	62	67	22	43	27	0	85	91	39	63	70	115	5	0	0	0.909	0.964	0.908	0.898	2.832	0.824	0.203	80	533	42	55	-0.138	20	22	27	28	0
3	9	10	"MNT2"	"YGL257C"	13370	16940	100	78	82	31	63	71	46	13	2	0	89	89	38	64	68	28	45	15	0	0.600	0.760	0.790	0.725	2.812	0.999	0.168	80	523	40	44	-0.737	15	25	19	25	0
3	10	10	"YHR032W"	"YHR032W"	13580	16920	80	95	134	111	63	67	27	55	34	0	92	133	113	63	65	18	59	42	0	1.103	1.014	1.015	1.213	3.427	1.000	0.677	52	332	61	141	0.142	32	29	71	70	0
3	11	10	"YHR036W"	"YHR036W"	13760	16920	80	108	149	109	64	66	25	71	44	0	110	147	123	62	90	315	5	0	0	0.917	1.000	1.007	1.179	2.577	0.957	0.717	52	292	92	170	-0.126	44	48	85	85	0
3	12	10	"YHR045W"	"YHR045W"	13930	16920	150	72	84	45	62	69	37	21	9	0	72	81	39	62	77	215	0	0	0	1.000	1.158	1.100	1.200	3.024	1.869	0.247	156	632	20	41	0.000	10	10	22	19	-50
3	13	10	"STT4"	"YLR305C"	14130	16920	150	74	109	101	64	70	37	28	17	0	80	116	114	62	68	33	34	19	0	0.556	0.833	0.908	0.968	3.678	0.919	0.704	156	518	28	99	-0.848	10	18	45	54	-50
3	14	10	"YLR422W"	"YLR422W"	14330	16920	150	84	118	107	65	72	41	32	17	0	85	119	101	62	68	35	40	23	0	0.826	0.930	0.838	0.869	2.567	1.088	0.760	156	554	42	110	-0.276	19	23	53	57	-50
3	15	10	"YML072C"	"YML072C"	14530	16920	150	74	83	47	63	69	35	15	6	0	70	79	46	64	69	29	17	6	0	1.833	1.333	0.900	0.835	4.082	1.215	0.447	156	671	17	35	0.874	11	6	20	15	-50
3	16	10	"SNR54"	"SNR54"	14760	16930	140	155	198	202	64	69	34	85	66	0	221	234	124	66	69	27	94	88	0	0.587	0.798	0.652	0.677	2.103	1.295	0.651	156	568	246	302	-0.768	91	155	134	168	0
3	17	10	"YMR046W-A"	"YMR046W-A"	14930	16930	140	2283	2133	1153	64	70	34	100	100	0	2768	2558	1294	64	69	29	100	100	0	0.821	0.830	0.811	0.792	1.258	0.847	0.973	156	576	4923	4563	-0.285	2219	2704	2069	2494	0
3	18	10	"YMRWdelta16"	"YMRWdelta16"	15160	16930	140	318	306	131	64	69	30	93	87	0	483	458	194	64	67	24	99	98	0	0.606	0.614	0.599	0.597	1.588	0.612	0.862	156	616	673	636	-0.722	254	419	242	394	0
3	19	10	"YNRCdelta9"	"YNRCdelta9"	15340	16930	140	209	208	84	62	68	31	90	80	0	291	283	114	63	66	27	97	90	0	0.645	0.664	0.650	0.614	1.863	0.664	0.777	156	564	375	366	-0.633	147	228	146	220	0
3	20	10	"SNR50"	"SNR50"	15560	16930	140	140	153	85	63	67	28	82	64	0	138	140	62	61	65	27	78	61	0	1.000	1.139	1.104	1.117	1.946	1.306	0.648	156	592	154	169	0.000	77	77	90	79	0
3	21	10	"tR(ACG)O"	"tR(ACG)O"	15760	16930	150	111	114	40	64	67	23	73	51	0	116	124	46	61	64	21	82	62	0	0.855	0.794	0.856	0.800	2.229	0.872	0.496	156	786	102	113	-0.227	47	55	50	63	0
3	1	11	"YPLCdelta1"	"YPLCdelta1"	11740	17130	150	381	350	160	62	68	38	90	85	0	425	405	187	61	70	142	80	64	0	0.876	0.837	0.815	0.789	1.563	0.542	0.501	156	755	683	632	-0.190	319	364	288	344	0
3	2	11	"YPL183W-A"	"YPL183W-A"	11940	17130	140	199	204	93	62	69	37	85	71	0	184	180	79	61	68	48	76	58	0	1.114	1.193	1.195	1.218	2.000	1.102	0.558	156	571	260	261	0.156	137	123	142	119	0
3	3	11	"IntYPL143W"	"IntYPL143W"	12140	17130	140	590	570	281	63	66	23	100	98	0	1055	972	457	60	67	44	100	100	0	0.530	0.556	0.533	0.531	1.337	0.563	0.937	156	564	1522	1419	-0.917	527	995	507	912	0
3	4	11	"tC(GCA)P2"	"tC(GCA)P2"	12320	17130	140	121	128	48	63	66	23	78	60	0	151	149	58	60	64	20	89	80	0	0.637	0.730	0.712	0.709	2.124	0.773	0.571	156	604	149	154	-0.650	58	91	65	89	0
3	5	11	"tN(GUU)P"	"tN(GUU)P"	12540	17130	140	3013	2925	1770	63	66	22	100	100	0	2062	1902	969	61	63	17	100	100	0	1.474	1.555	1.495	1.504	1.280	1.672	0.949	156	648	4951	4703	0.560	2950	2001	2862	1841	0
3	6	11	"tI(AAU)P2"	"tI(AAU)P2"	12750	17130	140	302	301	145	64	66	20	92	90	0	280	286	132	60	63	18	95	91	0	1.082	1.049	1.038	0.994	1.746	1.077	0.874	156	690	458	463	0.113	238	220	237	226	0
3	7	11	"itL(UAA)B2"	"itL(UAA)B2"	12960	17130	140	205	205	84	62	66	25	90	83	0	203	199	80	59	63	20	91	86	0	0.993	1.021	1.047	1.077	1.822	1.046	0.782	156	612	287	283	-0.010	143	144	143	140	0
3	8	11	"iYBR057C"	"iYBR057C"	13150	17130	150	2701	2445	1140	61	65	23	100	100	0	2361	2109	917	61	64	25	100	100	0	1.148	1.164	1.135	1.127	1.213	1.197	0.975	156	696	4940	4432	0.199	2640	2300	2384	2048	0
3	9	11	"iYBR060C-1"	"iYBR060C-1"	13360	17130	130	228	327	284	62	66	22	96	92	0	232	313	249	61	66	31	92	81	0	0.971	1.052	1.049	1.069	1.701	1.100	0.881	120	588	337	517	-0.043	166	171	265	252	0
3	10	11	"iYBR077C"	"iYBR077C"	13550	17130	140	424	407	176	62	68	28	97	92	0	303	295	128	62	66	25	96	91	0	1.502	1.481	1.519	1.497	1.809	1.492	0.851	156	659	603	578	0.587	362	241	345	233	0
3	11	11	"iYBR081C"	"iYBR081C"	13740	17130	140	315	309	131	63	69	31	93	89	0	177	175	64	63	67	46	83	64	0	2.211	2.196	2.140	2.178	1.601	2.067	0.558	156	633	366	358	1.144	252	114	246	112	0
3	12	11	"iYBR083W"	"iYBR083W"	13950	17130	140	554	532	231	63	68	30	99	98	0	305	313	122	63	69	65	92	82	0	2.029	1.876	1.791	1.936	1.623	1.868	0.704	156	599	733	719	1.021	491	242	469	250	0
3	13	11	"iYBR097W"	"iYBR097W"	14150	17130	140	230	225	92	62	69	37	87	80	0	249	235	98	64	72	71	80	63	0	0.908	0.953	0.949	0.932	1.742	0.939	0.791	156	570	353	334	-0.139	168	185	163	171	0
3	14	11	"iYBR103W"	"iYBR103W"	14340	17130	140	449	450	216	62	69	33	97	93	0	511	495	225	63	68	33	98	96	0	0.864	0.898	0.882	0.878	1.437	0.890	0.869	156	564	835	820	-0.211	387	448	388	432	0
3	15	11	"iYBR107C"	"iYBR107C"	14540	17130	140	769	727	408	63	71	53	98	92	0	574	511	245	62	66	27	100	98	0	1.379	1.479	1.414	1.413	1.478	1.386	0.673	156	603	1218	1113	0.464	706	512	664	449	0
3	16	11	"iYBR126C"	"iYBR126C"	14750	17130	140	680	590	253	64	71	56	98	89	0	677	623	266	63	67	28	99	98	0	1.003	0.939	0.944	0.942	1.339	0.952	0.937	156	557	1230	1086	0.005	616	614	526	560	0
3	17	11	"iYBR130C"	"iYBR130C"	14940	17130	140	532	507	227	63	67	31	98	96	0	384	357	138	64	68	25	98	96	0	1.466	1.515	1.446	1.442	1.595	1.565	0.856	156	554	789	737	0.552	469	320	444	293	0
3	18	11	"iYBR135W"	"iYBR135W"	15140	17130	130	1386	1375	758	64	68	29	100	100	0	905	873	415	65	86	303	80	68	0	1.574	1.623	1.545	1.535	1.273	1.477	0.592	120	573	2162	2119	0.654	1322	840	1311	808	0
3	19	11	"iYDL248W-0"	"iYDL248W-0"	15360	17130	140	313	328	174	62	68	28	94	91	0	660	643	363	63	85	307	75	48	0	0.420	0.459	0.446	0.437	1.549	0.255	0.481	156	560	848	846	-1.250	251	597	266	580	0
3	20	11	"iYDL246C-1"	"iYDL246C-1"	15540	17130	140	353	357	170	61	65	25	98	94	0	272	270	122	63	65	22	94	89	0	1.397	1.430	1.439	1.519	1.618	1.443	0.876	156	585	501	503	0.482	292	209	296	207	0
3	21	11	"iYDL243C"	"iYDL243C"	15770	17130	140	476	483	228	63	66	22	98	98	0	559	566	253	61	64	19	100	98	0	0.829	0.832	0.829	0.799	1.423	0.843	0.924	156	761	911	925	-0.270	413	498	420	505	0
3	1	12	"iYDL227C-0"	"iYDL227C-0"	11730	17330	140	500	485	247	62	67	31	96	91	0	501	472	227	63	72	145	77	70	0	1.000	1.034	1.029	1.010	1.827	1.057	0.909	156	719	876	832	0.000	438	438	423	409	0
3	2	12	"iYDL225W"	"iYDL225W"	11930	17330	140	482	462	193	62	66	25	98	97	0	1965	1931	912	61	64	22	99	99	0	0.221	0.214	0.214	0.218	1.554	0.205	0.920	156	572	2324	2270	-2.181	420	1904	400	1870	0
3	3	12	"iYDL220C"	"iYDL220C"	12120	17330	130	273	271	125	63	67	25	95	90	0	354	346	116	61	64	22	100	100	0	0.717	0.730	0.705	0.635	1.772	0.794	0.801	120	554	503	493	-0.481	210	293	208	285	0
3	4	12	"iYDL207W"	"iYDL207W"	12330	17330	140	287	279	101	62	66	22	98	95	0	271	255	90	61	65	19	96	93	0	1.071	1.119	1.141	1.158	1.696	1.153	0.847	156	627	435	411	0.100	225	210	217	194	0
3	5	12	"iYDL203C"	"iYDL203C"	12540	17330	140	219	212	97	61	65	21	86	79	0	146	145	63	63	65	28	74	60	0	1.904	1.841	1.865	1.917	2.236	1.749	0.568	156	612	241	233	0.929	158	83	151	82	0
3	6	12	"iYDL199C"	"iYDL199C"	12730	17330	130	159	169	61	62	66	21	94	88	0	118	119	36	62	65	29	80	46	0	1.732	1.877	1.915	2.000	2.141	1.982	0.522	120	556	153	164	0.793	97	56	107	57	0
3	7	12	"iYDL183C-1"	"iYDL183C-1"	12950	17340	140	793	752	361	63	68	28	100	97	0	297	275	111	61	64	21	93	89	0	3.093	3.220	3.229	3.303	1.607	3.406	0.883	156	580	966	903	1.629	730	236	689	214	0
3	8	12	"iYDL179W"	"iYDL179W"	13140	17330	140	239	249	110	63	67	28	91	87	0	215	223	95	62	66	22	90	86	0	1.150	1.155	1.201	1.213	1.736	1.060	0.632	156	520	329	347	0.202	176	153	186	161	0
3	9	12	"iYDL175C"	"iYDL175C"	13320	17330	130	414	389	149	62	65	23	98	96	0	774	713	282	63	68	41	100	100	0	0.495	0.503	0.520	0.499	1.326	0.495	0.902	120	567	1063	977	-1.014	352	711	327	650	0
3	10	12	"iYDR127W"	"iYDR127W"	13540	17330	130	204	200	74	62	66	24	91	84	0	179	170	57	63	72	96	61	4	0	1.224	1.290	1.273	1.304	1.764	0.399	0.184	120	607	258	245	0.292	142	116	138	107	0
3	11	12	"iYDR131C"	"iYDR131C"	13740	17330	150	262	252	96	63	69	27	94	89	0	251	245	94	64	71	91	80	51	0	1.064	1.044	1.039	1.060	1.613	0.661	0.439	156	611	386	370	0.090	199	187	189	181	0
3	12	12	"iYDR137W"	"iYDR137W"	13920	17330	140	229	227	100	64	69	27	88	81	0	168	172	73	65	72	68	67	38	0	1.602	1.523	1.552	1.542	1.853	1.086	0.371	156	566	268	270	0.680	165	103	163	107	0
3	13	12	"iYDR155C"	"iYDR155C"	14140	17330	140	357	348	155	62	70	36	94	87	0	204	204	84	65	73	68	77	50	0	2.122	2.058	2.112	2.091	1.597	2.024	0.694	156	593	434	425	1.086	295	139	286	139	0
3	14	12	"iYDR161W"	"iYDR161W"	14350	17330	140	416	389	163	62	67	32	95	91	0	611	559	249	65	68	25	99	98	0	0.648	0.662	0.649	0.637	1.549	0.636	0.880	156	549	900	821	-0.625	354	546	327	494	0
3	15	12	"iYDR165W"	"iYDR165W"	14540	17330	140	200	202	83	63	69	50	83	63	0	305	294	121	63	66	25	94	91	0	0.566	0.602	0.584	0.591	1.954	0.634	0.712	156	565	379	370	-0.821	137	242	139	231	0
3	16	12	"iYDR177W"	"iYDR177W"	14740	17330	140	718	730	343	64	71	52	99	97	0	491	486	219	63	66	25	100	96	0	1.528	1.574	1.545	1.575	1.463	1.610	0.914	156	563	1082	1089	0.612	654	428	666	423	0
3	17	12	"iYDR180W"	"iYDR180W"	14950	17330	140	322	322	165	63	67	24	92	87	0	580	533	257	64	66	19	98	96	0	0.502	0.552	0.517	0.507	1.635	0.564	0.845	156	551	775	728	-0.994	259	516	259	469	0
3	18	12	"iYDR184C"	"iYDR184C"	15140	17330	140	445	464	221	65	69	26	96	94	0	598	603	261	63	94	358	76	26	0	0.710	0.739	0.729	0.703	1.459	0.524	0.559	156	605	915	939	-0.494	380	535	399	540	0
3	19	12	"iYDR204W"	"iYDR204W"	15350	17330	140	530	494	219	65	71	31	96	92	0	198	196	78	61	104	397	0	0	0	3.394	3.178	3.048	3.357	1.745	2.720	0.231	156	544	602	564	1.763	465	137	429	135	0
3	20	12	"iYDR208W"	"iYDR208W"	15530	17330	140	545	543	293	63	71	37	96	92	0	544	547	266	64	74	111	89	79	0	1.004	0.994	0.983	0.948	1.490	1.025	0.932	156	556	962	963	0.006	482	480	480	483	0
3	21	12	"itI(UAU)D"	"itI(UAU)D"	15760	17320	130	440	464	210	65	73	67	95	89	0	461	453	186	66	71	40	99	95	0	0.949	1.031	0.987	1.017	1.385	1.051	0.905	120	688	770	786	-0.075	375	395	399	387	0
3	1	13	"iYDR521W"	"iYDR521W"	11730	17530	150	394	373	170	63	66	23	95	92	0	390	356	156	63	65	19	96	92	0	1.012	1.058	1.040	1.060	1.564	1.100	0.899	156	806	658	603	0.018	331	327	310	293	0
3	2	13	"iYDR525W"	"iYDR525W"	11930	17520	130	308	338	178	62	66	26	95	88	0	171	176	91	61	64	20	89	85	0	2.236	2.400	2.400	2.453	1.828	2.383	0.732	120	559	356	391	1.161	246	110	276	115	0
3	3	13	"iYDR528W"	"iYDR528W"	12130	17530	130	510	474	218	63	67	27	98	95	0	1037	903	440	62	65	21	100	100	0	0.458	0.489	0.475	0.482	1.408	0.492	0.936	120	612	1422	1252	-1.125	447	975	411	841	0
3	4	13	"iYDR541C-0"	"iYDR541C-0"	12340	17530	140	572	594	308	62	65	22	100	98	0	541	581	286	64	66	19	100	100	0	1.069	1.029	0.993	1.003	1.397	0.958	0.790	156	618	987	1049	0.097	510	477	532	517	0
3	5	13	"iYDR544C"	"iYDR544C"	12540	17540	150	15365	13384	5936	63	67	23	100	100	0	6881	6027	2428	66	71	34	100	100	0	2.245	2.235	2.246	2.111	1.314	2.299	0.967	156	594	22117	19282	1.167	15302	6815	13321	5961	0
3	6	13	"iYEL073C-0"	"iYEL073C-0"	12740	17530	140	404	369	170	64	70	37	89	85	0	367	335	151	67	87	317	42	0	0	1.133	1.138	1.091	1.127	1.594	0.229	0.147	156	562	640	573	0.181	340	300	305	268	0
3	7	13	"iYEL063C"	"iYEL063C"	12940	17530	140	867	787	374	65	71	39	98	94	0	614	541	243	64	83	320	71	29	0	1.458	1.514	1.503	1.483	1.552	0.908	0.340	156	547	1352	1199	0.544	802	550	722	477	0
3	8	13	"iYEL059W"	"iYEL059W"	13130	17530	140	301	297	136	64	69	26	91	86	0	185	187	79	64	66	21	89	81	0	1.959	1.894	1.901	1.855	1.829	1.916	0.790	156	548	358	356	0.970	237	121	233	123	0
3	9	13	"iYEL055C"	"iYEL055C"	13340	17530	140	844	783	368	63	68	27	100	98	0	862	810	363	65	69	37	99	97	0	0.980	0.966	0.954	0.948	1.407	0.980	0.945	156	604	1578	1465	-0.029	781	797	720	745	0
3	10	13	"iYEL042W"	"iYEL042W"	13530	17530	130	1508	1310	617	63	69	31	100	100	0	1697	1447	626	65	72	63	100	100	0	0.885	0.902	0.891	0.856	1.265	0.927	0.960	120	578	3077	2629	-0.176	1445	1632	1247	1382	0
3	11	13	"iYEL038W"	"iYEL038W"	13740	17530	130	283	276	119	63	70	35	88	84	0	262	235	102	64	75	108	70	41	0	1.111	1.246	1.239	1.322	1.837	1.223	0.832	120	617	418	384	0.152	220	198	213	171	0
3	12	13	"itS(AGA)E"	"itS(AGA)E"	13960	17530	140	427	399	155	62	70	37	96	94	0	191	189	68	65	69	31	87	78	0	2.897	2.718	2.723	2.918	1.700	2.710	0.788	156	616	491	461	1.534	365	126	337	124	0
3	13	13	"iYFL044C"	"iYFL044C"	14160	17530	140	267	258	111	62	71	40	90	82	0	227	235	96	65	69	29	91	85	0	1.265	1.153	1.109	1.158	1.751	1.157	0.805	156	564	367	366	0.340	205	162	196	170	0
3	14	13	"iYFL039C"	"iYFL039C"	14350	17530	140	1187	1092	532	63	70	41	100	100	0	534	521	232	64	68	25	99	96	0	2.391	2.252	2.250	2.243	1.323	2.335	0.933	156	556	1594	1486	1.258	1124	470	1029	457	0
3	15	13	"iYFL035C-A"	"iYFL035C-A"	14560	17540	140	369	353	162	63	69	38	88	86	0	471	468	217	64	67	24	98	96	0	0.752	0.718	0.726	0.685	1.533	0.718	0.900	156	591	713	694	-0.411	306	407	290	404	0
3	16	13	"iYFL020C"	"iYFL020C"	14770	17530	150	1804	1598	684	64	69	34	100	100	0	3101	2695	1137	63	72	124	100	99	0	0.573	0.583	0.570	0.565	1.299	0.582	0.963	156	538	4778	4166	-0.804	1740	3038	1534	2632	0
3	17	13	"iYFL017C"	"iYFL017C"	14930	17530	140	352	362	171	63	67	25	100	96	0	499	456	192	64	73	125	85	74	0	0.664	0.763	0.728	0.761	1.487	0.641	0.671	156	536	724	691	-0.590	289	435	299	392	0
3	18	13	"iYFL013W-A"	"iYFL013W-A"	15160	17530	150	779	762	354	64	70	31	100	98	0	746	672	258	63	78	210	87	77	0	1.047	1.146	1.119	1.098	1.400	0.989	0.613	156	624	1398	1307	0.066	715	683	698	609	0
3	19	13	"iYFR001W"	"iYFR001W"	15370	17530	140	458	443	184	66	72	33	95	92	0	1046	969	404	62	82	241	89	82	0	0.398	0.416	0.412	0.391	1.450	0.395	0.860	156	577	1376	1284	-1.328	392	984	377	907	0
3	20	13	"iYFR005C"	"iYFR005C"	15570	17530	140	582	590	292	65	72	36	98	94	0	1204	1145	532	65	74	112	98	96	0	0.454	0.486	0.466	0.460	1.405	0.493	0.931	156	548	1656	1605	-1.140	517	1139	525	1080	0
3	21	13	"iYFR007W"	"iYFR007W"	15740	17530	140	359	329	133	67	80	135	77	56	0	455	453	187	66	76	77	91	85	0	0.751	0.677	0.685	0.655	1.507	0.884	0.740	156	698	681	649	-0.414	292	389	262	387	0
3	1	14	"iYFR019W"	"iYFR019W"	11730	17730	140	203	208	80	61	65	23	94	90	0	304	299	117	62	65	19	97	94	0	0.587	0.620	0.610	0.631	1.640	0.605	0.779	156	758	384	384	-0.769	142	242	147	237	0
3	2	14	"iYFR021W"	"iYFR021W"	11950	17730	140	539	507	232	61	66	27	98	94	0	980	862	385	62	66	37	100	100	0	0.521	0.558	0.554	0.530	1.500	0.552	0.906	156	701	1396	1246	-0.941	478	918	446	800	0
3	3	14	"iYFR025C"	"iYFR025C"	12170	17740	140	130	133	44	61	67	32	76	53	0	159	158	60	63	68	41	77	58	0	0.719	0.758	0.753	0.780	2.065	0.599	0.362	156	578	165	167	-0.476	69	96	72	95	0
3	4	14	"iYGL013C"	"iYGL013C"	12340	17740	140	1203	1063	521	62	66	29	99	98	0	1289	1096	530	65	68	22	100	99	0	0.932	0.971	0.942	0.931	1.505	0.968	0.936	156	550	2365	2032	-0.101	1141	1224	1001	1031	0
3	5	14	"iYGL009C"	"iYGL009C"	12550	17740	140	2158	1835	926	64	68	23	100	100	0	1667	1401	679	67	70	29	100	99	0	1.309	1.328	1.299	1.274	1.448	1.350	0.928	156	536	3694	3105	0.388	2094	1600	1771	1334	0
3	6	14	"iYGL006W"	"iYGL006W"	12730	17730	140	437	393	161	63	70	38	98	94	0	1798	1712	880	64	87	331	92	78	0	0.216	0.200	0.198	0.207	1.421	0.185	0.906	156	514	2108	1978	-2.213	374	1734	330	1648	0
3	7	14	"iYGR011W"	"iYGR011W"	12920	17730	140	868	786	445	63	68	36	97	92	0	648	609	325	62	81	302	70	48	0	1.374	1.322	1.317	1.241	1.571	1.330	0.932	156	618	1391	1270	0.458	805	586	723	547	0
3	8	14	"iYGR015C"	"iYGR015C"	13160	17730	140	462	452	208	63	67	26	98	94	0	568	533	247	62	66	23	98	98	0	0.789	0.826	0.820	0.808	1.495	0.828	0.910	156	602	905	860	-0.343	399	506	389	471	0
3	9	14	"iYGR020C"	"iYGR020C"	13340	17730	150	1031	971	488	63	69	35	100	99	0	848	815	387	65	68	25	99	98	0	1.236	1.211	1.208	1.180	1.425	1.235	0.946	156	594	1751	1658	0.306	968	783	908	750	0
3	10	14	"iYGR034W"	"iYGR034W"	13560	17730	140	483	490	250	64	75	119	87	71	0	674	658	314	64	73	72	96	91	0	0.687	0.717	0.694	0.710	1.657	0.730	0.894	156	654	1029	1020	-0.542	419	610	426	594	0
3	11	14	"iYGR038W"	"iYGR038W"	13750	17730	130	487	443	192	64	75	126	84	71	0	654	578	249	62	71	76	93	85	0	0.715	0.734	0.742	0.721	1.689	0.853	0.740	120	562	1015	895	-0.485	423	592	379	516	0
3	12	14	"iYGR039W"	"iYGR039W"	13950	17730	140	343	323	139	62	69	35	93	87	0	342	324	136	63	68	28	95	89	0	1.007	1.000	1.016	0.980	1.645	0.992	0.871	156	616	560	522	0.010	281	279	261	261	0
3	13	14	"iYGR055W"	"iYGR055W"	14140	17730	130	766	705	364	61	67	32	99	94	0	543	477	222	63	67	23	99	94	0	1.469	1.556	1.520	1.516	1.692	1.604	0.922	120	536	1185	1058	0.555	705	480	644	414	0
3	14	14	"iYGR059W"	"iYGR059W"	14350	17730	140	333	327	154	63	71	54	88	80	0	306	306	136	63	67	32	90	85	0	1.111	1.086	1.052	1.076	1.720	1.127	0.809	156	584	513	507	0.152	270	243	264	243	0
3	15	14	"iYGR062C"	"iYGR062C"	14540	17730	140	240	238	86	64	72	63	89	70	0	262	255	103	63	69	38	92	82	0	0.884	0.906	0.929	0.961	1.534	0.985	0.766	156	588	375	366	-0.177	176	199	174	192	0
3	16	14	"iYHR001W"	"iYHR001W"	14760	17730	150	669	624	285	64	72	48	97	90	0	1779	1589	796	64	74	120	99	91	0	0.353	0.367	0.365	0.367	1.471	0.355	0.937	156	595	2320	2085	-1.503	605	1715	560	1525	0
3	17	14	"iYHR004C"	"iYHR004C"	14950	17730	150	468	431	189	63	68	30	96	91	0	552	499	221	64	73	123	87	73	0	0.830	0.846	0.850	0.813	1.679	0.593	0.546	156	563	893	803	-0.269	405	488	368	435	0
3	18	14	"iYHRCdelta4"	"iYHRCdelta4"	15150	17730	150	1317	1174	582	63	71	39	100	98	0	1184	1035	504	65	70	39	100	99	0	1.121	1.145	1.128	1.123	1.345	1.141	0.939	156	595	2373	2081	0.164	1254	1119	1111	970	0
3	19	14	"iYHR017W"	"iYHR017W"	15330	17730	140	235	225	86	65	72	37	91	79	0	462	417	202	65	71	49	94	85	0	0.428	0.455	0.433	0.471	1.733	0.410	0.739	156	616	567	512	-1.224	170	397	160	352	0
3	20	14	"iYHRCsigma2"	"iYHRCsigma2"	15570	17730	130	202	201	85	65	69	25	89	84	0	244	239	85	67	70	22	97	91	0	0.774	0.791	0.761	0.708	1.900	0.835	0.663	120	559	314	308	-0.370	137	177	136	172	0
3	21	14	"iYHR023W"	"iYHR023W"	15750	17730	140	276	269	114	66	76	119	73	41	0	1101	982	471	67	74	70	98	96	0	0.203	0.222	0.226	0.223	1.587	0.254	0.465	156	712	1244	1118	-2.300	210	1034	203	915	0
3	1	15	"iYHR039C"	"iYHR039C"	11720	17930	140	177	187	84	62	70	88	61	26	0	199	200	88	62	68	57	77	58	0	0.839	0.906	0.885	0.865	2.058	0.933	0.700	156	762	252	263	-0.253	115	137	125	138	0
3	2	15	"iYHR042W"	"iYHR042W"	11940	17940	150	400	379	165	61	65	24	97	94	0	449	419	184	62	71	72	93	82	0	0.876	0.891	0.861	0.879	1.551	0.837	0.786	156	657	726	675	-0.191	339	387	318	357	0
3	3	15	"iYHR046C"	"iYHR046C"	12140	17940	140	428	417	210	61	65	28	97	91	0	833	815	434	61	67	47	98	98	0	0.475	0.472	0.467	0.460	1.507	0.464	0.918	156	550	1139	1110	-1.073	367	772	356	754	0
3	4	15	"iYHR060W"	"iYHR060W"	12340	17930	130	333	368	242	63	69	31	98	95	0	357	383	198	63	67	22	99	99	0	0.918	0.953	0.884	0.893	1.554	1.053	0.856	120	502	564	625	-0.123	270	294	305	320	0
3	5	15	"iYHR064C"	"iYHR064C"	12540	17930	140	509	505	277	64	69	27	98	91	0	228	236	107	63	69	40	86	75	0	2.697	2.549	2.590	2.410	1.624	2.693	0.855	156	580	610	614	1.431	445	165	441	173	0
3	6	15	"iYHR068W"	"iYHR068W"	12750	17940	140	254	261	128	63	66	23	92	87	0	338	337	162	61	68	46	89	82	0	0.690	0.717	0.684	0.728	2.121	0.700	0.751	156	595	468	474	-0.536	191	277	198	276	0
3	7	15	"iYIL023C"	"iYIL023C"	12960	17940	140	502	453	228	62	66	22	97	91	0	248	242	111	61	65	28	92	80	0	2.353	2.160	2.098	2.109	1.720	2.202	0.816	156	589	627	572	1.234	440	187	391	181	0
3	8	15	"iYIL019W"	"iYIL019W"	13160	17940	150	1060	1005	498	62	66	23	99	99	0	1263	1172	575	62	65	20	100	100	0	0.831	0.850	0.834	0.832	1.551	0.851	0.923	156	541	2199	2053	-0.267	998	1201	943	1110	0
3	9	15	"iYIL015W"	"iYIL015W"	13350	17930	150	296	288	127	63	68	32	94	87	0	301	292	119	63	67	23	96	92	0	0.979	0.983	0.980	0.960	1.690	1.023	0.808	156	583	471	454	-0.031	233	238	225	229	0
3	10	15	"iYIL005W"	"iYIL005W"	13560	17940	130	187	188	80	64	78	142	39	1	0	514	506	254	62	69	53	100	93	0	0.272	0.279	0.266	0.257	1.896	0.266	0.753	120	448	575	568	-1.878	123	452	124	444	0
3	11	15	"iYIL001W"	"iYIL001W"	13720	17930	130	164	172	71	67	83	141	28	2	0	829	794	396	64	78	75	100	97	0	0.127	0.144	0.134	0.127	1.826	0.181	0.203	120	491	862	835	-2.979	97	765	105	730	0
3	12	15	"iYIR003W"	"iYIR003W"	13940	17930	140	254	253	104	66	70	25	92	87	0	365	362	152	65	73	52	94	88	0	0.627	0.630	0.602	0.594	1.909	0.637	0.824	156	606	488	484	-0.674	188	300	187	297	0
3	13	15	"iYIR018W-0"	"iYIR018W-0"	14160	17930	150	1926	1650	775	64	70	32	100	100	0	3068	2706	1198	64	70	48	100	100	0	0.620	0.600	0.587	0.572	1.386	0.613	0.943	156	557	4866	4228	-0.690	1862	3004	1586	2642	0
3	14	15	"iYIR020C"	"iYIR020C"	14350	17940	140	415	400	206	64	72	59	88	78	0	294	267	123	62	68	36	88	78	0	1.513	1.639	1.645	1.678	1.916	1.727	0.841	156	477	583	541	0.597	351	232	336	205	0
3	15	15	"iYIR022W"	"iYIR022W"	14550	17940	140	498	448	188	65	93	156	81	66	0	311	303	122	64	83	104	82	62	0	1.753	1.603	1.589	1.617	1.529	1.598	0.858	156	553	680	622	0.810	433	247	383	239	0
3	16	15	"iYIR038C-0"	"iYIR038C-0"	14780	17940	140	1019	903	438	65	77	55	98	95	0	873	785	370	66	76	52	99	95	0	1.182	1.166	1.159	1.110	1.626	1.179	0.920	156	482	1761	1557	0.241	954	807	838	719	0
3	17	15	"iYIRCdelta6-2"	"iYIRCdelta6-2"	14950	17940	150	1736	1525	723	64	76	88	98	95	0	1956	1653	747	67	72	35	100	100	0	0.885	0.921	0.911	0.892	1.370	0.934	0.934	156	490	3561	3047	-0.176	1672	1889	1461	1586	0
3	18	15	"iYIR042C"	"iYIR042C"	15150	17930	130	173	171	76	62	75	90	57	15	0	193	187	90	67	73	41	75	61	0	0.881	0.908	0.914	0.892	2.175	1.552	0.334	120	472	237	229	-0.183	111	126	109	120	0
3	19	15	"iYJR076C"	"iYJR076C"	15340	17940	150	1255	1142	611	66	74	50	97	92	0	1196	1101	533	66	73	55	100	96	0	1.052	1.040	1.037	0.936	1.544	1.073	0.937	156	540	2319	2111	0.073	1189	1130	1076	1035	0
3	20	15	"iYJR083C"	"iYJR083C"	15540	17930	140	503	454	203	66	76	107	87	74	0	415	413	268	67	76	95	85	80	0	1.256	1.121	1.202	1.125	1.688	0.990	0.583	156	576	785	734	0.329	437	348	388	346	0
3	21	15	"iYJR089W"	"iYJR089W"	15760	17940	140	660	591	244	65	78	175	83	78	0	2099	1891	802	68	72	75	99	99	0	0.293	0.289	0.282	0.274	1.425	0.297	0.628	156	778	2626	2349	-1.771	595	2031	526	1823	0
3	1	16	"iYJR102C"	"iYJR102C"	11740	18140	140	1248	1082	504	65	76	113	92	87	0	614	556	248	64	72	70	94	85	0	2.151	2.067	2.052	2.010	1.440	2.100	0.945	156	647	1733	1509	1.105	1183	550	1017	492	0
3	2	16	"iYJR106W"	"iYJR106W"	11950	18140	140	548	498	217	62	67	23	98	96	0	436	418	181	63	71	76	91	81	0	1.303	1.228	1.204	1.214	1.504	1.227	0.901	156	465	859	791	0.382	486	373	436	355	0
3	3	16	"iYJR110W"	"iYJR110W"	12140	18140	140	311	283	121	60	65	27	92	88	0	360	340	148	61	65	33	92	87	0	0.839	0.799	0.801	0.768	1.693	0.796	0.867	156	419	550	502	-0.252	251	299	223	279	0
3	4	16	"iYJR128W"	"iYJR128W"	12320	18130	150	524	501	220	62	70	33	99	94	0	245	232	87	62	65	21	93	89	0	2.525	2.582	2.563	2.592	1.650	2.641	0.867	156	499	645	609	1.336	462	183	439	170	0
3	5	16	"iYJR132W"	"iYJR132W"	12520	18130	140	585	541	278	65	72	34	98	89	0	1013	894	371	63	69	41	100	97	0	0.547	0.573	0.553	0.536	1.395	0.592	0.844	156	561	1470	1307	-0.869	520	950	476	831	0
3	6	16	"iYJR136C"	"iYJR136C"	12750	18130	140	178	181	70	64	72	74	71	34	0	180	177	71	62	70	61	75	46	0	0.966	1.017	1.041	1.033	1.921	1.157	0.668	156	552	232	232	-0.050	114	118	117	115	0
3	7	16	"iYJR151C-1"	"iYJR151C-1"	12960	18140	140	1748	1494	619	63	68	23	100	100	0	594	530	204	62	65	20	99	98	0	3.167	3.058	3.060	3.006	1.388	3.134	0.940	156	449	2217	1899	1.663	1685	532	1431	468	0
3	8	16	"iYJR153W-1"	"iYJR153W-1"	13140	18130	140	1628	1445	672	64	68	23	100	100	0	1429	1312	583	63	66	21	100	100	0	1.145	1.106	1.105	1.046	1.373	1.127	0.956	156	407	2930	2630	0.195	1564	1366	1381	1249	0
3	9	16	"iYJR157W-0"	"iYJR157W-0"	13330	18140	140	1336	1184	540	64	73	59	99	98	0	2183	1891	845	63	70	37	100	100	0	0.600	0.613	0.606	0.583	1.442	0.613	0.954	156	430	3392	2948	-0.737	1272	2120	1120	1828	0
3	10	16	"iYKR051W"	"iYKR051W"	13510	18130	150	426	396	211	64	75	65	81	78	0	1717	1478	778	62	69	37	100	98	0	0.219	0.234	0.227	0.221	1.469	0.236	0.903	156	502	2017	1748	-2.193	362	1655	332	1416	0
3	11	16	"iYKR055W"	"iYKR055W"	13670	18120	150	329	315	190	67	84	66	72	66	0	226	212	113	65	80	73	64	54	0	1.627	1.687	1.655	1.531	2.004	1.725	0.814	156	496	423	395	0.703	262	161	248	147	0
3	12	16	"iYKR059W"	"iYKR059W"	13870	18120	150	215	208	100	72	87	66	68	53	0	199	199	97	67	81	63	69	50	0	1.083	1.030	1.024	1.075	2.149	1.219	0.721	156	512	275	268	0.115	143	132	136	132	0
3	13	16	"itK(UUU)K"	"itK(UUU)K"	14080	18120	150	168	169	69	68	74	29	82	71	0	140	171	402	65	71	49	63	33	0	1.333	0.953	1.331	1.219	2.378	0.080	0.058	156	504	175	207	0.415	100	75	101	106	0
3	14	16	"iYKR076W"	"iYKR076W"	14280	18120	150	538	492	245	65	71	25	95	88	0	313	291	132	63	69	52	85	78	0	1.892	1.873	1.869	1.937	1.713	1.876	0.799	156	449	723	655	0.920	473	250	427	228	0
3	15	16	"iYKR080W"	"iYKR080W"	14480	18120	150	289	265	108	66	99	170	62	7	0	289	268	118	65	91	128	67	41	0	0.996	0.980	0.990	1.045	1.657	1.200	0.802	156	424	447	402	-0.006	223	224	199	203	0
3	16	16	"iYKR095W"	"iYKR095W"	14680	18120	150	1406	1354	932	67	103	165	81	78	0	1039	1026	658	69	104	189	82	69	0	1.380	1.345	1.304	1.323	1.829	1.372	0.916	156	472	2309	2244	0.465	1339	970	1287	957	0
3	17	16	"iYKR099W"	"iYKR099W"	14880	18120	150	865	777	416	65	74	40	92	87	0	1402	1181	619	68	81	152	89	81	0	0.600	0.640	0.625	0.609	1.638	0.632	0.923	156	439	2134	1825	-0.738	800	1334	712	1113	0
3	18	16	"iYKR101W-2"	"iYKR101W-2"	15080	18120	150	1662	1481	841	67	76	87	94	85	0	866	720	363	67	71	31	97	91	0	1.996	2.165	2.085	2.091	1.392	2.287	0.936	156	484	2394	2067	0.997	1595	799	1414	653	0
3	19	16	"iYLL062C"	"iYLL062C"	15280	18120	150	572	516	250	68	76	61	87	82	0	542	494	243	66	72	39	91	83	0	1.059	1.047	1.032	1.047	1.649	1.044	0.912	156	467	980	876	0.082	504	476	448	428	0
3	20	16	"iYLL058W"	"iYLL058W"	15480	18120	150	279	261	119	67	77	62	80	66	0	395	370	184	66	76	45	92	83	0	0.644	0.638	0.623	0.607	2.102	0.643	0.856	156	466	541	498	-0.634	212	329	194	304	0
3	21	16	"iYLL055W"	"iYLL055W"	15680	18120	150	1509	1321	599	65	81	196	89	84	0	4464	3855	1657	68	77	88	100	100	0	0.328	0.332	0.322	0.311	1.281	0.337	0.896	156	614	5840	5043	-1.606	1444	4396	1256	3787	0
3	1	17	"iYLRWdelta14"	"iYLRWdelta14"	11660	18320	150	294	283	141	64	71	69	78	65	0	603	597	330	65	69	41	99	89	0	0.428	0.412	0.404	0.384	1.699	0.390	0.881	156	618	768	751	-1.226	230	538	219	532	0
3	2	17	"iYLR259C"	"iYLR259C"	11860	18320	150	650	640	304	61	66	35	99	94	0	297	298	126	61	126	1297	0	0	0	2.496	2.443	2.478	2.478	1.442	0.043	0.024	156	462	825	816	1.319	589	236	579	237	0
3	3	17	"iYLR263W"	"iYLR263W"	12060	18320	150	270	279	160	61	68	42	84	76	0	286	281	160	59	127	1331	0	0	0	0.921	0.982	0.971	1.038	2.214	2.792	0.990	156	439	436	440	-0.119	209	227	218	222	0
3	4	17	"iYLR281C"	"iYLR281C"	12260	18320	150	111	116	50	64	70	32	60	39	0	111	116	60	58	61	21	64	53	0	0.887	0.897	0.913	0.951	2.376	0.874	0.412	156	466	100	110	-0.173	47	53	52	58	0
3	5	17	"iYLR286C"	"iYLR286C"	12460	18320	150	394	533	465	66	74	33	89	81	0	228	336	274	62	64	22	83	75	0	1.976	1.704	1.653	1.878	1.731	1.722	0.916	156	483	494	741	0.983	328	166	467	274	0
3	6	17	"iYLR289W"	"iYLR289W"	12660	18320	150	161	175	92	66	76	78	53	30	0	241	266	167	63	69	52	72	62	0	0.534	0.537	0.583	0.603	2.030	0.689	0.663	156	500	273	312	-0.906	95	178	109	203	0
3	7	17	"iYLR304C"	"iYLR304C"	12860	18320	150	555	539	271	63	72	80	88	82	0	345	327	152	61	69	54	88	81	0	1.732	1.789	1.729	1.826	1.848	1.819	0.921	156	449	776	742	0.793	492	284	476	266	0
3	8	17	"iYLR308W"	"iYLR308W"	13060	18320	150	167	176	77	63	67	23	87	80	0	370	371	179	61	64	20	98	94	0	0.337	0.365	0.366	0.359	1.722	0.358	0.758	156	425	413	423	-1.571	104	309	113	310	0
3	9	17	"iYLR312W-A"	"iYLR312W-A"	13260	18320	150	442	437	191	63	71	55	92	86	0	546	543	235	63	69	34	99	97	0	0.785	0.779	0.770	0.748	1.400	0.795	0.893	156	470	862	854	-0.350	379	483	374	480	0
3	10	17	"iYLR330W"	"iYLR330W"	13470	18320	150	1088	984	465	63	73	62	99	94	0	728	679	295	64	71	49	99	96	0	1.544	1.498	1.466	1.447	1.295	1.553	0.943	156	588	1689	1536	0.626	1025	664	921	615	0
3	11	17	"iSNR61"	"iSNR61"	13750	18310	150	163	164	61	65	77	56	72	42	0	276	254	112	63	72	47	86	75	0	0.460	0.518	0.509	0.560	2.195	0.492	0.527	156	628	311	290	-1.120	98	213	99	191	0
3	12	17	"iYLRWdelta20"	"iYLRWdelta20"	13940	18310	140	199	191	82	68	73	30	80	75	0	184	176	78	64	69	25	81	75	0	1.092	1.098	1.014	1.034	1.975	1.094	0.716	156	506	251	235	0.127	131	120	123	112	0
3	13	17	"iYMR033W"	"iYMR033W"	14140	18310	140	211	196	87	64	69	27	80	76	0	432	411	214	63	69	48	88	80	0	0.398	0.379	0.410	0.369	1.799	0.369	0.786	156	525	516	480	-1.328	147	369	132	348	0
3	14	17	"iYMR037C"	"iYMR037C"	14350	18310	150	745	715	392	64	68	26	99	99	0	446	424	199	62	69	36	95	88	0	1.773	1.798	1.719	1.775	1.473	1.890	0.927	156	507	1065	1013	0.827	681	384	651	362	0
3	15	17	"iYMR041C"	"iYMR041C"	14530	18310	150	252	247	95	65	86	121	77	27	0	222	211	79	65	81	95	72	32	0	1.191	1.247	1.267	1.225	1.740	1.282	0.656	156	517	344	328	0.252	187	157	182	146	0
3	16	17	"iYMR054W"	"iYMR054W"	14740	18310	150	327	317	127	65	78	66	88	83	0	629	587	262	64	81	147	87	80	0	0.464	0.482	0.474	0.489	1.535	0.407	0.678	156	549	827	775	-1.109	262	565	252	523	0
3	17	17	"iYMR058W"	"iYMR058W"	14950	18320	140	346	339	156	65	73	41	91	86	0	415	404	185	64	69	31	94	91	0	0.801	0.806	0.798	0.807	1.685	0.816	0.890	156	513	632	614	-0.321	281	351	274	340	0
3	18	17	"iYMR063W"	"iYMR063W"	15140	18310	140	256	248	112	68	74	36	83	79	0	233	226	105	66	71	27	89	77	0	1.126	1.125	1.113	1.056	1.836	1.128	0.797	156	504	355	340	0.171	188	167	180	160	0
3	19	17	"iYMR078C"	"iYMR078C"	15340	18310	140	812	796	408	66	77	66	94	87	0	499	470	206	66	76	82	87	82	0	1.723	1.807	1.799	1.779	1.472	1.883	0.932	156	513	1179	1134	0.785	746	433	730	404	0
3	20	17	"iYMR082C-0"	"iYMR082C-0"	15550	18310	140	979	914	466	65	74	55	97	89	0	478	446	214	67	78	81	86	81	0	2.224	2.240	2.344	2.267	1.488	2.349	0.909	156	510	1325	1228	1.153	914	411	849	379	0
3	21	17	"iYMR085W"	"iYMR085W"	15740	18310	150	249	256	118	67	75	54	87	73	0	237	241	106	66	80	130	66	21	0	1.064	1.080	1.059	1.067	1.654	0.608	0.530	156	763	353	364	0.090	182	171	189	175	0
3	1	18	"iYMR101C"	"iYMR101C"	11730	18510	150	303	292	120	62	67	32	92	87	0	239	225	90	63	105	1025	0	0	0	1.369	1.420	1.395	1.418	1.568	1.355	0.776	156	740	417	392	0.453	241	176	230	162	0
3	2	18	"iYMR105C"	"iYMR105C"	11940	18520	140	572	618	329	62	66	33	96	92	0	324	336	165	59	118	1249	0	0	0	1.925	2.007	2.027	1.985	1.425	0.047	0.031	156	499	775	833	0.945	510	265	556	277	0
3	3	18	"iYMR107W"	"iYMR107W"	12120	18520	140	420	400	161	62	66	26	98	93	0	231	221	82	59	61	19	92	90	0	2.081	2.086	2.081	2.130	1.691	2.198	0.837	156	520	530	500	1.058	358	172	338	162	0
3	4	18	"iYNL272C"	"iYNL272C"	12340	18510	140	481	459	213	63	69	31	97	89	0	316	309	124	58	62	28	97	90	0	1.620	1.578	1.562	1.507	1.505	1.629	0.909	156	566	676	647	0.696	418	258	396	251	0
3	5	18	"iYNL267W"	"iYNL267W"	12540	18520	140	203	201	82	64	71	40	84	75	0	236	229	105	60	65	31	87	82	0	0.790	0.811	0.796	0.868	1.849	0.802	0.766	156	531	315	306	-0.340	139	176	137	169	0
3	6	18	"iYNL262W"	"iYNL262W"	12740	18510	150	264	248	109	63	69	35	85	78	0	555	516	247	61	65	25	97	95	0	0.407	0.407	0.404	0.388	1.544	0.404	0.850	156	524	695	640	-1.297	201	494	185	455	0
3	7	18	"iYNL244C"	"iYNL244C"	12940	18510	140	519	517	267	64	68	24	98	94	0	310	297	134	61	64	21	95	89	0	1.827	1.919	1.879	1.842	1.596	1.996	0.850	156	479	704	689	0.870	455	249	453	236	0
3	8	18	"iYNL240C"	"iYNL240C"	13140	18510	140	204	197	78	63	68	28	85	80	0	171	161	62	62	64	20	83	78	0	1.294	1.354	1.349	1.356	1.914	1.366	0.740	156	494	250	233	0.371	141	109	134	99	0
3	9	18	"iYNL235C"	"iYNL235C"	13340	18520	140	345	361	176	64	71	33	96	91	0	316	324	144	63	66	23	98	96	0	1.111	1.138	1.165	1.108	1.528	1.176	0.898	156	537	534	558	0.151	281	253	297	261	0
3	10	18	"iYNL217W"	"iYNL217W"	13540	18510	140	392	380	162	64	71	44	92	85	0	241	229	92	62	67	42	84	80	0	1.832	1.892	1.893	1.977	1.701	1.131	0.289	156	613	507	483	0.874	328	179	316	167	0
3	11	18	"iYNL213C"	"iYNL213C"	13740	18510	150	549	578	286	64	69	28	99	97	0	239	249	103	62	66	39	92	85	0	2.740	2.749	2.816	2.728	1.498	2.872	0.871	156	609	662	701	1.454	485	177	514	187	0
3	12	18	"iYNL209W"	"iYNL209W"	13940	18520	140	520	532	243	65	71	30	100	98	0	803	794	346	65	67	21	100	100	0	0.617	0.641	0.640	0.625	1.320	0.648	0.937	156	560	1193	1196	-0.698	455	738	467	729	0
3	13	18	"iYNL189W"	"iYNL189W"	14140	18510	150	338	326	169	64	70	29	95	84	0	372	383	372	64	69	25	96	91	0	0.890	0.821	0.849	0.840	1.902	0.478	0.405	156	601	582	581	-0.169	274	308	262	319	0
3	14	18	"iYNL184C"	"iYNL184C"	14340	18510	150	288	291	151	65	73	34	91	85	0	565	532	231	64	71	28	98	96	0	0.445	0.483	0.475	0.437	1.783	0.559	0.731	156	612	724	694	-1.168	223	501	226	468	0
3	15	18	"iYNL179C-0"	"iYNL179C-0"	14550	18510	150	283	291	151	66	74	48	92	84	0	307	305	132	63	71	48	89	83	0	0.889	0.930	0.918	1.010	1.906	0.975	0.749	156	598	461	467	-0.169	217	244	225	242	0
3	16	18	"iYOL125W"	"iYOL125W"	14750	18510	150	171	172	70	64	72	53	76	50	0	216	205	83	62	67	37	82	76	0	0.695	0.755	0.728	0.735	1.677	0.790	0.725	156	573	261	251	-0.525	107	154	108	143	0
3	17	18	"iYOL121C"	"iYOL121C"	14940	18510	150	661	595	272	65	77	82	90	84	0	504	461	205	63	71	45	94	85	0	1.351	1.332	1.320	1.366	1.685	1.379	0.921	156	619	1037	928	0.435	596	441	530	398	0
3	18	18	"iYOL117W"	"iYOL117W"	15170	18520	150	745	684	264	66	79	80	96	92	0	418	400	151	66	74	39	96	91	0	1.929	1.850	1.838	1.887	1.387	1.857	0.926	156	596	1031	952	0.948	679	352	618	334	0
3	19	18	"iYOLWdelta5"	"iYOLWdelta5"	15340	18510	150	435	441	217	65	77	62	94	88	0	300	299	132	66	76	76	84	67	0	1.581	1.614	1.647	1.587	1.568	1.524	0.789	156	580	604	609	0.661	370	234	376	233	0
3	20	18	"iYOL099C"	"iYOL099C"	15550	18510	140	366	374	175	66	74	55	92	86	0	988	983	461	65	73	73	99	96	0	0.325	0.336	0.328	0.315	1.438	0.341	0.899	156	606	1223	1226	-1.621	300	923	308	918	0
3	21	18	"iYOL096C"	"iYOL096C"	15760	18510	140	395	433	553	67	76	54	87	80	0	512	503	314	66	76	123	82	75	0	0.735	0.838	0.720	0.734	1.760	1.259	0.602	156	755	774	803	-0.443	328	446	366	437	0
3	1	19	"iYOL081W"	"iYOL081W"	11750	18720	150	401	376	167	62	66	24	97	91	0	562	538	238	62	65	21	98	98	0	0.678	0.660	0.644	0.623	1.634	0.659	0.900	156	752	839	790	-0.561	339	500	314	476	0
3	2	19	"iYOL076W"	"iYOL076W"	11950	18720	140	326	316	133	63	68	31	96	91	0	914	887	416	61	63	19	100	100	0	0.308	0.306	0.305	0.298	1.428	0.296	0.898	156	508	1116	1079	-1.697	263	853	253	826	0
3	3	19	"iYOL071W"	"iYOL071W"	12140	18720	140	180	181	61	63	68	30	92	82	0	384	381	169	61	71	172	77	46	0	0.362	0.369	0.360	0.381	1.786	0.337	0.685	156	532	440	438	-1.465	117	323	118	320	0
3	4	19	"iYOL055C"	"iYOL055C"	12340	18720	140	395	376	144	63	67	28	98	94	0	437	417	169	60	70	164	84	59	0	0.881	0.877	0.879	0.883	1.415	0.866	0.906	156	592	709	670	-0.183	332	377	313	357	0
3	5	19	"iYOL054W"	"iYOL054W"	12550	18720	140	495	529	269	63	68	37	99	96	0	430	453	217	60	64	29	99	98	0	1.168	1.186	1.186	1.179	1.476	1.212	0.934	156	593	802	859	0.224	432	370	466	393	0
3	6	19	"iYOL050C"	"iYOL050C"	12760	18710	140	432	396	155	63	69	34	96	91	0	593	534	218	62	66	25	99	99	0	0.695	0.706	0.696	0.681	1.524	0.692	0.923	156	558	900	805	-0.525	369	531	333	472	0
3	7	19	"iYOR248W"	"iYOR248W"	12950	18710	150	401	391	178	64	68	25	99	96	0	610	616	310	64	68	24	99	98	0	0.617	0.592	0.584	0.599	1.397	0.567	0.900	156	550	883	879	-0.696	337	546	327	552	0
3	8	19	"iYOR252W"	"iYOR252W"	13140	18710	150	201	208	91	64	69	29	91	81	0	256	258	107	65	68	23	95	91	0	0.717	0.746	0.725	0.720	1.835	0.785	0.732	156	558	328	337	-0.479	137	191	144	193	0
3	9	19	"iYOR256C"	"iYOR256C"	13340	18720	150	414	403	158	63	70	33	99	94	0	464	442	171	63	66	24	100	99	0	0.875	0.897	0.905	0.882	1.393	0.893	0.910	156	604	752	719	-0.192	351	401	340	379	0
3	10	19	"iYOR272W"	"iYOR272W"	13560	18720	150	305	295	145	63	69	36	91	80	0	536	488	239	60	64	27	100	98	0	0.508	0.542	0.543	0.508	1.643	0.555	0.873	156	596	718	660	-0.976	242	476	232	428	0
3	11	19	"iYOR277C"	"iYOR277C"	13750	18720	140	1686	1671	973	64	72	40	100	100	0	1087	1039	508	60	65	27	100	100	0	1.579	1.641	1.627	1.536	1.389	1.752	0.946	156	560	2649	2586	0.659	1622	1027	1607	979	0
3	12	19	"iYOR283W"	"iYOR283W"	13950	18710	150	1412	1371	685	65	73	37	100	99	0	905	875	394	63	68	25	100	100	0	1.600	1.608	1.574	1.529	1.324	1.644	0.940	156	599	2189	2118	0.678	1347	842	1306	812	0
3	13	19	"iYOR298W"	"iYOR298W"	14150	18720	140	199	195	86	66	74	34	80	71	0	206	199	85	64	70	26	87	77	0	0.937	0.956	0.952	0.911	2.155	1.005	0.742	156	564	275	264	-0.094	133	142	129	135	0
3	14	19	"iYOR303W"	"iYOR303W"	14350	18720	140	347	342	144	67	74	33	94	87	0	198	202	84	63	72	57	82	60	0	2.074	1.978	2.074	2.029	1.674	1.803	0.561	156	574	415	414	1.052	280	135	275	139	0
3	15	19	"iYOR306C"	"iYOR306C"	14550	18720	140	1068	1032	468	67	73	31	100	100	0	1328	1240	517	63	69	45	100	100	0	0.791	0.820	0.813	0.793	1.272	0.835	0.945	156	556	2266	2142	-0.338	1001	1265	965	1177	0
3	16	19	"iYOR322C"	"iYOR322C"	14740	18710	140	369	343	162	66	71	26	94	85	0	269	258	112	63	69	46	87	74	0	1.471	1.421	1.417	1.345	1.598	1.448	0.841	156	548	509	472	0.557	303	206	277	195	0
3	17	19	"iYOR327C"	"iYOR327C"	14950	18720	150	684	685	347	67	101	459	69	18	0	432	418	188	65	85	249	72	20	0	1.681	1.751	1.725	1.698	1.407	1.887	0.895	156	596	984	971	0.749	617	367	618	353	0
3	18	19	"iYOR332W"	"iYOR332W"	15150	18720	150	1183	1113	611	68	158	929	64	2	0	673	618	284	67	233	1836	0	0	0	1.840	1.897	1.898	1.829	1.352	1.959	0.926	156	549	1721	1596	0.880	1115	606	1045	551	0
3	19	19	"iYPL045W"	"iYPL045W"	15350	18720	140	248	241	86	69	136	828	0	0	0	325	319	131	67	233	1886	0	0	0	0.694	0.683	0.686	0.728	1.705	0.338	0.486	156	511	437	424	-0.527	179	258	172	252	0
3	20	19	"iYPL040C"	"iYPL040C"	15560	18710	150	345	321	142	69	76	41	89	82	0	225	217	90	66	73	41	83	76	0	1.736	1.669	1.673	1.669	1.645	1.672	0.716	156	620	435	403	0.796	276	159	252	151	0
3	21	19	"iYPL036W"	"iYPL036W"	15770	18720	150	2009	1722	829	67	74	35	99	99	0	2899	2433	1122	67	73	37	100	100	0	0.686	0.699	0.692	0.677	1.222	0.705	0.966	156	830	4774	4021	-0.544	1942	2832	1655	2366	0
3	1	20	"iYPL017C"	"iYPL017C"	11740	18910	150	281	287	143	63	68	41	87	78	0	272	274	139	61	66	40	88	76	0	1.033	1.052	1.015	1.065	1.693	1.053	0.887	156	925	429	437	0.047	218	211	224	213	0
3	2	20	"iYPL013C"	"iYPL013C"	11940	18920	150	319	303	123	64	69	46	91	82	0	409	389	164	59	64	42	97	91	0	0.729	0.724	0.720	0.715	1.535	0.738	0.889	156	758	605	569	-0.457	255	350	239	330	0
3	3	20	"iYPL009C"	"iYPL009C"	12140	18910	150	338	347	173	63	67	34	92	87	0	338	339	160	60	68	146	78	46	0	0.989	1.018	1.019	0.994	1.556	1.032	0.896	156	741	553	563	-0.016	275	278	284	279	0
3	4	20	"iYPR005C"	"iYPR005C"	12350	18920	140	485	494	251	63	66	29	97	93	0	459	464	224	61	70	153	83	64	0	1.060	1.069	1.064	1.037	1.517	0.821	0.556	156	717	820	834	0.084	422	398	431	403	0
3	5	20	"itG(GCC)P1"	"itG(GCC)P1"	12540	18920	140	639	654	338	62	64	18	100	100	0	403	383	171	59	63	41	95	92	0	1.677	1.827	1.826	1.823	1.611	1.909	0.856	156	721	921	916	0.746	577	344	592	324	0
3	6	20	"itK(CUU)P"	"itK(CUU)P"	12750	18910	150	994	957	501	63	67	22	100	100	0	801	765	372	61	65	22	100	100	0	1.258	1.270	1.244	1.222	1.298	1.296	0.957	156	776	1671	1598	0.331	931	740	894	704	0
3	7	20	"iYPR024W"	"iYPR024W"	12950	18920	150	745	750	437	64	69	26	100	99	0	1087	1052	550	63	67	23	100	100	0	0.665	0.694	0.670	0.648	1.354	0.720	0.945	156	786	1705	1675	-0.588	681	1024	686	989	0
3	8	20	"itF(GAA)P2"	"itF(GAA)P2"	13150	18910	150	739	757	397	64	70	28	100	99	0	703	724	360	64	67	22	100	100	0	1.056	1.050	1.031	1.014	1.365	1.067	0.950	156	749	1314	1353	0.079	675	639	693	660	0
3	9	20	"iYPR031W"	"iYPR031W"	13350	18920	150	221	233	96	64	70	36	92	84	0	192	199	81	62	65	23	92	88	0	1.208	1.234	1.267	1.281	1.736	1.288	0.767	156	789	287	306	0.272	157	130	169	137	0
3	10	20	"CEN3"	"CEN3"	13550	18910	150	90	91	28	63	70	40	32	3	0	118	122	101	60	64	26	71	54	0	0.466	0.452	0.533	0.559	3.320	0.067	0.048	156	741	85	90	-1.103	27	58	28	62	0
3	11	20	"iRDN5-2"	"iRDN5-2"	13750	18920	150	114	114	39	64	71	35	60	28	0	115	116	42	59	63	26	77	51	0	0.893	0.877	0.870	0.781	2.625	1.077	0.399	156	820	106	107	-0.163	50	56	50	57	0
3	12	20	"itN(GUU)C"	"itN(GUU)C"	13980	18920	140	120	141	84	64	71	42	62	30	0	126	139	61	60	66	25	88	64	0	0.848	0.975	0.881	0.838	2.327	1.541	0.506	156	754	122	156	-0.237	56	66	77	79	0
3	13	20	"iYCL018W"	"iYCL018W"	14170	18920	140	589	589	311	66	73	43	95	89	0	2318	2196	1124	64	70	40	100	100	0	0.232	0.245	0.233	0.226	1.388	0.249	0.935	156	672	2777	2655	-2.108	523	2254	523	2132	0
3	14	20	"iYCR003W"	"iYCR003W"	14360	18920	150	463	438	212	65	70	28	98	96	0	900	865	409	62	70	59	99	96	0	0.475	0.465	0.461	0.444	1.389	0.463	0.901	156	748	1236	1176	-1.074	398	838	373	803	0
3	15	20	"iYCR007C"	"iYCR007C"	14560	18910	150	1077	996	543	67	73	32	100	98	0	727	661	326	62	68	51	98	91	0	1.519	1.551	1.558	1.497	1.457	1.590	0.934	156	768	1675	1528	0.603	1010	665	929	599	0
3	16	20	"iYHR212C"	"iYHR212C"	14780	18910	150	1683	1599	799	68	85	162	99	94	0	2447	2226	1141	64	76	77	100	100	0	0.678	0.708	0.688	0.709	1.274	0.706	0.961	156	751	3998	3693	-0.561	1615	2383	1531	2162	0
3	17	20	"iYHR214W-A"	"iYHR214W-A"	14960	18920	150	430	439	186	70	142	573	14	0	0	497	478	195	67	104	264	74	27	0	0.837	0.898	0.913	0.875	1.368	0.920	0.861	156	752	790	780	-0.256	360	430	369	411	0
3	18	20	"iYHR218W"	"iYHR218W"	15180	18910	160	9500	8571	5588	70	162	829	93	80	0	4588	4078	2533	65	189	1492	72	61	0	2.085	2.118	2.102	2.039	1.427	2.101	0.795	208	838	13953	12514	1.060	9430	4523	8501	4013	0
3	19	20	"iYLR162W-A"	"iYLR162W-A"	15380	18910	150	4857	4866	2596	74	139	730	92	85	0	3057	3049	1547	69	209	1648	75	44	0	1.601	1.608	1.573	1.562	1.233	1.197	0.575	156	672	7771	7772	0.679	4783	2988	4792	2980	0
3	20	20	"iYLRWdelta6-B"	"iYLRWdelta6-B"	15550	18910	150	8755	7548	3998	73	99	149	99	97	0	6973	5792	2988	71	90	82	100	100	0	1.258	1.307	1.276	1.234	1.369	1.345	0.958	156	755	15584	13196	0.331	8682	6902	7475	5721	0
3	21	20	"RDN5-1"	"RDN5-1"	15770	18920	140	1383	1240	565	70	92	149	94	89	0	1270	1129	540	69	82	69	98	94	0	1.093	1.104	1.067	1.131	1.422	1.095	0.941	156	904	2514	2230	0.129	1313	1201	1170	1060	0
4	1	1	"TFC3"	"YAL001C"	16200	15020	160	1383	1405	884	72	86	62	94	90	0	4254	4180	2544	74	82	40	98	96	0	0.314	0.325	0.314	0.311	1.546	0.323	0.935	208	1040	5491	5439	-1.673	1311	4180	1333	4106	0
4	2	1	"FUN19"	"YAL034C"	16410	15030	130	1346	1306	688	74	87	51	100	97	0	2960	2947	1491	76	93	128	100	99	0	0.441	0.429	0.416	0.414	1.362	0.431	0.924	120	616	4156	4103	-1.181	1272	2884	1232	2871	0
4	3	1	"YAL065C"	"YAL065C"	16610	15020	150	5780	5281	2707	76	96	74	100	100	0	4707	4186	1987	74	92	115	100	100	0	1.231	1.266	1.220	1.214	1.251	1.301	0.971	156	821	10337	9317	0.300	5704	4633	5205	4112	0
4	4	1	"EFB1"	"YAL003W"	16810	15030	140	2417	2145	827	75	99	82	100	98	0	1226	1094	390	72	85	50	100	98	0	2.029	2.025	1.990	1.971	1.280	2.071	0.953	156	744	3496	3092	1.021	2342	1154	2070	1022	0
4	5	1	"YAL035C-A"	"YAL035C-A"	17030	15020	140	1295	1161	451	72	84	52	99	97	0	3958	3492	1343	71	83	59	100	100	0	0.315	0.318	0.318	0.308	1.282	0.318	0.972	156	777	5110	4510	-1.668	1223	3887	1089	3421	0
4	6	1	"YAL066W"	"YAL066W"	17230	15030	140	817	750	268	73	83	51	99	97	0	1369	1216	447	71	84	63	98	96	0	0.573	0.591	0.587	0.603	1.340	0.584	0.933	156	726	2042	1822	-0.803	744	1298	677	1145	0
4	7	1	"SSA1"	"YAL005C"	17430	15030	150	3812	3733	1577	74	88	73	100	100	0	2852	2603	941	71	82	56	100	100	0	1.344	1.445	1.400	1.381	1.258	1.494	0.959	156	790	6519	6191	0.427	3738	2781	3659	2532	0
4	8	1	"FUN11"	"YAL036C"	17630	15020	150	4126	3829	1695	75	124	179	99	98	0	3227	2972	1275	74	116	167	99	98	0	1.285	1.295	1.324	1.260	1.249	1.309	0.962	156	742	7204	6652	0.362	4051	3153	3754	2898	0
4	9	1	"YAL068C"	"YAL068C"	17800	15020	140	10501	9226	4074	73	128	190	100	100	0	8939	7894	3174	74	125	202	100	100	0	1.176	1.170	1.165	1.122	1.260	1.202	0.972	156	664	19293	16973	0.234	10428	8865	9153	7820	0
4	10	1	"FUN14"	"YAL008W"	18000	15020	140	3792	3309	1511	69	84	102	100	100	0	8861	7602	3317	70	84	117	100	100	0	0.424	0.430	0.423	0.416	1.254	0.430	0.967	156	733	12514	10772	-1.240	3723	8791	3240	7532	0
4	11	1	"CDC19"	"YAL038W"	18220	15040	170	2864	2396	1466	72	112	167	94	88	0	2626	2204	1250	75	117	194	94	90	0	1.094	1.092	1.081	1.021	1.451	1.122	0.957	208	919	5343	4453	0.130	2792	2551	2324	2129	0
4	12	1	"ERP1"	"YAR002C-A"	18430	15030	150	129	327	448	76	118	159	26	21	0	152	367	481	78	124	203	26	20	0	0.716	0.869	0.881	0.849	2.289	0.864	0.853	156	783	127	540	-0.482	53	74	251	289	-50
4	13	1	"RPB5"	"YBR154C"	18630	15020	130	2774	2581	830	78	92	56	100	100	0	4227	3863	1192	78	94	55	100	100	0	0.650	0.661	0.659	0.652	1.160	0.663	0.968	120	664	6845	6288	-0.622	2696	4149	2503	3785	0
4	14	1	"MBA1"	"YBR185C"	18830	15020	130	2037	1903	651	78	101	74	100	100	0	1842	1696	556	77	112	110	100	99	0	1.110	1.127	1.113	1.114	1.223	1.135	0.943	120	630	3724	3444	0.150	1959	1765	1825	1619	0
4	15	1	"APG12"	"YBR217W"	19010	15020	140	1804	1678	689	74	99	129	99	95	0	2762	2467	1011	74	100	101	100	99	0	0.644	0.670	0.664	0.667	1.328	0.669	0.954	156	699	4418	3997	-0.636	1730	2688	1604	2393	0
4	16	1	"SLI15"	"YBR156C"	19210	15020	140	4240	3879	1795	74	90	133	100	100	0	4681	4128	1803	71	78	51	100	100	0	0.904	0.938	0.919	0.915	1.296	0.950	0.961	156	740	8776	7862	-0.146	4166	4610	3805	4057	0
4	17	1	"YBR187W"	"YBR187W"	19410	15020	130	810	875	405	74	87	97	99	94	0	1101	1169	480	69	77	49	100	100	0	0.713	0.728	0.713	0.699	1.284	0.763	0.896	120	694	1768	1901	-0.488	736	1032	801	1100	0
4	18	1	"YBR219C"	"YBR219C"	19630	15020	140	2121	1980	718	77	101	91	100	98	0	952	868	307	73	84	46	98	96	0	2.325	2.394	2.422	2.410	1.326	2.418	0.942	156	781	2923	2698	1.217	2044	879	1903	795	0
4	19	1	"ICS4"	"YBR158W"	19830	15030	160	3585	2983	1571	83	117	113	100	98	0	2085	1757	881	77	113	147	98	93	0	1.744	1.726	1.685	1.689	1.333	1.766	0.955	208	868	5510	4580	0.802	3502	2008	2900	1680	0
4	20	1	"RPS9B"	"YBR189W"	20030	15020	150	3029	2750	964	91	150	163	100	98	0	5200	4511	1533	80	180	299	100	100	0	0.574	0.600	0.592	0.590	1.235	0.603	0.965	156	727	8058	7090	-0.801	2938	5120	2659	4431	0
4	21	1	"PDB1"	"YBR221C"	20210	15000	160	1783	1867	1222	88	135	157	93	83	0	1188	1270	802	79	142	242	87	72	0	1.528	1.494	1.471	1.323	1.829	1.516	0.822	208	1092	2804	2970	0.612	1695	1109	1779	1191	0
4	1	2	"CDC28"	"YBR160W"	16220	15200	150	4209	3747	1751	76	140	426	99	94	0	2556	2280	917	76	109	216	100	99	0	1.667	1.666	1.656	1.577	1.248	1.738	0.965	156	750	6613	5875	0.737	4133	2480	3671	2204	0
4	2	2	"RPL21A"	"YBR191W"	16420	15230	140	2177	1859	787	77	132	413	90	80	0	1585	1368	537	77	105	215	98	88	0	1.393	1.380	1.340	1.321	1.306	1.418	0.950	156	602	3608	3073	0.478	2100	1508	1782	1291	0
4	3	2	"YBR223C"	"YBR223C"	16630	15230	140	2452	2237	831	77	91	58	100	100	0	719	663	230	74	82	34	99	98	0	3.682	3.667	3.737	3.669	1.400	3.764	0.934	156	581	3020	2749	1.881	2375	645	2160	589	0
4	4	2	"RPN4"	"YDL020C"	16830	15230	140	679	686	317	70	83	51	97	94	0	980	958	430	72	79	32	99	98	0	0.671	0.695	0.690	0.688	1.574	0.691	0.917	156	613	1517	1502	-0.576	609	908	616	886	0
4	5	2	"SLC1"	"YDL052C"	17030	15230	130	666	614	272	69	78	36	96	92	0	421	406	172	71	76	29	93	88	0	1.706	1.627	1.653	1.666	1.445	1.647	0.886	120	519	947	880	0.770	597	350	545	335	0
4	6	2	"SUB2"	"YDL084W"	17210	15220	130	928	891	339	72	80	35	100	100	0	1500	1458	567	72	75	37	100	100	0	0.599	0.591	0.593	0.586	1.282	0.591	0.945	120	551	2284	2205	-0.738	856	1428	819	1386	0
4	7	2	"GPD1"	"YDL022W"	17430	15230	140	1380	1297	533	75	89	68	100	94	0	986	917	366	71	79	45	99	96	0	1.426	1.444	1.429	1.442	1.304	1.461	0.942	156	640	2220	2068	0.512	1305	915	1222	846	0
4	8	2	"YDL054C"	"YDL054C"	17640	15230	140	2550	2409	967	79	144	195	96	92	0	1405	1334	505	76	121	146	98	91	0	1.859	1.852	1.823	1.789	1.294	1.887	0.960	156	613	3800	3588	0.895	2471	1329	2330	1258	0
4	9	2	"YDL086W"	"YDL086W"	17830	15230	150	506	732	578	76	138	194	62	50	0	264	400	308	76	118	141	53	46	0	2.287	2.025	2.076	2.311	1.733	1.940	0.952	156	632	618	980	1.194	430	188	656	324	-50
4	10	2	"YDL024C"	"YDL024C"	18030	15230	140	2016	1919	736	69	82	70	100	100	0	1104	1058	376	71	77	33	100	100	0	1.885	1.874	1.827	1.855	1.294	1.741	0.621	156	603	2980	2837	0.914	1947	1033	1850	987	0
4	11	2	"MBP1"	"YDL056W"	18240	15230	140	648	626	248	74	105	118	90	85	0	892	847	353	75	107	174	90	83	0	0.703	0.715	0.715	0.731	1.344	0.659	0.836	156	541	1391	1324	-0.509	574	817	552	772	0
4	12	2	"ASM4"	"YDL088C"	18420	15220	130	754	722	274	78	106	118	93	88	0	747	682	265	78	110	176	91	80	0	1.010	1.066	1.069	1.054	1.361	0.963	0.774	120	523	1345	1248	0.015	676	669	644	604	0
4	13	2	"YDL026W"	"YDL026W"	18630	15230	140	2217	2016	698	79	92	51	100	100	0	1339	1234	384	78	90	49	100	100	0	1.695	1.676	1.648	1.615	1.325	1.717	0.953	156	704	3399	3093	0.762	2138	1261	1937	1156	0
4	14	2	"USO1"	"YDL058W"	18830	15220	130	1388	1304	450	77	96	95	100	95	0	1326	1248	414	75	96	85	100	99	0	1.048	1.046	1.018	1.025	1.285	1.053	0.941	120	572	2562	2400	0.068	1311	1251	1227	1173	0
4	15	2	"RAM1"	"YDL090C"	19030	15220	140	1543	1424	558	75	94	96	100	95	0	1426	1309	506	74	93	82	100	96	0	1.086	1.092	1.069	1.094	1.359	1.096	0.941	156	637	2820	2584	0.119	1468	1352	1349	1235	0
4	16	2	"CPH1"	"YDR155C"	19240	15230	140	639	613	205	75	89	105	95	91	0	455	434	131	71	78	49	98	94	0	1.469	1.482	1.447	1.455	1.375	1.519	0.902	156	596	948	901	0.555	564	384	538	363	0
4	17	2	"YDR186C"	"YDR186C"	19440	15230	130	439	478	414	74	82	38	94	89	0	469	460	282	69	74	24	98	92	0	0.913	1.033	0.935	0.955	1.470	1.257	0.726	120	544	765	795	-0.132	365	400	404	391	0
4	18	2	"SPR28"	"YDR218C"	19620	15230	130	337	362	183	75	87	55	97	90	0	291	306	105	70	77	32	100	97	0	1.186	1.216	1.169	1.138	1.550	1.401	0.739	120	576	483	523	0.246	262	221	287	236	0
4	19	2	"YDR157W"	"YDR157W"	19830	15230	140	1395	1308	476	80	100	67	100	98	0	1159	1080	397	75	85	43	100	99	0	1.213	1.222	1.248	1.224	1.320	1.222	0.941	156	589	2399	2233	0.279	1315	1084	1228	1005	0
4	20	2	"CCT6"	"YDR188W"	20020	15230	130	1405	1471	571	93	128	96	100	99	0	853	847	276	80	106	71	100	99	0	1.697	1.797	1.778	1.742	1.259	1.905	0.938	120	563	2085	2145	0.763	1312	773	1378	767	0
4	21	2	"YDR220C"	"YDR220C"	20240	15230	140	965	916	362	96	127	101	96	91	0	437	416	162	82	101	69	92	84	0	2.448	2.455	2.419	2.509	1.558	2.496	0.881	156	802	1224	1154	1.292	869	355	820	334	0
4	1	3	"SAC3"	"YDR159W"	16230	15430	150	3233	3312	1375	75	136	399	96	94	0	1834	1770	676	74	108	204	100	93	0	1.794	1.909	1.863	1.869	1.321	1.969	0.951	156	867	4918	4933	0.843	3158	1760	3237	1696	0
4	2	3	"RVB1"	"YDR190C"	16440	15430	140	1144	1157	469	71	81	39	100	98	0	1903	1909	757	72	79	31	100	100	0	0.586	0.591	0.579	0.574	1.286	0.592	0.949	156	555	2904	2923	-0.771	1073	1831	1086	1837	0
4	3	3	"YDR222W"	"YDR222W"	16620	15430	140	1227	1169	494	74	81	38	100	98	0	586	576	238	73	79	29	98	94	0	2.248	2.177	2.203	2.243	1.383	2.198	0.935	156	544	1666	1598	1.168	1153	513	1095	503	0
4	4	3	"TCI1"	"YDR161W"	16820	15430	130	2471	2320	721	70	80	44	100	100	0	4815	4342	1299	72	78	32	100	100	0	0.506	0.527	0.518	0.517	1.195	0.531	0.966	120	558	7144	6520	-0.982	2401	4743	2250	4270	0
4	5	3	"NUP42"	"YDR192C"	17030	15430	170	2273	1984	1038	70	80	42	100	99	0	2308	2011	947	72	76	30	100	99	0	0.985	0.987	0.963	0.937	1.323	1.015	0.960	208	696	4439	3853	-0.021	2203	2236	1914	1939	0
4	6	3	"HTB1"	"YDR224C"	17230	15430	140	1608	1458	592	72	82	39	100	100	0	2132	1914	786	71	76	28	100	100	0	0.745	0.752	0.741	0.750	1.239	0.745	0.969	156	603	3597	3229	-0.424	1536	2061	1386	1843	0
4	7	3	"PAD1"	"YDR538W"	17430	15430	140	1110	1060	441	72	83	49	99	98	0	965	928	371	70	82	114	97	91	0	1.160	1.152	1.152	1.121	1.358	1.164	0.951	156	592	1933	1846	0.214	1038	895	988	858	0
4	8	3	"RIP1"	"YEL024W"	17620	15440	130	1733	1640	663	72	84	57	100	95	0	1294	1166	439	71	86	127	95	92	0	1.358	1.432	1.411	1.392	1.320	1.425	0.879	120	523	2884	2663	0.442	1661	1223	1568	1095	0
4	9	3	"HAT2"	"YEL056W"	17840	15430	130	1147	1192	494	76	93	84	97	95	0	1475	1471	584	74	83	42	100	100	0	0.764	0.799	0.785	0.772	1.255	0.813	0.955	120	650	2472	2513	-0.387	1071	1401	1116	1397	0
4	10	3	"YDR540C"	"YDR540C"	18060	15430	130	1437	1366	469	75	89	75	100	95	0	1373	1287	418	75	84	51	100	100	0	1.049	1.065	1.054	1.050	1.216	1.084	0.953	120	560	2660	2503	0.069	1362	1298	1291	1212	0
4	11	3	"SNU13"	"YEL026W"	18220	15430	130	1996	1830	652	77	97	71	100	99	0	4969	4502	1526	76	97	86	100	100	0	0.392	0.396	0.389	0.390	1.208	0.397	0.943	120	554	6812	6179	-1.350	1919	4893	1753	4426	0
4	12	3	"PCM1"	"YEL058W"	18430	15430	130	2288	2273	825	78	97	89	100	100	0	1941	1890	590	76	95	83	100	100	0	1.185	1.210	1.182	1.194	1.177	1.243	0.962	120	691	4075	4009	0.245	2210	1865	2195	1814	0
4	13	3	"YDR542W"	"YDR542W"	18660	15440	140	10449	9801	3600	79	95	76	100	100	0	9777	8959	3084	76	89	69	100	100	0	1.069	1.094	1.092	1.074	1.167	1.114	0.973	156	645	20071	18605	0.096	10370	9701	9722	8883	0
4	14	3	"YEL028W"	"YEL028W"	18850	15430	140	1010	938	314	79	91	57	98	96	0	1067	1002	331	74	83	43	99	98	0	0.938	0.926	0.904	0.913	1.284	0.736	0.638	156	663	1924	1787	-0.093	931	993	859	928	0
4	15	3	"YEL059W"	"YEL059W"	19070	15430	130	720	804	491	80	96	69	99	93	0	848	931	527	76	86	47	100	98	0	0.829	0.847	0.836	0.840	1.353	0.871	0.927	120	530	1412	1579	-0.271	640	772	724	855	0
4	16	3	"YDR544C"	"YDR544C"	19240	15430	150	27051	25195	11273	82	107	112	100	100	0	15926	14200	6233	73	88	71	100	100	0	1.701	1.778	1.748	1.756	1.301	1.792	0.978	156	557	42822	39240	0.767	26969	15853	25113	14127	0
4	17	3	"ECM10"	"YEL030W"	19430	15420	140	2430	2285	1088	79	98	100	100	99	0	3691	3291	1512	72	82	62	100	100	0	0.650	0.685	0.674	0.677	1.271	0.689	0.969	156	612	5970	5425	-0.622	2351	3619	2206	3219	0
4	18	3	"CIN8"	"YEL061C"	19650	15430	130	510	627	636	77	92	61	100	96	0	627	652	281	75	79	31	100	100	0	0.784	0.953	0.852	0.858	1.478	1.561	0.472	120	592	985	1127	-0.350	433	552	550	577	0
4	19	3	"YFR022W"	"YFR022W"	19840	15430	140	3755	3512	1678	83	108	83	99	99	0	6028	5402	2263	78	94	60	100	100	0	0.617	0.644	0.602	0.615	1.297	0.660	0.952	156	572	9622	8753	-0.696	3672	5950	3429	5324	0
4	20	3	"RPN12"	"YFR052W"	20050	15430	140	1525	1371	463	102	142	105	97	94	0	1188	1080	371	87	119	85	98	96	0	1.292	1.278	1.283	1.260	1.296	1.281	0.944	156	596	2524	2262	0.370	1423	1101	1269	993	0
4	21	3	"CWH41"	"YGL027C"	20240	15430	150	4415	4361	1876	110	164	152	99	98	0	4046	3862	1570	89	145	161	98	98	0	1.088	1.127	1.108	1.113	1.370	1.148	0.965	156	770	8262	8024	0.122	4305	3957	4251	3773	0
4	1	4	"YFR024C"	"YFR024C"	16230	15640	140	4609	4018	1501	69	83	61	100	100	0	7424	6349	2356	72	82	50	100	100	0	0.618	0.629	0.624	0.619	1.359	0.625	0.958	156	770	11892	10226	-0.695	4540	7352	3949	6277	0
4	2	4	"YFR054C"	"YFR054C"	16450	15640	140	1495	1366	522	69	74	28	100	100	0	2402	2113	804	70	73	24	100	100	0	0.611	0.635	0.610	0.630	1.385	0.625	0.926	156	553	3758	3340	-0.710	1426	2332	1297	2043	0
4	3	4	"CGR1"	"YGL029W"	16620	15630	140	1290	1169	440	71	78	39	100	100	0	2531	2225	814	71	82	90	100	99	0	0.496	0.510	0.503	0.501	1.301	0.507	0.943	156	616	3679	3252	-1.013	1219	2460	1098	2154	0
4	4	4	"HIS2"	"YFR025C"	16860	15630	130	2934	2608	942	72	83	48	100	100	0	2251	2035	672	71	84	91	100	100	0	1.313	1.291	1.302	1.239	1.304	1.310	0.946	120	625	5042	4500	0.393	2862	2180	2536	1964	0
4	5	4	"YFR056C"	"YFR056C"	17040	15630	130	1155	1053	373	72	84	65	99	97	0	881	815	294	71	78	45	99	96	0	1.337	1.319	1.337	1.307	1.426	1.339	0.921	120	521	1893	1725	0.419	1083	810	981	744	0
4	6	4	"RPL24A"	"YGL031C"	17240	15640	140	1348	1243	436	73	85	60	99	97	0	1560	1406	491	72	80	59	100	100	0	0.857	0.877	0.871	0.868	1.255	0.872	0.940	156	676	2763	2504	-0.223	1275	1488	1170	1334	0
4	7	4	"ECO1"	"YFR027W"	17470	15630	150	4594	3922	1534	72	83	53	100	100	0	3292	2898	1069	73	95	162	100	98	0	1.405	1.363	1.340	1.319	1.342	1.369	0.940	156	620	7741	6675	0.490	4522	3219	3850	2825	0
4	8	4	"YGL001C"	"YGL001C"	17650	15620	150	2434	2072	897	73	84	52	100	100	0	5994	5143	2007	71	94	160	100	100	0	0.399	0.394	0.390	0.369	1.327	0.398	0.954	156	614	8284	7071	-1.327	2361	5923	1999	5072	0
4	9	4	"HOP2"	"YGL033W"	17840	15630	130	2092	2009	729	75	83	38	100	100	0	1677	1598	548	73	80	47	100	100	0	1.257	1.268	1.248	1.235	1.322	1.290	0.945	120	636	3621	3459	0.331	2017	1604	1934	1525	0
4	10	4	"MRP13"	"YGR084C"	18070	15630	130	4481	3929	1383	79	99	88	100	100	0	2422	2183	709	78	95	90	100	100	0	1.878	1.829	1.803	1.774	1.255	1.887	0.942	120	624	6746	5955	0.909	4402	2344	3850	2105	0
4	11	4	"SPT6"	"YGR116W"	18260	15640	130	623	681	328	80	116	165	92	82	0	726	768	325	76	105	119	98	91	0	0.835	0.868	0.865	0.816	1.517	0.981	0.825	120	584	1193	1293	-0.259	543	650	601	692	0
4	12	4	"RPL24B"	"YGR148C"	18450	15640	130	2562	2301	787	77	98	134	100	97	0	2123	1878	647	74	86	72	100	100	0	1.213	1.233	1.218	1.226	1.305	1.293	0.933	120	612	4534	4028	0.278	2485	2049	2224	1804	0
4	13	4	"YGR086C"	"YGR086C"	18660	15640	140	3238	2816	1043	79	94	59	100	100	0	1209	1086	358	74	88	68	99	96	0	2.783	2.705	2.682	2.650	1.397	2.823	0.940	156	583	4294	3749	1.477	3159	1135	2737	1012	0
4	14	4	"RPS23A"	"YGR118W"	18850	15640	140	3576	3054	1153	75	95	117	100	98	0	3591	3128	1149	71	82	60	100	100	0	0.995	0.974	0.946	0.950	1.339	0.982	0.954	156	616	7021	6036	-0.008	3501	3520	2979	3057	0
4	15	4	"YGR150C"	"YGR150C"	19080	15630	140	606	763	527	78	93	64	98	93	0	704	780	402	74	85	52	97	94	0	0.838	0.970	0.894	0.945	1.536	1.102	0.704	156	613	1158	1391	-0.255	528	630	685	706	0
4	16	4	"CTT1"	"YGR088W"	19250	15630	130	4874	4477	1307	82	108	117	100	100	0	1869	1758	524	73	90	78	100	100	0	2.668	2.608	2.586	2.575	1.266	2.661	0.948	120	520	6588	6080	1.416	4792	1796	4395	1685	0
4	17	4	"SEC35"	"YGR120C"	19460	15630	140	2594	2298	871	82	103	111	98	96	0	1233	1112	399	73	86	74	98	96	0	2.166	2.133	2.095	2.082	1.336	2.170	0.939	156	671	3672	3255	1.115	2512	1160	2216	1039	0
4	18	4	"RSR1"	"YGR152C"	19670	15630	130	2590	2416	873	81	100	87	99	96	0	1889	1752	613	74	85	66	99	97	0	1.382	1.392	1.372	1.360	1.281	1.404	0.953	120	527	4324	4013	0.467	2509	1815	2335	1678	0
4	19	4	"YGR090W"	"YGR090W"	19840	15630	140	1984	1965	782	83	113	172	100	98	0	1956	1884	733	79	97	101	100	100	0	1.013	1.043	1.033	1.036	1.290	1.053	0.924	156	534	3778	3687	0.018	1901	1877	1882	1805	0
4	20	4	"YGR122W"	"YGR122W"	20040	15630	150	2326	2057	800	86	120	167	100	96	0	1429	1298	443	81	105	108	99	99	0	1.662	1.620	1.630	1.562	1.326	1.675	0.935	156	597	3588	3188	0.733	2240	1348	1971	1217	0
4	21	4	"YGR154C"	"YGR154C"	20260	15630	150	1688	1587	598	95	142	140	98	93	0	1003	974	371	84	130	153	95	91	0	1.733	1.676	1.653	1.674	1.387	1.686	0.883	156	810	2512	2382	0.794	1593	919	1492	890	0
4	1	5	"ORC6"	"YHR118C"	16250	15830	130	1160	1085	448	68	76	50	98	95	0	1375	1297	526	69	73	30	100	99	0	0.836	0.828	0.823	0.807	1.368	0.827	0.945	120	644	2398	2245	-0.258	1092	1306	1017	1228	0
4	2	5	"IMP3"	"YHR148W"	16430	15830	130	862	810	304	68	76	34	98	98	0	1740	1578	576	71	74	25	100	100	0	0.476	0.492	0.486	0.480	1.320	0.495	0.947	120	546	2463	2249	-1.072	794	1669	742	1507	0
4	3	5	"YHR180W"	"YHR180W"	16630	15830	130	591	768	475	68	76	34	100	98	0	615	781	491	70	74	25	100	100	0	0.960	0.985	0.981	0.990	1.311	0.977	0.943	120	599	1068	1411	-0.059	523	545	700	711	0
4	4	5	"MSH1"	"YHR120W"	16840	15840	130	395	437	235	69	78	39	95	91	0	484	481	242	68	80	89	90	81	0	0.784	0.891	0.900	0.877	1.524	0.910	0.882	120	645	742	781	-0.352	326	416	368	413	0
4	5	5	"YHR150W"	"YHR150W"	17050	15830	130	1118	1069	516	71	92	263	87	80	0	630	625	280	68	79	121	92	86	0	1.863	1.792	1.815	1.783	1.442	1.904	0.946	120	627	1609	1555	0.898	1047	562	998	557	0
4	6	5	"YHR182W"	"YHR182W"	17250	15840	130	400	425	234	72	102	302	53	7	0	673	719	404	71	85	142	92	85	0	0.545	0.545	0.541	0.518	1.574	0.536	0.875	120	578	930	1001	-0.876	328	602	353	648	0
4	7	5	"YHR122W"	"YHR122W"	17450	15840	140	787	778	331	73	84	46	99	94	0	519	484	200	73	87	111	88	80	0	1.601	1.715	1.722	1.798	1.671	1.724	0.913	156	673	1160	1116	0.679	714	446	705	411	0
4	8	5	"SPO12"	"YHR152W"	17660	15830	130	1712	1756	753	73	83	45	100	100	0	1192	1166	445	72	85	109	99	96	0	1.463	1.538	1.491	1.512	1.321	1.585	0.949	120	578	2759	2777	0.549	1639	1120	1683	1094	0
4	9	5	"SSP1"	"YHR184W"	17840	15840	130	842	869	346	75	90	81	100	95	0	1057	1078	423	71	79	44	100	100	0	0.778	0.788	0.787	0.787	1.244	0.803	0.935	120	613	1753	1801	-0.362	767	986	794	1007	0
4	10	5	"NDT80"	"YHR124W"	18080	15840	140	1648	1623	681	81	104	96	100	96	0	906	875	347	77	94	77	98	94	0	1.890	1.932	1.884	1.916	1.445	1.971	0.929	156	662	2396	2340	0.919	1567	829	1542	798	0
4	11	5	"ESC4"	"YHR154W"	18240	15830	130	1508	1581	699	79	102	101	100	97	0	1218	1202	476	77	88	58	100	100	0	1.252	1.335	1.319	1.303	1.265	1.372	0.937	120	517	2570	2627	0.325	1429	1141	1502	1125	0
4	12	5	"YHR186C"	"YHR186C"	18440	15840	130	530	606	330	77	92	90	97	90	0	522	617	312	74	81	53	99	96	0	1.011	0.974	0.915	0.943	1.393	0.998	0.908	120	596	901	1072	0.016	453	448	529	543	0
4	13	5	"YJL058C"	"YJL058C"	18660	15840	140	4623	4085	1425	74	85	45	100	100	0	7027	6334	2027	71	76	32	100	100	0	0.654	0.640	0.639	0.622	1.303	0.644	0.964	156	616	11505	10274	-0.613	4549	6956	4011	6263	0
4	14	5	"DPB11"	"YJL090C"	18840	15830	130	4076	3673	1407	72	112	221	100	99	0	1971	1771	657	71	90	103	100	100	0	2.107	2.118	2.063	2.079	1.294	2.156	0.966	120	526	5904	5301	1.075	4004	1900	3601	1700	0
4	15	5	"YJL122W"	"YJL122W"	19060	15840	140	2315	2082	790	72	106	198	98	92	0	848	772	265	70	88	95	98	91	0	2.883	2.863	2.843	2.792	1.434	2.951	0.944	156	664	3021	2712	1.528	2243	778	2010	702	0
4	16	5	"YJL060W"	"YJL060W"	19270	15840	140	2540	2318	813	75	87	54	100	100	0	2687	2406	794	71	78	38	100	100	0	0.942	0.961	0.947	0.931	1.333	0.970	0.961	156	630	5081	4578	-0.086	2465	2616	2243	2335	0
4	17	5	"HPR5"	"YJL092W"	19470	15830	140	5180	4622	1637	83	107	131	100	100	0	4171	3758	1186	73	86	69	100	100	0	1.244	1.232	1.226	1.191	1.255	1.264	0.969	156	593	9195	8224	0.315	5097	4098	4539	3685	0
4	18	5	"LSM1"	"YJL124C"	19660	15840	140	3204	2846	1035	85	111	133	100	98	0	1678	1517	526	74	89	72	100	99	0	1.945	1.913	1.876	1.874	1.306	1.962	0.952	156	558	4723	4204	0.959	3119	1604	2761	1443	0
4	19	5	"LAS21"	"YJL062W"	19860	15840	160	4834	4039	2246	83	114	193	99	97	0	2414	2107	1063	76	93	102	99	97	0	2.032	1.948	1.913	1.888	1.434	2.028	0.953	208	588	7089	5987	1.023	4751	2338	3956	2031	0
4	20	5	"YJL094C"	"YJL094C"	20070	15840	160	3796	3407	1847	81	110	174	100	99	0	5118	4535	2265	77	98	120	100	100	0	0.737	0.746	0.718	0.707	1.270	0.766	0.963	208	555	8756	7784	-0.440	3715	5041	3326	4458	0
4	21	5	"NIT2"	"YJL126W"	20270	15850	160	4242	3765	1897	85	107	96	100	99	0	2871	2550	1185	80	94	81	100	100	0	1.489	1.490	1.431	1.407	1.344	1.532	0.958	208	834	6948	6150	0.575	4157	2791	3680	2470	0
4	1	6	"YJL064W"	"YJL064W"	16250	16040	130	1004	943	400	67	74	49	100	95	0	710	664	247	67	70	29	100	99	0	1.457	1.467	1.500	1.390	1.359	1.525	0.939	120	677	1580	1473	0.543	937	643	876	597	0
4	2	6	"MRPL49"	"YJL096W"	16450	16040	140	1337	1251	516	68	76	37	99	99	0	769	715	298	69	74	30	98	96	0	1.813	1.831	1.822	1.906	1.359	1.838	0.935	156	620	1969	1829	0.858	1269	700	1183	646	0
4	3	6	"PBS2"	"YJL128C"	16630	16030	130	2057	2004	921	70	80	45	100	100	0	1179	1120	463	69	75	33	100	100	0	1.790	1.840	1.797	1.764	1.290	1.883	0.951	120	573	3097	2985	0.840	1987	1110	1934	1051	0
4	4	6	"YKL054C"	"YKL054C"	16840	16030	130	163	184	87	69	76	39	82	58	0	175	188	76	67	70	24	94	86	0	0.870	0.950	0.912	0.869	1.848	1.143	0.561	120	614	202	236	-0.200	94	108	115	121	0
4	5	6	"YKL086W"	"YKL086W"	17040	16030	130	1400	1357	658	68	92	289	90	85	0	1071	1056	462	67	81	136	99	90	0	1.327	1.303	1.257	1.252	1.278	1.411	0.922	120	612	2336	2278	0.408	1332	1004	1289	989	0
4	6	6	"SBA1"	"YKL117W"	17240	16040	130	1286	1231	531	69	94	300	88	81	0	1954	1827	801	68	80	139	100	94	0	0.645	0.661	0.650	0.651	1.250	0.666	0.937	120	566	3103	2921	-0.632	1217	1886	1162	1759	0
4	7	6	"YKL056C"	"YKL056C"	17450	16040	140	774	725	299	70	79	40	100	98	0	593	550	208	68	73	28	100	98	0	1.341	1.359	1.337	1.332	1.331	1.390	0.921	156	651	1229	1137	0.423	704	525	655	482	0
4	8	6	"YKL088W"	"YKL088W"	17670	16040	140	3592	3463	1459	72	82	42	100	100	0	2689	2540	1025	70	75	27	100	100	0	1.344	1.373	1.346	1.361	1.327	1.383	0.960	156	564	6139	5861	0.427	3520	2619	3391	2470	0
4	9	6	"VPH2"	"YKL119C"	17840	16040	140	983	896	357	75	91	84	97	91	0	1601	1420	566	72	79	45	99	98	0	0.594	0.609	0.614	0.608	1.344	0.605	0.933	156	561	2437	2169	-0.752	908	1529	821	1348	0
4	10	6	"TOA2"	"YKL058W"	18060	16040	140	1591	1464	581	77	94	89	99	96	0	2961	2637	1014	72	81	47	100	100	0	0.524	0.541	0.523	0.532	1.236	0.543	0.951	156	673	4403	3952	-0.932	1514	2889	1387	2565	0
4	11	6	"YKL090W"	"YKL090W"	18280	16030	130	777	856	394	77	94	89	96	94	0	475	482	182	76	84	41	96	95	0	1.754	1.919	1.894	1.911	1.561	1.996	0.902	120	561	1099	1185	0.811	700	399	779	406	0
4	12	6	"YKL121W"	"YKL121W"	18460	16040	140	885	914	461	75	93	95	94	92	0	679	744	367	74	82	49	97	96	0	1.339	1.252	1.260	1.262	1.525	1.259	0.943	156	635	1415	1509	0.421	810	605	839	670	0
4	13	6	"FBA1"	"YKL060C"	18670	16030	130	1226	1148	420	74	83	46	99	96	0	2640	2526	944	71	76	32	100	100	0	0.448	0.437	0.430	0.423	1.310	0.431	0.948	120	571	3721	3529	-1.157	1152	2569	1074	2455	0
4	14	6	"BUD2"	"YKL092C"	18870	16030	130	1562	1560	649	74	101	178	96	92	0	2370	2318	981	71	93	151	100	100	0	0.647	0.661	0.656	0.652	1.302	0.663	0.933	120	581	3787	3733	-0.628	1488	2299	1486	2247	0
4	15	6	"YKL123W"	"YKL123W"	19050	16030	130	1144	1060	414	76	91	69	97	93	0	2284	2141	834	71	87	112	100	98	0	0.483	0.475	0.479	0.449	1.474	0.480	0.946	120	560	3281	3054	-1.051	1068	2213	984	2070	0
4	16	6	"RIC1"	"YLR039C"	19260	16030	130	1095	1083	382	76	94	86	100	95	0	921	921	322	72	83	74	100	98	0	1.200	1.186	1.198	1.170	1.271	1.182	0.934	120	593	1868	1856	0.263	1019	849	1007	849	0
4	17	6	"RGR1"	"YLR071C"	19470	16040	140	894	951	577	81	105	128	96	91	0	689	721	331	76	86	55	98	94	0	1.326	1.349	1.352	1.314	1.414	1.521	0.876	156	605	1426	1515	0.407	813	613	870	645	0
4	18	6	"CDC45"	"YLR103C"	19680	16030	130	1692	1644	677	86	113	161	96	92	0	1773	1661	658	77	88	60	100	99	0	0.947	0.984	0.967	0.967	1.258	0.993	0.927	120	556	3302	3142	-0.079	1606	1696	1558	1584	0
4	19	6	"YLR041W"	"YLR041W"	19880	16030	130	1062	955	349	87	112	140	95	90	0	873	808	284	74	87	58	99	95	0	1.220	1.183	1.196	1.129	1.434	1.240	0.909	120	535	1774	1602	0.287	975	799	868	734	0
4	20	6	"YLR073C"	"YLR073C"	20090	16040	140	1132	1076	437	91	136	147	95	89	0	1215	1196	483	76	122	158	94	91	0	0.914	0.879	0.871	0.851	1.414	0.879	0.934	156	521	2180	2105	-0.130	1041	1139	985	1120	0
4	21	6	"SEN2"	"YLR105C"	20270	16040	150	3347	3180	1191	87	122	133	99	97	0	3371	3102	1128	78	112	137	100	100	0	0.990	1.023	1.007	1.008	1.342	1.026	0.956	156	702	6553	6117	-0.015	3260	3293	3093	3024	0
4	1	7	"TRX1"	"YLR043C"	16240	16230	130	635	580	218	68	72	33	100	95	0	960	899	328	65	70	26	100	100	0	0.634	0.614	0.618	0.589	1.405	0.613	0.923	120	676	1462	1346	-0.659	567	895	512	834	0
4	2	7	"RPL10"	"YLR075W"	16450	16240	140	730	676	279	68	74	32	100	100	0	537	520	201	68	73	27	100	97	0	1.412	1.345	1.377	1.340	1.423	1.378	0.899	156	609	1131	1060	0.497	662	469	608	452	0
4	3	7	"YLR107W"	"YLR107W"	16640	16240	140	710	673	321	69	76	31	96	94	0	519	486	212	69	74	27	98	92	0	1.424	1.448	1.465	1.414	1.477	1.483	0.924	156	650	1091	1021	0.510	641	450	604	417	0
4	4	7	"STU2"	"YLR045C"	16870	16240	140	4507	4201	1464	67	75	38	100	100	0	3353	2925	985	67	73	33	100	100	0	1.351	1.446	1.430	1.434	1.252	1.464	0.964	156	676	7726	6992	0.434	4440	3286	4134	2858	0
4	5	7	"YLR077W"	"YLR077W"	17070	16240	140	2740	2564	1126	68	75	39	100	100	0	3000	2707	1153	67	73	35	100	100	0	0.911	0.945	0.927	0.922	1.249	0.950	0.963	156	553	5605	5136	-0.134	2672	2933	2496	2640	0
4	6	7	"AHP1"	"YLR109W"	17250	16230	140	1079	995	426	68	75	34	99	98	0	575	545	220	66	70	24	100	96	0	1.986	1.935	1.901	1.908	1.438	1.488	0.390	156	583	1520	1406	0.990	1011	509	927	479	0
4	7	7	"YLR422W"	"YLR422W"	17470	16240	140	546	544	226	71	79	39	97	95	0	596	584	230	67	72	27	100	98	0	0.898	0.915	0.898	0.897	1.477	0.928	0.895	156	611	1004	990	-0.155	475	529	473	517	0
4	8	7	"YLR454W"	"YLR454W"	17670	16240	150	622	627	299	73	82	40	98	95	0	547	558	268	69	78	104	90	83	0	1.149	1.133	1.129	1.129	1.523	1.134	0.901	156	544	1027	1043	0.200	549	478	554	489	0
4	9	7	"PPZ1"	"YML016C"	17850	16240	140	2225	2195	1126	74	87	49	99	98	0	3574	3553	1829	70	80	105	99	98	0	0.614	0.609	0.599	0.599	1.411	0.604	0.959	156	536	5655	5604	-0.704	2151	3504	2121	3483	0
4	10	7	"YLR424W"	"YLR424W"	18050	16230	130	4420	4245	1780	77	96	96	100	100	0	4068	3721	1421	70	79	53	100	100	0	1.086	1.142	1.123	1.116	1.288	1.169	0.950	120	558	8341	7819	0.119	4343	3998	4168	3651	0
4	11	7	"YLR456W"	"YLR456W"	18260	16240	140	1475	1313	543	77	99	110	99	92	0	2254	2014	827	74	84	60	100	100	0	0.641	0.637	0.632	0.631	1.316	0.637	0.943	156	657	3578	3176	-0.641	1398	2180	1236	1940	0
4	12	7	"YML018C"	"YML018C"	18450	16230	130	2047	1853	745	80	99	99	100	100	0	2168	1988	752	76	86	50	100	100	0	0.940	0.927	0.912	0.909	1.278	0.940	0.956	120	569	4059	3685	-0.089	1967	2092	1773	1912	0
4	13	7	"YLR426W"	"YLR426W"	18680	16240	140	3312	3053	1284	81	95	70	100	100	0	1878	1633	621	74	81	35	100	100	0	1.791	1.906	1.897	1.853	1.334	1.977	0.942	156	657	5035	4531	0.841	3231	1804	2972	1559	0
4	14	7	"YLR458W"	"YLR458W"	18850	16230	130	1384	1288	452	78	94	66	100	100	0	1496	1361	491	73	89	133	100	98	0	0.918	0.939	0.932	0.935	1.308	0.911	0.913	120	559	2729	2498	-0.124	1306	1423	1210	1288	0
4	15	7	"YML020W"	"YML020W"	19070	16240	140	4442	4137	1737	81	102	98	100	100	0	3351	3075	1252	74	93	132	100	100	0	1.331	1.352	1.341	1.316	1.266	1.372	0.962	156	687	7638	7057	0.412	4361	3277	4056	3001	0
4	16	7	"YLR428C"	"YLR428C"	19290	16240	140	1847	1663	602	82	107	122	97	95	0	1253	1135	404	74	89	78	100	97	0	1.497	1.490	1.481	1.450	1.319	1.504	0.946	156	545	2944	2642	0.582	1765	1179	1581	1061	0
4	17	7	"YLR460C"	"YLR460C"	19460	16230	140	5212	4979	2058	83	103	93	100	100	0	3450	3316	1248	76	87	52	100	100	0	1.520	1.511	1.483	1.468	1.277	1.550	0.963	156	537	8503	8136	0.604	5129	3374	4896	3240	0
4	18	7	"APT1"	"YML022W"	19660	16230	130	1320	1196	453	87	104	73	97	95	0	923	844	310	76	86	46	100	98	0	1.456	1.444	1.421	1.399	1.401	1.434	0.943	120	591	2080	1877	0.542	1233	847	1109	768	0
4	19	7	"HSC82"	"YMR186W"	19870	16240	140	470	473	185	87	112	134	88	76	0	355	369	145	75	86	57	95	87	0	1.368	1.313	1.321	1.316	1.654	1.345	0.833	156	622	663	680	0.452	383	280	386	294	0
4	20	7	"GUA1"	"YMR217W"	20060	16230	130	939	962	477	86	120	116	95	91	0	920	883	429	76	102	111	97	88	0	1.011	1.086	1.045	1.065	1.397	1.130	0.900	120	554	1697	1683	0.015	853	844	876	807	0
4	21	7	"YMR250W"	"YMR250W"	20280	16240	130	449	484	201	84	123	146	96	67	0	397	438	176	78	111	136	96	65	0	1.144	1.111	1.109	1.108	1.363	1.161	0.841	120	615	684	760	0.194	365	319	400	360	0
4	1	8	"YMR188C"	"YMR188C"	16260	16430	130	471	453	182	66	72	34	99	95	0	592	573	225	66	70	27	100	96	0	0.770	0.763	0.770	0.762	1.331	0.758	0.916	120	643	931	894	-0.377	405	526	387	507	0
4	2	8	"ESC1"	"YMR219W"	16440	16440	120	146	155	58	66	75	59	70	23	0	152	153	52	67	71	25	87	77	0	0.941	1.035	0.971	0.997	2.150	1.131	0.595	120	502	165	175	-0.087	80	85	89	86	0
4	3	8	"HOR7"	"YMR251W-A"	16660	16440	140	1550	1516	767	69	87	133	100	91	0	1167	1119	526	69	77	62	100	99	0	1.349	1.378	1.364	1.350	1.258	1.408	0.965	156	697	2579	2497	0.432	1481	1098	1447	1050	0
4	4	8	"SGS1"	"YMR190C"	16890	16430	130	317	295	108	68	88	140	80	35	0	552	513	205	65	76	69	93	89	0	0.511	0.507	0.487	0.480	1.669	0.719	0.588	120	564	736	675	-0.968	249	487	227	448	0
4	5	8	"YMR221C"	"YMR221C"	17080	16440	140	318	348	175	67	76	42	96	87	0	570	592	314	66	71	30	99	98	0	0.498	0.534	0.535	0.528	1.593	0.533	0.901	156	565	755	807	-1.006	251	504	281	526	0
4	6	8	"YMR253C"	"YMR253C"	17280	16440	140	371	392	216	69	79	38	92	89	0	401	409	223	68	73	26	94	90	0	0.907	0.947	0.914	0.923	1.779	0.952	0.908	156	547	635	664	-0.141	302	333	323	341	0
4	7	8	"YMR192W"	"YMR192W"	17450	16440	130	381	453	241	72	78	32	99	96	0	361	405	201	69	73	24	97	95	0	1.058	1.134	1.122	1.144	1.458	1.170	0.906	120	502	601	717	0.082	309	292	381	336	0
4	8	8	"UBP8"	"YMR223W"	17660	16440	140	897	860	412	73	81	41	98	96	0	1251	1184	587	71	78	99	97	92	0	0.698	0.707	0.702	0.709	1.282	0.695	0.953	156	596	2004	1900	-0.518	824	1180	787	1113	0
4	9	8	"GFD1"	"YMR255W"	17870	16440	140	1624	1517	734	74	91	126	100	92	0	2823	2572	1177	69	81	114	100	100	0	0.563	0.577	0.568	0.558	1.217	0.583	0.966	156	583	4304	3946	-0.829	1550	2754	1443	2503	0
4	10	8	"LAP3"	"YNL239W"	18060	16430	130	2956	2644	1165	77	100	144	100	97	0	1354	1163	498	71	82	73	100	99	0	2.244	2.351	2.306	2.321	1.218	2.362	0.967	120	578	4162	3659	1.166	2879	1283	2567	1092	0
4	11	8	"BNI1"	"YNL271C"	18260	16430	130	752	820	417	78	96	75	99	93	0	685	699	328	75	84	45	98	95	0	1.105	1.189	1.160	1.205	1.387	1.220	0.914	120	591	1284	1366	0.144	674	610	742	624	0
4	12	8	"YNL303W"	"YNL303W"	18480	16440	140	585	587	274	83	99	69	94	89	0	372	356	154	78	88	59	90	80	0	1.707	1.813	1.847	1.861	1.611	1.817	0.813	156	670	796	782	0.772	502	294	504	278	0
4	13	8	"ZWF1"	"YNL241C"	18670	16430	130	2256	2033	669	84	116	242	98	94	0	2135	1914	604	77	93	96	100	100	0	1.055	1.061	1.058	1.045	1.178	1.094	0.947	120	522	4230	3786	0.078	2172	2058	1949	1837	0
4	14	8	"TOF1"	"YNL273W"	18870	16430	130	1080	1031	368	83	114	225	95	85	0	1746	1734	674	75	89	79	100	100	0	0.597	0.571	0.563	0.573	1.220	0.563	0.942	120	624	2668	2607	-0.745	997	1671	948	1659	0
4	15	8	"YNL305C"	"YNL305C"	19080	16430	140	2129	1877	704	84	113	111	100	96	0	937	836	305	78	90	55	100	98	0	2.381	2.365	2.331	2.341	1.257	2.388	0.957	156	626	2904	2551	1.251	2045	859	1793	758	0
4	16	8	"SLA2"	"YNL243W"	19280	16430	140	4362	4005	1528	85	114	109	100	99	0	1642	1482	533	77	90	52	99	99	0	2.733	2.790	2.762	2.794	1.243	2.832	0.972	156	535	5842	5325	1.450	4277	1565	3920	1405	0
4	17	8	"YNL275W"	"YNL275W"	19470	16440	140	3458	2927	1258	88	122	126	100	100	0	3116	2685	1088	79	108	153	100	100	0	1.110	1.089	1.067	1.056	1.213	1.104	0.968	156	545	6407	5445	0.150	3370	3037	2839	2606	0
4	18	8	"MCK1"	"YNL307C"	19660	16430	130	2777	2427	974	91	124	133	100	97	0	1395	1246	469	76	104	144	100	93	0	2.036	1.997	1.993	1.931	1.283	2.037	0.956	120	540	4005	3506	1.026	2686	1319	2336	1170	0
4	19	8	"YNL245C"	"YNL245C"	19860	16430	150	2308	2110	789	87	109	88	100	100	0	1249	1146	380	76	88	58	100	100	0	1.893	1.891	1.905	1.843	1.201	1.945	0.958	156	589	3394	3093	0.921	2221	1173	2023	1070	0
4	20	8	"MET2"	"YNL277W"	20050	16430	150	3039	2698	1084	84	102	64	100	100	0	1687	1548	533	76	84	40	100	100	0	1.834	1.776	1.785	1.716	1.230	1.819	0.958	156	598	4566	4086	0.875	2955	1611	2614	1472	0
4	21	8	"STB1"	"YNL309W"	20270	16420	160	3741	3331	1880	87	112	133	100	100	0	3806	3355	1690	78	97	126	100	100	0	0.980	0.990	0.947	0.924	1.253	1.025	0.973	208	970	7382	6521	-0.029	3654	3728	3244	3277	0
4	1	9	"YOR041C"	"YOR041C"	16270	16630	140	1382	1336	574	66	71	28	100	100	0	936	890	344	65	68	24	100	99	0	1.511	1.539	1.494	1.504	1.287	1.592	0.927	156	727	2187	2095	0.595	1316	871	1270	825	0
4	2	9	"YOR073W"	"YOR073W"	16460	16630	130	1692	1582	673	68	78	60	100	100	0	2343	2124	901	68	73	29	100	100	0	0.714	0.736	0.739	0.738	1.231	0.736	0.962	120	512	3899	3570	-0.486	1624	2275	1514	2056	0
4	3	9	"YOR105W"	"YOR105W"	16640	16630	130	2430	2105	863	70	98	233	96	89	0	747	656	256	69	81	115	92	84	0	3.481	3.467	3.461	3.459	1.287	3.474	0.928	120	562	3038	2622	1.799	2360	678	2035	587	0
4	4	9	"WHI2"	"YOR043W"	16850	16630	130	1652	1543	694	68	88	134	99	93	0	1559	1480	656	67	77	66	100	100	0	1.062	1.044	1.038	1.023	1.257	1.059	0.955	120	647	3076	2888	0.086	1584	1492	1475	1413	0
4	5	9	"UFE1"	"YOR075W"	17060	16630	130	2459	2218	875	68	80	52	100	100	0	4687	4122	1631	68	76	36	100	100	0	0.518	0.530	0.529	0.529	1.163	0.535	0.976	120	606	7010	6204	-0.950	2391	4619	2150	4054	0
4	6	9	"YOR107W"	"YOR107W"	17270	16640	140	1205	1171	442	71	83	51	99	99	0	905	861	315	70	76	30	99	99	0	1.358	1.391	1.375	1.376	1.249	1.400	0.955	156	615	1969	1891	0.442	1134	835	1100	791	0
4	7	9	"TOM6"	"YOR045W"	17460	16630	130	434	431	176	69	80	49	96	90	0	660	618	260	70	74	25	100	99	0	0.619	0.661	0.661	0.654	1.538	0.668	0.874	120	551	955	910	-0.693	365	590	362	548	0
4	8	9	"RTS2"	"YOR077W"	17650	16630	130	1088	989	409	68	78	45	100	98	0	537	491	195	68	74	27	98	96	0	2.175	2.177	2.193	2.219	1.305	2.262	0.935	120	542	1489	1344	1.121	1020	469	921	423	0
4	9	9	"INP53"	"YOR109W"	17850	16640	140	1855	1811	847	72	82	51	100	99	0	1215	1176	515	67	74	29	100	100	0	1.553	1.568	1.532	1.547	1.268	1.600	0.959	156	610	2931	2848	0.635	1783	1148	1739	1109	0
4	10	9	"STD1"	"YOR047C"	18050	16630	130	2868	2675	1272	77	99	138	100	98	0	3854	3528	1660	71	84	75	100	100	0	0.738	0.752	0.744	0.746	1.213	0.756	0.972	120	582	6574	6055	-0.439	2791	3783	2598	3457	0
4	11	9	"ATX2"	"YOR079C"	18260	16630	130	1983	2003	930	83	103	87	100	100	0	2265	2187	1002	76	89	61	100	100	0	0.868	0.910	0.898	0.915	1.234	0.925	0.967	120	650	4089	4031	-0.204	1900	2189	1920	2111	0
4	12	9	"YOR111W"	"YOR111W"	18490	16630	130	1263	1279	514	81	98	57	100	100	0	1191	1144	455	74	84	60	100	100	0	1.058	1.120	1.121	1.137	1.215	1.130	0.960	120	551	2299	2268	0.082	1182	1117	1198	1070	0
4	13	9	"YPL030W"	"YPL030W"	18670	16630	140	1747	1717	776	81	114	227	95	90	0	1183	1181	534	76	95	104	96	95	0	1.505	1.481	1.473	1.513	1.470	1.524	0.935	156	622	2773	2741	0.590	1666	1107	1636	1105	0
4	14	9	"YPL062W"	"YPL062W"	18860	16640	130	634	597	235	80	118	247	81	61	0	321	317	119	76	94	104	84	61	0	2.261	2.145	2.234	2.182	1.438	2.070	0.751	120	573	799	758	1.177	554	245	517	241	0
4	15	9	"SEC62"	"YPL094C"	19060	16630	130	2149	1859	788	85	107	81	100	100	0	1145	1002	408	76	86	47	100	100	0	1.931	1.916	1.919	1.854	1.275	1.930	0.959	120	610	3133	2700	0.949	2064	1069	1774	926	0
4	16	9	"SVL3"	"YPL032C"	19280	16640	140	2668	2733	1401	89	121	183	100	94	0	2559	2644	1279	77	91	117	100	100	0	1.039	1.030	1.014	1.001	1.246	1.048	0.967	156	630	5061	5211	0.055	2579	2482	2644	2567	0
4	17	9	"YPL064C"	"YPL064C"	19470	16630	130	1380	1310	564	97	167	280	90	83	0	1281	1214	526	80	136	236	90	85	0	1.068	1.070	1.080	1.056	1.285	1.083	0.933	120	504	2484	2347	0.095	1283	1201	1213	1134	0
4	18	9	"YPL096W"	"YPL096W"	19670	16630	150	4892	4499	1615	95	153	213	100	100	0	5178	4581	1506	78	125	185	100	100	0	0.941	0.978	0.970	0.955	1.212	0.991	0.970	156	682	9897	8907	-0.088	4797	5100	4404	4503	0
4	19	9	"YPL034W"	"YPL034W"	19880	16630	140	1782	1664	571	92	133	239	99	94	0	2786	2491	783	78	100	141	100	100	0	0.624	0.651	0.641	0.639	1.223	0.654	0.944	156	609	4398	3985	-0.680	1690	2708	1572	2413	0
4	20	9	"YPL066W"	"YPL066W"	20080	16640	150	4586	4123	1630	92	142	275	100	98	0	3548	3172	1111	80	113	193	100	100	0	1.296	1.304	1.299	1.255	1.205	1.334	0.969	156	608	7962	7123	0.374	4494	3468	4031	3092	0
4	21	9	"YPL098C"	"YPL098C"	20290	16670	160	1162	1557	1039	93	133	188	94	87	0	1399	1677	947	80	107	137	97	94	0	0.810	0.917	0.886	0.823	1.447	1.012	0.937	208	890	2388	3061	-0.303	1069	1319	1464	1597	-100
4	1	10	"PMA2"	"YPL036W"	16260	16830	130	1163	1193	688	68	73	30	100	100	0	1182	1177	592	66	72	42	100	100	0	0.981	1.013	0.987	0.973	1.326	1.052	0.937	120	640	2211	2236	-0.027	1095	1116	1125	1111	0
4	2	10	"YPL068C"	"YPL068C"	16450	16830	150	2005	1743	833	67	80	96	100	99	0	1926	1690	743	68	77	60	100	100	0	1.043	1.033	1.030	0.981	1.332	1.062	0.941	156	656	3796	3298	0.061	1938	1858	1676	1622	0
4	3	10	"YPL100W"	"YPL100W"	16660	16840	150	569	605	285	68	91	208	89	60	0	692	712	325	67	80	109	99	90	0	0.802	0.833	0.835	0.825	1.363	0.927	0.688	156	699	1126	1182	-0.319	501	625	537	645	0
4	4	10	"NAT3"	"YPR131C"	16860	16830	130	717	726	350	67	76	54	98	90	0	695	704	320	67	73	32	100	99	0	1.035	1.035	1.009	1.015	1.305	1.043	0.915	120	578	1278	1296	0.050	650	628	659	637	0
4	5	10	"TIF3"	"YPR163C"	17050	16840	130	1649	1711	855	69	94	249	91	86	0	795	795	362	70	84	132	91	85	0	2.179	2.265	2.302	2.245	1.272	2.247	0.935	120	645	2305	2367	1.124	1580	725	1642	725	0
4	6	10	"YPR195C"	"YPR195C"	17270	16830	130	184	213	108	72	100	256	15	0	0	210	227	110	73	85	135	50	17	0	0.818	0.916	0.880	0.887	1.842	1.880	0.730	120	604	249	295	-0.291	112	137	141	154	0
4	7	10	"YPR133C"	"YPR133C"	17480	16840	130	348	813	4148	69	82	42	96	91	0	290	454	1568	73	96	391	7	4	0	1.286	1.953	1.335	1.361	1.656	2.548	0.765	120	573	496	1125	0.363	279	217	744	381	0
4	8	10	"RHO1"	"YPR165W"	17670	16840	140	1769	1605	641	69	83	70	100	99	0	1507	1339	538	70	95	372	89	77	0	1.183	1.210	1.188	1.215	1.298	1.208	0.958	156	642	3137	2805	0.242	1700	1437	1536	1269	0
4	9	10	"YPR197C"	"YPR197C"	17880	16830	130	2053	1924	757	77	96	87	100	100	0	1757	1644	597	74	83	58	100	100	0	1.174	1.176	1.174	1.133	1.298	1.202	0.957	120	560	3659	3417	0.232	1976	1683	1847	1570	0
4	10	10	"CTF4"	"YPR135W"	18080	16830	140	248	292	165	84	103	90	72	45	0	258	283	163	77	89	62	78	59	0	0.906	1.010	1.000	0.971	2.138	1.052	0.722	156	568	345	414	-0.142	164	181	208	206	0
4	11	10	"MET16"	"YPR167C"	18260	16830	150	118	169	142	87	108	88	27	15	0	105	146	116	76	92	64	31	18	0	1.069	1.171	1.103	1.009	3.190	1.316	0.709	156	619	60	152	0.096	31	29	82	70	-50
4	12	10	"ARR1"	"YPR199C"	18460	16830	150	106	113	45	85	103	62	18	3	0	126	128	38	75	87	50	50	10	0	0.412	0.528	0.634	0.637	3.164	1.217	0.384	156	706	72	81	-1.280	21	51	28	53	-50
4	13	10	"RRP9"	"YPR137W"	18690	16840	130	216	239	133	79	103	126	53	20	0	251	271	146	75	120	660	0	0	0	0.778	0.816	0.797	0.767	2.382	0.112	0.047	120	589	313	356	-0.361	137	176	160	196	0
4	14	10	"YPR169W"	"YPR169W"	18880	16840	140	3964	3451	1404	82	113	153	100	100	0	3356	2938	1072	76	122	652	99	87	0	1.184	1.177	1.161	1.130	1.255	1.205	0.956	156	604	7162	6231	0.243	3882	3280	3369	2862	0
4	15	10	"ARR3"	"YPR201W"	19070	16840	140	202	209	83	86	108	90	67	18	0	200	206	78	75	83	44	88	73	0	0.928	0.939	0.921	0.917	2.012	1.410	0.507	156	652	241	254	-0.108	116	125	123	131	0
4	16	10	"CEN1"	"CEN1"	19280	16830	120	134	176	130	88	126	218	10	3	0	257	264	101	77	95	153	64	11	0	0.256	0.471	0.343	0.326	2.514	1.427	0.673	120	492	226	275	-1.968	46	180	88	187	0
4	17	10	"YBL091C-A"	"YBL091C-A"	19470	16830	140	550	525	206	94	142	238	80	43	0	761	682	283	80	107	164	89	77	0	0.670	0.716	0.688	0.707	1.445	0.747	0.814	156	670	1137	1033	-0.579	456	681	431	602	0
4	18	10	"YBLWdelta8"	"YBLWdelta8"	19700	16840	130	234	288	259	92	124	123	57	20	0	277	293	203	79	97	75	84	65	0	0.717	0.916	0.749	0.739	1.950	1.194	0.706	120	615	340	410	-0.480	142	198	196	214	0
4	19	10	"YCRCtau1"	"YCRCtau1"	19880	16840	130	182	211	138	91	135	239	10	3	0	204	209	97	81	103	146	34	4	0	0.740	0.938	0.793	0.792	2.186	1.572	0.650	120	564	214	248	-0.435	91	123	120	128	0
4	20	10	"SNR189"	"SNR189"	20080	16830	130	398	513	920	97	154	294	53	5	0	195	212	103	83	117	189	19	3	0	2.688	3.225	2.734	2.786	1.647	5.871	0.326	120	559	413	545	1.426	301	112	416	129	0
4	21	10	"YCRWomega3"	"YCRWomega3"	20290	16810	160	1067	998	526	97	151	221	84	76	0	1772	1750	975	81	113	143	93	89	0	0.574	0.540	0.532	0.566	1.558	0.524	0.885	208	916	2661	2570	-0.802	970	1691	901	1669	-100
4	1	11	"IntYDR064W"	"IntYDR064W"	16260	17030	130	380	362	158	67	73	31	93	91	0	438	429	173	67	73	42	96	90	0	0.844	0.815	0.782	0.748	1.504	0.832	0.895	120	709	684	657	-0.245	313	371	295	362	0
4	2	11	"YDRWsigma4"	"YDRWsigma4"	16470	17030	130	126	131	50	67	75	54	52	13	0	165	161	58	69	77	57	72	32	0	0.615	0.696	0.688	0.658	2.334	0.454	0.328	120	606	155	156	-0.702	59	96	64	92	0
4	3	11	"tG(CCC)D"	"tG(CCC)D"	16670	17040	120	110	121	52	66	72	34	60	33	0	127	131	44	66	72	45	65	27	0	0.721	0.846	0.846	0.805	2.577	0.575	0.243	120	493	105	120	-0.471	44	61	55	65	0
4	4	11	"YERWdelta12"	"YERWdelta12"	16860	17040	140	348	340	150	66	73	41	94	87	0	372	342	149	67	72	29	94	87	0	0.925	0.996	0.959	1.024	1.434	0.996	0.879	156	659	587	549	-0.113	282	305	274	275	0
4	5	11	"IntYER133W"	"IntYER133W"	17070	17040	130	1018	961	388	66	74	44	100	98	0	527	515	210	67	73	30	100	95	0	2.070	1.998	1.983	1.990	1.299	2.006	0.928	120	575	1412	1343	1.049	952	460	895	448	0
4	6	11	"YERCdelta26"	"YERCdelta26"	17280	17030	140	646	631	281	69	86	166	85	80	0	806	770	345	71	77	44	97	94	0	0.785	0.804	0.778	0.821	1.413	0.788	0.905	156	683	1312	1261	-0.349	577	735	562	699	0
4	7	11	"iYAR044W-2"	"iYAR044W-2"	17490	17030	140	252	256	139	70	80	44	92	81	0	299	304	130	73	96	387	11	0	0	0.805	0.805	0.785	0.798	1.588	0.072	0.056	156	586	408	417	-0.312	182	226	186	231	0
4	8	11	"iYAR050W"	"iYAR050W"	17670	17040	130	554	555	218	73	87	78	99	91	0	737	692	230	72	98	391	83	24	0	0.723	0.777	0.757	0.753	1.298	0.798	0.911	120	582	1146	1102	-0.467	481	665	482	620	0
4	9	11	"iYARCdelta8-2"	"iYARCdelta8-2"	17900	17030	130	151	1509	7319	80	98	90	35	15	0	196	855	3530	74	83	57	87	53	0	0.582	1.830	0.630	0.662	2.225	2.069	0.989	120	584	193	2210	-0.781	71	122	1429	781	0
4	10	11	"iYBLWdelta3"	"iYBLWdelta3"	18070	17030	140	201	378	2027	82	97	72	71	35	0	272	333	813	75	89	91	82	53	0	0.604	1.147	0.659	0.610	2.043	1.879	0.932	156	563	316	554	-0.727	119	197	296	258	0
4	11	11	"iYBL105C"	"iYBL105C"	18270	17040	140	2338	2325	1187	84	99	67	100	99	0	1603	1523	699	75	90	90	99	99	0	1.475	1.548	1.554	1.471	1.292	1.599	0.951	156	589	3782	3689	0.561	2254	1528	2241	1448	0
4	12	11	"iYBL101C"	"iYBL101C"	18480	17030	140	2706	2435	1008	81	97	60	100	100	0	830	761	298	74	83	44	100	96	0	3.472	3.426	3.416	3.452	1.314	3.509	0.934	156	623	3381	3041	1.796	2625	756	2354	687	0
4	13	11	"iYBL085W"	"iYBL085W"	18670	17030	130	1321	1361	669	84	110	167	95	90	0	2456	2393	954	74	122	688	92	82	0	0.519	0.551	0.517	0.526	1.309	0.432	0.639	120	545	3619	3596	-0.945	1237	2382	1277	2319	0
4	14	11	"iYBL080C"	"iYBL080C"	18870	17040	120	1076	1525	1253	88	120	180	97	90	0	510	676	424	77	129	711	31	6	0	2.282	2.399	2.178	2.167	1.377	2.647	0.909	120	510	1421	2036	1.190	988	433	1437	599	0
4	15	11	"iYBL075C"	"iYBL075C"	19070	17030	130	2697	2577	1203	86	103	66	100	100	0	1704	1601	652	76	83	37	100	100	0	1.604	1.633	1.578	1.558	1.289	1.690	0.960	120	588	4239	4016	0.682	2611	1628	2491	1525	0
4	16	11	"iYBL056W"	"iYBL056W"	19280	17030	130	638	660	282	89	111	109	92	88	0	883	880	344	77	91	87	99	92	0	0.681	0.711	0.689	0.674	1.409	0.740	0.902	120	611	1355	1374	-0.554	549	806	571	803	0
4	17	11	"iYBL051C"	"iYBL051C"	19470	17030	130	1429	1396	616	96	120	114	95	94	0	657	624	252	82	96	86	94	87	0	2.318	2.399	2.332	2.382	1.401	2.429	0.924	120	580	1908	1842	1.213	1333	575	1300	542	0
4	18	11	"iYBL046W"	"iYBL046W"	19670	17040	130	624	651	300	96	119	85	94	89	0	634	609	239	84	94	49	100	95	0	0.960	1.057	1.001	0.982	1.481	1.120	0.883	120	628	1078	1080	-0.059	528	550	555	525	0
4	19	11	"iYBR250W"	"iYBR250W"	19890	17030	130	765	742	284	94	124	100	97	90	0	718	683	251	83	96	55	100	97	0	1.057	1.080	1.098	1.064	1.321	1.091	0.915	120	594	1306	1248	0.080	671	635	648	600	0
4	20	11	"iYBR254C"	"iYBR254C"	20070	17040	130	694	684	255	97	123	98	98	91	0	617	601	204	82	94	63	100	96	0	1.116	1.131	1.085	1.112	1.256	1.186	0.916	120	637	1132	1106	0.158	597	535	587	519	0
4	21	11	"iYBR259W"	"iYBR259W"	20300	17040	130	285	303	107	96	140	282	19	0	0	641	625	201	81	105	146	99	89	0	0.338	0.381	0.376	0.368	1.596	1.159	0.374	120	707	749	751	-1.567	189	560	207	544	0
4	1	12	"iYBR279W"	"iYBR279W"	16270	17240	140	466	480	286	65	69	24	99	97	0	1248	1161	569	66	69	21	100	100	0	0.339	0.379	0.349	0.359	1.443	0.396	0.864	156	745	1583	1510	-1.560	401	1182	415	1095	0
4	2	12	"iYBR283C"	"iYBR283C"	16470	17240	140	896	898	442	66	71	28	100	98	0	347	371	167	67	70	23	97	95	0	2.964	2.737	2.707	2.844	1.504	2.803	0.916	156	582	1110	1136	1.568	830	280	832	304	0
4	3	12	"iYBR287W"	"iYBR287W"	16660	17240	140	187	192	62	66	72	31	94	85	0	308	320	125	67	70	24	98	95	0	0.502	0.498	0.491	0.516	1.823	0.482	0.680	156	603	362	379	-0.994	121	241	126	253	0
4	4	12	"iYCL075W"	"iYCL075W"	16860	17240	130	515	531	199	65	71	28	100	100	0	519	528	165	68	71	21	100	100	0	0.998	1.013	0.975	1.005	1.291	1.031	0.881	120	539	901	926	-0.003	450	451	466	460	0
4	5	12	"iYCL073C"	"iYCL073C"	17070	17230	140	3216	3025	1319	65	72	37	100	100	0	3342	3069	1286	68	73	25	100	100	0	0.962	0.986	0.968	0.968	1.253	0.998	0.968	156	653	6425	5961	-0.055	3151	3274	2960	3001	0
4	6	12	"iYCL065W-0"	"iYCL065W-0"	17270	17230	130	670	660	267	66	74	40	100	99	0	1022	958	363	69	74	27	100	100	0	0.634	0.668	0.642	0.668	1.323	0.668	0.929	120	592	1557	1483	-0.658	604	953	594	889	0
4	7	12	"iYCL047C"	"iYCL047C"	17480	17230	130	376	427	619	70	78	44	99	96	0	1032	952	372	70	76	30	100	100	0	0.318	0.405	0.345	0.369	1.436	0.699	0.406	120	595	1268	1239	-1.653	306	962	357	882	0
4	8	12	"iYCL038C"	"iYCL038C"	17660	17240	130	372	382	152	70	79	47	99	95	0	641	634	231	70	76	31	100	100	0	0.529	0.553	0.518	0.546	1.403	0.543	0.828	120	545	873	876	-0.919	302	571	312	564	0
4	9	12	"iYCL033C"	"iYCL033C"	17850	17230	130	776	746	293	73	83	54	99	97	0	1479	1440	580	71	77	31	100	100	0	0.499	0.492	0.481	0.487	1.343	0.484	0.936	120	622	2111	2042	-1.002	703	1408	673	1369	0
4	10	12	"iYDL054C"	"iYDL054C"	18060	17230	130	1295	1154	412	75	87	49	100	100	0	881	802	282	73	83	81	100	96	0	1.510	1.480	1.502	1.473	1.256	1.503	0.954	120	634	2028	1808	0.594	1220	808	1079	729	0
4	11	12	"iYDL049C"	"iYDL049C"	18270	17230	130	1547	1409	504	82	97	59	100	99	0	609	566	179	75	87	71	98	92	0	2.743	2.703	2.683	2.633	1.297	2.761	0.932	120	538	1999	1818	1.456	1465	534	1327	491	0
4	12	12	"iYDL046W"	"iYDL046W"	18450	17240	140	1277	1151	523	84	102	68	99	92	0	1536	1344	613	77	86	46	100	99	0	0.818	0.842	0.829	0.830	1.276	0.834	0.953	156	603	2652	2334	-0.290	1193	1459	1067	1267	0
4	13	12	"iYDL028C"	"iYDL028C"	18670	17230	140	906	876	403	89	110	125	91	86	0	691	654	262	77	88	81	92	89	0	1.331	1.364	1.317	1.287	1.445	1.449	0.916	156	648	1431	1364	0.412	817	614	787	577	0
4	14	12	"itA(AGC)D"	"itA(AGC)D"	18880	17230	150	1019	953	402	92	115	134	94	88	0	520	482	198	77	92	88	89	83	0	2.093	2.126	2.111	2.178	1.425	2.146	0.916	156	605	1370	1266	1.065	927	443	861	405	0
4	15	12	"iYDL019C"	"iYDL019C"	19060	17240	140	1671	1543	549	90	108	73	100	100	0	885	815	273	77	89	50	100	99	0	1.957	1.969	1.942	1.955	1.250	2.033	0.946	156	584	2389	2191	0.968	1581	808	1453	738	0
4	16	12	"iYDL005C"	"iYDL005C"	19270	17240	140	2138	1939	703	96	121	97	100	99	0	2081	1846	633	81	96	56	100	100	0	1.021	1.044	1.030	1.026	1.189	1.053	0.964	156	660	4042	3608	0.030	2042	2000	1843	1765	0
4	17	12	"iYDL001W"	"iYDL001W"	19480	17230	130	683	686	218	107	140	143	100	91	0	3045	2834	904	92	113	78	100	100	0	0.195	0.211	0.205	0.212	1.314	0.200	0.848	120	578	3529	3321	-2.358	576	2953	579	2742	0
4	18	12	"iYDR003W"	"iYDR003W"	19670	17240	140	647	636	218	104	131	124	96	85	0	1209	1121	413	88	107	69	99	99	0	0.484	0.515	0.505	0.520	1.331	0.523	0.797	156	684	1664	1565	-1.046	543	1121	532	1033	0
4	19	12	"iYDR020C"	"iYDR020C"	19890	17240	140	829	806	316	99	132	144	95	90	0	657	626	219	84	102	87	100	94	0	1.274	1.304	1.287	1.251	1.399	1.358	0.913	156	626	1303	1249	0.349	730	573	707	542	0
4	20	12	"iYDR023W"	"iYDR023W"	20070	17240	130	357	345	122	99	137	159	74	26	0	539	507	164	85	106	105	94	87	0	0.568	0.583	0.570	0.545	1.627	0.831	0.657	120	560	712	668	-0.815	258	454	246	422	0
4	21	12	"iYDR028C"	"iYDR028C"	20300	17230	120	480	543	273	99	147	282	68	29	0	462	499	240	83	105	145	87	63	0	1.005	1.067	1.021	1.045	1.385	1.549	0.720	120	627	760	860	0.008	381	379	444	416	0
4	1	13	"iYDR322W"	"iYDR322W"	16260	17440	140	737	693	286	66	71	26	100	98	0	633	603	242	64	69	23	100	99	0	1.179	1.163	1.157	1.136	1.364	1.175	0.935	156	718	1240	1166	0.238	671	569	627	539	0
4	2	13	"iYDR326C"	"iYDR326C"	16460	17430	140	360	336	113	65	69	25	98	94	0	167	162	51	67	70	22	89	85	0	2.950	2.853	2.895	2.837	1.682	2.960	0.703	156	571	395	366	1.561	295	100	271	95	0
4	3	13	"iYDR331W"	"iYDR331W"	16660	17440	120	158	169	62	65	71	28	94	82	0	162	166	50	66	69	23	94	86	0	0.969	1.040	1.046	1.027	1.865	1.142	0.596	120	513	189	204	-0.046	93	96	104	100	0
4	4	13	"iYDR345C-0"	"iYDR345C-0"	16870	17430	150	3251	2864	1211	65	74	47	100	100	0	1700	1534	572	67	71	26	100	100	0	1.951	1.908	1.884	1.824	1.271	1.965	0.969	156	641	4819	4266	0.964	3186	1633	2799	1467	0
4	5	13	"iYDR348C"	"iYDR348C"	17070	17440	140	1831	1600	583	65	72	32	100	100	0	910	818	288	70	73	23	100	100	0	2.102	2.052	2.080	2.049	1.256	2.067	0.955	156	615	2606	2283	1.072	1766	840	1535	748	0
4	6	13	"iYDR350C"	"iYDR350C"	17270	17430	130	1553	1404	501	66	72	29	100	100	0	609	567	191	70	74	26	99	99	0	2.759	2.692	2.733	2.726	1.254	2.698	0.952	120	593	2026	1835	1.464	1487	539	1338	497	0
4	7	13	"iYDR367W"	"iYDR367W"	17470	17440	130	520	491	202	71	79	39	98	95	0	396	380	138	71	77	32	100	95	0	1.382	1.359	1.361	1.285	1.761	1.393	0.895	120	593	774	729	0.466	449	325	420	309	0
4	8	13	"iYDR371W"	"iYDR371W"	17670	17440	140	231	241	92	70	79	41	90	80	0	400	384	160	69	75	29	98	92	0	0.486	0.543	0.545	0.530	1.772	0.538	0.773	156	648	492	486	-1.040	161	331	171	315	0
4	9	13	"iYDR375C"	"iYDR375C"	17880	17440	140	590	562	224	71	85	85	95	90	0	282	273	102	72	78	71	87	74	0	2.471	2.443	2.445	2.522	1.645	2.219	0.775	156	665	729	692	1.305	519	210	491	201	0
4	10	13	"itG(CCC)D"	"itG(CCC)D"	18070	17440	130	571	538	216	75	91	91	90	84	0	336	321	121	74	81	76	89	78	0	1.893	1.874	1.834	1.909	1.788	1.773	0.839	120	579	758	710	0.921	496	262	463	247	0
4	11	13	"iYDR394W"	"iYDR394W"	18270	17430	130	767	755	278	77	94	61	100	95	0	535	504	184	76	83	38	95	92	0	1.503	1.584	1.585	1.640	1.380	1.577	0.917	120	634	1149	1106	0.588	690	459	678	428	0
4	12	13	"iYDR399W"	"iYDR399W"	18490	17440	140	458	440	165	82	100	68	93	87	0	390	360	133	78	87	48	96	87	0	1.205	1.270	1.260	1.270	1.565	1.306	0.786	156	615	688	640	0.269	376	312	358	282	0
4	13	13	"iYER056C-A"	"iYER056C-A"	18690	17440	140	1279	1170	471	90	108	78	98	96	0	973	893	345	79	89	45	98	96	0	1.330	1.327	1.318	1.319	1.306	1.364	0.944	156	576	2083	1894	0.411	1189	894	1080	814	0
4	14	13	"iYER060W"	"iYER060W"	18880	17440	140	2481	2252	936	92	111	82	100	99	0	2308	2036	804	77	88	42	99	99	0	1.071	1.103	1.092	1.096	1.272	1.121	0.963	156	570	4620	4119	0.099	2389	2231	2160	1959	0
4	15	13	"iYER063W"	"iYER063W"	19080	17440	140	3164	2845	1188	92	113	81	99	98	0	2509	2227	920	78	92	52	100	99	0	1.264	1.281	1.275	1.252	1.280	1.284	0.973	156	597	5503	4902	0.338	3072	2431	2753	2149	0
4	16	13	"itA(UGC)E"	"itA(UGC)E"	19290	17440	140	517	554	305	100	129	106	96	85	0	493	516	229	85	98	56	98	94	0	1.022	1.053	1.021	1.043	1.436	1.295	0.799	156	544	825	885	0.031	417	408	454	431	0
4	17	13	"iYER078C"	"iYER078C"	19460	17430	130	1403	1329	544	107	146	149	98	94	0	864	797	304	91	110	70	100	95	0	1.677	1.731	1.726	1.715	1.242	1.763	0.952	120	567	2069	1928	0.746	1296	773	1222	706	0
4	18	13	"iYER082C"	"iYER082C"	19700	17440	130	716	739	272	109	142	136	97	92	0	655	639	204	88	105	62	100	98	0	1.071	1.143	1.101	1.120	1.280	1.183	0.880	120	601	1174	1181	0.098	607	567	630	551	0
4	19	13	"iYER096W"	"iYER096W"	19900	17440	140	359	378	159	111	140	149	76	36	0	323	333	113	88	110	96	91	66	0	1.055	1.090	1.063	1.044	1.801	1.487	0.704	156	581	483	512	0.078	248	235	267	245	0
4	20	13	"iYER098W"	"iYER098W"	20100	17430	150	1124	1060	367	113	166	200	96	87	0	1283	1184	408	89	128	133	99	96	0	0.847	0.865	0.848	0.850	1.304	0.894	0.895	156	561	2205	2042	-0.240	1011	1194	947	1095	0
4	21	13	"iYER102W"	"iYER102W"	20270	17440	140	5279	4765	1795	110	197	702	98	89	0	2338	2112	708	85	125	190	99	98	0	2.294	2.296	2.262	2.219	1.296	2.410	0.937	156	685	7422	6682	1.198	5169	2253	4655	2027	0
4	1	14	"iYER118C"	"iYER118C"	16270	17640	150	1202	1144	432	69	82	114	99	95	0	976	888	329	66	85	237	92	81	0	1.245	1.308	1.309	1.305	1.232	1.153	0.823	156	715	2043	1897	0.316	1133	910	1075	822	0
4	2	14	"iYER123W"	"iYER123W"	16480	17630	130	3227	3217	1342	65	75	109	100	100	0	2511	2369	846	68	84	254	100	98	0	1.294	1.370	1.329	1.333	1.191	1.409	0.962	120	612	5605	5453	0.372	3162	2443	3152	2301	0
4	3	14	"iYER127W"	"iYER127W"	16690	17630	130	1318	1368	557	64	72	45	100	100	0	1117	1082	390	68	72	33	100	100	0	1.195	1.286	1.293	1.272	1.213	1.301	0.948	120	558	2303	2318	0.258	1254	1049	1304	1014	0
4	4	14	"iYGL200C"	"iYGL200C"	16870	17640	140	634	595	234	64	72	44	100	96	0	277	261	111	68	73	35	91	85	0	2.727	2.751	2.922	3.033	1.655	2.787	0.782	156	572	779	724	1.447	570	209	531	193	0
4	5	14	"iYGL195W"	"iYGL195W"	17070	17640	140	606	617	289	67	73	32	98	98	0	1919	1821	871	70	74	26	100	100	0	0.292	0.314	0.311	0.310	1.388	0.312	0.938	156	571	2388	2301	-1.778	539	1849	550	1751	0
4	6	14	"iYGL190C"	"iYGL190C"	17270	17640	140	1330	1232	519	68	74	34	100	100	0	722	662	261	70	74	25	100	100	0	1.936	1.966	1.938	1.983	1.323	1.992	0.944	156	609	1914	1756	0.953	1262	652	1164	592	0
4	7	14	"iYGL176C"	"iYGL176C"	17460	17640	140	990	995	507	67	73	32	100	99	0	913	899	419	69	74	27	99	98	0	1.094	1.118	1.137	1.091	1.291	1.146	0.961	156	642	1767	1758	0.129	923	844	928	830	0
4	8	14	"iYGL172W"	"iYGL172W"	17680	17630	130	1104	1106	478	68	77	36	100	100	0	905	860	313	70	75	27	100	100	0	1.241	1.314	1.295	1.288	1.246	1.352	0.946	120	574	1871	1828	0.311	1036	835	1038	790	0
4	9	14	"iYGL169W"	"iYGL169W"	17870	17640	130	196	215	75	72	82	47	95	75	0	378	395	145	70	75	28	100	99	0	0.403	0.440	0.412	0.432	1.648	0.459	0.461	120	591	432	468	-1.313	124	308	143	325	0
4	10	14	"iYGL152C"	"iYGL152C"	18090	17630	130	352	359	115	74	86	55	96	90	0	295	289	93	72	77	30	95	92	0	1.247	1.313	1.350	1.371	1.724	1.362	0.815	120	645	501	502	0.318	278	223	285	217	0
4	11	14	"iYGL147C"	"iYGL147C"	18290	17640	130	1113	1247	672	79	97	89	100	100	0	684	703	280	75	84	58	100	99	0	1.698	1.860	1.776	1.786	1.274	2.005	0.910	120	577	1643	1796	0.764	1034	609	1168	628	0
4	12	14	"iYGL143C"	"iYGL143C"	18480	17640	140	875	866	396	83	101	87	98	94	0	585	550	233	79	89	61	96	92	0	1.565	1.662	1.679	1.669	1.388	1.679	0.839	156	597	1298	1254	0.646	792	506	783	471	0
4	13	14	"iYGL125W"	"iYGL125W"	18670	17630	130	328	343	174	89	102	56	92	81	0	631	647	327	81	89	39	99	96	0	0.435	0.449	0.440	0.429	1.565	0.454	0.792	120	547	789	820	-1.202	239	550	254	566	0
4	14	14	"iYGL121C"	"iYGL121C"	18880	17630	130	669	652	225	89	107	69	97	93	0	325	314	96	81	90	42	97	91	0	2.377	2.416	2.451	2.412	1.466	2.450	0.856	120	587	824	796	1.249	580	244	563	233	0
4	15	14	"iYGL118C"	"iYGL118C"	19080	17640	130	338	338	120	95	119	94	92	71	0	223	225	70	81	96	62	89	61	0	1.711	1.688	1.640	1.672	1.586	1.827	0.647	120	576	385	387	0.775	243	142	243	144	0
4	16	14	"iYGR165W"	"iYGR165W"	19290	17630	140	660	647	271	100	144	146	91	80	0	497	482	184	84	114	128	88	79	0	1.356	1.374	1.322	1.375	1.574	1.445	0.831	156	571	973	945	0.439	560	413	547	398	0
4	17	14	"iYGR169C"	"iYGR169C"	19480	17630	140	2944	2772	1084	105	155	165	100	98	0	2321	2138	846	87	118	133	99	98	0	1.271	1.300	1.286	1.314	1.225	1.298	0.967	156	590	5073	4718	0.346	2839	2234	2667	2051	0
4	18	14	"iYGR173W"	"iYGR173W"	19690	17640	140	756	717	284	112	146	133	91	84	0	1000	915	371	90	110	84	99	92	0	0.708	0.733	0.725	0.710	1.371	0.750	0.898	156	582	1554	1430	-0.499	644	910	605	825	0
4	19	14	"iYGRWdelta31"	"iYGRWdelta31"	19860	17640	150	852	839	372	116	142	106	95	91	0	780	748	326	91	114	100	96	89	0	1.068	1.100	1.090	1.098	1.395	1.129	0.894	156	606	1425	1380	0.095	736	689	723	657	0
4	20	14	"iYGR191W"	"iYGR191W"	20100	17630	140	1288	1256	539	120	167	282	92	83	0	1087	1049	413	91	124	113	96	92	0	1.173	1.186	1.191	1.176	1.383	1.226	0.921	156	599	2164	2094	0.230	1168	996	1136	958	0
4	21	14	"iYGR195W"	"iYGR195W"	20280	17630	130	643	664	248	115	201	770	20	0	0	654	652	219	90	133	198	94	78	0	0.936	0.977	0.950	0.946	1.367	3.934	0.456	120	559	1092	1111	-0.095	528	564	549	562	0
4	1	15	"iYGR211W"	"iYGR211W"	16270	17820	190	569	549	291	65	74	84	89	82	0	529	504	260	66	77	181	80	57	0	1.089	1.105	1.088	1.079	1.445	0.871	0.780	256	1240	967	922	0.122	504	463	484	438	0
4	2	15	"iYGR215W"	"iYGR215W"	16460	17840	130	369	413	212	64	74	118	92	66	0	526	534	222	66	85	276	82	31	0	0.663	0.746	0.701	0.726	1.476	0.787	0.850	120	519	765	817	-0.593	305	460	349	468	0
4	3	15	"iYGRCtau3"	"iYGRCtau3"	16670	17840	140	199	209	75	65	70	27	95	92	0	237	231	82	68	71	29	94	87	0	0.793	0.883	0.904	0.928	1.767	0.871	0.714	156	665	303	307	-0.335	134	169	144	163	0
4	4	15	"iYGR234W"	"iYGR234W"	16880	17840	140	754	752	317	67	74	31	100	100	0	1091	1004	421	69	76	36	100	99	0	0.672	0.733	0.716	0.754	1.408	0.735	0.931	156	551	1709	1620	-0.573	687	1022	685	935	0
4	5	15	"iYGR238C"	"iYGR238C"	17070	17840	140	573	607	292	68	78	37	98	94	0	480	475	217	71	77	31	96	94	0	1.235	1.334	1.299	1.366	1.499	0.805	0.378	156	570	914	943	0.304	505	409	539	404	0
4	6	15	"iYGR243W"	"iYGR243W"	17270	17840	130	456	476	161	67	75	33	100	100	0	490	492	164	70	73	24	100	100	0	0.926	0.969	0.946	0.981	1.383	0.957	0.866	120	556	809	831	-0.111	389	420	409	422	0
4	7	15	"iYHR177W"	"iYHR177W"	17480	17840	150	1800	1683	640	67	72	26	100	100	0	1617	1499	594	69	73	23	100	100	0	1.120	1.130	1.118	1.149	1.322	1.125	0.947	156	634	3281	3046	0.163	1733	1548	1616	1430	0
4	8	15	"iYHR180W"	"iYHR180W"	17680	17840	140	2826	2609	1057	68	75	40	100	100	0	2858	2586	1084	69	74	28	100	100	0	0.989	1.010	1.008	1.031	1.347	1.006	0.952	156	593	5547	5058	-0.016	2758	2789	2541	2517	0
4	9	15	"iYHR183W"	"iYHR183W"	17880	17840	140	1737	1580	637	71	80	46	100	100	0	2175	1935	769	68	74	29	100	100	0	0.791	0.808	0.811	0.808	1.256	0.808	0.947	156	618	3773	3376	-0.339	1666	2107	1509	1867	0
4	10	15	"iYHR200W"	"iYHR200W"	18090	17840	130	395	395	169	75	86	49	96	90	0	338	342	146	71	78	33	97	93	0	1.199	1.181	1.153	1.170	1.374	1.188	0.854	120	533	587	591	0.261	320	267	320	271	0
4	11	15	"iYHR204W"	"iYHR204W"	18270	17840	140	1379	1300	551	80	96	88	100	98	0	852	783	328	72	92	179	91	78	0	1.665	1.716	1.662	1.743	1.369	1.729	0.932	156	571	2079	1931	0.736	1299	780	1220	711	0
4	12	15	"iYHR208W"	"iYHR208W"	18480	17840	140	2051	1839	824	81	103	175	100	94	0	3086	2756	1170	75	95	180	100	99	0	0.654	0.656	0.633	0.644	1.272	0.656	0.952	156	558	4981	4439	-0.612	1970	3011	1758	2681	0
4	13	15	"iYIL166C"	"iYIL166C"	18690	17840	140	1084	1021	438	85	104	159	93	87	0	1374	1293	552	78	85	31	100	100	0	0.771	0.770	0.770	0.753	1.534	0.789	0.848	156	578	2295	2151	-0.376	999	1296	936	1215	0
4	14	15	"iYIL162W"	"iYIL162W"	18880	17840	140	1094	1029	412	85	99	54	99	98	0	1052	985	399	79	87	37	99	98	0	1.037	1.042	1.020	1.047	1.300	1.041	0.933	156	531	1982	1850	0.052	1009	973	944	906	0
4	15	15	"iYIL157C"	"iYIL157C"	19070	17840	140	1448	1343	603	94	119	90	99	94	0	1339	1220	516	82	96	59	100	98	0	1.077	1.098	1.098	1.066	1.394	1.112	0.952	156	588	2611	2387	0.107	1354	1257	1249	1138	0
4	16	15	"iYIL140W"	"iYIL140W"	19310	17840	150	639	649	292	104	147	146	94	78	0	1081	1085	474	86	122	144	100	92	0	0.538	0.546	0.516	0.529	1.430	0.591	0.791	156	543	1530	1544	-0.895	535	995	545	999	-100
4	17	15	"iYIL136W"	"iYIL136W"	19470	17840	140	3294	3279	1557	107	152	157	100	99	0	4120	3895	1704	85	123	151	100	100	0	0.790	0.833	0.815	0.808	1.239	0.847	0.965	156	504	7222	6982	-0.340	3187	4035	3172	3810	-100
4	18	15	"iYIL133C"	"iYIL133C"	19680	17840	130	973	992	400	107	142	180	95	89	0	840	820	289	86	106	88	100	99	0	1.149	1.206	1.183	1.171	1.270	1.305	0.887	120	486	1620	1619	0.200	866	754	885	734	0
4	19	15	"iYJL112W"	"iYJL112W"	19870	17840	150	1505	1410	589	114	152	175	98	91	0	1465	1376	582	89	117	125	100	96	0	1.011	1.007	0.997	1.000	1.364	1.020	0.906	156	558	2767	2583	0.016	1391	1376	1296	1287	0
4	20	15	"iYJL107C"	"iYJL107C"	20070	17830	130	1193	1180	515	116	169	305	88	80	0	465	450	162	86	124	170	89	60	0	2.842	2.923	2.918	2.838	1.377	3.349	0.706	120	552	1456	1428	1.507	1077	379	1064	364	0
4	21	15	"iYJL104W"	"iYJL104W"	20300	17830	160	1115	1093	470	110	149	220	94	85	0	1443	1369	581	89	114	116	99	96	0	0.742	0.768	0.769	0.741	1.420	0.770	0.901	208	1028	2359	2263	-0.430	1005	1354	983	1280	0
4	1	16	"iYJL089W"	"iYJL089W"	16260	18040	140	256	261	84	66	69	25	100	95	0	186	191	69	65	68	24	94	89	0	1.570	1.548	1.549	1.655	1.767	1.505	0.732	156	628	311	321	0.651	190	121	195	126	0
4	2	16	"iYJL083W"	"iYJL083W"	16480	18040	140	776	760	314	65	69	25	100	100	0	585	567	241	66	70	35	99	97	0	1.370	1.387	1.406	1.432	1.374	1.380	0.931	156	503	1230	1196	0.454	711	519	695	501	0
4	3	16	"iYJL079C"	"iYJL079C"	16660	18040	130	1699	1652	607	67	70	26	100	100	0	669	650	219	68	73	37	100	99	0	2.715	2.723	2.684	2.735	1.257	2.796	0.927	120	430	2233	2167	1.441	1632	601	1585	582	0
4	4	16	"iYJL060W"	"iYJL060W"	16860	18040	140	271	270	106	69	76	35	96	92	0	438	419	166	70	80	110	89	78	0	0.549	0.576	0.523	0.574	1.716	0.449	0.573	156	489	570	550	-0.865	202	368	201	349	0
4	5	16	"iYJL055W"	"iYJL055W"	17060	18040	140	437	454	196	69	79	39	98	96	0	355	364	160	70	81	110	84	67	0	1.291	1.310	1.293	1.363	1.554	1.118	0.607	156	497	653	679	0.369	368	285	385	294	0
4	6	16	"iYJL051W"	"iYJL051W"	17280	18040	140	656	681	281	69	78	44	100	100	0	560	568	234	71	78	43	98	97	0	1.200	1.231	1.227	1.264	1.359	1.230	0.928	156	550	1076	1109	0.264	587	489	612	497	0
4	7	16	"itR(UCU)J2"	"itR(UCU)J2"	17480	18030	130	315	334	146	69	73	25	100	97	0	213	223	77	68	72	22	97	94	0	1.697	1.710	1.656	1.732	1.678	1.864	0.804	120	455	391	420	0.763	246	145	265	155	0
4	8	16	"iYJLCdelta7"	"iYJLCdelta7"	17670	18040	140	835	807	287	71	78	47	100	99	0	701	688	237	69	74	26	100	100	0	1.209	1.189	1.184	1.177	1.315	1.206	0.922	156	476	1396	1355	0.274	764	632	736	619	0
4	9	16	"iYJL034W"	"iYJL034W"	17860	18030	130	736	753	316	71	80	50	100	100	0	1204	1180	497	71	76	29	100	100	0	0.587	0.615	0.591	0.626	1.310	0.605	0.930	120	422	1798	1791	-0.769	665	1133	682	1109	0
4	10	16	"iYKL134C"	"iYKL134C"	18040	18040	140	380	389	150	74	83	42	96	95	0	346	352	128	71	76	29	98	94	0	1.113	1.121	1.115	1.125	1.478	1.151	0.875	156	530	581	596	0.154	306	275	315	281	0
4	11	16	"iYKL129C"	"iYKL129C"	18230	18040	140	206	246	182	79	87	44	83	65	0	146	165	93	72	89	184	10	0	0	1.716	1.796	1.753	1.727	2.236	0.331	0.084	156	495	201	260	0.779	127	74	167	93	0
4	12	16	"iYKL126W"	"iYKL126W"	18420	18040	140	705	668	266	79	86	36	100	97	0	433	414	156	71	89	199	79	37	0	1.729	1.717	1.693	1.697	1.410	1.402	0.429	156	419	988	932	0.790	626	362	589	343	0
4	13	16	"iYKL108W"	"iYKL108W"	18600	18040	150	1192	1101	596	79	98	178	89	81	0	1364	1253	700	73	82	83	92	90	0	0.862	0.866	0.872	0.934	1.655	0.902	0.858	156	445	2404	2202	-0.214	1113	1291	1022	1180	0
4	14	16	"iYKL104C"	"iYKL104C"	18800	18040	150	1528	1533	777	79	97	177	94	90	0	762	704	304	73	86	115	91	88	0	2.103	2.304	2.296	2.263	1.604	2.395	0.852	156	451	2138	2085	1.072	1449	689	1454	631	0
4	15	16	"iYKL100C"	"iYKL100C"	19000	18030	150	750	744	364	81	101	92	98	94	0	480	469	188	77	85	40	96	94	0	1.660	1.691	1.661	1.718	1.483	1.794	0.899	156	450	1072	1055	0.731	669	403	663	392	0
4	16	16	"iYKL086W"	"iYKL086W"	19200	18030	150	251	260	119	92	119	119	61	25	0	206	211	94	80	93	50	76	57	0	1.262	1.282	1.327	1.265	1.981	1.646	0.760	156	494	285	299	0.336	159	126	168	131	0
4	17	16	"iYKL081W"	"iYKL081W"	19390	18030	150	949	892	378	95	126	130	94	90	0	555	520	213	81	101	96	89	84	0	1.802	1.815	1.836	1.858	1.358	1.796	0.877	156	444	1328	1236	0.849	854	474	797	439	0
4	18	16	"iYKL077W"	"iYKL077W"	19600	18030	150	827	767	308	96	115	77	97	92	0	1322	1186	482	82	93	62	98	97	0	0.590	0.608	0.604	0.596	1.455	0.612	0.923	156	504	1971	1775	-0.762	731	1240	671	1104	0
4	19	16	"iYKLWdelta7"	"iYKLWdelta7"	19800	18030	150	276	295	149	99	133	169	52	11	0	263	275	129	83	98	79	81	55	0	0.983	1.021	1.024	1.024	1.971	1.571	0.672	156	477	357	388	-0.024	177	180	196	192	0
4	20	16	"iYKL063C-0"	"iYKL063C-0"	20000	18030	150	1453	1424	642	103	142	165	95	92	0	771	719	286	85	116	158	91	85	0	1.968	2.084	2.069	2.014	1.559	2.174	0.911	156	530	2036	1955	0.977	1350	686	1321	634	0
4	21	16	"iYKL060C"	"iYKL060C"	20200	18030	150	1113	1047	476	108	150	178	90	82	0	1566	1400	605	90	121	137	97	91	0	0.681	0.717	0.706	0.682	1.693	0.744	0.882	156	689	2481	2249	-0.554	1005	1476	939	1310	0
4	1	17	"iYLR056W"	"iYLR056W"	16190	18220	150	410	401	153	67	73	35	99	96	0	412	398	159	64	68	24	99	98	0	0.986	1.000	1.044	1.002	1.411	1.022	0.891	156	643	691	668	-0.021	343	348	334	334	0
4	2	17	"iYLR060W"	"iYLR060W"	16390	18220	150	216	228	90	67	73	32	93	90	0	244	244	89	65	70	36	92	87	0	0.832	0.899	0.857	0.901	1.948	0.973	0.715	156	513	328	340	-0.265	149	179	161	179	0
4	3	17	"iYLR065C"	"iYLR065C"	16590	18220	150	399	404	162	67	75	37	99	98	0	702	663	292	68	74	39	99	98	0	0.524	0.566	0.565	0.580	1.408	0.550	0.882	156	481	966	932	-0.933	332	634	337	595	0
4	4	17	"iYLR082C"	"iYLR082C"	16790	18220	150	562	537	208	68	75	35	100	98	0	509	500	188	70	74	25	100	99	0	1.125	1.091	1.088	1.093	1.359	1.096	0.906	156	514	933	899	0.170	494	439	469	430	0
4	5	17	"iYLR086W"	"iYLR086W"	16990	18220	150	573	571	239	67	74	38	98	98	0	2226	2091	960	70	82	132	99	98	0	0.235	0.249	0.248	0.254	1.417	0.237	0.897	156	472	2662	2525	-2.091	506	2156	504	2021	0
4	6	17	"iYLR090W"	"iYLR090W"	17190	18220	150	1146	990	505	69	87	75	92	87	0	1190	1019	515	72	89	78	92	91	0	0.963	0.973	0.981	0.958	1.448	0.965	0.952	156	477	2195	1868	-0.054	1077	1118	921	947	0
4	7	17	"iYLRCdelta5"	"iYLRCdelta5"	17390	18220	150	284	317	160	68	85	70	91	75	0	310	321	154	73	88	74	86	71	0	0.911	1.004	1.006	1.016	1.640	1.006	0.808	156	528	453	497	-0.134	216	237	249	248	0
4	8	17	"iYLR110C"	"iYLR110C"	17590	18220	150	657	671	290	66	72	29	100	100	0	335	342	147	69	73	24	98	96	0	2.222	2.216	2.193	2.290	1.491	2.216	0.896	156	561	857	878	1.152	591	266	605	273	0
4	9	17	"itR(ACG)L"	"itR(ACG)L"	17790	18220	150	1084	994	363	68	75	38	100	100	0	1021	931	330	69	73	24	100	100	0	1.067	1.074	1.067	1.072	1.241	1.080	0.952	156	539	1968	1788	0.094	1016	952	926	862	0
4	10	17	"iYLR129W"	"iYLR129W"	18000	18220	150	526	509	219	75	83	43	97	94	0	657	630	268	70	76	32	98	96	0	0.768	0.775	0.793	0.778	1.414	0.778	0.931	156	660	1038	994	-0.380	451	587	434	560	0
4	11	17	"iYLR133W"	"iYLR133W"	18280	18220	140	1270	1213	466	77	86	42	100	100	0	1234	1166	441	72	79	34	100	100	0	1.027	1.038	1.026	1.032	1.246	1.044	0.953	156	603	2355	2230	0.038	1193	1162	1136	1094	0
4	12	17	"iYLR137W"	"iYLR137W"	18480	18230	150	924	895	362	75	85	41	100	99	0	785	761	306	72	79	33	100	100	0	1.191	1.190	1.235	1.191	1.303	1.192	0.933	156	467	1562	1509	0.252	849	713	820	689	0
4	13	17	"iYLR448W"	"iYLR448W"	18680	18220	140	1186	1129	404	75	88	46	100	98	0	758	713	263	72	100	258	89	72	0	1.620	1.644	1.658	1.673	1.270	1.620	0.852	156	469	1797	1695	0.696	1111	686	1054	641	0
4	14	17	"iYLR452C"	"iYLR452C"	18880	18220	140	1652	1558	520	81	96	60	100	100	0	866	829	274	75	107	265	93	78	0	1.986	1.959	1.942	1.945	1.250	1.867	0.646	156	468	2362	2231	0.990	1571	791	1477	754	0
4	15	17	"iYLRCdelta27"	"iYLRCdelta27"	19060	18210	130	2624	2597	1201	84	110	121	100	100	0	2410	2304	975	79	93	81	100	100	0	1.090	1.129	1.104	1.118	1.192	1.147	0.966	120	468	4871	4738	0.124	2540	2331	2513	2225	0
4	16	17	"iYML129C"	"iYML129C"	19270	18220	140	633	617	233	85	109	114	96	86	0	493	480	162	79	93	104	94	84	0	1.324	1.327	1.307	1.314	1.327	1.354	0.701	156	567	962	933	0.405	548	414	532	401	0
4	17	17	"iYML125C"	"iYML125C"	19480	18220	140	2015	2014	955	87	104	64	100	100	0	1287	1271	540	78	86	35	100	100	0	1.595	1.615	1.601	1.589	1.264	1.670	0.959	156	520	3137	3120	0.673	1928	1209	1927	1193	0
4	18	17	"iYML121W"	"iYML121W"	19670	18220	140	1947	1770	658	89	106	64	99	98	0	3208	2884	1102	78	88	43	100	100	0	0.594	0.599	0.600	0.589	1.266	0.594	0.970	156	504	4988	4487	-0.752	1858	3130	1681	2806	0
4	19	17	"iYML105C"	"iYML105C"	19870	18220	140	447	447	139	96	120	93	96	86	0	906	879	293	80	92	50	100	100	0	0.425	0.439	0.432	0.435	1.329	0.433	0.802	156	518	1177	1150	-1.235	351	826	351	799	0
4	20	17	"iYML100W"	"iYML100W"	20070	18220	130	826	807	212	105	136	115	100	97	0	2071	1939	533	90	112	72	100	100	0	0.364	0.380	0.371	0.379	1.254	0.365	0.891	120	517	2702	2551	-1.458	721	1981	702	1849	0
4	21	17	"iYML095C"	"iYML095C"	20260	18210	130	606	602	202	105	137	126	95	89	0	852	826	279	93	113	76	100	98	0	0.660	0.678	0.670	0.679	1.332	0.713	0.769	120	662	1260	1230	-0.599	501	759	497	733	0
4	1	18	"iYML077W"	"iYML077W"	16250	18420	130	782	853	383	68	74	36	100	100	0	2198	2224	936	67	72	41	100	100	0	0.335	0.364	0.352	0.357	1.259	0.365	0.947	120	615	2845	2942	-1.578	714	2131	785	2157	0
4	2	18	"iYML074C-1"	"iYML074C-1"	16470	18420	140	2702	2713	1372	67	74	35	100	100	0	2075	1917	843	67	74	45	100	100	0	1.312	1.430	1.362	1.409	1.228	1.491	0.959	156	561	4643	4496	0.392	2635	2008	2646	1850	0
4	3	18	"itR(UCU)M2"	"itR(UCU)M2"	16650	18420	130	1117	1177	557	68	77	40	100	100	0	800	840	370	69	73	27	100	100	0	1.435	1.438	1.440	1.423	1.210	1.281	0.669	120	495	1780	1880	0.521	1049	731	1109	771	0
4	4	18	"iYMR210W"	"iYMR210W"	16860	18420	140	359	350	128	66	73	31	98	96	0	362	353	117	68	75	68	96	88	0	0.997	0.996	0.979	0.980	1.440	0.922	0.721	156	581	587	569	-0.005	293	294	284	285	0
4	5	18	"iYMR214W"	"iYMR214W"	17070	18420	140	567	546	220	68	92	301	77	30	0	536	513	205	71	90	192	83	64	0	1.073	1.081	1.094	1.088	1.444	1.057	0.858	156	542	964	920	0.102	499	465	478	442	0
4	6	18	"iYMR218C"	"iYMR218C"	17270	18420	140	471	463	216	69	102	302	66	10	0	258	277	130	74	98	187	49	5	0	2.185	1.941	1.978	2.125	1.757	1.824	0.836	156	555	586	597	1.127	402	184	394	203	0
4	7	18	"iYMR234W"	"iYMR234W"	17460	18430	130	565	562	175	65	72	29	100	100	0	852	843	303	73	78	46	100	100	0	0.642	0.645	0.638	0.660	1.303	0.626	0.924	120	582	1279	1267	-0.640	500	779	497	770	0
4	8	18	"iYMR238W"	"iYMR238W"	17690	18420	130	303	307	88	67	74	32	100	100	0	512	497	137	71	77	45	100	100	0	0.535	0.563	0.539	0.558	1.520	0.537	0.794	120	581	677	666	-0.902	236	441	240	426	0
4	9	18	"iYMR241W"	"iYMR241W"	17880	18430	140	480	489	215	71	79	37	100	96	0	740	725	421	69	72	25	100	100	0	0.610	0.637	0.656	0.654	1.532	0.534	0.686	156	606	1080	1074	-0.714	409	671	418	656	0
4	10	18	"iYMR255W"	"iYMR255W"	18080	18420	130	755	721	212	72	81	41	100	100	0	1196	1110	375	69	74	31	100	100	0	0.606	0.623	0.637	0.634	1.247	0.599	0.929	120	600	1810	1690	-0.723	683	1127	649	1041	0
4	11	18	"iYMR259C"	"iYMR259C"	18290	18430	140	464	466	144	74	84	45	100	100	0	345	350	115	70	77	35	100	98	0	1.418	1.400	1.397	1.431	1.404	1.399	0.838	156	588	665	672	0.504	390	275	392	280	0
4	12	18	"iYMR263W"	"iYMR263W"	18470	18420	140	749	768	281	74	86	43	100	99	0	524	524	170	71	78	32	99	99	0	1.490	1.532	1.550	1.517	1.304	1.596	0.908	156	527	1128	1147	0.575	675	453	694	453	0
4	13	18	"iYMR277W"	"iYMR277W"	18680	18420	140	1009	1015	372	78	93	85	100	98	0	983	949	344	74	92	216	97	87	0	1.024	1.071	1.078	1.070	1.269	1.068	0.942	156	556	1840	1812	0.035	931	909	937	875	0
4	14	18	"iYMR282C"	"iYMR282C"	18880	18420	140	410	423	159	81	100	105	94	82	0	227	238	90	76	98	223	20	1	0	2.179	2.111	2.069	2.172	1.452	0.500	0.100	156	562	480	504	1.124	329	151	342	162	0
4	15	18	"iYMR284W"	"iYMR284W"	19080	18420	140	272	278	123	83	106	101	80	46	0	431	421	165	76	95	115	88	73	0	0.532	0.565	0.573	0.540	1.691	0.675	0.611	156	651	544	540	-0.909	189	355	195	345	0
4	16	18	"iYNL061W"	"iYNL061W"	19280	18420	130	540	522	142	84	109	98	99	94	0	1802	1703	602	78	156	1323	70	2	0	0.265	0.270	0.264	0.274	1.393	0.083	0.378	120	574	2180	2063	-1.919	456	1724	438	1625	0
4	17	18	"iYNL055C"	"iYNL055C"	19480	18420	140	1462	1565	869	89	115	110	99	95	0	1547	1508	717	80	145	1231	62	5	0	0.936	1.034	1.000	0.983	1.303	1.082	0.953	156	661	2840	2904	-0.096	1373	1467	1476	1428	0
4	18	18	"iYNL052W"	"iYNL052W"	19700	18420	130	623	645	196	86	115	140	99	93	0	691	691	212	77	90	64	100	100	0	0.875	0.910	0.906	0.912	1.254	0.968	0.849	120	526	1151	1173	-0.193	537	614	559	614	0
4	19	18	"iYNL036W"	"iYNL036W"	19880	18420	150	319	328	154	96	123	121	82	34	0	706	651	233	81	93	54	100	96	0	0.357	0.407	0.387	0.392	1.589	0.432	0.538	156	619	848	802	-1.487	223	625	232	570	0
4	20	18	"iYNL035C"	"iYNL035C"	20090	18420	130	298	306	90	105	143	128	77	25	0	364	374	121	89	109	69	98	88	0	0.702	0.705	0.714	0.699	1.642	0.772	0.602	120	594	468	486	-0.511	193	275	201	285	0
4	21	18	"iYNL032W"	"iYNL032W"	20290	18420	120	168	214	177	104	141	130	24	6	0	226	240	91	89	106	83	81	30	0	0.467	0.728	0.593	0.555	2.562	1.195	0.344	120	624	201	261	-1.098	64	137	110	151	0
4	1	19	"iYNL016W"	"iYNL016W"	16280	18620	140	510	494	206	68	75	32	100	98	0	349	335	134	69	76	46	95	86	0	1.579	1.602	1.595	1.621	1.432	1.498	0.648	156	722	722	692	0.659	442	280	426	266	0
4	2	19	"iYNL011C"	"iYNL011C"	16480	18620	140	494	491	183	67	76	39	99	98	0	675	661	256	70	85	173	92	79	0	0.706	0.717	0.707	0.719	1.312	0.702	0.915	156	536	1032	1015	-0.503	427	605	424	591	0
4	3	19	"iYNL007C"	"iYNL007C"	16670	18620	140	835	845	265	66	79	86	100	100	0	687	659	211	70	83	180	95	82	0	1.246	1.323	1.322	1.344	1.275	1.320	0.942	156	577	1386	1368	0.318	769	617	779	589	0
4	4	19	"iYNR007C"	"iYNR007C"	16880	18630	170	698	706	260	66	77	79	99	97	0	469	466	166	70	76	79	98	94	0	1.584	1.616	1.602	1.617	1.334	1.572	0.901	208	662	1031	1036	0.664	632	399	640	396	0
4	5	19	"iYNR011C"	"iYNR011C"	17080	18620	140	791	761	304	68	91	290	87	67	0	374	357	128	70	84	173	77	33	0	2.378	2.415	2.416	2.461	1.502	2.047	0.910	156	583	1027	980	1.250	723	304	693	287	0
4	6	19	"iYNR015W"	"iYNR015W"	17290	18630	150	460	460	168	69	92	288	69	12	0	406	388	122	72	85	172	85	44	0	1.171	1.237	1.219	1.222	1.383	1.535	0.914	156	593	725	707	0.227	391	334	391	316	0
4	7	19	"iYOR055W"	"iYOR055W"	17480	18630	140	566	559	197	67	74	32	100	99	0	435	420	153	70	77	45	97	94	0	1.367	1.406	1.430	1.479	1.490	1.395	0.885	156	567	864	842	0.451	499	365	492	350	0
4	8	19	"iYOR058C-1"	"iYOR058C-1"	17680	18620	130	1042	1030	403	69	76	34	100	100	0	715	688	252	70	81	81	99	94	0	1.509	1.555	1.523	1.552	1.273	1.561	0.888	120	555	1618	1579	0.593	973	645	961	618	0
4	9	19	"iYOR060C"	"iYOR060C"	17870	18620	130	943	898	317	72	80	38	100	100	0	635	612	223	70	79	71	100	96	0	1.542	1.524	1.542	1.528	1.228	1.532	0.937	120	572	1436	1368	0.624	871	565	826	542	0
4	10	19	"iYOR073W"	"iYOR073W"	18090	18630	140	395	396	170	75	98	74	91	84	0	527	541	253	73	96	86	94	85	0	0.705	0.686	0.685	0.691	1.515	0.684	0.879	156	635	774	789	-0.505	320	454	321	468	0
4	11	19	"iYOR077W"	"iYOR077W"	18290	18640	140	411	410	146	77	107	89	96	83	0	341	333	119	72	109	117	85	61	0	1.242	1.276	1.323	1.287	1.534	1.112	0.761	156	536	603	594	0.312	334	269	333	261	0
4	12	19	"iYOR081C"	"iYOR081C"	18490	18620	140	430	425	161	79	97	72	93	87	0	325	316	120	72	92	91	85	71	0	1.387	1.418	1.448	1.469	1.478	1.436	0.849	156	537	604	590	0.472	351	253	346	244	0
4	13	19	"iYOR098C"	"iYOR098C"	18680	18620	140	965	921	358	83	233	1309	5	0	0	475	472	280	77	137	594	10	0	0	2.216	2.122	2.151	2.236	1.378	2.672	0.917	156	549	1280	1233	1.148	882	398	838	395	0
4	14	19	"iYOR103C"	"iYOR103C"	18880	18620	150	2810	2684	1018	82	228	1273	86	60	0	1479	1334	433	77	135	577	87	68	0	1.946	2.070	2.041	2.007	1.240	2.228	0.919	156	582	4130	3859	0.960	2728	1402	2602	1257	0
4	15	19	"iYOR108W"	"iYOR108W"	19070	18640	150	1252	1298	557	80	102	98	100	100	0	649	655	253	74	85	57	100	98	0	2.038	2.096	2.085	2.081	1.261	2.153	0.928	156	620	1747	1799	1.027	1172	575	1218	581	0
4	16	19	"iYOR125C"	"iYOR125C"	19270	18630	130	306	332	175	84	111	101	85	58	0	253	279	126	78	150	1306	0	0	0	1.269	1.234	1.252	1.187	1.568	1.387	0.825	120	587	397	449	0.343	222	175	248	201	0
4	17	19	"iYOR129C"	"iYOR129C"	19480	18620	130	616	618	200	97	135	118	97	90	0	231	238	71	86	103	66	90	55	0	3.579	3.428	3.494	3.545	1.545	3.313	0.756	120	562	664	673	1.840	519	145	521	152	0
4	18	19	"iYOR133W"	"iYOR133W"	19680	18620	140	644	621	209	103	148	152	92	83	0	406	407	137	88	112	80	94	84	0	1.701	1.624	1.672	1.643	1.332	1.718	0.868	156	551	859	837	0.767	541	318	518	319	0
4	19	19	"iYPL241C"	"iYPL241C"	19880	18620	140	453	459	121	98	133	234	86	17	0	261	269	75	85	102	81	92	57	0	2.017	1.962	1.972	2.018	1.430	1.825	0.633	156	556	531	545	1.012	355	176	361	184	0
4	20	19	"iYPL236C"	"iYPL236C"	20090	18620	150	1087	1044	313	119	229	306	96	83	0	402	400	111	94	133	109	94	80	0	3.143	3.023	2.982	3.023	1.352	3.000	0.801	156	590	1276	1231	1.652	968	308	925	306	-50
4	21	19	"iYPL232W"	"iYPL232W"	20290	18620	150	1496	1393	452	110	206	245	98	91	0	607	582	191	92	127	108	98	88	0	2.691	2.618	2.638	2.650	1.247	2.628	0.880	156	771	1901	1773	1.428	1386	515	1283	490	-50
4	1	20	"iYPL216W"	"iYPL216W"	16280	18820	140	1015	977	393	68	79	60	100	100	0	969	900	360	68	94	517	77	28	0	1.051	1.093	1.108	1.094	1.371	0.419	0.280	156	839	1848	1741	0.072	947	901	909	832	0
4	2	20	"iYPL212C"	"iYPL212C"	16470	18820	140	454	445	152	68	80	56	98	95	0	342	336	113	70	105	581	0	0	0	1.419	1.417	1.436	1.434	1.524	0.056	0.035	156	707	658	643	0.505	386	272	377	266	0
4	3	20	"iYPL208W"	"iYPL208W"	16670	18820	130	1096	1089	390	67	82	83	100	100	0	494	479	147	71	85	170	93	67	0	2.433	2.505	2.566	2.470	1.344	2.691	0.891	120	655	1452	1430	1.283	1029	423	1022	408	0
4	4	20	"iYPL191C"	"iYPL191C"	16880	18830	150	887	923	482	69	81	75	98	94	0	843	831	412	71	85	185	91	77	0	1.060	1.124	1.102	1.109	1.442	1.132	0.927	156	782	1590	1614	0.083	818	772	854	760	0
4	5	20	"iYPL187W"	"iYPL187W"	17070	18830	140	1102	1047	450	69	76	38	100	100	0	1974	1818	825	69	74	28	100	100	0	0.542	0.559	0.542	0.562	1.321	0.548	0.945	156	737	2938	2727	-0.883	1033	1905	978	1749	0
4	6	20	"iYPL183C"	"iYPL183C"	17290	18830	140	2593	2463	1138	69	78	46	100	100	0	1139	1056	433	70	75	33	100	100	0	2.361	2.428	2.339	2.369	1.296	2.569	0.942	156	732	3593	3380	1.239	2524	1069	2394	986	0
4	7	20	"iYPL170W"	"iYPL170W"	17480	18820	150	1903	1737	684	73	92	94	100	100	0	1498	1376	570	71	85	70	100	100	0	1.282	1.275	1.288	1.281	1.320	1.265	0.944	156	694	3257	2969	0.359	1830	1427	1664	1305	0
4	8	20	"iYPL165C"	"iYPL165C"	17680	18830	160	819	785	427	73	103	346	74	53	0	872	860	473	69	90	173	89	75	0	0.929	0.900	0.904	0.889	1.589	1.176	0.795	208	900	1549	1503	-0.106	746	803	712	791	0
4	9	20	"iYPL161C"	"iYPL161C"	17880	18830	140	598	616	287	76	108	371	70	23	0	328	333	138	71	88	173	72	24	0	2.031	2.061	2.057	2.036	1.546	2.136	0.881	156	757	779	802	1.022	522	257	540	262	0
4	10	20	"iYPR149W"	"iYPR149W"	18090	18820	150	966	901	367	80	102	77	98	95	0	1103	1055	424	73	95	81	100	98	0	0.860	0.836	0.807	0.823	1.408	0.832	0.919	156	769	1916	1803	-0.217	886	1030	821	982	0
4	11	20	"iYPR154W"	"iYPR154W"	18290	18820	150	1123	1055	427	78	104	84	100	95	0	1483	1415	615	72	100	101	100	99	0	0.741	0.727	0.734	0.730	1.366	0.706	0.928	156	758	2456	2320	-0.433	1045	1411	977	1343	0
4	12	20	"iYPR158W"	"iYPR158W"	18510	18820	150	634	616	259	80	100	92	94	87	0	396	384	149	72	101	283	60	6	0	1.710	1.718	1.705	1.699	1.612	0.649	0.190	156	762	878	848	0.774	554	324	536	312	0
4	13	20	"iYPRCtau3"	"iYPRCtau3"	18700	18830	150	3287	3105	1235	85	207	1125	89	73	0	2945	2749	1020	76	138	575	99	89	0	1.116	1.130	1.129	1.099	1.299	1.155	0.953	156	758	6071	5693	0.158	3202	2869	3020	2673	0
4	14	20	"iYPR173C"	"iYPR173C"	18890	18830	150	1138	1107	456	84	209	1114	44	1	0	1097	1042	426	79	130	503	83	51	0	1.035	1.062	1.057	1.065	1.336	1.107	0.869	156	772	2072	1986	0.050	1054	1018	1023	963	0
4	15	20	"iYPR179C"	"iYPR179C"	19100	18830	140	498	552	276	83	100	62	100	98	0	535	535	169	75	86	47	100	100	0	0.902	1.020	0.970	0.976	1.434	1.154	0.758	156	732	875	929	-0.149	415	460	469	460	0
4	16	20	"iYPR195C-0"	"iYPR195C-0"	19310	18820	140	237	235	75	83	102	68	88	56	0	281	288	87	77	87	44	97	91	0	0.755	0.720	0.721	0.702	1.697	0.767	0.662	156	705	358	363	-0.406	154	204	152	211	0
4	17	20	"iYPRWtau4"	"iYPRWtau4"	19490	18820	140	202	229	98	92	125	96	60	23	0	203	203	68	82	103	149	32	0	0	0.909	1.132	1.034	1.080	2.005	0.276	0.151	156	674	231	258	-0.138	110	121	137	121	0
4	18	20	"iYPR200C"	"iYPR200C"	19690	18810	170	228	243	101	93	127	98	68	25	0	201	207	74	82	107	146	34	3	0	1.134	1.200	1.196	1.145	1.936	0.504	0.248	208	886	254	275	0.182	135	119	150	125	0
4	19	20	"YDRCTy1-2A"	"YDRCTy1-2A"	19890	18820	150	15047	13915	5986	97	130	203	100	100	0	15306	13919	5340	84	106	105	100	100	0	0.982	0.999	0.986	0.969	1.213	1.037	0.966	156	755	30172	27653	-0.026	14950	15222	13818	13835	0
4	20	20	"YDRWdelta12"	"YDRWdelta12"	20110	18820	170	25066	23141	13377	104	241	541	98	98	0	9763	8757	4219	86	155	322	99	97	0	2.580	2.657	2.509	2.428	1.324	2.859	0.949	208	883	34639	31708	1.367	24962	9677	23037	8671	-100
4	21	20	"YERWdelta9"	"YERWdelta9"	20270	18830	160	6312	6327	3772	103	218	486	92	90	0	3807	3589	1938	86	143	297	92	91	0	1.669	1.777	1.721	1.695	1.331	1.822	0.963	208	1017	9930	9727	0.739	6209	3721	6224	3503	-100
5	1	1	"YBR061C"	"YBR061C"	2730	19640	150	983	1702	1424	63	78	95	98	94	0	1168	1927	1501	69	88	86	99	96	0	0.837	0.882	0.834	0.807	1.403	0.913	0.947	156	842	2019	3497	-0.256	920	1099	1639	1858	0
5	2	1	"MRS5"	"YBR091C"	2940	19610	140	447	834	747	62	67	27	99	98	0	258	377	276	66	78	65	87	62	0	2.005	2.482	2.311	2.186	1.690	2.700	0.909	156	735	577	1083	1.004	385	192	772	311	0
5	3	1	"TFC1"	"YBR123C"	3160	19610	130	1312	2242	2024	63	72	39	100	100	0	1139	1656	1342	67	77	47	100	100	0	1.165	1.371	1.258	1.222	1.429	1.476	0.936	120	624	2321	3768	0.220	1249	1072	2179	1589	0
5	4	1	"YBR063C"	"YBR063C"	3330	19610	120	1578	1968	1357	63	85	87	100	96	0	1061	1292	819	69	97	127	100	91	0	1.527	1.558	1.508	1.444	1.406	1.626	0.914	120	582	2507	3128	0.611	1515	992	1905	1223	0
5	5	1	"PHO5"	"YBR093C"	3550	19610	120	315	446	405	61	101	399	35	14	0	286	401	343	67	116	541	19	4	0	1.160	1.153	1.110	1.122	1.874	0.778	0.830	120	618	473	719	0.214	254	219	385	334	0
5	6	1	"PTC4"	"YBR125C"	3760	19580	150	948	2207	2390	61	82	341	78	55	0	727	1453	1454	64	93	465	61	41	0	1.338	1.545	1.438	1.315	1.523	1.507	0.874	156	817	1550	3535	0.420	887	663	2146	1389	0
5	7	1	"ECM2"	"YBR065C"	3960	19600	140	1924	2849	2466	63	74	41	100	100	0	1442	1872	1440	67	78	104	100	98	0	1.353	1.543	1.433	1.410	1.574	1.652	0.942	156	777	3236	4591	0.437	1861	1375	2786	1805	0
5	8	1	"YBR095C"	"YBR095C"	4160	19580	150	694	1421	1484	63	77	46	100	97	0	593	1115	1060	69	78	38	99	98	0	1.204	1.298	1.180	1.160	1.542	1.367	0.947	156	834	1155	2404	0.268	631	524	1358	1046	0
5	9	1	"VMA2"	"YBR127C"	4340	19620	130	1512	2101	1780	61	69	35	100	100	0	1149	1403	1047	65	71	27	100	100	0	1.339	1.525	1.450	1.325	1.508	1.641	0.950	120	568	2535	3378	0.421	1451	1084	2040	1338	0
5	10	1	"TIP1"	"YBR067C"	4530	19600	150	791	1473	1447	58	62	20	100	100	0	545	921	812	62	69	91	97	84	0	1.518	1.647	1.501	1.481	1.483	1.738	0.912	156	891	1216	2274	0.602	733	483	1415	859	0
5	11	1	"VPS15"	"YBR097W"	4750	19610	110	336	447	399	60	65	24	97	91	0	292	366	280	63	75	119	73	48	0	1.205	1.277	1.175	1.152	1.823	1.096	0.578	80	519	505	690	0.269	276	229	387	303	0
5	12	1	"OPY1"	"YBR129C"	4940	19610	120	1521	1719	1175	62	67	26	100	100	0	990	1166	705	64	69	28	100	100	0	1.576	1.504	1.432	1.380	1.376	1.588	0.935	120	577	2385	2759	0.656	1459	926	1657	1102	0
5	13	1	"THR4"	"YCR053W"	5150	19590	150	1527	2492	2096	62	72	51	100	98	0	1767	3120	2635	64	77	69	100	99	0	0.860	0.795	0.757	0.737	1.563	0.789	0.949	156	837	3168	5486	-0.217	1465	1703	2430	3056	0
5	14	1	"YCR086W"	"YCR086W"	5360	19600	140	1073	1587	1375	62	71	42	100	97	0	490	691	526	63	76	62	94	85	0	2.368	2.428	2.238	2.272	1.598	2.607	0.921	156	739	1438	2153	1.243	1011	427	1525	628	0
5	15	1	"YCRX10W"	"YCRX10W"	5540	19610	120	738	851	629	62	67	23	98	96	0	2005	2517	1927	64	72	47	100	100	0	0.348	0.322	0.323	0.299	1.575	0.315	0.934	120	558	2617	3242	-1.522	676	1941	789	2453	0
5	16	1	"YCR055C"	"YCR055C"	5740	19600	140	837	1689	1714	61	66	30	99	96	0	974	1862	1785	64	73	48	100	97	0	0.853	0.905	0.800	0.790	1.499	0.942	0.953	156	791	1686	3426	-0.230	776	910	1628	1798	0
5	17	1	"ABP1"	"YCR088W"	5940	19590	140	782	1676	1730	61	67	53	99	98	0	409	757	697	63	89	539	39	24	0	2.084	2.327	2.103	1.989	1.605	2.452	0.940	156	805	1067	2309	1.059	721	346	1615	694	0
5	18	1	"YCRX12W"	"YCRX12W"	6160	19590	140	322	542	505	59	64	52	88	76	0	298	491	433	62	85	539	28	13	0	1.114	1.126	1.090	1.040	1.688	0.313	0.286	156	805	499	912	0.156	263	236	483	429	0
5	19	1	"PWP2"	"YCR057C"	6360	19590	140	320	804	955	59	61	20	94	93	0	323	813	937	61	64	20	98	93	0	0.996	0.991	0.990	0.931	1.686	1.009	0.937	156	800	523	1497	-0.006	261	262	745	752	0
5	20	1	"YCR090C"	"YCR090C"	6570	19600	150	671	980	854	60	62	18	100	100	0	1009	1506	1225	62	65	20	100	100	0	0.645	0.637	0.595	0.560	1.517	0.658	0.930	156	878	1558	2364	-0.632	611	947	920	1444	0
5	21	1	"YCRX14W"	"YCRX14W"	6750	19610	120	670	877	662	60	64	22	100	100	0	571	726	528	60	63	19	100	100	0	1.194	1.227	1.172	1.173	1.482	1.248	0.937	120	660	1121	1483	0.255	610	511	817	666	0
5	1	2	"YCR059C"	"YCR059C"	2760	19800	150	369	766	729	67	90	112	76	55	0	402	712	625	75	101	100	85	65	0	0.924	1.097	1.007	0.935	1.746	1.103	0.855	156	605	629	1336	-0.115	302	327	699	637	-50
5	2	2	"MSH3"	"YCR092C"	2950	19790	150	842	1427	1286	63	69	29	100	100	0	1428	2301	1905	71	82	49	100	100	0	0.574	0.612	0.571	0.538	1.556	0.632	0.887	156	524	2136	3594	-0.801	779	1357	1364	2230	0
5	3	2	"YCRX16C"	"YCRX16C"	3160	19800	140	599	1074	962	63	66	22	100	100	0	387	647	503	68	73	37	99	96	0	1.680	1.746	1.618	1.558	1.505	1.863	0.946	156	566	855	1590	0.749	536	319	1011	579	0
5	4	2	"YDR060W"	"YDR060W"	3350	19800	130	283	447	375	61	64	23	90	84	0	235	367	293	64	70	72	70	52	0	1.298	1.274	1.270	1.164	2.102	1.288	0.927	120	558	393	689	0.377	222	171	386	303	0
5	5	2	"UBC13"	"YDR092W"	3570	19800	140	973	1383	1146	58	62	20	100	100	0	303	393	269	63	72	92	77	62	0	3.813	4.015	3.851	3.865	1.599	4.244	0.944	156	650	1155	1655	1.931	915	240	1325	330	0
5	6	2	"YDR124W"	"YDR124W"	3740	19790	150	972	1677	1632	61	66	29	100	100	0	1412	2143	1950	65	77	121	99	98	0	0.676	0.778	0.737	0.712	1.361	0.811	0.959	156	703	2258	3694	-0.564	911	1347	1616	2078	0
5	7	2	"LCB2"	"YDR062W"	3970	19820	130	3008	3102	2016	64	71	32	100	100	0	2874	2842	1929	68	77	113	100	98	0	1.049	1.095	1.093	1.063	1.385	1.082	0.866	120	600	5750	5812	0.069	2944	2806	3038	2774	0
5	8	2	"YDR094W"	"YDR094W"	4180	19810	120	593	1023	1649	69	82	41	96	90	0	279	516	866	71	84	118	68	46	0	2.519	2.144	2.310	2.393	1.755	1.967	0.976	120	551	732	1399	1.333	524	208	954	445	0
5	9	2	"YDR126W"	"YDR126W"	4350	19800	130	1171	1764	1467	67	84	128	95	80	0	504	785	605	68	81	120	85	70	0	2.532	2.367	2.307	2.262	1.441	2.484	0.949	120	564	1540	2414	1.340	1104	436	1697	717	0
5	10	2	"RPS13"	"YDR064W"	4560	19800	130	1586	2171	1604	60	73	118	99	90	0	1152	1588	1130	65	73	106	100	95	0	1.404	1.386	1.293	1.303	1.432	1.420	0.948	120	644	2613	3634	0.489	1526	1087	2111	1523	0
5	11	2	"GIS1"	"YDR096W"	4760	19790	130	1791	2957	2469	62	75	111	100	99	0	1985	2932	2221	66	85	154	100	100	0	0.901	1.010	0.941	0.902	1.334	1.081	0.952	120	614	3648	5761	-0.150	1729	1919	2895	2866	0
5	12	2	"YDR128W"	"YDR128W"	4950	19790	150	1647	2903	2548	63	76	109	100	100	0	2926	4475	3405	68	81	109	100	100	0	0.554	0.644	0.573	0.561	1.436	0.687	0.941	156	680	4442	7247	-0.851	1584	2858	2840	4407	0
5	13	2	"YDR066C"	"YDR066C"	5160	19800	140	867	1477	1267	60	66	37	100	98	0	1603	2367	1772	65	70	27	100	100	0	0.525	0.616	0.560	0.528	1.567	0.653	0.933	156	678	2345	3719	-0.930	807	1538	1417	2302	0
5	14	2	"GRX3"	"YDR098C"	5360	19800	130	2109	2563	1841	60	64	24	100	100	0	843	1030	621	65	69	44	100	99	0	2.634	2.594	2.481	2.295	1.398	2.811	0.948	120	540	2827	3468	1.397	2049	778	2503	965	0
5	15	2	"YDR130C"	"YDR130C"	5550	19810	120	2701	3036	1926	63	68	29	100	100	0	1494	1591	920	66	71	42	100	100	0	1.847	1.950	1.885	1.812	1.341	2.060	0.955	120	592	4066	4498	0.885	2638	1428	2973	1525	0
5	16	2	"SSN2"	"YDR443C"	5760	19800	110	1427	1414	986	65	102	241	85	66	0	1104	1041	686	68	92	138	91	80	0	1.315	1.386	1.389	1.296	1.324	1.511	0.942	80	526	2398	2322	0.395	1362	1036	1349	973	0
5	17	2	"YDR475C"	"YDR475C"	5960	19800	110	569	691	577	64	105	243	61	51	0	284	423	336	66	92	139	61	47	0	2.317	1.756	1.815	1.818	1.688	1.770	0.933	80	542	723	984	1.212	505	218	627	357	0
5	18	2	"GIN4"	"YDR507C"	6140	19800	110	249	337	329	62	74	62	66	58	0	251	333	288	64	76	75	68	63	0	1.000	1.022	0.908	0.866	2.052	1.113	0.863	80	522	374	544	0.000	187	187	275	269	0
5	19	2	"YDR445C"	"YDR445C"	6350	19810	100	372	395	258	62	65	22	97	93	0	304	321	196	65	71	63	76	66	0	1.297	1.301	1.294	1.357	1.592	1.319	0.913	80	478	549	589	0.375	310	239	333	256	0
5	20	2	"SNF1"	"YDR477W"	6550	19810	100	1047	1039	583	62	67	30	100	100	0	865	837	457	65	69	30	100	100	0	1.231	1.266	1.258	1.228	1.360	1.268	0.934	80	509	1785	1749	0.300	985	800	977	772	0
5	21	2	"YDR509W"	"YDR509W"	6770	19810	110	270	317	172	62	67	29	100	90	0	271	292	143	61	67	34	97	91	0	0.990	1.104	1.054	1.088	1.485	1.077	0.834	80	593	418	486	-0.014	208	210	255	231	0
5	1	3	"RPS17B"	"YDR447C"	2740	19990	170	319	607	628	63	75	86	90	61	0	393	682	640	68	78	62	100	93	0	0.788	0.886	0.800	0.779	1.485	0.932	0.878	208	869	581	1158	-0.344	256	325	544	614	0
5	2	3	"YDR479C"	"YDR479C"	2960	20000	160	687	1538	1542	63	66	20	100	100	0	704	1390	1316	70	74	25	100	100	0	0.984	1.117	1.066	1.009	1.412	1.152	0.964	208	524	1258	2795	-0.023	624	634	1475	1320	0
5	3	3	"YDR511W"	"YDR511W"	3150	20000	130	532	703	538	62	65	20	99	99	0	334	457	313	65	68	20	98	97	0	1.747	1.635	1.500	1.476	1.508	1.712	0.929	120	432	739	1033	0.805	470	269	641	392	0
5	4	3	"YDR449C"	"YDR449C"	3340	20000	140	620	1132	989	61	64	21	100	100	0	608	978	759	64	67	22	100	100	0	1.028	1.172	1.087	1.026	1.415	1.238	0.941	156	653	1103	1985	0.039	559	544	1071	914	0
5	5	3	"PHO8"	"YDR481C"	3560	20000	110	386	394	237	59	67	33	92	81	0	359	384	218	65	72	36	92	83	0	1.112	1.050	1.036	1.010	1.875	1.052	0.893	80	534	621	654	0.153	327	294	335	319	0
5	6	3	"TTR1"	"YDR513W"	3760	20010	120	1375	1680	1155	63	71	53	100	100	0	785	951	576	68	74	34	100	100	0	1.830	1.831	1.702	1.666	1.375	1.933	0.942	120	621	2029	2500	0.872	1312	717	1617	883	0
5	7	3	"SPB4"	"YFL002C"	3970	19990	140	1180	1840	1636	65	72	49	100	100	0	3128	4731	3912	68	74	31	100	100	0	0.364	0.381	0.343	0.342	1.414	0.397	0.936	156	650	4175	6438	-1.456	1115	3060	1775	4663	0
5	8	3	"HAC1"	"YFL031W"	4150	20010	120	1026	1240	879	64	69	24	100	100	0	776	882	572	68	78	117	96	82	0	1.359	1.445	1.398	1.361	1.466	1.499	0.939	120	570	1670	1990	0.442	962	708	1176	814	0
5	9	3	"YFL061W"	"YFL061W"	4380	20010	130	1201	1650	1341	65	78	118	99	86	0	860	1170	829	69	81	114	98	87	0	1.436	1.440	1.323	1.284	1.491	1.537	0.878	120	641	1927	2686	0.522	1136	791	1585	1101	0
5	10	3	"YFL004W"	"YFL004W"	4570	20030	150	875	1652	1459	64	84	160	98	85	0	2909	4855	3851	69	87	132	100	100	0	0.286	0.332	0.286	0.289	1.488	0.344	0.928	156	683	3651	6374	-1.808	811	2840	1588	4786	0
5	11	3	"RIM15"	"YFL033C"	4720	20010	110	1093	1384	1047	66	113	256	91	73	0	1343	1706	1102	70	124	271	100	90	0	0.807	0.806	0.795	0.724	1.417	0.894	0.916	80	491	2300	2954	-0.310	1027	1273	1318	1636	0
5	12	3	"YFL063W"	"YFL063W"	4960	20000	130	28663	33886	24217	66	99	201	100	100	20	14281	20018	13199	70	108	224	100	100	0	2.012	1.695	1.647	1.499	1.410	1.772	0.961	120	740	42808	53768	1.009	28597	14211	33820	19948	0
5	13	3	"YFL006W"	"YFL006W"	5190	20010	120	2751	3413	2725	62	71	52	100	100	0	2215	2949	2028	66	80	105	100	100	0	1.251	1.162	1.095	1.030	1.379	1.257	0.952	120	551	4838	6234	0.323	2689	2149	3351	2883	0
5	14	3	"YFL035C"	"YFL035C"	5370	20000	140	1982	3022	2544	63	67	23	100	100	0	2357	3107	2359	67	73	32	100	100	0	0.838	0.973	0.899	0.838	1.489	1.021	0.951	156	661	4209	5999	-0.255	1919	2290	2959	3040	0
5	15	3	"YFL065C"	"YFL065C"	5590	20020	120	6890	9178	6211	65	70	28	100	100	0	4478	5379	3232	68	73	32	100	100	0	1.548	1.716	1.676	1.578	1.346	1.815	0.962	120	519	11235	14424	0.630	6825	4410	9113	5311	0
5	16	3	"SMC1"	"YFL008W"	5760	20000	130	2108	2990	2189	66	84	160	100	100	0	1870	2576	1670	66	80	107	100	100	0	1.132	1.165	1.090	1.058	1.336	1.229	0.965	120	609	3846	5434	0.179	2042	1804	2924	2510	0
5	17	3	"YFL035C-B"	"YFL035C-B"	5950	20010	110	2593	2712	1918	65	84	135	100	96	0	1950	2252	1492	67	81	119	100	98	0	1.343	1.211	1.189	1.088	1.444	1.264	0.951	80	554	4411	4832	0.425	2528	1883	2647	2185	0
5	18	3	"YFL067W"	"YFL067W"	6190	20000	140	4347	8267	8070	63	79	119	99	98	0	2415	4410	3993	67	82	116	99	96	0	1.825	1.889	1.774	1.672	1.412	1.986	0.962	156	715	6632	12547	0.868	4284	2348	8204	4343	0
5	19	3	"RTG2"	"YGL252C"	6370	20000	140	2517	3235	2569	62	66	24	100	100	0	3678	4928	3663	67	74	61	100	100	0	0.680	0.653	0.591	0.592	1.479	0.668	0.937	156	663	6066	8034	-0.557	2455	3611	3173	4861	0
5	20	3	"YGR021W"	"YGR021W"	6570	20020	120	1967	2278	1722	62	68	33	100	100	0	1460	1769	1136	66	71	33	100	100	0	1.367	1.301	1.215	1.128	1.493	1.401	0.952	120	589	3299	3919	0.451	1905	1394	2216	1703	0
5	21	3	"YGR053C"	"YGR053C"	6760	20010	110	1439	1516	956	65	93	175	92	80	0	1438	1554	898	64	92	153	100	96	0	1.000	0.974	0.958	0.874	1.572	1.029	0.935	80	551	2748	2941	0.000	1374	1374	1451	1490	0
5	1	4	"FZF1"	"YGL254W"	2740	20190	160	987	1618	1388	62	67	57	100	100	0	1120	1654	1204	69	76	82	100	100	0	0.880	0.982	0.879	0.868	1.377	1.064	0.951	208	812	1976	3141	-0.184	925	1051	1556	1585	0
5	2	4	"MTL1"	"YGR023W"	2980	20190	160	2212	3867	3826	67	74	69	100	99	0	2530	3622	3109	72	83	102	100	98	0	0.873	1.070	0.946	0.935	1.401	1.163	0.955	208	558	4603	7350	-0.197	2145	2458	3800	3550	0
5	3	4	"MUP1"	"YGR055W"	3150	20190	150	1041	1875	1625	63	66	29	100	100	0	775	1108	810	66	83	210	97	76	0	1.379	1.739	1.598	1.553	1.394	1.892	0.834	156	558	1687	2854	0.464	978	709	1812	1042	0
5	4	4	"ADH4"	"YGL256W"	3370	20200	150	1144	1944	1637	60	66	37	100	100	0	1224	1720	1260	66	81	186	100	93	0	0.936	1.139	1.060	0.996	1.440	1.218	0.952	156	729	2242	3538	-0.095	1084	1158	1884	1654	0
5	5	4	"YGR025W"	"YGR025W"	3570	20210	110	854	790	408	63	73	70	100	92	0	847	799	387	69	80	71	100	100	0	1.017	0.996	0.976	0.933	1.413	1.020	0.933	80	511	1569	1457	0.024	791	778	727	730	0
5	6	4	"LST7"	"YGR057C"	3770	20230	130	983	1329	1013	65	84	138	97	85	0	1826	2380	1684	71	84	91	100	100	0	0.523	0.547	0.516	0.493	1.447	0.562	0.934	120	674	2673	3573	-0.935	918	1755	1264	2309	0
5	7	4	"YGL258W"	"YGL258W"	3990	20210	130	1599	2077	1573	64	77	120	100	93	0	1188	1636	1176	68	146	1651	36	15	0	1.371	1.284	1.194	1.170	1.487	0.354	0.239	120	653	2655	3581	0.455	1535	1120	2013	1568	0
5	8	4	"RPS25A"	"YGR027C"	4160	20210	110	860	924	617	62	100	228	75	63	0	851	962	604	67	187	1926	6	0	0	1.018	0.963	0.912	0.857	1.663	0.121	0.201	80	483	1582	1757	0.026	798	784	862	895	0
5	9	4	"SPR3"	"YGR059W"	4370	20210	120	1648	2155	1514	64	90	174	97	94	0	1491	1998	1301	67	95	166	100	96	0	1.112	1.083	1.037	0.980	1.519	1.123	0.936	120	585	3008	4022	0.154	1584	1424	2091	1931	0
5	10	4	"PPA1"	"YHR026W"	4590	20200	120	2488	3168	2332	64	73	65	100	100	0	1533	2012	1335	68	77	38	100	100	0	1.655	1.597	1.530	1.425	1.475	1.661	0.935	120	494	3889	5048	0.726	2424	1465	3104	1944	0
5	11	4	"YHR056C"	"YHR056C"	4790	20210	130	979	1372	1143	65	94	188	87	70	0	980	1372	1055	69	98	178	97	83	0	1.003	1.003	0.953	0.885	1.552	1.045	0.928	120	659	1825	2610	0.005	914	911	1307	1303	0
5	12	4	"YHR087W"	"YHR087W"	4980	20210	130	676	1058	921	62	70	40	99	95	0	538	860	705	65	78	101	95	80	0	1.298	1.253	1.207	1.106	1.565	1.290	0.950	120	679	1087	1791	0.376	614	473	996	795	0
5	13	4	"DAP2"	"YHR028C"	5200	20210	130	632	1207	1187	62	69	54	100	95	0	864	1432	1308	65	79	119	100	97	0	0.713	0.838	0.786	0.713	1.506	0.862	0.951	120	610	1369	2512	-0.487	570	799	1145	1367	0
5	14	4	"MED6"	"YHR058C"	5380	20220	140	719	1491	1503	63	72	83	94	90	0	986	1865	1734	65	76	99	96	92	0	0.712	0.793	0.720	0.674	1.542	0.825	0.948	156	699	1577	3228	-0.490	656	921	1428	1800	0
5	15	4	"GAR1"	"YHR089C"	5590	20200	130	845	1245	997	65	72	37	98	96	0	1038	1631	1279	66	73	41	100	100	0	0.802	0.754	0.712	0.678	1.582	0.763	0.944	120	562	1752	2745	-0.317	780	972	1180	1565	0
5	16	4	"SLT2"	"YHR030C"	5770	20210	120	1389	1725	1234	63	70	35	100	100	0	1177	1342	875	65	72	42	100	100	0	1.192	1.301	1.245	1.172	1.418	1.357	0.961	120	557	2438	2939	0.254	1326	1112	1662	1277	0
5	17	4	"VMA22"	"YHR060W"	5980	20210	120	585	979	858	62	74	113	89	70	0	260	441	348	64	75	109	66	48	0	2.668	2.432	2.438	2.333	1.660	2.503	0.941	120	623	719	1294	1.416	523	196	917	377	0
5	18	4	"MSR1"	"YHR091C"	6200	20200	130	702	1060	859	62	66	32	100	100	0	1458	2302	1854	66	72	33	100	100	0	0.460	0.446	0.423	0.401	1.532	0.447	0.942	120	598	2032	3234	-1.121	640	1392	998	2236	0
5	19	4	"YHR032W"	"YHR032W"	6350	20220	110	889	955	656	63	75	74	95	87	0	1246	1517	1095	68	89	126	100	88	0	0.701	0.616	0.591	0.591	1.500	0.604	0.927	80	475	2004	2341	-0.512	826	1178	892	1449	0
5	20	4	"RPP1"	"YHR062C"	6560	20210	100	363	424	262	61	73	73	87	76	0	604	585	314	68	90	158	86	67	0	0.563	0.702	0.598	0.627	1.805	0.640	0.657	80	494	838	880	-0.828	302	536	363	517	0
5	21	4	"AHT1"	"YHR093W"	6790	20210	130	1548	2208	1754	63	81	141	100	90	0	776	1129	844	63	87	155	99	78	0	2.083	2.012	1.893	1.809	1.404	2.088	0.948	120	768	2198	3211	1.058	1485	713	2145	1066	0
5	1	5	"PAN1"	"YIR006C"	2780	20390	160	746	1465	1370	62	68	57	100	99	0	736	1155	902	67	75	81	100	98	0	1.022	1.290	1.142	1.123	1.425	1.416	0.951	208	864	1353	2491	0.032	684	669	1403	1088	0
5	2	5	"GTT1"	"YIR038C"	2960	20410	130	1456	1615	1162	65	70	26	100	100	0	1253	1565	989	68	76	60	100	100	0	1.174	1.035	0.939	0.905	1.484	1.104	0.942	120	536	2576	3047	0.231	1391	1185	1550	1497	0
5	3	5	"RNR2"	"YJL026W"	3160	20410	140	366	712	663	63	66	28	98	95	0	337	575	485	65	81	199	62	38	0	1.114	1.273	1.147	1.200	1.760	1.343	0.930	156	624	575	1159	0.156	303	272	649	510	0
5	4	5	"PRI1"	"YIR008C"	3370	20400	150	869	1547	1275	61	66	37	100	100	0	1223	1682	1204	67	84	191	99	89	0	0.699	0.920	0.842	0.802	1.477	0.983	0.937	156	691	1964	3101	-0.517	808	1156	1486	1615	0
5	5	5	"YIR040C"	"YIR040C"	3590	20400	130	3292	4459	3482	64	84	166	100	100	0	2276	2869	1922	70	85	119	100	100	0	1.463	1.570	1.389	1.354	1.405	1.699	0.962	120	613	5434	7194	0.549	3228	2206	4395	2799	0
5	6	5	"YJL028W"	"YJL028W"	3770	20410	110	999	1266	914	67	144	366	67	55	0	444	660	436	71	109	186	73	50	0	2.499	2.036	1.901	1.864	1.501	2.103	0.940	80	499	1305	1788	1.321	932	373	1199	589	0
5	7	5	"YIR010W"	"YIR010W"	3990	20410	110	747	1495	1472	66	115	288	67	53	0	888	1635	1511	67	97	142	100	90	0	0.829	0.911	0.830	0.774	1.444	0.956	0.958	80	517	1502	2997	-0.270	681	821	1429	1568	0
5	8	5	"YIR042C"	"YIR042C"	4180	20410	120	383	481	333	61	74	116	75	60	0	486	620	412	64	78	107	87	72	0	0.763	0.755	0.730	0.646	1.801	0.775	0.927	120	567	744	976	-0.390	322	422	420	556	0
5	9	5	"MAD2"	"YJL030W"	4380	20400	140	703	1240	1133	62	68	45	100	98	0	895	1492	1262	65	73	54	100	99	0	0.772	0.826	0.745	0.733	1.388	0.861	0.955	156	741	1471	2605	-0.373	641	830	1178	1427	0
5	10	5	"SQT1"	"YIR012W"	4610	20400	140	1190	2009	1792	63	70	55	100	99	0	2188	3070	2370	65	71	35	100	100	0	0.531	0.648	0.586	0.563	1.387	0.694	0.946	156	713	3250	4951	-0.914	1127	2123	1946	3005	0
5	11	5	"YIR044C"	"YIR044C"	4770	20420	110	1526	1321	753	63	72	61	100	100	0	1428	1260	687	65	76	80	100	100	0	1.073	1.053	1.004	0.987	1.438	1.071	0.948	80	456	2826	2453	0.102	1463	1363	1258	1195	0
5	12	5	"YJL032W"	"YJL032W"	4960	20420	110	563	654	427	62	77	76	91	78	0	1571	1560	992	64	90	148	100	93	0	0.332	0.396	0.375	0.349	1.690	0.398	0.910	80	540	2008	2088	-1.589	501	1507	592	1496	0
5	13	5	"CAF17"	"YJR122W"	5170	20410	110	618	580	372	64	106	217	70	53	0	615	668	399	65	121	278	67	48	0	1.007	0.856	0.814	0.795	2.111	0.844	0.928	80	575	1104	1119	0.010	554	550	516	603	0
5	14	5	"YJR154W"	"YJR154W"	5370	20420	100	706	673	441	67	132	280	62	53	0	1048	1036	659	69	139	325	71	57	0	0.653	0.627	0.595	0.565	1.489	0.665	0.910	80	473	1618	1573	-0.615	639	979	606	967	0
5	15	5	"YKL023W"	"YKL023W"	5580	20410	120	395	546	465	63	86	148	64	51	0	625	997	794	66	92	172	90	64	0	0.594	0.519	0.487	0.455	1.581	0.551	0.932	120	601	891	1414	-0.752	332	559	483	931	0
5	16	5	"YJR124C"	"YJR124C"	5790	20410	120	690	1134	981	63	68	36	99	96	0	1993	2873	2376	67	76	67	100	100	0	0.326	0.382	0.353	0.330	1.555	0.391	0.947	120	619	2553	3877	-1.619	627	1926	1071	2806	0
5	17	5	"THI11"	"YJR156C"	6000	20410	120	1233	1820	1559	62	68	35	100	100	0	1394	1979	1609	65	75	67	100	99	0	0.881	0.918	0.836	0.810	1.465	0.941	0.953	120	591	2500	3672	-0.183	1171	1329	1758	1914	0
5	18	5	"PAN3"	"YKL025C"	6190	20420	130	790	1730	1764	62	65	20	99	98	0	1074	1931	1874	64	72	50	99	97	0	0.721	0.893	0.804	0.781	1.407	0.907	0.958	120	601	1738	3535	-0.472	728	1010	1668	1867	0
5	19	5	"YJR126C"	"YJR126C"	6360	20420	120	1340	1416	1045	62	70	49	99	97	0	1179	1301	848	65	75	59	99	97	0	1.147	1.095	1.020	0.982	1.395	1.159	0.952	120	522	2392	2590	0.198	1278	1114	1354	1236	0
5	20	5	"HXT16"	"YJR158W"	6570	20410	130	4449	6390	5124	63	80	139	100	100	0	3833	4823	3433	65	81	112	100	100	0	1.164	1.330	1.232	1.169	1.416	1.427	0.967	120	682	8154	11085	0.219	4386	3768	6327	4758	0
5	21	5	"YKL027W"	"YKL027W"	6780	20410	120	584	862	780	62	77	137	72	57	0	560	939	789	63	75	74	100	88	0	1.050	0.913	0.845	0.756	1.675	0.952	0.935	120	657	1019	1676	0.071	522	497	800	876	0
5	1	6	"YJR128W"	"YJR128W"	2780	20610	150	414	620	454	61	64	21	99	98	0	217	288	167	65	69	23	98	92	0	2.322	2.507	2.434	2.351	1.699	0.510	0.226	156	805	505	782	1.216	353	152	559	223	0
5	2	6	"YJR160C"	"YJR160C"	2960	20630	130	499	564	343	64	67	23	100	98	0	415	472	271	68	73	57	98	88	0	1.254	1.238	1.238	1.188	1.540	1.238	0.845	120	540	782	904	0.326	435	347	500	404	0
5	3	6	"MAE1"	"YKL029C"	3160	20600	140	679	1112	933	63	65	21	100	100	0	266	378	271	68	76	56	89	74	0	3.111	3.384	3.317	3.384	1.683	3.553	0.895	156	682	814	1359	1.637	616	198	1049	310	0
5	4	6	"SOF1"	"YLL011W"	3370	20600	140	1567	2646	2118	61	65	26	100	100	0	4530	6221	4506	71	80	35	100	100	0	0.338	0.420	0.383	0.380	1.407	0.440	0.947	156	644	5965	8735	-1.566	1506	4459	2585	6150	0
5	5	6	"FPS1"	"YLL043W"	3570	20610	140	1346	2656	2407	62	74	138	99	94	0	1795	3256	2748	69	81	91	100	99	0	0.744	0.814	0.762	0.727	1.446	0.844	0.958	156	680	3010	5781	-0.427	1284	1726	2594	3187	0
5	6	6	"YLR008C"	"YLR008C"	3770	20620	120	564	699	513	61	78	145	80	63	0	839	1031	757	64	75	69	99	95	0	0.649	0.660	0.623	0.610	1.584	0.662	0.918	120	572	1278	1605	-0.624	503	775	638	967	0
5	7	6	"YLL013C"	"YLL013C"	3960	20610	140	1609	2338	2041	63	94	227	94	87	0	1355	1968	1561	67	90	203	96	91	0	1.200	1.197	1.126	1.088	1.411	1.248	0.933	156	734	2834	4176	0.263	1546	1288	2275	1901	0
5	8	6	"RPL8B"	"YLL045C"	4180	20610	130	1633	2021	1561	61	68	38	100	100	0	962	1146	801	64	79	191	95	67	0	1.751	1.811	1.725	1.590	1.421	1.892	0.966	120	642	2470	3042	0.808	1572	898	1960	1082	0
5	9	6	"YLR010C"	"YLR010C"	4360	20610	110	717	829	550	63	82	101	87	73	0	917	924	602	66	89	120	96	76	0	0.769	0.893	0.856	0.837	1.527	0.863	0.920	80	529	1505	1624	-0.380	654	851	766	858	0
5	10	6	"BPT1"	"YLL015W"	4570	20610	110	401	393	243	62	80	92	73	68	0	495	480	300	66	86	102	78	65	0	0.790	0.800	0.817	0.795	1.609	0.798	0.891	80	580	768	745	-0.340	339	429	331	414	0
5	11	6	"YLL047W"	"YLL047W"	4790	20610	110	1245	1340	973	64	89	126	92	76	0	411	486	298	67	80	60	95	80	0	3.433	3.045	2.835	2.693	1.543	3.093	0.925	80	560	1525	1695	1.780	1181	344	1276	419	0
5	12	6	"YLR012C"	"YLR012C"	4990	20610	130	814	919	589	64	86	120	96	80	0	1381	1702	1044	66	85	117	100	100	0	0.570	0.523	0.502	0.482	1.384	0.536	0.911	120	669	2065	2491	-0.810	750	1315	855	1636	0
5	13	6	"YLL017W"	"YLL017W"	5190	20620	110	908	1130	807	63	71	66	98	88	0	638	744	480	66	71	34	98	93	0	1.477	1.574	1.569	1.463	1.500	1.671	0.944	80	523	1417	1745	0.563	845	572	1067	678	0
5	14	6	"YLL049W"	"YLL049W"	5390	20620	120	1288	1674	1340	64	89	197	93	73	0	1172	1554	1145	66	86	135	99	95	0	1.107	1.082	1.006	0.972	1.471	1.132	0.935	120	581	2330	3098	0.146	1224	1106	1610	1488	0
5	15	6	"PPR1"	"YLR014C"	5580	20610	140	964	1978	1872	64	82	167	91	83	0	1294	2219	1910	66	84	112	98	96	0	0.733	0.889	0.770	0.763	1.504	0.942	0.953	156	707	2128	4067	-0.448	900	1228	1914	2153	0
5	16	6	"YLR327C"	"YLR327C"	5770	20620	110	704	742	506	63	73	57	98	92	0	546	610	388	66	75	48	100	97	0	1.335	1.248	1.205	1.144	1.411	1.270	0.940	80	524	1121	1223	0.417	641	480	679	544	0
5	17	6	"ADE13"	"YLR359W"	5980	20620	110	701	817	581	63	78	73	86	80	0	722	793	558	63	79	78	88	81	0	0.968	1.033	1.038	1.018	1.783	1.032	0.962	80	588	1297	1484	-0.047	638	659	754	730	0
5	18	6	"YLR391W"	"YLR391W"	6200	20620	110	502	602	427	62	71	58	95	75	0	503	553	361	62	75	76	87	75	0	0.998	1.100	1.102	1.049	1.666	0.984	0.668	80	531	881	1031	-0.003	440	441	540	491	0
5	19	6	"REC102"	"YLR329W"	6400	20600	130	434	572	409	63	70	43	98	90	0	225	287	180	66	71	41	88	70	0	2.333	2.303	2.263	2.319	1.703	2.357	0.901	120	606	530	730	1.222	371	159	509	221	0
5	20	6	"YLR361C"	"YLR361C"	6600	20610	100	680	644	413	67	114	252	68	55	0	820	786	436	68	119	287	73	57	0	0.815	0.804	0.789	0.696	1.492	0.862	0.949	80	479	1365	1295	-0.295	613	752	577	718	0
5	21	6	"ATP10"	"YLR393W"	6790	20610	100	902	868	574	64	112	247	70	63	0	578	577	361	64	117	283	62	47	0	1.630	1.567	1.501	1.555	1.420	1.624	0.906	80	508	1352	1317	0.705	838	514	804	513	0
5	1	7	"YLR331C"	"YLR331C"	2780	20830	150	896	1211	937	61	64	20	100	100	0	857	1077	742	66	70	32	100	100	0	1.056	1.137	1.081	1.030	1.553	1.201	0.909	156	782	1626	2161	0.078	835	791	1150	1011	0
5	2	7	"NMD4"	"YLR363C"	2970	20810	130	441	545	384	65	69	34	95	90	0	512	657	428	71	76	34	100	97	0	0.853	0.819	0.748	0.721	1.649	0.840	0.897	120	568	817	1066	-0.230	376	441	480	586	0
5	3	7	"COX8"	"YLR395C"	3170	20820	110	674	624	362	64	76	77	87	80	0	1464	1373	779	71	94	134	100	91	0	0.438	0.430	0.430	0.392	1.640	0.411	0.889	80	533	2003	1862	-1.191	610	1393	560	1302	0
5	4	7	"RPS25B"	"YLR333C"	3390	20810	120	618	663	441	64	78	82	93	77	0	765	911	553	73	93	123	98	84	0	0.801	0.715	0.686	0.634	1.622	0.746	0.901	120	634	1246	1437	-0.321	554	692	599	838	0
5	5	7	"YLR365W"	"YLR365W"	3590	20820	120	709	943	666	64	74	68	97	89	0	481	574	340	68	74	30	99	97	0	1.562	1.737	1.714	1.565	1.586	1.850	0.849	120	520	1058	1385	0.643	645	413	879	506	0
5	6	7	"AFG2"	"YLR397C"	3770	20830	110	3191	2619	1589	67	90	115	100	96	0	2405	2045	1139	69	104	421	90	73	0	1.337	1.291	1.213	1.165	1.589	1.252	0.727	80	509	5460	4528	0.419	3124	2336	2552	1976	0
5	7	7	"YMR097C"	"YMR097C"	3990	20810	130	1104	1317	991	64	91	176	87	74	0	1827	2044	1376	67	107	413	89	69	0	0.591	0.634	0.586	0.554	1.592	0.709	0.862	120	673	2800	3230	-0.759	1040	1760	1253	1977	0
5	8	7	"ECM16"	"YMR128W"	4180	20810	110	1071	1358	1144	63	91	178	87	80	0	831	1003	759	66	86	104	96	86	0	1.318	1.382	1.278	1.271	1.523	1.449	0.918	80	462	1773	2232	0.398	1008	765	1295	937	0
5	9	7	"YMR158W"	"YMR158W"	4360	20820	100	844	855	559	66	102	176	78	68	0	815	851	533	67	101	151	87	70	0	1.040	1.006	1.003	0.935	1.770	1.039	0.906	80	496	1526	1573	0.057	778	748	789	784	0
5	10	7	"YMR099C"	"YMR099C"	4580	20820	120	878	960	738	64	83	114	93	85	0	554	633	441	64	82	106	90	81	0	1.661	1.575	1.543	1.494	1.556	1.684	0.907	120	670	1304	1465	0.732	814	490	896	569	0
5	11	7	"YMR130W"	"YMR130W"	4780	20810	110	684	766	525	65	88	179	76	62	0	958	1063	711	64	92	231	90	63	0	0.692	0.702	0.659	0.617	1.653	0.707	0.919	80	534	1513	1700	-0.530	619	894	701	999	0
5	12	7	"APG16"	"YMR159C"	4970	20810	130	760	1075	1972	63	83	157	91	82	0	391	502	306	66	89	205	69	40	0	2.145	2.321	1.883	1.922	1.741	7.820	0.146	120	702	1022	1448	1.101	697	325	1012	436	0
5	13	7	"SRT1"	"YMR101C"	5200	20810	120	895	881	586	62	72	74	97	82	0	1777	1873	1228	64	72	52	100	100	0	0.486	0.453	0.414	0.412	1.613	0.452	0.911	120	574	2546	2628	-1.040	833	1713	819	1809	0
5	14	7	"YMR132C"	"YMR132C"	5370	20830	120	702	942	705	63	66	26	100	99	0	644	846	577	65	70	38	100	100	0	1.104	1.125	1.106	1.028	1.609	1.179	0.920	120	548	1218	1660	0.142	639	579	879	781	0
5	15	7	"HLJ1"	"YMR161W"	5580	20810	110	230	256	178	64	74	53	75	61	0	392	435	271	65	79	82	81	68	0	0.508	0.519	0.511	0.453	2.080	0.551	0.782	80	554	493	562	-0.978	166	327	192	370	0
5	16	7	"YMR103C"	"YMR103C"	5800	20810	110	336	376	240	65	80	74	76	66	0	299	308	192	65	82	90	72	56	0	1.158	1.280	1.337	1.323	2.311	1.331	0.844	80	522	505	554	0.212	271	234	311	243	0
5	17	7	"YMR134W"	"YMR134W"	5980	20830	120	1158	1188	844	63	71	54	100	97	0	1694	1798	1179	62	68	34	100	100	0	0.671	0.648	0.615	0.572	1.582	0.678	0.908	120	546	2727	2861	-0.576	1095	1632	1125	1736	0
5	18	7	"YMR163C"	"YMR163C"	6180	20810	120	939	1185	837	63	67	33	100	100	0	545	700	469	62	66	22	99	99	0	1.814	1.759	1.727	1.709	1.620	1.816	0.905	120	613	1359	1760	0.859	876	483	1122	638	0
5	19	7	"YNL144C"	"YNL144C"	6400	20800	140	1915	2599	2047	64	71	39	100	100	0	1554	1955	1417	66	69	21	100	100	0	1.244	1.342	1.191	1.241	1.552	1.410	0.892	156	736	3339	4424	0.315	1851	1488	2535	1889	0
5	20	7	"YNL176C"	"YNL176C"	6580	20820	120	2712	4750	3931	64	72	64	100	100	0	1401	2098	1469	67	70	23	100	100	0	1.985	2.307	2.081	1.982	1.442	2.455	0.917	120	589	3982	6717	0.989	2648	1334	4686	2031	0
5	21	7	"YNL208W"	"YNL208W"	6800	20830	130	1076	1175	728	61	73	68	99	96	0	1142	1296	726	65	73	50	100	100	0	0.942	0.905	0.875	0.818	1.600	0.940	0.902	120	731	2092	2345	-0.086	1015	1077	1114	1231	0
5	1	8	"YNL146W"	"YNL146W"	2790	21020	140	561	679	454	62	64	19	100	99	0	429	531	304	68	77	53	98	94	0	1.382	1.333	1.301	1.206	1.417	1.417	0.952	156	591	860	1080	0.467	499	361	617	463	0
5	2	8	"RPS3"	"YNL178W"	2980	21020	140	598	827	567	66	71	37	100	98	0	632	818	494	73	82	51	100	100	0	0.952	1.021	0.973	0.920	1.370	1.078	0.951	156	517	1091	1506	-0.071	532	559	761	745	0
5	3	8	"MER1"	"YNL210W"	3180	21010	130	685	909	756	65	75	79	96	80	0	437	616	444	68	84	129	82	62	0	1.680	1.540	1.468	1.362	1.451	1.633	0.948	120	599	989	1392	0.749	620	369	844	548	0
5	4	8	"ALF1"	"YNL148C"	3410	21020	110	554	591	386	67	74	46	91	80	0	361	383	236	67	77	78	75	68	0	1.656	1.658	1.695	1.617	1.670	1.590	0.755	80	529	781	840	0.728	487	294	524	316	0
5	5	8	"RHO5"	"YNL180C"	3610	21010	140	1277	1834	1595	66	75	53	100	100	0	1113	1759	1379	69	75	31	100	100	0	1.160	1.046	0.971	0.926	1.321	1.104	0.973	156	671	2255	3458	0.214	1211	1044	1768	1690	0
5	6	8	"YNL212W"	"YNL212W"	3790	21010	110	541	565	406	66	78	57	83	75	0	625	615	420	68	101	435	53	21	0	0.853	0.912	0.892	0.865	1.678	0.922	0.922	80	465	1032	1046	-0.230	475	557	499	547	0
5	7	8	"YNL150W"	"YNL150W"	3970	21010	110	1520	1439	915	66	115	184	91	76	0	885	906	521	68	106	126	96	76	0	1.780	1.638	1.584	1.464	1.379	1.708	0.967	80	517	2271	2211	0.832	1454	817	1373	838	0
5	8	8	"YNL182C"	"YNL182C"	4180	21000	150	1157	1871	1538	64	115	213	95	87	0	711	1049	720	69	106	138	98	89	0	1.702	1.844	1.717	1.640	1.357	2.001	0.956	156	777	1735	2787	0.768	1093	642	1807	980	0
5	9	8	"PEX17"	"YNL214W"	4400	21020	120	1690	1791	1374	63	76	76	99	95	0	1261	1751	2562	67	80	83	100	98	0	1.363	1.026	1.086	0.989	1.511	0.603	0.415	120	557	2821	3412	0.446	1627	1194	1728	1684	0
5	10	8	"MSB4"	"YOL112W"	4580	21020	100	1219	1136	795	63	140	443	65	57	0	1092	1032	660	66	128	357	67	55	0	1.127	1.111	1.063	0.997	1.404	1.181	0.947	80	422	2182	2039	0.172	1156	1026	1073	966	0
5	11	8	"NOP8"	"YOL144W"	4780	21020	110	2333	1888	1301	66	137	409	72	66	0	1495	1248	812	68	124	320	71	62	0	1.589	1.544	1.476	1.411	1.348	1.581	0.968	80	562	3694	3002	0.668	2267	1427	1822	1180	0
5	12	8	"TIR2"	"YOR010C"	4980	21020	100	684	681	443	64	100	186	71	63	0	855	778	500	67	97	138	76	68	0	0.787	0.868	0.857	0.846	1.448	0.879	0.938	80	488	1408	1328	-0.346	620	788	617	711	0
5	13	8	"YOL114C"	"YOL114C"	5190	21030	140	333	431	312	64	82	95	74	55	0	334	448	318	65	83	97	77	56	0	1.000	0.958	0.943	0.929	1.552	0.968	0.942	156	614	538	750	0.000	269	269	367	383	0
5	14	8	"YOL146W"	"YOL146W"	5390	21020	120	615	745	546	63	67	26	100	94	0	725	923	640	66	68	27	100	98	0	0.838	0.796	0.748	0.707	1.468	0.820	0.959	120	519	1211	1539	-0.256	552	659	682	857	0
5	15	8	"YOR012W"	"YOR012W"	5590	21010	110	413	495	323	64	73	42	95	81	0	384	407	244	66	73	38	95	86	0	1.097	1.264	1.224	1.176	1.511	1.295	0.928	80	560	667	772	0.134	349	318	431	341	0
5	16	8	"MSN1"	"YOL116W"	5810	21010	120	826	884	661	64	73	49	100	97	0	733	841	599	64	87	271	76	60	0	1.139	1.055	1.027	0.991	1.317	0.911	0.693	120	564	1431	1597	0.188	762	669	820	777	0
5	17	8	"SPT20"	"YOL148C"	5990	21010	120	498	573	410	62	73	80	88	71	0	410	491	339	62	87	287	55	33	0	1.253	1.191	1.189	1.168	1.715	1.174	0.837	120	504	784	940	0.325	436	348	511	429	0
5	18	8	"RTS1"	"YOR014W"	6180	21020	100	506	500	334	62	80	96	76	68	0	466	490	318	62	79	85	81	72	0	1.099	1.023	1.050	0.954	1.485	1.042	0.937	80	480	848	866	0.136	444	404	438	428	0
5	19	8	"YOL118C"	"YOL118C"	6390	21020	100	407	433	258	63	79	69	83	70	0	190	203	102	65	75	58	70	56	0	2.752	2.681	2.891	2.828	1.764	2.569	0.846	80	470	469	508	1.460	344	125	370	138	0
5	20	8	"YOL150C"	"YOL150C"	6580	21020	100	261	279	183	64	74	48	86	71	0	282	268	140	67	72	27	88	82	0	0.916	1.070	0.985	1.066	1.668	1.235	0.808	80	451	412	416	-0.126	197	215	215	201	0
5	21	8	"ERP4"	"YOR016C"	6790	21010	120	1400	1635	1280	63	71	53	99	97	0	1464	1827	1310	68	76	60	100	100	0	0.958	0.894	0.858	0.782	1.406	0.944	0.972	120	625	2733	3331	-0.062	1337	1396	1572	1759	0
5	1	9	"SCD5"	"YOR329C"	2770	21200	160	1954	2616	1892	62	69	42	100	100	0	4551	5479	3155	69	91	155	100	100	0	0.422	0.472	0.430	0.427	1.324	0.513	0.938	208	868	6374	7964	-1.244	1892	4482	2554	5410	0
5	2	9	"PRT1"	"YOR361C"	2980	21200	150	763	1166	906	67	74	48	100	98	0	933	1233	839	77	106	198	98	85	0	0.813	0.951	0.867	0.857	1.431	0.995	0.884	156	465	1552	2255	-0.299	696	856	1099	1156	0
5	3	9	"ERR1"	"YOR393W"	3180	21200	160	1367	2191	2005	65	70	51	100	100	0	1509	2210	1774	68	77	77	99	98	0	0.904	0.993	0.908	0.880	1.419	1.068	0.954	208	690	2743	4268	-0.146	1302	1441	2126	2142	0
5	4	9	"YOR331C"	"YOR331C"	3390	21210	120	1240	1673	1196	64	68	26	100	100	0	684	841	515	63	72	71	100	95	0	1.894	2.068	1.930	1.848	1.446	2.223	0.938	120	577	1797	2387	0.921	1176	621	1609	778	0
5	5	9	"PIP2"	"YOR363C"	3590	21220	130	895	1031	733	63	67	24	100	98	0	859	960	644	65	70	36	100	100	0	1.048	1.082	1.050	1.023	1.521	1.111	0.919	120	649	1626	1863	0.067	832	794	968	895	0
5	6	9	"HAT1"	"YPL001W"	3790	21220	120	368	408	290	61	64	21	95	91	0	1188	1344	1035	63	68	34	100	100	0	0.273	0.271	0.264	0.254	1.601	0.268	0.934	120	640	1432	1628	-1.874	307	1125	347	1281	0
5	7	9	"YOR333C"	"YOR333C"	3990	21220	130	1079	1281	897	64	79	103	97	89	0	685	834	529	65	76	67	99	97	0	1.637	1.583	1.542	1.457	1.378	1.652	0.952	120	633	1635	1986	0.711	1015	620	1217	769	0
5	8	9	"YOR365C"	"YOR365C"	4160	21210	130	1555	2278	1677	65	112	364	93	71	0	865	1206	817	68	93	151	97	87	0	1.870	1.945	1.860	1.835	1.308	2.075	0.943	120	546	2287	3351	0.903	1490	797	2213	1138	0
5	9	9	"ULA1"	"YPL003W"	4370	21210	150	690	1336	1280	62	99	320	65	49	0	1390	2254	2067	65	85	131	100	98	0	0.474	0.582	0.533	0.513	1.423	0.622	0.879	156	681	1953	3463	-1.077	628	1325	1274	2189	0
5	10	9	"ALA1"	"YOR335C"	4580	21200	130	2105	3169	2570	62	98	271	100	87	0	1245	1909	1400	64	90	203	100	91	0	1.730	1.684	1.571	1.519	1.359	1.803	0.950	120	611	3224	4952	0.791	2043	1181	3107	1845	0
5	11	9	"SCP1"	"YOR367W"	4790	21220	130	992	1145	831	64	73	60	99	93	0	714	841	541	65	72	48	100	98	0	1.430	1.393	1.356	1.220	1.523	1.468	0.945	120	718	1577	1857	0.516	928	649	1081	776	0
5	12	9	"YPL005W"	"YPL005W"	5020	21220	120	383	425	266	62	71	61	90	77	0	871	1055	702	67	74	56	100	97	0	0.399	0.367	0.371	0.349	1.697	0.359	0.896	120	537	1125	1351	-1.325	321	804	363	988	0
5	13	9	"VMA13"	"YPR036W"	5200	21210	140	627	1053	910	63	68	33	99	96	0	372	581	453	66	71	30	98	94	0	1.843	1.922	1.858	1.788	1.518	2.025	0.915	156	550	870	1505	0.882	564	306	990	515	0
5	14	9	"HOS1"	"YPR068C"	5370	21200	130	1615	2555	2022	65	87	137	99	93	0	2638	3426	2452	68	99	191	100	100	0	0.603	0.742	0.671	0.654	1.400	0.779	0.947	120	568	4120	5848	-0.730	1550	2570	2490	3358	0
5	15	9	"YPR100W"	"YPR100W"	5590	21220	120	720	1138	998	62	86	135	92	74	0	608	897	696	66	96	188	84	64	0	1.214	1.295	1.236	1.176	1.470	1.374	0.940	120	585	1200	1907	0.280	658	542	1076	831	0
5	16	9	"YPR038W"	"YPR038W"	5800	21210	140	872	1302	1065	61	65	28	100	99	0	691	964	695	66	84	239	82	60	0	1.298	1.382	1.345	1.234	1.457	1.375	0.776	156	721	1436	2139	0.376	811	625	1241	898	0
5	17	9	"MED1"	"YPR070W"	6000	21210	130	1186	1393	952	63	69	65	100	99	0	937	1104	694	64	97	379	80	56	0	1.286	1.279	1.190	1.183	1.378	1.200	0.730	120	603	1996	2370	0.363	1123	873	1330	1040	0
5	18	9	"RPL11A"	"YPR102C"	6190	21220	120	749	1133	940	64	66	27	99	99	0	652	995	768	64	75	123	95	77	0	1.165	1.148	1.068	1.013	1.495	1.174	0.901	120	597	1273	2000	0.220	685	588	1069	931	0
5	19	9	"YPR040W"	"YPR040W"	6410	21210	140	1473	2053	1720	65	73	43	100	100	0	1213	1582	1189	67	76	114	100	94	0	1.229	1.312	1.243	1.178	1.462	1.388	0.955	156	670	2554	3503	0.297	1408	1146	1988	1515	0
5	20	9	"NOT5"	"YPR072W"	6590	21210	140	1182	1431	1130	64	69	31	98	98	0	1548	2172	1645	67	71	24	100	99	0	0.755	0.649	0.621	0.597	1.434	0.662	0.961	156	668	2599	3472	-0.406	1118	1481	1367	2105	0
5	21	9	"FHL1"	"YPR104C"	6800	21210	130	1636	2111	1557	63	68	46	100	100	0	2071	2862	2034	66	73	56	100	100	0	0.785	0.732	0.672	0.678	1.422	0.742	0.952	120	709	3578	4844	-0.350	1573	2005	2048	2796	0
5	1	10	"YPR042C"	"YPR042C"	2770	21420	100	133	161	82	62	67	28	80	62	0	234	267	149	69	79	44	90	72	0	0.430	0.500	0.483	0.463	2.269	0.512	0.733	80	379	236	297	-1.217	71	165	99	198	0
5	2	10	"TKL1"	"YPR074C"	2960	21400	160	504	781	650	66	78	51	97	95	0	505	692	504	77	105	171	87	66	0	1.023	1.163	1.114	1.069	1.400	1.234	0.954	208	654	866	1330	0.033	438	428	715	615	0
5	3	10	"ISR1"	"YPR106W"	3170	21410	140	790	1199	1027	64	71	37	99	97	0	348	562	416	69	76	37	100	94	0	2.602	2.302	2.170	2.081	1.448	2.427	0.953	156	649	1005	1628	1.380	726	279	1135	493	0
5	4	10	"EMPTY"	"EMPTY"	3380	21420	100	230	298	239	62	68	32	85	73	0	179	225	158	64	69	31	77	63	0	1.461	1.466	1.393	1.472	1.764	1.219	0.513	80	503	283	397	0.547	168	115	236	161	0
5	5	10	"EMPTY"	"EMPTY"	3580	21430	110	102	138	106	60	65	27	60	42	0	108	138	100	64	72	75	37	15	0	0.955	1.054	1.009	1.092	2.900	1.082	0.544	80	572	86	152	-0.067	42	44	78	74	0
5	6	10	"EMPTY"	"EMPTY"	3790	21440	90	97	116	62	58	61	19	75	50	0	88	110	77	62	69	79	21	7	0	1.500	1.208	1.116	1.232	2.819	0.180	0.157	52	396	65	106	0.585	39	26	58	48	0
5	7	10	"EMPTY"	"EMPTY"	4000	21420	80	135	210	200	63	65	21	78	57	0	132	195	167	63	66	23	80	65	0	1.043	1.114	1.000	0.942	2.116	1.203	0.869	52	316	141	279	0.061	72	69	147	132	0
5	8	10	"EMPTY"	"EMPTY"	4180	21410	150	75	108	99	63	92	303	2	0	0	75	99	74	65	79	120	8	2	0	1.200	1.324	1.122	1.079	2.807	1.376	0.676	156	738	22	79	0.263	12	10	45	34	-50
5	9	10	"EMPTY"	"EMPTY"	4380	21410	150	63	75	43	62	73	76	5	1	0	69	78	39	63	71	49	11	1	0	0.167	0.867	0.714	0.960	3.281	0.986	0.282	156	693	7	28	-2.585	1	6	13	15	-50
5	10	10	"EMPTY"	"EMPTY"	4580	21410	150	72	80	52	61	69	52	8	1	0	73	82	46	64	69	42	16	7	0	1.222	1.056	0.842	0.828	3.112	1.263	0.427	156	800	20	37	0.290	11	9	19	18	-50
5	11	10	"EMPTY"	"EMPTY"	4830	21420	100	112	135	149	62	65	20	70	57	0	105	129	102	63	66	19	63	53	0	1.190	1.106	1.066	1.108	2.882	1.428	0.776	80	423	92	139	0.252	50	42	73	66	0
5	12	10	"EMPTY"	"EMPTY"	4980	21410	150	80	94	55	63	67	24	44	23	0	85	93	54	66	69	23	41	19	0	0.895	1.148	1.148	0.992	3.142	1.104	0.488	156	767	36	58	-0.160	17	19	31	27	-50
5	13	10	"EMPTY"	"EMPTY"	5220	21420	120	99	159	161	63	76	95	27	17	0	102	139	96	68	76	52	40	23	0	1.059	1.352	1.161	1.167	2.810	1.893	0.787	120	631	70	167	0.082	36	34	96	71	0
5	14	10	"EMPTY"	"EMPTY"	5430	21420	100	178	810	1527	66	83	122	47	40	0	196	688	1249	73	83	66	63	47	0	0.911	1.210	1.124	1.214	2.094	1.235	0.961	80	428	235	1359	-0.135	112	123	744	615	0
5	15	10	"EMPTY"	"EMPTY"	5580	21410	150	67	73	28	63	78	103	1	0	0	72	77	34	68	87	143	1	0	0	1.000	1.111	0.827	0.825	3.840	0.854	0.242	156	771	8	19	0.000	4	4	10	9	-50
5	16	10	"iYAL056W"	"iYAL056W"	5810	21430	130	949	1111	872	62	66	25	100	100	0	3099	4285	3223	70	77	34	100	100	0	0.293	0.249	0.240	0.225	1.389	0.255	0.975	120	618	3916	5264	-1.772	887	3029	1049	4215	0
5	17	10	"iYAL051W"	"iYAL051W"	5980	21410	110	154	169	88	61	67	29	81	67	0	349	393	255	66	95	306	46	11	0	0.329	0.330	0.340	0.338	2.209	0.079	0.184	80	514	376	435	-1.605	93	283	108	327	0
5	18	10	"iYAL046C"	"iYAL046C"	6200	21420	100	206	208	114	63	71	36	75	66	0	198	215	119	66	86	148	46	10	0	1.083	0.973	0.969	1.030	2.202	0.989	0.798	80	487	275	294	0.115	143	132	145	149	0
5	19	10	"iYAL031C"	"iYAL031C"	6390	21420	120	619	782	571	66	81	85	86	77	0	456	556	375	70	86	132	77	60	0	1.433	1.473	1.432	1.336	1.488	1.518	0.946	120	597	939	1202	0.519	553	386	716	486	0
5	20	10	"iYAL027W"	"iYAL027W"	6600	21420	120	373	431	273	65	78	84	85	69	0	791	974	663	70	79	54	99	95	0	0.427	0.405	0.389	0.392	1.482	0.398	0.903	120	616	1029	1270	-1.227	308	721	366	904	0
5	21	10	"iYAL023C"	"iYAL023C"	6810	21420	120	413	558	398	63	69	25	99	93	0	363	486	318	67	70	25	100	98	0	1.182	1.181	1.162	1.089	1.447	1.216	0.935	120	661	646	914	0.242	350	296	495	419	0
5	1	11	"iYAL007C"	"iYAL007C"	2770	21600	170	320	528	482	62	79	292	46	26	0	638	1169	1069	68	79	104	100	97	0	0.453	0.423	0.385	0.373	1.527	0.432	0.935	208	1105	828	1567	-1.144	258	570	466	1101	0
5	2	11	"iYAL003W"	"iYAL003W"	2980	21610	130	717	988	803	65	75	48	100	96	0	676	950	647	74	85	57	100	100	0	1.083	1.054	0.946	0.939	1.481	1.131	0.897	120	630	1254	1799	0.115	652	602	923	876	0
5	3	11	"iYAR002W"	"iYAR002W"	3190	21610	130	400	418	261	64	76	54	89	77	0	822	1035	684	72	89	81	100	93	0	0.448	0.368	0.338	0.329	1.726	0.355	0.857	120	619	1086	1317	-1.158	336	750	354	963	0
5	4	11	"itL(CAA)A"	"itL(CAA)A"	3370	21640	130	683	962	784	66	99	193	73	57	0	799	1037	782	71	105	182	84	64	0	0.848	0.928	0.871	0.823	1.526	1.031	0.916	120	700	1345	1862	-0.239	617	728	896	966	0
5	5	11	"iYAR028W"	"iYAR028W"	3600	21620	110	779	1010	737	64	104	217	81	67	0	997	1355	954	71	106	193	100	83	0	0.772	0.737	0.714	0.677	1.374	0.726	0.945	80	545	1641	2230	-0.373	715	926	946	1284	0
5	6	11	"iYAR035W"	"iYAR035W"	3790	21620	130	490	567	393	61	72	64	87	79	0	456	581	373	66	84	169	78	55	0	1.100	0.983	0.931	0.887	1.598	0.699	0.523	120	698	819	1021	0.138	429	390	506	515	0
5	7	11	"iYBR162C"	"iYBR162C"	4010	21630	120	826	1014	803	62	71	57	96	89	0	413	543	409	65	73	44	93	80	0	2.195	1.992	1.901	1.964	1.756	1.642	0.934	120	640	1112	1430	1.134	764	348	952	478	0
5	8	11	"iYBR165W"	"iYBR165W"	4200	21630	100	285	306	204	60	66	26	92	86	0	380	412	245	65	70	25	98	96	0	0.714	0.709	0.667	0.715	1.653	0.737	0.710	80	469	540	593	-0.485	225	315	246	347	0
5	9	11	"iYBR169C"	"iYBR169C"	4420	21620	120	472	570	384	61	67	33	97	95	0	343	433	257	65	103	669	17	0	0	1.478	1.383	1.358	1.276	1.598	1.447	0.904	120	612	689	877	0.564	411	278	509	368	0
5	10	11	"iYBR187W"	"iYBR187W"	4600	21620	120	500	559	392	61	67	33	97	89	0	626	737	469	68	111	706	39	9	0	0.787	0.744	0.670	0.680	1.549	0.769	0.850	120	554	997	1167	-0.346	439	558	498	669	0
5	11	11	"iYBR192W"	"iYBR192W"	4790	21620	110	399	475	322	62	72	44	91	80	0	685	821	586	70	84	90	97	82	0	0.548	0.550	0.513	0.517	1.696	0.561	0.864	80	558	952	1164	-0.868	337	615	413	751	0
5	12	11	"iYBR196C"	"iYBR196C"	5000	21620	120	1105	1331	966	65	75	47	100	98	0	729	839	537	69	84	75	97	93	0	1.576	1.644	1.603	1.534	1.504	1.751	0.900	120	614	1700	2036	0.656	1040	660	1266	770	0
5	13	11	"iYBRCdelta19"	"iYBRCdelta19"	5200	21620	120	649	866	617	61	70	62	98	90	0	551	619	383	66	70	26	100	99	0	1.212	1.456	1.390	1.342	1.598	1.543	0.887	120	572	1073	1358	0.278	588	485	805	553	0
5	14	11	"iYBR212W"	"iYBR212W"	5390	21620	110	769	797	558	63	76	69	93	76	0	676	784	525	68	80	62	98	91	0	1.161	1.025	0.993	0.953	1.543	1.044	0.920	80	542	1314	1450	0.216	706	608	734	716	0
5	15	11	"iYBR216C"	"iYBR216C"	5600	21620	120	267	364	256	63	74	62	78	63	0	346	542	461	68	78	58	96	84	0	0.734	0.635	0.634	0.592	1.907	0.536	0.745	120	610	482	775	-0.447	204	278	301	474	0
5	16	11	"iYBR237W"	"iYBR237W"	5810	21630	140	959	1127	712	63	70	55	99	98	0	1623	1832	1062	69	76	50	100	99	0	0.577	0.604	0.558	0.554	1.422	0.616	0.931	156	664	2450	2827	-0.794	896	1554	1064	1763	0
5	17	11	"iYBR241C"	"iYBR241C"	5990	21620	120	412	452	269	60	65	28	96	95	0	457	545	342	65	72	37	99	94	0	0.898	0.817	0.809	0.804	1.530	0.797	0.881	120	579	744	872	-0.155	352	392	392	480	0
5	18	11	"iYBR246W"	"iYBR246W"	6190	21620	100	594	527	331	60	66	31	97	88	0	716	683	439	64	77	150	77	63	0	0.819	0.754	0.727	0.765	1.675	0.758	0.885	80	503	1186	1086	-0.288	534	652	467	619	0
5	19	11	"iYDL140C"	"iYDL140C"	6400	21620	110	413	463	297	63	82	83	81	66	0	190	216	114	68	83	145	47	13	0	2.869	2.703	2.716	2.597	1.999	1.745	0.171	80	562	472	548	1.520	350	122	400	148	0
5	20	11	"iYDL136W"	"iYDL136W"	6600	21630	110	349	386	227	68	89	94	81	62	0	420	536	322	73	88	90	93	78	0	0.810	0.687	0.656	0.658	1.668	0.634	0.797	80	567	628	781	-0.304	281	347	318	463	0
5	21	11	"iYDL133W"	"iYDL133W"	6810	21620	100	206	219	99	66	78	61	78	55	0	189	196	90	69	79	62	71	47	0	1.167	1.205	1.209	1.338	2.246	1.391	0.817	80	498	260	280	0.222	140	120	153	127	0
5	1	12	"iYDL117W"	"iYDL117W"	2780	21830	120	223	284	190	66	92	372	21	0	0	225	279	181	67	80	127	53	39	0	0.994	1.028	0.973	0.937	1.925	2.617	0.789	120	686	315	430	-0.009	157	158	218	212	0
5	2	12	"iYDL113C"	"iYDL113C"	2990	21830	110	386	406	262	65	76	48	86	76	0	213	250	143	68	77	40	82	67	0	2.214	1.874	1.915	1.839	1.806	1.856	0.857	80	526	466	523	1.147	321	145	341	182	0
5	3	12	"iYDL109C"	"iYDL109C"	3170	21820	100	546	555	346	65	80	64	86	78	0	347	343	207	67	80	47	82	72	0	1.718	1.775	1.855	1.970	1.744	1.786	0.901	80	474	761	766	0.781	481	280	490	276	0
5	4	12	"iYDL090C"	"iYDL090C"	3380	21830	100	694	786	529	67	88	83	96	80	0	564	628	398	69	85	64	93	86	0	1.267	1.286	1.234	1.238	1.393	1.348	0.923	80	498	1122	1278	0.341	627	495	719	559	0
5	5	12	"iYDL086W"	"iYDL086W"	3600	21830	130	853	946	575	64	78	65	100	95	0	421	428	224	68	86	165	75	53	0	2.235	2.450	2.378	2.392	1.388	2.523	0.937	120	726	1142	1242	1.160	789	353	882	360	0
5	6	12	"iYDL082W"	"iYDL082W"	3790	21830	110	359	378	242	63	70	42	87	77	0	630	753	533	68	89	195	75	56	0	0.527	0.460	0.436	0.466	1.759	0.365	0.718	80	537	858	1000	-0.925	296	562	315	685	0
5	7	12	"iYDL065C"	"iYDL065C"	4000	21820	110	473	447	258	63	73	52	86	76	0	566	508	299	68	86	94	83	70	0	0.823	0.873	0.837	0.805	1.724	0.976	0.823	80	532	908	824	-0.281	410	498	384	440	0
5	8	12	"iYDL060W"	"iYDL060W"	4190	21820	120	412	448	279	62	70	45	93	82	0	313	350	201	65	76	61	87	67	0	1.411	1.354	1.308	1.358	1.889	1.311	0.783	120	568	598	671	0.497	350	248	386	285	0
5	9	12	"iYDL056W"	"iYDL056W"	4370	21830	100	353	339	181	63	69	31	91	85	0	754	797	485	66	114	740	46	7	0	0.422	0.378	0.347	0.375	1.706	0.343	0.753	80	462	978	1007	-1.246	290	688	276	731	0
5	10	12	"iYDRWdelta12"	"iYDRWdelta12"	4580	21820	100	704	673	389	62	82	124	82	70	0	442	386	205	67	127	733	1	0	0	1.712	1.915	1.914	1.908	1.586	2.129	0.758	80	517	1017	930	0.776	642	375	611	319	0
5	11	12	"iYDR244W"	"iYDR244W"	4800	21840	110	357	373	203	63	79	76	85	68	0	254	279	148	69	77	46	88	77	0	1.589	1.476	1.433	1.445	1.638	1.477	0.813	80	531	479	520	0.668	294	185	310	210	0
5	12	12	"iYDR248C"	"iYDR248C"	4960	21820	100	748	671	409	66	94	117	83	70	0	803	692	397	70	98	111	86	70	0	0.930	0.973	0.971	0.922	1.492	1.022	0.910	80	466	1415	1227	-0.104	682	733	605	622	0
5	13	12	"itG(GCC)D2"	"itG(GCC)D2"	5180	21810	110	441	475	323	65	90	110	71	60	0	546	608	417	68	94	115	80	65	0	0.787	0.759	0.691	0.669	1.802	0.777	0.855	80	574	854	950	-0.346	376	478	410	540	0
5	14	12	"iYDR265W"	"iYDR265W"	5400	21820	100	469	467	276	63	67	23	97	92	0	484	504	281	67	74	69	95	76	0	0.974	0.924	0.906	0.877	1.399	0.950	0.942	80	502	823	841	-0.039	406	417	404	437	0
5	15	12	"iYDR271C"	"iYDR271C"	5580	21820	110	448	440	211	61	64	21	98	96	0	600	546	248	66	70	26	100	100	0	0.725	0.790	0.780	0.758	1.489	0.794	0.894	80	542	921	859	-0.465	387	534	379	480	0
5	16	12	"iYDR286C"	"iYDR286C"	5790	21810	110	510	724	543	63	76	74	92	78	0	523	714	504	67	81	74	98	86	0	0.980	1.022	0.998	0.916	1.683	1.077	0.950	80	539	903	1308	-0.029	447	456	661	647	0
5	17	12	"iYDR292C"	"iYDR292C"	6000	21820	100	396	401	247	62	75	75	85	70	0	521	547	343	64	77	73	91	77	0	0.731	0.702	0.666	0.700	1.760	0.685	0.819	80	496	791	822	-0.452	334	457	339	483	0
5	18	12	"iYDR296W"	"iYDR296W"	6190	21820	110	907	763	465	62	66	26	100	98	0	531	454	253	62	67	50	88	80	0	1.802	1.788	1.831	1.850	1.828	1.849	0.938	80	550	1314	1093	0.849	845	469	701	392	0
5	19	12	"iYDR311W"	"iYDR311W"	6390	21820	110	454	422	247	65	83	80	77	67	0	325	337	188	67	81	71	76	63	0	1.508	1.322	1.286	1.268	1.531	1.316	0.852	80	547	647	627	0.592	389	258	357	270	0
5	20	12	"iYDR315C"	"iYDR315C"	6570	21820	110	338	350	185	70	95	90	80	61	0	252	260	133	72	95	107	65	41	0	1.489	1.489	1.540	1.539	2.145	1.297	0.544	80	553	448	468	0.574	268	180	280	188	0
5	21	12	"iYDR317W"	"iYDR317W"	6810	21820	120	391	484	376	64	74	49	91	77	0	499	603	439	66	81	98	88	72	0	0.755	0.782	0.733	0.697	1.679	0.812	0.921	120	679	760	957	-0.405	327	433	420	537	0
5	1	13	"itK(CUU)E1"	"itK(CUU)E1"	2790	22020	90	128	227	262	64	70	54	51	34	0	146	228	206	68	74	29	78	63	0	0.821	1.019	0.780	0.830	2.738	1.261	0.731	52	376	142	323	-0.285	64	78	163	160	0
5	2	13	"iYELWdelta6"	"iYELWdelta6"	2970	22020	130	192	257	167	64	68	26	87	78	0	295	376	224	68	73	29	96	89	0	0.564	0.627	0.580	0.564	1.998	0.651	0.775	120	686	355	501	-0.827	128	227	193	308	0
5	3	13	"iYEL007W"	"iYEL007W"	3190	22010	120	841	946	627	62	69	36	100	95	0	1181	1390	877	68	74	32	100	100	0	0.700	0.669	0.640	0.611	1.449	0.682	0.952	120	633	1892	2206	-0.515	779	1113	884	1322	0
5	4	13	"isnR14"	"isnR14"	3380	22030	100	183	270	268	63	69	34	86	67	0	296	399	362	69	75	38	98	87	0	0.529	0.627	0.536	0.507	2.164	0.674	0.790	80	491	347	537	-0.920	120	227	207	330	0
5	5	13	"iYER010C-1"	"iYER010C-1"	3590	22030	110	1139	1371	990	64	73	50	100	97	0	602	769	506	67	74	35	100	100	0	2.009	1.862	1.809	1.654	1.391	1.919	0.954	80	540	1610	2009	1.007	1075	535	1307	702	0
5	6	13	"iYER012W"	"iYER012W"	3770	22020	110	365	465	335	63	76	58	85	75	0	258	316	206	67	85	238	37	22	0	1.581	1.614	1.645	1.531	1.861	0.497	0.161	80	545	493	651	0.661	302	191	402	249	0
5	7	13	"iYER027C"	"iYER027C"	3980	22030	110	1228	1137	652	65	83	91	95	82	0	662	641	364	68	82	61	95	80	0	1.958	1.871	1.827	1.788	1.489	1.882	0.922	80	571	1757	1645	0.969	1163	594	1072	573	0
5	8	13	"iYER031C"	"iYER031C"	4190	22010	110	600	832	628	66	95	137	87	66	0	409	600	423	69	88	87	90	71	0	1.571	1.443	1.441	1.347	1.611	1.421	0.924	80	564	874	1297	0.651	534	340	766	531	0
5	9	13	"iYER035W"	"iYER035W"	4400	22020	120	858	1180	896	62	80	106	96	84	0	609	844	614	65	78	77	99	90	0	1.463	1.435	1.389	1.376	1.597	1.471	0.915	120	624	1340	1897	0.549	796	544	1118	779	0
5	10	13	"iYERWdelta9"	"iYERWdelta9"	4590	22020	100	282	340	281	61	64	22	96	92	0	279	321	192	65	68	23	95	90	0	1.033	1.090	1.136	1.041	2.046	1.350	0.687	80	475	435	535	0.046	221	214	279	256	0
5	11	13	"iYER050C"	"iYER050C"	4790	22020	100	221	243	160	60	64	23	92	81	0	244	257	138	65	68	23	93	85	0	0.899	0.953	0.898	0.876	2.180	1.037	0.737	80	502	340	375	-0.153	161	179	183	192	0
5	12	13	"iYER053C-1"	"iYER053C-1"	5010	22020	120	1171	1623	1240	60	73	78	100	99	0	1330	1726	1171	66	78	81	100	100	0	0.879	0.942	0.907	0.856	1.386	0.993	0.948	120	647	2375	3223	-0.186	1111	1264	1563	1660	0
5	13	13	"iYFR048W"	"iYFR048W"	5210	22020	120	434	464	286	61	67	42	94	85	0	726	816	525	65	76	85	97	88	0	0.564	0.537	0.524	0.516	1.553	0.530	0.917	120	604	1034	1154	-0.825	373	661	403	751	0
5	14	13	"iYFR052W"	"iYFR052W"	5390	22020	110	227	235	160	61	66	30	92	78	0	371	371	163	64	68	27	100	93	0	0.541	0.567	0.498	0.499	1.825	0.652	0.632	80	534	473	481	-0.887	166	307	174	307	0
5	15	13	"iYFR054C-0"	"iYFR054C-0"	5610	22030	120	538	535	299	63	67	29	99	91	0	814	840	475	64	70	33	100	98	0	0.633	0.608	0.600	0.594	1.384	0.611	0.942	120	644	1225	1248	-0.659	475	750	472	776	0
5	16	13	"iYGL257C"	"iYGL257C"	5810	22030	120	627	727	467	63	67	31	100	94	0	542	589	351	66	72	39	99	95	0	1.185	1.270	1.258	1.198	1.523	1.310	0.943	120	586	1040	1187	0.245	564	476	664	523	0
5	17	13	"iYGL256W-3"	"iYGL256W-3"	5980	22020	100	683	590	271	64	79	82	90	83	0	536	522	235	65	77	67	93	87	0	1.314	1.151	1.151	1.109	1.418	1.188	0.894	80	480	1090	983	0.394	619	471	526	457	0
5	18	13	"iYGL252C"	"iYGL252C"	6220	22010	110	1000	1451	1240	66	83	137	98	90	0	854	1194	896	67	81	99	100	96	0	1.187	1.229	1.108	1.145	1.463	1.297	0.929	80	580	1721	2512	0.247	934	787	1385	1127	0
5	19	13	"iYGL233W"	"iYGL233W"	6410	22020	100	223	221	105	66	84	145	53	12	0	321	314	161	70	88	112	72	57	0	0.625	0.635	0.667	0.656	1.949	0.618	0.742	80	488	408	399	-0.677	157	251	155	244	0
5	20	13	"iYGL228W"	"iYGL228W"	6620	22020	120	671	804	512	64	74	37	99	97	0	503	601	355	70	90	140	88	63	0	1.402	1.394	1.376	1.327	1.451	1.417	0.913	120	571	1040	1271	0.487	607	433	740	531	0
5	21	13	"itV(AAC)G3-0"	"itV(AAC)G3-0"	6790	22010	120	1300	1676	1282	62	67	33	99	98	0	1307	1654	1157	67	81	136	95	85	0	0.998	1.017	0.979	0.897	1.499	1.057	0.951	120	595	2478	3201	-0.002	1238	1240	1614	1587	0
5	1	14	"iYGL208W"	"iYGL208W"	2790	22210	110	794	803	535	63	86	109	88	73	0	430	462	264	70	89	168	72	51	0	2.031	1.888	1.736	1.726	1.742	2.034	0.876	80	588	1091	1132	1.022	731	360	740	392	0
5	2	14	"itH(GUG)G1"	"itH(GUG)G1"	2990	22220	110	297	305	164	69	94	112	70	51	0	427	408	213	71	92	131	77	60	0	0.640	0.700	0.682	0.672	1.925	0.510	0.495	80	586	584	573	-0.643	228	356	236	337	0
5	3	14	"itK(UUU)G1"	"itK(UUU)G1"	3230	22230	120	1105	1128	630	65	72	41	100	100	0	914	1056	573	69	74	30	100	100	0	1.231	1.077	1.092	1.047	1.464	1.084	0.879	120	627	1885	2050	0.300	1040	845	1063	987	0
5	4	14	"iYGR091W"	"iYGR091W"	3380	22230	100	660	572	318	65	71	33	96	87	0	588	526	311	70	78	43	91	86	0	1.149	1.112	1.068	1.190	1.611	1.089	0.891	80	431	1113	963	0.200	595	518	507	456	0
5	5	14	"iYGR095C"	"iYGR095C"	3600	22230	100	629	663	365	65	71	35	100	98	0	588	615	315	69	77	41	100	100	0	1.087	1.095	1.052	1.067	1.414	1.150	0.892	80	499	1083	1144	0.120	564	519	598	546	0
5	6	14	"iYGR099W"	"iYGR099W"	3800	22230	120	500	613	466	64	68	28	98	97	0	291	364	248	67	82	218	51	20	0	1.946	1.848	1.806	1.760	1.745	1.224	0.267	120	644	660	846	0.961	436	224	549	297	0
5	7	14	"iYGR111W"	"iYGR111W"	4000	22220	120	623	685	432	64	74	71	97	90	0	418	484	282	67	75	43	96	90	0	1.593	1.489	1.434	1.484	1.537	1.517	0.863	120	617	910	1038	0.671	559	351	621	417	0
5	8	14	"iYGR117C"	"iYGR117C"	4200	22230	100	1345	1617	1069	62	66	26	100	100	0	1187	1586	1146	68	72	23	100	100	0	1.147	1.024	0.951	1.036	1.441	0.960	0.893	80	500	2402	3073	0.197	1283	1119	1555	1518	0
5	9	14	"itN(GUU)G"	"itN(GUU)G"	4390	22220	100	549	537	326	62	67	34	97	87	0	460	429	235	65	70	30	96	90	0	1.233	1.305	1.281	1.254	1.853	1.386	0.875	80	508	882	839	0.302	487	395	475	364	0
5	10	14	"iYGR133W"	"iYGR133W"	4620	22220	130	616	624	315	61	67	41	100	99	0	315	331	157	66	98	768	0	0	0	2.229	2.125	2.259	2.204	1.611	0.044	0.016	120	712	804	828	1.156	555	249	563	265	0
5	11	14	"iYGR138C"	"iYGR138C"	4800	22230	100	240	254	161	59	65	44	85	73	0	212	237	133	66	113	944	0	0	0	1.240	1.140	1.134	1.180	1.800	0.009	0.007	80	471	327	366	0.310	181	146	195	171	0
5	12	14	"iYGR142W"	"iYGR142W"	4990	22220	100	484	505	309	60	73	61	90	77	0	683	697	421	68	83	95	90	80	0	0.689	0.707	0.703	0.689	1.675	0.713	0.841	80	494	1039	1074	-0.537	424	615	445	629	0
5	13	14	"iYGR154C"	"iYGR154C"	5190	22220	110	860	1075	787	62	95	178	87	66	0	433	581	377	66	90	131	85	58	0	2.174	1.967	1.865	1.796	1.503	2.045	0.904	80	556	1165	1528	1.121	798	367	1013	515	0
5	14	14	"iYGR158C"	"iYGR158C"	5390	22220	110	312	310	188	62	88	170	60	27	0	328	308	147	65	76	68	81	67	0	0.951	1.021	0.889	0.974	1.841	1.173	0.784	80	567	513	491	-0.073	250	263	248	243	0
5	15	14	"iYGRCdelta30"	"iYGRCdelta30"	5580	22220	100	186	197	92	61	72	47	78	61	0	186	188	85	65	72	36	78	66	0	1.033	1.106	1.089	1.083	1.716	1.163	0.826	80	498	246	259	0.047	125	121	136	123	0
5	16	14	"iYHR094C"	"iYHR094C"	5800	22220	110	372	360	173	63	71	43	92	82	0	500	503	248	66	73	39	98	92	0	0.712	0.680	0.664	0.668	1.680	0.711	0.861	80	579	743	734	-0.490	309	434	297	437	0
5	17	14	"iYHR098C"	"iYHR098C"	6000	22230	110	1739	1777	1238	63	68	30	100	100	0	560	713	469	67	72	33	100	98	0	3.400	2.653	2.510	2.472	1.568	2.717	0.904	80	584	2169	2360	1.765	1676	493	1714	646	0
5	18	14	"iYHR102W"	"iYHR102W"	6220	22220	100	420	542	421	63	71	33	100	93	0	264	413	311	70	80	56	91	71	0	1.840	1.397	1.426	1.422	1.629	1.318	0.881	80	477	551	822	0.880	357	194	479	343	0
5	19	14	"iYHR119W"	"iYHR119W"	6390	22220	120	386	447	314	64	67	23	100	97	0	540	562	281	68	78	90	100	90	0	0.682	0.775	0.719	0.690	1.524	0.830	0.707	120	625	794	877	-0.552	322	472	383	494	0
5	20	14	"iYHR123W"	"iYHR123W"	6630	22220	120	553	601	386	63	69	35	95	89	0	384	434	267	69	83	127	75	55	0	1.556	1.474	1.397	1.491	1.910	1.498	0.894	120	613	805	903	0.637	490	315	538	365	0
5	21	14	"iYHR127W"	"iYHR127W"	6800	22220	110	631	609	357	61	66	31	100	95	0	737	902	605	68	79	107	95	78	0	0.852	0.657	0.638	0.680	1.502	0.615	0.878	80	542	1239	1382	-0.231	570	669	548	834	0
5	1	15	"iYHR143W"	"iYHR143W"	2780	22430	140	532	1046	1170	63	78	83	93	80	0	329	558	528	68	91	203	60	39	0	1.797	2.006	1.937	1.795	1.524	2.090	0.813	156	908	730	1473	0.846	469	261	983	490	0
5	2	15	"iYHRCdelta11"	"iYHRCdelta11"	3000	22430	110	594	646	385	67	75	36	98	95	0	427	448	244	68	89	185	72	46	0	1.468	1.524	1.521	1.482	1.474	1.536	0.901	80	553	886	959	0.554	527	359	579	380	0
5	3	15	"iYHR149C"	"iYHR149C"	3180	22430	100	431	421	240	63	73	49	91	81	0	267	269	144	67	81	148	56	26	0	1.840	1.772	1.774	1.786	1.998	1.827	0.856	80	488	568	560	0.880	368	200	358	202	0
5	4	15	"iYHR164C"	"iYHR164C"	3400	22420	110	924	933	588	65	79	72	98	93	0	585	651	379	68	78	51	100	97	0	1.662	1.489	1.488	1.416	1.399	1.533	0.958	80	548	1376	1451	0.732	859	517	868	583	0
5	5	15	"iYHR168W"	"iYHR168W"	3600	22430	130	366	427	260	62	73	58	96	88	0	241	284	160	67	74	42	95	80	0	1.747	1.682	1.724	1.670	1.481	1.706	0.876	120	687	478	582	0.805	304	174	365	217	0
5	6	15	"iYHR173C"	"iYHR173C"	3800	22440	110	253	263	125	61	65	27	95	90	0	404	392	182	67	70	22	100	93	0	0.570	0.622	0.614	0.602	1.795	0.603	0.823	80	542	529	527	-0.812	192	337	202	325	0
5	7	15	"itT(AGU)J"	"itT(AGU)J"	4000	22430	110	485	471	247	61	64	22	97	93	0	427	430	210	66	70	27	97	93	0	1.175	1.126	1.108	1.047	1.512	1.147	0.921	80	539	785	774	0.232	424	361	410	364	0
5	8	15	"iYJL197W"	"iYJL197W"	4200	22430	100	537	502	254	61	63	20	98	96	0	1202	1179	675	67	71	39	100	100	0	0.419	0.397	0.385	0.377	1.760	0.382	0.923	80	496	1611	1553	-1.254	476	1135	441	1112	0
5	9	15	"iYJL192C"	"iYJL192C"	4400	22430	100	627	602	292	61	69	43	100	96	0	567	572	251	64	72	37	100	100	0	1.125	1.065	1.047	1.010	1.366	1.098	0.936	80	491	1069	1049	0.170	566	503	541	508	0
5	10	15	"iYJL173C"	"iYJL173C"	4600	22420	110	455	497	308	61	78	97	83	75	0	422	398	209	67	78	66	93	76	0	1.110	1.317	1.243	1.194	1.595	1.439	0.918	80	508	749	767	0.150	394	355	436	331	0
5	11	15	"iYJL168C"	"iYJL168C"	4780	22430	100	402	412	241	61	80	103	80	62	0	308	333	203	68	83	73	72	62	0	1.421	1.325	1.326	1.440	1.552	1.271	0.899	80	462	581	616	0.507	341	240	351	265	0
5	12	15	"iYJL164C"	"iYJL164C"	4990	22430	110	974	1152	776	61	82	98	96	80	0	761	809	517	67	86	105	91	72	0	1.316	1.470	1.459	1.432	1.381	1.490	0.963	80	580	1607	1833	0.396	913	694	1091	742	0
5	13	15	"isnR128"	"isnR128"	5210	22420	100	334	358	191	61	80	96	82	70	0	580	560	287	65	85	119	93	73	0	0.530	0.600	0.572	0.546	1.819	0.526	0.679	80	517	788	792	-0.916	273	515	297	495	0
5	14	15	"iYJL146W"	"iYJL146W"	5400	22430	110	1493	1432	850	64	86	142	90	83	0	1189	1321	766	68	84	88	100	92	0	1.275	1.092	1.043	1.032	1.355	1.107	0.961	80	515	2550	2621	0.350	1429	1121	1368	1253	0
5	15	15	"iYJL141C"	"iYJL141C"	5590	22430	100	1146	1169	782	63	92	118	91	82	0	792	845	511	66	82	66	100	92	0	1.492	1.420	1.343	1.329	1.339	1.480	0.952	80	455	1809	1885	0.577	1083	726	1106	779	0
5	16	15	"iYJL125C"	"iYJL125C"	5840	22440	80	229	238	144	62	66	24	94	88	0	216	246	126	68	71	22	94	84	0	1.128	0.989	1.057	0.982	1.694	1.035	0.805	52	295	315	354	0.174	167	148	176	178	0
5	17	15	"iYJL120W"	"iYJL120W"	6000	22420	100	407	458	294	62	66	25	100	92	0	270	296	160	66	71	37	91	83	0	1.691	1.722	1.720	1.704	1.450	1.799	0.906	80	438	549	626	0.758	345	204	396	230	0
5	18	15	"iYJL115W"	"iYJL115W"	6200	22430	130	533	3696	6775	64	71	43	100	96	0	463	1794	2841	67	73	33	100	99	0	1.184	2.103	1.321	1.349	1.517	2.355	0.974	120	573	865	5359	0.244	469	396	3632	1727	0
5	19	15	"iYKL211C"	"iYKL211C"	6380	22420	110	755	701	444	64	79	91	90	75	0	357	358	198	69	82	103	72	56	0	2.399	2.204	2.131	2.123	1.641	2.065	0.664	80	473	979	926	1.263	691	288	637	289	0
5	20	15	"itT(CGU)K"	"itT(CGU)K"	6580	22420	110	672	759	461	65	103	163	91	68	0	478	475	236	70	97	142	83	61	0	1.488	1.714	1.652	1.637	1.333	1.773	0.792	80	560	1015	1099	0.573	607	408	694	405	0
5	21	15	"iYKL205W"	"iYKL205W"	6820	22430	110	444	444	260	61	77	96	91	67	0	377	401	227	66	78	88	92	66	0	1.232	1.143	1.134	1.139	1.433	1.031	0.760	80	584	694	718	0.300	383	311	383	335	0
5	1	16	"iYKLCdelta2"	"iYKLCdelta2"	2780	22620	100	214	219	104	64	72	60	76	56	0	240	246	116	68	80	122	65	31	0	0.872	0.871	0.873	0.899	1.731	0.381	0.391	80	478	322	333	-0.197	150	172	155	178	0
5	2	16	"iYKL187C"	"iYKL187C"	2990	22630	100	624	628	353	62	74	66	88	80	0	504	525	289	68	79	59	88	81	0	1.289	1.239	1.209	1.191	1.523	1.264	0.925	80	495	998	1023	0.366	562	436	566	457	0
5	3	16	"iYKL183W"	"iYKL183W"	3190	22620	110	415	443	269	66	78	69	86	77	0	342	345	203	68	86	154	66	43	0	1.274	1.361	1.461	1.509	1.953	1.275	0.622	80	499	623	654	0.349	349	274	377	277	0
5	4	16	"iYKL166C-1"	"iYKL166C-1"	3370	22620	120	426	592	454	63	73	58	88	77	0	456	645	497	68	76	46	97	90	0	0.936	0.917	0.926	0.848	1.814	0.919	0.942	120	587	751	1106	-0.096	363	388	529	577	0
5	5	16	"iYKL164C-1"	"iYKL164C-1"	3580	22620	100	605	575	366	62	84	119	78	65	0	261	296	179	66	76	59	80	66	0	2.785	2.230	2.107	2.203	1.872	2.356	0.871	80	480	738	743	1.477	543	195	513	230	0
5	6	16	"iYKL162C"	"iYKL162C"	3790	22630	100	613	623	376	61	83	117	86	72	0	427	451	261	68	77	57	92	76	0	1.538	1.467	1.435	1.432	1.451	1.524	0.907	80	472	911	945	0.621	552	359	562	383	0
5	7	16	"iYKL148C"	"iYKL148C"	4010	22620	120	478	478	292	62	67	36	94	90	0	422	463	431	66	72	37	95	85	0	1.169	1.048	1.112	1.078	1.555	0.805	0.617	120	590	772	813	0.225	416	356	416	397	0
5	8	16	"iYKL143W"	"iYKL143W"	4200	22620	110	514	580	367	62	66	38	100	96	0	309	333	172	67	77	103	81	56	0	1.868	1.947	1.942	1.818	1.414	2.073	0.912	80	485	694	784	0.901	452	242	518	266	0
5	9	16	"iYKL139W"	"iYKL139W"	4390	22620	120	671	858	642	62	66	25	98	98	0	1780	2244	1647	67	75	94	100	100	0	0.356	0.366	0.340	0.330	1.441	0.372	0.960	120	520	2322	2973	-1.492	609	1713	796	2177	0
5	10	16	"iYLL025W"	"iYLL025W"	4570	22610	120	465	501	337	61	65	22	100	95	0	1009	981	479	66	70	24	100	100	0	0.428	0.481	0.435	0.433	1.592	0.503	0.738	120	532	1347	1355	-1.223	404	943	440	915	0
5	11	16	"iYLL021W"	"iYLL021W"	4760	22610	120	271	320	205	61	65	32	89	77	0	488	638	440	67	70	28	99	95	0	0.499	0.454	0.429	0.435	1.795	0.442	0.867	120	567	631	830	-1.003	210	421	259	571	0
5	12	16	"iYLL017W"	"iYLL017W"	4950	22610	110	529	543	286	61	66	27	100	98	0	385	375	173	67	75	85	88	67	0	1.472	1.565	1.597	1.514	1.409	1.476	0.699	80	477	786	790	0.557	468	318	482	308	0
5	13	16	"iYLL001W"	"iYLL001W"	5130	22620	120	375	422	252	61	69	58	85	74	0	1976	2145	1358	67	76	85	100	99	0	0.164	0.174	0.168	0.154	1.587	0.173	0.934	120	567	2223	2439	-2.604	314	1909	361	2078	0
5	14	16	"iYLR003C"	"iYLR003C"	5330	22620	120	173	188	124	64	86	139	33	6	0	365	405	270	71	87	94	79	60	0	0.371	0.371	0.364	0.373	2.093	0.690	0.410	120	553	403	458	-1.431	109	294	124	334	0
5	15	16	"iYLR007W"	"iYLR007W"	5530	22600	150	158	359	1853	71	160	538	3	1	0	283	393	936	76	123	252	41	13	0	0.420	0.909	0.491	0.525	2.292	2.178	0.899	156	656	294	605	-1.251	87	207	288	317	-100
5	16	16	"iYLR024C"	"iYLR024C"	5730	22600	150	691	844	770	71	144	517	54	32	0	336	460	602	75	114	239	53	28	0	2.375	2.008	2.231	2.076	1.974	1.315	0.431	156	679	881	1158	1.248	620	261	773	385	-100
5	17	16	"iYLR028C"	"iYLR028C"	5920	22600	130	382	369	229	62	68	28	85	80	0	279	267	150	68	72	34	79	73	0	1.517	1.543	1.529	1.362	1.843	1.539	0.849	120	574	531	506	0.601	320	211	307	199	0
5	18	16	"iYLR032W"	"iYLR032W"	6130	22600	130	227	290	202	63	70	43	80	69	0	261	355	250	67	73	41	89	75	0	0.845	0.788	0.774	0.792	1.786	0.789	0.876	120	569	358	515	-0.242	164	194	227	288	0
5	19	16	"iYLR044C"	"iYLR044C"	6320	22600	130	1075	1147	790	61	69	48	99	93	0	1153	1295	829	70	75	45	99	98	0	0.936	0.887	0.855	0.805	1.389	0.911	0.964	120	521	2097	2311	-0.095	1014	1083	1086	1225	0
5	20	16	"iYLR048W"	"iYLR048W"	6510	22600	130	337	376	273	62	76	82	78	61	0	628	688	529	71	83	95	85	75	0	0.494	0.509	0.495	0.483	1.885	0.474	0.903	120	638	832	931	-1.018	275	557	314	617	0
5	21	16	"iYLR052W"	"iYLR052W"	6740	22600	130	301	338	219	62	77	87	76	56	0	439	497	315	64	79	110	90	67	0	0.637	0.637	0.604	0.572	1.930	0.651	0.892	120	755	614	709	-0.650	239	375	276	433	0
5	1	17	"iYLR364W"	"iYLR364W"	2730	22820	130	657	717	463	65	77	43	97	94	0	521	546	307	71	83	51	97	91	0	1.316	1.373	1.284	1.253	1.514	1.366	0.839	120	579	1042	1127	0.396	592	450	652	475	0
5	2	17	"iYLR369W"	"iYLR369W"	2910	22810	130	369	428	301	67	77	42	88	75	0	352	431	302	72	85	50	85	77	0	1.079	1.006	0.983	0.954	2.069	0.999	0.872	120	610	582	720	0.109	302	280	361	359	0
5	3	17	"iYLR373C"	"iYLR373C"	3120	22810	130	270	307	207	64	71	53	79	65	0	228	312	614	68	76	52	73	62	0	1.288	0.996	1.184	1.245	1.957	0.182	0.133	120	614	366	487	0.365	206	160	243	244	0
5	4	17	"iYLR389C"	"iYLR389C"	3320	22810	130	434	493	310	63	81	232	64	43	0	214	220	104	68	104	491	0	0	0	2.541	2.829	2.671	2.533	1.722	0.440	0.253	120	570	517	582	1.345	371	146	430	152	0
5	5	17	"iYLR394W"	"iYLR394W"	3520	22810	130	618	769	577	62	66	44	94	87	0	1323	1772	1349	68	77	73	96	94	0	0.443	0.415	0.394	0.384	1.586	0.405	0.925	120	615	1811	2411	-1.175	556	1255	707	1704	0
5	6	17	"iYLR398C"	"iYLR398C"	3730	22800	120	455	540	401	61	70	56	85	72	0	421	466	309	66	72	30	89	85	0	1.110	1.197	1.179	1.161	1.672	1.269	0.859	120	562	749	879	0.150	394	355	479	400	0
5	7	17	"iYLR412W-1"	"iYLR412W-1"	3920	22810	130	523	659	484	60	91	412	55	35	0	468	737	641	67	91	392	50	37	0	1.155	0.894	0.882	0.929	2.072	0.923	0.603	120	592	864	1269	0.207	463	401	599	670	-100
5	8	17	"iYLR417W"	"iYLR417W"	4120	22810	130	345	456	349	62	99	452	35	7	0	319	506	411	65	111	622	34	5	0	1.114	0.893	0.940	0.918	1.634	1.000	0.613	120	610	537	835	0.156	283	254	394	441	0
5	9	17	"iYLRCdelta24"	"iYLRCdelta24"	4320	22810	130	371	441	298	61	65	34	94	87	0	386	452	288	67	74	88	85	69	0	0.972	0.987	0.970	0.928	1.719	0.928	0.749	120	603	629	765	-0.041	310	319	380	385	0
5	10	17	"iYLR436C"	"iYLR436C"	4520	22810	130	278	280	165	60	63	25	87	79	0	219	225	121	66	74	62	66	55	0	1.425	1.384	1.361	1.440	1.855	1.216	0.589	120	689	371	379	0.511	218	153	220	159	0
5	11	17	"iYLR439W"	"iYLR439W"	4800	22810	100	371	383	169	58	63	23	100	100	0	697	711	347	68	71	26	100	100	0	0.498	0.505	0.488	0.519	1.513	0.478	0.821	80	478	942	968	-1.007	313	629	325	643	0
5	12	17	"iYLR444C"	"iYLR444C"	5000	22800	110	333	344	180	62	69	33	95	90	0	268	310	169	69	74	29	93	82	0	1.362	1.170	1.205	1.227	1.734	1.143	0.811	80	551	470	523	0.446	271	199	282	241	0
5	13	17	"iYMR130W"	"iYMR130W"	5190	22800	110	270	273	149	62	69	33	90	77	0	433	406	227	69	80	61	85	73	0	0.571	0.626	0.581	0.611	1.639	0.627	0.796	80	531	572	548	-0.807	208	364	211	337	0
5	14	17	"iYMR134W"	"iYMR134W"	5400	22800	110	454	452	282	64	71	33	96	85	0	686	649	369	72	83	62	97	85	0	0.635	0.672	0.667	0.628	1.541	0.681	0.831	80	546	1004	965	-0.655	390	614	388	577	0
5	15	17	"iYMR138W"	"iYMR138W"	5590	22810	110	1131	1252	851	71	135	574	68	45	0	634	789	497	75	114	267	73	51	0	1.896	1.654	1.666	1.576	1.425	1.685	0.912	80	530	1619	1895	0.923	1060	559	1181	714	0
5	16	17	"iYMR155W"	"iYMR155W"	5790	22810	130	258	370	709	66	102	259	24	7	0	248	301	264	71	98	184	49	14	0	1.085	1.322	0.869	0.888	2.078	2.377	0.704	120	688	369	534	0.117	192	177	304	230	0
5	17	17	"itM(CAU)M"	"itM(CAU)M"	6000	22810	100	158	195	182	62	66	25	86	80	0	190	203	102	66	69	23	90	78	0	0.774	0.971	0.782	0.828	2.206	1.415	0.552	80	507	220	270	-0.369	96	124	133	137	0
5	18	17	"iYMR161W"	"iYMR161W"	6200	22800	120	645	743	535	61	66	27	99	95	0	1935	2446	1883	67	72	37	100	100	0	0.313	0.287	0.274	0.274	1.616	0.277	0.932	120	581	2452	3061	-1.677	584	1868	682	2379	0
5	19	17	"iYMR176W"	"iYMR176W"	6380	22800	110	752	762	471	60	74	80	97	83	0	920	1010	629	69	92	136	96	82	0	0.813	0.746	0.735	0.726	1.376	0.712	0.931	80	527	1543	1643	-0.298	692	851	702	941	0
5	20	17	"iYMR180C"	"iYMR180C"	6600	22800	130	461	480	218	63	74	76	100	87	0	628	622	277	69	94	145	94	75	0	0.712	0.754	0.724	0.755	1.421	0.877	0.787	120	678	957	970	-0.490	398	559	417	553	0
5	21	17	"iYMR183C"	"iYMR183C"	6790	22810	110	795	934	642	64	75	100	96	88	0	545	635	373	67	80	146	87	73	0	1.529	1.532	1.501	1.417	1.445	1.610	0.939	80	557	1209	1438	0.613	731	478	870	568	0
5	1	18	"iYMR198W"	"iYMR198W"	2770	23030	150	1285	1810	1374	65	79	93	100	99	0	1275	1734	1133	71	88	93	100	100	0	1.013	1.049	0.979	0.917	1.395	1.125	0.953	156	868	2424	3408	0.019	1220	1204	1745	1663	0
5	2	18	"iYMR202W"	"iYMR202W"	2990	23000	110	358	436	333	67	74	49	87	82	0	410	460	275	73	82	54	92	83	0	0.864	0.953	0.829	0.830	1.824	1.092	0.741	80	536	628	756	-0.212	291	337	369	387	0
5	3	18	"iYMR206W"	"iYMR206W"	3180	23010	120	582	614	386	64	79	193	73	60	0	1029	1023	612	68	84	164	91	79	0	0.539	0.576	0.521	0.533	1.531	0.530	0.770	120	602	1479	1505	-0.892	518	961	550	955	0
5	4	18	"iYNL148C"	"iYNL148C"	3390	23000	130	375	405	280	62	75	216	59	29	0	324	339	193	67	98	460	10	0	0	1.218	1.261	1.207	1.164	1.875	0.423	0.338	120	649	570	615	0.284	313	257	343	272	0
5	5	18	"iYNL144C-0"	"iYNL144C-0"	3600	23010	120	1085	1370	955	59	63	24	100	100	0	495	569	342	67	72	31	100	100	0	2.397	2.612	2.620	2.501	1.484	2.789	0.900	120	599	1454	1813	1.261	1026	428	1311	502	0
5	6	18	"iYNL141W"	"iYNL141W"	3780	23000	110	634	695	460	63	68	28	93	92	0	2125	2027	1391	70	81	57	100	100	0	0.278	0.323	0.310	0.297	1.660	0.321	0.903	80	537	2626	2589	-1.848	571	2055	632	1957	0
5	7	18	"iYNL125C"	"iYNL125C"	3990	23000	110	606	603	408	64	107	470	55	17	0	428	455	283	68	119	641	21	0	0	1.506	1.393	1.322	1.301	1.902	1.445	0.876	80	568	902	926	0.590	542	360	539	387	0
5	8	18	"iYNL121C"	"iYNL121C"	4200	23010	110	1000	1037	722	61	80	219	81	66	0	356	397	251	65	94	507	27	0	0	3.227	2.940	2.821	2.977	1.722	0.905	0.420	80	555	1230	1308	1.690	939	291	976	332	0
5	9	18	"iYNL116W"	"iYNL116W"	4380	23010	110	678	767	469	61	74	63	100	91	0	1760	1850	1342	70	93	120	100	93	0	0.365	0.397	0.415	0.445	1.646	0.364	0.874	80	548	2307	2486	-1.454	617	1690	706	1780	0
5	10	18	"iYNL097C"	"iYNL097C"	4600	23000	110	1602	1593	987	61	73	57	100	96	0	1202	1234	740	71	96	128	98	87	0	1.363	1.317	1.299	1.265	1.522	1.302	0.934	80	521	2672	2695	0.446	1541	1131	1532	1163	0
5	11	18	"iYNL094W"	"iYNL094W"	4790	23000	140	950	1700	2440	62	68	31	100	100	0	737	1409	2419	72	76	29	100	100	0	1.335	1.225	1.183	1.180	1.573	1.061	0.693	156	745	1553	2975	0.417	888	665	1638	1337	0
5	12	18	"iYNL089C"	"iYNL089C"	4990	23010	110	876	963	588	63	73	53	100	100	0	711	791	455	71	81	54	100	100	0	1.270	1.250	1.169	1.209	1.336	1.238	0.869	80	540	1453	1620	0.345	813	640	900	720	0
5	13	18	"iYNL073W"	"iYNL073W"	5190	23000	110	304	294	179	62	72	54	81	66	0	309	337	191	68	78	50	81	71	0	1.004	0.862	0.818	0.878	1.906	0.857	0.721	80	566	483	501	0.006	242	241	232	269	0
5	14	18	"iYNL069C"	"iYNL069C"	5390	23010	100	1724	1461	934	63	73	71	97	88	0	1546	1526	1006	69	80	74	100	98	0	1.125	0.960	0.919	0.902	1.475	0.950	0.939	80	497	3138	2855	0.169	1661	1477	1398	1457	0
5	15	18	"iYNL065W"	"iYNL065W"	5580	23000	110	583	706	494	64	80	73	93	76	0	1385	1700	1248	71	103	121	100	86	0	0.395	0.394	0.391	0.379	1.580	0.389	0.935	80	578	1833	2271	-1.340	519	1314	642	1629	0
5	16	18	"itG(GCC)O2"	"itG(GCC)O2"	5810	23010	110	286	295	143	68	107	325	28	0	0	607	589	303	73	116	196	78	57	0	0.408	0.440	0.409	0.404	1.844	1.372	0.378	80	514	752	743	-1.293	218	534	227	516	0
5	17	18	"iYOL019W"	"iYOL019W"	5980	23010	100	1982	2101	1696	69	311	2530	32	6	0	3318	3026	2077	75	253	956	76	58	0	0.590	0.689	0.634	0.623	1.494	0.760	0.821	80	483	5156	4983	-0.761	1913	3243	2032	2951	-100
5	18	18	"iYOL015W"	"iYOL015W"	6220	23010	130	1612	2107	1833	62	188	2116	41	15	0	1970	2290	1752	69	167	785	70	55	0	0.815	0.921	0.845	0.815	1.445	0.986	0.952	120	667	3451	4266	-0.294	1550	1901	2045	2221	0
5	19	18	"iYOL001W"	"iYOL001W"	6400	23010	120	314	414	354	60	65	36	94	81	0	840	1244	1010	67	74	69	100	98	0	0.329	0.301	0.277	0.267	1.936	0.301	0.795	120	566	1027	1531	-1.606	254	773	354	1177	0
5	20	18	"iYOR003W"	"iYOR003W"	6600	23000	130	989	1361	1218	64	79	144	97	85	0	3646	5201	4009	72	93	130	100	100	0	0.259	0.253	0.232	0.220	1.445	0.273	0.917	120	685	4499	6426	-1.950	925	3574	1297	5129	0
5	21	18	"iYOR007C"	"iYOR007C"	6810	23000	110	519	492	312	65	71	51	95	75	0	747	745	463	67	87	123	87	77	0	0.668	0.630	0.610	0.587	1.859	0.634	0.853	80	587	1134	1105	-0.583	454	680	427	678	0
5	1	19	"iYOR018W"	"iYOR018W"	2780	23210	130	642	949	750	63	89	131	92	75	0	792	1060	772	71	106	195	89	72	0	0.803	0.896	0.867	0.833	1.393	0.915	0.887	120	682	1300	1875	-0.316	579	721	886	989	0
5	2	19	"iYOR021C"	"iYOR021C"	2990	23210	110	626	693	437	64	96	151	85	72	0	1050	1189	738	71	111	162	98	81	0	0.574	0.563	0.535	0.540	1.422	0.584	0.919	80	582	1541	1747	-0.801	562	979	629	1118	0
5	3	19	"iYOR026W"	"iYOR026W"	3190	23210	100	771	783	414	64	87	136	91	80	0	539	536	275	67	115	355	65	17	0	1.498	1.533	1.480	1.530	1.393	0.877	0.567	80	492	1179	1188	0.583	707	472	719	469	0
5	4	19	"iYOR042W"	"iYOR042W"	3400	23210	110	312	356	213	62	74	109	80	56	0	246	287	157	66	93	299	23	1	0	1.389	1.330	1.318	1.356	1.564	1.371	0.877	80	572	430	515	0.474	250	180	294	221	0
5	5	19	"iYOR045W"	"iYOR045W"	3600	23210	110	681	717	349	60	68	41	100	100	0	1611	1586	903	68	85	142	100	96	0	0.402	0.433	0.429	0.459	1.408	0.412	0.910	80	563	2164	2175	-1.313	621	1543	657	1518	0
5	6	19	"iYOR049C"	"iYOR049C"	3810	23210	100	1299	1319	700	66	75	47	100	100	0	766	796	408	72	83	56	100	100	0	1.777	1.731	1.749	1.716	1.217	1.740	0.955	80	504	1927	1977	0.829	1233	694	1253	724	0
5	7	19	"iYOR356W"	"iYOR356W"	3990	23200	110	180	214	151	64	74	54	73	53	0	226	266	170	69	76	40	81	72	0	0.739	0.761	0.713	0.731	2.232	0.660	0.559	80	553	273	347	-0.437	116	157	150	197	0
5	8	19	"iYOR360C"	"iYOR360C"	4180	23210	100	1354	1300	879	63	78	71	97	88	0	1547	1334	891	66	82	81	98	92	0	0.872	0.976	0.965	0.944	1.318	0.986	0.975	80	507	2772	2505	-0.198	1291	1481	1237	1268	0
5	9	19	"iYOR366W"	"iYOR366W"	4390	23200	110	743	778	548	63	83	85	92	78	0	504	539	360	66	86	84	87	77	0	1.553	1.512	1.459	1.390	1.458	1.530	0.945	80	583	1118	1188	0.635	680	438	715	473	0
5	10	19	"iYOR380W-1"	"iYOR380W-1"	4610	23200	120	834	1251	1055	63	75	61	99	94	0	731	1036	797	70	85	182	85	70	0	1.166	1.230	1.195	1.153	1.411	1.282	0.975	120	639	1432	2154	0.222	771	661	1188	966	0
5	11	19	"iYOR383C"	"iYOR383C"	4800	23200	110	840	835	548	64	71	31	100	96	0	862	814	529	72	77	32	100	98	0	0.982	1.039	1.041	1.021	1.353	1.071	0.960	80	530	1566	1513	-0.026	776	790	771	742	0
5	12	19	"iYOR387C-0"	"iYOR387C-0"	5000	23200	110	705	679	418	64	71	34	92	91	0	607	605	363	69	78	48	93	85	0	1.191	1.147	1.110	1.119	1.542	1.174	0.936	80	566	1179	1151	0.253	641	538	615	536	0
5	13	19	"iYPL275W-2"	"iYPL275W-2"	5200	23210	120	551	583	393	62	68	33	93	87	0	389	455	304	65	71	35	95	86	0	1.509	1.336	1.331	1.269	1.580	1.329	0.936	120	632	813	911	0.594	489	324	521	390	0
5	14	19	"iYPL272C-1"	"iYPL272C-1"	5400	23200	110	800	857	600	63	70	60	100	92	0	374	439	271	66	73	61	92	82	0	2.393	2.129	2.080	2.087	1.476	2.201	0.936	80	532	1045	1167	1.259	737	308	794	373	0
5	15	19	"iYPL268W"	"iYPL268W"	5580	23210	110	731	742	476	63	83	114	85	76	0	1243	1243	785	70	113	271	86	66	0	0.569	0.579	0.574	0.528	1.458	0.590	0.952	80	566	1841	1852	-0.812	668	1173	679	1173	0
5	16	19	"iYPL253C"	"iYPL253C"	5800	23200	120	558	759	631	64	80	103	87	70	0	799	1011	751	70	97	177	85	64	0	0.678	0.739	0.732	0.690	1.490	0.778	0.893	120	663	1223	1636	-0.561	494	729	695	941	0
5	17	19	"iYPL249C"	"iYPL249C"	6000	23200	110	564	605	394	69	239	2372	0	0	0	673	754	508	73	163	768	42	2	0	0.825	0.787	0.754	0.744	1.501	3.646	0.853	80	538	1095	1217	-0.278	495	600	536	681	0
5	18	19	"iYPL245W"	"iYPL245W"	6200	23210	120	148	159	89	69	302	2608	0	0	0	167	186	95	70	193	1037	0	0	0	0.814	0.776	0.776	0.748	2.180	2.241	0.978	120	584	176	206	-0.296	79	97	90	116	-100
5	19	19	"iYPR067W"	"iYPR067W"	6400	23200	110	243	257	133	64	72	65	77	67	0	362	348	163	66	71	29	98	92	0	0.605	0.684	0.629	0.635	1.651	0.731	0.716	80	521	475	475	-0.726	179	296	193	282	0
5	20	19	"iYPR071W"	"iYPR071W"	6610	23210	110	598	643	361	64	83	163	86	72	0	1057	1129	658	71	81	76	100	100	0	0.542	0.547	0.539	0.540	1.351	0.552	0.881	80	555	1520	1637	-0.885	534	986	579	1058	0
5	21	19	"iYPR074C"	"iYPR074C"	6820	23210	100	544	633	453	62	66	20	100	100	0	502	574	366	67	71	34	100	100	0	1.108	1.126	1.106	1.042	1.355	1.181	0.926	80	543	917	1078	0.148	482	435	571	507	0
5	1	20	"iYPR094W"	"iYPR094W"	2790	23420	120	172	193	98	60	70	40	80	65	0	235	254	138	66	82	154	53	20	0	0.663	0.707	0.717	0.727	1.825	0.682	0.730	120	723	281	321	-0.594	112	169	133	188	0
5	2	20	"iYPR098C"	"iYPR098C"	2990	23420	110	394	378	230	62	67	26	95	83	0	395	444	283	69	77	42	93	81	0	1.018	0.843	0.814	0.879	1.944	0.815	0.877	80	557	658	691	0.026	332	326	316	375	0
5	3	20	"iYPR103W"	"iYPR103W"	3180	23410	120	540	591	418	62	71	60	92	82	0	1450	1669	1151	68	92	195	98	85	0	0.346	0.330	0.286	0.307	1.665	0.312	0.794	120	664	1860	2130	-1.532	478	1382	529	1601	0
5	4	20	"iYPRWsigma2-0"	"iYPRWsigma2-0"	3390	23420	120	835	1105	797	61	72	65	100	95	0	1027	1253	835	69	95	220	92	74	0	0.808	0.882	0.870	0.817	1.458	0.937	0.925	120	676	1732	2228	-0.308	774	958	1044	1184	0
5	5	20	"itC(GCA)P2"	"itC(GCA)P2"	3580	23410	110	530	525	309	61	73	61	95	81	0	546	553	312	71	88	143	80	63	0	0.987	0.963	0.973	0.930	1.476	0.978	0.919	80	572	944	946	-0.018	469	475	464	482	0
5	6	20	"iYPR121W-0"	"iYPR121W-0"	3800	23420	130	480	713	550	62	72	50	98	88	0	742	1200	927	71	80	54	100	98	0	0.623	0.577	0.544	0.541	1.566	0.574	0.928	120	814	1089	1780	-0.683	418	671	651	1129	0
5	7	20	"itN(GUU)P"	"itN(GUU)P"	4010	23420	110	212	250	188	60	64	23	87	77	0	327	357	210	67	73	71	87	68	0	0.585	0.655	0.540	0.525	2.506	0.710	0.649	80	583	412	480	-0.774	152	260	190	290	0
5	8	20	"iYPR141C"	"iYPR141C"	4190	23410	100	102	117	54	60	65	27	67	42	0	120	130	60	64	68	24	72	55	0	0.750	0.864	0.797	0.794	2.621	0.972	0.555	80	501	98	123	-0.415	42	56	57	66	0
5	9	20	"iSNR45"	"iSNR45"	4400	23420	120	338	546	409	60	65	29	100	95	0	224	315	197	64	69	30	95	88	0	1.737	1.936	1.875	1.872	1.674	2.066	0.888	120	725	438	737	0.797	278	160	486	251	0
5	10	20	"Q0060"	"Q0060"	4620	23410	120	162	198	123	61	66	24	89	71	0	165	195	110	67	79	176	26	5	0	1.031	1.070	0.991	1.086	2.267	0.134	0.086	120	685	199	265	0.044	101	98	137	128	0
5	11	20	"Q0080"	"Q0080"	4820	23420	110	130	150	71	62	66	24	81	61	0	151	163	65	67	71	25	90	68	0	0.810	0.917	0.951	0.837	2.356	0.934	0.593	80	615	152	184	-0.305	68	84	88	96	0
5	12	20	"Q0100"	"Q0100"	5050	23420	90	192	215	128	62	67	24	94	76	0	193	214	114	65	69	23	86	80	0	1.016	1.027	1.004	0.988	1.989	1.045	0.741	52	396	258	302	0.022	130	128	153	149	0
5	13	20	"Q0185A"	"Q0185A"	5230	23410	120	671	773	502	60	64	24	100	100	0	185	204	104	62	65	21	95	85	0	4.967	5.021	5.222	5.162	1.718	5.506	0.771	120	640	734	855	2.313	611	123	713	142	0
5	14	20	"Q0190A"	"Q0190A"	5420	23410	110	192	217	153	60	64	24	96	87	0	141	156	79	63	77	193	8	2	0	1.692	1.688	1.930	1.840	2.055	1.083	0.240	80	572	210	250	0.759	132	78	157	93	0
5	15	20	"IntQ0185C"	"IntQ0185C"	5620	23410	110	932	1041	748	59	63	26	100	98	0	261	291	164	65	79	187	50	21	0	4.454	4.345	4.322	4.162	1.705	4.648	0.880	80	610	1069	1208	2.155	873	196	982	226	0
5	16	20	"Q0270"	"Q0270"	5840	23410	100	194	214	137	60	65	23	92	81	0	149	161	107	67	68	19	76	72	0	1.634	1.638	1.764	1.942	2.045	1.547	0.740	80	491	216	248	0.709	134	82	154	94	0
5	17	20	"Q0283"	"Q0283"	6000	23410	100	143	174	126	63	67	25	85	72	0	171	179	98	67	73	58	78	40	0	0.769	0.991	0.879	0.895	2.330	1.178	0.756	80	482	184	223	-0.379	80	104	111	112	0
5	18	20	"IntQ0280D"	"IntQ0280D"	6220	23410	150	179	1479	6713	67	199	1227	7	5	0	145	951	5291	69	150	718	7	5	0	1.474	1.601	1.478	1.420	2.649	1.922	0.444	156	890	188	2294	0.559	112	76	1412	882	-100
5	19	20	""	"EMPTY"	6410	23410	150	78	135	134	67	124	608	0	0	0	81	114	87	70	108	372	0	0	0	1.000	1.545	1.333	1.017	3.385	0.457	0.171	156	849	22	112	0.000	11	11	68	44	-50
5	20	20	""	"EMPTY"	6610	23410	150	87	117	99	63	69	51	28	14	0	86	115	87	68	72	24	44	32	0	1.333	1.149	0.946	0.861	3.420	1.190	0.594	156	970	42	101	0.415	24	18	54	47	-50
5	21	20	""	"EMPTY"	6840	23410	90	123	197	237	62	64	21	84	63	0	124	168	166	65	69	39	65	38	0	1.034	1.311	1.284	1.366	2.864	1.428	0.791	52	400	120	238	0.048	61	59	135	103	0
6	1	1	"YAR052C"	"YAR052C"	7220	19520	130	10400	9024	4985	62	87	154	100	100	0	7036	5939	3006	63	83	97	100	100	0	1.483	1.525	1.508	1.440	1.371	1.586	0.959	120	744	17311	14838	0.568	10338	6973	8962	5876	0
6	2	1	"PEP1"	"YBL017C"	7430	19530	120	243	619	606	59	74	155	63	42	0	275	594	564	60	72	106	80	50	0	0.856	1.049	0.982	0.974	1.852	1.045	0.883	120	623	399	1094	-0.225	184	215	560	534	0
6	3	1	"YBL049W"	"YBL049W"	7640	19520	150	1862	1929	1119	67	174	327	91	80	0	2478	2635	1450	70	174	312	96	91	0	0.745	0.726	0.700	0.707	1.442	0.743	0.903	156	805	4203	4427	-0.424	1795	2408	1862	2565	0
6	4	1	"YAR060C"	"YAR060C"	7830	19530	120	646	575	261	84	272	398	66	7	0	684	611	267	89	251	363	69	27	0	0.945	0.941	0.909	0.883	1.788	0.980	0.894	120	516	1157	1013	-0.082	562	595	491	522	0
6	5	1	"APN2"	"YBL019W"	8050	19510	160	1473	1851	1521	72	150	231	77	71	0	2160	2547	1947	77	185	365	81	73	0	0.673	0.720	0.656	0.636	1.623	0.733	0.927	208	943	3484	4249	-0.572	1401	2083	1779	2470	0
6	6	1	"YBL051C"	"YBL051C"	8240	19520	130	7902	6838	3207	69	118	204	100	100	0	3690	3250	1445	72	179	440	99	85	0	2.165	2.130	2.070	2.044	1.263	2.199	0.933	120	616	11451	9947	1.114	7833	3618	6769	3178	0
6	7	1	"YAR062W"	"YAR062W"	8440	19520	140	8871	7311	4287	63	69	32	100	100	0	6118	5098	2852	64	74	138	100	97	0	1.455	1.440	1.403	1.351	1.388	1.474	0.969	156	788	14862	12282	0.541	8808	6054	7248	5034	0
6	8	1	"HAP3"	"YBL021C"	8640	19520	130	2925	2415	1284	65	74	69	99	97	0	1030	883	446	65	71	33	100	97	0	2.964	2.873	2.886	2.732	1.389	2.901	0.951	120	645	3825	3168	1.567	2860	965	2350	818	0
6	9	1	"YBL053W"	"YBL053W"	8820	19520	130	4053	3594	1684	64	74	72	100	100	0	7778	6749	2928	66	74	43	100	100	0	0.517	0.528	0.534	0.512	1.394	0.536	0.955	120	660	11701	10213	-0.951	3989	7712	3530	6683	0
6	10	1	"YAR066W"	"YAR066W"	9020	19520	130	7392	6160	2513	66	76	43	100	100	0	4304	3666	1385	66	77	59	100	100	0	1.729	1.693	1.696	1.609	1.335	1.769	0.949	120	712	11564	9694	0.790	7326	4238	6094	3600	0
6	11	1	"MCM2"	"YBL023C"	9230	19510	130	5186	4206	2145	69	78	48	100	100	0	7872	6540	3242	68	83	75	100	100	0	0.656	0.639	0.630	0.595	1.368	0.645	0.963	120	703	12921	10609	-0.609	5117	7804	4137	6472	0
6	12	1	"YBL055C"	"YBL055C"	9420	19520	130	3552	3156	1090	66	76	46	100	100	0	4462	3901	1298	65	81	83	100	100	0	0.793	0.806	0.801	0.788	1.261	0.820	0.957	120	716	7883	6926	-0.335	3486	4397	3090	3836	0
[truncated: 2,195,894 more chars]
