# Supplementary material for: Genome-Wide Mapping of the Cohesin Complex in the Yeast Saccharomyces cerevisiae
Source: PLoS Biol. 2004 Jul 27;2(9):e259. doi: 10.1371/journal.pbio.0020259 (PMC490026; doi:10.1371/journal.pbio.0020259)
Supplement: Dataset S25 — Cy3 = ChIP 10h Rec8-3HA in SK1; Cy5 = genomic DNA. (2.6 MB XLS). [file pbio.0020259.sd025.xls]

ATF	1.0
27	43    
"Type=GenePix Results 1.4"
"DateTime=2001/03/02 18:43:25"
"Settings=C:\Documents and Settings\jen\My Documents\cohesins, meiosis\UP3_188.gps"
"GalFile=C:\Documents and Settings\jen\My Documents\cohesinArrayData2\UberPrint3_v2.gal"
"Scanner=GenePix 4000A [54799]"
"Comment=from Hong-Guo Cy5=total genomic 10 hours, Cy3=Rec8 IP 10 hours"
"PixelSize=10"
"ImageName=635 nm	532 nm"
"FileName=C:\Documents and Settings\jen\My Documents\cohesins, meiosis\UP3_188_635_nm.tif	C:\Documents and Settings\jen\My Documents\cohesins, meiosis\UP3_188_532_nm.tif"
"PMTVolts=700	670"
"ScanPower=100	100"
"FocusPosition=0"
"NormalizationFactor:RatioOfMedians=1.07351"
"NormalizationFactor:RatioOfMeans=1.05342"
"NormalizationFactor:MedianOfRatios=1.07841"
"NormalizationFactor:MeanOfRatios=1.08918"
"NormalizationFactor:RegressionRatio=1.11269"
"JpegImage=C:\Documents and Settings\jen\My Documents\cohesins, meiosis\UP3_188.jpg"
"RatioFormulation=W1/W2 (635 nm/532 nm)"
"Barcode="
"ImageOrigin=2160, 14200"
"JpegOrigin=2360, 14650"
"Creator=GenePix Pro 3.0.6.55"
"Temperature=36.35"
"LaserPower=2.9	1.16"
"LaserOnTime=16861	16841"
"Supplier="
"Block"	"Column"	"Row"	"Name"	"ID"	"X"	"Y"	"Dia."	"F635 Median"	"F635 Mean"	"F635 SD"	"B635 Median"	"B635 Mean"	"B635 SD"	"% > B635+1SD"	"% > B635+2SD"	"F635 % Sat."	"F532 Median"	"F532 Mean"	"F532 SD"	"B532 Median"	"B532 Mean"	"B532 SD"	"% > B532+1SD"	"% > B532+2SD"	"F532 % Sat."	"Ratio of Medians"	"Ratio of Means"	"Median of Ratios"	"Mean of Ratios"	"Ratios SD"	"Rgn Ratio"	"Rgn R�"	"F Pixels"	"B Pixels"	"Sum of Medians"	"Sum of Means"	"Log Ratio"	"F635 Median - B635"	"F532 Median - B532"	"F635 Mean - B635"	"F532 Mean - B532"	"Flags"
1	1	1	"YBL081W"	"YBL081W"	2660	14940	130	1561	1552	676	67	75	40	100	100	0	1140	1097	413	89	110	340	94	78	0	1.422	1.473	1.500	1.432	1.240	0.351	0.521	120	759	2545	2493	0.507	1494	1051	1485	1008	0
1	2	1	"YBL112C"	"YBL112C"	2850	14940	130	5979	6080	4068	66	73	39	100	100	0	3806	3868	2312	86	95	55	100	100	0	1.590	1.590	1.560	1.480	1.297	1.660	0.980	120	686	9633	9796	0.669	5913	3720	6014	3782	0
1	3	1	"CDS1"	"YBR029C"	3060	14940	110	381	425	240	65	70	27	97	93	0	331	315	141	85	98	143	72	38	0	1.285	1.565	1.500	1.581	1.828	1.262	0.431	80	566	562	590	0.361	316	246	360	230	0
1	4	1	"YBL083C"	"YBL083C"	3260	14940	100	199	224	121	62	67	23	92	86	0	211	258	240	85	92	114	55	17	0	1.087	0.936	1.078	1.082	2.178	0.488	0.321	80	492	263	335	0.121	137	126	162	173	0
1	5	1	"NTH2"	"YBR001C"	3450	14940	110	328	342	161	62	65	20	98	97	0	811	916	486	84	86	22	100	100	0	0.366	0.337	0.331	0.328	1.443	0.322	0.908	80	531	993	1112	-1.451	266	727	280	832	0
1	6	1	"RPL4A"	"YBR031W"	3650	14930	120	612	579	272	61	63	17	100	100	0	574	555	248	82	90	129	90	77	0	1.120	1.095	1.098	1.085	1.496	1.104	0.923	120	665	1043	991	0.163	551	492	518	473	0
1	7	1	"BOI1"	"YBL085W"	3850	14940	90	164	171	72	58	61	17	96	86	0	198	204	82	79	85	69	67	40	0	0.891	0.904	0.860	0.864	1.790	0.314	0.198	52	400	225	238	-0.167	106	119	113	125	0
1	8	1	"COQ1"	"YBR003W"	4050	14930	120	1871	1768	1004	62	64	20	100	100	0	2232	2118	1091	80	88	62	100	100	0	0.841	0.837	0.825	0.782	1.347	0.839	0.894	120	651	3961	3744	-0.250	1809	2152	1706	2038	0
1	9	1	"YBR033W"	"YBR033W"	4220	14920	110	1940	1886	860	63	82	132	100	96	0	1987	1957	830	83	104	119	100	98	0	0.986	0.973	0.944	0.934	1.282	0.974	0.941	80	521	3781	3697	-0.021	1877	1904	1823	1874	0
1	10	1	"RPL23A"	"YBL087C"	4450	14920	130	1138	1260	779	61	77	119	100	91	0	483	497	252	83	104	165	79	53	0	2.693	2.896	2.918	2.827	1.434	3.024	0.911	120	708	1477	1613	1.429	1077	400	1199	414	0
1	11	1	"YBR005W"	"YBR005W"	4640	14940	120	616	633	326	59	63	43	100	95	0	1161	1125	540	77	88	137	99	90	0	0.514	0.548	0.535	0.524	1.383	0.555	0.912	120	613	1641	1622	-0.961	557	1084	574	1048	0
1	12	1	"PDX3"	"YBR035C"	4860	14940	120	1263	1087	531	60	60	17	100	100	0	936	886	404	78	84	99	100	94	0	1.402	1.271	1.261	1.226	1.297	1.312	0.939	120	626	2061	1835	0.488	1203	858	1027	808	0
1	13	1	"YCL045C"	"YCL045C"	5060	14950	150	72	100	75	58	60	18	43	30	0	92	119	74	77	79	21	46	30	0	0.933	1.000	0.924	0.883	3.255	0.961	0.610	156	813	29	84	-0.100	14	15	42	42	-50
1	14	1	"YCLX04W"	"YCLX04W"	5250	14930	130	781	719	364	58	61	18	100	98	0	760	707	323	78	83	35	99	96	0	1.060	1.051	1.041	1.001	1.435	1.077	0.941	120	658	1405	1290	0.084	723	682	661	629	0
1	15	1	"YCR023C"	"YCR023C"	5440	14930	110	354	368	201	59	62	22	98	92	0	475	460	219	78	88	124	87	68	0	0.743	0.809	0.804	0.805	1.600	0.823	0.880	80	529	692	691	-0.428	295	397	309	382	0
1	16	1	"YCL047C"	"YCL047C"	5660	14940	110	295	309	171	60	64	25	97	93	0	421	443	224	77	82	30	100	96	0	0.683	0.680	0.683	0.626	1.539	0.692	0.883	80	559	579	615	-0.550	235	344	249	366	0
1	17	1	"YCLX06C"	"YCLX06C"	5860	14920	150	1509	1270	606	59	66	39	100	99	0	1610	1440	642	81	90	60	100	100	0	0.948	0.891	0.887	0.858	1.332	0.901	0.958	156	834	2979	2570	-0.077	1450	1529	1211	1359	0
1	18	1	"PMP1"	"YCR024C-A"	6040	14920	120	748	771	566	58	61	21	100	100	0	551	532	174	81	83	25	100	99	0	1.468	1.581	1.476	1.521	1.341	3.299	0.537	120	592	1160	1164	0.554	690	470	713	451	0
1	19	1	"YCL049C"	"YCL049C"	6250	14930	120	116	164	105	58	62	19	86	67	0	165	205	103	80	83	37	85	61	0	0.682	0.848	0.782	0.716	2.422	0.908	0.724	120	632	143	231	-0.551	58	85	106	125	0
1	20	1	"YCLX08C"	"YCLX08C"	6450	14940	130	841	749	305	59	63	23	100	100	0	592	574	202	80	83	24	100	100	0	1.527	1.397	1.404	1.330	1.340	1.453	0.921	120	714	1294	1184	0.611	782	512	690	494	0
1	21	1	"YCR026C"	"YCR026C"	6670	14940	130	404	401	175	58	61	17	99	97	0	330	324	121	79	81	21	96	95	0	1.378	1.400	1.358	1.354	1.522	1.527	0.830	120	798	597	588	0.463	346	251	343	245	0
1	1	2	"LRE1"	"YCL051W"	2640	15140	110	249	256	106	66	69	23	96	91	0	290	290	99	88	124	432	0	0	0	0.906	0.941	0.901	0.909	1.535	0.210	0.155	80	495	385	392	-0.143	183	202	190	202	0
1	2	2	"YCLX10C"	"YCLX10C"	2840	15140	150	1124	996	470	64	67	23	100	100	0	2109	1983	871	85	96	146	100	99	0	0.524	0.491	0.476	0.470	1.299	0.493	0.942	156	744	3084	2830	-0.933	1060	2024	932	1898	0
1	3	2	"FEN2"	"YCR028C"	3050	15150	140	3681	3199	1512	63	67	24	100	100	0	2851	2481	1059	83	95	128	100	100	0	1.307	1.308	1.306	1.253	1.306	1.344	0.967	156	721	6386	5534	0.386	3618	2768	3136	2398	0
1	4	2	"SHR3"	"YDL212W"	3260	15140	120	761	838	472	62	67	22	100	99	0	495	522	267	84	99	140	87	67	0	1.701	1.772	1.683	1.752	1.549	1.832	0.742	120	593	1110	1214	0.766	699	411	776	438	0
1	5	2	"THI13"	"YDL244W"	3460	15130	130	997	1159	600	63	67	22	100	100	0	1336	1532	755	84	100	162	97	96	0	0.746	0.757	0.758	0.750	1.297	0.450	0.502	120	620	2186	2544	-0.423	934	1252	1096	1448	0
1	6	2	"REG1"	"YDR028C"	3640	15140	120	499	600	304	62	65	19	100	100	0	542	589	267	80	92	146	96	80	0	0.946	1.057	1.040	1.040	1.282	0.914	0.669	120	588	899	1047	-0.080	437	462	538	509	0
1	7	2	"YDL214C"	"YDL214C"	3850	15140	110	310	333	176	61	63	19	100	97	0	283	305	147	79	87	76	81	63	0	1.221	1.204	1.196	1.249	1.629	1.202	0.855	80	590	453	498	0.288	249	204	272	226	0
1	8	2	"YDL246C"	"YDL246C"	4050	15140	90	171	180	115	61	63	18	94	86	0	200	220	111	79	83	24	88	84	0	0.909	0.844	0.765	0.847	3.183	0.892	0.654	52	420	231	260	-0.138	110	121	119	141	0
1	9	2	"RAD28"	"YDR030C"	4250	15130	110	484	651	563	60	66	29	97	95	0	391	457	302	82	89	39	93	88	0	1.372	1.576	1.526	1.518	1.544	1.719	0.916	80	569	733	966	0.456	424	309	591	375	0
1	10	2	"YDL216C"	"YDL216C"	4440	15130	120	987	1022	426	60	65	26	100	100	0	1047	1083	414	80	91	140	100	97	0	0.959	0.959	0.960	0.940	1.220	0.976	0.960	120	609	1894	1965	-0.061	927	967	962	1003	0
1	11	2	"COS7"	"YDL248W"	4650	15130	120	514	530	260	59	62	18	100	100	0	552	573	256	81	89	141	89	77	0	0.966	0.957	0.973	0.955	1.407	0.899	0.815	120	570	926	963	-0.050	455	471	471	492	0
1	12	2	"YDR032C"	"YDR032C"	4840	15140	130	795	806	316	60	61	17	100	100	0	461	440	149	80	83	22	98	97	0	1.929	2.072	2.117	2.169	1.630	2.168	0.899	120	617	1116	1106	0.948	735	381	746	360	0
1	13	2	"YDL218W"	"YDL218W"	5050	15140	130	1704	1591	733	60	62	17	100	100	0	1541	1378	579	81	83	23	100	100	0	1.126	1.180	1.161	1.147	1.258	1.194	0.957	120	592	3104	2828	0.171	1644	1460	1531	1297	0
1	14	2	"YRB1"	"YDR002W"	5240	15140	130	864	786	282	60	63	19	100	98	0	907	808	281	82	84	23	98	96	0	0.975	1.000	1.001	1.036	1.484	1.003	0.952	120	634	1629	1452	-0.037	804	825	726	726	0
1	15	2	"LYS14"	"YDR034C"	5450	15120	130	916	955	447	59	62	21	100	100	0	1125	1122	487	81	88	110	100	98	0	0.821	0.861	0.853	0.844	1.283	0.842	0.890	120	671	1901	1937	-0.285	857	1044	896	1041	0
1	16	2	"MRP1"	"YDR347W"	5640	15140	130	1320	1181	444	60	66	32	100	100	0	1043	988	366	81	109	421	85	62	0	1.310	1.236	1.235	1.221	1.248	1.211	0.956	120	675	2222	2028	0.389	1260	962	1121	907	0
1	17	2	"RGA2"	"YDR379W"	5870	15120	130	1901	1887	914	59	64	26	100	100	0	1026	972	394	82	87	35	100	100	0	1.951	2.054	2.004	1.985	1.232	2.136	0.957	120	715	2786	2718	0.964	1842	944	1828	890	0
1	18	2	"YDR411C"	"YDR411C"	6080	15140	110	1713	1664	848	59	64	29	100	100	0	1213	1124	521	83	87	42	100	100	0	1.464	1.542	1.553	1.486	1.332	1.577	0.965	80	561	2784	2646	0.550	1654	1130	1605	1041	0
1	19	2	"YPS7"	"YDR349C"	6280	15140	120	215	234	106	61	66	30	93	85	0	235	230	100	84	96	202	36	0	0	1.020	1.185	1.146	1.327	2.288	1.045	0.639	120	595	305	319	0.028	154	151	173	146	0
1	20	2	"YRA1"	"YDR381W"	6470	15140	130	687	605	263	62	66	24	100	100	0	613	563	226	84	95	201	79	67	0	1.181	1.134	1.119	1.135	1.406	1.147	0.918	120	582	1154	1022	0.241	625	529	543	479	0
1	21	2	"YDR413C"	"YDR413C"	6650	15140	130	1965	1719	676	61	68	42	100	100	0	902	818	292	83	87	39	100	100	0	2.325	2.256	2.222	2.222	1.262	2.263	0.951	120	695	2723	2393	1.217	1904	819	1658	735	0
1	1	3	"SBE2"	"YDR351W"	2650	15350	150	4776	3884	2158	67	74	35	100	100	0	1987	1719	799	88	113	328	95	84	0	2.480	2.340	2.327	2.178	1.391	2.532	0.904	156	878	6608	5448	1.310	4709	1899	3817	1631	0
1	2	3	"YDR383C"	"YDR383C"	2870	15360	140	2878	2460	1079	65	72	38	100	100	0	2372	2147	840	86	93	41	100	100	0	1.231	1.162	1.155	1.129	1.390	1.195	0.940	156	674	5099	4456	0.299	2813	2286	2395	2061	0
1	3	3	"YDR415C"	"YDR415C"	3060	15350	130	3665	3346	1137	64	68	28	100	100	0	1764	1647	515	84	88	35	100	100	0	2.143	2.100	2.098	2.095	1.412	2.163	0.939	120	575	5281	4845	1.100	3601	1680	3282	1563	0
1	4	3	"TRR1"	"YDR353W"	3280	15360	140	2049	1919	1011	66	68	20	100	100	0	1179	1097	484	85	94	92	98	97	0	1.813	1.831	1.793	1.732	1.400	1.947	0.928	156	647	3077	2865	0.858	1983	1094	1853	1012	0
1	5	3	"EFT2"	"YDR385W"	3450	15360	140	3806	3398	1895	66	71	35	100	100	0	1925	1721	900	85	118	405	92	76	0	2.033	2.037	2.063	1.898	1.498	2.076	0.705	156	663	5580	4968	1.023	3740	1840	3332	1636	0
1	6	3	"YDR417C"	"YDR417C"	3650	15350	130	1421	1252	492	63	67	33	100	100	0	915	850	305	82	108	404	82	55	0	1.630	1.548	1.535	1.496	1.320	1.476	0.751	120	635	2191	1957	0.705	1358	833	1189	768	0
1	7	3	"YER097W"	"YER097W"	3860	15360	130	866	817	348	63	65	19	100	99	0	452	424	171	78	89	141	81	67	0	2.147	2.179	2.174	2.190	1.520	1.989	0.554	120	707	1177	1100	1.102	803	374	754	346	0
1	8	3	"YER128W"	"YER128W"	4080	15350	130	1838	1559	704	60	63	19	100	100	0	865	769	321	79	87	121	98	84	0	2.262	2.172	2.198	2.130	1.418	2.239	0.927	120	675	2564	2189	1.178	1778	786	1499	690	0
1	9	3	"YER160C"	"YER160C"	4270	15350	120	2663	3026	1930	60	64	30	100	100	0	1988	2307	1333	83	86	29	100	100	0	1.366	1.334	1.295	1.297	1.402	1.406	0.927	120	605	4508	5190	0.450	2603	1905	2966	2224	0
1	10	3	"PRS2"	"YER099C"	4470	15340	130	1874	1607	720	61	64	31	100	100	0	1566	1351	557	82	84	28	100	100	0	1.222	1.218	1.190	1.187	1.281	1.236	0.944	120	601	3297	2815	0.289	1813	1484	1546	1269	0
1	11	3	"YER130C"	"YER130C"	4640	15350	130	1432	1298	508	61	63	19	100	100	0	2653	2432	875	81	103	338	100	97	0	0.533	0.526	0.534	0.505	1.371	0.530	0.949	120	635	3943	3588	-0.908	1371	2572	1237	2351	0
1	12	3	"RAD4"	"YER162C"	4870	15350	140	2520	2703	1668	61	63	17	100	100	0	1200	1227	671	82	85	25	100	100	0	2.199	2.307	2.274	2.212	1.565	2.420	0.942	156	710	3577	3787	1.137	2459	1118	2642	1145	0
1	13	3	"AST2"	"YER101C"	5070	15360	140	1704	1493	666	61	64	19	100	100	0	1255	1209	551	82	84	23	100	100	0	1.401	1.271	1.288	1.224	1.439	1.284	0.871	156	648	2816	2559	0.486	1643	1173	1432	1127	0
1	14	3	"PMD1"	"YER132C"	5250	15350	120	2105	2083	849	62	65	21	100	100	0	1712	1629	577	83	85	25	100	100	0	1.254	1.307	1.290	1.276	1.292	1.359	0.920	120	590	3672	3567	0.327	2043	1629	2021	1546	0
1	15	3	"CHD1"	"YER164W"	5490	15350	130	1505	2072	2314	66	72	32	100	100	0	912	940	405	87	110	411	85	51	0	1.744	2.352	1.749	1.964	1.706	3.845	0.264	120	660	2264	2859	0.803	1439	825	2006	853	0
1	16	3	"SSA4"	"YER103W"	5660	15350	120	1548	1524	700	67	75	36	100	100	0	1279	1236	453	93	117	435	90	74	0	1.249	1.275	1.226	1.223	1.428	1.006	0.496	120	590	2667	2600	0.320	1481	1186	1457	1143	0
1	17	3	"YER134C"	"YER134C"	5890	15350	130	968	815	367	59	62	18	100	100	0	495	445	180	81	84	22	96	95	0	2.196	2.077	2.090	2.102	1.551	2.076	0.754	120	684	1323	1120	1.135	909	414	756	364	0
1	18	3	"YER166W"	"YER166W"	6080	15350	120	168	184	78	59	63	26	94	83	0	180	190	85	82	84	23	85	73	0	1.112	1.157	1.136	1.171	1.773	1.042	0.716	120	588	207	233	0.153	109	98	125	108	0
1	19	3	"AMS1"	"YGL156W"	6290	15350	130	1067	1070	610	63	64	16	100	100	0	681	765	401	84	93	194	89	67	0	1.682	1.479	1.471	1.452	1.491	1.535	0.901	120	628	1601	1688	0.750	1004	597	1007	681	0
1	20	3	"YGL188C"	"YGL188C"	6480	15350	130	249	253	97	61	64	18	100	96	0	263	263	93	86	95	199	40	1	0	1.062	1.085	1.070	1.145	1.862	1.056	0.779	120	596	365	369	0.087	188	177	192	177	0
1	21	3	"YGL220W"	"YGL220W"	6670	15360	130	1062	978	448	61	67	35	100	100	0	539	531	195	85	87	28	100	97	0	2.205	2.056	2.060	1.974	1.598	2.151	0.899	120	674	1455	1363	1.141	1001	454	917	446	0
1	1	4	"RCK1"	"YGL158W"	2670	15560	150	2573	2552	1452	73	81	44	100	100	0	1089	1102	538	87	95	46	100	100	0	2.495	2.442	2.377	2.306	1.402	2.231	0.784	156	796	3502	3494	1.319	2500	1002	2479	1015	0
1	2	4	"CDC55"	"YGL190C"	2850	15560	130	1594	1658	697	67	72	28	100	100	0	1555	1539	587	87	92	37	100	100	0	1.040	1.096	1.121	1.077	1.411	1.132	0.927	120	583	2995	3043	0.057	1527	1468	1591	1452	0
1	3	4	"YGL222C"	"YGL222C"	3090	15560	140	1996	1736	859	65	70	29	100	100	0	1039	939	424	85	90	81	98	96	0	2.024	1.957	1.971	1.917	1.564	2.014	0.901	156	657	2885	2525	1.017	1931	954	1671	854	0
1	4	4	"YGL160W"	"YGL160W"	3250	15560	140	2960	2632	1377	66	70	23	100	100	0	1778	1652	784	83	89	83	100	99	0	1.707	1.635	1.607	1.554	1.501	1.697	0.922	156	617	4589	4135	0.772	2894	1695	2566	1569	0
1	5	4	"IME4"	"YGL192W"	3500	15560	130	2985	2557	1104	66	70	36	100	100	0	2010	1753	680	85	115	420	95	82	0	1.516	1.493	1.507	1.441	1.378	1.550	0.933	120	591	4844	4159	0.601	2919	1925	2491	1668	0
1	6	4	"YGL224C"	"YGL224C"	3660	15560	130	2453	2083	892	64	67	22	100	100	0	2423	2120	766	83	100	196	100	99	0	1.021	0.991	1.007	0.940	1.391	1.047	0.932	120	582	4729	4056	0.030	2389	2340	2019	2037	0
1	7	4	"SUT1"	"YGL162W"	3870	15560	120	1349	1257	535	64	66	19	100	100	0	1127	1049	393	80	87	89	100	100	0	1.227	1.231	1.234	1.194	1.397	1.264	0.885	120	556	2332	2162	0.296	1285	1047	1193	969	0
1	8	4	"HOS2"	"YGL194C"	4070	15560	140	1988	1670	725	62	64	19	100	100	0	2070	1859	742	81	84	23	100	100	0	0.968	0.904	0.907	0.874	1.380	0.919	0.942	156	718	3915	3386	-0.046	1926	1989	1608	1778	0
1	9	4	"YGL226W"	"YGL226W"	4300	15560	130	1181	1109	540	62	66	31	100	100	0	927	882	403	82	85	28	100	100	0	1.324	1.309	1.281	1.256	1.430	1.340	0.917	120	646	1964	1847	0.405	1119	845	1047	800	0
1	10	4	"YGR277C"	"YGR277C"	4490	15550	130	2971	2485	1135	62	69	45	100	100	0	816	795	317	84	106	343	83	59	0	3.974	3.408	3.530	3.280	1.379	3.499	0.413	120	617	3641	3134	1.991	2909	732	2423	711	0
1	11	4	"YHL013C"	"YHL013C"	4690	15560	130	2334	2015	886	63	67	37	100	100	0	2665	2281	952	85	108	353	99	91	0	0.880	0.889	0.901	0.869	1.354	0.836	0.820	120	583	4851	4148	-0.184	2271	2580	1952	2196	0
1	12	4	"YHL045W"	"YHL045W"	4870	15560	140	4519	4134	2132	62	64	17	100	100	0	2696	2575	1211	83	85	23	100	100	0	1.706	1.634	1.610	1.545	1.504	1.691	0.947	156	640	7070	6564	0.770	4457	2613	4072	2492	0
1	13	4	"SCW4"	"YGR279C"	5080	15560	130	1956	1744	644	62	64	18	100	100	0	1127	1042	342	83	85	23	100	100	0	1.814	1.754	1.774	1.719	1.298	1.836	0.933	120	577	2938	2641	0.859	1894	1044	1682	959	0
1	14	4	"RPS20"	"YHL015W"	5280	15560	130	1207	1053	438	62	65	22	100	100	0	1550	1345	539	84	86	25	100	100	0	0.781	0.786	0.781	0.765	1.409	0.796	0.929	120	612	2611	2252	-0.357	1145	1466	991	1261	0
1	15	4	"YHL047C"	"YHL047C"	5480	15560	140	2809	2628	1192	66	72	30	100	100	0	3224	2986	1314	89	93	30	100	100	0	0.875	0.884	0.883	0.874	1.450	0.888	0.943	156	735	5878	5459	-0.193	2743	3135	2562	2897	0
1	16	4	"YOR1"	"YGR281W"	5710	15560	130	886	1106	821	65	72	31	100	100	0	1028	1086	627	89	94	30	100	100	0	0.874	1.044	0.953	0.941	1.461	1.166	0.878	120	576	1760	2038	-0.194	821	939	1041	997	0
1	17	4	"YHL017W"	"YHL017W"	5870	15560	140	1916	1831	914	62	65	21	100	100	0	2624	2624	1218	82	86	25	100	100	0	0.729	0.696	0.697	0.674	1.402	0.706	0.951	156	609	4396	4311	-0.455	1854	2542	1769	2542	0
1	18	4	"YHL049C"	"YHL049C"	6080	15560	140	13465	11622	5004	61	63	18	100	100	0	8095	7127	2748	82	85	22	100	100	0	1.673	1.641	1.654	1.578	1.470	1.700	0.949	156	626	21417	18606	0.742	13404	8013	11561	7045	0
1	19	4	"YGR283C"	"YGR283C"	6270	15560	140	1714	1607	739	63	65	17	100	100	0	1653	1542	648	85	88	23	100	100	0	1.053	1.060	1.030	1.038	1.452	1.021	0.892	156	641	3219	3001	0.074	1651	1568	1544	1457	0
1	20	4	"APM2"	"YHL019C"	6490	15560	150	2774	2529	1260	63	65	19	100	100	0	1858	1670	722	89	94	47	100	100	0	1.533	1.560	1.509	1.467	1.497	1.627	0.939	156	691	4480	4047	0.616	2711	1769	2466	1581	0
1	21	4	"YHR001W"	"YHR001W"	6700	15550	150	1108	1106	573	61	63	19	100	100	0	2980	3311	1543	84	90	43	100	100	0	0.362	0.324	0.314	0.303	1.367	0.328	0.939	156	872	3943	4272	-1.468	1047	2896	1045	3227	0
1	1	5	"YIL087C"	"YIL087C"	2680	15770	140	2252	2068	1024	70	79	44	100	100	0	1743	1568	648	87	99	91	100	98	0	1.318	1.349	1.351	1.269	1.331	1.420	0.951	156	719	3838	3479	0.398	2182	1656	1998	1481	0
1	2	5	"RPI1"	"YIL119C"	2870	15760	130	1812	1598	593	69	85	59	100	100	0	1672	1514	521	88	104	61	100	100	0	1.100	1.072	1.099	1.048	1.303	1.085	0.937	120	545	3327	2955	0.138	1743	1584	1529	1426	0
1	3	5	"YIL151C"	"YIL151C"	3070	15760	120	429	443	195	66	75	41	99	96	0	468	498	208	84	96	100	95	86	0	0.945	0.911	0.910	0.906	1.491	0.895	0.825	120	557	747	791	-0.081	363	384	377	414	0
1	4	5	"YIL089W"	"YIL089W"	3290	15760	140	1243	1117	556	67	71	27	99	99	0	1923	1768	829	82	89	81	100	100	0	0.639	0.623	0.607	0.596	1.550	0.628	0.935	156	659	3017	2736	-0.647	1176	1841	1050	1686	0
1	5	5	"YIL121W"	"YIL121W"	3480	15760	130	2439	2134	879	66	70	27	100	100	0	2138	1936	759	84	90	44	100	100	0	1.155	1.117	1.104	1.093	1.247	1.130	0.949	120	580	4427	3920	0.208	2373	2054	2068	1852	0
1	6	5	"RRD1"	"YIL153W"	3680	15760	120	1841	1665	628	66	68	21	100	100	0	1784	1656	567	84	87	24	100	100	0	1.044	1.017	1.015	0.984	1.261	1.035	0.940	120	560	3475	3171	0.062	1775	1700	1599	1572	0
1	7	5	"YIL091C"	"YIL091C"	3880	15760	130	3526	3179	1382	65	69	22	100	100	0	3452	3067	1234	84	89	27	100	100	0	1.028	1.044	1.030	1.018	1.296	1.077	0.938	120	563	6829	6097	0.039	3461	3368	3114	2983	0
1	8	5	"SIM1"	"YIL123W"	4070	15760	150	3189	2966	1415	63	66	21	100	100	0	1995	1940	879	82	87	26	100	100	0	1.634	1.562	1.557	1.526	1.333	1.596	0.942	156	688	5039	4761	0.708	3126	1913	2903	1858	0
1	9	5	"GUT2"	"YIL155C"	4290	15760	130	1760	1659	578	63	67	31	100	100	0	1969	1852	587	82	86	40	100	100	0	0.899	0.902	0.871	0.876	1.266	0.913	0.938	120	609	3584	3366	-0.153	1697	1887	1596	1770	0
1	10	5	"YIL093C"	"YIL093C"	4500	15760	130	1158	1086	427	64	68	39	100	100	0	887	849	291	82	86	40	100	100	0	1.359	1.332	1.350	1.285	1.345	1.371	0.918	120	626	1899	1789	0.443	1094	805	1022	767	0
1	11	5	"KGD1"	"YIL125W"	4690	15760	130	1773	1714	724	62	64	18	100	100	0	1157	1157	455	82	85	22	100	100	0	1.592	1.537	1.485	1.515	1.299	1.572	0.919	120	592	2786	2727	0.671	1711	1075	1652	1075	0
1	12	5	"YIL157C"	"YIL157C"	4890	15760	130	1566	1369	605	64	69	36	100	100	0	1298	1229	538	84	88	30	100	100	0	1.237	1.140	1.124	1.134	1.338	1.152	0.931	120	596	2716	2450	0.307	1502	1214	1305	1145	0
1	13	5	"YJR026W"	"YJR026W"	5090	15750	130	6739	7201	5573	65	69	32	100	100	0	4023	4285	2814	83	90	57	100	100	0	1.694	1.698	1.602	1.578	1.382	1.899	0.905	120	584	10614	11338	0.760	6674	3940	7136	4202	0
1	14	5	"APS2"	"YJR058C"	5280	15760	130	910	886	426	62	64	18	100	100	0	422	416	185	81	85	53	95	86	0	2.487	2.460	2.451	2.567	1.538	2.362	0.741	120	582	1189	1159	1.314	848	341	824	335	0
1	15	5	"JSN1"	"YJR091C"	5480	15760	120	260	280	113	63	65	19	99	98	0	236	237	85	81	83	22	96	91	0	1.271	1.391	1.352	1.435	1.707	1.424	0.695	120	537	352	373	0.346	197	155	217	156	0
1	16	5	"YJR028W"	"YJR028W"	5680	15760	120	4842	7102	6244	62	66	20	100	100	0	3236	4241	3219	80	82	22	100	100	0	1.515	1.692	1.592	1.570	1.322	1.850	0.924	120	553	7936	11201	0.599	4780	3156	7040	4161	0
1	17	5	"CBF1"	"YJR060W"	5880	15750	120	302	316	149	61	64	20	99	95	0	318	430	818	82	84	23	97	94	0	1.021	0.733	1.068	1.020	2.186	0.101	0.095	120	506	477	603	0.030	241	236	255	348	0
1	18	5	"FIP1"	"YJR093C"	6070	15750	120	360	418	242	61	65	20	99	98	0	446	496	270	83	85	23	100	98	0	0.824	0.864	0.894	0.857	1.602	0.865	0.866	120	540	662	770	-0.280	299	363	357	413	0
1	19	5	"YJR030C"	"YJR030C"	6290	15750	120	1055	1087	685	62	65	19	100	100	0	908	900	509	83	86	23	100	100	0	1.204	1.255	1.205	1.218	1.390	1.288	0.912	120	539	1818	1842	0.267	993	825	1025	817	0
1	20	5	"NTA1"	"YJR062C"	6470	15750	130	519	527	263	63	67	23	100	98	0	783	906	1658	88	94	47	99	99	0	0.656	0.567	0.681	0.665	1.641	0.113	0.159	120	576	1151	1282	-0.608	456	695	464	818	0
1	21	5	"RPL43B"	"YJR094W-A"	6680	15760	130	1553	1496	778	63	66	20	100	100	0	953	981	432	85	91	43	100	100	0	1.717	1.599	1.506	1.534	1.427	1.688	0.889	120	711	2358	2329	0.780	1490	868	1433	896	0
1	1	6	"CPR7"	"YJR032W"	2710	15950	120	1323	1350	700	68	74	35	100	100	0	930	979	465	84	89	44	100	100	0	1.483	1.432	1.436	1.369	1.377	1.481	0.935	120	506	2101	2177	0.569	1255	846	1282	895	0
1	2	6	"CCT5"	"YJR064W"	2880	15960	140	1657	1822	1100	68	82	57	100	98	0	1477	1429	764	84	99	62	99	97	0	1.141	1.304	1.289	1.255	1.400	1.365	0.947	156	548	2982	3099	0.190	1589	1393	1754	1345	0
1	3	6	"YJR096W"	"YJR096W"	3060	15960	120	1234	1152	531	65	70	26	100	100	0	968	932	379	83	88	47	100	100	0	1.321	1.280	1.247	1.236	1.320	1.321	0.933	120	542	2054	1936	0.402	1169	885	1087	849	0
1	4	6	"YKR021W"	"YKR021W"	3290	15950	130	1087	1103	465	68	72	29	100	100	0	1033	1024	391	84	89	28	100	100	0	1.074	1.101	1.064	1.064	1.306	1.117	0.928	120	648	1968	1975	0.103	1019	949	1035	940	0
1	5	6	"YSR3"	"YKR053C"	3500	15960	120	651	678	394	68	71	26	99	96	0	1071	1035	544	81	85	25	99	97	0	0.589	0.639	0.649	0.598	1.493	0.661	0.917	120	574	1573	1564	-0.764	583	990	610	954	0
1	6	6	"MRPL20"	"YKR085C"	3700	15960	120	388	381	161	65	68	23	98	96	0	333	328	144	82	86	27	95	90	0	1.287	1.285	1.277	1.372	1.574	1.292	0.844	120	561	574	562	0.364	323	251	316	246	0
1	7	6	"YKR023W"	"YKR023W"	3900	15950	130	3305	2745	1300	64	69	23	100	100	0	4164	3574	1575	85	93	41	100	100	0	0.795	0.768	0.773	0.726	1.351	0.778	0.951	120	566	7320	6170	-0.332	3241	4079	2681	3489	0
1	8	6	"RHO4"	"YKR055W"	4080	15960	120	238	262	120	64	68	22	100	91	0	265	278	102	81	86	35	95	90	0	0.946	1.005	0.972	0.961	1.664	1.024	0.712	120	545	358	395	-0.081	174	184	198	197	0
1	9	6	"YKR087C"	"YKR087C"	4310	15950	140	1101	1060	670	65	69	31	99	94	0	1806	1754	1069	82	89	71	98	94	0	0.601	0.595	0.586	0.564	1.434	0.547	0.892	156	626	2760	2667	-0.735	1036	1724	995	1672	0
1	10	6	"RPC37"	"YKR025W"	4480	15960	130	1532	1441	581	66	69	33	100	100	0	943	891	318	79	84	44	100	100	0	1.697	1.693	1.676	1.660	1.327	1.753	0.938	120	525	2330	2187	0.763	1466	864	1375	812	0
1	11	6	"RPS21A"	"YKR057W"	4690	15960	130	908	820	371	63	67	21	100	100	0	358	350	140	79	82	23	99	95	0	3.029	2.793	2.855	2.833	1.470	2.605	0.411	120	612	1124	1028	1.599	845	279	757	271	0
1	12	6	"YKR089C"	"YKR089C"	4890	15960	130	284	308	143	63	67	26	98	97	0	289	300	118	79	84	48	94	85	0	1.052	1.109	1.065	1.146	1.584	1.119	0.638	120	613	431	466	0.074	221	210	245	221	0
1	13	6	"YKR027W"	"YKR027W"	5100	15950	130	3158	2883	1231	66	70	30	100	100	0	1469	1327	507	81	87	54	100	100	0	2.228	2.261	2.263	2.190	1.314	2.321	0.939	120	643	4480	4063	1.156	3092	1388	2817	1246	0
1	14	6	"TIF1"	"YKR059W"	5310	15950	130	978	1033	489	64	67	21	100	100	0	703	703	277	81	85	53	100	96	0	1.469	1.558	1.575	1.540	1.347	1.619	0.930	120	563	1536	1591	0.555	914	622	969	622	0
1	15	6	"SRL3"	"YKR091W"	5480	15960	120	1085	1009	485	62	65	21	100	100	0	585	576	271	81	83	22	100	99	0	2.030	1.913	1.883	1.892	1.467	1.937	0.874	120	562	1527	1442	1.021	1023	504	947	495	0
1	16	6	"YLR232W"	"YLR232W"	5720	15950	130	500	452	181	62	65	20	100	97	0	315	293	107	80	82	21	97	88	0	1.864	1.831	1.845	1.896	1.517	1.830	0.861	120	578	673	603	0.898	438	235	390	213	0
1	17	6	"RPS28B"	"YLR264W"	5880	15950	130	800	760	382	62	66	21	100	100	0	671	657	294	81	84	24	100	99	0	1.251	1.212	1.250	1.180	1.408	1.274	0.919	120	560	1328	1274	0.323	738	590	698	576	0
1	18	6	"ATP14"	"YLR295C"	6090	15950	120	813	767	342	63	66	23	100	100	0	481	470	183	83	86	24	99	98	0	1.884	1.819	1.732	1.796	1.457	1.897	0.890	120	602	1148	1091	0.914	750	398	704	387	0
1	19	6	"TOP3"	"YLR234W"	6310	15960	130	2863	2578	955	63	66	21	100	100	0	861	787	262	86	91	49	100	100	0	3.613	3.588	3.604	3.532	1.296	3.029	0.221	120	625	3575	3216	1.853	2800	775	2515	701	0
1	20	6	"YLR266C"	"YLR266C"	6490	15960	120	706	769	368	65	67	21	100	100	0	750	762	340	89	93	28	100	99	0	0.970	1.046	1.075	1.046	1.372	1.073	0.917	120	528	1302	1377	-0.044	641	661	704	673	0
1	21	6	"YLR297W"	"YLR297W"	6690	15960	130	1125	1149	584	64	66	18	100	100	0	517	526	241	83	86	23	100	100	0	2.445	2.449	2.427	2.431	1.392	2.549	0.914	120	687	1495	1528	1.290	1061	434	1085	443	0
1	1	7	"YLR236C"	"YLR236C"	2680	16150	130	618	562	202	70	75	28	100	99	0	344	342	122	85	88	31	98	95	0	2.116	1.914	1.918	1.974	1.380	1.909	0.876	120	708	807	749	1.081	548	259	492	257	0
1	2	7	"SEC22"	"YLR268W"	2890	16160	140	2012	1717	812	69	73	27	100	100	0	1068	957	415	83	87	31	100	99	0	1.973	1.886	1.900	1.854	1.280	1.923	0.968	156	656	2928	2522	0.980	1943	985	1648	874	0
1	3	7	"ECM38"	"YLR299W"	3120	16160	140	3325	2941	1557	67	72	25	100	100	0	2015	1816	826	85	90	28	100	100	0	1.688	1.660	1.619	1.572	1.243	1.734	0.973	156	646	5188	4605	0.755	3258	1930	2874	1731	0
1	4	7	"YLR238W"	"YLR238W"	3280	16160	130	5078	4472	1570	70	73	25	100	100	0	3042	2695	847	87	92	29	100	100	0	1.695	1.688	1.675	1.652	1.186	1.743	0.978	120	548	7963	7010	0.761	5008	2955	4402	2608	0
1	5	7	"YLR270W"	"YLR270W"	3490	16160	120	2254	2077	798	71	74	26	100	100	0	1811	1637	578	83	88	28	100	100	0	1.263	1.291	1.296	1.266	1.282	1.316	0.964	120	558	3911	3560	0.337	2183	1728	2006	1554	0
1	6	7	"YLR301W"	"YLR301W"	3680	16160	120	1241	1091	386	65	68	23	100	100	0	808	736	231	82	87	34	100	100	0	1.620	1.569	1.533	1.539	1.245	1.608	0.943	120	560	1902	1680	0.696	1176	726	1026	654	0
1	7	7	"MPT1"	"YMR005W"	3900	16160	130	1021	1081	583	69	80	94	100	99	0	5092	5195	2548	87	101	110	100	100	0	0.190	0.198	0.190	0.189	1.232	0.202	0.958	120	684	5957	6120	-2.394	952	5005	1012	5108	0
1	8	7	"MIH1"	"YMR036C"	4120	16160	120	406	397	150	75	217	1592	0	0	0	469	476	188	91	187	772	3	0	0	0.876	0.836	0.866	0.859	1.430	0.231	0.298	120	543	709	707	-0.192	331	378	322	385	0
1	9	7	"YMR067C"	"YMR067C"	4310	16140	120	316	322	135	74	106	252	46	3	0	438	429	175	91	151	576	5	0	0	0.697	0.734	0.749	0.692	1.820	1.025	0.636	120	488	589	586	-0.520	242	347	248	338	0
1	10	7	"YMR007W"	"YMR007W"	4500	16160	140	414	419	213	70	85	147	74	55	0	456	441	212	82	110	405	46	0	0	0.920	0.972	0.945	0.945	1.489	0.983	0.906	156	612	718	708	-0.121	344	374	349	359	0
1	11	7	"LYS7"	"YMR038C"	4690	16150	130	1426	1206	620	64	67	22	100	100	0	435	390	168	78	83	69	85	80	0	3.815	3.660	3.747	3.704	1.438	3.782	0.828	120	530	1719	1454	1.932	1362	357	1142	312	0
1	12	7	"YMR069W"	"YMR069W"	4880	16150	120	332	318	107	65	69	23	100	97	0	198	196	59	81	92	84	73	17	0	2.282	2.200	2.232	2.351	1.794	1.820	0.338	120	543	384	368	1.190	267	117	253	115	0
1	13	7	"YMR009W"	"YMR009W"	5090	16150	130	963	843	373	69	73	28	100	99	0	471	434	163	83	96	210	75	40	0	2.304	2.205	2.179	2.188	1.462	2.288	0.913	120	630	1282	1125	1.204	894	388	774	351	0
1	14	7	"YMR040W"	"YMR040W"	5280	16150	120	515	495	202	66	70	23	100	99	0	311	312	111	81	93	221	54	1	0	1.952	1.857	1.806	1.852	1.487	1.904	0.861	120	563	679	660	0.965	449	230	429	231	0
1	15	7	"YMR071C"	"YMR071C"	5490	16160	130	1220	1094	530	64	68	23	100	100	0	1481	1320	591	81	89	129	100	96	0	0.826	0.831	0.802	0.809	1.261	0.823	0.912	120	646	2556	2269	-0.276	1156	1400	1030	1239	0
1	16	7	"HXT2"	"YMR011W"	5710	16160	140	3579	3277	1746	62	66	24	100	100	0	3781	3373	1626	83	85	28	100	100	0	0.951	0.977	0.978	0.929	1.304	1.004	0.974	156	638	7215	6505	-0.072	3517	3698	3215	3290	0
1	17	7	"ARG80"	"YMR042W"	5880	16150	130	1390	1227	585	62	67	25	100	100	0	719	649	282	84	87	29	99	96	0	2.091	2.062	2.038	2.077	1.333	2.109	0.958	120	576	1963	1730	1.064	1328	635	1165	565	0
1	18	7	"YMR073C"	"YMR073C"	6110	16150	120	1374	1139	555	63	67	24	100	99	0	1191	999	439	86	91	50	100	100	0	1.186	1.179	1.161	1.116	1.352	1.210	0.966	120	585	2416	1989	0.247	1311	1105	1076	913	0
1	19	7	"YNL047C"	"YNL047C"	6300	16160	130	2521	2264	973	64	67	22	100	100	0	2352	2104	813	85	90	50	100	100	0	1.084	1.090	1.066	1.045	1.276	1.112	0.966	120	582	4724	4219	0.116	2457	2267	2200	2019	0
1	20	7	"YNL080C"	"YNL080C"	6500	16150	130	1859	1621	889	65	67	21	100	100	0	1613	1456	700	85	88	25	100	100	0	1.174	1.135	1.113	1.042	1.318	1.187	0.970	120	643	3322	2927	0.232	1794	1528	1556	1371	0
1	21	7	"DBP2"	"YNL112W"	6740	16160	140	1612	1643	948	65	67	20	100	100	0	1154	1214	646	83	87	25	100	100	0	1.444	1.395	1.371	1.343	1.316	1.428	0.967	156	756	2618	2709	0.531	1547	1071	1578	1131	0
1	1	8	"SFB2"	"YNL049C"	2690	16360	120	605	587	238	70	75	27	100	99	0	679	675	256	87	93	69	100	98	0	0.904	0.879	0.858	0.848	1.399	0.877	0.906	120	638	1127	1105	-0.146	535	592	517	588	0
1	2	8	"PMS1"	"YNL082W"	2910	16360	140	1756	1681	863	69	74	28	99	99	0	3134	3110	1484	85	89	27	100	100	0	0.553	0.533	0.519	0.500	1.351	0.539	0.955	156	642	4736	4637	-0.854	1687	3049	1612	3025	0
1	3	8	"YNL114C"	"YNL114C"	3100	16360	130	1482	1342	545	67	70	23	100	100	0	883	817	292	87	89	24	100	100	0	1.778	1.747	1.722	1.681	1.305	1.797	0.944	120	573	2211	2005	0.830	1415	796	1275	730	0
1	4	8	"YNL051W"	"YNL051W"	3320	16360	140	1988	1681	697	70	76	71	100	100	0	2309	2084	786	86	93	68	100	100	0	0.863	0.806	0.809	0.779	1.295	0.823	0.953	156	636	4141	3609	-0.213	1918	2223	1611	1998	0
1	5	8	"END3"	"YNL084C"	3520	16360	130	1405	1232	485	69	72	23	100	100	0	2017	1849	667	82	87	29	100	100	0	0.690	0.658	0.661	0.634	1.335	0.664	0.948	120	540	3271	2930	-0.534	1336	1935	1163	1767	0
1	6	8	"YNL116W"	"YNL116W"	3720	16360	140	3072	2832	1332	67	71	25	100	100	0	2958	2712	1140	83	89	36	100	100	0	1.045	1.052	1.054	1.014	1.323	1.082	0.962	156	630	5880	5394	0.064	3005	2875	2765	2629	0
1	7	8	"MSG5"	"YNL053W"	3900	16360	130	3069	2560	1232	72	85	106	100	100	0	1643	1381	621	86	124	387	86	70	0	1.925	1.921	1.906	1.864	1.313	1.545	0.413	120	539	4554	3783	0.945	2997	1557	2488	1295	0
1	8	8	"YNL086W"	"YNL086W"	4110	16350	140	1697	1486	1006	82	228	1504	53	3	0	1031	991	629	95	214	822	56	6	0	1.725	1.567	1.586	1.507	1.687	2.119	0.861	156	618	2551	2300	0.787	1615	936	1404	896	-100
1	9	8	"DCP2"	"YNL118C"	4290	16350	120	2796	3563	5822	85	254	1621	72	29	0	1342	2347	5053	98	225	891	69	20	0	2.179	1.546	1.964	1.921	1.439	1.320	0.844	120	533	3955	5727	1.124	2711	1244	3478	2249	-100
1	10	8	"CMK2"	"YOL016C"	4510	16350	130	488	515	457	70	82	49	95	85	0	682	673	339	86	114	409	67	24	0	0.701	0.758	0.715	0.670	1.621	1.332	0.581	120	589	1014	1032	-0.512	418	596	445	587	0
1	11	8	"YOL048C"	"YOL048C"	4710	16340	120	793	727	308	66	69	24	100	100	0	1290	1206	506	82	89	68	100	96	0	0.602	0.588	0.584	0.585	1.303	0.592	0.940	120	557	1935	1785	-0.733	727	1208	661	1124	0
1	12	8	"YOL080C"	"YOL080C"	4910	16350	120	1368	1281	521	67	71	25	100	100	0	1158	1102	418	85	91	49	100	100	0	1.212	1.194	1.141	1.165	1.339	1.215	0.937	120	562	2374	2231	0.278	1301	1073	1214	1017	0
1	13	8	"TLG2"	"YOL018C"	5110	16360	130	2788	2521	1105	69	73	30	100	100	0	3128	2872	1129	84	98	216	100	100	0	0.893	0.879	0.868	0.849	1.285	0.893	0.931	120	601	5763	5240	-0.163	2719	3044	2452	2788	0
1	14	8	"YOL050C"	"YOL050C"	5300	16350	130	603	557	238	67	71	29	100	99	0	831	748	279	81	94	214	93	71	0	0.715	0.735	0.748	0.694	1.464	0.755	0.912	120	611	1286	1157	-0.485	536	750	490	667	0
1	15	8	"YOL082W"	"YOL082W"	5520	16360	130	1546	1412	568	63	70	34	100	100	0	448	432	158	80	101	287	63	8	0	4.030	3.832	3.862	3.917	1.425	3.303	0.187	120	621	1851	1701	2.011	1483	368	1349	352	0
1	16	8	"TAT2"	"YOL020W"	5710	16350	130	2820	2427	1129	63	69	30	100	100	0	1166	1047	432	84	100	270	93	76	0	2.548	2.455	2.418	2.350	1.318	2.460	0.680	120	559	3839	3327	1.349	2757	1082	2364	963	0
1	17	8	"SPE2"	"YOL052C"	5910	16350	120	2392	2232	973	65	70	29	100	100	0	789	773	317	83	91	68	98	94	0	3.296	3.141	3.077	3.185	1.429	3.247	0.893	120	580	3033	2857	1.721	2327	706	2167	690	0
1	18	8	"YOL084W"	"YOL084W"	6120	16350	130	1711	1596	741	68	71	29	100	100	0	692	683	267	85	93	69	97	96	0	2.707	2.555	2.566	2.497	1.436	2.715	0.873	120	550	2250	2126	1.437	1643	607	1528	598	0
1	19	8	"YOL022C"	"YOL022C"	6280	16350	130	1697	1412	681	67	70	24	100	100	0	4209	3497	1591	85	89	29	100	100	0	0.395	0.394	0.389	0.376	1.414	0.399	0.952	120	550	5754	4757	-1.339	1630	4124	1345	3412	0
1	20	8	"YOL053W"	"YOL053W"	6490	16350	120	2898	2485	1096	65	69	24	100	100	0	1791	1573	614	83	86	26	100	100	0	1.659	1.624	1.600	1.537	1.334	1.682	0.944	120	555	4541	3910	0.730	2833	1708	2420	1490	0
1	21	8	"ADH1"	"YOL086C"	6700	16350	140	1899	1761	1108	65	69	22	100	100	0	496	545	296	83	86	23	100	96	0	4.441	3.671	3.725	3.548	1.433	3.821	0.931	156	768	2247	2158	2.151	1834	413	1696	462	0
1	1	9	"RPL33B"	"YOR234C"	2710	16550	130	1380	1253	554	67	76	38	100	100	0	1775	1667	711	85	91	33	100	100	0	0.777	0.750	0.742	0.741	1.310	0.749	0.950	120	680	3003	2768	-0.364	1313	1690	1186	1582	0
1	2	9	"PNT1"	"YOR266W"	2910	16550	120	235	252	113	66	71	26	95	90	0	422	462	237	83	86	27	98	95	0	0.499	0.491	0.476	0.503	1.723	0.460	0.839	120	525	508	565	-1.004	169	339	186	379	0
1	3	9	"YOR298W"	"YOR298W"	3100	16560	130	251	276	131	67	72	29	99	94	0	281	296	133	86	90	36	93	85	0	0.944	0.995	0.975	1.033	1.617	0.963	0.774	120	626	379	419	-0.084	184	195	209	210	0
1	4	9	"DFR1"	"YOR236W"	3330	16550	120	1036	1037	484	68	78	78	100	99	0	686	688	299	84	91	74	98	91	0	1.608	1.604	1.641	1.617	1.291	1.610	0.943	120	537	1570	1573	0.685	968	602	969	604	0
1	5	9	"YOR268C"	"YOR268C"	3490	16540	120	336	346	156	68	74	42	93	84	0	251	242	102	81	86	46	82	73	0	1.576	1.727	1.696	1.811	1.851	1.731	0.761	120	496	438	439	0.657	268	170	278	161	0
1	6	9	"YOR300W"	"YOR300W"	3690	16560	120	367	360	139	66	70	24	99	98	0	256	248	95	80	85	31	90	84	0	1.710	1.750	1.785	1.912	1.736	1.724	0.829	120	510	477	462	0.774	301	176	294	168	0
1	7	9	"YOR238W"	"YOR238W"	3910	16560	140	876	992	616	72	158	1264	32	0	0	684	711	408	85	166	691	45	3	0	1.342	1.470	1.463	1.463	1.514	0.885	0.345	156	566	1403	1546	0.425	804	599	920	626	0
1	8	9	"VPH1"	"YOR270C"	4090	16550	120	909	979	513	80	196	1377	18	0	0	828	878	532	91	198	769	45	6	0	1.125	1.142	1.144	1.172	1.374	2.256	0.788	120	487	1566	1686	0.170	829	737	899	787	0
1	9	9	"YOR302W"	"YOR302W"	4280	16540	130	345	432	895	78	113	207	60	17	0	265	306	425	91	120	206	37	2	0	1.534	1.647	1.572	1.595	1.864	3.750	0.184	120	561	441	569	0.618	267	174	354	215	0
1	10	9	"YOR240W"	"YOR240W"	4500	16550	150	1502	1564	1623	74	96	78	96	94	0	1539	1555	1288	91	106	90	98	94	0	0.986	1.018	0.981	0.943	1.589	1.189	0.854	156	675	2876	2954	-0.020	1428	1448	1490	1464	0
1	11	9	"YTM1"	"YOR272W"	4700	16550	120	1301	1288	597	68	75	46	100	100	0	1461	1432	608	85	91	57	100	100	0	0.896	0.906	0.891	0.869	1.294	0.922	0.958	120	538	2609	2567	-0.158	1233	1376	1220	1347	0
1	12	9	"YOR304C-A"	"YOR304C-A"	4920	16560	140	682	634	287	66	70	25	100	100	0	1273	1136	500	81	85	25	100	100	0	0.517	0.538	0.542	0.525	1.345	0.538	0.947	156	630	1808	1623	-0.952	616	1192	568	1055	0
1	13	9	"GRE1"	"YPL223C"	5130	16550	130	2217	1928	818	65	69	26	100	100	0	1305	1126	445	83	87	38	100	100	0	1.761	1.786	1.806	1.751	1.281	1.827	0.956	120	508	3374	2906	0.816	2152	1222	1863	1043	0
1	14	9	"BBP1"	"YPL255W"	5310	16540	130	2969	2583	1297	65	70	28	100	100	0	1516	1331	590	85	88	37	100	99	0	2.029	2.021	2.029	1.948	1.374	2.114	0.902	120	567	4335	3764	1.021	2904	1431	2518	1246	0
1	15	9	"YPR004C"	"YPR004C"	5510	16540	110	1242	1118	492	64	75	64	100	98	0	1787	1656	664	85	97	87	100	100	0	0.692	0.671	0.657	0.641	1.285	0.677	0.959	80	460	2880	2625	-0.531	1178	1702	1054	1571	0
1	16	9	"YPL225W"	"YPL225W"	5700	16550	130	1255	1124	439	64	74	56	99	99	0	1966	1739	637	82	93	76	100	100	0	0.632	0.640	0.628	0.624	1.289	0.648	0.951	120	622	3075	2717	-0.662	1191	1884	1060	1657	0
1	17	9	"YPL257W"	"YPL257W"	5910	16540	110	729	674	332	66	77	63	96	87	0	535	484	216	82	89	44	97	86	0	1.464	1.512	1.539	1.499	1.473	1.556	0.926	80	482	1116	1010	0.549	663	453	608	402	0
1	18	9	"ICL2"	"YPR006C"	6090	16540	130	3547	3239	1550	69	78	58	100	100	0	2436	2181	933	83	91	48	100	100	0	1.478	1.511	1.489	1.443	1.287	1.565	0.971	120	639	5831	5268	0.564	3478	2353	3170	2098	0
1	19	9	"ALG5"	"YPL227C"	6310	16550	120	1873	1611	746	68	71	25	100	100	0	2211	1905	797	84	88	28	100	100	0	0.849	0.847	0.829	0.820	1.263	0.865	0.949	120	557	3932	3364	-0.237	1805	2127	1543	1821	0
1	20	9	"APM1"	"YPL259C"	6500	16550	140	1935	1864	1046	66	69	23	100	100	0	2388	2565	1343	83	86	24	100	100	0	0.811	0.724	0.715	0.690	1.366	0.737	0.958	156	639	4174	4280	-0.303	1869	2305	1798	2482	0
1	21	9	"YPR008W"	"YPR008W"	6690	16550	130	3035	2726	1369	65	69	23	100	100	0	3199	2985	1348	84	87	25	100	100	0	0.953	0.917	0.913	0.873	1.270	0.950	0.964	120	642	6085	5562	-0.069	2970	3115	2661	2901	0
1	1	10	"YPL229W"	"YPL229W"	2710	16750	130	7181	6431	2574	73	97	203	100	100	0	3386	3105	1035	89	103	87	100	100	0	2.156	2.108	2.108	1.999	1.252	2.189	0.975	120	695	10405	9374	1.108	7108	3297	6358	3016	0
1	2	10	"YPL261C"	"YPL261C"	2900	16760	130	524	498	218	70	77	37	100	95	0	487	468	178	88	99	60	96	89	0	1.138	1.126	1.110	1.095	1.420	1.159	0.881	120	583	853	808	0.186	454	399	428	380	0
1	3	10	"RPA135"	"YPR010C"	3090	16750	120	3444	3086	1408	72	79	35	100	100	0	4917	4618	1991	89	104	64	100	100	0	0.698	0.665	0.656	0.638	1.237	0.674	0.968	120	561	8200	7543	-0.518	3372	4828	3014	4529	0
1	4	10	"SEC7"	"YDR170C"	3300	16760	110	284	343	230	71	80	34	96	82	0	316	368	222	83	94	41	96	87	0	0.914	0.954	0.917	0.890	1.662	0.978	0.827	80	538	446	557	-0.129	213	233	272	285	0
1	5	10	"YRF1-1"	"YDR545W"	3490	16750	90	212	345	329	70	78	33	98	76	0	227	298	231	82	85	24	90	84	0	0.979	1.273	1.164	1.210	2.616	1.383	0.818	52	392	287	491	-0.030	142	145	275	216	0
1	6	10	"SWI4"	"YER111C"	3690	16740	150	86	141	182	70	76	34	33	17	0	109	151	159	82	86	33	42	20	0	0.593	1.029	0.941	0.837	2.912	1.151	0.842	156	656	43	140	-0.755	16	27	71	69	-50
1	7	10	"ESP1"	"YGR098C"	3890	16740	150	87	130	162	79	109	189	7	3	0	104	138	142	89	134	370	4	1	0	0.533	1.041	1.095	1.062	3.267	0.290	0.195	156	597	23	100	-0.907	8	15	51	49	-50
1	8	10	"RIM101"	"YHL027W"	4070	16740	110	188	671	1894	83	201	1383	6	3	0	193	538	1302	94	173	657	10	5	0	1.061	1.324	1.220	1.203	2.075	2.091	0.720	80	480	204	1032	0.085	105	99	588	444	0
1	9	10	"MIP6"	"YHR015W"	4290	16740	150	88	218	607	73	86	53	30	20	0	108	199	337	88	96	46	30	21	0	0.750	1.306	1.211	1.288	3.223	1.829	0.863	156	748	35	256	-0.415	15	20	145	111	-50
1	10	10	"VTH1"	"YIL173W"	4490	16740	150	88	145	193	75	102	193	10	3	0	97	136	142	89	116	329	2	1	0	1.625	1.489	1.040	1.031	3.158	0.603	0.834	156	623	21	117	0.700	13	8	70	47	-50
1	11	10	"YJR029W"	"YJR029W"	4690	16740	150	86	144	205	72	94	190	8	5	0	99	146	173	87	110	321	5	1	0	1.167	1.220	0.967	0.911	3.145	0.562	0.771	156	650	26	131	0.222	14	12	72	59	-50
1	12	10	"YLL034C"	"YLL034C"	4890	16740	150	95	162	219	68	76	57	26	17	0	102	161	187	82	89	35	33	19	0	1.350	1.190	1.156	1.010	2.982	1.461	0.657	156	607	47	173	0.433	27	20	94	79	-50
1	13	10	"ESC1"	"YMR219W"	5090	16740	150	77	121	127	66	71	26	35	25	0	99	131	108	83	86	27	37	23	0	0.688	1.146	0.997	0.970	3.371	1.177	0.737	156	588	27	103	-0.541	11	16	55	48	-50
1	14	10	"YKU70"	"YMR284W"	5290	16740	150	82	130	137	67	72	29	37	24	0	102	131	101	85	104	371	4	0	0	0.882	1.370	1.310	1.286	2.999	1.414	0.664	156	580	32	109	-0.181	15	17	63	46	-50
1	15	10	"POL1"	"YNL102W"	5490	16740	150	75	98	77	65	73	53	16	7	0	93	113	74	85	106	356	1	0	0	1.250	1.179	0.833	0.790	2.996	0.012	0.009	156	650	18	61	0.322	10	8	33	28	-50
1	16	10	"YMRWdelta20"	"YMRWdelta20"	5730	16740	140	294	294	118	63	68	25	96	93	0	369	361	146	81	83	24	98	96	0	0.802	0.825	0.820	0.817	1.568	0.800	0.864	156	600	519	511	-0.318	231	288	231	280	0
1	17	10	"IntYNL112W"	"IntYNL112W"	5900	16750	140	654	662	313	66	73	44	98	96	0	542	529	226	81	86	39	97	94	0	1.275	1.330	1.323	1.333	1.420	1.326	0.854	156	631	1049	1044	0.351	588	461	596	448	0
1	18	10	"CEN14"	"CEN14"	6120	16750	120	213	208	71	65	71	28	98	90	0	326	344	131	81	84	27	99	95	0	0.604	0.544	0.541	0.570	1.802	0.506	0.689	120	529	393	406	-0.727	148	245	143	263	0
1	19	10	"YORCdelta11"	"YORCdelta11"	6300	16750	130	539	513	186	67	73	30	100	100	0	446	458	182	83	86	27	98	95	0	1.300	1.189	1.202	1.265	1.456	1.160	0.909	120	531	835	821	0.379	472	363	446	375	0
1	20	10	"YORWdelta16"	"YORWdelta16"	6500	16750	130	377	363	120	66	71	30	100	96	0	368	361	133	82	85	23	96	95	0	1.087	1.065	1.067	1.122	1.547	0.707	0.475	120	614	597	576	0.121	311	286	297	279	0
1	21	10	"YOR298C-A"	"YOR298C-A"	6710	16750	120	220	244	112	69	73	31	94	81	0	243	253	106	84	88	28	93	85	0	0.950	1.036	0.958	0.982	1.715	1.053	0.761	120	635	310	344	-0.074	151	159	175	169	0
1	1	11	"YPLCdelta10"	"YPLCdelta10"	2700	16960	130	1317	1319	728	72	88	193	97	85	0	1488	1522	793	93	102	83	100	96	0	0.892	0.873	0.864	0.872	1.308	0.881	0.954	120	710	2640	2676	-0.164	1245	1395	1247	1429	0
1	2	11	"YPRCdelta13"	"YPRCdelta13"	2910	16950	130	611	593	250	71	76	31	100	97	0	1644	1551	659	91	100	54	100	100	0	0.348	0.358	0.359	0.345	1.369	0.355	0.948	120	598	2093	1982	-1.524	540	1553	522	1460	0
1	3	11	"SNR51"	"SNR51"	3100	16950	120	311	324	149	71	77	29	97	90	0	342	335	149	86	97	57	88	79	0	0.938	1.016	1.004	1.072	1.851	0.985	0.796	120	558	496	502	-0.093	240	256	253	249	0
1	4	11	"iYAL068C-0"	"iYAL068C-0"	3300	16950	130	1079	1121	617	71	85	129	99	90	0	925	990	473	83	95	75	100	100	0	1.197	1.158	1.145	1.095	1.358	1.203	0.943	120	670	1850	1957	0.260	1008	842	1050	907	0
1	5	11	"iYAL067C"	"iYAL067C"	3540	16950	140	1461	1430	825	77	117	581	74	54	0	1573	1522	862	89	118	327	89	72	0	0.933	0.944	0.935	0.913	1.476	0.838	0.766	156	670	2868	2786	-0.101	1384	1484	1353	1433	0
1	6	11	"iYAL064C-A-0"	"iYAL064C-A-0"	3710	16950	140	1912	1861	1023	79	119	597	80	62	0	2409	2276	1188	91	118	331	97	87	0	0.791	0.816	0.815	0.786	1.381	0.944	0.886	156	606	4151	3967	-0.339	1833	2318	1782	2185	0
1	7	11	"iYBR065C"	"iYBR065C"	3930	16950	140	1026	937	459	80	116	319	79	68	0	602	568	272	90	109	149	83	71	0	1.848	1.793	1.819	1.806	1.420	2.128	0.658	156	635	1458	1335	0.886	946	512	857	478	0
1	8	11	"iYBR069C"	"iYBR069C"	4110	16950	120	1016	993	502	72	96	296	87	73	0	946	935	444	84	91	50	100	99	0	1.095	1.082	1.071	1.046	1.313	1.095	0.945	120	583	1806	1772	0.131	944	862	921	851	0
1	9	11	"iYBR073W"	"iYBR073W"	4340	16950	120	716	708	322	70	77	33	100	100	0	766	786	329	82	85	26	100	100	0	0.944	0.906	0.921	0.889	1.327	0.642	0.582	120	525	1330	1342	-0.082	646	684	638	704	0
1	10	11	"iYBR085W-1"	"iYBR085W-1"	4490	16950	120	1548	1718	1132	71	76	29	100	100	0	1446	1602	931	83	86	27	100	100	0	1.084	1.084	1.065	1.016	1.284	1.141	0.959	120	512	2840	3166	0.116	1477	1363	1647	1519	0
1	11	11	"iYBR089W"	"iYBR089W"	4710	16950	130	3748	3299	1505	71	79	56	100	100	0	3201	2788	1167	87	93	39	100	100	0	1.181	1.195	1.192	1.150	1.237	1.237	0.970	120	641	6791	5929	0.240	3677	3114	3228	2701	0
1	12	11	"iYBR093C"	"iYBR093C"	4910	16950	120	547	558	217	70	81	63	100	98	0	420	448	166	88	95	42	99	99	0	1.437	1.356	1.316	1.374	1.432	1.376	0.905	120	507	809	848	0.523	477	332	488	360	0
1	13	11	"iYBR111C"	"iYBR111C"	5090	16950	140	2425	2452	1396	69	76	31	100	100	0	2589	2798	1364	87	94	41	100	100	0	0.942	0.879	0.849	0.823	1.243	0.923	0.964	156	594	4858	5094	-0.087	2356	2502	2383	2711	0
1	14	11	"iYBR117C"	"iYBR117C"	5320	16940	160	1241	1392	817	67	73	31	100	100	0	1034	1186	666	86	109	370	89	58	0	1.238	1.205	1.202	1.179	1.299	0.381	0.217	208	586	2122	2425	0.308	1174	948	1325	1100	0
1	15	11	"iYBR121C"	"iYBR121C"	5520	16940	160	847	963	475	64	70	30	100	100	0	716	818	385	84	102	361	83	44	0	1.239	1.225	1.229	1.223	1.289	0.911	0.527	208	614	1415	1633	0.309	783	632	899	734	0
1	16	11	"iYBR139W"	"iYBR139W"	5720	16950	150	275	284	104	65	71	30	100	95	0	618	602	214	83	100	248	86	54	0	0.393	0.422	0.377	0.412	1.631	0.397	0.753	156	556	745	738	-1.349	210	535	219	519	0
1	17	11	"iYBR143C"	"iYBR143C"	5900	16950	140	948	943	510	67	72	31	100	99	0	615	627	288	83	101	248	83	52	0	1.656	1.610	1.588	1.550	1.376	0.065	0.031	156	628	1413	1420	0.728	881	532	876	544	0
1	18	11	"iYBR147W"	"iYBR147W"	6150	16940	150	786	767	480	65	70	28	92	89	0	534	518	271	82	88	88	88	77	0	1.595	1.610	1.552	1.361	1.800	1.695	0.941	156	641	1173	1138	0.674	721	452	702	436	0
1	19	11	"iYDL240W"	"iYDL240W"	6320	16950	140	334	354	171	68	75	34	98	96	0	1383	1394	727	85	88	29	100	100	0	0.205	0.218	0.218	0.217	1.423	0.214	0.886	156	547	1564	1595	-2.287	266	1298	286	1309	0
1	20	11	"iYDL236W"	"iYDL236W"	6490	16940	110	250	262	96	69	76	32	100	95	0	302	308	100	84	87	27	96	96	0	0.830	0.862	0.830	0.859	1.618	0.854	0.725	80	475	399	417	-0.268	181	218	193	224	0
1	21	11	"iYDL232W"	"iYDL232W"	6750	16950	120	294	304	124	70	75	31	98	92	0	458	437	193	82	88	28	99	98	0	0.596	0.659	0.701	0.671	1.492	0.647	0.876	120	618	600	589	-0.747	224	376	234	355	0
1	1	12	"iYDL216C"	"iYDL216C"	2700	17150	130	217	209	75	71	77	33	92	80	0	202	206	76	87	91	31	84	77	0	1.270	1.160	1.079	1.119	2.467	1.104	0.588	120	705	261	257	0.344	146	115	138	119	0
1	2	12	"iYDL212W"	"iYDL212W"	2920	17150	120	306	298	110	68	73	27	98	94	0	355	346	138	85	90	39	95	89	0	0.881	0.881	0.904	0.925	1.781	0.809	0.762	120	542	508	491	-0.182	238	270	230	261	0
1	3	12	"itG(GCC)D1"	"itG(GCC)D1"	3110	17160	130	870	903	428	69	76	34	100	99	0	704	699	299	85	94	62	100	96	0	1.294	1.358	1.343	1.325	1.494	1.394	0.895	120	666	1420	1448	0.372	801	619	834	614	0
1	4	12	"iYDL195W"	"iYDL195W"	3340	17150	130	640	611	275	75	142	920	5	0	0	473	478	197	87	128	485	35	0	0	1.464	1.371	1.351	1.324	1.558	2.009	0.744	120	581	951	927	0.550	565	386	536	391	0
1	5	12	"iYDL191W"	"iYDL191W"	3500	17150	120	419	396	166	93	248	1281	0	0	0	761	740	339	104	293	1462	0	0	0	0.496	0.476	0.441	0.442	1.839	1.839	0.589	120	498	983	939	-1.011	326	657	303	636	0
1	6	12	"iYDL186W"	"iYDL186W"	3710	17150	130	653	661	288	85	152	746	25	0	0	461	476	192	96	220	1250	0	0	0	1.556	1.516	1.525	1.510	1.509	4.884	0.050	120	600	933	956	0.638	568	365	576	380	0
1	7	12	"iYDL170W"	"iYDL170W"	3910	17150	120	342	330	99	73	96	297	32	0	0	265	266	79	87	92	35	95	92	0	1.511	1.436	1.478	1.478	1.793	2.739	0.462	120	546	447	436	0.596	269	178	257	179	0
1	8	12	"iYDL166C"	"iYDL166C"	4110	17150	120	298	320	168	73	94	293	32	4	0	341	358	160	85	89	33	94	87	0	0.879	0.905	0.861	0.873	2.028	0.946	0.751	120	557	481	520	-0.186	225	256	247	273	0
1	9	12	"iYDL160C"	"iYDL160C"	4310	17150	130	1723	1953	1152	72	79	33	100	100	0	518	598	306	85	87	26	99	97	0	3.813	3.667	3.675	3.693	1.591	3.894	0.903	120	584	2084	2394	1.931	1651	433	1881	513	0
1	10	12	"iYDR141C"	"iYDR141C"	4490	17150	120	809	791	380	71	77	30	100	99	0	413	391	150	84	86	24	98	96	0	2.243	2.345	2.435	2.284	1.496	2.600	0.843	120	508	1067	1027	1.166	738	329	720	307	0
1	11	12	"iYDR145W"	"iYDR145W"	4690	17150	120	219	237	91	69	75	28	99	94	0	277	274	107	88	90	25	90	89	0	0.794	0.903	0.857	0.996	1.951	0.867	0.710	120	543	339	354	-0.333	150	189	168	186	0
1	12	12	"iYDR150W"	"iYDR150W"	4880	17150	130	1070	991	394	71	76	32	100	100	0	1934	1825	678	90	92	29	100	100	0	0.542	0.530	0.529	0.514	1.372	0.527	0.908	120	595	2843	2655	-0.884	999	1844	920	1735	0
1	13	12	"iYDR169C-0"	"iYDR169C-0"	5090	17140	150	634	657	355	71	76	31	99	98	0	344	343	147	89	108	289	43	1	0	2.208	2.307	2.288	2.301	1.561	2.449	0.843	156	627	818	840	1.143	563	255	586	254	0
1	14	12	"iYDR170W-A-0"	"iYDR170W-A-0"	5300	17150	160	8322	11674	9644	68	74	31	100	100	0	5659	7706	5252	86	93	40	100	100	0	1.481	1.523	1.405	1.373	1.428	1.682	0.951	208	608	13827	19226	0.567	8254	5573	11606	7620	0
1	15	12	"iYDR173C"	"iYDR173C"	5510	17150	150	645	754	417	65	71	30	100	100	0	489	548	261	83	87	27	100	100	0	1.429	1.482	1.446	1.468	1.374	1.540	0.904	156	592	986	1154	0.515	580	406	689	465	0
1	16	12	"iYDR189W"	"iYDR189W"	5720	17150	130	500	502	202	68	74	31	100	99	0	1256	1211	490	85	103	248	99	85	0	0.369	0.385	0.375	0.376	1.418	0.380	0.899	120	556	1603	1560	-1.439	432	1171	434	1126	0
1	17	12	"iYDR194C"	"iYDR194C"	5900	17150	120	1048	1080	539	71	76	28	100	100	0	706	705	319	84	106	267	83	56	0	1.571	1.625	1.573	1.602	1.423	1.371	0.500	120	539	1599	1630	0.651	977	622	1009	621	0
1	18	12	"iYDR198C"	"iYDR198C"	6120	17140	130	514	556	265	67	72	27	100	100	0	557	572	225	80	93	177	90	70	0	0.937	0.994	0.979	0.952	1.420	0.967	0.756	120	629	924	981	-0.094	447	477	489	492	0
1	19	12	"iYDR214W"	"iYDR214W"	6310	17150	120	212	220	83	66	73	35	94	85	0	243	226	69	81	94	176	34	0	0	0.901	1.062	1.071	1.047	1.837	1.127	0.629	120	493	308	299	-0.150	146	162	154	145	0
1	20	12	"iYDR218C"	"iYDR218C"	6500	17150	140	552	522	281	68	74	33	97	94	0	464	492	246	83	91	76	96	79	0	1.270	1.110	1.079	1.044	1.729	1.073	0.781	156	703	865	863	0.345	484	381	454	409	0
1	21	12	"iYDR223W"	"iYDR223W"	6720	17140	130	731	695	347	66	72	27	100	100	0	432	425	191	82	88	74	92	75	0	1.900	1.834	1.817	1.870	1.522	1.836	0.725	120	705	1015	972	0.926	665	350	629	343	0
1	1	13	"iYDR532C"	"iYDR532C"	2710	17350	120	252	268	163	66	71	26	94	84	0	268	287	141	83	86	25	95	90	0	1.005	0.990	0.944	0.907	1.907	1.065	0.804	120	542	371	406	0.008	186	185	202	204	0
1	2	13	"iYDR535C"	"iYDR535C"	2890	17340	140	403	506	306	64	68	25	99	98	0	297	339	171	86	91	60	93	75	0	1.607	1.747	1.694	1.799	1.733	1.806	0.861	156	713	550	695	0.684	339	211	442	253	0
1	3	13	"iYDR539W-1"	"iYDR539W-1"	3110	17340	90	118	132	52	70	75	35	65	34	0	163	160	65	91	98	77	48	7	0	0.667	0.899	0.907	0.960	3.748	0.166	0.069	52	382	120	131	-0.585	48	72	62	69	0
1	4	13	"iYEL073C-4"	"iYEL073C-4"	3300	17340	120	351	368	192	71	100	482	19	0	0	226	242	107	90	118	431	0	0	0	2.059	1.954	2.000	1.933	1.807	2.000	0.758	120	553	416	449	1.042	280	136	297	152	0
1	5	13	"iYEL071W-1"	"iYEL071W-1"	3500	17350	130	1430	1313	645	106	278	1109	58	2	0	1071	1078	497	113	249	897	55	3	0	1.382	1.251	1.232	1.195	1.390	0.863	0.480	120	585	2282	2172	0.467	1324	958	1207	965	-100
1	6	13	"iYEL068C"	"iYEL068C"	3710	17350	120	599	538	214	88	189	632	21	0	0	730	694	298	95	189	743	37	0	0	0.805	0.751	0.744	0.742	1.448	0.273	0.287	120	611	1146	1049	-0.313	511	635	450	599	0
1	7	13	"iYEL051W"	"iYEL051W"	3940	17350	120	675	622	279	71	77	34	99	95	0	761	736	399	84	87	27	97	97	0	0.892	0.845	0.895	0.894	1.618	0.789	0.852	120	537	1281	1203	-0.165	604	677	551	652	0
1	8	13	"itG(GCC)E"	"itG(GCC)E"	4100	17350	120	247	318	531	70	78	38	89	77	0	219	240	117	85	90	32	86	72	0	1.321	1.600	1.348	1.372	2.043	4.835	0.235	120	495	311	403	0.402	177	134	248	155	0
1	9	13	"iYEL047C"	"iYEL047C"	4300	17350	120	1294	1155	514	71	77	34	100	100	0	1032	952	381	88	91	30	100	100	0	1.296	1.255	1.248	1.201	1.320	1.290	0.944	120	572	2167	1948	0.374	1223	944	1084	864	0
1	10	13	"iYEL029C"	"iYEL029C"	4520	17350	140	1656	1683	1052	71	77	30	100	100	0	2263	2218	1253	85	89	30	100	100	0	0.728	0.756	0.731	0.687	1.438	0.782	0.962	156	682	3763	3745	-0.459	1585	2178	1612	2133	0
1	11	13	"iYEL027W"	"iYEL027W"	4710	17350	130	1071	983	467	72	77	34	100	100	0	2319	2100	956	86	89	31	100	100	0	0.447	0.452	0.459	0.436	1.348	0.453	0.939	120	560	3232	2925	-1.160	999	2233	911	2014	0
1	12	13	"iYEL023C"	"iYEL023C"	4910	17350	130	1906	1666	736	71	74	30	100	100	0	774	706	295	87	104	301	77	61	0	2.671	2.577	2.534	2.561	1.352	2.298	0.425	120	570	2522	2214	1.417	1835	687	1595	619	0
1	13	13	"iYFL031W"	"iYFL031W"	5110	17350	140	1276	1217	673	69	73	32	100	100	0	1049	1089	554	85	102	286	91	71	0	1.252	1.143	1.133	1.116	1.398	1.034	0.701	156	635	2171	2152	0.324	1207	964	1148	1004	0
1	14	13	"iYFL027C"	"iYFL027C"	5320	17350	150	996	985	437	69	74	34	100	100	0	1398	1371	554	84	89	29	100	100	0	0.705	0.712	0.699	0.697	1.267	0.720	0.941	156	626	2241	2203	-0.503	927	1314	916	1287	0
1	15	13	"iYFL023W"	"iYFL023W"	5520	17350	150	292	328	144	69	74	31	99	96	0	452	473	196	83	117	753	4	0	0	0.604	0.664	0.652	0.651	1.493	0.043	0.061	156	658	592	649	-0.727	223	369	259	390	0
1	16	13	"iYFL009W"	"iYFL009W"	5720	17350	120	261	302	151	67	74	33	98	95	0	340	371	162	84	124	841	1	0	0	0.758	0.819	0.812	0.788	1.608	0.026	0.033	120	527	450	522	-0.400	194	256	235	287	0
1	17	13	"iYFL005W"	"iYFL005W"	5910	17350	130	1272	1364	702	70	75	29	100	100	0	2113	2027	906	84	88	27	100	100	0	0.592	0.666	0.641	0.637	1.283	0.690	0.954	120	623	3231	3237	-0.755	1202	2029	1294	1943	0
1	18	13	"iYFLWdelta5"	"iYFLWdelta5"	6140	17350	130	360	352	128	69	76	41	98	94	0	655	632	254	83	93	161	93	80	0	0.509	0.515	0.524	0.549	1.760	0.297	0.455	120	594	863	832	-0.975	291	572	283	549	0
1	19	13	"iYFR009W"	"iYFR009W"	6300	17350	130	647	669	328	68	77	48	99	98	0	708	711	329	82	95	168	95	76	0	0.925	0.955	0.958	0.947	1.426	0.834	0.728	120	550	1205	1230	-0.113	579	626	601	629	0
1	20	13	"iYFR012W"	"iYFR012W"	6500	17350	130	2250	2218	1076	69	75	36	100	100	0	2055	2047	885	82	88	34	100	100	0	1.105	1.094	1.095	1.064	1.236	1.133	0.964	120	581	4154	4114	0.145	2181	1973	2149	1965	0
1	21	13	"iYFR016C"	"iYFR016C"	6690	17350	120	545	535	210	69	76	30	99	97	0	302	294	98	83	88	33	96	91	0	2.174	2.209	2.140	2.222	1.572	2.294	0.833	120	628	695	677	1.120	476	219	466	211	0
1	1	14	"iYFR027W"	"iYFR027W"	2700	17540	150	63	63	17	62	64	19	12	1	0	109	106	32	83	86	30	43	12	0	0.038	0.043	0.357	0.357	3.582	0.048	0.002	156	961	27	24	-4.700	1	26	1	23	-50
1	2	14	"iYFR030W"	"iYFR030W"	2910	17550	100	66	64	17	59	61	16	22	6	0	140	136	41	82	85	35	68	37	0	0.121	0.093	0.203	0.224	3.154	0.045	0.019	80	506	65	59	-3.051	7	58	5	54	0
1	3	14	"iYFR032C-A"	"iYFR032C-A"	3130	17550	90	65	69	20	62	64	21	17	3	0	127	126	41	83	88	32	59	34	0	0.068	0.163	0.250	0.287	3.292	0.293	0.173	52	372	47	50	-3.874	3	44	7	43	0
1	4	14	"iYGL002W"	"iYGL002W"	3300	17540	150	71	80	40	68	75	41	12	3	0	105	127	73	88	93	36	36	21	0	0.176	0.308	0.455	0.486	3.301	0.445	0.391	156	759	20	51	-2.503	3	17	12	39	-50
1	5	14	"iYGR002C"	"iYGR002C"	3500	17540	150	168	289	336	167	1099	5071	0	0	0	182	338	734	141	804	3915	1	0	0	0.024	0.619	0.983	0.872	2.768	1.848	0.661	156	779	42	319	-5.358	1	41	122	197	-50
1	6	14	"iYGR006W"	"iYGR006W"	3720	17550	130	1758	1771	866	96	1059	4997	0	0	0	2658	2509	1114	105	859	4257	5	0	0	0.651	0.697	0.689	0.668	1.297	1.039	0.348	120	647	4215	4079	-0.619	1662	2553	1675	2404	0
1	7	14	"iYGR026W"	"iYGR026W"	3930	17550	120	571	587	285	72	76	33	100	96	0	1114	1142	561	86	90	33	100	99	0	0.485	0.488	0.485	0.471	1.429	0.489	0.933	120	527	1527	1571	-1.043	499	1028	515	1056	0
1	8	14	"iYGR028W"	"iYGR028W"	4100	17550	120	1444	1391	708	68	73	26	100	100	0	1874	1706	765	82	87	26	100	100	0	0.768	0.815	0.805	0.780	1.346	0.841	0.942	120	512	3168	2947	-0.381	1376	1792	1323	1624	0
1	9	14	"iYGR030C"	"iYGR030C"	4290	17550	130	1601	1529	708	72	75	25	100	100	0	981	968	384	85	88	26	100	100	0	1.706	1.650	1.648	1.554	1.374	1.719	0.951	120	640	2425	2340	0.771	1529	896	1457	883	0
1	10	14	"iYGR043C-0"	"iYGR043C-0"	4520	17550	130	682	670	290	72	78	32	100	97	0	397	381	146	83	88	31	97	92	0	1.943	2.007	2.036	2.013	1.466	1.959	0.756	120	668	924	896	0.958	610	314	598	298	0
1	11	14	"iYGR047C"	"iYGR047C"	4740	17550	140	1410	1359	780	70	76	33	100	100	0	982	965	491	84	88	32	100	100	0	1.492	1.463	1.435	1.383	1.429	1.520	0.921	156	638	2238	2170	0.577	1340	898	1289	881	0
1	12	14	"iYGR051C"	"iYGR051C"	4930	17550	140	935	988	495	68	73	28	100	100	0	505	504	210	84	86	23	100	98	0	2.059	2.190	2.171	2.159	1.491	2.302	0.916	156	585	1288	1340	1.042	867	421	920	420	0
1	13	14	"iYGR067C"	"iYGR067C"	5120	17560	130	575	586	263	69	84	132	90	77	0	498	497	195	85	95	117	94	75	0	1.225	1.255	1.245	1.237	1.503	1.283	0.911	120	526	919	929	0.293	506	413	517	412	0
1	14	14	"iYGR072W"	"iYGR072W"	5300	17560	130	171	177	51	69	82	126	31	1	0	229	225	68	85	94	113	65	10	0	0.708	0.771	0.723	0.786	1.824	1.042	0.851	120	565	246	248	-0.497	102	144	108	140	0
1	15	14	"iYGR078C"	"iYGR078C"	5500	17550	120	358	375	147	68	72	29	100	96	0	260	255	79	81	101	332	2	0	0	1.620	1.764	1.775	1.837	1.801	1.830	0.811	120	557	469	481	0.696	290	179	307	174	0
1	16	14	"iYHR009C"	"iYHR009C"	5710	17550	130	797	745	338	68	73	29	100	99	0	596	585	241	81	100	313	74	32	0	1.416	1.343	1.292	1.292	1.407	1.407	0.911	120	627	1244	1181	0.501	729	515	677	504	0
1	17	14	"iYHR013C"	"iYHR013C"	5920	17550	140	863	822	367	68	73	28	100	100	0	546	512	212	84	87	26	98	95	0	1.721	1.762	1.792	1.783	1.422	1.789	0.917	156	683	1257	1182	0.783	795	462	754	428	0
1	18	14	"iYHRWdelta7"	"iYHRWdelta7"	6120	17550	130	364	348	120	68	76	43	98	89	0	432	411	146	83	87	37	95	95	0	0.848	0.854	0.868	0.882	1.713	0.830	0.858	120	549	645	608	-0.238	296	349	280	328	0
1	19	14	"iYHR027C"	"iYHR027C"	6290	17550	130	472	463	214	71	78	46	96	90	0	239	240	89	82	88	41	90	79	0	2.554	2.481	2.419	2.430	1.590	2.508	0.524	120	624	558	550	1.353	401	157	392	158	0
1	20	14	"iYHR031C"	"iYHR031C"	6530	17550	130	683	650	240	71	77	34	100	100	0	500	484	173	83	100	200	85	54	0	1.468	1.444	1.464	1.456	1.296	0.620	0.244	120	644	1029	980	0.553	612	417	579	401	0
1	21	14	"iYHR035W"	"iYHR035W"	6720	17550	130	611	654	282	73	199	2331	0	0	0	307	314	104	85	159	1274	0	0	0	2.423	2.537	2.494	2.538	1.544	1.483	0.146	120	683	760	810	1.277	538	222	581	229	0
1	1	15	"iYHR048W"	"iYHR048W"	2720	17770	90	60	62	15	61	62	17	15	1	0	129	125	35	84	87	23	73	46	0	-0.022	0.024	0.253	0.401	4.945	0.036	0.003	52	372	44	42	Error	-1	45	1	41	0
1	2	15	"iYHR052W"	"iYHR052W"	2910	17750	90	59	62	18	58	60	16	21	5	0	133	130	43	84	86	38	65	25	0	0.020	0.087	0.204	0.211	4.269	0.078	0.019	52	396	50	50	-5.615	1	49	4	46	0
1	3	15	"iYHR056C"	"iYHR056C"	3110	17760	110	64	67	17	59	60	15	27	10	0	127	126	48	82	89	100	12	0	0	0.111	0.182	0.225	0.278	2.953	0.007	0.003	80	633	50	52	-3.170	5	45	8	44	0
1	4	15	"itF(GAA)H1"	"itF(GAA)H1"	3350	17740	110	78	79	24	73	114	198	0	0	0	134	130	41	98	113	116	0	0	0	0.139	0.188	0.526	0.465	3.186	1.351	0.167	80	566	41	38	-2.848	5	36	6	32	0
1	5	15	"iYHR075C"	"iYHR075C"	3560	17780	80	699	1548	1636	388	1282	5028	3	0	0	518	1015	997	250	807	3062	3	0	0	1.160	1.516	1.589	1.727	2.075	1.147	0.960	52	252	579	1925	0.215	311	268	1160	765	-100
1	6	15	"iYHR079C"	"iYHR079C"	3690	17750	120	2380	2764	2694	440	1483	5392	3	2	0	1223	1631	1856	301	1095	4458	4	1	0	2.104	1.747	2.006	1.861	1.625	1.224	0.683	120	567	2862	3654	1.073	1940	922	2324	1330	-100
1	7	15	"iYIL013C"	"iYIL013C"	3910	17750	120	1550	1414	560	97	292	1595	40	0	0	796	755	275	104	243	998	10	0	0	2.100	2.023	2.028	1.992	1.308	1.658	0.843	120	628	2145	1968	1.070	1453	692	1317	651	0
1	8	15	"iYIL009C-A"	"iYIL009C-A"	4130	17760	120	472	469	167	82	105	134	90	79	0	604	573	208	96	111	80	97	91	0	0.768	0.811	0.815	0.823	1.346	0.140	0.146	120	541	898	864	-0.381	390	508	387	477	0
1	9	15	"iYIL009W"	"iYIL009W"	4310	17750	130	1741	1647	719	78	95	124	99	96	0	3784	3467	1426	91	103	69	100	100	0	0.450	0.465	0.467	0.448	1.283	0.464	0.959	120	595	5356	4945	-1.151	1663	3693	1569	3376	0
1	10	15	"itE(UUC)I"	"itE(UUC)I"	4530	17760	120	292	284	115	72	79	47	90	82	0	454	421	158	87	92	31	96	95	0	0.599	0.635	0.604	0.614	1.687	0.650	0.806	120	511	587	546	-0.738	220	367	212	334	0
1	11	15	"iYIR010W"	"iYIR010W"	4720	17750	130	261	255	99	71	78	48	87	78	0	582	598	263	85	93	81	95	85	0	0.382	0.359	0.376	0.348	1.652	0.327	0.655	120	527	687	697	-1.387	190	497	184	513	0
1	12	15	"iYIR014W"	"iYIR014W"	4910	17750	130	417	405	179	70	76	30	98	91	0	449	440	194	84	87	27	98	94	0	0.951	0.941	0.984	0.959	1.610	0.927	0.888	120	507	712	691	-0.073	347	365	335	356	0
1	13	15	"iYIR026C"	"iYIR026C"	5100	17750	130	523	486	222	70	85	131	85	73	0	698	640	288	85	98	132	89	75	0	0.739	0.750	0.748	0.747	1.374	0.724	0.872	120	517	1066	971	-0.436	453	613	416	555	0
1	14	15	"iYIR030C"	"iYIR030C"	5300	17750	130	678	635	247	70	83	131	95	84	0	640	621	246	85	98	132	95	83	0	1.095	1.054	1.057	1.064	1.337	1.042	0.882	120	522	1163	1101	0.132	608	555	565	536	0
1	15	15	"iYIR034C"	"iYIR034C"	5500	17750	130	771	739	333	70	81	98	98	90	0	1307	1234	518	82	116	418	89	69	0	0.572	0.581	0.588	0.562	1.347	0.460	0.693	120	572	1926	1821	-0.805	701	1225	669	1152	0
1	16	15	"iYJL223C-0"	"iYJL223C-0"	5730	17760	140	9440	9077	4338	71	82	100	100	100	0	6469	6243	2496	83	120	427	100	99	0	1.467	1.462	1.463	1.379	1.240	1.533	0.968	156	547	15755	15166	0.553	9369	6386	9006	6160	0
1	17	15	"iYJL219W"	"iYJL219W"	5890	17750	130	1854	1685	698	72	78	35	100	100	0	1221	1123	420	84	91	33	100	100	0	1.567	1.552	1.547	1.514	1.245	1.573	0.957	120	489	2919	2652	0.648	1782	1137	1613	1039	0
1	18	15	"iYJL215C"	"iYJL215C"	6110	17750	130	487	475	178	69	77	38	98	95	0	544	515	181	86	91	37	99	95	0	0.913	0.946	0.915	0.943	1.344	0.954	0.917	120	580	876	835	-0.132	418	458	406	429	0
1	19	15	"iYJR093C"	"iYJR093C"	6310	17760	120	1204	1167	472	68	75	37	100	100	0	797	778	287	83	89	38	100	99	0	1.591	1.581	1.576	1.566	1.307	1.623	0.928	120	526	1850	1794	0.670	1136	714	1099	695	0
1	20	15	"iYJR095W"	"iYJR095W"	6530	17750	130	1224	1149	543	68	75	36	100	100	0	593	560	224	84	92	40	97	96	0	2.271	2.271	2.318	2.260	1.454	2.414	0.903	120	527	1665	1557	1.183	1156	509	1081	476	0
1	21	15	"iYJR099W"	"iYJR099W"	6700	17750	130	418	476	243	68	75	31	99	98	0	425	475	210	83	99	202	75	39	0	1.023	1.041	0.995	0.990	1.512	1.073	0.877	120	626	692	800	0.033	350	342	408	392	0
1	1	16	"iYJR115W"	"iYJR115W"	2710	17940	150	71	73	26	62	67	28	19	2	0	106	112	64	82	87	31	39	11	0	0.375	0.367	0.500	0.521	3.845	0.340	0.084	156	848	33	41	-1.415	9	24	11	30	-50
1	2	16	"iYJR119C"	"iYJR119C"	2910	17940	150	65	67	19	59	62	20	22	5	0	103	103	34	86	99	170	0	0	0	0.353	0.471	0.466	0.498	3.022	0.019	0.032	156	832	23	25	-1.503	6	17	8	17	-50
1	3	16	"iYJR123W"	"iYJR123W"	3130	17970	80	67	67	15	62	66	23	9	0	0	124	120	34	86	89	26	59	30	0	0.132	0.147	0.354	0.362	3.324	0.145	0.023	52	315	43	39	-2.926	5	38	5	34	0
1	4	16	"iYJR140C"	"iYJR140C"	3310	17940	150	87	158	165	77	176	403	7	0	0	130	169	122	96	184	833	0	0	0	0.294	1.110	1.025	0.928	2.506	1.190	0.521	156	761	44	154	-1.766	10	34	81	73	-50
1	5	16	"iYJR144W"	"iYJR144W"	3500	17930	110	1614	1904	2243	348	839	2829	7	3	0	922	1299	1269	266	603	2321	10	5	0	1.930	1.506	1.550	1.530	1.899	1.315	0.650	80	516	1922	2589	0.949	1266	656	1556	1033	-100
1	6	16	"iYJR149W"	"iYJR149W"	3730	17960	130	2130	2856	5957	542	1344	4719	5	2	0	1302	1979	5521	357	911	3519	5	2	0	1.680	1.427	1.734	1.697	1.421	1.139	0.810	120	591	2533	3936	0.749	1588	945	2314	1622	-100
1	7	16	"iYJR159W"	"iYJR159W"	3910	17960	130	2299	2189	800	180	723	4486	0	0	0	1377	1294	451	152	544	3391	0	0	0	1.730	1.759	1.791	1.746	1.293	1.415	0.806	120	494	3344	3151	0.791	2119	1225	2009	1142	-100
1	8	16	"iYKL225W"	"iYKL225W"	4110	17950	140	23547	21159	10042	99	135	161	100	100	0	21451	19124	8192	109	137	126	100	100	0	1.099	1.108	1.089	1.061	1.311	1.141	0.954	156	559	44790	40075	0.136	23448	21342	21060	19015	0
1	9	16	"iYKL221W-0"	"iYKL221W-0"	4310	17960	150	2073	1915	1323	83	105	136	97	95	0	2437	2249	1321	98	114	79	99	98	0	0.851	0.852	0.831	0.815	1.411	1.162	0.590	156	495	4329	3983	-0.233	1990	2339	1832	2151	0
1	10	16	"iYKR062W"	"iYKR062W"	4470	17950	140	332	340	254	79	95	78	88	73	0	454	455	202	92	112	212	70	40	0	0.699	0.719	0.702	0.668	1.871	0.776	0.786	156	466	615	624	-0.517	253	362	261	363	0
1	11	16	"iYKR066C"	"iYKR066C"	4650	17940	150	1013	889	482	76	93	79	93	89	0	844	786	388	91	113	216	85	68	0	1.244	1.170	1.141	1.084	1.606	1.091	0.768	156	575	1690	1508	0.315	937	753	813	695	0
1	12	16	"iYKR070W"	"iYKR070W"	4870	17950	140	564	506	236	71	76	30	99	96	0	956	938	457	85	95	107	99	91	0	0.566	0.510	0.490	0.494	1.511	0.489	0.886	156	531	1364	1288	-0.821	493	871	435	853	0
1	13	16	"iYKR084C"	"iYKR084C"	5060	17940	140	607	599	339	69	74	29	96	91	0	560	587	324	84	92	74	94	82	0	1.130	1.054	1.075	0.986	1.803	1.057	0.913	156	524	1014	1033	0.177	538	476	530	503	0
1	14	16	"iYKR088C"	"iYKR088C"	5260	17940	140	436	428	216	70	75	32	98	95	0	529	526	242	84	95	85	96	82	0	0.822	0.810	0.817	0.781	1.557	0.829	0.875	156	514	811	800	-0.282	366	445	358	442	0
1	15	16	"iYKR092C-0"	"iYKR092C-0"	5440	17940	150	1526	1380	664	69	76	32	100	100	0	434	409	163	83	91	56	94	87	0	4.151	4.021	4.038	3.989	1.577	4.219	0.847	156	525	1808	1637	2.053	1457	351	1311	326	0
1	16	16	"iYKR103W"	"iYKR103W"	5630	17940	150	542	536	305	72	88	129	84	73	0	568	580	427	84	108	280	71	39	0	0.971	0.935	0.959	0.918	1.539	0.606	0.469	156	530	954	960	-0.042	470	484	464	496	0
1	17	16	"iYKR106W-1"	"iYKR106W-1"	5830	17940	150	3277	2884	1529	74	86	90	100	100	0	2732	2605	1305	87	106	263	98	91	0	1.211	1.116	1.111	1.082	1.363	1.129	0.958	156	543	5848	5328	0.276	3203	2645	2810	2518	0
1	18	16	"iYLL066C-1"	"iYLL066C-1"	6040	17940	150	20982	19586	11200	73	80	37	100	100	0	10992	10968	5402	87	94	38	100	100	0	1.917	1.793	1.806	1.651	1.385	1.892	0.962	156	573	31814	30394	0.939	20909	10905	19513	10881	0
1	19	16	"iYLL050C"	"iYLL050C"	6240	17940	150	1572	1444	745	70	77	33	100	99	0	1202	1133	506	84	90	35	100	100	0	1.343	1.310	1.312	1.196	1.483	1.364	0.948	156	545	2620	2423	0.426	1502	1118	1374	1049	0
1	20	16	"iYLL044W"	"iYLL044W"	6440	17940	150	1414	1434	870	70	134	1051	58	31	0	632	611	322	83	117	546	50	1	0	2.448	2.583	2.618	2.414	1.499	2.144	0.955	156	577	1893	1892	1.292	1344	549	1364	528	0
1	21	16	"iYLL040C"	"iYLL040C"	6640	17940	150	1092	1028	513	69	77	52	100	99	0	437	433	186	83	86	27	96	94	0	2.890	2.740	2.714	2.752	1.681	2.857	0.893	156	706	1377	1309	1.531	1023	354	959	350	0
1	1	17	"iYLR267W"	"iYLR267W"	2650	18140	150	797	868	501	69	77	37	98	96	0	539	562	299	84	90	32	98	95	0	1.600	1.672	1.667	1.662	1.342	1.691	0.950	156	810	1183	1277	0.678	728	455	799	478	0
1	2	17	"itV(AAC)L"	"itV(AAC)L"	2860	18160	100	374	682	2708	71	79	32	100	96	0	423	789	3419	88	106	192	75	40	0	0.904	0.872	0.964	0.993	1.485	0.786	0.979	80	482	638	1312	-0.145	303	335	611	701	0
1	3	17	"iYLR275W"	"iYLR275W"	3060	18150	120	151	159	58	76	84	37	75	50	0	277	278	114	94	134	481	0	0	0	0.410	0.451	0.446	0.461	1.868	0.179	0.208	120	559	258	267	-1.287	75	183	83	184	0
1	4	17	"iYLR293C"	"iYLR293C"	3250	18150	150	618	598	291	84	96	54	96	92	0	271	273	111	95	103	56	82	69	0	3.034	2.888	2.955	3.112	1.723	2.884	0.833	156	547	710	692	1.601	534	176	514	178	0
1	5	17	"iYLR298C"	"iYLR298C"	3450	18150	150	1668	1494	670	171	542	1839	24	0	0	476	458	169	145	450	1921	0	0	0	4.523	4.227	4.236	4.152	1.466	0.642	0.584	156	699	1828	1636	2.177	1497	331	1323	313	0
1	6	17	"iYLRCdelta18"	"iYLRCdelta18"	3710	18140	150	635	1489	4253	347	1061	4452	4	3	0	412	1243	3973	248	808	3617	4	3	0	1.756	1.148	1.591	1.719	2.561	1.170	0.645	156	706	452	2137	0.812	288	164	1142	995	-50
1	7	17	"iYLR318W"	"iYLR318W"	3910	18140	150	287	1570	7111	178	868	4766	3	3	0	247	1384	6497	153	647	3654	4	3	0	1.160	1.131	1.314	1.301	1.764	1.153	0.951	156	491	203	2623	0.214	109	94	1392	1231	-50
1	8	17	"iYLR323C"	"iYLR323C"	4060	18140	130	630	590	275	96	169	212	80	66	0	434	408	162	102	150	152	80	56	0	1.608	1.614	1.623	1.550	1.700	1.568	0.770	120	416	866	800	0.686	534	332	494	306	0
1	9	17	"iYLR327C"	"iYLR327C"	4260	18140	140	1432	1343	618	90	117	277	89	83	0	664	630	265	99	132	285	78	48	0	2.375	2.360	2.353	2.364	1.353	2.329	0.722	156	507	1907	1784	1.248	1342	565	1253	531	0
1	10	17	"iYLR338W"	"iYLR338W"	4460	18140	150	412	386	204	90	120	261	57	12	0	280	271	130	100	135	314	13	0	0	1.789	1.731	1.681	1.661	1.905	0.698	0.296	156	605	502	467	0.839	322	180	296	171	0
1	11	17	"iYLR343W"	"iYLR343W"	4720	18140	140	576	938	4262	84	100	72	100	94	0	867	1205	3878	95	115	197	96	86	0	0.637	0.769	0.648	0.638	1.394	1.081	0.983	156	620	1264	1964	-0.650	492	772	854	1110	0
1	12	17	"iYLR345W"	"iYLR345W"	4910	18140	140	427	416	169	75	82	36	96	91	0	847	783	335	90	96	76	97	92	0	0.465	0.492	0.492	0.489	1.464	0.471	0.873	156	513	1109	1034	-1.105	352	757	341	693	0
1	13	17	"iYMR044W"	"iYMR044W"	5110	18140	130	937	907	390	71	81	59	100	99	0	1573	1508	657	85	105	337	94	80	0	0.582	0.587	0.584	0.585	1.268	0.582	0.959	120	565	2354	2259	-0.781	866	1488	836	1423	0
1	14	17	"iYMR048W"	"iYMR048W"	5310	18130	130	523	504	235	70	79	49	95	88	0	596	584	273	83	92	61	95	90	0	0.883	0.866	0.906	0.881	1.475	0.852	0.874	120	554	966	935	-0.179	453	513	434	501	0
1	15	17	"iYMRCdelta10"	"iYMRCdelta10"	5520	18140	130	614	611	262	68	77	49	100	95	0	628	602	254	80	90	83	96	88	0	0.996	1.040	1.021	1.051	1.401	0.862	0.647	120	534	1094	1065	-0.005	546	548	543	522	0
1	16	17	"iYMR067C"	"iYMR067C"	5700	18140	130	1013	967	442	70	81	84	100	96	0	649	627	244	84	91	70	100	95	0	1.669	1.652	1.654	1.588	1.299	1.703	0.877	120	558	1508	1440	0.739	943	565	897	543	0
1	17	17	"iYMR071C"	"iYMR071C"	5910	18140	130	804	820	377	70	75	30	100	99	0	885	890	379	83	100	279	89	75	0	0.915	0.929	0.953	0.901	1.302	0.941	0.957	120	561	1536	1557	-0.128	734	802	750	807	0
1	18	17	"iYMR075C-A"	"iYMR075C-A"	6100	18130	140	337	373	184	69	74	30	98	94	0	854	931	489	82	97	268	89	67	0	0.347	0.358	0.357	0.349	1.457	0.263	0.648	156	607	1040	1153	-1.526	268	772	304	849	0
1	19	17	"iYMR090W"	"iYMR090W"	6310	18140	120	652	660	285	69	137	1107	5	0	0	879	839	380	83	128	605	62	15	0	0.732	0.782	0.788	0.785	1.353	0.651	0.731	120	519	1379	1347	-0.449	583	796	591	756	0
1	20	17	"iYMR095C"	"iYMR095C"	6500	18140	130	978	1050	584	70	138	1080	40	2	0	1016	1090	573	83	137	617	73	31	0	0.973	0.973	0.957	0.959	1.348	1.604	0.829	120	546	1841	1987	-0.039	908	933	980	1007	0
1	21	17	"iYMRCdelta13"	"iYMRCdelta13"	6710	18130	130	257	269	118	69	76	52	90	73	0	288	278	112	83	96	169	59	10	0	0.917	1.026	1.028	1.061	1.775	0.380	0.201	120	675	393	395	-0.125	188	205	200	195	0
1	1	18	"iYMR111C"	"iYMR111C"	2720	18340	130	746	739	279	78	264	2903	0	0	0	403	386	130	89	251	2626	0	0	0	2.127	2.226	2.257	2.274	1.483	2.343	0.846	120	634	982	958	1.089	668	314	661	297	0
1	2	18	"iYMR115W"	"iYMR115W"	2890	18350	100	174	179	60	100	375	3543	0	0	0	194	192	62	109	388	3247	0	0	0	0.871	0.952	0.942	0.951	2.402	1.107	0.966	80	425	159	162	-0.200	74	85	79	83	0
1	3	18	"iYMRWdelta16"	"iYMRWdelta16"	3110	18340	130	433	418	164	106	117	58	89	82	0	414	397	151	111	153	461	8	0	0	1.079	1.091	1.104	1.007	1.690	0.295	0.167	120	596	630	598	0.110	327	303	312	286	0
1	4	18	"iYNL258C"	"iYNL258C"	3310	18330	140	367	351	138	93	105	54	89	80	0	234	232	94	101	112	63	76	52	0	2.060	1.969	1.985	2.093	1.810	0.268	0.080	156	533	407	389	1.043	274	133	258	131	0
1	5	18	"iYNL254C"	"iYNL254C"	3500	18340	130	1586	1603	696	115	393	2811	4	0	0	870	842	311	116	339	2550	0	0	0	1.951	2.050	2.008	2.026	1.313	1.107	0.951	120	539	2225	2214	0.964	1471	754	1488	726	0
1	6	18	"iYNL249C"	"iYNL249C"	3720	18340	150	449	568	688	218	776	3222	1	0	0	365	434	509	176	654	2985	1	0	0	1.222	1.357	1.318	1.401	2.367	1.017	0.955	156	540	420	608	0.290	231	189	350	258	-50
1	7	18	"iYNL231C"	"iYNL231C"	3920	18340	150	767	985	1645	253	746	2060	3	1	0	525	722	1118	200	580	1895	4	1	0	1.582	1.402	1.425	1.463	1.937	1.112	0.583	156	445	839	1254	0.661	514	325	732	522	-50
1	8	18	"iYNL225C"	"iYNL225C"	4110	18360	160	555	1096	2936	130	470	1542	8	4	0	364	790	2260	123	321	1137	8	4	0	1.763	1.448	1.623	1.619	2.218	1.400	0.635	208	473	666	1633	0.818	425	241	966	667	0
1	9	18	"iYNL221C"	"iYNL221C"	4300	18340	130	2270	2064	821	99	235	872	84	65	0	1169	1066	387	108	193	552	82	46	0	2.046	2.051	1.999	2.042	1.269	2.015	0.803	120	408	3232	2923	1.033	2171	1061	1965	958	0
1	10	18	"iYNL202W"	"iYNL202W"	4510	18330	120	313	334	143	85	110	272	37	2	0	455	448	185	96	115	225	75	29	0	0.635	0.707	0.666	0.722	1.703	0.724	0.779	120	528	587	601	-0.655	228	359	249	352	0
1	11	18	"iYNL197C"	"iYNL197C"	4710	18330	130	595	567	208	79	90	51	96	96	0	314	305	111	90	98	40	92	84	0	2.304	2.270	2.273	2.336	1.495	2.276	0.847	120	575	740	703	1.204	516	224	488	215	0
1	12	18	"iYNL193W"	"iYNL193W"	4910	18340	140	724	692	313	73	82	34	98	98	0	462	433	202	87	90	27	98	95	0	1.736	1.789	1.807	1.861	1.648	1.766	0.738	156	585	1026	965	0.796	651	375	619	346	0
1	13	18	"iYNL176C"	"iYNL176C"	5090	18340	130	821	793	313	73	83	58	99	97	0	378	357	122	86	103	336	29	0	0	2.562	2.657	2.698	2.679	1.484	0.444	0.072	120	566	1040	991	1.357	748	292	720	271	0
1	14	18	"iYNL168C"	"iYNL168C"	5310	18330	130	620	579	270	74	85	65	96	88	0	999	907	403	86	104	312	84	63	0	0.598	0.615	0.608	0.581	1.449	0.620	0.920	120	659	1459	1326	-0.742	546	913	505	821	0
1	15	18	"iYNL164C"	"iYNL164C"	5520	18330	130	572	549	225	70	79	45	97	95	0	504	474	183	80	86	32	98	98	0	1.184	1.216	1.186	1.175	1.446	1.229	0.888	120	609	926	873	0.244	502	424	479	394	0
1	16	18	"iYOL113W"	"iYOL113W"	5720	18340	130	360	354	132	70	77	35	98	92	0	395	382	135	81	86	29	100	98	0	0.924	0.944	0.920	0.919	1.441	0.971	0.869	120	581	604	585	-0.115	290	314	284	301	0
1	17	18	"iYOL109W"	"iYOL109W"	5910	18340	130	246	254	77	67	73	30	100	95	0	270	271	83	82	85	28	95	91	0	0.952	0.989	0.992	1.054	1.732	0.975	0.779	120	608	367	376	-0.071	179	188	187	189	0
1	18	18	"iYOLCdelta3"	"iYOLCdelta3"	6130	18340	120	198	214	84	66	72	32	96	86	0	282	287	111	82	100	290	19	0	0	0.660	0.722	0.689	0.754	1.900	0.544	0.510	120	543	332	353	-0.599	132	200	148	205	0
1	19	18	"iYOL092W"	"iYOL092W"	6310	18340	130	189	188	61	68	76	42	87	70	0	148	157	60	82	91	69	45	11	0	1.833	1.600	1.709	1.761	2.423	0.665	0.224	120	595	187	195	0.874	121	66	120	75	0
1	20	18	"iYOL088C"	"iYOL088C"	6530	18330	140	625	627	285	70	78	46	98	98	0	463	471	198	81	105	242	75	33	0	1.453	1.428	1.415	1.425	1.395	1.359	0.728	156	634	937	947	0.539	555	382	557	390	0
1	21	18	"iYOL084W"	"iYOL084W"	6720	18330	140	688	721	319	68	75	38	99	98	0	675	683	283	82	95	160	94	82	0	1.046	1.087	1.044	1.063	1.391	0.990	0.724	156	737	1213	1254	0.064	620	593	653	601	0
1	1	19	"iYOL067C"	"iYOL067C"	2720	18540	140	417	405	165	82	256	2714	0	0	0	400	385	144	95	256	2463	0	0	0	1.098	1.114	1.111	1.090	1.602	0.998	0.644	156	727	640	613	0.135	335	305	323	290	0
1	2	19	"iYOL063C"	"iYOL063C"	2920	18540	140	433	563	1187	104	315	2903	1	1	0	451	547	1082	111	287	2611	0	0	0	0.968	1.053	0.988	0.984	1.759	1.107	0.941	156	644	669	895	-0.047	329	340	459	436	0
1	3	19	"iYOL059W"	"iYOL059W"	3120	18540	130	1634	1694	751	109	145	421	96	82	0	1024	1034	397	114	138	213	96	92	0	1.676	1.723	1.737	1.688	1.267	1.834	0.955	120	523	2435	2505	0.745	1525	910	1585	920	0
1	4	19	"iYOL045W"	"iYOL045W"	3300	18540	140	557	572	259	93	105	55	97	91	0	931	876	399	103	112	45	100	99	0	0.560	0.620	0.630	0.599	1.384	0.606	0.897	156	599	1292	1252	-0.836	464	828	479	773	0
1	5	19	"iYOL041C"	"iYOL041C"	3510	18540	150	700	700	354	87	274	2497	0	0	0	637	645	285	98	241	2232	0	0	0	1.137	1.121	1.077	1.093	1.601	1.123	0.938	156	634	1152	1160	0.186	613	539	613	547	0
1	6	19	"iYOL035C"	"iYOL035C"	3730	18510	180	446	1329	5714	117	523	2678	4	2	0	375	1057	4784	117	435	2437	4	2	0	1.275	1.289	1.321	1.421	2.083	1.201	0.877	256	689	587	2152	0.351	329	258	1212	940	-100
1	7	19	"iYOR260W"	"iYOR260W"	3920	18540	150	759	1097	3924	107	481	1735	3	1	0	774	1108	3654	109	389	1512	2	1	0	0.980	0.991	1.060	1.030	1.763	1.139	0.786	156	481	1317	1989	-0.028	652	665	990	999	-50
1	8	19	"iYOR265W"	"iYOR265W"	4130	18540	150	675	700	471	94	400	1575	3	0	0	797	787	411	103	279	1161	8	0	0	0.837	0.886	0.829	0.828	1.515	1.387	0.646	156	452	1275	1290	-0.256	581	694	606	684	-100
1	9	19	"iYOR269W"	"iYOR269W"	4310	18510	180	492	1269	5316	91	198	717	22	7	0	512	1057	3719	99	165	444	48	19	0	0.971	1.230	0.933	1.057	2.059	1.617	0.512	256	642	814	2136	-0.043	401	413	1178	958	-100
1	10	19	"iYOR287C"	"iYOR287C"	4510	18550	160	597	904	2125	84	155	575	44	6	0	378	622	1716	95	182	1004	3	2	0	1.813	1.556	1.715	1.746	1.667	1.223	0.627	208	648	796	1347	0.858	513	283	820	527	-100
1	11	19	"iYOR290C"	"iYOR290C"	4730	18540	130	1411	1390	617	84	185	875	75	22	0	558	539	208	95	218	1200	0	0	0	2.866	2.941	2.944	2.960	1.346	0.561	0.179	120	605	1790	1750	1.519	1327	463	1306	444	0
1	12	19	"iYOR294W"	"iYOR294W"	4920	18540	130	963	901	395	81	154	712	65	5	0	719	687	277	94	160	661	39	0	0	1.411	1.383	1.357	1.373	1.364	1.176	0.936	120	541	1507	1413	0.497	882	625	820	593	0
1	13	19	"iYOR311C"	"iYOR311C"	5110	18540	140	359	370	154	76	99	99	89	68	0	307	315	125	88	99	63	90	73	0	1.292	1.295	1.321	1.308	1.615	0.066	0.044	156	629	502	521	0.370	283	219	294	227	0
1	14	19	"iYOR315W"	"iYOR315W"	5300	18530	130	535	516	224	74	86	56	98	92	0	798	739	303	87	93	38	100	100	0	0.648	0.678	0.676	0.650	1.394	0.685	0.894	120	586	1172	1094	-0.625	461	711	442	652	0
1	15	19	"iYOR318C"	"iYOR318C"	5510	18540	140	1580	1383	657	74	86	51	100	100	0	1475	1411	702	85	93	43	100	100	0	1.083	0.987	1.000	0.977	1.335	0.971	0.927	156	690	2896	2635	0.116	1506	1390	1309	1326	0
1	16	19	"iYOR337W"	"iYOR337W"	5720	18540	140	412	409	178	75	110	482	20	0	0	385	389	166	88	102	67	92	81	0	1.135	1.110	1.114	1.139	1.662	7.841	0.122	156	555	634	635	0.182	337	297	334	301	0
1	17	19	"iYOR341W"	"iYOR341W"	5910	18540	140	850	791	349	68	80	53	99	98	0	1866	1722	757	82	92	60	100	100	0	0.438	0.441	0.428	0.430	1.307	0.437	0.953	156	534	2566	2363	-1.190	782	1784	723	1640	0
1	18	19	"iYORWdelta24"	"iYORWdelta24"	6110	18540	140	479	467	175	66	73	32	100	98	0	530	517	209	80	86	39	100	97	0	0.918	0.918	0.923	0.935	1.369	0.888	0.879	156	675	863	838	-0.124	413	450	401	437	0
1	19	19	"iYPL030W"	"iYPL030W"	6310	18540	130	400	394	148	67	76	36	99	94	0	282	280	91	80	87	37	93	90	0	1.649	1.635	1.608	1.670	1.539	1.670	0.835	120	614	535	527	0.721	333	202	327	200	0
1	20	19	"iYPL026C"	"iYPL026C"	6510	18530	130	401	400	185	68	77	42	98	90	0	370	365	152	81	88	33	96	94	0	1.152	1.169	1.180	1.163	1.610	1.195	0.885	120	616	622	616	0.204	333	289	332	284	0
1	21	19	"iYPL022W"	"iYPL022W"	6720	18530	150	838	788	413	70	78	40	99	96	0	1664	1600	833	83	89	32	100	100	0	0.486	0.473	0.459	0.454	1.357	0.475	0.929	156	815	2349	2235	-1.042	768	1581	718	1517	0
1	1	20	"iYPL005W"	"iYPL005W"	2730	18740	140	873	831	365	83	146	1067	20	0	0	4091	3929	1754	98	160	955	94	82	0	0.198	0.195	0.196	0.190	1.375	0.194	0.950	156	872	4783	4579	-2.338	790	3993	748	3831	0
1	2	20	"iYPL001W"	"iYPL001W"	2930	18740	130	251	250	93	88	174	1250	0	0	0	860	853	388	101	181	1116	20	0	0	0.215	0.215	0.205	0.210	1.616	1.085	0.925	120	640	922	914	-2.219	163	759	162	752	0
1	3	20	"itF(GAA)P1"	"itF(GAA)P1"	3130	18740	140	305	301	130	82	112	357	16	0	0	1011	977	481	95	126	318	82	64	0	0.243	0.248	0.251	0.237	1.687	0.177	0.578	156	729	1139	1101	-2.038	223	916	219	882	0
1	4	20	"iYPR013C-1"	"iYPR013C-1"	3310	18740	130	1391	1368	578	76	88	50	99	99	0	695	664	251	91	99	39	97	96	0	2.177	2.255	2.217	2.327	1.390	2.315	0.932	120	652	1919	1865	1.122	1315	604	1292	573	0
1	5	20	"iYPR016C"	"iYPR016C"	3540	18740	140	397	427	232	74	90	82	85	76	0	374	381	195	87	97	52	89	80	0	1.125	1.201	1.188	1.196	1.629	1.248	0.881	156	752	610	647	0.170	323	287	353	294	0
1	6	20	"iYPR020W"	"iYPR020W"	3720	18740	140	364	380	282	79	108	225	60	12	0	910	885	465	91	110	158	94	85	0	0.348	0.379	0.341	0.350	1.610	0.603	0.608	156	702	1104	1095	-1.523	285	819	301	794	0
1	7	20	"iYPR035W"	"iYPR035W"	3930	18740	140	901	861	429	77	119	357	79	56	0	589	596	276	91	120	268	77	48	0	1.655	1.552	1.533	1.577	1.423	1.546	0.932	156	734	1322	1289	0.726	824	498	784	505	0
1	8	20	"iYPR042C"	"iYPR042C"	4120	18740	130	969	967	294	73	101	309	96	85	0	667	666	178	85	105	240	97	70	0	1.540	1.539	1.533	1.524	1.243	1.570	0.934	120	641	1478	1475	0.622	896	582	894	581	0
1	9	20	"iYPR047W"	"iYPR047W"	4320	18730	130	658	615	303	77	110	182	79	65	0	553	527	250	91	114	153	83	65	0	1.258	1.234	1.186	1.272	1.422	1.210	0.924	120	619	1043	974	0.331	581	462	538	436	0
1	10	20	"iYCL001W-A"	"iYCL001W-A"	4520	18740	140	1098	1058	562	75	142	550	71	44	0	4618	4983	2655	91	133	396	100	96	0	0.226	0.201	0.193	0.196	1.333	0.196	0.934	156	709	5550	5875	-2.146	1023	4527	983	4892	0
1	11	20	"iYCL007C"	"iYCL007C"	4710	18740	120	263	263	90	82	146	662	0	0	0	454	460	182	96	209	1175	0	0	0	0.506	0.497	0.508	0.492	1.492	0.023	0.072	120	630	539	545	-0.984	181	358	181	364	0
1	12	20	"iYCL012W"	"iYCL012W"	4940	18740	130	1287	1269	857	79	136	608	78	48	0	7070	6692	3007	96	149	566	100	99	0	0.173	0.180	0.166	0.172	1.316	0.922	0.492	120	746	8182	7786	-2.529	1208	6974	1190	6596	0
1	13	20	"iYCR011C"	"iYCR011C"	5150	18740	120	344	382	170	71	90	86	95	80	0	340	355	140	83	95	62	97	88	0	1.062	1.143	1.124	1.118	1.585	1.168	0.838	120	579	530	583	0.087	273	257	311	272	0
1	14	20	"iYCRCdelta6-A"	"iYCRCdelta6-A"	5320	18740	120	271	297	129	68	80	55	95	87	0	249	262	100	79	86	34	97	92	0	1.194	1.251	1.223	1.250	1.580	1.288	0.754	120	620	373	412	0.256	203	170	229	183	0
1	15	20	"iYHR210C-A"	"iYHR210C-A"	5550	18740	140	1832	1721	1065	70	93	402	83	69	0	2353	2189	1270	84	92	46	100	99	0	0.777	0.784	0.773	0.747	1.310	0.802	0.969	156	793	4031	3756	-0.365	1762	2269	1651	2105	0
1	16	20	"iYHRCdelta14-C"	"iYHRCdelta14-C"	5760	18730	150	1174	1381	958	75	108	438	84	60	0	1731	2062	1395	87	105	92	100	100	0	0.668	0.661	0.653	0.650	1.270	0.741	0.693	156	680	2743	3281	-0.581	1099	1644	1306	1975	0
1	17	20	"iYHRCdelta16-B"	"iYHRCdelta16-B"	5920	18740	150	913	1115	832	69	84	71	99	92	0	696	777	496	80	105	207	83	62	0	1.370	1.501	1.452	1.359	1.484	1.579	0.922	156	809	1460	1743	0.454	844	616	1046	697	-50
1	18	20	"iYLR157C-A"	"iYLR157C-A"	6160	18740	110	247	267	141	70	77	37	96	90	0	291	307	128	85	93	64	93	85	0	0.859	0.887	0.870	0.845	1.490	0.780	0.564	80	550	383	419	-0.219	177	206	197	222	0
1	19	20	"tE(UUC)C"	"tE(UUC)C"	6330	18740	100	204	215	102	71	81	44	86	63	0	214	223	84	85	92	35	88	80	0	1.031	1.043	0.936	1.018	1.774	1.090	0.624	80	460	262	282	0.044	133	129	144	138	0
1	20	20	"tQ(UUG)L"	"tQ(UUG)L"	6510	18730	110	237	283	140	70	79	37	97	85	0	246	264	120	86	100	184	40	8	0	1.044	1.197	1.213	1.249	1.678	0.236	0.135	80	562	327	391	0.062	167	160	213	178	0
1	21	20	"YHRCTy1-1B"	"YHRCTy1-1B"	6750	18740	160	14031	18676	15277	71	99	623	100	99	0	12973	16467	11782	84	116	651	99	98	0	1.083	1.136	1.074	1.034	1.310	1.209	0.973	208	1239	26849	34988	0.115	13960	12889	18605	16383	0
2	1	1	"VPS8"	"YAL002W"	7290	14960	150	660	982	745	60	63	22	100	100	0	2117	2878	1879	83	89	72	100	100	0	0.295	0.330	0.298	0.285	1.361	0.348	0.955	156	942	2634	3717	-1.761	600	2034	922	2795	0
2	2	1	"MTW1"	"YAL034W-A"	7480	15000	150	869	1021	733	59	62	23	100	98	0	2595	2823	1824	81	87	44	100	100	0	0.322	0.351	0.335	0.305	1.487	0.366	0.949	156	718	3324	3704	-1.634	810	2514	962	2742	0
2	3	1	"YAL065C-A"	"YAL065C-A"	7690	14980	150	379	530	379	57	59	16	98	98	0	431	596	409	79	82	25	100	98	0	0.915	0.915	0.908	0.868	1.690	0.918	0.921	156	802	674	990	-0.129	322	352	473	517	0
2	4	1	"YAL004W"	"YAL004W"	7880	15000	140	341	617	505	58	60	15	100	100	0	278	413	310	78	81	27	95	87	0	1.415	1.669	1.649	1.727	1.630	1.663	0.946	156	687	483	894	0.501	283	200	559	335	0
2	5	1	"FUN12"	"YAL035W"	8080	14970	150	582	954	805	59	60	16	100	100	0	775	1124	829	77	82	65	99	97	0	0.749	0.855	0.820	0.757	1.499	0.908	0.949	156	815	1221	1942	-0.416	523	698	895	1047	0
2	6	1	"SEO1"	"YAL067C"	8260	14990	130	467	594	424	58	60	18	100	100	0	691	784	463	76	78	21	100	100	0	0.665	0.757	0.700	0.685	1.440	0.819	0.934	120	617	1024	1244	-0.588	409	615	536	708	0
2	7	1	"ERP2"	"YAL007C"	8470	14970	140	699	768	459	60	63	21	100	100	0	1413	1637	874	77	79	22	100	100	0	0.478	0.454	0.441	0.411	1.386	0.470	0.955	156	785	1975	2268	-1.064	639	1336	708	1560	0
2	8	1	"YAL037W"	"YAL037W"	8670	14970	150	624	644	370	61	63	18	100	100	0	504	528	255	77	81	40	98	97	0	1.319	1.293	1.276	1.224	1.522	1.358	0.899	156	805	990	1034	0.399	563	427	583	451	0
2	9	1	"YAL069W"	"YAL069W"	8860	14980	150	11713	10742	7120	60	62	17	100	100	0	7296	6846	4025	76	80	37	100	100	0	1.614	1.578	1.572	1.405	1.393	1.656	0.971	156	823	18873	17452	0.691	11653	7220	10682	6770	0
2	10	1	"SPO7"	"YAL009W"	9080	14960	150	488	717	495	60	62	18	100	98	0	997	1227	743	76	80	25	100	100	0	0.465	0.571	0.542	0.509	1.484	0.594	0.939	156	857	1349	1808	-1.106	428	921	657	1151	0
2	11	1	"CYC3"	"YAL039C"	9270	14990	140	754	981	731	61	64	26	98	97	0	386	478	310	78	82	31	97	91	0	2.250	2.300	2.294	2.228	1.508	2.371	0.946	156	735	1001	1320	1.170	693	308	920	400	0
2	12	1	"YAR002W"	"YAR002W"	9480	14960	150	1084	1424	969	60	63	25	100	100	0	2621	3225	1965	77	84	95	100	100	0	0.403	0.433	0.427	0.397	1.392	0.447	0.955	156	839	3568	4512	-1.313	1024	2544	1364	3148	0
2	13	1	"CNS1"	"YBR155W"	9670	14970	140	810	1032	775	60	63	27	99	98	0	1233	1502	1013	76	84	100	100	98	0	0.648	0.682	0.634	0.601	1.457	0.707	0.937	156	743	1907	2398	-0.625	750	1157	972	1426	0
2	14	1	"PCH2"	"YBR186W"	9870	14960	100	233	302	239	60	63	17	96	90	0	198	267	187	76	78	22	86	83	0	1.418	1.267	1.200	1.244	2.036	1.280	0.822	80	438	295	433	0.504	173	122	242	191	0
2	15	1	"PYC2"	"YBR218C"	10070	14980	130	205	209	102	61	67	61	70	55	0	240	243	129	76	78	23	83	72	0	0.878	0.886	0.893	0.976	1.856	0.837	0.805	120	715	308	315	-0.188	144	164	148	167	0
2	16	1	"ICS2"	"YBR157C"	10280	14970	130	332	369	197	63	69	62	90	75	0	225	255	130	77	119	795	0	0	0	1.818	1.719	1.614	1.758	1.853	0.019	0.012	120	699	417	484	0.862	269	148	306	178	0
2	17	1	"NTC20"	"YBR188C"	10490	14990	140	292	419	302	62	65	20	98	96	0	451	600	387	75	113	750	28	0	0	0.612	0.680	0.652	0.601	1.644	0.714	0.910	156	789	606	882	-0.709	230	376	357	525	0
2	18	1	"YBR220C"	"YBR220C"	10670	14980	130	476	562	380	61	63	18	100	95	0	337	353	213	74	77	20	94	90	0	1.578	1.796	1.698	1.893	1.687	1.829	0.919	120	605	678	780	0.658	415	263	501	279	0
2	19	1	"YBR159W"	"YBR159W"	10870	14970	140	497	534	328	60	62	18	100	98	0	263	293	152	76	79	23	95	86	0	2.337	2.184	2.149	2.209	1.707	2.260	0.887	156	794	624	691	1.225	437	187	474	217	0
2	20	1	"YBR190W"	"YBR190W"	11080	14980	110	196	194	87	61	64	18	92	82	0	230	231	118	77	92	199	38	1	0	0.882	0.864	0.965	1.024	2.133	0.113	0.115	80	538	288	287	-0.181	135	153	133	154	0
2	21	1	"FAT2"	"YBR222C"	11270	14980	110	221	226	119	64	67	24	85	77	0	161	161	84	74	89	191	13	0	0	1.805	1.862	1.674	1.842	2.201	1.694	0.744	80	588	244	249	0.852	157	87	162	87	0
2	1	2	"YBR161W"	"YBR161W"	7270	15180	130	1930	1746	823	62	67	32	100	100	0	933	852	356	85	92	48	100	97	0	2.203	2.196	2.172	2.102	1.359	2.267	0.937	120	611	2716	2451	1.139	1868	848	1684	767	0
2	2	2	"RIM2"	"YBR192W"	7470	15160	150	645	881	598	61	65	31	100	99	0	954	1217	691	80	87	46	99	99	0	0.668	0.721	0.668	0.644	1.416	0.764	0.945	156	668	1458	1957	-0.582	584	874	820	1137	0
2	3	2	"YBR224W"	"YBR224W"	7680	15180	130	1020	896	449	58	60	15	100	100	0	388	375	160	78	79	20	96	92	0	3.103	2.822	2.807	2.809	1.394	2.886	0.923	120	622	1272	1135	1.634	962	310	838	297	0
2	4	2	"GPM2"	"YDL021W"	7880	15180	120	607	568	301	61	63	18	99	99	0	1251	1267	1170	78	84	78	99	99	0	0.465	0.426	0.453	0.414	1.624	0.264	0.543	120	553	1719	1696	-1.103	546	1173	507	1189	0
2	5	2	"YDL053C"	"YDL053C"	8090	15180	120	735	685	365	59	63	18	100	96	0	459	420	204	76	83	80	85	76	0	1.765	1.820	1.859	1.833	1.478	1.793	0.757	120	523	1059	970	0.820	676	383	626	344	0
2	6	2	"YDL085W"	"YDL085W"	8260	15180	120	755	808	465	61	65	26	99	99	0	570	566	283	76	80	25	100	97	0	1.405	1.524	1.487	1.475	1.412	1.592	0.933	120	508	1188	1237	0.490	694	494	747	490	0
2	7	2	"YDL023C"	"YDL023C"	8480	15180	130	808	825	497	60	64	24	100	100	0	431	457	251	77	80	30	98	93	0	2.113	2.013	2.046	2.027	1.490	2.068	0.926	120	658	1102	1145	1.079	748	354	765	380	0
2	8	2	"PSA1"	"YDL055C"	8680	15180	120	301	373	276	60	62	19	97	94	0	367	416	258	77	79	30	97	93	0	0.831	0.923	0.857	0.876	1.457	0.981	0.889	120	542	531	652	-0.267	241	290	313	339	0
2	9	2	"LUC7"	"YDL087C"	8870	15180	120	1196	1085	526	61	63	19	100	100	0	450	438	187	75	78	22	97	95	0	3.027	2.821	2.727	2.868	1.574	2.937	0.897	120	541	1510	1387	1.598	1135	375	1024	363	0
2	10	2	"YDL025C"	"YDL025C"	9070	15180	130	887	885	451	61	63	20	99	99	0	799	784	368	76	96	403	80	38	0	1.142	1.164	1.167	1.114	1.419	0.674	0.348	120	652	1549	1532	0.192	826	723	824	708	0
2	11	2	"YDL057W"	"YDL057W"	9260	15170	110	515	487	222	59	67	43	98	90	0	569	541	240	78	110	480	51	0	0	0.929	0.924	0.921	0.912	1.523	0.888	0.859	80	467	947	891	-0.107	456	491	428	463	0
2	12	2	"YDL089W"	"YDL089W"	9460	15180	130	225	242	129	60	66	39	88	74	0	313	330	175	79	88	68	81	75	0	0.705	0.725	0.698	0.736	1.687	0.659	0.733	120	662	399	433	-0.504	165	234	182	251	0
2	13	2	"YDL027C"	"YDL027C"	9680	15180	140	1420	1241	585	61	62	20	100	100	0	871	799	332	76	80	34	100	100	0	1.709	1.632	1.630	1.550	1.317	1.680	0.953	156	703	2154	1903	0.774	1359	795	1180	723	0
2	14	2	"RAD59"	"YDL059C"	9870	15170	150	714	671	330	62	63	16	100	100	0	319	317	134	79	80	18	95	93	0	2.717	2.559	2.561	2.544	1.462	2.606	0.896	156	692	892	847	1.442	652	240	609	238	0
2	15	2	"YDL091C"	"YDL091C"	10070	15180	140	963	882	416	62	69	62	99	95	0	1530	1384	623	79	81	21	100	100	0	0.621	0.628	0.600	0.602	1.354	0.632	0.949	156	667	2352	2125	-0.687	901	1451	820	1305	0
2	16	2	"RPA14"	"YDR156W"	10290	15180	150	84	122	84	63	69	60	27	17	0	96	121	73	76	79	24	46	29	0	1.050	1.311	1.000	0.845	3.343	2.240	0.370	156	703	41	104	0.070	21	20	59	45	-50
2	17	2	"YDR187C"	"YDR187C"	10490	15200	100	163	229	166	62	64	16	90	83	0	114	151	98	74	77	25	58	43	0	2.525	2.169	1.913	2.077	2.125	1.803	0.715	80	402	141	244	1.336	101	40	167	77	0
2	18	2	"YDR219C"	"YDR219C"	10690	15180	150	69	81	47	61	64	18	30	17	0	84	107	116	75	77	20	32	18	0	0.889	0.625	0.689	0.688	3.229	0.259	0.196	156	656	17	52	-0.170	8	9	20	32	-50
2	19	2	"HOM2"	"YDR158W"	10890	15180	140	3124	2924	2089	61	64	20	100	100	0	2273	2545	1734	76	79	23	100	100	0	1.394	1.160	1.102	1.049	1.411	1.179	0.963	156	591	5260	5332	0.479	3063	2197	2863	2469	0
2	20	2	"SLY1"	"YDR189W"	11080	15180	150	614	606	340	62	65	20	98	97	0	966	896	481	76	79	24	100	98	0	0.620	0.663	0.649	0.630	1.426	0.664	0.927	156	643	1442	1364	-0.689	552	890	544	820	0
2	21	2	"YDR221W"	"YDR221W"	11270	15180	120	277	372	287	63	66	19	95	89	0	216	243	144	76	78	32	80	67	0	1.529	1.850	1.729	1.666	2.143	1.986	0.836	120	610	354	476	0.612	214	140	309	167	0
2	1	3	"SSY1"	"YDR160W"	7270	15370	140	1690	1577	933	61	65	27	100	99	0	1404	1297	788	82	86	30	100	100	0	1.232	1.248	1.255	1.216	1.480	1.250	0.853	156	799	2951	2731	0.301	1629	1322	1516	1215	0
2	2	3	"HST4"	"YDR191W"	7490	15390	130	746	723	358	59	61	17	100	100	0	650	630	267	80	83	21	100	100	0	1.205	1.207	1.180	1.147	1.378	1.269	0.910	120	652	1257	1214	0.269	687	570	664	550	0
2	3	3	"YDR223W"	"YDR223W"	7680	15390	110	135	230	210	59	61	17	85	72	0	146	236	187	78	83	34	63	50	0	1.118	1.082	1.047	1.031	2.602	0.192	0.131	80	528	144	329	0.160	76	68	171	158	0
2	4	3	"NBP2"	"YDR162C"	7900	15390	110	205	272	202	60	64	20	86	77	0	225	322	240	80	83	31	81	71	0	1.000	0.876	0.883	0.897	1.890	0.843	0.883	80	514	290	454	0.000	145	145	212	242	0
2	5	3	"YDR193W"	"YDR193W"	8070	15380	130	537	543	273	61	64	20	100	98	0	506	487	219	78	80	22	99	97	0	1.112	1.178	1.153	1.150	1.486	1.202	0.920	120	603	904	891	0.153	476	428	482	409	0
2	6	3	"HTA1"	"YDR225W"	8270	15380	150	948	918	494	59	63	21	100	100	0	897	866	428	76	80	23	100	100	0	1.083	1.087	1.079	1.048	1.455	1.114	0.935	156	769	1710	1649	0.115	889	821	859	790	0
2	7	3	"YDR539W"	"YDR539W"	8500	15390	130	408	452	247	57	59	16	100	100	0	563	572	264	75	77	28	100	100	0	0.719	0.795	0.789	0.764	1.432	0.826	0.905	120	629	839	892	-0.475	351	488	395	497	0
2	8	3	"YEL025C"	"YEL025C"	8680	15380	130	656	680	418	58	60	17	100	100	0	699	703	405	75	78	30	99	97	0	0.958	0.990	0.929	0.967	1.503	0.870	0.704	120	598	1222	1250	-0.061	598	624	622	628	0
2	9	3	"YEL057C"	"YEL057C"	8880	15390	130	704	630	295	60	62	18	100	99	0	641	587	265	75	79	24	98	96	0	1.138	1.113	1.093	1.100	1.495	1.126	0.928	120	656	1210	1082	0.186	644	566	570	512	0
2	10	3	"YDR541C"	"YDR541C"	9090	15390	130	451	456	242	60	62	22	100	96	0	521	507	238	75	99	418	53	4	0	0.877	0.917	0.865	0.901	1.567	0.940	0.908	120	620	837	828	-0.190	391	446	396	432	0
2	11	3	"CUP5"	"YEL027W"	9270	15380	130	461	538	331	60	64	34	100	95	0	558	663	395	76	101	413	58	31	0	0.832	0.814	0.793	0.797	1.432	0.842	0.898	120	639	883	1065	-0.265	401	482	478	587	0
2	12	3	"SOM1"	"YEL059C-A"	9480	15380	130	695	666	396	61	64	20	100	98	0	433	432	242	78	80	27	90	85	0	1.786	1.709	1.672	1.840	1.737	1.715	0.892	120	706	989	959	0.837	634	355	605	354	0
2	13	3	"YDR543C"	"YDR543C"	9710	15390	110	254	294	163	63	66	21	97	90	0	303	298	142	78	80	23	90	85	0	0.849	1.050	1.084	1.046	1.828	1.039	0.809	80	486	416	451	-0.236	191	225	231	220	0
2	14	3	"YEL029C"	"YEL029C"	9870	15380	120	523	540	277	65	65	16	100	99	0	1084	1018	534	77	83	87	100	94	0	0.455	0.505	0.496	0.491	1.545	0.488	0.839	120	578	1465	1416	-1.137	458	1007	475	941	0
2	15	3	"PRB1"	"YEL060C"	10100	15380	120	133	138	51	65	68	22	83	70	0	162	162	65	78	85	90	48	6	0	0.810	0.869	0.753	0.851	2.525	0.763	0.626	120	537	152	157	-0.305	68	84	73	84	0
2	16	3	"YRF1-1"	"YDR545W"	10280	15370	140	719	1055	884	63	66	21	99	99	0	906	1277	929	78	100	436	76	49	0	0.792	0.827	0.782	0.765	1.560	0.707	0.664	156	648	1484	2191	-0.336	656	828	992	1199	0
2	17	3	"SPF1"	"YEL031W"	10500	15380	150	85	104	52	62	65	17	58	42	0	108	130	72	77	97	427	0	0	0	0.742	0.792	0.798	0.707	2.560	0.657	0.474	156	674	54	95	-0.431	23	31	42	53	-50
2	18	3	"NPR2"	"YEL062W"	10690	15380	120	345	477	369	62	65	17	99	97	0	484	707	543	77	79	21	100	100	0	0.695	0.659	0.654	0.587	1.695	0.665	0.948	120	524	690	1045	-0.524	283	407	415	630	0
2	19	3	"PES4"	"YFR023W"	10900	15380	140	471	613	476	62	65	19	98	94	0	681	906	676	79	83	30	100	100	0	0.679	0.666	0.638	0.606	1.552	0.681	0.948	156	607	1011	1378	-0.558	409	602	551	827	0
2	20	3	"HXK1"	"YFR053C"	11090	15390	140	559	784	519	63	66	19	100	100	0	709	894	540	78	82	30	100	100	0	0.786	0.884	0.867	0.829	1.439	0.924	0.932	156	596	1127	1537	-0.347	496	631	721	816	0
2	21	3	"SCW11"	"YGL028C"	11270	15380	130	1005	929	544	63	66	20	100	100	0	1145	1039	578	76	81	26	100	100	0	0.881	0.899	0.865	0.833	1.459	0.917	0.953	120	658	2011	1829	-0.182	942	1069	866	963	0
2	1	4	"YFR024C-A"	"YFR024C-A"	7280	15590	120	174	255	187	59	62	16	95	90	0	344	459	291	80	87	68	95	77	0	0.436	0.517	0.468	0.461	1.634	0.525	0.809	120	618	379	575	-1.199	115	264	196	379	0
2	2	4	"YFR055W"	"YFR055W"	7480	15580	130	1361	1152	575	59	62	18	100	100	0	1213	1037	496	80	83	24	100	100	0	1.149	1.142	1.152	1.108	1.345	1.155	0.955	120	635	2435	2050	0.201	1302	1133	1093	957	0
2	3	4	"RPL30"	"YGL030W"	7700	15590	140	394	372	219	60	63	18	96	91	0	506	576	354	78	84	34	94	90	0	0.780	0.627	0.608	0.619	1.580	0.609	0.905	156	696	762	810	-0.358	334	428	312	498	0
2	4	4	"YFR026C"	"YFR026C"	7870	15590	130	1017	904	469	61	65	23	100	100	0	854	799	390	81	85	36	100	99	0	1.237	1.174	1.166	1.122	1.338	1.197	0.918	120	637	1729	1561	0.307	956	773	843	718	0
2	5	4	"YFR057W"	"YFR057W"	8100	15570	80	131	236	209	65	69	26	90	61	0	161	238	192	80	83	28	73	69	0	0.815	1.082	0.993	1.028	2.456	1.068	0.829	52	323	147	329	-0.295	66	81	171	158	0
2	6	4	"AGA2"	"YGL032C"	8280	15590	120	948	876	435	60	64	23	100	100	0	966	897	411	77	84	95	97	91	0	0.999	0.995	0.953	0.966	1.333	1.000	0.873	120	610	1777	1636	-0.002	888	889	816	820	0
2	7	4	"CDC14"	"YFR028C"	8510	15590	130	845	902	546	58	61	18	100	100	0	412	433	228	74	80	92	89	70	0	2.328	2.351	2.328	2.347	1.593	2.436	0.921	120	644	1125	1203	1.219	787	338	844	359	0
2	8	4	"ERP6"	"YGL002W"	8690	15590	130	1390	1221	531	60	61	18	100	100	0	2054	1800	723	75	78	23	100	100	0	0.672	0.673	0.659	0.643	1.302	0.689	0.946	120	628	3309	2886	-0.573	1330	1979	1161	1725	0
2	9	4	"YGL034C"	"YGL034C"	8910	15580	110	158	183	106	59	61	16	82	72	0	147	180	117	76	79	23	66	60	0	1.394	1.192	1.105	1.155	2.042	1.015	0.734	80	568	170	228	0.480	99	71	124	104	0
2	10	4	"RPL11B"	"YGR085C"	9130	15590	120	1124	1071	521	59	59	15	100	100	0	1225	1104	498	75	81	78	100	100	0	0.926	0.983	0.954	0.941	1.346	1.000	0.909	120	557	2215	2041	-0.111	1065	1150	1012	1029	0
2	11	4	"YGR117C"	"YGR117C"	9300	15590	130	1202	1188	650	60	61	16	100	100	0	2696	2716	1344	76	84	78	100	100	0	0.436	0.427	0.404	0.399	1.360	0.437	0.937	120	590	3762	3768	-1.198	1142	2620	1128	2640	0
2	12	4	"YGR149W"	"YGR149W"	9500	15590	120	880	885	474	62	63	18	100	100	0	1349	1486	743	76	79	28	100	100	0	0.643	0.584	0.555	0.544	1.410	0.589	0.934	120	594	2091	2233	-0.638	818	1273	823	1410	0
2	13	4	"PDC6"	"YGR087C"	9720	15590	120	886	904	509	63	64	17	100	99	0	434	464	233	75	76	19	95	94	0	2.292	2.162	2.121	2.233	1.707	2.225	0.920	120	560	1182	1230	1.197	823	359	841	389	0
2	14	4	"NUP57"	"YGR119C"	9900	15590	130	1429	1255	574	62	65	17	100	100	0	1300	1140	492	76	82	87	100	97	0	1.117	1.121	1.120	1.092	1.277	1.136	0.958	120	589	2591	2257	0.159	1367	1224	1193	1064	0
2	15	4	"YGR151C"	"YGR151C"	10080	15580	130	473	410	191	63	72	60	86	78	0	366	332	153	76	83	44	82	79	0	1.414	1.355	1.380	1.468	1.870	1.371	0.891	120	645	700	603	0.500	410	290	347	256	0
2	16	4	"YGR089W"	"YGR089W"	10310	15590	120	410	644	567	62	73	64	94	75	0	299	500	402	76	106	460	35	17	0	1.561	1.373	1.316	1.353	1.738	1.409	0.938	120	585	571	1006	0.642	348	223	582	424	0
2	17	4	"MEP1"	"YGR121C"	10490	15570	120	754	989	706	62	64	18	100	100	0	400	468	281	76	78	22	100	95	0	2.136	2.365	2.338	2.243	1.568	2.502	0.908	120	554	1016	1319	1.095	692	324	927	392	0
2	18	4	"YGR153W"	"YGR153W"	10710	15590	120	1154	1065	579	62	64	18	100	100	0	511	489	236	76	80	31	99	92	0	2.510	2.429	2.402	2.444	1.432	2.493	0.930	120	556	1527	1416	1.328	1092	435	1003	413	0
2	19	4	"PRP31"	"YGR091W"	10880	15580	120	484	545	308	62	63	16	99	98	0	469	495	261	79	86	76	84	76	0	1.082	1.161	1.185	1.220	1.665	1.142	0.801	120	538	812	899	0.114	422	390	483	416	0
2	20	4	"PPT1"	"YGR123C"	11110	15590	130	480	542	355	63	64	17	100	97	0	346	392	229	77	83	72	81	66	0	1.550	1.521	1.459	1.538	1.802	1.574	0.856	120	638	686	794	0.632	417	269	479	315	0
2	21	4	"CYS4"	"YGR155W"	11310	15590	120	734	684	357	61	63	18	100	98	0	396	371	177	74	78	28	95	89	0	2.090	2.098	2.044	2.133	1.606	2.133	0.892	120	643	995	920	1.064	673	322	623	297	0
2	1	5	"SET1"	"YHR119W"	7310	15790	120	479	659	481	61	64	18	100	100	0	752	1001	703	80	86	63	100	97	0	0.622	0.649	0.609	0.610	1.467	0.624	0.867	120	605	1090	1519	-0.685	418	672	598	921	0
2	2	5	"YHR149C"	"YHR149C"	7490	15780	110	250	353	258	62	64	20	92	90	0	410	497	344	81	86	30	96	91	0	0.571	0.700	0.675	0.646	1.818	0.730	0.920	80	509	517	707	-0.807	188	329	291	416	0
2	3	5	"YHR181W"	"YHR181W"	7700	15790	120	158	226	172	61	64	18	89	83	0	188	266	200	79	83	27	82	74	0	0.890	0.882	0.810	0.803	1.958	0.856	0.868	120	573	206	352	-0.168	97	109	165	187	0
2	4	5	"YHR121W"	"YHR121W"	7910	15790	120	255	381	283	60	63	18	98	93	0	193	255	170	80	82	22	83	73	0	1.726	1.834	1.955	2.040	2.071	1.798	0.835	120	619	308	496	0.787	195	113	321	175	0
2	5	5	"YHR151C"	"YHR151C"	8130	15790	110	407	435	288	61	64	21	93	91	0	260	271	142	77	86	131	58	37	0	1.891	1.928	1.876	2.018	1.818	1.203	0.256	80	543	529	568	0.919	346	183	374	194	0
2	6	5	"GND1"	"YHR183W"	8310	15790	120	291	338	199	59	61	17	98	96	0	429	494	290	73	76	21	98	95	0	0.652	0.663	0.683	0.673	1.580	0.657	0.894	120	573	588	700	-0.618	232	356	279	421	0
2	7	5	"EPT1"	"YHR123W"	8510	15790	100	290	368	272	59	61	17	96	95	0	249	309	214	71	73	20	90	87	0	1.298	1.298	1.344	1.413	1.942	1.302	0.899	80	439	409	547	0.376	231	178	309	238	0
2	8	5	"SPO16"	"YHR153C"	8690	15780	130	328	448	313	59	61	18	99	98	0	330	429	281	75	76	20	100	96	0	1.055	1.099	1.094	1.070	1.814	1.113	0.893	120	672	524	743	0.077	269	255	389	354	0
2	9	5	"ADY1"	"YHR185C"	8920	15780	80	259	290	169	61	64	18	90	90	0	330	395	255	78	90	131	73	50	0	0.786	0.722	0.700	0.754	1.710	0.403	0.423	52	340	450	546	-0.348	198	252	229	317	0
2	10	5	"YHR125W"	"YHR125W"	9120	15790	120	1073	1368	873	61	61	15	100	100	0	443	497	262	74	80	61	96	87	0	2.743	3.090	2.986	2.963	1.409	3.287	0.919	120	589	1381	1730	1.456	1012	369	1307	423	0
2	11	5	"YHR155W"	"YHR155W"	9300	15780	110	376	524	369	61	64	19	100	98	0	262	329	207	75	83	98	70	47	0	1.684	1.823	1.855	1.991	2.038	1.846	0.887	80	525	502	717	0.752	315	187	463	254	0
2	12	5	"IKI1"	"YHR187W"	9520	15770	110	111	163	110	61	64	19	75	60	0	136	163	105	75	77	23	63	52	0	0.820	1.159	1.030	1.055	2.312	1.010	0.642	80	512	111	190	-0.287	50	61	102	88	0
2	13	5	"YHC3"	"YJL059W"	9700	15780	130	494	549	369	61	63	18	99	95	0	752	857	573	75	77	21	100	98	0	0.640	0.624	0.610	0.587	1.648	0.624	0.933	120	644	1110	1270	-0.645	433	677	488	782	0
2	14	5	"YJL091C"	"YJL091C"	9910	15790	110	241	258	148	62	92	387	12	0	0	330	321	166	77	169	1300	0	0	0	0.708	0.803	0.780	0.764	1.701	0.298	0.961	80	525	432	440	-0.499	179	253	196	244	0
2	15	5	"YJL123C"	"YJL123C"	10110	15790	120	1556	1756	1202	62	91	365	81	66	0	758	853	535	77	160	1223	29	0	0	2.194	2.183	2.102	2.088	1.498	0.589	0.382	120	594	2175	2470	1.133	1494	681	1694	776	0
2	16	5	"NUP82"	"YJL061W"	10310	15790	120	608	671	431	59	61	24	100	95	0	509	571	357	76	79	22	97	95	0	1.268	1.236	1.199	1.218	1.660	1.234	0.919	120	563	982	1107	0.342	549	433	612	495	0
2	17	5	"TOK1"	"YJL093C"	10510	15790	120	1002	1207	819	60	65	40	100	100	0	479	516	282	76	81	42	98	92	0	2.337	2.607	2.498	2.479	1.609	2.802	0.900	120	591	1345	1587	1.225	942	403	1147	440	0
2	18	5	"GCD14"	"YJL125C"	10700	15790	130	1294	1136	671	61	66	39	100	96	0	1000	899	473	74	81	46	100	100	0	1.332	1.303	1.269	1.174	1.411	1.355	0.942	120	625	2159	1900	0.413	1233	926	1075	825	0
2	19	5	"MRPL8"	"YJL063C"	10900	15780	130	230	297	193	59	62	17	94	90	0	167	198	116	75	81	72	52	40	0	1.859	1.935	1.971	2.112	2.369	1.849	0.738	120	621	263	361	0.894	171	92	238	123	0
2	20	5	"BCK1"	"YJL095W"	11090	15790	120	414	511	393	60	62	17	98	95	0	565	789	621	75	78	25	99	98	0	0.722	0.632	0.581	0.587	1.744	0.621	0.913	120	603	844	1165	-0.469	354	490	451	714	0
2	21	5	"SPT10"	"YJL127C"	11310	15790	120	164	177	93	61	63	25	80	68	0	143	164	85	75	79	41	62	46	0	1.515	1.303	1.193	1.253	2.111	1.284	0.869	120	636	171	205	0.599	103	68	116	89	0
2	1	6	"YJL065C"	"YJL065C"	7310	15980	130	391	571	446	65	68	24	100	94	0	204	255	162	82	85	24	78	70	0	2.672	2.925	2.834	2.945	1.870	2.960	0.868	120	679	448	679	1.418	326	122	506	173	0
2	2	6	"YJL097W"	"YJL097W"	7500	15990	120	972	906	504	63	68	29	100	100	0	630	596	311	81	130	1019	0	0	0	1.656	1.637	1.627	1.681	1.397	0.110	0.057	120	554	1458	1358	0.727	909	549	843	515	0
2	3	6	"TRK1"	"YJL129C"	7680	15980	130	1225	1600	1162	60	64	25	100	100	0	828	1016	648	79	121	945	45	9	0	1.555	1.644	1.519	1.557	1.361	1.717	0.939	120	645	1914	2477	0.637	1165	749	1540	937	0
2	4	6	"OAR1"	"YKL055C"	7910	15990	120	374	491	345	63	66	23	100	94	0	394	521	347	79	81	21	96	93	0	0.987	0.968	0.996	1.005	1.851	0.982	0.935	120	596	626	870	-0.018	311	315	428	442	0
2	5	6	"CYT2"	"YKL087C"	8110	15990	120	449	527	384	62	65	21	96	94	0	388	453	297	79	81	23	95	91	0	1.252	1.243	1.209	1.192	1.617	1.275	0.926	120	564	696	839	0.325	387	309	465	374	0
2	6	6	"YKL118W"	"YKL118W"	8300	15990	130	369	337	166	61	65	23	95	85	0	499	451	233	76	80	27	92	85	0	0.728	0.736	0.751	0.777	1.645	0.731	0.908	120	599	731	651	-0.458	308	423	276	375	0
2	7	6	"NUP120"	"YKL057C"	8500	15990	120	284	458	405	62	66	21	98	92	0	387	634	517	75	80	27	99	96	0	0.712	0.708	0.662	0.643	1.469	0.749	0.947	120	592	534	955	-0.491	222	312	396	559	0
2	8	6	"MIF2"	"YKL089W"	8710	15990	130	841	1304	1146	62	63	18	100	100	0	453	610	473	75	78	22	98	95	0	2.061	2.321	2.297	2.241	1.595	2.416	0.927	120	631	1157	1777	1.043	779	378	1242	535	0
2	9	6	"OAC1"	"YKL120W"	8900	15990	120	243	267	149	62	64	18	94	89	0	255	283	164	78	97	220	43	9	0	1.023	1.000	1.038	1.146	2.243	0.286	0.209	120	580	358	410	0.032	181	177	205	205	0
2	10	6	"YKL059C"	"YKL059C"	9110	15980	110	957	1074	702	63	64	18	100	98	0	734	965	650	76	82	74	95	91	0	1.359	1.137	1.100	1.143	1.488	1.108	0.954	80	546	1552	1900	0.442	894	658	1011	889	0
2	11	6	"YKL091C"	"YKL091C"	9320	15990	100	290	325	211	63	65	19	91	85	0	256	273	164	74	80	98	65	46	0	1.247	1.317	1.188	1.283	1.821	0.892	0.437	80	503	409	461	0.319	227	182	262	199	0
2	12	6	"SRP21"	"YKL122C"	9510	15980	100	258	285	194	61	64	18	92	82	0	375	395	267	75	78	24	83	77	0	0.657	0.700	0.723	0.790	1.905	0.696	0.905	80	494	497	544	-0.607	197	300	224	320	0
2	13	6	"YKL061W"	"YKL061W"	9710	15990	130	514	480	264	60	63	17	100	99	0	1067	1041	544	76	77	19	100	100	0	0.458	0.435	0.432	0.405	1.412	0.446	0.938	120	680	1445	1385	-1.126	454	991	420	965	0
2	14	6	"MBR1"	"YKL093W"	9930	15990	130	1132	1031	546	62	77	279	84	70	0	2168	2032	1004	76	123	934	78	53	0	0.511	0.495	0.474	0.464	1.427	0.500	0.943	120	636	3162	2925	-0.967	1070	2092	969	1956	0
2	15	6	"SSH4"	"YKL124W"	10110	15990	120	1068	1189	812	60	63	18	100	100	0	989	1057	648	76	81	64	100	99	0	1.104	1.151	1.076	1.028	1.429	1.194	0.950	120	559	1921	2110	0.143	1008	913	1129	981	0
2	16	6	"YLR040C"	"YLR040C"	10320	15980	110	416	473	310	62	68	40	91	81	0	376	382	229	79	82	30	87	81	0	1.192	1.356	1.344	1.328	1.675	1.377	0.870	80	527	651	714	0.253	354	297	411	303	0
2	17	6	"YLR072W"	"YLR072W"	10510	15990	100	122	139	75	61	64	19	66	60	0	135	151	96	76	79	27	58	51	0	1.034	1.040	0.836	0.772	2.389	0.828	0.654	80	490	120	153	0.048	61	59	78	75	0
2	18	6	"YLR104W"	"YLR104W"	10730	15980	90	284	261	121	59	63	22	94	86	0	325	324	158	73	78	22	94	86	0	0.893	0.805	0.801	0.854	1.790	0.190	0.181	52	408	477	453	-0.163	225	252	202	251	0
2	19	6	"YLR042C"	"YLR042C"	10940	15990	120	495	556	368	59	62	18	97	95	0	364	383	237	75	76	19	93	86	0	1.509	1.614	1.614	1.672	1.766	1.600	0.926	120	639	725	805	0.593	436	289	497	308	0
2	20	6	"YLR074C"	"YLR074C"	11130	15990	80	290	268	161	60	62	17	82	78	0	196	213	122	76	77	20	75	71	0	1.917	1.518	1.412	1.444	2.026	1.405	0.783	52	308	350	345	0.939	230	120	208	137	0
2	21	6	"YLR106C"	"YLR106C"	11310	15980	120	142	241	204	61	64	27	73	59	0	178	285	220	74	82	100	50	41	0	0.779	0.853	0.889	0.814	2.649	0.673	0.586	120	600	185	391	-0.361	81	104	180	211	0
2	1	7	"PDC1"	"YLR044C"	7300	16190	120	352	651	587	64	67	20	100	98	0	396	740	621	81	85	26	100	99	0	0.914	0.891	0.856	0.800	1.495	0.919	0.958	120	702	603	1246	-0.129	288	315	587	659	0
2	2	7	"YLR076C"	"YLR076C"	7530	16180	110	473	489	288	63	67	23	100	97	0	491	465	253	81	131	1029	0	0	0	1.000	1.109	1.157	1.156	1.568	1.126	0.918	80	544	820	810	0.000	410	410	426	384	0
2	3	7	"YLR108C"	"YLR108C"	7730	16200	130	327	614	587	63	68	28	97	93	0	283	449	380	78	84	45	90	76	0	1.288	1.485	1.403	1.411	1.609	1.529	0.912	120	627	469	922	0.365	264	205	551	371	0
2	4	7	"YLR046C"	"YLR046C"	7910	16190	120	553	727	532	66	70	29	99	96	0	326	439	282	79	82	24	96	95	0	1.972	1.836	1.830	1.788	1.534	1.897	0.929	120	556	734	1021	0.979	487	247	661	360	0
2	5	7	"BOS1"	"YLR078C"	8120	16190	120	775	805	480	63	66	21	100	100	0	852	781	431	78	80	22	100	100	0	0.920	1.055	1.024	1.012	1.346	1.080	0.942	120	592	1486	1445	-0.120	712	774	742	703	0
2	6	7	"YLR110C"	"YLR110C"	8320	16190	120	751	838	519	61	65	21	99	99	0	418	500	267	75	79	24	99	97	0	2.012	1.828	1.843	1.740	1.423	1.903	0.932	120	566	1033	1202	1.008	690	343	777	425	0
2	7	7	"YLR423C"	"YLR423C"	8520	16190	120	815	991	697	62	64	17	100	100	0	951	1037	654	76	79	23	100	100	0	0.861	0.967	0.913	0.870	1.414	1.009	0.954	120	598	1628	1890	-0.217	753	875	929	961	0
2	8	7	"YLR455W"	"YLR455W"	8750	16190	120	1024	995	623	61	63	17	100	99	0	1178	1150	675	75	77	21	100	100	0	0.873	0.869	0.841	0.810	1.510	0.887	0.947	120	515	2066	2009	-0.196	963	1103	934	1075	0
2	9	7	"PSP2"	"YML017W"	8900	16180	150	75	114	117	62	64	19	40	25	0	82	128	130	76	88	182	10	5	0	2.167	1.000	0.833	0.866	2.716	0.108	0.095	156	681	19	104	1.115	13	6	52	52	-50
2	10	7	"TUS1"	"YLR425W"	9120	16190	120	564	763	633	62	64	18	99	96	0	363	499	376	77	81	71	81	62	0	1.755	1.661	1.633	1.559	1.734	1.694	0.944	120	590	788	1123	0.812	502	286	701	422	0
2	11	7	"NBP1"	"YLR457C"	9310	16190	120	400	663	561	63	66	27	97	90	0	439	722	570	74	77	23	99	95	0	0.923	0.926	0.858	0.820	1.662	0.955	0.964	120	549	702	1248	-0.115	337	365	600	648	0
2	12	7	"OST6"	"YML019W"	9500	16190	120	668	709	473	62	65	26	100	96	0	1029	1132	713	75	78	23	100	100	0	0.635	0.612	0.577	0.552	1.493	0.627	0.950	120	562	1560	1704	-0.655	606	954	647	1057	0
2	13	7	"YLR427W"	"YLR427W"	9710	16190	120	647	1162	980	62	64	17	100	100	0	339	507	362	74	76	20	98	97	0	2.208	2.540	2.369	2.248	1.543	2.673	0.954	120	551	850	1533	1.142	585	265	1100	433	0
2	14	7	"CDC91"	"YLR459W"	9900	16190	120	520	715	553	62	66	45	98	87	0	529	704	500	75	85	108	91	71	0	1.009	1.038	1.027	0.950	1.482	0.989	0.840	120	574	912	1282	0.013	458	454	653	629	0
2	15	7	"UNG1"	"YML021C"	10120	16190	120	911	847	584	61	63	18	100	100	0	506	476	302	74	78	62	85	70	0	1.968	1.955	1.964	1.989	1.495	1.982	0.946	120	589	1282	1188	0.976	850	432	786	402	0
2	16	7	"CRN1"	"YLR429W"	10320	16190	120	1473	1584	968	62	70	41	100	100	0	781	798	433	75	80	31	100	100	0	1.999	2.105	2.097	2.021	1.331	2.181	0.958	120	582	2117	2245	0.999	1411	706	1522	723	0
2	17	7	"PAU4"	"YLR461W"	10510	16190	130	2730	2933	2000	60	64	22	100	100	0	2249	2447	1573	75	79	26	100	100	0	1.228	1.211	1.155	1.100	1.423	1.233	0.968	120	636	4844	5245	0.296	2670	2174	2873	2372	0
2	18	7	"YML023C"	"YML023C"	10720	16190	130	296	453	352	59	62	20	98	93	0	326	550	424	75	79	44	98	89	0	0.944	0.829	0.782	0.777	1.878	0.842	0.902	120	720	488	869	-0.083	237	251	394	475	0
2	19	7	"YMR187C"	"YMR187C"	10930	16190	110	184	196	114	60	62	19	81	76	0	308	354	240	77	89	199	55	27	0	0.537	0.491	0.483	0.541	2.062	0.166	0.286	80	466	355	413	-0.898	124	231	136	277	0
2	20	7	"TRS130"	"YMR218C"	11100	16180	150	71	92	70	61	63	18	40	26	0	82	105	85	75	84	165	3	0	0	1.429	1.033	0.714	0.654	3.787	0.811	0.635	156	688	17	61	0.515	10	7	31	30	-50
2	21	7	"YMR251W"	"YMR251W"	11300	16180	150	63	65	18	60	62	17	28	7	0	71	79	33	74	80	84	3	0	0	-1.000	1.000	0.606	0.571	3.040	0.029	0.015	156	846	0	10	Error	3	-3	5	5	-50
2	1	8	"GCV2"	"YMR189W"	7330	16390	110	213	258	162	66	68	19	87	81	0	362	431	274	82	85	33	93	83	0	0.525	0.550	0.540	0.513	1.651	0.552	0.864	80	566	427	541	-0.930	147	280	192	349	0
2	2	8	"ERG8"	"YMR220W"	7540	16390	130	337	997	1242	65	67	20	98	98	0	425	966	1121	80	84	24	99	97	0	0.788	1.052	1.009	0.923	1.637	1.093	0.960	120	678	617	1818	-0.343	272	345	932	886	0
2	3	8	"YMR252C"	"YMR252C"	7740	16390	120	309	450	367	64	68	27	91	85	0	296	413	311	79	83	25	92	86	0	1.129	1.156	1.175	1.192	2.037	1.177	0.932	120	592	462	720	0.175	245	217	386	334	0
2	4	8	"YMR191W"	"YMR191W"	7960	16380	110	220	307	231	65	68	24	88	78	0	138	161	92	78	80	24	70	57	0	2.583	2.916	2.844	2.868	2.101	2.866	0.721	80	533	215	325	1.369	155	60	242	83	0
2	5	8	"YMR222C"	"YMR222C"	8140	16390	100	424	480	314	63	67	23	97	92	0	218	285	183	78	83	48	81	60	0	2.579	2.014	2.051	2.197	1.833	1.918	0.890	80	471	501	624	1.367	361	140	417	207	0
2	6	8	"YMR254C"	"YMR254C"	8340	16380	110	468	504	359	61	65	21	98	91	0	360	373	233	76	79	23	88	86	0	1.433	1.492	1.527	1.506	1.774	1.550	0.919	80	502	691	740	0.519	407	284	443	297	0
2	7	8	"YMR193C-A"	"YMR193C-A"	8520	16390	120	381	455	321	63	68	24	94	85	0	221	269	159	78	80	24	82	77	0	2.224	2.052	2.004	2.049	1.966	2.091	0.859	120	543	461	583	1.153	318	143	392	191	0
2	8	8	"MRE11"	"YMR224C"	8700	16380	110	93	143	107	63	68	31	48	36	0	101	153	120	77	81	36	37	31	0	1.250	1.053	1.017	0.859	2.944	0.910	0.773	80	479	54	156	0.322	30	24	80	76	0
2	9	8	"COX7"	"YMR256C"	8910	16380	120	176	213	131	63	67	27	81	66	0	211	284	189	76	80	35	80	71	0	0.837	0.721	0.744	0.749	1.695	0.689	0.857	120	613	248	358	-0.257	113	135	150	208	0
2	10	8	"NAR1"	"YNL240C"	9130	16390	120	634	639	363	61	65	22	100	99	0	289	316	154	75	78	24	94	89	0	2.678	2.398	2.487	2.439	1.476	2.463	0.904	120	542	787	819	1.421	573	214	578	241	0
2	11	8	"SEC2"	"YNL272C"	9320	16390	120	680	1009	888	63	69	79	98	84	0	697	1010	803	77	85	118	96	76	0	0.995	1.014	0.942	0.917	1.422	1.062	0.940	120	544	1237	1879	-0.007	617	620	946	933	0
2	12	8	"YPT11"	"YNL304W"	9540	16380	140	581	894	754	63	68	70	95	83	0	283	377	259	76	82	104	71	50	0	2.502	2.761	2.668	2.595	1.751	2.619	0.771	156	694	725	1132	1.323	518	207	831	301	0
2	13	8	"YNL242W"	"YNL242W"	9740	16390	120	970	1058	717	62	64	19	100	99	0	1120	1202	757	75	77	21	100	100	0	0.869	0.884	0.852	0.828	1.471	0.906	0.952	120	512	1953	2123	-0.203	908	1045	996	1127	0
2	14	8	"YNL274C"	"YNL274C"	9920	16390	120	668	652	349	62	65	21	100	99	0	740	661	315	73	77	21	100	100	0	0.909	1.003	0.987	0.922	1.509	1.043	0.935	120	568	1273	1178	-0.138	606	667	590	588	0
2	15	8	"YNL306W"	"YNL306W"	10150	16390	120	487	476	272	63	69	31	99	95	0	243	252	121	75	78	23	92	84	0	2.524	2.333	2.333	2.353	1.712	2.371	0.864	120	608	592	590	1.336	424	168	413	177	0
2	16	8	"SUI1"	"YNL244C"	10340	16380	110	279	312	185	62	69	31	87	78	0	125	130	62	75	78	21	66	53	0	4.340	4.545	3.765	3.903	2.013	3.873	0.630	80	486	267	305	2.118	217	50	250	55	0
2	17	8	"YNL276C"	"YNL276C"	10530	16390	120	167	192	111	60	62	17	90	76	0	209	229	127	74	79	50	78	57	0	0.793	0.852	0.771	0.745	1.957	0.844	0.793	120	585	242	287	-0.335	107	135	132	155	0
2	18	8	"KRI1"	"YNL308C"	10730	16380	110	389	547	446	61	66	28	93	82	0	641	887	686	77	84	57	98	85	0	0.582	0.600	0.557	0.514	1.643	0.610	0.922	80	473	892	1296	-0.782	328	564	486	810	0
2	19	8	"YNL246W"	"YNL246W"	10900	16390	120	875	717	405	60	67	31	100	98	0	728	606	320	77	92	187	76	60	0	1.252	1.242	1.214	1.218	1.500	1.238	0.919	120	548	1466	1186	0.324	815	651	657	529	0
2	20	8	"YNL278W"	"YNL278W"	11100	16380	120	684	948	777	61	63	23	100	99	0	431	580	419	74	76	22	98	95	0	1.745	1.753	1.689	1.662	1.546	1.837	0.933	120	580	980	1393	0.803	623	357	887	506	0
2	21	8	"YNL310C"	"YNL310C"	11310	16390	120	492	452	217	61	62	16	96	92	0	330	290	136	73	80	96	75	61	0	1.677	1.802	1.797	1.899	1.690	1.437	0.458	120	638	688	608	0.746	431	257	391	217	0
2	1	9	"YOR042W"	"YOR042W"	7320	16580	110	421	600	469	67	71	26	95	87	0	326	380	268	83	85	26	85	78	0	1.457	1.795	1.832	1.851	1.527	1.769	0.931	80	564	597	830	0.543	354	243	533	297	0
2	2	9	"CDC21"	"YOR074C"	7520	16590	120	353	493	411	66	71	30	95	90	0	448	629	508	80	85	27	98	96	0	0.780	0.778	0.750	0.714	1.662	0.791	0.938	120	534	655	976	-0.359	287	368	427	549	0
2	3	9	"VAM3"	"YOR106W"	7700	16590	130	1687	1650	1137	66	72	31	100	100	0	548	561	328	80	84	28	95	89	0	3.464	3.293	3.224	3.273	1.468	3.492	0.909	120	626	2089	2065	1.792	1621	468	1584	481	0
2	4	9	"YOR044W"	"YOR044W"	7950	16590	120	536	592	392	65	72	30	99	95	0	676	863	618	79	85	47	100	96	0	0.789	0.672	0.677	0.617	1.720	0.614	0.730	120	580	1068	1311	-0.342	471	597	527	784	0
2	5	9	"YOR076C"	"YOR076C"	8100	16590	120	232	539	569	64	69	25	96	84	0	288	683	722	80	84	46	95	85	0	0.808	0.788	0.760	0.749	1.598	0.781	0.944	120	554	376	1078	-0.308	168	208	475	603	0
2	6	9	"YOR108W"	"YOR108W"	8320	16580	100	312	348	240	63	68	23	88	77	0	234	290	194	80	81	22	83	77	0	1.617	1.357	1.317	1.389	2.011	1.287	0.886	80	492	403	495	0.693	249	154	285	210	0
2	7	9	"DBP5"	"YOR046C"	8510	16590	120	430	763	704	63	69	27	100	98	0	676	1293	1150	79	82	25	100	100	0	0.615	0.577	0.544	0.522	1.446	0.591	0.966	120	550	964	1914	-0.702	367	597	700	1214	0
2	8	9	"YOR078W"	"YOR078W"	8710	16580	140	483	960	839	63	70	32	99	97	0	462	737	569	79	89	80	96	84	0	1.097	1.363	1.319	1.221	1.496	1.430	0.953	156	727	803	1555	0.133	420	383	897	658	0
2	9	9	"YOR110W"	"YOR110W"	8910	16580	110	359	631	532	64	71	32	97	87	0	299	538	442	81	90	84	82	55	0	1.353	1.241	1.232	1.224	1.725	1.171	0.868	80	495	513	1024	0.436	295	218	567	457	0
2	10	9	"RAT1"	"YOR048C"	9100	16580	150	68	113	139	63	67	22	34	20	0	80	120	133	77	80	25	27	17	0	1.667	1.163	0.831	0.734	3.882	1.047	0.804	156	738	8	93	0.737	5	3	50	43	-50
2	11	9	"YOR080W"	"YOR080W"	9320	16580	120	779	1103	844	64	66	22	100	100	0	881	1202	859	80	82	24	100	100	0	0.893	0.926	0.866	0.846	1.405	0.952	0.964	120	585	1516	2161	-0.164	715	801	1039	1122	0
2	12	9	"YOR112W"	"YOR112W"	9540	16590	120	517	818	747	65	70	76	92	70	0	414	660	566	79	85	116	77	55	0	1.349	1.296	1.247	1.224	1.640	1.317	0.953	120	555	787	1334	0.432	452	335	753	581	0
2	13	9	"PHO85"	"YPL031C"	9740	16590	130	507	625	460	63	66	20	99	97	0	255	292	175	76	80	28	89	75	0	2.480	2.602	2.585	2.536	1.659	2.706	0.893	120	544	623	778	1.311	444	179	562	216	0
2	14	9	"YPL063W"	"YPL063W"	9920	16590	120	357	528	421	61	65	22	98	92	0	349	530	415	75	79	22	99	95	0	1.080	1.026	1.018	0.957	1.810	1.023	0.933	120	557	570	922	0.111	296	274	467	455	0
2	15	9	"YPL095C"	"YPL095C"	10140	16590	120	574	711	464	61	66	42	100	95	0	490	607	353	73	79	41	100	95	0	1.230	1.217	1.184	1.141	1.410	1.265	0.941	120	557	930	1184	0.299	513	417	650	534	0
2	16	9	"YPL033C"	"YPL033C"	10330	16590	130	329	460	342	62	67	31	94	85	0	360	523	377	74	79	31	99	93	0	0.934	0.886	0.845	0.797	1.759	0.888	0.938	120	643	553	847	-0.099	267	286	398	449	0
2	17	9	"VPS28"	"YPL065W"	10530	16590	130	652	1020	778	61	64	21	100	100	0	560	741	506	76	78	26	100	98	0	1.221	1.442	1.378	1.356	1.364	1.494	0.957	120	601	1075	1624	0.288	591	484	959	665	0
2	18	9	"MSY1"	"YPL097W"	10700	16580	110	1367	1465	1197	63	72	42	100	97	0	902	1158	883	78	84	37	100	100	0	1.583	1.298	1.231	1.159	1.387	1.338	0.965	80	532	2128	2482	0.662	1304	824	1402	1080	0
2	19	9	"YPL035C"	"YPL035C"	10930	16580	120	221	256	162	63	69	32	82	66	0	348	405	255	76	90	197	54	41	0	0.581	0.587	0.564	0.542	1.925	0.239	0.319	120	661	430	522	-0.784	158	272	193	329	0
2	20	9	"YPL067C"	"YPL067C"	11130	16570	90	397	364	176	63	71	40	90	78	0	231	204	94	75	117	384	0	0	0	2.141	2.333	2.294	2.451	1.934	0.125	0.036	52	384	490	430	1.098	334	156	301	129	0
2	21	9	"YPL099C"	"YPL099C"	11320	16590	120	134	231	193	61	65	21	81	67	0	150	256	214	76	94	222	30	16	0	0.986	0.944	0.972	0.951	2.430	0.539	0.466	120	667	147	350	-0.020	73	74	170	180	0
2	1	10	"EGD1"	"YPL037C"	7330	16790	120	371	467	294	67	74	34	99	93	0	204	225	106	83	92	123	48	19	0	2.512	2.817	2.706	2.786	1.831	2.013	0.209	120	672	425	542	1.329	304	121	400	142	0
2	2	10	"BTS1"	"YPL069C"	7520	16780	130	770	1040	774	66	77	43	99	97	0	1039	1288	846	84	91	39	99	99	0	0.737	0.809	0.752	0.729	1.458	0.847	0.948	120	578	1659	2178	-0.440	704	955	974	1204	0
2	3	10	"YPL101W"	"YPL101W"	7710	16780	120	1161	1800	1475	68	77	40	99	99	0	717	974	762	82	105	282	77	51	0	1.721	1.942	1.861	1.761	1.488	1.895	0.672	120	557	1728	2624	0.783	1093	635	1732	892	0
2	4	10	"RPS23B"	"YPR132W"	7920	16790	120	509	723	628	68	72	25	99	96	0	454	781	662	81	86	42	98	91	0	1.182	0.936	0.893	0.866	1.541	0.941	0.936	120	576	814	1355	0.242	441	373	655	700	0
2	5	10	"KIM3"	"YPR164W"	8120	16790	120	614	1790	2203	67	71	27	100	100	0	695	1485	1661	79	85	43	100	97	0	0.888	1.225	1.075	1.048	1.550	1.298	0.972	120	569	1163	3129	-0.171	547	616	1723	1406	0
2	6	10	"YPR196W"	"YPR196W"	8310	16790	120	133	291	293	64	69	25	80	65	0	220	492	518	79	83	32	93	80	0	0.489	0.550	0.544	0.502	2.393	0.553	0.941	120	623	210	640	-1.031	69	141	227	413	0
2	7	10	"MSS18"	"YPR134W"	8530	16790	120	617	731	515	64	70	27	100	99	0	265	303	174	80	85	56	76	57	0	2.989	2.991	3.017	3.065	1.565	3.043	0.768	120	576	738	890	1.580	553	185	667	223	0
2	8	10	"MRP2"	"YPR166C"	8720	16790	130	181	292	226	64	69	26	85	77	0	202	332	266	79	86	66	70	48	0	0.951	0.901	0.892	0.921	1.857	0.792	0.771	120	635	240	481	-0.072	117	123	228	253	0
2	9	10	"SGE1"	"YPR198W"	8940	16790	110	120	161	100	65	67	19	70	56	0	113	154	107	78	86	90	31	17	0	1.571	1.263	1.104	1.281	2.900	0.939	0.573	80	532	90	172	0.652	55	35	96	76	0
2	10	10	"YPR136C"	"YPR136C"	9120	16780	120	195	314	253	64	67	21	93	85	0	299	487	377	77	79	23	97	94	0	0.590	0.610	0.604	0.569	1.634	0.633	0.899	120	542	353	660	-0.761	131	222	250	410	0
2	11	10	"NUT2"	"YPR168W"	9310	16780	120	91	189	206	66	68	20	59	44	0	107	176	167	80	82	29	49	34	0	0.926	1.281	1.080	0.847	2.944	1.253	0.841	120	543	52	219	-0.111	25	27	123	96	0
2	12	10	"ARR2"	"YPR200C"	9510	16780	150	79	88	36	65	68	21	40	25	0	94	99	46	78	80	22	42	26	0	0.875	1.095	0.639	0.698	3.102	0.134	0.129	156	732	30	44	-0.193	14	16	23	21	-50
2	13	10	"MEP3"	"YPR138C"	9750	16780	140	941	1396	1130	65	72	34	100	99	0	957	1259	886	77	82	31	100	100	0	0.995	1.126	1.067	1.008	1.404	1.197	0.967	156	766	1756	2513	-0.007	876	880	1331	1182	0
2	14	10	"YPR170C"	"YPR170C"	9950	16770	90	295	286	144	69	79	45	82	75	0	206	215	117	83	89	35	78	63	0	1.837	1.644	1.701	1.742	1.945	1.157	0.306	52	338	349	349	0.878	226	123	217	132	0
2	15	10	"YPR202W"	"YPR202W"	10120	16790	140	5973	7476	5837	67	85	111	100	100	0	4680	5224	3545	78	104	129	100	100	0	1.283	1.440	1.374	1.206	1.424	1.535	0.962	156	774	10508	12555	0.360	5906	4602	7409	5146	0
2	16	10	"IntYBR048W"	"IntYBR048W"	10360	16780	110	355	460	319	66	91	128	67	56	0	448	543	355	80	111	148	73	53	0	0.785	0.851	0.845	0.832	1.488	0.831	0.912	80	497	657	857	-0.349	289	368	394	463	0
2	17	10	"LSR1"	"LSR1"	10510	16780	110	402	646	533	64	69	29	97	90	0	297	374	266	78	89	163	57	40	0	1.543	1.966	2.067	2.097	1.728	1.590	0.458	80	480	557	878	0.626	338	219	582	296	0
2	18	10	"YCLWTy5-1C"	"YCLWTy5-1C"	10740	16790	120	376	588	508	63	70	33	89	76	0	387	506	395	78	82	28	91	76	0	1.013	1.227	1.192	1.169	1.817	1.263	0.940	120	672	622	953	0.019	313	309	525	428	0
2	19	10	"IntYCR097W-A2"	"IntYCR097W-A2"	10920	16790	100	137	140	64	62	66	20	75	68	0	221	226	110	77	79	20	78	77	0	0.521	0.523	0.474	0.539	2.221	0.495	0.652	80	423	219	227	-0.941	75	144	78	149	0
2	20	10	"IntYDL191W"	"IntYDL191W"	11110	16780	150	77	86	51	63	68	32	25	11	0	91	113	58	77	89	167	3	0	0	1.000	0.639	0.672	0.721	3.741	0.030	0.018	156	864	28	59	0.000	14	14	23	36	-50
2	21	10	"CEN4"	"CEN4"	11340	16780	90	94	98	35	62	65	24	57	28	0	188	190	98	76	87	62	63	46	0	0.286	0.316	0.330	0.486	3.801	0.255	0.362	52	387	144	150	-1.807	32	112	36	114	0
2	1	11	"YDRWdelta31"	"YDRWdelta31"	7330	16990	90	132	177	156	69	75	32	71	48	0	164	187	103	86	89	31	65	55	0	0.808	1.069	0.900	0.944	3.365	1.278	0.444	52	385	141	209	-0.308	63	78	108	101	0
2	2	11	"YELCtau1"	"YELCtau1"	7510	16990	120	292	342	200	70	78	36	89	80	0	362	404	259	86	90	31	90	79	0	0.804	0.855	0.846	0.917	2.090	0.809	0.865	120	599	498	590	-0.314	222	276	272	318	0
2	3	11	"YER039C-A"	"YER039C-A"	7710	16990	120	363	505	391	68	74	31	97	94	0	234	344	242	86	105	277	34	15	0	1.993	1.694	1.727	1.933	1.895	0.617	0.201	120	571	443	695	0.995	295	148	437	258	0
2	4	11	"YFLWtau1"	"YFLWtau1"	7910	16990	130	359	407	286	69	75	37	94	82	0	861	1077	690	85	97	116	100	93	0	0.374	0.341	0.314	0.303	1.620	0.556	0.231	120	680	1066	1330	-1.420	290	776	338	992	0
2	5	11	"YFRCdelta9"	"YFRCdelta9"	8160	16990	110	290	285	161	67	73	29	95	83	0	269	262	133	80	87	48	76	66	0	1.180	1.198	1.189	1.286	2.016	1.187	0.815	80	529	412	400	0.239	223	189	218	182	0
2	6	11	"YGLWtau2"	"YGLWtau2"	8330	16990	100	254	262	134	65	69	23	92	83	0	196	199	90	79	83	32	77	68	0	1.615	1.642	1.591	1.717	1.866	1.600	0.736	80	468	306	317	0.692	189	117	197	120	0
2	7	11	"iYAR061W"	"iYAR061W"	8560	16990	130	369	505	390	66	71	29	95	88	0	533	675	491	80	84	27	96	94	0	0.669	0.738	0.735	0.671	1.856	0.655	0.713	120	589	756	1034	-0.580	303	453	439	595	0
2	8	11	"iYAR068W"	"iYAR068W"	8720	16990	120	604	870	744	67	73	27	100	100	0	582	784	616	80	83	23	100	99	0	1.070	1.141	1.138	1.089	1.466	1.179	0.948	120	535	1039	1507	0.097	537	502	803	704	0
2	9	11	"iYBL111C"	"iYBL111C"	8950	16990	120	5298	7365	6511	66	71	26	100	100	0	3429	4680	3744	79	87	126	100	100	0	1.562	1.586	1.503	1.406	1.363	1.672	0.979	120	568	8582	11900	0.643	5232	3350	7299	4601	0
2	10	11	"iYBL098W"	"iYBL098W"	9100	16980	110	664	740	542	65	72	38	100	88	0	702	696	443	78	89	140	78	66	0	0.960	1.092	1.019	1.001	1.480	1.056	0.782	80	470	1223	1293	-0.059	599	624	675	618	0
2	11	11	"iYBL092W"	"iYBL092W"	9330	16990	120	609	697	483	65	69	26	100	97	0	741	833	561	79	82	30	100	100	0	0.822	0.838	0.815	0.836	1.387	0.844	0.953	120	598	1206	1386	-0.283	544	662	632	754	0
2	12	11	"iYBL089W"	"iYBL089W"	9510	16970	130	663	622	349	65	71	27	98	93	0	625	615	320	77	80	25	99	98	0	1.091	1.035	0.997	0.980	1.461	1.096	0.909	120	625	1146	1095	0.126	598	548	557	538	0
2	13	11	"iYBL071C"	"iYBL071C"	9730	16990	110	196	248	170	65	69	26	85	66	0	231	283	190	76	79	24	77	71	0	0.845	0.884	0.911	1.055	2.365	0.882	0.860	80	555	286	390	-0.243	131	155	183	207	0
2	14	11	"iYBL065W"	"iYBL065W"	9940	17000	110	140	153	78	64	68	25	76	61	0	133	132	57	76	82	45	60	25	0	1.333	1.589	1.281	1.268	2.676	0.049	0.022	80	553	133	145	0.415	76	57	89	56	0
2	15	11	"iYBL060W"	"iYBL060W"	10130	16990	120	172	271	215	66	69	26	87	70	0	158	238	169	77	84	66	55	41	0	1.309	1.273	1.299	1.279	2.309	1.278	0.898	120	567	187	366	0.388	106	81	205	161	0
2	16	11	"iYBL042C"	"iYBL042C"	10330	16980	100	361	470	325	66	71	33	95	76	0	220	237	130	78	103	344	10	0	0	2.077	2.541	2.380	2.349	2.109	2.634	0.846	80	465	437	563	1.055	295	142	404	159	0
2	17	11	"iYBL038W"	"iYBL038W"	10520	16980	120	298	458	412	66	70	27	91	83	0	255	329	226	77	93	196	47	23	0	1.303	1.556	1.467	1.357	1.981	1.315	0.440	120	648	410	644	0.382	232	178	392	252	0
2	18	11	"iYBL034C"	"iYBL034C"	10770	17000	110	131	187	118	65	74	62	52	40	0	148	173	99	78	98	138	33	5	0	0.943	1.284	1.150	1.099	2.231	0.217	0.105	80	484	136	217	-0.085	66	70	122	95	0
2	19	11	"iYBR265W"	"iYBR265W"	10940	16990	120	221	230	112	65	67	21	87	81	0	250	253	140	76	85	103	60	44	0	0.897	0.932	0.923	0.986	1.866	0.497	0.397	120	499	330	342	-0.158	156	174	165	177	0
2	20	11	"iYBR270C"	"iYBR270C"	11110	16990	120	245	329	245	64	67	21	96	90	0	230	292	195	76	79	26	90	79	0	1.175	1.227	1.229	1.244	1.947	1.256	0.884	120	546	335	481	0.233	181	154	265	216	0
2	21	11	"iYBR274W"	"iYBR274W"	11350	16990	120	114	123	53	61	63	20	78	60	0	254	284	155	74	77	34	84	77	0	0.294	0.295	0.295	0.283	2.392	0.266	0.566	120	660	233	272	-1.764	53	180	62	210	0
2	1	12	"iYBR291C"	"iYBR291C"	7310	17190	120	183	198	106	68	73	29	75	65	0	246	267	139	83	85	26	84	75	0	0.706	0.707	0.600	0.668	2.361	0.690	0.682	120	669	278	314	-0.503	115	163	130	184	0
2	2	12	"iYBR294W"	"iYBR294W"	7510	17190	110	593	608	329	70	78	37	98	93	0	458	445	206	86	90	31	92	90	0	1.406	1.499	1.540	1.503	1.476	1.578	0.885	80	496	895	897	0.492	523	372	538	359	0
2	3	12	"iYBR297W"	"iYBR297W"	7720	17190	120	390	432	249	69	77	33	95	91	0	772	810	489	83	88	29	100	98	0	0.466	0.499	0.495	0.496	1.611	0.485	0.874	120	629	1010	1090	-1.102	321	689	363	727	0
2	4	12	"iYCL061C"	"iYCL061C"	7950	17180	120	817	1038	905	67	74	42	95	90	0	424	525	401	81	93	125	68	56	0	2.187	2.187	2.068	2.075	1.895	2.319	0.929	120	534	1093	1415	1.129	750	343	971	444	0
2	5	12	"iYCL055W-0"	"iYCL055W-0"	8100	17180	130	490	460	233	67	76	54	92	88	0	591	592	308	81	91	116	85	76	0	0.829	0.769	0.773	0.827	1.753	0.760	0.859	120	613	933	904	-0.270	423	510	393	511	0
2	6	12	"iYCL051W"	"iYCL051W"	8310	17190	120	368	400	258	67	72	29	96	83	0	711	910	605	81	86	33	99	98	0	0.478	0.402	0.370	0.386	1.695	0.383	0.803	120	655	931	1162	-1.066	301	630	333	829	0
2	7	12	"iYCL029C"	"iYCL029C"	8540	17190	130	314	407	252	68	74	34	97	92	0	316	424	262	80	85	34	98	90	0	1.042	0.985	1.024	1.011	1.621	0.944	0.851	120	611	482	683	0.060	246	236	339	344	0
2	8	12	"iYCL025C"	"iYCL025C"	8710	17190	120	685	599	315	68	74	29	98	96	0	407	369	179	80	83	25	95	87	0	1.887	1.837	1.853	1.909	1.636	0.956	0.256	120	525	944	820	0.916	617	327	531	289	0
2	9	12	"iYCRCdelta6-0"	"iYCRCdelta6-0"	8920	17190	120	241	300	216	67	72	30	89	77	0	155	168	89	80	82	24	74	61	0	2.320	2.648	2.255	2.354	1.979	2.722	0.692	120	595	249	321	1.214	174	75	233	88	0
2	10	12	"iYDL043C"	"iYDL043C"	9120	17180	120	286	287	146	65	72	37	88	77	0	418	398	226	79	89	134	66	55	0	0.652	0.696	0.711	0.787	1.697	0.612	0.759	120	581	560	541	-0.617	221	339	222	319	0
2	11	12	"iYDL037C-0"	"iYDL037C-0"	9310	17190	120	276	367	256	64	70	26	97	86	0	210	246	134	80	91	163	42	15	0	1.631	1.825	1.775	1.845	2.206	1.840	0.589	120	533	342	469	0.706	212	130	303	166	0
2	12	12	"iYDL032W"	"iYDL032W"	9510	17190	130	202	223	130	66	71	28	77	70	0	175	196	114	79	82	25	75	66	0	1.417	1.342	1.376	1.239	2.413	1.216	0.646	120	592	232	274	0.503	136	96	157	117	0
2	13	12	"iYDL014W"	"iYDL014W"	9690	17170	110	283	385	265	68	77	42	90	72	0	232	292	177	81	86	36	87	68	0	1.424	1.502	1.436	1.523	1.914	1.613	0.835	80	532	366	528	0.510	215	151	317	211	0
2	14	12	"iYDL008W"	"iYDL008W"	9910	17170	80	164	167	87	67	76	38	67	61	0	153	158	83	78	84	29	61	57	0	1.293	1.250	1.034	0.989	2.914	1.188	0.554	52	329	172	180	0.371	97	75	100	80	0
2	15	12	"iYDLWtau1"	"iYDLWtau1"	10130	17190	130	288	378	250	65	71	29	95	89	0	291	401	264	77	98	287	42	25	0	1.042	0.966	0.956	0.983	2.183	0.922	0.834	120	682	437	637	0.059	223	214	313	324	0
2	16	12	"iYDR008C"	"iYDR008C"	10340	17180	120	478	495	277	64	69	27	96	91	0	261	285	166	76	95	309	25	2	0	2.238	2.062	2.206	2.178	2.148	0.283	0.078	120	575	599	640	1.162	414	185	431	209	0
2	17	12	"iYDR013W"	"iYDR013W"	10520	17180	120	108	136	86	64	68	24	64	47	0	149	216	153	75	88	160	31	13	0	0.595	0.511	0.464	0.532	2.391	0.498	0.641	120	508	118	213	-0.750	44	74	72	141	0
2	18	12	"iYDR016C"	"iYDR016C"	10710	17180	150	134	246	232	66	77	62	51	35	0	241	473	465	78	108	183	46	28	0	0.417	0.456	0.438	0.386	2.224	0.465	0.861	156	749	231	575	-1.261	68	163	180	395	-50
2	19	12	"iYDR032C-0"	"iYDR032C-0"	10910	17180	130	418	410	235	66	80	70	85	70	0	214	208	95	78	107	138	49	5	0	2.588	2.646	2.719	2.665	2.256	1.982	0.446	120	571	488	474	1.372	352	136	344	130	0
2	20	12	"iYDR034C"	"iYDR034C"	11120	17180	130	581	667	482	65	69	26	99	94	0	411	561	383	77	82	34	96	87	0	1.545	1.244	1.228	1.243	1.605	1.265	0.903	120	648	850	1086	0.628	516	334	602	484	0
2	21	12	"iYDR034C-A"	"iYDR034C-A"	11330	17180	130	784	1015	759	63	68	32	99	97	0	976	1345	1756	76	81	35	100	99	0	0.801	0.750	0.788	0.729	1.789	0.397	0.377	120	708	1621	2221	-0.320	721	900	952	1269	0
2	1	13	"iYDR335W"	"iYDR335W"	7340	17390	120	220	409	383	70	78	41	87	70	0	332	529	437	82	86	30	98	94	0	0.600	0.758	0.655	0.591	2.086	0.823	0.914	120	563	400	786	-0.737	150	250	339	447	0
2	2	13	"iYDR339C"	"iYDR339C"	7510	17380	150	82	140	174	70	80	51	26	14	0	95	136	139	83	88	33	29	16	0	1.000	1.321	1.051	0.927	3.318	1.271	0.814	156	718	24	123	0.000	12	12	70	53	-50
2	3	13	"iYDR342C-1"	"iYDR342C-1"	7720	17390	130	573	549	251	69	77	34	98	95	0	500	479	197	83	88	34	100	99	0	1.209	1.212	1.214	1.134	1.571	1.242	0.883	120	613	921	876	0.273	504	417	480	396	0
2	4	13	"iYDR354W"	"iYDR354W"	7920	17390	120	177	230	150	68	78	47	71	52	0	125	179	137	82	86	29	63	46	0	2.535	1.670	1.900	1.898	3.099	1.415	0.417	120	608	152	259	1.342	109	43	162	97	0
2	5	13	"iYDR360W"	"iYDR360W"	8130	17390	110	280	571	501	69	78	48	93	81	0	128	168	97	80	84	27	62	47	0	4.396	5.705	5.691	5.662	2.165	5.736	0.754	80	561	259	590	2.136	211	48	502	88	0
2	6	13	"itK(CUU)D1"	"itK(CUU)D1"	8340	17390	100	259	369	284	69	74	33	86	77	0	227	257	153	80	84	28	82	70	0	1.293	1.695	1.542	1.460	2.817	1.792	0.856	80	496	337	477	0.370	190	147	300	177	0
2	7	13	"iYDR379W"	"iYDR379W"	8550	17390	120	1228	1238	823	67	73	30	100	100	0	457	560	337	81	85	28	100	100	0	3.088	2.445	2.398	2.408	1.481	2.514	0.925	120	580	1537	1650	1.627	1161	376	1171	479	0
2	8	13	"iYDR383C"	"iYDR383C"	8730	17380	110	260	364	268	68	75	34	81	72	0	229	280	186	82	86	27	73	60	0	1.306	1.495	1.583	1.504	2.256	1.506	0.882	80	517	339	494	0.385	192	147	296	198	0
2	9	13	"iYDR387C"	"iYDR387C"	8930	17390	100	264	411	316	65	72	32	90	76	0	169	217	144	78	82	25	70	63	0	2.187	2.489	2.471	2.592	1.911	2.400	0.824	80	486	290	485	1.129	199	91	346	139	0
2	10	13	"iYDR404C"	"iYDR404C"	9130	17380	110	305	495	436	65	71	35	91	75	0	199	308	241	76	87	153	45	32	0	1.951	1.853	1.743	1.811	2.047	1.278	0.366	80	550	363	662	0.964	240	123	430	232	0
2	11	13	"iYDR408C"	"iYDR408C"	9340	17380	120	214	469	506	66	72	34	90	77	0	120	187	149	78	90	158	24	12	0	3.524	3.697	3.565	3.680	2.112	2.787	0.188	120	520	190	512	1.817	148	42	403	109	0
2	12	13	"iYDR413C"	"iYDR413C"	9510	17380	150	91	147	108	66	72	33	48	37	0	93	110	58	80	84	29	38	23	0	1.923	2.700	1.647	1.374	2.794	2.104	0.552	156	674	38	111	0.943	25	13	81	30	-50
2	13	13	"itS(UGA)E-0"	"itS(UGA)E-0"	9720	17380	130	377	746	737	67	75	38	98	90	0	299	454	371	80	85	32	95	86	0	1.416	1.816	1.609	1.655	1.710	1.957	0.907	120	680	529	1053	0.501	310	219	679	374	0
2	14	13	"iYER068W"	"iYER068W"	9930	17390	120	319	409	313	67	73	31	94	85	0	200	256	160	79	85	53	74	54	0	2.083	1.932	1.797	1.854	1.980	2.017	0.853	120	677	373	519	1.058	252	121	342	177	0
2	15	13	"iYER072W"	"iYER072W"	10130	17370	100	270	359	263	67	73	32	86	73	0	289	345	218	81	89	63	78	62	0	0.976	1.106	1.026	0.975	1.980	1.074	0.762	80	467	411	556	-0.035	203	208	292	264	0
2	16	13	"iYER087W"	"iYER087W"	10340	17390	120	255	434	398	64	68	23	95	91	0	401	606	535	75	81	45	97	87	0	0.586	0.697	0.669	0.630	1.672	0.715	0.933	120	575	517	901	-0.771	191	326	370	531	0
2	17	13	"iYER090W"	"iYER090W"	10520	17390	130	488	461	249	64	69	25	96	92	0	694	673	363	76	82	45	98	92	0	0.686	0.665	0.652	0.627	1.533	0.661	0.915	120	665	1042	994	-0.544	424	618	397	597	0
2	18	13	"iYER093C"	"iYER093C"	10760	17380	110	279	302	185	64	68	23	93	82	0	225	234	127	75	81	31	80	70	0	1.433	1.497	1.475	1.545	1.779	1.401	0.738	80	496	365	397	0.519	215	150	238	159	0
2	19	13	"iYER106W"	"iYER106W"	10920	17380	120	314	416	312	65	70	25	95	89	0	371	528	391	75	78	23	97	90	0	0.841	0.775	0.772	0.773	1.710	0.765	0.907	120	555	545	804	-0.249	249	296	351	453	0
2	20	13	"iYER110C"	"iYER110C"	11120	17380	110	322	536	480	65	73	36	87	81	0	365	546	449	77	83	30	90	82	0	0.892	1.004	1.042	0.984	1.738	1.035	0.937	80	559	545	940	-0.164	257	288	471	469	0
2	21	13	"iYER114C"	"iYER114C"	11320	17380	110	193	337	297	65	71	41	77	60	0	170	236	170	77	94	259	28	0	0	1.376	1.711	1.610	1.597	2.261	1.759	0.869	80	585	221	431	0.461	128	93	272	159	0
2	1	14	"iYER131W"	"iYER131W"	7310	17590	130	845	770	361	71	79	41	100	97	0	1105	1018	502	86	91	31	100	99	0	0.760	0.750	0.743	0.755	1.361	0.732	0.941	120	724	1793	1631	-0.397	774	1019	699	932	0
2	2	14	"iYERCdelta14"	"iYERCdelta14"	7530	17590	120	441	544	402	70	79	51	90	76	0	351	386	256	84	89	34	85	78	0	1.390	1.570	1.545	1.610	1.707	1.648	0.900	120	599	638	776	0.475	371	267	474	302	0
2	3	14	"itK(CUU)E2"	"itK(CUU)E2"	7740	17590	120	386	450	291	70	78	50	92	85	0	366	425	256	83	90	40	93	85	0	1.117	1.111	1.122	1.095	1.849	1.131	0.917	120	576	599	722	0.159	316	283	380	342	0
2	4	14	"iYGL186C"	"iYGL186C"	7940	17590	120	442	526	332	69	76	34	99	95	0	310	331	164	81	87	31	95	86	0	1.629	1.828	1.823	1.795	1.580	1.957	0.879	120	573	602	707	0.704	373	229	457	250	0
2	5	14	"iYGL182C"	"iYGL182C"	8150	17590	120	754	914	638	70	93	397	65	40	0	282	323	175	82	102	286	31	5	0	3.420	3.502	3.516	3.514	1.590	3.330	0.200	120	598	884	1085	1.774	684	200	844	241	0
2	6	14	"iYGL179C-1"	"iYGL179C-1"	8340	17580	110	329	460	346	70	76	33	98	88	0	261	328	193	82	87	31	92	83	0	1.447	1.585	1.634	1.469	1.798	1.638	0.789	80	527	438	636	0.533	259	179	390	246	0
2	7	14	"iYGL163C-1"	"iYGL163C-1"	8550	17590	120	581	902	846	68	75	31	97	95	0	249	366	273	81	86	28	94	85	0	3.054	2.926	2.840	2.731	1.723	3.103	0.926	120	553	681	1119	1.610	513	168	834	285	0
2	8	14	"iYGL159W"	"iYGL159W"	8720	17600	110	347	452	327	68	74	26	98	87	0	329	436	322	82	86	26	93	86	0	1.130	1.085	1.100	1.169	1.740	1.060	0.899	80	476	526	738	0.176	279	247	384	354	0
2	9	14	"iYGL157W"	"iYGL157W"	8910	17590	130	376	426	252	68	75	35	91	86	0	214	245	133	81	85	29	80	72	0	2.316	2.183	2.169	2.285	1.931	2.148	0.818	120	702	441	522	1.212	308	133	358	164	0
2	10	14	"iYGL139W"	"iYGL139W"	9150	17590	120	243	325	239	66	73	37	85	74	0	296	381	271	78	82	27	92	83	0	0.812	0.855	0.798	0.848	1.919	0.862	0.881	120	625	395	562	-0.301	177	218	259	303	0
2	11	14	"iYGL135W"	"iYGL135W"	9340	17590	120	526	709	552	68	73	35	100	96	0	362	410	248	80	83	31	92	90	0	1.624	1.942	1.903	1.860	1.690	2.135	0.893	120	576	740	971	0.700	458	282	641	330	0
2	12	14	"iYGL130W"	"iYGL130W"	9540	17590	120	373	485	383	68	74	31	97	90	0	381	459	334	80	84	33	96	88	0	1.013	1.100	1.048	1.090	1.627	1.120	0.917	120	546	606	796	0.019	305	301	417	379	0
2	13	14	"iYGL114W"	"iYGL114W"	9730	17590	120	240	257	136	69	75	33	85	75	0	256	262	138	79	84	33	85	74	0	0.966	1.027	0.978	1.015	1.928	1.008	0.818	120	590	348	371	-0.050	171	177	188	183	0
2	14	14	"iYGL110C"	"iYGL110C"	9940	17600	110	112	123	51	67	73	32	65	32	0	113	117	47	78	81	28	53	36	0	1.286	1.436	1.108	1.263	3.036	1.348	0.296	80	499	80	95	0.363	45	35	56	39	0
2	15	14	"iYGL105W"	"iYGL105W"	10130	17590	120	179	225	141	66	72	31	85	73	0	212	294	212	78	83	30	85	75	0	0.843	0.736	0.748	0.815	2.104	0.691	0.862	120	592	247	375	-0.246	113	134	159	216	0
2	16	14	"iYGR177C"	"iYGR177C"	10320	17590	120	332	334	203	65	69	26	89	83	0	483	478	292	76	82	30	93	87	0	0.656	0.669	0.646	0.643	1.726	0.656	0.884	120	573	674	671	-0.608	267	407	269	402	0
2	17	14	"itL(CAA)G3"	"itL(CAA)G3"	10530	17590	130	585	725	554	64	69	25	100	96	0	760	870	612	77	81	28	100	99	0	0.763	0.834	0.818	0.776	1.428	0.848	0.942	120	647	1204	1454	-0.391	521	683	661	793	0
2	18	14	"iYGR185C"	"iYGR185C"	10740	17590	120	254	265	141	66	70	25	95	82	0	219	226	116	78	82	27	87	73	0	1.333	1.345	1.369	1.395	2.106	0.170	0.100	120	574	329	347	0.415	188	141	199	148	0
2	19	14	"iYGR199W"	"iYGR199W"	10920	17590	130	152	180	97	67	72	28	75	65	0	294	362	256	74	81	56	79	64	0	0.386	0.392	0.403	0.408	1.907	0.339	0.691	120	664	305	401	-1.372	85	220	113	288	0
2	20	14	"iYGR203W"	"iYGR203W"	11160	17600	110	239	263	151	67	72	27	88	80	0	192	188	91	79	84	61	65	43	0	1.522	1.798	1.767	1.704	2.058	1.713	0.757	80	553	285	305	0.606	172	113	196	109	0
2	21	14	"iYGR207C"	"iYGR207C"	11330	17590	110	144	164	70	65	69	26	88	63	0	191	174	83	80	84	30	67	63	0	0.712	1.053	1.033	1.080	2.422	0.845	0.558	80	552	190	193	-0.491	79	111	99	94	0
2	1	15	"iYGR221C"	"iYGR221C"	7330	17790	120	393	444	273	73	80	47	95	84	0	291	322	173	85	90	31	93	84	0	1.553	1.565	1.546	1.620	1.791	1.601	0.877	120	624	526	608	0.635	320	206	371	237	0
2	2	15	"iYGR224W"	"iYGR224W"	7530	17790	120	702	745	475	69	75	34	100	99	0	579	554	250	84	91	56	97	88	0	1.279	1.438	1.410	1.388	1.440	1.712	0.821	120	527	1128	1146	0.355	633	495	676	470	0
2	3	15	"iYGR230W"	"iYGR230W"	7710	17790	130	377	445	294	69	82	117	80	61	0	413	459	291	84	125	789	11	0	0	0.936	1.003	1.031	1.045	1.702	0.702	0.521	120	641	637	751	-0.095	308	329	376	375	0
2	4	15	"iYGR247W"	"iYGR247W"	7950	17790	120	343	343	170	71	79	35	95	85	0	365	359	158	82	92	91	83	68	0	0.961	0.982	0.929	0.932	1.595	0.818	0.603	120	613	555	549	-0.057	272	283	272	277	0
2	5	15	"iYGR250C-0"	"iYGR250C-0"	8150	17790	120	552	817	676	69	95	427	55	35	0	406	590	434	82	102	307	51	34	0	1.491	1.472	1.449	1.384	1.559	2.226	0.726	120	517	807	1256	0.576	483	324	748	508	0
2	6	15	"iYGR253C-0"	"iYGR253C-0"	8320	17790	120	410	541	387	67	74	30	97	91	0	340	401	270	82	86	31	90	80	0	1.329	1.486	1.500	1.614	1.770	1.475	0.929	120	544	601	793	0.411	343	258	474	319	0
2	7	15	"iYHR186C"	"iYHR186C"	8530	17790	140	830	1546	1479	67	73	29	100	100	0	794	1276	1104	81	85	29	99	98	0	1.070	1.238	1.184	1.154	1.388	1.298	0.978	156	729	1476	2674	0.098	763	713	1479	1195	0
2	8	15	"iYHR191C"	"iYHR191C"	8750	17790	120	512	531	285	68	71	24	100	99	0	551	577	303	80	84	26	100	100	0	0.943	0.932	0.926	0.920	1.361	0.930	0.947	120	589	915	960	-0.085	444	471	463	497	0
2	9	15	"iYHR196W"	"iYHR196W"	8940	17780	110	151	158	77	69	73	26	72	61	0	223	237	139	81	93	202	33	6	0	0.577	0.571	0.586	0.581	2.199	0.521	0.683	80	512	224	245	-0.792	82	142	89	156	0
2	10	15	"iYHRCdelta16-0"	"iYHRCdelta16-0"	9150	17790	130	3195	3637	2766	68	74	31	100	100	0	2166	2385	1661	80	83	27	100	100	0	1.499	1.548	1.490	1.390	1.341	1.605	0.979	120	635	5213	5874	0.584	3127	2086	3569	2305	0
2	11	15	"iYIL174W-1"	"iYIL174W-1"	9340	17790	110	653	1122	1058	69	75	30	100	100	0	379	592	510	79	83	27	95	88	0	1.947	2.053	2.105	2.173	1.608	2.057	0.952	80	500	884	1566	0.961	584	300	1053	513	0
2	12	15	"iYIL170W-1"	"iYIL170W-1"	9530	17790	120	820	1271	1350	67	74	36	100	100	0	626	960	908	77	84	35	100	100	0	1.372	1.364	1.275	1.244	1.349	1.446	0.973	120	539	1302	2087	0.456	753	549	1204	883	0
2	13	15	"iYIL153W"	"iYIL153W"	9720	17790	130	220	277	198	69	76	35	90	67	0	311	398	268	78	84	32	95	86	0	0.648	0.650	0.616	0.610	1.915	0.682	0.864	120	543	384	528	-0.626	151	233	208	320	0
2	14	15	"iYIL149C"	"iYIL149C"	9910	17780	130	655	1356	2447	70	76	35	99	97	0	601	1128	1967	80	83	28	100	97	0	1.123	1.227	1.246	1.251	1.528	1.248	0.927	120	598	1106	2334	0.167	585	521	1286	1048	0
2	15	15	"iYIL145C"	"iYIL145C"	10120	17790	120	603	967	869	68	74	34	100	99	0	328	391	266	79	83	29	93	85	0	2.149	2.881	2.742	2.866	1.675	3.160	0.933	120	553	784	1211	1.103	535	249	899	312	0
2	16	15	"iYIL129C"	"iYIL129C"	10330	17800	120	757	742	443	69	76	42	98	92	0	345	346	182	81	88	36	90	77	0	2.606	2.540	2.618	2.540	1.612	2.617	0.886	120	478	952	938	1.382	688	264	673	265	0
2	17	15	"iYIL125W"	"iYIL125W"	10510	17790	120	188	229	150	66	72	31	84	60	0	222	329	345	80	85	40	80	64	0	0.859	0.655	0.717	0.741	2.026	0.401	0.482	120	527	264	412	-0.219	122	142	163	249	0
2	18	15	"iYIL121W"	"iYIL121W"	10730	17790	120	216	306	235	66	71	27	87	78	0	323	437	354	76	81	37	90	80	0	0.607	0.665	0.669	0.668	1.671	0.657	0.921	120	572	397	601	-0.720	150	247	240	361	0
2	19	15	"itR(ACG)J"	"itR(ACG)J"	10920	17790	130	332	322	169	64	72	31	90	83	0	845	861	485	77	82	28	100	100	0	0.349	0.329	0.324	0.301	1.677	0.319	0.888	120	549	1036	1042	-1.519	268	768	258	784	0
2	20	15	"iYJL098W"	"iYJL098W"	11140	17780	100	132	136	61	66	71	27	70	56	0	165	157	81	79	81	23	66	63	0	0.767	0.897	0.778	0.744	1.970	0.812	0.613	80	440	152	148	-0.382	66	86	70	78	0
2	21	15	"iYJL093C"	"iYJL093C"	11310	17780	110	210	306	258	65	69	25	80	73	0	110	127	67	77	79	22	53	43	0	4.394	4.820	4.075	3.456	2.727	4.373	0.689	80	515	178	291	2.136	145	33	241	50	0
2	1	16	"iYJL074C"	"iYJL074C"	7330	17990	120	419	603	454	70	78	41	99	96	0	313	374	223	85	90	59	91	73	0	1.531	1.844	1.809	1.760	1.568	1.970	0.922	120	572	577	822	0.614	349	228	533	289	0
2	2	16	"iYJL070C"	"iYJL070C"	7520	17990	120	157	192	118	70	84	126	33	12	0	165	193	116	85	128	851	0	0	0	1.087	1.130	1.108	1.159	2.001	1.064	0.745	120	545	167	230	0.121	87	80	122	108	0
2	3	16	"iYJL064W"	"iYJL064W"	7730	17990	120	208	252	163	70	81	125	55	26	0	200	242	147	82	124	859	0	0	0	1.169	1.138	1.140	1.149	1.897	0.153	0.653	120	535	256	342	0.226	138	118	182	160	0
2	4	16	"iSNR60"	"iSNR60"	7930	17980	110	247	275	161	69	79	41	88	75	0	255	282	166	85	104	246	31	7	0	1.047	1.046	1.055	1.020	1.742	1.046	0.779	80	450	348	403	0.066	178	170	206	197	0
2	5	16	"iYJLCdelta5"	"iYJLCdelta5"	8110	17990	120	450	570	441	69	81	69	95	80	0	543	719	549	83	96	212	74	55	0	0.828	0.788	0.748	0.792	1.488	0.657	0.709	120	510	841	1137	-0.272	381	460	501	636	0
2	6	16	"iYJL043W"	"iYJL043W"	8330	17990	120	407	437	272	67	73	29	96	90	0	327	364	224	81	84	27	91	85	0	1.382	1.307	1.329	1.355	1.673	1.266	0.916	120	527	586	653	0.467	340	246	370	283	0
2	7	16	"iYJL029C"	"iYJL029C"	8530	17980	110	164	182	84	68	77	39	82	58	0	165	177	91	81	86	35	70	53	0	1.143	1.188	1.095	1.185	2.173	1.096	0.601	80	448	180	210	0.193	96	84	114	96	0
2	8	16	"iYJL026W"	"iYJL026W"	8720	17990	120	212	259	169	68	74	35	91	73	0	228	260	165	81	84	25	85	70	0	0.980	1.067	1.048	1.214	2.099	1.056	0.827	120	506	291	370	-0.030	144	147	191	179	0
2	9	16	"iYJL022W"	"iYJL022W"	8930	17990	130	356	438	296	69	76	34	92	81	0	626	803	571	82	97	206	80	56	0	0.528	0.512	0.482	0.460	1.727	0.422	0.740	120	496	831	1090	-0.923	287	544	369	721	0
2	10	16	"iYKL121W"	"iYKL121W"	9080	17990	120	566	601	347	68	74	30	98	95	0	455	474	260	80	96	222	64	45	0	1.328	1.353	1.322	1.366	1.554	1.353	0.906	120	426	873	927	0.409	498	375	533	394	0
2	11	16	"iYKL117W"	"iYKL117W"	9260	17990	120	432	441	234	69	76	36	96	95	0	1022	1038	565	80	86	27	100	100	0	0.385	0.388	0.386	0.372	1.486	0.386	0.915	120	494	1305	1330	-1.376	363	942	372	958	0
2	12	16	"iYKL111C"	"iYKL111C"	9470	17990	120	285	351	238	68	76	43	92	83	0	334	376	248	79	84	27	95	90	0	0.851	0.953	0.918	0.929	1.651	0.974	0.892	120	491	472	580	-0.233	217	255	283	297	0
2	13	16	"iYKL097W-A-0"	"iYKL097W-A-0"	9660	17980	120	472	455	240	69	78	44	91	83	0	308	296	140	79	86	31	86	80	0	1.760	1.779	1.774	1.860	1.842	1.816	0.844	120	452	632	603	0.815	403	229	386	217	0
2	14	16	"iYKL094W"	"iYKL094W"	9850	17990	150	663	783	557	71	80	37	91	87	0	906	927	629	81	111	549	58	37	0	0.718	0.842	0.826	0.733	1.884	0.464	0.427	156	528	1417	1558	-0.479	592	825	712	846	0
2	15	16	"iYKL090W"	"iYKL090W"	10050	17990	150	229	273	173	69	77	36	76	68	0	195	206	117	80	110	570	0	0	0	1.391	1.619	1.507	1.456	2.087	0.034	0.018	156	490	275	330	0.476	160	115	204	126	0
2	16	16	"iYKL072W"	"iYKL072W"	10250	17980	150	110	129	72	69	76	39	50	30	0	127	146	78	79	85	36	57	33	0	0.854	0.896	0.800	0.805	2.900	0.934	0.557	156	477	89	127	-0.227	41	48	60	67	0
2	17	16	"iYKL071W"	"iYKL071W"	10450	17980	150	254	399	322	66	76	39	83	71	0	288	399	304	79	88	47	77	63	0	0.900	1.041	1.039	1.107	2.051	1.043	0.902	156	556	397	653	-0.153	188	209	333	320	0
2	18	16	"itV(AAC)K1-1"	"itV(AAC)K1-1"	10660	17980	120	385	436	279	66	75	35	91	87	0	324	332	179	76	85	42	89	79	0	1.286	1.445	1.417	1.322	1.655	1.527	0.874	120	573	567	626	0.363	319	248	370	256	0
2	19	16	"iYKL056C"	"iYKL056C"	10920	17970	150	92	290	577	69	192	788	7	3	0	100	267	524	81	183	820	6	3	0	1.211	1.188	1.221	1.188	2.585	1.603	0.799	156	614	42	407	0.276	23	19	221	186	-50
2	20	16	"iYKL052C"	"iYKL052C"	11050	17970	150	305	437	327	67	194	742	15	0	0	189	235	140	81	201	904	0	0	0	2.204	2.403	2.433	2.365	2.049	0.373	0.238	156	504	346	524	1.140	238	108	370	154	0
2	21	16	"iYKL048C"	"iYKL048C"	11250	17970	150	172	229	148	65	74	88	58	35	0	154	204	131	74	111	655	0	0	0	1.337	1.262	1.348	1.432	2.193	0.910	0.499	156	737	187	294	0.420	107	80	164	130	0
2	1	17	"iYLR069C"	"iYLR069C"	7260	18180	150	551	586	355	69	75	36	96	91	0	562	566	324	82	85	30	96	95	0	1.004	1.068	1.064	1.023	1.491	1.074	0.939	156	722	962	1001	0.006	482	480	517	484	0
2	2	17	"iYLR073C"	"iYLR073C"	7460	18180	120	415	415	352	70	80	40	91	82	0	357	339	169	85	90	34	87	80	0	1.268	1.358	1.277	1.314	1.694	1.821	0.746	120	459	617	599	0.343	345	272	345	254	0
2	3	17	"iYLR078C"	"iYLR078C"	7670	18180	120	390	399	347	70	78	35	90	83	0	403	426	286	82	88	30	95	89	0	0.997	0.956	0.943	0.874	1.815	1.091	0.902	120	441	641	673	-0.005	320	321	329	344	0
2	4	17	"iYLR094C"	"iYLR094C"	7850	18170	150	523	706	538	70	78	35	92	87	0	240	309	197	83	88	48	79	62	0	2.885	2.814	2.720	2.809	1.771	2.835	0.855	156	522	610	862	1.529	453	157	636	226	0
2	5	17	"iYLR098C"	"iYLR098C"	8050	18170	150	458	425	216	70	83	70	84	76	0	531	526	414	84	102	216	71	52	0	0.868	0.803	0.868	0.873	1.807	0.413	0.345	156	543	835	797	-0.204	388	447	355	442	0
2	6	17	"iYLR104W"	"iYLR104W"	8250	18170	150	399	369	187	69	80	66	83	73	0	425	408	202	84	100	214	64	36	0	0.968	0.926	0.925	0.906	1.599	0.923	0.782	156	537	671	624	-0.047	330	341	300	324	0
2	7	17	"iYLR117C"	"iYLR117C"	8450	18170	150	2451	2046	1040	69	84	56	100	99	0	2006	1734	810	84	94	45	100	100	0	1.239	1.198	1.172	1.126	1.281	1.228	0.956	156	555	4304	3627	0.310	2382	1922	1977	1650	0
2	8	17	"iYLR121C"	"iYLR121C"	8650	18170	150	604	582	308	72	88	58	90	85	0	322	305	136	83	95	46	87	74	0	2.226	2.297	2.327	2.334	1.697	2.322	0.845	156	557	771	732	1.154	532	239	510	222	0
2	9	17	"iYLR125W"	"iYLR125W"	8850	18170	150	1041	957	505	72	81	41	96	92	0	2490	2162	1113	83	91	39	100	100	0	0.403	0.426	0.409	0.396	1.365	0.428	0.968	156	524	3376	2964	-1.313	969	2407	885	2079	0
2	10	17	"itD(GUC)L1"	"itD(GUC)L1"	9050	18170	150	296	281	137	70	77	36	89	82	0	369	344	149	79	87	36	91	83	0	0.779	0.796	0.783	0.779	1.684	0.805	0.813	156	587	516	476	-0.360	226	290	211	265	0
2	11	17	"iYLR147C"	"iYLR147C"	9320	18170	160	523	513	264	69	75	33	97	93	0	599	565	268	79	84	26	100	97	0	0.873	0.914	0.894	0.848	1.588	0.938	0.941	208	622	974	930	-0.196	454	520	444	486	0
2	12	17	"iYLR151C"	"iYLR151C"	9500	18180	150	626	594	271	71	82	48	97	91	0	614	573	241	81	103	319	71	32	0	1.041	1.063	1.068	1.036	1.376	1.084	0.917	156	483	1088	1015	0.058	555	533	523	492	0
2	13	17	"iYLR459W"	"iYLR459W"	9700	18170	150	1241	1101	551	72	83	44	100	99	0	982	900	443	81	103	300	80	68	0	1.297	1.256	1.270	1.260	1.290	1.269	0.956	156	546	2070	1848	0.376	1169	901	1029	819	0
2	14	17	"iYLR461W-1"	"iYLR461W-1"	9910	18180	160	8348	9252	7291	71	81	38	100	100	0	5247	6438	4892	81	113	573	97	88	0	1.602	1.444	1.398	1.319	1.314	1.472	0.987	208	486	13443	15538	0.680	8277	5166	9181	6357	0
2	15	17	"iYML132W-0"	"iYML132W-0"	10110	18170	160	2508	2156	1407	69	78	35	100	100	0	1682	1680	1059	81	113	587	70	55	0	1.523	1.305	1.237	1.236	1.344	1.337	0.948	208	462	4040	3686	0.607	2439	1601	2087	1599	0
2	16	17	"iYML117W-A"	"iYML117W-A"	10300	18170	150	589	530	263	70	77	33	97	91	0	795	695	339	80	93	130	84	76	0	0.726	0.748	0.731	0.746	1.561	0.690	0.802	156	520	1234	1075	-0.462	519	715	460	615	0
2	17	17	"iYML113W"	"iYML113W"	10500	18170	130	1228	1147	591	68	80	49	99	94	0	1373	1214	605	78	98	136	90	84	0	0.896	0.950	0.952	0.972	1.356	0.951	0.967	120	501	2455	2215	-0.159	1160	1295	1079	1136	0
2	18	17	"iYML109W"	"iYML109W"	10690	18170	140	391	355	152	68	117	537	1	0	0	803	692	323	79	98	108	91	80	0	0.446	0.468	0.459	0.462	1.544	0.459	0.887	156	607	1047	900	-1.164	323	724	287	613	0
2	19	17	"iYML089C"	"iYML089C"	10900	18160	140	519	709	668	74	204	824	18	6	0	361	537	577	83	155	432	26	12	0	1.601	1.399	1.512	1.541	1.457	1.760	0.778	156	552	723	1089	0.679	445	278	635	454	-100
2	20	17	"iYML085C"	"iYML085C"	11100	18170	140	383	347	176	69	126	540	4	0	0	327	317	167	80	169	878	0	0	0	1.271	1.173	1.189	1.252	1.709	0.149	0.371	156	549	561	515	0.346	314	247	278	237	0
2	21	17	"iYML081W"	"iYML081W"	11310	18170	140	485	432	187	65	69	27	96	91	0	925	807	381	76	97	273	78	70	0	0.495	0.502	0.490	0.500	1.541	0.463	0.860	156	766	1269	1098	-1.015	420	849	367	731	0
2	1	18	"iYML068W"	"iYML068W"	7310	18370	150	326	314	147	70	81	57	89	78	0	369	352	145	81	87	38	94	88	0	0.889	0.900	0.887	0.882	1.644	0.926	0.755	156	665	544	515	-0.170	256	288	244	271	0
2	2	18	"iYML064C"	"iYML064C"	7500	18370	160	866	892	552	71	87	65	98	90	0	1163	1172	687	84	93	54	99	99	0	0.737	0.755	0.744	0.726	1.421	0.769	0.964	208	534	1874	1909	-0.441	795	1079	821	1088	0
2	3	18	"iYML060W"	"iYML060W"	7710	18370	160	586	591	351	72	77	30	100	97	0	853	824	492	82	87	46	98	96	0	0.667	0.699	0.700	0.700	1.475	0.698	0.935	208	488	1285	1261	-0.585	514	771	519	742	0
2	4	18	"iYMR222C"	"iYMR222C"	7900	18370	140	520	489	217	73	80	34	96	92	0	513	462	194	81	87	51	94	84	0	1.035	1.092	1.105	1.117	1.611	1.120	0.892	156	477	879	797	0.049	447	432	416	381	0
2	5	18	"iYMR226C"	"iYMR226C"	8100	18370	140	505	465	218	70	80	37	94	85	0	504	457	207	84	94	73	87	80	0	1.036	1.059	1.055	1.047	1.622	1.071	0.897	156	558	855	768	0.051	435	420	395	373	0
2	6	18	"iYMR230W"	"iYMR230W"	8300	18370	140	1013	931	467	71	81	38	99	97	0	623	566	253	84	89	30	98	95	0	1.748	1.784	1.751	1.729	1.541	1.850	0.924	156	518	1481	1342	0.805	942	539	860	482	0
2	7	18	"iYMR245W"	"iYMR245W"	8490	18370	140	949	835	441	71	86	53	96	89	0	698	608	311	86	95	42	96	89	0	1.435	1.464	1.503	1.475	1.605	1.491	0.920	156	526	1490	1286	0.521	878	612	764	522	0
2	8	18	"iYMRWdelta19-0"	"iYMRWdelta19-0"	8700	18370	150	1740	1589	849	72	83	43	100	100	0	1606	1448	695	86	94	35	100	100	0	1.097	1.114	1.114	1.044	1.311	1.145	0.961	156	554	3188	2879	0.134	1668	1520	1517	1362	0
2	9	18	"iYMR251W-A"	"iYMR251W-A"	8900	18370	140	357	353	154	73	86	45	94	87	0	462	445	187	84	95	41	94	88	0	0.751	0.776	0.779	0.794	1.661	0.775	0.812	156	547	662	641	-0.412	284	378	280	361	0
2	10	18	"iYMR267W"	"iYMR267W"	9110	18370	140	568	516	273	70	78	36	96	90	0	830	762	388	80	88	33	99	94	0	0.664	0.654	0.644	0.652	1.497	0.655	0.868	156	612	1248	1128	-0.591	498	750	446	682	0
2	11	18	"iYMR271C"	"iYMR271C"	9310	18370	140	836	747	341	69	77	34	100	98	0	642	608	277	80	86	31	98	94	0	1.365	1.284	1.266	1.309	1.426	1.285	0.921	156	531	1329	1206	0.449	767	562	678	528	0
2	12	18	"iYMR273C"	"iYMR273C"	9500	18370	140	1268	1204	648	71	85	42	100	98	0	720	686	342	81	103	319	74	50	0	1.873	1.873	1.856	1.875	1.478	1.904	0.943	156	482	1836	1738	0.906	1197	639	1133	605	0
2	13	18	"iYMR288W"	"iYMR288W"	9700	18380	140	527	488	244	70	82	39	96	89	0	442	403	197	80	100	305	57	5	0	1.262	1.294	1.288	1.387	1.747	0.256	0.144	156	527	819	741	0.336	457	362	418	323	0
2	14	18	"iYMR292W"	"iYMR292W"	9910	18370	140	200	202	79	67	77	36	85	78	0	274	257	107	79	84	30	86	82	0	0.682	0.758	0.752	0.770	1.970	0.735	0.682	156	515	328	313	-0.552	133	195	135	178	0
2	15	18	"iYMR296C"	"iYMR296C"	10110	18370	140	969	822	445	69	78	34	99	93	0	664	600	312	80	88	75	85	80	0	1.541	1.448	1.530	1.514	1.584	1.447	0.871	156	515	1484	1273	0.624	900	584	753	520	0
2	16	18	"iYNL048W"	"iYNL048W"	10320	18380	140	376	370	170	69	76	30	94	91	0	273	271	113	80	94	139	68	17	0	1.591	1.576	1.554	1.612	1.844	1.073	0.350	156	566	500	492	0.670	307	193	301	191	0
2	17	18	"iYNL043C"	"iYNL043C"	10510	18370	140	697	627	285	69	78	41	97	96	0	763	688	316	80	98	135	91	78	0	0.919	0.918	0.918	0.911	1.382	0.894	0.892	156	623	1311	1166	-0.121	628	683	558	608	0
2	18	18	"iYNL040W"	"iYNL040W"	10730	18370	150	199	206	86	70	80	40	90	73	0	500	454	181	80	89	46	94	89	0	0.307	0.364	0.336	0.363	1.861	1.543	0.152	156	579	549	510	-1.703	129	420	136	374	0
2	19	18	"iYNL027W"	"iYNL027W"	10900	18370	150	313	325	152	69	76	32	94	87	0	1051	995	505	79	87	42	100	98	0	0.251	0.279	0.270	0.273	1.547	0.271	0.849	156	590	1216	1172	-1.994	244	972	256	916	0
2	20	18	"iYNL024C"	"iYNL024C"	11120	18370	140	357	345	174	68	73	30	94	88	0	579	542	247	79	101	287	72	39	0	0.578	0.598	0.577	0.591	1.615	0.262	0.326	156	590	789	740	-0.791	289	500	277	463	0
2	21	18	"iYNL020C"	"iYNL020C"	11310	18380	150	178	197	115	66	71	30	85	72	0	443	427	189	77	96	265	66	17	0	0.306	0.374	0.329	0.353	2.036	0.102	0.149	156	773	478	481	-1.708	112	366	131	350	0
2	1	19	"iYNL003C"	"iYNL003C"	7300	18580	150	972	950	492	70	86	61	98	92	0	481	475	217	82	93	53	94	84	0	2.261	2.239	2.279	2.236	1.410	1.433	0.246	156	746	1301	1273	1.177	902	399	880	393	0
2	2	19	"iYNR001C"	"iYNR001C"	7510	18570	170	1283	1263	659	73	93	72	100	98	0	764	753	352	85	104	178	91	73	0	1.782	1.781	1.752	1.735	1.343	1.830	0.947	208	538	1889	1858	0.834	1210	679	1190	668	0
2	3	19	"iYNR002C"	"iYNR002C"	7730	18570	160	348	342	146	73	81	39	94	88	0	394	374	158	82	97	186	72	35	0	0.881	0.921	0.909	0.928	1.654	0.549	0.423	208	475	587	561	-0.182	275	312	269	292	0
2	4	19	"iYNR018W"	"iYNR018W"	7920	18580	140	780	691	392	72	84	54	95	87	0	516	500	282	82	88	33	94	90	0	1.631	1.481	1.513	1.475	1.610	1.479	0.860	156	493	1142	1037	0.706	708	434	619	418	0
2	5	19	"iYNR022C"	"iYNR022C"	8120	18580	150	425	416	203	73	84	51	90	82	0	465	449	208	84	89	31	94	89	0	0.924	0.940	0.918	0.950	1.554	0.940	0.886	156	568	733	708	-0.114	352	381	343	365	0
2	6	19	"iYNR027W"	"iYNR027W"	8320	18570	140	322	311	143	73	82	36	92	83	0	299	287	123	84	89	31	91	86	0	1.158	1.172	1.123	1.136	1.633	1.186	0.824	156	528	464	441	0.212	249	215	238	203	0
2	7	19	"iYOR064C"	"iYOR064C"	8510	18570	140	838	781	383	70	80	37	98	94	0	527	493	239	84	90	30	96	87	0	1.734	1.738	1.717	1.835	1.587	1.751	0.908	156	545	1211	1120	0.794	768	443	711	409	0
2	8	19	"iYOR068C"	"iYOR068C"	8720	18570	160	1337	1336	836	71	86	48	99	97	0	2788	2653	1640	87	95	35	100	100	0	0.469	0.493	0.497	0.461	1.418	0.494	0.965	208	549	3967	3831	-1.093	1266	2701	1265	2566	0
2	9	19	"iYOR071C"	"iYOR071C"	8910	18580	150	578	550	304	72	89	57	89	82	0	412	392	200	85	95	38	89	80	0	1.547	1.557	1.547	1.582	1.744	1.561	0.891	156	535	833	785	0.630	506	327	478	307	0
2	10	19	"iYOR086C"	"iYOR086C"	9110	18570	150	1532	1434	771	71	86	55	97	94	0	545	523	248	83	91	36	95	89	0	3.162	3.098	3.029	2.970	1.542	3.218	0.918	156	620	1923	1803	1.661	1461	462	1363	440	0
2	11	19	"iYOR090C"	"iYOR090C"	9330	18580	150	981	895	488	70	88	76	96	89	0	487	457	209	81	90	43	94	89	0	2.244	2.194	2.142	2.121	1.500	2.277	0.930	156	614	1317	1201	1.166	911	406	825	376	0
2	12	19	"iYOR094W"	"iYOR094W"	9520	18570	150	566	532	250	70	84	49	96	90	0	573	533	237	81	88	34	98	95	0	1.008	1.022	1.023	0.995	1.425	1.027	0.916	156	523	988	914	0.012	496	492	462	452	0
2	13	19	"iYOR112W"	"iYOR112W"	9710	18580	160	781	773	449	69	90	104	90	83	0	513	500	268	79	96	102	84	73	0	1.641	1.672	1.692	1.697	1.573	1.702	0.923	208	506	1146	1125	0.714	712	434	704	421	0
2	14	19	"iYOR116C"	"iYOR116C"	9900	18570	150	1513	1370	756	68	77	35	100	100	0	606	545	284	78	82	26	95	93	0	2.737	2.788	2.834	2.948	1.494	2.825	0.935	156	533	1973	1769	1.452	1445	528	1302	467	0
2	15	19	"iYOR121C"	"iYOR121C"	10110	18570	150	432	388	176	69	78	34	94	86	0	376	350	163	81	88	69	83	73	0	1.231	1.186	1.175	1.243	1.535	0.154	0.098	156	609	658	588	0.299	363	295	319	269	0
2	16	19	"iYOR138C"	"iYOR138C"	10300	18570	150	657	619	319	70	77	32	97	93	0	439	429	209	81	89	72	85	78	0	1.640	1.578	1.635	1.657	1.783	1.594	0.916	156	561	945	897	0.713	587	358	549	348	0
2	17	19	"itG(CCC)O"	"itG(CCC)O"	10510	18580	130	149	160	117	69	77	41	70	47	0	153	152	68	81	91	75	47	10	0	1.111	1.282	1.009	1.024	2.604	0.773	0.210	120	526	152	162	0.152	80	72	91	71	0
2	18	19	"iYOR146W"	"iYOR146W"	10700	18570	140	450	425	235	71	86	78	85	71	0	199	198	113	81	98	103	59	12	0	3.212	3.026	2.962	3.051	1.917	2.693	0.762	156	587	497	471	1.683	379	118	354	117	0
2	19	19	"iYPL228W"	"iYPL228W"	10910	18570	140	189	195	130	68	74	30	83	71	0	331	324	171	81	86	32	90	82	0	0.484	0.523	0.474	0.490	2.014	0.579	0.640	156	518	371	370	-1.047	121	250	127	243	0
2	20	19	"iYPL224C"	"iYPL224C"	11110	18570	150	1460	1239	609	68	77	55	100	98	0	1195	1005	472	81	94	93	99	94	0	1.250	1.267	1.262	1.237	1.353	1.286	0.950	156	563	2506	2095	0.321	1392	1114	1171	924	0
2	21	19	"iYPL220W"	"iYPL220W"	11320	18580	140	564	533	276	68	76	51	92	87	0	449	449	232	78	87	82	85	75	0	1.337	1.253	1.257	1.300	1.662	1.257	0.917	156	706	867	836	0.419	496	371	465	371	0
2	1	20	"iYPL203W"	"iYPL203W"	7330	18770	150	1364	1196	639	70	83	52	100	100	0	3136	2583	1299	83	97	73	100	100	0	0.424	0.450	0.440	0.421	1.349	0.455	0.958	156	877	4347	3626	-1.238	1294	3053	1126	2500	0
2	2	20	"iYPL199C"	"iYPL199C"	7520	18780	150	1092	935	461	70	80	42	100	95	0	1026	895	420	84	100	164	92	81	0	1.085	1.067	1.051	1.020	1.356	1.064	0.912	156	758	1964	1676	0.118	1022	942	865	811	0
2	3	20	"iYPL195W"	"iYPL195W"	7720	18770	150	774	711	537	69	79	40	96	93	0	685	623	310	81	96	171	83	69	0	1.167	1.185	1.097	1.131	1.629	1.346	0.942	156	689	1309	1184	0.223	705	604	642	542	0
2	4	20	"itE(UUC)P"	"itE(UUC)P"	7900	18770	140	280	261	117	71	81	51	85	70	0	346	330	154	83	89	33	88	80	0	0.795	0.769	0.745	0.757	1.994	0.782	0.751	156	662	472	437	-0.332	209	263	190	247	0
2	5	20	"iYPL177C-0"	"iYPL177C-0"	8120	18770	140	1616	1396	797	71	82	50	99	94	0	713	614	318	83	88	31	94	90	0	2.452	2.495	2.436	2.523	1.505	2.550	0.945	156	674	2175	1856	1.294	1545	630	1325	531	0
2	6	20	"iYPL174C"	"iYPL174C"	8310	18780	160	944	1060	649	71	79	34	99	98	0	967	962	562	83	89	32	97	96	0	0.988	1.125	1.116	1.144	1.541	1.138	0.949	208	876	1757	1868	-0.018	873	884	989	879	0
2	7	20	"iYPL157W"	"iYPL157W"	8530	18780	150	756	754	434	71	80	38	100	98	0	641	631	343	83	92	55	98	91	0	1.228	1.246	1.254	1.253	1.377	1.266	0.929	156	762	1243	1231	0.296	685	558	683	548	0
2	8	20	"iYPL153C"	"iYPL153C"	8710	18770	150	1331	1223	713	72	81	39	100	97	0	566	504	270	85	90	30	91	87	0	2.617	2.747	2.779	2.884	1.608	2.765	0.942	156	693	1740	1570	1.388	1259	481	1151	419	0
2	9	20	"iYPL149W"	"iYPL149W"	8910	18770	140	537	497	266	72	82	47	90	80	0	380	360	186	86	91	34	88	78	0	1.582	1.551	1.551	1.626	1.820	1.503	0.902	156	690	759	699	0.661	465	294	425	274	0
2	10	20	"itG(GCC)P2"	"itG(GCC)P2"	9120	18770	150	1554	1354	732	70	83	58	100	96	0	1286	1147	604	81	92	64	98	94	0	1.232	1.205	1.207	1.184	1.354	1.218	0.957	156	768	2689	2350	0.300	1484	1205	1284	1066	0
2	11	20	"iYPR163C"	"iYPR163C"	9310	18780	140	1873	1704	922	70	88	79	99	98	0	799	711	334	81	93	55	97	94	0	2.511	2.594	2.571	2.554	1.395	2.706	0.941	156	765	2521	2264	1.328	1803	718	1634	630	0
2	12	20	"iYPR167C"	"iYPR167C"	9540	18770	150	1915	1742	881	72	110	305	91	83	0	1648	1477	718	82	105	125	99	94	0	1.177	1.197	1.181	1.178	1.321	1.196	0.959	156	784	3409	3065	0.235	1843	1566	1670	1395	0
2	13	20	"iYPR183W"	"iYPR183W"	9750	18780	150	2612	2368	1436	71	105	319	92	79	0	1310	1190	641	80	102	129	98	89	0	2.066	2.069	2.071	1.948	1.313	2.149	0.958	156	695	3771	3407	1.047	2541	1230	2297	1110	0
2	14	20	"iYPR187W"	"iYPR187W"	9910	18770	140	581	577	349	70	76	32	96	93	0	425	433	231	80	85	28	94	90	0	1.481	1.436	1.403	1.385	1.500	1.475	0.928	156	700	856	860	0.567	511	345	507	353	0
2	15	20	"iYPR191W"	"iYPR191W"	10150	18780	140	3394	3043	1563	69	75	30	100	100	0	2198	1985	920	81	85	28	100	100	0	1.571	1.562	1.539	1.500	1.261	1.602	0.970	156	749	5442	4878	0.651	3325	2117	2974	1904	0
2	16	20	"YALCdelta2"	"YALCdelta2"	10330	18770	150	870	802	459	70	77	35	98	95	0	1172	1047	610	80	87	40	100	98	0	0.733	0.757	0.741	0.744	1.458	0.765	0.941	156	718	1892	1699	-0.449	800	1092	732	967	0
2	17	20	"YBLWTy2-1B"	"YBLWTy2-1B"	10520	18770	140	4598	5406	4093	71	107	179	100	96	0	3512	4415	3180	81	117	161	100	98	0	1.319	1.231	1.182	1.124	1.377	1.263	0.972	156	763	7958	9669	0.400	4527	3431	5335	4334	0
2	18	20	"YBLWdelta10"	"YBLWdelta10"	10760	18770	150	11447	10927	6189	70	106	177	100	100	0	13341	12450	6455	81	114	158	100	100	0	0.858	0.878	0.876	0.810	1.299	0.900	0.984	156	772	24637	23226	-0.221	11377	13260	10857	12369	0
2	19	20	"YFRWdelta10"	"YFRWdelta10"	10920	18770	150	931	830	507	68	76	37	98	90	0	1066	907	531	82	89	38	100	92	0	0.877	0.924	0.913	0.877	1.572	0.939	0.953	156	665	1847	1587	-0.189	863	984	762	825	0
2	20	20	"YGRCTy1-2A"	"YGRCTy1-2A"	11110	18770	160	16436	15645	11465	69	88	143	100	100	0	17059	17620	11697	81	111	242	100	100	0	0.964	0.888	0.844	0.801	1.344	0.926	0.977	208	858	33345	33115	-0.053	16367	16978	15576	17539	0
2	21	20	"YHLComega1"	"YHLComega1"	11330	18770	150	1541	1303	816	67	84	137	87	76	0	2768	2349	1432	76	105	231	91	82	0	0.548	0.544	0.530	0.502	1.439	0.551	0.973	156	949	4166	3509	-0.869	1474	2692	1236	2273	0
3	1	1	"PET112"	"YBL080C"	11700	15090	140	396	384	218	61	64	22	91	87	0	318	298	151	74	79	36	85	76	0	1.373	1.442	1.414	1.385	1.987	0.090	0.055	156	876	579	547	0.457	335	244	323	224	0
3	2	1	"YBL111C"	"YBL111C"	11900	15090	140	2868	2375	1416	60	63	24	100	100	0	2480	2163	1238	74	90	267	94	83	0	1.167	1.108	1.096	1.050	1.328	1.094	0.909	156	727	5214	4404	0.223	2808	2406	2315	2089	0
3	3	1	"YBR028C"	"YBR028C"	12100	15090	140	288	265	122	61	63	18	92	86	0	294	269	130	76	90	262	34	0	0	1.041	1.057	1.137	1.149	2.074	0.126	0.094	156	747	445	397	0.058	227	218	204	193	0
3	4	1	"RHK1"	"YBL082C"	12290	15090	130	497	445	238	61	64	17	95	90	0	292	259	133	76	79	21	80	75	0	2.019	2.098	2.035	2.183	1.699	2.099	0.847	120	641	652	567	1.013	436	216	384	183	0
3	5	1	"YBL113C"	"YBL113C"	12490	15090	140	3382	2964	1507	63	64	16	100	100	0	5263	4468	2140	79	82	29	100	100	0	0.640	0.661	0.647	0.619	1.399	0.665	0.958	156	769	8503	7290	-0.643	3319	5184	2901	4389	0
3	6	1	"YBR030W"	"YBR030W"	12680	15090	130	254	240	91	60	62	15	95	90	0	239	231	96	80	85	74	78	54	0	1.220	1.192	1.084	1.145	2.027	1.081	0.735	120	654	353	331	0.287	194	159	180	151	0
3	7	1	"CDC27"	"YBL084C"	12880	15080	130	427	415	200	58	60	15	97	95	0	559	511	222	78	85	82	89	80	0	0.767	0.824	0.791	0.795	1.626	0.774	0.776	120	702	850	790	-0.382	369	481	357	433	0
3	8	1	"RER2"	"YBR002C"	13080	15090	130	561	509	223	59	61	17	98	97	0	618	573	239	77	80	21	98	93	0	0.928	0.907	0.887	0.905	1.408	0.933	0.893	120	659	1043	946	-0.108	502	541	450	496	0
3	9	1	"YBR032W"	"YBR032W"	13280	15090	130	377	344	143	58	60	16	98	90	0	293	264	103	74	85	153	70	9	0	1.457	1.505	1.468	1.480	1.750	1.514	0.791	120	707	538	476	0.543	319	219	286	190	0
3	10	1	"YBL086C"	"YBL086C"	13490	15080	130	282	273	139	57	59	14	95	89	0	200	203	100	74	85	154	36	4	0	1.786	1.674	1.638	1.578	1.993	1.592	0.751	120	701	351	345	0.837	225	126	216	129	0
3	11	1	"YBR004C"	"YBR004C"	13680	15090	130	304	295	124	59	62	16	96	92	0	893	800	344	75	78	32	100	97	0	0.300	0.326	0.323	0.307	1.638	0.317	0.886	120	689	1063	961	-1.739	245	818	236	725	0
3	12	1	"HMT1"	"YBR034C"	13890	15080	130	585	536	285	63	66	17	94	87	0	841	747	390	74	77	20	100	98	0	0.681	0.703	0.681	0.634	1.647	0.694	0.934	120	723	1289	1146	-0.555	522	767	473	673	0
3	13	1	"YCL044C"	"YCL044C"	14090	15080	110	82	87	35	60	62	16	56	33	0	144	142	56	71	75	21	78	68	0	0.301	0.380	0.414	0.349	3.074	0.393	0.327	80	526	95	98	-1.730	22	73	27	71	0
3	14	1	"YCLX03C"	"YCLX03C"	14280	15080	130	397	353	151	60	61	16	95	94	0	499	461	184	73	76	23	97	94	0	0.791	0.755	0.740	0.728	1.609	0.770	0.910	120	690	763	681	-0.338	337	426	293	388	0
3	15	1	"YCR022C"	"YCR022C"	14490	15080	140	844	687	397	58	60	17	97	93	0	971	817	447	74	99	507	66	37	0	0.876	0.847	0.834	0.773	1.660	0.851	0.936	156	784	1683	1372	-0.191	786	897	629	743	0
3	16	1	"YCL046W"	"YCL046W"	14700	15090	150	69	92	57	58	60	16	40	32	0	91	117	71	74	80	101	19	3	0	0.647	0.791	0.694	0.733	3.530	0.743	0.506	156	860	28	77	-0.628	11	17	34	43	-50
3	17	1	"YCLX05C"	"YCLX05C"	14900	15080	130	994	848	433	58	70	81	90	82	0	859	724	359	73	87	110	85	77	0	1.191	1.214	1.182	1.145	1.582	1.215	0.933	120	628	1722	1441	0.252	936	786	790	651	0
3	18	1	"YCR024C"	"YCR024C"	15080	15080	150	906	825	409	59	67	70	92	87	0	718	630	296	74	93	266	76	64	0	1.315	1.378	1.337	1.332	1.525	1.379	0.911	156	853	1491	1322	0.395	847	644	766	556	0
3	19	1	"YCL048W"	"YCL048W"	15270	15080	90	87	103	59	57	59	16	61	42	0	128	134	67	72	76	33	63	42	0	0.536	0.742	0.630	0.606	2.758	0.806	0.511	52	384	86	108	-0.900	30	56	46	62	0
3	20	1	"YCLX07W"	"YCLX07W"	15480	15080	130	531	487	216	56	58	16	95	95	0	635	562	243	72	74	22	98	94	0	0.844	0.880	0.875	0.875	1.449	0.872	0.911	120	747	1038	921	-0.245	475	563	431	490	0
3	21	1	"YCR025C"	"YCR025C"	15690	15080	130	512	455	224	57	59	19	93	89	0	380	333	151	73	79	107	77	66	0	1.482	1.531	1.504	1.567	1.700	1.169	0.434	120	781	762	658	0.568	455	307	398	260	0
3	1	2	"APA1"	"YCL050C"	11670	15290	110	135	197	136	65	67	19	73	67	0	202	221	127	75	80	33	80	67	0	0.551	0.904	0.787	0.668	2.547	0.911	0.677	80	478	197	278	-0.859	70	127	132	146	0
3	2	2	"YCLX09W"	"YCLX09W"	11880	15280	130	1356	1173	517	62	64	19	100	100	0	881	773	324	75	81	85	94	86	0	1.605	1.592	1.575	1.539	1.423	1.604	0.875	120	654	2100	1809	0.683	1294	806	1111	698	0
3	3	2	"RSG1"	"YCR027C"	12100	15290	130	1044	927	395	63	66	18	100	100	0	567	497	209	75	81	86	87	81	0	1.994	2.047	2.080	2.194	1.651	2.062	0.912	120	625	1473	1286	0.996	981	492	864	422	0
3	4	2	"YDL211C"	"YDL211C"	12300	15290	120	188	226	132	64	66	18	96	90	0	150	173	94	75	77	21	80	65	0	1.653	1.653	1.649	1.821	1.990	1.551	0.763	120	584	199	260	0.725	124	75	162	98	0
3	5	2	"AAD4"	"YDL243C"	12520	15280	100	73	76	24	61	63	16	42	18	0	136	131	59	76	78	22	67	55	0	0.200	0.273	0.298	0.285	3.259	0.227	0.175	80	406	72	70	-2.322	12	60	15	55	0
3	6	2	"LUV1"	"YDR027C"	12680	15290	130	356	331	128	62	63	16	100	96	0	455	396	150	75	77	20	97	94	0	0.774	0.838	0.818	0.857	1.735	0.861	0.846	120	591	674	590	-0.370	294	380	269	321	0
3	7	2	"YDL213C"	"YDL213C"	12890	15290	120	177	246	175	63	64	16	97	90	0	154	180	108	77	81	21	75	60	0	1.481	1.777	1.739	1.858	2.171	1.749	0.777	120	573	191	286	0.566	114	77	183	103	0
3	8	2	"HXT15"	"YDL245C"	13090	15280	150	965	1362	1105	63	67	38	94	87	0	772	1119	896	83	87	30	96	91	0	1.309	1.254	1.229	1.202	1.820	1.246	0.931	156	675	1591	2335	0.389	902	689	1299	1036	0
3	9	2	"YDR029W"	"YDR029W"	13290	15290	130	229	214	83	60	66	40	89	75	0	323	287	116	79	92	166	69	10	0	0.693	0.740	0.706	0.689	1.633	0.201	0.186	120	597	413	362	-0.530	169	244	154	208	0
3	10	2	"GDH2"	"YDL215C"	13490	15290	130	304	306	141	58	60	16	95	93	0	268	272	121	75	85	157	64	13	0	1.275	1.259	1.287	1.312	1.691	1.237	0.817	120	660	439	445	0.350	246	193	248	197	0
3	11	2	"YDL247W"	"YDL247W"	13690	15270	110	153	165	81	58	62	21	86	75	0	168	177	82	74	76	22	81	71	0	1.011	1.039	0.932	1.030	2.127	0.904	0.670	80	495	189	210	0.015	95	94	107	103	0
3	12	2	"YDR031W"	"YDR031W"	13880	15280	120	233	233	100	60	62	19	94	89	0	173	179	80	73	76	20	83	79	0	1.730	1.632	1.590	1.666	1.996	1.621	0.743	120	593	273	279	0.791	173	100	173	106	0
3	13	2	"TIM22"	"YDL217C"	14100	15280	120	245	297	186	61	63	17	96	92	0	232	263	145	73	75	23	87	83	0	1.157	1.242	1.221	1.233	1.854	1.275	0.818	120	603	343	426	0.211	184	159	236	190	0
3	14	2	"NTH1"	"YDR001C"	14280	15280	120	114	133	67	62	63	15	86	74	0	326	334	165	72	75	22	95	91	0	0.205	0.271	0.228	0.233	2.129	0.277	0.637	120	556	306	333	-2.288	52	254	71	262	0
3	15	2	"MRH1"	"YDR033W"	14490	15280	120	397	397	213	59	61	17	97	94	0	617	591	307	74	78	25	98	96	0	0.622	0.654	0.640	0.634	1.657	0.649	0.876	120	571	881	855	-0.684	338	543	338	517	0
3	16	2	"YDR346C"	"YDR346C"	14690	15290	130	409	464	238	57	60	17	99	98	0	420	430	165	76	80	26	100	98	0	1.023	1.150	1.171	1.085	1.537	1.319	0.820	120	607	696	761	0.033	352	344	407	354	0
3	17	2	"LSM6"	"YDR378C"	14910	15290	130	446	404	154	56	60	17	96	95	0	218	206	77	72	76	22	85	84	0	2.671	2.597	2.469	2.546	1.669	2.586	0.784	120	640	536	482	1.418	390	146	348	134	0
3	18	2	"STE14"	"YDR410C"	15100	15280	130	829	718	343	57	61	23	98	94	0	810	701	331	74	90	293	76	60	0	1.049	1.054	1.051	1.031	1.449	0.664	0.454	120	618	1508	1288	0.069	772	736	661	627	0
3	19	2	"YDR348C"	"YDR348C"	15300	15270	110	119	147	76	57	61	23	81	63	0	161	171	90	73	92	321	0	0	0	0.705	0.918	0.847	0.904	2.364	0.017	0.012	80	513	150	188	-0.505	62	88	90	98	0
3	20	2	"YDR380W"	"YDR380W"	15490	15290	140	956	858	407	57	59	17	100	100	0	582	541	242	70	73	22	99	96	0	1.756	1.701	1.645	1.676	1.471	1.746	0.915	156	691	1411	1272	0.812	899	512	801	471	0
3	21	2	"YDR412W"	"YDR412W"	15700	15290	140	895	788	379	57	59	20	98	98	0	524	463	210	71	74	21	100	94	0	1.850	1.865	1.867	1.844	1.596	1.886	0.922	156	796	1291	1123	0.887	838	453	731	392	0
3	1	3	"TCM10"	"YDR350C"	11700	15490	140	913	834	304	63	66	39	100	99	0	418	383	126	75	77	24	98	95	0	2.478	2.503	2.481	2.570	1.473	2.568	0.908	156	854	1193	1079	1.309	850	343	771	308	0
3	2	3	"RPP2B"	"YDR382W"	11920	15490	130	343	328	114	62	64	17	97	93	0	367	347	116	74	77	20	97	93	0	0.959	0.974	0.970	0.961	1.370	0.981	0.871	120	601	574	539	-0.060	281	293	266	273	0
3	3	3	"ERD1"	"YDR414C"	12090	15490	130	1212	1050	408	63	64	17	100	100	0	519	473	164	74	77	21	98	95	0	2.582	2.474	2.503	2.458	1.281	2.535	0.874	120	582	1594	1386	1.369	1149	445	987	399	0
3	4	3	"YDR352W"	"YDR352W"	12310	15490	140	995	916	507	62	64	16	99	98	0	1164	1028	519	75	76	22	100	100	0	0.857	0.896	0.875	0.822	1.526	0.917	0.933	156	669	2022	1807	-0.223	933	1089	854	953	0
3	5	3	"YDR384C"	"YDR384C"	12500	15490	140	819	738	337	61	62	16	100	99	0	457	435	180	75	75	20	100	98	0	1.984	1.881	1.880	1.819	1.518	1.926	0.873	156	649	1140	1037	0.989	758	382	677	360	0
3	6	3	"SYF1"	"YDR416W"	12690	15490	120	958	891	380	62	64	16	100	100	0	566	523	202	73	75	19	99	97	0	1.817	1.842	1.878	1.828	1.417	1.884	0.929	120	564	1389	1279	0.862	896	493	829	450	0
3	7	3	"SHC1"	"YER096W"	12920	15490	120	829	763	249	62	64	16	100	100	0	597	554	177	76	79	21	100	99	0	1.472	1.467	1.429	1.484	1.303	1.477	0.910	120	565	1288	1179	0.558	767	521	701	478	0
3	8	3	"LCP5"	"YER127W"	13100	15490	140	1263	1049	505	61	66	38	96	95	0	749	642	282	81	85	30	98	95	0	1.799	1.761	1.746	1.641	1.754	1.793	0.863	156	659	1870	1549	0.848	1202	668	988	561	0
3	9	3	"BUR6"	"YER159C"	13310	15490	130	1170	1027	393	60	64	21	100	100	0	451	412	152	77	82	45	93	88	0	2.968	2.887	2.884	3.032	1.463	2.936	0.905	120	635	1484	1302	1.569	1110	374	967	335	0
3	10	3	"UBP9"	"YER098W"	13510	15480	110	1105	1010	455	61	79	121	97	88	0	987	899	368	76	120	633	68	7	0	1.146	1.153	1.158	1.099	1.359	1.190	0.918	80	503	1955	1772	0.197	1044	911	949	823	0
3	11	3	"PAK1"	"YER129W"	13700	15490	130	1067	1004	469	59	68	77	99	93	0	1415	1271	567	75	102	557	79	61	0	0.752	0.790	0.787	0.760	1.387	0.429	0.437	120	638	2348	2141	-0.411	1008	1340	945	1196	0
3	12	3	"SPT2"	"YER161C"	13900	15490	140	2859	2466	1176	59	61	18	100	100	0	1703	1477	640	73	76	20	100	100	0	1.718	1.714	1.688	1.633	1.322	1.784	0.948	156	721	4430	3811	0.781	2800	1630	2407	1404	0
3	13	3	"UBC6"	"YER100W"	14120	15500	130	1193	1062	399	60	62	17	99	99	0	959	848	297	73	75	20	100	100	0	1.279	1.293	1.303	1.231	1.472	1.315	0.948	120	629	2019	1777	0.355	1133	886	1002	775	0
3	14	3	"RPS26B"	"YER131W"	14300	15490	130	1129	967	416	60	63	26	100	99	0	1120	964	398	71	74	20	100	100	0	1.019	1.016	1.003	0.967	1.349	1.019	0.934	120	613	2118	1800	0.027	1069	1049	907	893	0
3	15	3	"YER163C"	"YER163C"	14510	15490	130	1167	1008	401	58	61	27	100	100	0	399	414	392	74	78	27	96	95	0	3.412	2.794	3.097	3.148	1.598	2.520	0.437	120	591	1434	1290	1.771	1109	325	950	340	0
3	16	3	"RPS8B"	"YER102W"	14690	15490	140	878	767	363	56	60	19	100	97	0	458	421	170	76	79	31	94	91	0	2.152	2.061	2.117	2.075	1.611	2.138	0.909	156	667	1204	1056	1.106	822	382	711	345	0
3	17	3	"GLC7"	"YER133W"	14920	15490	130	913	804	354	56	59	20	99	96	0	483	433	172	73	76	28	91	88	0	2.090	2.078	2.028	2.146	1.567	2.135	0.922	120	628	1267	1108	1.064	857	410	748	360	0
3	18	3	"PAB1"	"YER165W"	15110	15490	130	839	741	310	58	62	23	99	97	0	443	406	152	73	77	26	94	90	0	2.111	2.051	2.056	2.178	1.654	2.102	0.910	120	630	1151	1016	1.078	781	370	683	333	0
3	19	3	"CDC43"	"YGL155W"	15310	15480	130	1259	1040	599	60	67	35	96	90	0	891	737	414	74	80	31	98	90	0	1.468	1.478	1.485	1.437	1.563	1.479	0.935	120	670	2016	1643	0.553	1199	817	980	663	0
3	20	3	"COX4"	"YGL187C"	15520	15490	130	625	544	235	59	66	37	92	87	0	322	295	121	71	79	40	85	82	0	2.255	2.165	2.164	2.133	1.477	2.188	0.814	120	577	817	709	1.173	566	251	485	224	0
3	21	3	"YGL219C"	"YGL219C"	15700	15490	130	1354	1251	488	56	58	15	100	100	0	843	750	279	70	73	20	100	100	0	1.679	1.757	1.796	1.757	1.352	1.788	0.932	120	646	2071	1875	0.748	1298	773	1195	680	0
3	1	4	"YGL157W"	"YGL157W"	11700	15700	130	831	734	273	58	60	15	100	100	0	530	478	181	74	76	24	98	95	0	1.695	1.673	1.663	1.748	1.451	1.658	0.918	120	720	1229	1080	0.761	773	456	676	404	0
3	2	4	"RPS26A"	"YGL189C"	11900	15690	130	910	852	322	59	61	16	100	100	0	962	906	314	73	78	53	100	100	0	0.957	0.952	0.927	0.922	1.255	0.954	0.926	120	662	1740	1626	-0.063	851	889	793	833	0
3	3	4	"NIF3"	"YGL221C"	12120	15690	130	1082	957	461	60	64	24	100	99	0	455	392	176	73	88	221	70	26	0	2.675	2.812	2.745	2.934	1.441	2.251	0.290	120	635	1404	1216	1.420	1022	382	897	319	0
3	4	4	"YGL159W"	"YGL159W"	12300	15690	120	687	610	232	59	62	24	100	100	0	312	289	109	74	76	30	93	89	0	2.639	2.563	2.608	2.759	1.635	0.052	0.015	120	536	866	766	1.400	628	238	551	215	0
3	5	4	"COX13"	"YGL191W"	12530	15690	130	350	317	135	61	61	16	96	90	0	559	507	224	73	76	29	95	87	0	0.595	0.590	0.597	0.609	1.537	0.579	0.908	120	601	775	690	-0.750	289	486	256	434	0
3	6	4	"YGL223C"	"YGL223C"	12700	15690	130	1358	1179	472	61	62	15	100	100	0	898	810	296	74	76	29	100	100	0	1.574	1.519	1.482	1.470	1.341	1.564	0.942	120	627	2121	1854	0.654	1297	824	1118	736	0
3	7	4	"YGL161C"	"YGL161C"	12930	15700	130	976	868	351	57	59	15	100	99	0	524	485	178	76	79	52	95	88	0	2.051	1.983	1.971	1.963	1.413	2.009	0.934	120	653	1367	1220	1.037	919	448	811	409	0
3	8	4	"YGL193C"	"YGL193C"	13120	15700	130	339	320	126	57	59	15	95	93	0	275	254	95	75	77	20	93	89	0	1.410	1.469	1.369	1.488	1.862	1.428	0.732	120	605	482	442	0.496	282	200	263	179	0
3	9	4	"GOG5"	"YGL225W"	13320	15690	130	1518	1296	594	58	60	17	100	100	0	1234	1088	476	73	76	21	100	100	0	1.258	1.220	1.192	1.170	1.365	1.230	0.951	120	674	2621	2253	0.331	1460	1161	1238	1015	0
3	10	4	"RNH70"	"YGR276C"	13550	15690	120	1011	911	355	59	74	113	95	90	0	568	528	200	76	113	590	30	0	0	1.935	1.885	1.899	2.000	1.507	1.888	0.927	120	581	1444	1304	0.952	952	492	852	452	0
3	11	4	"YHL012W"	"YHL012W"	13720	15690	120	774	709	250	57	59	16	100	100	0	1534	1383	477	74	105	631	85	68	0	0.491	0.498	0.493	0.485	1.279	0.492	0.939	120	498	2177	1961	-1.026	717	1460	652	1309	0
3	12	4	"YHL044W"	"YHL044W"	13910	15690	130	842	773	268	58	62	20	100	100	0	938	857	276	73	75	22	100	100	0	0.906	0.912	0.885	0.890	1.273	0.924	0.922	120	604	1649	1499	-0.142	784	865	715	784	0
3	13	4	"YGR278W"	"YGR278W"	14140	15700	130	1490	1320	482	57	60	16	100	100	0	705	643	222	73	75	23	100	99	0	2.267	2.216	2.218	2.190	1.307	2.239	0.941	120	601	2065	1833	1.181	1433	632	1263	570	0
3	14	4	"YLF2"	"YHL014C"	14320	15690	130	917	794	318	59	61	23	100	100	0	1701	1458	581	72	74	21	100	100	0	0.527	0.530	0.519	0.509	1.282	0.528	0.962	120	568	2487	2121	-0.925	858	1629	735	1386	0
3	15	4	"YHL046C"	"YHL046C"	14510	15690	130	3819	3330	1397	56	61	31	100	100	0	3142	2738	1075	74	76	24	100	100	0	1.227	1.229	1.216	1.156	1.321	1.248	0.969	120	606	6831	5938	0.295	3763	3068	3274	2664	0
3	16	4	"YGR280C"	"YGR280C"	14720	15690	140	1638	1426	872	56	62	28	96	94	0	755	674	363	73	77	30	96	93	0	2.320	2.280	2.301	2.089	1.831	2.369	0.943	156	660	2264	1971	1.214	1582	682	1370	601	0
3	17	4	"DUR3"	"YHL016C"	14910	15690	130	1172	1053	379	57	61	22	100	100	0	2010	1790	647	72	88	250	100	91	0	0.575	0.580	0.558	0.553	1.384	0.569	0.947	120	608	3053	2714	-0.798	1115	1938	996	1718	0
3	18	4	"COS8"	"YHL048W"	15130	15700	130	1498	1346	501	57	59	16	100	100	0	1418	1281	456	70	87	253	95	89	0	1.069	1.064	1.065	1.030	1.374	1.070	0.946	120	595	2789	2500	0.096	1441	1348	1289	1211	0
3	19	4	"BGL2"	"YGR282C"	15300	15690	130	620	553	228	60	64	31	96	94	0	1144	1002	395	73	79	37	100	98	0	0.523	0.531	0.519	0.507	1.372	0.502	0.881	120	612	1631	1422	-0.935	560	1071	493	929	0
3	20	4	"YHL018W"	"YHL018W"	15520	15690	130	1065	888	427	57	61	20	99	98	0	616	537	243	73	84	201	80	65	0	1.856	1.791	1.790	1.838	1.757	1.476	0.472	120	643	1551	1295	0.892	1008	543	831	464	0
3	21	4	"YHL050C"	"YHL050C"	15720	15690	120	8291	7727	3702	56	60	21	100	100	0	7243	6919	3159	69	80	202	100	100	0	1.148	1.120	1.089	1.059	1.356	1.136	0.951	120	624	15409	14521	0.199	8235	7174	7671	6850	0
3	1	5	"YIL086C"	"YIL086C"	11740	15900	80	108	134	81	59	61	19	75	55	0	127	143	84	74	75	20	75	63	0	0.925	1.087	0.908	0.864	2.400	1.021	0.597	52	320	102	144	-0.113	49	53	75	69	0
3	2	5	"RHO3"	"YIL118W"	11920	15900	130	471	444	163	59	61	17	97	96	0	546	524	191	72	73	20	98	97	0	0.869	0.852	0.832	0.825	1.437	0.852	0.923	120	646	886	837	-0.202	412	474	385	452	0
3	3	5	"DNA43"	"YIL150C"	12120	15890	110	927	849	401	60	63	22	100	100	0	633	559	231	74	91	257	76	53	0	1.551	1.627	1.629	1.573	1.306	1.118	0.391	80	502	1426	1274	0.633	867	559	789	485	0
3	4	5	"YIL088C"	"YIL088C"	12320	15890	140	1119	948	569	58	61	25	97	96	0	774	692	373	74	80	82	94	79	0	1.516	1.440	1.391	1.373	1.656	1.461	0.886	156	752	1761	1508	0.600	1061	700	890	618	0
3	5	5	"YIL120W"	"YIL120W"	12530	15900	120	1085	991	328	58	59	16	100	100	0	1484	1342	409	75	77	29	100	100	0	0.729	0.736	0.741	0.721	1.250	0.744	0.946	120	556	2436	2200	-0.456	1027	1409	933	1267	0
3	6	5	"YIL152W"	"YIL152W"	12730	15900	130	520	499	187	57	59	15	100	100	0	853	786	293	74	78	57	99	95	0	0.594	0.621	0.621	0.619	1.298	0.125	0.179	120	599	1242	1154	-0.751	463	779	442	712	0
3	7	5	"YIL090W"	"YIL090W"	12920	15900	130	1077	1663	6001	58	60	19	100	100	0	877	838	334	74	82	112	99	93	0	1.269	2.101	1.262	1.291	1.596	17.758	0.168	120	589	1822	2369	0.344	1019	803	1605	764	0
3	8	5	"YIL122W"	"YIL122W"	13110	15890	110	817	743	381	57	60	22	100	100	0	692	614	307	74	81	104	87	80	0	1.230	1.270	1.302	1.292	1.408	0.227	0.184	80	544	1378	1226	0.298	760	618	686	540	0
3	9	5	"IMP2'"	"YIL154C"	13330	15900	120	320	312	127	58	61	22	97	92	0	276	271	100	73	76	25	95	91	0	1.291	1.283	1.229	1.229	1.740	1.257	0.778	120	600	465	452	0.368	262	203	254	198	0
3	10	5	"YIL092W"	"YIL092W"	13540	15900	150	1267	1138	409	57	60	16	100	100	0	1535	1382	504	73	77	43	100	100	0	0.828	0.826	0.834	0.810	1.318	0.824	0.950	156	696	2672	2390	-0.273	1210	1462	1081	1309	0
3	11	5	"AYR1"	"YIL124W"	13720	15900	140	517	469	191	56	59	15	99	98	0	641	585	216	73	76	45	98	95	0	0.812	0.807	0.816	0.764	1.652	0.821	0.916	156	588	1029	925	-0.301	461	568	413	512	0
3	12	5	"UBP7"	"YIL156W"	13920	15890	140	641	628	386	58	60	17	97	95	0	1169	1098	627	70	73	23	99	98	0	0.530	0.554	0.543	0.493	1.664	0.571	0.953	156	691	1682	1598	-0.915	583	1099	570	1028	0
3	13	5	"BNA1"	"YJR025C"	14120	15890	120	288	291	182	58	59	15	96	91	0	453	437	233	69	72	26	100	95	0	0.599	0.633	0.599	0.570	1.723	0.661	0.833	120	514	614	601	-0.739	230	384	233	368	0
3	14	5	"CDC8"	"YJR057W"	14310	15890	130	603	557	239	57	66	149	86	76	0	296	271	104	71	76	50	88	80	0	2.427	2.500	2.500	2.511	1.475	2.576	0.871	120	622	771	700	1.279	546	225	500	200	0
3	15	5	"GRR1"	"YJR090C"	14520	15900	130	277	274	112	57	67	149	73	19	0	294	288	109	73	80	59	89	80	0	0.995	1.009	0.980	1.004	1.688	0.983	0.771	120	630	441	432	-0.007	220	221	217	215	0
3	16	5	"YJR027W"	"YJR027W"	14720	15890	130	308	295	123	57	60	20	94	89	0	350	332	135	71	75	33	94	86	0	0.900	0.912	0.928	0.930	1.630	0.892	0.857	120	577	530	499	-0.153	251	279	238	261	0
3	17	5	"PTK2"	"YJR059W"	14920	15890	120	425	459	264	58	58	15	100	97	0	337	349	177	70	86	264	50	8	0	1.375	1.437	1.421	1.432	1.569	1.478	0.911	120	544	634	680	0.459	367	267	401	279	0
3	18	5	"BUD4"	"YJR092W"	15110	15890	130	105	112	46	57	58	16	81	64	0	168	162	62	70	92	290	0	0	0	0.490	0.598	0.636	0.614	2.923	0.013	0.010	120	584	146	147	-1.030	48	98	55	92	0
3	19	5	"YJR029W"	"YJR029W"	15310	15890	130	1184	1213	642	58	59	16	100	100	0	1046	1107	554	70	79	135	100	89	0	1.154	1.114	1.081	1.051	1.374	1.131	0.947	120	620	2102	2192	0.206	1126	976	1155	1037	0
3	20	5	"YJR061W"	"YJR061W"	15510	15890	120	105	109	40	59	61	23	74	49	0	160	158	61	70	73	23	85	75	0	0.511	0.568	0.527	0.510	2.455	0.525	0.493	120	588	136	138	-0.968	46	90	50	88	0
3	21	5	"IME1"	"YJR094C"	15720	15890	120	297	304	162	58	60	19	94	90	0	270	276	134	68	70	20	92	85	0	1.183	1.183	1.191	1.177	1.783	1.237	0.833	120	636	441	454	0.243	239	202	246	208	0
3	1	6	"GEA1"	"YJR031C"	11730	16100	140	261	270	141	59	61	17	91	87	0	280	282	141	73	75	20	89	82	0	0.976	1.010	1.017	1.020	1.799	1.046	0.815	156	765	409	420	-0.035	202	207	211	209	0
3	2	6	"RPA12"	"YJR063W"	11900	16100	140	258	273	139	59	61	16	97	93	0	194	203	93	71	72	20	85	80	0	1.618	1.621	1.682	1.772	1.895	1.623	0.811	156	641	322	346	0.694	199	123	214	132	0
3	3	6	"SFC1"	"YJR095W"	12100	16080	110	263	263	128	60	63	23	95	83	0	237	235	114	73	76	25	86	78	0	1.238	1.253	1.202	1.237	1.643	1.212	0.839	80	556	367	365	0.308	203	164	203	162	0
3	4	6	"YKR020W"	"YKR020W"	12330	16090	100	400	409	226	59	62	20	96	91	0	207	196	92	75	77	36	75	70	0	2.583	2.893	2.872	2.925	1.696	2.680	0.672	80	486	473	471	1.369	341	132	350	121	0
3	5	6	"MRS4"	"YKR052C"	12530	16090	120	115	139	73	58	59	16	80	68	0	240	270	160	73	74	20	88	80	0	0.341	0.411	0.373	0.397	2.334	0.399	0.767	120	548	224	278	-1.551	57	167	81	197	0
3	6	6	"HBS1"	"YKR084C"	12720	16090	130	385	356	155	57	58	15	97	95	0	469	453	205	71	73	19	95	93	0	0.824	0.783	0.771	0.811	1.844	0.772	0.925	120	579	726	681	-0.279	328	398	299	382	0
3	7	6	"YKR022C"	"YKR022C"	12920	16090	130	522	535	371	59	60	18	97	91	0	620	614	409	74	76	20	96	94	0	0.848	0.881	0.888	0.838	1.939	0.889	0.951	120	692	1009	1016	-0.238	463	546	476	540	0
3	8	6	"DYN1"	"YKR054C"	13140	16110	90	98	112	46	59	60	16	76	59	0	135	144	57	73	77	22	84	65	0	0.629	0.746	0.800	0.628	2.578	0.684	0.462	52	396	101	124	-0.669	39	62	53	71	0
3	9	6	"PRP16"	"YKR086W"	13330	16090	120	159	169	93	58	60	19	82	72	0	212	223	132	72	77	26	80	72	0	0.721	0.735	0.697	0.701	2.064	0.698	0.789	120	585	241	262	-0.471	101	140	111	151	0
3	10	6	"DBP7"	"YKR024C"	13530	16100	100	142	163	94	58	59	15	88	76	0	267	273	145	72	76	22	91	83	0	0.431	0.522	0.528	0.482	1.989	0.553	0.785	80	440	279	306	-1.215	84	195	105	201	0
3	11	6	"RNC1"	"YKR056W"	13730	16090	120	221	245	121	56	58	15	97	93	0	201	210	93	72	74	20	88	83	0	1.279	1.370	1.313	1.418	1.983	1.368	0.804	120	565	294	327	0.355	165	129	189	138	0
3	12	6	"YKR088C"	"YKR088C"	13930	16100	110	175	192	106	58	59	16	82	80	0	245	242	122	68	71	23	86	80	0	0.661	0.770	0.780	0.700	2.017	0.783	0.825	80	500	294	308	-0.597	117	177	134	174	0
3	13	6	"GCN3"	"YKR026C"	14130	16090	120	664	572	229	57	58	15	100	100	0	462	431	165	68	74	68	96	84	0	1.541	1.419	1.422	1.399	1.442	1.432	0.909	120	594	1001	878	0.624	607	394	515	363	0
3	14	6	"GLG1"	"YKR058W"	14340	16100	130	488	474	201	56	66	150	85	74	0	302	307	133	70	79	68	90	75	0	1.862	1.764	1.759	1.855	1.539	1.762	0.763	120	617	664	655	0.897	432	232	418	237	0
3	15	6	"YKR090W"	"YKR090W"	14530	16090	120	153	170	89	56	68	164	23	2	0	160	166	75	69	80	71	62	24	0	1.066	1.175	1.134	1.088	2.331	2.820	0.386	120	512	188	211	0.092	97	91	114	97	0
3	16	6	"YLR231C"	"YLR231C"	14730	16090	140	557	477	258	58	59	15	96	92	0	273	487	2761	70	73	31	80	76	0	2.458	1.005	2.150	2.029	2.129	0.021	0.016	156	613	702	836	1.298	499	203	419	417	0
3	17	6	"RED1"	"YLR263W"	14910	16090	130	539	519	240	59	61	17	95	95	0	425	395	155	69	71	19	96	95	0	1.348	1.411	1.387	1.308	1.650	1.476	0.912	120	568	836	786	0.431	480	356	460	326	0
3	18	6	"YLR294C"	"YLR294C"	15130	16090	120	198	193	72	57	59	17	92	86	0	176	170	57	68	78	137	22	0	0	1.306	1.333	1.322	1.277	1.658	1.255	0.648	120	610	249	238	0.385	141	108	136	102	0
3	19	6	"EST1"	"YLR233C"	15360	16090	120	625	543	239	59	62	22	98	95	0	347	323	130	70	80	139	79	49	0	2.043	1.913	1.977	2.068	1.762	1.950	0.902	120	591	843	737	1.031	566	277	484	253	0
3	20	6	"YLR265C"	"YLR265C"	15540	16090	110	370	322	150	60	63	24	88	87	0	396	362	163	69	75	33	90	81	0	0.948	0.894	0.908	0.897	1.774	0.913	0.861	80	445	637	555	-0.077	310	327	262	293	0
3	21	6	"YLR296W"	"YLR296W"	15720	16090	130	133	134	49	57	59	17	85	81	0	144	144	58	68	70	25	83	70	0	1.000	1.013	0.993	0.976	2.174	0.578	0.325	120	698	152	153	0.000	76	76	77	76	0
3	1	7	"YLR235C"	"YLR235C"	11710	16300	130	350	331	133	60	62	25	95	90	0	387	369	146	72	76	27	96	91	0	0.921	0.912	0.907	0.886	1.661	0.928	0.873	120	718	605	568	-0.119	290	315	271	297	0
3	2	7	"BOP2"	"YLR267W"	11930	16290	110	697	633	274	60	69	70	96	88	0	483	444	184	71	80	59	93	85	0	1.546	1.536	1.516	1.509	1.482	1.511	0.909	80	509	1049	946	0.629	637	412	573	373	0
3	3	7	"YHC1"	"YLR298C"	12140	16300	140	619	542	286	60	65	42	94	86	0	316	291	135	72	77	39	87	78	0	2.291	2.201	2.197	2.176	1.833	2.256	0.888	156	742	803	701	1.196	559	244	482	219	0
3	4	7	"THI7"	"YLR237W"	12320	16300	130	1844	1650	581	59	61	18	100	100	0	1282	1188	369	72	74	20	100	100	0	1.475	1.426	1.455	1.387	1.262	1.475	0.943	120	584	2995	2707	0.561	1785	1210	1591	1116	0
3	5	7	"YLR269C"	"YLR269C"	12530	16300	140	494	468	167	59	62	29	97	96	0	324	316	106	71	74	20	97	92	0	1.719	1.669	1.678	1.703	1.610	1.694	0.885	156	610	688	654	0.782	435	253	409	245	0
3	6	7	"EXG1"	"YLR300W"	12720	16300	140	1007	926	317	58	61	27	100	98	0	611	607	562	71	73	20	98	97	0	1.757	1.619	1.770	1.783	1.538	1.178	0.428	156	649	1489	1404	0.813	949	540	868	536	0
3	7	7	"MVP1"	"YMR004W"	12940	16300	100	198	226	229	58	59	15	96	90	0	457	450	229	72	73	19	96	95	0	0.364	0.444	0.427	0.388	1.581	0.568	0.514	80	484	525	546	-1.459	140	385	168	378	0
3	8	7	"IMP2"	"YMR035W"	13170	16290	110	213	223	82	58	60	17	96	92	0	345	365	166	71	75	28	97	91	0	0.566	0.561	0.561	0.593	1.592	0.529	0.828	80	469	429	459	-0.822	155	274	165	294	0
3	9	7	"SOV1"	"YMR066W"	13320	16290	130	153	165	82	57	59	16	91	85	0	206	209	97	71	75	27	82	80	0	0.711	0.783	0.752	0.755	1.945	0.771	0.686	120	563	231	246	-0.492	96	135	108	138	0
3	10	7	"PLB2"	"YMR006C"	13530	16290	120	286	293	176	57	59	14	95	90	0	924	919	556	71	73	20	99	99	0	0.268	0.278	0.261	0.246	1.785	0.278	0.902	120	546	1082	1084	-1.897	229	853	236	848	0
3	11	7	"MSN2"	"YMR037C"	13720	16290	130	343	349	152	58	60	15	97	95	0	209	217	85	70	73	21	95	89	0	2.050	1.980	2.040	1.941	1.653	2.019	0.823	120	559	424	438	1.036	285	139	291	147	0
3	12	7	"YMR068W"	"YMR068W"	13910	16290	130	217	224	83	58	60	16	99	97	0	170	179	99	69	71	20	90	85	0	1.574	1.509	1.472	1.611	1.749	0.020	0.033	120	601	260	276	0.655	159	101	166	110	0
3	13	7	"PLB1"	"YMR008C"	14110	16290	130	1956	1703	806	58	61	18	100	100	0	1580	1445	636	70	77	74	100	100	0	1.257	1.196	1.178	1.139	1.359	1.213	0.944	120	607	3408	3020	0.330	1898	1510	1645	1375	0
3	14	7	"SUB1"	"YMR039C"	14320	16290	130	1040	876	468	58	59	17	100	100	0	461	406	194	70	77	74	85	74	0	2.512	2.435	2.541	2.469	1.650	2.471	0.858	120	602	1373	1154	1.329	982	391	818	336	0
3	15	7	"MOT3"	"YMR070W"	14530	16290	130	1077	941	446	58	69	214	90	76	0	591	563	243	70	130	1033	0	0	0	1.956	1.791	1.723	1.735	1.314	1.830	0.939	120	635	1540	1376	0.968	1019	521	883	493	0
3	16	7	"YMR010W"	"YMR010W"	14740	16290	130	647	584	245	59	73	239	83	64	0	480	432	184	70	144	1155	0	0	0	1.434	1.450	1.463	1.556	1.611	0.432	0.689	120	508	998	887	0.520	588	410	525	362	0
3	17	7	"YMR041C"	"YMR041C"	14910	16290	140	919	806	341	58	60	17	99	97	0	440	401	163	70	72	20	95	91	0	2.327	2.260	2.282	2.362	1.675	2.263	0.919	156	580	1231	1079	1.218	861	370	748	331	0
3	18	7	"ABF2"	"YMR072W"	15130	16290	140	193	182	77	57	59	17	87	82	0	235	214	96	68	70	19	84	80	0	0.814	0.856	0.891	0.901	2.106	0.822	0.755	156	659	303	271	-0.296	136	167	125	146	0
3	19	7	"YNL046W"	"YNL046W"	15340	16290	130	600	556	268	58	59	16	100	97	0	348	316	135	69	71	18	93	90	0	1.943	2.016	1.996	2.002	1.509	2.060	0.903	120	544	821	745	0.958	542	279	498	247	0
3	20	7	"TPM1"	"YNL079C"	15530	16290	140	1036	883	553	59	61	20	98	98	0	378	361	206	68	72	26	90	82	0	3.152	2.812	2.792	2.887	1.819	2.850	0.917	156	691	1287	1117	1.656	977	310	824	293	0
3	21	7	"CYB5"	"YNL111C"	15770	16290	130	190	190	79	56	59	21	91	82	0	218	211	91	68	72	28	89	75	0	0.893	0.937	0.937	0.916	1.698	0.861	0.752	120	672	284	277	-0.163	134	150	134	143	0
3	1	8	"ALG11"	"YNL048W"	11740	16500	130	1398	1222	433	60	61	16	100	100	0	1551	1414	433	71	73	24	100	100	0	0.904	0.865	0.869	0.828	1.303	0.886	0.955	120	658	2818	2505	-0.146	1338	1480	1162	1343	0
3	2	8	"YNL081C"	"YNL081C"	11940	16490	130	275	252	128	60	68	64	72	64	0	582	556	292	72	79	55	91	81	0	0.422	0.397	0.395	0.384	1.805	0.399	0.780	120	614	725	676	-1.246	215	510	192	484	0
3	3	8	"RPC19"	"YNL113W"	12140	16500	130	544	505	234	59	61	17	98	95	0	390	360	150	72	77	52	89	84	0	1.525	1.549	1.532	1.600	1.785	1.586	0.905	120	591	803	734	0.609	485	318	446	288	0
3	4	8	"YNL050C"	"YNL050C"	12370	16500	140	722	645	234	59	61	16	100	99	0	1095	990	339	70	75	54	100	99	0	0.647	0.637	0.643	0.613	1.346	0.640	0.928	156	539	1688	1506	-0.629	663	1025	586	920	0
3	5	8	"YNL083W"	"YNL083W"	12550	16500	140	818	737	292	60	64	31	98	97	0	534	496	188	70	72	19	100	98	0	1.634	1.589	1.591	1.548	1.447	1.616	0.915	156	458	1222	1103	0.708	758	464	677	426	0
3	6	8	"YNL115C"	"YNL115C"	12750	16500	140	953	846	324	58	62	30	100	98	0	1408	1268	477	71	73	19	100	100	0	0.669	0.658	0.646	0.638	1.295	0.658	0.957	156	506	2232	1985	-0.579	895	1337	788	1197	0
3	7	8	"COX5A"	"YNL052W"	12930	16490	140	308	278	112	58	60	16	92	91	0	327	291	119	71	73	19	90	87	0	0.977	1.000	0.976	0.983	1.715	0.978	0.873	156	562	506	440	-0.034	250	256	220	220	0
3	8	8	"MKT1"	"YNL085W"	13130	16490	150	681	635	265	58	61	17	100	100	0	750	690	269	71	74	26	100	100	0	0.918	0.932	0.906	0.904	1.313	0.939	0.935	156	604	1302	1196	-0.124	623	679	577	619	0
3	9	8	"MLS1"	"YNL117W"	13310	16490	140	564	481	250	58	60	16	96	93	0	324	294	138	71	74	25	85	80	0	2.000	1.897	1.890	1.886	1.682	1.930	0.894	156	595	759	646	1.000	506	253	423	223	0
3	10	8	"YOL015W"	"YOL015W"	13540	16490	140	202	203	93	57	60	16	90	87	0	278	267	114	70	73	25	91	86	0	0.697	0.741	0.700	0.733	1.936	0.692	0.716	156	642	353	343	-0.521	145	208	146	197	0
3	11	8	"YOL047C"	"YOL047C"	13730	16490	140	473	440	167	58	61	21	100	96	0	481	430	150	69	73	26	98	98	0	1.007	1.058	1.023	1.035	1.418	1.077	0.902	156	641	827	743	0.010	415	412	382	361	0
3	12	8	"YOL079W"	"YOL079W"	13950	16470	110	112	116	44	59	64	28	70	45	0	130	133	57	71	81	94	31	1	0	0.898	0.919	0.813	0.802	2.492	0.097	0.062	80	490	112	119	-0.155	53	59	57	62	0
3	13	8	"YOL017W"	"YOL017W"	14150	16490	140	1105	978	392	58	61	19	100	99	0	1626	1419	554	73	80	86	100	99	0	0.674	0.684	0.665	0.656	1.334	0.681	0.944	156	580	2600	2266	-0.569	1047	1553	920	1346	0
3	14	8	"GSH2"	"YOL049W"	14330	16490	140	223	226	105	57	59	15	92	90	0	358	347	159	71	72	19	95	89	0	0.578	0.612	0.620	0.641	1.655	0.604	0.834	156	638	453	445	-0.790	166	287	169	276	0
3	15	8	"IRA2"	"YOL081W"	14570	16480	120	93	97	35	57	72	240	0	0	0	113	118	51	69	143	1160	0	0	0	0.818	0.816	0.717	0.738	2.540	0.631	0.370	120	504	80	89	-0.290	36	44	40	49	0
3	16	8	"YOL019W"	"YOL019W"	14730	16490	150	1021	935	374	57	70	227	89	82	0	939	880	325	69	136	1096	20	0	0	1.108	1.083	1.058	1.036	1.338	0.279	0.344	156	564	1834	1689	0.148	964	870	878	811	0
3	17	8	"GAL11"	"YOL051W"	14940	16490	140	2060	1886	941	56	58	16	100	99	0	1265	1165	544	68	72	50	98	96	0	1.674	1.668	1.648	1.632	1.361	1.709	0.961	156	585	3201	2927	0.743	2004	1197	1830	1097	0
3	18	8	"YOL083W"	"YOL083W"	15150	16490	140	613	547	234	57	58	16	100	97	0	383	363	152	67	73	51	88	82	0	1.759	1.655	1.680	1.692	1.421	1.659	0.811	156	533	872	786	0.815	556	316	490	296	0
3	19	8	"DIS3"	"YOL021C"	15320	16490	140	867	714	368	57	59	15	98	97	0	827	697	349	68	70	19	100	98	0	1.067	1.045	1.020	0.994	1.446	1.058	0.941	156	519	1569	1286	0.094	810	759	657	629	0
3	20	8	"YOL053C-A"	"YOL053C-A"	15500	16480	130	207	194	97	59	63	24	78	75	0	206	187	98	67	79	174	37	0	0	1.065	1.125	1.032	0.972	1.854	0.171	0.121	120	522	287	255	0.091	148	139	135	120	0
3	21	8	"YOL085C"	"YOL085C"	15720	16490	140	109	109	36	58	61	22	76	57	0	118	118	71	70	77	141	1	1	0	1.063	1.063	1.000	0.979	2.414	0.517	0.267	156	798	99	99	0.087	51	48	51	48	0
3	1	9	"KIN4"	"YOR233W"	11730	16690	140	204	200	72	61	62	16	94	90	0	330	318	119	72	76	40	93	87	0	0.554	0.565	0.563	0.567	1.593	0.524	0.749	156	728	401	385	-0.851	143	258	139	246	0
3	2	9	"RBL2"	"YOR265W"	11930	16690	150	384	350	139	60	61	20	96	92	0	411	367	144	71	75	44	92	84	0	0.953	0.980	0.983	0.979	1.638	0.977	0.887	156	572	664	586	-0.070	324	340	290	296	0
3	3	9	"TIM18"	"YOR297C"	12120	16690	140	241	248	109	59	61	17	96	92	0	254	250	103	71	76	48	86	74	0	0.995	1.056	1.051	1.054	1.765	1.064	0.819	156	605	365	368	-0.008	182	183	189	179	0
3	4	9	"SNR17A"	"YOR235W"	12350	16690	150	290	272	114	59	62	20	92	88	0	278	270	114	71	77	55	84	75	0	1.116	1.070	1.087	1.088	1.781	0.947	0.725	156	558	438	412	0.158	231	207	213	199	0
3	5	9	"YOR267C"	"YOR267C"	12510	16690	140	1282	1306	596	60	64	21	100	100	0	1308	1257	518	71	73	26	100	100	0	0.988	1.051	1.029	1.014	1.294	1.077	0.950	156	420	2459	2432	-0.018	1222	1237	1246	1186	0
3	6	9	"BUD7"	"YOR299W"	12720	16690	140	201	192	76	59	62	17	91	85	0	181	177	74	70	72	18	85	80	0	1.279	1.243	1.216	1.244	1.959	1.166	0.705	156	498	253	240	0.355	142	111	133	107	0
3	7	9	"HES1"	"YOR237W"	12920	16690	150	327	314	125	58	61	15	96	94	0	297	291	119	71	72	18	94	91	0	1.190	1.164	1.185	1.189	1.557	1.176	0.820	156	505	495	476	0.251	269	226	256	220	0
3	8	9	"PAC1"	"YOR269W"	13120	16690	140	648	602	261	58	61	16	99	96	0	975	908	385	71	73	20	100	100	0	0.653	0.650	0.617	0.602	1.525	0.644	0.931	156	529	1494	1381	-0.616	590	904	544	837	0
3	9	9	"RAX1"	"YOR301W"	13320	16680	120	142	148	55	58	61	17	88	84	0	152	152	64	70	74	30	75	58	0	1.024	1.098	1.145	1.134	2.314	0.617	0.339	120	520	166	172	0.035	84	82	90	82	0
3	10	9	"YOR239W"	"YOR239W"	13540	16690	120	322	323	188	57	59	17	99	92	0	310	325	186	69	73	27	89	82	0	1.100	1.039	1.050	1.126	1.849	1.028	0.880	120	501	506	522	0.137	265	241	266	256	0
3	11	9	"YOR271C"	"YOR271C"	13730	16690	140	180	183	73	57	61	31	87	80	0	156	162	68	69	73	27	82	74	0	1.414	1.355	1.313	1.390	1.869	1.174	0.596	156	574	210	219	0.500	123	87	126	93	0
3	12	9	"CPA1"	"YOR303W"	13940	16680	150	277	294	166	57	62	32	88	82	0	229	230	108	71	79	77	71	51	0	1.392	1.491	1.466	1.477	1.697	1.430	0.674	156	766	378	396	0.478	220	158	237	159	0
3	13	9	"YPL222W"	"YPL222W"	14150	16690	140	531	485	200	56	58	16	98	97	0	276	263	99	71	80	92	82	55	0	2.317	2.234	2.194	2.178	1.664	2.144	0.647	156	494	680	621	1.212	475	205	429	192	0
3	14	9	"HFI1"	"YPL254W"	14330	16690	140	489	440	184	56	58	16	98	96	0	958	874	350	70	71	18	100	99	0	0.488	0.478	0.464	0.431	1.570	0.478	0.927	156	516	1321	1188	-1.036	433	888	384	804	0
3	15	9	"YPR003C"	"YPR003C"	14550	16690	140	463	408	189	57	67	156	77	62	0	1422	1254	608	68	148	1327	52	0	0	0.300	0.296	0.291	0.271	1.567	0.286	0.896	156	594	1760	1537	-1.738	406	1354	351	1186	0
3	16	9	"MMT2"	"YPL224C"	14730	16690	140	631	574	226	57	68	162	86	78	0	783	698	270	69	156	1378	0	0	0	0.804	0.822	0.821	0.782	1.452	0.815	0.933	156	551	1288	1146	-0.315	574	714	517	629	0
3	17	9	"CLN2"	"YPL256C"	14940	16690	140	794	688	290	57	59	16	100	98	0	559	521	221	67	74	66	92	85	0	1.498	1.390	1.417	1.400	1.431	1.381	0.895	156	559	1229	1085	0.583	737	492	631	454	0
3	18	9	"HAL1"	"YPR005C"	15120	16690	140	678	593	298	57	60	16	98	96	0	768	702	341	69	73	51	100	94	0	0.888	0.847	0.846	0.743	1.801	0.840	0.917	156	529	1320	1169	-0.171	621	699	536	633	0
3	19	9	"YPL226W"	"YPL226W"	15330	16690	140	754	723	334	57	60	16	99	98	0	975	932	415	72	72	20	100	100	0	0.772	0.774	0.763	0.720	1.491	0.641	0.749	156	531	1600	1526	-0.374	697	903	666	860	0
3	20	9	"THI21"	"YPL258C"	15520	16690	140	571	504	214	58	61	21	98	96	0	564	501	213	70	79	160	83	69	0	1.038	1.035	1.046	1.013	1.542	0.787	0.580	156	612	1007	877	0.054	513	494	446	431	0
3	21	9	"SPO69"	"YPR007C"	15710	16680	130	655	614	179	58	61	18	100	100	0	391	375	114	70	72	20	100	97	0	1.860	1.823	1.847	1.873	1.404	1.818	0.894	120	604	918	861	0.895	597	321	556	305	0
3	1	10	"CET1"	"YPL228W"	11730	16890	140	1308	1127	500	60	63	16	100	100	0	1545	1376	568	72	77	40	100	99	0	0.847	0.818	0.808	0.771	1.346	0.831	0.951	156	710	2721	2371	-0.239	1248	1473	1067	1304	0
3	2	10	"YPL260W"	"YPL260W"	11930	16890	140	1113	965	406	60	62	21	100	99	0	1900	1725	697	71	76	47	100	100	0	0.576	0.547	0.543	0.521	1.276	0.547	0.959	156	519	2882	2559	-0.797	1053	1829	905	1654	0
3	3	10	"YPR009W"	"YPR009W"	12120	16890	140	398	369	136	59	61	17	98	94	0	1018	939	336	72	74	22	100	100	0	0.358	0.358	0.348	0.345	1.398	0.353	0.913	156	596	1285	1177	-1.481	339	946	310	867	0
3	4	10	"LTE1"	"YAL024C"	12340	16890	120	97	120	65	59	62	20	73	47	0	184	212	115	74	77	25	88	77	0	0.345	0.442	0.406	0.406	2.367	0.441	0.603	120	503	148	199	-1.533	38	110	61	138	0
3	5	10	"PEP1"	"YBL017C"	12520	16880	150	70	83	60	60	63	20	32	14	0	84	98	64	73	76	25	37	16	0	0.909	0.920	0.783	0.851	3.325	0.837	0.513	156	556	21	48	-0.138	10	11	23	25	-50
3	6	10	"ENA2"	"YDR039C"	12720	16880	150	66	79	49	60	62	16	33	17	0	77	88	48	72	78	102	5	0	0	1.200	1.188	0.680	0.748	2.812	1.004	0.387	156	562	11	35	0.263	6	5	19	16	-50
3	7	10	"YFL019C"	"YFL019C"	12920	16880	150	63	75	37	60	62	16	30	18	0	81	89	42	72	77	101	5	0	0	0.333	0.882	0.754	0.751	3.276	0.026	0.011	156	575	12	32	-1.585	3	9	15	17	-50
3	8	10	"YGL066W"	"YGL066W"	13120	16880	150	68	77	37	58	61	16	39	19	0	79	91	49	71	73	20	35	22	0	1.250	0.950	0.690	0.724	2.749	0.655	0.297	156	571	18	39	0.322	10	8	19	20	-50
3	9	10	"MNT2"	"YGL257C"	13320	16880	150	61	75	50	59	61	17	26	16	0	77	90	55	70	74	29	25	14	0	0.286	0.800	0.809	0.882	2.833	0.628	0.287	156	676	9	36	-1.807	2	7	16	20	-50
3	10	10	"YHR032W"	"YHR032W"	13520	16880	150	63	69	31	59	60	15	26	11	0	73	87	65	69	73	30	21	8	0	1.000	0.556	0.570	0.658	3.222	0.229	0.118	156	622	8	28	0.000	4	4	10	18	-50
3	11	10	"YHR036W"	"YHR036W"	13720	16880	150	64	74	41	57	60	26	19	10	0	75	86	51	72	73	21	25	14	0	2.333	1.214	0.801	0.803	3.216	0.707	0.360	156	692	10	31	1.222	7	3	17	14	-50
3	12	10	"YHR045W"	"YHR045W"	13940	16900	80	81	119	181	58	60	19	53	30	0	87	100	41	72	73	19	44	38	0	1.533	2.179	0.942	1.117	3.315	0.044	0.003	52	303	38	89	0.617	23	15	61	28	0
3	13	10	"STT4"	"YLR305C"	14120	16880	150	61	68	28	57	59	17	30	14	0	71	79	33	70	72	18	26	13	0	4.000	1.222	0.764	0.777	3.543	0.672	0.135	156	628	5	20	2.000	4	1	11	9	-50
3	14	10	"YLR422W"	"YLR422W"	14320	16880	150	62	70	33	58	60	17	28	16	0	81	92	45	71	73	27	32	12	0	0.400	0.571	0.753	0.624	3.045	0.014	0.007	156	556	14	33	-1.322	4	10	12	21	-50
3	15	10	"YML072C"	"YML072C"	14520	16880	150	58	62	24	59	68	150	0	0	0	70	74	36	71	147	1277	0	0	0	1.000	1.000	0.675	0.625	3.702	0.107	0.819	156	641	-2	6	0.000	-1	-1	3	3	-50
3	16	10	"SNR54"	"SNR54"	14750	16890	130	93	99	44	58	69	166	3	0	0	137	138	56	71	164	1412	0	0	0	0.530	0.612	0.576	0.648	2.830	1.560	0.465	120	525	101	108	-0.915	35	66	41	67	0
3	17	10	"YMR046W-A"	"YMR046W-A"	14920	16890	140	1065	977	489	59	61	16	99	99	0	1492	1330	625	69	74	57	100	99	0	0.707	0.728	0.693	0.659	1.492	0.742	0.940	156	569	2429	2179	-0.500	1006	1423	918	1261	0
3	18	10	"YMRWdelta16"	"YMRWdelta16"	15150	16890	140	131	129	50	59	61	16	80	73	0	206	195	80	71	72	20	83	82	0	0.533	0.565	0.529	0.540	2.069	0.536	0.653	156	568	207	194	-0.907	72	135	70	124	0
3	19	10	"YNRCdelta9"	"YNRCdelta9"	15320	16890	140	91	92	29	59	60	16	69	48	0	129	129	48	71	77	83	30	0	0	0.552	0.569	0.543	0.537	2.800	0.457	0.316	156	486	90	91	-0.858	32	58	33	58	0
3	20	10	"SNR50"	"SNR50"	15520	16900	120	73	77	24	57	59	15	52	25	0	96	97	47	70	77	83	5	0	0	0.615	0.741	0.579	0.512	3.299	0.033	0.023	120	485	42	47	-0.700	16	26	20	27	0
3	21	10	"tR(ACG)O"	"tR(ACG)O"	15720	16880	150	66	69	22	58	61	17	35	10	0	77	82	35	67	69	22	40	20	0	0.800	0.733	0.597	0.646	2.961	0.314	0.076	156	846	18	26	-0.322	8	10	11	15	-50
3	1	11	"YPLCdelta1"	"YPLCdelta1"	11720	17090	140	329	299	140	62	65	17	94	89	0	440	402	195	74	84	199	69	44	0	0.730	0.723	0.724	0.702	1.849	0.711	0.843	156	736	633	565	-0.455	267	366	237	328	0
3	2	11	"YPL183W-A"	"YPL183W-A"	11930	17090	140	147	205	347	60	62	18	83	78	0	147	151	103	74	88	230	3	1	0	1.192	1.883	1.369	1.258	2.827	0.421	0.037	156	552	160	222	0.253	87	73	145	77	0
3	3	11	"IntYPL143W"	"IntYPL143W"	12110	17090	140	431	394	188	60	61	17	96	92	0	409	367	167	72	73	22	92	87	0	1.101	1.132	1.132	1.162	1.609	1.149	0.870	156	568	708	629	0.139	371	337	334	295	0
3	4	11	"tC(GCA)P2"	"tC(GCA)P2"	12330	17090	120	98	100	35	61	63	19	65	47	0	125	125	43	73	74	21	75	58	0	0.712	0.750	0.768	0.753	2.719	0.704	0.345	120	587	89	91	-0.491	37	52	39	52	0
3	5	11	"tN(GUU)P"	"tN(GUU)P"	12560	17090	140	2664	2419	1386	63	63	16	100	100	0	2182	1945	1059	74	76	20	100	100	0	1.234	1.259	1.241	1.163	1.597	1.330	0.871	156	581	4709	4227	0.303	2601	2108	2356	1871	0
3	6	11	"tI(AAU)P2"	"tI(AAU)P2"	12730	17090	140	189	185	77	62	63	17	91	84	0	215	207	94	74	82	112	62	16	0	0.901	0.925	0.942	0.974	1.993	0.882	0.735	156	593	268	256	-0.151	127	141	123	133	0
3	7	11	"itL(UAA)B2"	"itL(UAA)B2"	12960	17090	140	137	134	39	62	63	17	88	81	0	142	140	53	73	81	114	17	1	0	1.087	1.075	1.078	1.015	2.087	0.359	0.206	156	574	144	139	0.120	75	69	72	67	0
3	8	11	"iYBR057C"	"iYBR057C"	13130	17090	140	1896	1657	776	60	62	20	100	100	0	1647	1440	637	70	73	23	100	100	0	1.164	1.166	1.180	1.122	1.455	1.198	0.911	156	640	3413	2967	0.219	1836	1577	1597	1370	0
3	9	11	"iYBR060C-1"	"iYBR060C-1"	13370	17100	130	165	175	83	60	62	18	87	79	0	181	182	79	70	74	30	80	75	0	0.946	1.027	1.000	0.976	1.925	1.032	0.711	120	520	216	227	-0.080	105	111	115	112	0
3	10	11	"iYBR077C"	"iYBR077C"	13520	17090	140	252	233	84	60	61	16	97	93	0	223	219	86	72	74	27	88	82	0	1.272	1.177	1.203	1.247	1.867	1.112	0.732	156	571	343	320	0.347	192	151	173	147	0
3	11	11	"iYBR081C"	"iYBR081C"	13740	17090	140	155	156	60	59	60	15	89	82	0	131	134	50	73	87	298	0	0	0	1.655	1.590	1.463	1.443	2.514	1.532	0.524	156	598	154	158	0.727	96	58	97	61	0
3	12	11	"iYBR083W"	"iYBR083W"	13930	17090	140	238	237	106	58	60	17	95	89	0	195	189	84	73	85	293	0	0	0	1.475	1.543	1.557	1.612	2.325	1.470	0.745	156	620	302	295	0.561	180	122	179	116	0
3	13	11	"iYBR097W"	"iYBR097W"	14140	17090	140	110	110	36	57	59	17	84	67	0	138	135	54	71	73	19	78	66	0	0.791	0.828	0.758	0.787	2.265	0.589	0.371	156	593	120	117	-0.338	53	67	53	64	0
3	14	11	"iYBR103W"	"iYBR103W"	14340	17090	140	174	178	65	58	60	17	96	89	0	231	235	90	71	74	29	92	85	0	0.725	0.732	0.763	0.725	1.886	0.694	0.726	156	565	276	284	-0.464	116	160	120	164	0
3	15	11	"iYBR107C"	"iYBR107C"	14530	17090	140	232	238	110	59	61	16	96	91	0	251	245	101	71	75	39	85	77	0	0.961	1.029	1.019	1.020	1.882	0.996	0.739	156	610	353	353	-0.057	173	180	179	174	0
3	16	11	"iYBR126C"	"iYBR126C"	14740	17090	150	202	196	75	59	60	15	91	87	0	245	245	165	71	75	37	85	76	0	0.822	0.787	0.814	0.857	1.979	0.056	0.011	156	593	317	311	-0.283	143	174	137	174	0
3	17	11	"iYBR130C"	"iYBR130C"	14920	17090	140	144	146	52	60	61	16	90	82	0	176	176	74	71	74	40	79	61	0	0.800	0.819	0.863	0.814	2.186	0.592	0.484	156	614	189	191	-0.322	84	105	86	105	0
3	18	11	"iYBR135W"	"iYBR135W"	15180	17090	140	454	436	199	60	61	17	100	100	0	359	346	144	71	75	41	94	88	0	1.368	1.367	1.429	1.453	1.777	1.418	0.844	156	571	682	651	0.452	394	288	376	275	0
3	19	11	"iYDL248W-0"	"iYDL248W-0"	15350	17090	140	125	130	60	61	65	34	71	48	0	242	240	108	71	91	223	31	0	0	0.374	0.408	0.392	0.389	2.206	0.091	0.142	156	448	235	238	-1.418	64	171	69	169	0
3	20	11	"iYDL246C-1"	"iYDL246C-1"	15520	17090	140	121	125	50	60	63	30	74	50	0	129	129	47	69	85	192	0	0	0	1.017	1.083	1.054	1.025	2.387	0.179	0.080	156	608	121	125	0.024	61	60	65	60	0
3	21	11	"iYDL243C"	"iYDL243C"	15770	17090	140	191	198	84	58	60	15	98	92	0	267	259	99	62	65	22	95	90	0	0.649	0.711	0.690	0.698	1.808	0.521	0.529	156	798	338	337	-0.624	133	205	140	197	0
3	1	12	"iYDL227C-0"	"iYDL227C-0"	11730	17290	140	345	328	151	63	66	19	94	91	0	385	363	156	75	85	198	72	30	0	0.910	0.920	0.895	0.889	1.686	0.926	0.840	156	743	592	553	-0.137	282	310	265	288	0
3	2	12	"iYDL225W"	"iYDL225W"	11940	17300	140	407	411	200	60	62	19	98	95	0	1553	1513	736	73	86	226	97	88	0	0.234	0.244	0.243	0.230	1.492	0.225	0.845	156	571	1827	1791	-2.093	347	1480	351	1440	0
3	3	12	"iYDL220C"	"iYDL220C"	12140	17290	140	183	186	75	60	62	19	91	84	0	239	230	92	73	74	20	89	87	0	0.741	0.803	0.741	0.791	1.894	0.784	0.743	156	615	289	283	-0.433	123	166	126	157	0
3	4	12	"iYDL207W"	"iYDL207W"	12360	17290	140	217	208	87	62	64	19	87	86	0	250	235	106	73	75	22	84	78	0	0.876	0.901	0.885	0.895	1.828	0.868	0.793	156	570	332	308	-0.191	155	177	146	162	0
3	5	12	"iYDL203C"	"iYDL203C"	12520	17290	140	169	163	61	62	65	18	88	82	0	132	137	52	74	76	21	79	65	0	1.845	1.603	1.491	1.554	2.221	1.500	0.568	156	573	165	164	0.883	107	58	101	63	0
3	6	12	"iYDL199C"	"iYDL199C"	12740	17290	140	106	110	39	61	62	18	80	60	0	124	124	44	75	79	55	43	6	0	0.918	1.000	0.870	0.859	2.679	2.257	0.840	156	590	94	98	-0.123	45	49	49	49	0
3	7	12	"iYDL183C-1"	"iYDL183C-1"	12930	17290	140	549	496	227	61	62	17	96	92	0	299	283	117	72	77	56	85	79	0	2.150	2.062	2.013	2.019	1.586	2.015	0.712	156	566	715	646	1.104	488	227	435	211	0
3	8	12	"iYDL179W"	"iYDL179W"	13130	17290	130	152	153	55	61	63	21	88	81	0	180	182	66	70	74	24	87	81	0	0.827	0.821	0.864	0.842	2.328	0.793	0.613	120	538	201	204	-0.274	91	110	92	112	0
3	9	12	"iYDL175C"	"iYDL175C"	13330	17290	140	198	197	80	60	62	19	89	85	0	331	316	134	71	74	29	88	85	0	0.531	0.559	0.569	0.586	1.951	0.545	0.807	156	598	398	382	-0.914	138	260	137	245	0
3	10	12	"iYDR127W"	"iYDR127W"	13530	17290	140	119	119	39	60	62	16	85	69	0	144	145	54	72	74	27	81	63	0	0.819	0.808	0.756	0.769	2.437	0.122	0.125	156	518	131	132	-0.287	59	72	59	73	0
3	11	12	"iYDR131C"	"iYDR131C"	13720	17290	140	135	135	47	61	62	17	87	79	0	160	156	55	72	88	321	0	0	0	0.841	0.881	0.863	0.813	1.917	0.015	0.012	156	517	162	158	-0.250	74	88	74	84	0
3	12	12	"iYDR137W"	"iYDR137W"	13910	17290	140	93	96	30	59	60	17	68	48	0	104	106	39	71	87	315	0	0	0	1.030	1.057	0.963	0.990	2.947	0.006	0.004	156	536	67	72	0.043	34	33	37	35	0
3	13	12	"iYDR155C"	"iYDR155C"	14120	17290	140	155	152	57	58	59	16	89	83	0	110	108	39	72	73	20	68	46	0	2.553	2.611	2.302	2.093	2.732	2.247	0.409	156	580	135	130	1.352	97	38	94	36	0
3	14	12	"iYDR161W"	"iYDR161W"	14320	17290	140	154	146	52	57	60	16	89	80	0	215	212	89	71	73	23	86	82	0	0.674	0.631	0.592	0.629	1.856	0.566	0.668	156	577	241	230	-0.570	97	144	89	141	0
3	15	12	"iYDR165W"	"iYDR165W"	14530	17290	140	102	106	34	58	60	17	79	61	0	157	154	62	72	74	22	82	75	0	0.518	0.585	0.500	0.502	1.999	0.482	0.499	156	650	129	130	-0.950	44	85	48	82	0
3	16	12	"iYDR177W"	"iYDR177W"	14750	17290	130	277	283	133	60	61	17	97	94	0	288	294	125	71	73	20	94	90	0	1.000	1.000	0.970	1.010	1.743	1.013	0.843	120	505	434	446	0.000	217	217	223	223	0
3	17	12	"iYDR180W"	"iYDR180W"	14920	17290	140	116	119	40	58	60	16	87	73	0	205	200	75	69	72	25	90	83	0	0.426	0.466	0.452	0.427	2.185	0.432	0.612	156	553	194	192	-1.229	58	136	61	131	0
3	18	12	"iYDR184C"	"iYDR184C"	15140	17290	140	157	155	58	58	60	17	87	81	0	264	251	104	68	71	24	88	85	0	0.505	0.530	0.529	0.534	2.052	0.500	0.758	156	638	295	280	-0.985	99	196	97	183	0
3	19	12	"iYDR204W"	"iYDR204W"	15340	17290	130	191	184	63	60	64	33	87	80	0	122	121	41	71	84	200	0	0	0	2.569	2.480	2.190	2.390	2.267	0.088	0.051	120	477	182	174	1.361	131	51	124	50	0
3	20	12	"iYDR208W"	"iYDR208W"	15520	17290	150	167	177	75	60	64	30	87	77	0	209	202	81	69	81	177	30	0	0	0.764	0.880	0.913	0.870	1.825	0.159	0.157	156	613	247	250	-0.388	107	140	117	133	0
3	21	12	"itI(UAU)D"	"itI(UAU)D"	15750	17290	140	152	163	69	58	60	16	92	87	0	202	205	80	69	71	19	92	88	0	0.707	0.772	0.747	0.719	1.673	0.784	0.709	156	780	227	241	-0.501	94	133	105	136	0
3	1	13	"iYDR521W"	"iYDR521W"	11750	17500	140	331	309	123	63	67	23	96	92	0	371	349	148	73	76	21	96	91	0	0.899	0.891	0.887	0.933	1.644	0.876	0.878	156	676	566	522	-0.153	268	298	246	276	0
3	2	13	"iYDR525W"	"iYDR525W"	11920	17480	120	263	284	164	62	66	21	94	86	0	152	154	71	71	78	99	37	5	0	2.481	2.675	2.616	2.284	2.272	0.247	0.050	120	461	282	305	1.311	201	81	222	83	0
3	3	13	"iYDR528W"	"iYDR528W"	12140	17500	150	336	325	156	62	64	18	96	91	0	530	511	249	73	79	86	88	78	0	0.600	0.600	0.595	0.590	1.594	0.592	0.902	156	627	731	701	-0.738	274	457	263	438	0
3	4	13	"iYDR541C-0"	"iYDR541C-0"	12320	17490	140	379	378	201	63	66	21	92	89	0	419	430	231	75	79	23	91	90	0	0.919	0.887	0.896	0.918	1.817	0.872	0.901	156	541	660	670	-0.122	316	344	315	355	0
3	5	13	"iYDR544C"	"iYDR544C"	12530	17500	150	9247	8026	4059	62	66	21	100	100	0	4939	4208	1999	75	84	130	100	100	0	1.888	1.927	1.919	1.804	1.387	1.967	0.970	156	605	14049	12097	0.917	9185	4864	7964	4133	0
3	6	13	"iYEL073C-0"	"iYEL073C-0"	12740	17490	140	263	251	103	59	63	18	96	90	0	259	242	99	75	80	127	67	18	0	1.109	1.150	1.163	1.215	1.783	0.459	0.284	156	615	388	359	0.149	204	184	192	167	0
3	7	13	"iYEL063C"	"iYEL063C"	12960	17490	140	499	443	205	60	62	18	97	92	0	470	400	184	71	74	20	94	91	0	1.100	1.164	1.148	1.175	1.734	1.152	0.906	156	562	838	712	0.138	439	399	383	329	0
3	8	13	"iYEL059W"	"iYEL059W"	13130	17490	130	176	167	72	60	62	18	86	79	0	130	126	55	72	74	20	68	60	0	2.000	1.981	1.618	1.846	2.664	1.818	0.531	120	494	174	161	1.000	116	58	107	54	0
3	9	13	"iYEL055C"	"iYEL055C"	13330	17490	140	382	360	164	61	63	18	95	92	0	334	322	147	72	88	232	57	5	0	1.225	1.196	1.210	1.224	1.678	1.173	0.874	156	604	583	549	0.293	321	262	299	250	0
3	10	13	"iYEL042W"	"iYEL042W"	13540	17490	140	601	541	252	60	63	20	96	92	0	658	581	273	71	88	239	75	61	0	0.922	0.943	0.951	0.933	1.588	0.793	0.699	156	568	1128	991	-0.118	541	587	481	510	0
3	11	13	"iYEL038W"	"iYEL038W"	13730	17490	140	152	149	57	61	63	22	82	73	0	169	159	65	72	75	25	80	71	0	0.938	1.011	0.929	0.874	2.252	0.932	0.598	156	511	188	175	-0.092	91	97	88	87	0
3	12	13	"itS(AGA)E"	"itS(AGA)E"	13930	17490	150	198	186	70	61	62	18	91	85	0	155	150	53	71	74	24	80	75	0	1.631	1.582	1.495	1.478	1.886	1.520	0.636	156	536	221	204	0.706	137	84	125	79	0
3	13	13	"iYFL044C"	"iYFL044C"	14120	17490	140	135	140	55	59	61	18	84	75	0	133	134	54	70	72	21	80	66	0	1.206	1.266	1.114	1.160	2.153	1.164	0.551	156	567	139	145	0.271	76	63	81	64	0
3	14	13	"iYFL039C"	"iYFL039C"	14340	17490	140	432	407	194	58	61	17	95	92	0	222	216	97	71	73	23	83	80	0	2.477	2.407	2.439	2.595	1.909	2.332	0.754	156	623	525	494	1.308	374	151	349	145	0
3	15	13	"iYFL035C-A"	"iYFL035C-A"	14530	17490	130	144	143	53	58	60	17	87	81	0	180	176	72	72	75	29	79	75	0	0.796	0.817	0.806	0.827	1.891	0.885	0.669	120	554	194	189	-0.329	86	108	85	104	0
3	16	13	"iYFL020C"	"iYFL020C"	14750	17490	140	575	523	215	59	63	29	97	94	0	889	825	364	72	77	47	96	91	0	0.632	0.616	0.613	0.637	1.458	0.602	0.920	156	609	1333	1217	-0.663	516	817	464	753	0
3	17	13	"iYFL017C"	"iYFL017C"	14930	17480	130	133	137	50	57	62	31	79	62	0	188	186	69	70	74	45	85	70	0	0.644	0.690	0.681	0.610	1.904	0.737	0.628	120	562	194	196	-0.635	76	118	80	116	0
3	18	13	"iYFL013W-A"	"iYFL013W-A"	15170	17490	150	275	269	107	58	61	18	96	92	0	294	275	101	67	72	37	91	84	0	0.956	1.014	1.000	1.017	1.648	0.985	0.772	156	608	444	419	-0.065	217	227	211	208	0
3	19	13	"iYFR001W"	"iYFR001W"	15320	17490	150	155	157	61	60	62	26	87	76	0	365	339	156	69	73	39	87	82	0	0.321	0.359	0.357	0.376	1.816	0.347	0.759	156	537	391	367	-1.640	95	296	97	270	0
3	20	13	"iYFR005C"	"iYFR005C"	15530	17490	140	179	184	83	59	61	25	86	77	0	391	373	190	71	73	28	92	84	0	0.375	0.414	0.410	0.431	2.050	0.400	0.757	156	590	440	427	-1.415	120	320	125	302	0
3	21	13	"iYFR007W"	"iYFR007W"	15720	17490	140	163	166	69	58	61	18	89	78	0	220	208	93	69	72	27	83	75	0	0.695	0.777	0.760	0.804	2.044	0.753	0.741	156	659	256	247	-0.524	105	151	108	139	0
3	1	14	"iYFR019W"	"iYFR019W"	11730	17690	140	166	166	58	63	66	22	90	82	0	262	257	109	73	76	21	91	87	0	0.545	0.560	0.575	0.592	1.878	0.531	0.730	156	757	292	287	-0.876	103	189	103	184	0
3	2	14	"iYFR021W"	"iYFR021W"	11950	17690	150	367	346	131	63	66	21	97	96	0	617	573	230	72	79	90	91	83	0	0.558	0.565	0.568	0.571	1.484	0.500	0.806	156	650	849	784	-0.842	304	545	283	501	0
3	3	14	"iYFR025C"	"iYFR025C"	12160	17700	140	107	111	36	62	65	18	78	58	0	179	179	65	73	77	41	84	65	0	0.425	0.462	0.475	0.453	2.408	0.432	0.504	156	551	151	155	-1.236	45	106	49	106	0
3	4	14	"iYGL013C"	"iYGL013C"	12360	17700	150	651	570	280	64	67	21	98	96	0	783	702	327	75	79	31	99	99	0	0.829	0.807	0.785	0.736	1.665	0.809	0.912	156	568	1295	1133	-0.270	587	708	506	627	0
3	5	14	"iYGL009C"	"iYGL009C"	12560	17700	140	1181	1040	502	61	65	21	99	98	0	890	813	376	74	85	149	90	81	0	1.373	1.325	1.355	1.299	1.426	1.342	0.943	156	461	1936	1718	0.457	1120	816	979	739	0
3	6	14	"iYGL006W"	"iYGL006W"	12740	17690	150	216	207	86	60	63	20	90	84	0	1033	922	464	74	81	131	92	81	0	0.163	0.173	0.174	0.172	1.605	0.165	0.848	156	580	1115	995	-2.620	156	959	147	848	0
3	7	14	"iYGR011W"	"iYGR011W"	12960	17690	140	473	432	206	60	63	19	96	89	0	404	367	169	73	75	20	90	87	0	1.248	1.265	1.260	1.351	1.963	1.245	0.883	156	576	744	666	0.319	413	331	372	294	0
3	8	14	"iYGR015C"	"iYGR015C"	13140	17690	140	237	238	99	60	63	18	94	89	0	351	343	146	72	74	19	96	91	0	0.634	0.657	0.653	0.661	1.650	0.653	0.831	156	503	456	449	-0.657	177	279	178	271	0
3	9	14	"iYGR020C"	"iYGR020C"	13320	17690	150	546	504	227	60	62	18	97	95	0	562	511	217	71	87	230	78	56	0	0.990	1.009	0.980	0.970	1.829	1.010	0.915	156	614	977	884	-0.015	486	491	444	440	0
3	10	14	"iYGR034W"	"iYGR034W"	13560	17690	140	269	264	122	59	62	20	95	86	0	289	280	126	74	89	232	46	1	0	0.977	0.995	0.973	1.030	1.941	0.199	0.155	156	606	425	411	-0.034	210	215	205	206	0
3	11	14	"iYGR038W"	"iYGR038W"	13760	17690	140	217	204	83	60	63	21	87	81	0	323	300	133	74	76	22	89	84	0	0.631	0.637	0.635	0.618	1.807	0.604	0.811	156	513	406	370	-0.665	157	249	144	226	0
3	12	14	"iYGR039W"	"iYGR039W"	13950	17690	150	168	165	66	60	63	18	86	80	0	223	213	89	73	75	22	86	84	0	0.720	0.750	0.703	0.742	1.821	0.718	0.712	156	505	258	245	-0.474	108	150	105	140	0
3	13	14	"iYGR055W"	"iYGR055W"	14140	17690	140	328	302	143	60	61	18	91	88	0	182	177	78	72	73	19	86	79	0	2.436	2.305	2.290	2.257	1.773	2.252	0.766	156	544	378	347	1.285	268	110	242	105	0
3	14	14	"iYGR059W"	"iYGR059W"	14330	17690	130	162	163	65	60	62	17	90	84	0	168	163	61	71	73	21	81	77	0	1.052	1.120	1.046	0.997	2.263	0.419	0.220	120	538	199	195	0.073	102	97	103	92	0
3	15	14	"iYGR062C"	"iYGR062C"	14540	17690	140	110	109	35	59	61	17	81	64	0	175	169	63	72	74	27	82	77	0	0.495	0.515	0.503	0.485	2.160	0.015	0.015	156	620	154	147	-1.014	51	103	50	97	0
3	16	14	"iYHR001W"	"iYHR001W"	14730	17690	140	279	260	123	59	60	18	89	84	0	624	575	310	72	77	45	91	85	0	0.399	0.400	0.401	0.405	1.594	0.375	0.868	156	582	772	704	-1.327	220	552	201	503	0
3	17	14	"iYHR004C"	"iYHR004C"	14940	17690	140	194	188	79	59	63	29	87	78	0	223	216	98	70	75	43	80	68	0	0.882	0.884	0.886	0.892	1.851	0.770	0.645	156	654	288	275	-0.181	135	153	129	146	0
3	18	14	"iYHRCdelta4"	"iYHRCdelta4"	15160	17700	140	465	413	179	58	61	17	98	96	0	447	403	172	68	73	38	94	89	0	1.074	1.060	1.034	1.024	1.676	1.053	0.862	156	541	786	690	0.103	407	379	355	335	0
3	19	14	"iYHR017W"	"iYHR017W"	15320	17690	140	113	115	41	58	61	25	75	55	0	213	205	84	69	74	37	83	73	0	0.382	0.419	0.440	0.430	2.223	0.383	0.562	156	578	199	193	-1.389	55	144	57	136	0
3	20	14	"iYHRCsigma2"	"iYHRCsigma2"	15570	17690	140	103	102	33	58	61	25	67	41	0	141	136	48	70	73	28	76	59	0	0.634	0.667	0.679	0.631	2.478	0.461	0.303	156	571	116	110	-0.658	45	71	44	66	0
3	21	14	"iYHR023W"	"iYHR023W"	15750	17690	140	124	126	43	59	61	17	87	75	0	437	418	207	70	73	27	95	89	0	0.177	0.193	0.196	0.204	2.008	0.172	0.683	156	706	432	415	-2.497	65	367	67	348	0
3	1	15	"iYHR039C"	"iYHR039C"	11740	17900	140	166	159	60	63	67	24	84	75	0	164	167	64	73	77	24	82	76	0	1.132	1.021	0.978	1.037	2.326	0.991	0.635	156	735	194	190	0.179	103	91	96	94	0
3	2	15	"iYHR042W"	"iYHR042W"	11950	17900	140	338	332	127	63	65	20	98	94	0	420	393	153	72	77	42	94	90	0	0.790	0.838	0.842	0.853	1.465	0.825	0.881	156	537	623	590	-0.340	275	348	269	321	0
3	3	15	"iYHR046C"	"iYHR046C"	12120	17890	150	303	292	128	64	67	21	94	88	0	919	803	359	73	82	106	95	85	0	0.283	0.312	0.302	0.298	1.508	0.297	0.835	156	602	1085	958	-1.824	239	846	228	730	0
3	4	15	"iYHR060W"	"iYHR060W"	12360	17890	150	223	222	101	64	67	21	93	82	0	314	304	143	73	76	23	92	85	0	0.660	0.684	0.712	0.697	1.874	0.662	0.809	156	573	400	389	-0.600	159	241	158	231	0
3	5	15	"iYHR064C"	"iYHR064C"	12550	17890	140	309	292	131	62	65	20	92	86	0	192	191	79	74	77	25	83	76	0	2.093	1.966	1.927	2.013	1.760	1.897	0.763	156	461	365	347	1.066	247	118	230	117	0
3	6	15	"iYHR068W"	"iYHR068W"	12720	17890	140	144	145	53	62	64	20	87	78	0	165	164	68	75	78	25	80	68	0	0.911	0.933	0.904	0.940	2.456	0.820	0.575	156	525	172	172	-0.134	82	90	83	89	0
3	7	15	"iYIL023C"	"iYIL023C"	12940	17890	140	294	273	119	62	64	21	94	87	0	215	208	85	74	77	22	85	79	0	1.645	1.575	1.586	1.526	1.857	1.592	0.789	156	647	373	345	0.718	232	141	211	134	0
3	8	15	"iYIL019W"	"iYIL019W"	13170	17900	140	618	574	245	60	64	21	99	98	0	697	634	263	73	75	20	100	98	0	0.894	0.916	0.924	0.912	1.393	0.923	0.941	156	517	1182	1075	-0.161	558	624	514	561	0
3	9	15	"iYIL015W"	"iYIL015W"	13340	17890	140	165	164	57	62	63	17	89	82	0	199	194	80	73	74	19	82	80	0	0.817	0.843	0.755	0.803	2.032	0.779	0.633	156	524	229	223	-0.291	103	126	102	121	0
3	10	15	"iYIL005W"	"iYIL005W"	13560	17890	140	113	119	43	61	62	17	83	66	0	271	263	120	73	75	20	89	82	0	0.263	0.305	0.326	0.332	2.215	0.290	0.650	156	502	250	248	-1.929	52	198	58	190	0
3	11	15	"iYIL001W"	"iYIL001W"	13740	17890	140	106	110	41	61	63	18	71	58	0	429	392	183	74	76	21	92	88	0	0.127	0.154	0.164	0.165	2.410	0.025	0.105	156	452	400	367	-2.980	45	355	49	318	0
3	12	15	"iYIR003W"	"iYIR003W"	13940	17890	140	140	142	51	61	63	17	89	79	0	234	217	91	72	74	20	85	80	0	0.488	0.559	0.554	0.554	2.070	0.522	0.686	156	443	241	226	-1.036	79	162	81	145	0
3	13	15	"iYIR018W-0"	"iYIR018W-0"	14120	17890	150	712	615	309	61	63	17	97	94	0	1147	974	461	72	75	20	100	100	0	0.606	0.614	0.595	0.557	1.566	0.629	0.937	156	495	1726	1456	-0.724	651	1075	554	902	0
3	14	15	"iYIR020C"	"iYIR020C"	14330	17890	140	206	194	83	61	63	18	87	80	0	182	175	74	74	75	21	81	78	0	1.343	1.317	1.250	1.206	1.937	1.254	0.717	156	554	253	234	0.425	145	108	133	101	0
3	15	15	"iYIR022W"	"iYIR022W"	14540	17890	140	158	158	56	59	61	17	92	85	0	145	141	48	71	73	19	80	71	0	1.338	1.414	1.318	1.407	2.268	1.348	0.561	156	552	173	169	0.420	99	74	99	70	0
3	16	15	"iYIR038C-0"	"iYIR038C-0"	14760	17900	140	382	344	144	59	61	19	93	91	0	337	314	122	70	132	932	0	0	0	1.210	1.168	1.154	1.129	1.532	0.021	0.014	156	464	590	529	0.275	323	267	285	244	0
3	17	15	"iYIRCdelta6-2"	"iYIRCdelta6-2"	14920	17890	150	623	548	284	58	61	20	96	92	0	643	559	280	68	126	885	3	0	0	0.983	0.998	1.018	0.959	1.676	1.012	0.932	156	515	1140	981	-0.025	565	575	490	491	0
3	18	15	"iYIR042C"	"iYIR042C"	15140	17900	140	90	96	33	58	62	19	67	42	0	117	119	43	69	72	20	74	60	0	0.667	0.760	0.744	0.705	2.630	0.632	0.287	156	503	80	88	-0.585	32	48	38	50	0
3	19	15	"iYJR076C"	"iYJR076C"	15340	17900	140	459	421	196	58	60	17	95	92	0	463	418	180	71	73	20	96	92	0	1.023	1.046	1.000	0.981	1.824	0.481	0.318	156	480	793	710	0.033	401	392	363	347	0
3	20	15	"iYJR083C"	"iYJR083C"	15540	17890	140	208	194	82	58	61	18	87	80	0	206	189	80	69	72	21	83	79	0	1.095	1.133	1.082	1.067	2.040	1.096	0.746	156	498	287	256	0.131	150	137	136	120	0
3	21	15	"iYJR089W"	"iYJR089W"	15730	17900	150	198	193	67	60	61	17	94	88	0	542	495	203	68	71	21	94	91	0	0.291	0.311	0.312	0.327	1.847	0.294	0.817	156	754	612	560	-1.780	138	474	133	427	0
3	1	16	"iYJR102C"	"iYJR102C"	11750	18100	140	1142	984	432	66	71	37	99	95	0	675	606	249	75	80	32	100	94	0	1.793	1.729	1.691	1.653	1.400	1.772	0.948	156	528	1676	1449	0.843	1076	600	918	531	0
3	2	16	"iYJR106W"	"iYJR106W"	11920	18090	140	419	399	179	64	71	42	93	88	0	399	373	156	72	78	33	94	89	0	1.086	1.113	1.103	1.092	1.474	1.128	0.882	156	420	682	636	0.119	355	327	335	301	0
3	3	16	"iYJR110W"	"iYJR110W"	12140	18100	140	221	214	79	65	69	24	92	86	0	246	242	97	73	82	113	73	32	0	0.902	0.882	0.824	0.884	1.998	0.438	0.372	156	474	329	318	-0.149	156	173	149	169	0
3	4	16	"iYJR128W"	"iYJR128W"	12330	18090	150	444	397	163	63	67	22	93	90	0	245	243	96	72	81	112	75	28	0	2.202	1.953	1.939	1.902	1.697	1.950	0.846	156	477	554	505	1.139	381	173	334	171	0
3	5	16	"iYJR132W"	"iYJR132W"	12520	18090	140	393	358	147	63	66	19	93	91	0	666	598	253	72	76	25	96	94	0	0.556	0.561	0.542	0.547	1.400	0.556	0.911	156	477	924	821	-0.848	330	594	295	526	0
3	6	16	"iYJR136C"	"iYJR136C"	12750	18090	150	133	134	43	63	65	19	87	78	0	150	144	53	74	77	24	80	63	0	0.921	1.014	0.940	0.971	1.990	0.038	0.052	156	532	146	141	-0.119	70	76	71	70	0
3	7	16	"iYJR151C-1"	"iYJR151C-1"	12950	18100	150	912	785	341	62	65	23	98	96	0	418	379	158	74	78	30	93	87	0	2.471	2.370	2.375	2.385	1.575	2.356	0.896	156	468	1194	1028	1.305	850	344	723	305	0
3	8	16	"iYJR153W-1"	"iYJR153W-1"	13130	18090	140	851	740	315	62	66	24	99	96	0	696	609	245	74	78	24	98	96	0	1.268	1.267	1.254	1.258	1.522	1.285	0.936	156	418	1411	1213	0.343	789	622	678	535	0
3	9	16	"iYJR157W-0"	"iYJR157W-0"	13330	18090	150	630	564	252	64	66	19	97	94	0	980	869	376	74	77	21	99	98	0	0.625	0.629	0.625	0.599	1.548	0.630	0.935	156	404	1472	1295	-0.679	566	906	500	795	0
3	10	16	"iYKR051W"	"iYKR051W"	13490	18090	150	223	213	88	63	65	17	91	85	0	686	609	292	72	76	21	98	96	0	0.261	0.279	0.271	0.270	1.902	0.276	0.644	156	461	774	687	-1.940	160	614	150	537	0
3	11	16	"iYKR055W"	"iYKR055W"	13660	18080	150	185	181	89	63	67	22	80	72	0	121	123	49	72	77	24	67	50	0	2.490	2.314	2.228	2.250	2.161	0.150	0.618	156	489	171	169	1.316	122	49	118	51	0
3	12	16	"iYKR059W"	"iYKR059W"	13860	18080	150	131	132	61	63	67	24	66	58	0	129	127	58	72	77	26	62	51	0	1.193	1.255	1.061	1.078	2.449	0.026	0.033	156	484	125	124	0.255	68	57	69	55	0
3	13	16	"itK(UUU)K"	"itK(UUU)K"	14060	18080	150	90	93	34	62	65	21	56	35	0	111	111	48	72	76	24	58	42	0	0.718	0.795	0.677	0.620	2.961	0.720	0.290	156	481	67	70	-0.478	28	39	31	39	0
3	14	16	"iYKR076W"	"iYKR076W"	14260	18080	150	231	216	108	62	65	20	84	74	0	156	154	72	72	75	21	72	67	0	2.012	1.878	1.783	1.755	2.268	1.741	0.729	156	513	253	236	1.009	169	84	154	82	0
3	15	16	"iYKR080W"	"iYKR080W"	14460	18080	150	123	121	40	60	63	19	82	69	0	157	153	61	71	73	20	81	75	0	0.733	0.744	0.707	0.673	2.084	0.657	0.531	156	477	149	143	-0.449	63	86	61	82	0
3	16	16	"iYKR095W"	"iYKR095W"	14660	18080	150	724	641	316	60	63	20	98	96	0	488	462	224	67	132	940	0	0	0	1.577	1.471	1.504	1.443	1.509	1.479	0.915	156	456	1085	976	0.657	664	421	581	395	0
3	17	16	"iYKR099W"	"iYKR099W"	14860	18080	150	318	292	125	61	64	21	94	87	0	568	492	224	68	130	927	0	0	0	0.514	0.545	0.544	0.560	1.720	0.036	0.055	156	469	757	655	-0.960	257	500	231	424	0
3	18	16	"iYKR101W-2"	"iYKR101W-2"	15060	18080	150	492	432	210	59	61	19	98	92	0	300	273	124	68	71	19	90	85	0	1.866	1.820	1.825	1.912	1.717	1.861	0.865	156	471	665	578	0.900	433	232	373	205	0
3	19	16	"iYLL062C"	"iYLL062C"	15260	18080	150	184	175	84	59	61	17	83	75	0	174	158	73	70	93	317	0	0	0	1.202	1.318	1.314	1.219	2.189	1.302	0.706	156	459	229	204	0.265	125	104	116	88	0
3	20	16	"iYLL058W"	"iYLL058W"	15460	18080	150	141	141	57	60	62	17	83	75	0	201	186	83	70	73	20	81	78	0	0.618	0.698	0.698	0.659	2.075	0.638	0.691	156	474	212	197	-0.694	81	131	81	116	0
3	21	16	"iYLL055W"	"iYLL055W"	15660	18080	150	378	353	145	60	62	18	93	91	0	1166	1053	475	68	71	21	100	100	0	0.290	0.297	0.288	0.284	1.517	0.292	0.917	156	617	1416	1278	-1.788	318	1098	293	985	0
3	1	17	"iYLRWdelta14"	"iYLRWdelta14"	11660	18270	150	348	339	156	66	72	35	91	83	0	784	709	336	78	82	35	99	98	0	0.399	0.433	0.429	0.399	1.707	0.430	0.888	156	622	988	904	-1.324	282	706	273	631	0
3	2	17	"iYLR259C"	"iYLR259C"	11860	18270	150	635	624	416	67	80	63	83	73	0	405	378	223	78	87	45	82	73	0	1.737	1.857	1.831	1.669	1.974	1.877	0.857	156	428	895	857	0.797	568	327	557	300	0
3	3	17	"iYLR263W"	"iYLR263W"	12060	18270	150	274	252	132	66	78	54	73	67	0	321	304	159	73	81	36	84	73	0	0.839	0.805	0.818	0.806	1.779	0.831	0.807	156	489	456	417	-0.254	208	248	186	231	0
3	4	17	"iYLR281C"	"iYLR281C"	12260	18270	150	124	126	53	63	68	25	71	54	0	183	182	86	73	78	29	75	71	0	0.555	0.578	0.571	0.576	1.920	0.577	0.657	156	458	171	172	-0.851	61	110	63	109	0
3	5	17	"iYLR286C"	"iYLR286C"	12460	18270	150	479	504	292	63	66	20	97	92	0	360	359	175	73	77	24	95	89	0	1.449	1.542	1.575	1.463	1.729	1.609	0.899	156	474	703	727	0.536	416	287	441	286	0
3	6	17	"iYLR289W"	"iYLR289W"	12660	18270	150	137	139	51	63	65	19	83	75	0	184	182	77	72	76	21	81	76	0	0.661	0.691	0.654	0.708	2.378	0.658	0.581	156	507	186	186	-0.598	74	112	76	110	0
3	7	17	"iYLR304C"	"iYLR304C"	12860	18270	150	355	337	200	61	65	26	85	78	0	225	215	114	72	78	38	69	64	0	1.922	1.930	1.839	1.916	1.752	1.883	0.818	156	475	447	419	0.942	294	153	276	143	0
3	8	17	"iYLR308W"	"iYLR308W"	13060	18270	150	122	122	47	61	67	27	74	55	0	235	231	116	73	80	39	80	70	0	0.377	0.386	0.400	0.392	2.014	0.332	0.573	156	468	223	219	-1.409	61	162	61	158	0
3	9	17	"iYLR312W-A"	"iYLR312W-A"	13260	18270	150	220	220	113	61	66	22	89	76	0	198	194	91	74	89	214	19	0	0	1.282	1.325	1.347	1.356	2.196	1.326	0.786	156	479	283	279	0.359	159	124	159	120	0
3	10	17	"iYLR330W"	"iYLR330W"	13460	18270	150	519	455	205	64	66	20	94	91	0	293	278	120	76	88	196	58	5	0	2.097	1.936	1.958	1.934	1.720	0.861	0.197	156	573	672	593	1.068	455	217	391	202	0
3	11	17	"iSNR61"	"iSNR61"	13740	18280	140	111	140	302	62	65	21	76	55	0	180	179	78	72	76	22	80	78	0	0.454	0.729	0.488	0.507	2.474	8.503	0.067	156	595	157	185	-1.140	49	108	78	107	0
3	12	17	"iYLRWdelta20"	"iYLRWdelta20"	13930	18280	140	114	115	41	59	64	24	74	54	0	136	134	54	71	76	24	72	60	0	0.846	0.889	0.822	0.856	2.221	0.788	0.449	156	484	120	119	-0.241	55	65	56	63	0
3	13	17	"iYMR033W"	"iYMR033W"	14130	18280	140	126	123	46	60	62	20	76	65	0	239	223	94	71	74	21	85	83	0	0.393	0.414	0.403	0.378	1.927	0.397	0.614	156	545	234	215	-1.348	66	168	63	152	0
3	14	17	"iYMR037C"	"iYMR037C"	14340	18280	140	320	323	161	61	64	19	93	90	0	197	200	92	72	79	71	75	41	0	2.072	2.047	2.007	2.046	1.913	1.746	0.450	156	524	384	390	1.051	259	125	262	128	0
3	15	17	"iYMR041C"	"iYMR041C"	14530	18270	150	155	154	65	59	62	16	89	81	0	158	155	72	72	79	121	30	0	0	1.116	1.145	1.050	1.117	1.990	0.183	0.109	156	501	182	178	0.159	96	86	95	83	0
3	16	17	"iYMR054W"	"iYMR054W"	14720	18270	150	144	144	53	60	63	17	87	82	0	251	231	96	70	77	113	70	29	0	0.464	0.522	0.535	0.544	2.082	0.487	0.691	156	579	265	245	-1.108	84	181	84	161	0
3	17	17	"iYMR058W"	"iYMR058W"	14940	18270	130	146	138	54	61	63	16	81	75	0	232	215	102	71	72	19	82	80	0	0.528	0.535	0.533	0.531	2.156	0.505	0.693	120	488	246	221	-0.922	85	161	77	144	0
3	18	17	"iYMR063W"	"iYMR063W"	15120	18270	140	120	120	42	59	61	18	82	71	0	142	138	55	70	91	304	0	0	0	0.847	0.897	0.829	0.815	2.434	0.015	0.012	156	498	133	129	-0.239	61	72	61	68	0
3	19	17	"iYMR078C"	"iYMR078C"	15330	18280	150	291	285	125	59	61	16	90	88	0	253	238	101	70	91	299	10	0	0	1.268	1.345	1.343	1.342	1.762	0.130	0.072	156	516	415	394	0.342	232	183	226	168	0
3	20	17	"iYMR082C-0"	"iYMR082C-0"	15520	18280	150	280	267	116	60	61	16	92	89	0	220	211	83	68	71	19	90	87	0	1.447	1.448	1.414	1.389	1.604	1.473	0.801	156	540	372	350	0.533	220	152	207	143	0
3	21	17	"iYMR085W"	"iYMR085W"	15730	18270	140	119	118	46	58	60	16	79	66	0	135	139	64	71	73	19	80	71	0	0.953	0.882	0.888	0.848	2.457	0.714	0.433	156	729	125	128	-0.069	61	64	60	68	0
3	1	18	"iYMR101C"	"iYMR101C"	11750	18470	150	287	280	133	65	71	28	89	85	0	258	250	123	78	82	30	82	77	0	1.233	1.250	1.226	1.211	1.950	1.184	0.729	156	679	402	387	0.303	222	180	215	172	0
3	2	18	"iYMR105C"	"iYMR105C"	11920	18480	140	633	641	367	63	74	52	94	88	0	363	381	192	77	86	117	80	58	0	1.993	1.901	1.911	1.886	1.643	1.942	0.904	156	519	856	882	0.995	570	286	578	304	0
3	3	18	"iYMR107W"	"iYMR107W"	12130	18470	150	447	423	196	63	68	27	94	92	0	233	237	104	73	84	127	64	18	0	2.400	2.195	2.285	2.338	1.780	2.163	0.826	156	590	544	524	1.263	384	160	360	164	0
3	4	18	"iYNL272C"	"iYNL272C"	12330	18480	150	425	404	179	63	66	22	96	91	0	362	331	133	72	83	129	78	59	0	1.248	1.317	1.343	1.266	1.632	0.993	0.469	156	571	652	600	0.320	362	290	341	259	0
3	5	18	"iYNL267W"	"iYNL267W"	12530	18470	150	167	171	65	63	66	21	89	79	0	196	194	81	73	77	25	83	79	0	0.846	0.893	0.929	0.922	2.137	0.866	0.680	156	595	227	229	-0.242	104	123	108	121	0
3	6	18	"iYNL262W"	"iYNL262W"	12730	18480	150	201	191	69	62	64	18	89	85	0	316	308	139	72	74	21	91	85	0	0.570	0.547	0.568	0.585	1.753	0.501	0.768	156	556	383	365	-0.812	139	244	129	236	0
3	7	18	"iYNL244C"	"iYNL244C"	12930	18480	140	346	315	133	62	66	24	96	90	0	221	214	86	72	77	31	85	77	0	1.906	1.782	1.824	1.856	1.899	1.792	0.772	156	552	433	395	0.931	284	149	253	142	0
3	8	18	"iYNL240C"	"iYNL240C"	13140	18480	140	140	145	56	60	64	23	84	73	0	153	152	56	72	76	28	82	66	0	0.988	1.063	1.055	0.980	1.982	1.019	0.562	156	555	161	165	-0.018	80	81	85	80	0
3	9	18	"iYNL235C"	"iYNL235C"	13330	18480	140	217	225	95	61	65	22	94	87	0	237	232	98	74	86	204	33	0	0	0.957	1.038	0.993	1.078	1.959	0.180	0.134	156	530	319	322	-0.063	156	163	164	158	0
3	10	18	"iYNL217W"	"iYNL217W"	13530	18470	150	212	205	81	61	63	19	89	84	0	146	143	52	74	84	184	1	0	0	2.097	2.087	1.849	1.882	2.303	0.025	0.011	156	654	223	213	1.068	151	72	144	69	0
3	11	18	"iYNL213C"	"iYNL213C"	13730	18470	150	341	357	187	60	63	17	96	90	0	177	173	74	72	82	139	30	1	0	2.676	2.941	2.910	3.102	2.051	1.283	0.118	156	606	386	398	1.420	281	105	297	101	0
3	12	18	"iYNL209W"	"iYNL209W"	13930	18470	140	261	271	113	59	62	18	98	93	0	378	375	154	71	82	148	84	52	0	0.658	0.697	0.697	0.719	1.756	0.178	0.201	156	530	509	516	-0.604	202	307	212	304	0
3	13	18	"iYNL189W"	"iYNL189W"	14130	18480	150	230	217	83	59	61	18	92	87	0	231	219	80	70	79	107	73	18	0	1.062	1.060	1.087	1.060	1.770	0.465	0.274	156	577	332	307	0.087	171	161	158	149	0
3	14	18	"iYNL184C"	"iYNL184C"	14340	18480	150	158	158	58	60	61	16	90	85	0	329	304	128	71	84	125	76	54	0	0.380	0.421	0.413	0.405	1.971	0.175	0.181	156	578	356	331	-1.397	98	258	98	233	0
3	15	18	"iYNL179C-0"	"iYNL179C-0"	14540	18470	150	184	178	72	60	63	17	89	85	0	212	198	82	73	84	126	53	4	0	0.892	0.944	0.970	0.905	1.840	0.235	0.158	156	584	263	243	-0.165	124	139	118	125	0
3	16	18	"iYOL125W"	"iYOL125W"	14750	18480	150	124	126	44	60	63	17	85	72	0	173	165	65	71	76	59	69	39	0	0.627	0.702	0.694	0.702	2.160	0.601	0.508	156	611	166	160	-0.672	64	102	66	94	0
3	17	18	"iYOL121C"	"iYOL121C"	14940	18470	150	304	297	158	60	61	17	89	87	0	249	234	106	70	72	19	85	83	0	1.363	1.445	1.413	1.386	1.748	1.536	0.791	156	617	423	401	0.447	244	179	237	164	0
3	18	18	"iYOL117W"	"iYOL117W"	15150	18470	140	323	306	106	61	62	17	96	92	0	245	242	80	72	91	289	5	0	0	1.514	1.441	1.402	1.415	1.507	1.463	0.824	156	551	435	415	0.599	262	173	245	170	0
3	19	18	"iYOLWdelta5"	"iYOLWdelta5"	15320	18470	150	228	216	96	62	63	18	87	84	0	159	153	62	70	89	279	0	0	0	1.865	1.855	1.939	1.853	2.180	1.917	0.643	156	591	255	237	0.899	166	89	154	83	0
3	20	18	"iYOL099C"	"iYOL099C"	15550	18470	150	159	156	60	60	62	18	89	81	0	309	317	152	69	72	29	92	86	0	0.412	0.387	0.375	0.409	1.810	0.357	0.740	156	582	339	344	-1.278	99	240	96	248	0
3	21	18	"iYOL096C"	"iYOL096C"	15740	18470	150	147	152	57	59	60	16	87	82	0	245	253	343	72	73	27	83	80	0	0.509	0.514	0.583	0.577	2.080	0.124	0.186	156	749	261	274	-0.975	88	173	93	181	0
3	1	19	"iYOL081W"	"iYOL081W"	11740	18670	150	423	397	184	66	71	27	92	89	0	511	467	216	77	83	97	86	75	0	0.823	0.849	0.846	0.829	1.565	0.731	0.740	156	785	791	721	-0.282	357	434	331	390	0
3	2	19	"iYOL076W"	"iYOL076W"	11950	18680	140	334	321	150	65	70	27	92	86	0	1170	1048	518	77	85	111	93	89	0	0.246	0.264	0.259	0.251	1.459	0.252	0.877	156	586	1362	1227	-2.023	269	1093	256	971	0
3	3	19	"iYOL071W"	"iYOL071W"	12160	18680	150	178	183	73	64	68	26	92	80	0	375	382	172	74	84	132	85	57	0	0.379	0.386	0.370	0.385	1.679	0.252	0.518	156	538	415	427	-1.401	114	301	119	308	0
3	4	19	"iYOL055C"	"iYOL055C"	12330	18680	140	299	280	119	64	68	24	94	88	0	396	382	166	72	83	131	80	64	0	0.725	0.697	0.686	0.674	1.583	0.467	0.529	156	550	559	526	-0.463	235	324	216	310	0
3	5	19	"iYOL054W"	"iYOL054W"	12550	18680	150	508	475	236	63	66	21	98	93	0	420	405	187	71	75	23	92	89	0	1.275	1.234	1.229	1.246	1.610	1.250	0.912	156	629	794	746	0.351	445	349	412	334	0
3	6	19	"iYOL050C"	"iYOL050C"	12750	18680	150	327	319	129	64	67	21	92	89	0	467	427	170	72	76	22	96	94	0	0.666	0.718	0.701	0.682	1.968	0.719	0.876	156	528	658	610	-0.587	263	395	255	355	0
3	7	19	"iYOR248W"	"iYOR248W"	12930	18670	150	296	274	131	64	66	22	91	86	0	531	473	239	73	78	25	95	88	0	0.507	0.525	0.538	0.544	1.741	0.508	0.876	156	583	690	610	-0.981	232	458	210	400	0
3	8	19	"iYOR252W"	"iYOR252W"	13150	18680	150	150	146	60	62	65	20	82	73	0	233	220	102	74	81	74	70	53	0	0.553	0.575	0.567	0.582	2.036	0.329	0.393	156	584	247	230	-0.853	88	159	84	146	0
3	9	19	"iYOR256C"	"iYOR256C"	13340	18680	150	253	252	110	60	63	18	92	86	0	241	231	102	73	79	76	75	57	0	1.149	1.215	1.182	1.244	1.937	0.815	0.472	156	543	361	350	0.200	193	168	192	158	0
3	10	19	"iYOR272W"	"iYOR272W"	13540	18680	140	222	215	89	61	63	18	92	89	0	402	369	167	72	75	25	96	92	0	0.488	0.519	0.506	0.508	1.954	0.504	0.856	156	607	491	451	-1.035	161	330	154	297	0
3	11	19	"iYOR277C"	"iYOR277C"	13760	18680	140	1112	1108	564	62	72	140	96	87	0	761	738	333	72	91	211	87	72	0	1.524	1.571	1.533	1.519	1.364	1.630	0.925	156	614	1739	1712	0.608	1050	689	1046	666	0
3	12	19	"iYOR283W"	"iYOR283W"	13950	18680	150	880	837	420	62	71	140	89	85	0	636	584	266	72	90	212	80	65	0	1.450	1.514	1.532	1.499	1.417	1.534	0.922	156	608	1382	1287	0.536	818	564	775	512	0
3	13	19	"iYOR298W"	"iYOR298W"	14140	18680	140	145	148	55	59	61	17	85	80	0	176	169	71	71	80	112	44	1	0	0.819	0.908	0.830	0.879	2.025	0.837	0.713	156	530	191	187	-0.288	86	105	89	98	0
3	14	19	"iYOR303W"	"iYOR303W"	14330	18680	140	196	194	79	59	61	17	96	87	0	181	179	67	71	80	113	46	3	0	1.245	1.250	1.229	1.273	1.809	1.245	0.736	156	520	247	243	0.317	137	110	135	108	0
3	15	19	"iYOR306C"	"iYOR306C"	14530	18670	150	438	474	266	60	63	18	95	92	0	572	578	309	73	79	59	92	84	0	0.758	0.820	0.803	0.804	1.707	0.932	0.841	156	618	877	919	-0.401	378	499	414	505	0
3	16	19	"iYOR322C"	"iYOR322C"	14740	18680	140	229	216	96	60	63	19	91	83	0	166	160	65	73	79	62	64	31	0	1.817	1.793	1.782	1.713	2.201	1.703	0.702	156	554	262	243	0.862	169	93	156	87	0
3	17	19	"iYOR327C"	"iYOR327C"	14930	18680	140	316	290	131	59	62	18	92	88	0	223	226	130	72	74	23	85	82	0	1.702	1.500	1.586	1.481	2.233	0.968	0.924	156	529	408	385	0.767	257	151	231	154	0
3	18	19	"iYOR332W"	"iYOR332W"	15130	18680	150	645	571	285	61	63	20	98	96	0	368	349	161	74	86	140	76	55	0	1.986	1.855	1.872	1.847	1.664	1.859	0.887	156	616	878	785	0.990	584	294	510	275	0
3	19	19	"iYPL045W"	"iYPL045W"	15350	18680	150	138	138	47	62	67	27	82	64	0	183	167	70	75	78	29	78	67	0	0.704	0.826	0.733	0.812	2.560	0.702	0.594	156	592	184	168	-0.507	76	108	76	92	0
3	20	19	"iYPL040C"	"iYPL040C"	15550	18670	140	161	155	63	60	64	24	82	70	0	129	127	53	73	76	23	69	56	0	1.804	1.759	1.520	1.573	2.593	1.477	0.573	156	574	157	149	0.851	101	56	95	54	0
3	21	19	"iYPL036W"	"iYPL036W"	15740	18670	150	674	572	272	59	60	17	97	92	0	897	792	384	72	85	237	81	71	0	0.745	0.712	0.699	0.704	1.409	0.700	0.934	156	763	1440	1233	-0.424	615	825	513	720	0
3	1	20	"iYPL017C"	"iYPL017C"	11760	18880	150	396	399	203	65	69	27	98	91	0	386	395	191	75	79	33	96	87	0	1.064	1.044	1.009	1.044	1.527	1.052	0.899	156	936	642	654	0.090	331	311	334	320	0
3	2	20	"iYPL013C"	"iYPL013C"	11950	18880	150	431	418	198	65	70	29	93	87	0	493	448	212	77	81	35	89	86	0	0.880	0.951	0.930	0.918	1.898	0.936	0.896	156	771	782	724	-0.185	366	416	353	371	0
3	3	20	"iYPL009C"	"iYPL009C"	12150	18880	150	381	340	168	65	69	23	91	84	0	369	343	163	77	81	46	84	78	0	1.082	1.034	1.058	1.011	1.687	1.010	0.839	156	716	608	541	0.114	316	292	275	266	0
3	4	20	"iYPR005C"	"iYPR005C"	12330	18880	140	392	412	213	66	70	27	93	89	0	502	487	229	76	81	46	92	88	0	0.765	0.842	0.823	0.771	1.742	0.866	0.905	156	716	752	757	-0.386	326	426	346	411	0
3	5	20	"itG(GCC)P1"	"itG(GCC)P1"	12560	18880	140	622	590	288	63	68	24	96	96	0	421	397	173	75	79	23	97	91	0	1.616	1.637	1.628	1.568	1.648	1.662	0.926	156	730	905	849	0.692	559	346	527	322	0
3	6	20	"itK(CUU)P"	"itK(CUU)P"	12740	18880	150	825	781	444	64	70	63	96	87	0	651	660	368	73	88	207	79	60	0	1.317	1.221	1.208	1.178	1.444	1.216	0.942	156	741	1339	1304	0.397	761	578	717	587	0
3	7	20	"iYPR024W"	"iYPR024W"	12950	18880	140	487	502	261	65	68	23	98	95	0	582	578	271	74	79	29	98	96	0	0.831	0.867	0.811	0.819	1.560	0.805	0.748	156	748	930	941	-0.268	422	508	437	504	0
3	8	20	"itF(GAA)P2"	"itF(GAA)P2"	13150	18880	150	390	406	187	63	67	25	97	94	0	454	458	224	73	86	180	78	52	0	0.858	0.891	0.892	0.917	1.565	0.544	0.483	156	777	708	728	-0.221	327	381	343	385	0
3	9	20	"iYPR031W"	"iYPR031W"	13350	18880	150	154	161	62	63	66	22	85	78	0	151	155	66	72	83	184	6	0	0	1.152	1.181	1.138	1.197	2.214	0.060	0.036	156	740	170	181	0.204	91	79	98	83	0
3	10	20	"CEN3"	"CEN3"	13540	18880	140	95	105	52	61	64	21	63	39	0	123	127	50	72	75	27	69	47	0	0.667	0.800	0.642	0.672	2.844	0.835	0.340	156	703	85	99	-0.585	34	51	44	55	0
3	11	20	"iRDN5-2"	"iRDN5-2"	13740	18880	140	106	109	38	62	70	124	2	0	0	122	118	45	72	82	143	1	0	0	0.880	1.022	0.770	0.814	2.669	0.858	0.868	156	789	94	93	-0.184	44	50	47	46	0
3	12	20	"itN(GUU)C"	"itN(GUU)C"	13970	18880	120	87	93	34	62	72	138	0	0	0	111	116	50	73	84	159	2	0	0	0.658	0.721	0.642	0.634	2.912	0.607	0.375	120	633	63	74	-0.604	25	38	31	43	0
3	13	20	"iYCL018W"	"iYCL018W"	14180	18880	150	325	326	148	61	65	22	98	92	0	1068	1030	474	73	84	194	92	83	0	0.265	0.277	0.267	0.268	1.492	0.233	0.751	156	740	1259	1222	-1.914	264	995	265	957	0
3	14	20	"iYCR003W"	"iYCR003W"	14350	18880	150	236	238	101	60	63	19	94	88	0	428	407	172	72	82	192	77	41	0	0.494	0.531	0.513	0.524	1.608	0.516	0.835	156	757	532	513	-1.016	176	356	178	335	0
3	15	20	"iYCR007C"	"iYCR007C"	14570	18880	150	500	478	216	61	63	19	98	97	0	330	309	128	72	76	25	92	88	0	1.702	1.759	1.788	1.830	1.667	1.783	0.868	156	823	697	654	0.767	439	258	417	237	0
3	16	20	"iYHR212C"	"iYHR212C"	14770	18880	140	616	558	256	61	63	18	99	97	0	968	842	420	73	76	22	100	99	0	0.620	0.646	0.649	0.663	1.435	0.625	0.935	156	657	1450	1266	-0.689	555	895	497	769	0
3	17	20	"iYHR214W-A"	"iYHR214W-A"	14950	18880	140	156	168	89	62	69	125	35	4	0	244	241	118	74	87	131	58	25	0	0.553	0.635	0.620	0.672	2.331	0.206	0.205	156	737	264	273	-0.855	94	170	106	167	0
3	18	20	"iYHR218W"	"iYHR218W"	15190	18870	150	4534	4471	2345	61	77	139	100	99	0	3220	2924	1404	75	94	142	100	98	0	1.422	1.548	1.550	1.483	1.270	1.595	0.945	156	748	7618	7259	0.508	4473	3145	4410	2849	0
3	19	20	"iYLR162W-A"	"iYLR162W-A"	15340	18870	150	1873	1799	986	62	75	69	96	90	0	1747	1600	829	77	89	65	96	91	0	1.084	1.141	1.116	1.109	1.373	1.177	0.960	156	713	3481	3260	0.117	1811	1670	1737	1523	0
3	20	20	"iYLRWdelta6-B"	"iYLRWdelta6-B"	15550	18880	150	3700	3528	4424	61	65	24	98	94	0	2851	2657	2232	75	80	27	100	97	0	1.311	1.343	1.108	1.142	1.716	1.759	0.808	156	839	6415	6049	0.391	3639	2776	3467	2582	0
3	21	20	"RDN5-1"	"RDN5-1"	15770	18880	150	450	431	222	60	62	17	94	89	0	536	505	264	73	78	71	85	78	0	0.842	0.859	0.845	0.887	1.527	0.853	0.919	156	1009	853	803	-0.248	390	463	371	432	0
4	1	1	"TFC3"	"YAL001C"	16220	14990	160	834	811	407	58	62	31	99	98	0	2960	3012	1435	74	79	53	100	100	0	0.269	0.256	0.252	0.241	1.370	0.257	0.941	208	1013	3662	3691	-1.895	776	2886	753	2938	0
4	2	1	"FUN19"	"YAL034C"	16420	14990	150	732	718	304	58	64	37	98	96	0	1438	1406	572	74	82	65	100	99	0	0.494	0.495	0.490	0.474	1.539	0.497	0.922	156	734	2038	1992	-1.017	674	1364	660	1332	0
4	3	1	"YAL065C"	"YAL065C"	16620	14990	140	3756	3587	1659	59	63	24	100	100	0	2737	2515	1023	75	78	32	100	100	0	1.389	1.446	1.407	1.384	1.381	1.497	0.949	156	748	6359	5968	0.474	3697	2662	3528	2440	0
4	4	1	"EFB1"	"YAL003W"	16830	14990	140	1491	1365	474	59	62	21	100	99	0	762	709	240	75	77	22	99	98	0	2.084	2.060	2.088	2.075	1.385	2.070	0.949	156	747	2119	1940	1.060	1432	687	1306	634	0
4	5	1	"YAL035C-A"	"YAL035C-A"	17020	14990	140	753	712	254	58	60	18	98	97	0	1874	1758	579	73	77	29	100	100	0	0.386	0.388	0.393	0.359	1.557	0.391	0.947	156	687	2496	2339	-1.374	695	1801	654	1685	0
4	6	1	"YAL066W"	"YAL066W"	17210	14990	140	557	514	170	59	62	19	99	98	0	1091	978	331	74	78	31	100	98	0	0.490	0.503	0.501	0.502	1.339	0.494	0.933	156	688	1515	1359	-1.030	498	1017	455	904	0
4	7	1	"SSA1"	"YAL005C"	17410	14980	150	2226	2014	782	61	64	21	100	100	0	1760	1621	593	80	83	25	100	100	0	1.289	1.267	1.253	1.239	1.298	1.289	0.945	156	759	3845	3494	0.366	2165	1680	1953	1541	0
4	8	1	"FUN11"	"YAL036C"	17600	14980	140	2571	2301	924	64	72	89	99	96	0	1664	1455	529	86	97	96	99	96	0	1.589	1.634	1.602	1.561	1.410	1.692	0.935	156	672	4085	3606	0.668	2507	1578	2237	1369	0
4	9	1	"YAL068C"	"YAL068C"	17800	14970	130	14603	12550	4605	66	82	145	100	100	0	8613	7639	2670	91	114	168	100	100	0	1.706	1.654	1.671	1.596	1.282	1.726	0.946	120	681	23059	20032	0.770	14537	8522	12484	7548	0
4	10	1	"FUN14"	"YAL008W"	18020	14980	140	3816	3276	1609	65	75	109	100	96	0	6826	5942	2747	93	104	102	100	100	0	0.557	0.549	0.551	0.522	1.432	0.551	0.959	156	792	10484	9060	-0.844	3751	6733	3211	5849	0
4	11	1	"CDC19"	"YAL038W"	18210	14980	130	3815	3426	1098	66	70	25	100	100	0	2437	2172	719	94	99	33	100	100	0	1.600	1.617	1.590	1.614	1.281	1.605	0.967	120	664	6092	5438	0.678	3749	2343	3360	2078	0
4	12	1	"ERP1"	"YAR002C-A"	18420	14980	130	280	386	375	66	70	26	95	92	0	302	381	287	94	109	262	38	11	0	1.029	1.115	1.029	0.998	1.868	0.417	0.209	120	686	422	607	0.041	214	208	320	287	0
4	13	1	"RPB5"	"YBR154C"	18610	14980	130	4273	3805	1247	67	71	23	100	100	0	2940	2646	930	95	111	265	95	94	0	1.478	1.465	1.450	1.456	1.341	1.426	0.904	120	670	7051	6289	0.564	4206	2845	3738	2551	0
4	14	1	"MBA1"	"YBR185C"	18810	14980	130	3541	3173	1164	67	71	24	99	98	0	1553	1408	503	99	101	28	96	96	0	2.389	2.373	2.354	2.402	1.383	2.407	0.946	120	716	4928	4415	1.257	3474	1454	3106	1309	0
4	15	1	"APG12"	"YBR217W"	19020	14980	130	3078	2791	1049	72	77	29	98	97	0	2679	2339	879	99	103	30	98	97	0	1.165	1.214	1.200	1.207	1.465	1.218	0.952	120	702	5586	4959	0.220	3006	2580	2719	2240	0
4	16	1	"SLI15"	"YBR156C"	19220	14990	130	8764	7734	2866	67	73	30	100	100	0	5419	4777	1715	97	100	31	100	100	0	1.634	1.638	1.641	1.609	1.403	1.681	0.960	120	680	14019	12347	0.709	8697	5322	7667	4680	0
4	17	1	"YBR187W"	"YBR187W"	19420	14980	130	2673	2463	995	69	74	29	99	99	0	2459	2233	824	98	103	55	96	95	0	1.103	1.121	1.107	1.145	1.537	1.137	0.940	120	685	4965	4529	0.141	2604	2361	2394	2135	0
4	18	1	"YBR219C"	"YBR219C"	19610	14980	130	4639	4216	1519	71	75	34	100	100	0	1151	1031	348	98	105	60	96	94	0	4.338	4.443	4.387	4.377	1.365	4.587	0.942	120	670	5621	5078	2.117	4568	1053	4145	933	0
4	19	1	"ICS4"	"YBR158W"	19810	14980	130	6656	5947	2068	69	82	71	100	98	0	2498	2304	770	95	103	44	98	96	0	2.741	2.661	2.684	2.646	1.305	2.685	0.955	120	681	8990	8087	1.455	6587	2403	5878	2209	0
4	20	1	"RPS9B"	"YBR189W"	20020	14990	140	5139	4523	1777	68	78	57	99	99	0	4151	3744	1342	97	104	49	100	100	0	1.251	1.222	1.222	1.179	1.363	1.241	0.962	156	752	9125	8102	0.323	5071	4054	4455	3647	0
4	21	1	"PDB1"	"YBR221C"	20230	14990	150	3199	2919	1215	69	78	59	98	98	0	1229	1103	428	97	104	40	98	98	0	2.765	2.833	2.868	2.764	1.464	2.909	0.936	156	960	4262	3856	1.467	3130	1132	2850	1006	0
4	1	2	"CDC28"	"YBR160W"	16210	15180	150	2568	2378	819	60	64	41	100	100	0	1249	1186	399	74	78	29	100	100	0	2.134	2.085	2.075	2.063	1.270	2.102	0.953	156	711	3683	3430	1.094	2508	1175	2318	1112	0
4	2	2	"RPL21A"	"YBR191W"	16400	15190	140	945	855	338	59	65	45	98	98	0	960	892	334	72	77	30	100	99	0	0.998	0.971	0.960	0.954	1.425	0.980	0.919	156	557	1774	1616	-0.003	886	888	796	820	0
4	3	2	"YBR223C"	"YBR223C"	16610	15180	130	1215	1121	407	59	63	35	100	99	0	532	485	172	72	75	22	98	95	0	2.513	2.571	2.618	2.668	1.375	2.578	0.923	120	571	1616	1475	1.329	1156	460	1062	413	0
4	4	2	"RPN4"	"YDL020C"	16810	15190	130	314	316	110	59	64	36	98	95	0	562	555	197	74	77	23	100	100	0	0.523	0.534	0.529	0.535	1.439	0.529	0.846	120	611	743	738	-0.936	255	488	257	481	0
4	5	2	"SLC1"	"YDL052C"	17030	15180	130	324	325	129	58	63	23	95	92	0	277	268	93	77	95	276	12	0	0	1.330	1.398	1.346	1.403	1.685	1.452	0.802	120	562	466	458	0.411	266	200	267	191	0
4	6	2	"SUB2"	"YDL084W"	17210	15180	130	543	545	216	60	65	23	98	95	0	983	960	356	82	100	277	91	85	0	0.536	0.552	0.556	0.550	1.448	0.557	0.908	120	556	1384	1363	-0.900	483	901	485	878	0
4	7	2	"GPD1"	"YDL022W"	17410	15180	130	1541	1440	510	64	67	21	100	99	0	987	979	353	89	91	27	97	95	0	1.645	1.546	1.534	1.601	1.374	1.575	0.940	120	587	2375	2266	0.718	1477	898	1376	890	0
4	8	2	"YDL054C"	"YDL054C"	17620	15170	160	2986	2428	1348	66	70	26	100	100	0	1330	1122	573	93	98	45	99	97	0	2.361	2.295	2.230	2.226	1.379	2.355	0.942	208	677	4157	3391	1.239	2920	1237	2362	1029	0
4	9	2	"YDL086W"	"YDL086W"	17800	15190	120	564	716	527	65	76	129	85	67	0	263	384	302	94	106	131	55	41	0	2.953	2.245	2.478	2.655	2.341	1.863	0.628	120	507	668	941	1.562	499	169	651	290	0
4	10	2	"YDL024C"	"YDL024C"	18010	15190	140	2396	2098	875	64	68	25	99	98	0	1062	965	364	92	100	109	94	89	0	2.404	2.330	2.327	2.235	1.569	2.398	0.922	156	659	3302	2907	1.266	2332	970	2034	873	0
4	11	2	"MBP1"	"YDL056W"	18210	15180	130	1315	1253	486	66	69	25	97	97	0	1264	1186	470	89	96	38	96	95	0	1.063	1.082	1.079	1.078	1.535	1.069	0.934	120	578	2424	2284	0.088	1249	1175	1187	1097	0
4	12	2	"ASM4"	"YDL088C"	18400	15180	130	1503	1445	535	66	70	25	100	98	0	1129	1048	393	90	107	267	92	85	0	1.383	1.439	1.440	1.446	1.658	1.452	0.915	120	663	2476	2337	0.468	1437	1039	1379	958	0
4	13	2	"YDL026W"	"YDL026W"	18630	15180	130	2312	2157	839	68	73	28	100	99	0	1362	1268	450	94	109	271	90	87	0	1.770	1.779	1.739	1.723	1.418	1.206	0.382	120	641	3512	3263	0.824	2244	1268	2089	1174	0
4	14	2	"USO1"	"YDL058W"	18810	15190	130	2173	1952	821	68	72	26	100	100	0	1636	1459	576	93	96	28	100	100	0	1.364	1.379	1.409	1.340	1.487	1.446	0.923	120	583	3648	3250	0.448	2105	1543	1884	1366	0
4	15	2	"RAM1"	"YDL090C"	19010	15180	130	2594	2374	925	70	79	47	100	98	0	1549	1411	548	95	106	63	98	95	0	1.736	1.751	1.727	1.756	1.528	1.770	0.925	120	651	3978	3620	0.796	2524	1454	2304	1316	0
4	16	2	"CPH1"	"YDR155C"	19220	15180	130	1124	1075	410	67	79	55	98	95	0	674	627	227	96	109	73	92	89	0	1.829	1.898	1.898	1.990	1.644	1.915	0.902	120	626	1635	1539	0.871	1057	578	1008	531	0
4	17	2	"YDR186C"	"YDR186C"	19430	15190	120	677	673	318	68	72	25	100	98	0	639	591	258	94	101	62	95	90	0	1.117	1.217	1.218	1.247	1.584	1.257	0.874	120	572	1154	1102	0.160	609	545	605	497	0
4	18	2	"SPR28"	"YDR218C"	19640	15190	140	510	510	208	66	73	45	94	94	0	411	392	156	90	100	66	89	85	0	1.383	1.470	1.453	1.508	1.560	1.426	0.761	156	641	765	746	0.468	444	321	444	302	0
4	19	2	"YDR157W"	"YDR157W"	19840	15190	140	1764	1673	758	66	84	88	96	94	0	1164	1066	450	92	107	108	92	89	0	1.584	1.650	1.619	1.679	1.517	1.687	0.895	156	594	2770	2581	0.664	1698	1072	1607	974	0
4	20	2	"CCT6"	"YDR188W"	20030	15190	140	1814	1701	785	68	98	314	91	89	0	846	767	329	95	112	159	87	82	0	2.325	2.430	2.364	2.494	1.539	2.544	0.863	156	529	2497	2305	1.217	1746	751	1633	672	0
4	21	2	"YDR220C"	"YDR220C"	20220	15190	140	1195	1077	455	66	97	284	89	79	0	454	441	169	93	106	127	87	75	0	3.127	2.905	2.837	2.955	1.859	2.768	0.873	156	677	1490	1359	1.645	1129	361	1011	348	0
4	1	3	"SAC3"	"YDR159W"	16220	15390	140	1343	1341	534	59	65	42	100	99	0	811	780	269	74	81	62	100	98	0	1.742	1.816	1.806	1.790	1.370	1.899	0.889	156	705	2021	1988	0.801	1284	737	1282	706	0
4	2	3	"RVB1"	"YDR190C"	16430	15390	140	436	451	204	57	61	28	98	94	0	664	670	284	71	77	63	99	95	0	0.639	0.658	0.661	0.636	1.445	0.649	0.875	156	588	972	993	-0.646	379	593	394	599	0
4	3	3	"YDR222W"	"YDR222W"	16620	15390	140	422	407	171	60	73	48	92	88	0	245	242	91	75	101	79	81	54	0	2.129	2.078	2.064	2.129	1.776	2.054	0.759	156	642	532	514	1.090	362	170	347	167	0
4	4	3	"TCI1"	"YDR161W"	16840	15390	150	976	897	316	62	76	45	96	96	0	2087	1851	611	81	110	85	100	99	0	0.456	0.472	0.463	0.446	1.444	0.470	0.930	156	658	2920	2605	-1.134	914	2006	835	1770	0
4	5	3	"NUP42"	"YDR192C"	17020	15390	140	1617	1441	556	62	67	30	100	100	0	1382	1221	449	84	105	266	92	83	0	1.198	1.213	1.217	1.206	1.404	1.130	0.752	156	610	2853	2516	0.261	1555	1298	1379	1137	0
4	6	3	"HTB1"	"YDR224C"	17210	15390	130	1356	1209	450	63	66	21	99	98	0	1815	1568	627	86	104	268	91	85	0	0.748	0.773	0.785	0.829	1.576	0.756	0.943	120	591	3022	2628	-0.419	1293	1729	1146	1482	0
4	7	3	"PAD1"	"YDR538W"	17430	15390	130	946	911	360	63	67	22	99	98	0	850	811	313	88	91	27	96	96	0	1.159	1.173	1.168	1.189	1.371	1.184	0.912	120	640	1645	1571	0.213	883	762	848	723	0
4	8	3	"RIP1"	"YEL024W"	17640	15390	140	1335	1226	567	64	68	22	96	95	0	810	731	305	86	90	25	94	92	0	1.756	1.802	1.740	1.826	1.683	1.856	0.925	156	602	1995	1807	0.812	1271	724	1162	645	0
4	9	3	"HAT2"	"YEL056W"	17830	15390	130	820	801	295	63	66	22	100	97	0	1140	1086	348	85	99	280	93	87	0	0.718	0.737	0.718	0.724	1.306	0.584	0.652	120	559	1812	1739	-0.479	757	1055	738	1001	0
4	10	3	"YDR540C"	"YDR540C"	18030	15380	130	1088	1010	362	62	65	23	98	95	0	904	822	312	84	100	281	88	79	0	1.251	1.285	1.250	1.373	1.658	1.007	0.547	120	565	1846	1686	0.323	1026	820	948	738	0
4	11	3	"SNU13"	"YEL026W"	18210	15380	130	1583	1649	919	64	67	22	100	99	0	3853	3558	1505	81	85	47	100	100	0	0.403	0.456	0.431	0.435	1.407	0.486	0.893	120	638	5291	5062	-1.312	1519	3772	1585	3477	0
4	12	3	"PCM1"	"YEL058W"	18440	15390	130	1359	1381	1222	64	68	23	95	90	0	1125	1014	764	82	87	39	82	75	0	1.242	1.413	1.361	1.505	1.987	1.517	0.898	120	623	2338	2249	0.312	1295	1043	1317	932	0
4	13	3	"YDR542W"	"YDR542W"	18630	15400	140	538	3446	4547	66	70	28	90	85	0	367	2715	3384	86	91	35	92	78	0	1.680	1.286	1.124	1.156	2.209	1.473	0.837	156	597	753	6009	0.748	472	281	3380	2629	0
4	14	3	"YEL028W"	"YEL028W"	18820	15380	130	258	391	325	67	80	71	61	54	0	284	379	298	85	100	73	56	52	0	0.960	1.102	1.005	1.147	2.680	1.098	0.850	120	602	390	618	-0.059	191	199	324	294	0
4	15	3	"YEL059W"	"YEL059W"	19050	15390	130	394	502	380	70	91	85	83	67	0	492	579	426	86	112	100	80	71	0	0.798	0.876	0.870	0.826	2.049	0.884	0.859	120	588	730	925	-0.325	324	406	432	493	0
4	16	3	"YDR544C"	"YDR544C"	19220	15390	140	26100	24325	10968	68	80	54	100	100	0	14999	13450	5440	85	100	75	100	100	0	1.745	1.815	1.790	1.742	1.378	1.880	0.955	156	660	40946	37622	0.804	26032	14914	24257	13365	0
4	17	3	"ECM10"	"YEL030W"	19450	15390	140	1786	1705	648	66	70	25	100	100	0	2718	2483	899	86	90	31	100	100	0	0.653	0.684	0.679	0.679	1.403	0.642	0.850	156	616	4352	4036	-0.614	1720	2632	1639	2397	0
4	18	3	"CIN8"	"YEL061C"	19640	15390	140	354	349	136	62	67	22	97	93	0	494	490	206	84	87	27	95	92	0	0.712	0.707	0.715	0.742	1.834	0.667	0.820	156	559	702	693	-0.490	292	410	287	406	0
4	19	3	"YFR022W"	"YFR022W"	19840	15390	130	2695	2478	1024	62	89	173	95	92	0	4891	4486	1590	83	136	340	100	95	0	0.548	0.549	0.527	0.512	1.348	0.552	0.925	120	541	7441	6819	-0.869	2633	4808	2416	4403	0
4	20	3	"RPN12"	"YFR052W"	20040	15390	140	999	973	388	68	113	347	87	76	0	1001	914	320	87	148	360	87	72	0	1.019	1.094	1.075	1.096	1.434	0.979	0.813	156	554	1845	1732	0.027	931	914	905	827	0
4	21	3	"CWH41"	"YGL027C"	20230	15390	140	3444	3318	1417	64	87	278	98	94	0	3256	2916	1207	85	113	316	96	92	0	1.066	1.149	1.111	1.136	1.428	1.171	0.934	156	669	6551	6085	0.092	3380	3171	3254	2831	0
4	1	4	"YFR024C"	"YFR024C"	16220	15590	140	1563	1395	548	57	60	18	100	100	0	2663	2319	887	73	98	385	94	87	0	0.581	0.596	0.586	0.579	1.379	0.593	0.948	156	700	4096	3584	-0.782	1506	2590	1338	2246	0
4	2	4	"YFR054C"	"YFR054C"	16420	15590	140	505	458	164	56	59	16	96	95	0	704	651	227	72	74	20	99	96	0	0.710	0.694	0.709	0.663	1.504	0.691	0.924	156	599	1081	981	-0.493	449	632	402	579	0
4	3	4	"CGR1"	"YGL029W"	16640	15600	150	469	437	161	61	73	41	96	92	0	881	799	294	76	115	356	83	66	0	0.507	0.520	0.505	0.515	1.411	0.520	0.903	156	665	1213	1099	-0.980	408	805	376	723	0
4	4	4	"HIS2"	"YFR025C"	16820	15590	140	1146	1010	373	64	77	44	98	96	0	1384	1202	446	81	125	359	90	78	0	0.830	0.844	0.825	0.838	1.434	0.854	0.932	156	658	2385	2067	-0.268	1082	1303	946	1121	0
4	5	4	"YFR056C"	"YFR056C"	17060	15590	130	487	462	184	61	64	21	98	93	0	392	387	148	78	83	32	94	90	0	1.357	1.298	1.269	1.286	1.640	1.313	0.834	120	528	740	710	0.440	426	314	401	309	0
4	6	4	"RPL24A"	"YGL031C"	17220	15590	140	574	560	212	62	65	23	98	97	0	798	763	254	80	83	28	98	98	0	0.713	0.729	0.710	0.724	1.411	0.743	0.911	156	634	1230	1181	-0.488	512	718	498	683	0
4	7	4	"ECO1"	"YFR027W"	17450	15590	140	1793	1629	589	62	64	20	100	100	0	1097	997	353	78	81	24	100	98	0	1.699	1.705	1.700	1.719	1.439	1.718	0.935	156	603	2750	2486	0.764	1731	1019	1567	919	0
4	8	4	"YGL001C"	"YGL001C"	17630	15590	140	953	897	323	63	65	20	99	98	0	3631	3283	1169	78	80	22	100	100	0	0.250	0.260	0.257	0.251	1.377	0.256	0.936	156	594	4443	4039	-1.997	890	3553	834	3205	0
4	9	4	"HOP2"	"YGL033W"	17850	15590	140	770	739	308	61	65	21	98	97	0	769	731	276	76	89	254	89	73	0	1.023	1.035	1.004	0.964	1.553	1.056	0.909	156	682	1402	1333	0.033	709	693	678	655	0
4	10	4	"MRP13"	"YGR084C"	18060	15590	130	1812	1653	575	61	65	23	100	100	0	1171	1035	354	75	79	40	100	96	0	1.598	1.658	1.661	1.672	1.314	1.682	0.941	120	605	2847	2552	0.676	1751	1096	1592	960	0
4	11	4	"SPT6"	"YGR116W"	18250	15590	130	275	290	136	61	65	24	93	91	0	391	373	155	74	83	95	85	75	0	0.675	0.766	0.741	0.763	1.834	0.604	0.568	120	582	531	528	-0.567	214	317	229	299	0
4	12	4	"RPL24B"	"YGR148C"	18440	15590	140	1097	982	364	62	68	27	99	97	0	1071	934	357	73	83	88	97	92	0	1.037	1.069	1.028	1.041	1.524	1.048	0.899	156	628	2033	1781	0.053	1035	998	920	861	0
4	13	4	"YGR086C"	"YGR086C"	18650	15590	140	1240	1115	392	63	68	27	100	98	0	718	685	302	75	81	32	98	97	0	1.830	1.725	1.789	1.760	1.472	1.715	0.815	156	558	1820	1662	0.872	1177	643	1052	610	0
4	14	4	"RPS23A"	"YGR118W"	18830	15590	140	1556	1399	546	66	77	71	97	94	0	1414	1274	490	79	93	70	99	96	0	1.116	1.115	1.122	1.082	1.389	1.131	0.928	156	591	2825	2528	0.158	1490	1335	1333	1195	0
4	15	4	"YGR150C"	"YGR150C"	19030	15590	140	373	415	208	65	80	91	92	81	0	458	494	232	76	89	65	94	89	0	0.806	0.837	0.805	0.827	1.569	0.879	0.745	156	625	690	768	-0.311	308	382	350	418	0
4	16	4	"CTT1"	"YGR088W"	19250	15600	140	2578	2282	922	62	71	68	100	96	0	924	817	318	75	78	26	98	97	0	2.963	2.992	2.994	3.051	1.413	3.053	0.942	156	568	3365	2962	1.567	2516	849	2220	742	0
4	17	4	"SEC35"	"YGR120C"	19430	15590	140	1431	1334	515	64	68	26	100	100	0	823	756	268	79	84	33	98	97	0	1.837	1.876	1.860	1.863	1.432	1.918	0.927	156	568	2111	1947	0.878	1367	744	1270	677	0
4	18	4	"RSR1"	"YGR152C"	19640	15590	140	1363	1234	493	64	69	28	98	96	0	932	862	333	79	83	31	98	95	0	1.523	1.494	1.493	1.501	1.386	1.512	0.936	156	542	2152	1953	0.607	1299	853	1170	783	0
4	19	4	"YGR090W"	"YGR090W"	19820	15590	140	1077	1100	539	62	80	149	95	89	0	1194	1196	549	79	110	287	91	83	0	0.910	0.929	0.920	0.915	1.482	0.941	0.909	156	602	2130	2155	-0.136	1015	1115	1038	1117	0
4	20	4	"YGR122W"	"YGR122W"	20060	15590	140	1215	1073	390	64	77	55	97	95	0	640	592	218	80	92	55	94	90	0	2.055	1.971	1.932	2.031	1.536	1.996	0.891	156	572	1711	1521	1.039	1151	560	1009	512	0
4	21	4	"YGR154C"	"YGR154C"	20240	15590	140	949	939	401	66	84	70	96	93	0	498	500	194	80	112	300	75	17	0	2.112	2.079	2.045	2.140	1.685	1.343	0.250	156	674	1301	1293	1.079	883	418	873	420	0
4	1	5	"ORC6"	"YHR118C"	16250	15790	140	355	336	119	57	59	16	98	94	0	550	515	195	72	74	20	98	96	0	0.623	0.630	0.609	0.636	1.560	0.613	0.885	156	701	776	722	-0.682	298	478	279	443	0
4	2	5	"IMP3"	"YHR148W"	16430	15790	130	271	263	88	57	61	18	97	95	0	558	528	173	72	74	21	99	98	0	0.440	0.452	0.445	0.438	1.461	0.442	0.873	120	573	700	662	-1.183	214	486	206	456	0
4	3	5	"YHR180W"	"YHR180W"	16640	15780	110	358	386	235	60	64	22	90	88	0	462	482	296	71	94	396	48	12	0	0.762	0.793	0.752	0.739	1.805	0.783	0.861	80	515	689	737	-0.392	298	391	326	411	0
4	4	5	"MSH1"	"YHR120W"	16860	15800	130	213	409	1708	60	62	19	94	90	0	264	352	743	73	92	363	6	2	0	0.801	1.251	0.826	0.906	1.916	2.300	0.894	120	614	344	628	-0.320	153	191	349	279	0
4	5	5	"YHR150W"	"YHR150W"	17050	15790	140	369	379	154	60	62	18	96	95	0	255	254	100	71	75	30	91	89	0	1.679	1.743	1.735	1.867	1.753	1.743	0.787	156	628	493	502	0.748	309	184	319	183	0
4	6	5	"YHR182W"	"YHR182W"	17250	15800	130	163	170	64	59	63	22	91	85	0	316	307	111	70	75	43	93	91	0	0.423	0.468	0.458	0.461	2.008	0.414	0.639	120	542	350	348	-1.242	104	246	111	237	0
4	7	5	"YHR122W"	"YHR122W"	17440	15790	140	275	272	115	61	64	23	93	90	0	228	270	490	73	80	79	83	48	0	1.381	1.071	1.280	1.309	2.024	0.011	0.005	156	620	369	408	0.465	214	155	211	197	0
4	8	5	"SPO12"	"YHR152W"	17630	15790	130	590	625	256	61	63	19	100	100	0	520	531	187	75	80	74	97	93	0	1.189	1.237	1.206	1.206	1.410	1.222	0.820	120	566	974	1020	0.249	529	445	564	456	0
4	9	5	"SSP1"	"YHR184W"	17850	15790	140	341	328	118	61	64	21	96	92	0	449	423	157	75	78	24	98	93	0	0.749	0.767	0.722	0.753	2.020	0.743	0.820	156	702	654	615	-0.418	280	374	267	348	0
4	10	5	"NDT80"	"YHR124W"	18060	15790	130	679	681	234	61	65	23	100	98	0	482	482	162	75	77	22	99	98	0	1.518	1.523	1.488	1.517	1.450	1.532	0.871	120	580	1025	1027	0.603	618	407	620	407	0
4	11	5	"ESC4"	"YHR154W"	18240	15790	130	628	613	264	61	65	23	98	96	0	481	478	190	76	78	24	95	95	0	1.400	1.373	1.352	1.381	1.502	1.395	0.904	120	581	972	954	0.485	567	405	552	402	0
4	12	5	"YHR186C"	"YHR186C"	18450	15800	140	249	295	151	61	66	27	96	91	0	315	338	157	75	84	90	89	67	0	0.783	0.890	0.878	0.854	1.657	0.901	0.828	156	611	428	497	-0.352	188	240	234	263	0
4	13	5	"YJL058C"	"YJL058C"	18640	15790	130	1779	1589	538	62	66	25	100	99	0	2511	2251	743	75	79	28	100	100	0	0.705	0.702	0.698	0.679	1.370	0.694	0.942	120	540	4153	3703	-0.505	1717	2436	1527	2176	0
4	14	5	"DPB11"	"YJL090C"	18840	15790	130	1672	1573	564	64	68	24	100	100	0	869	806	292	75	79	27	99	98	0	2.025	2.064	2.113	2.106	1.347	2.059	0.931	120	559	2402	2240	1.018	1608	794	1509	731	0
4	15	5	"YJL122W"	"YJL122W"	19040	15790	140	1107	973	373	61	68	66	94	93	0	535	491	197	74	78	24	94	93	0	2.269	2.187	2.256	2.245	1.841	2.241	0.860	156	600	1507	1329	1.182	1046	461	912	417	0
4	16	5	"YJL060W"	"YJL060W"	19240	15790	140	1113	1000	370	62	69	70	96	95	0	1379	1212	457	75	79	26	100	99	0	0.806	0.825	0.815	0.814	1.473	0.816	0.934	156	562	2355	2075	-0.311	1051	1304	938	1137	0
4	17	5	"HPR5"	"YJL092W"	19440	15800	140	2371	2100	738	62	83	213	97	96	0	2901	2601	846	77	82	33	100	100	0	0.818	0.807	0.807	0.783	1.311	0.815	0.936	156	545	5133	4562	-0.290	2309	2824	2038	2524	0
4	18	5	"LSM1"	"YJL124C"	19640	15790	140	1514	1337	524	62	83	206	92	90	0	929	819	325	77	81	32	99	98	0	1.704	1.718	1.697	1.705	1.635	16.218	0.202	156	578	2304	2017	0.769	1452	852	1275	742	0
4	19	5	"LAS21"	"YJL062W"	19840	15790	140	2967	2671	1025	61	68	32	100	100	0	1448	1292	485	75	80	32	100	99	0	2.117	2.145	2.134	2.127	1.331	2.192	0.944	156	588	4279	3827	1.082	2906	1373	2610	1217	0
4	20	5	"YJL094C"	"YJL094C"	20040	15790	150	2595	2331	901	62	75	55	100	99	0	3599	3215	1313	77	88	54	100	100	0	0.719	0.723	0.713	0.728	1.480	0.704	0.933	156	597	6055	5407	-0.476	2533	3522	2269	3138	0
4	21	5	"NIT2"	"YJL126W"	20240	15790	140	3105	2711	936	66	91	88	100	96	0	1890	1660	574	80	102	93	100	96	0	1.679	1.674	1.654	1.633	1.348	1.683	0.951	156	709	4849	4225	0.748	3039	1810	2645	1580	0
4	1	6	"YJL064W"	"YJL064W"	16260	16000	140	354	345	137	58	60	16	98	96	0	279	276	102	73	75	20	94	92	0	1.437	1.414	1.460	1.427	1.836	1.434	0.836	156	741	502	490	0.523	296	206	287	203	0
4	2	6	"MRPL49"	"YJL096W"	16440	15990	130	523	494	169	57	60	16	100	100	0	393	369	125	71	72	21	97	95	0	1.447	1.466	1.474	1.511	1.435	1.449	0.892	120	539	788	735	0.533	466	322	437	298	0
4	3	6	"PBS2"	"YJL128C"	16630	16000	140	603	578	237	59	63	20	98	96	0	345	321	120	70	73	29	94	90	0	1.978	2.068	2.034	2.117	1.467	2.096	0.869	156	745	819	770	0.984	544	275	519	251	0
4	4	6	"YKL054C"	"YKL054C"	16850	15990	130	102	105	34	59	61	17	75	56	0	142	140	52	70	89	401	0	0	0	0.597	0.657	0.606	0.629	2.515	0.005	0.006	120	612	115	116	-0.744	43	72	46	70	0
4	5	6	"YKL086W"	"YKL086W"	17060	16000	140	565	553	239	60	62	19	100	100	0	522	484	199	70	72	23	98	96	0	1.117	1.191	1.213	1.244	1.633	1.204	0.917	156	607	957	907	0.160	505	452	493	414	0
4	6	6	"SBA1"	"YKL117W"	17250	16000	140	471	485	241	60	64	19	96	92	0	642	646	308	71	75	41	98	93	0	0.720	0.739	0.742	0.682	1.672	0.742	0.925	156	629	982	1000	-0.474	411	571	425	575	0
4	7	6	"YKL056C"	"YKL056C"	17470	16000	130	306	286	121	61	65	20	95	88	0	248	229	89	72	79	93	75	45	0	1.392	1.433	1.456	1.368	1.664	1.458	0.775	120	564	421	382	0.477	245	176	225	157	0
4	8	6	"YKL088W"	"YKL088W"	17640	15990	130	1434	1395	586	61	65	22	100	100	0	972	936	361	74	81	91	96	93	0	1.529	1.548	1.508	1.491	1.304	1.553	0.904	120	599	2271	2196	0.613	1373	898	1334	862	0
4	9	6	"VPH2"	"YKL119C"	17860	15990	130	377	368	130	61	64	22	98	95	0	535	511	170	73	76	25	97	96	0	0.684	0.701	0.673	0.687	1.468	0.701	0.884	120	590	778	745	-0.548	316	462	307	438	0
4	10	6	"TOA2"	"YKL058W"	18040	15990	130	654	613	201	62	65	20	100	99	0	871	798	246	73	75	22	100	99	0	0.742	0.760	0.752	0.759	1.303	0.774	0.927	120	580	1390	1276	-0.431	592	798	551	725	0
4	11	6	"YKL090W"	"YKL090W"	18250	15990	130	285	302	122	62	66	23	97	95	0	283	285	106	74	76	23	92	90	0	1.067	1.137	1.096	1.132	1.580	1.114	0.790	120	593	432	451	0.094	223	209	240	211	0
4	12	6	"YKL121W"	"YKL121W"	18440	15990	140	292	295	125	61	66	22	95	91	0	304	299	122	73	77	32	93	87	0	1.000	1.035	1.033	1.043	1.686	1.014	0.789	156	587	462	460	0.000	231	231	234	226	0
4	13	6	"FBA1"	"YKL060C"	18650	15990	140	361	373	268	63	68	28	96	93	0	668	664	292	74	78	33	97	96	0	0.502	0.525	0.479	0.479	1.668	0.585	0.649	156	654	892	900	-0.995	298	594	310	590	0
4	14	6	"BUD2"	"YKL092C"	18860	15990	140	623	615	277	64	68	23	100	96	0	853	848	372	76	79	27	98	97	0	0.719	0.714	0.697	0.709	1.449	0.716	0.917	156	608	1336	1323	-0.475	559	777	551	772	0
4	15	6	"YKL123W"	"YKL123W"	19040	15990	130	543	533	195	62	65	20	99	98	0	937	899	344	75	78	28	100	99	0	0.558	0.572	0.582	0.577	1.354	0.248	0.406	120	537	1343	1295	-0.842	481	862	471	824	0
4	16	6	"RIC1"	"YLR039C"	19260	16000	150	402	388	155	61	66	33	95	92	0	471	428	170	74	81	66	89	85	0	0.859	0.924	0.910	0.976	1.605	0.866	0.842	156	581	738	681	-0.219	341	397	327	354	0
4	17	6	"RGR1"	"YLR071C"	19440	15990	140	355	386	184	61	81	211	72	27	0	325	336	143	76	82	67	89	82	0	1.181	1.250	1.259	1.263	1.580	1.188	0.774	156	554	543	585	0.240	294	249	325	260	0
4	18	6	"CDC45"	"YLR103C"	19650	15990	130	960	901	340	62	79	199	93	84	0	930	854	309	75	79	28	100	100	0	1.050	1.077	1.073	1.050	1.304	1.128	0.866	120	621	1753	1618	0.071	898	855	839	779	0
4	19	6	"YLR041W"	"YLR041W"	19870	15980	130	465	428	165	62	68	29	95	90	0	406	411	335	74	79	32	92	89	0	1.214	1.086	1.203	1.181	1.630	0.496	0.340	120	593	735	703	0.280	403	332	366	337	0
4	20	6	"YLR073C"	"YLR073C"	20060	15990	130	593	573	214	63	68	28	99	98	0	668	645	235	76	81	33	99	98	0	0.895	0.896	0.862	0.900	1.337	0.891	0.914	120	520	1122	1079	-0.160	530	592	510	569	0
4	21	6	"SEN2"	"YLR105C"	20240	16000	140	1808	1647	646	64	74	54	98	97	0	1509	1389	503	77	93	178	96	91	0	1.218	1.207	1.194	1.171	1.384	1.232	0.958	156	728	3176	2895	0.284	1744	1432	1583	1312	0
4	1	7	"TRX1"	"YLR043C"	16250	16200	130	208	204	67	59	63	60	85	65	0	288	271	100	71	86	177	61	3	0	0.687	0.725	0.722	0.743	1.665	0.265	0.289	120	661	366	345	-0.542	149	217	145	200	0
4	2	7	"RPL10"	"YLR075W"	16450	16200	130	209	207	80	58	60	17	93	88	0	229	222	78	68	71	22	91	88	0	0.938	0.968	0.942	0.907	1.919	0.954	0.785	120	656	312	303	-0.093	151	161	149	154	0
4	3	7	"YLR107W"	"YLR107W"	16670	16200	130	196	200	74	59	62	28	92	85	0	192	191	72	67	69	20	90	85	0	1.096	1.137	1.160	1.156	1.704	1.087	0.715	120	568	262	265	0.132	137	125	141	124	0
4	4	7	"STU2"	"YLR045C"	16840	16190	130	1295	1180	413	60	62	17	100	100	0	1096	975	343	71	93	412	85	71	0	1.205	1.239	1.218	1.241	1.304	0.844	0.466	120	606	2260	2024	0.269	1235	1025	1120	904	0
4	5	7	"YLR077W"	"YLR077W"	17050	16190	130	883	817	295	60	62	17	100	100	0	1058	968	321	71	77	94	100	98	0	0.834	0.844	0.840	0.809	1.341	0.836	0.908	120	575	1810	1654	-0.262	823	987	757	897	0
4	6	7	"AHP1"	"YLR109W"	17240	16190	130	306	309	111	60	63	18	98	94	0	293	277	91	72	75	21	95	92	0	1.113	1.215	1.245	1.212	1.583	1.203	0.816	120	547	467	454	0.155	246	221	249	205	0
4	7	7	"YLR422W"	"YLR422W"	17450	16190	130	186	192	73	61	64	18	93	88	0	236	237	92	71	77	87	82	44	0	0.758	0.789	0.805	0.797	1.906	0.748	0.694	120	640	290	297	-0.401	125	165	131	166	0
4	8	7	"YLR454W"	"YLR454W"	17670	16190	130	260	280	119	61	64	21	97	95	0	285	280	107	72	78	89	84	60	0	0.934	1.053	1.021	1.050	1.951	0.725	0.466	120	604	412	427	-0.098	199	213	219	208	0
4	9	7	"PPZ1"	"YML016C"	17860	16200	140	921	920	420	61	63	18	100	100	0	1622	1614	733	71	90	257	96	89	0	0.554	0.557	0.562	0.549	1.366	0.517	0.862	156	603	2411	2402	-0.851	860	1551	859	1543	0
4	10	7	"YLR424W"	"YLR424W"	18050	16190	140	1582	1476	650	63	66	21	99	99	0	1380	1287	570	72	91	251	90	85	0	1.161	1.163	1.145	1.166	1.437	1.166	0.931	156	635	2827	2628	0.216	1519	1308	1413	1215	0
4	11	7	"YLR456W"	"YLR456W"	18250	16190	130	522	493	187	65	69	24	99	97	0	820	753	299	73	76	26	100	99	0	0.612	0.629	0.629	0.636	1.463	0.614	0.904	120	557	1204	1108	-0.709	457	747	428	680	0
4	12	7	"YML018C"	"YML018C"	18440	16190	140	583	573	241	64	68	25	98	96	0	761	730	301	72	84	156	89	82	0	0.753	0.774	0.771	0.750	1.510	0.672	0.738	156	624	1208	1167	-0.409	519	689	509	658	0
4	13	7	"YLR426W"	"YLR426W"	18640	16200	130	1014	911	364	65	69	28	98	95	0	572	516	203	73	85	163	85	74	0	1.902	1.910	1.894	1.855	1.528	1.937	0.898	120	570	1448	1289	0.927	949	499	846	443	0
4	14	7	"YLR458W"	"YLR458W"	18840	16190	130	558	522	205	63	68	28	96	95	0	485	448	175	74	78	25	99	94	0	1.204	1.227	1.255	1.242	1.522	1.219	0.891	120	588	906	833	0.268	495	411	459	374	0
4	15	7	"YML020W"	"YML020W"	19050	16190	140	2192	2136	841	63	67	25	100	100	0	1742	1634	669	74	79	33	100	99	0	1.276	1.329	1.333	1.337	1.374	1.323	0.943	156	656	3797	3633	0.352	2129	1668	2073	1560	0
4	16	7	"YLR428C"	"YLR428C"	19260	16190	140	826	749	281	61	66	31	98	96	0	507	460	169	74	82	71	92	86	0	1.767	1.782	1.758	1.857	1.601	1.791	0.896	156	541	1198	1074	0.821	765	433	688	386	0
4	17	7	"YLR460C"	"YLR460C"	19440	16190	130	2758	2498	980	63	69	34	100	100	0	1737	1589	625	75	83	71	100	100	0	1.622	1.608	1.569	1.586	1.307	1.611	0.949	120	519	4357	3949	0.697	2695	1662	2435	1514	0
4	18	7	"APT1"	"YML022W"	19660	16200	140	594	527	214	63	67	26	96	92	0	476	437	173	75	79	29	94	90	0	1.324	1.282	1.275	1.302	1.601	1.289	0.882	156	643	932	826	0.405	531	401	464	362	0
4	19	7	"HSC82"	"YMR186W"	19860	16190	130	224	226	74	62	65	21	96	94	0	246	245	82	74	80	48	90	82	0	0.942	0.959	0.953	0.951	1.736	0.846	0.587	120	560	334	335	-0.086	162	172	164	171	0
4	20	7	"GUA1"	"YMR217W"	20060	16200	140	513	474	208	62	65	22	96	91	0	398	384	171	74	128	858	0	0	0	1.392	1.329	1.374	1.344	1.569	0.035	0.020	156	623	775	722	0.477	451	324	412	310	0
4	21	7	"YMR250W"	"YMR250W"	20290	16190	130	239	240	97	63	67	26	96	88	0	242	236	94	75	80	43	87	76	0	1.054	1.099	1.117	1.131	2.030	0.992	0.667	120	634	343	338	0.076	176	167	177	161	0
4	1	8	"YMR188C"	"YMR188C"	16260	16390	130	143	149	53	58	61	18	95	85	0	207	211	85	69	72	28	90	84	0	0.616	0.641	0.623	0.647	1.829	0.586	0.660	120	677	223	233	-0.699	85	138	91	142	0
4	2	8	"ESC1"	"YMR219W"	16470	16400	120	75	82	29	59	61	17	49	27	0	120	117	51	68	70	21	71	57	0	0.308	0.469	0.519	0.450	3.380	0.502	0.275	120	543	68	72	-1.700	16	52	23	49	0
4	3	8	"HOR7"	"YMR251W-A"	16660	16390	130	283	666	2148	60	64	31	77	69	0	269	392	696	65	67	22	72	65	0	1.093	1.853	1.205	1.284	2.067	3.063	0.882	120	620	427	933	0.128	223	204	606	327	0
4	4	8	"SGS1"	"YMR190C"	16890	16400	120	124	123	40	60	64	33	74	45	0	198	200	78	67	74	95	69	20	0	0.489	0.474	0.507	0.485	1.906	0.441	0.548	120	579	195	196	-1.033	64	131	63	133	0
4	5	8	"YMR221C"	"YMR221C"	17070	16390	130	128	129	49	59	62	17	82	73	0	211	216	94	71	77	95	64	33	0	0.493	0.483	0.448	0.487	1.855	0.439	0.648	120	564	209	215	-1.021	69	140	70	145	0
4	6	8	"YMR253C"	"YMR253C"	17270	16390	140	121	128	44	61	63	18	89	72	0	151	148	52	71	73	21	85	72	0	0.750	0.870	0.866	0.844	2.444	0.818	0.520	156	637	140	144	-0.415	60	80	67	77	0
4	7	8	"YMR192W"	"YMR192W"	17470	16400	140	136	147	65	59	62	18	87	77	0	133	139	63	70	73	20	75	63	0	1.222	1.275	1.214	1.223	2.742	1.162	0.484	156	598	140	157	0.290	77	63	88	69	0
4	8	8	"UBP8"	"YMR223W"	17660	16400	140	260	259	110	59	61	17	94	90	0	287	275	117	71	73	21	92	87	0	0.931	0.980	0.961	0.971	1.730	0.977	0.847	156	539	417	404	-0.104	201	216	200	204	0
4	9	8	"GFD1"	"YMR255W"	17840	16400	140	532	504	264	62	63	19	96	92	0	742	650	329	71	92	264	75	59	0	0.700	0.763	0.766	0.749	1.448	0.508	0.531	156	573	1141	1021	-0.514	470	671	442	579	0
4	10	8	"LAP3"	"YNL239W"	18070	16390	130	1077	991	320	64	67	21	99	99	0	470	433	141	72	93	265	76	9	0	2.545	2.568	2.582	2.620	1.437	2.565	0.914	120	571	1411	1288	1.348	1013	398	927	361	0
4	11	8	"BNI1"	"YNL271C"	18260	16400	140	236	254	111	65	68	22	94	91	0	246	253	103	70	75	28	91	86	0	0.972	1.033	1.006	1.072	1.898	1.048	0.785	156	640	347	372	-0.042	171	176	189	183	0
4	12	8	"YNL303W"	"YNL303W"	18480	16390	130	235	233	91	63	68	30	91	84	0	263	261	111	71	85	161	60	11	0	0.896	0.895	0.962	0.921	1.632	0.225	0.177	120	582	364	360	-0.159	172	192	170	190	0
4	13	8	"ZWF1"	"YNL241C"	18680	16390	130	775	693	237	63	66	21	99	98	0	1023	905	302	73	76	22	100	100	0	0.749	0.757	0.746	0.726	1.408	0.754	0.935	120	541	1662	1462	-0.416	712	950	630	832	0
4	14	8	"TOF1"	"YNL273W"	18870	16400	140	384	391	164	62	66	22	97	96	0	632	663	502	74	77	23	100	99	0	0.577	0.559	0.597	0.568	1.682	0.378	0.576	156	629	880	918	-0.793	322	558	329	589	0
4	15	8	"YNL305C"	"YNL305C"	19080	16390	130	833	769	284	62	66	25	100	99	0	392	357	121	76	79	30	95	94	0	2.440	2.516	2.468	2.616	1.498	2.580	0.871	120	538	1087	988	1.287	771	316	707	281	0
4	16	8	"SLA2"	"YNL243W"	19270	16390	140	1619	1446	595	63	67	24	100	99	0	840	742	308	75	80	35	99	98	0	2.034	2.073	2.049	2.109	1.378	2.066	0.943	156	588	2321	2050	1.024	1556	765	1383	667	0
4	17	8	"YNL275W"	"YNL275W"	19470	16390	140	1173	1052	419	64	68	25	100	99	0	911	827	340	75	80	31	98	96	0	1.327	1.314	1.285	1.358	1.477	1.302	0.947	156	594	1945	1740	0.408	1109	836	988	752	0
4	18	8	"MCK1"	"YNL307C"	19670	16390	140	1130	1009	389	64	68	26	98	98	0	648	576	219	77	80	28	94	93	0	1.867	1.894	1.921	1.966	1.458	1.887	0.937	156	532	1637	1444	0.901	1066	571	945	499	0
4	19	8	"YNL245C"	"YNL245C"	19850	16390	140	913	841	347	60	63	20	99	97	0	320	296	119	76	79	51	85	81	0	3.496	3.550	3.639	3.846	1.533	3.514	0.886	156	484	1097	1001	1.806	853	244	781	220	0
4	20	8	"MET2"	"YNL277W"	20040	16390	160	1061	943	466	62	64	20	99	99	0	763	694	335	74	133	908	19	0	0	1.450	1.421	1.413	1.435	1.449	0.236	0.112	208	556	1688	1501	0.536	999	689	881	620	0
4	21	8	"STB1"	"YNL309W"	20260	16400	160	2142	1778	855	64	73	92	100	97	0	1770	1572	695	75	119	727	81	59	0	1.226	1.145	1.124	1.110	1.433	0.985	0.665	208	876	3773	3211	0.294	2078	1695	1714	1497	0
4	1	9	"YOR041C"	"YOR041C"	16260	16590	140	357	350	138	59	62	19	98	97	0	273	268	106	70	72	27	93	87	0	1.468	1.470	1.471	1.557	1.610	1.428	0.800	156	775	501	489	0.554	298	203	291	198	0
4	2	9	"YOR073W"	"YOR073W"	16460	16600	140	488	463	203	61	71	78	89	83	0	786	725	317	69	73	30	98	96	0	0.596	0.613	0.617	0.601	1.538	0.626	0.856	156	635	1144	1058	-0.748	427	717	402	656	0
4	3	9	"YOR105W"	"YOR105W"	16670	16570	110	659	561	271	63	79	96	85	77	0	258	230	100	64	69	35	83	76	0	3.072	3.000	2.907	2.958	1.553	3.073	0.847	80	501	790	664	1.619	596	194	498	166	0
4	4	9	"WHI2"	"YOR043W"	16870	16600	130	464	442	156	60	66	46	97	94	0	473	462	155	65	79	240	81	30	0	0.990	0.962	0.949	0.950	1.384	0.430	0.321	120	549	812	779	-0.014	404	408	382	397	0
4	5	9	"UFE1"	"YOR075W"	17040	16600	140	746	710	309	59	61	16	100	98	0	1276	1160	488	69	73	26	100	100	0	0.569	0.597	0.597	0.578	1.372	0.599	0.946	156	593	1894	1742	-0.813	687	1207	651	1091	0
4	6	9	"YOR107W"	"YOR107W"	17260	16600	140	322	483	1608	61	63	17	98	92	0	241	292	502	72	75	25	85	80	0	1.544	1.918	1.565	1.581	1.700	3.174	0.921	156	650	430	642	0.627	261	169	422	220	0
4	7	9	"TOM6"	"YOR045W"	17460	16600	140	156	156	58	59	62	20	90	83	0	193	189	77	73	76	22	84	82	0	0.808	0.836	0.868	0.836	1.923	0.798	0.665	156	587	217	213	-0.307	97	120	97	116	0
4	8	9	"RTS2"	"YOR077W"	17660	16590	130	270	260	106	58	61	19	96	89	0	164	160	57	72	75	22	83	78	0	2.304	2.295	2.217	2.374	2.456	2.008	0.415	120	505	304	290	1.204	212	92	202	88	0
4	9	9	"INP53"	"YOR109W"	17850	16590	140	474	498	240	62	65	29	98	94	0	353	358	159	71	74	22	96	92	0	1.461	1.519	1.514	1.544	1.654	1.570	0.875	156	592	694	723	0.547	412	282	436	287	0
4	10	9	"STD1"	"YOR047C"	18060	16590	140	854	805	315	62	66	28	98	98	0	1102	1028	405	72	76	24	100	100	0	0.769	0.777	0.769	0.758	1.354	0.773	0.949	156	634	1822	1699	-0.379	792	1030	743	956	0
4	11	9	"ATX2"	"YOR079C"	18260	16590	140	654	692	322	63	66	20	100	98	0	697	705	328	72	76	26	98	98	0	0.946	0.994	0.993	1.007	1.447	0.989	0.943	156	664	1216	1262	-0.081	591	625	629	633	0
4	12	9	"YOR111W"	"YOR111W"	18480	16590	140	455	455	203	62	66	27	94	92	0	447	432	173	70	92	387	48	0	0	1.042	1.086	1.068	1.096	1.539	1.124	0.866	156	680	770	755	0.060	393	377	393	362	0
4	13	9	"YPL030W"	"YPL030W"	18680	16590	140	453	460	222	61	64	21	98	96	0	431	417	191	73	90	385	41	1	0	1.095	1.160	1.165	1.209	1.479	1.164	0.899	156	647	750	743	0.131	392	358	399	344	0
4	14	9	"YPL062W"	"YPL062W"	18870	16590	130	257	263	122	62	65	20	93	89	0	182	323	1594	73	75	21	84	82	0	1.789	0.804	1.843	1.811	1.835	0.056	0.142	120	504	304	451	0.839	195	109	201	250	0
4	15	9	"SEC62"	"YPL094C"	19070	16590	140	720	648	259	63	71	99	91	87	0	298	288	105	74	89	191	66	3	0	2.933	2.734	2.770	2.729	1.672	2.794	0.824	156	630	881	799	1.552	657	224	585	214	0
4	16	9	"SVL3"	"YPL032C"	19270	16590	130	699	756	412	63	67	31	99	95	0	804	809	399	73	88	200	90	80	0	0.870	0.942	0.919	0.912	1.342	0.845	0.713	120	558	1367	1429	-0.201	636	731	693	736	0
4	17	9	"YPL064C"	"YPL064C"	19470	16590	130	530	485	182	63	67	22	100	99	0	503	474	185	73	77	24	99	97	0	1.086	1.052	1.039	1.090	1.336	1.045	0.906	120	522	897	823	0.119	467	430	422	401	0
4	18	9	"YPL096W"	"YPL096W"	19650	16600	150	1916	1660	689	62	67	25	100	100	0	1603	1370	576	74	79	27	100	100	0	1.213	1.233	1.207	1.220	1.297	1.230	0.954	156	652	3383	2894	0.278	1854	1529	1598	1296	0
4	19	9	"YPL034W"	"YPL034W"	19860	16590	140	785	721	298	62	67	26	100	98	0	1399	1208	487	76	81	32	100	99	0	0.546	0.582	0.578	0.585	1.409	0.571	0.906	156	634	2046	1791	-0.872	723	1323	659	1132	0
4	20	9	"YPL066W"	"YPL066W"	20050	16590	150	2176	1921	761	62	66	23	100	100	0	1727	1513	578	76	79	27	100	100	0	1.280	1.294	1.291	1.243	1.307	1.310	0.957	156	587	3765	3296	0.357	2114	1651	1859	1437	0
4	21	9	"YPL098C"	"YPL098C"	20250	16590	150	1049	997	400	65	77	116	95	94	0	1094	1026	427	76	85	87	97	93	0	0.967	0.981	0.988	0.971	1.355	0.973	0.945	156	748	2002	1882	-0.049	984	1018	932	950	0
4	1	10	"PMA2"	"YPL036W"	16280	16790	130	378	384	182	61	67	66	89	83	0	344	349	160	68	72	28	92	89	0	1.149	1.149	1.136	1.169	1.593	1.292	0.807	120	648	593	604	0.200	317	276	323	281	0
4	2	10	"YPL068C"	"YPL068C"	16470	16800	140	570	518	221	61	70	74	92	84	0	463	409	172	71	77	32	95	87	0	1.298	1.352	1.341	1.378	1.387	1.339	0.916	156	623	901	795	0.377	509	392	457	338	0
4	3	10	"YPL100W"	"YPL100W"	16650	16790	140	197	211	99	60	73	85	66	40	0	202	213	89	69	83	223	21	0	0	1.030	1.049	1.059	1.050	1.735	1.068	0.767	156	651	270	295	0.043	137	133	151	144	0
4	4	10	"NAT3"	"YPR131C"	16860	16800	140	192	196	80	58	59	15	95	90	0	224	218	84	69	82	225	17	0	0	0.865	0.926	0.909	0.947	1.907	0.095	0.082	156	631	289	287	-0.210	134	155	138	149	0
4	5	10	"TIF3"	"YPR163C"	17060	16790	130	413	443	252	59	60	15	96	92	0	269	263	121	69	74	30	85	81	0	1.770	1.979	1.900	2.004	1.586	2.064	0.810	120	585	554	578	0.824	354	200	384	194	0
4	6	10	"YPR195C"	"YPR195C"	17250	16780	100	97	106	81	61	64	18	62	50	0	146	139	56	73	75	22	75	66	0	0.493	0.682	0.562	0.529	2.769	2.658	0.414	80	433	109	111	-1.020	36	73	45	66	0
4	7	10	"YPR133C"	"YPR133C"	17470	16800	140	120	123	40	59	63	20	85	71	0	142	140	47	74	76	23	77	66	0	0.897	0.970	0.960	0.964	2.574	0.874	0.468	156	634	129	130	-0.157	61	68	64	66	0
4	8	10	"RHO1"	"YPR165W"	17660	16800	140	407	374	150	59	62	19	95	92	0	341	316	129	71	74	22	92	91	0	1.289	1.286	1.275	1.272	1.589	1.266	0.859	156	619	618	560	0.366	348	270	315	245	0
4	9	10	"YPR197C"	"YPR197C"	17880	16790	130	627	603	252	60	65	28	98	94	0	674	632	250	72	75	22	99	97	0	0.942	0.970	0.979	0.981	1.556	0.964	0.901	120	589	1169	1103	-0.086	567	602	543	560	0
4	10	10	"CTF4"	"YPR135W"	18050	16780	100	135	135	52	62	66	22	81	68	0	149	156	67	75	84	120	28	1	0	0.986	0.901	0.913	0.965	2.712	0.792	0.546	80	442	147	154	-0.020	73	74	73	81	0
4	11	10	"MET16"	"YPR167C"	18310	16780	90	111	128	60	65	68	21	69	53	0	120	156	106	71	75	23	71	51	0	0.939	0.741	0.820	0.679	2.627	0.614	0.641	52	328	95	148	-0.091	46	49	63	85	0
4	12	10	"ARR1"	"YPR199C"	18450	16800	130	79	81	23	65	67	19	42	10	0	116	114	39	70	93	405	0	0	0	0.304	0.364	0.456	0.443	3.291	0.001	0.001	120	621	60	60	-1.716	14	46	16	44	0
4	13	10	"RRP9"	"YPR137W"	18700	16800	100	117	118	41	61	63	18	82	70	0	139	152	70	74	75	23	77	61	0	0.862	0.731	0.752	0.719	2.350	0.554	0.452	80	426	121	135	-0.215	56	65	57	78	0
4	14	10	"YPR169W"	"YPR169W"	18880	16790	140	1220	1083	412	62	65	19	100	99	0	1033	912	361	73	75	20	100	97	0	1.206	1.217	1.187	1.227	1.447	1.206	0.925	156	609	2118	1860	0.271	1158	960	1021	839	0
4	15	10	"ARR3"	"YPR201W"	19070	16800	150	106	106	31	64	72	102	2	0	0	144	140	49	74	126	624	0	0	0	0.600	0.636	0.569	0.578	2.554	2.329	0.532	156	602	112	108	-0.737	42	70	42	66	0
4	16	10	"CEN1"	"CEN1"	19280	16790	140	91	94	26	64	72	105	0	0	0	145	156	220	74	129	642	0	0	0	0.380	0.366	0.455	0.424	3.089	0.019	0.034	156	569	98	112	-1.395	27	71	30	82	0
4	17	10	"YBL091C-A"	"YBL091C-A"	19460	16790	140	222	220	82	63	66	21	92	87	0	276	276	116	73	76	22	91	86	0	0.783	0.773	0.782	0.790	1.892	0.729	0.807	156	623	362	360	-0.352	159	203	157	203	0
4	18	10	"YBLWdelta8"	"YBLWdelta8"	19690	16810	120	103	108	37	63	67	24	65	41	0	129	131	50	74	79	27	74	50	0	0.727	0.789	0.622	0.626	3.329	0.733	0.322	120	583	95	102	-0.459	40	55	45	57	0
4	19	10	"YCRCtau1"	"YCRCtau1"	19880	16820	80	85	89	28	65	70	26	38	17	0	119	126	41	78	94	139	0	0	0	0.488	0.500	0.553	0.496	2.293	0.532	0.308	52	297	61	72	-1.036	20	41	24	48	0
4	20	10	"SNR189"	"SNR189"	20060	16800	130	169	157	51	65	69	25	84	75	0	150	146	48	74	79	38	78	50	0	1.368	1.278	1.242	1.253	2.277	1.190	0.572	120	586	180	164	0.453	104	76	92	72	0
4	21	10	"YCRWomega3"	"YCRWomega3"	20260	16790	130	699	628	259	65	72	70	92	87	0	1507	1324	581	75	84	51	96	93	0	0.443	0.451	0.449	0.460	1.581	0.442	0.927	120	680	2066	1812	-1.175	634	1432	563	1249	0
4	1	11	"IntYDR064W"	"IntYDR064W"	16250	17000	130	124	126	42	63	66	63	45	8	0	173	171	68	68	71	30	83	72	0	0.581	0.612	0.553	0.610	2.060	0.562	0.546	120	723	166	166	-0.784	61	105	63	103	0
4	2	11	"YDRWsigma4"	"YDRWsigma4"	16450	17010	90	73	73	17	62	64	17	28	11	0	111	114	38	71	73	24	73	40	0	0.275	0.256	0.367	0.386	2.939	0.247	0.128	52	370	51	54	-1.862	11	40	11	43	0
4	3	11	"tG(CCC)D"	"tG(CCC)D"	16650	16990	120	73	76	22	59	61	17	41	15	0	108	108	39	71	74	28	59	34	0	0.378	0.459	0.500	0.498	3.072	0.296	0.116	120	571	51	54	-1.402	14	37	17	37	0
4	4	11	"YERWdelta12"	"YERWdelta12"	16860	17000	140	121	125	45	59	61	18	84	71	0	149	152	59	72	75	35	78	53	0	0.805	0.825	0.806	0.763	2.382	0.601	0.419	156	666	139	146	-0.313	62	77	66	80	0
4	5	11	"IntYER133W"	"IntYER133W"	17080	17000	130	267	263	98	59	61	19	94	91	0	222	214	77	70	73	27	88	85	0	1.368	1.417	1.352	1.427	1.933	1.388	0.744	120	574	360	348	0.453	208	152	204	144	0
4	6	11	"YERCdelta26"	"YERCdelta26"	17260	17000	140	194	188	72	59	62	18	91	88	0	251	245	96	73	75	25	89	87	0	0.758	0.750	0.778	0.747	1.663	0.705	0.771	156	720	313	301	-0.399	135	178	129	172	0
4	7	11	"iYAR044W-2"	"iYAR044W-2"	17490	16990	130	101	104	36	59	62	18	74	55	0	142	143	55	72	73	22	82	72	0	0.600	0.634	0.602	0.570	2.505	0.499	0.386	120	508	112	116	-0.737	42	70	45	71	0
4	8	11	"iYAR050W"	"iYAR050W"	17660	17000	140	142	147	57	61	62	18	88	79	0	206	206	82	69	72	21	89	86	0	0.591	0.628	0.590	0.605	2.000	0.624	0.681	156	569	218	223	-0.758	81	137	86	137	0
4	9	11	"iYARCdelta8-2"	"iYARCdelta8-2"	17890	16990	130	81	82	23	60	62	18	56	24	0	125	123	44	71	73	21	77	61	0	0.389	0.423	0.483	0.438	2.804	0.311	0.153	120	548	75	74	-1.363	21	54	22	52	0
4	10	11	"iYBLWdelta3"	"iYBLWdelta3"	18050	17000	130	92	96	32	61	65	21	64	30	0	146	149	55	73	81	109	23	0	0	0.425	0.461	0.482	0.414	2.610	0.346	0.279	120	571	104	111	-1.236	31	73	35	76	0
4	11	11	"iYBL105C"	"iYBL105C"	18270	17000	150	785	828	481	63	66	22	99	97	0	588	613	297	72	80	99	92	84	0	1.399	1.414	1.384	1.321	1.505	1.498	0.933	156	697	1238	1306	0.485	722	516	765	541	0
4	12	11	"iYBL101C"	"iYBL101C"	18470	16990	140	742	664	255	62	64	18	96	96	0	279	266	100	72	75	22	89	87	0	3.285	3.103	3.144	3.243	1.551	3.106	0.860	156	584	887	796	1.716	680	207	602	194	0
4	13	11	"iYBL085W"	"iYBL085W"	18670	16990	140	294	295	120	61	63	20	100	95	0	555	531	226	72	75	21	98	94	0	0.482	0.510	0.501	0.529	1.630	0.497	0.858	156	662	716	693	-1.052	233	483	234	459	0
4	14	11	"iYBL080C"	"iYBL080C"	18870	17000	120	299	375	242	61	64	22	95	93	0	242	266	123	73	76	21	95	90	0	1.408	1.627	1.567	1.510	1.798	1.857	0.798	120	508	407	507	0.494	238	169	314	193	0
4	15	11	"iYBL075C"	"iYBL075C"	19070	16990	140	905	875	347	62	65	25	100	99	0	784	709	290	75	132	675	52	0	0	1.189	1.282	1.251	1.329	1.483	0.715	0.383	156	593	1552	1447	0.250	843	709	813	634	0
4	16	11	"iYBL056W"	"iYBL056W"	19270	16990	140	206	212	84	63	66	25	92	87	0	291	286	114	76	133	690	0	0	0	0.665	0.710	0.667	0.693	1.773	0.032	0.069	156	548	358	359	-0.588	143	215	149	210	0
4	17	11	"iYBL051C"	"iYBL051C"	19460	16990	130	402	409	170	61	64	19	95	93	0	268	256	95	73	76	23	90	90	0	1.749	1.902	1.824	1.929	1.688	1.998	0.833	120	598	536	531	0.806	341	195	348	183	0
4	18	11	"iYBL046W"	"iYBL046W"	19710	16990	130	214	219	79	61	64	20	95	91	0	251	244	94	71	78	100	80	39	0	0.850	0.913	0.885	0.938	1.625	0.864	0.726	120	576	333	331	-0.234	153	180	158	173	0
4	19	11	"iYBR250W"	"iYBR250W"	19880	16990	130	220	226	85	63	65	21	95	92	0	286	275	95	69	77	107	85	50	0	0.724	0.791	0.756	0.795	1.802	0.426	0.355	120	505	374	369	-0.467	157	217	163	206	0
4	20	11	"iYBR254C"	"iYBR254C"	20060	16990	140	233	232	88	64	67	22	94	92	0	222	226	92	71	74	34	88	82	0	1.119	1.084	1.073	1.110	1.676	1.031	0.767	156	653	320	323	0.162	169	151	168	155	0
4	21	11	"iYBR259W"	"iYBR259W"	20290	16990	120	125	137	53	64	69	26	81	59	0	232	236	88	73	80	44	90	79	0	0.384	0.448	0.409	0.415	2.118	0.426	0.545	120	631	220	236	-1.382	61	159	73	163	0
4	1	12	"iYBR279W"	"iYBR279W"	16260	17190	130	157	158	51	63	65	17	94	88	0	350	330	129	72	74	23	93	89	0	0.338	0.368	0.369	0.393	1.827	0.339	0.715	120	660	372	353	-1.564	94	278	95	258	0
4	2	12	"iYBR283C"	"iYBR283C"	16470	17190	140	258	248	101	60	62	17	94	89	0	182	172	71	71	74	25	79	72	0	1.784	1.861	1.849	2.052	2.076	1.776	0.678	156	683	309	289	0.835	198	111	188	101	0
4	3	12	"iYBR287W"	"iYBR287W"	16670	17190	130	98	98	24	60	62	16	85	59	0	165	165	59	71	73	24	85	78	0	0.404	0.404	0.396	0.411	2.204	0.302	0.298	120	622	132	132	-1.307	38	94	38	94	0
4	4	12	"iYCL075W"	"iYCL075W"	16890	17190	130	167	164	45	60	62	19	96	91	0	183	182	59	69	73	22	92	86	0	0.939	0.920	0.901	0.984	2.081	0.868	0.622	120	525	221	217	-0.091	107	114	104	113	0
4	5	12	"iYCL073C"	"iYCL073C"	17050	17200	140	697	685	284	59	62	21	99	97	0	772	744	278	68	72	22	99	98	0	0.906	0.926	0.915	0.897	1.595	0.954	0.901	156	590	1342	1302	-0.142	638	704	626	676	0
4	6	12	"iYCL065W-0"	"iYCL065W-0"	17270	17200	140	171	167	56	59	62	19	92	86	0	293	291	111	70	73	24	95	91	0	0.502	0.489	0.486	0.491	1.706	0.464	0.771	156	625	335	329	-0.994	112	223	108	221	0
4	7	12	"iYCL047C"	"iYCL047C"	17470	17200	140	120	122	41	61	64	18	85	71	0	338	317	112	71	74	26	96	93	0	0.221	0.248	0.249	0.230	1.944	0.246	0.635	156	626	326	307	-2.178	59	267	61	246	0
4	8	12	"iYCL038C"	"iYCL038C"	17660	17190	140	107	112	37	61	63	19	80	60	0	197	194	67	68	70	21	93	89	0	0.357	0.405	0.397	0.372	2.286	0.345	0.402	156	573	175	177	-1.488	46	129	51	126	0
4	9	12	"iYCL033C"	"iYCL033C"	17860	17190	140	219	212	69	60	62	18	96	92	0	555	518	192	68	70	20	99	98	0	0.326	0.338	0.334	0.336	1.759	0.320	0.825	156	592	646	602	-1.615	159	487	152	450	0
4	10	12	"iYDL054C"	"iYDL054C"	18050	17190	140	375	350	142	60	62	19	96	93	0	308	295	113	68	72	30	92	89	0	1.313	1.278	1.251	1.259	1.710	1.309	0.794	156	584	555	517	0.392	315	240	290	227	0
4	11	12	"iYDL049C"	"iYDL049C"	18260	17190	140	390	364	136	61	64	22	94	93	0	218	212	84	70	74	32	87	77	0	2.223	2.134	2.128	2.272	1.878	2.120	0.758	156	559	477	445	1.152	329	148	303	142	0
4	12	12	"iYDL046W"	"iYDL046W"	18440	17190	140	377	341	140	61	64	20	96	90	0	512	468	186	71	74	23	96	94	0	0.717	0.705	0.723	0.722	1.723	0.705	0.846	156	538	757	677	-0.481	316	441	280	397	0
4	13	12	"iYDL028C"	"iYDL028C"	18650	17200	150	227	219	82	59	61	17	92	91	0	225	221	80	71	74	25	89	85	0	1.091	1.067	1.083	1.046	2.031	0.013	0.008	156	647	322	310	0.126	168	154	160	150	0
4	14	12	"itA(AGC)D"	"itA(AGC)D"	18860	17200	140	359	346	138	59	61	18	96	96	0	231	227	86	73	83	130	64	8	0	1.899	1.864	1.792	1.975	1.943	0.512	0.150	156	606	458	441	0.925	300	158	287	154	0
4	15	12	"iYDL019C"	"iYDL019C"	19060	17200	140	440	398	159	59	62	19	97	94	0	268	259	100	74	99	325	5	0	0	1.964	1.832	1.817	1.889	1.823	0.899	0.194	156	605	575	524	0.974	381	194	339	185	0
4	16	12	"iYDL005C"	"iYDL005C"	19280	17190	140	525	485	191	60	63	18	98	95	0	657	673	1315	75	94	304	76	40	0	0.799	0.711	0.840	0.885	2.065	0.102	0.128	156	586	1047	1023	-0.324	465	582	425	598	0
4	17	12	"iYDL001W"	"iYDL001W"	19460	17190	140	236	231	84	61	63	19	95	91	0	1072	966	401	73	76	22	100	98	0	0.175	0.190	0.187	0.194	1.713	0.178	0.795	156	590	1174	1063	-2.513	175	999	170	893	0
4	18	12	"iYDR003W"	"iYDR003W"	19670	17190	150	218	220	77	62	64	19	94	91	0	498	469	179	70	74	22	96	95	0	0.364	0.396	0.418	0.399	1.696	0.387	0.830	156	679	584	557	-1.456	156	428	158	399	0
4	19	12	"iYDR020C"	"iYDR020C"	19870	17190	130	271	256	100	61	65	21	98	94	0	224	225	75	69	72	23	95	91	0	1.355	1.250	1.265	1.233	1.680	1.276	0.726	120	529	365	351	0.438	210	155	195	156	0
4	20	12	"iYDR023W"	"iYDR023W"	20060	17200	140	117	126	44	63	66	22	82	61	0	188	188	65	70	73	26	91	85	0	0.458	0.534	0.512	0.502	2.478	0.494	0.432	156	614	172	181	-1.128	54	118	63	118	0
4	21	12	"iYDR028C"	"iYDR028C"	20280	17190	130	159	161	71	64	73	42	71	55	0	173	177	71	69	75	43	79	60	0	0.913	0.898	0.855	0.858	2.194	0.993	0.536	120	683	199	205	-0.131	95	104	97	108	0
4	1	13	"iYDR322W"	"iYDR322W"	16280	17390	140	230	220	79	62	64	16	94	92	0	206	202	73	73	75	21	89	84	0	1.263	1.225	1.139	1.226	1.776	1.191	0.777	156	706	301	287	0.337	168	133	158	129	0
4	2	13	"iYDR326C"	"iYDR326C"	16450	17400	140	110	111	32	62	64	17	82	64	0	108	110	34	74	76	21	66	39	0	1.412	1.361	1.275	1.237	2.726	1.112	0.314	156	611	82	85	0.497	48	34	49	36	0
4	3	13	"iYDR331W"	"iYDR331W"	16670	17390	130	84	89	26	63	66	41	24	3	0	119	124	39	71	74	28	75	42	0	0.438	0.491	0.595	0.491	3.293	0.405	0.197	120	574	69	79	-1.193	21	48	26	53	0
4	4	13	"iYDR345C-0"	"iYDR345C-0"	16850	17400	140	894	828	376	61	64	42	98	92	0	712	668	284	70	74	33	98	96	0	1.298	1.283	1.275	1.243	1.424	1.305	0.940	156	604	1475	1365	0.376	833	642	767	598	0
4	5	13	"iYDR348C"	"iYDR348C"	17060	17400	140	415	394	144	59	61	18	97	95	0	220	210	76	69	73	24	87	86	0	2.358	2.376	2.342	2.445	1.553	2.388	0.768	156	604	507	476	1.237	356	151	335	141	0
4	6	13	"iYDR350C"	"iYDR350C"	17270	17390	130	355	334	118	60	63	19	96	95	0	213	200	69	71	77	61	81	60	0	2.077	2.124	2.038	2.169	1.667	2.124	0.770	120	593	437	403	1.055	295	142	274	129	0
4	7	13	"iYDR367W"	"iYDR367W"	17480	17400	110	158	164	58	63	65	18	91	85	0	149	162	90	72	76	35	77	55	0	1.234	1.122	1.162	1.253	2.166	0.703	0.390	80	469	172	191	0.303	95	77	101	90	0
4	8	13	"iYDR371W"	"iYDR371W"	17660	17400	130	102	114	78	61	64	19	71	52	0	146	152	82	70	73	33	75	59	0	0.539	0.646	0.532	0.504	2.556	0.801	0.615	120	566	117	135	-0.890	41	76	53	82	0
4	9	13	"iYDR375C"	"iYDR375C"	17860	17390	130	168	164	54	59	61	17	93	87	0	169	160	55	68	70	20	86	85	0	1.079	1.141	1.096	1.016	1.900	1.100	0.632	120	593	210	197	0.110	109	101	105	92	0
4	10	13	"itG(CCC)D"	"itG(CCC)D"	18070	17390	130	178	179	62	59	61	17	90	88	0	129	131	45	68	71	19	83	70	0	1.951	1.905	1.760	1.941	1.973	1.959	0.491	120	576	180	183	0.964	119	61	120	63	0
4	11	13	"iYDR394W"	"iYDR394W"	18270	17400	140	211	201	70	60	62	19	94	88	0	201	192	74	71	73	22	87	83	0	1.162	1.165	1.157	1.164	1.776	0.978	0.572	156	588	281	262	0.216	151	130	141	121	0
4	12	13	"iYDR399W"	"iYDR399W"	18460	17390	130	138	139	45	60	63	19	88	80	0	168	165	58	70	73	22	86	80	0	0.796	0.832	0.771	0.762	2.135	0.761	0.530	120	522	176	174	-0.329	78	98	79	95	0
4	13	13	"iYER056C-A"	"iYER056C-A"	18660	17400	140	335	321	116	61	62	17	97	96	0	350	333	111	71	74	27	94	92	0	0.982	0.992	0.988	0.991	1.795	0.994	0.816	156	602	553	522	-0.026	274	279	260	262	0
4	14	13	"iYER060W"	"iYER060W"	18870	17400	140	625	593	231	60	62	17	100	98	0	647	596	231	74	78	40	96	92	0	0.986	1.021	1.019	1.061	1.703	1.015	0.901	156	596	1138	1055	-0.020	565	573	533	522	0
4	15	13	"iYER063W"	"iYER063W"	19070	17390	140	910	812	322	59	62	19	100	99	0	785	705	279	74	109	720	47	0	0	1.197	1.193	1.176	1.219	1.529	1.155	0.856	156	633	1562	1384	0.259	851	711	753	631	0
4	16	13	"itA(UGC)E"	"itA(UGC)E"	19280	17390	130	188	181	65	59	61	18	92	89	0	199	193	70	74	127	847	0	0	0	1.032	1.025	0.923	0.985	1.971	0.003	0.001	120	571	254	241	0.045	129	125	122	119	0
4	17	13	"iYER078C"	"iYER078C"	19470	17390	130	428	413	129	62	64	19	99	99	0	219	222	74	74	78	27	93	90	0	2.524	2.372	2.462	2.502	1.946	2.531	0.720	120	574	511	499	1.336	366	145	351	148	0
4	18	13	"iYER082C"	"iYER082C"	19690	17390	140	220	228	91	63	65	19	96	92	0	262	270	207	71	76	26	90	85	0	0.822	0.829	0.848	0.935	1.910	0.074	0.079	156	578	348	364	-0.283	157	191	165	199	0
4	19	13	"iYER096W"	"iYER096W"	19860	17390	140	112	120	50	62	64	19	80	62	0	147	137	59	73	76	21	70	64	0	0.676	0.906	0.678	0.701	2.860	0.798	0.445	156	520	124	122	-0.566	50	74	58	64	0
4	20	13	"iYER098W"	"iYER098W"	20060	17390	140	329	304	103	63	66	20	96	92	0	489	449	161	74	77	24	96	93	0	0.641	0.643	0.642	0.649	1.697	0.624	0.845	156	562	681	616	-0.642	266	415	241	375	0
4	21	13	"iYER102W"	"iYER102W"	20260	17390	140	1854	1623	861	63	74	47	98	98	0	983	893	409	73	82	45	98	96	0	1.968	1.902	1.824	1.782	1.586	2.032	0.896	156	727	2701	2380	0.977	1791	910	1560	820	0
4	1	14	"iYER118C"	"iYER118C"	16260	17600	140	347	339	130	62	63	17	97	95	0	383	354	130	72	74	27	96	92	0	0.916	0.982	0.979	0.974	1.609	0.935	0.771	156	776	596	559	-0.126	285	311	277	282	0
4	2	14	"iYER123W"	"iYER123W"	16480	17590	130	685	671	284	64	65	16	100	100	0	617	591	227	72	74	20	100	100	0	1.139	1.170	1.153	1.183	1.381	1.202	0.915	120	612	1166	1126	0.188	621	545	607	519	0
4	3	14	"iYER127W"	"iYER127W"	16680	17590	130	309	320	129	62	65	42	93	89	0	286	285	97	71	74	30	97	93	0	1.149	1.206	1.208	1.153	1.590	1.280	0.835	120	579	462	472	0.200	247	215	258	214	0
4	4	14	"iYGL200C"	"iYGL200C"	16880	17600	140	212	211	74	61	65	43	91	79	0	154	158	46	71	74	30	91	73	0	1.819	1.724	1.786	1.608	2.190	1.716	0.683	156	586	234	237	0.863	151	83	150	87	0
4	5	14	"iYGL195W"	"iYGL195W"	17090	17600	140	203	201	76	59	61	18	95	90	0	486	481	201	70	76	80	95	86	0	0.346	0.345	0.340	0.329	1.749	0.290	0.699	156	522	560	553	-1.531	144	416	142	411	0
4	6	14	"iYGL190C"	"iYGL190C"	17270	17590	150	351	356	153	60	62	17	98	96	0	234	238	117	69	78	92	78	42	0	1.764	1.751	1.776	1.741	1.945	1.276	0.359	156	635	456	465	0.819	291	165	296	169	0
4	7	14	"iYGL176C"	"iYGL176C"	17480	17590	130	295	290	89	60	63	18	100	98	0	481	462	145	72	78	67	95	94	0	0.575	0.590	0.607	0.600	1.434	0.565	0.854	120	561	644	620	-0.799	235	409	230	390	0
4	8	14	"iYGL172W"	"iYGL172W"	17670	17590	140	217	214	75	59	62	19	96	91	0	226	222	78	71	74	33	91	83	0	1.019	1.026	1.032	1.034	1.883	0.989	0.721	156	565	313	306	0.028	158	155	155	151	0
4	9	14	"iYGL169W"	"iYGL169W"	17860	17590	140	88	92	27	59	61	17	69	39	0	135	136	44	70	74	51	64	21	0	0.446	0.500	0.534	0.482	3.268	0.158	0.129	156	632	94	99	-1.164	29	65	33	66	0
4	10	14	"iYGL152C"	"iYGL152C"	18090	17590	140	123	132	45	58	60	16	92	83	0	150	156	49	71	75	51	75	35	0	0.823	0.871	0.826	0.873	2.261	0.840	0.565	156	640	144	159	-0.281	65	79	74	85	0
4	11	14	"iYGL147C"	"iYGL147C"	18280	17590	130	242	241	83	58	61	16	99	95	0	204	201	66	71	74	22	93	90	0	1.383	1.408	1.427	1.441	1.694	1.391	0.733	120	520	317	313	0.468	184	133	183	130	0
4	12	14	"iYGL143C"	"iYGL143C"	18490	17590	140	208	205	71	59	61	17	95	91	0	162	158	54	71	74	23	86	76	0	1.637	1.678	1.569	1.714	2.305	1.652	0.582	156	599	240	233	0.711	149	91	146	87	0
4	13	14	"iYGL125W"	"iYGL125W"	18670	17600	130	106	107	31	62	64	19	81	57	0	169	175	60	71	76	27	90	81	0	0.449	0.433	0.469	0.417	2.697	0.360	0.355	120	523	142	149	-1.155	44	98	45	104	0
4	14	14	"iYGL121C"	"iYGL121C"	18870	17590	130	176	172	52	61	63	18	94	91	0	149	151	48	73	78	38	80	49	0	1.513	1.423	1.417	1.504	2.280	1.351	0.493	120	577	191	189	0.598	115	76	111	78	0
4	15	14	"iYGL118C"	"iYGL118C"	19070	17600	130	102	110	31	60	62	19	86	57	0	133	131	42	72	81	110	8	0	0	0.689	0.847	0.763	0.853	2.736	0.714	0.289	120	575	103	109	-0.538	42	61	50	59	0
4	16	14	"iYGR165W"	"iYGR165W"	19270	17600	140	170	176	65	59	62	18	93	89	0	207	201	68	73	118	802	0	0	0	0.828	0.914	0.897	0.939	1.934	0.003	0.002	156	631	245	245	-0.272	111	134	117	128	0
4	17	14	"iYGR169C"	"iYGR169C"	19470	17590	140	740	703	286	61	64	22	100	96	0	685	661	275	74	77	26	98	96	0	1.111	1.094	1.090	1.108	1.470	1.087	0.901	156	651	1290	1229	0.152	679	611	642	587	0
4	18	14	"iYGR173W"	"iYGR173W"	19680	17590	130	188	190	76	61	64	22	94	86	0	286	286	125	74	77	27	90	85	0	0.599	0.608	0.606	0.657	1.758	0.351	0.466	120	533	339	341	-0.739	127	212	129	212	0
4	19	14	"iYGRWdelta31"	"iYGRWdelta31"	19860	17590	140	319	327	160	60	63	18	95	92	0	318	316	145	74	84	164	71	21	0	1.061	1.103	1.111	1.086	1.785	1.112	0.823	156	607	503	509	0.086	259	244	267	242	0
4	20	14	"iYGR191W"	"iYGR191W"	20090	17590	140	382	384	148	64	73	96	92	78	0	371	382	135	77	95	187	83	29	0	1.082	1.049	1.028	1.048	1.569	0.577	0.360	156	607	612	625	0.113	318	294	320	305	0
4	21	14	"iYGR195W"	"iYGR195W"	20270	17590	130	211	221	85	63	71	94	81	30	0	278	307	121	78	93	125	81	36	0	0.740	0.690	0.720	0.683	1.592	0.434	0.441	120	621	348	387	-0.434	148	200	158	229	0
4	1	15	"iYGR211W"	"iYGR211W"	16270	17800	140	268	271	90	61	63	33	97	93	0	276	282	104	73	75	21	98	95	0	1.020	1.005	1.000	1.021	1.652	1.018	0.753	156	736	410	419	0.028	207	203	210	209	0
4	2	15	"iYGR215W"	"iYGR215W"	16460	17800	130	127	132	46	62	65	36	78	41	0	170	173	59	72	75	21	92	89	0	0.663	0.693	0.678	0.628	2.053	0.914	0.344	120	591	163	171	-0.592	65	98	70	101	0
4	3	15	"iYGRCtau3"	"iYGRCtau3"	16660	17790	130	100	100	28	62	63	17	75	53	0	153	156	54	71	73	19	87	84	0	0.463	0.447	0.467	0.444	2.079	0.399	0.413	120	644	120	123	-1.110	38	82	38	85	0
4	4	15	"iYGR234W"	"iYGR234W"	16890	17790	140	271	276	113	62	65	19	100	94	0	352	351	142	70	81	223	69	10	0	0.741	0.762	0.786	0.777	1.573	0.227	0.236	156	640	491	495	-0.432	209	282	214	281	0
4	5	15	"iYGR238C"	"iYGR238C"	17080	17800	140	216	229	93	61	63	19	94	92	0	182	187	63	70	77	80	72	25	0	1.384	1.436	1.435	1.381	1.773	1.493	0.719	156	542	267	285	0.469	155	112	168	117	0
4	6	15	"iYGR243W"	"iYGR243W"	17260	17800	140	114	116	35	60	63	17	87	71	0	214	211	64	70	77	78	82	42	0	0.375	0.397	0.390	0.380	2.067	0.372	0.553	156	566	198	197	-1.415	54	144	56	141	0
4	7	15	"iYHR177W"	"iYHR177W"	17470	17790	140	513	478	194	60	63	17	98	95	0	466	439	178	70	73	21	93	92	0	1.144	1.133	1.128	1.167	1.691	1.127	0.897	156	649	849	787	0.194	453	396	418	369	0
4	8	15	"iYHR180W"	"iYHR180W"	17690	17790	140	538	502	200	59	61	18	98	96	0	584	544	200	70	73	22	98	96	0	0.932	0.935	0.942	0.898	1.578	0.940	0.897	156	594	993	917	-0.102	479	514	443	474	0
4	9	15	"iYHR183W"	"iYHR183W"	17870	17790	130	420	397	151	60	62	17	99	96	0	523	481	188	72	77	55	95	90	0	0.798	0.824	0.800	0.850	1.667	0.819	0.899	120	542	811	746	-0.325	360	451	337	409	0
4	10	15	"iYHR200W"	"iYHR200W"	18080	17790	130	138	142	49	59	62	17	90	85	0	155	155	54	71	76	54	69	35	0	0.940	0.988	0.963	1.016	1.987	0.838	0.594	120	582	163	167	-0.089	79	84	83	84	0
4	11	15	"iYHR204W"	"iYHR204W"	18270	17790	140	404	394	142	58	61	17	99	98	0	291	281	99	71	74	22	96	92	0	1.573	1.600	1.656	1.658	1.616	1.597	0.843	156	540	566	546	0.653	346	220	336	210	0
4	12	15	"iYHR208W"	"iYHR208W"	18470	17800	140	424	404	169	59	61	17	98	97	0	668	635	262	71	74	23	100	98	0	0.611	0.612	0.618	0.605	1.424	0.609	0.921	156	502	962	909	-0.710	365	597	345	564	0
4	13	15	"iYIL166C"	"iYIL166C"	18660	17800	140	232	224	88	61	64	20	92	88	0	343	319	131	71	76	27	91	88	0	0.629	0.657	0.627	0.631	1.538	0.643	0.839	156	480	443	411	-0.670	171	272	163	248	0
4	14	15	"iYIL162W"	"iYIL162W"	18860	17800	140	265	260	101	61	64	21	97	92	0	282	269	96	73	84	117	79	39	0	0.976	1.015	1.010	1.017	1.699	0.571	0.361	156	508	413	395	-0.035	204	209	199	196	0
4	15	15	"iYIL157C"	"iYIL157C"	19060	17800	140	397	376	155	60	62	18	96	94	0	355	336	134	71	81	117	83	61	0	1.187	1.192	1.189	1.180	1.681	0.919	0.535	156	503	621	581	0.247	337	284	316	265	0
4	16	15	"iYIL140W"	"iYIL140W"	19280	17800	140	223	225	80	59	61	18	98	96	0	391	381	130	71	76	43	98	94	0	0.512	0.535	0.514	0.530	1.524	0.528	0.828	156	442	484	476	-0.964	164	320	166	310	0
4	17	15	"iYIL136W"	"iYIL136W"	19460	17800	140	1052	1003	441	60	63	21	100	100	0	1257	1162	492	75	77	21	100	100	0	0.839	0.868	0.854	0.866	1.334	0.871	0.951	156	440	2174	2030	-0.253	992	1182	943	1087	0
4	18	15	"iYIL133C"	"iYIL133C"	19670	17800	140	284	281	118	59	63	21	96	92	0	241	235	94	75	92	318	5	0	0	1.355	1.388	1.429	1.468	1.787	1.347	0.770	156	504	391	382	0.439	225	166	222	160	0
4	19	15	"iYJL112W"	"iYJL112W"	19860	17790	130	414	407	177	59	63	19	98	96	0	482	466	201	75	78	25	97	95	0	0.872	0.890	0.895	0.897	1.626	0.857	0.912	120	496	762	739	-0.197	355	407	348	391	0
4	20	15	"iYJL107C"	"iYJL107C"	20080	17790	130	396	374	148	64	80	111	86	70	0	241	237	101	82	107	213	23	0	0	2.088	2.000	2.147	2.221	1.971	1.460	0.699	120	474	491	465	1.062	332	159	310	155	0
4	21	15	"iYJL104W"	"iYJL104W"	20260	17800	150	411	389	161	61	72	88	88	79	0	525	501	222	79	93	95	87	82	0	0.785	0.777	0.785	0.827	1.627	0.804	0.869	156	778	796	750	-0.350	350	446	328	422	0
4	1	16	"iYJL089W"	"iYJL089W"	16280	17990	130	123	133	46	61	65	38	74	40	0	143	143	51	75	76	20	81	70	0	0.912	1.059	0.988	1.056	2.715	0.900	0.477	120	558	130	140	-0.133	62	68	72	68	0
4	2	16	"iYJL083W"	"iYJL083W"	16460	18000	130	254	251	103	60	65	39	90	82	0	235	241	145	73	74	21	87	82	0	1.198	1.137	1.190	1.291	1.830	0.871	0.609	120	490	356	359	0.260	194	162	191	168	0
4	3	16	"iYJL079C"	"iYJL079C"	16670	18000	140	460	435	158	61	63	18	98	98	0	224	222	74	71	81	142	56	2	0	2.608	2.477	2.482	2.475	1.682	2.467	0.759	156	570	552	525	1.383	399	153	374	151	0
4	4	16	"iYJL060W"	"iYJL060W"	16860	18000	130	135	133	44	63	64	19	88	73	0	199	193	70	69	84	260	2	0	0	0.554	0.565	0.589	0.552	2.044	0.039	0.057	120	477	202	194	-0.852	72	130	70	124	0
4	5	16	"iYJL055W"	"iYJL055W"	17060	18000	130	143	145	55	61	63	18	88	78	0	163	157	58	71	72	22	84	75	0	0.891	0.977	0.915	0.922	2.141	0.904	0.557	120	517	174	170	-0.166	82	92	84	86	0
4	6	16	"iYJL051W"	"iYJL051W"	17290	17990	130	203	207	74	60	63	20	95	91	0	260	264	99	72	75	23	93	89	0	0.761	0.766	0.787	0.768	1.560	0.730	0.779	120	492	331	339	-0.395	143	188	147	192	0
4	7	16	"itR(UCU)J2"	"itR(UCU)J2"	17470	17990	130	139	140	47	61	63	16	90	83	0	140	146	53	70	73	22	85	72	0	1.114	1.039	0.976	1.093	2.227	0.925	0.588	120	454	148	155	0.156	78	70	79	76	0
4	8	16	"iYJLCdelta7"	"iYJLCdelta7"	17660	17990	130	220	211	65	62	64	18	97	93	0	206	204	61	72	75	23	95	88	0	1.179	1.129	1.195	1.156	1.951	1.121	0.702	120	492	292	281	0.238	158	134	149	132	0
4	9	16	"iYJL034W"	"iYJL034W"	17860	17990	130	181	186	58	62	64	18	97	94	0	292	295	98	74	78	27	97	93	0	0.546	0.561	0.561	0.570	1.577	0.539	0.757	120	433	337	345	-0.873	119	218	124	221	0
4	10	16	"iYKL134C"	"iYKL134C"	18020	18000	140	122	128	48	63	65	18	82	67	0	144	141	48	72	79	42	64	37	0	0.819	0.942	0.907	0.940	2.364	0.875	0.484	156	608	131	134	-0.287	59	72	65	69	0
4	11	16	"iYKL129C"	"iYKL129C"	18270	17980	150	73	82	37	60	64	19	44	22	0	80	90	42	71	77	42	19	8	0	1.444	1.158	0.879	1.110	3.394	0.728	0.320	156	567	22	41	0.531	13	9	22	19	-50
4	12	16	"iYKL126W"	"iYKL126W"	18420	17990	140	188	180	60	58	61	19	94	87	0	181	181	67	69	73	23	87	83	0	1.161	1.089	1.148	1.125	2.090	1.004	0.628	156	388	242	234	0.215	130	112	122	112	0
4	13	16	"iYKL108W"	"iYKL108W"	18620	17990	140	374	362	143	59	62	19	96	93	0	447	410	158	71	74	21	96	92	0	0.838	0.894	0.890	0.905	1.635	0.885	0.866	156	425	691	642	-0.255	315	376	303	339	0
4	14	16	"iYKL104C"	"iYKL104C"	18800	17980	150	397	361	163	62	64	20	91	89	0	240	225	89	73	76	26	85	80	0	2.006	1.967	1.983	2.042	1.905	1.949	0.783	156	434	502	451	1.004	335	167	299	152	0
4	15	16	"iYKL100C"	"iYKL100C"	19000	17970	150	171	176	86	63	65	19	82	75	0	190	187	87	72	75	24	76	72	0	0.915	0.983	0.983	0.943	2.471	0.977	0.737	156	453	226	228	-0.128	108	118	113	115	0
4	16	16	"iYKL086W"	"iYKL086W"	19190	17970	150	93	95	33	62	63	19	62	38	0	105	107	39	72	77	45	32	7	0	0.939	0.943	0.912	0.917	2.451	0.292	0.130	156	454	64	68	-0.090	31	33	33	35	0
4	17	16	"iYKL081W"	"iYKL081W"	19390	17970	150	216	221	182	60	62	18	90	82	0	186	202	131	75	79	44	76	63	0	1.405	1.268	1.333	1.276	2.015	1.316	0.640	156	451	267	288	0.491	156	111	161	127	0
4	18	16	"iYKL077W"	"iYKL077W"	19590	17970	150	197	191	78	59	62	21	88	83	0	361	330	140	76	93	333	32	0	0	0.484	0.520	0.495	0.513	2.106	0.090	0.145	156	459	423	386	-1.046	138	285	132	254	0
4	19	16	"iYKLWdelta7"	"iYKLWdelta7"	19790	17970	150	89	91	33	59	63	27	53	21	0	139	138	60	75	92	315	0	0	0	0.469	0.508	0.536	0.501	2.675	0.012	0.013	156	513	94	95	-1.093	30	64	32	63	0
4	20	16	"iYKL063C-0"	"iYKL063C-0"	19990	17970	150	399	363	191	62	67	31	86	82	0	244	235	105	78	83	32	83	74	0	2.030	1.917	1.967	1.953	1.884	1.939	0.818	156	543	503	458	1.022	337	166	301	157	0
4	21	16	"iYKL060C"	"iYKL060C"	20190	17970	150	340	337	148	61	68	34	92	87	0	480	433	192	78	86	47	90	85	0	0.694	0.777	0.780	0.805	1.703	0.758	0.896	156	652	681	631	-0.527	279	402	276	355	0
4	1	17	"iYLR056W"	"iYLR056W"	16200	18180	150	170	172	59	61	63	19	94	88	0	210	209	71	73	75	25	92	85	0	0.796	0.816	0.769	0.834	1.725	0.807	0.696	156	729	246	247	-0.330	109	137	111	136	0
4	2	17	"iYLR060W"	"iYLR060W"	16400	18180	150	107	112	36	62	65	20	78	56	0	141	144	53	71	73	21	82	69	0	0.643	0.685	0.600	0.601	2.959	0.585	0.368	156	526	115	123	-0.637	45	70	50	73	0
4	3	17	"iYLR065C"	"iYLR065C"	16600	18180	150	147	149	64	60	62	18	84	75	0	183	187	88	69	81	151	32	1	0	0.763	0.754	0.689	0.750	2.138	0.158	0.163	156	501	201	207	-0.390	87	114	89	118	0
4	4	17	"iYLR082C"	"iYLR082C"	16800	18180	150	187	179	72	61	62	18	87	83	0	226	219	89	70	83	153	51	5	0	0.808	0.792	0.732	0.724	1.784	0.213	0.204	156	492	282	267	-0.308	126	156	118	149	0
4	5	17	"iYLR086W"	"iYLR086W"	17000	18170	150	184	185	81	60	62	18	92	82	0	658	595	308	69	72	25	97	94	0	0.211	0.238	0.238	0.241	1.808	0.223	0.791	156	525	713	651	-2.248	124	589	125	526	0
4	6	17	"iYLR090W"	"iYLR090W"	17200	18170	150	281	264	114	61	64	20	92	86	0	321	297	136	70	73	25	89	83	0	0.876	0.894	0.872	0.945	1.776	0.864	0.851	156	575	471	430	-0.190	220	251	203	227	0
4	7	17	"iYLRCdelta5"	"iYLRCdelta5"	17400	18170	150	110	112	47	61	64	20	71	54	0	131	137	59	71	74	21	73	61	0	0.817	0.773	0.744	0.769	2.498	0.716	0.480	156	553	109	117	-0.292	49	60	51	66	0
4	8	17	"iYLR110C"	"iYLR110C"	17600	18170	150	166	167	70	62	65	21	82	77	0	105	117	62	71	87	311	0	0	0	3.059	2.283	2.462	2.435	2.860	1.895	0.314	156	579	138	151	1.613	104	34	105	46	0
4	9	17	"itR(ACG)L"	"itR(ACG)L"	17800	18170	150	249	232	101	63	65	21	88	83	0	274	259	106	72	88	311	10	0	0	0.921	0.904	0.936	0.876	1.849	0.918	0.810	156	580	388	356	-0.119	186	202	169	187	0
4	10	17	"iYLR129W"	"iYLR129W"	18000	18170	150	134	136	47	62	64	18	87	73	0	264	247	100	71	78	50	85	72	0	0.373	0.420	0.453	0.441	2.185	0.371	0.625	156	642	265	250	-1.423	72	193	74	176	0
4	11	17	"iYLR133W"	"iYLR133W"	18280	18180	140	278	269	99	60	63	18	96	91	0	339	326	121	70	76	40	94	87	0	0.810	0.816	0.801	0.801	1.627	0.805	0.824	156	626	487	465	-0.303	218	269	209	256	0
4	12	17	"iYLR137W"	"iYLR137W"	18460	18180	140	200	199	75	60	62	18	95	92	0	232	224	87	69	73	22	91	87	0	0.859	0.897	0.880	0.936	1.742	0.882	0.776	156	517	303	294	-0.219	140	163	139	155	0
4	13	17	"iYLR448W"	"iYLR448W"	18670	18180	140	242	239	76	61	63	18	97	94	0	247	246	87	69	73	23	94	92	0	1.017	1.006	1.036	1.028	1.602	0.980	0.786	156	539	359	355	0.024	181	178	178	177	0
4	14	17	"iYLR452C"	"iYLR452C"	18870	18180	140	399	383	136	61	64	18	99	98	0	322	313	108	70	74	24	97	94	0	1.341	1.325	1.356	1.354	1.482	1.341	0.879	156	574	590	565	0.424	338	252	322	243	0
4	15	17	"iYLRCdelta27"	"iYLRCdelta27"	19070	18180	140	614	597	248	61	64	19	99	98	0	766	711	296	71	74	24	98	98	0	0.796	0.837	0.846	0.857	1.357	0.830	0.940	156	578	1248	1176	-0.330	553	695	536	640	0
4	16	17	"iYML129C"	"iYML129C"	19260	18180	140	145	150	85	60	62	20	86	80	0	160	167	70	71	76	42	75	57	0	0.955	0.938	0.848	0.849	2.333	1.057	0.546	156	572	174	186	-0.066	85	89	90	96	0
4	17	17	"iYML125C"	"iYML125C"	19470	18180	140	457	454	209	60	64	23	98	96	0	464	463	206	74	77	26	98	95	0	1.018	1.013	1.031	1.030	1.450	1.013	0.920	156	540	787	783	0.026	397	390	394	389	0
4	18	17	"iYML121W"	"iYML121W"	19650	18180	140	544	492	186	60	63	21	99	98	0	834	733	301	74	89	299	82	67	0	0.637	0.656	0.650	0.686	1.486	0.613	0.878	156	569	1244	1091	-0.651	484	760	432	659	0
4	19	17	"iYML105C"	"iYML105C"	19870	18180	140	158	161	51	61	64	26	93	83	0	322	307	96	74	77	23	97	95	0	0.391	0.429	0.416	0.420	1.842	0.413	0.706	156	567	345	333	-1.354	97	248	100	233	0
4	20	17	"iYML100W"	"iYML100W"	20050	18180	140	181	180	62	60	67	61	83	48	0	513	490	194	76	90	197	83	60	0	0.277	0.290	0.287	0.295	1.714	0.270	0.755	156	589	558	534	-1.853	121	437	120	414	0
4	21	17	"iYML095C"	"iYML095C"	20270	18180	140	207	197	66	60	65	52	87	71	0	346	329	117	76	90	179	78	21	0	0.544	0.542	0.542	0.537	1.780	0.438	0.662	156	803	417	390	-0.877	147	270	137	253	0
4	1	18	"iYML077W"	"iYML077W"	16270	18380	130	227	237	118	62	65	19	94	87	0	593	544	279	72	76	36	98	93	0	0.317	0.371	0.358	0.362	1.623	0.301	0.675	120	611	686	647	-1.659	165	521	175	472	0
4	2	18	"iYML074C-1"	"iYML074C-1"	16460	18380	140	598	585	259	61	63	19	99	98	0	526	505	218	70	74	22	97	96	0	1.178	1.205	1.217	1.244	1.708	1.211	0.891	156	572	993	959	0.236	537	456	524	435	0
4	3	18	"itR(UCU)M2"	"itR(UCU)M2"	16660	18380	140	350	357	162	60	62	17	98	97	0	350	374	173	70	80	143	80	48	0	1.036	0.977	1.000	1.000	1.539	0.963	0.850	156	544	570	601	0.051	290	280	297	304	0
4	4	18	"iYMR210W"	"iYMR210W"	16860	18380	140	128	127	40	60	62	18	89	75	0	121	124	41	69	72	20	79	61	0	1.308	1.218	1.180	1.204	2.538	1.133	0.381	156	552	120	122	0.387	68	52	67	55	0
4	5	18	"iYMR214W"	"iYMR214W"	17060	18380	140	140	140	46	61	63	18	89	80	0	139	141	48	68	72	25	84	67	0	1.113	1.082	1.161	1.091	2.336	1.054	0.511	156	586	150	152	0.154	79	71	79	73	0
4	6	18	"iYMR218C"	"iYMR218C"	17250	18380	130	110	114	32	60	63	17	90	74	0	100	106	37	68	71	24	61	30	0	1.563	1.421	1.398	1.445	2.883	1.135	0.254	120	542	82	92	0.644	50	32	54	38	0
4	7	18	"iYMR234W"	"iYMR234W"	17460	18380	140	118	118	34	60	63	18	84	75	0	160	165	62	68	73	64	69	30	0	0.630	0.598	0.615	0.616	2.203	0.500	0.476	156	634	150	155	-0.666	58	92	58	97	0
4	8	18	"iYMR238W"	"iYMR238W"	17660	18390	130	84	87	28	61	64	21	51	22	0	138	138	50	69	97	407	0	0	0	0.333	0.377	0.431	0.394	3.154	0.021	0.137	120	609	92	95	-1.585	23	69	26	69	0
4	9	18	"iYMR241W"	"iYMR241W"	17870	18380	130	122	124	36	60	63	21	91	67	0	191	201	67	70	87	312	2	0	0	0.512	0.489	0.502	0.478	2.014	0.354	0.436	120	581	183	195	-0.965	62	121	64	131	0
4	10	18	"iYMR255W"	"iYMR255W"	18070	18380	140	145	150	53	60	63	19	94	83	0	234	226	75	70	74	36	93	86	0	0.518	0.577	0.568	0.570	1.846	0.261	0.279	156	686	249	246	-0.948	85	164	90	156	0
4	11	18	"iYMR259C"	"iYMR259C"	18280	18390	140	119	119	37	61	63	20	84	67	0	134	140	46	70	73	21	87	75	0	0.906	0.829	0.830	0.843	2.342	0.785	0.380	156	584	122	128	-0.142	58	64	58	70	0
4	12	18	"iYMR263W"	"iYMR263W"	18460	18390	130	244	253	92	62	63	16	99	96	0	166	171	58	69	71	20	94	86	0	1.876	1.873	1.930	1.919	1.630	1.764	0.588	120	514	279	293	0.908	182	97	191	102	0
4	13	18	"iYMR277W"	"iYMR277W"	18670	18380	140	232	237	77	62	67	34	96	92	0	296	288	108	69	72	28	94	90	0	0.749	0.799	0.817	0.873	1.848	0.793	0.766	156	718	397	394	-0.417	170	227	175	219	0
4	14	18	"iYMR282C"	"iYMR282C"	18880	18380	130	117	118	38	61	71	63	36	4	0	148	152	54	68	76	63	65	20	0	0.700	0.679	0.755	0.693	2.184	0.774	0.486	120	643	136	141	-0.515	56	80	57	84	0
4	15	18	"iYMR284W"	"iYMR284W"	19080	18390	130	100	105	37	60	62	18	72	53	0	156	151	63	67	73	60	65	30	0	0.449	0.536	0.531	0.471	2.451	0.205	0.193	120	576	129	129	-1.154	40	89	45	84	0
4	16	18	"iYNL061W"	"iYNL061W"	19280	18380	150	160	164	52	60	63	19	96	89	0	527	486	164	69	78	114	95	84	0	0.218	0.249	0.233	0.242	1.707	0.227	0.678	156	627	558	521	-2.195	100	458	104	417	0
4	17	18	"iYNL055C"	"iYNL055C"	19480	18380	140	311	330	199	61	64	19	92	85	0	365	378	235	72	80	118	72	57	0	0.853	0.879	0.858	0.936	1.825	0.848	0.834	156	561	543	575	-0.229	250	293	269	306	0
4	18	18	"iYNL052W"	"iYNL052W"	19680	18380	130	190	242	234	61	63	18	75	70	0	236	236	179	71	73	22	70	65	0	0.782	1.097	0.908	0.897	1.896	1.207	0.803	120	511	294	346	-0.355	129	165	181	165	0
4	19	18	"iYNL036W"	"iYNL036W"	19860	18380	140	88	93	38	60	62	19	60	40	0	152	160	98	71	74	23	62	54	0	0.346	0.371	0.348	0.419	3.100	0.282	0.322	156	632	109	122	-1.532	28	81	33	89	0
4	20	18	"iYNL035C"	"iYNL035C"	20080	18380	120	91	96	39	59	66	65	18	1	0	126	124	70	72	88	207	0	0	0	0.593	0.712	0.493	0.475	2.548	0.502	0.438	120	526	86	89	-0.755	32	54	37	52	0
4	21	18	"iYNL032W"	"iYNL032W"	20280	18380	150	63	66	21	59	65	54	2	0	0	75	83	43	74	87	178	0	0	0	4.000	0.778	0.389	0.413	3.399	0.348	0.105	156	802	5	16	2.000	4	1	7	9	-50
4	1	19	"iYNL016W"	"iYNL016W"	16270	18580	130	143	142	50	59	62	18	90	80	0	128	134	52	69	74	37	66	40	0	1.424	1.277	1.284	1.284	2.321	1.028	0.349	120	666	143	148	0.510	84	59	83	65	0
4	2	19	"iYNL011C"	"iYNL011C"	16470	18580	130	173	175	52	59	64	71	77	32	0	213	208	65	72	79	114	64	5	0	0.809	0.853	0.839	0.879	1.856	0.670	0.865	120	609	255	252	-0.307	114	141	116	136	0
4	3	19	"iYNL007C"	"iYNL007C"	16690	18580	140	209	206	62	59	61	18	97	94	0	212	212	69	71	73	21	93	91	0	1.064	1.043	1.123	1.132	1.689	1.015	0.746	156	586	291	288	0.089	150	141	147	141	0
4	4	19	"iYNR007C"	"iYNR007C"	16860	18580	130	174	180	59	60	63	19	95	89	0	138	144	58	69	75	74	48	9	0	1.652	1.600	1.705	1.755	1.900	1.368	0.458	120	548	183	195	0.724	114	69	120	75	0
4	5	19	"iYNR011C"	"iYNR011C"	17080	18580	140	192	195	62	60	62	17	96	92	0	145	150	49	69	74	69	55	10	0	1.737	1.667	1.686	1.757	1.928	0.464	0.134	156	627	208	216	0.796	132	76	135	81	0
4	6	19	"iYNR015W"	"iYNR015W"	17280	18580	140	109	115	35	60	62	18	87	63	0	148	150	48	69	71	20	89	82	0	0.620	0.679	0.690	0.659	2.393	0.608	0.446	156	550	128	136	-0.689	49	79	55	81	0
4	7	19	"iYOR055W"	"iYOR055W"	17470	18590	140	139	140	44	61	63	19	90	79	0	129	128	46	68	86	281	0	0	0	1.279	1.317	1.263	1.381	2.069	0.291	0.121	156	573	139	139	0.355	78	61	79	60	0
4	8	19	"iYOR058C-1"	"iYOR058C-1"	17690	18590	150	212	211	64	59	61	18	98	96	0	159	161	60	69	92	320	0	0	0	1.700	1.652	1.699	1.799	1.745	0.039	0.017	156	601	243	244	0.766	153	90	152	92	0
4	9	19	"iYOR060C"	"iYOR060C"	17880	18580	140	199	202	68	59	61	18	96	93	0	140	144	51	70	79	170	3	0	0	2.000	1.932	1.900	2.029	2.202	0.102	0.042	156	582	210	217	1.000	140	70	143	74	0
4	10	19	"iYOR073W"	"iYOR073W"	18070	18590	130	121	144	89	61	64	19	70	60	0	207	204	141	69	72	25	65	64	0	0.435	0.615	0.544	0.547	2.296	0.592	0.690	120	596	198	218	-1.202	60	138	83	135	0
4	11	19	"iYOR077W"	"iYOR077W"	18280	18550	110	144	150	82	63	70	32	65	58	0	115	120	67	67	83	132	13	0	0	1.688	1.642	1.400	1.359	2.754	1.249	0.551	80	473	129	140	0.755	81	48	87	53	0
4	12	19	"iYOR081C"	"iYOR081C"	18480	18570	120	106	130	82	64	70	33	54	39	0	100	113	72	71	80	119	13	2	0	1.448	1.571	1.015	0.959	2.535	0.119	0.064	120	573	71	108	0.534	42	29	66	42	0
4	13	19	"iYOR098C"	"iYOR098C"	18680	18600	100	270	269	151	63	71	43	80	71	0	197	189	104	70	75	32	73	66	0	1.630	1.731	1.539	1.577	2.149	1.638	0.721	80	418	334	325	0.705	207	127	206	119	0
4	14	19	"iYOR103C"	"iYOR103C"	18850	18600	100	644	607	263	62	89	109	91	83	0	450	406	168	71	88	74	91	82	0	1.536	1.627	1.685	1.647	1.472	1.644	0.874	80	436	961	880	0.619	582	379	545	335	0
4	15	19	"iYOR108W"	"iYOR108W"	19070	18590	140	291	299	141	61	78	89	78	63	0	256	259	119	69	84	79	77	62	0	1.230	1.253	1.263	1.255	1.602	1.247	0.841	156	675	417	428	0.299	230	187	238	190	0
4	16	19	"iYOR125C"	"iYOR125C"	19270	18580	130	98	101	32	62	63	18	75	49	0	128	134	54	71	80	119	9	0	0	0.632	0.619	0.619	0.605	2.636	0.473	0.320	120	566	93	102	-0.663	36	57	39	63	0
4	17	19	"iYOR129C"	"iYOR129C"	19470	18580	140	160	167	62	62	65	26	89	80	0	134	139	53	72	80	112	17	0	0	1.581	1.567	1.530	1.647	2.477	0.165	0.072	156	617	160	172	0.661	98	62	105	67	0
4	18	19	"iYOR133W"	"iYOR133W"	19660	18570	130	192	195	67	62	65	28	92	85	0	144	147	53	72	84	233	0	0	0	1.806	1.773	1.622	1.732	2.319	0.037	0.012	120	579	202	208	0.852	130	72	133	75	0
4	19	19	"iYPL241C"	"iYPL241C"	19870	18580	130	181	188	63	61	65	23	94	90	0	173	173	67	73	87	236	4	0	0	1.200	1.270	1.294	1.364	2.050	1.164	0.650	120	568	220	227	0.263	120	100	127	100	0
4	20	19	"iYPL236C"	"iYPL236C"	20080	18580	140	354	347	123	62	64	22	98	96	0	179	175	59	76	79	24	87	82	0	2.835	2.879	2.781	3.045	2.051	2.867	0.679	156	618	395	384	1.503	292	103	285	99	0
4	21	19	"iYPL232W"	"iYPL232W"	20300	18590	160	459	471	196	61	66	34	97	95	0	219	223	86	77	81	31	90	82	0	2.803	2.808	2.853	2.896	1.632	2.817	0.809	208	901	540	556	1.487	398	142	410	146	0
4	1	20	"iYPL216W"	"iYPL216W"	16280	18780	140	249	252	104	60	62	18	96	92	0	210	208	81	70	73	27	90	81	0	1.350	1.391	1.404	1.429	1.787	1.356	0.721	156	904	329	330	0.433	189	140	192	138	0
4	2	20	"iYPL212C"	"iYPL212C"	16480	18780	130	150	154	56	58	63	68	71	16	0	173	176	84	72	79	110	38	3	0	0.911	0.923	0.968	1.021	2.170	0.639	0.841	120	659	193	200	-0.135	92	101	96	104	0
4	3	20	"iYPL208W"	"iYPL208W"	16680	18780	140	253	249	95	59	63	64	89	73	0	170	176	70	71	76	101	48	3	0	1.960	1.810	1.876	2.013	1.789	1.778	0.699	156	746	293	295	0.971	194	99	190	105	0
4	4	20	"iYPL191C"	"iYPL191C"	16870	18790	130	200	213	91	59	62	18	100	97	0	224	244	113	69	73	64	86	60	0	0.910	0.880	0.902	0.946	1.665	0.839	0.765	120	688	296	329	-0.137	141	155	154	175	0
4	5	20	"iYPL187W"	"iYPL187W"	17090	18790	150	297	293	108	59	62	18	100	98	0	368	360	134	69	88	296	51	0	0	0.796	0.804	0.800	0.852	1.635	0.121	0.121	156	799	537	525	-0.329	238	299	234	291	0
4	6	20	"iYPL183C"	"iYPL183C"	17270	18790	160	642	555	262	59	61	19	99	93	0	386	359	181	71	87	281	57	3	0	1.851	1.722	1.797	1.768	1.608	0.531	0.163	208	850	898	784	0.888	583	315	496	288	0
4	7	20	"iYPL170W"	"iYPL170W"	17480	18780	140	459	451	185	60	62	20	96	94	0	424	416	178	71	74	26	92	91	0	1.130	1.133	1.148	1.187	1.548	1.106	0.901	156	686	752	736	0.177	399	353	391	345	0
4	8	20	"iYPL165C"	"iYPL165C"	17680	18780	140	289	290	128	60	62	20	98	91	0	345	336	152	70	79	155	74	37	0	0.833	0.865	0.884	0.911	1.722	0.846	0.859	156	700	504	496	-0.264	229	275	230	266	0
4	9	20	"iYPL161C"	"iYPL161C"	17870	18770	130	229	224	95	62	65	24	92	86	0	161	164	65	71	81	167	9	0	0	1.856	1.742	1.675	1.661	2.018	0.149	0.064	120	603	257	255	0.892	167	90	162	93	0
4	10	20	"iYPR149W"	"iYPR149W"	18080	18790	140	289	285	122	61	66	25	94	88	0	295	282	106	71	83	156	74	12	0	1.018	1.062	1.061	1.040	1.814	0.354	0.216	156	791	452	435	0.026	228	224	224	211	0
4	11	20	"iYPR154W"	"iYPR154W"	18280	18780	140	351	346	141	62	68	28	96	93	0	481	454	206	70	79	99	87	77	0	0.703	0.740	0.752	0.771	1.608	0.708	0.867	156	855	700	668	-0.508	289	411	284	384	0
4	12	20	"iYPR158W"	"iYPR158W"	18500	18780	140	145	149	51	62	65	22	89	77	0	123	128	50	71	79	102	21	0	0	1.596	1.526	1.600	1.660	2.619	1.316	0.478	156	790	135	144	0.675	83	52	87	57	0
4	13	20	"iYPRCtau3"	"iYPRCtau3"	18700	18780	150	1095	1021	448	61	64	21	100	100	0	977	877	380	73	77	29	100	100	0	1.144	1.194	1.188	1.207	1.380	1.207	0.920	156	746	1938	1764	0.194	1034	904	960	804	0
4	14	20	"iYPR173C"	"iYPR173C"	18880	18780	140	354	349	153	63	72	64	88	83	0	351	347	150	73	82	51	91	83	0	1.047	1.044	1.064	1.045	1.568	1.033	0.875	156	724	569	560	0.066	291	278	286	274	0
4	15	20	"iYPR179C"	"iYPR179C"	19100	18780	140	163	167	62	61	64	20	95	89	0	238	233	85	71	74	24	96	91	0	0.611	0.654	0.608	0.631	1.910	0.796	0.511	156	755	269	268	-0.711	102	167	106	162	0
4	16	20	"iYPR195C-0"	"iYPR195C-0"	19300	18790	130	120	120	36	62	64	18	85	73	0	167	167	51	74	79	50	80	37	0	0.624	0.624	0.586	0.619	1.954	0.574	0.448	120	675	151	151	-0.681	58	93	58	93	0
4	17	20	"iYPRWtau4"	"iYPRWtau4"	19490	18780	130	114	116	39	62	63	17	84	72	0	144	146	48	74	78	48	70	31	0	0.743	0.750	0.759	0.804	2.242	0.268	0.185	120	692	122	126	-0.429	52	70	54	72	0
4	18	20	"iYPR200C"	"iYPR200C"	19720	18780	150	114	116	37	63	79	243	0	0	0	149	149	49	75	88	200	0	0	0	0.689	0.716	0.750	0.691	2.332	0.019	0.011	156	828	125	127	-0.537	51	74	53	74	0
4	19	20	"YDRCTy1-2A"	"YDRCTy1-2A"	19880	18780	150	8090	7121	3235	67	93	299	98	92	0	11468	9758	4489	77	91	213	100	100	0	0.704	0.729	0.722	0.715	1.328	0.722	0.978	156	725	19414	16735	-0.506	8023	11391	7054	9681	0
4	20	20	"YDRWdelta12"	"YDRWdelta12"	20080	18780	170	13874	12759	5689	65	75	131	100	100	0	7340	6623	2603	78	81	28	100	100	0	1.902	1.939	1.896	1.885	1.261	2.003	0.964	208	961	21071	19239	0.927	13809	7262	12694	6545	0
4	21	20	"YERWdelta9"	"YERWdelta9"	20300	18780	140	3242	3305	1814	64	74	84	100	99	0	2584	2448	1135	77	84	42	100	100	0	1.268	1.367	1.323	1.343	1.311	1.437	0.937	156	822	5685	5612	0.342	3178	2507	3241	2371	0
5	1	1	"YBR061C"	"YBR061C"	2740	19550	160	1172	2218	2085	77	88	50	100	99	0	1679	2638	2093	93	102	46	100	100	0	0.690	0.841	0.708	0.726	1.372	0.917	0.950	208	1100	2681	4686	-0.534	1095	1586	2141	2545	0
5	2	1	"MRS5"	"YBR091C"	2960	19570	140	963	1387	1082	74	85	55	99	95	0	391	502	322	90	129	605	31	0	0	2.953	3.187	3.120	3.035	1.539	3.369	0.812	156	746	1190	1725	1.562	889	301	1313	412	0
5	3	1	"TFC1"	"YBR123C"	3160	19560	140	2297	4322	3872	78	121	146	99	97	0	1682	2555	1938	94	164	605	90	64	0	1.397	1.725	1.476	1.467	1.492	1.893	0.942	156	783	3807	6705	0.483	2219	1588	4244	2461	0
5	4	1	"YBR063C"	"YBR063C"	3360	19560	130	2251	2935	2089	73	106	144	100	100	0	1440	1802	1095	89	118	124	100	99	0	1.612	1.671	1.604	1.481	1.417	1.775	0.943	120	670	3529	4575	0.689	2178	1351	2862	1713	0
5	5	1	"PHO5"	"YBR093C"	3540	19560	120	502	661	524	74	112	174	70	52	0	488	606	385	88	122	167	80	57	0	1.070	1.133	1.060	0.945	1.913	1.195	0.791	120	552	828	1105	0.098	428	400	587	518	0
5	6	1	"PTC4"	"YBR125C"	3730	19560	150	2317	3738	3301	73	82	40	100	100	0	1303	1740	1293	89	98	98	98	97	0	1.848	2.220	2.056	1.948	1.479	2.426	0.937	156	812	3458	5316	0.886	2244	1214	3665	1651	0
5	7	1	"ECM2"	"YBR065C"	3940	19560	130	4518	5810	3964	74	86	57	100	100	0	2315	3028	1781	92	99	48	100	100	0	1.999	1.954	1.867	1.775	1.360	2.067	0.957	120	649	6667	8672	0.999	4444	2223	5736	2936	0
5	8	1	"YBR095C"	"YBR095C"	4130	19580	140	1375	2572	2278	68	78	42	100	100	0	1200	1892	1485	86	97	89	100	99	0	1.173	1.386	1.278	1.184	1.500	1.474	0.954	156	713	2421	4310	0.231	1307	1114	2504	1806	0
5	9	1	"VMA2"	"YBR127C"	4320	19560	150	1524	2580	2264	67	74	32	99	99	0	1152	1709	1277	83	90	74	99	98	0	1.363	1.546	1.329	1.281	1.673	1.681	0.924	156	867	2526	4139	0.447	1457	1069	2513	1626	0
5	10	1	"TIP1"	"YBR067C"	4550	19560	140	1141	2253	2003	70	76	31	100	100	0	905	1235	963	84	90	54	99	99	0	1.305	1.897	1.767	1.659	1.598	2.051	0.896	156	787	1892	3334	0.384	1071	821	2183	1151	0
5	11	1	"VPS15"	"YBR097W"	4720	19570	110	505	599	354	74	92	119	88	70	0	519	553	279	89	102	96	95	78	0	1.002	1.131	1.064	1.071	1.427	1.287	0.902	80	484	861	989	0.003	431	430	525	464	0
5	12	1	"OPY1"	"YBR129C"	4950	19560	150	1144	2094	1839	71	89	98	100	97	0	937	1389	1039	90	103	103	99	99	0	1.267	1.557	1.420	1.329	1.558	1.687	0.934	156	840	1920	3322	0.341	1073	847	2023	1299	0
5	13	1	"THR4"	"YCR053W"	5130	19560	150	4132	4517	3350	69	78	41	100	100	0	4455	5240	3687	86	95	79	100	100	0	0.930	0.863	0.831	0.800	1.340	0.881	0.968	156	777	8432	9602	-0.105	4063	4369	4448	5154	0
5	14	1	"YCR086W"	"YCR086W"	5340	19560	140	1914	2611	2127	69	76	36	100	100	0	833	1034	725	84	90	30	100	99	0	2.463	2.676	2.505	2.384	1.513	2.862	0.859	156	785	2594	3492	1.301	1845	749	2542	950	0
5	15	1	"YCRX10W"	"YCRX10W"	5540	19560	130	1086	1166	869	71	87	90	97	89	0	2226	3175	2223	87	102	69	100	100	0	0.475	0.355	0.331	0.310	1.462	0.368	0.938	120	688	3154	4183	-1.075	1015	2139	1095	3088	0
5	16	1	"YCR055C"	"YCR055C"	5740	19560	130	1802	3228	2708	71	87	69	100	100	0	1948	2985	2267	88	105	104	100	100	0	0.931	1.090	1.019	0.955	1.538	1.162	0.938	120	718	3591	6054	-0.104	1731	1860	3157	2897	0
5	17	1	"ABP1"	"YCR088W"	5950	19560	140	1784	3261	3038	70	86	83	100	98	0	769	1202	954	86	103	105	95	89	0	2.510	2.859	2.509	2.433	1.514	3.104	0.945	156	747	2397	4307	1.327	1714	683	3191	1116	0
5	18	1	"YCRX12W"	"YCRX12W"	6120	19550	170	283	818	4585	73	88	117	71	46	0	327	958	4003	87	102	134	79	48	0	0.875	0.855	0.858	0.815	2.075	1.179	0.602	208	1052	450	1616	-0.193	210	240	745	871	0
5	19	1	"PWP2"	"YCR057C"	6330	19570	130	1123	1792	1425	77	92	131	98	89	0	1405	1788	1266	87	108	171	99	94	0	0.794	1.008	0.989	0.880	1.504	1.038	0.851	120	688	2364	3416	-0.333	1046	1318	1715	1701	0
5	20	1	"YCR090C"	"YCR090C"	6540	19560	130	1873	2163	1625	75	81	35	100	99	0	1979	2476	1820	86	93	69	99	97	0	0.950	0.874	0.847	0.811	1.500	1.048	0.668	120	732	3691	4478	-0.074	1798	1893	2088	2390	0
5	21	1	"YCRX14W"	"YCRX14W"	6750	19570	120	1135	1596	2356	75	82	34	100	100	0	720	938	669	87	93	30	98	96	0	1.675	1.787	1.500	1.510	1.693	4.507	0.306	120	723	1693	2372	0.744	1060	633	1521	851	0
5	1	2	"YCR059C"	"YCR059C"	2740	19760	130	1338	1448	999	73	84	47	100	99	0	968	1100	659	91	101	44	100	99	0	1.442	1.363	1.270	1.227	1.381	1.447	0.948	120	629	2142	2384	0.528	1265	877	1375	1009	0
5	2	2	"MSH3"	"YCR092C"	2930	19760	130	1893	3128	2447	72	83	51	100	100	0	3068	4340	2995	91	134	681	100	85	0	0.612	0.719	0.670	0.643	1.366	0.730	0.886	120	577	4798	7305	-0.709	1821	2977	3056	4249	0
5	3	2	"YCRX16C"	"YCRX16C"	3150	19770	120	1983	2185	1459	72	83	49	100	100	0	1152	1310	766	91	129	673	60	40	0	1.801	1.733	1.652	1.596	1.338	1.311	0.425	120	590	2972	3332	0.849	1911	1061	2113	1219	0
5	4	2	"YDR060W"	"YDR060W"	3340	19770	110	946	937	523	70	79	38	100	100	0	758	762	367	89	96	47	100	98	0	1.309	1.288	1.262	1.221	1.382	1.344	0.932	80	507	1545	1540	0.389	876	669	867	673	0
5	5	2	"UBC13"	"YDR092W"	3560	19760	130	1588	2447	1842	72	85	53	100	100	0	587	709	424	88	95	32	98	96	0	3.038	3.824	3.594	3.569	1.426	4.150	0.951	120	621	2015	2996	1.603	1516	499	2375	621	0
5	6	2	"YDR124W"	"YDR124W"	3740	19760	140	1919	3077	2668	75	89	53	100	99	0	2268	3324	2471	91	96	34	100	100	0	0.847	0.929	0.844	0.814	1.346	0.999	0.967	156	658	4021	6235	-0.240	1844	2177	3002	3233	0
5	7	2	"LCB2"	"YDR062W"	3950	19760	120	4541	3914	2188	70	80	57	100	100	0	4066	3652	1931	89	98	78	100	99	0	1.124	1.079	1.069	1.043	1.290	1.096	0.978	120	576	8448	7407	0.169	4471	3977	3844	3563	0
5	8	2	"YDR094W"	"YDR094W"	4140	19780	130	1253	1272	766	68	79	61	100	99	0	636	654	329	86	96	76	99	90	0	2.155	2.120	2.041	2.003	1.376	2.247	0.933	120	567	1735	1772	1.107	1185	550	1204	568	0
5	9	2	"YDR126W"	"YDR126W"	4340	19770	120	2188	2729	1829	69	79	42	100	100	0	1057	1200	686	89	99	92	98	97	0	2.189	2.394	2.311	2.238	1.276	2.578	0.960	120	561	3087	3771	1.130	2119	968	2660	1111	0
5	10	2	"RPS13"	"YDR064W"	4540	19760	130	3326	3640	2439	71	78	34	100	100	0	2323	2569	1487	88	92	32	100	100	0	1.456	1.439	1.396	1.321	1.297	1.524	0.965	120	640	5490	6050	0.542	3255	2235	3569	2481	0
5	11	2	"GIS1"	"YDR096W"	4740	19750	130	3934	5057	3361	74	93	134	100	100	0	4245	5009	2723	90	103	100	100	100	0	0.929	1.013	0.969	0.906	1.286	1.108	0.966	120	616	8015	9902	-0.106	3860	4155	4983	4919	0
5	12	2	"YDR128W"	"YDR128W"	4940	19760	140	2559	4183	3477	75	99	145	98	96	0	5437	7070	5249	93	118	151	100	98	0	0.465	0.589	0.547	0.535	1.360	0.617	0.961	156	697	7828	11085	-1.105	2484	5344	4108	6977	0
5	13	2	"YDR066C"	"YDR066C"	5160	19760	130	1906	2361	1700	70	79	46	100	100	0	3333	4278	2773	89	115	369	100	95	0	0.566	0.547	0.528	0.488	1.323	0.556	0.943	120	592	5080	6480	-0.821	1836	3244	2291	4189	0
5	14	2	"GRX3"	"YDR098C"	5340	19770	120	2330	3448	2529	70	79	46	100	100	0	1008	1321	807	86	97	118	98	94	0	2.451	2.735	2.658	2.481	1.350	2.951	0.958	120	519	3182	4613	1.293	2260	922	3378	1235	0
5	15	2	"YDR130C"	"YDR130C"	5530	19760	110	4679	5108	2967	72	227	911	91	75	0	2311	2403	1201	90	154	371	96	90	0	2.074	2.177	2.142	2.017	1.356	2.321	0.946	80	554	6828	7349	1.053	4607	2221	5036	2313	0
5	16	2	"SSN2"	"YDR443C"	5750	19770	110	2283	2277	1216	71	216	907	78	60	0	1770	1698	736	92	164	447	98	76	0	1.318	1.374	1.294	1.286	1.227	1.479	0.963	80	554	3890	3812	0.399	2212	1678	2206	1606	0
5	17	2	"YDR475C"	"YDR475C"	5950	19770	110	998	1247	968	71	85	73	98	92	0	599	730	495	85	98	69	98	83	0	1.804	1.823	1.731	1.679	1.343	1.896	0.949	80	539	1441	1821	0.851	927	514	1176	645	0
5	18	2	"GIN4"	"YDR507C"	6160	19770	120	306	387	279	73	86	71	71	61	0	331	419	279	87	98	68	85	65	0	0.955	0.946	0.882	0.883	1.913	0.962	0.859	120	576	477	646	-0.067	233	244	314	332	0
5	19	2	"YDR445C"	"YDR445C"	6360	19770	120	255	454	375	75	85	55	84	64	0	256	385	275	86	94	73	75	54	0	1.059	1.268	1.222	1.212	1.775	1.287	0.809	120	533	350	678	0.082	180	170	379	299	0
5	20	2	"SNF1"	"YDR477W"	6550	19770	120	791	1097	937	75	87	56	98	91	0	450	661	509	87	95	49	95	87	0	1.972	1.780	1.733	1.670	1.535	1.831	0.956	120	576	1079	1596	0.980	716	363	1022	574	0
5	21	2	"YDR509W"	"YDR509W"	6740	19770	110	598	838	669	74	89	64	98	95	0	613	768	494	90	100	52	98	93	0	1.002	1.127	1.066	1.086	1.421	1.223	0.927	80	535	1047	1442	0.003	524	523	764	678	0
5	1	3	"RPS17B"	"YDR447C"	2750	19960	130	1263	1589	1073	73	82	43	100	100	0	1126	1396	842	89	97	41	100	100	0	1.148	1.160	1.073	1.070	1.396	1.210	0.945	120	713	2227	2823	0.199	1190	1037	1516	1307	0
5	2	3	"YDR479C"	"YDR479C"	2960	19960	140	2486	3309	2577	71	79	33	100	99	0	1637	2159	1423	90	101	122	100	99	0	1.561	1.565	1.418	1.366	1.415	1.688	0.947	156	651	3962	5307	0.643	2415	1547	3238	2069	0
5	3	3	"YDR511W"	"YDR511W"	3150	19970	130	1169	1461	984	71	79	36	99	98	0	724	742	437	91	100	131	87	73	0	1.735	2.135	2.148	2.187	1.425	2.189	0.819	120	555	1731	2041	0.795	1098	633	1390	651	0
5	4	3	"YDR449C"	"YDR449C"	3370	19960	140	997	1688	1408	70	79	36	100	100	0	1011	1498	1101	88	93	39	99	99	0	1.004	1.148	1.058	1.050	1.392	1.216	0.955	156	670	1850	3028	0.006	927	923	1618	1410	0
5	5	3	"PHO8"	"YDR481C"	3540	19960	110	639	648	404	73	87	53	95	86	0	568	609	345	89	97	45	98	92	0	1.182	1.106	1.030	1.066	1.680	1.106	0.903	80	491	1045	1095	0.241	566	479	575	520	0
5	6	3	"TTR1"	"YDR513W"	3760	19970	120	2208	2456	1608	72	84	49	100	100	0	1134	1288	732	90	108	105	99	98	0	2.046	1.990	1.920	1.832	1.367	2.117	0.945	120	616	3180	3582	1.033	2136	1044	2384	1198	0
5	7	3	"SPB4"	"YFL002C"	3970	19990	130	2895	4032	2790	70	79	43	100	100	0	10410	11544	6604	91	109	118	100	100	0	0.274	0.346	0.309	0.309	1.320	0.371	0.953	120	629	13144	15415	-1.869	2825	10319	3962	11453	0
5	8	3	"HAC1"	"YFL031W"	4160	19970	130	1433	1750	1232	70	80	46	100	100	0	1075	1298	795	88	101	85	100	98	0	1.381	1.388	1.366	1.261	1.405	1.468	0.951	120	617	2350	2890	0.466	1363	987	1680	1210	0
5	9	3	"YFL061W"	"YFL061W"	4360	19970	120	2978	3156	1970	69	80	45	100	100	0	2050	2241	1188	91	98	41	100	100	0	1.485	1.436	1.349	1.318	1.365	1.519	0.957	120	548	4868	5237	0.570	2909	1959	3087	2150	0
5	10	3	"YFL004W"	"YFL004W"	4560	20000	140	1590	2648	2126	72	80	38	100	100	0	6098	9008	6065	90	97	36	100	100	0	0.253	0.289	0.261	0.259	1.346	0.308	0.955	156	643	7526	11494	-1.985	1518	6008	2576	8918	0
5	11	3	"RIM15"	"YFL033C"	4730	19970	120	1725	2010	1405	76	101	134	100	100	0	2165	2557	1611	93	132	249	100	97	0	0.796	0.785	0.714	0.729	1.427	0.818	0.893	120	584	3721	4398	-0.329	1649	2072	1934	2464	0
5	12	3	"YFL063W"	"YFL063W"	4970	19970	130	23257	33759	23416	77	104	136	100	100	23	15769	21024	12740	92	133	237	100	100	0	1.479	1.609	1.517	1.446	1.421	1.718	0.942	120	671	38857	54614	0.564	23180	15677	33682	20932	0
5	13	3	"YFL006W"	"YFL006W"	5170	19970	120	3940	4806	3730	74	98	316	100	98	0	4160	4660	2791	88	117	376	100	100	0	0.949	1.035	0.978	0.906	1.377	1.149	0.923	120	573	7938	9304	-0.075	3866	4072	4732	4572	0
5	14	3	"YFL035C"	"YFL035C"	5350	19960	130	4565	5064	3357	73	94	297	100	95	0	4431	4772	2719	87	113	354	99	96	0	1.034	1.065	1.050	0.972	1.348	1.125	0.962	120	645	8836	9676	0.048	4492	4344	4991	4685	0
5	15	3	"YFL065C"	"YFL065C"	5570	19980	120	10227	10755	6978	73	99	187	100	100	0	7725	7754	4308	89	116	266	100	100	0	1.330	1.394	1.379	1.273	1.406	1.483	0.956	120	612	17790	18347	0.411	10154	7636	10682	7665	0
5	16	3	"SMC1"	"YFL008W"	5750	19960	130	3231	3852	2625	73	86	53	100	100	0	2562	3323	2042	91	108	242	100	97	0	1.278	1.169	1.108	1.094	1.363	1.207	0.922	120	638	5629	7011	0.354	3158	2471	3779	3232	0
5	17	3	"YFL035C-B"	"YFL035C-B"	5970	19970	120	2606	3294	2452	73	84	45	100	100	0	2431	2761	1819	88	95	43	100	100	0	1.081	1.205	1.135	1.097	1.372	1.272	0.959	120	638	4876	5894	0.112	2533	2343	3221	2673	0
5	18	3	"YFL067W"	"YFL067W"	6170	19960	130	6258	10590	8760	72	89	110	100	100	0	5094	7104	4942	89	103	101	100	100	0	1.236	1.499	1.379	1.323	1.405	1.637	0.964	120	644	11191	17533	0.306	6186	5005	10518	7015	0
5	19	3	"RTG2"	"YGL252C"	6380	19960	130	3965	5071	3659	73	106	214	100	100	0	5003	6410	3989	88	121	218	100	100	0	0.792	0.791	0.740	0.704	1.330	0.850	0.957	120	624	8807	11320	-0.337	3892	4915	4998	6322	0
5	20	3	"YGR021W"	"YGR021W"	6570	19980	120	2598	3244	2432	74	100	199	100	97	0	1773	2444	1676	88	120	217	100	97	0	1.498	1.346	1.259	1.225	1.412	1.401	0.948	120	537	4209	5526	0.583	2524	1685	3170	2356	0
5	21	3	"YGR053C"	"YGR053C"	6760	19970	120	1728	2116	1538	72	87	144	97	95	0	1281	1605	1052	86	94	51	99	99	0	1.386	1.346	1.292	1.245	1.369	1.413	0.945	120	630	2851	3563	0.471	1656	1195	2044	1519	0
5	1	4	"FZF1"	"YGL254W"	2740	20190	150	2175	3013	2073	71	79	42	100	100	0	2298	3086	1709	89	96	38	100	100	0	0.952	0.982	0.916	0.882	1.365	1.067	0.954	156	899	4313	5939	-0.070	2104	2209	2942	2997	0
5	2	4	"MTL1"	"YGR023W"	2960	20160	140	6256	9167	6816	71	83	45	100	100	0	5949	7850	4926	92	110	148	100	100	0	1.056	1.172	1.133	1.052	1.363	1.262	0.954	156	717	12042	16854	0.079	6185	5857	9096	7758	0
5	3	4	"MUP1"	"YGR055W"	3180	20160	140	2379	3399	2604	71	79	36	100	100	0	1211	1554	1014	89	105	157	96	91	0	2.057	2.272	2.071	2.117	1.463	2.461	0.933	156	616	3430	4793	1.041	2308	1122	3328	1465	0
5	4	4	"ADH4"	"YGL256W"	3350	20160	140	2035	3170	2359	71	78	35	100	100	0	2111	2914	1808	87	92	32	100	100	0	0.970	1.096	1.017	0.990	1.388	1.185	0.946	156	650	3988	5926	-0.043	1964	2024	3099	2827	0
5	5	4	"YGR025W"	"YGR025W"	3580	20170	120	756	937	639	72	83	52	98	96	0	1135	1261	736	91	101	64	100	98	0	0.655	0.739	0.715	0.654	1.497	0.788	0.932	120	592	1728	2035	-0.610	684	1044	865	1170	0
5	6	4	"LST7"	"YGR057C"	3760	20170	130	2067	2655	1660	73	82	46	100	100	0	3527	4600	2531	93	105	76	100	100	0	0.581	0.573	0.575	0.534	1.375	0.593	0.952	120	657	5428	7089	-0.784	1994	3434	2582	4507	0
5	7	4	"YGL258W"	"YGL258W"	3990	20170	120	3440	3727	2343	72	83	42	100	100	0	2599	2719	1545	92	107	102	100	100	0	1.343	1.391	1.379	1.317	1.320	1.442	0.946	120	568	5875	6282	0.426	3368	2507	3655	2627	0
5	8	4	"RPS25A"	"YGR027C"	4160	20180	110	1812	1716	979	71	81	40	100	100	0	1738	1988	1066	88	95	38	100	100	0	1.055	0.866	0.874	0.821	1.402	0.894	0.941	80	490	3391	3545	0.077	1741	1650	1645	1900	0
5	9	4	"SPR3"	"YGR059W"	4380	20170	120	2211	2918	2007	71	85	74	100	100	0	2341	3009	1827	90	97	56	100	100	0	0.951	0.975	0.948	0.905	1.391	1.021	0.944	120	625	4391	5766	-0.073	2140	2251	2847	2919	0
5	10	4	"PPA1"	"YHR026W"	4610	20180	120	4625	5019	3056	73	85	47	100	100	0	3644	3903	2055	92	101	42	100	100	0	1.282	1.298	1.249	1.214	1.313	1.361	0.938	120	498	8104	8757	0.358	4552	3552	4946	3811	0
5	11	4	"YHR056C"	"YHR056C"	4770	20170	110	2356	2581	1566	76	90	59	100	100	0	2192	2409	1286	90	120	233	100	98	0	1.085	1.080	1.013	1.019	1.411	1.137	0.940	80	458	4382	4824	0.117	2280	2102	2505	2319	0
5	12	4	"YHR087W"	"YHR087W"	4960	20170	120	1559	1659	1067	74	90	76	100	98	0	1552	1679	956	85	111	208	98	88	0	1.012	0.994	0.955	0.908	1.449	1.059	0.935	120	597	2952	3179	0.018	1485	1467	1585	1594	0
5	13	4	"DAP2"	"YHR028C"	5170	20180	110	2652	2642	1714	73	107	336	95	77	0	2913	2793	1530	85	99	68	100	100	0	0.912	0.949	0.942	0.850	1.454	0.996	0.946	80	532	5407	5277	-0.133	2579	2828	2569	2708	0
5	14	4	"MED6"	"YHR058C"	5350	20180	110	3763	3487	2041	73	132	383	100	90	0	3942	3362	1602	89	128	207	100	100	0	0.958	1.043	1.012	0.935	1.414	1.115	0.945	80	544	7543	6687	-0.062	3690	3853	3414	3273	0
5	15	4	"GAR1"	"YHR089C"	5550	20170	110	1926	2120	1355	73	114	207	98	90	0	2501	2540	1324	87	128	211	100	98	0	0.768	0.834	0.752	0.742	1.412	0.891	0.934	80	568	4267	4500	-0.382	1853	2414	2047	2453	0
5	16	4	"SLT2"	"YHR030C"	5780	20170	120	1144	1827	1426	70	90	79	100	100	0	704	1115	760	88	104	87	100	100	0	1.744	1.711	1.651	1.562	1.400	1.809	0.937	120	640	1690	2784	0.802	1074	616	1757	1027	0
5	17	4	"VMA22"	"YHR060W"	5960	20180	110	1230	1480	912	71	82	55	100	100	0	946	1025	528	86	96	72	100	98	0	1.348	1.501	1.416	1.362	1.456	1.569	0.921	80	496	2019	2348	0.430	1159	860	1409	939	0
5	18	4	"MSR1"	"YHR091C"	6170	20180	120	1284	1390	874	70	80	61	99	98	0	2719	2908	1598	84	93	70	100	100	0	0.461	0.467	0.462	0.412	1.515	0.423	0.796	120	587	3849	4144	-1.118	1214	2635	1320	2824	0
5	19	4	"YHR032W"	"YHR032W"	6350	20180	120	773	1108	830	72	80	39	99	99	0	1218	1586	1042	85	99	122	100	97	0	0.619	0.690	0.620	0.598	1.510	0.737	0.926	120	608	1834	2537	-0.693	701	1133	1036	1501	0
5	20	4	"RPP1"	"YHR062C"	6570	20160	110	411	459	299	70	86	63	90	73	0	534	649	402	89	109	135	88	65	0	0.766	0.695	0.663	0.630	1.496	0.602	0.718	80	519	786	949	-0.384	341	445	389	560	0
5	21	4	"AHT1"	"YHR093W"	6770	20170	130	3085	3530	2429	71	84	59	100	100	0	976	1159	663	88	98	63	100	100	0	3.394	3.230	3.106	2.912	1.384	3.494	0.927	120	740	3902	4530	1.763	3014	888	3459	1071	0
5	1	5	"PAN1"	"YIR006C"	2770	20390	150	2531	3842	2814	71	78	40	100	100	0	2457	3191	2009	89	106	278	100	93	0	1.039	1.216	1.129	1.094	1.304	1.294	0.965	156	812	4828	6873	0.055	2460	2368	3771	3102	0
5	2	5	"GTT1"	"YIR038C"	2960	20370	110	2263	2568	1421	71	106	263	100	96	0	1959	2163	1075	91	127	226	100	96	0	1.173	1.205	1.209	1.153	1.314	1.272	0.959	80	471	4060	4569	0.231	2192	1868	2497	2072	0
5	3	5	"RNR2"	"YJL026W"	3160	20370	130	1060	1359	925	73	101	225	94	70	0	859	1034	654	90	117	193	91	74	0	1.283	1.362	1.313	1.298	1.564	1.391	0.909	120	649	1756	2230	0.360	987	769	1286	944	0
5	4	5	"PRI1"	"YIR008C"	3380	20370	130	1975	2786	1916	74	93	68	100	100	0	2758	3561	2291	94	110	63	100	100	0	0.714	0.782	0.785	0.711	1.462	0.790	0.843	120	676	4565	6179	-0.487	1901	2664	2712	3467	0
5	5	5	"YIR040C"	"YIR040C"	3590	20370	120	6488	7101	4433	75	88	54	100	100	0	4963	4954	2507	96	107	48	100	100	0	1.318	1.446	1.426	1.299	1.383	1.562	0.953	120	579	11280	11884	0.398	6413	4867	7026	4858	0
5	6	5	"YJL028W"	"YJL028W"	3780	20380	110	2856	2496	1292	73	82	40	100	100	0	1964	1832	782	93	100	38	100	100	0	1.487	1.393	1.413	1.290	1.281	1.482	0.966	80	519	4654	4162	0.573	2783	1871	2423	1739	0
5	7	5	"YIR010W"	"YIR010W"	3970	20370	110	2081	2169	1474	75	87	60	100	100	0	2580	2773	1726	90	101	57	100	100	0	0.806	0.780	0.770	0.718	1.361	0.809	0.950	80	503	4496	4777	-0.312	2006	2490	2094	2683	0
5	8	5	"YIR042C"	"YIR042C"	4160	20370	120	816	948	598	71	83	58	100	96	0	809	871	477	87	96	52	100	96	0	1.032	1.119	1.090	1.037	1.494	1.174	0.942	120	582	1467	1661	0.045	745	722	877	784	0
5	9	5	"MAD2"	"YJL030W"	4380	20370	120	2341	2531	1615	71	86	78	100	100	0	2533	2712	1552	90	97	57	100	100	0	0.929	0.938	0.899	0.865	1.321	0.971	0.955	120	613	4713	5082	-0.106	2270	2443	2460	2622	0
5	10	5	"SQT1"	"YIR012W"	4590	20370	130	3692	4218	2388	72	86	75	100	100	0	5257	5937	2903	92	101	58	100	100	0	0.701	0.709	0.700	0.663	1.375	0.735	0.958	120	633	8785	9991	-0.513	3620	5165	4146	5845	0
5	11	5	"YIR044C"	"YIR044C"	4770	20370	110	2786	2341	1318	76	110	229	100	92	0	2214	1909	921	90	119	208	100	97	0	1.276	1.245	1.259	1.153	1.307	1.297	0.961	80	532	4834	4084	0.352	2710	2124	2265	1819	0
5	12	5	"YJL032W"	"YJL032W"	4980	20370	130	758	1024	669	72	105	218	88	64	0	1517	1769	1031	87	111	188	99	96	0	0.480	0.566	0.538	0.518	1.391	0.588	0.947	120	667	2116	2634	-1.060	686	1430	952	1682	0
5	13	5	"CAF17"	"YJR122W"	5160	20370	110	994	943	561	72	98	169	92	77	0	1184	1197	677	88	113	188	95	83	0	0.841	0.785	0.762	0.783	1.433	0.826	0.928	80	525	2018	1980	-0.249	922	1096	871	1109	0
5	14	5	"YJR154W"	"YJR154W"	5360	20370	110	1153	1159	668	72	115	242	93	73	0	1478	1448	689	87	136	281	100	88	0	0.777	0.799	0.770	0.735	1.390	0.898	0.934	80	577	2472	2448	-0.364	1081	1391	1087	1361	0
5	15	5	"YKL023W"	"YKL023W"	5570	20380	100	1265	1243	629	71	98	197	95	85	0	2041	1920	923	90	122	212	97	93	0	0.612	0.640	0.623	0.620	1.313	0.644	0.934	80	503	3145	3002	-0.708	1194	1951	1172	1830	0
5	16	5	"YJR124C"	"YJR124C"	5760	20370	110	1925	1951	1087	70	95	150	100	98	0	4673	4774	2452	92	136	327	100	100	0	0.405	0.402	0.392	0.380	1.316	0.413	0.945	80	544	6436	6563	-1.304	1855	4581	1881	4682	0
5	17	5	"THI11"	"YJR156C"	5970	20370	120	2535	2914	1994	70	90	138	100	98	0	2937	3230	2055	85	122	311	100	90	0	0.864	0.904	0.883	0.840	1.439	0.929	0.962	120	601	5317	5989	-0.210	2465	2852	2844	3145	0
5	18	5	"PAN3"	"YKL025C"	6160	20380	120	2288	2800	2246	71	84	64	100	100	0	2613	3249	2394	85	92	38	100	100	0	0.877	0.863	0.803	0.766	1.402	0.897	0.963	120	584	4745	5893	-0.189	2217	2528	2729	3164	0
5	19	5	"YJR126C"	"YJR126C"	6360	20370	110	2226	2262	1346	75	98	118	100	97	0	1882	2060	1083	90	112	123	100	97	0	1.200	1.110	1.076	1.038	1.366	1.149	0.950	80	513	3943	4157	0.263	2151	1792	2187	1970	0
5	20	5	"HXT16"	"YJR158W"	6560	20370	130	6204	7833	6069	72	91	98	100	100	0	4654	5967	4045	93	111	115	100	100	0	1.344	1.321	1.241	1.164	1.394	1.404	0.965	120	701	10693	13635	0.427	6132	4561	7761	5874	0
5	21	5	"YKL027W"	"YKL027W"	6750	20370	110	1432	1393	849	75	92	75	100	100	0	1952	1808	965	92	111	107	100	100	0	0.730	0.768	0.739	0.704	1.425	0.797	0.948	80	549	3217	3034	-0.455	1357	1860	1318	1716	0
5	1	6	"YJR128W"	"YJR128W"	2790	20580	130	1193	1365	805	70	76	32	100	100	0	405	453	217	88	107	331	48	12	0	3.543	3.548	3.523	3.444	1.388	3.722	0.925	120	568	1440	1660	1.825	1123	317	1295	365	0
5	2	6	"YJR160C"	"YJR160C"	2960	20560	130	922	1064	679	72	100	238	90	73	0	764	820	431	91	112	181	92	78	0	1.263	1.361	1.286	1.300	1.308	1.452	0.942	120	571	1523	1721	0.337	850	673	992	729	0
5	3	6	"MAE1"	"YKL029C"	3150	20560	130	1128	2040	1631	71	83	46	100	100	0	509	747	476	91	99	43	99	98	0	2.529	3.002	2.853	2.754	1.421	3.251	0.936	120	653	1475	2625	1.338	1057	418	1969	656	0
5	4	6	"SOF1"	"YLL011W"	3370	20580	130	5607	6183	3636	76	121	228	100	100	0	11248	12337	6399	97	137	211	100	100	0	0.496	0.499	0.486	0.468	1.286	0.516	0.969	120	652	16682	18347	-1.012	5531	11151	6107	12240	0
5	5	6	"FPS1"	"YLL043W"	3580	20570	120	4294	4814	3670	79	128	238	99	96	0	5279	6072	4128	99	135	202	100	99	0	0.814	0.793	0.747	0.698	1.364	0.832	0.967	120	598	9395	10708	-0.297	4215	5180	4735	5973	0
5	6	6	"YLR008C"	"YLR008C"	3770	20570	110	1326	1378	878	80	105	120	98	90	0	1942	1972	1078	98	134	174	100	97	0	0.676	0.693	0.675	0.615	1.380	0.727	0.938	80	526	3090	3172	-0.566	1246	1844	1298	1874	0
5	7	6	"YLL013C"	"YLL013C"	3980	20570	130	3770	4592	3378	75	99	113	100	100	0	3594	4084	2657	93	134	244	100	97	0	1.055	1.132	1.090	1.034	1.357	1.191	0.961	120	671	7196	8508	0.078	3695	3501	4517	3991	0
5	8	6	"RPL8B"	"YLL045C"	4170	20560	130	3709	3533	2226	72	83	50	100	100	0	2033	2052	1121	88	105	191	98	91	0	1.870	1.762	1.745	1.623	1.322	1.840	0.962	120	674	5582	5425	0.903	3637	1945	3461	1964	0
5	9	6	"YLR010C"	"YLR010C"	4390	20580	120	894	1218	875	71	82	46	100	100	0	864	1185	743	90	96	40	100	100	0	1.063	1.047	0.993	0.955	1.417	1.099	0.955	120	599	1597	2242	0.089	823	774	1147	1095	0
5	10	6	"BPT1"	"YLL015W"	4560	20570	110	718	741	431	67	78	40	98	95	0	884	903	479	85	92	38	100	95	0	0.815	0.824	0.779	0.780	1.339	0.705	0.740	80	507	1450	1492	-0.296	651	799	674	818	0
5	11	6	"YLL047W"	"YLL047W"	4770	20580	100	3267	2706	1370	73	87	58	100	100	0	1003	926	384	86	95	42	100	98	0	3.483	3.135	3.110	2.917	1.356	3.343	0.951	80	512	4111	3473	1.800	3194	917	2633	840	0
5	12	6	"YLR012C"	"YLR012C"	4960	20570	110	2058	1843	1032	71	100	152	100	97	0	2122	1812	843	89	113	158	100	100	0	0.977	1.028	0.992	0.942	1.308	1.088	0.961	80	562	4020	3495	-0.033	1987	2033	1772	1723	0
5	13	6	"YLL017W"	"YLL017W"	5170	20580	100	2499	2245	1166	72	124	248	98	86	0	1419	1281	580	88	121	170	98	90	0	1.823	1.821	1.823	1.714	1.371	1.906	0.931	80	506	3758	3366	0.867	2427	1331	2173	1193	0
5	14	6	"YLL049W"	"YLL049W"	5380	20580	110	3521	3220	1780	75	150	371	98	83	0	2959	2656	1266	91	146	275	100	96	0	1.202	1.226	1.216	1.137	1.375	1.294	0.960	80	548	6314	5710	0.265	3446	2868	3145	2565	0
5	15	6	"PPR1"	"YLR014C"	5570	20580	130	4016	4074	2545	70	112	284	100	99	0	4379	5152	2965	89	125	227	100	100	0	0.920	0.791	0.775	0.745	1.381	0.813	0.951	120	700	8236	9067	-0.121	3946	4290	4004	5063	0
5	16	6	"YLR327C"	"YLR327C"	5780	20570	110	1483	1428	861	74	102	130	98	91	0	1406	1413	698	92	126	227	98	86	0	1.072	1.025	0.973	0.917	1.361	1.077	0.940	80	554	2723	2675	0.101	1409	1314	1354	1321	0
5	17	6	"ADE13"	"YLR359W"	5960	20570	110	1454	1495	938	75	99	108	100	96	0	1348	1422	805	87	112	114	100	96	0	1.094	1.064	1.032	0.993	1.343	1.107	0.944	80	534	2640	2755	0.129	1379	1261	1420	1335	0
5	18	6	"YLR391W"	"YLR391W"	6180	20580	100	1243	1271	709	71	80	42	100	100	0	988	935	452	84	92	42	100	100	0	1.296	1.410	1.375	1.336	1.282	1.487	0.957	80	486	2076	2051	0.375	1172	904	1200	851	0
5	19	6	"REC102"	"YLR329W"	6390	20580	120	973	1164	902	74	91	95	100	98	0	421	551	1094	88	108	136	83	60	0	2.700	2.354	2.820	2.856	1.519	1.154	0.641	120	616	1232	1553	1.433	899	333	1090	463	0
5	20	6	"YLR361C"	"YLR361C"	6580	20570	110	1103	1208	822	72	89	79	100	100	0	1166	1283	784	87	99	69	100	100	0	0.956	0.950	0.911	0.895	1.304	1.033	0.946	80	492	2110	2332	-0.066	1031	1079	1136	1196	0
5	21	6	"ATP10"	"YLR393W"	6760	20570	110	1592	1663	1040	71	94	93	100	93	0	858	818	425	86	99	59	100	88	0	1.970	2.175	2.151	2.067	1.315	2.291	0.954	80	583	2293	2324	0.978	1521	772	1592	732	0
5	1	7	"YLR331C"	"YLR331C"	2750	20760	150	1230	2168	1768	70	90	144	98	95	0	1147	1582	1122	86	106	161	98	86	0	1.093	1.402	1.341	1.259	1.331	1.482	0.963	156	927	2221	3594	0.129	1160	1061	2098	1496	0
5	2	7	"NMD4"	"YLR363C"	2980	20780	120	1017	1080	634	70	90	140	95	83	0	923	1007	568	88	109	133	98	86	0	1.134	1.099	1.055	1.057	1.454	1.091	0.909	120	625	1782	1929	0.182	947	835	1010	919	0
5	3	7	"COX8"	"YLR395C"	3210	20780	130	926	1041	675	71	80	43	97	95	0	1864	2132	1349	89	98	39	100	99	0	0.482	0.475	0.462	0.456	1.324	0.479	0.966	120	628	2630	3013	-1.054	855	1775	970	2043	0
5	4	7	"RPS25B"	"YLR333C"	3380	20770	120	1124	1226	680	70	79	40	100	99	0	1631	1782	881	89	103	99	100	99	0	0.684	0.683	0.667	0.638	1.284	0.692	0.925	120	563	2596	2849	-0.549	1054	1542	1156	1693	0
5	5	7	"YLR365W"	"YLR365W"	3580	20770	110	1997	1575	836	72	87	78	100	96	0	1457	1241	589	91	146	897	66	10	0	1.409	1.307	1.331	1.258	1.310	0.500	0.289	80	511	3291	2653	0.495	1925	1366	1503	1150	0
5	6	7	"AFG2"	"YLR397C"	3770	20780	120	3380	3402	2165	75	93	86	100	100	0	2491	2705	1445	90	140	828	91	60	0	1.377	1.272	1.231	1.154	1.345	1.356	0.962	120	598	5706	5942	0.461	3305	2401	3327	2615	0
5	7	7	"YMR097C"	"YMR097C"	3980	20780	120	2642	2647	1645	73	83	44	100	100	0	3385	3347	1790	89	104	190	100	99	0	0.779	0.790	0.739	0.734	1.431	0.822	0.933	120	628	5865	5832	-0.360	2569	3296	2574	3258	0
5	8	7	"ECM16"	"YMR128W"	4200	20790	100	1840	2025	1174	73	83	38	100	100	0	1297	1399	706	91	95	32	100	100	0	1.465	1.492	1.476	1.434	1.329	1.610	0.931	80	459	2973	3260	0.551	1767	1206	1952	1308	0
5	9	7	"YMR158W"	"YMR158W"	4380	20780	110	1237	1211	806	72	101	188	90	70	0	872	1011	628	92	125	317	75	57	0	1.494	1.239	1.266	1.180	1.425	1.280	0.960	80	491	1945	2058	0.579	1165	780	1139	919	0
5	10	7	"YMR099C"	"YMR099C"	4580	20780	120	1609	1800	1243	69	96	169	96	85	0	1465	1521	991	88	107	127	98	92	0	1.118	1.208	1.189	1.179	1.362	1.234	0.962	120	635	2917	3164	0.161	1540	1377	1731	1433	0
5	11	7	"YMR130W"	"YMR130W"	4770	20780	110	1283	1412	962	72	82	45	100	100	0	1386	1429	713	87	96	50	100	98	0	0.932	0.999	0.944	0.916	1.357	1.154	0.935	80	526	2510	2682	-0.101	1211	1299	1340	1342	0
5	12	7	"APG16"	"YMR159C"	4970	20790	120	1674	1669	975	71	85	95	99	96	0	951	936	478	87	101	107	95	92	0	1.855	1.882	1.836	1.838	1.345	1.976	0.948	120	629	2467	2447	0.892	1603	864	1598	849	0
5	13	7	"SRT1"	"YMR101C"	5170	20770	120	1423	1429	903	69	85	140	96	85	0	2316	2329	1413	86	95	71	100	100	0	0.607	0.606	0.593	0.565	1.412	0.610	0.946	120	599	3584	3603	-0.720	1354	2230	1360	2243	0
5	14	7	"YMR132C"	"YMR132C"	5360	20770	110	1968	1798	986	71	96	148	100	95	0	1806	1650	736	85	109	130	100	98	0	1.102	1.104	1.066	1.029	1.335	1.178	0.956	80	540	3618	3292	0.140	1897	1721	1727	1565	0
5	15	7	"HLJ1"	"YMR161W"	5570	20780	110	470	547	385	69	92	142	85	67	0	775	840	468	84	107	129	98	86	0	0.580	0.632	0.556	0.562	1.475	0.683	0.896	80	573	1092	1234	-0.785	401	691	478	756	0
5	16	7	"YMR103C"	"YMR103C"	5790	20780	110	726	712	364	71	79	37	100	100	0	614	615	268	83	93	51	100	98	0	1.234	1.205	1.200	1.139	1.370	1.276	0.920	80	523	1186	1173	0.303	655	531	641	532	0
5	17	7	"YMR134W"	"YMR134W"	5960	20770	120	1871	2147	1600	71	84	76	99	99	0	2084	2285	1551	84	108	196	100	92	0	0.900	0.943	0.870	0.855	1.438	0.996	0.940	120	616	3800	4277	-0.152	1800	2000	2076	2201	0
5	18	7	"YMR163C"	"YMR163C"	6190	20770	130	1423	1918	1464	70	82	69	100	97	0	835	1203	814	84	96	97	98	94	0	1.802	1.651	1.544	1.494	1.393	1.753	0.958	120	700	2104	2967	0.849	1353	751	1848	1119	0
5	19	7	"YNL144C"	"YNL144C"	6390	20770	130	5213	6006	3516	72	82	50	100	100	0	3612	3689	1716	87	101	139	100	100	0	1.458	1.647	1.595	1.509	1.309	1.768	0.958	120	619	8666	9536	0.544	5141	3525	5934	3602	0
5	20	7	"YNL176C"	"YNL176C"	6590	20770	120	6178	8364	6849	73	89	78	100	100	0	2265	3226	2309	86	105	148	100	100	0	2.802	2.640	2.434	2.298	1.400	2.823	0.965	120	640	8284	11431	1.486	6105	2179	8291	3140	0
5	21	7	"YNL208W"	"YNL208W"	6820	20790	130	1207	1736	1228	69	83	69	100	100	0	1167	1544	970	84	96	99	100	99	0	1.051	1.142	1.113	1.055	1.402	1.195	0.964	120	721	2221	3127	0.071	1138	1083	1667	1460	0
5	1	8	"YNL146W"	"YNL146W"	2780	20990	120	1234	1239	670	70	85	122	99	95	0	843	864	390	89	104	116	99	95	0	1.544	1.508	1.501	1.417	1.350	1.601	0.949	120	593	1918	1944	0.626	1164	754	1169	775	0
5	2	8	"RPS3"	"YNL178W"	3010	20970	140	862	1189	868	69	78	39	100	98	0	1116	1353	851	88	100	91	98	95	0	0.771	0.885	0.869	0.826	1.382	0.936	0.941	156	632	1821	2385	-0.374	793	1028	1120	1265	0
5	3	8	"MER1"	"YNL210W"	3190	20970	130	1586	1729	1144	68	76	37	100	100	0	1008	1097	641	86	93	34	99	98	0	1.646	1.643	1.663	1.581	1.457	1.719	0.942	120	568	2440	2672	0.719	1518	922	1661	1011	0
5	4	8	"ALF1"	"YNL148C"	3420	20990	100	1567	1353	613	69	78	40	100	100	0	642	618	231	86	93	33	100	100	0	2.694	2.414	2.423	2.328	1.335	2.564	0.922	80	468	2054	1816	1.430	1498	556	1284	532	0
5	5	8	"RHO5"	"YNL180C"	3600	20980	130	3308	3833	2444	71	86	75	100	100	0	2727	2926	1696	89	132	807	84	68	0	1.227	1.326	1.317	1.267	1.385	1.376	0.957	120	626	5875	6599	0.295	3237	2638	3762	2837	0
5	6	8	"YNL212W"	"YNL212W"	3800	20970	120	737	792	484	73	87	64	96	92	0	770	833	460	88	116	484	61	32	0	0.974	0.965	0.927	0.907	1.458	0.993	0.913	120	536	1346	1464	-0.039	664	682	719	745	0
5	7	8	"YNL150W"	"YNL150W"	3990	20980	120	1499	1925	1417	74	90	80	100	100	0	605	787	506	89	104	147	89	65	0	2.762	2.652	2.649	2.521	1.439	0.815	0.336	120	546	1941	2549	1.466	1425	516	1851	698	0
5	8	8	"YNL182C"	"YNL182C"	4190	20960	130	2043	2988	2200	75	99	112	100	99	0	1575	2064	1276	92	114	158	100	95	0	1.327	1.477	1.385	1.357	1.361	1.604	0.938	120	576	3451	4885	0.408	1968	1483	2913	1972	0
5	9	8	"PEX17"	"YNL214W"	4370	20970	120	2188	2662	2041	76	118	243	97	85	0	1574	2010	1306	92	140	330	96	77	0	1.425	1.348	1.249	1.154	1.459	1.432	0.900	120	551	3594	4504	0.511	2112	1482	2586	1918	0
5	10	8	"MSB4"	"YOL112W"	4580	20980	110	1531	1478	882	72	163	526	75	58	0	1362	1335	703	92	167	411	83	65	0	1.149	1.131	1.125	1.085	1.375	1.222	0.945	80	524	2729	2649	0.200	1459	1270	1406	1243	0
5	11	8	"NOP8"	"YOL144W"	4780	20980	110	2793	2725	1837	74	155	489	81	71	0	1819	1746	1038	89	153	374	82	68	0	1.572	1.600	1.541	1.461	1.321	1.702	0.955	80	549	4449	4308	0.652	2719	1730	2651	1657	0
5	12	8	"TIR2"	"YOR010C"	4990	20980	100	1130	1123	733	72	118	216	87	65	0	1431	1364	861	88	129	183	97	78	0	0.788	0.824	0.797	0.797	1.349	0.827	0.945	80	459	2401	2327	-0.344	1058	1343	1051	1276	0
5	13	8	"YOL114C"	"YOL114C"	5190	20990	130	797	822	483	69	89	111	95	80	0	788	850	452	87	110	135	98	80	0	1.039	0.987	0.958	0.923	1.381	1.005	0.937	120	657	1429	1516	0.055	728	701	753	763	0
5	14	8	"YOL146W"	"YOL146W"	5380	20970	110	1276	1394	813	68	92	118	98	92	0	2185	2059	1109	86	114	158	100	96	0	0.576	0.672	0.661	0.635	1.410	0.690	0.954	80	551	3307	3299	-0.797	1208	2099	1326	1973	0
5	15	8	"YOR012W"	"YOR012W"	5610	20970	110	1104	1008	558	69	89	108	100	86	0	782	844	457	86	109	143	92	76	0	1.487	1.239	1.217	1.228	1.400	1.224	0.895	80	538	1731	1697	0.572	1035	696	939	758	0
5	16	8	"MSN1"	"YOL116W"	5780	20980	120	1053	1279	889	69	78	47	100	100	0	903	971	589	85	92	55	100	100	0	1.203	1.366	1.301	1.306	1.371	1.447	0.941	120	561	1802	2096	0.267	984	818	1210	886	0
5	17	8	"SPT20"	"YOL148C"	5980	20970	110	1591	1661	1034	70	99	169	97	90	0	1450	1509	888	87	120	223	97	85	0	1.116	1.119	1.138	1.071	1.357	1.124	0.897	80	536	2884	3013	0.158	1521	1363	1591	1422	0
5	18	8	"RTS1"	"YOR014W"	6190	20980	100	1089	1176	710	72	106	182	96	80	0	1224	1222	683	86	115	160	100	92	0	0.894	0.972	0.958	0.924	1.324	0.996	0.947	80	473	2155	2240	-0.162	1017	1138	1104	1136	0
5	19	8	"YOL118C"	"YOL118C"	6370	20970	110	748	746	445	73	90	72	92	87	0	362	400	201	86	103	115	77	63	0	2.446	2.143	2.119	2.220	1.661	2.080	0.641	80	497	951	987	1.290	675	276	673	314	0
5	20	8	"YOL150C"	"YOL150C"	6560	20970	110	433	440	241	72	92	81	87	68	0	366	364	181	87	103	114	76	56	0	1.294	1.329	1.354	1.300	1.794	1.401	0.858	80	530	640	645	0.372	361	279	368	277	0
5	21	8	"ERP4"	"YOR016C"	6770	20980	120	3241	3485	2676	73	86	60	99	98	0	4030	4231	3062	86	99	103	99	98	0	0.803	0.823	0.800	0.755	1.484	0.845	0.960	120	620	7112	7557	-0.316	3168	3944	3412	4145	0
5	1	9	"SCD5"	"YOR329C"	2790	21160	160	3375	4312	3156	70	80	47	100	100	0	6558	7884	4898	90	100	53	100	100	0	0.511	0.544	0.522	0.503	1.398	0.577	0.950	208	935	9773	12036	-0.969	3305	6468	4242	7794	0
5	2	9	"PRT1"	"YOR361C"	2980	21180	140	1333	1942	1501	68	76	38	100	99	0	1550	2031	1391	90	97	42	100	100	0	0.866	0.965	0.890	0.858	1.570	1.018	0.922	156	581	2725	3815	-0.207	1265	1460	1874	1941	0
5	3	9	"ERR1"	"YOR393W"	3190	21160	140	2683	4051	3138	68	75	34	100	100	0	2751	3742	2484	86	101	149	100	98	0	0.981	1.089	1.000	0.992	1.407	1.167	0.932	156	683	5280	7639	-0.027	2615	2665	3983	3656	0
5	4	9	"YOR331C"	"YOR331C"	3400	21180	130	2179	2401	1445	68	78	41	100	100	0	1246	1368	679	85	116	249	98	86	0	1.818	1.818	1.816	1.675	1.484	1.936	0.798	120	549	3272	3616	0.863	2111	1161	2333	1283	0
5	5	9	"PIP2"	"YOR363C"	3550	21170	120	1478	1696	1207	70	91	126	100	96	0	1358	1564	923	86	102	104	99	99	0	1.107	1.100	1.050	0.995	1.503	1.207	0.902	120	534	2680	3104	0.147	1408	1272	1626	1478	0
5	6	9	"HAT1"	"YPL001W"	3770	21170	130	510	638	469	73	94	118	84	62	0	1918	2403	1697	88	121	437	91	71	0	0.239	0.244	0.235	0.221	1.648	0.208	0.770	120	702	2267	2880	-2.066	437	1830	565	2315	0
5	7	9	"YOR333C"	"YOR333C"	3980	21180	120	1791	2144	1547	74	96	117	99	92	0	790	930	562	91	122	485	62	42	0	2.456	2.467	2.305	2.251	1.579	2.641	0.936	120	541	2416	2909	1.297	1717	699	2070	839	0
5	8	9	"YOR365C"	"YOR365C"	4180	21170	120	2555	3394	2506	75	104	145	100	96	0	1428	1643	1081	91	116	179	95	87	0	1.855	2.139	2.007	2.004	1.479	2.275	0.932	120	526	3817	4871	0.891	2480	1337	3319	1552	0
5	9	9	"ULA1"	"YPL003W"	4360	21160	130	1828	2491	1974	73	115	221	98	87	0	3650	4756	3351	86	142	268	100	100	0	0.492	0.518	0.469	0.445	1.533	0.536	0.927	120	665	5319	7088	-1.022	1755	3564	2418	4670	0
5	10	9	"ALA1"	"YOR335C"	4580	21170	130	3705	5195	3681	72	107	213	100	100	0	2196	2933	1751	86	133	268	100	97	0	1.722	1.799	1.601	1.610	1.441	1.972	0.914	120	716	5743	7970	0.784	3633	2110	5123	2847	0
5	11	9	"SCP1"	"YOR367W"	4790	21170	120	1775	2069	1314	71	85	59	100	100	0	1059	1100	632	86	94	46	100	99	0	1.751	1.970	2.020	1.928	1.540	2.076	0.902	120	622	2677	3012	0.808	1704	973	1998	1014	0
5	12	9	"YPL005W"	"YPL005W"	4990	21170	120	555	709	520	72	84	58	94	85	0	1287	1754	1209	85	98	79	100	99	0	0.402	0.382	0.348	0.325	1.894	0.385	0.874	120	625	1685	2306	-1.315	483	1202	637	1669	0
5	13	9	"VMA13"	"YPR036W"	5210	21180	130	1656	2159	1556	70	80	45	100	100	0	1006	1222	793	85	105	166	94	79	0	1.722	1.837	1.725	1.765	1.501	1.939	0.915	120	618	2507	3226	0.784	1586	921	2089	1137	0
5	14	9	"HOS1"	"YPR068C"	5380	21170	130	3611	4378	3238	69	99	153	100	98	0	4229	5176	3410	87	123	233	99	99	0	0.855	0.847	0.816	0.759	1.585	0.886	0.941	120	680	7684	9398	-0.226	3542	4142	4309	5089	0
5	15	9	"YPR100W"	"YPR100W"	5590	21180	110	2495	2659	1724	71	112	183	100	93	0	1559	1679	980	88	123	207	97	86	0	1.648	1.627	1.643	1.545	1.460	1.742	0.902	80	521	3895	4179	0.721	2424	1471	2588	1591	0
5	16	9	"YPR038W"	"YPR038W"	5790	21170	120	2239	2595	1611	70	96	143	100	98	0	1473	1741	978	88	115	195	100	92	0	1.566	1.528	1.522	1.447	1.468	1.512	0.811	120	578	3554	4178	0.647	2169	1385	2525	1653	0
5	17	9	"MED1"	"YPR070W"	5990	21170	130	2218	2652	1678	69	87	83	100	100	0	1919	2314	1293	87	113	183	100	99	0	1.173	1.160	1.113	1.060	1.494	1.205	0.911	120	627	3981	4810	0.230	2149	1832	2583	2227	0
5	18	9	"RPL11A"	"YPR102C"	6170	21170	120	1509	2094	1638	70	81	57	100	100	0	1542	2126	1500	86	96	56	100	100	0	0.988	0.992	0.949	0.874	1.490	1.039	0.933	120	585	2895	4064	-0.017	1439	1456	2024	2040	0
5	19	9	"YPR040W"	"YPR040W"	6390	21160	130	3475	4359	3202	72	94	93	100	100	0	2532	3098	1992	87	105	85	100	100	0	1.392	1.424	1.276	1.272	1.434	1.488	0.929	120	669	5848	7298	0.477	3403	2445	4287	3011	0
5	20	9	"NOT5"	"YPR072W"	6570	21170	130	2321	2750	1924	71	92	104	100	100	0	2751	3313	2067	85	99	76	100	100	0	0.844	0.830	0.797	0.755	1.445	0.864	0.932	120	635	4916	5907	-0.245	2250	2666	2679	3228	0
5	21	9	"FHL1"	"YPR104C"	6780	21160	130	2581	3591	2798	72	88	65	100	100	0	2520	3848	2862	86	97	57	100	100	0	1.031	0.935	0.862	0.868	1.492	0.938	0.925	120	695	4943	7281	0.044	2509	2434	3519	3762	0
5	1	10	"YPR042C"	"YPR042C"	2780	21380	110	268	331	202	69	76	35	95	91	0	417	489	295	89	99	57	96	88	0	0.607	0.655	0.640	0.638	1.483	0.652	0.822	80	522	527	662	-0.721	199	328	262	400	0
5	2	10	"TKL1"	"YPR074C"	2980	21370	130	1335	1736	1126	69	82	59	100	97	0	1352	1569	909	91	105	80	99	94	0	1.004	1.128	1.098	1.074	1.384	1.170	0.949	120	611	2527	3145	0.006	1266	1261	1667	1478	0
5	3	10	"ISR1"	"YPR106W"	3170	21380	120	1826	2224	1576	71	86	65	100	100	0	677	812	506	88	106	103	96	81	0	2.980	2.974	2.856	2.847	1.585	3.143	0.924	120	592	2344	2877	1.575	1755	589	2153	724	0
5	4	10	"EMPTY"	"EMPTY"	3380	21380	120	249	308	220	69	79	43	81	73	0	196	234	150	84	110	236	19	2	0	1.607	1.593	1.627	1.618	1.865	0.514	0.163	120	605	292	389	0.684	180	112	239	150	0
5	5	10	"EMPTY"	"EMPTY"	3590	21390	110	136	193	154	70	84	115	28	20	0	141	217	265	85	108	221	15	5	0	1.179	0.932	1.158	1.016	2.927	0.095	0.067	80	595	122	255	0.237	66	56	123	132	0
5	6	10	"EMPTY"	"EMPTY"	3800	21380	90	184	301	314	72	80	36	84	73	0	189	298	289	87	98	124	42	19	0	1.098	1.085	1.010	1.127	2.235	0.749	0.476	52	372	214	440	0.135	112	102	229	211	0
5	7	10	"EMPTY"	"EMPTY"	3970	21370	150	108	212	359	72	89	97	29	13	0	127	206	314	86	97	71	33	15	0	0.878	1.167	1.111	1.126	2.895	1.080	0.811	156	735	77	260	-0.188	36	41	140	120	-50
5	8	10	"EMPTY"	"EMPTY"	4170	21370	150	93	123	115	71	87	109	10	5	0	95	122	100	85	96	89	11	5	0	2.200	1.405	1.109	1.097	2.879	0.971	0.419	156	790	32	89	1.138	22	10	52	37	-50
5	9	10	"EMPTY"	"EMPTY"	4410	21390	90	110	139	92	67	75	37	55	32	0	114	136	91	82	86	26	51	38	0	1.344	1.333	0.933	1.016	2.867	1.107	0.628	52	406	75	126	0.426	43	32	72	54	0
5	10	10	"EMPTY"	"EMPTY"	4610	21390	100	109	170	212	70	79	43	47	27	0	122	171	164	83	90	38	50	32	0	1.000	1.136	0.924	1.033	2.782	1.271	0.804	80	498	78	188	0.000	39	39	100	88	0
5	11	10	"EMPTY"	"EMPTY"	4820	21390	110	117	137	85	69	81	49	47	22	0	113	145	102	88	110	342	2	0	0	1.920	1.193	1.244	1.134	2.822	1.024	0.514	80	560	73	125	0.941	48	25	68	57	0
5	12	10	"EMPTY"	"EMPTY"	5020	21380	100	108	136	102	70	81	43	45	18	0	109	139	98	86	92	34	42	28	0	1.652	1.245	0.985	0.908	2.846	1.167	0.598	80	513	61	119	0.724	38	23	66	53	0
5	13	10	"EMPTY"	"EMPTY"	5230	21380	80	134	346	765	71	81	47	61	38	0	132	267	417	85	107	210	23	9	0	1.340	1.511	1.414	1.316	3.092	1.873	0.507	52	334	110	457	0.423	63	47	275	182	0
5	14	10	"EMPTY"	"EMPTY"	5400	21390	80	262	556	609	69	77	35	94	82	0	294	508	549	91	112	208	46	26	0	0.951	1.168	1.123	1.083	1.756	1.134	0.921	52	300	396	904	-0.073	193	203	487	417	0
5	15	10	"EMPTY"	"EMPTY"	5570	21370	150	82	118	154	69	100	165	7	2	0	96	127	162	89	118	179	3	1	0	1.857	1.289	0.986	0.976	3.181	0.989	0.797	156	836	20	87	0.893	13	7	49	38	-50
5	16	10	"iYAL056W"	"iYAL056W"	5810	21380	120	1278	1756	1259	67	84	115	99	97	0	4897	6683	4498	87	104	115	100	100	0	0.252	0.256	0.247	0.237	1.435	0.260	0.938	120	528	6021	8285	-1.990	1211	4810	1689	6596	0
5	17	10	"iYAL051W"	"iYAL051W"	5960	21370	110	295	320	202	69	88	70	82	65	0	681	688	411	88	134	200	81	58	0	0.381	0.418	0.374	0.428	2.046	0.427	0.746	80	477	819	851	-1.392	226	593	251	600	0
5	18	10	"iYAL046C"	"iYAL046C"	6200	21370	110	376	393	251	71	92	81	76	63	0	376	412	237	87	115	131	68	53	0	1.055	0.991	0.957	0.943	1.698	1.013	0.844	80	553	594	647	0.078	305	289	322	325	0
5	19	10	"iYAL031C"	"iYAL031C"	6370	21380	110	1680	1523	909	75	130	273	92	71	0	1291	1156	606	88	131	200	95	77	0	1.334	1.356	1.318	1.283	1.302	1.436	0.944	80	516	2808	2516	0.416	1605	1203	1448	1068	0
5	20	10	"iYAL027W"	"iYAL027W"	6570	21380	120	666	795	574	74	123	262	66	50	0	1338	1943	1474	88	128	201	97	81	0	0.474	0.389	0.372	0.358	1.554	0.380	0.860	120	606	1842	2576	-1.078	592	1250	721	1855	0
5	21	10	"iYAL023C"	"iYAL023C"	6780	21370	130	958	1140	857	71	88	95	97	85	0	881	1167	775	86	101	98	100	92	0	1.116	0.989	0.933	0.891	1.489	1.030	0.886	120	764	1682	2150	0.158	887	795	1069	1081	0
5	1	11	"iYAL007C"	"iYAL007C"	2750	21570	140	441	1063	1051	69	87	100	91	70	0	944	1992	1832	87	114	167	97	84	0	0.434	0.522	0.482	0.454	1.534	0.554	0.961	156	821	1229	2899	-1.204	372	857	994	1905	0
5	2	11	"iYAL003W"	"iYAL003W"	2970	21590	120	1287	1541	1037	68	90	115	100	95	0	1422	1724	1049	89	129	196	100	95	0	0.914	0.901	0.894	0.840	1.393	0.935	0.940	120	641	2552	3108	-0.129	1219	1333	1473	1635	0
5	3	11	"iYAR002W"	"iYAR002W"	3170	21580	110	714	705	426	68	85	80	98	81	0	1652	2046	1276	93	123	173	100	97	0	0.414	0.326	0.304	0.308	1.436	0.318	0.905	80	559	2205	2590	-1.271	646	1559	637	1953	0
5	4	11	"itL(CAA)A"	"itL(CAA)A"	3390	21580	120	1083	1599	1229	70	85	71	98	95	0	1147	1525	1056	89	114	156	95	87	0	0.957	1.065	1.033	0.966	1.388	1.133	0.956	120	667	2071	2965	-0.063	1013	1058	1529	1436	0
5	5	11	"iYAR028W"	"iYAR028W"	3620	21590	110	1078	1264	760	71	87	126	97	90	0	1514	1861	1023	89	112	209	100	93	0	0.707	0.673	0.641	0.633	1.341	0.656	0.889	80	500	2432	2965	-0.501	1007	1425	1193	1772	0
5	6	11	"iYAR035W"	"iYAR035W"	3780	21580	110	1016	938	538	69	93	148	91	73	0	920	891	469	88	103	87	96	91	0	1.138	1.082	1.067	1.038	1.418	1.118	0.918	80	551	1779	1672	0.187	947	832	869	803	0
5	7	11	"iYBR162C"	"iYBR162C"	4020	21580	120	1060	1334	1014	68	86	127	93	85	0	628	793	548	85	108	221	79	56	0	1.827	1.788	1.730	1.648	1.593	1.726	0.824	120	613	1535	1974	0.869	992	543	1266	708	0
5	8	11	"iYBR165W"	"iYBR165W"	4190	21580	110	308	330	218	67	73	31	93	90	0	417	432	222	82	92	117	85	58	0	0.719	0.751	0.687	0.716	1.810	0.574	0.445	80	515	576	613	-0.475	241	335	263	350	0
5	9	11	"iYBR169C"	"iYBR169C"	4420	21580	120	805	864	495	67	74	33	100	100	0	683	746	389	83	88	27	100	100	0	1.230	1.202	1.189	1.154	1.404	1.245	0.915	120	589	1338	1460	0.299	738	600	797	663	0
5	10	11	"iYBR187W"	"iYBR187W"	4580	21570	120	599	720	488	67	77	42	100	96	0	1151	1323	829	86	93	49	100	100	0	0.500	0.528	0.520	0.476	1.590	0.535	0.866	120	533	1597	1890	-1.001	532	1065	653	1237	0
5	11	11	"iYBR192W"	"iYBR192W"	4800	21580	120	526	631	445	68	78	39	99	94	0	710	923	612	87	112	345	72	48	0	0.735	0.673	0.641	0.635	1.620	0.454	0.532	120	601	1081	1399	-0.444	458	623	563	836	0
5	12	11	"iYBR196C"	"iYBR196C"	4990	21580	130	1808	1881	1211	69	83	66	100	98	0	1215	1259	731	88	112	334	85	67	0	1.543	1.547	1.452	1.450	1.473	1.461	0.681	120	646	2866	2983	0.626	1739	1127	1812	1171	0
5	13	11	"iYBRCdelta19"	"iYBRCdelta19"	5190	21580	120	1128	1292	992	69	81	49	99	99	0	1007	1145	778	83	89	40	100	100	0	1.146	1.152	1.095	1.052	1.584	1.225	0.931	120	618	1983	2285	0.197	1059	924	1223	1062	0
5	14	11	"iYBR212W"	"iYBR212W"	5400	21590	120	1084	1331	953	69	81	48	100	99	0	1021	1174	747	87	99	67	99	96	0	1.087	1.161	1.118	1.093	1.433	1.221	0.901	120	594	1949	2349	0.120	1015	934	1262	1087	0
5	15	11	"iYBR216C"	"iYBR216C"	5580	21570	110	889	905	636	71	100	114	93	77	0	1277	1400	856	90	143	308	92	65	0	0.689	0.637	0.587	0.575	1.517	0.648	0.830	80	499	2005	2144	-0.537	818	1187	834	1310	0
5	16	11	"iYBR237W"	"iYBR237W"	5800	21570	140	1508	1813	1269	71	97	104	98	95	0	2586	3082	1962	89	122	163	100	97	0	0.575	0.582	0.548	0.537	1.456	0.599	0.935	156	681	3934	4735	-0.797	1437	2497	1742	2993	0
5	17	11	"iYBR241C"	"iYBR241C"	5980	21570	120	784	846	516	69	82	54	100	95	0	1038	1099	604	87	103	71	100	98	0	0.752	0.768	0.725	0.727	1.437	0.789	0.888	120	604	1666	1789	-0.412	715	951	777	1012	0
5	18	11	"iYBR246W"	"iYBR246W"	6220	21580	110	612	739	409	72	98	144	95	80	0	937	1210	734	88	127	266	91	73	0	0.636	0.594	0.596	0.614	1.471	0.533	0.711	80	550	1389	1789	-0.653	540	849	667	1122	0
5	19	11	"iYDL140C"	"iYDL140C"	6400	21580	120	700	692	379	73	99	152	87	73	0	523	531	250	89	125	258	71	36	0	1.445	1.400	1.379	1.355	1.607	0.703	0.289	120	548	1061	1061	0.531	627	434	619	442	0
5	20	11	"iYDL136W"	"iYDL136W"	6580	21580	120	546	639	451	70	83	63	95	80	0	1023	1400	1014	89	97	63	99	98	0	0.510	0.434	0.391	0.400	1.926	0.415	0.839	120	599	1410	1880	-0.972	476	934	569	1311	0
5	21	11	"iYDL133W"	"iYDL133W"	6810	21580	110	446	499	343	68	82	64	87	80	0	386	455	266	86	104	202	66	37	0	1.260	1.168	1.127	1.069	1.858	0.690	0.315	80	574	678	800	0.333	378	300	431	369	0
5	1	12	"iYDL117W"	"iYDL117W"	2770	21780	100	562	574	356	72	93	81	93	80	0	560	550	277	88	106	69	95	88	0	1.038	1.087	1.052	0.995	1.512	1.183	0.886	80	512	962	964	0.054	490	472	502	462	0
5	2	12	"iYDL113C"	"iYDL113C"	2990	21790	100	774	751	402	71	90	82	96	86	0	658	640	310	88	106	102	93	82	0	1.233	1.232	1.183	1.229	1.655	1.279	0.867	80	469	1273	1232	0.303	703	570	680	552	0
5	3	12	"iYDL109C"	"iYDL109C"	3200	21790	110	795	786	443	69	77	37	97	97	0	497	490	240	89	100	84	95	77	0	1.779	1.788	1.769	1.739	1.485	1.753	0.794	80	558	1134	1118	0.831	726	408	717	401	0
5	4	12	"iYDL090C"	"iYDL090C"	3410	21790	120	1071	1104	707	67	75	35	100	100	0	801	972	551	88	93	33	100	100	0	1.408	1.173	1.166	1.085	1.404	1.219	0.950	120	537	1717	1921	0.494	1004	713	1037	884	0
5	5	12	"iYDL086W"	"iYDL086W"	3580	21780	140	1114	1347	1000	70	82	98	98	93	0	675	797	502	88	96	49	100	97	0	1.779	1.801	1.741	1.670	1.389	1.906	0.958	156	712	1631	1986	0.831	1044	587	1277	709	0
5	6	12	"iYDL082W"	"iYDL082W"	3790	21780	110	568	550	338	71	83	47	96	90	0	1017	945	566	88	99	61	100	93	0	0.535	0.559	0.525	0.547	1.507	0.548	0.849	80	552	1426	1336	-0.902	497	929	479	857	0
5	7	12	"iYDL065C"	"iYDL065C"	4000	21790	120	493	529	379	67	83	108	83	69	0	655	682	371	85	108	204	79	64	0	0.747	0.774	0.713	0.716	1.523	0.839	0.768	120	580	996	1059	-0.420	426	570	462	597	0
5	8	12	"iYDL060W"	"iYDL060W"	4180	21780	110	562	634	387	67	79	44	97	95	0	599	614	338	85	100	125	91	67	0	0.963	1.072	1.015	1.022	1.478	1.046	0.798	80	513	1009	1096	-0.054	495	514	567	529	0
5	9	12	"iYDL056W"	"iYDL056W"	4380	21780	110	541	499	226	68	80	45	100	91	0	1261	1105	499	87	96	53	100	100	0	0.403	0.423	0.419	0.409	1.398	0.427	0.885	80	517	1647	1449	-1.312	473	1174	431	1018	0
5	10	12	"iYDRWdelta12"	"iYDRWdelta12"	4580	21780	130	780	814	468	67	77	39	100	98	0	525	537	278	83	92	54	94	84	0	1.613	1.645	1.648	1.701	1.521	1.674	0.923	120	672	1155	1201	0.690	713	442	747	454	0
5	11	12	"iYDR244W"	"iYDR244W"	4770	21780	100	524	496	301	68	86	82	90	73	0	352	362	170	83	92	43	95	90	0	1.695	1.534	1.471	1.447	1.552	1.685	0.846	80	459	725	707	0.761	456	269	428	279	0
5	12	12	"iYDR248C"	"iYDR248C"	4960	21780	100	919	845	519	71	110	150	86	70	0	782	695	394	89	112	107	88	72	0	1.224	1.277	1.248	1.258	1.461	1.308	0.912	80	479	1541	1380	0.291	848	693	774	606	0
5	13	12	"itG(GCC)D2"	"itG(GCC)D2"	5160	21770	110	752	709	422	73	113	140	81	72	0	1126	1127	663	88	123	137	96	82	0	0.654	0.612	0.592	0.591	1.640	0.614	0.926	80	551	1717	1675	-0.612	679	1038	636	1039	0
5	14	12	"iYDR265W"	"iYDR265W"	5370	21770	110	701	645	393	74	102	92	86	75	0	690	685	370	86	117	120	90	73	0	1.038	0.953	0.884	0.849	1.689	0.996	0.908	80	546	1231	1170	0.054	627	604	571	599	0
5	15	12	"iYDR271C"	"iYDR271C"	5580	21770	110	607	576	338	75	99	85	85	73	0	713	662	366	89	128	286	70	51	0	0.853	0.874	0.833	0.830	1.370	0.485	0.397	80	584	1156	1074	-0.230	532	624	501	573	0
5	16	12	"iYDR286C"	"iYDR286C"	5800	21780	120	1397	1444	946	71	95	176	96	84	0	1352	1379	814	88	104	78	100	98	0	1.049	1.064	1.063	1.000	1.367	1.103	0.951	120	585	2590	2664	0.069	1326	1264	1373	1291	0
5	17	12	"iYDR292C"	"iYDR292C"	5970	21770	100	608	562	305	69	86	63	90	80	0	889	833	467	86	101	79	98	87	0	0.671	0.660	0.634	0.646	1.483	0.362	0.477	80	467	1342	1240	-0.575	539	803	493	747	0
5	18	12	"iYDR296W"	"iYDR296W"	6190	21770	110	1398	1186	759	73	106	155	83	76	0	686	607	343	89	121	218	72	56	0	2.219	2.149	2.100	2.063	1.540	2.072	0.863	80	586	1922	1631	1.150	1325	597	1113	518	0
5	19	12	"iYDR311W"	"iYDR311W"	6390	21770	110	703	802	538	73	103	115	92	75	0	538	608	362	89	104	77	95	85	0	1.403	1.405	1.368	1.340	1.515	1.459	0.901	80	540	1079	1248	0.489	630	449	729	519	0
5	20	12	"iYDR315C"	"iYDR315C"	6580	21780	110	608	657	404	75	101	103	87	78	0	462	515	281	91	105	70	91	77	0	1.437	1.373	1.386	1.340	1.467	1.403	0.931	80	543	904	1006	0.523	533	371	582	424	0
5	21	12	"iYDR317W"	"iYDR317W"	6790	21770	110	893	983	647	73	102	115	98	83	0	817	981	600	88	117	213	98	68	0	1.125	1.019	0.992	0.953	1.456	1.049	0.936	80	576	1549	1803	0.170	820	729	910	893	0
5	1	13	"itK(CUU)E1"	"itK(CUU)E1"	2820	21980	90	173	337	378	68	75	28	84	75	0	212	343	323	84	90	30	88	71	0	0.820	1.039	1.038	0.889	2.271	1.147	0.803	52	357	233	528	-0.286	105	128	269	259	0
5	2	13	"iYELWdelta6"	"iYELWdelta6"	2970	21960	120	327	442	302	68	76	39	93	81	0	509	658	420	84	90	33	98	96	0	0.609	0.652	0.619	0.592	1.642	0.673	0.905	120	574	684	948	-0.715	259	425	374	574	0
5	3	13	"iYEL007W"	"iYEL007W"	3190	21980	120	1166	1322	854	69	77	40	100	100	0	1837	2131	1260	87	93	33	100	100	0	0.627	0.613	0.588	0.555	1.508	0.627	0.938	120	589	2847	3297	-0.674	1097	1750	1253	2044	0
5	4	13	"isnR14"	"isnR14"	3370	21970	100	281	370	323	67	81	63	88	68	0	389	504	389	90	97	48	95	90	0	0.716	0.732	0.592	0.705	2.671	0.758	0.692	80	455	513	717	-0.483	214	299	303	414	0
5	5	13	"iYER010C-1"	"iYER010C-1"	3570	21980	110	2072	1901	1204	74	98	130	97	91	0	1260	1144	671	90	107	76	97	91	0	1.708	1.733	1.698	1.702	1.545	1.797	0.898	80	563	3168	2881	0.772	1998	1170	1827	1054	0
5	6	13	"iYER012W"	"iYER012W"	3790	21980	110	742	757	434	74	95	123	91	77	0	668	706	369	90	101	56	100	93	0	1.156	1.109	1.051	1.050	1.548	0.370	0.236	80	590	1246	1299	0.209	668	578	683	616	0
5	7	13	"iYER027C"	"iYER027C"	4010	21980	120	1104	1233	719	69	79	45	100	100	0	612	653	327	84	90	36	98	96	0	1.960	2.046	2.022	1.998	1.433	2.139	0.928	120	537	1563	1733	0.971	1035	528	1164	569	0
5	8	13	"iYER031C"	"iYER031C"	4170	21980	120	1095	1266	863	73	93	91	99	91	0	550	706	439	89	110	121	92	75	0	2.217	1.934	1.952	1.902	1.523	1.979	0.818	120	559	1483	1810	1.149	1022	461	1193	617	0
5	9	13	"iYER035W"	"iYER035W"	4390	21970	120	1728	1849	1185	69	88	88	100	98	0	1419	1494	837	88	104	92	100	98	0	1.246	1.266	1.186	1.180	1.419	1.331	0.917	120	632	2990	3186	0.318	1659	1331	1780	1406	0
5	10	13	"iYERWdelta9"	"iYERWdelta9"	4590	21980	110	300	360	232	66	75	44	86	78	0	300	323	191	81	88	32	88	81	0	1.068	1.215	1.185	1.272	2.104	1.273	0.742	80	528	453	536	0.096	234	219	294	242	0
5	11	13	"iYER050C"	"iYER050C"	4790	21970	100	218	268	166	69	77	55	85	63	0	280	312	197	85	91	34	86	80	0	0.764	0.877	0.830	0.848	2.142	0.134	0.132	80	490	344	426	-0.388	149	195	199	227	0
5	12	13	"iYER053C-1"	"iYER053C-1"	4980	21980	130	2357	2711	2099	72	90	109	100	99	0	2400	2743	1794	88	103	96	100	100	0	0.988	0.994	0.868	0.851	1.368	1.068	0.951	120	674	4597	5294	-0.017	2285	2312	2639	2655	0
5	13	13	"iYFR048W"	"iYFR048W"	5170	21970	110	719	713	401	71	94	104	87	78	0	1132	1133	598	88	114	123	97	91	0	0.621	0.614	0.586	0.577	1.411	0.618	0.936	80	558	1692	1687	-0.688	648	1044	642	1045	0
5	14	13	"iYFR052W"	"iYFR052W"	5380	21970	110	409	469	353	72	91	74	83	78	0	576	569	336	87	110	103	85	68	0	0.689	0.824	0.780	0.818	1.754	0.880	0.772	80	584	826	879	-0.537	337	489	397	482	0
5	15	13	"iYFR054C-0"	"iYFR054C-0"	5580	21970	110	1192	1129	685	74	105	187	87	77	0	1473	1383	766	90	126	202	98	81	0	0.808	0.816	0.796	0.747	1.435	0.800	0.910	80	585	2501	2348	-0.307	1118	1383	1055	1293	0
5	16	13	"iYGL257C"	"iYGL257C"	5790	21970	110	1628	1615	923	71	113	215	97	87	0	1344	1322	721	92	125	146	98	91	0	1.244	1.255	1.178	1.221	1.364	1.319	0.886	80	548	2809	2774	0.315	1557	1252	1544	1230	0
5	17	13	"iYGL256W-3"	"iYGL256W-3"	5980	21980	110	1088	1114	675	71	96	117	97	92	0	1387	1392	718	87	108	105	100	98	0	0.782	0.799	0.752	0.752	1.434	0.841	0.882	80	589	2317	2348	-0.354	1017	1300	1043	1305	0
5	18	13	"iYGL252C"	"iYGL252C"	6210	21980	100	3263	3221	1849	72	91	106	100	100	0	3264	3153	1450	88	102	82	100	100	0	1.005	1.027	0.991	0.963	1.244	1.093	0.957	80	497	6367	6214	0.007	3191	3176	3149	3065	0
5	19	13	"iYGL233W"	"iYGL233W"	6380	21980	110	535	534	301	75	92	104	87	73	0	575	616	326	90	104	80	96	83	0	0.948	0.873	0.787	0.814	1.582	0.898	0.814	80	527	945	985	-0.076	460	485	459	526	0
5	20	13	"iYGL228W"	"iYGL228W"	6580	21970	110	1892	1768	1031	74	101	140	98	91	0	1323	1205	617	87	103	78	98	98	0	1.471	1.515	1.495	1.433	1.362	1.583	0.945	80	542	3054	2812	0.557	1818	1236	1694	1118	0
5	21	13	"itV(AAC)G3-0"	"itV(AAC)G3-0"	6770	21970	120	2220	2503	1803	73	101	146	99	89	0	2107	2170	1429	87	104	91	100	98	0	1.063	1.167	1.103	1.057	1.385	1.209	0.959	120	682	4167	4513	0.088	2147	2020	2430	2083	0
5	1	14	"iYGL208W"	"iYGL208W"	2780	22170	110	1892	1698	898	72	99	131	98	90	0	916	823	379	85	100	70	98	91	0	2.190	2.203	2.219	2.121	1.269	2.316	0.952	80	620	2651	2364	1.131	1820	831	1626	738	0
5	2	14	"itH(GUG)G1"	"itH(GUG)G1"	3000	22170	110	474	489	246	70	98	134	83	71	0	603	614	295	84	103	77	97	85	0	0.778	0.791	0.774	0.795	1.453	0.843	0.858	80	608	923	949	-0.361	404	519	419	530	0
5	3	14	"itK(UUU)G1"	"itK(UUU)G1"	3220	22180	120	1824	1987	1171	70	83	78	100	98	0	1031	1064	541	88	97	54	100	96	0	1.860	1.964	1.891	1.868	1.333	2.061	0.958	120	635	2697	2893	0.895	1754	943	1917	976	0
5	4	14	"iYGR091W"	"iYGR091W"	3410	22190	100	933	908	471	71	79	49	100	98	0	813	788	389	88	92	31	100	100	0	1.189	1.196	1.159	1.188	1.297	1.230	0.946	80	505	1587	1537	0.250	862	725	837	700	0
5	5	14	"iYGR095C"	"iYGR095C"	3620	22180	110	853	927	498	74	87	76	100	98	0	853	889	417	89	99	49	100	100	0	1.020	1.066	1.021	1.029	1.288	1.100	0.922	80	528	1543	1653	0.028	779	764	853	800	0
5	6	14	"iYGR099W"	"iYGR099W"	3810	22190	120	905	993	629	68	80	51	100	100	0	577	629	350	87	95	56	100	95	0	1.708	1.707	1.687	1.671	1.304	1.760	0.925	120	620	1327	1467	0.772	837	490	925	542	0
5	7	14	"iYGR111W"	"iYGR111W"	4020	22190	120	967	1126	655	68	77	38	100	100	0	665	700	347	85	93	53	100	97	0	1.550	1.720	1.752	1.678	1.337	1.798	0.928	120	573	1479	1673	0.632	899	580	1058	615	0
5	8	14	"iYGR117C"	"iYGR117C"	4190	22180	100	2662	2484	1548	71	86	63	100	100	0	2622	2378	1406	88	105	107	100	98	0	1.022	1.054	1.033	1.019	1.250	1.074	0.963	80	437	5125	4703	0.032	2591	2534	2413	2290	0
5	9	14	"itN(GUU)G"	"itN(GUU)G"	4370	22170	110	717	719	398	72	88	70	95	85	0	685	686	352	89	100	63	98	90	0	1.082	1.084	1.095	1.057	1.566	0.378	0.284	80	566	1241	1244	0.114	645	596	647	597	0
5	10	14	"iYGR133W"	"iYGR133W"	4620	22180	130	1002	1075	592	67	79	52	100	100	0	586	653	317	87	96	70	100	99	0	1.874	1.781	1.792	1.729	1.318	1.823	0.889	120	757	1434	1574	0.906	935	499	1008	566	0
5	11	14	"iYGR138C"	"iYGR138C"	4810	22190	110	353	371	176	66	75	38	97	93	0	371	368	172	85	95	72	92	75	0	1.003	1.078	1.107	1.101	1.577	1.037	0.835	80	549	573	588	0.005	287	286	305	283	0
5	12	14	"iYGR142W"	"iYGR142W"	5000	22180	100	731	717	417	70	83	55	97	87	0	786	731	394	87	101	69	92	83	0	0.946	1.005	1.015	1.076	1.688	1.025	0.919	80	465	1360	1291	-0.081	661	699	647	644	0
5	13	14	"iYGR154C"	"iYGR154C"	5190	22190	120	2269	2415	1614	70	87	70	100	99	0	1007	1094	656	87	103	76	99	90	0	2.390	2.329	2.285	2.253	1.456	2.426	0.950	120	622	3119	3352	1.257	2199	920	2345	1007	0
5	14	14	"iYGR158C"	"iYGR158C"	5380	22180	110	688	744	528	68	79	62	100	96	0	1008	984	480	87	97	67	98	97	0	0.673	0.754	0.683	0.706	1.419	0.855	0.822	80	547	1541	1573	-0.571	620	921	676	897	0
5	15	14	"iYGRCdelta30"	"iYGRCdelta30"	5590	22180	100	490	494	294	72	87	60	97	78	0	503	513	263	88	103	73	95	77	0	1.007	0.993	0.928	0.956	1.469	1.078	0.879	80	530	833	847	0.010	418	415	422	425	0
5	16	14	"iYHR094C"	"iYHR094C"	5800	22180	110	600	697	400	73	87	74	100	90	0	582	691	348	85	97	65	98	97	0	1.060	1.030	0.972	0.977	1.411	1.064	0.921	80	584	1024	1230	0.085	527	497	624	606	0
5	17	14	"iYHR098C"	"iYHR098C"	5990	22180	100	3006	2691	1492	72	86	63	100	100	0	1152	1011	498	86	96	49	100	100	0	2.752	2.831	2.786	2.722	1.258	2.930	0.963	80	521	4000	3544	1.461	2934	1066	2619	925	0
5	18	14	"iYHR102W"	"iYHR102W"	6210	22180	110	857	941	582	70	82	60	100	98	0	580	618	333	86	125	455	53	12	0	1.593	1.637	1.606	1.621	1.289	1.226	0.759	80	544	1281	1403	0.672	787	494	871	532	0
5	19	14	"iYHR119W"	"iYHR119W"	6390	22180	120	650	740	439	72	82	43	100	98	0	720	795	408	88	112	301	79	53	0	0.915	0.945	0.912	0.892	1.336	0.988	0.941	120	640	1210	1375	-0.129	578	632	668	707	0
5	20	14	"iYHR123W"	"iYHR123W"	6620	22180	100	1024	953	447	73	89	55	98	95	0	591	556	220	87	95	40	96	95	0	1.887	1.876	1.932	1.839	1.321	1.947	0.920	80	502	1455	1349	0.916	951	504	880	469	0
5	21	14	"iYHR127W"	"iYHR127W"	6790	22180	100	1063	946	484	73	92	83	97	88	0	1748	1510	801	88	105	78	100	96	0	0.596	0.614	0.595	0.613	1.339	0.604	0.920	80	491	2650	2295	-0.746	990	1660	873	1422	0
5	1	15	"iYHR143W"	"iYHR143W"	2800	22380	110	1976	2156	1454	73	84	59	100	100	0	956	944	479	83	90	35	100	100	0	2.180	2.419	2.393	2.230	1.468	2.732	0.918	80	590	2776	2944	1.124	1903	873	2083	861	0
5	2	15	"iYHRCdelta11"	"iYHRCdelta11"	2990	22390	110	949	1000	449	68	80	55	100	100	0	614	647	238	82	88	31	100	98	0	1.656	1.650	1.593	1.623	1.325	1.736	0.930	80	554	1413	1497	0.728	881	532	932	565	0
5	3	15	"iYHR149C"	"iYHR149C"	3180	22380	100	787	767	423	69	81	61	98	92	0	444	450	210	86	91	36	97	96	0	2.006	1.918	1.830	1.838	1.517	2.046	0.857	80	513	1076	1062	1.004	718	358	698	364	0
5	4	15	"iYHR164C"	"iYHR164C"	3400	22390	110	1407	1380	770	73	91	89	100	97	0	815	828	369	87	95	45	100	100	0	1.832	1.764	1.786	1.667	1.471	1.924	0.889	80	572	2062	2048	0.874	1334	728	1307	741	0
5	5	15	"iYHR168W"	"iYHR168W"	3620	22380	140	514	670	469	72	90	100	88	80	0	387	474	291	87	96	67	91	79	0	1.473	1.545	1.587	1.494	1.551	1.405	0.613	156	750	742	985	0.559	442	300	598	387	0
5	6	15	"iYHR173C"	"iYHR173C"	3780	22380	100	478	576	659	68	79	47	96	88	0	658	676	388	87	101	149	90	72	0	0.718	0.862	0.681	0.743	1.873	1.179	0.536	80	412	981	1097	-0.478	410	571	508	589	0
5	7	15	"itT(AGU)J"	"itT(AGU)J"	3990	22380	110	864	795	472	67	78	56	98	87	0	729	711	372	83	96	118	95	77	0	1.234	1.159	1.118	1.079	1.411	1.196	0.922	80	573	1443	1356	0.303	797	646	728	628	0
5	8	15	"iYJL197W"	"iYJL197W"	4220	22390	110	823	791	432	66	75	45	100	98	0	1837	1822	918	84	91	36	100	100	0	0.432	0.417	0.387	0.395	1.540	0.409	0.842	80	573	2510	2463	-1.211	757	1753	725	1738	0
5	9	15	"iYJL192C"	"iYJL192C"	4400	22380	100	868	870	442	69	80	46	100	98	0	1030	1081	514	86	93	39	100	100	0	0.846	0.805	0.785	0.772	1.477	0.805	0.911	80	494	1743	1796	-0.241	799	944	801	995	0
5	10	15	"iYJL173C"	"iYJL173C"	4610	22390	100	863	874	467	70	79	48	100	97	0	803	828	414	86	98	82	100	95	0	1.106	1.084	1.099	1.064	1.307	1.111	0.930	80	479	1510	1546	0.145	793	717	804	742	0
5	11	15	"iYJL168C"	"iYJL168C"	4790	22390	100	647	673	387	69	88	103	97	85	0	572	576	257	85	101	89	97	88	0	1.187	1.230	1.205	1.171	1.338	1.415	0.867	80	481	1065	1095	0.247	578	487	604	491	0
5	12	15	"iYJL164C"	"iYJL164C"	4990	22380	110	1742	1606	888	70	94	107	100	92	0	1196	1121	577	85	100	68	100	96	0	1.505	1.483	1.449	1.429	1.460	1.519	0.917	80	542	2783	2572	0.590	1672	1111	1536	1036	0
5	13	15	"isnR128"	"isnR128"	5170	22380	100	390	432	283	70	107	208	73	27	0	556	564	267	86	163	1168	1	0	0	0.681	0.757	0.719	0.702	1.781	0.905	0.770	80	453	790	840	-0.555	320	470	362	478	0
5	14	15	"iYJL146W"	"iYJL146W"	5380	22370	110	1623	1573	855	69	93	172	95	88	0	1564	1413	703	88	150	1063	58	17	0	1.053	1.135	1.147	1.080	1.375	1.174	0.935	80	547	3030	2829	0.074	1554	1476	1504	1325	0
5	15	15	"iYJL141C"	"iYJL141C"	5570	22380	100	1431	1392	806	70	93	103	100	95	0	1135	1050	497	87	104	82	100	98	0	1.299	1.373	1.377	1.292	1.362	1.535	0.922	80	489	2409	2285	0.377	1361	1048	1322	963	0
5	16	15	"iYJL125C"	"iYJL125C"	5810	22390	100	299	325	189	69	81	76	90	70	0	323	330	156	81	89	63	91	76	0	0.950	1.028	0.987	0.970	1.633	1.129	0.811	80	442	472	505	-0.073	230	242	256	249	0
5	17	15	"iYJL120W"	"iYJL120W"	5960	22380	90	576	680	429	73	111	133	94	82	0	410	449	228	84	106	82	98	80	0	1.543	1.663	1.689	1.635	1.381	1.782	0.887	52	360	829	972	0.626	503	326	607	365	0
5	18	15	"iYJL115W"	"iYJL115W"	6180	22380	110	603	579	275	73	102	108	95	82	0	669	657	293	87	135	447	62	12	0	0.911	0.888	0.889	0.873	1.495	0.933	0.870	80	573	1112	1076	-0.135	530	582	506	570	0
5	19	15	"iYKL211C"	"iYKL211C"	6400	22380	110	1234	1275	691	73	86	59	100	100	0	746	745	346	87	117	328	73	50	0	1.762	1.827	1.753	1.705	1.438	1.835	0.796	80	540	1820	1860	0.817	1161	659	1202	658	0
5	20	15	"itT(CGU)K"	"itT(CGU)K"	6590	22380	110	1636	1554	738	72	96	115	100	100	0	978	927	353	88	103	78	100	100	0	1.757	1.766	1.731	1.647	1.383	1.875	0.926	80	513	2454	2321	0.813	1564	890	1482	839	0
5	21	15	"iYKL205W"	"iYKL205W"	6770	22380	100	641	584	326	72	97	114	83	73	0	510	503	246	86	103	82	86	78	0	1.342	1.228	1.182	1.079	1.762	0.146	0.086	80	480	993	929	0.424	569	424	512	417	0
5	1	16	"iYKLCdelta2"	"iYKLCdelta2"	2800	22580	100	276	276	134	68	74	31	96	88	0	304	303	124	81	89	72	88	70	0	0.933	0.937	0.935	0.920	1.601	0.978	0.782	80	480	431	430	-0.100	208	223	208	222	0
5	2	16	"iYKL187C"	"iYKL187C"	2970	22580	100	932	943	526	69	98	142	86	80	0	738	711	341	86	104	90	90	83	0	1.324	1.398	1.331	1.326	1.428	1.489	0.917	80	467	1515	1499	0.404	863	652	874	625	0
5	3	16	"iYKL183W"	"iYKL183W"	3200	22590	110	637	676	384	70	93	131	87	76	0	457	447	238	84	106	139	77	56	0	1.520	1.669	1.707	1.719	1.540	1.493	0.582	80	544	940	969	0.604	567	373	606	363	0
5	4	16	"iYKL166C-1"	"iYKL166C-1"	3380	22580	110	1107	1033	563	70	88	84	97	93	0	1076	972	496	86	106	141	91	82	0	1.047	1.087	1.047	1.084	1.388	1.125	0.943	80	491	2027	1849	0.067	1037	990	963	886	0
5	5	16	"iYKL164C-1"	"iYKL164C-1"	3570	22580	100	903	904	569	70	104	143	86	76	0	594	589	296	87	106	92	93	78	0	1.643	1.661	1.661	1.569	1.411	1.871	0.886	80	470	1340	1336	0.716	833	507	834	502	0
5	6	16	"iYKL162C"	"iYKL162C"	3800	22580	100	1012	935	548	71	90	82	97	87	0	717	756	398	88	123	477	61	32	0	1.496	1.293	1.241	1.211	1.407	0.398	0.210	80	489	1570	1532	0.581	941	629	864	668	0
5	7	16	"iYKL148C"	"iYKL148C"	3990	22580	110	971	969	504	69	88	83	98	93	0	920	904	463	86	122	465	68	46	0	1.082	1.100	1.133	1.095	1.316	1.108	0.928	80	513	1736	1718	0.113	902	834	900	818	0
5	8	16	"iYKL143W"	"iYKL143W"	4180	22580	110	983	983	558	68	86	79	97	91	0	776	803	414	85	102	76	95	90	0	1.324	1.274	1.248	1.229	1.313	1.301	0.936	80	522	1606	1633	0.405	915	691	915	718	0
5	9	16	"iYKL139W"	"iYKL139W"	4390	22580	120	1130	1231	779	69	86	76	99	96	0	2264	2659	1678	85	97	52	100	100	0	0.487	0.451	0.435	0.430	1.333	0.446	0.931	120	550	3240	3736	-1.038	1061	2179	1162	2574	0
5	10	16	"iYLL025W"	"iYLL025W"	4560	22580	120	646	676	316	70	82	60	98	96	0	1426	1382	587	86	94	43	100	100	0	0.430	0.468	0.461	0.449	1.581	0.436	0.807	120	518	1916	1902	-1.218	576	1340	606	1296	0
5	11	16	"iYLL021W"	"iYLL021W"	4730	22570	100	615	610	329	71	87	102	91	76	0	1162	1062	564	86	98	63	100	97	0	0.506	0.552	0.527	0.536	1.583	0.557	0.907	80	462	1620	1515	-0.984	544	1076	539	976	0
5	12	16	"iYLL017W"	"iYLL017W"	4940	22570	100	840	815	397	71	84	50	98	95	0	662	640	284	86	96	47	97	93	0	1.335	1.343	1.346	1.341	1.394	1.385	0.917	80	503	1345	1298	0.417	769	576	744	554	0
5	13	16	"iYLL001W"	"iYLL001W"	5140	22570	130	482	586	395	71	92	159	71	59	0	2650	3163	2250	87	138	961	71	57	0	0.160	0.167	0.151	0.147	1.627	0.164	0.920	120	670	2974	3591	-2.641	411	2563	515	3076	0
5	14	16	"iYLR003C"	"iYLR003C"	5330	22560	110	233	257	126	69	85	164	50	11	0	616	602	349	86	144	1099	6	0	0	0.309	0.364	0.360	0.382	1.695	0.339	0.763	80	511	694	704	-1.692	164	530	188	516	0
5	15	16	"iYLR007W"	"iYLR007W"	5510	22560	130	288	324	211	72	91	83	75	60	0	511	560	424	88	105	76	86	76	0	0.511	0.534	0.565	0.533	2.012	0.447	0.583	120	618	639	724	-0.970	216	423	252	472	0
5	16	16	"iYLR024C"	"iYLR024C"	5710	22560	130	1370	1344	972	71	89	83	92	86	0	661	717	452	85	98	62	92	85	0	2.255	2.014	1.963	1.810	1.569	2.113	0.943	120	638	1875	1905	1.173	1299	576	1273	632	0
5	17	16	"iYLR028C"	"iYLR028C"	5910	22560	130	666	682	451	69	81	57	88	84	0	501	528	293	86	93	43	93	85	0	1.439	1.387	1.340	1.268	1.496	1.447	0.937	120	622	1012	1055	0.525	597	415	613	442	0
5	18	16	"iYLR032W"	"iYLR032W"	6110	22560	130	348	420	270	71	94	99	77	60	0	528	574	365	87	101	63	88	78	0	0.628	0.717	0.748	0.688	1.751	0.712	0.886	120	633	718	836	-0.671	277	441	349	487	0
5	19	16	"iYLR044C"	"iYLR044C"	6310	22560	130	1399	1641	1354	75	88	60	100	100	0	1273	1621	1159	91	105	79	100	96	0	1.120	1.024	0.973	0.906	1.384	1.088	0.955	120	684	2506	3096	0.164	1324	1182	1566	1530	0
5	20	16	"iYLR048W"	"iYLR048W"	6520	22560	100	678	686	438	73	90	87	92	81	0	966	997	614	88	109	129	95	88	0	0.689	0.674	0.636	0.617	1.525	0.679	0.895	80	483	1483	1522	-0.537	605	878	613	909	0
5	21	16	"iYLR052W"	"iYLR052W"	6710	22560	130	370	404	264	72	101	178	65	43	0	527	543	261	85	106	117	92	72	0	0.674	0.725	0.670	0.641	1.746	0.803	0.767	120	692	740	790	-0.569	298	442	332	458	0
5	1	17	"iYLR364W"	"iYLR364W"	2730	22780	140	818	865	623	67	73	29	99	93	0	644	674	426	83	88	30	98	92	0	1.339	1.350	1.302	1.229	1.498	1.412	0.949	156	704	1312	1389	0.421	751	561	798	591	0
5	2	17	"iYLR369W"	"iYLR369W"	2930	22760	110	663	639	317	71	97	356	73	38	0	806	767	387	86	108	232	82	70	0	0.822	0.834	0.814	0.795	1.631	0.833	0.882	80	531	1312	1249	-0.282	592	720	568	681	0
5	3	17	"iYLR373C"	"iYLR373C"	3130	22770	110	457	481	319	68	78	45	97	91	0	395	401	181	81	89	44	97	87	0	1.239	1.291	1.246	1.243	1.595	1.529	0.703	80	529	703	733	0.309	389	314	413	320	0
5	4	17	"iYLR389C"	"iYLR389C"	3320	22760	130	713	770	591	69	79	63	90	83	0	352	397	244	83	96	113	70	53	0	2.394	2.232	2.038	2.002	1.831	2.409	0.836	120	596	913	1015	1.259	644	269	701	314	0
5	5	17	"iYLR394W"	"iYLR394W"	3520	22760	130	1039	1173	814	67	84	85	92	84	0	2204	2575	1667	88	102	81	99	94	0	0.459	0.445	0.420	0.399	1.486	0.455	0.962	120	625	3088	3593	-1.122	972	2116	1106	2487	0
5	6	17	"iYLR398C"	"iYLR398C"	3720	22760	130	607	617	421	69	86	81	84	72	0	543	606	369	86	98	61	90	80	0	1.177	1.054	1.005	0.971	1.536	1.090	0.930	120	643	995	1068	0.235	538	457	548	520	0
5	7	17	"iYLR412W-1"	"iYLR412W-1"	3920	22760	130	821	888	621	69	82	64	90	81	0	526	632	445	82	109	423	51	26	0	1.694	1.489	1.445	1.442	1.660	1.491	0.813	120	613	1196	1369	0.760	752	444	819	550	0
5	8	17	"iYLR417W"	"iYLR417W"	4120	22760	130	545	624	439	67	84	71	85	78	0	574	653	439	84	98	69	86	75	0	0.976	0.979	0.950	0.969	1.708	0.984	0.899	120	649	968	1126	-0.036	478	490	557	569	0
5	9	17	"iYLRCdelta24"	"iYLRCdelta24"	4330	22770	120	602	687	423	68	85	72	90	88	0	640	720	433	85	95	49	97	90	0	0.962	0.975	0.988	0.970	1.475	0.976	0.916	120	603	1089	1254	-0.056	534	555	619	635	0
5	10	17	"iYLR436C"	"iYLR436C"	4520	22770	100	492	494	241	68	79	55	91	83	0	404	379	167	83	91	40	90	83	0	1.321	1.439	1.408	1.447	1.581	1.459	0.884	80	481	745	722	0.401	424	321	426	296	0
5	11	17	"iYLR439W"	"iYLR439W"	4790	22770	100	450	461	204	68	76	35	98	97	0	828	765	309	83	91	43	100	98	0	0.513	0.576	0.556	0.549	1.631	0.336	0.465	80	500	1127	1075	-0.964	382	745	393	682	0
5	12	17	"iYLR444C"	"iYLR444C"	4970	22770	100	454	442	219	72	84	46	97	88	0	455	459	210	84	98	76	95	81	0	1.030	0.987	0.964	0.957	1.586	1.011	0.846	80	497	753	745	0.042	382	371	370	375	0
5	13	17	"iYMR130W"	"iYMR130W"	5180	22770	100	489	490	243	72	81	39	97	93	0	600	578	252	86	97	74	97	92	0	0.811	0.850	0.825	0.815	1.570	0.890	0.848	80	515	931	910	-0.302	417	514	418	492	0
5	14	17	"iYMR134W"	"iYMR134W"	5390	22770	100	773	789	425	70	80	43	100	98	0	974	956	460	86	96	53	100	98	0	0.792	0.826	0.826	0.786	1.393	0.844	0.909	80	509	1591	1589	-0.337	703	888	719	870	0
5	15	17	"iYMR138W"	"iYMR138W"	5580	22760	110	1639	1614	949	75	95	85	100	98	0	1021	1014	503	91	107	72	100	98	0	1.682	1.667	1.617	1.547	1.359	1.717	0.935	80	546	2494	2462	0.750	1564	930	1539	923	0
5	16	17	"iYMR155W"	"iYMR155W"	5770	22770	100	302	301	167	70	91	81	78	63	0	427	389	185	89	106	76	83	75	0	0.686	0.770	0.800	0.815	1.661	0.783	0.837	80	519	570	531	-0.543	232	338	231	300	0
5	17	17	"itM(CAU)M"	"itM(CAU)M"	6000	22770	100	219	230	114	70	84	64	78	60	0	286	287	136	88	119	376	11	0	0	0.753	0.804	0.798	0.822	2.052	0.885	0.543	80	494	347	359	-0.410	149	198	160	199	0
5	18	17	"iYMR161W"	"iYMR161W"	6170	22760	110	1096	1215	714	73	95	101	97	96	0	3988	3744	2059	97	149	296	98	96	0	0.263	0.313	0.313	0.302	1.339	0.325	0.933	80	547	4914	4789	-1.927	1023	3891	1142	3647	0
5	19	17	"iYMR176W"	"iYMR176W"	6390	22770	110	949	1031	589	76	93	88	100	95	0	1261	1324	745	91	136	281	98	77	0	0.746	0.775	0.724	0.751	1.443	0.779	0.932	80	558	2043	2188	-0.422	873	1170	955	1233	0
5	20	17	"iYMR180C"	"iYMR180C"	6580	22770	120	512	551	289	70	83	57	98	90	0	593	642	317	87	102	101	96	85	0	0.874	0.867	0.852	0.851	1.492	0.871	0.886	120	599	948	1036	-0.195	442	506	481	555	0
5	21	17	"iYMR183C"	"iYMR183C"	6790	22770	120	672	894	724	70	88	153	85	66	0	450	598	433	83	92	51	94	87	0	1.640	1.600	1.575	1.514	1.669	1.768	0.863	120	678	969	1339	0.714	602	367	824	515	0
5	1	18	"iYMR198W"	"iYMR198W"	2800	22960	130	3291	3109	2093	72	81	43	100	100	0	2222	1944	1155	89	98	38	100	100	0	1.509	1.637	1.595	1.452	1.447	1.728	0.958	120	632	5352	4892	0.594	3219	2133	3037	1855	0
5	2	18	"iYMR202W"	"iYMR202W"	2960	22970	110	415	470	283	75	119	374	47	15	0	367	446	338	95	127	244	55	25	0	1.250	1.125	1.233	1.073	2.145	1.438	0.790	80	527	612	746	0.322	340	272	395	351	0
5	3	18	"iYMR206W"	"iYMR206W"	3190	22970	120	980	1034	669	70	88	105	95	84	0	1717	1840	1180	86	118	465	84	66	0	0.558	0.550	0.537	0.530	1.446	0.441	0.711	120	646	2541	2718	-0.842	910	1631	964	1754	0
5	4	18	"iYNL148C"	"iYNL148C"	3380	22960	110	627	583	286	69	80	65	98	95	0	486	480	189	86	94	48	100	96	0	1.395	1.305	1.315	1.232	1.563	1.393	0.874	80	537	958	908	0.480	558	400	514	394	0
5	5	18	"iYNL144C-0"	"iYNL144C-0"	3570	22970	110	2146	2191	1341	70	98	154	100	96	0	816	828	408	86	102	79	97	95	0	2.844	2.858	2.832	2.730	1.334	3.045	0.935	80	566	2806	2863	1.508	2076	730	2121	742	0
5	6	18	"iYNL141W"	"iYNL141W"	3770	22960	110	815	804	479	71	102	154	88	76	0	1712	1726	963	85	106	94	100	100	0	0.457	0.447	0.450	0.409	1.468	0.464	0.919	80	572	2371	2374	-1.129	744	1627	733	1641	0
5	7	18	"iYNL125C"	"iYNL125C"	3970	22960	110	806	813	519	69	86	76	97	85	0	924	888	520	82	102	87	97	85	0	0.875	0.923	0.897	0.888	1.419	0.961	0.930	80	586	1579	1550	-0.192	737	842	744	806	0
5	8	18	"iYNL121C"	"iYNL121C"	4190	22970	110	1273	1155	663	69	83	73	100	96	0	642	639	329	86	98	66	97	88	0	2.165	1.964	1.992	1.935	1.335	0.885	0.198	80	583	1760	1639	1.115	1204	556	1086	553	0
5	9	18	"iYNL116W"	"iYNL116W"	4390	22970	100	984	1017	544	70	77	37	100	100	0	1980	2194	1359	88	95	39	100	100	0	0.483	0.450	0.446	0.475	1.327	0.420	0.936	80	485	2806	3053	-1.050	914	1892	947	2106	0
5	10	18	"iYNL097C"	"iYNL097C"	4590	22970	120	1347	1392	936	69	74	32	97	96	0	968	1014	599	83	91	40	99	97	0	1.444	1.421	1.408	1.274	2.024	1.504	0.892	120	637	2163	2254	0.530	1278	885	1323	931	0
5	11	18	"iYNL094W"	"iYNL094W"	4780	22960	110	2054	2153	1431	71	86	79	100	100	0	1251	1303	796	87	98	64	100	98	0	1.704	1.712	1.682	1.641	1.390	1.769	0.950	80	532	3147	3298	0.769	1983	1164	2082	1216	0
5	12	18	"iYNL089C"	"iYNL089C"	4970	22970	100	1019	993	506	74	115	180	98	80	0	794	835	371	87	123	147	98	92	0	1.337	1.229	1.195	1.167	1.403	1.303	0.929	80	512	1652	1667	0.419	945	707	919	748	0
5	13	18	"iYNL073W"	"iYNL073W"	5190	22970	110	426	441	223	71	99	157	80	60	0	539	555	297	83	107	128	83	71	0	0.779	0.784	0.798	0.805	1.570	0.745	0.872	80	574	811	842	-0.361	355	456	370	472	0
5	14	18	"iYNL069C"	"iYNL069C"	5380	22960	100	1800	1639	1024	69	96	122	100	88	0	1714	1527	872	83	108	119	100	96	0	1.061	1.087	1.062	1.008	1.524	1.136	0.945	80	504	3362	3014	0.086	1731	1631	1570	1444	0
5	15	18	"iYNL065W"	"iYNL065W"	5590	22960	100	898	913	576	74	108	129	85	77	0	2104	2082	1403	97	141	166	95	81	0	0.411	0.423	0.421	0.414	1.666	0.413	0.926	80	522	2831	2824	-1.284	824	2007	839	1985	0
5	16	18	"itG(GCC)O2"	"itG(GCC)O2"	5790	22970	100	458	472	214	73	87	57	98	91	0	886	903	422	91	126	141	97	90	0	0.484	0.491	0.468	0.485	1.576	0.480	0.810	80	491	1180	1211	-1.046	385	795	399	812	0
5	17	18	"iYOL019W"	"iYOL019W"	5980	22960	110	2313	2337	1706	75	145	401	80	72	0	2711	3110	2080	95	222	697	85	70	0	0.856	0.750	0.738	0.682	1.551	0.684	0.795	80	572	4854	5277	-0.225	2238	2616	2262	3015	0
5	18	18	"iYOL015W"	"iYOL015W"	6210	22970	120	2031	2279	1528	76	141	382	91	77	0	2777	3228	1987	94	193	532	95	81	0	0.729	0.703	0.694	0.665	1.386	0.722	0.945	120	647	4638	5337	-0.457	1955	2683	2203	3134	0
5	19	18	"iYOL001W"	"iYOL001W"	6380	22960	110	479	550	315	74	82	38	100	96	0	1609	1605	971	92	107	75	100	100	0	0.267	0.315	0.306	0.320	1.631	0.359	0.721	80	520	1922	1989	-1.905	405	1517	476	1513	0
5	20	18	"iYOR003W"	"iYOR003W"	6610	22960	130	1272	1594	1248	69	82	68	100	98	0	6079	7322	5101	88	112	182	100	100	0	0.201	0.211	0.192	0.186	1.416	0.223	0.903	120	658	7194	8759	-2.316	1203	5991	1525	7234	0
5	21	18	"iYOR007C"	"iYOR007C"	6780	22960	110	557	633	434	72	91	92	96	77	0	951	1004	599	85	115	217	91	70	0	0.560	0.610	0.598	0.564	1.648	0.631	0.856	80	508	1351	1480	-0.836	485	866	561	919	0
5	1	19	"iYOR018W"	"iYOR018W"	2790	23180	140	930	1211	1003	67	76	41	98	95	0	1061	1329	1031	87	94	38	100	99	0	0.886	0.921	0.896	0.833	1.429	0.945	0.963	156	869	1837	2386	-0.175	863	974	1144	1242	0
5	2	19	"iYOR021C"	"iYOR021C"	3000	23170	110	858	888	508	70	78	41	100	98	0	1563	1596	871	92	104	97	100	98	0	0.536	0.544	0.531	0.529	1.374	0.548	0.900	80	557	2259	2322	-0.901	788	1471	818	1504	0
5	3	19	"iYOR026W"	"iYOR026W"	3210	23160	100	755	834	518	66	103	567	56	22	0	509	543	311	85	189	1543	0	0	0	1.625	1.677	1.707	1.796	1.543	0.380	0.719	80	492	1113	1226	0.700	689	424	768	458	0
5	4	19	"iYOR042W"	"iYOR042W"	3400	23170	110	439	484	261	70	102	530	33	0	0	466	496	245	85	153	1355	0	0	0	0.969	1.007	1.024	0.971	1.599	1.017	0.843	80	563	750	825	-0.046	369	381	414	411	0
5	5	19	"iYOR045W"	"iYOR045W"	3610	23170	110	775	790	407	68	78	65	100	96	0	1627	1631	923	84	95	45	100	100	0	0.458	0.467	0.455	0.474	1.383	0.446	0.907	80	570	2250	2269	-1.126	707	1543	722	1547	0
5	6	19	"iYOR049C"	"iYOR049C"	3800	23170	100	1325	1359	767	68	87	93	100	96	0	1145	1166	574	87	106	84	100	98	0	1.188	1.196	1.160	1.137	1.350	1.241	0.944	80	478	2315	2370	0.249	1257	1058	1291	1079	0
5	7	19	"iYOR356W"	"iYOR356W"	3980	23170	100	228	295	271	68	87	92	73	43	0	301	336	228	84	98	80	76	62	0	0.737	0.901	0.811	0.820	1.841	1.085	0.746	80	504	377	479	-0.440	160	217	227	252	0
5	8	19	"iYOR360C"	"iYOR360C"	4190	23160	110	1579	1536	1002	72	88	73	100	93	0	1343	1285	809	87	99	65	100	97	0	1.200	1.222	1.213	1.168	1.465	1.220	0.959	80	583	2763	2662	0.263	1507	1256	1464	1198	0
5	9	19	"iYOR366W"	"iYOR366W"	4400	23160	100	903	940	659	72	87	75	93	87	0	598	586	365	86	99	64	93	82	0	1.623	1.736	1.739	1.673	1.448	1.756	0.951	80	497	1343	1368	0.699	831	512	868	500	0
5	10	19	"iYOR380W-1"	"iYOR380W-1"	4590	23170	100	1673	1745	1048	71	89	107	100	96	0	1311	1284	704	81	98	88	100	98	0	1.302	1.392	1.345	1.335	1.299	1.439	0.942	80	501	2832	2877	0.381	1602	1230	1674	1203	0
5	11	19	"iYOR383C"	"iYOR383C"	4810	23170	110	1246	1292	770	71	88	94	100	93	0	1226	1269	728	85	102	84	100	100	0	1.030	1.031	1.015	0.982	1.370	1.031	0.942	80	573	2316	2405	0.042	1175	1141	1221	1184	0
5	12	19	"iYOR387C-0"	"iYOR387C-0"	4990	23170	100	1035	989	569	71	82	44	100	98	0	790	735	362	84	97	50	100	98	0	1.365	1.410	1.377	1.312	1.434	1.490	0.926	80	500	1670	1569	0.449	964	706	918	651	0
5	13	19	"iYPL275W-2"	"iYPL275W-2"	5190	23170	110	834	874	567	71	80	41	97	96	0	654	730	443	81	92	51	97	97	0	1.332	1.237	1.182	1.166	1.574	1.270	0.913	80	570	1336	1452	0.413	763	573	803	649	0
5	14	19	"iYPL272C-1"	"iYPL272C-1"	5390	23170	110	805	857	582	71	79	42	98	93	0	640	717	440	81	90	42	97	92	0	1.313	1.236	1.191	1.180	1.554	1.306	0.929	80	568	1293	1422	0.393	734	559	786	636	0
5	15	19	"iYPL268W"	"iYPL268W"	5580	23170	100	960	890	544	71	95	111	93	80	0	1262	1238	678	88	121	176	97	86	0	0.757	0.712	0.687	0.654	1.404	0.726	0.930	80	509	2063	1969	-0.401	889	1174	819	1150	0
5	16	19	"iYPL253C"	"iYPL253C"	5780	23160	110	869	859	476	75	114	171	97	72	0	1124	1181	595	92	154	263	100	76	0	0.769	0.720	0.688	0.679	1.284	0.746	0.936	80	569	1826	1873	-0.378	794	1032	784	1089	0
5	17	19	"iYPL249C"	"iYPL249C"	5980	23170	100	887	842	471	75	109	158	88	80	0	903	846	453	95	154	389	70	52	0	1.005	1.021	1.037	0.974	1.581	1.053	0.916	80	516	1620	1518	0.007	812	808	767	751	0
5	18	19	"iYPL245W"	"iYPL245W"	6180	23170	110	256	283	187	71	87	74	80	63	0	299	298	142	85	99	77	82	62	0	0.864	0.995	0.923	0.992	2.135	1.149	0.668	80	586	399	425	-0.210	185	214	212	213	0
5	19	19	"iYPR067W"	"iYPR067W"	6410	23160	110	391	440	298	73	83	52	97	86	0	509	520	274	87	104	141	87	61	0	0.754	0.848	0.746	0.769	1.510	0.921	0.846	80	586	740	800	-0.408	318	422	367	433	0
5	20	19	"iYPR071W"	"iYPR071W"	6590	23160	110	840	912	545	72	87	58	97	92	0	1133	1191	678	84	100	76	100	91	0	0.732	0.759	0.739	0.741	1.520	0.318	0.358	80	563	1817	1947	-0.450	768	1049	840	1107	0
5	21	19	"iYPR074C"	"iYPR074C"	6800	23160	100	790	798	510	73	91	81	93	83	0	790	770	416	85	98	76	95	90	0	1.017	1.058	1.044	0.972	1.586	1.118	0.880	80	542	1422	1410	0.024	717	705	725	685	0
5	1	20	"iYPR094W"	"iYPR094W"	2800	23370	110	283	288	127	65	71	31	95	88	0	311	310	130	81	90	70	87	76	0	0.948	0.974	0.953	0.988	1.855	0.976	0.799	80	570	448	452	-0.077	218	230	223	229	0
5	2	20	"iYPR098C"	"iYPR098C"	3000	23360	110	553	531	315	68	76	42	97	82	0	388	396	207	86	93	42	88	82	0	1.606	1.494	1.500	1.484	1.676	1.533	0.883	80	570	787	773	0.683	485	302	463	310	0
5	3	20	"iYPR103W"	"iYPR103W"	3190	23370	110	759	692	380	68	80	55	95	86	0	1833	1716	913	88	109	114	98	95	0	0.396	0.383	0.357	0.354	1.548	0.387	0.879	80	562	2436	2252	-1.336	691	1745	624	1628	0
5	4	20	"iYPRWsigma2-0"	"iYPRWsigma2-0"	3380	23370	120	1098	1310	1005	69	83	78	95	90	0	1288	1550	1084	89	109	122	99	90	0	0.858	0.849	0.835	0.753	1.622	0.886	0.942	120	701	2228	2702	-0.221	1029	1199	1241	1461	0
5	5	20	"itC(GCA)P2"	"itC(GCA)P2"	3610	23370	110	724	700	466	68	80	75	96	87	0	940	857	436	93	102	83	96	93	0	0.774	0.827	0.803	0.775	1.585	0.889	0.813	80	564	1503	1396	-0.369	656	847	632	764	0
5	6	20	"iYPR121W-0"	"iYPR121W-0"	3790	23370	120	798	1052	778	66	74	35	100	97	0	1068	1313	888	85	92	41	100	100	0	0.745	0.803	0.762	0.723	1.500	0.832	0.950	120	666	1715	2214	-0.425	732	983	986	1228	0
5	7	20	"itN(GUU)P"	"itN(GUU)P"	4000	23370	110	328	344	232	65	72	36	96	86	0	503	564	318	82	97	228	75	47	0	0.625	0.579	0.506	0.557	1.571	0.607	0.758	80	589	684	761	-0.679	263	421	279	482	0
5	8	20	"iYPR141C"	"iYPR141C"	4190	23360	90	148	171	111	70	79	35	75	51	0	190	202	113	83	88	33	75	59	0	0.729	0.849	0.942	0.901	2.361	1.370	0.536	52	414	185	220	-0.456	78	107	101	119	0
5	9	20	"iSNR45"	"iSNR45"	4390	23360	110	1182	1113	677	70	84	72	96	91	0	559	516	261	80	95	100	81	73	0	2.322	2.392	2.303	2.322	1.665	2.590	0.878	80	607	1591	1479	1.215	1112	479	1043	436	0
5	10	20	"Q0060"	"Q0060"	4600	23370	110	254	325	189	69	77	45	97	91	0	272	304	136	80	86	34	97	92	0	0.964	1.143	1.114	1.075	1.666	1.345	0.869	80	599	377	480	-0.054	185	192	256	224	0
5	11	20	"Q0080"	"Q0080"	4800	23370	100	238	289	148	68	75	39	98	88	0	272	297	124	84	89	32	100	97	0	0.904	1.038	1.000	0.981	1.566	1.168	0.835	80	533	358	434	-0.145	170	188	221	213	0
5	12	20	"Q0100"	"Q0100"	5040	23380	110	273	329	207	68	76	36	96	85	0	286	340	170	80	85	31	100	97	0	0.995	1.004	0.961	0.892	1.689	1.100	0.786	80	604	411	521	-0.007	205	206	261	260	0
5	13	20	"Q0185A"	"Q0185A"	5220	23370	110	1005	1038	568	71	90	92	100	95	0	268	299	131	79	86	43	95	85	0	4.942	4.395	4.649	4.366	1.736	4.828	0.803	80	560	1123	1187	2.305	934	189	967	220	0
5	14	20	"Q0190A"	"Q0190A"	5410	23370	100	255	280	130	69	92	102	76	43	0	200	211	83	78	87	46	86	60	0	1.525	1.586	1.578	1.637	1.800	1.705	0.669	80	520	308	344	0.608	186	122	211	133	0
5	15	20	"IntQ0185C"	"IntQ0185C"	5620	23370	110	1658	1539	888	69	79	51	100	100	0	450	451	214	81	99	263	70	21	0	4.306	3.973	3.887	4.036	1.655	4.177	0.880	80	592	1958	1840	2.106	1589	369	1470	370	0
5	16	20	"Q0270"	"Q0270"	5810	23370	110	266	271	134	70	83	55	87	70	0	197	205	97	83	91	41	75	60	0	1.719	1.648	1.758	1.745	1.893	0.163	0.066	80	591	310	323	0.782	196	114	201	122	0
5	17	20	"Q0283"	"Q0283"	6010	23370	110	189	199	104	69	78	41	82	65	0	228	220	89	80	86	34	83	73	0	0.811	0.929	0.888	0.831	2.002	1.033	0.618	80	614	268	270	-0.303	120	148	130	140	0
5	18	20	"IntQ0280D"	"IntQ0280D"	6240	23370	100	325	342	161	68	76	33	96	92	0	179	201	111	79	84	31	91	75	0	2.570	2.246	2.412	2.398	1.776	1.881	0.675	80	532	357	396	1.362	257	100	274	122	0
5	19	20	""	"EMPTY"	6420	23370	80	220	266	158	70	78	36	88	71	0	170	197	98	82	99	179	21	1	0	1.705	1.704	1.653	1.641	2.402	0.165	0.057	52	334	238	311	0.769	150	88	196	115	0
5	20	20	""	"EMPTY"	6610	23380	80	198	253	217	70	79	37	73	63	0	206	246	157	80	91	71	69	42	0	1.016	1.102	0.899	1.024	2.221	1.220	0.667	52	340	254	349	0.023	128	126	183	166	0
5	21	20	""	"EMPTY"	6840	23370	80	133	206	322	69	80	39	73	36	0	142	184	169	84	89	33	65	40	0	1.103	1.370	1.000	1.210	2.727	1.938	0.699	52	288	122	237	0.142	64	58	137	100	0
6	1	1	"YAR052C"	"YAR052C"	7240	19490	120	19748	16800	8009	74	125	513	100	100	0	11197	9124	4064	88	117	268	100	100	0	1.771	1.851	1.824	1.737	1.382	1.895	0.966	120	664	30783	25762	0.825	19674	11109	16726	9036	0
6	2	1	"PEP1"	"YBL017C"	7440	19490	120	405	851	856	72	126	544	37	27	0	469	828	734	88	121	286	60	37	0	0.874	1.053	0.940	0.889	1.669	1.123	0.926	120	589	714	1519	-0.194	333	381	779	740	0
6	3	1	"YBL049W"	"YBL049W"	7650	19470	170	2270	2724	2014	73	153	350	86	78	0	2221	2554	1724	89	160	295	93	83	0	1.030	1.075	1.020	0.952	1.483	1.123	0.958	208	1004	4329	5116	0.043	2197	2132	2651	2465	0
6	4	1	"YAR060C"	"YAR060C"	7850	19470	170	813	860	593	78	198	416	61	45	0	690	722	441	96	208	414	59	37	0	1.237	1.249	1.245	1.226	1.616	1.279	0.931	208	951	1329	1408	0.307	735	594	782	626	0
6	5	1	"APN2"	"YBL019W"	8040	19480	150	4848	4297	2398	80	246	573	92	80	0	4917	4478	2298	100	294	668	94	87	0	0.990	0.963	0.952	0.895	1.332	0.984	0.962	156	676	9585	8595	-0.015	4768	4817	4217	4378	-50
6	6	1	"YBL051C"	"YBL051C"	8210	19470	160	7570	6861	5122	72	181	487	85	79	0	3072	3096	2029	90	226	582	80	72	0	2.514	2.258	2.064	1.874	1.665	2.389	0.896	208	903	10480	9795	1.330	7498	2982	6789	3006	-100
6	7	1	"YAR062W"	"YAR062W"	8420	19480	130	15864	13497	5415	71	88	159	100	100	0	11467	9653	3469	88	100	79	100	100	0	1.388	1.404	1.416	1.332	1.283	1.432	0.970	120	671	27172	22991	0.473	15793	11379	13426	9565	0
6	8	1	"HAP3"	"YBL021C"	8620	19480	120	4178	3784	1640	73	89	154	100	99	0	1771	1603	630	91	102	67	100	100	0	2.443	2.454	2.419	2.368	1.286	2.499	0.943	120	613	5785	5223	1.289	4105	1680	3711	1512	0
6	9	1	"YBL053W"	"YBL053W"	8820	19480	130	6943	5932	2212	71	80	42	100	100	0	14088	12188	4307	88	93	35	100	100	0	0.491	0.484	0.479	0.471	1.196	0.485	0.971	120	710	20872	17961	-1.027	6872	14000	5861	12100	0
6	10	1	"YAR066W"	"YAR066W"	9030	19470	130	9473	7991	3986	72	108	243	100	99	0	5127	4477	2030	87	116	206	100	99	0	1.865	1.804	1.789	1.673	1.350	1.847	0.960	120	685	14441	12309	0.899	9401	5040	7919	4390	0
6	11	1	"MCM2"	"YBL023C"	9210	19480	130	8067	6941	2852	72	110	242	100	100	0	11910	10149	3736	88	127	261	100	100	0	0.676	0.683	0.682	0.647	1.314	0.695	0.962	120	695	19817	16930	-0.564	7995	11822	6869	10061	0
6	12	1	"YBL055C"	"YBL055C"	9430	19480	130	4813	3989	1919	70	86	61	100	100	0	6181	5104	2233	87	112	184	100	100	0	0.778	0.781	0.773	0.728	1.353	0.802	0.945	120	709	10837	8936	-0.362	4743	6094	3919	5017	0
6	13	1	"YBR250W"	"YBR250W"	9620	19480	130	8762	7512	2744	72	86	66	100	100	0	4263	3750	1269	85	109	194	100	100	0	2.080	2.030	2.056	1.965	1.325	2.099	0.966	120	680	12868	11105	1.057	8690	4178	7440	3665	0
6	14	1	"MRPL27"	"YBR282W"	9820	19480	120	2445	2081	818	74	90	88	100	99	0	1086	967	356	89	110	197	95	84	0	2.378	2.286	2.251	2.240	1.261	2.378	0.739	120	628	3368	2885	1.250	2371	997	2007	878	0
6	15	1	"YCL012W"	"YCL012W"	10030	19470	130	2624	2193	1132	72	92	96	100	98	0	14071	11446	5764	87	147	332	100	100	0	0.182	0.187	0.185	0.175	1.317	0.186	0.972	120	715	16536	13480	-2.454	2552	13984	2121	11359	0
6	16	1	"DUT1"	"YBR252W"	10240	19480	140	2508	2138	1101	72	83	55	100	100	0	2128	1841	917	84	130	307	87	79	0	1.192	1.176	1.172	1.150	1.310	1.176	0.900	156	805	4480	3823	0.253	2436	2044	2066	1757	0
6	17	1	"YBR284W"	"YBR284W"	10440	19480	130	4119	3614	1691	72	77	30	100	100	0	3037	2677	1131	80	88	42	100	100	0	1.369	1.364	1.340	1.281	1.293	1.423	0.952	120	645	7004	6139	0.453	4047	2957	3542	2597	0
6	18	1	"BUD3"	"YCL014W"	10620	19480	130	7572	6644	2642	72	81	55	100	100	0	8867	7941	2798	82	95	111	100	100	0	0.854	0.836	0.833	0.795	1.264	0.857	0.960	120	678	16285	14431	-0.228	7500	8785	6572	7859	0
6	19	1	"TRS20"	"YBR254C"	10830	19480	130	3561	3032	1255	69	76	33	100	100	0	1684	1490	543	81	91	105	100	100	0	2.178	2.103	2.080	1.985	1.317	2.166	0.964	120	712	5095	4372	1.123	3492	1603	2963	1409	0
6	20	1	"APE3"	"YBR286W"	11030	19480	120	4797	4119	1569	69	73	29	100	100	0	2539	2214	748	81	87	41	100	100	0	1.924	1.899	1.884	1.820	1.269	1.960	0.958	120	628	7186	6183	0.944	4728	2458	4050	2133	0
6	21	1	"NFS1"	"YCL017C"	11240	19470	130	3546	3031	1414	69	77	60	100	100	0	7378	6207	2722	82	91	60	100	100	0	0.477	0.484	0.480	0.455	1.316	0.484	0.959	120	798	10773	9087	-1.069	3477	7296	2962	6125	0
6	1	2	"RIB5"	"YBR256C"	7220	19690	140	6632	5758	2211	73	115	470	99	96	0	2163	1956	647	86	108	236	100	98	0	3.158	3.040	3.023	2.905	1.269	3.145	0.962	156	773	8636	7555	1.659	6559	2077	5685	1870	0
[truncated: 2,204,036 more chars]
