# Supplementary material for: Genome-Wide Mapping of the Cohesin Complex in the Yeast Saccharomyces cerevisiae
Source: PLoS Biol. 2004 Jul 27;2(9):e259. doi: 10.1371/journal.pbio.0020259 (PMC490026; doi:10.1371/journal.pbio.0020259)
Supplement: Dataset S26 — Cy3 = ChIP 6h Rec8-3HA in SK1; Cy5 = genomic DNA. (2.6 MB XLS). [file pbio.0020259.sd026.xls]

ATF	1.0
27	43    
"Type=GenePix Results 1.4"
"DateTime=2001/03/03 11:24:47"
"Settings=C:\Documents and Settings\jen\My Documents\cohesins, meiosis\UP3_190.gps"
"GalFile=C:\Documents and Settings\jen\My Documents\cohesinArrayData2\UberPrint3_v2.gal"
"Scanner=GenePix 4000A [54795]"
"Comment=Cy5=total genomic t6 meiosis Cy3=Rec8 IP t6 meiosis HongGuo"
"PixelSize=10"
"ImageName=635 nm	532 nm"
"FileName=C:\Documents and Settings\jen\My Documents\cohesins, meiosis\UP3_190B_635_nm.tif	C:\Documents and Settings\jen\My Documents\cohesins, meiosis\UP3_190B_532_nm.tif"
"PMTVolts=630	660"
"ScanPower=100	100"
"FocusPosition=0"
"NormalizationFactor:RatioOfMedians=1.24648"
"NormalizationFactor:RatioOfMeans=1.19023"
"NormalizationFactor:MedianOfRatios=1.22684"
"NormalizationFactor:MeanOfRatios=1.12562"
"NormalizationFactor:RegressionRatio=1.24519"
"JpegImage=C:\Documents and Settings\jen\My Documents\cohesins, meiosis\UP3_190.jpg"
"RatioFormulation=W1/W2 (635 nm/532 nm)"
"Barcode="
"ImageOrigin=1960, 14240"
"JpegOrigin=2440, 14590"
"Creator=GenePix Pro 3.0.6.55"
"Temperature=1.44"
"LaserPower=3.28	4.62"
"LaserOnTime=21772	21914"
"Supplier="
"Block"	"Column"	"Row"	"Name"	"ID"	"X"	"Y"	"Dia."	"F635 Median"	"F635 Mean"	"F635 SD"	"B635 Median"	"B635 Mean"	"B635 SD"	"% > B635+1SD"	"% > B635+2SD"	"F635 % Sat."	"F532 Median"	"F532 Mean"	"F532 SD"	"B532 Median"	"B532 Mean"	"B532 SD"	"% > B532+1SD"	"% > B532+2SD"	"F532 % Sat."	"Ratio of Medians"	"Ratio of Means"	"Median of Ratios"	"Mean of Ratios"	"Ratios SD"	"Rgn Ratio"	"Rgn R�"	"F Pixels"	"B Pixels"	"Sum of Medians"	"Sum of Means"	"Log Ratio"	"F635 Median - B635"	"F532 Median - B532"	"F635 Mean - B635"	"F532 Mean - B532"	"Flags"
1	1	1	"YBL081W"	"YBL081W"	2710	14850	170	1440	1889	1586	59	72	53	100	98	0	1076	1788	1480	102	111	54	99	98	0	1.418	1.085	0.999	1.084	1.493	1.072	0.934	208	1237	2355	3516	0.504	1381	974	1830	1686	0
1	2	1	"YBL112C"	"YBL112C"	2910	14870	130	11016	12272	8938	63	89	80	100	100	0	6736	7556	5213	104	128	82	99	99	0	1.652	1.638	1.591	1.663	1.538	1.689	0.959	120	674	17585	19661	0.724	10953	6632	12209	7452	0
1	3	1	"CDS1"	"YBR029C"	3120	14880	110	1221	1225	613	64	74	38	100	100	0	1309	1371	658	103	114	45	100	100	0	0.959	0.916	0.872	0.927	1.367	0.890	0.918	80	550	2363	2429	-0.060	1157	1206	1161	1268	0
1	4	1	"YBL083C"	"YBL083C"	3310	14870	90	511	505	248	63	73	49	100	94	0	530	476	236	101	110	57	90	82	0	1.044	1.179	1.074	1.464	2.604	1.105	0.722	52	384	877	817	0.063	448	429	442	375	0
1	5	1	"NTH2"	"YBR001C"	3510	14880	130	998	1001	576	63	77	52	97	94	0	2636	2626	1746	102	123	87	98	95	0	0.369	0.372	0.369	0.407	1.542	0.341	0.909	120	693	3469	3462	-1.438	935	2534	938	2524	0
1	6	1	"RPL4A"	"YBR031W"	3720	14880	120	1246	1407	978	59	71	64	96	92	0	1415	1606	1182	100	108	39	93	90	0	0.903	0.895	0.939	1.096	1.841	0.866	0.922	120	657	2502	2854	-0.148	1187	1315	1348	1506	0
1	7	1	"BOI1"	"YBL085W"	3930	14870	90	231	249	152	57	65	31	90	69	0	263	324	217	96	99	25	82	73	0	1.042	0.842	0.803	0.891	2.261	0.754	0.801	52	345	341	420	0.059	174	167	192	228	0
1	8	1	"COQ1"	"YBR003W"	4110	14890	160	1741	3811	4001	59	67	34	100	100	0	1934	4704	4803	99	108	49	99	99	0	0.917	0.815	0.700	0.722	1.645	0.822	0.948	208	942	3517	8357	-0.126	1682	1835	3752	4605	0
1	9	1	"YBR033W"	"YBR033W"	4310	14870	140	3485	3707	2821	61	74	43	100	100	0	5650	5835	4450	103	118	60	100	98	0	0.617	0.636	0.620	0.659	1.513	0.629	0.954	156	668	8971	9378	-0.696	3424	5547	3646	5732	0
1	10	1	"RPL23A"	"YBL087C"	4500	14860	140	4648	4879	3452	63	73	41	100	100	0	2277	2328	1544	105	113	39	100	100	0	2.111	2.166	2.139	2.084	1.396	2.216	0.969	156	704	6757	7039	1.078	4585	2172	4816	2223	0
1	11	1	"YBR005W"	"YBR005W"	4710	14890	150	1880	2086	1323	62	72	37	100	98	0	1991	2225	1339	104	114	46	100	99	0	0.963	0.954	0.918	0.944	1.504	0.968	0.945	156	788	3705	4145	-0.054	1818	1887	2024	2121	0
1	12	1	"PDX3"	"YBR035C"	4910	14860	140	4900	4096	2524	59	70	42	100	100	0	3997	3390	2042	98	110	51	100	100	0	1.242	1.226	1.188	1.219	1.444	1.235	0.963	156	737	8740	7329	0.312	4841	3899	4037	3292	0
1	13	1	"YCL045C"	"YCL045C"	5140	14890	150	154	268	289	60	97	144	43	24	0	188	331	308	100	134	130	43	30	0	1.068	0.900	0.835	0.814	2.322	1.026	0.871	156	747	182	439	0.095	94	88	208	231	-50
1	14	1	"YCLX04W"	"YCLX04W"	5320	14880	150	2625	2736	2052	59	95	145	93	86	0	1849	2056	1501	99	131	131	89	83	0	1.466	1.368	1.333	1.301	1.478	1.378	0.960	156	725	4316	4634	0.552	2566	1750	2677	1957	0
1	15	1	"YCR023C"	"YCR023C"	5520	14880	130	1045	1104	741	58	63	24	100	99	0	1750	1759	1171	99	102	27	100	97	0	0.598	0.630	0.607	0.661	1.531	0.615	0.945	120	650	2638	2706	-0.742	987	1651	1046	1660	0
1	16	1	"YCL047C"	"YCL047C"	5730	14880	130	214	360	327	60	99	213	38	21	0	444	683	612	101	143	243	69	35	0	0.449	0.515	0.473	0.493	1.866	0.517	0.913	120	698	497	882	-1.155	154	343	300	582	0
1	17	1	"YCLX06C"	"YCLX06C"	5930	14870	140	6565	5584	3147	63	236	513	94	87	0	6551	5316	3086	103	269	442	93	87	0	1.008	1.059	1.050	1.153	1.701	1.051	0.965	156	766	12950	10734	0.012	6502	6448	5521	5213	0
1	18	1	"PMP1"	"YCR024C-A"	6120	14870	130	3813	3347	1324	63	159	384	95	94	0	2529	2235	964	103	183	303	94	88	0	1.546	1.540	1.531	1.652	1.486	1.510	0.960	120	646	6176	5416	0.628	3750	2426	3284	2132	0
1	19	1	"YCL049C"	"YCL049C"	6320	14870	140	244	385	380	60	68	33	95	87	0	307	514	516	100	109	48	90	84	0	0.889	0.785	0.786	0.822	1.847	0.740	0.897	156	742	391	739	-0.170	184	207	325	414	0
1	20	1	"YCLX08C"	"YCLX08C"	6520	14880	150	3216	3090	2096	61	109	141	99	93	0	4120	3591	2297	104	182	232	97	92	0	0.786	0.869	0.853	0.837	1.474	0.890	0.946	156	776	7171	6516	-0.348	3155	4016	3029	3487	0
1	21	1	"YCR026C"	"YCR026C"	6710	14870	150	1829	1811	1087	60	102	148	93	89	0	1855	1713	979	99	164	217	92	83	0	1.007	1.085	1.073	1.117	1.659	1.097	0.891	156	941	3525	3365	0.011	1769	1756	1751	1614	0
1	1	2	"LRE1"	"YCL051W"	2700	15080	100	398	539	385	58	64	25	97	96	0	598	756	514	100	106	31	93	91	0	0.683	0.733	0.672	0.751	1.894	0.713	0.767	80	414	838	1137	-0.551	340	498	481	656	0
1	2	2	"YCLX10C"	"YCLX10C"	2920	15100	160	1891	2248	1623	63	86	75	100	100	0	4787	6215	3925	105	129	81	100	100	0	0.390	0.358	0.341	0.318	1.561	0.369	0.922	208	739	6510	8295	-1.357	1828	4682	2185	6110	0
1	3	2	"FEN2"	"YCR028C"	3130	15090	160	4786	6826	4715	64	79	51	100	100	0	5804	7128	4213	104	121	62	100	100	0	0.828	0.963	0.914	0.879	1.657	1.025	0.925	208	723	10422	13786	-0.272	4722	5700	6762	7024	0
1	4	2	"SHR3"	"YDL212W"	3340	15070	130	1717	1921	1290	64	78	46	99	97	0	1365	1391	888	102	117	59	91	90	0	1.309	1.441	1.463	1.626	1.934	1.466	0.841	120	578	2916	3146	0.388	1653	1263	1857	1289	0
1	5	2	"THI13"	"YDL244W"	3530	15070	140	1833	2227	1648	65	100	139	98	92	0	2688	3070	2313	102	135	109	98	96	0	0.684	0.728	0.674	0.760	1.772	0.709	0.889	156	638	4354	5130	-0.549	1768	2586	2162	2968	0
1	6	2	"REG1"	"YDR028C"	3740	15080	130	1638	1810	1115	62	72	40	100	99	0	1570	1705	975	102	109	36	99	95	0	1.074	1.090	1.066	1.139	1.789	1.114	0.927	120	613	3044	3351	0.102	1576	1468	1748	1603	0
1	7	2	"YDL214C"	"YDL214C"	3940	15070	120	402	483	347	62	70	30	91	85	0	424	485	335	98	103	32	86	79	0	1.043	1.088	1.029	1.119	2.210	1.062	0.827	120	583	666	808	0.061	340	326	421	387	0
1	8	2	"YDL246C"	"YDL246C"	4130	15080	100	175	202	122	58	63	24	87	77	0	224	271	183	96	99	23	78	71	0	0.914	0.823	0.744	0.846	2.644	0.698	0.678	80	421	245	319	-0.130	117	128	144	175	0
1	9	2	"RAD28"	"YDR030C"	4340	15070	130	929	1085	745	61	72	39	96	96	0	731	694	451	101	114	56	89	82	0	1.378	1.727	1.718	1.840	1.615	1.724	0.884	120	623	1498	1617	0.462	868	630	1024	593	0
1	10	2	"YDL216C"	"YDL216C"	4540	15090	140	1518	1957	1634	61	74	75	98	94	0	1915	2299	1813	101	115	116	96	92	0	0.803	0.863	0.804	0.876	1.773	0.873	0.881	156	690	3271	4094	-0.316	1457	1814	1896	2198	0
1	11	2	"COS7"	"YDL248W"	4740	15080	130	1046	1052	569	59	74	94	95	90	0	1561	1464	839	100	111	44	97	92	0	0.676	0.728	0.713	0.836	1.805	0.692	0.859	120	558	2448	2357	-0.566	987	1461	993	1364	0
1	12	2	"YDR032C"	"YDR032C"	4940	15070	150	1960	2070	1319	58	68	82	100	98	0	1427	1357	799	98	104	34	100	98	0	1.431	1.598	1.500	1.563	1.453	1.647	0.916	156	702	3231	3271	0.517	1902	1329	2012	1259	0
1	13	2	"YDL218W"	"YDL218W"	5130	15090	150	3542	4006	2688	60	69	45	100	100	0	4181	4951	2784	99	109	57	100	100	0	0.853	0.813	0.738	0.760	1.481	0.863	0.925	156	569	7564	8798	-0.229	3482	4082	3946	4852	0
1	14	2	"YRB1"	"YDR002W"	5340	15080	160	2062	2689	1993	59	70	47	100	99	0	2314	2801	1868	100	114	72	98	95	0	0.905	0.974	0.957	0.960	1.939	1.017	0.929	208	564	4217	5331	-0.144	2003	2214	2630	2701	0
1	15	2	"LYS14"	"YDR034C"	5530	15080	140	3366	3512	2205	59	101	244	98	93	0	4373	4437	2630	101	148	256	98	92	0	0.774	0.796	0.745	0.808	1.668	0.807	0.925	156	612	7579	7789	-0.369	3307	4272	3453	4336	0
1	16	2	"MRP1"	"YDR347W"	5750	15100	150	5858	5197	3150	62	183	397	97	92	0	4673	4013	2169	102	239	430	95	86	0	1.268	1.313	1.329	1.267	1.520	1.409	0.918	156	690	10367	9046	0.343	5796	4571	5135	3911	0
1	17	2	"RGA2"	"YDR379W"	5930	15090	130	13502	12196	5860	66	302	586	99	97	0	6637	5858	2663	108	327	498	97	92	0	2.058	2.110	2.139	2.094	1.474	2.207	0.928	120	587	19965	17880	1.041	13436	6529	12130	5750	0
1	18	2	"YDR411C"	"YDR411C"	6150	15100	140	6711	6465	4631	63	170	418	99	94	0	3614	3909	2483	101	177	274	99	93	0	1.892	1.681	1.564	1.526	1.693	1.801	0.898	156	734	10161	10210	0.920	6648	3513	6402	3808	0
1	19	2	"YPS7"	"YDR349C"	6350	15080	130	701	734	418	59	67	32	99	96	0	838	811	521	96	107	58	90	84	0	0.865	0.944	0.973	1.168	2.328	0.874	0.890	120	493	1384	1390	-0.209	642	742	675	715	0
1	20	2	"YRA1"	"YDR381W"	6530	15110	160	2158	2246	1681	65	107	130	99	98	0	1682	2284	1502	103	168	187	98	92	0	1.326	1.000	0.960	0.890	1.718	1.057	0.917	208	659	3672	4362	0.407	2093	1579	2181	2181	0
1	21	2	"YDR413C"	"YDR413C"	6750	15100	170	5074	5727	4180	61	105	170	100	99	0	3380	4242	2783	100	158	205	99	97	0	1.528	1.368	1.307	1.253	1.654	1.440	0.917	208	1054	8293	9808	0.612	5013	3280	5666	4142	0
1	1	3	"SBE2"	"YDR351W"	2750	15280	150	11734	10393	6060	66	279	631	96	91	0	5848	5167	3025	110	315	594	91	84	0	2.033	2.042	2.039	2.045	1.396	2.066	0.959	156	746	17406	15384	1.024	11668	5738	10327	5057	0
1	2	3	"YDR383C"	"YDR383C"	2940	15310	170	4654	5559	3737	64	132	215	100	99	0	4451	5315	2875	107	184	236	100	98	0	1.057	1.055	1.058	0.957	1.405	1.153	0.945	208	564	8934	10703	0.079	4590	4344	5495	5208	0
1	3	3	"YDR415C"	"YDR415C"	3160	15300	160	3626	5495	4642	60	67	29	100	100	0	1649	2649	1991	101	107	38	100	100	0	2.304	2.133	1.959	1.880	1.508	2.288	0.947	208	527	5114	7983	1.204	3566	1548	5435	2548	0
1	4	3	"TRR1"	"YDR353W"	3340	15290	160	3996	4500	3063	64	108	506	97	87	0	1825	2037	1153	102	114	67	99	97	0	2.282	2.293	2.307	2.171	1.558	4.115	0.589	208	557	5655	6371	1.190	3932	1723	4436	1935	0
1	5	3	"EFT2"	"YDR385W"	3540	15280	140	12601	10844	5170	64	115	490	100	98	0	5136	4524	1969	101	118	82	100	100	0	2.490	2.437	2.460	2.389	1.401	2.548	0.942	156	611	17572	15203	1.316	12537	5035	10780	4423	0
1	6	3	"YDR417C"	"YDR417C"	3750	15290	140	3674	3265	1801	62	79	88	100	98	0	3418	2914	1506	100	111	59	100	100	0	1.089	1.138	1.147	1.130	1.429	1.163	0.955	156	667	6930	6017	0.122	3612	3318	3203	2814	0
1	7	3	"YER097W"	"YER097W"	3950	15290	140	2468	2261	1338	60	65	24	100	100	0	1680	1616	943	96	101	27	99	97	0	1.520	1.448	1.419	1.506	1.480	1.451	0.955	156	655	3992	3721	0.604	2408	1584	2201	1520	0
1	8	3	"YER128W"	"YER128W"	4140	15290	150	6896	5980	3479	59	65	27	100	100	0	3874	3578	2051	97	101	27	100	100	0	1.810	1.701	1.678	1.699	1.427	1.725	0.950	156	727	10614	9402	0.856	6837	3777	5921	3481	0
1	9	3	"YER160C"	"YER160C"	4340	15280	130	4132	4387	3331	61	73	77	100	100	0	4286	4626	3460	100	113	124	100	99	0	0.973	0.956	0.953	0.990	1.382	1.038	0.892	120	611	8257	8852	-0.040	4071	4186	4326	4526	0
1	10	3	"PRS2"	"YER099C"	4540	15310	150	4827	4459	2915	60	74	79	100	100	0	3147	2884	1675	100	115	124	98	96	0	1.564	1.580	1.590	1.500	1.487	1.654	0.953	156	618	7814	7183	0.646	4767	3047	4399	2784	0
1	11	3	"YER130C"	"YER130C"	4740	15300	150	3900	3494	2115	59	72	89	100	98	0	7001	6796	4244	99	105	32	100	100	0	0.557	0.513	0.504	0.527	1.413	0.503	0.960	156	618	10743	10132	-0.846	3841	6902	3435	6697	0
1	12	3	"RAD4"	"YER162C"	4940	15310	150	8982	8659	5774	59	67	80	100	100	0	4408	4896	2901	98	102	29	100	100	0	2.070	1.792	1.710	1.680	1.461	1.918	0.939	156	651	13233	13398	1.050	8923	4310	8600	4798	0
1	13	3	"AST2"	"YER101C"	5170	15290	160	3783	4511	3169	60	67	45	100	100	0	4056	4528	2549	96	104	49	100	100	0	0.940	1.004	1.020	0.882	1.510	1.095	0.951	208	589	7683	8883	-0.089	3723	3960	4451	4432	0
1	14	3	"PMD1"	"YER132C"	5340	15300	140	5318	5955	3847	60	75	77	100	100	0	5150	5163	3167	98	114	85	100	98	0	1.041	1.164	1.104	1.201	1.630	1.190	0.923	156	501	10310	10960	0.058	5258	5052	5895	5065	0
1	15	3	"CHD1"	"YER164W"	5560	15300	170	4708	5670	4211	63	187	426	94	88	0	3421	4003	2862	104	238	451	93	84	0	1.400	1.438	1.335	1.363	1.587	1.464	0.941	208	662	7962	9506	0.486	4645	3317	5607	3899	0
1	16	3	"SSA4"	"YER103W"	5750	15300	130	8283	8056	4185	61	214	483	98	95	0	4956	4584	2466	99	264	512	96	88	0	1.693	1.783	1.791	1.819	1.365	1.785	0.936	120	496	13079	12480	0.759	8222	4857	7995	4485	0
1	17	3	"YER134C"	"YER134C"	5950	15300	150	3969	3528	2158	59	68	55	100	99	0	2242	2043	1170	96	104	50	100	98	0	1.822	1.782	1.796	1.737	1.447	1.833	0.960	156	771	6056	5416	0.866	3910	2146	3469	1947	0
1	18	3	"YER166W"	"YER166W"	6180	15280	110	527	567	352	61	68	36	95	90	0	564	591	403	97	103	41	81	76	0	0.998	1.024	1.023	1.403	2.362	0.965	0.920	80	463	933	1000	-0.003	466	467	506	494	0
1	19	3	"AMS1"	"YGL156W"	6360	15280	150	4131	4694	3238	60	66	24	100	100	0	3298	3457	2030	97	101	30	100	100	0	1.272	1.379	1.341	1.305	1.447	1.469	0.933	156	636	7272	7994	0.347	4071	3201	4634	3360	0
1	20	3	"YGL188C"	"YGL188C"	6560	15300	120	982	994	458	59	65	26	100	100	0	929	890	426	96	103	37	100	98	0	1.108	1.178	1.150	1.237	1.419	1.166	0.924	120	466	1756	1729	0.148	923	833	935	794	0
1	21	3	"YGL220W"	"YGL220W"	6760	15300	130	4573	3970	2299	61	118	236	97	92	0	2129	1893	1117	99	157	266	88	80	0	2.223	2.179	2.180	2.315	1.418	2.182	0.937	120	608	6542	5703	1.152	4512	2030	3909	1794	0
1	1	4	"RCK1"	"YGL158W"	2750	15490	150	6275	5806	3861	68	287	629	89	84	0	3440	3574	2240	111	341	602	87	78	0	1.865	1.657	1.712	1.602	1.438	1.687	0.943	156	747	9536	9201	0.899	6207	3329	5738	3463	0
1	2	4	"CDC55"	"YGL190C"	2950	15490	130	4338	4211	2004	65	137	214	99	97	0	5371	4982	2496	106	198	258	99	94	0	0.812	0.850	0.854	0.881	1.280	0.837	0.973	120	457	9538	9022	-0.301	4273	5265	4146	4876	0
1	3	4	"YGL222C"	"YGL222C"	3150	15490	140	6054	5296	2893	58	67	34	100	100	0	2438	2226	1140	98	105	41	100	98	0	2.562	2.461	2.431	2.384	1.332	2.516	0.966	156	527	8336	7366	1.357	5996	2340	5238	2128	0
1	4	4	"YGL160W"	"YGL160W"	3370	15500	160	3280	5216	4309	60	93	508	93	82	0	3450	4597	3479	100	104	26	100	98	0	0.961	1.147	1.131	1.051	1.592	1.197	0.959	208	530	6570	9653	-0.057	3220	3350	5156	4497	0
1	5	4	"IME4"	"YGL192W"	3550	15500	150	7248	6629	3715	62	97	510	98	95	0	6097	5571	2963	101	108	36	100	100	0	1.198	1.201	1.208	1.177	1.363	1.225	0.959	156	525	13182	12037	0.261	7186	5996	6567	5470	0
1	6	4	"YGL224C"	"YGL224C"	3760	15500	140	5579	5577	3235	60	69	35	100	100	0	6987	6884	3734	98	106	36	100	100	0	0.801	0.813	0.811	0.787	1.423	0.828	0.964	156	571	12408	12303	-0.320	5519	6889	5517	6786	0
1	7	4	"SUT1"	"YGL162W"	3950	15510	150	3147	3364	2505	59	66	28	100	100	0	2180	2603	1782	96	102	27	100	100	0	1.482	1.318	1.334	1.251	1.487	1.360	0.969	156	600	5172	5812	0.567	3088	2084	3305	2507	0
1	8	4	"HOS2"	"YGL194C"	4150	15500	150	7323	6221	3181	59	64	25	100	100	0	5299	4771	2281	96	101	26	100	100	0	1.396	1.318	1.344	1.299	1.288	1.348	0.969	156	627	12467	10837	0.481	7264	5203	6162	4675	0
1	9	4	"YGL226W"	"YGL226W"	4360	15500	140	4130	3826	2484	59	67	36	100	100	0	2521	2441	1580	98	104	42	100	100	0	1.680	1.608	1.605	1.602	1.398	1.607	0.968	156	633	6494	6110	0.749	4071	2423	3767	2343	0
1	10	4	"YGR277C"	"YGR277C"	4580	15500	160	5544	6556	4934	58	67	36	99	98	0	2170	2592	1652	99	105	34	97	97	0	2.649	2.606	2.656	2.379	1.485	2.817	0.955	208	541	7557	8991	1.405	5486	2071	6498	2493	0
1	11	4	"YHL013C"	"YHL013C"	4760	15500	140	6872	6002	3671	59	65	27	100	100	0	6864	6368	3728	97	103	28	100	100	0	1.007	0.948	0.947	0.915	1.350	0.960	0.964	156	479	13580	12214	0.010	6813	6767	5943	6271	0
1	12	4	"YHL045W"	"YHL045W"	4970	15490	150	5054	7354	5720	60	65	24	100	100	0	3564	4736	3499	97	101	25	100	100	0	1.440	1.572	1.596	1.526	1.359	1.627	0.968	156	581	8461	11933	0.527	4994	3467	7294	4639	0
1	13	4	"SCW4"	"YGR279C"	5170	15490	150	4139	4531	3051	60	67	44	100	99	0	1747	1950	1280	97	102	42	98	94	0	2.472	2.413	2.510	2.535	1.420	2.447	0.961	156	558	5729	6324	1.306	4079	1650	4471	1853	0
1	14	4	"RPS20"	"YHL015W"	5370	15500	140	2579	2842	1813	61	75	83	98	95	0	3010	3200	1964	95	110	79	98	98	0	0.864	0.896	0.907	0.887	1.363	0.907	0.971	156	545	5433	5886	-0.211	2518	2915	2781	3105	0
1	15	4	"YHL047C"	"YHL047C"	5570	15510	150	4121	5888	4113	60	143	375	98	96	0	7680	9408	6140	98	187	406	100	98	0	0.536	0.626	0.629	0.600	1.415	0.636	0.963	156	512	11643	15138	-0.901	4061	7582	5828	9310	0
1	16	4	"YOR1"	"YGR281W"	5740	15500	140	4397	5314	3335	60	132	352	99	96	0	4114	4578	2632	98	176	383	98	92	0	1.080	1.173	1.140	1.163	1.317	1.244	0.945	156	574	8353	9734	0.111	4337	4016	5254	4480	0
1	17	4	"YHL017W"	"YHL017W"	5980	15510	150	4843	5700	3852	60	66	33	100	100	0	5814	6630	4087	96	101	28	100	100	0	0.836	0.863	0.880	0.807	1.446	0.898	0.958	156	638	10501	12174	-0.258	4783	5718	5640	6534	0
1	18	4	"YHL049C"	"YHL049C"	6170	15510	160	17418	22476	15332	60	67	32	100	100	0	12676	12510	6978	98	102	36	100	100	0	1.380	1.806	1.925	1.639	1.505	1.981	0.933	208	677	29936	34828	0.465	17358	12578	22416	12412	0
1	19	4	"YGR283C"	"YGR283C"	6370	15510	150	5429	5351	3029	59	66	26	100	100	0	4912	4691	2301	96	101	36	100	100	0	1.115	1.152	1.187	1.127	1.404	1.193	0.944	156	652	10186	9887	0.157	5370	4816	5292	4595	0
1	20	4	"APM2"	"YHL019C"	6590	15500	150	7896	7907	5401	58	70	81	100	100	0	4042	4442	2712	97	111	99	100	100	0	1.987	1.806	1.796	1.637	1.443	1.903	0.971	156	583	11783	12194	0.990	7838	3945	7849	4345	-100
1	21	4	"YHR001W"	"YHR001W"	6730	15500	160	1897	3301	2706	59	105	254	99	98	0	4584	7466	6062	99	156	457	100	99	0	0.410	0.440	0.443	0.432	1.442	0.433	0.963	208	852	6323	10609	-1.287	1838	4485	3242	7367	-100
1	1	5	"YIL087C"	"YIL087C"	2730	15700	170	2168	3368	2553	60	98	148	100	100	0	1660	2210	1248	102	167	258	99	95	0	1.353	1.569	1.421	1.339	1.491	1.786	0.928	208	968	3666	5416	0.436	2108	1558	3308	2108	0
1	2	5	"RPI1"	"YIL119C"	2950	15680	150	4085	3413	2146	65	152	229	87	84	0	4193	3425	2256	105	261	397	83	78	0	0.983	1.008	1.003	1.082	1.952	0.988	0.934	156	654	8108	6668	-0.024	4020	4088	3348	3320	0
1	3	5	"YIL151C"	"YIL151C"	3160	15690	120	1144	1284	866	60	96	141	91	87	0	1543	1825	1239	99	153	237	92	82	0	0.751	0.709	0.691	0.706	1.696	0.690	0.894	120	541	2528	2950	-0.414	1084	1444	1224	1726	0
1	4	5	"YIL089W"	"YIL089W"	3370	15680	150	3375	3160	1678	58	67	33	100	100	0	4857	4258	2153	98	104	38	100	100	0	0.697	0.746	0.750	0.735	1.307	0.751	0.958	156	592	8076	7262	-0.521	3317	4759	3102	4160	0
1	5	5	"YIL121W"	"YIL121W"	3580	15690	150	5168	5055	2816	60	69	39	100	100	0	2330	2476	1388	98	106	44	100	100	0	2.289	2.101	2.081	2.124	1.450	2.125	0.926	156	533	7340	7373	1.194	5108	2232	4995	2378	0
1	6	5	"RRD1"	"YIL153W"	3750	15700	140	4268	3718	2118	60	71	44	100	100	0	3616	3529	1870	98	107	39	100	100	0	1.196	1.066	1.067	1.018	1.396	1.100	0.936	156	540	7726	7089	0.258	4208	3518	3658	3431	0
1	7	5	"YIL091C"	"YIL091C"	3970	15710	150	5215	6236	4314	59	68	35	100	100	0	6390	7342	4536	97	102	30	100	100	0	0.819	0.853	0.838	0.792	1.469	0.886	0.925	156	510	11449	13422	-0.287	5156	6293	6177	7245	0
1	8	5	"SIM1"	"YIL123W"	4160	15710	170	3645	5307	4030	59	64	22	100	100	0	3193	4283	2654	96	102	30	100	100	0	1.158	1.253	1.236	1.101	1.484	1.399	0.925	208	586	6683	9435	0.212	3586	3097	5248	4187	0
1	9	5	"GUT2"	"YIL155C"	4370	15700	150	4347	4103	2205	59	66	31	100	100	0	5443	5905	3119	97	123	374	100	99	0	0.802	0.696	0.682	0.677	1.400	0.683	0.921	156	573	9634	9852	-0.318	4288	5346	4044	5808	0
1	10	5	"YIL093C"	"YIL093C"	4580	15700	140	2299	2542	1814	58	65	33	100	100	0	1198	1417	956	98	124	397	78	61	0	2.037	1.883	1.864	1.826	1.509	1.845	0.740	156	507	3341	3803	1.027	2241	1100	2484	1319	0
1	11	5	"KGD1"	"YIL125W"	4760	15700	150	4167	4413	2688	58	64	27	100	100	0	2242	2647	1522	96	100	28	100	100	0	1.915	1.707	1.651	1.689	1.453	1.781	0.896	156	553	6255	6906	0.937	4109	2146	4355	2551	0
1	12	5	"YIL157C"	"YIL157C"	4970	15690	140	3813	3998	2745	58	64	26	100	100	0	3022	3622	2558	95	99	26	99	99	0	1.283	1.117	1.086	1.126	1.643	1.104	0.934	156	629	6682	7467	0.359	3755	2927	3940	3527	0
1	13	5	"YJR026W"	"YJR026W"	5170	15690	130	15042	15076	10236	59	66	26	100	100	0	13561	13128	8562	95	101	31	100	100	0	1.113	1.152	1.107	1.146	1.422	1.175	0.927	120	591	28449	28050	0.154	14983	13466	15017	13033	0
1	14	5	"APS2"	"YJR058C"	5380	15690	130	2753	2566	1415	60	66	26	100	100	0	1483	1281	686	94	100	33	97	93	0	1.939	2.111	2.110	2.208	1.576	2.122	0.942	120	529	4082	3693	0.955	2693	1389	2506	1187	0
1	15	5	"JSN1"	"YJR091C"	5570	15690	120	724	801	450	58	64	26	100	99	0	626	709	436	93	100	30	97	95	0	1.250	1.206	1.276	1.332	1.677	1.143	0.826	120	463	1199	1359	0.321	666	533	743	616	0
1	16	5	"YJR028W"	"YJR028W"	5770	15690	120	8480	10590	9259	60	71	42	100	100	0	6973	8981	7435	98	104	34	100	100	0	1.225	1.185	1.158	1.164	1.499	1.219	0.910	120	525	15295	19413	0.292	8420	6875	10530	8883	0
1	17	5	"CBF1"	"YJR060W"	5980	15690	130	646	754	495	62	71	40	100	98	0	791	811	414	99	104	32	99	99	0	0.844	0.972	0.914	0.978	1.675	1.046	0.767	120	517	1276	1404	-0.245	584	692	692	712	0
1	18	5	"FIP1"	"YJR093C"	6170	15690	120	982	1061	602	61	68	30	100	100	0	1483	1688	1112	98	101	30	100	99	0	0.665	0.629	0.630	0.722	1.801	0.570	0.859	120	492	2306	2590	-0.589	921	1385	1000	1590	0
1	19	5	"YJR030C"	"YJR030C"	6380	15690	130	2078	2165	1565	59	65	24	100	100	0	2777	3034	2383	96	99	30	100	100	0	0.753	0.717	0.714	0.772	1.492	0.668	0.925	120	566	4700	5044	-0.409	2019	2681	2106	2938	0
1	20	5	"NTA1"	"YJR062C"	6570	15700	120	1546	1680	1034	60	74	88	100	96	0	2245	2383	1565	98	123	119	99	94	0	0.692	0.709	0.706	0.747	1.571	0.678	0.903	120	513	3633	3905	-0.531	1486	2147	1620	2285	0
1	21	5	"RPL43B"	"YJR094W-A"	6780	15700	130	3983	4344	2538	61	76	90	100	100	0	3455	3605	2089	99	122	114	100	100	0	1.169	1.222	1.174	1.222	1.432	1.238	0.938	120	657	7278	7789	0.225	3922	3356	4283	3506	0
1	1	6	"CPR7"	"YJR032W"	2750	15890	150	2412	2679	1795	61	94	143	98	94	0	3210	3431	2518	101	156	239	97	87	0	0.756	0.786	0.787	0.833	1.613	0.748	0.928	156	715	5460	5948	-0.403	2351	3109	2618	3330	0
1	2	6	"CCT5"	"YJR064W"	2960	15900	170	2725	3659	2969	62	138	225	98	91	0	2682	3818	2988	103	233	382	93	79	0	1.033	0.968	0.929	0.957	1.644	0.982	0.939	208	615	5242	7312	0.046	2663	2579	3597	3715	0
1	3	6	"YJR096W"	"YJR096W"	3170	15890	130	3685	3366	1699	57	70	51	100	100	0	4198	3555	1875	98	111	73	100	100	0	0.885	0.957	0.982	1.028	1.426	0.942	0.946	120	503	7728	6766	-0.176	3628	4100	3309	3457	0
1	4	6	"YKR021W"	"YKR021W"	3380	15890	140	2720	2556	1502	58	66	35	100	100	0	3277	3056	1921	95	102	39	100	100	0	0.837	0.844	0.818	0.891	1.551	0.816	0.920	156	634	5844	5459	-0.257	2662	3182	2498	2961	0
1	5	6	"YSR3"	"YKR053C"	3580	15890	130	1675	1958	1501	62	70	42	100	100	0	2707	3543	3527	96	104	43	100	100	0	0.618	0.550	0.616	0.644	1.677	0.459	0.815	120	588	4224	5343	-0.695	1613	2611	1896	3447	0
1	6	6	"MRPL20"	"YKR085C"	3800	15890	120	981	1165	890	60	66	30	99	95	0	967	1120	923	97	102	28	93	89	0	1.059	1.080	1.085	1.263	1.901	1.021	0.907	120	486	1791	2128	0.082	921	870	1105	1023	0
1	7	6	"YKR023W"	"YKR023W"	3970	15900	150	6771	6406	3958	59	67	32	100	100	0	10137	9999	6063	97	103	35	100	100	0	0.669	0.641	0.638	0.636	1.432	0.641	0.934	156	546	16752	16249	-0.581	6712	10040	6347	9902	0
1	8	6	"RHO4"	"YKR055W"	4170	15890	120	675	736	414	59	66	31	100	100	0	839	845	461	95	104	39	100	99	0	0.828	0.903	0.864	0.927	1.763	0.885	0.780	120	449	1360	1427	-0.272	616	744	677	750	0
1	9	6	"YKR087C"	"YKR087C"	4370	15890	140	3529	3398	2069	59	64	26	100	100	0	5596	5588	3747	95	122	377	97	88	0	0.631	0.608	0.597	0.642	1.513	0.580	0.957	156	563	8971	8832	-0.665	3470	5501	3339	5493	0
1	10	6	"RPC37"	"YKR025W"	4570	15900	140	4212	3976	2369	58	64	28	100	100	0	3028	2890	1588	95	119	370	93	87	0	1.416	1.402	1.384	1.393	1.389	1.451	0.932	156	587	7087	6713	0.502	4154	2933	3918	2795	0
1	11	6	"RPS21A"	"YKR057W"	4780	15890	130	3565	3146	1807	57	64	28	100	100	0	1561	1395	787	94	99	31	99	95	0	2.391	2.374	2.324	2.378	1.397	2.403	0.936	120	559	4975	4390	1.258	3508	1467	3089	1301	0
1	12	6	"YKR089C"	"YKR089C"	4980	15890	130	704	727	361	58	64	34	100	98	0	799	798	457	92	97	30	99	95	0	0.914	0.948	0.947	1.096	1.763	0.875	0.885	120	558	1353	1375	-0.130	646	707	669	706	0
1	13	6	"YKR027W"	"YKR027W"	5180	15900	140	8261	7775	4530	59	66	38	100	100	0	4567	4012	2226	93	100	35	100	100	0	1.833	1.969	1.911	1.960	1.418	2.040	0.943	156	657	12676	11635	0.874	8202	4474	7716	3919	0
1	14	6	"TIF1"	"YKR059W"	5390	15880	140	2376	2356	1681	58	63	24	100	100	0	1657	1889	1348	94	100	32	99	99	0	1.483	1.280	1.269	1.336	1.574	1.270	0.925	156	617	3881	4093	0.569	2318	1563	2298	1795	0
1	15	6	"SRL3"	"YKR091W"	5580	15890	140	2642	2448	1597	58	64	24	100	100	0	1884	1781	1141	94	98	28	98	97	0	1.444	1.417	1.404	1.512	1.704	1.429	0.932	156	582	4374	4077	0.530	2584	1790	2390	1687	0
1	16	6	"YLR232W"	"YLR232W"	5770	15890	140	1119	1289	848	59	70	49	98	94	0	481	510	287	95	101	32	90	87	0	2.746	2.964	2.939	3.039	1.721	3.067	0.922	156	641	1446	1645	1.457	1060	386	1230	415	0
1	17	6	"RPS28B"	"YLR264W"	5980	15890	140	2183	2121	1365	60	70	50	100	98	0	1676	1775	1072	96	102	29	100	99	0	1.344	1.228	1.227	1.208	1.435	1.249	0.953	156	642	3703	3740	0.426	2123	1580	2061	1679	0
1	18	6	"ATP14"	"YLR295C"	6170	15900	130	2585	2415	1184	62	70	33	100	100	0	916	875	400	95	100	31	96	95	0	3.073	3.017	3.065	3.105	1.650	3.145	0.911	120	573	3344	3133	1.620	2523	821	2353	780	0
1	19	6	"TOP3"	"YLR234W"	6380	15910	150	5251	5619	3437	59	65	26	100	100	0	2171	2221	1222	93	98	31	100	100	0	2.499	2.613	2.698	2.551	1.414	2.803	0.925	156	661	7270	7688	1.321	5192	2078	5560	2128	0
1	20	6	"YLR266C"	"YLR266C"	6590	15900	150	2200	2141	1364	58	67	34	100	100	0	2460	2467	1533	96	111	67	99	96	0	0.906	0.879	0.851	0.928	1.751	0.879	0.919	156	645	4506	4454	-0.142	2142	2364	2083	2371	0
1	21	6	"YLR297W"	"YLR297W"	6800	15910	160	1453	2262	1799	58	66	31	100	99	0	693	868	585	98	108	53	97	91	0	2.345	2.862	2.802	2.720	1.784	3.061	0.918	208	935	1990	2974	1.229	1395	595	2204	770	0
1	1	7	"YLR236C"	"YLR236C"	2760	16100	160	477	653	489	59	71	46	95	85	0	375	468	296	99	116	81	80	58	0	1.514	1.610	1.526	1.519	1.822	1.654	0.890	208	822	694	963	0.599	418	276	594	369	0
1	2	7	"SEC22"	"YLR268W"	2980	16100	160	2514	3164	2195	58	66	35	99	99	0	1896	2325	1462	97	105	50	99	98	0	1.365	1.394	1.365	1.332	1.638	1.461	0.914	208	510	4255	5334	0.449	2456	1799	3106	2228	0
1	3	7	"ECM38"	"YLR299W"	3170	16070	170	4906	5853	3972	57	67	48	100	100	0	2749	3033	1819	95	102	35	99	98	0	1.827	1.973	1.956	1.924	1.484	2.077	0.940	208	583	7503	8734	0.870	4849	2654	5796	2938	0
1	4	7	"YLR238W"	"YLR238W"	3380	16100	150	10084	8523	4685	59	70	56	100	100	0	7420	6426	3168	94	100	32	100	100	0	1.368	1.337	1.347	1.280	1.399	1.394	0.931	156	512	17351	14796	0.453	10025	7326	8464	6332	0
1	5	7	"YLR270W"	"YLR270W"	3560	16100	140	6315	5358	3121	61	69	37	100	100	0	3506	2990	1593	97	103	30	100	100	0	1.835	1.831	1.836	1.758	1.406	1.908	0.947	156	501	9663	8190	0.875	6254	3409	5297	2893	0
1	6	7	"YLR301W"	"YLR301W"	3760	16090	130	4270	3687	1799	60	67	31	100	100	0	1903	1645	835	97	102	27	99	98	0	2.331	2.343	2.351	2.412	1.450	2.302	0.949	120	630	6016	5175	1.221	4210	1806	3627	1548	0
1	7	7	"MPT1"	"YMR005W"	4000	16090	150	2092	2273	1654	58	66	32	100	100	0	10039	10618	8134	94	100	32	100	100	0	0.205	0.210	0.204	0.215	1.558	0.201	0.939	156	684	11979	12739	-2.290	2034	9945	2215	10524	0
1	8	7	"MIH1"	"YMR036C"	4190	16090	130	859	857	413	58	66	35	100	99	0	1094	1118	622	94	102	35	99	93	0	0.801	0.780	0.801	0.872	1.565	0.708	0.874	120	543	1801	1823	-0.320	801	1000	799	1024	0
1	9	7	"YMR067C"	"YMR067C"	4370	16090	130	969	962	453	59	64	31	100	99	0	2073	1872	1030	95	101	31	99	98	0	0.460	0.508	0.513	0.589	1.720	0.468	0.896	120	541	2888	2680	-1.120	910	1978	903	1777	0
1	10	7	"YMR007W"	"YMR007W"	4570	16100	150	1370	1389	910	58	64	37	98	96	0	1041	1060	650	95	100	32	98	92	0	1.387	1.379	1.385	1.393	1.698	1.416	0.922	156	639	2258	2296	0.472	1312	946	1331	965	0
1	11	7	"LYS7"	"YMR038C"	4780	16090	140	3164	3148	2033	57	65	39	100	99	0	1151	1162	721	94	99	31	98	96	0	2.939	2.894	2.931	2.989	1.638	2.941	0.940	156	611	4164	4159	1.556	3107	1057	3091	1068	0
1	12	7	"YMR069W"	"YMR069W"	4980	16090	140	509	557	336	58	69	46	97	89	0	300	311	165	94	107	104	65	50	0	2.189	2.300	2.200	2.417	1.734	2.230	0.822	156	607	657	716	1.130	451	206	499	217	0
1	13	7	"YMR009W"	"YMR009W"	5180	16090	130	2778	2625	1549	59	69	47	100	99	0	1152	1053	633	94	108	107	89	80	0	2.570	2.676	2.679	2.857	1.430	2.607	0.936	120	574	3777	3525	1.362	2719	1058	2566	959	0
1	14	7	"YMR040W"	"YMR040W"	5380	16090	130	1633	1566	908	58	63	27	100	99	0	697	698	394	93	97	29	96	90	0	2.608	2.493	2.593	2.619	1.653	2.547	0.886	120	609	2179	2113	1.383	1575	604	1508	605	0
1	15	7	"YMR071C"	"YMR071C"	5580	16100	140	2830	2755	1725	61	187	687	83	67	0	2661	2542	1541	95	164	355	87	78	0	1.079	1.101	1.076	1.109	1.479	1.112	0.935	156	567	5335	5141	0.110	2769	2566	2694	2447	0
1	16	7	"HXT2"	"YMR011W"	5770	16110	150	7754	7223	4460	60	231	818	96	87	0	8165	7881	4285	94	184	417	100	94	0	0.953	0.920	0.920	0.858	1.392	0.962	0.944	156	606	15765	14950	-0.069	7694	8071	7163	7787	0
1	17	7	"ARG80"	"YMR042W"	5980	16100	140	4107	3692	2114	59	68	72	100	98	0	1583	1417	808	93	98	35	99	95	0	2.717	2.744	2.715	2.779	1.579	2.792	0.927	156	568	5538	4957	1.442	4048	1490	3633	1324	0
1	18	7	"YMR073C"	"YMR073C"	6170	16100	150	4120	3448	2063	61	236	827	81	71	0	2376	2231	1305	94	302	957	74	56	0	1.779	1.585	1.539	1.558	1.475	1.622	0.925	156	543	6341	5524	0.831	4059	2282	3387	2137	0
1	19	7	"YNL047C"	"YNL047C"	6390	16100	160	3008	4286	3384	60	249	867	87	65	0	2442	3311	2317	92	329	1068	81	57	0	1.254	1.313	1.298	1.271	1.818	1.404	0.910	208	573	5298	7445	0.327	2948	2350	4226	3219	0
1	20	7	"YNL080C"	"YNL080C"	6570	16110	140	5668	5055	2978	56	67	55	100	100	0	4638	4335	2405	93	103	54	100	100	0	1.235	1.178	1.165	1.158	1.423	1.207	0.940	156	541	10157	9241	0.304	5612	4545	4999	4242	0
1	21	7	"DBP2"	"YNL112W"	6800	16120	170	3397	3884	2476	57	66	53	100	100	0	2422	2681	1480	95	103	53	100	100	0	1.435	1.480	1.397	1.437	1.530	1.561	0.916	208	952	5667	6413	0.521	3340	2327	3827	2586	0
1	1	8	"SFB2"	"YNL049C"	2760	16290	150	610	771	622	58	91	244	75	55	0	968	1004	727	100	173	623	58	26	0	0.636	0.789	0.780	0.863	1.889	0.809	0.877	156	748	1420	1617	-0.653	552	868	713	904	0
1	2	8	"PMS1"	"YNL082W"	2980	16300	160	2359	2874	2190	59	84	195	97	93	0	4050	4741	3364	97	145	497	94	88	0	0.582	0.606	0.572	0.606	1.552	0.616	0.934	208	664	6253	7459	-0.781	2300	3953	2815	4644	0
1	3	8	"YNL114C"	"YNL114C"	3190	16280	130	2325	2636	1808	59	71	63	98	97	0	896	972	616	93	99	33	95	90	0	2.822	2.932	2.906	3.055	1.592	2.983	0.940	120	542	3069	3456	1.497	2266	803	2577	879	0
1	4	8	"YNL051W"	"YNL051W"	3400	16290	160	3291	3396	2243	62	75	68	99	98	0	3406	3668	2138	95	101	32	100	100	0	0.975	0.933	0.930	0.865	1.482	0.974	0.952	208	600	6540	6907	-0.036	3229	3311	3334	3573	0
1	5	8	"END3"	"YNL084C"	3590	16280	140	3490	3339	2012	62	70	35	100	100	0	5593	5079	2963	98	103	29	100	100	0	0.624	0.658	0.642	0.636	1.455	0.659	0.948	156	543	8923	8258	-0.681	3428	5495	3277	4981	0
1	6	8	"YNL116W"	"YNL116W"	3800	16300	150	7344	6461	3249	60	75	89	100	100	0	8777	7939	3721	97	115	154	100	100	0	0.839	0.816	0.823	0.804	1.385	0.818	0.944	156	686	15964	14243	-0.253	7284	8680	6401	7842	0
1	7	8	"MSG5"	"YNL053W"	4000	16300	140	4412	4941	3151	58	74	93	100	99	0	3246	3345	2124	94	114	164	98	92	0	1.381	1.502	1.498	1.568	1.576	1.511	0.938	156	611	7506	8134	0.466	4354	3152	4883	3251	0
1	8	8	"YNL086W"	"YNL086W"	4200	16290	130	4790	4114	2520	58	67	41	100	97	0	3770	3103	1923	93	98	28	100	98	0	1.287	1.348	1.363	1.366	1.544	1.326	0.954	120	559	8409	7066	0.364	4732	3677	4056	3010	0
1	9	8	"DCP2"	"YNL118C"	4390	16300	140	5256	4964	2630	58	66	33	100	100	0	3374	3472	1790	94	99	26	100	100	0	1.585	1.452	1.425	1.454	1.447	1.475	0.937	156	608	8478	8284	0.664	5198	3280	4906	3378	0
1	10	8	"CMK2"	"YOL016C"	4580	16290	130	1002	1036	541	58	65	42	100	97	0	1697	1682	899	94	98	27	99	97	0	0.589	0.616	0.625	0.675	1.634	0.597	0.901	120	539	2547	2566	-0.764	944	1603	978	1588	0
1	11	8	"YOL048C"	"YOL048C"	4790	16290	140	2317	2173	1264	57	65	45	98	98	0	3988	3843	2419	94	98	29	100	100	0	0.580	0.564	0.533	0.579	1.546	0.541	0.941	156	637	6154	5865	-0.785	2260	3894	2116	3749	0
1	12	8	"YOL080C"	"YOL080C"	4980	16280	120	2991	2897	1939	58	67	31	100	100	0	3900	3655	2518	96	109	109	99	90	0	0.771	0.798	0.788	0.824	1.486	0.783	0.944	120	536	6737	6398	-0.375	2933	3804	2839	3559	0
1	13	8	"TLG2"	"YOL018C"	5190	16300	130	6852	6391	3646	59	67	34	100	100	0	6615	6194	3776	94	106	101	100	100	0	1.042	1.038	1.050	1.083	1.342	1.018	0.956	120	646	13314	12432	0.059	6793	6521	6332	6100	0
1	14	8	"YOL050C"	"YOL050C"	5390	16300	130	2190	1775	974	59	66	34	98	95	0	2188	1779	997	92	97	28	100	96	0	1.017	1.017	1.026	1.063	1.394	1.019	0.951	120	559	4227	3403	0.024	2131	2096	1716	1687	0
1	15	8	"YOL082W"	"YOL082W"	5570	16290	150	532	1775	2267	63	377	1040	42	32	0	246	840	989	97	284	571	38	27	0	3.148	2.304	2.213	1.760	2.677	2.154	0.932	156	595	618	2455	1.654	469	149	1712	743	-50
1	16	8	"TAT2"	"YOL020W"	5780	16300	140	6297	5724	3525	63	385	1053	85	73	0	2669	2554	1449	95	288	579	86	70	0	2.422	2.302	2.270	2.185	1.406	2.374	0.935	156	580	8808	8120	1.276	6234	2574	5661	2459	-100
1	17	8	"SPE2"	"YOL052C"	5990	16300	140	6606	5723	2965	59	68	62	100	100	0	2561	2271	1172	91	98	39	100	98	0	2.651	2.598	2.618	2.681	1.485	2.645	0.945	156	540	9017	7844	1.406	6547	2470	5664	2180	0
1	18	8	"YOL084W"	"YOL084W"	6170	16290	150	930	1798	1965	64	368	982	48	35	0	527	962	1002	99	638	1524	25	3	0	2.023	2.009	1.945	1.776	2.226	0.997	0.573	156	525	1294	2597	1.017	866	428	1734	863	-50
1	19	8	"YOL022C"	"YOL022C"	6370	16290	150	4270	3411	2004	61	341	945	80	68	0	13923	11527	7137	96	593	1468	89	76	0	0.304	0.293	0.290	0.313	1.515	0.288	0.852	156	572	18036	14781	-1.716	4209	13827	3350	11431	-50
1	20	8	"YOL053W"	"YOL053W"	6580	16300	130	8288	7181	3110	60	75	72	100	100	0	5134	4383	2017	94	110	85	100	100	0	1.633	1.660	1.654	1.697	1.338	1.643	0.957	120	559	13268	11410	0.707	8228	5040	7121	4289	0
1	21	8	"ADH1"	"YOL086C"	6790	16300	150	3808	4211	2719	58	71	63	100	99	0	1136	1218	713	94	106	74	94	91	0	3.599	3.695	3.742	3.815	1.569	3.862	0.920	156	723	4792	5277	1.848	3750	1042	4153	1124	0
1	1	9	"RPL33B"	"YOR234C"	2740	16480	130	1704	1745	1314	60	118	338	84	68	0	3371	4053	3108	99	236	872	80	65	0	0.502	0.426	0.404	0.415	1.575	0.395	0.941	120	681	4916	5639	-0.993	1644	3272	1685	3954	0
1	2	9	"PNT1"	"YOR266W"	2990	16490	130	278	325	224	60	123	365	25	5	0	547	647	477	96	244	945	20	1	0	0.483	0.481	0.440	0.535	2.390	0.450	0.866	120	578	669	816	-1.049	218	451	265	551	0
1	3	9	"YOR298W"	"YOR298W"	3180	16490	120	343	401	236	60	70	37	99	96	0	507	545	332	93	99	32	95	95	0	0.684	0.754	0.714	0.803	1.651	0.721	0.879	120	525	697	793	-0.549	283	414	341	452	0
1	4	9	"DFR1"	"YOR236W"	3370	16480	130	1917	1828	1130	62	70	31	100	97	0	582	615	354	95	102	53	88	83	0	3.809	3.396	3.372	3.518	1.566	3.420	0.910	120	632	2342	2286	1.929	1855	487	1766	520	0
1	5	9	"YOR268C"	"YOR268C"	3580	16490	110	785	725	346	64	70	31	98	97	0	511	480	218	98	105	56	90	82	0	1.746	1.730	1.703	1.878	1.680	1.733	0.850	80	532	1134	1043	0.804	721	413	661	382	0
1	6	9	"YOR300W"	"YOR300W"	3770	16490	120	742	701	354	59	73	91	93	84	0	554	514	254	95	111	160	78	67	0	1.488	1.532	1.585	1.643	1.641	1.507	0.928	120	591	1142	1061	0.573	683	459	642	419	0
1	7	9	"YOR238W"	"YOR238W"	3980	16490	130	2684	2554	1241	59	77	99	100	97	0	2091	1831	902	94	117	176	91	85	0	1.314	1.436	1.448	1.532	1.449	1.430	0.951	120	527	4622	4232	0.394	2625	1997	2495	1737	0
1	8	9	"VPH1"	"YOR270C"	4170	16490	120	1649	1666	956	58	67	38	100	98	0	2281	2151	1300	93	100	34	99	97	0	0.727	0.781	0.793	0.861	1.492	0.758	0.945	120	519	3779	3666	-0.460	1591	2188	1608	2058	0
1	9	9	"YOR302W"	"YOR302W"	4380	16490	120	522	523	270	57	64	28	98	95	0	529	511	246	92	97	30	92	90	0	1.064	1.112	1.093	1.219	1.809	1.112	0.822	120	492	902	885	0.090	465	437	466	419	0
1	10	9	"YOR240W"	"YOR240W"	4570	16490	130	3884	3840	2245	58	66	33	100	99	0	3228	3109	1796	94	103	37	99	98	0	1.221	1.254	1.260	1.307	1.425	1.250	0.951	120	549	6960	6797	0.288	3826	3134	3782	3015	0
1	11	9	"YTM1"	"YOR272W"	4780	16500	140	2446	2316	1515	58	65	37	100	98	0	3868	3928	2643	94	100	34	100	100	0	0.633	0.589	0.563	0.592	1.480	0.576	0.939	156	593	6162	6092	-0.660	2388	3774	2258	3834	0
1	12	9	"YOR304C-A"	"YOR304C-A"	4990	16510	150	1347	1322	748	59	68	39	99	98	0	2337	2146	1149	93	101	38	100	100	0	0.574	0.615	0.615	0.605	1.428	0.624	0.952	156	619	3532	3316	-0.801	1288	2244	1263	2053	0
1	13	9	"GRE1"	"YPL223C"	5180	16500	130	5439	4385	2260	60	70	52	100	99	0	1302	1093	540	93	100	39	98	94	0	4.449	4.325	4.315	4.335	1.330	4.419	0.953	120	567	6588	5325	2.154	5379	1209	4325	1000	0
1	14	9	"BBP1"	"YPL255W"	5400	16490	130	7412	6369	3629	59	68	48	100	100	0	3721	3142	1833	93	100	38	100	100	0	2.027	2.070	2.066	2.135	1.323	2.084	0.964	120	597	10981	9359	1.019	7353	3628	6310	3049	0
1	15	9	"YPR004C"	"YPR004C"	5600	16500	130	3488	3136	1638	61	190	585	86	82	0	4605	3861	2168	97	192	381	89	84	0	0.760	0.817	0.813	0.866	1.349	0.807	0.953	120	543	7935	6839	-0.396	3427	4508	3075	3764	0
1	16	9	"YPL225W"	"YPL225W"	5780	16490	130	3398	2715	1374	60	122	263	89	85	0	5884	4610	2469	92	152	228	95	89	0	0.576	0.588	0.581	0.587	1.411	0.568	0.964	120	546	9130	7173	-0.795	3338	5792	2655	4518	0
1	17	9	"YPL257W"	"YPL257W"	5990	16490	130	1794	1525	850	60	67	27	97	95	0	1000	852	464	91	98	36	91	89	0	1.908	1.925	1.949	2.044	1.507	1.930	0.943	120	552	2643	2226	0.932	1734	909	1465	761	0
1	18	9	"ICL2"	"YPR006C"	6190	16500	140	7920	7096	4087	61	165	466	98	92	0	6932	6151	3730	94	364	1096	91	75	0	1.149	1.161	1.125	1.193	1.578	1.144	0.956	156	595	14697	13092	0.201	7859	6838	7035	6057	0
1	19	9	"ALG5"	"YPL227C"	6380	16500	140	4003	3419	2014	60	137	307	94	85	0	6736	5601	3400	94	326	979	85	75	0	0.594	0.610	0.603	0.623	1.497	0.599	0.961	156	587	10585	8866	-0.752	3943	6642	3359	5507	0
1	20	9	"APM1"	"YPL259C"	6590	16510	150	5088	4593	2415	59	71	58	100	100	0	8097	8032	4027	93	105	78	100	100	0	0.628	0.571	0.577	0.565	1.348	0.575	0.954	156	593	13033	12473	-0.670	5029	8004	4534	7939	0
1	21	9	"YPR008W"	"YPR008W"	6780	16480	150	4687	5297	3532	58	68	49	100	100	0	4116	4843	3202	93	103	65	100	100	0	1.151	1.103	1.091	1.080	1.333	1.115	0.962	156	762	8652	9989	0.202	4629	4023	5239	4750	0
1	1	10	"YPL229W"	"YPL229W"	2760	16690	140	3183	5160	4319	58	106	313	96	91	0	3043	4020	2906	96	171	639	89	77	0	1.060	1.300	1.251	1.161	1.511	1.402	0.959	156	778	6072	9026	0.085	3125	2947	5102	3924	0
1	2	10	"YPL261C"	"YPL261C"	2990	16700	160	533	665	444	58	84	212	76	52	0	539	583	332	94	108	103	85	78	0	1.067	1.241	1.187	1.204	1.640	1.434	0.861	208	736	920	1096	0.094	475	445	607	489	0
1	3	10	"RPA135"	"YPR010C"	3190	16690	140	4881	4278	2595	60	74	66	100	100	0	5865	5299	3261	91	104	64	100	100	0	0.835	0.810	0.786	0.785	1.464	0.802	0.947	156	578	10595	9426	-0.260	4821	5774	4218	5208	0
1	4	10	"SEC7"	"YDR170C"	3380	16720	130	154	214	138	61	76	68	60	42	0	238	286	171	97	112	71	66	49	0	0.660	0.810	0.760	0.767	2.268	0.808	0.733	120	567	234	342	-0.600	93	141	153	189	0
1	5	10	"YRF1-1"	"YDR545W"	3580	16690	80	110	127	104	60	66	24	61	51	0	147	148	76	96	99	25	61	50	0	0.980	1.288	0.894	0.991	2.956	1.106	0.499	52	321	101	119	-0.029	50	51	67	52	0
1	6	10	"SWI4"	"YER111C"	3790	16700	80	126	196	214	58	64	34	75	48	0	153	243	283	93	96	27	67	57	0	1.133	0.920	1.036	1.000	2.451	0.767	0.864	52	293	128	288	0.181	68	60	138	150	0
1	7	10	"ESP1"	"YGR098C"	3970	16680	150	77	147	193	59	68	40	33	21	0	104	156	160	93	99	32	33	19	0	1.636	1.397	1.060	1.011	3.283	1.279	0.710	156	669	29	151	0.710	18	11	88	63	-50
1	8	10	"RIM101"	"YHL027W"	4170	16680	150	67	146	203	57	65	36	32	26	0	109	204	278	92	98	32	39	25	0	0.588	0.795	0.730	0.761	3.507	0.727	0.761	156	625	27	201	-0.766	10	17	89	112	-50
1	9	10	"MIP6"	"YHR015W"	4370	16680	150	62	103	119	56	61	23	32	21	0	97	132	112	92	97	32	25	15	0	1.200	1.175	0.791	0.833	2.764	1.050	0.723	156	651	11	87	0.263	6	5	47	40	-50
1	10	10	"VTH1"	"YIL173W"	4570	16680	150	66	119	162	57	63	24	39	26	0	101	152	185	92	100	35	26	14	0	1.000	1.033	0.800	0.870	3.646	0.859	0.856	156	612	18	122	0.000	9	9	62	60	-50
1	11	10	"YJR029W"	"YJR029W"	4770	16680	150	64	185	319	59	64	27	34	26	0	105	215	354	93	99	32	30	21	0	0.417	1.033	0.870	0.909	3.357	0.912	0.814	156	578	17	248	-1.263	5	12	126	122	-50
1	12	10	"YLL034C"	"YLL034C"	4980	16680	150	68	161	269	57	63	30	40	25	0	103	208	374	91	97	33	33	21	0	0.917	0.889	0.943	0.958	3.709	0.709	0.788	156	550	23	221	-0.126	11	12	104	117	-50
1	13	10	"ESC1"	"YMR219W"	5180	16690	150	69	134	196	57	64	36	27	19	0	101	159	183	93	99	35	23	16	0	1.500	1.167	0.976	0.904	3.201	1.075	0.741	156	560	20	143	0.585	12	8	77	66	-50
1	14	10	"YKU70"	"YMR284W"	5380	16690	150	71	167	270	57	64	39	37	23	0	106	217	384	93	98	32	33	21	0	1.077	0.887	1.035	1.073	3.162	0.691	0.785	156	624	27	234	0.107	14	13	110	124	-50
1	15	10	"POL1"	"YNL102W"	5580	16690	150	69	148	279	57	64	30	29	18	0	95	182	361	92	100	43	24	13	0	4.000	1.011	0.875	0.856	3.631	0.742	0.662	156	623	15	181	2.000	12	3	91	90	-50
1	16	10	"YMRWdelta20"	"YMRWdelta20"	5790	16680	130	605	600	337	59	67	33	95	91	0	832	811	477	92	104	57	89	87	0	0.738	0.752	0.743	0.819	1.761	0.737	0.905	120	596	1286	1260	-0.439	546	740	541	719	0
1	17	10	"IntYNL112W"	"IntYNL112W"	5990	16690	140	1436	1381	805	59	67	31	98	97	0	1697	1641	1010	91	100	35	96	94	0	0.857	0.853	0.868	0.954	1.848	0.827	0.905	156	645	2983	2872	-0.222	1377	1606	1322	1550	0
1	18	10	"CEN14"	"CEN14"	6210	16700	130	359	347	172	59	64	25	95	90	0	1073	973	534	91	98	32	94	90	0	0.305	0.327	0.325	0.374	2.119	0.301	0.812	120	528	1282	1170	-1.711	300	982	288	882	0
1	19	10	"YORCdelta11"	"YORCdelta11"	6400	16700	140	965	951	517	59	65	36	100	96	0	1409	1471	877	91	97	44	100	98	0	0.687	0.646	0.650	0.682	1.624	0.615	0.921	156	553	2224	2272	-0.541	906	1318	892	1380	0
1	20	10	"YORWdelta16"	"YORWdelta16"	6600	16690	140	506	541	270	59	67	40	99	98	0	649	671	342	92	100	47	96	94	0	0.803	0.832	0.805	0.876	1.627	0.809	0.875	156	556	1004	1061	-0.317	447	557	482	579	0
1	21	10	"YOR298C-A"	"YOR298C-A"	6790	16700	130	514	559	343	57	64	30	98	91	0	711	828	527	91	97	33	95	93	0	0.737	0.681	0.685	0.689	1.979	0.658	0.901	120	670	1077	1239	-0.440	457	620	502	737	0
1	1	11	"YPLCdelta10"	"YPLCdelta10"	2780	16890	140	1049	1244	911	60	73	60	99	96	0	1692	2185	1671	97	112	64	100	96	0	0.620	0.567	0.544	0.604	1.564	0.540	0.927	156	717	2584	3272	-0.690	989	1595	1184	2088	0
1	2	11	"YPRCdelta13"	"YPRCdelta13"	2990	16890	120	810	748	364	57	64	27	97	95	0	2130	1908	1033	94	101	40	98	95	0	0.370	0.381	0.380	0.409	1.712	0.358	0.900	120	448	2789	2505	-1.435	753	2036	691	1814	0
1	3	11	"SNR51"	"SNR51"	3200	16880	130	523	475	214	59	73	69	90	86	0	517	485	241	91	106	68	87	80	0	1.089	1.056	1.074	1.156	1.801	0.997	0.849	120	505	890	810	0.123	464	426	416	394	0
1	4	11	"iYAL068C-0"	"iYAL068C-0"	3390	16880	150	874	1004	841	60	75	66	92	85	0	1008	1312	1112	92	108	69	92	88	0	0.889	0.774	0.776	0.826	1.830	0.752	0.883	156	603	1730	2164	-0.170	814	916	944	1220	0
1	5	11	"iYAL067C"	"iYAL067C"	3620	16870	150	1756	1710	973	60	77	82	98	94	0	2604	2520	1698	94	123	153	94	89	0	0.676	0.680	0.675	0.798	1.589	0.626	0.926	156	692	4206	4076	-0.566	1696	2510	1650	2426	0
1	6	11	"iYAL064C-A-0"	"iYAL064C-A-0"	3790	16880	140	2829	2617	1449	58	78	88	98	96	0	3383	3134	1959	94	122	159	94	89	0	0.843	0.842	0.825	0.946	1.601	0.797	0.931	156	625	6060	5599	-0.247	2771	3289	2559	3040	0
1	7	11	"iYBR065C"	"iYBR065C"	4010	16880	130	1839	1521	752	57	67	46	100	97	0	1068	973	476	90	96	28	99	98	0	1.822	1.658	1.659	1.729	1.532	1.621	0.919	120	530	2760	2347	0.866	1782	978	1464	883	0
1	8	11	"iYBR069C"	"iYBR069C"	4190	16890	130	1622	1677	900	58	70	46	100	97	0	2029	1858	978	94	101	39	97	94	0	0.808	0.918	0.894	1.055	1.723	0.913	0.892	120	557	3499	3383	-0.307	1564	1935	1619	1764	0
1	9	11	"iYBR073W"	"iYBR073W"	4390	16890	130	1128	1094	602	55	65	42	100	98	0	1701	1610	954	92	99	37	99	99	0	0.667	0.684	0.690	0.773	1.639	0.634	0.886	120	569	2682	2557	-0.585	1073	1609	1039	1518	0
1	10	11	"iYBR085W-1"	"iYBR085W-1"	4600	16890	140	2175	2098	1397	56	62	32	100	100	0	2127	2202	1464	91	95	29	100	100	0	1.041	0.967	0.946	1.012	1.608	0.958	0.911	156	619	4155	4153	0.058	2119	2036	2042	2111	0
1	11	11	"iYBR089W"	"iYBR089W"	4800	16890	140	4477	4308	2798	56	62	27	100	100	0	5204	5012	3197	91	94	24	100	100	0	0.865	0.864	0.854	0.864	1.558	0.865	0.933	156	615	9534	9173	-0.210	4421	5113	4252	4921	0
1	12	11	"iYBR093C"	"iYBR093C"	5020	16890	140	810	787	471	57	62	26	100	96	0	698	684	402	90	95	24	92	92	0	1.238	1.229	1.219	1.441	2.054	1.215	0.903	156	524	1361	1324	0.309	753	608	730	594	0
1	13	11	"iYBR111C"	"iYBR111C"	5190	16890	140	5207	4623	2719	57	63	25	100	100	0	6322	6251	3957	92	97	27	100	100	0	0.827	0.741	0.725	0.762	1.463	0.715	0.945	156	552	11380	10725	-0.275	5150	6230	4566	6159	0
1	14	11	"iYBR117C"	"iYBR117C"	5410	16890	140	3362	3164	1748	58	62	23	100	100	0	3222	3145	1943	91	96	26	100	99	0	1.055	1.017	1.008	1.108	1.603	0.972	0.897	156	566	6435	6160	0.078	3304	3131	3106	3054	0
1	15	11	"iYBR121C"	"iYBR121C"	5600	16890	140	2282	2267	1374	57	63	29	100	100	0	1921	1771	1124	91	97	34	98	94	0	1.216	1.315	1.322	1.474	1.631	1.292	0.928	156	656	4055	3890	0.282	2225	1830	2210	1680	0
1	16	11	"iYBR139W"	"iYBR139W"	5830	16890	130	549	530	201	59	67	38	100	98	0	2166	1897	962	92	101	38	100	100	0	0.236	0.261	0.250	0.296	1.661	0.224	0.857	120	570	2564	2276	-2.082	490	2074	471	1805	0
1	17	11	"iYBR143C"	"iYBR143C"	6000	16890	140	1592	1513	834	57	66	38	100	99	0	1105	1093	643	92	101	40	97	96	0	1.515	1.455	1.481	1.569	1.666	1.424	0.887	156	580	2548	2457	0.600	1535	1013	1456	1001	0
1	18	11	"iYBR147W"	"iYBR147W"	6200	16890	140	1416	1583	1000	58	66	34	100	98	0	1339	1385	859	92	98	39	97	95	0	1.089	1.179	1.221	1.250	1.583	1.184	0.933	156	588	2605	2818	0.123	1358	1247	1525	1293	0
1	19	11	"iYDL240W"	"iYDL240W"	6410	16900	140	853	846	414	59	65	28	99	98	0	3665	3491	1872	94	98	30	100	100	0	0.222	0.232	0.226	0.244	1.823	0.213	0.862	156	570	4365	4184	-2.169	794	3571	787	3397	0
1	20	11	"iYDL236W"	"iYDL236W"	6610	16890	120	409	416	192	58	65	30	100	97	0	717	652	321	93	100	34	96	90	0	0.563	0.640	0.614	0.735	2.002	0.581	0.781	120	478	975	917	-0.830	351	624	358	559	0
1	21	11	"iYDL232W"	"iYDL232W"	6790	16900	120	608	677	357	57	64	38	99	96	0	2129	2103	1228	92	98	33	100	99	0	0.270	0.308	0.298	0.340	1.887	0.275	0.805	120	578	2588	2631	-1.886	551	2037	620	2011	0
1	1	12	"iYDL216C"	"iYDL216C"	2780	17080	150	283	289	141	66	117	106	77	50	0	554	537	274	104	209	215	72	51	0	0.482	0.515	0.496	0.520	1.803	0.475	0.803	156	799	667	656	-1.052	217	450	223	433	-50
1	2	12	"iYDL212W"	"iYDL212W"	3000	17060	150	483	519	256	78	131	102	90	86	0	1064	1051	569	116	237	221	86	76	0	0.427	0.472	0.476	0.497	1.650	0.429	0.801	156	643	1353	1376	-1.227	405	948	441	935	-100
1	3	12	"itG(GCC)D1"	"itG(GCC)D1"	3200	17080	150	733	841	465	61	76	54	96	94	0	559	633	383	95	113	80	89	79	0	1.448	1.450	1.457	1.663	1.924	1.363	0.837	156	634	1136	1318	0.534	672	464	780	538	0
1	4	12	"iYDL195W"	"iYDL195W"	3410	17080	140	780	801	473	59	81	252	79	60	0	782	858	575	90	106	169	78	67	0	1.042	0.966	1.045	1.203	1.975	0.995	0.795	156	595	1413	1510	0.059	721	692	742	768	0
1	5	12	"iYDL191W"	"iYDL191W"	3580	17080	130	494	520	252	60	87	266	77	40	0	1277	1284	816	94	122	201	83	75	0	0.367	0.387	0.371	0.497	2.282	0.422	0.544	120	541	1617	1650	-1.447	434	1183	460	1190	0
1	6	12	"iYDL186W"	"iYDL186W"	3800	17090	140	663	714	454	57	75	81	94	84	0	475	487	280	94	122	155	72	57	0	1.591	1.672	1.757	1.841	2.161	1.698	0.870	156	640	987	1050	0.670	606	381	657	393	0
1	7	12	"iYDL170W"	"iYDL170W"	4000	17070	150	407	429	235	57	64	39	97	94	0	461	484	214	89	96	36	94	94	0	0.941	0.942	0.924	0.960	1.705	0.983	0.736	156	605	722	767	-0.088	350	372	372	395	0
1	8	12	"iYDL166C"	"iYDL166C"	4180	17090	130	389	435	239	59	79	60	95	90	0	552	548	256	95	110	53	94	90	0	0.722	0.830	0.810	0.845	1.859	0.846	0.772	120	479	787	829	-0.470	330	457	376	453	0
1	9	12	"iYDL160C"	"iYDL160C"	4370	17090	170	1366	1736	1527	59	73	53	99	93	0	603	772	595	95	107	47	89	83	0	2.573	2.477	2.418	2.486	1.892	2.647	0.887	208	750	1815	2354	1.363	1307	508	1677	677	0
1	10	12	"iYDR141C"	"iYDR141C"	4590	17090	130	1086	1066	618	56	62	30	96	90	0	661	687	429	91	96	31	90	86	0	1.807	1.695	1.659	1.755	1.839	1.623	0.848	120	516	1600	1606	0.854	1030	570	1010	596	0
1	11	12	"iYDR145W"	"iYDR145W"	4770	17090	140	270	272	139	56	62	28	91	82	0	515	557	362	90	95	26	90	87	0	0.504	0.463	0.446	0.547	2.326	0.401	0.817	156	560	639	683	-0.990	214	425	216	467	0
1	12	12	"iYDR150W"	"iYDR150W"	4980	17090	140	1023	1064	660	58	62	27	100	97	0	3059	3591	2532	90	93	24	100	100	0	0.325	0.287	0.292	0.313	1.734	0.262	0.886	156	594	3934	4507	-1.621	965	2969	1006	3501	0
1	13	12	"iYDR169C-0"	"iYDR169C-0"	5170	17080	130	1408	1385	871	59	64	26	97	94	0	1386	1189	708	90	95	31	94	89	0	1.041	1.207	1.171	1.287	1.922	1.210	0.848	120	508	2645	2425	0.058	1349	1296	1326	1099	0
1	14	12	"iYDR170W-A-0"	"iYDR170W-A-0"	5380	17090	140	13232	14708	11261	58	64	28	100	100	0	11216	12013	8477	91	96	30	100	100	0	1.184	1.229	1.181	1.195	1.612	1.285	0.917	156	619	24299	26572	0.244	13174	11125	14650	11922	0
1	15	12	"iYDR173C"	"iYDR173C"	5580	17090	130	1802	1729	1008	58	63	25	100	98	0	985	885	497	90	94	27	95	90	0	1.949	2.102	2.122	2.185	1.613	2.131	0.887	120	565	2639	2466	0.962	1744	895	1671	795	0
1	16	12	"iYDR189W"	"iYDR189W"	5780	17090	130	832	799	436	58	64	26	99	96	0	3009	2705	1797	90	95	27	100	100	0	0.265	0.283	0.275	0.321	1.669	0.246	0.890	120	639	3693	3356	-1.915	774	2919	741	2615	0
1	17	12	"iYDR194C"	"iYDR194C"	5980	17090	130	1661	1661	1021	58	66	34	99	97	0	942	902	571	92	99	38	90	89	0	1.886	1.979	1.980	2.321	1.921	1.943	0.888	120	574	2453	2413	0.915	1603	850	1603	810	0
1	18	12	"iYDR198C"	"iYDR198C"	6200	17090	140	912	959	596	57	65	35	99	99	0	866	977	591	92	98	37	97	97	0	1.105	1.019	0.995	1.066	1.792	1.014	0.884	156	641	1629	1787	0.144	855	774	902	885	0
1	19	12	"iYDR214W"	"iYDR214W"	6400	17090	140	304	319	172	57	64	28	96	89	0	326	364	205	94	97	31	88	80	0	1.065	0.970	0.979	1.083	2.259	0.894	0.755	156	553	479	532	0.090	247	232	262	270	0
1	20	12	"iYDR218C"	"iYDR218C"	6600	17090	140	1030	1208	858	57	64	27	98	95	0	816	913	667	94	99	32	94	89	0	1.348	1.405	1.437	1.563	1.977	1.376	0.886	156	606	1695	1970	0.430	973	722	1151	819	0
1	21	12	"iYDR223W"	"iYDR223W"	6810	17100	140	1244	1179	667	57	64	36	99	97	0	722	707	409	93	98	30	95	93	0	1.887	1.827	1.795	1.978	1.849	1.797	0.884	156	772	1816	1736	0.916	1187	629	1122	614	0
1	1	13	"iYDR532C"	"iYDR532C"	2780	17280	150	181	278	253	65	114	109	50	39	0	249	381	340	104	196	203	37	28	0	0.800	0.769	0.772	0.763	2.318	0.673	0.908	156	796	261	490	-0.322	116	145	213	277	-50
1	2	13	"iYDR535C"	"iYDR535C"	2980	17270	130	1600	1424	897	86	147	125	86	79	0	1224	1122	725	122	261	246	74	66	0	1.374	1.338	1.330	1.336	1.976	1.318	0.864	120	570	2616	2338	0.458	1514	1102	1338	1000	0
1	3	13	"iYDR539W-1"	"iYDR539W-1"	3180	17280	150	90	116	76	64	91	75	28	8	0	113	136	80	99	150	148	9	1	0	1.857	1.405	0.944	0.962	2.845	0.618	0.509	156	635	40	89	0.893	26	14	52	37	-50
1	4	13	"iYEL073C-4"	"iYEL073C-4"	3380	17300	150	468	567	455	62	100	265	62	35	0	519	533	351	97	153	253	62	38	0	0.962	1.158	1.101	1.125	2.210	1.081	0.626	156	561	828	941	-0.056	406	422	505	436	0
1	5	13	"iYEL071W-1"	"iYEL071W-1"	3580	17280	140	1145	1358	940	60	80	249	83	71	0	1384	1709	1212	93	114	209	85	76	0	0.840	0.803	0.808	0.858	1.646	0.783	0.934	156	608	2376	2914	-0.251	1085	1291	1298	1616	0
1	6	13	"iYEL068C"	"iYEL068C"	3780	17280	130	772	801	489	59	65	32	97	93	0	1051	1035	615	93	98	29	97	92	0	0.744	0.788	0.766	0.836	1.710	0.772	0.912	120	537	1671	1684	-0.426	713	958	742	942	0
1	7	13	"iYEL051W"	"iYEL051W"	3990	17280	140	713	806	571	58	65	38	93	90	0	760	896	654	90	98	38	91	86	0	0.978	0.928	0.956	1.036	1.832	0.899	0.919	156	601	1325	1554	-0.033	655	670	748	806	0
1	8	13	"itG(GCC)E"	"itG(GCC)E"	4180	17280	130	261	308	214	59	74	54	77	65	0	348	363	228	92	104	50	75	69	0	0.789	0.919	0.885	0.888	2.115	0.912	0.887	120	560	458	520	-0.342	202	256	249	271	0
1	9	13	"iYEL047C"	"iYEL047C"	4390	17290	130	2609	2115	1051	60	72	49	99	98	0	2097	1700	880	92	103	47	100	96	0	1.271	1.278	1.258	1.319	1.424	1.238	0.946	120	533	4554	3663	0.346	2549	2005	2055	1608	0
1	10	13	"iYEL029C"	"iYEL029C"	4580	17290	140	2014	2244	1590	57	62	25	100	98	0	2610	2576	1729	92	96	27	100	98	0	0.777	0.880	0.852	0.868	1.575	0.894	0.929	156	595	4475	4671	-0.364	1957	2518	2187	2484	0
1	11	13	"iYEL027W"	"iYEL027W"	4800	17290	150	855	1053	774	56	64	35	98	95	0	2010	2242	1693	92	97	30	100	99	0	0.417	0.464	0.467	0.472	1.596	0.449	0.930	156	640	2717	3147	-1.263	799	1918	997	2150	0
1	12	13	"iYEL023C"	"iYEL023C"	5010	17300	140	1962	1953	1218	57	64	37	99	98	0	599	636	371	92	97	56	91	85	0	3.757	3.485	3.364	3.579	1.529	3.516	0.923	156	582	2412	2440	1.910	1905	507	1896	544	0
1	13	13	"iYFL031W"	"iYFL031W"	5200	17290	140	2066	1961	1282	58	64	30	100	99	0	1517	1573	1015	92	98	56	98	95	0	1.409	1.285	1.270	1.336	1.565	1.287	0.931	156	610	3433	3384	0.495	2008	1425	1903	1481	0
1	14	13	"iYFL027C"	"iYFL027C"	5400	17290	140	1726	1694	912	56	61	24	100	98	0	2814	2705	1489	92	95	25	100	100	0	0.614	0.627	0.634	0.648	1.485	0.612	0.934	156	615	4392	4251	-0.705	1670	2722	1638	2613	0
1	15	13	"iYFL023W"	"iYFL023W"	5600	17290	130	501	497	256	57	61	23	99	95	0	1189	1116	668	89	93	25	97	90	0	0.404	0.428	0.424	0.524	2.050	0.388	0.853	120	627	1544	1467	-1.309	444	1100	440	1027	0
1	16	13	"iYFL009W"	"iYFL009W"	5820	17300	120	408	511	351	58	63	23	99	98	0	504	540	350	88	92	23	96	95	0	0.841	1.002	0.976	1.076	1.762	1.003	0.855	120	509	766	905	-0.249	350	416	453	452	0
1	17	13	"iYFL005W"	"iYFL005W"	5990	17290	140	1814	1854	1245	58	65	28	100	99	0	3617	3776	2525	92	97	29	100	100	0	0.498	0.488	0.467	0.490	1.555	0.476	0.915	156	636	5281	5480	-1.005	1756	3525	1796	3684	0
1	18	13	"iYFLWdelta5"	"iYFLWdelta5"	6220	17300	140	650	665	305	58	65	31	100	98	0	1276	1355	714	93	99	37	100	99	0	0.500	0.481	0.467	0.516	1.633	0.446	0.899	156	530	1775	1869	-0.999	592	1183	607	1262	0
1	19	13	"iYFR009W"	"iYFR009W"	6400	17300	140	1016	974	639	57	66	32	100	96	0	1551	1614	1027	92	97	37	99	98	0	0.657	0.602	0.586	0.611	1.557	0.597	0.931	156	487	2418	2439	-0.605	959	1459	917	1522	0
1	20	13	"iYFR012W"	"iYFR012W"	6580	17290	130	4077	4119	2002	58	65	33	100	100	0	4301	4178	2211	94	99	33	100	100	0	0.955	0.994	0.951	1.068	1.494	0.957	0.937	120	537	8226	8145	-0.066	4019	4207	4061	4084	0
1	21	13	"iYFR016C"	"iYFR016C"	6790	17290	130	773	812	468	58	67	35	97	95	0	736	730	426	93	100	37	90	87	0	1.112	1.184	1.235	1.323	1.743	1.139	0.920	120	649	1358	1391	0.153	715	643	754	637	0
1	1	14	"iYFR027W"	"iYFR027W"	2800	17470	150	694	730	464	61	90	92	87	80	0	1251	1229	871	98	185	261	74	65	0	0.549	0.592	0.645	0.753	2.336	0.531	0.849	156	747	1786	1800	-0.865	633	1153	669	1131	0
1	2	14	"iYFR030W"	"iYFR030W"	2980	17480	150	220	233	122	64	97	87	75	41	0	888	832	468	100	231	307	73	65	0	0.198	0.231	0.210	0.245	2.109	0.214	0.492	156	657	944	901	-2.337	156	788	169	732	-50
1	3	14	"iYFR032C-A"	"iYFR032C-A"	3220	17480	150	1238	1249	837	63	86	67	96	92	0	1023	1077	624	98	169	199	85	79	0	1.270	1.211	1.195	1.268	1.907	1.273	0.841	156	571	2100	2165	0.345	1175	925	1186	979	0
1	4	14	"iYGL002W"	"iYGL002W"	3390	17480	140	731	675	378	63	109	185	80	67	0	1818	1707	1076	95	164	238	82	78	0	0.388	0.380	0.401	0.421	1.735	0.345	0.859	156	492	2391	2224	-1.367	668	1723	612	1612	0
1	5	14	"iYGR002C"	"iYGR002C"	3610	17480	130	737	667	361	61	90	172	80	69	0	1227	1118	683	91	115	136	85	78	0	0.595	0.590	0.607	0.689	1.765	0.551	0.910	120	532	1812	1633	-0.749	676	1136	606	1027	0
1	6	14	"iYGR006W"	"iYGR006W"	3790	17480	140	1301	1440	1086	61	67	33	97	94	0	1663	2079	1568	92	98	30	100	99	0	0.789	0.694	0.717	0.700	1.665	0.681	0.901	156	614	2811	3366	-0.341	1240	1571	1379	1987	0
1	7	14	"iYGR026W"	"iYGR026W"	3990	17480	140	400	535	378	57	64	34	92	87	0	711	902	691	89	96	31	91	89	0	0.551	0.588	0.616	0.675	1.809	0.552	0.887	156	625	965	1291	-0.859	343	622	478	813	0
1	8	14	"iYGR028W"	"iYGR028W"	4190	17490	140	1362	1375	1020	56	65	36	99	98	0	1591	1677	1230	91	97	37	99	97	0	0.871	0.832	0.836	0.864	1.657	0.824	0.924	156	629	2806	2905	-0.200	1306	1500	1319	1586	0
1	9	14	"iYGR030C"	"iYGR030C"	4400	17490	140	2078	2077	1239	59	69	43	100	99	0	1129	1108	631	90	97	38	100	97	0	1.943	1.982	1.946	2.000	1.413	2.023	0.943	156	600	3058	3036	0.958	2019	1039	2018	1018	0
1	10	14	"iYGR043C-0"	"iYGR043C-0"	4600	17470	130	695	676	437	58	64	32	95	93	0	363	419	276	92	97	29	86	78	0	2.351	1.890	1.954	2.072	1.736	1.835	0.865	120	555	908	945	1.233	637	271	618	327	0
1	11	14	"iYGR047C"	"iYGR047C"	4810	17480	130	1593	1647	1130	58	66	35	99	96	0	1485	1529	1083	92	100	38	95	91	0	1.102	1.106	1.121	1.215	1.703	1.057	0.930	120	574	2928	3026	0.140	1535	1393	1589	1437	0
1	12	14	"iYGR051C"	"iYGR051C"	5000	17490	130	1672	1662	954	58	66	39	99	97	0	930	878	468	92	101	63	92	87	0	1.926	2.041	2.064	2.215	1.626	2.058	0.893	120	546	2452	2390	0.946	1614	838	1604	786	0
1	13	14	"iYGR067C"	"iYGR067C"	5200	17490	130	718	670	379	57	62	29	95	91	0	437	443	240	91	97	55	86	80	0	1.910	1.741	1.743	1.810	1.637	1.649	0.815	120	574	1007	965	0.934	661	346	613	352	0
1	14	14	"iYGR072W"	"iYGR072W"	5400	17490	130	242	244	111	55	61	25	95	89	0	328	323	143	91	95	27	91	85	0	0.789	0.815	0.790	0.832	1.681	0.774	0.724	120	578	424	421	-0.342	187	237	189	232	0
1	15	14	"iYGR078C"	"iYGR078C"	5590	17490	130	624	596	334	57	63	27	98	95	0	487	513	290	91	95	28	89	86	0	1.432	1.277	1.241	1.393	1.863	1.242	0.885	120	582	963	961	0.518	567	396	539	422	0
1	16	14	"iYHR009C"	"iYHR009C"	5790	17490	140	1099	1128	674	57	61	22	98	96	0	810	808	464	89	93	24	94	93	0	1.445	1.490	1.517	1.549	1.509	1.498	0.905	156	638	1763	1790	0.531	1042	721	1071	719	0
1	17	14	"iYHR013C"	"iYHR013C"	6020	17490	140	1247	1218	626	58	64	26	100	97	0	990	935	502	91	97	28	97	93	0	1.323	1.374	1.389	1.530	1.618	1.346	0.929	156	629	2088	2004	0.403	1189	899	1160	844	0
1	18	14	"iYHRWdelta7"	"iYHRWdelta7"	6230	17480	140	391	441	258	58	64	30	98	93	0	428	506	315	92	96	35	89	85	0	0.991	0.925	0.942	1.027	1.802	0.865	0.864	156	486	669	797	-0.013	333	336	383	414	0
1	19	14	"iYHR027C"	"iYHR027C"	6400	17490	140	554	573	335	58	65	33	95	89	0	279	285	150	91	97	42	81	74	0	2.638	2.655	2.647	2.798	2.049	2.574	0.824	156	540	684	709	1.400	496	188	515	194	0
1	20	14	"iYHR031C"	"iYHR031C"	6620	17490	140	628	750	427	58	66	38	98	98	0	466	516	260	92	99	39	96	94	0	1.524	1.632	1.655	1.714	1.710	1.664	0.900	156	621	944	1116	0.608	570	374	692	424	0
1	21	14	"iYHR035W"	"iYHR035W"	6810	17490	140	782	825	475	56	63	32	97	96	0	874	1000	593	93	99	36	98	94	0	0.930	0.848	0.836	0.880	1.606	0.821	0.916	156	732	1507	1676	-0.105	726	781	769	907	0
1	1	15	"iYHR048W"	"iYHR048W"	2800	17690	140	336	335	136	60	89	86	90	73	0	308	305	120	97	178	250	39	0	0	1.308	1.322	1.295	1.419	1.667	1.261	0.802	156	697	487	483	0.387	276	211	275	208	0
1	2	15	"iYHR052W"	"iYHR052W"	2990	17680	150	450	442	288	63	91	82	79	72	0	1456	1612	1269	97	225	310	74	64	0	0.285	0.250	0.238	0.286	2.010	0.221	0.832	156	633	1746	1894	-1.812	387	1359	379	1515	-50
1	3	15	"iYHR056C"	"iYHR056C"	3220	17680	150	1120	1132	712	59	68	37	100	99	0	997	993	631	90	124	145	87	79	0	1.170	1.188	1.149	1.334	1.686	1.168	0.916	156	627	1968	1976	0.226	1061	907	1073	903	0
1	4	15	"itF(GAA)H1"	"itF(GAA)H1"	3420	17670	150	2187	2277	1361	60	117	230	97	89	0	1106	1161	735	90	138	192	86	74	0	2.094	2.070	2.100	2.383	1.660	1.999	0.889	156	603	3143	3288	1.066	2127	1016	2217	1071	-100
1	5	15	"iYHR075C"	"iYHR075C"	3600	17680	150	2649	2817	1766	62	119	230	93	89	0	1894	2128	1418	92	139	193	91	84	0	1.436	1.353	1.358	1.456	1.575	1.314	0.924	156	589	4389	4791	0.522	2587	1802	2755	2036	-100
1	6	15	"iYHR079C"	"iYHR079C"	3790	17690	130	2686	2414	1129	60	69	35	100	100	0	1229	1063	552	91	98	33	96	95	0	2.308	2.422	2.353	2.624	1.457	2.382	0.929	120	545	3764	3326	1.206	2626	1138	2354	972	0
1	7	15	"iYIL013C"	"iYIL013C"	3990	17690	130	1813	1608	951	57	81	327	82	73	0	1222	1106	675	91	111	236	75	70	0	1.553	1.528	1.558	1.729	1.596	1.513	0.932	120	622	2887	2566	0.635	1756	1131	1551	1015	0
1	8	15	"iYIL009C-A"	"iYIL009C-A"	4220	17680	140	413	425	237	57	82	321	51	19	0	663	728	489	92	112	233	71	53	0	0.623	0.579	0.585	0.701	1.879	0.861	0.752	156	644	927	1004	-0.682	356	571	368	636	0
1	9	15	"iYIL009W"	"iYIL009W"	4430	17690	140	2326	2147	1229	58	68	44	100	100	0	6907	6004	3573	91	98	38	100	100	0	0.333	0.353	0.359	0.370	1.455	0.342	0.940	156	535	9084	8002	-1.588	2268	6816	2089	5913	0
1	10	15	"itE(UUC)I"	"itE(UUC)I"	4620	17680	140	298	328	186	59	67	37	91	82	0	282	320	197	91	97	31	81	73	0	1.251	1.175	1.188	1.359	2.101	1.064	0.871	156	527	430	498	0.323	239	191	269	229	0
1	11	15	"iYIR010W"	"iYIR010W"	4800	17680	130	270	270	129	58	72	66	85	67	0	1015	1009	699	92	101	42	92	89	0	0.230	0.231	0.232	0.284	1.954	0.196	0.826	120	504	1135	1129	-2.122	212	923	212	917	0
1	12	15	"iYIR014W"	"iYIR014W"	4990	17680	130	377	412	247	57	63	27	92	86	0	485	530	371	91	97	28	88	78	0	0.812	0.809	0.825	0.953	1.875	0.739	0.896	120	560	714	794	-0.300	320	394	355	439	0
1	13	15	"iYIR026C"	"iYIR026C"	5200	17680	130	548	532	297	57	63	30	95	90	0	942	949	640	91	107	211	75	66	0	0.577	0.554	0.562	0.669	1.956	0.502	0.913	120	574	1342	1333	-0.793	491	851	475	858	0
1	14	15	"iYIR030C"	"iYIR030C"	5400	17690	130	854	742	372	55	63	32	99	95	0	1270	1073	595	90	96	36	93	89	0	0.677	0.699	0.713	0.825	1.760	0.638	0.920	120	577	1979	1670	-0.563	799	1180	687	983	0
1	15	15	"iYIR034C"	"iYIR034C"	5620	17690	130	1125	938	495	57	63	29	99	94	0	1651	1400	818	90	93	26	100	99	0	0.684	0.673	0.674	0.733	1.467	0.618	0.919	120	527	2629	2191	-0.548	1068	1561	881	1310	0
1	16	15	"iYJL223C-0"	"iYJL223C-0"	5800	17690	150	11491	11212	6695	58	66	40	100	100	0	7509	7247	4425	91	101	72	100	100	0	1.541	1.559	1.526	1.583	1.459	1.554	0.953	156	568	18851	18310	0.624	11433	7418	11154	7156	0
1	17	15	"iYJL219W"	"iYJL219W"	6000	17700	140	2311	2148	1194	60	79	99	98	93	0	1351	1222	701	91	109	126	88	84	0	1.787	1.846	1.900	2.099	1.678	1.825	0.937	156	518	3511	3219	0.837	2251	1260	2088	1131	0
1	18	15	"iYJL215C"	"iYJL215C"	6190	17690	140	500	489	276	59	69	55	91	82	0	549	584	359	92	98	47	86	80	0	0.965	0.874	0.857	0.958	1.852	0.821	0.893	156	531	898	922	-0.051	441	457	430	492	0
1	19	15	"iYJR093C"	"iYJR093C"	6390	17700	130	1542	1607	963	57	61	24	100	100	0	1288	1252	738	91	95	23	99	99	0	1.241	1.335	1.309	1.398	1.487	1.341	0.932	120	506	2682	2711	0.311	1485	1197	1550	1161	0
1	20	15	"iYJR095W"	"iYJR095W"	6590	17700	140	1449	1583	1083	56	63	33	100	98	0	992	1110	731	92	99	37	98	95	0	1.548	1.500	1.489	1.586	1.662	1.516	0.918	156	595	2293	2545	0.630	1393	900	1527	1018	0
1	21	15	"iYJR099W"	"iYJR099W"	6810	17690	140	376	445	254	54	63	45	99	92	0	603	696	468	92	100	88	86	74	0	0.630	0.647	0.641	0.814	2.222	0.563	0.845	156	785	833	995	-0.666	322	511	391	604	0
1	1	16	"iYJR115W"	"iYJR115W"	2790	17880	140	890	877	497	59	80	70	94	90	0	700	670	381	93	114	78	90	78	0	1.369	1.418	1.422	1.493	1.637	1.396	0.869	156	664	1438	1395	0.453	831	607	818	577	0
1	2	16	"iYJR119C"	"iYJR119C"	3000	17880	140	714	743	459	58	63	25	97	95	0	869	881	589	89	94	31	95	92	0	0.841	0.865	0.886	0.980	2.103	0.814	0.863	156	546	1436	1477	-0.250	656	780	685	792	0
1	3	16	"iYJR123W"	"iYJR123W"	3200	17880	140	457	458	264	58	65	33	96	88	0	1160	1220	738	89	96	35	100	95	0	0.373	0.354	0.343	0.385	1.880	0.311	0.744	156	485	1470	1531	-1.424	399	1071	400	1131	0
1	4	16	"iYJR140C"	"iYJR140C"	3370	17920	160	403	442	257	60	94	141	81	61	0	461	489	271	90	114	102	81	73	0	0.925	0.957	0.944	0.951	1.933	0.958	0.864	208	614	714	781	-0.113	343	371	382	399	0
1	5	16	"iYJR144W"	"iYJR144W"	3610	17880	140	847	841	486	60	101	180	87	73	0	916	941	588	90	123	157	82	73	0	0.953	0.918	0.953	1.010	1.700	0.873	0.902	156	529	1613	1632	-0.070	787	826	781	851	0
1	6	16	"iYJR149W"	"iYJR149W"	3790	17890	140	1171	1120	639	59	67	32	100	98	0	1087	1008	533	91	101	39	95	93	0	1.116	1.157	1.153	1.171	1.718	1.177	0.900	156	491	2108	1978	0.159	1112	996	1061	917	0
1	7	16	"iYJR159W"	"iYJR159W"	3990	17890	150	2793	2382	1282	62	106	346	92	83	0	1444	1359	715	97	139	282	86	78	0	2.027	1.838	1.777	1.931	1.651	1.864	0.888	156	609	4078	3582	1.020	2731	1347	2320	1262	0
1	8	16	"iYKL225W"	"iYKL225W"	4210	17890	150	25012	21347	10259	62	106	350	100	99	0	26675	22687	11772	99	134	261	100	100	0	0.939	0.942	0.905	0.962	1.436	0.916	0.932	156	582	51526	43873	-0.091	24950	26576	21285	22588	0
1	9	16	"iYKL221W-0"	"iYKL221W-0"	4400	17900	140	2727	2186	1204	59	78	78	99	96	0	4268	3477	1818	93	107	55	100	100	0	0.639	0.629	0.623	0.619	1.543	0.628	0.901	156	413	6843	5511	-0.646	2668	4175	2127	3384	0
1	10	16	"iYKR062W"	"iYKR062W"	4550	17880	140	337	329	171	59	125	726	1	0	0	384	370	193	93	107	89	79	66	0	0.955	0.975	0.933	0.968	2.001	16.058	0.055	156	416	569	547	-0.066	278	291	270	277	0
1	11	16	"iYKR066C"	"iYKR066C"	4720	17880	150	1051	1000	721	58	121	623	58	38	0	614	652	439	94	111	92	78	73	0	1.910	1.688	1.636	1.687	2.014	1.746	0.878	156	575	1513	1500	0.933	993	520	942	558	0
1	12	16	"iYKR070W"	"iYKR070W"	4920	17880	150	529	546	361	58	79	89	78	70	0	1098	1180	852	96	111	68	87	83	0	0.470	0.450	0.451	0.451	1.929	0.423	0.846	156	587	1473	1572	-1.089	471	1002	488	1084	0
1	13	16	"iYKR084C"	"iYKR084C"	5120	17880	150	759	776	478	58	66	33	95	90	0	552	564	366	96	113	210	66	51	0	1.537	1.534	1.552	1.739	2.136	0.032	0.017	156	589	1157	1186	0.620	701	456	718	468	0
1	14	16	"iYKR088C"	"iYKR088C"	5320	17880	150	475	457	233	56	64	35	92	88	0	704	695	424	94	109	209	73	60	0	0.687	0.667	0.660	0.835	2.467	0.459	0.610	156	588	1029	1002	-0.542	419	610	401	601	0
1	15	16	"iYKR092C-0"	"iYKR092C-0"	5520	17880	150	1879	1691	1038	56	63	30	100	96	0	768	711	427	90	94	26	90	86	0	2.689	2.633	2.638	2.879	1.874	2.638	0.884	156	582	2501	2256	1.427	1823	678	1635	621	0
1	16	16	"iYKR103W"	"iYKR103W"	5720	17890	150	377	444	315	57	70	54	85	78	0	514	631	459	91	102	75	81	78	0	0.757	0.717	0.679	0.818	2.399	0.659	0.816	156	545	743	927	-0.403	320	423	387	540	0
1	17	16	"iYKR106W-1"	"iYKR106W-1"	5920	17890	150	3191	3136	1995	61	92	176	92	88	0	3457	3089	2104	93	121	150	95	89	0	0.930	1.026	1.010	1.053	1.886	0.994	0.875	156	482	6494	6071	-0.104	3130	3364	3075	2996	0
1	18	16	"iYLL066C-1"	"iYLL066C-1"	6120	17890	150	20190	19711	13385	61	88	174	100	100	0	10682	9993	6737	94	113	135	100	100	0	1.901	1.985	1.916	1.838	1.767	2.059	0.893	156	458	30717	29549	0.927	20129	10588	19650	9899	0
1	19	16	"iYLL050C"	"iYLL050C"	6310	17890	150	1327	1392	874	58	62	22	98	96	0	1176	1214	753	92	96	25	97	94	0	1.171	1.189	1.211	1.217	1.870	1.174	0.882	156	474	2353	2456	0.227	1269	1084	1334	1122	0
1	20	16	"iYLL044W"	"iYLL044W"	6510	17890	150	2594	2361	1396	57	62	22	100	98	0	681	614	354	91	95	23	89	87	0	4.300	4.405	4.458	4.886	1.881	4.784	0.844	156	546	3127	2827	2.104	2537	590	2304	523	0
1	21	16	"iYLL040C"	"iYLL040C"	6720	17890	150	1149	1198	719	56	64	42	98	96	0	664	726	443	91	100	92	87	79	0	1.908	1.798	1.805	1.943	1.815	1.819	0.880	156	713	1666	1777	0.932	1093	573	1142	635	0
1	1	17	"iYLR267W"	"iYLR267W"	2720	18080	150	892	987	630	60	82	71	94	91	0	1038	1142	710	95	128	127	91	86	0	0.882	0.885	0.879	0.935	1.915	0.878	0.888	156	652	1775	1974	-0.181	832	943	927	1047	0
1	2	17	"itV(AAC)L"	"itV(AAC)L"	2920	18080	150	308	335	200	57	62	24	91	84	0	351	383	224	88	97	91	79	65	0	0.954	0.942	0.876	0.916	2.062	0.879	0.839	156	559	514	573	-0.067	251	263	278	295	0
1	3	17	"iYLR275W"	"iYLR275W"	3120	18080	150	161	176	96	59	70	42	83	57	0	276	293	155	89	101	48	82	68	0	0.545	0.574	0.534	0.587	2.520	0.532	0.600	156	502	289	321	-0.874	102	187	117	204	0
1	4	17	"iYLR293C"	"iYLR293C"	3320	18080	150	555	571	317	58	77	81	91	81	0	392	405	222	86	99	55	85	80	0	1.624	1.608	1.606	1.885	2.384	1.575	0.843	156	386	803	832	0.700	497	306	513	319	0
1	5	17	"iYLR298C"	"iYLR298C"	3520	18080	150	1609	1500	722	58	71	71	98	96	0	689	652	327	89	94	34	96	92	0	2.585	2.561	2.460	2.720	1.593	2.560	0.880	156	446	2151	2005	1.370	1551	600	1442	563	0
1	6	17	"iYLRCdelta18"	"iYLRCdelta18"	3720	18080	150	183	186	81	58	63	25	89	80	0	232	234	116	90	96	30	76	69	0	0.880	0.889	0.831	0.937	1.985	0.781	0.696	156	516	267	272	-0.184	125	142	128	144	0
1	7	17	"iYLR318W"	"iYLR318W"	3920	18080	150	397	379	203	61	83	112	83	71	0	750	663	338	96	125	209	78	66	0	0.514	0.561	0.515	0.585	1.743	0.519	0.806	156	522	990	885	-0.961	336	654	318	567	0
1	8	17	"iYLR323C"	"iYLR323C"	4120	18080	150	636	603	298	63	98	141	87	78	0	571	530	270	98	138	228	72	52	0	1.211	1.250	1.217	1.359	1.935	1.026	0.782	156	524	1046	972	0.277	573	473	540	432	0
1	9	17	"iYLR327C"	"iYLR327C"	4320	18080	150	1486	1383	750	59	74	58	94	90	0	827	790	459	94	106	64	87	83	0	1.947	1.902	1.935	2.178	1.886	1.850	0.873	156	472	2160	2020	0.961	1427	733	1324	696	0
1	10	17	"iYLR338W"	"iYLR338W"	4520	18080	150	636	587	294	58	106	595	47	0	0	393	377	174	91	103	76	83	75	0	1.914	1.850	1.811	1.939	1.891	9.060	0.165	156	621	880	815	0.937	578	302	529	286	0
1	11	17	"iYLR343W"	"iYLR343W"	4810	18090	150	741	712	331	57	72	72	93	89	0	1304	1155	572	91	104	72	91	89	0	0.564	0.616	0.611	0.679	1.636	0.583	0.899	156	719	1897	1719	-0.827	684	1213	655	1064	0
1	12	17	"iYLR345W"	"iYLR345W"	5010	18090	150	499	584	742	57	63	25	96	92	0	1287	1232	691	93	103	50	94	91	0	0.370	0.463	0.398	0.445	2.093	0.568	0.337	156	546	1636	1666	-1.434	442	1194	527	1139	0
1	13	17	"iYMR044W"	"iYMR044W"	5190	18090	150	922	957	543	57	65	31	99	94	0	2377	2221	1325	94	101	33	100	98	0	0.379	0.423	0.413	0.458	1.536	0.400	0.888	156	545	3148	3027	-1.400	865	2283	900	2127	0
1	14	17	"iYMR048W"	"iYMR048W"	5390	18080	130	686	696	356	57	64	30	98	95	0	1161	1034	623	92	100	35	95	91	0	0.588	0.678	0.687	0.791	1.900	0.615	0.893	120	499	1698	1581	-0.765	629	1069	639	942	0
1	15	17	"iYMRCdelta10"	"iYMRCdelta10"	5580	18090	140	687	646	325	56	63	28	100	97	0	824	774	395	91	96	28	95	95	0	0.861	0.864	0.870	0.933	1.700	0.836	0.893	156	573	1364	1273	-0.216	631	733	590	683	0
1	16	17	"iYMR067C"	"iYMR067C"	5800	18090	150	1159	1179	767	55	63	40	95	92	0	784	805	517	91	97	35	92	87	0	1.593	1.574	1.602	1.792	2.030	1.576	0.909	156	562	1797	1838	0.672	1104	693	1124	714	0
1	17	17	"iYMR071C"	"iYMR071C"	5990	18080	140	959	973	515	56	72	143	92	87	0	952	1006	570	93	102	58	93	90	0	1.051	1.004	0.996	1.109	1.696	0.960	0.889	156	498	1762	1830	0.072	903	859	917	913	0
1	18	17	"iYMR075C-A"	"iYMR075C-A"	6210	18090	160	394	416	186	57	68	129	93	71	0	1482	1541	1052	92	97	39	99	98	0	0.242	0.248	0.248	0.264	1.701	0.183	0.686	208	563	1727	1808	-2.044	337	1390	359	1449	0
1	19	17	"iYMR090W"	"iYMR090W"	6390	18090	140	643	706	431	57	74	75	95	88	0	501	584	350	93	115	112	85	72	0	1.436	1.322	1.259	1.403	1.783	1.307	0.868	156	475	994	1140	0.522	586	408	649	491	0
1	20	17	"iYMR095C"	"iYMR095C"	6590	18100	150	1040	1285	999	59	92	120	92	79	0	1005	1077	747	94	135	153	87	75	0	1.077	1.247	1.187	1.189	1.604	1.301	0.858	156	546	1892	2209	0.107	981	911	1226	983	0
1	21	17	"iYMRCdelta13"	"iYMRCdelta13"	6790	18090	140	337	359	194	57	76	88	85	69	0	389	383	195	91	112	101	79	65	0	0.940	1.034	0.982	1.080	1.860	1.016	0.815	156	759	578	594	-0.090	280	298	302	292	0
1	1	18	"iYMR111C"	"iYMR111C"	2770	18280	150	538	560	334	57	65	35	94	91	0	641	596	345	90	104	88	83	76	0	0.873	0.994	0.972	1.127	1.948	0.951	0.837	156	744	1032	1009	-0.196	481	551	503	506	0
1	2	18	"iYMR115W"	"iYMR115W"	3000	18280	150	151	161	71	58	69	43	80	52	0	227	232	102	88	106	103	61	28	0	0.669	0.715	0.640	0.704	1.990	0.661	0.743	156	566	232	247	-0.580	93	139	103	144	-50
1	3	18	"iYMRWdelta16"	"iYMRWdelta16"	3190	18280	140	381	384	212	59	88	105	76	62	0	470	500	314	90	122	113	75	62	0	0.847	0.793	0.798	0.855	1.628	0.718	0.885	156	494	702	735	-0.239	322	380	325	410	0
1	4	18	"iYNL258C"	"iYNL258C"	3400	18270	160	322	316	158	59	87	126	75	51	0	350	342	175	87	114	116	75	52	0	1.000	1.008	0.983	1.081	1.969	0.995	0.804	208	482	526	512	0.000	263	263	257	255	0
1	5	18	"iYNL254C"	"iYNL254C"	3590	18280	140	1707	1655	929	57	61	21	100	99	0	984	933	480	87	91	24	95	93	0	1.839	1.889	1.881	1.983	1.618	1.958	0.910	156	456	2547	2444	0.879	1650	897	1598	846	0
1	6	18	"iYNL249C"	"iYNL249C"	3790	18280	130	540	525	246	57	62	32	95	94	0	508	487	221	90	95	29	93	92	0	1.156	1.179	1.140	1.256	1.601	1.151	0.897	120	535	901	865	0.209	483	418	468	397	0
1	7	18	"iYNL231C"	"iYNL231C"	4000	18280	140	491	468	243	57	69	82	86	80	0	599	552	329	91	106	154	71	61	0	0.854	0.892	0.916	1.048	1.976	0.739	0.856	156	562	942	872	-0.227	434	508	411	461	0
1	8	18	"iYNL225C"	"iYNL225C"	4200	18290	140	397	386	198	57	62	22	95	91	0	542	508	270	90	96	29	89	87	0	0.752	0.787	0.816	0.894	1.919	0.754	0.884	156	510	792	747	-0.411	340	452	329	418	0
1	9	18	"iYNL221C"	"iYNL221C"	4390	18280	150	2217	2034	1220	57	64	28	100	100	0	1424	1367	853	92	97	29	99	94	0	1.622	1.551	1.551	1.736	1.559	1.533	0.934	156	575	3492	3252	0.697	2160	1332	1977	1275	0
1	10	18	"iYNL202W"	"iYNL202W"	4600	18270	120	348	338	175	56	63	30	93	90	0	466	484	301	91	95	29	86	80	0	0.779	0.718	0.772	0.910	2.387	0.594	0.779	120	536	667	675	-0.361	292	375	282	393	0
1	11	18	"iYNL197C"	"iYNL197C"	4790	18280	130	816	791	399	57	61	22	97	95	0	617	561	292	89	94	32	88	84	0	1.438	1.555	1.558	1.859	1.952	1.486	0.892	120	544	1287	1206	0.524	759	528	734	472	0
1	12	18	"iYNL193W"	"iYNL193W"	5000	18290	140	1139	1079	584	56	61	23	97	96	0	933	869	458	89	94	32	95	92	0	1.283	1.312	1.308	1.382	1.476	1.304	0.939	156	583	1927	1803	0.360	1083	844	1023	780	0
1	13	18	"iYNL176C"	"iYNL176C"	5210	18280	150	1100	1142	683	58	67	34	96	95	0	636	626	344	92	101	37	91	89	0	1.915	2.030	2.026	2.126	1.471	2.049	0.932	156	582	1586	1618	0.938	1042	544	1084	534	0
1	14	18	"iYNL168C"	"iYNL168C"	5400	18280	140	1167	1065	620	58	67	31	97	95	0	1167	1116	700	94	102	35	92	88	0	1.034	0.985	0.981	1.144	1.768	0.945	0.927	156	544	2182	2029	0.048	1109	1073	1007	1022	0
1	15	18	"iYNL164C"	"iYNL164C"	5590	18290	140	959	956	522	56	63	32	99	97	0	1696	1588	940	91	95	27	97	95	0	0.563	0.601	0.610	0.722	1.845	0.572	0.931	156	533	2508	2397	-0.830	903	1605	900	1497	0
1	16	18	"iYOL113W"	"iYOL113W"	5800	18280	140	537	563	331	55	61	30	96	91	0	508	547	339	90	94	25	90	87	0	1.153	1.112	1.135	1.339	2.039	1.056	0.903	156	592	900	965	0.206	482	418	508	457	0
1	17	18	"iYOL109W"	"iYOL109W"	6020	18280	140	307	320	173	55	59	20	96	92	0	388	379	206	91	95	27	88	84	0	0.848	0.920	0.891	0.978	1.923	0.863	0.785	156	621	549	553	-0.237	252	297	265	288	0
1	18	18	"iYOLCdelta3"	"iYOLCdelta3"	6210	18290	120	316	323	135	56	60	23	99	95	0	442	427	193	91	95	28	94	90	0	0.741	0.795	0.798	0.888	2.008	0.715	0.788	120	486	611	603	-0.433	260	351	267	336	0
1	19	18	"iYOL092W"	"iYOL092W"	6410	18290	130	333	335	164	59	74	73	85	76	0	283	263	125	92	113	107	65	40	0	1.435	1.614	1.589	1.703	2.036	1.516	0.793	120	529	465	447	0.521	274	191	276	171	0
1	20	18	"iYOL088C"	"iYOL088C"	6590	18280	140	999	991	503	60	91	117	98	92	0	718	772	423	95	135	149	88	75	0	1.507	1.375	1.368	1.516	1.572	1.282	0.854	156	577	1562	1608	0.592	939	623	931	677	0
1	21	18	"iYOL084W"	"iYOL084W"	6800	18290	130	1458	1408	683	57	73	79	97	95	0	1500	1370	724	92	109	91	95	90	0	0.995	1.057	1.064	1.163	1.493	1.001	0.935	120	636	2809	2629	-0.007	1401	1408	1351	1278	0
1	1	19	"iYOL067C"	"iYOL067C"	2800	18480	140	353	328	162	57	66	33	92	87	0	320	297	137	90	111	212	52	4	0	1.287	1.309	1.266	1.246	1.817	1.253	0.827	156	663	526	478	0.364	296	230	271	207	0
1	2	19	"iYOL063C"	"iYOL063C"	2980	18470	150	328	340	170	57	66	37	92	84	0	494	501	279	87	98	51	83	80	0	0.666	0.684	0.691	0.784	1.889	0.640	0.883	156	620	678	697	-0.587	271	407	283	414	0
1	3	19	"iYOL059W"	"iYOL059W"	3210	18470	150	1247	1156	674	60	114	171	91	82	0	812	764	458	91	146	173	76	67	0	1.646	1.629	1.698	1.897	1.707	1.522	0.893	156	604	1908	1769	0.719	1187	721	1096	673	-100
1	4	19	"iYOL045W"	"iYOL045W"	3400	18480	150	600	574	327	61	124	190	79	61	0	763	709	405	91	154	190	78	65	0	0.802	0.830	0.851	0.920	1.774	0.855	0.864	156	466	1211	1131	-0.318	539	672	513	618	-50
1	5	19	"iYOL041C"	"iYOL041C"	3580	18470	170	607	650	348	57	62	26	98	95	0	451	462	233	88	93	29	89	87	0	1.515	1.586	1.545	1.644	1.559	1.578	0.887	208	601	913	967	0.599	550	363	593	374	0
1	6	19	"iYOL035C"	"iYOL035C"	3800	18480	150	391	413	192	56	62	32	100	96	0	311	322	145	90	94	27	91	86	0	1.516	1.539	1.590	1.748	1.837	1.481	0.860	156	652	556	589	0.600	335	221	357	232	0
1	7	19	"iYOR260W"	"iYOR260W"	4010	18480	150	524	579	336	56	63	39	96	87	0	844	866	548	91	97	35	92	88	0	0.622	0.675	0.709	0.804	2.000	0.638	0.901	156	561	1221	1298	-0.686	468	753	523	775	0
1	8	19	"iYOR265W"	"iYOR265W"	4200	18480	150	553	571	334	56	61	27	100	96	0	702	689	461	90	95	30	91	84	0	0.812	0.860	0.871	1.148	2.341	0.795	0.892	156	551	1109	1114	-0.300	497	612	515	599	0
1	9	19	"iYOR269W"	"iYOR269W"	4420	18480	140	528	516	258	56	62	24	98	94	0	1024	1039	631	93	96	30	95	94	0	0.507	0.486	0.509	0.569	1.860	0.440	0.898	156	580	1403	1406	-0.980	472	931	460	946	0
1	10	19	"iYOR287C"	"iYOR287C"	4600	18480	140	741	740	439	56	62	23	99	98	0	552	517	287	92	99	47	89	82	0	1.489	1.609	1.625	1.844	1.920	1.611	0.901	156	583	1145	1109	0.574	685	460	684	425	0
1	11	19	"iYOR290C"	"iYOR290C"	4800	18480	140	1624	1611	1009	58	63	24	99	97	0	757	723	429	89	97	48	88	85	0	2.344	2.450	2.352	2.648	1.746	2.507	0.892	156	576	2234	2187	1.229	1566	668	1553	634	0
1	12	19	"iYOR294W"	"iYOR294W"	5010	18500	170	666	744	435	60	70	34	100	98	0	617	706	432	92	102	38	95	91	0	1.154	1.114	1.114	1.247	1.618	1.073	0.893	208	643	1131	1298	0.207	606	525	684	614	0
1	13	19	"iYOR311C"	"iYOR311C"	5200	18480	120	435	399	192	73	88	48	88	82	0	287	282	139	108	117	43	77	71	0	2.022	1.874	1.758	1.855	2.078	1.694	0.751	120	499	541	500	1.016	362	179	326	174	0
1	14	19	"iYOR315W"	"iYOR315W"	5420	18500	160	549	647	355	71	87	48	98	95	0	862	946	495	108	118	46	94	93	0	0.634	0.687	0.668	0.722	1.600	0.677	0.897	208	662	1232	1414	-0.658	478	754	576	838	0
1	15	19	"iYOR318C"	"iYOR318C"	5610	18480	150	2415	2186	1268	58	78	95	98	96	0	2330	2139	1287	94	124	167	93	86	0	1.054	1.041	1.055	1.110	1.463	1.018	0.942	156	538	4593	4173	0.076	2357	2236	2128	2045	0
1	16	19	"iYOR337W"	"iYOR337W"	5810	18480	150	371	434	281	63	166	241	63	29	0	474	524	391	98	247	356	51	15	0	0.819	0.871	0.951	1.039	2.077	0.658	0.831	156	588	684	797	-0.288	308	376	371	426	-50
1	17	19	"iYOR341W"	"iYOR341W"	6010	18500	150	1322	1491	998	60	157	233	87	76	0	4542	4859	3597	96	231	334	92	83	0	0.284	0.300	0.305	0.336	1.690	0.275	0.897	156	575	5708	6194	-1.817	1262	4446	1431	4763	0
1	18	19	"iYORWdelta24"	"iYORWdelta24"	6200	18500	150	766	791	372	57	62	29	99	97	0	970	975	500	91	95	29	98	96	0	0.807	0.830	0.813	0.915	1.582	0.787	0.900	156	568	1588	1618	-0.310	709	879	734	884	0
1	19	19	"iYPL030W"	"iYPL030W"	6400	18490	130	869	880	650	59	62	23	100	97	0	789	879	1148	91	94	25	95	92	0	1.160	1.042	1.162	1.240	1.547	0.710	0.826	120	598	1508	1609	0.215	810	698	821	788	0
1	20	19	"iYPL026C"	"iYPL026C"	6620	18480	130	669	739	487	59	64	28	94	89	0	498	518	340	93	97	28	85	80	0	1.506	1.600	1.656	1.900	2.030	1.583	0.908	120	604	1015	1105	0.591	610	405	680	425	0
1	21	19	"iYPL022W"	"iYPL022W"	6810	18480	140	1803	1897	1216	57	62	27	99	98	0	4104	4543	3211	92	97	37	100	100	0	0.435	0.413	0.434	0.449	1.649	0.389	0.939	156	763	5758	6291	-1.200	1746	4012	1840	4451	0
1	1	20	"iYPL005W"	"iYPL005W"	2790	18680	150	615	596	319	59	66	27	97	94	0	4294	4167	2173	94	125	194	98	92	0	0.132	0.132	0.128	0.129	1.450	0.131	0.929	156	942	4756	4610	-2.917	556	4200	537	4073	0
1	2	20	"iYPL001W"	"iYPL001W"	2990	18670	130	201	191	81	56	61	22	90	82	0	942	852	541	88	96	38	90	85	0	0.170	0.177	0.175	0.223	2.267	0.149	0.774	120	669	999	899	-2.558	145	854	135	764	0
1	3	20	"itF(GAA)P1"	"itF(GAA)P1"	3210	18680	140	225	224	108	59	86	125	57	25	0	879	839	499	92	118	125	85	78	0	0.211	0.221	0.212	0.243	2.352	0.207	0.851	156	787	953	912	-2.245	166	787	165	747	0
1	4	20	"iYPR013C-1"	"iYPR013C-1"	3410	18670	140	1098	1077	618	59	90	134	96	85	0	598	595	353	92	123	135	76	65	0	2.053	2.024	2.048	2.352	1.781	1.958	0.906	156	679	1545	1521	1.038	1039	506	1018	503	0
1	5	20	"iYPR016C"	"iYPR016C"	3610	18680	130	423	425	200	57	63	25	96	95	0	477	462	212	91	99	37	91	88	0	0.948	0.992	0.965	1.015	1.715	0.947	0.864	120	638	752	739	-0.077	366	386	368	371	0
1	6	20	"iYPR020W"	"iYPR020W"	3810	18690	140	429	412	202	58	66	55	94	85	0	1562	1504	861	93	101	42	98	97	0	0.253	0.251	0.247	0.268	1.880	0.229	0.840	156	771	1840	1765	-1.985	371	1469	354	1411	0
1	7	20	"iYPR035W"	"iYPR035W"	4010	18670	140	923	841	452	57	64	29	97	96	0	656	652	374	93	99	36	89	87	0	1.538	1.403	1.387	1.575	1.728	1.353	0.871	156	680	1429	1343	0.621	866	563	784	559	0
1	8	20	"iYPR042C"	"iYPR042C"	4210	18680	140	1101	1037	509	57	67	39	100	97	0	578	568	277	92	99	35	96	91	0	2.148	2.059	2.097	2.226	1.489	2.015	0.935	156	717	1530	1456	1.103	1044	486	980	476	0
1	9	20	"iYPR047W"	"iYPR047W"	4410	18680	140	811	854	533	57	64	35	97	93	0	833	899	589	92	98	35	94	91	0	1.018	0.988	0.972	1.040	1.600	0.952	0.929	156	728	1495	1604	0.025	754	741	797	807	0
1	10	20	"iYCL001W-A"	"iYCL001W-A"	4620	18690	150	1545	1487	927	57	64	37	98	96	0	7129	7057	4854	91	101	52	100	99	0	0.211	0.205	0.198	0.208	1.566	0.194	0.939	156	787	8526	8396	-2.242	1488	7038	1430	6966	0
1	11	20	"iYCL007C"	"iYCL007C"	4810	18680	140	325	341	176	57	65	40	95	87	0	764	763	453	91	100	49	93	89	0	0.398	0.423	0.435	0.479	1.943	0.383	0.835	156	644	941	956	-1.328	268	673	284	672	0
1	12	20	"iYCL012W"	"iYCL012W"	5010	18700	170	1038	1127	600	57	66	32	99	98	0	7413	7513	4176	94	101	32	100	100	0	0.134	0.144	0.141	0.153	1.515	0.138	0.928	208	961	8300	8489	-2.899	981	7319	1070	7419	0
1	13	20	"iYCR011C"	"iYCR011C"	5210	18690	120	294	323	142	70	88	60	92	82	0	301	330	170	109	121	47	86	79	0	1.167	1.145	1.104	1.181	1.859	1.037	0.737	120	598	416	474	0.222	224	192	253	221	0
1	14	20	"iYCRCdelta6-A"	"iYCRCdelta6-A"	5410	18690	120	358	367	171	65	85	62	95	85	0	339	341	145	104	118	51	89	82	0	1.247	1.274	1.263	1.270	1.648	1.298	0.742	120	567	528	539	0.318	293	235	302	237	0
1	15	20	"iYHR210C-A"	"iYHR210C-A"	5620	18690	150	2767	2699	1575	57	76	84	100	99	0	2315	2443	1405	96	130	245	94	89	0	1.221	1.126	1.088	1.150	1.382	1.103	0.907	156	784	4929	4989	0.288	2710	2219	2642	2347	0
1	16	20	"iYHRCdelta14-C"	"iYHRCdelta14-C"	5810	18680	150	1512	1929	1587	65	164	230	92	80	0	2455	3182	2664	103	253	349	89	80	0	0.615	0.605	0.610	0.640	1.729	0.589	0.925	156	731	3799	4943	-0.701	1447	2352	1864	3079	-50
1	17	20	"iYHRCdelta16-B"	"iYHRCdelta16-B"	6010	18680	150	1168	1292	984	65	156	222	81	75	0	1006	1075	770	101	233	325	73	57	0	1.219	1.260	1.252	1.306	1.663	1.229	0.884	156	715	2008	2201	0.285	1103	905	1227	974	-50
1	18	20	"iYLR157C-A"	"iYLR157C-A"	6230	18700	160	171	205	138	57	64	31	79	61	0	221	233	110	94	98	28	86	70	0	0.898	1.065	0.949	0.877	2.465	1.194	0.703	208	823	241	287	-0.156	114	127	148	139	0
1	19	20	"tE(UUC)C"	"tE(UUC)C"	6370	18700	160	178	290	262	58	65	37	87	67	0	254	318	198	94	100	43	88	74	0	0.750	1.036	0.774	0.803	2.108	1.207	0.707	208	922	280	456	-0.415	120	160	232	224	0
1	20	20	"tQ(UUG)L"	"tQ(UUG)L"	6610	18690	130	422	467	264	61	80	96	90	80	0	455	515	316	95	116	98	86	74	0	1.003	0.967	0.964	1.046	1.943	0.939	0.791	120	719	721	826	0.004	361	360	406	420	0
1	21	20	"YHRCTy1-1B"	"YHRCTy1-1B"	6810	18690	150	28051	28054	19375	58	75	93	100	100	1	27618	26247	17765	91	111	109	100	100	0	1.017	1.070	1.029	1.057	1.475	1.082	0.943	156	994	55520	54152	0.024	27993	27527	27996	26156	0
2	1	1	"VPS8"	"YAL002W"	7360	14930	150	4757	5535	4541	60	143	320	100	91	0	9964	11940	8645	101	397	1103	96	90	0	0.476	0.462	0.431	0.404	1.566	0.478	0.934	156	914	14560	17314	-1.070	4697	9863	5475	11839	0
2	2	1	"MTW1"	"YAL034W-A"	7560	14940	150	2392	3718	3159	60	119	212	88	81	0	9031	10754	8571	100	339	883	88	78	0	0.261	0.343	0.353	0.342	1.772	0.351	0.940	156	668	11263	14312	-1.937	2332	8931	3658	10654	-50
2	3	1	"YAL065C-A"	"YAL065C-A"	7750	14950	140	1688	2244	1826	57	71	94	98	86	0	1627	1961	1538	95	126	284	82	68	0	1.065	1.172	1.119	1.087	1.687	1.193	0.909	156	593	3163	4053	0.090	1631	1532	2187	1866	0
2	4	1	"YAL004W"	"YAL004W"	7940	14960	150	1763	3106	2931	58	65	33	100	100	0	1602	2092	1591	96	109	68	100	95	0	1.132	1.527	1.354	1.309	1.675	1.723	0.922	156	689	3211	5044	0.179	1705	1506	3048	1996	0
2	5	1	"FUN12"	"YAL035W"	8140	14950	140	3012	4458	3518	57	66	43	100	100	0	3052	3933	2781	97	111	90	100	100	0	1.000	1.147	1.104	1.108	1.579	1.209	0.907	156	704	5910	8237	0.000	2955	2955	4401	3836	0
2	6	1	"SEO1"	"YAL067C"	8340	14950	150	964	2516	2983	58	79	98	100	92	0	1581	2839	3072	97	130	185	97	86	0	0.611	0.896	0.805	0.782	1.792	0.941	0.919	156	742	2390	5200	-0.712	906	1484	2458	2742	0
2	7	1	"ERP2"	"YAL007C"	8540	14950	160	1655	2792	2540	58	77	93	99	96	0	4188	5236	4014	95	124	172	99	97	0	0.390	0.532	0.445	0.462	1.671	0.569	0.906	208	839	5690	7875	-1.358	1597	4093	2734	5141	0
2	8	1	"YAL037W"	"YAL037W"	8740	14950	160	1944	3108	2676	57	63	27	100	100	0	2208	2724	1913	92	97	28	100	99	0	0.892	1.159	1.010	1.025	1.689	1.287	0.918	208	800	4003	5683	-0.165	1887	2116	3051	2632	0
2	9	1	"YAL069W"	"YAL069W"	8940	14920	160	15106	20878	15746	57	67	44	100	100	0	11150	12001	7406	94	110	106	100	100	0	1.361	1.749	1.561	1.552	1.485	1.933	0.939	208	849	26105	32728	0.445	15049	11056	20821	11907	0
2	10	1	"SPO7"	"YAL009W"	9130	14940	150	3927	4652	3551	58	73	57	100	99	0	6152	6244	4233	96	122	127	100	97	0	0.639	0.747	0.713	0.695	1.601	0.779	0.932	156	774	9925	10742	-0.646	3869	6056	4594	6148	0
2	11	1	"CYC3"	"YAL039C"	9350	14920	150	2417	3912	3433	56	66	42	100	100	0	1541	1943	1408	96	108	69	100	98	0	1.634	2.088	1.935	1.834	1.622	2.294	0.933	156	834	3806	5703	0.708	2361	1445	3856	1847	0
2	12	1	"YAR002W"	"YAR002W"	9550	14920	170	3182	5104	4402	55	61	35	100	100	0	8036	9610	6582	94	100	40	100	100	0	0.394	0.531	0.455	0.440	1.623	0.574	0.923	208	989	11069	14565	-1.345	3127	7942	5049	9516	0
2	13	1	"CNS1"	"YBR155W"	9750	14930	150	4494	4959	3439	55	61	41	100	100	0	6445	7135	4716	94	102	77	100	100	0	0.699	0.696	0.671	0.681	1.495	0.703	0.937	156	740	10790	11945	-0.517	4439	6351	4904	7041	0
2	14	1	"PCH2"	"YBR186W"	9940	14920	140	403	859	1141	55	61	40	100	97	0	351	573	587	93	102	81	85	71	0	1.349	1.675	1.423	1.570	1.783	1.893	0.896	156	639	606	1284	0.432	348	258	804	480	0
2	15	1	"PYC2"	"YBR218C"	10140	14940	140	959	969	604	55	62	35	99	96	0	996	1024	632	92	97	28	98	94	0	1.000	0.981	0.975	1.063	1.667	0.969	0.919	156	640	1808	1846	0.000	904	904	914	932	0
2	16	1	"ICS2"	"YBR157C"	10350	14940	130	2778	2804	1750	56	64	38	100	100	0	990	998	581	92	99	31	95	90	0	3.031	3.033	3.044	3.178	1.555	3.124	0.938	120	633	3620	3654	1.600	2722	898	2748	906	0
2	17	1	"NTC20"	"YBR188C"	10540	14950	150	2067	2565	1995	55	59	24	100	100	0	2796	3208	2346	93	98	33	100	100	0	0.744	0.806	0.776	0.788	1.537	0.822	0.946	156	838	4715	5625	-0.426	2012	2703	2510	3115	0
2	18	1	"YBR220C"	"YBR220C"	10760	14920	160	1165	2205	2211	56	60	30	100	100	0	956	1314	1069	95	100	32	99	99	0	1.288	1.763	1.438	1.546	1.546	1.976	0.919	208	986	1970	3368	0.365	1109	861	2149	1219	0
2	19	1	"YBR159W"	"YBR159W"	10950	14930	150	2948	3272	2208	56	64	40	100	99	0	2307	2330	1400	95	104	47	100	98	0	1.307	1.439	1.425	1.364	1.500	1.500	0.951	156	807	5104	5451	0.387	2892	2212	3216	2235	0
2	20	1	"YBR190W"	"YBR190W"	11160	14950	130	766	880	550	54	61	34	97	95	0	839	937	588	95	103	47	90	89	0	0.957	0.981	0.958	1.146	2.067	0.968	0.920	120	662	1456	1668	-0.063	712	744	826	842	0
2	21	1	"FAT2"	"YBR222C"	11340	14940	130	1166	1369	958	54	58	19	100	100	0	609	741	521	94	97	24	95	90	0	2.159	2.032	1.985	2.213	1.744	1.998	0.902	120	776	1627	1962	1.111	1112	515	1315	647	0
2	1	2	"YBR161W"	"YBR161W"	7350	15150	150	6281	6256	4058	60	79	124	100	100	0	4076	4110	2203	100	184	622	96	89	0	1.565	1.545	1.559	1.392	1.495	1.686	0.931	156	760	10197	10206	0.646	6221	3976	6196	4010	0
2	2	2	"RIM2"	"YBR192W"	7550	15100	160	1809	3469	3206	63	107	181	100	95	0	4654	5023	3061	102	287	824	92	83	0	0.384	0.692	0.656	0.537	2.006	0.831	0.806	208	579	6298	8327	-1.382	1746	4552	3406	4921	-100
2	3	2	"YBR224W"	"YBR224W"	7760	15130	140	3671	3880	2669	61	78	99	100	99	0	1056	1072	655	98	140	298	74	63	0	3.768	3.921	3.824	3.940	1.659	4.143	0.919	156	545	4568	4793	1.914	3610	958	3819	974	0
2	4	2	"GPM2"	"YDL021W"	7950	15140	130	2208	2432	1622	60	72	45	100	100	0	4745	5056	3404	98	242	2476	68	47	0	0.462	0.478	0.479	0.504	1.582	0.465	0.928	120	542	6795	7330	-1.113	2148	4647	2372	4958	0
2	5	2	"YDL053C"	"YDL053C"	8150	15130	130	3265	2953	1681	61	81	68	100	98	0	1810	1682	991	100	261	2520	20	0	0	1.874	1.828	1.813	2.006	1.655	0.213	0.077	120	528	4914	4474	0.906	3204	1710	2892	1582	0
2	6	2	"YDL085W"	"YDL085W"	8350	15140	120	2580	2766	2197	64	99	123	95	90	0	1811	1848	1341	100	158	326	82	75	0	1.470	1.546	1.496	1.595	1.570	1.611	0.806	120	529	4227	4450	0.556	2516	1711	2702	1748	0
2	7	2	"YDL023C"	"YDL023C"	8550	15140	130	3783	3630	2095	62	78	70	100	100	0	1266	1319	790	98	115	97	99	91	0	3.186	2.922	2.913	3.101	1.439	2.923	0.924	120	553	4889	4789	1.672	3721	1168	3568	1221	0
2	8	2	"PSA1"	"YDL055C"	8760	15140	120	921	881	475	57	63	27	100	100	0	1560	1373	760	94	98	27	99	96	0	0.589	0.644	0.657	0.715	1.715	0.621	0.889	120	488	2330	2103	-0.763	864	1466	824	1279	0
2	9	2	"LUC7"	"YDL087C"	8950	15140	120	5698	5027	2681	59	72	45	100	100	0	2607	2266	1201	93	110	89	98	90	0	2.243	2.286	2.316	2.406	1.463	2.394	0.914	120	508	8153	7141	1.165	5639	2514	4968	2173	0
2	10	2	"YDL025C"	"YDL025C"	9150	15140	140	2537	2442	1363	61	80	65	100	99	0	2249	2074	1162	94	130	143	98	89	0	1.149	1.203	1.216	1.240	1.429	1.208	0.913	156	610	4631	4361	0.200	2476	2155	2381	1980	0
2	11	2	"YDL057W"	"YDL057W"	9350	15140	130	2062	1865	1078	57	67	45	100	99	0	1750	1665	1002	93	102	46	100	100	0	1.210	1.150	1.136	1.210	1.444	1.134	0.901	120	572	3662	3380	0.275	2005	1657	1808	1572	0
2	12	2	"YDL089W"	"YDL089W"	9550	15140	140	313	353	202	55	64	43	94	87	0	658	683	408	93	101	45	94	89	0	0.457	0.505	0.496	0.524	1.851	0.485	0.844	156	666	823	888	-1.131	258	565	298	590	0
2	13	2	"YDL027C"	"YDL027C"	9760	15150	150	5209	5021	3244	55	60	27	100	100	0	3189	3166	1838	91	97	33	100	100	0	1.664	1.615	1.600	1.594	1.469	1.691	0.938	156	668	8252	8041	0.734	5154	3098	4966	3075	0
2	14	2	"RAD59"	"YDL059C"	9960	15120	160	1953	2689	2058	56	60	20	100	100	0	647	744	424	93	97	25	93	93	0	3.424	4.045	3.881	3.534	1.684	4.524	0.929	208	635	2451	3284	1.776	1897	554	2633	651	0
2	15	2	"YDL091C"	"YDL091C"	10170	15120	160	3017	4314	3543	55	63	34	100	100	0	4417	5921	4282	94	100	30	100	100	0	0.685	0.731	0.690	0.640	1.581	0.770	0.943	208	675	7285	10086	-0.545	2962	4323	4259	5827	0
2	16	2	"RPA14"	"YDR156W"	10370	15130	100	432	591	463	57	63	27	98	97	0	301	430	313	92	98	25	88	85	0	1.794	1.580	1.572	1.678	1.803	1.536	0.887	80	415	584	872	0.843	375	209	534	338	0
2	17	2	"YDR187C"	"YDR187C"	10560	15160	120	318	553	522	57	62	24	99	98	0	249	397	330	96	103	39	87	72	0	1.706	1.648	1.786	1.732	1.727	1.639	0.875	120	594	414	797	0.771	261	153	496	301	0
2	18	2	"YDR219C"	"YDR219C"	10770	15140	80	214	349	326	60	67	37	84	71	0	225	410	504	100	109	47	63	59	0	1.232	0.932	1.122	1.315	3.361	0.684	0.818	52	321	279	599	0.301	154	125	289	310	0
2	19	2	"HOM2"	"YDR158W"	10960	15140	140	10392	10727	7734	57	65	34	100	100	0	9976	10070	6703	98	108	45	100	100	0	1.046	1.070	1.058	0.977	1.563	1.113	0.947	156	634	20213	20642	0.065	10335	9878	10670	9972	0
2	20	2	"SLY1"	"YDR189W"	11150	15160	140	3852	3523	2057	56	69	53	100	100	0	5447	4821	2647	97	119	106	100	100	0	0.710	0.734	0.739	0.713	1.437	0.749	0.939	156	612	9146	8191	-0.495	3796	5350	3467	4724	0
2	21	2	"YDR221W"	"YDR221W"	11360	15160	130	922	1551	1566	57	67	47	100	99	0	859	1237	1052	95	109	82	93	85	0	1.132	1.308	1.185	1.248	1.699	1.419	0.900	120	627	1629	2636	0.179	865	764	1494	1142	0
2	1	3	"SSY1"	"YDR160W"	7370	15360	170	3607	5648	4461	58	66	33	100	100	0	3033	4007	2571	99	108	45	100	100	0	1.210	1.430	1.345	1.250	1.479	1.584	0.941	208	928	6483	9498	0.275	3549	2934	5590	3908	0
2	2	3	"HST4"	"YDR191W"	7560	15330	150	2557	2622	1790	62	72	40	100	99	0	2873	2740	1756	99	114	60	100	98	0	0.899	0.969	0.976	0.999	1.491	0.992	0.951	156	657	5269	5201	-0.153	2495	2774	2560	2641	0
2	3	3	"YDR223W"	"YDR223W"	7780	15340	110	414	561	419	60	66	26	98	95	0	451	616	493	95	103	41	90	82	0	0.994	0.962	1.020	1.165	1.901	0.897	0.898	80	516	710	1022	-0.008	354	356	501	521	0
2	4	3	"NBP2"	"YDR162C"	7970	15340	110	565	1021	1020	57	62	22	100	100	0	699	1315	1314	92	101	42	100	95	0	0.837	0.788	0.850	0.879	1.679	0.772	0.905	80	489	1115	2187	-0.257	508	607	964	1223	0
2	5	3	"YDR193W"	"YDR193W"	8170	15330	150	1645	1549	970	60	73	55	99	94	0	1202	1166	684	97	210	2173	3	0	0	1.434	1.393	1.380	1.394	1.556	1.412	0.935	156	710	2690	2558	0.520	1585	1105	1489	1069	0
2	6	3	"HTA1"	"YDR225W"	8360	15360	150	1627	2568	2073	59	73	55	100	99	0	1755	2553	1910	99	116	227	92	84	0	0.947	1.022	1.013	0.955	1.524	1.049	0.947	156	639	3224	4963	-0.079	1568	1656	2509	2454	0
2	7	3	"YDR539W"	"YDR539W"	8560	15340	130	2055	1924	1180	61	82	134	95	89	0	2652	2455	1541	99	125	167	92	83	0	0.781	0.791	0.816	0.862	1.384	0.774	0.945	120	578	4547	4219	-0.357	1994	2553	1863	2356	0
2	8	3	"YEL025C"	"YEL025C"	8770	15330	130	2300	2481	2094	59	76	132	99	90	0	1958	2438	1772	95	118	166	93	90	0	1.203	1.034	1.010	1.015	1.470	1.101	0.930	120	574	4104	4765	0.267	2241	1863	2422	2343	0
2	9	3	"YEL057C"	"YEL057C"	8970	15340	140	3256	2884	1781	57	64	31	100	100	0	2425	2375	1472	91	100	42	100	100	0	1.371	1.238	1.226	1.228	1.381	1.235	0.947	156	597	5533	5111	0.455	3199	2334	2827	2284	0
2	10	3	"YDR541C"	"YDR541C"	9160	15340	140	1317	1301	893	56	60	22	100	100	0	1690	1606	1080	90	96	33	98	98	0	0.788	0.821	0.851	0.852	1.564	0.820	0.944	156	567	2861	2761	-0.344	1261	1600	1245	1516	0
2	11	3	"CUP5"	"YEL027W"	9360	15340	140	967	1710	1422	56	61	29	100	100	0	1271	1866	1457	91	104	102	97	92	0	0.772	0.932	0.931	0.907	1.516	0.954	0.954	156	655	2091	3429	-0.373	911	1180	1654	1775	0
2	12	3	"SOM1"	"YEL059C-A"	9570	15350	130	1844	1781	927	55	61	33	100	100	0	1151	1089	551	91	102	77	96	91	0	1.688	1.729	1.761	1.787	1.362	1.739	0.944	120	610	2849	2724	0.755	1789	1060	1726	998	0
2	13	3	"YDR543C"	"YDR543C"	9770	15350	120	546	537	305	54	59	24	97	97	0	671	633	387	91	95	28	91	86	0	0.848	0.891	0.868	1.069	1.958	0.843	0.922	120	540	1072	1025	-0.237	492	580	483	542	0
2	14	3	"YEL029C"	"YEL029C"	9970	15350	130	2332	2187	1141	56	67	52	100	100	0	6499	5763	3106	94	109	76	100	100	0	0.355	0.376	0.381	0.392	1.357	0.373	0.952	120	567	8681	7800	-1.493	2276	6405	2131	5669	0
2	15	3	"PRB1"	"YEL060C"	10170	15340	150	330	434	340	56	84	100	71	60	0	417	505	381	97	133	131	66	53	0	0.856	0.926	0.930	1.001	1.963	0.873	0.897	156	603	594	786	-0.224	274	320	378	408	0
2	16	3	"YRF1-1"	"YDR545W"	10380	15340	150	2233	3420	3424	56	74	84	100	98	0	2968	4205	3553	95	118	109	100	98	0	0.758	0.818	0.784	0.793	1.500	0.890	0.908	156	647	5050	7474	-0.400	2177	2873	3364	4110	0
2	17	3	"SPF1"	"YEL031W"	10560	15340	110	233	238	103	56	61	22	95	91	0	295	316	171	95	102	48	77	73	0	0.885	0.824	0.780	0.940	2.216	0.689	0.707	80	451	377	403	-0.176	177	200	182	221	0
2	18	3	"NPR2"	"YEL062W"	10790	15340	150	1195	1872	1625	58	65	34	100	100	0	2360	3111	2514	98	107	43	100	100	0	0.503	0.602	0.601	0.598	1.535	0.615	0.949	156	679	3399	4827	-0.992	1137	2262	1814	3013	0
2	19	3	"PES4"	"YFR023W"	10960	15360	150	2896	3859	3041	58	63	29	100	100	0	7946	10191	7496	99	108	41	100	100	0	0.362	0.377	0.367	0.348	1.471	0.383	0.951	156	498	10685	13893	-1.467	2838	7847	3801	10092	0
2	20	3	"HXK1"	"YFR053C"	11150	15360	150	2170	3979	3590	59	77	66	100	100	0	3242	4646	3537	99	135	139	100	100	0	0.672	0.862	0.856	0.751	1.636	0.965	0.920	156	550	5254	8467	-0.574	2111	3143	3920	4547	0
2	21	3	"SCW11"	"YGL028C"	11370	15330	160	2206	3418	3073	56	70	55	99	97	0	2432	3946	3251	95	118	112	99	97	0	0.920	0.873	0.810	0.750	1.572	0.909	0.940	208	907	4487	7213	-0.120	2150	2337	3362	3851	0
2	1	4	"YFR024C-A"	"YFR024C-A"	7370	15550	130	350	693	783	57	62	25	95	90	0	521	1022	1072	97	102	32	93	90	0	0.691	0.688	0.668	0.640	2.009	0.706	0.953	120	587	717	1561	-0.533	293	424	636	925	0
2	2	4	"YFR055W"	"YFR055W"	7570	15530	140	4318	4257	2617	60	68	35	100	100	0	3993	3856	2296	98	107	49	100	99	0	1.093	1.117	1.112	1.123	1.318	1.130	0.963	156	592	8153	7955	0.129	4258	3895	4197	3758	0
2	3	4	"RPL30"	"YGL030W"	7770	15540	150	1857	1694	1036	59	68	33	100	98	0	1905	1630	1001	96	106	49	97	92	0	0.994	1.066	1.070	1.135	1.470	1.058	0.959	156	647	3607	3169	-0.009	1798	1809	1635	1534	0
2	4	4	"YFR026C"	"YFR026C"	7990	15550	160	1484	2727	2441	59	66	31	97	96	0	971	1636	1339	96	103	40	96	95	0	1.629	1.732	1.670	1.569	1.606	1.800	0.966	208	771	2300	4208	0.704	1425	875	2668	1540	0
2	5	4	"YFR057W"	"YFR057W"	8190	15540	100	351	523	410	58	63	22	98	97	0	453	686	626	93	99	30	91	90	0	0.814	0.784	0.844	1.003	2.014	0.696	0.912	80	411	653	1058	-0.297	293	360	465	593	0
2	6	4	"AGA2"	"YGL032C"	8380	15550	140	2868	2665	1769	57	64	26	100	100	0	3042	3042	1924	95	101	31	100	100	0	0.954	0.885	0.866	0.846	1.359	0.900	0.968	156	600	5758	5555	-0.068	2811	2947	2608	2947	0
2	7	4	"CDC14"	"YFR028C"	8580	15530	150	1861	3137	2607	57	71	114	99	97	0	2241	2881	1989	96	113	129	98	96	0	0.841	1.106	1.071	0.978	1.451	1.200	0.958	156	680	3949	5865	-0.250	1804	2145	3080	2785	0
2	8	4	"ERP6"	"YGL002W"	8780	15530	150	3803	3672	2143	57	71	119	100	95	0	5607	5790	3134	92	113	152	100	98	0	0.679	0.634	0.635	0.615	1.309	0.644	0.966	156	677	9261	9313	-0.558	3746	5515	3615	5698	0
2	9	4	"YGL034C"	"YGL034C"	8990	15540	120	416	468	311	56	61	23	97	95	0	348	425	285	90	95	25	89	85	0	1.395	1.230	1.248	1.345	1.479	1.172	0.935	120	527	618	747	0.481	360	258	412	335	0
2	10	4	"RPL11B"	"YGR085C"	9180	15550	140	3464	4138	3007	55	61	31	100	100	0	2969	3364	2214	92	97	26	100	100	0	1.185	1.248	1.251	1.203	1.441	1.303	0.963	156	573	6286	7355	0.245	3409	2877	4083	3272	0
2	11	4	"YGR117C"	"YGR117C"	9370	15560	150	2270	3557	2865	57	66	48	100	100	0	6134	7952	5615	95	114	137	100	100	0	0.366	0.445	0.453	0.418	1.489	0.471	0.951	156	589	8252	11357	-1.448	2213	6039	3500	7857	0
2	12	4	"YGR149W"	"YGR149W"	9560	15560	150	1733	3134	2860	57	69	51	100	100	0	3379	4293	3317	93	127	172	99	92	0	0.510	0.733	0.778	0.687	1.590	0.794	0.938	156	625	4962	7277	-0.971	1676	3286	3077	4200	0
2	13	4	"PDC6"	"YGR087C"	9770	15560	150	1654	2860	2614	55	66	44	99	99	0	895	1159	872	93	113	113	90	82	0	1.994	2.631	2.617	2.555	1.765	2.908	0.914	156	646	2401	3871	0.995	1599	802	2805	1066	0
2	14	4	"NUP57"	"YGR119C"	9980	15540	140	5996	5169	3049	56	70	57	100	100	0	5759	5563	3129	95	113	81	100	99	0	1.049	0.935	0.934	0.913	1.345	0.950	0.973	156	587	11604	10581	0.069	5940	5664	5113	5468	0
2	15	4	"YGR151C"	"YGR151C"	10180	15540	160	2209	1843	1166	56	85	101	98	92	0	1743	1507	891	97	134	133	92	84	0	1.308	1.267	1.242	1.260	1.460	1.298	0.956	208	588	3799	3197	0.387	2153	1646	1787	1410	0
2	16	4	"YGR089W"	"YGR089W"	10360	15530	150	2014	2945	2564	55	75	88	100	99	0	2129	2667	1977	96	120	112	99	98	0	0.964	1.124	1.047	1.084	1.449	1.216	0.941	156	593	3992	5461	-0.053	1959	2033	2890	2571	0
2	17	4	"MEP1"	"YGR121C"	10590	15540	150	2475	4177	3787	55	60	21	100	100	0	1241	1869	1448	93	98	29	100	100	0	2.108	2.321	2.267	2.031	1.588	2.505	0.940	156	651	3568	5898	1.076	2420	1148	4122	1776	0
2	18	4	"YGR153W"	"YGR153W"	10780	15540	150	2710	3874	3094	55	60	22	100	100	0	1668	2141	1568	93	97	29	99	99	0	1.686	1.865	1.842	1.815	1.450	1.937	0.969	156	563	4230	5867	0.753	2655	1575	3819	2048	0
2	19	4	"PRP31"	"YGR091W"	10990	15540	140	3451	3659	2259	56	60	23	100	100	0	2436	2428	1272	94	100	31	100	99	0	1.450	1.544	1.564	1.498	1.458	1.634	0.951	156	475	5737	5937	0.536	3395	2342	3603	2334	0
2	20	4	"PPT1"	"YGR123C"	11180	15560	140	3088	3940	2893	55	63	36	100	100	0	1908	2177	1410	92	106	75	97	96	0	1.670	1.863	1.883	1.781	1.523	1.979	0.958	156	527	4849	5970	0.740	3033	1816	3885	2085	0
2	21	4	"CYS4"	"YGR155W"	11390	15540	150	3938	4279	2822	56	61	29	100	100	0	1560	1720	1021	91	100	55	96	94	0	2.643	2.592	2.628	2.620	1.490	2.689	0.966	156	836	5351	5852	1.402	3882	1469	4223	1629	0
2	1	5	"SET1"	"YHR119W"	7380	15750	140	996	1604	1576	57	62	28	100	98	0	1936	3016	2857	95	98	25	100	100	0	0.510	0.530	0.512	0.506	1.706	0.535	0.941	156	693	2780	4468	-0.971	939	1841	1547	2921	0
2	2	5	"YHR149C"	"YHR149C"	7580	15740	130	608	760	591	57	63	23	99	96	0	888	1264	1042	95	101	39	95	89	0	0.695	0.601	0.603	0.707	1.944	0.573	0.921	120	527	1344	1872	-0.525	551	793	703	1169	0
2	3	5	"YHR181W"	"YHR181W"	7780	15700	130	259	468	479	62	77	60	83	61	0	267	442	406	97	114	65	73	55	0	1.159	1.177	1.108	1.256	2.095	1.152	0.876	120	524	367	751	0.213	197	170	406	345	0
2	4	5	"YHR121W"	"YHR121W"	7970	15740	120	895	1523	1236	60	73	49	100	97	0	559	910	726	95	104	40	90	88	0	1.800	1.795	1.794	2.035	1.870	1.771	0.945	120	520	1299	2278	0.848	835	464	1463	815	0
2	5	5	"YHR151C"	"YHR151C"	8190	15740	120	533	949	913	58	64	30	99	95	0	503	848	763	93	98	32	90	88	0	1.159	1.180	1.162	1.254	1.776	1.195	0.961	120	540	885	1646	0.212	475	410	891	755	0
2	6	5	"GND1"	"YHR183W"	8360	15740	120	975	921	631	59	64	26	96	93	0	1228	1360	940	95	102	34	95	93	0	0.808	0.681	0.684	0.708	1.808	0.671	0.933	120	529	2049	2127	-0.307	916	1133	862	1265	0
2	7	5	"EPT1"	"YHR123W"	8590	15750	110	485	706	597	56	62	26	95	91	0	416	677	587	93	99	29	78	77	0	1.328	1.113	1.105	1.279	1.905	1.067	0.955	80	515	752	1234	0.409	429	323	650	584	0
2	8	5	"SPO16"	"YHR153C"	8780	15730	140	785	1138	948	56	61	22	100	100	0	859	1177	943	90	96	29	100	99	0	0.948	0.995	0.965	0.983	1.526	0.995	0.942	156	701	1498	2169	-0.077	729	769	1082	1087	0
2	9	5	"ADY1"	"YHR185C"	8980	15740	110	265	358	232	56	59	17	100	95	0	370	464	332	91	95	24	88	85	0	0.749	0.810	0.768	0.898	1.996	0.735	0.772	80	483	488	675	-0.417	209	279	302	373	0
2	10	5	"YHR125W"	"YHR125W"	9170	15750	150	2523	4021	3504	56	65	45	100	100	0	1027	1149	828	93	98	28	96	95	0	2.641	3.755	3.794	3.862	1.878	4.172	0.891	156	668	3401	5021	1.401	2467	934	3965	1056	0
2	11	5	"YHR155W"	"YHR155W"	9380	15730	130	1202	1927	1699	58	68	47	100	99	0	1178	1654	1375	93	100	48	97	95	0	1.054	1.197	1.167	1.207	1.639	1.221	0.948	120	575	2229	3430	0.076	1144	1085	1869	1561	0
2	12	5	"IKI1"	"YHR187W"	9590	15750	120	435	535	400	57	62	22	99	98	0	272	370	267	90	95	28	87	80	0	2.077	1.707	1.766	1.923	1.847	1.632	0.888	120	508	560	758	1.054	378	182	478	280	0
2	13	5	"YHC3"	"YJL059W"	9780	15740	150	1248	1820	1643	56	68	63	98	94	0	2194	3233	2790	91	116	179	97	89	0	0.567	0.561	0.532	0.531	1.622	0.568	0.945	156	652	3295	4906	-0.819	1192	2103	1764	3142	0
2	14	5	"YJL091C"	"YJL091C"	10000	15740	120	767	904	606	55	59	19	98	98	0	1043	1166	894	92	96	25	97	95	0	0.749	0.791	0.822	0.909	2.127	0.729	0.903	120	486	1663	1923	-0.418	712	951	849	1074	0
2	15	5	"YJL123C"	"YJL123C"	10180	15760	140	4233	6579	5531	55	60	21	100	100	0	2807	3271	2237	92	96	26	100	100	0	1.539	2.052	2.017	1.836	1.631	2.294	0.922	156	566	6893	9703	0.622	4178	2715	6524	3179	0
2	16	5	"NUP82"	"YJL061W"	10400	15740	140	2107	3067	2737	55	61	24	100	100	0	1976	2563	2172	91	97	32	100	100	0	1.089	1.218	1.155	1.140	1.586	1.250	0.947	156	592	3937	5484	0.122	2052	1885	3012	2472	0
2	17	5	"TOK1"	"YJL093C"	10580	15740	140	3533	5337	4273	55	61	26	100	100	0	1955	2257	1508	90	95	28	100	99	0	1.865	2.437	2.439	2.318	1.557	2.705	0.933	156	571	5343	7449	0.899	3478	1865	5282	2167	0
2	18	5	"GCD14"	"YJL125C"	10780	15740	140	9169	7844	4128	57	69	70	100	100	0	5303	4683	2468	92	103	77	100	98	0	1.749	1.696	1.714	1.717	1.399	1.703	0.951	156	626	14323	12378	0.806	9112	5211	7787	4591	0
2	19	5	"MRPL8"	"YJL063C"	10990	15740	140	896	1278	1012	56	68	72	99	90	0	369	460	305	92	103	80	82	66	0	3.032	3.321	3.192	3.306	1.785	3.398	0.893	156	585	1117	1590	1.601	840	277	1222	368	0
2	20	5	"BCK1"	"YJL095W"	11190	15740	140	2130	2809	2298	56	60	22	100	100	0	2556	3831	3110	91	94	26	100	100	0	0.841	0.736	0.693	0.700	1.499	0.732	0.943	156	635	4539	6493	-0.249	2074	2465	2753	3740	0
2	21	5	"SPT10"	"YJL127C"	11400	15750	120	741	760	500	56	59	19	99	98	0	781	729	484	91	95	24	91	86	0	0.993	1.103	1.124	1.242	1.958	1.093	0.884	120	613	1375	1342	-0.010	685	690	704	638	0
2	1	6	"YJL065C"	"YJL065C"	7400	15930	150	1044	1525	1329	56	63	33	100	97	0	317	416	279	92	97	27	87	82	0	4.391	4.534	4.597	4.615	1.891	4.849	0.912	156	715	1213	1793	2.135	988	225	1469	324	0
2	2	6	"YJL097W"	"YJL097W"	7580	15930	160	1529	2378	1960	55	61	28	99	98	0	1224	1476	1013	92	101	45	97	94	0	1.302	1.678	1.622	1.508	1.809	1.842	0.922	208	627	2606	3707	0.381	1474	1132	2323	1384	0
2	3	6	"TRK1"	"YJL129C"	7800	15930	150	3038	3990	3172	59	70	50	100	100	0	2296	2852	1911	95	106	49	100	98	0	1.353	1.426	1.327	1.394	1.627	1.553	0.901	156	704	5180	6688	0.437	2979	2201	3931	2757	0
2	4	6	"OAR1"	"YKL055C"	8010	15940	130	1402	1738	1344	58	64	36	100	98	0	1061	1309	975	92	97	30	99	95	0	1.387	1.380	1.375	1.382	1.543	1.396	0.950	120	560	2313	2897	0.472	1344	969	1680	1217	0
2	5	6	"CYT2"	"YKL087C"	8200	15940	140	920	1965	1933	56	59	19	100	100	0	1005	1959	1799	90	95	29	100	100	0	0.944	1.021	0.953	0.981	1.655	1.055	0.932	156	569	1779	3778	-0.083	864	915	1909	1869	0
2	6	6	"YKL118W"	"YKL118W"	8400	15950	140	956	999	684	57	60	20	98	96	0	1195	1196	826	91	97	31	94	93	0	0.814	0.852	0.860	0.914	1.728	0.825	0.925	156	577	2003	2047	-0.296	899	1104	942	1105	0
2	7	6	"NUP120"	"YKL057C"	8570	15940	130	1113	1664	1421	56	62	23	100	100	0	1592	2655	2390	89	97	37	100	96	0	0.703	0.627	0.641	0.712	1.822	0.598	0.916	120	574	2560	4174	-0.508	1057	1503	1608	2566	0
2	8	6	"MIF2"	"YKL089W"	8790	15940	130	2371	4211	4141	56	63	26	100	100	0	1161	2117	2013	89	96	38	99	96	0	2.160	2.049	2.022	2.133	1.963	2.101	0.934	120	597	3387	6183	1.111	2315	1072	4155	2028	0
2	9	6	"OAC1"	"YKL120W"	8960	15950	130	560	615	402	57	63	28	97	90	0	762	954	689	91	97	30	93	89	0	0.750	0.647	0.635	0.741	2.312	0.607	0.832	120	584	1174	1421	-0.416	503	671	558	863	0
2	10	6	"YKL059C"	"YKL059C"	9200	15940	140	1098	2080	2236	56	66	41	100	98	0	1333	2193	2212	93	99	31	100	100	0	0.840	0.964	0.883	0.923	1.798	0.993	0.915	156	703	2282	4124	-0.251	1042	1240	2024	2100	0
2	11	6	"YKL091C"	"YKL091C"	9400	15950	110	809	1198	1031	58	63	22	100	100	0	407	565	435	92	97	28	96	88	0	2.384	2.410	2.504	2.623	2.076	2.478	0.896	80	508	1066	1613	1.253	751	315	1140	473	0
2	12	6	"SRP21"	"YKL122C"	9600	15950	130	338	900	987	56	61	21	99	94	0	466	1130	1194	89	95	29	92	83	0	0.748	0.811	0.799	0.903	2.330	0.814	0.909	120	569	659	1885	-0.419	282	377	844	1041	0
2	13	6	"YKL061W"	"YKL061W"	9770	15950	130	1191	1634	1281	56	77	92	99	90	0	2799	3283	2420	89	153	304	89	80	0	0.419	0.494	0.502	0.497	1.638	0.504	0.917	120	544	3845	4772	-1.256	1135	2710	1578	3194	0
2	14	6	"MBR1"	"YKL093W"	9990	15940	150	3113	3866	2792	56	75	85	100	98	0	5561	5980	3805	92	148	278	100	94	0	0.559	0.647	0.644	0.620	1.514	0.671	0.931	156	657	8526	9698	-0.839	3057	5469	3810	5888	0
2	15	6	"SSH4"	"YKL124W"	10200	15950	140	4489	5636	4593	57	62	27	100	100	0	3675	4803	3503	92	99	43	100	100	0	1.237	1.184	1.098	1.012	1.612	1.251	0.951	156	522	8015	10290	0.307	4432	3583	5579	4711	0
2	16	6	"YLR040C"	"YLR040C"	10390	15940	140	1081	1853	1790	55	60	26	99	98	0	634	1002	906	90	94	27	97	94	0	1.886	1.971	1.919	1.941	1.733	2.010	0.946	156	564	1570	2710	0.915	1026	544	1798	912	0
2	17	6	"YLR072W"	"YLR072W"	10600	15950	120	315	433	339	55	59	23	98	91	0	427	590	472	91	95	28	90	85	0	0.774	0.758	0.772	0.866	2.090	0.726	0.919	120	555	596	877	-0.370	260	336	378	499	0
2	18	6	"YLR104W"	"YLR104W"	10810	15950	120	420	833	788	56	63	55	93	85	0	445	915	890	91	99	58	88	81	0	1.028	0.943	0.927	0.990	1.696	0.905	0.932	120	542	718	1601	0.040	364	354	777	824	0
2	19	6	"YLR042C"	"YLR042C"	11000	15950	140	1279	2835	2805	57	61	24	100	100	0	997	1873	1732	91	95	27	100	99	0	1.349	1.559	1.458	1.418	1.732	1.621	0.934	156	723	2128	4560	0.432	1222	906	2778	1782	0
2	20	6	"YLR074C"	"YLR074C"	11230	15950	110	1503	1525	1082	57	62	20	98	97	0	682	675	434	91	96	26	93	91	0	2.447	2.514	2.448	2.646	1.884	2.582	0.912	80	535	2037	2052	1.291	1446	591	1468	584	0
2	21	6	"YLR106C"	"YLR106C"	11410	15950	130	1009	1493	1254	56	61	25	99	97	0	840	1539	1363	92	96	26	98	96	0	1.274	0.993	1.000	1.067	1.733	0.952	0.915	120	728	1701	2884	0.349	953	748	1437	1447	0
2	1	7	"PDC1"	"YLR044C"	7410	16140	120	1414	2081	1792	56	64	70	97	89	0	1673	2288	1985	93	101	49	98	97	0	0.859	0.923	0.908	0.918	1.508	0.912	0.958	120	637	2938	4220	-0.218	1358	1580	2025	2195	0
2	2	7	"YLR076C"	"YLR076C"	7620	16140	150	816	1030	693	56	60	23	100	98	0	591	679	388	94	99	28	95	94	0	1.529	1.665	1.611	1.609	1.443	1.741	0.938	156	629	1257	1559	0.613	760	497	974	585	0
2	3	7	"YLR108C"	"YLR108C"	7780	16140	140	720	1557	1634	56	60	20	100	100	0	657	1136	1066	96	175	1312	28	11	0	1.184	1.443	1.350	1.386	1.780	1.515	0.951	156	583	1225	2541	0.243	664	561	1501	1040	0
2	4	7	"YLR046C"	"YLR046C"	7990	16140	140	836	1642	1628	56	61	31	100	97	0	655	1184	1100	93	170	1260	33	17	0	1.388	1.454	1.442	1.492	1.651	1.049	0.456	156	633	1342	2677	0.473	780	562	1586	1091	0
2	5	7	"BOS1"	"YLR078C"	8190	16140	150	1801	2312	1679	56	66	89	100	96	0	1923	2262	1480	91	101	62	100	96	0	0.953	1.039	1.032	1.018	1.518	1.081	0.946	156	630	3577	4427	-0.070	1745	1832	2256	2171	0
2	6	7	"YLR110C"	"YLR110C"	8390	16120	130	1567	2326	1950	56	82	171	95	87	0	703	895	666	91	106	79	91	84	0	2.469	2.823	2.767	2.952	1.734	2.931	0.943	120	536	2123	3074	1.304	1511	612	2270	804	0
2	7	7	"YLR423C"	"YLR423C"	8610	16150	150	1395	2705	2575	56	72	125	96	81	0	2037	3366	3064	90	101	60	100	99	0	0.688	0.809	0.742	0.709	1.562	0.822	0.941	156	739	3286	5925	-0.540	1339	1947	2649	3276	0
2	8	7	"YLR455W"	"YLR455W"	8820	16140	130	3211	3065	2303	55	60	22	100	100	0	3044	3240	2461	88	93	27	100	100	0	1.068	0.955	0.920	0.957	1.478	0.946	0.958	120	537	6112	6162	0.094	3156	2956	3010	3152	0
2	9	7	"PSP2"	"YML017W"	8980	16140	150	81	161	195	56	63	25	49	37	0	117	220	264	91	98	38	41	28	0	0.962	0.814	0.704	0.725	2.468	0.735	0.848	156	652	51	234	-0.057	25	26	105	129	-50
2	10	7	"TUS1"	"YLR425W"	9200	16140	140	1017	1803	1957	56	62	27	100	99	0	682	1326	1340	91	95	27	99	98	0	1.626	1.415	1.270	1.392	1.776	1.480	0.870	156	652	1552	2982	0.701	961	591	1747	1235	0
2	11	7	"NBP1"	"YLR457C"	9400	16140	130	1251	2346	2361	55	59	19	100	99	0	1196	2869	3015	90	94	25	100	100	0	1.081	0.824	0.849	0.861	1.585	0.792	0.931	120	552	2302	5070	0.113	1196	1106	2291	2779	0
2	12	7	"OST6"	"YML019W"	9580	16140	130	1516	2119	1673	56	64	40	99	97	0	2743	3365	2755	92	113	106	99	94	0	0.551	0.630	0.616	0.641	1.464	0.610	0.949	120	569	4111	5336	-0.861	1460	2651	2063	3273	0
2	13	7	"YLR427W"	"YLR427W"	9790	16140	140	2005	4144	4223	57	75	75	99	98	0	1162	1995	1836	93	146	255	82	66	0	1.822	2.149	1.990	1.968	1.620	2.296	0.931	156	653	3017	5989	0.866	1948	1069	4087	1902	0
2	14	7	"CDC91"	"YLR459W"	9990	16140	140	2031	3210	3230	57	65	42	100	98	0	1577	2225	2034	92	108	106	94	89	0	1.329	1.478	1.424	1.415	1.707	1.562	0.942	156	641	3459	5286	0.411	1974	1485	3153	2133	0
2	15	7	"UNG1"	"YML021C"	10200	16140	140	2086	3692	3521	56	60	25	100	99	0	1031	1692	1510	91	97	39	99	98	0	2.160	2.271	2.143	2.078	1.643	2.351	0.952	156	559	2970	5237	1.111	2030	940	3636	1601	0
2	16	7	"CRN1"	"YLR429W"	10390	16140	140	4082	5106	4105	55	58	21	100	100	0	2282	2708	1925	92	95	30	100	100	0	1.839	1.931	1.814	1.861	1.552	2.062	0.945	156	522	6217	7667	0.879	4027	2190	5051	2616	0
2	17	7	"PAU4"	"YLR461W"	10600	16150	140	5748	8117	6764	55	59	20	100	100	0	6303	7743	6022	92	97	33	100	100	0	0.917	1.054	0.977	0.955	1.491	1.091	0.954	156	592	11904	15713	-0.126	5693	6211	8062	7651	0
2	18	7	"YML023C"	"YML023C"	10790	16160	140	1655	2766	2581	56	60	23	100	100	0	1243	2157	1927	91	97	31	99	99	0	1.388	1.312	1.252	1.244	1.760	1.343	0.934	156	586	2751	4776	0.473	1599	1152	2710	2066	0
2	19	7	"YMR187C"	"YMR187C"	10990	16150	130	398	708	713	56	61	24	98	94	0	830	1407	1402	89	95	31	98	93	0	0.462	0.495	0.504	0.539	1.756	0.495	0.944	120	593	1083	1970	-1.115	342	741	652	1318	0
2	20	7	"TRS130"	"YMR218C"	11200	16160	110	327	347	234	57	62	27	86	78	0	483	479	345	89	96	31	78	71	0	0.685	0.744	0.702	0.839	2.281	0.701	0.881	80	557	664	680	-0.545	270	394	290	390	0
2	21	7	"YMR251W"	"YMR251W"	11430	16160	90	218	238	122	56	61	23	88	84	0	295	281	138	92	96	28	84	80	0	0.798	0.963	0.855	0.947	2.322	0.888	0.789	52	374	365	371	-0.325	162	203	182	189	0
2	1	8	"GCV2"	"YMR189W"	7400	16340	110	411	508	374	58	69	86	78	65	0	621	817	694	97	107	57	85	77	0	0.674	0.625	0.615	0.694	1.667	0.584	0.865	80	522	877	1170	-0.570	353	524	450	720	0
2	2	8	"ERG8"	"YMR220W"	7590	16350	120	1524	2303	2227	57	62	25	100	100	0	1850	3260	3238	95	98	26	100	100	0	0.836	0.710	0.696	0.692	1.498	0.694	0.971	120	580	3222	5411	-0.259	1467	1755	2246	3165	0
2	3	8	"YMR252C"	"YMR252C"	7810	16340	130	1218	1416	994	55	61	31	99	98	0	1226	1381	950	95	171	1281	44	9	0	1.028	1.058	1.069	1.128	1.500	0.363	0.262	120	612	2294	2647	0.040	1163	1131	1361	1286	0
2	4	8	"YMR191W"	"YMR191W"	8010	16340	120	435	518	374	56	68	72	95	80	0	429	523	375	92	190	1338	3	0	0	1.125	1.072	1.027	1.155	1.543	1.055	0.914	120	566	716	893	0.169	379	337	462	431	0
2	5	8	"YMR222C"	"YMR222C"	8220	16340	130	398	694	691	56	60	24	97	95	0	330	547	509	91	95	28	90	85	0	1.431	1.399	1.450	1.441	1.638	1.385	0.935	120	579	581	1094	0.517	342	239	638	456	0
2	6	8	"YMR254C"	"YMR254C"	8410	16340	150	261	764	846	57	78	149	54	47	0	290	744	782	93	105	70	67	55	0	1.036	1.086	1.081	1.089	2.155	1.112	0.943	156	713	401	1358	0.050	204	197	707	651	0
2	7	8	"YMR193C-A"	"YMR193C-A"	8610	16350	140	1203	1476	1122	56	61	23	98	94	0	695	751	521	92	96	26	90	85	0	1.902	2.155	2.208	2.361	1.754	2.194	0.949	156	606	1750	2079	0.928	1147	603	1420	659	0
2	8	8	"MRE11"	"YMR224C"	8810	16350	100	203	304	244	54	59	20	93	83	0	304	400	361	92	96	25	73	63	0	0.703	0.812	0.918	1.090	2.259	0.712	0.894	80	398	361	558	-0.509	149	212	250	308	0
2	9	8	"COX7"	"YMR256C"	8990	16350	120	841	867	471	54	61	26	100	100	0	1040	1233	742	91	101	55	100	98	0	0.829	0.712	0.679	0.776	1.604	0.670	0.893	120	517	1736	1955	-0.270	787	949	813	1142	0
2	10	8	"NAR1"	"YNL240C"	9180	16340	150	1134	1436	1035	56	71	71	98	94	0	460	480	272	93	108	120	80	68	0	2.937	3.566	3.521	3.637	1.556	3.684	0.736	156	649	1445	1767	1.555	1078	367	1380	387	0
2	11	8	"SEC2"	"YNL272C"	9410	16340	140	2473	3220	2885	57	73	77	100	98	0	2716	3618	3042	92	106	120	100	97	0	0.921	0.897	0.836	0.831	1.518	0.923	0.953	156	597	5040	6689	-0.119	2416	2624	3163	3526	0
2	12	8	"YPT11"	"YNL304W"	9590	16360	150	2019	2863	2646	57	68	51	100	100	0	1548	1781	1376	92	111	98	97	91	0	1.348	1.661	1.589	1.620	1.578	1.823	0.920	156	625	3418	4495	0.430	1962	1456	2806	1689	0
2	13	8	"YNL242W"	"YNL242W"	9790	16350	120	2775	3569	3009	56	62	30	100	100	0	3550	5150	4330	91	97	34	100	100	0	0.786	0.694	0.671	0.666	1.529	0.694	0.958	120	523	6178	8572	-0.347	2719	3459	3513	5059	0
2	14	8	"YNL274C"	"YNL274C"	10010	16360	140	2728	2843	1694	55	62	31	100	100	0	3376	3332	1857	92	107	141	98	91	0	0.814	0.860	0.868	0.877	1.326	0.872	0.953	156	718	5957	6028	-0.297	2673	3284	2788	3240	0
2	15	8	"YNL306W"	"YNL306W"	10240	16340	150	1928	2015	1101	54	61	33	100	99	0	1895	1843	928	90	105	157	93	88	0	1.038	1.119	1.135	1.149	1.403	1.131	0.936	156	569	3679	3714	0.054	1874	1805	1961	1753	0
2	16	8	"SUI1"	"YNL244C"	10430	16340	140	748	1112	948	57	60	22	92	91	0	444	580	451	92	97	33	78	72	0	1.963	2.162	2.201	2.284	1.815	2.164	0.951	156	507	1043	1543	0.973	691	352	1055	488	0
2	17	8	"YNL276C"	"YNL276C"	10600	16350	120	590	874	754	56	63	45	94	89	0	514	824	699	93	100	52	88	80	0	1.268	1.119	1.175	1.224	1.702	1.101	0.946	120	489	955	1549	0.343	534	421	818	731	0
2	18	8	"KRI1"	"YNL308C"	10820	16340	140	1283	1940	1907	57	63	38	98	96	0	1732	2843	2811	93	99	44	100	99	0	0.748	0.685	0.694	0.700	1.511	0.676	0.959	156	585	2865	4633	-0.419	1226	1639	1883	2750	0
2	19	8	"YNL246W"	"YNL246W"	11000	16360	150	4717	4133	2520	57	64	49	100	100	0	3607	3190	1910	91	103	151	96	89	0	1.325	1.315	1.346	1.373	1.394	1.318	0.960	156	629	8176	7175	0.406	4660	3516	4076	3099	0
2	20	8	"YNL278W"	"YNL278W"	11200	16340	130	4894	5860	4301	57	67	86	100	99	0	2973	3500	2464	90	103	154	98	92	0	1.678	1.702	1.717	1.717	1.394	1.745	0.952	120	610	7720	9213	0.747	4837	2883	5803	3410	0
2	21	8	"YNL310C"	"YNL310C"	11390	16350	130	3708	3126	1837	59	69	58	100	99	0	2142	1877	1165	97	104	50	96	95	0	1.784	1.723	1.747	1.920	1.410	1.684	0.962	120	710	5694	4847	0.835	3649	2045	3067	1780	0
2	1	9	"YOR042W"	"YOR042W"	7390	16530	130	630	979	942	58	64	28	95	88	0	478	730	683	94	101	38	82	78	0	1.490	1.448	1.398	1.496	2.145	1.408	0.930	120	721	956	1557	0.575	572	384	921	636	0
2	2	9	"CDC21"	"YOR074C"	7590	16540	130	608	916	844	58	63	24	96	93	0	803	1209	1103	93	98	29	95	90	0	0.775	0.769	0.778	0.825	1.606	0.761	0.953	120	544	1260	1974	-0.368	550	710	858	1116	0
2	3	9	"VAM3"	"YOR106W"	7780	16540	130	3724	4057	2963	58	73	66	99	95	0	2040	2312	1651	95	110	70	92	90	0	1.885	1.804	1.841	1.936	1.545	1.818	0.954	120	540	5611	6216	0.914	3666	1945	3999	2217	0
2	4	9	"YOR044W"	"YOR044W"	7960	16540	130	1664	1903	1361	61	113	165	95	81	0	2421	2345	1640	98	190	298	87	76	0	0.690	0.820	0.853	0.836	1.486	0.813	0.951	120	579	3926	4089	-0.535	1603	2323	1842	2247	0
2	5	9	"YOR076C"	"YOR076C"	8200	16540	120	1054	1591	1365	58	98	149	93	75	0	1810	2914	2650	95	166	279	89	73	0	0.581	0.544	0.561	0.586	1.583	0.518	0.941	120	600	2711	4352	-0.784	996	1715	1533	2819	0
2	6	9	"YOR108W"	"YOR108W"	8390	16540	110	599	717	527	58	65	30	98	91	0	571	624	460	93	97	27	83	77	0	1.132	1.241	1.257	1.480	2.283	1.199	0.944	80	502	1019	1190	0.179	541	478	659	531	0
2	7	9	"DBP5"	"YOR046C"	8600	16540	130	1701	2321	1995	57	66	37	100	100	0	3299	4932	4340	92	100	45	100	100	0	0.513	0.468	0.472	0.491	1.548	0.457	0.954	120	589	4851	7104	-0.964	1644	3207	2264	4840	0
2	8	9	"YOR078W"	"YOR078W"	8790	16530	150	2245	3410	2836	56	63	28	100	100	0	2936	3672	2951	93	101	42	100	100	0	0.770	0.937	0.931	0.952	1.520	0.949	0.966	156	705	5032	6933	-0.377	2189	2843	3354	3579	0
2	9	9	"YOR110W"	"YOR110W"	9000	16550	120	1161	1638	1501	57	61	20	100	100	0	1006	1710	1624	89	96	38	99	94	0	1.204	0.975	0.980	1.049	1.586	0.945	0.927	120	563	2021	3202	0.268	1104	917	1581	1621	0
2	10	9	"RAT1"	"YOR048C"	9190	16540	150	84	165	200	57	71	70	32	19	0	117	216	284	90	106	117	23	14	0	1.000	0.857	0.798	0.764	3.102	0.715	0.848	156	650	54	234	0.000	27	27	108	126	-50
2	11	9	"YOR080W"	"YOR080W"	9380	16530	150	1607	2575	2498	58	74	74	99	98	0	2330	3297	2795	92	108	115	99	96	0	0.692	0.785	0.736	0.740	1.480	0.839	0.941	156	700	3787	5722	-0.531	1549	2238	2517	3205	0
2	12	9	"YOR112W"	"YOR112W"	9610	16550	130	1769	2664	2527	57	86	157	95	83	0	1461	2348	2132	92	129	196	90	78	0	1.251	1.156	1.172	1.168	1.482	1.177	0.956	120	552	3081	4863	0.323	1712	1369	2607	2256	0
2	13	9	"PHO85"	"YPL031C"	9790	16540	150	1247	1943	1903	62	268	481	65	55	0	842	1158	1029	101	357	611	52	38	0	1.599	1.780	1.768	1.696	2.086	1.688	0.840	156	642	1926	2938	0.677	1185	741	1881	1057	-50
2	14	9	"YPL063W"	"YPL063W"	10010	16550	110	2938	3317	2379	78	329	507	86	75	0	1952	2076	1450	125	387	522	75	66	0	1.565	1.660	1.712	1.753	1.478	1.645	0.958	80	425	4687	5190	0.647	2860	1827	3239	1951	0
2	15	9	"YPL095C"	"YPL095C"	10190	16540	150	952	2325	2629	63	227	422	64	51	0	1136	2305	2484	104	289	448	64	51	0	0.861	1.028	0.991	0.931	1.675	1.050	0.943	156	541	1921	4463	-0.215	889	1032	2262	2201	-50
2	16	9	"YPL033C"	"YPL033C"	10380	16540	140	1181	1811	1619	57	70	57	97	91	0	2240	2708	2045	93	116	104	95	88	0	0.524	0.671	0.607	0.641	1.660	0.722	0.928	156	550	3271	4369	-0.934	1124	2147	1754	2615	0
2	17	9	"VPS28"	"YPL065W"	10590	16550	130	2063	3754	3673	57	76	91	100	96	0	1970	3751	3537	92	120	137	97	91	0	1.068	1.010	0.979	0.935	1.644	1.028	0.963	120	633	3884	7356	0.095	2006	1878	3697	3659	0
2	18	9	"MSY1"	"YPL097W"	10810	16550	120	3885	5866	5002	59	76	94	100	100	0	3785	4815	3796	97	120	135	100	99	0	1.037	1.231	1.190	1.120	1.485	1.281	0.960	120	584	7514	10525	0.053	3826	3688	5807	4718	0
2	19	9	"YPL035C"	"YPL035C"	11020	16550	140	1073	1226	845	58	68	81	95	89	0	2075	2186	1467	96	107	147	94	87	0	0.513	0.559	0.564	0.553	1.574	0.560	0.956	156	677	2994	3258	-0.963	1015	1979	1168	2090	0
2	20	9	"YPL067C"	"YPL067C"	11220	16550	110	1756	1585	973	60	71	92	96	90	0	619	565	338	97	110	166	72	58	0	3.249	3.259	3.355	3.450	1.553	3.215	0.926	80	520	2218	1993	1.700	1696	522	1525	468	0
2	21	9	"YPL099C"	"YPL099C"	11410	16550	120	788	1519	1606	58	66	58	97	92	0	927	1833	1919	100	106	50	97	92	0	0.883	0.843	0.836	0.872	1.677	0.837	0.952	120	620	1557	3194	-0.180	730	827	1461	1733	0
2	1	10	"EGD1"	"YPL037C"	7420	16740	130	1199	1263	861	58	64	29	99	96	0	379	388	212	92	96	33	85	82	0	3.976	4.071	4.017	4.141	1.849	4.260	0.882	120	695	1428	1501	1.991	1141	287	1205	296	0
2	2	10	"BTS1"	"YPL069C"	7610	16730	140	1925	2304	1619	58	65	28	100	99	0	2299	2444	1502	93	99	32	100	100	0	0.846	0.955	0.904	0.906	1.590	1.002	0.930	156	656	4073	4597	-0.241	1867	2206	2246	2351	0
2	3	10	"YPL101W"	"YPL101W"	7820	16730	130	4622	4825	2960	58	70	54	100	100	0	2068	1945	1119	93	107	69	99	92	0	2.311	2.574	2.607	2.696	1.505	2.648	0.946	120	566	6539	6619	1.208	4564	1975	4767	1852	0
2	4	10	"RPS23B"	"YPR132W"	8010	16730	140	994	1677	1634	57	90	135	94	83	0	1302	1977	1762	91	154	254	91	72	0	0.774	0.859	0.782	0.808	1.732	0.894	0.932	156	661	2148	3506	-0.370	937	1211	1620	1886	0
2	5	10	"KIM3"	"YPR164W"	8220	16740	140	680	2251	3052	54	61	27	98	97	0	826	2518	3170	91	96	30	98	98	0	0.852	0.905	0.844	0.827	1.648	0.945	0.949	156	687	1361	4624	-0.232	626	735	2197	2427	0
2	6	10	"YPR196W"	"YPR196W"	8430	16740	120	355	585	549	56	66	46	86	74	0	520	1024	1011	92	97	33	92	89	0	0.699	0.568	0.547	0.619	1.924	0.542	0.939	120	535	727	1461	-0.517	299	428	529	932	0
2	7	10	"MSS18"	"YPR134W"	8590	16750	130	1107	2148	2007	57	72	68	99	90	0	447	738	629	94	103	49	79	73	0	2.975	3.247	3.113	3.503	2.193	3.368	0.914	120	604	1403	2735	1.573	1050	353	2091	644	0
2	8	10	"MRP2"	"YPR166C"	8820	16750	130	437	864	841	58	69	54	88	75	0	899	1349	1237	93	102	42	86	84	0	0.470	0.642	0.609	0.638	1.988	0.659	0.946	120	729	1185	2062	-1.089	379	806	806	1256	0
2	9	10	"SGE1"	"YPR198W"	9040	16750	90	295	339	207	57	62	26	94	88	0	389	391	207	91	98	31	92	86	0	0.799	0.940	0.909	0.869	1.789	0.942	0.847	52	389	536	582	-0.324	238	298	282	300	0
2	10	10	"YPR136C"	"YPR136C"	9220	16750	130	542	804	699	56	61	22	100	99	0	766	1091	875	88	95	30	96	93	0	0.717	0.746	0.694	0.829	2.083	0.760	0.919	120	672	1164	1751	-0.480	486	678	748	1003	0
2	11	10	"NUT2"	"YPR168W"	9440	16750	110	655	724	473	56	63	27	100	98	0	532	625	412	89	96	32	96	92	0	1.352	1.246	1.210	1.335	1.763	1.213	0.913	80	537	1042	1204	0.435	599	443	668	536	0
2	12	10	"ARR2"	"YPR200C"	9610	16740	100	132	141	68	55	59	19	81	72	0	201	181	91	92	95	24	68	65	0	0.706	0.966	0.732	0.700	2.092	0.857	0.495	80	392	186	175	-0.501	77	109	86	89	0
2	13	10	"MEP3"	"YPR138C"	9790	16740	150	1752	3285	3430	63	307	581	68	60	0	2080	2815	2613	100	401	711	64	55	0	0.853	1.187	1.125	1.014	1.830	1.240	0.912	156	644	3669	5937	-0.229	1689	1980	3222	2715	-50
2	14	10	"YPR170C"	"YPR170C"	9990	16740	150	239	524	536	93	477	677	26	7	0	206	316	253	139	582	784	1	0	0	2.179	2.435	1.838	1.467	3.050	0.890	0.804	156	556	213	608	1.124	146	67	431	177	-50
2	15	10	"YPR202W"	"YPR202W"	10190	16750	180	8002	15164	15028	64	212	401	92	86	0	6370	9628	8534	107	266	403	92	89	0	1.267	1.586	1.485	1.333	1.655	1.712	0.960	256	629	14201	24621	0.342	7938	6263	15100	9521	0
2	16	10	"IntYBR048W"	"IntYBR048W"	10400	16750	150	1194	1448	1131	57	68	49	99	96	0	2713	2569	1799	95	116	99	94	88	0	0.434	0.562	0.546	0.609	1.694	0.561	0.892	156	607	3755	3865	-1.203	1137	2618	1391	2474	0
2	17	10	"LSR1"	"LSR1"	10590	16750	130	2204	3174	2751	59	73	55	100	98	0	1005	1128	805	95	112	98	86	82	0	2.357	3.015	3.011	3.080	1.801	3.324	0.916	120	588	3055	4148	1.237	2145	910	3115	1033	0
2	18	10	"YCLWTy5-1C"	"YCLWTy5-1C"	10810	16760	140	1469	2670	2630	58	68	42	99	98	0	898	1326	1162	97	102	39	98	94	0	1.762	2.125	2.076	1.991	1.808	2.254	0.933	156	713	2212	3841	0.817	1411	801	2612	1229	0
2	19	10	"IntYCR097W-A2"	"IntYCR097W-A2"	11010	16750	120	254	343	247	55	60	23	93	84	0	404	598	479	94	99	30	90	80	0	0.642	0.571	0.549	0.671	2.209	0.512	0.820	120	532	509	792	-0.639	199	310	288	504	0
2	20	10	"IntYDL191W"	"IntYDL191W"	11200	16760	110	185	215	135	58	64	27	92	83	0	286	313	181	95	104	60	78	67	0	0.665	0.720	0.597	0.698	2.410	0.656	0.546	80	539	318	375	-0.589	127	191	157	218	0
2	21	10	"CEN4"	"CEN4"	11410	16750	120	202	211	111	59	64	23	85	82	0	851	794	521	99	105	55	84	76	0	0.190	0.219	0.207	0.274	2.367	0.177	0.651	120	644	895	847	-2.395	143	752	152	695	0
2	1	11	"YDRWdelta31"	"YDRWdelta31"	7420	16940	100	179	205	146	57	62	26	81	70	0	285	307	184	91	95	23	80	75	0	0.629	0.685	0.577	0.641	2.556	0.642	0.551	80	476	316	364	-0.669	122	194	148	216	0
2	2	11	"YELCtau1"	"YELCtau1"	7610	16940	120	738	789	529	57	63	25	99	95	0	1199	1319	909	92	96	28	98	94	0	0.615	0.597	0.612	0.680	2.032	0.571	0.897	120	592	1788	1959	-0.701	681	1107	732	1227	0
2	3	11	"YER039C-A"	"YER039C-A"	7820	16950	130	1029	1120	717	56	61	23	100	99	0	747	1138	2766	91	98	42	96	91	0	1.483	1.016	1.563	1.405	2.115	0.082	0.087	120	602	1629	2111	0.569	973	656	1064	1047	0
2	4	11	"YFLWtau1"	"YFLWtau1"	7990	16940	130	1257	1183	747	55	62	27	98	92	0	4544	3912	2716	91	106	85	99	95	0	0.270	0.295	0.289	0.318	1.853	0.275	0.894	120	649	5655	4949	-1.889	1202	4453	1128	3821	0
2	5	11	"YFRCdelta9"	"YFRCdelta9"	8240	16940	130	588	646	431	55	62	29	100	98	0	741	790	541	91	102	65	87	80	0	0.820	0.845	0.843	1.016	1.980	0.811	0.872	120	635	1183	1290	-0.286	533	650	591	699	0
2	6	11	"YGLWtau2"	"YGLWtau2"	8410	16950	120	461	513	329	55	65	46	95	85	0	652	667	426	91	98	33	92	88	0	0.724	0.795	0.822	0.874	2.025	0.767	0.851	120	567	967	1034	-0.467	406	561	458	576	0
2	7	11	"iYAR061W"	"iYAR061W"	8640	16940	130	1092	1581	1326	58	69	55	100	90	0	1360	1657	1309	94	102	42	98	91	0	0.817	0.974	0.981	1.038	1.739	0.995	0.937	120	584	2300	3086	-0.292	1034	1266	1523	1563	0
2	8	11	"iYAR068W"	"iYAR068W"	8810	16950	120	1071	2201	2220	58	69	40	100	100	0	1083	1807	1666	93	101	46	98	92	0	1.023	1.250	1.266	1.300	1.891	1.317	0.904	120	500	2003	3857	0.033	1013	990	2143	1714	0
2	9	11	"iYBL111C"	"iYBL111C"	9010	16950	130	11408	16515	15378	57	66	36	100	100	0	5597	8616	7813	92	101	45	100	100	0	2.062	1.931	1.853	1.858	1.629	1.980	0.926	120	650	16856	24982	1.044	11351	5505	16458	8524	0
2	10	11	"iYBL098W"	"iYBL098W"	9210	16950	120	1810	1938	1332	56	62	37	100	100	0	1615	1548	960	91	96	31	100	99	0	1.151	1.292	1.270	1.317	1.638	1.352	0.910	120	530	3278	3339	0.203	1754	1524	1882	1457	0
2	11	11	"iYBL092W"	"iYBL092W"	9400	16950	120	1301	1521	1054	56	65	63	100	99	0	1734	1886	1420	90	98	60	99	97	0	0.757	0.816	0.826	0.912	1.640	0.769	0.911	120	607	2889	3261	-0.401	1245	1644	1465	1796	0
2	12	11	"iYBL089W"	"iYBL089W"	9630	16940	130	1318	1324	829	56	64	57	97	95	0	1706	1685	1144	91	99	57	96	93	0	0.781	0.795	0.811	0.882	1.655	0.761	0.921	120	646	2877	2862	-0.356	1262	1615	1268	1594	0
2	13	11	"iYBL071C"	"iYBL071C"	9810	16950	120	339	600	595	55	64	47	95	81	0	432	632	576	92	103	72	79	67	0	0.835	1.009	1.008	1.053	1.941	1.023	0.894	120	545	624	1085	-0.260	284	340	545	540	0
2	14	11	"iYBL065W"	"iYBL065W"	10030	16930	140	216	256	173	55	67	89	72	41	0	182	217	123	93	103	93	48	26	0	1.809	1.621	1.519	1.502	1.998	1.543	0.780	156	567	250	325	0.855	161	89	201	124	0
2	15	11	"iYBL060W"	"iYBL060W"	10220	16950	140	806	969	728	55	61	24	99	99	0	628	651	427	94	100	29	89	87	0	1.406	1.641	1.644	1.831	2.135	1.733	0.862	156	568	1285	1471	0.492	751	534	914	557	0
2	16	11	"iYBL042C"	"iYBL042C"	10450	16950	120	1766	2012	1567	58	63	26	100	100	0	745	928	719	93	101	44	93	86	0	2.620	2.340	2.322	2.558	1.888	2.321	0.932	120	514	2360	2789	1.389	1708	652	1954	835	0
2	17	11	"iYBL038W"	"iYBL038W"	10610	16960	130	1432	1808	1496	59	69	36	100	99	0	811	1004	712	92	99	40	96	90	0	1.910	1.918	1.890	1.876	1.956	2.069	0.901	120	536	2092	2661	0.933	1373	719	1749	912	0
2	18	11	"iYBL034C"	"iYBL034C"	10800	16950	120	647	814	622	60	68	33	94	90	0	307	321	202	94	102	44	74	66	0	2.756	3.322	3.157	3.308	2.010	3.459	0.785	120	528	800	981	1.463	587	213	754	227	0
2	19	11	"iYBR265W"	"iYBR265W"	11020	16950	120	932	925	478	57	63	25	100	100	0	1374	1300	770	94	98	27	99	95	0	0.684	0.720	0.683	0.849	2.058	0.655	0.800	120	594	2155	2074	-0.549	875	1280	868	1206	0
2	20	11	"iYBR270C"	"iYBR270C"	11220	16950	110	855	1682	1612	57	65	29	100	98	0	703	1549	1554	95	101	33	90	81	0	1.313	1.118	1.124	1.554	2.619	1.064	0.934	80	503	1406	3079	0.392	798	608	1625	1454	0
2	21	11	"iYBR274W"	"iYBR274W"	11410	16950	130	351	436	281	58	67	33	97	95	0	1282	1449	1104	95	105	59	96	91	0	0.247	0.279	0.259	0.337	2.325	0.237	0.756	120	703	1480	1732	-2.018	293	1187	378	1354	0
2	1	12	"iYBR291C"	"iYBR291C"	7410	17140	120	398	412	254	56	62	26	94	87	0	521	599	414	93	97	27	87	83	0	0.799	0.704	0.679	0.886	2.746	0.636	0.831	120	643	770	862	-0.324	342	428	356	506	0
2	2	12	"iYBR294W"	"iYBR294W"	7620	17150	130	1227	1353	819	58	63	25	100	100	0	664	657	378	90	97	28	95	91	0	2.037	2.284	2.206	2.527	2.140	2.368	0.864	120	515	1743	1862	1.026	1169	574	1295	567	0
2	3	12	"iYBR297W"	"iYBR297W"	7780	17140	130	788	898	656	57	64	27	100	97	0	2055	2119	1640	92	105	61	99	99	0	0.372	0.415	0.399	0.486	2.031	0.384	0.851	120	581	2694	2868	-1.425	731	1963	841	2027	0
2	4	12	"iYCL061C"	"iYCL061C"	8020	17150	130	2256	2822	2332	56	64	28	100	100	0	1328	1590	1231	92	108	76	93	83	0	1.780	1.846	1.864	2.118	2.062	1.928	0.910	120	646	3436	4264	0.832	2200	1236	2766	1498	0
2	5	12	"iYCL055W-0"	"iYCL055W-0"	8190	17150	120	776	746	419	56	61	22	99	99	0	1731	1474	926	89	95	29	100	99	0	0.438	0.498	0.499	0.567	1.974	0.463	0.880	120	535	2362	2075	-1.189	720	1642	690	1385	0
2	6	12	"iYCL051W"	"iYCL051W"	8400	17150	130	748	833	600	56	64	33	100	96	0	1783	2702	2243	92	100	40	100	99	0	0.409	0.298	0.294	0.345	1.728	0.274	0.931	120	627	2383	3387	-1.289	692	1691	777	2610	0
2	7	12	"iYCL029C"	"iYCL029C"	8610	17140	130	1059	1068	646	57	67	36	100	98	0	1490	1368	906	94	103	53	94	87	0	0.718	0.794	0.831	0.972	1.864	0.748	0.914	120	565	2398	2285	-0.478	1002	1396	1011	1274	0
2	8	12	"iYCL025C"	"iYCL025C"	8780	17140	130	1655	1507	865	58	71	48	100	99	0	787	723	432	93	101	50	87	83	0	2.301	2.300	2.209	2.630	1.843	2.222	0.902	120	547	2291	2079	1.202	1597	694	1449	630	0
2	9	12	"iYCRCdelta6-0"	"iYCRCdelta6-0"	8990	17150	120	451	625	476	57	66	44	99	95	0	358	377	217	91	97	35	87	80	0	1.476	1.986	1.802	2.076	2.109	2.177	0.842	120	578	661	854	0.561	394	267	568	286	0
2	10	12	"iYDL043C"	"iYDL043C"	9190	17140	130	571	517	295	57	67	51	93	83	0	1204	1187	813	92	101	42	95	90	0	0.462	0.420	0.406	0.503	2.061	0.373	0.857	120	650	1626	1555	-1.113	514	1112	460	1095	0
2	11	12	"iYDL037C-0"	"iYDL037C-0"	9400	17150	130	592	883	767	60	70	56	91	78	0	505	751	645	90	100	54	81	74	0	1.282	1.245	1.197	1.363	2.127	1.233	0.903	120	614	947	1484	0.358	532	415	823	661	0
2	12	12	"iYDL032W"	"iYDL032W"	9600	17150	130	484	574	408	58	65	37	91	85	0	257	311	211	90	99	49	73	65	0	2.551	2.335	2.168	2.397	1.739	2.295	0.851	120	625	593	737	1.351	426	167	516	221	0
2	13	12	"iYDL014W"	"iYDL014W"	9790	17150	120	1264	1440	1075	57	63	29	100	98	0	861	1062	792	92	98	31	93	84	0	1.570	1.426	1.499	1.650	1.753	1.413	0.928	120	573	1976	2353	0.650	1207	769	1383	970	0
2	14	12	"iYDL008W"	"iYDL008W"	10010	17150	120	411	473	325	55	60	23	97	87	0	552	664	487	93	99	31	86	80	0	0.776	0.732	0.716	0.858	2.184	0.683	0.887	120	620	815	989	-0.367	356	459	418	571	0
2	15	12	"iYDLWtau1"	"iYDLWtau1"	10210	17150	120	1168	1136	737	56	61	24	100	100	0	1495	1383	894	93	100	36	97	93	0	0.793	0.837	0.836	0.924	1.848	0.838	0.867	120	516	2514	2370	-0.334	1112	1402	1080	1290	0
2	16	12	"iYDR008C"	"iYDR008C"	10390	17150	120	1456	1758	1287	59	65	31	100	100	0	1254	1248	911	95	101	38	91	86	0	1.205	1.474	1.501	1.681	2.169	1.485	0.888	120	561	2556	2852	0.269	1397	1159	1699	1153	0
2	17	12	"iYDR013W"	"iYDR013W"	10600	17150	120	303	416	351	59	68	33	85	75	0	379	556	459	93	111	65	77	68	0	0.853	0.771	0.711	0.808	2.374	0.750	0.821	120	589	530	820	-0.229	244	286	357	463	0
2	18	12	"iYDR016C"	"iYDR016C"	10840	17150	140	777	1088	885	58	66	29	98	94	0	1947	3041	2544	92	107	60	98	97	0	0.388	0.349	0.331	0.343	1.736	0.339	0.931	156	646	2574	3979	-1.367	719	1855	1030	2949	0
2	19	12	"iYDR032C-0"	"iYDR032C-0"	10990	17140	130	1994	1885	1232	58	68	38	100	98	0	912	927	597	90	99	39	90	87	0	2.355	2.183	2.210	2.451	1.940	2.187	0.920	120	533	2758	2664	1.236	1936	822	1827	837	0
2	20	12	"iYDR034C"	"iYDR034C"	11200	17150	130	4020	3656	2529	58	78	156	98	90	0	1935	2244	1726	94	108	98	95	83	0	2.152	1.673	1.672	1.920	1.805	1.604	0.908	120	703	5803	5748	1.106	3962	1841	3598	2150	0
2	21	12	"iYDR034C-A"	"iYDR034C-A"	11420	17150	130	1377	3929	4331	58	80	169	87	69	0	1563	3902	4191	92	110	119	90	80	0	0.897	1.016	0.899	1.037	1.866	1.025	0.849	120	716	2790	7681	-0.157	1319	1471	3871	3810	0
2	1	13	"iYDR335W"	"iYDR335W"	7430	17340	140	227	541	631	57	63	29	78	67	0	331	931	1124	93	99	32	87	76	0	0.714	0.578	0.549	0.558	1.970	0.556	0.940	156	695	408	1322	-0.485	170	238	484	838	0
2	2	13	"iYDR339C"	"iYDR339C"	7600	17330	150	83	185	237	58	64	29	45	33	0	129	253	326	92	98	30	55	37	0	0.676	0.789	0.739	0.765	2.755	0.724	0.859	156	558	62	288	-0.566	25	37	127	161	-50
2	3	13	"iYDR342C-1"	"iYDR342C-1"	7790	17350	140	693	672	376	58	67	41	98	96	0	551	575	283	93	104	51	95	90	0	1.386	1.274	1.235	1.268	1.589	1.313	0.901	156	714	1093	1096	0.471	635	458	614	482	0
2	4	13	"iYDR354W"	"iYDR354W"	8030	17340	110	273	371	264	57	64	34	90	77	0	273	331	228	93	98	32	73	70	0	1.200	1.319	1.273	1.375	1.997	1.235	0.915	80	503	396	552	0.263	216	180	314	238	0
2	5	13	"iYDR360W"	"iYDR360W"	8210	17340	130	604	984	927	57	74	120	80	67	0	200	263	189	92	99	41	65	54	0	5.065	5.421	5.348	5.648	2.053	5.425	0.848	120	619	655	1098	2.341	547	108	927	171	0
2	6	13	"itK(CUU)D1"	"itK(CUU)D1"	8410	17340	120	387	592	519	55	63	34	97	85	0	337	515	422	93	98	34	79	71	0	1.361	1.273	1.277	1.357	2.114	1.255	0.938	120	511	576	959	0.444	332	244	537	422	0
2	7	13	"iYDR379W"	"iYDR379W"	8600	17340	140	791	1734	1672	55	61	30	100	99	0	546	969	888	91	98	46	87	82	0	1.618	1.912	1.893	2.135	1.772	1.914	0.961	156	658	1191	2557	0.694	736	455	1679	878	0
2	8	13	"iYDR383C"	"iYDR383C"	8810	17340	120	333	532	464	56	64	39	87	79	0	368	462	370	91	97	33	78	73	0	1.000	1.283	1.189	1.291	2.360	1.284	0.913	120	590	554	847	0.000	277	277	476	371	0
2	9	13	"iYDR387C"	"iYDR387C"	9020	17350	120	370	688	651	57	66	36	95	82	0	309	454	385	92	97	31	79	72	0	1.442	1.743	1.681	1.857	1.993	1.745	0.927	120	581	530	993	0.528	313	217	631	362	0
2	10	13	"iYDR404C"	"iYDR404C"	9220	17350	110	537	907	974	59	71	52	88	76	0	253	541	528	93	101	39	77	66	0	2.987	1.893	1.864	1.942	1.902	1.914	0.950	80	526	638	1296	1.579	478	160	848	448	0
2	11	13	"iYDR408C"	"iYDR408C"	9420	17340	130	582	862	767	57	64	33	94	89	0	339	379	262	90	98	44	78	73	0	2.108	2.785	2.574	2.655	1.952	2.903	0.879	120	681	774	1094	1.076	525	249	805	289	0
2	12	13	"iYDR413C"	"iYDR413C"	9640	17340	100	311	405	304	57	65	37	87	82	0	401	540	416	96	107	56	86	78	0	0.833	0.784	0.776	0.799	1.749	0.751	0.927	80	460	559	792	-0.264	254	305	348	444	0
2	13	13	"itS(UGA)E-0"	"itS(UGA)E-0"	9820	17350	130	887	1823	1979	58	66	37	100	97	0	646	1275	1272	93	103	41	93	90	0	1.499	1.493	1.524	1.509	1.752	1.548	0.944	120	594	1382	2947	0.584	829	553	1765	1182	0
2	14	13	"iYER068W"	"iYER068W"	10010	17350	110	1355	1559	1247	57	63	29	98	95	0	754	809	614	92	98	33	86	81	0	1.961	2.095	2.144	2.270	1.657	2.040	0.939	80	484	1960	2219	0.971	1298	662	1502	717	0
2	15	13	"iYER072W"	"iYER072W"	10210	17340	110	803	1047	862	57	65	29	97	91	0	502	638	488	94	100	36	82	77	0	1.828	1.820	1.906	2.016	2.259	1.788	0.944	80	554	1154	1534	0.871	746	408	990	544	0
2	16	13	"iYER087W"	"iYER087W"	10440	17350	130	691	1225	1234	60	69	50	97	90	0	1245	2007	1991	93	104	93	93	85	0	0.548	0.609	0.608	0.623	1.511	0.609	0.951	120	602	1783	3079	-0.868	631	1152	1165	1914	0
2	17	13	"iYER090W"	"iYER090W"	10590	17350	130	1423	1332	859	59	70	58	94	88	0	2675	2609	1851	92	111	120	90	85	0	0.528	0.506	0.503	0.572	1.555	0.481	0.956	120	598	3947	3790	-0.921	1364	2583	1273	2517	0
2	18	13	"iYER093C"	"iYER093C"	10830	17350	120	552	702	544	58	67	43	88	79	0	422	458	326	89	106	87	73	63	0	1.483	1.745	1.690	1.993	2.336	1.739	0.905	120	576	827	1013	0.569	494	333	644	369	0
2	19	13	"iYER106W"	"iYER106W"	11000	17350	130	753	957	790	58	66	32	97	94	0	1160	1588	1402	89	98	41	98	92	0	0.649	0.600	0.634	0.670	1.676	0.571	0.951	120	586	1766	2398	-0.624	695	1071	899	1499	0
2	20	13	"iYER110C"	"iYER110C"	11200	17350	110	852	1592	1564	59	66	30	100	93	0	947	1684	1686	91	98	40	93	85	0	0.926	0.962	1.039	1.127	1.799	0.935	0.968	80	525	1649	3126	-0.110	793	856	1533	1593	0
2	21	13	"iYER114C"	"iYER114C"	11410	17350	130	415	975	1139	58	66	37	94	86	0	222	387	368	90	98	45	70	58	0	2.705	3.088	3.186	3.328	2.023	3.179	0.900	120	731	489	1214	1.435	357	132	917	297	0
2	1	14	"iYER131W"	"iYER131W"	7400	17540	120	1539	1353	742	57	64	37	100	99	0	2518	2307	1362	93	99	33	100	97	0	0.611	0.585	0.590	0.665	1.686	0.556	0.934	120	602	3907	3510	-0.710	1482	2425	1296	2214	0
2	2	14	"iYERCdelta14"	"iYERCdelta14"	7600	17540	120	709	977	871	57	64	40	94	86	0	765	841	638	92	99	33	87	85	0	0.969	1.228	1.194	1.280	2.050	1.319	0.916	120	573	1325	1669	-0.046	652	673	920	749	0
2	3	14	"itK(CUU)E2"	"itK(CUU)E2"	7800	17540	110	677	828	608	61	77	60	93	85	0	507	551	379	94	108	51	82	75	0	1.492	1.678	1.660	1.695	1.632	1.637	0.938	80	484	1029	1224	0.577	616	413	767	457	0
2	4	14	"iYGL186C"	"iYGL186C"	8000	17540	120	814	982	747	58	95	167	85	75	0	657	719	498	93	111	71	82	77	0	1.340	1.476	1.485	1.667	1.830	1.508	0.942	120	669	1320	1550	0.423	756	564	924	626	0
2	5	14	"iYGL182C"	"iYGL182C"	8250	17540	110	1259	1765	1526	59	112	222	87	76	0	439	530	364	93	113	81	80	68	0	3.468	3.904	3.796	3.877	1.776	4.021	0.897	80	480	1546	2143	1.794	1200	346	1706	437	0
2	6	14	"iYGL179C-1"	"iYGL179C-1"	8400	17540	120	470	646	554	57	64	36	93	86	0	303	411	332	91	97	35	80	74	0	1.948	1.841	1.809	1.892	1.957	1.795	0.877	120	508	625	909	0.962	413	212	589	320	0
2	7	14	"iYGL163C-1"	"iYGL163C-1"	8600	17540	120	985	1822	1815	55	60	22	99	96	0	385	703	654	89	94	25	86	81	0	3.142	2.878	2.890	3.361	2.024	2.898	0.935	120	542	1226	2381	1.652	930	296	1767	614	0
2	8	14	"iYGL159W"	"iYGL159W"	8800	17550	120	543	880	903	55	60	24	99	96	0	411	612	557	91	96	30	85	80	0	1.525	1.583	1.575	1.775	2.051	1.636	0.926	120	591	808	1346	0.609	488	320	825	521	0
2	9	14	"iYGL157W"	"iYGL157W"	9010	17540	130	809	778	481	57	63	29	97	94	0	719	749	501	91	100	47	85	83	0	1.197	1.096	1.068	1.316	2.052	1.014	0.895	120	664	1380	1379	0.260	752	628	721	658	0
2	10	14	"iYGL139W"	"iYGL139W"	9230	17550	130	354	682	693	57	64	32	96	90	0	472	911	915	92	100	45	87	80	0	0.782	0.763	0.757	0.874	2.193	0.745	0.952	120	633	677	1444	-0.356	297	380	625	819	0
2	11	14	"iYGL135W"	"iYGL135W"	9420	17550	120	1208	1478	1210	56	68	55	95	91	0	847	1066	818	93	107	71	90	81	0	1.528	1.461	1.448	1.538	1.558	1.482	0.934	120	570	1906	2395	0.612	1152	754	1422	973	0
2	12	14	"iYGL130W"	"iYGL130W"	9630	17550	130	472	945	1006	56	68	58	92	86	0	559	972	924	94	109	75	86	80	0	0.895	1.013	0.962	1.002	1.909	1.032	0.934	120	589	881	1767	-0.161	416	465	889	878	0
2	13	14	"iYGL114W"	"iYGL114W"	9790	17540	130	318	501	447	58	68	40	87	79	0	309	484	435	91	104	47	80	68	0	1.193	1.127	1.153	1.240	1.755	1.068	0.942	120	549	478	836	0.254	260	218	443	393	0
2	14	14	"iYGL110C"	"iYGL110C"	10000	17540	150	84	107	66	57	67	36	41	26	0	106	127	70	91	100	40	33	23	0	1.800	1.389	0.916	0.798	3.234	1.006	0.544	156	731	42	86	0.848	27	15	50	36	-50
2	15	14	"iYGL105W"	"iYGL105W"	10200	17550	120	262	415	368	56	62	24	88	83	0	466	766	745	91	97	35	84	76	0	0.549	0.532	0.552	0.641	2.025	0.496	0.923	120	590	581	1034	-0.864	206	375	359	675	0
2	16	14	"iYGR177C"	"iYGR177C"	10410	17550	130	589	754	560	57	66	48	94	83	0	1034	1388	1137	92	104	91	85	78	0	0.565	0.538	0.558	0.662	1.798	0.503	0.929	120	647	1474	1993	-0.824	532	942	697	1296	0
2	17	14	"itL(CAA)G3"	"itL(CAA)G3"	10620	17550	130	1703	1953	1498	59	70	56	100	93	0	2259	2169	1494	93	108	105	91	87	0	0.759	0.912	0.990	0.989	1.672	0.945	0.917	120	677	3810	3970	-0.398	1644	2166	1894	2076	0
2	18	14	"iYGR185C"	"iYGR185C"	10840	17560	110	677	719	473	58	67	36	96	91	0	486	511	309	91	98	37	88	83	0	1.567	1.574	1.590	1.673	1.793	1.524	0.894	80	483	1014	1081	0.648	619	395	661	420	0
2	19	14	"iYGR199W"	"iYGR199W"	11000	17550	130	294	330	223	57	64	29	90	78	0	734	972	779	91	100	49	86	81	0	0.369	0.310	0.320	0.375	2.033	0.284	0.904	120	606	880	1154	-1.440	237	643	273	881	0
2	20	14	"iYGR203W"	"iYGR203W"	11220	17550	120	469	541	408	58	66	30	91	85	0	365	377	256	92	101	47	71	68	0	1.505	1.695	1.632	1.985	2.139	1.673	0.889	120	592	684	768	0.590	411	273	483	285	0
2	21	14	"iYGR207C"	"iYGR207C"	11410	17550	120	251	313	206	58	65	29	94	86	0	450	486	322	91	97	29	84	81	0	0.538	0.646	0.675	0.687	1.975	0.622	0.861	120	619	552	650	-0.895	193	359	255	395	0
2	1	15	"iYGR221C"	"iYGR221C"	7420	17740	130	575	721	550	55	61	30	98	92	0	618	712	532	90	96	29	87	86	0	0.985	1.071	1.088	1.342	2.265	1.049	0.925	120	665	1048	1288	-0.022	520	528	666	622	0
2	2	15	"iYGR224W"	"iYGR224W"	7600	17740	130	1144	1232	847	57	65	37	99	93	0	866	786	527	92	99	33	86	82	0	1.404	1.693	1.745	1.973	1.821	1.687	0.901	120	598	1861	1869	0.490	1087	774	1175	694	0
2	3	15	"iYGR230W"	"iYGR230W"	7810	17740	130	603	731	598	58	74	54	92	84	0	567	589	402	92	106	51	82	77	0	1.147	1.354	1.242	1.415	1.929	1.431	0.907	120	718	1020	1170	0.198	545	475	673	497	0
2	4	15	"iYGR247W"	"iYGR247W"	8030	17740	130	397	467	323	56	70	52	88	80	0	286	334	218	92	102	47	75	65	0	1.758	1.698	1.749	1.922	2.080	1.636	0.858	120	631	535	653	0.814	341	194	411	242	0
2	5	15	"iYGR250C-0"	"iYGR250C-0"	8220	17740	120	783	1381	1313	58	78	111	90	81	0	554	894	806	93	104	53	89	82	0	1.573	1.652	1.686	1.781	1.748	1.666	0.936	120	552	1186	2124	0.653	725	461	1323	801	0
2	6	15	"iYGR253C-0"	"iYGR253C-0"	8410	17740	120	1083	1059	675	57	64	27	99	95	0	775	754	501	90	98	33	84	80	0	1.498	1.509	1.628	1.971	2.080	1.463	0.917	120	558	1711	1666	0.583	1026	685	1002	664	0
2	7	15	"iYHR186C"	"iYHR186C"	8610	17740	130	2209	2586	2072	56	63	26	100	100	0	2077	2561	2032	90	97	33	99	98	0	1.084	1.024	1.018	1.112	1.644	1.023	0.926	120	644	4140	5001	0.116	2153	1987	2530	2471	0
2	8	15	"iYHR191C"	"iYHR191C"	8830	17750	130	742	781	531	54	60	24	99	95	0	1056	1218	860	89	94	31	95	87	0	0.711	0.644	0.712	0.783	1.888	0.617	0.914	120	659	1655	1856	-0.491	688	967	727	1129	0
2	9	15	"iYHR196W"	"iYHR196W"	9050	17750	120	199	238	159	55	58	18	94	82	0	275	338	234	87	91	26	83	73	0	0.766	0.729	0.714	0.764	1.940	0.680	0.814	120	514	332	434	-0.385	144	188	183	251	0
2	10	15	"iYHRCdelta16-0"	"iYHRCdelta16-0"	9220	17740	130	3091	6021	6269	56	66	46	100	100	0	1744	3384	3661	90	103	64	100	95	0	1.835	1.811	1.744	1.874	1.722	1.765	0.940	120	506	4689	9259	0.876	3035	1654	5965	3294	0
2	11	15	"iYIL174W-1"	"iYIL174W-1"	9420	17750	120	667	1304	1650	55	67	49	94	86	0	491	945	1069	89	102	64	82	73	0	1.522	1.459	1.464	1.741	2.513	1.553	0.892	120	448	1014	2105	0.606	612	402	1249	856	0
2	12	15	"iYIL170W-1"	"iYIL170W-1"	9600	17740	130	1859	2273	2108	55	62	28	100	100	0	1526	1743	1547	89	98	48	100	90	0	1.255	1.341	1.327	1.500	1.701	1.367	0.911	120	530	3241	3872	0.328	1804	1437	2218	1654	0
2	13	15	"iYIL153W"	"iYIL153W"	9820	17750	120	279	414	332	56	62	28	95	85	0	525	750	615	89	97	36	86	80	0	0.511	0.542	0.566	0.679	2.333	0.515	0.881	120	508	659	1019	-0.967	223	436	358	661	0
2	14	15	"iYIL149C"	"iYIL149C"	10010	17740	130	907	1202	1093	55	62	32	98	95	0	551	857	783	88	95	38	89	81	0	1.840	1.492	1.472	1.729	2.062	1.453	0.941	120	542	1315	1916	0.880	852	463	1147	769	0
2	15	15	"iYIL145C"	"iYIL145C"	10230	17750	120	1467	2189	2048	55	65	36	100	100	0	645	795	634	88	96	35	94	85	0	2.535	3.018	2.983	3.409	2.091	3.277	0.901	120	479	1969	2841	1.342	1412	557	2134	707	0
2	16	15	"iYIL129C"	"iYIL129C"	10410	17750	120	946	1366	1202	55	61	26	99	94	0	411	516	397	89	94	29	83	80	0	2.767	3.070	3.095	3.215	1.926	3.170	0.903	120	447	1213	1738	1.468	891	322	1311	427	0
2	17	15	"iYIL125W"	"iYIL125W"	10610	17750	120	393	512	393	57	63	28	98	90	0	610	750	596	90	96	31	91	85	0	0.646	0.689	0.704	0.839	2.184	0.661	0.898	120	448	856	1115	-0.630	336	520	455	660	0
2	18	15	"iYIL121W"	"iYIL121W"	10790	17750	130	402	533	477	57	63	32	98	85	0	394	576	530	90	95	33	84	78	0	1.135	0.979	1.032	1.189	2.333	0.907	0.858	120	502	649	962	0.183	345	304	476	486	0
2	19	15	"itR(ACG)J"	"itR(ACG)J"	10990	17750	130	794	771	470	57	70	53	95	86	0	2727	2441	1823	90	127	206	86	75	0	0.279	0.304	0.303	0.370	1.849	0.258	0.867	120	553	3374	3065	-1.839	737	2637	714	2351	0
2	20	15	"iYJL098W"	"iYJL098W"	11210	17750	120	225	280	198	58	70	52	76	65	0	320	378	273	92	127	203	53	27	0	0.732	0.776	0.697	0.757	1.814	0.727	0.841	120	561	395	508	-0.449	167	228	222	286	0
2	21	15	"iYJL093C"	"iYJL093C"	11430	17760	120	370	785	809	57	63	25	99	97	0	199	346	308	91	98	35	72	59	0	2.898	2.855	2.647	2.869	1.948	2.819	0.860	120	643	421	983	1.535	313	108	728	255	0
2	1	16	"iYJL074C"	"iYJL074C"	7410	17940	120	725	823	561	58	62	30	98	90	0	611	594	388	90	97	33	85	80	0	1.280	1.518	1.512	1.734	2.149	1.528	0.861	120	530	1188	1269	0.356	667	521	765	504	0
2	2	16	"iYJL070C"	"iYJL070C"	7620	17940	120	312	382	260	57	64	30	95	90	0	247	272	172	91	98	35	77	65	0	1.635	1.796	1.755	1.758	2.137	1.731	0.773	120	507	411	506	0.709	255	156	325	181	0
2	3	16	"iYJL064W"	"iYJL064W"	7840	17950	110	402	503	378	57	63	27	97	90	0	278	322	218	93	100	37	75	68	0	1.865	1.948	1.727	1.973	2.017	1.873	0.819	80	410	530	675	0.899	345	185	446	229	0
2	4	16	"iSNR60"	"iSNR60"	8010	17940	120	219	320	274	55	62	29	90	76	0	197	281	223	89	94	27	72	65	0	1.519	1.380	1.413	1.362	2.603	1.309	0.818	120	430	272	457	0.603	164	108	265	192	0
2	5	16	"iYJLCdelta5"	"iYJLCdelta5"	8210	17940	130	570	826	716	56	61	22	99	93	0	760	937	791	90	95	26	90	85	0	0.767	0.909	0.863	1.089	2.005	0.897	0.874	120	473	1184	1617	-0.382	514	670	770	847	0
2	6	16	"iYJL043W"	"iYJL043W"	8400	17950	120	596	644	466	59	115	277	70	45	0	623	603	417	91	143	279	63	47	0	1.009	1.143	1.026	1.146	2.156	1.087	0.850	120	464	1069	1097	0.013	537	532	585	512	0
2	7	16	"iYJL029C"	"iYJL029C"	8620	17940	130	227	273	167	58	98	226	40	9	0	242	287	197	90	125	223	35	14	0	1.112	1.091	1.041	1.233	2.616	1.129	0.782	120	563	321	412	0.153	169	152	215	197	0
2	8	16	"iYJL026W"	"iYJL026W"	8830	17940	130	367	452	336	56	63	30	91	83	0	314	419	336	90	94	30	74	67	0	1.388	1.204	1.140	1.488	2.694	1.086	0.833	120	494	535	725	0.473	311	224	396	329	0
2	9	16	"iYJL022W"	"iYJL022W"	9020	17950	130	482	719	657	54	61	29	96	92	0	889	1476	1365	91	101	67	91	85	0	0.536	0.480	0.481	0.525	1.884	0.467	0.913	120	366	1226	2050	-0.899	428	798	665	1385	0
2	10	16	"iYKL121W"	"iYKL121W"	9150	17940	140	805	993	804	54	60	27	96	92	0	1003	1246	1047	89	96	40	90	84	0	0.822	0.812	0.782	0.979	2.413	0.781	0.878	156	461	1665	2096	-0.283	751	914	939	1157	0
2	11	16	"iYKL117W"	"iYKL117W"	9340	17940	140	711	850	644	56	67	48	95	86	0	1022	1388	1132	88	104	64	95	87	0	0.701	0.611	0.619	0.667	1.987	0.574	0.894	156	464	1589	2094	-0.512	655	934	794	1300	0
2	12	16	"iYKL111C"	"iYKL111C"	9520	17930	150	391	412	298	56	69	57	79	71	0	438	563	466	89	108	98	71	62	0	0.960	0.751	0.737	0.917	2.262	0.649	0.854	156	382	684	830	-0.059	335	349	356	474	0
2	13	16	"iYKL097W-A-0"	"iYKL097W-A-0"	9720	17930	150	580	794	636	56	67	51	85	80	0	326	456	349	89	105	87	70	58	0	2.211	2.011	1.900	2.116	1.861	1.960	0.793	156	485	761	1105	1.145	524	237	738	367	0
2	14	16	"iYKL094W"	"iYKL094W"	9920	17930	150	1474	1540	1169	57	121	338	75	63	0	1220	1357	1016	89	168	440	65	53	0	1.253	1.170	1.158	1.240	1.833	1.170	0.918	156	520	2548	2751	0.325	1417	1131	1483	1268	0
2	15	16	"iYKL090W"	"iYKL090W"	10120	17930	150	324	447	321	60	214	518	33	3	0	307	387	264	91	284	650	9	0	0	1.222	1.307	1.279	1.430	2.182	0.729	0.809	156	565	480	683	0.290	264	216	387	296	0
2	16	16	"iYKL072W"	"iYKL072W"	10320	17930	150	164	201	138	55	66	68	64	40	0	183	253	180	89	96	59	59	44	0	1.160	0.890	0.818	0.959	2.755	0.770	0.629	156	504	203	310	0.214	109	94	146	164	0
2	17	16	"iYKL071W"	"iYKL071W"	10520	17930	150	716	940	776	55	63	39	91	86	0	573	710	560	87	92	28	86	82	0	1.360	1.421	1.381	1.549	1.981	1.428	0.898	156	510	1147	1508	0.444	661	486	885	623	0
2	18	16	"itV(AAC)K1-1"	"itV(AAC)K1-1"	10720	17930	150	862	1090	984	57	76	76	86	78	0	790	847	694	89	108	83	76	68	0	1.148	1.363	1.311	1.427	2.350	1.381	0.891	156	532	1506	1791	0.200	805	701	1033	758	0
2	19	16	"iYKL056C"	"iYKL056C"	10920	17930	150	265	294	195	58	86	91	68	52	0	261	309	205	90	133	198	47	25	0	1.211	1.078	1.062	1.173	2.466	0.984	0.829	156	552	378	455	0.276	207	171	236	219	0
2	20	16	"iYKL052C"	"iYKL052C"	11120	17940	150	1095	1293	1012	57	72	54	94	89	0	596	731	545	89	125	201	66	55	0	2.047	1.925	1.991	2.144	2.193	1.941	0.837	156	575	1545	1878	1.034	1038	507	1236	642	0
2	21	16	"iYKL048C"	"iYKL048C"	11320	17940	150	264	550	544	57	64	27	87	79	0	201	365	313	90	98	38	71	59	0	1.865	1.793	1.644	1.651	2.161	1.798	0.886	156	693	318	768	0.899	207	111	493	275	0
2	1	17	"iYLR069C"	"iYLR069C"	7320	18110	150	799	794	605	57	67	50	85	73	0	784	1036	886	92	106	84	73	66	0	1.072	0.781	0.759	0.983	2.562	0.698	0.890	156	660	1434	1681	0.101	742	692	737	944	0
2	2	17	"iYLR073C"	"iYLR073C"	7520	18110	150	400	484	365	55	63	32	87	78	0	373	513	399	92	100	45	74	66	0	1.228	1.019	0.958	1.224	2.475	0.928	0.872	156	544	626	850	0.296	345	281	429	421	0
2	3	17	"iYLR078C"	"iYLR078C"	7720	18110	150	352	566	488	56	64	39	85	77	0	348	559	475	91	101	43	74	64	0	1.152	1.090	1.059	1.140	2.277	1.036	0.900	156	515	553	978	0.204	296	257	510	468	0
2	4	17	"iYLR094C"	"iYLR094C"	7920	18110	150	661	1115	1048	59	83	77	84	76	0	395	599	521	91	124	102	62	55	0	1.980	2.079	2.046	2.350	2.350	2.068	0.905	156	507	906	1564	0.986	602	304	1056	508	0
2	5	17	"iYLR098C"	"iYLR098C"	8120	18110	150	798	698	431	61	86	75	82	78	0	872	758	464	93	130	112	79	73	0	0.946	0.958	0.956	1.008	1.797	0.941	0.885	156	559	1516	1302	-0.080	737	779	637	665	0
2	6	17	"iYLR104W"	"iYLR104W"	8320	18110	150	492	488	310	62	108	237	62	49	0	704	696	483	94	147	257	65	53	0	0.705	0.708	0.710	0.761	1.831	0.690	0.888	156	534	1040	1028	-0.504	430	610	426	602	0
2	7	17	"iYLR117C"	"iYLR117C"	8520	18120	150	3078	2764	1691	62	130	268	85	81	0	2508	2242	1457	95	152	258	82	78	0	1.250	1.259	1.253	1.398	1.746	1.164	0.900	156	568	5429	4849	0.322	3016	2413	2702	2147	0
2	8	17	"iYLR121C"	"iYLR121C"	8720	18120	150	1077	1010	613	59	97	151	83	79	0	460	472	281	94	118	101	75	67	0	2.781	2.516	2.447	2.786	1.884	2.579	0.864	156	558	1384	1329	1.476	1018	366	951	378	0
2	9	17	"iYLR125W"	"iYLR125W"	8910	18120	150	1904	1747	1024	59	74	47	96	92	0	3676	3616	2239	95	122	102	97	89	0	0.515	0.479	0.476	0.511	1.662	0.457	0.941	156	521	5426	5209	-0.957	1845	3581	1688	3521	0
2	10	17	"itD(GUC)L1"	"itD(GUC)L1"	9110	18120	150	390	391	299	58	73	55	89	78	0	605	593	334	93	124	118	83	73	0	0.648	0.666	0.623	0.670	1.788	0.696	0.694	156	635	844	833	-0.625	332	512	333	500	0
2	11	17	"iYLR147C"	"iYLR147C"	9400	18120	170	1022	1029	581	57	69	44	97	94	0	1526	1674	939	93	112	76	92	90	0	0.673	0.615	0.602	0.674	1.814	0.593	0.908	208	697	2398	2553	-0.570	965	1433	972	1581	0
2	12	17	"iYLR151C"	"iYLR151C"	9600	18120	170	743	778	400	58	72	54	95	91	0	1028	1003	519	93	114	95	89	85	0	0.733	0.791	0.759	0.878	2.010	0.757	0.894	208	531	1620	1630	-0.449	685	935	720	910	0
2	13	17	"iYLR459W"	"iYLR459W"	9800	18140	160	1783	1612	927	58	68	40	99	98	0	1536	1496	823	91	103	46	96	92	0	1.194	1.106	1.075	1.203	1.743	1.119	0.921	208	532	3170	2959	0.256	1725	1445	1554	1405	0
2	14	17	"iYLR461W-1"	"iYLR461W-1"	10000	18140	150	18629	14575	9310	64	339	653	98	92	0	13697	9912	6714	100	478	875	92	80	0	1.365	1.479	1.441	1.544	1.472	1.468	0.943	156	537	32162	24323	0.449	18565	13597	14511	9812	-50
2	15	17	"iYML132W-0"	"iYML132W-0"	10200	18140	150	2991	3237	2408	64	342	657	75	62	0	3223	3535	2746	97	479	881	66	53	0	0.936	0.923	0.915	0.971	1.690	0.895	0.890	156	530	6053	6611	-0.095	2927	3126	3173	3438	-50
2	16	17	"iYML117W-A"	"iYML117W-A"	10380	18150	170	1006	944	579	58	79	103	88	79	0	1759	1587	960	88	112	145	86	81	0	0.567	0.591	0.581	0.618	1.656	0.586	0.936	208	587	2619	2385	-0.818	948	1671	886	1499	0
2	17	17	"iYML113W"	"iYML113W"	10580	18140	170	1420	1498	1125	56	66	42	100	99	0	1462	1790	1409	87	97	45	98	94	0	0.992	0.847	0.839	0.952	2.004	0.818	0.924	208	614	2739	3145	-0.012	1364	1375	1442	1703	0
2	18	17	"iYML109W"	"iYML109W"	10790	18150	140	987	795	400	64	101	99	90	82	0	1160	983	508	97	177	295	80	66	0	0.868	0.825	0.834	0.858	1.842	0.812	0.942	156	551	1986	1617	-0.204	923	1063	731	886	0
2	19	17	"iYML089C"	"iYML089C"	10980	18140	150	640	620	325	61	94	83	89	83	0	336	310	152	94	168	290	34	0	0	2.393	2.588	2.498	2.707	1.744	2.146	0.424	156	553	821	775	1.259	579	242	559	216	0
2	20	17	"iYML085C"	"iYML085C"	11180	18150	150	556	558	313	57	67	32	96	92	0	551	515	270	90	101	51	88	80	0	1.082	1.179	1.136	1.195	1.704	1.183	0.861	156	584	960	926	0.114	499	461	501	425	0
2	21	17	"iYML081W"	"iYML081W"	11400	18140	170	1219	1085	716	57	66	39	100	97	0	1132	1089	722	89	98	42	99	94	0	1.114	1.028	0.987	1.045	1.704	1.014	0.945	208	1074	2205	2028	0.156	1162	1043	1028	1000	0
2	1	18	"iYML068W"	"iYML068W"	7410	18330	150	270	409	343	67	269	375	41	10	0	317	475	359	106	291	335	42	24	0	0.962	0.927	0.877	0.890	2.260	0.945	0.827	156	771	414	711	-0.056	203	211	342	369	-50
2	2	18	"iYML064C"	"iYML064C"	7610	18330	150	851	926	674	64	267	401	64	49	0	847	916	678	103	282	348	61	51	0	1.058	1.060	1.062	1.176	1.912	1.014	0.918	156	505	1531	1675	0.081	787	744	862	813	-50
2	3	18	"iYML060W"	"iYML060W"	7780	18320	160	887	967	655	59	126	226	83	66	0	2057	2187	1359	96	162	212	89	85	0	0.422	0.434	0.426	0.448	1.477	0.445	0.938	208	535	2789	2999	-1.244	828	1961	908	2091	0
2	4	18	"iYMR222C"	"iYMR222C"	7980	18330	150	1134	957	565	63	90	79	85	80	0	1108	935	578	94	138	121	78	73	0	1.056	1.063	1.068	1.172	1.692	1.017	0.929	156	558	2085	1735	0.079	1071	1014	894	841	0
2	5	18	"iYMR226C"	"iYMR226C"	8180	18340	140	642	621	326	63	85	68	93	86	0	642	587	324	94	128	102	80	74	0	1.057	1.132	1.147	1.339	1.856	1.095	0.871	156	588	1127	1051	0.079	579	548	558	493	0
2	6	18	"iYMR230W"	"iYMR230W"	8380	18330	150	2250	2068	1166	61	75	49	99	96	0	1175	1037	573	93	108	55	89	85	0	2.023	2.126	2.093	2.343	1.568	2.129	0.949	156	624	3271	2951	1.017	2189	1082	2007	944	0
2	7	18	"iYMR245W"	"iYMR245W"	8590	18340	150	2249	1871	1077	60	90	108	94	89	0	1403	1200	689	94	115	71	91	85	0	1.672	1.637	1.654	1.867	1.689	1.624	0.954	156	545	3498	2917	0.742	2189	1309	1811	1106	0
2	8	18	"iYMRWdelta19-0"	"iYMRWdelta19-0"	8790	18340	150	2954	2633	1438	61	84	101	99	92	0	2640	2371	1400	94	111	65	94	89	0	1.136	1.130	1.158	1.315	1.517	1.104	0.953	156	493	5439	4849	0.184	2893	2546	2572	2277	0
2	9	18	"iYMR251W-A"	"iYMR251W-A"	8980	18340	150	690	653	288	59	74	54	94	88	0	761	669	320	92	123	117	83	79	0	0.943	1.029	1.027	1.187	1.805	0.982	0.911	156	529	1300	1171	-0.084	631	669	594	577	0
2	10	18	"iYMR267W"	"iYMR267W"	9190	18340	140	863	735	397	57	69	53	93	85	0	2233	1815	1101	91	116	101	85	80	0	0.376	0.393	0.394	0.478	1.775	0.375	0.950	156	558	2948	2402	-1.410	806	2142	678	1724	0
2	11	18	"iYMR271C"	"iYMR271C"	9390	18340	150	1648	1389	743	57	66	33	98	94	0	1466	1230	671	91	108	70	90	85	0	1.157	1.169	1.193	1.340	1.678	1.155	0.960	156	594	2966	2471	0.211	1591	1375	1332	1139	0
2	12	18	"iYMR273C"	"iYMR273C"	9600	18340	150	2002	1945	1069	59	74	49	100	95	0	1704	1526	834	92	107	61	92	87	0	1.205	1.315	1.340	1.463	1.580	1.305	0.946	156	590	3555	3320	0.269	1943	1612	1886	1434	0
2	13	18	"iYMR288W"	"iYMR288W"	9790	18340	150	970	856	456	59	75	55	91	88	0	1224	1092	633	93	109	59	87	83	0	0.805	0.798	0.801	0.930	1.843	0.760	0.933	156	541	2042	1796	-0.312	911	1131	797	999	0
2	14	18	"iYMR292W"	"iYMR292W"	9990	18340	140	316	318	210	61	179	417	14	0	0	899	792	482	96	280	625	60	11	0	0.318	0.369	0.339	0.433	2.340	0.352	0.604	156	535	1058	953	-1.655	255	803	257	696	0
2	15	18	"iYMR296C"	"iYMR296C"	10180	18340	140	1915	1737	971	63	205	437	82	73	0	1295	1109	617	98	302	632	69	43	0	1.547	1.656	1.669	1.800	1.501	1.534	0.807	156	566	3049	2685	0.630	1852	1197	1674	1011	0
2	16	18	"iYNL048W"	"iYNL048W"	10410	18340	150	400	409	300	64	110	119	69	58	0	351	352	236	95	147	131	58	48	0	1.313	1.342	1.296	1.505	2.259	1.192	0.815	156	519	592	602	0.392	336	256	345	257	-50
2	17	18	"iYNL043C"	"iYNL043C"	10610	18360	160	800	869	494	59	83	77	98	92	0	775	863	489	91	119	87	91	86	0	1.083	1.049	1.039	1.144	1.563	1.035	0.942	208	519	1425	1582	0.115	741	684	810	772	0
2	18	18	"iYNL040W"	"iYNL040W"	10820	18350	150	281	299	162	63	96	90	83	57	0	887	775	430	93	218	422	67	44	0	0.275	0.346	0.313	0.377	2.258	0.215	0.612	156	517	1012	918	-1.865	218	794	236	682	-100
2	19	18	"iYNL027W"	"iYNL027W"	11000	18350	150	554	579	421	63	99	97	88	83	0	1974	2009	1301	95	234	446	82	69	0	0.261	0.270	0.251	0.315	1.806	0.225	0.596	156	459	2370	2430	-1.936	491	1879	516	1914	-50
2	20	18	"iYNL024C"	"iYNL024C"	11180	18360	160	639	636	329	59	74	60	96	91	0	995	991	531	92	109	67	91	87	0	0.642	0.642	0.608	0.719	1.812	0.619	0.887	208	529	1483	1476	-0.639	580	903	577	899	0
2	21	18	"iYNL020C"	"iYNL020C"	11400	18350	150	285	379	327	58	72	51	93	86	0	1132	1118	590	92	106	58	94	92	0	0.218	0.313	0.239	0.304	2.217	0.284	0.425	156	778	1267	1347	-2.196	227	1040	321	1026	0
2	1	19	"iYNL003C"	"iYNL003C"	7410	18530	150	1443	1555	1174	76	293	394	72	62	0	767	844	612	118	313	344	60	48	0	2.106	2.037	1.999	2.211	1.822	1.877	0.860	156	721	2016	2205	1.075	1367	649	1479	726	-50
2	2	19	"iYNR001C"	"iYNR001C"	7610	18530	150	1846	1863	1414	72	289	417	74	64	0	882	977	742	111	301	361	62	52	0	2.301	2.068	2.025	2.424	2.094	1.942	0.878	156	481	2545	2657	1.202	1774	771	1791	866	-50
2	3	19	"iYNR002C"	"iYNR002C"	7800	18530	160	554	574	405	63	128	221	87	53	0	645	654	308	99	165	213	84	64	0	0.899	0.921	0.834	0.956	1.670	1.082	0.712	208	474	1037	1066	-0.153	491	546	511	555	0
2	4	19	"iYNR018W"	"iYNR018W"	7990	18530	150	1369	1201	630	63	80	55	95	91	0	1258	1098	605	97	123	91	86	82	0	1.125	1.137	1.155	1.320	1.714	1.095	0.930	156	514	2467	2139	0.170	1306	1161	1138	1001	0
2	5	19	"iYNR022C"	"iYNR022C"	8190	18530	150	507	530	283	63	79	65	89	85	0	393	399	216	95	111	59	81	77	0	1.490	1.536	1.467	1.689	2.043	1.482	0.836	156	588	742	771	0.575	444	298	467	304	0
2	6	19	"iYNR027W"	"iYNR027W"	8400	18530	140	451	443	218	61	79	67	87	83	0	402	392	225	94	108	55	79	75	0	1.266	1.282	1.269	1.486	1.841	1.167	0.839	156	561	698	680	0.341	390	308	382	298	0
2	7	19	"iYOR064C"	"iYOR064C"	8610	18530	160	1054	1088	651	61	78	58	94	91	0	655	678	390	97	114	67	87	81	0	1.780	1.768	1.730	1.885	1.787	1.765	0.913	208	485	1551	1608	0.832	993	558	1027	581	0
2	8	19	"iYOR068C"	"iYOR068C"	8790	18530	160	2774	2684	1759	61	74	47	99	96	0	3699	3521	2298	94	110	63	98	94	0	0.753	0.765	0.789	0.810	1.561	0.763	0.959	208	442	6318	6050	-0.410	2713	3605	2623	3427	0
2	9	19	"iYOR071C"	"iYOR071C"	9010	18530	160	834	805	475	60	74	48	97	95	0	772	801	465	91	106	61	91	87	0	1.137	1.049	1.057	1.146	1.855	1.041	0.921	208	499	1455	1455	0.185	774	681	745	710	0
2	10	19	"iYOR086C"	"iYOR086C"	9200	18530	160	2761	2797	1644	58	75	66	99	95	0	927	894	503	91	110	71	91	86	0	3.233	3.411	3.482	3.625	1.563	3.444	0.950	208	508	3539	3542	1.693	2703	836	2739	803	0
2	11	19	"iYOR090C"	"iYOR090C"	9390	18530	150	1704	1596	1018	58	74	58	96	92	0	1080	954	608	92	106	58	87	83	0	1.666	1.784	1.763	2.017	1.618	1.740	0.942	156	546	2634	2400	0.736	1646	988	1538	862	0
2	12	19	"iYOR094W"	"iYOR094W"	9590	18560	150	931	924	550	60	78	59	96	91	0	632	622	347	91	104	48	91	87	0	1.610	1.627	1.604	1.659	1.522	1.600	0.862	156	551	1412	1395	0.687	871	541	864	531	0
2	13	19	"iYOR112W"	"iYOR112W"	9780	18540	150	1337	1245	699	62	87	79	94	90	0	1235	1122	646	94	114	64	88	85	0	1.117	1.151	1.163	1.321	1.817	1.135	0.931	156	548	2416	2211	0.160	1275	1141	1183	1028	0
2	14	19	"iYOR116C"	"iYOR116C"	9990	18540	150	2843	2460	1431	59	80	72	96	91	0	1532	1322	786	92	110	58	89	86	0	1.933	1.952	2.002	2.204	1.776	1.939	0.953	156	557	4224	3631	0.951	2784	1440	2401	1230	0
2	15	19	"iYOR121C"	"iYOR121C"	10190	18550	150	770	718	389	61	93	98	89	80	0	1157	1060	611	92	131	116	85	80	0	0.666	0.679	0.679	0.744	1.740	0.642	0.884	156	563	1774	1625	-0.587	709	1065	657	968	0
2	16	19	"iYOR138C"	"iYOR138C"	10390	18530	140	1020	1108	873	65	108	113	92	87	0	824	868	561	100	150	128	87	76	0	1.319	1.358	1.346	1.492	1.721	1.451	0.853	156	581	1679	1811	0.400	955	724	1043	768	-100
2	17	19	"itG(CCC)O"	"itG(CCC)O"	10610	18540	150	294	318	320	61	102	135	68	42	0	336	343	220	99	150	190	56	28	0	0.983	1.053	0.904	1.004	2.257	1.107	0.441	156	501	470	501	-0.025	233	237	257	244	-50
2	18	19	"iYOR146W"	"iYOR146W"	10780	18550	150	707	692	395	61	109	154	83	73	0	336	321	156	96	201	384	17	0	0	2.692	2.804	2.725	2.833	1.784	2.821	0.855	156	518	886	856	1.428	646	240	631	225	0
2	19	19	"iYPL228W"	"iYPL228W"	11010	18540	140	391	399	208	61	95	107	87	71	0	856	778	419	94	183	372	69	51	0	0.433	0.494	0.465	0.565	2.062	0.419	0.620	156	444	1092	1022	-1.207	330	762	338	684	0
2	20	19	"iYPL224C"	"iYPL224C"	11190	18550	160	2317	2108	1245	61	211	696	77	65	0	1839	1764	1010	96	394	1397	58	10	0	1.294	1.227	1.226	1.285	1.702	1.228	0.939	208	445	3999	3715	0.372	2256	1743	2047	1668	0
2	21	19	"iYPL220W"	"iYPL220W"	11400	18550	150	1571	1416	747	59	124	415	85	71	0	1306	1159	632	94	208	748	65	33	0	1.248	1.274	1.312	1.402	1.518	1.249	0.938	156	737	2724	2422	0.319	1512	1212	1357	1065	0
2	1	20	"iYPL203W"	"iYPL203W"	7390	18730	150	2488	2241	1154	59	73	63	97	95	0	6580	5625	3090	94	114	105	100	97	0	0.374	0.395	0.396	0.419	1.472	0.377	0.951	156	832	8915	7713	-1.417	2429	6486	2182	5531	0
2	2	20	"iYPL199C"	"iYPL199C"	7580	18750	180	1594	1607	959	57	80	151	92	85	0	1606	1542	896	94	114	114	91	88	0	1.017	1.070	1.086	1.126	1.704	1.066	0.919	256	1085	3049	2998	0.024	1537	1512	1550	1448	0
2	3	20	"iYPL195W"	"iYPL195W"	7800	18730	140	1480	1451	839	57	67	38	98	96	0	1482	1300	723	94	103	41	95	91	0	1.025	1.156	1.128	1.274	1.642	1.169	0.921	156	633	2811	2600	0.036	1423	1388	1394	1206	0
2	4	20	"itE(UUC)P"	"itE(UUC)P"	7990	18730	140	538	493	274	58	71	48	92	88	0	857	761	418	94	107	52	87	86	0	0.629	0.652	0.649	0.765	2.080	0.619	0.768	156	685	1243	1102	-0.669	480	763	435	667	0
2	5	20	"iYPL177C-0"	"iYPL177C-0"	8210	18750	160	2364	2259	1204	59	68	52	100	98	0	1168	1012	510	93	102	43	92	88	0	2.144	2.394	2.442	2.607	1.635	2.445	0.931	208	946	3380	3119	1.100	2305	1075	2200	919	0
2	6	20	"iYPL174C"	"iYPL174C"	8400	18730	150	2803	2418	1239	58	72	63	100	97	0	2449	2012	1074	94	109	72	98	92	0	1.166	1.230	1.237	1.337	1.570	1.207	0.942	156	740	5100	4278	0.221	2745	2355	2360	1918	0
2	7	20	"iYPL157W"	"iYPL157W"	8610	18730	140	1675	1532	894	58	71	54	98	96	0	1892	1639	988	96	114	80	94	89	0	0.900	0.955	0.961	1.093	1.603	0.939	0.941	156	664	3413	3017	-0.151	1617	1796	1474	1543	0
2	8	20	"iYPL153C"	"iYPL153C"	8800	18730	150	2621	2268	1480	59	70	42	99	95	0	1195	1026	634	93	105	58	89	83	0	2.325	2.368	2.415	2.606	1.579	2.404	0.936	156	697	3664	3142	1.217	2562	1102	2209	933	0
2	9	20	"iYPL149W"	"iYPL149W"	9000	18740	150	735	721	413	57	69	39	94	92	0	584	553	300	92	101	46	87	82	0	1.378	1.440	1.451	1.633	1.899	1.441	0.874	156	758	1170	1125	0.463	678	492	664	461	0
2	10	20	"itG(GCC)P2"	"itG(GCC)P2"	9200	18740	150	2820	2444	1419	58	76	68	98	92	0	1469	1211	719	92	105	52	91	86	0	2.006	2.132	2.088	2.307	1.653	2.118	0.930	156	738	4139	3505	1.004	2762	1377	2386	1119	0
2	11	20	"iYPR163C"	"iYPR163C"	9410	18760	170	2514	2473	1309	57	73	63	100	99	0	1149	1007	484	92	101	46	95	91	0	2.325	2.640	2.593	2.835	1.620	2.735	0.904	208	940	3514	3331	1.217	2457	1057	2416	915	0
2	12	20	"iYPR167C"	"iYPR167C"	9610	18750	170	2683	2704	1606	57	70	46	100	100	0	2435	2348	1333	91	99	40	99	98	0	1.120	1.173	1.190	1.235	1.566	1.186	0.936	208	892	4970	4904	0.164	2626	2344	2647	2257	0
2	13	20	"iYPR183W"	"iYPR183W"	9820	18740	150	3919	3937	2543	58	75	63	99	98	0	1864	1676	1090	91	104	51	94	88	0	2.178	2.447	2.524	2.839	1.736	2.409	0.920	156	684	5634	5464	1.123	3861	1773	3879	1585	0
2	14	20	"iYPR187W"	"iYPR187W"	10000	18750	170	651	750	542	58	74	62	97	86	0	703	716	470	91	103	50	88	84	0	0.969	1.107	1.070	1.222	2.074	1.134	0.897	208	901	1205	1317	-0.045	593	612	692	625	0
2	15	20	"iYPR191W"	"iYPR191W"	10210	18750	170	4302	4028	2287	57	70	48	100	100	0	3203	2833	1614	89	104	61	100	100	0	1.363	1.447	1.480	1.553	1.550	1.451	0.916	208	864	7359	6715	0.447	4245	3114	3971	2744	0
2	16	20	"YALCdelta2"	"YALCdelta2"	10390	18760	170	1152	1372	920	57	66	31	100	100	0	1868	2230	1471	92	105	89	97	93	0	0.617	0.615	0.589	0.666	1.916	0.598	0.860	208	936	2871	3453	-0.698	1095	1776	1315	2138	0
2	17	20	"YBLWTy2-1B"	"YBLWTy2-1B"	10580	18740	140	8886	9166	6829	59	96	154	100	98	0	7160	7146	5265	95	147	216	97	92	0	1.249	1.292	1.300	1.354	1.611	1.315	0.909	156	675	15892	16158	0.321	8827	7065	9107	7051	0
2	18	20	"YBLWdelta10"	"YBLWdelta10"	10800	18750	160	10266	10685	7832	60	102	164	100	100	0	16851	16315	11774	94	155	278	100	99	0	0.609	0.655	0.637	0.680	1.633	0.653	0.943	208	901	26963	26846	-0.715	10206	16757	10625	16221	0
2	19	20	"YFRWdelta10"	"YFRWdelta10"	11000	18740	150	1697	1489	839	61	84	112	90	86	0	2560	2218	1357	94	134	252	85	78	0	0.663	0.672	0.667	0.772	1.664	0.619	0.912	156	697	4102	3552	-0.592	1636	2466	1428	2124	0
2	20	20	"YGRCTy1-2A"	"YGRCTy1-2A"	11190	18740	150	22398	19281	11687	59	177	588	96	94	0	32931	25974	16709	93	354	1235	94	90	0	0.680	0.743	0.720	0.767	1.456	0.719	0.942	156	685	55177	45103	-0.556	22339	32838	19222	25881	0
2	21	20	"YHLComega1"	"YHLComega1"	11390	18740	140	2791	2514	1578	58	161	539	81	70	0	6598	5781	3983	94	321	1135	76	67	0	0.420	0.432	0.432	0.474	1.700	0.410	0.912	156	819	9237	8143	-1.251	2733	6504	2456	5687	0
3	1	1	"PET112"	"YBL080C"	11790	15050	170	2311	2358	1877	56	68	75	97	94	0	1822	2130	1624	96	110	93	95	88	0	1.306	1.132	1.031	1.140	1.792	1.154	0.903	208	1114	3981	4336	0.386	2255	1726	2302	2034	0
3	2	1	"YBL111C"	"YBL111C"	11950	15060	170	7375	7223	5647	55	69	77	97	95	0	6790	6564	4952	94	109	99	97	94	0	1.093	1.108	1.063	1.089	1.673	1.128	0.936	208	873	14016	13638	0.129	7320	6696	7168	6470	0
3	3	1	"YBR028C"	"YBR028C"	12150	15060	130	1882	1627	704	56	61	26	100	100	0	2581	2158	1008	94	100	32	100	97	0	0.734	0.761	0.771	0.836	1.601	0.739	0.909	120	631	4313	3635	-0.446	1826	2487	1571	2064	0
3	4	1	"RHK1"	"YBL082C"	12350	15060	130	3350	2982	1563	58	91	122	97	90	0	2490	2555	1506	98	177	314	89	83	0	1.376	1.190	1.281	1.277	1.631	1.160	0.868	120	673	5684	5381	0.461	3292	2392	2924	2457	0
3	5	1	"YBL113C"	"YBL113C"	12550	15060	150	8526	7298	3671	56	83	110	100	100	0	15300	12784	6981	97	160	285	100	96	0	0.557	0.571	0.564	0.623	1.620	0.551	0.935	156	828	23673	19929	-0.844	8470	15203	7242	12687	0
3	6	1	"YBR030W"	"YBR030W"	12750	15060	140	1038	982	557	54	58	20	99	99	0	1193	1098	618	93	97	27	98	93	0	0.895	0.923	0.912	1.008	1.807	0.914	0.920	156	742	2084	1933	-0.161	984	1100	928	1005	0
3	7	1	"CDC27"	"YBL084C"	12950	15060	130	2147	1900	1119	55	59	21	100	100	0	4528	3735	2079	94	100	31	100	100	0	0.472	0.507	0.499	0.516	1.664	0.503	0.910	120	678	6526	5486	-1.084	2092	4434	1845	3641	0
3	8	1	"RER2"	"YBR002C"	13150	15060	130	2333	2162	1112	57	62	24	100	100	0	2510	2117	1116	97	106	72	95	90	0	0.943	1.042	1.007	1.179	1.792	1.074	0.897	120	678	4689	4125	-0.084	2276	2413	2105	2020	0
3	9	1	"YBR032W"	"YBR032W"	13350	15050	130	2153	1818	936	55	64	47	98	95	0	1168	992	520	92	102	72	92	85	0	1.950	1.959	1.865	2.113	1.615	1.951	0.918	120	702	3174	2663	0.963	2098	1076	1763	900	0
3	10	1	"YBL086C"	"YBL086C"	13550	15060	130	1223	1146	507	54	62	45	99	95	0	730	637	302	91	97	35	93	90	0	1.829	2.000	1.966	2.227	1.605	1.948	0.905	120	697	1808	1638	0.871	1169	639	1092	546	0
3	11	1	"YBR004C"	"YBR004C"	13750	15060	130	1199	1028	549	54	57	18	99	95	0	5158	4113	2374	91	98	31	100	99	0	0.226	0.242	0.241	0.253	1.658	0.235	0.916	120	677	6212	4996	-2.146	1145	5067	974	4022	0
3	12	1	"HMT1"	"YBR034C"	13950	15060	140	2511	2213	1218	54	58	22	100	99	0	7051	5973	3444	92	102	56	100	100	0	0.353	0.367	0.359	0.377	1.567	0.354	0.936	156	807	9416	8040	-1.502	2457	6959	2159	5881	0
3	13	1	"YCL044C"	"YCL044C"	14170	15060	120	139	151	76	53	55	17	89	79	0	283	292	159	87	93	35	81	80	0	0.439	0.478	0.432	0.451	2.598	0.441	0.740	120	562	282	303	-1.188	86	196	98	205	0
3	14	1	"YCLX03C"	"YCLX03C"	14360	15060	140	1772	1505	895	54	58	22	98	96	0	4328	3785	2306	90	110	261	91	87	0	0.405	0.393	0.392	0.396	1.655	0.384	0.946	156	681	5956	5146	-1.303	1718	4238	1451	3695	0
3	15	1	"YCR022C"	"YCR022C"	14550	15070	140	3618	3057	1704	54	59	24	99	98	0	6155	5057	2781	91	109	249	95	91	0	0.588	0.605	0.576	0.567	1.752	0.598	0.920	156	749	9628	7969	-0.767	3564	6064	3003	4966	0
3	16	1	"YCL046W"	"YCL046W"	14750	15060	110	167	342	376	52	56	17	83	75	0	230	576	628	90	105	211	45	37	0	0.821	0.597	0.595	0.571	2.520	0.587	0.919	80	539	255	776	-0.284	115	140	290	486	0
3	17	1	"YCLX05C"	"YCLX05C"	14950	15060	130	4052	3408	1724	53	64	69	96	93	0	4118	3285	1726	90	112	153	93	88	0	0.993	1.050	1.021	1.072	1.593	1.052	0.949	120	650	8027	6550	-0.010	3999	4028	3355	3195	0
3	18	1	"YCR024C"	"YCR024C"	15150	15060	150	2900	2475	1351	53	64	62	96	93	0	3675	3169	1706	88	107	134	92	88	0	0.794	0.786	0.791	0.781	1.684	0.785	0.946	156	867	6434	5503	-0.333	2847	3587	2422	3081	0
3	19	1	"YCL048W"	"YCL048W"	15360	15060	90	261	528	518	52	54	15	88	88	0	326	756	810	83	89	25	84	76	0	0.860	0.707	0.659	0.719	2.045	0.657	0.904	52	400	452	1149	-0.217	209	243	476	673	0
3	20	1	"YCLX07W"	"YCLX07W"	15560	15070	130	1649	1486	803	52	61	33	100	96	0	2831	2586	1423	86	107	89	95	88	0	0.582	0.574	0.572	0.609	1.605	0.578	0.941	120	694	4342	3934	-0.781	1597	2745	1434	2500	0
3	21	1	"YCR025C"	"YCR025C"	15760	15070	140	1660	1470	764	51	60	34	99	99	0	1064	916	454	86	101	76	92	87	0	1.645	1.710	1.709	1.824	1.741	1.745	0.894	156	902	2587	2249	0.718	1609	978	1419	830	0
3	1	2	"APA1"	"YCL050C"	11770	15260	130	202	402	351	54	67	78	75	48	0	474	652	529	93	105	70	83	79	0	0.388	0.623	0.567	0.628	2.253	0.632	0.911	120	566	529	907	-1.364	148	381	348	559	0
3	2	2	"YCLX09W"	"YCLX09W"	11960	15250	140	7491	6455	3563	55	69	83	100	100	0	4682	4109	2180	93	105	71	100	99	0	1.620	1.594	1.616	1.586	1.378	1.618	0.967	156	501	12025	10416	0.696	7436	4589	6400	4016	0
3	3	2	"RSG1"	"YCR027C"	12170	15260	140	6952	5788	2879	56	62	31	100	100	0	4447	3612	1847	94	100	31	100	100	0	1.584	1.629	1.652	1.682	1.376	1.620	0.972	156	616	11249	9250	0.664	6896	4353	5732	3518	0
3	4	2	"YDL211C"	"YDL211C"	12360	15260	130	701	818	546	57	65	36	97	94	0	621	711	461	95	106	44	89	85	0	1.224	1.235	1.230	1.312	1.666	1.218	0.952	120	550	1170	1377	0.292	644	526	761	616	0
3	5	2	"AAD4"	"YDL243C"	12560	15260	120	114	126	65	55	59	20	80	63	0	246	231	118	93	100	31	76	72	0	0.386	0.514	0.447	0.413	2.149	0.484	0.683	120	542	212	209	-1.375	59	153	71	138	0
3	6	2	"LUV1"	"YDR027C"	12760	15250	130	2045	1709	837	54	58	21	100	100	0	2806	2317	1158	93	98	36	100	100	0	0.734	0.744	0.724	0.753	1.357	0.727	0.947	120	609	4704	3879	-0.446	1991	2713	1655	2224	0
3	7	2	"YDL213C"	"YDL213C"	12970	15260	120	683	908	674	54	59	20	100	95	0	805	883	601	92	100	40	88	88	0	0.882	1.080	1.143	1.185	1.879	1.103	0.904	120	526	1342	1645	-0.181	629	713	854	791	0
3	8	2	"HXT15"	"YDL245C"	13170	15260	140	7786	7279	3965	58	65	34	100	100	0	7353	6364	3473	95	102	37	100	100	0	1.065	1.152	1.148	1.202	1.413	1.154	0.937	156	605	14986	13490	0.091	7728	7258	7221	6269	0
3	9	2	"YDR029W"	"YDR029W"	13360	15260	130	1643	1320	622	57	70	57	95	92	0	793	653	316	96	104	44	89	86	0	2.275	2.268	2.252	2.480	1.706	2.225	0.939	120	589	2283	1820	1.186	1586	697	1263	557	0
3	10	2	"GDH2"	"YDL215C"	13570	15260	130	1380	1289	778	54	61	28	98	97	0	1292	1150	666	94	100	34	94	90	0	1.107	1.170	1.170	1.338	1.606	1.161	0.950	120	625	2524	2291	0.146	1326	1198	1235	1056	0
3	11	2	"YDL247W"	"YDL247W"	13770	15260	130	554	502	280	53	57	22	99	90	0	626	630	373	90	97	46	85	84	0	0.935	0.831	0.812	0.918	1.721	0.785	0.924	120	609	1037	989	-0.097	501	536	449	540	0
3	12	2	"YDR031W"	"YDR031W"	13970	15260	130	1194	1144	666	54	63	58	95	92	0	816	843	476	87	101	118	87	81	0	1.564	1.442	1.383	1.502	1.533	1.411	0.916	120	576	1869	1846	0.645	1140	729	1090	756	0
3	13	2	"TIM22"	"YDL217C"	14180	15250	140	523	973	962	54	63	56	95	86	0	727	1349	1304	91	102	107	92	81	0	0.737	0.731	0.716	0.713	1.658	0.726	0.935	156	645	1105	2177	-0.439	469	636	919	1258	0
3	14	2	"NTH1"	"YDR001C"	14360	15250	130	269	369	324	54	59	23	83	77	0	697	853	719	90	124	419	63	40	0	0.354	0.413	0.362	0.431	1.980	0.294	0.608	120	558	822	1078	-1.497	215	607	315	763	0
3	15	2	"MRH1"	"YDR033W"	14580	15260	130	1439	1530	1393	54	59	26	98	98	0	2690	2771	2128	91	111	284	81	75	0	0.533	0.551	0.541	0.605	1.773	0.551	0.801	120	574	3984	4156	-0.908	1385	2599	1476	2680	0
3	16	2	"YDR346C"	"YDR346C"	14770	15280	150	756	1083	1244	54	58	21	92	89	0	1025	1326	1164	90	95	28	87	82	0	0.751	0.833	0.727	0.866	2.028	0.961	0.847	156	667	1637	2265	-0.413	702	935	1029	1236	0
3	17	2	"LSM6"	"YDR378C"	14980	15260	160	1026	1071	883	54	59	26	95	89	0	658	699	468	90	98	35	84	81	0	1.711	1.670	1.536	1.643	1.859	1.854	0.854	208	694	1540	1626	0.775	972	568	1017	609	0
3	18	2	"STE14"	"YDR410C"	15190	15270	150	1516	1554	1183	53	58	23	92	88	0	2450	2533	1904	87	93	30	88	84	0	0.619	0.614	0.595	0.700	2.107	0.613	0.934	156	678	3826	3947	-0.692	1463	2363	1501	2446	0
3	19	2	"YDR348C"	"YDR348C"	15370	15260	100	217	227	132	52	57	25	88	80	0	401	417	257	83	90	35	81	78	0	0.519	0.524	0.512	0.591	2.277	0.501	0.855	80	417	483	509	-0.947	165	318	175	334	0
3	20	2	"YDR380W"	"YDR380W"	15560	15270	140	2901	2607	1340	52	59	27	100	100	0	1948	1689	881	85	93	40	98	96	0	1.529	1.593	1.593	1.693	1.572	1.586	0.945	156	671	4712	4159	0.613	2849	1863	2555	1604	0
3	21	2	"YDR412W"	"YDR412W"	15770	15270	130	2252	2094	985	51	58	29	99	98	0	3220	2870	1383	83	91	45	99	97	0	0.702	0.733	0.710	0.769	1.386	0.738	0.952	120	657	5338	4830	-0.511	2201	3137	2043	2787	0
3	1	3	"TCM10"	"YDR350C"	11800	15450	150	6556	5729	2944	56	74	114	100	100	0	3154	2827	1330	94	112	126	97	95	0	2.124	2.076	2.089	2.025	1.397	2.157	0.961	156	704	9560	8406	1.087	6500	3060	5673	2733	0
3	2	3	"RPP2B"	"YDR382W"	11960	15460	140	2020	1735	898	55	78	127	93	89	0	1408	1243	604	94	118	142	89	85	0	1.495	1.462	1.457	1.483	1.429	1.455	0.944	156	564	3279	2829	0.581	1965	1314	1680	1149	0
3	3	3	"ERD1"	"YDR414C"	12190	15460	140	7306	6046	2985	56	62	29	100	100	0	3749	3274	1637	94	101	39	100	100	0	1.984	1.884	1.886	1.939	1.322	1.885	0.977	156	599	10905	9170	0.988	7250	3655	5990	3180	0
3	4	3	"YDR352W"	"YDR352W"	12380	15460	140	6354	5367	2693	57	62	29	100	100	0	7689	6598	3461	93	102	38	99	99	0	0.829	0.816	0.809	0.861	1.406	0.804	0.975	156	595	13893	11815	-0.271	6297	7596	5310	6505	0
3	5	3	"YDR384C"	"YDR384C"	12570	15460	130	5144	4415	2157	56	66	57	100	100	0	3617	3027	1514	96	109	72	100	99	0	1.445	1.487	1.503	1.537	1.293	1.448	0.968	120	560	8609	7290	0.531	5088	3521	4359	2931	0
3	6	3	"SYF1"	"YDR416W"	12760	15460	120	5313	4981	2962	58	78	121	100	97	0	4626	3942	2343	98	120	139	96	93	0	1.161	1.281	1.305	1.378	1.488	1.270	0.970	120	588	9783	8767	0.215	5255	4528	4923	3844	0
3	7	3	"SHC1"	"YER096W"	12990	15450	150	5800	5214	3390	57	71	103	100	98	0	2547	2265	1259	92	105	110	93	91	0	2.339	2.373	2.284	2.422	1.512	2.548	0.933	156	760	8198	7330	1.226	5743	2455	5157	2173	0
3	8	3	"LCP5"	"YER127W"	13180	15460	140	7388	6541	4280	56	80	239	94	91	0	4651	4075	2435	93	105	84	98	92	0	1.609	1.629	1.583	1.706	1.580	1.697	0.918	156	618	11890	10467	0.686	7332	4558	6485	3982	0
3	9	3	"BUR6"	"YER159C"	13390	15460	150	6662	5656	3424	57	65	35	100	99	0	2233	1883	1025	94	102	38	96	92	0	3.088	3.130	3.022	3.224	1.567	3.334	0.931	156	665	8744	7388	1.627	6605	2139	5599	1789	0
3	10	3	"UBP9"	"YER098W"	13580	15470	140	5843	5893	3859	57	62	27	100	99	0	5310	5682	3326	95	100	33	97	97	0	1.109	1.045	1.022	1.062	1.670	1.087	0.935	156	607	11001	11423	0.150	5786	5215	5836	5587	0
3	11	3	"PAK1"	"YER129W"	13780	15470	140	5448	4920	2800	54	59	24	100	100	0	8844	7810	4489	93	99	43	100	100	0	0.616	0.631	0.636	0.647	1.325	0.626	0.971	156	628	14145	12583	-0.698	5394	8751	4866	7717	0
3	12	3	"SPT2"	"YER161C"	13980	15460	150	12176	10775	4644	55	66	56	100	100	0	9406	8439	3574	93	104	104	100	100	0	1.302	1.284	1.288	1.266	1.290	1.291	0.966	156	666	21434	19066	0.380	12121	9313	10720	8346	0
3	13	3	"UBC6"	"YER100W"	14180	15480	140	6501	5383	2685	57	69	65	100	99	0	6238	5260	2457	96	107	103	100	96	0	1.049	1.031	1.038	1.015	1.285	1.051	0.973	156	646	12586	10490	0.069	6444	6142	5326	5164	0
3	14	3	"RPS26B"	"YER131W"	14390	15470	140	4999	4400	2285	55	62	39	100	100	0	5769	4953	2671	94	112	284	96	90	0	0.871	0.894	0.895	0.932	1.282	0.879	0.965	156	658	10619	9204	-0.199	4944	5675	4345	4859	0
3	15	3	"YER163C"	"YER163C"	14580	15470	140	5141	4355	2345	54	60	25	100	100	0	1770	1528	799	93	100	38	95	91	0	3.033	2.997	3.020	3.275	1.519	3.038	0.963	156	599	6764	5736	1.601	5087	1677	4301	1435	0
3	16	3	"RPS8B"	"YER102W"	14790	15480	150	3457	2888	1375	54	61	35	100	99	0	1992	1728	783	92	99	44	96	95	0	1.791	1.732	1.761	1.850	1.603	1.760	0.970	156	599	5303	4470	0.841	3403	1900	2834	1636	0
3	17	3	"GLC7"	"YER133W"	14980	15470	140	2322	2129	1165	52	60	35	100	99	0	1363	1273	705	90	97	39	96	92	0	1.783	1.756	1.771	1.910	1.478	1.756	0.954	156	609	3543	3260	0.834	2270	1273	2077	1183	0
3	18	3	"PAB1"	"YER165W"	15190	15470	130	1626	1444	848	51	57	25	96	94	0	1160	1080	638	85	92	28	88	85	0	1.465	1.400	1.421	1.645	1.737	1.392	0.968	120	556	2650	2388	0.551	1575	1075	1393	995	0
3	19	3	"CDC43"	"YGL155W"	15390	15470	140	714	892	778	53	58	24	91	87	0	930	1137	924	88	95	34	92	89	0	0.785	0.800	0.791	0.743	1.588	0.821	0.962	156	658	1503	1888	-0.349	661	842	839	1049	0
3	20	3	"COX4"	"YGL187C"	15590	15470	130	1525	1382	598	53	60	28	100	99	0	1143	997	435	89	97	35	97	93	0	1.397	1.464	1.513	1.538	1.306	1.467	0.950	120	543	2526	2237	0.482	1472	1054	1329	908	0
3	21	3	"YGL219C"	"YGL219C"	15790	15470	140	3686	3202	1608	52	59	30	100	100	0	2423	2209	1118	88	99	42	100	96	0	1.556	1.485	1.461	1.532	1.410	1.492	0.950	156	778	5969	5271	0.638	3634	2335	3150	2121	0
3	1	4	"YGL157W"	"YGL157W"	11790	15660	140	6049	5018	2634	56	67	88	100	100	0	2096	1871	891	93	106	109	94	89	0	2.992	2.791	2.830	2.822	1.582	2.896	0.940	156	782	7996	6740	1.581	5993	2003	4962	1778	0
3	2	4	"RPS26A"	"YGL189C"	11990	15660	140	6401	5261	2953	57	70	101	99	96	0	5210	4330	2353	93	110	125	98	93	0	1.240	1.228	1.229	1.252	1.493	1.247	0.952	156	598	11461	9441	0.310	6344	5117	5204	4237	0
3	3	4	"NIF3"	"YGL221C"	12190	15660	140	8074	6738	3213	56	59	20	100	100	0	2872	2478	1124	93	100	37	100	99	0	2.885	2.802	2.795	2.816	1.334	2.873	0.965	156	620	10797	9067	1.529	8018	2779	6682	2385	0
3	4	4	"YGL159W"	"YGL159W"	12400	15660	130	5674	4875	2023	56	62	29	100	100	0	2816	2447	1005	95	103	41	100	100	0	2.065	2.049	2.047	2.054	1.313	2.069	0.962	120	556	8339	7171	1.046	5618	2721	4819	2352	0
3	5	4	"COX13"	"YGL191W"	12590	15660	130	2591	2253	956	58	70	60	100	98	0	4021	3505	1562	100	118	86	99	99	0	0.646	0.645	0.640	0.656	1.355	0.632	0.947	120	594	6454	5600	-0.630	2533	3921	2195	3405	0
3	6	4	"YGL223C"	"YGL223C"	12790	15660	130	9139	7456	3423	60	76	111	100	99	0	6806	5544	2507	96	117	132	100	98	0	1.353	1.358	1.364	1.346	1.363	1.359	0.966	120	640	15789	12844	0.436	9079	6710	7396	5448	0
3	7	4	"YGL161C"	"YGL161C"	12980	15680	100	4889	4437	3024	59	130	605	82	76	0	2084	1989	1308	89	127	259	78	77	0	2.421	2.304	2.318	2.480	1.964	2.423	0.910	80	470	6825	6278	1.276	4830	1995	4378	1900	0
3	8	4	"YGL193C"	"YGL193C"	13210	15650	110	1447	1656	1310	58	119	551	67	56	0	924	886	649	91	123	284	66	58	0	1.667	2.010	2.004	2.181	2.058	2.075	0.689	80	523	2222	2393	0.738	1389	833	1598	795	0
3	9	4	"GOG5"	"YGL225W"	13400	15670	130	8472	7064	2895	57	62	21	100	100	0	7705	6731	2625	91	96	32	100	100	0	1.105	1.055	1.064	1.054	1.324	1.074	0.962	120	615	16029	13647	0.144	8415	7614	7007	6640	0
3	10	4	"RNH70"	"YGR276C"	13600	15660	130	7813	6793	2493	57	63	23	100	100	0	4132	3575	1460	95	103	41	100	100	0	1.921	1.936	1.916	1.976	1.250	1.907	0.947	120	511	11793	10216	0.942	7756	4037	6736	3480	0
3	11	4	"YHL012W"	"YHL012W"	13790	15670	130	5320	4508	2054	56	62	26	100	100	0	10916	9053	4229	94	106	59	100	100	0	0.486	0.497	0.496	0.500	1.405	0.493	0.958	120	478	16086	13411	-1.040	5264	10822	4452	8959	0
3	12	4	"YHL044W"	"YHL044W"	13990	15670	140	5815	4782	2401	57	66	31	100	100	0	3763	3320	1702	96	105	55	99	98	0	1.570	1.466	1.455	1.535	1.498	1.469	0.956	156	579	9425	7949	0.651	5758	3667	4725	3224	0
3	13	4	"YGR278W"	"YGR278W"	14190	15670	130	9939	8453	3772	58	69	51	100	100	0	5271	4451	2116	94	103	51	100	99	0	1.909	1.927	1.903	2.018	1.381	1.937	0.960	120	559	15058	12752	0.933	9881	5177	8395	4357	0
3	14	4	"YLF2"	"YHL014C"	14390	15670	130	5138	4438	1940	56	67	49	100	100	0	8237	6884	2979	96	110	75	100	99	0	0.624	0.646	0.638	0.655	1.396	0.642	0.960	120	578	13223	11170	-0.680	5082	8141	4382	6788	0
3	15	4	"YHL046C"	"YHL046C"	14590	15670	140	9532	8615	4312	55	61	26	100	100	0	11088	10152	5073	96	107	68	100	100	0	0.862	0.851	0.847	0.869	1.337	0.852	0.962	156	619	20469	18616	-0.214	9477	10992	8560	10056	0
3	16	4	"YGR280C"	"YGR280C"	14790	15670	130	7362	6215	2567	54	61	34	100	99	0	3094	2587	1122	92	100	44	99	95	0	2.434	2.469	2.419	2.638	1.489	2.458	0.957	120	576	10310	8656	1.284	7308	3002	6161	2495	0
3	17	4	"DUR3"	"YHL016C"	15000	15670	130	3844	3245	1666	52	59	34	100	98	0	9338	7701	4138	91	107	139	99	95	0	0.410	0.420	0.409	0.436	1.502	0.409	0.955	120	593	13039	10803	-1.286	3792	9247	3193	7610	0
3	18	4	"COS8"	"YHL048W"	15200	15670	140	1913	1894	1402	52	58	24	100	97	0	2482	2652	1802	86	100	132	91	88	0	0.777	0.718	0.692	0.728	1.535	0.731	0.908	156	645	4257	4408	-0.365	1861	2396	1842	2566	0
3	19	4	"BGL2"	"YGR282C"	15390	15670	130	1527	1329	681	53	60	32	97	95	0	3950	3457	1794	88	102	90	96	95	0	0.382	0.379	0.362	0.395	1.585	0.377	0.936	120	557	5336	4645	-1.390	1474	3862	1276	3369	0
3	20	4	"YHL018W"	"YHL018W"	15600	15670	140	2067	1886	1102	54	61	32	100	98	0	2093	1782	1002	92	107	85	92	89	0	1.006	1.084	1.132	1.154	1.739	1.098	0.924	156	654	4014	3522	0.009	2013	2001	1832	1690	0
3	21	4	"YHL050C"	"YHL050C"	15800	15680	140	17912	16977	10578	53	57	24	100	100	0	19280	17729	10592	94	102	37	100	100	0	0.931	0.960	0.945	0.959	1.573	0.979	0.929	156	748	37045	34559	-0.103	17859	19186	16924	17635	0
3	1	5	"YIL086C"	"YIL086C"	11810	15860	90	284	623	718	58	63	23	92	90	0	350	662	757	94	101	28	84	82	0	0.883	0.995	0.988	0.881	2.418	0.969	0.869	52	370	482	1133	-0.180	226	256	565	568	0
3	2	5	"RHO3"	"YIL118W"	11990	15860	130	3889	3265	1595	59	72	48	100	99	0	2446	2088	1100	93	103	41	98	97	0	1.628	1.607	1.607	1.718	1.569	1.548	0.945	120	570	6183	5201	0.703	3830	2353	3206	1995	0
3	3	5	"DNA43"	"YIL150C"	12190	15870	140	4355	4935	3255	56	66	40	100	100	0	3105	3484	1976	92	101	37	100	100	0	1.427	1.438	1.395	1.337	1.454	1.528	0.938	156	623	7312	8271	0.513	4299	3013	4879	3392	0
3	4	5	"YIL088C"	"YIL088C"	12390	15860	140	9181	8306	3684	55	63	48	100	100	0	6991	6050	2792	93	104	60	100	100	0	1.323	1.385	1.361	1.435	1.475	1.385	0.953	156	645	16024	14208	0.404	9126	6898	8251	5957	0
3	5	5	"YIL120W"	"YIL120W"	12600	15870	140	6142	5188	2543	57	67	55	100	100	0	7084	6320	2970	97	114	82	100	100	0	0.871	0.825	0.820	0.812	1.440	0.831	0.953	156	659	13072	11354	-0.199	6085	6987	5131	6223	0
3	6	5	"YIL152W"	"YIL152W"	12790	15870	130	3524	3066	1557	57	66	51	100	99	0	6256	5523	2966	96	108	60	100	98	0	0.563	0.554	0.561	0.582	1.419	0.544	0.951	120	576	9627	8436	-0.829	3467	6160	3009	5427	0
3	7	5	"YIL090W"	"YIL090W"	12990	15860	130	7814	7046	3555	58	116	524	94	90	0	5918	5053	2733	95	134	234	98	92	0	1.332	1.409	1.388	1.462	1.538	1.374	0.960	120	623	13579	11946	0.414	7756	5823	6988	4958	0
3	8	5	"YIL122W"	"YIL122W"	13200	15860	130	5933	4829	2506	59	73	63	100	99	0	4610	3924	2182	93	116	205	95	90	0	1.300	1.245	1.222	1.323	1.467	1.223	0.953	120	701	10391	8601	0.379	5874	4517	4770	3831	0
3	9	5	"IMP2'"	"YIL154C"	13400	15870	130	1372	1221	613	57	62	24	98	95	0	737	685	309	91	96	36	91	90	0	2.036	1.960	1.969	2.015	1.601	2.028	0.922	120	574	1961	1758	1.025	1315	646	1164	594	0
3	10	5	"YIL092W"	"YIL092W"	13610	15860	170	3513	4505	4409	56	61	27	96	92	0	2612	3458	3101	92	99	39	88	84	0	1.372	1.322	1.201	1.468	2.367	1.404	0.873	208	712	5977	7815	0.456	3457	2520	4449	3366	0
3	11	5	"AYR1"	"YIL124W"	13810	15860	160	3065	2561	1520	56	62	26	100	99	0	3065	2821	1511	92	101	54	100	99	0	1.012	0.918	0.910	0.870	1.553	0.946	0.945	208	584	5982	5234	0.017	3009	2973	2505	2729	0
3	12	5	"UBP7"	"YIL156W"	13990	15870	140	4199	3999	2403	56	62	26	100	100	0	8198	7706	4488	90	98	49	100	100	0	0.511	0.518	0.516	0.521	1.468	0.516	0.943	156	581	12251	11559	-0.969	4143	8108	3943	7616	0
3	13	5	"BNA1"	"YJR025C"	14200	15870	130	1612	1586	1058	55	62	33	100	98	0	3719	3634	2475	88	97	42	100	100	0	0.429	0.432	0.429	0.445	1.506	0.420	0.947	120	627	5188	5077	-1.222	1557	3631	1531	3546	0
3	14	5	"CDC8"	"YJR057W"	14410	15870	130	3778	3337	1519	54	61	26	100	99	0	2963	2519	1208	91	103	63	99	95	0	1.297	1.352	1.317	1.414	1.542	1.334	0.954	120	592	6596	5711	0.375	3724	2872	3283	2428	0
3	15	5	"GRR1"	"YJR090C"	14600	15870	130	1117	1017	418	54	60	25	99	98	0	1692	1555	720	89	98	38	98	95	0	0.663	0.657	0.646	0.718	1.603	0.624	0.931	120	595	2666	2429	-0.593	1063	1603	963	1466	0
3	16	5	"YJR027W"	"YJR027W"	14810	15870	130	750	722	324	54	59	23	96	95	0	1616	1486	688	87	92	29	96	93	0	0.455	0.477	0.464	0.514	1.643	0.455	0.892	120	597	2225	2067	-1.135	696	1529	668	1399	0
3	17	5	"PTK2"	"YJR059W"	15000	15870	130	1703	1830	1090	54	58	21	100	100	0	1928	2200	1335	89	103	135	93	91	0	0.897	0.841	0.827	0.895	1.561	0.824	0.945	120	612	3488	3887	-0.157	1649	1839	1776	2111	0
3	18	5	"BUD4"	"YJR092W"	15200	15870	120	228	238	107	52	57	21	93	92	0	514	492	228	84	98	140	82	76	0	0.409	0.456	0.446	0.480	1.993	0.418	0.777	120	540	606	594	-1.289	176	430	186	408	0
3	19	5	"YJR029W"	"YJR029W"	15400	15870	130	2018	2177	1369	53	60	33	100	99	0	4049	4509	3031	88	101	81	100	99	0	0.496	0.480	0.479	0.498	1.418	0.462	0.959	120	613	5926	6545	-1.011	1965	3961	2124	4421	0
3	20	5	"YJR061W"	"YJR061W"	15600	15870	130	273	272	123	54	59	29	93	89	0	525	548	282	89	97	35	89	87	0	0.502	0.475	0.469	0.505	1.778	0.439	0.834	120	628	655	677	-0.993	219	436	218	459	0
3	21	5	"IME1"	"YJR094C"	15810	15870	130	1242	1384	740	52	56	21	100	100	0	1592	1658	893	86	95	35	99	95	0	0.790	0.847	0.847	0.926	1.713	0.836	0.934	120	690	2696	2904	-0.340	1190	1506	1332	1572	0
3	1	6	"GEA1"	"YJR031C"	11790	16060	140	1827	1669	895	57	63	29	99	98	0	1643	1500	849	93	99	30	98	96	0	1.142	1.146	1.137	1.244	1.817	1.120	0.919	156	804	3320	3019	0.191	1770	1550	1612	1407	0
3	2	6	"RPA12"	"YJR063W"	11990	16060	140	2246	2192	1252	59	71	45	100	97	0	1057	1053	582	94	104	39	94	91	0	2.271	2.224	2.292	2.354	1.548	2.273	0.918	156	658	3150	3092	1.183	2187	963	2133	959	0
3	3	6	"SFC1"	"YJR095W"	12210	16060	130	1576	1642	895	58	66	37	100	100	0	1539	1651	876	91	97	32	99	99	0	1.048	1.015	1.009	1.058	1.530	1.011	0.931	120	624	2966	3144	0.068	1518	1448	1584	1560	0
3	4	6	"YKR020W"	"YKR020W"	12420	16050	110	1492	2277	2008	58	75	119	85	81	0	563	805	690	88	100	73	78	72	0	3.019	3.095	2.940	3.129	2.062	3.101	0.856	80	512	1909	2936	1.594	1434	475	2219	717	0
3	5	6	"MRS4"	"YKR052C"	12620	16070	120	851	1000	787	56	69	111	87	74	0	1952	2583	2082	91	100	60	99	95	0	0.427	0.379	0.367	0.380	1.631	0.372	0.938	120	535	2656	3436	-1.227	795	1861	944	2492	0
3	6	6	"HBS1"	"YKR084C"	12810	16060	130	2739	2449	1316	56	65	40	100	100	0	4056	3557	2161	95	108	66	100	98	0	0.677	0.691	0.710	0.781	1.520	0.651	0.926	120	533	6644	5855	-0.562	2683	3961	2393	3462	0
3	7	6	"YKR022C"	"YKR022C"	12990	16060	130	3215	3073	2041	59	72	61	100	99	0	3862	4792	3342	93	115	86	100	99	0	0.837	0.641	0.597	0.649	1.587	0.617	0.932	120	627	6925	7713	-0.256	3156	3769	3014	4699	0
3	8	6	"DYN1"	"YKR054C"	13210	16070	110	218	255	143	56	62	28	95	87	0	297	345	201	92	98	36	85	78	0	0.790	0.787	0.783	0.798	2.014	0.703	0.716	80	521	367	452	-0.340	162	205	199	253	0
3	9	6	"PRP16"	"YKR086W"	13390	16060	130	1156	1213	908	54	61	28	100	99	0	1476	1589	1231	89	93	26	100	99	0	0.795	0.773	0.752	0.835	1.652	0.744	0.899	120	612	2489	2659	-0.332	1102	1387	1159	1500	0
3	10	6	"DBP7"	"YKR024C"	13610	16070	120	403	530	454	55	62	30	89	85	0	1241	1691	1510	92	96	29	93	91	0	0.303	0.297	0.290	0.307	2.039	0.284	0.888	120	534	1497	2074	-1.723	348	1149	475	1599	0
3	11	6	"RNC1"	"YKR056W"	13800	16070	120	1440	1500	942	55	60	30	100	97	0	828	806	443	91	95	28	95	94	0	1.879	2.021	1.970	2.093	1.798	2.145	0.870	120	520	2122	2160	0.910	1385	737	1445	715	0
3	12	6	"YKR088C"	"YKR088C"	14010	16070	120	581	599	413	56	62	35	94	89	0	841	886	634	86	92	31	92	86	0	0.695	0.679	0.670	0.710	1.745	0.644	0.904	120	543	1280	1343	-0.524	525	755	543	800	0
3	13	6	"GCN3"	"YKR026C"	14200	16070	130	5058	4389	2026	55	62	40	100	100	0	1815	1545	736	88	97	38	96	93	0	2.897	2.975	2.946	3.196	1.540	2.997	0.947	120	594	6730	5791	1.535	5003	1727	4334	1457	0
3	14	6	"GLG1"	"YKR058W"	14410	16070	140	2243	2105	1155	54	62	37	98	98	0	2468	2247	1253	89	98	38	99	97	0	0.920	0.950	0.952	0.965	1.461	0.940	0.950	156	683	4568	4209	-0.120	2189	2379	2051	2158	0
3	15	6	"YKR090W"	"YKR090W"	14610	16070	130	889	857	497	53	58	23	99	95	0	1081	1040	610	87	93	31	93	89	0	0.841	0.844	0.766	0.959	1.951	0.778	0.803	120	542	1830	1757	-0.250	836	994	804	953	0
3	16	6	"YLR231C"	"YLR231C"	14790	16070	140	3428	2975	1511	52	57	25	100	100	0	2113	1848	1018	84	90	30	98	94	0	1.664	1.657	1.660	1.846	1.702	1.634	0.933	156	670	5405	4687	0.735	3376	2029	2923	1764	0
3	17	6	"RED1"	"YLR263W"	15010	16080	130	2174	1990	885	52	58	24	100	100	0	1903	1865	896	88	94	30	100	99	0	1.169	1.091	1.075	1.133	1.449	1.065	0.931	120	606	3937	3715	0.225	2122	1815	1938	1777	0
3	18	6	"YLR294C"	"YLR294C"	15200	16070	130	902	796	324	52	56	20	97	95	0	763	677	305	86	91	27	90	89	0	1.256	1.259	1.237	1.403	1.767	1.250	0.927	120	579	1527	1335	0.328	850	677	744	591	0
3	19	6	"EST1"	"YLR233C"	15400	16070	130	3507	2943	1534	53	61	41	100	99	0	2665	2301	1183	89	95	36	99	97	0	1.341	1.307	1.320	1.415	1.665	1.327	0.922	120	672	6030	5102	0.423	3454	2576	2890	2212	0
3	20	6	"YLR265C"	"YLR265C"	15630	16080	120	1399	1326	631	53	59	35	98	96	0	4158	3630	1871	88	92	31	100	100	0	0.331	0.359	0.347	0.374	1.453	0.342	0.923	120	604	5416	4815	-1.596	1346	4070	1273	3542	0
3	21	6	"YLR296W"	"YLR296W"	15820	16080	130	408	401	185	52	57	28	95	94	0	292	276	115	84	92	36	90	80	0	1.712	1.818	1.858	1.875	1.598	1.818	0.810	120	685	564	541	0.775	356	208	349	192	0
3	1	7	"YLR235C"	"YLR235C"	11800	16270	150	1976	1675	899	59	68	48	100	98	0	1801	1519	748	100	107	38	98	96	0	1.127	1.139	1.134	1.137	1.431	1.167	0.942	156	754	3618	3035	0.172	1917	1701	1616	1419	0
3	2	7	"BOP2"	"YLR267W"	12000	16270	150	5338	4512	2519	59	64	26	100	100	0	3780	3369	1700	98	103	33	100	100	0	1.434	1.361	1.392	1.307	1.428	1.409	0.938	156	586	8961	7724	0.520	5279	3682	4453	3271	0
3	3	7	"YHC1"	"YLR298C"	12190	16270	140	5407	4504	2312	59	66	32	100	100	0	1333	1166	541	97	103	35	96	94	0	4.327	4.158	4.130	4.276	1.548	4.338	0.945	156	600	6584	5514	2.113	5348	1236	4445	1069	0
3	4	7	"THI7"	"YLR237W"	12400	16270	140	10177	8512	4381	60	74	101	100	100	0	6678	5638	2845	93	101	47	100	100	0	1.536	1.524	1.511	1.483	1.415	1.544	0.961	156	652	16702	13997	0.620	10117	6585	8452	5545	0
3	5	7	"YLR269C"	"YLR269C"	12600	16270	150	3167	2742	1256	59	71	101	97	94	0	1836	1636	733	95	103	49	95	94	0	1.785	1.741	1.770	1.851	1.528	1.758	0.945	156	651	4849	4224	0.836	3108	1741	2683	1541	0
3	6	7	"EXG1"	"YLR300W"	12820	16260	150	3523	4111	3225	58	84	259	86	82	0	3061	3702	2951	95	129	299	81	79	0	1.168	1.124	1.138	1.295	2.036	1.105	0.949	156	700	6431	7660	0.224	3465	2966	4053	3607	0
3	7	7	"MVP1"	"YMR004W"	13010	16250	100	1261	1218	650	56	77	135	91	83	0	2812	2527	1386	86	128	276	86	85	0	0.442	0.476	0.492	0.544	1.743	0.463	0.938	80	462	3931	3603	-1.178	1205	2726	1162	2441	0
3	8	7	"IMP2"	"YMR035W"	13240	16270	120	878	943	665	55	74	130	88	76	0	1514	1591	1128	89	121	264	85	73	0	0.578	0.591	0.600	0.697	2.253	0.570	0.876	120	462	2248	2390	-0.792	823	1425	888	1502	0
3	9	7	"SOV1"	"YMR066W"	13390	16270	140	863	890	492	57	63	32	100	98	0	2035	1976	1190	89	96	34	99	98	0	0.414	0.441	0.430	0.485	1.727	0.416	0.902	156	520	2752	2720	-1.272	806	1946	833	1887	0
3	10	7	"PLB2"	"YMR006C"	13600	16270	140	1322	1355	873	55	62	33	98	98	0	3773	4225	2881	90	96	32	100	100	0	0.344	0.314	0.313	0.330	1.668	0.302	0.936	156	612	4950	5435	-1.539	1267	3683	1300	4135	0
3	11	7	"MSN2"	"YMR037C"	13800	16270	140	1948	1918	1111	54	61	31	99	99	0	1873	1808	1055	89	94	29	100	98	0	1.062	1.084	1.060	1.121	1.647	1.074	0.942	156	617	3678	3583	0.086	1894	1784	1864	1719	0
3	12	7	"YMR068W"	"YMR068W"	14000	16270	130	1234	1292	580	55	65	43	99	98	0	914	967	458	88	96	35	97	95	0	1.427	1.407	1.436	1.477	1.469	1.413	0.912	120	580	2005	2116	0.513	1179	826	1237	879	0
3	13	7	"PLB1"	"YMR008C"	14200	16270	130	8689	7725	3685	55	68	53	100	100	0	9073	7703	3713	92	104	54	100	100	0	0.961	1.008	0.983	1.007	1.332	0.995	0.950	120	594	17615	15281	-0.057	8634	8981	7670	7611	0
3	14	7	"SUB1"	"YMR039C"	14400	16270	130	5783	4778	2297	55	67	53	100	100	0	2668	2237	1099	91	103	56	97	94	0	2.223	2.201	2.228	2.356	1.440	2.219	0.958	120	577	8305	6869	1.152	5728	2577	4723	2146	0
3	15	7	"MOT3"	"YMR070W"	14600	16270	130	3655	3728	2006	55	66	51	100	99	0	3031	2813	1397	88	98	45	100	99	0	1.223	1.348	1.399	1.361	1.387	1.396	0.928	120	619	6543	6398	0.291	3600	2943	3673	2725	0
3	16	7	"YMR010W"	"YMR010W"	14800	16270	130	3459	2937	1535	55	64	45	100	99	0	3925	3441	1895	87	98	54	99	95	0	0.887	0.859	0.857	0.931	1.462	0.859	0.953	120	545	7242	6236	-0.173	3404	3838	2882	3354	0
3	17	7	"YMR041C"	"YMR041C"	15000	16280	150	4328	3738	1492	54	63	41	100	100	0	3428	3019	1212	87	97	49	100	99	0	1.279	1.256	1.248	1.280	1.273	1.263	0.957	156	619	7615	6616	0.355	4274	3341	3684	2932	0
3	18	7	"ABF2"	"YMR072W"	15200	16270	140	1281	1087	500	53	59	27	97	95	0	1297	1132	570	85	92	31	94	90	0	1.013	0.988	0.993	1.096	1.598	0.952	0.952	156	621	2440	2081	0.019	1228	1212	1034	1047	0
3	19	7	"YNL046W"	"YNL046W"	15410	16280	130	2939	2445	1271	53	59	26	100	98	0	1879	1707	898	87	94	34	99	95	0	1.610	1.477	1.447	1.564	1.460	1.480	0.949	120	585	4678	4012	0.688	2886	1792	2392	1620	0
3	20	7	"TPM1"	"YNL079C"	15600	16280	130	4581	4505	2498	52	59	29	99	99	0	2609	2168	1078	86	91	31	97	95	0	1.795	2.139	2.176	2.196	1.470	2.221	0.927	120	609	7052	6535	0.844	4529	2523	4453	2082	0
3	21	7	"CYB5"	"YNL111C"	15830	16280	130	1011	880	457	53	60	34	95	94	0	1090	964	494	84	90	36	95	91	0	0.952	0.940	0.911	0.952	1.449	0.928	0.941	120	679	1964	1707	-0.071	958	1006	827	880	0
3	1	8	"ALG11"	"YNL048W"	11820	16470	160	5665	5854	3304	62	177	488	98	92	0	8041	7948	4038	109	199	377	99	98	0	0.706	0.739	0.741	0.715	1.371	0.759	0.958	208	776	13535	13631	-0.501	5603	7932	5792	7839	0
3	2	8	"YNL081C"	"YNL081C"	11990	16460	130	3151	2725	1320	67	236	605	87	79	0	5487	4514	2320	108	243	468	91	86	0	0.573	0.603	0.600	0.643	1.421	0.584	0.936	120	470	8463	7064	-0.803	3084	5379	2658	4406	0
3	3	8	"RPC19"	"YNL113W"	12220	16470	160	2243	2404	1583	62	81	62	98	97	0	811	876	518	102	128	106	90	87	0	3.076	3.026	3.018	3.084	1.552	3.113	0.941	208	591	2890	3116	1.621	2181	709	2342	774	0
3	4	8	"YNL050C"	"YNL050C"	12430	16470	150	5114	4440	1938	61	72	42	100	100	0	7256	6338	2814	98	108	42	100	99	0	0.706	0.702	0.691	0.733	1.389	0.693	0.965	156	527	12211	10619	-0.502	5053	7158	4379	6240	0
3	5	8	"YNL083W"	"YNL083W"	12630	16460	140	7182	5962	2900	59	94	288	95	91	0	3677	3127	1562	99	137	331	87	85	0	1.991	1.949	1.983	2.062	1.389	1.926	0.954	156	571	10701	8931	0.993	7123	3578	5903	3028	0
3	6	8	"YNL115C"	"YNL115C"	12840	16470	130	5953	5223	2924	58	94	300	97	93	0	9264	8190	4362	96	144	368	98	92	0	0.643	0.638	0.631	0.653	1.317	0.640	0.957	120	524	15063	13259	-0.637	5895	9168	5165	8094	0
3	7	8	"COX5A"	"YNL052W"	13020	16470	140	2375	2033	994	55	74	119	96	92	0	1114	954	442	89	126	273	82	76	0	2.263	2.287	2.331	2.470	1.574	2.313	0.939	156	613	3345	2843	1.179	2320	1025	1978	865	0
3	8	8	"MKT1"	"YNL085W"	13230	16450	170	3718	3848	2571	55	74	122	99	96	0	4162	4100	2411	89	122	250	94	89	0	0.899	0.946	0.947	0.947	1.546	1.002	0.935	208	601	7736	7804	-0.153	3663	4073	3793	4011	0
3	9	8	"MLS1"	"YNL117W"	13410	16470	140	4929	4270	1887	57	65	40	100	100	0	2937	2591	1192	91	100	47	99	96	0	1.712	1.685	1.672	1.759	1.358	1.693	0.951	156	427	7718	6713	0.776	4872	2846	4213	2500	0
3	10	8	"YOL015W"	"YOL015W"	13600	16470	140	1130	1049	605	56	62	30	99	94	0	1899	1786	1093	90	96	33	97	93	0	0.594	0.585	0.608	0.660	1.602	0.569	0.935	156	519	2883	2689	-0.752	1074	1809	993	1696	0
3	11	8	"YOL047C"	"YOL047C"	13810	16470	140	3603	2995	1355	55	60	26	100	99	0	4008	3234	1546	88	94	29	100	100	0	0.905	0.935	0.929	0.980	1.381	0.924	0.969	156	596	7468	6086	-0.144	3548	3920	2940	3146	0
3	12	8	"YOL079W"	"YOL079W"	14010	16460	130	413	414	262	55	63	33	90	80	0	658	634	446	89	96	32	87	83	0	0.629	0.659	0.684	0.790	2.061	0.613	0.909	120	561	927	904	-0.668	358	569	359	545	0
3	13	8	"YOL017W"	"YOL017W"	14210	16470	140	6625	5833	2390	56	65	35	100	100	0	12409	10384	4729	92	102	48	100	100	0	0.533	0.561	0.558	0.598	1.396	0.544	0.965	156	596	18886	16069	-0.907	6569	12317	5777	10292	0
3	14	8	"GSH2"	"YOL049W"	14420	16470	140	1018	992	511	55	65	50	96	92	0	2603	2366	1277	91	100	44	98	96	0	0.383	0.412	0.405	0.444	1.523	0.398	0.945	156	664	3475	3212	-1.383	963	2512	937	2275	0
3	15	8	"IRA2"	"YOL081W"	14650	16470	130	286	352	222	54	62	36	100	93	0	462	583	410	90	97	38	98	92	0	0.624	0.604	0.617	0.664	1.557	0.559	0.891	120	534	604	791	-0.681	232	372	298	493	0
3	16	8	"YOL019W"	"YOL019W"	14820	16470	150	5365	4651	1974	56	70	50	100	98	0	7491	6475	2872	92	109	65	100	100	0	0.718	0.720	0.700	0.733	1.397	0.710	0.963	156	547	12708	10978	-0.479	5309	7399	4595	6383	0
3	17	8	"GAL11"	"YOL051W"	15010	16470	150	6242	5765	2835	55	66	45	100	99	0	6190	5304	2666	91	106	60	100	99	0	1.014	1.095	1.088	1.124	1.422	1.090	0.952	156	591	12286	10923	0.021	6187	6099	5710	5213	0
3	18	8	"YOL083W"	"YOL083W"	15230	16470	140	3704	3112	1488	54	59	24	100	100	0	3923	3160	1653	90	97	30	99	98	0	0.952	0.996	0.997	1.075	1.433	0.972	0.965	156	583	7483	6128	-0.071	3650	3833	3058	3070	0
3	19	8	"DIS3"	"YOL021C"	15400	16470	130	5327	4510	2065	55	63	35	100	100	0	5731	4814	2421	91	100	40	100	99	0	0.935	0.943	0.947	1.028	1.357	0.922	0.970	120	522	10912	9178	-0.097	5272	5640	4455	4723	0
3	20	8	"YOL053C-A"	"YOL053C-A"	15620	16470	140	826	751	379	54	65	48	94	89	0	1004	869	415	88	99	67	91	87	0	0.843	0.892	0.891	0.886	1.647	0.893	0.929	156	612	1688	1478	-0.247	772	916	697	781	0
3	21	8	"YOL085C"	"YOL085C"	15810	16470	140	285	280	113	53	62	44	93	85	0	277	259	103	85	93	39	88	80	0	1.208	1.305	1.262	1.310	1.592	1.234	0.820	156	708	424	401	0.273	232	192	227	174	0
3	1	9	"KIN4"	"YOR233W"	11800	16660	140	1224	1250	677	65	197	545	81	53	0	2498	2381	1417	112	209	415	86	78	0	0.486	0.522	0.512	0.591	1.623	0.544	0.796	156	612	3545	3454	-1.042	1159	2386	1185	2269	0
3	2	9	"RBL2"	"YOR265W"	12010	16660	150	2874	2527	1416	79	279	651	80	71	0	2709	2299	1314	124	287	502	81	73	0	1.081	1.126	1.153	1.247	1.638	1.131	0.938	156	414	5380	4623	0.113	2795	2585	2448	2175	0
3	3	9	"TIM18"	"YOR297C"	12200	16670	170	1398	1576	904	61	88	120	97	93	0	1840	1839	912	104	139	141	95	91	0	0.770	0.873	0.860	0.890	1.523	0.899	0.927	208	542	3073	3250	-0.377	1337	1736	1515	1735	0
3	4	9	"SNR17A"	"YOR235W"	12410	16660	150	1939	1743	770	59	70	40	100	98	0	1752	1544	689	96	108	47	96	95	0	1.135	1.163	1.149	1.199	1.385	1.164	0.951	156	574	3536	3132	0.183	1880	1656	1684	1448	0
3	5	9	"YOR267C"	"YOR267C"	12610	16660	140	8013	7637	3190	57	66	36	100	100	0	7328	6764	2878	95	103	37	100	100	0	1.100	1.137	1.117	1.170	1.352	1.137	0.958	156	588	15189	14249	0.137	7956	7233	7580	6669	0
3	6	9	"BUD7"	"YOR299W"	12800	16660	140	1493	1414	691	56	70	114	96	92	0	1189	1090	544	93	113	205	86	80	0	1.311	1.362	1.369	1.506	1.586	1.347	0.938	156	651	2533	2355	0.391	1437	1096	1358	997	0
3	7	9	"HES1"	"YOR237W"	13020	16670	140	2674	2407	1222	57	65	36	100	99	0	1902	1671	819	91	107	133	92	88	0	1.445	1.487	1.486	1.474	1.450	1.512	0.939	156	611	4428	3930	0.531	2617	1811	2350	1580	0
3	8	9	"PAC1"	"YOR269W"	13200	16660	140	4426	3944	1853	56	66	41	100	100	0	9223	7921	4068	93	106	81	100	100	0	0.479	0.497	0.501	0.523	1.345	0.481	0.963	156	583	13500	11716	-1.063	4370	9130	3888	7828	0
3	9	9	"RAX1"	"YOR301W"	13410	16660	140	671	725	431	56	65	39	98	94	0	697	732	432	91	100	44	96	91	0	1.015	1.044	1.043	1.107	1.639	1.028	0.927	156	588	1221	1310	0.021	615	606	669	641	0
3	10	9	"YOR239W"	"YOR239W"	13600	16660	140	2121	2156	1244	56	63	29	100	98	0	1881	1821	1088	90	96	31	98	96	0	1.153	1.213	1.212	1.335	1.506	1.194	0.947	156	598	3856	3831	0.205	2065	1791	2100	1731	0
3	11	9	"YOR271C"	"YOR271C"	13800	16660	140	1080	977	463	55	61	25	97	95	0	867	800	414	87	92	26	91	90	0	1.314	1.293	1.292	1.431	1.762	1.246	0.936	156	699	1805	1635	0.394	1025	780	922	713	0
3	12	9	"CPA1"	"YOR303W"	14030	16670	140	1948	1971	982	56	63	28	100	99	0	1948	1879	940	89	95	31	98	97	0	1.018	1.070	1.074	1.139	1.417	1.068	0.954	156	695	3751	3705	0.025	1892	1859	1915	1790	0
3	13	9	"YPL222W"	"YPL222W"	14220	16660	150	3644	3170	1582	57	64	41	100	98	0	2098	1814	853	91	99	39	95	92	0	1.787	1.807	1.860	1.912	1.542	1.852	0.948	156	636	5594	4836	0.838	3587	2007	3113	1723	0
3	14	9	"HFI1"	"YPL254W"	14410	16670	140	3121	2683	1258	55	64	43	100	95	0	6556	5534	2715	89	100	51	100	99	0	0.474	0.483	0.484	0.500	1.396	0.473	0.963	156	619	9533	8073	-1.077	3066	6467	2628	5445	0
3	15	9	"YPR003C"	"YPR003C"	14620	16670	140	2934	2635	1273	56	62	32	100	98	0	8027	6960	3578	91	98	37	100	100	0	0.363	0.375	0.359	0.386	1.392	0.362	0.937	156	566	10814	9448	-1.463	2878	7936	2579	6869	0
3	16	9	"MMT2"	"YPL224C"	14810	16670	140	3571	2988	1477	55	63	35	100	99	0	3231	2648	1441	92	103	49	100	96	0	1.120	1.147	1.140	1.262	1.457	1.121	0.956	156	535	6655	5489	0.164	3516	3139	2933	2556	0
3	17	9	"CLN2"	"YPL256C"	15020	16670	140	4333	3880	1639	54	62	31	100	100	0	3824	3206	1536	92	103	46	100	100	0	1.147	1.229	1.234	1.342	1.449	1.195	0.944	156	595	8011	6940	0.197	4279	3732	3826	3114	0
3	18	9	"HAL1"	"YPR005C"	15220	16680	150	3431	3038	1377	54	60	28	100	100	0	7468	6429	2859	92	99	33	100	100	0	0.458	0.471	0.472	0.482	1.379	0.472	0.941	156	598	10753	9321	-1.127	3377	7376	2984	6337	0
3	19	9	"YPL226W"	"YPL226W"	15420	16670	140	4156	3864	1783	54	64	42	100	98	0	7179	6236	3095	94	106	68	100	100	0	0.579	0.620	0.614	0.660	1.403	0.606	0.952	156	552	11187	9952	-0.788	4102	7085	3810	6142	0
3	20	9	"THI21"	"YPL258C"	15610	16670	150	2824	2668	1088	55	66	49	99	99	0	3200	2922	1201	91	130	565	90	84	0	0.891	0.923	0.937	0.942	1.400	0.888	0.878	156	591	5878	5444	-0.167	2769	3109	2613	2831	0
3	21	9	"SPO69"	"YPR007C"	15820	16670	150	3202	3026	1456	52	60	49	100	99	0	2348	1959	947	85	113	484	86	73	0	1.392	1.587	1.474	1.686	1.494	1.612	0.893	156	802	5413	4848	0.477	3150	2263	2974	1874	0
3	1	10	"CET1"	"YPL228W"	11820	16840	160	5307	5198	2416	62	96	251	99	98	0	5731	5565	2523	103	131	181	100	99	0	0.932	0.940	0.956	0.957	1.329	0.934	0.959	208	815	10873	10598	-0.102	5245	5628	5136	5462	0
3	2	10	"YPL260W"	"YPL260W"	12030	16840	170	4678	4797	2575	61	92	202	100	98	0	5219	5262	2686	106	134	143	100	100	0	0.903	0.919	0.920	0.923	1.366	0.926	0.944	208	519	9730	9892	-0.147	4617	5113	4736	5156	0
3	3	10	"YPR009W"	"YPR009W"	12210	16860	150	2809	2361	1187	57	65	31	99	98	0	5993	5062	2630	97	113	71	100	99	0	0.467	0.464	0.466	0.487	1.422	0.452	0.934	156	531	8648	7269	-1.099	2752	5896	2304	4965	0
3	4	10	"LTE1"	"YAL024C"	12440	16860	120	365	467	398	57	64	28	90	84	0	801	1049	862	94	107	64	86	80	0	0.436	0.429	0.386	0.441	2.117	0.386	0.673	120	577	1015	1365	-1.199	308	707	410	955	0
3	5	10	"PEP1"	"YBL017C"	12640	16870	100	209	415	594	57	63	25	95	82	0	265	544	789	96	101	32	95	85	0	0.899	0.799	0.744	0.838	2.354	0.748	0.876	80	472	321	806	-0.153	152	169	358	448	-100
3	6	10	"ENA2"	"YDR039C"	12850	16870	100	132	193	175	57	63	34	73	55	0	170	251	287	91	95	30	65	56	0	0.949	0.850	0.863	0.859	2.788	0.624	0.750	80	471	154	296	-0.075	75	79	136	160	-100
3	7	10	"YFL019C"	"YFL019C"	13030	16850	90	279	535	542	56	62	29	94	88	0	340	628	709	89	94	29	92	80	0	0.888	0.889	1.025	1.062	2.122	0.768	0.805	52	368	474	1018	-0.171	223	251	479	539	-100
3	8	10	"YGL066W"	"YGL066W"	13220	16870	110	226	467	611	56	64	33	83	71	0	255	536	676	90	100	41	82	71	0	1.030	0.922	0.849	0.873	2.560	0.896	0.794	80	544	335	857	0.043	170	165	411	446	-100
3	9	10	"MNT2"	"YGL257C"	13440	16870	100	201	487	622	56	64	32	87	77	0	225	712	1007	88	96	40	78	70	0	1.058	0.691	0.765	0.949	3.266	0.620	0.898	80	520	282	1055	0.082	145	137	431	624	-100
3	10	10	"YHR032W"	"YHR032W"	13640	16870	90	323	594	621	57	66	34	84	75	0	452	856	954	88	94	36	84	71	0	0.731	0.699	0.704	0.861	2.863	0.643	0.841	52	404	630	1305	-0.453	266	364	537	768	-100
3	11	10	"YHR036W"	"YHR036W"	13860	16870	80	507	852	825	57	62	29	94	92	0	426	1272	1482	86	91	27	94	88	0	1.324	0.670	0.849	0.909	2.114	0.578	0.874	52	332	790	1981	0.404	450	340	795	1186	-100
3	12	10	"YHR045W"	"YHR045W"	14030	16860	80	410	574	500	54	59	19	100	92	0	546	775	823	85	88	27	90	88	0	0.772	0.754	0.878	0.958	2.284	0.613	0.802	52	320	817	1210	-0.373	356	461	520	690	-100
3	13	10	"STT4"	"YLR305C"	14240	16860	80	428	718	638	58	71	62	90	82	0	581	1112	1270	87	101	63	76	73	0	0.749	0.644	0.694	0.943	2.683	0.532	0.817	52	335	864	1685	-0.417	370	494	660	1025	-100
3	14	10	"YLR422W"	"YLR422W"	14440	16870	80	191	480	575	54	61	30	84	73	0	225	825	1156	89	98	57	53	51	0	1.007	0.579	0.762	0.975	2.951	0.504	0.883	52	282	273	1162	0.011	137	136	426	736	-100
3	15	10	"YML072C"	"YML072C"	14600	16860	150	68	86	54	54	61	39	26	16	0	92	122	94	86	92	36	26	17	0	2.333	0.889	0.633	0.770	3.488	0.707	0.320	156	613	20	68	1.222	14	6	32	36	-50
3	16	10	"SNR54"	"SNR54"	14810	16870	140	204	194	79	55	62	41	86	71	0	715	621	332	88	95	37	91	84	0	0.238	0.261	0.250	0.286	2.285	0.220	0.620	156	581	776	672	-2.073	149	627	139	533	0
3	17	10	"YMR046W-A"	"YMR046W-A"	15010	16870	150	3285	2815	1498	54	63	41	98	96	0	7799	6668	3718	92	102	49	100	100	0	0.419	0.420	0.409	0.420	1.466	0.404	0.946	156	579	10938	9337	-1.254	3231	7707	2761	6576	0
3	18	10	"YMRWdelta16"	"YMRWdelta16"	15230	16880	140	589	508	252	53	60	30	93	90	0	1041	877	484	88	97	47	88	85	0	0.562	0.577	0.596	0.669	2.015	0.550	0.907	156	560	1489	1244	-0.830	536	953	455	789	0
3	19	10	"YNRCdelta9"	"YNRCdelta9"	15420	16870	140	359	332	145	53	60	32	92	86	0	655	568	288	88	94	31	89	85	0	0.540	0.581	0.578	0.629	1.701	0.533	0.880	156	538	873	759	-0.890	306	567	279	480	0
3	20	10	"SNR50"	"SNR50"	15620	16870	140	210	219	119	53	60	31	87	83	0	327	331	174	86	123	575	2	0	0	0.651	0.678	0.640	0.663	1.680	0.032	0.036	156	565	398	411	-0.618	157	241	166	245	0
3	21	10	"tR(ACG)O"	"tR(ACG)O"	15820	16880	140	141	141	56	51	60	46	75	48	0	283	272	117	83	113	519	0	0	0	0.450	0.476	0.470	0.476	2.098	0.436	0.670	156	696	290	279	-1.152	90	200	90	189	0
3	1	11	"YPLCdelta1"	"YPLCdelta1"	11810	17060	150	1361	1154	711	59	76	154	83	77	0	1548	1335	800	97	112	115	84	77	0	0.897	0.884	0.842	0.934	1.995	0.933	0.801	156	816	2753	2333	-0.156	1302	1451	1095	1238	0
3	2	11	"YPL183W-A"	"YPL183W-A"	12010	17060	140	1017	886	420	59	80	177	89	79	0	1208	1068	475	98	119	134	91	86	0	0.863	0.853	0.832	0.850	1.577	0.854	0.892	156	612	2068	1797	-0.212	958	1110	827	970	0
3	3	11	"IntYPL143W"	"IntYPL143W"	12230	17060	140	2673	2473	1238	57	64	28	100	97	0	3875	3489	1748	94	108	65	100	99	0	0.692	0.712	0.675	0.716	1.670	0.677	0.850	156	578	6397	5811	-0.531	2616	3781	2416	3395	0
3	4	11	"tC(GCA)P2"	"tC(GCA)P2"	12410	17060	140	269	297	212	57	65	30	84	76	0	449	456	298	92	104	60	76	72	0	0.594	0.659	0.550	0.616	2.270	0.623	0.671	156	624	569	604	-0.752	212	357	240	364	0
3	5	11	"tN(GUU)P"	"tN(GUU)P"	12640	17070	150	7196	6147	3317	58	65	30	100	100	0	8214	7109	3785	91	99	34	100	100	0	0.879	0.868	0.833	0.868	1.557	0.863	0.875	156	623	15261	13107	-0.186	7138	8123	6089	7018	0
3	6	11	"tI(AAU)P2"	"tI(AAU)P2"	12810	17060	140	747	731	382	58	65	31	96	93	0	1006	963	498	92	97	31	94	92	0	0.754	0.773	0.760	0.817	1.769	0.731	0.848	156	623	1603	1544	-0.408	689	914	673	871	0
3	7	11	"itL(UAA)B2"	"itL(UAA)B2"	13040	17070	140	635	577	255	58	66	34	95	92	0	850	757	345	90	97	37	92	90	0	0.759	0.778	0.793	0.826	1.783	0.757	0.883	156	657	1337	1186	-0.397	577	760	519	667	0
3	8	11	"iYBR057C"	"iYBR057C"	13220	17070	150	6012	5064	2412	57	65	36	100	100	0	7584	6364	3306	90	100	43	100	100	0	0.795	0.798	0.790	0.833	1.561	0.774	0.897	156	631	13449	11281	-0.332	5955	7494	5007	6274	0
3	9	11	"iYBR060C-1"	"iYBR060C-1"	13410	17080	130	359	575	603	56	65	35	94	89	0	574	847	819	89	97	41	91	86	0	0.625	0.685	0.670	0.688	2.218	0.698	0.858	120	577	788	1277	-0.679	303	485	519	758	0
3	10	11	"iYBR077C"	"iYBR077C"	13620	17070	140	1612	1468	684	55	64	32	100	99	0	1290	1200	566	87	94	36	96	96	0	1.294	1.270	1.270	1.317	1.519	1.275	0.899	156	649	2760	2526	0.372	1557	1203	1413	1113	0
3	11	11	"iYBR081C"	"iYBR081C"	13810	17070	150	930	853	416	57	65	31	99	96	0	1047	885	466	88	95	38	92	91	0	0.910	0.999	1.002	1.156	1.842	0.967	0.901	156	689	1832	1593	-0.136	873	959	796	797	0
3	12	11	"iYBR083W"	"iYBR083W"	14040	17070	140	1265	1196	510	55	63	30	100	99	0	860	814	368	87	94	35	92	90	0	1.565	1.569	1.570	1.829	1.899	1.555	0.898	156	641	1983	1868	0.646	1210	773	1141	727	0
3	13	11	"iYBR097W"	"iYBR097W"	14220	17070	140	445	397	172	55	62	37	93	90	0	790	709	342	86	92	31	92	89	0	0.554	0.549	0.555	0.586	1.726	0.515	0.850	156	641	1094	965	-0.852	390	704	342	623	0
3	14	11	"iYBR103W"	"iYBR103W"	14430	17070	140	798	778	355	53	59	29	99	98	0	1357	1313	672	86	90	27	100	98	0	0.586	0.591	0.583	0.637	1.592	0.557	0.911	156	596	2016	1952	-0.771	745	1271	725	1227	0
3	15	11	"iYBR107C"	"iYBR107C"	14610	17070	140	1160	1074	586	53	62	43	99	94	0	1060	981	510	84	91	36	95	92	0	1.134	1.138	1.112	1.198	1.845	1.136	0.875	156	593	2083	1918	0.182	1107	976	1021	897	0
3	16	11	"iYBR126C"	"iYBR126C"	14840	17070	150	1009	947	462	54	67	65	95	92	0	1949	1749	898	88	117	246	92	87	0	0.513	0.538	0.528	0.546	1.591	0.498	0.877	156	574	2816	2554	-0.963	955	1861	893	1661	0
3	17	11	"iYBR130C"	"iYBR130C"	15020	17070	140	732	669	326	53	65	61	94	88	0	930	822	421	89	121	261	79	67	0	0.807	0.840	0.829	0.922	1.909	0.653	0.660	156	515	1520	1349	-0.309	679	841	616	733	0
3	18	11	"iYBR135W"	"iYBR135W"	15210	17070	140	1596	1530	943	53	60	32	98	94	0	1808	1826	1119	85	94	46	98	92	0	0.896	0.848	0.822	0.876	1.731	0.831	0.897	156	568	3266	3218	-0.159	1543	1723	1477	1741	0
3	19	11	"iYDL248W-0"	"iYDL248W-0"	15430	17070	150	580	564	251	53	59	24	95	94	0	1734	1600	823	85	92	30	100	98	0	0.320	0.337	0.328	0.354	1.762	0.312	0.880	156	609	2176	2026	-1.646	527	1649	511	1515	0
3	20	11	"iYDL246C-1"	"iYDL246C-1"	15640	17080	140	467	487	229	52	57	23	97	94	0	734	680	322	83	90	36	92	92	0	0.637	0.729	0.715	0.763	1.779	0.705	0.865	156	565	1066	1032	-0.650	415	651	435	597	0
3	21	11	"iYDL243C"	"iYDL243C"	15820	17070	150	579	610	336	50	55	28	97	92	0	1164	1050	575	80	87	35	94	90	0	0.488	0.577	0.554	0.637	1.880	0.545	0.852	156	747	1613	1530	-1.035	529	1084	560	970	0
3	1	12	"iYDL227C-0"	"iYDL227C-0"	11820	17260	140	1853	1725	881	60	78	159	96	89	0	2584	2257	1261	95	110	118	95	90	0	0.720	0.770	0.772	0.881	1.660	0.732	0.927	156	764	4282	3827	-0.473	1793	2489	1665	2162	0
3	2	12	"iYDL225W"	"iYDL225W"	12050	17270	150	1520	1450	749	60	70	72	99	97	0	7531	6520	3626	95	111	102	99	99	0	0.196	0.216	0.222	0.234	1.494	0.205	0.923	156	576	8896	7815	-2.349	1460	7436	1390	6425	-100
3	3	12	"iYDL220C"	"iYDL220C"	12200	17260	140	796	772	384	58	65	29	99	95	0	1623	1410	752	91	104	65	94	89	0	0.482	0.541	0.548	0.591	1.626	0.501	0.887	156	589	2270	2033	-1.054	738	1532	714	1319	-100
3	4	12	"iYDL207W"	"iYDL207W"	12440	17260	150	991	868	404	59	66	31	99	98	0	728	662	329	90	99	41	92	89	0	1.461	1.414	1.376	1.513	1.474	1.354	0.922	156	606	1570	1381	0.547	932	638	809	572	0
3	5	12	"iYDL203C"	"iYDL203C"	12620	17260	140	795	752	341	59	102	783	44	0	0	805	724	347	90	113	321	78	57	0	1.029	1.093	1.092	1.119	1.447	1.931	0.816	156	514	1451	1327	0.042	736	715	693	634	0
3	6	12	"iYDL199C"	"iYDL199C"	12820	17270	150	386	382	165	59	98	746	0	0	0	224	223	88	89	109	306	1	0	0	2.422	2.410	2.369	2.277	1.998	2.326	0.771	156	566	462	457	1.276	327	135	323	134	0
3	7	12	"iYDL183C-1"	"iYDL183C-1"	13020	17270	140	2898	2593	1235	60	68	41	99	97	0	1454	1275	585	87	98	42	96	94	0	2.076	2.132	2.097	2.173	1.418	2.164	0.944	156	497	4205	3721	1.054	2838	1367	2533	1188	0
3	8	12	"iYDL179W"	"iYDL179W"	13200	17270	140	681	658	322	57	65	40	96	91	0	919	859	414	89	98	41	92	91	0	0.752	0.781	0.772	0.866	1.850	0.774	0.930	156	486	1454	1371	-0.412	624	830	601	770	0
3	9	12	"iYDL175C"	"iYDL175C"	13410	17270	140	823	736	312	55	61	26	96	92	0	2032	1759	836	88	94	29	97	95	0	0.395	0.408	0.401	0.425	1.569	0.389	0.938	156	554	2712	2352	-1.340	768	1944	681	1671	0
3	10	12	"iYDR127W"	"iYDR127W"	13610	17270	140	391	372	180	54	60	24	92	91	0	456	432	198	86	91	29	92	88	0	0.911	0.919	0.895	0.870	1.777	0.941	0.881	156	538	707	664	-0.135	337	370	318	346	0
3	11	12	"iYDR131C"	"iYDR131C"	13800	17270	140	649	569	258	56	63	30	94	92	0	837	746	369	86	94	34	91	89	0	0.790	0.777	0.797	0.854	1.750	0.748	0.928	156	526	1344	1173	-0.341	593	751	513	660	0
3	12	12	"iYDR137W"	"iYDR137W"	13990	17260	140	429	407	205	57	64	30	92	89	0	340	321	172	86	93	32	89	85	0	1.465	1.489	1.390	1.373	2.072	1.411	0.838	156	542	626	585	0.550	372	254	350	235	0
3	13	12	"iYDR155C"	"iYDR155C"	14200	17270	140	610	573	268	54	60	25	93	89	0	465	426	197	87	92	30	87	87	0	1.471	1.531	1.517	1.575	1.502	1.499	0.905	156	556	934	858	0.557	556	378	519	339	0
3	14	12	"iYDR161W"	"iYDR161W"	14410	17270	150	662	604	266	54	61	30	94	92	0	1455	1278	651	87	95	40	93	92	0	0.444	0.462	0.457	0.498	1.680	0.439	0.938	156	588	1976	1741	-1.170	608	1368	550	1191	0
3	15	12	"iYDR165W"	"iYDR165W"	14610	17270	140	307	292	125	54	62	35	90	88	0	1133	987	482	85	95	44	92	89	0	0.241	0.264	0.258	0.284	1.933	0.247	0.868	156	552	1301	1140	-2.050	253	1048	238	902	0
3	16	12	"iYDR177W"	"iYDR177W"	14810	17270	140	1339	1216	615	54	64	50	96	94	0	1597	1525	755	86	115	252	91	84	0	0.850	0.808	0.780	0.805	1.493	0.803	0.928	156	546	2796	2601	-0.234	1285	1511	1162	1439	0
3	17	12	"iYDR180W"	"iYDR180W"	15000	17270	140	381	351	167	52	62	53	88	81	0	1174	1040	512	83	112	257	85	77	0	0.302	0.312	0.303	0.311	1.554	0.262	0.759	156	523	1420	1256	-1.729	329	1091	299	957	0
3	18	12	"iYDR184C"	"iYDR184C"	15220	17270	140	692	660	341	53	58	30	94	93	0	1356	1299	674	82	89	32	96	94	0	0.502	0.499	0.477	0.500	1.817	0.481	0.889	156	600	1913	1824	-0.995	639	1274	607	1217	0
3	19	12	"iYDR204W"	"iYDR204W"	15410	17270	140	749	692	355	53	60	25	94	92	0	722	626	337	86	92	33	89	87	0	1.094	1.183	1.177	1.253	1.753	1.137	0.914	156	541	1332	1179	0.130	696	636	639	540	0
3	20	12	"iYDR208W"	"iYDR208W"	15610	17280	140	690	728	437	52	57	23	92	90	0	1265	1199	668	84	89	32	90	90	0	0.540	0.606	0.594	0.612	1.881	0.608	0.918	156	599	1819	1791	-0.888	638	1181	676	1115	0
3	21	12	"itI(UAU)D"	"itI(UAU)D"	15840	17280	140	503	528	278	51	56	25	97	94	0	897	848	436	81	86	31	94	92	0	0.554	0.622	0.603	0.659	1.630	0.613	0.916	156	753	1268	1244	-0.852	452	816	477	767	0
3	1	13	"iYDR521W"	"iYDR521W"	11840	17470	150	1228	1124	563	59	69	57	96	92	0	1530	1401	681	92	100	51	97	94	0	0.813	0.814	0.807	0.814	1.473	0.810	0.936	156	721	2607	2374	-0.299	1169	1438	1065	1309	0
3	2	13	"iYDR525W"	"iYDR525W"	12000	17450	130	926	947	501	60	75	70	90	89	0	486	462	225	93	117	187	75	53	0	2.204	2.404	2.413	2.505	1.917	2.154	0.525	120	476	1259	1256	1.140	866	393	887	369	0
3	3	13	"iYDR528W"	"iYDR528W"	12210	17470	150	1272	1115	617	58	73	67	91	87	0	2679	2337	1273	93	115	168	91	88	0	0.469	0.471	0.465	0.455	1.701	0.453	0.919	156	601	3800	3301	-1.091	1214	2586	1057	2244	0
3	4	13	"iYDR541C-0"	"iYDR541C-0"	12420	17460	150	1614	1648	924	57	65	31	98	95	0	1962	2032	1163	92	102	45	97	96	0	0.833	0.820	0.811	0.827	1.542	0.806	0.932	156	574	3427	3531	-0.264	1557	1870	1591	1940	0
3	5	13	"iYDR544C"	"iYDR544C"	12600	17470	150	27090	23099	10765	58	103	763	96	92	0	14197	12094	5473	96	126	323	100	98	0	1.917	1.920	1.913	1.846	1.445	1.955	0.956	156	542	41133	35039	0.939	27032	14101	23041	11998	0
3	6	13	"iYEL073C-0"	"iYEL073C-0"	12810	17460	150	949	807	407	58	101	754	62	0	0	910	817	462	91	121	319	76	63	0	1.088	1.032	1.057	1.112	1.792	0.964	0.865	156	555	1710	1475	0.122	891	819	749	726	0
3	7	13	"iYEL063C"	"iYEL063C"	13010	17460	140	2684	2222	1119	56	64	36	98	93	0	1296	1079	551	89	96	38	91	85	0	2.177	2.188	2.181	2.336	1.592	2.174	0.947	156	511	3835	3156	1.123	2628	1207	2166	990	0
3	8	13	"iYEL059W"	"iYEL059W"	13210	17460	140	821	764	418	56	63	35	91	89	0	502	446	230	90	96	34	85	80	0	1.857	1.989	2.012	1.940	2.004	1.960	0.918	156	523	1177	1064	0.893	765	412	708	356	0
3	9	13	"iYEL055C"	"iYEL055C"	13410	17470	140	2228	1954	1021	55	61	29	98	96	0	3459	3002	1575	90	95	31	100	97	0	0.645	0.652	0.657	0.643	1.843	0.646	0.946	156	517	5542	4811	-0.633	2173	3369	1899	2912	0
3	10	13	"iYEL042W"	"iYEL042W"	13590	17470	140	2992	2445	1471	55	61	28	97	96	0	3690	3024	1812	87	95	37	98	96	0	0.815	0.814	0.812	0.829	1.802	0.819	0.945	156	520	6540	5327	-0.295	2937	3603	2390	2937	0
3	11	13	"iYEL038W"	"iYEL038W"	13810	17470	140	585	505	265	54	61	31	91	87	0	1008	894	495	84	92	36	89	88	0	0.575	0.557	0.560	0.586	2.093	0.532	0.912	156	576	1455	1261	-0.799	531	924	451	810	0
3	12	13	"itS(AGA)E"	"itS(AGA)E"	14020	17460	150	837	727	412	55	62	29	93	91	0	663	580	314	84	91	30	87	83	0	1.351	1.355	1.374	1.451	1.595	1.344	0.916	156	565	1361	1168	0.434	782	579	672	496	0
3	13	13	"iYFL044C"	"iYFL044C"	14210	17470	140	506	450	208	55	61	30	94	90	0	813	693	342	84	92	32	92	89	0	0.619	0.649	0.654	0.695	1.740	0.623	0.902	156	563	1180	1004	-0.693	451	729	395	609	0
3	14	13	"iYFL039C"	"iYFL039C"	14420	17470	150	2701	2228	1177	54	60	29	97	94	0	1374	1191	639	84	95	52	90	87	0	2.052	1.964	1.925	2.080	1.652	1.958	0.946	156	593	3937	3281	1.037	2647	1290	2174	1107	0
3	15	13	"iYFL035C-A"	"iYFL035C-A"	14620	17470	140	592	563	293	54	60	30	94	90	0	1603	1453	808	83	94	54	94	91	0	0.354	0.372	0.370	0.399	1.751	0.353	0.909	156	604	2058	1879	-1.498	538	1520	509	1370	0
3	16	13	"iYFL020C"	"iYFL020C"	14850	17470	150	2398	2152	966	53	59	25	99	98	0	6224	5165	2458	84	93	47	100	100	0	0.382	0.413	0.401	0.421	1.519	0.397	0.941	156	566	8485	7180	-1.389	2345	6140	2099	5081	0
3	17	13	"iYFL017C"	"iYFL017C"	15010	17470	140	546	542	261	53	59	31	92	91	0	1060	1006	511	83	93	46	94	90	0	0.505	0.530	0.531	0.569	1.840	0.506	0.919	156	576	1470	1412	-0.987	493	977	489	923	0
3	18	13	"iYFL013W-A"	"iYFL013W-A"	15250	17480	150	1232	1169	514	53	58	32	99	96	0	1986	1762	793	84	90	31	99	96	0	0.620	0.665	0.659	0.700	1.538	0.647	0.923	156	577	3081	2794	-0.690	1179	1902	1116	1678	0
3	19	13	"iYFR001W"	"iYFR001W"	15410	17470	150	692	634	325	54	60	26	93	89	0	1673	1544	854	89	93	31	95	92	0	0.403	0.399	0.386	0.414	1.646	0.379	0.932	156	536	2222	2035	-1.312	638	1584	580	1455	0
3	20	13	"iYFR005C"	"iYFR005C"	15620	17480	150	700	718	379	54	60	25	96	91	0	3063	2692	1390	86	92	31	99	98	0	0.217	0.255	0.242	0.247	1.598	0.248	0.901	156	574	3623	3270	-2.204	646	2977	664	2606	0
3	21	13	"iYFR007W"	"iYFR007W"	15810	17470	140	520	489	242	52	57	23	96	92	0	1125	1024	576	82	88	32	94	94	0	0.449	0.464	0.464	0.499	1.744	0.427	0.908	156	648	1511	1379	-1.156	468	1043	437	942	0
3	1	14	"iYFR019W"	"iYFR019W"	11820	17660	150	478	438	209	57	66	41	92	89	0	757	673	344	91	97	38	89	83	0	0.632	0.655	0.638	0.728	1.813	0.626	0.888	156	747	1087	963	-0.662	421	666	381	582	0
3	2	14	"iYFR021W"	"iYFR021W"	12020	17660	150	1634	1529	721	58	75	73	96	94	0	2754	2396	1173	91	111	162	94	90	0	0.592	0.638	0.628	0.669	1.505	0.608	0.900	156	594	4239	3776	-0.757	1576	2663	1471	2305	0
3	3	14	"iYFR025C"	"iYFR025C"	12230	17660	140	199	199	76	56	64	39	89	78	0	465	412	200	91	106	162	73	53	0	0.382	0.445	0.441	0.506	2.174	0.389	0.709	156	533	517	464	-1.387	143	374	143	321	0
3	4	14	"iYGL013C"	"iYGL013C"	12410	17660	150	2940	2361	1328	57	65	38	98	94	0	2686	2197	1279	94	110	158	87	82	0	1.112	1.096	1.093	1.151	1.548	1.060	0.936	156	561	5475	4407	0.154	2883	2592	2304	2103	0
3	5	14	"iYGL009C"	"iYGL009C"	12640	17660	150	4653	4061	2117	58	69	50	99	97	0	5024	4129	2273	96	121	175	96	88	0	0.932	0.993	0.980	1.026	1.428	0.974	0.942	156	561	9523	8036	-0.101	4595	4928	4003	4033	0
3	6	14	"iYGL006W"	"iYGL006W"	12810	17670	150	733	649	364	58	68	52	88	84	0	4900	4280	2781	93	109	89	97	92	0	0.140	0.141	0.135	0.152	1.731	0.131	0.913	156	530	5482	4778	-2.832	675	4807	591	4187	0
3	7	14	"iYGR011W"	"iYGR011W"	13010	17660	140	1515	1375	836	56	64	36	97	94	0	1833	1523	918	90	97	38	96	92	0	0.837	0.920	0.883	1.027	1.992	0.907	0.902	156	557	3202	2752	-0.257	1459	1743	1319	1433	0
3	8	14	"iYGR015C"	"iYGR015C"	13210	17660	150	964	909	478	56	64	34	98	93	0	1893	1705	927	89	97	37	99	95	0	0.503	0.528	0.528	0.549	1.515	0.508	0.918	156	614	2712	2469	-0.990	908	1804	853	1616	0
3	9	14	"iYGR020C"	"iYGR020C"	13420	17670	140	1902	1720	854	56	63	33	98	96	0	3393	2866	1489	88	96	35	99	97	0	0.559	0.599	0.587	0.624	1.621	0.583	0.953	156	561	5151	4442	-0.840	1846	3305	1664	2778	0
3	10	14	"iYGR034W"	"iYGR034W"	13620	17660	150	1155	1071	595	55	62	33	98	95	0	2156	1938	1129	87	96	38	99	98	0	0.532	0.549	0.560	0.582	1.519	0.525	0.934	156	560	3169	2867	-0.911	1100	2069	1016	1851	0
3	11	14	"iYGR038W"	"iYGR038W"	13830	17660	150	793	684	329	54	60	29	95	92	0	1914	1568	852	87	94	37	96	92	0	0.404	0.425	0.419	0.485	1.725	0.401	0.940	156	585	2566	2111	-1.306	739	1827	630	1481	0
3	12	14	"iYGR039W"	"iYGR039W"	14020	17670	140	606	565	243	55	63	28	96	94	0	876	771	347	83	91	31	94	91	0	0.695	0.741	0.756	0.808	1.624	0.722	0.939	156	534	1344	1198	-0.525	551	793	510	688	0
3	13	14	"iYGR055W"	"iYGR055W"	14210	17670	150	1616	1299	732	55	62	33	97	94	0	1242	1076	611	83	91	33	92	90	0	1.347	1.253	1.257	1.362	1.681	1.246	0.950	156	584	2720	2237	0.430	1561	1159	1244	993	0
3	14	14	"iYGR059W"	"iYGR059W"	14420	17670	140	587	573	280	53	58	29	95	93	0	818	744	374	84	92	46	90	87	0	0.728	0.788	0.751	0.873	1.931	0.765	0.892	156	570	1268	1180	-0.459	534	734	520	660	0
3	15	14	"iYGR062C"	"iYGR062C"	14610	17670	140	372	370	172	53	58	25	96	91	0	661	599	292	84	92	45	89	87	0	0.553	0.616	0.593	0.670	1.711	0.589	0.880	156	578	896	832	-0.855	319	577	317	515	0
3	16	14	"iYHR001W"	"iYHR001W"	14820	17670	140	1501	1279	685	53	57	23	97	94	0	4032	3295	1923	85	93	46	98	96	0	0.367	0.382	0.370	0.411	1.564	0.364	0.948	156	619	5395	4436	-1.447	1448	3947	1226	3210	0
3	17	14	"iYHR004C"	"iYHR004C"	15040	17670	140	871	770	407	52	56	24	95	94	0	1831	1523	862	83	92	47	94	91	0	0.469	0.499	0.507	0.556	1.821	0.477	0.942	156	569	2567	2158	-1.094	819	1748	718	1440	0
3	18	14	"iYHRCdelta4"	"iYHRCdelta4"	15240	17680	150	2251	1917	1092	52	58	28	98	96	0	2026	1669	945	82	89	30	95	91	0	1.131	1.175	1.178	1.271	1.705	1.184	0.945	156	516	4143	3452	0.178	2199	1944	1865	1587	0
3	19	14	"iYHR017W"	"iYHR017W"	15420	17680	140	290	275	121	53	60	27	89	87	0	1049	908	480	84	89	29	91	89	0	0.246	0.269	0.256	0.306	2.313	0.243	0.829	156	542	1202	1046	-2.026	237	965	222	824	0
3	20	14	"iYHRCsigma2"	"iYHRCsigma2"	15640	17670	150	215	216	96	54	59	25	88	84	0	449	409	203	85	90	29	87	84	0	0.442	0.500	0.486	0.527	1.758	0.443	0.773	156	573	525	486	-1.177	161	364	162	324	0
3	21	14	"iYHR023W"	"iYHR023W"	15820	17670	150	320	297	134	52	58	26	91	87	0	2464	2201	1264	83	90	38	98	95	0	0.113	0.116	0.113	0.124	1.802	0.104	0.874	156	748	2649	2363	-3.151	268	2381	245	2118	0
3	1	15	"iYHR039C"	"iYHR039C"	11820	17860	140	287	275	159	57	67	45	76	72	0	269	257	151	86	94	38	69	64	0	1.257	1.275	1.125	1.172	2.954	1.158	0.741	156	717	413	389	0.330	230	183	218	171	0
3	2	15	"iYHR042W"	"iYHR042W"	12010	17860	150	932	824	406	57	69	56	93	89	0	1004	866	432	89	97	40	92	91	0	0.956	0.987	0.953	1.056	1.962	0.955	0.863	156	631	1790	1544	-0.064	875	915	767	777	0
3	3	15	"iYHR046C"	"iYHR046C"	12230	17860	150	1066	956	510	56	67	48	95	92	0	2905	2430	1494	89	101	50	98	94	0	0.359	0.384	0.378	0.442	1.839	0.351	0.888	156	611	3826	3241	-1.479	1010	2816	900	2341	0
3	4	15	"iYHR060W"	"iYHR060W"	12430	17860	140	725	721	456	57	66	37	94	92	0	1081	984	586	91	112	160	81	74	0	0.675	0.744	0.696	0.817	2.108	0.685	0.718	156	563	1658	1557	-0.568	668	990	664	893	0
3	5	15	"iYHR064C"	"iYHR064C"	12630	17860	140	1071	988	519	57	65	38	95	91	0	816	706	391	91	107	158	78	70	0	1.399	1.514	1.508	1.671	2.027	1.478	0.872	156	546	1739	1546	0.484	1014	725	931	615	0
3	6	15	"iYHR068W"	"iYHR068W"	12830	17870	140	452	434	227	57	65	40	89	82	0	775	703	394	88	96	34	90	85	0	0.575	0.613	0.612	0.609	1.857	0.582	0.862	156	527	1082	992	-0.798	395	687	377	615	0
3	7	15	"iYIL023C"	"iYIL023C"	13020	17860	150	1142	975	520	57	64	34	95	92	0	842	721	378	89	95	33	91	89	0	1.441	1.453	1.428	1.417	1.706	1.437	0.886	156	631	1838	1550	0.527	1085	753	918	632	0
3	8	15	"iYIL019W"	"iYIL019W"	13240	17870	140	2872	2420	1344	56	64	34	98	98	0	4317	3556	2033	90	97	37	100	97	0	0.666	0.682	0.666	0.716	1.686	0.659	0.903	156	638	7043	5830	-0.586	2816	4227	2364	3466	0
3	9	15	"iYIL015W"	"iYIL015W"	13460	17870	140	592	535	225	57	134	315	76	29	0	676	588	262	90	386	1322	0	0	0	0.913	0.960	0.940	0.970	1.789	0.940	0.784	156	524	1121	976	-0.131	535	586	478	498	0
3	10	15	"iYIL005W"	"iYIL005W"	13640	17870	140	391	362	168	56	131	315	56	0	0	2009	1723	1027	90	358	1266	63	26	0	0.175	0.187	0.183	0.227	2.166	0.162	0.819	156	447	2254	1939	-2.518	335	1919	306	1633	0
3	11	15	"iYIL001W"	"iYIL001W"	13820	17870	150	321	319	161	55	63	29	90	85	0	2687	2274	1380	88	94	32	96	94	0	0.102	0.121	0.121	0.134	2.046	0.109	0.833	156	467	2865	2450	-3.288	266	2599	264	2186	0
3	12	15	"iYIR003W"	"iYIR003W"	14020	17870	150	487	453	251	56	63	29	94	89	0	1162	1023	601	88	94	33	91	89	0	0.401	0.425	0.418	0.510	2.285	0.385	0.769	156	476	1505	1332	-1.317	431	1074	397	935	0
3	13	15	"iYIR018W-0"	"iYIR018W-0"	14220	17870	150	3332	2836	1357	55	61	34	99	96	0	6074	4937	2459	87	94	35	100	99	0	0.547	0.573	0.550	0.578	1.788	0.551	0.906	156	501	9264	7631	-0.869	3277	5987	2781	4850	0
3	14	15	"iYIR020C"	"iYIR020C"	14430	17870	150	790	681	400	53	60	35	90	85	0	633	523	306	86	94	37	81	75	0	1.347	1.437	1.380	1.559	2.393	1.422	0.858	156	536	1284	1065	0.430	737	547	628	437	0
3	15	15	"iYIR022W"	"iYIR022W"	14640	17870	130	880	793	380	55	61	32	97	96	0	446	403	168	87	95	36	89	83	0	2.298	2.335	2.259	2.363	1.627	2.396	0.857	120	441	1184	1054	1.200	825	359	738	316	0
3	16	15	"iYIR038C-0"	"iYIR038C-0"	14820	17880	150	2028	1670	925	54	59	25	98	92	0	2280	1872	1079	87	108	307	79	76	0	0.900	0.905	0.892	0.998	1.807	0.895	0.907	156	496	4167	3401	-0.152	1974	2193	1616	1785	0
3	17	15	"iYIRCdelta6-2"	"iYIRCdelta6-2"	15020	17870	150	3610	2955	1580	53	56	19	99	98	0	3838	3289	1844	85	92	38	100	98	0	0.948	0.906	0.889	0.928	1.850	0.891	0.925	156	472	7310	6106	-0.077	3557	3753	2902	3204	0
3	18	15	"iYIR042C"	"iYIR042C"	15200	17870	150	177	180	101	53	58	24	87	81	0	366	329	171	82	91	48	82	73	0	0.437	0.514	0.451	0.531	2.376	0.453	0.541	156	465	408	374	-1.196	124	284	127	247	0
3	19	15	"iYJR076C"	"iYJR076C"	15410	17880	150	1509	1238	701	52	57	26	99	93	0	2565	1961	1207	83	89	46	93	89	0	0.587	0.632	0.647	0.737	1.837	0.607	0.915	156	500	3939	3064	-0.769	1457	2482	1186	1878	0
3	20	15	"iYJR083C"	"iYJR083C"	15610	17870	140	699	625	390	54	59	27	92	89	0	866	860	1585	85	134	792	49	1	0	0.826	0.737	0.840	0.868	2.001	0.099	0.110	156	528	1426	1346	-0.276	645	781	571	775	0
3	21	15	"iYJR089W"	"iYJR089W"	15830	17880	150	833	758	300	53	58	27	96	93	0	5321	4555	1989	85	120	627	91	87	0	0.149	0.158	0.150	0.161	1.612	0.147	0.905	156	845	6016	5175	-2.747	780	5236	705	4470	0
3	1	16	"iYJR102C"	"iYJR102C"	11820	18070	150	3792	3211	1303	57	66	45	98	97	0	1466	1280	535	86	94	50	95	93	0	2.707	2.642	2.620	2.756	1.393	2.694	0.930	156	646	5115	4348	1.436	3735	1380	3154	1194	0
3	2	16	"iYJR106W"	"iYJR106W"	12020	18070	140	1248	1088	513	56	65	48	93	90	0	1533	1282	622	86	94	56	91	88	0	0.824	0.863	0.855	0.915	1.477	0.846	0.937	156	486	2639	2228	-0.280	1192	1447	1032	1196	0
3	3	16	"iYJR110W"	"iYJR110W"	12230	18070	140	451	423	214	55	64	49	87	82	0	803	709	371	84	95	50	86	85	0	0.551	0.589	0.554	0.570	1.711	0.572	0.804	156	463	1115	993	-0.860	396	719	368	625	0
3	4	16	"iYJR128W"	"iYJR128W"	12410	18060	150	1395	1221	647	56	63	30	94	91	0	625	543	288	87	99	51	87	83	0	2.489	2.555	2.457	2.633	1.629	2.641	0.827	156	499	1877	1621	1.315	1339	538	1165	456	0
3	5	16	"iYJR132W"	"iYJR132W"	12620	18060	150	1265	1093	525	57	65	37	94	90	0	2180	1871	980	88	99	42	96	92	0	0.577	0.581	0.586	0.606	1.673	0.550	0.936	156	506	3300	2819	-0.792	1208	2092	1036	1783	0
3	6	16	"iYJR136C"	"iYJR136C"	12810	18070	150	312	302	138	56	64	36	93	89	0	639	557	268	87	97	40	92	90	0	0.464	0.523	0.502	0.551	1.835	0.473	0.709	156	496	808	716	-1.109	256	552	246	470	0
3	7	16	"iYJR151C-1"	"iYJR151C-1"	13020	18070	150	3614	3118	1380	56	63	31	98	96	0	1279	1102	484	87	93	29	94	92	0	2.985	3.017	3.031	3.175	1.553	3.069	0.934	156	562	4750	4077	1.578	3558	1192	3062	1015	0
3	8	16	"iYJR153W-1"	"iYJR153W-1"	13240	18070	150	3372	2877	1256	56	62	31	98	97	0	3999	3284	1498	91	97	31	99	97	0	0.849	0.883	0.874	0.927	1.574	0.857	0.940	156	514	7224	6014	-0.237	3316	3908	2821	3193	0
3	9	16	"iYJR157W-0"	"iYJR157W-0"	13420	18070	140	2325	1940	984	60	234	471	82	77	0	7019	5794	3081	102	857	2068	79	71	0	0.327	0.330	0.329	0.325	1.699	0.297	0.919	156	429	9182	7572	-1.611	2265	6917	1880	5692	-100
3	10	16	"iYKR051W"	"iYKR051W"	13620	18060	150	257	446	409	60	217	446	38	17	0	695	1815	2122	95	766	1958	32	20	0	0.328	0.224	0.209	0.264	3.001	0.209	0.939	156	486	797	2106	-1.607	197	600	386	1720	-50
3	11	16	"iYKR055W"	"iYKR055W"	13750	18060	150	1062	857	479	56	102	237	78	68	0	888	747	422	90	266	1052	19	0	0	1.261	1.219	1.249	1.338	1.977	1.150	0.872	156	490	1804	1458	0.334	1006	798	801	657	0
3	12	16	"iYKR059W"	"iYKR059W"	13940	18050	150	465	432	222	57	68	44	87	83	0	600	525	309	91	108	107	75	67	0	0.802	0.864	0.820	1.025	2.344	0.788	0.878	156	491	917	809	-0.319	408	509	375	434	0
3	13	16	"itK(UUU)K"	"itK(UUU)K"	14140	18050	150	279	278	154	55	66	45	83	76	0	338	319	166	90	102	52	78	71	0	0.903	0.974	0.919	0.981	2.320	0.918	0.742	156	507	472	452	-0.147	224	248	223	229	0
3	14	16	"iYKR076W"	"iYKR076W"	14340	18050	150	886	785	435	54	62	36	91	87	0	774	672	388	87	96	39	82	78	0	1.211	1.250	1.247	1.351	2.075	1.207	0.901	156	501	1519	1316	0.276	832	687	731	585	0
3	15	16	"iYKR080W"	"iYKR080W"	14540	18050	150	378	347	178	54	73	91	80	68	0	357	327	173	87	117	158	64	38	0	1.200	1.221	1.182	1.178	1.986	1.019	0.812	156	513	594	533	0.263	324	270	293	240	0
3	16	16	"iYKR095W"	"iYKR095W"	14740	18050	150	3138	2859	1624	56	79	103	94	91	0	3735	3154	2005	89	154	365	81	77	0	0.845	0.915	0.888	1.081	1.901	0.852	0.897	156	515	6728	5868	-0.242	3082	3646	2803	3065	0
3	17	16	"iYKR099W"	"iYKR099W"	14940	18050	150	1723	1539	885	56	74	66	90	88	0	3232	2731	1745	92	147	347	80	76	0	0.531	0.562	0.540	0.660	2.385	0.507	0.892	156	487	4807	4122	-0.914	1667	3140	1483	2639	0
3	18	16	"iYKR101W-2"	"iYKR101W-2"	15140	18060	150	2039	1849	889	54	65	39	94	92	0	1608	1371	704	85	107	79	89	89	0	1.303	1.396	1.346	1.527	1.648	1.380	0.912	156	491	3508	3081	0.382	1985	1523	1795	1286	0
3	19	16	"iYLL062C"	"iYLL062C"	15340	18060	150	669	609	339	54	60	29	89	85	0	1091	967	586	84	95	56	85	82	0	0.611	0.629	0.611	0.656	1.950	0.583	0.895	156	507	1622	1438	-0.711	615	1007	555	883	0
3	20	16	"iYLL058W"	"iYLL058W"	15540	18060	150	580	527	264	55	61	28	90	87	0	1168	956	535	88	149	805	60	4	0	0.486	0.544	0.531	0.593	1.866	0.153	0.246	156	514	1605	1340	-1.041	525	1080	472	868	0
3	21	16	"iYLL055W"	"iYLL055W"	15740	18060	150	1884	1650	764	54	60	28	96	94	0	7791	6607	3241	88	143	713	87	85	0	0.238	0.245	0.240	0.263	1.496	0.225	0.897	156	662	9533	8115	-2.074	1830	7703	1596	6519	0
3	1	17	"iYLRWdelta14"	"iYLRWdelta14"	11740	18240	150	952	825	419	56	72	61	91	85	0	2155	1861	1117	91	126	192	85	79	0	0.434	0.434	0.431	0.472	1.733	0.376	0.878	156	613	2960	2539	-1.204	896	2064	769	1770	0
3	2	17	"iYLR259C"	"iYLR259C"	11940	18240	150	2219	2090	1249	58	70	40	97	94	0	879	739	413	91	113	133	80	74	0	2.742	3.136	3.099	3.446	1.919	3.236	0.796	156	471	2949	2680	1.455	2161	788	2032	648	0
3	3	17	"iYLR263W"	"iYLR263W"	12140	18240	150	760	723	386	56	65	33	95	91	0	1136	942	559	85	98	53	88	84	0	0.670	0.778	0.751	0.927	2.021	0.725	0.907	156	487	1755	1524	-0.578	704	1051	667	857	0
3	4	17	"iYLR281C"	"iYLR281C"	12340	18250	150	243	227	93	55	62	30	89	83	0	389	348	177	85	92	38	82	76	0	0.618	0.654	0.635	0.669	1.802	0.583	0.838	156	489	492	435	-0.693	188	304	172	263	0
3	5	17	"iYLR286C"	"iYLR286C"	12540	18250	150	1731	1767	979	54	61	29	100	98	0	1526	1323	654	86	94	38	96	95	0	1.165	1.385	1.380	1.446	1.541	1.419	0.908	156	543	3117	2950	0.220	1677	1440	1713	1237	0
3	6	17	"iYLR289W"	"iYLR289W"	12740	18250	150	382	347	171	55	61	26	91	87	0	984	880	470	89	97	40	89	87	0	0.365	0.369	0.375	0.407	1.720	0.351	0.895	156	501	1222	1083	-1.453	327	895	292	791	0
3	7	17	"iYLR304C"	"iYLR304C"	12940	18250	150	1081	937	503	57	63	27	94	93	0	976	819	454	89	95	31	89	85	0	1.154	1.205	1.244	1.361	1.684	1.169	0.924	156	487	1911	1610	0.207	1024	887	880	730	0
3	8	17	"iYLR308W"	"iYLR308W"	13140	18250	150	333	322	152	56	62	25	89	87	0	1396	1227	713	87	95	32	91	89	0	0.212	0.233	0.227	0.267	1.782	0.215	0.913	156	502	1586	1406	-2.241	277	1309	266	1140	0
3	9	17	"iYLR312W-A"	"iYLR312W-A"	13340	18250	150	1189	983	538	57	79	133	83	79	0	1975	1698	949	91	174	597	76	69	0	0.601	0.576	0.571	0.607	1.576	0.564	0.945	156	466	3016	2533	-0.735	1132	1884	926	1607	0
3	10	17	"iYLR330W"	"iYLR330W"	13540	18250	150	2027	1826	980	57	141	317	85	80	0	2293	1988	1082	91	454	1454	67	16	0	0.895	0.933	0.932	0.942	1.664	0.620	0.613	156	623	4172	3666	-0.161	1970	2202	1769	1897	0
3	11	17	"iSNR61"	"iSNR61"	13830	18270	140	315	296	130	55	69	54	89	82	0	1056	955	539	88	105	97	87	82	0	0.269	0.278	0.276	0.323	1.973	0.237	0.758	156	623	1228	1108	-1.896	260	968	241	867	0
3	12	17	"iYLRWdelta20"	"iYLRWdelta20"	14010	18270	140	370	335	154	56	67	44	87	83	0	635	573	288	95	112	109	82	76	0	0.581	0.584	0.568	0.579	1.949	0.547	0.871	156	508	854	757	-0.782	314	540	279	478	0
3	13	17	"iYMR033W"	"iYMR033W"	14210	18260	150	319	307	145	55	64	34	91	86	0	1432	1226	743	88	103	60	91	84	0	0.196	0.221	0.221	0.258	1.917	0.200	0.824	156	579	1608	1390	-2.348	264	1344	252	1138	0
3	14	17	"iYMR037C"	"iYMR037C"	14410	18260	150	1161	1136	665	55	63	33	94	91	0	1310	1230	734	86	100	53	89	85	0	0.904	0.945	0.939	1.055	1.919	0.917	0.911	156	535	2330	2225	-0.146	1106	1224	1081	1144	0
3	15	17	"iYMR041C"	"iYMR041C"	14590	18260	150	463	431	229	53	67	83	87	74	0	850	744	444	86	111	148	78	69	0	0.537	0.574	0.557	0.656	2.207	0.536	0.914	156	579	1174	1036	-0.898	410	764	378	658	0
3	16	17	"iYMR054W"	"iYMR054W"	14810	18270	140	424	370	191	54	73	84	78	75	0	1075	890	515	87	138	331	72	66	0	0.374	0.394	0.389	0.436	1.775	0.375	0.924	156	614	1358	1119	-1.417	370	988	316	803	0
3	17	17	"iYMR058W"	"iYMR058W"	15000	18260	140	574	511	241	54	67	55	89	85	0	1002	898	490	84	112	139	84	78	0	0.566	0.561	0.555	0.590	1.766	0.529	0.931	156	583	1438	1271	-0.820	520	918	457	814	0
3	18	17	"iYMR063W"	"iYMR063W"	15210	18260	150	235	226	100	53	61	32	88	81	0	354	328	158	82	93	48	82	79	0	0.669	0.703	0.674	0.707	1.722	0.654	0.845	156	588	454	419	-0.580	182	272	173	246	0
3	19	17	"iYMR078C"	"iYMR078C"	15410	18270	140	823	793	404	53	58	26	97	93	0	1247	1097	558	83	90	40	92	89	0	0.662	0.730	0.732	0.802	1.712	0.718	0.920	156	544	1934	1754	-0.596	770	1164	740	1014	0
3	20	17	"iYMR082C-0"	"iYMR082C-0"	15610	18270	150	1243	1200	590	52	58	27	94	93	0	1138	1028	499	85	103	84	89	86	0	1.131	1.217	1.175	1.245	1.458	1.256	0.896	156	559	2244	2091	0.178	1191	1053	1148	943	0
3	21	17	"iYMR085W"	"iYMR085W"	15810	18260	150	293	293	139	50	56	24	92	89	0	384	397	188	82	97	89	85	77	0	0.805	0.771	0.770	0.790	1.742	0.649	0.721	156	830	545	558	-0.314	243	302	243	315	0
3	1	18	"iYMR101C"	"iYMR101C"	11800	18450	150	699	629	319	58	72	54	87	86	0	693	610	314	93	117	147	78	76	0	1.068	1.104	1.093	1.145	1.772	1.009	0.811	156	730	1241	1088	0.095	641	600	571	517	0
3	2	18	"iYMR105C"	"iYMR105C"	12010	18450	140	1002	1034	566	58	69	42	93	89	0	717	705	379	90	108	114	85	83	0	1.506	1.587	1.583	1.620	1.559	1.606	0.907	156	582	1571	1591	0.590	944	627	976	615	0
3	3	18	"iYMR107W"	"iYMR107W"	12210	18460	150	1125	1024	501	57	67	39	98	91	0	678	595	304	87	100	54	86	83	0	1.807	1.904	1.871	2.019	1.448	1.880	0.909	156	562	1659	1475	0.854	1068	591	967	508	0
3	4	18	"iYNL272C"	"iYNL272C"	12400	18460	150	1186	1045	542	55	63	37	92	89	0	1624	1372	736	86	93	40	90	87	0	0.735	0.770	0.758	0.834	1.553	0.770	0.951	156	549	2669	2276	-0.443	1131	1538	990	1286	0
3	5	18	"iYNL267W"	"iYNL267W"	12610	18460	150	418	384	184	54	61	32	89	86	0	811	709	372	86	92	34	89	85	0	0.502	0.530	0.512	0.554	1.949	0.506	0.909	156	572	1089	953	-0.994	364	725	330	623	0
3	6	18	"iYNL262W"	"iYNL262W"	12810	18460	150	526	459	210	54	60	23	94	90	0	1264	1055	544	87	93	32	91	89	0	0.401	0.418	0.422	0.487	1.722	0.399	0.944	156	561	1649	1373	-1.318	472	1177	405	968	0
3	7	18	"iYNL244C"	"iYNL244C"	13010	18450	150	1019	924	416	56	62	26	96	95	0	1051	950	460	89	95	32	94	93	0	1.001	1.008	1.007	1.097	1.478	0.973	0.932	156	584	1925	1729	0.001	963	962	868	861	0
3	8	18	"iYNL240C"	"iYNL240C"	13220	18460	140	407	383	174	56	63	29	91	89	0	346	331	160	87	94	33	84	80	0	1.355	1.340	1.264	1.323	1.748	1.249	0.865	156	561	610	571	0.439	351	259	327	244	0
3	9	18	"iYNL235C"	"iYNL235C"	13410	18460	140	625	575	278	57	65	34	92	90	0	706	629	330	87	95	41	89	85	0	0.918	0.956	0.977	1.041	1.530	0.908	0.922	156	540	1187	1060	-0.124	568	619	518	542	0
3	10	18	"iYNL217W"	"iYNL217W"	13610	18450	150	873	750	401	55	67	52	89	84	0	609	540	298	86	96	57	83	80	0	1.564	1.531	1.538	1.551	1.921	1.476	0.916	156	651	1341	1149	0.645	818	523	695	454	0
3	11	18	"iYNL213C"	"iYNL213C"	13820	18460	150	1007	1054	565	54	62	43	96	94	0	965	863	461	86	92	36	92	90	0	1.084	1.287	1.291	1.435	1.787	1.272	0.893	156	577	1832	1777	0.117	953	879	1000	777	0
3	12	18	"iYNL209W"	"iYNL209W"	14020	18460	150	694	705	382	55	62	30	92	92	0	1477	1406	767	90	99	48	91	90	0	0.461	0.494	0.498	0.529	1.658	0.484	0.931	156	505	2026	1966	-1.118	639	1387	650	1316	0
3	13	18	"iYNL189W"	"iYNL189W"	14210	18460	150	619	556	274	55	62	32	88	87	0	1084	964	496	88	102	60	86	85	0	0.566	0.572	0.576	0.578	1.713	0.563	0.929	156	555	1560	1377	-0.820	564	996	501	876	0
3	14	18	"iYNL184C"	"iYNL184C"	14420	18460	150	518	462	222	55	62	29	91	87	0	1820	1578	879	85	99	55	89	86	0	0.267	0.273	0.275	0.322	1.944	0.257	0.926	156	547	2198	1900	-1.906	463	1735	407	1493	0
3	15	18	"iYNL179C-0"	"iYNL179C-0"	14600	18460	150	592	569	323	54	60	27	89	87	0	903	807	459	85	93	38	85	83	0	0.658	0.713	0.704	0.786	1.823	0.726	0.891	156	563	1356	1237	-0.604	538	818	515	722	0
3	16	18	"iYOL125W"	"iYOL125W"	14810	18470	150	293	288	134	53	59	35	87	84	0	572	505	259	83	90	45	87	83	0	0.491	0.557	0.538	0.548	1.832	0.529	0.844	156	630	729	657	-1.027	240	489	235	422	0
3	17	18	"iYOL121C"	"iYOL121C"	15040	18470	140	977	857	395	51	58	36	91	90	0	1198	1044	515	80	90	49	91	89	0	0.828	0.836	0.836	0.882	1.725	0.807	0.937	156	539	2044	1770	-0.272	926	1118	806	964	0
3	18	18	"iYOL117W"	"iYOL117W"	15220	18470	150	782	751	315	52	56	22	98	96	0	1000	896	379	81	86	29	95	94	0	0.794	0.858	0.831	0.888	1.496	0.867	0.923	156	554	1649	1514	-0.332	730	919	699	815	0
3	19	18	"iYOLWdelta5"	"iYOLWdelta5"	15430	18470	150	653	581	298	52	57	25	92	90	0	627	614	519	82	87	28	89	87	0	1.103	0.994	1.033	1.058	1.997	0.717	0.512	156	559	1146	1061	0.141	601	545	529	532	0
3	20	18	"iYOL099C"	"iYOL099C"	15610	18460	150	461	447	221	51	57	27	91	89	0	2402	2119	1133	83	92	39	95	91	0	0.177	0.194	0.193	0.210	1.597	0.185	0.920	156	570	2729	2432	-2.500	410	2319	396	2036	0
3	21	18	"iYOL096C"	"iYOL096C"	15830	18470	140	465	422	197	50	54	21	93	90	0	1495	1291	671	82	89	34	92	90	0	0.294	0.308	0.310	0.328	1.603	0.293	0.939	156	777	1828	1581	-1.768	415	1413	372	1209	0
3	1	19	"iYOL081W"	"iYOL081W"	11810	18660	160	898	839	394	56	63	37	95	92	0	2032	1855	938	93	99	35	96	94	0	0.434	0.444	0.434	0.473	1.501	0.428	0.947	208	813	2781	2545	-1.203	842	1939	783	1762	0
3	2	19	"iYOL076W"	"iYOL076W"	12010	18650	150	562	546	299	57	65	35	93	89	0	2846	2422	1425	91	102	51	98	92	0	0.183	0.210	0.211	0.227	1.738	0.201	0.919	156	557	3260	2820	-2.448	505	2755	489	2331	0
3	3	19	"iYOL071W"	"iYOL071W"	12220	18660	140	393	385	181	56	63	31	93	89	0	1259	1192	661	86	99	57	90	87	0	0.287	0.297	0.295	0.343	1.793	0.276	0.887	156	524	1510	1435	-1.799	337	1173	329	1106	0
3	4	19	"iYOL055C"	"iYOL055C"	12410	18650	150	876	794	403	58	67	39	94	91	0	1285	1112	604	88	102	53	92	89	0	0.683	0.719	0.709	0.779	1.756	0.701	0.940	156	530	2015	1760	-0.549	818	1197	736	1024	0
3	5	19	"iYOL054W"	"iYOL054W"	12610	18650	150	954	951	525	57	66	35	93	90	0	1338	1262	706	89	101	48	90	87	0	0.718	0.762	0.737	0.823	1.582	0.734	0.925	156	594	2146	2067	-0.478	897	1249	894	1173	0
3	6	19	"iYOL050C"	"iYOL050C"	12820	18650	140	727	662	288	56	62	26	96	92	0	1456	1237	608	89	97	42	93	91	0	0.491	0.528	0.524	0.576	1.706	0.502	0.931	156	569	2038	1754	-1.027	671	1367	606	1148	0
3	7	19	"iYOR248W"	"iYOR248W"	13020	18660	150	854	777	406	56	61	23	94	91	0	2391	2063	1202	90	98	39	97	94	0	0.347	0.365	0.358	0.385	1.814	0.344	0.920	156	576	3099	2694	-1.528	798	2301	721	1973	0
3	8	19	"iYOR252W"	"iYOR252W"	13210	18660	150	398	373	167	57	63	29	90	86	0	737	653	336	89	98	41	87	84	0	0.526	0.560	0.563	0.611	1.875	0.530	0.899	156	588	989	880	-0.926	341	648	316	564	0
3	9	19	"iYOR256C"	"iYOR256C"	13430	18660	150	776	728	403	56	64	31	92	87	0	1051	919	514	85	94	37	89	87	0	0.745	0.806	0.817	0.866	1.597	0.792	0.946	156	553	1686	1506	-0.424	720	966	672	834	0
3	10	19	"iYOR272W"	"iYOR272W"	13610	18660	150	615	579	321	55	62	29	93	89	0	1716	1482	890	84	90	32	96	91	0	0.343	0.375	0.366	0.414	1.696	0.353	0.895	156	541	2192	1922	-1.543	560	1632	524	1398	0
3	11	19	"iYOR277C"	"iYOR277C"	13810	18660	150	2167	2039	1085	56	62	28	100	97	0	1927	1686	895	87	93	37	96	92	0	1.147	1.240	1.265	1.334	1.631	1.223	0.943	156	580	3951	3582	0.198	2111	1840	1983	1599	0
3	12	19	"iYOR283W"	"iYOR283W"	14020	18670	160	1704	1475	860	55	62	36	98	95	0	2021	1776	1024	86	96	64	97	95	0	0.852	0.840	0.825	0.828	1.510	0.837	0.944	208	621	3584	3110	-0.231	1649	1935	1420	1690	0
3	13	19	"iYOR298W"	"iYOR298W"	14220	18660	140	331	311	156	52	58	36	86	80	0	735	667	363	84	95	73	83	78	0	0.429	0.444	0.434	0.474	1.618	0.417	0.894	156	552	930	842	-1.222	279	651	259	583	0
3	14	19	"iYOR303W"	"iYOR303W"	14420	18660	150	530	472	239	52	59	28	90	87	0	803	707	382	84	97	116	80	76	0	0.665	0.674	0.656	0.722	1.806	0.639	0.917	156	607	1197	1043	-0.589	478	719	420	623	0
3	15	19	"iYOR306C"	"iYOR306C"	14630	18670	150	1490	1441	801	53	61	38	96	92	0	2959	2611	1469	85	93	44	99	95	0	0.500	0.549	0.545	0.554	1.885	0.530	0.928	156	570	4311	3914	-1.000	1437	2874	1388	2526	0
3	16	19	"iYOR322C"	"iYOR322C"	14810	18670	150	740	634	333	53	61	45	89	84	0	1116	928	529	84	93	55	82	78	0	0.666	0.688	0.691	0.777	1.946	0.665	0.933	156	505	1719	1425	-0.587	687	1032	581	844	0
3	17	19	"iYOR327C"	"iYOR327C"	15010	18670	160	792	796	443	51	59	36	98	94	0	836	796	447	81	90	48	91	87	0	0.981	1.042	1.044	1.162	1.776	1.022	0.933	208	494	1496	1460	-0.027	741	755	745	715	0
3	18	19	"iYOR332W"	"iYOR332W"	15210	18670	160	904	848	433	51	57	22	95	92	0	1344	1211	664	81	88	33	91	89	0	0.675	0.705	0.707	0.770	1.554	0.679	0.944	208	515	2116	1927	-0.566	853	1263	797	1130	0
3	19	19	"iYPL045W"	"iYPL045W"	15430	18670	140	319	299	135	53	59	24	91	88	0	1243	1064	586	85	93	38	92	86	0	0.230	0.251	0.246	0.297	1.921	0.226	0.881	156	534	1424	1225	-2.122	266	1158	246	979	0
3	20	19	"iYPL040C"	"iYPL040C"	15630	18670	140	497	452	229	53	59	25	92	88	0	485	444	233	87	98	46	82	78	0	1.116	1.118	1.094	1.208	1.946	1.075	0.897	156	499	842	756	0.158	444	398	399	357	0
3	21	19	"iYPL036W"	"iYPL036W"	15820	18670	150	2106	1766	891	52	57	23	98	94	0	5837	4808	2615	86	97	46	100	98	0	0.357	0.363	0.359	0.390	1.487	0.345	0.951	156	729	7805	6436	-1.485	2054	5751	1714	4722	0
3	1	20	"iYPL017C"	"iYPL017C"	11820	18850	150	741	734	404	54	61	37	92	91	0	1191	1119	655	90	101	110	87	80	0	0.624	0.661	0.654	0.730	1.828	0.609	0.843	156	857	1788	1709	-0.680	687	1101	680	1029	0
3	2	20	"iYPL013C"	"iYPL013C"	12010	18850	150	1266	1049	616	55	62	32	93	89	0	2104	1866	1151	89	101	58	92	86	0	0.601	0.559	0.556	0.602	1.781	0.529	0.917	156	744	3226	2771	-0.735	1211	2015	994	1777	0
3	3	20	"iYPL009C"	"iYPL009C"	12220	18850	150	851	759	458	55	63	36	93	89	0	1275	1151	732	86	99	52	91	82	0	0.669	0.661	0.659	0.715	1.739	0.641	0.918	156	766	1985	1769	-0.579	796	1189	704	1065	0
3	4	20	"iYPR005C"	"iYPR005C"	12420	18850	150	825	877	522	56	62	25	95	92	0	1395	1360	849	88	98	45	91	89	0	0.588	0.645	0.595	0.712	1.929	0.615	0.915	156	786	2076	2093	-0.765	769	1307	821	1272	0
3	5	20	"itG(GCC)P1"	"itG(GCC)P1"	12640	18860	150	1375	1258	646	56	63	30	98	97	0	1300	1136	604	85	95	42	94	89	0	1.086	1.144	1.131	1.279	1.690	1.108	0.917	156	821	2534	2253	0.118	1319	1215	1202	1051	0
3	6	20	"itK(CUU)P"	"itK(CUU)P"	12830	18860	140	2130	2024	1162	55	63	50	97	93	0	2664	2403	1322	83	91	36	98	95	0	0.804	0.849	0.846	0.891	1.593	0.849	0.934	156	714	4656	4289	-0.315	2075	2581	1969	2320	0
3	7	20	"iYPR024W"	"iYPR024W"	13030	18860	150	1431	1336	706	54	62	49	96	93	0	2635	2316	1290	85	93	39	97	95	0	0.540	0.575	0.566	0.612	1.685	0.551	0.913	156	764	3927	3513	-0.889	1377	2550	1282	2231	0
3	8	20	"itF(GAA)P2"	"itF(GAA)P2"	13230	18860	150	1056	1059	674	54	59	24	96	92	0	1524	1427	945	85	93	41	90	87	0	0.696	0.749	0.709	0.833	1.798	0.718	0.886	156	776	2441	2347	-0.522	1002	1439	1005	1342	0
3	9	20	"iYPR031W"	"iYPR031W"	13430	18850	150	370	372	183	55	61	25	94	91	0	576	523	280	84	93	40	85	81	0	0.640	0.722	0.710	0.836	1.931	0.664	0.837	156	730	807	756	-0.643	315	492	317	439	0
3	10	20	"CEN3"	"CEN3"	13630	18860	140	176	195	110	54	61	28	88	81	0	420	406	210	85	97	114	77	64	0	0.364	0.439	0.386	0.431	2.181	0.342	0.518	156	679	457	462	-1.457	122	335	141	321	0
3	11	20	"iRDN5-2"	"iRDN5-2"	13820	18860	150	165	161	60	54	60	27	87	76	0	306	281	120	85	97	108	77	51	0	0.502	0.546	0.529	0.517	1.714	0.492	0.753	156	789	332	303	-0.993	111	221	107	196	0
3	12	20	"itN(GUU)C"	"itN(GUU)C"	14040	18860	130	122	140	68	54	60	35	78	49	0	228	241	122	83	92	63	73	60	0	0.469	0.544	0.494	0.547	2.154	0.491	0.671	120	626	213	244	-1.092	68	145	86	158	0
3	13	20	"iYCL018W"	"iYCL018W"	14240	18870	150	714	664	332	52	58	32	96	94	0	4399	3940	2094	83	94	111	97	94	0	0.153	0.159	0.157	0.168	1.561	0.152	0.925	156	791	4978	4469	-2.705	662	4316	612	3857	0
3	14	20	"iYCR003W"	"iYCR003W"	14430	18870	150	561	572	290	52	57	27	96	93	0	2250	1998	1017	83	92	100	94	89	0	0.235	0.272	0.258	0.286	1.798	0.253	0.859	156	799	2676	2435	-2.090	509	2167	520	1915	0
3	15	20	"iYCR007C"	"iYCR007C"	14640	18870	150	1555	1457	672	52	58	33	99	98	0	1690	1474	713	84	91	41	96	94	0	0.936	1.011	1.001	1.157	1.802	0.981	0.886	156	759	3109	2795	-0.096	1503	1606	1405	1390	0
3	16	20	"iYHR212C"	"iYHR212C"	14830	18870	150	1557	1397	760	52	58	33	98	94	0	3638	2978	1730	82	89	39	97	96	0	0.423	0.464	0.460	0.503	1.672	0.441	0.910	156	681	5061	4241	-1.240	1505	3556	1345	2896	0
3	17	20	"iYHR214W-A"	"iYHR214W-A"	15010	18860	150	408	389	174	52	57	22	95	94	0	760	674	335	79	85	37	92	90	0	0.523	0.566	0.530	0.639	1.947	0.523	0.851	156	660	1037	932	-0.936	356	681	337	595	0
3	18	20	"iYHR218W"	"iYHR218W"	15230	18870	160	4452	4523	2886	52	58	29	100	100	0	5529	4981	3234	79	87	40	100	100	0	0.807	0.912	0.867	0.926	1.700	0.904	0.926	208	847	9850	9373	-0.309	4400	5450	4471	4902	0
3	19	20	"iYLR162W-A"	"iYLR162W-A"	15430	18870	150	3334	3291	1792	54	62	34	100	98	0	6040	5571	3099	85	99	58	100	99	0	0.551	0.590	0.583	0.626	1.573	0.572	0.898	156	712	9235	8723	-0.860	3280	5955	3237	5486	0
3	20	20	"iYLRWdelta6-B"	"iYLRWdelta6-B"	15630	18860	170	5506	4959	3552	54	62	29	99	97	0	8682	8840	6892	86	106	72	99	99	0	0.634	0.560	0.526	0.601	1.825	0.527	0.908	208	841	14048	13659	-0.657	5452	8596	4905	8754	0
3	21	20	"RDN5-1"	"RDN5-1"	15820	18870	150	1072	983	553	53	59	26	98	94	0	2467	2096	1210	84	102	64	93	89	0	0.428	0.462	0.450	0.498	1.834	0.447	0.907	156	885	3402	2942	-1.226	1019	2383	930	2012	0
4	1	1	"TFC3"	"YAL001C"	16250	14970	150	1754	1793	1170	53	82	177	100	94	0	8409	7787	4447	95	226	801	96	96	0	0.205	0.226	0.207	0.222	1.515	0.229	0.902	156	857	10015	9432	-2.289	1701	8314	1740	7692	0
4	2	1	"FUN19"	"YAL034C"	16470	14970	150	1717	1919	1231	54	93	202	96	89	0	4428	4388	2403	93	227	795	91	82	0	0.384	0.434	0.369	0.429	1.696	0.405	0.780	156	734	5998	6160	-1.382	1663	4335	1865	4295	0
4	3	1	"YAL065C"	"YAL065C"	16670	14980	140	8110	7731	3787	55	101	204	98	95	0	9857	8783	3931	90	181	369	94	93	0	0.825	0.883	0.858	0.890	1.428	0.905	0.941	156	659	17822	16369	-0.278	8055	9767	7676	8693	0
4	4	1	"EFB1"	"YAL003W"	16870	14980	150	3848	3618	1329	53	114	273	94	92	0	3373	2989	1096	91	154	308	92	91	0	1.156	1.230	1.216	1.287	1.453	1.242	0.946	156	791	7077	6463	0.210	3795	3282	3565	2898	0
4	5	1	"YAL035C-A"	"YAL035C-A"	17080	14980	140	1977	1833	742	54	95	228	94	91	0	6998	6169	2283	89	123	143	96	94	0	0.278	0.293	0.278	0.292	1.449	0.291	0.939	156	745	8832	7859	-1.845	1923	6909	1779	6080	0
4	6	1	"YAL066W"	"YAL066W"	17290	14970	150	1216	1071	500	52	58	25	96	95	0	4033	3372	1583	85	96	61	96	95	0	0.295	0.310	0.303	0.311	1.391	0.307	0.960	156	808	5112	4306	-1.762	1164	3948	1019	3287	0
4	7	1	"SSA1"	"YAL005C"	17490	14970	150	4448	4321	1913	50	54	18	100	100	0	5066	4506	1816	83	87	31	100	100	0	0.883	0.966	0.933	0.952	1.305	0.981	0.953	156	779	9381	8694	-0.180	4398	4983	4271	4423	0
4	8	1	"FUN11"	"YAL036C"	17680	14980	140	4589	4116	1907	53	85	131	97	95	0	4855	4234	1941	90	140	254	94	91	0	0.952	0.980	0.981	1.016	1.368	0.985	0.965	156	675	9301	8207	-0.071	4536	4765	4063	4144	0
4	9	1	"YAL068C"	"YAL068C"	17880	14980	150	11439	10268	4638	56	110	259	98	97	0	14516	12425	4920	94	158	284	99	96	0	0.789	0.828	0.810	0.818	1.264	0.855	0.946	156	809	25805	22543	-0.341	11383	14422	10212	12331	0
4	10	1	"FUN14"	"YAL008W"	18070	14970	150	4594	4062	2044	52	58	30	100	100	0	16719	14514	7097	88	100	111	100	100	0	0.273	0.278	0.279	0.287	1.468	0.274	0.953	156	840	21173	18436	-1.872	4542	16631	4010	14426	0
4	11	1	"CDC19"	"YAL038W"	18290	14970	150	4677	3986	2258	51	85	119	94	92	0	4612	3963	2052	88	149	230	92	90	0	1.023	1.015	1.011	1.021	1.576	1.047	0.951	156	844	9150	7810	0.032	4626	4524	3935	3875	0
4	12	1	"ERP1"	"YAR002C-A"	18500	14980	150	98	217	357	51	91	128	28	14	0	228	387	538	87	159	248	30	17	0	0.333	0.553	0.422	0.407	2.155	0.577	0.915	156	720	188	466	-1.585	47	141	166	300	-50
4	13	1	"RPB5"	"YBR154C"	18680	14960	160	2954	2524	2064	50	70	289	83	69	0	3943	3724	2663	88	108	273	90	85	0	0.753	0.680	0.622	0.658	1.669	0.718	0.889	208	855	6759	6110	-0.409	2904	3855	2474	3636	0
4	14	1	"MBA1"	"YBR185C"	18890	14960	140	1695	1541	917	51	73	318	87	76	0	2923	2708	1502	92	114	301	92	87	0	0.581	0.570	0.561	0.583	1.697	0.613	0.905	156	701	4475	4106	-0.784	1644	2831	1490	2616	0
4	15	1	"APG12"	"YBR217W"	19070	14970	130	3068	2819	1524	52	67	99	96	90	0	6129	4850	2553	91	127	238	90	87	0	0.500	0.581	0.563	0.662	1.719	0.574	0.934	120	631	9054	7526	-1.001	3016	6038	2767	4759	0
4	16	1	"SLI15"	"YBR156C"	19270	14960	120	5648	5164	4509	52	67	100	90	88	0	6175	5440	4165	83	118	233	84	82	0	0.919	0.954	0.939	0.986	1.725	1.004	0.937	120	642	11688	10469	-0.123	5596	6092	5112	5357	0
4	17	1	"YBR187W"	"YBR187W"	19490	14970	120	1065	1093	1057	52	74	213	77	72	0	1370	1291	946	83	112	513	71	61	0	0.787	0.862	0.781	0.820	1.501	0.990	0.896	120	673	2300	2249	-0.345	1013	1287	1041	1208	0
4	18	1	"YBR219C"	"YBR219C"	19700	14970	110	3251	3193	1900	51	96	307	90	88	0	2146	1889	972	78	130	606	81	75	0	1.547	1.735	1.700	1.942	1.772	1.781	0.677	80	517	5268	4953	0.630	3200	2068	3142	1811	0
4	19	1	"ICS4"	"YBR158W"	19890	14950	160	2275	3057	2728	50	68	155	97	89	0	2235	2844	2170	84	99	141	95	93	0	1.034	1.089	1.004	0.942	1.644	1.226	0.932	208	923	4376	5767	0.049	2225	2151	3007	2760	0
4	20	1	"RPS9B"	"YBR189W"	20090	14980	160	3544	3123	1882	52	61	65	100	98	0	6158	5020	2869	89	100	89	99	97	0	0.575	0.623	0.616	0.611	1.444	0.630	0.956	208	811	9561	8002	-0.797	3492	6069	3071	4931	0
4	21	1	"PDB1"	"YBR221C"	20290	14990	160	3046	2674	1639	54	67	53	98	97	0	1876	1701	984	98	107	59	97	96	0	1.683	1.634	1.523	1.595	1.440	1.676	0.929	208	1046	4770	4223	0.751	2992	1778	2620	1603	0
4	1	2	"CDC28"	"YBR160W"	16300	15180	170	5068	4797	4600	53	75	163	89	84	0	3532	3187	2190	94	180	710	75	70	0	1.459	1.534	1.416	1.622	2.022	1.863	0.721	208	838	8453	7837	0.545	5015	3438	4744	3093	0
4	2	2	"RPL21A"	"YBR191W"	16490	15160	160	1693	1789	1526	54	83	194	84	76	0	3376	3637	2733	95	204	851	76	63	0	0.500	0.490	0.445	0.536	2.153	0.497	0.844	208	535	4920	5277	-1.001	1639	3281	1735	3542	0
4	3	2	"YBR223C"	"YBR223C"	16690	15180	140	3390	3017	1513	51	56	25	99	99	0	1647	1455	690	86	93	35	91	88	0	2.139	2.167	2.135	2.366	1.762	2.252	0.918	156	533	4900	4335	1.097	3339	1561	2966	1369	0
4	4	2	"RPN4"	"YDL020C"	16880	15170	130	587	593	314	51	56	21	94	92	0	1591	1473	786	86	92	42	94	90	0	0.356	0.391	0.377	0.404	1.593	0.388	0.912	120	535	2041	1929	-1.489	536	1505	542	1387	0
4	5	2	"SLC1"	"YDL052C"	17090	15180	140	640	638	307	53	69	64	92	90	0	882	806	347	88	125	155	88	83	0	0.739	0.815	0.799	0.814	1.598	0.826	0.895	156	611	1381	1303	-0.436	587	794	585	718	0
4	6	2	"SUB2"	"YDL084W"	17290	15180	140	847	875	430	52	68	65	95	93	0	2426	2325	1073	84	121	158	92	92	0	0.339	0.367	0.357	0.376	1.494	0.374	0.923	156	576	3137	3064	-1.559	795	2342	823	2241	0
4	7	2	"GPD1"	"YDL022W"	17490	15180	140	1460	1366	682	51	54	19	96	96	0	1919	1739	798	83	86	29	95	93	0	0.767	0.794	0.793	0.807	1.470	0.815	0.925	156	588	3245	2971	-0.382	1409	1836	1315	1656	0
4	8	2	"YDL054C"	"YDL054C"	17700	15180	140	3111	2950	1274	55	88	147	96	94	0	2454	2214	925	90	122	154	94	93	0	1.293	1.363	1.326	1.408	1.452	1.379	0.950	156	568	5420	5019	0.370	3056	2364	2895	2124	0
4	9	2	"YDL086W"	"YDL086W"	17840	15180	110	1712	1717	402	63	178	405	98	96	0	1255	1227	265	100	165	218	100	97	0	1.428	1.468	1.452	1.466	1.242	1.611	0.867	80	445	2804	2781	0.514	1649	1155	1654	1127	0
4	10	2	"YDL024C"	"YDL024C"	18100	15180	140	1850	1681	737	54	115	317	90	84	0	2263	1983	845	89	121	165	92	90	0	0.826	0.859	0.842	0.859	1.479	0.863	0.950	156	741	3970	3521	-0.276	1796	2174	1627	1894	0
4	11	2	"MBP1"	"YDL056W"	18300	15180	140	513	491	217	51	63	54	92	91	0	1498	1482	704	86	177	1607	41	1	0	0.327	0.315	0.311	0.338	1.605	0.305	0.933	156	600	1874	1836	-1.612	462	1412	440	1396	0
4	12	2	"ASM4"	"YDL088C"	18500	15180	140	715	716	337	53	72	95	92	88	0	1282	1167	505	91	208	1657	7	0	0	0.556	0.616	0.584	0.637	1.540	0.643	0.863	156	572	1853	1739	-0.847	662	1191	663	1076	0
4	13	2	"YDL026W"	"YDL026W"	18700	15180	150	2769	2397	991	53	90	348	92	88	0	3628	3021	1261	97	153	389	90	87	0	0.769	0.802	0.798	0.874	1.607	0.790	0.950	156	622	6247	5268	-0.379	2716	3531	2344	2924	0
4	14	2	"USO1"	"YDL058W"	18900	15180	140	1462	1485	703	52	76	330	89	83	0	2424	2251	1026	96	120	312	92	87	0	0.606	0.665	0.651	0.685	1.449	0.654	0.934	156	644	3738	3588	-0.723	1410	2328	1433	2155	0
4	15	2	"RAM1"	"YDL090C"	19110	15180	140	1869	1765	758	51	62	86	96	95	0	2103	1913	797	90	106	169	94	93	0	0.903	0.940	0.927	0.995	1.737	0.942	0.930	156	657	3831	3537	-0.147	1818	2013	1714	1823	0
4	16	2	"CPH1"	"YDR155C"	19310	15190	140	641	583	245	51	60	42	93	91	0	778	708	291	85	89	37	92	91	0	0.851	0.854	0.838	0.855	1.731	0.852	0.923	156	628	1283	1155	-0.232	590	693	532	623	0
4	17	2	"YDR186C"	"YDR186C"	19500	15180	130	460	468	214	51	59	41	98	90	0	682	677	308	83	88	37	94	88	0	0.683	0.702	0.671	0.786	1.991	0.674	0.872	120	552	1008	1011	-0.550	409	599	417	594	0
4	18	2	"SPR28"	"YDR218C"	19700	15190	140	321	303	129	50	70	174	69	21	0	575	543	241	79	94	147	85	76	0	0.546	0.545	0.549	0.562	1.473	0.529	0.889	156	640	767	717	-0.872	271	496	253	464	0
4	19	2	"YDR157W"	"YDR157W"	19890	15190	140	1799	1689	696	51	67	157	96	93	0	1760	1605	680	83	95	144	92	89	0	1.042	1.076	1.091	1.174	1.566	1.063	0.947	156	578	3425	3160	0.060	1748	1677	1638	1522	0
4	20	2	"CCT6"	"YDR188W"	20090	15190	140	1734	1688	739	53	59	63	98	97	0	1436	1309	543	89	94	45	94	93	0	1.248	1.340	1.326	1.370	1.383	1.386	0.934	156	568	3028	2855	0.320	1681	1347	1635	1220	0
4	21	2	"YDR220C"	"YDR220C"	20300	15190	140	1363	1308	545	55	75	108	94	92	0	741	703	280	98	110	97	93	89	0	2.034	2.071	2.019	2.102	1.422	2.077	0.920	156	721	1951	1858	1.024	1308	643	1253	605	0
4	1	3	"SAC3"	"YDR159W"	16310	15370	150	4019	3904	1752	54	61	32	100	100	0	4431	3956	1579	92	101	48	100	100	0	0.914	0.996	0.931	1.015	1.520	1.032	0.906	156	705	8304	7714	-0.130	3965	4339	3850	3864	0
4	2	3	"RVB1"	"YDR190C"	16500	15380	140	1419	1400	536	56	64	37	100	100	0	4417	4192	1732	95	108	57	100	99	0	0.315	0.328	0.315	0.352	1.578	0.309	0.875	156	538	5685	5441	-1.665	1363	4322	1344	4097	0
4	3	3	"YDR222W"	"YDR222W"	16710	15380	140	1283	1339	704	53	60	25	98	97	0	1474	1386	606	91	100	44	96	96	0	0.889	0.993	0.943	0.971	1.515	1.034	0.894	156	573	2613	2581	-0.169	1230	1383	1286	1295	0
4	4	3	"TCI1"	"YDR161W"	16900	15380	150	3408	2984	1229	52	57	21	100	100	0	5936	5377	2216	88	96	41	100	100	0	0.574	0.554	0.545	0.554	1.362	0.546	0.943	156	621	9204	8221	-0.801	3356	5848	2932	5289	0
4	5	3	"NUP42"	"YDR192C"	17110	15380	150	3804	3685	1579	55	85	100	99	96	0	4612	3953	1585	90	162	276	94	93	0	0.829	0.940	0.913	0.946	1.387	0.957	0.915	156	558	8271	7493	-0.270	3749	4522	3630	3863	0
4	6	3	"HTB1"	"YDR224C"	17300	15380	140	2291	2155	920	54	87	103	99	94	0	2698	2390	1043	88	164	284	93	89	0	0.857	0.913	0.914	0.984	1.497	0.900	0.909	156	530	4847	4403	-0.222	2237	2610	2101	2302	0
4	7	3	"PAD1"	"YDR538W"	17500	15380	140	1251	1265	731	52	58	27	96	93	0	1963	1766	898	86	92	29	94	92	0	0.639	0.722	0.674	0.715	1.699	0.738	0.885	156	583	3076	2893	-0.647	1199	1877	1213	1680	0
4	8	3	"RIP1"	"YEL024W"	17700	15380	140	2408	2326	1110	53	66	58	97	95	0	1751	1575	719	90	105	71	94	92	0	1.418	1.531	1.493	1.664	1.734	1.560	0.906	156	591	4016	3758	0.504	2355	1661	2273	1485	0
4	9	3	"HAT2"	"YEL056W"	17900	15380	130	1179	1218	616	55	110	299	91	84	0	2330	2140	947	92	121	141	94	90	0	0.502	0.568	0.512	0.615	1.791	0.567	0.836	120	628	3362	3211	-0.994	1124	2238	1163	2048	0
4	10	3	"YDR540C"	"YDR540C"	18110	15390	140	1532	1531	660	53	59	23	100	99	0	1763	1627	631	88	96	50	98	94	0	0.883	0.960	0.919	0.983	1.411	0.972	0.903	156	571	3154	3017	-0.180	1479	1675	1478	1539	0
4	11	3	"SNU13"	"YEL026W"	18300	15390	150	2084	1873	798	51	56	25	100	100	0	6289	5434	2332	86	169	1676	89	77	0	0.328	0.341	0.334	0.357	1.451	0.252	0.675	156	550	8236	7170	-1.609	2033	6203	1822	5348	0
4	12	3	"PCM1"	"YEL058W"	18500	15380	140	2007	1961	845	51	68	96	97	94	0	2767	2521	1025	86	202	1665	78	17	0	0.730	0.784	0.773	0.785	1.334	0.308	0.308	156	568	4637	4345	-0.455	1956	2681	1910	2435	0
4	13	3	"YDR542W"	"YDR542W"	18710	15390	140	8226	7893	3258	53	70	92	100	98	0	13836	12215	4929	88	126	230	99	97	0	0.594	0.646	0.637	0.657	1.371	0.641	0.942	156	635	21921	19967	-0.750	8173	13748	7840	12127	0
4	14	3	"YEL028W"	"YEL028W"	18910	15390	140	892	935	466	54	61	37	99	97	0	1721	1595	655	88	94	47	97	94	0	0.513	0.585	0.533	0.591	1.526	0.588	0.857	156	646	2471	2388	-0.963	838	1633	881	1507	0
4	15	3	"YEL059W"	"YEL059W"	19110	15390	140	475	646	475	52	62	56	97	90	0	1062	1336	928	86	101	175	94	89	0	0.433	0.475	0.436	0.471	1.667	0.464	0.888	156	656	1399	1844	-1.206	423	976	594	1250	0
4	16	3	"YDR544C"	"YDR544C"	19320	15380	140	24786	22615	11790	54	156	871	96	93	0	18861	16008	7710	91	142	383	98	95	0	1.318	1.417	1.394	1.382	1.432	1.458	0.950	156	649	43502	38478	0.398	24732	18770	22561	15917	0
4	17	3	"ECM10"	"YEL030W"	19510	15380	140	2621	2548	1390	53	63	53	96	95	0	5514	5164	2680	92	99	39	99	97	0	0.474	0.492	0.490	0.493	1.442	0.494	0.952	156	595	7990	7567	-1.078	2568	5422	2495	5072	0
4	18	3	"CIN8"	"YEL061C"	19720	15390	140	367	355	154	50	56	31	93	90	0	992	905	383	90	97	40	92	92	0	0.351	0.374	0.363	0.383	1.695	0.367	0.892	156	517	1219	1120	-1.509	317	902	305	815	0
4	19	3	"YFR022W"	"YFR022W"	19900	15390	140	5586	4990	2039	52	59	32	100	100	0	10524	9170	3647	94	101	44	100	100	0	0.531	0.544	0.530	0.551	1.369	0.542	0.952	156	517	15964	14014	-0.914	5534	10430	4938	9076	0
4	20	3	"RPN12"	"YFR052W"	20110	15390	140	2445	2316	944	54	74	75	99	95	0	1736	1562	615	96	121	111	92	91	0	1.458	1.543	1.534	1.608	1.461	1.562	0.942	156	604	4031	3728	0.544	2391	1640	2262	1466	0
4	21	3	"CWH41"	"YGL027C"	20310	15390	130	6358	5948	2399	56	123	239	96	94	0	6273	5580	2172	99	166	247	94	93	0	1.021	1.075	1.075	1.142	1.429	1.081	0.955	120	654	12476	11373	0.030	6302	6174	5892	5481	0
4	1	4	"YFR024C"	"YFR024C"	16320	15580	140	4610	4204	2301	53	57	24	100	100	0	7479	6334	3101	89	95	39	100	100	0	0.617	0.665	0.618	0.659	1.383	0.678	0.930	156	695	11947	10396	-0.697	4557	7390	4151	6245	0
4	2	4	"YFR054C"	"YFR054C"	16510	15580	140	2487	2270	871	54	59	24	100	100	0	4285	3744	1479	93	106	82	100	100	0	0.580	0.607	0.599	0.627	1.351	0.599	0.949	156	541	6625	5867	-0.785	2433	4192	2216	3651	0
4	3	4	"CGR1"	"YGL029W"	16710	15580	140	1753	1620	729	54	60	23	99	99	0	4339	3808	1657	93	103	78	98	94	0	0.400	0.422	0.415	0.444	1.457	0.416	0.923	156	588	5945	5281	-1.321	1699	4246	1566	3715	0
4	4	4	"HIS2"	"YFR025C"	16930	15580	140	3865	3440	1451	53	59	23	100	99	0	3919	3382	1452	91	99	66	96	95	0	0.996	1.029	1.002	1.091	1.363	1.026	0.943	156	577	7640	6678	-0.006	3812	3828	3387	3291	0
4	5	4	"YFR056C"	"YFR056C"	17120	15580	140	1811	1644	972	55	80	117	89	85	0	1534	1286	695	91	138	248	80	76	0	1.217	1.330	1.300	1.402	1.466	1.387	0.924	156	505	3199	2784	0.283	1756	1443	1589	1195	0
4	6	4	"RPL24A"	"YGL031C"	17310	15580	150	1543	1434	678	55	79	113	93	90	0	3268	2853	1324	90	134	237	92	89	0	0.468	0.499	0.487	0.521	1.449	0.487	0.891	156	558	4666	4142	-1.095	1488	3178	1379	2763	0
4	7	4	"ECO1"	"YFR027W"	17520	15590	150	5506	4456	2335	53	59	29	100	98	0	6009	4883	2493	89	95	34	100	98	0	0.921	0.918	0.944	0.954	1.452	0.939	0.956	156	575	11373	9197	-0.119	5453	5920	4403	4794	0
4	8	4	"YGL001C"	"YGL001C"	17710	15590	140	3600	3089	1394	53	60	30	100	99	0	7499	6526	2726	92	100	48	100	100	0	0.479	0.472	0.467	0.463	1.318	0.479	0.955	156	573	10954	9470	-1.062	3547	7407	3036	6434	0
4	9	4	"HOP2"	"YGL033W"	17930	15590	140	2577	2599	1593	54	62	55	99	96	0	2425	2176	1072	93	101	63	96	95	0	1.082	1.222	1.122	1.236	1.451	1.322	0.885	156	616	4855	4628	0.114	2523	2332	2545	2083	0
4	10	4	"MRP13"	"YGR084C"	18120	15580	140	5902	5235	2463	53	57	19	100	100	0	4450	3801	1721	89	93	28	99	98	0	1.341	1.396	1.352	1.487	1.586	1.416	0.951	156	536	10210	8894	0.424	5849	4361	5182	3712	0
4	11	4	"SPT6"	"YGR116W"	18320	15580	140	710	727	425	51	55	20	99	97	0	1067	1067	556	85	90	27	96	94	0	0.671	0.688	0.631	0.701	1.788	0.693	0.871	156	548	1641	1658	-0.575	659	982	676	982	0
4	12	4	"RPL24B"	"YGR148C"	18520	15580	150	3394	2902	1381	51	56	23	100	100	0	3671	3028	1502	85	102	236	91	87	0	0.932	0.969	0.956	1.026	1.361	0.940	0.935	156	622	6929	5794	-0.101	3343	3586	2851	2943	0
4	13	4	"YGR086C"	"YGR086C"	18720	15600	120	4049	3432	1681	52	57	30	99	97	0	1838	1545	727	83	101	257	85	82	0	2.277	2.312	2.292	2.366	1.352	2.333	0.856	120	510	5752	4842	1.187	3997	1755	3380	1462	0
4	14	4	"RPS23A"	"YGR118W"	18920	15600	120	4878	4367	2628	54	61	39	99	98	0	5487	4630	2187	87	91	40	98	97	0	0.893	0.949	0.935	0.999	1.486	1.067	0.896	120	510	10224	8856	-0.163	4824	5400	4313	4543	0
4	15	4	"YGR150C"	"YGR150C"	19110	15600	120	700	808	612	54	78	242	89	65	0	1624	1702	853	84	99	124	96	92	0	0.419	0.466	0.416	0.439	1.506	0.534	0.804	120	531	2186	2372	-1.253	646	1540	754	1618	0
4	16	4	"CTT1"	"YGR088W"	19300	15610	110	6222	7059	5617	54	235	1137	97	92	0	3475	3407	1299	94	172	477	100	96	0	1.824	2.114	1.821	1.882	1.349	2.863	0.851	80	505	9549	10318	0.867	6168	3381	7005	3313	0
4	17	4	"SEC35"	"YGR120C"	19530	15590	140	4078	3808	1551	53	175	971	91	83	0	4838	4233	1689	97	148	404	93	91	0	0.849	0.908	0.892	0.963	1.468	0.913	0.946	156	666	8766	7891	-0.236	4025	4741	3755	4136	0
4	18	4	"RSR1"	"YGR152C"	19730	15590	140	2917	2598	1163	52	57	25	100	98	0	3116	2700	1198	95	100	39	98	95	0	0.948	0.977	0.960	1.005	1.380	0.971	0.971	156	519	5886	5151	-0.076	2865	3021	2546	2605	0
4	19	4	"YGR090W"	"YGR090W"	19920	15590	140	2273	2284	1144	53	61	43	98	96	0	3463	3349	1575	96	107	62	97	96	0	0.659	0.686	0.674	0.707	1.318	0.697	0.950	156	544	5587	5484	-0.601	2220	3367	2231	3253	0
4	20	4	"YGR122W"	"YGR122W"	20130	15590	150	3067	2897	1241	54	75	78	100	96	0	2460	2226	917	100	125	111	96	94	0	1.277	1.337	1.316	1.400	1.399	1.354	0.948	156	626	5373	4969	0.352	3013	2360	2843	2126	0
4	21	4	"YGR154C"	"YGR154C"	20330	15600	140	1918	1871	930	55	100	185	94	93	0	1078	991	470	99	146	206	92	80	0	1.903	2.036	2.004	2.082	1.282	2.045	0.945	156	743	2842	2708	0.928	1863	979	1816	892	0
4	1	5	"ORC6"	"YHR118C"	16320	15780	140	933	912	384	52	57	25	100	98	0	2803	2614	1227	88	93	36	100	100	0	0.324	0.340	0.338	0.367	1.459	0.324	0.932	156	703	3596	3386	-1.624	881	2715	860	2526	0
4	2	5	"IMP3"	"YHR148W"	16520	15780	140	972	906	400	52	58	34	99	98	0	3409	2825	1299	89	99	78	100	98	0	0.277	0.312	0.306	0.325	1.383	0.299	0.915	156	559	4240	3590	-1.851	920	3320	854	2736	0
4	3	5	"YHR180W"	"YHR180W"	16720	15780	140	569	822	667	52	57	33	98	96	0	1103	1696	1440	89	97	73	98	91	0	0.510	0.479	0.452	0.514	1.961	0.460	0.930	156	577	1531	2377	-0.972	517	1014	770	1607	0
4	4	5	"MSH1"	"YHR120W"	16920	15780	140	424	504	308	52	55	18	98	98	0	903	1001	623	89	95	60	94	89	0	0.457	0.496	0.469	0.539	1.861	0.475	0.866	156	620	1186	1364	-1.130	372	814	452	912	0
4	5	5	"YHR150W"	"YHR150W"	17130	15780	140	1194	1163	541	52	58	26	100	99	0	1182	1106	503	90	97	35	97	95	0	1.046	1.094	1.082	1.179	1.592	1.092	0.907	156	541	2234	2127	0.065	1142	1092	1111	1016	0
4	6	5	"YHR182W"	"YHR182W"	17310	15780	140	370	396	176	53	60	29	98	97	0	836	839	402	90	98	38	96	95	0	0.425	0.458	0.432	0.507	2.041	0.417	0.789	156	556	1063	1092	-1.235	317	746	343	749	0
4	7	5	"YHR122W"	"YHR122W"	17530	15780	140	902	893	433	51	56	22	98	96	0	1262	1189	565	89	95	32	96	94	0	0.725	0.765	0.744	0.804	1.488	0.747	0.908	156	541	2024	1942	-0.463	851	1173	842	1100	0
4	8	5	"SPO12"	"YHR152W"	17720	15780	140	1848	1866	887	51	56	22	100	100	0	1723	1572	767	90	94	27	98	98	0	1.100	1.225	1.197	1.386	1.721	1.219	0.896	156	550	3430	3297	0.138	1797	1633	1815	1482	0
4	9	5	"SSP1"	"YHR184W"	17920	15780	130	922	923	389	51	56	23	100	100	0	1720	1617	654	89	94	27	97	96	0	0.534	0.571	0.534	0.604	1.603	0.543	0.861	120	555	2502	2400	-0.905	871	1631	872	1528	0
4	10	5	"NDT80"	"YHR124W"	18130	15790	150	2179	2065	1046	52	56	24	98	97	0	1770	1583	812	87	92	27	96	95	0	1.264	1.346	1.338	1.474	1.621	1.339	0.932	156	618	3810	3509	0.338	2127	1683	2013	1496	0
4	11	5	"ESC4"	"YHR154W"	18320	15790	140	1412	1559	884	52	56	26	98	98	0	1305	1397	818	88	93	24	97	95	0	1.118	1.151	1.149	1.284	1.646	1.131	0.926	156	566	2577	2816	0.160	1360	1217	1507	1309	0
4	12	5	"YHR186C"	"YHR186C"	18520	15790	140	441	506	258	52	57	23	100	98	0	703	790	431	93	108	240	91	64	0	0.638	0.651	0.657	0.691	1.568	0.616	0.905	156	579	999	1151	-0.649	389	610	454	697	0
4	13	5	"YJL058C"	"YJL058C"	18720	15790	140	7076	6491	2799	52	56	21	100	100	0	8679	7503	3229	95	110	238	97	93	0	0.818	0.869	0.878	0.915	1.429	0.860	0.933	156	589	15608	13847	-0.289	7024	8584	6439	7408	0
4	14	5	"DPB11"	"YJL090C"	18930	15790	140	5735	5781	2798	52	55	18	100	100	0	3433	2917	1274	95	98	23	100	100	0	1.703	2.030	1.936	2.144	1.487	2.141	0.894	156	579	9021	8551	0.768	5683	3338	5729	2822	0
4	15	5	"YJL122W"	"YJL122W"	19120	15790	130	4733	4345	1827	54	58	21	100	100	0	1990	1687	710	97	121	404	87	80	0	2.472	2.699	2.527	2.888	1.546	2.680	0.870	120	537	6572	5881	1.306	4679	1893	4291	1590	0
4	16	5	"YJL060W"	"YJL060W"	19330	15790	140	4423	4043	1747	54	103	518	92	90	0	5571	4717	2056	99	141	449	90	89	0	0.798	0.864	0.825	0.935	1.502	0.844	0.903	156	631	9841	8607	-0.325	4369	5472	3989	4618	0
4	17	5	"HPR5"	"YJL092W"	19530	15790	150	8146	7778	3351	54	60	33	100	100	0	6182	5314	2128	98	103	33	99	98	0	1.330	1.481	1.408	1.573	1.495	1.531	0.930	156	608	14176	12940	0.411	8092	6084	7724	5216	0
4	18	5	"LSM1"	"YJL124C"	19730	15790	140	4510	3873	1510	52	57	26	100	99	0	2092	1799	734	96	100	32	96	96	0	2.233	2.244	2.254	2.424	1.480	2.226	0.955	156	540	6454	5524	1.159	4458	1996	3821	1703	0
4	19	5	"LAS21"	"YJL062W"	19930	15800	160	7462	6661	3831	53	56	18	100	100	0	4539	3862	2149	98	101	24	99	98	0	1.668	1.756	1.689	1.866	1.631	1.798	0.932	208	588	11850	10372	0.738	7409	4441	6608	3764	0
4	20	5	"YJL094C"	"YJL094C"	20130	15800	150	7757	7120	2818	55	76	142	99	96	0	9739	8854	3620	103	146	301	96	95	0	0.799	0.807	0.784	0.851	1.373	0.794	0.949	156	564	17338	15816	-0.323	7702	9636	7065	8751	0
4	21	5	"NIT2"	"YJL126W"	20340	15790	150	8129	7457	3072	54	77	134	100	98	0	7119	6101	2346	100	137	267	96	96	0	1.150	1.234	1.212	1.271	1.330	1.257	0.950	156	784	15094	13404	0.202	8075	7019	7403	6001	0
4	1	6	"YJL064W"	"YJL064W"	16310	15980	140	1086	995	512	51	55	26	98	96	0	1443	1293	650	85	91	36	97	95	0	0.762	0.781	0.787	0.779	1.441	0.769	0.923	156	738	2393	2152	-0.392	1035	1358	944	1208	0
4	2	6	"MRPL49"	"YJL096W"	16520	15980	150	2040	1928	858	51	57	33	100	100	0	1838	1605	753	86	93	39	96	94	0	1.135	1.236	1.241	1.408	1.781	1.216	0.926	156	624	3741	3396	0.183	1989	1752	1877	1519	0
4	3	6	"PBS2"	"YJL128C"	16730	15980	140	2868	2782	1143	51	56	31	100	100	0	2548	2276	1022	85	125	596	87	80	0	1.144	1.246	1.181	1.362	1.619	1.228	0.906	156	619	5280	4922	0.194	2817	2463	2731	2191	0
4	4	6	"YKL054C"	"YKL054C"	16930	15990	130	181	198	96	52	55	16	93	89	0	377	382	206	87	127	619	5	0	0	0.445	0.495	0.425	0.477	2.239	0.022	0.033	120	574	419	441	-1.169	129	290	146	295	0
4	5	6	"YKL086W"	"YKL086W"	17140	15980	140	1992	2002	1161	53	58	23	98	97	0	2422	2296	1245	90	97	48	95	95	0	0.831	0.883	0.834	0.903	1.606	0.887	0.903	156	609	4271	4155	-0.266	1939	2332	1949	2206	0
4	6	6	"SBA1"	"YKL117W"	17340	15990	140	1475	1637	1065	53	57	24	97	96	0	2209	2131	1288	90	97	35	95	92	0	0.671	0.776	0.729	0.821	1.800	0.777	0.829	156	582	3541	3625	-0.575	1422	2119	1584	2041	0
4	7	6	"YKL056C"	"YKL056C"	17530	15980	140	1085	990	497	51	55	20	97	96	0	1079	966	495	90	96	31	93	91	0	1.046	1.072	1.087	1.149	1.506	1.047	0.904	156	558	2023	1815	0.064	1034	989	939	876	0
4	8	6	"YKL088W"	"YKL088W"	17720	15990	140	4777	4706	2242	51	55	17	100	100	0	6196	5392	2493	91	95	24	100	100	0	0.774	0.878	0.838	0.966	1.766	0.875	0.909	156	546	10831	9956	-0.369	4726	6105	4655	5301	0
4	9	6	"VPH2"	"YKL119C"	17920	15990	140	1587	1439	660	51	56	24	98	97	0	3102	2665	1300	91	94	25	98	96	0	0.510	0.539	0.536	0.615	1.643	0.522	0.956	156	608	4547	3962	-0.971	1536	3011	1388	2574	0
4	10	6	"TOA2"	"YKL058W"	18130	15990	140	2180	2292	1149	51	57	32	99	98	0	5084	4441	1868	91	94	26	100	98	0	0.426	0.515	0.442	0.539	1.698	0.512	0.843	156	581	7122	6591	-1.230	2129	4993	2241	4350	0
4	11	6	"YKL090W"	"YKL090W"	18330	15990	140	830	865	468	51	56	29	97	94	0	837	821	432	92	95	24	92	91	0	1.046	1.117	1.093	1.200	1.834	1.107	0.858	156	545	1524	1543	0.064	779	745	814	729	0
4	12	6	"YKL121W"	"YKL121W"	18530	15990	140	768	854	500	50	56	25	98	95	0	970	970	549	94	97	29	91	90	0	0.820	0.918	0.876	0.971	1.986	0.903	0.887	156	552	1594	1680	-0.287	718	876	804	876	0
4	13	6	"FBA1"	"YKL060C"	18730	15990	140	1486	1581	923	50	55	23	100	100	0	3063	2851	1354	95	100	29	98	97	0	0.484	0.556	0.533	0.594	1.841	0.564	0.863	156	577	4404	4287	-1.047	1436	2968	1531	2756	0
4	14	6	"BUD2"	"YKL092C"	18940	15990	140	1909	2046	1093	51	54	16	100	100	0	4128	3893	1818	96	100	24	100	98	0	0.461	0.525	0.484	0.564	1.640	0.523	0.851	156	566	5890	5792	-1.118	1858	4032	1995	3797	0
4	15	6	"YKL123W"	"YKL123W"	19130	15990	140	1911	1827	988	53	57	19	100	98	0	4127	3509	1777	98	121	401	87	83	0	0.461	0.520	0.493	0.579	1.828	0.514	0.897	156	546	5887	5185	-1.117	1858	4029	1774	3411	0
4	16	6	"RIC1"	"YLR039C"	19320	15990	140	1663	1670	929	55	58	20	100	99	0	1888	1637	828	99	122	388	84	79	0	0.899	1.050	0.998	1.131	1.818	0.959	0.696	156	583	3397	3153	-0.154	1608	1789	1615	1538	0
4	17	6	"RGR1"	"YLR071C"	19540	15990	140	1426	1630	982	55	59	27	100	97	0	1438	1415	741	98	105	39	94	93	0	1.023	1.196	1.142	1.289	1.679	1.251	0.902	156	595	2711	2892	0.033	1371	1340	1575	1317	0
4	18	6	"CDC45"	"YLR103C"	19730	15990	130	2425	2354	1141	53	58	26	97	97	0	3033	2698	1242	97	100	26	96	95	0	0.808	0.885	0.875	0.930	1.581	0.891	0.923	120	547	5308	4902	-0.308	2372	2936	2301	2601	0
4	19	6	"YLR041W"	"YLR041W"	19940	15990	140	1814	1607	774	53	58	34	96	94	0	832	701	328	97	100	28	90	89	0	2.396	2.573	2.529	2.750	1.664	2.593	0.907	156	587	2496	2158	1.261	1761	735	1554	604	0
4	20	6	"YLR073C"	"YLR073C"	20150	15990	140	1555	1632	892	55	77	143	92	89	0	1862	1710	919	100	175	703	79	63	0	0.851	0.980	0.946	1.042	1.659	0.958	0.881	156	566	3262	3187	-0.232	1500	1762	1577	1610	0
4	21	6	"SEN2"	"YLR105C"	20340	16000	140	7047	6765	3119	57	77	132	100	98	0	5341	4644	1918	101	164	625	95	88	0	1.334	1.477	1.462	1.494	1.453	1.526	0.933	156	721	12230	11251	0.416	6990	5240	6708	4543	0
4	1	7	"TRX1"	"YLR043C"	16330	16180	140	828	724	335	52	56	27	95	92	0	1563	1290	631	86	91	34	96	94	0	0.525	0.558	0.559	0.602	1.755	0.541	0.943	156	716	2253	1876	-0.929	776	1477	672	1204	0
4	2	7	"RPL10"	"YLR075W"	16540	16190	140	971	941	394	51	56	22	100	99	0	792	734	315	87	93	37	94	92	0	1.305	1.376	1.379	1.516	1.705	1.373	0.890	156	552	1625	1537	0.384	920	705	890	647	0
4	3	7	"YLR107W"	"YLR107W"	16720	16190	150	909	881	379	53	57	19	99	98	0	1291	1150	546	89	129	613	77	46	0	0.712	0.780	0.731	0.902	1.959	0.748	0.887	156	585	2058	1889	-0.490	856	1202	828	1061	0
4	4	7	"STU2"	"YLR045C"	16930	16190	140	5846	5086	2212	53	57	21	100	100	0	8196	6783	3202	91	150	727	91	85	0	0.715	0.752	0.748	0.815	1.409	0.723	0.905	156	581	13898	11725	-0.485	5793	8105	5033	6692	0
4	5	7	"YLR077W"	"YLR077W"	17130	16190	140	3909	3845	1695	52	57	23	100	99	0	4627	4140	1679	90	115	391	93	92	0	0.850	0.937	0.902	0.947	1.388	0.940	0.904	156	580	8394	7843	-0.234	3857	4537	3793	4050	0
4	6	7	"AHP1"	"YLR109W"	17330	16190	140	1587	1514	702	51	56	21	100	100	0	1186	1092	516	90	95	30	96	92	0	1.401	1.460	1.442	1.580	1.540	1.455	0.931	156	581	2632	2465	0.487	1536	1096	1463	1002	0
4	7	7	"YLR422W"	"YLR422W"	17550	16190	140	644	665	355	50	55	20	98	96	0	1046	977	459	94	99	29	95	94	0	0.624	0.696	0.660	0.734	1.550	0.702	0.890	156	577	1546	1498	-0.680	594	952	615	883	0
4	8	7	"YLR454W"	"YLR454W"	17750	16190	150	638	715	410	52	57	25	100	98	0	1038	1014	520	98	104	36	94	94	0	0.623	0.724	0.686	0.789	1.774	0.734	0.892	156	509	1526	1579	-0.682	586	940	663	916	0
4	9	7	"PPZ1"	"YML016C"	17920	16190	140	2370	2422	1368	52	60	33	100	98	0	5507	5194	2997	99	107	39	100	100	0	0.429	0.465	0.469	0.503	1.407	0.458	0.967	156	519	7726	7465	-1.222	2318	5408	2370	5095	0
4	10	7	"YLR424W"	"YLR424W"	18130	16190	140	4550	4279	2175	51	57	31	100	100	0	6420	5645	2941	99	104	31	100	99	0	0.712	0.762	0.719	0.861	1.632	0.749	0.895	156	581	10820	9774	-0.491	4499	6321	4228	5546	0
4	11	7	"YLR456W"	"YLR456W"	18330	16190	140	1394	1312	617	49	53	25	99	99	0	3227	2833	1360	98	100	24	98	97	0	0.430	0.462	0.448	0.511	1.605	0.448	0.931	156	554	4474	3998	-1.218	1345	3129	1263	2735	0
4	12	7	"YML018C"	"YML018C"	18530	16190	140	2395	2167	1096	50	54	23	100	100	0	4370	3795	1917	98	102	30	100	98	0	0.549	0.573	0.547	0.637	1.613	0.560	0.925	156	544	6617	5814	-0.865	2345	4272	2117	3697	0
4	13	7	"YLR426W"	"YLR426W"	18730	16190	140	3509	2992	1378	51	54	21	100	100	0	3372	2797	1299	101	104	30	98	96	0	1.057	1.091	1.085	1.173	1.462	1.085	0.966	156	563	6729	5637	0.080	3458	3271	2941	2696	0
4	14	7	"YLR458W"	"YLR458W"	18930	16190	140	1697	1452	707	51	54	17	100	100	0	2160	1844	957	102	105	24	95	93	0	0.800	0.804	0.781	0.929	1.672	0.779	0.939	156	576	3704	3143	-0.322	1646	2058	1401	1742	0
4	15	7	"YML020W"	"YML020W"	19140	16190	140	5593	4978	2573	51	54	16	100	100	0	4875	4126	2186	102	105	22	98	98	0	1.161	1.224	1.177	1.369	1.617	1.211	0.930	156	566	10315	8951	0.216	5542	4773	4927	4024	0
4	16	7	"YLR428C"	"YLR428C"	19340	16190	140	2593	2210	1040	53	57	21	100	98	0	2279	1882	906	105	109	33	94	93	0	1.168	1.214	1.171	1.346	1.607	1.194	0.921	156	533	4714	3934	0.224	2540	2174	2157	1777	0
4	17	7	"YLR460C"	"YLR460C"	19540	16190	140	8835	8116	3718	54	60	36	100	100	0	5383	4599	2204	103	108	36	100	99	0	1.663	1.793	1.748	1.990	1.526	1.790	0.938	156	566	14061	12558	0.734	8781	5280	8062	4496	0
4	18	7	"APT1"	"YML022W"	19730	16200	150	2014	1822	857	54	59	34	100	99	0	2061	1762	840	101	105	29	97	96	0	1.000	1.064	1.081	1.147	1.491	1.061	0.942	156	670	3920	3429	0.000	1960	1960	1768	1661	0
4	19	7	"HSC82"	"YMR186W"	19940	16190	130	615	582	257	54	59	40	95	92	0	985	873	400	100	118	291	82	75	0	0.634	0.683	0.678	0.728	1.519	0.662	0.942	120	553	1446	1301	-0.658	561	885	528	773	0
4	20	7	"GUA1"	"YMR217W"	20130	16200	140	1321	1371	820	53	60	41	98	94	0	1944	1841	1007	101	149	692	79	66	0	0.688	0.757	0.761	0.795	1.464	0.583	0.628	156	577	3111	3058	-0.540	1268	1843	1318	1740	0
4	21	7	"YMR250W"	"YMR250W"	20350	16190	130	648	741	488	52	57	21	100	98	0	678	678	355	102	134	602	45	4	0	1.035	1.196	1.128	1.266	1.662	0.245	0.133	120	636	1172	1265	0.049	596	576	689	576	0
4	1	8	"YMR188C"	"YMR188C"	16330	16380	140	432	431	197	50	55	25	96	92	0	972	961	504	87	92	36	96	92	0	0.432	0.436	0.446	0.483	1.530	0.077	0.226	156	700	1267	1255	-1.212	382	885	381	874	0
4	2	8	"ESC1"	"YMR219W"	16520	16380	140	115	124	54	52	58	25	81	61	0	268	266	109	91	98	32	89	85	0	0.356	0.411	0.389	0.383	1.979	0.409	0.693	156	562	240	247	-1.490	63	177	72	175	0
4	3	8	"HOR7"	"YMR251W-A"	16750	16380	140	1505	1674	945	53	59	30	100	99	0	2418	2230	1127	92	98	27	99	98	0	0.624	0.758	0.679	0.812	1.739	0.783	0.841	156	551	3778	3759	-0.680	1452	2326	1621	2138	0
4	4	8	"SGS1"	"YMR190C"	16950	16380	140	331	349	184	52	58	30	96	89	0	1159	1160	675	94	118	400	78	62	0	0.262	0.279	0.256	0.293	1.994	0.254	0.840	156	549	1344	1363	-1.933	279	1065	297	1066	0
4	5	8	"YMR221C"	"YMR221C"	17150	16380	130	486	528	287	51	56	26	99	98	0	967	1041	593	93	119	408	77	53	0	0.498	0.503	0.464	0.565	2.012	0.461	0.844	120	529	1309	1425	-1.007	435	874	477	948	0
4	6	8	"YMR253C"	"YMR253C"	17360	16380	140	307	348	181	50	55	25	98	94	0	613	624	332	92	96	29	94	90	0	0.493	0.560	0.503	0.655	2.148	0.524	0.833	156	580	778	830	-1.020	257	521	298	532	0
4	7	8	"YMR192W"	"YMR192W"	17550	16390	140	453	496	270	50	56	22	99	96	0	674	718	381	95	99	28	94	92	0	0.696	0.716	0.687	0.765	1.666	0.699	0.890	156	508	982	1069	-0.523	403	579	446	623	0
4	8	8	"UBP8"	"YMR223W"	17750	16390	140	988	997	513	52	59	28	100	99	0	1640	1634	826	100	106	38	97	95	0	0.608	0.616	0.619	0.669	1.707	0.606	0.924	156	470	2476	2479	-0.718	936	1540	945	1534	0
4	9	8	"GFD1"	"YMR255W"	17940	16390	140	1962	1836	847	52	59	31	100	100	0	2883	2621	1253	99	107	40	100	99	0	0.686	0.707	0.715	0.758	1.484	0.692	0.948	156	505	4694	4306	-0.544	1910	2784	1784	2522	0
4	10	8	"LAP3"	"YNL239W"	18140	16390	140	3703	3257	1604	51	56	26	100	100	0	1702	1426	718	100	104	29	93	92	0	2.280	2.418	2.404	2.634	1.498	2.400	0.959	156	568	5254	4532	1.189	3652	1602	3206	1326	0
4	11	8	"BNI1"	"YNL271C"	18350	16390	140	630	706	424	50	55	25	98	96	0	840	885	478	96	100	28	96	92	0	0.780	0.831	0.809	0.876	1.699	0.837	0.881	156	570	1324	1445	-0.359	580	744	656	789	0
4	12	8	"YNL303W"	"YNL303W"	18540	16390	140	515	546	326	50	55	23	98	92	0	762	749	446	94	98	27	89	87	0	0.696	0.757	0.778	0.817	1.719	0.711	0.834	156	543	1133	1151	-0.523	465	668	496	655	0
4	13	8	"ZWF1"	"YNL241C"	18740	16390	140	2312	2039	903	51	54	19	100	100	0	3012	2535	1151	99	101	25	98	96	0	0.776	0.816	0.780	0.871	1.515	0.802	0.940	156	555	5174	4424	-0.366	2261	2913	1988	2436	0
4	14	8	"TOF1"	"YNL273W"	18950	16390	140	1019	1079	568	51	54	15	99	97	0	1902	1827	925	100	103	24	95	94	0	0.537	0.595	0.570	0.629	1.675	0.585	0.896	156	635	2770	2755	-0.897	968	1802	1028	1727	0
4	15	8	"YNL305C"	"YNL305C"	19180	16390	140	3098	2701	1169	52	54	14	100	100	0	1242	1088	477	103	106	22	96	94	0	2.674	2.689	2.683	2.924	1.663	2.691	0.945	156	537	4185	3634	1.419	3046	1139	2649	985	0
4	16	8	"SLA2"	"YNL243W"	19360	16390	140	5494	5083	2358	54	58	22	100	100	0	3393	2868	1344	106	108	25	96	96	0	1.655	1.821	1.785	2.017	1.703	1.843	0.924	156	490	8727	7791	0.727	5440	3287	5029	2762	0
4	17	8	"YNL275W"	"YNL275W"	19530	16390	130	5393	4416	2283	54	78	213	97	91	0	4020	3274	1776	103	119	152	90	88	0	1.363	1.376	1.399	1.539	1.606	1.358	0.960	120	549	9256	7533	0.447	5339	3917	4362	3171	0
4	18	8	"MCK1"	"YNL307C"	19760	16390	130	3750	3128	1406	53	77	212	96	94	0	3021	2474	1196	100	117	152	94	93	0	1.266	1.295	1.282	1.423	1.433	1.302	0.951	120	552	6618	5449	0.340	3697	2921	3075	2374	0
4	19	8	"YNL245C"	"YNL245C"	19940	16400	150	3322	2850	1234	53	59	35	98	98	0	1990	1753	771	101	120	286	89	83	0	1.731	1.693	1.665	1.741	1.367	1.647	0.865	156	574	5158	4449	0.791	3269	1889	2797	1652	0
4	20	8	"MET2"	"YNL277W"	20150	16380	160	3885	3750	2046	51	58	37	100	100	0	2569	2350	1162	103	121	282	93	88	0	1.555	1.646	1.579	1.704	1.540	1.700	0.886	208	586	6300	5946	0.637	3834	2466	3699	2247	0
4	21	8	"STB1"	"YNL309W"	20350	16400	160	6041	5262	2696	51	56	23	100	100	0	5578	5111	2461	103	106	28	100	100	0	1.094	1.041	1.002	1.088	1.451	1.053	0.944	208	837	11465	10219	0.130	5990	5475	5211	5008	0
4	1	9	"YOR041C"	"YOR041C"	16330	16580	140	1294	1256	587	50	56	38	97	95	0	1859	1623	741	88	95	39	97	94	0	0.702	0.786	0.804	0.807	1.559	0.771	0.917	156	732	3015	2741	-0.510	1244	1771	1206	1535	0
4	2	9	"YOR073W"	"YOR073W"	16540	16580	140	2054	1910	1019	52	57	25	99	97	0	5024	4219	2305	94	99	29	100	98	0	0.406	0.450	0.442	0.488	1.577	0.435	0.933	156	583	6932	5983	-1.300	2002	4930	1858	4125	0
4	3	9	"YOR105W"	"YOR105W"	16740	16580	140	3329	2986	1314	52	58	31	100	100	0	1047	911	396	95	99	27	99	96	0	3.442	3.596	3.628	3.866	1.494	3.629	0.928	156	519	4229	3750	1.783	3277	952	2934	816	0
4	4	9	"WHI2"	"YOR043W"	16920	16580	140	1565	1453	763	52	57	29	100	100	0	3380	2870	1632	94	99	29	100	100	0	0.460	0.505	0.498	0.581	1.552	0.492	0.924	156	538	4799	4177	-1.119	1513	3286	1401	2776	0
4	5	9	"UFE1"	"YOR075W"	17140	16580	140	3299	3112	1281	53	58	26	100	100	0	8432	7223	3385	95	100	31	100	100	0	0.389	0.429	0.426	0.474	1.465	0.409	0.948	156	610	11583	10187	-1.361	3246	8337	3059	7128	0
4	6	9	"YOR107W"	"YOR107W"	17330	16590	140	1560	1555	713	52	57	27	100	100	0	2312	2031	957	90	96	30	100	99	0	0.679	0.774	0.760	0.856	1.570	0.756	0.935	156	563	3730	3444	-0.559	1508	2222	1503	1941	0
4	7	9	"TOM6"	"YOR045W"	17550	16580	140	463	443	173	51	55	21	98	97	0	1157	1008	456	87	92	27	97	95	0	0.385	0.426	0.422	0.475	1.630	0.394	0.895	156	494	1482	1313	-1.377	412	1070	392	921	0
4	8	9	"RTS2"	"YOR077W"	17720	16580	140	1436	1329	740	52	57	24	100	100	0	769	712	392	90	95	30	92	87	0	2.038	2.053	2.011	2.290	1.656	2.044	0.921	156	485	2063	1899	1.027	1384	679	1277	622	0
4	9	9	"INP53"	"YOR109W"	17930	16580	140	1568	1525	834	51	57	26	100	100	0	2108	1839	1044	91	96	27	94	92	0	0.752	0.843	0.819	0.960	1.831	0.819	0.928	156	545	3534	3222	-0.411	1517	2017	1474	1748	0
4	10	9	"STD1"	"YOR047C"	18130	16590	140	3883	3507	1891	52	56	20	100	100	0	6173	5064	2883	93	97	25	99	99	0	0.630	0.695	0.685	0.828	1.700	0.679	0.942	156	541	9911	8426	-0.666	3831	6080	3455	4971	0
4	11	9	"ATX2"	"YOR079C"	18330	16590	140	2016	2187	1483	51	56	24	100	100	0	3835	3590	2121	89	94	28	100	98	0	0.525	0.610	0.588	0.676	1.684	0.634	0.909	156	645	5711	5637	-0.931	1965	3746	2136	3501	0
4	12	9	"YOR111W"	"YOR111W"	18560	16590	140	1234	1156	600	50	55	22	98	95	0	2442	2222	1113	88	91	25	98	95	0	0.503	0.518	0.504	0.548	1.481	0.515	0.941	156	541	3538	3240	-0.991	1184	2354	1106	2134	0
4	13	9	"YPL030W"	"YPL030W"	18740	16590	140	1527	1541	895	49	52	17	100	99	0	1973	1839	967	91	93	22	96	96	0	0.785	0.854	0.841	0.908	1.571	0.871	0.933	156	527	3360	3240	-0.349	1478	1882	1492	1748	0
4	14	9	"YPL062W"	"YPL062W"	18940	16590	140	647	643	388	50	54	24	98	91	0	527	477	253	93	97	26	83	82	0	1.376	1.544	1.483	1.595	1.721	1.592	0.846	156	592	1031	977	0.460	597	434	593	384	0
4	15	9	"SEC62"	"YPL094C"	19150	16590	140	3469	2900	1477	53	56	24	100	100	0	1863	1571	802	98	100	24	94	94	0	1.935	1.933	1.878	2.084	1.555	1.935	0.943	156	570	5181	4320	0.953	3416	1765	2847	1473	0
4	16	9	"SVL3"	"YPL032C"	19340	16590	140	3006	3199	1911	54	55	16	100	100	0	4508	4350	2690	96	100	27	97	96	0	0.669	0.739	0.753	0.863	1.838	0.719	0.946	156	531	7364	7399	-0.580	2952	4412	3145	4254	0
4	17	9	"YPL064C"	"YPL064C"	19550	16590	140	1549	1432	832	52	71	200	86	82	0	2303	2082	1228	94	110	145	87	83	0	0.678	0.694	0.698	0.748	1.631	0.682	0.963	156	609	3706	3368	-0.561	1497	2209	1380	1988	0
4	18	9	"YPL096W"	"YPL096W"	19750	16590	150	7235	6431	2859	52	66	185	100	98	0	7499	6421	2952	94	106	133	98	96	0	0.970	1.008	1.006	1.081	1.423	0.996	0.950	156	630	14588	12706	-0.044	7183	7405	6379	6327	0
4	19	9	"YPL034W"	"YPL034W"	19950	16590	150	2369	2155	899	52	59	50	99	96	0	5203	4383	1850	97	102	39	98	98	0	0.454	0.491	0.484	0.522	1.411	0.480	0.957	156	601	7423	6389	-1.140	2317	5106	2103	4286	0
4	20	9	"YPL066W"	"YPL066W"	20160	16600	150	6718	5703	3131	52	60	51	100	100	0	5315	4330	2234	98	105	41	100	98	0	1.278	1.335	1.285	1.364	1.427	1.341	0.948	156	557	11883	9883	0.354	6666	5217	5651	4232	0
4	21	9	"YPL098C"	"YPL098C"	20350	16590	150	3086	2892	1396	51	70	269	94	92	0	2407	2051	960	94	108	196	94	88	0	1.312	1.452	1.387	1.562	1.549	1.463	0.914	156	702	5348	4798	0.392	3035	2313	2841	1957	0
4	1	10	"PMA2"	"YPL036W"	16340	16780	140	1065	1180	758	50	56	30	100	98	0	2243	2063	1091	93	98	36	98	95	0	0.472	0.574	0.519	0.602	1.693	0.586	0.794	156	728	3165	3100	-1.083	1015	2150	1130	1970	0
4	2	10	"YPL068C"	"YPL068C"	16550	16780	140	2398	2099	939	50	55	23	100	100	0	2325	1994	924	92	95	29	100	100	0	1.052	1.077	1.065	1.120	1.414	1.057	0.946	156	545	4581	3951	0.072	2348	2233	2049	1902	0
4	3	10	"YPL100W"	"YPL100W"	16740	16790	160	397	479	281	51	58	54	99	91	0	646	755	462	90	95	35	96	90	0	0.622	0.644	0.626	0.723	1.833	0.615	0.911	208	571	902	1093	-0.684	346	556	428	665	0
4	4	10	"NAT3"	"YPR131C"	16940	16780	140	599	643	344	53	60	54	98	94	0	1021	959	531	90	96	39	94	92	0	0.586	0.679	0.661	0.788	1.811	0.651	0.868	156	595	1477	1459	-0.770	546	931	590	869	0
4	5	10	"TIF3"	"YPR163C"	17160	16780	140	1777	1790	864	53	57	22	100	100	0	1550	1456	739	88	93	25	99	97	0	1.179	1.270	1.269	1.433	1.686	1.248	0.914	156	580	3186	3105	0.238	1724	1462	1737	1368	0
4	6	10	"YPR195C"	"YPR195C"	17360	16780	140	159	172	79	52	56	24	92	78	0	262	285	145	86	89	24	88	86	0	0.608	0.603	0.544	0.640	2.292	0.538	0.726	156	506	283	319	-0.718	107	176	120	199	0
4	7	10	"YPR133C"	"YPR133C"	17550	16790	160	312	319	152	51	56	24	96	92	0	425	410	208	85	89	27	91	88	0	0.768	0.825	0.814	0.887	1.654	0.763	0.866	208	523	601	593	-0.381	261	340	268	325	0
4	8	10	"RHO1"	"YPR165W"	17740	16790	140	2379	2164	1028	50	56	25	100	99	0	1921	1642	768	86	91	29	98	96	0	1.269	1.359	1.335	1.438	1.546	1.393	0.918	156	545	4164	3670	0.344	2329	1835	2114	1556	0
4	9	10	"YPR197C"	"YPR197C"	17960	16780	140	1415	1387	713	50	56	26	97	94	0	2287	2099	1035	85	91	29	96	92	0	0.620	0.664	0.670	0.700	1.720	0.661	0.941	156	591	3567	3351	-0.690	1365	2202	1337	2014	0
4	10	10	"CTF4"	"YPR135W"	18140	16780	130	191	268	184	51	55	21	96	89	0	345	417	265	87	93	29	91	85	0	0.543	0.658	0.598	0.631	1.781	0.634	0.746	120	595	398	547	-0.882	140	258	217	330	0
4	11	10	"MET16"	"YPR167C"	18390	16770	100	152	235	186	51	100	473	10	1	0	315	450	381	90	112	193	51	35	0	0.449	0.511	0.548	0.588	2.036	0.467	0.821	80	416	326	544	-1.156	101	225	184	360	0
4	12	10	"ARR1"	"YPR199C"	18550	16790	140	81	88	31	51	55	20	69	32	0	178	172	59	85	89	28	83	75	0	0.323	0.425	0.371	0.370	2.190	0.387	0.409	156	565	123	124	-1.632	30	93	37	87	0
4	13	10	"RRP9"	"YPR137W"	18750	16790	150	120	144	80	50	56	53	64	32	0	277	313	186	88	92	34	87	84	0	0.370	0.418	0.405	0.412	1.863	0.462	0.609	156	555	259	319	-1.433	70	189	94	225	0
4	14	10	"YPR169W"	"YPR169W"	18950	16800	150	4679	4047	1916	51	57	37	100	100	0	6017	5115	2617	93	98	34	99	97	0	0.781	0.796	0.793	0.880	1.477	0.770	0.938	156	585	10552	9018	-0.356	4628	5924	3996	5022	0
4	15	10	"ARR3"	"YPR201W"	19140	16790	140	182	184	68	53	58	28	91	86	0	319	303	117	98	102	28	88	87	0	0.584	0.639	0.642	0.637	1.749	0.607	0.772	156	552	350	336	-0.777	129	221	131	205	0
4	16	10	"CEN1"	"CEN1"	19350	16790	140	151	147	60	53	55	18	90	82	0	550	477	234	94	96	21	85	85	0	0.215	0.245	0.242	0.249	2.294	0.221	0.725	156	581	554	477	-2.218	98	456	94	383	0
4	17	10	"YBL091C-A"	"YBL091C-A"	19550	16790	140	1070	1095	611	51	54	22	100	98	0	1359	1208	630	90	93	27	94	91	0	0.803	0.934	0.904	1.042	1.840	0.943	0.852	156	565	2288	2162	-0.317	1019	1269	1044	1118	0
4	18	10	"YBLWdelta8"	"YBLWdelta8"	19760	16800	140	235	240	93	50	53	20	96	94	0	658	622	273	89	92	27	94	91	0	0.325	0.356	0.348	0.383	1.595	0.340	0.898	156	631	754	723	-1.621	185	569	190	533	0
4	19	10	"YCRCtau1"	"YCRCtau1"	19960	16790	130	149	164	83	51	54	21	87	79	0	262	260	121	91	96	36	82	76	0	0.573	0.669	0.566	0.612	2.095	0.588	0.687	120	522	269	282	-0.803	98	171	113	169	0
4	20	10	"SNR189"	"SNR189"	20150	16800	140	384	373	165	52	57	46	94	87	0	353	326	128	93	99	39	87	85	0	1.277	1.378	1.315	1.405	1.628	1.390	0.847	156	568	592	554	0.353	332	260	321	233	0
4	21	10	"YCRWomega3"	"YCRWomega3"	20350	16790	140	1134	1222	760	52	56	24	96	95	0	2662	2345	1185	94	100	34	95	95	0	0.421	0.520	0.461	0.536	1.757	0.548	0.897	156	703	3650	3421	-1.247	1082	2568	1170	2251	0
4	1	11	"IntYDR064W"	"IntYDR064W"	16340	16980	140	358	370	220	51	57	36	88	83	0	1081	1011	658	89	94	35	96	91	0	0.309	0.346	0.334	0.384	2.215	0.324	0.870	156	710	1299	1241	-1.692	307	992	319	922	0
4	2	11	"YDRWsigma4"	"YDRWsigma4"	16540	16980	140	115	125	47	52	77	119	15	0	0	296	283	119	90	117	108	76	43	0	0.306	0.378	0.346	0.366	2.063	0.331	0.465	156	573	269	266	-1.709	63	206	73	193	0
4	3	11	"tG(CCC)D"	"tG(CCC)D"	16760	16990	130	97	101	37	52	63	62	30	3	0	236	219	97	89	103	66	75	55	0	0.306	0.377	0.329	0.326	2.107	0.293	0.510	120	500	192	179	-1.708	45	147	49	130	0
4	4	11	"YERWdelta12"	"YERWdelta12"	16940	16990	150	385	348	177	52	59	52	85	80	0	552	494	260	88	94	38	85	82	0	0.718	0.729	0.707	0.771	2.046	0.708	0.803	156	615	797	702	-0.479	333	464	296	406	0
4	5	11	"IntYER133W"	"IntYER133W"	17170	16980	150	1079	1003	471	52	56	20	100	100	0	890	767	381	87	90	25	96	92	0	1.279	1.399	1.345	1.611	1.793	1.375	0.883	156	603	1830	1631	0.355	1027	803	951	680	0
4	6	11	"YERCdelta26"	"YERCdelta26"	17350	16990	140	630	634	299	51	56	24	99	97	0	1339	1263	644	86	89	26	96	94	0	0.462	0.495	0.472	0.574	1.907	0.470	0.908	156	543	1832	1760	-1.114	579	1253	583	1177	0
4	7	11	"iYAR044W-2"	"iYAR044W-2"	17560	16980	140	221	229	99	50	57	26	93	89	0	498	472	223	85	90	30	92	90	0	0.414	0.463	0.455	0.469	1.945	0.419	0.795	156	497	584	566	-1.272	171	413	179	387	0
4	8	11	"iYAR050W"	"iYAR050W"	17750	16990	150	496	581	388	50	55	22	98	96	0	976	953	540	83	88	28	93	91	0	0.499	0.610	0.577	0.642	1.989	0.540	0.711	156	546	1339	1401	-1.002	446	893	531	870	0
4	9	11	"iYARCdelta8-2"	"iYARCdelta8-2"	17950	16990	140	115	129	76	51	54	21	91	71	0	265	280	133	82	87	28	91	89	0	0.350	0.394	0.357	0.351	1.910	0.413	0.626	156	612	247	276	-1.516	64	183	78	198	0
4	10	11	"iYBLWdelta3"	"iYBLWdelta3"	18150	16980	130	140	160	85	51	64	147	28	4	0	359	342	143	84	95	84	84	80	0	0.324	0.422	0.382	0.386	2.150	1.181	0.346	120	582	364	367	-1.628	89	275	109	258	0
4	11	11	"iYBL105C"	"iYBL105C"	18340	17010	120	2275	2195	1323	51	101	431	84	75	0	2529	2249	1333	85	110	190	85	79	0	0.910	0.991	0.977	1.150	2.167	1.075	0.828	120	579	4668	4308	-0.136	2224	2444	2144	2164	0
4	12	11	"iYBL101C"	"iYBL101C"	18570	16990	140	3232	2792	1728	52	63	82	91	87	0	1806	1490	892	87	100	131	81	77	0	1.850	1.953	1.901	2.014	1.916	2.036	0.871	156	575	4899	4143	0.887	3180	1719	2740	1403	0
4	13	11	"iYBL085W"	"iYBL085W"	18750	16990	150	954	1045	1024	52	59	53	92	86	0	2822	2593	1933	89	99	118	84	82	0	0.330	0.397	0.340	0.458	2.359	0.408	0.706	156	594	3635	3497	-1.599	902	2733	993	2504	0
4	14	11	"iYBL080C"	"iYBL080C"	18970	16990	130	1405	1751	1343	52	56	22	100	98	0	858	996	666	93	98	29	96	95	0	1.769	1.882	1.773	1.903	1.677	2.020	0.864	120	506	2118	2602	0.823	1353	765	1699	903	0
4	15	11	"iYBL075C"	"iYBL075C"	19150	16990	140	2887	2668	1420	52	56	21	99	99	0	2644	2320	1236	95	99	26	98	95	0	1.112	1.176	1.108	1.299	1.809	1.172	0.872	156	579	5384	4841	0.153	2835	2549	2616	2225	0
4	16	11	"iYBL056W"	"iYBL056W"	19380	16990	140	652	722	421	53	56	22	99	94	0	1298	1265	673	93	97	34	93	91	0	0.497	0.571	0.538	0.629	2.115	0.577	0.876	156	549	1804	1841	-1.008	599	1205	669	1172	0
4	17	11	"iYBL051C"	"iYBL051C"	19560	16990	140	1322	1332	711	51	55	22	100	98	0	1214	1101	572	91	93	22	96	92	0	1.132	1.268	1.275	1.371	1.683	1.263	0.935	156	572	2394	2291	0.179	1271	1123	1281	1010	0
4	18	11	"iYBL046W"	"iYBL046W"	19760	17000	130	630	654	340	50	53	18	99	98	0	848	742	346	91	92	24	93	91	0	0.766	0.928	0.863	0.938	1.929	0.936	0.842	120	518	1337	1255	-0.384	580	757	604	651	0
4	19	11	"iYBR250W"	"iYBR250W"	19960	16990	140	756	732	356	50	52	16	99	96	0	819	757	364	88	92	25	92	91	0	0.966	1.019	1.030	1.122	1.786	1.012	0.905	156	607	1437	1351	-0.050	706	731	682	669	0
4	20	11	"iYBR254C"	"iYBR254C"	20170	16990	130	630	616	293	49	52	18	100	99	0	922	852	393	89	93	25	94	91	0	0.697	0.743	0.753	0.813	1.748	0.704	0.868	120	542	1414	1330	-0.520	581	833	567	763	0
4	21	11	"iYBR259W"	"iYBR259W"	20350	16990	130	275	320	183	51	55	22	97	95	0	742	758	372	95	102	58	92	90	0	0.346	0.406	0.376	0.442	2.406	0.378	0.727	120	660	871	932	-1.530	224	647	269	663	0
4	1	12	"iYBR279W"	"iYBR279W"	16350	17180	140	362	397	203	52	58	32	100	96	0	2505	2244	1212	91	96	33	99	99	0	0.128	0.160	0.140	0.184	2.064	0.140	0.741	156	666	2724	2498	-2.961	310	2414	345	2153	0
4	2	12	"iYBR283C"	"iYBR283C"	16530	17180	150	704	723	615	54	134	242	62	54	0	517	563	414	93	172	201	63	50	0	1.533	1.423	1.312	1.233	1.978	1.467	0.884	156	527	1074	1139	0.616	650	424	669	470	-50
4	3	12	"iYBR287W"	"iYBR287W"	16730	17180	150	176	178	53	53	116	219	3	0	0	586	572	261	91	154	184	83	64	0	0.248	0.260	0.256	0.291	2.075	0.694	0.412	156	654	618	606	-2.009	123	495	125	481	-50
4	4	12	"iYCL075W"	"iYCL075W"	16960	17180	140	541	551	230	51	54	17	100	100	0	1220	1117	503	88	94	61	98	92	0	0.433	0.486	0.472	0.546	1.757	0.446	0.822	156	566	1622	1529	-1.208	490	1132	500	1029	0
4	5	12	"iYCL073C"	"iYCL073C"	17140	17180	150	3473	3437	1641	52	56	20	100	100	0	5306	4757	2320	87	94	61	100	99	0	0.655	0.725	0.716	0.795	1.525	0.719	0.924	156	557	8640	8055	-0.609	3421	5219	3385	4670	0
4	6	12	"iYCL065W-0"	"iYCL065W-0"	17350	17190	140	799	729	352	52	56	23	99	98	0	1796	1508	780	86	89	26	98	96	0	0.437	0.476	0.468	0.511	1.622	0.458	0.930	156	575	2457	2099	-1.195	747	1710	677	1422	0
4	7	12	"iYCL047C"	"iYCL047C"	17550	17190	140	371	358	156	51	56	23	96	93	0	1643	1475	757	85	90	29	96	94	0	0.205	0.221	0.218	0.244	1.832	0.206	0.893	156	551	1878	1697	-2.284	320	1558	307	1390	0
4	8	12	"iYCL038C"	"iYCL038C"	17730	17190	140	447	476	242	51	56	24	99	98	0	1330	1278	663	85	89	26	98	96	0	0.318	0.356	0.354	0.399	1.876	0.334	0.855	156	534	1641	1618	-1.653	396	1245	425	1193	0
4	9	12	"iYCL033C"	"iYCL033C"	17940	17190	140	853	810	322	52	56	23	100	99	0	2558	2245	1001	86	89	27	100	98	0	0.324	0.351	0.341	0.393	1.694	0.336	0.944	156	574	3273	2917	-1.626	801	2472	758	2159	0
4	10	12	"iYDL054C"	"iYDL054C"	18140	17190	140	1413	1290	608	51	54	17	100	98	0	1769	1538	730	85	88	26	98	96	0	0.809	0.853	0.835	0.930	1.586	0.845	0.943	156	555	3046	2692	-0.306	1362	1684	1239	1453	0
4	11	12	"iYDL049C"	"iYDL049C"	18330	17190	150	1920	1703	829	50	54	20	100	100	0	919	819	406	84	88	24	93	89	0	2.240	2.249	2.231	2.513	1.672	2.252	0.912	156	558	2705	2388	1.163	1870	835	1653	735	0
4	12	12	"iYDL046W"	"iYDL046W"	18520	17190	150	1722	1467	691	51	56	25	100	100	0	2910	2477	1353	86	96	117	92	89	0	0.592	0.592	0.588	0.682	1.611	0.563	0.928	156	585	4495	3807	-0.757	1671	2824	1416	2391	0
4	13	12	"iYDL028C"	"iYDL028C"	18730	17190	150	1039	961	472	51	55	22	97	94	0	1812	1556	800	88	97	116	89	85	0	0.573	0.620	0.620	0.673	1.450	0.603	0.949	156	592	2712	2378	-0.803	988	1724	910	1468	0
4	14	12	"itA(AGC)D"	"itA(AGC)D"	18940	17190	150	1242	1292	612	52	55	18	100	100	0	829	792	335	88	91	24	93	92	0	1.606	1.761	1.702	1.822	1.609	1.832	0.890	156	612	1931	1944	0.683	1190	741	1240	704	0
4	15	12	"iYDL019C"	"iYDL019C"	19150	17200	160	2187	1998	1025	53	56	17	99	99	0	1074	1043	488	93	95	23	98	95	0	2.175	2.047	2.014	2.145	1.684	2.107	0.939	208	605	3115	2895	1.121	2134	981	1945	950	0
4	16	12	"iYDL005C"	"iYDL005C"	19340	17190	150	2598	2255	1016	54	67	66	96	94	0	3382	2842	1334	95	108	82	93	91	0	0.774	0.801	0.812	0.869	1.506	0.786	0.958	156	508	5831	4948	-0.370	2544	3287	2201	2747	0
4	17	12	"iYDL001W"	"iYDL001W"	19530	17200	150	877	804	354	53	64	63	96	94	0	4583	4044	1855	93	106	77	98	95	0	0.184	0.190	0.188	0.207	1.607	0.183	0.913	156	570	5314	4702	-2.446	824	4490	751	3951	0
4	18	12	"iYDR003W"	"iYDR003W"	19760	17190	150	876	871	392	51	54	16	100	100	0	2019	1816	801	91	93	23	100	100	0	0.428	0.475	0.451	0.517	1.608	0.449	0.881	156	619	2753	2545	-1.225	825	1928	820	1725	0
4	19	12	"iYDR020C"	"iYDR020C"	19950	17190	150	936	915	456	51	53	15	99	98	0	959	870	424	89	92	23	96	93	0	1.017	1.106	1.112	1.246	1.630	1.042	0.844	156	533	1755	1645	0.025	885	870	864	781	0
4	20	12	"iYDR023W"	"iYDR023W"	20140	17200	140	220	216	78	50	52	14	98	94	0	487	472	215	88	91	23	92	91	0	0.426	0.432	0.440	0.475	1.881	0.390	0.856	156	633	569	550	-1.231	170	399	166	384	0
4	21	12	"iYDR028C"	"iYDR028C"	20360	17200	130	294	308	168	53	57	19	98	96	0	564	521	233	90	96	54	90	86	0	0.508	0.592	0.518	0.577	1.809	0.592	0.752	120	706	715	686	-0.976	241	474	255	431	0
4	1	13	"iYDR322W"	"iYDR322W"	16380	17380	140	890	913	407	51	58	33	100	100	0	1506	1344	601	89	98	69	97	94	0	0.592	0.687	0.640	0.772	1.811	0.653	0.811	156	594	2256	2117	-0.756	839	1417	862	1255	0
4	2	13	"iYDR326C"	"iYDR326C"	16540	17380	150	400	392	172	52	106	213	74	33	0	426	399	166	88	144	185	73	41	0	1.030	1.093	1.114	1.147	1.535	1.068	0.877	156	519	686	651	0.042	348	338	340	311	0
4	3	13	"iYDR331W"	"iYDR331W"	16750	17390	140	187	205	84	52	76	118	62	12	0	313	306	105	89	117	108	83	51	0	0.603	0.705	0.658	0.721	1.987	0.669	0.655	156	587	359	370	-0.731	135	224	153	217	0
4	4	13	"iYDR345C-0"	"iYDR345C-0"	16950	17380	150	1968	1775	756	52	55	20	100	100	0	3136	2727	1183	90	97	67	97	95	0	0.629	0.653	0.654	0.682	1.309	0.642	0.953	156	559	4962	4360	-0.669	1916	3046	1723	2637	0
4	5	13	"iYDR348C"	"iYDR348C"	17140	17390	140	2310	2028	941	57	171	352	88	86	0	1737	1468	663	92	225	396	84	76	0	1.370	1.432	1.436	1.534	1.489	1.429	0.929	156	521	3898	3347	0.454	2253	1645	1971	1376	0
4	6	13	"iYDR350C"	"iYDR350C"	17340	17380	150	2135	1854	823	57	153	324	89	85	0	1387	1192	553	90	214	459	82	69	0	1.602	1.631	1.661	1.806	1.562	1.506	0.739	156	616	3375	2899	0.680	2078	1297	1797	1102	0
4	7	13	"iYDR367W"	"iYDR367W"	17560	17390	120	602	561	319	53	58	26	91	89	0	792	732	425	89	98	98	82	77	0	0.781	0.790	0.792	0.842	1.764	0.759	0.921	120	488	1252	1151	-0.357	549	703	508	643	0
4	8	13	"iYDR371W"	"iYDR371W"	17740	17390	140	339	361	205	52	58	27	93	91	0	709	676	315	87	93	32	90	89	0	0.461	0.525	0.466	0.533	1.985	0.525	0.753	156	567	909	898	-1.116	287	622	309	589	0
4	9	13	"iYDR375C"	"iYDR375C"	17950	17390	140	726	714	355	53	58	29	98	94	0	407	382	150	86	92	33	89	87	0	2.097	2.233	2.081	2.287	1.765	2.408	0.825	156	563	994	957	1.068	673	321	661	296	0
4	10	13	"itG(CCC)D"	"itG(CCC)D"	18140	17390	140	944	1075	624	52	56	26	100	100	0	756	682	365	87	90	31	94	89	0	1.333	1.719	1.740	1.908	1.861	1.791	0.801	156	511	1561	1618	0.415	892	669	1023	595	0
4	11	13	"iYDR394W"	"iYDR394W"	18340	17390	140	869	882	435	50	54	20	100	98	0	965	894	399	84	87	23	94	94	0	0.930	1.027	0.963	1.135	1.983	1.045	0.855	156	531	1700	1642	-0.105	819	881	832	810	0
4	12	13	"iYDR399W"	"iYDR399W"	18550	17390	140	365	361	162	50	54	23	98	95	0	443	402	189	84	88	27	89	82	0	0.877	0.978	0.941	1.080	1.655	0.926	0.887	156	555	674	629	-0.189	315	359	311	318	0
4	13	13	"iYER056C-A"	"iYER056C-A"	18750	17390	140	1224	1122	538	49	52	20	100	98	0	1517	1288	646	84	88	25	93	91	0	0.820	0.891	0.895	1.029	1.634	0.863	0.937	156	558	2608	2277	-0.286	1175	1433	1073	1204	0
4	14	13	"iYER060W"	"iYER060W"	18950	17390	140	2561	2503	1230	51	54	16	100	100	0	3542	2981	1359	86	91	23	98	98	0	0.726	0.847	0.810	0.903	1.547	0.855	0.917	156	554	5966	5347	-0.461	2510	3456	2452	2895	0
4	15	13	"iYER063W"	"iYER063W"	19160	17390	140	3905	3698	1863	52	55	17	100	100	0	4568	3940	1798	92	95	22	99	98	0	0.861	0.948	0.913	1.036	1.593	0.968	0.878	156	557	8329	7494	-0.216	3853	4476	3646	3848	0
4	16	13	"itA(UGC)E"	"itA(UGC)E"	19380	17390	140	572	650	379	53	66	70	94	91	0	1060	969	419	94	107	82	93	91	0	0.537	0.682	0.603	0.673	1.502	0.758	0.825	156	495	1485	1472	-0.896	519	966	597	875	0
4	17	13	"iYER078C"	"iYER078C"	19540	17390	140	1619	1418	654	53	64	64	97	92	0	1438	1278	610	91	104	79	92	88	0	1.163	1.150	1.154	1.244	1.416	1.128	0.947	156	545	2913	2552	0.217	1566	1347	1365	1187	0
4	18	13	"iYER082C"	"iYER082C"	19770	17390	140	581	575	243	50	55	36	97	96	0	956	869	367	89	94	41	94	93	0	0.612	0.673	0.662	0.704	1.522	0.659	0.927	156	549	1398	1305	-0.707	531	867	525	780	0
4	19	13	"iYER096W"	"iYER096W"	19950	17390	140	204	215	93	50	53	36	89	85	0	391	390	187	88	92	40	89	86	0	0.508	0.546	0.529	0.564	1.711	0.525	0.854	156	496	457	467	-0.976	154	303	165	302	0
4	20	13	"iYER098W"	"iYER098W"	20140	17390	130	1329	1168	497	50	55	34	100	97	0	2366	1999	881	90	97	46	98	95	0	0.562	0.586	0.596	0.631	1.443	0.571	0.952	120	541	3555	3027	-0.831	1279	2276	1118	1909	0
4	21	13	"iYER102W"	"iYER102W"	20350	17400	140	5458	5190	2088	52	61	41	100	100	0	3545	3096	1130	91	99	46	98	98	0	1.565	1.710	1.679	1.804	1.602	1.785	0.929	156	771	8860	8143	0.646	5406	3454	5138	3005	0
4	1	14	"iYER118C"	"iYER118C"	16350	17580	140	1155	1087	428	50	54	19	100	100	0	1602	1383	573	82	90	74	96	94	0	0.727	0.797	0.787	0.854	1.410	0.771	0.920	156	694	2625	2338	-0.460	1105	1520	1037	1301	0
4	2	14	"iYER123W"	"iYER123W"	16550	17580	140	2445	2684	1513	51	54	22	100	100	0	4004	3688	1869	84	94	82	100	100	0	0.611	0.731	0.715	0.743	1.396	0.742	0.931	156	548	6314	6237	-0.711	2394	3920	2633	3604	0
4	3	14	"iYER127W"	"iYER127W"	16760	17580	140	1007	1055	521	51	54	20	100	99	0	1751	1511	783	84	90	33	97	94	0	0.573	0.704	0.689	0.820	1.795	0.675	0.895	156	542	2623	2431	-0.802	956	1667	1004	1427	0
4	4	14	"iYGL200C"	"iYGL200C"	16950	17590	140	783	718	309	53	56	22	99	96	0	751	684	320	89	93	35	92	90	0	1.103	1.118	1.136	1.199	1.489	1.069	0.914	156	495	1392	1260	0.141	730	662	665	595	0
4	5	14	"iYGL195W"	"iYGL195W"	17140	17580	150	1634	1576	1230	59	260	469	73	64	0	1276	1255	920	95	332	542	69	56	0	1.334	1.308	1.283	1.221	1.818	1.170	0.840	156	526	2756	2677	0.415	1575	1181	1517	1160	-50
4	6	14	"iYGL190C"	"iYGL190C"	17340	17580	150	1202	1153	615	59	245	454	78	64	0	987	981	515	94	328	600	69	32	0	1.280	1.233	1.231	1.298	1.437	0.956	0.717	156	567	2036	1981	0.356	1143	893	1094	887	-50
4	7	14	"iYGL176C"	"iYGL176C"	17540	17590	140	1575	1502	770	55	58	20	98	98	0	2217	1987	1013	89	108	296	87	83	0	0.714	0.762	0.763	0.836	1.626	0.753	0.941	156	584	3648	3345	-0.485	1520	2128	1447	1898	0
4	8	14	"iYGL172W"	"iYGL172W"	17740	17580	130	1221	1343	698	54	60	28	99	99	0	1182	1161	579	89	95	29	97	96	0	1.068	1.202	1.224	1.274	1.477	1.245	0.922	120	573	2260	2361	0.095	1167	1093	1289	1072	0
4	9	14	"iYGL169W"	"iYGL169W"	17950	17580	130	199	204	80	52	59	31	95	88	0	565	543	215	85	100	129	90	80	0	0.306	0.332	0.311	0.338	1.806	0.308	0.762	120	570	627	610	-1.707	147	480	152	458	0
4	10	14	"iYGL152C"	"iYGL152C"	18150	17580	140	364	352	183	52	55	24	94	90	0	534	489	226	84	96	128	82	71	0	0.693	0.741	0.735	0.737	1.558	0.750	0.871	156	573	762	705	-0.528	312	450	300	405	0
4	11	14	"iYGL147C"	"iYGL147C"	18360	17580	140	872	907	539	50	53	16	100	99	0	725	679	339	84	87	21	98	93	0	1.282	1.440	1.446	1.492	1.559	1.515	0.905	156	548	1463	1452	0.359	822	641	857	595	0
4	12	14	"iYGL143C"	"iYGL143C"	18550	17590	140	659	650	342	48	52	19	97	95	0	1338	1230	610	83	86	22	96	94	0	0.487	0.525	0.515	0.551	1.592	0.522	0.924	156	541	1866	1749	-1.038	611	1255	602	1147	0
4	13	14	"iYGL125W"	"iYGL125W"	18750	17590	140	208	218	100	49	53	20	97	92	0	1023	1061	622	84	89	25	96	95	0	0.169	0.173	0.164	0.193	1.939	0.162	0.778	156	552	1098	1146	-2.562	159	939	169	977	0
4	14	14	"iYGL121C"	"iYGL121C"	18950	17590	140	703	756	424	50	55	23	100	98	0	642	613	275	89	95	30	95	95	0	1.181	1.347	1.291	1.324	1.606	1.435	0.886	156	552	1206	1230	0.240	653	553	706	524	0
4	15	14	"iYGL118C"	"iYGL118C"	19140	17590	140	197	198	71	52	77	375	0	0	0	344	324	125	94	99	31	92	87	0	0.580	0.635	0.624	0.651	1.806	10.112	0.064	156	556	395	376	-0.786	145	250	146	230	0
4	16	14	"iYGR165W"	"iYGR165W"	19350	17590	140	850	762	378	52	75	364	76	53	0	878	777	371	94	99	35	91	87	0	1.018	1.040	1.030	1.136	1.617	1.666	0.471	156	592	1582	1393	0.026	798	784	710	683	0
4	17	14	"iYGR169C"	"iYGR169C"	19570	17590	150	2997	2814	1302	51	54	27	100	100	0	3801	3488	1531	91	95	33	100	99	0	0.794	0.813	0.811	0.829	1.284	0.815	0.954	156	629	6656	6160	-0.333	2946	3710	2763	3397	0
4	18	14	"iYGR173W"	"iYGR173W"	19770	17590	150	670	622	277	50	54	35	97	95	0	1937	1695	773	88	93	41	97	96	0	0.335	0.356	0.357	0.374	1.491	0.346	0.917	156	543	2469	2179	-1.576	620	1849	572	1607	0
4	19	14	"iYGRWdelta31"	"iYGRWdelta31"	19950	17590	140	801	794	421	50	54	36	96	94	0	1687	1604	817	87	94	46	96	95	0	0.469	0.490	0.488	0.505	1.554	0.489	0.934	156	529	2351	2261	-1.091	751	1600	744	1517	0
4	20	14	"iYGR191W"	"iYGR191W"	20170	17600	140	1298	1283	623	50	56	33	99	98	0	3015	2631	1271	89	97	47	96	96	0	0.427	0.485	0.480	0.523	1.562	0.476	0.943	156	630	4174	3775	-1.229	1248	2926	1233	2542	0
4	21	14	"iYGR195W"	"iYGR195W"	20360	17590	130	643	743	506	52	60	41	96	95	0	1012	979	475	91	98	43	95	94	0	0.642	0.778	0.687	0.786	1.710	0.847	0.828	120	600	1512	1579	-0.640	591	921	691	888	0
4	1	15	"iYGR211W"	"iYGR211W"	16350	17790	160	832	823	401	50	54	21	100	100	0	1418	1326	585	80	125	896	70	17	0	0.584	0.620	0.595	0.636	1.499	0.614	0.844	208	843	2120	2019	-0.775	782	1338	773	1246	0
4	2	15	"iYGR215W"	"iYGR215W"	16540	17780	140	232	259	127	51	54	19	98	96	0	712	693	348	82	88	51	96	91	0	0.287	0.340	0.316	0.356	1.894	0.306	0.717	156	564	811	819	-1.799	181	630	208	611	0
4	3	15	"iYGRCtau3"	"iYGRCtau3"	16760	17780	140	155	173	79	51	55	23	96	91	0	355	348	147	81	85	26	95	87	0	0.380	0.457	0.419	0.496	2.106	0.424	0.653	156	558	378	389	-1.398	104	274	122	267	0
4	4	15	"iYGR234W"	"iYGR234W"	16950	17780	150	783	743	402	52	56	23	100	98	0	1431	1292	796	84	90	29	97	94	0	0.543	0.572	0.553	0.711	2.053	0.527	0.873	156	534	2078	1899	-0.882	731	1347	691	1208	0
4	5	15	"iYGR238C"	"iYGR238C"	17160	17780	140	1109	1085	514	54	136	323	89	74	0	933	875	418	88	187	386	76	55	0	1.249	1.310	1.330	1.429	1.669	1.288	0.913	156	570	1900	1818	0.320	1055	845	1031	787	0
4	6	15	"iYGR243W"	"iYGR243W"	17350	17780	140	389	431	210	54	129	311	56	12	0	525	543	254	86	179	380	62	8	0	0.763	0.825	0.789	0.873	1.780	0.806	0.842	156	558	774	834	-0.390	335	439	377	457	0
4	7	15	"iYHR177W"	"iYHR177W"	17550	17780	150	2227	2015	1093	52	56	21	100	100	0	3588	3103	1641	86	90	29	100	97	0	0.621	0.651	0.647	0.698	1.537	0.644	0.939	156	642	5677	4980	-0.687	2175	3502	1963	3017	0
4	8	15	"iYHR180W"	"iYHR180W"	17770	17790	150	2931	2760	1416	52	58	27	100	100	0	4324	3828	1876	89	94	32	100	99	0	0.680	0.724	0.718	0.783	1.562	0.726	0.921	156	679	7114	6447	-0.557	2879	4235	2708	3739	0
4	9	15	"iYHR183W"	"iYHR183W"	17970	17790	150	1432	1236	614	51	55	18	98	97	0	3584	3010	1539	87	98	128	92	90	0	0.395	0.405	0.405	0.427	1.526	0.396	0.942	156	556	4878	4108	-1.340	1381	3497	1185	2923	0
4	10	15	"iYHR200W"	"iYHR200W"	18170	17790	140	281	305	173	51	61	46	92	84	0	506	525	294	84	108	158	83	67	0	0.545	0.576	0.523	0.588	1.918	0.551	0.822	156	457	652	695	-0.876	230	422	254	441	0
4	11	15	"iYHR204W"	"iYHR204W"	18350	17790	140	1134	1068	488	51	54	22	98	97	0	1277	1123	562	84	89	26	94	92	0	0.908	0.979	0.962	1.107	1.632	0.942	0.934	156	474	2276	2056	-0.140	1083	1193	1017	1039	0
4	12	15	"iYHR208W"	"iYHR208W"	18550	17790	140	1894	1865	1008	50	53	19	100	100	0	4171	3776	1861	85	88	22	100	100	0	0.451	0.492	0.476	0.506	1.541	0.488	0.907	156	471	5930	5506	-1.148	1844	4086	1815	3691	0
4	13	15	"iYIL166C"	"iYIL166C"	18750	17790	150	921	858	412	50	53	20	99	96	0	1877	1699	833	85	92	79	93	92	0	0.486	0.501	0.499	0.533	1.597	0.486	0.928	156	480	2663	2422	-1.041	871	1792	808	1614	0
4	14	15	"iYIL162W"	"iYIL162W"	18950	17790	150	1173	1163	617	52	56	23	100	98	0	1450	1312	661	90	99	78	92	89	0	0.824	0.909	0.907	1.024	1.854	0.908	0.899	156	523	2481	2333	-0.279	1121	1360	1111	1222	0
4	15	15	"iYIL157C"	"iYIL157C"	19170	17790	150	1753	1519	731	53	79	395	88	78	0	3268	2854	1433	94	109	180	92	90	0	0.536	0.531	0.528	0.574	1.508	0.509	0.938	156	501	4874	4226	-0.901	1700	3174	1466	2760	0
4	16	15	"iYIL140W"	"iYIL140W"	19340	17790	150	593	540	249	52	78	394	66	8	0	2332	2002	1049	94	109	180	88	85	0	0.242	0.256	0.248	0.295	1.934	0.234	0.884	156	503	2779	2396	-2.049	541	2238	488	1908	0
4	17	15	"iYIL136W"	"iYIL136W"	19550	17800	150	3206	2912	1559	52	54	17	100	100	0	6810	5696	2816	93	99	65	100	98	0	0.470	0.510	0.502	0.532	1.466	0.511	0.942	156	527	9871	8463	-1.091	3154	6717	2860	5603	0
4	18	15	"iYIL133C"	"iYIL133C"	19740	17800	140	974	895	434	51	52	14	98	97	0	1268	1113	545	88	90	21	93	92	0	0.782	0.823	0.815	0.880	1.479	0.810	0.935	156	457	2103	1869	-0.354	923	1180	844	1025	0
4	19	15	"iYJL112W"	"iYJL112W"	19950	17790	160	1241	1252	807	51	53	14	100	100	0	1981	1854	1141	89	94	32	96	95	0	0.629	0.680	0.671	0.734	1.732	0.685	0.945	208	516	3082	2966	-0.669	1190	1892	1201	1765	0
4	20	15	"iYJL107C"	"iYJL107C"	20150	17800	150	1679	1559	824	51	56	31	100	97	0	828	753	356	89	96	36	91	89	0	2.203	2.271	2.195	2.354	1.580	2.381	0.915	156	510	2367	2172	1.139	1628	739	1508	664	0
4	21	15	"iYJL104W"	"iYJL104W"	20380	17800	170	1435	1484	784	51	60	46	100	98	0	1849	1841	859	90	99	49	99	99	0	0.787	0.818	0.835	0.812	1.423	0.833	0.909	208	1100	3143	3184	-0.346	1384	1759	1433	1751	0
4	1	16	"iYJL089W"	"iYJL089W"	16340	17980	130	274	302	153	50	54	21	100	100	0	495	510	221	79	84	28	97	95	0	0.538	0.585	0.532	0.593	1.685	0.558	0.744	120	525	640	683	-0.893	224	416	252	431	0
4	2	16	"iYJL083W"	"iYJL083W"	16540	17980	140	795	781	357	51	56	25	100	100	0	936	871	389	81	86	29	98	97	0	0.870	0.924	0.902	0.996	1.773	0.913	0.908	156	535	1599	1520	-0.201	744	855	730	790	0
4	3	16	"iYJL079C"	"iYJL079C"	16760	17980	140	1544	1527	634	51	56	25	100	100	0	862	781	341	80	85	27	99	98	0	1.909	2.106	2.035	2.313	1.632	2.111	0.901	156	496	2275	2177	0.933	1493	782	1476	701	0
4	4	16	"iYJL060W"	"iYJL060W"	16940	17980	150	226	230	88	51	55	22	97	93	0	777	754	380	82	87	26	94	93	0	0.252	0.266	0.253	0.311	2.305	0.224	0.763	156	497	870	851	-1.990	175	695	179	672	0
4	5	16	"iYJL055W"	"iYJL055W"	17150	17990	140	444	465	241	52	56	27	100	96	0	805	784	427	84	88	24	96	94	0	0.544	0.590	0.549	0.639	2.129	0.561	0.875	156	512	1113	1113	-0.879	392	721	413	700	0
4	6	16	"iYJL051W"	"iYJL051W"	17350	17990	140	655	667	284	51	56	27	100	100	0	1007	977	458	83	87	24	98	96	0	0.654	0.689	0.667	0.793	1.958	0.656	0.910	156	488	1528	1510	-0.613	604	924	616	894	0
4	7	16	"itR(UCU)J2"	"itR(UCU)J2"	17550	17990	140	308	336	149	52	55	20	98	97	0	497	494	220	83	87	26	96	92	0	0.618	0.691	0.688	0.741	1.809	0.665	0.870	156	534	670	695	-0.693	256	414	284	411	0
4	8	16	"iYJLCdelta7"	"iYJLCdelta7"	17770	17990	140	951	941	420	51	55	20	100	100	0	1179	1085	433	87	91	28	100	98	0	0.824	0.892	0.856	0.937	1.555	0.901	0.896	156	489	1992	1888	-0.279	900	1092	890	998	0
4	9	16	"iYJL034W"	"iYJL034W"	17960	17990	150	665	670	329	53	90	115	93	85	0	1498	1410	715	92	159	200	89	83	0	0.435	0.468	0.465	0.533	1.847	0.448	0.927	156	442	2018	1935	-1.200	612	1406	617	1318	-100
4	10	16	"iYKL134C"	"iYKL134C"	18060	17970	150	388	431	236	54	91	113	86	72	0	779	802	478	92	157	197	80	75	0	0.486	0.531	0.499	0.587	1.888	0.570	0.845	156	474	1021	1087	-1.040	334	687	377	710	-100
4	11	16	"iYKL129C"	"iYKL129C"	18260	17970	150	161	185	161	54	89	108	49	14	0	195	219	171	89	144	179	34	6	0	1.009	1.008	0.841	0.878	2.057	0.749	0.806	156	538	213	261	0.014	107	106	131	130	0
4	12	16	"iYKL126W"	"iYKL126W"	18470	17980	150	618	589	323	52	62	43	94	86	0	501	459	241	87	109	192	70	54	0	1.367	1.444	1.411	1.539	1.863	1.199	0.550	156	492	980	909	0.451	566	414	537	372	0
4	13	16	"iYKL108W"	"iYKL108W"	18660	17970	150	1170	1157	758	52	59	38	94	91	0	2267	2135	1501	88	112	223	80	75	0	0.513	0.540	0.527	0.649	2.044	0.488	0.917	156	494	3297	3152	-0.963	1118	2179	1105	2047	0
4	14	16	"iYKL104C"	"iYKL104C"	18860	17970	150	1592	1461	874	52	62	60	94	87	0	1293	1068	630	87	108	138	79	75	0	1.277	1.436	1.448	1.549	1.732	1.380	0.900	156	517	2746	2390	0.353	1540	1206	1409	981	0
4	15	16	"iYKL100C"	"iYKL100C"	19060	17980	150	947	921	492	52	60	52	94	91	0	1309	1138	579	88	97	54	92	91	0	0.733	0.828	0.825	0.843	1.663	0.824	0.923	156	528	2116	1919	-0.448	895	1221	869	1050	0
4	16	16	"iYKL086W"	"iYKL086W"	19260	17980	150	218	243	144	51	56	23	93	89	0	352	364	192	89	114	308	41	5	0	0.635	0.698	0.644	0.710	1.898	0.170	0.186	156	501	430	467	-0.655	167	263	192	275	0
4	17	16	"iYKL081W"	"iYKL081W"	19460	17980	150	1205	1094	463	51	55	18	100	100	0	978	885	391	91	119	311	81	73	0	1.301	1.314	1.287	1.435	1.619	1.133	0.684	156	512	2041	1837	0.380	1154	887	1043	794	0
4	18	16	"iYKL077W"	"iYKL077W"	19660	17980	150	633	568	244	52	56	25	96	95	0	1200	1038	497	89	99	84	93	87	0	0.523	0.544	0.546	0.604	1.649	0.518	0.922	156	487	1692	1465	-0.935	581	1111	516	949	0
4	19	16	"iYKLWdelta7"	"iYKLWdelta7"	19860	17980	150	266	256	103	52	55	26	96	91	0	513	481	202	88	96	57	92	88	0	0.504	0.519	0.512	0.520	1.553	0.489	0.873	156	478	639	597	-0.990	214	425	204	393	0
4	20	16	"iYKL063C-0"	"iYKL063C-0"	20060	17980	150	1537	1508	726	50	55	32	100	99	0	1196	1068	510	91	96	30	95	91	0	1.346	1.492	1.465	1.718	1.761	1.491	0.928	156	477	2592	2435	0.428	1487	1105	1458	977	0
4	21	16	"iYKL060C"	"iYKL060C"	20260	17980	150	1375	1240	614	51	58	36	97	95	0	1627	1395	664	93	102	39	98	96	0	0.863	0.913	0.905	0.947	1.781	0.909	0.942	156	643	2858	2491	-0.212	1324	1534	1189	1302	0
4	1	17	"iYLR056W"	"iYLR056W"	16270	18160	150	469	437	196	50	54	24	96	92	0	764	686	338	79	91	67	88	84	0	0.612	0.638	0.617	0.713	1.792	0.594	0.884	156	680	1104	994	-0.709	419	685	387	607	0
4	2	17	"iYLR060W"	"iYLR060W"	16470	18170	150	243	249	92	50	55	23	98	95	0	479	466	179	85	91	34	95	92	0	0.490	0.522	0.491	0.571	2.099	0.468	0.758	156	540	587	580	-1.030	193	394	199	381	0
4	3	17	"iYLR065C"	"iYLR065C"	16670	18170	150	313	317	154	50	55	22	94	92	0	1190	1144	635	83	90	52	94	91	0	0.238	0.252	0.247	0.273	1.681	0.233	0.869	156	510	1370	1328	-2.074	263	1107	267	1061	0
4	4	17	"iYLR082C"	"iYLR082C"	16870	18170	150	656	621	297	50	53	20	98	95	0	1240	1112	577	83	89	51	94	89	0	0.524	0.555	0.544	0.612	1.675	0.524	0.912	156	495	1763	1600	-0.933	606	1157	571	1029	0
4	5	17	"iYLR086W"	"iYLR086W"	17070	18170	150	509	512	246	50	53	19	100	98	0	3790	3254	1652	85	88	29	100	100	0	0.124	0.146	0.145	0.163	1.677	0.140	0.899	156	518	4164	3631	-3.013	459	3705	462	3169	0
4	6	17	"iYLR090W"	"iYLR090W"	17270	18170	150	781	741	291	50	57	31	100	99	0	1591	1434	712	86	94	52	96	93	0	0.486	0.513	0.515	0.608	1.807	0.468	0.922	156	494	2236	2039	-1.042	731	1505	691	1348	0
4	7	17	"iYLRCdelta5"	"iYLRCdelta5"	17470	18170	150	214	215	109	50	57	31	89	83	0	461	457	258	84	92	48	85	81	0	0.435	0.442	0.426	0.499	1.921	0.409	0.834	156	494	541	538	-1.201	164	377	165	373	0
4	8	17	"iYLR110C"	"iYLR110C"	17670	18170	150	646	650	300	50	54	19	100	100	0	406	380	166	86	90	25	91	86	0	1.862	2.041	2.015	2.276	1.666	2.036	0.887	156	516	916	894	0.897	596	320	600	294	0
4	9	17	"itR(ACG)L"	"itR(ACG)L"	17870	18170	150	1236	1054	594	50	57	30	98	95	0	2024	1605	913	89	101	70	94	89	0	0.613	0.662	0.660	0.720	1.502	0.647	0.947	156	485	3121	2520	-0.706	1186	1935	1004	1516	0
4	10	17	"iYLR129W"	"iYLR129W"	18070	18170	150	541	487	255	52	79	97	87	73	0	1066	905	521	88	135	168	80	71	0	0.500	0.532	0.525	0.612	1.729	0.544	0.846	156	670	1467	1252	-1.000	489	978	435	817	0
4	11	17	"iYLR133W"	"iYLR133W"	18350	18190	160	909	858	435	53	64	46	100	96	0	1541	1357	708	86	109	170	93	86	0	0.588	0.633	0.631	0.672	1.571	0.617	0.940	208	718	2311	2076	-0.765	856	1455	805	1271	0
4	12	17	"iYLR137W"	"iYLR137W"	18550	18200	160	745	699	301	52	59	38	100	99	0	1037	975	443	87	111	207	92	83	0	0.729	0.729	0.710	0.767	1.607	0.664	0.792	208	549	1643	1535	-0.455	693	950	647	888	0
4	13	17	"iYLR448W"	"iYLR448W"	18750	18190	140	1186	1115	437	53	61	42	100	96	0	1007	906	361	88	102	106	95	89	0	1.233	1.298	1.289	1.368	1.555	1.282	0.954	156	560	2052	1880	0.302	1133	919	1062	818	0
4	14	17	"iYLR452C"	"iYLR452C"	18950	18190	150	1696	1557	798	53	62	51	99	95	0	1251	1128	555	88	97	55	94	92	0	1.413	1.446	1.444	1.510	1.457	1.469	0.936	156	558	2806	2544	0.498	1643	1163	1504	1040	0
4	15	17	"iYLRCdelta27"	"iYLRCdelta27"	19140	18190	150	2395	2141	1102	52	56	23	99	99	0	2781	2320	1243	87	92	25	100	99	0	0.870	0.936	0.936	1.002	1.361	0.922	0.953	156	510	5037	4322	-0.201	2343	2694	2089	2233	0
4	16	17	"iYML129C"	"iYML129C"	19340	18190	140	648	590	304	51	56	22	96	92	0	688	611	298	89	103	245	80	62	0	0.997	1.033	0.992	1.028	1.752	1.041	0.908	156	530	1196	1061	-0.005	597	599	539	522	0
4	17	17	"iYML125C"	"iYML125C"	19540	18190	140	2229	2107	928	53	56	20	100	100	0	3034	2695	1146	91	99	65	98	97	0	0.739	0.789	0.787	0.830	1.488	0.791	0.961	156	574	5119	4658	-0.436	2176	2943	2054	2604	0
4	18	17	"iYML121W"	"iYML121W"	19750	18190	140	1905	1664	746	52	56	28	100	100	0	4855	3959	1925	90	101	58	100	98	0	0.389	0.417	0.406	0.448	1.400	0.400	0.956	156	552	6618	5481	-1.363	1853	4765	1612	3869	0
4	19	17	"iYML105C"	"iYML105C"	19940	18190	150	395	364	146	50	55	27	93	90	0	1264	1101	496	91	100	57	92	91	0	0.294	0.311	0.303	0.325	1.526	0.293	0.921	156	551	1518	1324	-1.766	345	1173	314	1010	0
4	20	17	"iYML100W"	"iYML100W"	20140	18190	140	757	732	323	50	53	20	100	99	0	2775	2392	1092	93	103	110	97	94	0	0.264	0.297	0.292	0.312	1.493	0.290	0.947	156	550	3389	2981	-1.924	707	2682	682	2299	0
4	21	17	"iYML095C"	"iYML095C"	20340	18190	140	776	799	449	51	54	21	98	98	0	1302	1166	523	92	103	109	92	89	0	0.599	0.696	0.629	0.706	1.732	0.710	0.785	156	760	1935	1822	-0.739	725	1210	748	1074	0
4	1	18	"iYML077W"	"iYML077W"	16330	18380	150	612	625	318	50	55	24	100	98	0	2531	2382	1293	81	93	63	100	96	0	0.229	0.250	0.243	0.262	1.455	0.242	0.952	156	767	3012	2876	-2.124	562	2450	575	2301	0
4	2	18	"iYML074C-1"	"iYML074C-1"	16540	18370	140	1949	1895	959	51	56	22	100	100	0	3218	2827	1435	84	94	60	98	98	0	0.606	0.672	0.655	0.725	1.441	0.663	0.943	156	575	5032	4587	-0.724	1898	3134	1844	2743	0
4	3	18	"itR(UCU)M2"	"itR(UCU)M2"	16740	18370	140	572	691	494	51	55	24	100	98	0	1058	1162	784	80	88	52	100	96	0	0.533	0.591	0.587	0.605	1.417	0.598	0.933	156	555	1499	1722	-0.909	521	978	640	1082	0
4	4	18	"iYMR210W"	"iYMR210W"	16940	18380	140	284	274	93	50	54	25	98	95	0	562	532	231	82	89	51	91	87	0	0.488	0.498	0.494	0.564	1.952	0.451	0.851	156	539	714	674	-1.037	234	480	224	450	0
4	5	18	"iYMR214W"	"iYMR214W"	17140	18380	140	382	382	168	50	55	23	98	93	0	704	656	319	84	89	41	91	87	0	0.535	0.580	0.563	0.646	1.800	0.546	0.869	156	529	952	904	-0.901	332	620	332	572	0
4	6	18	"iYMR218C"	"iYMR218C"	17340	18380	140	303	302	131	50	55	24	92	90	0	361	346	162	85	92	50	88	81	0	0.917	0.966	0.974	0.992	1.794	0.100	0.621	156	549	529	513	-0.126	253	276	252	261	0
4	7	18	"iYMR234W"	"iYMR234W"	17540	18380	140	362	381	187	49	52	14	100	97	0	890	865	424	84	88	38	96	94	0	0.388	0.425	0.396	0.467	1.855	0.309	0.628	156	551	1119	1113	-1.365	313	806	332	781	0
4	8	18	"iYMR238W"	"iYMR238W"	17750	18380	140	244	244	86	50	53	17	99	95	0	533	505	196	86	91	41	94	90	0	0.434	0.463	0.460	0.496	1.697	0.433	0.860	156	532	641	613	-1.204	194	447	194	419	0
4	9	18	"iYMR241W"	"iYMR241W"	17940	18390	140	479	457	205	50	53	18	98	98	0	1353	1184	568	86	90	26	96	94	0	0.339	0.371	0.378	0.423	1.816	0.356	0.925	156	572	1696	1505	-1.562	429	1267	407	1098	0
4	10	18	"iYMR255W"	"iYMR255W"	18150	18380	130	708	667	290	52	61	49	99	95	0	1766	1560	790	86	102	105	92	88	0	0.390	0.417	0.401	0.492	1.726	0.397	0.927	120	586	2336	2089	-1.357	656	1680	615	1474	0
4	11	18	"iYMR259C"	"iYMR259C"	18350	18390	150	559	512	192	52	58	42	99	96	0	732	661	263	87	101	103	89	85	0	0.786	0.801	0.810	0.866	1.485	0.727	0.865	156	580	1152	1034	-0.347	507	645	460	574	0
4	12	18	"iYMR263W"	"iYMR263W"	18560	18390	140	941	925	405	53	64	59	99	94	0	764	721	311	86	99	68	93	90	0	1.310	1.373	1.379	1.445	1.421	1.359	0.922	156	512	1566	1507	0.389	888	678	872	635	0
4	13	18	"iYMR277W"	"iYMR277W"	18750	18380	130	1188	1171	703	53	63	53	97	90	0	1693	1553	907	88	97	45	92	90	0	0.707	0.763	0.728	0.882	1.678	0.758	0.943	120	524	2740	2583	-0.500	1135	1605	1118	1465	0
4	14	18	"iYMR282C"	"iYMR282C"	18960	18390	140	538	510	203	53	59	27	99	98	0	669	616	274	90	97	32	95	91	0	0.838	0.869	0.832	0.971	1.657	0.825	0.900	156	551	1064	983	-0.256	485	579	457	526	0
4	15	18	"iYMR284W"	"iYMR284W"	19140	18380	140	264	259	104	53	57	24	96	92	0	566	515	253	88	94	27	93	89	0	0.441	0.482	0.467	0.532	1.826	0.438	0.853	156	463	689	633	-1.180	211	478	206	427	0
4	16	18	"iYNL061W"	"iYNL061W"	19340	18390	160	543	499	252	54	59	26	94	92	0	2646	2490	1469	92	96	26	99	97	0	0.191	0.186	0.182	0.210	1.974	0.171	0.895	208	562	3043	2843	-2.385	489	2554	445	2398	0
4	17	18	"iYNL055C"	"iYNL055C"	19560	18390	140	1488	1381	676	53	58	23	99	99	0	2582	2309	1161	91	97	29	99	96	0	0.576	0.599	0.600	0.655	1.436	0.588	0.963	156	582	3926	3546	-0.796	1435	2491	1328	2218	0
4	18	18	"iYNL052W"	"iYNL052W"	19760	18390	140	715	701	296	51	54	20	100	99	0	1117	984	415	90	95	29	96	94	0	0.647	0.727	0.729	0.806	1.708	0.710	0.915	156	561	1691	1544	-0.629	664	1027	650	894	0
4	19	18	"iYNL036W"	"iYNL036W"	19960	18390	140	358	350	141	51	53	21	98	96	0	1628	1472	772	91	96	34	97	94	0	0.200	0.217	0.210	0.262	1.962	0.196	0.900	156	548	1844	1680	-2.324	307	1537	299	1381	0
4	20	18	"iYNL035C"	"iYNL035C"	20150	18390	140	241	255	143	50	53	17	99	98	0	638	628	260	92	101	109	92	86	0	0.350	0.382	0.348	0.405	1.822	0.375	0.691	156	575	737	741	-1.515	191	546	205	536	0
4	21	18	"iYNL032W"	"iYNL032W"	20360	18390	140	138	190	153	49	52	17	93	82	0	353	378	159	91	105	139	85	46	0	0.340	0.491	0.325	0.359	2.520	0.344	0.280	156	750	351	428	-1.558	89	262	141	287	0
4	1	19	"iYNL016W"	"iYNL016W"	16350	18580	150	455	429	184	51	61	44	96	91	0	705	671	327	80	97	82	91	85	0	0.646	0.640	0.655	0.690	1.541	0.591	0.909	156	715	1029	969	-0.630	404	625	378	591	0
4	2	19	"iYNL011C"	"iYNL011C"	16550	18580	150	356	338	131	51	56	28	98	94	0	1015	939	447	82	93	63	93	91	0	0.327	0.335	0.334	0.393	1.954	0.306	0.875	156	596	1238	1144	-1.613	305	933	287	857	0
4	3	19	"iYNL007C"	"iYNL007C"	16750	18580	150	552	545	256	51	55	25	98	98	0	1053	1004	487	81	87	28	97	94	0	0.515	0.535	0.535	0.589	1.653	0.515	0.895	156	562	1473	1417	-0.956	501	972	494	923	0
4	4	19	"iYNR007C"	"iYNR007C"	16950	18590	170	480	493	221	50	55	25	99	97	0	482	493	215	82	87	27	95	94	0	1.075	1.078	1.057	1.127	1.556	1.095	0.857	208	512	830	854	0.104	430	400	443	411	0
4	5	19	"iYNR011C"	"iYNR011C"	17150	18580	160	641	578	304	50	54	17	100	98	0	468	412	195	83	87	23	92	89	0	1.535	1.605	1.574	1.689	1.508	1.623	0.882	208	497	976	857	0.618	591	385	528	329	0
4	6	19	"iYNR015W"	"iYNR015W"	17360	18580	150	374	380	372	51	54	18	97	94	0	548	512	230	84	88	23	94	90	0	0.696	0.769	0.714	0.789	1.611	1.266	0.448	156	541	787	757	-0.523	323	464	329	428	0
4	7	19	"iYOR055W"	"iYOR055W"	17560	18580	150	500	460	212	51	53	15	98	96	0	498	440	208	85	90	40	86	81	0	1.087	1.152	1.148	1.369	1.924	1.116	0.914	156	503	862	764	0.121	449	413	409	355	0
4	8	19	"iYOR058C-1"	"iYOR058C-1"	17740	18580	160	688	678	393	51	55	18	100	98	0	1092	1060	657	88	94	42	94	89	0	0.634	0.645	0.652	0.744	1.679	0.617	0.934	208	566	1641	1599	-0.656	637	1004	627	972	0
4	9	19	"iYOR060C"	"iYOR060C"	17970	18580	150	908	855	399	51	56	20	100	98	0	1412	1220	617	86	92	29	96	93	0	0.646	0.709	0.706	0.782	1.558	0.682	0.957	156	586	2183	1938	-0.630	857	1326	804	1134	0
4	10	19	"iYOR073W"	"iYOR073W"	18150	18580	150	472	476	223	52	59	41	100	94	0	1076	978	459	88	99	94	91	88	0	0.425	0.476	0.461	0.532	1.852	0.457	0.878	156	576	1408	1314	-1.234	420	988	424	890	0
4	11	19	"iYOR077W"	"iYOR077W"	18350	18590	150	435	400	174	52	58	39	91	88	0	708	625	278	88	98	90	85	83	0	0.618	0.648	0.619	0.686	1.708	0.630	0.920	156	592	1003	885	-0.695	383	620	348	537	0
4	12	19	"iYOR081C"	"iYOR081C"	18560	18590	140	333	334	140	53	73	82	90	80	0	465	451	194	88	107	77	91	81	0	0.743	0.774	0.765	0.786	1.693	0.755	0.785	156	543	657	644	-0.429	280	377	281	363	0
4	13	19	"iYOR098C"	"iYOR098C"	18740	18590	140	953	928	460	52	74	86	97	95	0	827	771	360	92	110	77	92	91	0	1.226	1.290	1.192	1.369	1.566	1.293	0.882	156	547	1636	1555	0.294	901	735	876	679	0
4	14	19	"iYOR103C"	"iYOR103C"	18950	18590	150	3251	2918	1370	52	59	39	100	99	0	2367	2017	845	93	100	40	98	97	0	1.407	1.490	1.453	1.539	1.442	1.539	0.945	156	585	5473	4790	0.492	3199	2274	2866	1924	0
4	15	19	"iYOR108W"	"iYOR108W"	19160	18580	150	1548	1468	782	51	59	33	100	100	0	1312	1160	596	93	101	47	95	92	0	1.228	1.328	1.333	1.513	1.761	1.323	0.937	156	509	2716	2484	0.296	1497	1219	1417	1067	0
4	16	19	"iYOR125C"	"iYOR125C"	19350	18590	140	229	250	123	52	58	26	92	88	0	312	310	141	95	100	37	89	82	0	0.816	0.921	0.912	0.921	1.738	0.883	0.847	156	465	394	413	-0.294	177	217	198	215	0
4	17	19	"iYOR129C"	"iYOR129C"	19540	18600	150	740	718	275	53	60	30	99	98	0	447	425	148	94	101	35	93	91	0	1.946	2.009	1.995	2.076	1.431	2.031	0.892	156	555	1040	996	0.961	687	353	665	331	0
4	18	19	"iYOR133W"	"iYOR133W"	19740	18590	150	926	823	410	52	61	56	97	93	0	582	539	256	93	110	121	80	75	0	1.787	1.729	1.764	1.883	1.553	1.724	0.934	156	615	1363	1217	0.838	874	489	771	446	0
4	19	19	"iYPL241C"	"iYPL241C"	19960	18590	140	677	606	258	53	352	1913	0	0	0	446	404	158	98	435	1941	0	0	0	1.793	1.807	1.824	1.852	1.530	1.531	0.662	156	558	972	859	0.842	624	348	553	306	0
4	20	19	"iYPL236C"	"iYPL236C"	20160	18620	160	3962	4205	2691	56	559	2282	71	39	0	3343	3951	2819	107	665	2364	63	36	0	1.207	1.079	1.139	1.153	1.646	0.990	0.959	208	541	7142	7993	0.271	3906	3236	4149	3844	-100
4	21	19	"iYPL232W"	"iYPL232W"	20350	18590	150	2385	2081	1033	53	196	1090	76	55	0	1368	1187	571	96	263	1207	51	0	0	1.833	1.859	1.824	1.975	1.537	1.862	0.929	156	692	3604	3119	0.874	2332	1272	2028	1091	0
4	1	20	"iYPL216W"	"iYPL216W"	16340	18760	150	556	555	294	50	58	42	92	90	0	880	856	503	78	90	67	91	86	0	0.631	0.649	0.635	0.695	1.663	0.602	0.904	156	875	1308	1283	-0.664	506	802	505	778	0
4	2	20	"iYPL212C"	"iYPL212C"	16540	18780	140	316	311	130	51	56	32	96	91	0	512	484	204	82	89	46	94	91	0	0.616	0.647	0.616	0.677	2.021	0.617	0.808	156	748	695	662	-0.698	265	430	260	402	0
4	3	20	"iYPL208W"	"iYPL208W"	16760	18770	150	776	699	353	50	55	39	94	90	0	703	659	349	84	88	29	94	91	0	1.173	1.129	1.123	1.222	1.818	1.083	0.929	156	740	1345	1224	0.230	726	619	649	575	0
4	4	20	"iYPL191C"	"iYPL191C"	16960	18780	150	498	551	322	51	56	39	98	93	0	1028	1019	599	83	89	29	98	94	0	0.473	0.534	0.485	0.564	1.850	0.493	0.763	156	672	1392	1436	-1.080	447	945	500	936	0
4	5	20	"iYPL187W"	"iYPL187W"	17160	18780	160	758	711	403	52	56	22	98	96	0	1964	1846	1115	85	91	32	99	97	0	0.376	0.374	0.380	0.399	1.601	0.359	0.934	208	786	2585	2420	-1.412	706	1879	659	1761	0
4	6	20	"iYPL183C"	"iYPL183C"	17360	18780	150	2616	2384	1034	50	62	75	100	98	0	1956	1716	726	86	99	75	97	94	0	1.372	1.432	1.367	1.494	1.526	1.447	0.897	156	703	4436	3964	0.456	2566	1870	2334	1630	0
4	7	20	"iYPL170W"	"iYPL170W"	17560	18790	160	1302	1203	629	51	61	69	98	96	0	1939	1772	913	85	96	69	98	95	0	0.675	0.683	0.653	0.696	1.552	0.657	0.886	208	843	3105	2839	-0.568	1251	1854	1152	1687	0
4	8	20	"iYPL165C"	"iYPL165C"	17760	18780	150	642	674	397	52	55	18	96	93	0	1492	1312	786	88	93	27	95	91	0	0.420	0.508	0.478	0.591	2.013	0.477	0.843	156	719	1994	1846	-1.251	590	1404	622	1224	0
4	9	20	"iYPL161C"	"iYPL161C"	17960	18790	150	635	642	376	51	57	27	96	94	0	623	632	361	88	104	212	80	58	0	1.092	1.086	1.080	1.168	1.799	1.074	0.918	156	797	1119	1135	0.126	584	535	591	544	0
4	10	20	"iYPR149W"	"iYPR149W"	18160	18790	150	1041	963	515	52	56	22	98	96	0	1970	1682	888	89	95	35	94	92	0	0.526	0.572	0.539	0.637	1.828	0.556	0.895	156	777	2870	2504	-0.927	989	1881	911	1593	0
4	11	20	"iYPR154W"	"iYPR154W"	18360	18780	150	1006	921	460	53	56	20	98	98	0	2820	2445	1352	89	94	41	98	94	0	0.349	0.368	0.374	0.415	1.597	0.348	0.945	156	748	3684	3224	-1.519	953	2731	868	2356	0
4	12	20	"iYPR158W"	"iYPR158W"	18560	18790	150	802	797	462	52	62	54	94	91	0	599	563	278	89	99	56	90	87	0	1.471	1.572	1.488	1.617	1.616	1.626	0.887	156	775	1260	1219	0.556	750	510	745	474	0
4	13	20	"iYPRCtau3"	"iYPRCtau3"	18770	18780	150	4657	4058	1711	53	64	60	100	100	0	5127	4322	2008	93	105	59	100	98	0	0.915	0.947	0.912	1.058	1.506	0.913	0.934	156	726	9638	8234	-0.129	4604	5034	4005	4229	0
4	14	20	"iYPR173C"	"iYPR173C"	18960	18780	140	1682	1487	710	52	58	37	98	96	0	1771	1568	790	95	106	87	94	88	0	0.973	0.974	0.977	1.095	1.541	0.945	0.933	156	699	3306	2908	-0.040	1630	1676	1435	1473	0
4	15	20	"iYPR179C"	"iYPR179C"	19170	18780	150	546	528	224	53	69	68	95	89	0	812	729	352	95	118	100	87	83	0	0.688	0.749	0.734	0.874	1.885	0.696	0.837	156	730	1210	1109	-0.540	493	717	475	634	0
4	16	20	"iYPR195C-0"	"iYPR195C-0"	19350	18780	150	280	282	133	54	68	61	87	78	0	460	420	192	96	118	98	80	71	0	0.621	0.704	0.699	0.830	2.080	0.646	0.836	156	677	590	552	-0.688	226	364	228	324	0
4	17	20	"iYPRWtau4"	"iYPRWtau4"	19550	18790	140	199	200	82	54	62	37	89	81	0	290	269	109	96	107	55	82	72	0	0.747	0.844	0.789	0.883	2.055	0.712	0.653	156	721	339	319	-0.420	145	194	146	173	0
4	18	20	"iYPR200C"	"iYPR200C"	19770	18790	150	250	277	180	52	62	55	92	84	0	420	398	175	95	114	115	83	72	0	0.609	0.743	0.678	0.769	1.951	0.744	0.642	156	795	523	528	-0.715	198	325	225	303	0
4	19	20	"YDRCTy1-2A"	"YDRCTy1-2A"	19960	18790	150	21377	18766	10083	54	289	1671	89	87	0	35702	29179	15349	100	365	1691	91	87	0	0.599	0.643	0.629	0.651	1.370	0.639	0.952	156	743	56925	47791	-0.740	21323	35602	18712	29079	0
4	20	20	"YDRWdelta12"	"YDRWdelta12"	20170	18790	150	23894	20092	10537	61	467	2044	91	86	0	16912	14025	8142	110	568	2118	83	78	0	1.418	1.440	1.433	1.573	1.400	1.360	0.946	156	680	40635	33946	0.504	23833	16802	20031	13915	-100
4	21	20	"YERWdelta9"	"YERWdelta9"	20360	18780	150	3982	4677	3214	61	201	983	84	77	0	4530	4395	2736	115	278	1083	81	71	0	0.888	1.079	1.029	1.120	1.464	1.086	0.915	156	860	8336	8896	-0.171	3921	4415	4616	4280	0
5	1	1	"YBR061C"	"YBR061C"	2800	19490	150	1122	1898	1661	60	91	131	91	87	0	2200	2902	2277	98	159	269	88	84	0	0.505	0.655	0.597	0.611	1.629	0.678	0.924	156	929	3164	4642	-0.985	1062	2102	1838	2804	0
5	2	1	"MRS5"	"YBR091C"	3000	19500	130	967	1461	1230	59	66	28	98	95	0	449	590	432	93	99	28	84	81	0	2.551	2.821	2.769	3.016	2.171	2.850	0.918	120	609	1264	1899	1.351	908	356	1402	497	0
5	3	1	"TFC1"	"YBR123C"	3220	19490	150	1761	3429	3487	63	108	136	94	92	0	2096	2919	2449	97	148	167	96	90	0	0.849	1.193	0.954	1.010	1.683	1.299	0.910	156	788	3697	6188	-0.235	1698	1999	3366	2822	0
5	4	1	"YBR063C"	"YBR063C"	3400	19500	140	1772	2816	2429	61	124	238	91	82	0	1024	1299	1023	93	168	305	72	64	0	1.838	2.284	2.148	2.282	1.599	2.398	0.926	156	710	2642	3961	0.878	1711	931	2755	1206	0
5	5	1	"PHO5"	"YBR093C"	3590	19500	110	535	605	435	62	81	71	83	72	0	519	593	478	93	106	63	73	67	0	1.110	1.086	1.156	1.349	2.110	1.014	0.853	80	521	899	1043	0.151	473	426	543	500	0
5	6	1	"PTC4"	"YBR125C"	3810	19490	150	2241	3900	3749	60	71	49	100	100	0	1708	2233	1791	95	102	43	99	98	0	1.352	1.796	1.616	1.576	1.592	1.977	0.928	156	858	3794	5978	0.435	2181	1613	3840	2138	0
5	7	1	"ECM2"	"YBR065C"	4010	19500	140	3557	5650	4798	60	74	58	100	99	0	2213	2849	2176	96	108	55	100	97	0	1.652	2.031	1.958	1.910	1.622	2.150	0.940	156	707	5614	8343	0.724	3497	2117	5590	2753	0
5	8	1	"YBR095C"	"YBR095C"	4200	19490	150	1792	3019	3037	58	70	54	98	93	0	1484	2170	1949	96	105	49	98	90	0	1.249	1.428	1.326	1.285	1.705	1.518	0.946	156	765	3122	5035	0.321	1734	1388	2961	2074	0
5	9	1	"VMA2"	"YBR127C"	4400	19490	150	1148	2608	2826	56	62	24	100	99	0	1072	1723	1660	93	97	28	96	92	0	1.115	1.566	1.468	1.549	1.810	1.657	0.925	156	783	2071	4182	0.158	1092	979	2552	1630	0
5	10	1	"TIP1"	"YBR067C"	4610	19500	140	1150	2092	2017	58	63	25	100	99	0	914	1283	1101	91	95	26	97	94	0	1.327	1.706	1.561	1.583	1.584	1.796	0.932	156	711	1915	3226	0.408	1092	823	2034	1192	0
5	11	1	"VPS15"	"YBR097W"	4790	19500	110	490	565	462	60	86	137	71	56	0	475	615	538	95	117	130	60	52	0	1.132	0.971	1.049	1.141	2.620	0.911	0.898	80	463	810	1025	0.178	430	380	505	520	0
5	12	1	"OPY1"	"YBR129C"	5000	19510	140	1803	3095	2846	60	80	116	92	85	0	1065	1440	1228	95	111	110	84	78	0	1.797	2.257	2.120	2.202	1.749	2.341	0.935	156	659	2713	4380	0.846	1743	970	3035	1345	0
5	13	1	"THR4"	"YCR053W"	5190	19520	150	2467	4143	4084	59	67	39	91	87	0	3572	4650	4190	95	99	31	97	95	0	0.693	0.897	0.815	0.785	2.048	0.963	0.934	156	696	5885	8639	-0.530	2408	3477	4084	4555	0
5	14	1	"YCR086W"	"YCR086W"	5410	19500	150	2593	3172	2617	59	71	61	98	92	0	1038	1214	907	96	103	44	91	87	0	2.690	2.784	2.814	2.833	1.721	2.868	0.934	156	795	3476	4231	1.428	2534	942	3113	1118	0
5	15	1	"YCRX10W"	"YCRX10W"	5610	19510	140	949	1419	1274	58	67	41	96	88	0	3178	4597	4139	94	101	38	100	99	0	0.289	0.302	0.288	0.289	1.667	0.296	0.926	156	696	3975	5864	-1.791	891	3084	1361	4503	0
5	16	1	"YCR055C"	"YCR055C"	5810	19510	150	1533	2851	2799	58	66	31	98	96	0	2252	3653	3489	94	100	30	99	99	0	0.684	0.785	0.709	0.720	1.688	0.790	0.929	156	748	3633	6352	-0.549	1475	2158	2793	3559	0
5	17	1	"ABP1"	"YCR088W"	6000	19510	140	2752	4402	4323	59	69	68	99	97	0	1003	1493	1401	96	103	35	98	94	0	2.969	3.109	3.035	2.972	1.812	3.191	0.932	156	682	3600	5740	1.570	2693	907	4343	1397	0
5	18	1	"YCRX12W"	"YCRX12W"	6210	19500	140	827	1399	1427	59	69	41	93	89	0	552	1030	961	96	104	40	91	85	0	1.684	1.435	1.389	1.350	1.939	1.487	0.931	156	806	1224	2274	0.752	768	456	1340	934	0
5	19	1	"PWP2"	"YCR057C"	6410	19510	120	1680	2292	2069	58	69	36	98	95	0	2168	3294	3008	95	103	39	100	97	0	0.782	0.698	0.719	0.742	1.901	0.679	0.877	120	624	3695	5433	-0.354	1622	2073	2234	3199	0
5	20	1	"YCR090C"	"YCR090C"	6620	19510	130	1802	2668	2347	60	69	42	97	95	0	1892	2900	2623	95	101	38	100	97	0	0.969	0.930	0.898	0.924	1.696	0.900	0.944	120	665	3539	5413	-0.045	1742	1797	2608	2805	0
5	21	1	"YCRX14W"	"YCRX14W"	6810	19500	160	292	1103	1405	58	72	162	55	46	0	330	1017	1201	95	103	69	83	69	0	0.996	1.133	1.025	0.967	2.081	1.185	0.924	208	1145	469	1967	-0.006	234	235	1045	922	0
5	1	2	"YCR059C"	"YCR059C"	2810	19700	130	903	1107	887	61	82	84	86	82	0	1007	1154	920	100	140	181	78	66	0	0.928	0.992	1.057	1.119	2.227	0.989	0.873	120	587	1749	2100	-0.107	842	907	1046	1054	0
5	2	2	"MSH3"	"YCR092C"	3000	19680	160	763	1734	2124	60	69	37	95	92	0	1375	2756	3121	96	107	71	98	93	0	0.550	0.629	0.571	0.561	1.873	0.652	0.903	208	641	1982	4334	-0.863	703	1279	1674	2660	0
5	3	2	"YCRX16C"	"YCRX16C"	3220	19700	140	750	1370	1242	59	65	35	97	92	0	553	813	697	92	100	68	83	75	0	1.499	1.818	1.722	2.009	2.039	1.850	0.895	156	545	1152	2032	0.584	691	461	1311	721	0
5	4	2	"YDR060W"	"YDR060W"	3400	19690	130	315	501	423	59	64	30	85	82	0	306	504	433	89	96	48	76	67	0	1.180	1.065	1.073	1.099	2.544	0.996	0.802	120	522	473	857	0.238	256	217	442	415	0
5	5	2	"UBC13"	"YDR092W"	3620	19690	130	1424	1895	1689	58	69	52	92	85	0	366	387	281	89	98	52	72	65	0	4.931	6.164	5.598	6.289	2.048	6.422	0.849	120	665	1643	2135	2.302	1366	277	1837	298	0
5	6	2	"YDR124W"	"YDR124W"	3820	19690	140	1736	3111	3012	58	63	25	100	99	0	2874	3469	2782	91	95	28	100	100	0	0.603	0.904	0.780	0.821	1.688	0.988	0.895	156	635	4461	6431	-0.730	1678	2783	3053	3378	0
5	7	2	"LCB2"	"YDR062W"	4020	19700	130	4206	4059	2293	58	65	33	100	100	0	3178	3477	1983	93	101	40	100	100	0	1.345	1.182	1.175	1.172	1.485	1.187	0.929	120	537	7233	7385	0.427	4148	3085	4001	3384	0
5	8	2	"YDR094W"	"YDR094W"	4230	19690	150	515	1027	1013	59	68	42	91	87	0	354	516	426	94	104	68	75	68	0	1.754	2.294	2.054	2.308	2.347	2.441	0.825	156	666	716	1390	0.811	456	260	968	422	0
5	9	2	"YDR126W"	"YDR126W"	4420	19700	140	1207	2720	2703	57	64	25	99	98	0	579	928	851	92	100	69	83	72	0	2.361	3.185	3.108	3.204	1.999	3.356	0.871	156	576	1637	3499	1.240	1150	487	2663	836	0
5	10	2	"RPS13"	"YDR064W"	4620	19690	140	1744	3239	2997	57	65	39	100	98	0	1729	2391	1917	91	97	32	100	100	0	1.030	1.383	1.256	1.203	1.916	1.513	0.892	156	545	3325	5482	0.043	1687	1638	3182	2300	0
5	11	2	"GIS1"	"YDR096W"	4830	19690	160	1046	2958	3841	61	85	127	81	73	0	1765	3326	3781	96	115	118	90	75	0	0.590	0.897	0.708	0.748	2.419	0.982	0.859	208	575	2654	6127	-0.761	985	1669	2897	3230	0
5	12	2	"YDR128W"	"YDR128W"	5020	19690	150	2605	4647	4402	60	75	91	100	100	0	3957	6586	5636	95	108	87	100	100	0	0.659	0.707	0.617	0.632	1.686	0.736	0.914	156	489	6407	11078	-0.602	2545	3862	4587	6491	0
5	13	2	"YDR066C"	"YDR066C"	5220	19690	150	1638	2779	2424	59	67	32	99	96	0	3232	4217	3269	95	101	37	100	100	0	0.503	0.660	0.630	0.585	1.743	0.688	0.927	156	586	4716	6842	-0.990	1579	3137	2720	4122	0
5	14	2	"GRX3"	"YDR098C"	5430	19700	140	1977	3867	3582	57	64	30	100	100	0	1390	1886	1609	93	97	31	99	98	0	1.480	2.125	1.995	2.002	1.899	2.246	0.911	156	595	3217	5603	0.566	1920	1297	3810	1793	0
5	15	2	"YDR130C"	"YDR130C"	5620	19700	130	4069	5356	4164	58	73	122	100	95	0	2394	2367	1694	93	101	53	100	95	0	1.743	2.330	2.309	2.308	1.640	2.439	0.905	120	566	6312	7572	0.802	4011	2301	5298	2274	0
5	16	2	"SSN2"	"YDR443C"	5850	19700	140	1555	2370	2184	59	77	127	91	85	0	1278	1778	1527	95	105	62	94	87	0	1.265	1.373	1.291	1.340	1.912	1.450	0.833	156	557	2679	3994	0.339	1496	1183	2311	1683	0
5	17	2	"YDR475C"	"YDR475C"	6020	19710	120	608	1249	1280	60	71	55	86	81	0	360	663	659	95	103	49	76	69	0	2.068	2.093	2.050	2.110	2.304	2.145	0.839	120	459	813	1757	1.048	548	265	1189	568	0
5	18	2	"GIN4"	"YDR507C"	6210	19710	110	469	477	316	60	74	51	82	73	0	496	646	520	94	106	52	75	72	0	1.017	0.755	0.766	0.894	2.126	0.631	0.824	80	475	811	969	0.025	409	402	417	552	0
5	19	2	"YDR445C"	"YDR445C"	6410	19720	120	423	619	511	58	70	45	90	82	0	345	497	424	92	104	52	76	61	0	1.443	1.385	1.347	1.585	2.491	1.300	0.853	120	536	618	966	0.529	365	253	561	405	0
5	20	2	"SNF1"	"YDR477W"	6610	19720	120	980	1268	1023	59	68	44	96	87	0	892	1225	1019	94	101	42	88	80	0	1.154	1.069	1.043	1.286	2.073	1.032	0.900	120	624	1719	2340	0.207	921	798	1209	1131	0
5	21	2	"YDR509W"	"YDR509W"	6830	19710	120	448	540	399	58	69	40	97	90	0	562	558	342	95	104	59	90	79	0	0.835	1.041	0.964	1.122	1.970	1.106	0.739	120	645	857	945	-0.260	390	467	482	463	0
5	1	3	"RPS17B"	"YDR447C"	2820	19900	140	475	937	949	59	67	33	96	92	0	444	707	632	97	116	321	51	33	0	1.199	1.439	1.357	1.357	2.194	1.556	0.846	156	651	763	1488	0.262	416	347	878	610	0
5	2	3	"YDR479C"	"YDR479C"	3020	19890	170	979	1975	1945	60	70	48	100	100	0	1100	2005	1868	94	105	70	100	97	0	0.914	1.002	0.941	0.967	1.811	1.026	0.862	208	572	1925	3826	-0.130	919	1006	1915	1911	0
5	3	3	"YDR511W"	"YDR511W"	3240	19900	140	674	1040	882	59	65	38	97	92	0	357	546	407	91	99	70	85	74	0	2.312	2.156	2.131	2.084	1.981	2.287	0.840	156	505	881	1436	1.209	615	266	981	455	0
5	4	3	"YDR449C"	"YDR449C"	3420	19890	150	567	1238	1277	58	64	32	100	94	0	513	963	921	89	93	29	94	91	0	1.200	1.350	1.243	1.317	2.010	1.362	0.839	156	645	933	2054	0.264	509	424	1180	874	0
5	5	3	"PHO8"	"YDR481C"	3630	19910	120	282	333	244	57	64	33	82	68	0	281	407	312	89	94	27	78	73	0	1.172	0.868	0.827	0.957	2.667	0.800	0.801	120	572	417	594	0.229	225	192	276	318	0
5	6	3	"TTR1"	"YDR513W"	3840	19900	140	1123	1994	1797	59	65	34	99	96	0	647	938	776	93	98	35	98	87	0	1.921	2.290	2.050	2.156	2.181	2.422	0.867	156	655	1618	2780	0.942	1064	554	1935	845	0
5	7	3	"SPB4"	"YFL002C"	4040	19890	140	1727	3062	2856	58	67	41	99	98	0	5140	6990	5941	94	100	36	100	100	0	0.331	0.436	0.401	0.382	1.781	0.436	0.882	156	635	6715	9900	-1.596	1669	5046	3004	6896	0
5	8	3	"HAC1"	"YFL031W"	4230	19930	130	891	1478	1400	59	69	44	95	94	0	830	1065	869	94	102	67	85	76	0	1.130	1.461	1.482	1.620	2.369	1.704	0.844	120	575	1568	2390	0.177	832	736	1419	971	0
5	9	3	"YFL061W"	"YFL061W"	4430	19900	150	1552	2480	2177	60	69	47	99	96	0	1192	1427	1069	93	101	63	93	87	0	1.358	1.814	1.703	1.715	1.876	1.993	0.852	156	720	2591	3754	0.441	1492	1099	2420	1334	0
5	10	3	"YFL004W"	"YFL004W"	4640	19890	150	1255	2461	2517	60	67	40	100	100	0	4321	5997	4837	93	99	32	100	100	0	0.283	0.407	0.303	0.335	1.946	0.427	0.820	156	616	5423	8305	-1.823	1195	4228	2401	5904	0
5	11	3	"RIM15"	"YFL033C"	4830	19900	140	1020	1759	1685	62	70	43	99	97	0	1334	2156	2072	96	101	32	100	100	0	0.774	0.824	0.783	0.816	1.927	0.799	0.802	156	581	2196	3757	-0.370	958	1238	1697	2060	0
5	12	3	"YFL063W"	"YFL063W"	5030	19900	140	17835	28998	23385	63	71	47	100	100	15	12583	15642	11557	96	103	38	100	100	0	1.423	1.861	1.661	1.685	1.756	2.019	0.866	156	623	30259	44481	0.509	17772	12487	28935	15546	0
5	13	3	"YFL006W"	"YFL006W"	5240	19910	140	2809	4063	3327	60	67	44	100	100	0	3814	4539	3260	95	99	29	100	100	0	0.739	0.901	0.818	0.791	1.720	0.951	0.867	156	626	6468	8447	-0.436	2749	3719	4003	4444	0
5	14	3	"YFL035C"	"YFL035C"	5440	19910	140	2919	4412	3808	59	67	35	100	100	0	4268	4796	3614	93	97	27	100	100	0	0.685	0.926	0.862	0.872	1.878	0.985	0.851	156	577	7035	9056	-0.546	2860	4175	4353	4703	0
5	15	3	"YFL065C"	"YFL065C"	5640	19910	140	6176	9263	7882	58	71	117	100	100	0	5846	6246	4388	95	100	47	100	100	0	1.064	1.497	1.384	1.307	1.797	1.682	0.863	156	618	11869	15356	0.089	6118	5751	9205	6151	0
5	16	3	"SMC1"	"YFL008W"	5850	19900	140	2428	3898	3642	58	66	44	98	98	0	2071	3201	2820	93	100	45	99	98	0	1.198	1.236	1.126	1.204	1.898	1.294	0.826	156	609	4348	6948	0.261	2370	1978	3840	3108	0
5	17	3	"YFL035C-B"	"YFL035C-B"	6040	19900	130	2435	3346	2679	60	70	53	99	98	0	3086	3637	2849	94	102	47	100	100	0	0.794	0.927	0.939	0.930	1.845	0.922	0.840	120	590	5367	6829	-0.333	2375	2992	3286	3543	0
5	18	3	"YFL067W"	"YFL067W"	6250	19900	150	5317	10051	10381	60	71	46	100	100	0	4226	6279	5950	94	109	106	99	98	0	1.272	1.615	1.452	1.545	2.001	1.753	0.864	156	653	9389	16176	0.347	5257	4132	9991	6185	0
5	19	3	"RTG2"	"YGL252C"	6430	19910	140	4966	6633	5149	60	66	30	100	100	0	6928	7780	5448	95	108	110	100	100	0	0.718	0.855	0.748	0.804	1.777	0.877	0.826	156	585	11739	14258	-0.478	4906	6833	6573	7685	0
5	20	3	"YGR021W"	"YGR021W"	6630	19940	130	3429	4340	3644	60	68	34	100	100	0	2163	2402	1848	97	104	46	99	94	0	1.631	1.857	1.737	1.831	2.042	2.084	0.844	120	590	5435	6585	0.705	3369	2066	4280	2305	0
5	21	3	"YGR053C"	"YGR053C"	6830	19920	120	2321	3080	2444	60	72	52	100	97	0	2068	2433	1875	96	106	55	100	94	0	1.147	1.292	1.243	1.319	2.078	1.316	0.841	120	654	4233	5357	0.197	2261	1972	3020	2337	0
5	1	4	"FZF1"	"YGL254W"	2820	20090	150	1054	2228	2221	58	79	154	94	91	0	1425	2035	1641	94	117	178	92	87	0	0.748	1.118	0.896	0.968	1.758	1.257	0.894	156	744	2327	4111	-0.418	996	1331	2170	1941	0
5	2	4	"MTL1"	"YGR023W"	3040	20090	160	2622	4755	4729	59	84	172	98	94	0	3096	4414	3823	94	124	201	98	92	0	0.854	1.087	0.992	1.020	1.629	1.179	0.917	208	587	5565	9016	-0.228	2563	3002	4696	4320	0
5	3	4	"MUP1"	"YGR055W"	3230	20090	150	1434	2572	2302	59	66	34	99	98	0	1359	1874	1546	91	98	45	96	92	0	1.084	1.409	1.255	1.401	1.963	1.465	0.880	156	598	2643	4296	0.117	1375	1268	2513	1783	0
5	4	4	"ADH4"	"YGL256W"	3470	20100	150	1074	2007	1961	58	65	32	100	98	0	936	1244	984	90	95	32	97	93	0	1.201	1.689	1.450	1.542	1.786	1.897	0.891	156	682	1862	3103	0.264	1016	846	1949	1154	0
5	5	4	"YGR025W"	"YGR025W"	3650	20110	120	573	795	643	60	67	35	94	88	0	634	884	725	90	96	29	88	82	0	0.943	0.926	0.901	0.965	1.954	0.899	0.903	120	464	1057	1529	-0.085	513	544	735	794	0
5	6	4	"LST7"	"YGR057C"	3840	20110	150	1016	1795	1730	58	70	68	97	92	0	2302	3099	2607	92	99	44	100	100	0	0.433	0.578	0.545	0.501	1.737	0.606	0.894	156	692	3168	4744	-1.206	958	2210	1737	3007	0
5	7	4	"YGL258W"	"YGL258W"	4050	20110	140	1808	2841	2468	58	70	126	97	88	0	1654	2093	1546	94	107	173	91	84	0	1.122	1.392	1.294	1.283	1.556	1.509	0.911	156	648	3310	4782	0.166	1750	1560	2783	1999	0
5	8	4	"RPS25A"	"YGR027C"	4240	20130	140	796	1111	978	59	71	59	90	81	0	924	1309	1101	94	102	47	91	82	0	0.888	0.866	0.837	0.897	2.243	0.872	0.889	156	610	1567	2267	-0.171	737	830	1052	1215	0
5	9	4	"SPR3"	"YGR059W"	4460	20140	150	1372	2591	2579	61	72	57	100	97	0	2460	3209	2744	93	98	30	100	100	0	0.554	0.812	0.667	0.707	1.833	0.886	0.858	156	562	3678	5646	-0.852	1311	2367	2530	3116	0
5	10	4	"PPA1"	"YHR026W"	4640	20100	140	2335	3858	3475	61	68	32	100	100	0	1770	2914	2572	93	99	38	100	99	0	1.356	1.346	1.221	1.293	1.841	1.387	0.849	156	547	3951	6618	0.439	2274	1677	3797	2821	0
5	11	4	"YHR056C"	"YHR056C"	4840	20110	130	1215	1916	1717	62	69	34	99	97	0	1268	1757	1563	94	100	41	95	89	0	0.982	1.115	1.053	1.260	1.759	1.062	0.835	120	571	2327	3517	-0.026	1153	1174	1854	1663	0
5	12	4	"YHR087W"	"YHR087W"	5040	20110	140	897	1721	1656	62	71	47	98	92	0	692	1167	1102	95	100	31	94	89	0	1.399	1.548	1.401	1.644	2.034	1.541	0.917	156	640	1432	2731	0.484	835	597	1659	1072	0
5	13	4	"DAP2"	"YHR028C"	5250	20110	140	1106	2014	1946	62	79	140	90	77	0	1508	2742	2675	94	109	163	92	82	0	0.738	0.737	0.686	0.737	1.761	0.720	0.909	156	648	2458	4600	-0.438	1044	1414	1952	2648	0
5	14	4	"MED6"	"YHR058C"	5450	20110	140	1582	2876	2693	60	71	47	99	98	0	1711	2725	2422	95	101	33	99	99	0	0.942	1.071	0.981	1.051	1.783	1.094	0.894	156	615	3138	5446	-0.086	1522	1616	2816	2630	0
5	15	4	"GAR1"	"YHR089C"	5640	20110	140	1106	2251	2285	59	68	41	100	97	0	1416	2105	1978	94	99	29	100	99	0	0.792	1.090	0.951	1.023	1.905	1.138	0.883	156	587	2369	4203	-0.336	1047	1322	2192	2011	0
5	16	4	"SLT2"	"YHR030C"	5830	20110	140	1122	2091	2198	59	65	32	98	96	0	812	1584	1699	91	96	28	98	94	0	1.474	1.361	1.296	1.485	1.878	1.316	0.930	156	674	1784	3525	0.560	1063	721	2032	1493	0
5	17	4	"VMA22"	"YHR060W"	6050	20120	120	1410	1961	1563	61	69	46	100	96	0	480	664	495	93	99	41	85	80	0	3.486	3.327	3.190	3.493	1.869	3.434	0.865	120	569	1736	2471	1.801	1349	387	1900	571	0
5	18	4	"MSR1"	"YHR091C"	6250	20110	150	886	1746	1601	62	69	42	100	96	0	2103	3047	2683	94	107	101	97	89	0	0.410	0.570	0.562	0.574	1.724	0.559	0.893	156	704	2833	4637	-1.286	824	2009	1684	2953	0
5	19	4	"YHR032W"	"YHR032W"	6450	20120	130	1082	1410	1084	61	67	29	95	94	0	1500	1703	1225	95	100	33	96	90	0	0.727	0.839	0.837	0.873	1.682	0.840	0.924	120	569	2426	2957	-0.461	1021	1405	1349	1608	0
5	20	4	"RPP1"	"YHR062C"	6640	20120	120	331	444	376	58	65	32	95	88	0	485	616	491	95	102	40	84	83	0	0.700	0.741	0.713	0.844	2.400	0.734	0.822	120	511	663	907	-0.515	273	390	386	521	0
5	21	4	"AHT1"	"YHR093W"	6850	20130	120	3626	4540	3339	56	66	39	100	99	0	1439	1760	1361	94	102	47	95	89	0	2.654	2.691	2.595	2.907	1.764	2.707	0.883	120	673	4915	6150	1.408	3570	1345	4484	1666	0
5	1	5	"PAN1"	"YIR006C"	2830	20300	160	956	1971	2099	58	77	143	94	84	0	868	1262	1094	91	112	166	89	80	0	1.156	1.634	1.473	1.430	1.736	1.825	0.925	208	882	1675	3084	0.209	898	777	1913	1171	0
5	2	5	"GTT1"	"YIR038C"	3050	20310	150	1308	1820	1512	59	73	99	90	85	0	1225	1660	1312	92	108	121	85	81	0	1.102	1.123	1.077	1.143	1.747	1.135	0.927	156	571	2382	3329	0.141	1249	1133	1761	1568	0
5	3	5	"RNR2"	"YJL026W"	3240	20300	140	494	856	765	58	64	28	96	93	0	362	581	505	90	96	43	85	77	0	1.603	1.625	1.534	1.758	1.875	1.600	0.873	156	591	708	1289	0.681	436	272	798	491	0
5	4	5	"PRI1"	"YIR008C"	3450	20300	150	1461	2251	1867	57	64	28	100	99	0	1811	2138	1522	90	97	43	98	97	0	0.816	1.071	1.000	0.987	1.585	1.145	0.921	156	680	3125	4242	-0.294	1404	1721	2194	2048	0
5	5	5	"YIR040C"	"YIR040C"	3670	20300	130	2683	3991	3627	57	64	34	100	100	0	2441	2814	2330	90	97	42	100	100	0	1.117	1.444	1.316	1.295	1.526	1.513	0.937	120	618	4977	6658	0.160	2626	2351	3934	2724	0
5	6	5	"YJL028W"	"YJL028W"	3840	20310	110	1384	1720	1434	58	109	345	67	58	0	619	777	617	94	118	173	65	57	0	2.526	2.433	2.480	2.896	1.867	2.326	0.939	80	471	1851	2345	1.337	1326	525	1662	683	0
5	7	5	"YIR010W"	"YIR010W"	4040	20310	110	1483	1412	1082	59	148	475	63	55	0	2210	2705	2329	95	172	420	70	62	0	0.673	0.518	0.575	0.665	1.702	0.513	0.884	80	497	3539	3963	-0.571	1424	2115	1353	2610	0
5	8	5	"YIR042C"	"YIR042C"	4250	20310	130	551	660	491	58	104	325	55	41	0	715	818	574	95	148	369	66	43	0	0.795	0.833	0.829	0.859	1.835	0.834	0.927	120	553	1113	1325	-0.331	493	620	602	723	0
5	9	5	"MAD2"	"YJL030W"	4460	20300	150	558	1162	1109	60	67	37	97	92	0	778	1595	1532	92	98	29	99	95	0	0.726	0.733	0.696	0.736	1.550	0.718	0.926	156	558	1184	2605	-0.462	498	686	1102	1503	0
5	10	5	"SQT1"	"YIR012W"	4640	20290	150	1618	2858	2711	60	74	73	99	92	0	2780	3473	2721	92	117	166	96	86	0	0.580	0.828	0.718	0.731	1.665	0.902	0.910	156	588	4246	6179	-0.787	1558	2688	2798	3381	0
5	11	5	"YIR044C"	"YIR044C"	4840	20310	130	1192	1657	1357	60	75	80	95	88	0	1172	1449	1121	93	118	167	80	74	0	1.049	1.178	1.192	1.283	1.707	1.163	0.919	120	610	2211	2953	0.069	1132	1079	1597	1356	0
5	12	5	"YJL032W"	"YJL032W"	5050	20310	140	666	908	714	59	67	45	95	89	0	1846	2315	1744	94	100	49	100	99	0	0.346	0.382	0.371	0.362	1.509	0.383	0.936	156	663	2359	3070	-1.529	607	1752	849	2221	0
5	13	5	"CAF17"	"YJR122W"	5230	20320	100	692	642	377	60	124	328	66	46	0	725	871	662	92	160	399	56	47	0	0.998	0.747	0.835	0.989	1.972	0.685	0.843	80	450	1265	1361	-0.002	632	633	582	779	0
5	14	5	"YJR154W"	"YJR154W"	5450	20320	110	1136	1084	772	59	127	320	73	62	0	1591	1918	1606	93	174	437	67	61	0	0.719	0.562	0.584	0.717	1.778	0.527	0.852	80	529	2575	2850	-0.476	1077	1498	1025	1825	0
5	15	5	"YKL023W"	"YKL023W"	5640	20320	120	751	798	579	59	75	105	85	75	0	1335	1748	1388	95	121	235	88	70	0	0.558	0.447	0.425	0.466	2.126	0.406	0.832	120	559	1932	2392	-0.841	692	1240	739	1653	0
5	16	5	"YJR124C"	"YJR124C"	5860	20320	120	2022	2097	1536	59	65	31	99	98	0	4002	4795	3952	93	98	37	100	100	0	0.502	0.433	0.439	0.481	1.621	0.395	0.906	120	596	5872	6740	-0.994	1963	3909	2038	4702	0
5	17	5	"THI11"	"YJR156C"	6050	20310	130	1587	2456	2055	60	67	44	100	97	0	1491	2031	1666	94	101	48	100	97	0	1.093	1.237	1.179	1.292	1.649	1.236	0.893	120	630	2924	4333	0.128	1527	1397	2396	1937	0
5	18	5	"PAN3"	"YKL025C"	6250	20320	130	3233	3667	3189	60	68	43	100	96	0	2272	3928	3523	95	103	49	100	98	0	1.458	0.941	0.902	0.983	1.533	0.916	0.921	120	633	5350	7440	0.544	3173	2177	3607	3833	0
5	19	5	"YJR126C"	"YJR126C"	6450	20320	120	1749	2350	1757	61	68	37	100	100	0	1801	2451	1846	94	102	44	100	97	0	0.989	0.971	0.954	1.052	1.617	0.966	0.928	120	541	3395	4646	-0.016	1688	1707	2289	2357	0
5	20	5	"HXT16"	"YJR158W"	6650	20320	140	3855	7192	7126	59	65	35	100	100	0	3315	5669	5483	93	100	44	100	100	0	1.178	1.279	1.161	1.209	1.543	1.301	0.934	156	694	7018	12709	0.237	3796	3222	7133	5576	0
5	21	5	"YKL027W"	"YKL027W"	6840	20330	110	1996	1811	1148	59	77	87	96	93	0	2163	2073	1421	95	114	114	91	83	0	0.937	0.886	0.873	1.029	1.676	0.862	0.923	80	536	4005	3730	-0.094	1937	2068	1752	1978	0
5	1	6	"YJR128W"	"YJR128W"	2850	20500	140	588	830	680	57	65	42	94	93	0	309	396	281	89	95	45	85	76	0	2.414	2.518	2.543	2.575	1.830	2.586	0.872	156	642	751	1080	1.271	531	220	773	307	0
5	2	6	"YJR160C"	"YJR160C"	3040	20500	150	450	589	463	58	65	44	96	91	0	465	622	482	90	95	48	89	83	0	1.045	0.998	1.012	1.114	1.844	0.977	0.881	156	576	767	1063	0.064	392	375	531	532	0
5	3	6	"MAE1"	"YKL029C"	3260	20500	150	834	1513	1358	56	60	22	100	98	0	460	633	462	88	94	62	85	80	0	2.091	2.673	2.512	2.735	2.016	2.945	0.875	156	633	1150	2002	1.064	778	372	1457	545	0
5	4	6	"SOF1"	"YLL011W"	3460	20500	150	2327	3783	3261	56	63	32	100	100	0	5820	7612	5910	90	98	77	100	100	0	0.396	0.495	0.477	0.459	1.656	0.512	0.930	156	655	8001	11249	-1.335	2271	5730	3727	7522	0
5	5	6	"FPS1"	"YLL043W"	3660	20540	140	1863	3440	3414	57	63	33	100	99	0	1707	3174	2925	92	98	55	100	100	0	1.118	1.098	0.986	0.959	1.723	1.146	0.915	156	609	3421	6465	0.161	1806	1615	3383	3082	0
5	6	6	"YLR008C"	"YLR008C"	3860	20510	130	792	1039	833	57	97	308	70	57	0	1271	1538	1246	94	117	161	78	69	0	0.624	0.680	0.678	0.804	2.059	0.664	0.926	120	566	1912	2426	-0.679	735	1177	982	1444	0
5	7	6	"YLL013C"	"YLL013C"	4050	20500	140	2702	3778	3104	59	115	376	92	82	0	2672	3039	2282	95	151	364	86	77	0	1.026	1.263	1.181	1.258	1.591	1.326	0.910	156	644	5220	6663	0.036	2643	2577	3719	2944	0
5	8	6	"RPL8B"	"YLL045C"	4250	20500	140	1274	2139	1951	58	71	93	94	90	0	880	1208	993	94	111	149	83	73	0	1.547	1.868	1.780	1.884	1.626	1.842	0.727	156	658	2002	3195	0.630	1216	786	2081	1114	0
5	9	6	"YLR010C"	"YLR010C"	4450	20510	130	829	1102	920	58	64	27	99	94	0	1248	1732	1411	91	97	29	96	94	0	0.666	0.636	0.649	0.704	1.945	0.622	0.925	120	595	1928	2685	-0.586	771	1157	1044	1641	0
5	10	6	"BPT1"	"YLL015W"	4650	20520	120	436	495	341	58	68	58	88	80	0	511	775	604	94	108	131	76	59	0	0.906	0.642	0.625	0.740	1.887	0.586	0.906	120	585	795	1118	-0.142	378	417	437	681	0
5	11	6	"YLL047W"	"YLL047W"	4860	20520	130	1381	1891	1504	58	66	45	96	94	0	643	762	570	94	100	50	86	80	0	2.410	2.744	2.715	2.913	1.855	2.712	0.940	120	631	1872	2501	1.269	1323	549	1833	668	0
5	12	6	"YLR012C"	"YLR012C"	5060	20510	130	1174	1547	1182	59	67	33	98	91	0	1900	2264	1676	95	100	31	98	95	0	0.618	0.686	0.682	0.728	1.549	0.675	0.947	120	578	2920	3657	-0.695	1115	1805	1488	2169	0
5	13	6	"YLL017W"	"YLL017W"	5260	20520	120	1212	1426	991	60	79	126	89	81	0	974	1037	720	95	112	124	84	76	0	1.311	1.450	1.446	1.667	1.913	1.415	0.923	120	580	2031	2308	0.390	1152	879	1366	942	0
5	14	6	"YLL049W"	"YLL049W"	5470	20520	120	2095	2800	2097	59	73	99	95	91	0	1700	2020	1450	93	116	227	87	80	0	1.267	1.422	1.420	1.389	1.569	1.435	0.939	120	561	3643	4668	0.341	2036	1607	2741	1927	0
5	15	6	"PPR1"	"YLR014C"	5660	20510	140	2650	3845	3093	57	66	38	100	100	0	2954	3463	2558	96	104	84	100	97	0	0.907	1.125	1.066	1.089	1.590	1.169	0.943	156	667	5451	7155	-0.140	2593	2858	3788	3367	0
5	16	6	"YLR327C"	"YLR327C"	5830	20520	110	1451	1554	1103	57	82	125	90	83	0	1365	1378	1058	94	112	95	81	73	0	1.097	1.166	1.248	1.523	2.073	1.124	0.913	80	485	2665	2781	0.133	1394	1271	1497	1284	0
5	17	6	"ADE13"	"YLR359W"	6050	20530	100	2020	1880	1281	61	94	141	91	77	0	2032	1812	1274	96	117	98	80	77	0	1.012	1.060	1.134	1.418	1.954	1.054	0.909	80	505	3895	3535	0.017	1959	1936	1819	1716	0
5	18	6	"YLR391W"	"YLR391W"	6250	20520	110	1299	1265	916	61	83	90	90	81	0	1186	1016	758	98	110	56	78	70	0	1.138	1.312	1.362	1.732	2.254	1.223	0.884	80	510	2326	2122	0.186	1238	1088	1204	918	0
5	19	6	"REC102"	"YLR329W"	6460	20520	130	1337	1487	1048	61	72	50	95	95	0	1520	1665	1163	94	102	42	93	90	0	0.895	0.908	0.891	1.031	1.865	0.909	0.913	120	629	2702	2997	-0.160	1276	1426	1426	1571	0
5	20	6	"YLR361C"	"YLR361C"	6670	20530	120	1085	1031	796	61	65	26	99	95	0	1481	1587	1331	93	98	39	99	92	0	0.738	0.649	0.670	0.759	1.705	0.657	0.906	120	560	2412	2464	-0.439	1024	1388	970	1494	0
5	21	6	"ATP10"	"YLR393W"	6870	20530	110	1795	1854	1254	62	68	35	100	96	0	1022	1230	936	95	103	50	90	83	0	1.869	1.579	1.668	1.885	1.698	1.463	0.929	80	556	2660	2927	0.903	1733	927	1792	1135	0
5	1	7	"YLR331C"	"YLR331C"	2850	20700	170	670	1257	1387	56	63	28	99	97	0	654	1094	1043	90	95	25	98	95	0	1.089	1.196	0.988	1.078	1.748	1.288	0.934	208	952	1178	2205	0.123	614	564	1201	1004	0
5	2	7	"NMD4"	"YLR363C"	3060	20710	150	448	684	563	57	62	24	94	92	0	650	882	690	89	93	24	97	92	0	0.697	0.791	0.748	0.780	1.808	0.794	0.919	156	523	952	1420	-0.521	391	561	627	793	0
5	3	7	"COX8"	"YLR395C"	3250	20710	150	590	760	625	56	63	46	92	83	0	1961	2273	1865	89	97	66	99	92	0	0.285	0.322	0.312	0.316	1.683	0.319	0.943	156	583	2406	2888	-1.810	534	1872	704	2184	0
5	4	7	"RPS25B"	"YLR333C"	3460	20710	150	455	576	436	57	67	52	85	80	0	742	941	695	93	102	78	83	78	0	0.613	0.612	0.577	0.647	1.792	0.607	0.895	156	679	1047	1367	-0.705	398	649	519	848	0
5	5	7	"YLR365W"	"YLR365W"	3660	20710	130	891	1138	832	58	66	39	93	88	0	682	927	684	96	102	40	87	80	0	1.422	1.300	1.270	1.443	1.693	1.240	0.919	120	468	1419	1911	0.507	833	586	1080	831	0
5	6	7	"AFG2"	"YLR397C"	3850	20710	140	1162	2213	2085	57	68	44	99	97	0	1017	1950	1781	95	103	57	98	94	0	1.198	1.162	1.053	1.117	1.582	1.173	0.927	156	627	2027	4011	0.261	1105	922	2156	1855	0
5	7	7	"YMR097C"	"YMR097C"	4070	20710	140	1100	1702	1590	57	66	43	99	94	0	2347	3006	2542	93	106	94	99	91	0	0.463	0.565	0.533	0.559	1.565	0.583	0.909	156	712	3297	4558	-1.112	1043	2254	1645	2913	0
5	8	7	"ECM16"	"YMR128W"	4280	20720	130	1420	1420	1031	58	65	29	99	95	0	1295	1336	949	95	104	86	87	84	0	1.135	1.098	1.100	1.224	1.717	1.100	0.901	120	511	2562	2603	0.183	1362	1200	1362	1241	0
5	9	7	"YMR158W"	"YMR158W"	4440	20710	120	766	1042	821	58	69	53	89	83	0	606	777	630	93	99	36	80	75	0	1.380	1.439	1.400	1.709	1.906	1.388	0.930	120	518	1221	1668	0.465	708	513	984	684	0
5	10	7	"YMR099C"	"YMR099C"	4650	20710	130	1256	1426	1062	60	81	124	90	84	0	1027	1170	864	94	109	77	86	78	0	1.282	1.270	1.251	1.421	1.723	1.309	0.928	120	634	2129	2442	0.358	1196	933	1366	1076	0
5	11	7	"YMR130W"	"YMR130W"	4850	20710	120	699	731	518	59	79	127	86	69	0	1113	1404	1115	94	108	87	96	87	0	0.628	0.513	0.522	0.584	1.740	0.518	0.860	120	557	1659	1982	-0.671	640	1019	672	1310	0
5	12	7	"APG16"	"YMR159C"	5060	20710	140	738	1185	959	60	75	74	95	89	0	699	979	752	94	114	142	82	70	0	1.121	1.271	1.243	1.386	1.829	1.286	0.917	156	704	1283	2010	0.164	678	605	1125	885	0
5	13	7	"SRT1"	"YMR101C"	5250	20710	130	904	1154	831	58	68	49	95	91	0	1561	2114	1715	93	102	49	100	94	0	0.576	0.542	0.532	0.616	1.674	0.498	0.918	120	592	2314	3117	-0.795	846	1468	1096	2021	0
5	14	7	"YMR132C"	"YMR132C"	5450	20720	120	1200	1367	1130	58	73	99	88	84	0	816	1084	858	95	105	57	87	82	0	1.584	1.324	1.270	1.474	1.894	1.397	0.907	120	579	1863	2298	0.663	1142	721	1309	989	0
5	15	7	"HLJ1"	"YMR161W"	5650	20720	110	336	379	266	60	80	112	75	61	0	764	744	538	96	114	99	81	73	0	0.413	0.492	0.422	0.500	2.116	0.460	0.787	80	532	944	967	-1.275	276	668	319	648	0
5	16	7	"YMR103C"	"YMR103C"	5850	20720	120	329	403	283	61	79	80	80	65	0	352	448	346	95	112	96	70	55	0	1.043	0.969	0.971	1.104	2.246	0.897	0.822	120	613	525	695	0.060	268	257	342	353	0
5	17	7	"YMR134W"	"YMR134W"	6060	20720	130	2173	2511	1945	61	76	63	100	95	0	3201	3410	2423	95	106	52	100	100	0	0.680	0.739	0.725	0.757	1.643	0.775	0.880	120	623	5218	5765	-0.556	2112	3106	2450	3315	0
5	18	7	"YMR163C"	"YMR163C"	6250	20710	140	1011	1697	1511	60	74	60	96	89	0	625	940	817	95	111	131	82	70	0	1.794	1.937	1.963	2.077	1.797	1.917	0.875	156	721	1481	2482	0.843	951	530	1637	845	0
5	19	7	"YNL144C"	"YNL144C"	6470	20710	140	3769	4497	3293	58	67	33	100	99	0	3260	3347	2279	94	105	133	94	87	0	1.172	1.365	1.325	1.396	1.625	1.403	0.904	156	645	6877	7692	0.229	3711	3166	4439	3253	0
5	20	7	"YNL176C"	"YNL176C"	6660	20720	140	7355	9039	6797	58	65	30	100	100	0	3635	3768	2697	92	99	40	100	99	0	2.060	2.443	2.470	2.412	1.504	2.535	0.939	156	691	10840	12657	1.042	7297	3543	8981	3676	0
5	21	7	"YNL208W"	"YNL208W"	6880	20730	120	1706	1719	1098	59	81	221	85	81	0	1805	1606	1014	94	117	204	82	76	0	0.963	1.098	1.116	1.190	1.651	1.071	0.922	120	646	3358	3172	-0.055	1647	1711	1660	1512	0
5	1	8	"YNL146W"	"YNL146W"	2860	20920	140	781	1030	780	56	63	28	98	93	0	595	644	402	90	103	99	80	74	0	1.436	1.758	1.648	1.744	1.954	1.898	0.877	156	657	1230	1528	0.522	725	505	974	554	0
5	2	8	"RPS3"	"YNL178W"	3070	20900	160	611	970	842	57	63	28	98	95	0	645	817	563	90	99	61	90	87	0	0.998	1.256	1.123	1.216	1.911	1.395	0.898	208	457	1109	1640	-0.003	554	555	913	727	0
5	3	8	"MER1"	"YNL210W"	3240	20900	150	150	725	903	58	96	195	42	37	0	150	538	613	94	117	134	43	39	0	1.643	1.502	1.237	1.208	2.761	1.590	0.829	156	443	148	1111	0.716	92	56	667	444	-50
5	4	8	"ALF1"	"YNL148C"	3460	20910	110	864	834	547	60	100	178	75	71	0	426	428	286	96	118	109	68	61	0	2.436	2.331	2.222	2.388	2.007	2.243	0.814	80	484	1134	1106	1.285	804	330	774	332	0
5	5	8	"RHO5"	"YNL180C"	3670	20910	150	1881	2474	2235	60	78	70	91	83	0	1291	1841	1607	98	108	46	92	84	0	1.526	1.385	1.293	1.341	1.718	1.403	0.925	156	672	3014	4157	0.610	1821	1193	2414	1743	0
5	6	8	"YNL212W"	"YNL212W"	3870	20920	130	488	566	417	59	70	53	82	77	0	548	676	538	95	103	43	81	75	0	0.947	0.873	0.860	0.927	2.123	0.804	0.785	120	529	882	1088	-0.079	429	453	507	581	0
5	7	8	"YNL150W"	"YNL150W"	4050	20930	130	1189	1532	1192	56	77	102	90	82	0	1135	1358	1013	94	118	125	83	78	0	1.088	1.168	1.135	1.196	1.800	1.177	0.901	120	555	2174	2740	0.122	1133	1041	1476	1264	0
5	8	8	"YNL182C"	"YNL182C"	4270	20900	150	1568	2415	1937	57	78	96	98	92	0	1107	1325	915	96	116	117	90	85	0	1.495	1.919	1.786	1.928	1.880	2.071	0.871	156	643	2522	3587	0.580	1511	1011	2358	1229	0
5	9	8	"PEX17"	"YNL214W"	4470	20920	130	2148	2370	1752	58	70	53	96	90	0	2359	2695	2086	95	102	41	100	94	0	0.923	0.889	0.866	0.898	1.653	0.871	0.917	120	528	4354	4912	-0.115	2090	2264	2312	2600	0
5	10	8	"MSB4"	"YOL112W"	4640	20910	110	1064	1062	742	61	181	546	65	47	0	1495	1371	1025	94	207	531	62	55	0	0.716	0.784	0.806	1.068	2.500	0.870	0.841	80	465	2404	2278	-0.482	1003	1401	1001	1277	0
5	11	8	"NOP8"	"YOL144W"	4860	20920	120	1210	1832	1680	63	163	494	63	51	0	920	1335	1204	94	187	481	55	49	0	1.389	1.425	1.380	1.646	2.078	1.441	0.867	120	574	1973	3010	0.474	1147	826	1769	1241	0
5	12	8	"TIR2"	"YOR010C"	5040	20920	100	992	915	661	62	90	110	78	71	0	1793	1527	1145	97	137	193	70	66	0	0.548	0.597	0.603	0.781	2.365	0.559	0.818	80	438	2626	2283	-0.867	930	1696	853	1430	0
5	13	8	"YOL114C"	"YOL114C"	5240	20930	130	826	951	631	58	83	100	90	84	0	1011	1015	665	95	133	212	80	66	0	0.838	0.971	0.933	1.082	2.060	0.897	0.784	120	643	1684	1813	-0.254	768	916	893	920	0
5	14	8	"YOL146W"	"YOL146W"	5460	20930	140	692	1029	905	57	70	57	86	78	0	690	1022	869	93	110	137	75	69	0	1.064	1.046	0.995	1.233	2.600	1.058	0.870	156	749	1232	1901	0.089	635	597	972	929	0
5	15	8	"YOR012W"	"YOR012W"	5700	20920	110	633	671	449	59	70	54	87	82	0	487	523	358	93	103	57	78	75	0	1.457	1.423	1.377	1.589	1.888	1.335	0.871	80	522	968	1042	0.543	574	394	612	430	0
5	16	8	"MSN1"	"YOL116W"	5870	20920	130	1112	1324	948	62	83	103	94	89	0	1169	1345	1027	95	110	88	88	83	0	0.978	1.010	0.983	1.222	2.110	0.964	0.912	120	534	2124	2512	-0.033	1050	1074	1262	1250	0
5	17	8	"SPT20"	"YOL148C"	6040	20920	110	1233	1259	869	62	138	364	81	60	0	1385	1496	1130	98	173	380	70	57	0	0.910	0.856	0.885	1.087	2.212	0.820	0.798	80	474	2458	2595	-0.136	1171	1287	1197	1398	0
5	18	8	"RTS1"	"YOR014W"	6270	20930	120	814	903	711	60	118	319	63	53	0	982	1314	1090	95	154	339	69	53	0	0.850	0.692	0.629	0.715	2.482	0.640	0.792	120	596	1641	2062	-0.234	754	887	843	1219	0
5	19	8	"YOL118C"	"YOL118C"	6460	20920	120	834	863	533	60	71	54	93	85	0	349	353	195	93	106	73	76	68	0	3.023	3.088	2.949	3.284	1.861	3.045	0.749	120	558	1030	1063	1.596	774	256	803	260	0
5	20	8	"YOL150C"	"YOL150C"	6670	20930	110	408	437	291	58	66	32	88	83	0	538	564	372	93	101	39	77	73	0	0.787	0.805	0.755	0.845	2.186	0.705	0.777	80	461	795	850	-0.346	350	445	379	471	0
5	21	8	"ERP4"	"YOR016C"	6840	20920	110	3697	3797	2642	59	216	906	80	68	0	4813	4807	3429	95	282	1050	73	66	0	0.771	0.793	0.777	0.852	1.842	0.771	0.890	80	508	8356	8450	-0.375	3638	4718	3738	4712	0
5	1	9	"SCD5"	"YOR329C"	2830	21110	170	1906	2998	2723	57	66	46	100	99	0	4814	6289	4786	93	112	131	100	99	0	0.392	0.475	0.401	0.433	1.611	0.494	0.877	208	1029	6570	9137	-1.352	1849	4721	2941	6196	0
5	2	9	"PRT1"	"YOR361C"	3060	21090	150	1100	1526	1284	57	224	1068	47	27	0	1628	2036	1656	95	270	983	66	39	0	0.680	0.757	0.722	0.819	1.785	0.730	0.884	156	534	2576	3410	-0.556	1043	1533	1469	1941	0
5	3	9	"ERR1"	"YOR393W"	3270	21060	160	950	1964	2351	59	248	1009	45	23	0	1115	1787	1781	95	263	908	56	28	0	0.874	1.126	0.932	1.047	1.729	1.267	0.888	208	638	1911	3597	-0.195	891	1020	1905	1692	-100
5	4	9	"YOR331C"	"YOR331C"	3460	21100	130	1232	1616	1426	60	107	215	79	74	0	469	498	362	96	129	162	65	54	0	3.142	3.871	3.674	3.640	1.758	4.246	0.866	120	543	1545	1958	1.652	1172	373	1556	402	0
5	5	9	"PIP2"	"YOR363C"	3640	21110	140	754	1054	974	61	78	76	89	75	0	593	981	840	94	104	42	91	84	0	1.389	1.120	1.025	1.193	2.165	1.158	0.843	156	659	1192	1880	0.474	693	499	993	887	0
5	6	9	"HAT1"	"YPL001W"	3850	21110	140	290	457	387	56	66	47	82	67	0	742	1434	1387	93	101	40	97	87	0	0.361	0.299	0.292	0.351	2.201	0.268	0.848	156	599	883	1742	-1.472	234	649	401	1341	0
5	7	9	"YOR333C"	"YOR333C"	4070	21110	140	1154	1431	1097	56	73	93	92	86	0	721	797	539	94	109	83	85	79	0	1.751	1.956	1.833	1.970	2.052	2.058	0.892	156	620	1725	2078	0.808	1098	627	1375	703	0
5	8	9	"YOR365C"	"YOR365C"	4250	21100	130	2558	2954	2270	60	77	91	95	90	0	1443	1598	1185	96	111	78	88	80	0	1.854	1.927	1.830	2.031	1.977	1.961	0.905	120	534	3845	4396	0.891	2498	1347	2894	1502	0
5	9	9	"ULA1"	"YPL003W"	4460	21100	150	1465	2068	1825	59	71	63	96	89	0	2483	3047	2533	95	105	58	100	94	0	0.589	0.681	0.672	0.695	1.769	0.685	0.901	156	723	3794	4961	-0.764	1406	2388	2009	2952	0
5	10	9	"ALA1"	"YOR335C"	4660	21100	140	2059	3348	3038	60	145	465	84	72	0	1534	2070	1731	94	175	458	71	64	0	1.388	1.664	1.681	1.820	1.986	1.742	0.886	156	611	3439	5264	0.473	1999	1440	3288	1976	0
5	11	9	"SCP1"	"YOR367W"	4860	21110	140	967	1346	1133	60	84	166	81	72	0	871	936	698	94	112	116	78	72	0	1.167	1.527	1.553	1.651	2.093	1.612	0.883	156	657	1684	2128	0.223	907	777	1286	842	0
5	12	9	"YPL005W"	"YPL005W"	5060	21120	120	469	605	485	59	69	45	91	80	0	1534	1963	1663	94	111	90	91	85	0	0.285	0.292	0.275	0.311	2.138	0.262	0.781	120	499	1850	2415	-1.812	410	1440	546	1869	0
5	13	9	"VMA13"	"YPR036W"	5240	21110	130	1321	1982	1620	59	79	78	93	89	0	844	987	702	94	125	175	83	70	0	1.683	2.153	2.085	2.153	2.088	2.297	0.791	120	561	2012	2816	0.751	1262	750	1923	893	0
5	14	9	"HOS1"	"YPR068C"	5470	21110	140	2233	3516	3055	58	74	71	98	92	0	2977	3873	3259	93	111	143	97	85	0	0.754	0.915	0.862	0.914	1.737	0.917	0.901	156	705	5059	7238	-0.407	2175	2884	3458	3780	0
5	15	9	"YPR100W"	"YPR100W"	5670	21120	120	1827	2298	1693	58	79	129	88	85	0	1130	1169	822	93	106	73	83	79	0	1.706	2.082	2.123	2.411	2.144	2.134	0.877	120	500	2806	3316	0.771	1769	1037	2240	1076	0
5	16	9	"YPR038W"	"YPR038W"	5860	21110	140	1767	2079	1519	59	83	131	92	85	0	1389	1490	1011	93	111	95	86	83	0	1.318	1.446	1.456	1.582	2.005	1.513	0.881	156	610	3004	3417	0.398	1708	1296	2020	1397	0
5	17	9	"MED1"	"YPR070W"	6060	21110	140	1396	2176	1925	61	107	288	89	76	0	1092	1513	1215	96	146	310	79	66	0	1.340	1.493	1.493	1.663	2.201	1.587	0.844	156	689	2331	3532	0.423	1335	996	2115	1417	0
5	18	9	"RPL11A"	"YPR102C"	6260	21120	120	1721	2153	1679	59	82	116	93	84	0	1805	1979	1541	94	116	121	89	80	0	0.971	1.111	1.089	1.199	1.904	1.107	0.877	120	546	3373	3979	-0.042	1662	1711	2094	1885	0
5	19	9	"YPR040W"	"YPR040W"	6470	21120	140	2810	3502	2548	59	80	108	96	91	0	2910	2980	2001	93	113	118	95	87	0	0.977	1.193	1.149	1.177	1.726	1.244	0.879	156	632	5568	6330	-0.034	2751	2817	3443	2887	0
5	20	9	"NOT5"	"YPR072W"	6650	21110	140	1981	2367	1765	58	67	40	99	98	0	2891	3132	2268	91	101	55	99	97	0	0.687	0.759	0.733	0.771	1.805	0.755	0.878	156	622	4723	5350	-0.542	1923	2800	2309	3041	0
5	21	9	"FHL1"	"YPR104C"	6870	21120	150	1898	2886	2732	58	149	678	64	51	0	1814	3491	3397	92	200	789	67	51	0	1.069	0.832	0.815	0.833	1.842	0.806	0.875	156	913	3562	6227	0.096	1840	1722	2828	3399	0
5	1	10	"YPR042C"	"YPR042C"	2850	21320	100	158	229	195	61	69	40	75	60	0	307	451	440	96	116	71	71	65	0	0.460	0.473	0.447	0.509	2.276	0.492	0.650	80	402	308	523	-1.121	97	211	168	355	0
5	2	10	"TKL1"	"YPR074C"	3050	21300	160	729	1109	935	60	175	786	41	24	0	742	987	689	97	247	803	39	16	0	1.037	1.179	1.067	1.134	1.806	1.277	0.911	208	747	1314	1939	0.053	669	645	1049	890	0
5	3	10	"ISR1"	"YPR106W"	3270	21300	140	1392	1890	1568	58	206	938	58	42	0	706	907	689	92	230	849	42	14	0	2.173	2.248	2.199	2.194	1.564	1.865	0.882	156	726	1948	2647	1.119	1334	614	1832	815	0
5	4	10	"EMPTY"	"EMPTY"	3470	21320	120	187	284	296	58	69	54	68	57	0	173	296	384	91	98	40	64	50	0	1.573	1.102	1.127	1.354	2.337	0.829	0.828	120	590	211	431	0.654	129	82	226	205	0
5	5	10	"EMPTY"	"EMPTY"	3670	21330	100	103	191	283	62	75	106	23	15	0	131	214	319	91	102	69	36	21	0	1.025	1.049	0.814	0.860	2.771	0.910	0.724	80	442	81	252	0.036	41	40	129	123	0
5	6	10	"EMPTY"	"EMPTY"	3850	21300	150	67	77	36	58	75	106	2	0	0	96	110	53	94	107	103	5	1	0	4.500	1.188	0.753	0.814	3.616	1.506	0.707	156	772	11	35	2.170	9	2	19	16	-50
5	7	10	"EMPTY"	"EMPTY"	4070	21310	100	79	121	118	56	65	36	37	27	0	99	154	183	95	100	35	38	26	0	5.750	1.102	0.761	0.770	3.466	0.676	0.704	80	440	27	124	2.524	23	4	65	59	0
5	8	10	"EMPTY"	"EMPTY"	4250	21310	150	71	120	173	58	72	63	17	10	0	99	152	259	95	106	57	16	9	0	3.250	1.088	0.765	0.706	3.727	0.692	0.763	156	852	17	119	1.700	13	4	62	57	-50
5	9	10	"EMPTY"	"EMPTY"	4500	21330	80	132	304	386	59	69	41	59	46	0	115	325	468	93	99	34	48	38	0	3.318	1.056	1.298	1.274	3.412	0.853	0.799	52	259	95	477	1.730	73	22	245	232	0
5	10	10	"EMPTY"	"EMPTY"	4650	21310	150	68	136	279	57	66	40	23	14	0	105	173	311	93	100	40	25	11	0	0.917	0.988	0.737	0.804	3.322	0.884	0.685	156	786	23	159	-0.126	11	12	79	80	-50
5	11	10	"EMPTY"	"EMPTY"	4890	21320	100	87	165	242	57	63	28	52	38	0	113	174	227	93	97	28	45	32	0	1.500	1.333	0.845	0.844	3.743	1.105	0.689	80	419	50	189	0.585	30	20	108	81	0
5	12	10	"EMPTY"	"EMPTY"	5050	21310	150	77	135	246	58	66	36	30	16	0	102	159	286	92	103	69	15	10	0	1.900	1.149	0.921	0.928	3.179	0.855	0.742	156	646	29	144	0.926	19	10	77	67	-50
5	13	10	"EMPTY"	"EMPTY"	5250	21310	150	67	154	338	58	74	64	17	10	0	96	165	294	94	111	84	13	7	0	4.500	1.352	1.000	1.023	3.074	1.170	0.793	156	752	11	167	2.170	9	2	96	71	-50
5	14	10	"EMPTY"	"EMPTY"	5470	21320	80	151	490	654	58	67	34	71	57	0	142	532	838	96	103	39	51	44	0	2.022	0.991	1.086	0.957	3.309	0.802	0.836	52	310	139	868	1.016	93	46	432	436	0
5	15	10	"EMPTY"	"EMPTY"	5650	21310	150	64	96	108	58	74	104	10	3	0	94	118	109	92	104	65	10	6	0	3.000	1.462	0.769	0.734	3.299	1.168	0.606	156	742	8	64	1.585	6	2	38	26	-50
5	16	10	"iYAL056W"	"iYAL056W"	5870	21320	120	1125	1294	998	59	77	169	82	71	0	3993	5434	4722	92	141	582	79	69	0	0.273	0.231	0.234	0.258	1.611	0.225	0.915	120	595	4967	6577	-1.872	1066	3901	1235	5342	0
5	17	10	"iYAL051W"	"iYAL051W"	6060	21320	100	320	325	227	62	127	523	7	1	0	977	934	647	96	202	694	58	31	0	0.293	0.314	0.274	0.360	2.720	0.263	0.554	80	470	1139	1101	-1.772	258	881	263	838	0
5	18	10	"iYAL046C"	"iYAL046C"	6270	21320	110	358	404	301	61	79	70	78	71	0	433	465	324	94	137	217	63	42	0	0.876	0.925	0.842	0.969	2.228	0.877	0.775	80	561	636	714	-0.191	297	339	343	371	0
5	19	10	"iYAL031C"	"iYAL031C"	6480	21320	130	1222	1337	918	59	72	48	94	91	0	1405	1481	1094	95	105	52	92	86	0	0.888	0.922	0.945	1.095	1.873	0.876	0.936	120	611	2473	2664	-0.172	1163	1310	1278	1386	0
5	20	10	"iYAL027W"	"iYAL027W"	6670	21320	130	499	618	458	58	70	49	90	85	0	1100	2046	1903	93	109	98	89	81	0	0.438	0.287	0.296	0.353	2.002	0.247	0.913	120	582	1448	2513	-1.191	441	1007	560	1953	0
5	21	10	"iYAL023C"	"iYAL023C"	6850	21330	120	812	1129	893	58	83	110	87	81	0	991	1175	919	93	120	129	81	74	0	0.840	0.990	0.998	1.115	1.752	0.975	0.943	120	599	1652	2153	-0.252	754	898	1071	1082	0
5	1	11	"iYAL007C"	"iYAL007C"	2850	21500	150	366	865	952	60	95	159	57	49	0	633	2047	2319	95	171	326	56	46	0	0.569	0.412	0.430	0.420	1.990	0.412	0.931	156	840	844	2757	-0.814	306	538	805	1952	-50
5	2	11	"iYAL003W"	"iYAL003W"	3050	21500	150	415	949	1009	63	104	173	61	50	0	478	1242	1356	94	184	349	52	43	0	0.917	0.772	0.802	0.878	2.252	0.708	0.898	156	733	736	2034	-0.126	352	384	886	1148	-50
5	3	11	"iYAR002W"	"iYAR002W"	3280	21520	120	439	513	335	59	75	61	81	77	0	1371	1790	1481	92	106	65	86	82	0	0.297	0.267	0.276	0.363	2.266	0.233	0.891	120	564	1659	2152	-1.751	380	1279	454	1698	0
5	4	11	"itL(CAA)A"	"itL(CAA)A"	3460	21530	150	728	1142	1020	59	70	45	91	86	0	1114	1505	1348	91	102	72	86	82	0	0.654	0.766	0.756	0.874	2.095	0.762	0.905	156	701	1692	2497	-0.613	669	1023	1083	1414	0
5	5	11	"iYAR028W"	"iYAR028W"	3680	21520	110	1517	1440	968	60	89	152	83	73	0	2623	2549	1952	92	132	232	76	72	0	0.576	0.562	0.577	0.670	1.688	0.513	0.916	80	493	3988	3837	-0.797	1457	2531	1380	2457	0
5	6	11	"iYAR035W"	"iYAR035W"	3850	21510	110	695	695	494	60	107	187	71	60	0	810	846	638	95	148	255	63	56	0	0.888	0.846	0.842	0.995	2.022	0.773	0.892	80	539	1350	1386	-0.171	635	715	635	751	0
5	7	11	"iYBR162C"	"iYBR162C"	4080	21520	110	1175	1178	908	57	85	130	82	72	0	692	719	551	94	116	130	67	60	0	1.870	1.794	1.983	2.358	2.210	1.783	0.905	80	578	1716	1746	0.903	1118	598	1121	625	0
5	8	11	"iYBR165W"	"iYBR165W"	4260	21520	110	211	216	126	58	77	89	66	45	0	344	345	249	96	110	58	62	58	0	0.617	0.635	0.597	0.729	2.720	0.753	0.531	80	504	401	407	-0.697	153	248	158	249	0
5	9	11	"iYBR169C"	"iYBR169C"	4470	21510	140	357	524	442	56	67	44	88	73	0	338	442	339	93	105	58	75	67	0	1.229	1.341	1.344	1.275	2.147	1.331	0.905	156	776	546	817	0.297	301	245	468	349	0
5	10	11	"iYBR187W"	"iYBR187W"	4680	21520	130	589	693	505	56	62	33	96	89	0	880	1098	842	93	98	32	91	86	0	0.677	0.634	0.638	0.754	1.984	0.583	0.855	120	604	1320	1642	-0.562	533	787	637	1005	0
5	11	11	"iYBR192W"	"iYBR192W"	4870	21520	120	390	585	491	56	63	33	94	85	0	497	878	784	91	96	29	87	83	0	0.823	0.672	0.677	0.807	1.997	0.619	0.854	120	616	740	1316	-0.282	334	406	529	787	0
5	12	11	"iYBR196C"	"iYBR196C"	5090	21520	130	973	1418	1183	58	67	42	98	91	0	794	1283	1125	92	100	49	89	82	0	1.303	1.142	1.244	1.376	1.896	1.094	0.925	120	602	1617	2551	0.382	915	702	1360	1191	0
5	13	11	"iYBRCdelta19"	"iYBRCdelta19"	5260	21520	120	796	993	815	58	70	59	90	83	0	802	942	742	91	101	53	85	79	0	1.038	1.099	1.088	1.166	2.053	1.109	0.911	120	559	1449	1786	0.054	738	711	935	851	0
5	14	11	"iYBR212W"	"iYBR212W"	5480	21510	120	803	1019	852	58	73	68	87	80	0	814	1109	952	90	104	67	82	75	0	1.029	0.943	0.981	1.127	1.973	0.897	0.915	120	610	1469	1980	0.041	745	724	961	1019	0
5	15	11	"iYBR216C"	"iYBR216C"	5660	21530	130	465	667	556	60	81	92	78	64	0	868	1129	947	93	122	144	75	64	0	0.523	0.586	0.558	0.613	2.386	0.684	0.893	120	662	1180	1643	-0.936	405	775	607	1036	0
5	16	11	"iYBR237W"	"iYBR237W"	5900	21530	130	1416	1594	1209	61	114	444	75	60	0	3052	4036	3360	95	163	556	78	65	0	0.458	0.389	0.422	0.445	1.545	0.366	0.923	120	672	4312	5474	-1.126	1355	2957	1533	3941	0
5	17	11	"iYBR241C"	"iYBR241C"	6080	21520	130	666	799	603	61	101	426	64	35	0	778	805	576	93	123	132	75	70	0	0.883	1.037	1.020	1.226	1.964	1.678	0.538	120	622	1290	1450	-0.179	605	685	738	712	0
5	18	11	"iYBR246W"	"iYBR246W"	6250	21520	100	622	634	453	60	83	84	77	68	0	812	769	580	93	115	79	72	65	0	0.782	0.849	0.839	1.078	2.737	0.856	0.886	80	471	1281	1250	-0.355	562	719	574	676	0
5	19	11	"iYDL140C"	"iYDL140C"	6490	21520	120	772	769	513	60	77	68	89	80	0	404	426	265	94	110	68	76	65	0	2.297	2.136	2.065	2.263	1.690	2.092	0.913	120	620	1022	1041	1.200	712	310	709	332	0
5	20	11	"iYDL136W"	"iYDL136W"	6690	21530	120	500	592	435	57	66	34	87	80	0	993	1235	1059	91	100	62	84	78	0	0.491	0.468	0.474	0.543	1.995	0.413	0.877	120	574	1345	1679	-1.026	443	902	535	1144	0
5	21	11	"iYDL133W"	"iYDL133W"	6870	21520	110	400	442	429	58	71	48	82	73	0	384	408	336	93	103	45	71	70	0	1.175	1.219	1.157	1.243	1.799	1.225	0.866	80	523	633	699	0.233	342	291	384	315	0
5	1	12	"iYDL117W"	"iYDL117W"	2860	21710	120	354	424	307	57	69	61	80	67	0	403	503	380	91	115	174	60	47	0	0.952	0.891	0.871	1.060	2.228	0.841	0.866	120	628	609	779	-0.071	297	312	367	412	0
5	2	12	"iYDL113C"	"iYDL113C"	3080	21710	110	653	678	485	58	72	51	86	77	0	684	599	378	92	104	57	78	75	0	1.005	1.223	1.183	1.295	2.266	1.272	0.812	80	477	1187	1127	0.007	595	592	620	507	0
5	3	12	"iYDL109C"	"iYDL109C"	3240	21710	110	508	580	445	63	93	97	70	61	0	429	549	431	94	121	92	67	57	0	1.328	1.136	1.093	1.159	2.307	1.100	0.868	80	473	780	972	0.410	445	335	517	455	0
5	4	12	"iYDL090C"	"iYDL090C"	3480	21700	150	510	718	635	60	80	77	82	71	0	540	716	622	91	111	95	75	67	0	1.002	1.053	0.958	1.061	2.210	1.035	0.813	156	707	899	1283	0.003	450	449	658	625	0
5	5	12	"iYDL086W"	"iYDL086W"	3680	21720	140	835	1018	701	57	73	96	94	86	0	451	494	285	90	116	193	73	47	0	2.155	2.379	2.236	2.338	1.804	2.475	0.713	156	631	1139	1365	1.108	778	361	961	404	0
5	6	12	"iYDL082W"	"iYDL082W"	3870	21720	120	392	393	256	56	68	64	81	75	0	711	710	469	90	103	88	82	76	0	0.541	0.544	0.505	0.564	2.154	0.494	0.724	120	549	957	957	-0.886	336	621	337	620	0
5	7	12	"iYDL065C"	"iYDL065C"	4060	21720	110	425	370	197	55	75	79	78	71	0	900	768	485	90	121	142	71	70	0	0.457	0.465	0.443	0.514	2.069	0.444	0.782	80	499	1180	993	-1.130	370	810	315	678	0
5	8	12	"iYDL060W"	"iYDL060W"	4260	21720	120	442	430	248	57	76	77	82	75	0	376	398	247	93	122	135	71	51	0	1.360	1.223	1.159	1.276	1.947	1.049	0.789	120	558	668	678	0.444	385	283	373	305	0
5	9	12	"iYDL056W"	"iYDL056W"	4440	21720	100	325	293	170	57	68	40	76	71	0	1514	1224	877	93	121	125	73	68	0	0.189	0.209	0.209	0.255	2.103	0.192	0.722	80	458	1689	1367	-2.407	268	1421	236	1131	0
5	10	12	"iYDRWdelta12"	"iYDRWdelta12"	4650	21710	110	804	775	523	57	79	109	81	76	0	506	521	370	94	126	132	68	55	0	1.813	1.681	1.713	1.978	2.061	1.556	0.897	80	531	1159	1145	0.858	747	412	718	427	0
5	11	12	"iYDR244W"	"iYDR244W"	4830	21720	110	376	379	255	57	87	126	65	58	0	361	325	210	91	112	98	62	55	0	1.181	1.376	1.323	1.257	2.336	1.388	0.853	80	535	589	556	0.241	319	270	322	234	0
5	12	12	"iYDR248C"	"iYDR248C"	5040	21710	110	843	764	478	58	87	111	80	72	0	1033	1059	757	92	124	152	75	68	0	0.834	0.730	0.737	0.899	1.916	0.651	0.883	80	545	1726	1673	-0.262	785	941	706	967	0
5	13	12	"itG(GCC)D2"	"itG(GCC)D2"	5240	21720	100	810	745	474	57	82	100	82	72	0	808	660	437	92	126	162	67	61	0	1.052	1.211	1.257	1.466	1.901	1.154	0.895	80	485	1469	1256	0.073	753	716	688	568	0
5	14	12	"iYDR265W"	"iYDR265W"	5440	21720	110	599	587	369	59	78	72	90	77	0	723	746	501	92	116	106	80	71	0	0.856	0.807	0.811	0.928	2.063	0.756	0.861	80	562	1171	1182	-0.225	540	631	528	654	0
5	15	12	"iYDR271C"	"iYDR271C"	5640	21720	110	561	542	365	61	90	90	80	66	0	896	747	500	94	133	132	75	65	0	0.623	0.737	0.771	0.779	2.450	0.693	0.869	80	534	1302	1134	-0.682	500	802	481	653	0
5	16	12	"iYDR286C"	"iYDR286C"	5840	21720	110	1305	1203	831	62	102	147	86	71	0	1816	1654	1209	95	145	194	72	68	0	0.722	0.732	0.751	0.973	2.492	0.713	0.933	80	558	2964	2700	-0.469	1243	1721	1141	1559	0
5	17	12	"iYDR292C"	"iYDR292C"	6050	21730	110	462	519	359	61	90	138	77	63	0	674	800	574	93	129	174	75	62	0	0.690	0.648	0.594	0.746	2.232	0.567	0.691	80	544	982	1165	-0.535	401	581	458	707	0
5	18	12	"iYDR296W"	"iYDR296W"	6270	21730	120	759	868	666	61	72	46	94	89	0	701	827	596	91	105	59	86	80	0	1.144	1.096	1.061	1.153	2.018	1.114	0.875	120	639	1308	1543	0.194	698	610	807	736	0
5	19	12	"iYDR311W"	"iYDR311W"	6470	21720	120	625	728	491	60	69	49	94	90	0	576	583	397	91	99	41	81	78	0	1.165	1.358	1.342	1.609	2.625	1.319	0.867	120	566	1050	1160	0.220	565	485	668	492	0
5	20	12	"iYDR315C"	"iYDR315C"	6660	21720	110	672	657	464	59	68	45	83	80	0	476	429	286	93	100	41	73	68	0	1.601	1.780	1.769	1.989	2.500	1.696	0.884	80	531	996	934	0.679	613	383	598	336	0
5	21	12	"iYDR317W"	"iYDR317W"	6880	21720	110	766	765	477	57	75	105	83	81	0	837	839	576	94	109	84	80	77	0	0.954	0.950	0.978	1.209	2.108	0.920	0.879	80	584	1452	1453	-0.068	709	743	708	745	0
5	1	13	"itK(CUU)E1"	"itK(CUU)E1"	2850	21900	150	69	71	24	56	70	58	7	0	0	98	111	49	92	102	47	19	8	0	2.167	0.789	0.550	0.737	3.604	1.632	0.367	156	775	19	34	1.115	13	6	15	19	-50
5	2	13	"iYELWdelta6"	"iYELWdelta6"	3040	21900	140	221	295	242	59	69	41	78	64	0	407	553	447	95	106	53	82	73	0	0.519	0.515	0.495	0.520	2.290	0.512	0.879	156	666	474	694	-0.946	162	312	236	458	0
5	3	13	"iYEL007W"	"iYEL007W"	3270	21900	140	562	868	723	60	83	102	83	70	0	973	1500	1229	93	113	87	90	85	0	0.570	0.574	0.545	0.566	2.373	0.559	0.887	156	786	1382	2215	-0.810	502	880	808	1407	0
5	4	13	"isnR14"	"isnR14"	3460	21910	110	178	254	221	57	64	30	87	83	0	297	396	369	91	99	43	75	72	0	0.587	0.646	0.532	0.613	3.102	0.555	0.393	80	485	327	502	-0.768	121	206	197	305	0
5	5	13	"iYER010C-1"	"iYER010C-1"	3650	21910	120	814	1188	1091	55	65	44	90	85	0	703	957	853	91	101	47	85	77	0	1.240	1.308	1.254	1.382	2.520	1.323	0.829	120	553	1371	1999	0.311	759	612	1133	866	0
5	6	13	"iYER012W"	"iYER012W"	3860	21910	120	374	442	312	54	64	45	86	80	0	431	525	394	89	98	40	80	75	0	0.936	0.890	0.854	0.909	2.244	0.833	0.850	120	552	662	824	-0.096	320	342	388	436	0
5	7	13	"iYER027C"	"iYER027C"	4060	21910	120	871	991	708	55	70	90	85	80	0	513	592	388	89	109	119	79	69	0	1.925	1.861	1.799	1.770	2.098	1.889	0.815	120	563	1240	1439	0.945	816	424	936	503	0
5	8	13	"iYER031C"	"iYER031C"	4260	21900	120	741	882	641	57	73	90	86	79	0	645	758	557	90	100	69	82	75	0	1.232	1.235	1.267	1.445	2.362	1.219	0.870	120	561	1239	1493	0.302	684	555	825	668	0
5	9	13	"iYER035W"	"iYER035W"	4460	21920	130	894	1081	762	58	73	72	92	85	0	1053	1161	815	92	112	98	86	80	0	0.870	0.957	0.948	1.119	2.395	0.938	0.841	120	639	1797	2092	-0.201	836	961	1023	1069	0
5	10	13	"iYERWdelta9"	"iYERWdelta9"	4630	21910	110	200	203	104	58	75	75	75	42	0	224	225	133	94	113	86	60	41	0	1.092	1.107	0.995	0.926	2.723	0.845	0.540	80	533	272	276	0.127	142	130	145	131	0
5	11	13	"iYER050C"	"iYER050C"	4850	21910	110	175	191	131	58	71	49	81	56	0	217	211	104	92	103	48	70	61	0	0.936	1.118	0.847	0.984	2.296	1.227	0.449	80	583	242	252	-0.095	117	125	133	119	0
5	12	13	"iYER053C-1"	"iYER053C-1"	5060	21910	130	1439	1862	1511	57	76	87	95	87	0	971	1402	1108	91	116	136	84	76	0	1.570	1.377	1.281	1.442	1.809	1.320	0.789	120	720	2262	3116	0.651	1382	880	1805	1311	0
5	13	13	"iYFR048W"	"iYFR048W"	5260	21920	120	530	537	365	58	77	80	80	70	0	1012	1173	915	91	114	116	80	69	0	0.512	0.443	0.433	0.523	2.323	0.390	0.776	120	596	1393	1561	-0.964	472	921	479	1082	0
5	14	13	"iYFR052W"	"iYFR052W"	5470	21910	110	371	356	184	59	72	54	85	75	0	666	567	389	93	106	59	78	67	0	0.545	0.627	0.555	0.730	2.638	0.527	0.761	80	566	885	771	-0.877	312	573	297	474	0
5	15	13	"iYFR054C-0"	"iYFR054C-0"	5670	21910	110	1150	997	653	59	89	145	82	73	0	1848	1585	1095	93	132	200	75	71	0	0.622	0.629	0.618	0.768	2.225	0.582	0.816	80	585	2846	2430	-0.686	1091	1755	938	1492	0
5	16	13	"iYGL257C"	"iYGL257C"	5900	21920	120	1397	1408	945	61	94	153	87	79	0	922	966	672	93	129	203	75	65	0	1.612	1.543	1.557	1.796	2.232	1.528	0.867	120	578	2165	2220	0.688	1336	829	1347	873	0
5	17	13	"iYGL256W-3"	"iYGL256W-3"	6060	21910	120	791	791	478	59	68	35	97	91	0	980	869	561	91	101	53	87	80	0	0.823	0.941	0.973	1.120	2.732	0.904	0.850	120	531	1621	1510	-0.280	732	889	732	778	0
5	18	13	"iYGL252C"	"iYGL252C"	6280	21920	110	1935	1967	1427	61	113	275	83	81	0	2482	2478	1855	91	157	362	75	68	0	0.784	0.798	0.797	0.956	2.225	0.761	0.780	80	515	4265	4293	-0.351	1874	2391	1906	2387	0
5	19	13	"iYGL233W"	"iYGL233W"	6460	21920	120	281	299	182	60	107	259	45	5	0	453	485	318	95	152	341	50	20	0	0.617	0.613	0.571	0.594	2.013	0.743	0.817	120	584	579	629	-0.696	221	358	239	390	0
5	20	13	"iYGL228W"	"iYGL228W"	6660	21920	110	1530	1290	843	58	82	130	88	73	0	1120	1097	736	95	118	142	80	72	0	1.436	1.230	1.157	1.395	2.309	1.130	0.832	80	540	2497	2234	0.522	1472	1025	1232	1002	0
5	21	13	"itV(AAC)G3-0"	"itV(AAC)G3-0"	6870	21920	120	2251	2294	1714	58	79	117	95	85	0	1699	1854	1330	93	114	132	90	77	0	1.366	1.270	1.206	1.268	2.106	1.300	0.839	120	694	3799	3997	0.449	2193	1606	2236	1761	0
5	1	14	"iYGL208W"	"iYGL208W"	2870	22090	150	901	1030	741	59	70	51	96	91	0	587	651	441	92	100	36	87	83	0	1.701	1.737	1.706	1.774	2.223	1.835	0.789	156	824	1337	1530	0.766	842	495	971	559	0
5	2	14	"itH(GUG)G1"	"itH(GUG)G1"	3060	22110	110	437	428	294	60	68	34	81	78	0	424	569	464	93	104	46	72	68	0	1.139	0.773	0.699	0.859	2.785	0.612	0.779	80	509	708	844	0.188	377	331	368	476	0
5	3	14	"itK(UUU)G1"	"itK(UUU)G1"	3270	22120	100	1457	1400	963	62	126	260	77	70	0	908	899	648	95	133	150	70	65	0	1.716	1.664	1.689	2.148	2.236	1.660	0.844	80	486	2208	2142	0.779	1395	813	1338	804	0
5	4	14	"iYGR091W"	"iYGR091W"	3450	22110	110	709	627	353	60	121	244	73	61	0	859	738	458	94	129	141	76	70	0	0.848	0.880	0.847	0.914	2.091	1.054	0.650	80	562	1414	1211	-0.237	649	765	567	644	0
5	5	14	"iYGR095C"	"iYGR095C"	3690	22120	140	420	462	308	56	67	45	96	86	0	387	464	304	91	99	44	88	82	0	1.230	1.088	1.069	1.188	2.225	1.051	0.879	156	725	660	779	0.298	364	296	406	373	0
5	6	14	"iYGR099W"	"iYGR099W"	3860	22120	150	467	632	456	54	62	35	100	93	0	510	613	428	90	96	35	88	82	0	0.983	1.105	1.030	1.221	2.093	1.095	0.852	156	693	833	1101	-0.024	413	420	578	523	0
5	7	14	"iYGR111W"	"iYGR111W"	4070	22120	150	773	846	539	54	71	86	90	87	0	489	547	333	90	105	92	84	75	0	1.802	1.733	1.704	1.889	1.935	1.716	0.828	156	780	1118	1249	0.850	719	399	792	457	0
5	8	14	"iYGR117C"	"iYGR117C"	4250	22110	110	1296	1424	964	57	86	129	90	85	0	1714	1619	1214	89	114	131	80	73	0	0.762	0.893	0.867	1.246	2.913	0.845	0.833	80	529	2864	2897	-0.391	1239	1625	1367	1530	0
5	9	14	"itN(GUU)G"	"itN(GUU)G"	4460	22120	110	615	541	348	58	83	123	76	65	0	415	392	265	92	113	124	70	57	0	1.724	1.610	1.624	1.643	1.742	1.511	0.816	80	576	880	783	0.786	557	323	483	300	0
5	10	14	"iYGR133W"	"iYGR133W"	4670	22110	110	743	668	432	59	79	106	81	72	0	458	449	290	94	106	60	75	67	0	1.879	1.715	1.697	1.950	2.239	1.692	0.809	80	588	1048	964	0.910	684	364	609	355	0
5	11	14	"iYGR138C"	"iYGR138C"	4880	22120	110	244	258	173	58	79	112	63	38	0	311	318	192	93	105	59	72	61	0	0.853	0.889	0.775	0.940	2.913	0.870	0.644	80	567	404	425	-0.229	186	218	200	225	0
5	12	14	"iYGR142W"	"iYGR142W"	5060	22130	100	634	604	374	57	73	63	90	80	0	1136	1047	762	91	112	94	82	72	0	0.552	0.572	0.574	0.721	2.216	0.497	0.780	80	476	1622	1503	-0.857	577	1045	547	956	0
5	13	14	"iYGR154C"	"iYGR154C"	5260	22110	130	1364	1609	1134	57	78	110	94	88	0	1019	1017	728	91	114	125	78	72	0	1.408	1.676	1.638	2.101	2.538	1.666	0.828	120	703	2235	2478	0.494	1307	928	1552	926	0
5	14	14	"iYGR158C"	"iYGR158C"	5470	22120	110	526	496	319	57	77	120	75	65	0	678	668	466	93	114	126	77	62	0	0.802	0.763	0.754	0.771	2.252	0.654	0.754	80	564	1054	1014	-0.319	469	585	439	575	0
5	15	14	"iYGRCdelta30"	"iYGRCdelta30"	5660	22120	100	396	362	208	57	70	57	80	75	0	466	411	263	93	109	79	71	63	0	0.909	0.959	0.906	0.966	2.343	0.910	0.741	80	513	712	623	-0.138	339	373	305	318	0
5	16	14	"iYHR094C"	"iYHR094C"	5870	22120	120	542	621	443	58	67	44	90	82	0	1034	1089	803	90	97	42	90	88	0	0.513	0.564	0.544	0.618	2.424	0.527	0.805	120	624	1428	1562	-0.964	484	944	563	999	0
5	17	14	"iYHR098C"	"iYHR098C"	6080	22120	140	1152	1499	1172	58	65	32	99	99	0	444	572	394	92	97	35	90	85	0	3.108	3.002	2.665	3.175	2.260	3.225	0.828	156	754	1446	1921	1.636	1094	352	1441	480	0
5	18	14	"iYHR102W"	"iYHR102W"	6280	22130	100	944	866	485	58	67	41	96	92	0	572	543	346	95	101	36	78	75	0	1.857	1.804	1.669	2.105	2.187	1.723	0.805	80	464	1363	1256	0.893	886	477	808	448	0
5	19	14	"iYHR119W"	"iYHR119W"	6470	22130	130	652	648	387	59	69	49	95	93	0	843	788	381	94	102	38	92	89	0	0.792	0.849	0.808	0.905	1.967	0.872	0.731	120	659	1342	1283	-0.337	593	749	589	694	0
5	20	14	"iYHR123W"	"iYHR123W"	6690	22130	150	396	508	364	57	85	156	71	51	0	393	595	464	94	118	142	73	51	0	1.134	0.900	0.903	1.061	2.422	0.822	0.843	156	831	638	952	0.181	339	299	451	501	0
5	21	14	"iYHR127W"	"iYHR127W"	6870	22120	110	808	727	454	57	66	48	90	85	0	798	960	667	92	103	60	83	83	0	1.064	0.772	0.789	1.028	2.779	0.685	0.813	80	526	1457	1538	0.089	751	706	670	868	0
5	1	15	"iYHR143W"	"iYHR143W"	2860	22310	130	1186	1312	1013	60	69	55	98	97	0	615	678	437	93	98	33	95	90	0	2.157	2.140	2.062	2.261	1.977	2.326	0.859	120	713	1648	1837	1.109	1126	522	1252	585	0
5	2	15	"iYHRCdelta11"	"iYHRCdelta11"	3060	22320	140	438	522	346	59	69	56	97	88	0	378	458	292	93	106	73	85	71	0	1.330	1.268	1.277	1.352	1.756	1.211	0.775	156	805	664	828	0.411	379	285	463	365	0
5	3	15	"iYHR149C"	"iYHR149C"	3280	22310	110	527	586	420	58	69	42	86	81	0	268	324	226	94	105	67	66	58	0	2.695	2.296	2.205	2.300	2.691	2.115	0.765	80	540	643	758	1.431	469	174	528	230	0
5	4	15	"iYHR164C"	"iYHR164C"	3480	22320	130	693	809	558	58	74	73	98	85	0	665	701	467	92	105	75	88	79	0	1.108	1.233	1.195	1.286	1.830	1.210	0.867	120	707	1208	1360	0.148	635	573	751	609	0
5	5	15	"iYHR168W"	"iYHR168W"	3670	22320	100	512	500	288	56	64	38	95	85	0	334	321	197	90	98	82	68	63	0	1.869	1.922	1.855	2.180	2.296	1.741	0.797	80	463	700	675	0.902	456	244	444	231	0
5	6	15	"iYHR173C"	"iYHR173C"	3870	22320	100	385	365	176	58	67	39	90	83	0	641	573	354	91	102	82	76	72	0	0.595	0.637	0.598	0.754	2.475	0.506	0.686	80	466	877	789	-0.750	327	550	307	482	0
5	7	15	"itT(AGU)J"	"itT(AGU)J"	4050	22320	100	617	545	297	57	78	82	87	73	0	767	660	437	92	112	94	73	68	0	0.830	0.859	0.869	1.071	2.186	0.766	0.853	80	481	1235	1056	-0.269	560	675	488	568	0
5	8	15	"iYJL197W"	"iYJL197W"	4290	22320	110	576	567	322	56	68	55	93	85	0	1168	1487	1130	91	104	81	95	83	0	0.483	0.366	0.400	0.467	1.888	0.309	0.857	80	600	1597	1907	-1.050	520	1077	511	1396	0
5	9	15	"iYJL192C"	"iYJL192C"	4500	22320	110	581	652	380	57	62	28	98	97	0	909	899	565	91	98	60	88	86	0	0.641	0.736	0.764	0.900	2.230	0.675	0.853	80	499	1342	1403	-0.643	524	818	595	808	0
5	10	15	"iYJL173C"	"iYJL173C"	4680	22320	120	464	547	379	59	69	68	86	75	0	339	448	324	91	100	77	74	58	0	1.633	1.367	1.304	1.477	1.962	1.235	0.734	120	582	653	845	0.708	405	248	488	357	0
5	11	15	"iYJL168C"	"iYJL168C"	4860	22320	110	457	466	280	56	67	47	90	82	0	565	498	288	91	101	46	82	78	0	0.846	1.007	1.003	1.110	2.237	1.037	0.788	80	513	875	817	-0.241	401	474	410	407	0
5	12	15	"iYJL164C"	"iYJL164C"	5060	22320	110	1444	1368	941	56	72	69	96	93	0	1061	1042	735	90	103	63	88	81	0	1.429	1.378	1.397	1.619	1.855	1.334	0.867	80	506	2359	2264	0.515	1388	971	1312	952	0
5	13	15	"isnR128"	"isnR128"	5260	22330	100	348	369	201	56	67	54	93	85	0	608	588	310	89	102	60	91	85	0	0.563	0.627	0.593	0.697	2.043	0.590	0.738	80	442	811	812	-0.830	292	519	313	499	0
5	14	15	"iYJL146W"	"iYJL146W"	5460	22320	110	1474	1323	809	58	74	67	90	83	0	1538	1240	824	93	115	104	77	71	0	0.980	1.103	1.108	1.415	2.082	1.043	0.901	80	523	2861	2412	-0.029	1416	1445	1265	1147	0
5	15	15	"iYJL141C"	"iYJL141C"	5680	22330	110	1104	1023	547	58	75	72	93	88	0	960	849	470	91	110	101	82	80	0	1.204	1.273	1.227	1.436	1.984	1.260	0.875	80	486	1915	1723	0.267	1046	869	965	758	0
5	16	15	"iYJL125C"	"iYJL125C"	5860	22330	100	197	215	114	57	65	33	87	77	0	264	269	163	91	94	30	76	68	0	0.809	0.888	0.890	0.987	2.307	0.815	0.751	80	420	313	336	-0.305	140	173	158	178	0
5	17	15	"iYJL120W"	"iYJL120W"	6060	22330	110	669	704	399	59	75	89	93	87	0	466	426	209	94	102	45	87	80	0	1.640	1.943	1.893	2.150	1.969	2.029	0.837	80	447	982	977	0.714	610	372	645	332	0
5	18	15	"iYJL115W"	"iYJL115W"	6240	22320	100	516	449	247	60	81	92	80	72	0	544	490	300	97	109	53	78	75	0	1.020	0.990	0.934	1.012	2.076	0.911	0.820	80	458	903	782	0.029	456	447	389	393	0
5	19	15	"iYKL211C"	"iYKL211C"	6450	22320	110	1108	990	546	62	108	259	80	75	0	574	516	303	97	128	208	67	55	0	2.193	2.215	2.170	2.550	2.040	1.767	0.797	80	513	1523	1347	1.133	1046	477	928	419	0
5	20	15	"itT(CGU)K"	"itT(CGU)K"	6650	22330	100	1389	1108	729	60	129	247	71	68	0	1003	809	586	94	137	174	63	61	0	1.462	1.466	1.486	1.877	2.116	1.335	0.891	80	459	2238	1763	0.548	1329	909	1048	715	0
5	21	15	"iYKL205W"	"iYKL205W"	6870	22330	100	788	667	376	57	92	189	76	66	0	890	787	496	93	117	134	77	68	0	0.917	0.879	0.881	1.039	1.846	0.827	0.898	80	519	1528	1304	-0.125	731	797	610	694	0
5	1	16	"iYKLCdelta2"	"iYKLCdelta2"	2860	22510	110	262	273	182	60	67	37	88	75	0	437	405	233	94	101	37	81	76	0	0.589	0.685	0.574	0.732	2.238	0.654	0.557	80	548	545	524	-0.764	202	343	213	311	0
5	2	16	"iYKL187C"	"iYKL187C"	3070	22520	110	800	724	382	59	70	41	95	88	0	1028	888	543	93	103	63	82	77	0	0.793	0.836	0.838	0.993	1.996	0.749	0.858	80	475	1676	1460	-0.335	741	935	665	795	0
5	3	16	"iYKL183W"	"iYKL183W"	3270	22520	130	306	318	184	59	76	59	83	71	0	300	335	218	92	107	62	73	60	0	1.188	1.066	1.053	1.166	2.236	0.964	0.782	120	554	455	502	0.248	247	208	259	243	0
5	4	16	"iYKL166C-1"	"iYKL166C-1"	3440	22520	110	1010	843	515	58	90	155	80	72	0	1241	1199	822	93	133	205	76	71	0	0.829	0.710	0.725	0.887	2.323	0.678	0.921	80	452	2100	1891	-0.270	952	1148	785	1106	0
5	5	16	"iYKL164C-1"	"iYKL164C-1"	3650	22520	100	780	717	428	56	105	193	80	72	0	488	489	298	95	141	211	70	47	0	1.842	1.678	1.599	1.754	2.144	1.604	0.850	80	471	1117	1055	0.881	724	393	661	394	0
5	6	16	"iYKL162C"	"iYKL162C"	3850	22520	100	712	724	422	56	91	139	86	77	0	576	556	344	94	115	88	78	71	0	1.361	1.446	1.468	1.816	2.118	1.358	0.892	80	477	1138	1130	0.445	656	482	668	462	0
5	7	16	"iYKL148C"	"iYKL148C"	4070	22520	110	656	596	324	56	70	72	86	82	0	740	684	417	91	105	73	81	77	0	0.924	0.911	0.918	1.104	1.815	0.857	0.913	80	540	1249	1133	-0.113	600	649	540	593	0
5	8	16	"iYKL143W"	"iYKL143W"	4290	22510	110	793	808	515	55	63	44	98	90	0	615	679	471	92	100	55	81	76	0	1.411	1.283	1.321	1.708	2.138	1.172	0.927	80	484	1261	1340	0.497	738	523	753	587	0
5	9	16	"iYKL139W"	"iYKL139W"	4470	22510	140	536	835	741	56	66	47	91	83	0	1006	2106	2115	92	106	103	86	79	0	0.525	0.387	0.398	0.464	1.882	0.354	0.927	156	519	1394	2793	-0.929	480	914	779	2014	0
5	10	16	"iYLL025W"	"iYLL025W"	4620	22530	130	530	551	296	58	63	26	100	98	0	1414	1411	781	90	99	80	94	90	0	0.356	0.373	0.349	0.428	1.958	0.346	0.816	120	463	1796	1814	-1.488	472	1324	493	1321	0
5	11	16	"iYLL021W"	"iYLL021W"	4800	22510	110	544	594	462	57	61	23	95	88	0	1503	1298	886	89	99	53	82	82	0	0.344	0.444	0.478	0.573	2.283	0.429	0.746	80	491	1901	1746	-1.538	487	1414	537	1209	0
5	12	16	"iYLL017W"	"iYLL017W"	4990	22510	150	332	476	390	56	67	53	75	63	0	252	353	272	90	105	69	61	52	0	1.704	1.597	1.523	1.696	1.968	1.494	0.882	156	679	438	683	0.769	276	162	420	263	0
5	13	16	"iYLL001W"	"iYLL001W"	5180	22500	150	262	381	304	57	65	48	73	65	0	1129	2223	2139	90	110	204	75	66	0	0.197	0.152	0.154	0.178	2.214	0.141	0.932	156	610	1244	2457	-2.341	205	1039	324	2133	0
5	14	16	"iYLR003C"	"iYLR003C"	5370	22500	150	197	201	140	57	69	55	60	52	0	372	525	457	91	120	212	53	42	0	0.498	0.332	0.314	0.399	2.357	0.214	0.515	156	649	421	578	-1.005	140	281	144	434	0
5	15	16	"iYLR007W"	"iYLR007W"	5570	22500	150	155	210	189	58	74	70	55	42	0	242	409	362	90	113	107	55	43	0	0.638	0.476	0.441	0.573	2.844	0.450	0.671	156	642	249	471	-0.648	97	152	152	319	0
5	16	16	"iYLR024C"	"iYLR024C"	5770	22500	150	899	1050	813	57	67	48	92	85	0	511	570	416	90	95	33	85	77	0	2.000	2.069	2.049	2.249	2.085	2.038	0.944	156	611	1263	1473	1.000	842	421	993	480	0
5	17	16	"iYLR028C"	"iYLR028C"	5970	22500	150	392	425	327	57	68	69	69	61	0	220	282	198	91	97	38	66	57	0	2.597	1.927	1.881	1.926	2.112	1.807	0.872	156	646	464	559	1.377	335	129	368	191	0
5	18	16	"iYLR032W"	"iYLR032W"	6170	22500	150	244	347	283	58	74	77	61	53	0	346	528	455	94	104	49	66	61	0	0.738	0.666	0.657	0.711	1.930	0.637	0.814	156	682	438	723	-0.438	186	252	289	434	0
5	19	16	"iYLR044C"	"iYLR044C"	6380	22510	150	1303	1327	969	57	87	222	76	69	0	1395	1458	1071	93	115	184	78	70	0	0.957	0.930	0.929	1.018	1.820	0.980	0.823	156	637	2548	2635	-0.063	1246	1302	1270	1365	0
5	20	16	"iYLR048W"	"iYLR048W"	6580	22510	150	368	456	401	59	113	287	52	26	0	808	1000	927	93	130	225	69	62	0	0.432	0.438	0.420	0.496	2.071	0.409	0.861	156	553	1024	1304	-1.210	309	715	397	907	0
5	21	16	"iYLR052W"	"iYLR052W"	6780	22510	150	313	333	229	57	86	176	58	42	0	383	422	311	92	113	131	58	51	0	0.880	0.836	0.838	0.937	2.290	0.765	0.868	156	711	547	606	-0.185	256	291	276	330	0
5	1	17	"iYLR364W"	"iYLR364W"	2780	22700	140	351	513	396	61	126	215	67	33	0	359	442	310	97	160	205	57	31	0	1.107	1.310	1.287	1.443	1.929	1.220	0.876	156	566	552	797	0.146	290	262	452	345	0
5	2	17	"iYLR369W"	"iYLR369W"	2980	22700	140	297	351	268	59	97	181	54	32	0	244	326	237	94	127	155	49	33	0	1.587	1.259	1.205	1.308	2.381	0.938	0.521	156	581	388	524	0.666	238	150	292	232	0
5	3	17	"iYLR373C"	"iYLR373C"	3180	22700	140	182	233	175	58	71	54	63	51	0	202	273	196	92	103	58	58	48	0	1.127	0.967	0.991	0.967	2.103	0.910	0.799	156	537	234	356	0.173	124	110	175	181	0
5	4	17	"iYLR389C"	"iYLR389C"	3380	22700	140	365	519	442	58	79	111	70	57	0	300	432	349	92	113	134	56	44	0	1.476	1.356	1.276	1.303	2.066	1.310	0.895	156	552	515	801	0.562	307	208	461	340	0
5	5	17	"iYLR394W"	"iYLR394W"	3580	22700	140	473	697	631	57	82	140	68	58	0	1153	1915	1859	92	122	178	75	65	0	0.392	0.351	0.362	0.404	2.122	0.329	0.903	156	621	1477	2463	-1.351	416	1061	640	1823	0
5	6	17	"iYLR398C"	"iYLR398C"	3780	22700	140	317	431	378	56	78	115	60	53	0	265	425	355	92	105	72	62	52	0	1.509	1.126	1.121	1.199	2.283	1.085	0.900	156	591	434	708	0.593	261	173	375	333	0
5	7	17	"iYLR412W-1"	"iYLR412W-1"	3980	22700	140	376	594	553	55	67	58	76	64	0	366	871	874	89	100	50	79	68	0	1.159	0.689	0.703	0.797	2.246	0.641	0.923	156	603	598	1321	0.213	321	277	539	782	0
5	8	17	"iYLR417W"	"iYLR417W"	4180	22700	140	224	355	302	56	61	40	69	60	0	205	412	372	90	96	55	63	50	0	1.461	0.929	0.948	1.029	2.315	0.841	0.877	156	632	283	621	0.547	168	115	299	322	0
5	9	17	"iYLRCdelta24"	"iYLRCdelta24"	4390	22700	140	313	459	388	55	61	40	83	73	0	342	482	379	91	96	46	76	67	0	1.028	1.033	0.983	1.081	2.177	1.023	0.876	156	587	509	795	0.040	258	251	404	391	0
5	10	17	"iYLR436C"	"iYLR436C"	4590	22700	140	235	276	215	56	61	23	75	70	0	182	231	169	90	106	236	23	2	0	1.946	1.560	1.450	1.485	2.387	0.253	0.121	156	651	271	361	0.960	179	92	220	141	0
5	11	17	"iYLR439W"	"iYLR439W"	4860	22720	110	285	283	145	57	63	31	90	82	0	612	545	342	89	97	41	86	78	0	0.436	0.496	0.467	0.615	2.322	0.429	0.748	80	564	751	682	-1.198	228	523	226	456	0
5	12	17	"iYLR444C"	"iYLR444C"	5060	22710	120	284	323	207	57	63	33	90	77	0	249	260	150	88	97	46	72	64	0	1.410	1.547	1.389	1.572	2.311	1.501	0.731	120	579	388	438	0.496	227	161	266	172	0
5	13	17	"iYMR130W"	"iYMR130W"	5250	22720	110	324	332	202	57	67	38	85	78	0	573	559	357	90	113	220	70	53	0	0.553	0.586	0.536	0.623	2.440	0.310	0.420	80	540	750	744	-0.855	267	483	275	469	0
5	14	17	"iYMR134W"	"iYMR134W"	5450	22710	110	620	557	332	58	71	53	86	78	0	1133	1010	704	89	112	102	77	72	0	0.538	0.542	0.530	0.667	2.149	0.470	0.838	80	539	1606	1420	-0.893	562	1044	499	921	0
5	15	17	"iYMR138W"	"iYMR138W"	5640	22710	120	813	1038	794	58	73	70	90	84	0	572	649	481	87	106	90	75	65	0	1.557	1.744	1.800	2.056	2.245	1.712	0.849	120	580	1240	1542	0.638	755	485	980	562	0
5	16	17	"iYMR155W"	"iYMR155W"	5850	22720	120	229	290	191	57	70	79	71	55	0	382	464	337	89	103	134	67	50	0	0.587	0.621	0.606	0.664	2.241	0.564	0.849	120	584	465	608	-0.768	172	293	233	375	0
5	17	17	"itM(CAU)M"	"itM(CAU)M"	6040	22720	110	195	203	131	57	264	2657	0	0	0	324	328	208	92	310	3233	0	0	0	0.595	0.619	0.481	0.489	2.954	0.819	0.971	80	555	370	382	-0.749	138	232	146	236	0
5	18	17	"iYMR161W"	"iYMR161W"	6270	22720	120	720	781	528	57	62	28	97	94	0	2014	2522	1898	91	98	37	100	98	0	0.345	0.298	0.299	0.325	2.085	0.274	0.886	120	530	2586	3155	-1.536	663	1923	724	2431	0
5	19	17	"iYMR176W"	"iYMR176W"	6450	22700	130	773	847	522	58	65	38	94	89	0	1166	1218	784	91	99	52	88	85	0	0.665	0.700	0.687	0.779	1.731	0.648	0.908	120	414	1790	1916	-0.588	715	1075	789	1127	0
5	20	17	"iYMR180C"	"iYMR180C"	6650	22710	170	329	383	228	58	65	37	97	95	0	423	469	220	93	101	50	92	91	0	0.821	0.864	0.799	0.870	2.020	0.905	0.710	208	485	601	701	-0.284	271	330	325	376	0
5	21	17	"iYMR183C"	"iYMR183C"	6870	22720	170	453	624	439	56	61	26	99	96	0	420	500	301	92	97	29	94	93	0	1.210	1.392	1.318	1.374	1.625	1.471	0.834	208	907	725	976	0.275	397	328	568	408	0
5	1	18	"iYMR198W"	"iYMR198W"	2840	22900	140	1301	1787	1570	60	117	200	80	70	0	1263	1562	1356	98	148	186	78	66	0	1.065	1.180	1.208	1.302	2.409	1.179	0.832	156	711	2406	3191	0.091	1241	1165	1727	1464	0
5	2	18	"iYMR202W"	"iYMR202W"	3060	22900	130	368	376	208	56	64	59	85	77	0	563	565	328	90	96	46	87	82	0	0.660	0.674	0.677	0.729	2.300	0.631	0.783	120	617	785	795	-0.600	312	473	320	475	0
5	3	18	"iYMR206W"	"iYMR206W"	3260	22900	130	737	758	509	57	61	26	95	92	0	1387	1631	1286	89	94	33	94	88	0	0.524	0.455	0.489	0.565	2.355	0.406	0.863	120	617	1978	2243	-0.933	680	1298	701	1542	0
5	4	18	"iYNL148C"	"iYNL148C"	3450	22910	110	368	385	219	57	68	54	88	77	0	556	524	324	91	102	68	76	70	0	0.669	0.758	0.737	0.796	2.233	0.681	0.764	80	535	776	761	-0.580	311	465	328	433	0
5	5	18	"iYNL144C-0"	"iYNL144C-0"	3660	22910	130	1257	1419	955	58	67	48	100	95	0	703	774	506	92	102	65	87	85	0	1.962	1.996	2.119	2.229	2.117	2.046	0.825	120	635	1810	2043	0.973	1199	611	1361	682	0
5	6	18	"iYNL141W"	"iYNL141W"	3860	22910	120	391	462	326	55	61	25	90	85	0	1007	1588	1409	91	96	30	95	90	0	0.367	0.272	0.303	0.307	2.557	0.221	0.767	120	558	1252	1904	-1.447	336	916	407	1497	0
5	7	18	"iYNL125C"	"iYNL125C"	4060	22910	120	536	577	412	55	59	22	96	92	0	316	387	272	87	91	27	80	72	0	2.100	1.740	1.682	2.048	2.293	1.721	0.800	120	577	710	822	1.071	481	229	522	300	0
5	8	18	"iYNL121C"	"iYNL121C"	4260	22910	120	476	664	489	55	59	18	96	92	0	331	455	333	89	97	74	73	61	0	1.740	1.664	1.758	1.996	2.520	1.643	0.779	120	583	663	975	0.799	421	242	609	366	0
5	9	18	"iYNL116W"	"iYNL116W"	4460	22920	120	542	580	383	55	59	22	100	93	0	1242	1686	1314	91	96	47	99	95	0	0.423	0.329	0.322	0.362	2.041	0.288	0.833	120	582	1638	2120	-1.241	487	1151	525	1595	0
5	10	18	"iYNL097C"	"iYNL097C"	4660	22910	120	587	870	771	56	62	41	95	86	0	404	694	581	88	106	249	61	40	0	1.680	1.343	1.437	1.495	2.173	1.150	0.560	120	588	847	1420	0.749	531	316	814	606	0
5	11	18	"iYNL094W"	"iYNL094W"	4870	22910	120	845	1123	844	56	64	45	99	95	0	827	1248	969	86	95	42	92	90	0	1.065	0.918	0.941	1.102	2.102	0.881	0.859	120	599	1530	2229	0.091	789	741	1067	1162	0
5	12	18	"iYNL089C"	"iYNL089C"	5070	22920	120	619	738	497	56	60	22	100	99	0	611	694	491	87	92	28	91	89	0	1.074	1.124	1.086	1.269	2.003	1.072	0.860	120	572	1087	1289	0.104	563	524	682	607	0
5	13	18	"iYNL073W"	"iYNL073W"	5250	22910	110	356	360	238	57	66	47	81	75	0	527	559	403	90	103	67	71	70	0	0.684	0.646	0.656	0.729	2.221	0.618	0.827	80	515	736	772	-0.547	299	437	303	469	0
5	14	18	"iYNL069C"	"iYNL069C"	5450	22910	110	1386	1211	869	60	90	139	80	70	0	1061	1342	1090	93	128	197	68	62	0	1.370	0.922	0.984	1.189	2.180	0.817	0.869	80	566	2294	2400	0.454	1326	968	1151	1249	0
5	15	18	"iYNL065W"	"iYNL065W"	5660	22910	120	439	628	492	58	85	138	79	60	0	897	1343	1118	89	119	186	78	69	0	0.472	0.455	0.482	0.506	2.429	0.419	0.827	120	606	1189	1824	-1.085	381	808	570	1254	0
5	16	18	"itG(GCC)O2"	"itG(GCC)O2"	5860	22910	120	275	295	193	57	67	62	71	63	0	531	733	598	87	103	136	73	58	0	0.491	0.368	0.382	0.452	2.755	0.317	0.780	120	570	662	884	-1.026	218	444	238	646	0
5	17	18	"iYOL019W"	"iYOL019W"	6080	22920	120	1439	1599	1271	58	262	2647	17	2	0	2585	2758	2203	89	302	3220	41	5	0	0.553	0.577	0.544	0.600	2.022	0.780	0.945	120	559	3877	4210	-0.854	1381	2496	1541	2669	0
5	18	18	"iYOL015W"	"iYOL015W"	6280	22910	160	716	1321	1299	58	64	30	100	99	0	1368	2065	1749	90	98	40	100	100	0	0.515	0.639	0.560	0.569	1.938	0.672	0.817	208	660	1936	3238	-0.958	658	1278	1263	1975	0
5	19	18	"iYOL001W"	"iYOL001W"	6470	22910	180	171	282	255	58	66	40	89	66	0	682	1038	854	91	100	48	97	95	0	0.191	0.237	0.188	0.211	2.409	0.236	0.700	256	545	704	1171	-2.387	113	591	224	947	0
5	20	18	"iYOR003W"	"iYOR003W"	6680	22910	180	462	938	977	57	63	36	100	99	0	2485	3562	2834	90	99	52	100	100	0	0.169	0.254	0.188	0.216	1.943	0.280	0.807	256	424	2800	4353	-2.564	405	2395	881	3472	0
5	21	18	"iYOR007C"	"iYOR007C"	6870	22900	160	369	436	271	56	61	27	96	93	0	723	789	493	90	95	30	93	90	0	0.494	0.544	0.541	0.609	2.205	0.517	0.832	208	723	946	1079	-1.016	313	633	380	699	0
5	1	19	"iYOR018W"	"iYOR018W"	2870	23120	140	933	1140	789	57	68	58	98	92	0	1161	1369	930	92	102	51	98	93	0	0.819	0.848	0.810	0.912	2.123	0.838	0.873	156	777	1945	2360	-0.287	876	1069	1083	1277	0
5	2	19	"iYOR021C"	"iYOR021C"	3070	23130	150	339	441	309	58	65	30	93	90	0	618	846	619	92	119	378	64	39	0	0.534	0.508	0.488	0.573	2.241	0.273	0.439	156	739	807	1137	-0.904	281	526	383	754	0
5	3	19	"iYOR026W"	"iYOR026W"	3280	23110	110	515	568	373	56	61	24	98	95	0	320	395	271	91	118	443	33	3	0	2.004	1.684	1.868	2.039	2.031	0.192	0.083	80	524	688	816	1.003	459	229	512	304	0
5	4	19	"iYOR042W"	"iYOR042W"	3470	23120	130	303	324	186	55	61	24	99	94	0	366	394	216	90	97	41	90	85	0	0.899	0.885	0.837	0.891	1.930	0.847	0.761	120	636	524	573	-0.154	248	276	269	304	0
5	5	19	"iYOR045W"	"iYOR045W"	3680	23120	140	302	405	301	57	63	36	95	80	0	721	1088	928	90	97	41	98	92	0	0.388	0.349	0.328	0.373	2.154	0.302	0.773	156	708	876	1346	-1.365	245	631	348	998	0
5	6	19	"iYOR049C"	"iYOR049C"	3880	23110	130	761	979	717	55	59	21	100	100	0	553	690	510	90	93	27	92	90	0	1.525	1.540	1.633	1.758	1.826	1.494	0.887	120	616	1169	1524	0.609	706	463	924	600	0
5	7	19	"iYOR356W"	"iYOR356W"	4080	23110	110	194	200	125	56	60	21	85	76	0	256	259	183	89	93	25	75	65	0	0.826	0.847	0.686	0.757	2.531	0.697	0.743	80	527	305	314	-0.275	138	167	144	170	0
5	8	19	"iYOR360C"	"iYOR360C"	4260	23110	110	929	1010	764	56	65	48	95	87	0	744	1009	846	91	103	79	80	71	0	1.337	1.039	0.974	1.318	2.332	0.923	0.792	80	548	1526	1872	0.419	873	653	954	918	0
[truncated: 2,218,666 more chars]
