# Supplementary material for: Genome-Wide Mapping of the Cohesin Complex in the Yeast Saccharomyces cerevisiae
Source: PLoS Biol. 2004 Jul 27;2(9):e259. doi: 10.1371/journal.pbio.0020259 (PMC490026; doi:10.1371/journal.pbio.0020259)
Supplement: Dataset S28 — Cy3 = genomic DNA; Cy5 = ChIP 12h Rec8-3HA in SK1. (2.6 MB XLS). [file pbio.0020259.sd028.xls]

ATF	1.0
27	43    
"Type=GenePix Results 1.4"
"DateTime=2001/05/01 09:50:31"
"Settings=C:\Documents and Settings\jen\My Documents\cohesins, meiosis\UP3_029.gps"
"GalFile=C:\Documents and Settings\jen\My Documents\cohesinArrayData2\UberPrint3_v2.gal"
"Scanner=GenePix 4000A [46495]"
"Comment=Cy5=Rec8 IP SK1 Hong Guo 12hr meiosis tc2 Cy3=total genomic"
"PixelSize=10"
"ImageName=635 nm	532 nm"
"FileName=C:\Documents and Settings\jen\My Documents\cohesins, meiosis\UP3_029_635_nm.tif	C:\Documents and Settings\jen\My Documents\cohesins, meiosis\UP3_029_532_nm.tif"
"PMTVolts=720	670"
"ScanPower=100	100"
"FocusPosition=0"
"NormalizationFactor:RatioOfMedians=1.54885"
"NormalizationFactor:RatioOfMeans=1.50216"
"NormalizationFactor:MedianOfRatios=1.51936"
"NormalizationFactor:MeanOfRatios=1.41592"
"NormalizationFactor:RegressionRatio=1.57354"
"JpegImage=C:\Documents and Settings\jen\My Documents\cohesins, meiosis\UP3_029.jpg"
"RatioFormulation=W1/W2 (635 nm/532 nm)"
"Barcode="
"ImageOrigin=1560, 12720"
"JpegOrigin=2330, 13620"
"Creator=GenePix Pro 3.0.6.55"
"Temperature=38.56"
"LaserPower=1.7	2.22"
"LaserOnTime=8319	8321"
"Supplier="
"Block"	"Column"	"Row"	"Name"	"ID"	"X"	"Y"	"Dia."	"F635 Median"	"F635 Mean"	"F635 SD"	"B635 Median"	"B635 Mean"	"B635 SD"	"% > B635+1SD"	"% > B635+2SD"	"F635 % Sat."	"F532 Median"	"F532 Mean"	"F532 SD"	"B532 Median"	"B532 Mean"	"B532 SD"	"% > B532+1SD"	"% > B532+2SD"	"F532 % Sat."	"Ratio of Medians"	"Ratio of Means"	"Median of Ratios"	"Mean of Ratios"	"Ratios SD"	"Rgn Ratio"	"Rgn R�"	"F Pixels"	"B Pixels"	"Sum of Medians"	"Sum of Means"	"Log Ratio"	"F635 Median - B635"	"F532 Median - B532"	"F635 Mean - B635"	"F532 Mean - B532"	"Flags"
1	1	1	"YBL081W"	"YBL081W"	2610	13970	120	2250	1897	922	61	64	20	100	99	0	4434	3817	2132	65	59	34	98	97	0	0.501	0.489	0.468	0.547	2.083	0.452	0.880	120	605	6558	5588	-0.997	2189	4369	1836	3752	0
1	2	1	"YBL112C"	"YBL112C"	2790	13950	140	4943	5888	4140	63	105	390	94	88	0	5696	5894	4228	67	104	434	88	83	0	0.867	1.000	1.000	1.151	2.531	0.985	0.842	156	738	10509	11652	-0.206	4880	5629	5825	5827	0
1	3	1	"CDS1"	"YBR029C"	2990	13950	140	362	453	348	63	111	390	43	14	0	547	663	554	68	112	435	52	34	0	0.624	0.655	0.631	0.651	2.996	0.765	0.747	156	745	778	985	-0.680	299	479	390	595	0
1	4	1	"YBL083C"	"YBL083C"	3180	13960	120	247	247	143	63	69	31	83	75	0	413	421	328	68	68	67	69	65	0	0.533	0.521	0.457	0.536	3.332	0.419	0.674	120	613	529	537	-0.907	184	345	184	353	0
1	5	1	"NTH2"	"YBR001C"	3390	13950	120	2894	2684	1940	62	87	215	84	79	0	829	762	594	66	65	60	75	68	0	3.712	3.767	3.561	3.700	2.596	3.891	0.792	120	645	3595	3318	1.892	2832	763	2622	696	0
1	6	1	"RPL4A"	"YBR031W"	3590	13940	130	1908	2025	1664	63	108	246	76	67	0	1907	2259	1920	68	90	161	76	71	0	1.003	0.895	0.912	0.875	2.612	0.890	0.825	120	705	3684	4153	0.005	1845	1839	1962	2191	0
1	7	1	"BOI1"	"YBL085W"	3780	13950	100	210	218	127	62	105	180	42	6	0	186	213	162	70	108	197	33	5	0	1.276	1.091	0.883	0.898	2.440	0.571	0.453	80	423	264	299	0.351	148	116	156	143	0
1	8	1	"COQ1"	"YBR003W"	3980	13940	140	3989	3863	2726	62	155	520	87	71	0	2602	2910	2187	70	137	428	81	71	0	1.551	1.338	1.332	1.546	2.461	1.318	0.840	156	673	6459	6641	0.633	3927	2532	3801	2840	0
1	9	1	"YBR033W"	"YBR033W"	4180	13940	140	2243	3285	2949	66	193	547	73	67	0	2341	3385	3245	72	179	469	68	62	0	0.959	0.972	1.019	1.285	2.986	0.938	0.860	156	678	4446	6532	-0.060	2177	2269	3219	3313	0
1	10	1	"RPL23A"	"YBL087C"	4410	13960	130	1242	1174	662	65	119	236	87	78	0	3729	3698	2284	72	112	216	97	91	0	0.322	0.306	0.294	0.314	2.146	0.289	0.823	120	692	4834	4735	-1.636	1177	3657	1109	3626	0
1	11	1	"YBR005W"	"YBR005W"	4610	13950	120	2804	2583	1489	64	83	157	97	93	0	1983	1715	1072	68	67	56	92	91	0	1.431	1.529	1.470	1.746	2.337	1.517	0.876	120	535	4655	4166	0.517	2740	1915	2519	1647	0
1	12	1	"PDX3"	"YBR035C"	4790	13940	120	1752	1493	929	64	83	96	94	84	0	3394	2638	1786	72	105	216	88	75	0	0.508	0.557	0.565	0.628	2.415	0.518	0.864	120	582	5010	3995	-0.977	1688	3322	1429	2566	0
1	13	1	"YCL045C"	"YCL045C"	4990	13940	120	216	645	982	64	82	92	60	43	0	183	750	1287	70	100	208	37	30	0	1.345	0.854	0.836	1.029	3.132	0.738	0.824	120	631	265	1261	0.428	152	113	581	680	0
1	14	1	"YCLX04W"	"YCLX04W"	5190	13940	130	2921	2475	1422	65	90	131	99	92	0	2339	2068	1267	68	88	144	88	80	0	1.258	1.205	1.210	1.467	2.505	1.177	0.866	120	686	5127	4410	0.331	2856	2271	2410	2000	0
1	15	1	"YCR023C"	"YCR023C"	5400	13940	120	3019	2751	1696	65	91	135	94	90	0	2443	2258	1505	69	90	148	86	80	0	1.244	1.227	1.249	1.482	2.451	1.209	0.877	120	638	5328	4875	0.315	2954	2374	2686	2189	0
1	16	1	"YCL047C"	"YCL047C"	5590	13940	110	415	710	854	66	71	32	97	90	0	358	653	897	70	66	40	82	78	0	1.212	1.105	1.107	1.209	2.332	0.865	0.664	80	514	637	1227	0.277	349	288	644	583	0
1	17	1	"YCLX06C"	"YCLX06C"	5800	13940	140	4941	4439	2618	66	84	100	99	96	0	4025	3590	2383	70	85	150	93	87	0	1.233	1.242	1.252	1.472	1.970	1.211	0.892	156	812	8830	7893	0.302	4875	3955	4373	3520	0
1	18	1	"PMP1"	"YCR024C-A"	6000	13940	120	1380	1290	819	68	97	136	84	77	0	2123	1792	1343	72	102	183	77	71	0	0.640	0.710	0.703	0.908	2.927	0.645	0.846	120	606	3363	2942	-0.645	1312	2051	1222	1720	0
1	19	1	"YCL049C"	"YCL049C"	6180	13930	100	362	587	597	70	91	105	72	56	0	435	740	867	74	100	176	67	51	0	0.809	0.776	0.771	0.794	1.894	0.678	0.862	80	438	653	1183	-0.306	292	361	517	666	0
1	20	1	"YCLX08C"	"YCLX08C"	6400	13920	150	781	723	331	67	72	27	99	96	0	1678	1411	675	71	69	47	96	96	0	0.444	0.490	0.494	0.533	1.959	0.475	0.882	156	834	2321	1996	-1.170	714	1607	656	1340	0
1	21	1	"YCR026C"	"YCR026C"	6590	13930	120	886	830	443	67	94	155	87	79	0	1948	1721	1113	74	126	348	78	71	0	0.437	0.463	0.454	0.537	2.185	0.401	0.813	120	571	2693	2410	-1.194	819	1874	763	1647	0
1	1	2	"LRE1"	"YCL051W"	2600	14160	110	177	213	133	61	64	18	82	76	0	227	237	174	66	58	26	71	66	0	0.720	0.889	0.770	0.749	3.037	0.298	0.257	80	488	277	323	-0.473	116	161	152	171	0
1	2	2	"YCLX10C"	"YCLX10C"	2810	14160	130	2349	2152	1356	65	134	430	78	70	0	1652	1484	973	69	143	530	73	59	0	1.443	1.475	1.471	1.750	2.738	1.475	0.852	120	621	3867	3502	0.529	2284	1583	2087	1415	0
1	3	2	"FEN2"	"YCR028C"	3010	14160	120	3079	3142	2142	67	147	322	92	79	0	3040	2847	2083	71	202	652	72	65	0	1.014	1.108	1.148	1.353	2.640	1.081	0.841	120	542	5981	5851	0.021	3012	2969	3075	2776	0
1	4	2	"SHR3"	"YDL212W"	3210	14170	130	1063	1057	455	65	97	164	93	90	0	1794	1752	853	68	129	383	89	83	0	0.578	0.589	0.588	0.665	2.021	0.554	0.851	120	595	2724	2676	-0.790	998	1726	992	1684	0
1	5	2	"THI13"	"YDL244W"	3420	14170	120	1939	2261	1658	63	91	196	89	85	0	2241	2635	2116	66	129	528	77	70	0	0.863	0.856	0.827	0.960	2.595	0.809	0.880	120	539	4051	4767	-0.213	1876	2175	2198	2569	0
1	6	2	"REG1"	"YDR028C"	3600	14160	110	264	263	155	66	75	43	75	67	0	404	401	313	69	79	86	67	62	0	0.591	0.593	0.543	0.564	2.195	0.484	0.713	80	520	533	529	-0.759	198	335	197	332	0
1	7	2	"YDL214C"	"YDL214C"	3830	14150	160	591	595	324	65	98	154	86	76	0	821	769	460	71	102	165	85	78	0	0.701	0.759	0.727	0.723	1.919	0.710	0.828	208	733	1276	1228	-0.512	526	750	530	698	0
1	8	2	"YDL246C"	"YDL246C"	4020	14150	160	163	179	84	63	211	635	0	0	0	205	213	100	72	182	520	0	0	0	0.752	0.823	0.700	0.735	2.577	1.456	0.716	208	460	233	257	-0.411	100	133	116	141	0
1	9	2	"RAD28"	"YDR030C"	4210	14150	180	667	692	394	68	553	2510	0	0	0	1274	1318	740	76	593	2600	5	0	0	0.500	0.502	0.496	0.515	1.991	0.483	0.803	256	710	1797	1866	-1.000	599	1198	624	1242	0
1	10	2	"YDL216C"	"YDL216C"	4400	14140	110	1360	1286	911	65	84	112	83	77	0	1874	1746	1297	73	87	151	75	73	0	0.719	0.730	0.740	0.826	2.599	0.702	0.828	80	412	3096	2894	-0.476	1295	1801	1221	1673	0
1	11	2	"COS7"	"YDL248W"	4610	14150	160	1920	1833	936	66	98	176	91	87	0	2365	2240	1264	73	89	148	89	87	0	0.809	0.815	0.806	0.856	1.824	0.772	0.903	208	730	4146	3934	-0.306	1854	2292	1767	2167	0
1	12	2	"YDR032C"	"YDR032C"	4810	14150	120	468	518	375	65	79	96	76	65	0	976	1316	1150	71	78	107	80	75	0	0.445	0.364	0.350	0.432	2.746	0.324	0.804	120	537	1308	1698	-1.167	403	905	453	1245	0
1	13	2	"YDL218W"	"YDL218W"	5010	14150	110	4228	3812	1466	66	109	249	100	96	0	3790	3397	1468	71	179	663	91	81	0	1.119	1.126	1.107	1.226	1.613	1.127	0.914	80	513	7881	7072	0.162	4162	3719	3746	3326	0
1	14	2	"YRB1"	"YDR002W"	5220	14150	140	1507	1351	497	67	356	1175	71	0	0	1747	1507	595	71	562	1861	22	0	0	0.859	0.894	0.894	0.953	1.627	0.759	0.848	156	674	3116	2720	-0.219	1440	1676	1284	1436	0
1	15	2	"LYS14"	"YDR034C"	5410	14140	110	3304	2951	1776	65	75	67	96	95	0	2841	2562	1688	71	69	43	92	92	0	1.169	1.159	1.106	1.356	2.374	1.114	0.869	80	454	6009	5377	0.226	3239	2770	2886	2491	0
1	16	2	"MRP1"	"YDR347W"	5610	14140	150	1656	1458	532	68	126	262	94	89	0	3107	2624	981	73	179	560	92	87	0	0.523	0.545	0.546	0.555	1.497	0.530	0.933	156	712	4622	3941	-0.934	1588	3034	1390	2551	0
1	17	2	"RGA2"	"YDR379W"	5820	14150	120	2019	1763	851	67	132	289	95	83	0	5027	4539	2275	71	190	570	95	88	0	0.394	0.380	0.384	0.389	1.636	0.368	0.912	120	520	6908	6164	-1.344	1952	4956	1696	4468	0
1	18	2	"YDR411C"	"YDR411C"	6030	14160	120	2837	2674	1582	67	74	54	100	100	0	4051	3670	2381	70	67	46	98	98	0	0.696	0.724	0.679	0.759	1.866	0.689	0.904	120	491	6751	6207	-0.523	2770	3981	2607	3600	0
1	19	2	"YPS7"	"YDR349C"	6220	14150	170	706	646	314	68	94	125	87	80	0	1146	992	511	73	99	180	84	79	0	0.595	0.629	0.616	0.644	1.812	0.603	0.887	208	738	1711	1497	-0.750	638	1073	578	919	0
1	20	2	"YRA1"	"YDR381W"	6420	14140	170	940	829	365	67	86	105	92	86	0	1611	1347	589	72	90	156	90	87	0	0.567	0.598	0.584	0.597	1.749	0.597	0.904	208	606	2412	2037	-0.818	873	1539	762	1275	0
1	21	2	"YDR413C"	"YDR413C"	6630	14140	180	2078	1890	721	67	88	133	98	94	0	2797	2535	1009	71	106	279	93	90	0	0.738	0.740	0.739	0.784	1.601	0.721	0.927	256	1037	4737	4287	-0.439	2011	2726	1823	2464	0
1	1	3	"SBE2"	"YDR351W"	2620	14380	180	2601	2284	874	62	66	21	100	100	0	5376	4527	1823	68	62	38	99	99	0	0.478	0.498	0.497	0.526	1.682	0.477	0.907	256	1071	7847	6681	-1.064	2539	5308	2222	4459	0
1	2	3	"YDR383C"	"YDR383C"	2830	14370	170	2492	2183	952	69	331	741	84	74	0	5105	4330	1900	72	532	1391	85	77	0	0.481	0.496	0.505	0.512	1.872	0.495	0.916	208	669	7456	6372	-1.055	2423	5033	2114	4258	-100
1	3	3	"YDR415C"	"YDR415C"	3030	14360	150	2568	2169	1158	77	445	843	75	64	0	5051	3865	2155	78	719	1543	75	64	0	0.501	0.552	0.543	0.592	2.238	0.527	0.890	156	618	7464	5879	-0.997	2491	4973	2092	3787	-100
1	4	3	"TRR1"	"YDR353W"	3230	14360	150	1585	1431	649	72	265	547	80	69	0	3671	3292	1654	75	412	997	80	75	0	0.421	0.422	0.420	0.455	1.925	0.408	0.887	156	550	5109	4576	-1.249	1513	3596	1359	3217	-100
1	5	3	"EFT2"	"YDR385W"	3410	14360	170	2604	2222	1010	67	297	701	81	77	0	6517	5445	2438	72	611	1679	84	76	0	0.394	0.401	0.401	0.396	1.889	0.393	0.899	208	633	8982	7528	-1.345	2537	6445	2155	5373	-100
1	6	3	"YDR417C"	"YDR417C"	3620	14360	130	1238	1029	628	68	275	696	62	38	0	1515	1294	825	71	552	1669	38	0	0	0.810	0.786	0.795	0.779	2.789	0.430	0.782	120	561	2614	2184	-0.304	1170	1444	961	1223	0
1	7	3	"YER097W"	"YER097W"	3830	14370	160	798	698	307	66	116	202	83	77	0	1663	1400	678	71	133	264	85	80	0	0.460	0.476	0.467	0.489	2.005	0.463	0.849	208	607	2324	1961	-1.121	732	1592	632	1329	0
1	8	3	"YER128W"	"YER128W"	4040	14370	160	2918	3186	1615	66	121	238	96	93	0	4470	4288	1971	72	131	325	95	92	0	0.648	0.740	0.714	0.769	1.877	0.722	0.886	208	409	7250	7336	-0.625	2852	4398	3120	4216	-100
1	9	3	"YER160C"	"YER160C"	4200	14370	160	9330	9741	6094	69	859	3625	82	62	0	10714	10661	6531	75	901	3746	81	71	0	0.870	0.914	0.903	0.979	2.113	0.934	0.715	208	490	19900	20258	-0.200	9261	10639	9672	10586	-100
1	10	3	"PRS2"	"YER099C"	4440	14370	170	3096	2617	1165	71	666	3114	42	0	0	3300	2680	1286	77	701	3215	50	0	0	0.939	0.978	0.969	1.043	1.876	0.963	0.871	208	672	6248	5149	-0.091	3025	3223	2546	2603	0
1	11	3	"YER130C"	"YER130C"	4630	14370	140	3561	3549	2168	69	110	236	94	91	0	1978	1997	1220	73	93	170	89	85	0	1.833	1.809	1.853	1.960	2.568	1.881	0.841	156	494	5397	5404	0.874	3492	1905	3480	1924	0
1	12	3	"RAD4"	"YER162C"	4840	14360	160	2375	2397	1112	69	215	513	91	82	0	5817	5675	2768	73	360	1101	91	83	0	0.401	0.416	0.410	0.433	1.716	0.401	0.913	208	626	8050	7930	-1.317	2306	5744	2328	5602	-100
1	13	3	"AST2"	"YER101C"	5040	14350	150	2106	2244	1298	74	833	1737	64	19	0	4394	3995	2297	78	1370	2701	67	28	0	0.471	0.554	0.528	0.588	1.965	0.616	0.895	156	618	6348	6087	-1.087	2032	4316	2170	3917	-100
1	14	3	"PMD1"	"YER132C"	5240	14350	150	6129	5284	2763	73	949	2009	79	67	0	9472	7581	4191	77	1455	2984	75	66	0	0.645	0.694	0.688	0.760	2.008	0.677	0.911	156	510	15451	12715	-0.634	6056	9395	5211	7504	-100
1	15	3	"CHD1"	"YER164W"	5410	14350	160	4483	3805	1928	71	308	1079	84	74	0	7359	5891	3067	75	408	1499	85	75	0	0.606	0.642	0.628	0.672	1.795	0.642	0.924	208	585	11696	9550	-0.723	4412	7284	3734	5816	-100
1	16	3	"SSA4"	"YER103W"	5650	14360	180	4234	3993	1477	74	287	851	95	88	0	5267	4861	1819	77	388	1094	94	85	0	0.802	0.819	0.805	0.833	1.617	0.799	0.915	256	682	9350	8703	-0.319	4160	5190	3919	4784	-100
1	17	3	"YER134C"	"YER134C"	5820	14350	170	1059	1223	781	70	200	436	80	61	0	2408	2205	1125	75	288	692	83	72	0	0.424	0.541	0.503	0.501	1.795	0.552	0.832	208	515	3322	3283	-1.238	989	2333	1153	2130	-100
1	18	3	"YER166W"	"YER166W"	6030	14350	170	652	606	283	70	274	1624	0	0	0	1194	1047	542	75	316	1568	9	0	0	0.520	0.551	0.551	0.545	1.683	0.486	0.796	208	589	1701	1508	-0.943	582	1119	536	972	0
1	19	3	"AMS1"	"YGL156W"	6250	14350	130	1563	1611	1158	68	97	140	89	77	0	2874	2944	2243	72	108	214	80	76	0	0.534	0.537	0.513	0.621	3.235	0.506	0.810	120	502	4297	4415	-0.906	1495	2802	1543	2872	0
1	20	3	"YGL188C"	"YGL188C"	6440	14360	150	326	318	143	67	87	114	80	60	0	530	457	251	70	90	169	74	64	0	0.563	0.649	0.592	0.655	2.165	0.579	0.747	156	502	719	638	-0.829	259	460	251	387	0
1	21	3	"YGL220W"	"YGL220W"	6640	14350	180	1597	1418	767	65	76	79	92	85	0	2893	2446	1372	69	73	117	88	85	0	0.542	0.569	0.567	0.594	2.296	0.549	0.893	256	955	4356	3730	-0.882	1532	2824	1353	2377	0
1	1	4	"RCK1"	"YGL158W"	2630	14580	140	3289	2663	1581	63	66	24	99	96	0	3709	3105	1995	67	63	41	91	89	0	0.886	0.856	0.827	0.930	2.085	0.816	0.894	156	643	6868	5638	-0.175	3226	3642	2600	3038	0
1	2	4	"CDC55"	"YGL190C"	2830	14580	140	4308	3998	2543	68	290	684	84	76	0	3708	3479	2364	71	442	1221	70	61	0	1.166	1.153	1.128	1.226	2.381	1.125	0.883	156	509	7877	7338	0.221	4240	3637	3930	3408	0
1	3	4	"YGL222C"	"YGL222C"	3050	14580	170	1275	1092	482	78	450	851	72	0	0	2764	2240	1067	80	652	1401	75	37	0	0.446	0.469	0.467	0.494	2.046	0.482	0.855	208	634	3881	3174	-1.165	1197	2684	1014	2160	0
1	4	4	"YGL160W"	"YGL160W"	3240	14580	150	2825	2385	1285	75	253	560	83	76	0	3599	3097	1928	75	353	915	76	66	0	0.780	0.764	0.734	0.845	2.075	0.705	0.887	156	516	6274	5332	-0.358	2750	3524	2310	3022	0
1	5	4	"IME4"	"YGL192W"	3430	14570	160	4683	3819	2000	69	334	761	85	77	0	4562	3695	2065	70	634	1740	75	65	0	1.027	1.034	1.024	1.161	2.401	0.996	0.889	208	478	9106	7375	0.039	4614	4492	3750	3625	0
1	6	4	"YGL224C"	"YGL224C"	3630	14570	160	1624	1333	710	67	252	657	74	59	0	3027	2328	1289	71	454	1500	70	47	0	0.527	0.561	0.553	0.602	2.345	0.538	0.895	208	529	4513	3523	-0.925	1557	2956	1266	2257	0
1	7	4	"SUT1"	"YGL162W"	3840	14570	140	712	730	470	66	93	151	79	69	0	1672	1654	1147	71	100	217	82	74	0	0.403	0.419	0.408	0.441	2.387	0.400	0.833	156	481	2247	2247	-1.309	646	1601	664	1583	0
1	8	4	"HOS2"	"YGL194C"	4040	14570	170	2008	1708	756	69	116	202	89	87	0	3315	2712	1233	73	124	289	89	86	0	0.598	0.621	0.612	0.628	1.801	0.602	0.906	208	429	5181	4278	-0.742	1939	3242	1639	2639	0
1	9	4	"YGL226W"	"YGL226W"	4240	14570	140	1267	1146	675	69	720	3310	0	0	0	3093	2711	1651	75	677	3331	48	0	0	0.397	0.409	0.398	0.441	2.755	0.383	0.838	156	401	4216	3713	-1.333	1198	3018	1077	2636	0
1	10	4	"YGR277C"	"YGR277C"	4430	14560	150	1089	1060	712	72	563	2780	0	0	0	3570	3173	2267	77	543	2803	53	14	0	0.291	0.319	0.310	0.329	2.383	0.300	0.821	156	518	4510	4084	-1.780	1017	3493	988	3096	0
1	11	4	"YHL013C"	"YHL013C"	4650	14570	170	4706	4066	1640	71	110	200	97	94	0	4606	3988	1578	75	122	200	93	91	0	1.023	1.021	1.021	1.065	1.744	1.015	0.916	208	507	9166	7908	0.033	4635	4531	3995	3913	0
1	12	4	"YHL045W"	"YHL045W"	4840	14570	170	8097	6460	3256	69	167	401	90	88	0	11578	8889	4844	74	249	833	87	84	0	0.698	0.725	0.713	0.839	2.246	0.692	0.921	208	489	19532	15206	-0.519	8028	11504	6391	8815	0
1	13	4	"SCW4"	"YGR279C"	5040	14560	140	2026	1792	1137	71	535	1372	60	26	0	3643	3093	2054	76	805	2077	61	42	0	0.548	0.570	0.552	0.614	2.338	0.546	0.896	156	469	5522	4738	-0.868	1955	3567	1721	3017	0
1	14	4	"RPS20"	"YHL015W"	5240	14560	160	1522	1296	659	73	790	1854	13	0	0	1713	1369	707	79	1112	2651	0	0	0	0.887	0.948	0.946	0.899	2.113	0.797	0.881	208	383	3083	2513	-0.173	1449	1634	1223	1290	0
1	15	4	"YHL047C"	"YHL047C"	5430	14560	170	10925	9113	4106	78	469	1448	89	85	0	8376	7039	3354	79	557	1735	85	80	0	1.307	1.298	1.285	1.381	1.738	1.284	0.937	208	422	19144	15995	0.387	10847	8297	9035	6960	0
1	16	4	"YOR1"	"YGR281W"	5630	14550	130	2427	2609	1863	75	248	957	72	58	0	2565	2613	2000	75	243	923	67	59	0	0.945	0.998	1.000	1.116	2.390	0.988	0.806	120	437	4842	5072	-0.082	2352	2490	2534	2538	0
1	17	4	"YHL017W"	"YHL017W"	5830	14550	150	5732	4580	2898	80	213	463	85	78	0	3909	2977	2034	79	245	672	73	66	0	1.476	1.553	1.510	1.754	2.464	1.522	0.905	156	432	9482	7398	0.561	5652	3830	4500	2898	0
1	18	4	"YHL049C"	"YHL049C"	6030	14550	170	24426	19479	9339	79	662	2820	87	83	0	21761	17421	8472	80	655	2622	87	83	0	1.123	1.119	1.124	1.210	1.859	1.116	0.937	208	522	46028	36741	0.167	24347	21681	19400	17341	0
1	19	4	"YGR283C"	"YGR283C"	6230	14550	150	3161	2600	1557	71	511	2672	56	0	0	2759	2160	1363	75	493	2482	51	0	0	1.151	1.213	1.172	1.329	2.110	1.101	0.881	156	575	5774	4614	0.203	3090	2684	2529	2085	0
1	20	4	"APM2"	"YHL019C"	6440	14550	150	2679	2318	1118	68	99	159	98	93	0	5320	4417	2156	70	100	195	98	96	0	0.497	0.518	0.517	0.531	1.620	0.508	0.929	156	532	7861	6597	-1.008	2611	5250	2250	4347	0
1	21	4	"YHR001W"	"YHR001W"	6650	14550	150	11487	9321	4509	68	84	119	100	98	0	2823	2354	1195	69	83	171	91	86	0	4.146	4.049	4.016	4.442	1.746	4.076	0.919	156	694	14173	11538	2.052	11419	2754	9253	2285	0
1	1	5	"YIL087C"	"YIL087C"	2640	14780	130	1138	965	481	63	66	30	94	91	0	3131	2480	1373	67	68	112	89	85	0	0.351	0.374	0.369	0.436	2.353	0.350	0.898	120	612	4139	3315	-1.511	1075	3064	902	2413	0
1	2	5	"RPI1"	"YIL119C"	2840	14770	150	2219	1806	1002	66	202	485	80	69	0	2108	1704	1016	70	199	483	76	70	0	1.056	1.065	1.077	1.186	2.020	1.047	0.921	156	506	4191	3374	0.079	2153	2038	1740	1634	-100
1	3	5	"YIL151C"	"YIL151C"	3010	14780	160	2584	2233	1034	72	288	624	85	79	0	2456	2176	1068	75	304	679	83	75	0	1.055	1.029	1.028	1.029	1.695	0.989	0.920	208	585	4893	4262	0.077	2512	2381	2161	2101	-100
1	4	5	"YIL089W"	"YIL089W"	3260	14780	140	2036	1875	1018	68	191	498	80	75	0	1659	1439	835	71	210	581	75	62	0	1.239	1.321	1.306	1.505	2.305	1.268	0.881	156	483	3556	3175	0.310	1968	1588	1807	1368	0
1	5	5	"YIL121W"	"YIL121W"	3450	14780	170	3135	2655	1201	65	171	665	86	81	0	3286	2777	1318	67	130	411	88	85	0	0.954	0.956	0.947	1.015	1.984	0.937	0.928	208	385	6289	5300	-0.068	3070	3219	2590	2710	0
1	6	5	"RRD1"	"YIL153W"	3640	14770	170	1109	988	400	66	141	528	82	48	0	2311	1973	831	69	143	394	88	84	0	0.465	0.484	0.483	0.516	1.930	0.470	0.918	208	491	3285	2826	-1.104	1043	2242	922	1904	0
1	7	5	"YIL091C"	"YIL091C"	3840	14760	130	2436	2803	2091	68	99	159	87	80	0	2314	3354	2796	73	113	253	80	74	0	1.057	0.834	0.792	1.032	2.799	0.763	0.850	120	497	4609	6016	0.080	2368	2241	2735	3281	0
1	8	5	"SIM1"	"YIL123W"	4050	14770	160	4058	3385	1569	68	106	195	92	91	0	6009	4987	2444	73	114	250	90	89	0	0.672	0.675	0.666	0.722	1.832	0.653	0.937	208	451	9926	8231	-0.573	3990	5936	3317	4914	0
1	9	5	"GUT2"	"YIL155C"	4250	14770	180	3785	3149	1519	66	178	762	83	80	0	3113	2555	1353	72	145	534	81	77	0	1.223	1.242	1.234	1.395	1.963	1.204	0.935	256	518	6760	5566	0.290	3719	3041	3083	2483	0
1	10	5	"YIL093C"	"YIL093C"	4450	14770	120	911	849	546	67	73	36	90	81	0	1416	1595	1210	71	83	112	82	79	0	0.628	0.513	0.484	0.546	2.059	0.462	0.877	120	431	2189	2306	-0.672	844	1345	782	1524	0
1	11	5	"KGD1"	"YIL125W"	4640	14760	140	2777	2703	1691	67	78	50	96	95	0	2888	3007	2144	73	96	141	89	85	0	0.963	0.898	0.854	1.105	2.501	0.846	0.906	156	508	5525	5570	-0.055	2710	2815	2636	2934	0
1	12	5	"YIL157C"	"YIL157C"	4840	14760	150	1537	1473	968	67	76	44	91	89	0	2484	2167	1567	72	79	78	83	81	0	0.609	0.671	0.653	0.720	2.235	0.633	0.907	156	456	3882	3501	-0.714	1470	2412	1406	2095	0
1	13	5	"YJR026W"	"YJR026W"	5050	14760	160	22084	17924	9972	66	78	47	100	98	0	26610	21177	12659	71	81	83	94	92	0	0.830	0.846	0.844	1.060	2.433	0.819	0.928	208	494	48557	38964	-0.269	22018	26539	17858	21106	0
1	14	5	"APS2"	"YJR058C"	5250	14760	180	1039	936	469	68	88	76	88	86	0	2490	2075	1101	72	95	134	87	85	0	0.402	0.433	0.427	0.445	1.762	0.416	0.924	256	473	3389	2871	-1.316	971	2418	868	2003	-100
1	15	5	"JSN1"	"YJR091C"	5430	14750	170	666	659	368	70	213	888	23	0	0	1716	1573	944	75	209	762	74	58	0	0.363	0.393	0.383	0.400	1.747	0.486	0.640	208	489	2237	2087	-1.461	596	1641	589	1498	-100
1	16	5	"YJR028W"	"YJR028W"	5630	14750	150	16271	14857	10643	72	280	1148	82	78	0	17018	17228	13306	76	290	1235	78	76	0	0.956	0.862	0.850	1.101	2.613	0.817	0.897	156	594	33141	31937	-0.065	16199	16942	14785	17152	0
1	17	5	"CBF1"	"YJR060W"	5840	14750	160	588	539	316	75	259	966	3	0	0	749	614	404	77	271	1173	3	0	0	0.763	0.864	0.784	0.857	2.340	0.778	0.878	208	509	1185	1001	-0.390	513	672	464	537	0
1	18	5	"FIP1"	"YJR093C"	6030	14750	170	2027	1769	903	75	675	2841	5	0	0	2273	1894	1016	77	620	2633	13	0	0	0.889	0.932	0.892	0.933	1.864	1.086	0.820	208	521	4148	3511	-0.170	1952	2196	1694	1817	0
1	19	5	"YJR030C"	"YJR030C"	6240	14750	130	1785	1636	954	69	288	1285	65	11	0	2605	2246	1427	73	271	1157	70	56	0	0.678	0.721	0.709	0.767	2.300	0.721	0.891	120	522	4248	3740	-0.561	1716	2532	1567	2173	0
1	20	5	"NTA1"	"YJR062C"	6440	14730	150	1697	1460	944	70	123	263	76	71	0	1601	1342	895	72	117	269	73	69	0	1.064	1.094	1.092	1.049	2.708	1.058	0.892	156	588	3156	2660	0.090	1627	1529	1390	1270	0
1	21	5	"RPL43B"	"YJR094W-A"	6650	14740	140	2718	2292	1462	68	110	244	83	77	0	4663	3853	2439	70	103	256	83	80	0	0.577	0.588	0.578	0.633	2.318	0.581	0.900	156	672	7243	6007	-0.793	2650	4593	2224	3783	0
1	1	6	"CPR7"	"YJR032W"	2650	14970	140	1898	1561	927	63	65	25	96	91	0	2895	2293	1447	67	63	55	85	84	0	0.649	0.673	0.655	0.708	2.678	0.633	0.867	156	726	4663	3724	-0.624	1835	2828	1498	2226	0
1	2	6	"CCT5"	"YJR064W"	2840	14960	130	3147	2392	1562	67	180	449	76	70	0	4580	3322	2259	70	168	432	73	70	0	0.683	0.715	0.717	0.859	3.380	0.697	0.845	120	507	7590	5577	-0.550	3080	4510	2325	3252	0
1	3	6	"YJR096W"	"YJR096W"	3070	14970	140	2760	2295	1390	67	217	517	78	75	0	3065	2447	1525	72	228	567	76	70	0	0.900	0.938	0.915	0.966	2.647	0.919	0.868	156	514	5686	4603	-0.152	2693	2993	2228	2375	0
1	4	6	"YKR021W"	"YKR021W"	3250	14970	130	2225	2018	1159	62	66	23	96	94	0	2333	2065	1231	70	63	30	87	87	0	0.956	0.980	0.927	1.013	2.018	0.940	0.849	120	386	4426	3951	-0.065	2163	2263	1956	1995	0
1	5	6	"YSR3"	"YKR053C"	3430	14970	170	4535	3933	1946	65	180	684	88	84	0	2590	2174	1138	70	133	431	83	81	0	1.774	1.838	1.780	1.867	1.982	1.860	0.884	208	422	6990	5972	0.827	4470	2520	3868	2104	0
1	6	6	"MRPL20"	"YKR085C"	3650	14960	170	480	445	229	67	172	612	11	0	0	1167	1052	570	72	161	447	78	68	0	0.377	0.386	0.377	0.386	1.848	0.768	0.507	208	539	1508	1358	-1.407	413	1095	378	980	0
1	7	6	"YKR023W"	"YKR023W"	3870	14960	130	4842	3920	2241	68	115	246	90	83	0	4762	3776	2258	73	125	303	85	80	0	1.018	1.040	1.053	1.160	2.343	1.020	0.891	120	531	9463	7555	0.026	4774	4689	3852	3703	0
1	8	6	"RHO4"	"YKR055W"	4050	14960	150	316	336	187	66	107	240	51	12	0	512	513	301	71	106	270	73	35	0	0.567	0.611	0.511	0.529	2.234	0.696	0.684	156	521	691	712	-0.819	250	441	270	442	0
1	9	6	"YKR087C"	"YKR087C"	4250	14960	150	6818	5730	2865	65	194	808	86	83	0	4847	4067	2067	68	148	562	83	82	0	1.413	1.417	1.416	1.536	2.403	1.418	0.934	156	464	11532	9664	0.499	6753	4779	5665	3999	0
1	10	6	"RPC37"	"YKR025W"	4440	14950	120	1452	1417	1086	66	184	769	58	48	0	2604	2641	2159	69	148	536	69	63	0	0.547	0.525	0.515	0.584	3.039	0.526	0.760	120	511	3921	3923	-0.871	1386	2535	1351	2572	0
1	11	6	"RPS21A"	"YKR057W"	4670	14960	150	1299	1191	746	65	73	36	92	85	0	2171	1856	1191	73	78	96	83	80	0	0.588	0.632	0.611	0.661	2.664	0.615	0.892	156	626	3332	2909	-0.766	1234	2098	1126	1783	0
1	12	6	"YKR089C"	"YKR089C"	4850	14950	140	412	419	265	67	75	43	80	75	0	595	570	408	73	79	109	73	68	0	0.661	0.708	0.661	0.677	2.234	0.638	0.785	156	556	867	849	-0.597	345	522	352	497	0
1	13	6	"YKR027W"	"YKR027W"	5060	14970	120	2330	2046	1005	65	67	18	100	100	0	5485	4676	2404	69	62	26	99	99	0	0.418	0.430	0.439	0.461	1.947	0.413	0.918	120	487	7681	6588	-1.258	2265	5416	1981	4607	0
1	14	6	"TIF1"	"YKR059W"	5250	14950	130	1839	1799	1485	66	72	40	93	85	0	1767	1806	1548	69	66	44	84	80	0	1.044	0.998	1.022	1.006	2.476	0.975	0.862	120	442	3471	3470	0.062	1773	1698	1733	1737	0
1	15	6	"SRL3"	"YKR091W"	5440	14950	130	1514	1366	917	68	81	61	89	84	0	2129	2169	1573	72	84	117	80	78	0	0.703	0.619	0.608	0.661	2.295	0.584	0.909	120	545	3503	3395	-0.508	1446	2057	1298	2097	0
1	16	6	"YLR232W"	"YLR232W"	5670	14960	130	250	244	116	66	133	669	0	0	0	933	859	595	71	148	907	46	0	0	0.213	0.226	0.216	0.270	3.103	0.182	0.770	120	524	1046	966	-2.228	184	862	178	788	0
1	17	6	"RPS28B"	"YLR264W"	5850	14960	160	1134	1005	425	66	159	829	72	1	0	1963	1632	737	71	174	1003	75	37	0	0.564	0.602	0.588	0.625	2.079	0.581	0.926	208	568	2960	2500	-0.825	1068	1892	939	1561	0
1	18	6	"ATP14"	"YLR295C"	6070	14950	160	687	591	326	66	154	469	60	5	0	2064	1688	1087	70	153	486	76	62	0	0.311	0.324	0.321	0.355	2.073	0.346	0.730	208	610	2615	2143	-1.683	621	1994	525	1618	0
1	19	6	"TOP3"	"YLR234W"	6280	14940	130	1398	1293	881	67	71	26	97	93	0	3265	2801	2070	70	70	52	88	84	0	0.417	0.449	0.462	0.548	2.507	0.418	0.877	120	534	4526	3957	-1.263	1331	3195	1226	2731	0
1	20	6	"YLR266C"	"YLR266C"	6460	14950	150	2322	2067	1130	69	100	227	87	85	0	2697	2370	1357	71	92	206	86	83	0	0.858	0.869	0.837	0.921	2.164	0.861	0.908	156	602	4879	4297	-0.221	2253	2626	1998	2299	0
1	21	6	"YLR297W"	"YLR297W"	6650	14950	190	1035	909	390	66	87	178	87	83	0	2300	1941	895	69	81	176	90	88	0	0.434	0.450	0.442	0.450	1.561	0.436	0.945	256	1187	3200	2715	-1.203	969	2231	843	1872	0
1	1	7	"YLR236C"	"YLR236C"	2680	15180	140	228	217	109	61	64	18	83	82	0	813	661	394	66	61	46	80	79	0	0.224	0.262	0.261	0.272	1.987	0.237	0.754	156	669	914	751	-2.161	167	747	156	595	0
1	2	7	"SEC22"	"YLR268W"	2860	15170	160	1286	1112	470	65	88	138	87	86	0	2837	2345	1089	70	98	207	87	84	0	0.441	0.460	0.456	0.466	1.756	0.435	0.928	208	558	3988	3322	-1.180	1221	2767	1047	2275	0
1	3	7	"ECM38"	"YLR299W"	3070	15170	180	3009	2609	1101	65	86	131	92	91	0	5447	4603	2053	69	92	192	91	89	0	0.547	0.561	0.560	0.589	2.028	0.543	0.929	256	627	8322	7078	-0.869	2944	5378	2544	4534	0
1	4	7	"YLR238W"	"YLR238W"	3270	15170	150	2439	2218	1300	65	87	165	91	83	0	5532	4355	2602	69	94	240	85	83	0	0.435	0.502	0.510	0.563	2.257	0.488	0.895	156	432	7837	6439	-1.202	2374	5463	2153	4286	0
1	5	7	"YLR270W"	"YLR270W"	3460	15170	160	2071	1698	813	68	205	675	81	70	0	3402	2717	1386	70	180	512	82	78	0	0.601	0.616	0.613	0.651	2.056	0.598	0.899	208	441	5335	4277	-0.734	2003	3332	1630	2647	0
1	6	7	"YLR301W"	"YLR301W"	3660	15170	160	1886	1562	750	67	173	625	80	70	0	2081	1681	822	73	151	472	82	78	0	0.906	0.930	0.921	0.918	1.593	0.912	0.919	208	509	3827	3103	-0.143	1819	2008	1495	1608	0
1	7	7	"MPT1"	"YMR005W"	3860	15170	140	7848	7518	5592	67	98	194	90	87	0	1669	1629	1317	71	100	262	70	65	0	4.869	4.782	4.656	5.257	2.073	4.791	0.859	156	577	9379	9009	2.284	7781	1598	7451	1558	0
1	8	7	"MIH1"	"YMR036C"	4060	15170	130	875	807	448	64	70	38	90	87	0	883	769	479	67	64	51	82	79	0	0.994	1.058	1.043	1.080	1.957	1.018	0.841	120	503	1627	1445	-0.009	811	816	743	702	0
1	9	7	"YMR067C"	"YMR067C"	4260	15170	180	2211	2068	1019	64	146	640	86	76	0	1739	1524	802	69	116	445	81	76	0	1.286	1.377	1.290	1.396	1.905	1.386	0.851	256	746	3817	3459	0.362	2147	1670	2004	1455	0
1	10	7	"YMR007W"	"YMR007W"	4470	15160	130	874	756	507	62	70	35	85	80	0	849	765	557	70	69	45	76	73	0	1.042	0.999	0.926	0.909	2.645	0.941	0.855	120	563	1591	1389	0.060	812	779	694	695	0
1	11	7	"LYS7"	"YMR038C"	4660	15160	130	528	460	255	63	70	35	85	83	0	2039	1607	999	72	73	92	82	80	0	0.236	0.259	0.253	0.275	2.600	0.242	0.851	120	574	2432	1932	-2.081	465	1967	397	1535	0
1	12	7	"YMR069W"	"YMR069W"	4860	15160	140	129	131	56	64	67	25	72	60	0	432	369	211	70	67	84	75	68	0	0.180	0.224	0.224	0.231	2.071	0.165	0.518	156	655	427	366	-2.477	65	362	67	299	0
1	13	7	"YMR009W"	"YMR009W"	5080	15160	150	284	295	186	65	65	17	84	78	0	785	950	772	69	62	27	83	80	0	0.306	0.261	0.258	0.271	2.248	0.227	0.795	156	638	935	1111	-1.709	219	716	230	881	0
1	14	7	"YMR040W"	"YMR040W"	5260	15160	160	1080	984	599	66	69	26	91	88	0	1116	947	615	69	64	31	85	85	0	0.968	1.046	1.021	1.042	1.946	1.010	0.905	208	663	2061	1796	-0.046	1014	1047	918	878	0
1	15	7	"YMR071C"	"YMR071C"	5470	15160	160	1984	1668	909	67	74	37	94	92	0	1937	1757	1001	70	68	47	93	91	0	1.027	0.949	0.953	0.929	1.838	0.928	0.916	208	662	3784	3288	0.038	1917	1867	1601	1687	0
1	16	7	"HXT2"	"YMR011W"	5660	15150	140	4424	3598	1790	65	70	28	99	99	0	4721	3901	1984	68	64	36	96	95	0	0.937	0.922	0.924	1.010	1.977	0.909	0.914	156	524	9012	7366	-0.094	4359	4653	3533	3833	0
1	17	7	"ARG80"	"YMR042W"	5850	15150	130	1099	925	540	64	70	31	95	90	0	1897	1521	966	69	68	45	87	85	0	0.566	0.593	0.597	0.648	2.158	0.556	0.880	120	565	2863	2313	-0.821	1035	1828	861	1452	0
1	18	7	"YMR073C"	"YMR073C"	6090	15150	150	1332	1123	615	65	71	34	90	87	0	1990	1515	902	69	69	55	83	83	0	0.660	0.732	0.691	0.697	2.185	0.695	0.909	156	667	3188	2504	-0.600	1267	1921	1058	1446	0
1	19	7	"YNL047C"	"YNL047C"	6250	15150	130	3507	3131	1907	66	79	58	94	92	0	3482	3152	2145	71	79	92	87	85	0	1.009	0.995	0.960	1.145	2.127	0.933	0.899	120	552	6852	6146	0.013	3441	3411	3065	3081	0
1	20	7	"YNL080C"	"YNL080C"	6460	15160	130	4120	3624	1617	68	80	74	100	98	0	3371	2847	1395	71	83	178	93	89	0	1.228	1.281	1.259	1.393	1.716	1.233	0.906	120	540	7352	6332	0.296	4052	3300	3556	2776	0
1	21	7	"DBP2"	"YNL112W"	6660	15160	140	2485	2147	975	66	70	24	100	100	0	3728	3427	1735	69	66	39	98	98	0	0.661	0.620	0.617	0.700	1.855	0.594	0.937	156	663	6078	5439	-0.597	2419	3659	2081	3358	0
1	1	8	"SFB2"	"YNL049C"	2670	15370	130	546	539	384	64	173	462	52	10	0	771	816	689	69	164	405	60	44	0	0.687	0.636	0.557	0.657	2.709	0.545	0.732	120	615	1184	1222	-0.542	482	702	475	747	0
1	2	8	"PMS1"	"YNL082W"	2870	15380	140	3353	3001	1644	66	249	590	85	78	0	2780	2432	1471	75	254	529	79	75	0	1.215	1.245	1.199	1.464	2.593	1.213	0.858	156	493	5992	5292	0.281	3287	2705	2935	2357	0
1	3	8	"YNL114C"	"YNL114C"	3060	15370	140	1071	894	460	66	154	288	80	71	0	2666	2191	1180	72	225	483	81	76	0	0.387	0.391	0.386	0.410	2.180	0.373	0.888	156	504	3599	2947	-1.368	1005	2594	828	2119	0
1	4	8	"YNL051W"	"YNL051W"	3280	15370	150	1852	1516	819	68	192	374	80	74	0	2248	1759	1041	74	254	542	76	68	0	0.821	0.859	0.844	0.949	1.936	0.815	0.903	156	567	3958	3133	-0.285	1784	2174	1448	1685	0
1	5	8	"END3"	"YNL084C"	3480	15360	140	1717	1451	939	65	128	298	77	71	0	1780	1366	955	69	138	376	72	64	0	0.966	1.069	1.010	0.973	2.048	0.995	0.846	156	509	3363	2683	-0.051	1652	1711	1386	1297	0
1	6	8	"YNL116W"	"YNL116W"	3680	15350	150	5311	4401	2020	64	132	447	90	87	0	5169	4212	2105	67	123	437	88	84	0	1.028	1.046	1.040	1.142	1.827	1.018	0.924	156	521	10349	8482	0.040	5247	5102	4337	4145	0
1	7	8	"MSG5"	"YNL053W"	3880	15360	130	1060	1167	869	65	142	455	65	52	0	2054	2013	1564	70	137	447	70	63	0	0.502	0.567	0.559	0.659	2.767	0.568	0.816	120	504	2979	3045	-0.996	995	1984	1102	1943	0
1	8	8	"YNL086W"	"YNL086W"	4090	15370	140	1815	2169	1738	64	70	33	95	89	0	2030	2675	2319	68	71	66	84	82	0	0.892	0.807	0.799	0.916	2.691	0.758	0.859	156	519	3713	4712	-0.164	1751	1962	2105	2607	0
1	9	8	"DCP2"	"YNL118C"	4280	15360	130	2251	1897	1167	63	65	19	95	94	0	3409	2850	1877	70	65	31	87	86	0	0.655	0.660	0.642	0.668	2.465	0.624	0.880	120	478	5527	4614	-0.610	2188	3339	1834	2780	0
1	10	8	"CMK2"	"YOL016C"	4490	15370	140	1555	1478	843	63	70	31	98	96	0	1305	1226	803	73	71	60	88	85	0	1.211	1.227	1.202	1.352	2.386	1.166	0.860	156	598	2724	2568	0.276	1492	1232	1415	1153	0
1	11	8	"YOL048C"	"YOL048C"	4690	15370	130	1977	1722	1043	62	65	23	97	95	0	1923	1661	1106	71	67	59	88	85	0	1.034	1.044	0.997	1.190	2.443	0.996	0.870	120	550	3767	3250	0.048	1915	1852	1660	1590	0
1	12	8	"YOL080C"	"YOL080C"	4880	15360	130	848	874	643	63	65	19	91	87	0	1126	1460	1230	70	64	29	84	80	0	0.743	0.583	0.565	0.625	2.579	0.520	0.829	120	582	1841	2201	-0.428	785	1056	811	1390	0
1	13	8	"TLG2"	"YOL018C"	5080	15370	130	3054	2969	2044	65	66	18	98	98	0	2903	3589	2864	70	65	29	91	90	0	1.055	0.825	0.812	1.057	2.572	0.751	0.876	120	586	5822	6423	0.077	2989	2833	2904	3519	0
1	14	8	"YOL050C"	"YOL050C"	5290	15370	130	1258	1278	811	66	67	18	93	89	0	883	796	543	69	62	27	83	81	0	1.464	1.667	1.647	1.716	2.210	1.613	0.880	120	577	2006	1939	0.550	1192	814	1212	727	0
1	15	8	"YOL082W"	"YOL082W"	5500	15360	130	746	841	542	66	67	18	93	90	0	2079	2045	1453	68	60	26	88	86	0	0.338	0.392	0.395	0.412	2.327	0.364	0.877	120	531	2691	2752	-1.564	680	2011	775	1977	0
1	16	8	"TAT2"	"YOL020W"	5670	15350	130	2050	1777	957	64	68	25	98	96	0	4416	3571	2038	68	64	34	95	93	0	0.457	0.489	0.505	0.549	2.033	0.462	0.883	120	567	6334	5216	-1.130	1986	4348	1713	3503	0
1	17	8	"SPE2"	"YOL052C"	5900	15350	130	683	696	441	64	68	24	95	85	0	2068	2218	1609	70	68	44	86	85	0	0.310	0.294	0.300	0.357	2.252	0.272	0.878	120	650	2617	2780	-1.691	619	1998	632	2148	0
1	18	8	"YOL084W"	"YOL084W"	6090	15350	120	996	893	555	64	70	28	94	91	0	2186	2044	1466	70	67	44	87	84	0	0.440	0.420	0.426	0.505	2.568	0.382	0.883	120	540	3048	2803	-1.183	932	2116	829	1974	0
1	19	8	"YOL022C"	"YOL022C"	6310	15360	140	4853	4561	2684	66	78	66	98	98	0	1450	1382	900	71	79	166	82	75	0	3.471	3.429	3.408	3.979	2.060	3.358	0.879	156	610	6166	5806	1.795	4787	1379	4495	1311	0
1	20	8	"YOL053W"	"YOL053W"	6490	15350	140	1896	1736	1130	65	72	58	93	89	0	3050	3028	2166	70	74	165	88	82	0	0.614	0.565	0.546	0.642	2.305	0.522	0.893	156	524	4811	4629	-0.703	1831	2980	1671	2958	0
1	21	8	"ADH1"	"YOL086C"	6700	15340	130	1127	1027	541	66	71	29	98	97	0	3723	3260	1753	72	77	75	97	96	0	0.291	0.301	0.300	0.301	1.462	0.291	0.914	120	584	4712	4149	-1.783	1061	3651	961	3188	0
1	1	9	"RPL33B"	"YOR234C"	2660	15570	150	3161	2557	1335	67	378	816	79	73	0	2346	1886	999	73	309	638	78	73	0	1.361	1.373	1.357	1.403	2.360	1.349	0.905	156	839	5367	4303	0.445	3094	2273	2490	1813	-100
1	2	9	"PNT1"	"YOR266W"	2860	15570	150	1787	1555	798	76	568	953	76	37	0	1588	1314	671	83	478	753	77	49	0	1.137	1.201	1.195	1.069	2.525	1.249	0.890	156	579	3216	2710	0.185	1711	1505	1479	1231	-100
1	3	9	"YOR298W"	"YOR298W"	3060	15570	150	1210	1024	550	73	308	470	74	62	0	1934	1486	850	81	410	671	73	66	0	0.614	0.677	0.677	0.713	2.144	0.647	0.877	156	602	2990	2356	-0.705	1137	1853	951	1405	-100
1	4	9	"DFR1"	"YOR236W"	3260	15570	150	1240	1008	587	78	297	462	69	58	0	1841	1370	843	82	398	671	69	58	0	0.661	0.722	0.701	0.721	2.155	0.690	0.902	156	611	2921	2218	-0.598	1162	1759	930	1288	-100
1	5	9	"YOR268C"	"YOR268C"	3480	15570	140	273	247	135	66	104	192	51	6	0	694	557	383	72	108	227	66	56	0	0.333	0.373	0.361	0.395	2.156	0.330	0.746	156	589	829	666	-1.587	207	622	181	485	0
1	6	9	"YOR300W"	"YOR300W"	3690	15570	140	438	376	169	64	117	416	30	0	0	588	485	259	66	102	390	67	0	0	0.716	0.745	0.693	0.732	2.068	0.692	0.717	156	514	896	731	-0.481	374	522	312	419	0
1	7	9	"YOR238W"	"YOR238W"	3880	15570	180	1531	1328	698	65	119	389	80	74	0	2746	2406	1327	69	116	383	84	80	0	0.548	0.540	0.530	0.557	1.971	0.523	0.915	256	690	4143	3600	-0.869	1466	2677	1263	2337	0
1	8	9	"VPH1"	"YOR270C"	4100	15570	160	2423	2185	1205	64	70	32	95	93	0	2614	2281	1300	70	74	62	87	86	0	0.927	0.959	0.933	1.053	2.190	0.938	0.864	208	577	4903	4332	-0.109	2359	2544	2121	2211	0
1	9	9	"YOR302W"	"YOR302W"	4270	15560	120	211	217	112	63	65	19	85	78	0	479	438	297	71	67	34	75	75	0	0.363	0.420	0.380	0.409	2.249	0.324	0.635	120	444	556	521	-1.463	148	408	154	367	0
1	10	9	"YOR240W"	"YOR240W"	4490	15560	170	3850	3366	1512	66	93	278	92	89	0	5186	4473	2173	73	89	264	91	89	0	0.740	0.750	0.736	0.853	2.070	0.729	0.928	208	821	8897	7700	-0.434	3784	5113	3300	4400	0
1	11	9	"YTM1"	"YOR272W"	4680	15560	150	1119	1373	1036	65	101	324	73	65	0	1317	1592	1388	73	93	308	69	59	0	0.847	0.861	0.853	1.072	3.257	0.788	0.836	156	600	2298	2827	-0.239	1054	1244	1308	1519	0
1	12	9	"YOR304C-A"	"YOR304C-A"	4890	15560	130	1744	1451	696	64	68	25	99	96	0	1175	972	532	71	66	31	90	89	0	1.522	1.539	1.495	1.735	2.034	1.499	0.869	120	577	2784	2288	0.606	1680	1104	1387	901	0
1	13	9	"GRE1"	"YPL223C"	5100	15560	140	1725	1614	1031	65	67	22	98	95	0	2483	2151	1379	70	63	29	91	88	0	0.688	0.744	0.737	0.717	2.160	0.730	0.879	156	632	4073	3630	-0.540	1660	2413	1549	2081	0
1	14	9	"BBP1"	"YPL255W"	5290	15560	140	945	995	705	66	67	19	98	96	0	2602	2766	2186	68	61	27	94	93	0	0.347	0.344	0.346	0.385	2.460	0.316	0.878	156	589	3413	3627	-1.527	879	2534	929	2698	0
1	15	9	"YPR004C"	"YPR004C"	5490	15560	130	1774	1610	1025	66	68	20	96	94	0	1564	1596	1182	68	61	26	85	82	0	1.142	1.010	0.961	1.143	2.218	0.935	0.857	120	627	3204	3072	0.191	1708	1496	1544	1528	0
1	16	9	"YPL225W"	"YPL225W"	5690	15550	150	979	816	452	65	69	23	92	90	0	1486	1212	693	69	65	35	87	85	0	0.645	0.657	0.625	0.622	2.402	0.631	0.872	156	748	2331	1894	-0.633	914	1417	751	1143	0
1	17	9	"YPL257W"	"YPL257W"	5900	15550	130	285	259	147	66	69	23	80	74	0	1087	888	604	70	67	38	80	77	0	0.215	0.236	0.225	0.257	2.347	0.222	0.835	120	578	1236	1011	-2.215	219	1017	193	818	0
1	18	9	"ICL2"	"YPR006C"	6080	15550	130	2344	2282	1510	66	71	33	95	92	0	3511	3053	2223	71	71	53	90	86	0	0.662	0.743	0.727	0.847	2.387	0.699	0.857	120	643	5718	5198	-0.595	2278	3440	2216	2982	0
1	19	9	"ALG5"	"YPL227C"	6310	15550	120	3422	3333	2067	66	73	37	99	95	0	1765	1580	1074	71	71	52	88	84	0	1.981	2.165	2.111	2.428	2.480	2.177	0.851	120	516	5050	4776	0.986	3356	1694	3267	1509	0
1	20	9	"APM1"	"YPL259C"	6500	15550	140	3461	3448	2463	64	68	27	99	96	0	1836	1911	1497	71	65	29	91	88	0	1.925	1.839	1.813	2.180	2.387	1.799	0.884	156	548	5162	5224	0.945	3397	1765	3384	1840	0
1	21	9	"YPR008W"	"YPR008W"	6680	15540	140	2549	3078	2463	64	69	25	97	94	0	1834	2346	2003	72	72	61	89	82	0	1.410	1.325	1.307	1.471	2.439	1.300	0.846	156	707	4247	5288	0.496	2485	1762	3014	2274	0
1	1	10	"YPL229W"	"YPL229W"	2700	15780	140	1133	1579	1318	67	292	719	59	44	0	2493	3387	3026	72	230	541	72	66	0	0.440	0.456	0.462	0.527	2.619	0.445	0.797	156	749	3487	4827	-1.183	1066	2421	1512	3315	0
1	2	10	"YPL261C"	"YPL261C"	2890	15770	120	416	372	207	67	187	427	31	0	0	933	833	556	73	159	331	68	60	0	0.406	0.401	0.394	0.428	2.273	0.377	0.791	120	540	1209	1065	-1.301	349	860	305	760	0
1	3	10	"RPA135"	"YPR010C"	3090	15770	120	3439	3066	2045	66	180	342	83	78	0	3277	2794	1954	75	226	497	75	72	0	1.053	1.103	1.111	1.155	2.276	1.080	0.870	120	541	6575	5719	0.075	3373	3202	3000	2719	0
1	4	10	"SEC7"	"YDR170C"	3290	15770	150	198	318	414	70	185	329	17	6	0	247	386	589	77	232	482	12	5	0	0.753	0.803	0.711	0.772	2.373	0.681	0.893	156	614	298	557	-0.409	128	170	248	309	0
1	5	10	"YRF1-1"	"YDR545W"	3460	15760	150	95	116	82	67	84	55	26	14	0	98	121	101	72	91	90	18	11	0	1.077	1.000	0.692	0.631	2.766	0.545	0.531	156	582	54	98	0.107	28	26	49	49	-50
1	6	10	"SWI4"	"YER111C"	3660	15760	150	77	84	36	64	67	24	35	15	0	71	77	50	67	66	57	10	3	0	3.250	2.000	0.742	0.832	3.991	0.179	0.086	156	582	17	30	1.700	13	4	20	10	-50
1	7	10	"ESP1"	"YGR098C"	3860	15760	150	81	107	78	61	64	21	46	29	0	74	97	99	67	61	29	28	14	0	2.857	1.533	1.074	1.211	3.590	0.740	0.477	156	611	27	76	1.515	20	7	46	30	-50
1	8	10	"RIM101"	"YHL027W"	4090	15780	120	178	362	452	65	68	24	81	73	0	181	396	564	73	69	34	68	57	0	1.046	0.920	0.837	0.931	2.415	0.790	0.797	120	499	221	620	0.065	113	108	297	323	0
1	9	10	"MIP6"	"YHR015W"	4260	15760	150	74	83	44	65	67	22	32	18	0	74	73	42	73	70	34	11	5	0	9.000	100000.000	1.085	0.802	3.887	0.772	0.265	156	734	10	18	3.170	9	1	18	0	-50
1	10	10	"VTH1"	"YIL173W"	4520	15770	80	126	164	129	66	68	20	75	61	0	114	156	142	73	68	30	55	44	0	1.463	1.181	0.784	0.737	4.108	0.866	0.315	52	336	101	181	0.549	60	41	98	83	0
1	11	10	"YJR029W"	"YJR029W"	4720	15770	120	116	220	266	64	68	23	73	57	0	133	233	340	73	68	32	60	45	0	0.867	0.975	0.773	0.871	3.762	0.782	0.779	120	480	112	316	-0.206	52	60	156	160	0
1	12	10	"YLL034C"	"YLL034C"	4860	15750	150	70	91	89	65	68	23	30	16	0	77	82	67	73	67	31	16	7	0	1.250	2.889	0.676	0.740	4.243	1.325	0.316	156	725	9	35	0.322	5	4	26	9	-50
1	13	10	"ESC1"	"YMR219W"	5100	15770	90	129	138	62	66	67	19	78	57	0	99	114	66	71	65	28	50	34	0	2.250	1.674	1.496	1.381	2.965	1.107	0.511	52	347	91	115	1.170	63	28	72	43	0
1	14	10	"YKU70"	"YMR284W"	5260	15750	150	70	80	38	65	67	19	28	15	0	69	72	47	69	62	27	14	5	0	100000.000	5.000	0.633	0.631	3.751	0.193	0.089	156	763	5	18	16.610	5	0	15	3	-50
1	15	10	"POL1"	"YNL102W"	5520	15770	80	121	147	94	64	66	17	80	69	0	91	137	127	67	60	26	48	34	0	2.375	1.186	0.853	0.940	2.795	0.081	0.063	52	302	81	153	1.248	57	24	83	70	0
1	16	10	"YMRWdelta20"	"YMRWdelta20"	5700	15760	120	437	414	202	65	67	19	92	90	0	579	509	277	69	63	28	85	84	0	0.729	0.793	0.745	0.795	2.147	0.747	0.863	120	563	882	789	-0.455	372	510	349	440	0
1	17	10	"IntYNL112W"	"IntYNL112W"	5900	15750	130	855	813	459	63	65	17	92	91	0	1156	1162	805	71	66	54	84	82	0	0.730	0.687	0.686	0.722	2.205	0.622	0.863	120	631	1877	1841	-0.454	792	1085	750	1091	0
1	18	10	"CEN14"	"CEN14"	6110	15760	120	392	354	160	63	69	32	89	87	0	276	266	140	71	68	41	79	73	0	1.605	1.492	1.440	1.536	2.157	1.339	0.777	120	543	534	486	0.682	329	205	291	195	0
1	19	10	"YORCdelta11"	"YORCdelta11"	6300	15750	140	238	262	151	65	68	26	82	78	0	531	508	364	70	64	28	81	78	0	0.375	0.450	0.427	0.449	2.311	0.397	0.804	156	635	634	635	-1.414	173	461	197	438	0
1	20	10	"YORWdelta16"	"YORWdelta16"	6490	15750	130	429	418	229	67	78	123	77	60	0	506	505	324	73	72	41	83	76	0	0.836	0.813	0.797	0.831	2.101	0.744	0.817	120	574	795	783	-0.258	362	433	351	432	0
1	21	10	"YOR298C-A"	"YOR298C-A"	6710	15750	140	299	320	222	68	78	107	78	51	0	487	442	261	75	74	40	88	85	0	0.561	0.687	0.607	0.628	1.950	0.710	0.713	156	777	643	619	-0.835	231	412	252	367	0
1	1	11	"YPLCdelta10"	"YPLCdelta10"	2690	15990	140	1563	1722	1043	63	65	20	99	99	0	1894	1929	1196	69	62	31	96	95	0	0.822	0.892	0.899	0.882	1.874	0.876	0.903	156	820	3325	3519	-0.283	1500	1825	1659	1860	0
1	2	11	"YPRCdelta13"	"YPRCdelta13"	2920	15990	130	1155	1019	438	63	64	17	98	97	0	705	608	300	70	63	33	89	87	0	1.720	1.777	1.744	1.900	1.965	1.707	0.865	120	645	1727	1494	0.782	1092	635	956	538	0
1	3	11	"SNR51"	"SNR51"	3110	15980	120	350	319	152	62	64	19	90	85	0	694	584	361	71	63	29	84	80	0	0.462	0.501	0.478	0.528	2.179	0.431	0.807	120	528	911	770	-1.113	288	623	257	513	0
1	4	11	"iYAL068C-0"	"iYAL068C-0"	3290	15980	120	1210	1345	1055	62	68	31	96	94	0	1562	1701	1430	71	69	51	86	84	0	0.770	0.787	0.787	0.848	2.621	0.740	0.830	120	531	2639	2913	-0.377	1148	1491	1283	1630	0
1	5	11	"iYAL067C"	"iYAL067C"	3490	15970	120	3357	2837	1556	63	67	29	100	98	0	2493	2143	1198	67	70	76	91	90	0	1.358	1.336	1.352	1.467	2.357	1.342	0.896	120	592	5720	4850	0.441	3294	2426	2774	2076	0
1	6	11	"iYAL064C-A-0"	"iYAL064C-A-0"	3710	15970	130	2845	2504	1487	62	63	18	100	98	0	3418	3229	1998	66	64	70	91	90	0	0.830	0.772	0.791	0.825	1.893	0.729	0.864	120	622	6135	5605	-0.268	2783	3352	2442	3163	0
1	7	11	"iYBR065C"	"iYBR065C"	3910	15980	130	720	635	267	62	64	20	97	95	0	1209	1058	461	67	60	28	97	95	0	0.576	0.578	0.548	0.556	1.800	0.549	0.866	120	561	1800	1564	-0.795	658	1142	573	991	0
1	8	11	"iYBR069C"	"iYBR069C"	4090	15980	120	1410	1310	624	61	64	21	99	97	0	2040	1822	939	69	63	29	97	95	0	0.684	0.712	0.703	0.768	1.893	0.679	0.872	120	517	3320	3002	-0.547	1349	1971	1249	1753	0
1	9	11	"iYBR073W"	"iYBR073W"	4300	15970	130	1434	1270	728	63	64	18	98	97	0	1832	1618	946	73	65	29	92	90	0	0.779	0.781	0.818	0.764	2.024	0.761	0.857	120	633	3130	2752	-0.360	1371	1759	1207	1545	0
1	10	11	"iYBR085W-1"	"iYBR085W-1"	4510	15970	120	1941	1728	1026	63	65	20	96	96	0	2147	2055	1329	72	64	28	90	90	0	0.905	0.840	0.841	0.901	1.971	0.800	0.867	120	589	3953	3648	-0.144	1878	2075	1665	1983	0
1	11	11	"iYBR089W"	"iYBR089W"	4710	15960	130	3832	3439	2028	63	66	21	100	96	0	6537	5013	3055	72	65	28	95	92	0	0.583	0.683	0.707	0.817	2.618	0.658	0.832	120	548	10234	8317	-0.778	3769	6465	3376	4941	0
1	12	11	"iYBR093C"	"iYBR093C"	4890	15970	120	314	322	176	62	65	18	94	89	0	898	824	522	72	64	27	90	85	0	0.305	0.346	0.321	0.398	2.334	0.305	0.774	120	541	1078	1012	-1.713	252	826	260	752	0
1	13	11	"iYBR111C"	"iYBR111C"	5110	15970	130	4984	4325	2093	63	65	18	100	100	0	5561	4607	2331	72	65	27	95	95	0	0.897	0.940	0.945	1.098	2.091	0.916	0.920	120	576	10410	8797	-0.158	4921	5489	4262	4535	0
1	14	11	"iYBR117C"	"iYBR117C"	5300	15960	130	3253	2840	1438	64	67	25	100	98	0	5143	4083	2237	71	66	38	95	93	0	0.629	0.692	0.674	0.798	2.178	0.667	0.909	120	582	8261	6788	-0.669	3189	5072	2776	4012	0
1	15	11	"iYBR121C"	"iYBR121C"	5520	15950	140	556	593	383	65	68	23	91	88	0	1070	1134	832	70	65	33	89	85	0	0.491	0.496	0.490	0.535	2.246	0.454	0.848	156	702	1491	1592	-1.026	491	1000	528	1064	0
1	16	11	"iYBR139W"	"iYBR139W"	5720	15960	120	797	722	329	65	69	28	99	99	0	645	570	271	70	69	68	90	85	0	1.273	1.314	1.328	1.336	1.642	1.270	0.821	120	529	1307	1157	0.348	732	575	657	500	0
1	17	11	"iYBR143C"	"iYBR143C"	5920	15950	130	1028	950	524	64	67	23	100	97	0	2341	2082	1162	71	67	55	96	95	0	0.425	0.441	0.447	0.445	1.863	0.430	0.882	120	601	3234	2897	-1.236	964	2270	886	2011	0
1	18	11	"iYBR147W"	"iYBR147W"	6110	15950	130	848	766	419	63	67	22	98	95	0	1478	1303	741	71	67	37	94	92	0	0.558	0.571	0.572	0.576	1.966	0.549	0.885	120	575	2192	1935	-0.842	785	1407	703	1232	0
1	19	11	"iYDL240W"	"iYDL240W"	6310	15950	130	1368	1291	770	64	67	21	95	94	0	727	646	397	71	66	29	84	82	0	1.988	2.134	2.121	2.149	2.210	2.169	0.828	120	597	1960	1802	0.991	1304	656	1227	575	0
1	20	11	"iYDL236W"	"iYDL236W"	6510	15950	120	264	255	107	69	81	125	71	29	0	365	325	165	78	77	43	84	78	0	0.679	0.753	0.695	0.686	2.151	0.660	0.715	120	560	482	433	-0.558	195	287	186	247	0
1	21	11	"iYDL232W"	"iYDL232W"	6710	15950	130	919	897	536	68	80	118	88	80	0	440	469	301	80	78	41	83	80	0	2.364	2.131	2.164	2.167	1.888	2.066	0.826	120	630	1211	1218	1.241	851	360	829	389	0
1	1	12	"iYDL216C"	"iYDL216C"	2700	16190	140	280	287	142	62	64	19	92	90	0	358	328	183	67	60	27	85	79	0	0.749	0.862	0.804	0.895	2.281	0.793	0.809	156	761	509	486	-0.417	218	291	225	261	0
1	2	12	"iYDL212W"	"iYDL212W"	2910	16180	130	481	444	233	62	63	18	91	90	0	504	439	238	68	61	27	89	85	0	0.961	1.030	1.050	0.963	2.221	0.995	0.862	120	599	855	753	-0.057	419	436	382	371	0
1	3	12	"itG(GCC)D1"	"itG(GCC)D1"	3110	16180	130	655	617	333	60	62	17	97	95	0	1019	1051	669	68	62	27	90	89	0	0.626	0.567	0.538	0.602	1.944	0.503	0.850	120	634	1546	1540	-0.677	595	951	557	983	0
1	4	12	"iYDL195W"	"iYDL195W"	3320	16180	130	571	610	396	60	62	17	93	89	0	791	871	656	68	61	27	85	80	0	0.707	0.685	0.645	0.803	2.344	0.586	0.822	120	617	1234	1353	-0.501	511	723	550	803	0
1	5	12	"iYDL191W"	"iYDL191W"	3520	16170	120	987	888	519	59	62	22	94	93	0	679	610	395	66	62	45	85	81	0	1.514	1.524	1.517	1.672	2.322	1.446	0.842	120	531	1541	1373	0.598	928	613	829	544	0
1	6	12	"iYDL186W"	"iYDL186W"	3690	16160	120	280	303	192	62	67	74	73	58	0	454	527	426	66	65	67	68	62	0	0.562	0.523	0.555	0.628	2.851	0.442	0.761	120	540	606	702	-0.832	218	388	241	461	0
1	7	12	"iYDL170W"	"iYDL170W"	3910	16160	120	154	156	81	62	64	18	75	68	0	276	281	175	66	60	27	75	74	0	0.438	0.437	0.425	0.401	2.677	0.392	0.678	120	532	302	309	-1.191	92	210	94	215	0
1	8	12	"iYDL166C"	"iYDL166C"	4080	16150	100	192	202	123	62	65	21	82	68	0	185	212	158	68	62	28	66	60	0	1.111	0.972	0.807	0.767	2.489	0.805	0.678	80	415	247	284	0.152	130	117	140	144	0
1	9	12	"iYDL160C"	"iYDL160C"	4290	16160	120	307	319	213	64	67	24	80	72	0	865	970	771	72	72	61	80	75	0	0.306	0.284	0.283	0.290	2.815	0.248	0.771	120	630	1036	1153	-1.706	243	793	255	898	0
1	10	12	"iYDR141C"	"iYDR141C"	4510	16160	120	657	651	399	63	65	18	88	88	0	1396	1188	756	72	70	47	83	80	0	0.449	0.527	0.531	0.570	2.710	0.490	0.800	120	554	1918	1704	-1.156	594	1324	588	1116	0
1	11	12	"iYDR145W"	"iYDR145W"	4690	16160	120	286	275	165	64	67	19	80	76	0	313	305	227	72	65	28	69	65	0	0.921	0.906	0.796	0.824	2.487	0.759	0.756	120	532	463	444	-0.118	222	241	211	233	0
1	12	12	"iYDR150W"	"iYDR150W"	4880	16150	130	1718	1687	1222	66	75	49	88	83	0	1098	1030	782	72	70	42	78	75	0	1.610	1.692	1.594	1.462	2.404	1.719	0.790	120	557	2678	2579	0.687	1652	1026	1621	958	0
1	13	12	"iYDR169C-0"	"iYDR169C-0"	5090	16150	140	275	392	326	65	73	47	67	60	0	669	1388	1400	74	72	44	76	71	0	0.353	0.249	0.230	0.243	2.620	0.214	0.785	156	619	805	1641	-1.503	210	595	327	1314	0
1	14	12	"iYDR170W-A-0"	"iYDR170W-A-0"	5280	16150	150	6810	10966	10238	66	95	160	98	93	0	5953	11801	11814	74	105	213	94	85	0	1.147	0.929	0.908	1.119	2.657	0.886	0.858	156	666	12623	22627	0.198	6744	5879	10900	11727	0
1	15	12	"iYDR173C"	"iYDR173C"	5490	16150	120	245	284	185	66	101	174	52	29	0	716	865	742	76	115	231	63	55	0	0.280	0.276	0.287	0.307	2.653	0.268	0.680	120	562	819	1007	-1.838	179	640	218	789	0
1	16	12	"iYDR189W"	"iYDR189W"	5700	16160	150	520	877	760	66	70	35	90	83	0	318	501	460	72	70	45	75	69	0	1.846	1.890	1.682	1.661	2.613	1.786	0.805	156	729	700	1240	0.884	454	246	811	429	0
1	17	12	"iYDR194C"	"iYDR194C"	5900	16150	130	511	564	406	67	72	39	82	76	0	818	971	776	72	71	52	83	76	0	0.595	0.553	0.509	0.536	2.747	0.505	0.811	120	609	1190	1396	-0.749	444	746	497	899	0
1	18	12	"iYDR198C"	"iYDR198C"	6110	16160	150	219	279	182	64	68	25	91	85	0	300	373	265	73	70	43	82	76	0	0.683	0.717	0.678	0.714	2.309	0.669	0.801	156	690	382	515	-0.550	155	227	215	300	0
1	19	12	"iYDR214W"	"iYDR214W"	6280	16150	120	266	263	147	63	66	18	86	79	0	329	316	222	71	64	26	73	70	0	0.787	0.816	0.758	0.706	2.126	0.681	0.741	120	514	461	445	-0.346	203	258	200	245	0
1	20	12	"iYDR218C"	"iYDR218C"	6490	16150	130	395	385	208	64	67	19	91	87	0	1203	1134	775	72	66	28	84	81	0	0.293	0.302	0.291	0.344	2.376	0.267	0.848	120	658	1462	1383	-1.773	331	1131	321	1062	0
1	21	12	"iYDR223W"	"iYDR223W"	6710	16150	130	860	776	473	65	66	17	91	90	0	863	881	617	74	67	27	82	80	0	1.008	0.881	0.837	0.869	2.240	0.819	0.889	120	689	1584	1518	0.011	795	789	711	807	0
1	1	13	"iYDR532C"	"iYDR532C"	2700	16370	120	337	339	181	61	63	17	92	89	0	396	344	223	68	61	27	80	75	0	0.841	1.007	0.962	0.983	2.459	0.885	0.739	120	639	604	554	-0.249	276	328	278	276	0
1	2	13	"iYDR535C"	"iYDR535C"	2940	16380	120	610	552	298	61	62	17	96	95	0	1443	1269	717	67	60	26	91	90	0	0.399	0.408	0.412	0.413	2.339	0.389	0.870	120	604	1925	1693	-1.326	549	1376	491	1202	0
1	3	13	"iYDR539W-1"	"iYDR539W-1"	3130	16370	110	239	255	134	60	61	17	93	90	0	271	260	155	69	61	26	77	76	0	0.886	1.021	0.905	0.945	2.770	0.908	0.706	80	473	381	386	-0.174	179	202	195	191	0
1	4	13	"iYEL073C-4"	"iYEL073C-4"	3310	16370	120	359	373	203	60	62	17	95	91	0	676	647	386	69	62	27	87	85	0	0.493	0.542	0.520	0.629	2.439	0.498	0.803	120	521	906	891	-1.022	299	607	313	578	0
1	5	13	"iYEL071W-1"	"iYEL071W-1"	3500	16380	130	1664	1814	1461	61	88	332	87	76	0	2006	1892	1320	68	70	142	90	80	0	0.827	0.961	0.906	0.968	2.472	1.142	0.784	120	579	3541	3577	-0.274	1603	1938	1753	1824	0
1	6	13	"iYEL068C"	"iYEL068C"	3700	16370	130	726	911	669	61	87	318	71	54	0	710	764	582	66	69	136	74	65	0	1.033	1.218	1.197	1.251	2.488	1.206	0.790	120	630	1309	1548	0.046	665	644	850	698	0
1	7	13	"iYEL051W"	"iYEL051W"	3890	16360	130	364	350	215	62	64	22	87	80	0	596	543	351	66	61	28	81	79	0	0.570	0.604	0.586	0.616	2.550	0.567	0.788	120	633	832	765	-0.811	302	530	288	477	0
1	8	13	"itG(GCC)E"	"itG(GCC)E"	4100	16370	120	161	186	105	62	64	19	83	71	0	202	253	195	69	62	28	70	65	0	0.744	0.674	0.615	0.622	2.508	0.520	0.647	120	631	232	308	-0.426	99	133	124	184	0
1	9	13	"iYEL047C"	"iYEL047C"	4300	16380	130	1022	1057	578	63	65	21	97	97	0	1053	929	561	70	66	54	88	87	0	0.976	1.157	1.176	1.213	1.794	1.100	0.839	120	647	1942	1853	-0.036	959	983	994	859	0
1	10	13	"iYEL029C"	"iYEL029C"	4510	16370	130	2122	1935	1133	63	65	18	97	96	0	1747	1711	1104	71	64	28	91	90	0	1.229	1.141	1.124	1.289	2.318	1.101	0.880	120	661	3735	3512	0.297	2059	1676	1872	1640	0
1	11	13	"iYEL027W"	"iYEL027W"	4720	16370	130	2305	2269	1406	65	66	18	100	99	0	1012	1036	679	72	65	29	91	90	0	2.383	2.286	2.189	2.461	1.984	0.558	0.112	120	616	3180	3168	1.253	2240	940	2204	964	0
1	12	13	"iYEL023C"	"iYEL023C"	4900	16350	130	225	240	144	66	72	42	77	61	0	779	914	735	72	71	41	86	82	0	0.225	0.207	0.198	0.225	2.404	0.183	0.800	120	586	866	1016	-2.153	159	707	174	842	0
1	13	13	"iYFL031W"	"iYFL031W"	5090	16360	120	1213	1136	777	66	69	23	94	90	0	1308	1213	852	73	71	38	86	85	0	0.929	0.939	0.916	0.953	2.042	0.920	0.868	120	586	2382	2210	-0.107	1147	1235	1070	1140	0
1	14	13	"iYFL027C"	"iYFL027C"	5310	16360	130	1898	1666	803	65	87	141	94	90	0	1547	1274	652	73	92	185	86	84	0	1.244	1.333	1.288	1.476	1.875	1.326	0.906	120	661	3307	2802	0.314	1833	1474	1601	1201	0
1	15	13	"iYFL023W"	"iYFL023W"	5520	16360	120	671	645	373	64	67	31	90	88	0	602	591	382	72	67	32	83	81	0	1.145	1.119	1.057	1.116	1.803	1.049	0.872	120	596	1137	1100	0.196	607	530	581	519	0
1	16	13	"iYFL009W"	"iYFL009W"	5710	16350	110	189	182	79	65	68	36	80	65	0	326	298	166	71	65	29	78	75	0	0.486	0.515	0.495	0.524	2.152	0.477	0.699	80	495	379	344	-1.040	124	255	117	227	0
1	17	13	"iYFL005W"	"iYFL005W"	5920	16360	130	3083	2795	1431	64	69	35	100	100	0	1408	1310	726	72	65	29	95	93	0	2.260	2.206	2.155	2.400	1.754	2.193	0.893	120	633	4355	3969	1.176	3019	1336	2731	1238	0
1	18	13	"iYFLWdelta5"	"iYFLWdelta5"	6110	16360	120	978	938	480	64	66	18	100	96	0	681	606	334	71	64	26	90	88	0	1.498	1.634	1.565	1.769	1.822	1.601	0.852	120	542	1524	1409	0.583	914	610	874	535	0
1	19	13	"iYFR009W"	"iYFR009W"	6320	16350	130	704	664	380	64	66	17	96	95	0	649	642	364	71	64	26	90	88	0	1.107	1.051	1.054	0.962	1.951	1.043	0.846	120	581	1218	1171	0.147	640	578	600	571	0
1	20	13	"iYFR012W"	"iYFR012W"	6500	16350	130	2664	2423	1478	65	67	19	100	98	0	2598	2356	1419	72	65	27	94	92	0	1.029	1.032	1.047	1.080	2.100	1.037	0.846	120	610	5125	4642	0.041	2599	2526	2358	2284	0
1	21	13	"iYFR016C"	"iYFR016C"	6720	16350	130	171	168	65	65	67	20	87	78	0	476	425	212	72	65	27	86	85	0	0.262	0.292	0.279	0.318	2.806	0.261	0.684	120	680	510	456	-1.930	106	404	103	353	0
1	1	14	"iYFR027W"	"iYFR027W"	2720	16590	140	1157	1240	885	60	62	17	96	95	0	1175	1262	939	67	60	26	91	91	0	0.990	0.987	0.949	0.972	1.994	0.968	0.851	156	760	2205	2375	-0.014	1097	1108	1180	1195	0
1	2	14	"iYFR030W"	"iYFR030W"	2910	16580	140	397	377	225	60	61	17	92	89	0	183	198	128	67	60	26	70	64	0	2.905	2.420	2.098	2.145	2.536	2.211	0.717	156	602	453	448	1.539	337	116	317	131	0
1	3	14	"iYFR032C-A"	"iYFR032C-A"	3100	16580	120	428	399	164	60	62	18	98	95	0	1914	1649	748	68	60	27	96	95	0	0.199	0.214	0.218	0.222	1.797	0.202	0.860	120	557	2214	1920	-2.327	368	1846	339	1581	0
1	4	14	"iYGL002W"	"iYGL002W"	3300	16570	130	2125	2212	1564	61	65	27	95	92	0	676	807	596	68	62	29	80	79	0	3.395	2.911	2.791	2.800	2.501	2.913	0.834	120	614	2672	2890	1.763	2064	608	2151	739	0
1	5	14	"iYGR002C"	"iYGR002C"	3510	16570	150	412	427	253	61	84	297	57	21	0	424	495	311	68	70	134	78	64	0	0.986	0.857	0.830	0.849	1.916	1.491	0.489	156	694	707	793	-0.020	351	356	366	427	0
1	6	14	"iYGR006W"	"iYGR006W"	3710	16580	130	1802	1672	722	61	63	20	100	99	0	1671	1440	688	68	62	54	96	95	0	1.086	1.174	1.146	1.259	1.716	1.133	0.902	120	609	3344	2983	0.119	1741	1603	1611	1372	0
1	7	14	"iYGR026W"	"iYGR026W"	3920	16570	130	599	589	316	60	62	17	95	93	0	489	455	257	67	60	26	85	83	0	1.277	1.363	1.263	1.356	2.340	1.320	0.811	120	595	961	917	0.353	539	422	529	388	0
1	8	14	"iYGR028W"	"iYGR028W"	4110	16580	130	791	730	356	59	62	17	100	99	0	987	847	420	67	61	26	96	95	0	0.796	0.860	0.883	0.913	1.739	0.832	0.852	120	572	1652	1451	-0.330	732	920	671	780	0
1	9	14	"iYGR030C"	"iYGR030C"	4330	16570	130	395	373	171	62	64	18	96	93	0	822	745	336	69	141	1644	0	0	0	0.442	0.460	0.440	0.454	1.835	0.014	0.024	120	578	1086	987	-1.177	333	753	311	676	0
1	10	14	"iYGR043C-0"	"iYGR043C-0"	4520	16570	120	398	404	248	63	65	17	89	84	0	966	990	714	70	63	27	86	85	0	0.374	0.371	0.359	0.413	2.606	0.328	0.797	120	511	1231	1261	-1.419	335	896	341	920	0
1	11	14	"iYGR047C"	"iYGR047C"	4720	16570	130	1209	1041	496	63	65	17	97	95	0	1941	1641	827	71	64	28	94	92	0	0.613	0.623	0.628	0.647	2.283	0.602	0.876	120	611	3016	2548	-0.706	1146	1870	978	1570	0
1	12	14	"iYGR051C"	"iYGR051C"	4920	16560	130	237	240	111	63	66	19	95	84	0	960	858	461	71	66	32	92	90	0	0.196	0.225	0.220	0.244	2.410	0.209	0.802	120	613	1063	964	-2.353	174	889	177	787	0
1	13	14	"iYGR067C"	"iYGR067C"	5110	16570	130	500	511	326	63	67	21	89	86	0	695	733	565	70	64	29	79	78	0	0.699	0.676	0.640	0.766	2.456	0.597	0.826	120	629	1062	1111	-0.516	437	625	448	663	0
1	14	14	"iYGR072W"	"iYGR072W"	5320	16560	120	235	230	109	61	64	18	90	85	0	236	226	119	72	64	28	79	74	0	1.061	1.097	1.012	1.004	2.161	0.973	0.717	120	544	338	323	0.085	174	164	169	154	0
1	15	14	"iYGR078C"	"iYGR078C"	5510	16560	120	154	162	68	62	64	17	90	77	0	469	464	258	72	64	26	93	89	0	0.232	0.255	0.242	0.265	2.199	0.221	0.700	120	571	489	492	-2.109	92	397	100	392	0
1	16	14	"iYHR009C"	"iYHR009C"	5720	16560	130	691	630	305	64	66	20	97	95	0	1232	1186	768	72	64	28	92	90	0	0.541	0.508	0.507	0.630	1.954	0.444	0.891	120	647	1787	1680	-0.888	627	1160	566	1114	0
1	17	14	"iYHR013C"	"iYHR013C"	5920	16550	130	568	550	323	63	66	20	93	90	0	1034	919	574	72	64	27	87	86	0	0.525	0.575	0.566	0.590	1.706	0.552	0.883	120	582	1467	1334	-0.930	505	962	487	847	0
1	18	14	"iYHRWdelta7"	"iYHRWdelta7"	6100	16560	130	301	281	136	64	66	18	90	87	0	394	374	210	70	64	26	84	80	0	0.731	0.714	0.646	0.675	1.917	0.630	0.787	120	579	561	521	-0.451	237	324	217	304	0
1	19	14	"iYHR027C"	"iYHR027C"	6320	16550	140	224	242	136	64	66	20	85	80	0	409	415	263	70	65	37	80	78	0	0.472	0.516	0.512	0.545	2.060	0.478	0.789	156	707	499	523	-1.083	160	339	178	345	0
1	20	14	"iYHR031C"	"iYHR031C"	6530	16550	120	252	249	122	64	67	22	89	84	0	568	546	303	72	65	26	88	85	0	0.379	0.390	0.377	0.407	2.257	0.359	0.806	120	514	684	659	-1.400	188	496	185	474	0
1	21	14	"iYHR035W"	"iYHR035W"	6710	16550	130	385	362	182	64	66	17	95	91	0	644	577	297	72	64	26	90	90	0	0.561	0.590	0.567	0.572	1.870	0.568	0.871	120	621	893	803	-0.833	321	572	298	505	0
1	1	15	"iYHR048W"	"iYHR048W"	2720	16790	140	196	194	84	60	62	16	92	87	0	338	329	164	69	61	26	91	88	0	0.506	0.515	0.499	0.479	2.018	0.460	0.763	156	722	405	394	-0.984	136	269	134	260	0
1	2	15	"iYHR052W"	"iYHR052W"	2930	16780	140	1037	1005	617	58	61	17	94	94	0	729	686	425	69	61	26	91	89	0	1.483	1.535	1.461	1.410	2.015	1.517	0.884	156	582	1639	1564	0.569	979	660	947	617	0
1	3	15	"iYHR056C"	"iYHR056C"	3120	16780	130	551	525	248	60	62	18	96	92	0	1562	1345	698	69	61	26	94	91	0	0.329	0.364	0.362	0.373	2.071	0.340	0.872	120	592	1984	1741	-1.604	491	1493	465	1276	0
1	4	15	"itF(GAA)H1"	"itF(GAA)H1"	3330	16780	140	1488	1390	774	61	65	26	98	98	0	2129	1907	1181	68	61	28	96	93	0	0.692	0.723	0.706	0.829	2.283	0.682	0.880	156	656	3488	3168	-0.530	1427	2061	1329	1839	0
1	5	15	"iYHR075C"	"iYHR075C"	3530	16770	130	2478	2249	1170	61	65	27	99	96	0	2276	2168	1194	69	63	31	94	94	0	1.095	1.042	1.022	1.125	1.987	1.020	0.902	120	556	4624	4287	0.131	2417	2207	2188	2099	0
1	6	15	"iYHR079C"	"iYHR079C"	3730	16770	130	496	455	256	61	70	44	89	81	0	1120	1118	695	71	79	99	85	80	0	0.415	0.376	0.380	0.394	2.003	0.351	0.871	120	562	1484	1441	-1.270	435	1049	394	1047	0
1	7	15	"iYIL013C"	"iYIL013C"	3930	16760	150	316	364	272	62	69	41	75	65	0	926	1053	907	70	81	107	69	64	0	0.297	0.307	0.315	0.380	2.990	0.287	0.870	156	618	1110	1285	-1.753	254	856	302	983	0
1	8	15	"iYIL009C-A"	"iYIL009C-A"	4130	16760	150	513	499	325	62	65	24	91	83	0	656	673	461	69	66	40	82	78	0	0.768	0.724	0.732	0.756	2.031	0.698	0.906	156	604	1038	1041	-0.380	451	587	437	604	0
1	9	15	"iYIL009W"	"iYIL009W"	4330	16760	150	2765	2478	1568	64	89	143	90	86	0	1391	1165	776	72	171	1638	33	0	0	2.048	2.209	2.234	2.363	2.197	0.471	0.103	156	587	4020	3507	1.034	2701	1319	2414	1093	0
1	10	15	"itE(UUC)I"	"itE(UUC)I"	4530	16760	140	274	344	242	65	82	119	64	47	0	259	321	241	71	96	297	42	8	0	1.112	1.116	1.077	1.002	2.664	1.042	0.820	156	559	397	529	0.153	209	188	279	250	0
1	11	15	"iYIR010W"	"iYIR010W"	4740	16770	130	1261	1114	656	63	78	121	90	80	0	559	585	367	71	72	80	81	75	0	2.455	2.045	2.069	2.285	1.986	1.988	0.891	120	544	1686	1565	1.296	1198	488	1051	514	0
1	12	15	"iYIR014W"	"iYIR014W"	4930	16760	120	394	377	214	62	67	40	87	78	0	698	658	421	72	72	97	80	75	0	0.530	0.538	0.533	0.547	1.950	0.507	0.848	120	545	958	901	-0.915	332	626	315	586	0
1	13	15	"iYIR026C"	"iYIR026C"	5130	16770	130	1021	886	547	65	74	71	90	83	0	741	752	541	70	68	66	78	74	0	1.425	1.204	1.181	1.420	2.347	1.068	0.892	120	564	1627	1503	0.511	956	671	821	682	0
1	14	15	"iYIR030C"	"iYIR030C"	5320	16750	130	843	895	641	64	71	38	92	85	0	774	830	636	70	67	46	80	76	0	1.107	1.093	1.091	1.215	2.055	1.042	0.864	120	567	1483	1591	0.146	779	704	831	760	0
1	15	15	"iYIR034C"	"iYIR034C"	5510	16770	130	1340	1218	632	65	72	39	97	97	0	1145	1064	595	71	71	60	92	90	0	1.187	1.161	1.195	1.297	1.770	1.100	0.905	120	568	2349	2146	0.248	1275	1074	1153	993	0
1	16	15	"iYJL223C-0"	"iYJL223C-0"	5730	16760	140	5555	5928	4204	66	72	70	98	96	0	7378	7839	5875	72	67	47	98	97	0	0.751	0.755	0.738	0.831	2.001	0.729	0.909	156	638	12795	13629	-0.413	5489	7306	5862	7767	0
1	17	15	"iYJL219W"	"iYJL219W"	5930	16760	130	1354	1222	681	65	67	19	99	96	0	2166	1833	1024	72	66	28	95	95	0	0.616	0.657	0.667	0.676	1.761	0.654	0.897	120	485	3383	2918	-0.700	1289	2094	1157	1761	0
1	18	15	"iYJL215C"	"iYJL215C"	6110	16750	130	792	760	498	65	79	146	78	71	0	927	909	672	71	83	192	76	65	0	0.849	0.829	0.792	0.790	2.232	0.769	0.847	120	532	1583	1533	-0.236	727	856	695	838	0
1	19	15	"iYJR093C"	"iYJR093C"	6330	16760	140	1513	1870	1782	65	70	30	99	99	0	1077	1329	1067	70	71	53	93	90	0	1.438	1.434	1.328	1.531	2.109	1.638	0.781	156	582	2455	3064	0.524	1448	1007	1805	1259	0
1	20	15	"iYJR095W"	"iYJR095W"	6530	16750	140	405	416	276	64	67	24	90	85	0	832	985	752	71	67	46	87	84	0	0.448	0.385	0.365	0.389	2.548	0.327	0.709	156	565	1102	1266	-1.158	341	761	352	914	0
1	21	15	"iYJR099W"	"iYJR099W"	6740	16740	130	392	446	304	66	67	18	86	83	0	541	654	517	71	67	54	80	78	0	0.694	0.652	0.631	0.642	2.644	0.592	0.824	120	621	796	963	-0.528	326	470	380	583	0
1	1	16	"iYJR115W"	"iYJR115W"	2710	16990	150	652	749	530	61	63	18	93	91	0	928	1109	820	68	61	34	86	84	0	0.687	0.661	0.622	0.676	1.952	0.630	0.891	156	731	1451	1729	-0.541	591	860	688	1041	0
1	2	16	"iYJR119C"	"iYJR119C"	2920	16980	140	716	957	814	62	65	27	92	91	0	750	1166	1084	70	64	37	87	83	0	0.962	0.817	0.757	0.864	2.520	0.761	0.858	156	573	1334	1991	-0.056	654	680	895	1096	0
1	3	16	"iYJR123W"	"iYJR123W"	3110	16990	130	1210	1144	678	61	63	19	95	94	0	608	574	349	70	62	26	87	85	0	2.136	2.149	2.142	2.025	1.897	2.104	0.879	120	564	1687	1587	1.095	1149	538	1083	504	0
1	4	16	"iYJR140C"	"iYJR140C"	3340	16980	140	355	410	254	60	64	22	90	85	0	558	618	449	70	68	58	79	76	0	0.605	0.639	0.630	0.688	2.258	0.572	0.842	156	580	783	898	-0.726	295	488	350	548	0
1	5	16	"iYJR144W"	"iYJR144W"	3520	16970	150	1118	1320	1036	62	71	43	88	83	0	1330	1472	1217	73	91	298	71	62	0	0.840	0.899	0.844	0.929	2.479	0.812	0.760	156	580	2313	2657	-0.251	1056	1257	1258	1399	0
1	6	16	"iYJR149W"	"iYJR149W"	3730	16970	150	743	788	498	65	84	82	87	83	0	977	916	598	73	116	320	74	62	0	0.750	0.858	0.813	0.828	1.930	0.810	0.843	156	626	1582	1566	-0.415	678	904	723	843	0
1	7	16	"iYJR159W"	"iYJR159W"	3920	16970	140	591	559	301	65	86	83	85	78	0	1681	1447	852	73	119	199	85	80	0	0.327	0.360	0.354	0.342	2.068	0.346	0.853	156	589	2134	1868	-1.612	526	1608	494	1374	0
1	8	16	"iYKL225W"	"iYKL225W"	4120	16970	150	19920	19728	12403	65	75	54	100	100	0	14283	12851	8465	71	86	131	98	96	0	1.397	1.539	1.515	1.614	1.911	1.536	0.903	156	586	34067	32443	0.482	19855	14212	19663	12780	0
1	9	16	"iYKL221W-0"	"iYKL221W-0"	4310	16960	130	2173	1837	966	66	128	255	88	82	0	1753	1444	789	73	131	268	80	76	0	1.254	1.292	1.302	1.410	2.160	1.257	0.887	120	489	3787	3142	0.327	2107	1680	1771	1371	-100
1	10	16	"iYKR062W"	"iYKR062W"	4490	16960	150	171	248	220	66	128	254	21	8	0	228	329	326	72	132	275	33	15	0	0.673	0.708	0.646	0.686	2.454	0.759	0.765	156	487	261	439	-0.571	105	156	182	257	-50
1	11	16	"iYKR066C"	"iYKR066C"	4660	16960	140	160	200	143	66	94	143	37	17	0	329	582	612	72	112	172	54	44	0	0.366	0.263	0.279	0.309	2.867	0.253	0.480	156	448	351	644	-1.451	94	257	134	510	0
1	12	16	"iYKR070W"	"iYKR070W"	4860	16970	150	546	777	673	66	118	176	67	56	0	311	522	502	75	131	197	53	42	0	2.034	1.591	1.412	1.494	3.106	1.426	0.777	156	523	716	1158	1.024	480	236	711	447	0
1	13	16	"iYKR084C"	"iYKR084C"	5060	16970	150	225	305	238	67	107	140	53	32	0	420	635	634	75	111	168	60	50	0	0.458	0.425	0.399	0.481	2.821	0.386	0.707	156	552	503	798	-1.127	158	345	238	560	0
1	14	16	"iYKR088C"	"iYKR088C"	5260	16970	150	359	514	447	68	87	84	71	62	0	267	419	392	73	86	95	60	51	0	1.500	1.289	1.183	1.254	2.259	1.182	0.832	156	540	485	792	0.585	291	194	446	346	0
1	15	16	"iYKR092C-0"	"iYKR092C-0"	5450	16960	150	317	423	313	70	91	71	71	63	0	432	654	569	73	102	120	67	58	0	0.688	0.608	0.620	0.730	3.005	0.547	0.849	156	521	606	934	-0.539	247	359	353	581	0
1	16	16	"iYKR103W"	"iYKR103W"	5650	16960	140	369	458	348	68	90	95	75	59	0	493	746	679	73	99	121	71	62	0	0.717	0.579	0.564	0.666	2.568	0.518	0.804	156	508	721	1063	-0.481	301	420	390	673	0
1	17	16	"iYKR106W-1"	"iYKR106W-1"	5860	16950	150	1489	1895	1586	72	158	306	74	66	0	1342	1883	1661	76	146	306	72	62	0	1.119	1.009	0.982	1.107	2.612	0.981	0.872	156	490	2683	3630	0.163	1417	1266	1823	1807	0
1	18	16	"iYLL066C-1"	"iYLL066C-1"	6050	16950	160	5900	15003	16455	73	292	670	82	74	0	5320	14458	16820	76	293	753	75	68	0	1.111	1.038	1.009	1.250	2.461	0.998	0.863	208	543	11071	29312	0.152	5827	5244	14930	14382	0
1	19	16	"iYLL050C"	"iYLL050C"	6260	16950	150	563	745	581	69	226	639	44	25	0	630	964	847	74	245	731	46	32	0	0.888	0.760	0.779	0.822	2.335	0.778	0.890	156	513	1050	1566	-0.171	494	556	676	890	0
1	20	16	"iYLL044W"	"iYLL044W"	6450	16950	150	224	290	190	67	80	45	80	63	0	731	1005	810	73	100	120	80	69	0	0.239	0.239	0.238	0.267	2.424	0.217	0.796	156	471	815	1155	-2.067	157	658	223	932	0
1	21	16	"iYLL040C"	"iYLL040C"	6640	16940	140	335	417	283	68	77	37	83	77	0	769	941	751	75	100	118	77	72	0	0.385	0.403	0.398	0.439	2.202	0.358	0.810	156	671	961	1215	-1.378	267	694	349	866	0
1	1	17	"iYLR267W"	"iYLR267W"	2680	17180	150	453	578	442	63	67	32	85	80	0	496	722	603	68	64	43	79	76	0	0.911	0.787	0.726	0.779	2.220	0.731	0.825	156	646	818	1169	-0.134	390	428	515	654	0
1	2	17	"itV(AAC)L"	"itV(AAC)L"	2860	17180	150	201	232	149	64	72	45	71	59	0	248	312	246	71	72	56	68	58	0	0.774	0.697	0.648	0.671	2.412	0.591	0.691	156	517	314	409	-0.370	137	177	168	241	0
1	3	17	"iYLR275W"	"iYLR275W"	3080	17180	150	215	298	243	64	71	36	78	70	0	154	242	217	72	70	42	60	49	0	1.841	1.376	1.244	1.250	2.839	1.242	0.708	156	547	233	404	0.881	151	82	234	170	0
1	4	17	"iYLR293C"	"iYLR293C"	3270	17180	150	218	268	173	62	68	29	82	76	0	261	312	247	70	71	62	66	56	0	0.817	0.851	0.790	0.823	2.666	0.687	0.688	156	501	347	448	-0.292	156	191	206	242	0
1	5	17	"iYLR298C"	"iYLR298C"	3470	17180	140	197	236	161	62	68	28	76	67	0	478	675	628	71	99	337	53	38	0	0.332	0.288	0.280	0.324	2.964	0.230	0.718	156	462	542	778	-1.592	135	407	174	604	0
1	6	17	"iYLRCdelta18"	"iYLRCdelta18"	3650	17170	130	127	141	78	65	70	29	66	50	0	234	265	207	73	97	326	35	0	0	0.385	0.396	0.395	0.441	3.249	0.046	0.083	120	485	223	268	-1.377	62	161	76	192	0
1	7	17	"iYLR318W"	"iYLR318W"	3860	17190	160	483	587	448	66	85	77	78	72	0	263	366	292	74	111	175	50	37	0	2.206	1.784	1.648	1.694	2.409	1.579	0.688	208	624	606	813	1.142	417	189	521	292	0
1	8	17	"iYLR323C"	"iYLR323C"	4090	17180	150	141	160	86	64	77	56	59	33	0	472	474	339	73	103	164	70	55	0	0.193	0.239	0.207	0.227	2.764	0.197	0.668	156	504	476	497	-2.373	77	399	96	401	0
1	9	17	"iYLR327C"	"iYLR327C"	4250	17160	140	472	496	342	65	88	112	72	62	0	1468	1597	1282	73	119	194	73	67	0	0.292	0.283	0.289	0.308	2.583	0.250	0.808	156	508	1802	1955	-1.777	407	1395	431	1524	0
1	10	17	"iYLR338W"	"iYLR338W"	4470	17170	140	152	159	85	67	104	201	8	0	0	534	534	353	74	134	246	66	48	0	0.185	0.200	0.203	0.227	2.708	0.181	0.606	156	521	545	552	-2.436	85	460	92	460	0
1	11	17	"iYLR343W"	"iYLR343W"	4650	17140	150	497	511	356	66	83	67	76	72	0	523	573	429	75	102	126	70	60	0	0.962	0.894	0.857	0.838	2.326	0.837	0.826	156	510	879	943	-0.056	431	448	445	498	0
1	12	17	"iYLR345W"	"iYLR345W"	4860	17150	150	585	724	563	69	111	132	74	67	0	377	496	410	75	118	154	63	50	0	1.709	1.556	1.446	1.453	2.481	1.478	0.840	156	527	818	1076	0.773	516	302	655	421	0
1	13	17	"iYMR044W"	"iYMR044W"	5040	17150	130	1240	1192	766	67	107	129	84	79	0	754	818	581	74	95	100	75	75	0	1.725	1.512	1.455	1.541	2.148	1.434	0.868	120	458	1853	1869	0.787	1173	680	1125	744	0
1	14	17	"iYMR048W"	"iYMR048W"	5250	17150	140	286	360	249	66	81	63	76	64	0	317	368	280	74	81	71	67	57	0	0.905	1.000	0.921	0.990	2.439	0.913	0.802	156	532	463	588	-0.143	220	243	294	294	0
1	15	17	"iYMRCdelta10"	"iYMRCdelta10"	5440	17140	120	299	306	172	69	82	57	77	70	0	476	404	259	73	89	93	70	65	0	0.571	0.716	0.687	0.701	2.298	0.646	0.731	120	444	633	568	-0.809	230	403	237	331	0
1	16	17	"iYMR067C"	"iYMR067C"	5640	17140	140	855	898	656	69	85	58	86	76	0	727	957	758	75	97	105	78	73	0	1.206	0.940	0.920	0.918	2.367	0.891	0.873	156	566	1438	1711	0.270	786	652	829	882	0
1	17	17	"iYMR071C"	"iYMR071C"	5850	17130	150	320	419	314	72	150	278	46	30	0	333	443	354	78	141	279	48	35	0	0.973	0.951	0.905	0.930	2.375	0.977	0.806	156	595	503	712	-0.040	248	255	347	365	0
1	18	17	"iYMR075C-A"	"iYMR075C-A"	6070	17150	150	446	642	492	72	264	632	32	16	0	289	386	298	77	257	695	17	0	0	1.764	1.845	1.762	1.763	2.392	1.330	0.739	156	571	586	879	0.819	374	212	570	309	0
1	19	17	"iYMR090W"	"iYMR090W"	6240	17140	120	375	439	322	67	176	548	31	2	0	323	492	420	72	171	597	39	0	0	1.227	0.886	0.812	0.859	2.204	0.785	0.787	120	453	559	792	0.295	308	251	372	420	0
1	20	17	"iYMR095C"	"iYMR095C"	6450	17130	140	453	570	455	66	77	41	82	75	0	412	581	502	74	92	104	70	57	0	1.145	0.994	1.017	1.005	2.350	0.923	0.786	156	592	725	1011	0.195	387	338	504	507	0
1	21	17	"iYMRCdelta13"	"iYMRCdelta13"	6650	17140	120	141	146	74	67	74	29	68	54	0	180	197	138	73	82	78	52	45	0	0.692	0.637	0.574	0.557	2.990	0.455	0.496	120	578	181	203	-0.532	74	107	79	124	0
1	1	18	"iYMR111C"	"iYMR111C"	2660	17360	150	478	453	239	65	69	35	89	85	0	1043	882	491	70	66	42	87	85	0	0.424	0.478	0.472	0.459	1.795	0.467	0.852	156	672	1386	1200	-1.236	413	973	388	812	0
1	2	18	"iYMR115W"	"iYMR115W"	2850	17360	120	126	140	73	64	72	44	59	37	0	146	156	112	72	74	55	55	40	0	0.838	0.905	0.597	0.699	2.907	0.625	0.508	120	445	136	160	-0.255	62	74	76	84	0
1	3	18	"iYMRWdelta16"	"iYMRWdelta16"	3060	17370	140	438	588	475	62	69	33	87	82	0	519	802	833	71	70	43	78	75	0	0.839	0.720	0.737	0.794	2.781	0.554	0.636	156	547	824	1257	-0.253	376	448	526	731	0
1	4	18	"iYNL258C"	"iYNL258C"	3260	17360	150	210	233	146	64	70	35	75	66	0	433	465	351	69	69	53	74	68	0	0.401	0.427	0.397	0.434	2.543	0.377	0.749	156	519	510	565	-1.318	146	364	169	396	0
1	5	18	"iYNL254C"	"iYNL254C"	3460	17360	150	265	266	154	63	69	35	80	71	0	819	950	690	69	81	85	82	78	0	0.269	0.230	0.231	0.243	2.708	0.199	0.747	156	525	952	1084	-1.893	202	750	203	881	0
1	6	18	"iYNL249C"	"iYNL249C"	3650	17360	130	407	435	292	66	75	38	80	75	0	288	296	216	72	83	75	61	55	0	1.579	1.647	1.493	1.335	2.954	1.501	0.704	120	497	557	593	0.659	341	216	369	224	0
1	7	18	"iYNL231C"	"iYNL231C"	3860	17360	140	261	288	182	67	76	39	80	69	0	346	432	331	72	74	40	75	71	0	0.708	0.614	0.581	0.649	2.629	0.524	0.697	156	524	468	581	-0.498	194	274	221	360	0
1	8	18	"iYNL225C"	"iYNL225C"	4050	17360	140	159	169	93	61	68	29	69	60	0	237	308	236	73	79	85	63	48	0	0.598	0.460	0.429	0.505	2.926	0.352	0.648	156	489	262	343	-0.743	98	164	108	235	0
1	9	18	"iYNL221C"	"iYNL221C"	4260	17360	150	372	451	302	65	74	42	89	79	0	1041	1371	1123	75	105	163	80	73	0	0.318	0.298	0.287	0.347	2.542	0.259	0.813	156	554	1273	1682	-1.654	307	966	386	1296	0
1	10	18	"iYNL202W"	"iYNL202W"	4460	17350	140	297	347	218	66	76	43	80	73	0	371	419	306	76	106	163	64	46	0	0.783	0.819	0.768	0.773	2.570	0.718	0.757	156	546	526	624	-0.353	231	295	281	343	0
1	11	18	"iYNL197C"	"iYNL197C"	4660	17350	130	162	164	74	64	71	37	74	61	0	828	732	500	75	76	49	76	75	0	0.130	0.152	0.147	0.178	2.701	0.127	0.649	120	554	851	757	-2.942	98	753	100	657	0
1	12	18	"iYNL193W"	"iYNL193W"	4870	17350	140	390	429	249	65	74	44	89	85	0	644	725	480	73	73	42	87	82	0	0.569	0.558	0.525	0.571	2.126	0.516	0.808	156	572	896	1016	-0.813	325	571	364	652	0
1	13	18	"iYNL176C"	"iYNL176C"	5060	17350	150	461	515	377	66	82	63	81	69	0	852	1107	902	72	73	50	81	79	0	0.506	0.434	0.396	0.448	2.448	0.396	0.832	156	586	1175	1484	-0.982	395	780	449	1035	0
1	14	18	"iYNL168C"	"iYNL168C"	5270	17350	150	375	417	266	64	71	38	90	79	0	535	633	447	72	69	38	87	83	0	0.672	0.629	0.597	0.594	2.182	0.574	0.835	156	589	774	914	-0.574	311	463	353	561	0
1	15	18	"iYNL164C"	"iYNL164C"	5460	17350	140	641	687	449	66	70	27	91	86	0	824	866	668	72	70	37	78	75	0	0.765	0.782	0.729	0.857	2.494	0.700	0.836	156	588	1327	1415	-0.387	575	752	621	794	0
1	16	18	"iYOL113W"	"iYOL113W"	5670	17350	140	182	214	120	67	71	27	82	71	0	291	359	271	72	70	38	78	67	0	0.525	0.512	0.489	0.510	2.310	0.422	0.723	156	612	334	434	-0.929	115	219	147	287	0
1	17	18	"iYOL109W"	"iYOL109W"	5870	17340	130	142	151	69	66	71	29	75	58	0	263	223	122	72	70	40	77	65	0	0.398	0.563	0.474	0.474	2.428	0.486	0.575	120	592	267	236	-1.330	76	191	85	151	0
1	18	18	"iYOLCdelta3"	"iYOLCdelta3"	6080	17340	130	303	305	164	65	68	20	86	83	0	264	262	162	73	66	28	77	70	0	1.246	1.270	1.116	1.176	2.710	1.117	0.719	120	550	429	429	0.317	238	191	240	189	0
1	19	18	"iYOL092W"	"iYOL092W"	6270	17340	130	164	160	73	65	68	21	80	70	0	268	253	163	74	69	32	73	65	0	0.510	0.531	0.510	0.521	2.197	0.426	0.655	120	585	293	274	-0.971	99	194	95	179	0
1	20	18	"iYOL088C"	"iYOL088C"	6460	17340	130	428	402	215	65	67	20	92	90	0	742	609	347	73	68	31	85	82	0	0.543	0.629	0.605	0.660	2.355	0.594	0.832	120	583	1032	873	-0.882	363	669	337	536	0
1	21	18	"iYOL084W"	"iYOL084W"	6680	17340	150	266	295	164	66	68	20	92	88	0	381	442	283	71	66	27	87	84	0	0.645	0.617	0.578	0.608	2.044	0.650	0.534	156	872	510	600	-0.632	200	310	229	371	0
1	1	19	"iYOL067C"	"iYOL067C"	2670	17580	160	278	362	270	63	66	26	87	83	0	486	604	504	70	65	33	82	79	0	0.517	0.560	0.511	0.533	2.088	0.513	0.824	208	773	631	833	-0.952	215	416	299	534	0
1	2	19	"iYOL063C"	"iYOL063C"	2870	17560	150	292	273	143	64	67	24	84	78	0	532	473	287	72	69	43	81	80	0	0.496	0.521	0.485	0.523	2.429	0.474	0.810	156	588	688	610	-1.013	228	460	209	401	0
1	3	19	"iYOL059W"	"iYOL059W"	3070	17560	150	759	761	447	62	67	27	97	92	0	1540	1459	871	71	70	44	92	90	0	0.474	0.504	0.506	0.527	1.871	0.490	0.902	156	599	2166	2087	-1.076	697	1469	699	1388	0
1	4	19	"iYOL045W"	"iYOL045W"	3280	17570	150	546	640	446	63	68	33	90	87	0	473	648	507	70	70	55	81	76	0	1.199	0.998	0.998	1.044	1.731	0.916	0.875	156	624	886	1155	0.261	483	403	577	578	0
1	5	19	"iYOL041C"	"iYOL041C"	3490	17560	150	302	319	201	63	68	32	83	76	0	485	493	343	69	73	67	77	72	0	0.575	0.604	0.564	0.593	1.783	0.559	0.835	156	629	655	680	-0.800	239	416	256	424	0
1	6	19	"iYOL035C"	"iYOL035C"	3690	17560	150	535	476	264	65	71	34	87	85	0	414	385	220	70	71	50	82	76	0	1.366	1.305	1.249	1.171	1.978	1.254	0.860	156	594	814	726	0.450	470	344	411	315	0
1	7	19	"iYOR260W"	"iYOR260W"	3880	17560	130	827	827	562	63	66	21	91	87	0	1042	1173	908	71	67	33	86	85	0	0.787	0.693	0.690	0.712	2.239	0.635	0.853	120	529	1735	1866	-0.346	764	971	764	1102	0
1	8	19	"iYOR265W"	"iYOR265W"	4090	17560	150	443	515	329	63	66	21	93	90	0	642	721	508	71	68	34	83	83	0	0.665	0.695	0.694	0.710	2.416	0.637	0.825	156	652	951	1102	-0.587	380	571	452	650	0
1	9	19	"iYOR269W"	"iYOR269W"	4310	17560	140	955	967	604	63	66	22	96	94	0	648	703	440	72	68	42	91	87	0	1.549	1.433	1.457	1.412	1.947	1.411	0.896	156	563	1468	1535	0.631	892	576	904	631	0
1	10	19	"iYOR287C"	"iYOR287C"	4500	17560	140	209	283	204	63	65	22	83	75	0	388	541	465	72	67	35	79	75	0	0.462	0.469	0.439	0.488	2.346	0.405	0.785	156	510	462	689	-1.114	146	316	220	469	0
1	11	19	"iYOR290C"	"iYOR290C"	4680	17550	140	264	287	172	63	65	17	88	85	0	962	1106	757	73	69	34	94	92	0	0.226	0.217	0.225	0.224	1.996	0.205	0.844	156	547	1090	1257	-2.145	201	889	224	1033	0
1	12	19	"iYOR294W"	"iYOR294W"	4880	17550	140	591	701	510	64	66	20	94	91	0	544	761	596	72	67	32	87	86	0	1.117	0.925	0.912	0.988	2.037	0.874	0.884	156	549	999	1326	0.159	527	472	637	689	0
1	13	19	"iYOR311C"	"iYOR311C"	5080	17550	140	449	551	412	65	69	23	88	85	0	428	531	416	72	67	34	81	73	0	1.079	1.059	1.030	1.115	2.551	1.011	0.890	156	562	740	945	0.109	384	356	486	459	0
1	14	19	"iYOR315W"	"iYOR315W"	5280	17550	140	489	524	338	64	70	34	89	85	0	571	652	475	72	67	32	83	80	0	0.852	0.793	0.745	0.772	2.173	0.733	0.885	156	577	924	1040	-0.232	425	499	460	580	0
1	15	19	"iYOR318C"	"iYOR318C"	5480	17550	150	676	657	402	63	69	33	94	88	0	945	952	624	71	66	31	87	84	0	0.701	0.674	0.675	0.765	1.945	0.644	0.895	156	590	1487	1475	-0.512	613	874	594	881	0
1	16	19	"iYOR337W"	"iYOR337W"	5670	17540	130	561	608	404	66	69	24	95	89	0	1161	1037	717	71	69	34	85	82	0	0.454	0.561	0.589	0.625	2.242	0.543	0.847	120	487	1585	1508	-1.139	495	1090	542	966	0
1	17	19	"iYOR341W"	"iYOR341W"	5860	17540	150	1469	1755	1419	67	75	38	91	87	0	1111	1585	1386	72	73	44	83	82	0	1.349	1.116	1.056	1.180	2.561	1.071	0.864	156	652	2441	3201	0.432	1402	1039	1688	1513	0
1	18	19	"iYORWdelta24"	"iYORWdelta24"	6080	17540	150	261	294	166	67	73	36	86	76	0	336	392	270	72	71	41	80	75	0	0.735	0.709	0.644	0.731	2.280	0.612	0.760	156	711	458	547	-0.444	194	264	227	320	0
1	19	19	"iYPL030W"	"iYPL030W"	6300	17550	150	248	286	168	66	68	19	87	84	0	493	566	392	73	68	31	85	82	0	0.433	0.446	0.443	0.491	1.875	0.410	0.851	156	659	602	713	-1.206	182	420	220	493	0
1	20	19	"iYPL026C"	"iYPL026C"	6480	17540	140	241	324	242	66	75	118	59	42	0	420	537	462	74	72	64	73	64	0	0.506	0.557	0.599	0.619	2.352	0.504	0.820	156	571	521	721	-0.983	175	346	258	463	0
1	21	19	"iYPL022W"	"iYPL022W"	6680	17540	140	1222	1437	1071	66	77	117	88	80	0	774	878	683	71	69	60	83	77	0	1.644	1.699	1.738	1.810	2.043	1.680	0.892	156	691	1859	2178	0.718	1156	703	1371	807	0
1	1	20	"iYPL005W"	"iYPL005W"	2670	17770	160	1804	1968	1268	61	67	63	95	93	0	466	490	288	68	63	48	87	84	0	4.379	4.519	4.323	4.468	1.853	4.669	0.871	208	983	2141	2329	2.131	1743	398	1907	422	0
1	2	20	"iYPL001W"	"iYPL001W"	2880	17770	150	222	257	141	61	69	72	77	55	0	125	145	90	69	67	60	48	32	0	2.875	2.579	2.058	2.187	2.499	0.998	0.176	156	764	217	272	1.524	161	56	196	76	0
1	3	20	"itF(GAA)P1"	"itF(GAA)P1"	3080	17770	140	436	435	286	60	64	24	86	83	0	194	211	141	69	64	43	69	60	0	3.008	2.641	2.334	2.322	2.139	2.386	0.770	156	721	501	517	1.589	376	125	375	142	0
1	4	20	"iYPR013C-1"	"iYPR013C-1"	3270	17760	140	203	231	124	60	64	22	89	84	0	716	756	488	70	64	35	93	91	0	0.221	0.249	0.264	0.262	2.195	0.226	0.790	156	739	789	857	-2.176	143	646	171	686	0
1	5	20	"iYPR016C"	"iYPR016C"	3490	17760	130	279	259	129	61	64	20	86	83	0	471	404	233	69	63	32	82	80	0	0.542	0.591	0.539	0.592	1.920	0.535	0.766	120	672	620	533	-0.883	218	402	198	335	0
1	6	20	"iYPR020W"	"iYPR020W"	3690	17760	140	658	643	328	61	63	17	96	95	0	343	322	172	69	62	27	86	83	0	2.179	2.300	2.259	2.085	2.253	2.223	0.828	156	698	871	835	1.124	597	274	582	253	0
1	7	20	"iYPR035W"	"iYPR035W"	3870	17760	140	501	717	606	61	65	21	89	88	0	549	806	751	70	65	31	81	76	0	0.919	0.891	0.921	1.024	2.846	0.823	0.809	156	711	919	1392	-0.123	440	479	656	736	0
1	8	20	"iYPR042C"	"iYPR042C"	4080	17760	140	488	540	330	63	67	23	91	89	0	782	781	552	71	68	35	84	79	0	0.598	0.672	0.654	0.757	2.378	0.612	0.842	156	747	1136	1187	-0.742	425	711	477	710	0
1	9	20	"iYPR047W"	"iYPR047W"	4280	17760	140	789	859	566	64	67	24	92	90	0	851	936	637	72	73	144	80	73	0	0.931	0.920	0.925	0.894	2.035	0.893	0.831	156	754	1504	1659	-0.104	725	779	795	864	0
1	10	20	"iYCL001W-A"	"iYCL001W-A"	4500	17750	150	4199	5322	4383	63	66	25	98	96	0	806	1018	830	72	66	30	87	84	0	5.635	5.559	5.724	5.605	2.151	5.819	0.856	156	732	4870	6205	2.494	4136	734	5259	946	0
1	11	20	"iYCL007C"	"iYCL007C"	4690	17760	140	276	295	178	63	66	26	85	79	0	226	246	166	72	66	30	71	66	0	1.383	1.333	1.191	1.203	2.548	1.190	0.714	156	686	367	406	0.468	213	154	232	174	0
1	12	20	"iYCL012W"	"iYCL012W"	4880	17750	140	3169	3625	2606	65	71	42	98	95	0	828	979	745	74	74	139	80	70	0	4.117	3.934	3.886	4.477	2.068	3.966	0.852	156	692	3858	4465	2.041	3104	754	3560	905	0
1	13	20	"iYCR011C"	"iYCR011C"	5080	17750	140	282	339	223	64	70	39	85	76	0	349	449	362	72	72	135	64	50	0	0.787	0.729	0.707	0.740	2.492	0.620	0.703	156	732	495	652	-0.346	218	277	275	377	0
1	14	20	"iYCRCdelta6-A"	"iYCRCdelta6-A"	5280	17750	120	131	140	59	64	67	32	74	51	0	226	214	150	72	69	95	59	40	0	0.435	0.535	0.528	0.525	2.647	0.344	0.433	120	590	221	218	-1.201	67	154	76	142	0
1	15	20	"iYHR210C-A"	"iYHR210C-A"	5490	17750	140	1168	1204	593	63	67	30	100	99	0	1023	997	478	71	72	121	98	91	0	1.161	1.232	1.259	1.217	1.615	1.255	0.877	156	758	2057	2067	0.215	1105	952	1141	926	0
1	16	20	"iYHRCdelta14-C"	"iYHRCdelta14-C"	5690	17740	140	1179	1303	1002	65	69	22	97	95	0	865	1213	2901	71	67	32	88	87	0	1.403	1.084	1.334	1.357	2.284	0.193	0.101	156	734	1908	2380	0.489	1114	794	1238	1142	0
1	17	20	"iYHRCdelta16-B"	"iYHRCdelta16-B"	5890	17740	130	261	303	180	64	73	73	78	65	0	440	477	301	71	70	68	83	80	0	0.534	0.589	0.563	0.541	2.141	0.602	0.778	120	630	566	645	-0.905	197	369	239	406	0
1	18	20	"iYLR157C-A"	"iYLR157C-A"	6070	17730	130	98	103	34	65	68	23	63	36	0	155	156	81	70	65	32	72	56	0	0.388	0.442	0.417	0.395	3.532	0.309	0.346	120	657	118	124	-1.365	33	85	38	86	0
1	19	20	"tE(UUC)C"	"tE(UUC)C"	6290	17740	130	188	193	97	66	68	19	85	75	0	214	202	118	71	65	29	74	69	0	0.853	0.969	0.879	0.867	2.391	0.793	0.630	120	718	265	258	-0.229	122	143	127	131	0
1	20	20	"tQ(UUG)L"	"tQ(UUG)L"	6520	17740	140	162	165	75	67	78	118	35	5	0	205	211	121	70	69	70	69	48	0	0.704	0.695	0.651	0.596	2.386	1.368	0.519	156	726	230	239	-0.507	95	135	98	141	0
1	21	20	"YHRCTy1-1B"	"YHRCTy1-1B"	6700	17740	150	20665	21022	14699	67	77	102	100	100	0	16743	17842	11868	70	72	155	100	98	0	1.235	1.179	1.154	1.205	1.876	1.211	0.893	156	923	37271	38727	0.305	20598	16673	20955	17772	0
2	1	1	"VPS8"	"YAL002W"	7210	13980	140	8090	8115	5384	66	75	87	100	100	0	2721	2552	1652	69	72	89	94	91	0	3.026	3.242	3.250	3.543	2.014	3.376	0.899	156	841	10676	10532	1.597	8024	2652	8049	2483	0
2	2	1	"MTW1"	"YAL034W-A"	7380	13990	130	5895	5291	3025	70	255	790	89	79	0	2894	2453	1442	73	173	430	85	78	0	2.065	2.194	2.186	2.423	2.008	2.184	0.896	120	585	8646	7601	1.046	5825	2821	5221	2380	0
2	3	1	"YAL065C-A"	"YAL065C-A"	7570	13990	120	2315	2251	1628	74	287	812	65	55	0	2469	2347	1792	76	208	461	72	62	0	0.936	0.959	0.953	1.039	2.298	1.052	0.769	120	558	4634	4448	-0.095	2241	2393	2177	2271	0
2	4	1	"YAL004W"	"YAL004W"	7770	13990	140	1263	1482	1199	71	110	149	83	71	0	1715	2239	2080	74	144	260	71	63	0	0.726	0.652	0.667	0.912	2.942	0.588	0.852	156	731	2833	3576	-0.461	1192	1641	1411	2165	0
2	5	1	"FUN12"	"YAL035W"	7970	13980	130	5883	4824	3244	72	122	188	93	89	0	5348	4311	3109	75	131	205	83	79	0	1.102	1.122	1.167	1.436	2.280	1.087	0.932	120	664	11084	8988	0.140	5811	5273	4752	4236	0
2	6	1	"SEO1"	"YAL067C"	8180	13960	130	2223	2231	1523	71	115	179	92	85	0	1987	2305	1647	72	113	174	85	85	0	1.124	0.967	0.948	1.097	2.536	0.953	0.896	120	699	4067	4393	0.168	2152	1915	2160	2233	0
2	7	1	"ERP2"	"YAL007C"	8380	13980	140	3546	3565	2762	72	135	288	87	80	0	1441	1646	1345	70	105	160	79	71	0	2.534	2.216	2.191	2.513	2.443	2.230	0.871	156	721	4845	5069	1.341	3474	1371	3493	1576	0
2	8	1	"YAL037W"	"YAL037W"	8570	13970	130	1951	1760	1093	72	225	507	78	65	0	1698	1507	967	73	175	398	75	70	0	1.156	1.177	1.201	1.393	2.335	1.172	0.866	120	643	3504	3122	0.210	1879	1625	1688	1434	0
2	9	1	"YAL069W"	"YAL069W"	8770	13970	130	20904	20003	11042	79	1338	4843	86	76	0	19753	16072	9642	78	1143	3907	82	70	0	1.058	1.246	1.279	1.442	1.836	1.225	0.916	120	741	40500	35918	0.082	20825	19675	19924	15994	0
2	10	1	"SPO7"	"YAL009W"	9000	13960	130	3775	3460	2220	76	1390	5008	30	0	0	2128	1861	1127	74	1171	4039	0	0	0	1.801	1.894	1.915	1.738	1.834	1.241	0.917	120	690	5753	5171	0.849	3699	2054	3384	1787	0
2	11	1	"CYC3"	"YAL039C"	9190	13960	140	1214	1491	1080	73	132	285	80	67	0	2160	2164	1633	70	114	219	82	75	0	0.546	0.677	0.689	0.772	2.491	0.673	0.861	156	740	3231	3512	-0.873	1141	2090	1418	2094	0
2	12	1	"YAR002W"	"YAR002W"	9400	13980	140	7182	7728	5939	74	177	648	86	79	0	2675	2551	1995	71	124	284	76	71	0	2.730	3.086	3.177	3.541	1.989	3.135	0.930	156	742	9712	10134	1.449	7108	2604	7654	2480	0
2	13	1	"CNS1"	"YBR155W"	9600	13960	150	3842	3309	2558	71	165	623	70	61	0	3210	2834	2303	70	112	280	79	64	0	1.201	1.171	1.195	1.385	2.054	1.200	0.907	156	824	6911	6002	0.264	3771	3140	3238	2764	0
2	14	1	"PCH2"	"YBR186W"	9780	13970	130	1143	1103	837	69	92	139	76	68	0	1344	1280	1064	71	89	168	72	65	0	0.844	0.855	0.853	0.951	1.874	0.807	0.924	120	604	2347	2243	-0.245	1074	1273	1034	1209	0
2	15	1	"PYC2"	"YBR218C"	9980	13960	130	1345	1152	663	70	83	69	89	84	0	1714	1406	892	71	82	100	84	78	0	0.776	0.810	0.777	0.857	1.983	0.774	0.910	120	707	2918	2417	-0.366	1275	1643	1082	1335	0
2	16	1	"ICS2"	"YBR157C"	10200	13960	130	996	879	434	71	91	87	88	87	0	1277	1082	583	70	96	143	83	80	0	0.766	0.798	0.810	0.817	1.836	0.767	0.896	120	714	2132	1820	-0.384	925	1207	808	1012	0
2	17	1	"NTC20"	"YBR188C"	10380	13960	130	1943	1764	1013	71	112	145	93	89	0	1987	1756	1087	71	114	167	83	80	0	0.977	1.005	1.039	1.087	1.990	0.966	0.908	120	683	3788	3378	-0.034	1872	1916	1693	1685	0
2	18	1	"YBR220C"	"YBR220C"	10600	13970	140	865	824	470	71	100	126	86	80	0	2038	1784	1111	71	98	137	85	82	0	0.404	0.440	0.450	0.515	2.393	0.424	0.872	156	789	2761	2466	-1.309	794	1967	753	1713	0
2	19	1	"YBR159W"	"YBR159W"	10800	13950	160	1340	1206	611	70	86	100	93	89	0	1274	1108	563	69	82	116	88	86	0	1.054	1.093	1.081	1.145	1.775	1.087	0.928	208	920	2475	2175	0.076	1270	1205	1136	1039	0
2	20	1	"YBR190W"	"YBR190W"	10980	13960	120	608	548	264	70	81	44	89	85	0	583	531	300	70	75	51	82	81	0	1.049	1.037	1.007	0.984	1.748	0.962	0.872	120	562	1051	939	0.069	538	513	478	461	0
2	21	1	"FAT2"	"YBR222C"	11190	13960	130	428	457	287	71	77	31	89	82	0	969	1182	932	70	76	59	85	82	0	0.397	0.347	0.342	0.415	2.056	0.311	0.883	120	787	1256	1498	-1.332	357	899	386	1112	0
2	1	2	"YBR161W"	"YBR161W"	7200	14190	150	2211	1890	944	68	94	144	98	92	0	3214	2786	1463	71	101	212	96	94	0	0.682	0.671	0.669	0.695	1.830	0.651	0.936	156	801	5286	4537	-0.553	2143	3143	1822	2715	0
2	2	2	"RIM2"	"YBR192W"	7400	14190	140	2554	2203	1099	74	220	634	86	69	0	2439	2116	1030	74	189	423	91	83	0	1.049	1.043	1.039	1.114	1.928	1.036	0.912	156	587	4845	4171	0.068	2480	2365	2129	2042	0
2	3	2	"YBR224W"	"YBR224W"	7590	14180	140	440	420	210	74	182	431	37	0	0	2141	1923	1177	75	220	426	79	73	0	0.177	0.187	0.188	0.206	2.038	0.209	0.434	156	613	2432	2194	-2.497	366	2066	346	1848	0
2	4	2	"GPM2"	"YDL021W"	7810	14180	140	4115	3748	2230	72	102	98	98	96	0	2292	2092	1273	76	161	312	82	76	0	1.824	1.823	1.851	2.156	2.006	1.869	0.859	156	640	6259	5692	0.867	4043	2216	3676	2016	0
2	5	2	"YDL053C"	"YDL053C"	8010	14180	140	1288	1175	717	72	112	176	84	76	0	1760	1590	998	75	110	166	85	81	0	0.722	0.728	0.712	0.753	2.125	0.712	0.931	156	647	2901	2618	-0.471	1216	1685	1103	1515	0
2	6	2	"YDL085W"	"YDL085W"	8200	14180	130	2263	2029	1127	72	96	91	87	84	0	3537	3116	1902	74	109	189	85	83	0	0.633	0.643	0.623	0.707	1.911	0.601	0.911	120	605	5654	4999	-0.660	2191	3463	1957	3042	0
2	7	2	"YDL023C"	"YDL023C"	8410	14170	150	810	751	403	72	139	292	78	64	0	1583	1403	848	71	130	229	80	76	0	0.488	0.510	0.497	0.526	2.079	0.487	0.859	156	656	2250	2011	-1.035	738	1512	679	1332	0
2	8	2	"PSA1"	"YDL055C"	8590	14170	130	1120	1018	547	71	138	239	83	75	0	871	791	457	73	122	200	79	75	0	1.315	1.319	1.271	1.414	2.175	1.245	0.849	120	600	1847	1665	0.395	1049	798	947	718	0
2	9	2	"LUC7"	"YDL087C"	8800	14170	130	1695	1453	843	75	473	2113	22	0	0	3459	2930	1748	78	423	1646	74	51	0	0.479	0.483	0.481	0.482	1.919	0.468	0.935	120	628	5001	4230	-1.061	1620	3381	1378	2852	0
2	10	2	"YDL025C"	"YDL025C"	9000	14170	140	3119	2726	1801	76	416	1604	65	47	0	4495	4098	2787	76	409	1508	72	64	0	0.689	0.659	0.668	0.786	2.142	0.644	0.947	156	674	7462	6672	-0.538	3043	4419	2650	4022	0
2	11	2	"YDL057W"	"YDL057W"	9200	14170	140	1296	1170	713	74	116	169	81	75	0	1914	1716	1142	70	120	191	80	76	0	0.663	0.666	0.647	0.706	1.671	0.637	0.930	156	644	3066	2742	-0.594	1222	1844	1096	1646	0
2	12	2	"YDL089W"	"YDL089W"	9400	14170	120	756	761	439	70	86	95	84	80	0	557	565	381	69	82	107	79	74	0	1.406	1.393	1.342	1.416	1.888	1.257	0.832	120	540	1174	1187	0.491	686	488	691	496	0
2	13	2	"YDL027C"	"YDL027C"	9620	14170	120	1220	1092	424	70	78	45	100	98	0	2324	1981	836	69	74	62	99	99	0	0.510	0.535	0.528	0.548	1.335	0.510	0.935	120	588	3405	2934	-0.971	1150	2255	1022	1912	0
2	14	2	"RAD59"	"YDL059C"	9820	14160	140	259	265	126	70	80	58	84	67	0	1304	1170	658	70	80	72	89	87	0	0.153	0.177	0.174	0.192	2.069	0.168	0.816	156	648	1423	1295	-2.707	189	1234	195	1100	0
2	15	2	"YDL091C"	"YDL091C"	10010	14160	130	2710	2413	1377	68	86	77	98	95	0	2501	2242	1450	72	91	106	91	88	0	1.088	1.081	1.090	1.324	2.245	1.031	0.933	120	637	5071	4515	0.121	2642	2429	2345	2170	0
2	16	2	"RPA14"	"YDR156W"	10210	14160	110	238	263	145	71	87	76	76	58	0	508	470	302	72	86	101	75	71	0	0.383	0.482	0.439	0.503	1.722	0.463	0.804	80	540	603	590	-1.384	167	436	192	398	0
2	17	2	"YDR187C"	"YDR187C"	10420	14160	130	388	418	280	73	82	62	81	72	0	917	979	748	72	74	59	81	80	0	0.373	0.380	0.359	0.425	2.395	0.360	0.886	120	713	1160	1252	-1.424	315	845	345	907	0
2	18	2	"YDR219C"	"YDR219C"	10640	14170	110	252	351	262	70	73	25	97	88	0	221	431	428	69	64	28	80	73	0	1.197	0.776	0.728	0.894	2.802	0.649	0.811	80	483	334	643	0.260	182	152	281	362	0
2	19	2	"HOM2"	"YDR158W"	10810	14160	120	14220	12697	9963	73	114	168	97	95	0	13249	11693	9997	70	108	185	87	78	0	1.073	1.086	1.181	1.643	2.459	1.042	0.958	120	545	27326	24247	0.102	14147	13179	12624	11623	0
2	20	2	"SLY1"	"YDR189W"	11030	14160	120	3043	2818	1998	73	116	166	90	80	0	3393	2862	2051	73	112	182	84	79	0	0.895	0.984	0.981	1.100	2.184	0.980	0.955	120	579	6290	5534	-0.161	2970	3320	2745	2789	0
2	21	2	"YDR221W"	"YDR221W"	11220	14160	120	506	554	388	71	80	49	88	80	0	1080	1064	822	71	74	53	86	79	0	0.431	0.486	0.496	0.504	2.110	0.465	0.899	120	598	1444	1476	-1.214	435	1009	483	993	0
2	1	3	"SSY1"	"YDR160W"	7210	14390	120	3562	3229	1996	70	103	152	89	85	0	3745	3095	2146	70	97	163	85	78	0	0.950	1.044	1.086	1.347	2.212	0.995	0.912	120	613	7167	6184	-0.074	3492	3675	3159	3025	0
2	2	3	"HST4"	"YDR191W"	7430	14390	120	1178	1076	742	73	112	161	79	70	0	2225	1776	1371	72	108	173	75	68	0	0.513	0.589	0.595	0.747	2.576	0.553	0.899	120	563	3258	2707	-0.962	1105	2153	1003	1704	0
2	3	3	"YDR223W"	"YDR223W"	7610	14380	110	519	629	454	70	74	25	87	83	0	737	766	614	70	73	64	75	73	0	0.673	0.803	0.830	0.859	2.224	0.755	0.916	80	488	1116	1255	-0.571	449	667	559	696	0
2	4	3	"NBP2"	"YDR162C"	7810	14380	110	351	715	973	69	75	32	90	85	0	362	807	1173	72	83	242	53	26	0	0.972	0.879	0.842	0.972	2.222	0.766	0.752	80	526	572	1381	-0.040	282	290	646	735	0
2	5	3	"YDR193W"	"YDR193W"	8020	14380	120	1015	951	638	69	78	35	92	82	0	1593	1358	1005	72	74	45	83	79	0	0.622	0.686	0.685	0.828	2.431	0.638	0.850	120	586	2467	2168	-0.685	946	1521	882	1286	0
2	6	3	"HTA1"	"YDR225W"	8230	14380	130	1097	1425	1001	71	116	476	73	55	0	1406	1767	1415	73	217	2659	35	0	0	0.770	0.799	0.832	0.882	2.045	0.747	0.874	120	615	2359	3048	-0.378	1026	1333	1354	1694	0
2	7	3	"YDR539W"	"YDR539W"	8420	14380	130	1707	1589	930	70	112	471	78	70	0	1888	1753	1228	69	211	2634	28	0	0	0.900	0.902	0.896	1.138	2.445	0.827	0.841	120	627	3456	3203	-0.152	1637	1819	1519	1684	0
2	8	3	"YEL025C"	"YEL025C"	8640	14380	120	1683	1745	1338	69	84	85	90	85	0	1581	1569	1246	69	77	86	83	79	0	1.067	1.117	1.102	1.256	2.557	1.115	0.740	120	583	3126	3176	0.094	1614	1512	1676	1500	0
2	9	3	"YEL057C"	"YEL057C"	8830	14380	130	2074	1797	1179	70	84	82	85	81	0	1647	1422	1012	70	79	83	82	79	0	1.271	1.277	1.270	1.274	2.325	1.258	0.813	120	618	3581	3079	0.346	2004	1577	1727	1352	0
2	10	3	"YDR541C"	"YDR541C"	9030	14380	120	983	1075	870	69	88	90	81	73	0	949	1139	1033	67	83	93	67	65	0	1.036	0.938	0.959	1.026	2.897	0.882	0.902	120	531	1796	2078	0.051	914	882	1006	1072	0
2	11	3	"CUP5"	"YEL027W"	9220	14380	120	2040	1632	1184	69	82	57	90	85	0	1275	1066	845	66	70	48	75	72	0	1.630	1.563	1.549	1.755	1.998	1.505	0.907	120	545	3180	2563	0.705	1971	1209	1563	1000	0
2	12	3	"SOM1"	"YEL059C-A"	9430	14370	130	1061	962	611	69	81	56	93	83	0	1591	1386	872	69	74	56	88	85	0	0.652	0.678	0.670	0.749	2.603	0.673	0.886	120	612	2514	2210	-0.618	992	1522	893	1317	0
2	13	3	"YDR543C"	"YDR543C"	9600	14370	110	791	888	692	69	80	41	85	81	0	668	848	780	70	81	68	75	66	0	1.207	1.053	1.002	1.230	2.416	0.926	0.870	80	505	1320	1597	0.272	722	598	819	778	0
2	14	3	"YEL029C"	"YEL029C"	9830	14370	120	1803	1964	1611	71	91	102	85	76	0	1045	1375	1216	73	82	67	75	69	0	1.782	1.454	1.480	1.775	2.576	1.425	0.899	120	587	2704	3195	0.833	1732	972	1893	1302	0
2	15	3	"PRB1"	"YEL060C"	10000	14370	100	280	287	183	72	89	64	71	63	0	396	372	267	74	83	61	68	62	0	0.646	0.721	0.657	0.820	2.848	0.641	0.687	80	467	530	513	-0.630	208	322	215	298	0
2	16	3	"YRF1-1"	"YDR545W"	10250	14370	120	6034	7822	7236	69	76	40	100	99	0	5065	6626	6483	72	78	111	89	82	0	1.195	1.183	1.304	1.597	2.613	1.159	0.878	120	618	10958	14307	0.257	5965	4993	7753	6554	0
2	17	3	"SPF1"	"YEL031W"	10430	14360	110	245	308	224	70	74	25	82	75	0	304	372	315	70	67	35	75	71	0	0.748	0.788	0.760	0.754	2.074	0.728	0.814	80	497	409	540	-0.419	175	234	238	302	0
2	18	3	"NPR2"	"YEL062W"	10640	14370	120	1714	2454	2179	70	74	24	97	95	0	1199	1733	1531	68	65	41	86	80	0	1.454	1.432	1.499	1.583	2.118	1.473	0.901	120	580	2775	4049	0.540	1644	1131	2384	1665	0
2	19	3	"PES4"	"YFR023W"	10830	14360	120	4496	3962	2621	72	103	104	96	92	0	1973	1970	1371	69	88	91	85	84	0	2.324	2.046	2.054	2.467	2.309	2.082	0.857	120	559	6328	5791	1.216	4424	1904	3890	1901	0
2	20	3	"HXK1"	"YFR053C"	11040	14360	120	1359	1590	1098	72	100	97	90	87	0	2147	2097	1509	73	87	79	88	85	0	0.621	0.750	0.757	0.858	2.200	0.734	0.843	120	541	3361	3542	-0.688	1287	2074	1518	2024	0
2	21	3	"SCW11"	"YGL028C"	11220	14350	130	2782	2803	1986	74	92	62	93	88	0	2668	2582	2106	75	89	75	85	80	0	1.044	1.089	1.055	1.352	2.515	1.000	0.890	120	649	5301	5236	0.063	2708	2593	2729	2507	0
2	1	4	"YFR024C-A"	"YFR024C-A"	7220	14590	120	897	1016	746	68	76	49	91	85	0	488	660	555	72	70	53	79	72	0	1.993	1.612	1.567	1.894	2.158	1.499	0.834	120	623	1245	1536	0.995	829	416	948	588	0
2	2	4	"YFR055W"	"YFR055W"	7430	14590	130	2723	2386	1524	70	83	62	95	92	0	2473	2409	1858	72	81	90	90	85	0	1.105	0.991	1.028	1.256	2.533	0.903	0.865	120	640	5054	4653	0.144	2653	2401	2316	2337	0
2	3	4	"RPL30"	"YGL030W"	7630	14580	130	1359	1233	844	73	105	126	81	75	0	1150	1001	762	75	96	107	73	66	0	1.196	1.253	1.207	1.352	2.247	1.174	0.879	120	653	2361	2086	0.259	1286	1075	1160	926	0
2	4	4	"YFR026C"	"YFR026C"	7840	14580	130	4301	3745	2639	70	154	317	86	75	0	1882	1600	1153	74	119	264	74	66	0	2.340	2.408	2.449	2.620	1.716	2.492	0.910	120	629	6039	5201	1.227	4231	1808	3675	1526	0
2	5	4	"YFR057W"	"YFR057W"	8020	14580	120	345	443	414	69	137	318	43	16	0	300	424	436	72	94	146	64	41	0	1.211	1.063	1.067	1.056	2.301	1.427	0.749	120	560	504	726	0.276	276	228	374	352	0
2	6	4	"AGA2"	"YGL032C"	8230	14580	130	2157	1853	1246	71	131	479	74	65	0	1394	1379	991	71	209	2581	7	0	0	1.577	1.362	1.299	1.410	1.885	1.334	0.875	120	653	3409	3090	0.657	2086	1323	1782	1308	0
2	7	4	"CDC14"	"YFR028C"	8440	14580	120	973	999	583	73	149	540	68	47	0	1706	1660	1219	71	253	2915	15	0	0	0.550	0.583	0.595	0.756	2.227	0.522	0.887	120	512	2535	2515	-0.861	900	1635	926	1589	0
2	8	4	"ERP6"	"YGL002W"	8610	14570	130	3063	2454	1535	72	159	343	86	74	0	1814	1516	1020	69	126	246	78	69	0	1.714	1.646	1.633	1.837	1.837	1.599	0.927	120	610	4736	3829	0.777	2991	1745	2382	1447	0
2	9	4	"YGL034C"	"YGL034C"	8820	14570	100	260	292	206	74	174	377	17	2	0	322	337	279	70	135	272	46	16	0	0.738	0.816	0.754	0.811	2.247	0.895	0.798	80	475	438	485	-0.438	186	252	218	267	0
2	10	4	"RPL11B"	"YGR085C"	9020	14570	130	1860	1481	852	72	107	125	93	84	0	2472	1979	1222	68	121	202	87	78	0	0.744	0.737	0.732	0.811	1.915	0.704	0.922	120	651	4192	3320	-0.427	1788	2404	1409	1911	0
2	11	4	"YGR117C"	"YGR117C"	9240	14570	120	4372	4063	2492	70	128	169	99	95	0	2282	2083	1315	70	135	215	87	79	0	1.945	1.984	2.038	2.208	1.946	1.993	0.908	120	571	6514	6006	0.960	4302	2212	3993	2013	0
2	12	4	"YGR149W"	"YGR149W"	9440	14570	120	2528	2416	1629	69	98	123	98	92	0	2004	1817	1173	70	83	82	91	87	0	1.271	1.343	1.413	1.430	1.878	1.374	0.932	120	558	4393	4094	0.346	2459	1934	2347	1747	0
2	13	4	"PDC6"	"YGR087C"	9640	14570	120	1524	1553	854	68	89	101	92	88	0	2263	2143	1310	70	81	71	92	88	0	0.664	0.716	0.736	0.840	1.984	0.681	0.889	120	582	3649	3558	-0.591	1456	2193	1485	2073	0
2	14	4	"NUP57"	"YGR119C"	9840	14570	130	3480	3277	2040	70	98	120	98	95	0	2272	2252	1478	72	87	84	90	88	0	1.550	1.471	1.548	1.696	2.034	1.488	0.916	120	651	5610	5387	0.632	3410	2200	3207	2180	0
2	15	4	"YGR151C"	"YGR151C"	10060	14570	120	489	665	463	70	91	92	89	78	0	472	633	470	69	81	91	80	73	0	1.040	1.055	1.017	1.012	2.259	1.050	0.895	120	550	822	1159	0.056	419	403	595	564	0
2	16	4	"YGR089W"	"YGR089W"	10230	14560	140	2273	1964	1193	69	81	60	98	92	0	3402	2915	1876	69	81	123	89	83	0	0.661	0.666	0.664	0.788	1.924	0.645	0.911	156	613	5537	4741	-0.597	2204	3333	1895	2846	0
2	17	4	"MEP1"	"YGR121C"	10420	14560	130	1313	1175	788	71	85	53	92	89	0	3268	2853	2142	71	106	151	84	78	0	0.388	0.397	0.401	0.493	2.173	0.373	0.917	120	606	4439	3886	-1.364	1242	3197	1104	2782	0
2	18	4	"YGR153W"	"YGR153W"	10630	14560	130	522	509	323	72	87	48	87	76	0	1441	1492	1123	69	119	152	83	75	0	0.328	0.307	0.306	0.339	1.987	0.284	0.901	120	597	1822	1860	-1.608	450	1372	437	1423	0
2	19	4	"PRP31"	"YGR091W"	10820	14560	120	1091	985	526	73	104	107	90	86	0	1427	1286	741	71	127	183	85	81	0	0.751	0.751	0.744	0.832	1.887	0.717	0.888	120	559	2374	2127	-0.414	1018	1356	912	1215	0
2	20	4	"PPT1"	"YGR123C"	11040	14560	120	1700	1614	859	72	104	111	95	88	0	2164	1815	1058	73	111	160	90	87	0	0.779	0.885	0.867	0.973	1.710	0.847	0.908	120	586	3719	3284	-0.361	1628	2091	1542	1742	0
2	21	4	"CYS4"	"YGR155W"	11240	14550	130	574	607	358	72	91	70	90	78	0	1876	1624	1141	73	106	168	84	76	0	0.278	0.345	0.357	0.419	1.922	0.317	0.907	120	719	2305	2086	-1.845	502	1803	535	1551	0
2	1	5	"SET1"	"YHR119W"	7240	14790	120	1552	1677	1302	66	74	39	93	88	0	651	1084	1021	72	69	44	77	72	0	2.566	1.592	1.496	2.118	2.814	1.436	0.873	120	653	2065	2623	1.360	1486	579	1611	1012	0
2	2	5	"YHR149C"	"YHR149C"	7460	14780	100	631	969	971	70	86	60	88	80	0	546	794	872	74	79	58	77	68	0	1.189	1.249	1.185	1.333	2.169	1.120	0.857	80	448	1033	1619	0.249	561	472	899	720	0
2	3	5	"YHR181W"	"YHR181W"	7640	14780	130	532	476	265	68	79	47	85	79	0	756	622	406	71	78	69	76	74	0	0.677	0.740	0.714	0.705	1.715	0.689	0.838	120	661	1149	959	-0.562	464	685	408	551	0
2	4	5	"YHR121W"	"YHR121W"	7850	14770	110	580	553	390	68	85	93	73	66	0	1321	1420	1206	73	81	64	76	68	0	0.410	0.360	0.331	0.367	2.390	0.322	0.884	80	515	1760	1832	-1.285	512	1248	485	1347	0
2	5	5	"YHR151C"	"YHR151C"	8030	14780	110	301	377	284	70	73	27	86	80	0	577	867	834	72	75	49	73	67	0	0.457	0.386	0.371	0.452	2.265	0.339	0.855	80	535	736	1102	-1.128	231	505	307	795	0
2	6	5	"GND1"	"YHR183W"	8250	14770	110	768	670	363	71	81	55	87	85	0	973	774	468	71	74	60	81	78	0	0.773	0.852	0.812	0.910	2.266	0.819	0.841	80	514	1599	1302	-0.372	697	902	599	703	0
2	7	5	"EPT1"	"YHR123W"	8430	14770	130	566	635	435	72	87	72	90	77	0	609	915	789	71	81	83	78	69	0	0.918	0.667	0.675	0.891	2.730	0.572	0.843	120	622	1032	1407	-0.123	494	538	563	844	0
2	8	5	"SPO16"	"YHR153C"	8650	14780	120	776	918	735	71	90	108	85	77	0	1000	1275	1143	70	80	79	75	71	0	0.758	0.703	0.681	0.874	2.898	0.652	0.875	120	611	1635	2052	-0.400	705	930	847	1205	0
2	9	5	"ADY1"	"YHR185C"	8850	14770	100	185	248	165	69	72	24	90	80	0	199	269	253	67	65	35	71	61	0	0.879	0.886	0.741	0.886	2.652	0.682	0.721	80	475	248	381	-0.186	116	132	179	202	0
2	10	5	"YHR125W"	"YHR125W"	9040	14770	130	1200	991	562	70	83	61	93	84	0	3728	3010	1945	68	91	117	85	82	0	0.309	0.313	0.317	0.421	2.440	0.295	0.902	120	604	4790	3863	-1.696	1130	3660	921	2942	0
2	11	5	"YHR155W"	"YHR155W"	9240	14770	120	395	554	461	70	78	45	90	80	0	1025	1262	1169	70	86	90	80	74	0	0.340	0.406	0.398	0.486	2.412	0.382	0.885	120	528	1280	1676	-1.555	325	955	484	1192	0
2	12	5	"IKI1"	"YHR187W"	9430	14770	120	231	266	177	70	73	25	84	72	0	305	372	322	70	70	39	70	61	0	0.685	0.649	0.644	0.741	2.678	0.550	0.795	120	568	396	498	-0.546	161	235	196	302	0
2	13	5	"YHC3"	"YJL059W"	9650	14770	120	2191	2661	2174	69	75	33	95	94	0	1296	1511	1391	69	68	38	84	77	0	1.729	1.798	1.770	2.320	2.692	1.719	0.878	120	593	3349	4034	0.790	2122	1227	2592	1442	0
2	14	5	"YJL091C"	"YJL091C"	9840	14760	100	910	1205	986	71	82	47	86	78	0	717	1014	970	72	73	47	75	70	0	1.301	1.204	1.084	1.252	3.036	1.080	0.870	80	428	1484	2076	0.379	839	645	1134	942	0
2	15	5	"YJL123C"	"YJL123C"	10040	14770	120	1614	1573	1144	70	86	66	89	86	0	2617	2751	2294	67	90	139	80	73	0	0.605	0.560	0.590	0.749	2.472	0.508	0.863	120	554	4094	4187	-0.724	1544	2550	1503	2684	0
2	16	5	"NUP82"	"YJL061W"	10230	14750	110	1605	2292	1887	73	112	158	92	81	0	1711	1982	1636	72	116	194	72	67	0	0.935	1.162	1.152	1.307	1.843	1.129	0.940	80	484	3171	4129	-0.097	1532	1639	2219	1910	0
2	17	5	"TOK1"	"YJL093C"	10430	14760	120	836	950	728	73	100	138	75	63	0	2012	2421	2183	71	105	151	80	70	0	0.393	0.373	0.380	0.514	2.510	0.341	0.924	120	581	2704	3227	-1.347	763	1941	877	2350	0
2	18	5	"GCD14"	"YJL125C"	10630	14760	130	892	895	592	72	92	84	86	81	0	1698	1772	1312	67	123	207	82	73	0	0.503	0.483	0.484	0.571	1.946	0.448	0.921	120	632	2451	2528	-0.992	820	1631	823	1705	0
2	19	5	"MRPL8"	"YJL063C"	10850	14760	150	297	282	135	72	102	108	72	51	0	725	669	402	68	127	216	76	64	0	0.342	0.349	0.344	0.343	1.973	0.337	0.833	156	721	882	811	-1.546	225	657	210	601	0
2	20	5	"BCK1"	"YJL095W"	11030	14760	120	1992	2874	2875	72	81	35	99	95	0	953	1961	2098	69	74	50	85	78	0	2.172	1.481	1.458	2.077	2.485	1.423	0.946	120	545	2804	4694	1.119	1920	884	2802	1892	0
2	21	5	"SPT10"	"YJL127C"	11240	14750	100	414	558	515	71	80	34	83	80	0	741	978	1014	69	73	52	75	68	0	0.510	0.536	0.522	0.629	2.410	0.501	0.924	80	508	1015	1396	-0.970	343	672	487	909	0
2	1	6	"YJL065C"	"YJL065C"	7240	14980	130	429	412	239	67	74	33	84	79	0	1289	1103	756	72	85	94	81	76	0	0.297	0.335	0.333	0.371	2.271	0.311	0.871	120	670	1579	1376	-1.749	362	1217	345	1031	0
2	2	6	"YJL097W"	"YJL097W"	7430	14980	130	1463	1212	724	70	108	131	85	77	0	1274	1143	749	77	129	192	77	70	0	1.164	1.071	1.105	1.207	2.185	0.985	0.850	120	676	2590	2208	0.219	1393	1197	1142	1066	0
2	3	6	"TRK1"	"YJL129C"	7670	14990	120	1436	1580	1157	70	105	135	86	81	0	2572	2771	2259	74	115	187	78	74	0	0.547	0.560	0.601	0.718	2.555	0.518	0.892	120	581	3864	4207	-0.871	1366	2498	1510	2697	0
2	4	6	"OAR1"	"YKL055C"	7850	14980	120	553	531	368	69	75	34	86	76	0	756	984	804	73	79	60	77	73	0	0.709	0.507	0.470	0.567	2.749	0.458	0.875	120	558	1167	1373	-0.497	484	683	462	911	0
2	5	6	"CYT2"	"YKL087C"	8050	14980	120	1160	1117	800	69	77	46	90	85	0	1622	1520	1177	72	77	57	81	78	0	0.704	0.724	0.711	0.829	2.646	0.687	0.876	120	605	2641	2496	-0.507	1091	1550	1048	1448	0
2	6	6	"YKL118W"	"YKL118W"	8270	14980	130	756	648	388	68	77	46	88	80	0	630	529	321	72	73	50	77	75	0	1.233	1.269	1.198	1.121	2.458	1.262	0.849	120	632	1246	1037	0.302	688	558	580	457	0
2	7	6	"NUP120"	"YKL057C"	8470	14980	140	3335	2704	1481	69	85	78	92	90	0	2706	2086	1334	72	82	93	84	78	0	1.240	1.308	1.281	1.733	2.631	1.237	0.881	156	609	5900	4649	0.310	3266	2634	2635	2014	0
2	8	6	"MIF2"	"YKL089W"	8640	14970	130	1253	1220	799	70	77	33	96	94	0	2050	2032	1548	72	77	54	90	87	0	0.598	0.587	0.584	0.695	2.557	0.519	0.855	120	576	3161	3110	-0.742	1183	1978	1150	1960	0
2	9	6	"OAC1"	"YKL120W"	8860	14980	130	704	899	681	69	74	28	95	89	0	440	674	580	69	72	51	78	74	0	1.712	1.372	1.350	1.723	2.658	1.266	0.873	120	642	1006	1435	0.775	635	371	830	605	0
2	10	6	"YKL059C"	"YKL059C"	9030	14970	140	2307	2180	1352	69	77	34	98	95	0	2126	1968	1377	69	73	52	91	87	0	1.088	1.112	1.108	1.373	2.349	1.045	0.897	156	675	4295	4010	0.122	2238	2057	2111	1899	0
2	11	6	"YKL091C"	"YKL091C"	9260	14970	140	272	264	125	70	77	34	82	79	0	1254	1039	649	71	76	50	83	78	0	0.171	0.200	0.193	0.216	2.499	0.174	0.747	156	638	1385	1162	-2.550	202	1183	194	968	0
2	12	6	"SRP21"	"YKL122C"	9430	14970	120	348	330	203	69	71	20	81	80	0	520	517	383	71	70	38	79	72	0	0.621	0.585	0.569	0.606	2.322	0.523	0.816	120	530	728	707	-0.686	279	449	261	446	0
2	13	6	"YKL061W"	"YKL061W"	9660	14970	130	2614	2161	1143	70	95	154	92	85	0	942	767	414	72	81	88	81	77	0	2.924	3.009	3.003	3.028	1.828	3.017	0.918	120	588	3414	2786	1.548	2544	870	2091	695	0
2	14	6	"MBR1"	"YKL093W"	9840	14960	150	3430	2930	1536	74	138	234	92	89	0	2141	1793	976	74	118	199	88	81	0	1.624	1.661	1.648	1.754	1.539	1.631	0.919	156	681	5423	4575	0.699	3356	2067	2856	1719	0
2	15	6	"SSH4"	"YKL124W"	10050	14960	140	2468	2114	1152	72	122	194	87	82	0	3284	2832	1694	72	118	184	87	81	0	0.746	0.740	0.733	0.858	1.980	0.717	0.925	156	678	5608	4802	-0.423	2396	3212	2042	2760	0
2	16	6	"YLR040C"	"YLR040C"	10250	14960	130	841	765	451	71	95	131	80	74	0	1855	1625	1104	72	97	142	82	77	0	0.432	0.447	0.435	0.523	2.365	0.423	0.920	120	628	2553	2247	-1.211	770	1783	694	1553	0
2	17	6	"YLR072W"	"YLR072W"	10460	14960	130	470	452	269	71	79	65	82	77	0	756	721	489	70	88	179	75	67	0	0.582	0.585	0.521	0.569	2.002	0.533	0.853	120	618	1085	1032	-0.782	399	686	381	651	0
2	18	6	"YLR104W"	"YLR104W"	10650	14950	110	462	637	518	70	77	36	92	86	0	412	817	764	64	67	57	85	77	0	1.126	0.753	0.721	0.880	2.344	0.674	0.903	80	523	740	1320	0.172	392	348	567	753	0
2	19	6	"YLR042C"	"YLR042C"	10870	14960	130	1070	897	596	72	85	52	81	74	0	1698	1444	1020	69	89	101	74	70	0	0.613	0.600	0.634	0.685	2.306	0.572	0.904	120	612	2627	2200	-0.707	998	1629	825	1375	0
2	20	6	"YLR074C"	"YLR074C"	11050	14950	100	271	306	193	73	89	58	68	60	0	640	691	526	70	102	121	68	66	0	0.347	0.375	0.360	0.366	1.963	0.349	0.846	80	440	768	854	-1.525	198	570	233	621	0
2	21	6	"YLR106C"	"YLR106C"	11250	14960	120	1193	1420	1119	70	78	36	92	86	0	1163	1372	1171	69	74	57	80	74	0	1.027	1.036	1.030	1.269	2.549	0.991	0.893	120	713	2217	2653	0.038	1123	1094	1350	1303	0
2	1	7	"PDC1"	"YLR044C"	7270	15190	130	2800	2386	1488	67	71	24	95	90	0	3014	2398	1590	70	70	49	84	82	0	0.928	0.996	0.957	1.083	2.046	0.969	0.870	120	675	5677	4647	-0.107	2733	2944	2319	2328	0
2	2	7	"YLR076C"	"YLR076C"	7450	15180	130	1196	1066	732	69	96	97	83	75	0	831	943	761	75	98	130	71	65	0	1.491	1.149	1.080	1.161	2.168	1.030	0.875	120	613	1883	1865	0.576	1127	756	997	868	0
2	3	7	"YLR108C"	"YLR108C"	7670	15180	130	817	853	646	68	85	72	89	78	0	1620	1533	1215	74	87	86	86	80	0	0.484	0.538	0.519	0.644	2.933	0.517	0.889	120	596	2295	2244	-1.046	749	1546	785	1459	0
2	4	7	"YLR046C"	"YLR046C"	7850	15180	130	1195	1045	712	69	78	37	97	94	0	1732	1729	1331	75	82	65	85	80	0	0.680	0.590	0.590	0.797	2.825	0.543	0.897	120	565	2783	2630	-0.557	1126	1657	976	1654	0
2	5	7	"BOS1"	"YLR078C"	8050	15180	130	2838	2661	1874	72	124	185	89	82	0	1590	1520	1093	77	112	130	83	75	0	1.828	1.794	1.785	1.911	2.290	1.804	0.891	120	634	4279	4032	0.870	2766	1513	2589	1443	0
2	6	7	"YLR110C"	"YLR110C"	8270	15180	120	484	639	489	68	132	214	64	49	0	1465	1726	1386	75	107	135	80	78	0	0.299	0.346	0.345	0.368	2.282	0.330	0.803	120	511	1806	2222	-1.740	416	1390	571	1651	0
2	7	7	"YLR423C"	"YLR423C"	8430	15170	150	2806	2378	1423	70	116	192	88	82	0	2181	1867	1136	75	104	162	85	80	0	1.299	1.288	1.287	1.292	1.823	1.235	0.900	156	626	4842	4100	0.378	2736	2106	2308	1792	0
2	8	7	"YLR455W"	"YLR455W"	8680	15180	130	3000	2907	1973	69	101	140	87	83	0	2341	1964	1444	73	92	128	80	77	0	1.292	1.501	1.484	1.650	2.172	1.491	0.896	120	713	5199	4729	0.370	2931	2268	2838	1891	0
2	9	7	"PSP2"	"YML017W"	8870	15180	90	159	216	151	66	68	18	82	75	0	180	214	170	69	64	27	69	59	0	0.838	1.034	0.973	0.896	2.772	0.931	0.722	52	390	204	295	-0.255	93	111	150	145	0
2	10	7	"TUS1"	"YLR425W"	9060	15160	110	1328	1465	1151	70	86	108	95	86	0	2043	2378	2111	71	93	214	78	72	0	0.638	0.605	0.611	0.760	2.494	0.553	0.922	80	491	3230	3702	-0.649	1258	1972	1395	2307	0
2	11	7	"NBP1"	"YLR457C"	9250	15170	130	2265	2073	1384	70	85	100	91	86	0	2387	2046	1435	72	91	197	84	76	0	0.948	1.015	0.984	1.028	2.152	0.981	0.890	120	588	4510	3977	-0.077	2195	2315	2003	1974	0
2	12	7	"OST6"	"YML019W"	9450	15170	120	3761	3140	2218	70	84	69	95	88	0	1777	1479	1038	72	74	53	78	77	0	2.165	2.182	2.182	2.399	2.175	2.199	0.903	120	588	5396	4477	1.114	3691	1705	3070	1407	0
2	13	7	"YLR427W"	"YLR427W"	9670	15160	130	1621	1442	864	72	112	166	82	76	0	3117	2722	1776	74	111	208	84	77	0	0.509	0.517	0.525	0.622	1.918	0.486	0.909	120	601	4592	4018	-0.974	1549	3043	1370	2648	0
2	14	7	"CDC91"	"YLR459W"	9860	15170	130	1810	1679	1085	71	106	149	87	79	0	2398	1982	1367	74	115	219	77	75	0	0.748	0.843	0.861	1.002	2.013	0.819	0.888	120	609	4063	3516	-0.418	1739	2324	1608	1908	0
2	15	7	"UNG1"	"YML021C"	10080	15170	120	1307	1219	744	68	74	31	92	90	0	2628	2202	1405	70	75	82	86	83	0	0.484	0.540	0.541	0.566	1.879	0.525	0.905	120	540	3797	3283	-1.046	1239	2558	1151	2132	0
2	16	7	"CRN1"	"YLR429W"	10260	15160	140	1924	1708	1077	71	81	49	95	91	0	3793	3132	2197	69	91	125	91	86	0	0.498	0.534	0.529	0.613	2.008	0.509	0.919	156	587	5577	4700	-1.007	1853	3724	1637	3063	0
2	17	7	"PAU4"	"YLR461W"	10450	15160	140	7789	6640	4702	72	153	461	91	78	0	7418	6121	4569	69	187	649	78	71	0	1.050	1.085	1.068	1.313	2.047	1.051	0.953	156	699	15066	12620	0.070	7717	7349	6568	6052	0
2	18	7	"YML023C"	"YML023C"	10680	15160	120	1804	1399	869	71	171	517	71	62	0	1569	1377	988	66	203	725	65	51	0	1.153	1.013	0.962	1.184	2.274	0.930	0.907	120	551	3236	2639	0.205	1733	1503	1328	1311	0
2	19	7	"YMR187C"	"YMR187C"	10850	15160	140	1036	1123	754	71	79	34	89	85	0	713	738	504	68	78	140	78	75	0	1.496	1.570	1.470	1.593	1.798	1.479	0.808	156	655	1610	1722	0.581	965	645	1052	670	0
2	20	7	"TRS130"	"YMR218C"	11070	15150	100	416	415	285	70	73	24	82	77	0	427	432	324	69	68	49	70	68	0	0.966	0.950	0.851	0.766	1.775	0.871	0.807	80	520	704	708	-0.049	346	358	345	363	0
2	21	7	"YMR251W"	"YMR251W"	11300	15160	90	140	136	45	70	74	25	76	59	0	236	217	103	70	72	47	80	73	0	0.422	0.449	0.419	0.438	2.264	0.356	0.530	52	350	236	213	-1.246	70	166	66	147	0
2	1	8	"GCV2"	"YMR189W"	7270	15390	130	902	841	620	67	70	25	83	79	0	405	420	341	69	64	29	68	66	0	2.485	2.205	1.900	1.707	3.104	2.069	0.831	120	664	1171	1125	1.313	835	336	774	351	0
2	2	8	"ERG8"	"YMR220W"	7450	15380	130	2337	2106	1269	70	111	243	81	79	0	2669	2291	1497	73	111	287	80	78	0	0.873	0.918	0.843	0.966	2.453	0.857	0.843	120	599	4863	4254	-0.196	2267	2596	2036	2218	0
2	3	8	"YMR252C"	"YMR252C"	7650	15380	120	692	761	547	70	113	244	70	56	0	643	684	532	75	117	289	60	49	0	1.095	1.135	1.084	1.269	2.395	0.984	0.873	120	592	1190	1300	0.131	622	568	691	609	0
2	4	8	"YMR191W"	"YMR191W"	7890	15380	140	277	317	205	69	89	79	82	62	0	1018	908	621	75	91	91	81	76	0	0.221	0.298	0.267	0.316	2.380	0.273	0.742	156	680	1151	1081	-2.181	208	943	248	833	0
2	5	8	"YMR222C"	"YMR222C"	8070	15370	110	183	280	252	69	79	60	71	47	0	357	714	854	75	77	53	72	68	0	0.404	0.330	0.297	0.371	2.393	0.281	0.881	80	492	396	850	-1.307	114	282	211	639	0
2	6	8	"YMR254C"	"YMR254C"	8310	15380	120	256	384	329	69	76	71	70	57	0	225	494	502	73	71	35	70	66	0	1.230	0.748	0.714	0.875	2.478	0.676	0.768	120	536	339	736	0.299	187	152	315	421	0
2	7	8	"YMR193C-A"	"YMR193C-A"	8460	15370	130	544	486	279	72	120	195	69	56	0	965	779	531	75	131	219	70	60	0	0.530	0.588	0.563	0.638	2.099	0.522	0.846	120	569	1362	1118	-0.915	472	890	414	704	0
2	8	8	"MRE11"	"YMR224C"	8680	15380	130	220	294	242	71	94	89	62	43	0	233	331	339	73	110	172	47	27	0	0.931	0.864	0.792	0.822	2.998	0.621	0.792	120	659	309	481	-0.103	149	160	223	258	0
2	9	8	"COX7"	"YMR256C"	8890	15380	130	864	987	666	69	77	45	87	87	0	391	429	311	71	69	39	75	68	0	2.484	2.564	2.395	2.346	2.330	2.478	0.886	120	650	1115	1276	1.313	795	320	918	358	0
2	10	8	"NAR1"	"YNL240C"	9090	15370	140	619	582	278	71	83	95	86	82	0	1038	927	490	70	82	180	84	77	0	0.566	0.596	0.572	0.628	1.920	0.569	0.890	156	687	1516	1368	-0.821	548	968	511	857	0
2	11	8	"SEC2"	"YNL272C"	9280	15370	120	3913	3398	2228	70	77	39	98	95	0	2361	2085	1443	70	71	49	88	88	0	1.677	1.652	1.666	1.836	2.078	1.635	0.917	120	516	6134	5343	0.746	3843	2291	3328	2015	0
2	12	8	"YPT11"	"YNL304W"	9470	15370	120	842	981	718	72	94	89	92	79	0	1677	1866	1523	73	95	123	88	80	0	0.480	0.507	0.513	0.597	2.458	0.470	0.893	120	546	2374	2702	-1.059	770	1604	909	1793	0
2	13	8	"YNL242W"	"YNL242W"	9680	15370	150	4433	3649	2039	72	97	107	94	89	0	4421	3600	2091	74	109	178	87	83	0	1.003	1.014	1.029	1.129	2.132	1.007	0.931	156	729	8708	7103	0.005	4361	4347	3577	3526	0
2	14	8	"YNL274C"	"YNL274C"	9880	15360	130	1627	1291	720	70	81	70	92	86	0	1918	1499	869	72	79	97	85	81	0	0.843	0.856	0.853	0.925	1.936	0.853	0.934	120	626	3403	2648	-0.246	1557	1846	1221	1427	0
2	15	8	"YNL306W"	"YNL306W"	10100	15370	120	265	242	113	68	81	74	73	63	0	1168	931	590	70	81	119	80	75	0	0.179	0.202	0.202	0.240	2.159	0.176	0.809	120	522	1295	1035	-2.479	197	1098	174	861	0
2	16	8	"SUI1"	"YNL244C"	10260	15360	130	388	357	184	71	81	42	80	79	0	831	670	420	69	90	109	77	70	0	0.416	0.476	0.471	0.497	2.040	0.424	0.803	120	569	1079	887	-1.265	317	762	286	601	0
2	17	8	"YNL276C"	"YNL276C"	10490	15350	110	1083	857	522	75	116	232	77	62	0	873	707	483	70	119	283	66	56	0	1.255	1.228	1.220	1.244	2.110	1.179	0.907	80	518	1811	1419	0.328	1008	803	782	637	0
2	18	8	"KRI1"	"YNL308C"	10680	15360	130	2514	2473	1832	70	86	70	91	88	0	1894	1745	1364	67	76	78	84	79	0	1.338	1.432	1.446	1.703	2.118	1.405	0.928	120	609	4271	4081	0.420	2444	1827	2403	1678	0
2	19	8	"YNL246W"	"YNL246W"	10890	15360	150	217	343	288	70	80	42	66	60	0	396	750	789	67	83	150	57	50	0	0.447	0.400	0.375	0.427	2.244	0.341	0.853	156	665	476	956	-1.162	147	329	273	683	0
2	20	8	"YNL278W"	"YNL278W"	11080	15360	120	1189	1713	1482	70	83	66	89	81	0	2295	2885	2584	68	88	114	76	75	0	0.502	0.583	0.575	0.703	2.436	0.565	0.891	120	584	3346	4460	-0.993	1119	2227	1643	2817	0
2	21	8	"YNL310C"	"YNL310C"	11300	15340	100	619	585	370	73	99	105	72	65	0	1086	897	608	70	111	190	73	62	0	0.537	0.619	0.638	0.677	1.798	0.589	0.890	80	471	1562	1339	-0.896	546	1016	512	827	0
2	1	9	"YOR042W"	"YOR042W"	7280	15590	120	613	693	564	66	70	25	85	80	0	965	1120	1018	72	68	34	75	71	0	0.613	0.598	0.581	0.591	2.434	0.549	0.863	120	605	1440	1675	-0.707	547	893	627	1048	0
2	2	9	"CDC21"	"YOR074C"	7490	15590	120	555	666	549	69	94	218	59	51	0	680	975	861	74	90	212	65	55	0	0.802	0.663	0.630	0.589	2.228	0.623	0.837	120	575	1092	1498	-0.318	486	606	597	901	0
2	3	9	"VAM3"	"YOR106W"	7700	15580	150	401	496	537	69	88	73	74	58	0	766	1423	1281	75	96	128	76	67	0	0.480	0.317	0.284	0.380	2.777	0.273	0.452	156	686	1023	1775	-1.058	332	691	427	1348	0
2	4	9	"YOR044W"	"YOR044W"	7870	15580	130	1052	992	641	68	97	116	84	75	0	783	778	567	73	93	117	76	68	0	1.386	1.311	1.278	1.516	2.205	1.219	0.893	120	507	1694	1629	0.471	984	710	924	705	0
2	5	9	"YOR076C"	"YOR076C"	8070	15580	140	2035	1739	1095	70	95	99	89	81	0	1834	1495	1019	73	92	103	80	75	0	1.116	1.174	1.155	1.223	2.362	1.138	0.894	156	725	3726	3091	0.158	1965	1761	1669	1422	0
2	6	9	"YOR108W"	"YOR108W"	8280	15570	100	490	464	337	71	78	37	83	75	0	886	918	782	73	73	39	80	70	0	0.515	0.465	0.435	0.484	2.614	0.436	0.849	80	452	1232	1238	-0.956	419	813	393	845	0
2	7	9	"DBP5"	"YOR046C"	8470	15580	120	2462	2475	1815	70	87	61	93	87	0	1865	1749	1321	73	85	75	77	74	0	1.335	1.435	1.526	1.751	2.822	1.442	0.865	120	590	4184	4081	0.417	2392	1792	2405	1676	0
2	8	9	"YOR078W"	"YOR078W"	8690	15580	130	1777	1695	1196	71	95	94	90	80	0	1511	1720	1443	71	92	111	75	74	0	1.185	0.985	1.079	1.324	2.261	0.876	0.859	120	580	3146	3273	0.245	1706	1440	1624	1649	0
2	9	9	"YOR110W"	"YOR110W"	8860	15580	120	827	972	794	73	91	84	83	71	0	1037	1732	1675	72	94	112	77	66	0	0.781	0.542	0.581	0.718	2.153	0.482	0.872	120	586	1719	2559	-0.356	754	965	899	1660	0
2	10	9	"RAT1"	"YOR048C"	9100	15570	100	167	233	181	70	74	25	85	67	0	163	246	221	70	72	46	76	50	0	1.043	0.926	0.840	0.801	2.005	0.827	0.811	80	422	190	339	0.061	97	93	163	176	0
2	11	9	"YOR080W"	"YOR080W"	9260	15570	130	1914	1743	1153	72	81	40	96	93	0	2422	2135	1594	71	77	57	87	81	0	0.783	0.810	0.826	1.058	2.407	0.757	0.911	120	619	4193	3735	-0.352	1842	2351	1671	2064	0
2	12	9	"YOR112W"	"YOR112W"	9490	15570	120	1284	1163	627	71	81	39	97	93	0	2440	2191	1287	72	80	61	92	88	0	0.512	0.515	0.533	0.609	2.236	0.493	0.914	120	592	3581	3211	-0.965	1213	2368	1092	2119	0
2	13	9	"PHO85"	"YPL031C"	9680	15570	120	815	701	375	71	79	33	91	88	0	1421	1204	741	72	83	67	87	85	0	0.552	0.557	0.564	0.600	2.062	0.505	0.885	120	510	2093	1762	-0.859	744	1349	630	1132	0
2	14	9	"YPL063W"	"YPL063W"	9880	15570	120	1301	1149	684	71	87	65	96	87	0	1528	1287	814	73	88	82	83	80	0	0.845	0.888	0.944	1.071	2.135	0.861	0.900	120	567	2685	2292	-0.242	1230	1455	1078	1214	0
2	15	9	"YPL095C"	"YPL095C"	10100	15570	130	1395	1350	992	71	81	45	91	88	0	1833	1509	1213	71	76	64	80	75	0	0.751	0.889	0.879	1.122	2.366	0.866	0.898	120	586	3086	2717	-0.412	1324	1762	1279	1438	0
2	16	9	"YPL033C"	"YPL033C"	10290	15560	140	1159	996	558	71	82	43	88	84	0	1397	1182	705	71	87	94	80	78	0	0.821	0.833	0.854	0.844	1.926	0.809	0.891	156	614	2414	2036	-0.285	1088	1326	925	1111	0
2	17	9	"VPS28"	"YPL065W"	10480	15560	130	1482	1299	687	72	95	94	87	84	0	2585	2052	1231	72	105	173	81	80	0	0.561	0.620	0.608	0.728	2.172	0.578	0.918	120	601	3923	3207	-0.834	1410	2513	1227	1980	0
2	18	9	"MSY1"	"YPL097W"	10670	15560	130	2600	2292	1493	71	98	94	94	85	0	3278	3021	2224	73	118	192	82	77	0	0.789	0.753	0.781	0.994	2.543	0.703	0.906	120	617	5734	5169	-0.342	2529	3205	2221	2948	0
2	19	9	"YPL035C"	"YPL035C"	10890	15560	150	900	765	452	72	95	81	84	77	0	772	651	427	71	104	142	71	67	0	1.181	1.195	1.149	1.241	2.236	1.084	0.888	156	635	1529	1273	0.240	828	701	693	580	0
2	20	9	"YPL067C"	"YPL067C"	11080	15560	140	209	218	105	69	81	60	75	57	0	585	492	284	70	88	100	75	71	0	0.272	0.353	0.347	0.374	2.297	0.355	0.691	156	618	655	571	-1.879	140	515	149	422	0
2	21	9	"YPL099C"	"YPL099C"	11270	15560	120	521	532	363	69	81	77	77	69	0	1207	1281	1042	70	89	140	77	70	0	0.398	0.382	0.388	0.427	2.086	0.349	0.884	120	635	1589	1674	-1.331	452	1137	463	1211	0
2	1	10	"EGD1"	"YPL037C"	7280	15780	140	242	241	106	67	71	24	87	82	0	757	623	316	72	75	55	85	83	0	0.255	0.316	0.304	0.304	1.729	0.292	0.779	156	813	860	725	-1.969	175	685	174	551	0
2	2	10	"BTS1"	"YPL069C"	7480	15790	140	2190	1882	1199	68	87	95	90	85	0	1645	1531	1041	75	95	114	84	82	0	1.352	1.246	1.255	1.361	1.712	1.218	0.893	156	656	3692	3270	0.435	2122	1570	1814	1456	0
2	3	10	"YPL101W"	"YPL101W"	7670	15780	130	1673	1476	892	70	109	126	89	80	0	2990	2419	1603	77	132	200	87	80	0	0.550	0.600	0.629	0.723	2.148	0.551	0.895	120	597	4516	3748	-0.862	1603	2913	1406	2342	0
2	4	10	"RPS23B"	"YPR132W"	7890	15780	130	1384	1153	651	72	104	96	88	83	0	2439	1924	1305	78	127	177	84	80	0	0.556	0.586	0.578	0.656	1.991	0.520	0.894	120	640	3673	2927	-0.848	1312	2361	1081	1846	0
2	5	10	"KIM3"	"YPR164W"	8090	15780	130	1969	3225	3527	71	85	48	93	90	0	2272	3606	4025	75	91	78	83	80	0	0.864	0.893	0.928	1.162	2.562	0.870	0.916	120	596	4095	6685	-0.211	1898	2197	3154	3531	0
2	6	10	"YPR196W"	"YPR196W"	8290	15780	120	534	753	609	70	79	46	86	80	0	523	708	621	74	80	66	76	70	0	1.033	1.077	1.091	1.201	1.771	1.016	0.917	120	578	913	1317	0.047	464	449	683	634	0
2	7	10	"MSS18"	"YPR134W"	8470	15770	130	709	633	324	70	85	59	89	83	0	1557	1257	701	73	100	131	84	80	0	0.431	0.476	0.471	0.506	1.769	0.456	0.889	120	605	2123	1747	-1.216	639	1484	563	1184	0
2	8	10	"MRP2"	"YPR166C"	8680	15770	130	635	548	292	72	93	68	85	78	0	729	620	347	73	107	134	77	73	0	0.858	0.870	0.871	0.871	1.717	0.817	0.834	120	672	1219	1023	-0.221	563	656	476	547	0
2	9	10	"SGE1"	"YPR198W"	8890	15760	90	152	171	75	73	82	41	69	48	0	183	208	140	75	77	48	69	51	0	0.731	0.737	0.700	0.752	2.399	0.579	0.649	52	386	187	231	-0.451	79	108	98	133	0
2	10	10	"YPR136C"	"YPR136C"	9090	15780	140	1562	1520	1030	70	74	26	96	92	0	1066	1035	772	72	69	34	85	83	0	1.501	1.506	1.556	1.693	1.819	1.444	0.913	156	765	2486	2413	0.586	1492	994	1450	963	0
2	11	10	"NUT2"	"YPR168W"	9280	15760	110	281	364	227	72	80	42	93	86	0	401	499	392	72	76	64	83	75	0	0.635	0.684	0.695	0.808	1.826	0.609	0.888	80	532	538	719	-0.655	209	329	292	427	0
2	12	10	"ARR2"	"YPR200C"	9500	15750	90	91	98	35	69	73	21	50	34	0	119	109	52	71	69	45	50	13	0	0.458	0.763	0.617	0.606	3.165	0.468	0.284	52	373	70	67	-1.126	22	48	29	38	0
2	13	10	"MEP3"	"YPR138C"	9690	15770	140	2364	2132	1381	70	86	80	95	91	0	3291	2676	1815	71	89	115	87	84	0	0.712	0.792	0.828	0.953	1.950	0.778	0.942	156	726	5514	4667	-0.489	2294	3220	2062	2605	0
2	14	10	"YPR170C"	"YPR170C"	9900	15760	140	208	200	90	70	88	83	68	40	0	513	402	231	72	91	118	72	66	0	0.313	0.394	0.391	0.379	1.671	0.456	0.742	156	697	579	460	-1.676	138	441	130	330	0
2	15	10	"YPR202W"	"YPR202W"	10120	15770	150	9061	11381	8718	69	75	36	100	100	0	7244	9520	7555	71	72	56	97	97	0	1.254	1.197	1.207	1.373	1.879	1.182	0.944	156	675	16165	20761	0.326	8992	7173	11312	9449	0
2	16	10	"IntYBR048W"	"IntYBR048W"	10310	15760	130	1019	884	488	69	73	33	97	94	0	861	723	382	69	69	57	92	85	0	1.199	1.246	1.245	1.255	1.609	1.261	0.898	120	552	1742	1469	0.262	950	792	815	654	0
2	17	10	"LSR1"	"LSR1"	10480	15750	100	530	482	285	72	81	47	87	78	0	1101	1003	675	74	93	121	82	71	0	0.446	0.441	0.430	0.479	2.015	0.394	0.857	80	451	1485	1339	-1.165	458	1027	410	929	0
2	18	10	"YCLWTy5-1C"	"YCLWTy5-1C"	10710	15760	130	917	1113	795	71	85	56	97	90	0	1012	1385	1062	73	95	118	90	75	0	0.901	0.794	0.793	0.916	2.012	0.758	0.910	120	627	1785	2354	-0.150	846	939	1042	1312	0
2	19	10	"IntYCR097W-A2"	"IntYCR097W-A2"	10890	15760	150	187	340	312	70	84	61	64	49	0	139	312	332	72	85	87	43	33	0	1.746	1.125	1.102	1.246	2.696	0.960	0.849	156	650	184	510	0.804	117	67	270	240	0
2	20	10	"IntYDL191W"	"IntYDL191W"	11080	15760	110	249	253	146	67	70	20	88	80	0	267	265	177	71	66	28	76	70	0	0.929	0.959	0.949	0.918	2.097	0.855	0.793	80	502	378	380	-0.107	182	196	186	194	0
2	21	10	"CEN4"	"CEN4"	11300	15750	100	267	244	130	68	70	18	81	76	0	166	149	88	68	62	26	65	60	0	2.031	2.173	1.842	1.317	2.969	1.775	0.711	80	454	297	257	1.022	199	98	176	81	0
2	1	11	"YDRWdelta31"	"YDRWdelta31"	7270	15990	80	287	277	153	68	76	47	76	71	0	266	278	181	72	74	88	67	53	0	1.129	1.015	0.960	1.022	2.554	0.885	0.764	52	320	413	415	0.175	219	194	209	206	0
2	2	11	"YELCtau1"	"YELCtau1"	7530	15990	120	314	330	197	66	73	49	83	70	0	439	429	297	72	72	62	77	70	0	0.676	0.739	0.704	0.720	2.026	0.660	0.789	120	581	615	621	-0.565	248	367	264	357	0
2	3	11	"YER039C-A"	"YER039C-A"	7710	15990	130	264	283	180	68	76	42	74	65	0	606	660	501	73	79	77	76	70	0	0.368	0.366	0.346	0.383	2.741	0.317	0.741	120	555	729	802	-1.443	196	533	215	587	0
2	4	11	"YFLWtau1"	"YFLWtau1"	7890	15980	130	2020	2015	1521	69	85	77	86	83	0	893	944	776	73	76	55	78	75	0	2.379	2.234	2.182	2.287	2.020	2.156	0.898	120	598	2771	2817	1.251	1951	820	1946	871	0
2	5	11	"YFRCdelta9"	"YFRCdelta9"	8100	15980	120	315	398	269	67	83	79	72	64	0	457	471	341	72	74	52	77	70	0	0.644	0.830	0.783	0.754	2.055	0.791	0.877	120	579	633	730	-0.635	248	385	331	399	0
2	6	11	"YGLWtau2"	"YGLWtau2"	8290	15980	100	216	223	133	65	68	20	73	70	0	551	474	327	73	70	35	77	73	0	0.316	0.394	0.376	0.370	2.579	0.365	0.838	80	476	629	559	-1.662	151	478	158	401	0
2	7	11	"iYAR061W"	"iYAR061W"	8520	15980	130	546	576	350	69	77	55	86	80	0	786	696	414	71	81	83	84	77	0	0.667	0.811	0.817	0.792	1.855	0.809	0.901	120	640	1192	1132	-0.584	477	715	507	625	0
2	8	11	"iYAR068W"	"iYAR068W"	8700	15980	120	1464	1417	945	70	75	33	98	94	0	1706	1623	1133	72	69	39	91	85	0	0.853	0.868	0.888	1.060	2.278	0.839	0.828	120	538	3028	2898	-0.229	1394	1634	1347	1551	0
2	9	11	"iYBL111C"	"iYBL111C"	8910	15980	120	12982	11771	7619	67	73	28	100	100	0	11228	10377	7591	72	68	33	100	99	0	1.158	1.136	1.132	1.322	1.905	1.087	0.886	120	626	24071	22009	0.211	12915	11156	11704	10305	0
2	10	11	"iYBL098W"	"iYBL098W"	9100	15970	100	1131	1035	637	69	73	30	97	90	0	1344	1177	817	72	70	44	87	80	0	0.835	0.874	0.865	1.070	2.558	0.819	0.901	80	429	2334	2071	-0.260	1062	1272	966	1105	0
2	11	11	"iYBL092W"	"iYBL092W"	9290	15970	110	1323	1209	842	73	85	71	92	85	0	1865	1450	1019	73	82	88	82	73	0	0.698	0.825	0.859	0.973	2.320	0.803	0.928	80	552	3042	2513	-0.520	1250	1792	1136	1377	0
2	12	11	"iYBL089W"	"iYBL089W"	9500	15980	120	1761	1826	1363	68	78	62	94	86	0	2660	2440	1997	72	78	80	83	78	0	0.654	0.742	0.756	0.984	2.367	0.704	0.919	120	667	4281	4126	-0.612	1693	2588	1758	2368	0
2	13	11	"iYBL071C"	"iYBL071C"	9710	15970	110	736	697	444	69	74	35	88	83	0	985	898	605	71	72	53	85	81	0	0.730	0.759	0.768	0.784	1.918	0.719	0.873	80	528	1581	1455	-0.455	667	914	628	827	0
2	14	11	"iYBL065W"	"iYBL065W"	9910	15960	110	200	191	89	68	72	31	78	75	0	402	345	186	70	70	46	83	76	0	0.398	0.447	0.408	0.443	2.591	0.391	0.640	80	520	464	398	-1.331	132	332	123	275	0
2	15	11	"iYBL060W"	"iYBL060W"	10120	15970	140	168	188	105	69	74	37	69	55	0	279	459	407	71	73	55	66	60	0	0.476	0.307	0.311	0.370	2.389	0.253	0.789	156	642	307	507	-1.071	99	208	119	388	0
2	16	11	"iYBL042C"	"iYBL042C"	10320	15970	120	421	382	177	67	71	24	92	90	0	1182	992	540	69	68	43	90	86	0	0.318	0.341	0.336	0.351	1.786	0.318	0.861	120	572	1467	1238	-1.653	354	1113	315	923	0
2	17	11	"iYBL038W"	"iYBL038W"	10520	15950	110	738	604	344	71	78	43	83	77	0	1262	1036	600	72	82	79	80	78	0	0.561	0.553	0.555	0.541	1.712	0.544	0.897	80	571	1857	1497	-0.835	667	1190	533	964	0
2	18	11	"iYBL034C"	"iYBL034C"	10720	15950	110	391	351	193	71	79	37	78	73	0	511	425	260	71	79	60	76	73	0	0.727	0.791	0.712	0.715	1.998	0.728	0.803	80	518	760	634	-0.459	320	440	280	354	0
2	19	11	"iYBR265W"	"iYBR265W"	10910	15960	120	473	414	209	69	74	27	92	88	0	521	468	259	73	83	237	69	45	0	0.902	0.873	0.873	0.910	2.062	0.817	0.856	120	556	852	740	-0.149	404	448	345	395	0
2	20	11	"iYBR270C"	"iYBR270C"	11110	15960	120	629	681	518	68	70	21	91	90	0	709	910	732	73	68	32	87	82	0	0.882	0.732	0.748	0.815	2.171	0.705	0.886	120	563	1197	1450	-0.181	561	636	613	837	0
2	21	11	"iYBR274W"	"iYBR274W"	11310	15960	120	288	327	182	69	71	20	95	88	0	273	304	205	72	64	32	80	70	0	1.090	1.112	1.103	1.180	1.878	0.985	0.854	120	567	420	490	0.124	219	201	258	232	0
2	1	12	"iYBR291C"	"iYBR291C"	7320	16190	130	353	434	308	67	72	37	83	76	0	384	427	343	72	72	70	65	57	0	0.917	1.034	0.969	0.996	2.037	0.944	0.835	120	724	598	722	-0.126	286	312	367	355	0
2	2	12	"iYBR294W"	"iYBR294W"	7510	16190	130	436	397	210	67	69	19	95	88	0	887	754	491	72	80	323	62	55	0	0.453	0.484	0.489	0.600	2.533	0.247	0.464	120	594	1184	1012	-1.143	369	815	330	682	0
2	3	12	"iYBR297W"	"iYBR297W"	7700	16180	120	936	796	535	67	71	26	95	87	0	650	542	354	72	68	32	78	75	0	1.503	1.551	1.534	1.464	1.990	1.554	0.897	120	526	1447	1199	0.588	869	578	729	470	0
2	4	12	"iYCL061C"	"iYCL061C"	7900	16180	120	1240	1118	756	67	76	53	89	83	0	3705	2958	2030	72	75	55	90	87	0	0.323	0.364	0.376	0.403	2.359	0.350	0.904	120	605	4806	3937	-1.631	1173	3633	1051	2886	0
2	5	12	"iYCL055W-0"	"iYCL055W-0"	8120	16180	120	277	307	159	67	71	24	94	85	0	480	442	232	72	73	52	88	80	0	0.515	0.649	0.669	0.661	2.415	0.621	0.814	120	528	618	610	-0.958	210	408	240	370	0
2	6	12	"iYCL051W"	"iYCL051W"	8280	16180	120	971	1166	828	70	80	48	98	95	0	537	524	356	69	66	36	87	75	0	1.925	2.409	2.420	2.747	2.325	2.417	0.902	120	530	1369	1551	0.945	901	468	1096	455	0
2	7	12	"iYCL029C"	"iYCL029C"	8490	16180	130	1224	1086	667	71	96	102	89	82	0	865	698	469	70	79	73	77	74	0	1.450	1.616	1.577	1.928	2.100	1.548	0.906	120	601	1948	1643	0.536	1153	795	1015	628	0
2	8	12	"iYCL025C"	"iYCL025C"	8670	16170	130	611	563	323	69	95	112	77	71	0	874	793	421	71	87	86	86	82	0	0.675	0.684	0.655	0.625	2.361	0.703	0.822	120	548	1345	1216	-0.567	542	803	494	722	0
2	9	12	"iYCRCdelta6-0"	"iYCRCdelta6-0"	8860	16170	120	261	271	156	70	80	58	70	63	0	460	453	287	74	84	66	80	72	0	0.495	0.530	0.500	0.483	2.328	0.495	0.782	120	588	577	580	-1.015	191	386	201	379	0
2	10	12	"iYDL043C"	"iYDL043C"	9100	16170	130	1256	1055	589	69	76	37	92	88	0	638	531	293	75	76	46	81	80	0	2.108	2.162	2.199	2.163	1.869	2.153	0.855	120	664	1750	1442	1.076	1187	563	986	456	0
2	11	12	"iYDL037C-0"	"iYDL037C-0"	9270	16170	120	354	388	256	70	83	67	79	66	0	628	597	498	75	80	70	64	57	0	0.514	0.609	0.643	0.732	2.271	0.524	0.820	120	555	837	840	-0.961	284	553	318	522	0
2	12	12	"iYDL032W"	"iYDL032W"	9480	16170	130	260	302	183	70	80	38	84	70	0	483	499	394	75	86	68	70	60	0	0.466	0.547	0.500	0.569	2.351	0.474	0.815	120	622	598	656	-1.103	190	408	232	424	0
2	13	12	"iYDL014W"	"iYDL014W"	9680	16170	120	308	300	199	70	81	47	71	60	0	955	786	642	73	93	89	65	59	0	0.270	0.323	0.312	0.336	2.250	0.302	0.860	120	551	1120	943	-1.890	238	882	230	713	0
2	14	12	"iYDL008W"	"iYDL008W"	9860	16160	130	1175	986	645	72	99	90	82	72	0	585	472	315	75	91	91	70	67	0	2.163	2.302	2.148	2.043	2.182	2.262	0.836	120	652	1613	1311	1.113	1103	510	914	397	0
2	15	12	"iYDLWtau1"	"iYDLWtau1"	10080	16160	130	901	1012	775	72	102	93	79	70	0	1187	1191	942	74	91	89	75	72	0	0.745	0.842	0.808	0.842	2.468	0.820	0.871	120	622	1942	2057	-0.425	829	1113	940	1117	0
2	16	12	"iYDR008C"	"iYDR008C"	10270	16160	130	781	688	383	73	87	49	85	80	0	1236	1000	664	75	94	83	78	75	0	0.610	0.665	0.612	0.723	2.658	0.592	0.853	120	585	1869	1540	-0.714	708	1161	615	925	0
2	17	12	"iYDR013W"	"iYDR013W"	10480	16160	110	545	509	320	73	89	49	80	73	0	499	449	310	76	89	71	71	70	0	1.116	1.169	1.028	1.070	2.436	1.063	0.826	80	550	895	809	0.158	472	423	436	373	0
2	18	12	"iYDR016C"	"iYDR016C"	10670	16160	120	1175	1064	683	72	111	133	86	78	0	765	840	631	75	105	133	74	66	0	1.599	1.297	1.217	1.475	2.460	1.189	0.830	120	630	1793	1757	0.677	1103	690	992	765	0
2	19	12	"iYDR032C-0"	"iYDR032C-0"	10870	16160	120	361	340	179	71	106	134	74	51	0	860	716	468	75	115	261	68	60	0	0.369	0.420	0.417	0.472	2.072	0.303	0.450	120	598	1075	910	-1.437	290	785	269	641	0
2	20	12	"iYDR034C"	"iYDR034C"	11100	16160	140	369	527	394	71	78	40	85	78	0	660	1126	994	74	83	212	67	57	0	0.509	0.433	0.414	0.463	2.224	0.396	0.912	156	705	884	1508	-0.976	298	586	456	1052	0
2	21	12	"iYDR034C-A"	"iYDR034C-A"	11300	16160	130	5575	5002	3242	68	76	43	98	96	0	6649	5080	3667	74	71	38	90	87	0	0.838	0.986	0.979	1.461	2.614	0.938	0.949	120	595	12082	9940	-0.256	5507	6575	4934	5006	0
2	1	13	"iYDR335W"	"iYDR335W"	7290	16390	120	447	802	715	68	77	48	91	81	0	332	610	572	75	73	45	83	74	0	1.475	1.372	1.323	1.440	2.284	1.296	0.913	120	664	636	1269	0.560	379	257	734	535	0
2	2	13	"iYDR339C"	"iYDR339C"	7540	16380	100	193	390	406	68	71	23	91	81	0	194	429	498	73	87	373	26	23	0	1.033	0.904	0.851	0.982	2.458	0.286	0.272	80	444	246	678	0.047	125	121	322	356	0
2	3	13	"iYDR342C-1"	"iYDR342C-1"	7710	16380	120	253	252	132	67	70	21	88	81	0	355	316	166	71	80	332	33	0	0	0.655	0.755	0.750	0.722	2.131	0.728	0.775	120	562	470	430	-0.611	186	284	185	245	0
2	4	13	"iYDR354W"	"iYDR354W"	7900	16380	110	314	274	140	67	69	20	86	80	0	585	488	292	72	71	36	81	78	0	0.481	0.498	0.471	0.494	2.070	0.454	0.796	80	485	760	623	-1.054	247	513	207	416	0
2	5	13	"iYDR360W"	"iYDR360W"	8090	16380	120	268	254	118	68	71	19	85	84	0	1118	907	565	73	74	44	82	80	0	0.191	0.223	0.211	0.256	2.370	0.192	0.766	120	581	1245	1020	-2.385	200	1045	186	834	0
2	6	13	"itK(CUU)D1"	"itK(CUU)D1"	8300	16380	130	264	387	309	69	73	24	93	84	0	206	344	315	68	68	40	75	67	0	1.413	1.152	1.128	1.218	2.725	1.048	0.770	120	606	333	594	0.499	195	138	318	276	0
2	7	13	"iYDR379W"	"iYDR379W"	8480	16380	130	601	532	286	70	79	46	91	85	0	1626	1247	813	70	81	72	80	75	0	0.341	0.393	0.384	0.536	2.661	0.350	0.860	120	600	2087	1639	-1.551	531	1556	462	1177	0
2	8	13	"iYDR383C"	"iYDR383C"	8690	16380	130	340	321	157	70	79	55	84	75	0	505	443	286	70	85	78	72	67	0	0.621	0.673	0.619	0.750	2.280	0.604	0.746	120	661	705	624	-0.688	270	435	251	373	0
2	9	13	"iYDR387C"	"iYDR387C"	8900	16370	120	212	256	168	69	76	53	69	57	0	502	500	407	70	72	51	68	63	0	0.331	0.435	0.422	0.444	2.204	0.394	0.820	120	602	575	617	-1.595	143	432	187	430	0
2	10	13	"iYDR404C"	"iYDR404C"	9090	16370	100	464	511	358	69	76	35	83	81	0	834	941	762	72	80	76	78	71	0	0.518	0.509	0.501	0.549	1.715	0.457	0.918	80	481	1157	1311	-0.948	395	762	442	869	0
2	11	13	"iYDR408C"	"iYDR408C"	9300	16360	110	177	187	83	70	76	33	78	73	0	860	847	507	72	85	100	86	82	0	0.136	0.151	0.158	0.156	2.169	0.145	0.760	80	540	895	892	-2.881	107	788	117	775	0
2	12	13	"iYDR413C"	"iYDR413C"	9480	16360	110	348	343	202	73	85	47	81	70	0	391	406	268	72	92	106	72	60	0	0.862	0.808	0.761	0.728	2.203	0.701	0.803	80	516	594	604	-0.214	275	319	270	334	0
2	13	13	"itS(UGA)E-0"	"itS(UGA)E-0"	9700	16370	130	812	698	424	70	81	42	91	82	0	1166	1013	643	73	82	71	81	80	0	0.679	0.668	0.678	0.700	1.968	0.663	0.905	120	673	1835	1568	-0.559	742	1093	628	940	0
2	14	13	"iYER068W"	"iYER068W"	9910	16370	120	375	358	176	69	77	41	85	80	0	765	683	385	72	72	66	84	81	0	0.442	0.473	0.468	0.497	2.061	0.444	0.865	120	621	999	900	-1.179	306	693	289	611	0
2	15	13	"iYER072W"	"iYER072W"	10110	16360	110	364	359	199	69	72	22	87	81	0	597	494	290	72	70	38	78	77	0	0.562	0.687	0.630	0.661	1.647	0.642	0.831	80	526	820	712	-0.832	295	525	290	422	0
2	16	13	"iYER087W"	"iYER087W"	10320	16360	140	1047	1095	765	70	77	34	92	88	0	1159	1076	803	72	77	54	83	77	0	0.899	1.021	1.030	1.084	1.995	0.985	0.899	156	715	2064	2029	-0.154	977	1087	1025	1004	0
2	17	13	"iYER090W"	"iYER090W"	10510	16370	130	1352	1199	670	69	78	37	99	93	0	897	717	413	72	77	70	81	76	0	1.555	1.752	1.697	1.868	2.277	1.744	0.899	120	645	2108	1775	0.637	1283	825	1130	645	0
2	18	13	"iYER093C"	"iYER093C"	10720	16350	90	285	283	98	70	80	44	94	88	0	699	624	243	72	88	102	90	88	0	0.343	0.386	0.364	0.393	1.544	0.373	0.832	52	398	842	765	-1.544	215	627	213	552	0
2	19	13	"iYER106W"	"iYER106W"	10910	16360	130	2442	2052	1166	71	76	33	96	95	0	2442	2024	1251	70	72	47	90	86	0	1.000	1.014	1.005	1.104	2.010	0.986	0.909	120	594	4743	3935	-0.001	2371	2372	1981	1954	0
2	20	13	"iYER110C"	"iYER110C"	11100	16360	120	1086	1055	696	72	83	52	92	88	0	1329	1206	873	74	78	62	81	76	0	0.808	0.868	0.867	1.033	2.361	0.823	0.879	120	500	2269	2115	-0.308	1014	1255	983	1132	0
2	21	13	"iYER114C"	"iYER114C"	11310	16350	140	476	477	309	70	76	41	87	80	0	479	575	424	74	70	37	83	79	0	1.002	0.812	0.814	0.891	1.853	0.753	0.872	156	710	811	908	0.004	406	405	407	501	0
2	1	14	"iYER131W"	"iYER131W"	7290	16580	130	1696	1507	718	69	83	62	95	92	0	947	798	424	74	73	43	87	85	0	1.864	1.986	1.953	2.227	1.730	1.918	0.907	120	679	2500	2162	0.898	1627	873	1438	724	0
2	2	14	"iYERCdelta14"	"iYERCdelta14"	7490	16580	130	509	469	250	68	85	64	84	78	0	692	630	379	75	75	43	87	82	0	0.715	0.723	0.681	0.708	1.807	0.671	0.833	120	667	1058	956	-0.484	441	617	401	555	0
2	3	14	"itK(CUU)E2"	"itK(CUU)E2"	7690	16580	100	427	419	205	68	72	23	92	86	0	684	582	326	73	70	32	87	81	0	0.588	0.690	0.710	0.675	1.515	0.617	0.864	80	452	970	860	-0.767	359	611	351	509	0
2	4	14	"iYGL186C"	"iYGL186C"	7880	16580	130	822	722	343	69	76	37	91	88	0	909	711	397	74	77	51	82	80	0	0.902	1.025	0.991	1.056	1.844	0.959	0.874	120	691	1588	1290	-0.149	753	835	653	637	0
2	5	14	"iYGL182C"	"iYGL182C"	8100	16580	120	327	318	158	69	77	38	88	80	0	1300	1155	654	72	86	77	87	83	0	0.210	0.230	0.227	0.240	2.270	0.213	0.802	120	621	1486	1332	-2.251	258	1228	249	1083	0
2	6	14	"iYGL179C-1"	"iYGL179C-1"	8310	16570	100	290	301	150	69	71	23	86	83	0	514	527	329	71	79	73	83	80	0	0.499	0.509	0.472	0.490	1.912	0.456	0.835	80	473	664	688	-1.003	221	443	232	456	0
2	7	14	"iYGL163C-1"	"iYGL163C-1"	8510	16580	120	580	520	276	69	73	25	90	87	0	1237	1150	766	69	69	41	84	80	0	0.438	0.417	0.409	0.476	2.043	0.372	0.886	120	554	1679	1532	-1.193	511	1168	451	1081	0
2	8	14	"iYGL159W"	"iYGL159W"	8690	16580	120	459	462	216	69	73	23	95	91	0	762	696	403	69	67	37	88	82	0	0.563	0.627	0.606	0.677	1.945	0.566	0.864	120	580	1083	1020	-0.829	390	693	393	627	0
2	9	14	"iYGL157W"	"iYGL157W"	8930	16580	120	646	567	265	69	72	22	95	93	0	1056	875	458	69	65	28	89	87	0	0.585	0.618	0.615	0.621	1.762	0.587	0.880	120	594	1564	1304	-0.774	577	987	498	806	0
2	10	14	"iYGL139W"	"iYGL139W"	9110	16580	120	610	568	305	69	74	32	89	85	0	561	504	296	69	67	47	84	79	0	1.100	1.147	1.065	1.041	2.225	1.097	0.855	120	573	1033	934	0.137	541	492	499	435	0
2	11	14	"iYGL135W"	"iYGL135W"	9330	16580	120	541	547	266	68	71	25	99	97	0	810	736	400	68	68	72	94	86	0	0.637	0.717	0.697	0.781	1.741	0.681	0.881	120	584	1215	1147	-0.650	473	742	479	668	0
2	12	14	"iYGL130W"	"iYGL130W"	9520	16570	140	260	343	222	69	75	33	87	80	0	476	564	436	69	70	60	79	69	0	0.469	0.554	0.544	0.614	2.274	0.502	0.847	156	674	598	769	-1.091	191	407	274	495	0
2	13	14	"iYGL114W"	"iYGL114W"	9720	16570	120	547	520	309	66	71	24	93	90	0	585	559	367	70	64	29	83	80	0	0.934	0.928	0.883	0.865	2.057	0.883	0.878	120	504	996	943	-0.099	481	515	454	489	0
2	14	14	"iYGL110C"	"iYGL110C"	9900	16560	100	189	184	85	67	70	22	81	73	0	291	267	166	71	70	45	72	65	0	0.555	0.597	0.541	0.555	2.635	0.477	0.690	80	447	342	313	-0.851	122	220	117	196	0
2	15	14	"iYGL105W"	"iYGL105W"	10110	16570	130	490	486	299	68	73	25	87	83	0	809	672	486	71	72	77	73	66	0	0.572	0.696	0.684	0.765	2.394	0.639	0.848	120	708	1160	1019	-0.806	422	738	418	601	0
2	16	14	"iYGR177C"	"iYGR177C"	10310	16560	110	874	768	373	67	76	35	97	91	0	926	799	437	71	75	89	85	82	0	0.944	0.963	0.968	1.083	1.716	0.884	0.883	80	497	1662	1429	-0.083	807	855	701	728	0
2	17	14	"itL(CAA)G3"	"itL(CAA)G3"	10500	16560	130	735	645	330	68	78	41	94	90	0	1209	977	566	71	81	67	88	83	0	0.586	0.637	0.624	0.667	1.963	0.590	0.906	120	603	1805	1483	-0.771	667	1138	577	906	0
2	18	14	"iYGR185C"	"iYGR185C"	10700	16560	120	330	340	193	70	78	41	89	77	0	401	452	311	71	86	93	72	62	0	0.788	0.709	0.660	0.753	2.699	0.634	0.836	120	615	590	651	-0.344	260	330	270	381	0
2	19	14	"iYGR199W"	"iYGR199W"	10900	16560	130	778	728	425	71	78	47	92	86	0	442	426	265	71	69	37	81	79	0	1.906	1.851	1.758	1.734	1.839	1.744	0.866	120	529	1078	1012	0.930	707	371	657	355	0
2	20	14	"iYGR203W"	"iYGR203W"	11060	16550	150	94	166	138	72	99	87	32	24	0	88	175	170	75	97	100	29	23	0	1.692	0.940	0.898	0.817	2.663	0.809	0.802	156	691	35	194	0.759	22	13	94	100	-50
2	21	14	"iYGR207C"	"iYGR207C"	11310	16560	130	305	298	145	69	87	72	80	67	0	373	311	186	74	90	92	66	59	0	0.789	0.966	0.874	0.990	2.495	0.834	0.782	120	682	535	466	-0.341	236	299	229	237	0
2	1	15	"iYGR221C"	"iYGR221C"	7320	16790	120	1020	876	466	67	73	39	93	88	0	984	856	504	71	67	36	84	83	0	1.044	1.031	0.976	0.962	2.384	0.979	0.868	120	642	1866	1594	0.062	953	913	809	785	0
2	2	15	"iYGR224W"	"iYGR224W"	7520	16780	130	582	511	280	68	73	30	90	86	0	1304	1013	622	72	69	38	85	84	0	0.417	0.471	0.487	0.507	2.267	0.431	0.812	120	616	1746	1384	-1.261	514	1232	443	941	0
2	3	15	"iYGR230W"	"iYGR230W"	7710	16780	120	428	395	188	69	74	32	91	85	0	749	621	358	73	74	48	86	79	0	0.531	0.595	0.576	0.638	2.035	0.545	0.891	120	611	1035	874	-0.913	359	676	326	548	0
2	4	15	"iYGR247W"	"iYGR247W"	7930	16790	130	527	498	251	69	74	28	93	89	0	729	596	359	73	72	42	85	81	0	0.698	0.820	0.789	0.902	2.233	0.758	0.867	120	668	1114	952	-0.518	458	656	429	523	0
2	5	15	"iYGR250C-0"	"iYGR250C-0"	8130	16780	120	1691	1469	738	68	72	26	97	94	0	2362	2062	1100	71	70	46	88	85	0	0.708	0.704	0.712	0.796	1.809	0.683	0.931	120	584	3914	3392	-0.497	1623	2291	1401	1991	0
2	6	15	"iYGR253C-0"	"iYGR253C-0"	8330	16780	120	732	622	300	67	70	21	94	90	0	1238	1011	567	67	63	29	86	85	0	0.568	0.588	0.571	0.575	1.804	0.544	0.866	120	607	1836	1499	-0.816	665	1171	555	944	0
2	7	15	"iYHR186C"	"iYHR186C"	8540	16780	120	3190	2601	1336	68	79	68	95	90	0	3733	2946	1738	68	80	120	90	85	0	0.852	0.880	0.873	1.031	2.096	0.830	0.905	120	570	6787	5411	-0.231	3122	3665	2533	2878	0
2	8	15	"iYHR191C"	"iYHR191C"	8740	16780	120	892	841	400	70	81	69	92	90	0	1000	822	489	73	83	122	85	73	0	0.887	1.029	1.002	1.219	2.445	0.929	0.831	120	553	1749	1520	-0.173	822	927	771	749	0
2	9	15	"iYHR196W"	"iYHR196W"	8930	16780	120	239	265	157	71	89	148	54	27	0	199	223	147	73	91	227	34	1	0	1.333	1.293	1.123	1.085	2.452	1.150	0.772	120	492	294	344	0.415	168	126	194	150	0
2	10	15	"iYHRCdelta16-0"	"iYHRCdelta16-0"	9120	16770	130	5512	4504	2479	72	94	102	98	96	0	9047	6933	4059	73	97	151	93	90	0	0.606	0.646	0.647	0.745	1.997	0.620	0.899	120	561	14414	11292	-0.722	5440	8974	4432	6860	0
2	11	15	"iYIL174W-1"	"iYIL174W-1"	9350	16770	130	1269	1145	745	70	93	107	87	80	0	1869	1591	1098	72	97	155	80	73	0	0.667	0.708	0.715	0.816	1.984	0.684	0.936	120	572	2996	2594	-0.584	1199	1797	1075	1519	0
2	12	15	"iYIL170W-1"	"iYIL170W-1"	9520	16770	130	1502	1490	976	69	74	30	98	98	0	2333	1931	1310	70	67	36	96	91	0	0.633	0.764	0.796	0.855	1.856	0.747	0.949	120	568	3696	3282	-0.659	1433	2263	1421	1861	0
2	13	15	"iYIL153W"	"iYIL153W"	9740	16760	140	510	470	278	68	74	32	83	80	0	642	540	352	70	68	39	82	75	0	0.773	0.855	0.840	0.879	2.364	0.801	0.866	156	611	1014	872	-0.372	442	572	402	470	0
2	14	15	"iYIL149C"	"iYIL149C"	9910	16770	120	702	686	388	69	74	27	97	94	0	1093	1003	685	72	71	39	89	83	0	0.620	0.663	0.651	0.833	2.383	0.597	0.897	120	514	1654	1548	-0.690	633	1021	617	931	0
2	15	15	"iYIL145C"	"iYIL145C"	10130	16770	120	505	475	220	68	73	23	98	95	0	1753	1453	778	71	72	82	93	89	0	0.260	0.295	0.289	0.320	1.994	0.271	0.865	120	572	2119	1789	-1.944	437	1682	407	1382	0
2	16	15	"iYIL129C"	"iYIL129C"	10320	16770	120	256	248	125	68	75	38	84	75	0	1438	1355	994	70	80	98	83	79	0	0.137	0.140	0.142	0.176	2.217	0.120	0.763	120	602	1556	1465	-2.863	188	1368	180	1285	0
2	17	15	"iYIL125W"	"iYIL125W"	10530	16770	140	356	350	207	68	74	37	83	73	0	612	565	389	70	81	80	76	67	0	0.531	0.570	0.550	0.604	2.055	0.523	0.850	156	646	830	777	-0.912	288	542	282	495	0
2	18	15	"iYIL121W"	"iYIL121W"	10710	16770	130	667	688	437	70	75	33	94	89	0	897	765	525	71	74	65	78	76	0	0.723	0.890	0.895	1.021	2.288	0.848	0.894	120	553	1423	1312	-0.468	597	826	618	694	0
2	19	15	"itR(ACG)J"	"itR(ACG)J"	10910	16760	130	1410	1278	801	75	98	83	84	81	0	749	648	441	73	84	74	78	73	0	1.975	2.092	2.008	2.256	2.298	1.964	0.905	120	612	2011	1778	0.982	1335	676	1203	575	0
2	20	15	"iYJL098W"	"iYJL098W"	11110	16760	130	125	129	56	73	98	86	30	0	0	257	244	161	73	94	88	60	50	0	0.283	0.327	0.338	0.351	2.618	0.541	0.344	120	649	236	227	-1.823	52	184	56	171	0
2	21	15	"iYJL093C"	"iYJL093C"	11330	16760	120	260	355	256	70	74	25	90	85	0	393	618	573	71	78	59	79	65	0	0.590	0.521	0.532	0.658	2.280	0.456	0.877	120	518	512	832	-0.761	190	322	285	547	0
2	1	16	"iYJL074C"	"iYJL074C"	7330	16990	120	334	409	277	67	72	37	85	81	0	619	946	801	72	71	51	83	78	0	0.488	0.391	0.374	0.487	2.725	0.345	0.830	120	604	814	1216	-1.035	267	547	342	874	0
2	2	16	"iYJL070C"	"iYJL070C"	7520	16990	120	231	228	113	66	70	25	85	80	0	342	292	192	72	70	46	70	65	0	0.611	0.736	0.673	0.681	2.637	0.616	0.763	120	550	435	382	-0.710	165	270	162	220	0
2	3	16	"iYJL064W"	"iYJL064W"	7700	16980	110	175	185	95	67	71	26	76	67	0	322	313	216	72	73	44	70	61	0	0.432	0.490	0.483	0.528	3.624	0.404	0.705	80	539	358	359	-1.211	108	250	118	241	0
2	4	16	"iSNR60"	"iSNR60"	7940	16990	120	469	451	282	69	75	33	89	80	0	449	444	318	72	82	81	70	61	0	1.061	1.027	0.956	0.940	2.267	0.944	0.873	120	563	777	754	0.085	400	377	382	372	0
2	5	16	"iYJLCdelta5"	"iYJLCdelta5"	8100	16980	110	670	626	322	71	84	53	90	87	0	739	624	364	72	83	73	76	75	0	0.898	1.005	0.990	1.151	1.872	0.927	0.891	80	466	1266	1107	-0.155	599	667	555	552	0
2	6	16	"iYJL043W"	"iYJL043W"	8300	16980	120	435	406	246	69	80	47	85	74	0	508	469	314	72	79	67	75	69	0	0.839	0.849	0.802	0.871	1.891	0.788	0.849	120	610	802	734	-0.252	366	436	337	397	0
2	7	16	"iYJL029C"	"iYJL029C"	8520	16980	120	140	144	52	68	77	61	60	20	0	262	233	137	68	71	68	65	58	0	0.371	0.461	0.446	0.417	2.587	0.355	0.602	120	566	266	241	-1.430	72	194	76	165	0
2	8	16	"iYJL026W"	"iYJL026W"	8710	16980	130	398	374	199	69	76	44	87	78	0	450	383	259	73	74	67	69	61	0	0.873	0.984	0.936	1.069	2.576	0.861	0.855	120	584	706	615	-0.196	329	377	305	310	0
2	9	16	"iYJL022W"	"iYJL022W"	8910	16970	130	882	779	447	72	193	452	66	42	0	1357	1183	753	76	216	564	70	60	0	0.632	0.639	0.637	0.700	2.270	0.641	0.928	120	551	2091	1814	-0.661	810	1281	707	1107	-100
2	10	16	"iYKL121W"	"iYKL121W"	9090	16960	150	188	376	524	76	219	461	16	10	0	197	482	774	77	242	578	14	10	0	0.933	0.741	0.713	0.799	2.745	0.728	0.905	156	541	232	705	-0.100	112	120	300	405	-50
2	11	16	"iYKL117W"	"iYKL117W"	9220	16970	130	780	698	419	75	121	133	77	71	0	749	578	395	78	119	159	62	59	0	1.051	1.246	1.155	1.258	2.221	1.139	0.872	120	457	1376	1123	0.071	705	671	623	500	0
2	12	16	"iYKL111C"	"iYKL111C"	9410	16970	130	375	357	201	75	109	90	76	64	0	362	364	238	78	102	95	68	59	0	1.056	0.986	0.916	0.999	2.233	0.907	0.814	120	555	584	568	0.079	300	284	282	286	0
2	13	16	"iYKL097W-A-0"	"iYKL097W-A-0"	9640	16980	140	181	244	198	75	97	65	69	37	0	169	241	243	77	93	79	52	29	0	1.152	1.030	1.014	1.099	2.607	0.861	0.746	156	582	198	333	0.204	106	92	169	164	0
2	14	16	"iYKL094W"	"iYKL094W"	9820	16970	130	662	577	317	76	106	89	85	75	0	828	681	373	76	102	108	82	74	0	0.779	0.828	0.815	0.795	1.963	0.816	0.897	120	458	1338	1106	-0.360	586	752	501	605	0
2	15	16	"iYKL090W"	"iYKL090W"	10000	16950	120	158	188	112	76	96	60	55	38	0	247	294	204	77	95	81	65	53	0	0.482	0.516	0.512	0.473	2.290	0.534	0.695	120	519	252	329	-1.052	82	170	112	217	0
2	16	16	"iYKL072W"	"iYKL072W"	10200	16970	100	547	535	295	78	101	76	90	77	0	551	498	295	80	100	94	80	70	0	0.996	1.093	1.074	1.109	1.723	1.048	0.866	80	462	940	875	-0.006	469	471	457	418	0
2	17	16	"iYKL071W"	"iYKL071W"	10420	16960	110	392	396	185	77	95	71	88	83	0	836	738	418	74	95	94	85	80	0	0.413	0.480	0.459	0.516	1.748	0.443	0.851	80	491	1077	983	-1.274	315	762	319	664	0
2	18	16	"itV(AAC)K1-1"	"itV(AAC)K1-1"	10620	16970	130	477	438	221	73	87	81	83	76	0	982	774	462	73	99	158	77	72	0	0.444	0.521	0.511	0.595	2.054	0.490	0.900	120	515	1313	1066	-1.170	404	909	365	701	0
2	19	16	"iYKL056C"	"iYKL056C"	10800	16970	120	302	330	216	78	95	65	68	58	0	538	539	381	77	100	127	71	57	0	0.486	0.545	0.553	0.582	2.065	0.515	0.836	120	522	685	714	-1.041	224	461	252	462	0
2	20	16	"iYKL052C"	"iYKL052C"	11020	16960	120	623	523	264	82	106	78	82	75	0	1330	1110	583	80	116	130	85	79	0	0.433	0.428	0.419	0.423	1.704	0.409	0.897	120	579	1791	1471	-1.208	541	1250	441	1030	0
2	21	16	"iYKL048C"	"iYKL048C"	11250	16960	150	161	207	129	76	90	48	60	48	0	343	488	410	76	103	97	62	55	0	0.318	0.318	0.332	0.374	3.371	0.281	0.713	156	865	352	543	-1.651	85	267	131	412	0
2	1	17	"iYLR069C"	"iYLR069C"	7260	17200	150	889	907	701	68	79	57	83	75	0	1110	1118	900	72	76	71	74	70	0	0.791	0.802	0.804	0.880	2.263	0.778	0.903	156	622	1859	1885	-0.338	821	1038	839	1046	0
2	2	17	"iYLR073C"	"iYLR073C"	7450	17200	150	266	318	214	69	90	70	68	57	0	383	443	348	76	97	98	67	55	0	0.642	0.678	0.630	0.644	2.239	0.609	0.801	156	511	504	616	-0.640	197	307	249	367	0
2	3	17	"iYLR078C"	"iYLR078C"	7650	17200	150	443	509	385	69	93	71	74	66	0	464	646	559	77	100	94	69	60	0	0.966	0.773	0.770	0.848	2.710	0.694	0.787	156	566	761	1009	-0.049	374	387	440	569	0
2	4	17	"iYLR094C"	"iYLR094C"	7850	17200	150	300	353	252	70	94	72	73	54	0	549	861	741	76	112	125	69	61	0	0.486	0.361	0.352	0.468	2.779	0.334	0.864	156	559	703	1068	-1.040	230	473	283	785	0
2	5	17	"iYLR098C"	"iYLR098C"	8040	17190	150	575	493	291	73	93	58	80	73	0	792	600	398	76	109	121	71	65	0	0.701	0.802	0.740	0.751	2.097	0.728	0.870	156	521	1218	944	-0.512	502	716	420	524	0
2	6	17	"iYLR104W"	"iYLR104W"	8240	17190	150	410	344	196	74	95	61	73	66	0	809	625	419	77	101	89	68	67	0	0.459	0.493	0.484	0.493	1.827	0.468	0.860	156	555	1068	818	-1.123	336	732	270	548	0
2	7	17	"iYLR117C"	"iYLR117C"	8440	17190	150	5259	3993	2561	71	102	109	85	83	0	5270	4000	2618	75	105	122	79	78	0	0.999	0.999	0.985	1.059	2.171	0.986	0.932	156	531	10383	7847	-0.002	5188	5195	3922	3925	0
2	8	17	"iYLR121C"	"iYLR121C"	8630	17190	150	566	472	245	72	103	111	74	71	0	1207	947	560	75	106	123	80	75	0	0.436	0.459	0.456	0.503	2.487	0.443	0.783	156	509	1626	1272	-1.196	494	1132	400	872	0
2	9	17	"iYLR125W"	"iYLR125W"	8830	17190	150	1627	1348	751	75	106	139	82	81	0	1328	1078	650	77	101	130	80	79	0	1.241	1.272	1.238	1.308	1.873	1.233	0.909	156	575	2803	2274	0.311	1552	1251	1273	1001	0
2	10	17	"itD(GUC)L1"	"itD(GUC)L1"	9050	17180	150	677	609	316	79	211	439	66	10	0	645	533	318	80	221	532	53	0	0	1.058	1.170	1.106	1.075	2.293	0.932	0.864	156	524	1163	983	0.082	598	565	530	453	0
2	11	17	"iYLR147C"	"iYLR147C"	9230	17160	150	1246	1003	650	76	135	246	76	60	0	1627	1253	863	78	129	246	71	64	0	0.755	0.789	0.785	0.888	2.122	0.766	0.927	156	488	2719	2102	-0.405	1170	1549	927	1175	0
2	12	17	"iYLR151C"	"iYLR151C"	9430	17160	150	797	697	377	78	117	93	86	80	0	1139	876	545	82	128	135	77	73	0	0.680	0.780	0.747	0.817	2.626	0.720	0.871	156	601	1776	1413	-0.556	719	1057	619	794	0
2	13	17	"iYLR459W"	"iYLR459W"	9630	17160	150	1187	1007	584	74	104	74	87	82	0	1315	1050	645	81	124	206	76	69	0	0.902	0.963	1.000	1.144	1.956	0.940	0.900	156	574	2347	1902	-0.149	1113	1234	933	969	0
2	14	17	"iYLR461W-1"	"iYLR461W-1"	9820	17160	150	16274	12812	8074	75	122	126	99	98	0	15561	11077	7647	81	137	237	91	87	0	1.046	1.158	1.147	1.463	2.194	1.104	0.943	156	547	31679	23733	0.065	16199	15480	12737	10996	0
2	15	17	"iYML132W-0"	"iYML132W-0"	10020	17160	150	2276	1942	982	79	123	122	97	91	0	2880	2280	1235	81	132	158	93	92	0	0.785	0.847	0.851	0.887	1.721	0.818	0.935	156	626	4996	4062	-0.349	2197	2799	1863	2199	0
2	16	17	"iYML117W-A"	"iYML117W-A"	10220	17150	140	1420	1147	643	76	107	89	89	83	0	1166	963	544	77	104	101	82	79	0	1.234	1.209	1.192	1.161	1.984	1.197	0.920	156	650	2433	1957	0.304	1344	1089	1071	886	0
2	17	17	"iYML113W"	"iYML113W"	10430	17140	150	2107	1664	1203	77	108	125	77	71	0	2619	1978	1416	74	104	145	73	70	0	0.798	0.834	0.841	0.924	2.044	0.831	0.930	156	675	4575	3491	-0.326	2030	2545	1587	1904	0
2	18	17	"iYML109W"	"iYML109W"	10610	17150	120	646	572	236	76	93	118	85	81	0	555	498	196	72	91	143	86	80	0	1.180	1.164	1.152	1.125	1.563	1.048	0.801	120	512	1053	922	0.239	570	483	496	426	0
2	19	17	"iYML089C"	"iYML089C"	10840	17150	140	276	293	166	76	93	68	77	61	0	671	624	452	75	88	99	74	65	0	0.336	0.395	0.403	0.444	2.058	0.363	0.840	156	608	796	766	-1.575	200	596	217	549	0
2	20	17	"iYML085C"	"iYML085C"	11020	17140	130	499	484	332	77	92	64	87	84	0	773	639	328	78	86	56	87	83	0	0.607	0.725	0.648	0.715	1.890	0.764	0.579	120	522	1117	968	-0.720	422	695	407	561	0
2	21	17	"iYML081W"	"iYML081W"	11220	17140	130	1007	858	416	79	97	65	93	88	0	747	604	305	76	90	68	83	78	0	1.383	1.475	1.507	1.558	1.882	1.425	0.921	120	647	1599	1307	0.468	928	671	779	528	0
2	1	18	"iYML068W"	"iYML068W"	7260	17380	150	449	409	221	67	79	58	85	76	0	911	741	461	72	80	88	82	74	0	0.455	0.511	0.504	0.554	2.350	0.478	0.839	156	525	1221	1011	-1.135	382	839	342	669	0
2	2	18	"iYML064C"	"iYML064C"	7450	17380	150	631	587	340	68	89	65	90	79	0	777	643	388	74	95	94	80	73	0	0.801	0.912	0.931	0.989	1.918	0.881	0.877	156	463	1266	1088	-0.320	563	703	519	569	0
2	3	18	"iYML060W"	"iYML060W"	7650	17380	150	898	724	440	70	97	74	83	77	0	728	579	351	76	97	88	76	69	0	1.270	1.300	1.293	1.277	1.910	1.287	0.898	156	471	1480	1157	0.345	828	652	654	503	0
2	4	18	"iYMR222C"	"iYMR222C"	7840	17380	150	461	404	223	73	101	82	75	69	0	792	626	383	76	109	114	73	70	0	0.542	0.602	0.578	0.547	2.089	0.578	0.854	156	473	1104	881	-0.884	388	716	331	550	0
2	5	18	"iYMR226C"	"iYMR226C"	8040	17370	150	714	599	321	74	95	68	82	75	0	1384	1101	659	76	113	123	78	76	0	0.489	0.512	0.519	0.511	2.078	0.488	0.883	156	493	1948	1550	-1.031	640	1308	525	1025	0
2	6	18	"iYMR230W"	"iYMR230W"	8240	17370	150	1098	920	475	75	96	58	87	82	0	1329	1042	619	77	105	88	81	76	0	0.817	0.876	0.832	0.920	2.437	0.824	0.883	156	477	2275	1810	-0.291	1023	1252	845	965	0
2	7	18	"iYMR245W"	"iYMR245W"	8430	17370	150	1036	846	482	75	108	103	83	76	0	1728	1261	845	78	113	117	75	71	0	0.582	0.652	0.611	0.700	2.259	0.587	0.882	156	464	2611	1954	-0.780	961	1650	771	1183	0
2	8	18	"iYMRWdelta19-0"	"iYMRWdelta19-0"	8630	17370	150	2497	1886	1174	77	110	108	85	83	0	3676	2673	1859	79	118	131	76	74	0	0.673	0.697	0.685	0.877	2.805	0.662	0.928	156	483	6017	4403	-0.572	2420	3597	1809	2594	0
2	9	18	"iYMR251W-A"	"iYMR251W-A"	8820	17370	150	679	569	313	78	114	97	80	73	0	592	465	281	79	107	92	73	69	0	1.172	1.272	1.212	1.193	2.076	1.168	0.874	156	505	1114	877	0.228	601	513	491	386	0
2	10	18	"iYMR267W"	"iYMR267W"	9020	17360	150	939	753	514	77	116	96	72	66	0	870	660	475	79	105	102	67	61	0	1.090	1.164	1.130	1.111	2.277	1.093	0.922	156	496	1653	1257	0.124	862	791	676	581	0
2	11	18	"iYMR271C"	"iYMR271C"	9220	17360	150	259	258	141	74	102	85	64	52	0	716	590	387	77	109	118	69	64	0	0.290	0.359	0.364	0.389	2.124	0.339	0.672	156	510	824	697	-1.788	185	639	184	513	0
2	12	18	"iYMR273C"	"iYMR273C"	9410	17360	150	509	432	288	74	98	66	70	64	0	994	810	604	78	120	128	69	59	0	0.475	0.489	0.487	0.517	2.108	0.456	0.879	156	590	1351	1090	-1.074	435	916	358	732	0
2	13	18	"iYMR288W"	"iYMR288W"	9630	17360	130	457	421	199	73	94	61	84	80	0	1048	874	471	79	127	212	80	76	0	0.396	0.438	0.403	0.424	1.983	0.398	0.832	120	605	1353	1143	-1.335	384	969	348	795	0
2	14	18	"iYMR292W"	"iYMR292W"	9840	17350	130	432	371	170	73	94	74	82	77	0	463	384	206	77	108	199	71	42	0	0.930	0.971	0.900	0.819	2.203	0.455	0.355	120	569	745	605	-0.105	359	386	298	307	0
2	15	18	"iYMR296C"	"iYMR296C"	10030	17350	130	719	659	276	74	99	76	93	86	0	1479	1286	597	77	110	128	90	85	0	0.460	0.484	0.475	0.510	1.842	0.454	0.888	120	569	2047	1794	-1.120	645	1402	585	1209	0
2	16	18	"iYNL048W"	"iYNL048W"	10240	17350	130	364	329	126	73	91	61	88	83	0	769	684	329	75	99	117	83	80	0	0.419	0.420	0.390	0.410	1.788	0.262	0.533	120	611	985	865	-1.254	291	694	256	609	0
2	17	18	"iYNL043C"	"iYNL043C"	10440	17350	130	771	660	298	73	98	102	84	80	0	882	762	324	72	91	87	87	84	0	0.862	0.851	0.859	0.795	1.657	0.871	0.855	120	624	1508	1277	-0.215	698	810	587	690	0
2	18	18	"iYNL040W"	"iYNL040W"	10650	17350	130	1219	1060	525	75	98	71	90	85	0	547	477	220	72	89	83	84	81	0	2.408	2.432	2.300	2.199	1.498	2.479	0.842	120	598	1619	1390	1.268	1144	475	985	405	0
2	19	18	"iYNL027W"	"iYNL027W"	10850	17350	140	1663	1467	890	72	97	88	92	87	0	742	649	406	73	78	52	83	80	0	2.378	2.422	2.358	2.578	1.851	2.348	0.922	156	568	2260	1971	1.250	1591	669	1395	576	0
2	20	18	"iYNL024C"	"iYNL024C"	11040	17350	140	820	672	376	73	101	95	80	75	0	683	540	344	76	90	78	73	67	0	1.231	1.291	1.234	1.273	2.029	1.207	0.894	156	567	1354	1063	0.299	747	607	599	464	0
2	21	18	"iYNL020C"	"iYNL020C"	11250	17350	140	1042	959	537	74	97	86	89	82	0	628	561	330	75	95	138	76	70	0	1.750	1.821	1.739	1.914	1.957	1.757	0.901	156	781	1521	1371	0.808	968	553	885	486	0
2	1	19	"iYNL003C"	"iYNL003C"	7270	17580	150	689	681	397	67	91	106	85	76	0	1161	1120	753	74	94	109	84	76	0	0.572	0.587	0.602	0.661	2.114	0.550	0.918	156	584	1709	1660	-0.805	622	1087	614	1046	0
2	2	19	"iYNR001C"	"iYNR001C"	7470	17580	150	870	741	439	68	93	94	88	80	0	1264	1098	713	74	98	101	82	77	0	0.674	0.657	0.643	0.793	2.283	0.621	0.921	156	534	1992	1697	-0.569	802	1190	673	1024	0
2	3	19	"iYNR002C"	"iYNR002C"	7660	17580	150	581	505	257	70	93	70	87	78	0	591	510	275	75	95	89	82	75	0	0.990	1.000	0.970	1.053	1.864	0.946	0.863	156	533	1027	870	-0.014	511	516	435	435	0
2	4	19	"iYNR018W"	"iYNR018W"	7860	17580	150	849	675	390	71	97	81	87	75	0	1108	906	544	75	103	117	81	73	0	0.753	0.727	0.722	0.801	2.140	0.700	0.914	156	588	1811	1435	-0.409	778	1033	604	831	0
2	5	19	"iYNR022C"	"iYNR022C"	8060	17570	150	459	413	213	69	87	68	82	76	0	795	613	359	76	100	111	78	68	0	0.542	0.641	0.601	0.633	2.103	0.597	0.842	156	605	1109	881	-0.883	390	719	344	537	0
2	6	19	"iYNR027W"	"iYNR027W"	8270	17570	140	515	457	230	69	80	43	89	83	0	685	571	333	75	86	65	80	76	0	0.731	0.782	0.761	0.787	1.748	0.721	0.865	156	516	1056	884	-0.452	446	610	388	496	0
2	7	19	"iYOR064C"	"iYOR064C"	8450	17560	130	527	491	248	73	92	71	83	78	0	1212	957	523	75	100	110	84	80	0	0.399	0.474	0.455	0.461	1.961	0.458	0.892	120	511	1591	1300	-1.324	454	1137	418	882	0
2	8	19	"iYOR068C"	"iYOR068C"	8660	17570	140	2518	2101	1173	75	107	102	93	88	0	1892	1568	970	78	113	119	84	82	0	1.347	1.360	1.340	1.472	2.037	1.309	0.927	156	640	4257	3516	0.429	2443	1814	2026	1490	0
2	9	19	"iYOR071C"	"iYOR071C"	8880	17560	130	585	546	257	73	104	102	85	80	0	964	835	439	75	96	97	84	80	0	0.576	0.622	0.586	0.646	1.824	0.594	0.873	120	505	1401	1233	-0.796	512	889	473	760	0
2	10	19	"iYOR086C"	"iYOR086C"	9050	17560	150	592	496	277	74	102	88	80	70	0	1336	1090	641	77	113	132	83	78	0	0.411	0.417	0.412	0.397	1.770	0.398	0.891	156	575	1777	1435	-1.281	518	1259	422	1013	0
2	11	19	"iYOR090C"	"iYOR090C"	9260	17560	140	1017	861	468	73	91	57	89	83	0	1598	1248	736	76	115	123	85	81	0	0.620	0.672	0.658	0.654	1.810	0.638	0.894	156	523	2466	1960	-0.689	944	1522	788	1172	0
2	12	19	"iYOR094W"	"iYOR094W"	9450	17560	140	529	467	257	73	92	58	82	78	0	1040	842	551	77	119	126	78	71	0	0.474	0.515	0.512	0.529	2.072	0.467	0.864	156	535	1419	1159	-1.079	456	963	394	765	0
2	13	19	"iYOR112W"	"iYOR112W"	9660	17560	140	676	637	323	75	94	58	90	83	0	1179	1009	591	78	120	126	85	79	0	0.546	0.604	0.605	0.628	1.825	0.559	0.870	156	601	1702	1493	-0.873	601	1101	562	931	0
2	14	19	"iYOR116C"	"iYOR116C"	9870	17560	140	716	619	319	74	89	54	94	87	0	1555	1229	714	76	105	123	85	78	0	0.434	0.473	0.466	0.539	1.973	0.447	0.909	156	610	2121	1698	-1.204	642	1479	545	1153	0
2	15	19	"iYOR121C"	"iYOR121C"	10060	17560	140	727	612	335	74	95	67	83	75	0	883	691	391	77	108	128	75	71	0	0.810	0.876	0.875	0.894	1.712	0.856	0.917	156	594	1459	1152	-0.304	653	806	538	614	0
2	16	19	"iYOR138C"	"iYOR138C"	10260	17560	140	490	460	251	72	94	68	84	75	0	735	611	370	76	94	95	79	74	0	0.634	0.725	0.694	0.722	2.195	0.687	0.890	156	580	1077	923	-0.657	418	659	388	535	0
2	17	19	"itG(CCC)O"	"itG(CCC)O"	10440	17550	130	185	182	75	71	83	48	75	58	0	284	250	123	71	79	103	75	53	0	0.535	0.620	0.559	0.554	1.839	0.546	0.648	120	553	327	290	-0.902	114	213	111	179	0
2	18	19	"iYOR146W"	"iYOR146W"	10660	17550	140	234	222	102	73	112	208	29	0	0	638	544	321	72	115	250	69	55	0	0.284	0.316	0.312	0.336	2.015	0.292	0.751	156	662	727	621	-1.814	161	566	149	472	0
2	19	19	"iYPL228W"	"iYPL228W"	10880	17550	140	1011	885	492	72	103	173	82	75	0	584	524	298	73	104	209	73	59	0	1.838	1.803	1.787	1.909	2.184	1.762	0.893	156	550	1450	1264	0.878	939	511	813	451	0
2	20	19	"iYPL224C"	"iYPL224C"	11060	17550	140	1657	1478	883	72	166	633	75	58	0	2450	1976	1282	75	178	700	73	60	0	0.667	0.740	0.729	0.845	2.064	0.702	0.941	156	510	3960	3307	-0.583	1585	2375	1406	1901	0
2	21	19	"iYPL220W"	"iYPL220W"	11240	17540	130	1166	990	508	76	169	584	68	43	0	1768	1438	799	80	202	673	75	62	0	0.646	0.673	0.670	0.775	2.134	0.644	0.942	120	579	2778	2272	-0.631	1090	1688	914	1358	0
2	1	20	"iYPL203W"	"iYPL203W"	7260	17780	150	2638	2207	1256	68	95	118	94	86	0	1808	1415	812	72	85	91	84	78	0	1.480	1.593	1.591	1.848	1.902	1.605	0.949	156	736	4306	3482	0.566	2570	1736	2139	1343	0
2	2	20	"iYPL199C"	"iYPL199C"	7460	17780	150	1239	1004	566	68	97	118	83	76	0	1394	1055	665	72	91	97	77	76	0	0.886	0.952	0.931	1.015	1.834	0.895	0.929	156	740	2493	1919	-0.175	1171	1322	936	983	0
2	3	20	"iYPL195W"	"iYPL195W"	7650	17780	150	1054	853	481	67	85	62	88	82	0	1332	1053	674	73	87	84	80	76	0	0.784	0.802	0.796	0.938	2.076	0.743	0.934	156	739	2246	1766	-0.351	987	1259	786	980	0
2	4	20	"itE(UUC)P"	"itE(UUC)P"	7850	17780	150	527	473	269	68	84	61	80	75	0	562	514	341	72	84	81	75	68	0	0.937	0.916	0.855	0.992	2.235	0.821	0.840	156	827	949	847	-0.094	459	490	405	442	0
2	5	20	"iYPL177C-0"	"iYPL177C-0"	8080	17770	140	403	374	176	68	75	35	91	84	0	1242	1044	602	71	75	53	90	85	0	0.286	0.314	0.306	0.362	2.137	0.284	0.824	156	747	1506	1279	-1.806	335	1171	306	973	0
2	6	20	"iYPL174C"	"iYPL174C"	8270	17770	140	1078	944	526	67	72	30	95	91	0	1562	1304	802	71	73	49	90	86	0	0.678	0.711	0.712	0.786	1.864	0.673	0.925	156	654	2502	2110	-0.560	1011	1491	877	1233	0
2	7	20	"iYPL157W"	"iYPL157W"	8440	17770	150	1343	1167	659	70	90	69	92	87	0	1767	1429	871	73	95	113	86	78	0	0.751	0.809	0.814	0.927	1.785	0.767	0.937	156	802	2967	2453	-0.412	1273	1694	1097	1356	0
2	8	20	"iYPL153C"	"iYPL153C"	8670	17770	150	973	880	486	71	92	74	91	88	0	2503	2078	1269	74	93	87	91	87	0	0.371	0.404	0.413	0.475	1.997	0.386	0.930	156	843	3331	2813	-1.429	902	2429	809	2004	0
2	9	20	"iYPL149W"	"iYPL149W"	8860	17770	140	588	530	330	69	81	57	80	76	0	1285	1079	768	73	82	70	79	74	0	0.428	0.458	0.443	0.482	1.722	0.426	0.905	156	751	1731	1467	-1.224	519	1212	461	1006	0
2	10	20	"itG(GCC)P2"	"itG(GCC)P2"	9070	17760	140	514	467	210	68	83	57	91	87	0	1005	833	404	75	97	107	89	85	0	0.480	0.526	0.532	0.550	1.630	0.495	0.889	156	725	1376	1157	-1.060	446	930	399	758	0
2	11	20	"iYPR163C"	"iYPR163C"	9270	17760	140	401	392	162	68	81	50	94	88	0	1039	901	393	73	96	108	94	88	0	0.345	0.391	0.397	0.410	1.871	0.377	0.883	156	706	1299	1152	-1.537	333	966	324	828	0
2	12	20	"iYPR167C"	"iYPR167C"	9470	17750	140	1260	1048	532	71	82	49	96	92	0	1822	1536	768	75	99	107	92	91	0	0.681	0.669	0.685	0.702	1.793	0.666	0.923	156	644	2936	2438	-0.555	1189	1747	977	1461	0
2	13	20	"iYPR183W"	"iYPR183W"	9650	17760	140	970	838	446	74	87	54	91	86	0	2699	2164	1239	76	105	122	92	87	0	0.342	0.366	0.363	0.383	1.657	0.340	0.878	156	692	3519	2852	-1.550	896	2623	764	2088	0
2	14	20	"iYPR187W"	"iYPR187W"	9840	17750	130	492	437	211	76	93	63	87	78	0	1041	846	427	76	122	167	82	75	0	0.431	0.469	0.453	0.459	1.662	0.438	0.840	120	630	1381	1131	-1.214	416	965	361	770	0
2	15	20	"iYPR191W"	"iYPR191W"	10060	17760	140	1402	1215	526	72	90	65	100	99	0	2616	2171	960	76	109	151	98	96	0	0.524	0.546	0.545	0.558	1.578	0.533	0.938	156	758	3870	3238	-0.933	1330	2540	1143	2095	0
2	16	20	"YALCdelta2"	"YALCdelta2"	10260	17750	140	3020	2387	1490	71	100	95	88	81	0	3066	2386	1597	75	102	160	82	77	0	0.986	1.002	0.972	0.987	1.774	0.960	0.924	156	699	5940	4627	-0.020	2949	2991	2316	2311	0
2	17	20	"YBLWTy2-1B"	"YBLWTy2-1B"	10470	17750	140	8428	6771	4060	72	122	205	99	96	0	10000	8153	4732	73	125	300	98	92	0	0.842	0.829	0.844	0.818	1.457	0.836	0.945	156	730	18283	14779	-0.249	8356	9927	6699	8080	0
2	18	20	"YBLWdelta10"	"YBLWdelta10"	10660	17750	150	15316	12591	7925	71	184	459	92	87	0	12630	9991	6442	73	190	501	91	85	0	1.214	1.262	1.260	1.292	1.525	1.258	0.946	156	783	27802	22438	0.280	15245	12557	12520	9918	0
2	19	20	"YFRWdelta10"	"YFRWdelta10"	10860	17750	150	2769	2363	1413	70	159	417	83	75	0	3025	2298	1493	73	157	424	78	71	0	0.914	1.031	1.070	1.214	1.865	0.984	0.920	156	825	5651	4518	-0.129	2699	2952	2293	2225	0
2	20	20	"YGRCTy1-2A"	"YGRCTy1-2A"	11080	17740	130	24859	21603	10936	74	303	1504	93	89	0	16502	14378	6946	75	284	1303	90	90	0	1.509	1.505	1.536	1.485	1.398	1.515	0.957	120	613	41212	35832	0.593	24785	16427	21529	14303	0
2	21	20	"YHLComega1"	"YHLComega1"	11260	17740	150	4161	3779	2113	72	248	1216	78	71	0	3287	2877	1677	76	238	1060	76	69	0	1.273	1.323	1.326	1.569	1.915	1.232	0.942	156	952	7300	6508	0.349	4089	3211	3707	2801	0
3	1	1	"PET112"	"YBL080C"	11620	14060	130	1006	855	444	69	74	44	86	83	0	1785	1560	892	70	70	88	83	81	0	0.546	0.528	0.519	0.560	2.203	0.487	0.886	120	739	2652	2276	-0.872	937	1715	786	1490	0
3	2	1	"YBL111C"	"YBL111C"	11810	14050	150	12030	11101	8015	71	110	292	91	87	0	11557	10117	7341	70	112	365	82	81	0	1.041	1.098	1.130	1.377	2.253	1.103	0.936	156	768	23446	21077	0.058	11959	11487	11030	10047	0
3	3	1	"YBR028C"	"YBR028C"	11990	14060	140	764	669	428	72	119	320	66	53	0	1048	875	611	70	125	394	65	57	0	0.708	0.742	0.770	0.833	2.052	0.741	0.879	156	638	1670	1402	-0.499	692	978	597	805	0
3	4	1	"RHK1"	"YBL082C"	12190	14050	140	1281	1116	661	72	79	38	89	83	0	2052	1714	1147	71	80	75	80	78	0	0.610	0.635	0.634	0.708	1.988	0.596	0.929	156	725	3190	2687	-0.712	1209	1981	1044	1643	0
3	5	1	"YBL113C"	"YBL113C"	12400	14050	160	14558	12501	7772	68	84	70	99	98	0	9218	7738	4861	69	77	73	95	92	0	1.584	1.621	1.646	1.856	1.799	1.632	0.950	208	831	23639	20102	0.663	14490	9149	12433	7669	0
3	6	1	"YBR030W"	"YBR030W"	12600	14050	160	585	522	241	69	81	66	86	82	0	910	790	433	68	70	63	82	81	0	0.613	0.627	0.612	0.649	2.021	0.589	0.855	208	820	1358	1175	-0.706	516	842	453	722	0
3	7	1	"CDC27"	"YBL084C"	12780	14040	130	1771	1529	782	71	97	184	85	80	0	2325	1943	1084	70	101	273	80	79	0	0.754	0.778	0.762	0.855	1.706	0.754	0.942	120	585	3955	3331	-0.408	1700	2255	1458	1873	0
3	8	1	"RER2"	"YBR002C"	12990	14040	150	1444	1235	715	71	94	157	81	78	0	1300	1094	638	70	94	230	78	75	0	1.116	1.137	1.117	1.146	1.576	1.100	0.899	156	838	2603	2188	0.159	1373	1230	1164	1024	0
3	9	1	"YBR032W"	"YBR032W"	13200	14040	140	447	400	206	72	81	46	81	77	0	685	576	329	69	80	81	79	75	0	0.609	0.647	0.616	0.588	1.833	0.611	0.880	156	796	991	835	-0.716	375	616	328	507	0
3	10	1	"YBL086C"	"YBL086C"	13410	14040	130	750	626	349	72	79	42	85	79	0	1682	1393	864	68	80	89	78	77	0	0.420	0.418	0.431	0.437	1.731	0.401	0.906	120	624	2292	1879	-1.251	678	1614	554	1325	0
3	11	1	"YBR004C"	"YBR004C"	13600	14050	140	2358	1992	1176	70	76	29	93	89	0	1173	946	592	68	66	43	81	78	0	2.071	2.189	2.109	2.274	1.813	2.112	0.926	156	707	3393	2800	1.050	2288	1105	1922	878	0
3	12	1	"HMT1"	"YBR034C"	13800	14040	130	2445	2026	1135	72	84	52	90	85	0	2089	1686	1003	69	74	56	82	81	0	1.175	1.208	1.190	1.174	1.747	1.163	0.940	120	641	4393	3571	0.232	2373	2020	1954	1617	0
3	13	1	"YCL044C"	"YCL044C"	14000	14040	140	118	125	47	71	80	45	51	19	0	177	167	85	69	71	52	69	51	0	0.435	0.551	0.483	0.557	2.628	0.620	0.543	156	725	155	152	-1.200	47	108	54	98	0
3	14	1	"YCLX03C"	"YCLX03C"	14200	14040	150	1222	1037	535	70	88	76	87	83	0	858	714	398	69	73	63	81	80	0	1.460	1.499	1.488	1.486	1.845	1.428	0.933	156	796	1941	1612	0.546	1152	789	967	645	0
3	15	1	"YCR022C"	"YCR022C"	14420	14040	140	2531	2034	1284	73	98	88	89	84	0	2085	1601	1044	71	82	78	83	80	0	1.220	1.282	1.296	1.439	1.761	1.273	0.940	156	771	4472	3491	0.287	2458	2014	1961	1530	0
3	16	1	"YCL046W"	"YCL046W"	14620	14040	130	144	187	148	69	81	59	61	26	0	153	196	190	67	71	59	60	36	0	0.872	0.915	0.854	0.841	2.577	0.808	0.777	120	623	161	247	-0.197	75	86	118	129	0
3	17	1	"YCLX05C"	"YCLX05C"	14810	14040	140	1932	1571	970	70	80	47	92	88	0	2456	1943	1265	70	82	91	85	82	0	0.780	0.801	0.778	0.845	1.545	0.772	0.954	156	719	4248	3374	-0.358	1862	2386	1501	1873	0
3	18	1	"YCR024C"	"YCR024C"	15020	14030	140	1736	1476	821	70	80	46	97	92	0	3071	2665	1502	70	84	89	94	91	0	0.555	0.542	0.540	0.571	1.632	0.534	0.949	156	773	4667	4001	-0.849	1666	3001	1406	2595	0
3	19	1	"YCL048W"	"YCL048W"	15210	14020	110	116	174	151	68	72	24	73	48	0	155	212	217	69	67	35	71	53	0	0.558	0.741	0.595	0.573	2.298	0.660	0.750	80	499	134	249	-0.841	48	86	106	143	0
3	20	1	"YCLX07W"	"YCLX07W"	15410	14030	150	2407	2161	1389	69	83	72	87	84	0	1437	1283	867	68	71	59	83	81	0	1.708	1.722	1.668	1.742	1.596	1.666	0.950	156	835	3707	3307	0.772	2338	1369	2092	1215	0
3	21	1	"YCR025C"	"YCR025C"	15610	14030	150	306	282	139	70	88	104	75	57	0	1076	881	518	69	83	106	81	76	0	0.234	0.261	0.256	0.272	1.861	0.242	0.650	156	903	1243	1024	-2.093	236	1007	212	812	0
3	1	2	"APA1"	"YCL050C"	11610	14260	120	321	375	263	70	72	21	86	82	0	354	417	327	68	77	332	44	17	0	0.878	0.874	0.811	0.891	1.892	0.240	0.225	120	594	537	654	-0.188	251	286	305	349	0
3	2	2	"YCLX09W"	"YCLX09W"	11830	14260	140	1807	1495	949	72	126	340	75	68	0	2960	2397	1661	72	134	419	74	70	0	0.601	0.612	0.599	0.712	2.364	0.588	0.942	156	563	4623	3748	-0.735	1735	2888	1423	2325	0
3	3	2	"RSG1"	"YCR027C"	12000	14250	140	587	525	282	78	141	344	65	21	0	1193	1017	618	76	172	441	72	61	0	0.456	0.475	0.480	0.456	1.734	0.441	0.898	156	555	1626	1388	-1.134	509	1117	447	941	0
3	4	2	"YDL211C"	"YDL211C"	12230	14250	120	313	360	252	74	90	61	77	74	0	624	670	531	75	108	158	75	67	0	0.435	0.481	0.452	0.483	1.951	0.446	0.848	120	530	788	881	-1.200	239	549	286	595	0
3	5	2	"AAD4"	"YDL243C"	12420	14250	150	150	146	62	71	91	79	49	9	0	216	199	103	72	83	80	73	46	0	0.549	0.591	0.528	0.460	2.259	0.603	0.621	156	587	223	202	-0.866	79	144	75	127	0
3	6	2	"LUV1"	"YDR027C"	12620	14250	130	1272	1079	514	72	84	65	98	95	0	1505	1256	590	70	73	56	99	97	0	0.836	0.849	0.840	0.838	1.331	0.848	0.933	120	509	2635	2193	-0.258	1200	1435	1007	1186	0
3	7	2	"YDL213C"	"YDL213C"	12830	14250	160	313	296	130	75	100	175	71	16	0	799	711	359	74	103	257	81	74	0	0.328	0.347	0.348	0.361	1.827	0.385	0.776	208	660	963	858	-1.607	238	725	221	637	0
3	8	2	"HXT15"	"YDL245C"	13020	14250	120	4026	3437	1545	72	83	47	100	100	0	3561	3064	1373	69	74	55	99	99	0	1.132	1.124	1.114	1.156	1.586	1.114	0.960	120	502	7446	6360	0.179	3954	3492	3365	2995	0
3	9	2	"YDR029W"	"YDR029W"	13230	14250	130	121	118	36	73	84	47	50	9	0	328	269	151	68	79	68	72	70	0	0.185	0.224	0.220	0.231	2.476	0.205	0.394	120	567	308	246	-2.437	48	260	45	201	0
3	10	2	"GDH2"	"YDL215C"	13430	14250	160	788	706	356	73	82	42	87	84	0	1505	1329	757	69	85	96	84	82	0	0.498	0.502	0.483	0.504	1.810	0.469	0.890	208	634	2151	1893	-1.006	715	1436	633	1260	0
3	11	2	"YDL247W"	"YDL247W"	13620	14240	130	614	547	306	71	77	30	85	79	0	1020	852	537	69	67	34	78	78	0	0.571	0.608	0.602	0.570	1.816	0.580	0.920	120	495	1494	1259	-0.808	543	951	476	783	0
3	12	2	"YDR031W"	"YDR031W"	13820	14240	140	283	260	119	74	84	50	80	71	0	607	496	271	72	81	62	78	76	0	0.391	0.439	0.412	0.469	1.986	0.413	0.832	156	623	744	610	-1.356	209	535	186	424	0
3	13	2	"TIM22"	"YDL217C"	14040	14240	150	946	848	379	70	78	35	95	91	0	1270	1110	499	70	79	65	92	89	0	0.730	0.748	0.742	0.778	1.576	0.753	0.924	156	571	2076	1818	-0.454	876	1200	778	1040	0
3	14	2	"NTH1"	"YDR001C"	14220	14230	130	1419	1372	884	73	110	164	81	78	0	532	515	357	70	79	74	75	72	0	2.913	2.919	2.941	3.078	1.814	2.793	0.928	120	522	1808	1744	1.543	1346	462	1299	445	0
3	15	2	"MRH1"	"YDR033W"	14430	14240	140	1826	1476	840	76	112	150	83	77	0	2195	1709	1055	72	86	77	80	78	0	0.824	0.855	0.832	0.905	2.162	0.830	0.933	156	633	3873	3037	-0.279	1750	2123	1400	1637	0
3	16	2	"YDR346C"	"YDR346C"	14640	14240	140	1422	1466	1082	71	82	53	89	87	0	2266	2234	1862	70	74	60	82	77	0	0.615	0.645	0.641	0.807	2.290	0.604	0.932	156	638	3547	3559	-0.701	1351	2196	1395	2164	0
3	17	2	"LSM6"	"YDR378C"	14850	14240	140	212	207	96	71	81	49	78	66	0	911	753	397	68	87	105	83	79	0	0.167	0.199	0.194	0.212	2.056	0.193	0.722	156	589	984	821	-2.580	141	843	136	685	0
3	18	2	"STE14"	"YDR410C"	15050	14250	140	1518	1336	776	70	73	26	94	91	0	2049	1713	1052	68	75	65	84	82	0	0.731	0.770	0.768	0.858	1.682	0.755	0.966	156	585	3429	2911	-0.452	1448	1981	1266	1645	0
3	19	2	"YDR348C"	"YDR348C"	15240	14240	140	231	250	131	69	71	21	89	85	0	329	329	203	67	64	34	80	80	0	0.618	0.691	0.639	0.637	1.680	0.644	0.860	156	627	424	443	-0.694	162	262	181	262	0
3	20	2	"YDR380W"	"YDR380W"	15450	14240	150	1469	1284	646	72	90	82	87	85	0	3054	2657	1488	69	79	74	85	85	0	0.468	0.468	0.469	0.540	1.750	0.453	0.962	156	545	4382	3800	-1.095	1397	2985	1212	2588	0
3	21	2	"YDR412W"	"YDR412W"	15640	14240	160	1948	1687	819	71	86	69	92	90	0	2731	2406	1253	70	89	96	90	88	0	0.705	0.692	0.688	0.735	1.391	0.679	0.971	208	831	4538	3952	-0.504	1877	2661	1616	2336	0
3	1	3	"TCM10"	"YDR350C"	11630	14460	140	1088	939	466	70	76	33	95	92	0	1779	1514	830	70	77	91	88	85	0	0.596	0.602	0.591	0.665	1.839	0.568	0.931	156	750	2727	2313	-0.747	1018	1709	869	1444	0
3	2	3	"RPP2B"	"YDR382W"	11840	14460	150	564	481	223	73	85	48	88	84	0	930	760	394	74	93	95	82	80	0	0.574	0.595	0.591	0.596	1.746	0.561	0.906	156	599	1347	1094	-0.802	491	856	408	686	0
3	3	3	"ERD1"	"YDR414C"	12040	14460	140	669	597	308	74	89	58	91	82	0	1981	1720	1009	77	111	140	84	82	0	0.313	0.318	0.312	0.360	1.925	0.299	0.910	156	595	2499	2166	-1.678	595	1904	523	1643	0
3	4	3	"YDR352W"	"YDR352W"	12240	14460	140	9260	7809	4320	74	82	38	100	98	0	8568	6590	3794	73	85	65	89	89	0	1.081	1.187	1.166	1.505	2.392	1.163	0.940	156	574	17681	14252	0.113	9186	8495	7735	6517	0
3	5	3	"YDR384C"	"YDR384C"	12440	14460	140	994	862	442	73	83	40	91	87	0	2589	2086	1255	73	79	56	86	84	0	0.366	0.392	0.382	0.436	1.713	0.361	0.927	156	562	3437	2802	-1.450	921	2516	789	2013	0
3	6	3	"SYF1"	"YDR416W"	12640	14450	140	1384	1216	582	74	81	39	94	91	0	3185	2717	1415	74	80	53	93	90	0	0.421	0.432	0.437	0.480	1.729	0.411	0.940	156	589	4421	3785	-1.248	1310	3111	1142	2643	0
3	7	3	"SHC1"	"YER096W"	12850	14450	140	1022	896	446	72	80	49	93	90	0	2108	1761	924	73	77	58	92	89	0	0.467	0.488	0.486	0.489	1.579	0.476	0.935	156	566	2985	2512	-1.099	950	2035	824	1688	0
3	8	3	"LCP5"	"YER127W"	13050	14450	150	826	756	357	73	83	46	91	87	0	2116	1807	917	73	89	85	91	87	0	0.369	0.394	0.391	0.398	1.567	0.380	0.925	156	584	2796	2417	-1.440	753	2043	683	1734	0
3	9	3	"BUR6"	"YER159C"	13250	14450	150	427	380	191	74	83	42	85	79	0	1357	1103	641	71	100	109	81	78	0	0.274	0.297	0.294	0.305	1.777	0.287	0.898	156	586	1639	1338	-1.865	353	1286	306	1032	0
3	10	3	"UBP9"	"YER098W"	13450	14450	140	2376	2032	1080	73	81	36	96	94	0	3038	2624	1503	71	93	125	88	87	0	0.776	0.767	0.770	0.880	1.908	0.743	0.955	156	550	5270	4512	-0.365	2303	2967	1959	2553	0
3	11	3	"PAK1"	"YER129W"	13640	14450	140	6647	6119	3327	74	81	32	100	100	0	4482	4012	2291	72	75	47	94	92	0	1.490	1.534	1.540	1.710	1.610	1.507	0.960	156	580	10983	9985	0.576	6573	4410	6045	3940	0
3	12	3	"SPT2"	"YER161C"	13850	14450	160	2393	2070	1029	74	83	41	95	92	0	4001	3444	1827	73	84	76	90	88	0	0.590	0.592	0.596	0.656	1.712	0.575	0.962	208	604	6247	5367	-0.760	2319	3928	1996	3371	0
3	13	3	"UBC6"	"YER100W"	14030	14440	150	1019	851	479	75	93	64	83	82	0	1890	1547	919	73	114	151	82	78	0	0.520	0.526	0.535	0.543	1.654	0.513	0.935	156	554	2761	2250	-0.945	944	1817	776	1474	0
3	14	3	"RPS26B"	"YER131W"	14230	14440	140	2667	2375	1243	77	125	167	90	87	0	2419	2086	1176	73	124	167	85	82	0	1.104	1.142	1.147	1.297	1.647	1.105	0.944	156	598	4936	4311	0.143	2590	2346	2298	2013	0
3	15	3	"YER163C"	"YER163C"	14430	14440	150	1184	1002	507	79	120	145	85	78	0	2191	1810	976	74	125	171	85	80	0	0.522	0.532	0.535	0.572	1.546	0.516	0.943	156	684	3222	2659	-0.938	1105	2117	923	1736	0
3	16	3	"RPS8B"	"YER102W"	14680	14450	150	1724	1499	674	75	97	95	96	91	0	1985	1685	781	70	111	162	90	86	0	0.861	0.882	0.892	0.918	1.477	0.871	0.949	156	596	3564	3039	-0.216	1649	1915	1424	1615	0
3	17	3	"GLC7"	"YER133W"	14840	14450	150	1161	996	539	71	94	165	83	76	0	2641	2193	1266	71	98	246	83	80	0	0.424	0.436	0.431	0.474	1.677	0.420	0.958	156	555	3660	3047	-1.237	1090	2570	925	2122	0
3	18	3	"PAB1"	"YER165W"	15060	14440	140	1554	1376	683	71	93	178	89	84	0	2120	1869	976	72	85	78	89	89	0	0.724	0.726	0.735	0.746	1.505	0.710	0.959	156	580	3531	3102	-0.466	1483	2048	1305	1797	0
3	19	3	"CDC43"	"YGL155W"	15260	14440	140	1344	1196	792	74	96	181	80	71	0	2740	2234	1564	70	87	101	85	80	0	0.476	0.518	0.526	0.588	2.040	0.496	0.915	156	577	3940	3286	-1.072	1270	2670	1122	2164	0
3	20	3	"COX4"	"YGL187C"	15470	14440	140	1169	1023	641	73	82	46	87	85	0	1389	1131	711	71	87	101	80	80	0	0.832	0.896	0.894	0.850	1.741	0.894	0.941	156	501	2414	2010	-0.266	1096	1318	950	1060	0
3	21	3	"YGL219C"	"YGL219C"	15650	14430	150	1427	1240	835	72	83	61	87	83	0	4167	3387	2492	73	101	151	82	77	0	0.331	0.352	0.359	0.429	1.980	0.339	0.958	156	660	5449	4482	-1.595	1355	4094	1168	3314	0
3	1	4	"YGL157W"	"YGL157W"	11650	14660	150	286	259	139	70	75	32	80	70	0	1384	1092	736	70	82	98	78	75	0	0.164	0.185	0.195	0.217	2.359	0.175	0.834	156	784	1530	1211	-2.605	216	1314	189	1022	0
3	2	4	"RPS26A"	"YGL189C"	11850	14660	150	3011	2427	1305	74	92	68	96	92	0	3088	2470	1456	74	110	119	87	82	0	0.974	0.982	0.988	1.162	1.997	0.944	0.928	156	617	5951	4749	-0.037	2937	3014	2353	2396	0
3	3	4	"NIF3"	"YGL221C"	12070	14660	140	1125	968	553	72	91	68	89	85	0	1815	1505	892	75	110	122	85	82	0	0.605	0.627	0.620	0.661	1.840	0.614	0.909	156	552	2793	2326	-0.725	1053	1740	896	1430	0
3	4	4	"YGL159W"	"YGL159W"	12250	14660	140	805	683	415	73	86	46	85	76	0	1401	1102	760	73	99	92	74	69	0	0.551	0.593	0.615	0.722	2.244	0.554	0.895	156	531	2060	1639	-0.859	732	1328	610	1029	0
3	5	4	"COX13"	"YGL191W"	12450	14650	140	1231	1059	637	76	102	90	84	80	0	794	625	378	74	99	82	77	73	0	1.604	1.784	1.770	1.796	1.978	1.815	0.889	156	553	1875	1534	0.682	1155	720	983	551	0
3	6	4	"YGL223C"	"YGL223C"	12650	14650	150	934	794	421	75	100	91	85	79	0	2706	2236	1294	75	104	103	85	83	0	0.326	0.333	0.327	0.364	2.020	0.312	0.888	156	644	3490	2880	-1.615	859	2631	719	2161	0
3	7	4	"YGL161C"	"YGL161C"	12880	14660	150	1204	1466	1118	73	90	64	89	87	0	1211	1288	985	74	101	106	81	76	0	0.995	1.147	1.129	1.205	1.970	1.185	0.900	156	568	2268	2607	-0.008	1131	1137	1393	1214	0
3	8	4	"YGL193C"	"YGL193C"	13050	14650	150	648	568	327	73	83	45	83	79	0	1114	914	594	72	94	92	77	73	0	0.552	0.588	0.574	0.616	2.189	0.558	0.877	156	520	1617	1337	-0.858	575	1042	495	842	0
3	9	4	"GOG5"	"YGL225W"	13250	14650	150	1627	1368	827	76	90	54	92	85	0	2523	2001	1296	72	114	131	82	78	0	0.633	0.670	0.678	0.745	1.963	0.651	0.926	156	573	4002	3221	-0.660	1551	2451	1292	1929	0
3	10	4	"RNH70"	"YGR276C"	13440	14650	130	2038	1684	951	78	98	64	87	85	0	3271	2672	1636	73	123	158	81	80	0	0.613	0.618	0.599	0.663	1.935	0.578	0.913	120	546	5158	4205	-0.706	1960	3198	1606	2599	0
3	11	4	"YHL012W"	"YHL012W"	13670	14650	140	4382	3546	2040	78	121	220	88	84	0	2195	1841	1086	75	118	200	81	79	0	2.030	1.964	2.014	2.165	1.866	2.000	0.923	156	524	6424	5234	1.022	4304	2120	3468	1766	0
3	12	4	"YHL044W"	"YHL044W"	13860	14650	140	1715	1451	755	76	125	234	83	80	0	1582	1318	720	72	110	191	83	80	0	1.085	1.104	1.112	1.152	1.783	1.097	0.912	156	486	3149	2621	0.118	1639	1510	1375	1246	0
3	13	4	"YGR278W"	"YGR278W"	14070	14650	150	2131	1839	1185	76	104	88	92	85	0	3161	2591	1696	73	122	161	87	83	0	0.665	0.700	0.712	0.764	2.308	0.709	0.923	156	600	5143	4281	-0.588	2055	3088	1763	2518	0
3	14	4	"YLF2"	"YHL014C"	14270	14650	140	2013	1801	1227	76	102	101	92	86	0	1872	1579	1036	72	106	134	85	81	0	1.076	1.145	1.153	1.191	1.953	1.206	0.910	156	541	3737	3232	0.106	1937	1800	1725	1507	0
3	15	4	"YHL046C"	"YHL046C"	14460	14640	150	11213	9502	5554	78	169	341	93	89	0	10967	8580	5281	73	200	438	88	83	0	1.022	1.108	1.103	1.304	1.979	1.089	0.933	156	599	22029	17931	0.032	11135	10894	9424	8507	0
3	16	4	"YGR280C"	"YGR280C"	14670	14650	140	955	1142	792	76	158	362	71	55	0	2076	2190	1530	71	184	463	78	68	0	0.438	0.503	0.510	0.537	2.002	0.515	0.915	156	502	2884	3185	-1.190	879	2005	1066	2119	0
3	17	4	"DUR3"	"YHL016C"	14840	14630	130	6523	5582	3121	75	162	457	88	84	0	3872	3202	1921	73	145	408	84	76	0	1.697	1.760	1.757	2.066	2.313	1.696	0.926	120	472	10247	8636	0.763	6448	3799	5507	3129	0
3	18	4	"COS8"	"YHL048W"	15060	14640	140	5249	4248	2820	75	163	428	82	76	0	5721	4498	2987	75	138	352	80	78	0	0.916	0.943	0.968	1.104	2.009	0.946	0.926	156	650	10820	8596	-0.126	5174	5646	4173	4423	0
3	19	4	"BGL2"	"YGR282C"	15270	14640	140	1716	2075	1450	75	122	216	87	82	0	953	1064	727	72	108	129	83	75	0	1.863	2.016	2.052	2.152	1.646	2.116	0.922	156	578	2522	2992	0.897	1641	881	2000	992	0
3	20	4	"YHL018W"	"YHL018W"	15480	14640	150	1478	1295	642	72	96	108	90	87	0	2449	2092	1070	71	91	109	89	87	0	0.591	0.605	0.612	0.613	1.756	0.601	0.927	156	535	3784	3244	-0.758	1406	2378	1223	2021	0
3	21	4	"YHL050C"	"YHL050C"	15670	14630	140	34394	31234	18524	74	130	241	100	100	0	28102	23844	15019	72	154	325	98	94	0	1.224	1.311	1.352	1.545	1.857	1.295	0.932	156	698	62350	54932	0.292	34320	28030	31160	23772	0
3	1	5	"YIL086C"	"YIL086C"	11670	14860	140	137	182	180	68	70	18	78	71	0	137	198	264	68	68	51	60	33	0	1.000	0.877	0.780	0.854	2.880	0.672	0.821	156	728	138	244	0.000	69	69	114	130	0
3	2	5	"RHO3"	"YIL118W"	11890	14860	140	504	454	244	68	80	61	86	79	0	1417	1170	718	69	85	99	83	79	0	0.323	0.351	0.344	0.398	2.100	0.329	0.875	156	579	1784	1487	-1.628	436	1348	386	1101	0
3	3	5	"DNA43"	"YIL150C"	12060	14860	130	1809	1555	843	70	82	44	95	92	0	2660	2225	1295	71	91	90	88	87	0	0.672	0.689	0.685	0.746	1.866	0.659	0.934	120	503	4328	3639	-0.574	1739	2589	1485	2154	0
3	4	5	"YIL088C"	"YIL088C"	12270	14860	140	2822	2437	1466	75	93	63	95	91	0	2754	2463	1533	73	106	105	87	83	0	1.025	0.988	0.972	1.164	2.080	0.977	0.945	156	571	5428	4752	0.035	2747	2681	2362	2390	0
3	5	5	"YIL120W"	"YIL120W"	12470	14860	140	4334	3550	2140	75	105	100	96	91	0	2068	1744	1063	72	95	90	86	84	0	2.134	2.078	2.077	2.263	1.895	2.104	0.949	156	568	6255	5147	1.093	4259	1996	3475	1672	0
3	6	5	"YIL152W"	"YIL152W"	12670	14860	140	2157	2007	1174	73	92	67	92	88	0	2385	2271	1462	72	91	93	85	83	0	0.901	0.879	0.851	0.968	2.120	0.847	0.951	156	562	4397	4133	-0.150	2084	2313	1934	2199	0
3	7	5	"YIL090W"	"YIL090W"	12860	14850	140	2319	2158	1334	73	97	72	97	94	0	2574	2143	1406	73	106	113	90	81	0	0.898	1.007	1.016	1.163	1.854	0.978	0.954	156	516	4747	4155	-0.155	2246	2501	2085	2070	0
3	8	5	"YIL122W"	"YIL122W"	13060	14850	140	1430	1186	789	74	93	68	88	80	0	2830	2203	1677	71	95	90	82	76	0	0.491	0.522	0.515	0.686	2.433	0.485	0.939	156	529	4115	3244	-1.025	1356	2759	1112	2132	0
3	9	5	"IMP2'"	"YIL154C"	13260	14850	140	216	204	89	74	85	47	75	64	0	540	471	261	70	90	94	80	73	0	0.302	0.324	0.317	0.297	2.029	0.308	0.788	156	550	612	531	-1.727	142	470	130	401	0
3	10	5	"YIL092W"	"YIL092W"	13470	14850	160	3124	2569	1368	74	101	120	93	89	0	3246	2737	1522	71	117	214	87	83	0	0.961	0.936	0.935	1.047	2.076	0.923	0.943	208	613	6225	5161	-0.058	3050	3175	2495	2666	0
3	11	5	"AYR1"	"YIL124W"	13650	14840	150	2485	2082	1123	76	138	252	87	82	0	1741	1420	814	73	125	201	83	76	0	1.444	1.489	1.501	1.631	1.795	1.443	0.939	156	513	4077	3353	0.530	2409	1668	2006	1347	0
3	12	5	"UBP7"	"YIL156W"	13850	14840	160	5092	4789	3486	74	136	238	86	81	0	3590	3210	2458	73	118	188	75	72	0	1.427	1.503	1.544	1.916	2.399	1.475	0.952	208	610	8535	7852	0.513	5018	3517	4715	3137	0
3	13	5	"BNA1"	"YJR025C"	14070	14840	130	1449	1194	719	73	89	60	87	86	0	1815	1426	926	73	90	84	83	77	0	0.790	0.829	0.820	0.873	1.922	0.818	0.933	120	570	3118	2474	-0.340	1376	1742	1121	1353	0
3	14	5	"CDC8"	"YJR057W"	14270	14840	130	965	824	499	74	84	43	90	82	0	2120	1735	1191	74	97	96	81	76	0	0.435	0.452	0.442	0.488	1.914	0.431	0.923	120	541	2937	2411	-1.199	891	2046	750	1661	0
3	15	5	"GRR1"	"YJR090C"	14460	14840	140	1953	1626	906	73	135	329	80	73	0	2068	1748	1045	71	150	403	76	71	0	0.941	0.926	0.943	1.074	2.233	0.905	0.902	156	567	3877	3230	-0.087	1880	1997	1553	1677	0
3	16	5	"YJR027W"	"YJR027W"	14650	14830	130	3897	3233	1822	76	155	366	85	80	0	3789	3082	1767	71	163	445	80	79	0	1.028	1.048	1.029	1.133	1.999	1.037	0.939	120	506	7539	6168	0.039	3821	3718	3157	3011	0
3	17	5	"PTK2"	"YJR059W"	14840	14830	130	2231	2057	1170	77	142	399	83	77	0	3945	3531	2118	75	132	321	85	83	0	0.557	0.573	0.563	0.617	1.784	0.541	0.942	120	585	6024	5436	-0.845	2154	3870	1980	3456	0
3	18	5	"BUD4"	"YJR092W"	15060	14840	140	613	562	282	74	96	80	85	80	0	755	647	354	73	98	131	80	75	0	0.790	0.850	0.833	0.840	1.854	0.780	0.843	156	641	1221	1062	-0.339	539	682	488	574	0
3	19	5	"YJR029W"	"YJR029W"	15270	14840	140	10608	8827	4513	72	95	107	98	93	0	9361	7674	4102	69	85	95	92	89	0	1.134	1.151	1.172	1.425	2.112	1.139	0.941	156	538	19828	16360	0.181	10536	9292	8755	7605	0
3	20	5	"YJR061W"	"YJR061W"	15450	14830	140	752	680	408	71	92	106	82	76	0	908	743	490	69	79	77	80	76	0	0.812	0.904	0.882	0.967	1.921	0.850	0.927	156	501	1520	1283	-0.301	681	839	609	674	0
3	21	5	"IME1"	"YJR094C"	15660	14830	140	1698	1528	806	73	113	217	85	81	0	2936	2436	1353	69	113	272	83	79	0	0.567	0.615	0.621	0.670	1.865	0.597	0.944	156	691	4492	3822	-0.819	1625	2867	1455	2367	0
3	1	6	"GEA1"	"YJR031C"	11660	15060	140	1310	1200	605	66	69	20	98	95	0	2364	2012	1113	64	62	53	89	87	0	0.541	0.582	0.563	0.635	1.707	0.550	0.923	156	743	3544	3082	-0.887	1244	2300	1134	1948	0
3	2	6	"RPA12"	"YJR063W"	11860	15050	130	280	292	154	68	71	21	85	82	0	835	850	552	71	73	41	84	82	0	0.277	0.288	0.274	0.290	2.075	0.258	0.810	120	568	976	1003	-1.850	212	764	224	779	0
3	3	6	"SFC1"	"YJR095W"	12080	15060	140	1149	1041	551	71	77	31	92	89	0	1887	1635	938	72	81	59	85	84	0	0.594	0.621	0.596	0.631	1.583	0.580	0.915	156	612	2893	2533	-0.752	1078	1815	970	1563	0
3	4	6	"YKR020W"	"YKR020W"	12260	15050	130	563	505	228	74	88	56	91	87	0	1186	941	501	72	94	92	87	81	0	0.439	0.496	0.490	0.514	1.880	0.461	0.879	120	484	1603	1300	-1.188	489	1114	431	869	0
3	5	6	"MRS4"	"YKR052C"	12460	15050	150	1720	1537	783	75	93	70	93	89	0	803	697	364	73	92	91	84	83	0	2.253	2.343	2.290	2.421	1.855	2.336	0.885	156	572	2375	2086	1.172	1645	730	1462	624	0
3	6	6	"HBS1"	"YKR084C"	12680	15050	140	1649	1397	744	72	81	49	91	88	0	1860	1505	846	72	71	43	87	85	0	0.882	0.925	0.917	0.951	1.954	0.901	0.913	156	559	3365	2758	-0.181	1577	1788	1325	1433	0
3	7	6	"YKR022C"	"YKR022C"	12890	15050	140	2692	2269	1395	72	88	61	95	91	0	2891	2311	1529	72	84	73	84	80	0	0.929	0.981	0.973	1.259	2.417	0.950	0.930	156	540	5439	4436	-0.106	2620	2819	2197	2239	0
3	8	6	"DYN1"	"YKR054C"	13060	15050	130	230	222	105	72	84	50	78	66	0	330	295	170	70	78	66	76	70	0	0.608	0.667	0.645	0.626	2.178	0.602	0.782	120	503	418	375	-0.719	158	260	150	225	0
3	9	6	"PRP16"	"YKR086W"	13270	15050	140	1201	1091	589	72	75	25	96	90	0	1442	1298	770	67	68	43	83	81	0	0.821	0.828	0.811	0.937	2.003	0.782	0.900	156	571	2504	2250	-0.284	1129	1375	1019	1231	0
3	10	6	"DBP7"	"YKR024C"	13450	15040	130	1468	1473	901	72	88	124	91	90	0	948	973	646	69	83	185	81	74	0	1.588	1.550	1.517	1.643	1.868	1.437	0.900	120	509	2275	2305	0.667	1396	879	1401	904	0
3	11	6	"RNC1"	"YKR056W"	13670	15040	130	539	479	246	73	110	168	77	65	0	1638	1390	821	73	108	214	80	74	0	0.298	0.308	0.309	0.320	1.858	0.297	0.840	120	566	2031	1723	-1.748	466	1565	406	1317	0
3	12	6	"YKR088C"	"YKR088C"	13860	15040	140	738	734	451	72	98	122	85	80	0	931	983	669	72	94	125	84	80	0	0.775	0.727	0.728	0.748	1.713	0.682	0.905	156	614	1525	1573	-0.367	666	859	662	911	0
3	13	6	"GCN3"	"YKR026C"	14090	15050	140	2287	1985	1041	72	79	38	97	94	0	1725	1501	814	71	75	58	91	90	0	1.339	1.338	1.316	1.400	1.987	1.334	0.927	156	599	3869	3343	0.421	2215	1654	1913	1430	0
3	14	6	"GLG1"	"YKR058W"	14260	15040	130	1608	1418	766	73	82	41	95	91	0	3518	3078	1733	75	95	101	90	85	0	0.446	0.448	0.453	0.507	1.976	0.436	0.943	120	511	4978	4348	-1.165	1535	3443	1345	3003	0
3	15	6	"YKR090W"	"YKR090W"	14470	15040	140	831	781	483	72	79	35	91	86	0	1565	1422	966	72	85	87	82	80	0	0.508	0.525	0.521	0.575	2.045	0.504	0.931	156	633	2252	2059	-0.976	759	1493	709	1350	0
3	16	6	"YLR231C"	"YLR231C"	14670	15030	130	1078	914	513	73	91	132	81	76	0	2840	2317	1336	71	94	169	85	82	0	0.363	0.374	0.371	0.387	1.714	0.362	0.916	120	591	3774	3087	-1.462	1005	2769	841	2246	0
3	17	6	"RED1"	"YLR263W"	14880	15040	140	2141	2123	1248	72	85	61	93	89	0	3483	3308	2079	71	98	142	87	85	0	0.606	0.634	0.641	0.702	2.018	0.613	0.934	156	615	5481	5288	-0.722	2069	3412	2051	3237	0
3	18	6	"YLR294C"	"YLR294C"	15080	15040	140	455	417	212	69	72	21	87	85	0	908	763	448	67	67	40	82	79	0	0.459	0.500	0.491	0.497	1.931	0.470	0.879	156	594	1227	1044	-1.124	386	841	348	696	0
3	19	6	"EST1"	"YLR233C"	15300	15030	140	1136	1013	586	69	76	35	94	91	0	2256	1957	1241	69	73	47	89	85	0	0.488	0.500	0.501	0.523	1.859	0.476	0.935	156	538	3254	2832	-1.035	1067	2187	944	1888	0
3	20	6	"YLR265C"	"YLR265C"	15490	15040	150	1202	1036	519	70	77	36	95	90	0	1998	1665	878	69	72	50	89	87	0	0.587	0.605	0.609	0.645	1.768	0.586	0.933	156	521	3061	2562	-0.769	1132	1929	966	1596	0
3	21	6	"YLR296W"	"YLR296W"	15670	15030	150	140	137	48	71	73	21	80	67	0	464	402	196	69	67	36	82	82	0	0.175	0.198	0.194	0.192	1.980	0.183	0.605	156	748	464	399	-2.517	69	395	66	333	0
3	1	7	"YLR235C"	"YLR235C"	11690	15260	140	1157	1003	526	67	71	25	92	89	0	1345	1053	598	67	66	56	83	82	0	0.853	0.949	0.937	1.032	1.808	0.913	0.950	156	668	2368	1922	-0.230	1090	1278	936	986	0
3	2	7	"BOP2"	"YLR267W"	11870	15260	140	909	818	433	71	78	32	91	88	0	2032	1752	992	73	82	55	87	87	0	0.428	0.445	0.440	0.455	1.838	0.435	0.962	156	565	2797	2426	-1.225	838	1959	747	1679	0
3	3	7	"YHC1"	"YLR298C"	12080	15260	150	328	302	134	71	76	29	87	82	0	1406	1192	645	73	87	77	84	83	0	0.193	0.206	0.204	0.227	1.879	0.195	0.896	156	599	1590	1350	-2.375	257	1333	231	1119	0
3	4	7	"THI7"	"YLR237W"	12290	15260	160	3137	2585	1739	73	79	37	96	92	0	3359	2762	1947	72	94	99	84	81	0	0.932	0.934	0.930	1.083	1.865	0.916	0.963	208	573	6351	5202	-0.101	3064	3287	2512	2690	0
3	5	7	"YLR269C"	"YLR269C"	12480	15250	150	792	678	356	74	87	51	85	80	0	1283	1046	581	73	96	101	81	78	0	0.593	0.621	0.621	0.627	1.853	0.607	0.931	156	512	1928	1577	-0.753	718	1210	604	973	0
3	6	7	"EXG1"	"YLR300W"	12670	15250	150	2079	1780	863	73	94	80	91	89	0	2609	2159	1084	73	102	129	87	85	0	0.791	0.818	0.808	0.932	1.883	0.807	0.966	156	557	4542	3793	-0.338	2006	2536	1707	2086	0
3	7	7	"MVP1"	"YMR004W"	12860	15250	140	1909	1767	1059	73	92	75	91	87	0	1481	1301	806	74	93	115	82	78	0	1.305	1.381	1.370	1.435	1.865	1.355	0.945	156	550	3243	2921	0.384	1836	1407	1694	1227	0
3	8	7	"IMP2"	"YMR035W"	13080	15250	150	708	675	348	73	79	30	93	90	0	1333	1250	717	71	70	40	85	85	0	0.503	0.511	0.497	0.516	1.578	0.489	0.944	156	605	1897	1781	-0.991	635	1262	602	1179	0
3	9	7	"SOV1"	"YMR066W"	13270	15250	140	1122	947	498	69	71	18	92	90	0	1526	1254	712	67	62	27	84	83	0	0.722	0.740	0.731	0.746	1.725	0.710	0.944	156	558	2512	2065	-0.470	1053	1459	878	1187	0
3	10	7	"PLB2"	"YMR006C"	13480	15240	150	3907	3694	2445	72	95	165	92	87	0	1483	1340	934	70	81	175	78	75	0	2.714	2.852	2.835	3.208	1.569	2.785	0.959	156	634	5248	4892	1.440	3835	1413	3622	1270	0
3	11	7	"MSN2"	"YMR037C"	13670	15250	140	1560	1408	788	72	89	133	87	82	0	2625	2245	1409	73	81	103	85	83	0	0.583	0.615	0.618	0.752	1.912	0.582	0.940	156	563	4040	3508	-0.778	1488	2552	1336	2172	0
3	12	7	"YMR068W"	"YMR068W"	13870	15240	150	1067	943	471	72	75	28	96	94	0	1701	1483	846	71	77	84	84	83	0	0.610	0.617	0.621	0.716	1.859	0.583	0.947	156	632	2625	2283	-0.712	995	1630	871	1412	0
3	13	7	"PLB1"	"YMR008C"	14090	15240	140	7268	6580	3629	72	83	58	100	100	0	7088	6511	3792	71	78	77	99	97	0	1.026	1.011	1.011	1.082	1.393	0.980	0.977	156	563	14213	12948	0.036	7196	7017	6508	6440	0
3	14	7	"SUB1"	"YMR039C"	14270	15240	150	816	679	352	75	90	62	84	80	0	2435	2060	1214	74	104	119	82	80	0	0.314	0.304	0.309	0.348	1.942	0.292	0.939	156	598	3102	2590	-1.672	741	2361	604	1986	0
3	15	7	"MOT3"	"YMR070W"	14490	15240	150	1637	1485	714	72	79	34	98	94	0	2840	2587	1314	72	86	92	91	90	0	0.565	0.562	0.557	0.610	1.494	0.545	0.969	156	633	4333	3928	-0.823	1565	2768	1413	2515	0
3	16	7	"YMR010W"	"YMR010W"	14680	15240	150	1128	988	584	72	81	38	95	89	0	1862	1488	923	70	86	100	83	80	0	0.589	0.646	0.649	0.779	2.139	0.636	0.953	156	579	2848	2334	-0.763	1056	1792	916	1418	0
3	17	7	"YMR041C"	"YMR041C"	14880	15240	160	646	592	371	71	80	39	89	84	0	1887	1599	1034	70	88	100	85	82	0	0.316	0.341	0.338	0.347	1.701	0.341	0.941	208	649	2392	2050	-1.660	575	1817	521	1529	0
3	18	7	"ABF2"	"YMR072W"	15110	15240	140	1713	1445	843	68	73	27	92	88	0	939	768	465	68	69	49	79	78	0	1.889	1.967	1.891	1.959	1.921	1.937	0.954	156	562	2516	2077	0.917	1645	871	1377	700	0
3	19	7	"YNL046W"	"YNL046W"	15290	15240	150	473	449	276	68	74	28	86	80	0	2109	1843	1295	70	74	56	85	82	0	0.199	0.215	0.216	0.230	1.799	0.213	0.942	156	564	2444	2154	-2.332	405	2039	381	1773	0
3	20	7	"TPM1"	"YNL079C"	15490	15230	150	978	830	398	69	77	35	91	88	0	2563	2085	1096	71	91	110	85	83	0	0.365	0.378	0.380	0.425	1.661	0.367	0.955	156	555	3401	2775	-1.455	909	2492	761	2014	0
3	21	7	"CYB5"	"YNL111C"	15690	15240	140	1127	972	434	69	75	54	92	90	0	1335	1189	564	70	80	94	88	86	0	0.836	0.807	0.798	0.802	1.543	0.786	0.952	156	728	2323	2022	-0.258	1058	1265	903	1119	0
3	1	8	"ALG11"	"YNL048W"	11690	15460	150	2497	2535	1965	69	91	96	87	80	0	2007	1987	1708	67	82	108	75	71	0	1.252	1.284	1.241	1.562	2.434	1.199	0.908	156	723	4368	4386	0.324	2428	1940	2466	1920	0
3	2	8	"YNL081C"	"YNL081C"	11880	15460	150	1484	1256	608	75	112	117	87	84	0	801	673	358	73	105	131	81	77	0	1.935	1.968	1.924	2.044	1.867	1.871	0.861	156	517	2137	1781	0.953	1409	728	1181	600	0
3	3	8	"RPC19"	"YNL113W"	12070	15450	150	524	474	249	74	86	48	85	78	0	1228	1057	624	73	97	93	81	78	0	0.390	0.407	0.415	0.425	1.994	0.382	0.878	156	613	1605	1384	-1.360	450	1155	400	984	0
3	4	8	"YNL050C"	"YNL050C"	12310	15450	140	2180	1828	934	73	90	72	90	85	0	1384	1121	592	70	99	104	84	82	0	1.604	1.670	1.650	1.803	1.750	1.651	0.921	156	545	3421	2806	0.681	2107	1314	1755	1051	0
3	5	8	"YNL083W"	"YNL083W"	12490	15450	140	1495	1280	733	73	101	85	85	81	0	2317	1957	1230	72	107	120	83	82	0	0.633	0.640	0.634	0.717	1.943	0.606	0.921	156	522	3667	3092	-0.659	1422	2245	1207	1885	0
3	6	8	"YNL115C"	"YNL115C"	12700	15450	140	3236	2648	1561	73	105	90	91	87	0	2733	2150	1389	74	117	143	80	77	0	1.190	1.240	1.222	1.433	2.146	1.185	0.921	156	560	5822	4651	0.250	3163	2659	2575	2076	0
3	7	8	"COX5A"	"YNL052W"	12890	15450	150	609	513	281	76	103	84	77	72	0	791	638	387	74	106	123	75	70	0	0.743	0.775	0.743	0.734	1.948	0.743	0.887	156	617	1250	1001	-0.428	533	717	437	564	0
3	8	8	"MKT1"	"YNL085W"	13100	15450	140	2260	1826	1054	73	84	47	92	91	0	2636	2171	1384	71	83	76	87	83	0	0.853	0.835	0.844	0.950	2.112	0.802	0.922	156	561	4752	3853	-0.230	2187	2565	1753	2100	0
3	9	8	"MLS1"	"YNL117W"	13300	15450	140	892	792	457	70	74	24	94	92	0	1970	1624	975	69	68	40	89	89	0	0.432	0.464	0.464	0.498	1.976	0.452	0.912	156	580	2723	2277	-1.210	822	1901	722	1555	0
3	10	8	"YOL015W"	"YOL015W"	13510	15450	140	1569	1424	727	69	84	134	88	87	0	1363	1231	675	69	69	67	89	86	0	1.159	1.166	1.106	1.262	1.778	1.127	0.907	156	542	2794	2517	0.213	1500	1294	1355	1162	0
3	11	8	"YOL047C"	"YOL047C"	13700	15450	140	768	682	351	68	75	33	91	87	0	1156	978	563	70	70	40	84	81	0	0.645	0.676	0.670	0.735	1.933	0.641	0.917	156	494	1786	1522	-0.634	700	1086	614	908	0
3	12	8	"YOL079W"	"YOL079W"	13890	15440	140	568	509	245	70	74	22	92	89	0	854	748	443	70	69	39	85	82	0	0.635	0.647	0.621	0.687	1.944	0.583	0.880	156	592	1282	1117	-0.655	498	784	439	678	0
3	13	8	"YOL017W"	"YOL017W"	14100	15450	140	4377	3642	2328	73	87	62	96	95	0	2909	2548	1678	70	82	91	86	86	0	1.516	1.440	1.446	1.594	1.846	1.454	0.936	156	610	7143	6047	0.600	4304	2839	3569	2478	0
3	14	8	"GSH2"	"YOL049W"	14310	15450	140	1590	1472	818	72	84	54	92	91	0	1676	1498	884	71	86	90	83	82	0	0.946	0.981	0.965	1.038	2.019	0.958	0.918	156	623	3123	2827	-0.080	1518	1605	1400	1427	0
3	15	8	"IRA2"	"YOL081W"	14510	15440	130	210	226	122	69	74	28	86	75	0	248	284	191	69	64	32	80	76	0	0.788	0.730	0.661	0.705	2.105	0.619	0.680	120	495	320	372	-0.344	141	179	157	215	0
3	16	8	"YOL019W"	"YOL019W"	14690	15440	150	2664	2376	1437	72	85	49	98	97	0	2896	2574	1695	69	79	71	94	92	0	0.917	0.920	0.911	0.986	1.695	0.886	0.929	156	596	5419	4809	-0.125	2592	2827	2304	2505	0
3	17	8	"GAL11"	"YOL051W"	14920	15440	140	4998	4406	2690	71	81	44	98	94	0	6203	5432	3432	69	79	76	92	91	0	0.803	0.808	0.809	0.905	1.875	0.794	0.934	156	544	11061	9698	-0.316	4927	6134	4335	5363	0
3	18	8	"YOL083W"	"YOL083W"	15100	15440	140	1119	998	500	70	75	29	93	92	0	2145	1849	1067	70	73	55	87	85	0	0.506	0.522	0.497	0.591	2.527	0.491	0.922	156	545	3124	2707	-0.984	1049	2075	928	1779	0
3	19	8	"DIS3"	"YOL021C"	15320	15440	140	3466	2851	1860	70	78	35	95	93	0	4541	3514	2441	72	78	63	87	85	0	0.760	0.808	0.801	0.975	2.310	0.788	0.942	156	587	7865	6223	-0.396	3396	4469	2781	3442	0
3	20	8	"YOL053C-A"	"YOL053C-A"	15500	15430	130	670	566	304	72	81	42	82	79	0	1447	1170	688	74	105	123	78	77	0	0.436	0.451	0.455	0.460	2.034	0.432	0.906	120	551	1971	1590	-1.199	598	1373	494	1096	0
3	21	8	"YOL085C"	"YOL085C"	15710	15430	130	156	157	65	69	73	26	78	70	0	381	324	184	70	82	78	75	73	0	0.280	0.346	0.332	0.314	2.035	0.299	0.666	120	632	398	342	-1.838	87	311	88	254	0
3	1	9	"KIN4"	"YOR233W"	11710	15660	160	852	950	720	69	89	94	87	75	0	776	798	638	69	83	111	75	65	0	1.107	1.209	1.230	1.334	1.958	1.163	0.850	208	787	1490	1610	0.147	783	707	881	729	0
3	2	9	"RBL2"	"YOR265W"	11920	15680	170	306	363	267	74	117	124	59	48	0	383	428	345	73	104	133	61	52	0	0.748	0.814	0.781	0.749	2.309	0.783	0.880	208	532	542	644	-0.418	232	310	289	355	0
3	3	9	"TIM18"	"YOR297C"	12110	15660	140	810	690	364	73	82	39	92	87	0	687	557	339	70	81	70	77	74	0	1.194	1.267	1.218	1.317	1.960	1.174	0.877	156	566	1354	1104	0.256	737	617	617	487	0
3	4	9	"SNR17A"	"YOR235W"	12310	15660	140	400	356	195	73	88	71	77	71	0	631	530	328	69	80	69	76	74	0	0.582	0.614	0.575	0.565	1.911	0.586	0.841	156	539	889	744	-0.781	327	562	283	461	0
3	5	9	"YOR267C"	"YOR267C"	12490	15660	140	3702	3180	1821	75	98	79	96	94	0	4375	3549	2274	71	96	98	89	85	0	0.843	0.893	0.890	1.188	2.271	0.846	0.946	156	540	7931	6583	-0.247	3627	4304	3105	3478	0
3	6	9	"BUD7"	"YOR299W"	12710	15660	150	914	816	565	73	86	52	90	86	0	1662	1323	793	72	84	79	83	82	0	0.529	0.594	0.552	0.653	1.976	0.557	0.676	156	720	2431	1994	-0.919	841	1590	743	1251	0
3	7	9	"HES1"	"YOR237W"	12880	15650	130	1594	1341	770	75	88	52	84	82	0	1856	1446	921	74	84	65	79	78	0	0.852	0.923	0.879	0.978	1.806	0.879	0.935	120	628	3301	2638	-0.230	1519	1782	1266	1372	0
3	8	9	"PAC1"	"YOR269W"	13120	15650	140	4067	3288	1853	74	87	50	98	94	0	2568	2069	1254	73	83	64	86	83	0	1.600	1.610	1.593	2.060	2.109	1.571	0.949	156	677	6488	5210	0.678	3993	2495	3214	1996	0
3	9	9	"RAX1"	"YOR301W"	13280	15650	140	327	349	198	72	77	33	84	80	0	696	688	492	71	71	43	79	76	0	0.408	0.449	0.449	0.473	1.884	0.406	0.855	156	672	880	894	-1.293	255	625	277	617	0
3	10	9	"YOR239W"	"YOR239W"	13520	15650	140	950	879	496	69	71	20	95	92	0	1569	1391	813	70	65	31	93	91	0	0.588	0.613	0.606	0.656	1.999	0.596	0.917	156	657	2380	2131	-0.767	881	1499	810	1321	0
3	11	9	"YOR271C"	"YOR271C"	13690	15640	140	407	374	203	68	71	20	87	83	0	1358	1107	688	70	68	36	82	80	0	0.263	0.295	0.299	0.328	2.111	0.277	0.891	156	577	1627	1343	-1.926	339	1288	306	1037	0
3	12	9	"CPA1"	"YOR303W"	13910	15650	140	1822	1534	754	70	74	20	96	94	0	2725	2236	1267	71	69	37	90	88	0	0.660	0.676	0.680	0.800	1.999	0.638	0.931	156	582	4406	3629	-0.599	1752	2654	1464	2165	0
3	13	9	"YPL222W"	"YPL222W"	14100	15640	130	1040	859	462	75	87	54	90	85	0	2354	1898	1099	74	95	117	88	85	0	0.423	0.430	0.437	0.428	1.683	0.415	0.939	120	521	3245	2608	-1.240	965	2280	784	1824	0
3	14	9	"HFI1"	"YPL254W"	14310	15650	140	1603	1327	717	72	84	52	91	88	0	1618	1308	750	72	90	109	85	83	0	0.990	1.015	0.978	1.025	1.651	0.989	0.941	156	660	3077	2491	-0.014	1531	1546	1255	1236	0
3	15	9	"YPR003C"	"YPR003C"	14510	15640	140	8277	6965	4416	71	79	41	100	97	0	2141	1768	1167	69	68	43	87	85	0	3.960	4.058	3.968	4.458	1.679	4.007	0.959	156	553	10278	8593	1.986	8206	2072	6894	1699	0
3	16	9	"MMT2"	"YPL224C"	14710	15640	140	1997	1715	1001	73	90	59	92	87	0	2283	1804	1139	71	81	77	82	80	0	0.870	0.947	0.949	1.185	2.147	0.913	0.952	156	624	4136	3375	-0.201	1924	2212	1642	1733	0
3	17	9	"CLN2"	"YPL256C"	14920	15640	140	1916	1613	954	71	82	48	94	92	0	2727	2425	1534	71	80	75	89	87	0	0.695	0.655	0.652	0.699	1.874	0.634	0.954	156	546	4501	3896	-0.526	1845	2656	1542	2354	0
3	18	9	"HAL1"	"YPR005C"	15100	15640	150	2328	1890	1150	70	80	62	96	89	0	2297	1909	1210	73	82	82	86	82	0	1.015	0.991	1.004	1.209	1.989	0.971	0.965	156	591	4482	3656	0.022	2258	2224	1820	1836	0
3	19	9	"YPL226W"	"YPL226W"	15320	15630	130	4940	4117	2302	71	92	79	97	92	0	4757	3955	2310	73	92	101	85	82	0	1.039	1.042	1.057	1.295	1.959	1.021	0.957	120	537	9553	7928	0.056	4869	4684	4046	3882	0
3	20	9	"THI21"	"YPL258C"	15510	15640	150	1918	1736	937	73	88	56	98	94	0	2784	2380	1401	73	99	100	91	89	0	0.681	0.721	0.716	0.818	1.677	0.693	0.949	156	591	4556	3970	-0.555	1845	2711	1663	2307	0
3	21	9	"SPO69"	"YPR007C"	15700	15630	140	1046	927	479	71	77	31	98	94	0	2741	2291	1263	71	83	75	93	91	0	0.365	0.386	0.384	0.410	1.802	0.375	0.943	156	725	3645	3076	-1.453	975	2670	856	2220	0
3	1	10	"CET1"	"YPL228W"	11710	15860	150	3032	2441	1559	69	77	48	92	89	0	2795	2213	1481	71	73	67	88	85	0	1.088	1.107	1.111	1.235	2.290	1.091	0.914	156	718	5687	4514	0.121	2963	2724	2372	2142	0
3	2	10	"YPL260W"	"YPL260W"	11900	15860	150	3233	2839	1683	71	94	81	99	96	0	2497	2037	1301	71	86	86	91	87	0	1.303	1.408	1.397	1.651	2.019	1.380	0.928	156	511	5588	4734	0.382	3162	2426	2768	1966	0
3	3	10	"YPR009W"	"YPR009W"	12100	15860	150	1185	977	638	72	98	84	83	76	0	789	616	425	70	83	74	71	68	0	1.548	1.658	1.599	1.662	2.231	1.608	0.899	156	590	1832	1451	0.630	1113	719	905	546	0
3	4	10	"LTE1"	"YAL024C"	12330	15850	130	170	258	219	72	89	68	60	40	0	134	196	184	69	76	56	52	34	0	1.508	1.465	1.280	1.333	2.302	1.295	0.792	120	509	163	313	0.592	98	65	186	127	0
3	5	10	"PEP1"	"YBL017C"	12500	15850	150	87	107	62	71	77	32	33	19	0	78	90	67	69	71	48	18	9	0	1.778	1.714	0.921	0.801	3.954	0.870	0.335	156	647	25	57	0.830	16	9	36	21	-50
3	6	10	"ENA2"	"YDR039C"	12730	15870	90	131	160	144	68	71	20	73	59	0	109	116	63	68	63	37	51	34	0	1.537	1.917	1.138	1.173	3.438	4.560	0.072	52	392	104	140	0.620	63	41	92	48	0
3	7	10	"YFL019C"	"YFL019C"	12940	15870	80	107	112	49	72	74	22	67	42	0	88	93	45	70	65	29	40	21	0	1.944	1.739	0.950	1.293	4.063	0.910	0.132	52	304	53	63	0.959	35	18	40	23	0
3	8	10	"YGL066W"	"YGL066W"	13090	15860	90	135	166	116	71	82	49	57	36	0	115	140	139	73	76	63	34	11	0	1.524	1.418	0.936	0.966	2.898	0.818	0.631	52	363	106	162	0.608	64	42	95	67	0
3	9	10	"MNT2"	"YGL257C"	13350	15860	90	142	150	63	74	76	23	80	61	0	151	140	97	70	68	37	61	53	0	0.840	1.086	0.788	0.820	2.100	0.917	0.315	52	408	149	146	-0.252	68	81	76	70	0
3	10	10	"YHR032W"	"YHR032W"	13560	15860	100	95	110	65	69	72	21	56	35	0	96	106	69	72	67	55	40	10	0	1.083	1.206	0.646	0.768	3.358	0.834	0.352	80	472	50	75	0.115	26	24	41	34	0
3	11	10	"YHR036W"	"YHR036W"	13740	15850	90	105	127	74	68	70	18	67	50	0	80	123	141	71	64	26	42	34	0	4.111	1.135	0.870	0.832	2.817	0.524	0.522	52	316	46	111	2.040	37	9	59	52	0
3	12	10	"YHR045W"	"YHR045W"	13890	15840	150	74	84	35	70	72	20	26	16	0	74	71	39	72	67	32	13	5	0	2.000	-14.000	0.692	0.674	4.340	0.645	0.192	156	662	6	13	1.000	4	2	14	-1	-50
3	13	10	"STT4"	"YLR305C"	14090	15840	150	78	88	41	71	78	39	19	5	0	77	80	48	72	79	85	6	1	0	1.400	2.125	0.700	0.788	4.412	0.456	0.149	156	778	12	25	0.485	7	5	17	8	-50
3	14	10	"YLR422W"	"YLR422W"	14360	15850	80	96	114	59	69	72	22	55	32	0	83	106	101	70	66	45	28	17	0	2.077	1.250	0.457	0.597	3.116	0.596	0.313	52	257	40	81	1.054	27	13	45	36	0
3	15	10	"YML072C"	"YML072C"	14490	15830	150	78	87	43	71	77	35	15	5	0	77	78	50	70	68	40	12	3	0	1.000	2.000	0.660	0.650	3.979	0.541	0.136	156	718	14	24	0.000	7	7	16	8	-50
3	16	10	"SNR54"	"SNR54"	14720	15840	130	483	445	206	71	77	35	91	85	0	438	369	188	71	71	52	82	76	0	1.123	1.255	1.196	1.292	1.784	1.185	0.838	120	606	779	672	0.167	412	367	374	298	0
3	17	10	"YMR046W-A"	"YMR046W-A"	14920	15840	140	9294	7677	4761	69	81	54	98	96	0	8791	7241	4608	71	78	73	91	87	0	1.058	1.061	1.054	1.286	2.225	1.057	0.934	156	618	17945	14778	0.081	9225	8720	7608	7170	0
3	18	10	"YMRWdelta16"	"YMRWdelta16"	15130	15830	130	1133	1023	603	71	90	78	82	80	0	1031	869	540	76	90	96	75	75	0	1.112	1.201	1.143	1.179	2.239	1.188	0.894	120	542	2017	1745	0.153	1062	955	952	793	0
3	19	10	"YNRCdelta9"	"YNRCdelta9"	15320	15830	140	175	177	82	71	90	74	65	30	0	334	289	174	74	89	93	69	57	0	0.400	0.493	0.456	0.456	2.282	0.460	0.667	156	596	364	321	-1.322	104	260	106	215	0
3	20	10	"SNR50"	"SNR50"	15520	15840	140	196	192	93	70	78	40	71	62	0	317	265	154	71	75	59	73	66	0	0.512	0.629	0.567	0.540	2.363	0.561	0.727	156	542	372	316	-0.965	126	246	122	194	0
3	21	10	"tR(ACG)O"	"tR(ACG)O"	15710	15840	140	179	175	76	70	74	27	80	69	0	245	214	119	72	70	45	72	67	0	0.630	0.739	0.653	0.638	2.509	0.612	0.658	156	685	282	247	-0.666	109	173	105	142	0
3	1	11	"YPLCdelta1"	"YPLCdelta1"	11710	16060	140	822	741	363	69	77	44	94	92	0	884	745	408	71	71	54	88	83	0	0.926	0.997	0.962	1.062	2.004	0.946	0.889	156	758	1566	1346	-0.111	753	813	672	674	0
3	2	11	"YPL183W-A"	"YPL183W-A"	11930	16060	130	351	310	157	70	81	56	78	73	0	510	424	242	70	74	62	79	74	0	0.639	0.678	0.627	0.643	1.883	0.622	0.819	120	565	721	594	-0.647	281	440	240	354	0
3	3	11	"IntYPL143W"	"IntYPL143W"	12130	16060	140	961	906	578	70	87	70	89	85	0	849	801	554	70	77	64	82	75	0	1.144	1.144	1.095	1.313	2.228	1.099	0.875	156	568	1670	1567	0.194	891	779	836	731	0
3	4	11	"tC(GCA)P2"	"tC(GCA)P2"	12300	16050	130	264	241	118	70	82	56	76	65	0	320	270	159	69	72	51	74	67	0	0.773	0.851	0.788	0.750	2.071	0.755	0.774	120	522	445	372	-0.372	194	251	171	201	0
3	5	11	"tN(GUU)P"	"tN(GUU)P"	12510	16050	140	13800	12099	6320	70	81	50	100	100	0	14131	11694	6392	68	76	75	100	99	0	0.976	1.035	1.033	1.102	1.765	1.016	0.926	156	623	27793	23655	-0.035	13730	14063	12029	11626	0
3	6	11	"tI(AAU)P2"	"tI(AAU)P2"	12710	16050	130	908	783	444	70	82	55	80	79	0	1239	1010	618	70	82	83	78	78	0	0.717	0.759	0.743	0.757	2.034	0.724	0.884	120	607	2007	1653	-0.480	838	1169	713	940	0
3	7	11	"itL(UAA)B2"	"itL(UAA)B2"	12930	16060	140	380	351	178	71	75	32	84	78	0	596	500	311	69	69	49	76	75	0	0.586	0.650	0.637	0.662	2.151	0.582	0.813	156	612	836	711	-0.770	309	527	280	431	0
3	8	11	"iYBR057C"	"iYBR057C"	13120	16050	140	9215	7709	3723	71	81	54	100	98	0	10060	8439	4321	70	74	70	97	94	0	0.915	0.913	0.916	1.026	2.051	0.888	0.924	156	608	19134	16007	-0.128	9144	9990	7638	8369	0
3	9	11	"iYBR060C-1"	"iYBR060C-1"	13320	16050	130	324	417	302	70	76	45	86	80	0	341	465	402	69	71	72	80	70	0	0.934	0.876	0.812	0.834	1.957	0.773	0.812	120	610	526	743	-0.099	254	272	347	396	0
3	10	11	"iYBR077C"	"iYBR077C"	13530	16050	140	1254	1082	631	69	71	20	94	91	0	2266	1845	1171	69	64	49	85	83	0	0.539	0.570	0.565	0.615	2.244	0.539	0.900	156	626	3382	2789	-0.891	1185	2197	1013	1776	0
3	11	11	"iYBR081C"	"iYBR081C"	13710	16040	130	371	338	163	69	71	20	86	82	0	1332	1098	611	71	69	67	82	81	0	0.239	0.262	0.268	0.279	1.740	0.241	0.841	120	564	1563	1296	-2.062	302	1261	269	1027	0
3	12	11	"iYBR083W"	"iYBR083W"	13910	16050	130	685	580	275	69	72	22	94	91	0	1280	1051	556	71	74	70	88	86	0	0.510	0.521	0.526	0.532	2.023	0.479	0.879	120	622	1825	1491	-0.973	616	1209	511	980	0
3	13	11	"iYBR097W"	"iYBR097W"	14130	16040	130	598	544	294	71	74	23	90	87	0	930	792	476	73	70	40	81	77	0	0.615	0.658	0.658	0.680	2.324	0.623	0.882	120	591	1384	1192	-0.701	527	857	473	719	0
3	14	11	"iYBR103W"	"iYBR103W"	14310	16040	130	810	709	323	70	73	24	100	97	0	1074	930	467	72	69	36	96	94	0	0.739	0.745	0.742	0.812	1.693	0.715	0.927	120	639	1742	1497	-0.437	740	1002	639	858	0
3	15	11	"iYBR107C"	"iYBR107C"	14540	16040	130	603	556	308	71	75	24	95	88	0	1066	887	503	71	73	44	89	83	0	0.535	0.594	0.595	0.615	1.542	0.584	0.913	120	612	1527	1301	-0.903	532	995	485	816	0
3	16	11	"iYBR126C"	"iYBR126C"	14740	16050	140	2458	2100	1018	69	73	23	97	96	0	3124	2596	1469	72	71	43	90	87	0	0.783	0.805	0.791	0.901	2.403	0.752	0.908	156	618	5441	4555	-0.353	2389	3052	2031	2524	0
3	17	11	"iYBR130C"	"iYBR130C"	14940	16030	130	395	375	187	67	77	49	85	79	0	670	562	283	71	74	63	85	80	0	0.548	0.627	0.632	0.569	2.006	0.605	0.885	120	529	927	799	-0.869	328	599	308	491	0
3	18	11	"iYBR135W"	"iYBR135W"	15140	16040	140	1028	941	551	70	86	77	89	81	0	1809	1517	911	74	83	75	89	85	0	0.552	0.604	0.608	0.644	1.962	0.589	0.930	156	590	2693	2314	-0.857	958	1735	871	1443	0
3	19	11	"iYDL248W-0"	"iYDL248W-0"	15320	16030	130	829	783	384	69	75	30	90	90	0	1123	1013	516	74	75	50	85	85	0	0.724	0.760	0.750	0.756	1.872	0.731	0.911	120	525	1809	1653	-0.465	760	1049	714	939	0
3	20	11	"iYDL246C-1"	"iYDL246C-1"	15520	16030	130	277	261	117	68	72	25	87	82	0	759	640	350	71	69	41	85	82	0	0.304	0.339	0.328	0.371	2.081	0.316	0.857	120	558	897	762	-1.719	209	688	193	569	0
3	21	11	"iYDL243C"	"iYDL243C"	15710	16030	130	680	570	307	69	72	23	92	86	0	1142	897	548	71	70	41	83	81	0	0.570	0.607	0.604	0.650	1.630	0.575	0.917	120	628	1682	1327	-0.810	611	1071	501	826	0
3	1	12	"iYDL227C-0"	"iYDL227C-0"	11720	16260	140	1510	1261	667	69	72	21	96	95	0	1322	1069	640	72	68	33	91	87	0	1.153	1.196	1.206	1.448	2.220	1.140	0.909	156	740	2691	2189	0.205	1441	1250	1192	997	0
3	2	12	"iYDL225W"	"iYDL225W"	11930	16260	140	2370	2063	1151	69	73	24	100	99	0	1129	976	558	69	66	35	92	89	0	2.171	2.198	2.236	2.337	1.630	2.197	0.932	156	644	3361	2901	1.118	2301	1060	1994	907	0
3	3	12	"iYDL220C"	"iYDL220C"	12130	16260	140	532	513	284	67	72	25	96	92	0	513	476	277	69	65	33	85	82	0	1.047	1.096	1.111	1.165	2.037	1.051	0.876	156	570	909	853	0.067	465	444	446	407	0
3	4	12	"iYDL207W"	"iYDL207W"	12330	16250	150	721	636	333	71	77	33	92	89	0	816	696	407	72	71	42	87	83	0	0.874	0.905	0.896	0.937	1.752	0.859	0.884	156	627	1394	1189	-0.195	650	744	565	624	0
3	5	12	"iYDL203C"	"iYDL203C"	12530	16250	130	480	416	215	73	86	58	79	76	0	846	680	398	72	83	81	77	76	0	0.526	0.564	0.539	0.580	1.766	0.523	0.872	120	506	1181	951	-0.927	407	774	343	608	0
3	6	12	"iYDL199C"	"iYDL199C"	12700	16240	130	341	305	141	75	88	57	80	77	0	506	423	211	75	92	84	80	78	0	0.617	0.661	0.631	0.574	1.679	0.633	0.843	120	571	697	578	-0.696	266	431	230	348	0
3	7	12	"iYDL183C-1"	"iYDL183C-1"	12920	16250	140	674	603	309	72	77	31	90	86	0	1777	1501	816	73	80	63	88	86	0	0.353	0.372	0.360	0.370	2.051	0.359	0.900	156	581	2306	1959	-1.501	602	1704	531	1428	0
3	8	12	"iYDL179W"	"iYDL179W"	13090	16240	130	570	507	228	72	82	51	85	84	0	743	631	314	72	80	72	82	82	0	0.742	0.778	0.760	0.767	1.795	0.736	0.899	120	456	1169	994	-0.430	498	671	435	559	0
3	9	12	"iYDL175C"	"iYDL175C"	13280	16240	130	585	516	240	76	87	55	85	85	0	832	678	357	74	87	77	84	80	0	0.672	0.728	0.702	0.766	1.989	0.691	0.911	120	615	1267	1044	-0.575	509	758	440	604	0
3	10	12	"iYDR127W"	"iYDR127W"	13520	16240	130	371	344	130	73	79	38	92	88	0	533	473	198	72	75	53	87	85	0	0.646	0.676	0.671	0.660	1.703	0.646	0.859	120	583	759	672	-0.629	298	461	271	401	0
3	11	12	"iYDR131C"	"iYDR131C"	13690	16240	130	1086	939	448	73	80	36	88	86	0	775	670	327	74	77	73	83	82	0	1.445	1.453	1.416	1.299	1.759	1.413	0.935	120	519	1714	1462	0.531	1013	701	866	596	0
3	12	12	"iYDR137W"	"iYDR137W"	13880	16240	130	353	325	155	73	81	41	85	81	0	925	792	427	76	88	86	86	81	0	0.330	0.352	0.355	0.362	1.768	0.339	0.839	120	569	1129	968	-1.600	280	849	252	716	0
3	13	12	"iYDR155C"	"iYDR155C"	14080	16240	130	432	387	179	72	79	36	86	82	0	737	646	335	76	85	66	82	81	0	0.545	0.553	0.539	0.525	1.985	0.525	0.873	120	593	1021	885	-0.877	360	661	315	570	0
3	14	12	"iYDR161W"	"iYDR161W"	14290	16240	150	1092	956	517	74	86	52	91	87	0	1514	1341	804	75	85	65	87	83	0	0.707	0.697	0.695	0.742	1.769	0.667	0.947	156	684	2457	2148	-0.499	1018	1439	882	1266	0
3	15	12	"iYDR165W"	"iYDR165W"	14500	16240	150	619	524	285	74	90	58	80	77	0	527	428	251	74	87	67	76	74	0	1.203	1.271	1.207	1.201	1.888	1.207	0.888	156	682	998	804	0.267	545	453	450	354	0
3	16	12	"iYDR177W"	"iYDR177W"	14690	16230	130	518	448	206	71	82	43	85	81	0	1229	1042	502	76	85	58	85	84	0	0.388	0.390	0.386	0.383	1.548	0.370	0.880	120	529	1600	1343	-1.367	447	1153	377	966	0
3	17	12	"iYDR180W"	"iYDR180W"	14900	16230	130	589	529	236	68	78	43	90	85	0	586	502	240	75	78	47	83	81	0	1.020	1.080	1.072	1.054	1.675	1.023	0.893	120	559	1032	888	0.028	521	511	461	427	0
3	18	12	"iYDR184C"	"iYDR184C"	15080	16230	130	1219	1017	535	73	96	94	85	81	0	781	625	335	75	84	67	82	77	0	1.623	1.716	1.684	1.704	1.937	1.648	0.934	120	532	1852	1494	0.699	1146	706	944	550	0
3	19	12	"iYDR204W"	"iYDR204W"	15290	16230	150	241	227	105	71	87	80	73	51	0	707	617	345	75	87	80	81	78	0	0.269	0.288	0.297	0.313	1.920	0.298	0.560	156	661	802	698	-1.894	170	632	156	542	0
3	20	12	"iYDR208W"	"iYDR208W"	15500	16230	130	1200	987	500	70	75	25	92	88	0	1327	1124	581	75	83	65	84	82	0	0.903	0.874	0.883	0.890	1.656	0.859	0.936	120	606	2382	1966	-0.148	1130	1252	917	1049	0
3	21	12	"itI(UAU)D"	"itI(UAU)D"	15710	16230	130	588	536	263	70	74	24	91	86	0	788	705	369	72	73	43	87	86	0	0.723	0.736	0.724	0.693	1.846	0.705	0.901	120	681	1234	1099	-0.467	518	716	466	633	0
3	1	13	"iYDR521W"	"iYDR521W"	11720	16460	140	746	704	426	69	73	25	89	86	0	983	797	514	71	69	38	83	78	0	0.742	0.875	0.837	0.932	2.126	0.849	0.932	156	746	1589	1361	-0.430	677	912	635	726	0
3	2	13	"iYDR525W"	"iYDR525W"	11940	16460	130	232	235	128	67	72	28	84	72	0	553	479	314	68	66	38	76	72	0	0.340	0.409	0.378	0.459	2.591	0.370	0.798	120	587	650	579	-1.556	165	485	168	411	0
3	3	13	"iYDR528W"	"iYDR528W"	12140	16460	130	485	448	205	67	70	22	93	89	0	1000	836	415	70	66	33	88	87	0	0.449	0.497	0.497	0.483	1.431	0.476	0.908	120	519	1348	1147	-1.154	418	930	381	766	0
3	4	13	"iYDR541C-0"	"iYDR541C-0"	12310	16450	130	1209	1180	718	72	80	40	92	90	0	1383	1296	873	73	74	45	84	81	0	0.868	0.906	0.877	0.965	1.744	0.851	0.953	120	513	2447	2331	-0.204	1137	1310	1108	1223	0
3	5	13	"iYDR544C"	"iYDR544C"	12530	16460	160	10637	11539	8285	75	85	53	98	97	0	10722	10983	7606	74	80	64	95	94	0	0.992	1.051	1.060	1.117	1.882	1.068	0.972	208	695	21210	22373	-0.012	10562	10648	11464	10909	0
3	6	13	"iYEL073C-0"	"iYEL073C-0"	12710	16450	130	424	402	236	75	80	46	80	76	0	571	504	315	74	80	67	78	75	0	0.702	0.760	0.716	0.690	1.728	0.713	0.838	120	528	846	757	-0.510	349	497	327	430	0
3	7	13	"iYEL063C"	"iYEL063C"	12900	16450	140	932	922	604	74	80	31	91	89	0	925	831	583	74	82	61	80	76	0	1.008	1.120	1.099	1.150	2.017	1.080	0.915	156	604	1709	1605	0.012	858	851	848	757	0
3	8	13	"iYEL059W"	"iYEL059W"	13110	16450	140	214	210	101	73	80	31	78	73	0	633	579	376	74	82	54	81	78	0	0.252	0.271	0.273	0.273	2.013	0.244	0.765	156	608	700	642	-1.987	141	559	137	505	0
3	9	13	"iYEL055C"	"iYEL055C"	13310	16450	150	1092	1055	635	74	82	40	91	90	0	834	771	484	75	82	60	84	80	0	1.341	1.409	1.411	1.488	1.572	1.377	0.943	156	729	1777	1677	0.424	1018	759	981	696	0
3	10	13	"iYEL042W"	"iYEL042W"	13530	16450	150	1531	1410	863	72	77	31	93	92	0	1627	1453	916	72	69	35	87	86	0	0.938	0.969	0.973	1.033	2.048	0.953	0.939	156	676	3014	2719	-0.092	1459	1555	1338	1381	0
3	11	13	"iYEL038W"	"iYEL038W"	13730	16450	140	269	275	133	71	78	34	85	82	0	571	540	307	72	72	41	86	83	0	0.397	0.436	0.430	0.418	1.927	0.407	0.842	156	591	697	672	-1.334	198	499	204	468	0
3	12	13	"itS(AGA)E"	"itS(AGA)E"	13910	16440	130	275	252	111	69	73	24	85	82	0	755	620	373	75	81	57	80	77	0	0.303	0.336	0.317	0.336	1.947	0.298	0.848	120	538	886	728	-1.723	206	680	183	545	0
3	13	13	"iYFL044C"	"iYFL044C"	14110	16440	150	643	563	302	72	79	33	89	87	0	858	729	421	76	83	57	83	78	0	0.730	0.752	0.764	0.800	1.962	0.719	0.905	156	686	1353	1144	-0.454	571	782	491	653	0
3	14	13	"iYFL039C"	"iYFL039C"	14330	16450	140	645	556	267	70	83	52	88	85	0	1972	1639	876	72	78	59	89	87	0	0.303	0.310	0.303	0.317	1.680	0.299	0.931	156	629	2475	2053	-1.724	575	1900	486	1567	0
3	15	13	"iYFL035C-A"	"iYFL035C-A"	14540	16450	150	726	658	315	69	79	42	90	87	0	716	622	300	71	71	42	87	85	0	1.019	1.069	1.035	1.060	1.773	1.046	0.926	156	637	1302	1140	0.027	657	645	589	551	0
3	16	13	"iYFL020C"	"iYFL020C"	14740	16440	140	2285	1952	1021	68	75	33	98	97	0	2010	1637	849	73	73	45	94	89	0	1.145	1.205	1.217	1.278	1.524	1.208	0.959	156	588	4154	3448	0.195	2217	1937	1884	1564	0
3	17	13	"iYFL017C"	"iYFL017C"	14930	16440	150	284	269	115	69	80	46	85	77	0	326	285	130	74	73	41	83	79	0	0.853	0.948	0.907	0.868	1.829	0.879	0.820	156	582	467	411	-0.229	215	252	200	211	0
3	18	13	"iYFL013W-A"	"iYFL013W-A"	15130	16440	140	425	414	161	69	85	80	91	85	0	755	679	271	72	73	56	93	91	0	0.521	0.568	0.559	0.565	1.648	0.549	0.894	156	597	1039	952	-0.940	356	683	345	607	0
3	19	13	"iYFR001W"	"iYFR001W"	15320	16430	130	1246	1050	525	69	77	32	95	93	0	598	505	247	72	75	62	84	80	0	2.238	2.266	2.284	2.366	1.714	2.209	0.914	120	518	1703	1414	1.162	1177	526	981	433	0
3	20	13	"iYFR005C"	"iYFR005C"	15520	16440	160	660	637	389	72	79	31	89	87	0	463	446	267	73	77	60	80	76	0	1.508	1.515	1.516	1.477	1.826	1.490	0.903	208	682	978	938	0.592	588	390	565	373	0
3	21	13	"iYFR007W"	"iYFR007W"	15730	16430	150	766	680	356	70	76	32	92	86	0	738	624	340	72	71	43	85	84	0	1.045	1.105	1.084	1.106	1.612	1.061	0.926	156	742	1362	1162	0.064	696	666	610	552	0
3	1	14	"iYFR019W"	"iYFR019W"	11730	16660	140	200	190	81	69	71	24	81	75	0	342	289	149	70	66	34	82	76	0	0.482	0.553	0.536	0.513	2.009	0.497	0.745	156	706	403	340	-1.054	131	272	121	219	0
3	2	14	"iYFR021W"	"iYFR021W"	11920	16660	140	529	494	279	69	75	29	85	82	0	599	520	333	69	70	41	79	76	0	0.868	0.942	0.911	0.936	2.230	0.872	0.874	156	569	990	876	-0.204	460	530	425	451	0
3	3	14	"iYFR025C"	"iYFR025C"	12120	16660	140	188	185	81	70	73	25	80	73	0	255	224	113	71	69	36	76	69	0	0.641	0.752	0.688	0.704	2.163	0.631	0.642	156	578	302	268	-0.641	118	184	115	153	0
3	4	14	"iYGL013C"	"iYGL013C"	12320	16650	150	1333	1168	669	74	85	51	91	89	0	1542	1376	854	75	84	74	86	85	0	0.858	0.841	0.833	0.895	1.656	0.803	0.931	156	622	2726	2395	-0.221	1259	1467	1094	1301	0
3	5	14	"iYGL009C"	"iYGL009C"	12530	16660	140	3078	2725	1756	73	88	63	94	90	0	4586	3736	2503	73	88	85	91	85	0	0.666	0.724	0.725	0.813	1.886	0.707	0.922	156	568	7518	6315	-0.587	3005	4513	2652	3663	0
3	6	14	"iYGL006W"	"iYGL006W"	12740	16670	150	3534	2821	1518	72	78	45	94	94	0	814	671	366	70	73	53	83	81	0	4.653	4.574	4.634	4.919	1.832	4.522	0.898	156	588	4206	3350	2.218	3462	744	2749	601	0
3	7	14	"iYGR011W"	"iYGR011W"	12940	16650	150	1308	1125	638	72	78	29	92	91	0	1655	1378	849	72	74	42	88	84	0	0.781	0.806	0.808	0.879	1.870	0.768	0.891	156	564	2819	2359	-0.357	1236	1583	1053	1306	0
3	8	14	"iYGR015C"	"iYGR015C"	13130	16660	140	661	575	266	69	73	23	96	94	0	675	578	289	71	74	46	90	84	0	0.980	0.998	0.996	1.057	1.789	0.962	0.892	156	555	1196	1013	-0.029	592	604	506	507	0
3	9	14	"iYGR020C"	"iYGR020C"	13350	16660	140	844	758	355	68	73	28	98	96	0	942	793	387	69	65	32	92	90	0	0.889	0.953	0.921	1.085	2.182	0.930	0.905	156	551	1649	1414	-0.170	776	873	690	724	0
3	10	14	"iYGR034W"	"iYGR034W"	13540	16660	150	757	704	401	69	74	28	94	91	0	614	588	347	69	66	33	88	83	0	1.262	1.224	1.169	1.271	2.079	1.188	0.904	156	571	1233	1154	0.336	688	545	635	519	0
3	11	14	"iYGR038W"	"iYGR038W"	13740	16650	140	551	500	246	69	73	23	95	92	0	483	410	200	71	66	34	87	82	0	1.170	1.271	1.282	1.326	1.701	1.241	0.885	156	561	894	770	0.226	482	412	431	339	0
3	12	14	"iYGR039W"	"iYGR039W"	13940	16650	140	250	245	104	69	73	20	93	87	0	421	374	188	71	72	45	84	80	0	0.517	0.581	0.547	0.551	1.826	0.530	0.791	156	560	531	479	-0.951	181	350	176	303	0
3	13	14	"iYGR055W"	"iYGR055W"	14130	16650	150	714	651	369	71	75	26	93	89	0	1267	1077	722	72	74	45	85	82	0	0.538	0.577	0.558	0.650	2.053	0.532	0.914	156	614	1838	1585	-0.894	643	1195	580	1005	0
3	14	14	"iYGR059W"	"iYGR059W"	14330	16640	130	218	217	101	68	71	20	87	80	0	415	366	199	71	68	32	87	79	0	0.436	0.505	0.487	0.515	2.027	0.458	0.797	120	520	494	444	-1.197	150	344	149	295	0
3	15	14	"iYGR062C"	"iYGR062C"	14520	16640	130	182	183	72	67	70	21	87	82	0	413	347	189	71	68	32	81	80	0	0.336	0.420	0.414	0.447	1.964	0.353	0.693	120	570	457	392	-1.572	115	342	116	276	0
3	16	14	"iYHR001W"	"iYHR001W"	14740	16640	150	2169	1862	991	68	75	38	96	94	0	918	768	443	70	68	38	85	84	0	2.478	2.570	2.528	2.785	1.714	2.493	0.927	156	633	2949	2492	1.309	2101	848	1794	698	0
3	17	14	"iYHR004C"	"iYHR004C"	14930	16640	150	525	464	225	69	77	41	89	82	0	667	529	297	70	70	45	83	79	0	0.764	0.861	0.859	0.947	1.830	0.797	0.886	156	537	1053	854	-0.389	456	597	395	459	0
3	18	14	"iYHRCdelta4"	"iYHRCdelta4"	15120	16640	150	1850	1624	849	67	74	33	99	94	0	1472	1203	672	70	70	50	90	85	0	1.272	1.374	1.351	1.597	2.104	1.343	0.919	156	576	3185	2690	0.347	1783	1402	1557	1133	0
3	19	14	"iYHR017W"	"iYHR017W"	15330	16640	140	1128	940	506	69	77	38	93	89	0	674	558	330	70	69	46	84	82	0	1.753	1.785	1.759	1.762	1.766	1.727	0.864	156	620	1663	1359	0.810	1059	604	871	488	0
3	20	14	"iYHRCsigma2"	"iYHRCsigma2"	15550	16630	150	188	184	80	70	76	33	77	69	0	284	252	121	70	70	48	79	73	0	0.551	0.626	0.589	0.589	1.855	0.572	0.657	156	581	332	296	-0.859	118	214	114	182	-100
3	21	14	"iYHR023W"	"iYHR023W"	15740	16630	150	1466	1155	622	69	76	38	94	91	0	507	428	222	70	70	44	82	79	0	3.197	3.034	2.958	3.077	1.544	3.022	0.904	156	695	1834	1444	1.677	1397	437	1086	358	0
3	1	15	"iYHR039C"	"iYHR039C"	11750	16870	140	197	186	81	68	70	18	82	77	0	349	327	181	68	62	27	83	80	0	0.459	0.456	0.422	0.436	2.102	0.403	0.729	156	684	410	377	-1.123	129	281	118	259	0
3	2	15	"iYHR042W"	"iYHR042W"	11940	16860	140	687	616	353	69	73	25	91	88	0	770	699	464	69	67	37	83	78	0	0.882	0.868	0.891	0.914	1.949	0.801	0.888	156	553	1319	1177	-0.182	618	701	547	630	0
3	3	15	"iYHR046C"	"iYHR046C"	12140	16860	150	1143	1048	589	72	75	26	95	91	0	675	577	325	73	70	35	85	85	0	1.779	1.937	1.896	2.052	1.905	1.924	0.898	156	638	1673	1480	0.831	1071	602	976	504	0
3	4	15	"iYHR060W"	"iYHR060W"	12350	16860	140	571	546	291	72	80	44	92	85	0	685	619	339	74	79	63	86	83	0	0.817	0.870	0.859	0.856	1.852	0.847	0.873	156	584	1110	1019	-0.292	499	611	474	545	0
3	5	15	"iYHR064C"	"iYHR064C"	12550	16860	140	298	278	123	69	74	29	91	82	0	760	626	313	71	74	52	87	84	0	0.332	0.377	0.367	0.391	2.068	0.356	0.832	156	509	918	764	-1.589	229	689	209	555	0
3	6	15	"iYHR068W"	"iYHR068W"	12750	16850	150	814	746	441	68	73	28	93	87	0	548	472	283	70	70	41	82	77	0	1.561	1.687	1.670	1.707	1.842	1.639	0.905	156	569	1224	1080	0.642	746	478	678	402	0
3	7	15	"iYIL023C"	"iYIL023C"	12960	16850	150	281	278	147	70	74	25	85	77	0	759	627	382	70	71	41	83	81	0	0.306	0.373	0.363	0.370	1.798	0.356	0.857	156	541	900	765	-1.707	211	689	208	557	0
3	8	15	"iYIL019W"	"iYIL019W"	13160	16850	140	1430	1264	562	70	74	28	97	96	0	1601	1394	634	72	73	49	94	92	0	0.889	0.903	0.874	0.941	1.660	0.887	0.929	156	511	2889	2516	-0.169	1360	1529	1194	1322	0
3	9	15	"iYIL015W"	"iYIL015W"	13350	16850	150	375	335	171	68	74	26	87	81	0	570	462	280	70	69	39	78	76	0	0.614	0.681	0.639	0.659	2.062	0.606	0.839	156	463	807	659	-0.704	307	500	267	392	0
3	10	15	"iYIL005W"	"iYIL005W"	13540	16850	150	687	671	424	72	88	63	83	80	0	383	391	262	71	78	61	74	67	0	1.971	1.872	1.797	1.782	2.304	1.783	0.869	156	508	927	919	0.979	615	312	599	320	0
3	11	15	"iYIL001W"	"iYIL001W"	13770	16850	140	824	728	354	70	79	39	96	89	0	325	284	132	70	71	48	81	75	0	2.957	3.075	2.955	3.102	1.667	3.023	0.851	156	483	1009	872	1.564	754	255	658	214	0
3	12	15	"iYIR003W"	"iYIR003W"	13940	16850	140	579	538	279	70	74	23	93	89	0	563	496	286	68	67	39	83	78	0	1.028	1.093	1.031	1.133	1.913	1.038	0.897	156	473	1004	896	0.040	509	495	468	428	0
3	13	15	"iYIR018W-0"	"iYIR018W-0"	14160	16850	140	3358	2816	1429	68	73	24	99	98	0	1861	1513	845	68	67	37	91	89	0	1.835	1.902	1.868	2.131	1.728	1.851	0.944	156	482	5083	4193	0.876	3290	1793	2748	1445	0
3	14	15	"iYIR020C"	"iYIR020C"	14340	16840	150	438	387	219	69	74	28	82	78	0	689	618	400	71	77	72	77	72	0	0.597	0.581	0.556	0.591	2.316	0.542	0.881	156	521	987	865	-0.744	369	618	318	547	0
3	15	15	"iYIR022W"	"iYIR022W"	14540	16840	130	304	287	127	67	70	19	93	90	0	723	639	308	71	68	33	90	88	0	0.363	0.387	0.369	0.388	1.670	0.372	0.850	120	528	889	788	-1.460	237	652	220	568	0
3	16	15	"iYIR038C-0"	"iYIR038C-0"	14750	16850	140	1167	1166	767	68	79	45	91	87	0	1202	1144	811	71	85	109	78	75	0	0.972	1.023	1.001	1.155	1.817	0.992	0.937	156	556	2230	2171	-0.041	1099	1131	1098	1073	0
3	17	15	"iYIRCdelta6-2"	"iYIRCdelta6-2"	14950	16850	140	1615	1428	768	69	83	53	91	91	0	2548	2122	1242	70	81	72	89	87	0	0.624	0.662	0.654	0.729	1.821	0.635	0.929	156	458	4024	3411	-0.681	1546	2478	1359	2052	0
3	18	15	"iYIR042C"	"iYIR042C"	15130	16840	150	194	193	101	69	81	50	67	55	0	260	238	145	71	85	93	66	51	0	0.661	0.743	0.618	0.598	2.222	0.662	0.697	156	519	314	291	-0.596	125	189	124	167	0
3	19	15	"iYJR076C"	"iYJR076C"	15340	16840	140	1316	1189	780	70	77	40	89	85	0	1775	1477	1029	71	74	54	83	80	0	0.731	0.796	0.788	0.875	2.078	0.769	0.923	156	524	2950	2525	-0.452	1246	1704	1119	1406	0
3	20	15	"iYJR083C"	"iYJR083C"	15520	16830	130	589	524	309	74	88	57	80	76	0	1197	989	638	75	105	130	79	74	0	0.459	0.492	0.453	0.481	1.933	0.465	0.912	120	533	1637	1364	-1.123	515	1122	450	914	0
3	21	15	"iYJR089W"	"iYJR089W"	15740	16830	150	2213	1899	1274	73	117	163	85	79	0	1026	847	599	73	107	139	73	64	0	2.246	2.359	2.310	2.594	2.060	2.265	0.920	156	817	3093	2600	1.167	2140	953	1826	774	0
3	1	16	"iYJR102C"	"iYJR102C"	11730	17070	140	571	521	242	69	77	60	90	85	0	1188	1000	535	68	71	64	88	85	0	0.448	0.485	0.493	0.530	2.017	0.459	0.924	156	616	1622	1384	-1.158	502	1120	452	932	0
3	2	16	"iYJR106W"	"iYJR106W"	11940	17070	140	457	454	262	68	73	28	90	89	0	756	814	556	65	69	53	87	82	0	0.563	0.515	0.549	0.564	1.791	0.481	0.891	156	514	1080	1135	-0.829	389	691	386	749	0
3	3	16	"iYJR110W"	"iYJR110W"	12120	17060	130	672	591	310	72	78	38	85	84	0	862	762	432	72	74	54	82	81	0	0.759	0.752	0.712	0.681	1.606	0.732	0.929	120	522	1390	1209	-0.397	600	790	519	690	0
3	4	16	"iYJR128W"	"iYJR128W"	12350	17060	140	406	363	186	73	77	35	85	80	0	849	702	400	74	76	54	83	81	0	0.430	0.462	0.458	0.454	1.867	0.446	0.901	156	533	1108	918	-1.219	333	775	290	628	0
3	5	16	"iYJR132W"	"iYJR132W"	12530	17060	150	850	728	410	70	79	48	83	82	0	1097	857	522	73	83	73	76	76	0	0.762	0.839	0.803	0.828	2.028	0.804	0.928	156	439	1804	1442	-0.393	780	1024	658	784	0
3	6	16	"iYJR136C"	"iYJR136C"	12710	17050	140	172	177	83	70	82	50	71	50	0	418	347	194	73	83	70	78	69	0	0.296	0.391	0.402	0.384	2.274	0.399	0.732	156	521	447	381	-1.758	102	345	107	274	0
3	7	16	"iYJR151C-1"	"iYJR151C-1"	12940	17050	140	534	487	244	70	75	29	91	87	0	1558	1308	718	73	80	60	88	87	0	0.312	0.338	0.332	0.347	1.635	0.329	0.925	156	537	1949	1652	-1.678	464	1485	417	1235	0
3	8	16	"iYJR153W-1"	"iYJR153W-1"	13120	17050	150	973	851	459	74	90	56	89	85	0	1604	1335	754	75	96	97	89	82	0	0.588	0.617	0.619	0.635	1.887	0.602	0.938	156	533	2428	2037	-0.766	899	1529	777	1260	0
3	9	16	"iYJR157W-0"	"iYJR157W-0"	13330	17050	140	1550	1374	687	75	103	85	91	90	0	1636	1385	726	77	107	109	89	86	0	0.946	0.993	0.973	1.009	1.678	0.950	0.936	156	440	3034	2607	-0.080	1475	1559	1299	1308	-100
3	10	16	"iYKR051W"	"iYKR051W"	13450	17040	150	1635	1375	781	78	124	122	80	80	0	1163	988	623	76	104	96	79	76	0	1.432	1.422	1.385	1.359	2.283	1.407	0.938	156	449	2644	2209	0.518	1557	1087	1297	912	-100
3	11	16	"iYKR055W"	"iYKR055W"	13650	17040	150	323	297	151	77	122	116	73	55	0	761	643	369	77	114	105	78	75	0	0.360	0.389	0.364	0.363	1.695	0.409	0.654	156	510	930	786	-1.475	246	684	220	566	0
3	12	16	"iYKR059W"	"iYKR059W"	13840	17040	150	303	286	157	75	86	38	77	71	0	481	402	231	79	103	89	73	70	0	0.567	0.653	0.631	0.562	2.042	0.618	0.800	156	470	630	534	-0.818	228	402	211	323	0
3	13	16	"itK(UUU)K"	"itK(UUU)K"	14040	17040	150	247	237	118	76	91	70	70	56	0	443	383	240	76	92	86	69	64	0	0.466	0.524	0.518	0.544	1.905	0.494	0.819	156	494	538	468	-1.102	171	367	161	307	0
3	14	16	"iYKR076W"	"iYKR076W"	14230	17030	150	319	295	160	76	102	110	67	55	0	936	751	506	80	135	191	70	66	0	0.284	0.326	0.322	0.339	1.786	0.302	0.893	156	473	1099	890	-1.817	243	856	219	671	0
3	15	16	"iYKR080W"	"iYKR080W"	14430	17030	150	304	273	135	75	91	53	75	69	0	1020	784	473	79	133	168	73	71	0	0.243	0.281	0.289	0.312	1.762	0.269	0.868	156	525	1170	903	-2.039	229	941	198	705	0
3	16	16	"iYKR095W"	"iYKR095W"	14630	17030	150	763	674	380	75	93	59	82	77	0	2292	1826	1143	76	139	190	77	76	0	0.310	0.342	0.336	0.357	1.683	0.334	0.948	156	556	2904	2349	-1.687	688	2216	599	1750	0
3	17	16	"iYKR099W"	"iYKR099W"	14850	17040	140	815	728	341	75	111	84	87	84	0	1127	1003	508	75	161	209	82	81	0	0.703	0.704	0.682	0.700	1.483	0.670	0.881	156	487	1792	1581	-0.508	740	1052	653	928	0
3	18	16	"iYKR101W-2"	"iYKR101W-2"	15050	17030	150	812	705	361	75	119	99	80	78	0	1741	1459	793	75	151	188	80	78	0	0.442	0.455	0.455	0.465	1.409	0.446	0.934	156	503	2403	2014	-1.177	737	1666	630	1384	0
3	19	16	"iYLL062C"	"iYLL062C"	15260	17040	140	1418	1197	631	76	112	95	88	84	0	1756	1463	832	77	136	178	83	80	0	0.799	0.809	0.799	0.884	1.857	0.783	0.939	156	506	3021	2507	-0.323	1342	1679	1121	1386	0
3	20	16	"iYLL058W"	"iYLL058W"	15440	17030	150	1039	916	475	80	124	114	83	82	0	794	670	371	78	118	122	80	76	0	1.339	1.412	1.384	1.394	1.696	1.355	0.912	156	538	1675	1428	0.422	959	716	836	592	0
3	21	16	"iYLL055W"	"iYLL055W"	15650	17040	150	2639	2158	1126	80	169	225	86	82	0	1436	1167	644	77	142	172	81	78	0	1.883	1.906	1.927	2.134	1.871	1.867	0.946	156	790	3918	3168	0.913	2559	1359	2078	1090	0
3	1	17	"iYLRWdelta14"	"iYLRWdelta14"	11670	17260	150	1522	1330	749	72	87	79	91	87	0	1064	903	577	71	83	87	80	77	0	1.460	1.512	1.468	1.752	2.014	1.426	0.922	156	542	2443	2090	0.546	1450	993	1258	832	0
3	2	17	"iYLR259C"	"iYLR259C"	11870	17260	150	732	643	416	76	94	84	79	70	0	1183	935	656	73	95	97	76	70	0	0.591	0.658	0.645	0.701	1.992	0.641	0.918	156	501	1766	1429	-0.759	656	1110	567	862	0
3	3	17	"iYLR263W"	"iYLR263W"	12060	17260	150	757	639	303	78	93	54	86	85	0	727	622	321	75	92	74	80	80	0	1.041	1.026	1.028	1.022	1.974	0.997	0.897	156	508	1331	1108	0.059	679	652	561	547	0
3	4	17	"iYLR281C"	"iYLR281C"	12260	17250	150	312	287	146	77	91	52	79	71	0	404	337	173	76	86	65	80	75	0	0.716	0.805	0.804	0.761	1.704	0.798	0.827	156	560	563	471	-0.481	235	328	210	261	0
3	5	17	"iYLR286C"	"iYLR286C"	12460	17250	150	672	566	296	76	90	51	85	78	0	877	716	373	76	91	75	83	79	0	0.744	0.766	0.771	0.749	1.760	0.764	0.929	156	472	1397	1130	-0.426	596	801	490	640	0
3	6	17	"iYLR289W"	"iYLR289W"	12650	17250	150	463	433	215	79	102	63	81	78	0	487	415	217	77	99	78	77	76	0	0.937	1.047	1.021	1.041	1.558	1.000	0.858	156	501	794	692	-0.095	384	410	354	338	0
3	7	17	"iYLR304C"	"iYLR304C"	12850	17250	150	431	365	182	77	91	51	80	74	0	788	613	374	75	88	64	75	72	0	0.496	0.535	0.509	0.553	1.927	0.495	0.872	156	545	1067	826	-1.010	354	713	288	538	0
3	8	17	"iYLR308W"	"iYLR308W"	13040	17250	150	710	584	327	76	97	63	82	75	0	479	382	218	76	93	83	73	67	0	1.573	1.660	1.628	1.611	1.971	1.575	0.857	156	568	1037	814	0.654	634	403	508	306	0
3	9	17	"iYLR312W-A"	"iYLR312W-A"	13270	17240	150	900	747	486	82	118	84	75	71	0	948	765	525	80	110	101	72	70	0	0.942	0.971	0.967	0.883	1.658	0.939	0.922	156	586	1686	1350	-0.086	818	868	665	685	0
3	10	17	"iYLR330W"	"iYLR330W"	13470	17240	150	899	754	482	80	149	140	73	69	0	1275	997	664	82	140	138	74	71	0	0.687	0.737	0.701	0.666	2.078	0.716	0.911	156	492	2012	1589	-0.543	819	1193	674	915	0
3	11	17	"iSNR61"	"iSNR61"	13660	17240	150	303	275	151	81	131	127	62	42	0	383	303	184	81	136	135	64	55	0	0.735	0.874	0.759	0.732	2.064	0.770	0.794	156	533	524	416	-0.444	222	302	194	222	0
3	12	17	"iYLRWdelta20"	"iYLRWdelta20"	13860	17240	150	563	490	285	79	94	45	80	77	0	640	529	336	80	104	82	75	70	0	0.864	0.915	0.861	0.838	2.107	0.867	0.909	156	535	1044	860	-0.210	484	560	411	449	0
3	13	17	"iYMR033W"	"iYMR033W"	14050	17240	150	777	628	363	79	119	174	73	66	0	553	430	256	80	108	136	70	63	0	1.476	1.569	1.474	1.330	1.934	1.453	0.887	156	552	1171	899	0.561	698	473	549	350	0
3	14	17	"iYMR037C"	"iYMR037C"	14250	17230	150	891	739	418	79	122	173	79	70	0	1455	1125	677	81	139	194	76	73	0	0.591	0.632	0.610	0.659	1.673	0.661	0.879	156	572	2186	1704	-0.759	812	1374	660	1044	0
3	15	17	"iYMR041C"	"iYMR041C"	14450	17230	150	824	697	360	80	99	54	83	83	0	1007	816	451	82	134	163	78	74	0	0.804	0.841	0.813	0.779	1.838	0.820	0.906	156	550	1669	1351	-0.314	744	925	617	734	0
3	16	17	"iYMR054W"	"iYMR054W"	14640	17230	150	286	267	145	75	93	58	72	66	0	598	457	278	77	135	186	68	60	0	0.405	0.505	0.511	0.520	1.930	0.449	0.811	156	557	732	572	-1.304	211	521	192	380	0
3	17	17	"iYMR058W"	"iYMR058W"	14840	17230	150	309	285	148	72	100	76	75	66	0	624	504	299	75	137	190	70	62	0	0.432	0.497	0.481	0.473	1.933	0.477	0.883	156	547	786	642	-1.212	237	549	213	429	0
3	18	17	"iYMR063W"	"iYMR063W"	15030	17230	150	184	175	80	73	108	91	56	17	0	442	349	210	76	136	174	67	51	0	0.303	0.374	0.376	0.363	2.017	0.359	0.730	156	561	477	375	-1.721	111	366	102	273	0
3	19	17	"iYMR078C"	"iYMR078C"	15240	17220	120	392	346	148	76	102	81	80	77	0	864	733	355	78	124	156	81	80	0	0.402	0.412	0.410	0.403	1.692	0.388	0.880	120	518	1102	925	-1.315	316	786	270	655	0
3	20	17	"iYMR082C-0"	"iYMR082C-0"	15450	17220	130	614	526	239	78	108	98	81	79	0	1418	1185	582	78	103	90	81	81	0	0.400	0.405	0.397	0.411	1.863	0.391	0.921	120	579	1876	1555	-1.322	536	1340	448	1107	0
3	21	17	"iYMR085W"	"iYMR085W"	15650	17220	130	320	298	133	76	127	175	70	16	0	519	467	233	75	103	112	81	78	0	0.550	0.566	0.551	0.506	1.647	0.558	0.792	120	638	688	614	-0.864	244	444	222	392	0
3	1	18	"iYMR101C"	"iYMR101C"	11680	17460	150	249	243	148	72	91	100	57	44	0	441	399	304	69	78	82	62	58	0	0.476	0.518	0.506	0.476	2.396	0.486	0.839	156	518	549	501	-1.072	177	372	171	330	0
3	2	18	"iYMR105C"	"iYMR105C"	11880	17460	150	520	483	358	75	91	68	66	60	0	1082	850	667	71	85	80	66	63	0	0.440	0.524	0.514	0.534	2.065	0.518	0.919	156	533	1456	1187	-1.184	445	1011	408	779	0
3	3	18	"iYMR107W"	"iYMR107W"	12070	17460	150	674	562	338	75	91	52	75	73	0	1045	797	528	76	89	62	76	73	0	0.618	0.675	0.675	0.692	2.225	0.656	0.930	156	535	1568	1208	-0.694	599	969	487	721	0
3	4	18	"iYNL272C"	"iYNL272C"	12270	17450	150	762	644	357	77	92	51	82	78	0	939	776	468	76	88	60	78	76	0	0.794	0.810	0.792	0.822	2.003	0.780	0.898	156	544	1548	1267	-0.333	685	863	567	700	0
3	5	18	"iYNL267W"	"iYNL267W"	12460	17450	150	630	573	303	77	90	44	83	82	0	1001	835	475	77	91	61	80	78	0	0.598	0.654	0.638	0.663	1.966	0.639	0.919	156	535	1477	1254	-0.741	553	924	496	758	0
3	6	18	"iYNL262W"	"iYNL262W"	12660	17450	150	1050	888	511	82	112	79	83	81	0	603	528	333	82	100	66	76	72	0	1.858	1.807	1.722	1.638	2.212	1.703	0.902	156	522	1489	1252	0.894	968	521	806	446	0
3	7	18	"iYNL244C"	"iYNL244C"	12860	17450	150	474	430	233	81	108	78	78	72	0	902	745	475	79	94	59	76	75	0	0.478	0.524	0.509	0.537	2.177	0.474	0.801	156	460	1216	1015	-1.066	393	823	349	666	0
3	8	18	"iYNL240C"	"iYNL240C"	13050	17450	150	296	267	143	78	95	54	72	67	0	597	449	285	78	89	58	71	67	0	0.420	0.509	0.484	0.510	2.104	0.473	0.817	156	564	737	560	-1.251	218	519	189	371	0
3	9	18	"iYNL235C"	"iYNL235C"	13280	17440	150	316	327	198	77	104	74	74	57	0	498	431	287	77	93	67	72	66	0	0.568	0.706	0.691	0.636	2.453	0.685	0.877	156	625	660	604	-0.817	239	421	250	354	0
3	10	18	"iYNL217W"	"iYNL217W"	13470	17440	150	311	275	119	77	112	97	74	62	0	1095	881	493	78	120	122	80	75	0	0.230	0.247	0.236	0.270	2.229	0.244	0.759	156	492	1251	1001	-2.120	234	1017	198	803	0
3	11	18	"iYNL213C"	"iYNL213C"	13670	17440	150	393	345	155	78	100	82	79	74	0	939	766	402	75	117	124	80	76	0	0.365	0.386	0.383	0.397	1.660	0.370	0.872	156	498	1179	958	-1.456	315	864	267	691	0
3	12	18	"iYNL209W"	"iYNL209W"	13860	17440	150	1633	1336	704	78	96	58	90	85	0	911	711	394	75	94	74	82	78	0	1.860	1.978	1.978	2.063	1.718	1.954	0.916	156	511	2391	1894	0.895	1555	836	1258	636	0
3	13	18	"iYNL189W"	"iYNL189W"	14060	17440	150	756	633	354	77	116	154	75	71	0	821	678	429	76	99	109	74	70	0	0.911	0.924	0.878	1.022	2.172	0.860	0.886	156	569	1424	1158	-0.134	679	745	556	602	0
3	14	18	"iYNL184C"	"iYNL184C"	14270	17430	140	714	594	304	77	109	117	82	73	0	593	498	269	78	96	93	78	74	0	1.237	1.231	1.209	1.142	1.968	1.181	0.879	156	567	1152	937	0.307	637	515	517	420	0
3	15	18	"iYNL179C-0"	"iYNL179C-0"	14470	17430	140	695	632	363	76	93	53	84	81	0	1047	927	608	77	84	51	80	78	0	0.638	0.654	0.660	0.728	1.844	0.612	0.903	156	534	1589	1406	-0.648	619	970	556	850	0
3	16	18	"iYOL125W"	"iYOL125W"	14670	17430	140	377	337	151	73	79	29	83	82	0	603	505	268	75	79	45	81	80	0	0.576	0.614	0.573	0.548	1.801	0.565	0.879	156	532	832	694	-0.796	304	528	264	430	0
3	17	18	"iYOL121C"	"iYOL121C"	14870	17430	140	567	491	251	71	77	27	89	87	0	1184	1008	611	75	82	55	85	82	0	0.447	0.450	0.451	0.484	1.761	0.419	0.905	156	560	1605	1353	-1.161	496	1109	420	933	0
3	18	18	"iYOL117W"	"iYOL117W"	15080	17420	150	433	391	192	72	78	30	83	82	0	1365	1128	653	74	100	104	80	80	0	0.280	0.303	0.290	0.334	1.945	0.287	0.894	156	649	1652	1373	-1.838	361	1291	319	1054	0
3	19	18	"iYOLWdelta5"	"iYOLWdelta5"	15270	17420	130	425	393	186	73	84	48	85	82	0	988	832	466	76	119	136	81	73	0	0.386	0.423	0.402	0.447	2.026	0.385	0.848	120	582	1264	1076	-1.373	352	912	320	756	0
3	20	18	"iYOL099C"	"iYOL099C"	15480	17430	150	1554	1359	763	73	89	63	91	85	0	812	653	379	76	96	99	76	75	0	2.012	2.229	2.182	2.347	1.917	2.203	0.882	156	653	2217	1863	1.009	1481	736	1286	577	0
3	21	18	"iYOL096C"	"iYOL096C"	15680	17430	150	612	518	290	72	82	51	85	77	0	706	555	330	73	77	53	80	76	0	0.853	0.925	0.905	0.964	2.204	0.881	0.882	156	787	1173	928	-0.229	540	633	446	482	0
3	1	19	"iYOL081W"	"iYOL081W"	11690	17660	150	940	974	672	72	103	125	85	74	0	831	839	603	70	89	122	76	68	0	1.141	1.173	1.155	1.247	1.846	1.171	0.898	156	521	1629	1671	0.190	868	761	902	769	0
3	2	19	"iYOL076W"	"iYOL076W"	11890	17660	150	1114	1008	581	74	103	105	89	85	0	493	442	244	71	84	85	80	72	0	2.464	2.518	2.502	2.655	1.983	2.503	0.866	156	533	1462	1305	1.301	1040	422	934	371	0
3	3	19	"iYOL071W"	"iYOL071W"	12080	17660	150	883	744	468	73	89	62	80	76	0	455	376	240	74	76	43	71	67	0	2.126	2.222	2.174	2.112	2.225	2.127	0.888	156	535	1191	973	1.088	810	381	671	302	0
3	4	19	"iYOL055C"	"iYOL055C"	12280	17650	150	1071	916	500	74	87	46	89	87	0	751	634	372	75	82	52	82	78	0	1.475	1.506	1.444	1.455	2.010	1.467	0.902	156	535	1673	1401	0.561	997	676	842	559	0
3	5	19	"iYOL054W"	"iYOL054W"	12470	17650	150	760	622	352	78	96	55	86	80	0	934	746	472	79	101	76	78	74	0	0.798	0.816	0.804	0.969	2.312	0.766	0.907	156	578	1537	1211	-0.326	682	855	544	667	0
3	6	19	"iYOL050C"	"iYOL050C"	12690	17630	150	478	412	244	77	103	75	76	67	0	576	458	284	78	98	74	74	69	0	0.805	0.882	0.844	0.829	2.045	0.850	0.828	156	562	899	715	-0.313	401	498	335	380	0
3	7	19	"iYOR248W"	"iYOR248W"	12880	17630	150	1072	895	566	77	105	83	80	76	0	1221	979	658	77	96	80	76	75	0	0.870	0.907	0.835	0.899	2.083	0.872	0.918	156	495	2139	1720	-0.201	995	1144	818	902	0
3	8	19	"iYOR252W"	"iYOR252W"	13080	17630	150	367	332	172	76	91	57	76	73	0	607	472	282	76	95	79	75	71	0	0.548	0.646	0.624	0.677	2.175	0.609	0.858	156	642	822	652	-0.868	291	531	256	396	0
3	9	19	"iYOR256C"	"iYOR256C"	13320	17640	150	352	320	148	71	79	33	88	83	0	1036	881	467	73	80	55	90	86	0	0.292	0.308	0.309	0.319	2.066	0.296	0.882	156	580	1244	1057	-1.777	281	963	249	808	0
3	10	19	"iYOR272W"	"iYOR272W"	13500	17630	150	1036	976	686	74	80	30	85	83	0	1361	1107	812	74	80	48	78	76	0	0.747	0.873	0.858	0.946	2.148	0.865	0.927	156	495	2249	1935	-0.420	962	1287	902	1033	0
3	11	19	"iYOR277C"	"iYOR277C"	13690	17630	150	1122	963	499	78	93	54	94	90	0	1819	1508	792	76	111	109	91	88	0	0.599	0.618	0.617	0.611	1.471	0.612	0.938	156	544	2787	2317	-0.739	1044	1743	885	1432	0
3	12	19	"iYOR283W"	"iYOR283W"	13890	17630	150	919	823	477	80	109	84	87	79	0	1265	1048	590	76	122	128	84	81	0	0.706	0.764	0.759	0.756	1.758	0.769	0.911	156	521	2028	1715	-0.503	839	1189	743	972	0
3	13	19	"iYOR298W"	"iYOR298W"	14090	17640	140	460	475	291	76	97	70	79	71	0	679	649	470	75	96	91	71	65	0	0.636	0.695	0.646	0.756	2.004	0.635	0.899	156	538	988	973	-0.653	384	604	399	574	0
3	14	19	"iYOR303W"	"iYOR303W"	14290	17630	150	257	238	115	75	93	57	75	65	0	412	351	215	76	89	63	75	66	0	0.542	0.593	0.526	0.590	2.282	0.532	0.785	156	546	518	438	-0.885	182	336	163	275	0
3	15	19	"iYOR306C"	"iYOR306C"	14480	17630	140	1403	1208	733	75	89	51	87	84	0	1764	1400	893	77	86	56	82	82	0	0.787	0.856	0.832	0.929	2.127	0.834	0.945	156	522	3015	2456	-0.345	1328	1687	1133	1323	0
3	16	19	"iYOR322C"	"iYOR322C"	14680	17630	140	618	534	312	75	87	44	84	78	0	954	797	521	77	94	85	77	74	0	0.619	0.637	0.603	0.677	1.768	0.606	0.902	156	546	1420	1179	-0.692	543	877	459	720	0
3	17	19	"iYOR327C"	"iYOR327C"	14860	17620	130	582	498	259	78	91	46	85	80	0	1195	965	534	78	110	106	85	80	0	0.451	0.474	0.477	0.487	1.793	0.459	0.911	120	536	1621	1307	-1.148	504	1117	420	887	0
3	18	19	"iYOR332W"	"iYOR332W"	15080	17630	150	1347	1081	703	77	95	72	85	79	0	2879	2247	1596	76	128	156	79	74	0	0.453	0.462	0.463	0.563	2.266	0.445	0.940	156	727	4073	3175	-1.142	1270	2803	1004	2171	0
3	19	19	"iYPL045W"	"iYPL045W"	15310	17630	150	772	684	377	75	94	79	87	80	0	871	722	437	76	126	163	76	69	0	0.877	0.943	0.911	0.985	1.939	0.897	0.887	156	651	1492	1255	-0.190	697	795	609	646	0
3	20	19	"iYPL040C"	"iYPL040C"	15500	17630	140	739	693	447	73	88	61	87	75	0	974	791	564	75	82	53	78	72	0	0.741	0.866	0.850	0.991	2.277	0.819	0.910	156	479	1565	1336	-0.433	666	899	620	716	0
3	21	19	"iYPL036W"	"iYPL036W"	15700	17630	160	674	829	648	71	81	51	87	80	0	822	1220	1009	71	78	58	82	78	0	0.803	0.660	0.644	0.711	2.193	0.646	0.934	208	801	1354	1907	-0.317	603	751	758	1149	0
3	1	20	"iYPL017C"	"iYPL017C"	11700	17860	150	183	339	288	70	85	85	51	46	0	278	640	651	68	76	99	56	50	0	0.538	0.470	0.474	0.446	2.408	0.429	0.858	156	691	323	841	-0.894	113	210	269	572	0
3	2	20	"iYPL013C"	"iYPL013C"	11900	17860	150	385	417	278	70	88	79	74	61	0	524	669	524	70	75	63	75	71	0	0.694	0.579	0.572	0.628	2.268	0.539	0.903	156	739	769	946	-0.527	315	454	347	599	0
3	3	20	"iYPL009C"	"iYPL009C"	12090	17860	150	1238	1128	847	71	84	52	79	75	0	1304	1126	900	72	73	44	69	67	0	0.947	1.003	0.964	1.106	2.700	0.954	0.925	156	749	2399	2111	-0.078	1167	1232	1057	1054	0
3	4	20	"iYPR005C"	"iYPR005C"	12290	17850	150	969	775	464	72	83	40	89	84	0	1070	845	536	73	75	45	82	79	0	0.900	0.911	0.903	0.982	2.142	0.892	0.920	156	732	1894	1475	-0.152	897	997	703	772	0
3	5	20	"itG(GCC)P1"	"itG(GCC)P1"	12480	17850	150	431	430	285	74	87	47	73	69	0	590	539	389	73	87	68	71	67	0	0.691	0.764	0.748	0.746	1.904	0.721	0.916	156	803	874	822	-0.534	357	517	356	466	0
3	6	20	"itK(CUU)P"	"itK(CUU)P"	12700	17840	150	1956	1670	1055	74	85	44	92	87	0	2677	2173	1474	75	109	562	73	65	0	0.723	0.761	0.737	0.842	1.854	0.735	0.943	156	810	4484	3694	-0.467	1882	2602	1596	2098	0
3	7	20	"iYPR024W"	"iYPR024W"	12890	17840	150	911	991	718	74	89	57	89	83	0	1006	1018	742	74	110	575	58	48	0	0.898	0.971	0.986	0.985	1.928	0.978	0.918	156	775	1769	1861	-0.155	837	932	917	944	0
3	8	20	"itF(GAA)P2"	"itF(GAA)P2"	13090	17840	150	877	749	460	75	90	56	85	78	0	1438	1158	799	74	88	75	78	75	0	0.588	0.622	0.610	0.664	2.131	0.590	0.920	156	855	2166	1758	-0.766	802	1364	674	1084	0
3	9	20	"iYPR031W"	"iYPR031W"	13310	17840	150	262	320	204	72	78	32	83	76	0	260	326	229	71	73	47	73	67	0	1.005	0.973	0.917	0.918	1.949	0.931	0.881	156	807	379	503	0.008	190	189	248	255	0
3	10	20	"CEN3"	"CEN3"	13500	17830	140	549	489	284	73	81	34	88	79	0	376	332	210	73	76	45	76	69	0	1.571	1.606	1.498	1.439	2.108	1.469	0.852	156	745	779	675	0.652	476	303	416	259	0
3	11	20	"iRDN5-2"	"iRDN5-2"	13750	17840	150	91	108	55	72	83	46	31	16	0	92	114	75	73	84	82	27	10	0	1.000	0.878	0.615	0.625	3.011	0.530	0.637	156	835	38	77	0.000	19	19	36	41	-100
3	12	20	"itN(GUU)C"	"itN(GUU)C"	13890	17830	130	182	182	74	70	86	61	75	41	0	215	191	86	72	88	93	66	24	0	0.783	0.941	0.804	0.842	1.942	0.824	0.672	120	554	255	231	-0.353	112	143	112	119	0
3	13	20	"iYCL018W"	"iYCL018W"	14090	17830	150	999	910	515	72	92	73	93	87	0	536	468	260	73	83	76	81	73	0	2.002	2.122	2.098	2.318	1.739	2.085	0.922	156	772	1390	1233	1.002	927	463	838	395	0
3	14	20	"iYCR003W"	"iYCR003W"	14290	17830	150	362	377	227	72	87	60	87	75	0	403	390	247	73	78	55	86	77	0	0.879	0.962	0.895	0.929	1.597	0.929	0.850	156	721	620	622	-0.186	290	330	305	317	0
3	15	20	"iYCR007C"	"iYCR007C"	14490	17840	160	652	595	340	71	77	27	90	89	0	664	595	335	73	75	48	84	81	0	0.983	1.004	1.004	1.050	1.725	0.997	0.919	208	884	1172	1046	-0.025	581	591	524	522	0
3	16	20	"iYHR212C"	"iYHR212C"	14680	17820	130	1748	1484	813	74	94	91	91	90	0	2196	1783	1101	76	103	164	85	78	0	0.790	0.826	0.822	0.932	1.939	0.771	0.934	120	614	3794	3117	-0.341	1674	2120	1410	1707	0
3	17	20	"iYHR214W-A"	"iYHR214W-A"	14890	17820	130	794	724	385	74	95	88	93	80	0	1071	913	476	76	106	164	84	75	0	0.724	0.777	0.781	0.828	1.743	0.769	0.919	120	708	1715	1487	-0.467	720	995	650	837	0
3	18	20	"iYHR218W"	"iYHR218W"	15100	17830	150	6584	6959	3853	74	118	217	100	99	0	6165	6083	3058	73	135	290	96	94	0	1.069	1.146	1.156	1.155	1.372	1.197	0.956	156	839	12602	12895	0.096	6510	6092	6885	6010	0
3	19	20	"iYLR162W-A"	"iYLR162W-A"	15300	17830	140	4858	4227	2626	73	122	231	98	92	0	5957	4724	2906	71	137	309	94	89	0	0.813	0.893	0.917	0.941	1.504	0.902	0.953	156	733	10671	8807	-0.299	4785	5886	4154	4653	0
3	20	20	"iYLRWdelta6-B"	"iYLRWdelta6-B"	15520	17830	160	4034	5263	4556	71	76	30	99	97	0	3015	4249	3790	69	77	95	90	86	0	1.345	1.242	1.212	1.325	1.709	1.226	0.954	208	827	6909	9372	0.428	3963	2946	5192	4180	0
3	21	20	"RDN5-1"	"RDN5-1"	15710	17820	150	938	835	527	69	73	25	93	89	0	1198	976	633	69	71	78	85	80	0	0.770	0.845	0.839	0.824	1.746	0.843	0.937	156	845	1998	1673	-0.378	869	1129	766	907	0
4	1	1	"TFC3"	"YAL001C"	16140	13930	160	11005	9864	5955	68	71	21	100	100	0	3001	2674	1667	68	66	75	95	92	0	3.729	3.759	3.716	4.115	1.613	3.762	0.950	208	1053	13870	12402	1.899	10937	2933	9796	2606	0
4	2	1	"FUN19"	"YAL034C"	16340	13950	140	4814	4598	2060	70	82	68	99	97	0	3681	3459	1633	69	79	116	95	93	0	1.313	1.336	1.340	1.473	1.667	1.322	0.946	156	700	8356	7918	0.393	4744	3612	4528	3390	0
4	3	1	"YAL065C"	"YAL065C"	16540	13940	140	10342	9046	4638	71	83	63	100	100	0	10986	9630	4833	70	78	94	100	99	0	0.941	0.939	0.934	0.946	1.403	0.941	0.960	156	757	21187	18535	-0.088	10271	10916	8975	9560	0
4	4	1	"EFB1"	"YAL003W"	16740	13940	140	1621	1483	600	71	77	34	99	98	0	2023	1763	740	69	71	56	96	92	0	0.793	0.834	0.823	0.900	1.543	0.827	0.941	156	724	3504	3106	-0.334	1550	1954	1412	1694	0
4	5	1	"YAL035C-A"	"YAL035C-A"	16940	13940	150	3368	2905	1302	70	91	133	94	89	0	1729	1509	656	69	78	108	91	87	0	1.987	1.969	1.992	2.024	1.476	1.996	0.943	156	758	4958	4275	0.990	3298	1660	2835	1440	0
4	6	1	"YAL066W"	"YAL066W"	17120	13940	130	3105	2810	972	71	168	383	93	90	0	1269	1141	428	71	115	196	91	89	0	2.533	2.560	2.582	2.663	1.499	2.501	0.923	120	609	4232	3809	1.341	3034	1198	2739	1070	0
4	7	1	"SSA1"	"YAL005C"	17330	13940	140	5008	4577	2287	70	145	335	96	94	0	6027	5518	2823	70	110	210	98	95	0	0.829	0.827	0.835	0.872	1.400	0.814	0.945	156	733	10895	9955	-0.271	4938	5957	4507	5448	0
4	8	1	"FUN11"	"YAL036C"	17530	13940	140	3589	3171	1339	71	104	147	100	98	0	5450	4908	2299	70	128	293	96	95	0	0.654	0.641	0.643	0.684	1.415	0.615	0.949	156	693	8898	7938	-0.613	3518	5380	3100	4838	0
4	9	1	"YAL068C"	"YAL068C"	17730	13940	140	17037	14402	6185	74	217	609	98	96	0	15884	13562	6132	72	302	1034	95	92	0	1.073	1.062	1.057	1.088	1.364	1.043	0.961	156	767	32775	27818	0.101	16963	15812	14328	13490	0
4	10	1	"FUN14"	"YAL008W"	17960	13930	140	13928	12011	5356	71	212	634	99	96	0	4703	4046	1771	70	259	946	91	81	0	2.991	3.003	3.023	3.051	1.452	3.102	0.880	156	739	18490	15916	1.581	13857	4633	11940	3976	0
4	11	1	"CDC19"	"YAL038W"	18140	13930	140	5270	4638	1794	68	90	183	99	99	0	4106	3554	1412	69	92	271	95	94	0	1.289	1.311	1.316	1.381	1.539	1.305	0.964	156	683	9239	8055	0.366	5202	4037	4570	3485	0
4	12	1	"ERP1"	"YAR002C-A"	18330	13940	130	688	834	520	71	83	52	97	95	0	685	827	625	71	76	65	94	90	0	1.005	1.009	1.096	1.169	1.848	0.970	0.859	120	630	1231	1519	0.007	617	614	763	756	0
4	13	1	"RPB5"	"YBR154C"	18550	13930	140	3505	3026	1237	70	89	123	98	96	0	3225	2804	1195	68	83	144	96	94	0	1.088	1.080	1.054	1.134	1.624	1.068	0.948	156	729	6592	5692	0.122	3435	3157	2956	2736	0
4	14	1	"MBA1"	"YBR185C"	18730	13930	130	1866	1714	650	70	99	156	95	93	0	3787	3513	1602	71	109	218	94	94	0	0.483	0.478	0.466	0.523	1.663	0.446	0.915	120	613	5512	5086	-1.049	1796	3716	1644	3442	0
4	15	1	"APG12"	"YBR217W"	18950	13930	150	2262	1959	783	71	84	87	97	95	0	2959	2495	1031	70	92	162	95	93	0	0.758	0.779	0.778	0.822	1.668	0.762	0.947	156	813	5080	4313	-0.399	2191	2889	1888	2425	0
4	16	1	"SLI15"	"YBR156C"	19150	13930	140	8207	6870	3358	70	75	43	98	97	0	9001	7335	3860	67	70	85	94	94	0	0.911	0.936	0.918	1.026	1.726	0.912	0.942	156	689	17071	14068	-0.135	8137	8934	6800	7268	0
4	17	1	"YBR187W"	"YBR187W"	19330	13930	130	2542	2254	1004	72	81	59	97	96	0	3242	2974	1504	69	77	100	94	92	0	0.778	0.751	0.728	0.856	1.781	0.715	0.935	120	645	5643	5087	-0.361	2470	3173	2182	2905	0
4	18	1	"YBR219C"	"YBR219C"	19540	13930	130	1234	1175	426	71	84	68	97	95	0	4553	4252	1602	69	104	199	96	95	0	0.259	0.264	0.267	0.263	1.436	0.254	0.926	120	677	5647	5287	-1.947	1163	4484	1104	4183	0
4	19	1	"ICS4"	"YBR158W"	19750	13920	140	2634	2314	892	70	83	77	100	99	0	5925	5194	1999	67	102	204	100	99	0	0.438	0.438	0.440	0.437	1.303	0.433	0.946	156	766	8422	7371	-1.192	2564	5858	2244	5127	0
4	20	1	"RPS9B"	"YBR189W"	19950	13920	150	4319	3756	1613	69	78	67	100	100	0	4351	3818	1583	67	79	119	98	98	0	0.992	0.983	0.984	0.981	1.470	0.994	0.954	156	800	8534	7438	-0.011	4250	4284	3687	3751	0
4	21	1	"PDB1"	"YBR221C"	20150	13910	150	1685	1563	753	68	70	20	100	98	0	3760	3392	1703	66	62	38	99	99	0	0.438	0.449	0.449	0.447	1.436	0.440	0.948	156	939	5311	4821	-1.192	1617	3694	1495	3326	0
4	1	2	"CDC28"	"YBR160W"	16160	14150	150	4497	3949	1568	69	74	29	100	100	0	4512	3961	1516	68	73	94	100	98	0	0.996	0.997	1.013	1.003	1.241	1.009	0.965	156	747	8872	7773	-0.005	4428	4444	3880	3893	0
4	2	2	"RPL21A"	"YBR191W"	16350	14150	130	2938	2726	925	72	96	95	100	98	0	2591	2439	873	71	99	148	97	96	0	1.137	1.121	1.109	1.150	1.305	1.110	0.959	120	510	5386	5022	0.186	2866	2520	2654	2368	0
4	3	2	"YBR223C"	"YBR223C"	16540	14150	130	705	679	213	74	96	92	96	93	0	2797	2732	957	73	107	150	97	97	0	0.232	0.228	0.228	0.232	1.325	0.221	0.911	120	585	3355	3264	-2.110	631	2724	605	2659	0
4	4	2	"RPN4"	"YDL020C"	16760	14140	140	1967	1858	894	72	80	43	94	93	0	1743	1566	791	71	89	118	90	87	0	1.133	1.195	1.178	1.256	1.695	1.170	0.942	156	627	3567	3281	0.181	1895	1672	1786	1495	0
4	5	2	"SLC1"	"YDL052C"	16960	14140	140	976	898	404	70	79	67	93	89	0	1895	1636	829	69	68	62	92	90	0	0.496	0.528	0.532	0.577	1.634	0.504	0.939	156	549	2732	2395	-1.011	906	1826	828	1567	0
4	6	2	"SUB2"	"YDL084W"	17160	14140	140	3287	3039	1525	71	109	246	94	89	0	2719	2422	1232	70	81	124	91	89	0	1.214	1.262	1.275	1.412	1.680	1.250	0.958	156	583	5865	5320	0.280	3216	2649	2968	2352	0
4	7	2	"GPD1"	"YDL022W"	17370	14140	140	1751	1689	773	72	76	32	96	96	0	3824	3396	1629	68	66	47	95	94	0	0.447	0.486	0.493	0.523	1.535	0.477	0.956	156	567	5435	4945	-1.162	1679	3756	1617	3328	0
4	8	2	"YDL054C"	"YDL054C"	17570	14140	150	2202	2093	976	71	82	72	96	92	0	4574	4448	2176	68	86	163	92	91	0	0.473	0.462	0.467	0.507	1.781	0.450	0.940	156	533	6637	6402	-1.080	2131	4506	2022	4380	-100
4	9	2	"YDL086W"	"YDL086W"	17730	14140	120	538	530	270	72	92	91	91	76	0	1714	1628	854	71	140	318	90	83	0	0.284	0.294	0.292	0.302	1.571	0.296	0.929	120	449	2109	2015	-1.818	466	1643	458	1557	-100
4	10	2	"YDL024C"	"YDL024C"	17950	14140	150	2550	2391	1072	73	123	281	94	89	0	3860	3484	1654	73	160	439	91	85	0	0.654	0.680	0.681	0.731	1.572	0.662	0.956	156	675	6264	5729	-0.612	2477	3787	2318	3411	0
4	11	2	"MBP1"	"YDL056W"	18150	14130	140	1363	1328	747	72	99	201	89	84	0	1292	1271	820	71	101	296	83	69	0	1.057	1.047	1.041	1.233	1.922	0.972	0.919	156	579	2512	2456	0.080	1291	1221	1256	1200	0
4	12	2	"ASM4"	"YDL088C"	18360	14130	140	1569	1460	597	73	83	58	96	94	0	2317	2034	893	69	72	71	92	92	0	0.665	0.706	0.699	0.734	1.436	0.673	0.911	156	613	3744	3352	-0.588	1496	2248	1387	1965	0
4	13	2	"YDL026W"	"YDL026W"	18570	14120	140	1696	1615	531	70	125	231	96	94	0	2746	2440	836	69	127	287	94	92	0	0.607	0.652	0.634	0.675	1.568	0.641	0.946	156	583	4303	3916	-0.719	1626	2677	1545	2371	0
4	14	2	"USO1"	"YDL058W"	18760	14130	150	3714	3208	1331	71	125	223	94	92	0	5757	4826	2215	71	137	294	92	89	0	0.641	0.660	0.656	0.729	1.790	0.639	0.955	156	625	9329	7892	-0.642	3643	5686	3137	4755	0
4	15	2	"RAM1"	"YDL090C"	18970	14120	140	2725	2741	1279	72	75	33	100	98	0	4303	4046	2068	69	67	47	96	96	0	0.627	0.671	0.668	0.746	1.720	0.652	0.952	156	598	6887	6646	-0.674	2653	4234	2669	3977	0
4	16	2	"CPH1"	"YDR155C"	19170	14130	140	419	407	142	69	71	21	98	96	0	1450	1279	537	68	63	29	98	96	0	0.253	0.279	0.282	0.300	1.532	0.270	0.923	156	571	1732	1549	-1.981	350	1382	338	1211	0
4	17	2	"YDR186C"	"YDR186C"	19370	14130	130	738	683	299	69	80	130	90	83	0	1232	1122	513	69	68	81	91	90	0	0.575	0.583	0.595	0.599	1.468	0.584	0.849	120	567	1832	1667	-0.798	669	1163	614	1053	0
4	18	2	"SPR28"	"YDR218C"	19580	14120	140	418	418	167	68	79	121	90	72	0	940	907	401	69	76	111	93	91	0	0.402	0.418	0.407	0.429	1.666	0.396	0.877	156	616	1221	1188	-1.315	350	871	350	838	0
4	19	2	"YDR157W"	"YDR157W"	19760	14130	130	1587	1455	516	71	81	88	99	95	0	2290	2012	723	69	79	129	99	95	0	0.683	0.712	0.710	0.712	1.386	0.704	0.940	120	554	3737	3327	-0.551	1516	2221	1384	1943	0
4	20	2	"CCT6"	"YDR188W"	19980	14120	140	847	847	437	71	82	84	96	86	0	2969	2852	1610	67	75	121	95	93	0	0.267	0.279	0.277	0.299	1.783	0.268	0.943	156	617	3678	3561	-1.903	776	2902	776	2785	0
4	21	2	"YDR220C"	"YDR220C"	20180	14120	140	1434	1313	559	68	72	25	99	99	0	2393	2062	840	66	63	43	96	95	0	0.587	0.624	0.623	0.624	1.661	0.624	0.952	156	736	3693	3241	-0.769	1366	2327	1245	1996	0
4	1	3	"SAC3"	"YDR159W"	16160	14350	140	3192	3033	1374	69	74	30	100	100	0	5399	4980	2417	69	68	48	100	98	0	0.586	0.604	0.607	0.654	1.618	0.586	0.957	156	715	8453	7875	-0.771	3123	5330	2964	4911	0
4	2	3	"RVB1"	"YDR190C"	16380	14340	140	2485	2253	1060	71	82	57	96	94	0	2747	2437	1224	69	75	73	94	91	0	0.901	0.921	0.936	1.034	1.734	0.898	0.942	156	604	5092	4550	-0.150	2414	2678	2182	2368	0
4	3	3	"YDR222W"	"YDR222W"	16560	14350	130	1063	1051	606	69	77	43	98	97	0	1883	2169	1282	68	77	99	96	95	0	0.548	0.467	0.453	0.490	1.723	0.456	0.944	120	526	2809	3083	-0.869	994	1815	982	2101	0
4	4	3	"TCI1"	"YDR161W"	16770	14340	140	2978	2652	1111	69	80	64	99	98	0	2471	2158	957	70	87	145	94	93	0	1.212	1.237	1.213	1.279	1.582	1.225	0.955	156	636	5310	4671	0.277	2909	2401	2583	2088	0
4	5	3	"NUP42"	"YDR192C"	16980	14340	150	2758	2514	888	70	80	60	100	99	0	3544	3196	1128	71	82	132	99	98	0	0.774	0.782	0.775	0.779	1.278	0.771	0.962	156	576	6161	5569	-0.370	2688	3473	2444	3125	0
4	6	3	"HTB1"	"YDR224C"	17170	14340	140	5485	5014	2237	72	79	37	100	100	0	2506	2183	1033	71	71	48	96	92	0	2.223	2.340	2.308	2.524	1.698	2.306	0.943	156	563	7848	7054	1.153	5413	2435	4942	2112	0
4	7	3	"PAD1"	"YDR538W"	17380	14340	140	1263	1194	515	72	77	33	98	97	0	1882	1812	814	70	66	39	96	95	0	0.657	0.644	0.638	0.666	1.608	0.629	0.935	156	602	3003	2864	-0.605	1191	1812	1122	1742	0
4	8	3	"RIP1"	"YEL024W"	17590	14340	140	1163	1081	475	68	70	21	100	98	0	2599	2456	1153	69	63	38	97	95	0	0.433	0.424	0.419	0.443	1.660	0.412	0.933	156	494	3625	3400	-1.208	1095	2530	1013	2387	0
4	9	3	"HAT2"	"YEL056W"	17780	14340	140	1625	1560	685	70	79	59	97	94	0	2580	2336	1104	70	97	221	91	87	0	0.620	0.658	0.672	0.754	1.848	0.637	0.934	156	542	4065	3756	-0.691	1555	2510	1490	2266	0
4	10	3	"YDR540C"	"YDR540C"	17980	14340	130	1108	1051	386	71	101	180	92	91	0	2426	2211	878	69	116	334	91	87	0	0.440	0.458	0.453	0.486	1.524	0.434	0.921	120	540	3394	3122	-1.185	1037	2357	980	2142	0
4	11	3	"SNU13"	"YEL026W"	18170	14340	140	5205	4562	1969	72	101	171	98	94	0	2736	2331	1071	70	114	315	89	84	0	1.925	1.986	1.952	2.166	1.687	1.969	0.944	156	607	7799	6751	0.945	5133	2666	4490	2261	0
4	12	3	"PCM1"	"YEL058W"	18380	14330	140	2704	5756	9959	73	80	55	100	100	0	4646	7787	11008	69	76	217	98	98	1	0.575	0.736	0.612	0.625	1.763	0.881	0.900	156	559	7208	13401	-0.799	2631	4577	5683	7718	0
4	13	3	"YDR542W"	"YDR542W"	18550	14340	130	17928	16902	6919	77	191	362	100	98	0	19064	17570	8447	72	234	538	95	93	0	0.940	0.962	0.935	1.113	1.822	0.912	0.946	120	516	36843	34323	-0.089	17851	18992	16825	17498	0
4	14	3	"YEL028W"	"YEL028W"	18770	14330	140	1948	2096	1711	72	167	331	82	69	0	2413	2864	2336	74	198	455	79	69	0	0.802	0.725	0.672	0.775	2.238	0.713	0.903	156	625	4215	4814	-0.318	1876	2339	2024	2790	0
4	15	3	"YEL059W"	"YEL059W"	18960	14330	130	237	290	205	71	73	21	95	90	0	275	349	315	71	65	32	87	85	0	0.814	0.788	0.767	0.805	1.910	0.662	0.788	120	577	370	497	-0.297	166	204	219	278	0
4	16	3	"YDR544C"	"YDR544C"	19190	14320	140	41746	36874	16826	70	72	21	100	100	0	42752	36740	19399	70	65	30	100	100	0	0.976	1.004	0.992	1.096	1.657	0.963	0.931	156	614	84358	73474	-0.034	41676	42682	36804	36670	0
4	17	3	"ECM10"	"YEL030W"	19380	14330	140	8698	7791	3693	71	93	188	98	94	0	5537	5243	2778	70	93	224	92	91	0	1.578	1.492	1.496	1.706	1.742	1.477	0.923	156	599	14094	12893	0.658	8627	5467	7720	5173	0
4	18	3	"CIN8"	"YEL061C"	19580	14330	140	2691	2559	1321	71	104	256	91	87	0	2436	2319	1305	69	94	231	89	86	0	1.107	1.106	1.082	1.212	1.703	1.073	0.876	156	632	4987	4738	0.147	2620	2367	2488	2250	0
4	19	3	"YFR022W"	"YFR022W"	19780	14320	130	6518	5929	2376	70	77	58	100	100	0	6363	5743	2581	68	75	102	100	99	0	1.024	1.032	1.006	1.090	1.432	1.000	0.932	120	576	12743	11534	0.035	6448	6295	5859	5675	0
4	20	3	"RPN12"	"YFR052W"	19990	14320	140	1566	1409	546	69	77	56	99	97	0	2957	2607	1003	67	73	103	98	97	0	0.518	0.528	0.515	0.536	1.371	0.523	0.923	156	594	4387	3880	-0.949	1497	2890	1340	2540	0
4	21	3	"CWH41"	"YGL027C"	20180	14320	140	5938	5358	2252	69	73	26	100	100	0	8531	7463	3449	66	63	50	99	98	0	0.693	0.715	0.692	0.765	1.548	0.686	0.929	156	679	14334	12686	-0.528	5869	8465	5289	7397	0
4	1	4	"YFR024C"	"YFR024C"	16180	14550	140	7741	6742	2773	68	72	23	100	100	0	3981	3493	1439	68	64	43	98	98	0	1.961	1.949	1.938	2.016	1.386	1.956	0.965	156	700	11586	10099	0.972	7673	3913	6674	3425	0
4	2	4	"YFR054C"	"YFR054C"	16380	14550	150	3948	3464	1295	68	73	25	100	100	0	1429	1267	492	68	62	32	97	96	0	2.851	2.832	2.770	2.928	1.381	2.807	0.949	156	610	5241	4595	1.511	3880	1361	3396	1199	0
4	3	4	"CGR1"	"YGL029W"	16600	14540	140	2738	2448	921	68	72	28	100	98	0	1235	1100	419	68	67	59	95	93	0	2.288	2.306	2.314	2.379	1.427	2.321	0.938	156	567	3837	3412	1.194	2670	1167	2380	1032	0
4	4	4	"HIS2"	"YFR025C"	16780	14550	130	2103	1924	695	68	80	68	99	96	0	3082	2879	1110	68	91	161	97	95	0	0.675	0.660	0.664	0.676	1.366	0.645	0.947	120	514	5049	4667	-0.567	2035	3014	1856	2811	0
4	5	4	"YFR056C"	"YFR056C"	16980	14540	140	1012	916	412	70	83	66	92	89	0	1535	1367	651	71	93	153	90	87	0	0.643	0.653	0.639	0.667	1.561	0.632	0.932	156	582	2406	2142	-0.636	942	1464	846	1296	0
4	6	4	"RPL24A"	"YGL031C"	17170	14540	140	2173	2025	938	70	79	40	96	95	0	1908	1791	906	71	73	50	92	92	0	1.145	1.137	1.123	1.206	1.567	1.098	0.939	156	620	3940	3675	0.195	2103	1837	1955	1720	0
4	7	4	"ECO1"	"YFR027W"	17400	14540	140	2083	1845	707	70	76	37	99	99	0	4277	3704	1360	69	67	41	100	99	0	0.478	0.488	0.489	0.480	1.321	0.488	0.957	156	594	6221	5410	-1.064	2013	4208	1775	3635	0
4	8	4	"YGL001C"	"YGL001C"	17590	14530	140	9204	7885	2923	68	72	21	100	100	0	2936	2537	907	69	61	28	100	98	0	3.187	3.167	3.189	3.218	1.367	3.214	0.962	156	510	12003	10285	1.672	9136	2867	7817	2468	0
4	9	4	"HOP2"	"YGL033W"	17780	14530	140	5201	4621	2258	70	72	20	100	100	0	4954	4192	2154	69	62	28	97	95	0	1.050	1.104	1.094	1.219	1.675	1.082	0.934	156	533	10016	8674	0.071	5131	4885	4551	4123	0
4	10	4	"MRP13"	"YGR084C"	17970	14540	130	3266	2941	992	72	124	256	97	95	0	4533	4028	1472	71	164	489	96	95	0	0.716	0.725	0.722	0.744	1.309	0.689	0.948	120	574	7656	6826	-0.482	3194	4462	2869	3957	0
4	11	4	"SPT6"	"YGR116W"	18190	14530	140	1209	1159	527	72	118	242	90	82	0	1467	1389	742	70	152	462	80	74	0	0.814	0.824	0.808	0.907	1.683	0.723	0.887	156	646	2534	2406	-0.297	1137	1397	1087	1319	0
4	12	4	"RPL24B"	"YGR148C"	18390	14530	140	3053	2670	1026	72	74	24	100	100	0	3294	2888	1110	68	71	206	96	93	0	0.924	0.921	0.922	0.942	1.425	0.917	0.965	156	588	6207	5418	-0.114	2981	3226	2598	2820	0
4	13	4	"YGR086C"	"YGR086C"	18590	14530	140	1934	1740	656	74	123	257	95	89	0	3066	2696	1007	70	142	418	93	87	0	0.621	0.634	0.637	0.658	1.506	0.628	0.954	156	575	4856	4292	-0.688	1860	2996	1666	2626	0
4	14	4	"RPS23A"	"YGR118W"	18790	14530	140	2376	2090	781	70	73	22	100	100	0	4375	3839	1368	69	66	52	100	100	0	0.536	0.536	0.533	0.528	1.361	0.533	0.959	156	640	6612	5790	-0.901	2306	4306	2020	3770	0
4	15	4	"YGR150C"	"YGR150C"	19000	14480	80	141	167	113	68	70	25	80	61	0	130	170	158	70	63	30	69	48	0	1.217	0.990	0.843	0.995	3.853	0.704	0.519	52	296	133	199	0.283	73	60	99	100	0
4	16	4	"CTT1"	"YGR088W"	19190	14520	130	2804	2512	936	71	75	29	100	100	0	5766	5009	1897	71	68	44	100	100	0	0.480	0.494	0.493	0.499	1.286	0.486	0.950	120	604	8428	7379	-1.059	2733	5695	2441	4938	0
4	17	4	"SEC35"	"YGR120C"	19380	14530	130	1858	1743	612	73	116	270	95	89	0	4191	3838	1400	73	122	292	95	94	0	0.433	0.444	0.434	0.438	1.443	0.430	0.936	120	594	5903	5435	-1.206	1785	4118	1670	3765	0
4	18	4	"RSR1"	"YGR152C"	19600	14530	130	3279	3023	1496	72	116	278	94	90	0	4278	3904	2000	70	120	300	94	90	0	0.762	0.770	0.779	0.826	1.736	0.752	0.932	120	556	7415	6785	-0.392	3207	4208	2951	3834	0
4	19	4	"YGR090W"	"YGR090W"	19780	14530	140	3419	3047	1582	71	73	29	99	98	0	4059	3628	1844	66	69	89	93	92	0	0.838	0.835	0.834	0.858	1.557	0.835	0.925	156	613	7341	6538	-0.254	3348	3993	2976	3562	0
4	20	4	"YGR122W"	"YGR122W"	20000	14520	150	1360	1238	420	69	73	28	100	100	0	2897	2693	873	67	67	84	100	100	0	0.456	0.445	0.440	0.440	1.309	0.439	0.940	156	607	4121	3795	-1.132	1291	2830	1169	2626	0
4	21	4	"YGR154C"	"YGR154C"	20200	14520	140	1741	1551	660	69	72	22	99	99	0	4476	3718	1761	66	62	43	99	99	0	0.379	0.406	0.401	0.429	1.527	0.387	0.926	156	719	6082	5134	-1.399	1672	4410	1482	3652	0
4	1	5	"ORC6"	"YHR118C"	16200	14740	140	1653	1534	697	69	76	86	98	94	0	1960	1750	806	69	72	120	93	91	0	0.838	0.872	0.884	0.915	1.437	0.864	0.966	156	762	3475	3146	-0.256	1584	1891	1465	1681	0
4	2	5	"IMP3"	"YHR148W"	16430	14740	140	756	728	264	68	69	20	100	100	0	593	552	179	67	61	28	98	96	0	1.308	1.361	1.355	1.370	1.407	1.373	0.928	156	573	1214	1145	0.387	688	526	660	485	0
4	3	5	"YHR180W"	"YHR180W"	16600	14740	140	550	785	605	68	70	20	98	96	0	870	1214	998	67	62	32	93	91	0	0.600	0.625	0.636	0.668	1.553	0.606	0.951	156	544	1285	1864	-0.736	482	803	717	1147	0
4	4	5	"MSH1"	"YHR120W"	16800	14740	130	1005	1072	526	68	73	32	98	96	0	1225	1223	657	69	69	63	94	93	0	0.811	0.870	0.854	0.917	1.724	0.822	0.939	120	546	2093	2158	-0.303	937	1156	1004	1154	0
4	5	5	"YHR150W"	"YHR150W"	16990	14750	140	721	666	272	67	72	27	98	96	0	1932	1756	858	69	67	43	92	91	0	0.351	0.355	0.352	0.412	1.997	0.331	0.936	156	634	2517	2286	-1.510	654	1863	599	1687	0
4	6	5	"YHR182W"	"YHR182W"	17210	14740	130	696	738	342	68	71	24	98	97	0	687	674	296	68	74	271	85	61	0	1.015	1.106	1.096	1.167	1.565	0.755	0.503	120	561	1247	1276	0.021	628	619	670	606	0
4	7	5	"YHR122W"	"YHR122W"	17400	14740	140	1405	1272	588	68	70	20	96	95	0	1782	1524	762	68	61	27	92	92	0	0.780	0.827	0.838	0.856	1.638	0.808	0.946	156	582	3051	2660	-0.358	1337	1714	1204	1456	0
4	8	5	"SPO12"	"YHR152W"	17600	14740	140	1366	1234	574	69	72	22	98	98	0	1902	1659	788	68	62	27	94	93	0	0.707	0.732	0.730	0.768	1.647	0.722	0.956	156	518	3131	2756	-0.500	1297	1834	1165	1591	0
4	9	5	"SSP1"	"YHR184W"	17790	14740	140	683	671	273	69	72	20	100	97	0	918	898	404	68	61	27	96	94	0	0.722	0.725	0.715	0.733	1.442	0.693	0.928	156	547	1464	1432	-0.469	614	850	602	830	0
4	10	5	"NDT80"	"YHR124W"	17990	14730	130	1398	1319	567	70	88	141	93	90	0	3139	2805	1267	70	86	184	92	92	0	0.433	0.457	0.454	0.484	1.681	0.443	0.933	120	575	4397	3984	-1.209	1328	3069	1249	2735	0
4	11	5	"ESC4"	"YHR154W"	18190	14740	130	1449	1359	574	71	75	31	99	95	0	3420	3096	1459	69	66	49	95	95	0	0.411	0.426	0.419	0.468	1.601	0.411	0.961	120	563	4729	4315	-1.282	1378	3351	1288	3027	0
4	12	5	"YHR186C"	"YHR186C"	18380	14740	130	845	833	435	71	74	23	97	95	0	1109	1109	635	68	64	40	93	91	0	0.744	0.732	0.723	0.762	1.406	0.704	0.922	120	550	1815	1803	-0.428	774	1041	762	1041	0
4	13	5	"YJL058C"	"YJL058C"	18600	14730	140	6999	6053	2387	70	74	24	100	100	0	4406	3806	1559	69	64	39	99	99	0	1.598	1.601	1.588	1.653	1.310	1.587	0.976	156	638	11266	9720	0.676	6929	4337	5983	3737	0
4	14	5	"DPB11"	"YJL090C"	18800	14730	140	3420	2947	1300	70	73	21	100	100	0	6019	5193	2521	69	62	29	99	99	0	0.563	0.561	0.560	0.605	1.436	0.544	0.963	156	568	9300	8001	-0.829	3350	5950	2877	5124	0
4	15	5	"YJL122W"	"YJL122W"	19000	14730	140	1135	1041	349	70	73	24	100	100	0	3341	2914	1070	69	65	49	99	99	0	0.325	0.341	0.337	0.353	1.331	0.332	0.950	156	703	4337	3816	-1.619	1065	3272	971	2845	0
4	16	5	"YJL060W"	"YJL060W"	19190	14720	130	2917	2614	935	71	80	60	100	99	0	3208	2771	1082	73	73	69	99	98	0	0.908	0.943	0.955	0.993	1.325	0.919	0.969	120	559	5981	5241	-0.140	2846	3135	2543	2698	0
4	17	5	"HPR5"	"YJL092W"	19390	14720	130	5879	5130	1894	73	90	103	100	100	0	6958	5944	2477	72	89	160	100	100	0	0.843	0.861	0.844	0.897	1.283	0.831	0.967	120	576	12692	10929	-0.246	5806	6886	5057	5872	0
4	18	5	"LSM1"	"YJL124C"	19590	14720	130	2166	1936	666	71	87	110	100	97	0	4063	3544	1279	69	82	151	99	98	0	0.525	0.537	0.533	0.547	1.251	0.519	0.962	120	570	6089	5340	-0.931	2095	3994	1865	3475	0
4	19	5	"LAS21"	"YJL062W"	19800	14720	140	3399	3029	1081	71	75	28	100	100	0	8568	7378	2780	66	65	57	100	100	0	0.391	0.405	0.399	0.420	1.373	0.396	0.968	156	584	11830	10270	-1.353	3328	8502	2958	7312	0
4	20	5	"YJL094C"	"YJL094C"	20000	14720	150	10723	9202	4637	72	74	21	100	100	0	8757	7063	3743	65	60	30	99	99	0	1.225	1.305	1.317	1.429	1.569	1.306	0.956	156	585	19343	16128	0.293	10651	8692	9130	6998	0
4	21	5	"NIT2"	"YJL126W"	20200	14720	140	5294	4719	1662	69	71	21	100	100	0	7076	6252	2308	66	60	29	100	100	0	0.745	0.752	0.751	0.770	1.305	0.741	0.966	156	706	12235	10836	-0.424	5225	7010	4650	6186	0
4	1	6	"YJL064W"	"YJL064W"	16190	14950	130	1737	1563	623	69	80	98	96	93	0	2835	2449	1063	68	76	137	95	93	0	0.603	0.627	0.615	0.663	1.422	0.603	0.943	120	633	4435	3875	-0.730	1668	2767	1494	2381	0
4	2	6	"MRPL49"	"YJL096W"	16390	14950	140	2033	1863	893	69	80	97	96	93	0	2336	2052	1100	68	77	135	92	87	0	0.866	0.904	0.909	1.024	1.598	0.865	0.964	156	659	4232	3778	-0.208	1964	2268	1794	1984	0
4	3	6	"PBS2"	"YJL128C"	16630	14940	140	2379	2088	885	69	71	21	98	98	0	3581	3117	1417	67	61	27	96	96	0	0.657	0.662	0.656	0.710	1.697	0.650	0.952	156	607	5824	5069	-0.605	2310	3514	2019	3050	0
4	4	6	"YKL054C"	"YKL054C"	16790	14950	130	295	301	127	69	73	33	92	90	0	422	421	210	71	69	62	89	84	0	0.644	0.663	0.643	0.666	1.706	0.590	0.806	120	501	577	582	-0.635	226	351	232	350	0
4	5	6	"YKL086W"	"YKL086W"	17000	14940	140	3819	3453	1587	67	72	32	100	100	0	5225	4539	2252	70	69	58	98	97	0	0.728	0.758	0.746	0.849	1.632	0.738	0.969	156	603	8907	7855	-0.458	3752	5155	3386	4469	0
4	6	6	"SBA1"	"YKL117W"	17210	14940	140	2694	2457	1097	68	70	19	100	99	0	2969	2496	1161	68	71	253	91	88	0	0.905	0.984	0.980	1.079	1.612	0.951	0.919	156	647	5527	4817	-0.144	2626	2901	2389	2428	0
4	7	6	"YKL056C"	"YKL056C"	17430	14940	130	663	621	230	68	69	18	100	100	0	1529	1402	603	68	63	33	99	97	0	0.407	0.415	0.409	0.444	1.427	0.396	0.939	120	513	2056	1887	-1.296	595	1461	553	1334	0
4	8	6	"YKL088W"	"YKL088W"	17600	14930	140	4148	3721	1595	67	69	18	100	100	0	7169	6293	2933	68	62	32	98	98	0	0.575	0.587	0.580	0.633	1.423	0.573	0.970	156	522	11182	9879	-0.799	4081	7101	3654	6225	0
4	9	6	"VPH2"	"YKL119C"	17810	14930	140	3408	3040	1265	68	69	18	100	100	0	2054	1875	830	69	61	25	97	96	0	1.683	1.646	1.665	1.808	1.615	1.613	0.960	156	519	5325	4778	0.751	3340	1985	2972	1806	0
4	10	6	"TOA2"	"YKL058W"	17990	14940	150	1851	1652	848	70	75	35	96	96	0	2268	2009	1172	71	70	56	94	93	0	0.811	0.816	0.799	0.902	1.553	0.775	0.957	156	630	3978	3520	-0.303	1781	2197	1582	1938	0
4	11	6	"YKL090W"	"YKL090W"	18220	14930	140	1253	1289	729	70	75	30	98	96	0	1890	1890	1072	69	69	48	92	91	0	0.650	0.669	0.652	0.723	1.618	0.670	0.940	156	551	3004	3040	-0.622	1183	1821	1219	1821	0
4	12	6	"YKL121W"	"YKL121W"	18390	14930	140	1002	963	443	69	71	19	98	96	0	2033	1810	903	68	62	27	94	94	0	0.475	0.513	0.503	0.549	1.642	0.495	0.933	156	588	2898	2636	-1.075	933	1965	894	1742	0
4	13	6	"FBA1"	"YKL060C"	18620	14930	130	6269	5904	1963	69	82	157	100	99	0	3024	2893	1039	69	75	179	99	97	0	2.098	2.066	2.112	2.118	1.226	2.076	0.961	120	549	9155	8659	1.069	6200	2955	5835	2824	0
4	14	6	"BUD2"	"YKL092C"	18800	14930	140	4686	4303	2117	70	82	157	96	95	0	4147	3778	1999	70	75	179	94	89	0	1.132	1.142	1.146	1.250	1.490	1.111	0.964	156	550	8693	7941	0.179	4616	4077	4233	3708	0
4	15	6	"YKL123W"	"YKL123W"	19000	14920	130	1252	1213	518	71	74	25	95	95	0	2302	2199	1014	70	67	49	94	94	0	0.529	0.536	0.531	0.540	1.511	0.529	0.944	120	557	3413	3271	-0.918	1181	2232	1142	2129	0
4	16	6	"RIC1"	"YLR039C"	19210	14920	140	2109	1969	936	69	77	56	96	96	0	3137	2857	1558	70	71	70	94	91	0	0.665	0.682	0.676	0.768	1.669	0.650	0.964	156	619	5107	4687	-0.588	2040	3067	1900	2787	0
4	17	6	"RGR1"	"YLR071C"	19410	14920	140	889	874	357	69	78	79	96	95	0	2204	2071	997	67	70	96	95	93	0	0.384	0.402	0.394	0.473	2.090	0.380	0.938	156	594	2957	2809	-1.382	820	2137	805	2004	0
4	18	6	"CDC45"	"YLR103C"	19610	14920	140	2539	2205	988	69	72	26	99	99	0	5943	4906	2456	68	64	46	96	95	0	0.420	0.442	0.436	0.502	1.741	0.423	0.960	156	621	8345	6974	-1.250	2470	5875	2136	4838	0
4	19	6	"YLR041W"	"YLR041W"	19830	14920	140	1090	997	413	71	73	20	99	98	0	1958	1705	781	66	60	27	97	96	0	0.539	0.565	0.555	0.585	1.437	0.547	0.955	156	577	2911	2565	-0.893	1019	1892	926	1639	0
4	20	6	"YLR073C"	"YLR073C"	20020	14920	130	1394	1331	559	71	72	20	100	99	0	2492	2389	1106	65	59	28	99	96	0	0.545	0.542	0.543	0.584	1.446	0.532	0.945	120	503	3750	3584	-0.875	1323	2427	1260	2324	0
4	21	6	"SEN2"	"YLR105C"	20210	14920	140	2871	2545	1063	67	69	18	100	100	0	7776	6726	3046	66	62	85	99	98	0	0.364	0.372	0.371	0.396	1.376	0.363	0.971	156	724	10514	9138	-1.459	2804	7710	2478	6660	0
4	1	7	"TRX1"	"YLR043C"	16220	15140	140	668	586	255	68	72	32	91	91	0	1007	883	408	69	65	55	89	87	0	0.640	0.636	0.620	0.664	1.569	0.611	0.923	156	687	1538	1332	-0.645	600	938	518	814	0
4	2	7	"RPL10"	"YLR075W"	16410	15150	140	1127	1016	494	67	70	20	95	94	0	1622	1453	766	67	60	26	92	91	0	0.682	0.685	0.698	0.751	1.701	0.659	0.942	156	565	2615	2335	-0.553	1060	1555	949	1386	0
4	3	7	"YLR107W"	"YLR107W"	16620	15140	130	852	780	318	67	69	19	97	97	0	2279	2081	947	66	60	26	94	94	0	0.355	0.354	0.352	0.381	1.676	0.334	0.926	120	548	2998	2728	-1.495	785	2213	713	2015	0
4	4	7	"STU2"	"YLR045C"	16820	15140	140	4402	3966	1568	68	71	27	100	100	0	5468	4945	1994	68	65	55	100	99	0	0.803	0.799	0.800	0.819	1.369	0.791	0.957	156	554	9734	8775	-0.317	4334	5400	3898	4877	0
4	5	7	"YLR077W"	"YLR077W"	17010	15140	140	4302	3923	1797	67	70	19	100	99	0	3748	3493	1793	67	62	42	96	95	0	1.151	1.126	1.106	1.261	1.733	1.087	0.951	156	556	7916	7282	0.202	4235	3681	3856	3426	0
4	6	7	"AHP1"	"YLR109W"	17210	15130	130	588	574	231	69	70	18	97	96	0	2048	2006	903	66	59	26	98	97	0	0.262	0.260	0.257	0.268	1.609	0.259	0.859	120	544	2501	2445	-1.933	519	1982	505	1940	0
4	7	7	"YLR422W"	"YLR422W"	17400	15130	130	1388	1339	663	68	73	29	98	96	0	1980	1883	992	67	65	58	96	95	0	0.690	0.700	0.699	0.716	1.512	0.671	0.931	120	601	3233	3087	-0.535	1320	1913	1271	1816	0
4	8	7	"YLR454W"	"YLR454W"	17620	15130	140	1277	1176	598	67	70	23	98	96	0	1996	1771	942	69	65	47	92	91	0	0.628	0.652	0.649	0.723	1.980	0.633	0.910	156	614	3137	2811	-0.671	1210	1927	1109	1702	0
4	9	7	"PPZ1"	"YML016C"	17810	15130	140	8229	7228	3328	68	69	18	100	100	0	6657	5816	2829	69	61	26	98	98	0	1.239	1.246	1.233	1.329	1.745	1.231	0.943	156	562	14749	12907	0.309	8161	6588	7160	5747	0
4	10	7	"YLR424W"	"YLR424W"	18020	15130	130	5850	5146	2289	69	72	22	100	100	0	7371	6514	2944	69	64	32	98	98	0	0.792	0.788	0.790	0.815	1.445	0.770	0.941	120	543	13083	11522	-0.337	5781	7302	5077	6445	0
4	11	7	"YLR456W"	"YLR456W"	18210	15130	140	2713	2508	1074	68	71	21	98	98	0	2715	2433	1153	69	63	30	96	94	0	1.000	1.032	1.003	1.075	1.705	1.002	0.929	156	567	5291	4804	-0.001	2645	2646	2440	2364	0
4	12	7	"YML018C"	"YML018C"	18410	15130	140	5536	4740	2191	69	71	20	100	100	0	4683	4036	1856	68	62	28	100	100	0	1.185	1.177	1.172	1.212	1.532	1.191	0.937	156	617	10082	8639	0.244	5467	4615	4671	3968	0
4	13	7	"YLR426W"	"YLR426W"	18630	15130	140	1744	1531	673	71	81	153	95	90	0	4720	4069	1989	69	74	174	95	92	0	0.360	0.365	0.360	0.400	1.654	0.352	0.926	156	582	6324	5460	-1.475	1673	4651	1460	4000	0
4	14	7	"YLR458W"	"YLR458W"	18810	15130	140	2451	2101	966	68	80	156	95	92	0	2984	2515	1227	69	74	178	94	88	0	0.817	0.831	0.821	0.903	1.645	0.809	0.945	156	556	5298	4479	-0.291	2383	2915	2033	2446	0
4	15	7	"YML020W"	"YML020W"	19010	15120	130	5022	4658	1740	68	70	19	100	100	0	10101	8912	3606	69	63	31	100	100	0	0.494	0.519	0.508	0.541	1.314	0.502	0.936	120	562	14986	13433	-1.018	4954	10032	4590	8843	0
4	16	7	"YLR428C"	"YLR428C"	19210	15120	140	973	879	369	68	70	19	99	98	0	3012	2526	1145	69	64	36	97	97	0	0.308	0.330	0.321	0.346	1.537	0.317	0.923	156	597	3848	3268	-1.701	905	2943	811	2457	0
4	17	7	"YLR460C"	"YLR460C"	19410	15120	140	6215	5642	2954	68	69	18	100	100	0	8555	8178	4493	66	61	33	97	97	0	0.724	0.687	0.707	0.737	1.580	0.676	0.938	156	618	14636	13686	-0.466	6147	8489	5574	8112	0
4	18	7	"APT1"	"YML022W"	19640	15120	140	614	556	241	69	71	18	98	95	0	2126	1780	814	66	59	26	98	96	0	0.265	0.284	0.281	0.296	1.627	0.275	0.913	156	564	2605	2201	-1.918	545	2060	487	1714	0
4	19	7	"HSC82"	"YMR186W"	19810	15120	140	918	823	360	70	72	20	98	98	0	1773	1552	716	66	60	27	97	96	0	0.497	0.507	0.519	0.542	1.762	0.485	0.906	156	559	2555	2239	-1.009	848	1707	753	1486	0
4	20	7	"GUA1"	"YMR217W"	20020	15110	130	3099	2910	1163	68	71	21	100	100	0	4115	3756	1558	66	60	28	99	99	0	0.749	0.770	0.773	0.798	1.366	0.747	0.946	120	567	7080	6532	-0.418	3031	4049	2842	3690	0
4	21	7	"YMR250W"	"YMR250W"	20210	15110	120	771	777	256	67	69	18	100	100	0	1612	1558	579	66	63	93	98	96	0	0.455	0.476	0.481	0.491	1.368	0.454	0.914	120	583	2250	2202	-1.135	704	1546	710	1492	0
4	1	8	"YMR188C"	"YMR188C"	16220	15350	140	1121	1039	452	67	70	18	98	98	0	1295	1109	558	70	61	26	94	91	0	0.860	0.936	0.914	1.068	1.800	0.874	0.923	156	712	2279	2011	-0.217	1054	1225	972	1039	0
4	2	8	"ESC1"	"YMR219W"	16420	15340	140	216	219	87	67	69	19	94	89	0	318	310	153	69	61	26	90	86	0	0.598	0.631	0.634	0.658	2.036	0.547	0.735	156	522	398	393	-0.741	149	249	152	241	0
4	3	8	"HOR7"	"YMR251W-A"	16610	15340	140	2030	1916	799	68	70	19	100	100	0	2307	2185	926	67	61	27	98	97	0	0.876	0.873	0.855	0.917	1.533	0.874	0.927	156	604	4202	3966	-0.191	1962	2240	1848	2118	0
4	4	8	"SGS1"	"YMR190C"	16840	15340	140	2002	1989	1400	68	73	49	96	91	0	1246	1195	961	67	63	38	87	85	0	1.640	1.703	1.691	1.854	1.531	1.599	0.923	156	544	3113	3049	0.714	1934	1179	1921	1128	0
4	5	8	"YMR221C"	"YMR221C"	17020	15340	140	1059	1003	542	68	72	48	94	90	0	1233	1128	688	68	62	37	90	89	0	0.851	0.882	0.899	0.981	1.891	0.835	0.928	156	564	2156	1995	-0.233	991	1165	935	1060	0
4	6	8	"YMR253C"	"YMR253C"	17240	15340	140	666	641	358	68	70	18	96	92	0	783	711	436	68	60	25	85	83	0	0.836	0.891	0.888	0.980	1.854	0.854	0.898	156	598	1313	1216	-0.258	598	715	573	643	0
4	7	8	"YMR192W"	"YMR192W"	17410	15340	130	711	665	324	70	76	36	94	88	0	1082	1020	564	70	71	69	89	87	0	0.633	0.626	0.634	0.613	1.649	0.573	0.920	120	542	1653	1545	-0.659	641	1012	595	950	0
4	8	8	"UBP8"	"YMR223W"	17630	15340	140	1887	1695	875	69	73	32	99	96	0	2529	2153	1182	69	67	57	92	89	0	0.739	0.780	0.781	0.871	1.722	0.763	0.947	156	613	4278	3710	-0.436	1818	2460	1626	2084	0
4	9	8	"GFD1"	"YMR255W"	17830	15330	140	1782	1656	794	69	71	21	98	96	0	2105	1957	1040	68	62	29	94	94	0	0.841	0.840	0.833	0.921	1.603	0.809	0.952	156	581	3750	3476	-0.250	1713	2037	1587	1889	0
4	10	8	"LAP3"	"YNL239W"	18030	15330	130	2849	2642	800	69	72	23	100	100	0	4228	3811	1339	70	64	30	100	100	0	0.669	0.688	0.680	0.712	1.327	0.674	0.957	120	593	6938	6314	-0.581	2780	4158	2573	3741	0
4	11	8	"BNI1"	"YNL271C"	18230	15320	130	1288	1191	559	67	70	19	97	96	0	1688	1612	867	68	61	27	95	95	0	0.754	0.728	0.748	0.776	1.648	0.679	0.927	120	551	2841	2668	-0.408	1221	1620	1124	1544	0
4	12	8	"YNL303W"	"YNL303W"	18420	15330	130	853	785	356	69	73	35	98	94	0	1294	1150	599	69	65	37	94	90	0	0.640	0.662	0.648	0.720	1.638	0.630	0.916	120	561	2009	1797	-0.644	784	1225	716	1081	0
4	13	8	"ZWF1"	"YNL241C"	18630	15320	130	1844	1699	658	70	73	35	100	98	0	2359	2030	838	68	64	36	98	96	0	0.774	0.830	0.815	0.903	1.556	0.806	0.960	120	580	4065	3591	-0.369	1774	2291	1629	1962	0
4	14	8	"TOF1"	"YNL273W"	18830	15320	130	3271	3095	1534	69	71	19	100	100	0	2907	2655	1324	66	60	26	99	98	0	1.127	1.169	1.157	1.247	1.575	1.168	0.943	120	577	6043	5615	0.173	3202	2841	3026	2589	0
4	15	8	"YNL305C"	"YNL305C"	19040	15320	140	839	784	278	71	73	30	100	100	0	2368	2011	831	68	63	35	98	98	0	0.334	0.367	0.362	0.406	1.613	0.350	0.941	156	618	3068	2656	-1.582	768	2300	713	1943	0
4	16	8	"SLA2"	"YNL243W"	19230	15320	130	1232	1111	507	70	72	32	97	97	0	5237	4383	2215	67	62	36	100	99	0	0.225	0.241	0.252	0.264	1.601	0.232	0.944	120	551	6332	5357	-2.154	1162	5170	1041	4316	0
4	17	8	"YNL275W"	"YNL275W"	19450	15320	140	4051	3526	1581	68	70	20	100	98	0	4030	3343	1672	66	60	29	96	95	0	1.005	1.055	1.042	1.202	1.867	1.024	0.954	156	596	7947	6735	0.007	3983	3964	3458	3277	0
4	18	8	"MCK1"	"YNL307C"	19630	15320	140	997	913	325	68	70	18	100	100	0	3174	2701	1110	66	59	28	99	97	0	0.299	0.321	0.318	0.350	1.603	0.306	0.937	156	563	4037	3480	-1.742	929	3108	845	2635	0
4	19	8	"YNL245C"	"YNL245C"	19850	15320	140	1334	1196	489	69	71	20	98	97	0	2957	2433	1115	65	59	27	98	96	0	0.437	0.476	0.476	0.514	1.635	0.453	0.926	156	599	4157	3495	-1.193	1265	2892	1127	2368	0
4	20	8	"MET2"	"YNL277W"	20040	15320	140	2353	2022	820	68	71	21	100	100	0	3673	3250	1382	64	59	27	100	99	0	0.633	0.613	0.621	0.641	1.544	0.600	0.944	156	604	5894	5140	-0.659	2285	3609	1954	3186	0
4	21	8	"STB1"	"YNL309W"	20250	15310	130	4110	3673	1528	67	70	20	100	100	0	5746	4989	2215	64	59	31	98	98	0	0.712	0.732	0.721	0.776	1.499	0.705	0.958	120	656	9725	8531	-0.491	4043	5682	3606	4925	0
4	1	9	"YOR041C"	"YOR041C"	16240	15540	140	1361	1249	567	66	69	19	100	99	0	1398	1233	528	69	62	27	100	98	0	0.974	1.016	1.007	1.028	1.458	1.024	0.946	156	690	2624	2347	-0.037	1295	1329	1183	1164	0
4	2	9	"YOR073W"	"YOR073W"	16440	15540	140	2624	2406	1069	70	73	24	100	100	0	2901	2547	1188	69	63	34	98	97	0	0.902	0.943	0.937	0.999	1.539	0.927	0.942	156	556	5386	4814	-0.149	2554	2832	2336	2478	0
4	3	9	"YOR105W"	"YOR105W"	16650	15540	140	762	718	236	75	81	30	98	98	0	1033	959	316	69	63	35	98	98	0	0.713	0.722	0.726	0.728	1.455	0.699	0.900	156	536	1651	1533	-0.489	687	964	643	890	0
4	4	9	"WHI2"	"YOR043W"	16830	15540	150	2288	2072	941	72	80	53	100	98	0	3072	2668	1307	69	65	38	98	96	0	0.738	0.770	0.770	0.814	1.494	0.740	0.947	156	535	5219	4599	-0.438	2216	3003	2000	2599	0
4	5	9	"UFE1"	"YOR075W"	17030	15540	140	3636	3022	1510	67	72	49	100	98	0	3479	2878	1465	69	64	37	96	95	0	1.047	1.052	1.058	1.138	1.611	1.048	0.935	156	560	6979	5764	0.066	3569	3410	2955	2809	0
4	6	9	"YOR107W"	"YOR107W"	17240	15540	140	1399	1276	530	67	69	18	100	99	0	2345	2052	912	70	61	26	97	96	0	0.585	0.610	0.596	0.669	1.763	0.593	0.938	156	527	3607	3191	-0.772	1332	2275	1209	1982	0
4	7	9	"TOM6"	"YOR045W"	17420	15540	140	914	820	389	69	72	23	98	97	0	756	669	350	69	64	37	92	89	0	1.230	1.252	1.253	1.330	1.724	1.193	0.914	156	571	1532	1351	0.299	845	687	751	600	0
4	8	9	"RTS2"	"YOR077W"	17650	15530	140	529	493	234	70	76	51	91	87	0	1889	1636	814	68	62	32	93	92	0	0.252	0.270	0.270	0.278	1.924	0.259	0.862	156	562	2280	1991	-1.988	459	1821	423	1568	0
4	9	9	"INP53"	"YOR109W"	17830	15530	150	2000	1901	1009	70	76	50	98	98	0	3753	3443	1932	70	65	36	98	96	0	0.524	0.543	0.548	0.602	1.683	0.526	0.939	156	606	5613	5204	-0.932	1930	3683	1831	3373	0
4	10	9	"STD1"	"YOR047C"	18040	15530	130	5552	4924	1929	67	70	20	100	100	0	6681	6092	2582	69	62	28	100	100	0	0.830	0.806	0.797	0.856	1.514	0.776	0.947	120	557	12097	10880	-0.270	5485	6612	4857	6023	0
4	11	9	"ATX2"	"YOR079C"	18230	15530	140	1753	1671	839	67	70	19	99	99	0	4205	3657	2012	69	62	28	99	98	0	0.408	0.447	0.436	0.506	1.719	0.425	0.932	156	644	5822	5192	-1.295	1686	4136	1604	3588	0
4	12	9	"YOR111W"	"YOR111W"	18440	15520	140	1166	1044	482	68	72	33	98	96	0	2718	2287	1110	70	64	35	96	94	0	0.415	0.440	0.432	0.482	2.087	0.424	0.918	156	645	3746	3193	-1.270	1098	2648	976	2217	0
4	13	9	"YPL030W"	"YPL030W"	18640	15530	140	1565	1413	797	68	72	34	96	95	0	3191	2810	1834	67	63	44	91	89	0	0.479	0.490	0.485	0.589	1.923	0.458	0.933	156	643	4621	4088	-1.061	1497	3124	1345	2743	0
4	14	9	"YPL062W"	"YPL062W"	18840	15520	130	455	455	194	70	71	22	97	95	0	1376	1224	621	67	63	41	91	90	0	0.294	0.333	0.330	0.374	1.918	0.317	0.897	120	568	1694	1542	-1.766	385	1309	385	1157	0
4	15	9	"SEC62"	"YPL094C"	19040	15520	140	652	594	237	71	76	37	97	94	0	2728	2323	1075	69	70	47	98	96	0	0.219	0.232	0.234	0.253	1.566	0.223	0.941	156	596	3240	2777	-2.194	581	2659	523	2254	0
4	16	9	"SVL3"	"YPL032C"	19240	15520	140	2912	2666	1351	69	73	32	98	98	0	5018	4291	2523	68	64	40	94	92	0	0.574	0.615	0.622	0.770	1.976	0.577	0.939	156	628	7793	6820	-0.800	2843	4950	2597	4223	0
4	17	9	"YPL064C"	"YPL064C"	19440	15520	130	1618	1571	665	68	70	20	100	99	0	3156	3063	1507	67	61	29	99	97	0	0.502	0.502	0.493	0.560	1.598	0.463	0.935	120	522	4639	4499	-0.995	1550	3089	1503	2996	0
4	18	9	"YPL096W"	"YPL096W"	19630	15520	140	3377	3160	1154	68	70	23	100	100	0	6164	5351	2052	66	61	29	100	100	0	0.543	0.585	0.585	0.607	1.316	0.571	0.953	156	624	9407	8377	-0.882	3309	6098	3092	5285	0
4	19	9	"YPL034W"	"YPL034W"	19860	15510	130	2743	2259	1003	68	71	23	100	99	0	2767	2247	1068	66	60	27	97	96	0	0.990	1.005	0.999	1.122	1.685	0.988	0.941	120	558	5376	4372	-0.014	2675	2701	2191	2181	0
4	20	9	"YPL066W"	"YPL066W"	20050	15520	140	3038	2706	1208	67	71	23	100	100	0	6032	5388	2436	65	59	27	100	100	0	0.498	0.496	0.489	0.503	1.405	0.490	0.948	156	560	8938	7962	-1.006	2971	5967	2639	5323	0
4	21	9	"YPL098C"	"YPL098C"	20230	15510	130	1562	1421	608	68	72	24	100	100	0	3293	2879	1401	65	60	31	99	98	0	0.463	0.481	0.485	0.546	1.597	0.465	0.942	120	621	4722	4167	-1.111	1494	3228	1353	2814	0
4	1	10	"PMA2"	"YPL036W"	16230	15750	140	1522	1542	883	68	71	20	96	95	0	2022	2092	1407	69	63	31	90	89	0	0.744	0.729	0.711	0.857	2.215	0.663	0.881	156	732	3407	3497	-0.426	1454	1953	1474	2023	0
4	2	10	"YPL068C"	"YPL068C"	16430	15740	140	1944	1730	736	69	73	24	99	99	0	2033	1748	842	69	64	34	98	96	0	0.955	0.989	0.977	1.098	1.683	0.951	0.932	156	594	3839	3340	-0.067	1875	1964	1661	1679	0
4	3	10	"YPL100W"	"YPL100W"	16640	15740	160	422	416	180	73	79	30	97	93	0	607	555	290	70	64	34	88	85	0	0.650	0.707	0.706	0.850	2.316	0.625	0.824	208	638	886	828	-0.622	349	537	343	485	0
4	4	10	"NAT3"	"YPR131C"	16860	15740	140	567	531	236	72	76	26	96	92	0	1171	1004	478	69	62	27	95	92	0	0.449	0.491	0.487	0.515	1.843	0.472	0.894	156	530	1597	1394	-1.155	495	1102	459	935	0
4	5	10	"TIF3"	"YPR163C"	17050	15740	140	1724	1570	829	66	69	19	100	99	0	3084	2727	1536	69	61	26	99	96	0	0.550	0.566	0.559	0.633	2.082	0.540	0.898	156	564	4673	4162	-0.863	1658	3015	1504	2658	0
4	6	10	"YPR195C"	"YPR195C"	17250	15730	130	304	305	121	69	71	23	97	93	0	452	433	200	70	87	368	52	1	0	0.615	0.650	0.643	0.641	1.552	0.610	0.838	120	468	617	599	-0.701	235	382	236	363	0
4	7	10	"YPR133C"	"YPR133C"	17430	15740	140	462	435	203	69	70	21	96	93	0	579	511	282	70	82	338	66	21	0	0.772	0.830	0.809	0.942	2.121	0.319	0.340	156	553	902	807	-0.373	393	509	366	441	0
4	8	10	"RHO1"	"YPR165W"	17640	15730	140	3121	2725	1288	68	73	48	98	95	0	2601	2233	1177	69	62	32	95	92	0	1.206	1.228	1.208	1.385	1.780	1.183	0.926	156	622	5585	4821	0.270	3053	2532	2657	2164	0
4	9	10	"YPR197C"	"YPR197C"	17840	15730	130	2732	2439	1141	70	77	52	94	92	0	2793	2445	1183	70	68	62	90	90	0	0.978	0.997	0.993	1.049	1.678	0.984	0.917	120	575	5385	4744	-0.033	2662	2723	2369	2375	0
4	10	10	"CTF4"	"YPR135W"	18050	15730	140	192	233	137	67	69	22	93	90	0	243	288	206	68	65	56	81	69	0	0.714	0.755	0.734	0.781	2.202	0.606	0.665	156	663	300	386	-0.485	125	175	166	220	0
4	11	10	"MET16"	"YPR167C"	18250	15730	120	125	140	76	66	68	18	84	70	0	127	149	103	68	60	27	72	51	0	1.000	0.914	0.896	0.863	2.987	0.679	0.512	120	512	118	155	0.000	59	59	74	81	0
4	12	10	"ARR1"	"YPR199C"	18450	15730	130	87	90	28	66	68	18	55	33	0	127	114	47	69	61	27	63	50	0	0.362	0.533	0.496	0.483	3.230	0.284	0.157	120	557	79	69	-1.466	21	58	24	45	0
4	13	10	"RRP9"	"YPR137W"	18640	15730	140	189	234	171	67	69	19	90	83	0	207	266	242	68	62	39	79	71	0	0.878	0.843	0.821	0.849	1.995	0.697	0.761	156	633	261	365	-0.188	122	139	167	198	0
4	14	10	"YPR169W"	"YPR169W"	18850	15720	130	4096	3550	1533	68	71	23	99	98	0	4525	3873	1878	70	64	34	96	95	0	0.904	0.916	0.915	1.058	1.930	0.860	0.927	120	528	8483	7285	-0.145	4028	4455	3482	3803	0
4	15	10	"ARR3"	"YPR201W"	19010	15720	150	100	135	83	71	80	44	47	37	0	87	156	121	72	78	59	42	37	0	1.933	0.762	0.659	0.698	2.353	0.669	0.693	156	642	44	148	0.951	29	15	64	84	-50
4	16	10	"CEN1"	"CEN1"	19240	15710	130	575	531	215	71	81	45	97	94	0	337	322	140	72	76	58	85	79	0	1.902	1.840	1.871	2.042	2.082	1.704	0.760	120	618	769	710	0.927	504	265	460	250	0
4	17	10	"YBL091C-A"	"YBL091C-A"	19450	15720	140	792	717	286	66	69	20	97	96	0	1240	1098	450	66	60	27	97	95	0	0.618	0.631	0.649	0.661	1.750	0.612	0.916	156	661	1900	1683	-0.693	726	1174	651	1032	0
4	18	10	"YBLWdelta8"	"YBLWdelta8"	19660	15720	140	952	852	398	66	68	19	98	96	0	976	857	428	65	60	27	91	89	0	0.973	0.992	1.023	1.090	1.960	0.958	0.898	156	587	1797	1578	-0.040	886	911	786	792	0
4	19	10	"YCRCtau1"	"YCRCtau1"	19850	15720	140	371	372	173	67	69	22	94	91	0	487	460	228	67	61	30	91	88	0	0.724	0.776	0.790	0.751	1.791	0.732	0.814	156	588	724	698	-0.466	304	420	305	393	0
4	20	10	"SNR189"	"SNR189"	20050	15710	130	183	184	58	69	72	24	96	85	0	420	386	134	67	61	29	94	90	0	0.323	0.361	0.346	0.354	1.842	0.316	0.660	120	522	467	434	-1.631	114	353	115	319	0
4	21	10	"YCRWomega3"	"YCRWomega3"	20250	15710	150	1749	1622	449	70	72	23	100	100	0	1142	1112	322	66	60	27	99	99	0	1.560	1.484	1.527	1.490	1.337	1.473	0.907	156	807	2755	2598	0.642	1679	1076	1552	1046	0
4	1	11	"IntYDR064W"	"IntYDR064W"	16240	15940	140	1342	1209	589	67	70	19	97	97	0	1235	1118	615	70	64	30	91	89	0	1.094	1.090	1.089	1.201	1.640	1.040	0.945	156	753	2440	2190	0.130	1275	1165	1142	1048	0
4	2	11	"YDRWsigma4"	"YDRWsigma4"	16460	15950	130	454	434	157	67	71	21	96	95	0	451	423	154	70	63	28	95	92	0	1.016	1.040	1.048	1.026	1.662	0.983	0.889	120	571	768	720	0.023	387	381	367	353	0
4	3	11	"tG(CCC)D"	"tG(CCC)D"	16650	15940	130	329	323	97	69	70	19	98	96	0	395	379	127	70	62	26	95	93	0	0.800	0.822	0.836	0.839	1.503	0.771	0.846	120	519	585	563	-0.322	260	325	254	309	0
4	4	11	"YERWdelta12"	"YERWdelta12"	16850	15940	140	217	230	77	67	69	18	96	94	0	678	602	225	70	62	26	95	94	0	0.247	0.306	0.297	0.309	1.752	0.290	0.843	156	555	758	695	-2.019	150	608	163	532	0
4	5	11	"IntYER133W"	"IntYER133W"	17040	15940	140	490	473	209	65	68	19	96	94	0	1295	1145	501	69	62	27	95	94	0	0.347	0.379	0.369	0.400	1.791	0.370	0.905	156	530	1651	1484	-1.528	425	1226	408	1076	0
4	6	11	"YERCdelta26"	"YERCdelta26"	17260	15930	140	796	739	331	66	69	22	100	97	0	1105	1002	437	70	82	329	86	73	0	0.705	0.722	0.728	0.736	1.612	0.538	0.640	156	587	1765	1605	-0.504	730	1035	673	932	0
4	7	11	"iYAR044W-2"	"iYAR044W-2"	17460	15930	130	397	388	130	69	70	21	98	97	0	585	545	175	71	84	348	82	3	0	0.638	0.673	0.671	0.676	1.536	0.646	0.858	120	524	842	793	-0.648	328	514	319	474	0
4	8	11	"iYAR050W"	"iYAR050W"	17650	15930	130	554	520	176	69	71	21	100	100	0	636	588	198	70	62	29	96	95	0	0.857	0.871	0.859	0.919	1.666	0.856	0.910	120	593	1051	969	-0.223	485	566	451	518	0
4	9	11	"iYARCdelta8-2"	"iYARCdelta8-2"	17850	15930	130	291	293	100	68	70	21	99	97	0	433	400	143	68	65	57	95	92	0	0.611	0.678	0.685	0.690	1.483	0.639	0.830	120	571	588	557	-0.711	223	365	225	332	0
4	10	11	"iYBLWdelta3"	"iYBLWdelta3"	18050	15930	130	421	424	148	68	70	20	99	99	0	538	524	198	70	63	28	97	95	0	0.754	0.784	0.804	0.793	1.485	0.730	0.875	120	578	821	810	-0.407	353	468	356	454	0
4	11	11	"iYBL105C"	"iYBL105C"	18250	15920	130	2279	2083	724	67	69	21	100	100	0	3472	3117	1047	70	62	30	100	100	0	0.650	0.662	0.658	0.657	1.286	0.658	0.962	120	560	5614	5063	-0.621	2212	3402	2016	3047	0
4	12	11	"iYBL101C"	"iYBL101C"	18440	15930	140	1114	1013	369	66	69	21	100	98	0	4028	3448	1363	69	63	37	100	98	0	0.265	0.280	0.283	0.297	1.498	0.270	0.948	156	647	5007	4326	-1.917	1048	3959	947	3379	0
4	13	11	"iYBL085W"	"iYBL085W"	18670	15920	130	1510	1468	658	66	69	20	100	100	0	1483	1446	652	70	68	70	95	92	0	1.022	1.019	1.035	1.060	1.565	1.009	0.944	120	573	2857	2778	0.031	1444	1413	1402	1376	0
4	14	11	"iYBL080C"	"iYBL080C"	18850	15920	120	465	479	259	68	70	21	98	98	0	635	642	393	70	69	102	90	73	0	0.703	0.719	0.721	0.795	1.820	0.676	0.906	120	533	962	983	-0.509	397	565	411	572	0
4	15	11	"iYBL075C"	"iYBL075C"	19070	15920	150	1064	976	521	69	77	41	95	94	0	2229	1937	1025	71	74	60	96	94	0	0.461	0.486	0.500	0.505	1.665	0.480	0.938	156	664	3153	2773	-1.117	995	2158	907	1866	0
4	16	11	"iYBL056W"	"iYBL056W"	19260	15920	130	941	907	322	68	71	20	100	100	0	1090	1026	371	69	62	34	100	99	0	0.855	0.877	0.882	0.900	1.372	0.851	0.937	120	592	1894	1796	-0.226	873	1021	839	957	0
4	17	11	"iYBL051C"	"iYBL051C"	19470	15920	130	427	401	154	66	68	20	97	95	0	1457	1326	548	67	61	27	95	94	0	0.260	0.266	0.272	0.282	1.646	0.256	0.908	120	585	1751	1594	-1.945	361	1390	335	1259	0
4	18	11	"iYBL046W"	"iYBL046W"	19670	15910	130	575	554	214	65	68	19	99	99	0	1029	996	374	67	60	27	99	99	0	0.530	0.526	0.524	0.513	1.353	0.518	0.934	120	523	1472	1418	-0.916	510	962	489	929	0
4	19	11	"iYBR250W"	"iYBR250W"	19860	15920	140	598	590	233	67	68	18	100	98	0	1373	1306	512	67	61	30	99	98	0	0.407	0.422	0.430	0.434	1.548	0.415	0.920	156	559	1837	1762	-1.298	531	1306	523	1239	0
4	20	11	"iYBR254C"	"iYBR254C"	20050	15910	150	564	533	185	70	71	21	98	97	0	1063	964	339	68	61	29	96	96	0	0.496	0.517	0.509	0.519	1.407	0.499	0.926	156	659	1489	1359	-1.010	494	995	463	896	0
4	21	11	"iYBR259W"	"iYBR259W"	20260	15910	130	680	633	218	70	71	20	99	98	0	568	528	185	68	60	27	95	93	0	1.220	1.224	1.219	1.277	1.555	1.203	0.903	120	629	1110	1023	0.287	610	500	563	460	0
4	1	12	"iYBR279W"	"iYBR279W"	16260	16140	140	1024	937	364	67	69	18	99	99	0	993	896	357	69	63	29	99	96	0	1.036	1.052	1.051	1.106	1.541	1.035	0.935	156	725	1881	1697	0.051	957	924	870	827	0
4	2	12	"iYBR283C"	"iYBR283C"	16460	16140	140	336	337	126	67	70	19	98	96	0	1241	1172	387	70	62	27	99	99	0	0.230	0.245	0.241	0.236	1.588	0.235	0.836	156	613	1440	1372	-2.122	269	1171	270	1102	0
4	3	12	"iYBR287W"	"iYBR287W"	16660	16140	140	331	322	98	69	71	18	100	96	0	419	391	120	69	61	27	96	95	0	0.749	0.786	0.779	0.763	1.445	0.751	0.863	156	609	612	575	-0.418	262	350	253	322	0
4	4	12	"iYCL075W"	"iYCL075W"	16870	16140	140	861	772	345	67	70	19	99	98	0	1363	1150	499	70	63	27	99	98	0	0.614	0.653	0.663	0.667	1.592	0.647	0.934	156	577	2087	1785	-0.704	794	1293	705	1080	0
4	5	12	"iYCL073C"	"iYCL073C"	17070	16130	140	2405	2183	802	67	70	28	100	100	0	2626	2307	875	69	62	28	98	98	0	0.914	0.945	0.943	0.990	1.548	0.931	0.953	156	541	4895	4354	-0.129	2338	2557	2116	2238	0
4	6	12	"iYCL065W-0"	"iYCL065W-0"	17250	16130	150	1032	974	387	68	71	27	100	100	0	740	703	255	68	62	30	98	98	0	1.435	1.427	1.425	1.463	1.493	1.444	0.914	156	614	1636	1541	0.521	964	672	906	635	0
4	7	12	"iYCL047C"	"iYCL047C"	17450	16130	140	992	882	362	69	71	19	98	98	0	652	563	243	70	63	29	93	90	0	1.586	1.649	1.628	1.685	1.546	1.594	0.935	156	606	1505	1306	0.665	923	582	813	493	0
4	8	12	"iYCL038C"	"iYCL038C"	17630	16140	130	503	471	183	70	74	25	97	95	0	490	504	734	71	66	32	91	90	0	1.033	0.926	1.078	1.006	1.793	0.055	0.052	120	561	852	834	0.047	433	419	401	433	0
4	9	12	"iYCL033C"	"iYCL033C"	17850	16130	160	992	1018	515	68	72	24	97	96	0	768	730	346	70	65	32	96	93	0	1.324	1.439	1.437	1.446	1.554	1.457	0.942	208	785	1622	1610	0.405	924	698	950	660	0
4	10	12	"iYDL054C"	"iYDL054C"	18060	16120	130	1902	1660	699	68	71	20	99	97	0	3188	2763	1221	70	64	28	95	91	0	0.588	0.591	0.595	0.630	1.584	0.577	0.940	120	517	4952	4285	-0.766	1834	3118	1592	2693	0
4	11	12	"iYDL049C"	"iYDL049C"	18240	16130	140	1818	1557	779	68	70	20	98	96	0	2610	2139	1151	69	62	30	93	91	0	0.689	0.719	0.718	0.791	1.641	0.695	0.947	156	582	4291	3559	-0.538	1750	2541	1489	2070	0
4	12	12	"iYDL046W"	"iYDL046W"	18430	16130	140	1901	1625	721	69	70	20	99	99	0	2240	1870	875	69	64	39	95	93	0	0.844	0.864	0.861	0.985	1.791	0.850	0.945	156	550	4003	3357	-0.245	1832	2171	1556	1801	0
4	13	12	"iYDL028C"	"iYDL028C"	18630	16130	140	744	681	342	68	71	27	94	92	0	2121	1856	1057	71	73	76	91	88	0	0.330	0.343	0.339	0.390	1.880	0.325	0.920	156	595	2726	2398	-1.601	676	2050	613	1785	0
4	14	12	"itA(AGC)D"	"itA(AGC)D"	18830	16130	140	704	663	341	68	72	28	94	91	0	1905	1731	960	72	79	117	89	83	0	0.347	0.359	0.363	0.380	1.653	0.343	0.920	156	610	2469	2254	-1.527	636	1833	595	1659	0
4	15	12	"iYDL019C"	"iYDL019C"	19050	16120	140	625	561	241	68	71	23	96	94	0	1681	1439	679	70	72	103	91	88	0	0.346	0.360	0.359	0.369	1.586	0.345	0.925	156	602	2168	1862	-1.532	557	1611	493	1369	0
4	16	12	"iYDL005C"	"iYDL005C"	19240	16120	140	2326	1979	883	67	70	19	99	99	0	2965	2433	1145	67	62	43	93	92	0	0.780	0.808	0.801	0.907	1.792	0.786	0.953	156	564	5157	4278	-0.359	2259	2898	1912	2366	0
4	17	12	"iYDL001W"	"iYDL001W"	19450	16120	140	3579	3102	1361	66	68	20	100	99	0	1002	865	389	68	61	28	89	87	0	3.761	3.809	3.820	4.073	1.568	3.782	0.937	156	582	4447	3833	1.911	3513	934	3036	797	0
4	18	12	"iYDR003W"	"iYDR003W"	19640	16120	140	1367	1285	588	65	68	20	98	97	0	1092	990	460	68	64	32	91	89	0	1.271	1.323	1.315	1.379	1.443	1.304	0.931	156	577	2326	2142	0.347	1302	1024	1220	922	0
4	19	12	"iYDR020C"	"iYDR020C"	19830	16120	140	668	626	307	68	71	21	95	92	0	1342	1147	566	67	62	33	92	91	0	0.471	0.517	0.513	0.541	1.687	0.508	0.918	156	628	1875	1638	-1.087	600	1275	558	1080	0
4	20	12	"iYDR023W"	"iYDR023W"	20050	16110	130	337	320	131	68	70	20	91	90	0	555	491	211	69	61	29	89	88	0	0.553	0.597	0.565	0.578	1.700	0.593	0.856	120	603	755	674	-0.853	269	486	252	422	0
4	21	12	"iYDR028C"	"iYDR028C"	20250	16110	130	419	412	164	70	71	20	100	100	0	815	756	293	67	60	27	96	95	0	0.467	0.496	0.485	0.509	1.698	0.468	0.864	120	652	1097	1031	-1.100	349	748	342	689	0
4	1	13	"iYDR322W"	"iYDR322W"	16250	16340	140	1048	943	455	66	68	18	99	97	0	1210	1077	569	69	62	28	96	94	0	0.861	0.870	0.862	0.917	1.624	0.841	0.932	156	798	2123	1885	-0.217	982	1141	877	1008	0
4	2	13	"iYDR326C"	"iYDR326C"	16480	16340	130	196	201	66	68	70	19	97	95	0	741	690	248	69	62	26	98	96	0	0.190	0.214	0.208	0.219	1.984	0.196	0.730	120	597	800	754	-2.392	128	672	133	621	0
4	3	13	"iYDR331W"	"iYDR331W"	16670	16340	120	279	266	91	70	71	18	95	93	0	349	323	123	69	62	27	91	89	0	0.746	0.772	0.737	0.747	1.561	0.729	0.795	120	482	489	450	-0.422	209	280	196	254	0
4	4	13	"iYDR345C-0"	"iYDR345C-0"	16850	16340	130	1954	1781	625	69	71	18	100	100	0	2225	1945	704	70	62	27	100	100	0	0.875	0.913	0.918	0.928	1.392	0.896	0.942	120	529	4040	3587	-0.193	1885	2155	1712	1875	0
4	5	13	"iYDR348C"	"iYDR348C"	17050	16340	140	1030	902	410	70	72	28	97	96	0	1934	1561	773	69	63	29	95	94	0	0.515	0.558	0.555	0.603	1.782	0.538	0.939	156	634	2825	2324	-0.958	960	1865	832	1492	0
4	6	13	"iYDR350C"	"iYDR350C"	17260	16340	130	506	459	196	71	76	31	94	90	0	1470	1263	581	69	67	41	92	90	0	0.310	0.325	0.313	0.332	1.726	0.320	0.904	120	611	1836	1582	-1.687	435	1401	388	1194	0
4	7	13	"iYDR367W"	"iYDR367W"	17460	16330	130	359	420	251	71	76	30	91	86	0	670	666	440	72	71	48	87	81	0	0.482	0.588	0.553	0.613	1.878	0.574	0.904	120	556	886	943	-1.054	288	598	349	594	0
4	8	13	"iYDR371W"	"iYDR371W"	17640	16340	130	683	619	278	68	71	23	92	91	0	716	604	302	71	65	39	86	83	0	0.953	1.034	1.020	1.055	1.763	0.946	0.906	120	574	1260	1084	-0.069	615	645	551	533	0
4	9	13	"iYDR375C"	"iYDR375C"	17850	16330	130	241	231	85	67	69	21	94	87	0	915	808	367	70	62	29	91	90	0	0.206	0.222	0.219	0.231	1.906	0.206	0.823	120	572	1019	902	-2.280	174	845	164	738	0
4	10	13	"itG(CCC)D"	"itG(CCC)D"	18060	16330	140	331	328	118	69	71	20	98	94	0	1162	1030	403	68	61	27	97	94	0	0.239	0.269	0.265	0.282	1.673	0.260	0.872	156	653	1356	1221	-2.062	262	1094	259	962	0
4	11	13	"iYDR394W"	"iYDR394W"	18260	16330	130	438	416	161	68	70	19	98	95	0	1887	1679	737	67	60	26	95	94	0	0.203	0.216	0.210	0.234	1.767	0.205	0.882	120	532	2190	1960	-2.298	370	1820	348	1612	0
4	12	13	"iYDR399W"	"iYDR399W"	18450	16330	140	486	463	234	68	70	19	91	90	0	775	692	413	66	64	76	84	77	0	0.590	0.631	0.623	0.688	1.918	0.588	0.904	156	579	1127	1021	-0.762	418	709	395	626	0
4	13	13	"iYER056C-A"	"iYER056C-A"	18650	16330	140	864	771	350	67	69	25	96	93	0	1758	1466	713	68	68	85	91	88	0	0.472	0.504	0.495	0.523	1.554	0.486	0.926	156	570	2487	2102	-1.084	797	1690	704	1398	0
4	14	13	"iYER060W"	"iYER060W"	18850	16320	140	5028	4581	1907	67	70	27	100	100	0	4109	3617	1631	69	64	47	98	96	0	1.228	1.272	1.245	1.410	1.704	1.248	0.941	156	598	9001	8062	0.296	4961	4040	4514	3548	0
4	15	13	"iYER063W"	"iYER063W"	19060	16320	140	2959	2620	1153	68	70	21	100	99	0	4957	4114	2035	69	62	37	94	93	0	0.591	0.631	0.631	0.721	1.642	0.603	0.951	156	615	7779	6597	-0.758	2891	4888	2552	4045	0
4	16	13	"itA(UGC)E"	"itA(UGC)E"	19270	16320	140	647	590	247	66	69	19	98	97	0	810	723	326	67	62	38	92	89	0	0.782	0.799	0.793	0.869	1.708	0.773	0.926	156	556	1324	1180	-0.355	581	743	524	656	0
4	17	13	"iYER078C"	"iYER078C"	19460	16320	140	584	537	227	66	69	18	98	96	0	1557	1334	579	68	61	28	96	96	0	0.348	0.372	0.379	0.377	1.491	0.363	0.922	156	522	2007	1737	-1.523	518	1489	471	1266	0
4	18	13	"iYER082C"	"iYER082C"	19650	16320	130	355	358	131	66	68	19	100	99	0	803	764	266	68	62	32	98	96	0	0.393	0.420	0.420	0.424	1.640	0.411	0.886	120	552	1024	988	-1.347	289	735	292	696	0
4	19	13	"iYER096W"	"iYER096W"	19860	16320	130	296	292	120	67	69	20	95	90	0	586	574	254	67	61	32	92	90	0	0.441	0.444	0.434	0.452	1.598	0.424	0.869	120	559	748	732	-1.180	229	519	225	507	0
4	20	13	"iYER098W"	"iYER098W"	20050	16320	140	1084	962	367	68	70	21	100	100	0	977	865	325	67	60	29	99	98	0	1.116	1.120	1.122	1.139	1.395	1.113	0.944	156	639	1926	1692	0.159	1016	910	894	798	0
4	21	13	"iYER102W"	"iYER102W"	20270	16310	140	2520	2215	895	68	71	20	100	100	0	2933	2577	983	66	60	27	100	100	0	0.855	0.855	0.860	0.832	1.337	0.860	0.963	156	728	5319	4658	-0.226	2452	2867	2147	2511	0
4	1	14	"iYER118C"	"iYER118C"	16260	16540	140	610	587	219	69	73	41	99	96	0	1127	1024	350	69	64	50	99	99	0	0.511	0.542	0.535	0.527	1.394	0.540	0.910	156	754	1599	1473	-0.968	541	1058	518	955	0
4	2	14	"iYER123W"	"iYER123W"	16460	16540	130	1565	1432	655	69	72	31	100	98	0	2339	2104	948	69	62	27	99	98	0	0.659	0.670	0.678	0.688	1.437	0.668	0.942	120	561	3766	3398	-0.602	1496	2270	1363	2035	0
4	3	14	"iYER127W"	"iYER127W"	16650	16540	140	808	762	313	69	71	19	99	98	0	1223	1134	499	69	62	27	97	96	0	0.640	0.651	0.642	0.691	1.796	0.634	0.938	156	632	1893	1758	-0.643	739	1154	693	1065	0
4	4	14	"iYGL200C"	"iYGL200C"	16850	16530	130	350	337	127	68	70	18	98	93	0	1332	1186	500	70	62	29	93	93	0	0.223	0.241	0.237	0.253	1.729	0.225	0.867	120	576	1544	1385	-2.162	282	1262	269	1116	0
4	5	14	"iYGL195W"	"iYGL195W"	17060	16540	140	2070	1926	839	68	70	19	99	99	0	1464	1368	605	69	63	30	93	93	0	1.435	1.430	1.441	1.483	1.566	1.435	0.937	156	620	3397	3157	0.521	2002	1395	1858	1299	0
4	6	14	"iYGL190C"	"iYGL190C"	17250	16540	130	1571	1438	472	67	69	20	100	100	0	2411	2218	804	67	61	28	100	100	0	0.642	0.637	0.618	0.658	1.332	0.611	0.945	120	601	3848	3522	-0.640	1504	2344	1371	2151	0
4	7	14	"iYGL176C"	"iYGL176C"	17470	16530	130	1073	1021	338	68	71	22	100	99	0	1039	983	335	69	68	83	97	95	0	1.036	1.043	1.040	1.046	1.277	1.018	0.899	120	585	1975	1867	0.051	1005	970	953	914	0
4	8	14	"iYGL172W"	"iYGL172W"	17650	16530	130	595	601	206	68	70	19	100	100	0	909	886	308	70	65	80	98	97	0	0.628	0.653	0.665	0.660	1.354	0.620	0.892	120	577	1366	1349	-0.671	527	839	533	816	0
4	9	14	"iYGL169W"	"iYGL169W"	17880	16520	130	458	447	146	67	69	20	100	100	0	403	398	128	69	61	27	96	95	0	1.171	1.155	1.153	1.126	1.447	1.126	0.867	120	618	725	709	0.227	391	334	380	329	0
4	10	14	"iYGL152C"	"iYGL152C"	18060	16530	130	263	273	83	68	71	20	99	99	0	618	608	170	68	60	26	100	100	0	0.355	0.380	0.383	0.375	1.497	0.361	0.823	120	581	745	745	-1.496	195	550	205	540	0
4	11	14	"iYGL147C"	"iYGL147C"	18270	16530	120	415	426	161	68	70	19	100	100	0	1092	1115	406	68	60	26	100	100	0	0.339	0.342	0.332	0.331	1.354	0.335	0.902	120	525	1371	1405	-1.561	347	1024	358	1047	0
4	12	14	"iYGL143C"	"iYGL143C"	18460	16530	130	816	831	325	66	69	19	100	100	0	979	943	347	68	65	77	97	96	0	0.823	0.874	0.850	0.890	1.444	0.856	0.920	120	553	1661	1640	-0.281	750	911	765	875	0
4	13	14	"iYGL125W"	"iYGL125W"	18660	16520	130	749	810	404	65	68	19	100	97	0	663	666	299	68	65	82	95	90	0	1.150	1.246	1.224	1.261	1.456	1.228	0.848	120	578	1279	1343	0.201	684	595	745	598	0
4	14	14	"iYGL121C"	"iYGL121C"	18870	16520	130	563	538	174	66	69	19	99	97	0	736	680	220	67	60	41	97	97	0	0.743	0.770	0.760	0.780	1.467	0.756	0.907	120	591	1166	1085	-0.429	497	669	472	613	0
4	15	14	"iYGL118C"	"iYGL118C"	19060	16520	130	216	217	82	66	68	19	95	93	0	427	418	153	67	60	26	95	91	0	0.417	0.430	0.397	0.410	1.692	0.409	0.756	120	558	510	502	-1.263	150	360	151	351	0
4	16	14	"iYGR165W"	"iYGR165W"	19270	16520	140	553	521	220	67	70	19	98	97	0	1057	961	443	67	60	26	96	96	0	0.491	0.508	0.519	0.547	1.694	0.484	0.904	156	604	1476	1348	-1.026	486	990	454	894	0
4	17	14	"iYGR169C"	"iYGR169C"	19460	16520	140	3057	2581	1105	68	69	18	98	98	0	5354	4419	2041	69	61	26	98	98	0	0.566	0.578	0.569	0.625	1.575	0.555	0.946	156	507	8274	6863	-0.822	2989	5285	2513	4350	0
4	18	14	"iYGR173W"	"iYGR173W"	19650	16520	140	1236	1141	495	66	68	18	99	99	0	1785	1635	787	68	60	26	97	94	0	0.681	0.686	0.691	0.761	1.747	0.660	0.942	156	566	2887	2642	-0.553	1170	1717	1075	1567	0
4	19	14	"iYGRWdelta31"	"iYGRWdelta31"	19860	16520	140	1222	1117	507	67	69	19	100	99	0	1807	1584	757	67	60	27	96	94	0	0.664	0.692	0.705	0.750	1.594	0.675	0.945	156	621	2895	2567	-0.591	1155	1740	1050	1517	0
4	20	14	"iYGR191W"	"iYGR191W"	20070	16510	150	996	915	389	67	70	20	99	98	0	1199	1110	524	66	60	27	98	97	0	0.820	0.812	0.800	0.846	1.432	0.782	0.952	156	629	2062	1892	-0.286	929	1133	848	1044	0
4	21	14	"iYGR195W"	"iYGR195W"	20260	16510	120	627	621	231	67	70	21	100	100	0	1081	1033	389	66	60	29	98	98	0	0.552	0.573	0.565	0.585	1.487	0.555	0.924	120	533	1575	1521	-0.858	560	1015	554	967	0
4	1	15	"iYGR211W"	"iYGR211W"	16270	16740	140	1340	1273	470	68	73	40	100	100	0	1412	1253	502	69	64	50	99	97	0	0.947	1.018	1.016	1.089	1.551	0.992	0.930	156	756	2615	2389	-0.078	1272	1343	1205	1184	0
4	2	15	"iYGR215W"	"iYGR215W"	16470	16740	130	441	446	281	68	72	30	95	91	0	506	462	214	70	63	28	92	90	0	0.856	0.964	0.889	0.926	1.732	1.037	0.669	120	557	809	770	-0.225	373	436	378	392	0
4	3	15	"iYGRCtau3"	"iYGRCtau3"	16660	16740	130	325	315	106	68	70	18	100	100	0	370	346	131	69	61	27	95	93	0	0.854	0.892	0.879	0.875	1.599	0.820	0.800	120	574	558	524	-0.228	257	301	247	277	0
4	4	15	"iYGR234W"	"iYGR234W"	16880	16740	140	1857	1665	708	68	69	18	98	98	0	2176	1859	890	69	62	28	96	95	0	0.849	0.892	0.866	0.961	1.597	0.859	0.930	156	671	3896	3387	-0.236	1789	2107	1597	1790	0
4	5	15	"iYGR238C"	"iYGR238C"	17080	16730	130	582	563	225	66	69	20	99	99	0	1092	1050	328	68	63	62	100	100	0	0.504	0.506	0.500	0.477	1.515	0.508	0.900	120	551	1540	1479	-0.989	516	1024	497	982	0
4	6	15	"iYGR243W"	"iYGR243W"	17280	16740	130	299	297	95	67	70	22	100	100	0	579	559	203	66	62	59	95	93	0	0.452	0.467	0.459	0.495	1.808	0.408	0.798	120	617	745	723	-1.145	232	513	230	493	0
4	7	15	"iYHR177W"	"iYHR177W"	17490	16730	150	2576	2180	1065	68	70	18	98	96	0	4492	3621	1936	68	63	76	92	90	0	0.567	0.594	0.587	0.705	2.145	0.570	0.936	156	652	6932	5665	-0.819	2508	4424	2112	3553	0
4	8	15	"iYHR180W"	"iYHR180W"	17680	16730	140	4526	3956	1606	68	70	20	100	100	0	5567	4813	1977	69	65	78	100	99	0	0.811	0.820	0.806	0.830	1.576	0.811	0.940	156	628	9956	8632	-0.303	4458	5498	3888	4744	0
4	9	15	"iYHR183W"	"iYHR183W"	17880	16730	130	2533	2329	1170	68	73	36	97	95	0	3301	2923	1588	69	64	41	92	90	0	0.763	0.792	0.770	0.885	1.810	0.771	0.938	120	567	5697	5115	-0.391	2465	3232	2261	2854	0
4	10	15	"iYHR200W"	"iYHR200W"	18080	16730	130	496	483	240	68	71	22	94	92	0	1221	1062	547	69	62	36	91	91	0	0.372	0.418	0.405	0.415	1.790	0.401	0.898	120	520	1580	1408	-1.428	428	1152	415	993	0
4	11	15	"iYHR204W"	"iYHR204W"	18280	16720	150	920	833	355	68	71	22	96	96	0	1988	1607	780	71	65	37	92	92	0	0.444	0.498	0.491	0.549	1.787	0.470	0.928	156	649	2769	2301	-1.170	852	1917	765	1536	0
4	12	15	"iYHR208W"	"iYHR208W"	18470	16720	130	3246	3074	1102	66	74	35	100	100	0	2446	2215	808	71	69	57	100	100	0	1.339	1.403	1.421	1.415	1.314	1.391	0.947	120	607	5555	5152	0.421	3180	2375	3008	2144	0
4	13	15	"iYIL166C"	"iYIL166C"	18690	16720	150	1426	1241	554	68	90	138	94	87	0	1798	1527	749	70	89	182	90	85	0	0.786	0.805	0.807	0.902	1.861	0.776	0.928	156	727	3086	2630	-0.348	1358	1728	1173	1457	0
4	14	15	"iYIL162W"	"iYIL162W"	18870	16720	130	526	514	172	68	73	29	99	98	0	1179	1077	388	69	69	56	96	95	0	0.413	0.442	0.440	0.471	1.737	0.418	0.901	120	532	1568	1454	-1.277	458	1110	446	1008	0
4	15	15	"iYIL157C"	"iYIL157C"	19060	16720	140	1283	1160	467	66	71	30	98	97	0	2444	2108	921	67	72	78	98	96	0	0.512	0.536	0.550	0.575	1.865	0.516	0.933	156	627	3594	3135	-0.966	1217	2377	1094	2041	0
4	16	15	"iYIL140W"	"iYIL140W"	19280	16730	140	1308	1191	571	69	71	20	98	96	0	1335	1229	595	67	62	31	94	92	0	0.977	0.966	0.945	0.974	1.720	0.963	0.923	156	603	2507	2284	-0.033	1239	1268	1122	1162	0
4	17	15	"iYIL136W"	"iYIL136W"	19480	16720	140	2056	2144	1056	68	70	20	100	100	0	4042	3975	1764	68	65	40	100	100	0	0.500	0.531	0.518	0.516	1.376	0.537	0.947	156	524	5962	5983	-0.999	1988	3974	2076	3907	0
4	18	15	"iYIL133C"	"iYIL133C"	19660	16720	150	985	964	493	69	85	71	96	92	0	1544	1501	862	69	73	70	95	89	0	0.621	0.625	0.616	0.711	1.859	0.592	0.932	156	612	2391	2327	-0.687	916	1475	895	1432	0
4	19	15	"iYJL112W"	"iYJL112W"	19870	16720	140	1925	1702	795	69	73	28	98	96	0	3392	2833	1488	68	68	57	95	92	0	0.558	0.591	0.575	0.665	1.854	0.556	0.923	156	622	5180	4398	-0.841	1856	3324	1633	2765	0
4	20	15	"iYJL107C"	"iYJL107C"	20070	16720	140	916	851	376	69	89	127	90	87	0	3156	2691	1240	69	77	100	93	91	0	0.274	0.298	0.296	0.304	1.634	0.287	0.914	156	617	3934	3404	-1.866	847	3087	782	2622	0
4	21	15	"iYJL104W"	"iYJL104W"	20280	16720	150	517	513	238	67	72	47	97	92	0	2054	1801	907	67	60	30	97	97	0	0.226	0.257	0.254	0.273	1.639	0.248	0.920	156	810	2437	2180	-2.143	450	1987	446	1734	0
4	1	16	"iYJL089W"	"iYJL089W"	16270	16940	130	508	473	216	67	69	22	92	90	0	947	788	400	69	62	30	89	87	0	0.502	0.565	0.562	0.612	1.793	0.541	0.912	120	620	1319	1125	-0.993	441	878	406	719	0
4	2	16	"iYJL083W"	"iYJL083W"	16470	16940	140	1313	1185	505	67	69	19	100	100	0	1050	946	417	70	62	28	98	94	0	1.271	1.276	1.265	1.327	1.513	1.261	0.937	156	587	2226	1994	0.346	1246	980	1118	876	0
4	3	16	"iYJL079C"	"iYJL079C"	16660	16940	140	407	419	202	68	71	21	98	96	0	1810	1616	734	72	65	33	98	97	0	0.195	0.227	0.226	0.230	1.562	0.226	0.891	156	631	2077	1895	-2.358	339	1738	351	1544	0
4	4	16	"iYJL060W"	"iYJL060W"	16890	16940	140	834	756	332	69	72	26	96	93	0	813	698	317	72	70	55	90	87	0	1.032	1.097	1.086	1.129	1.563	1.069	0.904	156	581	1506	1313	0.046	765	741	687	626	0
4	5	16	"iYJL055W"	"iYJL055W"	17070	16940	140	545	524	252	70	93	130	85	76	0	664	637	348	69	74	85	86	82	0	0.798	0.799	0.794	0.859	1.645	0.771	0.888	156	577	1070	1022	-0.325	475	595	454	568	0
4	6	16	"iYJL051W"	"iYJL051W"	17260	16940	130	452	454	190	68	74	34	97	94	0	807	790	346	68	69	77	97	92	0	0.520	0.535	0.546	0.535	1.466	0.511	0.899	120	581	1123	1108	-0.944	384	739	386	722	0
4	7	16	"itR(UCU)J2"	"itR(UCU)J2"	17470	16930	130	264	254	81	68	71	24	95	91	0	768	692	268	68	63	34	95	95	0	0.280	0.298	0.287	0.321	1.730	0.267	0.828	120	588	896	810	-1.837	196	700	186	624	0
4	8	16	"iYJLCdelta7"	"iYJLCdelta7"	17660	16940	140	415	421	191	68	77	55	94	88	0	791	761	337	69	78	100	95	89	0	0.481	0.510	0.490	0.496	1.530	0.502	0.901	156	616	1069	1045	-1.057	347	722	353	692	0
4	9	16	"iYJL034W"	"iYJL034W"	17870	16930	150	1302	1187	490	68	99	166	93	89	0	1343	1145	469	69	100	217	89	83	0	0.969	1.040	1.055	1.067	1.538	1.003	0.893	156	594	2508	2195	-0.046	1234	1274	1119	1076	-100
4	10	16	"iYKL134C"	"iYKL134C"	18040	16920	150	185	292	245	68	105	182	39	26	0	306	480	451	70	109	239	50	35	0	0.496	0.546	0.548	0.556	1.933	0.618	0.891	156	484	353	634	-1.012	117	236	224	410	-100
4	11	16	"iYKL129C"	"iYKL129C"	18180	16930	140	215	223	146	69	80	77	55	47	0	361	379	319	72	82	123	55	50	0	0.505	0.502	0.496	0.599	2.428	0.455	0.857	156	456	435	461	-0.985	146	289	154	307	0
4	12	16	"iYKL126W"	"iYKL126W"	18380	16950	140	800	671	420	72	103	115	82	69	0	896	892	619	74	114	169	74	67	0	0.886	0.732	0.706	0.848	2.077	0.695	0.904	156	520	1550	1417	-0.175	728	822	599	818	0
4	13	16	"iYKL108W"	"iYKL108W"	18580	16950	140	2545	2047	1290	72	138	222	82	74	0	3112	2382	1575	74	167	324	76	71	0	0.814	0.856	0.875	1.008	1.712	0.837	0.945	156	539	5511	4283	-0.297	2473	3038	1975	2308	0
4	14	16	"iYKL104C"	"iYKL104C"	18780	16950	140	428	391	172	73	122	203	71	36	0	1247	1060	506	73	159	312	87	69	0	0.302	0.322	0.322	0.315	1.549	0.376	0.730	156	530	1529	1305	-1.726	355	1174	318	987	0
4	15	16	"iYKL100C"	"iYKL100C"	18980	16930	150	252	242	125	72	90	57	71	59	0	650	513	329	73	122	163	67	60	0	0.312	0.386	0.390	0.404	2.137	0.320	0.773	156	557	757	610	-1.681	180	577	170	440	0
4	16	16	"iYKL086W"	"iYKL086W"	19180	16930	150	428	393	204	72	82	46	86	82	0	753	670	417	71	98	122	78	73	0	0.522	0.536	0.549	0.598	1.835	0.487	0.885	156	557	1038	920	-0.938	356	682	321	599	0
4	17	16	"iYKL081W"	"iYKL081W"	19390	16940	140	203	202	82	72	109	612	0	0	0	765	654	350	70	80	79	87	83	0	0.188	0.223	0.221	0.244	2.109	0.209	0.778	156	492	826	714	-2.407	131	695	130	584	0
4	18	16	"iYKL077W"	"iYKL077W"	19580	16940	140	1207	1053	620	74	137	599	65	48	0	809	688	412	76	105	107	79	71	0	1.546	1.600	1.650	1.730	1.680	1.570	0.914	156	524	1866	1591	0.628	1133	733	979	612	0
4	19	16	"iYKLWdelta7"	"iYKLWdelta7"	19790	16940	130	226	213	83	73	106	95	75	33	0	539	453	235	74	99	100	80	73	0	0.329	0.369	0.371	0.382	1.579	0.396	0.507	120	538	618	519	-1.604	153	465	140	379	0
4	20	16	"iYKL063C-0"	"iYKL063C-0"	19990	16930	140	797	699	315	73	141	268	80	61	0	962	818	397	73	125	202	85	72	0	0.814	0.840	0.819	0.894	1.647	0.877	0.837	156	597	1613	1371	-0.296	724	889	626	745	0
4	21	16	"iYKL060C"	"iYKL060C"	20220	16920	150	925	1053	717	71	119	234	78	65	0	769	861	579	69	99	175	82	71	0	1.220	1.240	1.240	1.278	1.560	1.289	0.925	156	800	1554	1774	0.287	854	700	982	792	0
4	1	17	"iYLR056W"	"iYLR056W"	16230	17150	160	1113	935	573	68	72	29	94	91	0	941	785	509	69	63	35	84	81	0	1.198	1.211	1.219	1.360	1.873	1.174	0.935	208	823	1917	1583	0.261	1045	872	867	716	0
4	2	17	"iYLR060W"	"iYLR060W"	16410	17150	150	364	364	217	68	74	49	85	72	0	460	394	243	69	66	50	80	71	0	0.757	0.911	0.916	0.970	1.958	0.880	0.859	156	495	687	621	-0.402	296	391	296	325	0
4	3	17	"iYLR065C"	"iYLR065C"	16610	17150	150	1044	888	598	68	74	47	91	82	0	1258	990	709	71	70	51	80	74	0	0.822	0.892	0.901	0.998	1.871	0.887	0.938	156	544	2163	1739	-0.282	976	1187	820	919	0
4	4	17	"iYLR082C"	"iYLR082C"	16810	17150	140	484	457	218	69	74	32	92	89	0	851	751	391	75	79	65	89	84	0	0.535	0.574	0.568	0.612	1.642	0.539	0.893	156	528	1191	1064	-0.903	415	776	388	676	0
4	5	17	"iYLR086W"	"iYLR086W"	17000	17150	150	2189	1784	939	72	112	169	94	85	0	900	737	382	75	92	97	85	78	0	2.566	2.586	2.631	2.736	1.657	2.606	0.924	156	510	2942	2374	1.360	2117	825	1712	662	0
4	6	17	"iYLR090W"	"iYLR090W"	17210	17150	150	1684	1449	808	72	111	164	90	82	0	2245	1848	1077	71	89	95	92	87	0	0.741	0.775	0.788	0.875	1.801	0.774	0.931	156	548	3786	3154	-0.432	1612	2174	1377	1777	0
4	7	17	"iYLRCdelta5"	"iYLRCdelta5"	17400	17150	140	529	478	253	70	78	39	89	83	0	620	562	325	70	78	67	81	78	0	0.835	0.829	0.792	0.833	1.768	0.781	0.886	156	535	1009	900	-0.261	459	550	408	492	0
4	8	17	"iYLR110C"	"iYLR110C"	17600	17150	140	422	392	179	70	102	125	80	70	0	990	814	427	71	113	182	80	76	0	0.383	0.433	0.432	0.461	1.931	0.421	0.838	156	564	1271	1065	-1.384	352	919	322	743	0
4	9	17	"itR(ACG)L"	"itR(ACG)L"	17830	17140	150	657	606	272	69	121	194	83	69	0	985	833	386	70	139	267	82	69	0	0.643	0.704	0.714	0.741	1.474	0.684	0.912	156	617	1503	1300	-0.638	588	915	537	763	0
4	10	17	"iYLR129W"	"iYLR129W"	18030	17140	150	900	777	379	68	110	196	84	75	0	1190	989	489	70	114	243	83	76	0	0.743	0.771	0.787	0.797	1.872	0.756	0.901	156	500	1952	1628	-0.429	832	1120	709	919	0
4	11	17	"iYLR133W"	"iYLR133W"	18200	17120	150	1358	1168	615	67	75	45	96	93	0	1516	1270	690	70	74	76	91	85	0	0.893	0.918	0.930	1.001	1.550	0.907	0.957	156	471	2737	2301	-0.164	1291	1446	1101	1200	0
4	12	17	"iYLR137W"	"iYLR137W"	18400	17130	150	980	840	454	72	101	114	82	79	0	1251	1029	614	74	129	202	77	74	0	0.771	0.804	0.789	0.831	1.666	0.765	0.921	156	489	2085	1723	-0.374	908	1177	768	955	0
4	13	17	"iYLR448W"	"iYLR448W"	18580	17120	150	414	386	205	72	122	208	66	38	0	1153	954	556	74	168	333	71	63	0	0.317	0.357	0.354	0.374	1.889	0.344	0.828	156	488	1421	1194	-1.658	342	1079	314	880	0
4	14	17	"iYLR452C"	"iYLR452C"	18790	17120	140	837	788	363	68	91	132	92	84	0	1260	1093	495	70	120	261	87	78	0	0.646	0.704	0.690	0.715	1.422	0.680	0.890	156	494	1959	1743	-0.630	769	1190	720	1023	0
4	15	17	"iYLRCdelta27"	"iYLRCdelta27"	18990	17120	140	1387	1309	624	69	81	46	99	99	0	1640	1532	722	70	98	129	97	96	0	0.839	0.848	0.852	0.860	1.314	0.845	0.957	156	497	2888	2702	-0.252	1318	1570	1240	1462	0
4	16	17	"iYML129C"	"iYML129C"	19190	17120	140	472	432	190	70	77	38	90	85	0	968	836	424	68	81	94	85	82	0	0.447	0.471	0.462	0.501	1.821	0.449	0.915	156	520	1302	1130	-1.163	402	900	362	768	0
4	17	17	"iYML125C"	"iYML125C"	19390	17120	140	732	702	342	70	109	626	53	1	0	1091	1028	481	68	75	80	98	95	0	0.647	0.658	0.646	0.639	1.310	1.761	0.279	156	471	1685	1592	-0.628	662	1023	632	960	0
4	18	17	"iYML121W"	"iYML121W"	19580	17120	150	810	751	368	73	123	588	60	7	0	1364	1205	571	73	98	107	96	93	0	0.571	0.599	0.606	0.590	1.377	1.242	0.313	156	541	2028	1810	-0.809	737	1291	678	1132	0
4	19	17	"iYML105C"	"iYML105C"	19800	17110	140	591	540	259	71	91	73	87	84	0	537	462	228	70	90	89	83	77	0	1.113	1.196	1.147	1.253	1.625	1.165	0.873	156	551	987	861	0.155	520	467	469	392	0
4	20	17	"iYML100W"	"iYML100W"	19990	17120	130	1195	1060	547	69	79	46	100	100	0	778	685	318	68	68	46	96	95	0	1.586	1.606	1.562	1.594	1.577	1.654	0.933	120	490	1836	1608	0.665	1126	710	991	617	0
4	21	17	"iYML095C"	"iYML095C"	20190	17110	140	375	382	222	69	116	233	59	27	0	711	630	396	69	96	172	76	64	0	0.477	0.558	0.548	0.568	1.955	0.577	0.836	156	704	948	874	-1.069	306	642	313	561	0
4	1	18	"iYML077W"	"iYML077W"	16210	17330	130	1503	1323	556	68	75	36	100	100	0	834	736	316	71	68	48	94	92	0	1.881	1.887	1.878	2.056	1.656	1.861	0.945	120	505	2198	1920	0.911	1435	763	1255	665	0
4	2	18	"iYML074C-1"	"iYML074C-1"	16400	17340	150	783	767	396	69	79	53	100	97	0	1643	1469	708	71	74	73	99	99	0	0.454	0.499	0.490	0.485	1.375	0.506	0.944	156	526	2286	2096	-1.139	714	1572	698	1398	0
4	3	18	"itR(UCU)M2"	"itR(UCU)M2"	16600	17340	140	626	606	312	68	75	48	99	94	0	958	827	420	69	69	61	98	94	0	0.628	0.710	0.708	0.712	1.454	0.709	0.924	156	523	1447	1296	-0.672	558	889	538	758	0
4	4	18	"iYMR210W"	"iYMR210W"	16800	17340	140	237	235	100	66	71	24	91	85	0	614	518	282	71	70	41	85	81	0	0.315	0.378	0.357	0.406	2.120	0.343	0.811	156	525	714	616	-1.667	171	543	169	447	0
4	5	18	"iYMR214W"	"iYMR214W"	17010	17330	140	371	343	173	68	87	110	77	62	0	788	651	382	73	76	64	81	77	0	0.424	0.476	0.476	0.483	1.755	0.442	0.883	156	522	1018	853	-1.239	303	715	275	578	0
4	6	18	"iYMR218C"	"iYMR218C"	17200	17340	140	289	293	152	70	83	92	71	56	0	792	720	481	70	72	57	82	77	0	0.303	0.343	0.346	0.429	2.403	0.310	0.857	156	513	941	873	-1.721	219	722	223	650	0
4	7	18	"iYMR234W"	"iYMR234W"	17410	17330	140	563	491	268	69	72	22	91	87	0	679	545	334	70	69	46	78	75	0	0.811	0.888	0.910	0.925	1.710	0.846	0.887	156	467	1103	897	-0.302	494	609	422	475	0
4	8	18	"iYMR238W"	"iYMR238W"	17600	17330	140	209	207	82	69	86	97	69	25	0	312	271	131	69	86	136	68	37	0	0.576	0.683	0.623	0.684	1.903	0.597	0.732	156	504	383	340	-0.796	140	243	138	202	0
4	9	18	"iYMR241W"	"iYMR241W"	17810	17330	140	404	381	161	68	92	116	83	69	0	531	471	209	69	93	165	80	68	0	0.727	0.779	0.764	0.789	1.884	0.747	0.867	156	571	798	715	-0.459	336	462	313	402	0
4	10	18	"iYMR255W"	"iYMR255W"	18010	17320	130	2000	1710	862	67	91	126	91	87	0	1259	1062	565	70	82	107	83	81	0	1.626	1.656	1.653	1.782	1.485	1.611	0.941	120	523	3122	2635	0.701	1933	1189	1643	992	0
4	11	18	"iYMR259C"	"iYMR259C"	18220	17330	150	279	277	115	68	91	119	77	41	0	489	433	191	67	83	112	83	76	0	0.500	0.571	0.561	0.553	1.807	0.650	0.673	156	617	633	575	-1.000	211	422	209	366	0
4	12	18	"iYMR263W"	"iYMR263W"	18390	17330	130	553	470	253	68	79	46	85	79	0	1989	1530	950	66	99	155	78	75	0	0.252	0.275	0.278	0.313	1.777	0.267	0.934	120	502	2408	1866	-1.987	485	1923	402	1464	0
4	13	18	"iYMR277W"	"iYMR277W"	18610	17320	140	1405	1146	680	70	77	46	95	89	0	2931	2207	1458	68	103	215	82	79	0	0.466	0.503	0.509	0.575	1.651	0.473	0.937	156	639	4198	3215	-1.101	1335	2863	1076	2139	0
4	14	18	"iYMR282C"	"iYMR282C"	18820	17320	140	243	227	96	67	69	34	84	75	0	661	555	298	66	73	182	76	68	0	0.296	0.327	0.312	0.334	2.032	0.308	0.839	156	553	771	649	-1.757	176	595	160	489	0
4	15	18	"iYMR284W"	"iYMR284W"	19010	17320	140	750	638	316	67	70	30	93	90	0	630	526	282	65	66	94	81	74	0	1.209	1.239	1.264	1.362	1.609	1.198	0.918	156	573	1248	1032	0.274	683	565	571	461	0
4	16	18	"iYNL061W"	"iYNL061W"	19220	17320	140	3918	3184	1512	67	70	20	100	99	0	1484	1238	610	66	65	68	91	87	0	2.716	2.660	2.616	2.836	1.482	2.637	0.952	156	573	5269	4289	1.441	3851	1418	3117	1172	0
4	17	18	"iYNL055C"	"iYNL055C"	19410	17310	130	1763	1490	716	69	73	36	96	95	0	1833	1459	714	66	71	92	93	89	0	0.959	1.020	1.023	1.068	1.598	1.002	0.963	120	538	3461	2814	-0.061	1694	1767	1421	1393	0
4	18	18	"iYNL052W"	"iYNL052W"	19620	17310	130	651	555	282	70	76	42	90	83	0	1147	913	503	68	74	78	84	80	0	0.538	0.574	0.577	0.639	1.691	0.554	0.933	120	575	1660	1330	-0.893	581	1079	485	845	0
4	19	18	"iYNL036W"	"iYNL036W"	19820	17310	140	2524	2205	1004	69	73	31	99	97	0	1163	1020	508	68	64	46	89	85	0	2.242	2.244	2.220	2.405	1.545	2.167	0.946	156	593	3550	3088	1.165	2455	1095	2136	952	0
4	20	18	"iYNL035C"	"iYNL035C"	20010	17310	130	536	479	228	68	72	35	93	89	0	508	434	216	66	62	33	88	82	0	1.059	1.117	1.092	1.077	1.621	1.066	0.900	120	546	910	779	0.082	468	442	411	368	0
4	21	18	"iYNL032W"	"iYNL032W"	20220	17310	140	253	242	93	67	68	19	94	87	0	245	224	105	66	60	27	81	76	0	1.039	1.108	1.086	1.198	1.844	0.969	0.783	156	764	365	333	0.055	186	179	175	158	0
4	1	19	"iYNL016W"	"iYNL016W"	16210	17540	140	307	290	132	68	74	32	92	83	0	929	772	449	73	70	59	83	77	0	0.279	0.318	0.323	0.388	2.133	0.289	0.873	156	676	1095	921	-1.841	239	856	222	699	0
4	2	19	"iYNL011C"	"iYNL011C"	16420	17530	130	873	731	359	69	76	45	91	88	0	760	623	331	72	74	68	85	80	0	1.169	1.201	1.185	1.245	1.566	1.103	0.927	120	548	1492	1213	0.225	804	688	662	551	0
4	3	19	"iYNL007C"	"iYNL007C"	16620	17530	130	678	595	268	68	75	46	94	87	0	975	800	410	68	68	60	89	85	0	0.673	0.720	0.712	0.758	1.798	0.670	0.923	120	513	1517	1259	-0.572	610	907	527	732	0
4	4	19	"iYNR007C"	"iYNR007C"	16810	17540	150	890	802	458	67	71	22	96	94	0	1312	1182	723	70	65	32	92	91	0	0.663	0.661	0.648	0.699	1.614	0.637	0.945	156	607	2065	1847	-0.594	823	1242	735	1112	0
4	5	19	"iYNR011C"	"iYNR011C"	17010	17540	140	418	386	171	67	71	22	98	92	0	942	812	400	70	65	33	93	89	0	0.403	0.430	0.429	0.468	1.781	0.413	0.903	156	641	1223	1061	-1.313	351	872	319	742	0
4	6	19	"iYNR015W"	"iYNR015W"	17240	17530	140	232	223	86	67	70	20	92	85	0	806	690	317	70	64	32	90	87	0	0.224	0.252	0.257	0.264	1.961	0.237	0.833	156	542	901	776	-2.157	165	736	156	620	0
4	7	19	"iYOR055W"	"iYOR055W"	17430	17530	140	222	216	75	68	69	19	92	89	0	704	599	260	69	62	34	92	91	0	0.243	0.279	0.268	0.286	1.761	0.255	0.814	156	502	789	678	-2.044	154	635	148	530	0
4	8	19	"iYOR058C-1"	"iYOR058C-1"	17630	17530	140	421	384	161	69	70	19	94	92	0	1492	1213	560	68	64	36	96	94	0	0.247	0.275	0.272	0.282	1.505	0.265	0.913	156	615	1776	1460	-2.016	352	1424	315	1145	0
4	9	19	"iYOR060C"	"iYOR060C"	17850	17510	130	556	538	205	68	70	22	100	98	0	1242	1056	442	69	63	32	99	97	0	0.416	0.476	0.484	0.500	1.511	0.470	0.913	120	546	1661	1457	-1.265	488	1173	470	987	0
4	10	19	"iYOR073W"	"iYOR073W"	18020	17530	130	860	737	403	68	83	91	83	75	0	1112	890	516	70	77	85	80	77	0	0.760	0.816	0.798	0.778	1.679	0.795	0.935	120	564	1834	1489	-0.396	792	1042	669	820	0
4	11	19	"iYOR077W"	"iYOR077W"	18230	17540	120	291	273	143	69	79	49	77	68	0	623	524	323	67	77	85	72	70	0	0.399	0.446	0.433	0.459	1.741	0.416	0.851	120	486	778	661	-1.325	222	556	204	457	0
4	12	19	"iYOR081C"	"iYOR081C"	18420	17520	140	360	322	156	67	74	38	83	79	0	796	662	377	64	77	114	80	77	0	0.400	0.426	0.423	0.450	1.732	0.408	0.905	156	576	1025	853	-1.321	293	732	255	598	0
4	13	19	"iYOR098C"	"iYOR098C"	18630	17530	140	257	258	126	67	70	34	87	76	0	962	875	468	65	67	152	86	79	0	0.212	0.236	0.236	0.253	2.064	0.227	0.863	156	562	1087	1001	-2.239	190	897	191	810	0
4	14	19	"iYOR103C"	"iYOR103C"	18830	17520	150	681	662	252	67	70	35	100	100	0	1751	1573	595	64	70	159	99	95	0	0.364	0.394	0.388	0.397	1.333	0.386	0.934	156	554	2301	2104	-1.458	614	1687	595	1509	0
4	15	19	"iYOR108W"	"iYOR108W"	19010	17530	130	412	383	192	69	72	32	91	86	0	1563	1350	776	65	73	113	90	84	0	0.229	0.244	0.246	0.251	1.511	0.241	0.935	120	496	1841	1599	-2.127	343	1498	314	1285	0
4	16	19	"iYOR125C"	"iYOR125C"	19210	17520	150	158	196	185	68	71	29	64	54	0	279	306	271	67	72	108	56	49	0	0.425	0.536	0.457	0.491	2.160	0.487	0.558	156	645	302	367	-1.236	90	212	128	239	0
4	17	19	"iYOR129C"	"iYOR129C"	19410	17520	140	257	247	123	69	73	33	82	76	0	708	618	364	68	72	90	79	76	0	0.294	0.324	0.319	0.324	1.787	0.297	0.812	156	617	828	728	-1.767	188	640	178	550	0
4	18	19	"iYOR133W"	"iYOR133W"	19620	17520	140	478	432	212	68	71	23	92	88	0	1162	938	520	68	67	63	83	81	0	0.375	0.418	0.426	0.449	1.645	0.403	0.936	156	637	1504	1234	-1.416	410	1094	364	870	0
4	19	19	"iYPL241C"	"iYPL241C"	19840	17510	140	254	254	97	69	79	101	78	42	0	1028	933	497	69	80	188	89	83	0	0.193	0.214	0.223	0.224	1.642	0.172	0.658	156	606	1144	1049	-2.374	185	959	185	864	0
4	20	19	"iYPL236C"	"iYPL236C"	20030	17520	150	396	378	169	69	80	103	81	72	0	1700	1416	741	68	81	189	84	80	0	0.200	0.229	0.232	0.264	2.054	0.219	0.912	156	587	1959	1657	-2.319	327	1632	309	1348	0
4	21	19	"iYPL232W"	"iYPL232W"	20230	17510	150	1134	981	450	69	70	19	92	91	0	2628	2169	1078	66	60	27	91	90	0	0.416	0.434	0.437	0.462	1.539	0.420	0.951	156	740	3627	3015	-1.266	1065	2562	912	2103	0
4	1	20	"iYPL216W"	"iYPL216W"	16220	17740	150	912	779	445	67	69	19	95	92	0	1428	1163	722	70	65	38	87	82	0	0.622	0.651	0.661	0.781	2.044	0.626	0.940	156	906	2203	1805	-0.684	845	1358	712	1093	0
4	2	20	"iYPL212C"	"iYPL212C"	16430	17730	140	375	340	170	67	72	37	85	80	0	534	457	263	70	66	42	81	76	0	0.664	0.705	0.712	0.729	1.867	0.649	0.850	156	760	772	660	-0.591	308	464	273	387	0
4	3	20	"iYPL208W"	"iYPL208W"	16630	17730	150	250	239	109	66	71	36	86	75	0	1049	884	499	69	64	41	86	83	0	0.188	0.212	0.210	0.219	2.001	0.196	0.832	156	789	1164	988	-2.413	184	980	173	815	0
4	4	20	"iYPL191C"	"iYPL191C"	16820	17740	130	889	770	458	67	70	19	93	86	0	1670	1332	882	69	62	27	80	78	0	0.513	0.557	0.548	0.601	1.672	0.528	0.921	120	656	2423	1966	-0.962	822	1601	703	1263	0
4	5	20	"iYPL187W"	"iYPL187W"	17030	17730	130	2382	2082	914	70	71	19	100	100	0	1625	1409	683	69	63	28	95	93	0	1.486	1.501	1.489	1.595	1.451	1.444	0.927	120	675	3868	3352	0.571	2312	1556	2012	1340	0
4	6	20	"iYPL183C"	"iYPL183C"	17240	17720	140	1561	1401	501	68	70	20	100	100	0	2875	2468	990	69	64	44	98	98	0	0.532	0.556	0.561	0.608	1.671	0.532	0.940	156	688	4299	3732	-0.910	1493	2806	1333	2399	0
4	7	20	"iYPL170W"	"iYPL170W"	17420	17730	140	1982	1740	956	68	70	20	94	92	0	3112	2542	1457	69	64	46	86	85	0	0.629	0.676	0.677	0.723	1.775	0.661	0.946	156	666	4957	4145	-0.669	1914	3043	1672	2473	0
4	8	20	"iYPL165C"	"iYPL165C"	17620	17730	140	1095	1137	964	69	71	19	87	83	0	1234	1319	1215	66	64	66	72	63	0	0.878	0.852	0.830	0.939	2.122	0.801	0.932	156	763	2194	2321	-0.187	1026	1168	1068	1253	0
4	9	20	"iYPL161C"	"iYPL161C"	17820	17710	110	318	351	235	72	77	34	77	71	0	971	1051	871	64	72	91	73	71	0	0.271	0.283	0.288	0.311	2.072	0.260	0.855	80	550	1153	1266	-1.882	246	907	279	987	0
4	10	20	"iYPR149W"	"iYPR149W"	18040	17720	140	728	654	291	68	73	35	92	90	0	1126	931	474	51	65	83	87	84	0	0.614	0.666	0.661	0.705	1.850	0.637	0.914	156	772	1735	1466	-0.704	660	1075	586	880	0
4	11	20	"iYPR154W"	"iYPR154W"	18230	17720	140	3697	3180	1630	66	68	24	97	95	0	2563	2136	1162	49	55	38	90	89	0	1.444	1.492	1.507	1.680	1.747	1.460	0.933	156	701	6145	5201	0.530	3631	2514	3114	2087	0
4	12	20	"iYPR158W"	"iYPR158W"	18440	17720	140	1261	1080	497	66	68	21	98	94	0	1093	929	434	49	54	33	94	93	0	1.145	1.152	1.128	1.174	1.586	1.167	0.921	156	700	2239	1894	0.195	1195	1044	1014	880	0
4	13	20	"iYPRCtau3"	"iYPRCtau3"	18630	17720	140	3554	2985	1545	66	68	20	100	100	0	4362	3483	1819	46	53	29	99	96	0	0.808	0.849	0.859	0.935	1.676	0.853	0.955	156	681	7804	6356	-0.307	3488	4316	2919	3437	0
4	14	20	"iYPR173C"	"iYPR173C"	18830	17720	140	963	862	399	66	69	26	98	92	0	1352	1143	545	60	59	58	90	88	0	0.694	0.735	0.745	0.771	1.537	0.717	0.921	156	698	2189	1879	-0.526	897	1292	796	1083	0
4	15	20	"iYPR179C"	"iYPR179C"	19020	17710	130	481	433	216	66	70	28	87	83	0	650	528	298	69	68	63	76	75	0	0.714	0.800	0.766	0.808	2.052	0.726	0.844	120	635	996	826	-0.485	415	581	367	459	0
4	16	20	"iYPR195C-0"	"iYPR195C-0"	19230	17720	130	169	163	61	67	70	24	84	76	0	227	207	103	66	63	39	77	71	0	0.634	0.681	0.621	0.621	2.043	0.570	0.632	120	671	263	237	-0.658	102	161	96	141	0
4	17	20	"iYPRWtau4"	"iYPRWtau4"	19430	17720	140	92	101	39	68	70	20	54	37	0	147	141	85	64	60	46	60	45	0	0.289	0.429	0.372	0.401	2.490	0.213	0.219	156	738	107	110	-1.790	24	83	33	77	0
4	18	20	"iYPR200C"	"iYPR200C"	19630	17710	140	251	239	102	68	70	19	86	83	0	355	316	168	67	62	51	79	76	0	0.635	0.687	0.627	0.622	1.932	0.613	0.797	156	688	471	420	-0.654	183	288	171	249	0
4	19	20	"YDRCTy1-2A"	"YDRCTy1-2A"	19820	17720	150	33481	26272	14164	69	77	87	100	100	0	26975	20588	12077	67	74	162	98	95	0	1.242	1.277	1.261	1.464	1.798	1.239	0.946	156	830	60320	46724	0.312	33412	26908	26203	20521	0
4	20	20	"YDRWdelta12"	"YDRWdelta12"	20050	17710	150	14138	12534	4393	70	80	92	100	100	0	20083	18043	6498	67	76	169	100	100	0	0.703	0.693	0.688	0.706	1.272	0.678	0.962	156	745	34084	30440	-0.509	14068	20016	12464	17976	0
4	21	20	"YERWdelta9"	"YERWdelta9"	20240	17710	160	1236	1218	598	69	72	19	100	100	0	2016	1845	934	67	62	53	98	96	0	0.599	0.646	0.641	0.704	1.804	0.632	0.927	208	1064	3116	2927	-0.740	1167	1949	1149	1778	0
5	1	1	"YBR061C"	"YBR061C"	2700	18610	130	1191	1374	728	63	86	169	95	94	0	1843	2210	1096	69	103	303	94	90	0	0.636	0.612	0.617	0.626	1.641	0.599	0.885	120	658	2902	3452	-0.653	1128	1774	1311	2141	0
5	2	1	"MRS5"	"YBR091C"	2890	18610	130	427	482	289	62	98	180	75	50	0	932	1021	657	72	131	332	78	62	0	0.424	0.443	0.421	0.443	2.105	0.432	0.786	120	662	1225	1369	-1.236	365	860	420	949	0
5	3	1	"TFC1"	"YBR123C"	3090	18610	130	1405	1921	1453	65	97	123	98	92	0	2233	3086	2366	74	125	246	94	90	0	0.621	0.616	0.595	0.663	2.020	0.582	0.824	120	695	3499	4868	-0.688	1340	2159	1856	3012	0
5	4	1	"YBR063C"	"YBR063C"	3300	18600	120	1221	1391	977	64	98	141	92	84	0	1619	2010	1560	74	118	242	83	76	0	0.749	0.685	0.684	0.768	2.507	0.630	0.819	120	627	2702	3263	-0.417	1157	1545	1327	1936	0
5	5	1	"PHO5"	"YBR093C"	3480	18590	100	710	1062	1078	66	88	110	87	78	0	686	1306	2007	74	95	149	70	58	0	1.052	0.808	1.059	1.242	3.046	0.555	0.708	80	464	1256	2228	0.074	644	612	996	1232	0
5	6	1	"PTC4"	"YBR125C"	3690	18600	130	1988	1883	1228	64	88	133	97	87	0	2645	2642	1817	74	105	241	88	82	0	0.748	0.708	0.721	0.803	1.937	0.672	0.860	120	714	4495	4387	-0.418	1924	2571	1819	2568	0
5	7	1	"ECM2"	"YBR065C"	3890	18570	140	2218	2142	1435	64	95	140	92	85	0	3014	2898	2183	74	111	242	82	76	0	0.733	0.736	0.716	0.938	2.681	0.681	0.880	156	785	5094	4902	-0.449	2154	2940	2078	2824	0
5	8	1	"YBR095C"	"YBR095C"	4090	18590	120	1242	1287	874	65	95	103	92	86	0	2062	2103	1509	74	110	169	88	80	0	0.592	0.602	0.647	0.660	2.114	0.563	0.841	120	617	3165	3251	-0.756	1177	1988	1222	2029	0
5	9	1	"VMA2"	"YBR127C"	4290	18600	130	1312	1695	1333	64	92	99	93	87	0	1444	2103	1867	75	107	161	85	79	0	0.912	0.804	0.803	0.908	2.250	0.720	0.831	120	696	2617	3659	-0.134	1248	1369	1631	2028	0
5	10	1	"TIP1"	"YBR067C"	4500	18600	130	906	1003	627	64	87	97	91	86	0	2457	2348	1518	74	113	254	91	83	0	0.353	0.413	0.404	0.429	1.721	0.382	0.861	120	701	3225	3213	-1.501	842	2383	939	2274	0
5	11	1	"VPS15"	"YBR097W"	4690	18580	110	760	1189	1226	65	83	86	86	77	0	798	1209	1358	75	114	274	68	57	0	0.961	0.991	0.926	1.089	3.062	0.852	0.578	80	540	1418	2258	-0.057	695	723	1124	1134	0
5	12	1	"OPY1"	"YBR129C"	4900	18580	140	288	413	329	63	77	70	70	58	0	741	1148	1012	72	84	113	71	65	0	0.336	0.325	0.315	0.360	2.757	0.300	0.826	156	786	894	1426	-1.572	225	669	350	1076	0
5	13	1	"THR4"	"YCR053W"	5090	18580	140	3891	4319	2906	65	81	75	99	98	0	3374	3760	2647	74	88	121	94	90	0	1.159	1.154	1.198	1.301	2.143	1.139	0.905	156	779	7126	7940	0.213	3826	3300	4254	3686	0
5	14	1	"YCR086W"	"YCR086W"	5310	18580	130	1221	1272	831	66	88	117	92	81	0	2063	2262	1596	74	98	217	88	83	0	0.581	0.551	0.562	0.620	2.227	0.506	0.817	120	716	3144	3394	-0.784	1155	1989	1206	2188	0
5	15	1	"YCRX10W"	"YCRX10W"	5520	18580	130	2540	3385	2828	64	84	132	95	89	0	779	1134	962	71	89	211	74	60	0	3.497	3.124	3.006	3.275	2.161	3.232	0.807	120	725	3184	4384	1.806	2476	708	3321	1063	0
5	16	1	"YCR055C"	"YCR055C"	5720	18580	120	2289	2753	2076	65	79	125	95	91	0	1894	2678	2193	71	69	60	93	91	0	1.220	1.031	1.055	1.246	2.399	0.982	0.825	120	583	4047	5295	0.287	2224	1823	2688	2607	0
5	17	1	"ABP1"	"YCR088W"	5900	18580	120	682	940	711	65	78	92	92	84	0	1994	2709	2182	73	91	157	91	90	0	0.321	0.332	0.358	0.355	2.231	0.303	0.809	120	603	2538	3511	-1.639	617	1921	875	2636	0
5	18	1	"YCRX12W"	"YCRX12W"	6110	18580	120	327	355	219	66	75	51	83	73	0	855	1005	761	72	100	172	75	65	0	0.333	0.310	0.314	0.344	2.411	0.267	0.799	120	649	1044	1222	-1.585	261	783	289	933	0
5	19	1	"PWP2"	"YCR057C"	6310	18580	120	866	2251	2362	66	79	84	90	78	0	602	2206	2558	71	90	146	70	56	0	1.507	1.023	1.143	1.301	3.103	0.951	0.797	120	619	1331	4320	0.591	800	531	2185	2135	0
5	20	1	"YCR090C"	"YCR090C"	6520	18570	140	741	1157	928	65	75	73	89	85	0	1018	1456	1226	68	71	99	85	80	0	0.712	0.787	0.780	0.878	2.575	0.752	0.853	156	791	1626	2480	-0.491	676	950	1092	1388	0
5	21	1	"YCRX14W"	"YCRX14W"	6720	18570	130	1021	1257	934	66	71	51	96	91	0	1030	1362	1036	71	68	56	90	89	0	0.996	0.923	0.920	0.900	1.905	0.891	0.840	120	770	1914	2482	-0.006	955	959	1191	1291	0
5	1	2	"YCR059C"	"YCR059C"	2720	18800	140	503	1003	971	64	86	163	76	55	0	713	1394	1419	70	101	295	75	53	0	0.683	0.709	0.663	0.705	2.522	0.669	0.842	156	622	1082	2263	-0.551	439	643	939	1324	0
5	2	2	"MSH3"	"YCR092C"	2910	18810	130	1234	2531	2554	64	93	134	94	88	0	1055	2438	2632	70	95	165	90	80	0	1.188	1.042	1.022	1.215	2.286	0.942	0.825	120	468	2155	4835	0.248	1170	985	2467	2368	0
5	3	2	"YCRX16C"	"YCRX16C"	3100	18800	130	644	891	639	64	101	131	84	78	0	1301	1715	1390	73	118	194	80	76	0	0.472	0.504	0.533	0.601	2.539	0.456	0.830	120	601	1808	2469	-1.082	580	1228	827	1642	0
5	4	2	"YDR060W"	"YDR060W"	3310	18790	110	576	1195	1603	65	86	93	82	70	0	855	1673	2159	74	107	175	72	60	0	0.654	0.707	0.647	0.840	3.379	0.655	0.679	80	535	1292	2729	-0.612	511	781	1130	1599	0
5	5	2	"UBC13"	"YDR092W"	3520	18800	130	431	417	220	64	69	28	94	89	0	2084	1892	1151	72	77	92	94	90	0	0.182	0.194	0.195	0.205	2.506	0.177	0.824	120	655	2379	2173	-2.455	367	2012	353	1820	0
5	6	2	"YDR124W"	"YDR124W"	3710	18800	130	3337	3205	1815	62	100	225	98	95	0	2770	2664	1660	71	106	214	90	89	0	1.213	1.212	1.220	1.437	2.111	1.178	0.895	120	608	5974	5736	0.279	3275	2699	3143	2593	0
5	7	2	"LCB2"	"YDR062W"	3920	18800	120	1788	2061	1458	64	106	233	92	86	0	1794	2121	1568	72	105	209	88	80	0	1.001	0.975	1.046	1.101	2.160	0.949	0.874	120	585	3446	4046	0.002	1724	1722	1997	2049	0
5	8	2	"YDR094W"	"YDR094W"	4120	18800	130	313	301	126	64	73	60	89	81	0	1126	997	521	73	79	93	88	82	0	0.236	0.256	0.250	0.307	2.568	0.240	0.688	120	630	1302	1161	-2.080	249	1053	237	924	0
5	9	2	"YDR126W"	"YDR126W"	4320	18790	120	681	913	682	63	70	39	92	90	0	1878	2641	2270	73	76	72	92	89	0	0.342	0.331	0.336	0.379	2.366	0.294	0.844	120	548	2423	3418	-1.546	618	1805	850	2568	0
5	10	2	"RPS13"	"YDR064W"	4510	18790	130	1993	1963	1144	64	86	127	98	92	0	2280	2155	1270	74	99	204	90	83	0	0.874	0.913	0.961	1.007	2.079	0.898	0.875	120	598	4135	3980	-0.194	1929	2206	1899	2081	0
5	11	2	"GIS1"	"YDR096W"	4710	18790	120	1881	2223	1573	65	100	161	92	88	0	3064	3365	2413	75	110	207	92	85	0	0.608	0.656	0.683	0.702	2.087	0.636	0.882	120	590	4805	5448	-0.719	1816	2989	2158	3290	0
5	12	2	"YDR128W"	"YDR128W"	4910	18790	120	3977	5476	4061	65	129	369	99	95	0	2590	3637	2682	76	120	254	94	89	0	1.556	1.520	1.552	1.600	1.930	1.558	0.874	120	576	6426	8972	0.638	3912	2514	5411	3561	0
5	13	2	"YDR066C"	"YDR066C"	5130	18790	120	2741	2610	1546	66	114	348	93	84	0	2259	2048	1234	76	95	198	91	85	0	1.225	1.290	1.304	1.409	2.057	1.290	0.899	120	591	4858	4516	0.293	2675	2183	2544	1972	0
5	14	2	"GRX3"	"YDR098C"	5330	18780	120	602	563	338	67	83	108	83	66	0	1886	1754	1181	74	92	195	85	78	0	0.295	0.295	0.290	0.328	2.313	0.270	0.842	120	574	2347	2176	-1.760	535	1812	496	1680	0
5	15	2	"YDR130C"	"YDR130C"	5530	18790	130	1764	1940	1097	64	75	96	100	98	0	2879	2765	1586	71	70	70	100	100	0	0.605	0.696	0.702	0.725	1.738	0.672	0.902	120	599	4508	4570	-0.724	1700	2808	1876	2694	0
5	16	2	"SSN2"	"YDR443C"	5730	18780	120	482	697	635	63	73	102	81	64	0	610	962	947	70	67	63	82	76	0	0.776	0.711	0.706	0.818	2.925	0.658	0.783	120	588	959	1526	-0.366	419	540	634	892	0
5	17	2	"YDR475C"	"YDR475C"	5940	18780	120	400	622	553	65	70	34	82	75	0	625	1332	1408	72	74	90	76	68	0	0.606	0.442	0.412	0.524	2.752	0.384	0.833	120	583	888	1817	-0.723	335	553	557	1260	0
5	18	2	"GIN4"	"YDR507C"	6140	18780	110	402	429	286	65	67	19	91	85	0	533	594	474	71	66	34	80	76	0	0.729	0.696	0.686	0.697	2.183	0.622	0.764	80	493	799	887	-0.455	337	462	364	523	0
5	19	2	"YDR445C"	"YDR445C"	6320	18770	110	322	420	315	64	69	34	90	87	0	860	1003	787	72	69	47	86	81	0	0.327	0.382	0.363	0.409	2.792	0.352	0.753	80	525	1046	1287	-1.611	258	788	356	931	0
5	20	2	"SNF1"	"YDR477W"	6540	18770	130	936	903	683	64	72	58	87	77	0	1208	1547	1341	69	74	123	75	71	0	0.766	0.568	0.551	0.647	2.802	0.503	0.817	120	667	2011	2317	-0.385	872	1139	839	1478	0
5	21	2	"YDR509W"	"YDR509W"	6730	18770	110	233	286	208	66	74	60	75	58	0	377	399	310	72	76	96	68	63	0	0.548	0.673	0.573	0.647	2.238	0.619	0.752	80	548	472	547	-0.869	167	305	220	327	0
5	1	3	"RPS17B"	"YDR447C"	2740	18980	160	222	463	490	62	64	21	89	85	0	314	775	915	68	65	134	69	48	0	0.650	0.567	0.553	0.636	2.745	0.505	0.778	208	886	406	1108	-0.621	160	246	401	707	0
5	2	3	"YDR479C"	"YDR479C"	2940	18980	130	797	1326	1090	64	81	101	95	91	0	1502	2518	2120	70	76	87	93	93	0	0.512	0.516	0.475	0.524	2.217	0.485	0.824	120	549	2165	3710	-0.966	733	1432	1262	2448	0
5	3	3	"YDR511W"	"YDR511W"	3140	19000	130	471	572	389	62	73	53	90	81	0	1081	1415	1125	71	78	95	84	80	0	0.405	0.379	0.368	0.414	2.625	0.333	0.800	120	604	1419	1854	-1.304	409	1010	510	1344	0
5	4	3	"YDR449C"	"YDR449C"	3320	19000	130	502	529	298	63	70	36	97	90	0	1244	1354	755	71	77	105	96	93	0	0.374	0.363	0.345	0.340	1.998	0.342	0.816	120	663	1612	1749	-1.418	439	1173	466	1283	0
5	5	3	"PHO8"	"YDR481C"	3540	18990	120	385	803	942	63	70	38	90	83	0	447	1019	1265	71	82	120	70	65	0	0.856	0.781	0.776	0.850	3.308	0.713	0.699	120	583	698	1688	-0.224	322	376	740	948	0
5	6	3	"TTR1"	"YDR513W"	3740	19000	120	638	704	420	64	79	103	88	81	0	1712	1607	1063	72	81	131	88	82	0	0.350	0.417	0.450	0.462	2.546	0.377	0.803	120	530	2214	2175	-1.515	574	1640	640	1535	0
5	7	3	"SPB4"	"YFL002C"	3930	19000	150	9787	10676	5396	65	101	211	100	99	0	2638	2627	1246	74	97	177	98	96	0	3.792	4.156	4.182	4.143	1.782	4.388	0.879	156	719	12286	13164	1.923	9722	2564	10611	2553	0
5	8	3	"HAC1"	"YFL031W"	4140	19000	120	772	910	560	64	91	202	87	72	0	1066	1241	846	72	80	114	92	82	0	0.712	0.724	0.748	0.825	2.221	0.679	0.801	120	559	1702	2015	-0.489	708	994	846	1169	0
5	9	3	"YFL061W"	"YFL061W"	4340	19000	120	1987	1884	1105	64	78	72	99	99	0	2186	2211	1384	71	83	127	95	90	0	0.909	0.850	0.878	0.905	1.979	0.815	0.856	120	558	4038	3960	-0.137	1923	2115	1820	2140	0
5	10	3	"YFL004W"	"YFL004W"	4530	19000	120	7619	9402	5537	65	155	567	98	97	0	1800	2123	1342	74	99	169	95	94	0	4.377	4.557	4.696	4.910	1.866	4.759	0.820	120	530	9280	11386	2.130	7554	1726	9337	2049	0
5	11	3	"RIM15"	"YFL033C"	4720	18990	130	2063	2996	2538	67	146	516	85	65	0	1866	3414	3305	76	97	147	96	90	0	1.115	0.877	0.875	1.034	2.348	0.818	0.743	120	648	3786	6267	0.157	1996	1790	2929	3338	0
5	12	3	"YFL063W"	"YFL063W"	4950	18980	130	23524	23971	13156	68	133	514	99	98	0	17764	18995	10940	76	110	366	98	96	0	1.326	1.263	1.312	1.302	2.136	1.262	0.862	120	629	41144	42822	0.407	23456	17688	23903	18919	0
5	13	3	"YFL006W"	"YFL006W"	5130	18990	120	3382	3479	2279	67	155	549	86	78	0	3080	3094	2097	76	144	467	85	77	0	1.104	1.131	1.207	1.237	2.063	1.119	0.869	120	528	6319	6430	0.142	3315	3004	3412	3018	0
5	14	3	"YFL035C"	"YFL035C"	5330	18990	120	4255	4377	2777	70	165	436	94	87	0	2549	2772	1860	76	150	371	90	82	0	1.692	1.598	1.684	1.819	2.076	1.588	0.873	120	587	6658	7003	0.759	4185	2473	4307	2696	0
5	15	3	"YFL065C"	"YFL065C"	5540	18970	130	9743	10680	7872	67	176	605	95	90	0	8702	9875	7245	73	163	612	94	89	0	1.121	1.083	1.076	1.113	2.320	1.106	0.832	120	645	18305	20415	0.165	9676	8629	10613	9802	0
5	16	3	"SMC1"	"YFL008W"	5750	18990	120	1985	2945	2283	65	137	543	91	70	0	2342	3686	3006	73	137	600	91	77	0	0.846	0.797	0.841	0.848	2.039	0.758	0.826	120	582	4189	6493	-0.241	1920	2269	2880	3613	0
5	17	3	"YFL035C-B"	"YFL035C-B"	5940	18970	130	2234	2652	2002	66	83	126	96	91	0	2061	2851	2367	72	78	110	93	90	0	1.090	0.931	0.923	1.063	2.511	0.873	0.813	120	620	4157	5365	0.124	2168	1989	2586	2779	0
5	18	3	"YFL067W"	"YFL067W"	6150	18970	120	12298	18229	15950	67	109	275	100	99	0	10437	14392	13257	74	100	239	95	94	0	1.180	1.268	1.274	1.532	2.759	1.256	0.837	120	577	22594	32480	0.239	12231	10363	18162	14318	0
5	19	3	"RTG2"	"YGL252C"	6340	18980	120	4003	4888	3464	68	151	468	95	93	0	2342	3335	2453	75	133	386	90	83	0	1.736	1.479	1.560	1.617	2.216	1.489	0.834	120	589	6202	8080	0.796	3935	2267	4820	3260	0
5	20	3	"YGR021W"	"YGR021W"	6550	18980	120	1508	1955	1517	67	122	394	80	66	0	1980	2473	1946	72	115	339	87	71	0	0.755	0.786	0.800	0.813	2.510	0.766	0.821	120	612	3349	4289	-0.405	1441	1908	1888	2401	0
5	21	3	"YGR053C"	"YGR053C"	6740	18970	110	1354	1243	801	67	93	158	82	76	0	2554	2463	1725	73	118	358	81	71	0	0.519	0.492	0.487	0.515	2.638	0.443	0.805	80	564	3768	3566	-0.947	1287	2481	1176	2390	0
5	1	4	"FZF1"	"YGL254W"	2740	19220	140	970	1104	690	61	65	41	98	96	0	2134	2242	1468	68	65	75	92	89	0	0.440	0.480	0.468	0.554	2.271	0.452	0.874	156	783	2975	3217	-1.184	909	2066	1043	2174	0
5	2	4	"MTL1"	"YGR023W"	2930	19210	130	4602	6112	3843	63	98	256	99	99	0	4802	5963	3789	70	96	265	98	95	0	0.959	1.026	1.002	1.107	1.897	1.020	0.856	120	635	9271	11942	-0.060	4539	4732	6049	5893	0
5	3	4	"MUP1"	"YGR055W"	3150	19210	120	851	923	518	62	102	272	83	66	0	1998	2300	1412	72	103	283	91	85	0	0.410	0.386	0.383	0.410	1.769	0.358	0.868	120	557	2715	3089	-1.288	789	1926	861	2228	0
5	4	4	"ADH4"	"YGL256W"	3340	19210	130	2101	2602	1788	61	84	142	97	93	0	1497	1885	1412	71	86	148	92	85	0	1.431	1.401	1.329	1.522	1.986	1.361	0.826	120	615	3466	4355	0.517	2040	1426	2541	1814	0
5	5	4	"YGR025W"	"YGR025W"	3540	19200	120	814	920	571	63	92	159	89	75	0	911	938	637	70	89	165	79	69	0	0.893	0.987	1.008	1.066	2.314	0.936	0.851	120	557	1592	1725	-0.163	751	841	857	868	0
5	6	4	"LST7"	"YGR057C"	3730	19200	120	2650	2899	1955	64	103	188	97	90	0	1707	1721	1199	72	93	153	90	83	0	1.582	1.719	1.695	1.888	2.252	1.731	0.858	120	564	4221	4484	0.661	2586	1635	2835	1649	0
5	7	4	"YGL258W"	"YGL258W"	3940	19200	120	2151	2335	1551	66	135	295	95	84	0	2627	2698	1910	74	129	311	87	78	0	0.817	0.865	0.885	1.005	1.985	0.831	0.913	120	538	4638	4893	-0.292	2085	2553	2269	2624	0
5	8	4	"RPS25A"	"YGR027C"	4150	19200	120	1575	1646	1059	65	104	225	90	80	0	1122	1198	831	71	111	286	75	65	0	1.437	1.403	1.446	1.583	2.195	1.333	0.863	120	557	2561	2708	0.523	1510	1051	1581	1127	0
5	9	4	"SPR3"	"YGR059W"	4340	19200	120	1722	2065	1528	62	74	65	100	96	0	1627	2057	1615	71	73	75	93	90	0	1.067	1.009	1.059	1.179	2.073	0.973	0.894	120	544	3216	3989	0.093	1660	1556	2003	1986	0
5	10	4	"PPA1"	"YHR026W"	4540	19190	130	1940	2838	2220	66	120	354	90	79	0	2273	3198	2605	74	99	186	93	90	0	0.852	0.887	0.878	0.907	2.171	0.860	0.856	120	644	4073	5896	-0.231	1874	2199	2772	3124	0
5	11	4	"YHR056C"	"YHR056C"	4760	19190	120	1030	1607	1468	66	93	168	78	71	0	1194	2257	2306	73	93	177	82	70	0	0.860	0.706	0.708	0.850	2.658	0.642	0.865	120	578	2085	3725	-0.218	964	1121	1541	2184	0
5	12	4	"YHR087W"	"YHR087W"	4950	19190	120	1006	1413	1144	65	94	432	67	50	0	944	1296	1123	73	82	308	72	56	0	1.080	1.102	1.098	1.106	2.049	1.058	0.861	120	542	1812	2571	0.112	941	871	1348	1223	0
5	13	4	"DAP2"	"YHR028C"	5150	19190	120	1071	1342	1139	67	84	128	92	72	0	1318	1955	1798	74	82	145	88	72	0	0.807	0.678	0.759	0.876	2.234	0.639	0.907	120	530	2248	3156	-0.309	1004	1244	1275	1881	0
5	14	4	"MED6"	"YHR058C"	5340	19190	120	1574	2347	1898	67	89	150	97	92	0	1611	2518	2166	72	99	267	86	78	0	0.979	0.932	0.998	1.071	2.007	0.888	0.869	120	550	3046	4726	-0.030	1507	1539	2280	2446	0
5	15	4	"GAR1"	"YHR089C"	5540	19190	120	1108	1862	1632	66	109	395	78	58	0	931	1746	1626	72	114	464	70	47	0	1.213	1.073	1.116	1.192	1.811	1.017	0.876	120	610	1901	3470	0.279	1042	859	1796	1674	0
5	16	4	"SLT2"	"YHR030C"	5740	19180	110	1381	1277	750	66	84	96	96	90	0	2528	2521	1600	73	99	214	93	86	0	0.536	0.495	0.490	0.520	1.810	0.460	0.882	80	513	3770	3659	-0.901	1315	2455	1211	2448	0
5	17	4	"VMA22"	"YHR060W"	5940	19170	110	474	492	312	65	88	119	78	60	0	1640	1852	1405	74	114	237	81	75	0	0.261	0.240	0.221	0.284	2.769	0.214	0.834	80	550	1975	2205	-1.937	409	1566	427	1778	0
5	18	4	"MSR1"	"YHR091C"	6150	19180	120	1235	1760	1452	66	84	130	92	84	0	960	1387	1209	71	88	168	85	71	0	1.315	1.287	1.252	1.291	2.386	1.252	0.865	120	608	2058	3010	0.395	1169	889	1694	1316	0
5	19	4	"YHR032W"	"YHR032W"	6340	19180	120	1420	1951	1528	67	119	284	89	75	0	919	1109	875	72	94	173	77	68	0	1.597	1.817	1.920	2.260	2.468	1.816	0.885	120	586	2200	2921	0.676	1353	847	1884	1037	0
5	20	4	"RPP1"	"YHR062C"	6560	19180	110	762	1091	1026	68	108	263	75	62	0	499	849	1038	73	88	153	72	56	0	1.629	1.318	1.550	1.709	2.493	1.110	0.787	80	552	1120	1799	0.704	694	426	1023	776	0
5	21	4	"AHT1"	"YHR093W"	6760	19170	110	1159	1097	690	68	86	94	92	81	0	2861	2581	1762	74	108	240	85	78	0	0.391	0.410	0.404	0.467	2.168	0.382	0.882	80	591	3878	3536	-1.353	1091	2787	1029	2507	0
5	1	5	"PAN1"	"YIR006C"	2740	19410	130	1118	1744	1496	60	69	66	98	95	0	1396	2652	2431	69	76	128	91	89	0	0.797	0.652	0.588	0.742	2.834	0.572	0.803	120	700	2385	4267	-0.327	1058	1327	1684	2583	0
5	2	5	"GTT1"	"YIR038C"	2990	19390	130	1390	1377	986	62	104	265	78	68	0	1467	1505	1176	70	108	291	73	66	0	0.951	0.916	0.880	1.027	2.990	0.860	0.799	120	617	2725	2750	-0.073	1328	1397	1315	1435	0
5	3	5	"RNR2"	"YJL026W"	3150	19400	120	370	649	561	63	67	27	98	89	0	545	1124	1183	69	65	45	92	85	0	0.645	0.555	0.547	0.640	2.986	0.452	0.710	120	497	783	1641	-0.633	307	476	586	1055	0
5	4	5	"PRI1"	"YIR008C"	3350	19410	130	2214	2436	1628	61	96	221	95	86	0	1220	1523	1174	70	91	179	80	73	0	1.872	1.635	1.719	2.178	3.092	1.547	0.808	120	599	3303	3828	0.905	2153	1150	2375	1453	0
5	5	5	"YIR040C"	"YIR040C"	3540	19400	120	3538	4138	2965	62	138	401	93	83	0	4986	5676	4435	73	156	532	86	80	0	0.708	0.727	0.747	0.848	2.480	0.672	0.814	120	569	8389	9679	-0.499	3476	4913	4076	5603	0
5	6	5	"YJL028W"	"YJL028W"	3770	19400	120	442	613	484	63	115	342	55	35	0	836	1214	1062	71	134	504	58	44	0	0.495	0.481	0.492	0.521	2.867	0.434	0.808	120	576	1144	1693	-1.013	379	765	550	1143	0
5	7	5	"YIR010W"	"YIR010W"	3950	19380	120	1256	2610	2857	65	79	79	89	85	0	807	2456	3118	70	76	82	76	74	0	1.616	1.067	1.085	1.557	4.004	0.957	0.788	120	507	1928	4931	0.692	1191	737	2545	2386	0
5	8	5	"YIR042C"	"YIR042C"	4150	19400	120	395	480	320	65	74	48	87	79	0	340	451	338	71	71	53	78	72	0	1.227	1.092	1.132	1.137	2.513	0.994	0.754	120	544	599	795	0.295	330	269	415	380	0
5	9	5	"MAD2"	"YJL030W"	4350	19400	130	1077	2106	2097	64	74	55	97	95	0	781	2041	2227	71	74	76	92	84	0	1.427	1.037	1.047	1.190	2.808	0.962	0.758	120	615	1723	4012	0.513	1013	710	2042	1970	0
5	10	5	"SQT1"	"YIR012W"	4550	19400	120	3238	4439	3324	65	89	139	100	99	0	1462	2264	1915	74	85	126	90	83	0	2.286	1.997	2.145	2.519	2.573	1.957	0.820	120	564	4561	6564	1.193	3173	1388	4374	2190	0
5	11	5	"YIR044C"	"YIR044C"	4750	19390	120	1214	1383	1062	64	89	144	87	77	0	1413	1519	1237	72	91	184	80	68	0	0.858	0.912	0.934	1.043	2.686	0.867	0.836	120	575	2491	2766	-0.222	1150	1341	1319	1447	0
5	12	5	"YJL032W"	"YJL032W"	4960	19380	130	942	1017	742	65	80	93	89	76	0	750	801	623	72	83	160	72	63	0	1.294	1.306	1.229	1.393	2.756	1.213	0.800	120	613	1555	1681	0.371	877	678	952	729	0
5	13	5	"CAF17"	"YJR122W"	5160	19380	120	1183	1316	967	66	75	66	87	82	0	1434	1571	1290	73	75	110	75	71	0	0.821	0.834	0.750	0.906	3.237	0.763	0.789	120	550	2478	2748	-0.285	1117	1361	1250	1498	0
5	14	5	"YJR154W"	"YJR154W"	5350	19380	110	1241	1470	1082	65	84	102	85	85	0	1490	1499	1233	71	88	166	73	66	0	0.829	0.984	0.943	1.133	3.162	0.925	0.768	80	501	2595	2833	-0.271	1176	1419	1405	1428	0
5	15	5	"YKL023W"	"YKL023W"	5540	19380	110	1029	1067	811	67	112	231	71	65	0	1045	1069	908	69	113	270	63	55	0	0.986	1.000	0.941	0.977	3.071	0.902	0.788	80	526	1938	2000	-0.021	962	976	1000	1000	0
5	16	5	"YJR124C"	"YJR124C"	5750	19380	120	2178	3556	3544	67	107	210	84	70	0	614	1811	1988	71	105	238	65	52	0	3.888	2.005	2.070	2.274	2.805	1.965	0.825	120	614	2654	5229	1.959	2111	543	3489	1740	0
5	17	5	"THI11"	"YJR156C"	5940	19380	130	1670	2766	2448	65	91	154	90	83	0	1611	2555	2430	72	96	200	85	77	0	1.043	1.088	1.131	1.188	2.264	1.040	0.863	120	691	3144	5184	0.061	1605	1539	2701	2483	0
5	18	5	"PAN3"	"YKL025C"	6150	19380	110	4476	4423	3224	67	104	196	88	83	0	3346	3380	2876	72	111	259	81	70	0	1.347	1.317	1.316	1.596	2.617	1.240	0.818	80	551	7683	7664	0.429	4409	3274	4356	3308	0
5	19	5	"YJR126C"	"YJR126C"	6360	19380	120	1546	2160	2022	66	89	136	84	73	0	1151	2258	2361	71	85	153	75	65	0	1.370	0.957	0.944	1.066	2.778	0.881	0.796	120	593	2560	4281	0.455	1480	1080	2094	2187	0
5	20	5	"HXT16"	"YJR158W"	6540	19370	110	8068	7854	5972	68	200	747	85	76	0	4774	6996	6057	73	184	685	78	70	0	1.702	1.125	1.265	1.551	2.346	1.046	0.869	80	536	12701	14709	0.767	8000	4701	7786	6923	0
5	21	5	"YKL027W"	"YKL027W"	6750	19370	110	1014	1221	944	68	189	708	60	43	0	1253	1187	1042	75	182	652	58	45	0	0.803	1.037	0.988	1.118	3.970	0.927	0.756	80	598	2124	2265	-0.316	946	1178	1153	1112	0
5	1	6	"YJR128W"	"YJR128W"	2750	19620	140	355	477	341	61	67	46	93	85	0	677	919	664	69	70	71	88	87	0	0.484	0.489	0.431	0.460	2.133	0.466	0.832	156	747	902	1266	-1.048	294	608	416	850	0
5	2	6	"YJR160C"	"YJR160C"	2940	19610	130	380	790	787	62	68	32	93	88	0	398	974	1126	70	70	60	85	81	0	0.970	0.805	0.774	0.847	2.288	0.683	0.837	120	642	646	1632	-0.045	318	328	728	904	0
5	3	6	"MAE1"	"YKL029C"	3170	19610	130	522	598	405	61	68	34	95	89	0	1201	1535	1122	69	70	61	91	87	0	0.407	0.366	0.365	0.378	2.058	0.344	0.874	120	641	1593	2003	-1.296	461	1132	537	1466	0
5	4	6	"SOF1"	"YLL011W"	3350	19610	130	4917	6259	4575	61	96	237	96	94	0	2692	3421	2678	69	89	177	92	89	0	1.851	1.849	1.848	2.047	2.007	1.818	0.870	120	600	7479	9550	0.889	4856	2623	6198	3352	0
5	5	6	"FPS1"	"YLL043W"	3560	19590	120	3669	4368	3413	64	120	314	88	84	0	2637	3421	2951	71	111	283	79	74	0	1.405	1.285	1.223	1.581	2.572	1.238	0.850	120	578	6171	7654	0.490	3605	2566	4304	3350	0
5	6	6	"YLR008C"	"YLR008C"	3760	19600	120	1542	2176	1877	63	71	49	98	95	0	793	1232	1135	70	66	38	90	83	0	2.046	1.818	1.848	1.966	2.331	1.812	0.812	120	599	2202	3275	1.033	1479	723	2113	1162	0
5	7	6	"YLL013C"	"YLL013C"	3990	19580	130	2068	2725	2033	63	74	57	98	94	0	3534	3864	2931	72	71	48	95	94	0	0.579	0.702	0.674	0.754	2.270	0.674	0.837	120	610	5467	6454	-0.788	2005	3462	2662	3792	0
5	8	6	"RPL8B"	"YLL045C"	4150	19600	120	452	884	792	66	71	31	90	89	0	1397	2471	2548	73	73	56	87	85	0	0.292	0.341	0.355	0.440	3.042	0.297	0.833	120	518	1710	3216	-1.778	386	1324	818	2398	0
5	9	6	"YLR010C"	"YLR010C"	4370	19600	120	697	786	555	65	70	40	96	87	0	738	913	701	73	73	58	79	77	0	0.950	0.858	0.840	0.916	2.320	0.808	0.855	120	573	1297	1561	-0.073	632	665	721	840	0
5	10	6	"BPT1"	"YLL015W"	4550	19580	110	927	1076	891	63	71	58	88	83	0	760	989	941	73	69	39	86	77	0	1.258	1.106	1.008	1.163	3.203	1.014	0.770	80	482	1551	1929	0.331	864	687	1013	916	0
5	11	6	"YLL047W"	"YLL047W"	4770	19590	120	507	627	470	63	72	62	85	79	0	714	1206	1017	71	73	77	84	79	0	0.691	0.497	0.506	0.537	2.210	0.452	0.843	120	594	1087	1699	-0.534	444	643	564	1135	0
5	12	6	"YLR012C"	"YLR012C"	4960	19580	130	1812	1689	1148	65	74	68	99	94	0	1302	1307	901	71	69	53	89	86	0	1.419	1.314	1.308	1.257	2.058	1.308	0.868	120	643	2978	2860	0.505	1747	1231	1624	1236	0
5	13	6	"YLL017W"	"YLL017W"	5180	19580	130	1195	1191	720	64	73	64	95	88	0	1732	1583	1034	72	70	54	90	88	0	0.681	0.746	0.712	0.771	2.270	0.706	0.874	120	629	2791	2638	-0.554	1131	1660	1127	1511	0
5	14	6	"YLL049W"	"YLL049W"	5360	19590	120	1118	1240	911	64	75	66	92	82	0	1571	1651	1295	71	77	100	80	78	0	0.703	0.744	0.771	0.877	2.399	0.699	0.877	120	536	2554	2756	-0.509	1054	1500	1176	1580	0
5	15	6	"PPR1"	"YLR014C"	5550	19590	120	2672	2841	2097	64	81	94	100	94	0	1581	2016	1594	68	76	95	90	84	0	1.724	1.426	1.489	1.568	1.983	1.395	0.891	120	627	4121	4725	0.786	2608	1513	2777	1948	0
5	16	6	"YLR327C"	"YLR327C"	5760	19580	110	389	354	198	66	76	60	78	73	0	971	862	594	69	78	90	76	75	0	0.358	0.363	0.339	0.382	2.230	0.331	0.826	80	542	1225	1081	-1.482	323	902	288	793	0
5	17	6	"ADE13"	"YLR359W"	5960	19580	110	1330	1242	789	64	75	57	91	90	0	1794	1493	1120	70	80	88	85	81	0	0.734	0.828	0.835	0.916	2.940	0.751	0.810	80	549	2990	2601	-0.445	1266	1724	1178	1423	0
5	18	6	"YLR391W"	"YLR391W"	6170	19580	100	852	958	912	66	74	53	86	77	0	1638	1518	1491	72	72	77	78	77	0	0.502	0.617	0.572	0.629	2.999	0.596	0.879	80	529	2352	2338	-0.994	786	1566	892	1446	0
5	19	6	"REC102"	"YLR329W"	6390	19570	110	268	295	174	65	69	26	87	81	0	1290	1161	872	73	70	52	78	76	0	0.167	0.211	0.196	0.231	2.930	0.184	0.798	80	537	1420	1318	-2.584	203	1217	230	1088	0
5	20	6	"YLR361C"	"YLR361C"	6570	19580	100	1448	1598	1170	65	73	59	91	87	0	1633	1614	1272	72	72	59	81	81	0	0.886	0.994	0.911	0.965	2.281	0.939	0.826	80	478	2944	3075	-0.175	1383	1561	1533	1542	0
5	21	6	"ATP10"	"YLR393W"	6760	19570	100	388	372	212	66	75	57	83	75	0	1274	1211	906	73	84	113	77	71	0	0.268	0.269	0.258	0.347	3.574	0.222	0.752	80	520	1523	1444	-1.899	322	1201	306	1138	0
5	1	7	"YLR331C"	"YLR331C"	2760	19810	140	748	1209	948	62	67	35	98	96	0	1183	2095	1801	68	71	93	89	89	0	0.615	0.566	0.561	0.619	2.187	0.518	0.847	156	704	1801	3174	-0.701	686	1115	1147	2027	0
5	2	7	"NMD4"	"YLR363C"	2970	19800	120	704	833	635	62	68	39	93	88	0	928	1140	974	69	74	102	82	76	0	0.747	0.720	0.695	0.733	2.327	0.647	0.803	120	551	1501	1842	-0.420	642	859	771	1071	0
5	3	7	"COX8"	"YLR395C"	3170	19810	120	756	807	479	60	63	20	97	96	0	1040	1083	715	69	63	30	90	88	0	0.717	0.737	0.758	0.872	2.669	0.681	0.833	120	572	1667	1761	-0.480	696	971	747	1014	0
5	4	7	"RPS25B"	"YLR333C"	3380	19810	130	984	1182	793	62	70	70	90	87	0	797	887	638	69	67	54	85	80	0	1.266	1.369	1.340	1.366	2.243	1.292	0.791	120	641	1650	1938	0.341	922	728	1120	818	0
5	5	7	"YLR365W"	"YLR365W"	3590	19800	120	307	319	190	61	66	31	86	80	0	853	917	681	69	64	32	83	80	0	0.314	0.304	0.306	0.365	2.939	0.263	0.792	120	544	1030	1106	-1.672	246	784	258	848	0
5	6	7	"AFG2"	"YLR397C"	3760	19800	120	1240	1596	1208	62	67	33	98	95	0	1746	2378	1827	71	66	42	94	93	0	0.703	0.665	0.663	0.664	2.363	0.632	0.806	120	520	2853	3841	-0.508	1178	1675	1534	2307	0
5	7	7	"YMR097C"	"YMR097C"	3960	19800	120	1471	2106	1804	63	68	30	99	97	0	1251	2116	2043	73	74	102	83	79	0	1.195	1.000	0.990	1.198	2.937	0.924	0.810	120	622	2586	4086	0.257	1408	1178	2043	2043	0
5	8	7	"ECM16"	"YMR128W"	4170	19780	110	1127	1225	994	66	71	27	98	98	0	1845	2108	1737	74	73	41	90	88	0	0.599	0.570	0.541	0.623	2.624	0.516	0.713	80	524	2832	3193	-0.739	1061	1771	1159	2034	0
5	9	7	"YMR158W"	"YMR158W"	4360	19780	110	826	762	460	65	70	29	95	92	0	2029	1743	1214	73	76	58	86	85	0	0.389	0.417	0.376	0.419	2.416	0.374	0.783	80	527	2717	2367	-1.362	761	1956	697	1670	0
5	10	7	"YMR099C"	"YMR099C"	4580	19780	120	517	743	578	64	69	31	94	92	0	809	1349	1212	71	73	55	83	77	0	0.614	0.531	0.495	0.649	2.975	0.469	0.805	120	646	1191	1957	-0.704	453	738	679	1278	0
5	11	7	"YMR130W"	"YMR130W"	4760	19780	110	1046	946	650	63	69	38	93	91	0	1259	1135	828	71	73	66	83	81	0	0.827	0.830	0.816	0.878	2.254	0.793	0.776	80	496	2171	1947	-0.273	983	1188	883	1064	0
5	12	7	"APG16"	"YMR159C"	4960	19790	120	446	526	406	64	71	49	85	75	0	1021	1411	1221	71	80	161	81	75	0	0.402	0.345	0.360	0.346	2.430	0.300	0.772	120	626	1332	1802	-1.314	382	950	462	1340	0
5	13	7	"SRT1"	"YMR101C"	5180	19790	120	708	978	786	62	66	25	99	91	0	743	1306	1178	70	78	161	80	70	0	0.960	0.741	0.746	0.764	2.644	0.665	0.778	120	592	1319	2152	-0.059	646	673	916	1236	0
5	14	7	"YMR132C"	"YMR132C"	5360	19770	110	507	599	460	65	72	47	90	71	0	1383	1483	1178	72	77	76	81	78	0	0.337	0.378	0.360	0.377	2.598	0.337	0.745	80	513	1753	1945	-1.569	442	1311	534	1411	0
5	15	7	"HLJ1"	"YMR161W"	5570	19790	100	461	475	310	64	68	29	90	82	0	391	399	319	68	69	58	68	63	0	1.229	1.242	1.225	1.484	2.877	1.068	0.752	80	489	720	742	0.298	397	323	411	331	0
5	16	7	"YMR103C"	"YMR103C"	5760	19770	110	373	405	282	65	74	53	83	75	0	556	603	444	70	81	132	76	67	0	0.634	0.638	0.501	0.511	2.474	0.576	0.690	80	543	794	873	-0.658	308	486	340	533	0
5	17	7	"YMR134W"	"YMR134W"	5960	19780	120	1310	1844	1567	65	79	73	91	84	0	1258	2212	2033	71	87	161	80	76	0	1.049	0.831	0.865	0.916	2.594	0.777	0.828	120	663	2432	3920	0.069	1245	1187	1779	2141	0
5	18	7	"YMR163C"	"YMR163C"	6180	19780	110	854	813	547	66	75	65	91	81	0	1823	2048	1564	72	91	211	82	76	0	0.450	0.378	0.368	0.405	2.391	0.328	0.843	80	534	2539	2723	-1.152	788	1751	747	1976	0
5	19	7	"YNL144C"	"YNL144C"	6360	19780	130	1766	2234	1674	64	72	51	99	94	0	2437	3243	2486	72	87	184	94	87	0	0.720	0.684	0.654	0.693	2.525	0.650	0.812	120	688	4067	5341	-0.475	1702	2365	2170	3171	0
5	20	7	"YNL176C"	"YNL176C"	6580	19780	120	1610	2308	1891	64	72	60	95	95	0	4835	5627	4783	71	77	124	95	94	0	0.325	0.404	0.389	0.417	2.567	0.374	0.838	120	612	6310	7800	-1.624	1546	4764	2244	5556	0
5	21	7	"YNL208W"	"YNL208W"	6780	19790	120	1799	1899	1248	65	71	48	97	96	0	935	1010	662	72	68	43	90	86	0	2.009	1.955	1.965	2.133	2.246	1.966	0.883	120	670	2597	2772	1.007	1734	863	1834	938	0
5	1	8	"YNL146W"	"YNL146W"	2800	19990	140	458	473	301	62	67	36	92	84	0	751	818	548	68	69	93	85	77	0	0.580	0.548	0.525	0.544	2.193	0.519	0.847	156	647	1079	1161	-0.786	396	683	411	750	0
5	2	8	"RPS3"	"YNL178W"	2970	20020	140	638	826	579	61	64	27	96	92	0	673	935	706	69	63	33	86	85	0	0.955	0.883	0.858	0.908	2.529	0.834	0.837	156	532	1181	1631	-0.066	577	604	765	866	0
5	3	8	"MER1"	"YNL210W"	3160	20010	130	435	675	564	61	67	39	90	84	0	677	1273	1213	70	71	91	85	75	0	0.616	0.510	0.469	0.572	3.254	0.433	0.788	120	605	981	1817	-0.699	374	607	614	1203	0
5	4	8	"ALF1"	"YNL148C"	3390	19990	110	357	362	224	63	72	47	81	71	0	887	891	693	71	80	103	78	70	0	0.360	0.365	0.321	0.387	2.605	0.295	0.699	80	515	1110	1119	-1.473	294	816	299	820	0
5	5	8	"RHO5"	"YNL180C"	3580	20000	120	1870	2200	1557	63	74	71	94	92	0	2568	2557	1888	71	78	98	90	85	0	0.724	0.860	0.872	0.969	2.519	0.830	0.846	120	596	4304	4623	-0.467	1807	2497	2137	2486	0
5	6	8	"YNL212W"	"YNL212W"	3790	19990	100	490	590	438	64	76	77	86	77	0	539	678	717	72	78	103	75	68	0	0.912	0.868	0.865	0.907	2.761	0.619	0.523	80	462	893	1132	-0.133	426	467	526	606	0
5	7	8	"YNL150W"	"YNL150W"	3980	20000	120	403	451	290	65	72	45	85	78	0	1536	1715	1288	71	93	189	78	74	0	0.231	0.235	0.238	0.280	2.768	0.209	0.785	120	534	1803	2030	-2.116	338	1465	386	1644	0
5	8	8	"YNL182C"	"YNL182C"	4180	20000	130	962	1212	767	66	76	59	98	92	0	2262	2809	1839	73	97	185	91	87	0	0.409	0.419	0.407	0.473	2.509	0.389	0.836	120	655	3085	3882	-1.289	896	2189	1146	2736	0
5	9	8	"PEX17"	"YNL214W"	4400	19990	120	1429	1336	939	63	72	52	92	88	0	2224	2203	1537	72	82	124	86	80	0	0.635	0.597	0.589	0.616	2.802	0.579	0.889	120	628	3518	3404	-0.656	1366	2152	1273	2131	0
5	10	8	"MSB4"	"YOL112W"	4600	19990	110	863	1026	811	62	65	30	93	90	0	2124	2341	1986	69	68	69	83	80	0	0.390	0.424	0.430	0.523	3.178	0.385	0.824	80	515	2856	3236	-1.359	801	2055	964	2272	0
5	11	8	"NOP8"	"YOL144W"	4790	19990	100	1161	1076	744	64	68	32	88	85	0	2099	2045	1602	71	71	86	82	80	0	0.541	0.513	0.461	0.516	2.409	0.438	0.768	80	476	3125	2986	-0.886	1097	2028	1012	1974	0
5	12	8	"TIR2"	"YOR010C"	4980	19980	100	599	595	427	65	70	31	83	77	0	933	1068	890	70	73	75	73	73	0	0.619	0.531	0.452	0.493	2.953	0.445	0.748	80	473	1397	1528	-0.693	534	863	530	998	0
5	13	8	"YOL114C"	"YOL114C"	5180	19990	120	254	366	297	64	67	29	80	75	0	485	770	722	69	72	79	76	65	0	0.457	0.431	0.430	0.497	3.388	0.369	0.707	120	590	606	1003	-1.131	190	416	302	701	0
5	14	8	"YOL146W"	"YOL146W"	5380	19990	110	1119	1098	753	65	69	30	96	87	0	1203	1437	1163	69	71	83	82	78	0	0.929	0.755	0.701	0.813	2.578	0.668	0.834	80	554	2188	2401	-0.106	1054	1134	1033	1368	0
5	15	8	"YOR012W"	"YOR012W"	5590	19980	110	904	893	611	64	70	34	96	90	0	739	774	592	68	72	96	73	67	0	1.252	1.174	1.079	1.235	2.492	1.104	0.833	80	545	1511	1535	0.324	840	671	829	706	0
5	16	8	"MSN1"	"YOL116W"	5770	19980	100	928	878	603	66	81	87	81	73	0	1520	1555	1232	71	102	257	72	67	0	0.595	0.547	0.519	0.646	2.690	0.438	0.706	80	509	2311	2296	-0.749	862	1449	812	1484	0
5	17	8	"SPT20"	"YOL148C"	6000	19980	100	1278	1243	847	65	73	51	92	87	0	2102	1834	1462	70	88	200	70	68	0	0.597	0.668	0.669	0.872	2.837	0.591	0.830	80	472	3245	2942	-0.744	1213	2032	1178	1764	0
5	18	8	"RTS1"	"YOR014W"	6180	19980	100	1086	1071	870	65	78	95	85	76	0	1031	1088	974	71	84	140	72	66	0	1.064	0.989	0.945	0.983	2.348	0.879	0.787	80	492	1981	2023	0.089	1021	960	1006	1017	0
5	19	8	"YOL118C"	"YOL118C"	6400	19970	110	241	223	120	64	76	90	63	50	0	530	513	360	71	88	158	71	58	0	0.386	0.360	0.322	0.330	2.216	0.267	0.601	80	550	636	601	-1.375	177	459	159	442	0
5	20	8	"YOL150C"	"YOL150C"	6590	19970	110	355	358	238	65	76	51	75	68	0	369	339	233	71	81	113	62	55	0	0.973	1.093	1.004	0.913	2.491	0.999	0.707	80	551	588	561	-0.039	290	298	293	268	0
5	21	8	"ERP4"	"YOR016C"	6820	19980	110	2547	3021	2189	66	77	70	97	93	0	1357	1902	1598	71	70	46	88	82	0	1.929	1.614	1.551	2.009	2.710	1.555	0.829	80	512	3767	4786	0.948	2481	1286	2955	1831	0
5	1	9	"SCD5"	"YOR329C"	2780	20220	160	2787	4485	3642	61	64	19	100	100	0	1982	3089	2449	67	60	29	96	96	0	1.423	1.464	1.435	1.519	2.047	1.492	0.908	208	974	4641	7446	0.509	2726	1915	4424	3022	0
5	2	9	"PRT1"	"YOR361C"	3000	20190	140	1321	1685	1294	62	64	19	97	97	0	1323	1682	1405	69	62	31	91	89	0	1.004	1.006	0.987	1.151	2.498	0.957	0.887	156	510	2513	3236	0.006	1259	1254	1623	1613	0
5	3	9	"ERR1"	"YOR393W"	3190	20210	130	2274	3375	2737	62	80	136	99	95	0	2359	3748	3093	70	87	225	92	88	0	0.966	0.901	0.899	1.038	2.240	0.865	0.868	120	532	4501	6991	-0.049	2212	2289	3313	3678	0
5	4	9	"YOR331C"	"YOR331C"	3390	20200	120	377	420	263	63	78	127	71	59	0	1554	1574	1139	70	90	222	77	72	0	0.212	0.237	0.236	0.283	2.685	0.237	0.742	120	604	1798	1861	-2.241	314	1484	357	1504	0
5	5	9	"PIP2"	"YOR363C"	3580	20200	120	813	1238	1116	63	67	33	90	84	0	989	1609	1545	71	74	88	82	79	0	0.817	0.764	0.796	0.791	2.176	0.713	0.823	120	524	1668	2713	-0.292	750	918	1175	1538	0
5	6	9	"HAT1"	"YPL001W"	3790	20200	120	2069	3213	2753	63	68	31	96	93	0	827	1174	1025	70	65	42	87	84	0	2.650	2.853	2.809	2.621	2.226	2.930	0.849	120	647	2763	4254	1.406	2006	757	3150	1104	0
5	7	9	"YOR333C"	"YOR333C"	4000	20190	140	674	796	601	65	71	40	87	80	0	1090	1299	1027	70	78	141	78	73	0	0.597	0.595	0.589	0.636	2.571	0.569	0.878	156	645	1629	1960	-0.744	609	1020	731	1229	0
5	8	9	"YOR365C"	"YOR365C"	4220	20180	120	831	1248	1123	66	73	53	93	89	0	1616	2089	1694	70	75	90	90	83	0	0.495	0.585	0.551	0.603	2.344	0.594	0.806	120	495	2311	3201	-1.015	765	1546	1182	2019	0
5	9	9	"ULA1"	"YPL003W"	4380	20180	120	1409	1675	1263	64	74	55	95	90	0	1732	1753	1352	73	77	93	84	80	0	0.811	0.959	0.920	1.075	2.339	0.936	0.857	120	576	3004	3291	-0.303	1345	1659	1611	1680	0
5	10	9	"ALA1"	"YOR335C"	4610	20180	130	2340	2882	2090	63	71	53	97	93	0	2812	3055	2337	72	76	100	90	83	0	0.831	0.945	0.953	1.179	2.770	0.916	0.893	120	696	5017	5802	-0.267	2277	2740	2819	2983	0
5	11	9	"SCP1"	"YOR367W"	4800	20180	120	1080	1010	724	64	67	27	90	86	0	1129	1176	910	70	66	44	81	78	0	0.959	0.855	0.818	0.868	2.342	0.810	0.879	120	585	2075	2052	-0.060	1016	1059	946	1106	0
5	12	9	"YPL005W"	"YPL005W"	4990	20190	110	2159	1954	1432	66	69	29	95	88	0	836	796	607	70	66	44	78	76	0	2.732	2.601	2.480	2.666	1.714	2.554	0.902	80	519	2859	2614	1.450	2093	766	1888	726	0
5	13	9	"VMA13"	"YPR036W"	5200	20170	110	472	504	361	65	70	26	83	80	0	1264	1406	1153	70	72	67	75	73	0	0.341	0.329	0.313	0.408	3.192	0.309	0.857	80	533	1601	1775	-1.553	407	1194	439	1336	0
5	14	9	"HOS1"	"YPR068C"	5400	20180	120	2163	2322	1730	65	72	36	98	95	0	2451	2857	2299	71	75	85	87	86	0	0.882	0.810	0.780	0.940	2.668	0.771	0.900	120	645	4478	5043	-0.182	2098	2380	2257	2786	0
5	15	9	"YPR100W"	"YPR100W"	5600	20180	110	605	571	400	65	75	55	78	73	0	2190	1895	1378	70	91	174	73	72	0	0.255	0.277	0.287	0.280	2.240	0.279	0.855	80	502	2660	2331	-1.973	540	2120	506	1825	0
5	16	9	"YPR038W"	"YPR038W"	5790	20190	120	472	546	359	67	76	49	88	85	0	1703	1966	1560	71	93	165	80	77	0	0.248	0.253	0.249	0.330	2.988	0.231	0.839	120	629	2037	2374	-2.011	405	1632	479	1895	0
5	17	9	"MED1"	"YPR070W"	6010	20170	120	753	869	652	64	68	26	95	89	0	1328	1689	1362	68	73	89	88	82	0	0.547	0.497	0.490	0.574	2.882	0.468	0.881	120	602	1949	2426	-0.871	689	1260	805	1621	0
5	18	9	"RPL11A"	"YPR102C"	6180	20170	110	1076	1147	842	66	83	91	85	77	0	1588	1642	1309	71	119	707	58	52	0	0.666	0.688	0.689	0.723	2.362	0.657	0.893	80	530	2527	2652	-0.587	1010	1517	1081	1571	0
5	19	9	"YPR040W"	"YPR040W"	6410	20180	130	862	1016	695	66	81	93	88	83	0	2386	2787	1971	71	112	622	84	72	0	0.344	0.350	0.358	0.343	2.181	0.278	0.704	120	691	3111	3666	-1.540	796	2315	950	2716	0
5	20	9	"NOT5"	"YPR072W"	6600	20180	120	1436	1975	1642	63	71	58	96	94	0	1584	2404	2184	69	70	76	91	88	0	0.906	0.819	0.878	0.946	2.192	0.767	0.860	120	582	2888	4247	-0.142	1373	1515	1912	2335	0
5	21	9	"FHL1"	"YPR104C"	6790	20160	110	2855	3042	2224	64	76	59	97	96	0	3059	3214	2463	70	71	56	92	88	0	0.934	0.947	1.013	1.114	2.327	0.947	0.870	80	553	5780	6122	-0.099	2791	2989	2978	3144	0
5	1	10	"YPR042C"	"YPR042C"	2800	20400	100	125	138	63	63	64	19	86	73	0	123	137	102	68	60	27	62	50	0	1.127	1.087	0.958	0.983	3.001	0.647	0.410	80	404	117	144	0.173	62	55	75	69	0
5	2	10	"TKL1"	"YPR074C"	3010	20390	140	986	1245	988	62	64	20	97	96	0	895	1170	941	68	62	27	87	83	0	1.117	1.074	0.950	1.033	2.304	1.065	0.812	156	625	1751	2285	0.160	924	827	1183	1102	0
5	3	10	"ISR1"	"YPR106W"	3200	20390	120	564	619	416	63	70	43	90	85	0	1430	1650	1296	70	71	69	84	81	0	0.368	0.352	0.330	0.449	3.009	0.313	0.841	120	519	1861	2136	-1.441	501	1360	556	1580	0
5	4	10	"EMPTY"	"EMPTY"	3410	20400	90	126	147	100	64	67	24	67	57	0	136	166	137	71	68	46	55	42	0	0.954	0.874	0.578	0.566	4.010	0.466	0.318	52	306	127	178	-0.068	62	65	83	95	0
5	5	10	"EMPTY"	"EMPTY"	3570	20390	150	67	75	43	63	67	29	19	7	0	73	72	53	71	71	72	3	1	0	2.000	12.000	1.091	0.905	4.563	0.262	0.031	156	790	6	13	1.000	4	2	12	1	-50
5	6	10	"EMPTY"	"EMPTY"	3840	20410	80	87	105	57	64	66	19	53	40	0	92	109	87	69	61	27	44	28	0	1.000	1.025	0.684	0.722	3.874	0.531	0.234	52	256	46	81	0.000	23	23	41	40	0
5	7	10	"EMPTY"	"EMPTY"	3970	20390	150	71	83	55	63	65	20	25	16	0	75	87	95	71	64	28	17	10	0	2.000	1.250	0.667	0.636	3.195	0.437	0.307	156	705	12	36	1.000	8	4	20	16	-50
5	8	10	"EMPTY"	"EMPTY"	4170	20390	150	65	78	42	64	66	20	28	16	0	70	70	45	71	66	33	10	5	0	-1.000	-14.000	0.591	0.849	4.498	0.490	0.057	156	837	0	13	Error	1	-1	14	-1	-50
5	9	10	"EMPTY"	"EMPTY"	4420	20400	90	88	101	44	62	64	18	55	38	0	61	78	68	71	75	214	3	0	0	-2.600	5.571	0.701	0.907	4.427	0.499	0.112	52	406	16	46	Error	26	-10	39	7	0
5	10	10	"EMPTY"	"EMPTY"	4610	20390	80	115	140	119	63	64	20	73	51	0	82	119	130	70	64	29	36	28	0	4.333	1.571	1.350	1.737	4.224	0.955	0.611	52	340	64	126	2.115	52	12	77	49	0
5	11	10	"EMPTY"	"EMPTY"	4810	20380	80	102	120	62	62	65	19	73	53	0	84	97	77	70	64	29	38	17	0	2.857	2.148	1.147	1.293	3.976	0.633	0.136	52	292	54	85	1.515	40	14	58	27	0
5	12	10	"EMPTY"	"EMPTY"	4970	20380	150	67	77	37	66	85	234	0	0	0	73	70	38	72	104	609	0	0	0	1.000	-5.500	0.667	0.744	4.021	0.761	0.847	156	819	2	9	0.000	1	1	11	-2	-50
5	13	10	"EMPTY"	"EMPTY"	5210	20370	90	126	136	74	64	66	19	75	61	0	95	106	76	71	66	34	44	25	0	2.583	2.057	1.126	1.112	2.977	0.707	0.248	52	420	86	107	1.369	62	24	72	35	0
5	14	10	"EMPTY"	"EMPTY"	5420	20390	80	112	126	63	67	68	19	67	57	0	104	121	86	71	64	27	53	34	0	1.364	1.180	0.652	0.760	2.922	0.699	0.287	52	273	78	109	0.447	45	33	59	50	0
5	15	10	"EMPTY"	"EMPTY"	5570	20380	150	68	73	29	66	71	38	10	3	0	73	69	32	70	76	111	0	0	0	0.667	-7.000	0.641	0.708	4.430	0.400	0.057	156	826	5	6	-0.585	2	3	7	-1	-50
5	16	10	"iYAL056W"	"iYAL056W"	5820	20390	120	3499	4250	3614	64	67	23	100	100	0	1100	1369	1220	70	65	44	89	85	0	3.335	3.222	3.029	3.255	2.004	3.344	0.824	120	610	4465	5485	1.738	3435	1030	4186	1299	0
5	17	10	"iYAL051W"	"iYAL051W"	6000	20380	100	685	686	519	64	78	75	83	72	0	321	369	332	71	71	61	63	58	0	2.484	2.087	1.766	1.718	2.716	1.768	0.795	80	463	871	920	1.313	621	250	622	298	0
5	18	10	"iYAL046C"	"iYAL046C"	6220	20380	100	264	367	355	64	77	69	77	62	0	451	433	354	71	73	63	66	62	0	0.526	0.837	0.665	0.723	2.294	0.922	0.692	80	508	580	665	-0.926	200	380	303	362	0
5	19	10	"iYAL031C"	"iYAL031C"	6410	20380	120	688	911	726	65	70	42	91	88	0	956	1296	1168	72	69	72	76	71	0	0.705	0.691	0.723	0.888	2.927	0.611	0.806	120	549	1507	2070	-0.505	623	884	846	1224	0
5	20	10	"iYAL027W"	"iYAL027W"	6600	20380	120	797	1106	914	65	69	40	93	87	0	611	815	751	69	66	70	79	73	0	1.351	1.395	1.403	1.366	2.270	1.307	0.821	120	558	1274	1787	0.434	732	542	1041	746	0
5	21	10	"iYAL023C"	"iYAL023C"	6810	20380	130	395	480	394	64	71	45	87	80	0	866	1011	831	70	68	52	82	80	0	0.416	0.442	0.427	0.442	2.012	0.424	0.811	120	741	1127	1357	-1.266	331	796	416	941	0
5	1	11	"iYAL007C"	"iYAL007C"	2800	20590	140	1562	1754	1103	62	64	20	98	98	0	1122	1287	904	67	60	27	92	90	0	1.422	1.387	1.406	1.604	2.254	1.334	0.879	156	820	2555	2912	0.508	1500	1055	1692	1220	0
5	2	11	"iYAL003W"	"iYAL003W"	3020	20600	140	716	1004	854	62	63	19	93	91	0	1004	1231	1067	69	62	27	87	83	0	0.699	0.811	0.791	0.865	2.638	0.788	0.851	156	662	1589	2104	-0.516	654	935	942	1162	0
5	3	11	"iYAR002W"	"iYAR002W"	3220	20590	140	1294	1429	1053	61	65	23	96	93	0	638	733	571	70	67	44	85	81	0	2.171	2.063	1.964	1.956	2.068	2.043	0.836	156	618	1801	2031	1.118	1233	568	1368	663	0
5	4	11	"itL(CAA)A"	"itL(CAA)A"	3390	20570	150	486	1011	1017	63	70	34	92	88	0	613	1208	1252	72	72	54	85	81	0	0.782	0.835	0.776	0.816	2.647	0.826	0.832	156	638	964	2084	-0.355	423	541	948	1136	0
5	5	11	"iYAR028W"	"iYAR028W"	3600	20600	130	709	831	572	64	69	33	91	87	0	747	862	655	71	69	45	83	80	0	0.954	0.970	0.955	1.054	2.726	0.892	0.822	120	631	1321	1558	-0.068	645	676	767	791	0
5	6	11	"iYAR035W"	"iYAR035W"	3820	20600	120	776	923	653	62	64	20	94	89	0	836	1008	804	71	64	30	85	81	0	0.933	0.919	0.907	1.016	2.231	0.850	0.823	120	628	1479	1798	-0.100	714	765	861	937	0
5	7	11	"iYBR162C"	"iYBR162C"	4020	20600	100	334	320	185	65	66	18	86	80	0	964	901	655	72	67	34	83	78	0	0.302	0.308	0.301	0.322	2.638	0.266	0.789	80	480	1161	1084	-1.729	269	892	255	829	0
5	8	11	"iYBR165W"	"iYBR165W"	4220	20600	110	406	374	236	62	65	19	90	85	0	291	336	256	71	66	33	72	67	0	1.564	1.177	1.011	1.126	3.054	1.006	0.699	80	507	564	577	0.645	344	220	312	265	0
5	9	11	"iYBR169C"	"iYBR169C"	4410	20590	130	332	439	332	62	65	21	88	83	0	480	781	673	71	71	165	67	55	0	0.660	0.531	0.491	0.516	2.531	0.416	0.689	120	696	679	1087	-0.599	270	409	377	710	0
5	10	11	"iYBR187W"	"iYBR187W"	4630	20590	120	763	920	705	62	64	21	95	93	0	1068	1314	1097	71	63	28	85	82	0	0.703	0.690	0.661	0.845	3.491	0.644	0.861	120	624	1698	2101	-0.508	701	997	858	1243	0
5	11	11	"iYBR192W"	"iYBR192W"	4820	20590	120	748	897	678	63	72	94	82	73	0	514	611	464	71	76	166	69	58	0	1.546	1.544	1.440	1.444	2.289	1.500	0.773	120	556	1128	1374	0.629	685	443	834	540	0
5	12	11	"iYBR196C"	"iYBR196C"	5000	20590	120	736	822	669	63	90	287	60	50	0	1048	1801	1637	72	122	749	54	44	0	0.690	0.439	0.456	0.456	2.183	0.329	0.582	120	543	1649	2488	-0.536	673	976	759	1729	0
5	13	11	"iYBRCdelta19"	"iYBRCdelta19"	5220	20590	120	537	754	605	63	66	22	95	91	0	867	1215	1073	71	89	602	54	38	0	0.595	0.604	0.623	0.647	2.269	0.554	0.849	120	632	1270	1835	-0.748	474	796	691	1144	0
5	14	11	"iYBR212W"	"iYBR212W"	5410	20580	120	802	1059	834	63	65	19	95	92	0	1249	1455	1232	69	63	28	86	85	0	0.626	0.719	0.711	0.734	2.203	0.674	0.849	120	600	1919	2382	-0.675	739	1180	996	1386	0
5	15	11	"iYBR216C"	"iYBR216C"	5620	20580	110	523	543	391	66	75	54	81	73	0	958	1038	872	70	82	110	76	68	0	0.515	0.493	0.455	0.468	2.409	0.432	0.833	80	532	1345	1445	-0.958	457	888	477	968	0
5	16	11	"iYBR237W"	"iYBR237W"	5820	20580	110	3472	3210	2209	66	89	108	91	88	0	1989	1994	1485	71	91	130	81	78	0	1.776	1.635	1.659	1.893	2.221	1.624	0.829	80	524	5324	5067	0.828	3406	1918	3144	1923	0
5	17	11	"iYBR241C"	"iYBR241C"	6030	20570	120	680	849	619	64	83	99	89	74	0	620	754	582	70	74	76	86	79	0	1.120	1.148	1.101	1.212	2.118	1.088	0.826	120	641	1166	1469	0.163	616	550	785	684	0
5	18	11	"iYBR246W"	"iYBR246W"	6230	20580	110	469	475	266	64	67	23	95	93	0	691	657	430	71	65	34	85	78	0	0.653	0.701	0.670	0.703	2.329	0.627	0.797	80	501	1025	997	-0.614	405	620	411	586	0
5	19	11	"iYDL140C"	"iYDL140C"	6420	20580	120	177	183	84	63	67	40	81	63	0	385	409	264	73	69	72	76	69	0	0.365	0.357	0.306	0.376	2.610	0.288	0.671	120	550	426	456	-1.453	114	312	120	336	0
5	20	11	"iYDL136W"	"iYDL136W"	6620	20580	120	446	588	440	64	66	19	95	88	0	341	492	394	73	65	29	81	74	0	1.425	1.251	1.189	1.309	2.424	1.175	0.827	120	566	650	943	0.511	382	268	524	419	0
5	21	11	"iYDL133W"	"iYDL133W"	6810	20570	110	259	270	166	64	68	25	83	72	0	371	393	294	75	69	33	73	70	0	0.659	0.648	0.544	0.503	2.445	0.556	0.738	80	511	491	524	-0.602	195	296	206	318	0
5	1	12	"iYDL117W"	"iYDL117W"	2830	20800	140	467	486	311	62	63	20	92	88	0	614	641	425	69	64	78	80	77	0	0.743	0.741	0.761	0.731	1.990	0.714	0.859	156	805	950	996	-0.428	405	545	424	572	0
5	2	12	"iYDL113C"	"iYDL113C"	3020	20810	120	205	214	104	62	63	18	87	83	0	507	569	378	71	62	27	85	83	0	0.328	0.305	0.308	0.331	2.186	0.257	0.736	120	525	579	650	-1.608	143	436	152	498	0
5	3	12	"iYDL109C"	"iYDL109C"	3220	20810	130	429	531	344	60	62	17	97	91	0	420	564	436	70	62	27	84	81	0	1.054	0.953	0.922	0.956	1.991	0.851	0.807	120	595	719	965	0.076	369	350	471	494	0
5	4	12	"iYDL090C"	"iYDL090C"	3430	20790	140	642	804	550	63	70	67	92	84	0	929	989	668	69	69	71	87	83	0	0.673	0.805	0.799	0.836	2.269	0.795	0.827	156	720	1439	1661	-0.571	579	860	741	920	0
5	5	12	"iYDL086W"	"iYDL086W"	3630	20800	120	299	312	168	64	70	72	82	70	0	835	874	525	69	67	74	89	86	0	0.307	0.308	0.297	0.313	2.475	0.278	0.762	120	531	1001	1053	-1.705	235	766	248	805	0
5	6	12	"iYDL082W"	"iYDL082W"	3800	20790	110	389	328	196	63	73	50	75	70	0	418	357	248	72	73	57	71	66	0	0.942	0.930	0.791	0.809	2.439	0.831	0.721	80	492	672	550	-0.086	326	346	265	285	0
5	7	12	"iYDL065C"	"iYDL065C"	4020	20800	120	571	537	290	64	72	45	90	81	0	661	653	412	72	73	55	82	79	0	0.861	0.814	0.793	0.794	1.907	0.751	0.881	120	609	1096	1054	-0.216	507	589	473	581	0
5	8	12	"iYDL060W"	"iYDL060W"	4210	20790	120	298	320	202	62	66	28	86	79	0	501	634	476	72	67	41	79	75	0	0.550	0.459	0.389	0.440	2.694	0.403	0.758	120	575	665	820	-0.862	236	429	258	562	0
5	9	12	"iYDL056W"	"iYDL056W"	4400	20790	110	634	674	505	63	75	60	78	71	0	261	306	238	71	68	45	63	58	0	3.005	2.600	2.295	2.173	2.345	2.430	0.796	80	543	761	846	1.587	571	190	611	235	0
5	10	12	"iYDRWdelta12"	"iYDRWdelta12"	4610	20790	110	350	338	193	64	74	56	76	72	0	819	713	455	72	69	46	81	77	0	0.383	0.427	0.418	0.398	2.577	0.388	0.802	80	541	1033	915	-1.385	286	747	274	641	0
5	11	12	"iYDR244W"	"iYDR244W"	4790	20780	110	205	201	107	63	71	38	76	61	0	633	516	361	72	84	120	68	67	0	0.253	0.311	0.307	0.301	2.120	0.261	0.674	80	518	703	582	-1.982	142	561	138	444	0
5	12	12	"iYDR248C"	"iYDR248C"	4990	20780	130	337	368	244	63	72	45	81	69	0	513	578	431	71	84	119	72	64	0	0.620	0.602	0.602	0.555	2.246	0.549	0.836	120	648	716	812	-0.690	274	442	305	507	0
5	13	12	"itG(GCC)D2"	"itG(GCC)D2"	5190	20780	110	305	317	184	65	78	58	80	66	0	531	468	339	72	80	85	67	62	0	0.523	0.636	0.601	0.695	2.933	0.560	0.772	80	537	699	648	-0.935	240	459	252	396	0
5	14	12	"iYDR265W"	"iYDR265W"	5410	20790	120	211	361	312	66	73	45	74	60	0	190	320	294	71	71	54	59	52	0	1.218	1.185	1.052	1.044	2.284	1.123	0.794	120	634	264	544	0.285	145	119	295	249	0
5	15	12	"iYDR271C"	"iYDR271C"	5610	20780	120	286	321	231	65	69	29	78	69	0	348	393	308	69	67	50	65	60	0	0.792	0.790	0.780	0.763	2.789	0.729	0.759	120	597	500	580	-0.336	221	279	256	324	0
5	16	12	"iYDR286C"	"iYDR286C"	5810	20780	120	347	580	512	64	73	62	75	62	0	580	1055	1003	70	67	43	79	75	0	0.555	0.524	0.516	0.548	2.364	0.493	0.846	120	585	793	1501	-0.850	283	510	516	985	0
5	17	12	"iYDR292C"	"iYDR292C"	6000	20770	110	525	564	393	63	72	47	87	77	0	554	482	348	73	68	42	71	68	0	0.960	1.225	1.200	1.281	2.853	1.179	0.795	80	513	943	910	-0.058	462	481	501	409	0
5	18	12	"iYDR296W"	"iYDR296W"	6200	20770	120	382	508	390	65	73	46	85	75	0	817	968	837	74	71	46	81	76	0	0.427	0.496	0.500	0.540	2.977	0.451	0.842	120	618	1060	1337	-1.229	317	743	443	894	0
5	19	12	"iYDR311W"	"iYDR311W"	6400	20770	120	341	409	324	64	66	22	85	75	0	633	877	772	73	66	35	81	80	0	0.495	0.429	0.405	0.409	2.552	0.394	0.778	120	578	837	1149	-1.016	277	560	345	804	0
5	20	12	"iYDR315C"	"iYDR315C"	6610	20780	120	463	579	425	64	65	17	94	92	0	419	526	424	72	64	28	82	77	0	1.150	1.134	1.147	1.265	2.400	1.072	0.827	120	579	746	969	0.201	399	347	515	454	0
5	21	12	"iYDR317W"	"iYDR317W"	6810	20780	120	599	697	531	63	65	20	92	89	0	686	972	826	73	66	29	85	81	0	0.874	0.705	0.730	0.767	2.368	0.645	0.809	120	614	1149	1533	-0.194	536	613	634	899	0
5	1	13	"itK(CUU)E1"	"itK(CUU)E1"	2830	21010	100	105	114	53	61	62	17	72	55	0	87	97	59	71	65	45	31	7	0	2.750	2.038	0.997	1.018	3.460	0.686	0.179	80	476	60	79	1.459	44	16	53	26	0
5	2	13	"iYELWdelta6"	"iYELWdelta6"	3030	21010	120	426	536	370	60	62	16	95	91	0	336	426	322	70	63	32	80	77	0	1.376	1.337	1.220	1.335	2.287	1.248	0.804	120	565	632	832	0.460	366	266	476	356	0
5	3	13	"iYEL007W"	"iYEL007W"	3230	20990	130	1157	1437	991	60	62	18	99	97	0	1099	1174	778	70	64	38	90	88	0	1.066	1.247	1.218	1.317	2.308	1.273	0.863	120	607	2126	2481	0.092	1097	1029	1377	1104	0
5	4	13	"isnR14"	"isnR14"	3410	21000	100	217	245	163	63	68	77	72	50	0	171	198	137	71	68	78	61	36	0	1.540	1.433	1.152	1.221	2.699	1.252	0.685	80	452	254	309	0.623	154	100	182	127	0
5	5	13	"iYER010C-1"	"iYER010C-1"	3610	20990	110	846	908	569	63	71	74	85	82	0	1629	1687	1177	71	73	85	82	80	0	0.503	0.523	0.495	0.521	2.083	0.481	0.827	80	515	2341	2461	-0.993	783	1558	845	1616	0
5	6	13	"iYER012W"	"iYER012W"	3800	21000	120	255	406	347	63	68	30	86	78	0	358	589	542	71	71	54	79	75	0	0.669	0.662	0.627	0.665	2.388	0.611	0.786	120	602	479	861	-0.580	192	287	343	518	0
5	7	13	"iYER027C"	"iYER027C"	3990	21000	120	573	686	478	62	71	52	90	85	0	832	944	697	73	75	86	82	78	0	0.673	0.716	0.693	0.692	2.127	0.676	0.821	120	603	1270	1495	-0.571	511	759	624	871	0
5	8	13	"iYER031C"	"iYER031C"	4200	20990	110	645	617	397	63	82	83	80	73	0	1753	1618	1132	77	103	187	77	76	0	0.347	0.360	0.348	0.378	2.740	0.327	0.809	80	553	2258	2095	-1.526	582	1676	554	1541	0
5	9	13	"iYER035W"	"iYER035W"	4390	21000	110	1123	1334	1021	65	92	149	83	76	0	1389	1702	1322	74	112	225	78	72	0	0.805	0.779	0.754	0.928	2.430	0.724	0.895	80	589	2373	2897	-0.314	1058	1315	1269	1628	0
5	10	13	"iYERWdelta9"	"iYERWdelta9"	4610	20990	100	158	191	111	66	84	142	32	11	0	293	313	220	72	86	162	62	32	0	0.416	0.519	0.463	0.467	2.098	0.462	0.712	80	535	313	366	-1.264	92	221	125	241	0
5	11	13	"iYER050C"	"iYER050C"	4820	20990	100	182	233	168	63	65	18	85	76	0	324	351	265	70	63	29	77	72	0	0.469	0.605	0.553	0.497	2.618	0.557	0.683	80	495	373	451	-1.094	119	254	170	281	0
5	12	13	"iYER053C-1"	"iYER053C-1"	5000	20990	120	1035	1644	1402	62	75	75	90	88	0	1358	2110	1868	72	85	158	84	78	0	0.757	0.776	0.780	0.848	2.268	0.752	0.868	120	593	2259	3620	-0.402	973	1286	1582	2038	0
5	13	13	"iYFR048W"	"iYFR048W"	5190	20980	110	746	701	433	65	82	85	86	80	0	829	792	566	74	93	162	75	65	0	0.902	0.886	0.835	0.971	2.451	0.759	0.787	80	563	1436	1354	-0.149	681	755	636	718	0
5	14	13	"iYFR052W"	"iYFR052W"	5420	20990	100	224	218	93	65	69	29	88	77	0	466	411	226	72	70	45	85	80	0	0.404	0.451	0.443	0.451	2.011	0.383	0.738	80	511	553	492	-1.309	159	394	153	339	0
5	15	13	"iYFR054C-0"	"iYFR054C-0"	5620	20980	110	2591	2401	1546	63	77	98	95	87	0	2110	1734	1205	72	76	82	82	78	0	1.240	1.407	1.330	1.605	2.271	1.367	0.875	80	552	4566	4000	0.311	2528	2038	2338	1662	0
5	16	13	"iYGL257C"	"iYGL257C"	5830	20980	120	1154	1418	1142	64	77	95	90	75	0	1373	1697	1425	71	73	79	88	82	0	0.837	0.833	0.768	0.823	2.142	0.803	0.869	120	592	2392	2980	-0.256	1090	1302	1354	1626	0
5	17	13	"iYGL256W-3"	"iYGL256W-3"	6010	20980	120	691	818	582	64	68	29	96	92	0	721	842	643	73	67	34	86	80	0	0.968	0.980	0.936	1.010	1.956	0.932	0.900	120	598	1275	1523	-0.048	627	648	754	769	0
5	18	13	"iYGL252C"	"iYGL252C"	6210	20980	110	934	950	550	65	75	75	95	88	0	2212	2067	1279	74	88	181	92	86	0	0.406	0.444	0.431	0.444	1.780	0.416	0.869	80	552	3007	2878	-1.299	869	2138	885	1993	0
5	19	13	"iYGL233W"	"iYGL233W"	6410	20970	110	841	739	432	66	81	84	85	78	0	834	732	463	74	97	189	75	63	0	1.020	1.023	0.943	1.049	2.259	0.995	0.829	80	553	1535	1331	0.028	775	760	673	658	0
5	20	13	"iYGL228W"	"iYGL228W"	6600	20970	110	731	646	347	66	86	94	85	78	0	1596	1444	916	75	108	203	80	76	0	0.437	0.424	0.401	0.483	2.388	0.390	0.816	80	558	2186	1949	-1.194	665	1521	580	1369	0
5	21	13	"itV(AAC)G3-0"	"itV(AAC)G3-0"	6830	20980	130	983	1021	581	65	75	73	99	94	0	1366	1372	826	74	90	169	94	84	0	0.711	0.737	0.713	0.812	1.930	0.707	0.904	120	729	2210	2254	-0.493	918	1292	956	1298	0
5	1	14	"iYGL208W"	"iYGL208W"	2830	21210	140	382	450	295	60	63	18	95	91	0	1400	1667	1115	71	64	37	92	91	0	0.242	0.244	0.242	0.249	2.338	0.233	0.840	156	806	1651	1986	-2.045	322	1329	390	1596	0
5	2	14	"itH(GUG)G1"	"itH(GUG)G1"	3020	21200	120	417	392	207	61	63	20	90	86	0	547	487	297	71	67	46	83	79	0	0.748	0.796	0.732	0.739	2.214	0.721	0.809	120	531	832	747	-0.419	356	476	331	416	0
5	3	14	"itK(UUU)G1"	"itK(UUU)G1"	3220	21210	130	1778	1584	927	62	64	20	100	100	0	2070	1914	1217	71	66	39	94	90	0	0.858	0.826	0.826	0.920	2.313	0.789	0.867	120	637	3715	3365	-0.220	1716	1999	1522	1843	0
5	4	14	"iYGR091W"	"iYGR091W"	3410	21190	100	193	206	99	63	66	22	87	77	0	455	377	224	72	70	43	82	72	0	0.339	0.469	0.445	0.453	2.256	0.390	0.659	80	477	513	448	-1.559	130	383	143	305	0
5	5	14	"iYGR095C"	"iYGR095C"	3610	21190	110	212	216	101	63	67	23	85	78	0	525	465	298	73	71	48	82	75	0	0.330	0.390	0.353	0.423	3.316	0.316	0.694	80	595	601	545	-1.601	149	452	153	392	0
5	6	14	"iYGR099W"	"iYGR099W"	3820	21200	110	250	265	142	62	65	20	86	80	0	810	701	444	73	70	41	85	80	0	0.255	0.323	0.316	0.337	2.775	0.288	0.753	80	559	925	831	-1.971	188	737	203	628	0
5	7	14	"iYGR111W"	"iYGR111W"	4030	21200	110	378	388	218	62	66	24	96	85	0	1170	1107	716	74	70	45	88	85	0	0.288	0.316	0.313	0.375	2.683	0.283	0.795	80	553	1412	1359	-1.794	316	1096	326	1033	0
5	8	14	"iYGR117C"	"iYGR117C"	4230	21200	110	1001	1122	762	62	66	26	97	96	0	1316	1382	1067	75	71	47	91	83	0	0.757	0.811	0.808	0.996	2.545	0.747	0.815	80	587	2180	2367	-0.402	939	1241	1060	1307	0
5	9	14	"itN(GUU)G"	"itN(GUU)G"	4440	21200	100	477	440	232	63	65	18	98	96	0	457	473	304	74	67	28	85	82	0	1.081	0.945	0.875	1.069	2.514	0.836	0.823	80	502	797	776	0.112	414	383	377	399	0
5	10	14	"iYGR133W"	"iYGR133W"	4630	21200	110	303	304	160	64	66	19	90	86	0	903	850	593	75	67	30	87	85	0	0.289	0.310	0.294	0.344	2.831	0.260	0.761	80	566	1067	1015	-1.793	239	828	240	775	0
5	11	14	"iYGR138C"	"iYGR138C"	4840	21200	100	213	225	117	63	65	18	88	86	0	302	288	173	73	65	27	82	77	0	0.655	0.753	0.718	0.738	2.146	0.640	0.681	80	515	379	377	-0.610	150	229	162	215	0
5	12	14	"iYGR142W"	"iYGR142W"	5030	21190	110	452	470	294	64	66	21	95	87	0	701	637	442	73	68	36	81	76	0	0.618	0.720	0.674	0.739	2.582	0.669	0.815	80	518	1016	970	-0.695	388	628	406	564	0
5	13	14	"iYGR154C"	"iYGR154C"	5220	21190	120	710	717	487	64	68	31	92	90	0	1864	2087	1583	74	72	47	90	86	0	0.361	0.324	0.322	0.374	2.682	0.296	0.866	120	660	2436	2666	-1.470	646	1790	653	2013	0
5	14	14	"iYGR158C"	"iYGR158C"	5440	21190	100	284	292	152	64	66	22	90	86	0	627	553	355	73	69	41	83	78	0	0.397	0.475	0.412	0.502	2.706	0.393	0.734	80	474	774	708	-1.332	220	554	228	480	0
5	15	14	"iYGRCdelta30"	"iYGRCdelta30"	5610	21180	110	367	341	188	65	71	43	86	76	0	450	427	269	74	71	43	77	76	0	0.803	0.782	0.694	0.705	2.267	0.693	0.716	80	559	678	629	-0.316	302	376	276	353	0
5	16	14	"iYHR094C"	"iYHR094C"	5830	21190	110	398	380	193	64	68	26	93	88	0	657	586	375	71	69	39	81	77	0	0.570	0.614	0.610	0.717	2.613	0.540	0.794	80	572	920	831	-0.811	334	586	316	515	0
5	17	14	"iYHR098C"	"iYHR098C"	6020	21180	100	199	218	111	64	66	19	91	86	0	1594	1276	821	71	71	45	88	85	0	0.089	0.128	0.142	0.150	2.472	0.115	0.753	80	486	1658	1359	-3.496	135	1523	154	1205	0
5	18	14	"iYHR102W"	"iYHR102W"	6210	21180	100	356	337	179	64	67	19	92	86	0	653	579	320	74	72	42	91	86	0	0.504	0.541	0.529	0.487	2.088	0.503	0.781	80	512	871	778	-0.988	292	579	273	505	0
5	19	14	"iYHR119W"	"iYHR119W"	6420	21180	110	602	623	358	66	72	37	97	87	0	563	494	294	75	73	43	78	77	0	1.098	1.329	1.222	1.276	2.178	1.298	0.798	80	579	1024	976	0.135	536	488	557	419	0
5	20	14	"iYHR123W"	"iYHR123W"	6630	21180	100	186	204	97	65	69	29	87	77	0	548	473	261	74	69	33	85	81	0	0.255	0.348	0.357	0.337	2.575	0.305	0.685	80	504	595	538	-1.970	121	474	139	399	0
5	21	14	"iYHR127W"	"iYHR127W"	6820	21180	100	534	478	254	65	68	19	92	90	0	505	520	306	74	68	29	88	86	0	1.088	0.926	0.893	0.933	2.160	0.852	0.797	80	454	900	859	0.122	469	431	413	446	0
5	1	15	"iYHR143W"	"iYHR143W"	2830	21410	120	181	225	152	62	64	18	79	66	0	426	550	444	71	65	48	75	70	0	0.335	0.340	0.348	0.338	2.480	0.298	0.740	120	627	474	642	-1.577	119	355	163	479	0
5	2	15	"iYHRCdelta11"	"iYHRCdelta11"	3030	21400	110	277	269	138	63	65	21	91	87	0	512	478	274	72	66	31	88	86	0	0.486	0.507	0.568	0.570	2.674	0.443	0.702	80	524	654	612	-1.040	214	440	206	406	0
5	3	15	"iYHR149C"	"iYHR149C"	3230	21400	120	143	151	75	62	65	28	71	59	0	426	439	272	71	67	32	87	84	0	0.228	0.242	0.225	0.244	2.405	0.209	0.592	120	597	436	457	-2.132	81	355	89	368	0
5	4	15	"iYHR164C"	"iYHR164C"	3440	21400	130	309	484	646	62	65	20	94	86	0	598	805	966	71	68	39	84	75	0	0.469	0.575	0.555	0.635	3.206	0.537	0.488	120	704	774	1156	-1.093	247	527	422	734	0
5	5	15	"iYHR168W"	"iYHR168W"	3640	21410	110	136	141	60	61	64	19	85	70	0	476	446	269	72	64	28	88	85	0	0.186	0.214	0.197	0.213	2.065	0.178	0.632	80	537	479	454	-2.429	75	404	80	374	0
5	6	15	"iYHR173C"	"iYHR173C"	3840	21400	120	519	618	437	61	64	18	97	92	0	427	502	373	72	66	35	81	77	0	1.290	1.295	1.224	1.258	2.678	1.249	0.783	120	621	813	987	0.368	458	355	557	430	0
5	7	15	"itT(AGU)J"	"itT(AGU)J"	4050	21400	120	559	623	453	62	78	152	69	58	0	746	788	618	73	92	260	62	51	0	0.738	0.785	0.726	0.767	2.558	0.732	0.800	120	599	1170	1276	-0.437	497	673	561	715	0
5	8	15	"iYJL197W"	"iYJL197W"	4240	21400	110	956	888	491	61	63	18	96	96	0	703	626	343	72	66	32	91	86	0	1.418	1.493	1.484	1.478	2.107	1.490	0.859	80	520	1526	1381	0.504	895	631	827	554	0
5	9	15	"iYJL192C"	"iYJL192C"	4430	21390	100	206	227	125	62	69	40	85	68	0	630	588	369	74	74	59	81	78	0	0.259	0.321	0.308	0.331	2.404	0.315	0.632	80	478	700	679	-1.949	144	556	165	514	0
5	10	15	"iYJL173C"	"iYJL173C"	4630	21390	110	832	785	462	67	74	50	92	88	0	1035	957	654	76	79	72	85	78	0	0.798	0.815	0.756	0.884	2.335	0.734	0.824	80	586	1724	1599	-0.326	765	959	718	881	0
5	11	15	"iYJL168C"	"iYJL168C"	4860	21400	100	507	492	234	65	67	19	98	96	0	674	667	376	73	65	27	91	87	0	0.735	0.719	0.692	0.807	2.412	0.628	0.756	80	483	1043	1021	-0.443	442	601	427	594	0
5	12	15	"iYJL164C"	"iYJL164C"	5020	21390	110	1199	1167	685	64	82	106	96	86	0	1468	1311	831	73	82	124	90	83	0	0.814	0.891	0.855	0.943	2.168	0.852	0.861	80	548	2530	2341	-0.298	1135	1395	1103	1238	0
5	13	15	"isnR128"	"isnR128"	5240	21390	100	293	289	132	64	75	91	81	61	0	341	334	193	74	79	118	68	55	0	0.858	0.865	0.777	0.918	1.997	0.744	0.784	80	491	496	485	-0.221	229	267	225	260	0
5	14	15	"iYJL146W"	"iYJL146W"	5430	21390	120	544	647	444	63	66	22	94	90	0	417	481	332	74	67	29	86	82	0	1.402	1.435	1.240	1.441	2.239	1.414	0.826	120	611	824	991	0.488	481	343	584	407	0
5	15	15	"iYJL141C"	"iYJL141C"	5630	21390	100	395	379	191	64	66	19	98	96	0	764	682	389	74	66	30	90	87	0	0.480	0.518	0.488	0.490	2.151	0.466	0.799	80	515	1021	923	-1.060	331	690	315	608	0
5	16	15	"iYJL125C"	"iYJL125C"	5820	21380	90	172	203	109	64	70	46	82	65	0	367	332	174	75	69	36	86	78	0	0.370	0.541	0.432	0.460	2.485	0.492	0.300	52	408	400	396	-1.435	108	292	139	257	0
5	17	15	"iYJL120W"	"iYJL120W"	6030	21390	100	227	218	97	65	70	43	83	71	0	574	502	252	75	73	44	87	85	0	0.325	0.358	0.336	0.369	2.788	0.326	0.721	80	515	661	580	-1.623	162	499	153	427	0
5	18	15	"iYJL115W"	"iYJL115W"	6210	21390	100	413	372	170	66	73	40	92	83	0	599	519	289	76	91	207	75	61	0	0.663	0.691	0.640	0.784	2.364	0.604	0.829	80	488	870	749	-0.592	347	523	306	443	0
5	19	15	"iYKL211C"	"iYKL211C"	6430	21380	120	456	497	339	67	75	42	86	79	0	951	1088	872	76	78	59	90	81	0	0.445	0.425	0.400	0.466	2.800	0.374	0.799	120	626	1264	1442	-1.170	389	875	430	1012	0
5	20	15	"itT(CGU)K"	"itT(CGU)K"	6640	21380	120	435	475	321	66	71	33	92	88	0	845	1013	737	74	72	41	93	89	0	0.479	0.436	0.424	0.450	2.318	0.396	0.771	120	614	1140	1348	-1.063	369	771	409	939	0
5	21	15	"iYKL205W"	"iYKL205W"	6830	21370	110	659	581	293	65	74	56	93	87	0	764	681	393	76	77	68	88	83	0	0.863	0.853	0.808	0.851	1.989	0.789	0.808	80	519	1282	1121	-0.212	594	688	516	605	0
5	1	16	"iYKLCdelta2"	"iYKLCdelta2"	2820	21610	130	212	213	97	62	66	33	87	80	0	304	331	196	71	70	72	80	69	0	0.644	0.581	0.544	0.552	2.074	0.471	0.631	120	680	383	411	-0.635	150	233	151	260	0
5	2	16	"iYKL187C"	"iYKL187C"	3020	21610	120	719	687	443	61	63	20	98	96	0	956	1173	866	72	66	37	90	89	0	0.744	0.569	0.519	0.607	2.478	0.501	0.770	120	583	1542	1727	-0.426	658	884	626	1101	0
5	3	16	"iYKL183W"	"iYKL183W"	3210	21600	110	722	784	494	62	71	56	93	91	0	961	923	662	73	74	73	86	85	0	0.743	0.849	0.788	0.858	2.193	0.750	0.785	80	555	1548	1572	-0.428	660	888	722	850	0
5	4	16	"iYKL166C-1"	"iYKL166C-1"	3440	21610	120	606	695	456	61	68	48	95	91	0	938	1143	822	72	72	70	89	85	0	0.629	0.592	0.567	0.641	2.465	0.543	0.818	120	597	1411	1705	-0.668	545	866	634	1071	0
5	5	16	"iYKL164C-1"	"iYKL164C-1"	3620	21590	110	325	315	165	63	69	34	86	82	0	1186	1108	801	73	84	146	82	71	0	0.235	0.243	0.224	0.289	2.777	0.185	0.669	80	501	1375	1287	-2.087	262	1113	252	1035	0
5	6	16	"iYKL162C"	"iYKL162C"	3810	21590	110	345	334	148	64	71	36	91	83	0	1567	1284	764	75	90	150	85	80	0	0.188	0.223	0.207	0.263	2.789	0.187	0.741	80	543	1773	1479	-2.409	281	1492	270	1209	0
5	7	16	"iYKL148C"	"iYKL148C"	4030	21600	130	678	722	484	63	79	146	80	68	0	807	914	645	73	95	253	74	62	0	0.838	0.784	0.756	0.807	2.554	0.697	0.796	120	656	1349	1500	-0.255	615	734	659	841	0
5	8	16	"iYKL143W"	"iYKL143W"	4220	21590	110	837	726	390	64	87	168	85	71	0	1928	1554	961	72	104	289	80	72	0	0.416	0.447	0.427	0.480	2.650	0.409	0.840	80	514	2629	2144	-1.264	773	1856	662	1482	0
5	9	16	"iYKL139W"	"iYKL139W"	4410	21590	120	1684	2483	1927	64	79	88	98	95	0	1057	1473	1242	73	81	93	85	76	0	1.646	1.728	1.685	2.073	2.245	1.690	0.859	120	551	2604	3819	0.719	1620	984	2419	1400	0
5	10	16	"iYLL025W"	"iYLL025W"	4560	21590	110	415	587	416	67	116	168	82	53	0	266	400	333	76	97	111	56	45	0	1.832	1.605	1.559	1.620	2.981	1.483	0.764	80	456	538	844	0.873	348	190	520	324	0
5	11	16	"iYLL021W"	"iYLL021W"	4740	21580	110	701	876	624	71	124	153	81	71	0	699	695	558	79	105	108	66	60	0	1.016	1.307	1.296	1.519	3.575	1.269	0.763	80	530	1250	1421	0.023	630	620	805	616	0
5	12	16	"iYLL017W"	"iYLL017W"	4940	21590	100	498	432	215	72	116	116	77	70	0	843	730	416	80	124	169	77	76	0	0.558	0.554	0.511	0.511	2.200	0.491	0.754	80	492	1189	1010	-0.841	426	763	360	650	0
5	13	16	"iYLL001W"	"iYLL001W"	5150	21590	120	1790	1990	1559	70	165	397	75	60	0	510	525	404	78	127	187	59	52	0	3.981	4.295	4.159	4.504	2.055	4.305	0.782	120	604	2152	2367	1.993	1720	432	1920	447	0
5	14	16	"iYLR003C"	"iYLR003C"	5340	21590	120	374	402	283	69	164	416	40	4	0	227	293	229	77	99	124	53	43	0	2.033	1.542	1.422	1.540	2.823	3.016	0.572	120	529	455	549	1.024	305	150	333	216	0
5	15	16	"iYLR007W"	"iYLR007W"	5530	21590	110	848	719	437	72	115	121	82	70	0	760	594	415	81	112	172	67	63	0	1.143	1.261	1.182	1.124	2.366	1.162	0.798	80	537	1455	1160	0.193	776	679	647	513	0
5	16	16	"iYLR024C"	"iYLR024C"	5750	21580	120	242	260	150	68	90	79	66	52	0	1126	1405	1155	78	105	171	79	69	0	0.166	0.145	0.148	0.183	2.574	0.120	0.617	120	649	1222	1519	-2.590	174	1048	192	1327	0
5	17	16	"iYLR028C"	"iYLR028C"	5950	21580	110	561	503	270	68	102	128	77	70	0	903	777	483	80	149	270	72	66	0	0.599	0.624	0.607	0.640	2.485	0.567	0.847	80	516	1316	1132	-0.739	493	823	435	697	0
5	18	16	"iYLR032W"	"iYLR032W"	6160	21580	120	304	360	250	70	108	129	60	47	0	393	528	438	81	145	273	52	40	0	0.750	0.649	0.624	0.671	2.482	0.566	0.712	120	606	546	737	-0.415	234	312	290	447	0
5	19	16	"iYLR044C"	"iYLR044C"	6380	21580	120	632	898	719	68	87	82	87	78	0	1027	1532	1341	77	113	253	74	65	0	0.594	0.570	0.538	0.617	2.254	0.518	0.850	120	543	1514	2285	-0.752	564	950	830	1455	0
5	20	16	"iYLR048W"	"iYLR048W"	6550	21570	110	546	500	294	68	103	145	77	63	0	625	586	398	77	114	217	66	58	0	0.872	0.849	0.778	0.885	2.141	0.719	0.762	80	498	1026	941	-0.197	478	548	432	509	0
5	21	16	"iYLR052W"	"iYLR052W"	6770	21580	120	293	387	289	67	96	125	65	45	0	282	406	343	79	104	154	59	39	0	1.113	0.979	0.882	0.993	2.381	0.870	0.846	120	678	429	647	0.155	226	203	320	327	0
5	1	17	"iYLR364W"	"iYLR364W"	2780	21810	140	188	248	169	62	68	39	83	65	0	561	903	807	71	74	79	82	75	0	0.257	0.224	0.221	0.262	2.760	0.194	0.766	156	682	616	1018	-1.959	126	490	186	832	0
5	2	17	"iYLR369W"	"iYLR369W"	2990	21810	120	217	285	206	61	69	45	80	65	0	333	463	408	71	78	92	67	56	0	0.595	0.571	0.550	0.687	2.695	0.487	0.761	120	483	418	616	-0.748	156	262	224	392	0
5	3	17	"iYLR373C"	"iYLR373C"	3140	21790	90	174	169	68	62	67	24	82	73	0	470	442	220	73	82	67	88	82	0	0.282	0.290	0.279	0.273	2.194	0.248	0.687	52	356	509	476	-1.826	112	397	107	369	0
5	4	17	"iYLR389C"	"iYLR389C"	3370	21800	120	282	356	237	63	72	47	85	73	0	509	783	665	74	86	86	80	72	0	0.503	0.413	0.395	0.414	2.400	0.340	0.767	120	607	654	1002	-0.990	219	435	293	709	0
5	5	17	"iYLR394W"	"iYLR394W"	3570	21800	130	746	752	490	63	89	122	80	74	0	718	794	581	76	107	191	71	60	0	1.064	0.960	0.928	1.046	2.842	0.859	0.814	120	599	1325	1407	0.089	683	642	689	718	0
5	6	17	"iYLR398C"	"iYLR398C"	3770	21800	120	187	207	107	64	90	125	50	17	0	363	438	337	74	109	194	58	38	0	0.426	0.393	0.372	0.418	2.737	0.382	0.685	120	563	412	507	-1.232	123	289	143	364	0
5	7	17	"iYLR412W-1"	"iYLR412W-1"	3970	21800	120	316	398	261	63	74	46	88	76	0	460	591	457	72	84	90	76	66	0	0.652	0.645	0.584	0.661	2.792	0.561	0.811	120	555	641	854	-0.617	253	388	335	519	0
5	8	17	"iYLR417W"	"iYLR417W"	4150	21790	100	279	292	159	64	81	56	85	66	0	668	658	393	78	101	112	81	76	0	0.364	0.393	0.382	0.401	2.486	0.365	0.776	80	480	805	808	-1.456	215	590	228	580	0
5	9	17	"iYLRCdelta24"	"iYLRCdelta24"	4380	21800	120	243	278	171	65	79	55	77	62	0	340	380	285	75	90	98	64	57	0	0.672	0.698	0.714	0.739	2.142	0.606	0.788	120	627	443	518	-0.574	178	265	213	305	0
5	10	17	"iYLR436C"	"iYLR436C"	4580	21790	120	110	124	57	64	83	82	29	7	0	251	304	227	75	84	81	63	52	0	0.261	0.262	0.237	0.266	3.039	0.246	0.501	120	536	222	289	-1.936	46	176	60	229	0
5	11	17	"iYLR439W"	"iYLR439W"	4760	21770	120	307	436	341	67	88	77	75	62	0	201	285	240	77	82	60	60	50	0	1.935	1.774	1.542	1.711	2.692	1.636	0.756	120	543	364	577	0.953	240	124	369	208	0
5	12	17	"iYLR444C"	"iYLR444C"	4950	21770	110	223	210	102	68	83	56	72	62	0	490	422	264	75	90	83	73	68	0	0.373	0.409	0.413	0.436	2.635	0.366	0.663	80	494	570	489	-1.421	155	415	142	347	0
5	13	17	"iYMR130W"	"iYMR130W"	5140	21770	110	1138	987	568	69	101	112	87	81	0	905	814	505	77	100	102	81	77	0	1.291	1.246	1.232	1.279	2.499	1.212	0.809	80	527	1897	1655	0.369	1069	828	918	737	0
5	14	17	"iYMR134W"	"iYMR134W"	5360	21770	120	1560	2079	1871	70	119	170	81	72	0	801	2060	1991	76	113	203	73	64	0	2.055	1.013	0.975	1.237	2.646	0.975	0.843	120	614	2215	3993	1.039	1490	725	2009	1984	0
5	15	17	"iYMR138W"	"iYMR138W"	5580	21780	120	321	422	305	67	90	98	78	58	0	609	853	702	76	102	198	78	60	0	0.477	0.457	0.424	0.481	2.325	0.408	0.816	120	586	787	1132	-1.069	254	533	355	777	0
5	16	17	"iYMR155W"	"iYMR155W"	5770	21780	120	273	368	285	63	69	33	83	75	0	273	462	451	74	75	72	69	59	0	1.055	0.786	0.752	0.890	2.718	0.639	0.781	120	502	409	693	0.078	210	199	305	388	0
5	17	17	"itM(CAU)M"	"itM(CAU)M"	5950	21760	120	115	128	63	68	83	79	35	7	0	146	164	113	76	93	121	39	13	0	0.671	0.682	0.577	0.655	2.899	0.517	0.517	120	555	117	148	-0.575	47	70	60	88	0
5	18	17	"iYMR161W"	"iYMR161W"	6160	21770	120	806	967	699	68	88	120	87	74	0	565	627	450	75	87	104	78	69	0	1.506	1.629	1.694	1.785	2.028	1.630	0.864	120	530	1228	1451	0.591	738	490	899	552	0
5	19	17	"iYMR176W"	"iYMR176W"	6350	21760	120	891	1074	851	68	101	148	78	69	0	737	1129	991	75	106	197	74	59	0	1.243	0.954	0.922	1.015	2.418	0.882	0.814	120	543	1485	2060	0.314	823	662	1006	1054	0
5	20	17	"iYMR180C"	"iYMR180C"	6540	21760	110	564	547	293	68	96	104	86	81	0	505	522	344	76	99	129	72	62	0	1.156	1.074	1.060	1.256	2.443	0.912	0.776	80	552	925	925	0.209	496	429	479	446	0
5	21	17	"iYMR183C"	"iYMR183C"	6780	21770	120	277	339	241	66	80	61	75	62	0	357	442	373	75	85	88	70	57	0	0.748	0.744	0.692	0.765	2.321	0.646	0.802	120	668	493	640	-0.418	211	282	273	367	0
5	1	18	"iYMR198W"	"iYMR198W"	2780	21990	150	1383	1740	1196	61	64	21	98	95	0	2371	2698	1802	71	68	47	92	91	0	0.575	0.639	0.626	0.650	2.483	0.616	0.808	156	673	3622	4306	-0.799	1322	2300	1679	2627	0
5	2	18	"iYMR202W"	"iYMR202W"	2970	21990	140	320	393	248	63	67	29	94	87	0	365	493	401	70	70	66	78	71	0	0.871	0.780	0.713	0.748	2.458	0.618	0.664	156	542	552	753	-0.199	257	295	330	423	0
5	3	18	"iYMR206W"	"iYMR206W"	3170	21990	130	976	1087	735	60	67	41	96	93	0	1438	1575	1216	70	76	102	83	80	0	0.670	0.682	0.656	0.736	2.407	0.606	0.810	120	632	2284	2532	-0.579	916	1368	1027	1505	0
5	4	18	"iYNL148C"	"iYNL148C"	3370	21990	120	263	338	236	61	69	49	80	70	0	293	411	341	73	79	110	57	50	0	0.918	0.820	0.736	0.874	3.216	0.685	0.710	120	544	422	615	-0.123	202	220	277	338	0
5	5	18	"iYNL144C-0"	"iYNL144C-0"	3570	21990	120	324	510	416	62	81	105	74	58	0	612	1013	940	73	90	149	73	57	0	0.486	0.477	0.463	0.504	2.647	0.404	0.738	120	498	801	1388	-1.041	262	539	448	940	0
5	6	18	"iYNL141W"	"iYNL141W"	3760	21980	120	609	881	749	64	97	144	75	64	0	332	498	438	73	98	152	57	48	0	2.104	1.922	1.758	1.698	3.531	1.950	0.737	120	551	804	1242	1.073	545	259	817	425	0
5	7	18	"iYNL125C"	"iYNL125C"	3970	21980	110	414	445	323	63	91	124	66	55	0	654	860	722	73	100	165	75	58	0	0.604	0.485	0.449	0.509	2.910	0.383	0.692	80	511	932	1169	-0.727	351	581	382	787	0
5	8	18	"iYNL121C"	"iYNL121C"	4170	21990	120	122	162	96	63	75	60	50	36	0	386	499	409	73	93	150	61	51	0	0.188	0.232	0.232	0.270	2.532	0.174	0.575	120	583	372	525	-2.407	59	313	99	426	0
5	9	18	"iYNL116W"	"iYNL116W"	4340	21980	100	1239	1246	867	64	80	64	92	87	0	706	794	578	75	76	56	85	81	0	1.862	1.644	1.505	1.742	2.807	1.718	0.668	80	454	1806	1901	0.897	1175	631	1182	719	0
5	10	18	"iYNL097C"	"iYNL097C"	4570	21980	130	609	731	504	65	80	65	88	83	0	505	666	512	74	80	74	82	70	0	1.262	1.125	1.070	1.285	2.842	1.015	0.740	120	661	975	1258	0.336	544	431	666	592	0
5	11	18	"iYNL094W"	"iYNL094W"	4770	21970	120	275	338	240	66	77	55	75	63	0	566	817	697	73	81	81	74	70	0	0.424	0.366	0.363	0.417	2.962	0.315	0.744	120	564	702	1016	-1.238	209	493	272	744	0
5	12	18	"iYNL089C"	"iYNL089C"	4960	21970	120	306	356	245	67	77	43	79	71	0	416	495	378	75	83	79	71	61	0	0.701	0.688	0.633	0.628	2.755	0.610	0.743	120	610	580	709	-0.513	239	341	289	420	0
5	13	18	"iYNL073W"	"iYNL073W"	5180	21980	120	181	217	142	66	74	43	68	55	0	326	429	344	76	74	50	70	64	0	0.460	0.428	0.418	0.465	2.676	0.344	0.660	120	627	365	504	-1.120	115	250	151	353	0
5	14	18	"iYNL069C"	"iYNL069C"	5380	21980	120	271	389	292	63	67	31	93	81	0	407	603	496	73	69	46	84	77	0	0.623	0.615	0.553	0.633	2.404	0.528	0.713	120	578	542	856	-0.683	208	334	326	530	0
5	15	18	"iYNL065W"	"iYNL065W"	5580	21980	120	348	439	330	64	66	21	92	83	0	335	537	481	73	68	44	75	73	0	1.084	0.808	0.762	0.811	2.682	0.678	0.702	120	543	546	839	0.116	284	262	375	464	0
5	16	18	"itG(GCC)O2"	"itG(GCC)O2"	5780	21970	130	358	435	319	64	67	26	86	82	0	209	304	254	72	67	39	68	63	0	2.146	1.599	1.457	1.593	2.939	1.436	0.740	120	592	431	603	1.102	294	137	371	232	0
5	17	18	"iYOL019W"	"iYOL019W"	5960	21960	110	997	965	628	65	88	95	86	80	0	1251	1217	814	74	93	125	83	77	0	0.792	0.787	0.786	0.832	2.453	0.746	0.754	80	507	2109	2043	-0.337	932	1177	900	1143	0
5	18	18	"iYOL015W"	"iYOL015W"	6180	21960	120	681	1036	903	67	99	143	78	70	0	624	832	722	73	102	168	66	56	0	1.114	1.277	1.276	1.430	3.080	1.266	0.777	120	611	1165	1728	0.156	614	551	969	759	0
5	19	18	"iYOL001W"	"iYOL001W"	6370	21960	110	811	771	513	69	89	85	83	80	0	300	299	184	74	84	127	65	45	0	3.283	3.120	3.048	2.517	2.889	2.895	0.386	80	525	968	927	1.715	742	226	702	225	0
5	20	18	"iYOR003W"	"iYOR003W"	6570	21970	120	2382	3183	2550	66	81	82	98	93	0	470	620	505	73	71	44	77	70	0	5.834	5.698	5.462	6.403	2.666	5.923	0.774	120	632	2713	3664	2.544	2316	397	3117	547	0
5	21	18	"iYOR007C"	"iYOR007C"	6780	21970	120	207	248	154	65	72	71	69	50	0	273	387	311	72	67	35	74	65	0	0.706	0.581	0.582	0.623	2.986	0.482	0.717	120	642	343	498	-0.501	142	201	183	315	0
5	1	19	"iYOR018W"	"iYOR018W"	2780	22190	140	239	378	293	62	63	19	93	91	0	376	621	542	72	65	36	90	84	0	0.582	0.576	0.577	0.607	2.310	0.517	0.794	156	713	481	865	-0.780	177	304	316	549	0
5	2	19	"iYOR021C"	"iYOR021C"	2980	22180	120	408	596	501	63	71	43	81	73	0	211	357	300	73	69	51	65	57	0	2.500	1.877	1.810	1.629	3.123	1.822	0.790	120	556	483	817	1.322	345	138	533	284	0
5	3	19	"iYOR026W"	"iYOR026W"	3180	22180	100	148	148	73	61	69	42	68	51	0	390	431	309	72	72	50	72	68	0	0.274	0.242	0.223	0.242	2.522	0.200	0.634	80	472	405	446	-1.870	87	318	87	359	0
5	4	19	"iYOR042W"	"iYOR042W"	3390	22190	120	172	211	139	63	66	28	75	65	0	215	291	243	73	72	56	65	55	0	0.768	0.679	0.657	0.657	2.492	0.533	0.678	120	578	251	366	-0.382	109	142	148	218	0
5	5	19	"iYOR045W"	"iYOR045W"	3580	22170	120	277	393	327	63	68	31	76	68	0	231	348	305	72	69	54	60	58	0	1.346	1.196	1.006	1.014	2.969	1.110	0.760	120	584	373	606	0.429	214	159	330	276	0
5	6	19	"iYOR049C"	"iYOR049C"	3800	22180	120	467	690	598	63	82	104	74	63	0	357	568	513	72	72	56	73	61	0	1.418	1.264	1.257	1.429	2.744	1.213	0.801	120	611	689	1123	0.503	404	285	627	496	0
5	7	19	"iYOR356W"	"iYOR356W"	3990	22180	100	154	161	79	62	67	35	70	53	0	176	200	134	73	80	211	30	0	0	0.893	0.780	0.678	0.792	3.321	0.590	0.633	80	476	195	226	-0.163	92	103	99	127	0
5	8	19	"iYOR360C"	"iYOR360C"	4180	22180	100	762	743	436	62	77	82	93	85	0	823	902	624	73	83	115	85	76	0	0.933	0.821	0.865	0.916	1.893	0.731	0.791	80	488	1450	1510	-0.100	700	750	681	829	0
5	9	19	"iYOR366W"	"iYOR366W"	4420	22190	110	356	394	274	62	71	49	78	71	0	541	682	555	74	75	77	75	67	0	0.630	0.546	0.521	0.505	2.691	0.466	0.780	80	537	761	940	-0.668	294	467	332	608	0
5	10	19	"iYOR380W-1"	"iYOR380W-1"	4580	22170	100	505	534	332	65	71	36	91	83	0	782	864	600	70	70	43	88	87	0	0.618	0.591	0.629	0.634	2.112	0.529	0.801	80	441	1152	1263	-0.694	440	712	469	794	0
5	11	19	"iYOR383C"	"iYOR383C"	4780	22170	110	328	341	203	66	74	42	86	72	0	628	649	465	73	79	75	76	72	0	0.472	0.477	0.489	0.595	2.617	0.414	0.756	80	544	817	851	-1.083	262	555	275	576	0
5	12	19	"iYOR387C-0"	"iYOR387C-0"	4970	22170	110	373	412	254	67	76	48	90	81	0	469	581	387	77	81	69	85	82	0	0.781	0.685	0.686	0.775	2.260	0.629	0.784	80	552	698	849	-0.357	306	392	345	504	0
5	13	19	"iYPL275W-2"	"iYPL275W-2"	5180	22170	110	868	878	613	67	79	62	83	76	0	1079	1108	876	75	83	89	75	71	0	0.798	0.785	0.795	0.939	2.921	0.715	0.839	80	548	1805	1844	-0.326	801	1004	811	1033	0
5	14	19	"iYPL272C-1"	"iYPL272C-1"	5380	22170	110	458	519	350	65	81	78	83	73	0	824	913	681	74	95	151	72	66	0	0.524	0.541	0.545	0.636	2.622	0.491	0.822	80	526	1143	1293	-0.932	393	750	454	839	0
5	15	19	"iYPL268W"	"iYPL268W"	5580	22170	120	543	648	481	65	81	92	79	66	0	439	588	457	74	91	144	70	56	0	1.310	1.134	1.139	1.154	2.615	1.070	0.844	120	582	843	1097	0.389	478	365	583	514	0
5	16	19	"iYPL253C"	"iYPL253C"	5780	22170	130	507	1023	956	65	79	84	82	70	0	474	1045	1046	74	79	94	73	65	0	1.105	0.987	0.947	1.178	2.886	0.935	0.877	120	621	842	1929	0.144	442	400	958	971	0
5	17	19	"iYPL249C"	"iYPL249C"	5970	22160	120	275	329	242	66	81	73	69	53	0	500	715	648	75	92	130	66	59	0	0.492	0.411	0.401	0.438	2.952	0.361	0.802	120	602	634	903	-1.024	209	425	263	640	0
5	18	19	"iYPL245W"	"iYPL245W"	6170	22160	100	271	297	200	67	77	54	67	58	0	358	483	419	75	89	121	61	53	0	0.721	0.564	0.537	0.558	3.088	0.459	0.725	80	499	487	638	-0.472	204	283	230	408	0
5	19	19	"iYPR067W"	"iYPR067W"	6410	22170	110	557	562	390	64	70	30	92	88	0	516	638	523	72	69	43	77	72	0	1.110	0.880	0.834	0.979	3.064	0.769	0.801	80	525	937	1064	0.151	493	444	498	566	0
5	20	19	"iYPR071W"	"iYPR071W"	6580	22160	110	1440	1237	809	64	85	131	85	75	0	820	807	577	72	78	95	76	71	0	1.840	1.596	1.508	1.810	2.420	1.525	0.819	80	480	2124	1908	0.879	1376	748	1173	735	0
5	21	19	"iYPR074C"	"iYPR074C"	6780	22160	100	1335	1230	872	66	90	135	82	76	0	1142	1056	859	74	89	120	68	65	0	1.188	1.185	1.122	1.239	2.626	1.092	0.774	80	510	2337	2146	0.249	1269	1068	1164	982	0
5	1	20	"iYPR094W"	"iYPR094W"	2780	22400	130	277	300	186	60	63	19	91	82	0	271	295	207	71	65	32	74	73	0	1.085	1.071	1.009	0.930	2.036	0.933	0.719	120	722	417	464	0.118	217	200	240	224	0
5	2	20	"iYPR098C"	"iYPR098C"	2990	22400	120	324	371	236	61	65	32	88	83	0	362	439	325	70	65	33	77	75	0	0.901	0.840	0.750	0.732	2.193	0.733	0.765	120	650	555	679	-0.151	263	292	310	369	0
5	3	20	"iYPR103W"	"iYPR103W"	3180	22390	130	1230	1429	978	61	71	86	87	83	0	788	927	684	71	75	94	78	75	0	1.630	1.598	1.497	1.554	2.274	1.509	0.826	120	715	1886	2224	0.705	1169	717	1368	856	0
5	4	20	"iYPRWsigma2-0"	"iYPRWsigma2-0"	3380	22390	120	678	746	534	62	77	93	80	78	0	1082	1332	1066	73	82	127	77	75	0	0.611	0.543	0.522	0.578	2.687	0.489	0.751	120	655	1625	1943	-0.712	616	1009	684	1259	0
5	5	20	"itC(GCA)P2"	"itC(GCA)P2"	3590	22390	110	300	271	152	63	70	39	77	67	0	500	411	283	71	77	99	67	65	0	0.552	0.612	0.581	0.540	2.504	0.530	0.757	80	594	666	548	-0.856	237	429	208	340	0
5	6	20	"iYPR121W-0"	"iYPR121W-0"	3800	22390	120	926	936	602	61	67	32	98	95	0	1077	1163	791	73	70	47	87	85	0	0.862	0.803	0.759	0.907	2.687	0.753	0.822	120	668	1869	1965	-0.215	865	1004	875	1090	0
5	7	20	"itN(GUU)P"	"itN(GUU)P"	4000	22390	120	258	347	286	62	65	24	86	81	0	179	228	185	73	72	177	33	16	0	1.849	1.839	1.635	1.482	2.652	0.446	0.129	120	647	302	440	0.887	196	106	285	155	0
[truncated: 2,212,158 more chars]
