# Supplementary material for: Genome-Wide Mapping of the Cohesin Complex in the Yeast Saccharomyces cerevisiae
Source: PLoS Biol. 2004 Jul 27;2(9):e259. doi: 10.1371/journal.pbio.0020259 (PMC490026; doi:10.1371/journal.pbio.0020259)
Supplement: Dataset S29 — Cy3 = genomic DNA; Cy5 = ChIP 4h Rec8-3HA in SK1. (2.6 MB XLS). [file pbio.0020259.sd029.xls]

ATF	1.0
27	43    
"Type=GenePix Results 1.4"
"DateTime=2001/05/01 09:23:15"
"Settings=C:\Documents and Settings\jen\My Documents\cohesins, meiosis\UP3_030.gps"
"GalFile=C:\Documents and Settings\jen\My Documents\cohesinArrayData2\UberPrint3_v2.gal"
"Scanner=GenePix 4000A [46495]"
"Comment=Cy5=Rec8 IP SK1 Hong Guo 4 hr meiosis tc2 Cy3=total genomic"
"PixelSize=10"
"ImageName=635 nm	532 nm"
"FileName=C:\Documents and Settings\jen\My Documents\cohesins, meiosis\UP3_030_635_nm.tif	C:\Documents and Settings\jen\My Documents\cohesins, meiosis\UP3_030_532_nm.tif"
"PMTVolts=840	720"
"ScanPower=100	100"
"FocusPosition=0"
"NormalizationFactor:RatioOfMedians=2.18777"
"NormalizationFactor:RatioOfMeans=2.04442"
"NormalizationFactor:MedianOfRatios=2.04988"
"NormalizationFactor:MeanOfRatios=1.95503"
"NormalizationFactor:RegressionRatio=2.07518"
"JpegImage=C:\Documents and Settings\jen\My Documents\cohesins, meiosis\UP3_030.jpg"
"RatioFormulation=W1/W2 (635 nm/532 nm)"
"Barcode="
"ImageOrigin=1560, 12720"
"JpegOrigin=2300, 13570"
"Creator=GenePix Pro 3.0.6.55"
"Temperature=38.17"
"LaserPower=1.69	2.19"
"LaserOnTime=8291	8293"
"Supplier="
"Block"	"Column"	"Row"	"Name"	"ID"	"X"	"Y"	"Dia."	"F635 Median"	"F635 Mean"	"F635 SD"	"B635 Median"	"B635 Mean"	"B635 SD"	"% > B635+1SD"	"% > B635+2SD"	"F635 % Sat."	"F532 Median"	"F532 Mean"	"F532 SD"	"B532 Median"	"B532 Mean"	"B532 SD"	"% > B532+1SD"	"% > B532+2SD"	"F532 % Sat."	"Ratio of Medians"	"Ratio of Means"	"Median of Ratios"	"Mean of Ratios"	"Ratios SD"	"Rgn Ratio"	"Rgn R�"	"F Pixels"	"B Pixels"	"Sum of Medians"	"Sum of Means"	"Log Ratio"	"F635 Median - B635"	"F532 Median - B532"	"F635 Mean - B635"	"F532 Mean - B532"	"Flags"
1	1	1	"YBL081W"	"YBL081W"	2560	13860	150	1700	1694	1159	151	158	58	96	96	0	2360	3261	2752	96	95	67	89	87	0	0.684	0.488	0.499	0.640	2.513	0.433	0.860	156	941	3813	4708	-0.548	1549	2264	1543	3165	0
1	2	1	"YBL112C"	"YBL112C"	2760	13850	140	4140	3760	2443	156	174	124	94	91	0	7979	7482	5309	98	121	258	91	87	0	0.506	0.488	0.486	0.546	1.973	0.466	0.907	156	764	11865	10988	-0.984	3984	7881	3604	7384	0
1	3	1	"CDS1"	"YBR029C"	2960	13860	130	529	587	338	155	170	125	76	63	0	751	831	618	98	119	263	66	59	0	0.573	0.589	0.627	0.637	2.093	0.515	0.738	120	688	1027	1165	-0.804	374	653	432	733	0
1	4	1	"YBL083C"	"YBL083C"	3130	13860	90	389	423	224	156	183	145	71	32	0	696	686	454	104	129	191	71	65	0	0.394	0.459	0.413	0.470	2.161	0.510	0.697	52	376	825	849	-1.345	233	592	267	582	0
1	5	1	"NTH2"	"YBR001C"	3360	13860	120	1533	1639	1058	155	170	110	88	84	0	884	819	540	100	109	141	76	71	0	1.758	2.064	1.897	2.029	2.590	2.111	0.848	120	704	2162	2203	0.814	1378	784	1484	719	0
1	6	1	"RPL4A"	"YBR031W"	3570	13860	120	1869	1630	877	153	160	58	95	91	0	3192	2661	1712	98	94	34	89	88	0	0.555	0.576	0.558	0.659	2.164	0.521	0.853	120	664	4810	4040	-0.850	1716	3094	1477	2563	0
1	7	1	"BOI1"	"YBL085W"	3760	13850	90	275	316	183	156	162	62	65	42	0	216	271	221	96	92	33	67	65	0	0.992	0.914	0.703	0.614	2.832	0.750	0.357	52	368	239	335	-0.012	119	120	160	175	0
1	8	1	"COQ1"	"YBR003W"	3960	13860	120	3666	3319	2023	157	202	326	90	80	0	4569	3698	2505	98	125	260	84	77	0	0.785	0.878	0.897	1.007	2.000	0.839	0.906	120	609	7980	6762	-0.350	3509	4471	3162	3600	0
1	9	1	"YBR033W"	"YBR033W"	4160	13860	120	2791	2679	1416	164	209	338	90	83	0	4274	3914	2344	102	131	270	85	83	0	0.630	0.660	0.667	0.739	1.999	0.629	0.875	120	566	6799	6327	-0.667	2627	4172	2515	3812	0
1	10	1	"RPL23A"	"YBL087C"	4370	13860	120	3191	2685	1234	153	160	56	99	96	0	4996	4104	2111	99	94	37	97	95	0	0.620	0.632	0.629	0.728	1.895	0.605	0.922	120	614	7935	6537	-0.689	3038	4897	2532	4005	0
1	11	1	"YBR005W"	"YBR005W"	4560	13860	120	1570	1337	744	153	173	114	84	79	0	2212	1712	1077	100	116	154	80	76	0	0.671	0.734	0.725	0.787	2.294	0.702	0.907	120	555	3529	2796	-0.576	1417	2112	1184	1612	0
1	12	1	"PDX3"	"YBR035C"	4750	13850	110	1273	1095	525	164	204	173	86	83	0	3622	2808	1628	103	182	348	88	77	0	0.315	0.344	0.355	0.377	2.098	0.321	0.862	80	558	4628	3636	-1.666	1109	3519	931	2705	0
1	13	1	"YCL045C"	"YCL045C"	4970	13850	100	272	443	475	159	182	134	48	27	0	297	500	692	99	144	278	31	16	0	0.571	0.708	0.724	0.630	2.309	0.658	0.735	80	492	311	685	-0.809	113	198	284	401	0
1	14	1	"YCLX04W"	"YCLX04W"	5170	13860	130	3377	3111	1135	157	162	50	100	100	0	2821	2469	956	97	93	37	99	98	0	1.182	1.245	1.220	1.290	1.380	1.249	0.939	120	689	5944	5326	0.241	3220	2724	2954	2372	0
1	15	1	"YCR023C"	"YCR023C"	5370	13860	120	1564	1537	704	157	163	50	98	97	0	2280	2191	1119	96	92	33	97	96	0	0.644	0.659	0.636	0.696	1.679	0.690	0.700	120	620	3591	3475	-0.634	1407	2184	1380	2095	0
1	16	1	"YCL047C"	"YCL047C"	5580	13860	120	374	488	392	156	160	50	87	71	0	369	541	547	97	123	546	23	13	0	0.801	0.748	0.756	0.758	2.098	0.689	0.791	120	596	490	776	-0.319	218	272	332	444	0
1	17	1	"YCLX06C"	"YCLX06C"	5780	13850	140	2817	2585	1307	158	163	52	96	96	0	3980	3630	2020	95	93	33	96	96	0	0.684	0.687	0.701	0.732	1.826	0.664	0.933	156	813	6544	5962	-0.547	2659	3885	2427	3535	0
1	18	1	"PMP1"	"YCR024C-A"	5970	13850	110	1186	1117	453	160	172	81	93	90	0	2403	2014	923	94	102	100	93	90	0	0.444	0.498	0.502	0.538	1.900	0.473	0.893	80	533	3335	2877	-1.170	1026	2309	957	1920	0
1	19	1	"YCL049C"	"YCL049C"	6150	13850	90	359	377	163	156	167	76	78	65	0	429	414	261	99	108	79	78	73	0	0.615	0.702	0.609	0.680	2.140	0.594	0.603	52	382	533	536	-0.701	203	330	221	315	0
1	20	1	"YCLX08C"	"YCLX08C"	6380	13830	150	928	872	433	162	167	56	89	85	0	1824	1474	808	98	107	214	82	81	0	0.444	0.516	0.518	0.560	1.901	0.470	0.814	156	890	2492	2086	-1.172	766	1726	710	1376	0
1	21	1	"YCR026C"	"YCR026C"	6570	13850	130	757	710	332	163	168	58	90	87	0	1799	1758	1063	97	109	246	85	81	0	0.349	0.329	0.336	0.354	2.023	0.293	0.814	120	661	2296	2208	-1.519	594	1702	547	1661	0
1	1	2	"LRE1"	"YCL051W"	2560	14050	90	259	309	160	160	165	68	63	40	0	277	318	195	95	99	49	76	73	0	0.544	0.668	0.609	0.658	2.544	0.846	0.523	52	330	281	372	-0.878	99	182	149	223	0
1	2	2	"YCLX10C"	"YCLX10C"	2770	14070	120	1520	1479	799	153	164	100	94	88	0	1917	1626	985	94	104	210	86	80	0	0.750	0.866	0.857	0.894	1.952	0.828	0.897	120	593	3190	2858	-0.415	1367	1823	1326	1532	0
1	3	2	"FEN2"	"YCR028C"	2970	14060	110	2079	1835	874	151	162	92	96	92	0	5108	4034	1954	96	113	200	95	93	0	0.385	0.428	0.414	0.442	1.594	0.405	0.905	80	509	6940	5622	-1.378	1928	5012	1684	3938	0
1	4	2	"SHR3"	"YDL212W"	3180	14070	120	891	844	385	156	171	104	88	84	0	1735	1617	868	99	122	208	85	81	0	0.449	0.453	0.460	0.479	1.901	0.428	0.847	120	622	2371	2206	-1.154	735	1636	688	1518	0
1	5	2	"THI13"	"YDL244W"	3370	14070	110	2265	2035	1193	156	174	121	91	83	0	3543	3177	2083	100	121	208	82	81	0	0.613	0.611	0.603	0.686	2.068	0.585	0.908	80	511	5552	4956	-0.707	2109	3443	1879	3077	0
1	6	2	"REG1"	"YDR028C"	3570	14070	110	651	621	295	155	172	114	82	72	0	877	839	501	100	118	195	78	71	0	0.638	0.631	0.615	0.633	1.931	0.599	0.736	80	566	1273	1205	-0.648	496	777	466	739	0
1	7	2	"YDL214C"	"YDL214C"	3790	14050	150	423	484	265	154	163	59	87	76	0	838	797	456	100	100	61	85	83	0	0.364	0.473	0.465	0.441	2.096	0.462	0.663	156	782	1007	1027	-1.456	269	738	330	697	0
1	8	2	"YDL246C"	"YDL246C"	3990	14060	150	309	338	162	158	201	314	16	1	0	325	313	158	100	128	252	42	3	0	0.671	0.845	0.833	0.788	2.314	0.820	0.446	156	537	376	393	-0.575	151	225	180	213	0
1	9	2	"RAD28"	"YDR030C"	4180	14070	180	723	752	360	160	297	1114	8	0	0	1151	1149	602	99	220	1084	46	3	0	0.535	0.564	0.571	0.583	1.843	0.548	0.838	256	730	1615	1642	-0.902	563	1052	592	1050	0
1	10	2	"YDL216C"	"YDL216C"	4370	14060	100	1000	944	531	153	159	54	91	90	0	2044	1734	1148	95	91	43	88	87	0	0.435	0.483	0.467	0.537	2.580	0.444	0.843	80	387	2796	2430	-1.202	847	1949	791	1639	0
1	11	2	"COS7"	"YDL248W"	4580	14060	160	1439	1455	739	155	174	146	93	89	0	2069	2037	1156	99	108	122	91	88	0	0.652	0.671	0.666	0.678	1.688	0.630	0.882	208	837	3254	3238	-0.618	1284	1970	1300	1938	0
1	12	2	"YDR032C"	"YDR032C"	4770	14050	110	609	681	395	162	171	74	88	82	0	1174	1349	1082	100	109	87	85	77	0	0.416	0.416	0.434	0.506	2.417	0.369	0.791	80	506	1521	1768	-1.265	447	1074	519	1249	0
1	13	2	"YDL218W"	"YDL218W"	4980	14070	120	1765	1838	1189	161	167	61	94	90	0	2044	2366	1847	99	108	73	87	83	0	0.825	0.740	0.724	0.952	2.383	0.684	0.914	120	607	3549	3944	-0.278	1604	1945	1677	2267	0
1	14	2	"YRB1"	"YDR002W"	5190	14060	140	709	656	251	162	173	79	91	83	0	1669	1429	602	101	107	77	93	91	0	0.349	0.372	0.369	0.373	1.525	0.357	0.839	156	683	2115	1822	-1.519	547	1568	494	1328	0
1	15	2	"LYS14"	"YDR034C"	5390	14050	110	1471	1464	924	161	174	77	93	92	0	2173	2325	1628	100	102	63	90	88	0	0.632	0.586	0.576	0.604	1.566	0.552	0.906	80	458	3383	3528	-0.662	1310	2073	1303	2225	0
1	16	2	"MRP1"	"YDR347W"	5580	14070	150	1274	1237	274	156	255	458	97	74	0	3317	3139	635	101	285	861	98	94	0	0.348	0.356	0.355	0.354	1.246	0.345	0.923	156	690	4334	4119	-1.524	1118	3216	1081	3038	0
1	17	2	"RGA2"	"YDR379W"	5790	14080	120	2630	2404	1059	163	255	429	92	87	0	5397	4817	2471	102	284	837	87	80	0	0.466	0.475	0.466	0.526	2.010	0.451	0.905	120	551	7762	6956	-1.102	2467	5295	2241	4715	0
1	18	2	"YDR411C"	"YDR411C"	5990	14080	120	2528	2364	1320	160	164	63	99	98	0	4281	3717	2375	98	97	66	99	98	0	0.566	0.609	0.603	0.672	1.873	0.576	0.924	120	514	6551	5823	-0.821	2368	4183	2204	3619	0
1	19	2	"YPS7"	"YDR349C"	6180	14070	160	566	598	295	157	163	66	90	82	0	938	902	473	98	104	89	87	86	0	0.487	0.549	0.547	0.544	1.905	0.528	0.825	208	786	1249	1245	-1.038	409	840	441	804	0
1	20	2	"YRA1"	"YDR381W"	6400	14070	170	598	574	204	157	165	58	92	90	0	1438	1276	484	96	110	249	92	87	0	0.329	0.353	0.356	0.344	1.794	0.303	0.712	208	644	1783	1597	-1.606	441	1342	417	1180	0
1	21	2	"YDR413C"	"YDR413C"	6590	14060	180	1416	1330	447	161	167	59	98	97	0	3123	2777	991	97	107	213	96	94	0	0.415	0.436	0.439	0.448	1.551	0.415	0.885	256	1065	4281	3849	-1.270	1255	3026	1169	2680	0
1	1	3	"SBE2"	"YDR351W"	2600	14270	190	4418	3978	1418	156	159	56	99	99	0	5688	4912	1809	92	88	38	99	99	0	0.762	0.793	0.798	0.815	1.459	0.794	0.944	256	1245	9858	8642	-0.393	4262	5596	3822	4820	0
1	2	3	"YDR383C"	"YDR383C"	2800	14280	170	1067	983	403	151	158	62	96	91	0	2922	2434	1087	94	93	66	95	92	0	0.324	0.356	0.351	0.360	1.650	0.335	0.876	208	596	3744	3172	-1.626	916	2828	832	2340	0
1	3	3	"YDR415C"	"YDR415C"	2990	14270	160	1543	1358	570	157	174	126	96	89	0	5237	4393	1843	96	134	277	96	93	0	0.270	0.279	0.278	0.276	1.784	0.272	0.893	208	614	6527	5498	-1.891	1386	5141	1201	4297	0
1	4	3	"TRR1"	"YDR353W"	3200	14280	160	939	870	298	158	173	122	92	89	0	3199	2805	982	97	120	222	97	95	0	0.252	0.263	0.260	0.253	1.669	0.257	0.850	208	598	3883	3420	-1.990	781	3102	712	2708	0
1	5	3	"EFT2"	"YDR385W"	3400	14280	160	4469	3940	1466	159	178	122	100	98	0	8435	7240	2746	97	116	190	99	97	0	0.517	0.529	0.528	0.541	1.486	0.519	0.941	208	700	12648	10924	-0.952	4310	8338	3781	7143	0
1	6	3	"YDR417C"	"YDR417C"	3610	14280	120	800	758	374	153	163	59	93	86	0	1957	1598	874	98	95	44	94	91	0	0.348	0.403	0.396	0.427	2.150	0.382	0.831	120	517	2506	2105	-1.523	647	1859	605	1500	0
1	7	3	"YER097W"	"YER097W"	3800	14280	160	987	880	391	154	164	63	91	86	0	1772	1477	704	98	98	62	88	87	0	0.498	0.526	0.509	0.524	1.727	0.517	0.881	208	678	2507	2105	-1.007	833	1674	726	1379	0
1	8	3	"YER128W"	"YER128W"	4000	14280	160	1421	1289	500	156	172	109	93	89	0	3148	2637	1117	95	109	157	93	90	0	0.414	0.446	0.443	0.459	2.018	0.430	0.893	208	469	4318	3675	-1.271	1265	3053	1133	2542	0
1	9	3	"YER160C"	"YER160C"	4190	14280	160	12264	11485	5118	155	356	1456	93	89	0	13851	12714	5952	95	265	1331	91	89	0	0.880	0.898	0.896	0.980	1.955	0.895	0.882	208	481	25865	23949	-0.184	12109	13756	11330	12619	0
1	10	3	"PRS2"	"YER099C"	4400	14280	160	716	673	264	154	303	1277	0	0	0	3464	2941	1219	95	216	1163	83	76	0	0.167	0.182	0.183	0.189	1.753	0.522	0.317	208	626	3931	3365	-2.584	562	3369	519	2846	0
1	11	3	"YER130C"	"YER130C"	4600	14290	130	3133	2967	1067	153	171	166	99	99	0	2786	2474	974	96	101	112	99	98	0	1.108	1.183	1.196	1.246	1.462	1.164	0.918	120	490	5670	5192	0.148	2980	2690	2814	2378	0
1	12	3	"RAD4"	"YER162C"	4810	14280	160	5584	4639	1977	162	179	151	99	95	0	7960	6480	2971	100	108	112	97	95	0	0.690	0.702	0.700	0.790	2.060	0.685	0.946	208	635	13282	10857	-0.536	5422	7860	4477	6380	0
1	13	3	"AST2"	"YER101C"	4990	14280	160	1880	1721	624	162	174	87	98	95	0	3505	3056	1115	101	113	129	96	94	0	0.505	0.528	0.521	0.530	1.520	0.519	0.922	208	586	5122	4514	-0.987	1718	3404	1559	2955	0
1	14	3	"PMD1"	"YER132C"	5200	14280	160	8722	7360	3254	159	180	144	98	97	0	13735	11369	5254	102	119	169	97	95	0	0.628	0.639	0.632	0.681	1.535	0.622	0.958	208	598	22196	18468	-0.671	8563	13633	7201	11267	0
1	15	3	"CHD1"	"YER164W"	5390	14270	170	4060	3586	1375	156	177	136	98	97	0	7963	6845	2761	102	117	162	98	98	0	0.497	0.509	0.507	0.517	1.458	0.500	0.957	208	592	11765	10173	-1.010	3904	7861	3430	6743	0
1	16	3	"SSA4"	"YER103W"	5590	14270	170	3190	2759	1265	169	468	765	87	76	0	5847	4700	2253	107	662	1400	83	75	0	0.526	0.564	0.563	0.600	1.667	0.551	0.948	208	659	8761	7183	-0.926	3021	5740	2590	4593	-100
1	17	3	"YER134C"	"YER134C"	5810	14270	150	960	960	436	176	511	811	46	4	0	2199	1961	852	107	734	1485	71	6	0	0.375	0.423	0.411	0.396	1.582	0.513	0.933	156	572	2876	2638	-1.416	784	2092	784	1854	-100
1	18	3	"YER166W"	"YER166W"	6010	14280	170	615	599	229	159	206	433	55	2	0	1052	1011	421	103	181	831	63	2	0	0.481	0.485	0.484	0.476	1.778	0.460	0.807	208	590	1405	1348	-1.057	456	949	440	908	0
1	19	3	"AMS1"	"YGL156W"	6210	14270	120	1326	1233	715	154	164	81	92	86	0	3127	3084	2096	100	99	77	94	92	0	0.387	0.362	0.360	0.401	1.969	0.335	0.863	120	451	4199	4063	-1.369	1172	3027	1079	2984	0
1	20	3	"YGL188C"	"YGL188C"	6400	14280	140	487	498	203	156	161	53	95	87	0	540	525	230	95	91	33	93	91	0	0.744	0.795	0.770	0.806	1.856	0.801	0.750	156	517	776	772	-0.427	331	445	342	430	0
1	21	3	"YGL220W"	"YGL220W"	6600	14280	160	1630	1509	501	159	164	53	98	97	0	3458	3143	1048	97	102	242	97	95	0	0.438	0.443	0.444	0.449	1.444	0.423	0.876	208	797	4832	4396	-1.192	1471	3361	1350	3046	0
1	1	4	"RCK1"	"YGL158W"	2610	14490	140	1497	1415	735	151	155	52	93	91	0	4094	3566	2004	92	85	33	92	91	0	0.336	0.364	0.370	0.392	2.117	0.347	0.894	156	677	5348	4738	-1.572	1346	4002	1264	3474	0
1	2	4	"CDC55"	"YGL190C"	2820	14490	140	2279	2018	1174	146	156	63	94	91	0	4295	3624	2331	93	108	140	87	86	0	0.508	0.530	0.519	0.639	2.786	0.497	0.895	156	407	6335	5403	-0.978	2133	4202	1872	3531	0
1	3	4	"YGL222C"	"YGL222C"	3010	14480	160	568	550	223	157	185	156	82	66	0	2245	1836	903	96	181	389	85	79	0	0.191	0.226	0.226	0.251	2.130	0.211	0.809	208	481	2560	2133	-2.386	411	2149	393	1740	0
1	4	4	"YGL160W"	"YGL160W"	3210	14490	140	2650	2282	1077	157	162	61	99	96	0	4116	3547	1789	94	100	97	94	93	0	0.620	0.615	0.606	0.642	1.806	0.600	0.927	156	498	6515	5578	-0.690	2493	4022	2125	3453	0
1	5	4	"IME4"	"YGL192W"	3400	14480	150	2841	2404	1133	157	167	66	94	92	0	5283	4284	2249	95	97	94	92	90	0	0.517	0.536	0.534	0.602	1.944	0.518	0.926	156	503	7872	6436	-0.951	2684	5188	2247	4189	0
1	6	4	"YGL224C"	"YGL224C"	3600	14490	140	1537	1394	543	154	161	58	98	94	0	3162	2670	1162	94	92	58	92	92	0	0.451	0.481	0.471	0.534	2.072	0.464	0.926	156	565	4451	3816	-1.149	1383	3068	1240	2576	0
1	7	4	"SUT1"	"YGL162W"	3810	14480	130	935	855	461	153	159	62	87	81	0	2007	1805	1245	92	91	47	86	83	0	0.408	0.410	0.424	0.472	2.325	0.370	0.852	120	532	2697	2415	-1.292	782	1915	702	1713	0
1	8	4	"HOS2"	"YGL194C"	4010	14480	170	1766	1618	654	157	170	110	95	92	0	3038	2583	1099	92	103	152	95	93	0	0.546	0.587	0.587	0.578	1.803	0.572	0.910	208	480	4555	3952	-0.873	1609	2946	1461	2491	0
1	9	4	"YGL226W"	"YGL226W"	4200	14490	140	1532	1342	717	153	285	1251	55	1	0	2937	2257	1380	93	154	757	73	64	0	0.485	0.549	0.552	0.605	1.991	0.514	0.894	156	444	4223	3353	-1.044	1379	2844	1189	2164	0
1	10	4	"YGR277C"	"YGR277C"	4410	14480	140	990	930	488	152	260	1158	25	0	0	3791	3280	2024	95	137	690	82	70	0	0.227	0.244	0.248	0.285	2.136	0.228	0.849	156	517	4534	3963	-2.141	838	3696	778	3185	0
1	11	4	"YHL013C"	"YHL013C"	4600	14480	160	7843	6758	2673	155	176	194	98	97	0	4468	3817	1647	97	109	162	93	92	0	1.759	1.775	1.729	1.927	1.718	1.764	0.940	208	559	12059	10323	0.815	7688	4371	6603	3720	0
1	12	4	"YHL045W"	"YHL045W"	4810	14480	160	5570	4649	2337	156	179	202	94	91	0	10771	8304	4526	97	111	169	91	89	0	0.507	0.547	0.549	0.629	1.930	0.524	0.942	208	511	16088	12700	-0.979	5414	10674	4493	8207	0
1	13	4	"SCW4"	"YGR279C"	5000	14480	130	3653	3078	1625	158	174	120	94	92	0	3776	2993	1805	99	116	186	88	86	0	0.951	1.009	0.999	1.143	1.788	0.948	0.939	120	463	7172	5814	-0.073	3495	3677	2920	2894	0
1	14	4	"RPS20"	"YHL015W"	5200	14480	150	735	704	303	167	187	170	82	72	0	1977	1566	761	103	124	222	87	85	0	0.303	0.367	0.365	0.371	1.868	0.354	0.840	156	493	2442	2000	-1.722	568	1874	537	1463	0
1	15	4	"YHL047C"	"YHL047C"	5400	14480	160	4209	3636	1602	160	181	161	94	92	0	8878	7426	3470	101	135	333	94	92	0	0.461	0.475	0.472	0.498	1.621	0.456	0.956	208	472	12826	10801	-1.116	4049	8777	3476	7325	0
1	16	4	"YOR1"	"YGR281W"	5600	14480	120	1763	1837	1071	166	267	462	81	70	0	2954	2975	1978	100	279	814	78	70	0	0.560	0.581	0.584	0.712	2.331	0.546	0.922	120	460	4451	4546	-0.838	1597	2854	1671	2875	0
1	17	4	"YHL017W"	"YHL017W"	5800	14470	150	5637	4550	2456	174	378	641	88	78	0	4258	3374	1994	101	463	1145	75	66	0	1.314	1.337	1.332	1.610	2.078	1.278	0.920	156	585	9620	7649	0.394	5463	4157	4376	3273	0
1	18	4	"YHL049C"	"YHL049C"	6000	14480	170	17013	14072	5917	163	226	459	97	95	0	24286	19861	8917	101	211	959	95	94	0	0.697	0.704	0.703	0.751	1.636	0.682	0.963	208	577	41035	33669	-0.521	16850	24185	13909	19760	0
1	19	4	"YGR283C"	"YGR283C"	6210	14480	140	1753	1594	854	157	209	461	80	69	0	3953	3156	1717	101	199	976	80	71	0	0.414	0.470	0.458	0.471	1.949	0.461	0.899	156	551	5448	4492	-1.271	1596	3852	1437	3055	0
1	20	4	"APM2"	"YHL019C"	6410	14480	140	1505	1472	688	154	163	54	97	96	0	5348	4814	2207	96	92	44	100	99	0	0.257	0.279	0.280	0.276	1.528	0.278	0.921	156	541	6603	6036	-1.959	1351	5252	1318	4718	0
1	21	4	"YHR001W"	"YHR001W"	6610	14480	150	9508	8596	4829	160	166	54	98	96	0	2585	2265	1377	98	104	250	84	79	0	3.759	3.893	3.834	4.317	1.806	3.775	0.948	156	755	11835	10603	1.910	9348	2487	8436	2167	0
1	1	5	"YIL087C"	"YIL087C"	2630	14690	140	634	615	282	148	158	61	89	82	0	2805	2235	1264	92	92	105	89	87	0	0.179	0.218	0.221	0.231	2.130	0.197	0.797	156	679	3199	2610	-2.481	486	2713	467	2143	0
1	2	5	"RPI1"	"YIL119C"	2810	14670	150	640	610	263	149	178	124	82	76	0	2294	1857	997	97	198	433	80	75	0	0.223	0.262	0.259	0.283	1.934	0.238	0.826	156	439	2688	2221	-2.162	491	2197	461	1760	-100
1	3	5	"YIL151C"	"YIL151C"	2970	14680	160	823	832	393	157	193	159	87	80	0	2308	2110	1059	98	223	478	87	79	0	0.301	0.335	0.314	0.332	1.890	0.339	0.846	208	607	2876	2687	-1.730	666	2210	675	2012	-100
1	4	5	"YIL089W"	"YIL089W"	3220	14690	140	617	577	231	157	177	135	83	73	0	1893	1602	797	94	147	333	85	78	0	0.256	0.279	0.281	0.276	2.164	0.264	0.834	156	550	2259	1928	-1.967	460	1799	420	1508	0
1	5	5	"YIL121W"	"YIL121W"	3410	14690	160	1011	924	382	153	161	70	91	89	0	3419	2982	1361	92	111	191	93	92	0	0.258	0.267	0.264	0.269	1.661	0.256	0.894	208	457	4185	3661	-1.955	858	3327	771	2890	0
1	6	5	"RRD1"	"YIL153W"	3610	14680	170	520	510	210	152	161	62	87	83	0	2164	1785	860	93	112	181	87	84	0	0.178	0.212	0.213	0.211	1.963	0.196	0.767	208	568	2439	2050	-2.493	368	2071	358	1692	0
1	7	5	"YIL091C"	"YIL091C"	3800	14690	120	3233	2884	1242	152	158	51	98	98	0	5442	4590	2097	90	95	78	98	96	0	0.576	0.607	0.591	0.640	1.743	0.589	0.923	120	460	8433	7232	-0.797	3081	5352	2732	4500	0
1	8	5	"SIM1"	"YIL123W"	4010	14680	160	3205	2672	1391	152	160	64	95	94	0	5254	4254	2457	91	92	46	92	91	0	0.591	0.605	0.598	0.672	2.127	0.579	0.912	208	543	8216	6683	-0.758	3053	5163	2520	4163	0
1	9	5	"GUT2"	"YIL155C"	4210	14680	170	3181	2799	1158	146	156	64	96	96	0	2686	2316	987	91	90	47	94	93	0	1.170	1.192	1.184	1.274	1.718	1.194	0.925	208	584	5630	4878	0.226	3035	2595	2653	2225	0
1	10	5	"YIL093C"	"YIL093C"	4420	14680	130	501	470	210	149	158	58	85	78	0	1724	1545	1032	94	91	47	85	83	0	0.216	0.221	0.211	0.254	2.725	0.192	0.749	120	542	1982	1772	-2.211	352	1630	321	1451	0
1	11	5	"KGD1"	"YIL125W"	4610	14690	130	2933	2670	1082	157	162	79	99	97	0	4021	3580	1652	97	97	110	97	96	0	0.707	0.722	0.726	0.759	1.536	0.677	0.923	120	520	6700	5996	-0.499	2776	3924	2513	3483	0
1	12	5	"YIL157C"	"YIL157C"	4810	14680	140	856	864	458	153	171	186	82	71	0	2433	2248	1400	97	102	147	85	80	0	0.301	0.331	0.322	0.374	2.517	0.306	0.855	156	521	3039	2862	-1.732	703	2336	711	2151	0
1	13	5	"YJR026W"	"YJR026W"	5000	14680	140	20151	16178	8199	154	168	105	98	97	0	26995	21597	11966	98	112	184	96	92	0	0.743	0.745	0.734	0.808	2.047	0.709	0.945	156	542	46894	37523	-0.428	19997	26897	16024	21499	0
1	14	5	"APS2"	"YJR058C"	5210	14680	160	1661	1500	653	163	178	118	93	89	0	2055	1797	819	98	135	513	85	78	0	0.765	0.787	0.797	0.792	1.752	0.675	0.762	208	612	3455	3036	-0.386	1498	1957	1337	1699	0
1	15	5	"JSN1"	"YJR091C"	5420	14680	170	542	561	231	160	171	103	91	79	0	1059	1012	414	99	138	551	83	31	0	0.398	0.439	0.424	0.440	1.655	0.285	0.599	208	601	1342	1314	-1.329	382	960	401	913	0
1	16	5	"YJR028W"	"YJR028W"	5600	14680	140	16643	15556	8248	159	167	88	99	98	0	21716	20220	11248	96	113	269	94	94	0	0.762	0.765	0.775	0.875	2.084	0.744	0.918	156	553	38104	35521	-0.391	16484	21620	15397	20124	0
1	17	5	"CBF1"	"YJR060W"	5800	14680	150	415	419	159	160	178	106	85	61	0	768	684	306	94	103	114	87	83	0	0.378	0.439	0.432	0.428	1.792	0.433	0.621	156	598	929	849	-1.402	255	674	259	590	0
1	18	5	"FIP1"	"YJR093C"	6020	14680	170	1202	1125	476	163	217	439	83	63	0	2050	1825	849	98	200	923	80	60	0	0.532	0.557	0.550	0.536	1.679	0.469	0.832	208	624	2991	2689	-0.910	1039	1952	962	1727	0
1	19	5	"YJR030C"	"YJR030C"	6210	14680	130	1814	1833	1224	156	161	51	91	87	0	1478	1653	1276	95	95	83	83	79	0	1.199	1.076	1.007	1.132	2.028	0.958	0.818	120	497	3041	3235	0.262	1658	1383	1677	1558	0
1	20	5	"NTA1"	"YJR062C"	6400	14670	140	1137	1118	412	156	163	53	96	95	0	1631	1516	658	96	96	81	95	92	0	0.639	0.677	0.662	0.663	1.937	0.637	0.874	156	603	2516	2382	-0.646	981	1535	962	1420	0
1	21	5	"RPL43B"	"YJR094W-A"	6620	14670	130	1516	1442	748	157	164	52	95	93	0	3698	3206	1825	100	96	46	90	89	0	0.378	0.414	0.400	0.418	1.798	0.397	0.899	120	620	4957	4391	-1.405	1359	3598	1285	3106	0
1	1	6	"CPR7"	"YJR032W"	2630	14880	130	2553	2255	963	149	156	52	96	95	0	3072	2566	1209	92	86	34	94	93	0	0.807	0.851	0.840	0.903	1.825	0.794	0.890	120	638	5384	4580	-0.310	2404	2980	2106	2474	0
1	2	6	"CCT5"	"YJR064W"	2830	14880	130	2515	2045	1172	148	173	112	88	84	0	4594	3565	2157	96	165	381	82	77	0	0.526	0.547	0.553	0.664	2.351	0.523	0.892	120	541	6865	5366	-0.926	2367	4498	1897	3469	0
1	3	6	"YJR096W"	"YJR096W"	3040	14890	130	1729	1566	649	149	164	102	95	92	0	3099	2677	1270	96	120	224	90	87	0	0.526	0.549	0.549	0.605	1.678	0.518	0.907	120	560	4583	3998	-0.926	1580	3003	1417	2581	0
1	4	6	"YKR021W"	"YKR021W"	3240	14880	130	2149	1863	1073	148	152	53	95	90	0	2247	1953	1245	89	86	32	89	85	0	0.927	0.920	0.925	1.003	1.872	0.865	0.892	120	456	4159	3579	-0.109	2001	2158	1715	1864	0
1	5	6	"YSR3"	"YKR053C"	3400	14880	150	798	787	246	152	162	76	96	95	0	2494	2250	819	92	110	191	95	94	0	0.269	0.294	0.284	0.302	1.560	0.284	0.852	156	455	3048	2793	-1.895	646	2402	635	2158	0
1	6	6	"MRPL20"	"YKR085C"	3630	14870	170	820	763	329	154	166	74	87	85	0	1091	977	480	95	114	182	85	82	0	0.669	0.690	0.668	0.678	1.700	0.651	0.774	208	566	1662	1491	-0.581	666	996	609	882	0
1	7	6	"YKR023W"	"YKR023W"	3840	14880	130	5135	4175	2252	151	160	59	96	95	0	4520	3486	2035	92	90	39	90	88	0	1.126	1.186	1.172	1.413	2.080	1.170	0.907	120	542	9412	7418	0.171	4984	4428	4024	3394	0
1	8	6	"RHO4"	"YKR055W"	4020	14880	130	364	399	210	150	157	59	84	69	0	399	414	230	93	91	39	85	82	0	0.699	0.776	0.706	0.730	2.172	0.783	0.636	120	516	520	570	-0.516	214	306	249	321	0
1	9	6	"YKR087C"	"YKR087C"	4220	14880	150	2164	1888	850	151	158	62	95	92	0	4532	3709	1859	93	91	47	92	91	0	0.453	0.480	0.477	0.532	1.728	0.468	0.929	156	575	6452	5353	-1.141	2013	4439	1737	3616	0
1	10	6	"RPC37"	"YKR025W"	4430	14880	120	1545	1434	743	147	154	52	95	91	0	3148	2489	1492	95	89	32	90	89	0	0.458	0.538	0.529	0.605	2.178	0.508	0.888	120	572	4451	3681	-1.127	1398	3053	1287	2394	0
1	11	6	"RPS21A"	"YKR057W"	4640	14880	140	764	761	436	154	158	52	87	77	0	1503	1446	1022	94	89	32	86	85	0	0.433	0.449	0.437	0.464	2.048	0.417	0.869	156	615	2019	1959	-1.208	610	1409	607	1352	0
1	12	6	"YKR089C"	"YKR089C"	4830	14870	130	439	446	194	149	158	52	90	81	0	603	559	309	91	90	43	85	83	0	0.566	0.635	0.575	0.650	2.021	0.589	0.702	120	492	802	765	-0.820	290	512	297	468	0
1	13	6	"YKR027W"	"YKR027W"	5010	14880	130	2079	2188	1439	152	156	51	95	93	0	3133	3110	2208	94	98	124	87	85	0	0.634	0.675	0.677	0.796	1.992	0.658	0.904	120	580	4966	5052	-0.657	1927	3039	2036	3016	0
1	14	6	"TIF1"	"YKR059W"	5220	14880	120	463	478	204	155	162	74	88	78	0	2458	2271	1482	93	117	535	77	71	0	0.130	0.148	0.146	0.177	2.691	0.131	0.776	120	487	2673	2501	-2.941	308	2365	323	2178	0
1	15	6	"SRL3"	"YKR091W"	5410	14890	120	918	841	343	157	164	73	95	90	0	2851	2441	1184	95	114	522	86	84	0	0.276	0.292	0.294	0.307	1.753	0.271	0.870	120	509	3517	3030	-1.857	761	2756	684	2346	0
1	16	6	"YLR232W"	"YLR232W"	5630	14880	120	337	336	120	156	161	50	83	72	0	1144	990	409	95	90	32	95	94	0	0.173	0.201	0.195	0.186	2.062	0.197	0.637	120	505	1230	1075	-2.535	181	1049	180	895	0
1	17	6	"RPS28B"	"YLR264W"	5820	14880	150	598	590	251	155	162	53	91	85	0	1901	1564	726	93	90	34	92	91	0	0.245	0.296	0.302	0.320	2.040	0.282	0.815	156	617	2251	1906	-2.029	443	1808	435	1471	0
1	18	6	"ATP14"	"YLR295C"	6020	14880	140	352	352	131	157	161	52	86	72	0	1734	1501	737	92	91	35	92	91	0	0.119	0.138	0.141	0.150	2.479	0.129	0.643	156	576	1837	1604	-3.074	195	1642	195	1409	0
1	19	6	"TOP3"	"YLR234W"	6220	14880	120	2075	1868	824	158	160	47	95	95	0	3587	3026	1441	92	93	79	94	92	0	0.548	0.583	0.590	0.615	1.796	0.566	0.911	120	523	5412	4644	-0.866	1917	3495	1710	2934	0
1	20	6	"YLR266C"	"YLR266C"	6420	14880	140	1463	1387	640	159	162	50	95	91	0	2364	2129	1203	95	90	31	93	91	0	0.575	0.604	0.577	0.639	1.942	0.566	0.897	156	591	3573	3262	-0.799	1304	2269	1228	2034	0
1	21	6	"YLR297W"	"YLR297W"	6620	14880	190	831	804	324	157	164	54	92	91	0	2220	1925	779	100	96	39	92	92	0	0.318	0.355	0.341	0.355	1.711	0.353	0.882	256	1240	2794	2472	-1.653	674	2120	647	1825	0
1	1	7	"YLR236C"	"YLR236C"	2630	15080	140	317	319	127	150	156	50	80	69	0	795	662	370	92	86	34	84	82	0	0.238	0.296	0.301	0.305	2.176	0.273	0.588	156	746	870	739	-2.074	167	703	169	570	0
1	2	7	"SEC22"	"YLR268W"	2830	15080	160	401	382	140	146	153	51	87	81	0	3048	2603	1043	95	88	34	93	92	0	0.086	0.094	0.094	0.100	2.218	0.093	0.735	208	634	3208	2744	-3.534	255	2953	236	2508	0
1	3	7	"ECM38"	"YLR299W"	3030	15080	170	3470	3125	1156	150	162	103	95	92	0	5346	4676	1792	96	103	203	92	92	0	0.632	0.650	0.651	0.669	1.486	0.643	0.935	208	694	8570	7555	-0.661	3320	5250	2975	4580	0
1	4	7	"YLR238W"	"YLR238W"	3240	15080	130	1804	1551	773	154	171	127	88	85	0	5879	4635	2470	96	112	247	89	86	0	0.285	0.308	0.313	0.337	1.918	0.303	0.898	120	474	7433	5936	-1.809	1650	5783	1397	4539	0
1	5	7	"YLR270W"	"YLR270W"	3430	15080	160	1279	1164	593	164	175	86	89	84	0	3277	2768	1437	96	113	171	89	88	0	0.351	0.374	0.374	0.369	1.854	0.369	0.894	208	533	4296	3672	-1.512	1115	3181	1000	2672	0
1	6	7	"YLR301W"	"YLR301W"	3630	15080	160	1803	1601	718	159	169	72	94	90	0	1829	1531	725	94	108	165	87	84	0	0.948	1.003	0.992	1.022	1.971	0.995	0.900	208	585	3379	2879	-0.078	1644	1735	1442	1437	0
1	7	7	"MPT1"	"YMR005W"	3820	15090	120	6173	5726	3039	147	156	56	97	96	0	2388	2061	1210	93	88	33	91	90	0	2.626	2.835	2.796	2.916	1.791	2.757	0.927	120	526	8321	7547	1.393	6026	2295	5579	1968	0
1	8	7	"MIH1"	"YMR036C"	4030	15090	130	790	744	394	154	158	51	89	86	0	828	725	442	93	87	34	83	81	0	0.865	0.934	0.890	0.905	2.092	0.882	0.787	120	552	1371	1222	-0.209	636	735	590	632	0
1	9	7	"YMR067C"	"YMR067C"	4220	15080	180	1527	1396	577	156	162	86	94	92	0	1562	1452	634	93	88	33	94	94	0	0.933	0.912	0.917	0.936	1.730	0.900	0.865	256	815	2840	2599	-0.100	1371	1469	1240	1359	0
1	10	7	"YMR007W"	"YMR007W"	4440	15090	120	704	668	305	155	160	53	91	85	0	922	780	407	95	88	32	90	89	0	0.664	0.749	0.758	0.746	1.780	0.726	0.810	120	516	1376	1198	-0.591	549	827	513	685	0
1	11	7	"LYS7"	"YMR038C"	4620	15080	130	1228	1130	568	154	160	65	90	87	0	1622	1296	714	90	86	34	90	89	0	0.701	0.809	0.798	0.857	2.156	0.804	0.889	120	563	2606	2182	-0.512	1074	1532	976	1206	0
1	12	7	"YMR069W"	"YMR069W"	4820	15080	140	575	557	228	149	157	62	89	86	0	477	423	192	89	87	37	87	84	0	1.098	1.222	1.207	1.227	1.862	1.245	0.745	156	710	814	742	0.135	426	388	408	334	0
1	13	7	"YMR009W"	"YMR009W"	5040	15080	120	488	475	188	152	156	51	90	84	0	1769	1505	795	92	88	39	97	96	0	0.200	0.229	0.244	0.245	1.978	0.211	0.776	120	542	2013	1736	-2.319	336	1677	323	1413	0
1	14	7	"YMR040W"	"YMR040W"	5230	15070	140	729	699	348	154	159	50	87	82	0	1148	960	524	94	89	38	86	82	0	0.546	0.629	0.629	0.621	1.886	0.619	0.845	156	606	1629	1411	-0.874	575	1054	545	866	0
1	15	7	"YMR071C"	"YMR071C"	5420	15080	140	1591	1440	695	155	162	52	92	91	0	2412	2036	1080	95	93	93	90	89	0	0.620	0.662	0.648	0.667	1.535	0.644	0.925	156	600	3753	3226	-0.690	1436	2317	1285	1941	0
1	16	7	"HXT2"	"YMR011W"	5620	15070	150	4310	3666	1767	156	164	60	97	97	0	4415	3552	1855	93	96	112	94	92	0	0.961	1.015	1.008	1.128	1.635	0.994	0.942	156	654	8476	6969	-0.057	4154	4322	3510	3459	0
1	17	7	"ARG80"	"YMR042W"	5830	15080	130	370	369	140	157	164	59	83	72	0	1693	1414	644	92	90	51	95	92	0	0.133	0.160	0.163	0.166	2.250	0.150	0.600	120	614	1814	1534	-2.910	213	1601	212	1322	0
1	18	7	"YMR073C"	"YMR073C"	6050	15080	140	513	484	181	158	163	50	88	83	0	1842	1501	723	94	91	33	92	91	0	0.203	0.232	0.233	0.250	2.038	0.214	0.798	156	623	2103	1733	-2.300	355	1748	326	1407	0
1	19	7	"YNL047C"	"YNL047C"	6230	15080	130	1336	1175	643	159	164	50	90	86	0	4301	3306	2101	95	93	31	90	90	0	0.280	0.316	0.312	0.357	1.918	0.296	0.906	120	578	5383	4227	-1.837	1177	4206	1016	3211	0
1	20	7	"YNL080C"	"YNL080C"	6440	15080	120	1003	959	436	159	164	57	94	91	0	3173	2753	1495	97	93	33	93	92	0	0.274	0.301	0.306	0.353	2.062	0.282	0.880	120	541	3920	3456	-1.866	844	3076	800	2656	0
1	21	7	"DBP2"	"YNL112W"	6640	15090	130	3502	3315	1425	162	166	57	100	100	0	3451	3111	1481	99	94	32	100	100	0	0.996	1.047	1.044	1.077	1.423	1.014	0.930	120	627	6692	6165	-0.005	3340	3352	3153	3012	0
1	1	8	"SFB2"	"YNL049C"	2640	15280	120	529	590	361	148	153	49	93	83	0	1189	1164	836	95	88	34	89	87	0	0.348	0.413	0.398	0.428	2.341	0.398	0.822	120	570	1475	1511	-1.522	381	1094	442	1069	0
1	2	8	"PMS1"	"YNL082W"	2830	15290	130	2872	2627	1247	149	153	50	97	96	0	2823	2579	1369	97	91	34	94	92	0	0.999	0.998	0.989	1.145	1.806	0.949	0.912	120	481	5449	4960	-0.002	2723	2726	2478	2482	0
1	3	8	"YNL114C"	"YNL114C"	3030	15290	140	906	820	387	149	162	108	86	81	0	2522	2050	1191	98	111	231	84	78	0	0.312	0.344	0.331	0.368	1.979	0.320	0.887	156	551	3181	2623	-1.679	757	2424	671	1952	0
1	4	8	"YNL051W"	"YNL051W"	3250	15270	150	1674	1525	663	156	185	164	93	88	0	2246	1892	825	100	135	290	89	85	0	0.707	0.764	0.757	0.781	1.681	0.746	0.914	156	605	3664	3161	-0.499	1518	2146	1369	1792	0
1	5	8	"END3"	"YNL084C"	3450	15280	130	665	672	384	161	185	148	79	67	0	2046	1705	971	98	120	213	82	79	0	0.259	0.318	0.293	0.328	2.487	0.301	0.670	120	483	2452	2118	-1.950	504	1948	511	1607	0
1	6	8	"YNL116W"	"YNL116W"	3640	15270	150	1081	993	466	152	166	84	87	86	0	4484	3656	1912	96	130	326	89	82	0	0.212	0.236	0.244	0.271	1.912	0.227	0.895	156	573	5317	4401	-2.240	929	4388	841	3560	0
1	7	8	"MSG5"	"YNL053W"	3850	15290	130	1332	1362	766	148	161	84	90	87	0	2608	2292	1389	94	131	336	84	80	0	0.471	0.552	0.559	0.590	1.823	0.526	0.894	120	536	3698	3412	-1.086	1184	2514	1214	2198	0
1	8	8	"YNL086W"	"YNL086W"	4040	15290	120	762	759	304	151	162	102	93	90	0	2937	2577	1129	92	87	30	96	96	0	0.215	0.245	0.238	0.257	1.760	0.230	0.767	120	492	3456	3093	-2.219	611	2845	608	2485	0
1	9	8	"DCP2"	"YNL118C"	4250	15280	130	1132	1015	507	156	166	98	87	81	0	3326	2880	1505	93	87	32	92	90	0	0.302	0.308	0.315	0.344	2.121	0.305	0.864	120	547	4209	3646	-1.728	976	3233	859	2787	0
1	10	8	"CMK2"	"YOL016C"	4440	15290	120	2639	2539	1085	157	160	52	99	98	0	1233	1134	558	93	88	32	94	92	0	2.177	2.288	2.206	2.707	2.055	2.248	0.903	120	510	3622	3423	1.122	2482	1140	2382	1041	0
1	11	8	"YOL048C"	"YOL048C"	4640	15290	120	1450	1374	580	149	156	64	98	95	0	2407	2069	1019	93	88	33	99	95	0	0.562	0.620	0.606	0.686	1.712	0.592	0.921	120	579	3615	3201	-0.831	1301	2314	1225	1976	0
1	12	8	"YOL080C"	"YOL080C"	4850	15290	120	1450	1438	755	146	153	50	98	94	0	1942	1648	952	93	87	33	96	95	0	0.705	0.831	0.843	0.898	1.924	0.805	0.904	120	545	3153	2847	-0.504	1304	1849	1292	1555	0
1	13	8	"TLG2"	"YOL018C"	5040	15280	120	2052	1810	984	152	157	50	95	94	0	5007	4141	2490	92	94	164	90	85	0	0.387	0.409	0.412	0.484	2.138	0.386	0.907	120	564	6815	5707	-1.371	1900	4915	1658	4049	0
1	14	8	"YOL050C"	"YOL050C"	5240	15270	110	304	304	131	153	161	53	76	63	0	1007	787	512	97	102	97	75	71	0	0.166	0.219	0.219	0.241	2.247	0.183	0.555	80	533	1061	841	-2.591	151	910	151	690	0
1	15	8	"YOL082W"	"YOL082W"	5460	15280	120	888	869	410	155	165	55	91	87	0	2717	2258	1247	95	103	136	90	88	0	0.280	0.330	0.338	0.366	2.081	0.311	0.874	120	593	3355	2877	-1.839	733	2622	714	2163	0
1	16	8	"TAT2"	"YOL020W"	5650	15270	130	1675	1511	889	154	165	62	91	88	0	3482	2961	1901	89	92	116	90	87	0	0.448	0.472	0.472	0.463	1.809	0.454	0.926	120	622	4914	4229	-1.158	1521	3393	1357	2872	0
1	17	8	"SPE2"	"YOL052C"	5880	15280	120	843	791	397	156	162	50	90	86	0	2767	2337	1330	90	85	32	93	90	0	0.257	0.283	0.285	0.314	2.196	0.273	0.874	120	545	3364	2882	-1.962	687	2677	635	2247	0
1	18	8	"YOL084W"	"YOL084W"	6040	15280	120	986	989	517	156	163	53	94	90	0	2677	2342	1446	96	91	31	93	90	0	0.322	0.371	0.378	0.434	2.091	0.345	0.869	120	507	3411	3079	-1.637	830	2581	833	2246	0
1	19	8	"YOL022C"	"YOL022C"	6260	15280	120	2623	2330	1170	160	168	55	97	95	0	1978	1614	922	97	96	47	95	90	0	1.309	1.430	1.442	1.626	1.762	1.390	0.917	120	575	4344	3687	0.389	2463	1881	2170	1517	0
1	20	8	"YOL053W"	"YOL053W"	6450	15280	120	1346	1277	516	155	164	64	99	95	0	3928	3883	5405	98	95	47	98	98	0	0.311	0.296	0.335	0.345	1.888	0.092	0.270	120	544	5021	4907	-1.685	1191	3830	1122	3785	0
1	21	8	"ADH1"	"YOL086C"	6650	15280	120	782	784	277	159	165	65	98	96	0	3300	3031	1136	98	93	31	99	98	0	0.195	0.213	0.212	0.217	1.583	0.203	0.849	120	585	3825	3558	-2.362	623	3202	625	2933	0
1	1	9	"RPL33B"	"YOR234C"	2650	15490	170	2648	2487	823	153	160	53	99	98	0	2375	2148	711	98	93	35	98	96	0	1.096	1.139	1.142	1.167	1.385	1.137	0.947	208	947	4772	4384	0.132	2495	2277	2334	2050	0
1	2	9	"PNT1"	"YOR266W"	2850	15480	170	542	544	223	154	165	77	88	83	0	800	742	348	98	97	75	87	86	0	0.553	0.606	0.569	0.592	1.797	0.545	0.726	208	607	1090	1034	-0.855	388	702	390	644	0
1	3	9	"YOR298W"	"YOR298W"	3040	15480	150	355	380	194	155	171	86	80	55	0	770	688	309	100	127	166	85	79	0	0.299	0.383	0.319	0.323	2.043	0.362	0.597	156	588	870	813	-1.744	200	670	225	588	0
1	4	9	"DFR1"	"YOR236W"	3250	15480	170	1383	1259	626	162	187	133	88	86	0	2458	2104	985	102	153	232	87	84	0	0.518	0.548	0.541	0.580	1.621	0.553	0.860	208	704	3577	3099	-0.948	1221	2356	1097	2002	0
1	5	9	"YOR268C"	"YOR268C"	3450	15480	140	393	639	812	156	178	138	67	47	0	820	1086	1352	97	117	198	81	73	0	0.328	0.488	0.423	0.394	2.174	0.558	0.858	156	539	960	1472	-1.609	237	723	483	989	0
1	6	9	"YOR300W"	"YOR300W"	3650	15480	130	250	272	107	151	164	85	56	30	0	573	476	252	95	126	333	66	6	0	0.207	0.318	0.335	0.305	2.441	0.294	0.493	120	481	577	502	-2.272	99	478	121	381	0
1	7	9	"YOR238W"	"YOR238W"	3840	15480	160	829	775	330	148	161	82	91	87	0	2496	2164	1029	96	133	329	88	84	0	0.284	0.303	0.300	0.309	1.548	0.294	0.891	208	563	3081	2695	-1.817	681	2400	627	2068	0
1	8	9	"VPH1"	"YOR270C"	4060	15480	160	2034	1794	942	152	166	104	89	87	0	2447	2080	1113	97	100	59	89	88	0	0.801	0.828	0.800	0.792	1.928	0.823	0.903	208	595	4232	3625	-0.320	1882	2350	1642	1983	0
1	9	9	"YOR302W"	"YOR302W"	4240	15470	110	305	311	153	159	164	52	67	56	0	577	474	311	96	94	40	75	68	0	0.304	0.402	0.425	0.408	2.718	0.404	0.554	80	422	627	530	-1.720	146	481	152	378	0
1	10	9	"YOR240W"	"YOR240W"	4450	15480	150	5291	4794	1714	155	163	67	99	99	0	3925	3625	1320	96	93	39	98	98	0	1.341	1.315	1.303	1.349	1.353	1.304	0.956	156	723	8965	8168	0.424	5136	3829	4639	3529	0
1	11	9	"YTM1"	"YOR272W"	4650	15470	110	726	665	332	155	165	87	82	76	0	2515	1978	1248	100	111	159	78	77	0	0.236	0.272	0.270	0.332	2.334	0.245	0.831	80	520	2986	2388	-2.080	571	2415	510	1878	0
1	12	9	"YOR304C-A"	"YOR304C-A"	4860	15480	130	368	378	145	154	162	70	83	70	0	1077	915	415	96	104	151	90	83	0	0.218	0.274	0.258	0.266	2.055	0.265	0.698	120	578	1195	1043	-2.197	214	981	224	819	0
1	13	9	"GRE1"	"YPL223C"	5060	15480	130	796	701	321	156	159	51	85	81	0	2788	2149	1202	90	93	161	85	80	0	0.237	0.265	0.258	0.284	2.008	0.251	0.874	120	585	3338	2604	-2.076	640	2698	545	2059	0
1	14	9	"BBP1"	"YPL255W"	5260	15480	120	1161	1036	547	156	162	53	90	87	0	3724	3354	1949	91	94	87	92	90	0	0.277	0.270	0.275	0.295	2.086	0.266	0.928	120	638	4638	4143	-1.854	1005	3633	880	3263	0
1	15	9	"YPR004C"	"YPR004C"	5450	15480	110	2239	1913	939	154	161	54	100	95	0	2103	1728	906	90	85	32	92	92	0	1.036	1.074	1.094	1.178	1.638	1.054	0.928	80	521	4098	3397	0.051	2085	2013	1759	1638	0
1	16	9	"YPL225W"	"YPL225W"	5660	15480	140	955	863	387	155	162	56	92	89	0	1299	1112	534	91	85	33	94	91	0	0.662	0.693	0.662	0.688	1.666	0.683	0.889	156	720	2008	1729	-0.595	800	1208	708	1021	0
1	17	9	"YPL257W"	"YPL257W"	5850	15480	120	925	834	406	155	160	50	90	86	0	1009	863	459	90	83	32	85	85	0	0.838	0.878	0.890	0.914	1.665	0.872	0.888	120	529	1689	1452	-0.255	770	919	679	773	0
1	18	9	"ICL2"	"YPR006C"	6050	15480	130	4827	4564	2668	151	159	53	99	98	0	3931	3373	2107	92	88	33	92	90	0	1.218	1.345	1.359	1.549	2.121	1.328	0.948	120	633	8515	7694	0.285	4676	3839	4413	3281	0
1	19	9	"ALG5"	"YPL227C"	6250	15480	120	1791	1671	812	155	159	51	99	96	0	2486	2126	1110	96	91	32	99	99	0	0.685	0.747	0.753	0.780	1.528	0.733	0.929	120	545	4026	3546	-0.547	1636	2390	1516	2030	0
1	20	9	"APM1"	"YPL259C"	6440	15480	120	2128	1853	824	156	160	62	96	95	0	2839	2341	1191	97	92	32	95	95	0	0.719	0.756	0.768	0.840	1.719	0.730	0.947	120	544	4714	3941	-0.476	1972	2742	1697	2244	0
1	21	9	"YPR008W"	"YPR008W"	6640	15480	120	3950	3450	1886	159	163	51	97	96	0	3947	3327	1894	98	95	33	91	91	0	0.985	1.019	1.054	1.153	2.105	1.010	0.947	120	645	7640	6520	-0.022	3791	3849	3291	3229	0
1	1	10	"YPL229W"	"YPL229W"	2660	15680	120	1839	1778	1173	153	158	53	91	89	0	4855	4604	3277	97	92	36	90	87	0	0.354	0.361	0.358	0.421	2.972	0.339	0.860	120	579	6444	6132	-1.497	1686	4758	1625	4507	0
1	2	10	"YPL261C"	"YPL261C"	2850	15690	120	466	466	184	154	163	74	90	76	0	1184	1014	506	95	91	38	89	89	0	0.287	0.339	0.345	0.390	2.291	0.592	0.114	120	538	1401	1231	-1.803	312	1089	312	919	0
1	3	10	"RPA135"	"YPR010C"	3050	15690	130	2439	2383	1375	164	175	85	95	90	0	3817	3156	2065	100	116	126	89	85	0	0.612	0.726	0.678	0.823	2.313	0.685	0.887	120	656	5992	5275	-0.708	2275	3717	2219	3056	0
1	4	10	"SEC7"	"YDR170C"	3280	15710	120	393	573	437	164	192	281	42	26	0	412	771	784	102	116	76	87	75	0	0.739	0.611	0.611	0.665	2.564	0.550	0.788	120	496	539	1078	-0.437	229	310	409	669	0
1	5	10	"YRF1-1"	"YDR545W"	3420	15670	150	172	205	106	159	182	260	3	1	0	122	165	171	100	107	64	27	17	0	0.591	0.708	0.611	0.706	3.799	0.496	0.376	156	577	35	111	-0.759	13	22	46	65	-50
1	6	10	"SWI4"	"YER111C"	3620	15670	150	171	186	76	152	157	49	27	12	0	93	105	69	98	94	39	21	5	0	-3.800	4.857	0.932	1.074	4.901	1.666	0.161	156	633	14	41	Error	19	-5	34	7	-50
1	7	10	"ESP1"	"YGR098C"	3820	15670	150	176	197	103	148	155	51	39	18	0	100	118	80	96	94	42	22	11	0	7.000	2.227	1.735	1.497	3.912	2.020	0.110	156	587	32	71	2.807	28	4	49	22	-50
1	8	10	"RIM101"	"YHL027W"	4020	15670	150	177	222	175	153	162	68	28	16	0	131	175	269	99	102	61	26	12	0	0.750	0.908	1.098	1.190	3.846	0.534	0.683	156	568	56	145	-0.415	24	32	69	76	-50
1	9	10	"MIP6"	"YHR015W"	4220	15670	150	180	189	69	156	166	65	26	8	0	103	104	55	100	120	370	0	0	0	8.000	8.250	1.833	1.653	4.087	1.532	0.101	156	681	27	37	3.000	24	3	33	4	-50
1	10	10	"VTH1"	"YIL173W"	4420	15670	150	174	203	132	154	163	68	24	11	0	112	145	182	98	110	335	2	2	0	1.429	1.043	1.388	1.459	3.538	0.033	0.024	156	821	34	96	0.515	20	14	49	47	-50
1	11	10	"YJR029W"	"YJR029W"	4670	15690	90	289	334	211	153	167	81	63	38	0	160	268	241	103	100	38	59	48	0	2.386	1.097	0.897	1.130	3.509	0.823	0.244	52	338	193	346	1.255	136	57	181	165	0
1	12	10	"YLL034C"	"YLL034C"	4820	15670	150	176	187	73	155	166	79	21	4	0	105	104	49	100	108	138	1	0	0	4.200	8.000	1.505	1.370	3.434	3.628	0.060	156	725	26	36	2.070	21	5	32	4	-50
1	13	10	"ESC1"	"YMR219W"	5020	15670	150	170	200	183	153	161	55	33	15	0	102	221	959	94	94	85	10	6	0	2.125	0.370	1.616	1.488	4.385	0.012	0.003	156	802	25	174	1.087	17	8	47	127	-50
1	14	10	"YKU70"	"YMR284W"	5270	15690	80	242	267	177	157	163	56	55	38	0	114	133	83	95	90	34	44	23	0	4.474	2.895	1.990	2.147	5.221	12.329	0.018	52	340	104	148	2.161	85	19	110	38	0
1	15	10	"POL1"	"YNL102W"	5460	15680	80	210	234	106	155	160	60	44	23	0	118	131	84	96	90	34	42	23	0	2.500	2.257	0.829	1.114	3.811	4.530	0.033	52	340	77	114	1.322	55	22	79	35	0
1	16	10	"YMRWdelta20"	"YMRWdelta20"	5670	15680	120	276	280	106	157	163	57	70	51	0	532	477	246	93	88	33	85	84	0	0.271	0.320	0.360	0.336	2.541	0.303	0.453	120	568	558	507	-1.883	119	439	123	384	0
1	17	10	"IntYNL112W"	"IntYNL112W"	5860	15680	120	706	681	297	158	161	47	93	88	0	1289	1182	575	93	88	33	93	91	0	0.458	0.480	0.475	0.471	1.555	0.465	0.853	120	577	1744	1612	-1.126	548	1196	523	1089	0
1	18	10	"CEN14"	"CEN14"	6070	15680	110	495	471	167	155	160	49	91	87	0	344	316	122	93	89	33	88	86	0	1.355	1.417	1.343	1.388	1.549	1.447	0.747	80	525	591	539	0.438	340	251	316	223	0
1	19	10	"YORCdelta11"	"YORCdelta11"	6270	15680	120	388	392	155	158	162	52	85	82	0	821	729	358	93	90	31	90	89	0	0.316	0.368	0.335	0.356	2.163	0.344	0.638	120	568	958	870	-1.662	230	728	234	636	0
1	20	10	"YORWdelta16"	"YORWdelta16"	6450	15680	120	385	399	188	158	163	50	83	75	0	632	606	317	97	92	34	91	87	0	0.424	0.473	0.459	0.453	2.016	0.486	0.740	120	567	762	750	-1.237	227	535	241	509	0
1	21	10	"YOR298C-A"	"YOR298C-A"	6650	15690	110	459	430	186	162	166	48	80	76	0	595	500	258	99	96	34	88	86	0	0.599	0.668	0.669	0.662	1.914	0.655	0.713	80	545	793	669	-0.740	297	496	268	401	0
1	1	11	"YPLCdelta10"	"YPLCdelta10"	2660	15900	130	1673	1650	838	147	156	57	98	98	0	2991	2480	1511	95	91	34	97	96	0	0.527	0.630	0.652	0.743	1.947	0.579	0.896	120	724	4422	3888	-0.924	1526	2896	1503	2385	0
1	2	11	"YPRCdelta13"	"YPRCdelta13"	2870	15900	120	1561	1550	795	154	158	53	99	98	0	778	705	284	95	90	34	94	92	0	2.060	2.289	2.219	2.439	1.785	2.580	0.803	120	558	2090	2006	1.043	1407	683	1396	610	0
1	3	11	"SNR51"	"SNR51"	3060	15890	120	355	369	147	151	160	87	79	61	0	659	593	294	94	91	39	90	87	0	0.361	0.437	0.440	0.463	2.364	0.440	0.482	120	556	769	717	-1.470	204	565	218	499	0
1	4	11	"iYAL068C-0"	"iYAL068C-0"	3250	15880	110	1533	1410	579	157	183	281	93	83	0	2460	2260	1025	98	98	44	96	96	0	0.583	0.580	0.563	0.613	1.892	0.541	0.875	80	486	3738	3415	-0.780	1376	2362	1253	2162	0
1	5	11	"iYAL067C"	"iYAL067C"	3460	15890	130	1361	1297	714	153	169	237	88	75	0	2019	1986	1221	98	93	38	91	90	0	0.629	0.606	0.590	0.627	1.984	0.607	0.732	120	687	3129	3032	-0.669	1208	1921	1144	1888	0
1	6	11	"iYAL064C-A-0"	"iYAL064C-A-0"	3660	15880	110	3405	3083	1397	154	158	53	100	98	0	4543	3825	1841	98	91	36	96	96	0	0.731	0.786	0.788	0.882	2.174	0.762	0.892	80	542	7696	6656	-0.451	3251	4445	2929	3727	0
1	7	11	"iYBR065C"	"iYBR065C"	3870	15880	120	454	452	197	154	158	54	85	78	0	1050	917	478	98	93	35	90	90	0	0.315	0.364	0.369	0.337	2.166	0.352	0.779	120	548	1252	1117	-1.666	300	952	298	819	0
1	8	11	"iYBR069C"	"iYBR069C"	4050	15890	120	984	965	438	155	160	53	97	95	0	1963	1728	907	98	94	38	97	95	0	0.445	0.497	0.470	0.527	1.823	0.472	0.874	120	554	2694	2440	-1.170	829	1865	810	1630	0
1	9	11	"iYBR073W"	"iYBR073W"	4260	15890	110	1201	1087	471	158	164	57	97	96	0	1781	1583	722	97	93	36	95	93	0	0.619	0.625	0.619	0.654	1.627	0.606	0.861	80	548	2727	2415	-0.691	1043	1684	929	1486	0
1	10	11	"iYBR085W-1"	"iYBR085W-1"	4460	15880	110	2129	1925	791	155	159	57	100	100	0	2595	2305	1026	95	112	416	90	83	0	0.790	0.801	0.817	0.834	1.518	0.787	0.894	80	530	4474	3980	-0.341	1974	2500	1770	2210	0
1	11	11	"iYBR089W"	"iYBR089W"	4660	15890	120	4379	4100	1783	157	162	65	100	100	0	7070	6082	3188	99	95	38	99	99	0	0.606	0.659	0.650	0.778	1.982	0.619	0.927	120	600	11193	9926	-0.723	4222	6971	3943	5983	0
1	12	11	"iYBR093C"	"iYBR093C"	4860	15890	120	395	389	162	151	155	49	88	80	0	972	862	480	98	99	99	86	80	0	0.279	0.312	0.318	0.345	2.271	0.282	0.674	120	576	1118	1002	-1.841	244	874	238	764	0
1	13	11	"iYBR111C"	"iYBR111C"	5090	15890	120	2877	2615	1184	153	162	62	97	96	0	4481	3910	1854	102	102	99	94	94	0	0.622	0.647	0.644	0.686	1.880	0.636	0.909	120	550	7103	6270	-0.685	2724	4379	2462	3808	0
1	14	11	"iYBR117C"	"iYBR117C"	5250	15880	110	2728	2421	992	157	165	64	100	100	0	4843	4064	1823	99	92	33	98	98	0	0.542	0.571	0.571	0.627	1.685	0.548	0.923	80	487	7315	6229	-0.884	2571	4744	2264	3965	0
1	15	11	"iYBR121C"	"iYBR121C"	5480	15880	120	723	672	267	155	159	53	94	93	0	1864	1604	787	98	92	41	95	95	0	0.322	0.343	0.336	0.365	1.839	0.325	0.854	120	632	2334	2023	-1.637	568	1766	517	1506	0
1	16	11	"iYBR139W"	"iYBR139W"	5670	15880	120	301	310	116	155	160	51	78	65	0	548	507	278	98	92	37	85	82	0	0.324	0.379	0.357	0.373	2.315	0.340	0.533	120	560	596	564	-1.624	146	450	155	409	0
1	17	11	"iYBR143C"	"iYBR143C"	5880	15880	120	876	851	363	152	158	48	97	94	0	1979	1733	965	97	91	33	95	94	0	0.385	0.427	0.429	0.492	1.816	0.386	0.870	120	561	2606	2335	-1.378	724	1882	699	1636	0
1	18	11	"iYBR147W"	"iYBR147W"	6080	15880	120	739	704	320	155	160	52	94	90	0	1346	1125	564	96	90	32	90	90	0	0.467	0.534	0.519	0.538	1.951	0.526	0.861	120	555	1834	1578	-1.098	584	1250	549	1029	0
1	19	11	"iYDL240W"	"iYDL240W"	6260	15880	110	560	571	227	158	165	55	97	92	0	867	757	338	96	90	32	95	90	0	0.521	0.625	0.632	0.627	2.279	0.615	0.717	80	502	1173	1074	-0.940	402	771	413	661	0
1	20	11	"iYDL236W"	"iYDL236W"	6460	15880	110	382	384	129	155	168	151	68	22	0	430	415	146	99	95	47	93	90	0	0.686	0.725	0.677	0.672	1.658	1.501	0.337	80	536	558	545	-0.544	227	331	229	316	0
1	21	11	"iYDL232W"	"iYDL232W"	6670	15870	110	447	437	160	154	170	152	73	46	0	718	620	276	101	98	46	91	87	0	0.475	0.545	0.553	0.583	2.107	0.527	0.766	80	525	910	802	-1.074	293	617	283	519	0
1	1	12	"iYDL216C"	"iYDL216C"	2660	16090	120	266	276	107	152	156	53	72	52	0	377	372	169	96	90	34	90	89	0	0.406	0.449	0.479	0.456	2.372	0.457	0.460	120	616	395	400	-1.302	114	281	124	276	0
1	2	12	"iYDL212W"	"iYDL212W"	2870	16090	120	442	467	223	151	154	53	92	83	0	517	473	234	93	89	34	92	89	0	0.686	0.832	0.807	0.775	1.904	0.850	0.615	120	549	715	696	-0.543	291	424	316	380	0
1	3	12	"itG(GCC)D1"	"itG(GCC)D1"	3060	16080	110	399	407	141	148	159	89	92	66	0	1328	1158	558	93	88	34	95	93	0	0.203	0.243	0.237	0.256	2.147	0.220	0.532	80	496	1486	1324	-2.299	251	1235	259	1065	0
1	4	12	"iYDL195W"	"iYDL195W"	3280	16090	120	528	546	288	148	156	51	90	82	0	986	946	571	96	91	35	86	85	0	0.427	0.468	0.449	0.464	2.146	0.435	0.728	120	662	1270	1248	-1.228	380	890	398	850	0
1	5	12	"iYDL191W"	"iYDL191W"	3480	16080	110	238	241	98	154	159	53	58	38	0	898	725	402	97	93	34	83	82	0	0.105	0.139	0.140	0.165	3.363	0.118	0.274	80	505	885	715	-3.253	84	801	87	628	0
1	6	12	"iYDL186W"	"iYDL186W"	3670	16080	110	630	589	299	151	156	55	86	83	0	809	759	437	97	92	35	90	85	0	0.673	0.662	0.618	0.613	1.946	0.656	0.808	80	503	1191	1100	-0.572	479	712	438	662	0
1	7	12	"iYDL170W"	"iYDL170W"	3850	16070	120	260	266	118	151	157	52	65	51	0	380	355	225	98	93	35	74	70	0	0.387	0.447	0.513	0.554	2.979	0.437	0.452	120	558	391	372	-1.371	109	282	115	257	0
1	8	12	"iYDL166C"	"iYDL166C"	4040	16060	100	212	212	95	154	159	56	50	26	0	261	281	199	99	94	37	70	63	0	0.358	0.319	0.423	0.526	2.933	0.278	0.167	80	439	220	240	-1.482	58	162	58	182	0
1	9	12	"iYDL160C"	"iYDL160C"	4230	16070	110	674	656	379	158	161	54	87	73	0	964	909	668	99	98	48	77	76	0	0.597	0.615	0.589	0.654	2.131	0.543	0.777	80	546	1381	1308	-0.745	516	865	498	810	0
1	10	12	"iYDR141C"	"iYDR141C"	4450	16080	120	355	356	168	153	158	53	78	69	0	1220	1118	696	97	95	45	85	82	0	0.180	0.199	0.191	0.247	2.703	0.184	0.616	120	667	1325	1224	-2.475	202	1123	203	1021	0
1	11	12	"iYDR145W"	"iYDR145W"	4660	16070	100	292	350	262	156	159	48	68	56	0	283	302	238	98	93	35	57	56	0	0.735	0.951	0.820	0.887	2.317	0.978	0.441	80	441	321	398	-0.444	136	185	194	204	0
1	12	12	"iYDR150W"	"iYDR150W"	4850	16080	140	1209	1271	876	152	156	51	88	84	0	636	886	703	98	92	34	82	80	0	1.965	1.420	1.376	1.521	2.388	1.359	0.827	156	632	1595	1907	0.974	1057	538	1119	788	0
1	13	12	"iYDR169C-0"	"iYDR169C-0"	5030	16070	120	1113	1044	682	155	158	50	87	80	0	1428	1420	1154	102	98	37	77	74	0	0.722	0.675	0.669	0.813	2.764	0.612	0.879	120	506	2284	2207	-0.469	958	1326	889	1318	0
1	14	12	"iYDR170W-A-0"	"iYDR170W-A-0"	5230	16070	120	16561	16941	12358	163	188	153	99	94	0	16584	16962	13680	104	127	188	94	89	0	0.995	0.995	0.965	1.182	2.173	0.951	0.905	120	562	32878	33636	-0.007	16398	16480	16778	16858	0
1	15	12	"iYDR173C"	"iYDR173C"	5420	16060	110	913	926	679	161	191	162	67	57	0	765	797	645	101	133	197	62	58	0	1.133	1.099	1.107	1.060	2.346	1.037	0.824	80	534	1416	1461	0.180	752	664	765	696	0
1	16	12	"iYDR189W"	"iYDR189W"	5640	16080	120	790	779	347	155	167	71	94	89	0	898	748	406	101	102	57	86	84	0	0.797	0.964	0.940	1.054	2.053	0.910	0.837	120	618	1432	1271	-0.328	635	797	624	647	0
1	17	12	"iYDR194C"	"iYDR194C"	5850	16070	120	430	470	252	155	161	49	84	74	0	921	1026	768	96	91	36	82	80	0	0.333	0.339	0.314	0.360	2.330	0.307	0.797	120	575	1100	1245	-1.585	275	825	315	930	0
1	18	12	"iYDR198C"	"iYDR198C"	6060	16070	120	350	352	144	156	161	51	80	73	0	571	526	273	98	92	34	86	85	0	0.410	0.458	0.451	0.455	2.326	0.444	0.662	120	564	667	624	-1.286	194	473	196	428	0
1	19	12	"iYDR214W"	"iYDR214W"	6240	16070	110	335	330	135	153	161	50	80	70	0	451	385	188	96	92	33	85	81	0	0.513	0.612	0.632	0.558	1.847	0.594	0.583	80	524	537	466	-0.964	182	355	177	289	0
1	20	12	"iYDR218C"	"iYDR218C"	6450	16070	120	361	374	193	154	160	51	77	65	0	1004	1010	709	98	94	38	81	79	0	0.228	0.241	0.241	0.251	2.411	0.216	0.586	120	609	1113	1132	-2.130	207	906	220	912	0
1	21	12	"iYDR223W"	"iYDR223W"	6650	16070	120	280	283	117	156	161	51	72	55	0	905	882	673	101	96	36	77	75	0	0.154	0.163	0.175	0.197	3.128	0.135	0.503	120	658	928	908	-2.697	124	804	127	781	0
1	1	13	"iYDR532C"	"iYDR532C"	2680	16270	100	277	326	172	150	153	49	83	60	0	414	392	187	96	91	36	87	83	0	0.399	0.595	0.475	0.571	3.766	0.529	0.218	80	474	445	472	-1.324	127	318	176	296	0
1	2	13	"iYDR535C"	"iYDR535C"	2880	16290	130	578	705	884	153	154	50	92	86	0	1215	1237	1066	96	91	42	95	92	0	0.380	0.484	0.403	0.437	2.106	0.667	0.751	120	523	1544	1693	-1.397	425	1119	552	1141	0
1	3	13	"iYDR539W-1"	"iYDR539W-1"	3030	16280	150	167	214	205	156	166	92	23	7	0	112	157	136	96	94	63	30	19	0	0.688	0.951	1.048	1.194	4.227	2.251	0.096	156	725	27	119	-0.541	11	16	58	61	-50
1	4	13	"iYEL073C-4"	"iYEL073C-4"	3260	16280	100	351	363	141	154	166	98	78	50	0	699	734	389	93	91	36	98	96	0	0.325	0.326	0.293	0.337	2.481	0.257	0.462	80	481	803	850	-1.621	197	606	209	641	0
1	5	13	"iYEL071W-1"	"iYEL071W-1"	3460	16280	120	809	739	415	156	161	54	85	79	0	1661	1553	1016	95	91	35	89	87	0	0.417	0.400	0.396	0.402	1.777	0.379	0.835	120	612	2219	2041	-1.262	653	1566	583	1458	0
1	6	13	"iYEL068C"	"iYEL068C"	3660	16280	120	405	455	250	156	160	52	83	78	0	662	735	518	95	90	35	85	84	0	0.439	0.467	0.449	0.442	1.938	0.442	0.750	120	590	816	939	-1.187	249	567	299	640	0
1	7	13	"iYEL051W"	"iYEL051W"	3860	16280	120	465	475	227	156	160	53	86	77	0	568	618	367	95	91	34	87	85	0	0.653	0.610	0.606	0.580	1.811	0.580	0.759	120	606	782	842	-0.614	309	473	319	523	0
1	8	13	"itG(GCC)E"	"itG(GCC)E"	4060	16280	100	239	236	73	154	158	52	65	42	0	451	402	245	97	91	32	78	72	0	0.240	0.269	0.275	0.280	2.732	0.228	0.317	80	498	439	387	-2.058	85	354	82	305	0
1	9	13	"iYEL047C"	"iYEL047C"	4260	16280	120	417	438	202	151	159	54	83	75	0	856	797	504	95	93	40	82	80	0	0.350	0.409	0.407	0.384	1.888	0.371	0.741	120	642	1027	989	-1.516	266	761	287	702	0
1	10	13	"iYEL029C"	"iYEL029C"	4470	16290	120	559	562	256	152	158	52	89	86	0	1825	1629	885	98	96	43	94	93	0	0.236	0.268	0.262	0.275	2.315	0.253	0.820	120	605	2134	1941	-2.085	407	1727	410	1531	0
1	11	13	"iYEL027W"	"iYEL027W"	4660	16290	120	1191	1108	494	155	159	51	96	96	0	1278	1098	566	98	94	35	96	93	0	0.878	0.953	0.962	1.066	1.834	0.923	0.887	120	585	2216	1953	-0.188	1036	1180	953	1000	0
1	12	13	"iYEL023C"	"iYEL023C"	4860	16280	130	282	301	145	156	161	52	67	55	0	938	1001	705	97	92	33	83	81	0	0.150	0.160	0.175	0.197	2.570	0.157	0.570	120	612	967	1049	-2.739	126	841	145	904	0
1	13	13	"iYFL031W"	"iYFL031W"	5070	16280	120	952	966	514	158	163	52	94	89	0	1208	1108	648	98	94	34	87	86	0	0.715	0.800	0.795	0.842	2.024	0.785	0.880	120	578	1904	1818	-0.483	794	1110	808	1010	0
1	14	13	"iYFL027C"	"iYFL027C"	5260	16280	130	1207	1098	583	159	168	90	88	83	0	1395	1190	666	97	102	111	86	83	0	0.807	0.859	0.873	0.816	1.566	0.849	0.874	120	638	2346	2032	-0.309	1048	1298	939	1093	0
1	15	13	"iYFL023W"	"iYFL023W"	5460	16270	110	371	399	169	159	167	74	81	67	0	778	680	388	99	97	47	86	80	0	0.312	0.413	0.387	0.405	2.073	0.387	0.674	80	537	891	821	-1.679	212	679	240	581	0
1	16	13	"iYFL009W"	"iYFL009W"	5650	16280	120	241	249	88	159	163	55	59	36	0	387	350	164	98	95	37	83	80	0	0.284	0.357	0.362	0.356	2.966	0.361	0.330	120	581	371	342	-1.817	82	289	90	252	0
1	17	13	"iYFL005W"	"iYFL005W"	5860	16270	130	1194	1120	593	155	162	55	96	93	0	1433	1292	726	95	92	33	93	92	0	0.777	0.806	0.811	0.802	1.661	0.796	0.872	120	630	2377	2162	-0.365	1039	1338	965	1197	0
1	18	13	"iYFLWdelta5"	"iYFLWdelta5"	6050	16280	120	969	909	470	156	161	53	94	90	0	723	608	323	95	93	68	85	82	0	1.295	1.468	1.413	1.368	2.043	1.473	0.868	120	609	1441	1266	0.372	813	628	753	513	0
1	19	13	"iYFR009W"	"iYFR009W"	6260	16280	110	839	772	295	153	157	48	97	96	0	893	821	327	92	89	33	100	100	0	0.856	0.849	0.843	0.796	1.832	0.837	0.864	80	521	1487	1348	-0.224	686	801	619	729	0
1	20	13	"iYFR012W"	"iYFR012W"	6450	16280	120	3500	3019	1483	156	160	53	99	97	0	3198	2678	1362	95	91	34	96	95	0	1.078	1.108	1.132	1.113	1.443	1.103	0.925	120	643	6447	5446	0.108	3344	3103	2863	2583	0
1	21	13	"iYFR016C"	"iYFR016C"	6690	16270	110	266	277	93	157	160	52	78	52	0	564	509	182	101	96	34	92	90	0	0.235	0.294	0.300	0.270	2.364	0.280	0.412	80	520	572	528	-2.087	109	463	120	408	0
1	1	14	"iYFR027W"	"iYFR027W"	2670	16480	130	614	673	394	153	158	53	90	85	0	1851	1809	1211	97	95	56	90	87	0	0.263	0.304	0.297	0.323	2.158	0.285	0.799	120	730	2215	2232	-1.928	461	1754	520	1712	0
1	2	14	"iYFR030W"	"iYFR030W"	2860	16480	120	250	267	109	155	158	52	68	45	0	313	282	151	94	91	46	75	71	0	0.434	0.596	0.545	0.548	2.820	0.569	0.317	120	528	314	300	-1.205	95	219	112	188	0
1	3	14	"iYFR032C-A"	"iYFR032C-A"	3050	16490	120	668	640	270	155	167	101	90	82	0	1422	1234	644	96	93	68	92	89	0	0.387	0.426	0.425	0.447	1.989	0.397	0.807	120	560	1839	1623	-1.370	513	1326	485	1138	0
1	4	14	"iYGL002W"	"iYGL002W"	3270	16490	120	2288	2075	1160	156	162	65	99	97	0	891	823	456	95	90	36	91	89	0	2.678	2.636	2.633	2.630	1.859	2.702	0.896	120	618	2928	2647	1.421	2132	796	1919	728	0
1	5	14	"iYGR002C"	"iYGR002C"	3470	16490	130	1212	1146	495	153	159	56	99	99	0	645	629	285	96	90	35	96	93	0	1.929	1.863	1.787	1.944	1.607	1.833	0.867	120	612	1608	1526	0.948	1059	549	993	533	0
1	6	14	"iYGR006W"	"iYGR006W"	3660	16490	120	1582	1487	604	156	160	50	100	100	0	1667	1443	597	94	89	34	100	98	0	0.907	0.987	1.010	1.027	1.467	0.988	0.924	120	571	2999	2680	-0.142	1426	1573	1331	1349	0
1	7	14	"iYGR026W"	"iYGR026W"	3870	16490	120	556	581	229	154	159	54	97	94	0	609	536	227	93	90	34	95	94	0	0.779	0.964	0.980	0.978	1.708	0.964	0.759	120	571	918	870	-0.360	402	516	427	443	0
1	8	14	"iYGR028W"	"iYGR028W"	4070	16490	130	920	865	399	154	166	168	85	79	0	995	849	438	97	92	34	92	90	0	0.853	0.945	0.965	0.891	1.981	1.023	0.663	120	665	1664	1463	-0.229	766	898	711	752	0
1	9	14	"iYGR030C"	"iYGR030C"	4280	16490	120	394	421	141	149	163	179	73	29	0	900	836	324	98	94	36	96	95	0	0.305	0.369	0.351	0.368	1.794	3.324	0.063	120	561	1047	1010	-1.711	245	802	272	738	0
1	10	14	"iYGR043C-0"	"iYGR043C-0"	4470	16500	110	440	453	212	155	158	49	87	82	0	1011	1013	702	103	101	46	87	86	0	0.314	0.327	0.343	0.365	1.794	0.272	0.738	80	472	1193	1208	-1.672	285	908	298	910	0
1	11	14	"iYGR047C"	"iYGR047C"	4660	16490	120	1217	2103	5244	157	160	52	100	99	0	2225	3603	8404	101	97	42	100	100	0	0.499	0.556	0.523	0.568	1.889	0.570	0.721	120	562	3184	5448	-1.003	1060	2124	1946	3502	-100
1	12	14	"iYGR051C"	"iYGR051C"	4870	16480	130	236	242	95	152	157	53	61	40	0	974	847	438	96	91	33	89	87	0	0.096	0.120	0.138	0.137	3.112	0.115	0.322	120	661	962	841	-3.386	84	878	90	751	0
1	13	14	"iYGR067C"	"iYGR067C"	5080	16480	120	368	397	210	160	163	51	77	68	0	958	848	551	95	90	33	88	85	0	0.241	0.315	0.309	0.297	2.475	0.305	0.687	120	586	1071	990	-2.053	208	863	237	753	0
1	14	14	"iYGR072W"	"iYGR072W"	5280	16480	120	260	256	92	157	162	65	61	35	0	294	261	130	95	91	37	80	70	0	0.518	0.596	0.683	0.588	2.697	0.624	0.405	120	558	302	265	-0.950	103	199	99	166	0
1	15	14	"iYGR078C"	"iYGR078C"	5470	16480	120	204	213	81	156	164	69	37	15	0	513	484	255	95	93	44	86	81	0	0.115	0.147	0.188	0.185	2.808	0.164	0.158	120	589	466	446	-3.122	48	418	57	389	0
1	16	14	"iYHR009C"	"iYHR009C"	5670	16480	130	953	882	414	157	161	54	92	91	0	1396	1189	683	94	90	33	88	86	0	0.611	0.662	0.645	0.688	1.804	0.624	0.852	120	615	2098	1820	-0.710	796	1302	725	1095	0
1	17	14	"iYHR013C"	"iYHR013C"	5870	16480	130	456	444	183	157	162	53	86	80	0	902	806	429	94	90	32	89	88	0	0.370	0.403	0.390	0.391	1.643	0.382	0.762	120	638	1107	999	-1.434	299	808	287	712	0
1	18	14	"iYHRWdelta7"	"iYHRWdelta7"	6050	16480	110	346	346	120	155	159	52	86	72	0	513	451	197	91	90	73	86	81	0	0.453	0.531	0.558	0.517	2.213	0.425	0.551	80	507	613	551	-1.144	191	422	191	360	0
1	19	14	"iYHR027C"	"iYHR027C"	6270	16470	130	253	270	106	156	162	54	67	47	0	552	499	270	89	88	64	81	76	0	0.210	0.278	0.307	0.300	2.554	0.261	0.426	120	711	560	524	-2.255	97	463	114	410	0
1	20	14	"iYHR031C"	"iYHR031C"	6490	16480	120	303	318	124	153	160	54	81	61	0	631	572	268	92	88	36	92	89	0	0.278	0.344	0.318	0.319	2.092	0.444	0.250	120	547	689	645	-1.845	150	539	165	480	0
1	21	14	"iYHR035W"	"iYHR035W"	6660	16480	120	280	284	108	160	164	51	74	55	0	708	651	251	96	92	34	96	95	0	0.196	0.223	0.230	0.203	2.504	0.228	0.465	120	588	732	679	-2.350	120	612	124	555	0
1	1	15	"iYHR048W"	"iYHR048W"	2670	16690	120	219	218	69	152	157	54	55	23	0	365	336	139	95	93	54	88	80	0	0.248	0.274	0.325	0.303	3.046	0.279	0.231	120	636	337	307	-2.011	67	270	66	241	0
1	2	15	"iYHR052W"	"iYHR052W"	2880	16690	120	687	668	341	153	159	53	92	88	0	976	846	435	90	85	34	90	89	0	0.603	0.681	0.687	0.646	2.039	0.726	0.920	120	588	1420	1271	-0.730	534	886	515	756	0
1	3	15	"iYHR056C"	"iYHR056C"	3080	16680	130	1007	936	476	153	160	55	91	89	0	1435	1237	677	92	88	33	92	88	0	0.636	0.684	0.701	0.716	1.808	0.676	0.861	120	647	2197	1928	-0.653	854	1343	783	1145	0
1	4	15	"itF(GAA)H1"	"itF(GAA)H1"	3290	16690	130	671	655	276	154	159	56	92	86	0	2239	1929	905	94	88	34	99	99	0	0.241	0.273	0.278	0.267	1.921	0.264	0.841	120	581	2662	2336	-2.053	517	2145	501	1835	0
1	5	15	"iYHR075C"	"iYHR075C"	3470	16690	130	2205	1932	834	155	157	56	98	97	0	2467	2099	915	94	89	34	99	99	0	0.864	0.886	0.872	0.893	1.590	0.896	0.905	120	564	4423	3782	-0.211	2050	2373	1777	2005	0
1	6	15	"iYHR079C"	"iYHR079C"	3670	16690	120	415	426	167	151	151	47	93	85	0	1386	1271	553	95	89	34	99	98	0	0.204	0.234	0.229	0.235	1.779	0.233	0.779	120	558	1555	1451	-2.290	264	1291	275	1176	0
1	7	15	"iYIL013C"	"iYIL013C"	3880	16680	120	613	601	326	146	151	53	86	80	0	1237	1068	655	95	90	35	87	84	0	0.409	0.468	0.447	0.507	2.328	0.452	0.808	120	573	1609	1428	-1.290	467	1142	455	973	0
1	8	15	"iYIL009C-A"	"iYIL009C-A"	4080	16690	120	551	542	207	149	158	58	95	88	0	832	760	338	98	92	35	94	93	0	0.548	0.594	0.586	0.622	1.734	0.558	0.776	120	526	1136	1055	-0.869	402	734	393	662	0
1	9	15	"iYIL009W"	"iYIL009W"	4290	16680	140	4082	3533	2135	152	166	173	94	89	0	1362	1176	727	99	100	82	87	83	0	3.112	3.139	3.066	3.160	1.631	3.116	0.943	156	619	5193	4458	1.638	3930	1263	3381	1077	0
1	10	15	"itE(UUC)I"	"itE(UUC)I"	4490	16680	120	376	422	256	152	156	48	85	71	0	554	506	270	98	93	33	87	83	0	0.491	0.662	0.561	0.578	1.934	0.739	0.613	120	458	680	678	-1.026	224	456	270	408	0
1	11	15	"iYIR010W"	"iYIR010W"	4680	16680	130	1249	1215	713	153	162	69	92	87	0	561	544	489	94	100	94	77	70	0	2.347	2.360	2.576	2.504	2.620	2.194	0.561	120	570	1563	1512	1.231	1096	467	1062	450	0
1	12	15	"iYIR014W"	"iYIR014W"	4880	16690	120	422	442	222	148	156	54	85	75	0	678	600	304	91	87	33	90	85	0	0.467	0.578	0.543	0.554	2.043	0.598	0.722	120	511	861	803	-1.099	274	587	294	509	0
1	13	15	"iYIR026C"	"iYIR026C"	5070	16690	120	1005	998	478	159	163	58	95	94	0	1011	910	439	95	94	50	95	94	0	0.924	1.029	1.027	1.031	1.649	1.046	0.918	120	514	1762	1654	-0.115	846	916	839	815	0
1	14	15	"iYIR030C"	"iYIR030C"	5280	16690	120	731	687	322	160	164	53	90	88	0	1099	920	449	96	95	38	95	92	0	0.569	0.640	0.632	0.599	1.838	0.650	0.874	120	539	1574	1351	-0.813	571	1003	527	824	0
1	15	15	"iYIR034C"	"iYIR034C"	5480	16690	120	699	691	306	156	161	53	95	91	0	1030	955	507	93	89	37	95	95	0	0.580	0.621	0.613	0.684	1.996	0.592	0.856	120	501	1480	1397	-0.787	543	937	535	862	0
1	16	15	"iYJL223C-0"	"iYJL223C-0"	5680	16680	130	7039	5768	3050	155	161	56	99	99	0	11581	9809	5397	92	89	43	99	98	0	0.599	0.578	0.569	0.594	1.689	0.565	0.956	120	552	18373	15330	-0.739	6884	11489	5613	9717	0
1	17	15	"iYJL219W"	"iYJL219W"	5870	16690	120	767	745	252	157	171	73	99	95	0	1940	1751	702	95	106	205	96	92	0	0.331	0.355	0.347	0.376	1.681	0.336	0.880	120	497	2455	2244	-1.597	610	1845	588	1656	0
1	18	15	"iYJL215C"	"iYJL215C"	6070	16680	130	577	573	259	160	166	54	91	84	0	1103	978	501	94	93	62	90	89	0	0.413	0.467	0.454	0.463	1.884	0.461	0.827	120	603	1426	1297	-1.275	417	1009	413	884	0
1	19	15	"iYJR093C"	"iYJR093C"	6280	16680	120	1173	1929	5057	160	166	57	98	97	0	1491	1457	1000	93	90	38	99	98	0	0.725	1.297	0.780	0.940	2.242	4.741	0.483	120	536	2411	3133	-0.465	1013	1398	1769	1364	-100
1	20	15	"iYJR095W"	"iYJR095W"	6470	16680	120	568	573	241	157	162	52	91	89	0	1448	1293	670	90	89	42	95	94	0	0.303	0.346	0.339	0.341	2.264	0.326	0.816	120	487	1769	1619	-1.724	411	1358	416	1203	0
1	21	15	"iYJR099W"	"iYJR099W"	6670	16680	120	527	553	296	162	165	51	92	83	0	995	973	516	94	89	34	98	94	0	0.405	0.445	0.419	0.435	1.868	0.459	0.785	120	575	1266	1270	-1.304	365	901	391	879	0
1	1	16	"iYJR115W"	"iYJR115W"	2660	16880	130	990	970	513	152	160	57	95	91	0	1695	1433	827	97	91	38	90	90	0	0.524	0.612	0.595	0.594	1.922	0.587	0.842	120	687	2436	2154	-0.931	838	1598	818	1336	0
1	2	16	"iYJR119C"	"iYJR119C"	2870	16890	120	1046	1123	906	156	160	52	93	89	0	1379	1516	1047	93	89	36	87	85	0	0.692	0.680	0.582	0.704	2.599	0.700	0.593	120	560	2176	2390	-0.531	890	1286	967	1423	0
1	3	16	"iYJR123W"	"iYJR123W"	3070	16900	120	701	653	329	154	159	54	93	85	0	591	567	335	94	88	33	86	83	0	1.101	1.055	1.008	1.104	2.286	1.028	0.762	120	531	1044	972	0.138	547	497	499	473	0
1	4	16	"iYJR140C"	"iYJR140C"	3270	16880	120	435	444	235	155	158	53	79	70	0	610	537	334	93	90	41	78	76	0	0.542	0.651	0.634	0.646	2.137	0.654	0.743	120	561	797	733	-0.885	280	517	289	444	0
1	5	16	"iYJR144W"	"iYJR144W"	3470	16880	130	593	654	399	155	159	54	83	79	0	1778	1708	1210	94	91	41	83	82	0	0.260	0.309	0.320	0.355	2.768	0.288	0.781	120	567	2122	2113	-1.943	438	1684	499	1614	0
1	6	16	"iYJR149W"	"iYJR149W"	3660	16880	130	316	323	140	151	155	52	74	60	0	1412	1210	684	96	98	102	86	83	0	0.125	0.154	0.162	0.170	2.753	0.143	0.581	120	588	1481	1286	-2.996	165	1316	172	1114	0
1	7	16	"iYJR159W"	"iYJR159W"	3870	16890	120	302	304	117	146	151	52	79	64	0	1734	1545	661	96	94	52	95	94	0	0.095	0.109	0.113	0.117	2.181	0.100	0.511	120	571	1794	1607	-3.392	156	1638	158	1449	0
1	8	16	"iYKL225W"	"iYKL225W"	4080	16880	140	8248	7842	4790	149	154	51	98	98	0	14953	13970	8765	97	92	36	100	100	0	0.545	0.555	0.555	0.592	2.262	0.534	0.896	156	630	22955	21566	-0.875	8099	14856	7693	13873	0
1	9	16	"iYKL221W-0"	"iYKL221W-0"	4280	16890	130	986	955	463	155	160	62	92	88	0	1512	1378	715	96	103	97	91	89	0	0.587	0.624	0.597	0.619	1.953	0.593	0.843	120	462	2247	2082	-0.769	831	1416	800	1282	-100
1	10	16	"iYKR062W"	"iYKR062W"	4440	16870	150	213	269	187	157	164	63	48	30	0	231	331	330	97	109	105	54	32	0	0.418	0.479	0.493	0.507	3.918	0.406	0.344	156	551	190	346	-1.259	56	134	112	234	-50
1	11	16	"iYKR066C"	"iYKR066C"	4600	16880	140	235	246	123	157	167	72	51	26	0	422	602	513	99	120	117	63	54	0	0.241	0.177	0.218	0.292	3.318	0.165	0.416	156	557	401	592	-2.050	78	323	89	503	0
1	12	16	"iYKR070W"	"iYKR070W"	4820	16890	140	241	272	127	156	167	73	52	33	0	472	582	477	96	119	122	68	57	0	0.226	0.239	0.265	0.278	3.550	0.189	0.461	156	498	461	602	-2.145	85	376	116	486	0
1	13	16	"iYKR084C"	"iYKR084C"	5000	16880	150	503	751	604	162	184	104	68	60	0	495	784	745	99	122	117	65	55	0	0.861	0.860	0.852	0.903	2.628	0.819	0.838	156	460	737	1274	-0.216	341	396	589	685	0
1	14	16	"iYKR088C"	"iYKR088C"	5190	16880	140	329	379	223	167	184	98	59	44	0	397	629	574	105	131	118	61	55	0	0.555	0.405	0.442	0.471	2.584	0.374	0.606	156	539	454	736	-0.850	162	292	212	524	0
1	15	16	"iYKR092C-0"	"iYKR092C-0"	5400	16880	140	367	389	224	164	169	56	68	58	0	809	912	728	100	115	90	73	68	0	0.286	0.277	0.296	0.357	3.012	0.263	0.702	156	545	912	1037	-1.804	203	709	225	812	0
1	16	16	"iYKR103W"	"iYKR103W"	5590	16870	140	434	544	405	157	172	74	67	57	0	586	847	771	93	114	104	65	58	0	0.562	0.513	0.527	0.535	2.728	0.479	0.748	156	547	770	1141	-0.832	277	493	387	754	0
1	17	16	"iYKR106W-1"	"iYKR106W-1"	5800	16880	140	1219	1655	1271	163	192	113	84	80	0	1721	2227	1850	95	142	251	77	69	0	0.649	0.700	0.693	0.752	2.183	0.682	0.859	156	532	2682	3624	-0.623	1056	1626	1492	2132	0
1	18	16	"iYLL066C-1"	"iYLL066C-1"	6000	16870	150	3845	8061	7725	168	196	131	95	93	0	10429	21199	20613	97	161	335	92	89	0	0.356	0.374	0.383	0.409	1.948	0.364	0.889	156	579	14009	28995	-1.491	3677	10332	7893	21102	0
1	19	16	"iYLL050C"	"iYLL050C"	6200	16870	130	641	608	393	164	182	107	69	60	0	998	1018	808	99	144	267	64	60	0	0.531	0.483	0.495	0.578	2.907	0.428	0.770	120	536	1376	1363	-0.914	477	899	444	919	0
1	20	16	"iYLL044W"	"iYLL044W"	6400	16870	150	301	322	149	164	172	58	70	56	0	847	959	745	98	116	117	75	68	0	0.183	0.184	0.212	0.241	2.854	0.167	0.615	156	580	886	1019	-2.451	137	749	158	861	0
1	21	16	"iYLL040C"	"iYLL040C"	6590	16870	140	276	294	137	162	167	53	66	52	0	685	759	612	95	106	80	73	67	0	0.193	0.199	0.234	0.254	2.628	0.164	0.432	156	672	704	796	-2.372	114	590	132	664	0
1	1	17	"iYLR267W"	"iYLR267W"	2620	17080	130	325	352	195	151	173	268	37	5	0	682	970	858	99	107	77	70	66	0	0.298	0.231	0.251	0.315	2.769	0.212	0.098	120	621	757	1072	-1.744	174	583	201	871	0
1	2	17	"itV(AAC)L"	"itV(AAC)L"	2810	17080	130	227	262	136	156	181	281	11	0	0	319	401	309	101	117	84	64	54	0	0.326	0.353	0.428	0.384	2.691	3.825	0.049	120	565	289	406	-1.618	71	218	106	300	0
1	3	17	"iYLR275W"	"iYLR275W"	3020	17090	140	253	292	161	155	162	55	62	46	0	193	284	247	98	98	50	62	48	0	1.032	0.737	0.703	0.660	2.866	0.609	0.477	156	563	193	323	0.045	98	95	137	186	0
1	4	17	"iYLR293C"	"iYLR293C"	3200	17080	130	201	207	81	153	157	52	45	20	0	372	403	314	100	101	56	64	60	0	0.176	0.178	0.203	0.245	3.677	0.146	0.202	120	542	320	357	-2.503	48	272	54	303	0
1	5	17	"iYLR298C"	"iYLR298C"	3430	17090	150	261	311	161	153	158	52	68	52	0	433	601	529	100	103	74	74	69	0	0.324	0.315	0.348	0.345	3.024	0.235	0.545	156	678	441	659	-1.624	108	333	158	501	0
1	6	17	"iYLRCdelta18"	"iYLRCdelta18"	3620	17080	130	203	217	89	147	156	55	50	30	0	247	284	219	99	102	117	51	37	0	0.378	0.378	0.369	0.392	2.959	0.184	0.165	120	517	204	255	-1.402	56	148	70	185	0
1	7	17	"iYLR318W"	"iYLR318W"	3810	17090	150	507	510	264	154	161	61	82	76	0	477	484	335	100	105	101	71	62	0	0.936	0.927	0.852	0.915	2.237	0.841	0.740	156	623	730	740	-0.095	353	377	356	384	0
1	8	17	"iYLR323C"	"iYLR323C"	4020	17090	140	332	345	183	155	159	58	71	62	0	412	475	376	100	99	42	70	66	0	0.567	0.507	0.513	0.508	2.665	0.465	0.683	156	575	489	565	-0.818	177	312	190	375	0
1	9	17	"iYLR327C"	"iYLR327C"	4220	17080	140	390	461	283	155	158	52	77	66	0	1077	1397	1177	97	99	50	80	78	0	0.240	0.235	0.252	0.276	2.719	0.211	0.757	156	566	1215	1606	-2.060	235	980	306	1300	0
1	10	17	"iYLR338W"	"iYLR338W"	4400	17080	110	261	271	112	159	166	61	65	46	0	662	520	350	104	124	93	70	65	0	0.183	0.269	0.287	0.294	2.613	0.262	0.459	80	472	660	528	-2.452	102	558	112	416	0
1	11	17	"iYLR343W"	"iYLR343W"	4620	17070	130	395	400	175	157	166	61	84	75	0	662	634	388	106	124	94	80	76	0	0.428	0.460	0.444	0.443	2.203	0.420	0.685	120	585	794	771	-1.224	238	556	243	528	0
1	12	17	"iYLR345W"	"iYLR345W"	4820	17070	140	708	810	493	156	162	53	88	87	0	457	585	412	102	106	68	84	78	0	1.555	1.354	1.332	1.283	2.158	1.291	0.833	156	539	907	1137	0.637	552	355	654	483	0
1	13	17	"iYMR044W"	"iYMR044W"	4990	17060	130	693	673	383	163	181	92	76	73	0	934	878	626	104	124	106	75	70	0	0.639	0.659	0.657	0.650	1.824	0.625	0.835	120	495	1360	1284	-0.647	530	830	510	774	0
1	14	17	"iYMR048W"	"iYMR048W"	5200	17060	120	416	434	238	166	179	83	71	60	0	570	571	403	104	125	100	73	65	0	0.536	0.574	0.518	0.553	2.303	0.535	0.688	120	552	716	735	-0.898	250	466	268	467	0
1	15	17	"iYMRCdelta10"	"iYMRCdelta10"	5410	17070	120	391	379	149	159	162	54	85	74	0	590	527	285	95	99	68	81	81	0	0.469	0.509	0.517	0.528	2.084	0.485	0.724	120	540	727	652	-1.093	232	495	220	432	0
1	16	17	"iYMR067C"	"iYMR067C"	5610	17070	130	422	425	189	157	166	67	83	73	0	1068	978	558	93	100	77	85	83	0	0.272	0.303	0.285	0.317	1.989	0.289	0.765	120	593	1240	1153	-1.879	265	975	268	885	0
1	17	17	"iYMR071C"	"iYMR071C"	5800	17060	120	236	236	87	157	168	80	47	19	0	602	546	346	94	107	118	71	69	0	0.156	0.175	0.219	0.269	3.041	0.164	0.272	120	496	587	531	-2.685	79	508	79	452	0
1	18	17	"iYMR075C-A"	"iYMR075C-A"	5990	17060	120	322	343	172	161	178	109	61	43	0	812	631	424	96	134	232	68	55	0	0.225	0.340	0.342	0.363	2.442	0.346	0.652	120	527	877	717	-2.153	161	716	182	535	0
1	19	17	"iYMR090W"	"iYMR090W"	6190	17060	120	329	329	148	161	175	96	61	40	0	505	488	370	96	127	220	55	48	0	0.411	0.429	0.425	0.451	2.767	0.346	0.590	120	560	577	560	-1.284	168	409	168	392	0
1	20	17	"iYMR095C"	"iYMR095C"	6390	17060	130	312	320	154	164	170	60	67	53	0	600	660	523	96	106	101	69	64	0	0.294	0.277	0.300	0.321	2.651	0.259	0.604	120	610	652	720	-1.768	148	504	156	564	0
1	21	17	"iYMRCdelta13"	"iYMRCdelta13"	6600	17060	120	191	215	98	161	167	56	40	23	0	201	237	176	95	105	120	45	33	0	0.283	0.380	0.449	0.468	2.542	0.441	0.314	120	620	136	196	-1.821	30	106	54	142	0
1	1	18	"iYMR111C"	"iYMR111C"	2600	17280	140	418	416	172	155	180	270	48	4	0	965	837	439	98	100	61	91	87	0	0.303	0.353	0.354	0.370	2.089	0.353	0.516	156	701	1130	1000	-1.721	263	867	261	739	0
1	2	18	"iYMR115W"	"iYMR115W"	2810	17270	120	207	211	86	157	174	271	0	0	0	193	181	110	99	100	60	56	35	0	0.532	0.659	0.713	0.648	3.167	0.711	0.159	120	543	144	136	-0.911	50	94	54	82	0
1	3	18	"iYMRWdelta16"	"iYMRWdelta16"	3010	17270	130	471	477	268	155	162	53	79	70	0	923	936	672	98	94	39	80	77	0	0.383	0.384	0.405	0.425	2.028	0.362	0.794	120	558	1141	1160	-1.384	316	825	322	838	0
1	4	18	"iYNL258C"	"iYNL258C"	3210	17280	140	198	229	117	153	159	52	44	30	0	407	467	338	98	96	44	75	72	0	0.146	0.206	0.271	0.258	3.394	0.220	0.369	156	632	354	445	-2.780	45	309	76	369	0
1	5	18	"iYNL254C"	"iYNL254C"	3420	17280	140	223	228	85	151	157	51	57	37	0	786	880	590	96	92	38	87	86	0	0.104	0.098	0.122	0.127	2.608	0.086	0.319	156	614	762	861	-3.261	72	690	77	784	0
1	6	18	"iYNL249C"	"iYNL249C"	3610	17270	120	193	197	73	148	154	52	46	20	0	499	414	251	96	91	35	78	75	0	0.112	0.154	0.223	0.226	2.887	0.156	0.219	120	495	448	367	-3.163	45	403	49	318	0
1	7	18	"iYNL231C"	"iYNL231C"	3810	17270	130	258	259	112	150	160	61	61	41	0	606	499	331	98	96	41	71	70	0	0.213	0.272	0.308	0.304	2.824	0.263	0.472	120	552	616	510	-2.234	108	508	109	401	0
1	8	18	"iYNL225C"	"iYNL225C"	4010	17270	130	204	210	82	151	159	58	47	20	0	472	412	267	100	96	41	75	70	0	0.142	0.189	0.253	0.312	4.006	0.195	0.284	120	555	425	371	-2.811	53	372	59	312	0
1	9	18	"iYNL221C"	"iYNL221C"	4220	17280	140	771	875	532	151	155	49	89	85	0	1120	1304	942	99	97	44	85	85	0	0.607	0.601	0.593	0.642	2.059	0.559	0.857	156	635	1641	1929	-0.720	620	1021	724	1205	0
1	10	18	"iYNL202W"	"iYNL202W"	4420	17270	130	557	584	342	154	162	57	81	75	0	543	507	335	102	107	58	76	71	0	0.914	1.062	0.964	0.960	2.279	1.039	0.811	120	591	844	835	-0.130	403	441	430	405	0
1	11	18	"iYNL197C"	"iYNL197C"	4610	17260	130	236	241	101	152	160	56	60	40	0	671	716	518	103	103	45	76	73	0	0.148	0.145	0.198	0.217	2.985	0.136	0.361	120	581	652	702	-2.757	84	568	89	613	0
1	12	18	"iYNL193W"	"iYNL193W"	4800	17270	130	387	395	176	153	160	55	84	73	0	1052	912	528	102	100	43	85	83	0	0.246	0.299	0.295	0.319	2.299	0.270	0.697	120	592	1184	1052	-2.021	234	950	242	810	0
1	13	18	"iYNL176C"	"iYNL176C"	5020	17280	130	1112	1172	789	153	159	54	91	85	0	1278	1440	1127	100	100	44	83	82	0	0.814	0.760	0.747	0.865	1.962	0.714	0.919	120	656	2137	2359	-0.297	959	1178	1019	1340	0
1	14	18	"iYNL168C"	"iYNL168C"	5220	17270	130	554	544	237	154	157	49	90	86	0	802	772	427	97	94	34	88	88	0	0.567	0.578	0.566	0.616	2.028	0.538	0.802	120	646	1105	1065	-0.818	400	705	390	675	0
1	15	18	"iYNL164C"	"iYNL164C"	5420	17270	130	1054	1072	662	152	159	52	90	87	0	1022	952	638	96	91	35	85	84	0	0.974	1.075	1.027	1.090	1.981	1.081	0.887	120	612	1828	1776	-0.038	902	926	920	856	0
1	16	18	"iYOL113W"	"iYOL113W"	5630	17280	130	721	716	346	155	160	51	90	89	0	812	756	347	98	92	33	92	91	0	0.793	0.853	0.814	0.782	1.816	0.872	0.813	120	626	1280	1219	-0.335	566	714	561	658	0
1	17	18	"iYOL109W"	"iYOL109W"	5830	17270	120	294	313	134	151	158	50	80	60	0	351	320	139	96	92	37	85	81	0	0.561	0.723	0.641	0.601	2.387	0.776	0.454	120	589	398	386	-0.834	143	255	162	224	0
1	18	18	"iYOLCdelta3"	"iYOLCdelta3"	6030	17270	120	251	284	123	156	160	53	70	47	0	419	375	178	93	91	40	88	81	0	0.291	0.454	0.416	0.361	2.730	0.481	0.461	120	564	421	410	-1.779	95	326	128	282	0
1	19	18	"iYOL092W"	"iYOL092W"	6220	17270	120	220	227	84	154	160	53	55	29	0	345	308	160	91	91	82	74	67	0	0.260	0.336	0.361	0.342	2.729	0.307	0.360	120	578	320	290	-1.944	66	254	73	217	0
1	20	18	"iYOL088C"	"iYOL088C"	6420	17270	120	578	590	307	158	164	54	87	81	0	550	578	384	94	90	50	82	77	0	0.921	0.893	0.879	0.904	2.070	0.836	0.829	120	560	876	916	-0.119	420	456	432	484	0
1	21	18	"iYOL084W"	"iYOL084W"	6620	17270	130	304	332	140	157	163	53	79	62	0	644	570	308	96	93	45	86	83	0	0.268	0.369	0.360	0.363	2.685	0.436	0.571	120	693	695	649	-1.898	147	548	175	474	0
1	1	19	"iYOL067C"	"iYOL067C"	2620	17480	130	371	389	195	159	166	60	81	65	0	940	872	529	99	94	38	85	80	0	0.252	0.298	0.313	0.317	2.453	0.285	0.658	120	592	1053	1003	-1.988	212	841	230	773	0
1	2	19	"iYOL063C"	"iYOL063C"	2820	17470	130	248	261	105	156	161	54	65	46	0	508	435	271	98	93	39	76	75	0	0.224	0.312	0.318	0.314	2.653	0.284	0.372	120	661	502	442	-2.156	92	410	105	337	0
1	3	19	"iYOL059W"	"iYOL059W"	3040	17480	120	423	408	147	153	158	52	89	82	0	1987	1664	778	97	95	61	93	92	0	0.143	0.163	0.166	0.165	2.351	0.153	0.729	120	569	2160	1822	-2.807	270	1890	255	1567	0
1	4	19	"iYOL045W"	"iYOL045W"	3230	17480	130	271	312	171	154	159	51	69	55	0	793	736	498	94	89	33	83	80	0	0.167	0.246	0.241	0.264	2.769	0.238	0.552	120	580	816	800	-2.579	117	699	158	642	0
1	5	19	"iYOL041C"	"iYOL041C"	3430	17480	130	638	616	256	153	158	52	90	88	0	848	766	352	96	91	33	91	90	0	0.645	0.691	0.664	0.687	1.819	0.677	0.821	120	609	1237	1133	-0.633	485	752	463	670	0
1	6	19	"iYOL035C"	"iYOL035C"	3660	17470	150	598	628	350	148	153	51	89	83	0	405	404	235	94	91	35	85	80	0	1.447	1.548	1.467	1.490	2.000	1.600	0.765	156	667	761	790	0.533	450	311	480	310	0
1	7	19	"iYOR260W"	"iYOR260W"	3840	17480	130	668	833	597	147	152	51	86	78	0	844	1115	940	95	92	37	85	79	0	0.696	0.673	0.654	0.777	2.730	0.622	0.871	120	544	1270	1706	-0.524	521	749	686	1020	0
1	8	19	"iYOR265W"	"iYOR265W"	4040	17480	140	933	977	581	145	151	48	92	87	0	733	718	472	98	93	36	85	80	0	1.241	1.342	1.281	1.380	1.873	1.306	0.860	156	622	1423	1452	0.311	788	635	832	620	0
1	9	19	"iYOR269W"	"iYOR269W"	4250	17480	130	898	844	443	151	154	50	92	86	0	851	737	447	98	94	36	83	80	0	0.992	1.085	1.108	1.236	2.236	1.050	0.885	120	561	1500	1332	-0.012	747	753	693	639	0
1	10	19	"iYOR287C"	"iYOR287C"	4450	17470	130	485	577	400	152	157	53	80	73	0	430	612	522	98	97	37	75	70	0	1.003	0.827	0.780	0.869	2.491	0.798	0.831	120	583	665	939	0.004	333	332	425	514	0
1	11	19	"iYOR290C"	"iYOR290C"	4630	17470	130	446	444	218	154	157	51	82	78	0	1160	1170	734	102	100	42	87	85	0	0.276	0.272	0.280	0.297	1.967	0.253	0.748	120	577	1350	1358	-1.857	292	1058	290	1068	0
1	12	19	"iYOR294W"	"iYOR294W"	4830	17470	140	439	514	296	153	157	50	83	77	0	650	751	567	100	97	40	84	82	0	0.520	0.555	0.592	0.573	2.121	0.513	0.829	156	649	836	1012	-0.943	286	550	361	651	0
1	13	19	"iYOR311C"	"iYOR311C"	5020	17470	120	203	230	103	153	156	48	50	37	0	456	560	441	101	99	47	73	67	0	0.141	0.168	0.188	0.211	3.945	0.146	0.327	120	527	405	536	-2.828	50	355	77	459	0
1	14	19	"iYOR315W"	"iYOR315W"	5230	17480	130	362	364	157	155	158	49	80	70	0	945	873	453	100	97	45	92	90	0	0.245	0.270	0.257	0.247	1.765	0.262	0.690	120	628	1052	982	-2.029	207	845	209	773	0
1	15	19	"iYOR318C"	"iYOR318C"	5440	17470	140	423	472	250	154	160	52	85	71	0	861	993	676	98	92	36	88	86	0	0.353	0.355	0.350	0.372	1.941	0.347	0.853	156	638	1032	1213	-1.504	269	763	318	895	0
1	16	19	"iYOR337W"	"iYOR337W"	5630	17470	130	689	724	460	161	166	52	86	79	0	941	1064	853	101	96	35	81	77	0	0.629	0.585	0.625	0.648	2.286	0.545	0.892	120	527	1368	1526	-0.670	528	840	563	963	0
1	17	19	"iYOR341W"	"iYOR341W"	5830	17480	130	1908	1741	1044	159	163	51	95	93	0	2207	1980	1296	99	95	36	90	90	0	0.830	0.841	0.829	0.906	1.987	0.812	0.940	120	598	3857	3463	-0.269	1749	2108	1582	1881	0
1	18	19	"iYORWdelta24"	"iYORWdelta24"	6040	17470	130	364	377	170	159	164	49	79	69	0	630	544	317	91	89	45	85	80	0	0.380	0.481	0.438	0.450	2.154	0.441	0.637	120	624	744	671	-1.395	205	539	218	453	0
1	19	19	"iYPL030W"	"iYPL030W"	6250	17480	130	483	522	298	159	165	51	81	76	0	593	612	427	88	92	85	76	70	0	0.642	0.693	0.704	0.729	2.161	0.707	0.791	120	588	829	887	-0.640	324	505	363	524	0
1	20	19	"iYPL026C"	"iYPL026C"	6430	17460	130	352	393	232	157	162	50	74	61	0	743	669	487	96	92	36	75	73	0	0.301	0.412	0.388	0.420	2.699	0.406	0.684	120	566	842	809	-1.730	195	647	236	573	0
1	21	19	"iYPL022W"	"iYPL022W"	6630	17470	140	1447	1850	1297	159	165	54	94	92	0	1072	1161	849	100	98	44	85	83	0	1.325	1.594	1.598	1.668	1.785	1.585	0.922	156	763	2260	2752	0.406	1288	972	1691	1061	0
1	1	20	"iYPL005W"	"iYPL005W"	2630	17680	150	1830	1903	1119	149	157	53	96	92	0	571	597	384	98	92	35	86	82	0	3.554	3.515	3.359	3.670	1.949	3.426	0.847	156	971	2154	2253	1.829	1681	473	1754	499	0
1	2	20	"iYPL001W"	"iYPL001W"	2840	17680	130	439	424	183	150	156	52	85	75	0	265	236	121	98	94	36	74	67	0	1.731	1.986	1.626	1.645	2.411	1.942	0.536	120	673	456	412	0.791	289	167	274	138	0
1	3	20	"itF(GAA)P1"	"itF(GAA)P1"	3030	17680	140	551	553	286	152	156	48	86	81	0	288	292	179	94	91	52	73	63	0	2.057	2.025	1.947	1.799	2.672	1.879	0.633	156	796	593	599	1.040	399	194	401	198	0
1	4	20	"iYPR013C-1"	"iYPR013C-1"	3240	17680	130	276	274	90	153	159	51	76	56	0	972	820	387	95	90	32	95	93	0	0.140	0.167	0.165	0.176	2.358	0.140	0.411	120	662	1000	846	-2.834	123	877	121	725	0
1	5	20	"iYPR016C"	"iYPR016C"	3420	17670	130	349	365	179	152	156	53	75	66	0	446	403	257	97	92	34	75	73	0	0.564	0.696	0.703	0.706	2.586	0.660	0.623	120	646	546	519	-0.825	197	349	213	306	0
1	6	20	"iYPR020W"	"iYPR020W"	3630	17670	140	747	720	382	149	154	63	87	82	0	354	344	195	96	95	82	73	66	0	2.318	2.302	2.036	2.164	2.224	2.174	0.597	156	768	856	819	1.213	598	258	571	248	0
1	7	20	"iYPR035W"	"iYPR035W"	3820	17670	130	957	1007	678	147	156	78	85	79	0	835	1011	810	98	101	92	80	73	0	1.099	0.942	0.913	1.059	2.288	0.863	0.819	120	657	1547	1773	0.136	810	737	860	913	0
1	8	20	"iYPR042C"	"iYPR042C"	4050	17670	140	308	332	166	149	156	58	77	60	0	511	628	466	99	95	38	82	80	0	0.386	0.346	0.340	0.386	2.644	0.294	0.534	156	724	571	712	-1.374	159	412	183	529	0
1	9	20	"iYPR047W"	"iYPR047W"	4220	17670	140	445	486	283	152	156	56	80	73	0	642	785	614	100	96	60	78	73	0	0.541	0.488	0.481	0.558	2.734	0.437	0.752	156	697	835	1019	-0.887	293	542	334	685	0
1	10	20	"iYCL001W-A"	"iYCL001W-A"	4430	17670	130	3386	3417	2082	156	163	60	99	97	0	1109	1170	855	100	104	133	84	77	0	3.201	3.048	3.174	3.574	1.956	2.858	0.817	120	707	4239	4331	1.679	3230	1009	3261	1070	0
1	11	20	"iYCL007C"	"iYCL007C"	4640	17670	130	474	471	229	158	163	58	82	75	0	339	329	182	101	103	111	70	51	0	1.328	1.373	1.345	1.350	2.307	1.379	0.676	120	727	554	541	0.409	316	238	313	228	0
1	12	20	"iYCL012W"	"iYCL012W"	4850	17670	130	4599	4582	2573	158	169	96	98	97	0	1470	1320	760	101	138	573	74	56	0	3.244	3.629	3.515	3.675	1.622	3.596	0.863	120	674	5810	5643	1.698	4441	1369	4424	1219	0
1	13	20	"iYCR011C"	"iYCR011C"	5040	17670	120	456	486	232	158	169	99	85	70	0	598	606	385	101	128	466	53	12	0	0.600	0.650	0.598	0.710	2.346	0.567	0.659	120	610	795	833	-0.738	298	497	328	505	0
1	14	20	"iYCRCdelta6-A"	"iYCRCdelta6-A"	5240	17670	120	269	279	119	156	161	50	67	54	0	225	229	127	100	94	33	68	63	0	0.904	0.953	0.876	0.918	2.809	0.979	0.433	120	594	238	252	-0.146	113	125	123	129	0
1	15	20	"iYHR210C-A"	"iYHR210C-A"	5430	17670	130	984	982	403	153	159	51	97	95	0	1390	1242	582	98	97	49	98	96	0	0.643	0.725	0.723	0.733	1.746	0.693	0.863	120	646	2123	1973	-0.637	831	1292	829	1144	0
1	16	20	"iYHRCdelta14-C"	"iYHRCdelta14-C"	5620	17650	130	968	1119	864	158	162	53	89	86	0	1086	1117	890	101	100	51	82	79	0	0.822	0.946	0.922	0.966	1.962	0.952	0.882	120	630	1795	1977	-0.282	810	985	961	1016	0
1	17	20	"iYHRCdelta16-B"	"iYHRCdelta16-B"	5820	17650	130	278	292	110	159	163	54	69	52	0	520	530	304	100	105	88	83	76	0	0.283	0.309	0.328	0.323	2.265	0.295	0.548	120	675	539	563	-1.819	119	420	133	430	0
1	18	20	"iYLR157C-A"	"iYLR157C-A"	6050	17670	150	169	180	68	160	165	55	21	7	0	76	108	96	92	95	85	16	6	0	-0.563	1.250	0.750	0.693	3.467	0.544	0.104	156	862	-7	36	Error	9	-16	20	16	-50
1	19	20	"tE(UUC)C"	"tE(UUC)C"	6220	17660	120	280	302	131	167	169	51	70	52	0	224	239	136	94	142	915	0	0	0	0.869	0.931	0.905	0.866	2.185	0.967	0.505	120	569	243	280	-0.202	113	130	135	145	0
1	20	20	"tQ(UUG)L"	"tQ(UUG)L"	6450	17670	120	278	293	116	163	166	51	71	57	0	309	308	151	94	135	859	0	0	0	0.535	0.607	0.616	0.605	2.487	0.006	0.004	120	646	330	344	-0.903	115	215	130	214	0
1	21	20	"YHRCTy1-1B"	"YHRCTy1-1B"	6640	17670	150	19232	24575	18051	164	172	63	100	100	0	14963	20482	15734	101	102	51	99	99	0	1.283	1.198	1.220	1.278	1.561	1.175	0.924	156	969	33930	44792	0.360	19068	14862	24411	20381	0
2	1	1	"VPS8"	"YAL002W"	7170	13900	140	10739	10756	6846	171	210	332	99	96	0	2843	3066	2175	97	115	157	89	87	0	3.849	3.565	3.549	4.275	1.913	3.513	0.923	156	830	13314	13554	1.944	10568	2746	10585	2969	0
2	2	1	"MTW1"	"YAL034W-A"	7360	13910	130	3956	3540	2244	169	284	522	82	75	0	3660	2701	1907	100	178	374	76	70	0	1.064	1.296	1.312	1.587	2.119	1.266	0.908	120	624	7347	5972	0.089	3787	3560	3371	2601	0
2	3	1	"YAL065C-A"	"YAL065C-A"	7550	13910	120	1977	1701	1040	173	251	381	76	68	0	3154	2715	1873	102	183	367	79	72	0	0.591	0.585	0.573	0.616	2.077	0.574	0.832	120	599	4856	4141	-0.759	1804	3052	1528	2613	0
2	4	1	"YAL004W"	"YAL004W"	7750	13900	140	1398	1702	1225	173	186	103	87	82	0	1855	2177	1747	97	120	170	80	77	0	0.697	0.735	0.746	0.818	2.210	0.709	0.922	156	768	2983	3609	-0.521	1225	1758	1529	2080	0
2	5	1	"FUN12"	"YAL035W"	7960	13890	120	2595	3111	2319	176	197	117	94	90	0	2726	3731	2980	99	116	94	85	82	0	0.921	0.808	0.830	1.008	2.164	0.793	0.944	120	601	5046	6567	-0.119	2419	2627	2935	3632	0
2	6	1	"SEO1"	"YAL067C"	8150	13910	120	2195	1889	1123	176	193	85	96	88	0	3481	2788	1876	96	111	88	83	82	0	0.596	0.636	0.651	0.720	2.040	0.607	0.924	120	608	5404	4405	-0.746	2019	3385	1713	2692	0
2	7	1	"ERP2"	"YAL007C"	8360	13900	140	4083	4426	3413	176	214	237	90	82	0	1357	1711	1403	98	116	133	77	72	0	3.103	2.635	2.690	3.204	2.006	2.586	0.936	156	797	5166	5863	1.634	3907	1259	4250	1613	0
2	8	1	"YAL037W"	"YAL037W"	8560	13900	140	1350	1271	800	173	220	261	76	66	0	2330	2062	1463	99	142	231	78	75	0	0.528	0.559	0.562	0.590	1.861	0.556	0.833	156	742	3408	3061	-0.923	1177	2231	1098	1963	0
2	9	1	"YAL069W"	"YAL069W"	8760	13900	140	9042	8162	5294	169	207	224	95	89	0	22265	19773	13754	100	225	844	85	82	0	0.400	0.406	0.404	0.482	1.818	0.387	0.938	156	776	31038	27666	-1.321	8873	22165	7993	19673	0
2	10	1	"SPO7"	"YAL009W"	8960	13910	130	7705	6489	3724	169	264	451	87	84	0	3122	2564	1592	98	240	896	75	68	0	2.492	2.563	2.615	2.687	1.570	2.406	0.673	120	659	10560	8786	1.317	7536	3024	6320	2466	0
2	11	1	"CYC3"	"YAL039C"	9160	13910	140	739	1347	1320	168	237	387	55	46	0	746	1941	2209	99	174	496	57	45	0	0.883	0.640	0.645	0.732	2.276	0.624	0.800	156	718	1218	3021	-0.180	571	647	1179	1842	0
2	12	1	"YAR002W"	"YAR002W"	9360	13910	140	9744	13425	11077	178	387	1326	83	73	0	1823	3059	2716	100	191	583	67	57	0	5.552	4.477	4.501	5.321	2.012	4.384	0.904	156	730	11289	16206	2.473	9566	1723	13247	2959	0
2	13	1	"CNS1"	"YBR155W"	9570	13900	140	4001	3530	2470	172	352	1244	67	55	0	4628	3771	2818	101	148	338	80	74	0	0.846	0.915	0.937	1.106	2.104	1.081	0.729	156	827	8356	7028	-0.242	3829	4527	3358	3670	0
2	14	1	"PCH2"	"YBR186W"	9770	13900	100	762	719	327	164	174	62	92	85	0	1837	1581	941	100	106	73	82	81	0	0.344	0.375	0.348	0.400	2.122	0.340	0.798	80	478	2335	2036	-1.538	598	1737	555	1481	0
2	15	1	"PYC2"	"YBR218C"	9970	13910	120	1012	973	527	163	173	62	89	84	0	1711	1497	894	98	98	52	85	84	0	0.526	0.579	0.564	0.592	1.840	0.550	0.847	120	674	2462	2209	-0.926	849	1613	810	1399	0
2	16	1	"ICS2"	"YBR157C"	10190	13910	130	3129	2668	1386	163	171	62	98	95	0	2068	1750	960	97	95	49	90	89	0	1.505	1.515	1.485	1.570	1.911	1.522	0.927	120	700	4937	4158	0.590	2966	1971	2505	1653	0
2	17	1	"NTC20"	"YBR188C"	10370	13910	120	2343	2091	1054	168	173	52	96	95	0	3102	2618	1537	95	94	66	86	85	0	0.723	0.762	0.768	0.918	2.117	0.719	0.920	120	578	5182	4446	-0.467	2175	3007	1923	2523	0
2	18	1	"YBR220C"	"YBR220C"	10570	13910	140	2155	1927	1040	164	171	51	99	97	0	3251	2693	1669	94	93	60	91	89	0	0.631	0.678	0.710	0.786	1.746	0.647	0.927	156	765	5148	4362	-0.665	1991	3157	1763	2599	0
2	19	1	"YBR159W"	"YBR159W"	10770	13880	160	589	593	302	164	170	54	89	81	0	2006	1665	1001	94	90	33	93	92	0	0.222	0.273	0.262	0.272	1.973	0.265	0.834	208	971	2337	2000	-2.170	425	1912	429	1571	0
2	20	1	"YBR190W"	"YBR190W"	10960	13900	120	393	396	156	166	170	49	86	75	0	779	680	352	93	90	39	83	82	0	0.331	0.392	0.400	0.388	2.117	0.373	0.605	120	565	913	817	-1.596	227	686	230	587	0
2	21	1	"FAT2"	"YBR222C"	11150	13900	120	380	375	182	167	169	50	76	64	0	1068	1139	928	91	94	63	72	71	0	0.218	0.198	0.229	0.316	3.529	0.161	0.691	120	685	1190	1256	-2.198	213	977	208	1048	0
2	1	2	"YBR161W"	"YBR161W"	7160	14110	130	2760	2355	1022	164	232	300	94	88	0	4078	3356	1652	96	179	409	88	85	0	0.652	0.672	0.689	0.791	2.086	0.649	0.924	120	617	6578	5451	-0.617	2596	3982	2191	3260	0
2	2	2	"RIM2"	"YBR192W"	7370	14110	150	1739	1435	930	176	296	484	69	60	0	2706	2102	1503	104	232	478	71	67	0	0.601	0.630	0.646	0.739	2.235	0.612	0.919	156	771	4165	3257	-0.735	1563	2602	1259	1998	0
2	3	2	"YBR224W"	"YBR224W"	7590	14110	130	297	393	310	169	183	81	55	45	0	876	1624	1745	100	123	142	59	56	0	0.165	0.147	0.168	0.242	4.160	0.144	0.701	120	624	904	1748	-2.600	128	776	224	1524	0
2	4	2	"GPM2"	"YDL021W"	7780	14100	140	3415	2992	1984	173	188	104	96	90	0	2103	1836	1322	98	109	98	83	81	0	1.617	1.622	1.592	1.705	1.948	1.591	0.923	156	698	5247	4557	0.693	3242	2005	2819	1738	0
2	5	2	"YDL053C"	"YDL053C"	7980	14100	130	1571	1452	767	174	191	114	90	85	0	2195	1889	1095	99	109	79	88	85	0	0.667	0.714	0.739	0.825	2.124	0.685	0.926	120	603	3493	3068	-0.585	1397	2096	1278	1790	0
2	6	2	"YDL085W"	"YDL085W"	8170	14110	120	1663	1469	704	171	179	61	92	89	0	4115	3583	1958	97	104	72	86	86	0	0.371	0.372	0.366	0.414	2.221	0.349	0.906	120	548	5510	4784	-1.429	1492	4018	1298	3486	0
2	7	2	"YDL023C"	"YDL023C"	8370	14110	130	632	627	313	172	196	156	78	72	0	1956	1709	1006	102	139	164	83	80	0	0.248	0.283	0.291	0.302	1.915	0.271	0.845	120	611	2314	2062	-2.011	460	1854	455	1607	0
2	8	2	"PSA1"	"YDL055C"	8570	14100	130	1642	1512	735	172	192	105	90	85	0	1166	1016	581	102	146	189	79	75	0	1.382	1.466	1.377	1.525	1.866	1.369	0.806	120	647	2534	2254	0.466	1470	1064	1340	914	0
2	9	2	"LUC7"	"YDL087C"	8780	14110	130	2618	2297	1194	171	202	206	88	80	0	4146	3540	2077	99	184	759	81	76	0	0.605	0.618	0.604	0.630	1.563	0.587	0.934	120	613	6494	5567	-0.726	2447	4047	2126	3441	0
2	10	2	"YDL025C"	"YDL025C"	8970	14110	130	3505	3253	1695	174	213	237	88	85	0	4893	4499	2585	98	135	174	85	85	0	0.695	0.700	0.701	0.773	1.781	0.675	0.924	120	581	8126	7480	-0.526	3331	4795	3079	4401	0
2	11	2	"YDL057W"	"YDL057W"	9170	14100	140	1730	1572	910	170	231	448	78	70	0	2295	1966	1384	99	165	420	72	70	0	0.710	0.751	0.766	0.911	2.234	0.759	0.723	156	635	3756	3269	-0.493	1560	2196	1402	1867	0
2	12	2	"YDL089W"	"YDL089W"	9360	14100	120	408	421	195	171	235	502	13	0	0	581	521	326	98	134	419	57	9	0	0.491	0.591	0.594	0.554	2.382	0.143	0.167	120	541	720	673	-1.027	237	483	250	423	0
2	13	2	"YDL027C"	"YDL027C"	9580	14110	130	1853	1610	815	170	186	83	91	85	0	2781	2311	1285	96	114	140	89	82	0	0.627	0.650	0.664	0.713	2.038	0.640	0.918	120	633	4368	3655	-0.674	1683	2685	1440	2215	0
2	14	2	"RAD59"	"YDL059C"	9770	14110	120	1412	1259	634	183	204	124	87	84	0	1598	1344	858	99	137	194	80	75	0	0.820	0.864	0.844	1.063	2.465	0.798	0.894	120	622	2728	2321	-0.287	1229	1499	1076	1245	0
2	15	2	"YDL091C"	"YDL091C"	10000	14110	120	2675	2486	1375	170	186	110	93	89	0	3653	3157	1957	94	113	147	87	86	0	0.704	0.756	0.736	0.880	2.307	0.731	0.899	120	614	6064	5379	-0.507	2505	3559	2316	3063	0
2	16	2	"RPA14"	"YDR156W"	10190	14100	110	238	250	83	165	169	48	60	40	0	502	432	214	91	87	31	83	82	0	0.178	0.249	0.248	0.234	2.667	0.210	0.268	80	497	484	426	-2.493	73	411	85	341	0
2	17	2	"YDR187C"	"YDR187C"	10390	14110	120	266	284	125	163	168	50	67	51	0	885	779	476	92	89	33	85	81	0	0.130	0.176	0.215	0.215	2.944	0.166	0.465	120	635	896	808	-2.945	103	793	121	687	0
2	18	2	"YDR219C"	"YDR219C"	10590	14110	100	430	474	256	160	169	58	82	72	0	481	632	509	94	91	31	76	75	0	0.698	0.584	0.606	0.648	2.200	0.483	0.734	80	465	657	852	-0.519	270	387	314	538	0
2	19	2	"HOM2"	"YDR158W"	10790	14110	120	15014	12404	8878	166	174	60	99	98	0	14104	12306	9352	98	96	38	93	91	0	1.060	1.002	1.045	1.300	2.261	0.991	0.940	120	598	28854	24446	0.084	14848	14006	12238	12208	0
2	20	2	"SLY1"	"YDR189W"	10980	14100	100	1360	1397	1026	162	173	62	81	73	0	2270	2410	2092	88	95	115	72	70	0	0.549	0.532	0.549	0.652	2.322	0.473	0.892	80	466	3380	3557	-0.865	1198	2182	1235	2322	0
2	21	2	"YDR221W"	"YDR221W"	11170	14100	110	565	541	211	167	173	59	91	87	0	1481	1440	868	91	107	142	87	82	0	0.286	0.277	0.288	0.301	1.923	0.237	0.761	80	569	1788	1723	-1.804	398	1390	374	1349	0
2	1	3	"SSY1"	"YDR160W"	7190	14320	130	2884	2690	1473	161	188	140	98	93	0	4310	3434	2184	97	120	152	88	85	0	0.646	0.758	0.758	1.015	2.425	0.718	0.931	120	688	6936	5866	-0.630	2723	4213	2529	3337	0
2	2	3	"HST4"	"YDR191W"	7370	14310	110	799	755	377	174	193	103	83	78	0	2526	2029	1208	102	129	160	82	80	0	0.258	0.302	0.306	0.314	2.206	0.289	0.857	80	513	3049	2508	-1.955	625	2424	581	1927	0
2	3	3	"YDR223W"	"YDR223W"	7570	14310	80	462	460	210	171	184	72	84	73	0	751	705	402	101	113	72	82	82	0	0.448	0.478	0.488	0.473	1.673	0.501	0.681	52	340	941	893	-1.159	291	650	289	604	0
2	4	3	"NBP2"	"YDR162C"	7800	14320	100	558	868	777	162	168	54	92	90	0	599	1073	1240	98	93	38	83	77	0	0.790	0.724	0.729	0.916	2.826	0.657	0.937	80	475	897	1681	-0.339	396	501	706	975	0
2	5	3	"YDR193W"	"YDR193W"	7990	14310	120	1245	1125	653	170	176	57	91	86	0	1589	1395	971	99	97	43	85	80	0	0.721	0.737	0.728	0.791	1.812	0.698	0.898	120	592	2565	2251	-0.471	1075	1490	955	1296	0
2	6	3	"HTA1"	"YDR225W"	8200	14310	120	1889	2177	1592	177	190	98	85	80	0	1700	1913	1523	98	108	88	80	76	0	1.069	1.102	1.048	1.023	2.600	1.076	0.934	120	561	3314	3815	0.096	1712	1602	2000	1815	0
2	7	3	"YDR539W"	"YDR539W"	8390	14310	120	781	754	382	173	186	98	85	77	0	2357	2037	1404	99	115	114	80	78	0	0.269	0.300	0.284	0.357	2.361	0.269	0.792	120	566	2866	2519	-1.893	608	2258	581	1938	0
2	8	3	"YEL025C"	"YEL025C"	8590	14310	110	1600	1658	1128	170	178	66	88	82	0	2113	2049	1494	101	111	114	77	76	0	0.711	0.764	0.739	0.751	1.738	0.749	0.925	80	525	3442	3436	-0.493	1430	2012	1488	1948	0
2	9	3	"YEL057C"	"YEL057C"	8790	14310	130	2689	2222	1420	169	179	73	94	90	0	2315	1775	1249	96	105	81	80	77	0	1.136	1.223	1.204	1.351	1.998	1.182	0.887	120	643	4739	3732	0.184	2520	2219	2053	1679	0
2	10	3	"YDR541C"	"YDR541C"	8990	14310	120	736	727	400	167	178	75	83	78	0	1597	1456	1006	92	98	73	86	82	0	0.378	0.411	0.425	0.465	2.215	0.386	0.863	120	590	2074	1924	-1.403	569	1505	560	1364	0
2	11	3	"CUP5"	"YEL027W"	9200	14310	110	1269	1101	542	164	193	424	77	65	0	1639	1360	808	91	95	86	80	78	0	0.714	0.738	0.727	0.896	2.333	0.687	0.915	80	526	2653	2206	-0.486	1105	1548	937	1269	0
2	12	3	"SOM1"	"YEL059C-A"	9400	14310	120	703	657	300	168	177	66	87	80	0	1764	1459	819	91	93	75	87	85	0	0.320	0.357	0.351	0.384	1.730	0.340	0.844	120	605	2208	1857	-1.645	535	1673	489	1368	0
2	13	3	"YDR543C"	"YDR543C"	9590	14300	110	493	542	296	166	173	57	82	73	0	939	881	640	90	92	64	81	78	0	0.385	0.475	0.449	0.445	1.889	0.446	0.811	80	512	1176	1167	-1.376	327	849	376	791	0
2	14	3	"YEL029C"	"YEL029C"	9790	14300	110	678	649	282	175	179	60	87	80	0	2387	1917	1152	94	104	91	82	82	0	0.219	0.260	0.249	0.286	1.602	0.054	0.232	80	540	2796	2297	-2.189	503	2293	474	1823	0
2	15	3	"PRB1"	"YEL060C"	9990	14300	110	399	385	164	169	173	53	81	73	0	397	364	189	95	98	57	78	77	0	0.762	0.803	0.806	0.733	1.803	0.833	0.645	80	537	532	485	-0.393	230	302	216	269	0
2	16	3	"YRF1-1"	"YDR545W"	10200	14310	120	4168	5095	4588	171	184	80	94	89	0	6146	8009	8015	97	116	136	80	75	0	0.661	0.622	0.670	0.936	2.649	0.584	0.932	120	666	10046	12836	-0.598	3997	6049	4924	7912	0
2	17	3	"SPF1"	"YEL031W"	10430	14310	90	289	330	144	166	175	58	75	50	0	353	370	206	95	95	47	84	80	0	0.477	0.596	0.614	0.513	2.646	0.585	0.525	52	394	381	439	-1.069	123	258	164	275	0
2	18	3	"NPR2"	"YEL062W"	10610	14310	100	1631	1559	1010	165	177	61	88	85	0	2702	2402	1656	97	94	38	87	87	0	0.563	0.605	0.622	0.664	2.001	0.598	0.937	80	478	4071	3699	-0.829	1466	2605	1394	2305	0
2	19	3	"PES4"	"YFR023W"	10810	14310	120	4112	3590	2148	170	178	65	95	94	0	3218	2905	1973	98	98	46	88	86	0	1.263	1.218	1.270	1.401	2.145	1.172	0.937	120	564	7062	6227	0.337	3942	3120	3420	2807	0
2	20	3	"HXK1"	"YFR053C"	11010	14310	120	1255	1197	651	165	171	59	91	89	0	4055	3578	2202	90	88	43	90	90	0	0.275	0.296	0.296	0.354	2.114	0.285	0.918	120	592	5055	4520	-1.863	1090	3965	1032	3488	0
2	21	3	"SCW11"	"YGL028C"	11210	14310	120	3390	2965	1588	166	169	54	97	94	0	4530	3899	2352	91	93	94	90	87	0	0.726	0.735	0.770	0.881	1.909	0.704	0.926	120	645	7663	6607	-0.461	3224	4439	2799	3808	0
2	1	4	"YFR024C-A"	"YFR024C-A"	7200	14510	100	510	488	257	157	165	51	80	72	0	802	724	545	99	102	118	71	67	0	0.502	0.530	0.491	0.560	2.226	0.459	0.776	80	492	1056	956	-0.994	353	703	331	625	0
2	2	4	"YFR055W"	"YFR055W"	7430	14520	120	1869	2047	1752	163	170	65	94	87	0	2506	2331	1685	99	103	98	82	81	0	0.709	0.844	0.810	0.887	1.935	0.934	0.679	120	622	4113	4116	-0.497	1706	2407	1884	2232	0
2	3	4	"RPL30"	"YGL030W"	7600	14500	110	653	580	290	166	183	91	78	67	0	1263	1017	662	100	123	168	73	70	0	0.419	0.451	0.443	0.495	2.142	0.424	0.860	80	501	1650	1331	-1.256	487	1163	414	917	0
2	4	4	"YFR026C"	"YFR026C"	7800	14510	130	2696	2206	1215	170	203	156	88	83	0	2487	2025	1234	101	145	211	82	77	0	1.059	1.058	1.069	1.138	1.529	1.028	0.939	120	635	4912	3960	0.082	2526	2386	2036	1924	0
2	5	4	"YFR057W"	"YFR057W"	7990	14510	120	349	439	275	174	199	147	57	30	0	272	395	379	104	128	161	51	30	0	1.042	0.911	0.898	0.970	2.686	0.793	0.778	120	591	343	556	0.059	175	168	265	291	0
2	6	4	"AGA2"	"YGL032C"	8210	14510	130	669	676	375	179	185	70	84	73	0	2124	1786	1219	99	111	96	83	81	0	0.242	0.295	0.286	0.316	2.044	0.286	0.860	120	680	2515	2184	-2.047	490	2025	497	1687	0
2	7	4	"CDC14"	"YFR028C"	8410	14510	120	572	567	310	175	179	56	81	75	0	2320	2063	1353	97	109	109	88	85	0	0.179	0.199	0.197	0.211	2.528	0.198	0.820	120	558	2620	2358	-2.485	397	2223	392	1966	0
2	8	4	"ERP6"	"YGL002W"	8610	14510	130	6960	5986	3260	168	180	78	96	95	0	2536	2250	1299	98	108	111	85	84	0	2.786	2.704	2.664	2.921	1.689	2.641	0.955	120	644	9230	7970	1.478	6792	2438	5818	2152	0
2	9	4	"YGL034C"	"YGL034C"	8800	14500	110	274	283	84	165	176	80	67	27	0	437	402	221	94	101	117	72	65	0	0.318	0.383	0.332	0.390	3.527	0.215	0.255	80	509	452	426	-1.654	109	343	118	308	0
2	10	4	"RPL11B"	"YGR085C"	8990	14510	120	1167	1014	532	169	182	81	88	80	0	2797	2328	1458	92	130	187	84	78	0	0.369	0.378	0.384	0.412	1.786	0.355	0.914	120	593	3703	3081	-1.439	998	2705	845	2236	0
2	11	4	"YGR117C"	"YGR117C"	9210	14510	120	3623	3039	1673	171	185	84	96	92	0	3138	2549	1534	91	132	196	81	80	0	1.133	1.167	1.186	1.355	1.746	1.137	0.914	120	624	6499	5326	0.180	3452	3047	2868	2458	0
2	12	4	"YGR149W"	"YGR149W"	9410	14510	120	875	809	471	170	174	55	81	76	0	2562	2267	1666	92	98	66	81	77	0	0.285	0.294	0.313	0.365	2.635	0.274	0.874	120	565	3175	2814	-1.809	705	2470	639	2175	0
2	13	4	"PDC6"	"YGR087C"	9610	14510	120	1184	1128	550	166	173	61	90	87	0	2526	2345	1298	97	101	54	90	87	0	0.419	0.428	0.432	0.455	1.811	0.407	0.875	120	568	3447	3210	-1.255	1018	2429	962	2248	0
2	14	4	"NUP57"	"YGR119C"	9800	14510	120	2617	2353	1167	168	180	67	95	92	0	4049	3428	1965	98	111	99	91	88	0	0.620	0.656	0.654	0.742	1.765	0.611	0.930	120	608	6400	5515	-0.690	2449	3951	2185	3330	0
2	15	4	"YGR151C"	"YGR151C"	10010	14510	120	315	327	153	172	179	58	69	56	0	1342	1107	698	97	102	68	83	80	0	0.115	0.153	0.173	0.192	3.194	0.150	0.549	120	591	1388	1165	-3.122	143	1245	155	1010	0
2	16	4	"YGR089W"	"YGR089W"	10200	14500	130	2126	1874	990	174	193	101	91	90	0	3645	3046	1768	99	131	178	86	83	0	0.550	0.577	0.607	0.652	1.739	0.554	0.925	120	611	5498	4647	-0.861	1952	3546	1700	2947	0
2	17	4	"MEP1"	"YGR121C"	10390	14490	110	1387	1176	697	179	207	133	82	73	0	4539	3603	2507	103	211	498	76	71	0	0.272	0.285	0.282	0.316	1.575	0.269	0.915	80	561	5644	4497	-1.877	1208	4436	997	3500	0
2	18	4	"YGR153W"	"YGR153W"	10620	14510	120	562	613	327	176	191	100	81	72	0	2738	2460	1551	99	162	396	85	79	0	0.146	0.185	0.191	0.209	2.214	0.185	0.826	120	599	3025	2798	-2.773	386	2639	437	2361	0
2	19	4	"PRP31"	"YGR091W"	10800	14500	130	788	717	355	174	177	60	85	82	0	2543	2076	1328	99	106	81	85	79	0	0.251	0.275	0.291	0.353	2.116	0.261	0.886	120	578	3058	2520	-1.993	614	2444	543	1977	0
2	20	4	"PPT1"	"YGR123C"	11020	14510	120	915	862	372	168	175	61	94	92	0	3732	3157	1486	96	104	81	94	94	0	0.205	0.227	0.235	0.250	1.931	0.221	0.864	120	578	4383	3755	-2.283	747	3636	694	3061	0
2	21	4	"CYS4"	"YGR155W"	11210	14500	120	553	518	249	166	172	55	79	77	0	3879	3131	1956	92	89	41	91	90	0	0.102	0.116	0.121	0.127	1.825	0.110	0.810	120	601	4174	3391	-3.291	387	3787	352	3039	0
2	1	5	"SET1"	"YHR119W"	7220	14710	120	2126	2176	1489	162	171	56	94	93	0	1219	1215	929	98	100	103	75	68	0	1.752	1.803	1.812	2.182	2.222	1.730	0.886	120	690	3085	3131	0.809	1964	1121	2014	1117	0
2	2	5	"YHR149C"	"YHR149C"	7430	14700	110	604	730	470	162	168	60	86	78	0	778	1031	869	95	101	75	77	72	0	0.647	0.607	0.607	0.733	2.495	0.539	0.864	80	496	1125	1504	-0.628	442	683	568	936	0
2	3	5	"YHR181W"	"YHR181W"	7600	14700	110	398	383	155	171	180	75	75	62	0	787	632	358	99	116	128	75	72	0	0.330	0.398	0.391	0.401	2.094	0.365	0.652	80	562	915	745	-1.600	227	688	212	533	0
2	4	5	"YHR121W"	"YHR121W"	7820	14700	100	503	571	333	169	182	87	80	70	0	1483	1374	1038	103	116	121	77	73	0	0.242	0.316	0.340	0.369	2.049	0.299	0.840	80	498	1714	1673	-2.047	334	1380	402	1271	0
2	5	5	"YHR151C"	"YHR151C"	8010	14710	100	578	681	383	169	172	50	91	85	0	879	954	710	101	102	50	83	81	0	0.526	0.600	0.600	0.636	1.722	0.534	0.829	80	478	1187	1365	-0.928	409	778	512	853	0
2	6	5	"GND1"	"YHR183W"	8190	14710	90	600	596	246	178	192	87	88	84	0	1197	1016	483	102	130	155	86	82	0	0.385	0.457	0.444	0.455	1.670	0.450	0.791	52	398	1517	1332	-1.376	422	1095	418	914	0
2	7	5	"EPT1"	"YHR123W"	8410	14710	120	1123	1036	529	177	186	72	85	84	0	1190	1046	598	99	114	127	80	79	0	0.867	0.907	0.889	0.910	1.592	0.891	0.890	120	596	2037	1806	-0.206	946	1091	859	947	0
2	8	5	"SPO16"	"YHR153C"	8600	14710	120	534	669	450	172	177	63	84	70	0	644	926	858	97	97	42	83	71	0	0.662	0.600	0.606	0.830	2.973	0.528	0.818	120	583	909	1326	-0.596	362	547	497	829	0
2	9	5	"ADY1"	"YHR185C"	8800	14720	80	242	254	89	167	175	51	57	42	0	204	295	260	96	102	58	63	48	0	0.694	0.437	0.504	0.492	3.117	0.247	0.267	52	335	183	286	-0.526	75	108	87	199	0
2	10	5	"YHR125W"	"YHR125W"	9010	14710	120	995	893	449	162	171	60	88	82	0	3929	3149	1903	92	111	112	84	82	0	0.217	0.239	0.253	0.288	2.122	0.222	0.899	120	619	4670	3788	-2.204	833	3837	731	3057	0
2	11	5	"YHR155W"	"YHR155W"	9220	14710	100	445	446	172	165	173	57	92	82	0	2207	2105	1370	93	109	103	86	81	0	0.132	0.140	0.140	0.175	2.595	0.114	0.613	80	465	2394	2293	-2.916	280	2114	281	2012	0
2	12	5	"IKI1"	"YHR187W"	9400	14690	90	431	459	188	170	178	56	90	80	0	642	579	380	96	106	73	76	69	0	0.478	0.598	0.567	0.831	3.757	0.491	0.615	52	384	807	772	-1.065	261	546	289	483	0
2	13	5	"YHC3"	"YJL059W"	9600	14690	100	1144	1050	604	172	187	98	83	78	0	1818	1646	1192	101	118	123	77	72	0	0.566	0.568	0.599	0.705	2.060	0.498	0.871	80	486	2689	2423	-0.821	972	1717	878	1545	0
2	14	5	"YJL091C"	"YJL091C"	9800	14700	90	721	815	540	171	191	92	88	86	0	1012	1115	877	104	131	147	78	73	0	0.606	0.637	0.636	0.654	2.134	0.581	0.882	52	384	1458	1655	-0.723	550	908	644	1011	0
2	15	5	"YJL123C"	"YJL123C"	10030	14710	120	2582	2816	1970	167	179	75	92	89	0	3871	3955	3090	98	111	118	87	85	0	0.640	0.687	0.706	0.830	2.082	0.657	0.921	120	579	6188	6506	-0.644	2415	3773	2649	3857	0
2	16	5	"NUP82"	"YJL061W"	10200	14700	110	1207	1129	749	166	177	84	78	72	0	2812	2307	1847	94	111	180	73	66	0	0.383	0.435	0.465	0.551	2.536	0.382	0.878	80	498	3759	3176	-1.385	1041	2718	963	2213	0
2	17	5	"TOK1"	"YJL093C"	10400	14700	100	1225	1129	635	174	193	116	86	78	0	3757	3358	2374	99	183	497	78	72	0	0.287	0.293	0.301	0.370	2.278	0.258	0.901	80	513	4709	4214	-1.799	1051	3658	955	3259	0
2	18	5	"GCD14"	"YJL125C"	10620	14710	120	736	689	341	175	189	99	85	76	0	3602	3236	2070	97	146	393	84	81	0	0.160	0.164	0.174	0.186	1.782	0.159	0.896	120	574	4066	3653	-2.643	561	3505	514	3139	0
2	19	5	"MRPL8"	"YJL063C"	10810	14700	140	300	316	130	171	175	55	75	57	0	1122	1006	610	97	104	90	82	80	0	0.126	0.160	0.161	0.192	2.660	0.148	0.520	156	694	1154	1054	-2.990	129	1025	145	909	0
2	20	5	"BCK1"	"YJL095W"	11010	14700	100	1807	2097	1533	166	177	75	88	85	0	2774	3297	2826	96	109	172	80	76	0	0.613	0.603	0.634	0.832	2.152	0.545	0.940	80	469	4319	5132	-0.707	1641	2678	1931	3201	0
2	21	5	"SPT10"	"YJL127C"	11220	14690	100	619	766	549	166	174	54	85	76	0	903	1051	961	95	96	50	72	72	0	0.561	0.628	0.666	0.768	2.167	0.572	0.865	80	512	1261	1556	-0.835	453	808	600	956	0
2	1	6	"YJL065C"	"YJL065C"	7230	14920	120	351	375	130	162	228	729	0	0	0	1472	1291	669	96	170	1013	68	5	0	0.137	0.178	0.175	0.179	1.929	0.164	0.674	120	638	1565	1408	-2.864	189	1376	213	1195	0
2	2	6	"YJL097W"	"YJL097W"	7430	14920	130	319	325	124	164	176	104	69	31	0	1809	1558	930	97	105	95	82	80	0	0.091	0.110	0.109	0.135	2.718	0.104	0.639	120	717	1867	1622	-3.465	155	1712	161	1461	0
2	3	6	"TRK1"	"YJL129C"	7650	14910	110	1725	1539	736	167	172	55	93	92	0	4540	3894	2085	97	100	74	93	90	0	0.351	0.361	0.367	0.379	1.613	0.346	0.886	80	578	6001	5169	-1.512	1558	4443	1372	3797	0
2	4	6	"OAR1"	"YKL055C"	7840	14910	110	358	352	155	167	176	58	75	62	0	1441	1105	720	100	110	117	75	73	0	0.142	0.184	0.181	0.208	2.297	0.179	0.652	80	522	1532	1190	-2.812	191	1341	185	1005	0
2	5	6	"CYT2"	"YKL087C"	8010	14910	110	793	720	347	171	180	66	87	81	0	2438	1907	1197	99	122	160	78	75	0	0.266	0.304	0.321	0.419	2.612	0.281	0.866	80	544	2961	2357	-1.911	622	2339	549	1808	0
2	6	6	"YKL118W"	"YKL118W"	8230	14910	130	284	301	126	174	182	74	61	38	0	777	661	366	98	117	149	77	75	0	0.162	0.226	0.228	0.242	2.608	0.234	0.514	120	701	789	690	-2.626	110	679	127	563	0
2	7	6	"NUP120"	"YKL057C"	8430	14910	130	4083	3391	1823	177	206	225	87	83	0	3108	2489	1401	97	116	195	80	80	0	1.297	1.344	1.300	1.310	1.831	1.339	0.934	120	601	6917	5606	0.375	3906	3011	3214	2392	0
2	8	6	"MIF2"	"YKL089W"	8620	14900	110	1463	1335	726	177	220	258	82	72	0	3182	2655	1648	100	147	327	81	76	0	0.417	0.453	0.439	0.467	1.995	0.426	0.850	80	515	4368	3713	-1.261	1286	3082	1158	2555	0
2	9	6	"OAC1"	"YKL120W"	8820	14900	100	427	440	188	167	177	66	86	75	0	935	853	524	96	103	78	82	80	0	0.310	0.361	0.384	0.397	2.234	0.337	0.756	80	465	1099	1030	-1.690	260	839	273	757	0
2	10	6	"YKL059C"	"YKL059C"	9020	14900	130	643	589	278	165	289	989	0	0	0	2418	2133	1250	92	132	298	81	80	0	0.206	0.208	0.212	0.227	2.108	0.199	0.855	120	621	2804	2465	-2.283	478	2326	424	2041	0
2	11	6	"YKL091C"	"YKL091C"	9220	14900	130	256	272	112	160	166	51	66	48	0	1377	1150	704	92	93	52	82	78	0	0.075	0.106	0.123	0.147	3.785	0.096	0.456	120	654	1381	1170	-3.743	96	1285	112	1058	0
2	12	6	"SRP21"	"YKL122C"	9420	14900	110	759	719	331	167	178	66	87	81	0	779	688	368	100	109	80	81	78	0	0.872	0.939	0.875	0.908	1.867	0.906	0.855	80	542	1271	1140	-0.198	592	679	552	588	0
2	13	6	"YKL061W"	"YKL061W"	9620	14910	140	1359	1205	605	171	185	89	89	83	0	1170	973	534	100	109	103	83	79	0	1.110	1.184	1.151	1.203	1.639	1.174	0.889	156	713	2258	1907	0.151	1188	1070	1034	873	0
2	14	6	"MBR1"	"YKL093W"	9830	14900	160	2067	1927	923	169	184	89	97	92	0	3269	2841	1477	101	119	137	95	91	0	0.599	0.642	0.629	0.672	1.725	0.625	0.939	208	766	5066	4498	-0.739	1898	3168	1758	2740	0
2	15	6	"SSH4"	"YKL124W"	10020	14910	140	1679	1531	719	167	174	70	96	90	0	5271	4468	2337	96	98	79	98	96	0	0.292	0.312	0.314	0.316	1.663	0.304	0.936	156	619	6687	5736	-1.775	1512	5175	1364	4372	0
2	16	6	"YLR040C"	"YLR040C"	10230	14910	130	863	824	390	175	183	93	88	82	0	2820	2614	1501	97	120	198	86	84	0	0.253	0.258	0.260	0.292	1.740	0.255	0.889	120	643	3411	3166	-1.985	688	2723	649	2517	0
2	17	6	"YLR072W"	"YLR072W"	10420	14890	110	643	658	322	175	204	143	77	72	0	828	720	384	99	147	258	76	70	0	0.642	0.778	0.686	0.753	1.945	0.815	0.829	80	531	1197	1104	-0.639	468	729	483	621	0
2	18	6	"YLR104W"	"YLR104W"	10610	14900	100	1588	2175	1790	168	203	157	85	75	0	627	1106	1019	95	114	124	71	67	0	2.669	1.985	2.003	2.003	2.261	1.890	0.922	80	477	1952	3018	1.416	1420	532	2007	1011	0
2	19	6	"YLR042C"	"YLR042C"	10820	14910	120	709	665	388	172	191	125	72	66	0	2151	1788	1336	97	111	151	74	70	0	0.261	0.292	0.289	0.344	2.281	0.273	0.843	120	594	2591	2184	-1.935	537	2054	493	1691	0
2	20	6	"YLR074C"	"YLR074C"	11020	14900	110	392	483	325	166	177	72	70	55	0	405	737	777	97	114	181	51	47	0	0.734	0.495	0.495	0.564	2.274	0.397	0.773	80	558	534	957	-0.447	226	308	317	640	0
2	21	6	"YLR106C"	"YLR106C"	11220	14900	100	1208	1055	668	168	176	53	81	77	0	2139	1725	1367	100	108	105	73	70	0	0.510	0.546	0.535	0.633	1.921	0.499	0.906	80	519	3079	2512	-0.971	1040	2039	887	1625	0
2	1	7	"PDC1"	"YLR044C"	7220	15120	120	2068	1893	1221	163	258	750	70	58	0	2227	1940	1422	98	186	992	65	51	0	0.895	0.939	0.868	1.004	2.585	0.787	0.904	120	677	4034	3572	-0.160	1905	2129	1730	1842	0
2	2	7	"YLR076C"	"YLR076C"	7450	15110	100	1816	1794	1084	171	230	325	80	76	0	1329	1121	765	100	125	176	76	72	0	1.338	1.590	1.472	1.636	2.131	1.517	0.888	80	463	2874	2644	0.421	1645	1229	1623	1021	0
2	3	7	"YLR108C"	"YLR108C"	7630	15120	120	494	538	258	162	169	56	88	82	0	1801	1717	1142	96	94	44	85	84	0	0.195	0.232	0.238	0.268	2.596	0.210	0.790	120	596	2037	1997	-2.361	332	1705	376	1621	0
2	4	7	"YLR046C"	"YLR046C"	7830	15100	110	2286	1930	1057	169	208	173	88	81	0	2304	1825	1185	103	178	381	75	70	0	0.962	1.023	1.020	1.131	1.879	0.957	0.901	80	559	4318	3483	-0.056	2117	2201	1761	1722	0
2	5	7	"BOS1"	"YLR078C"	8050	15110	100	471	443	218	177	200	100	68	58	0	1597	1479	1097	99	186	411	71	58	0	0.196	0.193	0.187	0.207	2.375	0.169	0.783	80	478	1792	1646	-2.349	294	1498	266	1380	0
2	6	7	"YLR110C"	"YLR110C"	8230	15110	120	740	695	380	168	173	52	85	76	0	2102	1922	1424	92	89	32	84	82	0	0.285	0.288	0.278	0.352	2.453	0.265	0.872	120	533	2582	2357	-1.813	572	2010	527	1830	0
2	7	7	"YLR423C"	"YLR423C"	8430	15110	140	1817	1616	846	167	189	195	86	80	0	2883	2521	1425	95	102	161	85	82	0	0.592	0.597	0.577	0.615	1.732	0.581	0.927	156	685	4438	3875	-0.757	1650	2788	1449	2426	0
2	8	7	"YLR455W"	"YLR455W"	8620	15100	100	1420	1218	693	166	192	136	82	73	0	2963	2356	1549	98	142	308	75	71	0	0.438	0.466	0.468	0.553	2.207	0.459	0.926	80	444	4119	3310	-1.192	1254	2865	1052	2258	0
2	9	7	"PSP2"	"YML017W"	8810	15100	150	210	228	126	169	274	861	0	0	0	123	153	115	100	159	368	1	0	0	1.783	1.113	0.977	1.076	3.406	2.082	0.136	156	833	64	112	0.834	41	23	59	53	-50
2	10	7	"TUS1"	"YLR425W"	9050	15110	150	844	962	802	160	265	911	40	8	0	1291	1501	1431	94	121	269	64	58	0	0.571	0.570	0.600	0.745	2.377	1.203	0.422	156	734	1881	2209	-0.807	684	1197	802	1407	0
2	11	7	"NBP1"	"YLR457C"	9220	15110	120	545	533	258	159	164	51	85	80	0	2102	2033	1405	94	95	54	82	81	0	0.192	0.193	0.201	0.223	1.925	0.176	0.861	120	518	2394	2313	-2.379	386	2008	374	1939	0
2	12	7	"OST6"	"YML019W"	9430	15110	120	2873	2492	1315	166	172	60	94	90	0	2693	2243	1280	93	94	43	87	86	0	1.041	1.082	1.103	1.139	1.819	1.070	0.941	120	640	5307	4476	0.058	2707	2600	2326	2150	0
2	13	7	"YLR427W"	"YLR427W"	9640	15100	130	770	725	350	170	173	51	89	85	0	4478	3969	2239	96	102	178	88	85	0	0.137	0.143	0.147	0.161	1.980	0.139	0.894	120	570	4982	4428	-2.869	600	4382	555	3873	0
2	14	7	"CDC91"	"YLR459W"	9830	15110	120	1246	1177	653	169	176	53	90	84	0	3157	2829	1869	98	107	189	83	79	0	0.352	0.369	0.374	0.397	1.749	0.346	0.898	120	515	4136	3739	-1.506	1077	3059	1008	2731	0
2	15	7	"UNG1"	"YML021C"	10020	15100	110	3371	2737	1747	173	207	208	83	75	0	4089	3187	2238	100	140	283	73	71	0	0.802	0.831	0.821	0.936	2.520	0.823	0.945	80	473	7187	5651	-0.319	3198	3989	2564	3087	0
2	16	7	"CRN1"	"YLR429W"	10210	15100	130	2242	2030	1138	181	223	227	81	80	0	5763	4648	2931	101	191	456	78	76	0	0.364	0.407	0.401	0.472	1.989	0.390	0.937	120	652	7723	6396	-1.458	2061	5662	1849	4547	0
2	17	7	"PAU4"	"YLR461W"	10440	15110	130	9331	7808	3852	172	207	174	91	89	0	12747	10314	5346	102	165	379	87	85	0	0.724	0.748	0.743	0.836	1.530	0.737	0.963	120	735	21804	17848	-0.465	9159	12645	7636	10212	0
2	18	7	"YML023C"	"YML023C"	10650	15110	120	4659	3929	2027	161	179	124	90	87	0	2754	2230	1276	95	101	135	82	81	0	1.692	1.765	1.726	1.949	1.805	1.727	0.936	120	567	7157	5903	0.758	4498	2659	3768	2135	0
2	19	7	"YMR187C"	"YMR187C"	10820	15100	130	700	767	502	167	180	84	79	75	0	874	925	693	97	110	143	75	72	0	0.686	0.725	0.714	0.783	2.000	0.683	0.875	120	649	1310	1428	-0.544	533	777	600	828	0
2	20	7	"TRS130"	"YMR218C"	11060	15090	90	456	435	213	169	180	68	76	65	0	658	567	331	99	110	125	76	73	0	0.513	0.568	0.557	0.528	2.107	0.547	0.718	52	403	846	734	-0.962	287	559	266	468	0
2	21	7	"YMR251W"	"YMR251W"	11240	15090	100	192	197	73	169	177	104	15	2	0	132	182	150	98	101	112	40	18	0	0.676	0.333	0.573	0.496	2.901	0.345	0.179	80	509	57	112	-0.564	23	34	28	84	0
2	1	8	"GCV2"	"YMR189W"	7240	15320	120	503	512	250	161	162	49	86	80	0	565	525	285	96	92	35	85	85	0	0.729	0.818	0.762	0.713	1.973	0.833	0.742	120	618	811	780	-0.456	342	469	351	429	0
2	2	8	"ERG8"	"YMR220W"	7430	15320	130	1397	1547	946	164	182	174	84	81	0	1933	2088	1498	96	102	101	85	82	0	0.671	0.694	0.660	0.744	1.830	0.630	0.916	120	652	3070	3375	-0.575	1233	1837	1383	1992	0
2	3	8	"YMR252C"	"YMR252C"	7620	15300	110	426	402	174	165	173	60	77	68	0	1015	799	512	100	110	96	77	70	0	0.285	0.339	0.379	0.379	1.772	0.320	0.754	80	529	1176	936	-1.810	261	915	237	699	0
2	4	8	"YMR191W"	"YMR191W"	7850	15310	130	270	291	121	170	191	145	34	5	0	827	729	351	100	134	205	81	77	0	0.138	0.192	0.181	0.205	3.636	0.164	0.346	120	716	827	750	-2.862	100	727	121	629	0
2	5	8	"YMR222C"	"YMR222C"	8040	15300	100	420	545	344	170	177	62	87	77	0	437	645	613	97	121	176	67	47	0	0.735	0.684	0.694	0.835	2.620	0.573	0.808	80	464	590	923	-0.444	250	340	375	548	0
2	6	8	"YMR254C"	"YMR254C"	8240	15310	120	279	300	110	167	173	52	73	52	0	697	702	543	95	92	35	76	70	0	0.186	0.219	0.237	0.272	3.068	0.176	0.538	120	597	714	740	-2.426	112	602	133	607	0
2	7	8	"YMR193C-A"	"YMR193C-A"	8440	15310	120	911	807	414	164	175	67	85	78	0	1209	982	555	94	97	65	82	80	0	0.670	0.724	0.737	0.746	1.900	0.704	0.894	120	583	1862	1531	-0.578	747	1115	643	888	0
2	8	8	"MRE11"	"YMR224C"	8660	15310	110	344	358	155	168	183	101	71	40	0	358	361	244	96	140	663	6	0	0	0.672	0.717	0.612	0.664	2.570	0.040	0.066	80	552	438	455	-0.574	176	262	190	265	0
2	9	8	"COX7"	"YMR256C"	8840	15300	110	405	392	173	165	173	66	73	67	0	613	518	332	99	136	658	27	0	0	0.467	0.542	0.534	0.538	1.898	0.075	0.124	80	537	754	646	-1.099	240	514	227	419	0
2	10	8	"NAR1"	"YNL240C"	9060	15310	130	435	447	179	164	169	58	85	82	0	1338	1176	517	98	110	167	88	84	0	0.219	0.263	0.276	0.270	1.830	0.256	0.759	120	666	1511	1361	-2.194	271	1240	283	1078	0
2	11	8	"SEC2"	"YNL272C"	9250	15310	120	2233	2007	925	169	172	55	96	95	0	3152	2636	1378	93	91	33	95	94	0	0.675	0.723	0.720	0.770	1.585	0.702	0.950	120	578	5123	4381	-0.568	2064	3059	1838	2543	0
2	12	8	"YPT11"	"YNL304W"	9460	15310	110	4245	3652	2023	166	171	55	97	96	0	3881	3034	1823	91	89	31	92	90	0	1.076	1.185	1.195	1.298	1.468	1.154	0.945	80	494	7869	6429	0.106	4079	3790	3486	2943	0
2	13	8	"YNL242W"	"YNL242W"	9640	15310	140	2944	2609	1199	170	176	60	95	93	0	4864	4391	2244	95	152	835	84	80	0	0.582	0.568	0.571	0.627	1.605	0.544	0.941	156	694	7543	6735	-0.782	2774	4769	2439	4296	0
2	14	8	"YNL274C"	"YNL274C"	9840	15300	130	2109	1855	897	169	178	72	95	93	0	3060	2449	1342	99	111	129	89	84	0	0.655	0.717	0.746	0.861	1.898	0.683	0.941	120	637	4901	4036	-0.610	1940	2961	1686	2350	0
2	15	8	"YNL306W"	"YNL306W"	10050	15300	110	1685	1440	755	175	219	238	82	77	0	2141	1672	959	100	162	322	78	76	0	0.740	0.805	0.794	0.963	1.960	0.780	0.928	80	564	3551	2837	-0.435	1510	2041	1265	1572	0
2	16	8	"SUI1"	"YNL244C"	10250	15300	130	405	405	182	172	204	188	60	21	0	1323	1054	620	100	161	367	72	68	0	0.191	0.244	0.233	0.251	1.908	0.279	0.714	120	699	1456	1187	-2.392	233	1223	233	954	0
2	17	8	"YNL276C"	"YNL276C"	10480	15300	110	783	766	379	164	173	74	86	81	0	1412	1131	701	97	100	66	81	77	0	0.471	0.582	0.548	0.575	1.738	0.532	0.869	80	514	1934	1636	-1.087	619	1315	602	1034	0
2	18	8	"KRI1"	"YNL308C"	10650	15300	110	2229	1827	1067	170	182	86	88	82	0	2762	2465	1657	93	103	81	81	80	0	0.771	0.699	0.703	0.740	1.740	0.670	0.928	80	512	4728	4029	-0.374	2059	2669	1657	2372	0
2	19	8	"YNL246W"	"YNL246W"	10870	15310	120	1115	1072	642	166	176	71	86	83	0	2092	1972	1370	95	101	90	82	80	0	0.475	0.483	0.495	0.545	2.103	0.476	0.929	120	571	2946	2783	-1.073	949	1997	906	1877	0
2	20	8	"YNL278W"	"YNL278W"	11040	15300	110	1669	1443	736	169	204	234	87	76	0	5155	4138	2424	99	207	728	81	76	0	0.297	0.315	0.326	0.382	1.955	0.306	0.909	80	538	6556	5313	-1.753	1500	5056	1274	4039	0
2	21	8	"YNL310C"	"YNL310C"	11270	15310	110	585	552	258	169	184	112	80	67	0	1746	1327	767	99	129	296	80	70	0	0.253	0.312	0.321	0.343	1.918	0.307	0.839	80	572	2063	1611	-1.985	416	1647	383	1228	0
2	1	9	"YOR042W"	"YOR042W"	7260	15510	100	849	794	417	160	165	49	86	80	0	1422	1218	769	96	94	37	80	78	0	0.520	0.565	0.529	0.549	1.831	0.537	0.871	80	463	2015	1756	-0.945	689	1326	634	1122	0
2	2	9	"CDC21"	"YOR074C"	7460	15510	100	553	545	283	163	166	51	82	75	0	1540	1316	899	99	96	33	77	76	0	0.271	0.314	0.324	0.375	3.022	0.303	0.800	80	474	1831	1599	-1.886	390	1441	382	1217	0
2	3	9	"VAM3"	"YOR106W"	7660	15510	110	504	489	230	169	175	58	83	75	0	2780	2140	1335	101	106	79	81	80	0	0.125	0.157	0.158	0.188	2.213	0.145	0.811	80	553	3014	2359	-2.999	335	2679	320	2039	0
2	4	9	"YOR044W"	"YOR044W"	7860	15510	130	1971	1723	937	164	172	54	95	90	0	1110	925	568	98	104	102	80	78	0	1.786	1.885	1.810	1.964	1.733	1.823	0.929	120	569	2819	2386	0.836	1807	1012	1559	827	0
2	5	9	"YOR076C"	"YOR076C"	8030	15510	130	1192	1159	611	164	181	118	86	83	0	1511	1390	841	95	113	155	82	82	0	0.726	0.768	0.784	0.785	2.030	0.742	0.900	120	640	2444	2290	-0.462	1028	1416	995	1295	0
2	6	9	"YOR108W"	"YOR108W"	8250	15510	100	570	573	282	170	186	116	82	68	0	1142	1048	663	96	106	124	78	78	0	0.382	0.423	0.433	0.488	2.022	0.400	0.800	80	494	1446	1355	-1.387	400	1046	403	952	0
2	7	9	"DBP5"	"YOR046C"	8450	15510	120	2376	2032	1194	168	175	62	93	90	0	2962	2353	1513	96	96	50	86	85	0	0.770	0.826	0.852	0.946	1.899	0.807	0.929	120	592	5074	4121	-0.376	2208	2866	1864	2257	0
2	8	9	"YOR078W"	"YOR078W"	8660	15510	120	985	913	472	162	169	56	94	89	0	3350	2666	1708	96	121	636	75	67	0	0.253	0.292	0.299	0.353	2.152	0.275	0.904	120	567	4077	3321	-1.983	823	3254	751	2570	0
2	9	9	"YOR110W"	"YOR110W"	8840	15510	110	1513	1391	907	159	170	62	85	80	0	2478	1919	1406	101	111	181	75	70	0	0.570	0.678	0.675	0.797	2.184	0.631	0.885	80	515	3731	3050	-0.812	1354	2377	1232	1818	0
2	10	9	"RAT1"	"YOR048C"	9060	15520	80	362	398	201	162	167	50	82	69	0	310	411	325	100	112	220	50	28	0	0.952	0.759	0.554	0.656	3.116	0.658	0.513	52	328	410	547	-0.070	200	210	236	311	0
2	11	9	"YOR080W"	"YOR080W"	9250	15510	120	3083	2722	1479	168	171	53	94	94	0	3011	2488	1484	96	92	33	87	84	0	1.000	1.068	1.067	1.264	2.326	1.045	0.946	120	597	5830	4946	0.000	2915	2915	2554	2392	0
2	12	9	"YOR112W"	"YOR112W"	9460	15520	120	1486	1500	768	168	173	55	99	95	0	2356	2337	1355	95	140	854	81	63	0	0.583	0.594	0.604	0.699	2.191	0.364	0.534	120	635	3579	3574	-0.779	1318	2261	1332	2242	0
2	13	9	"PHO85"	"YPL031C"	9650	15500	110	659	604	272	172	181	80	82	77	0	2225	1862	1057	101	205	1007	72	60	0	0.229	0.245	0.249	0.274	1.676	0.112	0.396	80	488	2611	2193	-2.125	487	2124	432	1761	0
2	14	9	"YPL063W"	"YPL063W"	9840	15500	100	898	855	400	169	184	93	87	81	0	2389	2028	1245	103	156	264	80	77	0	0.319	0.356	0.353	0.424	2.236	0.310	0.873	80	503	3015	2611	-1.649	729	2286	686	1925	0
2	15	9	"YPL095C"	"YPL095C"	10070	15510	110	990	903	430	169	181	103	85	78	0	3427	2759	1609	98	117	151	85	81	0	0.247	0.276	0.288	0.321	1.979	0.263	0.900	80	545	4150	3395	-2.020	821	3329	734	2661	0
2	16	9	"YPL033C"	"YPL033C"	10260	15500	130	593	577	246	169	175	53	85	82	0	2337	2003	1039	97	94	35	91	91	0	0.189	0.214	0.221	0.215	1.771	0.207	0.855	120	627	2664	2314	-2.401	424	2240	408	1906	0
2	17	9	"VPS28"	"YPL065W"	10450	15500	130	876	784	357	167	171	53	88	87	0	3887	3233	1648	96	97	53	89	88	0	0.187	0.197	0.204	0.225	1.992	0.194	0.903	120	665	4500	3754	-2.419	709	3791	617	3137	0
2	18	9	"MSY1"	"YPL097W"	10640	15500	100	2201	1891	920	174	185	77	93	90	0	5564	4567	2442	96	113	126	86	86	0	0.371	0.384	0.382	0.460	1.927	0.376	0.952	80	485	7495	6188	-1.432	2027	5468	1717	4471	0
2	19	9	"YPL035C"	"YPL035C"	10850	15500	140	1245	1157	536	168	181	75	91	88	0	1306	1123	557	102	146	668	73	39	0	0.895	0.969	0.967	0.967	1.788	0.392	0.307	156	778	2281	2010	-0.161	1077	1204	989	1021	0
2	20	9	"YPL067C"	"YPL067C"	11060	15500	130	271	270	98	166	192	196	19	0	0	1051	837	449	101	210	956	49	0	0	0.111	0.141	0.159	0.160	2.094	0.040	0.182	120	649	1055	840	-3.178	105	950	104	736	0
2	21	9	"YPL099C"	"YPL099C"	11230	15490	100	1147	1128	606	177	186	85	95	83	0	2212	2003	1299	100	115	107	86	81	0	0.459	0.500	0.514	0.560	1.559	0.471	0.913	80	464	3082	2854	-1.123	970	2112	951	1903	0
2	1	10	"EGD1"	"YPL037C"	7240	15700	150	337	348	156	163	170	53	76	65	0	789	647	354	100	103	53	83	78	0	0.253	0.338	0.354	0.335	2.359	0.337	0.621	156	982	863	732	-1.985	174	689	185	547	0
2	2	10	"BTS1"	"YPL069C"	7450	15710	130	426	420	161	167	171	53	87	80	0	2116	1761	891	103	109	61	89	87	0	0.129	0.153	0.152	0.178	2.188	0.151	0.747	120	635	2272	1911	-2.958	259	2013	253	1658	0
2	3	10	"YPL101W"	"YPL101W"	7640	15710	130	598	552	243	168	171	51	88	80	0	3427	2830	1521	103	108	74	89	89	0	0.129	0.141	0.134	0.156	2.290	0.136	0.827	120	686	3754	3111	-2.951	430	3324	384	2727	0
2	4	10	"RPS23B"	"YPR132W"	7870	15710	140	1017	976	555	171	177	64	87	80	0	2084	1781	1197	100	104	73	80	78	0	0.426	0.479	0.487	0.594	2.280	0.456	0.900	156	719	2830	2486	-1.230	846	1984	805	1681	0
2	5	10	"KIM3"	"YPR164W"	8050	15700	110	3742	4328	3192	173	192	152	93	90	0	4134	5418	4408	99	127	242	87	83	0	0.885	0.781	0.775	0.876	1.789	0.739	0.953	80	509	7604	9474	-0.177	3569	4035	4155	5319	0
2	6	10	"YPR196W"	"YPR196W"	8270	15710	100	546	574	300	172	174	55	85	78	0	770	812	588	102	99	49	78	75	0	0.560	0.566	0.525	0.560	2.207	0.525	0.855	80	507	1042	1112	-0.837	374	668	402	710	0
2	7	10	"MSS18"	"YPR134W"	8460	15710	130	1310	1126	514	165	171	55	95	90	0	2036	1644	874	99	96	33	88	87	0	0.591	0.622	0.626	0.678	1.583	0.604	0.905	120	638	3082	2506	-0.758	1145	1937	961	1545	0
2	8	10	"MRP2"	"YPR166C"	8660	15710	120	861	811	415	163	170	56	88	83	0	921	770	420	99	95	32	85	85	0	0.849	0.966	0.902	0.925	1.764	0.964	0.844	120	496	1520	1319	-0.236	698	822	648	671	0
2	9	10	"SGE1"	"YPR198W"	8820	15700	150	193	213	99	166	172	57	37	19	0	122	158	104	98	96	35	42	29	0	1.125	0.783	0.876	0.897	4.132	0.922	0.224	156	745	51	107	0.170	27	24	47	60	-50
2	10	10	"YPR136C"	"YPR136C"	9060	15700	110	1349	1273	549	167	197	174	92	86	0	1451	1279	764	99	128	202	83	77	0	0.874	0.937	0.927	1.013	1.464	0.850	0.914	80	573	2534	2286	-0.194	1182	1352	1106	1180	0
2	11	10	"NUT2"	"YPR168W"	9250	15700	110	278	305	123	167	193	166	36	6	0	456	575	435	100	129	197	70	46	0	0.312	0.291	0.298	0.346	3.863	0.201	0.352	80	562	467	613	-1.681	111	356	138	475	0
2	12	10	"ARR2"	"YPR200C"	9490	15710	90	196	200	59	170	173	54	28	3	0	167	164	65	97	97	41	65	38	0	0.371	0.448	0.542	0.616	3.123	0.988	0.130	52	372	96	97	-1.429	26	70	30	67	0
2	13	10	"MEP3"	"YPR138C"	9660	15710	120	2728	2510	956	161	168	67	100	98	0	4702	4178	1839	95	112	200	91	90	0	0.557	0.575	0.588	0.691	1.905	0.552	0.953	120	616	7174	6432	-0.844	2567	4607	2349	4083	0
2	14	10	"YPR170C"	"YPR170C"	9880	15710	120	277	277	93	169	175	69	65	35	0	866	736	363	96	106	125	85	80	0	0.140	0.169	0.177	0.191	2.594	0.168	0.482	120	609	878	748	-2.834	108	770	108	640	0
2	15	10	"YPR202W"	"YPR202W"	10070	15710	140	6838	8732	6823	167	172	53	98	98	0	11066	13039	10432	97	94	39	98	97	0	0.608	0.662	0.680	0.750	1.652	0.654	0.965	156	712	17640	21507	-0.717	6671	10969	8565	12942	0
2	16	10	"IntYBR048W"	"IntYBR048W"	10260	15700	100	545	542	225	173	180	57	90	83	0	1510	1285	621	100	111	94	95	91	0	0.264	0.311	0.327	0.322	1.783	0.294	0.752	80	467	1782	1554	-1.922	372	1410	369	1185	0
2	17	10	"LSR1"	"LSR1"	10470	15710	110	980	897	411	166	173	54	92	90	0	1457	1206	642	99	105	58	86	81	0	0.599	0.660	0.702	0.800	2.126	0.645	0.896	80	581	2172	1838	-0.738	814	1358	731	1107	0
2	18	10	"YCLWTy5-1C"	"YCLWTy5-1C"	10690	15710	100	1291	1203	575	168	180	71	91	87	0	3214	2637	1344	101	110	81	93	90	0	0.361	0.408	0.416	0.421	1.518	0.403	0.916	80	540	4236	3571	-1.471	1123	3113	1035	2536	0
2	19	10	"IntYCR097W-A2"	"IntYCR097W-A2"	10890	15710	90	570	540	219	169	182	71	88	82	0	973	794	430	103	109	81	88	80	0	0.461	0.537	0.501	0.531	1.762	0.511	0.816	52	398	1271	1062	-1.117	401	870	371	691	0
2	20	10	"IntYDL191W"	"IntYDL191W"	11060	15700	90	380	389	144	170	176	59	86	73	0	458	401	203	99	100	50	80	76	0	0.585	0.725	0.694	0.701	1.885	0.698	0.608	52	395	569	521	-0.774	210	359	219	302	0
2	21	10	"CEN4"	"CEN4"	11250	15700	110	315	315	104	174	180	71	73	48	0	250	225	107	99	103	79	72	46	0	0.934	1.119	0.967	0.951	2.367	1.121	0.406	80	603	292	267	-0.099	141	151	141	126	0
2	1	11	"YDRWdelta31"	"YDRWdelta31"	7290	15910	80	348	346	146	166	169	55	80	67	0	360	306	188	100	97	36	71	71	0	0.700	0.874	0.851	0.825	2.141	0.925	0.467	52	334	442	386	-0.515	182	260	180	206	0
2	2	11	"YELCtau1"	"YELCtau1"	7480	15920	130	583	618	342	167	170	51	88	78	0	661	604	383	100	100	43	87	82	0	0.742	0.895	0.910	0.914	2.102	0.886	0.810	120	682	977	955	-0.431	416	561	451	504	0
2	3	11	"YER039C-A"	"YER039C-A"	7680	15920	100	384	369	148	167	170	49	77	72	0	1123	931	519	102	100	46	85	82	0	0.213	0.244	0.236	0.272	2.115	0.242	0.693	80	453	1238	1031	-2.234	217	1021	202	829	0
2	4	11	"YFLWtau1"	"YFLWtau1"	7860	15920	120	2097	1867	1017	167	173	54	97	95	0	1173	1096	674	100	100	74	90	86	0	1.799	1.707	1.669	1.846	1.753	1.665	0.900	120	574	3003	2696	0.847	1930	1073	1700	996	0
2	5	11	"YFRCdelta9"	"YFRCdelta9"	8060	15910	110	412	396	199	171	185	126	65	47	0	756	620	446	100	114	200	66	58	0	0.367	0.433	0.412	0.473	2.110	0.395	0.663	80	587	897	745	-1.445	241	656	225	520	0
2	6	11	"YGLWtau2"	"YGLWtau2"	8290	15910	80	424	450	245	174	179	70	76	67	0	655	569	337	106	110	71	75	73	0	0.455	0.596	0.513	0.613	2.032	0.155	0.213	52	334	799	739	-1.135	250	549	276	463	0
2	7	11	"iYAR061W"	"iYAR061W"	8480	15920	120	731	765	394	163	168	52	90	85	0	1003	864	539	102	97	34	85	83	0	0.630	0.790	0.773	0.884	2.182	0.753	0.884	120	554	1469	1364	-0.666	568	901	602	762	0
2	8	11	"iYAR068W"	"iYAR068W"	8670	15910	110	1335	1190	612	163	171	61	92	88	0	2408	1903	1198	100	99	42	87	83	0	0.508	0.570	0.556	0.685	2.046	0.533	0.900	80	498	3480	2830	-0.978	1172	2308	1027	1803	0
2	9	11	"iYBL111C"	"iYBL111C"	8870	15910	120	8191	6967	4484	165	169	55	100	100	0	13373	12874	8782	101	100	44	100	100	0	0.605	0.533	0.539	0.602	1.665	0.519	0.970	120	626	21298	19575	-0.726	8026	13272	6802	12773	0
2	10	11	"iYBL098W"	"iYBL098W"	9070	15910	100	991	913	398	167	177	94	91	83	0	1763	1503	747	102	105	94	87	85	0	0.496	0.532	0.522	0.585	2.018	0.533	0.917	80	492	2485	2147	-1.011	824	1661	746	1401	0
2	11	11	"iYBL092W"	"iYBL092W"	9270	15910	100	1301	1150	594	169	175	62	93	85	0	2041	1676	982	101	99	44	86	81	0	0.584	0.623	0.608	0.650	1.630	0.603	0.922	80	507	3072	2556	-0.777	1132	1940	981	1575	0
2	12	11	"iYBL089W"	"iYBL089W"	9470	15910	100	2173	1736	1085	166	175	64	92	85	0	3535	2766	1978	96	95	43	81	76	0	0.584	0.588	0.601	0.712	1.916	0.565	0.930	80	511	5446	4240	-0.777	2007	3439	1570	2670	0
2	13	11	"iYBL071C"	"iYBL071C"	9690	15910	130	645	597	321	165	178	84	81	68	0	938	870	558	98	102	59	85	79	0	0.571	0.560	0.549	0.607	2.241	0.548	0.851	120	662	1320	1204	-0.807	480	840	432	772	0
2	14	11	"iYBL065W"	"iYBL065W"	9880	15900	90	294	294	104	168	172	54	71	57	0	525	458	211	98	100	55	84	82	0	0.295	0.350	0.316	0.317	1.952	0.341	0.480	52	391	553	486	-1.761	126	427	126	360	0
2	15	11	"iYBL060W"	"iYBL060W"	10080	15900	110	308	305	111	165	171	51	77	66	0	901	755	459	95	94	36	82	82	0	0.177	0.212	0.233	0.258	2.707	0.182	0.512	80	503	949	800	-2.495	143	806	140	660	0
2	16	11	"iYBL042C"	"iYBL042C"	10270	15910	120	1840	1581	851	167	173	55	94	89	0	1425	1200	713	97	103	77	81	79	0	1.260	1.282	1.255	1.313	1.745	1.256	0.927	120	629	3001	2517	0.333	1673	1328	1414	1103	0
2	17	11	"iYBL038W"	"iYBL038W"	10480	15900	110	664	610	267	163	168	52	82	78	0	1378	1114	628	100	98	36	83	81	0	0.392	0.441	0.434	0.449	1.726	0.400	0.833	80	552	1779	1461	-1.351	501	1278	447	1014	0
2	18	11	"iYBL034C"	"iYBL034C"	10670	15910	100	292	300	106	167	173	55	72	55	0	717	601	287	100	97	37	86	85	0	0.203	0.265	0.275	0.262	2.226	0.259	0.547	80	484	742	634	-2.303	125	617	133	501	0
2	19	11	"iYBR265W"	"iYBR265W"	10880	15900	110	263	287	122	166	172	49	72	50	0	943	781	456	98	96	36	82	82	0	0.115	0.177	0.165	0.168	2.525	0.158	0.419	80	561	942	804	-3.123	97	845	121	683	0
2	20	11	"iYBR270C"	"iYBR270C"	11070	15910	110	1060	956	484	169	173	54	88	86	0	1427	1323	777	99	99	46	87	86	0	0.671	0.643	0.656	0.660	1.589	0.604	0.900	80	557	2219	2011	-0.576	891	1328	787	1224	0
2	21	11	"iYBR274W"	"iYBR274W"	11280	15910	100	669	603	296	171	174	52	83	80	0	563	481	264	100	98	34	82	80	0	1.076	1.134	1.031	1.000	1.994	1.199	0.775	80	463	961	813	0.105	498	463	432	381	0
2	1	12	"iYBR291C"	"iYBR291C"	7260	16110	110	266	263	83	164	168	53	70	46	0	655	563	289	97	96	45	81	78	0	0.183	0.212	0.212	0.256	2.497	0.194	0.425	80	599	660	565	-2.452	102	558	99	466	0
2	2	12	"iYBR294W"	"iYBR294W"	7460	16110	110	396	401	170	167	170	51	86	77	0	1154	956	519	98	99	52	83	83	0	0.217	0.273	0.256	0.301	2.359	0.224	0.576	80	561	1285	1092	-2.205	229	1056	234	858	0
2	3	12	"iYBR297W"	"iYBR297W"	7670	16110	110	394	382	172	164	169	51	80	71	0	745	624	336	98	96	39	82	81	0	0.355	0.414	0.437	0.417	2.065	0.390	0.624	80	557	877	744	-1.492	230	647	218	526	0
2	4	12	"iYCL061C"	"iYCL061C"	7860	16110	110	1589	1413	839	164	195	177	82	75	0	3221	2579	1824	100	169	439	73	66	0	0.457	0.504	0.530	0.677	2.634	0.463	0.928	80	513	4546	3728	-1.131	1425	3121	1249	2479	0
2	5	12	"iYCL055W-0"	"iYCL055W-0"	8090	16110	100	434	428	185	160	170	56	85	76	0	571	494	270	97	102	92	81	72	0	0.578	0.675	0.629	0.664	2.082	0.589	0.667	80	455	748	665	-0.791	274	474	268	397	0
2	6	12	"iYCL051W"	"iYCL051W"	8250	16100	100	1440	1353	793	171	181	76	92	85	0	840	705	473	102	101	47	81	77	0	1.720	1.960	1.896	1.989	1.869	1.826	0.910	80	456	2007	1785	0.782	1269	738	1182	603	0
2	7	12	"iYCL029C"	"iYCL029C"	8450	16110	120	433	450	225	168	178	71	76	68	0	626	668	495	100	102	46	77	70	0	0.504	0.496	0.527	0.602	2.213	0.447	0.751	120	510	791	850	-0.989	265	526	282	568	0
2	8	12	"iYCL025C"	"iYCL025C"	8610	16100	130	981	906	479	168	183	76	92	83	0	1018	876	512	100	111	66	82	78	0	0.886	0.951	0.964	1.065	1.926	0.914	0.855	120	593	1731	1514	-0.175	813	918	738	776	0
2	9	12	"iYCRCdelta6-0"	"iYCRCdelta6-0"	8810	16090	90	726	684	349	184	219	142	73	69	0	540	479	284	113	144	122	75	67	0	1.269	1.366	1.324	1.267	1.511	1.272	0.831	52	400	969	866	0.344	542	427	500	366	0
2	10	12	"iYDL043C"	"iYDL043C"	9050	16110	120	812	758	423	168	180	91	84	74	0	715	629	418	102	108	77	75	71	0	1.051	1.120	1.039	0.965	2.057	1.090	0.860	120	674	1257	1117	0.071	644	613	590	527	0
2	11	12	"iYDL037C-0"	"iYDL037C-0"	9240	16100	100	495	483	265	167	177	86	70	62	0	1006	855	632	105	199	1928	1	0	0	0.364	0.421	0.435	0.463	2.346	0.398	0.802	80	485	1229	1066	-1.458	328	901	316	750	0
2	12	12	"iYDL032W"	"iYDL032W"	9460	16110	120	495	627	390	168	175	58	80	75	0	726	810	620	100	103	62	78	72	0	0.522	0.646	0.639	0.616	2.114	0.625	0.850	120	568	953	1169	-0.937	327	626	459	710	0
2	13	12	"iYDL014W"	"iYDL014W"	9610	16100	130	2180	1949	1477	171	196	110	83	78	0	847	1062	907	91	101	75	79	65	0	2.657	1.831	1.779	1.744	2.198	1.693	0.920	120	619	2765	2749	1.410	2009	756	1778	971	0
2	14	12	"iYDL008W"	"iYDL008W"	9820	16100	120	1626	1419	912	182	219	132	80	73	0	874	741	507	106	124	83	74	71	0	1.880	1.948	1.898	1.837	1.931	1.902	0.897	120	572	2212	1872	0.911	1444	768	1237	635	0
2	15	12	"iYDLWtau1"	"iYDLWtau1"	10020	16100	120	930	1086	764	173	190	89	85	75	0	1286	1566	1317	101	115	76	85	79	0	0.639	0.623	0.647	0.736	2.069	0.584	0.901	120	653	1942	2378	-0.647	757	1185	913	1465	0
2	16	12	"iYDR008C"	"iYDR008C"	10250	16110	120	442	451	196	171	176	54	81	77	0	1585	1321	772	98	107	67	85	81	0	0.182	0.229	0.225	0.248	2.297	0.210	0.712	120	609	1758	1503	-2.456	271	1487	280	1223	0
2	17	12	"iYDR013W"	"iYDR013W"	10430	16090	80	309	318	136	173	182	76	67	44	0	641	525	307	104	117	89	75	73	0	0.253	0.344	0.308	0.338	1.883	0.315	0.496	52	327	673	566	-1.981	136	537	145	421	0
2	18	12	"iYDR016C"	"iYDR016C"	10660	16100	120	636	633	312	169	177	65	88	80	0	1519	1227	751	99	103	66	85	85	0	0.329	0.411	0.428	0.470	1.953	0.387	0.812	120	636	1887	1592	-1.604	467	1420	464	1128	0
2	19	12	"iYDR032C-0"	"iYDR032C-0"	10840	16090	110	966	808	415	171	182	67	87	81	0	1272	1054	657	101	111	96	78	76	0	0.679	0.668	0.685	0.754	2.307	0.642	0.884	80	518	1966	1590	-0.559	795	1171	637	953	0
2	20	12	"iYDR034C"	"iYDR034C"	11040	16100	120	419	429	185	171	178	63	80	71	0	2773	2274	1400	101	112	95	85	84	0	0.093	0.119	0.120	0.135	2.201	0.111	0.737	120	592	2920	2431	-3.430	248	2672	258	2173	0
2	21	12	"iYDR034C-A"	"iYDR034C-A"	11230	16100	120	5038	4554	2951	167	181	81	98	94	0	9721	7962	5665	104	127	161	89	86	0	0.506	0.558	0.568	0.674	1.759	0.526	0.953	120	666	14488	12245	-0.981	4871	9617	4387	7858	0
2	1	13	"iYDR335W"	"iYDR335W"	7280	16320	120	411	520	329	168	169	56	80	72	0	466	645	529	98	99	118	75	64	0	0.660	0.644	0.643	0.638	2.557	0.565	0.759	120	674	611	899	-0.599	243	368	352	547	0
2	2	13	"iYDR339C"	"iYDR339C"	7490	16320	110	242	285	152	164	168	51	61	42	0	205	365	380	98	101	125	46	38	0	0.729	0.453	0.396	0.521	3.489	0.353	0.466	80	510	185	388	-0.456	78	107	121	267	0
2	3	13	"iYDR342C-1"	"iYDR342C-1"	7650	16310	110	329	330	116	164	172	55	81	67	0	456	403	186	98	101	83	78	75	0	0.461	0.544	0.539	0.588	2.404	0.500	0.532	80	471	523	471	-1.117	165	358	166	305	0
2	4	13	"iYDR354W"	"iYDR354W"	7830	16300	150	188	238	167	167	188	146	14	9	0	70	167	268	100	138	331	12	7	0	-0.700	1.060	0.670	0.641	3.722	0.604	0.592	156	732	-9	138	Error	21	-30	71	67	-50
2	5	13	"iYDR360W"	"iYDR360W"	8030	16300	150	196	273	234	163	186	149	18	14	0	54	262	471	94	133	340	16	13	0	-0.825	0.655	0.671	0.657	2.768	0.455	0.722	156	810	-7	278	Error	33	-40	110	168	-50
2	6	13	"itK(CUU)D1"	"itK(CUU)D1"	8240	16290	80	298	324	168	159	171	78	61	40	0	651	613	490	80	94	100	65	61	0	0.243	0.310	0.319	0.354	2.615	0.269	0.634	52	340	710	698	-2.038	139	571	165	533	0
2	7	13	"iYDR379W"	"iYDR379W"	8460	16300	110	1652	1442	721	155	174	126	91	82	0	1926	1578	827	78	98	159	83	82	0	0.810	0.858	0.851	0.906	1.608	0.834	0.934	80	550	3345	2787	-0.304	1497	1848	1287	1500	0
2	8	13	"iYDR383C"	"iYDR383C"	8640	16310	100	467	465	212	172	188	133	72	56	0	715	603	351	100	122	164	75	68	0	0.480	0.583	0.613	0.634	2.231	0.559	0.715	80	504	910	796	-1.060	295	615	293	503	0
2	9	13	"iYDR387C"	"iYDR387C"	8850	16300	110	375	367	153	172	183	86	70	57	0	1093	863	517	104	127	222	76	66	0	0.205	0.257	0.257	0.326	2.743	0.260	0.687	80	632	1192	954	-2.284	203	989	195	759	0
2	10	13	"iYDR404C"	"iYDR404C"	9080	16300	90	400	421	193	168	174	59	82	75	0	1687	1596	885	101	145	218	88	86	0	0.146	0.169	0.167	0.174	2.696	0.159	0.670	52	384	1818	1748	-2.773	232	1586	253	1495	0
2	11	13	"iYDR408C"	"iYDR408C"	9260	16310	120	409	419	194	166	174	78	76	65	0	1158	1237	806	100	169	1681	31	0	0	0.230	0.223	0.220	0.218	2.462	0.051	0.381	120	638	1301	1390	-2.122	243	1058	253	1137	0
2	12	13	"iYDR413C"	"iYDR413C"	9440	16300	80	288	285	92	165	177	67	73	42	0	791	708	362	105	160	454	67	19	0	0.179	0.199	0.202	0.200	2.973	0.187	0.516	52	321	809	723	-2.480	123	686	120	603	0
2	13	13	"itS(UGA)E-0"	"itS(UGA)E-0"	9640	16330	80	399	383	190	162	174	74	69	61	0	1529	1313	790	81	163	511	71	67	0	0.164	0.179	0.185	0.189	2.007	0.182	0.777	52	316	1685	1453	-2.611	237	1448	221	1232	0
2	14	13	"iYER068W"	"iYER068W"	9830	16300	150	159	185	93	169	187	91	15	5	0	58	165	278	95	114	168	14	11	0	0.270	0.229	0.691	0.647	3.433	0.210	0.384	156	874	-47	86	-1.888	-10	-37	16	70	-50
2	15	13	"iYER072W"	"iYER072W"	10060	16290	80	371	378	162	160	167	56	80	71	0	911	798	366	80	88	74	88	86	0	0.254	0.304	0.311	0.327	2.323	0.317	0.672	52	337	1042	936	-1.978	211	831	218	718	0
2	16	13	"iYER087W"	"iYER087W"	10260	16310	120	1770	1490	741	166	175	62	94	90	0	1735	1428	822	86	92	74	87	87	0	0.973	0.987	0.967	1.072	1.542	0.945	0.932	120	598	3253	2666	-0.040	1604	1649	1324	1342	0
2	17	13	"iYER090W"	"iYER090W"	10440	16290	90	533	528	190	179	196	93	92	80	0	1195	1079	411	104	148	209	90	84	0	0.324	0.358	0.355	0.360	1.706	0.351	0.787	52	391	1445	1324	-1.624	354	1091	349	975	0
2	18	13	"iYER093C"	"iYER093C"	10650	16290	90	316	334	127	166	175	59	80	63	0	791	717	310	102	119	91	88	86	0	0.218	0.273	0.262	0.268	2.420	0.262	0.583	52	406	839	783	-2.200	150	689	168	615	0
2	19	13	"iYER106W"	"iYER106W"	10880	16310	120	2384	2179	1141	170	178	63	94	91	0	2737	2314	1319	102	112	90	90	88	0	0.840	0.908	0.923	0.997	1.910	0.889	0.939	120	652	4849	4221	-0.251	2214	2635	2009	2212	0
2	20	13	"iYER110C"	"iYER110C"	11050	16300	100	1020	925	484	170	175	54	88	83	0	1806	1509	871	102	102	51	83	81	0	0.499	0.537	0.526	0.528	1.729	0.510	0.889	80	462	2554	2162	-1.003	850	1704	755	1407	0
2	21	13	"iYER114C"	"iYER114C"	11290	16310	110	1509	1367	588	167	174	59	93	92	0	1086	940	441	103	103	62	87	86	0	1.365	1.434	1.437	1.533	1.716	1.420	0.909	80	536	2325	2037	0.449	1342	983	1200	837	0
2	1	14	"iYER131W"	"iYER131W"	7260	16510	120	335	341	129	168	172	58	78	63	0	1048	891	452	97	100	120	85	80	0	0.176	0.218	0.222	0.230	2.158	0.202	0.613	120	636	1118	967	-2.510	167	951	173	794	0
2	2	14	"iYERCdelta14"	"iYERCdelta14"	7450	16500	100	273	288	116	173	177	54	67	45	0	686	609	394	99	107	132	72	67	0	0.170	0.225	0.281	0.252	2.580	0.175	0.396	80	471	687	625	-2.553	100	587	115	510	0
2	3	14	"itK(CUU)E2"	"itK(CUU)E2"	7640	16510	80	398	429	184	173	180	63	84	78	0	890	793	383	100	123	144	86	78	0	0.285	0.369	0.306	0.351	1.737	0.368	0.653	52	340	1015	949	-1.812	225	790	256	693	0
2	4	14	"iYGL186C"	"iYGL186C"	7870	16510	130	390	394	148	166	176	63	85	77	0	1044	889	419	101	111	92	85	82	0	0.238	0.289	0.270	0.298	2.254	0.276	0.689	120	725	1167	1016	-2.074	224	943	228	788	0
2	5	14	"iYGL182C"	"iYGL182C"	8090	16510	110	509	483	200	161	167	54	86	82	0	1545	1305	690	96	97	46	86	86	0	0.240	0.266	0.276	0.291	1.987	0.267	0.819	80	567	1797	1531	-2.058	348	1449	322	1209	0
2	6	14	"iYGL179C-1"	"iYGL179C-1"	8290	16510	80	350	336	132	162	166	53	80	65	0	663	640	363	99	100	48	86	86	0	0.333	0.322	0.364	0.350	2.478	0.273	0.506	52	334	752	715	-1.585	188	564	174	541	0
2	7	14	"iYGL163C-1"	"iYGL163C-1"	8470	16510	100	464	450	198	156	167	77	85	71	0	1983	1603	934	88	99	121	82	81	0	0.163	0.194	0.197	0.241	2.797	0.183	0.789	80	476	2203	1809	-2.621	308	1895	294	1515	0
2	8	14	"iYGL159W"	"iYGL159W"	8650	16520	110	462	528	369	164	174	80	61	57	0	488	542	482	96	107	116	61	56	0	0.760	0.816	0.809	0.701	2.516	0.773	0.831	80	558	690	810	-0.396	298	392	364	446	0
2	9	14	"iYGL157W"	"iYGL157W"	8900	16500	90	338	356	139	165	176	74	78	57	0	1249	1031	505	98	155	347	84	69	0	0.150	0.205	0.205	0.202	1.906	0.215	0.682	52	366	1324	1124	-2.734	173	1151	191	933	0
2	10	14	"iYGL139W"	"iYGL139W"	9060	16510	120	933	879	429	166	173	57	90	88	0	941	765	416	100	123	170	80	72	0	0.912	1.072	1.033	1.016	1.853	1.045	0.877	120	624	1608	1378	-0.133	767	841	713	665	0
2	11	14	"iYGL135W"	"iYGL135W"	9280	16520	110	884	1057	1313	164	169	52	97	95	0	1210	1098	488	102	98	36	95	95	0	0.650	0.897	0.721	0.805	1.809	1.741	0.449	80	537	1828	1889	-0.622	720	1108	893	996	0
2	12	14	"iYGL130W"	"iYGL130W"	9470	16510	120	551	548	250	167	173	62	88	82	0	850	875	518	103	112	104	87	80	0	0.514	0.494	0.473	0.507	1.616	0.471	0.838	120	641	1131	1153	-0.960	384	747	381	772	0
2	13	14	"iYGL114W"	"iYGL114W"	9670	16510	130	1533	1426	756	166	173	60	93	91	0	1010	884	506	100	117	182	80	73	0	1.502	1.607	1.615	1.752	1.668	1.573	0.929	120	644	2277	2044	0.587	1367	910	1260	784	0
2	14	14	"iYGL110C"	"iYGL110C"	9860	16500	90	267	276	100	167	173	57	65	40	0	413	384	223	101	114	93	75	69	0	0.321	0.385	0.377	0.407	2.936	0.318	0.396	52	394	412	392	-1.642	100	312	109	283	0
2	15	14	"iYGL105W"	"iYGL105W"	10070	16510	120	425	432	229	163	170	58	86	75	0	1386	1170	698	96	108	192	78	75	0	0.203	0.250	0.257	0.292	2.324	0.214	0.564	120	673	1552	1343	-2.300	262	1290	269	1074	0
2	16	14	"iYGR177C"	"iYGR177C"	10270	16500	100	544	518	270	164	169	55	80	73	0	1048	880	560	91	88	49	82	81	0	0.397	0.449	0.464	0.472	1.955	0.431	0.811	80	390	1337	1143	-1.333	380	957	354	789	0
2	17	14	"itL(CAA)G3"	"itL(CAA)G3"	10430	16500	150	189	328	322	165	177	79	32	24	0	67	297	500	94	112	151	22	17	0	-0.889	0.803	0.637	0.695	3.088	0.616	0.810	156	843	-3	366	Error	24	-27	163	203	-50
2	18	14	"iYGR185C"	"iYGR185C"	10660	16490	90	1164	1004	482	169	190	124	90	86	0	792	674	363	85	92	77	88	80	0	1.407	1.418	1.423	1.551	2.069	1.385	0.853	52	414	1702	1424	0.493	995	707	835	589	0
2	19	14	"iYGR199W"	"iYGR199W"	10850	16500	110	440	416	189	169	183	86	68	65	0	787	645	400	103	113	81	73	72	0	0.396	0.456	0.477	0.427	2.407	0.448	0.740	80	567	955	789	-1.336	271	684	247	542	0
2	20	14	"iYGR203W"	"iYGR203W"	11090	16510	120	429	440	184	176	181	57	86	75	0	487	436	218	104	110	68	81	77	0	0.661	0.795	0.822	0.784	2.006	0.791	0.692	120	667	636	596	-0.598	253	383	264	332	0
2	21	14	"iYGR207C"	"iYGR207C"	11280	16510	110	362	358	124	167	173	52	88	70	0	445	407	179	102	100	56	87	78	0	0.569	0.626	0.630	0.560	2.073	0.611	0.615	80	504	538	496	-0.815	195	343	191	305	0
2	1	15	"iYGR221C"	"iYGR221C"	7260	16710	110	763	780	390	166	177	79	91	81	0	971	848	509	96	106	117	81	77	0	0.682	0.816	0.778	0.909	1.905	0.744	0.846	80	584	1472	1366	-0.552	597	875	614	752	0
2	2	15	"iYGR224W"	"iYGR224W"	7480	16710	120	629	619	264	166	180	71	85	82	0	1205	988	515	96	106	106	82	80	0	0.417	0.508	0.525	0.574	2.069	0.480	0.823	120	674	1572	1345	-1.260	463	1109	453	892	0
2	3	15	"iYGR230W"	"iYGR230W"	7680	16720	110	444	431	194	168	175	52	81	75	0	826	672	372	97	95	48	83	81	0	0.379	0.457	0.448	0.445	2.152	0.430	0.728	80	561	1005	838	-1.401	276	729	263	575	0
2	4	15	"iYGR247W"	"iYGR247W"	7890	16710	130	297	314	134	167	176	65	70	50	0	717	626	370	96	93	35	84	80	0	0.209	0.277	0.259	0.269	2.246	0.259	0.534	120	639	751	677	-2.256	130	621	147	530	0
2	5	15	"iYGR250C-0"	"iYGR250C-0"	8070	16710	120	827	756	346	155	163	56	90	85	0	2380	2007	1132	95	96	45	89	86	0	0.294	0.314	0.309	0.344	1.827	0.293	0.903	120	602	2957	2513	-1.766	672	2285	601	1912	0
2	6	15	"iYGR253C-0"	"iYGR253C-0"	8280	16710	110	904	829	416	159	167	58	87	81	0	1429	1125	646	99	99	44	83	80	0	0.560	0.653	0.632	0.682	1.792	0.647	0.880	80	548	2075	1696	-0.836	745	1330	670	1026	0
2	7	15	"iYHR186C"	"iYHR186C"	8480	16710	130	3180	2822	1490	162	170	60	94	94	0	4763	3956	2206	101	109	90	92	90	0	0.647	0.690	0.695	0.756	1.677	0.678	0.961	120	687	7680	6515	-0.627	3018	4662	2660	3855	0
2	8	15	"iYHR191C"	"iYHR191C"	8700	16710	130	416	436	206	164	171	55	85	75	0	1018	864	504	98	100	57	88	85	0	0.274	0.355	0.375	0.399	2.009	0.342	0.737	120	659	1172	1038	-1.868	252	920	272	766	0
2	9	15	"iYHR196W"	"iYHR196W"	8900	16700	130	225	230	86	162	172	76	42	16	0	340	305	198	97	113	149	57	40	0	0.259	0.327	0.340	0.358	3.162	0.325	0.316	120	599	306	276	-1.948	63	243	68	208	0
2	10	15	"iYHRCdelta16-0"	"iYHRCdelta16-0"	9090	16710	120	4677	3897	1955	165	170	52	96	94	0	8968	7364	4171	95	93	32	94	90	0	0.509	0.513	0.517	0.615	1.836	0.487	0.951	120	500	13385	11001	-0.976	4512	8873	3732	7269	0
2	11	15	"iYIL174W-1"	"iYIL174W-1"	9280	16710	110	718	646	309	174	183	84	81	75	0	2390	2074	1248	103	116	115	83	81	0	0.238	0.239	0.255	0.313	2.529	0.232	0.880	80	536	2831	2443	-2.072	544	2287	472	1971	0
2	12	15	"iYIL170W-1"	"iYIL170W-1"	9490	16720	110	1325	1263	812	171	179	76	86	81	0	2610	2306	1624	102	116	114	78	76	0	0.460	0.495	0.503	0.591	1.884	0.488	0.941	80	524	3662	3296	-1.120	1154	2508	1092	2204	0
2	13	15	"iYIL153W"	"iYIL153W"	9690	16710	120	622	597	249	169	188	226	75	50	0	884	765	347	100	105	62	87	85	0	0.578	0.644	0.633	0.667	2.028	0.657	0.803	120	579	1237	1093	-0.791	453	784	428	665	0
2	14	15	"iYIL149C"	"iYIL149C"	9890	16710	120	632	609	268	168	186	217	75	54	0	1333	1173	590	100	110	78	91	87	0	0.376	0.411	0.392	0.424	2.246	0.406	0.823	120	623	1697	1514	-1.410	464	1233	441	1073	0
2	15	15	"iYIL145C"	"iYIL145C"	10090	16710	120	634	630	308	168	168	50	90	87	0	1923	1685	955	100	101	81	95	90	0	0.256	0.291	0.288	0.308	2.019	0.284	0.845	120	576	2289	2047	-1.968	466	1823	462	1585	0
2	16	15	"iYIL129C"	"iYIL129C"	10280	16710	120	750	697	353	169	171	53	87	85	0	2190	1892	1218	100	103	85	88	85	0	0.278	0.295	0.309	0.352	1.934	0.281	0.889	120	627	2671	2320	-1.847	581	2090	528	1792	0
2	17	15	"iYIL125W"	"iYIL125W"	10480	16710	110	836	782	355	164	180	173	82	75	0	981	837	424	101	120	249	80	71	0	0.764	0.840	0.799	0.906	1.885	0.808	0.861	80	543	1552	1354	-0.389	672	880	618	736	0
2	18	15	"iYIL121W"	"iYIL121W"	10670	16710	110	653	621	276	165	176	90	87	81	0	990	838	454	91	102	269	78	70	0	0.543	0.610	0.600	0.644	1.721	0.609	0.847	80	594	1387	1203	-0.881	488	899	456	747	0
2	19	15	"itR(ACG)J"	"itR(ACG)J"	10890	16710	120	661	968	877	169	175	56	70	66	0	430	744	778	97	108	262	51	45	0	1.477	1.235	1.087	1.081	1.981	1.000	0.657	120	621	825	1446	0.563	492	333	799	647	-100
2	20	15	"iYJL098W"	"iYJL098W"	11070	16700	110	248	261	102	170	173	50	56	46	0	357	313	176	103	103	52	76	71	0	0.307	0.433	0.480	0.467	2.228	0.410	0.409	80	501	332	301	-1.703	78	254	91	210	0
2	21	15	"iYJL093C"	"iYJL093C"	11280	16700	110	389	380	154	171	175	48	82	73	0	1258	1145	699	101	103	105	86	83	0	0.188	0.200	0.224	0.227	2.476	0.181	0.684	80	550	1375	1253	-2.408	218	1157	209	1044	0
2	1	16	"iYJL074C"	"iYJL074C"	7260	16910	110	420	433	209	169	174	62	78	66	0	1438	1277	885	97	101	72	80	73	0	0.187	0.224	0.213	0.240	1.948	0.205	0.724	80	586	1592	1444	-2.418	251	1341	264	1180	0
2	2	16	"iYJL070C"	"iYJL070C"	7460	16910	110	255	265	104	173	179	55	62	40	0	441	363	202	95	97	54	73	67	0	0.237	0.343	0.357	0.364	2.466	0.305	0.310	80	551	428	360	-2.077	82	346	92	268	0
2	3	16	"iYJL064W"	"iYJL064W"	7660	16910	110	242	248	93	171	179	61	55	30	0	412	390	219	97	97	43	82	73	0	0.225	0.263	0.360	0.318	3.395	0.254	0.299	80	553	386	370	-2.149	71	315	77	293	0
2	4	16	"iSNR60"	"iSNR60"	7860	16910	110	514	634	449	173	193	106	68	57	0	288	395	321	98	107	79	70	55	0	1.795	1.552	1.501	1.311	1.867	1.495	0.851	80	532	531	758	0.844	341	190	461	297	0
2	5	16	"iYJLCdelta5"	"iYJLCdelta5"	8040	16910	110	528	498	253	171	191	91	72	63	0	752	690	453	101	121	109	75	67	0	0.548	0.555	0.546	0.593	2.604	0.523	0.747	80	535	1008	916	-0.867	357	651	327	589	0
2	6	16	"iYJL043W"	"iYJL043W"	8260	16910	130	451	479	256	167	179	82	77	62	0	594	581	387	99	112	98	74	65	0	0.574	0.647	0.678	0.719	2.274	0.840	0.544	120	679	779	794	-0.802	284	495	312	482	0
2	7	16	"iYJL029C"	"iYJL029C"	8470	16910	120	1064	947	470	160	171	66	88	85	0	366	331	169	96	103	67	79	72	0	3.348	3.349	3.210	3.077	2.002	3.289	0.801	120	567	1174	1022	1.743	904	270	787	235	0
2	8	16	"iYJL026W"	"iYJL026W"	8680	16910	120	305	322	139	164	187	220	31	3	0	584	508	264	99	113	212	74	59	0	0.291	0.386	0.385	0.387	2.517	0.753	0.610	120	526	626	567	-1.782	141	485	158	409	0
2	9	16	"iYJL022W"	"iYJL022W"	8870	16910	130	1257	1187	575	166	204	263	83	75	0	1649	1456	798	100	135	291	82	76	0	0.704	0.753	0.755	0.791	1.662	0.721	0.936	120	494	2640	2377	-0.506	1091	1549	1021	1356	-100
2	10	16	"iYKL121W"	"iYKL121W"	9030	16900	150	321	622	737	167	185	139	51	30	0	214	657	959	99	121	193	36	24	0	1.339	0.815	0.864	1.001	2.784	0.759	0.930	156	550	269	1013	0.421	154	115	455	558	-50
2	11	16	"iYKL117W"	"iYKL117W"	9180	16910	120	1766	1475	838	181	248	228	80	72	0	844	680	401	103	129	107	75	72	0	2.139	2.243	2.225	2.161	1.829	2.226	0.897	120	458	2326	1871	1.097	1585	741	1294	577	0
2	12	16	"iYKL111C"	"iYKL111C"	9390	16900	130	394	434	265	182	242	215	49	30	0	364	402	294	105	135	114	59	51	0	0.819	0.848	0.862	0.922	2.450	1.295	0.597	120	554	471	549	-0.289	212	259	252	297	0
2	13	16	"iYKL097W-A-0"	"iYKL097W-A-0"	9570	16920	150	308	419	354	175	192	98	58	33	0	167	265	331	106	114	60	50	33	0	2.180	1.535	1.352	1.453	3.026	1.237	0.644	156	546	194	403	1.125	133	61	244	159	-100
2	14	16	"iYKL094W"	"iYKL094W"	9770	16910	120	456	449	177	181	211	236	56	14	0	1131	914	488	111	144	117	85	77	0	0.270	0.334	0.339	0.397	2.248	0.429	0.190	120	553	1295	1071	-1.891	275	1020	268	803	0
2	15	16	"iYKL090W"	"iYKL090W"	9980	16900	90	266	290	125	172	183	65	63	38	0	564	492	280	111	147	120	76	65	0	0.208	0.310	0.316	0.287	2.946	0.309	0.442	52	408	547	499	-2.269	94	453	118	381	0
2	16	16	"iYKL072W"	"iYKL072W"	10160	16910	90	283	298	110	173	179	64	67	44	0	653	608	289	110	131	97	86	84	0	0.203	0.251	0.256	0.238	2.281	0.244	0.466	52	402	653	623	-2.303	110	543	125	498	0
2	17	16	"iYKL071W"	"iYKL071W"	10370	16910	110	580	527	249	181	216	214	66	46	0	1065	890	516	110	160	288	77	62	0	0.418	0.444	0.450	0.476	1.895	0.513	0.672	80	535	1354	1126	-1.259	399	955	346	780	0
2	18	16	"itV(AAC)K1-1"	"itV(AAC)K1-1"	10570	16910	120	317	316	118	174	212	204	33	1	0	1186	978	559	113	167	277	74	69	0	0.133	0.164	0.185	0.193	2.481	0.184	0.305	120	600	1216	1007	-2.908	143	1073	142	865	0
2	19	16	"iYKL056C"	"iYKL056C"	10780	16900	110	491	469	196	171	184	67	86	76	0	750	623	383	108	147	297	65	53	0	0.498	0.579	0.554	0.613	2.064	0.482	0.653	80	528	962	813	-1.005	320	642	298	515	0
2	20	16	"iYKL052C"	"iYKL052C"	10980	16900	120	465	443	209	173	183	66	76	70	0	1868	1429	921	108	125	94	80	76	0	0.166	0.204	0.218	0.288	2.779	0.187	0.703	120	538	2052	1591	-2.592	292	1760	270	1321	0
2	21	16	"iYKL048C"	"iYKL048C"	11180	16900	140	245	266	112	171	178	60	55	39	0	444	583	447	105	123	119	65	54	0	0.218	0.199	0.248	0.295	3.116	0.191	0.391	156	777	413	573	-2.196	74	339	95	478	0
2	1	17	"iYLR069C"	"iYLR069C"	7200	17110	130	859	937	603	172	199	169	74	63	0	1286	1275	993	100	137	256	65	59	0	0.579	0.651	0.665	0.727	1.915	0.613	0.904	120	626	1873	1940	-0.788	687	1186	765	1175	0
2	2	17	"iYLR073C"	"iYLR073C"	7400	17120	140	279	304	136	179	209	164	37	8	0	554	475	349	103	149	252	54	47	0	0.222	0.336	0.388	0.389	2.672	0.486	0.681	156	664	551	497	-2.173	100	451	125	372	0
2	3	17	"iYLR078C"	"iYLR078C"	7600	17110	120	535	648	414	181	192	68	79	70	0	647	819	667	109	125	83	70	65	0	0.658	0.658	0.656	0.698	2.468	0.612	0.829	120	541	892	1177	-0.604	354	538	467	710	0
2	4	17	"iYLR094C"	"iYLR094C"	7790	17110	120	965	935	548	186	218	131	79	68	0	1541	1227	845	108	152	162	80	69	0	0.544	0.669	0.659	0.723	1.860	0.656	0.901	120	557	2212	1868	-0.879	779	1433	749	1119	0
2	5	17	"iYLR098C"	"iYLR098C"	7990	17110	130	630	560	260	182	213	130	75	70	0	846	713	381	104	145	156	77	75	0	0.604	0.621	0.618	0.593	2.023	0.651	0.802	120	612	1190	987	-0.728	448	742	378	609	0
2	6	17	"iYLR104W"	"iYLR104W"	8190	17110	130	1662	1442	770	177	202	115	82	80	0	1025	860	473	103	122	85	78	77	0	1.611	1.671	1.607	1.571	1.710	1.681	0.912	120	593	2407	2022	0.688	1485	922	1265	757	0
2	7	17	"iYLR117C"	"iYLR117C"	8390	17110	140	3338	2783	1498	171	202	116	91	87	0	6304	5088	3023	103	138	134	86	83	0	0.511	0.524	0.520	0.644	2.332	0.498	0.949	156	620	9368	7597	-0.969	3167	6201	2612	4985	0
2	8	17	"iYLR121C"	"iYLR121C"	8600	17110	150	390	391	177	167	201	215	51	14	0	1353	1068	625	107	153	233	74	69	0	0.179	0.233	0.243	0.281	2.660	0.228	0.647	156	609	1469	1185	-2.482	223	1246	224	961	0
2	9	17	"iYLR125W"	"iYLR125W"	8790	17110	140	1096	975	467	168	196	219	84	75	0	2021	1649	924	106	131	213	85	82	0	0.485	0.523	0.515	0.547	1.539	0.529	0.853	156	552	2843	2350	-1.045	928	1915	807	1543	0
2	10	17	"itD(GUC)L1"	"itD(GUC)L1"	8980	17110	120	635	634	274	173	197	142	86	75	0	970	862	395	105	137	197	86	80	0	0.534	0.609	0.594	0.576	1.807	0.598	0.797	120	507	1327	1218	-0.905	462	865	461	757	0
2	11	17	"iYLR147C"	"iYLR147C"	9200	17100	140	1105	1030	495	174	216	177	87	78	0	2016	1762	949	108	132	120	89	87	0	0.488	0.518	0.512	0.545	1.649	0.506	0.905	156	653	2839	2510	-1.035	931	1908	856	1654	0
2	12	17	"iYLR151C"	"iYLR151C"	9410	17100	140	982	925	422	172	204	153	86	80	0	1573	1300	667	107	126	115	87	85	0	0.553	0.631	0.613	0.674	1.705	0.618	0.880	156	533	2276	1946	-0.856	810	1466	753	1193	0
2	13	17	"iYLR459W"	"iYLR459W"	9580	17100	150	627	605	372	171	192	101	77	71	0	1619	1300	735	108	125	102	85	84	0	0.302	0.364	0.343	0.360	2.034	0.378	0.623	156	530	1967	1626	-1.728	456	1511	434	1192	0
2	14	17	"iYLR461W-1"	"iYLR461W-1"	9780	17100	150	8709	6764	3983	173	199	95	97	94	0	18446	13923	9168	113	154	155	94	91	0	0.466	0.477	0.475	0.560	2.059	0.456	0.970	156	665	26869	20401	-1.103	8536	18333	6591	13810	0
2	15	17	"iYML132W-0"	"iYML132W-0"	9980	17100	130	2834	2511	1066	171	191	92	99	97	0	3314	2777	1214	111	151	165	96	94	0	0.831	0.878	0.880	0.904	1.418	0.865	0.946	120	648	5866	5006	-0.266	2663	3203	2340	2666	0
2	16	17	"iYML117W-A"	"iYML117W-A"	10190	17100	130	1253	1117	473	167	183	87	90	88	0	1471	1261	603	108	129	122	85	84	0	0.797	0.824	0.798	0.823	1.896	0.803	0.884	120	643	2449	2103	-0.328	1086	1363	950	1153	0
2	17	17	"iYML113W"	"iYML113W"	10380	17090	130	1749	1509	747	174	184	77	93	90	0	2845	2421	1375	106	122	114	87	80	0	0.575	0.577	0.603	0.714	2.224	0.546	0.939	120	605	4314	3650	-0.798	1575	2739	1335	2315	0
2	18	17	"iYML109W"	"iYML109W"	10590	17100	140	366	397	193	173	187	76	74	59	0	622	509	291	105	125	123	69	63	0	0.373	0.554	0.507	0.559	2.158	0.569	0.701	156	629	710	628	-1.422	193	517	224	404	0
2	19	17	"iYML089C"	"iYML089C"	10790	17100	140	460	477	384	167	179	63	77	72	0	1166	972	663	104	116	89	76	71	0	0.276	0.357	0.315	0.396	2.848	0.337	0.403	156	623	1355	1178	-1.858	293	1062	310	868	0
2	20	17	"iYML085C"	"iYML085C"	10980	17090	130	463	458	174	168	176	55	87	80	0	963	786	375	106	108	48	87	83	0	0.344	0.426	0.405	0.433	2.081	0.381	0.718	120	535	1152	970	-1.539	295	857	290	680	0
2	21	17	"iYML081W"	"iYML081W"	11180	17100	140	301	312	122	169	175	55	73	58	0	1050	835	485	103	108	65	81	76	0	0.139	0.195	0.218	0.248	2.696	0.193	0.607	156	725	1079	875	-2.843	132	947	143	732	0
2	1	18	"iYML068W"	"iYML068W"	7190	17300	130	518	519	218	171	179	73	89	80	0	1071	919	439	97	104	66	88	85	0	0.356	0.423	0.411	0.414	1.895	0.417	0.788	120	588	1321	1170	-1.489	347	974	348	822	0
2	2	18	"iYML064C"	"iYML064C"	7390	17300	130	379	377	130	175	186	84	80	62	0	918	803	380	103	125	122	83	81	0	0.250	0.289	0.301	0.309	2.539	0.266	0.623	120	574	1019	902	-1.998	204	815	202	700	0
2	3	18	"iYML060W"	"iYML060W"	7600	17300	130	915	840	358	174	186	68	93	84	0	1002	836	407	105	119	74	85	82	0	0.826	0.911	0.857	0.925	1.728	0.881	0.873	120	595	1638	1397	-0.276	741	897	666	731	0
2	4	18	"iYMR222C"	"iYMR222C"	7790	17300	130	975	863	390	184	198	87	86	83	0	1169	966	488	106	129	100	81	80	0	0.744	0.790	0.762	0.769	1.929	0.767	0.875	120	574	1854	1539	-0.426	791	1063	679	860	0
2	5	18	"iYMR226C"	"iYMR226C"	7990	17300	130	913	835	395	179	193	81	85	80	0	1894	1571	814	105	128	96	83	83	0	0.410	0.447	0.429	0.448	2.293	0.441	0.876	120	598	2523	2122	-1.285	734	1789	656	1466	0
2	6	18	"iYMR230W"	"iYMR230W"	8190	17300	130	1110	1012	490	175	193	91	89	83	0	1944	1619	865	108	129	94	84	80	0	0.509	0.554	0.529	0.553	1.719	0.558	0.876	120	598	2771	2348	-0.974	935	1836	837	1511	0
2	7	18	"iYMR245W"	"iYMR245W"	8390	17300	130	1823	1597	819	174	196	93	86	81	0	2528	2130	1112	109	136	107	83	82	0	0.682	0.704	0.698	0.670	1.788	0.713	0.925	120	571	4068	3444	-0.553	1649	2419	1423	2021	0
2	8	18	"iYMRWdelta19-0"	"iYMRWdelta19-0"	8590	17300	130	3173	2633	1404	169	191	91	91	89	0	5123	4219	2368	110	146	230	84	80	0	0.599	0.600	0.590	0.659	2.040	0.579	0.946	120	576	8017	6573	-0.739	3004	5013	2464	4109	0
2	9	18	"iYMR251W-A"	"iYMR251W-A"	8790	17300	130	337	334	135	168	187	88	69	48	0	759	659	330	108	130	218	80	72	0	0.260	0.301	0.323	0.297	2.505	0.228	0.413	120	573	820	717	-1.946	169	651	166	551	0
2	10	18	"iYMR267W"	"iYMR267W"	8990	17300	130	791	782	383	170	185	75	85	82	0	1679	1400	703	106	122	90	87	83	0	0.395	0.473	0.463	0.490	1.785	0.474	0.845	120	573	2194	1906	-1.341	621	1573	612	1294	0
2	11	18	"iYMR271C"	"iYMR271C"	9190	17300	120	487	460	196	171	185	77	80	72	0	1211	1017	495	106	128	93	83	83	0	0.286	0.317	0.322	0.330	1.865	0.318	0.728	120	539	1421	1200	-1.806	316	1105	289	911	0
2	12	18	"iYMR273C"	"iYMR273C"	9390	17300	130	1063	954	431	172	187	77	87	86	0	1820	1469	738	108	132	120	84	82	0	0.520	0.575	0.583	0.616	1.683	0.264	0.399	120	581	2603	2143	-0.942	891	1712	782	1361	0
2	13	18	"iYMR288W"	"iYMR288W"	9590	17300	120	1686	1505	650	170	194	103	90	87	0	1750	1448	709	106	135	127	85	84	0	0.922	0.995	0.972	0.953	1.821	0.962	0.917	120	540	3160	2677	-0.117	1516	1644	1335	1342	0
2	14	18	"iYMR292W"	"iYMR292W"	9800	17300	130	608	577	245	170	189	94	82	78	0	534	477	222	107	126	113	81	76	0	1.026	1.100	1.026	0.957	1.783	1.298	0.680	120	597	865	777	0.037	438	427	407	370	0
2	15	18	"iYMR296C"	"iYMR296C"	10000	17300	130	973	898	394	163	179	84	88	84	0	1917	1618	728	106	120	109	88	87	0	0.447	0.486	0.478	0.461	1.741	0.616	0.780	120	626	2621	2247	-1.161	810	1811	735	1512	0
2	16	18	"iYNL048W"	"iYNL048W"	10220	17300	130	514	505	179	161	174	77	90	84	0	1094	1007	395	104	112	79	90	90	0	0.357	0.381	0.370	0.357	1.656	0.365	0.745	120	643	1343	1247	-1.488	353	990	344	903	0
2	17	18	"iYNL043C"	"iYNL043C"	10420	17300	130	573	541	184	168	174	68	88	86	0	1082	934	392	104	108	100	88	86	0	0.414	0.449	0.447	0.460	1.637	0.441	0.833	120	609	1383	1203	-1.272	405	978	373	830	0
2	18	18	"iYNL040W"	"iYNL040W"	10610	17290	130	1045	945	366	167	175	63	91	88	0	601	543	217	104	102	43	90	89	0	1.767	1.772	1.724	1.672	1.623	1.750	0.856	120	553	1375	1217	0.821	878	497	778	439	0
2	19	18	"iYNL027W"	"iYNL027W"	10820	17300	140	4534	4046	2016	168	177	62	98	96	0	1054	945	484	101	98	37	89	88	0	4.581	4.595	4.561	4.611	1.795	4.567	0.937	156	590	5319	4722	2.196	4366	953	3878	844	0
2	20	18	"iYNL024C"	"iYNL024C"	11010	17300	140	823	793	359	169	176	58	90	87	0	902	775	395	100	102	49	88	85	0	0.815	0.924	0.903	0.934	1.689	0.914	0.865	156	546	1456	1299	-0.294	654	802	624	675	0
2	21	18	"iYNL020C"	"iYNL020C"	11190	17290	130	1561	1514	705	166	182	84	93	91	0	902	808	408	106	110	72	87	85	0	1.753	1.920	1.865	1.911	1.650	1.852	0.912	120	605	2191	2050	0.809	1395	796	1348	702	0
2	1	19	"iYNL003C"	"iYNL003C"	7200	17500	130	519	501	199	172	184	75	85	78	0	1811	1481	768	102	118	94	89	88	0	0.203	0.239	0.234	0.250	1.969	0.228	0.778	120	610	2056	1708	-2.300	347	1709	329	1379	0
2	2	19	"iYNR001C"	"iYNR001C"	7390	17500	130	585	569	241	177	188	70	85	81	0	2048	1632	814	108	146	162	87	83	0	0.210	0.257	0.251	0.264	1.650	0.257	0.817	120	640	2348	1916	-2.249	408	1940	392	1524	0
2	3	19	"iYNR002C"	"iYNR002C"	7630	17500	130	315	324	128	180	191	70	70	45	0	724	636	307	104	134	148	82	76	0	0.218	0.271	0.280	0.255	2.231	0.278	0.538	120	632	755	676	-2.199	135	620	144	532	0
2	4	19	"iYNR018W"	"iYNR018W"	7810	17500	130	717	658	272	180	187	65	89	83	0	1533	1247	620	103	122	118	85	83	0	0.376	0.418	0.421	0.436	1.801	0.406	0.872	120	581	1967	1622	-1.413	537	1430	478	1144	0
2	5	19	"iYNR022C"	"iYNR022C"	8020	17510	140	875	841	367	174	184	73	94	88	0	801	699	327	105	130	126	85	80	0	1.007	1.123	1.090	1.083	1.662	1.093	0.842	156	666	1397	1261	0.010	701	696	667	594	0
2	6	19	"iYNR027W"	"iYNR027W"	8230	17500	130	419	427	203	165	172	61	77	70	0	936	812	436	104	110	66	81	79	0	0.305	0.370	0.388	0.397	2.181	0.401	0.633	120	572	1086	970	-1.712	254	832	262	708	0
2	7	19	"iYOR064C"	"iYOR064C"	8420	17500	130	494	481	226	160	170	62	84	76	0	1449	1249	702	105	110	57	85	82	0	0.249	0.281	0.273	0.272	1.826	0.271	0.797	120	578	1678	1465	-2.009	334	1344	321	1144	0
2	8	19	"iYOR068C"	"iYOR068C"	8620	17500	130	2846	2483	1219	165	185	98	93	91	0	3692	2989	1628	107	137	231	84	82	0	0.748	0.804	0.790	0.961	2.106	0.771	0.949	120	584	6266	5200	-0.419	2681	3585	2318	2882	0
2	9	19	"iYOR071C"	"iYOR071C"	8830	17510	140	876	831	409	166	187	95	86	80	0	1704	1378	798	108	137	229	80	75	0	0.445	0.524	0.529	0.570	1.975	0.496	0.875	156	600	2306	1935	-1.169	710	1596	665	1270	0
2	10	19	"iYOR086C"	"iYOR086C"	9020	17500	140	661	612	275	165	175	60	87	84	0	1771	1413	834	106	123	99	87	83	0	0.298	0.342	0.345	0.381	2.036	0.318	0.865	156	585	2161	1754	-1.747	496	1665	447	1307	0
2	11	19	"iYOR090C"	"iYOR090C"	9210	17500	130	614	585	276	165	176	63	85	77	0	1929	1595	844	105	123	97	87	85	0	0.246	0.282	0.276	0.271	2.193	0.281	0.846	120	564	2273	1910	-2.022	449	1824	420	1490	0
2	12	19	"iYOR094W"	"iYOR094W"	9410	17490	130	508	514	242	171	180	62	85	80	0	1351	1102	604	106	124	91	84	82	0	0.271	0.344	0.368	0.403	2.264	0.338	0.650	120	563	1582	1339	-1.885	337	1245	343	996	0
2	13	19	"iYOR112W"	"iYOR112W"	9610	17500	140	1120	1008	564	173	189	89	87	80	0	1782	1401	914	105	134	125	79	74	0	0.565	0.644	0.666	0.733	1.842	0.624	0.907	156	626	2624	2131	-0.824	947	1677	835	1296	0
2	14	19	"iYOR116C"	"iYOR116C"	9820	17490	130	1239	1089	493	171	180	71	91	87	0	2013	1709	900	104	117	88	87	87	0	0.559	0.572	0.568	0.612	1.569	0.540	0.919	120	579	2977	2523	-0.838	1068	1909	918	1605	0
2	15	19	"iYOR121C"	"iYOR121C"	10010	17490	130	560	538	231	170	181	77	85	76	0	1071	861	454	107	123	103	83	80	0	0.405	0.488	0.480	0.480	1.733	0.469	0.797	120	582	1354	1122	-1.306	390	964	368	754	0
2	16	19	"iYOR138C"	"iYOR138C"	10210	17500	130	488	478	194	171	188	105	81	72	0	872	754	385	106	126	133	82	78	0	0.414	0.474	0.449	0.465	1.897	0.450	0.759	120	600	1083	955	-1.273	317	766	307	648	0
2	17	19	"itG(CCC)O"	"itG(CCC)O"	10410	17500	130	274	286	120	164	183	126	42	11	0	367	327	146	103	120	152	75	34	0	0.417	0.545	0.535	0.510	2.324	0.627	0.416	120	628	374	346	-1.263	110	264	122	224	0
2	18	19	"iYOR146W"	"iYOR146W"	10630	17490	130	302	304	111	166	179	125	55	14	0	952	796	401	104	114	185	81	76	0	0.160	0.199	0.208	0.208	2.372	0.187	0.487	120	639	984	830	-2.640	136	848	138	692	0
2	19	19	"iYPL228W"	"iYPL228W"	10830	17500	130	1860	1635	755	171	177	61	94	90	0	862	751	354	104	104	52	85	85	0	2.228	2.263	2.157	2.297	1.839	2.229	0.885	120	503	2447	2111	1.156	1689	758	1464	647	0
2	20	19	"iYPL224C"	"iYPL224C"	11010	17500	140	2523	2162	1190	172	187	79	92	89	0	3273	2515	1559	105	116	86	88	85	0	0.742	0.826	0.823	0.947	2.002	0.795	0.960	156	552	5519	4400	-0.430	2351	3168	1990	2410	0
2	21	19	"iYPL220W"	"iYPL220W"	11200	17490	130	1713	1517	734	178	206	133	90	86	0	2062	1702	884	110	139	142	87	85	0	0.786	0.841	0.832	0.884	1.635	0.823	0.933	120	625	3487	2931	-0.347	1535	1952	1339	1592	0
2	1	20	"iYPL203W"	"iYPL203W"	7210	17710	150	3811	3259	1620	175	194	120	96	94	0	2346	1871	998	100	108	80	91	85	0	1.619	1.741	1.772	1.915	1.627	1.725	0.943	156	977	5882	4855	0.695	3636	2246	3084	1771	0
2	2	20	"iYPL199C"	"iYPL199C"	7430	17700	140	989	910	427	178	191	82	86	82	0	1945	1556	846	107	124	121	81	81	0	0.441	0.505	0.484	0.540	1.723	0.488	0.876	156	800	2649	2181	-1.180	811	1838	732	1449	0
2	3	20	"iYPL195W"	"iYPL195W"	7620	17700	130	592	569	220	179	182	53	90	86	0	1964	1589	811	103	108	57	83	83	0	0.222	0.262	0.264	0.314	2.686	0.240	0.787	120	658	2274	1876	-2.172	413	1861	390	1486	0
2	4	20	"itE(UUC)P"	"itE(UUC)P"	7830	17710	140	707	707	328	177	181	57	93	89	0	898	799	367	104	114	88	88	86	0	0.668	0.763	0.743	0.747	1.756	0.784	0.801	156	768	1324	1225	-0.583	530	794	530	695	0
2	5	20	"iYPL177C-0"	"iYPL177C-0"	8000	17700	130	332	335	132	167	177	60	75	63	0	1644	1341	691	102	114	93	86	85	0	0.107	0.136	0.148	0.158	2.549	0.117	0.494	120	586	1707	1407	-3.224	165	1542	168	1239	0
2	6	20	"iYPL174C"	"iYPL174C"	8210	17700	140	1599	1375	714	166	181	79	89	85	0	2101	1654	993	102	119	100	85	81	0	0.717	0.779	0.785	0.858	1.721	0.741	0.928	156	768	3432	2761	-0.480	1433	1999	1209	1552	0
2	7	20	"iYPL157W"	"iYPL157W"	8410	17700	150	724	689	312	164	175	72	85	81	0	1790	1501	874	100	110	79	88	85	0	0.331	0.375	0.367	0.409	2.047	0.345	0.819	156	839	2250	1926	-1.594	560	1690	525	1401	0
2	8	20	"iYPL153C"	"iYPL153C"	8630	17700	140	1549	1383	744	163	173	75	89	89	0	2662	2391	1488	102	111	83	89	86	0	0.541	0.533	0.520	0.563	1.859	0.504	0.911	156	738	3946	3509	-0.885	1386	2560	1220	2289	0
2	9	20	"iYPL149W"	"iYPL149W"	8790	17690	130	809	805	414	168	182	79	87	83	0	1631	1402	808	107	122	87	88	86	0	0.421	0.492	0.485	0.488	2.119	0.480	0.846	120	598	2165	1932	-1.249	641	1524	637	1295	0
2	10	20	"itG(GCC)P2"	"itG(GCC)P2"	9020	17690	130	375	415	313	166	178	76	84	64	0	1452	1257	554	108	132	194	90	84	0	0.156	0.217	0.192	0.196	2.326	0.205	0.318	120	691	1553	1398	-2.685	209	1344	249	1149	0
2	11	20	"iYPR163C"	"iYPR163C"	9220	17690	130	503	493	178	166	179	99	86	72	0	1580	1375	579	105	136	212	90	86	0	0.228	0.257	0.251	0.237	1.860	0.247	0.673	120	693	1812	1597	-2.130	337	1475	327	1270	0
2	12	20	"iYPR167C"	"iYPR167C"	9440	17690	140	1051	987	422	169	176	55	94	91	0	2008	1718	776	103	119	110	94	91	0	0.463	0.507	0.490	0.497	1.723	0.491	0.880	156	742	2787	2433	-1.111	882	1905	818	1615	0
2	13	20	"iYPR183W"	"iYPR183W"	9610	17690	130	1111	989	456	172	183	73	86	85	0	4125	3328	1715	106	156	234	85	84	0	0.234	0.254	0.255	0.281	2.054	0.246	0.901	120	586	4958	4039	-2.098	939	4019	817	3222	0
2	14	20	"iYPR187W"	"iYPR187W"	9810	17690	130	405	398	156	171	183	74	79	70	0	1200	1015	486	104	156	222	81	76	0	0.214	0.249	0.260	0.266	2.269	0.225	0.521	120	695	1330	1138	-2.228	234	1096	227	911	0
2	15	20	"iYPR191W"	"iYPR191W"	10010	17690	130	1266	1122	468	173	185	76	93	91	0	2890	2461	1095	105	146	191	94	91	0	0.392	0.403	0.405	0.392	1.612	0.391	0.910	120	662	3878	3305	-1.349	1093	2785	949	2356	0
2	16	20	"YALCdelta2"	"YALCdelta2"	10190	17690	130	3093	2600	1381	179	234	260	85	81	0	3397	2861	1680	108	193	355	79	78	0	0.886	0.879	0.897	0.969	1.917	0.830	0.914	120	664	6203	5174	-0.175	2914	3289	2421	2753	0
2	17	20	"YBLWTy2-1B"	"YBLWTy2-1B"	10400	17690	130	10157	8381	4175	184	326	496	96	90	0	12583	10078	5174	107	286	674	96	87	0	0.799	0.822	0.841	0.837	1.425	0.807	0.960	120	711	22449	18168	-0.323	9973	12476	8197	9971	0
2	18	20	"YBLWdelta10"	"YBLWdelta10"	10610	17690	130	15103	11749	6203	178	358	575	96	91	0	21481	17097	8726	109	360	846	96	90	0	0.698	0.681	0.688	0.692	1.379	0.687	0.959	120	694	36297	28559	-0.518	14925	21372	11571	16988	0
2	19	20	"YFRWdelta10"	"YFRWdelta10"	10810	17690	140	2735	2184	1252	171	247	362	78	75	0	4026	3029	1951	108	219	567	75	71	0	0.654	0.689	0.673	0.796	2.105	0.651	0.928	156	798	6482	4934	-0.612	2564	3918	2013	2921	0
2	20	20	"YGRCTy1-2A"	"YGRCTy1-2A"	11050	17700	140	30137	25755	10904	172	186	81	100	100	0	24103	20547	8890	105	118	100	100	100	0	1.249	1.251	1.242	1.280	1.374	1.252	0.960	156	745	53963	46025	0.320	29965	23998	25583	20442	0
2	21	20	"YHLComega1"	"YHLComega1"	11230	17690	140	3093	2792	1518	173	189	102	94	91	0	4353	3701	2149	106	120	111	89	87	0	0.688	0.729	0.718	0.851	2.042	0.716	0.942	156	854	7167	6214	-0.540	2920	4247	2619	3595	0
3	1	1	"PET112"	"YBL080C"	11570	14010	150	1872	1590	1054	170	178	66	83	78	0	2170	1790	1421	92	94	61	74	71	0	0.819	0.836	0.885	0.956	2.078	0.765	0.904	156	825	3780	3118	-0.288	1702	2078	1420	1698	0
3	2	1	"YBL111C"	"YBL111C"	11770	14010	150	13598	13124	8753	172	186	89	96	92	0	21999	19575	13972	95	117	194	87	85	0	0.613	0.665	0.674	0.863	2.016	0.641	0.953	156	784	35330	32432	-0.706	13426	21904	12952	19480	0
3	3	1	"YBR028C"	"YBR028C"	11970	14010	150	849	773	422	165	180	79	83	74	0	1584	1342	870	90	108	189	76	73	0	0.458	0.486	0.511	0.510	1.701	0.455	0.852	156	775	2178	1860	-1.127	684	1494	608	1252	0
3	4	1	"RHK1"	"YBL082C"	12170	14010	150	3981	3389	2041	170	174	57	92	89	0	3816	3195	2101	90	92	42	83	82	0	1.023	1.037	1.051	1.175	1.924	1.021	0.930	156	788	7537	6324	0.033	3811	3726	3219	3105	0
3	5	1	"YBL113C"	"YBL113C"	12370	14010	150	16198	13425	6809	170	180	73	97	95	0	22724	18949	10042	90	106	161	91	89	0	0.708	0.703	0.706	0.794	1.781	0.680	0.953	156	778	38662	32114	-0.498	16028	22634	13255	18859	0
3	6	1	"YBR030W"	"YBR030W"	12570	14010	150	391	630	495	167	176	75	57	52	0	717	929	880	81	100	171	57	51	0	0.352	0.546	0.563	0.577	2.257	0.539	0.854	156	778	860	1311	-1.506	224	636	463	848	0
3	7	1	"CDC27"	"YBL084C"	12770	14010	150	1989	1673	1246	167	171	59	73	71	0	2928	2340	1939	92	90	61	67	66	0	0.642	0.670	0.681	0.714	1.880	0.662	0.899	156	759	4658	3754	-0.638	1822	2836	1506	2248	0
3	8	1	"RER2"	"YBR002C"	12970	14010	150	1283	1670	1512	167	177	76	72	65	0	806	1528	1573	95	98	132	57	54	0	1.570	1.049	0.995	1.099	2.388	0.953	0.884	156	812	1827	2936	0.650	1116	711	1503	1433	0
3	9	1	"YBR032W"	"YBR032W"	13180	14000	130	214	460	424	167	179	84	41	36	0	61	684	931	95	101	147	38	36	0	-1.382	0.497	0.518	0.460	2.526	0.437	0.813	120	685	13	882	Error	47	-34	293	589	0
3	10	1	"YBL086C"	"YBL086C"	13380	14000	130	259	777	804	165	190	292	42	35	0	90	789	1024	94	98	88	45	42	0	-23.500	0.881	0.843	0.828	2.294	0.925	0.641	120	608	90	1307	Error	94	-4	612	695	0
3	11	1	"YBR004C"	"YBR004C"	13560	14000	150	478	3176	3787	166	186	260	52	48	0	79	745	958	89	90	73	42	40	0	-31.200	4.588	3.775	2.925	3.913	4.097	0.895	156	779	302	3666	Error	312	-10	3010	656	0
3	12	1	"HMT1"	"YBR034C"	13760	13990	120	2259	2016	1298	166	183	98	87	84	0	2994	2610	1959	86	110	167	81	75	0	0.720	0.733	0.737	0.945	2.151	0.682	0.930	120	613	5001	4374	-0.474	2093	2908	1850	2524	0
3	13	1	"YCL044C"	"YCL044C"	13980	14000	130	266	282	109	166	184	110	46	18	0	311	286	146	95	113	155	66	20	0	0.463	0.607	0.554	0.516	2.325	0.539	0.462	120	695	316	307	-1.111	100	216	116	191	0
3	14	1	"YCLX03C"	"YCLX03C"	14190	14010	140	1277	1169	475	168	172	51	98	96	0	2047	1786	761	96	91	32	96	96	0	0.568	0.592	0.582	0.608	1.648	0.584	0.912	156	782	3060	2691	-0.815	1109	1951	1001	1690	0
3	15	1	"YCR022C"	"YCR022C"	14390	14010	130	969	957	364	168	171	51	95	93	0	3354	3124	1257	97	96	42	95	95	0	0.246	0.261	0.265	0.264	1.565	0.254	0.895	120	707	4058	3816	-2.024	801	3257	789	3027	0
3	16	1	"YCL046W"	"YCL046W"	14590	13990	90	306	392	292	176	177	58	78	55	0	292	529	697	104	107	51	84	73	0	0.691	0.508	0.514	0.477	2.656	0.415	0.746	52	382	318	641	-0.532	130	188	216	425	0
3	17	1	"YCLX05C"	"YCLX05C"	14780	14010	130	2391	2242	770	176	194	198	98	95	0	5879	5090	1863	102	109	154	98	96	0	0.383	0.414	0.413	0.428	1.407	0.402	0.937	120	693	7992	7054	-1.383	2215	5777	2066	4988	0
3	18	1	"YCR024C"	"YCR024C"	14990	14000	150	1903	1772	1035	174	189	175	85	78	0	4014	3569	2225	97	100	134	89	87	0	0.441	0.460	0.472	0.482	1.906	0.445	0.909	156	901	5646	5070	-1.180	1729	3917	1598	3472	0
3	19	1	"YCL048W"	"YCL048W"	15220	14000	150	187	326	473	172	176	53	33	23	0	123	403	849	96	91	33	47	39	0	0.556	0.502	0.705	0.795	3.616	0.606	0.867	156	820	42	461	-0.848	15	27	154	307	-50
3	20	1	"YCLX07W"	"YCLX07W"	15380	14000	130	3626	3092	1577	170	177	58	96	91	0	3311	2718	1467	98	95	45	87	87	0	1.076	1.115	1.107	1.202	1.610	1.091	0.951	120	600	6669	5542	0.105	3456	3213	2922	2620	0
3	21	1	"YCR025C"	"YCR025C"	15590	14000	140	515	505	213	165	172	58	85	81	0	2317	1903	963	96	94	41	91	91	0	0.158	0.188	0.186	0.198	1.910	0.183	0.764	156	881	2571	2147	-2.666	350	2221	340	1807	0
3	1	2	"APA1"	"YCL050C"	11590	14210	120	376	429	237	174	178	58	80	70	0	564	612	425	96	96	51	82	79	0	0.432	0.494	0.493	0.534	2.040	0.502	0.766	120	464	670	771	-1.212	202	468	255	516	0
3	2	2	"YCLX09W"	"YCLX09W"	11790	14210	140	3300	2985	1641	174	189	90	92	89	0	5724	4693	2731	94	118	216	87	86	0	0.555	0.611	0.623	0.646	1.440	0.600	0.959	156	588	8756	7410	-0.849	3126	5630	2811	4599	0
3	3	2	"RSG1"	"YCR027C"	12000	14210	140	754	686	294	176	184	63	87	83	0	3144	2635	1373	91	118	505	82	78	0	0.189	0.200	0.204	0.232	1.822	0.176	0.800	156	588	3631	3054	-2.401	578	3053	510	2544	0
3	4	2	"YDL211C"	"YDL211C"	12200	14210	130	464	504	269	178	184	63	82	71	0	770	913	640	91	114	526	60	30	0	0.421	0.397	0.399	0.399	2.192	0.387	0.811	120	534	965	1148	-1.247	286	679	326	822	0
3	5	2	"AAD4"	"YDL243C"	12400	14210	140	276	286	98	175	187	76	64	26	0	339	308	128	92	110	180	73	4	0	0.409	0.514	0.463	0.467	2.387	0.578	0.422	156	570	348	327	-1.290	101	247	111	216	0
3	6	2	"LUV1"	"YDR027C"	12590	14210	130	1586	1464	551	168	170	51	98	95	0	2180	1945	762	87	84	41	99	99	0	0.677	0.698	0.688	0.696	1.380	0.686	0.941	120	506	3511	3154	-0.562	1418	2093	1296	1858	0
3	7	2	"YDL213C"	"YDL213C"	12800	14210	160	346	360	129	166	170	53	85	72	0	1217	1121	491	91	87	40	90	89	0	0.160	0.188	0.184	0.182	2.094	0.183	0.681	208	623	1306	1224	-2.645	180	1126	194	1030	0
3	8	2	"HXT15"	"YDL245C"	13000	14210	120	2798	2458	1029	167	172	51	100	100	0	5768	4963	2110	94	91	33	100	100	0	0.464	0.471	0.471	0.466	1.364	0.469	0.958	120	493	8305	7160	-1.109	2631	5674	2291	4869	0
3	9	2	"YDR029W"	"YDR029W"	13200	14200	130	386	371	161	167	176	60	76	63	0	882	731	488	97	97	44	75	74	0	0.279	0.322	0.322	0.345	2.039	0.280	0.691	120	573	1004	838	-1.842	219	785	204	634	0
3	10	2	"GDH2"	"YDL215C"	13400	14210	160	912	872	367	168	191	281	86	72	0	2202	2062	988	96	99	85	90	89	0	0.353	0.358	0.363	0.370	1.473	0.347	0.865	208	660	2850	2670	-1.501	744	2106	704	1966	0
3	11	2	"YDL247W"	"YDL247W"	13590	14200	130	936	840	483	162	172	99	80	75	0	1380	1215	838	87	86	48	80	80	0	0.599	0.601	0.589	0.597	1.830	0.575	0.908	120	532	2067	1806	-0.740	774	1293	678	1128	0
3	12	2	"YDR031W"	"YDR031W"	13790	14200	140	398	394	150	163	180	107	78	57	0	1193	1003	484	86	106	146	85	82	0	0.212	0.252	0.250	0.255	2.004	0.249	0.557	156	657	1342	1148	-2.236	235	1107	231	917	0
3	13	2	"TIM22"	"YDL217C"	13990	14200	140	678	843	678	164	175	90	66	61	0	766	1149	1138	91	95	86	59	58	0	0.761	0.642	0.643	0.676	2.156	0.589	0.870	156	644	1189	1737	-0.393	514	675	679	1058	0
3	14	2	"NTH1"	"YDR001C"	14200	14200	130	757	860	690	170	174	53	67	61	0	470	567	578	92	88	39	60	59	0	1.553	1.453	1.414	1.207	2.437	1.306	0.861	120	596	965	1165	0.635	587	378	690	475	0
3	15	2	"MRH1"	"YDR033W"	14400	14190	100	2793	2431	1162	171	218	294	88	83	0	3021	2573	1320	86	134	348	83	82	0	0.893	0.909	0.931	0.919	1.537	0.898	0.952	80	450	5557	4747	-0.163	2622	2935	2260	2487	0
3	16	2	"YDR346C"	"YDR346C"	14610	14210	140	1337	1349	793	171	207	245	82	75	0	2486	2338	1671	92	122	278	82	74	0	0.487	0.524	0.536	0.627	2.221	0.495	0.923	156	703	3560	3424	-1.038	1166	2394	1178	2246	0
3	17	2	"LSM6"	"YDR378C"	14810	14210	140	341	342	124	170	176	71	73	57	0	1634	1380	631	92	90	43	92	91	0	0.111	0.134	0.136	0.131	1.832	0.134	0.641	156	607	1713	1460	-3.173	171	1542	172	1288	0
3	18	2	"STE14"	"YDR410C"	15010	14210	130	4118	3599	1480	166	172	73	96	96	0	4159	3542	1521	98	95	40	94	94	0	0.973	0.997	0.993	1.029	1.455	0.980	0.962	120	553	8013	6877	-0.039	3952	4061	3433	3444	0
3	19	2	"YDR348C"	"YDR348C"	15200	14210	140	529	604	362	169	225	376	48	17	0	692	761	536	100	234	936	19	3	0	0.608	0.658	0.627	0.637	1.766	0.651	0.876	156	649	952	1096	-0.718	360	592	435	661	0
3	20	2	"YDR380W"	"YDR380W"	15410	14210	140	2993	2694	1086	170	180	97	96	92	0	5704	5027	2116	102	125	317	92	91	0	0.504	0.512	0.519	0.565	1.872	0.501	0.955	156	631	8425	7449	-0.989	2823	5602	2524	4925	0
3	21	2	"YDR412W"	"YDR412W"	15610	14200	150	1828	1730	838	168	176	62	93	89	0	4733	4085	1950	101	97	38	92	91	0	0.358	0.392	0.397	0.418	1.641	0.397	0.949	156	827	6292	5546	-1.480	1660	4632	1562	3984	0
3	1	3	"TCM10"	"YDR350C"	11610	14410	140	1456	1333	700	171	176	62	90	88	0	3497	3019	1648	96	123	565	81	78	0	0.378	0.398	0.386	0.421	2.201	0.353	0.803	156	683	4686	4085	-1.404	1285	3401	1162	2923	0
3	2	3	"RPP2B"	"YDR382W"	11810	14410	150	441	453	189	170	173	53	86	80	0	1602	1358	703	95	97	49	88	87	0	0.180	0.224	0.221	0.225	1.913	0.212	0.713	156	630	1778	1546	-2.475	271	1507	283	1263	0
3	3	3	"ERD1"	"YDR414C"	12010	14410	140	393	402	166	173	178	56	82	73	0	4158	3451	1883	92	113	498	83	78	0	0.054	0.068	0.069	0.080	2.557	0.061	0.639	156	597	4286	3588	-4.208	220	4066	229	3359	0
3	4	3	"YDR352W"	"YDR352W"	12220	14410	150	8903	8114	3749	171	178	59	98	96	0	8813	7571	3364	91	107	481	91	89	0	1.001	1.062	1.023	1.133	2.176	1.085	0.902	156	638	17454	15423	0.002	8732	8722	7943	7480	0
3	5	3	"YDR384C"	"YDR384C"	12420	14410	140	1259	1105	518	168	174	58	90	85	0	5041	4348	2236	91	86	33	90	89	0	0.220	0.220	0.225	0.239	2.218	0.215	0.887	156	563	6041	5194	-2.182	1091	4950	937	4257	0
3	6	3	"SYF1"	"YDR416W"	12620	14410	140	2233	2024	940	167	171	54	95	92	0	5709	4957	2610	93	91	36	96	93	0	0.368	0.382	0.382	0.429	2.128	0.358	0.899	156	549	7682	6721	-1.443	2066	5616	1857	4864	0
3	7	3	"SHC1"	"YER096W"	12810	14410	140	3003	2639	1211	171	176	55	97	96	0	3681	3037	1591	98	97	42	92	92	0	0.790	0.840	0.857	1.028	2.272	0.802	0.908	156	536	6415	5407	-0.339	2832	3583	2468	2939	0
3	8	3	"LCP5"	"YER127W"	13020	14410	150	1392	1821	4714	168	173	56	93	91	0	5339	4576	2247	96	100	56	94	91	0	0.233	0.369	0.249	0.289	2.166	1.156	0.202	156	638	6467	6133	-2.099	1224	5243	1653	4480	0
3	9	3	"BUR6"	"YER159C"	13220	14410	140	614	583	247	169	173	54	87	80	0	3110	2533	1312	100	103	56	90	87	0	0.148	0.170	0.168	0.186	2.165	0.161	0.817	156	584	3455	2847	-2.758	445	3010	414	2433	0
3	10	3	"UBP9"	"YER098W"	13420	14410	140	5320	4409	2416	166	173	53	98	98	0	5721	4534	2623	98	95	37	95	93	0	0.917	0.956	0.964	1.074	2.244	0.954	0.910	156	585	10777	8679	-0.126	5154	5623	4243	4436	0
3	11	3	"PAK1"	"YER129W"	13620	14410	130	5179	4643	2016	169	175	56	100	98	0	8156	7356	3394	95	92	34	100	99	0	0.622	0.616	0.605	0.683	1.970	0.602	0.923	120	554	13071	11735	-0.686	5010	8061	4474	7261	0
3	12	3	"SPT2"	"YER161C"	13810	14410	150	7228	6272	2485	170	184	115	98	94	0	9248	8105	3436	96	107	154	94	92	0	0.771	0.762	0.756	0.837	1.859	0.731	0.937	156	629	16210	14111	-0.375	7058	9152	6102	8009	0
3	13	3	"UBC6"	"YER100W"	14020	14410	140	3039	2514	1238	171	183	115	92	88	0	4256	3546	1845	96	113	198	87	84	0	0.689	0.679	0.680	0.723	2.280	0.670	0.910	156	606	7028	5793	-0.537	2868	4160	2343	3450	0
3	14	3	"RPS26B"	"YER131W"	14220	14410	140	2507	2206	1020	169	172	52	95	92	0	6677	5410	2754	95	97	127	89	87	0	0.355	0.383	0.370	0.433	2.389	0.369	0.919	156	614	8920	7352	-1.493	2338	6582	2037	5315	0
3	15	3	"YER163C"	"YER163C"	14420	14410	140	681	618	278	170	203	242	74	51	0	5057	4148	2092	94	123	284	88	85	0	0.103	0.111	0.115	0.123	2.192	0.107	0.740	156	651	5474	4502	-3.280	511	4963	448	4054	0
3	16	3	"RPS8B"	"YER102W"	14630	14410	140	3651	3073	1642	168	185	105	92	89	0	4102	3277	1854	91	103	120	85	82	0	0.868	0.912	0.928	1.043	1.965	0.918	0.925	156	547	7494	6091	-0.204	3483	4011	2905	3186	0
3	17	3	"GLC7"	"YER133W"	14810	14400	130	2677	2503	1855	168	236	597	74	68	0	2803	2910	2306	73	145	572	72	70	0	0.919	0.823	0.780	0.920	2.495	0.805	0.767	120	570	5239	5172	-0.122	2509	2730	2335	2837	0
3	18	3	"PAB1"	"YER165W"	15030	14390	100	1573	1376	640	159	226	579	77	67	0	3797	3147	1679	65	153	572	82	80	0	0.379	0.395	0.389	0.438	2.159	0.387	0.871	80	460	5146	4299	-1.400	1414	3732	1217	3082	0
3	19	3	"CDC43"	"YGL155W"	15200	14390	90	2417	2315	891	170	295	553	92	86	0	5612	4799	2029	81	433	1388	86	78	0	0.406	0.455	0.437	0.501	2.386	0.397	0.831	52	362	7778	6863	-1.300	2247	5531	2145	4718	0
3	20	3	"COX4"	"YGL187C"	15430	14410	140	426	442	171	175	253	480	12	0	0	2675	2212	1118	100	245	949	78	66	0	0.097	0.126	0.123	0.139	2.119	0.122	0.678	156	696	2826	2379	-3.359	251	2575	267	2112	0
3	21	3	"YGL219C"	"YGL219C"	15640	14410	130	3350	2822	1396	171	180	64	99	95	0	7463	6304	3170	99	96	45	94	93	0	0.432	0.427	0.440	0.459	2.248	0.424	0.912	120	680	10543	8856	-1.212	3179	7364	2651	6205	0
3	1	4	"YGL157W"	"YGL157W"	11620	14610	130	1241	1160	600	172	181	73	86	83	0	3272	2659	1446	96	145	596	81	77	0	0.337	0.385	0.388	0.408	1.709	0.331	0.799	120	682	4245	3551	-1.571	1069	3176	988	2563	0
3	2	4	"RPS26A"	"YGL189C"	11850	14620	140	2861	2514	1234	170	178	65	95	90	0	4680	3787	1976	100	122	205	89	86	0	0.588	0.636	0.643	0.717	1.857	0.627	0.947	156	629	7271	6031	-0.767	2691	4580	2344	3687	0
3	3	4	"NIF3"	"YGL221C"	12030	14610	130	1065	944	432	168	175	52	90	86	0	4146	3361	1804	95	101	83	89	88	0	0.221	0.238	0.238	0.282	2.296	0.229	0.917	120	541	4948	4042	-2.175	897	4051	776	3266	0
3	4	4	"YGL159W"	"YGL159W"	12230	14610	130	1388	1216	587	167	174	59	90	87	0	2985	2415	1325	92	101	89	85	81	0	0.422	0.452	0.439	0.504	1.990	0.443	0.926	120	558	4114	3372	-1.245	1221	2893	1049	2323	0
3	5	4	"COX13"	"YGL191W"	12420	14610	140	3468	2934	1473	167	175	67	94	91	0	1427	1160	619	94	117	359	78	71	0	2.476	2.596	2.551	2.731	1.581	2.567	0.944	156	608	4634	3833	1.308	3301	1333	2767	1066	0
3	6	4	"YGL223C"	"YGL223C"	12630	14610	140	1101	1013	498	168	175	62	91	87	0	5723	4810	2583	98	123	368	88	83	0	0.166	0.179	0.179	0.202	1.910	0.173	0.897	156	578	6558	5557	-2.592	933	5625	845	4712	0
3	7	4	"YGL161C"	"YGL161C"	12830	14610	140	1014	917	504	172	178	56	87	83	0	3712	3050	1985	101	109	71	87	85	0	0.233	0.253	0.247	0.292	2.152	0.245	0.918	156	586	4453	3694	-2.101	842	3611	745	2949	0
3	8	4	"YGL193C"	"YGL193C"	13030	14610	130	3189	2800	1345	173	177	55	93	92	0	3294	2755	1349	96	107	79	89	89	0	0.943	0.988	0.979	0.986	1.395	0.998	0.950	120	526	6214	5286	-0.085	3016	3198	2627	2659	0
3	9	4	"GOG5"	"YGL225W"	13220	14610	140	2599	2230	1149	171	176	53	93	92	0	4620	3750	2250	98	104	65	91	87	0	0.537	0.564	0.572	0.664	2.058	0.535	0.948	156	622	6950	5711	-0.897	2428	4522	2059	3652	0
3	10	4	"RNH70"	"YGR276C"	13420	14610	130	3377	2795	1587	170	177	58	90	87	0	4975	4000	2471	99	103	59	86	85	0	0.658	0.673	0.681	0.744	1.822	0.667	0.938	120	557	8083	6526	-0.604	3207	4876	2625	3901	0
3	11	4	"YHL012W"	"YHL012W"	13630	14610	140	7110	5989	3267	173	181	61	97	96	0	3938	3159	1860	99	100	48	89	87	0	1.807	1.901	1.877	2.171	2.059	1.875	0.957	156	591	10776	8876	0.854	6937	3839	5816	3060	0
3	12	4	"YHL044W"	"YHL044W"	13830	14610	140	2241	1934	937	177	192	122	87	84	0	3741	2992	1593	99	114	171	86	83	0	0.567	0.607	0.600	0.645	1.594	0.592	0.944	156	528	5706	4650	-0.819	2064	3642	1757	2893	0
3	13	4	"YGR278W"	"YGR278W"	14030	14610	140	2128	1909	975	177	186	112	91	86	0	5763	4774	2616	100	116	201	89	85	0	0.345	0.371	0.375	0.393	1.647	0.361	0.944	156	556	7614	6406	-1.537	1951	5663	1732	4674	0
3	14	4	"YLF2"	"YHL014C"	14230	14610	140	3352	2984	1557	169	172	51	97	94	0	3957	3263	1787	97	100	131	90	88	0	0.825	0.889	0.885	0.968	1.638	0.878	0.949	156	571	7043	5981	-0.278	3183	3860	2815	3166	0
3	15	4	"YHL046C"	"YHL046C"	14430	14610	140	12207	10073	5421	171	176	53	99	96	0	17392	13919	7916	100	106	96	92	91	0	0.696	0.717	0.726	0.849	1.781	0.704	0.970	156	547	29328	23721	-0.523	12036	17292	9902	13819	0
3	16	4	"YGR280C"	"YGR280C"	14630	14610	140	6240	4986	2637	175	192	145	95	91	0	6026	4784	2741	100	117	128	90	88	0	1.023	1.027	1.030	1.143	1.577	1.006	0.962	156	517	11991	9495	0.033	6065	5926	4811	4684	0
3	17	4	"DUR3"	"YHL016C"	14810	14600	130	12185	9536	5375	175	275	530	87	85	0	7451	5619	3455	96	164	474	83	81	0	1.633	1.695	1.683	1.949	1.645	1.629	0.969	120	563	19365	14884	0.707	12010	7355	9361	5523	0
3	18	4	"COS8"	"YHL048W"	15030	14610	140	5045	4689	3902	171	236	353	76	71	0	6346	5688	5044	74	132	329	72	69	0	0.777	0.805	0.838	1.060	2.264	0.780	0.956	156	716	11146	10132	-0.364	4874	6272	4518	5614	0
3	19	4	"BGL2"	"YGR282C"	15240	14620	140	1582	2145	1682	172	215	370	73	64	0	1124	1741	1537	72	116	406	69	53	0	1.340	1.182	1.199	1.399	1.933	1.208	0.928	156	643	2462	3642	0.423	1410	1052	1973	1669	0
3	20	4	"YHL018W"	"YHL018W"	15440	14610	140	2351	3190	2855	170	198	331	67	62	0	1387	2475	2469	92	92	76	65	63	0	1.684	1.267	1.227	1.450	2.402	1.221	0.915	156	561	3476	5403	0.752	2181	1295	3020	2383	0
3	21	4	"YHL050C"	"YHL050C"	15620	14600	130	26266	22548	11501	172	204	184	100	97	0	44368	38110	20309	99	150	363	95	94	0	0.589	0.589	0.587	0.662	1.583	0.575	0.973	120	604	70363	60387	-0.763	26094	44269	22376	38011	0
3	1	5	"YIL086C"	"YIL086C"	11640	14810	130	244	285	138	169	176	64	52	37	0	179	234	195	97	113	192	29	10	0	0.915	0.847	0.729	0.788	3.282	0.664	0.460	120	711	157	253	-0.129	75	82	116	137	0
3	2	5	"RHO3"	"YIL118W"	11850	14810	130	1513	1309	629	169	176	56	90	88	0	2770	2310	1286	99	109	150	85	84	0	0.503	0.516	0.529	0.594	2.282	0.491	0.930	120	562	4015	3351	-0.991	1344	2671	1140	2211	0
3	3	5	"DNA43"	"YIL150C"	12030	14810	130	982	898	478	166	174	55	89	83	0	4802	3983	2389	99	114	102	87	85	0	0.174	0.188	0.191	0.214	2.096	0.184	0.897	120	573	5519	4616	-2.527	816	4703	732	3884	0
3	4	5	"YIL088C"	"YIL088C"	12230	14810	130	2368	2040	1048	168	181	86	91	89	0	5090	4152	2372	92	128	265	89	87	0	0.440	0.461	0.441	0.479	1.577	0.435	0.932	120	606	7198	5932	-1.184	2200	4998	1872	4060	0
3	5	5	"YIL120W"	"YIL120W"	12430	14810	130	734	733	314	172	188	95	86	85	0	3492	3073	1478	94	153	463	86	84	0	0.165	0.188	0.182	0.188	1.523	0.175	0.839	120	555	3960	3540	-2.596	562	3398	561	2979	0
3	6	5	"YIL152W"	"YIL152W"	12630	14810	140	3617	3304	1973	171	178	63	96	94	0	4381	4004	2615	99	128	364	83	79	0	0.805	0.802	0.779	0.880	1.729	0.638	0.775	156	609	7728	7038	-0.313	3446	4282	3133	3905	0
3	7	5	"YIL090W"	"YIL090W"	12830	14810	130	3005	2581	1235	172	179	55	95	95	0	5253	4661	2538	101	110	77	93	91	0	0.550	0.528	0.522	0.563	1.646	0.500	0.927	120	543	7985	6969	-0.863	2833	5152	2409	4560	0
3	8	5	"YIL122W"	"YIL122W"	13010	14800	130	1750	1551	815	177	189	75	86	84	0	4994	4188	2506	100	133	204	84	80	0	0.321	0.336	0.343	0.390	1.939	0.321	0.935	120	632	6467	5462	-1.637	1573	4894	1374	4088	0
3	9	5	"IMP2'"	"YIL154C"	13230	14810	130	289	305	123	176	187	74	61	39	0	928	811	446	99	128	203	76	74	0	0.136	0.181	0.195	0.212	2.985	0.188	0.550	120	604	942	841	-2.875	113	829	129	712	0
3	10	5	"YIL092W"	"YIL092W"	13440	14810	140	1565	1378	637	173	178	55	92	89	0	6236	5075	2595	99	105	60	91	88	0	0.227	0.242	0.248	0.273	1.765	0.237	0.924	156	643	7529	6181	-2.140	1392	6137	1205	4976	0
3	11	5	"AYR1"	"YIL124W"	13640	14810	140	1169	1069	407	168	173	52	94	94	0	3287	2852	1149	97	97	45	94	93	0	0.314	0.327	0.320	0.340	1.841	0.319	0.918	156	562	4191	3656	-1.672	1001	3190	901	2755	0
3	12	5	"UBP7"	"YIL156W"	13830	14800	150	4574	3874	2011	171	180	74	94	92	0	7322	6058	3242	101	103	64	92	89	0	0.610	0.622	0.631	0.700	1.910	0.618	0.947	156	562	11624	9660	-0.714	4403	7221	3703	5957	0
3	13	5	"BNA1"	"YJR025C"	14020	14800	130	2769	2265	1227	174	185	83	92	88	0	2989	2413	1416	105	114	80	84	82	0	0.900	0.906	0.884	0.924	1.962	0.867	0.930	120	531	5479	4399	-0.152	2595	2884	2091	2308	0
3	14	5	"CDC8"	"YJR057W"	14230	14810	140	3165	2766	1625	170	177	61	94	91	0	3545	2995	1858	100	103	59	89	85	0	0.869	0.897	0.894	1.034	1.958	0.885	0.933	156	637	6440	5491	-0.202	2995	3445	2596	2895	0
3	15	5	"GRR1"	"YJR090C"	14450	14810	140	1294	1171	579	170	175	53	91	87	0	2514	2162	1166	99	99	60	88	87	0	0.465	0.485	0.504	0.515	1.962	0.473	0.895	156	582	3539	3064	-1.103	1124	2415	1001	2063	0
3	16	5	"YJR027W"	"YJR027W"	14620	14800	140	3529	3013	1719	170	181	129	90	86	0	4161	3475	2207	100	100	62	88	85	0	0.827	0.842	0.840	0.927	1.554	0.811	0.936	156	553	7420	6218	-0.274	3359	4061	2843	3375	0
3	17	5	"PTK2"	"YJR059W"	14820	14800	130	2442	2120	1091	170	216	333	84	80	0	5006	4110	2331	104	124	189	84	84	0	0.463	0.487	0.482	0.538	1.651	0.463	0.937	120	589	7174	5956	-1.109	2272	4902	1950	4006	0
3	18	5	"BUD4"	"YJR092W"	15030	14810	140	614	594	264	166	180	87	84	78	0	955	840	434	95	97	63	85	80	0	0.521	0.574	0.571	0.567	2.198	0.569	0.833	156	584	1308	1173	-0.941	448	860	428	745	0
3	19	5	"YJR029W"	"YJR029W"	15220	14800	140	5011	6141	5809	167	175	63	76	73	0	4667	6759	6805	83	89	62	67	63	0	1.057	0.895	0.865	1.107	2.794	0.853	0.929	156	567	9428	12650	0.080	4844	4584	5974	6676	0
3	20	5	"YJR061W"	"YJR061W"	15430	14800	130	678	630	296	170	178	62	84	79	0	1317	1117	609	94	96	50	82	81	0	0.415	0.450	0.454	0.459	1.834	0.434	0.832	120	544	1731	1483	-1.268	508	1223	460	1023	0
3	21	5	"IME1"	"YJR094C"	15630	14800	140	1487	1312	655	172	194	164	88	81	0	3411	2915	1575	97	134	320	85	83	0	0.397	0.405	0.416	0.422	1.817	0.401	0.928	156	759	4629	3958	-1.334	1315	3314	1140	2818	0
3	1	6	"GEA1"	"YJR031C"	11650	15020	150	1698	1598	734	166	173	54	95	94	0	3300	2921	1346	96	92	35	94	94	0	0.478	0.507	0.523	0.523	1.767	0.492	0.895	156	781	4736	4257	-1.064	1532	3204	1432	2825	0
3	2	6	"RPA12"	"YJR063W"	11830	15010	130	1429	1379	808	170	174	56	91	88	0	1375	1496	996	96	98	59	84	84	0	0.984	0.864	0.846	0.842	1.707	0.790	0.871	120	586	2538	2609	-0.023	1259	1279	1209	1400	0
3	3	6	"SFC1"	"YJR095W"	12070	15020	140	939	917	338	168	173	56	94	92	0	2151	1976	786	95	98	55	94	91	0	0.375	0.398	0.407	0.407	1.698	0.388	0.880	156	686	2827	2630	-1.415	771	2056	749	1881	0
3	4	6	"YKR020W"	"YKR020W"	12260	15010	130	532	511	210	169	180	87	80	75	0	1985	1603	827	91	118	276	82	78	0	0.192	0.226	0.236	0.255	2.187	0.214	0.786	120	500	2257	1854	-2.383	363	1894	342	1512	0
3	5	6	"MRS4"	"YKR052C"	12440	15010	140	684	673	316	172	181	77	87	83	0	1126	1013	532	92	109	145	85	83	0	0.495	0.544	0.525	0.562	1.718	0.536	0.796	156	572	1546	1422	-1.014	512	1034	501	921	0
3	6	6	"HBS1"	"YKR084C"	12650	15010	140	1271	1150	457	172	176	55	96	91	0	3478	2951	1361	94	91	38	92	92	0	0.325	0.342	0.347	0.369	1.766	0.324	0.902	156	601	4483	3835	-1.623	1099	3384	978	2857	0
3	7	6	"YKR022C"	"YKR022C"	12850	15010	130	4176	3600	1766	169	178	59	96	95	0	4170	3499	1953	98	101	66	90	90	0	0.984	1.009	0.995	1.072	1.715	0.945	0.928	120	569	8079	6832	-0.023	4007	4072	3431	3401	0
3	8	6	"DYN1"	"YKR054C"	13030	15020	100	315	335	148	170	181	64	75	53	0	449	385	201	98	106	63	77	75	0	0.413	0.575	0.550	0.527	2.023	0.624	0.556	80	433	496	452	-1.275	145	351	165	287	0
3	9	6	"PRP16"	"YKR086W"	13240	15010	140	774	735	328	174	180	56	89	85	0	1905	1643	878	99	104	59	85	83	0	0.332	0.363	0.366	0.416	2.119	0.344	0.843	156	665	2406	2105	-1.590	600	1806	561	1544	0
3	10	6	"DBP7"	"YKR024C"	13430	15010	130	937	964	497	173	177	51	95	91	0	1366	1258	764	97	96	42	88	86	0	0.602	0.681	0.660	0.718	1.942	0.639	0.878	120	559	2033	1952	-0.732	764	1269	791	1161	0
3	11	6	"RNC1"	"YKR056W"	13640	15000	130	856	842	406	165	169	51	87	85	0	1732	1553	862	97	96	40	88	87	0	0.423	0.465	0.465	0.499	1.986	0.435	0.869	120	589	2326	2133	-1.243	691	1635	677	1456	0
3	12	6	"YKR088C"	"YKR088C"	13850	15010	140	434	422	174	169	178	75	78	67	0	1535	1363	872	101	102	53	86	83	0	0.185	0.200	0.210	0.220	2.026	0.182	0.691	156	611	1699	1515	-2.436	265	1434	253	1262	0
3	13	6	"GCN3"	"YKR026C"	14040	15010	140	564	579	304	178	186	81	77	71	0	3718	2883	1808	104	113	82	89	86	0	0.107	0.144	0.148	0.165	2.407	0.142	0.798	156	594	4000	3180	-3.227	386	3614	401	2779	0
3	14	6	"GLG1"	"YKR058W"	14230	15000	130	1476	1336	759	175	180	57	87	82	0	4734	4100	2736	102	117	93	86	83	0	0.281	0.290	0.293	0.310	1.736	0.270	0.925	120	552	5933	5159	-1.832	1301	4632	1161	3998	0
3	15	6	"YKR090W"	"YKR090W"	14440	15010	130	738	716	282	168	174	51	94	91	0	1858	1800	967	99	106	73	90	88	0	0.324	0.322	0.325	0.342	1.917	0.285	0.831	120	622	2329	2249	-1.626	570	1759	548	1701	0
3	16	6	"YLR231C"	"YLR231C"	14660	15010	130	4906	4338	1827	163	168	50	98	96	0	4927	4391	1945	96	93	34	95	95	0	0.982	0.972	0.973	1.054	1.792	0.963	0.934	120	573	9574	8470	-0.027	4743	4831	4175	4295	0
3	17	6	"RED1"	"YLR263W"	14850	15010	140	2742	2607	1585	160	168	57	94	92	0	4727	4219	2594	94	93	44	92	89	0	0.557	0.593	0.601	0.638	2.050	0.588	0.931	156	599	7215	6572	-0.843	2582	4633	2447	4125	0
3	18	6	"YLR294C"	"YLR294C"	15030	15000	120	301	297	136	163	169	56	65	52	0	1391	1084	820	90	97	121	67	66	0	0.106	0.135	0.150	0.182	2.592	0.133	0.658	120	495	1439	1128	-3.237	138	1301	134	994	0
3	19	6	"EST1"	"YLR233C"	15240	15000	130	1694	1542	719	172	180	63	95	91	0	4218	3624	1910	95	110	122	91	90	0	0.369	0.388	0.389	0.420	1.636	0.362	0.909	120	590	5645	4899	-1.438	1522	4123	1370	3529	0
3	20	6	"YLR265C"	"YLR265C"	15440	15010	150	1197	1063	473	173	181	62	90	87	0	3621	2994	1521	101	104	59	89	86	0	0.291	0.308	0.310	0.347	2.038	0.299	0.907	156	661	4544	3783	-1.781	1024	3520	890	2893	0
3	21	6	"YLR296W"	"YLR296W"	15640	15010	140	274	285	115	169	173	53	67	50	0	835	731	348	97	93	32	87	86	0	0.142	0.183	0.211	0.175	2.403	0.176	0.399	156	716	843	750	-2.813	105	738	116	634	0
3	1	7	"YLR235C"	"YLR235C"	11640	15210	150	456	469	199	164	169	49	85	82	0	1923	1572	831	97	94	37	85	85	0	0.160	0.207	0.211	0.223	2.182	0.193	0.760	156	774	2118	1780	-2.645	292	1826	305	1475	0
3	2	7	"BOP2"	"YLR267W"	11840	15210	150	381	386	172	174	177	56	79	67	0	3911	3391	1893	101	103	53	89	89	0	0.054	0.064	0.066	0.070	2.197	0.065	0.704	156	628	4017	3502	-4.202	207	3810	212	3290	0
3	3	7	"YHC1"	"YLR298C"	12060	15220	150	2144	1890	914	171	174	55	92	91	0	2752	2202	1163	97	99	45	89	87	0	0.743	0.817	0.827	0.839	2.004	0.804	0.924	156	634	4628	3824	-0.428	1973	2655	1719	2105	0
3	4	7	"THI7"	"YLR237W"	12260	15210	150	5134	4390	2018	168	174	55	99	97	0	7362	6372	3128	96	97	40	98	96	0	0.683	0.673	0.678	0.783	1.930	0.656	0.949	156	540	12232	10498	-0.549	4966	7266	4222	6276	0
3	5	7	"YLR269C"	"YLR269C"	12440	15210	150	625	625	278	167	176	57	86	83	0	2099	1738	872	92	97	51	88	85	0	0.228	0.278	0.278	0.301	1.792	0.270	0.826	156	519	2465	2104	-2.132	458	2007	458	1646	0
3	6	7	"EXG1"	"YLR300W"	12640	15210	150	1309	1186	505	173	178	56	92	89	0	4849	4026	1966	92	97	66	93	90	0	0.239	0.257	0.259	0.291	1.910	0.244	0.898	156	580	5893	4947	-2.066	1136	4757	1013	3934	0
3	7	7	"MVP1"	"YMR004W"	12840	15210	140	2505	2254	1162	168	176	58	92	90	0	1888	1593	908	98	102	68	85	84	0	1.306	1.395	1.395	1.382	1.771	1.362	0.920	156	574	4127	3581	0.385	2337	1790	2086	1495	0
3	8	7	"IMP2"	"YMR035W"	13040	15210	140	422	447	213	169	177	60	80	76	0	1453	1466	919	100	103	59	84	83	0	0.187	0.204	0.214	0.214	2.106	0.195	0.766	156	580	1606	1644	-2.419	253	1353	278	1366	0
3	9	7	"SOV1"	"YMR066W"	13240	15210	140	2961	2668	1218	170	176	54	94	92	0	2386	2058	1002	99	97	44	91	90	0	1.220	1.275	1.288	1.243	1.840	1.256	0.929	156	593	5078	4457	0.287	2791	2287	2498	1959	0
3	10	7	"PLB2"	"YMR006C"	13460	15210	140	3298	3248	1704	166	172	51	95	92	0	2204	2110	1203	97	97	60	89	89	0	1.486	1.531	1.504	1.533	1.632	1.512	0.930	156	619	5239	5095	0.572	3132	2107	3082	2013	0
3	11	7	"MSN2"	"YMR037C"	13640	15210	150	1594	1545	745	165	170	52	95	92	0	4354	3819	2109	99	98	61	91	91	0	0.336	0.371	0.378	0.404	1.711	0.350	0.915	156	650	5684	5100	-1.574	1429	4255	1380	3720	0
3	12	7	"YMR068W"	"YMR068W"	13840	15210	140	959	918	469	168	172	55	91	86	0	2343	2196	1276	100	97	36	87	86	0	0.353	0.358	0.350	0.361	1.968	0.343	0.878	156	614	3034	2846	-1.504	791	2243	750	2096	0
3	13	7	"PLB1"	"YMR008C"	14060	15210	140	12060	10519	5369	173	177	56	97	96	0	11472	9717	5422	102	104	63	92	91	0	1.045	1.076	1.059	1.198	1.849	1.040	0.951	156	568	23257	19961	0.064	11887	11370	10346	9615	0
3	14	7	"SUB1"	"YMR039C"	14250	15210	140	2179	1830	910	172	178	55	90	87	0	4936	4010	2165	104	116	89	88	85	0	0.415	0.424	0.427	0.489	2.254	0.410	0.931	156	581	6839	5564	-1.268	2007	4832	1658	3906	0
3	15	7	"MOT3"	"YMR070W"	14450	15210	140	1622	1516	797	164	171	52	94	90	0	5257	4639	2600	100	98	42	91	91	0	0.283	0.298	0.300	0.305	2.015	0.293	0.923	156	615	6615	5891	-1.823	1458	5157	1352	4539	0
3	16	7	"YMR010W"	"YMR010W"	14640	15200	140	2564	2245	1263	163	170	54	94	90	0	2951	2422	1492	97	93	37	87	85	0	0.841	0.895	0.901	0.995	1.957	0.869	0.940	156	585	5255	4407	-0.249	2401	2854	2082	2325	0
3	17	7	"YMR041C"	"YMR041C"	14850	15210	140	2183	1927	765	165	171	55	97	96	0	3736	3188	1329	93	88	39	95	94	0	0.554	0.569	0.559	0.604	1.644	0.559	0.937	156	596	5661	4857	-0.852	2018	3643	1762	3095	0
3	18	7	"ABF2"	"YMR072W"	15070	15210	140	678	686	449	169	260	451	51	23	0	1027	1072	856	94	242	764	55	34	0	0.546	0.529	0.544	0.520	2.132	0.519	0.874	156	700	1442	1495	-0.874	509	933	517	978	0
3	19	7	"YNL046W"	"YNL046W"	15250	15200	130	2101	1756	909	173	182	67	90	85	0	4359	3478	1946	98	112	107	87	85	0	0.452	0.468	0.471	0.500	1.750	0.457	0.939	120	572	6189	4963	-1.144	1928	4261	1583	3380	0
3	20	7	"TPM1"	"YNL079C"	15470	15210	150	2100	1845	835	173	181	67	96	91	0	4580	3720	1787	99	108	95	90	87	0	0.430	0.462	0.466	0.484	1.767	0.447	0.923	156	633	6408	5293	-1.217	1927	4481	1672	3621	0
3	21	7	"CYB5"	"YNL111C"	15650	15210	140	3635	3196	1435	167	172	52	98	96	0	2169	1874	863	100	95	34	93	92	0	1.676	1.707	1.704	1.709	1.567	1.708	0.935	156	699	5537	4803	0.745	3468	2069	3029	1774	0
3	1	8	"ALG11"	"YNL048W"	11660	15420	140	3611	3219	1502	169	173	50	96	94	0	6108	5240	2591	100	97	38	93	92	0	0.573	0.593	0.599	0.629	1.476	0.585	0.943	156	724	9450	8190	-0.804	3442	6008	3050	5140	0
3	2	8	"YNL081C"	"YNL081C"	11850	15410	150	929	853	397	172	176	52	87	84	0	1689	1365	701	100	105	51	84	83	0	0.476	0.538	0.516	0.521	1.938	0.527	0.885	156	599	2346	1946	-1.070	757	1589	681	1265	0
3	3	8	"RPC19"	"YNL113W"	12050	15410	150	1008	922	430	169	175	54	88	84	0	3358	2719	1468	100	103	49	87	86	0	0.258	0.288	0.288	0.293	1.725	0.278	0.903	156	643	4097	3372	-1.957	839	3258	753	2619	0
3	4	8	"YNL050C"	"YNL050C"	12280	15410	150	2134	1902	842	161	171	55	96	94	0	3035	2474	1233	97	99	49	91	89	0	0.672	0.732	0.718	0.759	1.560	0.702	0.939	156	596	4911	4118	-0.574	1973	2938	1741	2377	0
3	5	8	"YNL083W"	"YNL083W"	12470	15410	140	4187	3686	2171	166	175	55	98	94	0	4148	3478	2191	92	96	51	89	88	0	0.991	1.040	1.062	1.187	1.777	1.025	0.941	156	522	8077	6906	-0.013	4021	4056	3520	3386	0
3	6	8	"YNL115C"	"YNL115C"	12660	15410	140	4231	3488	1849	173	178	53	95	94	0	4507	3723	2236	94	100	66	93	91	0	0.920	0.913	0.917	1.061	1.760	0.875	0.938	156	579	8471	6944	-0.121	4058	4413	3315	3629	0
3	7	8	"COX5A"	"YNL052W"	12870	15410	140	775	721	367	171	176	52	87	80	0	1362	1080	635	99	97	41	83	82	0	0.478	0.561	0.553	0.607	1.985	0.552	0.887	156	599	1867	1531	-1.064	604	1263	550	981	0
3	8	8	"MKT1"	"YNL085W"	13070	15410	140	2003	1734	871	170	174	53	94	91	0	4546	3844	2124	99	97	37	94	93	0	0.412	0.418	0.427	0.447	1.741	0.404	0.931	156	562	6280	5309	-1.279	1833	4447	1564	3745	0
3	9	8	"MLS1"	"YNL117W"	13270	15410	140	1804	1655	947	166	171	52	96	89	0	3511	2867	1719	97	94	32	92	92	0	0.480	0.538	0.528	0.592	1.933	0.531	0.926	156	606	5052	4259	-1.060	1638	3414	1489	2770	0
3	10	8	"YOL015W"	"YOL015W"	13470	15410	130	2192	2100	1002	167	173	53	96	93	0	2096	1902	992	98	96	62	90	87	0	1.014	1.072	1.046	1.085	1.639	1.045	0.934	120	567	4023	3737	0.019	2025	1998	1933	1804	0
3	11	8	"YOL047C"	"YOL047C"	13670	15420	130	746	727	289	169	175	54	95	92	0	2937	2562	1116	98	99	74	93	90	0	0.203	0.226	0.228	0.241	1.787	0.221	0.825	120	578	3416	3022	-2.299	577	2839	558	2464	0
3	12	8	"YOL079W"	"YOL079W"	13880	15410	140	793	780	332	166	172	51	92	91	0	1510	1426	696	100	98	50	93	91	0	0.445	0.463	0.469	0.458	1.669	0.450	0.884	156	614	2037	1940	-1.169	627	1410	614	1326	0
3	13	8	"YOL017W"	"YOL017W"	14070	15410	140	11139	9097	4954	166	171	51	100	98	0	5676	4635	2671	100	97	37	98	95	0	1.968	1.969	2.041	2.162	1.596	1.960	0.955	156	555	16549	13466	0.977	10973	5576	8931	4535	0
3	14	8	"GSH2"	"YOL049W"	14270	15410	140	1737	1887	1179	167	171	53	94	92	0	1761	1892	1266	101	99	40	91	89	0	0.946	0.960	0.973	1.030	1.643	0.944	0.914	156	635	3230	3511	-0.080	1570	1660	1720	1791	0
3	15	8	"IRA2"	"YOL081W"	14490	15400	100	432	568	437	163	173	57	83	73	0	456	737	721	100	98	40	85	82	0	0.756	0.636	0.651	0.693	2.418	0.581	0.782	80	424	625	1042	-0.404	269	356	405	637	0
3	16	8	"YOL019W"	"YOL019W"	14670	15410	140	1400	1338	755	166	171	56	94	92	0	5433	4689	2988	99	97	40	96	95	0	0.231	0.255	0.259	0.283	1.772	0.245	0.925	156	659	6568	5762	-2.112	1234	5334	1172	4590	0
3	17	8	"GAL11"	"YOL051W"	14890	15400	150	4169	3506	2251	172	265	459	82	75	0	9463	7394	5322	96	236	751	76	73	0	0.427	0.457	0.452	0.618	2.362	0.434	0.950	156	673	13364	10632	-1.229	3997	9367	3334	7298	0
3	18	8	"YOL083W"	"YOL083W"	15070	15440	110	814	1251	1116	167	315	564	51	45	0	849	1824	1937	89	322	949	47	42	0	0.851	0.625	0.659	0.738	2.180	0.583	0.911	80	441	1407	2819	-0.232	647	760	1084	1735	0
3	19	8	"DIS3"	"YOL021C"	15270	15400	130	5704	4673	2481	171	210	263	91	87	0	7371	5957	3454	96	172	513	83	80	0	0.761	0.768	0.768	0.906	1.903	0.741	0.952	120	626	12808	10363	-0.395	5533	7275	4502	5861	0
3	20	8	"YOL053C-A"	"YOL053C-A"	15460	15410	130	950	924	330	171	186	97	95	91	0	2028	1817	788	97	109	125	91	90	0	0.403	0.438	0.425	0.461	1.546	0.416	0.885	120	611	2710	2473	-1.310	779	1931	753	1720	0
3	21	8	"YOL085C"	"YOL085C"	15680	15410	130	489	490	200	166	174	56	88	84	0	578	528	230	98	95	34	90	88	0	0.673	0.753	0.710	0.645	2.379	0.760	0.721	120	653	803	754	-0.572	323	480	324	430	0
3	1	9	"KIN4"	"YOR233W"	11670	15610	130	1328	1192	617	169	176	52	88	85	0	1659	1433	841	96	102	148	81	80	0	0.742	0.765	0.739	0.753	1.817	0.709	0.878	120	635	2722	2360	-0.431	1159	1563	1023	1337	0
3	2	9	"RBL2"	"YOR265W"	11880	15620	140	872	794	364	172	178	55	89	84	0	1103	924	481	95	95	39	86	85	0	0.694	0.750	0.752	0.735	1.723	0.739	0.876	156	597	1708	1451	-0.526	700	1008	622	829	0
3	3	9	"TIM18"	"YOR297C"	12080	15620	140	1062	962	427	165	171	54	92	88	0	1257	1051	520	94	92	38	87	86	0	0.771	0.833	0.830	0.869	1.832	0.815	0.900	156	583	2060	1754	-0.375	897	1163	797	957	0
3	4	9	"SNR17A"	"YOR235W"	12260	15610	130	579	544	255	163	172	59	84	79	0	1142	934	536	93	101	66	80	79	0	0.397	0.453	0.430	0.470	1.981	0.422	0.802	120	564	1465	1222	-1.334	416	1049	381	841	0
3	5	9	"YOR267C"	"YOR267C"	12460	15610	140	3239	2799	1453	166	177	59	93	91	0	6151	5268	2940	94	103	73	89	89	0	0.507	0.509	0.515	0.536	1.724	0.485	0.914	156	545	9130	7807	-0.979	3073	6057	2633	5174	0
3	6	9	"BUD7"	"YOR299W"	12670	15620	140	606	588	249	170	175	52	89	84	0	1898	1635	875	96	94	46	87	86	0	0.242	0.272	0.285	0.296	2.081	0.251	0.807	156	557	2238	1957	-2.047	436	1802	418	1539	0
3	7	9	"HES1"	"YOR237W"	12870	15610	130	1169	1068	563	173	174	51	89	85	0	2825	2279	1432	100	96	35	84	83	0	0.366	0.411	0.427	0.449	1.986	0.388	0.884	120	544	3721	3074	-1.452	996	2725	895	2179	0
3	8	9	"PAC1"	"YOR269W"	13070	15610	130	3368	2868	1446	171	174	51	94	93	0	5091	4223	2349	98	96	36	91	89	0	0.640	0.654	0.647	0.700	1.512	0.627	0.936	120	585	8190	6822	-0.643	3197	4993	2697	4125	0
3	9	9	"RAX1"	"YOR301W"	13250	15600	130	401	412	199	164	169	50	80	70	0	1012	891	584	97	95	34	80	78	0	0.259	0.312	0.311	0.338	2.497	0.285	0.724	120	593	1152	1042	-1.949	237	915	248	794	0
3	10	9	"YOR239W"	"YOR239W"	13470	15610	130	1540	1397	571	168	173	53	96	93	0	2516	2261	1095	100	96	36	93	92	0	0.568	0.569	0.577	0.635	1.678	0.536	0.923	120	593	3788	3390	-0.816	1372	2416	1229	2161	0
3	11	9	"YOR271C"	"YOR271C"	13670	15600	130	391	396	191	170	178	55	78	67	0	2127	1702	1002	100	99	51	82	81	0	0.109	0.141	0.148	0.176	2.852	0.138	0.680	120	572	2248	1828	-3.197	221	2027	226	1602	0
3	12	9	"CPA1"	"YOR303W"	13880	15610	130	1464	1362	613	165	173	52	92	90	0	4785	3922	1958	100	100	40	92	92	0	0.277	0.313	0.318	0.333	1.529	0.296	0.899	120	555	5984	5019	-1.851	1299	4685	1197	3822	0
3	13	9	"YPL222W"	"YPL222W"	14080	15610	130	2016	1743	880	162	173	56	93	91	0	3801	2901	1626	98	97	40	93	92	0	0.501	0.564	0.564	0.594	1.760	0.551	0.909	120	503	5557	4384	-0.998	1854	3703	1581	2803	0
3	14	9	"HFI1"	"YPL254W"	14270	15610	140	979	902	448	166	171	55	91	88	0	3143	2445	1398	101	97	34	92	91	0	0.267	0.314	0.323	0.357	2.059	0.298	0.874	156	571	3855	3080	-1.904	813	3042	736	2344	0
3	15	9	"YPR003C"	"YPR003C"	14480	15610	130	3329	2914	1237	169	173	54	98	96	0	4362	3679	1683	102	99	38	95	94	0	0.742	0.767	0.783	0.840	1.516	0.755	0.948	120	617	7420	6322	-0.431	3160	4260	2745	3577	0
3	16	9	"MMT2"	"YPL224C"	14680	15610	130	843	793	309	165	169	51	93	90	0	4605	3924	1790	100	97	32	95	94	0	0.150	0.164	0.159	0.174	1.909	0.160	0.872	120	578	5183	4452	-2.732	678	4505	628	3824	0
3	17	9	"CLN2"	"YPL256C"	14870	15610	130	1459	1311	598	166	175	81	91	89	0	5276	4522	2380	100	103	65	94	92	0	0.250	0.259	0.254	0.276	1.898	0.249	0.931	120	579	6469	5567	-2.001	1293	5176	1145	4422	0
3	18	9	"HAL1"	"YPR005C"	15070	15610	140	3420	2963	1624	162	175	84	96	93	0	3866	3110	1833	97	101	75	94	89	0	0.864	0.930	0.930	1.044	1.842	0.911	0.950	156	605	7027	5814	-0.210	3258	3769	2801	3013	0
3	19	9	"YPL226W"	"YPL226W"	15270	15600	130	2922	2553	1588	167	186	118	83	82	0	6046	5043	3445	99	115	138	82	80	0	0.463	0.483	0.480	0.556	1.750	0.464	0.937	120	622	8702	7330	-1.110	2755	5947	2386	4944	0
3	20	9	"THI21"	"YPL258C"	15480	15610	130	2534	2382	1655	166	180	104	85	81	0	3082	2710	2128	99	104	75	76	72	0	0.794	0.849	0.860	1.065	2.094	0.810	0.933	120	584	5351	4827	-0.333	2368	2983	2216	2611	0
3	21	9	"SPO69"	"YPR007C"	15650	15600	130	2089	1845	910	165	175	61	95	91	0	3818	3209	1744	98	101	81	92	89	0	0.517	0.540	0.541	0.600	1.874	0.505	0.924	120	652	5644	4791	-0.951	1924	3720	1680	3111	0
3	1	10	"CET1"	"YPL228W"	11670	15810	140	3433	2865	1757	173	180	60	96	92	0	4270	3310	2176	99	100	59	88	83	0	0.782	0.838	0.861	1.012	1.842	0.820	0.952	156	768	7431	5903	-0.356	3260	4171	2692	3211	0
3	2	10	"YPL260W"	"YPL260W"	11870	15820	150	2231	1982	1023	171	180	63	92	90	0	3566	2977	1622	94	97	50	91	88	0	0.593	0.628	0.627	0.643	1.949	0.618	0.922	156	598	5532	4694	-0.753	2060	3472	1811	2883	0
3	3	10	"YPR009W"	"YPR009W"	12070	15810	140	1368	1180	582	164	169	50	90	87	0	1525	1258	655	92	88	32	89	87	0	0.840	0.871	0.864	0.859	1.888	0.868	0.923	156	629	2637	2182	-0.251	1204	1433	1016	1166	0
3	4	10	"LTE1"	"YAL024C"	12300	15830	110	389	437	222	165	169	53	90	75	0	369	433	350	91	92	47	82	71	0	0.806	0.795	0.731	0.926	2.852	0.698	0.673	80	436	502	614	-0.312	224	278	272	342	-100
3	5	10	"PEP1"	"YBL017C"	12440	15800	150	191	210	96	169	176	61	29	14	0	113	144	203	94	103	70	17	7	0	1.158	0.820	1.281	1.185	3.623	0.290	0.105	156	590	41	91	0.212	22	19	41	50	-50
3	6	10	"ENA2"	"YDR039C"	12640	15800	150	177	188	71	170	176	55	23	8	0	96	108	69	96	104	162	2	0	0	100000.000	1.500	1.404	1.191	4.561	0.152	0.023	156	562	7	30	16.610	7	0	18	12	-50
3	7	10	"YFL019C"	"YFL019C"	12840	15800	150	187	230	170	171	173	53	31	17	0	112	163	258	99	104	143	11	5	0	1.231	0.922	1.209	1.501	3.990	0.344	0.247	156	709	29	123	0.300	16	13	59	64	-50
3	8	10	"YGL066W"	"YGL066W"	13080	15810	100	274	302	142	172	173	52	68	47	0	182	230	207	99	96	36	66	53	0	1.229	0.992	0.689	0.792	3.323	0.700	0.282	80	507	185	261	0.297	102	83	130	131	0
3	9	10	"MNT2"	"YGL257C"	13280	15790	80	210	256	127	170	170	53	46	28	0	143	181	152	102	106	66	34	21	0	0.976	1.089	1.071	1.099	4.010	0.876	0.387	52	288	81	165	-0.036	40	41	86	79	0
3	10	10	"YHR032W"	"YHR032W"	13440	15800	150	183	235	263	168	173	55	26	10	0	102	189	524	103	101	52	11	6	0	-15.000	0.779	1.138	1.443	3.657	0.480	0.689	156	690	14	153	Error	15	-1	67	86	-50
3	11	10	"YHR036W"	"YHR036W"	13640	15800	150	183	201	92	169	178	57	26	14	0	109	121	88	102	100	37	23	8	0	2.000	1.684	1.148	1.156	3.304	2.002	0.082	156	655	21	51	1.000	14	7	32	19	-50
3	12	10	"YHR045W"	"YHR045W"	13840	15800	150	184	194	74	168	176	54	29	10	0	115	132	105	105	103	38	25	12	0	1.600	0.963	1.273	1.258	4.992	0.688	0.098	156	652	26	53	0.678	16	10	26	27	-50
3	13	10	"STT4"	"YLR305C"	14040	15800	150	196	229	159	166	173	56	38	17	0	110	162	234	103	100	38	23	15	0	4.286	1.068	1.209	1.270	3.756	0.479	0.357	156	613	37	122	2.100	30	7	63	59	-50
3	14	10	"YLR422W"	"YLR422W"	14240	15800	150	185	203	119	168	175	56	28	12	0	111	147	239	102	99	35	25	10	0	1.889	0.778	1.455	1.551	4.272	0.479	0.444	156	573	26	80	0.918	17	9	35	45	-50
3	15	10	"YML072C"	"YML072C"	14440	15800	150	178	197	98	170	174	52	21	7	0	110	134	175	103	100	36	24	7	0	1.143	0.871	1.100	0.873	4.455	0.561	0.281	156	723	15	58	0.193	8	7	27	31	-50
3	16	10	"SNR54"	"SNR54"	14680	15810	130	595	591	305	165	170	51	85	78	0	601	510	299	103	99	35	78	78	0	0.863	1.047	0.999	0.973	2.051	1.025	0.806	120	638	928	833	-0.212	430	498	426	407	0
3	17	10	"YMR046W-A"	"YMR046W-A"	14880	15810	130	10682	9258	4058	164	170	65	98	95	0	15505	13173	5993	104	101	36	98	95	0	0.683	0.696	0.688	0.719	1.357	0.670	0.947	120	576	25919	22163	-0.550	10518	15401	9094	13069	0
3	18	10	"YMRWdelta16"	"YMRWdelta16"	15090	15800	140	730	679	405	166	174	68	77	69	0	1602	1382	1053	102	108	193	69	66	0	0.376	0.401	0.413	0.504	2.217	0.360	0.838	156	627	2064	1793	-1.411	564	1500	513	1280	0
3	19	10	"YNRCdelta9"	"YNRCdelta9"	15280	15810	130	215	231	114	165	173	61	43	17	0	459	440	292	101	117	244	70	17	0	0.140	0.195	0.237	0.220	2.532	0.434	0.507	120	540	408	405	-2.840	50	358	66	339	0
3	20	10	"SNR50"	"SNR50"	15470	15810	130	474	444	183	161	168	54	87	79	0	475	413	198	99	98	125	80	69	0	0.832	0.901	0.874	0.765	1.889	0.887	0.676	120	572	689	597	-0.265	313	376	283	314	0
3	21	10	"tR(ACG)O"	"tR(ACG)O"	15670	15810	130	265	271	105	168	175	62	64	35	0	316	294	155	98	98	76	75	68	0	0.445	0.526	0.565	0.552	2.336	0.511	0.390	120	684	315	299	-1.168	97	218	103	196	0
3	1	11	"YPLCdelta1"	"YPLCdelta1"	11690	16010	130	638	611	291	172	180	62	85	78	0	1236	1002	562	98	112	211	79	74	0	0.409	0.486	0.484	0.506	2.053	0.466	0.837	120	666	1604	1343	-1.288	466	1138	439	904	0
3	2	11	"YPL183W-A"	"YPL183W-A"	11900	16020	140	507	491	193	165	171	52	86	82	0	841	719	352	94	91	42	85	83	0	0.458	0.522	0.512	0.548	2.218	0.499	0.788	156	587	1089	951	-1.127	342	747	326	625	0
3	3	11	"IntYPL143W"	"IntYPL143W"	12090	16020	140	731	683	296	164	167	48	89	85	0	2049	1686	850	90	87	31	89	89	0	0.289	0.325	0.317	0.326	1.868	0.312	0.849	156	592	2526	2115	-1.789	567	1959	519	1596	0
3	4	11	"tC(GCA)P2"	"tC(GCA)P2"	12280	16010	130	298	304	126	166	168	49	75	59	0	406	370	171	90	88	32	85	84	0	0.418	0.493	0.484	0.434	2.122	0.573	0.491	120	510	448	418	-1.259	132	316	138	280	0
3	5	11	"tN(GUU)P"	"tN(GUU)P"	12470	16010	140	15757	13044	7757	170	175	60	98	97	0	14409	12324	8010	91	92	42	92	91	0	1.089	1.052	1.052	1.332	2.201	1.019	0.955	156	572	29905	25107	0.123	15587	14318	12874	12233	0
3	6	11	"tI(AAU)P2"	"tI(AAU)P2"	12680	16010	140	988	901	464	172	177	60	90	82	0	1195	1045	625	94	101	157	78	75	0	0.741	0.767	0.762	0.799	1.885	0.712	0.819	156	593	1917	1680	-0.432	816	1101	729	951	0
3	7	11	"itL(UAA)B2"	"itL(UAA)B2"	12890	16010	130	510	476	202	169	175	53	85	77	0	1011	845	447	97	104	159	80	76	0	0.373	0.410	0.400	0.434	1.885	0.403	0.790	120	571	1255	1055	-1.422	341	914	307	748	0
3	8	11	"iYBR057C"	"iYBR057C"	13080	16010	130	7508	6412	3125	170	175	54	96	93	0	14872	12096	6326	97	96	43	94	93	0	0.497	0.520	0.521	0.593	1.682	0.499	0.952	120	616	22113	18241	-1.010	7338	14775	6242	11999	0
3	9	11	"iYBR060C-1"	"iYBR060C-1"	13290	16010	120	370	452	303	171	175	55	82	70	0	513	673	627	101	101	57	84	72	0	0.483	0.491	0.487	0.509	2.594	0.460	0.795	120	591	611	853	-1.050	199	412	281	572	0
3	10	11	"iYBR077C"	"iYBR077C"	13480	16010	130	1292	1265	625	164	170	53	89	89	0	3140	2707	1466	101	96	33	89	88	0	0.371	0.422	0.408	0.442	1.692	0.405	0.917	120	574	4167	3707	-1.430	1128	3039	1101	2606	0
3	11	11	"iYBR081C"	"iYBR081C"	13680	16010	130	468	476	215	169	174	54	85	75	0	1992	1694	899	100	98	34	88	88	0	0.158	0.193	0.190	0.195	1.884	0.187	0.743	120	590	2191	1901	-2.662	299	1892	307	1594	0
3	12	11	"iYBR083W"	"iYBR083W"	13880	16010	130	457	462	212	166	171	51	84	78	0	1811	1477	767	100	98	35	87	85	0	0.170	0.215	0.204	0.222	2.143	0.213	0.743	120	592	2002	1673	-2.556	291	1711	296	1377	0
3	13	11	"iYBR097W"	"iYBR097W"	14100	16010	150	854	792	420	166	170	51	87	83	0	1006	916	594	102	98	34	80	79	0	0.761	0.769	0.763	0.807	2.195	0.722	0.880	156	628	1592	1440	-0.394	688	904	626	814	0
3	14	11	"iYBR103W"	"iYBR103W"	14280	16010	130	776	726	310	167	174	55	90	85	0	1240	1064	528	99	98	38	85	85	0	0.534	0.579	0.566	0.631	2.184	0.559	0.865	120	559	1750	1524	-0.906	609	1141	559	965	0
3	15	11	"iYBR107C"	"iYBR107C"	14500	16010	130	695	671	280	167	174	55	93	86	0	1346	1165	539	100	99	44	93	90	0	0.424	0.473	0.471	0.480	1.653	0.459	0.863	120	615	1774	1569	-1.239	528	1246	504	1065	0
3	16	11	"iYBR126C"	"iYBR126C"	14690	16010	140	2211	1923	993	165	172	54	93	90	0	3524	2864	1720	103	99	42	87	86	0	0.598	0.637	0.628	0.697	1.783	0.595	0.909	156	609	5467	4519	-0.742	2046	3421	1758	2761	0
3	17	11	"iYBR130C"	"iYBR130C"	14890	16000	140	1241	1076	617	170	177	66	86	80	0	795	642	401	104	101	39	75	73	0	1.550	1.684	1.644	1.650	1.749	1.635	0.889	156	623	1762	1444	0.632	1071	691	906	538	0
3	18	11	"iYBR135W"	"iYBR135W"	15090	16010	130	1312	1204	506	170	177	70	91	90	0	2564	2192	974	102	110	207	88	86	0	0.464	0.495	0.497	0.526	1.801	0.482	0.910	120	549	3604	3124	-1.108	1142	2462	1034	2090	0
3	19	11	"iYDL248W-0"	"iYDL248W-0"	15290	16000	150	1056	998	528	166	170	55	91	85	0	1155	1072	657	99	112	237	78	72	0	0.843	0.855	0.834	0.955	2.086	0.803	0.857	156	609	1946	1805	-0.247	890	1056	832	973	0
3	20	11	"iYDL246C-1"	"iYDL246C-1"	15490	16000	130	293	296	104	167	170	52	76	59	0	961	888	395	98	103	148	88	83	0	0.146	0.163	0.170	0.181	2.637	0.150	0.486	120	559	989	919	-2.776	126	863	129	790	0
3	21	11	"iYDL243C"	"iYDL243C"	15690	16000	130	955	892	375	167	172	53	91	88	0	1460	1229	573	97	103	190	85	82	0	0.578	0.640	0.649	0.658	1.762	0.574	0.772	120	637	2151	1857	-0.791	788	1363	725	1132	0
3	1	12	"iYDL227C-0"	"iYDL227C-0"	11680	16210	130	1457	1321	505	166	173	55	94	93	0	1860	1644	720	94	99	151	91	89	0	0.731	0.745	0.733	0.752	1.545	0.699	0.877	120	678	3057	2705	-0.452	1291	1766	1155	1550	0
3	2	12	"iYDL225W"	"iYDL225W"	11880	16210	130	2182	1909	869	164	169	51	94	92	0	1766	1467	722	94	91	33	89	88	0	1.207	1.271	1.278	1.370	1.705	1.248	0.933	120	574	3690	3118	0.271	2018	1672	1745	1373	0
3	3	12	"iYDL220C"	"iYDL220C"	12090	16220	140	347	595	2283	167	169	50	82	69	0	767	850	2414	93	90	32	87	84	0	0.267	0.565	0.299	0.326	2.569	0.897	0.507	156	602	854	1185	-1.905	180	674	428	757	0
3	4	12	"iYDL207W"	"iYDL207W"	12300	16210	140	293	299	109	168	171	52	76	58	0	1316	1129	600	92	89	32	87	87	0	0.102	0.126	0.132	0.144	2.392	0.119	0.514	156	639	1349	1168	-3.292	125	1224	131	1037	0
3	5	12	"iYDL203C"	"iYDL203C"	12520	16210	150	369	367	153	168	174	61	77	67	0	1166	981	566	94	94	56	82	80	0	0.188	0.224	0.256	0.248	2.123	0.216	0.653	156	580	1273	1086	-2.415	201	1072	199	887	0
3	6	12	"iYDL199C"	"iYDL199C"	12690	16210	130	241	253	89	169	174	53	57	35	0	656	557	265	93	89	31	84	84	0	0.128	0.181	0.207	0.199	2.641	0.184	0.367	120	461	635	548	-2.967	72	563	84	464	0
3	7	12	"iYDL183C-1"	"iYDL183C-1"	12850	16200	130	720	659	296	171	180	58	85	82	0	2979	2519	1442	99	120	172	82	81	0	0.191	0.202	0.205	0.217	1.957	0.185	0.851	120	539	3429	2908	-2.391	549	2880	488	2420	0
3	8	12	"iYDL179W"	"iYDL179W"	13040	16200	120	317	317	121	172	183	61	73	55	0	1001	847	434	103	129	171	81	78	0	0.161	0.195	0.200	0.209	2.403	0.170	0.502	120	554	1043	889	-2.631	145	898	145	744	0
3	9	12	"iYDL175C"	"iYDL175C"	13250	16200	120	723	651	292	172	179	58	80	80	0	1051	860	433	104	108	51	82	80	0	0.582	0.634	0.607	0.630	1.544	0.622	0.864	120	589	1498	1235	-0.781	551	947	479	756	0
3	10	12	"iYDR127W"	"iYDR127W"	13460	16200	120	289	295	114	168	174	55	75	54	0	697	583	300	103	102	39	80	79	0	0.204	0.265	0.275	0.333	2.558	0.258	0.491	120	570	715	607	-2.295	121	594	127	480	0
3	11	12	"iYDR131C"	"iYDR131C"	13660	16200	130	368	369	148	165	170	51	80	73	0	1071	884	458	100	99	38	85	85	0	0.209	0.260	0.254	0.255	1.840	0.252	0.673	120	612	1174	988	-2.258	203	971	204	784	0
3	12	12	"iYDR137W"	"iYDR137W"	13860	16200	130	392	404	175	168	174	51	85	75	0	1334	1132	619	103	101	41	85	81	0	0.182	0.229	0.224	0.221	1.982	0.218	0.690	120	564	1455	1265	-2.458	224	1231	236	1029	0
3	13	12	"iYDR155C"	"iYDR155C"	14040	16200	120	373	381	179	173	176	50	79	70	0	1039	937	507	105	102	39	84	83	0	0.214	0.250	0.262	0.278	2.320	0.250	0.658	120	508	1134	1040	-2.223	200	934	208	832	0
3	14	12	"iYDR161W"	"iYDR161W"	14240	16200	130	1429	1298	629	174	190	83	88	82	0	2163	1801	1006	108	118	75	83	81	0	0.611	0.664	0.662	0.679	1.507	0.628	0.921	120	556	3310	2817	-0.711	1255	2055	1124	1693	0
3	15	12	"iYDR165W"	"iYDR165W"	14440	16200	130	518	518	235	179	193	85	80	78	0	809	705	368	108	124	84	80	79	0	0.484	0.568	0.533	0.543	1.705	0.577	0.765	120	636	1040	936	-1.048	339	701	339	597	0
3	16	12	"iYDR177W"	"iYDR177W"	14670	16210	130	496	492	195	173	180	61	85	83	0	1612	1413	599	101	107	61	88	85	0	0.214	0.243	0.238	0.256	2.221	0.243	0.779	120	603	1834	1631	-2.226	323	1511	319	1312	0
3	17	12	"iYDR180W"	"iYDR180W"	14860	16200	130	481	461	180	171	177	53	84	80	0	883	745	357	100	106	153	80	79	0	0.396	0.450	0.451	0.475	1.814	0.438	0.788	120	562	1093	935	-1.337	310	783	290	645	0
3	18	12	"iYDR184C"	"iYDR184C"	15070	16200	130	394	384	139	173	179	52	83	75	0	1175	960	488	102	109	150	82	78	0	0.206	0.246	0.238	0.252	1.800	0.210	0.619	120	590	1294	1069	-2.280	221	1073	211	858	0
3	19	12	"iYDR204W"	"iYDR204W"	15270	16200	140	391	396	176	169	173	50	83	75	0	1037	845	419	99	102	78	85	85	0	0.237	0.304	0.322	0.295	1.931	0.302	0.671	156	611	1160	973	-2.079	222	938	227	746	0
3	20	12	"iYDR208W"	"iYDR208W"	15460	16200	140	1322	1141	525	171	173	50	93	89	0	1426	1190	646	98	101	82	84	82	0	0.867	0.888	0.870	0.958	1.928	0.850	0.885	156	596	2479	2062	-0.206	1151	1328	970	1092	0
3	21	12	"itI(UAU)D"	"itI(UAU)D"	15660	16200	120	593	578	248	164	169	50	86	85	0	939	825	435	100	109	194	81	77	0	0.511	0.571	0.595	0.564	1.780	0.532	0.787	120	609	1268	1139	-0.968	429	839	414	725	0
3	1	13	"iYDR521W"	"iYDR521W"	11700	16410	140	359	364	158	162	169	52	80	68	0	1226	1086	590	97	93	31	90	89	0	0.174	0.204	0.221	0.224	2.201	0.197	0.665	156	737	1326	1191	-2.519	197	1129	202	989	0
3	2	13	"iYDR525W"	"iYDR525W"	11890	16410	130	305	324	142	163	167	50	75	64	0	821	692	349	97	93	33	85	85	0	0.196	0.271	0.252	0.241	2.624	0.234	0.440	120	542	866	756	-2.350	142	724	161	595	0
3	3	13	"iYDR528W"	"iYDR528W"	12090	16410	140	922	832	392	169	173	52	91	83	0	1256	1038	548	92	89	33	88	85	0	0.647	0.701	0.690	0.710	2.342	0.690	0.862	156	634	1917	1609	-0.628	753	1164	663	946	0
3	4	13	"iYDR541C-0"	"iYDR541C-0"	12290	16420	130	1187	1136	547	174	177	56	94	92	0	2336	2115	1151	92	89	34	92	91	0	0.451	0.476	0.482	0.521	2.046	0.452	0.854	120	542	3257	2985	-1.147	1013	2244	962	2023	0
3	5	13	"iYDR544C"	"iYDR544C"	12480	16410	150	10522	9106	4685	171	187	124	98	96	0	22545	17731	9894	98	130	328	96	91	0	0.461	0.507	0.503	0.572	1.980	0.484	0.927	156	661	32798	26568	-1.117	10351	22447	8935	17633	0
3	6	13	"iYEL073C-0"	"iYEL073C-0"	12670	16410	130	550	532	256	171	190	130	75	66	0	847	746	412	101	138	348	74	58	0	0.508	0.560	0.562	0.538	2.119	0.434	0.703	120	587	1125	1006	-0.977	379	746	361	645	0
3	7	13	"iYEL063C"	"iYEL063C"	12880	16420	130	664	656	304	169	177	58	89	85	0	1718	1499	655	101	112	140	90	88	0	0.306	0.348	0.345	0.357	2.063	0.350	0.786	120	631	2112	1885	-1.708	495	1617	487	1398	0
3	8	13	"iYEL059W"	"iYEL059W"	13070	16410	130	407	411	188	169	175	53	80	73	0	1099	1007	640	101	101	43	82	80	0	0.238	0.267	0.261	0.282	2.465	0.256	0.719	120	616	1236	1148	-2.068	238	998	242	906	0
3	9	13	"iYEL055C"	"iYEL055C"	13270	16410	130	545	522	215	171	174	53	85	83	0	1628	1323	736	102	102	42	88	86	0	0.245	0.287	0.277	0.319	2.487	0.267	0.798	120	648	1900	1572	-2.029	374	1526	351	1221	0
3	10	13	"iYEL042W"	"iYEL042W"	13480	16410	130	2070	1823	876	170	173	50	90	87	0	3144	2610	1362	103	100	37	88	87	0	0.625	0.659	0.644	0.650	2.017	0.631	0.883	120	627	4941	4160	-0.679	1900	3041	1653	2507	0
3	11	13	"iYEL038W"	"iYEL038W"	13680	16410	130	345	373	163	167	171	50	81	71	0	1025	862	478	99	98	39	82	81	0	0.192	0.270	0.284	0.289	2.655	0.259	0.605	120	630	1104	969	-2.379	178	926	206	763	0
3	12	13	"itS(AGA)E"	"itS(AGA)E"	13870	16400	130	330	330	138	167	171	51	75	67	0	990	830	487	103	101	44	81	81	0	0.184	0.224	0.239	0.266	2.841	0.197	0.549	120	610	1050	890	-2.444	163	887	163	727	0
3	13	13	"iYFL044C"	"iYFL044C"	14080	16410	140	1427	1265	619	167	172	53	89	87	0	1649	1401	722	105	103	42	87	86	0	0.816	0.847	0.852	0.819	1.828	0.833	0.876	156	657	2804	2394	-0.293	1260	1544	1098	1296	0
3	14	13	"iYFL039C"	"iYFL039C"	14280	16410	140	675	618	293	170	184	78	83	78	0	3310	2722	1573	105	113	92	84	83	0	0.158	0.171	0.176	0.196	2.193	0.163	0.814	156	626	3710	3065	-2.666	505	3205	448	2617	0
3	15	13	"iYFL035C-A"	"iYFL035C-A"	14480	16410	140	1022	914	421	170	176	57	89	84	0	1297	1060	585	102	107	82	82	81	0	0.713	0.777	0.769	0.849	2.247	0.735	0.862	156	624	2047	1702	-0.488	852	1195	744	958	0
3	16	13	"iYFL020C"	"iYFL020C"	14670	16410	140	2413	2113	990	170	174	53	94	94	0	2644	2109	1118	96	94	36	92	89	0	0.880	0.965	0.971	1.036	1.984	0.929	0.895	156	580	4791	3956	-0.184	2243	2548	1943	2013	0
3	17	13	"iYFL017C"	"iYFL017C"	14870	16400	140	328	337	129	171	176	56	76	64	0	456	400	198	98	102	148	73	62	0	0.439	0.550	0.593	0.523	2.453	0.661	0.468	156	608	515	468	-1.189	157	358	166	302	0
3	18	13	"iYFL013W-A"	"iYFL013W-A"	15070	16410	140	700	658	277	170	176	54	89	87	0	1144	958	489	98	103	144	82	78	0	0.507	0.567	0.577	0.602	2.270	0.540	0.838	156	656	1576	1348	-0.981	530	1046	488	860	0
3	19	13	"iYFR001W"	"iYFR001W"	15290	16410	130	1118	1026	406	168	173	50	92	89	0	952	816	344	97	97	47	90	89	0	1.111	1.193	1.150	1.212	2.149	1.209	0.822	120	532	1805	1577	0.152	950	855	858	719	0
3	20	13	"iYFR005C"	"iYFR005C"	15470	16410	140	1613	1408	691	166	171	52	93	89	0	922	779	402	100	98	38	84	83	0	1.760	1.829	1.754	1.922	2.029	1.847	0.877	156	649	2269	1921	0.816	1447	822	1242	679	0
3	21	13	"iYFR007W"	"iYFR007W"	15710	16410	140	1153	1063	499	166	171	55	92	88	0	1045	902	456	102	100	57	87	83	0	1.047	1.121	1.130	1.162	1.938	1.109	0.883	156	767	1930	1697	0.066	987	943	897	800	0
3	1	14	"iYFR019W"	"iYFR019W"	11680	16610	130	297	297	104	167	172	50	77	60	0	491	416	205	100	96	30	83	81	0	0.332	0.411	0.419	0.438	2.168	0.388	0.512	120	605	521	446	-1.589	130	391	130	316	0
3	2	14	"iYFR021W"	"iYFR021W"	11870	16610	140	366	370	147	165	168	49	85	72	0	1033	901	477	98	94	34	87	85	0	0.215	0.255	0.252	0.265	2.329	0.247	0.705	156	605	1136	1008	-2.218	201	935	205	803	0
3	3	14	"iYFR025C"	"iYFR025C"	12070	16610	130	263	259	82	168	174	52	67	46	0	341	297	136	93	90	35	81	79	0	0.383	0.446	0.463	0.465	2.253	0.477	0.393	120	592	343	295	-1.384	95	248	91	204	0
3	4	14	"iYGL013C"	"iYGL013C"	12280	16610	130	707	677	277	172	178	56	88	85	0	2335	1929	932	92	89	37	90	88	0	0.239	0.275	0.280	0.303	1.766	0.264	0.873	120	617	2778	2342	-2.068	535	2243	505	1837	0
3	5	14	"iYGL009C"	"iYGL009C"	12490	16620	130	3456	2924	1354	173	188	124	92	90	0	6636	5492	2780	98	127	332	89	87	0	0.502	0.510	0.509	0.541	1.428	0.492	0.964	120	593	9821	8145	-0.994	3283	6538	2751	5394	0
3	6	14	"iYGL006W"	"iYGL006W"	12690	16620	130	6584	5551	2610	171	176	52	97	95	0	1508	1225	587	101	98	32	90	88	0	4.558	4.786	4.810	4.938	1.320	4.713	0.963	120	614	7820	6504	2.188	6413	1407	5380	1124	0
3	7	14	"iYGR011W"	"iYGR011W"	12890	16610	130	2871	2526	1155	166	173	53	93	91	0	2602	2178	1073	101	100	34	90	90	0	1.082	1.136	1.147	1.106	1.575	1.117	0.960	120	564	5206	4437	0.113	2705	2501	2360	2077	0
3	8	14	"iYGR015C"	"iYGR015C"	13080	16610	130	1307	1160	542	168	175	54	92	86	0	1052	918	462	101	101	41	85	85	0	1.198	1.214	1.170	1.159	1.584	1.202	0.909	120	608	2090	1809	0.260	1139	951	992	817	0
3	9	14	"iYGR020C"	"iYGR020C"	13300	16610	130	901	824	315	170	174	51	93	88	0	1352	1168	524	101	99	39	90	90	0	0.584	0.613	0.617	0.621	1.447	0.589	0.913	120	573	1982	1721	-0.775	731	1251	654	1067	0
3	10	14	"iYGR034W"	"iYGR034W"	13480	16610	140	1108	994	477	164	170	49	92	91	0	1134	948	526	99	98	39	88	86	0	0.912	0.978	0.981	1.039	1.757	0.945	0.940	156	612	1979	1679	-0.133	944	1035	830	849	0
3	11	14	"iYGR038W"	"iYGR038W"	13690	16620	120	403	399	140	164	168	48	87	84	0	799	692	282	97	94	33	90	90	0	0.340	0.395	0.408	0.412	1.747	0.397	0.724	120	525	941	830	-1.554	239	702	235	595	0
3	12	14	"iYGR039W"	"iYGR039W"	13880	16610	130	359	358	127	170	172	51	83	75	0	636	550	253	101	100	42	85	83	0	0.353	0.419	0.405	0.406	1.839	0.399	0.639	120	589	724	637	-1.501	189	535	188	449	0
3	13	14	"iYGR055W"	"iYGR055W"	14090	16610	140	918	824	423	168	173	53	86	83	0	1952	1580	955	101	98	33	87	86	0	0.405	0.444	0.459	0.456	1.826	0.426	0.891	156	650	2601	2135	-1.303	750	1851	656	1479	0
3	14	14	"iYGR059W"	"iYGR059W"	14290	16610	130	280	294	112	168	173	53	72	51	0	758	651	327	101	98	73	84	79	0	0.170	0.229	0.257	0.244	2.191	0.205	0.442	120	577	769	676	-2.552	112	657	126	550	0
3	15	14	"iYGR062C"	"iYGR062C"	14490	16610	130	1049	910	415	170	173	50	91	87	0	577	496	234	96	94	73	84	78	0	1.827	1.850	1.806	1.770	1.568	1.878	0.878	120	573	1360	1140	0.870	879	481	740	400	0
3	16	14	"iYHR001W"	"iYHR001W"	14690	16610	140	3551	2955	1488	171	173	53	94	93	0	1458	1203	627	89	88	33	89	89	0	2.469	2.499	2.505	2.527	1.601	2.497	0.954	156	572	4749	3898	1.304	3380	1369	2784	1114	0
3	17	14	"iYHR004C"	"iYHR004C"	14880	16610	140	741	703	297	171	176	57	90	87	0	811	692	342	95	94	38	87	83	0	0.796	0.891	0.863	0.899	1.658	0.871	0.858	156	572	1286	1129	-0.329	570	716	532	597	0
3	18	14	"iYHRCdelta4"	"iYHRCdelta4"	15080	16610	140	2854	2440	1093	169	178	56	96	92	0	1799	1523	710	97	96	58	91	89	0	1.578	1.593	1.596	1.644	1.406	1.583	0.951	156	604	4387	3697	0.658	2685	1702	2271	1426	0
3	19	14	"iYHR017W"	"iYHR017W"	15280	16600	140	853	1224	4037	169	176	53	89	85	0	911	782	513	97	94	55	83	82	0	0.840	1.540	0.935	0.953	2.035	8.858	0.338	156	638	1498	1740	-0.251	684	814	1055	685	0
3	20	14	"iYHRCsigma2"	"iYHRCsigma2"	15500	16600	130	678	640	258	166	174	57	93	86	0	378	338	153	101	98	63	80	77	0	1.848	2.000	1.973	1.670	2.338	1.859	0.676	120	595	789	711	0.886	512	277	474	237	0
3	21	14	"iYHR023W"	"iYHR023W"	15690	16610	130	1515	1416	566	167	173	57	96	93	0	857	733	298	100	99	69	89	89	0	1.781	1.973	1.913	1.935	1.920	1.967	0.888	120	636	2105	1882	0.832	1348	757	1249	633	0
3	1	15	"iYHR039C"	"iYHR039C"	11690	16800	150	205	237	125	167	174	67	32	23	0	88	205	228	94	94	92	31	26	0	-6.333	0.631	0.609	0.619	2.944	0.502	0.544	156	834	32	181	Error	38	-6	70	111	0
3	2	15	"iYHR042W"	"iYHR042W"	11900	16810	120	1031	870	441	169	179	79	85	80	0	1210	936	565	70	83	116	82	74	0	0.756	0.809	0.757	0.811	1.577	0.779	0.871	120	531	2002	1567	-0.403	862	1140	701	866	0
3	3	15	"iYHR046C"	"iYHR046C"	12090	16810	130	588	553	227	169	175	61	87	81	0	1016	855	427	81	81	68	86	84	0	0.448	0.496	0.504	0.534	1.587	0.475	0.828	120	687	1354	1158	-1.158	419	935	384	774	0
3	4	15	"iYHR060W"	"iYHR060W"	12320	16810	150	363	366	146	164	171	53	79	70	0	981	829	467	91	86	36	86	84	0	0.224	0.274	0.268	0.289	1.995	0.259	0.693	156	641	1089	940	-2.161	199	890	202	738	0
3	5	15	"iYHR064C"	"iYHR064C"	12490	16810	130	712	652	255	166	171	52	92	88	0	992	855	379	96	93	32	88	88	0	0.609	0.640	0.612	0.630	1.653	0.627	0.855	120	506	1442	1245	-0.715	546	896	486	759	0
3	6	15	"iYHR068W"	"iYHR068W"	12690	16810	130	586	583	265	167	173	52	88	83	0	800	718	410	101	98	33	85	83	0	0.599	0.674	0.687	0.689	2.323	0.627	0.833	120	576	1118	1033	-0.738	419	699	416	617	0
3	7	15	"iYIL023C"	"iYIL023C"	12900	16810	140	1064	934	493	164	171	53	91	85	0	1144	977	568	100	98	35	87	83	0	0.862	0.878	0.879	0.991	1.927	0.867	0.898	156	646	1944	1647	-0.214	900	1044	770	877	0
3	8	15	"iYIL019W"	"iYIL019W"	13110	16810	150	1084	971	508	168	173	54	89	83	0	2219	1730	1041	99	97	37	87	82	0	0.432	0.492	0.479	0.601	2.132	0.470	0.908	156	645	3036	2434	-1.211	916	2120	803	1631	0
3	9	15	"iYIL015W"	"iYIL015W"	13310	16810	150	280	291	108	168	212	361	2	0	0	816	684	371	99	127	275	74	62	0	0.156	0.210	0.219	0.221	2.703	0.235	0.301	156	544	829	708	-2.678	112	717	123	585	0
3	10	15	"iYIL005W"	"iYIL005W"	13500	16810	140	2057	1741	997	162	214	385	79	71	0	652	549	334	99	130	293	62	47	0	3.427	3.509	3.242	3.261	2.032	3.370	0.905	156	478	2448	2029	1.777	1895	553	1579	450	0
3	11	15	"iYIL001W"	"iYIL001W"	13700	16810	140	1390	1285	673	164	171	53	91	90	0	518	477	253	97	96	41	83	80	0	2.912	2.950	2.874	2.932	1.658	2.939	0.875	156	518	1647	1501	1.542	1226	421	1121	380	0
3	12	15	"iYIR003W"	"iYIR003W"	13890	16810	140	977	878	418	169	174	51	92	85	0	630	546	308	97	95	35	84	79	0	1.516	1.579	1.530	1.572	1.850	1.525	0.878	156	568	1341	1158	0.600	808	533	709	449	0
3	13	15	"iYIR018W-0"	"iYIR018W-0"	14100	16810	130	1895	1717	704	170	175	55	98	97	0	2507	2184	993	96	93	33	96	95	0	0.715	0.741	0.730	0.794	1.616	0.717	0.926	120	552	4136	3635	-0.483	1725	2411	1547	2088	0
3	14	15	"iYIR020C"	"iYIR020C"	14300	16810	130	523	521	230	167	171	54	88	81	0	953	905	430	96	96	45	90	89	0	0.415	0.438	0.442	0.420	1.930	0.447	0.809	120	573	1213	1163	-1.267	356	857	354	809	0
3	15	15	"iYIR022W"	"iYIR022W"	14500	16810	130	422	430	169	169	171	51	89	81	0	1004	875	413	93	93	61	89	86	0	0.278	0.334	0.345	0.348	2.230	0.316	0.704	120	555	1164	1043	-1.848	253	911	261	782	0
3	16	15	"iYIR038C-0"	"iYIR038C-0"	14700	16810	140	1266	1132	539	169	174	55	93	87	0	2259	1809	968	90	97	80	89	87	0	0.506	0.560	0.546	0.595	1.985	0.545	0.917	156	562	3266	2682	-0.983	1097	2169	963	1719	0
3	17	15	"iYIRCdelta6-2"	"iYIRCdelta6-2"	14900	16810	130	1291	1138	498	174	178	53	93	90	0	3326	2764	1468	94	98	55	93	90	0	0.346	0.361	0.355	0.397	1.450	0.343	0.918	120	517	4349	3634	-1.533	1117	3232	964	2670	0
3	18	15	"iYIR042C"	"iYIR042C"	15090	16810	120	269	271	94	172	181	71	55	28	0	286	266	128	97	103	79	74	62	0	0.513	0.586	0.635	0.556	2.315	0.538	0.349	120	514	286	268	-0.962	97	189	99	169	0
3	19	15	"iYJR076C"	"iYJR076C"	15300	16810	140	1448	1281	649	167	174	54	92	89	0	2103	1780	1018	96	93	53	89	87	0	0.638	0.662	0.652	0.703	1.711	0.635	0.903	156	587	3288	2798	-0.648	1281	2007	1114	1684	0
3	20	15	"iYJR083C"	"iYJR083C"	15490	16810	130	1079	949	467	167	175	57	90	84	0	1319	1121	629	99	97	41	85	85	0	0.748	0.765	0.780	0.765	2.016	0.735	0.909	120	518	2132	1804	-0.420	912	1220	782	1022	0
3	21	15	"iYJR089W"	"iYJR089W"	15690	16810	130	1228	1074	542	170	181	80	86	83	0	1878	1544	839	100	102	52	89	85	0	0.595	0.626	0.622	0.635	1.603	0.609	0.915	120	668	2836	2348	-0.749	1058	1778	904	1444	0
3	1	16	"iYJR102C"	"iYJR102C"	11680	17020	140	556	532	251	167	177	92	80	75	0	1874	1490	810	88	96	129	83	80	0	0.218	0.260	0.264	0.305	2.223	0.260	0.818	156	724	2175	1767	-2.199	389	1786	365	1402	0
3	2	16	"iYJR106W"	"iYJR106W"	11880	17020	140	982	1003	591	172	184	90	91	81	0	1293	1218	804	70	96	144	84	75	0	0.662	0.724	0.718	0.743	1.729	0.726	0.904	156	678	2033	1979	-0.594	810	1223	831	1148	0
3	3	16	"iYJR110W"	"iYJR110W"	12100	17040	100	547	528	207	164	178	85	87	81	0	890	814	376	68	110	302	86	70	0	0.466	0.488	0.514	0.493	1.697	0.477	0.776	80	462	1205	1110	-1.102	383	822	364	746	0
3	4	16	"iYJR128W"	"iYJR128W"	12290	16970	100	195	279	203	161	180	97	36	23	0	66	396	566	75	145	382	28	22	0	-3.778	0.368	0.441	0.520	2.451	0.302	0.760	80	415	25	439	Error	34	-9	118	321	0
3	5	16	"iYJR132W"	"iYJR132W"	12480	17010	140	656	627	415	164	178	80	74	67	0	1266	1067	871	96	121	157	66	64	0	0.421	0.477	0.468	0.500	2.059	0.458	0.866	156	598	1662	1434	-1.250	492	1170	463	971	0
3	6	16	"iYJR136C"	"iYJR136C"	12680	17010	140	278	285	100	163	173	57	72	50	0	586	504	248	103	101	43	84	82	0	0.238	0.304	0.319	0.302	2.424	0.280	0.421	156	592	598	523	-2.070	115	483	122	401	0
3	7	16	"iYJR151C-1"	"iYJR151C-1"	12890	17010	140	952	887	421	164	172	54	89	85	0	2390	1976	1060	102	98	36	89	88	0	0.344	0.386	0.387	0.414	1.815	0.377	0.895	156	617	3076	2597	-1.538	788	2288	723	1874	0
3	8	16	"iYJR153W-1"	"iYJR153W-1"	13100	17010	140	631	596	276	169	174	53	83	81	0	2800	2223	1186	102	100	37	88	87	0	0.171	0.201	0.201	0.213	1.833	0.202	0.868	156	567	3160	2548	-2.546	462	2698	427	2121	0
3	9	16	"iYJR157W-0"	"iYJR157W-0"	13290	17020	150	3812	3195	1512	177	246	459	89	83	0	3066	2534	1314	105	158	332	89	83	0	1.228	1.242	1.234	1.267	1.621	1.254	0.950	156	510	6596	5447	0.296	3635	2961	3018	2429	-100
3	10	16	"iYKR051W"	"iYKR051W"	13460	17000	150	816	1475	1457	170	251	492	56	40	0	340	787	878	104	158	353	39	30	0	2.737	1.911	1.865	1.846	2.176	1.687	0.952	156	445	882	1988	1.453	646	236	1305	683	-50
3	11	16	"iYKR055W"	"iYKR055W"	13600	17010	150	758	704	346	168	199	228	76	63	0	1268	1041	594	105	137	163	78	75	0	0.507	0.573	0.562	0.519	1.746	0.555	0.859	156	490	1753	1472	-0.979	590	1163	536	936	0
3	12	16	"iYKR059W"	"iYKR059W"	13800	17010	150	272	281	104	166	185	88	57	30	0	705	580	318	105	127	112	76	75	0	0.177	0.242	0.252	0.248	2.444	0.268	0.417	156	524	706	590	-2.501	106	600	115	475	0
3	13	16	"itK(UUU)K"	"itK(UUU)K"	14000	17010	150	334	337	139	170	177	54	76	60	0	636	562	299	101	105	48	82	79	0	0.307	0.362	0.367	0.367	2.213	0.360	0.606	156	541	699	628	-1.706	164	535	167	461	0
3	14	16	"iYKR076W"	"iYKR076W"	14200	17010	150	342	344	130	174	181	61	80	60	0	1347	1092	627	98	131	160	76	75	0	0.135	0.171	0.180	0.206	2.650	0.162	0.603	156	558	1417	1164	-2.894	168	1249	170	994	0
3	15	16	"iYKR080W"	"iYKR080W"	14400	17010	150	307	307	116	168	178	64	71	52	0	1020	837	458	97	136	170	77	75	0	0.151	0.188	0.212	0.210	2.261	0.173	0.535	156	567	1062	879	-2.731	139	923	139	740	0
3	16	16	"iYKR095W"	"iYKR095W"	14600	17010	150	1049	923	458	175	187	71	83	80	0	2917	2302	1305	98	137	164	80	80	0	0.310	0.339	0.346	0.385	1.973	0.341	0.912	156	550	3693	2952	-1.689	874	2819	748	2204	0
3	17	16	"iYKR099W"	"iYKR099W"	14800	17010	150	507	486	211	180	189	73	78	74	0	2310	1849	1082	101	155	180	77	76	0	0.148	0.175	0.190	0.200	2.213	0.165	0.741	156	544	2536	2054	-2.756	327	2209	306	1748	0
3	18	16	"iYKR101W-2"	"iYKR101W-2"	15000	17010	150	2868	2267	1263	181	220	161	81	78	0	2344	1833	1087	102	182	592	73	70	0	1.198	1.205	1.189	1.196	1.955	1.215	0.950	156	583	4929	3817	0.261	2687	2242	2086	1731	0
3	19	16	"iYLL062C"	"iYLL062C"	15220	17010	140	1673	1410	789	174	219	169	79	76	0	2270	1751	1119	102	171	611	70	64	0	0.691	0.750	0.733	0.805	1.767	0.726	0.938	156	536	3667	2885	-0.532	1499	2168	1236	1649	0
3	20	16	"iYLL058W"	"iYLL058W"	15410	17000	140	350	346	142	168	179	64	76	64	0	1253	1019	558	102	118	93	80	78	0	0.158	0.194	0.201	0.223	2.255	0.184	0.575	156	470	1333	1095	-2.661	182	1151	178	917	0
3	21	16	"iYLL055W"	"iYLL055W"	15600	17000	150	2848	2372	1248	177	211	157	85	81	0	2487	1947	1110	102	136	137	80	78	0	1.120	1.190	1.205	1.237	1.666	1.176	0.951	156	705	5056	4040	0.163	2671	2385	2195	1845	0
3	1	17	"iYLRWdelta14"	"iYLRWdelta14"	11620	17180	110	871	989	784	170	199	166	61	56	0	614	951	897	72	117	217	56	50	0	1.293	0.932	0.937	1.080	2.311	0.876	0.896	80	443	1243	1698	0.371	701	542	819	879	0
3	2	17	"iYLR259C"	"iYLR259C"	11810	17220	120	550	539	268	183	204	159	70	59	0	1682	1252	796	96	129	201	74	70	0	0.231	0.308	0.331	0.365	2.427	0.306	0.752	120	532	1953	1512	-2.112	367	1586	356	1156	0
3	3	17	"iYLR263W"	"iYLR263W"	12020	17210	140	315	352	200	174	183	73	56	50	0	421	565	520	101	112	84	58	55	0	0.441	0.384	0.416	0.427	2.213	0.352	0.689	156	581	461	642	-1.182	141	320	178	464	0
3	4	17	"iYLR281C"	"iYLR281C"	12210	17210	130	313	316	124	170	187	88	65	40	0	511	437	212	96	147	329	67	0	0	0.345	0.428	0.449	0.445	2.121	0.451	0.555	120	558	558	487	-1.537	143	415	146	341	0
3	5	17	"iYLR286C"	"iYLR286C"	12410	17210	130	655	623	259	168	182	79	86	84	0	1332	1127	528	96	123	144	86	82	0	0.394	0.441	0.444	0.477	1.857	0.418	0.829	120	572	1723	1486	-1.344	487	1236	455	1031	0
3	6	17	"iYLR289W"	"iYLR289W"	12620	17210	140	504	480	193	173	181	65	83	76	0	711	594	306	106	126	123	80	76	0	0.547	0.629	0.568	0.612	1.835	0.568	0.705	156	566	936	795	-0.870	331	605	307	488	0
3	7	17	"iYLR304C"	"iYLR304C"	12810	17210	130	295	292	110	174	178	57	68	50	0	1074	886	451	104	110	101	82	81	0	0.125	0.151	0.174	0.170	2.476	0.151	0.467	120	509	1091	900	-3.003	121	970	118	782	0
3	8	17	"iYLR308W"	"iYLR308W"	13010	17210	130	761	691	308	171	179	60	83	80	0	871	715	363	106	108	46	82	80	0	0.771	0.854	0.850	0.895	1.606	0.829	0.857	120	559	1355	1129	-0.375	590	765	520	609	0
3	9	17	"iYLR312W-A"	"iYLR312W-A"	13210	17210	130	924	843	399	178	188	67	87	82	0	1882	1595	870	109	132	91	81	80	0	0.421	0.448	0.442	0.470	1.678	0.438	0.890	120	513	2519	2151	-1.249	746	1773	665	1486	0
3	10	17	"iYLR330W"	"iYLR330W"	13420	17210	140	365	357	151	177	207	267	29	0	0	1825	1537	941	109	159	211	76	75	0	0.110	0.126	0.138	0.151	2.463	0.124	0.626	156	563	1904	1608	-3.190	188	1716	180	1428	0
3	11	17	"iSNR61"	"iSNR61"	13630	17200	130	316	320	137	171	191	93	59	40	0	557	464	238	107	145	139	77	70	0	0.322	0.417	0.447	0.401	2.511	0.417	0.557	120	522	595	506	-1.634	145	450	149	357	0
3	12	17	"iYLRWdelta20"	"iYLRWdelta20"	13820	17200	130	454	426	193	168	180	64	75	71	0	799	669	368	102	110	66	81	78	0	0.410	0.455	0.436	0.413	2.038	0.435	0.715	120	500	983	825	-1.285	286	697	258	567	0
3	13	17	"iYMR033W"	"iYMR033W"	14010	17200	150	680	622	319	176	181	56	82	77	0	741	577	365	104	109	50	76	70	0	0.791	0.943	0.915	0.916	1.899	0.910	0.859	156	562	1141	919	-0.338	504	637	446	473	0
3	14	17	"iYMR037C"	"iYMR037C"	14210	17200	150	828	718	374	177	183	60	79	77	0	1877	1395	874	102	134	158	78	71	0	0.367	0.418	0.433	0.453	1.846	0.410	0.896	156	552	2426	1834	-1.447	651	1775	541	1293	0
3	15	17	"iYMR041C"	"iYMR041C"	14420	17200	140	462	465	198	170	177	59	85	80	0	1120	963	509	100	131	153	83	78	0	0.286	0.342	0.346	0.348	1.998	0.329	0.754	156	563	1312	1158	-1.805	292	1020	295	863	0
3	16	17	"iYMR054W"	"iYMR054W"	14620	17200	130	416	398	157	172	180	67	81	70	0	1062	878	424	99	123	142	84	81	0	0.253	0.290	0.314	0.295	1.841	0.290	0.725	120	536	1207	1005	-1.981	244	963	226	779	0
3	17	17	"iYMR058W"	"iYMR058W"	14810	17190	130	817	751	377	180	185	69	80	76	0	882	725	422	103	143	167	76	73	0	0.818	0.918	0.861	0.839	1.847	0.898	0.872	120	513	1416	1193	-0.290	637	779	571	622	0
3	18	17	"iYMR063W"	"iYMR063W"	15010	17200	150	271	296	128	178	209	154	33	8	0	567	443	266	103	171	591	14	0	0	0.200	0.347	0.336	0.324	2.518	0.057	0.091	156	578	557	458	-2.319	93	464	118	340	0
3	19	17	"iYMR078C"	"iYMR078C"	15210	17200	150	322	351	186	176	214	160	46	19	0	1021	813	539	104	164	610	58	17	0	0.159	0.247	0.236	0.279	2.755	0.097	0.246	156	534	1063	884	-2.651	146	917	175	709	0
3	20	17	"iYMR082C-0"	"iYMR082C-0"	15410	17200	150	533	508	238	170	178	64	81	73	0	1498	1215	755	102	114	85	77	75	0	0.260	0.304	0.306	0.346	1.994	0.293	0.823	156	534	1759	1451	-1.943	363	1396	338	1113	0
3	21	17	"iYMR085W"	"iYMR085W"	15610	17200	150	307	318	141	169	198	144	49	13	0	649	536	307	102	127	127	73	71	0	0.252	0.343	0.343	0.366	2.446	0.405	0.483	156	751	685	583	-1.987	138	547	149	434	0
3	1	18	"iYMR101C"	"iYMR101C"	11620	17400	130	271	286	102	166	189	149	40	3	0	851	694	349	98	117	179	80	75	0	0.139	0.201	0.223	0.199	2.304	0.187	0.447	120	656	858	716	-2.842	105	753	120	596	0
3	2	18	"iYMR105C"	"iYMR105C"	11810	17410	120	318	479	373	168	186	223	46	34	0	201	655	704	94	99	66	53	48	0	1.402	0.554	0.588	0.693	2.110	0.533	0.833	120	508	257	872	0.487	150	107	311	561	0
3	3	18	"iYMR107W"	"iYMR107W"	12030	17410	140	456	448	175	170	175	55	85	82	0	1104	943	466	99	99	48	87	85	0	0.285	0.329	0.333	0.348	1.996	0.316	0.773	156	616	1291	1122	-1.813	286	1005	278	844	0
3	4	18	"iYNL272C"	"iYNL272C"	12220	17400	140	694	667	303	168	176	58	86	82	0	1161	966	526	101	103	65	82	81	0	0.496	0.577	0.585	0.564	1.803	0.549	0.835	156	554	1586	1364	-1.011	526	1060	499	865	0
3	5	18	"iYNL267W"	"iYNL267W"	12420	17400	140	651	602	295	170	178	60	82	77	0	1012	819	492	101	111	79	78	76	0	0.528	0.602	0.592	0.521	1.846	0.594	0.781	156	619	1392	1150	-0.921	481	911	432	718	0
3	6	18	"iYNL262W"	"iYNL262W"	12620	17400	130	479	486	238	174	178	58	81	75	0	1027	846	481	103	115	105	79	76	0	0.330	0.420	0.422	0.425	2.000	0.413	0.735	120	543	1229	1055	-1.599	305	924	312	743	0
3	7	18	"iYNL244C"	"iYNL244C"	12820	17400	140	501	491	237	175	180	59	80	73	0	1313	1090	617	108	118	101	80	78	0	0.271	0.322	0.305	0.319	2.121	0.316	0.749	156	579	1531	1298	-1.886	326	1205	316	982	0
3	8	18	"iYNL240C"	"iYNL240C"	13010	17400	130	255	262	97	172	179	60	56	35	0	722	598	315	108	110	52	80	80	0	0.135	0.184	0.192	0.196	2.526	0.185	0.379	120	529	697	580	-2.887	83	614	90	490	0
3	9	18	"iYNL235C"	"iYNL235C"	13220	17400	140	485	467	202	173	180	64	83	78	0	798	668	345	108	124	88	82	80	0	0.452	0.525	0.506	0.497	1.842	0.512	0.742	156	615	1002	854	-1.145	312	690	294	560	0
3	10	18	"iYNL217W"	"iYNL217W"	13420	17400	130	433	420	167	170	173	57	81	78	0	1481	1238	642	108	131	126	82	80	0	0.192	0.221	0.220	0.234	2.081	0.212	0.705	120	511	1636	1380	-2.384	263	1373	250	1130	0
3	11	18	"iYNL213C"	"iYNL213C"	13610	17390	130	540	498	193	174	183	65	84	80	0	1274	1064	510	109	144	140	85	83	0	0.314	0.339	0.335	0.328	1.710	0.337	0.793	120	565	1531	1279	-1.670	366	1165	324	955	0
3	12	18	"iYNL209W"	"iYNL209W"	13810	17390	130	536	512	219	178	187	63	85	81	0	1078	900	458	107	128	96	82	80	0	0.369	0.421	0.437	0.468	1.893	0.405	0.753	120	607	1329	1127	-1.440	358	971	334	793	0
3	13	18	"iYNL189W"	"iYNL189W"	14030	17400	140	1261	1136	566	176	181	55	88	84	0	1334	1134	624	104	109	53	83	83	0	0.882	0.932	0.930	0.908	2.032	0.927	0.925	156	616	2315	1990	-0.181	1085	1230	960	1030	0
3	14	18	"iYNL184C"	"iYNL184C"	14230	17400	140	776	729	311	169	174	53	91	87	0	858	715	368	102	101	39	84	82	0	0.803	0.914	0.878	0.940	1.716	0.871	0.844	156	592	1363	1173	-0.317	607	756	560	613	0
3	15	18	"iYNL179C-0"	"iYNL179C-0"	14430	17400	140	570	579	279	168	171	50	85	83	0	1254	1152	699	100	98	37	84	83	0	0.348	0.391	0.419	0.425	2.069	0.371	0.821	156	610	1556	1463	-1.521	402	1154	411	1052	0
3	16	18	"iYOL125W"	"iYOL125W"	14650	17410	140	331	341	132	167	171	50	85	67	0	786	696	313	99	95	33	89	87	0	0.239	0.291	0.282	0.283	2.386	0.279	0.548	156	597	851	771	-2.067	164	687	174	597	0
3	17	18	"iYOL121C"	"iYOL121C"	14840	17400	140	566	546	240	167	172	51	85	82	0	1904	1559	865	102	97	32	87	87	0	0.221	0.260	0.255	0.279	1.985	0.245	0.809	156	593	2201	1836	-2.175	399	1802	379	1457	0
3	18	18	"iYOL117W"	"iYOL117W"	15050	17400	140	356	353	140	165	172	52	80	73	0	1866	1538	827	104	99	32	89	88	0	0.108	0.131	0.131	0.155	2.398	0.126	0.692	156	556	1953	1622	-3.206	191	1762	188	1434	0
3	19	18	"iYOLWdelta5"	"iYOLWdelta5"	15240	17400	140	969	884	390	166	171	53	91	89	0	1310	1087	583	102	97	34	88	87	0	0.665	0.729	0.708	0.789	1.928	0.684	0.845	156	513	2011	1703	-0.589	803	1208	718	985	0
3	20	18	"iYOL099C"	"iYOL099C"	15430	17400	140	730	692	324	164	168	54	88	85	0	1089	889	485	102	99	36	84	82	0	0.573	0.671	0.654	0.694	1.766	0.647	0.854	156	526	1553	1315	-0.802	566	987	528	787	0
3	21	18	"iYOL096C"	"iYOL096C"	15630	17400	140	593	570	290	166	172	55	82	78	0	955	778	461	100	98	38	82	82	0	0.499	0.596	0.563	0.594	1.760	0.581	0.788	156	716	1282	1082	-1.002	427	855	404	678	0
3	1	19	"iYOL081W"	"iYOL081W"	11640	17610	140	679	629	293	166	179	185	78	62	0	1449	1188	636	103	102	44	87	85	0	0.381	0.427	0.436	0.423	1.792	0.465	0.579	156	684	1859	1548	-1.392	513	1346	463	1085	0
3	2	19	"iYOL076W"	"iYOL076W"	11830	17600	150	1062	958	491	166	184	190	80	75	0	668	542	281	99	99	50	81	79	0	1.575	1.788	1.696	1.715	1.770	2.054	0.777	156	672	1465	1235	0.655	896	569	792	443	0
3	3	19	"iYOL071W"	"iYOL071W"	12060	17610	130	521	529	208	164	176	67	87	80	0	559	497	223	101	97	37	85	84	0	0.779	0.922	0.900	0.950	1.966	0.924	0.782	120	553	815	761	-0.359	357	458	365	396	0
3	4	19	"iYOL055C"	"iYOL055C"	12230	17600	130	966	863	415	165	176	65	85	82	0	830	716	383	104	107	76	83	81	0	1.103	1.141	1.063	0.974	1.905	1.098	0.864	120	563	1527	1310	0.142	801	726	698	612	0
3	5	19	"iYOL054W"	"iYOL054W"	12440	17600	130	482	441	176	168	177	62	81	75	0	1143	961	490	102	108	76	85	81	0	0.302	0.318	0.322	0.303	1.982	0.308	0.754	120	609	1355	1132	-1.729	314	1041	273	859	0
3	6	19	"iYOL050C"	"iYOL050C"	12650	17600	130	343	330	117	168	175	55	80	68	0	675	593	294	103	107	51	85	83	0	0.306	0.331	0.350	0.345	2.276	0.304	0.568	120	585	747	652	-1.709	175	572	162	490	0
3	7	19	"iYOR248W"	"iYOR248W"	12850	17600	140	2399	2113	1194	165	173	57	90	88	0	1741	1454	862	103	104	41	85	83	0	1.364	1.442	1.419	1.342	1.797	1.429	0.950	156	580	3872	3299	0.448	2234	1638	1948	1351	0
3	8	19	"iYOR252W"	"iYOR252W"	13050	17600	140	476	465	219	165	174	57	82	78	0	692	598	349	102	102	46	78	77	0	0.527	0.605	0.619	0.619	2.214	0.581	0.762	156	580	901	796	-0.924	311	590	300	496	0
3	9	19	"iYOR256C"	"iYOR256C"	13260	17600	140	1131	1020	491	165	171	54	89	87	0	1379	1148	598	101	101	47	89	87	0	0.756	0.817	0.819	0.810	1.657	0.809	0.915	156	561	2244	1902	-0.404	966	1278	855	1047	0
3	10	19	"iYOR272W"	"iYOR272W"	13450	17600	140	947	879	510	167	170	53	83	82	0	1632	1380	948	101	103	50	80	78	0	0.509	0.557	0.540	0.604	1.803	0.535	0.923	156	555	2311	1991	-0.973	780	1531	712	1279	0
3	11	19	"iYOR277C"	"iYOR277C"	13640	17600	140	892	844	434	173	180	64	89	86	0	2132	1772	952	106	125	97	94	89	0	0.355	0.403	0.403	0.391	1.621	0.406	0.906	156	579	2745	2337	-1.495	719	2026	671	1666	0
3	12	19	"iYOR283W"	"iYOR283W"	13840	17600	140	1049	943	484	173	182	60	90	87	0	1640	1341	796	108	120	74	85	82	0	0.572	0.624	0.617	0.685	1.900	0.603	0.911	156	605	2408	2003	-0.806	876	1532	770	1233	0
3	13	19	"iYOR298W"	"iYOR298W"	14020	17590	130	775	691	371	174	186	74	80	75	0	1233	1028	670	108	117	81	77	76	0	0.534	0.562	0.560	0.590	1.635	0.532	0.892	120	565	1726	1437	-0.904	601	1125	517	920	0
3	14	19	"iYOR303W"	"iYOR303W"	14250	17600	130	317	315	122	166	176	69	72	56	0	768	633	315	103	108	69	85	81	0	0.227	0.281	0.300	0.284	2.253	0.276	0.558	120	586	816	679	-2.139	151	665	149	530	0
3	15	19	"iYOR306C"	"iYOR306C"	14430	17590	130	454	467	234	166	169	53	80	75	0	2638	2085	1343	105	111	65	83	80	0	0.114	0.152	0.163	0.178	2.249	0.146	0.794	120	544	2821	2281	-3.137	288	2533	301	1980	0
3	16	19	"iYOR322C"	"iYOR322C"	14640	17600	140	425	421	201	170	171	53	77	69	0	1702	1363	827	104	112	68	82	80	0	0.160	0.199	0.198	0.205	2.342	0.200	0.762	156	550	1853	1510	-2.648	255	1598	251	1259	0
3	17	19	"iYOR327C"	"iYOR327C"	14840	17600	140	291	301	116	163	170	51	76	58	0	1429	1226	646	104	105	83	89	87	0	0.097	0.123	0.127	0.144	2.701	0.119	0.560	156	580	1453	1260	-3.372	128	1325	138	1122	0
3	18	19	"iYOR332W"	"iYOR332W"	15060	17600	140	1514	1357	741	162	170	52	91	88	0	3603	2942	1677	103	102	76	89	85	0	0.386	0.421	0.422	0.440	1.741	0.418	0.931	156	585	4852	4034	-1.372	1352	3500	1195	2839	0
3	19	19	"iYPL045W"	"iYPL045W"	15260	17610	140	1412	1250	649	162	168	53	90	88	0	1247	1020	558	102	103	41	86	85	0	1.092	1.185	1.148	1.113	2.018	1.182	0.924	156	534	2395	2006	0.127	1250	1145	1088	918	0
3	20	19	"iYPL040C"	"iYPL040C"	15440	17600	140	925	850	449	168	172	56	87	83	0	1340	1103	719	105	105	41	80	79	0	0.613	0.683	0.668	0.750	1.946	0.642	0.893	156	509	1992	1680	-0.706	757	1235	682	998	0
3	21	19	"iYPL036W"	"iYPL036W"	15640	17600	140	1998	1707	858	170	175	57	92	89	0	2517	2086	1131	102	101	40	88	87	0	0.757	0.775	0.768	0.848	1.893	0.763	0.929	156	658	4243	3521	-0.402	1828	2415	1537	1984	0
3	1	20	"iYPL017C"	"iYPL017C"	11640	17800	140	586	564	274	172	180	78	83	73	0	1107	924	579	102	99	36	82	80	0	0.412	0.477	0.457	0.490	1.929	0.449	0.745	156	824	1419	1214	-1.279	414	1005	392	822	0
3	2	20	"iYPL013C"	"iYPL013C"	11850	17810	140	1174	1025	525	171	178	61	89	85	0	1207	962	591	103	101	39	82	80	0	0.909	0.994	0.969	1.049	2.223	0.940	0.890	156	766	2107	1713	-0.138	1003	1104	854	859	0
3	3	20	"iYPL009C"	"iYPL009C"	12050	17810	140	1590	1447	799	163	172	55	89	87	0	1461	1171	749	102	99	35	82	80	0	1.050	1.201	1.171	1.226	2.161	1.155	0.864	156	747	2786	2353	0.070	1427	1359	1284	1069	0
3	4	20	"iYPR005C"	"iYPR005C"	12250	17810	140	1383	1229	551	168	176	62	91	89	0	1211	998	481	104	104	54	85	85	0	1.098	1.187	1.162	1.283	1.911	1.177	0.883	156	724	2322	1955	0.134	1215	1107	1061	894	0
3	5	20	"itG(GCC)P1"	"itG(GCC)P1"	12430	17800	140	508	479	212	166	174	60	81	78	0	966	811	504	107	111	61	78	76	0	0.398	0.445	0.446	0.515	2.126	0.411	0.807	156	734	1201	1017	-1.329	342	859	313	704	0
3	6	20	"itK(CUU)P"	"itK(CUU)P"	12640	17800	140	1449	1349	779	169	176	56	89	87	0	2947	2407	1631	106	110	53	84	82	0	0.451	0.513	0.514	0.602	1.912	0.483	0.914	156	766	4121	3481	-1.150	1280	2841	1180	2301	0
3	7	20	"iYPR024W"	"iYPR024W"	12840	17800	140	1139	1023	510	166	173	58	91	87	0	1957	1599	926	103	105	53	85	85	0	0.525	0.573	0.564	0.645	2.074	0.549	0.899	156	758	2827	2353	-0.930	973	1854	857	1496	0
3	8	20	"itF(GAA)P2"	"itF(GAA)P2"	13050	17790	130	672	603	330	165	173	58	77	72	0	1736	1438	996	104	109	73	76	72	0	0.311	0.328	0.334	0.383	2.280	0.313	0.855	120	609	2139	1772	-1.687	507	1632	438	1334	0
3	9	20	"iYPR031W"	"iYPR031W"	13220	17790	130	222	231	83	170	174	52	50	29	0	756	591	357	106	113	73	75	72	0	0.080	0.126	0.161	0.187	3.141	0.125	0.255	120	629	702	546	-3.644	52	650	61	485	0
3	10	20	"CEN3"	"CEN3"	13440	17790	130	385	394	192	166	172	52	75	64	0	453	399	257	106	107	52	72	69	0	0.631	0.778	0.646	0.667	2.394	0.726	0.682	120	675	566	521	-0.664	219	347	228	293	0
3	11	20	"iRDN5-2"	"iRDN5-2"	13650	17790	140	233	241	84	173	179	62	47	24	0	258	234	125	106	107	55	69	58	0	0.395	0.531	0.509	0.502	3.042	0.539	0.262	156	747	212	196	-1.341	60	152	68	128	0
3	12	20	"itN(GUU)C"	"itN(GUU)C"	13860	17800	130	277	282	118	169	175	52	67	50	0	319	285	129	106	105	54	80	73	0	0.507	0.631	0.614	0.596	2.464	0.699	0.361	120	637	321	292	-0.980	108	213	113	179	0
3	13	20	"iYCL018W"	"iYCL018W"	14050	17800	140	1588	1466	801	170	180	67	95	91	0	822	681	385	106	111	68	85	80	0	1.980	2.254	2.215	2.321	1.746	2.220	0.918	156	773	2134	1871	0.986	1418	716	1296	575	0
3	14	20	"iYCR003W"	"iYCR003W"	14250	17800	140	727	701	298	165	172	55	95	91	0	582	503	256	106	103	36	87	83	0	1.181	1.350	1.309	1.435	2.155	1.292	0.827	156	746	1038	933	0.240	562	476	536	397	0
3	15	20	"iYCR007C"	"iYCR007C"	14450	17800	140	549	539	203	168	171	52	94	88	0	1248	1062	494	106	110	59	93	92	0	0.334	0.388	0.380	0.401	1.754	0.374	0.822	156	733	1523	1327	-1.584	381	1142	371	956	0
3	16	20	"iYHR212C"	"iYHR212C"	14640	17790	140	2398	2178	1397	168	172	53	92	89	0	3117	2626	1908	104	109	57	87	85	0	0.740	0.797	0.799	0.920	2.227	0.761	0.939	156	684	5243	4532	-0.434	2230	3013	2010	2522	0
3	17	20	"iYHR214W-A"	"iYHR214W-A"	14830	17790	130	761	707	332	166	172	51	90	83	0	1281	1091	628	100	101	50	86	84	0	0.504	0.546	0.565	0.609	1.764	0.511	0.837	120	617	1776	1532	-0.989	595	1181	541	991	0
3	18	20	"iYHR218W"	"iYHR218W"	15040	17800	140	4930	4660	2775	164	175	69	97	94	0	9511	8227	5129	101	110	130	98	96	0	0.506	0.553	0.553	0.577	1.522	0.539	0.951	156	781	14176	12622	-0.981	4766	9410	4496	8126	0
3	19	20	"iYLR162W-A"	"iYLR162W-A"	15240	17790	130	4592	3759	2114	168	181	80	97	95	0	7940	6334	3875	103	128	161	94	88	0	0.565	0.576	0.582	0.671	1.802	0.556	0.942	120	643	12261	9822	-0.825	4424	7837	3591	6231	0
3	20	20	"iYLRWdelta6-B"	"iYLRWdelta6-B"	15470	17800	140	8277	6763	4031	174	182	64	96	94	0	9777	7711	5031	107	119	102	86	85	0	0.838	0.867	0.868	1.025	2.305	0.836	0.928	156	728	17773	14193	-0.255	8103	9670	6589	7604	0
3	21	20	"RDN5-1"	"RDN5-1"	15650	17780	140	838	842	494	173	178	58	85	82	0	1170	1111	748	106	109	72	82	82	0	0.625	0.666	0.653	0.622	1.907	0.654	0.879	156	781	1729	1674	-0.678	665	1064	669	1005	0
4	1	1	"TFC3"	"YAL001C"	16110	13900	150	20757	17708	9621	170	177	54	100	100	0	4251	3624	2084	91	89	40	97	96	0	4.949	4.964	5.008	5.321	1.498	5.034	0.935	156	860	24747	21071	2.307	20587	4160	17538	3533	0
4	2	1	"FUN19"	"YAL034C"	16300	13910	150	4904	4817	2553	169	174	54	99	98	0	4383	4187	2353	92	114	521	89	85	0	1.103	1.135	1.137	1.241	1.692	1.094	0.870	156	808	9026	8743	0.142	4735	4291	4648	4095	0
4	3	1	"YAL065C"	"YAL065C"	16500	13910	130	8936	8102	3291	167	170	55	100	96	0	20032	17910	7679	99	95	46	97	96	0	0.440	0.446	0.454	0.482	1.523	0.435	0.947	120	643	28702	25746	-1.185	8769	19933	7935	17811	0
4	4	1	"EFB1"	"YAL003W"	16700	13910	140	3222	3003	1017	173	174	53	99	98	0	3328	2999	1066	100	100	110	96	94	0	0.945	0.976	0.961	1.027	1.527	0.975	0.941	156	745	6277	5729	-0.082	3049	3228	2830	2899	0
4	5	1	"YAL035C-A"	"YAL035C-A"	16910	13910	150	2154	1999	730	173	175	52	96	96	0	2944	2580	988	99	94	35	95	95	0	0.696	0.736	0.743	0.811	1.613	0.728	0.934	156	804	4826	4307	-0.522	1981	2845	1826	2481	0
4	6	1	"YAL066W"	"YAL066W"	17110	13910	130	2976	2692	1047	169	175	57	97	95	0	1958	1754	711	97	93	35	95	94	0	1.508	1.523	1.555	1.551	1.664	1.530	0.927	120	658	4668	4180	0.593	2807	1861	2523	1657	0
4	7	1	"SSA1"	"YAL005C"	17300	13910	130	7026	6294	2521	171	186	104	98	96	0	7438	6886	3104	96	108	153	94	92	0	0.934	0.902	0.900	0.970	1.600	0.869	0.938	120	679	14197	12913	-0.099	6855	7342	6123	6790	0
4	8	1	"FUN11"	"YAL036C"	17510	13910	130	5184	4670	1712	171	188	110	100	100	0	7678	6857	2762	96	119	197	100	99	0	0.661	0.665	0.660	0.694	1.376	0.653	0.955	120	685	12595	11260	-0.597	5013	7582	4499	6761	0
4	9	1	"YAL068C"	"YAL068C"	17710	13910	130	15308	13410	4932	172	190	101	100	100	0	21286	18919	7564	99	123	217	100	99	0	0.714	0.703	0.705	0.737	1.321	0.685	0.954	120	684	36323	32058	-0.485	15136	21187	13238	18820	0
4	10	1	"FUN14"	"YAL008W"	17920	13900	140	19387	16258	6984	168	176	72	100	100	0	7499	6236	2748	97	93	50	98	96	0	2.596	2.621	2.650	2.926	1.748	2.644	0.958	156	770	26621	22229	1.377	19219	7402	16090	6139	0
4	11	1	"CDC19"	"YAL038W"	18100	13910	130	3015	2819	1017	171	184	91	100	98	0	5594	4871	1909	96	114	189	100	97	0	0.517	0.555	0.554	0.579	1.433	0.534	0.935	120	615	8342	7423	-0.951	2844	5498	2648	4775	0
4	12	1	"ERP1"	"YAR002C-A"	18300	13910	130	621	674	369	169	182	90	87	78	0	649	738	521	95	113	181	80	62	0	0.816	0.785	0.824	0.835	1.843	0.614	0.736	120	683	1006	1148	-0.294	452	554	505	643	0
4	13	1	"RPB5"	"YBR154C"	18510	13910	130	1280	1204	392	166	176	72	98	95	0	4148	3736	1445	96	105	138	96	95	0	0.275	0.285	0.288	0.309	1.579	0.269	0.906	120	709	5166	4678	-1.863	1114	4052	1038	3640	0
4	14	1	"MBA1"	"YBR185C"	18720	13900	130	931	918	307	164	174	71	97	95	0	4601	4154	1472	96	104	139	97	97	0	0.170	0.186	0.183	0.190	1.728	0.176	0.853	120	702	5272	4812	-2.554	767	4505	754	4058	0
4	15	1	"APG12"	"YBR217W"	18920	13900	130	812	791	253	161	167	53	98	97	0	3944	3658	1058	92	88	39	99	99	0	0.169	0.177	0.173	0.175	1.629	0.169	0.845	120	686	4503	4196	-2.565	651	3852	630	3566	0
4	16	1	"SLI15"	"YBR156C"	19120	13900	130	5445	4990	1600	166	171	53	100	99	0	9899	8818	3128	93	89	34	100	100	0	0.538	0.553	0.544	0.593	1.529	0.531	0.936	120	670	15085	13549	-0.893	5279	9806	4824	8725	0
4	17	1	"YBR187W"	"YBR187W"	19310	13900	120	1848	1804	730	169	174	51	99	98	0	3918	3567	1609	93	88	33	98	96	0	0.439	0.471	0.473	0.515	1.891	0.449	0.915	120	630	5504	5109	-1.188	1679	3825	1635	3474	0
4	18	1	"YBR219C"	"YBR219C"	19520	13900	130	1100	1061	339	163	170	52	97	97	0	4420	4126	1303	95	89	33	99	98	0	0.217	0.223	0.225	0.234	1.646	0.212	0.886	120	702	5262	4929	-2.207	937	4325	898	4031	0
4	19	1	"ICS4"	"YBR158W"	19720	13900	130	1853	1746	599	166	173	56	98	96	0	6668	6011	2202	96	95	51	100	99	0	0.257	0.267	0.264	0.275	1.361	0.261	0.919	120	682	8259	7495	-1.962	1687	6572	1580	5915	0
4	20	1	"RPS9B"	"YBR189W"	19920	13910	140	1912	1770	743	169	173	54	98	98	0	4891	4152	1825	94	89	38	98	98	0	0.363	0.395	0.396	0.407	1.702	0.386	0.929	156	770	6540	5659	-1.461	1743	4797	1601	4058	0
4	21	1	"PDB1"	"YBR221C"	20120	13910	140	750	750	333	163	168	52	94	91	0	4037	3670	1749	93	87	36	99	98	0	0.149	0.164	0.164	0.166	1.722	0.158	0.835	156	876	4531	4164	-2.748	587	3944	587	3577	0
4	1	2	"CDC28"	"YBR160W"	16130	14110	140	2859	2627	795	169	175	55	100	100	0	7599	6839	2122	95	94	75	100	100	0	0.358	0.364	0.364	0.373	1.401	0.358	0.956	156	718	10194	9202	-1.480	2690	7504	2458	6744	0
4	2	2	"RPL21A"	"YBR191W"	16320	14120	130	1041	1017	334	165	169	50	97	95	0	3734	3338	1204	95	127	624	92	90	0	0.241	0.263	0.262	0.279	1.981	0.216	0.755	120	561	4515	4095	-2.055	876	3639	852	3243	0
4	3	2	"YBR223C"	"YBR223C"	16530	14110	140	1044	1011	379	164	170	56	97	96	0	4353	3922	1515	98	100	77	98	97	0	0.207	0.221	0.221	0.220	1.631	0.216	0.902	156	674	5135	4671	-2.274	880	4255	847	3824	0
4	4	2	"RPN4"	"YDL020C"	16740	14110	140	1486	1400	601	174	174	53	96	94	0	2508	2207	1008	99	94	38	94	94	0	0.545	0.582	0.567	0.596	1.662	0.568	0.893	156	588	3721	3334	-0.877	1312	2409	1226	2108	0
4	5	2	"SLC1"	"YDL052C"	16930	14110	140	765	730	288	168	172	53	93	90	0	2449	2117	946	99	92	34	96	94	0	0.254	0.278	0.280	0.305	1.967	0.270	0.877	156	574	2947	2580	-1.977	597	2350	562	2018	0
4	6	2	"SUB2"	"YDL084W"	17130	14110	130	1996	1897	767	164	170	54	97	95	0	3309	3076	1326	96	91	34	94	94	0	0.570	0.582	0.574	0.585	1.576	0.576	0.922	120	572	5045	4713	-0.811	1832	3213	1733	2980	0
4	7	2	"GPD1"	"YDL022W"	17340	14110	140	1651	1603	742	163	174	93	94	92	0	3611	3352	1538	96	103	154	92	90	0	0.423	0.442	0.441	0.455	1.649	0.436	0.898	156	615	5003	4696	-1.240	1488	3515	1440	3256	0
4	8	2	"YDL054C"	"YDL054C"	17540	14110	140	1786	1670	586	162	172	67	96	95	0	6291	5799	2241	97	104	172	96	93	0	0.262	0.264	0.261	0.282	1.652	0.258	0.928	156	579	7818	7210	-1.931	1624	6194	1508	5702	0
4	9	2	"YDL086W"	"YDL086W"	17700	14110	130	991	938	263	173	195	113	96	95	0	2111	1950	612	102	151	299	94	91	0	0.407	0.414	0.416	0.422	1.357	0.407	0.896	120	549	2827	2613	-1.296	818	2009	765	1848	0
4	10	2	"YDL024C"	"YDL024C"	17930	14110	140	5093	4646	1687	174	192	101	99	98	0	5436	4943	1849	99	133	256	96	94	0	0.922	0.923	0.919	0.946	1.463	0.915	0.945	156	667	10256	9316	-0.118	4919	5337	4472	4844	0
4	11	2	"MBP1"	"YDL056W"	18130	14110	140	1688	1737	1421	174	182	65	95	92	0	1780	1665	739	96	105	169	91	88	0	0.899	0.996	0.914	0.914	1.781	1.374	0.550	156	580	3198	3132	-0.154	1514	1684	1563	1569	0
4	12	2	"ASM4"	"YDL088C"	18320	14110	140	1564	1434	565	173	176	57	97	93	0	2376	2075	910	96	92	35	94	94	0	0.610	0.637	0.632	0.673	1.764	0.611	0.917	156	592	3671	3240	-0.713	1391	2280	1261	1979	0
4	13	2	"YDL026W"	"YDL026W"	18530	14110	140	1251	1241	595	170	176	57	95	94	0	2945	2636	1126	98	98	89	95	94	0	0.380	0.422	0.401	0.415	1.525	0.422	0.883	156	671	3928	3609	-1.397	1081	2847	1071	2538	0
4	14	2	"USO1"	"YDL058W"	18740	14100	130	3915	3628	1323	167	172	55	100	100	0	5863	5208	1836	98	93	36	99	99	0	0.650	0.677	0.684	0.675	1.436	0.662	0.940	120	629	9513	8571	-0.621	3748	5765	3461	5110	0
4	15	2	"RAM1"	"YDL090C"	18940	14100	130	1200	1184	369	163	170	53	99	99	0	5259	4964	1586	96	90	34	100	100	0	0.201	0.210	0.204	0.216	1.610	0.201	0.896	120	650	6200	5889	-2.316	1037	5163	1021	4868	0
4	16	2	"CPH1"	"YDR155C"	19140	14100	130	1003	961	293	167	175	60	96	94	0	1513	1396	430	94	96	102	98	95	0	0.589	0.610	0.609	0.574	1.534	0.593	0.887	120	628	2255	2096	-0.763	836	1419	794	1302	0
4	17	2	"YDR186C"	"YDR186C"	19340	14110	120	788	798	332	166	172	55	95	91	0	1349	1270	520	94	91	37	98	96	0	0.496	0.537	0.523	0.505	1.526	0.538	0.853	120	562	1877	1808	-1.013	622	1255	632	1176	0
4	18	2	"SPR28"	"YDR218C"	19540	14100	130	790	821	267	163	168	52	100	100	0	1078	1029	291	95	92	46	98	97	0	0.638	0.704	0.697	0.691	1.487	0.719	0.861	120	602	1610	1592	-0.649	627	983	658	934	0
4	19	2	"YDR157W"	"YDR157W"	19730	14110	130	1066	1057	351	164	168	55	98	96	0	2292	2073	738	97	96	53	96	95	0	0.411	0.452	0.440	0.481	1.689	0.433	0.857	120	608	3097	2869	-1.283	902	2195	893	1976	0
4	20	2	"CCT6"	"YDR188W"	19940	14110	130	1179	1124	437	167	170	56	98	95	0	3178	2993	1332	94	88	35	100	100	0	0.328	0.330	0.333	0.336	1.480	0.313	0.888	120	573	4096	3856	-1.608	1012	3084	957	2899	0
4	21	2	"YDR220C"	"YDR220C"	20130	14110	130	2066	1965	683	168	172	56	98	97	0	3057	2829	986	94	90	43	99	98	0	0.641	0.657	0.658	0.666	1.484	0.647	0.934	120	643	4861	4532	-0.643	1898	2963	1797	2735	0
4	1	3	"SAC3"	"YDR159W"	16140	14320	130	3971	3574	1352	170	174	50	97	97	0	8068	7143	2784	98	94	34	100	97	0	0.477	0.483	0.490	0.508	1.466	0.481	0.961	120	654	11771	10449	-1.068	3801	7970	3404	7045	0
4	2	3	"RVB1"	"YDR190C"	16340	14310	130	2166	2032	809	165	172	53	98	98	0	4171	3733	1611	97	93	36	97	95	0	0.491	0.513	0.515	0.554	1.551	0.484	0.936	120	587	6075	5503	-1.026	2001	4074	1867	3636	0
4	3	3	"YDR222W"	"YDR222W"	16530	14320	130	2371	2170	897	169	175	57	98	96	0	3726	3418	1566	98	97	69	95	95	0	0.607	0.603	0.600	0.660	1.628	0.594	0.943	120	598	5830	5321	-0.720	2202	3628	2001	3320	0
4	4	3	"TCI1"	"YDR161W"	16750	14310	130	3153	3031	684	170	175	59	100	100	0	4299	4040	1014	99	99	69	100	100	0	0.710	0.726	0.731	0.739	1.200	0.714	0.966	120	603	7183	6802	-0.494	2983	4200	2861	3941	0
4	5	3	"NUP42"	"YDR192C"	16950	14310	140	1045	1008	340	166	169	54	98	98	0	5733	5185	1809	97	91	34	99	99	0	0.156	0.165	0.166	0.166	1.347	0.162	0.914	156	610	6515	5930	-2.681	879	5636	842	5088	0
4	6	3	"HTB1"	"YDR224C"	17160	14310	140	3512	3269	1325	167	170	52	99	97	0	3482	3072	1265	93	89	34	96	96	0	0.987	1.041	1.043	1.049	1.359	1.044	0.955	156	593	6734	6081	-0.019	3345	3389	3102	2979	0
4	7	3	"PAD1"	"YDR538W"	17340	14310	140	1857	1735	671	165	169	51	100	98	0	2406	2294	1000	93	87	33	97	96	0	0.732	0.713	0.718	0.755	1.655	0.688	0.932	156	612	4005	3771	-0.451	1692	2313	1570	2201	0
4	8	3	"RIP1"	"YEL024W"	17560	14310	130	860	856	267	163	169	52	96	95	0	3793	3659	1263	95	90	41	95	95	0	0.188	0.194	0.195	0.211	1.741	0.183	0.879	120	558	4395	4257	-2.408	697	3698	693	3564	0
4	9	3	"HAT2"	"YEL056W"	17750	14310	130	2588	2513	871	170	179	68	100	100	0	3132	2901	1052	97	108	166	95	92	0	0.797	0.836	0.825	0.855	1.357	0.809	0.932	120	568	5453	5147	-0.328	2418	3035	2343	2804	0
4	10	3	"YDR540C"	"YDR540C"	17940	14310	130	879	847	268	171	174	53	99	97	0	2817	2569	862	95	89	35	98	97	0	0.260	0.273	0.270	0.284	1.501	0.266	0.880	120	562	3430	3150	-1.943	708	2722	676	2474	0
4	11	3	"SNU13"	"YEL026W"	18140	14300	130	4563	4432	1451	173	175	56	100	100	0	3899	3628	1048	92	87	36	100	100	0	1.153	1.204	1.166	1.213	1.283	1.220	0.938	120	582	8197	7795	0.206	4390	3807	4259	3536	0
4	12	3	"PCM1"	"YEL058W"	18350	14310	140	3436	8445	13025	172	176	55	100	100	2	4443	5207	6539	93	89	37	99	99	0	0.750	1.618	0.944	1.177	2.285	2.113	0.682	156	606	7614	13387	-0.414	3264	4350	8273	5114	-100
4	13	3	"YDR542W"	"YDR542W"	18540	14310	130	15191	14142	4970	177	186	63	100	100	0	21595	20134	7681	101	109	82	98	98	0	0.699	0.697	0.691	0.743	1.425	0.684	0.973	120	537	36508	33998	-0.518	15014	21494	13965	20033	0
4	14	3	"YEL028W"	"YEL028W"	18740	14310	130	2209	2182	955	180	190	71	100	99	0	3502	3504	1564	110	130	97	99	98	0	0.598	0.590	0.585	0.603	1.366	0.583	0.949	120	628	5421	5396	-0.741	2029	3392	2002	3394	0
4	15	3	"YEL059W"	"YEL059W"	18950	14310	100	318	384	269	176	189	90	63	38	0	299	445	427	102	128	170	60	26	0	0.721	0.606	0.629	0.523	2.228	0.611	0.741	80	425	339	551	-0.472	142	197	208	343	0
4	16	3	"YDR544C"	"YDR544C"	19150	14310	130	22244	20566	7895	176	207	147	99	99	0	59545	51376	19593	102	173	322	99	97	33	0.371	0.398	0.399	0.413	1.299	0.391	0.971	120	600	81511	71664	-1.430	22068	59443	20390	51274	0
4	17	3	"ECM10"	"YEL030W"	19350	14300	130	5168	4929	1357	169	179	71	100	100	0	6990	6667	2207	97	107	141	99	98	0	0.725	0.725	0.733	0.769	1.484	0.699	0.956	120	597	11892	11330	-0.463	4999	6893	4760	6570	0
4	18	3	"CIN8"	"YEL061C"	19560	14300	130	1604	1572	544	166	174	54	97	97	0	2598	2496	932	96	90	34	97	97	0	0.575	0.586	0.583	0.590	1.289	0.568	0.916	120	621	3940	3806	-0.799	1438	2502	1406	2400	0
4	19	3	"YFR022W"	"YFR022W"	19760	14300	120	7374	6922	2237	169	175	55	100	100	0	7940	7373	2493	91	87	34	98	98	0	0.918	0.927	0.937	0.969	1.430	0.917	0.965	120	546	15054	14035	-0.124	7205	7849	6753	7282	0
4	20	3	"RPN12"	"YFR052W"	19950	14300	130	1439	1459	418	169	173	54	100	98	0	3136	2986	843	91	89	37	98	97	0	0.417	0.446	0.439	0.461	1.447	0.433	0.919	120	579	4315	4185	-1.262	1270	3045	1290	2895	0
4	21	3	"CWH41"	"YGL027C"	20150	14300	130	6747	6473	1936	172	176	58	100	100	0	9498	8998	3063	94	90	52	100	100	0	0.699	0.708	0.711	0.737	1.265	0.687	0.966	120	662	15979	15205	-0.516	6575	9404	6301	8904	0
4	1	4	"YFR024C"	"YFR024C"	16160	14510	130	3564	3378	974	169	174	50	99	99	0	7607	7111	1998	98	92	34	100	100	0	0.452	0.458	0.466	0.455	1.227	0.449	0.961	120	687	10904	10222	-1.145	3395	7509	3209	7013	0
4	2	4	"YFR054C"	"YFR054C"	16370	14510	130	1155	1135	361	171	176	55	98	96	0	3262	3004	904	100	95	34	100	100	0	0.311	0.332	0.323	0.327	1.332	0.324	0.911	120	582	4146	3868	-1.684	984	3162	964	2904	0
4	3	4	"CGR1"	"YGL029W"	16560	14510	130	1452	1374	394	173	177	54	99	97	0	2008	1857	552	100	94	35	98	95	0	0.670	0.684	0.682	0.715	1.478	0.664	0.928	120	580	3187	2958	-0.577	1279	1908	1201	1757	0
4	4	4	"HIS2"	"YFR025C"	16760	14510	130	1539	1467	514	169	174	52	96	95	0	4325	4018	1396	98	93	34	98	97	0	0.324	0.331	0.328	0.330	1.413	0.320	0.928	120	578	5597	5218	-1.625	1370	4227	1298	3920	0
4	5	4	"YFR056C"	"YFR056C"	16950	14510	140	705	682	257	165	172	66	94	91	0	1972	1817	737	95	99	118	94	92	0	0.288	0.300	0.303	0.309	1.844	0.287	0.823	156	641	2417	2239	-1.797	540	1877	517	1722	0
4	6	4	"RPL24A"	"YGL031C"	17160	14510	130	494	503	170	170	175	66	93	88	0	2637	2481	931	92	97	123	93	92	0	0.127	0.139	0.142	0.150	2.080	0.135	0.780	120	588	2869	2722	-2.974	324	2545	333	2389	0
4	7	4	"ECO1"	"YFR027W"	17360	14510	130	909	871	246	168	222	493	87	7	0	6229	5627	1695	95	139	433	96	93	0	0.121	0.127	0.127	0.126	1.388	0.122	0.905	120	578	6875	6235	-3.049	741	6134	703	5532	0
4	8	4	"YGL001C"	"YGL001C"	17560	14500	130	10027	9350	2468	167	189	234	100	100	0	3514	3221	845	99	111	227	99	97	0	2.887	2.941	2.957	2.971	1.269	2.957	0.954	120	591	13275	12305	1.530	9860	3415	9183	3122	0
4	9	4	"HOP2"	"YGL033W"	17750	14510	140	3002	2992	1244	168	173	51	98	98	0	5215	4553	1826	94	91	47	96	96	0	0.553	0.633	0.621	0.683	1.783	0.621	0.894	156	648	7955	7283	-0.854	2834	5121	2824	4459	0
4	10	4	"MRP13"	"YGR084C"	17960	14510	140	2056	1904	748	166	172	51	97	97	0	5447	4840	1834	93	86	32	99	98	0	0.353	0.366	0.357	0.371	1.736	0.365	0.936	156	669	7244	6485	-1.502	1890	5354	1738	4747	0
4	11	4	"SPT6"	"YGR116W"	18160	14510	130	914	907	328	166	171	52	97	95	0	1458	1351	511	92	85	36	95	94	0	0.548	0.589	0.571	0.589	1.623	0.559	0.842	120	593	2114	2000	-0.869	748	1366	741	1259	0
4	12	4	"RPL24B"	"YGR148C"	18360	14510	140	796	766	274	168	173	51	97	94	0	3860	3296	1347	91	87	37	99	98	0	0.167	0.187	0.190	0.190	1.600	0.180	0.886	156	597	4397	3803	-2.585	628	3769	598	3205	0
4	13	4	"YGR086C"	"YGR086C"	18560	14510	140	1292	1191	410	174	185	64	97	96	0	3874	3382	1263	101	112	88	99	96	0	0.296	0.310	0.315	0.309	1.629	0.300	0.913	156	583	4891	4298	-1.755	1118	3773	1017	3281	0
4	14	4	"RPS23A"	"YGR118W"	18750	14510	140	2268	2032	798	182	193	70	98	98	0	5287	4510	1830	112	136	108	98	98	0	0.403	0.421	0.416	0.430	1.520	0.410	0.923	156	546	7261	6248	-1.311	2086	5175	1850	4398	0
4	15	4	"YGR150C"	"YGR150C"	18940	14490	160	547	695	577	180	202	129	86	63	0	809	1014	929	110	162	265	83	60	0	0.525	0.570	0.555	0.580	2.115	0.518	0.562	208	775	1066	1419	-0.930	367	699	515	904	0
4	16	4	"CTT1"	"YGR088W"	19180	14480	130	363	456	324	182	212	147	55	35	0	525	910	956	106	182	354	52	42	0	0.432	0.341	0.433	0.443	3.396	0.255	0.526	120	561	600	1078	-1.211	181	419	274	804	-100
4	17	4	"SEC35"	"YGR120C"	19360	14510	150	436	1526	5291	172	177	61	91	82	0	2455	2837	2544	98	106	173	92	89	0	0.112	0.494	0.123	0.174	3.687	1.858	0.460	156	673	2621	4093	-3.158	264	2357	1354	2739	-100
4	18	4	"RSR1"	"YGR152C"	19560	14500	130	1900	1759	600	166	171	52	99	96	0	5333	4711	1734	96	90	34	100	100	0	0.331	0.345	0.346	0.365	1.541	0.332	0.927	120	595	6971	6208	-1.595	1734	5237	1593	4615	0
4	19	4	"YGR090W"	"YGR090W"	19750	14510	130	1883	1809	709	163	173	55	97	95	0	4403	4148	1806	91	87	34	96	96	0	0.399	0.406	0.414	0.422	1.675	0.379	0.910	120	611	6032	5703	-1.326	1720	4312	1646	4057	0
4	20	4	"YGR122W"	"YGR122W"	19960	14500	130	1295	1280	352	168	174	54	100	99	0	3667	3444	932	93	90	37	100	100	0	0.315	0.332	0.334	0.339	1.426	0.320	0.910	120	611	4701	4463	-1.665	1127	3574	1112	3351	0
4	21	4	"YGR154C"	"YGR154C"	20160	14500	140	2306	2130	890	168	174	55	98	95	0	4623	4009	1722	95	90	36	97	96	0	0.472	0.501	0.508	0.519	1.655	0.494	0.941	156	796	6666	5876	-1.083	2138	4528	1962	3914	0
4	1	5	"ORC6"	"YHR118C"	16170	14710	130	2129	2083	775	168	176	55	98	96	0	2771	2626	1028	95	92	33	95	95	0	0.733	0.757	0.755	0.762	1.311	0.732	0.929	120	693	4637	4446	-0.448	1961	2676	1915	2531	0
4	2	5	"IMP3"	"YHR148W"	16380	14710	140	394	403	126	171	176	53	91	85	0	1079	965	359	100	95	34	96	94	0	0.228	0.268	0.265	0.273	1.968	0.257	0.697	156	655	1202	1097	-2.134	223	979	232	865	0
4	3	5	"YHR180W"	"YHR180W"	16560	14710	130	570	633	335	169	175	55	95	89	0	1274	1563	1032	100	94	34	94	94	0	0.342	0.317	0.320	0.307	1.616	0.297	0.835	120	577	1575	1927	-1.550	401	1174	464	1463	0
4	4	5	"MSH1"	"YHR120W"	16770	14710	130	1327	1370	629	163	170	53	98	95	0	1574	1477	691	98	92	34	94	93	0	0.789	0.875	0.865	0.876	1.471	0.865	0.904	120	592	2640	2586	-0.343	1164	1476	1207	1379	0
4	5	5	"YHR150W"	"YHR150W"	16960	14710	130	719	712	217	165	171	60	95	94	0	2264	2106	741	94	90	40	95	95	0	0.255	0.272	0.264	0.266	1.582	0.257	0.880	120	569	2724	2559	-1.970	554	2170	547	2012	0
4	6	5	"YHR182W"	"YHR182W"	17160	14710	120	526	555	191	171	175	61	95	93	0	850	852	364	92	88	45	96	95	0	0.468	0.505	0.496	0.518	1.643	0.480	0.802	120	542	1113	1144	-1.094	355	758	384	760	0
4	7	5	"YHR122W"	"YHR122W"	17360	14710	140	981	945	355	169	218	465	80	33	0	1664	1491	639	95	134	409	86	80	0	0.518	0.556	0.559	0.610	1.840	0.733	0.728	156	651	2381	2172	-0.950	812	1569	776	1396	0
4	8	5	"SPO12"	"YHR152W"	17550	14720	130	749	744	241	167	224	495	69	3	0	2282	2048	726	97	145	437	91	87	0	0.266	0.296	0.301	0.298	1.552	0.305	0.801	120	573	2767	2528	-1.909	582	2185	577	1951	0
4	9	5	"SSP1"	"YHR184W"	17760	14710	130	501	491	159	166	171	51	92	89	0	1015	1018	389	94	93	54	94	94	0	0.364	0.352	0.346	0.335	1.545	0.327	0.767	120	608	1256	1249	-1.459	335	921	325	924	0
4	10	5	"NDT80"	"YHR124W"	17970	14710	130	1398	1319	520	164	172	52	97	94	0	3433	3115	1263	93	88	36	93	93	0	0.369	0.382	0.376	0.378	1.344	0.381	0.906	120	576	4574	4177	-1.437	1234	3340	1155	3022	0
4	11	5	"ESC4"	"YHR154W"	18160	14710	130	759	725	248	161	167	51	96	95	0	2963	2891	1090	93	87	31	100	100	0	0.208	0.202	0.196	0.202	1.547	0.188	0.834	120	561	3468	3362	-2.263	598	2870	564	2798	0
4	12	5	"YHR186C"	"YHR186C"	18360	14710	140	696	718	322	162	165	49	97	92	0	1165	1170	612	91	86	33	94	92	0	0.497	0.515	0.520	0.531	1.740	0.496	0.847	156	608	1608	1635	-1.008	534	1074	556	1079	0
4	13	5	"YJL058C"	"YJL058C"	18560	14710	130	2543	2399	772	165	169	51	98	98	0	6892	6185	2040	94	89	34	100	100	0	0.350	0.367	0.363	0.366	1.418	0.358	0.947	120	556	9176	8325	-1.515	2378	6798	2234	6091	0
4	14	5	"DPB11"	"YJL090C"	18760	14710	140	2392	2131	892	164	170	53	98	98	0	6723	5654	2725	97	94	50	96	95	0	0.336	0.354	0.352	0.396	1.787	0.339	0.944	156	629	8854	7524	-1.572	2228	6626	1967	5557	0
4	15	5	"YJL122W"	"YJL122W"	18980	14710	130	853	832	261	165	170	54	99	96	0	4403	3936	1254	98	91	33	100	100	0	0.160	0.174	0.169	0.172	1.360	0.170	0.884	120	557	4993	4505	-2.646	688	4305	667	3838	0
4	16	5	"YJL060W"	"YJL060W"	19160	14710	140	913	881	341	164	170	55	95	91	0	3799	3291	1326	99	91	34	98	98	0	0.202	0.225	0.230	0.229	1.536	0.219	0.884	156	635	4449	3909	-2.304	749	3700	717	3192	0
4	17	5	"HPR5"	"YJL092W"	19360	14710	140	1757	1607	588	167	170	54	100	98	0	7210	6167	2556	95	90	33	99	99	0	0.223	0.237	0.237	0.257	1.645	0.227	0.920	156	602	8705	7512	-2.162	1590	7115	1440	6072	0
4	18	5	"LSM1"	"YJL124C"	19560	14710	130	3496	3223	958	170	172	53	100	100	0	5570	4977	1614	95	91	35	100	100	0	0.607	0.625	0.620	0.644	1.303	0.605	0.950	120	593	8801	7935	-0.719	3326	5475	3053	4882	0
4	19	5	"LAS21"	"YJL062W"	19760	14710	140	4581	4146	1426	166	173	57	100	100	0	9145	7949	2948	94	91	48	100	100	0	0.488	0.507	0.508	0.541	1.513	0.493	0.951	156	678	13466	11835	-1.036	4415	9051	3980	7855	0
4	20	5	"YJL094C"	"YJL094C"	19960	14700	130	5413	5067	1633	170	180	72	99	99	0	10536	9512	3172	94	103	130	98	98	0	0.502	0.520	0.516	0.540	1.414	0.511	0.952	120	610	15685	14315	-0.994	5243	10442	4897	9418	0
4	21	5	"NIT2"	"YJL126W"	20160	14700	130	3302	3103	842	169	177	69	100	98	0	8533	7759	2439	94	99	117	100	100	0	0.371	0.383	0.377	0.394	1.337	0.368	0.949	120	677	11572	10599	-1.430	3133	8439	2934	7665	0
4	1	6	"YJL064W"	"YJL064W"	16170	14910	130	1383	1316	390	167	171	49	100	99	0	4198	3769	1217	96	92	33	100	100	0	0.296	0.313	0.310	0.321	1.403	0.301	0.913	120	695	5318	4822	-1.754	1216	4102	1149	3673	0
4	2	6	"MRPL49"	"YJL096W"	16370	14910	130	634	618	209	169	173	50	95	93	0	3697	3456	1310	97	93	33	95	95	0	0.129	0.134	0.136	0.146	2.054	0.131	0.836	120	624	4065	3808	-2.953	465	3600	449	3359	0
4	3	6	"PBS2"	"YJL128C"	16590	14910	130	3638	3377	1014	167	173	55	100	100	0	4869	4462	1483	100	93	34	99	99	0	0.728	0.736	0.733	0.761	1.366	0.724	0.950	120	628	8240	7572	-0.458	3471	4769	3210	4362	0
4	4	6	"YKL054C"	"YKL054C"	16790	14910	140	378	389	134	163	170	55	89	79	0	513	507	225	100	94	34	94	91	0	0.521	0.555	0.568	0.547	2.168	0.510	0.647	156	617	628	633	-0.942	215	413	226	407	0
4	5	6	"YKL086W"	"YKL086W"	16970	14910	130	3526	3271	1284	168	170	52	99	99	0	4929	4600	1881	97	91	33	99	99	0	0.695	0.689	0.695	0.712	1.407	0.681	0.941	120	575	8190	7606	-0.525	3358	4832	3103	4503	0
4	6	6	"SBA1"	"YKL117W"	17180	14910	130	2883	2757	1007	168	172	53	100	100	0	3414	3121	1128	96	91	33	99	98	0	0.818	0.856	0.852	0.882	1.373	0.845	0.941	120	643	6033	5614	-0.289	2715	3318	2589	3025	0
4	7	6	"YKL056C"	"YKL056C"	17390	14910	120	440	456	153	166	172	56	94	89	0	1863	1664	622	97	94	36	96	95	0	0.155	0.185	0.177	0.190	2.021	0.170	0.702	120	485	2040	1857	-2.688	274	1766	290	1567	0
4	8	6	"YKL088W"	"YKL088W"	17570	14910	140	3986	3519	1381	164	169	53	100	100	0	8259	6994	3076	95	92	35	98	98	0	0.468	0.486	0.487	0.544	1.853	0.468	0.946	156	583	11986	10254	-1.095	3822	8164	3355	6899	0
4	9	6	"VPH2"	"YKL119C"	17770	14910	140	444	450	160	164	170	51	94	87	0	2403	2173	853	94	90	34	98	97	0	0.121	0.138	0.136	0.139	1.836	0.132	0.745	156	629	2589	2365	-3.044	280	2309	286	2079	0
4	10	6	"TOA2"	"YKL058W"	17970	14910	140	1272	1205	448	165	171	53	98	96	0	2910	2661	1111	93	89	34	99	96	0	0.393	0.405	0.410	0.435	1.795	0.388	0.905	156	644	3924	3608	-1.348	1107	2817	1040	2568	0
4	11	6	"YKL090W"	"YKL090W"	18180	14910	140	828	815	304	162	168	55	96	94	0	1744	1655	711	93	89	37	96	96	0	0.403	0.418	0.406	0.423	1.638	0.398	0.854	156	639	2317	2215	-1.310	666	1651	653	1562	0
4	12	6	"YKL121W"	"YKL121W"	18380	14900	130	976	956	345	168	169	54	96	95	0	1888	1740	697	91	87	38	95	94	0	0.450	0.478	0.479	0.495	1.540	0.461	0.877	120	543	2605	2437	-1.153	808	1797	788	1649	0
4	13	6	"FBA1"	"YKL060C"	18570	14910	130	1168	1128	409	165	168	48	97	95	0	2542	2295	861	93	90	35	97	95	0	0.410	0.437	0.434	0.438	1.490	0.424	0.896	120	566	3452	3165	-1.288	1003	2449	963	2202	0
4	14	6	"BUD2"	"YKL092C"	18770	14910	140	3782	3395	1429	161	168	53	100	99	0	3583	3373	1584	95	90	33	96	94	0	1.038	0.987	0.976	1.102	1.835	0.954	0.936	156	622	7109	6512	0.054	3621	3488	3234	3278	0
4	15	6	"YKL123W"	"YKL123W"	18970	14900	130	1952	1843	585	165	172	57	100	99	0	3173	2975	966	95	90	33	99	98	0	0.581	0.583	0.578	0.609	1.517	0.566	0.928	120	607	4865	4558	-0.784	1787	3078	1678	2880	0
4	16	6	"RIC1"	"YLR039C"	19180	14900	130	2009	1912	606	166	172	55	99	98	0	3187	2940	991	95	90	34	99	99	0	0.596	0.614	0.616	0.651	1.542	0.599	0.928	120	568	4935	4591	-0.746	1843	3092	1746	2845	0
4	17	6	"RGR1"	"YLR071C"	19370	14900	130	1208	1214	409	169	172	53	99	97	0	2301	2115	837	93	89	33	96	96	0	0.471	0.517	0.500	0.538	1.471	0.499	0.915	120	561	3247	3067	-1.088	1039	2208	1045	2022	0
4	18	6	"CDC45"	"YLR103C"	19570	14910	130	2197	1972	761	174	178	54	98	97	0	5881	5155	2134	96	92	36	99	98	0	0.350	0.355	0.368	0.384	1.620	0.349	0.934	120	600	7808	6857	-1.516	2023	5785	1798	5059	0
4	19	6	"YLR041W"	"YLR041W"	19770	14910	130	1014	953	319	174	180	57	96	96	0	2071	1869	701	95	93	50	97	95	0	0.425	0.439	0.425	0.434	1.460	0.424	0.896	120	576	2816	2553	-1.234	840	1976	779	1774	0
4	20	6	"YLR073C"	"YLR073C"	19970	14910	130	1104	1085	538	170	179	71	94	92	0	2782	2632	1285	94	102	126	95	91	0	0.347	0.361	0.358	0.364	1.964	0.358	0.874	120	614	3622	3453	-1.525	934	2688	915	2538	0
4	21	6	"SEN2"	"YLR105C"	20170	14900	130	7602	6897	2319	171	176	56	100	100	0	8455	7541	2723	94	92	44	100	100	0	0.889	0.903	0.911	0.925	1.301	0.876	0.953	120	696	15792	14173	-0.170	7431	8361	6726	7447	0
4	1	7	"TRX1"	"YLR043C"	16180	15110	130	1144	1091	387	163	169	53	96	95	0	1629	1448	537	98	95	32	95	95	0	0.641	0.687	0.686	0.692	1.363	0.675	0.884	120	663	2512	2278	-0.642	981	1531	928	1350	0
4	2	7	"RPL10"	"YLR075W"	16370	15110	130	2665	2483	951	166	172	53	98	96	0	2548	2389	992	97	93	33	95	95	0	1.020	1.011	1.011	1.056	1.640	0.987	0.938	120	613	4950	4609	0.028	2499	2451	2317	2292	0
4	3	7	"YLR107W"	"YLR107W"	16580	15110	130	994	964	358	167	173	54	97	95	0	3305	2978	1119	96	91	33	99	97	0	0.258	0.277	0.274	0.272	1.478	0.269	0.884	120	646	4036	3679	-1.956	827	3209	797	2882	0
4	4	7	"STU2"	"YLR045C"	16790	15110	130	6491	5913	1921	170	187	145	100	99	0	7029	6330	2202	98	199	1804	92	84	0	0.912	0.922	0.920	0.970	1.386	0.754	0.705	120	564	13252	11975	-0.133	6321	6931	5743	6232	0
4	5	7	"YLR077W"	"YLR077W"	16970	15110	130	3214	2950	1041	167	182	148	98	95	0	5530	4999	1791	98	201	1828	90	84	0	0.561	0.568	0.575	0.594	1.598	0.385	0.651	120	549	8479	7684	-0.834	3047	5432	2783	4901	0
4	6	7	"AHP1"	"YLR109W"	17170	15110	130	453	474	163	164	170	56	93	91	0	2431	2201	801	98	92	32	97	97	0	0.124	0.147	0.147	0.152	1.773	0.142	0.698	120	604	2622	2413	-3.013	289	2333	310	2103	0
4	7	7	"YLR422W"	"YLR422W"	17380	15110	140	1182	1120	486	170	173	52	96	92	0	1975	1793	858	96	93	34	95	92	0	0.539	0.560	0.532	0.585	1.929	0.538	0.870	156	669	2891	2647	-0.893	1012	1879	950	1697	0
4	8	7	"YLR454W"	"YLR454W"	17580	15110	130	833	830	342	169	173	55	92	91	0	1604	1475	654	95	92	33	94	92	0	0.440	0.479	0.491	0.503	1.804	0.464	0.871	120	545	2173	2041	-1.184	664	1509	661	1380	0
4	9	7	"PPZ1"	"YML016C"	17770	15110	130	8840	8200	2794	167	176	63	100	100	0	6339	5798	2070	95	91	33	100	100	0	1.389	1.409	1.416	1.460	1.338	1.433	0.954	120	594	14917	13736	0.474	8673	6244	8033	5703	0
4	10	7	"YLR424W"	"YLR424W"	17980	15110	130	2608	2460	921	168	173	51	100	99	0	7444	6862	2703	96	91	34	99	99	0	0.332	0.339	0.334	0.343	1.377	0.327	0.946	120	579	9788	9058	-1.590	2440	7348	2292	6766	0
4	11	7	"YLR456W"	"YLR456W"	18170	15110	130	515	530	152	169	173	54	98	94	0	3153	2774	979	93	89	36	98	98	0	0.113	0.135	0.131	0.137	1.658	0.125	0.772	120	562	3406	3042	-3.145	346	3060	361	2681	0
4	12	7	"YML018C"	"YML018C"	18370	15100	130	4134	3840	1306	169	173	54	100	100	0	5131	4624	1655	92	88	37	100	100	0	0.787	0.810	0.800	0.844	1.448	0.805	0.954	120	642	9004	8203	-0.346	3965	5039	3671	4532	0
4	13	7	"YLR426W"	"YLR426W"	18590	15100	130	2588	2467	830	167	171	51	100	98	0	4776	4439	1627	93	90	37	100	100	0	0.517	0.529	0.523	0.540	1.339	0.502	0.930	120	601	7104	6646	-0.952	2421	4683	2300	4346	0
4	14	7	"YLR458W"	"YLR458W"	18780	15100	130	877	825	305	165	172	57	94	91	0	2874	2541	1031	95	88	34	96	96	0	0.256	0.270	0.261	0.276	1.775	0.261	0.895	120	546	3491	3106	-1.965	712	2779	660	2446	0
4	15	7	"YML020W"	"YML020W"	18970	15110	130	6565	6165	2164	165	172	56	100	100	0	7753	7130	2755	95	88	35	99	99	0	0.836	0.853	0.844	0.879	1.296	0.828	0.957	120	599	14058	13035	-0.259	6400	7658	6000	7035	0
4	16	7	"YLR428C"	"YLR428C"	19170	15100	130	1212	1136	394	163	170	52	98	96	0	3241	2854	1045	96	92	40	99	99	0	0.334	0.353	0.350	0.352	1.573	0.345	0.908	120	614	4194	3731	-1.584	1049	3145	973	2758	0
4	17	7	"YLR460C"	"YLR460C"	19370	15100	130	3229	3010	991	169	172	52	100	99	0	10812	9717	3515	96	113	367	98	97	0	0.286	0.295	0.293	0.310	1.460	0.282	0.933	120	649	13776	12462	-1.808	3060	10716	2841	9621	0
4	18	7	"APT1"	"YML022W"	19590	15100	130	3322	3135	943	169	172	55	100	100	0	2802	2516	835	97	96	73	99	98	0	1.166	1.226	1.212	1.271	1.427	1.207	0.947	120	606	5858	5385	0.221	3153	2705	2966	2419	0
4	19	7	"HSC82"	"YMR186W"	19780	15100	130	1482	1405	530	171	175	56	96	95	0	1829	1651	643	97	93	44	95	93	0	0.757	0.794	0.827	0.830	1.920	0.788	0.887	120	584	3043	2788	-0.402	1311	1732	1234	1554	0
4	20	7	"GUA1"	"YMR217W"	19980	15100	130	2882	2608	1145	173	177	56	100	98	0	3932	3403	1645	96	93	51	99	98	0	0.706	0.736	0.722	0.778	1.539	0.713	0.931	120	577	6545	5742	-0.502	2709	3836	2435	3307	0
4	21	7	"YMR250W"	"YMR250W"	20170	15100	120	584	581	196	171	179	57	97	94	0	1542	1465	589	94	93	54	98	98	0	0.285	0.299	0.287	0.289	1.638	0.282	0.760	120	612	1861	1781	-1.810	413	1448	410	1371	0
4	1	8	"YMR188C"	"YMR188C"	16180	15300	130	574	572	201	164	171	59	95	92	0	1495	1399	519	99	98	69	98	96	0	0.294	0.314	0.303	0.305	1.555	0.304	0.789	120	679	1806	1708	-1.768	410	1396	408	1300	0
4	2	8	"ESC1"	"YMR219W"	16380	15310	130	317	334	113	167	174	51	88	73	0	432	424	152	100	95	32	95	94	0	0.452	0.515	0.522	0.524	2.062	0.532	0.554	120	577	482	491	-1.146	150	332	167	324	0
4	3	8	"HOR7"	"YMR251W-A"	16570	15310	130	2770	2652	854	171	174	52	100	100	0	2781	2665	893	99	94	33	99	99	0	0.969	0.967	0.974	0.981	1.245	0.933	0.927	120	628	5281	5047	-0.045	2599	2682	2481	2566	0
4	4	8	"SGS1"	"YMR190C"	16810	15300	130	1141	1080	355	167	182	139	96	93	0	1233	1128	408	97	189	1718	3	0	0	0.857	0.886	0.888	0.898	1.499	0.871	0.879	120	622	2110	1944	-0.222	974	1136	913	1031	0
4	5	8	"YMR221C"	"YMR221C"	17000	15300	130	620	644	272	165	180	144	89	74	0	1295	1255	641	96	194	1785	12	0	0	0.379	0.413	0.412	0.442	1.781	0.391	0.831	120	576	1654	1638	-1.398	455	1199	479	1159	0
4	6	8	"YMR253C"	"YMR253C"	17190	15310	130	683	673	241	165	169	51	99	96	0	925	877	327	98	93	33	96	95	0	0.626	0.652	0.649	0.644	1.588	0.643	0.802	120	600	1345	1287	-0.675	518	827	508	779	0
4	7	8	"YMR192W"	"YMR192W"	17390	15310	130	722	741	282	168	172	52	96	94	0	891	860	372	96	91	34	95	95	0	0.697	0.750	0.739	0.743	1.526	0.721	0.801	120	596	1349	1337	-0.521	554	795	573	764	0
4	8	8	"UBP8"	"YMR223W"	17590	15300	130	745	802	349	196	244	156	97	85	0	2253	2151	752	97	93	33	100	98	0	0.255	0.295	0.262	0.296	2.335	0.235	0.411	120	627	2705	2660	-1.973	549	2156	606	2054	0
4	9	8	"GFD1"	"YMR255W"	17800	15310	130	1902	1759	610	189	237	159	96	95	0	2363	2109	755	96	91	33	98	97	0	0.756	0.780	0.777	0.779	1.769	0.769	0.898	120	598	3980	3583	-0.404	1713	2267	1570	2013	0
4	10	8	"LAP3"	"YNL239W"	17990	15300	130	998	993	278	168	172	51	100	98	0	5252	4841	1308	96	90	34	100	100	0	0.161	0.174	0.176	0.173	1.392	0.167	0.897	120	579	5986	5570	-2.635	830	5156	825	4745	0
4	11	8	"BNI1"	"YNL271C"	18190	15300	130	967	963	370	166	171	52	100	99	0	1687	1604	668	90	87	33	100	98	0	0.502	0.526	0.548	0.553	1.688	0.521	0.857	120	614	2398	2311	-0.995	801	1597	797	1514	0
4	12	8	"YNL303W"	"YNL303W"	18390	15300	130	651	1007	1938	167	170	53	100	96	0	1383	1305	508	91	87	33	98	97	0	0.375	0.692	0.407	0.462	2.218	2.859	0.216	120	614	1776	2054	-1.417	484	1292	840	1214	-100
4	13	8	"ZWF1"	"YNL241C"	18590	15300	130	889	858	261	166	169	54	98	98	0	2658	2387	756	95	90	36	100	99	0	0.282	0.302	0.301	0.302	1.439	0.293	0.888	120	629	3286	2984	-1.826	723	2563	692	2292	0
4	14	8	"TOF1"	"YNL273W"	18790	15300	130	1507	1480	625	166	172	57	99	97	0	2964	2787	1238	95	90	34	100	98	0	0.467	0.488	0.489	0.505	1.428	0.475	0.915	120	627	4210	4006	-1.097	1341	2869	1314	2692	0
4	15	8	"YNL305C"	"YNL305C"	19000	15300	130	807	767	214	165	170	55	100	98	0	2608	2375	699	94	88	37	100	100	0	0.255	0.264	0.268	0.266	1.389	0.253	0.883	120	613	3156	2883	-1.969	642	2514	602	2281	0
4	16	8	"SLA2"	"YNL243W"	19200	15300	130	1327	1272	464	165	169	52	98	98	0	5320	4707	1723	95	111	370	97	95	0	0.222	0.240	0.241	0.239	1.392	0.235	0.908	120	642	6387	5719	-2.169	1162	5225	1107	4612	0
4	17	8	"YNL275W"	"YNL275W"	19420	15300	130	4278	3920	1331	167	172	56	100	99	0	4438	3917	1461	96	116	387	96	93	0	0.947	0.982	0.991	1.026	1.273	0.932	0.904	120	601	8453	7574	-0.079	4111	4342	3753	3821	0
4	18	8	"MCK1"	"YNL307C"	19590	15300	130	697	708	206	166	171	57	99	97	0	3941	3547	1090	96	94	74	98	98	0	0.138	0.157	0.151	0.162	1.608	0.148	0.824	120	594	4376	3993	-2.856	531	3845	542	3451	0
4	19	8	"YNL245C"	"YNL245C"	19810	15300	130	1349	1227	465	171	172	52	99	93	0	3515	2945	1274	96	90	34	96	95	0	0.345	0.371	0.371	0.378	1.480	0.356	0.931	120	588	4597	3905	-1.537	1178	3419	1056	2849	0
4	20	8	"MET2"	"YNL277W"	19990	15310	140	1352	1252	481	167	171	54	95	95	0	4065	3606	1335	96	92	50	100	100	0	0.299	0.309	0.315	0.287	1.643	0.309	0.925	156	607	5154	4595	-1.744	1185	3969	1085	3510	0
4	21	8	"STB1"	"YNL309W"	20200	15300	130	2662	2490	745	164	172	54	100	100	0	6182	5613	1739	98	91	34	100	100	0	0.411	0.422	0.418	0.433	1.311	0.415	0.951	120	671	8582	7841	-1.284	2498	6084	2326	5515	0
4	1	9	"YOR041C"	"YOR041C"	16200	15510	140	499	504	137	167	172	52	96	95	0	1897	1781	635	99	96	33	99	99	0	0.185	0.200	0.194	0.206	1.635	0.182	0.763	156	776	2130	2019	-2.437	332	1798	337	1682	0
4	2	9	"YOR073W"	"YOR073W"	16400	15510	140	1841	1680	712	166	172	51	100	98	0	4100	3628	1677	101	95	32	98	98	0	0.419	0.429	0.428	0.454	1.584	0.416	0.937	156	606	5674	5041	-1.255	1675	3999	1514	3527	0
4	3	9	"YOR105W"	"YOR105W"	16600	15510	140	385	395	123	170	173	53	92	84	0	2135	2003	634	100	94	33	100	99	0	0.106	0.118	0.120	0.117	1.938	0.112	0.660	156	616	2250	2128	-3.243	215	2035	225	1903	0
4	4	9	"WHI2"	"YOR043W"	16800	15510	140	741	738	254	162	167	52	97	96	0	4153	3842	1436	97	92	34	99	98	0	0.143	0.154	0.155	0.156	1.574	0.149	0.896	156	634	4635	4321	-2.808	579	4056	576	3745	0
4	5	9	"UFE1"	"YOR075W"	16990	15510	130	2153	2072	714	159	164	51	100	100	0	4060	3658	1326	96	92	34	100	100	0	0.503	0.537	0.539	0.559	1.503	0.520	0.927	120	606	5958	5475	-0.991	1994	3964	1913	3562	0
4	6	9	"YOR107W"	"YOR107W"	17200	15510	130	424	438	152	162	167	52	94	90	0	2586	2364	789	98	93	34	99	99	0	0.105	0.122	0.115	0.116	1.782	0.118	0.705	120	614	2750	2542	-3.247	262	2488	276	2266	0
4	7	9	"TOM6"	"YOR045W"	17400	15510	130	407	437	159	166	172	53	94	87	0	951	913	329	96	92	33	96	95	0	0.282	0.332	0.310	0.319	1.935	0.327	0.727	120	613	1096	1088	-1.827	241	855	271	817	0
4	8	9	"RTS2"	"YOR077W"	17600	15510	130	891	864	276	185	213	121	94	90	0	2236	2003	697	96	91	32	100	97	0	0.330	0.356	0.366	0.357	1.630	0.346	0.883	120	592	2846	2586	-1.600	706	2140	679	1907	0
4	9	9	"INP53"	"YOR109W"	17790	15510	140	2404	2352	810	179	213	126	99	97	0	4230	3991	1428	96	90	33	100	100	0	0.538	0.558	0.558	0.572	1.430	0.550	0.947	156	662	6359	6068	-0.894	2225	4134	2173	3895	0
4	10	9	"STD1"	"YOR047C"	17990	15500	130	6019	5591	1676	166	170	52	100	100	0	6942	6378	2185	94	89	34	100	100	0	0.855	0.863	0.860	0.890	1.255	0.835	0.967	120	608	12701	11709	-0.227	5853	6848	5425	6284	0
4	11	9	"ATX2"	"YOR079C"	18200	15510	130	2427	2305	910	165	169	52	98	96	0	4738	4092	1691	93	88	34	99	96	0	0.487	0.535	0.530	0.578	1.530	0.515	0.944	120	579	6907	6139	-1.038	2262	4645	2140	3999	0
4	12	9	"YOR111W"	"YOR111W"	18390	15500	130	2052	1927	633	169	169	53	100	100	0	2834	2573	924	94	90	34	100	99	0	0.687	0.709	0.702	0.732	1.340	0.688	0.943	120	610	4623	4237	-0.541	1883	2740	1758	2479	0
4	13	9	"YPL030W"	"YPL030W"	18610	15510	130	3098	2903	1196	172	172	55	100	99	0	3368	3117	1339	94	90	33	99	98	0	0.894	0.903	0.929	0.977	1.582	0.901	0.955	120	629	6200	5754	-0.162	2926	3274	2731	3023	0
4	14	9	"YPL062W"	"YPL062W"	18800	15500	130	334	343	123	166	171	55	83	68	0	1311	1220	445	96	91	35	98	97	0	0.138	0.157	0.161	0.155	2.166	0.146	0.522	120	600	1383	1301	-2.854	168	1215	177	1124	0
4	15	9	"SEC62"	"YPL094C"	19000	15500	130	1289	1249	383	167	171	53	100	99	0	2920	2675	818	95	91	59	100	100	0	0.397	0.419	0.420	0.419	1.363	0.409	0.912	120	628	3947	3662	-1.332	1122	2825	1082	2580	0
4	16	9	"SVL3"	"YPL032C"	19200	15500	130	3514	3257	1204	166	169	52	100	100	0	5302	4732	1849	94	91	61	100	99	0	0.643	0.666	0.663	0.686	1.262	0.660	0.949	120	597	8556	7729	-0.637	3348	5208	3091	4638	0
4	17	9	"YPL064C"	"YPL064C"	19390	15500	130	1122	1091	390	167	173	56	98	97	0	2847	2559	1058	94	89	47	98	98	0	0.347	0.375	0.378	0.384	1.511	0.355	0.899	120	600	3708	3389	-1.527	955	2753	924	2465	0
4	18	9	"YPL096W"	"YPL096W"	19590	15500	130	1707	1615	385	166	172	54	100	100	0	6704	6138	1742	95	92	47	100	100	0	0.233	0.240	0.242	0.245	1.260	0.229	0.944	120	642	8150	7492	-2.101	1541	6609	1449	6043	0
4	19	9	"YPL034W"	"YPL034W"	19810	15500	130	2553	2295	826	166	170	52	98	98	0	2891	2522	979	96	91	38	96	96	0	0.854	0.878	0.898	0.950	1.449	0.867	0.944	120	596	5182	4555	-0.228	2387	2795	2129	2426	0
4	20	9	"YPL066W"	"YPL066W"	20000	15500	140	4556	4115	1670	164	171	54	100	100	0	5834	4986	2253	96	91	33	100	98	0	0.765	0.808	0.806	0.892	1.517	0.788	0.961	156	587	10130	8841	-0.386	4392	5738	3951	4890	0
4	21	9	"YPL098C"	"YPL098C"	20190	15500	120	1983	1867	621	162	168	51	100	98	0	3484	3150	1193	96	90	34	97	97	0	0.537	0.558	0.551	0.590	1.444	0.535	0.935	120	565	5209	4759	-0.896	1821	3388	1705	3054	0
4	1	10	"PMA2"	"YPL036W"	16200	15710	130	1838	1893	1149	167	174	57	95	94	0	2387	2555	1704	101	98	36	90	89	0	0.731	0.703	0.697	0.724	1.762	0.652	0.902	120	678	3957	4180	-0.452	1671	2286	1726	2454	0
4	2	10	"YPL068C"	"YPL068C"	16400	15710	130	967	936	284	166	170	51	99	97	0	2951	2543	878	102	95	32	98	98	0	0.281	0.315	0.325	0.332	1.498	0.304	0.912	120	578	3650	3211	-1.831	801	2849	770	2441	0
4	3	10	"YPL100W"	"YPL100W"	16600	15710	150	356	368	129	166	171	51	91	76	0	500	523	248	102	95	33	93	92	0	0.477	0.480	0.465	0.459	2.305	0.438	0.614	156	664	588	623	-1.067	190	398	202	421	0
4	4	10	"NAT3"	"YPR131C"	16810	15700	130	753	737	206	161	168	52	100	99	0	1309	1310	425	100	95	34	100	100	0	0.490	0.476	0.474	0.478	1.443	0.447	0.850	120	573	1801	1786	-1.030	592	1209	576	1210	0
4	5	10	"TIF3"	"YPR163C"	17000	15710	130	1357	1361	561	158	165	54	100	98	0	4166	3817	1626	99	94	34	100	100	0	0.295	0.324	0.325	0.333	1.404	0.315	0.915	120	614	5266	4921	-1.762	1199	4067	1203	3718	0
4	6	10	"YPR195C"	"YPR195C"	17210	15700	130	385	395	128	164	170	55	95	84	0	530	529	199	98	94	35	97	95	0	0.512	0.536	0.500	0.546	2.027	0.508	0.653	120	614	653	662	-0.967	221	432	231	431	0
4	7	10	"YPR133C"	"YPR133C"	17400	15710	130	306	313	90	165	171	52	87	64	0	582	561	207	95	92	34	97	95	0	0.290	0.318	0.301	0.297	2.275	0.283	0.447	120	598	628	614	-1.788	141	487	148	466	0
4	8	10	"RHO1"	"YPR165W"	17600	15710	130	632	599	196	167	174	55	97	95	0	3133	2767	1003	93	88	33	100	100	0	0.153	0.162	0.158	0.161	1.604	0.150	0.806	120	612	3505	3106	-2.709	465	3040	432	2674	0
4	9	10	"YPR197C"	"YPR197C"	17800	15710	130	2018	1972	775	169	173	54	100	99	0	2910	2685	1062	93	88	33	100	99	0	0.656	0.696	0.700	0.722	1.418	0.690	0.926	120	610	4666	4395	-0.607	1849	2817	1803	2592	0
4	10	10	"CTF4"	"YPR135W"	18010	15700	130	281	302	132	168	174	55	67	50	0	272	339	221	95	91	34	88	75	0	0.638	0.549	0.540	0.570	3.035	0.518	0.457	120	562	290	378	-0.647	113	177	134	244	0
4	11	10	"MET16"	"YPR167C"	18170	15700	150	194	217	84	164	170	54	32	19	0	134	151	100	96	91	36	50	29	0	0.789	0.964	0.786	0.842	3.767	1.010	0.090	156	616	68	108	-0.341	30	38	53	55	-50
4	12	10	"ARR1"	"YPR199C"	18370	15700	150	177	187	62	166	169	51	26	8	0	150	150	65	97	93	37	57	39	0	0.208	0.396	0.682	0.713	4.124	1.047	0.042	156	712	64	74	-2.268	11	53	21	53	-50
4	13	10	"RRP9"	"YPR137W"	18600	15700	120	330	340	126	167	172	53	85	65	0	320	344	164	96	91	35	95	92	0	0.728	0.698	0.654	0.674	2.471	0.699	0.560	120	588	387	421	-0.459	163	224	173	248	0
4	14	10	"YPR169W"	"YPR169W"	18820	15700	130	1867	1811	589	162	169	52	100	98	0	4729	4321	1441	95	90	35	98	98	0	0.368	0.390	0.389	0.414	1.750	0.381	0.929	120	661	6339	5875	-1.442	1705	4634	1649	4226	0
4	15	10	"ARR3"	"YPR201W"	19010	15710	130	224	231	67	168	172	50	55	25	0	286	275	90	94	87	34	90	90	0	0.292	0.348	0.387	0.360	2.725	0.333	0.145	120	599	248	244	-1.778	56	192	63	181	0
4	16	10	"CEN1"	"CEN1"	19210	15700	130	551	555	182	168	173	53	94	90	0	360	337	116	94	89	38	91	89	0	1.440	1.593	1.596	1.537	1.884	1.670	0.651	120	599	649	630	0.526	383	266	387	243	0
4	17	10	"YBL091C-A"	"YBL091C-A"	19400	15700	130	442	457	147	171	176	56	95	89	0	1264	1241	322	96	90	38	100	100	0	0.232	0.250	0.243	0.227	1.732	0.236	0.666	120	610	1439	1431	-2.108	271	1168	286	1145	0
4	18	10	"YBLWdelta8"	"YBLWdelta8"	19620	15700	120	588	617	192	173	175	54	98	96	0	920	872	256	96	91	36	100	99	0	0.504	0.572	0.566	0.551	1.582	0.583	0.819	120	559	1239	1220	-0.990	415	824	444	776	0
4	19	10	"YCRCtau1"	"YCRCtau1"	19800	15700	130	333	360	137	168	173	52	88	76	0	416	433	181	98	91	34	95	93	0	0.519	0.573	0.563	0.538	2.700	0.565	0.534	120	547	483	527	-0.947	165	318	192	335	0
4	20	10	"SNR189"	"SNR189"	19990	15700	120	272	279	84	164	171	52	75	52	0	433	432	127	97	91	33	97	97	0	0.321	0.343	0.361	0.287	2.418	0.307	0.313	120	512	444	450	-1.637	108	336	115	335	0
4	21	10	"YCRWomega3"	"YCRWomega3"	20200	15700	140	917	907	297	165	170	52	98	96	0	1369	1303	364	94	89	33	100	100	0	0.590	0.614	0.609	0.583	1.551	0.623	0.886	156	761	2027	1951	-0.762	752	1275	742	1209	0
4	1	11	"IntYDR064W"	"IntYDR064W"	16220	15910	120	630	606	172	173	181	59	99	94	0	1435	1326	381	106	103	39	99	99	0	0.344	0.355	0.339	0.346	1.502	0.342	0.813	120	611	1786	1653	-1.540	457	1329	433	1220	0
4	2	11	"YDRWsigma4"	"YDRWsigma4"	16420	15910	130	341	363	126	166	171	50	89	76	0	546	526	175	102	97	33	95	95	0	0.394	0.465	0.456	0.401	2.190	0.467	0.573	120	576	619	621	-1.343	175	444	197	424	0
4	3	11	"tG(CCC)D"	"tG(CCC)D"	16610	15910	130	351	348	109	164	170	53	87	78	0	470	472	150	103	98	35	96	96	0	0.510	0.499	0.513	0.462	2.103	0.508	0.572	120	563	554	553	-0.973	187	367	184	369	0
4	4	11	"YERWdelta12"	"YERWdelta12"	16800	15910	120	444	462	141	168	171	53	96	93	0	749	712	175	103	97	35	100	98	0	0.427	0.483	0.465	0.456	1.725	0.468	0.679	120	559	922	903	-1.227	276	646	294	609	0
4	5	11	"IntYER133W"	"IntYER133W"	17000	15910	130	1360	1274	403	167	168	51	98	97	0	1479	1373	454	102	96	33	98	98	0	0.866	0.871	0.862	0.869	1.298	0.864	0.924	120	596	2570	2378	-0.207	1193	1377	1107	1271	0
4	6	11	"YERCdelta26"	"YERCdelta26"	17210	15910	130	724	745	293	169	172	54	100	99	0	1367	1308	452	100	95	34	100	100	0	0.438	0.477	0.463	0.464	1.416	0.476	0.837	120	615	1822	1784	-1.191	555	1267	576	1208	0
4	7	11	"iYAR044W-2"	"iYAR044W-2"	17410	15910	130	407	414	126	166	172	53	94	89	0	566	545	165	95	91	34	100	99	0	0.512	0.551	0.529	0.509	1.863	0.564	0.653	120	588	712	698	-0.967	241	471	248	450	0
4	8	11	"iYAR050W"	"iYAR050W"	17600	15910	120	348	345	102	168	172	51	90	75	0	695	678	193	94	88	33	100	100	0	0.300	0.303	0.293	0.280	2.091	0.285	0.536	120	528	781	761	-1.739	180	601	177	584	0
4	9	11	"iYARCdelta8-2"	"iYARCdelta8-2"	17800	15910	130	284	292	92	168	173	51	79	57	0	387	374	127	95	91	35	94	92	0	0.397	0.444	0.427	0.446	2.332	0.464	0.422	120	594	408	403	-1.332	116	292	124	279	0
4	10	11	"iYBLWdelta3"	"iYBLWdelta3"	18000	15910	120	381	407	143	168	174	55	90	84	0	566	558	194	96	91	35	96	96	0	0.453	0.517	0.481	0.442	1.956	0.514	0.609	120	586	683	701	-1.142	213	470	239	462	0
4	11	11	"iYBL105C"	"iYBL105C"	18210	15900	130	2155	2066	615	170	174	54	100	100	0	3846	3672	1125	98	93	36	100	100	0	0.530	0.530	0.531	0.541	1.324	0.521	0.945	120	585	5733	5470	-0.917	1985	3748	1896	3574	0
4	12	11	"iYBL101C"	"iYBL101C"	18400	15910	130	1054	1000	317	166	170	50	100	100	0	4391	3995	1247	97	91	34	100	100	0	0.207	0.214	0.207	0.213	1.355	0.207	0.886	120	644	5182	4732	-2.274	888	4294	834	3898	0
4	13	11	"iYBL085W"	"iYBL085W"	18640	15900	150	1067	1002	521	166	172	52	90	85	0	1336	1233	700	95	89	33	90	87	0	0.726	0.735	0.736	0.755	1.598	0.727	0.913	156	715	2142	1974	-0.462	901	1241	836	1138	0
4	14	11	"iYBL080C"	"iYBL080C"	18800	15910	100	864	918	364	162	168	52	100	100	0	1035	981	264	93	88	34	100	100	0	0.745	0.851	0.737	0.817	1.591	0.938	0.706	80	397	1644	1644	-0.424	702	942	756	888	0
4	15	11	"iYBL075C"	"iYBL075C"	19020	15900	120	1206	1201	393	167	173	54	100	100	0	2853	2625	876	92	89	55	99	99	0	0.376	0.408	0.421	0.426	1.796	0.395	0.888	120	592	3800	3567	-1.410	1039	2761	1034	2533	0
4	16	11	"iYBL056W"	"iYBL056W"	19220	15900	130	836	825	302	168	172	50	98	96	0	1148	1060	367	94	89	35	98	97	0	0.634	0.680	0.682	0.676	1.556	0.683	0.847	120	595	1722	1623	-0.658	668	1054	657	966	0
4	17	11	"iYBL051C"	"iYBL051C"	19420	15900	150	1004	952	354	169	174	56	97	96	0	1351	1239	552	96	90	34	92	91	0	0.665	0.685	0.675	0.724	1.816	0.662	0.901	156	705	2090	1926	-0.588	835	1255	783	1143	0
4	18	11	"iYBL046W"	"iYBL046W"	19610	15900	130	644	646	211	171	175	54	99	95	0	1145	1099	328	96	89	34	98	98	0	0.451	0.474	0.455	0.461	1.557	0.474	0.802	120	559	1522	1478	-1.149	473	1049	475	1003	0
4	19	11	"iYBR250W"	"iYBR250W"	19810	15900	140	887	852	304	169	173	51	98	97	0	1342	1248	471	98	91	34	98	98	0	0.577	0.594	0.598	0.601	1.623	0.586	0.884	156	622	1962	1833	-0.793	718	1244	683	1150	0
4	20	11	"iYBR254C"	"iYBR254C"	20010	15900	140	804	807	252	168	173	53	100	98	0	1224	1164	335	97	89	33	100	100	0	0.564	0.599	0.588	0.578	1.545	0.597	0.848	156	639	1763	1706	-0.825	636	1127	639	1067	0
4	21	11	"iYBR259W"	"iYBR259W"	20210	15900	120	816	810	217	166	171	57	98	97	0	707	687	184	96	89	33	99	99	0	1.064	1.090	1.049	1.067	1.488	1.097	0.837	120	549	1261	1235	0.089	650	611	644	591	0
4	1	12	"iYBR279W"	"iYBR279W"	16200	16100	130	1124	1107	285	174	177	55	100	100	0	1221	1165	307	108	105	39	100	100	0	0.854	0.883	0.877	0.881	1.344	0.866	0.876	120	696	2063	1990	-0.228	950	1113	933	1057	0
4	2	12	"iYBR283C"	"iYBR283C"	16410	16110	140	571	569	184	171	174	52	97	93	0	1395	1334	412	107	102	36	99	99	0	0.311	0.324	0.319	0.319	1.606	0.322	0.814	156	698	1688	1625	-1.687	400	1288	398	1227	0
4	3	12	"iYBR287W"	"iYBR287W"	16620	16110	130	547	522	134	167	173	55	98	96	0	536	534	130	102	98	34	99	99	0	0.876	0.822	0.818	0.775	1.594	0.834	0.741	120	611	814	787	-0.192	380	434	355	432	0
4	4	12	"iYCL075W"	"iYCL075W"	16820	16110	130	1359	1302	366	169	172	53	99	99	0	2046	1908	529	103	97	34	99	99	0	0.612	0.628	0.614	0.623	1.245	0.618	0.916	120	614	3133	2938	-0.707	1190	1943	1133	1805	0
4	5	12	"iYCL073C"	"iYCL073C"	17030	16100	150	1636	1519	609	167	170	51	94	93	0	2923	2560	1160	103	97	34	92	91	0	0.521	0.550	0.544	0.597	1.788	0.530	0.930	156	672	4289	3809	-0.941	1469	2820	1352	2457	0
4	6	12	"iYCL065W-0"	"iYCL065W-0"	17220	16110	140	830	809	267	165	172	73	98	95	0	878	836	270	102	98	45	99	98	0	0.857	0.877	0.900	0.865	1.424	0.888	0.861	156	598	1441	1378	-0.223	665	776	644	734	0
4	7	12	"iYCL047C"	"iYCL047C"	17400	16110	130	466	462	161	162	170	76	88	84	0	887	776	321	97	99	62	89	88	0	0.385	0.442	0.414	0.425	1.613	0.416	0.741	120	542	1094	979	-1.378	304	790	300	679	0
4	8	12	"iYCL038C"	"iYCL038C"	17580	16110	140	1151	1083	478	169	172	55	95	94	0	592	528	237	94	88	32	92	89	0	1.972	2.106	2.068	2.097	1.740	2.119	0.848	156	632	1480	1348	0.980	982	498	914	434	0
4	9	12	"iYCL033C"	"iYCL033C"	17790	16110	140	1136	1074	417	173	178	54	95	93	0	1070	944	386	96	92	37	94	92	0	0.989	1.063	1.048	1.062	1.547	1.063	0.885	156	675	1937	1749	-0.016	963	974	901	848	0
4	10	12	"iYDL054C"	"iYDL054C"	18000	16110	130	921	883	372	168	173	54	95	88	0	2677	2225	1033	100	97	48	95	95	0	0.292	0.336	0.334	0.341	1.522	0.326	0.868	120	612	3330	2840	-1.775	753	2577	715	2125	0
4	11	12	"iYDL049C"	"iYDL049C"	18200	16100	130	518	507	202	169	172	53	88	83	0	2246	1957	835	99	96	45	95	93	0	0.163	0.182	0.183	0.182	1.866	0.178	0.783	120	615	2496	2196	-2.621	349	2147	338	1858	0
4	12	12	"iYDL046W"	"iYDL046W"	18390	16110	130	734	707	239	170	172	51	99	95	0	1994	1758	692	97	91	34	96	96	0	0.297	0.323	0.341	0.351	1.880	0.305	0.822	120	582	2461	2198	-1.750	564	1897	537	1661	0
4	13	12	"iYDL028C"	"iYDL028C"	18590	16110	140	997	922	464	168	171	53	90	86	0	2109	1774	954	95	89	33	91	89	0	0.412	0.449	0.444	0.457	2.073	0.448	0.867	156	645	2843	2433	-1.281	829	2014	754	1679	0
4	14	12	"itA(AGC)D"	"itA(AGC)D"	18790	16100	140	879	789	361	164	168	53	90	85	0	1823	1571	822	92	88	33	90	89	0	0.413	0.423	0.416	0.432	1.747	0.413	0.878	156	621	2446	2104	-1.276	715	1731	625	1479	0
4	15	12	"iYDL019C"	"iYDL019C"	18980	16100	130	1021	963	382	167	173	69	91	90	0	2096	1761	774	94	99	101	93	91	0	0.427	0.478	0.470	0.498	1.957	0.464	0.896	120	616	2856	2463	-1.229	854	2002	796	1667	0
4	16	12	"iYDL005C"	"iYDL005C"	19190	16100	130	1524	1490	453	167	174	67	100	100	0	2861	2566	825	98	101	100	100	100	0	0.491	0.536	0.533	0.539	1.328	0.521	0.921	120	629	4120	3791	-1.026	1357	2763	1323	2468	0
4	17	12	"iYDL001W"	"iYDL001W"	19390	16100	130	1927	1812	677	164	174	69	98	97	0	900	844	351	98	99	144	89	85	0	2.198	2.209	2.211	2.377	1.620	2.145	0.786	120	626	2565	2394	1.136	1763	802	1648	746	0
4	18	12	"iYDR003W"	"iYDR003W"	19610	16100	130	3331	3096	1087	165	176	72	99	97	0	1192	1084	378	96	157	1490	4	0	0	2.889	2.967	2.981	3.032	1.273	0.521	0.065	120	627	4262	3919	1.530	3166	1096	2931	988	0
4	19	12	"iYDR020C"	"iYDR020C"	19800	16100	130	2029	1918	674	166	173	54	100	100	0	1473	1403	491	95	89	34	99	98	0	1.352	1.339	1.313	1.341	1.293	1.352	0.921	120	563	3241	3060	0.435	1863	1378	1752	1308	0
4	20	12	"iYDR023W"	"iYDR023W"	19990	16100	130	360	389	173	168	173	52	87	78	0	525	494	192	96	89	34	90	90	0	0.448	0.555	0.512	0.508	1.930	0.593	0.605	120	592	621	619	-1.160	192	429	221	398	0
4	21	12	"iYDR028C"	"iYDR028C"	20200	16100	130	544	530	212	167	172	57	90	84	0	734	679	286	94	87	34	93	93	0	0.589	0.621	0.611	0.579	1.643	0.595	0.734	120	667	1017	948	-0.764	377	640	363	585	0
4	1	13	"iYDR322W"	"iYDR322W"	16220	16310	130	326	334	97	175	181	55	81	70	0	1770	1632	537	116	116	42	99	99	0	0.091	0.105	0.112	0.100	1.893	0.104	0.252	120	711	1805	1675	-3.453	151	1654	159	1516	0
4	2	13	"iYDR326C"	"iYDR326C"	16420	16310	130	247	250	79	172	176	55	61	32	0	733	680	237	113	113	42	95	93	0	0.121	0.138	0.159	0.157	2.551	0.136	0.256	120	596	695	645	-3.047	75	620	78	567	0
4	3	13	"iYDR331W"	"iYDR331W"	16620	16310	120	293	298	98	169	172	54	79	55	0	408	397	129	104	100	39	95	92	0	0.408	0.440	0.424	0.397	2.350	0.449	0.418	120	544	428	422	-1.294	124	304	129	293	0
4	4	13	"iYDR345C-0"	"iYDR345C-0"	16810	16310	130	2116	2069	650	169	174	54	100	100	0	2483	2312	716	105	97	34	100	100	0	0.819	0.861	0.853	0.861	1.325	0.857	0.939	120	581	4325	4107	-0.288	1947	2378	1900	2207	0
4	5	13	"iYDR348C"	"iYDR348C"	17010	16310	130	1094	1048	338	169	172	52	97	96	0	2487	2223	788	104	97	35	97	96	0	0.388	0.415	0.406	0.436	1.735	0.402	0.899	120	580	3308	2998	-1.365	925	2383	879	2119	0
4	6	13	"iYDR350C"	"iYDR350C"	17200	16310	130	609	591	219	167	174	74	91	86	0	1611	1429	519	104	101	46	95	95	0	0.293	0.320	0.320	0.305	1.660	0.310	0.794	120	572	1949	1749	-1.770	442	1507	424	1325	0
4	7	13	"iYDR367W"	"iYDR367W"	17380	16310	90	342	369	102	175	186	95	80	44	0	971	907	308	106	139	156	98	92	0	0.193	0.242	0.241	0.224	1.893	0.224	0.376	52	381	1032	995	-2.373	167	865	194	801	0
4	8	13	"iYDR371W"	"iYDR371W"	17610	16310	120	777	744	280	170	177	64	93	90	0	805	730	289	97	111	119	90	86	0	0.857	0.907	0.870	0.902	1.898	0.914	0.832	120	604	1315	1207	-0.222	607	708	574	633	0
4	9	13	"iYDR375C"	"iYDR375C"	17810	16310	130	573	565	188	173	177	55	95	94	0	1020	934	353	97	92	34	95	95	0	0.433	0.468	0.465	0.472	1.707	0.458	0.803	120	596	1323	1229	-1.206	400	923	392	837	0
4	10	13	"itG(CCC)D"	"itG(CCC)D"	18010	16310	130	304	316	96	167	173	53	87	63	0	1310	1222	394	100	95	46	99	99	0	0.113	0.133	0.126	0.136	2.462	0.117	0.433	120	581	1347	1271	-3.143	137	1210	149	1122	0
4	11	13	"iYDR394W"	"iYDR394W"	18200	16310	120	371	357	117	170	177	56	85	74	0	1562	1411	625	98	95	46	94	91	0	0.137	0.142	0.149	0.143	2.120	0.130	0.610	120	556	1665	1500	-2.865	201	1464	187	1313	0
4	12	13	"iYDR399W"	"iYDR399W"	18410	16310	130	820	784	305	169	173	53	92	90	0	982	899	344	96	91	34	95	95	0	0.735	0.766	0.772	0.756	2.151	0.775	0.870	120	594	1537	1418	-0.445	651	886	615	803	0
4	13	13	"iYER056C-A"	"iYER056C-A"	18600	16310	130	770	761	261	166	171	54	97	94	0	1846	1672	556	95	90	33	100	100	0	0.345	0.377	0.363	0.362	1.407	0.374	0.869	120	579	2355	2172	-1.536	604	1751	595	1577	0
4	14	13	"iYER060W"	"iYER060W"	18810	16310	130	5209	4761	1524	166	172	55	100	100	0	5342	4783	1635	96	90	33	100	100	0	0.961	0.980	0.984	1.008	1.260	0.962	0.959	120	612	10289	9282	-0.057	5043	5246	4595	4687	0
4	15	13	"iYER063W"	"iYER063W"	19010	16310	130	2270	2070	770	167	173	64	99	97	0	5704	5052	1946	97	98	84	97	97	0	0.375	0.384	0.380	0.400	1.465	0.371	0.935	120	599	7710	6858	-1.415	2103	5607	1903	4955	0
4	16	13	"itA(UGC)E"	"itA(UGC)E"	19200	16300	130	851	837	277	164	170	53	97	96	0	1149	1092	367	98	93	37	98	96	0	0.654	0.677	0.667	0.679	1.551	0.656	0.847	120	616	1738	1667	-0.613	687	1051	673	994	0
4	17	13	"iYER078C"	"iYER078C"	19410	16300	130	1123	1086	380	163	172	70	95	95	0	1837	1630	594	96	98	146	94	92	0	0.551	0.602	0.600	0.601	1.566	0.575	0.873	120	614	2701	2457	-0.859	960	1741	923	1534	0
4	18	13	"iYER082C"	"iYER082C"	19600	16300	130	438	442	132	165	173	57	97	87	0	922	914	262	95	160	1529	0	0	0	0.330	0.338	0.328	0.316	1.752	0.019	0.049	120	595	1100	1096	-1.599	273	827	277	819	0
4	19	13	"iYER096W"	"iYER096W"	19810	16300	120	498	500	172	167	175	57	92	86	0	650	612	198	96	90	34	97	96	0	0.597	0.645	0.647	0.603	2.107	0.659	0.693	120	557	885	849	-0.743	331	554	333	516	0
4	20	13	"iYER098W"	"iYER098W"	20000	16300	130	1617	1568	470	162	169	56	100	100	0	1395	1283	385	97	90	34	100	99	0	1.121	1.185	1.198	1.202	1.338	1.181	0.931	120	597	2753	2592	0.165	1455	1298	1406	1186	0
4	21	13	"iYER102W"	"iYER102W"	20220	16290	140	1788	1618	684	163	170	55	94	92	0	3638	3095	1458	96	91	35	98	94	0	0.459	0.485	0.491	0.527	1.911	0.464	0.925	156	754	5167	4454	-1.124	1625	3542	1455	2999	0
4	1	14	"iYER118C"	"iYER118C"	16220	16510	130	709	709	221	179	239	424	69	5	0	1770	1668	428	114	163	347	98	93	0	0.320	0.341	0.338	0.323	1.415	0.604	0.582	120	644	2186	2084	-1.644	530	1656	530	1554	0
4	2	14	"iYER123W"	"iYER123W"	16400	16510	130	1554	1487	587	178	243	445	88	81	0	2757	2522	1013	119	171	363	90	90	0	0.522	0.545	0.557	0.547	1.300	0.595	0.835	120	584	4014	3712	-0.939	1376	2638	1309	2403	0
4	3	14	"iYER127W"	"iYER127W"	16600	16510	130	923	927	275	167	171	53	100	100	0	1721	1661	453	105	104	42	99	99	0	0.468	0.488	0.501	0.495	1.630	0.486	0.893	120	631	2372	2316	-1.096	756	1616	760	1556	0
4	4	14	"iYGL200C"	"iYGL200C"	16810	16500	130	458	478	169	168	174	53	96	91	0	2075	1933	555	104	101	53	100	99	0	0.147	0.169	0.167	0.156	1.680	0.168	0.721	120	614	2261	2139	-2.765	290	1971	310	1829	0
4	5	14	"iYGL195W"	"iYGL195W"	17010	16500	130	1078	1090	324	166	172	53	98	98	0	1978	1861	571	101	98	49	100	100	0	0.486	0.525	0.524	0.514	1.385	0.507	0.910	120	608	2789	2684	-1.041	912	1877	924	1760	0
4	6	14	"iYGL190C"	"iYGL190C"	17210	16500	130	856	863	263	165	169	52	99	99	0	2947	2740	858	99	94	36	100	100	0	0.243	0.264	0.252	0.264	1.461	0.253	0.888	120	629	3539	3339	-2.043	691	2848	698	2641	0
4	7	14	"iYGL176C"	"iYGL176C"	17420	16500	130	1518	1466	464	164	172	61	100	100	0	1524	1444	434	96	105	105	100	97	0	0.948	0.966	0.948	0.955	1.411	0.967	0.922	120	658	2782	2650	-0.077	1354	1428	1302	1348	0
4	8	14	"iYGL172W"	"iYGL172W"	17610	16510	120	435	451	144	164	169	52	97	94	0	1202	1155	339	92	88	33	100	99	0	0.244	0.270	0.250	0.256	1.758	0.269	0.739	120	558	1381	1350	-2.034	271	1110	287	1063	0
4	9	14	"iYGL169W"	"iYGL169W"	17820	16510	120	312	332	104	171	176	56	87	65	0	550	533	149	96	91	34	97	97	0	0.311	0.368	0.377	0.351	1.977	0.363	0.482	120	525	595	598	-1.687	141	454	161	437	0
4	10	14	"iYGL152C"	"iYGL152C"	18010	16500	130	300	306	90	169	174	53	82	57	0	728	697	224	97	92	33	97	96	0	0.208	0.228	0.232	0.234	2.202	0.229	0.475	120	579	762	737	-2.268	131	631	137	600	0
4	11	14	"iYGL147C"	"iYGL147C"	18210	16500	120	504	511	155	169	177	55	97	93	0	1256	1234	409	97	93	38	100	100	0	0.289	0.301	0.301	0.289	1.652	0.291	0.800	120	558	1494	1479	-1.791	335	1159	342	1137	0
4	12	14	"iYGL143C"	"iYGL143C"	18410	16500	120	775	781	217	165	171	52	100	99	0	1421	1378	379	97	93	34	100	99	0	0.461	0.481	0.470	0.480	1.433	0.470	0.870	120	543	1934	1897	-1.118	610	1324	616	1281	0
4	13	14	"iYGL125W"	"iYGL125W"	18610	16500	130	400	431	148	164	168	53	95	89	0	702	702	276	97	92	33	97	97	0	0.390	0.441	0.428	0.426	1.827	0.414	0.633	120	598	841	872	-1.358	236	605	267	605	0
4	14	14	"iYGL121C"	"iYGL121C"	18810	16500	120	344	347	111	166	171	57	85	69	0	773	730	209	97	92	34	98	98	0	0.263	0.286	0.298	0.259	1.861	0.276	0.550	120	543	854	814	-1.925	178	676	181	633	0
4	15	14	"iYGL118C"	"iYGL118C"	19010	16500	120	275	281	73	165	168	55	78	48	0	553	543	141	98	93	36	100	99	0	0.242	0.261	0.243	0.229	2.011	0.258	0.424	120	557	565	561	-2.048	110	455	116	445	0
4	16	14	"iYGR165W"	"iYGR165W"	19220	16500	130	886	932	342	165	170	57	99	98	0	1282	1203	439	98	94	47	96	95	0	0.609	0.694	0.673	0.716	1.745	0.697	0.844	120	630	1905	1872	-0.716	721	1184	767	1105	0
4	17	14	"iYGR169C"	"iYGR169C"	19410	16500	130	2471	2303	732	169	172	55	100	99	0	5745	5205	1723	93	90	46	100	99	0	0.407	0.417	0.421	0.431	1.397	0.402	0.914	120	561	7954	7246	-1.296	2302	5652	2134	5112	0
4	18	14	"iYGR173W"	"iYGR173W"	19600	16500	140	1680	1585	630	169	174	51	100	99	0	2160	1978	875	94	91	58	98	97	0	0.731	0.752	0.778	0.785	1.502	0.734	0.923	156	661	3577	3300	-0.451	1511	2066	1416	1884	0
4	19	14	"iYGRWdelta31"	"iYGRWdelta31"	19810	16500	130	1470	1382	515	168	173	56	95	94	0	2505	2264	901	95	92	59	95	94	0	0.540	0.560	0.559	0.556	1.429	0.547	0.929	120	625	3712	3383	-0.888	1302	2410	1214	2169	0
4	20	14	"iYGR191W"	"iYGR191W"	20030	16500	150	498	521	200	165	171	57	95	87	0	1361	1245	522	96	91	34	100	99	0	0.263	0.310	0.298	0.297	1.605	0.307	0.771	156	703	1598	1505	-1.926	333	1265	356	1149	0
4	21	14	"iYGR195W"	"iYGR195W"	20210	16500	130	603	605	181	167	173	54	98	97	0	1262	1241	386	95	90	34	100	100	0	0.374	0.382	0.381	0.379	1.488	0.371	0.829	120	613	1603	1584	-1.420	436	1167	438	1146	0
4	1	15	"iYGR211W"	"iYGR211W"	16210	16710	150	809	781	259	167	215	369	80	32	0	1735	1647	584	104	142	316	96	92	0	0.394	0.398	0.402	0.392	1.557	0.404	0.791	156	868	2273	2157	-1.345	642	1631	614	1543	0
4	2	15	"iYGR215W"	"iYGR215W"	16420	16710	120	419	822	2326	184	223	345	20	7	0	775	765	209	117	153	294	96	65	0	0.357	0.985	0.354	0.401	2.878	14.664	0.067	120	545	893	1286	-1.485	235	658	638	648	-100
4	3	15	"iYGRCtau3"	"iYGRCtau3"	16610	16710	120	320	341	112	178	185	71	81	50	0	535	537	148	113	117	51	100	99	0	0.336	0.384	0.375	0.343	2.152	0.392	0.466	120	572	564	587	-1.571	142	422	163	424	0
4	4	15	"iYGR234W"	"iYGR234W"	16840	16710	140	1133	1089	442	169	176	53	99	96	0	2377	2098	923	104	103	50	98	96	0	0.424	0.461	0.461	0.473	1.614	0.452	0.922	156	636	3237	2914	-1.237	964	2273	920	1994	0
4	5	15	"iYGR238C"	"iYGR238C"	17010	16710	120	573	599	255	170	221	745	4	0	0	1372	1345	355	99	107	181	99	97	0	0.317	0.344	0.326	0.316	1.547	1.956	0.185	120	500	1676	1675	-1.659	403	1273	429	1246	0
4	6	15	"iYGR243W"	"iYGR243W"	17220	16710	120	450	449	130	170	216	689	0	0	0	675	670	185	95	99	164	95	90	0	0.483	0.485	0.478	0.464	2.046	3.887	0.313	120	586	860	854	-1.051	280	580	279	575	0
4	7	15	"iYHR177W"	"iYHR177W"	17420	16710	130	3652	3357	1223	166	176	66	100	100	0	5456	4712	1867	93	87	33	100	100	0	0.650	0.691	0.679	0.702	1.335	0.661	0.956	120	644	8849	7810	-0.621	3486	5363	3191	4619	0
4	8	15	"iYHR180W"	"iYHR180W"	17630	16710	130	4005	3623	1365	169	176	54	100	100	0	6018	5381	2228	92	88	35	100	100	0	0.647	0.653	0.646	0.676	1.260	0.636	0.953	120	613	9762	8743	-0.627	3836	5926	3454	5289	0
4	9	15	"iYHR183W"	"iYHR183W"	17830	16700	150	3058	2632	1333	167	174	60	95	90	0	3402	2825	1576	94	91	38	90	90	0	0.874	0.903	0.889	0.953	1.588	0.875	0.954	156	642	6199	5196	-0.194	2891	3308	2465	2731	0
4	10	15	"iYHR200W"	"iYHR200W"	18030	16700	130	817	822	278	165	171	54	99	99	0	1414	1322	430	98	93	33	100	99	0	0.495	0.537	0.531	0.539	1.502	0.527	0.864	120	575	1968	1881	-1.013	652	1316	657	1224	0
4	11	15	"iYHR204W"	"iYHR204W"	18230	16710	130	1242	1195	354	167	173	56	100	100	0	2387	2226	626	99	97	39	100	100	0	0.470	0.483	0.479	0.473	1.349	0.478	0.915	120	626	3363	3155	-1.090	1075	2288	1028	2127	0
4	12	15	"iYHR208W"	"iYHR208W"	18420	16700	120	1786	1763	518	168	223	356	98	95	0	2450	2270	668	99	133	278	100	99	0	0.688	0.735	0.724	0.731	1.297	0.746	0.901	120	572	3969	3766	-0.539	1618	2351	1595	2171	0
4	13	15	"iYIL166C"	"iYIL166C"	18620	16700	130	1032	1033	331	162	217	338	90	78	0	2035	1890	593	99	136	277	98	93	0	0.449	0.486	0.498	0.485	1.356	0.532	0.766	120	641	2806	2662	-1.154	870	1936	871	1791	0
4	14	15	"iYIL162W"	"iYIL162W"	18820	16700	120	501	500	130	166	170	56	97	95	0	1239	1195	349	97	95	54	100	99	0	0.293	0.304	0.276	0.297	1.480	0.290	0.778	120	598	1477	1432	-1.769	335	1142	334	1098	0
4	15	15	"iYIL157C"	"iYIL157C"	19020	16700	130	1009	992	321	164	169	57	99	95	0	2910	2602	911	97	93	39	100	99	0	0.300	0.331	0.331	0.331	1.433	0.318	0.886	120	603	3658	3333	-1.735	845	2813	828	2505	0
4	16	15	"iYIL140W"	"iYIL140W"	19220	16710	130	827	848	344	162	169	56	99	97	0	1551	1518	651	96	92	36	100	99	0	0.457	0.482	0.481	0.492	1.537	0.471	0.866	120	615	2120	2108	-1.130	665	1455	686	1422	0
4	17	15	"iYIL136W"	"iYIL136W"	19420	16700	130	3327	3315	1093	167	171	56	100	100	0	4705	4546	1528	94	92	46	100	100	0	0.685	0.707	0.704	0.706	1.221	0.700	0.964	120	617	7771	7600	-0.545	3160	4611	3148	4452	0
4	18	15	"iYIL133C"	"iYIL133C"	19610	16700	120	1032	1079	406	170	183	109	99	99	0	2181	2192	771	94	93	59	100	99	0	0.413	0.433	0.436	0.422	1.350	0.435	0.915	120	574	2949	3007	-1.276	862	2087	909	2098	0
4	19	15	"iYJL112W"	"iYJL112W"	19820	16700	120	2584	2412	694	173	184	107	100	100	0	3835	3450	1079	96	95	58	100	100	0	0.645	0.668	0.648	0.677	1.267	0.649	0.947	120	594	6150	5593	-0.633	2411	3739	2239	3354	0
4	20	15	"iYJL107C"	"iYJL107C"	20010	16700	130	381	385	129	166	169	51	92	83	0	3410	3088	1028	96	97	55	100	100	0	0.065	0.073	0.070	0.066	1.790	0.071	0.653	120	606	3529	3211	-3.946	215	3314	219	2992	0
4	21	15	"iYJL104W"	"iYJL104W"	20210	16700	130	496	497	166	170	174	55	94	89	0	2320	2233	757	96	95	53	100	100	0	0.147	0.153	0.151	0.141	1.676	0.146	0.736	120	695	2550	2464	-2.770	326	2224	327	2137	0
4	1	16	"iYJL089W"	"iYJL089W"	16210	16910	130	437	448	145	168	183	100	87	76	0	1132	1026	408	105	113	109	91	89	0	0.262	0.304	0.304	0.335	2.071	0.291	0.692	120	684	1296	1201	-1.933	269	1027	280	921	0
4	2	16	"iYJL083W"	"iYJL083W"	16410	16910	130	398	409	137	182	192	99	83	54	0	1472	1401	488	123	126	59	99	97	0	0.160	0.178	0.182	0.164	1.740	0.171	0.500	120	622	1565	1505	-2.643	216	1349	227	1278	0
4	3	16	"iYJL079C"	"iYJL079C"	16620	16910	130	570	571	184	178	189	85	95	88	0	2523	2340	718	123	131	64	100	100	0	0.163	0.177	0.178	0.163	1.611	0.173	0.750	120	602	2792	2610	-2.614	392	2400	393	2217	0
4	4	16	"iYJL060W"	"iYJL060W"	16820	16910	140	354	345	126	168	173	53	80	67	0	872	794	371	102	98	34	91	88	0	0.242	0.256	0.248	0.237	2.022	0.250	0.649	156	578	956	869	-2.050	186	770	177	692	0
4	5	16	"iYJL055W"	"iYJL055W"	17010	16910	140	592	598	298	166	171	51	92	89	0	864	804	374	101	96	42	92	91	0	0.558	0.615	0.578	0.615	2.194	0.615	0.664	156	584	1189	1135	-0.841	426	763	432	703	0
4	6	16	"iYJL051W"	"iYJL051W"	17210	16910	120	699	709	245	165	173	64	96	94	0	1041	1017	356	99	94	49	98	95	0	0.567	0.593	0.584	0.599	1.453	0.584	0.851	120	555	1476	1462	-0.819	534	942	544	918	0
4	7	16	"itR(UCU)J2"	"itR(UCU)J2"	17420	16910	130	343	354	113	164	173	65	88	69	0	730	708	237	93	89	42	100	98	0	0.281	0.309	0.305	0.289	2.073	0.281	0.551	120	619	816	805	-1.831	179	637	190	615	0
4	8	16	"iYJLCdelta7"	"iYJLCdelta7"	17620	16910	130	611	663	254	168	174	54	95	95	0	1550	1535	601	93	89	35	99	99	0	0.304	0.343	0.331	0.328	1.505	0.333	0.829	120	583	1900	1937	-1.718	443	1457	495	1442	0
4	9	16	"iYJL034W"	"iYJL034W"	17820	16910	140	1020	990	325	169	199	174	93	89	0	1331	1267	448	96	121	216	95	91	0	0.689	0.701	0.716	0.713	1.489	0.693	0.894	156	548	2086	1992	-0.537	851	1235	821	1171	-100
4	10	16	"iYKL134C"	"iYKL134C"	17990	16900	150	274	370	255	166	203	178	36	24	0	282	553	544	101	140	228	45	36	0	0.597	0.451	0.516	0.562	2.910	0.521	0.790	156	559	289	656	-0.745	108	181	204	452	-50
4	11	16	"iYKL129C"	"iYKL129C"	18140	16930	130	313	332	182	170	183	72	70	49	0	603	545	328	100	108	78	77	74	0	0.284	0.364	0.345	0.336	2.226	0.351	0.413	120	473	646	607	-1.815	143	503	162	445	0
4	12	16	"iYKL126W"	"iYKL126W"	18340	16920	150	631	578	284	170	182	112	76	67	0	1509	1192	753	100	110	121	78	74	0	0.327	0.374	0.377	0.436	2.001	0.351	0.831	156	571	1870	1500	-1.612	461	1409	408	1092	0
4	13	16	"iYKL108W"	"iYKL108W"	18540	16930	140	1096	979	549	172	234	364	71	60	0	3325	2560	1705	100	160	307	76	72	0	0.287	0.328	0.330	0.371	2.094	0.312	0.893	156	546	4149	3267	-1.803	924	3225	807	2460	0
4	14	16	"iYKL104C"	"iYKL104C"	18730	16930	140	401	408	176	169	175	62	82	70	0	1619	1285	663	99	127	143	87	84	0	0.153	0.202	0.210	0.215	2.298	0.200	0.695	156	614	1752	1425	-2.712	232	1520	239	1186	0
4	15	16	"iYKL100C"	"iYKL100C"	18950	16920	140	540	520	226	166	172	58	85	80	0	870	736	397	99	113	96	82	76	0	0.485	0.556	0.556	0.603	1.853	0.532	0.776	156	597	1145	991	-1.044	374	771	354	637	0
4	16	16	"iYKL086W"	"iYKL086W"	19130	16910	150	413	468	285	160	168	53	76	67	0	575	641	484	98	97	47	78	74	0	0.530	0.567	0.535	0.556	2.184	0.543	0.801	156	600	730	851	-0.915	253	477	308	543	0
4	17	16	"iYKL081W"	"iYKL081W"	19330	16920	130	354	353	136	165	172	57	79	69	0	827	722	391	100	103	52	85	80	0	0.260	0.302	0.275	0.292	1.955	0.281	0.649	120	561	916	810	-1.944	189	727	188	622	0
4	18	16	"iYKL077W"	"iYKL077W"	19530	16920	150	509	492	227	165	176	77	82	71	0	1001	831	478	101	105	54	84	81	0	0.382	0.448	0.442	0.453	1.801	0.428	0.786	156	652	1244	1057	-1.388	344	900	327	730	0
4	19	16	"iYKLWdelta7"	"iYKLWdelta7"	19750	16920	130	309	295	107	170	185	110	57	18	0	562	487	235	101	104	65	82	81	0	0.302	0.324	0.335	0.342	2.503	0.316	0.318	120	587	600	511	-1.730	139	461	125	386	0
4	20	16	"iYKL063C-0"	"iYKL063C-0"	19940	16920	130	240	255	85	168	173	53	59	34	0	1188	1013	450	100	109	95	96	89	0	0.066	0.095	0.102	0.096	2.652	0.080	0.250	120	551	1160	1000	-3.918	72	1088	87	913	0
4	21	16	"iYKL060C"	"iYKL060C"	20140	16920	140	453	454	205	170	175	55	81	75	0	1555	1216	745	101	110	92	82	77	0	0.195	0.255	0.256	0.295	2.395	0.240	0.741	156	750	1737	1399	-2.361	283	1454	284	1115	0
4	1	17	"iYLR056W"	"iYLR056W"	16160	17130	140	990	924	480	171	186	100	83	76	0	1429	1140	665	108	124	120	77	74	0	0.620	0.730	0.718	0.745	1.582	0.718	0.911	156	659	2140	1785	-0.690	819	1321	753	1032	0
4	2	17	"iYLR060W"	"iYLR060W"	16360	17120	140	870	811	382	178	193	106	85	80	0	716	644	340	114	133	130	81	75	0	1.150	1.194	1.194	1.138	1.632	1.167	0.830	156	566	1294	1163	0.201	692	602	633	530	0
4	3	17	"iYLR065C"	"iYLR065C"	16560	17120	140	820	785	377	175	183	60	89	83	0	1388	1172	665	128	143	77	82	82	0	0.512	0.584	0.579	0.582	1.765	0.561	0.869	156	578	1905	1654	-0.966	645	1260	610	1044	0
4	4	17	"iYLR082C"	"iYLR082C"	16760	17120	140	1038	967	434	171	178	57	92	87	0	1365	1184	582	114	129	79	87	86	0	0.693	0.744	0.716	0.755	1.900	0.733	0.882	156	555	2118	1866	-0.529	867	1251	796	1070	0
4	5	17	"iYLR086W"	"iYLR086W"	16960	17120	140	1073	959	448	169	172	50	89	85	0	1165	973	496	101	95	35	87	85	0	0.850	0.906	0.859	0.917	1.823	0.899	0.902	156	566	1968	1662	-0.235	904	1064	790	872	0
4	6	17	"iYLR090W"	"iYLR090W"	17170	17120	140	1313	1155	594	165	171	51	91	86	0	2538	2159	1208	100	98	48	88	87	0	0.471	0.481	0.487	0.493	1.537	0.472	0.925	156	584	3586	3049	-1.087	1148	2438	990	2059	0
4	7	17	"iYLRCdelta5"	"iYLRCdelta5"	17360	17120	140	480	491	230	162	169	51	84	77	0	875	782	444	99	95	42	86	82	0	0.410	0.482	0.465	0.459	1.978	0.466	0.800	156	562	1094	1012	-1.287	318	776	329	683	0
4	8	17	"iYLR110C"	"iYLR110C"	17560	17120	140	355	364	142	162	169	59	82	73	0	1124	953	490	98	97	58	86	84	0	0.188	0.236	0.233	0.252	2.562	0.222	0.645	156	592	1219	1057	-2.410	193	1026	202	855	0
4	9	17	"itR(ACG)L"	"itR(ACG)L"	17770	17110	150	699	658	259	168	199	167	85	76	0	1500	1275	565	102	126	211	87	84	0	0.380	0.418	0.418	0.443	1.747	0.414	0.854	156	595	1929	1663	-1.397	531	1398	490	1173	0
4	10	17	"iYLR129W"	"iYLR129W"	17950	17120	130	677	629	265	177	212	183	80	65	0	1496	1253	632	104	159	261	82	80	0	0.359	0.393	0.393	0.406	2.196	0.373	0.836	120	516	1892	1601	-1.477	500	1392	452	1149	0
4	11	17	"iYLR133W"	"iYLR133W"	18160	17100	140	950	937	342	169	184	75	99	97	0	1890	1716	638	98	125	154	99	96	0	0.436	0.475	0.467	0.475	1.502	0.467	0.873	156	551	2573	2386	-1.198	781	1792	768	1618	0
4	12	17	"iYLR137W"	"iYLR137W"	18360	17100	140	714	710	235	171	178	53	98	96	0	1471	1348	524	96	99	71	98	96	0	0.395	0.431	0.437	0.436	1.503	0.409	0.844	156	502	1918	1791	-1.340	543	1375	539	1252	0
4	13	17	"iYLR448W"	"iYLR448W"	18540	17100	130	529	516	202	167	174	55	88	84	0	1355	1127	531	97	98	55	94	88	0	0.288	0.339	0.328	0.323	1.956	0.317	0.783	120	483	1620	1379	-1.797	362	1258	349	1030	0
4	14	17	"iYLR452C"	"iYLR452C"	18750	17100	130	873	814	299	167	173	60	95	93	0	1800	1541	670	98	102	68	95	92	0	0.415	0.448	0.440	0.475	1.597	0.424	0.894	120	551	2408	2090	-1.269	706	1702	647	1443	0
4	15	17	"iYLRCdelta27"	"iYLRCdelta27"	18950	17100	130	1444	1399	455	166	170	55	100	100	0	2094	2013	728	97	100	100	100	98	0	0.640	0.644	0.636	0.661	1.322	0.586	0.865	120	564	3275	3149	-0.644	1278	1997	1233	1916	0
4	16	17	"iYML129C"	"iYML129C"	19150	17100	130	878	876	303	162	168	51	99	97	0	1239	1162	395	99	100	103	99	96	0	0.628	0.672	0.670	0.665	1.450	0.648	0.841	120	548	1856	1777	-0.671	716	1140	714	1063	0
4	17	17	"iYML125C"	"iYML125C"	19350	17100	130	830	912	587	169	177	67	95	90	0	1432	1254	603	102	111	108	91	88	0	0.497	0.645	0.550	0.640	2.183	0.666	0.566	120	527	1991	1895	-1.009	661	1330	743	1152	0
4	18	17	"iYML121W"	"iYML121W"	19550	17100	140	674	640	274	168	178	66	87	83	0	1803	1505	734	99	108	104	92	91	0	0.297	0.336	0.327	0.339	1.809	0.330	0.870	156	549	2210	1878	-1.752	506	1704	472	1406	0
4	19	17	"iYML105C"	"iYML105C"	19740	17100	140	433	437	175	166	173	54	85	79	0	684	600	277	99	96	38	91	89	0	0.456	0.541	0.519	0.513	2.069	0.526	0.682	156	559	852	772	-1.132	267	585	271	501	0
4	20	17	"iYML100W"	"iYML100W"	19950	17100	140	950	868	388	167	173	56	93	91	0	816	693	347	96	100	80	85	84	0	1.087	1.174	1.129	1.148	1.701	1.149	0.853	156	570	1503	1298	0.121	783	720	701	597	0
4	21	17	"iYML095C"	"iYML095C"	20140	17100	130	554	527	221	168	175	55	85	82	0	1075	885	456	99	99	74	84	81	0	0.395	0.457	0.436	0.459	1.787	0.419	0.770	120	604	1362	1145	-1.338	386	976	359	786	0
4	1	18	"iYML077W"	"iYML077W"	16160	17310	150	1178	1136	439	173	179	61	100	98	0	1231	1126	430	110	115	61	100	99	0	0.897	0.948	0.954	0.935	1.403	0.964	0.906	156	641	2126	1979	-0.158	1005	1121	963	1016	0
4	2	18	"iYML074C-1"	"iYML074C-1"	16360	17310	140	1091	1026	414	173	179	62	97	92	0	2225	1898	865	117	120	65	98	94	0	0.435	0.479	0.475	0.506	1.498	0.467	0.913	156	546	3026	2634	-1.199	918	2108	853	1781	0
4	3	18	"itR(UCU)M2"	"itR(UCU)M2"	16560	17300	130	1058	1086	433	178	186	61	100	98	0	1612	1542	659	136	158	87	98	95	0	0.596	0.646	0.663	0.656	1.602	0.634	0.901	120	549	2356	2314	-0.746	880	1476	908	1406	0
4	4	18	"iYMR210W"	"iYMR210W"	16760	17300	130	532	537	223	178	186	58	85	83	0	777	676	315	118	142	86	86	83	0	0.537	0.643	0.608	0.547	1.835	0.625	0.755	120	549	1013	917	-0.897	354	659	359	558	0
4	5	18	"iYMR214W"	"iYMR214W"	16960	17300	130	374	370	147	169	173	52	84	71	0	1278	1073	525	102	99	36	90	90	0	0.174	0.207	0.223	0.231	2.609	0.213	0.672	120	571	1381	1172	-2.520	205	1176	201	971	0
4	6	18	"iYMR218C"	"iYMR218C"	17170	17310	130	504	495	217	171	175	53	87	81	0	1336	1112	575	102	97	38	90	90	0	0.270	0.321	0.311	0.314	1.873	0.307	0.786	120	561	1567	1334	-1.890	333	1234	324	1010	0
4	7	18	"iYMR234W"	"iYMR234W"	17360	17300	130	624	589	249	165	171	55	89	85	0	1059	873	445	100	96	33	87	86	0	0.479	0.549	0.523	0.582	1.994	0.519	0.830	120	522	1418	1197	-1.063	459	959	424	773	0
4	8	18	"iYMR238W"	"iYMR238W"	17560	17300	130	252	256	84	163	171	57	63	39	0	458	410	185	101	99	34	86	85	0	0.249	0.301	0.320	0.284	2.817	0.274	0.291	120	557	446	402	-2.004	89	357	93	309	0
4	9	18	"iYMR241W"	"iYMR241W"	17760	17300	130	501	491	150	163	174	60	96	90	0	805	746	220	100	100	57	99	96	0	0.479	0.508	0.500	0.497	1.658	0.510	0.741	120	569	1043	974	-1.061	338	705	328	646	0
4	10	18	"iYMR255W"	"iYMR255W"	17960	17300	130	680	678	243	165	174	61	98	92	0	1564	1395	583	100	110	124	95	90	0	0.352	0.396	0.377	0.422	2.035	0.364	0.825	120	576	1979	1808	-1.507	515	1464	513	1295	0
4	11	18	"iYMR259C"	"iYMR259C"	18170	17310	150	470	457	191	167	172	60	86	77	0	704	624	287	97	103	102	85	82	0	0.499	0.550	0.548	0.541	1.720	0.556	0.714	156	614	910	817	-1.002	303	607	290	527	0
4	12	18	"iYMR263W"	"iYMR263W"	18360	17300	130	498	485	194	172	176	55	86	82	0	2598	2081	1081	97	91	34	90	89	0	0.130	0.158	0.155	0.180	2.128	0.151	0.786	120	552	2827	2297	-2.940	326	2501	313	1984	0
4	13	18	"iYMR277W"	"iYMR277W"	18570	17300	130	1783	1635	780	170	176	56	98	95	0	3557	3075	1538	101	95	36	95	95	0	0.467	0.493	0.500	0.523	1.851	0.482	0.931	120	615	5069	4439	-1.099	1613	3456	1465	2974	0
4	14	18	"iYMR282C"	"iYMR282C"	18760	17300	130	503	511	181	170	176	57	96	89	0	1027	929	305	99	95	35	100	99	0	0.359	0.411	0.387	0.382	1.903	0.414	0.753	120	615	1261	1171	-1.479	333	928	341	830	0
4	15	18	"iYMR284W"	"iYMR284W"	18970	17310	130	361	371	144	169	176	77	79	55	0	780	710	284	98	97	63	95	90	0	0.282	0.330	0.353	0.294	1.979	0.351	0.557	120	612	874	814	-1.829	192	682	202	612	0
4	16	18	"iYNL061W"	"iYNL061W"	19170	17300	140	2080	1922	709	166	171	54	99	99	0	1879	1675	660	98	100	96	98	96	0	1.075	1.114	1.106	1.168	1.584	1.101	0.922	156	639	3695	3333	0.104	1914	1781	1756	1577	0
4	17	18	"iYNL055C"	"iYNL055C"	19370	17290	130	1338	1270	360	166	173	64	100	100	0	1861	1715	496	97	103	101	100	100	0	0.664	0.682	0.681	0.683	1.320	0.670	0.915	120	586	2936	2722	-0.590	1172	1764	1104	1618	0
4	18	18	"iYNL052W"	"iYNL052W"	19570	17300	120	864	846	331	166	174	64	94	93	0	1386	1218	503	97	104	169	92	90	0	0.542	0.607	0.597	0.605	1.544	0.588	0.852	120	524	1987	1801	-0.885	698	1289	680	1121	0
4	19	18	"iYNL036W"	"iYNL036W"	19770	17300	130	3563	3362	1264	166	171	58	100	100	0	1363	1253	452	99	100	135	96	94	0	2.688	2.769	2.759	2.813	1.366	2.868	0.877	120	594	4661	4350	1.426	3397	1264	3196	1154	0
4	20	18	"iYNL035C"	"iYNL035C"	19970	17300	130	450	439	133	167	174	55	94	87	0	550	516	160	97	94	37	97	95	0	0.625	0.649	0.634	0.617	1.790	0.678	0.718	120	574	736	691	-0.679	283	453	272	419	0
4	21	18	"iYNL032W"	"iYNL032W"	20170	17300	130	453	459	187	168	175	56	90	84	0	354	327	137	99	96	39	86	83	0	1.118	1.276	1.171	1.084	2.268	1.384	0.610	120	698	540	519	0.160	285	255	291	228	0
4	1	19	"iYNL016W"	"iYNL016W"	16170	17510	140	434	436	164	179	189	75	84	71	0	1316	1150	489	123	143	96	92	89	0	0.214	0.250	0.235	0.233	1.969	0.262	0.633	156	673	1448	1284	-2.226	255	1193	257	1027	0
4	2	19	"iYNL011C"	"iYNL011C"	16370	17500	130	698	646	294	189	200	82	83	75	0	1231	996	540	159	181	108	82	77	0	0.475	0.546	0.531	0.510	1.662	0.526	0.850	120	576	1581	1294	-1.075	509	1072	457	837	0
4	3	19	"iYNL007C"	"iYNL007C"	16580	17510	130	632	647	180	178	186	59	100	98	0	1268	1205	334	144	166	86	100	99	0	0.404	0.442	0.451	0.436	1.392	0.442	0.834	120	591	1578	1530	-1.308	454	1124	469	1061	0
4	4	19	"iYNR007C"	"iYNR007C"	16770	17510	150	835	818	327	171	176	55	95	93	0	1719	1610	741	110	122	70	94	93	0	0.413	0.431	0.430	0.442	1.554	0.419	0.876	156	675	2273	2147	-1.277	664	1609	647	1500	0
4	5	19	"iYNR011C"	"iYNR011C"	16970	17500	130	1119	1131	324	169	171	52	100	100	0	1324	1275	340	104	115	327	97	89	0	0.779	0.822	0.822	0.820	1.344	0.814	0.899	120	639	2170	2133	-0.361	950	1220	962	1171	0
4	6	19	"iYNR015W"	"iYNR015W"	17200	17500	130	315	347	124	166	171	52	87	72	0	1049	938	370	104	114	343	85	75	0	0.158	0.217	0.210	0.200	2.148	0.129	0.323	120	582	1094	1015	-2.665	149	945	181	834	0
4	7	19	"iYOR055W"	"iYOR055W"	17380	17500	130	656	623	218	170	174	53	97	93	0	1032	959	328	102	99	34	99	97	0	0.523	0.529	0.500	0.517	1.744	0.529	0.819	120	580	1416	1310	-0.936	486	930	453	857	0
4	8	19	"iYOR058C-1"	"iYOR058C-1"	17590	17500	130	477	488	159	170	174	52	95	90	0	1786	1598	547	102	98	34	99	99	0	0.182	0.213	0.214	0.202	1.797	0.209	0.786	120	610	1991	1814	-2.456	307	1684	318	1496	0
4	9	19	"iYOR060C"	"iYOR060C"	17790	17500	130	654	650	207	167	171	51	97	95	0	1576	1461	488	100	96	36	100	100	0	0.330	0.355	0.351	0.353	1.522	0.343	0.844	120	614	1963	1844	-1.600	487	1476	483	1361	0
4	10	19	"iYOR073W"	"iYOR073W"	17990	17500	130	603	562	271	164	170	54	84	80	0	1282	1099	606	99	99	57	85	81	0	0.371	0.398	0.387	0.407	1.917	0.398	0.843	120	553	1622	1398	-1.430	439	1183	398	1000	0
4	11	19	"iYOR077W"	"iYOR077W"	18180	17500	140	327	338	124	167	170	56	80	68	0	894	793	367	99	96	36	93	91	0	0.201	0.246	0.263	0.247	2.145	0.242	0.604	156	561	955	865	-2.313	160	795	171	694	0
4	12	19	"iYOR081C"	"iYOR081C"	18370	17500	140	574	619	307	169	172	56	92	85	0	974	857	457	101	96	35	90	87	0	0.464	0.595	0.609	0.632	1.931	0.593	0.812	156	597	1278	1206	-1.108	405	873	450	756	0
4	13	19	"iYOR098C"	"iYOR098C"	18570	17500	130	407	392	150	170	176	53	82	71	0	1428	1168	608	103	98	35	86	85	0	0.179	0.208	0.219	0.222	2.056	0.192	0.668	120	589	1562	1287	-2.483	237	1325	222	1065	0
4	14	19	"iYOR103C"	"iYOR103C"	18780	17500	130	754	723	191	170	176	74	100	97	0	2204	2064	512	102	97	42	100	100	0	0.278	0.282	0.292	0.276	1.401	0.275	0.855	120	630	2686	2515	-1.848	584	2102	553	1962	0
4	15	19	"iYOR108W"	"iYOR108W"	18980	17500	130	801	787	365	171	178	78	90	85	0	2004	1700	853	97	96	57	90	89	0	0.330	0.384	0.389	0.396	1.645	0.380	0.852	120	580	2537	2219	-1.598	630	1907	616	1603	0
4	16	19	"iYOR125C"	"iYOR125C"	19180	17500	140	348	347	133	166	169	55	80	68	0	625	548	277	98	94	36	86	85	0	0.345	0.402	0.384	0.420	1.923	0.388	0.618	156	604	709	631	-1.534	182	527	181	450	0
4	17	19	"iYOR129C"	"iYOR129C"	19370	17500	130	273	289	91	164	166	53	78	50	0	1067	961	367	96	92	33	97	95	0	0.112	0.145	0.149	0.142	2.691	0.125	0.403	120	572	1080	990	-3.155	109	971	125	865	0
4	18	19	"iYOR133W"	"iYOR133W"	19580	17500	140	316	320	103	165	169	58	82	62	0	1255	1101	425	98	98	129	98	93	0	0.131	0.155	0.161	0.154	2.031	0.142	0.510	156	650	1308	1158	-2.938	151	1157	155	1003	0
4	19	19	"iYPL241C"	"iYPL241C"	19780	17500	130	366	393	125	166	170	59	95	85	0	1125	1064	305	100	101	139	98	95	0	0.195	0.235	0.229	0.235	1.900	0.215	0.561	120	561	1225	1191	-2.358	200	1025	227	964	0
4	20	19	"iYPL236C"	"iYPL236C"	19980	17500	140	1771	1605	688	169	176	57	98	97	0	1860	1582	726	101	97	42	95	93	0	0.911	0.970	0.980	1.031	1.581	0.959	0.937	156	641	3361	2917	-0.135	1602	1759	1436	1481	0
4	21	19	"iYPL232W"	"iYPL232W"	20180	17500	130	765	734	287	167	173	54	95	93	0	2934	2431	1004	101	96	41	98	97	0	0.211	0.243	0.242	0.251	1.721	0.233	0.856	120	659	3431	2897	-2.244	598	2833	567	2330	0
4	1	20	"iYPL216W"	"iYPL216W"	16170	17700	130	625	612	253	176	183	61	90	86	0	1624	1430	717	115	133	84	90	89	0	0.298	0.332	0.317	0.352	1.924	0.274	0.710	120	702	1958	1751	-1.749	449	1509	436	1315	0
4	2	20	"iYPL212C"	"iYPL212C"	16390	17700	130	322	370	270	196	205	82	66	38	0	983	859	430	150	189	128	85	82	0	0.151	0.245	0.234	0.202	2.520	0.533	0.488	120	690	959	883	-2.725	126	833	174	709	0
4	3	20	"iYPL208W"	"iYPL208W"	16580	17710	140	448	448	167	174	181	60	91	79	0	1848	1646	669	117	146	117	96	94	0	0.158	0.179	0.183	0.180	2.023	0.168	0.648	156	766	2005	1803	-2.659	274	1731	274	1529	0
4	4	20	"iYPL191C"	"iYPL191C"	16780	17700	130	1221	1274	473	161	169	53	100	100	0	2078	2043	766	103	103	92	99	99	0	0.537	0.574	0.573	0.576	1.401	0.563	0.915	120	624	3035	3053	-0.898	1060	1975	1113	1940	0
4	5	20	"iYPL187W"	"iYPL187W"	16970	17700	130	4250	3606	1737	169	174	56	99	95	0	2144	1778	918	105	114	315	83	77	0	2.001	2.054	2.057	2.177	1.621	2.038	0.921	120	692	6120	5110	1.001	4081	2039	3437	1673	0
4	6	20	"iYPL183C"	"iYPL183C"	17190	17700	140	1747	1609	610	167	173	55	99	98	0	3417	2970	1153	105	112	296	96	91	0	0.477	0.503	0.509	0.503	1.559	0.470	0.860	156	782	4892	4307	-1.068	1580	3312	1442	2865	0
4	7	20	"iYPL170W"	"iYPL170W"	17380	17700	140	1641	1502	616	169	175	53	98	96	0	4072	3392	1551	102	97	34	100	100	0	0.371	0.405	0.405	0.430	1.785	0.389	0.914	156	739	5442	4623	-1.431	1472	3970	1333	3290	0
4	8	20	"iYPL165C"	"iYPL165C"	17590	17700	140	1899	1702	764	173	177	51	96	96	0	2706	2260	1183	104	99	35	92	91	0	0.663	0.709	0.725	0.836	2.045	0.567	0.707	156	759	4328	3685	-0.592	1726	2602	1529	2156	0
4	9	20	"iYPL161C"	"iYPL161C"	17770	17700	130	541	595	343	169	173	52	85	81	0	1457	1569	1023	103	99	34	89	87	0	0.275	0.291	0.286	0.305	2.111	0.287	0.822	120	658	1726	1892	-1.864	372	1354	426	1466	0
4	10	20	"iYPR149W"	"iYPR149W"	17980	17690	130	483	505	181	166	170	51	95	88	0	1305	1165	428	101	97	35	96	95	0	0.263	0.319	0.307	0.302	1.714	0.303	0.726	120	696	1521	1403	-1.925	317	1204	339	1064	0
4	11	20	"iYPR154W"	"iYPR154W"	18180	17700	130	1935	1805	702	165	169	54	99	97	0	3328	2931	1258	103	97	37	100	100	0	0.549	0.580	0.581	0.607	1.596	0.555	0.910	120	693	4995	4468	-0.866	1770	3225	1640	2828	0
4	12	20	"iYPR158W"	"iYPR158W"	18390	17690	130	819	789	229	165	169	54	99	98	0	1411	1290	381	103	97	35	100	100	0	0.500	0.526	0.520	0.518	1.456	0.519	0.862	120	637	1962	1811	-1.000	654	1308	624	1187	0
4	13	20	"iYPRCtau3"	"iYPRCtau3"	18580	17700	140	1667	1541	612	166	171	53	100	98	0	4947	4282	1808	102	97	35	99	99	0	0.310	0.329	0.327	0.341	1.827	0.316	0.897	156	777	6346	5555	-1.691	1501	4845	1375	4180	0
4	14	20	"iYPR173C"	"iYPR173C"	18780	17700	130	572	574	194	167	171	52	96	94	0	1589	1437	507	103	96	37	99	97	0	0.273	0.305	0.307	0.311	1.719	0.274	0.739	120	692	1891	1741	-1.875	405	1486	407	1334	0
4	15	20	"iYPR179C"	"iYPR179C"	18990	17700	130	613	617	236	167	172	53	96	92	0	900	815	301	99	94	38	97	95	0	0.557	0.628	0.619	0.601	2.042	0.609	0.773	120	696	1247	1166	-0.845	446	801	450	716	0
4	16	20	"iYPR195C-0"	"iYPR195C-0"	19180	17690	130	246	250	80	165	171	56	62	34	0	315	300	128	99	94	34	85	81	0	0.375	0.423	0.439	0.429	2.506	0.396	0.236	120	625	297	286	-1.415	81	216	85	201	0
4	17	20	"iYPRWtau4"	"iYPRWtau4"	19380	17700	140	232	231	69	162	167	54	57	25	0	275	252	100	96	93	33	85	79	0	0.391	0.442	0.444	0.435	3.475	0.446	0.170	156	738	249	225	-1.355	70	179	69	156	0
4	18	20	"iYPR200C"	"iYPR200C"	19570	17700	140	353	357	137	166	174	76	76	62	0	467	429	212	98	93	34	85	84	0	0.507	0.577	0.547	0.560	2.148	0.615	0.494	156	750	556	522	-0.981	187	369	191	331	0
4	19	20	"YDRCTy1-2A"	"YDRCTy1-2A"	19780	17690	130	39823	33722	13995	169	181	80	100	100	0	36540	30721	13933	101	97	37	100	100	0	1.088	1.096	1.087	1.185	1.584	1.069	0.938	120	676	76093	64173	0.122	39654	36439	33553	30620	0
4	20	20	"YDRWdelta12"	"YDRWdelta12"	19990	17700	140	13738	12155	4137	167	174	55	100	100	0	22361	19430	6931	100	96	41	100	100	0	0.610	0.620	0.613	0.631	1.353	0.610	0.961	156	762	35832	31318	-0.714	13571	22261	11988	19330	0
4	21	20	"YERWdelta9"	"YERWdelta9"	20190	17700	150	1644	1628	651	163	168	53	99	99	0	2874	2648	1151	100	95	39	99	99	0	0.534	0.575	0.573	0.599	1.633	0.555	0.905	156	975	4255	4013	-0.905	1481	2774	1465	2548	0
5	1	1	"YBR061C"	"YBR061C"	2650	18520	140	1794	2089	1333	162	336	2533	33	0	0	1536	1717	1264	98	169	1517	45	22	0	1.135	1.190	1.213	1.435	2.318	2.395	0.211	156	778	3070	3546	0.183	1632	1438	1927	1619	0
5	2	1	"MRS5"	"YBR091C"	2850	18500	120	281	314	180	162	172	79	62	38	0	955	1099	799	101	112	117	80	76	0	0.139	0.152	0.139	0.155	3.277	0.151	0.451	120	596	973	1150	-2.843	119	854	152	998	0
5	3	1	"TFC1"	"YBR123C"	3050	18510	150	563	884	743	159	195	172	69	55	0	1396	2446	2490	105	134	172	80	74	0	0.313	0.310	0.303	0.341	2.547	0.283	0.787	156	866	1695	3066	-1.676	404	1291	725	2341	0
5	4	1	"YBR063C"	"YBR063C"	3240	18510	120	709	908	636	156	168	129	80	72	0	1210	2103	1822	102	111	148	87	82	0	0.499	0.376	0.394	0.421	2.798	0.346	0.845	120	612	1661	2753	-1.003	553	1108	752	2001	0
5	5	1	"PHO5"	"YBR093C"	3430	18490	90	458	644	537	163	172	71	76	63	0	846	1011	995	104	116	115	73	73	0	0.398	0.530	0.489	0.524	2.631	0.497	0.771	52	387	1037	1388	-1.331	295	742	481	907	0
5	6	1	"PTC4"	"YBR125C"	3640	18510	120	672	899	601	150	161	66	93	87	0	1767	2339	1924	102	118	249	86	77	0	0.314	0.335	0.355	0.392	2.005	0.304	0.873	120	659	2187	2986	-1.673	522	1665	749	2237	0
5	7	1	"ECM2"	"YBR065C"	3850	18490	150	647	1161	1016	150	158	55	89	83	0	884	2258	2326	99	103	115	83	78	0	0.633	0.468	0.455	0.572	2.390	0.435	0.911	156	888	1282	3170	-0.659	497	785	1011	2159	0
5	8	1	"YBR095C"	"YBR095C"	4040	18510	120	708	1045	817	154	166	79	89	76	0	1115	1931	1723	102	119	141	86	80	0	0.547	0.487	0.511	0.537	1.929	0.459	0.872	120	590	1567	2720	-0.871	554	1013	891	1829	0
5	9	1	"VMA2"	"YBR127C"	4240	18490	130	816	1209	946	155	166	76	92	83	0	1514	2362	2148	101	112	108	88	85	0	0.468	0.466	0.486	0.517	2.020	0.434	0.876	120	720	2074	3315	-1.096	661	1413	1054	2261	0
5	10	1	"TIP1"	"YBR067C"	4450	18510	120	940	1132	763	154	161	53	95	92	0	1582	1979	1576	97	97	47	94	93	0	0.529	0.520	0.543	0.567	1.967	0.480	0.848	120	640	2271	2860	-0.918	786	1485	978	1882	0
5	11	1	"VPS15"	"YBR097W"	4630	18490	90	390	587	512	152	166	68	84	73	0	622	814	835	103	107	62	80	73	0	0.459	0.612	0.518	0.561	2.380	0.515	0.756	52	377	757	1146	-1.125	238	519	435	711	0
5	12	1	"OPY1"	"YBR129C"	4850	18500	120	334	380	206	149	163	66	70	59	0	843	1340	1108	103	122	156	80	73	0	0.250	0.187	0.180	0.223	2.439	0.163	0.689	120	646	925	1468	-2.000	185	740	231	1237	0
5	13	1	"THR4"	"YCR053W"	5040	18490	140	2039	2643	1991	158	167	71	97	94	0	2527	3345	2678	102	113	129	95	92	0	0.776	0.766	0.760	0.801	1.763	0.749	0.944	156	826	4306	5728	-0.366	1881	2425	2485	3243	0
5	14	1	"YCR086W"	"YCR086W"	5270	18510	120	727	815	463	160	169	69	91	84	0	1815	2241	1540	102	101	43	95	93	0	0.331	0.306	0.325	0.342	2.105	0.286	0.864	120	659	2280	2794	-1.595	567	1713	655	2139	0
5	15	1	"YCRX10W"	"YCRX10W"	5460	18500	110	1570	1464	843	169	185	91	92	87	0	1682	1723	1142	103	105	52	90	87	0	0.887	0.799	0.834	0.973	2.027	0.737	0.862	80	553	2980	2915	-0.173	1401	1579	1295	1620	0
5	16	1	"YCR055C"	"YCR055C"	5660	18500	110	4530	4827	3273	169	206	268	96	90	0	3649	3598	2756	105	125	266	90	82	0	1.231	1.334	1.329	1.530	1.750	1.254	0.921	80	569	7905	8151	0.299	4361	3544	4658	3493	0
5	17	1	"ABP1"	"YCR088W"	5860	18510	120	978	1269	935	159	184	222	79	62	0	1705	2625	2249	99	115	244	90	77	0	0.510	0.439	0.440	0.462	1.918	0.405	0.856	120	670	2425	3636	-0.972	819	1606	1110	2526	0
5	18	1	"YCRX12W"	"YCRX12W"	6060	18500	110	999	940	518	157	163	54	92	86	0	1560	1246	877	99	97	41	87	86	0	0.576	0.683	0.709	0.862	2.484	0.630	0.869	80	564	2303	1930	-0.795	842	1461	783	1147	0
5	19	1	"PWP2"	"YCR057C"	6260	18500	120	838	1712	1701	162	168	58	85	75	0	752	2424	2754	101	98	47	80	74	0	1.038	0.667	0.679	0.893	2.765	0.621	0.910	120	666	1327	3873	0.054	676	651	1550	2323	0
5	20	1	"YCR090C"	"YCR090C"	6470	18500	120	774	970	713	154	160	51	89	81	0	1217	1797	1505	100	98	65	87	80	0	0.555	0.481	0.478	0.526	2.189	0.458	0.894	120	647	1737	2513	-0.849	620	1117	816	1697	0
5	21	1	"YCRX14W"	"YCRX14W"	6670	18500	120	619	847	586	156	161	49	93	90	0	749	1235	1082	92	92	66	87	80	0	0.705	0.605	0.632	0.772	2.617	0.541	0.858	120	698	1120	1834	-0.505	463	657	691	1143	0
5	1	2	"YCR059C"	"YCR059C"	2660	18700	130	848	1188	920	159	181	351	67	50	0	852	1686	1582	99	103	95	83	80	0	0.915	0.648	0.647	0.718	2.213	0.599	0.893	120	508	1442	2616	-0.128	689	753	1029	1587	0
5	2	2	"MSH3"	"YCR092C"	2840	18720	130	1106	1996	1853	161	173	102	90	87	0	1139	2489	2663	101	122	227	84	77	0	0.910	0.768	0.821	0.824	1.995	0.679	0.892	120	582	1983	4223	-0.135	945	1038	1835	2388	0
5	3	2	"YCRX16C"	"YCRX16C"	3070	18710	120	403	440	247	148	166	104	73	55	0	1082	1467	1184	99	119	246	78	68	0	0.259	0.213	0.226	0.235	2.862	0.181	0.667	120	589	1238	1660	-1.947	255	983	292	1368	0
5	4	2	"YDR060W"	"YDR060W"	3270	18700	100	359	420	242	142	151	55	80	70	0	579	736	677	97	101	140	67	57	0	0.450	0.435	0.485	0.462	2.628	0.327	0.612	80	472	699	917	-1.151	217	482	278	639	0
5	5	2	"UBC13"	"YDR092W"	3470	18710	130	300	336	168	151	158	64	68	55	0	887	1264	973	101	112	226	84	60	0	0.190	0.159	0.161	0.193	2.950	0.120	0.498	120	699	935	1348	-2.399	149	786	185	1163	0
5	6	2	"YDR124W"	"YDR124W"	3660	18710	120	481	589	366	146	154	54	88	80	0	1493	2249	1808	100	110	247	90	82	0	0.240	0.206	0.212	0.217	2.473	0.184	0.802	120	562	1728	2592	-2.056	335	1393	443	2149	0
5	7	2	"LCB2"	"YDR062W"	3870	18710	120	763	1257	1036	149	158	56	98	91	0	831	1928	1839	99	97	49	95	95	0	0.839	0.606	0.641	0.667	1.912	0.562	0.883	120	548	1346	2937	-0.254	614	732	1108	1829	0
5	8	2	"YDR094W"	"YDR094W"	4080	18710	120	242	269	120	146	155	56	64	43	0	746	692	443	96	97	59	81	78	0	0.148	0.206	0.211	0.236	3.355	0.185	0.391	120	584	746	719	-2.759	96	650	123	596	0
5	9	2	"YDR126W"	"YDR126W"	4270	18710	120	738	1110	921	152	160	54	89	81	0	1010	1917	1833	94	98	103	83	77	0	0.640	0.526	0.561	0.643	2.668	0.493	0.892	120	589	1502	2781	-0.644	586	916	958	1823	0
5	10	2	"RPS13"	"YDR064W"	4470	18710	120	633	670	380	160	163	53	87	81	0	1552	1868	1459	97	93	33	97	94	0	0.325	0.288	0.300	0.333	2.134	0.262	0.862	120	558	1928	2281	-1.621	473	1455	510	1771	0
5	11	2	"GIS1"	"YDR096W"	4660	18710	120	1787	2051	1430	152	159	59	99	99	0	2336	3068	2394	98	102	66	96	94	0	0.731	0.639	0.649	0.731	1.948	0.609	0.912	120	605	3873	4869	-0.453	1635	2238	1899	2970	0
5	12	2	"YDR128W"	"YDR128W"	4850	18710	120	1827	2564	1849	154	161	72	99	97	0	2427	3736	2972	99	109	101	97	95	0	0.719	0.663	0.680	0.704	1.616	0.625	0.926	120	594	4001	6047	-0.477	1673	2328	2410	3637	0
5	13	2	"YDR066C"	"YDR066C"	5070	18700	130	525	549	292	154	162	68	83	73	0	1191	1796	1422	99	106	89	92	88	0	0.340	0.233	0.227	0.276	2.461	0.207	0.834	120	677	1463	2092	-1.557	371	1092	395	1697	0
5	14	2	"GRX3"	"YDR098C"	5280	18710	120	701	746	415	154	162	54	90	84	0	1553	1592	1045	99	98	49	98	96	0	0.376	0.397	0.399	0.415	1.884	0.374	0.851	120	573	2001	2085	-1.410	547	1454	592	1493	0
5	15	2	"YDR130C"	"YDR130C"	5480	18710	120	974	975	469	156	164	61	98	96	0	2727	2821	1512	102	101	51	100	99	0	0.312	0.301	0.300	0.310	1.647	0.279	0.796	120	609	3443	3538	-1.682	818	2625	819	2719	0
5	16	2	"SSN2"	"YDR443C"	5680	18700	110	771	855	572	159	179	189	76	61	0	1261	1411	1154	102	109	218	76	66	0	0.528	0.532	0.538	0.544	2.340	0.512	0.813	80	555	1771	2005	-0.921	612	1159	696	1309	0
5	17	2	"YDR475C"	"YDR475C"	5880	18700	100	511	548	319	158	173	78	77	68	0	1866	1684	1272	102	99	45	78	78	0	0.200	0.247	0.263	0.284	2.271	0.220	0.743	80	493	2117	1972	-2.321	353	1764	390	1582	0
5	18	2	"GIN4"	"YDR507C"	6080	18710	100	454	474	238	159	174	106	75	61	0	520	539	367	101	105	102	72	66	0	0.704	0.719	0.669	0.741	1.983	0.635	0.686	80	509	714	753	-0.506	295	419	315	438	0
5	19	2	"YDR445C"	"YDR445C"	6260	18690	90	388	390	159	160	177	108	78	55	0	901	933	576	102	110	118	80	80	0	0.285	0.277	0.307	0.309	2.100	0.271	0.463	52	394	1027	1061	-1.809	228	799	230	831	0
5	20	2	"SNF1"	"YDR477W"	6490	18700	110	901	901	547	158	163	54	87	82	0	2472	2208	1553	102	103	73	83	78	0	0.314	0.353	0.355	0.409	2.636	0.339	0.864	80	564	3113	2849	-1.673	743	2370	743	2106	0
5	21	2	"YDR509W"	"YDR509W"	6660	18690	90	379	383	154	163	174	62	82	69	0	428	399	227	100	101	57	78	75	0	0.659	0.736	0.687	0.788	2.519	0.637	0.580	52	384	544	519	-0.603	216	328	220	299	0
5	1	3	"RPS17B"	"YDR447C"	2680	18890	140	602	788	552	155	165	65	92	87	0	876	1241	1086	100	103	113	87	80	0	0.576	0.555	0.549	0.653	2.402	0.498	0.817	156	730	1223	1774	-0.796	447	776	633	1141	0
5	2	3	"YDR479C"	"YDR479C"	2870	18900	120	1082	1366	962	158	168	69	96	92	0	1983	2755	2344	102	135	434	83	68	0	0.491	0.455	0.488	0.538	2.244	0.392	0.824	120	559	2805	3861	-1.026	924	1881	1208	2653	0
5	3	3	"YDR511W"	"YDR511W"	3090	18900	130	574	738	538	152	163	69	85	76	0	673	1076	967	98	117	360	60	45	0	0.734	0.599	0.645	0.711	2.639	0.414	0.574	120	644	997	1564	-0.446	422	575	586	978	0
5	4	3	"YDR449C"	"YDR449C"	3280	18920	120	241	263	109	147	155	54	68	41	0	968	1108	767	98	93	34	95	92	0	0.108	0.115	0.119	0.128	2.443	0.095	0.427	120	607	964	1126	-3.210	94	870	116	1010	0
5	5	3	"PHO8"	"YDR481C"	3480	18910	100	382	468	351	148	156	56	73	70	0	580	695	589	99	95	38	80	76	0	0.486	0.537	0.515	0.505	3.078	0.506	0.659	80	484	715	916	-1.040	234	481	320	596	0
5	6	3	"TTR1"	"YDR513W"	3690	18910	120	716	857	598	146	153	53	93	82	0	993	1308	1046	100	96	37	85	85	0	0.638	0.589	0.623	0.657	2.384	0.550	0.829	120	592	1463	1919	-0.648	570	893	711	1208	0
5	7	3	"SPB4"	"YFL002C"	3900	18900	160	6763	8403	5821	152	157	53	100	99	0	1959	2269	1594	98	96	47	98	97	0	3.552	3.801	3.858	4.125	1.820	3.884	0.908	208	822	8472	10422	1.829	6611	1861	8251	2171	0
5	8	3	"HAC1"	"YFL031W"	4100	18920	110	564	607	370	151	159	56	90	76	0	823	1168	933	95	95	52	88	83	0	0.567	0.425	0.444	0.469	2.225	0.367	0.805	80	484	1141	1529	-0.818	413	728	456	1073	0
5	9	3	"YFL061W"	"YFL061W"	4290	18920	120	1090	1258	790	150	158	55	95	92	0	1430	1886	1409	94	93	103	93	86	0	0.704	0.618	0.620	0.656	2.126	0.566	0.847	120	534	2276	2900	-0.507	940	1336	1108	1792	0
5	10	3	"YFL004W"	"YFL004W"	4470	18920	120	4597	5462	3636	156	173	106	100	100	0	1564	1902	1360	98	102	67	95	91	0	3.029	2.941	3.044	3.368	1.897	2.908	0.895	120	576	5907	7110	1.599	4441	1466	5306	1804	0
5	11	3	"RIM15"	"YFL033C"	4690	18910	110	2985	3062	1928	160	174	110	96	93	0	4878	4572	2951	100	109	79	100	93	0	0.591	0.649	0.686	0.701	1.807	0.650	0.849	80	552	7603	7374	-0.758	2825	4778	2902	4472	0
5	12	3	"YFL063W"	"YFL063W"	4900	18910	120	9297	9061	6324	155	157	50	99	99	0	21950	21434	15465	99	97	45	100	100	0	0.418	0.417	0.422	0.430	1.933	0.400	0.909	120	584	30993	30241	-1.257	9142	21851	8906	21335	0
5	13	3	"YFL006W"	"YFL006W"	5090	18910	120	2902	3380	2320	154	158	50	97	96	0	2238	2924	2262	96	93	44	93	93	0	1.283	1.141	1.182	1.256	1.827	1.090	0.912	120	564	4890	6054	0.359	2748	2142	3226	2828	0
5	14	3	"YFL035C"	"YFL035C"	5290	18910	120	1547	1874	1188	156	161	52	98	96	0	2385	2844	1975	93	91	36	98	98	0	0.607	0.625	0.689	0.673	1.917	0.598	0.898	120	549	3683	4469	-0.720	1391	2292	1718	2751	0
5	15	3	"YFL065C"	"YFL065C"	5480	18910	120	7208	7488	4931	151	156	50	99	99	0	9980	11270	8071	93	91	34	100	99	0	0.714	0.656	0.684	0.705	1.724	0.625	0.919	120	556	16944	18514	-0.486	7057	9887	7337	11177	0
5	16	3	"SMC1"	"YFL008W"	5670	18900	110	4016	4805	3118	165	192	153	100	100	0	3964	4651	3432	99	124	169	100	96	0	0.996	1.019	1.128	1.135	1.584	0.953	0.888	80	563	7716	9192	-0.005	3851	3865	4640	4552	0
5	17	3	"YFL035C-B"	"YFL035C-B"	5900	18910	110	2802	2440	1411	168	206	207	92	85	0	4454	3922	2552	102	122	144	97	92	0	0.605	0.595	0.593	0.658	1.695	0.567	0.882	80	579	6986	6092	-0.724	2634	4352	2272	3820	0
5	18	3	"YFL067W"	"YFL067W"	6100	18910	110	11791	12178	8303	168	187	143	100	100	0	17685	23096	17876	105	116	194	100	100	0	0.661	0.522	0.554	0.564	1.708	0.480	0.890	80	569	29203	35001	-0.597	11623	17580	12010	22991	0
5	19	3	"RTG2"	"YGL252C"	6300	18900	110	3988	3998	2046	165	175	72	100	100	0	5427	4917	2673	103	115	125	100	98	0	0.718	0.796	0.823	0.835	1.565	0.768	0.909	80	587	9147	8647	-0.478	3823	5324	3833	4814	0
5	20	3	"YGR021W"	"YGR021W"	6500	18910	110	1607	1605	1024	163	167	60	97	96	0	2833	3022	2154	100	104	105	98	95	0	0.528	0.493	0.507	0.527	1.679	0.458	0.886	80	567	4177	4364	-0.920	1444	2733	1442	2922	0
5	21	3	"YGR053C"	"YGR053C"	6700	18900	110	1169	1181	694	161	166	57	98	92	0	2981	2816	1852	92	113	411	88	75	0	0.349	0.374	0.393	0.421	1.990	0.318	0.791	80	609	3897	3744	-1.519	1008	2889	1020	2724	0
5	1	4	"FZF1"	"YGL254W"	2690	19130	140	996	1256	1798	156	169	85	94	91	0	2160	2284	1441	102	151	1117	72	45	0	0.408	0.504	0.430	0.510	2.638	0.681	0.159	156	848	2898	3282	-1.293	840	2058	1100	2182	0
5	2	4	"MTL1"	"YGR023W"	2910	19120	130	4293	4511	2789	156	166	73	100	99	0	7113	7767	5056	100	166	1270	89	79	0	0.590	0.568	0.582	0.588	1.986	0.491	0.743	120	654	11150	12022	-0.761	4137	7013	4355	7667	0
5	3	4	"MUP1"	"YGR055W"	3100	19120	120	716	802	477	155	166	85	90	80	0	2125	2363	1532	97	94	56	97	97	0	0.277	0.286	0.281	0.297	2.124	0.270	0.777	120	563	2589	2913	-1.854	561	2028	647	2266	0
5	4	4	"ADH4"	"YGL256W"	3290	19120	130	581	740	496	152	161	84	86	80	0	1525	2188	1725	98	94	46	93	93	0	0.301	0.281	0.284	0.300	2.322	0.249	0.707	120	607	1856	2678	-1.734	429	1427	588	2090	0
5	5	4	"YGR025W"	"YGR025W"	3480	19110	110	929	871	485	147	161	89	86	80	0	875	894	608	101	107	88	82	78	0	1.010	0.913	0.881	0.923	2.823	0.818	0.781	80	547	1556	1517	0.015	782	774	724	793	0
5	6	4	"LST7"	"YGR057C"	3690	19110	110	818	790	410	151	160	75	91	83	0	2119	1888	1197	99	110	98	93	88	0	0.330	0.357	0.344	0.394	2.294	0.322	0.796	80	547	2687	2428	-1.599	667	2020	639	1789	0
5	7	4	"YGL258W"	"YGL258W"	3900	19110	120	1139	1464	1071	153	155	52	96	94	0	1606	2319	1943	98	101	76	96	89	0	0.654	0.590	0.624	0.695	2.408	0.532	0.787	120	608	2494	3532	-0.613	986	1508	1311	2221	0
5	8	4	"RPS25A"	"YGR027C"	4100	19110	110	1723	1529	817	155	162	62	96	93	0	1760	1481	866	96	92	45	90	87	0	0.942	0.992	0.979	0.982	1.846	0.951	0.838	80	506	3232	2759	-0.086	1568	1664	1374	1385	0
5	9	4	"SPR3"	"YGR059W"	4290	19110	120	1401	1843	1517	148	157	61	95	94	0	956	1734	1561	96	93	60	93	89	0	1.457	1.035	1.058	1.120	2.403	0.996	0.789	120	570	2113	3333	0.543	1253	860	1695	1638	0
5	10	4	"PPA1"	"YHR026W"	4480	19100	110	2717	2519	1527	154	163	72	98	97	0	3037	3396	2437	99	119	158	93	87	0	0.872	0.717	0.795	0.865	2.749	0.630	0.792	80	508	5501	5662	-0.197	2563	2938	2365	3297	0
5	11	4	"YHR056C"	"YHR056C"	4690	19100	110	1192	1118	774	164	172	76	85	78	0	2669	2720	2143	100	123	152	81	80	0	0.400	0.364	0.360	0.395	2.894	0.315	0.717	80	574	3597	3574	-1.321	1028	2569	954	2620	0
5	12	4	"YHR087W"	"YHR087W"	4900	19110	120	525	715	510	155	161	58	88	79	0	862	1298	1172	97	94	43	92	86	0	0.484	0.466	0.502	0.571	2.604	0.410	0.753	120	581	1135	1761	-1.048	370	765	560	1201	0
5	13	4	"DAP2"	"YHR028C"	5090	19100	110	1440	1627	1060	154	164	56	95	93	0	2073	2158	1618	97	98	60	91	85	0	0.651	0.715	0.735	0.888	2.723	0.650	0.783	80	513	3262	3534	-0.620	1286	1976	1473	2061	0
5	14	4	"MED6"	"YHR058C"	5290	19100	110	725	751	425	163	170	58	90	81	0	3379	3680	2468	95	104	76	97	96	0	0.171	0.164	0.176	0.186	2.388	0.153	0.790	80	540	3846	4173	-2.547	562	3284	588	3585	0
5	15	4	"GAR1"	"YHR089C"	5490	19100	110	1337	1423	831	159	164	53	100	98	0	2765	2692	1779	94	102	131	96	92	0	0.441	0.487	0.489	0.550	2.301	0.453	0.822	80	532	3849	3862	-1.181	1178	2671	1264	2598	0
5	16	4	"SLT2"	"YHR030C"	5680	19100	110	364	394	161	167	177	79	78	58	0	2756	2718	1763	99	123	177	95	91	0	0.074	0.087	0.087	0.097	2.359	0.072	0.556	80	558	2854	2846	-3.754	197	2657	227	2619	0
5	17	4	"VMA22"	"YHR060W"	5880	19090	100	1854	2126	1445	168	197	181	87	86	0	1624	1994	1575	105	133	180	86	78	0	1.110	1.037	1.106	1.123	3.127	0.954	0.775	80	511	3205	3847	0.150	1686	1519	1958	1889	0
5	18	4	"MSR1"	"YHR091C"	6100	19110	110	879	1028	596	168	191	150	91	81	0	1858	2041	1464	102	120	216	90	86	0	0.405	0.444	0.460	0.497	2.494	0.391	0.774	80	565	2467	2799	-1.304	711	1756	860	1939	0
5	19	4	"YHR032W"	"YHR032W"	6290	19100	110	1200	1118	587	166	179	78	96	90	0	1667	1667	1057	97	108	104	92	88	0	0.659	0.606	0.568	0.700	2.409	0.552	0.797	80	566	2604	2522	-0.603	1034	1570	952	1570	0
5	20	4	"RPP1"	"YHR062C"	6500	19100	110	355	469	331	166	182	114	72	47	0	404	578	588	94	103	102	75	60	0	0.610	0.626	0.640	0.753	2.933	0.502	0.536	80	542	499	787	-0.714	189	310	303	484	0
5	21	4	"AHT1"	"YHR093W"	6690	19100	110	1319	1179	587	162	175	105	98	91	0	2701	2644	1622	94	101	89	98	98	0	0.444	0.399	0.408	0.437	1.869	0.355	0.804	80	580	3764	3567	-1.172	1157	2607	1017	2550	0
5	1	5	"PAN1"	"YIR006C"	2700	19320	130	1353	1820	1281	154	163	78	96	93	0	1733	3137	2658	99	156	1231	61	42	0	0.734	0.548	0.557	0.652	1.982	0.498	0.905	120	695	2833	4704	-0.447	1199	1634	1666	3038	0
5	2	5	"GTT1"	"YIR038C"	2920	19310	110	616	678	401	151	159	70	86	76	0	1818	1891	1429	102	186	1435	55	30	0	0.271	0.295	0.293	0.364	2.433	0.264	0.803	80	514	2181	2316	-1.884	465	1716	527	1789	0
5	3	5	"RNR2"	"YJL026W"	3090	19310	110	723	792	493	154	162	55	90	83	0	1163	1685	1388	100	100	68	90	82	0	0.535	0.403	0.433	0.510	2.482	0.349	0.809	80	509	1632	2223	-0.902	569	1063	638	1585	0
5	4	5	"PRI1"	"YIR008C"	3310	19320	130	1572	2208	1614	154	160	57	100	100	0	1019	1555	1209	98	96	39	96	95	0	1.540	1.410	1.426	1.536	2.223	1.407	0.853	120	632	2339	3511	0.623	1418	921	2054	1457	0
5	5	5	"YIR040C"	"YIR040C"	3500	19320	120	2336	2996	2213	155	161	85	97	94	0	4051	5118	4109	99	99	69	98	96	0	0.552	0.566	0.610	0.609	1.978	0.533	0.881	120	560	6133	7860	-0.858	2181	3952	2841	5019	0
5	6	5	"YJL028W"	"YJL028W"	3710	19310	120	355	488	341	157	158	52	73	61	0	530	1017	967	96	95	55	85	77	0	0.456	0.359	0.341	0.376	2.913	0.323	0.762	120	591	632	1252	-1.132	198	434	331	921	0
5	7	5	"YIR010W"	"YIR010W"	3890	19310	110	2623	3088	2466	150	155	53	92	91	0	1803	2068	1828	93	91	40	86	80	0	1.446	1.488	1.493	1.639	2.543	1.420	0.823	80	480	4183	4913	0.532	2473	1710	2938	1975	0
5	8	5	"YIR042C"	"YIR042C"	4080	19300	110	205	214	94	150	160	70	42	18	0	466	546	383	99	105	106	75	63	0	0.150	0.143	0.220	0.217	4.629	0.171	0.276	80	567	422	511	-2.738	55	367	64	447	0
5	9	5	"MAD2"	"YJL030W"	4300	19320	120	758	1164	956	151	158	57	92	84	0	902	2119	2109	99	100	72	88	82	0	0.756	0.501	0.530	0.640	2.820	0.449	0.856	120	617	1410	3033	-0.404	607	803	1013	2020	0
5	10	5	"SQT1"	"YIR012W"	4510	19310	130	1298	1821	1424	151	163	75	95	91	0	1580	2441	2180	99	104	89	93	89	0	0.774	0.713	0.705	0.797	2.136	0.665	0.870	120	710	2628	4012	-0.369	1147	1481	1670	2342	0
5	11	5	"YIR044C"	"YIR044C"	4710	19310	110	1395	1317	798	157	163	59	88	86	0	2356	2042	1354	99	95	38	90	86	0	0.549	0.597	0.583	0.644	2.741	0.570	0.867	80	540	3495	3103	-0.866	1238	2257	1160	1943	0
5	12	5	"YJL032W"	"YJL032W"	4910	19300	120	517	638	425	155	161	57	86	73	0	616	777	609	98	93	37	82	78	0	0.699	0.711	0.692	0.675	2.308	0.682	0.814	120	569	880	1162	-0.517	362	518	483	679	0
5	13	5	"CAF17"	"YJR122W"	5090	19300	110	878	810	465	153	169	128	80	71	0	1818	1571	1141	98	102	80	76	76	0	0.422	0.446	0.408	0.422	1.959	0.399	0.766	80	532	2445	2130	-1.246	725	1720	657	1473	0
5	14	5	"YJR154W"	"YJR154W"	5300	19300	100	919	1142	896	157	172	131	81	77	0	1390	1414	1067	94	99	78	81	78	0	0.588	0.746	0.706	0.756	2.244	0.822	0.793	80	521	2058	2305	-0.766	762	1296	985	1320	0
5	15	5	"YKL023W"	"YKL023W"	5510	19300	110	1425	1412	988	154	167	103	86	81	0	1119	1227	1001	94	102	132	76	70	0	1.240	1.110	1.095	1.378	2.323	1.070	0.875	80	555	2296	2391	0.310	1271	1025	1258	1133	0
5	16	5	"YJR124C"	"YJR124C"	5690	19300	100	2119	2293	1701	163	178	115	85	82	0	2466	2580	2119	99	104	80	81	78	0	0.826	0.859	0.846	0.890	2.084	0.822	0.892	80	506	4323	4611	-0.275	1956	2367	2130	2481	0
5	17	5	"THI11"	"YJR156C"	5910	19310	120	919	1145	888	156	170	74	91	80	0	1443	2530	2332	98	96	44	92	90	0	0.567	0.407	0.420	0.444	2.253	0.377	0.879	120	657	2108	3421	-0.818	763	1345	989	2432	0
5	18	5	"PAN3"	"YKL025C"	6100	19300	110	1630	1602	1071	158	169	64	92	86	0	3497	3495	2670	98	96	50	92	90	0	0.433	0.425	0.419	0.485	2.565	0.398	0.899	80	521	4871	4841	-1.207	1472	3399	1444	3397	0
5	19	5	"YJR126C"	"YJR126C"	6290	19300	100	1750	1792	1318	164	174	72	88	81	0	2800	3139	2648	95	99	64	81	80	0	0.586	0.535	0.517	0.685	2.835	0.490	0.888	80	499	4291	4672	-0.770	1586	2705	1628	3044	0
5	20	5	"HXT16"	"YJR158W"	6500	19300	120	2292	3271	2814	173	187	109	93	88	0	4413	6747	6526	97	103	67	92	90	0	0.491	0.466	0.475	0.591	2.510	0.428	0.889	120	634	6435	9748	-1.026	2119	4316	3098	6650	0
5	21	5	"YKL027W"	"YKL027W"	6690	19300	100	1113	1439	1058	171	188	111	81	76	0	1260	1232	1010	102	105	65	78	75	0	0.813	1.122	1.119	1.063	2.358	1.063	0.844	80	498	2100	2398	-0.298	942	1158	1268	1130	0
5	1	6	"YJR128W"	"YJR128W"	2710	19530	140	333	416	234	151	159	59	80	68	0	776	1033	707	97	95	69	92	90	0	0.268	0.283	0.273	0.264	2.185	0.275	0.742	156	803	861	1201	-1.899	182	679	265	936	0
5	2	6	"YJR160C"	"YJR160C"	2900	19510	100	1230	1275	863	146	155	62	90	86	0	1681	1682	1351	97	96	100	76	72	0	0.684	0.712	0.733	0.934	2.696	0.648	0.848	80	486	2668	2714	-0.547	1084	1584	1129	1585	0
5	3	6	"MAE1"	"YKL029C"	3150	19510	120	356	406	198	148	155	53	88	71	0	1597	1886	1281	97	94	37	95	95	0	0.139	0.144	0.145	0.147	2.071	0.135	0.752	120	628	1708	2047	-2.850	208	1500	258	1789	0
5	4	6	"SOF1"	"YLL011W"	3320	19520	120	4262	6390	5030	147	153	49	100	100	0	2179	3790	3205	98	93	33	99	97	0	1.977	1.691	1.808	1.956	1.880	1.659	0.918	120	504	6196	9935	0.984	4115	2081	6243	3692	0
5	5	6	"FPS1"	"YLL043W"	3510	19500	120	1829	2954	2542	150	156	50	99	97	0	2052	3872	3682	98	93	36	92	90	0	0.859	0.743	0.719	0.942	2.736	0.699	0.896	120	559	3633	6578	-0.219	1679	1954	2804	3774	0
5	6	6	"YLR008C"	"YLR008C"	3720	19500	110	923	913	615	150	156	52	90	85	0	1337	1377	1045	95	91	44	80	80	0	0.622	0.595	0.582	0.584	1.955	0.576	0.851	80	523	2015	2045	-0.684	773	1242	763	1282	0
5	7	6	"YLL013C"	"YLL013C"	3930	19500	120	1951	2611	2010	148	156	66	96	95	0	2468	3588	3110	95	97	98	89	82	0	0.760	0.705	0.736	0.964	2.809	0.660	0.903	120	615	4176	5956	-0.396	1803	2373	2463	3493	0
5	8	6	"RPL8B"	"YLL045C"	4100	19510	110	643	622	389	145	153	64	81	71	0	3377	3217	2554	99	101	102	80	78	0	0.152	0.153	0.171	0.198	2.598	0.138	0.837	80	520	3776	3595	-2.719	498	3278	477	3118	0
5	9	6	"YLR010C"	"YLR010C"	4320	19510	120	943	1254	958	148	154	51	96	90	0	652	883	699	96	94	44	87	82	0	1.430	1.405	1.305	1.364	2.055	1.413	0.875	120	611	1351	1893	0.516	795	556	1106	787	0
5	10	6	"BPT1"	"YLL015W"	4510	19510	100	690	755	441	145	156	70	88	86	0	924	877	588	99	95	40	86	83	0	0.661	0.784	0.786	0.786	2.231	0.753	0.794	80	466	1370	1388	-0.598	545	825	610	778	0
5	11	6	"YLL047W"	"YLL047W"	4710	19500	110	475	491	252	152	161	78	80	71	0	1664	1390	948	98	101	61	83	82	0	0.206	0.262	0.272	0.312	2.538	0.233	0.648	80	564	1889	1631	-2.277	323	1566	339	1292	0
5	12	6	"YLR012C"	"YLR012C"	4920	19510	120	1425	1619	1123	154	161	64	92	90	0	1171	1266	982	100	100	55	86	80	0	1.187	1.256	1.282	1.407	1.913	1.209	0.898	120	610	2342	2631	0.247	1271	1071	1465	1166	0
5	13	6	"YLL017W"	"YLL017W"	5110	19510	120	452	471	270	153	159	51	77	69	0	956	1249	1032	98	96	47	81	79	0	0.348	0.276	0.280	0.321	2.880	0.245	0.778	120	595	1157	1469	-1.521	299	858	318	1151	0
5	14	6	"YLL049W"	"YLL049W"	5310	19510	120	1038	1334	1013	154	160	56	96	86	0	954	1371	1140	95	92	39	86	85	0	1.029	0.925	0.900	1.007	2.164	0.894	0.895	120	614	1743	2456	0.041	884	859	1180	1276	0
5	15	6	"PPR1"	"YLR014C"	5510	19500	110	4448	4487	2694	147	161	84	100	100	0	2737	2749	1789	94	94	48	96	95	0	1.627	1.635	1.619	1.911	2.015	1.617	0.931	80	570	6944	6995	0.702	4301	2643	4340	2655	0
5	16	6	"YLR327C"	"YLR327C"	5730	19510	100	269	291	119	155	160	49	75	55	0	875	867	498	99	93	34	88	87	0	0.147	0.177	0.189	0.183	2.717	0.156	0.468	80	504	890	904	-2.767	114	776	136	768	0
5	17	6	"ADE13"	"YLR359W"	5910	19500	100	704	714	441	158	167	65	86	80	0	1550	1500	1105	97	94	50	86	80	0	0.376	0.396	0.391	0.454	2.557	0.360	0.769	80	464	1999	1959	-1.412	546	1453	556	1403	0
5	18	6	"YLR391W"	"YLR391W"	6110	19500	100	478	521	340	161	172	63	78	72	0	1634	1590	1402	96	96	63	83	78	0	0.206	0.241	0.237	0.273	2.573	0.224	0.833	80	505	1855	1854	-2.279	317	1538	360	1494	0
5	19	6	"REC102"	"YLR329W"	6320	19500	100	266	280	124	163	171	62	65	42	0	1785	1458	1037	94	94	41	82	80	0	0.061	0.086	0.100	0.127	3.701	0.080	0.465	80	485	1794	1481	-4.037	103	1691	117	1364	0
5	20	6	"YLR361C"	"YLR361C"	6510	19500	100	949	983	626	168	175	70	86	80	0	1617	1569	1217	99	100	67	76	75	0	0.514	0.554	0.550	0.635	2.371	0.510	0.852	80	465	2299	2285	-0.959	781	1518	815	1470	0
5	21	6	"ATP10"	"YLR393W"	6710	19500	100	557	524	260	164	176	67	80	73	0	1532	1332	889	104	105	70	82	77	0	0.275	0.293	0.303	0.350	3.172	0.269	0.789	80	521	1821	1588	-1.861	393	1428	360	1228	0
5	1	7	"YLR331C"	"YLR331C"	2710	19720	130	411	473	270	142	151	50	85	78	0	1676	2293	1719	94	93	73	87	87	0	0.170	0.151	0.156	0.176	2.591	0.139	0.792	120	627	1851	2530	-2.556	269	1582	331	2199	0
5	2	7	"NMD4"	"YLR363C"	2910	19720	120	235	308	189	146	153	49	63	48	0	685	1186	1104	96	90	34	86	85	0	0.151	0.149	0.158	0.183	2.625	0.141	0.669	120	609	678	1252	-2.726	89	589	162	1090	0
5	3	7	"COX8"	"YLR395C"	3100	19710	110	277	276	115	146	155	54	72	56	0	1316	1258	898	98	110	110	82	77	0	0.108	0.112	0.136	0.166	2.811	0.106	0.533	80	548	1349	1290	-3.217	131	1218	130	1160	0
5	4	7	"RPS25B"	"YLR333C"	3320	19710	110	1555	1419	761	149	161	75	95	87	0	1654	1413	860	97	109	108	83	82	0	0.903	0.965	0.982	1.063	1.960	0.949	0.846	80	530	2963	2586	-0.147	1406	1557	1270	1316	0
5	5	7	"YLR365W"	"YLR365W"	3510	19710	120	295	304	139	150	160	70	68	50	0	827	890	638	96	94	52	83	79	0	0.198	0.194	0.215	0.284	3.184	0.167	0.390	120	593	876	948	-2.334	145	731	154	794	0
5	6	7	"AFG2"	"YLR397C"	3720	19700	120	982	1201	906	145	152	52	93	87	0	1444	2369	2026	94	92	48	96	93	0	0.620	0.464	0.443	0.467	2.178	0.436	0.889	120	616	2187	3331	-0.690	837	1350	1056	2275	0
5	7	7	"YMR097C"	"YMR097C"	3900	19710	100	730	762	451	151	160	60	95	85	0	2324	2261	1748	95	93	55	86	86	0	0.260	0.282	0.301	0.383	3.630	0.249	0.833	80	473	2808	2777	-1.945	579	2229	611	2166	0
5	8	7	"ECM16"	"YMR128W"	4110	19700	100	586	593	271	151	155	54	93	87	0	1590	1571	1069	96	96	47	85	85	0	0.291	0.300	0.295	0.357	2.844	0.248	0.710	80	488	1929	1917	-1.780	435	1494	442	1475	0
5	9	7	"YMR158W"	"YMR158W"	4310	19710	100	308	329	190	152	156	53	73	61	0	1732	1491	951	96	98	86	82	82	0	0.095	0.127	0.126	0.159	3.473	0.120	0.487	80	501	1792	1572	-3.391	156	1636	177	1395	0
5	10	7	"YMR099C"	"YMR099C"	4530	19700	110	237	245	91	149	153	50	72	41	0	1483	1502	1154	99	94	35	90	88	0	0.064	0.068	0.088	0.122	4.179	0.055	0.346	80	568	1472	1499	-3.975	88	1384	96	1403	0
5	11	7	"YMR130W"	"YMR130W"	4710	19710	100	1395	1368	807	154	159	52	100	96	0	1056	947	638	99	97	43	82	80	0	1.297	1.432	1.385	1.472	1.833	1.407	0.828	80	488	2198	2062	0.375	1241	957	1214	848	0
5	12	7	"APG16"	"YMR159C"	4900	19710	110	465	502	277	152	158	52	82	77	0	1264	1310	976	99	95	36	82	80	0	0.269	0.289	0.308	0.344	2.751	0.260	0.769	80	565	1478	1561	-1.896	313	1165	350	1211	0
5	13	7	"SRT1"	"YMR101C"	5120	19710	110	498	563	321	149	155	50	91	82	0	1296	1428	1041	99	95	38	87	86	0	0.292	0.312	0.306	0.332	2.393	0.277	0.788	80	560	1546	1743	-1.778	349	1197	414	1329	0
5	14	7	"YMR132C"	"YMR132C"	5310	19700	100	703	722	439	152	158	49	87	83	0	1518	1360	981	100	97	42	85	82	0	0.389	0.452	0.447	0.460	2.528	0.409	0.765	80	476	1969	1830	-1.364	551	1418	570	1260	0
5	15	7	"HLJ1"	"YMR161W"	5510	19700	100	322	427	304	155	161	54	81	66	0	496	624	565	100	95	35	81	78	0	0.422	0.519	0.538	0.583	2.715	0.502	0.792	80	514	563	796	-1.246	167	396	272	524	0
5	16	7	"YMR103C"	"YMR103C"	5710	19700	100	415	493	314	160	165	56	81	71	0	956	917	695	101	96	34	82	80	0	0.298	0.408	0.397	0.481	2.910	0.402	0.760	80	505	1110	1149	-1.745	255	855	333	816	0
5	17	7	"YMR134W"	"YMR134W"	5910	19700	110	1768	1670	1044	164	178	143	88	81	0	2957	2605	1836	100	100	54	85	85	0	0.561	0.601	0.601	0.666	2.742	0.581	0.880	80	590	4461	4011	-0.833	1604	2857	1506	2505	0
5	18	7	"YMR163C"	"YMR163C"	6140	19700	120	438	554	387	162	177	139	67	49	0	844	1696	1596	98	99	67	90	86	0	0.370	0.245	0.262	0.308	2.617	0.227	0.836	120	622	1022	1990	-1.435	276	746	392	1598	0
5	19	7	"YNL144C"	"YNL144C"	6320	19690	130	2512	2781	1736	159	168	62	99	98	0	3043	3592	2553	96	94	36	100	95	0	0.798	0.750	0.767	0.900	1.933	0.712	0.928	120	641	5300	6118	-0.325	2353	2947	2622	3496	0
5	20	7	"YNL176C"	"YNL176C"	6530	19690	120	1742	2558	2184	163	176	74	93	88	0	3052	5600	5088	101	104	97	95	91	0	0.535	0.436	0.432	0.469	2.381	0.417	0.905	120	617	4530	7894	-0.902	1579	2951	2395	5499	0
5	21	7	"YNL208W"	"YNL208W"	6720	19700	110	286	288	105	168	177	64	67	46	0	1105	987	509	103	100	39	93	90	0	0.118	0.136	0.127	0.140	2.462	0.132	0.340	80	574	1120	1004	-3.086	118	1002	120	884	0
5	1	8	"YNL146W"	"YNL146W"	2720	19900	130	377	391	181	147	153	64	80	65	0	741	800	442	99	103	147	85	81	0	0.358	0.348	0.348	0.340	2.233	0.345	0.734	120	631	872	945	-1.481	230	642	244	701	0
5	2	8	"RPS3"	"YNL178W"	2910	19930	130	464	529	265	149	162	93	88	75	0	817	1075	741	97	118	238	82	74	0	0.438	0.389	0.381	0.420	2.016	0.351	0.835	120	541	1035	1358	-1.193	315	720	380	978	0
5	3	8	"MER1"	"YNL210W"	3110	19920	130	805	1191	919	149	154	51	93	89	0	1034	1735	1533	97	98	63	91	89	0	0.700	0.636	0.648	0.713	2.016	0.600	0.893	120	712	1593	2680	-0.514	656	937	1042	1638	0
5	4	8	"ALF1"	"YNL148C"	3350	19910	100	378	391	196	154	160	54	73	66	0	1337	1198	844	98	93	40	86	82	0	0.181	0.215	0.224	0.247	2.753	0.195	0.688	80	475	1463	1337	-2.468	224	1239	237	1100	0
5	5	8	"RHO5"	"YNL180C"	3530	19910	130	848	1037	709	151	155	50	92	87	0	1580	2380	1892	97	95	86	93	90	0	0.470	0.388	0.399	0.407	1.909	0.368	0.911	120	652	2180	3169	-1.089	697	1483	886	2283	0
5	6	8	"YNL212W"	"YNL212W"	3730	19910	100	457	498	315	146	151	49	90	80	0	614	706	590	98	95	97	77	72	0	0.603	0.579	0.540	0.640	3.134	0.513	0.758	80	494	827	960	-0.730	311	516	352	608	0
5	7	8	"YNL150W"	"YNL150W"	3940	19910	120	392	475	275	153	158	59	80	70	0	1014	1372	1137	95	92	40	87	85	0	0.260	0.252	0.268	0.283	2.342	0.231	0.818	120	613	1158	1599	-1.943	239	919	322	1277	0
5	8	8	"YNL182C"	"YNL182C"	4150	19900	140	731	768	422	153	158	54	93	88	0	1720	2126	1446	95	95	76	92	92	0	0.356	0.303	0.297	0.322	1.791	0.283	0.875	156	712	2203	2646	-1.491	578	1625	615	2031	0
5	9	8	"PEX17"	"YNL214W"	4340	19910	120	488	511	279	153	157	50	85	76	0	1546	1783	1337	96	96	81	86	85	0	0.231	0.212	0.216	0.253	2.122	0.196	0.833	120	568	1785	2045	-2.114	335	1450	358	1687	0
5	10	8	"MSB4"	"YOL112W"	4530	19910	90	733	772	423	150	161	73	90	82	0	1744	1860	1295	101	112	181	86	84	0	0.355	0.354	0.345	0.348	1.901	0.306	0.828	52	406	2226	2381	-1.495	583	1643	622	1759	0
5	11	8	"NOP8"	"YOL144W"	4730	19910	100	681	702	372	152	160	59	90	80	0	2381	2252	1505	100	104	91	85	85	0	0.232	0.256	0.249	0.267	2.283	0.238	0.869	80	514	2810	2702	-2.108	529	2281	550	2152	0
5	12	8	"TIR2"	"YOR010C"	4940	19910	100	1767	1605	1019	148	155	51	96	88	0	1342	1280	944	96	91	36	83	80	0	1.299	1.231	1.264	1.359	2.160	1.166	0.896	80	508	2865	2641	0.378	1619	1246	1457	1184	0
5	13	8	"YOL114C"	"YOL114C"	5130	19910	100	654	666	379	149	155	53	90	81	0	1203	1151	814	96	92	33	86	86	0	0.456	0.490	0.494	0.529	2.080	0.462	0.886	80	500	1612	1572	-1.132	505	1107	517	1055	0
5	14	8	"YOL146W"	"YOL146W"	5330	19900	110	401	457	242	151	154	48	81	73	0	1224	1305	994	98	97	42	87	81	0	0.222	0.254	0.245	0.266	1.927	0.237	0.780	80	571	1376	1513	-2.171	250	1126	306	1207	0
5	15	8	"YOR012W"	"YOR012W"	5540	19900	90	1075	939	533	158	161	50	86	78	0	1013	922	594	100	96	36	82	80	0	1.004	0.950	0.910	0.927	1.460	0.932	0.907	52	414	1830	1603	0.006	917	913	781	822	0
5	16	8	"MSN1"	"YOL116W"	5720	19900	90	624	561	310	157	164	54	78	75	0	2051	1923	1386	102	113	126	78	78	0	0.240	0.222	0.225	0.261	2.145	0.214	0.849	52	414	2416	2225	-2.061	467	1949	404	1821	0
5	17	8	"SPT20"	"YOL148C"	5960	19900	100	658	673	425	151	158	48	77	75	0	1863	1880	1431	99	96	35	83	81	0	0.287	0.293	0.296	0.304	1.752	0.284	0.881	80	473	2271	2303	-1.799	507	1764	522	1781	0
5	18	8	"RTS1"	"YOR014W"	6120	19900	110	1112	1211	874	157	165	59	86	82	0	1005	1143	916	100	98	37	85	81	0	1.055	1.011	1.036	1.106	1.697	0.995	0.905	80	521	1860	2097	0.078	955	905	1054	1043	0
5	19	8	"YOL118C"	"YOL118C"	6340	19900	100	190	206	81	165	173	74	26	7	0	569	474	291	101	100	41	77	75	0	0.053	0.110	0.193	0.190	3.489	0.146	0.071	80	501	493	414	-4.227	25	468	41	373	0
5	20	8	"YOL150C"	"YOL150C"	6530	19900	110	319	346	151	173	186	98	65	37	0	393	376	232	105	107	91	72	60	0	0.507	0.638	0.631	0.551	2.889	0.525	0.392	80	572	434	444	-0.980	146	288	173	271	0
5	21	8	"ERP4"	"YOR016C"	6750	19910	100	2330	2203	1320	173	180	67	93	91	0	2653	2417	1495	104	100	38	93	91	0	0.846	0.878	0.898	0.886	1.866	0.880	0.952	80	486	4706	4343	-0.241	2157	2549	2030	2313	0
5	1	9	"SCD5"	"YOR329C"	2740	20100	140	1739	2252	1420	147	160	87	96	94	0	3005	3863	2778	97	115	208	88	86	0	0.547	0.559	0.562	0.680	2.169	0.519	0.914	156	811	4500	5871	-0.869	1592	2908	2105	3766	0
5	2	9	"PRT1"	"YOR361C"	2950	20100	130	1633	1762	1054	146	163	100	94	92	0	2335	2230	1461	96	127	258	86	81	0	0.664	0.757	0.773	0.865	2.210	0.730	0.854	120	517	3726	3750	-0.590	1487	2239	1616	2134	0
5	3	9	"ERR1"	"YOR393W"	3140	20130	130	1975	2239	1388	150	153	51	97	97	0	3533	4209	2908	96	92	34	98	97	0	0.531	0.508	0.506	0.569	2.071	0.475	0.883	120	590	5262	6202	-0.913	1825	3437	2089	4113	0
5	4	9	"YOR331C"	"YOR331C"	3340	20110	120	268	283	120	151	155	51	70	54	0	1177	1417	1045	98	93	33	89	86	0	0.108	0.100	0.100	0.122	2.725	0.081	0.465	120	605	1196	1451	-3.205	117	1079	132	1319	0
5	5	9	"PIP2"	"YOR363C"	3520	20110	110	883	981	653	153	158	53	85	85	0	2648	2630	2046	101	95	36	88	81	0	0.287	0.327	0.352	0.343	2.305	0.293	0.792	80	478	3277	3357	-1.803	730	2547	828	2529	0
5	6	9	"HAT1"	"YPL001W"	3730	20110	110	7149	6142	4006	153	158	53	100	95	0	1792	1588	1129	98	93	35	85	83	0	4.130	4.019	4.061	4.152	2.277	4.171	0.787	80	591	8690	7479	2.046	6996	1694	5989	1490	0
5	7	9	"YOR333C"	"YOR333C"	3940	20110	120	319	325	144	151	155	52	75	65	0	1262	1378	966	94	91	35	91	90	0	0.144	0.136	0.151	0.177	3.104	0.116	0.595	120	579	1336	1458	-2.798	168	1168	174	1284	0
5	8	9	"YOR365C"	"YOR365C"	4140	20100	110	699	793	458	151	157	52	93	87	0	2693	2481	1570	93	92	39	93	90	0	0.211	0.269	0.261	0.292	2.059	0.255	0.807	80	516	3148	3030	-2.246	548	2600	642	2388	0
5	9	9	"ULA1"	"YPL003W"	4330	20110	120	2588	3453	2710	150	153	48	99	99	0	1058	1486	1226	95	93	35	91	88	0	2.532	2.375	2.326	2.702	2.114	2.402	0.869	120	561	3401	4694	1.340	2438	963	3303	1391	0
5	10	9	"ALA1"	"YOR335C"	4540	20120	110	2894	2609	1220	154	157	55	98	95	0	3942	3856	2280	97	95	41	96	95	0	0.713	0.653	0.652	0.772	2.016	0.591	0.874	80	529	6585	6214	-0.489	2740	3845	2455	3759	0
5	11	9	"SCP1"	"YOR367W"	4740	20100	110	613	605	326	150	156	55	86	76	0	1473	1395	967	99	102	62	83	82	0	0.337	0.351	0.343	0.426	2.960	0.315	0.764	80	581	1837	1751	-1.569	463	1374	455	1296	0
5	12	9	"YPL005W"	"YPL005W"	4940	20110	100	3801	3851	2583	153	158	53	97	95	0	916	952	735	95	96	57	85	80	0	4.443	4.315	4.170	4.875	2.195	4.228	0.843	80	481	4469	4555	2.152	3648	821	3698	857	0
5	13	9	"VMA13"	"YPR036W"	5150	20110	100	576	590	356	152	159	53	83	73	0	1539	1501	1092	96	91	33	88	85	0	0.294	0.312	0.324	0.354	2.352	0.284	0.770	80	462	1867	1843	-1.767	424	1443	438	1405	0
5	14	9	"HOS1"	"YPR068C"	5340	20100	120	1332	1763	1396	150	155	49	94	90	0	2247	2684	2384	99	96	42	89	86	0	0.550	0.624	0.615	0.737	2.607	0.587	0.899	120	600	3330	4198	-0.862	1182	2148	1613	2585	0
5	15	9	"YPR100W"	"YPR100W"	5550	20110	100	597	670	434	152	157	53	87	78	0	2906	2260	1509	98	94	34	88	83	0	0.158	0.240	0.248	0.244	2.150	0.237	0.819	80	488	3253	2680	-2.658	445	2808	518	2162	0
5	16	9	"YPR038W"	"YPR038W"	5750	20110	110	1166	1104	564	155	160	54	95	91	0	3052	2509	1395	97	96	37	91	90	0	0.342	0.393	0.401	0.427	2.700	0.376	0.869	80	566	3966	3361	-1.547	1011	2955	949	2412	0
5	17	9	"MED1"	"YPR070W"	5940	20090	110	631	696	399	155	160	51	88	81	0	1977	2009	1524	101	100	38	90	86	0	0.254	0.284	0.305	0.368	2.730	0.253	0.816	80	554	2352	2449	-1.979	476	1876	541	1908	0
5	18	9	"RPL11A"	"YPR102C"	6130	20100	110	672	695	401	154	163	55	86	77	0	1643	1590	1169	104	101	41	83	81	0	0.337	0.364	0.373	0.468	2.665	0.326	0.817	80	578	2057	2027	-1.571	518	1539	541	1486	0
5	19	9	"YPR040W"	"YPR040W"	6350	20100	130	1824	1962	1292	163	171	75	97	95	0	2105	2670	2070	101	98	40	95	94	0	0.829	0.700	0.703	0.809	2.087	0.650	0.883	120	712	3665	4368	-0.271	1661	2004	1799	2569	0
5	20	9	"NOT5"	"YPR072W"	6530	20100	100	1166	1169	724	168	181	107	91	81	0	2779	2795	2218	99	101	45	88	86	0	0.372	0.371	0.351	0.487	3.232	0.321	0.807	80	470	3678	3697	-1.425	998	2680	1001	2696	0
5	21	9	"FHL1"	"YPR104C"	6730	20090	110	2425	2561	1683	168	181	88	96	93	0	3409	3231	2205	101	103	46	92	91	0	0.682	0.765	0.810	0.866	2.540	0.748	0.851	80	570	5565	5523	-0.552	2257	3308	2393	3130	0
5	1	10	"YPR042C"	"YPR042C"	2740	20310	80	238	278	218	155	157	51	65	40	0	161	202	168	95	98	93	40	19	0	1.258	1.150	0.980	0.943	2.867	1.541	0.394	52	328	149	230	0.331	83	66	123	107	0
5	2	10	"TKL1"	"YPR074C"	2940	20300	140	468	537	304	152	156	57	87	81	0	920	1230	939	97	97	76	91	86	0	0.384	0.340	0.347	0.385	2.248	0.309	0.818	156	722	1139	1518	-1.381	316	823	385	1133	0
5	3	10	"ISR1"	"YPR106W"	3130	20300	110	861	843	473	150	154	55	92	92	0	2130	1915	1242	96	101	134	92	83	0	0.350	0.381	0.405	0.412	2.335	0.362	0.835	80	509	2745	2512	-1.516	711	2034	693	1819	0
5	4	10	"EMPTY"	"EMPTY"	3360	20320	80	257	271	120	156	159	49	61	51	0	238	275	168	96	103	173	42	21	0	0.711	0.642	0.600	0.512	3.081	0.581	0.320	52	280	243	294	-0.492	101	142	115	179	0
5	5	10	"EMPTY"	"EMPTY"	3510	20300	150	167	205	166	154	159	55	27	16	0	103	106	55	98	94	36	18	8	0	2.600	6.375	1.318	1.462	4.341	7.910	0.063	156	863	18	59	1.379	13	5	51	8	-50
5	6	10	"EMPTY"	"EMPTY"	3750	20320	80	359	392	199	150	155	53	86	73	0	224	314	281	98	94	34	86	75	0	1.659	1.120	1.439	1.432	2.548	1.003	0.404	52	294	335	458	0.730	209	126	242	216	0
5	7	10	"EMPTY"	"EMPTY"	3910	20300	150	180	221	201	150	156	51	41	17	0	104	176	393	96	95	96	10	7	0	3.750	0.887	1.600	1.576	3.989	0.332	0.319	156	857	38	151	1.907	30	8	71	80	-50
5	8	10	"EMPTY"	"EMPTY"	4150	20310	80	227	294	211	147	152	46	63	46	0	137	157	150	95	91	33	55	34	0	1.905	2.371	1.552	1.455	6.350	3.271	0.095	52	292	122	209	0.930	80	42	147	62	0
5	9	10	"EMPTY"	"EMPTY"	4310	20300	150	157	184	108	150	154	51	23	15	0	112	115	110	98	94	35	21	9	0	0.500	2.000	1.464	1.325	4.129	2.771	0.014	156	739	21	51	-1.000	7	14	34	17	-50
5	10	10	"EMPTY"	"EMPTY"	4510	20300	150	154	180	103	153	159	58	23	9	0	101	104	47	98	96	40	19	2	0	0.333	4.500	1.973	1.656	4.138	3.889	0.098	156	831	4	33	-1.585	1	3	27	6	-50
5	11	10	"EMPTY"	"EMPTY"	4760	20320	80	199	211	83	153	161	57	44	26	0	146	155	91	99	94	32	59	44	0	0.979	1.036	0.861	0.998	3.269	1.144	0.175	52	280	93	114	-0.031	46	47	58	56	0
5	12	10	"EMPTY"	"EMPTY"	4910	20300	150	170	190	99	154	170	298	2	0	0	101	111	80	98	101	112	6	1	0	5.333	2.769	1.595	1.752	3.656	2.428	0.124	156	755	19	49	2.415	16	3	36	13	-50
5	13	10	"EMPTY"	"EMPTY"	5110	20300	150	176	217	146	152	158	51	39	22	0	108	126	90	95	93	34	26	16	0	1.846	2.097	1.269	1.308	3.734	2.288	0.288	156	724	37	96	0.885	24	13	65	31	-50
5	14	10	"EMPTY"	"EMPTY"	5310	20300	150	172	198	110	154	160	51	30	19	0	106	138	168	99	95	35	25	13	0	2.571	1.128	1.153	1.255	3.662	0.607	0.798	156	661	25	83	1.363	18	7	44	39	-50
5	15	10	"EMPTY"	"EMPTY"	5510	20300	150	159	170	60	151	159	54	26	7	0	112	110	61	98	95	35	24	3	0	0.571	1.583	1.256	1.273	3.214	3.142	0.021	156	815	22	31	-0.807	8	14	19	12	-50
5	16	10	"iYAL056W"	"iYAL056W"	5750	20300	110	1222	1189	866	157	165	68	91	78	0	1288	1295	1068	98	99	73	80	71	0	0.895	0.862	0.830	0.930	2.065	0.847	0.895	80	582	2255	2229	-0.160	1065	1190	1032	1197	0
5	17	10	"iYAL051W"	"iYAL051W"	5950	20300	90	397	415	196	160	164	50	76	73	0	546	496	320	100	98	38	73	71	0	0.531	0.644	0.582	0.569	2.307	0.590	0.779	52	420	683	651	-0.912	237	446	255	396	0
5	18	10	"iYAL046C"	"iYAL046C"	6170	20310	100	350	370	159	157	164	67	81	63	0	648	569	368	99	96	40	81	77	0	0.352	0.453	0.463	0.482	1.715	0.408	0.722	80	522	742	683	-1.508	193	549	213	470	0
5	19	10	"iYAL031C"	"iYAL031C"	6360	20310	110	1170	1108	686	160	168	70	83	80	0	2024	1783	1216	99	96	39	86	85	0	0.525	0.563	0.542	0.538	2.007	0.540	0.859	80	534	2935	2632	-0.931	1010	1925	948	1684	0
5	20	10	"iYAL027W"	"iYAL027W"	6540	20300	110	1209	1148	724	164	181	197	82	71	0	1153	1066	804	98	97	55	81	76	0	0.991	1.017	0.953	1.127	1.983	0.965	0.865	80	557	2100	1952	-0.014	1045	1055	984	968	0
5	21	10	"iYAL023C"	"iYAL023C"	6740	20300	110	512	624	477	167	186	194	62	48	0	1096	989	797	99	97	56	76	73	0	0.346	0.513	0.504	0.527	2.916	0.689	0.482	80	587	1342	1347	-1.531	345	997	457	890	0
5	1	11	"iYAL007C"	"iYAL007C"	2740	20510	140	1491	1671	1056	150	155	58	95	92	0	1025	1230	906	97	93	37	91	89	0	1.445	1.342	1.397	1.432	1.900	1.266	0.872	156	888	2269	2654	0.531	1341	928	1521	1133	0
5	2	11	"iYAL003W"	"iYAL003W"	2960	20510	120	1671	2095	1730	153	161	75	87	83	0	1184	1497	1305	99	100	51	82	75	0	1.399	1.389	1.385	1.641	2.071	1.363	0.920	120	610	2603	3340	0.484	1518	1085	1942	1398	0
5	3	11	"iYAR002W"	"iYAR002W"	3150	20520	100	3619	3267	1897	153	168	78	93	90	0	1145	1143	726	99	102	55	85	85	0	3.314	2.983	2.975	2.871	1.631	2.934	0.908	80	497	4512	4158	1.728	3466	1046	3114	1044	0
5	4	11	"itL(CAA)A"	"itL(CAA)A"	3350	20520	100	1956	1683	954	156	164	58	95	92	0	2069	2085	1345	97	98	47	90	88	0	0.913	0.768	0.771	0.828	1.759	0.731	0.869	80	496	3772	3515	-0.132	1800	1972	1527	1988	0
5	5	11	"iYAR028W"	"iYAR028W"	3540	20510	110	1486	1337	740	153	159	58	95	91	0	1264	1140	728	97	92	35	91	85	0	1.142	1.135	1.154	1.226	1.965	1.076	0.850	80	556	2500	2227	0.192	1333	1167	1184	1043	0
5	6	11	"iYAR035W"	"iYAR035W"	3750	20510	110	1235	1249	847	149	155	52	85	82	0	1221	1157	876	99	96	38	78	75	0	0.968	1.040	1.048	0.964	2.831	0.989	0.845	80	584	2208	2158	-0.047	1086	1122	1100	1058	0
5	7	11	"iYBR162C"	"iYBR162C"	3960	20510	100	588	533	274	145	153	49	90	78	0	1039	992	642	98	93	34	92	87	0	0.471	0.434	0.407	0.459	2.406	0.389	0.786	80	499	1384	1282	-1.087	443	941	388	894	0
5	8	11	"iYBR165W"	"iYBR165W"	4160	20520	100	515	485	235	152	157	49	83	78	0	442	437	270	98	93	38	77	73	0	1.055	0.982	1.009	1.079	2.665	0.912	0.717	80	495	707	672	0.078	363	344	333	339	0
5	9	11	"iYBR169C"	"iYBR169C"	4360	20510	100	393	405	188	153	158	54	81	73	0	1044	1026	700	101	95	38	85	81	0	0.255	0.272	0.280	0.309	3.007	0.246	0.745	80	495	1183	1177	-1.974	240	943	252	925	0
5	10	11	"iYBR187W"	"iYBR187W"	4560	20510	110	797	868	548	150	156	54	88	86	0	1400	1270	913	98	96	70	83	78	0	0.497	0.613	0.634	0.738	2.101	0.584	0.803	80	562	1949	1890	-1.009	647	1302	718	1172	0
5	11	11	"iYBR192W"	"iYBR192W"	4760	20510	100	321	325	138	156	178	371	6	0	0	826	811	515	97	99	132	81	73	0	0.226	0.237	0.267	0.269	2.464	2.165	0.184	80	479	894	883	-2.143	165	729	169	714	0
5	12	11	"iYBR196C"	"iYBR196C"	4940	20510	110	523	560	335	156	177	348	51	22	0	1567	1790	1471	98	100	124	80	76	0	0.250	0.239	0.253	0.307	2.584	0.215	0.799	80	546	1836	2096	-2.001	367	1469	404	1692	0
5	13	11	"iYBRCdelta19"	"iYBRCdelta19"	5170	20500	110	1091	1075	702	153	160	54	88	83	0	1161	1512	1215	98	97	37	83	81	0	0.882	0.652	0.655	0.782	1.989	0.609	0.907	80	547	2001	2336	-0.180	938	1063	922	1414	0
5	14	11	"iYBR212W"	"iYBR212W"	5340	20500	110	1208	1277	804	154	166	70	95	83	0	1399	1493	1167	102	104	64	83	81	0	0.813	0.807	0.847	0.946	1.932	0.720	0.902	80	510	2351	2514	-0.299	1054	1297	1123	1391	0
5	15	11	"iYBR216C"	"iYBR216C"	5560	20500	100	348	373	190	152	160	52	76	66	0	1114	1177	822	102	101	46	81	80	0	0.194	0.206	0.211	0.251	3.294	0.191	0.697	80	488	1208	1296	-2.368	196	1012	221	1075	0
5	16	11	"iYBR237W"	"iYBR237W"	5750	20500	110	1274	1403	954	161	168	63	91	88	0	1840	2228	1683	103	105	77	86	85	0	0.641	0.584	0.602	0.698	2.481	0.572	0.874	80	575	2850	3367	-0.642	1113	1737	1242	2125	0
5	17	11	"iYBR241C"	"iYBR241C"	5970	20500	100	633	596	270	158	164	51	93	85	0	1105	993	579	99	95	36	90	85	0	0.472	0.490	0.465	0.593	2.612	0.449	0.790	80	531	1481	1332	-1.083	475	1006	438	894	0
5	18	11	"iYBR246W"	"iYBR246W"	6160	20500	90	347	360	171	159	162	51	75	61	0	786	792	501	100	96	38	88	80	0	0.274	0.290	0.281	0.288	1.947	0.270	0.679	52	402	874	893	-1.867	188	686	201	692	0
5	19	11	"iYDL140C"	"iYDL140C"	6370	20510	100	513	487	209	163	168	52	85	82	0	614	547	291	100	96	31	86	82	0	0.681	0.725	0.703	0.730	2.172	0.710	0.695	80	503	864	771	-0.554	350	514	324	447	0
5	20	11	"iYDL136W"	"iYDL136W"	6570	20510	100	349	366	156	161	167	53	82	70	0	723	705	439	102	100	71	86	78	0	0.303	0.340	0.353	0.373	2.509	0.314	0.633	80	500	809	808	-1.724	188	621	205	603	0
5	21	11	"iYDL133W"	"iYDL133W"	6760	20510	100	265	279	129	164	169	52	67	48	0	346	384	258	104	102	75	73	66	0	0.417	0.411	0.429	0.453	2.845	0.361	0.396	80	447	343	395	-1.261	101	242	115	280	0
5	1	12	"iYDL117W"	"iYDL117W"	2760	20720	120	270	288	121	143	150	53	75	59	0	740	819	473	97	92	35	91	89	0	0.198	0.201	0.203	0.210	2.340	0.173	0.469	120	665	770	867	-2.340	127	643	145	722	0
5	2	12	"iYDL113C"	"iYDL113C"	2960	20720	100	362	369	189	146	154	59	76	65	0	665	641	408	99	96	41	82	78	0	0.382	0.411	0.375	0.418	2.654	0.379	0.642	80	495	782	765	-1.390	216	566	223	542	0
5	3	12	"iYDL109C"	"iYDL109C"	3160	20720	100	234	272	142	152	157	54	63	43	0	653	683	461	96	93	36	86	83	0	0.147	0.204	0.170	0.223	2.918	0.148	0.263	80	496	639	707	-2.764	82	557	120	587	0
5	4	12	"iYDL090C"	"iYDL090C"	3360	20710	110	343	360	188	154	160	54	73	66	0	991	942	630	96	95	45	83	82	0	0.211	0.243	0.242	0.246	2.312	0.232	0.656	80	575	1084	1052	-2.244	189	895	206	846	0
5	5	12	"iYDL086W"	"iYDL086W"	3570	20710	110	247	249	88	149	158	57	66	38	0	864	797	537	96	96	49	85	81	0	0.128	0.143	0.142	0.152	2.615	0.114	0.342	80	570	866	801	-2.970	98	768	100	701	0
5	6	12	"iYDL082W"	"iYDL082W"	3760	20710	100	472	481	223	144	152	52	88	75	0	538	466	274	98	96	40	81	77	0	0.745	0.916	0.837	0.834	2.117	0.868	0.749	80	478	768	705	-0.424	328	440	337	368	0
5	7	12	"iYDL065C"	"iYDL065C"	3950	20710	120	633	748	500	149	153	45	91	87	0	481	554	401	100	93	33	81	76	0	1.270	1.319	1.291	1.248	2.374	1.308	0.798	120	582	865	1053	0.345	484	381	599	454	0
5	8	12	"iYDL060W"	"iYDL060W"	4120	20690	100	297	308	136	158	162	56	71	58	0	831	708	500	103	112	93	68	68	0	0.191	0.248	0.277	0.340	3.280	0.226	0.582	80	454	867	755	-2.389	139	728	150	605	0
5	9	12	"iYDL056W"	"iYDL056W"	4330	20700	100	655	769	506	159	168	66	87	76	0	365	372	261	103	109	86	65	58	0	1.893	2.268	1.835	1.810	2.710	2.208	0.761	80	515	758	879	0.921	496	262	610	269	0
5	10	12	"iYDRWdelta12"	"iYDRWdelta12"	4540	20710	110	349	401	209	155	163	59	80	72	0	530	588	439	101	101	72	73	71	0	0.452	0.505	0.514	0.577	2.212	0.460	0.699	80	578	623	733	-1.145	194	429	246	487	0
5	11	12	"iYDR244W"	"iYDR244W"	4740	20700	110	927	924	548	151	156	50	87	85	0	653	600	391	100	99	51	80	77	0	1.403	1.546	1.476	1.457	1.729	1.546	0.826	80	556	1329	1273	0.489	776	553	773	500	0
5	12	12	"iYDR248C"	"iYDR248C"	4930	20700	110	543	565	290	155	165	65	85	77	0	897	766	444	101	104	77	81	80	0	0.487	0.617	0.671	0.646	1.914	0.596	0.759	80	527	1184	1075	-1.037	388	796	410	665	0
5	13	12	"itG(GCC)D2"	"itG(GCC)D2"	5100	20690	90	257	261	94	159	169	68	61	30	0	532	447	282	100	111	77	75	69	0	0.227	0.294	0.326	0.351	2.742	0.251	0.367	52	398	530	449	-2.140	98	432	102	347	0
5	14	12	"iYDR265W"	"iYDR265W"	5320	20700	120	383	453	271	155	164	65	74	61	0	340	429	333	100	106	67	65	60	0	0.950	0.906	0.894	0.898	2.303	0.858	0.753	120	676	468	627	-0.074	228	240	298	329	0
5	15	12	"iYDR271C"	"iYDR271C"	5530	20700	120	581	726	520	155	164	50	81	77	0	308	378	287	101	107	128	56	45	0	2.058	2.061	1.948	1.766	2.365	1.803	0.541	120	648	633	848	1.041	426	207	571	277	0
5	16	12	"iYDR286C"	"iYDR286C"	5730	20700	100	489	488	231	158	165	50	87	78	0	1578	1594	1074	103	113	167	86	82	0	0.224	0.221	0.217	0.243	2.561	0.199	0.784	80	497	1806	1821	-2.156	331	1475	330	1491	0
5	17	12	"iYDR292C"	"iYDR292C"	5930	20700	100	377	398	205	157	162	49	77	67	0	532	524	367	100	100	85	72	63	0	0.509	0.568	0.610	0.697	2.351	0.476	0.664	80	516	652	665	-0.974	220	432	241	424	0
5	18	12	"iYDR296W"	"iYDR296W"	6150	20700	120	273	314	163	156	160	51	65	53	0	671	1035	917	100	98	50	83	75	0	0.205	0.169	0.190	0.227	2.819	0.151	0.650	120	657	688	1093	-2.287	117	571	158	935	0
5	19	12	"iYDR311W"	"iYDR311W"	6340	20690	110	389	384	181	159	164	53	78	63	0	1289	1170	759	102	99	49	83	80	0	0.194	0.211	0.209	0.267	3.148	0.200	0.696	80	538	1417	1293	-2.368	230	1187	225	1068	0
5	20	12	"iYDR315C"	"iYDR315C"	6540	20700	100	251	256	99	158	164	53	65	43	0	590	575	380	102	100	71	77	73	0	0.191	0.207	0.241	0.278	2.611	0.195	0.495	80	471	581	571	-2.392	93	488	98	473	0
5	21	12	"iYDR317W"	"iYDR317W"	6720	20690	110	1622	1688	1147	164	182	107	90	82	0	1100	1212	923	106	112	89	78	76	0	1.467	1.378	1.462	1.544	1.994	1.319	0.880	80	566	2452	2630	0.553	1458	994	1524	1106	0
5	1	13	"itK(CUU)E1"	"itK(CUU)E1"	2780	20910	80	223	271	152	142	147	48	63	44	0	150	204	216	101	98	59	44	21	0	1.653	1.252	0.962	1.158	4.042	0.717	0.268	52	322	130	232	0.725	81	49	129	103	0
5	2	13	"iYELWdelta6"	"iYELWdelta6"	2950	20920	110	403	467	306	147	154	53	87	73	0	494	561	394	99	97	50	82	76	0	0.648	0.693	0.688	0.725	2.263	0.670	0.589	80	522	651	782	-0.626	256	395	320	462	0
5	3	13	"iYEL007W"	"iYEL007W"	3150	20920	120	2402	2466	1562	147	157	98	95	91	0	1128	1182	733	99	99	111	90	85	0	2.191	2.141	2.155	2.145	1.660	2.202	0.894	120	635	3284	3402	1.132	2255	1029	2319	1083	0
5	4	13	"isnR14"	"isnR14"	3350	20910	90	534	657	474	150	163	115	88	69	0	273	383	375	99	101	124	69	34	0	2.207	1.785	1.974	2.097	2.279	1.311	0.647	52	408	558	791	1.142	384	174	507	284	0
5	5	13	"iYER010C-1"	"iYER010C-1"	3540	20910	110	1535	1551	930	153	165	108	90	82	0	1407	1516	1018	101	99	44	88	87	0	1.058	0.988	0.967	1.033	2.100	0.951	0.893	80	569	2688	2813	0.082	1382	1306	1398	1415	0
5	6	13	"iYER012W"	"iYER012W"	3730	20910	100	642	650	377	149	154	50	86	81	0	818	914	661	100	99	63	86	82	0	0.687	0.615	0.621	0.614	1.905	0.552	0.760	80	517	1211	1315	-0.542	493	718	501	814	0
5	7	13	"iYER027C"	"iYER027C"	3940	20910	110	374	393	174	149	157	68	82	67	0	1155	1131	622	99	100	89	92	88	0	0.213	0.236	0.219	0.211	2.373	0.215	0.625	80	572	1281	1276	-2.231	225	1056	244	1032	0
5	8	13	"iYER031C"	"iYER031C"	4140	20910	100	1842	1661	995	151	158	73	91	82	0	1956	1709	1102	98	102	97	86	85	0	0.910	0.937	0.903	0.917	1.893	0.912	0.866	80	520	3549	3121	-0.136	1691	1858	1510	1611	0
5	9	13	"iYER035W"	"iYER035W"	4340	20900	110	2377	2197	1352	149	160	64	97	95	0	2492	2518	1714	101	100	55	95	92	0	0.932	0.847	0.829	0.970	2.168	0.806	0.883	80	595	4619	4465	-0.102	2228	2391	2048	2417	0
5	10	13	"iYERWdelta9"	"iYERWdelta9"	4550	20900	90	394	437	223	152	159	52	78	71	0	533	524	327	103	98	37	80	76	0	0.563	0.677	0.668	0.636	1.826	0.597	0.671	52	414	672	706	-0.829	242	430	285	421	0
5	11	13	"iYER050C"	"iYER050C"	4740	20900	90	344	514	389	155	160	53	69	59	0	568	740	643	99	95	34	80	75	0	0.403	0.560	0.533	0.521	2.434	0.559	0.727	52	420	658	1000	-1.311	189	469	359	641	0
5	12	13	"iYER053C-1"	"iYER053C-1"	4950	20900	110	1200	1267	860	156	161	63	93	88	0	2628	2898	2181	100	101	74	86	85	0	0.413	0.397	0.399	0.470	2.253	0.375	0.873	80	583	3572	3909	-1.276	1044	2528	1111	2798	0
5	13	13	"iYFR048W"	"iYFR048W"	5140	20910	100	638	587	292	153	161	54	92	76	0	1050	927	593	100	98	61	82	81	0	0.511	0.525	0.519	0.565	1.870	0.489	0.827	80	512	1435	1261	-0.970	485	950	434	827	0
5	14	13	"iYFR052W"	"iYFR052W"	5340	20910	110	444	468	239	152	156	50	87	80	0	505	466	315	101	97	34	73	68	0	0.723	0.866	0.805	0.884	2.895	0.783	0.738	80	582	696	681	-0.468	292	404	316	365	0
5	15	13	"iYFR054C-0"	"iYFR054C-0"	5560	20910	110	1025	1004	565	157	164	51	95	92	0	2311	1916	1372	103	101	37	91	91	0	0.393	0.467	0.441	0.542	2.048	0.424	0.836	80	562	3076	2660	-1.347	868	2208	847	1813	0
5	16	13	"iYGL257C"	"iYGL257C"	5740	20900	100	1066	979	567	158	164	50	90	85	0	2800	2454	1645	101	99	47	88	85	0	0.336	0.349	0.356	0.415	2.348	0.329	0.902	80	487	3607	3174	-1.572	908	2699	821	2353	0
5	17	13	"iYGL256W-3"	"iYGL256W-3"	5930	20900	110	484	456	205	155	162	50	83	80	0	1131	1006	604	103	100	49	87	85	0	0.320	0.333	0.301	0.361	2.216	0.376	0.579	80	575	1357	1204	-1.644	329	1028	301	903	0
5	18	13	"iYGL252C"	"iYGL252C"	6140	20900	110	561	571	282	155	162	51	91	85	0	2340	2207	1416	102	105	81	96	91	0	0.181	0.198	0.199	0.230	2.169	0.176	0.787	80	586	2644	2521	-2.463	406	2238	416	2105	0
5	19	13	"iYGL233W"	"iYGL233W"	6360	20910	110	616	621	285	153	161	54	92	86	0	1131	939	533	101	100	58	88	85	0	0.450	0.558	0.550	0.624	2.113	0.517	0.803	80	564	1493	1306	-1.154	463	1030	468	838	0
5	20	13	"iYGL228W"	"iYGL228W"	6550	20900	120	797	860	797	160	172	77	91	86	0	2021	1881	1093	101	99	37	93	92	0	0.332	0.393	0.354	0.394	2.218	0.430	0.505	120	667	2557	2480	-1.592	637	1920	700	1780	0
5	21	13	"itV(AAC)G3-0"	"itV(AAC)G3-0"	6780	20900	100	691	657	234	167	179	77	97	91	0	2042	1823	849	103	102	37	97	96	0	0.270	0.285	0.278	0.311	2.094	0.251	0.759	80	451	2463	2210	-1.888	524	1939	490	1720	0
5	1	14	"iYGL208W"	"iYGL208W"	2760	21110	120	318	355	157	149	155	52	84	65	0	1317	1458	992	100	95	35	90	87	0	0.139	0.152	0.149	0.170	2.326	0.137	0.699	120	679	1386	1564	-2.848	169	1217	206	1358	0
5	2	14	"itH(GUG)G1"	"itH(GUG)G1"	2940	21110	100	438	440	236	155	158	51	77	70	0	863	753	471	101	98	44	78	75	0	0.371	0.437	0.471	0.438	2.224	0.443	0.750	80	462	1045	937	-1.429	283	762	285	652	0
5	3	14	"itK(UUU)G1"	"itK(UUU)G1"	3140	21110	110	817	729	366	150	153	54	95	87	0	1699	1540	1011	100	100	77	91	82	0	0.417	0.402	0.404	0.456	2.179	0.376	0.843	80	549	2266	2019	-1.261	667	1599	579	1440	0
5	4	14	"iYGR091W"	"iYGR091W"	3350	21110	100	234	245	88	151	160	103	38	11	0	404	401	210	95	111	278	58	11	0	0.269	0.307	0.314	0.291	2.862	0.059	0.078	80	539	392	400	-1.896	83	309	94	306	0
5	5	14	"iYGR095C"	"iYGR095C"	3550	21110	90	378	395	143	154	169	122	75	46	0	662	562	293	99	115	290	67	46	0	0.398	0.521	0.494	0.601	2.618	0.634	0.382	52	420	787	704	-1.330	224	563	241	463	0
5	6	14	"iYGR099W"	"iYGR099W"	3760	21120	100	451	456	201	147	153	49	88	78	0	844	799	456	99	96	62	90	85	0	0.408	0.441	0.440	0.412	2.202	0.411	0.802	80	537	1049	1009	-1.293	304	745	309	700	0
5	7	14	"iYGR111W"	"iYGR111W"	3960	21110	90	354	372	152	145	153	51	88	78	0	1280	1101	664	98	95	41	90	90	0	0.177	0.226	0.211	0.249	2.149	0.191	0.611	52	414	1391	1230	-2.500	209	1182	227	1003	0
5	8	14	"iYGR117C"	"iYGR117C"	4150	21110	100	636	693	390	152	159	61	88	82	0	1407	1364	899	98	97	79	86	80	0	0.370	0.427	0.424	0.465	2.027	0.407	0.861	80	530	1793	1807	-1.435	484	1309	541	1266	0
5	9	14	"itN(GUU)G"	"itN(GUU)G"	4370	21110	100	265	280	111	159	162	54	72	50	0	523	491	259	101	96	39	86	82	0	0.251	0.310	0.354	0.354	2.509	0.305	0.489	80	460	528	511	-1.993	106	422	121	390	0
5	10	14	"iYGR133W"	"iYGR133W"	4550	21110	100	303	317	140	152	158	68	72	53	0	776	675	403	101	97	38	90	88	0	0.224	0.287	0.282	0.295	2.503	0.258	0.528	80	516	826	739	-2.160	151	675	165	574	0
5	11	14	"iYGR138C"	"iYGR138C"	4760	21110	90	277	290	106	151	154	48	78	61	0	377	375	209	99	95	33	84	84	0	0.453	0.504	0.503	0.501	2.465	0.479	0.534	52	414	404	415	-1.142	126	278	139	276	0
5	12	14	"iYGR142W"	"iYGR142W"	4950	21110	100	294	309	112	154	160	52	83	63	0	900	838	510	99	99	120	82	72	0	0.175	0.210	0.214	0.237	2.394	0.158	0.499	80	521	941	894	-2.516	140	801	155	739	0
5	13	14	"iYGR154C"	"iYGR154C"	5160	21110	100	426	461	213	153	160	54	88	81	0	2828	2440	1509	100	99	120	95	91	0	0.100	0.132	0.130	0.149	2.273	0.119	0.720	80	523	3001	2648	-3.321	273	2728	308	2340	0
5	14	14	"iYGR158C"	"iYGR158C"	5350	21100	90	470	475	195	151	158	57	92	82	0	759	694	384	102	100	45	84	82	0	0.486	0.547	0.545	0.584	1.976	0.488	0.743	52	408	976	916	-1.042	319	657	324	592	0
5	15	14	"iYGRCdelta30"	"iYGRCdelta30"	5550	21110	100	400	410	189	153	159	52	87	72	0	641	626	353	100	97	35	88	85	0	0.457	0.489	0.511	0.499	2.253	0.474	0.716	80	515	788	783	-1.131	247	541	257	526	0
5	16	14	"iYHR094C"	"iYHR094C"	5750	21110	100	653	668	349	158	164	53	91	82	0	829	732	445	100	96	34	91	87	0	0.679	0.807	0.788	0.810	2.155	0.778	0.806	80	505	1224	1142	-0.558	495	729	510	632	0
5	17	14	"iYHR098C"	"iYHR098C"	5940	21110	100	251	269	95	155	161	52	70	45	0	1233	1216	782	103	99	42	87	87	0	0.085	0.102	0.113	0.120	2.645	0.086	0.409	80	507	1226	1227	-3.557	96	1130	114	1113	0
5	18	14	"iYHR102W"	"iYHR102W"	6140	21110	100	445	457	185	159	165	51	87	85	0	633	569	299	101	99	40	90	87	0	0.538	0.637	0.619	0.646	1.909	0.608	0.748	80	515	818	766	-0.895	286	532	298	468	0
5	19	14	"iYHR119W"	"iYHR119W"	6340	21100	110	490	487	205	160	169	58	91	81	0	649	559	300	101	100	42	87	82	0	0.602	0.714	0.671	0.710	1.774	0.687	0.768	80	590	878	785	-0.732	330	548	327	458	0
5	20	14	"iYHR123W"	"iYHR123W"	6560	21100	90	349	354	138	164	172	67	78	61	0	642	574	275	102	100	35	92	88	0	0.343	0.403	0.448	0.384	2.182	0.386	0.659	52	408	725	662	-1.545	185	540	190	472	0
5	21	14	"iYHR127W"	"iYHR127W"	6750	21110	100	507	487	207	167	172	53	90	80	0	549	546	310	103	100	32	86	85	0	0.762	0.722	0.700	0.682	2.169	0.672	0.772	80	503	786	763	-0.392	340	446	320	443	0
5	1	15	"iYHR143W"	"iYHR143W"	2760	21320	100	295	299	116	148	152	51	76	65	0	705	738	429	100	98	37	91	87	0	0.243	0.237	0.254	0.229	3.057	0.208	0.522	80	513	752	789	-2.041	147	605	151	638	0
5	2	15	"iYHRCdelta11"	"iYHRCdelta11"	2960	21310	100	382	407	190	149	154	50	85	77	0	489	490	299	99	94	48	77	72	0	0.597	0.660	0.650	0.685	2.153	0.590	0.640	80	500	623	649	-0.743	233	390	258	391	0
5	3	15	"iYHR149C"	"iYHR149C"	3150	21310	100	453	452	217	148	153	49	86	78	0	589	533	305	97	91	36	86	82	0	0.620	0.697	0.664	0.673	2.471	0.647	0.635	80	519	797	740	-0.690	305	492	304	436	0
5	4	15	"iYHR164C"	"iYHR164C"	3390	21320	100	444	618	638	151	155	49	97	90	0	758	846	917	97	92	35	95	93	0	0.443	0.623	0.524	0.602	2.528	0.598	0.577	80	488	954	1216	-1.174	293	661	467	749	0
5	5	15	"iYHR168W"	"iYHR168W"	3550	21310	90	238	245	81	152	155	50	69	38	0	647	564	292	99	97	40	82	78	0	0.157	0.200	0.179	0.208	2.642	0.173	0.342	52	382	634	558	-2.672	86	548	93	465	0
5	6	15	"iYHR173C"	"iYHR173C"	3770	21320	110	888	953	570	152	157	50	95	91	0	550	488	308	97	93	37	81	77	0	1.625	2.049	1.840	2.066	2.129	2.065	0.807	80	570	1189	1192	0.700	736	453	801	391	0
5	7	15	"itT(AGU)J"	"itT(AGU)J"	3960	21310	100	562	619	338	151	157	50	88	83	0	1065	991	638	97	94	45	83	81	0	0.425	0.523	0.522	0.550	2.140	0.487	0.799	80	519	1379	1362	-1.236	411	968	468	894	0
5	8	15	"iYJL197W"	"iYJL197W"	4190	21320	100	477	485	200	152	157	48	92	86	0	615	602	312	96	92	33	93	91	0	0.626	0.658	0.639	0.631	2.017	0.612	0.756	80	477	844	839	-0.675	325	519	333	506	0
5	9	15	"iYJL192C"	"iYJL192C"	4370	21290	140	395	429	188	158	166	58	87	78	0	160	413	466	100	94	37	54	48	0	3.950	0.866	0.655	1.048	6.385	0.263	0.122	156	709	297	584	1.982	237	60	271	313	0
5	10	15	"iYJL173C"	"iYJL173C"	4570	21310	100	341	360	159	152	160	57	81	67	0	1085	973	554	102	96	36	87	86	0	0.192	0.239	0.245	0.243	2.275	0.197	0.528	80	493	1172	1079	-2.379	189	983	208	871	0
5	11	15	"iYJL168C"	"iYJL168C"	4770	21310	100	220	244	97	156	158	50	57	40	0	688	645	398	99	96	34	85	81	0	0.109	0.161	0.170	0.183	2.961	0.144	0.337	80	516	653	634	-3.202	64	589	88	546	0
5	12	15	"iYJL164C"	"iYJL164C"	4960	21310	110	1909	1773	994	156	162	52	98	96	0	1256	1210	749	99	94	35	91	90	0	1.515	1.455	1.438	1.578	2.149	1.406	0.902	80	570	2910	2728	0.599	1753	1157	1617	1111	0
5	13	15	"isnR128"	"isnR128"	5160	21310	90	368	390	163	151	158	51	86	76	0	452	398	196	100	97	35	84	80	0	0.616	0.802	0.676	0.813	2.751	0.725	0.620	52	416	569	537	-0.698	217	352	239	298	0
5	14	15	"iYJL146W"	"iYJL146W"	5370	21310	100	307	310	113	157	159	51	85	61	0	801	694	331	99	96	33	96	93	0	0.214	0.257	0.269	0.264	2.277	0.242	0.558	80	540	852	748	-2.227	150	702	153	595	0
5	15	15	"iYJL141C"	"iYJL141C"	5570	21310	100	361	389	160	154	157	49	93	82	0	872	754	420	97	95	35	87	86	0	0.267	0.358	0.327	0.357	2.373	0.320	0.638	80	508	982	892	-1.905	207	775	235	657	0
5	16	15	"iYJL125C"	"iYJL125C"	5760	21300	90	469	597	629	155	160	51	96	90	0	516	506	299	102	97	33	84	82	0	0.758	1.094	0.909	0.957	2.348	2.882	0.323	52	408	728	846	-0.399	314	414	442	404	0
5	17	15	"iYJL120W"	"iYJL120W"	5970	21310	100	412	441	190	157	161	50	88	82	0	628	542	265	100	97	33	90	83	0	0.483	0.643	0.628	0.639	2.122	0.626	0.700	80	509	783	726	-1.050	255	528	284	442	0
5	18	15	"iYJL115W"	"iYJL115W"	6160	21310	100	408	432	183	162	164	51	88	81	0	656	583	275	102	98	35	87	86	0	0.444	0.561	0.590	0.569	2.256	0.550	0.698	80	505	800	751	-1.171	246	554	270	481	0
5	19	15	"iYKL211C"	"iYKL211C"	6360	21310	100	782	770	372	162	165	52	93	90	0	1822	1538	940	102	98	33	92	91	0	0.360	0.423	0.420	0.463	1.922	0.390	0.841	80	517	2340	2044	-1.472	620	1720	608	1436	0
5	20	15	"itT(CGU)K"	"itT(CGU)K"	6560	21300	110	879	803	425	159	165	48	87	83	0	1345	1268	740	100	98	34	91	88	0	0.578	0.551	0.570	0.555	2.474	0.535	0.834	80	577	1965	1812	-0.790	720	1245	644	1168	0
5	21	15	"iYKL205W"	"iYKL205W"	6760	21310	100	993	1001	471	168	170	49	92	90	0	978	839	445	103	98	33	90	90	0	0.943	1.132	1.082	1.221	2.101	1.109	0.852	80	485	1700	1569	-0.085	825	875	833	736	0
5	1	16	"iYKLCdelta2"	"iYKLCdelta2"	2730	21510	110	306	346	176	152	155	51	80	63	0	421	437	265	101	100	50	81	80	0	0.481	0.577	0.546	0.570	2.423	0.558	0.580	80	592	474	530	-1.055	154	320	194	336	0
5	2	16	"iYKL187C"	"iYKL187C"	2950	21510	110	1486	1456	831	149	157	53	95	92	0	1605	1497	941	99	100	56	85	85	0	0.888	0.935	0.952	1.029	2.246	0.914	0.912	80	595	2843	2705	-0.172	1337	1506	1307	1398	0
5	3	16	"iYKL183W"	"iYKL183W"	3140	21510	90	448	494	222	145	160	70	92	86	0	908	929	501	101	107	105	90	84	0	0.375	0.421	0.422	0.455	1.996	0.398	0.772	52	414	1110	1177	-1.413	303	807	349	828	0
5	4	16	"iYKL166C-1"	"iYKL166C-1"	3340	21500	110	801	784	392	152	168	94	90	82	0	1413	1218	790	104	121	146	87	75	0	0.496	0.567	0.557	0.591	2.114	0.510	0.844	80	570	1958	1746	-1.012	649	1309	632	1114	0
5	5	16	"iYKL164C-1"	"iYKL164C-1"	3540	21500	110	527	589	358	152	165	87	81	70	0	1090	1057	770	100	117	127	78	73	0	0.379	0.457	0.474	0.475	2.163	0.417	0.735	80	577	1365	1394	-1.401	375	990	437	957	0
5	6	16	"iYKL162C"	"iYKL162C"	3750	21510	100	1387	1301	741	151	160	57	92	87	0	1305	1235	808	98	97	49	87	85	0	1.024	1.011	0.982	1.090	1.949	0.971	0.865	80	515	2443	2287	0.034	1236	1207	1150	1137	0
5	7	16	"iYKL148C"	"iYKL148C"	3950	21510	110	695	749	412	153	160	56	91	85	0	1330	1144	696	96	92	39	93	91	0	0.439	0.569	0.586	0.578	2.430	0.552	0.861	80	578	1776	1644	-1.187	542	1234	596	1048	0
5	8	16	"iYKL143W"	"iYKL143W"	4160	21510	100	561	550	256	149	155	51	86	83	0	2027	1765	1014	96	93	38	90	87	0	0.213	0.240	0.255	0.252	2.205	0.219	0.773	80	519	2343	2070	-2.229	412	1931	401	1669	0
5	9	16	"iYKL139W"	"iYKL139W"	4360	21510	100	610	630	325	154	159	56	91	83	0	2261	2091	1248	96	92	36	95	93	0	0.211	0.239	0.240	0.235	1.965	0.235	0.867	80	399	2621	2471	-2.247	456	2165	476	1995	0
5	10	16	"iYLL025W"	"iYLL025W"	4470	21500	100	967	960	465	166	201	148	88	81	0	718	660	346	102	119	101	82	80	0	1.300	1.423	1.385	1.346	1.763	1.403	0.845	80	422	1417	1352	0.379	801	616	794	558	0
5	11	16	"iYLL021W"	"iYLL021W"	4660	21490	90	753	686	274	175	217	154	86	75	0	1067	940	458	111	141	121	88	84	0	0.605	0.616	0.603	0.598	1.746	0.582	0.786	52	414	1534	1340	-0.726	578	956	511	829	0
5	12	16	"iYLL017W"	"iYLL017W"	4870	21500	100	314	334	143	166	181	76	71	46	0	886	806	449	105	133	122	80	76	0	0.190	0.240	0.254	0.244	2.424	0.241	0.555	80	536	929	869	-2.400	148	781	168	701	0
5	13	16	"iYLL001W"	"iYLL001W"	5090	21500	120	1470	1697	1338	158	183	133	81	71	0	519	567	416	104	123	112	70	57	0	3.161	3.324	3.108	2.935	2.346	3.372	0.901	120	608	1727	2002	1.661	1312	415	1539	463	0
5	14	16	"iYLR003C"	"iYLR003C"	5260	21490	100	906	854	458	165	206	166	80	73	0	467	409	220	105	114	65	78	71	0	2.047	2.266	2.115	2.032	1.901	2.392	0.769	80	472	1103	993	1.033	741	362	689	304	0
5	15	16	"iYLR007W"	"iYLR007W"	5470	21500	100	947	912	468	168	198	119	87	83	0	845	707	386	107	116	69	81	78	0	1.056	1.240	1.173	1.204	2.103	1.245	0.842	80	516	1517	1344	0.078	779	738	744	600	0
5	16	16	"iYLR024C"	"iYLR024C"	5660	21490	110	281	307	124	160	181	93	61	38	0	2007	1696	1153	107	145	189	77	75	0	0.064	0.093	0.107	0.133	3.020	0.083	0.343	80	575	2021	1736	-3.973	121	1900	147	1589	0
5	17	16	"iYLR028C"	"iYLR028C"	5870	21490	110	334	358	196	162	175	72	71	51	0	1000	905	593	107	163	230	73	66	0	0.193	0.246	0.231	0.246	2.918	0.241	0.612	80	571	1065	994	-2.376	172	893	196	798	0
5	18	16	"iYLR032W"	"iYLR032W"	6060	21490	110	629	666	331	169	193	102	87	77	0	816	748	433	109	153	175	77	73	0	0.651	0.778	0.743	0.735	1.957	0.740	0.753	80	565	1167	1136	-0.620	460	707	497	639	0
5	19	16	"iYLR044C"	"iYLR044C"	6290	21500	110	627	612	281	169	190	97	81	75	0	2571	2129	1277	106	146	200	83	82	0	0.186	0.219	0.217	0.251	1.982	0.198	0.797	80	572	2923	2466	-2.428	458	2465	443	2023	0
5	20	16	"iYLR048W"	"iYLR048W"	6480	21490	100	701	722	426	168	186	95	78	73	0	711	670	434	107	142	207	68	65	0	0.882	0.984	0.923	0.860	2.214	0.973	0.835	80	494	1137	1117	-0.180	533	604	554	563	0
5	21	16	"iYLR052W"	"iYLR052W"	6670	21490	110	681	678	385	178	205	143	73	66	0	901	756	440	107	137	154	81	71	0	0.634	0.770	0.734	0.703	1.984	0.787	0.814	80	576	1297	1149	-0.659	503	794	500	649	0
5	1	17	"iYLR364W"	"iYLR364W"	2690	21700	110	329	364	183	152	159	58	78	63	0	1496	1327	834	103	114	94	85	82	0	0.127	0.173	0.172	0.195	2.520	0.154	0.481	80	484	1570	1436	-2.976	177	1393	212	1224	0
5	2	17	"iYLR369W"	"iYLR369W"	2880	21710	100	754	742	398	155	178	106	85	80	0	822	746	453	105	132	142	78	72	0	0.835	0.916	0.857	0.909	2.049	0.833	0.719	80	492	1316	1228	-0.259	599	717	587	641	0
5	3	17	"iYLR373C"	"iYLR373C"	3080	21700	90	305	323	149	160	178	107	67	36	0	499	457	227	103	119	125	80	69	0	0.366	0.460	0.471	0.446	2.845	0.465	0.535	52	420	541	517	-1.449	145	396	163	354	0
5	4	17	"iYLR389C"	"iYLR389C"	3280	21700	110	243	263	114	155	161	57	62	42	0	1133	1017	645	103	113	96	85	78	0	0.085	0.118	0.129	0.122	2.614	0.115	0.393	80	600	1118	1022	-3.549	88	1030	108	914	0
5	5	17	"iYLR394W"	"iYLR394W"	3510	21710	120	238	258	115	152	160	55	60	43	0	833	879	659	100	108	89	79	72	0	0.117	0.136	0.140	0.182	3.363	0.113	0.379	120	647	819	885	-3.091	86	733	106	779	0
5	6	17	"iYLR398C"	"iYLR398C"	3680	21700	90	260	268	94	152	160	63	67	44	0	690	605	311	105	120	95	84	75	0	0.185	0.232	0.222	0.224	2.337	0.209	0.382	52	385	693	616	-2.437	108	585	116	500	0
5	7	17	"iYLR412W-1"	"iYLR412W-1"	3880	21700	100	336	358	166	156	169	74	73	57	0	724	701	428	101	125	120	78	72	0	0.289	0.337	0.350	0.340	2.492	0.311	0.601	80	518	803	802	-1.791	180	623	202	600	0
5	8	17	"iYLR417W"	"iYLR417W"	4070	21700	90	302	318	119	160	175	76	75	44	0	620	669	394	109	141	136	80	75	0	0.278	0.282	0.249	0.286	2.979	0.257	0.544	52	414	653	718	-1.847	142	511	158	560	0
5	9	17	"iYLRCdelta24"	"iYLRCdelta24"	4300	21700	120	376	394	221	152	164	71	70	58	0	388	454	318	101	114	90	68	62	0	0.780	0.686	0.679	0.749	3.089	0.668	0.704	120	654	511	595	-0.358	224	287	242	353	0
5	10	17	"iYLR436C"	"iYLR436C"	4490	21700	100	225	246	83	161	169	69	46	26	0	408	379	190	101	105	62	83	76	0	0.208	0.306	0.284	0.285	2.582	0.297	0.340	80	475	371	363	-2.262	64	307	85	278	0
5	11	17	"iYLR439W"	"iYLR439W"	4690	21690	100	320	332	137	160	163	54	80	66	0	480	446	244	102	103	46	83	80	0	0.423	0.500	0.485	0.506	2.444	0.471	0.525	80	516	538	516	-1.240	160	378	172	344	0
5	12	17	"iYLR444C"	"iYLR444C"	4890	21700	100	377	382	167	155	160	51	82	72	0	532	455	257	98	100	52	81	76	0	0.512	0.636	0.634	0.661	2.240	0.587	0.655	80	479	656	584	-0.967	222	434	227	357	0
5	13	17	"iYMR130W"	"iYMR130W"	5070	21690	100	1036	1013	536	152	164	71	90	88	0	1031	912	562	101	102	57	85	80	0	0.951	1.062	1.035	1.218	2.098	1.007	0.832	80	476	1814	1672	-0.073	884	930	861	811	0
5	14	17	"iYMR134W"	"iYMR134W"	5270	21690	100	1722	1705	1113	157	178	102	92	85	0	2856	2976	2104	100	118	122	83	80	0	0.568	0.538	0.528	0.602	2.542	0.502	0.859	80	529	4321	4424	-0.816	1565	2756	1548	2876	0
5	15	17	"iYMR138W"	"iYMR138W"	5490	21700	110	922	982	525	154	170	93	88	85	0	1307	1236	756	101	112	110	87	83	0	0.637	0.730	0.736	0.832	2.336	0.675	0.857	80	585	1974	1963	-0.651	768	1206	828	1135	0
5	16	17	"iYMR155W"	"iYMR155W"	5690	21700	110	622	615	303	152	160	53	85	83	0	854	909	576	99	100	57	86	82	0	0.623	0.572	0.568	0.583	1.907	0.484	0.748	80	571	1225	1273	-0.684	470	755	463	810	0
5	17	17	"itM(CAU)M"	"itM(CAU)M"	5880	21690	100	213	221	88	159	171	82	38	11	0	276	242	132	99	104	75	63	55	0	0.305	0.434	0.485	0.516	3.453	0.536	0.116	80	499	231	205	-1.713	54	177	62	143	0
5	18	17	"iYMR161W"	"iYMR161W"	6070	21690	110	321	328	135	162	172	64	72	58	0	912	787	421	101	114	93	85	80	0	0.196	0.242	0.261	0.272	2.703	0.235	0.550	80	570	970	852	-2.351	159	811	166	686	0
5	19	17	"iYMR176W"	"iYMR176W"	6270	21690	110	610	691	402	165	174	67	91	78	0	1570	1570	1240	102	123	119	76	71	0	0.303	0.358	0.394	0.498	2.821	0.326	0.845	80	570	1913	1994	-1.722	445	1468	526	1468	0
5	20	17	"iYMR180C"	"iYMR180C"	6480	21690	100	296	325	149	168	173	61	70	52	0	545	529	342	103	114	88	75	70	0	0.290	0.369	0.369	0.403	2.879	0.327	0.512	80	522	570	583	-1.788	128	442	157	426	0
5	21	17	"iYMR183C"	"iYMR183C"	6680	21690	100	275	283	111	172	183	112	48	12	0	753	643	392	102	116	108	77	72	0	0.158	0.205	0.228	0.271	3.303	0.174	0.364	80	521	754	652	-2.660	103	651	111	541	0
5	1	18	"iYMR198W"	"iYMR198W"	2700	21910	140	1020	1037	508	149	154	53	98	96	0	2706	2958	1689	100	99	60	98	96	0	0.334	0.311	0.308	0.322	1.778	0.288	0.764	156	743	3477	3746	-1.581	871	2606	888	2858	0
5	2	18	"iYMR202W"	"iYMR202W"	2890	21900	120	360	415	231	147	156	65	75	67	0	446	591	436	99	100	64	80	75	0	0.614	0.545	0.537	0.529	2.441	0.488	0.679	120	571	560	760	-0.704	213	347	268	492	0
5	3	18	"iYMR206W"	"iYMR206W"	3090	21900	110	1703	1515	865	147	161	113	90	88	0	2040	1677	1127	98	104	99	81	81	0	0.801	0.866	0.813	0.875	2.103	0.823	0.869	80	574	3498	2947	-0.320	1556	1942	1368	1579	0
5	4	18	"iYNL148C"	"iYNL148C"	3290	21900	110	216	221	79	145	157	106	33	5	0	564	507	312	99	106	98	73	68	0	0.153	0.186	0.236	0.233	2.725	0.144	0.239	80	569	536	484	-2.711	71	465	76	408	0
5	5	18	"iYNL144C-0"	"iYNL144C-0"	3490	21900	100	324	325	149	149	156	49	76	63	0	1473	1361	901	100	100	59	86	78	0	0.127	0.140	0.140	0.170	2.720	0.122	0.578	80	485	1548	1437	-2.972	175	1373	176	1261	0
5	6	18	"iYNL141W"	"iYNL141W"	3690	21900	110	685	698	424	148	154	55	90	81	0	860	715	472	102	104	63	82	70	0	0.708	0.897	0.877	0.891	2.319	0.901	0.791	80	589	1295	1163	-0.497	537	758	550	613	0
5	7	18	"iYNL125C"	"iYNL125C"	3900	21900	110	285	319	161	150	155	56	68	56	0	602	794	652	99	103	79	73	68	0	0.268	0.243	0.257	0.310	3.054	0.221	0.625	80	567	638	864	-1.898	135	503	169	695	0
5	8	18	"iYNL121C"	"iYNL121C"	4090	21900	100	248	244	95	153	159	51	58	45	0	626	619	419	101	105	80	81	68	0	0.181	0.176	0.212	0.236	4.033	0.158	0.372	80	508	620	609	-2.466	95	525	91	518	0
5	9	18	"iYNL116W"	"iYNL116W"	4290	21900	100	346	376	196	153	157	53	73	63	0	565	674	527	100	96	44	76	71	0	0.415	0.389	0.419	0.479	3.025	0.342	0.693	80	498	658	797	-1.269	193	465	223	574	0
5	10	18	"iYNL097C"	"iYNL097C"	4500	21900	120	579	679	387	156	160	51	94	86	0	668	767	511	97	92	34	93	88	0	0.741	0.781	0.794	0.898	2.163	0.749	0.854	120	622	994	1193	-0.433	423	571	523	670	0
5	11	18	"iYNL094W"	"iYNL094W"	4690	21890	100	302	344	154	155	159	50	83	66	0	1168	1031	613	99	108	79	88	83	0	0.138	0.203	0.192	0.228	2.943	0.182	0.575	80	480	1216	1121	-2.862	147	1069	189	932	0
5	12	18	"iYNL089C"	"iYNL089C"	4890	21900	120	306	342	174	154	159	52	69	60	0	442	565	424	98	103	73	74	70	0	0.442	0.403	0.404	0.457	3.035	0.362	0.640	120	645	496	655	-1.178	152	344	188	467	0
5	13	18	"iYNL073W"	"iYNL073W"	5110	21900	110	363	388	203	156	160	54	81	66	0	424	487	356	100	96	41	76	70	0	0.639	0.599	0.579	0.667	2.505	0.563	0.654	80	568	531	619	-0.646	207	324	232	387	0
5	14	18	"iYNL069C"	"iYNL069C"	5300	21900	100	244	255	95	155	159	53	66	43	0	1152	1018	561	96	94	45	93	87	0	0.084	0.108	0.130	0.145	3.202	0.102	0.372	80	508	1145	1022	-3.569	89	1056	100	922	0
5	15	18	"iYNL065W"	"iYNL065W"	5500	21900	110	600	673	377	156	159	51	88	82	0	742	742	501	100	97	48	80	76	0	0.692	0.805	0.818	0.897	2.526	0.779	0.842	80	585	1086	1159	-0.532	444	642	517	642	0
5	16	18	"itG(GCC)O2"	"itG(GCC)O2"	5720	21900	100	578	592	305	159	160	50	88	83	0	602	582	332	101	95	34	85	83	0	0.836	0.900	0.840	0.923	2.160	0.909	0.800	80	506	920	914	-0.258	419	501	433	481	0
5	17	18	"iYOL019W"	"iYOL019W"	5910	21900	110	637	658	320	160	168	76	90	80	0	1347	1265	715	100	98	45	93	92	0	0.383	0.427	0.393	0.442	1.987	0.418	0.774	80	559	1724	1663	-1.386	477	1247	498	1165	0
5	18	18	"iYOL015W"	"iYOL015W"	6110	21900	100	1237	1227	670	161	166	56	98	93	0	1445	1336	741	99	97	42	98	96	0	0.799	0.862	0.870	0.865	1.718	0.866	0.882	80	517	2422	2303	-0.323	1076	1346	1066	1237	0
5	19	18	"iYOL001W"	"iYOL001W"	6310	21890	110	776	833	474	166	171	58	95	85	0	389	362	210	101	100	53	75	70	0	2.118	2.556	2.359	2.565	2.059	2.544	0.811	80	581	898	928	1.083	610	288	667	261	0
5	20	18	"iYOR003W"	"iYOR003W"	6510	21900	110	2725	3270	2070	166	171	54	100	100	0	803	824	544	102	99	37	92	85	0	3.650	4.299	4.480	5.090	2.030	4.291	0.893	80	559	3260	3826	1.868	2559	701	3104	722	0
[truncated: 2,234,365 more chars]
