# Supplementary material for: Genome-Wide Mapping of the Cohesin Complex in the Yeast Saccharomyces cerevisiae
Source: PLoS Biol. 2004 Jul 27;2(9):e259. doi: 10.1371/journal.pbio.0020259 (PMC490026; doi:10.1371/journal.pbio.0020259)
Supplement: Dataset S31 — Cy3 = genomic DNA; Cy5 = ChIP cdc16-ts Mcd1-18Myc in W303. (2.6 MB XLS). [file pbio.0020259.sd031.xls]

ATF	1.0
27	43    
"Type=GenePix Results 1.4"
"DateTime=2001/05/01 11:17:44"
"Settings=C:\Documents and Settings\jen.JEN-W2000\My Documents\cohesinArrayData2\UP3_051.gps"
"GalFile=C:\Documents and Settings\jen\My Documents\cohesinArrayData2\UberPrint3_v2.gal"
"Scanner=GenePix 4000A [46495]"
"Comment=Cy5=MycMcd1p cdc16 Megee noNZ Cy3=total genomic"
"PixelSize=10"
"ImageName=635 nm	532 nm"
"FileName=C:\Documents and Settings\jen.JEN-W2000\My Documents\cohesinArrayData2\UP3_051_635_nm.tif	C:\Documents and Settings\jen.JEN-W2000\My Documents\cohesinArrayData2\UP3_051_532_nm.tif"
"PMTVolts=860	680"
"ScanPower=100	100"
"FocusPosition=0"
"NormalizationFactor:RatioOfMedians=2.90008"
"NormalizationFactor:RatioOfMeans=2.69367"
"NormalizationFactor:MedianOfRatios=2.72905"
"NormalizationFactor:MeanOfRatios=2.53582"
"NormalizationFactor:RegressionRatio=2.78343"
"JpegImage=C:\Documents and Settings\jen.JEN-W2000\My Documents\cohesinArrayData2\UP3_051.jpg"
"RatioFormulation=W1/W2 (635 nm/532 nm)"
"Barcode="
"ImageOrigin=1100, 12720"
"JpegOrigin=1840, 13490"
"Creator=GenePix Pro 3.0.6.89"
"Temperature=39.26"
"LaserPower=1.7	2.17"
"LaserOnTime=8406	8408"
"Supplier="
"Block"	"Column"	"Row"	"Name"	"ID"	"X"	"Y"	"Dia."	"F635 Median"	"F635 Mean"	"F635 SD"	"B635 Median"	"B635 Mean"	"B635 SD"	"% > B635+1SD"	"% > B635+2SD"	"F635 % Sat."	"F532 Median"	"F532 Mean"	"F532 SD"	"B532 Median"	"B532 Mean"	"B532 SD"	"% > B532+1SD"	"% > B532+2SD"	"F532 % Sat."	"Ratio of Medians"	"Ratio of Means"	"Median of Ratios"	"Mean of Ratios"	"Ratios SD"	"Rgn Ratio"	"Rgn R�"	"F Pixels"	"B Pixels"	"Sum of Medians"	"Sum of Means"	"Log Ratio"	"F635 Median - B635"	"F532 Median - B532"	"F635 Mean - B635"	"F532 Mean - B532"	"Flags"
1	1	1	"YBL081W"	"YBL081W"	2150	13780	110	659	639	253	155	165	63	96	93	0	2199	1987	1095	32	38	57	98	97	0	0.233	0.248	0.245	0.282	2.042	0.203	0.762	80	578	2671	2439	-2.104	504	2167	484	1955	0
1	2	1	"YBL112C"	"YBL112C"	2340	13790	110	2905	2827	854	158	164	59	100	100	0	11072	10374	4358	32	33	14	100	100	0	0.249	0.258	0.262	0.286	1.579	0.226	0.871	80	560	13787	13011	-2.007	2747	11040	2669	10342	0
1	3	1	"CDS1"	"YBR029C"	2530	13780	110	260	278	117	160	165	56	68	43	0	430	428	279	32	33	13	95	95	0	0.251	0.298	0.329	0.301	2.702	0.277	0.333	80	566	498	514	-1.993	100	398	118	396	0
1	4	1	"YBL083C"	"YBL083C"	2730	13780	100	205	233	112	156	167	57	46	28	0	244	277	167	31	31	11	97	96	0	0.230	0.313	0.426	0.328	2.618	0.326	0.188	80	504	262	323	-2.120	49	213	77	246	0
1	5	1	"NTH2"	"YBR001C"	2940	13790	110	1069	1044	418	155	163	55	100	98	0	535	525	267	29	31	12	100	100	0	1.806	1.792	1.700	1.937	1.727	1.832	0.796	80	578	1420	1385	0.853	914	506	889	496	0
1	6	1	"RPL4A"	"YBR031W"	3140	13800	120	1309	2000	2442	158	165	57	99	98	0	1673	1826	1304	28	31	27	95	95	0	0.700	1.024	0.751	0.969	2.334	1.522	0.737	120	681	2796	3640	-0.515	1151	1645	1842	1798	0
1	7	1	"BOI1"	"YBL085W"	3340	13810	80	203	247	128	157	163	55	46	25	0	87	129	137	31	40	52	51	30	0	0.821	0.918	1.197	0.952	3.880	0.895	0.170	52	326	102	188	-0.284	46	56	90	98	0
1	8	1	"COQ1"	"YBR003W"	3540	13790	120	2707	2873	1276	158	164	55	100	99	0	4132	3951	2124	31	34	22	100	100	0	0.622	0.693	0.688	0.790	1.762	0.661	0.882	120	659	6650	6635	-0.686	2549	4101	2715	3920	0
1	9	1	"YBR033W"	"YBR033W"	3750	13790	120	1642	1818	934	162	166	54	99	98	0	3433	3392	1702	30	31	12	100	100	0	0.435	0.493	0.471	0.489	1.770	0.488	0.883	120	628	4883	5018	-1.201	1480	3403	1656	3362	0
1	10	1	"RPL23A"	"YBL087C"	3920	13780	110	525	552	230	165	185	97	91	77	0	2877	2666	1596	31	152	596	83	76	0	0.126	0.147	0.141	0.169	2.209	0.126	0.770	80	498	3206	3022	-2.983	360	2846	387	2635	0
1	11	1	"YBR005W"	"YBR005W"	4120	13780	120	2537	2627	1083	168	185	90	98	97	0	1898	1683	806	31	124	519	85	77	0	1.269	1.488	1.470	1.660	1.848	1.460	0.797	120	664	4236	4111	0.344	2369	1867	2459	1652	0
1	12	1	"PDX3"	"YBR035C"	4340	13780	120	730	740	329	161	168	61	94	89	0	2295	2063	1182	31	35	31	98	95	0	0.251	0.285	0.279	0.322	2.120	0.264	0.821	120	663	2833	2611	-1.992	569	2264	579	2032	0
1	13	1	"YCL045C"	"YCL045C"	4530	13760	90	260	283	148	164	172	61	57	38	0	126	315	380	32	44	150	40	28	0	1.021	0.420	0.541	0.617	3.546	0.314	0.343	52	348	190	402	0.030	96	94	119	283	0
1	14	1	"YCLX04W"	"YCLX04W"	4730	13780	120	350	366	124	160	166	57	88	80	0	1970	1738	754	30	37	109	95	93	0	0.098	0.121	0.124	0.129	2.007	0.108	0.585	120	662	2130	1914	-3.352	190	1940	206	1708	0
1	15	1	"YCR023C"	"YCR023C"	4940	13790	120	491	507	198	161	166	60	96	85	0	782	833	416	30	31	11	99	99	0	0.439	0.431	0.414	0.430	1.870	0.404	0.700	120	611	1082	1149	-1.188	330	752	346	803	0
1	16	1	"YCL047C"	"YCL047C"	5140	13790	150	186	207	104	165	170	57	30	15	0	65	138	217	31	33	51	38	21	0	0.618	0.393	1.022	1.009	4.998	0.325	0.211	156	834	55	149	-0.695	21	34	42	107	-50
1	17	1	"YCLX06C"	"YCLX06C"	5340	13780	120	589	569	240	166	172	59	92	84	0	1481	1461	886	29	34	61	95	91	0	0.291	0.281	0.274	0.308	1.916	0.252	0.759	120	569	1875	1835	-1.779	423	1452	403	1432	0
1	18	1	"PMP1"	"YCR024C-A"	5530	13790	120	328	326	99	169	170	53	81	64	0	1290	1116	522	29	31	15	98	97	0	0.126	0.144	0.145	0.143	2.436	0.131	0.547	120	637	1420	1244	-2.987	159	1261	157	1087	0
1	19	1	"YCL049C"	"YCL049C"	5720	13780	100	224	268	167	167	173	56	52	32	0	110	201	236	29	31	12	81	78	0	0.704	0.587	1.000	0.990	4.622	0.593	0.277	80	482	138	273	-0.507	57	81	101	172	0
1	20	1	"YCLX08C"	"YCLX08C"	5930	13780	120	806	780	298	165	172	59	97	94	0	1696	1526	717	30	35	31	98	98	0	0.385	0.411	0.408	0.431	1.777	0.381	0.832	120	630	2307	2111	-1.378	641	1666	615	1496	0
1	21	1	"YCR026C"	"YCR026C"	6120	13780	120	303	330	135	165	171	58	83	59	0	587	623	338	30	34	38	100	97	0	0.248	0.278	0.264	0.254	2.438	0.258	0.494	120	666	695	758	-2.013	138	557	165	593	0
1	1	2	"LRE1"	"YCL051W"	2140	14000	150	180	190	70	157	176	140	8	0	0	56	88	76	32	60	284	1	0	0	0.958	0.589	0.925	1.085	4.530	5.308	0.021	156	829	47	89	-0.061	23	24	33	56	-50
1	2	2	"YCLX10C"	"YCLX10C"	2320	14000	120	3129	3135	1450	159	167	58	100	100	0	1542	1405	766	33	41	131	94	88	0	1.968	2.169	2.158	2.440	1.820	2.167	0.895	120	526	4479	4348	0.977	2970	1509	2976	1372	0
1	3	2	"FEN2"	"YCR028C"	2540	14000	120	1492	1532	688	154	162	58	97	95	0	3486	3114	1571	32	38	121	97	94	0	0.387	0.447	0.423	0.497	1.833	0.415	0.838	120	611	4792	4460	-1.368	1338	3454	1378	3082	0
1	4	2	"SHR3"	"YDL212W"	2740	14000	150	196	211	88	155	163	60	39	20	0	74	301	454	31	32	15	67	57	0	0.953	0.207	0.753	0.702	5.773	0.122	0.174	156	749	84	326	-0.069	41	43	56	270	-50
1	5	2	"THI13"	"YDL244W"	2920	13990	110	816	946	527	156	164	59	100	95	0	2618	2744	1874	30	31	10	98	98	0	0.255	0.291	0.295	0.343	2.189	0.260	0.775	80	507	3248	3504	-1.971	660	2588	790	2714	0
1	6	2	"REG1"	"YDR028C"	3130	13990	110	295	316	93	156	162	57	90	66	0	559	530	243	29	34	92	92	86	0	0.262	0.319	0.349	0.329	2.269	0.295	0.513	80	543	669	661	-1.931	139	530	160	501	0
1	7	2	"YDL214C"	"YDL214C"	3340	14000	150	168	184	100	153	162	59	21	10	0	59	114	140	29	32	27	52	40	0	0.500	0.365	0.772	0.791	4.651	0.800	0.192	156	744	45	116	-1.000	15	30	31	85	-50
1	8	2	"YDL246C"	"YDL246C"	3540	14000	150	166	175	60	154	161	59	23	7	0	42	58	47	30	32	12	49	32	0	1.000	0.750	2.500	1.805	5.677	12.619	0.017	156	686	24	49	0.000	12	12	21	28	-50
1	9	2	"RAD28"	"YDR030C"	3720	13990	110	320	371	201	162	164	59	73	56	0	654	867	714	30	31	12	97	96	0	0.253	0.250	0.270	0.232	2.561	0.227	0.579	80	488	782	1046	-1.982	158	624	209	837	0
1	10	2	"YDL216C"	"YDL216C"	3910	13980	110	338	373	145	163	172	68	85	63	0	886	992	637	30	40	136	92	83	0	0.204	0.218	0.210	0.239	2.159	0.181	0.529	80	590	1031	1172	-2.290	175	856	210	962	0
1	11	2	"COS7"	"YDL248W"	4150	13990	120	346	354	132	160	167	56	85	70	0	931	890	485	31	33	20	96	96	0	0.207	0.226	0.237	0.233	2.360	0.206	0.590	120	633	1086	1053	-2.275	186	900	194	859	0
1	12	2	"YDR032C"	"YDR032C"	4330	13990	120	292	288	102	162	167	58	69	53	0	714	732	485	31	32	12	95	94	0	0.190	0.180	0.200	0.225	2.876	0.174	0.259	120	584	813	827	-2.393	130	683	126	701	0
1	13	2	"YDL218W"	"YDL218W"	4540	13990	120	633	642	286	161	171	58	95	89	0	2563	2191	1147	31	37	89	98	94	0	0.186	0.223	0.228	0.229	1.890	0.207	0.766	120	584	3004	2641	-2.423	472	2532	481	2160	0
1	14	2	"YRB1"	"YDR002W"	4710	13990	120	1470	1359	476	159	166	53	98	95	0	1480	1215	627	30	35	88	90	86	0	0.904	1.013	0.981	1.255	2.251	0.926	0.834	120	584	2761	2385	-0.145	1311	1450	1200	1185	0
1	15	2	"LYS14"	"YDR034C"	4940	13990	120	1197	1217	554	163	167	62	98	95	0	1378	1333	702	30	32	13	99	98	0	0.767	0.809	0.778	0.863	2.129	0.784	0.797	120	624	2382	2357	-0.383	1034	1348	1054	1303	0
1	16	2	"MRP1"	"YDR347W"	5140	13990	120	1165	1160	381	163	167	54	100	100	0	2672	2379	814	31	32	12	100	100	0	0.379	0.425	0.407	0.435	1.572	0.403	0.825	120	554	3643	3345	-1.398	1002	2641	997	2348	0
1	17	2	"RGA2"	"YDR379W"	5330	13980	120	1406	1409	524	168	171	57	99	97	0	4331	3943	1652	31	32	13	100	100	0	0.288	0.317	0.316	0.323	1.562	0.297	0.863	120	607	5538	5153	-1.796	1238	4300	1241	3912	0
1	18	2	"YDR411C"	"YDR411C"	5540	13990	90	837	807	319	170	175	61	96	94	0	2670	2400	1367	31	44	124	98	94	0	0.253	0.269	0.262	0.297	1.832	0.232	0.805	52	408	3306	3006	-1.984	667	2639	637	2369	0
1	19	2	"YPS7"	"YDR349C"	5730	13990	110	293	302	123	170	180	64	71	47	0	359	391	256	31	47	112	88	75	0	0.375	0.367	0.396	0.377	2.546	0.298	0.282	80	573	451	492	-1.415	123	328	132	360	0
1	20	2	"YRA1"	"YDR381W"	5930	13990	120	380	387	119	164	173	59	94	82	0	1101	975	455	30	45	98	95	91	0	0.202	0.236	0.229	0.261	2.352	0.207	0.616	120	627	1287	1168	-2.310	216	1071	223	945	0
1	21	2	"YDR413C"	"YDR413C"	6140	13990	130	529	526	180	161	170	58	97	90	0	2424	2204	860	30	39	86	100	100	0	0.154	0.168	0.165	0.164	1.603	0.152	0.737	120	743	2762	2539	-2.702	368	2394	365	2174	0
1	1	3	"SBE2"	"YDR351W"	2150	14210	170	1204	1235	405	162	181	128	100	99	0	4065	4031	1392	34	74	336	100	98	0	0.258	0.268	0.265	0.270	1.424	0.253	0.876	208	950	5073	5070	-1.952	1042	4031	1073	3997	0
1	2	3	"YDR383C"	"YDR383C"	2340	14200	160	762	765	214	157	165	61	98	98	0	2065	1911	609	33	43	115	99	98	0	0.298	0.324	0.311	0.325	1.496	0.307	0.819	208	706	2637	2486	-1.748	605	2032	608	1878	0
1	3	3	"YDR415C"	"YDR415C"	2540	14200	120	534	539	206	153	161	58	97	90	0	3132	2848	1254	33	42	132	100	96	0	0.123	0.137	0.136	0.137	1.520	0.129	0.776	120	526	3480	3201	-3.024	381	3099	386	2815	0
1	4	3	"TRR1"	"YDR353W"	2750	14210	170	442	451	137	156	162	56	97	92	0	2350	2230	674	33	38	25	100	100	0	0.123	0.134	0.133	0.130	1.691	0.123	0.707	208	813	2603	2492	-3.018	286	2317	295	2197	0
1	5	3	"EFT2"	"YDR385W"	2950	14200	150	1099	1109	338	157	161	56	100	99	0	5283	4909	1570	32	41	87	100	100	0	0.179	0.195	0.190	0.200	1.583	0.187	0.881	156	721	6193	5829	-2.479	942	5251	952	4877	0
1	6	3	"YDR417C"	"YDR417C"	3140	14210	120	546	544	168	155	160	58	98	92	0	1304	1195	475	30	39	97	98	95	0	0.307	0.334	0.330	0.343	1.896	0.309	0.751	120	566	1665	1554	-1.704	391	1274	389	1165	0
1	7	3	"YER097W"	"YER097W"	3340	14200	150	261	266	76	156	162	58	73	43	0	1100	1032	317	30	30	11	100	100	0	0.098	0.110	0.113	0.108	2.132	0.101	0.351	156	694	1175	1112	-3.349	105	1070	110	1002	0
1	8	3	"YER128W"	"YER128W"	3550	14200	140	498	503	187	155	161	60	96	91	0	2656	2523	888	30	31	12	100	100	0	0.131	0.140	0.137	0.135	1.915	0.134	0.716	156	588	2969	2841	-2.937	343	2626	348	2493	0
1	9	3	"YER160C"	"YER160C"	3750	14200	120	1283	1502	1043	156	160	55	98	98	0	4885	5012	3506	30	31	12	100	100	0	0.232	0.270	0.249	0.290	2.030	0.249	0.756	120	575	5982	6328	-2.107	1127	4855	1346	4982	0
1	10	3	"PRS2"	"YER099C"	3940	14200	130	1357	1271	422	157	163	55	98	98	0	2931	2581	1022	30	31	13	100	100	0	0.414	0.437	0.428	0.457	1.534	0.415	0.868	120	648	4101	3665	-1.274	1200	2901	1114	2551	0
1	11	3	"YER130C"	"YER130C"	4130	14210	120	1337	1330	466	160	166	56	100	97	0	1916	1687	791	31	31	11	100	100	0	0.624	0.707	0.694	0.775	1.547	0.657	0.896	120	601	3062	2826	-0.679	1177	1885	1170	1656	0
1	12	3	"RAD4"	"YER162C"	4350	14210	120	768	774	291	165	169	58	96	95	0	4901	4346	2377	31	33	16	99	98	0	0.124	0.141	0.131	0.162	2.082	0.124	0.804	120	582	5473	4924	-3.014	603	4870	609	4315	0
1	13	3	"AST2"	"YER101C"	4540	14200	150	1283	1340	532	163	171	56	99	99	0	3670	3410	1101	32	37	29	100	100	0	0.308	0.348	0.329	0.335	1.490	0.338	0.834	156	735	4758	4555	-1.700	1120	3638	1177	3378	0
1	14	3	"PMD1"	"YER132C"	4740	14200	130	1552	1644	765	164	172	58	100	100	0	4301	4355	2184	31	37	62	100	100	0	0.325	0.342	0.332	0.353	1.657	0.334	0.849	120	646	5658	5804	-1.621	1388	4270	1480	4324	0
1	15	3	"CHD1"	"YER164W"	4950	14210	130	815	814	290	166	171	60	98	96	0	3839	3534	1628	31	36	58	98	97	0	0.170	0.185	0.182	0.194	1.655	0.168	0.833	120	658	4457	4151	-2.553	649	3808	648	3503	0
1	16	3	"SSA4"	"YER103W"	5150	14210	130	1376	1381	461	166	173	56	99	97	0	3927	3557	1513	31	32	14	100	100	0	0.311	0.345	0.330	0.359	1.506	0.311	0.864	120	673	5106	4741	-1.687	1210	3896	1215	3526	0
1	17	3	"YER134C"	"YER134C"	5370	14190	120	296	301	93	164	171	56	82	56	0	1569	1438	576	31	33	15	100	99	0	0.086	0.097	0.090	0.100	2.671	0.077	0.335	120	609	1670	1544	-3.542	132	1538	137	1407	0
1	18	3	"YER166W"	"YER166W"	5550	14210	120	207	221	75	163	171	59	45	18	0	219	235	131	31	33	16	95	94	0	0.234	0.284	0.308	0.308	3.324	0.295	0.112	120	600	232	262	-2.095	44	188	58	204	0
1	19	3	"AMS1"	"YGL156W"	5750	14200	110	430	454	182	165	175	60	92	81	0	1469	1602	1070	31	35	26	97	97	0	0.184	0.184	0.199	0.214	2.318	0.166	0.729	80	559	1703	1860	-2.440	265	1438	289	1571	0
1	20	3	"YGL188C"	"YGL188C"	5960	14190	110	213	233	107	165	175	60	48	18	0	154	146	80	30	34	22	86	73	0	0.387	0.586	0.705	0.598	3.931	1.391	0.126	80	532	172	184	-1.369	48	124	68	116	0
1	21	3	"YGL220W"	"YGL220W"	6140	14200	130	342	345	117	165	172	56	86	68	0	2069	1791	894	30	37	81	95	92	0	0.087	0.102	0.096	0.110	2.365	0.089	0.536	120	720	2216	1941	-3.526	177	2039	180	1761	0
1	1	4	"RCK1"	"YGL158W"	2150	14420	120	643	647	246	167	174	72	95	89	0	3003	2723	1105	34	42	39	100	100	0	0.160	0.179	0.175	0.175	1.727	0.169	0.767	120	625	3445	3169	-2.641	476	2969	480	2689	0
1	2	4	"CDC55"	"YGL190C"	2360	14410	110	440	457	179	156	163	60	92	87	0	1406	1349	720	31	32	13	100	98	0	0.207	0.228	0.223	0.244	2.303	0.202	0.685	80	494	1659	1619	-2.275	284	1375	301	1318	0
1	3	4	"YGL222C"	"YGL222C"	2540	14420	120	343	367	144	156	164	58	87	75	0	1801	1552	715	31	34	19	99	97	0	0.106	0.139	0.139	0.149	2.760	0.129	0.593	120	624	1957	1732	-3.243	187	1770	211	1521	0
1	4	4	"YGL160W"	"YGL160W"	2750	14410	110	640	627	229	158	162	54	98	93	0	2985	2573	1246	31	36	22	100	100	0	0.163	0.185	0.175	0.211	1.865	0.161	0.757	80	504	3436	3011	-2.616	482	2954	469	2542	0
1	5	4	"IME4"	"YGL192W"	2950	14410	120	529	520	177	156	164	59	95	92	0	2650	2500	1131	31	37	30	100	99	0	0.142	0.147	0.146	0.154	1.709	0.134	0.743	120	591	2992	2833	-2.812	373	2619	364	2469	0
1	6	4	"YGL224C"	"YGL224C"	3150	14420	120	2663	2473	903	157	163	56	99	99	0	2197	1921	948	29	31	11	98	98	0	1.156	1.224	1.214	1.425	1.840	1.169	0.900	120	598	4674	4208	0.209	2506	2168	2316	1892	0
1	7	4	"SUT1"	"YGL162W"	3350	14410	110	440	456	178	160	164	55	95	88	0	2086	1816	882	31	31	11	100	98	0	0.136	0.166	0.156	0.169	1.894	0.145	0.653	80	454	2335	2081	-2.876	280	2055	296	1785	0
1	8	4	"HOS2"	"YGL194C"	3540	14410	180	1555	1589	720	161	168	61	96	95	0	2108	1954	818	31	37	56	96	95	0	0.671	0.743	0.723	0.773	1.652	0.758	0.892	256	878	3471	3351	-0.575	1394	2077	1428	1923	0
1	9	4	"YGL226W"	"YGL226W"	3750	14410	120	1080	1021	447	159	166	59	94	90	0	2103	1900	898	31	35	23	100	99	0	0.444	0.461	0.458	0.456	1.850	0.442	0.817	120	554	2993	2731	-1.170	921	2072	862	1869	0
1	10	4	"YGR277C"	"YGR277C"	3960	14410	120	566	591	258	158	162	55	93	89	0	3151	2622	1200	31	31	11	100	100	0	0.131	0.167	0.160	0.171	2.126	0.153	0.685	120	573	3528	3024	-2.935	408	3120	433	2591	0
1	11	4	"YHL013C"	"YHL013C"	4150	14410	120	4119	3718	1428	162	169	60	100	100	0	2821	2483	1155	31	31	10	100	100	0	1.418	1.450	1.445	1.538	1.913	1.436	0.858	120	537	6747	6008	0.504	3957	2790	3556	2452	0
1	12	4	"YHL045W"	"YHL045W"	4340	14410	120	1275	1214	504	160	168	57	98	95	0	4012	3473	1702	30	31	11	100	100	0	0.280	0.306	0.308	0.316	1.892	0.286	0.871	120	553	5097	4497	-1.836	1115	3982	1054	3443	0
1	13	4	"SCW4"	"YGR279C"	4540	14410	120	745	770	313	166	174	58	96	93	0	2170	1958	880	32	39	36	99	98	0	0.271	0.314	0.305	0.315	1.919	0.297	0.791	120	648	2717	2530	-1.885	579	2138	604	1926	0
1	14	4	"RPS20"	"YHL015W"	4770	14410	120	843	769	304	164	172	59	96	90	0	942	803	410	30	32	13	97	96	0	0.745	0.783	0.786	0.840	1.866	0.751	0.802	120	591	1591	1378	-0.426	679	912	605	773	0
1	15	4	"YHL047C"	"YHL047C"	4950	14410	120	1334	1314	501	167	172	55	98	98	0	3179	2939	1423	31	33	14	99	99	0	0.371	0.394	0.375	0.435	2.073	0.366	0.883	120	558	4315	4055	-1.432	1167	3148	1147	2908	0
1	16	4	"YOR1"	"YGR281W"	5150	14410	120	632	694	337	167	173	57	97	90	0	1543	1540	954	31	32	13	100	99	0	0.308	0.349	0.330	0.382	2.150	0.317	0.761	120	585	1977	2036	-1.701	465	1512	527	1509	0
1	17	4	"YHL017W"	"YHL017W"	5340	14410	130	4493	4034	1698	165	172	58	100	100	0	2699	2290	1392	32	32	13	99	98	0	1.623	1.713	1.651	2.271	2.141	1.581	0.882	120	682	6995	6127	0.698	4328	2667	3869	2258	0
1	18	4	"YHL049C"	"YHL049C"	5550	14410	130	4129	3820	1540	159	168	59	100	99	0	14875	12442	6226	31	32	17	100	100	0	0.267	0.295	0.283	0.333	1.604	0.271	0.911	120	645	18814	16072	-1.903	3970	14844	3661	12411	0
1	19	4	"YGR283C"	"YGR283C"	5760	14400	120	801	819	351	166	174	59	95	93	0	2258	1953	925	31	32	16	97	97	0	0.285	0.340	0.352	0.351	1.910	0.331	0.842	120	597	2862	2575	-1.810	635	2227	653	1922	0
1	20	4	"APM2"	"YHL019C"	5950	14410	120	2102	2045	831	169	176	59	100	99	0	2923	2465	1208	31	32	15	100	100	0	0.668	0.771	0.727	0.859	1.846	0.729	0.858	120	572	4825	4310	-0.581	1933	2892	1876	2434	0
1	21	4	"YHR001W"	"YHR001W"	6140	14410	120	4423	4154	1634	166	172	58	100	100	0	1697	1524	805	31	32	14	97	97	0	2.555	2.671	2.540	3.193	1.985	2.612	0.879	120	616	5923	5481	1.353	4257	1666	3988	1493	0
1	1	5	"YIL087C"	"YIL087C"	2140	14620	120	635	626	210	159	168	65	96	90	0	1872	1581	770	31	33	17	99	99	0	0.259	0.301	0.290	0.338	1.874	0.268	0.793	120	595	2317	2017	-1.951	476	1841	467	1550	0
1	2	5	"RPI1"	"YIL119C"	2350	14620	120	448	454	150	156	166	60	94	88	0	1231	1108	542	31	35	28	98	96	0	0.243	0.277	0.273	0.309	2.212	0.249	0.721	120	649	1492	1375	-2.039	292	1200	298	1077	0
1	3	5	"YIL151C"	"YIL151C"	2580	14600	90	210	221	71	162	170	64	38	11	0	135	149	98	32	40	38	75	65	0	0.466	0.504	0.685	0.699	4.351	0.679	0.145	52	367	151	176	-1.102	48	103	59	117	0
1	4	5	"YIL089W"	"YIL089W"	2750	14620	120	890	851	309	159	170	102	94	90	0	1851	1572	754	31	33	22	97	96	0	0.402	0.449	0.442	0.510	2.068	0.417	0.794	120	572	2551	2233	-1.316	731	1820	692	1541	0
1	5	5	"YIL121W"	"YIL121W"	2950	14620	120	678	687	233	159	165	68	96	93	0	1489	1395	676	30	31	16	99	98	0	0.356	0.387	0.379	0.439	1.926	0.350	0.805	120	541	1978	1893	-1.491	519	1459	528	1365	0
1	6	5	"RRD1"	"YIL153W"	3150	14610	110	763	735	253	164	170	69	98	93	0	1672	1433	678	29	37	57	100	97	0	0.365	0.407	0.402	0.438	1.753	0.362	0.801	80	499	2242	1975	-1.456	599	1643	571	1404	0
1	7	5	"YIL091C"	"YIL091C"	3350	14610	110	1155	1190	481	159	168	67	100	98	0	2896	2644	1324	31	40	84	100	98	0	0.348	0.395	0.396	0.433	1.625	0.356	0.840	80	552	3861	3644	-1.524	996	2865	1031	2613	0
1	8	5	"SIM1"	"YIL123W"	3560	14610	120	817	809	349	157	168	64	99	93	0	2837	2485	1226	32	42	75	100	96	0	0.235	0.266	0.267	0.291	2.004	0.243	0.769	120	480	3465	3105	-2.087	660	2805	652	2453	0
1	9	5	"GUT2"	"YIL155C"	3750	14620	120	1185	1183	456	156	162	56	98	95	0	1338	1168	631	30	34	21	95	93	0	0.787	0.902	0.851	1.091	2.255	0.840	0.823	120	566	2337	2165	-0.346	1029	1308	1027	1138	0
1	10	5	"YIL093C"	"YIL093C"	3970	14610	120	374	383	125	157	162	58	90	81	0	1380	1209	577	30	31	12	98	98	0	0.161	0.192	0.179	0.204	2.358	0.159	0.537	120	566	1567	1405	-2.637	217	1350	226	1179	0
1	11	5	"KGD1"	"YIL125W"	4140	14600	110	623	642	293	160	172	72	92	87	0	2200	2098	1285	31	41	103	96	92	0	0.213	0.233	0.235	0.249	2.167	0.205	0.750	80	505	2632	2549	-2.228	463	2169	482	2067	0
1	12	5	"YIL157C"	"YIL157C"	4370	14600	110	679	627	278	162	185	116	81	78	0	2385	1947	1079	32	60	216	85	82	0	0.220	0.243	0.240	0.262	2.073	0.232	0.806	80	515	2870	2380	-2.186	517	2353	465	1915	0
1	13	5	"YJR026W"	"YJR026W"	4550	14630	80	2886	2692	1306	167	181	108	100	96	0	8537	9192	5637	32	55	191	100	98	0	0.320	0.276	0.249	0.297	1.720	0.242	0.821	52	322	11224	11685	-1.645	2719	8505	2525	9160	0
1	14	5	"APS2"	"YJR058C"	4760	14600	110	212	218	71	165	169	57	45	20	0	605	672	441	31	34	27	95	91	0	0.082	0.083	0.116	0.118	2.568	0.076	0.159	80	517	621	694	-3.610	47	574	53	641	0
1	15	5	"JSN1"	"YJR091C"	4950	14610	90	204	213	64	162	167	57	42	15	0	174	168	93	31	32	12	92	84	0	0.294	0.372	0.523	0.538	3.158	0.364	0.147	52	403	185	188	-1.768	42	143	51	137	0
1	16	5	"YJR028W"	"YJR028W"	5160	14620	80	3619	3007	1590	168	172	58	94	92	0	14014	11939	7314	31	32	14	98	98	0	0.247	0.238	0.244	0.264	1.603	0.218	0.887	52	334	17434	14747	-2.019	3451	13983	2839	11908	0
1	17	5	"CBF1"	"YJR060W"	5360	14610	90	202	217	69	165	168	56	42	19	0	299	290	155	31	32	17	98	98	0	0.138	0.201	0.246	0.243	2.616	0.221	0.128	52	409	305	311	-2.857	37	268	52	259	0
1	18	5	"FIP1"	"YJR093C"	5560	14610	130	231	314	208	165	170	56	55	38	0	62	307	420	31	31	14	61	50	0	2.129	0.540	0.667	1.004	4.047	0.486	0.685	120	679	97	425	1.090	66	31	149	276	0
1	19	5	"YJR030C"	"YJR030C"	5760	14600	110	529	659	341	173	175	53	95	91	0	737	843	608	30	31	12	97	97	0	0.504	0.598	0.614	0.685	1.978	0.557	0.808	80	512	1063	1299	-0.990	356	707	486	813	0
1	20	5	"NTA1"	"YJR062C"	5960	14610	130	246	288	148	169	174	58	60	39	0	137	287	297	31	37	55	59	48	0	0.726	0.465	0.631	0.734	3.546	0.427	0.488	120	706	183	375	-0.461	77	106	119	256	0
1	21	5	"RPL43B"	"YJR094W-A"	6160	14590	100	385	390	162	166	171	60	86	76	0	977	1044	639	30	33	20	98	97	0	0.231	0.221	0.230	0.239	2.513	0.205	0.641	80	482	1166	1238	-2.112	219	947	224	1014	0
1	1	6	"CPR7"	"YJR032W"	2150	14810	120	412	442	194	160	165	57	90	82	0	673	680	389	30	31	11	99	98	0	0.392	0.434	0.452	0.439	2.615	0.415	0.660	120	627	895	932	-1.351	252	643	282	650	0
1	2	6	"CCT5"	"YJR064W"	2370	14810	120	482	500	212	154	161	58	90	85	0	1292	1334	697	31	31	11	100	100	0	0.260	0.266	0.268	0.259	1.971	0.245	0.712	120	585	1589	1649	-1.943	328	1261	346	1303	0
1	3	6	"YJR096W"	"YJR096W"	2570	14810	120	483	513	238	159	164	56	92	88	0	892	879	479	30	39	148	88	80	0	0.376	0.417	0.369	0.420	2.577	0.382	0.606	120	571	1186	1203	-1.412	324	862	354	849	0
1	4	6	"YKR021W"	"YKR021W"	2760	14810	120	335	368	158	161	171	106	75	38	0	493	538	386	30	40	158	86	70	0	0.376	0.407	0.441	0.430	2.403	0.390	0.396	120	513	637	715	-1.412	174	463	207	508	0
1	5	6	"YSR3"	"YKR053C"	2960	14800	150	218	275	159	161	169	97	37	26	0	114	394	496	29	31	15	68	63	0	0.671	0.312	0.429	0.621	4.548	0.275	0.517	156	672	142	479	-0.577	57	85	114	365	-50
1	6	6	"MRPL20"	"YKR085C"	3160	14800	130	227	233	71	153	162	65	54	21	0	454	484	214	29	33	35	96	94	0	0.174	0.176	0.196	0.194	2.637	0.158	0.219	120	625	499	535	-2.522	74	425	80	455	0
1	7	6	"YKR023W"	"YKR023W"	3360	14810	120	1774	1719	706	152	159	63	100	97	0	1663	1460	813	29	31	16	97	95	0	0.993	1.095	1.034	1.386	2.562	1.029	0.810	120	613	3256	2998	-0.011	1622	1634	1567	1431	0
1	8	6	"RHO4"	"YKR055W"	3560	14800	150	166	176	68	152	156	55	26	7	0	39	52	37	29	33	61	13	1	0	1.400	1.043	2.111	1.650	5.179	33.357	0.004	156	660	24	47	0.485	14	10	24	23	-50
1	9	6	"YKR087C"	"YKR087C"	3750	14810	120	849	864	369	153	160	59	98	98	0	1008	1002	601	29	32	22	98	96	0	0.711	0.731	0.738	0.822	1.981	0.661	0.801	120	555	1675	1684	-0.492	696	979	711	973	0
1	10	6	"RPC37"	"YKR025W"	3950	14810	120	379	382	148	157	162	59	86	72	0	1246	1199	654	29	31	16	98	97	0	0.182	0.192	0.201	0.203	2.257	0.180	0.653	120	580	1439	1395	-2.455	222	1217	225	1170	0
1	11	6	"RPS21A"	"YKR057W"	4160	14810	120	209	214	65	154	164	69	42	10	0	824	821	467	30	37	90	88	85	0	0.069	0.076	0.088	0.105	3.681	0.048	0.081	120	589	849	851	-3.852	55	794	60	791	0
1	12	6	"YKR089C"	"YKR089C"	4360	14790	150	176	183	71	162	178	98	10	2	0	60	121	145	31	47	144	23	7	0	0.483	0.233	0.733	0.789	4.998	0.339	0.224	156	778	43	111	-1.051	14	29	21	90	-50
1	13	6	"YKR027W"	"YKR027W"	4560	14810	120	954	970	465	161	170	59	98	94	0	2644	2689	1294	30	32	23	100	99	0	0.303	0.304	0.302	0.304	1.690	0.292	0.801	120	543	3407	3468	-1.721	793	2614	809	2659	0
1	14	6	"TIF1"	"YKR059W"	4760	14790	150	193	219	97	161	170	59	41	23	0	120	650	867	31	35	30	62	54	0	0.360	0.094	0.229	0.386	6.579	0.070	0.226	156	858	121	677	-1.476	32	89	58	619	-50
1	15	6	"SRL3"	"YKR091W"	4970	14800	110	329	336	105	157	165	54	90	71	0	1167	948	518	30	31	14	96	92	0	0.151	0.195	0.190	0.226	2.886	0.159	0.538	80	518	1309	1097	-2.725	172	1137	179	918	0
1	16	6	"YLR232W"	"YLR232W"	5160	14810	120	354	365	136	161	168	55	86	75	0	618	512	274	30	31	11	94	94	0	0.328	0.423	0.406	0.414	2.282	0.413	0.593	120	623	781	686	-1.607	193	588	204	482	0
1	17	6	"RPS28B"	"YLR264W"	5360	14810	100	306	304	103	161	166	55	77	58	0	766	684	378	30	32	19	96	93	0	0.197	0.219	0.217	0.264	3.000	0.204	0.464	80	468	881	797	-2.344	145	736	143	654	0
1	18	6	"ATP14"	"YLR295C"	5560	14800	110	296	290	98	161	168	58	73	53	0	733	641	360	31	32	18	93	91	0	0.192	0.211	0.203	0.215	3.218	0.177	0.415	80	510	837	739	-2.379	135	702	129	610	0
1	19	6	"TOP3"	"YLR234W"	5750	14800	120	542	561	209	167	175	61	95	88	0	2085	1956	960	30	36	43	100	96	0	0.182	0.205	0.205	0.222	2.045	0.185	0.745	120	622	2430	2320	-2.454	375	2055	394	1926	0
1	20	6	"YLR266C"	"YLR266C"	5970	14820	80	324	360	184	167	175	63	71	57	0	613	720	517	30	46	92	82	78	0	0.269	0.280	0.271	0.315	2.806	0.267	0.574	52	320	740	883	-1.893	157	583	193	690	0
1	21	6	"YLR297W"	"YLR297W"	6160	14810	120	224	241	82	162	167	54	52	31	0	820	712	493	29	31	12	91	85	0	0.078	0.116	0.159	0.197	4.092	0.098	0.285	120	670	853	762	-3.673	62	791	79	683	0
1	1	7	"YLR236C"	"YLR236C"	2160	15020	120	200	206	59	160	164	57	39	11	0	432	383	178	32	35	34	91	89	0	0.100	0.131	0.210	0.176	3.011	0.111	0.090	120	685	440	397	-3.322	40	400	46	351	0
1	2	7	"SEC22"	"YLR268W"	2370	15020	120	244	259	88	157	162	57	67	39	0	1753	1535	663	31	32	12	100	100	0	0.051	0.068	0.068	0.071	2.465	0.064	0.335	120	593	1809	1606	-4.307	87	1722	102	1504	0
1	3	7	"ECM38"	"YLR299W"	2570	15000	130	534	551	241	156	162	57	92	91	0	2734	2446	1082	31	40	144	96	91	0	0.140	0.164	0.160	0.166	2.097	0.151	0.698	120	615	3081	2810	-2.838	378	2703	395	2415	0
1	4	7	"YLR238W"	"YLR238W"	2770	15010	120	984	952	339	158	165	57	99	96	0	3235	2835	1254	30	39	148	98	96	0	0.258	0.283	0.267	0.302	1.999	0.255	0.815	120	577	4031	3599	-1.956	826	3205	794	2805	0
1	5	7	"YLR270W"	"YLR270W"	2980	15000	120	773	732	279	153	161	57	95	93	0	1763	1548	859	29	30	10	99	96	0	0.358	0.381	0.361	0.479	2.732	0.332	0.780	120	535	2354	2098	-1.484	620	1734	579	1519	0
1	6	7	"YLR301W"	"YLR301W"	3150	15000	110	497	497	191	153	159	59	91	82	0	1121	967	492	29	33	39	100	92	0	0.315	0.367	0.340	0.360	2.242	0.324	0.721	80	497	1436	1282	-1.666	344	1092	344	938	0
1	7	7	"MPT1"	"YMR005W"	3350	15030	80	1604	1762	977	156	163	65	98	96	0	903	897	544	29	32	16	94	92	0	1.657	1.850	1.741	1.814	2.240	1.921	0.813	52	328	2322	2474	0.728	1448	874	1606	868	0
1	8	7	"MIH1"	"YMR036C"	3560	15000	150	201	213	86	152	159	58	45	19	0	75	180	197	29	32	20	60	51	0	1.065	0.404	0.628	0.854	4.786	0.376	0.219	156	812	95	212	0.091	49	46	61	151	-50
1	9	7	"YMR067C"	"YMR067C"	3780	15020	90	290	284	110	165	169	61	67	51	0	297	307	167	30	34	27	94	90	0	0.468	0.430	0.476	0.533	2.818	0.533	0.417	52	391	392	396	-1.095	125	267	119	277	0
1	10	7	"YMR007W"	"YMR007W"	3970	15000	110	949	908	345	159	163	57	96	95	0	615	561	266	29	30	9	100	100	0	1.348	1.408	1.388	1.432	1.670	1.456	0.835	80	517	1376	1281	0.431	790	586	749	532	0
1	11	7	"LYS7"	"YMR038C"	4160	15010	120	238	244	77	153	161	57	65	37	0	1359	1225	601	30	35	69	96	91	0	0.064	0.076	0.087	0.104	2.690	0.061	0.265	120	583	1414	1286	-3.967	85	1329	91	1195	0
1	12	7	"YMR069W"	"YMR069W"	4380	15010	120	191	201	66	157	162	53	37	16	0	306	296	157	31	36	68	85	78	0	0.124	0.166	0.198	0.219	3.524	0.122	0.071	120	593	309	309	-3.016	34	275	44	265	0
1	13	7	"YMR009W"	"YMR009W"	4570	15000	110	650	609	243	155	160	56	90	88	0	1269	1088	492	31	32	12	100	100	0	0.400	0.430	0.434	0.445	1.873	0.416	0.794	80	479	1733	1511	-1.323	495	1238	454	1057	0
1	14	7	"YMR040W"	"YMR040W"	4740	15010	90	252	263	97	160	168	62	65	40	0	434	425	308	32	51	93	75	63	0	0.229	0.262	0.269	0.363	4.140	0.238	0.379	52	388	494	496	-2.127	92	402	103	393	0
1	15	7	"YMR071C"	"YMR071C"	4980	14990	110	628	629	241	157	165	57	95	90	0	1434	1310	668	30	32	15	97	96	0	0.335	0.369	0.374	0.415	2.151	0.345	0.788	80	557	1875	1752	-1.576	471	1404	472	1280	0
1	16	7	"HXT2"	"YMR011W"	5160	15010	110	4165	3968	1142	160	167	56	100	100	0	3587	3099	1312	30	31	11	100	100	0	1.126	1.241	1.200	1.361	1.569	1.167	0.904	80	521	7562	6877	0.171	4005	3557	3808	3069	0
1	17	7	"ARG80"	"YMR042W"	5370	14990	120	390	389	159	159	164	55	84	75	0	1192	993	493	30	31	16	98	97	0	0.199	0.239	0.242	0.239	2.186	0.233	0.659	120	568	1393	1193	-2.331	231	1162	230	963	0
1	18	7	"YMR073C"	"YMR073C"	5550	15010	120	818	782	277	163	168	58	97	95	0	1390	1207	566	29	31	12	99	96	0	0.481	0.525	0.505	0.578	1.864	0.493	0.850	120	578	2016	1797	-1.055	655	1361	619	1178	0
1	19	7	"YNL047C"	"YNL047C"	5770	14990	120	1417	1347	664	162	169	60	98	96	0	1996	1844	1052	31	31	11	97	97	0	0.639	0.654	0.646	0.757	2.120	0.626	0.857	120	608	3220	2998	-0.647	1255	1965	1185	1813	0
1	20	7	"YNL080C"	"YNL080C"	5980	15000	120	945	905	369	162	167	53	95	92	0	1771	1581	791	30	31	11	99	99	0	0.450	0.479	0.466	0.502	1.908	0.448	0.829	120	535	2524	2294	-1.153	783	1741	743	1551	0
1	21	7	"DBP2"	"YNL112W"	6160	15000	120	829	942	510	168	171	54	95	90	0	1639	1624	1020	30	31	11	99	99	0	0.411	0.486	0.482	0.524	1.914	0.458	0.791	120	567	2270	2368	-1.283	661	1609	774	1594	0
1	1	8	"SFB2"	"YNL049C"	2180	15230	90	231	241	130	166	171	61	51	25	0	315	332	206	32	46	67	88	80	0	0.230	0.250	0.337	0.360	2.605	0.350	0.325	52	385	348	375	-2.122	65	283	75	300	0
1	2	8	"PMS1"	"YNL082W"	2360	15210	110	689	731	367	161	166	55	95	92	0	882	1007	707	31	33	17	97	97	0	0.620	0.584	0.578	0.624	2.139	0.529	0.787	80	531	1379	1546	-0.689	528	851	570	976	0
1	3	8	"YNL114C"	"YNL114C"	2570	15210	120	230	233	73	162	167	56	58	29	0	995	832	425	32	33	15	96	95	0	0.071	0.089	0.114	0.126	3.325	0.070	0.179	120	652	1031	871	-3.824	68	963	71	800	0
1	4	8	"YNL051W"	"YNL051W"	2800	15210	120	1849	1710	584	158	165	58	100	100	0	1268	1095	504	30	31	10	99	98	0	1.366	1.457	1.435	1.738	2.183	1.424	0.860	120	576	2929	2617	0.450	1691	1238	1552	1065	0
1	5	8	"END3"	"YNL084C"	2980	15200	120	993	972	436	153	159	58	98	95	0	1162	1051	546	28	30	10	99	99	0	0.741	0.801	0.764	0.857	2.161	0.777	0.783	120	542	1974	1842	-0.433	840	1134	819	1023	0
1	6	8	"YNL116W"	"YNL116W"	3180	15200	120	924	853	354	158	163	58	92	89	0	2392	2013	1028	29	32	34	96	95	0	0.324	0.350	0.338	0.402	2.494	0.313	0.746	120	608	3129	2679	-1.625	766	2363	695	1984	0
1	7	8	"MSG5"	"YNL053W"	3370	15200	110	477	454	141	158	163	55	93	88	0	2158	1896	786	29	30	10	100	100	0	0.150	0.159	0.156	0.165	2.296	0.132	0.615	80	518	2448	2163	-2.739	319	2129	296	1867	0
1	8	8	"YNL086W"	"YNL086W"	3580	15200	120	331	340	133	157	165	59	79	61	0	1669	1466	829	30	32	19	95	95	0	0.106	0.127	0.130	0.140	2.454	0.112	0.549	120	640	1813	1619	-3.236	174	1639	183	1436	0
1	9	8	"DCP2"	"YNL118C"	3790	15200	120	629	653	330	161	164	54	93	85	0	1609	1551	987	29	31	32	97	94	0	0.296	0.323	0.297	0.369	2.485	0.289	0.706	120	642	2048	2014	-1.755	468	1580	492	1522	0
1	10	8	"CMK2"	"YOL016C"	3990	15190	90	385	388	138	158	162	52	88	82	0	391	386	221	29	30	11	94	94	0	0.627	0.644	0.639	0.797	3.526	0.601	0.620	52	409	589	587	-0.673	227	362	230	357	0
1	11	8	"YOL048C"	"YOL048C"	4200	15200	120	717	665	278	160	166	58	94	89	0	1057	923	479	29	33	55	91	88	0	0.542	0.565	0.549	0.601	2.184	0.541	0.756	120	546	1585	1399	-0.884	557	1028	505	894	0
1	12	8	"YOL080C"	"YOL080C"	4370	15200	120	395	415	177	162	166	57	83	76	0	967	897	493	30	33	49	94	88	0	0.249	0.292	0.295	0.316	2.563	0.270	0.613	120	538	1170	1120	-2.008	233	937	253	867	0
1	13	8	"TLG2"	"YOL018C"	4590	15200	120	1218	1293	638	160	163	54	97	95	0	1976	1978	1128	30	31	11	100	100	0	0.544	0.582	0.596	0.631	2.027	0.555	0.857	120	611	3004	3081	-0.879	1058	1946	1133	1948	0
1	14	8	"YOL050C"	"YOL050C"	4780	15200	120	284	309	121	156	164	55	84	58	0	860	728	385	30	36	50	92	87	0	0.154	0.219	0.220	0.243	2.878	0.199	0.479	120	597	958	851	-2.697	128	830	153	698	0
1	15	8	"YOL082W"	"YOL082W"	5000	15200	120	282	319	132	160	167	58	74	50	0	1236	1196	647	30	31	10	100	100	0	0.101	0.136	0.132	0.133	2.496	0.124	0.502	120	599	1328	1325	-3.305	122	1206	159	1166	0
1	16	8	"TAT2"	"YOL020W"	5170	15200	110	746	723	334	164	171	58	97	90	0	2355	2109	1195	30	38	83	100	93	0	0.250	0.269	0.258	0.308	2.086	0.252	0.816	80	475	2907	2638	-1.998	582	2325	559	2079	0
1	17	8	"SPE2"	"YOL052C"	5370	15200	120	456	455	190	166	171	58	89	77	0	1925	1644	927	30	37	74	91	88	0	0.153	0.179	0.197	0.238	2.794	0.161	0.665	120	608	2185	1903	-2.708	290	1895	289	1614	0
1	18	8	"YOL084W"	"YOL084W"	5580	15200	120	360	366	133	163	169	57	85	71	0	1365	1650	3159	30	31	15	99	98	0	0.148	0.125	0.139	0.154	2.486	0.024	0.117	120	592	1532	1823	-2.761	197	1335	203	1620	0
1	19	8	"YOL022C"	"YOL022C"	5790	15190	110	3671	3637	1056	165	170	58	100	100	0	2142	1794	783	30	32	14	100	100	0	1.660	1.968	1.855	2.191	1.614	1.881	0.876	80	523	5618	5236	0.731	3506	2112	3472	1764	0
1	20	8	"YOL053W"	"YOL053W"	5980	15190	120	1557	1493	536	164	169	55	99	98	0	2838	2452	1127	30	31	13	100	100	0	0.496	0.549	0.551	0.597	1.680	0.514	0.866	120	577	4201	3751	-1.011	1393	2808	1329	2422	0
1	21	8	"ADH1"	"YOL086C"	6190	15190	120	328	334	98	163	171	55	87	75	0	1715	1541	704	29	31	11	99	99	0	0.098	0.113	0.118	0.120	2.310	0.096	0.495	120	617	1851	1683	-3.353	165	1686	171	1512	0
1	1	9	"RPL33B"	"YOR234C"	2200	15410	120	583	629	296	156	163	55	97	92	0	805	817	456	31	32	12	99	98	0	0.552	0.602	0.559	0.631	2.279	0.569	0.680	120	640	1201	1259	-0.858	427	774	473	786	0
1	2	9	"PNT1"	"YOR266W"	2390	15410	100	234	227	70	159	164	54	57	27	0	195	210	107	30	31	15	95	92	0	0.455	0.378	0.377	0.375	2.958	0.380	0.128	80	494	240	248	-1.138	75	165	68	180	0
1	3	9	"YOR298W"	"YOR298W"	2600	15400	100	230	231	77	160	166	58	55	28	0	186	202	108	30	31	11	95	92	0	0.449	0.413	0.500	0.480	3.186	0.437	0.156	80	492	226	243	-1.156	70	156	71	172	0
1	4	9	"DFR1"	"YOR236W"	2800	15400	110	186	197	64	154	162	58	33	11	0	622	611	355	29	30	10	98	96	0	0.054	0.074	0.093	0.112	3.643	0.040	0.037	80	500	625	625	-4.212	32	593	43	582	0
1	5	9	"YOR268C"	"YOR268C"	3000	15410	120	183	183	71	158	161	55	34	10	0	266	255	144	28	29	10	94	90	0	0.105	0.110	0.274	0.266	3.195	0.110	0.029	120	589	263	252	-3.251	25	238	25	227	0
1	6	9	"YOR300W"	"YOR300W"	3210	15400	110	191	205	97	158	164	57	37	15	0	245	258	145	29	30	10	93	91	0	0.153	0.205	0.303	0.283	3.738	0.227	0.083	80	507	249	276	-2.710	33	216	47	229	0
1	7	9	"YOR238W"	"YOR238W"	3390	15400	110	266	263	85	155	162	58	70	45	0	718	676	334	29	33	35	98	96	0	0.161	0.167	0.169	0.189	3.030	0.139	0.315	80	521	800	755	-2.634	111	689	108	647	0
1	8	9	"VPH1"	"YOR270C"	3580	15420	80	467	431	168	158	165	64	86	75	0	758	636	360	30	38	45	88	86	0	0.424	0.450	0.444	0.535	2.700	0.408	0.674	52	316	1037	879	-1.236	309	728	273	606	0
1	9	9	"YOR302W"	"YOR302W"	3780	15400	90	183	186	63	154	158	56	34	9	0	192	182	92	30	31	13	88	86	0	0.179	0.211	0.357	0.387	3.532	0.207	0.039	52	394	191	184	-2.482	29	162	32	152	0
1	10	9	"YOR240W"	"YOR240W"	3980	15400	120	282	293	109	159	164	53	73	53	0	788	760	444	29	30	10	99	97	0	0.162	0.183	0.189	0.198	2.867	0.166	0.455	120	629	882	865	-2.625	123	759	134	731	0
1	11	9	"YTM1"	"YOR272W"	4190	15400	120	403	434	186	163	170	58	92	80	0	718	688	397	30	32	28	93	92	0	0.349	0.412	0.402	0.466	2.556	0.393	0.673	120	527	928	929	-1.519	240	688	271	658	0
1	12	9	"YOR304C-A"	"YOR304C-A"	4370	15410	120	661	644	294	165	170	57	94	87	0	706	629	396	31	31	13	93	92	0	0.735	0.801	0.755	0.919	2.500	0.755	0.748	120	551	1171	1077	-0.445	496	675	479	598	0
1	13	9	"GRE1"	"YPL223C"	4590	15400	110	540	534	190	162	165	57	92	90	0	1940	1618	748	31	31	13	98	98	0	0.198	0.234	0.232	0.261	2.136	0.219	0.731	80	522	2287	1959	-2.336	378	1909	372	1587	0
1	14	9	"BBP1"	"YPL255W"	4790	15400	120	493	504	204	157	163	55	94	86	0	2297	2014	1126	30	31	12	99	99	0	0.148	0.175	0.175	0.201	2.238	0.159	0.760	120	512	2603	2331	-2.754	336	2267	347	1984	0
1	15	9	"YPR004C"	"YPR004C"	4970	15400	120	651	657	294	161	168	59	93	89	0	1053	1066	587	30	31	10	99	99	0	0.479	0.479	0.459	0.512	2.253	0.450	0.771	120	526	1513	1532	-1.062	490	1023	496	1036	0
1	16	9	"YPL225W"	"YPL225W"	5190	15400	120	1571	1422	578	164	171	59	98	95	0	1146	977	453	29	36	73	92	89	0	1.260	1.327	1.340	1.426	1.967	1.342	0.856	120	621	2524	2206	0.333	1407	1117	1258	948	0
1	17	9	"YPL257W"	"YPL257W"	5400	15400	120	501	503	196	162	169	58	91	85	0	1085	926	473	30	31	12	97	95	0	0.321	0.381	0.386	0.402	2.260	0.363	0.769	120	561	1394	1237	-1.638	339	1055	341	896	0
1	18	9	"ICL2"	"YPR006C"	5590	15400	120	1205	1200	508	165	169	57	98	96	0	1813	1748	910	30	30	10	100	99	0	0.583	0.602	0.602	0.654	1.949	0.566	0.857	120	543	2823	2753	-0.778	1040	1783	1035	1718	0
1	19	9	"ALG5"	"YPL227C"	5790	15400	120	1213	1161	460	166	171	58	97	95	0	1666	1518	697	30	31	13	99	97	0	0.640	0.669	0.648	0.677	1.985	0.648	0.859	120	589	2683	2483	-0.644	1047	1636	995	1488	0
1	20	9	"APM1"	"YPL259C"	5990	15400	120	946	952	405	163	169	57	97	92	0	2454	2123	1079	30	31	11	98	98	0	0.323	0.377	0.367	0.419	2.200	0.346	0.793	120	612	3207	2882	-1.630	783	2424	789	2093	0
1	21	9	"YPR008W"	"YPR008W"	6210	15390	120	2132	2163	1136	164	172	56	98	97	0	1956	1940	1064	29	33	47	95	95	0	1.021	1.046	0.953	1.089	2.115	1.061	0.835	120	650	3895	3910	0.030	1968	1927	1999	1911	0
1	1	10	"YPL229W"	"YPL229W"	2180	15610	120	490	473	205	153	161	56	90	82	0	1863	1623	768	31	31	11	99	98	0	0.184	0.201	0.193	0.205	2.146	0.187	0.680	120	689	2169	1912	-2.443	337	1832	320	1592	0
1	2	10	"YPL261C"	"YPL261C"	2400	15610	110	213	220	74	154	160	53	56	25	0	403	381	180	31	31	11	96	95	0	0.159	0.189	0.214	0.248	2.750	0.133	0.101	80	548	431	416	-2.657	59	372	66	350	0
1	3	10	"RPA135"	"YPR010C"	2600	15610	120	841	1009	700	155	161	58	95	92	0	1323	1453	903	30	31	10	100	99	0	0.531	0.600	0.544	0.569	2.030	0.635	0.794	120	566	1979	2277	-0.914	686	1293	854	1423	0
1	4	10	"SEC7"	"YDR170C"	2780	15600	150	150	157	58	152	160	56	17	3	0	36	38	18	29	30	10	39	21	0	-0.286	0.556	2.784	2.695	3.838	165.196	0.000	156	714	5	14	Error	-2	7	5	9	-50
1	5	10	"YRF1-1"	"YDR545W"	2980	15600	150	157	163	60	156	162	55	19	5	0	30	34	19	29	29	9	27	14	0	1.000	1.400	4.444	3.684	3.984	46.696	0.008	156	699	2	12	0.000	1	1	7	5	-50
1	6	10	"SWI4"	"YER111C"	3180	15600	150	163	163	57	160	164	54	16	3	0	34	38	27	28	30	10	37	16	0	0.500	0.300	3.067	2.826	4.620	26.838	0.012	156	711	9	13	-1.000	3	6	3	10	-50
1	7	10	"ESP1"	"YGR098C"	3380	15600	150	150	163	64	157	162	56	18	8	0	32	36	25	28	30	13	23	8	0	-1.750	0.750	5.438	4.433	3.395	31.679	0.009	156	674	-3	14	Error	-7	4	6	8	-50
1	8	10	"RIM101"	"YHL027W"	3570	15600	150	171	174	58	157	162	58	19	5	0	33	40	31	29	33	30	12	5	0	3.500	1.545	2.444	2.600	3.754	22.882	0.013	156	683	18	28	1.807	14	4	17	11	-50
1	9	10	"MIP6"	"YHR015W"	3770	15600	150	159	169	62	155	160	57	16	7	0	32	40	36	30	31	13	27	12	0	2.000	1.400	2.707	2.395	3.938	12.925	0.032	156	723	6	24	1.000	4	2	14	10	-50
1	10	10	"VTH1"	"YIL173W"	3970	15600	150	170	179	67	156	162	55	26	12	0	34	53	83	30	33	52	8	5	0	3.500	1.000	3.407	2.570	4.405	4.345	0.018	156	672	18	46	1.807	14	4	23	23	-50
1	11	10	"YJR029W"	"YJR029W"	4170	15600	150	175	177	70	155	163	56	26	7	0	33	49	55	30	31	11	35	19	0	6.667	1.158	3.500	2.632	3.919	4.192	0.009	156	632	23	41	2.737	20	3	22	19	-50
1	12	10	"YLL034C"	"YLL034C"	4370	15600	150	163	170	64	159	166	58	19	6	0	34	42	30	30	32	20	18	9	0	1.000	0.917	3.250	2.691	3.866	35.889	0.005	156	664	8	23	0.000	4	4	11	12	-50
1	13	10	"ESC1"	"YMR219W"	4570	15600	150	173	172	50	159	167	59	17	3	0	36	44	36	31	31	12	26	17	0	2.800	1.000	2.077	2.157	4.055	27.522	0.007	156	670	19	26	1.485	14	5	13	13	-50
1	14	10	"YKU70"	"YMR284W"	4770	15590	150	165	171	64	160	167	59	19	5	0	34	46	50	31	32	13	25	13	0	1.667	0.733	3.909	2.904	5.311	12.791	0.017	156	641	8	26	0.737	5	3	11	15	-50
1	15	10	"POL1"	"YNL102W"	4970	15590	150	178	187	68	162	167	58	25	8	0	36	52	82	30	31	11	35	19	0	2.667	1.136	3.313	2.716	3.643	5.585	0.016	156	748	22	47	1.415	16	6	25	22	-50
1	16	10	"YMRWdelta20"	"YMRWdelta20"	5210	15600	120	264	273	102	159	166	57	68	46	0	481	468	258	30	30	10	95	95	0	0.233	0.260	0.283	0.259	2.764	0.231	0.355	120	588	556	552	-2.103	105	451	114	438	0
1	17	10	"IntYNL112W"	"IntYNL112W"	5390	15600	120	529	537	215	157	167	58	95	87	0	818	788	415	30	30	10	100	100	0	0.472	0.501	0.503	0.551	2.001	0.476	0.790	120	528	1160	1138	-1.083	372	788	380	758	0
1	18	10	"CEN14"	"CEN14"	5590	15600	120	236	248	87	161	167	56	62	35	0	119	123	62	29	30	10	92	86	0	0.833	0.926	0.979	0.962	3.164	2.110	0.184	120	590	165	181	-0.263	75	90	87	94	0
1	19	10	"YORCdelta11"	"YORCdelta11"	5800	15600	120	394	409	140	165	170	56	90	81	0	525	467	246	30	30	10	96	95	0	0.463	0.558	0.573	0.605	2.338	0.531	0.643	120	624	724	681	-1.112	229	495	244	437	0
1	20	10	"YORWdelta16"	"YORWdelta16"	6030	15590	110	365	369	127	164	170	56	90	72	0	396	375	201	30	31	11	95	92	0	0.549	0.594	0.602	0.628	2.700	0.599	0.560	80	544	567	550	-0.865	201	366	205	345	0
1	21	10	"YOR298C-A"	"YOR298C-A"	6210	15600	100	257	259	87	164	172	60	62	36	0	313	285	146	29	33	55	85	78	0	0.327	0.371	0.373	0.396	3.353	0.361	0.236	80	470	377	351	-1.611	93	284	95	256	0
1	1	11	"YPLCdelta10"	"YPLCdelta10"	2210	15810	110	786	787	273	152	159	53	98	97	0	1126	1011	487	31	32	11	100	98	0	0.579	0.648	0.625	0.717	2.244	0.562	0.704	80	542	1729	1615	-0.788	634	1095	635	980	0
1	2	11	"YPRCdelta13"	"YPRCdelta13"	2400	15810	120	418	419	149	151	157	55	93	87	0	531	449	241	30	31	11	96	96	0	0.533	0.640	0.628	0.710	2.618	0.583	0.615	120	600	768	687	-0.908	267	501	268	419	0
1	3	11	"SNR51"	"SNR51"	2610	15800	100	192	196	61	148	154	54	42	17	0	212	200	86	30	30	11	96	93	0	0.242	0.282	0.418	0.385	2.959	0.203	0.047	80	472	226	218	-2.048	44	182	48	170	0
1	4	11	"iYAL068C-0"	"iYAL068C-0"	2790	15800	110	222	230	76	151	162	55	62	30	0	425	400	219	29	30	11	95	92	0	0.179	0.213	0.232	0.271	3.120	0.198	0.254	80	533	467	450	-2.480	71	396	79	371	0
1	5	11	"iYAL067C"	"iYAL067C"	3010	15800	110	312	318	108	154	161	55	86	65	0	877	825	390	29	30	10	100	100	0	0.186	0.206	0.218	0.224	2.617	0.180	0.499	80	560	1006	960	-2.424	158	848	164	796	0
1	6	11	"iYAL064C-A-0"	"iYAL064C-A-0"	3210	15800	110	837	815	293	154	163	55	100	98	0	3014	2544	1284	29	30	11	100	100	0	0.229	0.263	0.255	0.322	2.231	0.229	0.743	80	531	3668	3176	-2.128	683	2985	661	2515	0
1	7	11	"iYBR065C"	"iYBR065C"	3420	15800	120	249	267	101	155	161	54	70	45	0	649	574	279	29	31	22	97	96	0	0.152	0.206	0.221	0.206	2.603	0.178	0.304	120	585	714	657	-2.722	94	620	112	545	0
1	8	11	"iYBR069C"	"iYBR069C"	3620	15800	110	466	458	177	152	157	55	91	83	0	984	929	480	29	31	12	100	100	0	0.329	0.340	0.345	0.360	2.245	0.281	0.624	80	542	1269	1206	-1.605	314	955	306	900	0
1	9	11	"iYBR073W"	"iYBR073W"	3820	15790	110	290	317	125	156	162	58	83	53	0	645	604	300	30	34	58	93	87	0	0.218	0.280	0.293	0.284	2.014	0.270	0.492	80	530	749	735	-2.198	134	615	161	574	0
1	10	11	"iYBR085W-1"	"iYBR085W-1"	4030	15800	130	513	548	266	156	163	58	91	86	0	837	818	507	29	33	54	91	86	0	0.442	0.497	0.474	0.557	2.943	0.436	0.600	120	631	1165	1181	-1.178	357	808	392	789	0
1	11	11	"iYBR089W"	"iYBR089W"	4220	15790	110	1090	1084	433	152	163	60	97	96	0	2832	2568	1250	30	32	14	100	100	0	0.335	0.367	0.367	0.424	2.031	0.340	0.851	80	531	3740	3470	-1.579	938	2802	932	2538	0
1	12	11	"iYBR093C"	"iYBR093C"	4440	15800	110	238	266	116	153	162	57	60	40	0	463	446	262	30	32	22	91	90	0	0.196	0.272	0.270	0.292	4.394	0.228	0.260	80	503	518	529	-2.349	85	433	113	416	0
1	13	11	"iYBR111C"	"iYBR111C"	4610	15800	120	1031	1013	411	159	165	58	98	95	0	2423	2169	1084	31	31	11	100	100	0	0.365	0.399	0.379	0.433	2.380	0.359	0.773	120	516	3264	2992	-1.456	872	2392	854	2138	0
1	14	11	"iYBR117C"	"iYBR117C"	4810	15800	120	647	638	263	164	170	58	91	90	0	2235	1888	922	31	32	12	99	99	0	0.219	0.255	0.257	0.271	2.154	0.236	0.760	120	574	2687	2331	-2.190	483	2204	474	1857	0
1	15	11	"iYBR121C"	"iYBR121C"	5000	15800	110	587	583	179	168	170	56	98	95	0	1591	1392	540	31	31	11	100	100	0	0.269	0.305	0.295	0.320	1.575	0.278	0.752	80	518	1979	1776	-1.897	419	1560	415	1361	0
1	16	11	"iYBR139W"	"iYBR139W"	5200	15800	110	388	402	127	164	169	57	90	87	0	374	355	139	30	30	10	98	98	0	0.651	0.732	0.736	0.711	1.921	0.807	0.595	80	518	568	563	-0.619	224	344	238	325	0
1	17	11	"iYBR143C"	"iYBR143C"	5400	15800	120	375	382	142	160	169	57	88	76	0	1192	1096	522	30	30	10	99	99	0	0.185	0.208	0.196	0.209	2.663	0.174	0.504	120	589	1377	1288	-2.434	215	1162	222	1066	0
1	18	11	"iYBR147W"	"iYBR147W"	5590	15800	110	459	467	158	159	169	117	90	65	0	705	695	275	29	32	40	98	98	0	0.444	0.462	0.452	0.440	2.031	0.434	0.614	80	498	976	974	-1.172	300	676	308	666	0
1	19	11	"iYDL240W"	"iYDL240W"	5790	15800	120	593	643	258	164	174	108	95	86	0	429	404	221	30	32	38	90	85	0	1.075	1.281	1.231	1.423	2.348	1.408	0.600	120	604	828	853	0.105	429	399	479	374	0
1	20	11	"iYDL236W"	"iYDL236W"	5990	15790	110	280	292	92	167	172	57	78	48	0	421	378	155	30	31	15	97	97	0	0.289	0.359	0.347	0.342	2.655	0.363	0.393	80	567	504	473	-1.791	113	391	125	348	0
1	21	11	"iYDL232W"	"iYDL232W"	6200	15790	110	571	576	203	166	170	59	95	93	0	789	704	304	29	30	11	100	100	0	0.533	0.607	0.625	0.634	1.971	0.607	0.706	80	581	1165	1085	-0.908	405	760	410	675	0
1	1	12	"iYDL216C"	"iYDL216C"	2180	16000	110	253	244	77	155	162	57	60	38	0	319	297	136	31	31	11	96	96	0	0.340	0.335	0.339	0.334	2.787	0.251	0.157	80	545	386	355	-1.555	98	288	89	266	0
1	2	12	"iYDL212W"	"iYDL212W"	2390	16000	120	198	201	64	154	162	56	40	15	0	454	446	389	30	31	11	97	96	0	0.104	0.113	0.181	0.174	3.366	0.058	0.056	120	632	468	463	-3.268	44	424	47	416	0
1	3	12	"itG(GCC)D1"	"itG(GCC)D1"	2610	16010	110	1030	1058	404	155	160	58	100	100	0	956	862	351	30	30	9	100	100	0	0.945	1.085	1.039	1.143	1.690	1.097	0.811	80	529	1801	1735	-0.082	875	926	903	832	0
1	4	12	"iYDL195W"	"iYDL195W"	2810	16010	120	243	251	84	150	157	56	71	40	0	430	406	202	30	30	11	98	98	0	0.233	0.269	0.283	0.329	2.971	0.205	0.243	120	571	493	477	-2.105	93	400	101	376	0
1	5	12	"iYDL191W"	"iYDL191W"	2990	16000	110	481	462	162	151	155	51	95	91	0	423	368	192	29	32	39	88	81	0	0.838	0.917	0.914	1.111	2.132	0.873	0.679	80	537	724	650	-0.256	330	394	311	339	0
1	6	12	"iYDL186W"	"iYDL186W"	3200	15990	110	240	243	75	148	160	60	65	35	0	664	572	308	29	35	63	93	87	0	0.145	0.175	0.180	0.201	2.721	0.139	0.242	80	584	727	638	-2.787	92	635	95	543	0
1	7	12	"iYDL170W"	"iYDL170W"	3420	16000	120	267	281	95	155	163	60	75	47	0	408	370	195	28	31	21	95	89	0	0.295	0.368	0.390	0.394	2.721	0.345	0.411	120	647	492	468	-1.763	112	380	126	342	0
1	8	12	"iYDL166C"	"iYDL166C"	3620	16000	80	181	193	65	152	159	58	38	11	0	274	248	130	28	30	10	98	96	0	0.118	0.186	0.310	0.304	3.719	0.128	0.038	52	316	275	261	-3.085	29	246	41	220	0
1	9	12	"iYDL160C"	"iYDL160C"	3790	16000	120	310	301	100	154	159	56	79	62	0	1199	1036	527	29	31	19	98	96	0	0.133	0.146	0.165	0.169	2.633	0.127	0.482	120	631	1326	1154	-2.907	156	1170	147	1007	0
1	10	12	"iYDR141C"	"iYDR141C"	4010	15990	110	292	302	102	157	161	54	77	58	0	605	541	282	29	31	20	91	90	0	0.234	0.283	0.280	0.284	2.642	0.252	0.432	80	548	711	657	-2.093	135	576	145	512	0
1	11	12	"iYDR145W"	"iYDR145W"	4200	16000	100	248	246	82	153	160	55	63	40	0	191	184	84	29	30	10	98	97	0	0.586	0.600	0.671	0.555	2.957	0.882	0.269	80	483	257	248	-0.770	95	162	93	155	0
1	12	12	"iYDR150W"	"iYDR150W"	4390	16000	120	917	898	372	155	165	60	99	96	0	733	666	343	30	32	27	95	95	0	1.084	1.168	1.140	1.296	1.907	1.158	0.845	120	612	1465	1379	0.116	762	703	743	636	0
1	13	12	"iYDR169C-0"	"iYDR169C-0"	4590	15980	110	407	402	178	160	170	66	81	67	0	915	849	499	31	34	30	96	90	0	0.279	0.296	0.315	0.310	2.564	0.273	0.602	80	523	1131	1060	-1.840	247	884	242	818	0
1	14	12	"iYDR170W-A-0"	"iYDR170W-A-0"	4790	15990	110	6208	6862	4242	165	174	69	98	98	0	20852	20373	11913	31	36	64	100	100	0	0.290	0.329	0.318	0.329	2.174	0.316	0.840	80	530	26864	27039	-1.785	6043	20821	6697	20342	0
1	15	12	"iYDR173C"	"iYDR173C"	4980	15990	110	391	397	154	163	169	63	87	73	0	1039	955	530	32	36	63	93	87	0	0.226	0.254	0.246	0.268	2.203	0.236	0.633	80	567	1235	1157	-2.143	228	1007	234	923	0
1	16	12	"iYDR189W"	"iYDR189W"	5190	15980	110	717	716	337	161	168	63	96	90	0	403	399	212	31	33	21	93	92	0	1.495	1.508	1.449	1.470	1.996	1.588	0.796	80	574	928	923	0.580	556	372	555	368	0
1	17	12	"iYDR194C"	"iYDR194C"	5400	15990	100	354	351	99	163	170	57	91	77	0	1137	1052	531	30	31	12	100	100	0	0.173	0.184	0.180	0.198	2.020	0.154	0.562	80	481	1298	1210	-2.535	191	1107	188	1022	0
1	18	12	"iYDR198C"	"iYDR198C"	5600	16000	120	299	322	100	162	170	60	85	60	0	759	678	345	30	30	10	99	96	0	0.188	0.247	0.253	0.268	2.252	0.219	0.498	120	589	866	808	-2.412	137	729	160	648	0
1	19	12	"iYDR214W"	"iYDR214W"	5780	15990	100	233	234	81	165	173	60	52	22	0	174	168	93	30	31	12	88	83	0	0.472	0.500	0.668	0.670	3.705	0.777	0.184	80	441	212	207	-1.082	68	144	69	138	0
1	20	12	"iYDR218C"	"iYDR218C"	5970	15990	100	499	501	181	165	170	62	92	87	0	919	867	441	30	33	25	98	96	0	0.376	0.401	0.405	0.413	2.004	0.366	0.681	80	509	1223	1173	-1.412	334	889	336	837	0
1	21	12	"iYDR223W"	"iYDR223W"	6180	15990	110	299	298	102	161	168	62	76	55	0	639	593	277	30	32	16	97	96	0	0.227	0.243	0.270	0.246	2.372	0.225	0.380	80	597	747	700	-2.142	138	609	137	563	0
1	1	13	"iYDR532C"	"iYDR532C"	2190	16200	150	173	181	66	156	163	60	26	8	0	79	98	73	31	32	30	60	43	0	0.354	0.373	0.770	0.974	5.180	1.308	0.036	156	910	65	92	-1.497	17	48	25	67	-50
1	2	13	"iYDR535C"	"iYDR535C"	2400	16210	120	257	263	98	159	162	56	68	44	0	808	718	357	30	30	9	96	96	0	0.126	0.151	0.166	0.159	2.749	0.144	0.358	120	525	876	792	-2.989	98	778	104	688	0
1	3	13	"iYDR539W-1"	"iYDR539W-1"	2590	16200	150	152	160	57	155	160	53	15	4	0	39	49	34	30	30	9	48	33	0	-0.333	0.263	3.138	2.235	3.529	95.284	0.001	156	692	6	24	Error	-3	9	5	19	-50
1	4	13	"iYEL073C-4"	"iYEL073C-4"	2790	16200	150	176	180	58	155	160	52	29	8	0	81	109	93	30	30	12	66	59	0	0.412	0.316	0.833	0.981	4.875	0.528	0.004	156	712	72	104	-1.280	21	51	25	79	-50
1	5	13	"iYEL071W-1"	"iYEL071W-1"	3000	16200	110	297	300	88	153	161	56	87	62	0	713	669	315	29	30	10	98	98	0	0.211	0.230	0.235	0.243	2.356	0.208	0.507	80	542	828	787	-2.248	144	684	147	640	0
1	6	13	"iYEL068C"	"iYEL068C"	3190	16200	110	276	286	103	149	157	57	76	57	0	414	397	205	28	32	49	90	85	0	0.329	0.371	0.385	0.392	2.506	0.357	0.415	80	552	513	506	-1.604	127	386	137	369	0
1	7	13	"iYEL051W"	"iYEL051W"	3400	16210	120	227	243	82	154	160	57	62	35	0	456	456	241	28	29	9	95	94	0	0.171	0.208	0.234	0.227	3.065	0.168	0.222	120	610	501	517	-2.552	73	428	89	428	0
1	8	13	"itG(GCC)E"	"itG(GCC)E"	3600	16210	110	252	261	95	160	162	56	61	45	0	157	173	110	29	30	9	90	87	0	0.719	0.701	0.684	0.879	3.561	0.990	0.267	80	543	220	245	-0.476	92	128	101	144	0
1	9	13	"iYEL047C"	"iYEL047C"	3800	16200	120	311	313	118	161	166	59	75	59	0	725	643	380	30	30	9	96	95	0	0.216	0.248	0.268	0.280	2.679	0.217	0.433	120	579	845	765	-2.212	150	695	152	613	0
1	10	13	"iYEL029C"	"iYEL029C"	4000	16210	120	540	543	202	160	162	55	94	89	0	1380	1310	698	29	30	17	99	98	0	0.281	0.299	0.296	0.332	2.233	0.264	0.715	120	628	1731	1664	-1.830	380	1351	383	1281	0
1	11	13	"iYEL027W"	"iYEL027W"	4200	16200	110	504	523	177	156	158	52	97	95	0	617	550	256	29	30	10	97	97	0	0.592	0.704	0.677	0.768	1.971	0.675	0.761	80	526	936	888	-0.757	348	588	367	521	0
1	12	13	"iYEL023C"	"iYEL023C"	4400	16200	120	369	372	130	160	165	57	90	76	0	1386	1209	591	30	31	10	99	99	0	0.154	0.180	0.189	0.181	1.995	0.167	0.639	120	585	1565	1391	-2.698	209	1356	212	1179	0
1	13	13	"iYFL031W"	"iYFL031W"	4600	16200	120	385	400	145	161	167	56	93	84	0	836	757	324	30	32	22	100	99	0	0.278	0.329	0.330	0.324	1.956	0.316	0.625	120	605	1030	966	-1.847	224	806	239	727	0
1	14	13	"iYFL027C"	"iYFL027C"	4790	16200	120	400	411	147	167	171	65	88	79	0	1176	1042	473	30	34	59	98	95	0	0.203	0.241	0.234	0.238	2.060	0.235	0.679	120	632	1379	1256	-2.298	233	1146	244	1012	0
1	15	13	"iYFL023W"	"iYFL023W"	5000	16200	110	523	499	158	163	169	58	93	88	0	342	323	153	31	31	11	93	90	0	1.158	1.151	1.156	1.171	1.734	1.141	0.640	80	570	671	628	0.211	360	311	336	292	0
1	16	13	"iYFL009W"	"iYFL009W"	5220	16200	120	264	272	94	158	167	63	71	40	0	216	220	114	31	31	12	94	91	0	0.573	0.603	0.608	0.635	2.700	0.708	0.289	120	567	291	303	-0.803	106	185	114	189	0
1	17	13	"iYFL005W"	"iYFL005W"	5380	16200	120	1070	1043	437	161	168	57	97	96	0	1351	1191	580	30	31	11	99	99	0	0.688	0.760	0.753	0.796	1.645	0.735	0.845	120	550	2230	2043	-0.539	909	1321	882	1161	0
1	18	13	"iYFLWdelta5"	"iYFLWdelta5"	5600	16200	120	860	807	311	162	170	59	98	93	0	520	500	253	30	30	10	97	95	0	1.424	1.372	1.370	1.481	1.835	1.375	0.844	120	598	1188	1115	0.510	698	490	645	470	0
1	19	13	"iYFR009W"	"iYFR009W"	5810	16200	120	726	718	264	165	174	61	95	94	0	760	702	329	30	31	12	98	97	0	0.768	0.823	0.797	0.862	1.960	0.810	0.809	120	606	1291	1225	-0.380	561	730	553	672	0
1	20	13	"iYFR012W"	"iYFR012W"	6010	16200	120	2195	2140	987	160	168	64	100	100	0	1754	1769	979	30	32	21	98	98	0	1.180	1.139	1.154	1.322	1.929	1.097	0.896	120	579	3759	3719	0.239	2035	1724	1980	1739	0
1	21	13	"iYFR016C"	"iYFR016C"	6200	16200	120	258	267	79	158	167	63	72	34	0	529	478	194	29	31	15	99	97	0	0.200	0.243	0.223	0.239	2.677	0.207	0.246	120	648	600	558	-2.322	100	500	109	449	0
1	1	14	"iYFR027W"	"iYFR027W"	2210	16400	120	366	370	156	161	164	58	82	70	0	750	738	410	31	33	35	97	95	0	0.285	0.296	0.288	0.287	2.337	0.290	0.625	120	615	924	916	-1.810	205	719	209	707	0
1	2	14	"iYFR030W"	"iYFR030W"	2400	16400	120	387	383	136	158	163	60	90	77	0	248	240	182	30	30	9	94	93	0	1.050	1.071	1.196	1.203	2.474	0.967	0.386	120	564	447	435	0.071	229	218	225	210	0
1	3	14	"iYFR032C-A"	"iYFR032C-A"	2620	16400	120	307	322	112	157	164	56	85	62	0	934	848	365	30	30	10	100	99	0	0.166	0.202	0.211	0.207	2.065	0.190	0.542	120	546	1054	983	-2.591	150	904	165	818	0
1	4	14	"iYGL002W"	"iYGL002W"	2800	16410	120	814	828	310	156	164	53	99	96	0	382	341	164	30	30	12	95	93	0	1.869	2.161	2.155	2.446	2.333	2.287	0.763	120	512	1010	983	0.903	658	352	672	311	0
1	5	14	"iYGR002C"	"iYGR002C"	3000	16410	130	627	613	213	154	161	57	97	94	0	491	430	222	29	30	12	95	95	0	1.024	1.145	1.059	1.205	2.113	1.120	0.691	120	655	935	860	0.034	473	462	459	401	0
1	6	14	"iYGR006W"	"iYGR006W"	3210	16400	120	862	842	397	154	160	58	95	90	0	992	868	436	28	29	9	99	99	0	0.734	0.819	0.831	0.830	2.306	0.831	0.822	120	594	1672	1528	-0.445	708	964	688	840	0
1	7	14	"iYGR026W"	"iYGR026W"	3410	16400	130	774	783	340	152	159	56	96	93	0	428	405	190	28	29	9	100	98	0	1.555	1.674	1.701	1.728	2.005	1.842	0.771	120	598	1022	1008	0.637	622	400	631	377	0
1	8	14	"iYGR028W"	"iYGR028W"	3600	16410	130	910	943	426	153	157	53	96	95	0	825	706	394	28	29	9	95	93	0	0.950	1.165	1.140	1.397	2.195	1.148	0.809	120	657	1554	1468	-0.074	757	797	790	678	0
1	9	14	"iYGR030C"	"iYGR030C"	3810	16400	120	356	361	125	156	163	58	85	75	0	945	804	370	29	30	9	100	100	0	0.218	0.265	0.288	0.255	1.968	0.251	0.617	120	605	1116	980	-2.195	200	916	205	775	0
1	10	14	"iYGR043C-0"	"iYGR043C-0"	4020	16400	100	233	240	89	155	159	56	57	35	0	280	309	185	30	31	16	95	92	0	0.312	0.305	0.367	0.322	3.309	0.258	0.197	80	475	328	364	-1.680	78	250	85	279	0
1	11	14	"iYGR047C"	"iYGR047C"	4210	16400	120	1034	1059	569	153	158	56	95	92	0	1192	1113	546	29	30	11	98	98	0	0.758	0.836	0.823	0.745	2.331	0.883	0.808	120	646	2044	1990	-0.401	881	1163	906	1084	0
1	12	14	"iYGR051C"	"iYGR051C"	4420	16390	110	260	261	95	158	162	56	62	43	0	576	505	242	30	31	12	98	98	0	0.187	0.217	0.246	0.240	3.284	0.188	0.305	80	516	648	578	-2.420	102	546	103	475	0
1	13	14	"iYGR067C"	"iYGR067C"	4600	16400	110	221	231	82	158	165	56	56	30	0	347	350	178	30	30	10	98	95	0	0.199	0.228	0.221	0.247	2.991	0.210	0.158	80	544	380	393	-2.331	63	317	73	320	0
1	14	14	"iYGR072W"	"iYGR072W"	4830	16390	90	206	218	58	168	173	57	38	17	0	189	158	91	31	35	29	80	67	0	0.241	0.394	0.465	0.536	4.853	0.542	0.104	52	375	196	177	-2.056	38	158	50	127	0
1	15	14	"iYGR078C"	"iYGR078C"	5000	16400	120	246	264	96	163	171	59	62	35	0	400	404	208	31	32	21	98	96	0	0.225	0.271	0.282	0.297	2.709	0.241	0.275	120	620	452	474	-2.152	83	369	101	373	0
1	16	14	"iYHR009C"	"iYHR009C"	5220	16390	120	296	312	106	158	167	58	80	58	0	525	488	258	30	31	12	95	93	0	0.279	0.336	0.345	0.342	2.524	0.300	0.481	120	534	633	612	-1.843	138	495	154	458	0
1	17	14	"iYHR013C"	"iYHR013C"	5400	16400	120	738	749	297	163	166	53	97	96	0	696	669	314	30	32	14	98	96	0	0.863	0.917	0.930	0.979	1.948	0.925	0.850	120	526	1241	1225	-0.212	575	666	586	639	0
1	18	14	"iYHRWdelta7"	"iYHRWdelta7"	5600	16400	120	223	237	79	162	168	54	53	31	0	194	197	108	29	31	12	92	88	0	0.370	0.446	0.487	0.475	2.954	0.569	0.260	120	557	226	243	-1.436	61	165	75	168	0
1	19	14	"iYHR027C"	"iYHR027C"	5800	16400	120	231	240	78	160	168	57	56	31	0	492	493	247	29	30	10	99	97	0	0.153	0.172	0.211	0.184	3.042	0.122	0.149	120	579	534	544	-2.705	71	463	80	464	0
1	20	14	"iYHR031C"	"iYHR031C"	6010	16400	120	302	319	109	161	168	63	81	59	0	469	421	206	30	30	12	96	94	0	0.321	0.404	0.403	0.412	2.758	0.379	0.478	120	596	580	549	-1.639	141	439	158	391	0
1	21	14	"iYHR035W"	"iYHR035W"	6210	16390	110	279	294	106	166	169	54	77	51	0	692	627	252	30	30	10	100	100	0	0.171	0.214	0.215	0.201	2.169	0.197	0.380	80	549	775	725	-2.551	113	662	128	597	0
1	1	15	"iYHR048W"	"iYHR048W"	2230	16600	110	193	202	69	159	167	61	36	12	0	335	315	165	30	31	13	93	92	0	0.111	0.151	0.247	0.279	3.159	0.116	0.062	80	553	339	328	-3.165	34	305	43	285	0
1	2	15	"iYHR052W"	"iYHR052W"	2420	16590	110	692	761	519	157	164	61	85	80	0	1594	1411	1004	30	32	28	86	81	0	0.342	0.437	0.423	0.499	2.327	0.450	0.677	80	530	2099	1985	-1.548	535	1564	604	1381	0
1	3	15	"iYHR056C"	"iYHR056C"	2610	16590	110	292	320	150	153	161	61	70	52	0	516	637	533	31	33	28	77	76	0	0.287	0.276	0.318	0.410	4.005	0.237	0.583	80	556	624	773	-1.803	139	485	167	606	0
1	4	15	"itF(GAA)H1"	"itF(GAA)H1"	2820	16570	90	314	330	129	155	169	73	78	51	0	1076	979	551	30	84	274	84	69	0	0.152	0.184	0.180	0.183	2.078	0.148	0.585	52	373	1205	1124	-2.718	159	1046	175	949	0
1	5	15	"iYHR075C"	"iYHR075C"	3020	16590	100	1038	999	333	152	163	69	100	100	0	1233	1119	539	29	51	173	91	86	0	0.736	0.777	0.763	0.880	1.863	0.702	0.842	80	493	2090	1937	-0.442	886	1204	847	1090	0
1	6	15	"iYHR079C"	"iYHR079C"	3230	16600	120	351	364	136	156	163	65	84	69	0	691	681	388	28	30	20	96	94	0	0.294	0.319	0.303	0.335	2.521	0.283	0.539	120	575	858	861	-1.766	195	663	208	653	0
1	7	15	"iYIL013C"	"iYIL013C"	3410	16610	120	522	526	183	154	160	56	96	91	0	605	548	270	29	30	9	97	95	0	0.639	0.717	0.716	0.823	2.642	0.679	0.748	120	532	944	891	-0.646	368	576	372	519	0
1	8	15	"iYIL009C-A"	"iYIL009C-A"	3600	16610	110	417	446	172	151	159	57	96	91	0	360	345	153	30	30	10	97	96	0	0.806	0.937	0.909	0.937	1.986	0.989	0.632	80	486	596	610	-0.311	266	330	295	315	0
1	9	15	"iYIL009W"	"iYIL009W"	3800	16600	130	1259	1232	459	157	165	66	100	97	0	872	796	374	30	34	34	96	95	0	1.309	1.403	1.408	1.586	1.841	1.445	0.811	120	695	1944	1841	0.388	1102	842	1075	766	0
1	10	15	"itE(UUC)I"	"itE(UUC)I"	4020	16620	90	395	376	132	161	171	69	80	71	0	261	240	118	29	38	46	86	78	0	1.009	1.019	1.001	0.977	2.383	1.135	0.573	52	383	466	426	0.012	234	232	215	211	0
1	11	15	"iYIR010W"	"iYIR010W"	4200	16610	100	397	407	139	157	159	54	91	87	0	227	217	99	29	30	10	96	93	0	1.212	1.330	1.350	1.375	2.138	1.519	0.619	80	475	438	438	0.278	240	198	250	188	0
1	12	15	"iYIR014W"	"iYIR014W"	4430	16600	120	217	228	78	154	158	52	56	32	0	287	266	143	29	31	12	94	90	0	0.244	0.312	0.319	0.339	3.252	0.329	0.237	120	620	321	311	-2.034	63	258	74	237	0
1	13	15	"iYIR026C"	"iYIR026C"	4610	16590	110	492	481	154	155	163	53	95	90	0	506	478	228	30	31	11	98	98	0	0.708	0.728	0.704	0.794	1.953	0.688	0.694	80	507	813	774	-0.498	337	476	326	448	0
1	14	15	"iYIR030C"	"iYIR030C"	4810	16600	110	566	592	202	159	168	58	98	91	0	477	441	198	30	32	14	98	98	0	0.911	1.054	1.051	1.143	2.022	1.050	0.795	80	543	854	844	-0.135	407	447	433	411	0
1	15	15	"iYIR034C"	"iYIR034C"	5010	16600	100	751	738	327	162	170	59	95	91	0	569	539	301	31	32	12	96	95	0	1.095	1.134	1.152	1.284	2.150	1.066	0.755	80	466	1127	1084	0.131	589	538	576	508	0
1	16	15	"iYJL223C-0"	"iYJL223C-0"	5230	16590	120	2093	2005	656	165	169	55	100	100	0	5434	5072	2161	31	31	11	100	100	0	0.357	0.365	0.363	0.398	1.567	0.339	0.911	120	574	7331	6881	-1.487	1928	5403	1840	5041	0
1	17	15	"iYJL219W"	"iYJL219W"	5410	16600	120	357	367	116	163	171	58	92	80	0	1175	1046	483	31	32	14	99	98	0	0.170	0.201	0.193	0.218	2.310	0.174	0.577	120	497	1338	1219	-2.560	194	1144	204	1015	0
1	18	15	"iYJL215C"	"iYJL215C"	5610	16600	120	231	236	89	157	165	56	58	35	0	403	378	229	31	31	11	95	91	0	0.199	0.228	0.281	0.298	3.196	0.195	0.234	120	559	446	426	-2.330	74	372	79	347	0
1	19	15	"iYJR093C"	"iYJR093C"	5820	16590	110	803	770	299	158	163	51	100	97	0	1206	1046	499	31	31	10	100	98	0	0.549	0.603	0.593	0.671	1.821	0.573	0.815	80	516	1820	1627	-0.865	645	1175	612	1015	0
1	20	15	"iYJR095W"	"iYJR095W"	6010	16590	110	509	487	186	163	167	54	90	85	0	983	872	420	30	30	10	100	100	0	0.363	0.385	0.379	0.388	2.388	0.377	0.719	80	516	1299	1166	-1.462	346	953	324	842	0
1	21	15	"iYJR099W"	"iYJR099W"	6210	16600	100	243	245	71	164	169	57	62	30	0	280	257	119	30	30	10	98	96	0	0.316	0.357	0.413	0.409	2.930	0.325	0.186	80	503	329	308	-1.662	79	250	81	227	0
1	1	16	"iYJR115W"	"iYJR115W"	2230	16800	120	321	332	129	156	162	60	81	64	0	1374	1280	575	30	31	11	100	100	0	0.123	0.141	0.134	0.130	2.329	0.125	0.424	120	671	1509	1426	-3.026	165	1344	176	1250	0
1	2	16	"iYJR119C"	"iYJR119C"	2420	16800	110	527	551	226	157	163	57	96	88	0	849	828	379	30	31	11	100	100	0	0.452	0.494	0.492	0.474	1.775	0.472	0.694	80	508	1189	1192	-1.146	370	819	394	798	0
1	3	16	"iYJR123W"	"iYJR123W"	2610	16810	120	545	543	226	158	163	61	90	84	0	363	338	172	31	31	14	95	93	0	1.166	1.254	1.182	1.287	2.181	1.356	0.709	120	614	719	692	0.221	387	332	385	307	0
1	4	16	"iYJR140C"	"iYJR140C"	2820	16800	120	202	210	75	156	163	62	39	17	0	393	379	187	29	45	125	85	69	0	0.126	0.154	0.201	0.197	3.134	0.170	0.170	120	664	410	404	-2.984	46	364	54	350	0
1	5	16	"iYJR144W"	"iYJR144W"	3030	16810	110	264	315	174	158	163	57	66	47	0	277	380	351	29	34	38	66	61	0	0.427	0.447	0.450	0.586	4.230	0.371	0.466	80	532	354	508	-1.226	106	248	157	351	0
1	6	16	"iYJR149W"	"iYJR149W"	3220	16810	120	424	438	177	154	159	55	91	85	0	1076	912	477	28	30	10	99	98	0	0.258	0.321	0.315	0.339	2.202	0.287	0.619	120	547	1318	1168	-1.957	270	1048	284	884	0
1	7	16	"iYJR159W"	"iYJR159W"	3420	16800	120	470	468	168	153	160	55	93	87	0	1839	1668	696	29	30	10	100	100	0	0.175	0.192	0.186	0.189	1.923	0.177	0.698	120	561	2127	1954	-2.513	317	1810	315	1639	0
1	8	16	"iYKL225W"	"iYKL225W"	3620	16800	130	5820	5555	1935	152	160	55	100	100	0	12075	10240	4237	30	31	11	100	100	0	0.471	0.529	0.494	0.574	1.776	0.489	0.850	120	592	17713	15613	-1.088	5668	12045	5403	10210	0
1	9	16	"iYKL221W-0"	"iYKL221W-0"	3800	16800	130	412	409	153	158	164	58	86	80	0	864	760	321	30	31	11	99	98	0	0.305	0.344	0.340	0.337	2.518	0.340	0.629	120	610	1088	981	-1.715	254	834	251	730	0
1	10	16	"iYKR062W"	"iYKR062W"	4020	16800	120	229	237	86	158	164	56	58	32	0	171	179	118	30	31	11	83	77	0	0.504	0.530	0.625	0.704	3.609	0.616	0.193	120	567	212	228	-0.990	71	141	79	149	0
1	11	16	"iYKR066C"	"iYKR066C"	4210	16790	130	259	260	96	153	159	54	70	49	0	481	419	284	30	30	10	89	86	0	0.235	0.275	0.314	0.406	3.839	0.229	0.329	120	621	557	496	-2.089	106	451	107	389	0
1	12	16	"iYKR070W"	"iYKR070W"	4410	16790	120	822	796	365	154	160	56	95	90	0	328	303	187	29	30	10	88	85	0	2.234	2.343	2.192	2.702	2.226	2.421	0.755	120	578	967	916	1.160	668	299	642	274	0
1	13	16	"iYKR084C"	"iYKR084C"	4610	16780	100	258	265	87	152	160	57	72	47	0	548	524	279	29	29	9	100	100	0	0.204	0.228	0.204	0.232	2.877	0.198	0.338	80	484	625	608	-2.292	106	519	113	495	0
1	14	16	"iYKR088C"	"iYKR088C"	4810	16780	130	222	233	78	158	164	55	56	30	0	325	307	151	30	30	10	97	94	0	0.217	0.271	0.304	0.328	3.203	0.264	0.190	120	659	359	352	-2.205	64	295	75	277	0
1	15	16	"iYKR092C-0"	"iYKR092C-0"	5010	16780	120	263	271	92	163	167	53	70	46	0	777	681	303	30	31	12	100	99	0	0.134	0.166	0.169	0.172	2.784	0.143	0.296	120	582	847	759	-2.901	100	747	108	651	0
1	16	16	"iYKR103W"	"iYKR103W"	5200	16780	110	286	313	134	166	172	60	78	48	0	460	427	224	30	31	11	96	95	0	0.279	0.370	0.375	0.372	3.264	0.282	0.266	80	509	550	544	-1.841	120	430	147	397	0
1	17	16	"iYKR106W-1"	"iYKR106W-1"	5400	16780	130	1412	1359	533	160	169	59	99	98	0	3146	2772	1266	31	31	11	100	100	0	0.402	0.437	0.420	0.460	1.750	0.413	0.838	120	654	4367	3940	-1.315	1252	3115	1199	2741	0
1	18	16	"iYLL066C-1"	"iYLL066C-1"	5620	16780	120	10378	9120	4019	159	170	60	100	100	0	18453	15604	7824	31	32	13	100	100	0	0.555	0.575	0.556	0.633	1.792	0.548	0.875	120	586	28641	24534	-0.850	10219	18422	8961	15573	0
1	19	16	"iYLL050C"	"iYLL050C"	5820	16790	120	333	350	149	161	167	52	89	75	0	663	614	321	30	31	12	98	95	0	0.272	0.324	0.276	0.337	2.853	0.275	0.410	120	565	805	773	-1.880	172	633	189	584	0
1	20	16	"iYLL044W"	"iYLL044W"	6000	16790	130	381	376	119	165	169	55	91	76	0	1331	1175	543	30	31	10	100	99	0	0.166	0.184	0.184	0.192	2.155	0.168	0.617	120	618	1517	1356	-2.591	216	1301	211	1145	0
1	21	16	"iYLL040C"	"iYLL040C"	6200	16790	120	264	279	115	164	168	55	75	45	0	530	519	266	29	30	11	96	95	0	0.200	0.235	0.241	0.261	3.393	0.197	0.268	120	661	601	605	-2.325	100	501	115	490	0
1	1	17	"iYLR267W"	"iYLR267W"	2200	17000	110	362	398	220	153	161	66	83	71	0	1873	1615	880	32	33	14	100	98	0	0.114	0.155	0.131	0.152	2.050	0.142	0.500	80	554	2050	1828	-3.139	209	1841	245	1583	0
1	2	17	"itV(AAC)L"	"itV(AAC)L"	2400	17000	120	256	269	101	155	159	60	66	43	0	463	424	224	31	31	12	96	94	0	0.234	0.290	0.292	0.281	2.519	0.255	0.282	120	588	533	507	-2.097	101	432	114	393	0
1	3	17	"iYLR275W"	"iYLR275W"	2590	16990	110	348	366	186	158	166	69	71	57	0	171	198	159	32	33	28	72	61	0	1.367	1.253	1.123	1.399	2.464	1.349	0.518	80	525	329	374	0.451	190	139	208	166	0
1	4	17	"iYLR293C"	"iYLR293C"	2810	17000	120	231	247	80	158	165	64	55	27	0	607	540	268	31	32	24	96	93	0	0.127	0.175	0.173	0.180	2.571	0.137	0.225	120	586	649	598	-2.980	73	576	89	509	0
1	5	17	"iYLR298C"	"iYLR298C"	2990	17000	120	342	352	134	161	164	57	84	70	0	1197	1097	518	29	31	12	100	98	0	0.155	0.179	0.174	0.186	2.814	0.163	0.530	120	553	1349	1259	-2.690	181	1168	191	1068	0
1	6	17	"iYLRCdelta18"	"iYLRCdelta18"	3200	17000	150	187	191	72	155	160	55	33	10	0	78	101	169	28	30	10	72	65	0	0.640	0.493	0.900	1.105	4.095	0.189	0.021	156	727	82	109	-0.644	32	50	36	73	-50
1	7	17	"iYLR318W"	"iYLR318W"	3390	17010	130	286	293	89	152	160	56	82	63	0	263	238	99	28	30	10	97	94	0	0.570	0.671	0.626	0.676	2.404	0.748	0.370	120	592	369	351	-0.810	134	235	141	210	0
1	8	17	"iYLR323C"	"iYLR323C"	3590	17000	130	253	272	98	152	160	55	75	45	0	499	447	223	29	30	10	96	95	0	0.215	0.287	0.278	0.274	2.232	0.285	0.416	120	645	571	538	-2.218	101	470	120	418	0
1	9	17	"iYLR327C"	"iYLR327C"	3800	17000	130	216	223	74	155	163	58	50	25	0	608	541	278	30	30	10	95	95	0	0.106	0.133	0.166	0.163	2.753	0.106	0.154	120	630	639	579	-3.244	61	578	68	511	0
1	10	17	"iYLR338W"	"iYLR338W"	3990	16990	130	178	193	77	157	162	57	32	15	0	305	285	145	30	31	15	94	90	0	0.076	0.141	0.241	0.245	3.394	0.138	0.055	120	664	296	291	-3.711	21	275	36	255	0
1	11	17	"iYLR343W"	"iYLR343W"	4210	17010	120	349	348	130	157	162	55	79	70	0	458	403	210	30	31	15	92	90	0	0.449	0.512	0.506	0.532	2.768	0.520	0.539	120	606	620	564	-1.157	192	428	191	373	0
1	12	17	"iYLR345W"	"iYLR345W"	4400	17000	130	587	565	235	155	163	58	91	88	0	409	392	203	30	30	10	95	90	0	1.140	1.133	1.083	1.242	2.102	1.182	0.738	120	630	811	772	0.189	432	379	410	362	0
1	13	17	"iYMR044W"	"iYMR044W"	4600	17000	120	1340	1292	558	150	158	58	99	97	0	1127	1058	527	29	30	10	100	99	0	1.084	1.110	1.122	1.151	1.814	1.108	0.858	120	599	2288	2171	0.116	1190	1098	1142	1029	0
1	14	17	"iYMR048W"	"iYMR048W"	4790	17000	120	654	627	230	157	164	55	95	90	0	748	669	299	30	30	9	98	98	0	0.692	0.736	0.715	0.719	1.803	0.728	0.816	120	599	1215	1109	-0.531	497	718	470	639	0
1	15	17	"iYMRCdelta10"	"iYMRCdelta10"	5000	17000	120	444	466	214	160	165	54	88	83	0	399	382	191	30	30	10	98	97	0	0.770	0.869	0.852	0.875	2.227	0.982	0.613	120	599	653	658	-0.378	284	369	306	352	0
1	16	17	"iYMR067C"	"iYMR067C"	5200	17000	120	344	349	111	159	167	60	88	75	0	749	653	302	30	31	11	99	98	0	0.257	0.305	0.284	0.309	2.206	0.278	0.567	120	599	904	813	-1.958	185	719	190	623	0
1	17	17	"iYMR071C"	"iYMR071C"	5390	17000	120	484	508	204	163	172	63	95	85	0	760	644	324	30	30	10	99	96	0	0.440	0.562	0.574	0.623	2.080	0.551	0.730	120	602	1051	959	-1.185	321	730	345	614	0
1	18	17	"iYMR075C-A"	"iYMR075C-A"	5590	17000	130	738	772	298	169	174	61	97	93	0	464	451	238	29	31	11	96	95	0	1.308	1.429	1.413	1.624	2.041	1.463	0.815	120	681	1004	1025	0.387	569	435	603	422	0
1	19	17	"iYMR090W"	"iYMR090W"	5790	17000	120	577	553	220	169	173	55	91	87	0	539	492	279	29	30	11	95	95	0	0.800	0.829	0.805	0.864	2.280	0.807	0.738	120	588	918	847	-0.322	408	510	384	463	0
1	20	17	"iYMR095C"	"iYMR095C"	5990	17000	120	661	624	230	164	168	55	95	89	0	792	714	343	30	31	11	98	98	0	0.652	0.673	0.663	0.701	1.892	0.666	0.741	120	605	1259	1144	-0.617	497	762	460	684	0
1	21	17	"iYMRCdelta13"	"iYMRCdelta13"	6190	17000	100	361	367	142	165	167	54	85	70	0	308	292	144	30	31	11	93	93	0	0.705	0.771	0.747	0.763	2.426	0.836	0.588	80	498	474	464	-0.504	196	278	202	262	0
1	1	18	"iYMR111C"	"iYMR111C"	2190	17210	120	232	252	112	158	166	66	53	33	0	848	893	681	31	32	12	90	88	0	0.091	0.109	0.139	0.207	4.493	0.098	0.339	120	657	891	956	-3.465	74	817	94	862	0
1	2	18	"iYMR115W"	"iYMR115W"	2410	17200	150	175	175	63	153	159	59	31	5	0	53	65	43	31	31	12	58	47	0	1.000	0.647	1.471	1.615	4.302	10.129	0.028	156	776	44	56	0.000	22	22	22	34	-50
1	3	18	"iYMRWdelta16"	"iYMRWdelta16"	2590	17220	130	257	264	91	156	162	65	70	32	0	416	388	196	31	33	27	95	90	0	0.262	0.303	0.321	0.314	2.587	0.272	0.292	120	620	486	465	-1.931	101	385	108	357	0
1	4	18	"iYNL258C"	"iYNL258C"	2790	17210	120	173	180	63	157	165	60	26	6	0	453	425	192	31	31	13	96	95	0	0.038	0.058	0.134	0.133	3.727	0.049	0.022	120	593	438	417	-4.721	16	422	23	394	0
1	5	18	"iYNL254C"	"iYNL254C"	2990	17210	130	526	533	186	156	162	56	95	90	0	1536	1356	591	29	30	10	100	100	0	0.246	0.284	0.283	0.293	1.878	0.260	0.718	120	629	1877	1704	-2.026	370	1507	377	1327	0
1	6	18	"iYNL249C"	"iYNL249C"	3190	17220	120	296	317	108	154	159	61	85	57	0	468	418	201	29	29	9	99	98	0	0.323	0.419	0.425	0.444	2.554	0.383	0.461	120	559	581	552	-1.628	142	439	163	389	0
1	7	18	"iYNL231C"	"iYNL231C"	3390	17210	120	233	335	683	154	160	54	63	37	0	229	247	176	29	30	11	96	95	0	0.395	0.830	0.519	0.522	2.825	3.353	0.263	120	589	279	399	-1.340	79	200	181	218	0
1	8	18	"iYNL225C"	"iYNL225C"	3590	17210	120	245	251	92	151	159	55	65	43	0	298	297	149	29	30	10	99	98	0	0.349	0.373	0.430	0.416	2.782	0.377	0.279	120	563	363	368	-1.517	94	269	100	268	0
1	9	18	"iYNL221C"	"iYNL221C"	3780	17210	130	238	248	80	153	161	56	65	36	0	982	888	393	29	29	9	99	99	0	0.089	0.111	0.119	0.129	2.864	0.086	0.238	120	665	1038	954	-3.487	85	953	95	859	0
1	10	18	"iYNL202W"	"iYNL202W"	3990	17210	100	247	257	106	153	161	54	67	38	0	227	210	112	29	30	11	92	86	0	0.475	0.575	0.683	0.612	3.510	0.648	0.253	80	498	292	285	-1.075	94	198	104	181	0
1	11	18	"iYNL197C"	"iYNL197C"	4200	17200	110	200	192	58	162	164	55	32	6	0	436	428	221	30	31	21	97	91	0	0.094	0.075	0.144	0.157	3.268	0.058	0.037	80	495	444	428	-3.417	38	406	30	398	0
1	12	18	"iYNL193W"	"iYNL193W"	4380	17210	120	185	195	64	155	161	54	35	11	0	583	524	222	30	30	9	100	98	0	0.054	0.081	0.136	0.125	3.645	0.040	0.025	120	598	583	534	-4.204	30	553	40	494	0
1	13	18	"iYNL176C"	"iYNL176C"	4600	17210	120	206	211	66	154	162	56	49	18	0	606	541	259	30	32	24	94	92	0	0.090	0.112	0.129	0.134	2.580	0.103	0.158	120	628	628	568	-3.469	52	576	57	511	0
1	14	18	"iYNL168C"	"iYNL168C"	4790	17210	120	306	316	96	163	169	56	90	65	0	592	530	245	30	31	20	97	95	0	0.254	0.306	0.301	0.323	2.179	0.295	0.513	120	544	705	653	-1.975	143	562	153	500	0
1	15	18	"iYNL164C"	"iYNL164C"	4990	17200	130	295	298	110	161	165	53	75	58	0	432	420	194	30	30	9	97	95	0	0.333	0.351	0.370	0.362	2.462	0.367	0.456	120	616	536	527	-1.585	134	402	137	390	0
1	16	18	"iYOL113W"	"iYOL113W"	5190	17210	120	278	289	99	159	166	58	72	50	0	259	246	122	31	32	17	92	90	0	0.522	0.605	0.656	0.625	2.883	0.651	0.353	120	601	347	345	-0.938	119	228	130	215	0
1	17	18	"iYOL109W"	"iYOL109W"	5400	17200	80	189	220	89	164	171	61	42	19	0	151	149	70	31	36	29	84	76	0	0.208	0.475	0.647	0.534	4.331	0.927	0.064	52	340	145	174	-2.263	25	120	56	118	0
1	18	18	"iYOLCdelta3"	"iYOLCdelta3"	5590	17210	110	474	485	136	165	170	60	100	97	0	293	265	125	29	30	10	96	95	0	1.170	1.356	1.313	1.501	2.009	1.439	0.668	80	542	573	556	0.227	309	264	320	236	0
1	19	18	"iYOL092W"	"iYOL092W"	5790	17210	130	206	211	70	168	175	64	34	12	0	267	234	110	29	31	11	94	92	0	0.160	0.210	0.301	0.327	3.003	0.592	0.029	120	635	276	248	-2.647	38	238	43	205	0
1	20	18	"iYOL088C"	"iYOL088C"	5990	17210	120	450	469	173	164	170	62	92	85	0	796	696	309	30	31	12	98	97	0	0.373	0.458	0.435	0.458	2.060	0.424	0.647	120	605	1052	971	-1.421	286	766	305	666	0
1	21	18	"iYOL084W"	"iYOL084W"	6200	17200	120	378	394	146	160	169	63	90	75	0	795	699	304	30	31	12	100	100	0	0.285	0.350	0.350	0.338	1.983	0.335	0.618	120	657	983	903	-1.811	218	765	234	669	0
1	1	19	"iYOL067C"	"iYOL067C"	2200	17420	120	227	244	81	152	161	54	61	35	0	564	516	233	31	31	10	97	97	0	0.141	0.190	0.177	0.187	2.450	0.165	0.284	120	585	608	577	-2.829	75	533	92	485	0
1	2	19	"iYOL063C"	"iYOL063C"	2390	17420	120	287	301	94	152	160	55	87	62	0	567	530	241	31	31	10	98	98	0	0.252	0.299	0.284	0.298	2.454	0.151	0.302	120	558	671	648	-1.989	135	536	149	499	0
1	3	19	"iYOL059W"	"iYOL059W"	2600	17420	130	402	412	136	155	160	53	93	86	0	2255	2036	832	31	31	11	99	99	0	0.111	0.128	0.123	0.131	2.049	0.117	0.676	120	621	2471	2262	-3.171	247	2224	257	2005	0
1	4	19	"iYOL045W"	"iYOL045W"	2790	17410	110	472	451	134	153	159	53	93	88	0	516	472	211	30	31	14	98	96	0	0.656	0.674	0.649	0.730	2.273	0.621	0.672	80	499	805	740	-0.607	319	486	298	442	0
1	5	19	"iYOL041C"	"iYOL041C"	2990	17410	130	226	245	87	159	164	60	53	28	0	557	511	239	29	30	13	97	96	0	0.127	0.178	0.204	0.197	2.748	0.156	0.239	120	658	595	568	-2.978	67	528	86	482	0
1	6	19	"iYOL035C"	"iYOL035C"	3200	17410	120	264	276	98	154	160	62	68	45	0	426	394	169	29	30	11	99	99	0	0.277	0.334	0.300	0.332	2.572	0.315	0.281	120	577	507	487	-1.852	110	397	122	365	0
1	7	19	"iYOR260W"	"iYOR260W"	3400	17420	110	264	279	101	152	158	55	77	50	0	401	378	226	29	30	11	92	90	0	0.301	0.364	0.385	0.391	2.513	0.282	0.312	80	543	484	476	-1.732	112	372	127	349	0
1	8	19	"iYOR265W"	"iYOR265W"	3600	17400	110	310	310	104	157	161	56	83	65	0	525	495	233	29	33	39	95	91	0	0.308	0.328	0.328	0.356	2.089	0.292	0.463	80	514	649	619	-1.697	153	496	153	466	0
1	9	19	"iYOR269W"	"iYOR269W"	3790	17420	120	417	419	160	155	161	56	90	81	0	263	275	156	29	32	36	87	85	0	1.120	1.073	1.126	1.174	2.556	1.097	0.612	120	581	496	510	0.163	262	234	264	246	0
1	10	19	"iYOR287C"	"iYOR287C"	4000	17400	120	207	222	83	151	159	54	51	30	0	313	313	167	29	29	8	97	97	0	0.197	0.250	0.300	0.293	2.828	0.240	0.171	120	608	340	355	-2.342	56	284	71	284	0
1	11	19	"iYOR290C"	"iYOR290C"	4210	17400	120	222	227	77	154	158	54	56	28	0	664	619	289	29	30	18	98	97	0	0.107	0.124	0.146	0.144	2.607	0.106	0.195	120	625	703	663	-3.223	68	635	73	590	0
1	12	19	"iYOR294W"	"iYOR294W"	4400	17400	110	340	357	135	158	161	53	87	72	0	836	767	381	30	32	23	97	96	0	0.226	0.270	0.269	0.258	2.536	0.256	0.570	80	534	988	936	-2.147	182	806	199	737	0
1	13	19	"iYOR311C"	"iYOR311C"	4620	17420	90	260	272	86	158	163	63	67	34	0	343	340	146	30	34	30	98	96	0	0.326	0.368	0.333	0.343	2.269	0.346	0.274	52	394	415	424	-1.618	102	313	114	310	0
1	14	19	"iYOR315W"	"iYOR315W"	4810	17400	130	360	381	143	160	166	59	90	76	0	471	421	204	29	31	15	98	96	0	0.452	0.564	0.542	0.564	2.238	0.560	0.550	120	629	642	613	-1.144	200	442	221	392	0
1	15	19	"iYOR318C"	"iYOR318C"	5000	17400	130	491	484	163	164	167	55	95	90	0	1026	903	390	29	30	9	99	99	0	0.328	0.366	0.370	0.372	1.874	0.358	0.748	120	616	1324	1194	-1.608	327	997	320	874	0
1	16	19	"iYOR337W"	"iYOR337W"	5200	17400	120	227	229	73	159	164	56	55	27	0	252	244	125	31	31	10	97	95	0	0.308	0.329	0.388	0.366	2.611	0.348	0.202	120	515	289	283	-1.700	68	221	70	213	0
1	17	19	"iYOR341W"	"iYOR341W"	5390	17400	120	680	729	331	161	168	58	95	94	0	708	702	445	30	32	19	97	95	0	0.765	0.845	0.750	0.950	2.149	0.780	0.735	120	608	1197	1240	-0.386	519	678	568	672	0
1	18	19	"iYORWdelta24"	"iYORWdelta24"	5590	17400	110	307	324	106	160	168	57	87	66	0	252	231	116	29	30	10	96	96	0	0.659	0.812	0.807	0.895	2.368	0.918	0.440	80	528	370	366	-0.601	147	223	164	202	0
1	19	19	"iYPL030W"	"iYPL030W"	5800	17400	120	281	282	91	162	171	62	69	48	0	481	466	244	30	31	12	99	97	0	0.264	0.275	0.268	0.289	2.660	0.239	0.343	120	613	570	556	-1.922	119	451	120	436	0
1	20	19	"iYPL026C"	"iYPL026C"	5990	17410	100	312	334	113	159	168	62	83	63	0	433	417	246	30	31	12	96	93	0	0.380	0.452	0.438	0.517	2.420	0.383	0.470	80	464	556	562	-1.397	153	403	175	387	0
1	21	19	"iYPL022W"	"iYPL022W"	6200	17400	120	1879	1800	627	156	164	61	99	99	0	1013	959	352	30	31	12	100	100	0	1.753	1.770	1.731	1.761	1.772	1.847	0.842	120	640	2706	2573	0.810	1723	983	1644	929	0
1	1	20	"iYPL005W"	"iYPL005W"	2200	17610	120	2777	2815	1298	153	159	55	100	100	0	1130	1033	450	32	32	12	100	100	0	2.390	2.659	2.516	2.709	1.637	2.894	0.841	120	650	3722	3663	1.257	2624	1098	2662	1001	0
1	2	20	"iYPL001W"	"iYPL001W"	2400	17610	120	609	617	268	152	160	58	95	88	0	227	217	101	32	33	13	92	91	0	2.344	2.514	2.329	2.355	2.249	3.047	0.650	120	608	652	650	1.229	457	195	465	185	0
1	3	20	"itF(GAA)P1"	"itF(GAA)P1"	2600	17610	120	499	505	208	159	164	55	94	86	0	402	415	205	31	32	13	99	99	0	0.916	0.901	0.905	0.872	2.215	0.956	0.668	120	608	711	730	-0.126	340	371	346	384	0
1	4	20	"iYPR013C-1"	"iYPR013C-1"	2800	17610	120	322	334	117	155	159	53	86	73	0	1427	1275	569	30	31	14	100	100	0	0.120	0.144	0.144	0.148	2.387	0.124	0.465	120	635	1564	1424	-3.064	167	1397	179	1245	0
1	5	20	"iYPR016C"	"iYPR016C"	2980	17600	110	206	214	71	154	161	56	47	23	0	228	223	124	29	32	21	90	85	0	0.261	0.309	0.463	0.505	3.999	0.338	0.115	80	520	251	254	-1.936	52	199	60	194	0
1	6	20	"iYPR020W"	"iYPR020W"	3190	17610	130	703	694	247	153	160	58	97	94	0	276	263	113	29	31	18	96	93	0	2.227	2.312	2.279	2.384	2.112	2.732	0.677	120	767	797	775	1.155	550	247	541	234	0
1	7	20	"iYPR035W"	"iYPR035W"	3400	17610	110	229	237	67	155	161	55	63	35	0	399	389	192	29	29	9	98	97	0	0.200	0.228	0.242	0.234	2.979	0.185	0.174	80	564	444	442	-2.322	74	370	82	360	0
1	8	20	"iYPR042C"	"iYPR042C"	3600	17610	120	241	251	99	158	164	56	61	37	0	494	455	187	29	32	31	98	94	0	0.178	0.218	0.277	0.258	2.371	0.226	0.279	120	660	548	519	-2.486	83	465	93	426	0
1	9	20	"iYPR047W"	"iYPR047W"	3790	17610	120	248	268	95	158	162	55	72	43	0	381	397	192	29	30	10	99	99	0	0.256	0.299	0.302	0.286	2.461	0.298	0.375	120	622	442	478	-1.968	90	352	110	368	0
1	10	20	"iYCL001W-A"	"iYCL001W-A"	4010	17610	120	1501	1430	648	156	162	58	98	97	0	641	595	324	30	30	11	97	95	0	2.201	2.255	2.266	2.538	2.140	2.355	0.805	120	685	1956	1839	1.138	1345	611	1274	565	0
1	11	20	"iYCL007C"	"iYCL007C"	4200	17600	90	283	305	112	156	161	57	76	59	0	220	198	95	29	30	12	88	84	0	0.665	0.882	0.870	0.924	2.388	1.020	0.367	52	400	318	318	-0.589	127	191	149	169	0
1	12	20	"iYCL012W"	"iYCL012W"	4410	17610	130	1600	1656	734	158	162	54	100	100	0	528	492	247	30	31	12	95	95	0	2.896	3.242	3.222	3.354	1.676	3.429	0.809	120	800	1940	1960	1.534	1442	498	1498	462	0
1	13	20	"iYCR011C"	"iYCR011C"	4610	17600	110	281	285	93	157	162	57	76	52	0	232	243	123	29	30	12	95	92	0	0.611	0.598	0.613	0.632	3.055	0.623	0.343	80	556	327	342	-0.711	124	203	128	214	0
1	14	20	"iYCRCdelta6-A"	"iYCRCdelta6-A"	4800	17600	110	226	237	77	158	168	61	56	25	0	152	152	71	29	29	9	93	93	0	0.553	0.642	0.750	0.825	3.297	1.244	0.137	80	566	191	202	-0.855	68	123	79	123	0
1	15	20	"iYHR210C-A"	"iYHR210C-A"	5000	17600	110	528	559	176	165	171	58	100	96	0	1405	1238	435	29	31	11	100	100	0	0.264	0.326	0.345	0.332	1.806	0.297	0.717	80	535	1739	1603	-1.922	363	1376	394	1209	0
1	16	20	"iYHRCdelta14-C"	"iYHRCdelta14-C"	5180	17590	120	761	850	460	158	165	56	93	89	0	1510	1650	1055	30	31	12	97	97	0	0.407	0.427	0.435	0.463	2.254	0.404	0.845	120	618	2083	2312	-1.295	603	1480	692	1620	0
1	17	20	"iYHRCdelta16-B"	"iYHRCdelta16-B"	5390	17610	120	775	787	263	164	169	55	98	96	0	2709	2227	1039	30	31	12	100	100	0	0.228	0.284	0.262	0.311	2.082	0.245	0.761	120	667	3290	2820	-2.132	611	2679	623	2197	0
1	18	20	"iYLR157C-A"	"iYLR157C-A"	5600	17600	120	1735	1579	641	162	169	57	99	98	0	3943	3488	1568	30	31	12	100	100	0	0.402	0.410	0.403	0.426	1.630	0.395	0.858	120	677	5486	4875	-1.315	1573	3913	1417	3458	0
1	19	20	"tE(UUC)C"	"tE(UUC)C"	5800	17610	100	241	241	69	159	169	58	62	28	0	154	155	73	30	31	12	95	93	0	0.661	0.656	0.634	0.675	2.616	1.206	0.146	80	500	206	207	-0.597	82	124	82	125	0
1	20	20	"tQ(UUG)L"	"tQ(UUG)L"	5990	17600	110	245	253	83	162	170	62	55	32	0	180	192	106	31	32	16	93	92	0	0.557	0.565	0.586	0.556	3.112	0.766	0.209	80	578	232	252	-0.844	83	149	91	161	0
1	21	20	"YHRCTy1-1B"	"YHRCTy1-1B"	6210	17590	130	15159	16404	9209	161	171	68	100	100	0	27803	27352	14989	31	37	55	100	100	0	0.540	0.595	0.580	0.612	1.602	0.594	0.899	120	809	42770	43564	-0.889	14998	27772	16243	27321	0
2	1	1	"VPS8"	"YAL002W"	6770	13820	100	4429	4352	1922	171	176	56	100	100	0	2586	2401	1132	30	32	14	100	100	0	1.666	1.763	1.750	1.856	1.626	1.834	0.843	80	510	6814	6552	0.736	4258	2556	4181	2371	0
2	2	1	"MTW1"	"YAL034W-A"	6970	13820	110	6329	6216	1607	169	175	58	100	100	0	2312	2101	714	31	34	17	100	100	0	2.701	2.921	2.877	3.074	1.433	2.944	0.889	80	580	8441	8117	1.433	6160	2281	6047	2070	0
2	3	1	"YAL065C-A"	"YAL065C-A"	7170	13820	110	1228	1200	423	170	176	58	100	100	0	3137	2841	1204	31	33	16	100	100	0	0.341	0.367	0.353	0.396	1.660	0.342	0.843	80	580	4164	3840	-1.554	1058	3106	1030	2810	0
2	4	1	"YAL004W"	"YAL004W"	7370	13820	110	624	673	256	172	180	58	98	96	0	1480	1385	678	31	34	18	100	100	0	0.312	0.370	0.366	0.392	1.882	0.318	0.733	80	580	1901	1855	-1.681	452	1449	501	1354	0
2	5	1	"FUN12"	"YAL035W"	7570	13820	110	847	840	410	175	181	57	97	88	0	2286	1994	1241	31	33	18	98	98	0	0.298	0.339	0.322	0.350	1.618	0.317	0.843	80	580	2927	2628	-1.747	672	2255	665	1963	0
2	6	1	"SEO1"	"YAL067C"	7770	13820	110	402	417	140	169	177	57	95	83	0	1238	1222	720	30	32	20	100	98	0	0.193	0.208	0.217	0.240	2.190	0.179	0.633	80	568	1441	1440	-2.374	233	1208	248	1192	0
2	7	1	"ERP2"	"YAL007C"	7970	13820	110	2026	2040	746	178	186	64	100	100	0	1726	1547	701	30	32	17	100	100	0	1.090	1.227	1.178	1.345	1.600	1.195	0.892	80	570	3544	3379	0.124	1848	1696	1862	1517	0
2	8	1	"YAL037W"	"YAL037W"	8160	13820	110	1000	1028	395	177	185	60	100	100	0	1900	1698	829	30	33	26	98	98	0	0.440	0.510	0.520	0.561	1.745	0.479	0.876	80	570	2693	2519	-1.184	823	1870	851	1668	0
2	9	1	"YAL069W"	"YAL069W"	8360	13820	110	7690	7360	2678	188	198	100	100	100	0	14327	12421	5239	32	45	108	100	100	0	0.525	0.579	0.566	0.615	1.497	0.544	0.924	80	580	21797	19561	-0.930	7502	14295	7172	12389	0
2	10	1	"SPO7"	"YAL009W"	8560	13820	110	2312	2314	756	180	188	72	100	100	0	2145	1952	784	31	45	107	100	97	0	1.009	1.111	1.051	1.184	1.577	1.079	0.901	80	588	4246	4055	0.012	2132	2114	2134	1921	0
2	11	1	"CYC3"	"YAL039C"	8770	13820	110	484	500	149	178	182	59	98	95	0	2149	1947	717	30	35	28	100	100	0	0.144	0.168	0.155	0.169	1.746	0.155	0.665	80	566	2425	2239	-2.792	306	2119	322	1917	0
2	12	1	"YAR002W"	"YAR002W"	8960	13820	110	4281	3826	1417	178	183	60	100	100	0	2790	2401	1160	30	33	18	100	100	0	1.487	1.539	1.497	1.681	1.532	1.512	0.885	80	553	6863	6019	0.572	4103	2760	3648	2371	0
2	13	1	"CNS1"	"YBR155W"	9150	13820	120	1305	1375	688	179	183	57	99	98	0	2162	2046	1209	31	33	15	99	99	0	0.528	0.594	0.555	0.692	2.325	0.564	0.860	120	676	3257	3211	-0.920	1126	2131	1196	2015	0
2	14	1	"PCH2"	"YBR186W"	9360	13810	80	306	323	140	173	182	56	69	55	0	643	662	411	31	40	135	86	78	0	0.217	0.238	0.228	0.235	2.713	0.209	0.416	52	320	745	781	-2.202	133	612	150	631	0
2	15	1	"PYC2"	"YBR218C"	9570	13820	120	245	248	78	170	180	77	48	15	0	360	347	180	30	38	109	85	69	0	0.227	0.246	0.276	0.280	2.942	0.216	0.228	120	702	405	395	-2.138	75	330	78	317	0
2	16	1	"ICS2"	"YBR157C"	9780	13820	110	286	301	91	172	182	81	71	36	0	1363	1303	489	30	35	67	100	98	0	0.086	0.101	0.107	0.094	2.310	0.057	0.244	80	547	1447	1402	-3.548	114	1333	129	1273	0
2	17	1	"NTC20"	"YBR188C"	9960	13820	120	341	353	100	178	185	61	89	68	0	1447	1257	594	30	33	20	97	96	0	0.115	0.143	0.140	0.155	2.406	0.123	0.498	120	669	1580	1402	-3.120	163	1417	175	1227	0
2	18	1	"YBR220C"	"YBR220C"	10160	13810	110	299	301	88	178	188	63	75	45	0	1451	1501	698	30	32	16	100	98	0	0.085	0.084	0.092	0.092	2.249	0.078	0.415	80	527	1542	1594	-3.554	121	1421	123	1471	0
2	19	1	"YBR159W"	"YBR159W"	10360	13810	120	529	526	152	180	190	60	96	94	0	1804	1627	540	30	32	29	100	100	0	0.197	0.217	0.217	0.210	1.821	0.202	0.742	120	681	2123	1943	-2.346	349	1774	346	1597	0
2	20	1	"YBR190W"	"YBR190W"	10560	13810	110	212	215	62	177	185	57	32	13	0	353	341	159	31	36	92	87	78	0	0.109	0.123	0.172	0.174	2.661	0.090	0.038	80	548	357	348	-3.202	35	322	38	310	0
2	21	1	"FAT2"	"YBR222C"	10760	13820	120	232	243	83	182	188	56	48	26	0	527	514	301	30	32	21	95	93	0	0.101	0.126	0.167	0.195	3.463	0.129	0.233	120	720	547	545	-3.313	50	497	61	484	0
2	1	2	"YBR161W"	"YBR161W"	6780	14040	120	2494	2448	848	170	177	58	100	100	0	2472	2245	877	29	32	13	99	99	0	0.951	1.028	1.010	1.044	1.606	1.018	0.884	120	626	4767	4494	-0.072	2324	2443	2278	2216	0
2	2	2	"RIM2"	"YBR192W"	6960	14030	130	1199	1196	390	169	175	57	100	100	0	2281	2077	829	30	32	14	100	100	0	0.458	0.502	0.476	0.524	1.518	0.473	0.859	120	669	3281	3074	-1.128	1030	2251	1027	2047	0
2	3	2	"YBR224W"	"YBR224W"	7170	14030	120	374	384	121	172	176	57	93	78	0	1700	1604	587	31	33	17	100	100	0	0.121	0.135	0.131	0.129	1.892	0.131	0.617	120	572	1871	1785	-3.047	202	1669	212	1573	0
2	4	2	"GPM2"	"YDL021W"	7360	14030	120	2365	2466	912	172	179	60	100	100	0	1388	1290	528	31	34	18	100	100	0	1.616	1.822	1.774	1.918	1.621	1.845	0.879	120	574	3550	3553	0.692	2193	1357	2294	1259	0
2	5	2	"YDL053C"	"YDL053C"	7570	14030	130	388	394	128	171	180	60	92	80	0	1135	1046	422	30	33	15	100	100	0	0.196	0.219	0.218	0.219	1.820	0.205	0.627	120	664	1322	1239	-2.348	217	1105	223	1016	0
2	6	2	"YDL085W"	"YDL085W"	7760	14030	140	408	425	147	167	177	57	93	85	0	1657	1536	753	29	31	11	98	98	0	0.148	0.171	0.172	0.188	2.388	0.152	0.654	156	741	1869	1765	-2.756	241	1628	258	1507	0
2	7	2	"YDL023C"	"YDL023C"	7970	14030	120	507	509	148	171	178	56	97	95	0	1308	1229	394	30	38	121	99	95	0	0.263	0.282	0.277	0.276	1.637	0.268	0.753	120	607	1614	1537	-1.927	336	1278	338	1199	0
2	8	2	"PSA1"	"YDL055C"	8160	14030	130	351	363	115	176	181	61	87	71	0	343	340	133	30	31	12	99	97	0	0.559	0.603	0.581	0.586	2.294	0.680	0.464	120	654	488	497	-0.839	175	313	187	310	0
2	9	2	"LUC7"	"YDL087C"	8360	14030	130	399	427	183	179	188	95	82	56	0	2031	1888	652	30	38	83	100	99	0	0.110	0.133	0.117	0.113	2.042	0.126	0.504	120	664	2221	2106	-3.185	220	2001	248	1858	0
2	10	2	"YDL025C"	"YDL025C"	8560	14030	120	1103	1207	411	180	183	58	100	100	0	2081	2078	731	31	35	65	100	100	0	0.450	0.502	0.497	0.504	1.547	0.478	0.821	120	635	2973	3074	-1.151	923	2050	1027	2047	0
2	11	2	"YDL057W"	"YDL057W"	8770	14020	130	414	416	144	179	181	56	90	84	0	932	869	427	30	31	15	99	99	0	0.261	0.282	0.293	0.290	2.108	0.273	0.653	120	708	1137	1076	-1.940	235	902	237	839	0
2	12	2	"YDL089W"	"YDL089W"	8970	14030	100	221	225	65	179	184	57	40	15	0	166	173	68	30	31	13	98	98	0	0.309	0.322	0.531	0.466	2.969	0.443	0.086	80	488	178	189	-1.695	42	136	46	143	0
2	13	2	"YDL027C"	"YDL027C"	9160	14030	120	1241	1435	765	175	181	58	99	99	0	2068	1944	852	31	32	13	100	100	0	0.523	0.659	0.598	0.678	1.841	0.686	0.788	120	617	3103	3173	-0.934	1066	2037	1260	1913	0
2	14	2	"RAD59"	"YDL059C"	9350	14020	110	781	771	295	173	181	64	97	95	0	1415	1217	532	31	41	78	98	93	0	0.439	0.504	0.488	0.528	1.714	0.465	0.782	80	565	1992	1784	-1.187	608	1384	598	1186	0
2	15	2	"YDL091C"	"YDL091C"	9560	14030	120	1292	1283	515	179	187	67	97	95	0	1876	1623	856	31	38	63	91	90	0	0.603	0.693	0.641	0.793	1.939	0.644	0.840	120	696	2958	2696	-0.729	1113	1845	1104	1592	0
2	16	2	"RPA14"	"YDR156W"	9790	14020	80	260	260	73	183	189	64	57	15	0	292	270	120	31	34	35	96	88	0	0.295	0.322	0.342	0.360	2.509	0.360	0.215	52	340	338	316	-1.761	77	261	77	239	0
2	17	2	"YDR187C"	"YDR187C"	9990	14030	90	258	258	92	187	190	58	55	23	0	400	412	184	32	40	50	96	94	0	0.193	0.187	0.238	0.201	2.937	0.170	0.155	52	372	439	451	-2.374	71	368	71	380	0
2	18	2	"YDR219C"	"YDR219C"	10180	14020	150	206	224	93	184	189	62	34	14	0	43	131	178	31	33	18	41	33	0	1.833	0.400	1.065	1.199	5.516	0.510	0.194	156	839	34	140	0.874	22	12	40	100	-50
2	19	2	"HOM2"	"YDR158W"	10370	14030	100	2210	2313	980	187	192	63	100	100	0	7012	7066	3239	30	34	39	100	100	0	0.290	0.302	0.295	0.309	1.482	0.285	0.867	80	457	9005	9162	-1.787	2023	6982	2126	7036	0
2	20	2	"SLY1"	"YDR189W"	10570	14030	120	751	770	300	177	187	62	98	95	0	1209	1191	601	31	35	26	99	99	0	0.487	0.511	0.509	0.524	1.760	0.478	0.804	120	664	1752	1753	-1.037	574	1178	593	1160	0
2	21	2	"YDR221W"	"YDR221W"	10780	14010	90	308	320	111	178	186	56	71	53	0	658	767	507	31	35	30	98	98	0	0.207	0.193	0.176	0.201	2.524	0.161	0.419	52	407	757	878	-2.270	130	627	142	736	0
2	1	3	"SSY1"	"YDR160W"	6770	14240	120	588	616	260	170	177	59	94	90	0	1880	1879	1084	31	32	19	100	98	0	0.226	0.241	0.241	0.250	2.382	0.212	0.747	120	652	2267	2294	-2.145	418	1849	446	1848	0
2	2	3	"HST4"	"YDR191W"	6970	14240	110	459	485	162	168	176	56	97	91	0	1017	1098	589	31	42	198	96	88	0	0.295	0.297	0.299	0.306	1.780	0.232	0.649	80	524	1277	1384	-1.761	291	986	317	1067	0
2	3	3	"YDR223W"	"YDR223W"	7180	14230	150	183	195	74	171	178	61	26	7	0	46	79	75	31	39	164	8	0	0	0.800	0.500	1.279	1.535	5.927	0.034	0.008	156	759	27	72	-0.322	12	15	24	48	-50
2	4	3	"NBP2"	"YDR162C"	7380	14230	150	201	239	141	175	180	61	35	20	0	42	112	165	31	32	14	42	32	0	2.364	0.790	1.916	2.190	3.843	1.042	0.440	156	718	37	145	1.241	26	11	64	81	-50
2	5	3	"YDR193W"	"YDR193W"	7570	14240	110	428	439	121	175	181	56	96	88	0	695	694	330	30	31	12	98	98	0	0.380	0.398	0.392	0.426	1.894	0.381	0.714	80	469	918	928	-1.394	253	665	264	664	0
2	6	3	"HTA1"	"YDR225W"	7770	14240	120	757	742	254	175	182	57	96	96	0	1089	922	454	30	49	100	91	88	0	0.550	0.636	0.616	0.673	2.058	0.597	0.842	120	630	1641	1459	-0.864	582	1059	567	892	0
2	7	3	"YDR539W"	"YDR539W"	7990	14230	90	248	286	121	179	183	60	53	36	0	687	697	387	32	69	188	90	75	0	0.105	0.161	0.150	0.149	2.506	0.127	0.261	52	401	724	772	-3.247	69	655	107	665	0
2	8	3	"YEL025C"	"YEL025C"	8170	14230	100	570	643	359	178	182	64	93	88	0	877	1057	743	31	32	12	100	98	0	0.463	0.453	0.445	0.443	1.958	0.417	0.749	80	476	1238	1491	-1.110	392	846	465	1026	0
2	9	3	"YEL057C"	"YEL057C"	8370	14240	130	499	528	184	177	181	58	95	91	0	961	881	386	30	35	86	95	93	0	0.346	0.412	0.399	0.413	1.954	0.483	0.546	120	675	1253	1202	-1.532	322	931	351	851	0
2	10	3	"YDR541C"	"YDR541C"	8560	14230	90	329	332	111	176	182	58	78	59	0	769	793	390	32	40	92	98	92	0	0.208	0.205	0.212	0.185	2.429	0.180	0.459	52	400	890	917	-2.268	153	737	156	761	0
2	11	3	"CUP5"	"YEL027W"	8770	14230	110	331	330	89	172	178	56	87	65	0	994	874	319	31	37	76	97	96	0	0.165	0.187	0.179	0.182	2.060	0.171	0.477	80	577	1122	1001	-2.599	159	963	158	843	0
2	12	3	"SOM1"	"YEL059C-A"	8980	14240	110	336	370	161	172	178	58	91	70	0	743	712	332	31	33	14	98	97	0	0.230	0.291	0.270	0.280	2.567	0.278	0.447	80	595	876	879	-2.118	164	712	198	681	0
2	13	3	"YDR543C"	"YDR543C"	9180	14230	90	257	277	150	174	182	63	55	26	0	228	233	125	31	33	14	96	96	0	0.421	0.510	0.571	0.420	2.563	0.768	0.302	52	409	280	305	-1.247	83	197	103	202	0
2	14	3	"YEL029C"	"YEL029C"	9370	14230	110	635	665	253	176	181	62	98	95	0	948	900	477	30	32	27	100	98	0	0.500	0.562	0.573	0.601	1.801	0.510	0.784	80	584	1377	1359	-1.000	459	918	489	870	0
2	15	3	"PRB1"	"YEL060C"	9580	14230	80	203	221	82	178	184	70	28	9	0	113	123	70	30	31	10	94	92	0	0.301	0.462	0.699	0.534	3.819	1.908	0.053	52	340	108	136	-1.731	25	83	43	93	0
2	16	3	"YRF1-1"	"YDR545W"	9770	14230	80	744	840	421	185	189	59	96	94	0	2683	2649	1749	30	33	29	100	100	0	0.211	0.250	0.233	0.276	1.822	0.220	0.819	52	340	3212	3274	-2.247	559	2653	655	2619	0
2	17	3	"SPF1"	"YEL031W"	9980	14220	150	198	207	71	183	187	70	18	4	0	51	65	65	31	34	31	39	13	0	0.750	0.706	1.940	1.926	3.301	3.738	0.080	156	890	35	58	-0.415	15	20	24	34	-50
2	18	3	"NPR2"	"YEL062W"	10180	14230	100	550	585	232	179	182	57	98	92	0	1079	1178	648	31	32	14	100	100	0	0.354	0.354	0.333	0.359	1.654	0.336	0.803	80	462	1419	1553	-1.498	371	1048	406	1147	0
2	19	3	"PES4"	"YFR023W"	10380	14230	120	3041	2980	1434	182	186	56	99	98	0	1479	1464	768	30	33	35	99	97	0	1.973	1.951	1.922	2.013	1.648	1.974	0.918	120	604	4308	4232	0.980	2859	1449	2798	1434	0
2	20	3	"HXK1"	"YFR053C"	10580	14230	120	1167	1239	660	182	190	77	97	95	0	1534	1697	968	31	34	18	100	98	0	0.655	0.634	0.630	0.649	1.624	0.632	0.880	120	549	2488	2723	-0.610	985	1503	1057	1666	0
2	21	3	"SCW11"	"YGL028C"	10770	14230	120	1330	1394	644	184	189	76	98	97	0	1514	1601	922	30	32	17	97	97	0	0.772	0.770	0.760	0.888	1.832	0.739	0.919	120	667	2630	2781	-0.373	1146	1484	1210	1571	0
2	1	4	"YFR024C-A"	"YFR024C-A"	6790	14440	80	344	352	147	164	170	57	82	63	0	278	253	151	30	31	11	92	90	0	0.726	0.843	0.750	0.892	3.193	0.973	0.510	52	326	428	411	-0.462	180	248	188	223	0
2	2	4	"YFR055W"	"YFR055W"	6980	14440	120	751	750	264	164	171	58	100	96	0	1916	1732	897	31	41	178	91	87	0	0.311	0.345	0.358	0.416	2.086	0.305	0.820	120	649	2472	2287	-1.683	587	1885	586	1701	0
2	3	4	"RPL30"	"YGL030W"	7180	14430	110	268	282	105	170	173	53	72	45	0	545	523	258	31	33	16	98	98	0	0.191	0.228	0.260	0.254	2.669	0.210	0.309	80	528	612	604	-2.391	98	514	112	492	0
2	4	4	"YFR026C"	"YFR026C"	7380	14440	120	659	695	272	173	179	64	96	94	0	1917	1724	791	31	33	15	100	99	0	0.258	0.308	0.296	0.322	2.100	0.297	0.817	120	611	2372	2215	-1.956	486	1886	522	1693	0
2	5	4	"YFR057W"	"YFR057W"	7590	14430	150	172	195	84	173	179	58	20	10	0	39	83	115	30	32	13	41	33	0	-0.111	0.415	1.467	1.474	3.654	1.091	0.151	156	714	8	75	Error	-1	9	22	53	-50
2	6	4	"AGA2"	"YGL032C"	7770	14430	110	377	383	115	166	176	56	93	80	0	1201	1115	367	30	31	11	100	100	0	0.180	0.200	0.185	0.178	1.899	0.195	0.617	80	481	1382	1302	-2.472	211	1171	217	1085	0
2	7	4	"CDC14"	"YFR028C"	7980	14440	120	846	833	278	171	179	57	98	94	0	1833	1734	739	31	38	60	95	95	0	0.375	0.389	0.373	0.429	2.158	0.359	0.803	120	568	2477	2365	-1.417	675	1802	662	1703	0
2	8	4	"ERP6"	"YGL002W"	8170	14440	120	2679	2429	914	179	197	256	96	93	0	1387	1182	552	30	36	74	96	94	0	1.842	1.953	1.900	2.156	1.809	1.933	0.919	120	587	3857	3402	0.882	2500	1357	2250	1152	0
2	9	4	"YGL034C"	"YGL034C"	8380	14440	130	236	283	319	178	200	259	5	2	0	129	216	443	31	42	118	45	18	0	0.592	0.568	0.699	0.705	3.185	1.593	0.777	120	583	156	290	-0.757	58	98	105	185	-100
2	10	4	"RPL11B"	"YGR085C"	8570	14430	110	766	754	253	178	187	69	98	93	0	2050	1834	767	33	43	117	98	95	0	0.292	0.320	0.307	0.326	1.683	0.289	0.850	80	535	2605	2377	-1.778	588	2017	576	1801	0
2	11	4	"YGR117C"	"YGR117C"	8780	14430	120	1759	1715	638	175	181	60	99	98	0	1552	1449	597	30	36	62	99	98	0	1.041	1.085	1.034	1.121	1.559	1.085	0.893	120	683	3106	2959	0.058	1584	1522	1540	1419	0
2	12	4	"YGR149W"	"YGR149W"	8990	14440	110	1758	1675	707	174	180	59	100	98	0	2133	1842	951	31	33	22	100	100	0	0.754	0.829	0.821	0.883	1.706	0.799	0.881	80	544	3686	3312	-0.408	1584	2102	1501	1811	0
2	13	4	"PDC6"	"YGR087C"	9170	14430	110	427	421	144	176	181	57	92	80	0	1559	1441	625	31	32	15	100	100	0	0.164	0.174	0.172	0.158	2.058	0.162	0.624	80	578	1779	1655	-2.606	251	1528	245	1410	0
2	14	4	"NUP57"	"YGR119C"	9410	14430	120	1233	1321	638	176	181	56	95	93	0	1808	1786	1005	31	33	17	98	96	0	0.595	0.652	0.649	0.703	2.042	0.631	0.890	120	653	2834	2900	-0.749	1057	1777	1145	1755	0
2	15	4	"YGR151C"	"YGR151C"	9590	14430	100	280	296	111	171	179	58	63	46	0	777	693	339	31	34	18	97	96	0	0.146	0.189	0.191	0.173	2.744	0.163	0.395	80	484	855	787	-2.775	109	746	125	662	0
2	16	4	"YGR089W"	"YGR089W"	9790	14420	90	539	568	190	181	189	65	96	92	0	2338	2130	1093	31	37	40	100	100	0	0.155	0.184	0.167	0.195	1.804	0.173	0.764	52	414	2665	2486	-2.688	358	2307	387	2099	0
2	17	4	"MEP1"	"YGR121C"	9980	14430	110	488	512	180	176	181	75	97	90	0	2075	1877	994	32	33	17	98	98	0	0.153	0.182	0.176	0.201	2.187	0.160	0.670	80	540	2355	2181	-2.711	312	2043	336	1845	0
2	18	4	"YGR153W"	"YGR153W"	10180	14430	110	425	447	142	176	183	76	90	85	0	2049	1906	637	31	32	16	100	100	0	0.123	0.145	0.138	0.145	1.935	0.129	0.607	80	570	2267	2146	-3.019	249	2018	271	1875	0
2	19	4	"PRP31"	"YGR091W"	10400	14420	110	542	568	158	179	182	56	100	98	0	1821	1700	463	30	31	13	100	100	0	0.203	0.233	0.222	0.225	1.683	0.219	0.700	80	536	2154	2059	-2.303	363	1791	389	1670	0
2	20	4	"PPT1"	"YGR123C"	10580	14420	110	642	624	195	178	186	76	98	92	0	2273	2081	758	30	32	15	100	100	0	0.207	0.217	0.211	0.211	1.571	0.203	0.777	80	526	2707	2497	-2.273	464	2243	446	2051	0
2	21	4	"CYS4"	"YGR155W"	10780	14420	110	520	524	157	177	190	89	93	85	0	2084	1875	876	30	32	16	100	100	0	0.167	0.188	0.186	0.195	1.740	0.169	0.735	80	563	2397	2192	-2.582	343	2054	347	1845	0
2	1	5	"SET1"	"YHR119W"	6800	14640	90	1216	1238	492	162	181	96	100	96	0	1061	1042	594	31	42	53	96	94	0	1.023	1.064	1.034	1.221	1.712	1.001	0.870	52	420	2084	2087	0.033	1054	1030	1076	1011	0
2	2	5	"YHR149C"	"YHR149C"	7000	14640	90	576	563	263	165	173	60	90	82	0	718	921	655	30	33	16	96	94	0	0.597	0.447	0.483	0.477	2.028	0.396	0.740	52	401	1099	1289	-0.743	411	688	398	891	0
2	3	5	"YHR181W"	"YHR181W"	7190	14640	80	280	288	74	176	180	63	80	40	0	463	421	201	31	36	28	96	94	0	0.241	0.287	0.276	0.314	2.429	0.254	0.302	52	340	536	502	-2.054	104	432	112	390	0
2	4	5	"YHR121W"	"YHR121W"	7410	14640	90	312	328	115	169	174	60	80	61	0	1078	1026	540	31	32	12	100	100	0	0.137	0.160	0.168	0.159	2.301	0.141	0.475	52	393	1190	1154	-2.872	143	1047	159	995	0
2	5	5	"YHR151C"	"YHR151C"	7590	14620	120	226	312	203	171	176	61	48	33	0	78	447	628	30	31	14	59	51	0	1.146	0.338	0.499	0.811	4.529	0.295	0.659	120	598	103	558	0.196	55	48	141	417	0
2	6	5	"GND1"	"YHR183W"	7790	14630	110	610	581	239	170	175	57	91	85	0	525	510	296	29	31	12	96	95	0	0.887	0.854	0.868	0.913	1.955	0.844	0.815	80	514	936	892	-0.173	440	496	411	481	0
2	7	5	"EPT1"	"YHR123W"	7990	14620	150	196	203	80	174	180	58	26	11	0	55	148	189	30	32	14	57	48	0	0.880	0.246	0.922	1.007	4.076	0.364	0.142	156	768	47	147	-0.184	22	25	29	118	-50
2	8	5	"SPO16"	"YHR153C"	8170	14620	80	540	493	150	182	186	61	92	84	0	895	823	361	30	32	16	98	98	0	0.414	0.392	0.378	0.407	1.798	0.214	0.391	52	302	1223	1104	-1.273	358	865	311	793	0
2	9	5	"ADY1"	"YHR185C"	8390	14620	150	188	199	70	177	195	231	0	0	0	43	88	90	31	37	67	27	19	0	0.917	0.386	1.693	1.568	5.142	3.648	0.569	156	738	23	79	-0.126	11	12	22	57	-50
2	10	5	"YHR125W"	"YHR125W"	8590	14630	120	550	552	208	175	182	62	95	85	0	2062	2005	937	32	34	20	99	99	0	0.185	0.191	0.181	0.188	1.768	0.180	0.756	120	625	2405	2350	-2.437	375	2030	377	1973	0
2	11	5	"YHR155W"	"YHR155W"	8790	14640	90	466	496	162	177	179	55	96	92	0	1332	1222	606	30	31	13	100	100	0	0.222	0.268	0.266	0.303	1.917	0.239	0.703	52	414	1591	1511	-2.172	289	1302	319	1192	0
2	12	5	"IKI1"	"YHR187W"	8980	14630	80	216	230	97	176	181	59	34	9	0	233	258	158	29	31	13	92	92	0	0.196	0.236	0.255	0.324	4.387	0.159	0.037	52	340	244	283	-2.350	40	204	54	229	0
2	13	5	"YHC3"	"YJL059W"	9190	14630	100	1202	1333	665	182	184	56	100	98	0	1053	1089	633	31	32	16	100	100	0	0.998	1.088	1.086	1.181	1.754	1.091	0.885	80	535	2042	2209	-0.003	1020	1022	1151	1058	0
2	14	5	"YJL091C"	"YJL091C"	9400	14620	90	458	483	191	177	181	61	90	88	0	423	517	307	31	33	20	100	100	0	0.717	0.630	0.599	0.661	1.934	0.622	0.747	52	400	673	792	-0.480	281	392	306	486	0
2	15	5	"YJL123C"	"YJL123C"	9590	14630	100	453	475	193	180	190	97	81	66	0	2814	2623	1427	30	32	15	100	100	0	0.098	0.114	0.110	0.125	2.009	0.102	0.510	80	496	3057	2888	-3.350	273	2784	295	2593	0
2	16	5	"NUP82"	"YJL061W"	9790	14620	100	516	515	182	178	185	64	91	87	0	1798	1730	916	30	35	28	100	98	0	0.191	0.198	0.198	0.205	2.132	0.177	0.725	80	505	2106	2037	-2.387	338	1768	337	1700	0
2	17	5	"TOK1"	"YJL093C"	9980	14630	120	597	680	345	174	179	60	96	89	0	2522	2560	1301	31	32	14	100	100	0	0.170	0.200	0.183	0.196	1.859	0.201	0.804	120	551	2914	3035	-2.558	423	2491	506	2529	0
2	18	5	"GCD14"	"YJL125C"	10180	14630	120	1356	1334	360	181	186	62	100	100	0	2926	2587	896	30	31	12	100	100	0	0.406	0.451	0.421	0.470	1.470	0.422	0.871	120	643	4071	3710	-1.301	1175	2896	1153	2557	0
2	19	5	"MRPL8"	"YJL063C"	10390	14620	110	380	392	125	178	182	56	92	78	0	849	791	295	30	32	18	100	100	0	0.247	0.281	0.269	0.259	2.297	0.262	0.529	80	566	1021	975	-2.020	202	819	214	761	0
2	20	5	"BCK1"	"YJL095W"	10580	14620	90	1317	1473	779	176	182	55	100	100	0	2165	2337	1382	31	32	16	100	100	0	0.535	0.562	0.565	0.587	1.922	0.546	0.883	52	414	3275	3603	-0.903	1141	2134	1297	2306	0
2	21	5	"SPT10"	"YJL127C"	10790	14620	100	290	307	110	177	188	71	63	41	0	312	375	240	29	31	16	98	97	0	0.399	0.376	0.418	0.380	2.535	0.332	0.408	80	541	396	476	-1.324	113	283	130	346	0
2	1	6	"YJL065C"	"YJL065C"	6790	14840	100	376	399	172	169	171	54	88	81	0	1057	953	450	29	31	11	100	100	0	0.201	0.249	0.216	0.250	2.501	0.210	0.430	80	500	1235	1154	-2.312	207	1028	230	924	0
2	2	6	"YJL097W"	"YJL097W"	6990	14830	120	353	353	122	170	175	82	77	56	0	1283	1111	521	30	31	12	99	99	0	0.146	0.169	0.173	0.166	2.266	0.160	0.593	120	671	1436	1264	-2.775	183	1253	183	1081	0
2	3	6	"TRK1"	"YJL129C"	7210	14840	110	662	752	342	174	181	85	97	95	0	1552	1973	1333	31	34	21	100	100	0	0.321	0.298	0.274	0.327	1.852	0.257	0.760	80	604	2009	2520	-1.640	488	1521	578	1942	0
2	4	6	"OAR1"	"YKL055C"	7410	14830	90	705	655	275	179	185	67	94	82	0	1085	945	570	32	36	23	94	92	0	0.500	0.521	0.531	0.663	2.411	0.477	0.772	52	420	1579	1389	-1.001	526	1053	476	913	0
2	5	6	"CYT2"	"YKL087C"	7610	14830	90	535	520	194	170	177	63	90	82	0	1211	1090	491	31	33	16	98	98	0	0.309	0.331	0.304	0.331	2.539	0.317	0.711	52	396	1545	1409	-1.693	365	1180	350	1059	0
2	6	6	"YKL118W"	"YKL118W"	7790	14830	130	352	362	115	169	175	60	88	73	0	564	499	218	30	32	13	98	98	0	0.343	0.412	0.428	0.426	1.960	0.405	0.585	120	704	717	662	-1.545	183	534	193	469	0
2	7	6	"NUP120"	"YKL057C"	7990	14820	90	505	508	174	172	177	60	94	86	0	1046	967	530	31	32	15	100	100	0	0.328	0.359	0.387	0.386	2.555	0.319	0.653	52	394	1348	1272	-1.608	333	1015	336	936	0
2	8	6	"MIF2"	"YKL089W"	8180	14830	100	577	699	371	172	177	62	96	92	0	1404	1737	1296	30	32	22	97	95	0	0.295	0.309	0.311	0.365	2.383	0.277	0.809	80	501	1779	2234	-1.762	405	1374	527	1707	0
2	9	6	"OAC1"	"YKL120W"	8390	14820	150	218	236	112	171	177	57	43	21	0	55	184	234	30	32	19	54	46	0	1.880	0.422	0.831	1.155	4.894	0.449	0.396	156	772	72	219	0.911	47	25	65	154	-50
2	10	6	"YKL059C"	"YKL059C"	8590	14830	90	670	712	295	166	173	56	98	96	0	1398	1420	768	30	33	16	100	100	0	0.368	0.393	0.404	0.417	1.845	0.361	0.814	52	400	1872	1936	-1.441	504	1368	546	1390	0
2	11	6	"YKL091C"	"YKL091C"	8810	14830	80	233	263	98	167	179	68	48	32	0	651	687	396	31	32	13	100	100	0	0.106	0.146	0.178	0.159	3.057	0.118	0.233	52	340	686	752	-3.232	66	620	96	656	0
2	12	6	"SRP21"	"YKL122C"	8990	14830	80	556	545	208	171	179	63	96	84	0	520	547	277	30	32	16	98	98	0	0.786	0.723	0.700	0.765	2.078	0.711	0.773	52	340	875	891	-0.348	385	490	374	517	0
2	13	6	"YKL061W"	"YKL061W"	9180	14830	110	1528	1567	568	180	185	63	100	100	0	805	732	295	31	43	131	98	91	0	1.742	1.979	1.962	2.033	1.410	1.989	0.901	80	577	2122	2088	0.800	1348	774	1387	701	0
2	14	6	"MBR1"	"YKL093W"	9390	14830	120	2732	2724	881	177	183	63	100	100	0	2620	2388	864	31	33	16	100	100	0	0.987	1.081	1.018	1.127	1.520	1.079	0.897	120	663	5144	4904	-0.019	2555	2589	2547	2357	0
2	15	6	"SSH4"	"YKL124W"	9590	14830	120	1005	967	378	182	189	91	95	91	0	3222	2778	1288	32	33	15	99	99	0	0.258	0.286	0.286	0.300	1.685	0.271	0.838	120	638	4013	3531	-1.955	823	3190	785	2746	0
2	16	6	"YLR040C"	"YLR040C"	9800	14830	90	457	435	137	175	185	58	88	80	0	932	860	370	31	32	12	100	98	0	0.313	0.314	0.329	0.288	1.999	0.258	0.577	52	390	1183	1089	-1.676	282	901	260	829	0
2	17	6	"YLR072W"	"YLR072W"	9990	14820	150	189	198	69	177	183	61	22	6	0	43	107	111	31	32	12	49	41	0	1.000	0.276	0.697	0.942	6.018	1.200	0.056	156	830	24	97	0.000	12	12	21	76	-50
2	18	6	"YLR104W"	"YLR104W"	10210	14830	90	340	381	151	177	184	64	86	67	0	601	515	256	31	32	13	98	94	0	0.286	0.421	0.460	0.497	2.882	0.409	0.496	52	403	733	688	-1.806	163	570	204	484	0
2	19	6	"YLR042C"	"YLR042C"	10390	14820	110	1076	1007	367	175	183	69	98	95	0	1742	1543	763	30	34	41	98	96	0	0.526	0.550	0.574	0.631	1.897	0.517	0.832	80	552	2613	2345	-0.926	901	1712	832	1513	0
2	20	6	"YLR074C"	"YLR074C"	10610	14830	90	327	350	134	178	187	67	78	57	0	771	673	297	31	44	157	90	82	0	0.201	0.268	0.244	0.238	2.442	0.251	0.442	52	397	889	814	-2.312	149	740	172	642	0
2	21	6	"YLR106C"	"YLR106C"	10800	14820	90	374	407	153	179	186	62	94	76	0	823	882	478	30	117	1533	7	0	0	0.246	0.268	0.284	0.282	1.813	0.246	0.540	52	406	988	1080	-2.024	195	793	228	852	0
2	1	7	"PDC1"	"YLR044C"	6790	15030	100	336	358	149	164	169	57	85	66	0	622	640	405	30	31	11	100	100	0	0.291	0.318	0.305	0.321	2.675	0.277	0.512	80	483	764	804	-1.783	172	592	194	610	0
2	2	7	"YLR076C"	"YLR076C"	7000	15040	110	475	511	185	168	179	91	95	83	0	734	684	352	30	32	14	100	100	0	0.436	0.524	0.482	0.574	2.260	0.486	0.709	80	541	1011	997	-1.197	307	704	343	654	0
2	3	7	"YLR108C"	"YLR108C"	7200	15040	80	459	477	184	171	180	62	92	84	0	1040	1047	569	31	32	13	100	100	0	0.285	0.301	0.272	0.302	2.437	0.262	0.601	52	340	1297	1322	-1.809	288	1009	306	1016	0
2	4	7	"YLR046C"	"YLR046C"	7390	15030	110	509	533	197	173	182	67	95	83	0	1447	1217	690	32	33	15	98	98	0	0.237	0.304	0.322	0.342	2.177	0.259	0.676	80	596	1751	1545	-2.074	336	1415	360	1185	0
2	5	7	"BOS1"	"YLR078C"	7610	15030	100	531	528	162	167	175	70	95	90	0	1301	1160	561	30	31	12	100	100	0	0.286	0.319	0.326	0.353	1.926	0.275	0.738	80	483	1635	1491	-1.804	364	1271	361	1130	0
2	6	7	"YLR110C"	"YLR110C"	7800	15030	100	377	391	158	169	174	58	96	72	0	1136	953	514	30	30	10	100	100	0	0.188	0.241	0.237	0.268	2.400	0.189	0.427	80	465	1314	1145	-2.411	208	1106	222	923	0
2	7	7	"YLR423C"	"YLR423C"	7990	15040	120	985	1006	402	168	175	61	99	95	0	1242	1166	613	29	31	12	99	98	0	0.674	0.737	0.738	0.795	1.802	0.692	0.841	120	623	2030	1975	-0.570	817	1213	838	1137	0
2	8	7	"YLR455W"	"YLR455W"	8190	15020	110	349	392	181	171	176	59	86	68	0	1328	1195	634	30	32	22	96	93	0	0.137	0.190	0.173	0.214	2.742	0.165	0.423	80	534	1476	1386	-2.866	178	1298	221	1165	0
2	9	7	"PSP2"	"YML017W"	8390	15020	150	196	203	70	172	178	59	27	10	0	42	78	99	30	33	23	33	23	0	2.000	0.646	1.143	1.366	4.313	1.738	0.068	156	856	36	79	1.000	24	12	31	48	-50
2	10	7	"TUS1"	"YLR425W"	8600	15020	90	459	501	261	170	178	58	88	84	0	990	1189	828	30	32	15	98	96	0	0.301	0.286	0.309	0.299	3.112	0.240	0.573	52	414	1249	1490	-1.732	289	960	331	1159	0
2	11	7	"NBP1"	"YLR457C"	8800	15040	100	512	505	232	174	187	93	82	65	0	1187	1211	798	31	32	12	98	97	0	0.292	0.281	0.265	0.290	2.470	0.255	0.748	80	513	1494	1511	-1.774	338	1156	331	1180	0
2	12	7	"OST6"	"YML019W"	8990	15020	110	2819	2669	1041	175	184	92	100	100	0	1608	1458	690	31	42	65	98	93	0	1.677	1.748	1.799	1.909	1.677	1.720	0.908	80	598	4221	3921	0.746	2644	1577	2494	1427	0
2	13	7	"YLR427W"	"YLR427W"	9210	15030	90	657	650	222	177	185	72	98	92	0	2615	2456	1037	32	62	172	94	94	0	0.186	0.195	0.211	0.214	1.878	0.184	0.763	52	406	3063	2897	-2.428	480	2583	473	2424	0
2	14	7	"CDC91"	"YLR459W"	9400	15030	80	738	754	249	169	178	56	100	100	0	2202	1971	922	30	32	12	100	100	0	0.262	0.301	0.302	0.320	1.658	0.270	0.773	52	340	2741	2526	-1.933	569	2172	585	1941	0
2	15	7	"UNG1"	"YML021C"	9590	15030	100	798	790	276	182	183	57	100	98	0	2147	2026	1027	30	31	11	100	100	0	0.291	0.305	0.290	0.325	1.641	0.273	0.837	80	475	2733	2604	-1.781	616	2117	608	1996	0
2	16	7	"CRN1"	"YLR429W"	9790	15020	110	382	387	111	175	180	57	92	80	0	2941	2822	1165	31	34	20	100	100	0	0.071	0.076	0.072	0.077	1.931	0.068	0.617	80	577	3117	3003	-3.813	207	2910	212	2791	0
2	17	7	"PAU4"	"YLR461W"	10010	15030	120	4151	3875	1896	174	179	54	99	99	0	7779	6520	3216	31	33	19	100	100	0	0.513	0.570	0.569	0.581	1.634	0.562	0.912	120	612	11725	10190	-0.962	3977	7748	3701	6489	0
2	18	7	"YML023C"	"YML023C"	10190	15030	100	1618	1706	723	173	180	56	100	100	0	1982	1784	893	31	36	67	98	97	0	0.741	0.875	0.859	0.939	1.604	0.846	0.893	80	458	3396	3286	-0.433	1445	1951	1533	1753	0
2	19	7	"YMR187C"	"YMR187C"	10390	15020	150	202	271	217	175	182	66	31	18	0	36	132	239	30	32	13	36	25	0	4.500	0.941	1.723	2.251	4.105	1.014	0.598	156	794	33	198	2.170	27	6	96	102	-50
2	20	7	"TRS130"	"YMR218C"	10590	15020	150	196	208	84	175	181	59	30	16	0	42	136	174	30	33	35	35	30	0	1.750	0.311	1.047	1.191	4.325	0.434	0.188	156	715	33	139	0.807	21	12	33	106	-50
2	21	7	"YMR251W"	"YMR251W"	10790	15020	150	189	195	70	174	182	59	23	8	0	40	71	70	31	32	16	37	30	0	1.667	0.525	1.427	1.746	3.677	3.530	0.081	156	864	24	61	0.737	15	9	21	40	-50
2	1	8	"GCV2"	"YMR189W"	6800	15230	150	211	236	116	169	176	62	41	23	0	51	118	134	30	34	64	33	25	0	2.000	0.761	1.355	1.469	4.277	1.128	0.340	156	931	63	155	1.000	42	21	67	88	-50
2	2	8	"ERG8"	"YMR220W"	7000	15230	150	220	412	451	168	175	59	48	33	0	50	538	940	30	31	11	56	49	0	2.600	0.480	0.829	1.094	4.484	0.460	0.828	156	784	72	752	1.379	52	20	244	508	-50
2	3	8	"YMR252C"	"YMR252C"	7210	15230	100	541	620	362	166	177	61	88	77	0	431	568	468	31	33	24	91	85	0	0.938	0.845	0.834	1.056	3.057	0.794	0.783	80	513	775	991	-0.093	375	400	454	537	0
2	4	8	"YMR191W"	"YMR191W"	7420	15230	100	244	270	141	173	179	59	53	31	0	339	329	197	31	33	17	95	92	0	0.231	0.326	0.324	0.414	3.546	0.307	0.151	80	457	379	395	-2.117	71	308	97	298	0
2	5	8	"YMR222C"	"YMR222C"	7600	15220	150	187	209	87	170	177	64	28	12	0	40	150	229	30	32	16	40	32	0	1.700	0.325	0.867	1.118	5.356	0.256	0.125	156	860	27	159	0.766	17	10	39	120	-50
2	6	8	"YMR254C"	"YMR254C"	7810	15220	90	310	326	92	168	175	62	84	59	0	857	779	397	30	33	35	100	98	0	0.172	0.211	0.216	0.247	2.575	0.133	0.263	52	402	969	907	-2.542	142	827	158	749	0
2	7	8	"YMR193C-A"	"YMR193C-A"	8010	15230	120	323	338	121	175	178	62	76	60	0	1015	909	412	30	33	29	100	98	0	0.150	0.185	0.189	0.176	2.544	0.168	0.448	120	615	1133	1042	-2.735	148	985	163	879	0
2	8	8	"MRE11"	"YMR224C"	8210	15230	90	236	243	91	175	179	59	51	21	0	121	136	84	30	32	16	86	78	0	0.670	0.642	0.769	0.793	3.804	1.617	0.111	52	414	152	174	-0.577	61	91	68	106	0
2	9	8	"COX7"	"YMR256C"	8430	15230	100	422	420	122	170	176	58	96	86	0	414	396	167	30	35	26	100	97	0	0.656	0.683	0.622	0.693	2.030	0.675	0.511	80	527	636	616	-0.608	252	384	250	366	0
2	10	8	"NAR1"	"YNL240C"	8640	15230	90	396	394	129	185	187	64	84	73	0	1278	1157	436	31	43	76	96	94	0	0.169	0.186	0.181	0.180	2.183	0.168	0.502	52	395	1458	1335	-2.563	211	1247	209	1126	0
2	11	8	"SEC2"	"YNL272C"	8820	15220	90	1489	1459	496	178	183	59	100	100	0	2699	2373	1083	31	32	13	100	100	0	0.491	0.547	0.545	0.594	1.523	0.507	0.860	52	402	3979	3623	-1.025	1311	2668	1281	2342	0
2	12	8	"YPT11"	"YNL304W"	9020	15230	90	777	772	223	164	173	55	100	98	0	2744	2354	1068	32	38	27	100	100	0	0.226	0.262	0.247	0.289	1.855	0.224	0.765	52	406	3325	2930	-2.145	613	2712	608	2322	0
2	13	8	"YNL242W"	"YNL242W"	9210	15220	130	969	1007	430	173	180	59	99	97	0	1760	1744	985	32	39	50	100	99	0	0.461	0.487	0.439	0.521	1.849	0.446	0.799	120	712	2524	2546	-1.118	796	1728	834	1712	0
2	14	8	"YNL274C"	"YNL274C"	9420	15230	120	1914	1828	709	173	179	57	98	97	0	1928	1653	760	31	34	34	99	96	0	0.918	1.020	0.968	1.093	2.173	0.997	0.864	120	637	3638	3277	-0.124	1741	1897	1655	1622	0
2	15	8	"YNL306W"	"YNL306W"	9620	15220	120	564	540	222	174	180	57	87	82	0	1517	1281	760	31	32	13	99	96	0	0.262	0.293	0.299	0.343	2.514	0.271	0.766	120	593	1876	1616	-1.930	390	1486	366	1250	0
2	16	8	"SUI1"	"YNL244C"	9810	15220	100	285	285	81	171	177	56	77	50	0	865	767	339	31	32	15	100	100	0	0.137	0.155	0.162	0.158	2.156	0.139	0.383	80	500	948	850	-2.871	114	834	114	736	0
2	17	8	"YNL276C"	"YNL276C"	10010	15220	80	448	460	177	177	182	57	86	78	0	797	672	349	30	31	10	100	100	0	0.353	0.441	0.398	0.411	2.376	0.410	0.685	52	334	1038	925	-1.501	271	767	283	642	0
2	18	8	"KRI1"	"YNL308C"	10220	15220	90	724	729	302	171	179	58	100	98	0	1654	1516	711	31	37	70	100	98	0	0.341	0.376	0.377	0.383	1.617	0.348	0.769	52	416	2176	2043	-1.553	553	1623	558	1485	0
2	19	8	"YNL246W"	"YNL246W"	10430	15220	110	725	734	208	176	181	59	100	100	0	2012	1841	614	31	32	12	100	100	0	0.277	0.308	0.315	0.316	1.634	0.275	0.744	80	533	2530	2368	-1.851	549	1981	558	1810	0
2	20	8	"YNL278W"	"YNL278W"	10620	15220	120	737	865	538	174	183	59	93	91	0	1908	1935	1394	31	31	11	98	97	0	0.300	0.363	0.336	0.408	2.737	0.327	0.712	120	567	2440	2595	-1.737	563	1877	691	1904	0
2	21	8	"YNL310C"	"YNL310C"	10820	15220	120	322	333	124	171	180	60	81	60	0	1401	1236	674	31	32	11	98	95	0	0.110	0.134	0.120	0.145	3.212	0.106	0.389	120	606	1521	1367	-3.182	151	1370	162	1205	0
2	1	9	"YOR042W"	"YOR042W"	6840	15430	90	299	309	110	167	172	57	75	55	0	722	743	490	31	35	95	88	80	0	0.191	0.199	0.209	0.210	3.375	0.151	0.347	52	410	823	854	-2.388	132	691	142	712	0
2	2	9	"CDC21"	"YOR074C"	7040	15420	100	476	540	309	167	178	68	80	71	0	795	856	635	30	47	122	81	78	0	0.404	0.452	0.447	0.539	2.440	0.442	0.805	80	484	1074	1199	-1.308	309	765	373	826	0
2	3	9	"VAM3"	"YOR106W"	7240	15440	110	942	939	477	169	181	69	93	90	0	2487	2518	1712	32	48	118	91	90	0	0.315	0.310	0.325	0.394	2.277	0.270	0.810	80	560	3228	3256	-1.667	773	2455	770	2486	0
2	4	9	"YOR044W"	"YOR044W"	7430	15420	110	835	816	362	173	181	58	100	95	0	947	812	455	31	33	17	97	95	0	0.723	0.823	0.880	0.956	2.139	0.795	0.778	80	573	1578	1424	-0.469	662	916	643	781	0
2	5	9	"YOR076C"	"YOR076C"	7640	15430	80	753	725	312	173	178	58	96	92	0	1040	1012	559	31	33	22	98	96	0	0.575	0.563	0.557	0.579	1.974	0.553	0.845	52	340	1589	1533	-0.799	580	1009	552	981	0
2	6	9	"YOR108W"	"YOR108W"	7840	15430	90	346	357	140	168	176	61	86	71	0	526	541	282	31	33	16	98	98	0	0.360	0.371	0.322	0.369	2.201	0.305	0.367	52	414	673	699	-1.476	178	495	189	510	0
2	7	9	"DBP5"	"YOR046C"	8030	15420	100	1140	1182	620	177	180	60	95	93	0	1158	1129	661	31	32	15	100	100	0	0.854	0.915	0.913	0.910	2.147	0.925	0.860	80	467	2090	2103	-0.227	963	1127	1005	1098	0
2	8	9	"YOR078W"	"YOR078W"	8210	15430	100	544	544	192	174	179	60	92	88	0	1851	1651	692	31	34	17	100	100	0	0.203	0.228	0.239	0.228	1.889	0.208	0.725	80	512	2190	1990	-2.298	370	1820	370	1620	0
2	9	9	"YOR110W"	"YOR110W"	8420	15420	90	444	457	159	173	176	54	96	88	0	1172	1114	570	30	31	11	100	100	0	0.237	0.262	0.248	0.280	2.252	0.252	0.589	52	378	1413	1368	-2.075	271	1142	284	1084	0
2	10	9	"RAT1"	"YOR048C"	8600	15420	150	194	205	80	175	180	59	26	10	0	38	65	94	31	35	26	19	14	0	2.714	0.882	2.302	2.365	3.285	2.158	0.140	156	890	26	64	1.441	19	7	30	34	-50
2	11	9	"YOR080W"	"YOR080W"	8830	15430	80	868	825	308	175	179	58	98	92	0	2155	1839	1026	30	35	31	94	90	0	0.326	0.359	0.385	0.469	2.250	0.304	0.766	52	328	2818	2459	-1.617	693	2125	650	1809	0
2	12	9	"YOR112W"	"YOR112W"	9030	15440	90	448	449	169	165	173	58	90	82	0	1475	1481	857	32	37	40	98	96	0	0.196	0.196	0.201	0.199	2.699	0.169	0.668	52	407	1726	1733	-2.350	283	1443	284	1449	0
2	13	9	"PHO85"	"YPL031C"	9230	15430	110	235	234	68	171	182	62	50	20	0	1330	1094	605	31	33	17	98	97	0	0.049	0.059	0.080	0.084	2.638	0.046	0.136	80	573	1363	1126	-4.343	64	1299	63	1063	0
2	14	9	"YPL063W"	"YPL063W"	9430	15430	90	616	606	226	175	183	60	94	92	0	1409	1265	736	32	34	21	100	96	0	0.320	0.350	0.349	0.408	2.035	0.297	0.725	52	402	1818	1664	-1.643	441	1377	431	1233	0
2	15	9	"YPL095C"	"YPL095C"	9620	15420	100	686	679	271	173	181	59	93	90	0	1793	1496	859	32	36	55	97	93	0	0.291	0.346	0.353	0.384	2.152	0.302	0.752	80	504	2274	1970	-1.779	513	1761	506	1464	0
2	16	9	"YPL033C"	"YPL033C"	9820	15430	110	1542	1558	549	169	177	57	100	100	0	1128	1022	481	31	32	13	100	100	0	1.252	1.402	1.376	1.545	1.685	1.367	0.870	80	567	2470	2380	0.324	1373	1097	1389	991	0
2	17	9	"VPS28"	"YPL065W"	10020	15430	100	935	910	400	177	179	57	93	91	0	1536	1587	1117	30	34	34	100	100	0	0.503	0.471	0.477	0.580	1.931	0.389	0.809	80	524	2264	2290	-0.990	758	1506	733	1557	0
2	18	9	"MSY1"	"YPL097W"	10240	15430	90	686	722	314	180	188	68	92	88	0	2780	2564	1445	31	38	50	100	98	0	0.184	0.214	0.225	0.211	1.659	0.194	0.796	52	409	3255	3075	-2.442	506	2749	542	2533	0
2	19	9	"YPL035C"	"YPL035C"	10430	15420	110	758	745	339	180	182	55	97	91	0	977	899	498	30	31	10	97	97	0	0.610	0.650	0.650	0.660	1.642	0.651	0.888	80	567	1525	1434	-0.712	578	947	565	869	0
2	20	9	"YPL067C"	"YPL067C"	10620	15420	100	345	362	127	175	181	58	85	63	0	933	835	380	30	31	12	100	100	0	0.188	0.232	0.228	0.227	2.110	0.221	0.549	80	465	1073	992	-2.409	170	903	187	805	0
2	21	9	"YPL099C"	"YPL099C"	10820	15420	100	321	326	110	172	176	61	81	58	0	639	780	628	29	31	14	92	90	0	0.244	0.205	0.222	0.293	3.023	0.160	0.501	80	514	759	905	-2.033	149	610	154	751	0
2	1	10	"EGD1"	"YPL037C"	6820	15630	110	366	374	109	165	170	55	92	77	0	659	590	227	30	31	13	100	98	0	0.320	0.373	0.343	0.359	2.199	0.350	0.542	80	571	830	769	-1.646	201	629	209	560	0
2	2	10	"BTS1"	"YPL069C"	7030	15630	120	2238	2061	1070	166	170	60	98	95	0	1510	1396	759	30	37	51	97	94	0	1.400	1.387	1.325	1.383	2.140	1.428	0.873	120	672	3552	3261	0.485	2072	1480	1895	1366	0
2	3	10	"YPL101W"	"YPL101W"	7240	15630	110	644	606	254	170	178	64	90	87	0	2533	2083	1157	32	39	55	97	95	0	0.190	0.213	0.216	0.229	2.100	0.192	0.767	80	546	2975	2487	-2.400	474	2501	436	2051	0
2	4	10	"RPS23B"	"YPR132W"	7420	15620	80	964	946	329	177	185	74	100	96	0	1491	1373	646	32	38	37	98	98	0	0.539	0.573	0.545	0.633	1.961	0.539	0.841	52	334	2246	2110	-0.891	787	1459	769	1341	0
2	5	10	"KIM3"	"YPR164W"	7640	15630	90	3840	4427	3082	170	174	56	98	96	0	2717	3052	2065	31	36	43	96	94	0	1.366	1.409	1.309	1.383	2.131	1.510	0.889	52	414	6356	7278	0.450	3670	2686	4257	3021	0
2	6	10	"YPR196W"	"YPR196W"	7820	15630	80	465	549	331	169	174	54	82	75	0	758	788	531	31	34	38	96	86	0	0.407	0.502	0.520	0.475	3.145	0.520	0.778	52	340	1023	1137	-1.296	296	727	380	757	0
2	7	10	"MSS18"	"YPR134W"	8020	15620	110	695	677	232	171	176	56	97	97	0	1575	1375	575	31	35	25	100	100	0	0.339	0.376	0.410	0.382	1.864	0.340	0.773	80	599	2068	1850	-1.559	524	1544	506	1344	0
2	8	10	"MRP2"	"YPR166C"	8250	15620	90	328	344	117	172	177	56	80	71	0	620	542	299	32	37	29	90	88	0	0.265	0.337	0.328	0.363	3.039	0.308	0.589	52	411	744	682	-1.914	156	588	172	510	0
2	9	10	"SGE1"	"YPR198W"	8430	15630	80	917	918	432	175	179	60	94	92	0	1022	994	647	30	33	14	98	96	0	0.748	0.771	0.798	0.822	2.045	0.724	0.851	52	340	1734	1707	-0.419	742	992	743	964	0
2	10	10	"YPR136C"	"YPR136C"	8630	15630	100	316	328	132	172	179	64	73	53	0	274	374	278	30	32	14	96	95	0	0.590	0.453	0.479	0.502	2.442	0.402	0.484	80	431	388	500	-0.761	144	244	156	344	0
2	11	10	"NUT2"	"YPR168W"	8800	15620	150	183	188	72	169	176	62	23	6	0	39	83	109	31	32	13	39	30	0	1.750	0.365	2.000	1.702	6.124	1.974	0.014	156	825	22	71	0.807	14	8	19	52	-50
2	12	10	"ARR2"	"YPR200C"	9020	15620	100	259	263	85	166	178	89	50	15	0	719	639	291	32	32	16	97	97	0	0.135	0.160	0.169	0.161	2.952	0.119	0.082	80	497	780	704	-2.885	93	687	97	607	0
2	13	10	"MEP3"	"YPR138C"	9220	15620	110	817	822	224	173	182	84	100	98	0	2947	2726	965	31	32	15	100	100	0	0.221	0.241	0.236	0.249	1.649	0.224	0.848	80	582	3560	3344	-2.179	644	2916	649	2695	0
2	14	10	"YPR170C"	"YPR170C"	9430	15620	110	221	237	98	174	180	56	43	23	0	629	555	240	32	32	13	100	100	0	0.079	0.120	0.120	0.133	3.580	0.087	0.069	80	567	644	586	-3.667	47	597	63	523	0
2	15	10	"YPR202W"	"YPR202W"	9620	15630	110	4935	4839	1377	172	181	61	100	100	0	14899	13548	4531	31	35	52	100	100	0	0.320	0.345	0.332	0.355	1.409	0.320	0.906	80	565	19631	18184	-1.642	4763	14868	4667	13517	0
2	16	10	"IntYBR048W"	"IntYBR048W"	9830	15620	100	817	874	352	167	176	60	98	97	0	1788	1609	678	31	33	14	100	100	0	0.370	0.448	0.429	0.444	1.507	0.439	0.838	80	497	2407	2285	-1.435	650	1757	707	1578	0
2	17	10	"LSR1"	"LSR1"	10020	15620	100	459	467	191	181	184	62	90	76	0	1143	1168	617	31	34	16	100	100	0	0.250	0.252	0.243	0.240	2.200	0.240	0.690	80	497	1390	1423	-2.000	278	1112	286	1137	0
2	18	10	"YCLWTy5-1C"	"YCLWTy5-1C"	10220	15610	90	1383	1339	536	178	181	54	100	100	0	3648	3652	1314	31	34	15	100	100	0	0.333	0.321	0.331	0.308	1.482	0.321	0.883	52	415	4822	4782	-1.586	1205	3617	1161	3621	0
2	19	10	"IntYCR097W-A2"	"IntYCR097W-A2"	10440	15620	90	292	295	88	184	190	72	63	36	0	353	320	172	30	32	17	88	86	0	0.334	0.383	0.431	0.455	4.447	0.320	0.240	52	352	431	401	-1.581	108	323	111	290	0
2	20	10	"IntYDL191W"	"IntYDL191W"	10600	15620	150	212	235	104	182	200	198	7	1	0	52	104	103	31	37	56	40	26	0	1.429	0.726	1.076	1.454	4.903	3.508	0.546	156	876	51	126	0.515	30	21	53	73	-50
2	21	10	"CEN4"	"CEN4"	10840	15630	90	329	365	151	180	186	67	78	53	0	128	119	60	31	33	23	80	73	0	1.536	2.102	1.778	1.979	2.486	3.172	0.403	52	400	246	273	0.619	149	97	185	88	0
2	1	11	"YDRWdelta31"	"YDRWdelta31"	6810	15830	150	212	240	127	167	173	58	44	21	0	47	79	71	32	33	15	49	39	0	3.000	1.553	1.556	1.587	4.541	4.921	0.103	156	1007	60	120	1.585	45	15	73	47	-50
2	2	11	"YELCtau1"	"YELCtau1"	7030	15830	110	1544	1752	1066	166	171	58	100	100	0	389	437	298	31	33	16	93	90	0	3.849	3.906	3.932	4.517	2.007	3.898	0.887	80	552	1736	1992	1.945	1378	358	1586	406	0
2	3	11	"YER039C-A"	"YER039C-A"	7230	15830	100	451	452	173	164	170	55	93	85	0	1099	1051	458	30	32	13	100	100	0	0.268	0.282	0.288	0.265	1.890	0.265	0.610	80	487	1356	1309	-1.897	287	1069	288	1021	0
2	4	11	"YFLWtau1"	"YFLWtau1"	7410	15830	110	2156	2125	728	171	184	91	100	100	0	886	824	373	32	34	26	100	98	0	2.324	2.467	2.381	2.654	1.657	2.450	0.816	80	589	2839	2746	1.217	1985	854	1954	792	0
2	5	11	"YFRCdelta9"	"YFRCdelta9"	7630	15830	100	466	459	181	167	170	51	91	85	0	455	392	229	31	33	23	88	83	0	0.705	0.809	0.870	1.038	2.618	0.764	0.669	80	534	723	653	-0.504	299	424	292	361	0
2	6	11	"YGLWtau2"	"YGLWtau2"	7830	15820	80	310	306	96	172	177	53	80	59	0	361	353	168	31	31	10	98	98	0	0.418	0.416	0.374	0.391	2.886	0.486	0.271	52	340	468	456	-1.258	138	330	134	322	0
2	7	11	"iYAR061W"	"iYAR061W"	8030	15820	110	1020	996	474	170	178	60	95	91	0	1832	1924	1180	31	33	21	98	98	0	0.472	0.436	0.418	0.462	1.820	0.400	0.812	80	585	2651	2719	-1.083	850	1801	826	1893	0
2	8	11	"iYAR068W"	"iYAR068W"	8240	15830	110	741	858	538	176	181	60	91	82	0	1279	1747	1494	31	32	14	97	97	0	0.453	0.397	0.436	0.495	2.691	0.354	0.823	80	583	1813	2398	-1.143	565	1248	682	1716	0
2	9	11	"iYBL111C"	"iYBL111C"	8440	15830	100	2477	3331	2445	168	174	55	97	96	0	4773	7485	6257	31	32	12	100	100	0	0.487	0.424	0.398	0.459	2.233	0.388	0.872	80	496	7051	10617	-1.038	2309	4742	3163	7454	0
2	10	11	"iYBL098W"	"iYBL098W"	8630	15820	110	760	763	304	169	177	61	95	95	0	1895	1655	781	30	32	13	100	100	0	0.317	0.366	0.356	0.366	2.094	0.337	0.774	80	548	2456	2219	-1.658	591	1865	594	1625	0
2	11	11	"iYBL092W"	"iYBL092W"	8830	15820	110	636	661	324	172	181	74	88	80	0	1204	1176	850	31	31	12	97	97	0	0.396	0.427	0.448	0.496	2.082	0.378	0.807	80	543	1637	1634	-1.338	464	1173	489	1145	0
2	12	11	"iYBL089W"	"iYBL089W"	9030	15820	100	496	544	313	173	181	87	78	67	0	883	1013	782	32	32	13	95	91	0	0.380	0.378	0.376	0.447	2.652	0.359	0.794	80	513	1174	1352	-1.398	323	851	371	981	0
2	13	11	"iYBL071C"	"iYBL071C"	9230	15830	90	431	433	138	173	174	52	92	86	0	772	696	406	32	32	12	100	100	0	0.349	0.392	0.340	0.468	2.197	0.322	0.628	52	414	998	924	-1.520	258	740	260	664	0
2	14	11	"iYBL065W"	"iYBL065W"	9450	15820	100	251	260	101	171	178	57	58	40	0	451	417	264	31	33	15	93	87	0	0.190	0.231	0.284	0.251	2.632	0.224	0.301	80	515	500	475	-2.392	80	420	89	386	0
2	15	11	"iYBL060W"	"iYBL060W"	9630	15810	90	457	454	172	172	181	58	92	78	0	1434	1324	651	31	35	32	100	100	0	0.203	0.218	0.206	0.218	1.948	0.202	0.676	52	388	1688	1575	-2.299	285	1403	282	1293	0
2	16	11	"iYBL042C"	"iYBL042C"	9820	15820	100	328	353	127	167	173	53	91	78	0	1194	1225	564	31	32	14	100	100	0	0.138	0.156	0.153	0.162	1.972	0.132	0.464	80	514	1324	1380	-2.853	161	1163	186	1194	0
2	17	11	"iYBL038W"	"iYBL038W"	10030	15820	110	659	671	265	184	189	67	98	92	0	2029	1753	774	32	35	18	100	100	0	0.238	0.283	0.279	0.289	1.981	0.267	0.713	80	585	2472	2208	-2.072	475	1997	487	1721	0
2	18	11	"iYBL034C"	"iYBL034C"	10230	15810	100	385	408	173	186	193	70	80	66	0	697	605	347	34	38	23	88	85	0	0.300	0.389	0.401	0.417	2.948	0.371	0.538	80	514	862	793	-1.736	199	663	222	571	0
2	19	11	"iYBR265W"	"iYBR265W"	10430	15810	100	295	295	93	188	201	109	48	12	0	740	657	306	34	42	39	98	91	0	0.152	0.172	0.179	0.179	2.547	0.177	0.400	80	506	813	730	-2.722	107	706	107	623	0
2	20	11	"iYBR270C"	"iYBR270C"	10620	15810	90	836	929	390	180	213	285	92	61	0	1882	1808	811	33	44	79	100	100	0	0.355	0.422	0.435	0.420	1.641	0.405	0.711	52	391	2505	2524	-1.495	656	1849	749	1775	0
2	21	11	"iYBR274W"	"iYBR274W"	10840	15820	90	1031	1073	444	174	190	98	100	98	0	635	570	285	31	34	17	98	98	0	1.419	1.668	1.506	1.824	1.977	1.875	0.699	52	400	1461	1438	0.505	857	604	899	539	0
2	1	12	"iYBR291C"	"iYBR291C"	6830	16040	100	377	390	132	172	178	57	88	80	0	442	407	211	31	32	13	95	91	0	0.499	0.580	0.582	0.627	2.260	0.537	0.492	80	508	616	594	-1.004	205	411	218	376	0
2	2	12	"iYBR294W"	"iYBR294W"	7020	16030	110	354	364	129	168	173	56	86	73	0	1027	946	401	32	33	14	100	100	0	0.187	0.214	0.227	0.216	2.178	0.206	0.522	80	539	1181	1110	-2.419	186	995	196	914	0
2	3	12	"iYBR297W"	"iYBR297W"	7230	16030	100	727	724	289	163	170	58	100	93	0	557	569	257	31	32	13	100	100	0	1.072	1.043	1.032	1.021	1.823	1.080	0.793	80	527	1090	1099	0.101	564	526	561	538	0
2	4	12	"iYCL061C"	"iYCL061C"	7440	16030	80	706	752	283	166	182	101	98	92	0	2618	2492	1084	32	34	16	100	100	0	0.209	0.238	0.226	0.239	1.688	0.220	0.769	52	340	3126	3046	-2.260	540	2586	586	2460	0
2	5	12	"iYCL055W-0"	"iYCL055W-0"	7630	16030	100	340	363	141	169	173	58	87	70	0	527	564	297	31	32	20	97	97	0	0.345	0.364	0.368	0.364	2.403	0.313	0.413	80	498	667	727	-1.536	171	496	194	533	0
2	6	12	"iYCL051W"	"iYCL051W"	7820	16030	100	2444	2265	760	169	174	57	100	100	0	1253	1103	529	30	31	11	96	96	0	1.860	1.953	1.936	2.131	1.600	1.873	0.883	80	519	3498	3169	0.895	2275	1223	2096	1073	0
2	7	12	"iYCL029C"	"iYCL029C"	8030	16020	100	402	401	120	172	176	55	95	81	0	836	747	309	31	33	22	100	100	0	0.286	0.320	0.309	0.323	2.213	0.270	0.556	80	513	1035	945	-1.807	230	805	229	716	0
2	8	12	"iYCL025C"	"iYCL025C"	8230	16020	100	351	376	108	173	178	65	92	71	0	1083	992	358	31	31	15	100	100	0	0.169	0.211	0.200	0.207	1.998	0.189	0.553	80	497	1230	1164	-2.563	178	1052	203	961	0
2	9	12	"iYCRCdelta6-0"	"iYCRCdelta6-0"	8430	16020	100	546	595	239	167	172	59	98	93	0	535	553	311	30	31	12	98	98	0	0.750	0.818	0.867	0.855	1.937	0.789	0.761	80	506	884	951	-0.414	379	505	428	523	0
2	10	12	"iYDL043C"	"iYDL043C"	8620	16010	90	311	321	99	175	180	58	84	59	0	412	399	212	31	34	28	100	92	0	0.357	0.397	0.351	0.420	2.859	0.411	0.410	52	408	517	514	-1.486	136	381	146	368	0
2	11	12	"iYDL037C-0"	"iYDL037C-0"	8840	16020	100	367	377	148	174	180	74	82	65	0	405	386	234	30	30	10	95	95	0	0.515	0.570	0.519	0.541	2.363	0.543	0.350	80	525	568	559	-0.958	193	375	203	356	0
2	12	12	"iYDL032W"	"iYDL032W"	9030	16020	100	276	286	89	176	182	59	65	43	0	449	430	219	30	32	14	97	96	0	0.239	0.275	0.263	0.283	3.376	0.255	0.324	80	506	519	510	-2.067	100	419	110	400	0
2	13	12	"iYDL014W"	"iYDL014W"	9220	16010	90	715	771	281	176	184	62	96	96	0	936	957	531	31	34	23	100	98	0	0.596	0.643	0.658	0.727	1.977	0.554	0.777	52	408	1444	1521	-0.748	539	905	595	926	0
2	14	12	"iYDL008W"	"iYDL008W"	9420	16020	100	503	535	221	174	179	57	97	85	0	369	360	194	32	32	12	97	97	0	0.976	1.101	1.092	1.076	1.782	1.146	0.764	80	515	666	689	-0.035	329	337	361	328	0
2	15	12	"iYDLWtau1"	"iYDLWtau1"	9620	16020	100	553	557	215	175	180	61	95	90	0	552	544	319	32	34	23	96	95	0	0.727	0.746	0.773	0.770	2.062	0.705	0.695	80	520	898	894	-0.460	378	520	382	512	0
2	16	12	"iYDR008C"	"iYDR008C"	9820	16020	110	557	566	189	172	178	55	97	96	0	798	744	353	32	33	14	100	100	0	0.503	0.553	0.555	0.597	1.984	0.508	0.762	80	576	1151	1106	-0.992	385	766	394	712	0
2	17	12	"iYDR013W"	"iYDR013W"	10040	16020	90	441	430	140	180	186	59	94	78	0	288	257	147	32	33	13	94	88	0	1.020	1.111	1.093	1.174	2.049	1.138	0.591	52	420	517	475	0.028	261	256	250	225	0
2	18	12	"iYDR016C"	"iYDR016C"	10240	16010	110	1743	1636	880	177	182	62	100	93	0	780	690	446	32	33	15	95	87	0	2.094	2.217	2.307	2.680	2.680	2.292	0.832	80	572	2314	2117	1.066	1566	748	1459	658	0
2	19	12	"iYDR032C-0"	"iYDR032C-0"	10420	16010	110	268	293	102	183	209	124	41	11	0	922	818	382	36	49	51	97	93	0	0.096	0.141	0.137	0.146	3.662	0.125	0.071	80	535	971	892	-3.382	85	886	110	782	0
2	20	12	"iYDR034C"	"iYDR034C"	10610	16020	130	900	903	499	191	964	6073	0	0	0	1228	1370	1017	37	333	3073	3	0	0	0.595	0.534	0.560	0.627	2.351	0.782	0.690	120	715	1900	2045	-0.748	709	1191	712	1333	0
2	21	12	"iYDR034C-A"	"iYDR034C-A"	10820	16020	100	2038	2156	1042	175	267	1060	81	33	0	2703	2680	1606	33	59	290	92	88	0	0.698	0.748	0.740	0.897	1.973	0.694	0.890	80	484	4533	4628	-0.519	1863	2670	1981	2647	0
2	1	13	"iYDR335W"	"iYDR335W"	6840	16240	80	451	473	203	174	175	56	88	78	0	449	450	302	30	32	14	90	88	0	0.661	0.712	0.704	0.886	2.504	0.688	0.658	52	300	696	719	-0.597	277	419	299	420	0
2	2	13	"iYDR339C"	"iYDR339C"	7010	16230	150	178	186	67	174	177	56	19	8	0	35	43	45	31	33	28	11	6	0	1.000	1.000	2.857	2.547	3.893	9.587	0.038	156	827	8	24	0.000	4	4	12	12	-50
2	3	13	"iYDR342C-1"	"iYDR342C-1"	7220	16230	110	790	788	228	173	178	62	100	100	0	1646	1462	624	31	32	15	100	100	0	0.382	0.430	0.424	0.476	1.970	0.383	0.797	80	580	2232	2046	-1.388	617	1615	615	1431	0
2	4	13	"iYDR354W"	"iYDR354W"	7430	16230	80	273	265	90	169	173	58	59	42	0	345	313	173	32	32	12	90	86	0	0.332	0.342	0.411	0.412	3.614	0.287	0.226	52	340	417	377	-1.590	104	313	96	281	0
2	5	13	"iYDR360W"	"iYDR360W"	7650	16220	80	223	226	56	171	177	60	44	15	0	451	467	279	31	37	30	92	88	0	0.124	0.126	0.147	0.196	2.928	0.088	0.108	52	340	472	491	-3.014	52	420	55	436	0
2	6	13	"itK(CUU)D1"	"itK(CUU)D1"	7830	16220	90	401	423	166	166	174	55	90	75	0	599	521	345	30	32	17	94	88	0	0.413	0.523	0.545	0.655	2.401	0.443	0.663	52	389	804	748	-1.276	235	569	257	491	0
2	7	13	"iYDR379W"	"iYDR379W"	8020	16220	110	788	804	296	171	172	52	98	96	0	1162	1046	490	30	33	29	97	95	0	0.545	0.623	0.610	0.678	2.414	0.605	0.828	80	601	1749	1649	-0.876	617	1132	633	1016	0
2	8	13	"iYDR383C"	"iYDR383C"	8240	16220	100	516	505	260	171	176	57	77	72	0	607	644	475	29	30	11	96	93	0	0.597	0.543	0.536	0.648	2.636	0.524	0.793	80	541	923	949	-0.744	345	578	334	615	0
2	9	13	"iYDR387C"	"iYDR387C"	8450	16230	100	355	372	164	171	177	56	77	66	0	722	651	478	29	31	19	82	80	0	0.266	0.323	0.312	0.364	2.851	0.281	0.611	80	522	877	823	-1.913	184	693	201	622	0
2	10	13	"iYDR404C"	"iYDR404C"	8640	16230	90	295	306	114	170	176	56	76	55	0	731	711	429	30	31	17	98	98	0	0.178	0.200	0.206	0.202	2.437	0.186	0.475	52	408	826	817	-2.487	125	701	136	681	0
2	11	13	"iYDR408C"	"iYDR408C"	8840	16230	90	313	324	119	174	178	56	82	59	0	801	765	461	31	33	16	94	94	0	0.181	0.204	0.208	0.263	3.195	0.171	0.360	52	420	909	884	-2.470	139	770	150	734	0
2	12	13	"iYDR413C"	"iYDR413C"	9050	16220	90	204	225	83	171	181	60	38	17	0	319	352	231	30	37	42	84	78	0	0.114	0.168	0.197	0.231	3.411	0.132	0.092	52	414	322	376	-3.131	33	289	54	322	0
2	13	13	"itS(UGA)E-0"	"itS(UGA)E-0"	9240	16220	100	550	601	313	175	184	63	86	80	0	1299	1458	1074	31	36	40	95	92	0	0.296	0.299	0.294	0.334	2.066	0.275	0.804	80	501	1643	1853	-1.758	375	1268	426	1427	0
2	14	13	"iYER068W"	"iYER068W"	9420	16220	100	505	516	239	181	183	60	85	77	0	853	867	532	31	32	15	98	98	0	0.394	0.401	0.380	0.419	1.885	0.386	0.782	80	478	1146	1171	-1.343	324	822	335	836	0
2	15	13	"iYER072W"	"iYER072W"	9640	16210	90	474	499	209	175	179	58	90	80	0	995	867	463	31	32	13	100	98	0	0.310	0.388	0.412	0.421	2.201	0.376	0.712	52	401	1263	1160	-1.689	299	964	324	836	0
2	16	13	"iYER087W"	"iYER087W"	9830	16220	120	695	805	449	176	181	56	92	89	0	866	944	651	31	36	42	90	86	0	0.622	0.689	0.689	0.767	2.756	0.677	0.859	120	635	1354	1542	-0.686	519	835	629	913	0
2	17	13	"iYER090W"	"iYER090W"	10020	16220	110	1785	1878	832	173	181	61	100	98	0	1386	1253	587	31	32	13	100	100	0	1.190	1.395	1.377	1.437	1.580	1.463	0.882	80	550	2967	2927	0.251	1612	1355	1705	1222	0
2	18	13	"iYER093C"	"iYER093C"	10220	16230	100	423	415	165	172	181	60	85	71	0	896	852	480	30	32	14	98	96	0	0.290	0.296	0.276	0.307	2.294	0.272	0.624	80	519	1117	1065	-1.787	251	866	243	822	0
2	19	13	"iYER106W"	"iYER106W"	10430	16230	100	727	718	363	172	184	64	91	86	0	1112	1105	798	31	34	18	96	92	0	0.513	0.508	0.504	0.640	2.579	0.446	0.765	80	517	1636	1620	-0.962	555	1081	546	1074	0
2	20	13	"iYER110C"	"iYER110C"	10640	16210	100	814	857	536	218	1488	7818	0	0	0	1066	1084	808	45	530	3966	0	0	0	0.584	0.615	0.623	0.733	2.558	4.104	0.755	80	427	1617	1678	-0.777	596	1021	639	1039	0
2	21	13	"iYER114C"	"iYER114C"	10810	16210	150	356	455	521	210	859	5432	0	0	0	220	568	605	41	295	2749	0	0	0	0.816	0.465	0.640	0.653	4.520	2.559	0.617	156	896	325	772	-0.294	146	179	245	527	-100
2	1	14	"iYER131W"	"iYER131W"	6820	16430	120	752	726	252	171	173	57	95	94	0	801	693	354	31	33	30	95	93	0	0.755	0.838	0.841	0.964	2.117	0.789	0.790	120	678	1351	1217	-0.406	581	770	555	662	0
2	2	14	"iYERCdelta14"	"iYERCdelta14"	7030	16430	110	406	406	148	177	186	86	82	61	0	869	827	455	32	40	59	98	93	0	0.274	0.288	0.267	0.293	2.028	0.273	0.663	80	528	1066	1024	-1.870	229	837	229	795	0
2	3	14	"itK(CUU)E2"	"itK(CUU)E2"	7240	16430	80	780	896	574	178	191	100	92	82	0	1236	1085	686	33	41	63	92	88	0	0.500	0.683	0.671	0.745	2.253	0.687	0.669	52	340	1805	1770	-0.999	602	1203	718	1052	0
2	4	14	"iYGL186C"	"iYGL186C"	7430	16420	100	343	379	145	171	179	57	83	67	0	914	901	479	31	32	12	98	97	0	0.195	0.239	0.243	0.226	2.676	0.196	0.449	80	497	1055	1078	-2.360	172	883	208	870	0
2	5	14	"iYGL182C"	"iYGL182C"	7620	16430	100	451	454	179	169	176	58	93	78	0	1301	1233	719	30	31	12	100	100	0	0.222	0.237	0.221	0.260	2.187	0.212	0.699	80	469	1553	1488	-2.172	282	1271	285	1203	0
2	6	14	"iYGL179C-1"	"iYGL179C-1"	7810	16420	150	207	218	85	166	174	57	40	26	0	63	183	228	31	34	27	51	42	0	1.281	0.342	0.545	0.853	5.335	0.311	0.223	156	887	73	204	0.358	41	32	52	152	-50
2	7	14	"iYGL163C-1"	"iYGL163C-1"	8040	16430	90	334	356	119	167	174	57	98	69	0	1455	1353	626	31	35	35	98	96	0	0.117	0.143	0.122	0.160	2.652	0.118	0.444	52	414	1591	1511	-3.092	167	1424	189	1322	0
2	8	14	"iYGL159W"	"iYGL159W"	8240	16440	90	438	438	155	164	173	57	90	78	0	800	823	467	31	38	54	98	96	0	0.356	0.346	0.312	0.332	2.079	0.292	0.640	52	406	1043	1066	-1.489	274	769	274	792	0
2	9	14	"iYGL157W"	"iYGL157W"	8440	16430	110	327	329	97	168	175	56	88	66	0	697	719	413	30	31	12	98	98	0	0.238	0.234	0.230	0.264	2.126	0.208	0.552	80	567	826	850	-2.069	159	667	161	689	0
2	10	14	"iYGL139W"	"iYGL139W"	8640	16420	110	374	399	139	169	177	56	90	80	0	727	780	475	30	32	22	98	98	0	0.294	0.307	0.292	0.346	2.091	0.253	0.590	80	568	902	980	-1.766	205	697	230	750	0
2	11	14	"iYGL135W"	"iYGL135W"	8830	16420	90	769	741	309	172	176	53	98	96	0	1497	1214	615	30	31	10	100	100	0	0.407	0.481	0.496	0.481	1.748	0.452	0.838	52	414	2064	1753	-1.297	597	1467	569	1184	0
2	12	14	"iYGL130W"	"iYGL130W"	9040	16420	110	808	823	356	170	175	56	96	93	0	1301	1125	654	31	32	14	98	98	0	0.502	0.597	0.586	0.652	2.016	0.538	0.814	80	583	1908	1747	-0.993	638	1270	653	1094	0
2	13	14	"iYGL114W"	"iYGL114W"	9230	16420	100	353	364	127	175	177	54	88	70	0	469	457	269	31	33	17	97	96	0	0.406	0.444	0.487	0.476	2.144	0.413	0.584	80	447	616	615	-1.299	178	438	189	426	0
2	14	14	"iYGL110C"	"iYGL110C"	9410	16420	150	183	196	76	172	175	55	26	10	0	41	64	54	31	32	14	42	32	0	1.100	0.727	1.818	1.938	4.139	5.996	0.055	156	830	21	57	0.138	11	10	24	33	-50
2	15	14	"iYGL105W"	"iYGL105W"	9630	16420	100	331	339	116	174	178	54	81	63	0	571	550	341	31	32	19	96	91	0	0.291	0.318	0.302	0.369	2.850	0.277	0.518	80	534	697	684	-1.782	157	540	165	519	0
2	16	14	"iYGR177C"	"iYGR177C"	9850	16420	90	317	307	106	179	183	61	73	53	0	427	416	268	32	47	80	82	69	0	0.349	0.333	0.323	0.384	2.630	0.247	0.343	52	395	533	512	-1.517	138	395	128	384	0
2	17	14	"itL(CAA)G3"	"itL(CAA)G3"	10030	16420	100	826	932	435	171	177	57	100	100	0	1703	1649	790	32	34	16	100	100	0	0.392	0.471	0.470	0.479	1.575	0.469	0.839	80	505	2326	2378	-1.351	655	1671	761	1617	0
2	18	14	"iYGR185C"	"iYGR185C"	10230	16420	100	343	337	102	171	180	60	80	65	0	668	651	375	31	34	19	96	95	0	0.270	0.268	0.281	0.301	3.101	0.218	0.525	80	496	809	786	-1.889	172	637	166	620	0
2	19	14	"iYGR199W"	"iYGR199W"	10440	16410	100	442	470	165	181	202	403	23	0	0	348	346	210	32	37	96	78	66	0	0.826	0.920	0.874	1.047	2.247	0.874	0.632	80	494	577	603	-0.276	261	316	289	314	0
2	20	14	"iYGR203W"	"iYGR203W"	10640	16410	100	412	425	152	192	209	103	78	53	0	538	495	235	36	44	33	97	95	0	0.438	0.508	0.581	0.519	2.338	0.534	0.613	80	532	722	692	-1.190	220	502	233	459	0
2	21	14	"iYGR207C"	"iYGR207C"	10860	16420	110	452	615	825	303	473	1632	2	1	0	409	708	2658	91	144	347	47	6	0	0.469	0.506	0.538	0.567	2.721	0.320	0.573	80	522	467	929	-1.094	149	318	312	617	-100
2	1	15	"iYGR221C"	"iYGR221C"	6830	16620	110	218	225	82	168	172	54	47	18	0	349	310	182	31	32	13	88	82	0	0.157	0.204	0.252	0.265	3.793	0.222	0.184	80	550	368	336	-2.669	50	318	57	279	0
2	2	15	"iYGR224W"	"iYGR224W"	7030	16620	120	314	321	122	171	175	54	78	55	0	570	607	423	33	34	18	90	85	0	0.266	0.261	0.277	0.341	3.265	0.211	0.432	120	647	680	724	-1.909	143	537	150	574	0
2	3	15	"iYGR230W"	"iYGR230W"	7230	16630	110	327	345	114	175	178	54	83	66	0	687	676	340	31	31	11	97	97	0	0.232	0.264	0.268	0.251	2.490	0.230	0.470	80	561	808	815	-2.110	152	656	170	645	0
2	4	15	"iYGR247W"	"iYGR247W"	7440	16630	120	272	281	102	174	179	56	67	44	0	317	334	192	31	36	54	85	79	0	0.343	0.353	0.388	0.383	3.059	0.360	0.342	120	670	384	410	-1.545	98	286	107	303	0
2	5	15	"iYGR250C-0"	"iYGR250C-0"	7650	16610	90	390	425	189	165	173	62	88	78	0	839	854	605	31	47	96	84	75	0	0.278	0.316	0.316	0.393	3.131	0.270	0.618	52	396	1033	1083	-1.844	225	808	260	823	0
2	6	15	"iYGR253C-0"	"iYGR253C-0"	7830	16620	110	293	307	107	166	171	52	80	57	0	459	473	302	31	33	19	93	87	0	0.297	0.319	0.343	0.389	2.831	0.271	0.418	80	540	555	583	-1.753	127	428	141	442	0
2	7	15	"iYHR186C"	"iYHR186C"	8040	16620	100	4095	4456	2706	166	173	63	100	100	0	2692	2916	1823	31	32	14	100	100	0	1.477	1.487	1.482	1.555	1.845	1.514	0.875	80	520	6590	7175	0.562	3929	2661	4290	2885	0
2	8	15	"iYHR191C"	"iYHR191C"	8240	16620	100	398	388	151	169	176	55	82	72	0	753	793	466	30	31	12	100	100	0	0.317	0.287	0.293	0.295	2.350	0.254	0.606	80	496	952	982	-1.659	229	723	219	763	0
2	9	15	"iYHR196W"	"iYHR196W"	8440	16620	100	254	261	96	165	171	51	67	41	0	259	259	144	30	31	11	97	93	0	0.389	0.419	0.416	0.448	2.811	0.422	0.281	80	497	318	325	-1.363	89	229	96	229	0
2	10	15	"iYHRCdelta16-0"	"iYHRCdelta16-0"	8640	16620	100	1101	1136	645	169	177	56	92	92	0	3523	4017	2889	30	31	11	100	98	0	0.267	0.243	0.242	0.251	2.129	0.218	0.835	80	510	4425	4954	-1.906	932	3493	967	3987	0
2	11	15	"iYIL174W-1"	"iYIL174W-1"	8850	16620	90	400	404	146	171	177	57	88	73	0	1273	1370	881	30	32	14	100	100	0	0.184	0.174	0.168	0.194	2.280	0.144	0.588	52	408	1472	1573	-2.440	229	1243	233	1340	0
2	12	15	"iYIL170W-1"	"iYIL170W-1"	9050	16620	100	332	424	246	177	180	57	77	58	0	718	1120	954	31	32	14	98	96	0	0.226	0.227	0.235	0.235	2.339	0.227	0.798	80	477	842	1336	-2.148	155	687	247	1089	0
2	13	15	"iYIL153W"	"iYIL153W"	9230	16620	110	580	600	236	177	180	61	95	91	0	616	574	339	32	31	10	100	100	0	0.690	0.780	0.799	0.880	1.882	0.720	0.743	80	526	987	965	-0.535	403	584	423	542	0
2	14	15	"iYIL149C"	"iYIL149C"	9420	16620	110	542	537	223	170	173	56	95	85	0	1493	1418	738	31	31	10	100	100	0	0.254	0.265	0.263	0.248	1.769	0.246	0.752	80	531	1834	1754	-1.975	372	1462	367	1387	0
2	15	15	"iYIL145C"	"iYIL145C"	9650	16620	110	379	392	133	168	174	54	93	73	0	2307	1985	1079	30	31	12	100	100	0	0.093	0.115	0.125	0.137	2.311	0.101	0.617	80	570	2488	2179	-3.432	211	2277	224	1955	0
2	16	15	"iYIL129C"	"iYIL129C"	9850	16610	110	274	281	87	178	181	57	70	40	0	1014	923	534	29	31	23	97	95	0	0.097	0.115	0.117	0.144	3.099	0.096	0.308	80	547	1081	997	-3.359	96	985	103	894	0
2	17	15	"iYIL125W"	"iYIL125W"	10040	16620	90	442	465	167	172	181	65	96	88	0	684	634	348	30	33	17	96	96	0	0.413	0.485	0.482	0.547	1.918	0.417	0.623	52	402	924	897	-1.276	270	654	293	604	0
2	18	15	"iYIL121W"	"iYIL121W"	10240	16610	100	627	694	337	175	182	60	92	87	0	629	750	515	31	33	18	97	97	0	0.756	0.722	0.675	0.766	2.065	0.680	0.830	80	504	1050	1238	-0.404	452	598	519	719	0
2	19	15	"itR(ACG)J"	"itR(ACG)J"	10440	16610	110	771	721	251	183	203	373	75	23	0	723	720	363	32	37	89	92	88	0	0.851	0.782	0.783	0.833	1.863	1.775	0.471	80	577	1279	1226	-0.233	588	691	538	688	0
2	20	15	"iYJL098W"	"iYJL098W"	10640	16620	90	277	283	81	184	189	64	61	32	0	466	409	224	33	35	16	92	92	0	0.215	0.263	0.255	0.263	3.087	0.259	0.286	52	373	526	475	-2.219	93	433	99	376	0
2	21	15	"iYJL093C"	"iYJL093C"	10820	16610	150	259	318	177	208	315	1223	0	0	0	154	476	623	36	75	240	40	30	0	0.432	0.250	0.594	0.734	4.206	0.513	0.181	156	933	169	550	-1.210	51	118	110	440	-100
2	1	16	"iYJL074C"	"iYJL074C"	6850	16820	100	225	227	72	168	172	55	50	22	0	486	512	338	31	31	11	92	88	0	0.125	0.123	0.188	0.198	2.979	0.099	0.153	80	530	512	540	-2.997	57	455	59	481	0
2	2	16	"iYJL070C"	"iYJL070C"	7060	16830	90	239	241	78	166	170	54	55	30	0	330	339	213	31	33	25	92	86	0	0.244	0.244	0.241	0.321	3.595	0.149	0.105	52	404	372	383	-2.034	73	299	75	308	0
2	3	16	"iYJL064W"	"iYJL064W"	7230	16820	90	272	295	118	169	173	59	73	44	0	502	534	346	31	33	30	96	92	0	0.219	0.250	0.269	0.284	2.591	0.205	0.327	52	401	574	629	-2.193	103	471	126	503	0
2	4	16	"iSNR60"	"iSNR60"	7440	16820	100	329	339	137	173	176	57	77	65	0	379	361	212	31	34	29	92	86	0	0.448	0.503	0.567	0.648	2.575	0.536	0.539	80	498	504	496	-1.158	156	348	166	330	0
2	5	16	"iYJLCdelta5"	"iYJLCdelta5"	7630	16820	90	515	615	302	169	172	57	98	88	0	621	693	463	30	32	14	100	98	0	0.585	0.673	0.729	0.765	1.966	0.613	0.777	52	409	937	1109	-0.772	346	591	446	663	0
2	6	16	"iYJL043W"	"iYJL043W"	7840	16820	110	403	434	195	168	174	57	90	73	0	585	602	321	30	31	12	100	100	0	0.423	0.465	0.505	0.450	2.139	0.447	0.602	80	582	790	838	-1.240	235	555	266	572	0
2	7	16	"iYJL029C"	"iYJL029C"	8040	16830	110	274	281	88	167	172	54	72	47	0	178	175	100	30	31	12	91	86	0	0.723	0.786	0.724	0.699	2.940	0.945	0.373	80	551	255	259	-0.468	107	148	114	145	0
2	8	16	"iYJL026W"	"iYJL026W"	8240	16820	100	361	387	158	172	177	56	86	76	0	292	325	207	29	31	11	100	95	0	0.719	0.726	0.770	0.835	2.067	0.731	0.599	80	499	452	511	-0.477	189	263	215	296	0
2	9	16	"iYJL022W"	"iYJL022W"	8430	16820	100	945	933	351	167	174	55	97	97	0	916	928	475	29	30	11	100	100	0	0.877	0.852	0.842	0.872	1.849	0.799	0.817	80	505	1665	1665	-0.189	778	887	766	899	0
2	10	16	"iYKL121W"	"iYKL121W"	8640	16810	110	460	473	119	176	183	58	100	96	0	833	841	362	30	32	14	100	100	0	0.354	0.366	0.373	0.380	1.814	0.317	0.632	80	557	1087	1108	-1.500	284	803	297	811	0
2	11	16	"iYKL117W"	"iYKL117W"	8830	16800	110	1772	1839	628	175	182	62	100	100	0	816	773	313	31	32	14	98	98	0	2.034	2.243	2.281	2.319	1.494	2.257	0.887	80	570	2382	2406	1.025	1597	785	1664	742	0
2	12	16	"iYKL111C"	"iYKL111C"	9030	16800	100	674	650	243	169	174	56	97	96	0	540	542	254	32	33	13	100	100	0	0.994	0.943	0.915	0.950	1.799	0.945	0.738	80	508	1013	991	-0.009	505	508	481	510	0
2	13	16	"iYKL097W-A-0"	"iYKL097W-A-0"	9230	16800	80	301	298	116	179	185	60	65	50	0	627	556	234	32	32	11	100	100	0	0.205	0.227	0.242	0.227	3.215	0.168	0.230	52	334	717	643	-2.286	122	595	119	524	0
2	14	16	"iYKL094W"	"iYKL094W"	9430	16800	110	945	914	255	173	176	57	100	100	0	1695	1531	560	31	31	11	100	100	0	0.464	0.494	0.501	0.511	1.498	0.478	0.809	80	563	2436	2241	-1.108	772	1664	741	1500	0
2	15	16	"iYKL090W"	"iYKL090W"	9630	16800	100	323	332	103	171	175	64	85	58	0	746	729	321	31	32	12	100	100	0	0.213	0.231	0.228	0.227	2.205	0.205	0.473	80	501	867	859	-2.234	152	715	161	698	0
2	16	16	"iYKL072W"	"iYKL072W"	9830	16790	100	248	274	140	173	178	62	56	22	0	180	208	142	30	31	11	93	91	0	0.500	0.567	0.655	0.664	3.506	0.817	0.164	80	493	225	279	-1.000	75	150	101	178	0
2	17	16	"iYKL071W"	"iYKL071W"	10020	16800	100	729	822	361	178	184	62	100	97	0	1332	1267	468	31	33	15	100	100	0	0.424	0.521	0.500	0.487	1.604	0.535	0.802	80	511	1852	1880	-1.239	551	1301	644	1236	0
2	18	16	"itV(AAC)K1-1"	"itV(AAC)K1-1"	10240	16810	110	373	397	138	178	190	84	85	57	0	1043	1045	485	32	36	40	98	98	0	0.193	0.216	0.208	0.203	2.298	0.189	0.401	80	595	1206	1232	-2.374	195	1011	219	1013	0
2	19	16	"iYKL056C"	"iYKL056C"	10440	16800	90	246	254	82	174	187	61	57	32	0	367	348	142	32	34	15	98	98	0	0.215	0.253	0.313	0.299	2.923	0.222	0.171	52	400	407	396	-2.218	72	335	80	316	0
2	20	16	"iYKL052C"	"iYKL052C"	10620	16800	110	424	430	153	179	181	57	91	86	0	1328	1237	538	32	33	13	100	100	0	0.189	0.208	0.206	0.212	1.809	0.191	0.616	80	554	1541	1456	-2.403	245	1296	251	1205	0
2	21	16	"iYKL048C"	"iYKL048C"	10810	16810	110	311	374	418	181	186	59	72	57	0	754	682	313	31	34	20	98	98	0	0.180	0.296	0.208	0.216	2.985	0.375	0.111	80	561	853	844	-2.475	130	723	193	651	0
2	1	17	"iYLR069C"	"iYLR069C"	6810	17010	110	612	668	357	165	170	55	96	87	0	705	669	325	30	32	13	98	98	0	0.662	0.787	0.841	0.718	2.278	0.880	0.634	80	583	1122	1142	-0.595	447	675	503	639	0
2	2	17	"iYLR073C"	"iYLR073C"	7020	17020	100	291	298	91	159	168	56	81	58	0	491	472	203	31	32	20	100	96	0	0.287	0.315	0.327	0.330	2.533	0.271	0.392	80	524	592	580	-1.801	132	460	139	441	0
2	3	17	"iYLR078C"	"iYLR078C"	7220	17020	100	315	334	111	163	174	59	83	62	0	450	447	214	31	31	10	100	100	0	0.363	0.411	0.374	0.419	2.259	0.376	0.505	80	520	571	587	-1.463	152	419	171	416	0
2	4	17	"iYLR094C"	"iYLR094C"	7420	17020	100	711	757	339	165	174	59	97	92	0	1076	1138	537	32	32	12	100	100	0	0.523	0.535	0.548	0.498	1.927	0.522	0.785	80	493	1590	1698	-0.935	546	1044	592	1106	0
2	5	17	"iYLR098C"	"iYLR098C"	7610	17020	130	424	429	128	172	177	56	93	89	0	882	843	307	31	32	12	100	100	0	0.296	0.317	0.286	0.312	1.724	0.302	0.685	120	687	1103	1069	-1.756	252	851	257	812	0
2	6	17	"iYLR104W"	"iYLR104W"	7820	17030	130	352	358	104	169	176	58	86	78	0	458	427	175	31	32	14	99	97	0	0.429	0.477	0.477	0.464	2.736	0.468	0.543	120	649	610	585	-1.222	183	427	189	396	0
2	7	17	"iYLR117C"	"iYLR117C"	8010	17020	130	894	884	364	165	172	54	98	94	0	2548	2330	1017	31	33	15	100	100	0	0.290	0.313	0.309	0.321	1.648	0.295	0.788	120	625	3246	3018	-1.788	729	2517	719	2299	0
2	8	17	"iYLR121C"	"iYLR121C"	8210	17030	130	262	268	87	166	175	56	65	35	0	666	608	233	30	32	14	99	99	0	0.151	0.176	0.163	0.175	2.524	0.161	0.294	120	668	732	680	-2.728	96	636	102	578	0
2	9	17	"iYLR125W"	"iYLR125W"	8420	17030	130	1113	1080	277	168	175	57	100	100	0	1555	1419	461	30	31	11	100	100	0	0.620	0.657	0.635	0.686	1.547	0.623	0.870	120	652	2470	2301	-0.690	945	1525	912	1389	0
2	10	17	"itD(GUC)L1"	"itD(GUC)L1"	8610	17020	130	298	309	111	170	176	55	75	55	0	337	337	133	30	32	15	99	98	0	0.417	0.453	0.452	0.420	2.169	0.488	0.364	120	668	435	446	-1.262	128	307	139	307	0
2	11	17	"iYLR147C"	"iYLR147C"	8820	17040	130	519	547	170	170	176	58	96	95	0	871	840	339	31	33	15	99	99	0	0.415	0.466	0.441	0.491	1.737	0.462	0.785	120	681	1189	1186	-1.267	349	840	377	809	0
2	12	17	"iYLR151C"	"iYLR151C"	9020	17030	130	618	625	190	167	174	56	99	93	0	720	692	275	31	32	12	99	98	0	0.655	0.693	0.709	0.732	1.870	0.677	0.757	120	659	1140	1119	-0.611	451	689	458	661	0
2	13	17	"iYLR459W"	"iYLR459W"	9210	17020	130	820	867	276	171	179	58	100	100	0	1257	1264	457	32	33	13	100	100	0	0.530	0.565	0.548	0.571	1.466	0.549	0.858	120	673	1874	1928	-0.916	649	1225	696	1232	0
2	14	17	"iYLR461W-1"	"iYLR461W-1"	9410	17020	130	8366	8217	2519	172	178	58	100	100	0	15074	13919	4616	31	32	11	100	100	0	0.545	0.579	0.578	0.599	1.327	0.574	0.906	120	707	23237	21933	-0.876	8194	15043	8045	13888	0
2	15	17	"iYML132W-0"	"iYML132W-0"	9620	17030	130	1667	1604	479	175	182	60	100	100	0	3755	3453	1117	31	32	12	100	100	0	0.401	0.418	0.417	0.424	1.392	0.413	0.894	120	687	5216	4851	-1.320	1492	3724	1429	3422	0
2	16	17	"iYML117W-A"	"iYML117W-A"	9810	17030	120	518	542	178	173	180	55	97	95	0	1115	1011	368	30	32	16	100	100	0	0.318	0.376	0.360	0.369	1.815	0.355	0.721	120	604	1430	1350	-1.653	345	1085	369	981	0
2	17	17	"iYML113W"	"iYML113W"	10010	17020	130	1647	1690	595	173	178	54	100	100	0	2790	2626	924	30	32	16	100	100	0	0.534	0.584	0.577	0.600	1.457	0.577	0.891	120	661	4234	4113	-0.905	1474	2760	1517	2596	0
2	18	17	"iYML109W"	"iYML109W"	10200	17020	130	434	438	126	178	182	55	93	91	0	697	655	208	30	32	15	100	100	0	0.384	0.416	0.418	0.391	1.803	0.410	0.662	120	668	923	885	-1.382	256	667	260	625	0
2	19	17	"iYML089C"	"iYML089C"	10410	17030	120	237	246	74	176	187	79	40	10	0	555	508	188	32	34	17	99	99	0	0.117	0.147	0.165	0.165	2.678	0.127	0.156	120	633	584	546	-3.100	61	523	70	476	0
2	20	17	"iYML085C"	"iYML085C"	10610	17030	130	305	328	108	174	181	61	80	54	0	718	656	246	32	33	15	100	100	0	0.191	0.247	0.230	0.231	2.491	0.236	0.429	120	637	817	778	-2.389	131	686	154	624	0
2	21	17	"iYML081W"	"iYML081W"	10800	17030	130	792	776	226	174	177	56	98	96	0	1277	1113	412	31	32	13	100	100	0	0.496	0.556	0.543	0.568	1.671	0.533	0.833	120	727	1864	1684	-1.012	618	1246	602	1082	0
2	1	18	"iYML068W"	"iYML068W"	6810	17230	130	280	291	99	163	170	61	79	47	0	322	316	124	31	32	13	99	97	0	0.402	0.449	0.479	0.450	2.501	0.470	0.293	120	725	408	413	-1.315	117	291	128	285	0
2	2	18	"iYML064C"	"iYML064C"	7010	17240	130	516	524	169	163	172	60	96	91	0	923	838	312	31	31	11	100	100	0	0.396	0.447	0.436	0.438	1.789	0.422	0.685	120	661	1245	1168	-1.337	353	892	361	807	0
2	3	18	"iYML060W"	"iYML060W"	7210	17240	130	952	980	278	170	176	56	100	100	0	812	796	274	31	31	10	100	100	0	1.001	1.059	1.010	1.112	1.629	1.045	0.833	120	644	1563	1575	0.002	782	781	810	765	0
2	4	18	"iYMR222C"	"iYMR222C"	7400	17240	130	579	581	201	170	175	57	98	91	0	836	747	323	31	32	11	98	98	0	0.508	0.574	0.585	0.598	2.041	0.537	0.713	120	625	1214	1127	-0.977	409	805	411	716	0
2	5	18	"iYMR226C"	"iYMR226C"	7610	17240	140	268	273	93	171	174	56	66	39	0	472	429	192	31	32	11	97	96	0	0.220	0.256	0.273	0.278	3.193	0.233	0.290	156	673	538	500	-2.185	97	441	102	398	0
2	6	18	"iYMR230W"	"iYMR230W"	7800	17240	140	339	364	160	171	175	58	87	69	0	866	797	388	31	31	12	99	97	0	0.201	0.252	0.228	0.262	2.625	0.226	0.436	156	633	1003	959	-2.313	168	835	193	766	0
2	7	18	"iYMR245W"	"iYMR245W"	8000	17230	130	348	361	130	168	176	59	85	71	0	1226	1127	405	30	31	12	100	100	0	0.151	0.176	0.163	0.161	2.057	0.163	0.536	120	626	1376	1290	-2.732	180	1196	193	1097	0
2	8	18	"iYMRWdelta19-0"	"iYMRWdelta19-0"	8200	17230	130	924	890	286	167	175	55	98	98	0	2002	1832	696	30	32	12	100	100	0	0.384	0.401	0.398	0.419	1.674	0.372	0.829	120	596	2729	2525	-1.381	757	1972	723	1802	0
2	9	18	"iYMR251W-A"	"iYMR251W-A"	8390	17230	130	300	304	97	165	174	57	80	55	0	323	306	114	30	31	11	99	98	0	0.461	0.504	0.511	0.483	2.461	0.524	0.371	120	617	428	415	-1.118	135	293	139	276	0
2	10	18	"iYMR267W"	"iYMR267W"	8600	17230	130	819	797	270	168	174	55	98	96	0	760	698	301	30	31	12	98	96	0	0.892	0.942	0.919	0.984	1.966	0.919	0.821	120	630	1381	1297	-0.165	651	730	629	668	0
2	11	18	"iYMR271C"	"iYMR271C"	8800	17230	130	708	696	192	170	174	54	100	98	0	1132	1009	370	30	32	13	99	99	0	0.488	0.537	0.535	0.575	1.972	0.483	0.711	120	581	1640	1505	-1.034	538	1102	526	979	0
2	12	18	"iYMR273C"	"iYMR273C"	9000	17230	130	420	414	115	169	175	59	92	85	0	1572	1449	447	31	32	14	100	100	0	0.163	0.173	0.169	0.166	1.868	0.156	0.616	120	596	1792	1663	-2.618	251	1541	245	1418	0
2	13	18	"iYMR288W"	"iYMR288W"	9200	17230	130	281	295	113	172	180	60	68	45	0	489	484	262	31	33	17	95	92	0	0.238	0.272	0.268	0.284	3.257	0.249	0.361	120	606	567	576	-2.071	109	458	123	453	0
2	14	18	"iYMR292W"	"iYMR292W"	9400	17240	120	298	308	99	170	177	57	78	56	0	248	238	88	30	32	15	98	96	0	0.587	0.663	0.668	0.640	2.252	0.791	0.401	120	568	346	346	-0.768	128	218	138	208	0
2	15	18	"iYMR296C"	"iYMR296C"	9610	17240	130	439	470	155	172	178	58	98	89	0	1138	1053	362	30	31	12	100	99	0	0.241	0.291	0.268	0.286	2.136	0.258	0.594	120	611	1375	1321	-2.053	267	1108	298	1023	0
2	16	18	"iYNL048W"	"iYNL048W"	9800	17230	130	243	257	79	175	179	56	59	25	0	321	334	158	31	31	11	98	98	0	0.234	0.271	0.271	0.269	2.661	0.294	0.239	120	599	358	385	-2.092	68	290	82	303	0
2	17	18	"iYNL043C"	"iYNL043C"	10010	17230	130	798	828	279	177	182	65	99	97	0	1038	1005	329	30	32	19	100	100	0	0.616	0.668	0.640	0.681	1.741	0.672	0.776	120	650	1629	1626	-0.699	621	1008	651	975	0
2	18	18	"iYNL040W"	"iYNL040W"	10200	17230	130	539	551	150	173	179	56	98	95	0	329	316	118	30	31	12	97	96	0	1.224	1.322	1.306	1.344	2.167	1.423	0.704	120	613	665	664	0.292	366	299	378	286	0
2	19	18	"iYNL027W"	"iYNL027W"	10400	17230	130	2249	2174	934	175	179	54	100	99	0	614	586	290	31	32	13	99	95	0	3.557	3.602	3.433	4.042	1.838	3.672	0.878	120	613	2657	2554	1.831	2074	583	1999	555	0
2	20	18	"iYNL024C"	"iYNL024C"	10610	17230	140	900	915	367	175	184	61	99	96	0	642	607	276	32	32	12	98	98	0	1.189	1.287	1.257	1.381	2.030	1.325	0.841	156	654	1335	1315	0.249	725	610	740	575	0
2	21	18	"iYNL020C"	"iYNL020C"	10810	17230	130	591	587	203	167	177	58	96	90	0	468	440	190	31	31	13	95	94	0	0.970	1.027	0.997	1.005	1.867	1.038	0.736	120	661	861	829	-0.044	424	437	420	409	0
2	1	19	"iYNL003C"	"iYNL003C"	6800	17420	100	292	300	83	166	175	64	81	48	0	800	658	338	31	52	119	87	78	0	0.164	0.214	0.219	0.243	2.447	0.194	0.455	80	439	895	761	-2.610	126	769	134	627	0
2	2	19	"iYNR001C"	"iYNR001C"	7010	17440	120	753	746	217	162	173	65	98	96	0	1457	1262	544	31	41	80	97	94	0	0.414	0.474	0.447	0.527	2.053	0.418	0.746	120	575	2017	1815	-1.271	591	1426	584	1231	0
2	3	19	"iYNR002C"	"iYNR002C"	7210	17440	130	293	305	110	169	176	61	74	50	0	469	443	148	30	31	11	99	99	0	0.282	0.329	0.323	0.305	2.581	0.301	0.301	120	578	563	549	-1.824	124	439	136	413	0
2	4	19	"iYNR018W"	"iYNR018W"	7410	17440	140	570	582	199	169	174	57	97	93	0	1209	1133	444	31	31	11	100	100	0	0.340	0.375	0.360	0.366	2.012	0.352	0.720	156	678	1579	1515	-1.555	401	1178	413	1102	0
2	5	19	"iYNR022C"	"iYNR022C"	7620	17440	130	323	343	113	173	178	60	86	63	0	490	457	141	31	42	87	95	92	0	0.327	0.399	0.377	0.358	2.179	0.403	0.437	120	609	609	596	-1.614	150	459	170	426	0
2	6	19	"iYNR027W"	"iYNR027W"	7810	17430	130	215	224	85	171	175	59	41	13	0	267	256	101	31	32	14	95	93	0	0.186	0.236	0.301	0.261	2.864	0.316	0.118	120	578	280	278	-2.423	44	236	53	225	0
2	7	19	"iYOR064C"	"iYOR064C"	8010	17440	130	268	267	78	168	175	61	57	40	0	677	627	278	31	32	15	100	99	0	0.155	0.166	0.186	0.171	2.480	0.148	0.284	120	596	746	695	-2.692	100	646	99	596	0
2	8	19	"iYOR068C"	"iYOR068C"	8210	17440	140	972	936	286	168	173	56	100	98	0	1423	1230	573	31	32	12	99	98	0	0.578	0.641	0.633	0.747	1.967	0.582	0.834	156	654	2196	1967	-0.792	804	1392	768	1199	0
2	9	19	"iYOR071C"	"iYOR071C"	8410	17430	130	350	403	444	170	176	58	83	71	0	539	494	317	30	31	11	95	93	0	0.354	0.502	0.385	0.438	2.754	0.845	0.434	120	612	689	697	-1.500	180	509	233	464	0
2	10	19	"iYOR086C"	"iYOR086C"	8620	17420	130	367	376	117	174	178	58	90	78	0	1335	1235	436	30	31	11	100	100	0	0.148	0.168	0.172	0.159	1.934	0.149	0.551	120	627	1498	1407	-2.757	193	1305	202	1205	0
2	11	19	"iYOR090C"	"iYOR090C"	8820	17420	130	333	352	112	175	179	56	87	67	0	1054	967	418	30	32	13	100	99	0	0.154	0.189	0.191	0.183	2.189	0.174	0.531	120	611	1182	1114	-2.696	158	1024	177	937	0
2	12	19	"iYOR094W"	"iYOR094W"	9030	17420	130	287	304	114	172	177	59	81	48	0	701	657	287	31	32	15	98	98	0	0.172	0.211	0.204	0.217	2.449	0.194	0.374	120	589	785	758	-2.543	115	670	132	626	0
2	13	19	"iYOR112W"	"iYOR112W"	9220	17420	130	343	368	120	177	181	59	88	70	0	1061	948	378	31	33	18	100	100	0	0.161	0.208	0.199	0.203	1.958	0.194	0.564	120	574	1196	1108	-2.633	166	1030	191	917	0
2	14	19	"iYOR116C"	"iYOR116C"	9420	17420	130	425	449	188	176	179	57	97	88	0	1720	1592	430	31	32	16	100	100	0	0.147	0.175	0.158	0.159	1.951	0.151	0.453	120	579	1938	1834	-2.762	249	1689	273	1561	0
2	15	19	"iYOR121C"	"iYOR121C"	9620	17430	120	611	615	202	173	177	58	99	97	0	732	710	230	31	32	13	100	100	0	0.625	0.651	0.636	0.637	1.692	0.650	0.754	120	515	1139	1121	-0.678	438	701	442	679	0
2	16	19	"iYOR138C"	"iYOR138C"	9810	17420	130	373	376	131	173	180	68	84	71	0	716	668	274	31	33	16	99	99	0	0.292	0.319	0.325	0.323	2.495	0.291	0.510	120	634	885	840	-1.776	200	685	203	637	0
2	17	19	"itG(CCC)O"	"itG(CCC)O"	10020	17430	110	242	254	94	179	187	71	46	13	0	235	231	105	32	34	19	97	92	0	0.310	0.377	0.512	0.448	3.382	0.619	0.125	80	510	266	274	-1.688	63	203	75	199	0
2	18	19	"iYOR146W"	"iYOR146W"	10210	17430	130	270	289	109	174	181	64	71	30	0	720	671	242	31	33	14	100	99	0	0.139	0.180	0.167	0.173	2.633	0.159	0.241	120	637	785	755	-2.843	96	689	115	640	0
2	19	19	"iYPL228W"	"iYPL228W"	10420	17430	120	455	452	141	177	184	82	90	75	0	328	327	123	31	33	13	98	97	0	0.936	0.929	0.912	0.903	1.925	1.005	0.618	120	544	575	571	-0.095	278	297	275	296	0
2	20	19	"iYPL224C"	"iYPL224C"	10610	17420	130	531	542	224	180	189	82	90	80	0	1709	1513	751	34	36	21	99	98	0	0.210	0.245	0.230	0.249	1.958	0.226	0.648	120	543	2026	1841	-2.255	351	1675	362	1479	0
2	21	19	"iYPL220W"	"iYPL220W"	10810	17420	130	384	392	141	176	182	58	86	75	0	962	901	437	32	34	19	95	95	0	0.224	0.249	0.246	0.253	2.122	0.227	0.602	120	678	1138	1085	-2.161	208	930	216	869	0
2	1	20	"iYPL203W"	"iYPL203W"	6810	17640	140	922	935	370	162	169	60	100	97	0	986	904	446	31	40	79	94	92	0	0.796	0.885	0.912	1.001	2.131	0.857	0.809	156	908	1715	1646	-0.330	760	955	773	873	0
2	2	20	"iYPL199C"	"iYPL199C"	7010	17630	130	344	351	119	163	170	58	86	73	0	734	636	312	31	32	13	98	98	0	0.257	0.311	0.293	0.308	2.321	0.257	0.473	120	660	884	793	-1.958	181	703	188	605	0
2	3	20	"iYPL195W"	"iYPL195W"	7210	17630	130	332	336	112	167	174	66	81	56	0	655	648	304	31	32	12	99	98	0	0.264	0.274	0.250	0.265	2.587	0.245	0.515	120	679	789	786	-1.919	165	624	169	617	0
2	4	20	"itE(UUC)P"	"itE(UUC)P"	7410	17640	120	344	364	164	173	179	71	80	53	0	209	208	85	31	36	56	91	81	0	0.961	1.079	1.169	0.943	2.375	1.775	0.413	120	629	349	368	-0.058	171	178	191	177	0
2	5	20	"iYPL177C-0"	"iYPL177C-0"	7620	17650	100	358	378	115	175	182	67	91	71	0	959	878	394	32	47	98	95	90	0	0.197	0.240	0.215	0.254	2.268	0.185	0.427	80	486	1110	1049	-2.341	183	927	203	846	0
2	6	20	"iYPL174C"	"iYPL174C"	7820	17640	130	334	351	123	166	173	62	84	67	0	844	726	523	31	33	18	86	81	0	0.207	0.266	0.275	0.386	4.151	0.204	0.524	120	733	981	880	-2.275	168	813	185	695	0
2	7	20	"iYPL157W"	"iYPL157W"	8020	17630	130	415	443	295	164	171	60	83	70	0	532	493	336	31	32	14	94	90	0	0.501	0.604	0.521	0.587	2.516	0.646	0.544	120	644	752	741	-0.997	251	501	279	462	0
2	8	20	"iYPL153C"	"iYPL153C"	8200	17630	130	335	353	128	170	175	60	83	65	0	921	901	527	31	32	14	98	96	0	0.185	0.210	0.202	0.248	2.835	0.177	0.537	120	642	1055	1053	-2.431	165	890	183	870	0
2	9	20	"iYPL149W"	"iYPL149W"	8410	17630	130	294	316	114	170	178	61	74	50	0	453	450	198	30	32	14	96	95	0	0.293	0.348	0.310	0.323	2.811	0.334	0.365	120	740	547	566	-1.770	124	423	146	420	0
2	10	20	"itG(GCC)P2"	"itG(GCC)P2"	8630	17630	130	499	493	128	171	176	56	98	94	0	1132	1052	322	30	32	14	100	100	0	0.298	0.315	0.316	0.313	1.750	0.293	0.707	120	725	1430	1344	-1.748	328	1102	322	1022	0
2	11	20	"iYPR163C"	"iYPR163C"	8820	17620	130	390	386	108	174	181	65	91	78	0	1355	1220	423	31	32	14	100	100	0	0.163	0.178	0.173	0.180	1.918	0.162	0.543	120	678	1540	1401	-2.616	216	1324	212	1189	0
2	12	20	"iYPR167C"	"iYPR167C"	9030	17630	140	1165	1198	466	173	181	64	99	98	0	2008	1816	728	31	32	13	99	99	0	0.502	0.574	0.538	0.584	1.944	0.553	0.793	156	797	2969	2810	-0.995	992	1977	1025	1785	0
2	13	20	"iYPR183W"	"iYPR183W"	9210	17620	130	633	642	238	174	182	56	97	91	0	2182	1937	968	31	35	38	100	100	0	0.213	0.246	0.243	0.267	1.975	0.220	0.764	120	623	2610	2374	-2.228	459	2151	468	1906	0
2	14	20	"iYPR187W"	"iYPR187W"	9410	17630	140	433	448	165	174	180	58	91	83	0	768	695	328	31	34	34	98	95	0	0.351	0.413	0.409	0.427	2.402	0.388	0.614	156	814	996	938	-1.509	259	737	274	664	0
2	15	20	"iYPR191W"	"iYPR191W"	9610	17620	130	1231	1181	359	176	183	59	99	99	0	3542	3169	1125	32	34	19	100	100	0	0.301	0.320	0.322	0.332	1.559	0.290	0.813	120	662	4565	4142	-1.734	1055	3510	1005	3137	0
2	16	20	"YALCdelta2"	"YALCdelta2"	9810	17630	130	872	830	294	177	184	64	98	95	0	1268	1142	479	32	33	19	98	97	0	0.562	0.588	0.594	0.596	1.685	0.504	0.738	120	711	1931	1763	-0.831	695	1236	653	1110	0
2	17	20	"YBLWTy2-1B"	"YBLWTy2-1B"	10010	17630	130	10428	10332	3823	176	185	72	100	100	0	19732	18321	6857	33	35	16	100	100	0	0.520	0.555	0.532	0.570	1.466	0.540	0.888	120	716	29951	28444	-0.942	10252	19699	10156	18288	0
2	18	20	"YBLWdelta10"	"YBLWdelta10"	10210	17630	130	15958	16067	5124	174	182	66	100	100	0	18799	16764	6480	33	35	16	100	100	0	0.841	0.950	0.915	1.012	1.472	0.889	0.904	120	695	34550	32624	-0.250	15784	18766	15893	16731	0
2	19	20	"YFRWdelta10"	"YFRWdelta10"	10410	17620	130	763	769	299	177	186	81	96	89	0	1580	1387	643	33	35	22	100	98	0	0.379	0.437	0.430	0.466	1.703	0.401	0.799	120	662	2133	1946	-1.401	586	1547	592	1354	0
2	20	20	"YGRCTy1-2A"	"YGRCTy1-2A"	10610	17620	140	35881	35717	15096	179	187	75	100	100	3	35628	29652	13375	33	36	25	100	100	0	1.003	1.200	1.137	1.320	1.842	1.196	0.887	156	779	71297	65157	0.004	35702	35595	35538	29619	0
2	21	20	"YHLComega1"	"YHLComega1"	10810	17620	130	1222	1253	570	172	178	58	96	94	0	1780	1736	923	32	34	26	99	96	0	0.601	0.634	0.640	0.657	1.885	0.579	0.817	120	758	2798	2785	-0.735	1050	1748	1081	1704	0
3	1	1	"PET112"	"YBL080C"	11200	13920	130	292	307	88	186	196	107	48	15	0	1109	1099	518	31	51	238	93	86	0	0.098	0.113	0.119	0.120	2.530	0.135	0.381	120	763	1184	1189	-3.346	106	1078	121	1068	0
3	2	1	"YBL111C"	"YBL111C"	11400	13930	130	2770	2593	1126	186	197	105	99	96	0	13349	12039	5678	31	56	254	100	97	0	0.194	0.200	0.207	0.212	1.534	0.190	0.919	120	669	15902	14415	-2.366	2584	13318	2407	12008	0
3	3	1	"YBR028C"	"YBR028C"	11580	13930	130	585	605	176	181	187	58	97	96	0	1188	1110	393	31	35	81	98	96	0	0.349	0.393	0.381	0.397	1.542	0.370	0.802	120	663	1561	1503	-1.518	404	1157	424	1079	0
3	4	1	"RHK1"	"YBL082C"	11780	13920	130	420	434	153	186	192	61	91	84	0	2082	2001	892	31	34	50	95	94	0	0.114	0.126	0.118	0.131	2.069	0.118	0.635	120	754	2285	2218	-3.132	234	2051	248	1970	0
3	5	1	"YBL113C"	"YBL113C"	11980	13930	130	3036	2812	873	185	192	62	100	100	0	11390	10023	3672	31	35	45	100	100	0	0.251	0.263	0.260	0.280	1.521	0.246	0.902	120	677	14210	12619	-1.994	2851	11359	2627	9992	0
3	6	1	"YBR030W"	"YBR030W"	12180	13930	130	295	305	90	184	188	58	75	46	0	1113	1005	379	31	32	15	98	97	0	0.103	0.124	0.129	0.127	2.319	0.110	0.383	120	726	1193	1095	-3.285	111	1082	121	974	0
3	7	1	"CDC27"	"YBL084C"	12400	13930	130	520	529	186	183	189	60	93	88	0	1265	1147	495	31	33	18	97	96	0	0.273	0.310	0.318	0.319	1.818	0.284	0.726	120	683	1571	1462	-1.873	337	1234	346	1116	0
3	8	1	"RER2"	"YBR002C"	12590	13920	130	909	891	350	185	190	57	98	95	0	1130	1029	484	31	41	223	90	82	0	0.659	0.707	0.685	0.766	1.814	0.646	0.648	120	688	1823	1704	-0.602	724	1099	706	998	0
3	9	1	"YBR032W"	"YBR032W"	12790	13930	130	548	551	162	186	189	58	96	92	0	887	776	300	30	41	227	89	82	0	0.422	0.489	0.463	0.509	1.948	0.336	0.534	120	682	1219	1111	-1.243	362	857	365	746	0
3	10	1	"YBL086C"	"YBL086C"	12980	13920	130	235	250	97	183	189	60	44	20	0	672	649	279	30	35	65	95	91	0	0.081	0.108	0.139	0.130	3.186	0.096	0.135	120	667	694	686	-3.626	52	642	67	619	0
3	11	1	"YBR004C"	"YBR004C"	13160	13920	130	1336	1237	456	183	187	56	98	96	0	758	693	304	30	36	64	93	88	0	1.584	1.590	1.598	1.700	1.601	1.628	0.882	120	743	1881	1717	0.663	1153	728	1054	663	0
3	12	1	"HMT1"	"YBR034C"	13380	13920	130	780	784	287	183	187	55	99	98	0	1534	1458	561	30	31	11	99	99	0	0.397	0.421	0.427	0.442	1.771	0.416	0.828	120	729	2101	2029	-1.333	597	1504	601	1428	0
3	13	1	"YCL044C"	"YCL044C"	13590	13930	150	191	204	70	182	188	56	29	9	0	38	44	25	30	41	184	0	0	0	1.125	1.571	2.222	2.615	4.211	59.530	0.003	156	839	17	36	0.170	9	8	22	14	-50
3	14	1	"YCLX03C"	"YCLX03C"	13770	13920	130	928	916	312	184	191	58	97	96	0	1680	1503	671	30	44	207	93	86	0	0.451	0.497	0.513	0.544	1.907	0.446	0.786	120	666	2394	2205	-1.149	744	1650	732	1473	0
3	15	1	"YCR022C"	"YCR022C"	13970	13920	130	648	632	205	186	192	58	94	91	0	1999	1713	741	30	33	25	96	94	0	0.235	0.265	0.252	0.296	1.877	0.250	0.813	120	714	2431	2129	-2.091	462	1969	446	1683	0
3	16	1	"YCL046W"	"YCL046W"	14190	13920	150	197	202	67	187	189	57	23	8	0	44	67	70	31	33	19	44	30	0	0.769	0.417	2.605	2.057	4.573	0.795	0.013	156	865	23	51	-0.379	10	13	15	36	-50
3	17	1	"YCLX05C"	"YCLX05C"	14370	13920	130	688	684	236	186	189	58	98	92	0	1726	1591	673	30	32	15	99	98	0	0.296	0.319	0.312	0.353	1.876	0.305	0.809	120	569	2198	2059	-1.756	502	1696	498	1561	0
3	18	1	"YCR024C"	"YCR024C"	14560	13900	160	467	470	196	190	195	71	80	73	0	1156	1110	631	30	31	13	94	93	0	0.246	0.259	0.262	0.280	2.685	0.241	0.682	208	982	1403	1360	-2.023	277	1126	280	1080	0
3	19	1	"YCL048W"	"YCL048W"	14790	13920	150	204	208	65	193	199	61	19	7	0	38	54	61	31	34	54	12	6	0	1.571	0.652	3.000	2.433	4.432	15.834	0.006	156	849	18	38	0.652	11	7	15	23	-50
3	20	1	"YCLX07W"	"YCLX07W"	14980	13920	130	958	931	321	193	204	62	96	93	0	1667	1477	599	31	35	62	98	95	0	0.468	0.510	0.516	0.516	1.639	0.503	0.875	120	632	2401	2184	-1.097	765	1636	738	1446	0
3	21	1	"YCR025C"	"YCR025C"	15160	13920	130	302	300	92	195	204	63	68	38	0	1321	1204	471	30	32	14	100	99	0	0.083	0.089	0.098	0.096	2.123	0.085	0.308	120	751	1398	1279	-3.593	107	1291	105	1174	0
3	1	2	"APA1"	"YCL050C"	11190	14130	150	197	212	82	179	184	66	25	7	0	82	128	135	30	34	44	53	33	0	0.346	0.337	0.802	0.839	4.048	0.631	0.154	156	841	70	131	-1.531	18	52	33	98	-50
3	2	2	"YCLX09W"	"YCLX09W"	11360	14130	130	660	648	224	180	186	58	97	91	0	2468	2245	963	31	37	71	96	95	0	0.197	0.211	0.211	0.224	1.766	0.193	0.781	120	590	2917	2682	-2.344	480	2437	468	2214	0
3	3	2	"RSG1"	"YCR027C"	11580	14130	130	1278	1221	460	183	188	58	100	98	0	2637	2268	1001	32	37	81	95	91	0	0.420	0.464	0.456	0.519	1.826	0.443	0.893	120	683	3700	3274	-1.250	1095	2605	1038	2236	0
3	4	2	"YDL211C"	"YDL211C"	11770	14150	80	239	241	69	182	187	54	51	19	0	796	762	464	32	38	74	86	80	0	0.075	0.081	0.125	0.128	2.609	0.067	0.163	52	330	821	789	-3.745	57	764	59	730	0
3	5	2	"AAD4"	"YDL243C"	11990	14130	150	190	200	69	185	187	59	20	5	0	72	79	49	32	41	119	7	0	0	0.125	0.319	1.302	1.257	4.603	0.003	0.000	156	763	45	62	-3.000	5	40	15	47	-50
3	6	2	"LUV1"	"YDR027C"	12160	14130	130	818	784	215	181	187	61	99	96	0	1727	1570	507	32	34	40	100	100	0	0.376	0.392	0.388	0.392	1.458	0.381	0.852	120	590	2332	2141	-1.412	637	1695	603	1538	0
3	7	2	"YDL213C"	"YDL213C"	12390	14130	150	227	245	98	179	185	61	43	22	0	270	527	592	31	33	17	74	65	0	0.201	0.133	0.183	0.291	5.266	0.110	0.264	156	739	287	562	-2.316	48	239	66	496	-50
3	8	2	"HXT15"	"YDL245C"	12560	14130	130	2173	2239	868	179	187	60	100	100	0	8394	7730	2755	31	33	19	100	100	0	0.238	0.268	0.261	0.271	1.431	0.272	0.839	120	568	10357	9759	-2.068	1994	8363	2060	7699	0
3	9	2	"YDR029W"	"YDR029W"	12770	14130	130	526	528	154	182	188	61	96	90	0	1206	1054	409	30	49	336	88	83	0	0.293	0.338	0.328	0.357	1.777	0.224	0.531	120	648	1520	1370	-1.773	344	1176	346	1024	0
3	10	2	"GDH2"	"YDL215C"	12970	14140	130	264	275	86	180	182	58	64	31	0	754	733	346	29	36	60	93	90	0	0.116	0.135	0.135	0.141	2.466	0.121	0.276	120	694	809	799	-3.110	84	725	95	704	0
3	11	2	"YDL247W"	"YDL247W"	13190	14150	110	265	273	88	179	181	56	67	40	0	930	843	484	30	38	59	87	85	0	0.096	0.116	0.143	0.169	3.356	0.107	0.317	80	540	986	907	-3.388	86	900	94	813	0
3	12	2	"YDR031W"	"YDR031W"	13380	14130	130	331	327	87	178	183	55	86	65	0	864	787	316	30	33	27	99	97	0	0.183	0.197	0.208	0.188	2.068	0.181	0.504	120	654	987	906	-2.447	153	834	149	757	0
3	13	2	"TIM22"	"YDL217C"	13580	14120	130	287	294	104	181	186	56	70	48	0	891	868	429	31	31	15	99	99	0	0.123	0.135	0.147	0.156	2.551	0.124	0.371	120	615	966	950	-3.020	106	860	113	837	0
3	14	2	"NTH1"	"YDR001C"	13780	14130	110	431	456	175	193	193	61	90	80	0	257	304	191	31	37	106	83	52	0	1.053	0.963	0.992	0.964	1.889	1.049	0.649	80	524	464	536	0.075	238	226	263	273	0
3	15	2	"MRH1"	"YDR033W"	13980	14130	120	413	423	168	180	187	58	86	77	0	656	700	384	31	37	99	89	88	0	0.373	0.363	0.331	0.349	2.057	0.327	0.604	120	607	858	912	-1.424	233	625	243	669	0
3	16	2	"YDR346C"	"YDR346C"	14180	14130	130	346	407	208	180	189	62	84	63	0	711	847	623	30	32	15	98	98	0	0.244	0.278	0.278	0.257	2.486	0.265	0.641	120	595	847	1044	-2.036	166	681	227	817	0
3	17	2	"LSM6"	"YDR378C"	14380	14130	140	357	362	104	179	186	58	89	73	0	1348	1173	428	30	31	13	98	98	0	0.135	0.160	0.154	0.154	2.415	0.143	0.514	156	716	1496	1326	-2.888	178	1318	183	1143	0
3	18	2	"STE14"	"YDR410C"	14610	14130	130	1288	1271	345	184	188	60	100	100	0	2697	2479	829	30	37	38	100	100	0	0.414	0.444	0.434	0.463	1.565	0.423	0.890	120	707	3771	3536	-1.272	1104	2667	1087	2449	0
3	19	2	"YDR348C"	"YDR348C"	14800	14090	90	207	223	73	193	196	60	26	11	0	69	114	107	32	49	58	38	26	0	0.378	0.366	0.612	0.906	5.663	0.409	0.115	52	343	51	112	-1.402	14	37	30	82	0
3	20	2	"YDR380W"	"YDR380W"	14980	14130	130	587	579	155	185	189	56	97	95	0	3274	3159	948	30	36	36	100	100	0	0.124	0.126	0.123	0.121	1.706	0.115	0.760	120	647	3646	3523	-3.013	402	3244	394	3129	0
3	21	2	"YDR412W"	"YDR412W"	15180	14130	130	460	449	119	183	189	61	97	86	0	2157	2077	668	30	34	45	100	100	0	0.130	0.130	0.130	0.125	1.718	0.119	0.663	120	713	2404	2313	-2.941	277	2127	266	2047	0
3	1	3	"TCM10"	"YDR350C"	11190	14340	130	778	769	246	177	182	56	99	96	0	2701	2547	858	30	33	18	100	100	0	0.225	0.235	0.233	0.233	1.428	0.237	0.885	120	666	3272	3109	-2.152	601	2671	592	2517	0
3	2	3	"RPP2B"	"YDR382W"	11380	14340	130	429	441	150	175	181	55	90	85	0	684	669	252	31	32	13	98	97	0	0.389	0.417	0.409	0.400	2.101	0.420	0.700	120	630	907	904	-1.362	254	653	266	638	0
3	3	3	"ERD1"	"YDR414C"	11590	14340	130	771	784	269	181	186	58	96	95	0	3103	2858	1009	31	33	18	99	99	0	0.192	0.213	0.206	0.205	1.576	0.208	0.862	120	644	3662	3430	-2.380	590	3072	603	2827	0
3	4	3	"YDR352W"	"YDR352W"	11790	14340	130	1591	1608	576	182	184	57	100	100	0	2624	2493	869	31	32	13	100	100	0	0.543	0.579	0.560	0.597	1.602	0.568	0.892	120	622	4002	3888	-0.880	1409	2593	1426	2462	0
3	5	3	"YDR384C"	"YDR384C"	11980	14340	120	571	556	154	179	181	58	97	93	0	1738	1688	531	32	39	121	100	98	0	0.230	0.228	0.240	0.223	1.636	0.218	0.775	120	558	2098	2033	-2.122	392	1706	377	1656	0
3	6	3	"SYF1"	"YDR416W"	12190	14340	120	629	667	257	179	184	73	96	95	0	2423	2375	1064	31	35	48	100	100	0	0.188	0.208	0.201	0.206	1.612	0.202	0.808	120	588	2842	2832	-2.410	450	2392	488	2344	0
3	7	3	"SHC1"	"YER096W"	12390	14340	130	722	768	277	177	184	73	100	99	0	2724	2592	682	31	33	28	100	100	0	0.202	0.231	0.215	0.222	1.630	0.223	0.750	120	577	3238	3152	-2.305	545	2693	591	2561	0
3	8	3	"LCP5"	"YER127W"	12590	14340	140	983	975	266	179	186	61	100	100	0	2948	2656	827	30	47	327	95	93	0	0.276	0.303	0.290	0.320	1.685	0.291	0.858	156	673	3722	3422	-1.860	804	2918	796	2626	0
3	9	3	"BUR6"	"YER159C"	12790	14340	130	450	446	113	180	185	62	95	89	0	1708	1585	421	30	48	339	97	92	0	0.161	0.171	0.171	0.163	1.641	0.164	0.703	120	627	1948	1821	-2.636	270	1678	266	1555	0
3	10	3	"UBP9"	"YER098W"	13000	14340	130	1284	1213	332	179	182	56	100	100	0	3410	3306	1016	30	31	11	100	100	0	0.327	0.316	0.311	0.324	1.495	0.306	0.890	120	616	4485	4310	-1.613	1105	3380	1034	3276	0
3	11	3	"PAK1"	"YER129W"	13190	14340	130	1129	1271	580	177	181	54	100	100	0	2310	2457	1196	30	35	83	100	100	0	0.418	0.451	0.443	0.450	1.473	0.443	0.875	120	588	3232	3521	-1.260	952	2280	1094	2427	0
3	12	3	"SPT2"	"YER161C"	13390	14340	130	664	677	205	173	179	56	100	99	0	6159	5627	1771	31	35	82	100	100	0	0.080	0.090	0.088	0.091	1.646	0.085	0.826	120	597	6619	6100	-3.642	491	6128	504	5596	0
3	13	3	"UBC6"	"YER100W"	13580	14330	130	974	951	265	182	185	55	99	98	0	3202	2983	902	31	32	15	100	100	0	0.250	0.261	0.260	0.271	1.588	0.250	0.883	120	630	3963	3721	-2.001	792	3171	769	2952	0
3	14	3	"RPS26B"	"YER131W"	13790	14330	130	636	628	199	182	186	58	95	92	0	2887	2669	1001	31	36	93	98	97	0	0.159	0.169	0.167	0.175	1.790	0.164	0.831	120	683	3310	3084	-2.653	454	2856	446	2638	0
3	15	3	"YER163C"	"YER163C"	14000	14340	130	547	551	154	176	183	57	99	95	0	3096	2780	912	31	36	96	100	98	0	0.121	0.136	0.135	0.141	1.822	0.132	0.794	120	631	3436	3124	-3.046	371	3065	375	2749	0
3	16	3	"RPS8B"	"YER102W"	14200	14330	130	571	549	164	180	186	61	94	92	0	2866	2561	916	30	32	13	100	100	0	0.138	0.146	0.143	0.148	1.692	0.134	0.760	120	627	3227	2900	-2.859	391	2836	369	2531	0
3	17	3	"GLC7"	"YER133W"	14410	14330	130	384	394	133	175	181	58	90	77	0	2000	1996	818	30	32	16	99	99	0	0.106	0.111	0.110	0.111	1.902	0.108	0.617	120	615	2179	2185	-3.237	209	1970	219	1966	0
3	18	3	"PAB1"	"YER165W"	14610	14340	130	422	430	128	177	184	61	94	84	0	2293	2137	814	30	31	14	99	98	0	0.108	0.120	0.121	0.125	2.385	0.113	0.664	120	615	2508	2360	-3.207	245	2263	253	2107	0
3	19	3	"CDC43"	"YGL155W"	14800	14330	130	1044	1035	345	188	190	58	100	98	0	3442	3170	1079	30	38	42	100	99	0	0.251	0.270	0.270	0.277	1.582	0.266	0.889	120	674	4268	3987	-1.995	856	3412	847	3140	0
3	20	3	"COX4"	"YGL187C"	15000	14330	130	370	361	124	179	184	56	82	70	0	1787	1566	600	30	32	16	99	99	0	0.109	0.118	0.118	0.115	2.265	0.109	0.512	120	615	1948	1718	-3.201	191	1757	182	1536	0
3	21	3	"YGL219C"	"YGL219C"	15200	14330	130	530	545	160	180	185	60	99	95	0	3350	3131	1116	29	38	132	97	96	0	0.105	0.118	0.117	0.123	1.813	0.113	0.774	120	697	3671	3467	-3.246	350	3321	365	3102	0
3	1	4	"YGL157W"	"YGL157W"	11190	14540	130	527	550	146	178	185	61	98	97	0	2575	2485	747	30	33	18	100	100	0	0.137	0.152	0.147	0.150	1.470	0.144	0.766	120	644	2894	2827	-2.866	349	2545	372	2455	0
3	2	4	"RPS26A"	"YGL189C"	11390	14540	130	1002	987	289	179	183	60	99	99	0	2507	2386	660	31	32	13	100	100	0	0.332	0.343	0.340	0.334	1.461	0.338	0.866	120	610	3299	3163	-1.589	823	2476	808	2355	0
3	3	4	"NIF3"	"YGL221C"	11590	14540	120	612	625	158	183	187	58	100	98	0	3221	3018	757	32	33	16	100	100	0	0.135	0.148	0.148	0.145	1.521	0.141	0.795	120	571	3618	3428	-2.894	429	3189	442	2986	0
3	4	4	"YGL159W"	"YGL159W"	11800	14540	130	633	633	179	181	187	58	98	95	0	2459	2239	735	31	32	12	100	100	0	0.186	0.205	0.202	0.203	1.563	0.198	0.833	120	629	2880	2660	-2.425	452	2428	452	2208	0
3	5	4	"COX13"	"YGL191W"	12000	14540	130	284	294	75	176	183	61	75	43	0	1289	1195	356	31	31	12	100	100	0	0.086	0.101	0.100	0.096	1.939	0.098	0.408	120	599	1366	1282	-3.542	108	1258	118	1164	0
3	6	4	"YGL223C"	"YGL223C"	12190	14540	120	846	833	202	178	183	59	100	99	0	3460	3204	892	31	32	15	100	100	0	0.195	0.206	0.205	0.207	1.447	0.195	0.865	120	557	4097	3828	-2.360	668	3429	655	3173	0
3	7	4	"YGL161C"	"YGL161C"	12400	14530	130	795	861	341	180	185	58	99	97	0	3075	2826	865	31	32	17	100	100	0	0.202	0.244	0.235	0.231	1.555	0.244	0.801	120	610	3659	3476	-2.307	615	3044	681	2795	0
3	8	4	"YGL193C"	"YGL193C"	12590	14540	120	512	537	189	182	184	57	94	90	0	1393	1237	501	30	31	14	98	98	0	0.242	0.294	0.281	0.296	1.684	0.191	0.516	120	528	1693	1562	-2.046	330	1363	355	1207	0
3	9	4	"GOG5"	"YGL225W"	12790	14540	130	1861	1781	419	181	184	57	100	100	0	3259	2986	854	30	31	12	100	100	0	0.520	0.541	0.538	0.566	1.438	0.524	0.931	120	613	4909	4556	-0.943	1680	3229	1600	2956	0
3	10	4	"RNH70"	"YGR276C"	12990	14540	120	984	951	272	180	187	57	99	99	0	2893	2611	889	30	31	11	100	100	0	0.281	0.299	0.297	0.320	1.638	0.287	0.899	120	558	3667	3352	-1.832	804	2863	771	2581	0
3	11	4	"YHL012W"	"YHL012W"	13190	14530	130	5976	5539	1743	179	186	58	100	100	0	2506	2318	758	30	35	81	100	100	0	2.341	2.343	2.350	2.367	1.278	2.345	0.948	120	613	8273	7648	1.227	5797	2476	5360	2288	0
3	12	4	"YHL044W"	"YHL044W"	13390	14530	130	1217	1179	264	176	183	59	100	100	0	2784	2626	708	30	35	83	100	100	0	0.378	0.386	0.379	0.395	1.341	0.368	0.909	120	594	3795	3599	-1.404	1041	2754	1003	2596	0
3	13	4	"YGR278W"	"YGR278W"	13590	14530	130	1530	1452	392	182	187	59	100	100	0	4315	4000	1068	30	33	51	100	100	0	0.315	0.320	0.318	0.322	1.325	0.312	0.914	120	643	5633	5240	-1.668	1348	4285	1270	3970	0
3	14	4	"YLF2"	"YHL014C"	13810	14540	120	4887	4648	1078	178	187	64	100	100	0	2305	2100	631	31	31	11	100	100	0	2.071	2.160	2.136	2.291	1.381	2.123	0.950	120	557	6983	6539	1.050	4709	2274	4470	2069	0
3	15	4	"YHL046C"	"YHL046C"	13990	14530	120	4873	4563	1217	177	186	63	100	100	0	10279	9641	2593	31	32	12	100	100	0	0.458	0.456	0.459	0.460	1.257	0.449	0.947	120	526	14944	13996	-1.126	4696	10248	4386	9610	0
3	16	4	"YGR280C"	"YGR280C"	14200	14530	120	748	801	218	182	185	58	100	100	0	4456	4234	914	30	31	14	100	100	0	0.128	0.147	0.135	0.144	1.377	0.143	0.830	120	571	4992	4823	-2.967	566	4426	619	4204	0
3	17	4	"DUR3"	"YHL016C"	14400	14530	130	6079	6142	1534	176	184	71	100	100	0	3943	3573	1081	30	35	70	100	100	0	1.509	1.684	1.622	1.754	1.356	1.647	0.917	120	650	9816	9509	0.593	5903	3913	5966	3543	0
3	18	4	"COS8"	"YHL048W"	14600	14540	130	1924	1823	521	175	185	72	100	100	0	5191	4766	1567	30	34	70	99	99	0	0.339	0.348	0.346	0.365	1.463	0.333	0.936	120	638	6910	6384	-1.561	1749	5161	1648	4736	0
3	19	4	"BGL2"	"YGR282C"	14810	14530	120	1296	1270	273	177	184	62	100	100	0	1962	1841	477	30	31	11	100	100	0	0.579	0.604	0.591	0.617	1.343	0.583	0.902	120	526	3051	2904	-0.788	1119	1932	1093	1811	0
3	20	4	"YHL018W"	"YHL018W"	14990	14530	130	1056	1045	263	182	189	63	100	98	0	2323	2086	656	31	33	21	100	100	0	0.381	0.420	0.422	0.432	1.380	0.405	0.894	120	617	3166	2918	-1.391	874	2292	863	2055	0
3	21	4	"YHL050C"	"YHL050C"	15190	14530	130	4588	4953	2233	181	184	57	100	100	0	17688	18761	7924	30	37	127	100	100	0	0.250	0.255	0.251	0.257	1.356	0.252	0.938	120	695	22065	23503	-2.002	4407	17658	4772	18731	0
3	1	5	"YIL086C"	"YIL086C"	11200	14730	150	190	208	101	176	184	65	24	7	0	37	54	53	30	31	14	35	23	0	2.000	1.333	2.705	2.448	4.351	5.632	0.150	156	848	21	56	1.000	14	7	32	24	-50
3	2	5	"RHO3"	"YIL118W"	11400	14740	130	1119	1166	430	185	189	62	99	98	0	1421	1389	459	31	33	20	100	100	0	0.672	0.722	0.706	0.701	1.453	0.746	0.899	120	617	2324	2339	-0.574	934	1390	981	1358	0
3	3	5	"DNA43"	"YIL150C"	11600	14740	120	1141	1099	391	174	183	60	98	95	0	2975	2747	1072	32	35	22	100	99	0	0.329	0.341	0.338	0.356	1.566	0.329	0.897	120	590	3910	3640	-1.606	967	2943	925	2715	0
3	4	5	"YIL088C"	"YIL088C"	11800	14740	120	2346	2310	457	175	185	60	100	100	0	3752	3558	767	31	32	13	100	100	0	0.583	0.605	0.606	0.610	1.278	0.594	0.930	120	549	5892	5662	-0.777	2171	3721	2135	3527	0
3	5	5	"YIL120W"	"YIL120W"	11990	14740	130	2314	2269	465	176	187	72	100	100	0	2641	2435	664	31	32	19	100	100	0	0.819	0.871	0.849	0.908	1.450	0.836	0.898	120	622	4748	4497	-0.288	2138	2610	2093	2404	0
3	6	5	"YIL152W"	"YIL152W"	12190	14740	130	1372	1418	468	176	184	64	99	99	0	1433	1358	492	31	32	13	100	99	0	0.853	0.936	0.933	0.979	1.510	0.925	0.906	120	613	2598	2569	-0.229	1196	1402	1242	1327	0
3	7	5	"YIL090W"	"YIL090W"	12400	14740	130	917	931	300	180	187	59	100	100	0	3858	3725	982	31	34	23	100	100	0	0.193	0.203	0.200	0.197	1.502	0.197	0.835	120	676	4564	4445	-2.376	737	3827	751	3694	0
3	8	5	"YIL122W"	"YIL122W"	12610	14740	130	563	566	196	179	183	55	95	91	0	2616	2459	1004	30	35	38	99	99	0	0.148	0.159	0.161	0.157	1.740	0.158	0.808	120	578	2970	2816	-2.752	384	2586	387	2429	0
3	9	5	"IMP2'"	"YIL154C"	12800	14740	130	267	276	69	178	183	57	70	40	0	808	771	196	30	36	48	100	98	0	0.114	0.132	0.134	0.130	2.069	0.020	0.192	120	603	867	839	-3.128	89	778	98	741	0
3	10	5	"YIL092W"	"YIL092W"	12990	14740	130	1914	1888	497	178	185	61	100	99	0	3314	3067	1002	30	32	22	100	100	0	0.529	0.563	0.546	0.588	1.424	0.537	0.924	120	621	5020	4747	-0.920	1736	3284	1710	3037	0
3	11	5	"AYR1"	"YIL124W"	13200	14740	130	984	957	237	179	186	64	100	100	0	2023	1865	578	30	34	29	100	100	0	0.404	0.424	0.413	0.447	1.581	0.400	0.860	120	630	2798	2613	-1.308	805	1993	778	1835	0
3	12	5	"UBP7"	"YIL156W"	13390	14740	140	1731	1865	735	177	184	64	100	98	0	3045	2864	1331	30	33	23	98	98	0	0.515	0.596	0.570	0.665	1.934	0.569	0.897	156	683	4569	4522	-0.956	1554	3015	1688	2834	0
3	13	5	"BNA1"	"YJR025C"	13590	14730	120	456	469	138	174	183	61	97	91	0	1236	1220	441	30	33	55	100	98	0	0.234	0.248	0.238	0.244	1.574	0.232	0.717	120	555	1488	1485	-2.096	282	1206	295	1190	0
3	14	5	"CDC8"	"YJR057W"	13790	14730	130	505	513	131	179	184	63	98	96	0	1926	1826	537	31	33	53	100	100	0	0.172	0.186	0.192	0.183	1.581	0.176	0.714	120	599	2221	2129	-2.539	326	1895	334	1795	0
3	15	5	"GRR1"	"YJR090C"	13990	14730	130	382	412	170	175	181	65	96	80	0	708	693	266	31	32	14	99	99	0	0.306	0.358	0.352	0.342	1.899	0.363	0.556	120	631	884	899	-1.710	207	677	237	662	0
3	16	5	"YJR027W"	"YJR027W"	14190	14730	130	574	830	911	178	183	58	96	91	0	1280	1910	2425	30	32	17	100	100	0	0.317	0.347	0.307	0.324	1.870	0.317	0.796	120	663	1646	2532	-1.658	396	1250	652	1880	0
3	17	5	"PTK2"	"YJR059W"	14410	14740	110	409	420	150	180	185	63	90	76	0	1745	1733	799	30	32	18	100	100	0	0.134	0.141	0.141	0.133	1.748	0.138	0.658	80	525	1944	1943	-2.905	229	1715	240	1703	0
3	18	5	"BUD4"	"YJR092W"	14590	14730	110	231	231	77	177	185	63	47	12	0	229	235	108	30	32	15	100	98	0	0.271	0.263	0.380	0.348	2.375	0.396	0.139	80	491	253	259	-1.882	54	199	54	205	0
3	19	5	"YJR029W"	"YJR029W"	14800	14730	140	1731	1721	579	175	184	62	100	99	0	5526	5018	1847	30	43	268	99	98	0	0.283	0.310	0.303	0.319	1.447	0.297	0.908	156	741	7052	6534	-1.821	1556	5496	1546	4988	0
3	20	5	"YJR061W"	"YJR061W"	15010	14740	110	240	250	74	178	186	61	50	26	0	390	400	166	31	35	50	98	92	0	0.173	0.195	0.221	0.204	2.534	0.176	0.143	80	484	421	441	-2.534	62	359	72	369	0
3	21	5	"IME1"	"YJR094C"	15190	14730	130	372	373	111	178	183	57	90	74	0	1391	1385	501	29	31	13	100	100	0	0.142	0.144	0.137	0.135	1.795	0.135	0.580	120	689	1556	1551	-2.812	194	1362	195	1356	0
3	1	6	"GEA1"	"YJR031C"	11190	14940	130	597	654	338	179	184	59	98	90	0	925	1016	588	30	32	16	100	100	0	0.467	0.482	0.450	0.487	1.835	0.475	0.765	120	716	1313	1461	-1.098	418	895	475	986	0
3	2	6	"RPA12"	"YJR063W"	11410	14940	110	306	313	92	180	186	60	77	53	0	1040	968	419	31	34	21	100	100	0	0.125	0.142	0.145	0.144	2.485	0.128	0.372	80	543	1135	1070	-3.001	126	1009	133	937	0
3	3	6	"SFC1"	"YJR095W"	11620	14950	110	383	382	118	173	180	58	93	77	0	989	910	356	31	34	21	98	98	0	0.219	0.238	0.215	0.245	2.221	0.219	0.600	80	500	1168	1088	-2.190	210	958	209	879	0
3	4	6	"YKR020W"	"YKR020W"	11790	14930	110	381	366	109	176	183	58	86	73	0	1534	1458	497	31	39	59	100	98	0	0.136	0.133	0.136	0.130	1.866	0.128	0.575	80	515	1708	1617	-2.874	205	1503	190	1427	0
3	5	6	"MRS4"	"YKR052C"	12020	14940	110	1487	1505	562	175	187	75	100	100	0	1075	1067	401	31	34	23	100	100	0	1.257	1.284	1.188	1.288	1.421	1.326	0.886	80	523	2356	2366	0.330	1312	1044	1330	1036	0
3	6	6	"HBS1"	"YKR084C"	12200	14930	130	867	858	228	168	179	64	100	99	0	2363	2245	632	31	32	13	100	100	0	0.300	0.312	0.311	0.313	1.363	0.295	0.873	120	609	3031	2904	-1.738	699	2332	690	2214	0
3	7	6	"YKR022C"	"YKR022C"	12400	14950	120	1905	2018	1128	179	183	59	99	97	0	1907	1898	982	31	33	14	100	99	0	0.920	0.985	0.955	0.993	1.612	1.032	0.895	120	544	3602	3706	-0.120	1726	1876	1839	1867	0
3	8	6	"DYN1"	"YKR054C"	12600	14930	150	204	211	86	179	183	57	28	10	0	56	100	109	31	37	50	41	26	0	1.000	0.464	1.009	1.320	4.995	0.742	0.184	156	675	50	101	0.000	25	25	32	69	-50
3	9	6	"PRP16"	"YKR086W"	12790	14940	110	341	384	163	181	186	57	85	70	0	758	874	454	30	39	61	100	98	0	0.220	0.241	0.220	0.228	1.786	0.241	0.605	80	501	888	1047	-2.186	160	728	203	844	0
3	10	6	"DBP7"	"YKR024C"	13010	14930	100	460	475	211	182	186	62	95	81	0	514	540	300	29	31	17	100	100	0	0.573	0.573	0.509	0.543	1.899	0.606	0.701	80	481	763	804	-0.803	278	485	293	511	0
3	11	6	"RNC1"	"YKR056W"	13200	14940	110	297	321	117	175	182	65	77	43	0	1077	1097	499	31	33	25	100	100	0	0.117	0.137	0.136	0.137	2.144	0.125	0.430	80	518	1168	1212	-3.100	122	1046	146	1066	0
3	12	6	"YKR088C"	"YKR088C"	13400	14920	110	327	339	107	177	184	66	81	53	0	737	758	308	31	36	33	100	100	0	0.212	0.223	0.222	0.217	1.899	0.210	0.490	80	496	856	889	-2.235	150	706	162	727	0
3	13	6	"GCN3"	"YKR026C"	13600	14940	130	886	862	209	179	185	61	100	99	0	2867	2667	730	30	35	36	100	100	0	0.249	0.259	0.265	0.261	1.376	0.254	0.897	120	637	3544	3320	-2.005	707	2837	683	2637	0
3	14	6	"GLG1"	"YKR058W"	13800	14930	120	437	443	156	181	182	57	94	85	0	1750	1750	842	31	33	25	100	100	0	0.149	0.152	0.150	0.155	1.854	0.146	0.718	120	562	1975	1981	-2.747	256	1719	262	1719	0
3	15	6	"YKR090W"	"YKR090W"	14000	14930	110	273	288	92	172	177	59	72	43	0	544	557	277	32	39	72	96	88	0	0.197	0.221	0.195	0.222	2.565	0.213	0.389	80	547	613	641	-2.342	101	512	116	525	0
3	16	6	"YLR231C"	"YLR231C"	14210	14930	130	1007	1029	362	174	177	56	100	98	0	2421	2282	719	31	31	12	100	100	0	0.349	0.380	0.366	0.373	1.562	0.376	0.867	120	635	3223	3106	-1.521	833	2390	855	2251	0
3	17	6	"RED1"	"YLR263W"	14400	14930	120	398	424	167	177	179	59	88	73	0	1723	1800	976	31	36	91	99	99	0	0.131	0.140	0.135	0.130	1.921	0.132	0.700	120	535	1913	2016	-2.937	221	1692	247	1769	0
3	18	6	"YLR294C"	"YLR294C"	14600	14930	120	329	324	84	176	183	61	81	62	0	1165	1114	342	30	32	12	100	99	0	0.135	0.137	0.139	0.132	1.933	0.130	0.491	120	576	1288	1232	-2.891	153	1135	148	1084	0
3	19	6	"EST1"	"YLR233C"	14800	14930	120	588	581	164	176	183	62	97	96	0	2654	2474	699	30	46	307	95	95	0	0.157	0.166	0.159	0.159	1.619	0.145	0.724	120	550	3036	2849	-2.671	412	2624	405	2444	0
3	20	6	"YLR265C"	"YLR265C"	15000	14930	130	1090	1141	428	177	183	60	100	99	0	1529	1498	510	30	43	293	95	93	0	0.609	0.657	0.646	0.648	1.404	0.667	0.873	120	605	2412	2432	-0.715	913	1499	964	1468	0
3	21	6	"YLR296W"	"YLR296W"	15200	14930	120	202	209	61	180	183	56	33	7	0	600	571	219	29	30	12	98	97	0	0.039	0.054	0.111	0.105	2.863	0.030	0.015	120	623	593	571	-4.698	22	571	29	542	0
3	1	7	"YLR235C"	"YLR235C"	11200	15140	130	456	473	157	181	186	59	94	88	0	1074	996	475	31	32	13	100	98	0	0.264	0.303	0.291	0.316	2.196	0.270	0.675	120	683	1318	1257	-1.923	275	1043	292	965	0
3	2	7	"BOP2"	"YLR267W"	11410	15140	140	832	845	295	179	185	60	98	97	0	2580	2389	857	31	33	14	100	100	0	0.256	0.282	0.283	0.282	1.659	0.277	0.862	156	667	3202	3024	-1.965	653	2549	666	2358	0
3	3	7	"YHC1"	"YLR298C"	11600	15140	140	379	396	122	177	184	73	89	73	0	2177	1972	656	31	33	20	100	100	0	0.094	0.113	0.111	0.108	1.900	0.108	0.636	156	620	2348	2160	-3.409	202	2146	219	1941	0
3	4	7	"THI7"	"YLR237W"	11800	15140	140	1128	1086	331	174	184	82	96	95	0	3986	3604	1148	31	37	51	98	98	0	0.241	0.255	0.251	0.247	1.500	0.247	0.887	156	718	4909	4485	-2.052	954	3955	912	3573	0
3	5	7	"YLR269C"	"YLR269C"	12020	15140	130	486	486	135	174	182	60	95	92	0	1708	1525	525	31	32	13	99	99	0	0.186	0.209	0.206	0.207	1.748	0.185	0.677	120	617	1989	1806	-2.426	312	1677	312	1494	0
3	6	7	"EXG1"	"YLR300W"	12200	15140	130	541	552	149	172	182	59	100	95	0	3088	2899	735	31	32	10	100	100	0	0.121	0.132	0.127	0.129	1.531	0.124	0.755	120	597	3426	3248	-3.050	369	3057	380	2868	0
3	7	7	"MVP1"	"YMR004W"	12410	15140	130	1023	1145	587	176	182	58	99	98	0	823	826	437	31	32	13	100	100	0	1.069	1.219	1.126	1.240	1.620	1.276	0.854	120	581	1639	1764	0.097	847	792	969	795	0
3	8	7	"IMP2"	"YMR035W"	12600	15120	120	755	788	330	178	183	58	98	95	0	844	826	431	31	33	20	97	96	0	0.710	0.767	0.761	0.835	2.064	0.743	0.783	120	543	1390	1405	-0.495	577	813	610	795	0
3	9	7	"SOV1"	"YMR066W"	12800	15130	130	484	483	135	178	185	60	97	90	0	856	776	309	30	33	33	98	95	0	0.370	0.409	0.410	0.426	2.171	0.383	0.702	120	663	1132	1051	-1.433	306	826	305	746	0
3	10	7	"PLB2"	"YMR006C"	13010	15120	110	2077	2174	1025	177	189	87	100	100	0	1187	1212	566	30	35	36	100	100	0	1.642	1.690	1.587	1.698	1.547	1.755	0.858	80	513	3057	3179	0.716	1900	1157	1997	1182	0
3	11	7	"MSN2"	"YMR037C"	13190	15130	130	470	494	193	181	189	83	92	75	0	1832	1785	844	30	34	33	98	98	0	0.160	0.178	0.173	0.172	1.748	0.174	0.723	120	625	2091	2068	-2.640	289	1802	313	1755	0
3	12	7	"YMR068W"	"YMR068W"	13400	15130	130	297	314	100	176	182	61	74	49	0	1087	1026	481	30	34	24	98	97	0	0.114	0.139	0.152	0.149	2.187	0.125	0.431	120	657	1178	1134	-3.127	121	1057	138	996	0
3	13	7	"PLB1"	"YMR008C"	13590	15130	130	3636	3682	1212	178	185	59	100	100	0	6725	5955	2243	31	35	37	100	100	0	0.517	0.591	0.553	0.624	1.649	0.554	0.897	120	566	10152	9428	-0.953	3458	6694	3504	5924	0
3	14	7	"SUB1"	"YMR039C"	13810	15130	140	771	772	275	181	186	61	94	92	0	2951	2675	1132	32	40	62	97	97	0	0.202	0.224	0.229	0.236	1.689	0.201	0.751	156	733	3509	3234	-2.307	590	2919	591	2643	0
3	15	7	"MOT3"	"YMR070W"	13990	15140	110	736	745	233	174	180	61	100	98	0	2627	2472	884	34	54	112	100	98	0	0.217	0.234	0.227	0.241	1.651	0.221	0.809	80	500	3155	3009	-2.206	562	2593	571	2438	0
3	16	7	"YMR010W"	"YMR010W"	14200	15130	130	2144	2241	642	178	182	61	100	100	0	2933	2680	799	33	48	112	100	99	0	0.678	0.779	0.739	0.802	1.446	0.763	0.867	120	666	4866	4710	-0.561	1966	2900	2063	2647	0
3	17	7	"YMR041C"	"YMR041C"	14420	15130	140	1137	1057	385	175	177	56	97	95	0	2747	2313	1013	32	50	268	92	88	0	0.354	0.387	0.382	0.411	2.106	0.368	0.885	156	660	3677	3163	-1.497	962	2715	882	2281	0
3	18	7	"ABF2"	"YMR072W"	14600	15130	130	604	612	163	173	182	57	99	98	0	1378	1276	407	31	49	267	96	90	0	0.320	0.353	0.339	0.366	1.728	0.269	0.618	120	619	1778	1684	-1.644	431	1347	439	1245	0
3	19	7	"YNL046W"	"YNL046W"	14830	15120	110	551	538	150	180	185	63	98	88	0	2415	2151	786	32	51	275	95	92	0	0.156	0.169	0.164	0.171	1.873	0.148	0.695	80	504	2754	2477	-2.683	371	2383	358	2119	0
3	20	7	"TPM1"	"YNL079C"	15010	15120	130	524	535	159	183	190	63	94	91	0	3174	2825	882	31	45	255	98	95	0	0.108	0.126	0.121	0.120	1.791	0.119	0.718	120	570	3484	3146	-3.204	341	3143	352	2794	0
3	21	7	"CYB5"	"YNL111C"	15200	15130	130	555	574	182	181	187	60	97	93	0	985	954	379	30	33	30	97	96	0	0.392	0.425	0.418	0.446	1.678	0.399	0.748	120	684	1329	1317	-1.352	374	955	393	924	0
3	1	8	"ALG11"	"YNL048W"	11200	15340	130	1687	1782	773	182	189	72	99	99	0	2577	2490	1357	32	41	99	99	95	0	0.591	0.651	0.656	0.733	2.180	0.597	0.879	120	676	4050	4058	-0.758	1505	2545	1600	2458	0
3	2	8	"YNL081C"	"YNL081C"	11410	15330	130	857	948	719	183	192	75	75	63	0	598	623	545	32	43	107	62	58	0	1.191	1.294	1.419	1.583	2.454	1.409	0.848	120	582	1240	1356	0.252	674	566	765	591	0
3	3	8	"RPC19"	"YNL113W"	11610	15340	130	309	317	100	180	190	80	72	38	0	1320	1234	547	32	34	19	98	97	0	0.100	0.114	0.125	0.119	1.861	0.104	0.307	120	610	1417	1339	-3.320	129	1288	137	1202	0
3	4	8	"YNL050C"	"YNL050C"	11830	15340	130	3034	3011	658	179	192	90	100	100	0	1976	1778	531	32	34	23	100	100	0	1.469	1.622	1.548	1.700	1.503	1.596	0.902	120	611	4799	4578	0.554	2855	1944	2832	1746	0
3	5	8	"YNL083W"	"YNL083W"	12030	15340	130	1043	1049	301	176	182	58	100	100	0	3292	3099	1023	32	34	27	100	100	0	0.266	0.285	0.282	0.295	1.580	0.269	0.867	120	591	4127	3940	-1.911	867	3260	873	3067	0
3	6	8	"YNL115C"	"YNL115C"	12230	15330	130	1961	1931	490	171	180	57	100	100	0	3161	2916	805	32	34	29	100	100	0	0.572	0.610	0.589	0.622	1.454	0.594	0.912	120	604	4919	4644	-0.806	1790	3129	1760	2884	0
3	7	8	"COX5A"	"YNL052W"	12420	15330	130	883	887	234	174	182	58	100	99	0	1348	1263	331	31	32	12	100	100	0	0.538	0.579	0.578	0.573	1.340	0.577	0.870	120	598	2026	1945	-0.893	709	1317	713	1232	0
3	8	8	"MKT1"	"YNL085W"	12630	15340	130	1404	1416	489	176	183	59	100	99	0	3191	3068	1245	31	33	19	100	100	0	0.389	0.408	0.394	0.429	1.656	0.386	0.886	120	677	4388	4277	-1.364	1228	3160	1240	3037	0
3	9	8	"MLS1"	"YNL117W"	12840	15330	120	508	513	140	174	178	55	97	95	0	2407	2259	590	30	37	91	100	100	0	0.141	0.152	0.146	0.145	1.571	0.143	0.719	120	596	2711	2568	-2.831	334	2377	339	2229	0
3	10	8	"YOL015W"	"YOL015W"	13030	15330	120	515	568	251	177	186	80	95	82	0	629	740	418	30	57	282	90	54	0	0.564	0.551	0.556	0.521	1.710	0.520	0.741	120	612	937	1101	-0.826	338	599	391	710	0
3	11	8	"YOL047C"	"YOL047C"	13220	15330	120	423	428	110	176	183	60	95	87	0	1670	1552	521	31	34	31	100	100	0	0.151	0.166	0.168	0.159	1.890	0.147	0.650	120	572	1886	1773	-2.730	247	1639	252	1521	0
3	12	8	"YOL079W"	"YOL079W"	13420	15320	100	247	265	95	173	180	57	55	36	0	330	334	131	31	37	41	96	95	0	0.247	0.304	0.363	0.271	2.697	0.331	0.331	80	463	373	395	-2.015	74	299	92	303	0
3	13	8	"YOL017W"	"YOL017W"	13630	15320	140	2384	2272	875	177	185	58	99	97	0	3375	3117	1225	32	46	118	97	97	0	0.660	0.679	0.669	0.687	1.834	0.671	0.909	156	725	5550	5180	-0.599	2207	3343	2095	3085	0
3	14	8	"GSH2"	"YOL049W"	13810	15340	90	405	481	234	183	193	77	86	65	0	820	877	576	32	55	154	90	82	0	0.282	0.353	0.357	0.370	2.069	0.389	0.811	52	357	1010	1143	-1.828	222	788	298	845	0
3	15	8	"IRA2"	"YOL081W"	14030	15310	90	204	211	71	172	178	54	38	15	0	163	175	110	32	40	80	61	42	0	0.244	0.273	0.516	0.589	4.042	0.438	0.139	52	398	163	182	-2.033	32	131	39	143	0
3	16	8	"YOL019W"	"YOL019W"	14230	15330	130	4630	4727	1496	176	182	60	100	100	0	4152	3987	1011	32	34	17	100	100	0	1.081	1.151	1.092	1.136	1.336	1.216	0.865	120	621	8574	8506	0.112	4454	4120	4551	3955	0
3	17	8	"GAL11"	"YOL051W"	14410	15330	130	1025	989	438	176	182	58	95	94	0	3897	3564	1953	32	33	19	100	98	0	0.220	0.230	0.232	0.239	1.871	0.215	0.873	120	561	4714	4345	-2.187	849	3865	813	3532	0
3	18	8	"YOL083W"	"YOL083W"	14620	15330	130	463	462	138	179	182	55	95	90	0	2292	2201	711	31	47	260	99	96	0	0.126	0.130	0.131	0.123	1.628	0.117	0.665	120	638	2545	2453	-2.993	284	2261	283	2170	0
3	19	8	"DIS3"	"YOL021C"	14850	15320	120	1864	1801	529	184	187	59	100	100	0	5380	4696	1592	31	35	47	100	100	0	0.314	0.347	0.338	0.361	1.469	0.332	0.915	120	586	7029	6282	-1.671	1680	5349	1617	4665	0
3	20	8	"YOL053C-A"	"YOL053C-A"	15030	15320	120	301	306	90	181	187	58	75	52	0	797	748	275	30	34	34	99	97	0	0.156	0.174	0.171	0.167	2.443	0.148	0.359	120	557	887	843	-2.676	120	767	125	718	0
3	21	8	"YOL085C"	"YOL085C"	15240	15320	100	211	206	70	175	180	57	32	10	0	239	236	96	29	42	208	51	0	0	0.171	0.150	0.378	0.389	2.798	0.137	0.031	80	469	246	238	-2.544	36	210	31	207	0
3	1	9	"KIN4"	"YOR233W"	11240	15520	120	590	627	305	175	183	69	92	82	0	575	605	412	32	40	100	85	77	0	0.764	0.789	0.819	0.923	2.461	0.746	0.761	120	610	958	1025	-0.388	415	543	452	573	0
3	2	9	"RBL2"	"YOR265W"	11430	15530	120	371	409	208	183	189	68	70	57	0	568	678	615	32	33	15	78	70	0	0.351	0.350	0.376	0.462	3.006	0.297	0.652	120	558	724	872	-1.512	188	536	226	646	0
3	3	9	"TIM18"	"YOR297C"	11640	15530	120	916	907	377	181	189	65	95	91	0	1169	994	582	32	34	15	94	92	0	0.646	0.755	0.687	0.920	2.420	0.685	0.722	120	543	1872	1688	-0.629	735	1137	726	962	0
3	4	9	"SNR17A"	"YOR235W"	11830	15530	120	225	235	76	181	189	66	37	16	0	512	596	530	31	34	25	78	68	0	0.091	0.096	0.155	0.231	6.086	0.068	0.140	120	535	525	619	-3.450	44	481	54	565	0
3	5	9	"YOR267C"	"YOR267C"	12030	15510	100	1275	1319	559	182	199	131	96	95	0	3462	3303	1427	31	65	295	93	92	0	0.319	0.347	0.328	0.367	2.021	0.323	0.786	80	438	4524	4409	-1.650	1093	3431	1137	3272	0
3	6	9	"BUD7"	"YOR299W"	12220	15530	110	301	303	86	177	184	70	73	40	0	984	919	393	32	44	123	95	90	0	0.130	0.142	0.154	0.150	2.217	0.123	0.350	80	515	1076	1013	-2.941	124	952	126	887	0
3	7	9	"HES1"	"YOR237W"	12430	15530	130	578	572	183	172	179	58	97	94	0	1461	1423	593	31	34	31	100	100	0	0.284	0.287	0.280	0.284	1.752	0.267	0.755	120	629	1836	1792	-1.816	406	1430	400	1392	0
3	8	9	"PAC1"	"YOR269W"	12630	15540	130	1933	1883	654	175	181	58	100	100	0	2643	2444	991	30	32	13	100	100	0	0.673	0.708	0.677	0.773	1.740	0.689	0.891	120	604	4371	4122	-0.572	1758	2613	1708	2414	0
3	9	9	"RAX1"	"YOR301W"	12840	15540	110	276	289	104	176	182	59	67	40	0	442	473	247	31	33	19	96	95	0	0.243	0.256	0.284	0.272	2.546	0.223	0.295	80	503	511	555	-2.039	100	411	113	442	0
3	10	9	"YOR239W"	"YOR239W"	13010	15550	90	573	562	194	177	190	75	96	86	0	2870	2613	1056	33	128	505	90	84	0	0.140	0.149	0.142	0.151	1.877	0.124	0.654	52	350	3233	2965	-2.841	396	2837	385	2580	0
3	11	9	"YOR271C"	"YOR271C"	13220	15520	110	282	306	140	176	186	66	61	42	0	975	989	477	32	78	284	88	81	0	0.112	0.136	0.136	0.127	2.519	0.129	0.360	80	517	1049	1087	-3.153	106	943	130	957	0
3	12	9	"CPA1"	"YOR303W"	13420	15530	120	489	503	177	172	182	69	94	85	0	2414	2202	937	32	42	53	98	97	0	0.133	0.153	0.140	0.157	2.156	0.141	0.634	120	628	2699	2501	-2.910	317	2382	331	2170	0
3	13	9	"YPL222W"	"YPL222W"	13650	15520	100	460	487	163	180	189	74	93	83	0	2668	2417	1132	32	50	142	98	97	0	0.106	0.129	0.120	0.135	2.162	0.104	0.556	80	444	2916	2692	-3.235	280	2636	307	2385	0
3	14	9	"HFI1"	"YPL254W"	13830	15520	130	1748	1719	435	180	187	70	100	100	0	2397	2099	723	31	43	116	100	97	0	0.663	0.744	0.725	0.790	1.485	0.698	0.873	120	592	3934	3607	-0.594	1568	2366	1539	2068	0
3	15	9	"YPR003C"	"YPR003C"	14010	15530	110	4294	4017	1478	180	197	127	100	100	0	2718	2365	1157	32	39	66	98	97	0	1.532	1.645	1.648	1.962	2.082	1.564	0.899	80	523	6800	6170	0.615	4114	2686	3837	2333	0
3	16	9	"MMT2"	"YPL224C"	14240	15530	120	2261	2308	749	177	186	69	100	100	0	3275	3050	944	33	37	41	100	100	0	0.643	0.706	0.670	0.718	1.519	0.695	0.875	120	595	5326	5148	-0.638	2084	3242	2131	3017	0
3	17	9	"CLN2"	"YPL256C"	14430	15520	120	1625	1535	507	177	184	56	100	98	0	3458	2997	1350	32	34	32	100	100	0	0.423	0.458	0.431	0.518	1.769	0.417	0.871	120	527	4874	4323	-1.242	1448	3426	1358	2965	0
3	18	9	"HAL1"	"YPR005C"	14630	15520	140	1825	1662	633	181	185	58	99	98	0	2589	2256	1066	31	36	115	97	95	0	0.643	0.666	0.641	0.748	1.953	0.630	0.871	156	701	4202	3706	-0.638	1644	2558	1481	2225	0
3	19	9	"YPL226W"	"YPL226W"	14840	15520	130	1245	1222	455	184	188	62	100	99	0	3560	3582	1589	30	37	126	98	98	0	0.301	0.292	0.298	0.305	1.603	0.271	0.848	120	595	4591	4590	-1.734	1061	3530	1038	3552	0
3	20	9	"THI21"	"YPL258C"	15030	15520	130	623	612	248	182	193	103	88	76	0	2718	2267	1292	30	32	20	93	93	0	0.164	0.192	0.187	0.224	2.338	0.170	0.756	120	592	3129	2667	-2.608	441	2688	430	2237	0
3	21	9	"SPO69"	"YPR007C"	15230	15520	130	2771	2663	758	179	186	60	100	100	0	3279	2867	1101	30	39	170	100	96	0	0.798	0.876	0.856	0.958	1.599	0.855	0.876	120	699	5841	5321	-0.326	2592	3249	2484	2837	0
3	1	10	"CET1"	"YPL228W"	11230	15740	130	1938	1900	660	173	178	61	100	100	0	3734	3376	1238	30	32	22	100	100	0	0.477	0.516	0.504	0.526	1.455	0.500	0.900	120	710	5469	5073	-1.069	1765	3704	1727	3346	0
3	2	10	"YPL260W"	"YPL260W"	11430	15730	130	1665	1738	628	176	180	56	100	100	0	2887	2897	1208	31	32	12	100	100	0	0.521	0.545	0.538	0.563	1.464	0.513	0.886	120	597	4345	4428	-0.940	1489	2856	1562	2866	0
3	3	10	"YPR009W"	"YPR009W"	11630	15730	130	3068	2896	876	177	183	56	100	100	0	1253	1098	408	32	33	14	100	100	0	2.368	2.551	2.487	2.709	1.444	2.540	0.911	120	571	4112	3785	1.244	2891	1221	2719	1066	0
3	4	10	"LTE1"	"YAL024C"	11810	15730	150	211	255	168	174	180	57	36	21	0	38	111	201	31	33	16	34	26	0	5.286	1.013	2.291	2.212	3.831	0.940	0.621	156	613	44	161	2.402	37	7	81	80	-50
3	5	10	"PEP1"	"YBL017C"	12010	15730	150	186	213	122	178	192	109	15	7	0	36	77	154	32	53	231	4	3	0	2.000	0.778	3.543	2.893	4.001	0.374	0.388	156	715	12	80	1.000	8	4	35	45	-50
3	6	10	"ENA2"	"YDR039C"	12210	15730	150	180	193	83	179	188	75	14	2	0	32	39	33	32	40	105	2	0	0	100000.000	2.000	3.250	2.589	5.186	15.389	0.033	156	705	1	21	16.610	1	0	14	7	-50
3	7	10	"YFL019C"	"YFL019C"	12410	15730	150	188	194	65	180	188	62	17	5	0	37	57	79	31	34	29	20	12	0	1.333	0.538	2.667	2.450	4.376	3.788	0.047	156	639	14	40	0.415	8	6	14	26	-50
3	8	10	"YGL066W"	"YGL066W"	12610	15730	150	195	203	79	178	186	62	21	5	0	35	67	105	31	31	12	32	26	0	4.250	0.694	1.809	1.873	4.336	1.360	0.168	156	582	21	61	2.087	17	4	25	36	-50
3	9	10	"MNT2"	"YGL257C"	12810	15730	150	189	201	75	177	183	60	23	6	0	35	59	77	30	31	11	36	24	0	2.400	0.828	2.740	2.467	5.186	3.099	0.118	156	670	17	53	1.263	12	5	24	29	-50
3	10	10	"YHR032W"	"YHR032W"	13010	15720	150	209	212	76	182	191	69	26	5	0	37	63	82	31	65	266	4	0	0	4.500	0.938	4.676	3.647	4.652	0.145	0.034	156	679	33	62	2.170	27	6	30	32	-50
3	11	10	"YHR036W"	"YHR036W"	13210	15720	150	185	198	85	178	186	67	21	7	0	34	63	103	31	63	258	5	1	0	2.333	0.625	2.471	2.634	4.537	1.325	0.173	156	647	10	52	1.222	7	3	20	32	-50
3	12	10	"YHR045W"	"YHR045W"	13410	15720	150	188	204	87	173	246	1137	0	0	0	36	66	114	31	42	89	8	6	0	3.000	0.886	2.976	2.451	4.432	1.211	0.186	156	611	20	66	1.585	15	5	31	35	-50
3	13	10	"STT4"	"YLR305C"	13610	15720	150	189	196	75	175	243	1072	0	0	0	37	64	117	31	42	84	6	3	0	2.333	0.636	3.273	2.706	3.593	15.905	0.557	156	688	20	54	1.222	14	6	21	33	-50
3	14	10	"YLR422W"	"YLR422W"	13810	15720	150	205	211	77	178	185	60	31	13	0	36	235	1784	31	32	13	29	17	0	5.400	0.162	3.050	2.805	4.046	0.002	0.000	156	657	32	237	2.433	27	5	33	204	-50
3	15	10	"YML072C"	"YML072C"	14010	15720	150	196	209	77	179	189	97	15	3	0	38	63	81	31	36	52	15	10	0	2.429	0.938	2.412	2.127	5.606	1.866	0.451	156	748	24	62	1.280	17	7	30	32	-50
3	16	10	"SNR54"	"SNR54"	14240	15730	120	223	239	66	175	181	59	47	20	0	438	416	137	32	32	12	98	97	0	0.118	0.167	0.168	0.170	2.593	0.170	0.170	120	556	454	448	-3.080	48	406	64	384	0
3	17	10	"YMR046W-A"	"YMR046W-A"	14430	15730	120	2040	1993	808	181	185	57	100	100	0	4067	3734	1785	31	32	13	99	98	0	0.461	0.489	0.460	0.546	1.997	0.466	0.916	120	558	5895	5515	-1.118	1859	4036	1812	3703	0
3	18	10	"YMRWdelta16"	"YMRWdelta16"	14630	15730	120	248	255	89	181	185	61	52	30	0	644	596	246	31	37	129	92	85	0	0.109	0.131	0.171	0.147	2.780	0.119	0.150	120	557	680	639	-3.194	67	613	74	565	0
3	19	10	"YNRCdelta9"	"YNRCdelta9"	14840	15720	120	499	526	165	183	185	60	96	94	0	676	614	228	31	37	129	93	88	0	0.490	0.588	0.551	0.587	1.743	0.594	0.737	120	557	961	926	-1.029	316	645	343	583	0
3	20	10	"SNR50"	"SNR50"	15030	15720	130	217	220	79	181	190	104	16	0	0	286	244	156	31	33	13	85	79	0	0.141	0.183	0.285	0.347	5.479	0.953	0.016	120	544	291	252	-2.824	36	255	39	213	0
3	21	10	"tR(ACG)O"	"tR(ACG)O"	15210	15720	150	189	195	58	178	189	90	7	2	0	62	79	54	30	33	23	56	39	0	0.344	0.347	1.000	1.005	4.547	25.369	0.006	156	813	43	66	-1.541	11	32	17	49	-50
3	1	11	"YPLCdelta1"	"YPLCdelta1"	11240	15930	130	450	486	198	176	179	54	95	85	0	912	840	359	30	31	12	99	98	0	0.311	0.383	0.363	0.383	2.055	0.398	0.686	120	680	1156	1120	-1.687	274	882	310	810	0
3	2	11	"YPL183W-A"	"YPL183W-A"	11430	15920	130	310	315	94	176	179	57	81	55	0	656	579	245	31	32	13	98	98	0	0.214	0.254	0.263	0.268	2.539	0.245	0.484	120	628	759	687	-2.222	134	625	139	548	0
3	3	11	"IntYPL143W"	"IntYPL143W"	11640	15940	130	465	484	169	176	181	56	95	89	0	1130	1031	415	30	32	13	99	98	0	0.263	0.308	0.302	0.311	1.862	0.295	0.711	120	569	1389	1309	-1.928	289	1100	308	1001	0
3	4	11	"tC(GCA)P2"	"tC(GCA)P2"	11810	15930	150	197	202	63	177	182	56	28	8	0	98	102	63	30	32	13	74	66	0	0.294	0.347	0.645	0.787	4.595	3.022	0.031	156	645	88	97	-1.766	20	68	25	72	-50
3	5	11	"tN(GUU)P"	"tN(GUU)P"	12030	15930	130	3174	3113	1178	177	182	58	100	100	0	10450	9726	4256	32	33	14	100	100	0	0.288	0.303	0.303	0.337	1.715	0.286	0.897	120	622	13415	12630	-1.797	2997	10418	2936	9694	0
3	6	11	"tI(AAU)P2"	"tI(AAU)P2"	12240	15930	130	372	373	119	177	183	58	90	76	0	717	722	294	31	33	16	100	100	0	0.284	0.284	0.278	0.274	1.884	0.276	0.592	120	604	881	887	-1.815	195	686	196	691	0
3	7	11	"itL(UAA)B2"	"itL(UAA)B2"	12440	15920	130	303	304	97	181	190	65	70	47	0	521	473	222	31	33	17	95	94	0	0.249	0.278	0.274	0.273	2.518	0.256	0.368	120	561	612	565	-2.006	122	490	123	442	0
3	8	11	"iYBR057C"	"iYBR057C"	12640	15920	140	1470	1364	601	182	188	62	96	92	0	4269	3676	1800	31	32	12	100	100	0	0.304	0.324	0.321	0.329	1.944	0.311	0.891	156	643	5526	4827	-1.718	1288	4238	1182	3645	0
3	9	11	"iYBR060C-1"	"iYBR060C-1"	12840	15930	90	278	291	113	179	183	59	65	42	0	305	330	238	31	31	11	96	96	0	0.361	0.375	0.409	0.417	3.073	0.376	0.396	52	382	373	411	-1.469	99	274	112	299	0
3	10	11	"iYBR077C"	"iYBR077C"	13040	15920	130	390	390	124	181	186	59	87	80	0	1019	938	389	29	31	15	98	98	0	0.211	0.230	0.226	0.217	1.917	0.226	0.605	120	606	1199	1118	-2.244	209	990	209	909	0
3	11	11	"iYBR081C"	"iYBR081C"	13240	15920	140	312	322	127	178	184	60	71	53	0	765	729	363	31	32	15	98	97	0	0.183	0.206	0.196	0.194	2.745	0.208	0.489	156	584	868	842	-2.454	134	734	144	698	0
3	12	11	"iYBR083W"	"iYBR083W"	13430	15920	140	415	412	132	179	252	1151	0	0	0	1286	1168	615	31	40	87	92	89	0	0.188	0.205	0.208	0.234	2.499	0.182	0.665	156	596	1491	1370	-2.411	236	1255	233	1137	0
3	13	11	"iYBR097W"	"iYBR097W"	13630	15930	120	354	367	116	181	257	1190	0	0	0	514	497	169	31	43	101	95	92	0	0.358	0.399	0.382	0.373	2.033	14.876	0.124	120	557	656	652	-1.481	173	483	186	466	0
3	14	11	"iYBR103W"	"iYBR103W"	13840	15920	130	433	449	139	172	181	58	95	90	0	1261	1191	421	31	33	13	100	100	0	0.212	0.239	0.234	0.230	1.712	0.222	0.676	120	589	1491	1437	-2.237	261	1230	277	1160	0
3	15	11	"iYBR107C"	"iYBR107C"	14030	15930	130	529	545	194	177	180	59	97	90	0	1988	1924	551	31	32	13	100	100	0	0.180	0.194	0.188	0.180	1.917	0.190	0.725	120	613	2309	2261	-2.475	352	1957	368	1893	0
3	16	11	"iYBR126C"	"iYBR126C"	14240	15920	130	455	462	139	177	182	58	95	88	0	1244	1169	389	31	32	15	100	100	0	0.229	0.250	0.258	0.245	1.910	0.241	0.673	120	629	1491	1423	-2.125	278	1213	285	1138	0
3	17	11	"iYBR130C"	"iYBR130C"	14450	15930	130	296	308	95	177	182	59	78	50	0	1149	1052	377	31	32	16	100	100	0	0.106	0.128	0.136	0.130	2.293	0.111	0.347	120	592	1237	1152	-3.232	119	1118	131	1021	0
3	18	11	"iYBR135W"	"iYBR135W"	14640	15920	130	687	729	297	178	189	106	96	89	0	2396	2192	887	31	32	15	100	100	0	0.215	0.255	0.243	0.255	1.597	0.252	0.816	120	567	2874	2712	-2.216	509	2365	551	2161	0
3	19	11	"iYDL248W-0"	"iYDL248W-0"	14840	15920	120	390	407	160	178	189	106	76	50	0	718	788	411	31	32	12	99	99	0	0.309	0.303	0.300	0.277	1.962	0.300	0.673	120	571	899	986	-1.696	212	687	229	757	0
3	20	11	"iYDL246C-1"	"iYDL246C-1"	15050	15920	120	404	429	162	177	184	59	88	79	0	1609	1625	799	32	34	16	100	100	0	0.144	0.158	0.158	0.157	1.939	0.146	0.678	120	572	1804	1845	-2.796	227	1577	252	1593	0
3	21	11	"iYDL243C"	"iYDL243C"	15230	15920	110	507	518	211	173	180	59	92	83	0	1497	1313	619	31	36	38	98	98	0	0.228	0.269	0.248	0.270	1.702	0.257	0.740	80	520	1800	1627	-2.134	334	1466	345	1282	0
3	1	12	"iYDL227C-0"	"iYDL227C-0"	11240	16140	130	631	623	202	175	180	57	99	95	0	1393	1348	480	31	32	14	100	100	0	0.335	0.340	0.335	0.325	1.585	0.333	0.814	120	711	1818	1765	-1.579	456	1362	448	1317	0
3	2	12	"iYDL225W"	"iYDL225W"	11440	16140	130	2150	2134	741	172	178	57	100	100	0	1310	1243	503	31	38	46	100	100	0	1.547	1.619	1.601	1.695	1.407	1.606	0.941	120	678	3257	3174	0.629	1978	1279	1962	1212	0
3	3	12	"iYDL220C"	"iYDL220C"	11640	16140	130	390	398	129	175	184	59	92	82	0	854	808	243	30	32	14	100	100	0	0.261	0.287	0.272	0.269	1.793	0.272	0.550	120	609	1039	1001	-1.938	215	824	223	778	0
3	4	12	"iYDL207W"	"iYDL207W"	11840	16130	130	267	276	93	179	187	64	60	30	0	916	843	321	31	35	33	99	96	0	0.099	0.119	0.137	0.127	2.978	0.108	0.223	120	634	973	909	-3.330	88	885	97	812	0
3	5	12	"iYDL203C"	"iYDL203C"	12040	16130	130	408	414	122	179	188	75	90	77	0	898	808	326	32	39	100	96	94	0	0.264	0.303	0.293	0.297	1.881	0.291	0.629	120	595	1095	1011	-1.919	229	866	235	776	0
3	6	12	"iYDL199C"	"iYDL199C"	12240	16130	120	329	335	95	173	181	68	81	57	0	601	539	198	32	39	102	93	90	0	0.274	0.320	0.313	0.286	2.346	0.308	0.543	120	571	725	669	-1.867	156	569	162	507	0
3	7	12	"iYDL183C-1"	"iYDL183C-1"	12450	16130	130	403	419	131	177	185	65	91	79	0	1614	1584	591	31	33	16	99	98	0	0.143	0.156	0.148	0.153	2.164	0.146	0.654	120	647	1809	1795	-2.808	226	1583	242	1553	0
3	8	12	"iYDL179W"	"iYDL179W"	12650	16120	130	345	348	120	179	185	63	82	63	0	1079	982	387	31	32	14	99	97	0	0.158	0.178	0.183	0.180	2.511	0.169	0.496	120	572	1214	1120	-2.658	166	1048	169	951	0
3	9	12	"iYDL175C"	"iYDL175C"	12830	16130	120	625	638	203	179	183	55	99	97	0	1215	1129	397	30	31	11	99	99	0	0.376	0.418	0.406	0.411	1.594	0.412	0.815	120	545	1631	1558	-1.410	446	1185	459	1099	0
3	10	12	"iYDR127W"	"iYDR127W"	13030	16120	120	364	357	120	178	184	59	82	69	0	847	740	345	29	30	14	95	93	0	0.227	0.252	0.264	0.267	1.922	0.247	0.586	120	586	1004	890	-2.137	186	818	179	711	0
3	11	12	"iYDR131C"	"iYDR131C"	13230	16120	120	329	339	119	176	182	61	79	60	0	894	853	305	30	35	78	98	93	0	0.177	0.198	0.189	0.192	2.237	0.193	0.484	120	554	1017	986	-2.497	153	864	163	823	0
3	12	12	"iYDR137W"	"iYDR137W"	13430	16120	130	252	252	73	181	185	57	55	27	0	509	480	209	30	35	75	90	90	0	0.148	0.158	0.187	0.169	3.022	0.146	0.219	120	595	550	521	-2.754	71	479	71	450	0
3	13	12	"iYDR155C"	"iYDR155C"	13640	16130	130	239	245	90	177	183	58	52	22	0	525	487	191	30	34	46	95	94	0	0.125	0.149	0.171	0.160	2.985	0.120	0.139	120	599	557	525	-2.997	62	495	68	457	0
3	14	12	"iYDR161W"	"iYDR161W"	13830	16120	130	501	515	161	173	180	57	95	92	0	828	774	319	31	32	13	98	96	0	0.412	0.460	0.464	0.506	2.085	0.437	0.745	120	615	1125	1085	-1.281	328	797	342	743	0
3	15	12	"iYDR165W"	"iYDR165W"	14030	16130	120	358	361	107	176	181	64	86	66	0	479	445	169	32	33	15	97	95	0	0.407	0.448	0.446	0.430	1.932	0.461	0.524	120	586	629	598	-1.296	182	447	185	413	0
3	16	12	"iYDR177W"	"iYDR177W"	14250	16120	130	517	540	214	172	176	63	94	87	0	1248	1269	571	32	35	31	98	95	0	0.284	0.297	0.295	0.295	1.727	0.297	0.796	120	594	1561	1605	-1.817	345	1216	368	1237	0
3	17	12	"iYDR180W"	"iYDR180W"	14430	16120	130	1138	1081	356	173	177	54	96	95	0	1052	970	322	31	36	34	98	97	0	0.945	0.967	0.949	0.958	1.388	0.994	0.910	120	567	1986	1847	-0.081	965	1021	908	939	0
3	18	12	"iYDR184C"	"iYDR184C"	14630	16110	120	382	388	123	173	185	105	80	50	0	1177	1085	424	32	34	20	100	99	0	0.183	0.204	0.208	0.207	1.888	0.193	0.656	120	555	1354	1268	-2.454	209	1145	215	1053	0
3	19	12	"iYDR204W"	"iYDR204W"	14830	16120	120	245	253	73	173	185	106	33	4	0	952	889	319	31	33	27	99	99	0	0.078	0.093	0.103	0.100	2.349	0.075	0.060	120	560	993	938	-3.677	72	921	80	858	0
3	20	12	"iYDR208W"	"iYDR208W"	15030	16130	130	365	365	117	169	177	57	89	71	0	1168	1125	503	32	34	27	96	95	0	0.173	0.179	0.169	0.172	2.322	0.168	0.604	120	594	1332	1289	-2.535	196	1136	196	1093	0
3	21	12	"itI(UAU)D"	"itI(UAU)D"	15230	16130	120	335	340	116	169	177	56	85	66	0	891	872	366	31	35	33	100	98	0	0.193	0.203	0.192	0.185	2.236	0.195	0.522	120	640	1026	1012	-2.373	166	860	171	841	0
3	1	13	"iYDR521W"	"iYDR521W"	11230	16340	130	364	367	121	193	217	151	60	13	0	842	783	293	34	48	74	98	93	0	0.212	0.232	0.206	0.213	2.286	0.211	0.394	120	688	979	923	-2.240	171	808	174	749	0
3	2	13	"iYDR525W"	"iYDR525W"	11420	16350	100	251	270	96	177	185	57	58	32	0	342	364	214	32	41	54	86	81	0	0.239	0.280	0.293	0.314	3.715	0.188	0.136	80	470	384	425	-2.067	74	310	93	332	0
3	3	13	"iYDR528W"	"iYDR528W"	11640	16340	130	461	518	218	177	186	60	90	86	0	678	639	339	31	35	30	93	90	0	0.439	0.561	0.583	0.581	2.242	0.554	0.737	120	652	931	949	-1.188	284	647	341	608	0
3	4	13	"iYDR541C-0"	"iYDR541C-0"	11830	16340	100	677	706	346	177	185	59	93	86	0	1350	1311	787	32	39	41	92	90	0	0.379	0.414	0.434	0.468	2.955	0.379	0.780	80	438	1818	1808	-1.398	500	1318	529	1279	0
3	5	13	"iYDR544C"	"iYDR544C"	12030	16330	140	5466	4851	2166	178	183	59	99	99	0	15388	12384	6540	32	37	33	99	99	0	0.344	0.378	0.371	0.456	2.382	0.350	0.894	156	694	20644	17025	-1.538	5288	15356	4673	12352	0
3	6	13	"iYEL073C-0"	"iYEL073C-0"	12230	16330	130	503	511	159	175	182	59	97	93	0	1734	1535	585	32	32	13	100	99	0	0.193	0.224	0.219	0.229	2.252	0.207	0.665	120	611	2030	1839	-2.375	328	1702	336	1503	0
3	7	13	"iYEL063C"	"iYEL063C"	12430	16330	130	510	517	179	175	182	63	94	88	0	1540	1369	521	31	33	18	100	100	0	0.222	0.256	0.245	0.254	2.050	0.244	0.679	120	651	1844	1680	-2.171	335	1509	342	1338	0
3	8	13	"iYEL059W"	"iYEL059W"	12640	16310	110	229	240	84	182	186	69	37	13	0	597	552	334	30	45	85	83	73	0	0.083	0.111	0.130	0.152	3.324	0.104	0.167	80	520	614	580	-3.593	47	567	58	522	0
3	9	13	"iYEL055C"	"iYEL055C"	12830	16320	130	1051	1020	328	176	182	60	96	96	0	1504	1312	541	31	38	59	96	94	0	0.594	0.659	0.650	0.725	1.722	0.621	0.859	120	623	2348	2125	-0.751	875	1473	844	1281	0
3	10	13	"iYEL042W"	"iYEL042W"	13040	16340	130	677	675	188	182	185	57	100	96	0	2061	1849	700	30	31	11	100	100	0	0.244	0.271	0.267	0.290	1.938	0.249	0.795	120	587	2526	2312	-2.037	495	2031	493	1819	0
3	11	13	"iYEL038W"	"iYEL038W"	13230	16330	130	479	471	152	179	184	55	93	85	0	449	403	175	29	34	74	89	85	0	0.714	0.781	0.803	0.827	2.001	0.817	0.707	120	627	720	666	-0.485	300	420	292	374	0
3	12	13	"itS(AGA)E"	"itS(AGA)E"	13440	16310	130	213	214	77	179	184	56	30	14	0	462	421	256	29	35	77	80	75	0	0.079	0.089	0.151	0.148	3.514	0.087	0.072	120	615	467	427	-3.671	34	433	35	392	0
3	13	13	"iYFL044C"	"iYFL044C"	13630	16320	130	287	298	101	176	181	59	70	48	0	543	512	241	29	32	20	95	92	0	0.216	0.253	0.273	0.240	2.802	0.253	0.408	120	599	625	605	-2.211	111	514	122	483	0
3	14	13	"iYFL039C"	"iYFL039C"	13830	16330	130	312	311	102	175	180	56	73	55	0	1531	1371	469	30	31	12	100	99	0	0.091	0.101	0.110	0.092	2.234	0.091	0.401	120	646	1638	1477	-3.454	137	1501	136	1341	0
3	15	13	"iYFL035C-A"	"iYFL035C-A"	14040	16330	130	388	395	127	176	181	67	88	70	0	833	779	278	30	32	14	100	100	0	0.264	0.292	0.280	0.265	2.077	0.278	0.570	120	593	1015	968	-1.921	212	803	219	749	0
3	16	13	"iYFL020C"	"iYFL020C"	14230	16320	140	1814	1777	680	172	178	66	100	99	0	2704	2287	1046	31	34	28	98	95	0	0.614	0.711	0.677	0.826	2.214	0.674	0.855	156	634	4315	3861	-0.703	1642	2673	1605	2256	0
3	17	13	"iYFL017C"	"iYFL017C"	14430	16320	130	399	395	120	179	182	55	90	80	0	899	798	286	31	38	72	99	95	0	0.253	0.282	0.273	0.274	2.018	0.263	0.581	120	610	1088	983	-1.980	220	868	216	767	0
3	18	13	"iYFL013W-A"	"iYFL013W-A"	14630	16320	130	681	709	233	175	182	58	99	95	0	1669	1536	477	31	36	77	97	97	0	0.309	0.355	0.336	0.363	1.874	0.347	0.795	120	645	2144	2039	-1.695	506	1638	534	1505	0
3	19	13	"iYFR001W"	"iYFR001W"	14840	16320	130	2048	1913	695	176	182	59	99	97	0	1111	974	382	31	36	81	95	92	0	1.733	1.842	1.844	1.893	1.757	1.920	0.903	120	609	2952	2680	0.794	1872	1080	1737	943	0
3	20	13	"iYFR005C"	"iYFR005C"	15030	16320	140	763	757	300	174	182	57	96	91	0	1071	917	444	30	37	106	91	85	0	0.566	0.657	0.638	0.723	2.226	0.629	0.777	156	670	1630	1470	-0.822	589	1041	583	887	0
3	21	13	"iYFR007W"	"iYFR007W"	15240	16320	130	431	424	131	176	184	58	94	85	0	591	542	215	30	34	40	92	91	0	0.455	0.484	0.452	0.506	2.625	0.462	0.600	120	677	816	760	-1.138	255	561	248	512	0
3	1	14	"iYFR019W"	"iYFR019W"	11240	16530	130	448	451	147	187	209	148	82	39	0	468	431	188	33	44	61	89	84	0	0.600	0.663	0.615	0.711	1.998	0.684	0.662	120	664	696	662	-0.737	261	435	264	398	0
3	2	14	"iYFR021W"	"iYFR021W"	11440	16540	130	852	891	313	182	187	58	98	97	0	1563	1414	498	32	32	12	100	100	0	0.438	0.513	0.494	0.514	1.559	0.520	0.845	120	587	2201	2091	-1.192	670	1531	709	1382	0
3	3	14	"iYFR025C"	"iYFR025C"	11640	16530	130	243	253	74	181	188	59	51	21	0	357	327	123	31	32	13	96	95	0	0.190	0.243	0.250	0.243	2.729	0.273	0.215	120	597	388	368	-2.395	62	326	72	296	0
3	4	14	"iYGL013C"	"iYGL013C"	11840	16530	130	620	611	216	176	185	59	94	90	0	1628	1400	632	31	33	19	97	95	0	0.278	0.318	0.317	0.327	1.999	0.305	0.812	120	604	2041	1804	-1.847	444	1597	435	1369	0
3	5	14	"iYGL009C"	"iYGL009C"	12040	16530	130	1234	1216	451	173	182	60	97	96	0	2648	2388	1057	31	32	13	99	99	0	0.405	0.443	0.434	0.497	1.990	0.421	0.904	120	563	3678	3400	-1.302	1061	2617	1043	2357	0
3	6	14	"iYGL006W"	"iYGL006W"	12230	16540	130	2188	2087	725	175	183	61	100	100	0	820	707	328	30	31	12	97	96	0	2.548	2.824	2.840	3.278	1.744	2.721	0.923	120	572	2803	2589	1.349	2013	790	1912	677	0
3	7	14	"iYGR011W"	"iYGR011W"	12440	16530	130	807	780	266	176	183	59	97	95	0	1616	1393	592	30	32	11	98	98	0	0.398	0.443	0.456	0.483	1.723	0.434	0.863	120	629	2217	1967	-1.330	631	1586	604	1363	0
3	8	14	"iYGR015C"	"iYGR015C"	12640	16530	130	961	933	328	177	185	62	100	95	0	1093	1009	398	31	42	75	95	94	0	0.738	0.773	0.775	0.793	1.470	0.767	0.873	120	672	1846	1734	-0.438	784	1062	756	978	0
3	9	14	"iYGR020C"	"iYGR020C"	12850	16520	120	862	865	328	178	184	57	98	97	0	1820	1604	630	30	31	13	100	100	0	0.382	0.436	0.437	0.426	1.710	0.425	0.853	120	527	2474	2261	-1.388	684	1790	687	1574	0
3	10	14	"iYGR034W"	"iYGR034W"	13040	16520	140	1764	1668	709	177	182	53	100	98	0	1077	940	443	30	31	11	100	99	0	1.516	1.638	1.673	1.731	1.550	1.658	0.902	156	633	2634	2401	0.600	1587	1047	1491	910	0
3	11	14	"iYGR038W"	"iYGR038W"	13240	16530	120	1258	1229	400	176	180	55	100	98	0	1235	1112	386	30	31	12	100	100	0	0.898	0.973	1.001	1.003	1.444	0.979	0.895	120	576	2287	2135	-0.155	1082	1205	1053	1082	0
3	12	14	"iYGR039W"	"iYGR039W"	13450	16520	120	432	452	163	179	184	56	92	85	0	982	865	343	29	32	25	98	97	0	0.265	0.327	0.310	0.322	2.069	0.323	0.690	120	557	1206	1109	-1.913	253	953	273	836	0
3	13	14	"iYGR055W"	"iYGR055W"	13630	16530	130	463	466	130	176	180	55	95	92	0	1151	1057	424	29	32	20	99	99	0	0.256	0.282	0.262	0.290	1.800	0.257	0.716	120	614	1409	1318	-1.967	287	1122	290	1028	0
3	14	14	"iYGR059W"	"iYGR059W"	13840	16530	130	417	439	161	175	182	57	92	84	0	608	548	236	30	31	11	98	98	0	0.419	0.510	0.488	0.502	1.806	0.508	0.640	120	629	820	782	-1.256	242	578	264	518	0
3	15	14	"iYGR062C"	"iYGR062C"	14040	16530	120	316	330	100	176	184	67	79	52	0	793	720	301	30	31	12	97	97	0	0.183	0.223	0.224	0.214	2.492	0.207	0.505	120	526	903	844	-2.446	140	763	154	690	0
3	16	14	"iYHR001W"	"iYHR001W"	14240	16520	140	1257	1229	504	177	181	66	99	97	0	1101	952	440	31	32	13	96	96	0	1.009	1.142	1.118	1.302	1.923	1.147	0.881	156	635	2150	1973	0.013	1080	1070	1052	921	0
3	17	14	"iYHR004C"	"iYHR004C"	14440	16530	130	867	885	250	178	186	91	98	98	0	845	780	243	30	36	72	97	96	0	0.845	0.943	0.920	0.949	1.527	0.954	0.781	120	595	1504	1457	-0.242	689	815	707	750	0
3	18	14	"iYHRCdelta4"	"iYHRCdelta4"	14640	16520	130	1401	1408	393	176	183	58	100	100	0	2243	2017	745	30	35	78	99	96	0	0.554	0.620	0.612	0.684	1.645	0.583	0.898	120	616	3438	3219	-0.853	1225	2213	1232	1987	0
3	19	14	"iYHR017W"	"iYHR017W"	14840	16530	130	411	420	113	173	182	60	96	87	0	605	586	210	30	40	132	95	86	0	0.414	0.444	0.441	0.437	1.669	0.362	0.526	120	614	813	803	-1.273	238	575	247	556	0
3	20	14	"iYHRCsigma2"	"iYHRCsigma2"	15040	16530	130	452	469	159	174	184	61	93	86	0	808	768	312	30	37	110	95	90	0	0.357	0.400	0.393	0.390	1.775	0.352	0.642	120	597	1056	1033	-1.485	278	778	295	738	0
3	21	14	"iYHR023W"	"iYHR023W"	15240	16520	120	1088	1063	367	175	183	58	98	96	0	696	654	247	30	35	92	94	92	0	1.371	1.423	1.422	1.447	1.514	1.412	0.763	120	618	1579	1512	0.455	913	666	888	624	0
3	1	15	"iYHR039C"	"iYHR039C"	11240	16720	130	225	226	71	174	180	58	45	20	0	373	329	154	31	32	11	94	91	0	0.149	0.174	0.257	0.250	2.811	0.160	0.106	120	676	393	350	-2.745	51	342	52	298	0
3	2	15	"iYHR042W"	"iYHR042W"	11440	16730	140	540	552	180	178	189	76	94	89	0	936	830	376	32	40	80	91	88	0	0.400	0.469	0.460	0.495	2.307	0.439	0.741	156	697	1266	1172	-1.320	362	904	374	798	0
3	3	15	"iYHR046C"	"iYHR046C"	11640	16730	130	1057	1030	366	179	185	59	99	98	0	875	788	338	31	31	11	100	98	0	1.040	1.124	1.060	1.212	1.822	1.134	0.837	120	595	1722	1608	0.057	878	844	851	757	0
3	4	15	"iYHR060W"	"iYHR060W"	11840	16720	130	441	454	161	174	183	58	92	85	0	818	756	314	30	31	11	98	97	0	0.339	0.386	0.369	0.387	2.090	0.370	0.652	120	613	1055	1006	-1.561	267	788	280	726	0
3	5	15	"iYHR064C"	"iYHR064C"	12040	16720	130	311	309	100	172	182	62	73	54	0	1168	1008	420	31	32	13	98	98	0	0.122	0.140	0.150	0.132	1.984	0.135	0.489	120	591	1276	1114	-3.032	139	1137	137	977	0
3	6	15	"iYHR068W"	"iYHR068W"	12240	16720	140	676	650	290	174	183	65	89	83	0	851	744	391	29	32	15	96	93	0	0.611	0.666	0.652	0.698	2.137	0.670	0.796	156	633	1324	1191	-0.711	502	822	476	715	0
3	7	15	"iYIL023C"	"iYIL023C"	12440	16730	120	430	450	167	175	184	65	90	85	0	958	905	372	30	32	13	97	96	0	0.275	0.314	0.296	0.309	2.335	0.300	0.638	120	526	1183	1150	-1.864	255	928	275	875	0
3	8	15	"iYIL019W"	"iYIL019W"	12640	16730	130	538	547	147	174	180	57	99	96	0	1958	1751	626	31	32	12	100	100	0	0.189	0.217	0.209	0.226	1.763	0.201	0.778	120	560	2291	2093	-2.404	364	1927	373	1720	0
3	9	15	"iYIL015W"	"iYIL015W"	12830	16720	150	200	199	60	175	183	57	24	8	0	80	84	44	30	31	13	78	70	0	0.500	0.444	0.940	0.958	3.895	11.797	0.010	156	713	75	78	-1.000	25	50	24	54	-50
3	10	15	"iYIL005W"	"iYIL005W"	13040	16730	120	624	639	234	177	183	56	95	89	0	387	352	173	30	31	13	93	91	0	1.252	1.435	1.507	1.537	2.063	1.504	0.757	120	533	804	784	0.324	447	357	462	322	0
3	11	15	"iYIL001W"	"iYIL001W"	13230	16730	110	404	416	168	172	178	56	90	81	0	276	261	118	30	32	16	97	93	0	0.943	1.056	1.091	1.098	2.034	1.250	0.535	80	484	478	475	-0.085	232	246	244	231	0
3	12	15	"iYIR003W"	"iYIR003W"	13440	16720	130	600	596	200	177	182	58	96	91	0	587	535	244	29	31	15	97	94	0	0.758	0.828	0.856	0.912	2.084	0.798	0.751	120	619	981	925	-0.400	423	558	419	506	0
3	13	15	"iYIR018W-0"	"iYIR018W-0"	13640	16730	130	3794	3643	1057	178	184	55	100	100	0	2325	2113	687	30	31	13	100	100	0	1.576	1.663	1.630	1.724	1.547	1.666	0.909	120	571	5911	5548	0.656	3616	2295	3465	2083	0
3	14	15	"iYIR020C"	"iYIR020C"	13840	16730	120	498	509	170	182	189	58	92	91	0	775	728	270	31	32	13	99	98	0	0.425	0.469	0.476	0.448	1.913	0.474	0.744	120	525	1060	1024	-1.235	316	744	327	697	0
3	15	15	"iYIR022W"	"iYIR022W"	14050	16720	130	552	551	157	181	185	57	96	91	0	1195	1081	396	31	31	12	99	98	0	0.319	0.352	0.357	0.378	1.917	0.339	0.765	120	594	1535	1420	-1.650	371	1164	370	1050	0
3	16	15	"iYIR038C-0"	"iYIR038C-0"	14250	16720	130	1095	1034	351	175	179	57	99	99	0	1985	1726	681	30	31	11	100	99	0	0.471	0.506	0.506	0.545	1.767	0.492	0.872	120	543	2875	2555	-1.087	920	1955	859	1696	0
3	17	15	"iYIRCdelta6-2"	"iYIRCdelta6-2"	14440	16720	130	1111	1097	366	174	182	92	99	96	0	2671	2332	974	30	32	30	100	100	0	0.355	0.401	0.390	0.432	1.692	0.370	0.845	120	560	3578	3225	-1.495	937	2641	923	2302	0
3	18	15	"iYIR042C"	"iYIR042C"	14650	16720	130	1077	1053	406	173	178	56	97	95	0	2413	2087	949	30	31	11	100	99	0	0.379	0.428	0.430	0.468	1.960	0.410	0.853	120	593	3287	2937	-1.398	904	2383	880	2057	0
3	19	15	"iYJR076C"	"iYJR076C"	14850	16720	130	632	615	236	169	177	58	95	86	0	1353	1176	545	30	30	11	99	98	0	0.350	0.389	0.376	0.431	2.116	0.349	0.759	120	574	1786	1592	-1.515	463	1323	446	1146	0
3	20	15	"iYJR083C"	"iYJR083C"	15050	16720	120	275	296	103	173	180	60	70	45	0	807	726	312	29	31	12	97	95	0	0.131	0.176	0.168	0.185	2.874	0.163	0.365	120	496	880	820	-2.931	102	778	123	697	0
3	21	15	"iYJR089W"	"iYJR089W"	15240	16720	120	982	961	300	179	183	58	97	96	0	795	703	304	29	35	94	90	89	0	1.048	1.160	1.159	1.303	1.962	1.142	0.854	120	594	1569	1456	0.068	803	766	782	674	0
3	1	16	"iYJR102C"	"iYJR102C"	11240	16930	130	466	475	171	178	185	62	92	86	0	1748	1568	558	31	33	21	100	100	0	0.168	0.193	0.191	0.192	1.739	0.198	0.710	120	728	2005	1834	-2.576	288	1717	297	1537	0
3	2	16	"iYJR106W"	"iYJR106W"	11450	16940	100	671	683	312	177	191	83	95	83	0	665	737	458	32	45	99	92	82	0	0.780	0.718	0.761	0.785	1.968	0.654	0.799	80	451	1127	1211	-0.358	494	633	506	705	0
3	3	16	"iYJR110W"	"iYJR110W"	11640	16930	130	437	458	175	178	184	59	91	81	0	478	505	267	30	32	29	93	91	0	0.578	0.589	0.596	0.633	2.285	0.609	0.709	120	605	707	755	-0.791	259	448	280	475	0
3	4	16	"iYJR128W"	"iYJR128W"	11840	16930	120	263	289	98	179	183	57	63	40	0	660	631	323	30	32	13	97	95	0	0.133	0.183	0.200	0.191	3.135	0.163	0.378	120	570	714	711	-2.907	84	630	110	601	0
3	5	16	"iYJR132W"	"iYJR132W"	12040	16930	130	720	690	242	173	178	57	95	90	0	969	879	368	31	32	14	97	96	0	0.583	0.610	0.578	0.652	1.801	0.603	0.846	120	611	1485	1365	-0.778	547	938	517	848	0
3	6	16	"iYJR136C"	"iYJR136C"	12240	16920	120	251	256	80	176	179	57	59	30	0	353	316	135	29	31	12	95	94	0	0.231	0.279	0.324	0.311	2.830	0.321	0.293	120	542	399	367	-2.111	75	324	80	287	0
3	7	16	"iYJR151C-1"	"iYJR151C-1"	12440	16920	130	478	479	165	175	180	57	90	88	0	1676	1524	558	30	31	12	100	100	0	0.184	0.203	0.201	0.198	1.674	0.196	0.717	120	597	1949	1798	-2.442	303	1646	304	1494	0
3	8	16	"iYJR153W-1"	"iYJR153W-1"	12640	16920	130	415	426	144	170	177	59	93	82	0	1526	1356	544	30	31	13	100	100	0	0.164	0.193	0.189	0.189	2.130	0.178	0.661	120	597	1741	1582	-2.610	245	1496	256	1326	0
3	9	16	"iYJR157W-0"	"iYJR157W-0"	12840	16930	120	1597	1476	555	165	176	57	99	97	0	3457	3107	1258	29	30	12	99	99	0	0.418	0.426	0.437	0.463	1.706	0.416	0.925	120	571	4860	4389	-1.259	1432	3428	1311	3078	0
3	10	16	"iYKR051W"	"iYKR051W"	13070	16920	140	1438	1307	568	170	178	57	93	92	0	624	537	280	29	31	12	91	89	0	2.131	2.238	2.208	2.349	1.818	2.231	0.899	156	658	1863	1645	1.092	1268	595	1137	508	0
3	11	16	"iYKR055W"	"iYKR055W"	13250	16910	130	448	435	126	172	177	57	93	89	0	1075	957	391	29	31	14	98	97	0	0.264	0.283	0.286	0.313	1.995	0.271	0.732	120	584	1322	1191	-1.922	276	1046	263	928	0
3	12	16	"iYKR059W"	"iYKR059W"	13450	16900	130	283	282	85	178	182	56	70	45	0	600	555	238	29	30	11	96	96	0	0.184	0.198	0.209	0.222	2.564	0.179	0.339	120	618	676	630	-2.443	105	571	104	526	0
3	13	16	"itK(UUU)K"	"itK(UUU)K"	13650	16910	130	250	250	87	175	184	57	57	28	0	326	301	146	30	31	11	94	92	0	0.253	0.277	0.354	0.330	2.715	0.259	0.164	120	595	371	346	-1.981	75	296	75	271	0
3	14	16	"iYKR076W"	"iYKR076W"	13840	16900	130	249	251	84	181	188	59	55	26	0	998	902	378	30	31	13	100	98	0	0.070	0.080	0.098	0.102	2.833	0.066	0.147	120	593	1036	942	-3.831	68	968	70	872	0
3	15	16	"iYKR080W"	"iYKR080W"	14050	16910	130	265	274	88	178	183	54	66	40	0	515	479	183	31	32	13	98	97	0	0.180	0.214	0.231	0.217	2.728	0.201	0.273	120	628	571	544	-2.476	87	484	96	448	0
3	16	16	"iYKR095W"	"iYKR095W"	14240	16900	130	872	872	277	173	180	56	100	98	0	2433	2218	868	30	31	11	100	99	0	0.291	0.319	0.307	0.358	1.921	0.288	0.820	120	589	3102	2887	-1.781	699	2403	699	2188	0
3	17	16	"iYKR099W"	"iYKR099W"	14440	16910	140	1021	987	376	175	180	57	97	96	0	1630	1443	644	30	31	12	98	98	0	0.529	0.575	0.573	0.617	2.180	0.555	0.849	156	691	2446	2225	-0.919	846	1600	812	1413	0
3	18	16	"iYKR101W-2"	"iYKR101W-2"	14660	16910	140	570	565	207	173	177	56	91	86	0	1924	1641	777	30	31	13	98	96	0	0.210	0.243	0.248	0.265	2.012	0.230	0.815	156	699	2291	2003	-2.254	397	1894	392	1611	0
3	19	16	"iYLL062C"	"iYLL062C"	14860	16910	130	278	292	80	173	178	56	80	46	0	1044	925	387	29	31	12	98	95	0	0.103	0.133	0.137	0.137	3.022	0.118	0.382	120	541	1120	1015	-3.273	105	1015	119	896	0
3	20	16	"iYLL058W"	"iYLL058W"	15040	16910	140	510	532	205	178	180	55	92	87	0	723	640	293	28	30	21	97	94	0	0.478	0.578	0.589	0.601	1.746	0.593	0.783	156	627	1027	966	-1.066	332	695	354	612	0
3	21	16	"iYLL055W"	"iYLL055W"	15230	16910	130	1498	1429	460	179	181	56	100	97	0	1617	1427	558	29	30	11	98	98	0	0.831	0.894	0.888	1.000	1.658	0.844	0.860	120	670	2907	2648	-0.268	1319	1588	1250	1398	0
3	1	17	"iYLRWdelta14"	"iYLRWdelta14"	11240	17130	140	810	784	279	172	180	57	96	96	0	706	637	265	31	31	11	98	96	0	0.945	1.010	1.012	1.025	1.807	1.019	0.823	156	761	1313	1218	-0.081	638	675	612	606	0
3	2	17	"iYLR259C"	"iYLR259C"	11430	17130	130	732	730	220	175	182	58	97	95	0	1537	1358	563	31	32	13	100	100	0	0.370	0.418	0.406	0.444	1.760	0.387	0.776	120	585	2063	1882	-1.435	557	1506	555	1327	0
3	3	17	"iYLR263W"	"iYLR263W"	11630	17120	130	328	336	116	180	183	58	80	63	0	627	590	257	30	31	12	96	95	0	0.248	0.279	0.282	0.284	2.709	0.264	0.486	120	630	745	716	-2.012	148	597	156	560	0
3	4	17	"iYLR281C"	"iYLR281C"	11840	17130	130	309	322	94	178	182	58	81	52	0	503	470	200	30	32	15	97	96	0	0.277	0.327	0.336	0.308	2.339	0.312	0.423	120	609	604	584	-1.852	131	473	144	440	0
3	5	17	"iYLR286C"	"iYLR286C"	12030	17130	140	642	633	209	179	182	56	96	94	0	1323	1195	532	31	32	15	99	98	0	0.358	0.390	0.376	0.425	1.974	0.360	0.783	156	654	1755	1618	-1.481	463	1292	454	1164	0
3	6	17	"iYLR289W"	"iYLR289W"	12230	17120	130	547	551	164	178	180	56	98	94	0	680	605	246	30	32	14	97	94	0	0.568	0.649	0.665	0.692	1.905	0.630	0.752	120	626	1019	948	-0.817	369	650	373	575	0
3	7	17	"iYLR304C"	"iYLR304C"	12430	17120	130	486	494	189	178	181	56	93	86	0	1074	979	404	31	32	16	99	98	0	0.295	0.333	0.324	0.317	2.028	0.325	0.694	120	660	1351	1264	-1.760	308	1043	316	948	0
3	8	17	"iYLR308W"	"iYLR308W"	12640	17120	130	409	391	134	178	183	58	84	76	0	634	588	267	30	32	16	95	95	0	0.382	0.382	0.393	0.386	2.026	0.376	0.613	120	661	835	771	-1.387	231	604	213	558	0
3	9	17	"iYLR312W-A"	"iYLR312W-A"	12840	17120	130	775	739	266	175	181	58	95	90	0	1146	1013	434	29	31	13	97	95	0	0.537	0.573	0.582	0.576	1.962	0.553	0.822	120	598	1717	1548	-0.897	600	1117	564	984	0
3	10	17	"iYLR330W"	"iYLR330W"	13030	17120	130	370	380	116	174	179	54	91	81	0	1580	1421	500	29	30	10	100	99	0	0.126	0.148	0.145	0.150	1.900	0.141	0.609	120	616	1747	1598	-2.984	196	1551	206	1392	0
3	11	17	"iSNR61"	"iSNR61"	13240	17130	130	242	254	81	174	179	58	53	24	0	310	283	127	30	30	10	95	92	0	0.243	0.316	0.338	0.299	2.507	0.341	0.238	120	671	348	333	-2.042	68	280	80	253	0
3	12	17	"iYLRWdelta20"	"iYLRWdelta20"	13440	17130	130	245	254	78	172	177	56	57	35	0	363	347	139	29	30	13	95	95	0	0.219	0.258	0.324	0.269	2.637	0.271	0.214	120	654	407	400	-2.194	73	334	82	318	0
3	13	17	"iYMR033W"	"iYMR033W"	13630	17130	130	678	678	219	173	179	62	98	95	0	509	469	173	29	31	16	96	95	0	1.052	1.148	1.122	1.144	1.531	1.208	0.815	120	614	985	945	0.073	505	480	505	440	0
3	14	17	"iYMR037C"	"iYMR037C"	13820	17120	120	454	458	160	176	185	65	93	83	0	1456	1375	547	29	31	13	99	99	0	0.195	0.210	0.195	0.199	1.855	0.203	0.670	120	614	1705	1628	-2.360	278	1427	282	1346	0
3	15	17	"iYMR041C"	"iYMR041C"	14030	17130	130	275	292	113	173	182	58	73	44	0	601	536	223	30	31	12	99	97	0	0.179	0.235	0.234	0.235	2.777	0.205	0.272	120	676	673	625	-2.485	102	571	119	506	0
3	16	17	"iYMR054W"	"iYMR054W"	14240	17130	130	498	490	169	176	184	57	91	85	0	776	726	313	30	31	12	99	99	0	0.432	0.451	0.437	0.419	1.636	0.467	0.792	120	642	1068	1010	-1.212	322	746	314	696	0
3	17	17	"iYMR058W"	"iYMR058W"	14420	17130	130	372	390	129	176	182	58	90	73	0	942	891	388	30	30	10	100	100	0	0.215	0.249	0.235	0.247	2.009	0.235	0.598	120	580	1108	1075	-2.218	196	912	214	861	0
3	18	17	"iYMR063W"	"iYMR063W"	14610	17130	120	249	252	77	175	182	61	55	25	0	526	498	206	30	31	12	98	97	0	0.149	0.165	0.195	0.207	2.925	0.142	0.176	120	594	570	545	-2.745	74	496	77	468	0
3	19	17	"iYMR078C"	"iYMR078C"	14840	17130	140	561	546	198	175	181	58	92	90	0	1291	1154	505	30	32	13	99	99	0	0.306	0.330	0.323	0.336	1.779	0.317	0.772	156	682	1647	1495	-1.708	386	1261	371	1124	0
3	20	17	"iYMR082C-0"	"iYMR082C-0"	15020	17130	130	345	365	143	175	179	53	84	72	0	1676	1528	707	29	31	22	99	96	0	0.103	0.127	0.126	0.129	2.000	0.128	0.598	120	558	1817	1689	-3.276	170	1647	190	1499	0
3	21	17	"iYMR085W"	"iYMR085W"	15220	17130	120	238	244	83	178	180	59	50	22	0	303	307	125	29	38	180	80	26	0	0.219	0.237	0.292	0.292	2.903	0.248	0.187	120	650	334	344	-2.191	60	274	66	278	0
3	1	18	"iYMR101C"	"iYMR101C"	11230	17340	140	1719	1603	571	177	183	57	100	98	0	919	807	347	30	31	12	98	98	0	1.735	1.835	1.833	1.966	1.609	1.836	0.908	156	743	2431	2203	0.795	1542	889	1426	777	0
3	2	18	"iYMR105C"	"iYMR105C"	11420	17340	140	1095	1148	588	178	185	69	96	95	0	1182	1223	672	30	32	14	99	99	0	0.796	0.813	0.760	0.803	2.248	0.816	0.802	156	675	2069	2163	-0.329	917	1152	970	1193	0
3	3	18	"iYMR107W"	"iYMR107W"	11640	17330	130	287	295	90	179	185	71	64	38	0	703	647	291	31	31	11	97	96	0	0.161	0.188	0.211	0.197	2.562	0.180	0.409	120	629	780	732	-2.637	108	672	116	616	0
3	4	18	"iYNL272C"	"iYNL272C"	11820	17340	130	330	341	105	175	179	58	85	67	0	1039	913	401	30	32	14	99	98	0	0.154	0.188	0.190	0.196	2.813	0.172	0.499	120	600	1164	1049	-2.703	155	1009	166	883	0
3	5	18	"iYNL267W"	"iYNL267W"	12020	17330	130	393	397	163	180	183	56	84	69	0	663	601	277	30	31	13	95	93	0	0.336	0.380	0.367	0.392	2.454	0.393	0.555	120	596	846	788	-1.571	213	633	217	571	0
3	6	18	"iYNL262W"	"iYNL262W"	12210	17340	120	323	337	104	174	179	55	86	66	0	489	461	193	31	31	12	99	95	0	0.325	0.379	0.360	0.377	2.290	0.391	0.398	120	557	607	593	-1.620	149	458	163	430	0
3	7	18	"iYNL244C"	"iYNL244C"	12410	17340	130	314	316	94	178	182	58	81	57	0	1028	920	363	31	32	13	99	97	0	0.136	0.155	0.141	0.153	2.356	0.145	0.459	120	628	1133	1027	-2.874	136	997	138	889	0
3	8	18	"iYNL240C"	"iYNL240C"	12610	17340	120	225	240	75	178	182	59	45	21	0	469	460	188	30	32	15	99	99	0	0.107	0.144	0.152	0.152	3.131	0.134	0.140	120	575	486	492	-3.223	47	439	62	430	0
3	9	18	"iYNL235C"	"iYNL235C"	12810	17330	130	357	369	131	178	183	57	84	69	0	834	744	283	31	34	26	98	96	0	0.223	0.268	0.268	0.239	2.191	0.265	0.539	120	664	982	904	-2.165	179	803	191	713	0
3	10	18	"iYNL217W"	"iYNL217W"	13020	17330	130	345	346	114	175	180	56	85	68	0	830	715	309	30	31	11	97	96	0	0.213	0.250	0.245	0.273	2.721	0.223	0.489	120	630	970	856	-2.234	170	800	171	685	0
3	11	18	"iYNL213C"	"iYNL213C"	13220	17340	130	419	415	129	176	179	58	91	83	0	1670	1557	519	30	31	17	100	100	0	0.148	0.157	0.160	0.147	1.857	0.149	0.627	120	596	1883	1766	-2.755	243	1640	239	1527	0
3	12	18	"iYNL209W"	"iYNL209W"	13420	17340	130	447	452	139	176	179	54	95	90	0	1271	1135	406	30	32	19	99	99	0	0.218	0.250	0.239	0.242	1.641	0.240	0.684	120	596	1512	1381	-2.195	271	1241	276	1105	0
3	13	18	"iYNL189W"	"iYNL189W"	13610	17330	130	569	593	231	175	180	63	93	90	0	896	862	329	30	31	16	96	96	0	0.455	0.502	0.500	0.471	1.768	0.504	0.740	120	614	1260	1250	-1.136	394	866	418	832	0
3	14	18	"iYNL184C"	"iYNL184C"	13820	17340	130	674	652	196	175	180	63	97	96	0	710	640	279	30	31	12	96	95	0	0.734	0.782	0.796	0.834	1.581	0.765	0.836	120	658	1179	1087	-0.446	499	680	477	610	0
3	15	18	"iYNL179C-0"	"iYNL179C-0"	14040	17330	130	283	299	101	172	178	55	77	50	0	492	515	266	30	30	10	96	96	0	0.240	0.262	0.263	0.262	2.239	0.252	0.481	120	609	573	612	-2.057	111	462	127	485	0
3	16	18	"iYOL125W"	"iYOL125W"	14220	17330	130	315	317	100	171	178	57	83	59	0	409	400	149	30	30	11	99	97	0	0.380	0.395	0.355	0.373	2.381	0.380	0.421	120	566	523	516	-1.396	144	379	146	370	0
3	17	18	"iYOL121C"	"iYOL121C"	14420	17330	130	269	274	91	172	180	59	65	37	0	838	789	323	30	34	46	95	93	0	0.120	0.134	0.158	0.149	2.493	0.119	0.282	120	613	905	861	-3.058	97	808	102	759	0
3	18	18	"iYOL117W"	"iYOL117W"	14620	17330	130	266	274	80	173	179	57	71	35	0	1245	1169	453	30	32	38	96	95	0	0.077	0.089	0.090	0.090	2.357	0.081	0.327	120	596	1308	1240	-3.708	93	1215	101	1139	0
3	19	18	"iYOLWdelta5"	"iYOLWdelta5"	14820	17330	140	373	372	123	175	181	58	87	72	0	755	706	329	30	34	71	92	89	0	0.273	0.291	0.318	0.309	2.450	0.266	0.573	156	645	923	873	-1.872	198	725	197	676	0
3	20	18	"iYOL099C"	"iYOL099C"	15020	17320	130	952	929	312	174	179	61	97	94	0	784	708	273	30	31	12	96	96	0	1.032	1.114	1.103	1.179	1.684	1.134	0.876	120	568	1532	1433	0.045	778	754	755	678	0
3	21	18	"iYOL096C"	"iYOL096C"	15220	17330	130	268	279	84	173	178	62	69	34	0	798	721	272	28	30	12	99	99	0	0.123	0.153	0.152	0.161	2.496	0.144	0.316	120	679	865	799	-3.019	95	770	106	693	0
3	1	19	"iYOL081W"	"iYOL081W"	11210	17540	130	574	568	196	176	179	56	94	88	0	930	818	349	31	32	12	98	97	0	0.443	0.498	0.484	0.511	1.814	0.473	0.766	120	662	1297	1179	-1.176	398	899	392	787	0
3	2	19	"iYOL076W"	"iYOL076W"	11430	17540	130	1093	1067	365	170	180	72	99	96	0	826	748	281	31	32	13	99	98	0	1.161	1.251	1.233	1.291	1.459	1.268	0.862	120	593	1718	1614	0.215	923	795	897	717	0
3	3	19	"iYOL071W"	"iYOL071W"	11620	17540	130	732	747	292	169	179	69	97	93	0	725	668	327	31	32	15	98	98	0	0.811	0.907	0.915	0.904	1.710	0.882	0.805	120	597	1257	1215	-0.302	563	694	578	637	0
3	4	19	"iYOL055C"	"iYOL055C"	11810	17540	130	445	458	151	175	178	56	93	87	0	580	525	234	30	32	14	98	95	0	0.491	0.572	0.556	0.577	2.168	0.549	0.663	120	628	820	778	-1.026	270	550	283	495	0
3	5	19	"iYOL054W"	"iYOL054W"	12030	17540	130	604	620	217	179	183	54	96	95	0	1284	1201	506	30	32	15	97	97	0	0.339	0.377	0.382	0.383	1.718	0.360	0.799	120	625	1679	1612	-1.561	425	1254	441	1171	0
3	6	19	"iYOL050C"	"iYOL050C"	12220	17530	130	388	395	117	178	182	55	93	80	0	675	611	239	30	32	14	100	99	0	0.326	0.373	0.350	0.368	1.836	0.365	0.605	120	583	855	798	-1.619	210	645	217	581	0
3	7	19	"iYOR248W"	"iYOR248W"	12420	17530	130	842	825	260	178	183	61	96	94	0	918	873	349	31	32	14	99	98	0	0.749	0.768	0.763	0.788	1.497	0.754	0.832	120	613	1551	1489	-0.418	664	887	647	842	0
3	8	19	"iYOR252W"	"iYOR252W"	12630	17530	130	338	345	119	174	180	59	82	64	0	497	439	191	30	32	16	96	95	0	0.351	0.418	0.393	0.398	1.919	0.445	0.609	120	616	631	580	-1.510	164	467	171	409	0
3	9	19	"iYOR256C"	"iYOR256C"	12830	17540	130	411	410	112	178	182	59	93	85	0	1025	949	330	30	33	25	98	98	0	0.234	0.252	0.252	0.251	1.637	0.246	0.657	120	632	1228	1151	-2.094	233	995	232	919	0
3	10	19	"iYOR272W"	"iYOR272W"	13030	17520	120	586	586	206	179	183	59	95	89	0	897	783	350	30	31	12	100	100	0	0.469	0.541	0.509	0.528	1.856	0.528	0.777	120	576	1274	1160	-1.091	407	867	407	753	0
3	11	19	"iYOR277C"	"iYOR277C"	13230	17520	130	2025	2064	741	176	180	57	100	100	0	3260	3045	999	29	31	14	100	100	0	0.572	0.626	0.608	0.628	1.431	0.628	0.877	120	579	5080	4904	-0.805	1849	3231	1888	3016	0
3	12	19	"iYOR283W"	"iYOR283W"	13430	17530	130	734	740	248	175	177	61	100	97	0	2371	2250	644	30	30	10	100	100	0	0.239	0.255	0.240	0.248	1.560	0.248	0.786	120	620	2900	2785	-2.066	559	2341	565	2220	0
3	13	19	"iYOR298W"	"iYOR298W"	13630	17530	130	277	280	84	172	176	57	74	44	0	423	395	146	30	30	10	100	97	0	0.267	0.296	0.291	0.292	2.706	0.284	0.282	120	615	498	473	-1.904	105	393	108	365	0
3	14	19	"iYOR303W"	"iYOR303W"	13840	17520	130	371	392	131	174	179	57	91	79	0	838	744	296	30	30	10	99	99	0	0.244	0.305	0.283	0.313	2.177	0.295	0.606	120	600	1005	932	-2.036	197	808	218	714	0
3	15	19	"iYOR306C"	"iYOR306C"	14030	17530	130	687	705	272	176	181	58	95	92	0	1949	1776	683	31	31	11	99	98	0	0.266	0.303	0.287	0.308	1.809	0.296	0.789	120	568	2429	2274	-1.908	511	1918	529	1745	0
3	16	19	"iYOR322C"	"iYOR322C"	14220	17520	130	270	283	88	168	174	55	72	45	0	1145	1059	369	30	32	28	99	99	0	0.091	0.112	0.111	0.110	2.327	0.101	0.275	120	610	1217	1144	-3.450	102	1115	115	1029	0
3	17	19	"iYOR327C"	"iYOR327C"	14430	17530	130	346	359	110	171	176	57	89	73	0	1157	1058	429	30	33	45	98	97	0	0.155	0.183	0.192	0.174	2.125	0.162	0.528	120	629	1302	1216	-2.687	175	1127	188	1028	0
3	18	19	"iYOR332W"	"iYOR332W"	14630	17530	120	459	477	172	178	183	57	92	86	0	2230	2073	976	31	33	40	97	95	0	0.128	0.146	0.137	0.153	1.843	0.139	0.742	120	557	2480	2341	-2.968	281	2199	299	2042	0
3	19	19	"iYPL045W"	"iYPL045W"	14830	17530	130	274	284	84	180	185	57	67	45	0	504	475	196	30	34	76	90	87	0	0.198	0.234	0.258	0.236	2.833	0.200	0.291	120	564	568	549	-2.334	94	474	104	445	0
3	20	19	"iYPL040C"	"iYPL040C"	15020	17520	130	241	257	84	174	180	63	51	25	0	536	473	204	30	31	12	95	95	0	0.132	0.187	0.178	0.184	3.171	0.162	0.198	120	613	573	526	-2.917	67	506	83	443	0
3	21	19	"iYPL036W"	"iYPL036W"	15220	17520	130	891	875	260	168	176	61	100	99	0	1361	1230	457	29	30	11	100	100	0	0.543	0.589	0.599	0.637	1.720	0.556	0.841	120	660	2055	1908	-0.882	723	1332	707	1201	0
3	1	20	"iYPL017C"	"iYPL017C"	11220	17740	130	437	448	152	173	180	57	92	83	0	652	608	259	30	31	11	100	98	0	0.424	0.476	0.487	0.459	1.944	0.480	0.702	120	752	886	853	-1.236	264	622	275	578	0
3	2	20	"iYPL013C"	"iYPL013C"	11420	17730	130	368	378	112	168	177	57	90	80	0	928	835	363	30	31	11	99	99	0	0.223	0.261	0.254	0.277	2.106	0.234	0.566	120	681	1098	1015	-2.167	200	898	210	805	0
3	3	20	"iYPL009C"	"iYPL009C"	11620	17740	130	668	698	249	172	177	58	97	95	0	818	788	293	30	32	16	100	100	0	0.629	0.694	0.670	0.671	1.521	0.710	0.832	120	695	1284	1284	-0.668	496	788	526	758	0
3	4	20	"iYPR005C"	"iYPR005C"	11820	17740	130	456	456	154	174	177	53	92	82	0	958	870	364	30	31	11	100	100	0	0.304	0.336	0.336	0.324	1.991	0.324	0.692	120	693	1210	1122	-1.718	282	928	282	840	0
3	5	20	"itG(GCC)P1"	"itG(GCC)P1"	12030	17740	140	823	846	351	176	181	57	98	97	0	1299	1132	511	31	32	15	99	98	0	0.510	0.609	0.586	0.609	1.851	0.597	0.813	156	802	1915	1771	-0.971	647	1268	670	1101	0
3	6	20	"itK(CUU)P"	"itK(CUU)P"	12230	17730	130	879	879	281	178	185	63	99	96	0	2567	2275	859	30	32	16	99	99	0	0.276	0.312	0.300	0.332	1.919	0.296	0.839	120	661	3238	2946	-1.856	701	2537	701	2245	0
3	7	20	"iYPR024W"	"iYPR024W"	12420	17730	130	2010	2072	684	181	189	65	100	100	0	1718	1573	538	30	32	15	100	100	0	1.084	1.226	1.181	1.250	1.371	1.221	0.907	120	678	3517	3434	0.116	1829	1688	1891	1543	0
3	8	20	"itF(GAA)P2"	"itF(GAA)P2"	12620	17730	130	643	668	257	176	183	59	97	93	0	1218	1153	528	30	31	13	99	97	0	0.393	0.438	0.430	0.454	1.749	0.427	0.834	120	711	1655	1615	-1.347	467	1188	492	1123	0
3	9	20	"iYPR031W"	"iYPR031W"	12830	17740	130	429	443	143	177	183	60	93	86	0	820	792	260	29	30	11	100	99	0	0.319	0.349	0.336	0.324	2.162	0.337	0.644	120	746	1043	1029	-1.650	252	791	266	763	0
3	10	20	"CEN3"	"CEN3"	13040	17730	110	231	251	73	174	200	340	1	0	0	131	134	67	30	50	442	0	0	0	0.564	0.740	0.651	0.672	3.027	1.332	0.156	80	559	158	181	-0.825	57	101	77	104	0
3	11	20	"iRDN5-2"	"iRDN5-2"	13230	17720	130	813	861	319	173	179	55	98	98	0	2100	1896	682	29	30	11	100	100	0	0.309	0.369	0.359	0.382	1.717	0.363	0.780	120	724	2711	2555	-1.694	640	2071	688	1867	0
3	12	20	"itN(GUU)C"	"itN(GUU)C"	13430	17730	100	443	447	198	172	177	64	85	78	0	780	763	446	30	31	12	97	96	0	0.361	0.375	0.362	0.375	1.968	0.385	0.687	80	476	1021	1008	-1.469	271	750	275	733	0
3	13	20	"iYCL018W"	"iYCL018W"	13620	17720	130	3606	3653	1358	175	183	69	100	100	0	1256	1117	443	30	31	11	100	99	0	2.799	3.200	3.157	3.407	1.511	3.249	0.904	120	688	4657	4565	1.485	3431	1226	3478	1087	0
3	14	20	"iYCR003W"	"iYCR003W"	13820	17730	130	2519	2403	797	175	183	63	100	99	0	759	682	247	30	31	11	99	98	0	3.215	3.417	3.334	3.519	1.482	3.497	0.896	120	713	3073	2880	1.685	2344	729	2228	652	0
3	15	20	"iYCR007C"	"iYCR007C"	14020	17720	130	3136	3093	998	177	183	61	100	100	0	1910	1682	621	31	32	13	100	100	0	1.575	1.766	1.691	1.840	1.441	1.771	0.897	120	696	4838	4567	0.655	2959	1879	2916	1651	0
3	16	20	"iYHR212C"	"iYHR212C"	14230	17730	130	2112	2018	745	176	179	56	100	97	0	4693	4308	1777	30	31	12	99	99	0	0.415	0.431	0.414	0.472	1.656	0.423	0.896	120	726	6599	6120	-1.268	1936	4663	1842	4278	0
3	17	20	"iYHR214W-A"	"iYHR214W-A"	14430	17730	130	730	779	282	174	178	55	99	97	0	1506	1406	510	30	31	13	99	99	0	0.377	0.440	0.412	0.452	1.709	0.429	0.803	120	694	2032	1981	-1.409	556	1476	605	1376	0
3	18	20	"iYHR218W"	"iYHR218W"	14630	17730	130	5056	4774	1503	174	179	56	100	100	0	15516	13701	4689	30	31	13	100	100	0	0.315	0.336	0.334	0.348	1.308	0.326	0.940	120	679	20368	18271	-1.665	4882	15486	4600	13671	0
3	19	20	"iYLR162W-A"	"iYLR162W-A"	14820	17720	130	3733	4284	2304	177	184	59	100	100	0	5779	6231	3163	31	32	12	100	100	0	0.619	0.662	0.649	0.665	1.382	0.654	0.906	120	680	9304	10307	-0.693	3556	5748	4107	6200	0
3	20	20	"iYLRWdelta6-B"	"iYLRWdelta6-B"	15030	17730	130	12233	11815	3895	178	182	60	100	100	0	8814	7979	2780	30	31	12	100	100	0	1.372	1.464	1.433	1.535	1.396	1.529	0.900	120	708	20839	19586	0.457	12055	8784	11637	7949	0
3	21	20	"RDN5-1"	"RDN5-1"	15230	17720	140	1600	1593	770	171	179	63	100	96	0	1307	1216	588	29	31	12	98	98	0	1.118	1.198	1.163	1.204	1.784	1.241	0.884	156	914	2707	2609	0.161	1429	1278	1422	1187	0
4	1	1	"TFC3"	"YAL001C"	15710	13810	140	2541	3017	2125	192	194	62	94	92	0	1781	1792	1099	30	33	51	91	88	0	1.342	1.603	1.504	1.613	1.771	1.813	0.881	156	832	4100	4587	0.424	2349	1751	2825	1762	0
4	2	1	"FUN19"	"YAL034C"	15900	13810	140	896	1189	808	191	191	57	94	93	0	875	1137	885	30	31	15	96	96	0	0.834	0.902	0.891	0.941	1.758	0.911	0.913	156	713	1550	2105	-0.261	705	845	998	1107	0
4	3	1	"YAL065C"	"YAL065C"	16090	13800	130	2359	2249	1079	188	193	59	95	95	0	6294	5914	3008	31	35	40	97	95	0	0.347	0.350	0.345	0.410	1.997	0.337	0.931	120	678	8434	7944	-1.528	2171	6263	2061	5883	0
4	4	1	"EFB1"	"YAL003W"	16300	13810	140	1018	982	307	183	186	59	96	96	0	2240	2042	728	30	34	37	97	95	0	0.378	0.397	0.393	0.407	1.653	0.391	0.885	156	778	3045	2811	-1.404	835	2210	799	2012	0
4	5	1	"YAL035C-A"	"YAL035C-A"	16500	13810	140	2880	2783	1016	183	186	60	96	96	0	1665	1538	569	30	31	10	98	98	0	1.650	1.724	1.686	1.693	1.486	1.760	0.938	156	740	4332	4108	0.722	2697	1635	2600	1508	0
4	6	1	"YAL066W"	"YAL066W"	16690	13810	130	616	590	214	185	191	74	90	85	0	1411	1227	582	31	48	132	88	85	0	0.312	0.339	0.338	0.380	2.102	0.322	0.779	120	686	1811	1601	-1.679	431	1380	405	1196	0
4	7	1	"SSA1"	"YAL005C"	16920	13810	140	2638	2481	1100	185	195	75	95	94	0	3962	3429	1666	30	51	168	92	89	0	0.624	0.675	0.669	0.764	2.036	0.676	0.898	156	781	6385	5695	-0.681	2453	3932	2296	3399	0
4	8	1	"FUN11"	"YAL036C"	17120	13810	140	1003	1225	1997	181	189	64	96	94	0	3578	3102	1437	30	56	146	92	92	0	0.232	0.340	0.268	0.321	2.028	0.566	0.309	156	723	4370	4116	-2.110	822	3548	1044	3072	0
4	9	1	"YAL068C"	"YAL068C"	17300	13810	130	4658	4363	2069	187	202	93	97	96	0	10639	9021	4832	31	44	79	96	94	0	0.421	0.465	0.469	0.546	1.770	0.451	0.941	120	652	15079	13166	-1.246	4471	10608	4176	8990	0
4	10	1	"FUN14"	"YAL008W"	17520	13800	130	1288	2415	4699	187	202	92	93	87	0	902	1570	1680	32	45	121	96	93	0	1.266	1.449	1.048	1.003	2.216	2.641	0.709	120	677	1971	3766	0.340	1101	870	2228	1538	0
4	11	1	"CDC19"	"YAL038W"	17700	13810	140	1003	970	390	178	185	62	97	92	0	2511	2118	1036	30	36	39	96	96	0	0.333	0.379	0.380	0.430	1.900	0.364	0.889	156	822	3306	2880	-1.588	825	2481	792	2088	0
4	12	1	"ERP1"	"YAR002C-A"	17940	13800	100	245	249	104	174	183	60	51	38	0	187	328	338	30	47	83	56	50	0	0.452	0.252	0.374	0.554	3.920	0.250	0.440	80	400	228	373	-1.145	71	157	75	298	0
4	13	1	"RPB5"	"YBR154C"	18080	13810	140	1225	1251	480	176	185	62	98	97	0	2269	2129	831	30	38	61	96	94	0	0.469	0.512	0.507	0.546	1.720	0.509	0.877	156	740	3288	3174	-1.094	1049	2239	1075	2099	0
4	14	1	"MBA1"	"YBR185C"	18300	13810	140	359	377	152	177	183	62	80	60	0	1242	1251	823	29	32	26	92	91	0	0.150	0.164	0.167	0.191	2.550	0.151	0.651	156	750	1395	1422	-2.737	182	1213	200	1222	0
4	15	1	"APG12"	"YBR217W"	18500	13810	140	1739	1662	693	176	181	59	97	95	0	2230	1924	911	30	33	33	96	92	0	0.710	0.785	0.771	0.886	1.733	0.774	0.899	156	769	3763	3380	-0.493	1563	2200	1486	1894	0
4	16	1	"SLI15"	"YBR156C"	18720	13800	140	1452	1479	665	180	184	56	97	95	0	3590	3384	1590	30	33	32	98	96	0	0.357	0.387	0.376	0.407	1.520	0.386	0.892	156	798	4832	4653	-1.485	1272	3560	1299	3354	0
4	17	1	"YBR187W"	"YBR187W"	18910	13810	130	255	276	104	182	187	59	57	37	0	546	576	419	29	30	10	93	89	0	0.141	0.172	0.198	0.238	3.888	0.148	0.287	120	641	590	641	-2.824	73	517	94	547	0
4	18	1	"YBR219C"	"YBR219C"	19110	13810	140	281	287	90	178	186	83	59	20	0	1202	1087	677	29	31	11	96	94	0	0.088	0.103	0.110	0.124	3.005	0.078	0.185	156	742	1276	1167	-3.509	103	1173	109	1058	0
4	19	1	"ICS4"	"YBR158W"	19290	13800	130	577	586	199	177	183	60	95	93	0	3556	3210	1257	31	41	88	96	96	0	0.113	0.129	0.129	0.129	1.651	0.122	0.786	120	661	3925	3588	-3.140	400	3525	409	3179	0
4	20	1	"RPS9B"	"YBR189W"	19510	13810	140	561	542	189	182	189	62	93	87	0	2287	2127	970	31	40	82	94	91	0	0.168	0.172	0.175	0.181	1.939	0.160	0.761	156	728	2635	2456	-2.573	379	2256	360	2096	0
4	21	1	"PDB1"	"YBR221C"	19690	13810	140	269	277	91	177	185	61	62	36	0	2227	2012	851	29	36	131	96	93	0	0.042	0.050	0.058	0.059	2.406	0.045	0.297	156	833	2290	2083	-4.578	92	2198	100	1983	0
4	1	2	"CDC28"	"YBR160W"	15720	14020	140	724	708	237	186	192	58	98	94	0	4487	3955	1565	30	32	13	99	98	0	0.121	0.133	0.133	0.139	2.017	0.124	0.813	156	669	4995	4447	-3.050	538	4457	522	3925	0
4	2	2	"RPL21A"	"YBR191W"	15890	14020	140	345	356	115	190	191	57	82	62	0	2030	1835	774	30	36	81	96	95	0	0.078	0.092	0.092	0.097	2.391	0.086	0.517	156	587	2155	1971	-3.690	155	2000	166	1805	0
4	3	2	"YBR223C"	"YBR223C"	16110	14020	130	688	678	240	185	189	63	98	90	0	2446	2179	1027	31	39	88	95	92	0	0.208	0.230	0.225	0.253	1.885	0.217	0.778	120	624	2918	2641	-2.263	503	2415	493	2148	0
4	4	2	"RPN4"	"YDL020C"	16290	14010	130	480	504	191	182	186	61	94	87	0	948	934	424	30	34	25	97	96	0	0.325	0.356	0.349	0.358	1.691	0.359	0.760	120	595	1216	1226	-1.623	298	918	322	904	0
4	5	2	"SLC1"	"YDL052C"	16500	14010	130	269	273	85	182	185	60	60	32	0	810	813	382	30	32	15	97	97	0	0.112	0.116	0.125	0.115	2.511	0.119	0.337	120	572	867	874	-3.164	87	780	91	783	0
4	6	2	"SUB2"	"YDL084W"	16690	14020	140	674	650	229	184	190	70	95	91	0	1360	1288	616	30	42	112	90	87	0	0.368	0.370	0.374	0.434	2.192	0.347	0.792	156	669	1820	1724	-1.441	490	1330	466	1258	0
4	7	2	"GPD1"	"YDL022W"	16910	14020	140	514	526	217	184	188	62	87	83	0	1057	963	530	31	36	74	89	85	0	0.322	0.367	0.358	0.387	1.916	0.350	0.744	156	604	1356	1274	-1.636	330	1026	342	932	0
4	8	2	"YDL054C"	"YDL054C"	17080	14010	130	619	662	313	190	204	81	90	80	0	2454	2375	1106	33	141	315	90	89	0	0.177	0.202	0.194	0.209	2.420	0.203	0.753	120	541	2850	2814	-2.497	429	2421	472	2342	0
4	9	2	"YDL086W"	"YDL086W"	17310	14010	150	204	212	66	187	206	106	14	0	0	114	316	320	32	123	289	41	29	0	0.207	0.088	0.222	0.424	7.091	0.111	0.238	156	677	99	309	-2.270	17	82	25	284	-50
4	10	2	"YDL024C"	"YDL024C"	17490	14020	140	864	859	295	179	193	104	99	91	0	2276	2087	800	30	34	36	98	96	0	0.305	0.331	0.318	0.355	1.861	0.324	0.864	156	651	2931	2737	-1.713	685	2246	680	2057	0
4	11	2	"MBP1"	"YDL056W"	17710	14020	140	391	432	199	173	182	60	84	74	0	442	492	281	30	31	12	94	93	0	0.529	0.561	0.554	0.562	1.970	0.584	0.713	156	638	630	721	-0.918	218	412	259	462	0
4	12	2	"ASM4"	"YDL088C"	17900	14010	140	252	264	82	170	182	62	60	28	0	527	503	207	30	40	65	94	90	0	0.165	0.199	0.192	0.193	2.533	0.155	0.215	156	626	579	567	-2.600	82	497	94	473	0
4	13	2	"YDL026W"	"YDL026W"	18100	14020	140	717	697	249	170	177	58	94	90	0	1351	1249	558	30	32	23	94	93	0	0.414	0.432	0.429	0.483	1.897	0.413	0.851	156	577	1868	1746	-1.272	547	1321	527	1219	0
4	14	2	"USO1"	"YDL058W"	18290	14010	140	476	490	240	174	178	57	92	84	0	1293	1254	565	30	32	22	96	94	0	0.239	0.258	0.241	0.248	2.229	0.252	0.610	156	602	1565	1540	-2.064	302	1263	316	1224	0
4	15	2	"RAM1"	"YDL090C"	18500	14020	140	397	412	151	178	181	58	89	78	0	1470	1260	613	31	34	26	94	92	0	0.152	0.190	0.186	0.205	2.399	0.185	0.664	156	603	1658	1463	-2.716	219	1439	234	1229	0
4	16	2	"CPH1"	"YDR155C"	18690	14020	130	198	212	67	182	185	55	33	15	0	631	561	227	31	34	27	94	91	0	0.027	0.057	0.130	0.136	3.401	0.047	0.037	120	581	616	560	-5.229	16	600	30	530	0
4	17	2	"YDR186C"	"YDR186C"	18900	14010	120	240	267	97	182	187	58	50	33	0	272	328	243	30	31	13	94	92	0	0.240	0.285	0.340	0.321	3.399	0.281	0.265	120	572	300	383	-2.061	58	242	85	298	0
4	18	2	"SPR28"	"YDR218C"	19110	14010	130	234	237	63	179	182	58	48	19	0	346	320	146	30	31	12	94	91	0	0.174	0.200	0.258	0.232	3.106	0.168	0.105	120	577	371	348	-2.522	55	316	58	290	0
4	19	2	"YDR157W"	"YDR157W"	19290	14010	130	569	568	216	179	186	64	93	88	0	1236	1126	544	31	48	112	91	86	0	0.324	0.355	0.351	0.381	1.848	0.345	0.785	120	576	1595	1484	-1.627	390	1205	389	1095	0
4	20	2	"CCT6"	"YDR188W"	19490	14010	140	339	340	120	183	191	65	76	60	0	1295	1204	532	31	50	143	92	89	0	0.123	0.134	0.136	0.145	2.664	0.126	0.499	156	639	1420	1330	-3.018	156	1264	157	1173	0
4	21	2	"YDR220C"	"YDR220C"	19690	14010	130	444	464	169	177	184	63	93	84	0	1562	1464	565	30	32	17	98	98	0	0.174	0.200	0.186	0.197	2.215	0.189	0.647	120	655	1799	1721	-2.521	267	1532	287	1434	0
4	1	3	"SAC3"	"YDR159W"	15700	14220	140	672	672	288	177	184	59	96	88	0	3825	3608	1835	29	31	17	98	98	0	0.130	0.138	0.138	0.145	1.926	0.129	0.776	156	698	4291	4074	-2.939	495	3796	495	3579	0
4	2	3	"RVB1"	"YDR190C"	15910	14220	140	536	533	204	179	185	59	92	84	0	1076	948	506	30	32	23	93	90	0	0.341	0.386	0.367	0.432	2.030	0.343	0.741	156	574	1403	1272	-1.551	357	1046	354	918	0
4	3	3	"YDR222W"	"YDR222W"	16110	14230	140	337	347	123	178	183	59	82	65	0	1057	1045	597	29	32	19	96	94	0	0.155	0.166	0.171	0.184	2.402	0.149	0.526	156	585	1187	1185	-2.693	159	1028	169	1016	0
4	4	3	"TCI1"	"YDR161W"	16310	14230	140	3484	3248	1406	181	186	61	99	98	0	2469	2092	1056	30	32	17	98	96	0	1.354	1.487	1.464	1.695	1.751	1.482	0.922	156	590	5742	5129	0.437	3303	2439	3067	2062	0
4	5	3	"NUP42"	"YDR192C"	16500	14220	140	2117	1958	682	181	187	62	98	97	0	3484	3168	1200	30	35	48	98	98	0	0.561	0.566	0.566	0.585	1.419	0.558	0.932	156	637	5390	4915	-0.835	1936	3454	1777	3138	0
4	6	3	"HTB1"	"YDR224C"	16710	14220	130	809	832	336	186	189	58	95	92	0	1422	1262	607	30	32	13	95	94	0	0.448	0.524	0.524	0.582	1.847	0.506	0.865	120	558	2015	1878	-1.160	623	1392	646	1232	0
4	7	3	"PAD1"	"YDR538W"	16900	14220	140	410	419	122	195	199	61	93	78	0	1249	1190	484	31	32	12	98	98	0	0.177	0.193	0.190	0.201	2.090	0.166	0.540	156	578	1433	1383	-2.502	215	1218	224	1159	0
4	8	3	"RIP1"	"YEL024W"	17100	14220	140	510	497	157	189	218	244	65	14	0	1764	1646	692	32	84	246	92	90	0	0.185	0.191	0.186	0.194	2.165	0.178	0.704	156	619	2053	1922	-2.432	321	1732	308	1614	0
4	9	3	"HAT2"	"YEL056W"	17300	14220	140	451	460	146	180	191	89	92	73	0	1426	1286	525	31	61	170	94	90	0	0.194	0.223	0.223	0.229	1.958	0.214	0.614	156	598	1666	1535	-2.364	271	1395	280	1255	0
4	10	3	"YDR540C"	"YDR540C"	17490	14220	130	281	293	105	177	186	87	60	26	0	785	831	486	29	35	43	89	89	0	0.138	0.145	0.144	0.169	3.333	0.129	0.236	120	541	860	918	-2.862	104	756	116	802	0
4	11	3	"SNU13"	"YEL026W"	17690	14220	130	1662	1620	641	177	186	63	95	95	0	1277	1155	516	30	38	44	94	92	0	1.191	1.283	1.255	1.384	1.703	1.280	0.910	120	597	2732	2568	0.252	1485	1247	1443	1125	0
4	12	3	"PCM1"	"YEL058W"	17900	14220	140	744	770	297	178	185	65	97	94	0	1857	1737	729	30	34	27	100	98	0	0.310	0.347	0.350	0.354	1.530	0.342	0.855	156	637	2393	2299	-1.691	566	1827	592	1707	0
4	13	3	"YDR542W"	"YDR542W"	18100	14210	130	2521	2411	1000	179	184	60	97	95	0	6939	6807	3246	30	32	14	100	100	0	0.339	0.329	0.329	0.368	1.598	0.324	0.940	120	558	9251	9009	-1.561	2342	6909	2232	6777	0
4	14	3	"YEL028W"	"YEL028W"	18300	14210	130	351	372	121	174	178	56	91	74	0	876	874	428	30	31	13	96	95	0	0.209	0.235	0.227	0.237	2.126	0.223	0.630	120	575	1023	1042	-2.257	177	846	198	844	0
4	15	3	"YEL059W"	"YEL059W"	18510	14210	150	213	234	97	178	182	61	37	15	0	42	140	236	31	35	29	33	26	0	3.182	0.514	1.106	1.405	4.932	0.398	0.278	156	602	46	165	1.670	35	11	56	109	-50
4	16	3	"YDR544C"	"YDR544C"	18710	14220	140	12398	11486	4749	180	185	61	100	100	0	25613	22020	9912	31	36	29	100	100	0	0.478	0.514	0.514	0.571	1.512	0.504	0.970	156	591	37800	33295	-1.066	12218	25582	11306	21989	0
4	17	3	"ECM10"	"YEL030W"	18920	14210	140	1535	1493	570	180	185	60	99	96	0	2592	2370	1032	31	32	13	98	96	0	0.529	0.561	0.559	0.600	1.655	0.540	0.885	156	579	3916	3652	-0.918	1355	2561	1313	2339	0
4	18	3	"CIN8"	"YEL061C"	19100	14220	140	314	348	134	183	185	60	77	52	0	576	606	364	31	32	13	96	94	0	0.240	0.287	0.293	0.282	2.929	0.254	0.510	156	605	676	740	-2.057	131	545	165	575	0
4	19	3	"YFR022W"	"YFR022W"	19310	14210	130	2358	2335	1188	180	188	65	96	95	0	3166	2855	1575	32	42	121	94	90	0	0.695	0.763	0.775	0.852	1.688	0.757	0.922	120	575	5312	4978	-0.525	2178	3134	2155	2823	0
4	20	3	"RPN12"	"YFR052W"	19500	14210	130	734	743	298	176	186	63	95	90	0	1593	1484	714	32	43	116	92	88	0	0.357	0.390	0.387	0.434	1.877	0.366	0.828	120	573	2119	2019	-1.484	558	1561	567	1452	0
4	21	3	"CWH41"	"YGL027C"	19700	14210	130	1638	1568	748	176	187	68	96	92	0	3959	3679	2041	31	42	100	91	89	0	0.372	0.382	0.382	0.439	1.719	0.357	0.909	120	677	5390	5040	-1.426	1462	3928	1392	3648	0
4	1	4	"YFR024C"	"YFR024C"	15700	14420	140	3984	3758	1371	178	185	63	99	99	0	3813	3323	1378	29	31	12	98	98	0	1.006	1.087	1.062	1.193	1.660	1.059	0.919	156	698	7590	6874	0.008	3806	3784	3580	3294	0
4	2	4	"YFR054C"	"YFR054C"	15900	14420	140	1118	1094	334	176	182	59	99	96	0	2260	2064	704	30	31	12	99	98	0	0.422	0.451	0.451	0.475	1.845	0.434	0.894	156	557	3172	2952	-1.243	942	2230	918	2034	0
4	3	4	"CGR1"	"YGL029W"	16100	14420	140	823	799	252	177	183	60	96	95	0	1317	1228	420	30	37	92	94	94	0	0.502	0.519	0.524	0.537	1.620	0.509	0.848	156	643	1933	1820	-0.994	646	1287	622	1198	0
4	4	4	"HIS2"	"YFR025C"	16310	14420	140	605	596	216	177	183	59	93	89	0	2597	2303	1024	30	33	18	98	96	0	0.167	0.184	0.180	0.192	1.809	0.175	0.798	156	555	2995	2692	-2.584	428	2567	419	2273	0
4	5	4	"YFR056C"	"YFR056C"	16500	14420	130	466	466	166	179	187	63	90	84	0	1396	1178	561	31	49	115	89	88	0	0.210	0.250	0.243	0.266	2.134	0.224	0.689	120	536	1652	1434	-2.250	287	1365	287	1147	0
4	6	4	"RPL24A"	"YGL031C"	16700	14420	130	283	292	100	183	188	63	60	35	0	1232	1165	562	30	51	123	93	89	0	0.083	0.096	0.091	0.102	2.874	0.089	0.346	120	596	1302	1244	-3.587	100	1202	109	1135	0
4	7	4	"ECO1"	"YFR027W"	16900	14420	140	1854	1798	566	186	192	62	100	100	0	4047	3604	1271	30	35	59	99	98	0	0.415	0.451	0.444	0.477	1.558	0.436	0.916	156	595	5685	5186	-1.268	1668	4017	1612	3574	0
4	8	4	"YGL001C"	"YGL001C"	17090	14420	130	5773	5201	2072	191	260	454	98	90	0	2147	1852	895	30	65	227	90	85	0	2.637	2.750	2.675	3.171	1.647	2.655	0.934	120	537	7699	6832	1.399	5582	2117	5010	1822	0
4	9	4	"HOP2"	"YGL033W"	17300	14420	140	1055	1050	385	184	246	430	86	50	0	2134	1996	867	31	62	215	92	89	0	0.414	0.441	0.434	0.474	1.786	0.501	0.599	156	602	2974	2831	-1.272	871	2103	866	1965	0
4	10	4	"MRP13"	"YGR084C"	17510	14420	140	534	550	209	183	187	59	93	87	0	3491	3113	1334	29	33	32	95	95	0	0.101	0.119	0.116	0.133	2.486	0.113	0.732	156	628	3813	3451	-3.302	351	3462	367	3084	0
4	11	4	"SPT6"	"YGR116W"	17690	14410	110	236	246	107	183	188	62	43	15	0	332	355	231	30	45	53	90	88	0	0.175	0.194	0.236	0.235	2.644	0.225	0.225	80	468	355	388	-2.510	53	302	63	325	0
4	12	4	"RPL24B"	"YGR148C"	17900	14420	140	429	432	126	184	189	63	92	83	0	2424	2207	833	30	43	48	99	97	0	0.102	0.114	0.113	0.113	2.119	0.107	0.680	156	719	2639	2425	-3.289	245	2394	248	2177	0
4	13	4	"YGR086C"	"YGR086C"	18100	14410	130	355	361	109	182	185	61	86	69	0	2090	1855	718	30	37	70	94	92	0	0.084	0.098	0.096	0.105	1.988	0.093	0.559	120	608	2233	2004	-3.574	173	2060	179	1825	0
4	14	4	"RPS23A"	"YGR118W"	18320	14410	140	1632	1606	566	181	183	60	98	97	0	3253	2933	1099	30	36	70	96	95	0	0.450	0.491	0.495	0.517	1.494	0.479	0.922	156	610	4674	4328	-1.151	1451	3223	1425	2903	0
4	15	4	"YGR150C"	"YGR150C"	18500	14420	140	464	509	232	183	185	61	95	85	0	826	847	414	30	32	17	98	98	0	0.353	0.399	0.386	0.380	1.756	0.412	0.725	156	557	1077	1143	-1.502	281	796	326	817	0
4	16	4	"CTT1"	"YGR088W"	18710	14410	140	956	929	320	186	188	58	96	96	0	3544	3234	1257	31	33	16	98	98	0	0.219	0.232	0.225	0.245	1.814	0.219	0.827	156	596	4283	3946	-2.190	770	3513	743	3203	0
4	17	4	"SEC35"	"YGR120C"	18910	14410	140	418	423	147	186	191	62	87	73	0	1657	1536	698	31	31	14	94	94	0	0.143	0.157	0.161	0.174	2.806	0.149	0.645	156	559	1858	1742	-2.809	232	1626	237	1505	0
4	18	4	"RSR1"	"YGR152C"	19110	14420	140	396	417	146	183	191	63	89	78	0	1926	1779	747	30	32	14	98	97	0	0.112	0.134	0.131	0.135	2.179	0.134	0.684	156	557	2109	1983	-3.154	213	1896	234	1749	0
4	19	4	"YGR090W"	"YGR090W"	19320	14410	140	368	383	163	181	188	61	80	63	0	1094	1185	821	32	34	16	96	95	0	0.176	0.175	0.178	0.185	2.664	0.154	0.600	156	592	1249	1355	-2.506	187	1062	202	1153	0
4	20	4	"YGR122W"	"YGR122W"	19510	14420	140	683	676	233	180	188	62	94	93	0	2212	1988	780	33	38	42	100	96	0	0.231	0.254	0.242	0.259	1.779	0.241	0.812	156	560	2682	2451	-2.115	503	2179	496	1955	0
4	21	4	"YGR154C"	"YGR154C"	19700	14410	140	375	398	137	180	187	64	87	71	0	1375	1373	694	30	38	94	94	91	0	0.145	0.162	0.157	0.159	2.324	0.147	0.632	156	716	1540	1561	-2.786	195	1345	218	1343	0
4	1	5	"ORC6"	"YHR118C"	15710	14620	140	521	578	258	178	184	57	94	90	0	1934	1937	969	29	31	12	97	97	0	0.180	0.210	0.197	0.211	2.114	0.207	0.788	156	708	2248	2308	-2.474	343	1905	400	1908	0
4	2	5	"IMP3"	"YHR148W"	15910	14620	140	2236	2170	651	181	185	62	99	98	0	5971	5424	1767	30	34	46	99	99	0	0.346	0.369	0.364	0.383	1.493	0.357	0.926	156	684	7996	7383	-1.532	2055	5941	1989	5394	0
4	3	5	"YHR180W"	"YHR180W"	16150	14640	80	466	458	223	186	191	69	82	69	0	1982	1641	1191	30	50	157	82	76	0	0.143	0.169	0.207	0.227	2.917	0.157	0.719	52	271	2232	1883	-2.801	280	1952	272	1611	0
4	4	5	"MSH1"	"YHR120W"	16310	14620	140	291	314	127	178	185	61	71	44	0	449	478	332	31	42	94	87	79	0	0.270	0.304	0.319	0.329	2.485	0.302	0.543	156	659	531	583	-1.887	113	418	136	447	0
4	5	5	"YHR150W"	"YHR150W"	16510	14620	140	276	289	100	180	186	58	66	41	0	1065	1031	518	30	49	202	87	85	0	0.093	0.109	0.110	0.119	2.335	0.085	0.301	156	610	1131	1110	-3.430	96	1035	109	1001	0
4	6	5	"YHR182W"	"YHR182W"	16710	14620	130	382	444	194	185	187	59	88	75	0	441	450	250	30	43	197	78	52	0	0.479	0.617	0.606	0.609	2.216	0.393	0.396	120	559	608	679	-1.061	197	411	259	420	0
4	7	5	"YHR122W"	"YHR122W"	16910	14620	140	232	246	77	184	187	62	42	17	0	717	702	325	30	32	24	95	94	0	0.070	0.092	0.114	0.112	3.574	0.078	0.145	156	637	735	734	-3.839	48	687	62	672	0
4	8	5	"SPO12"	"YHR152W"	17120	14620	140	423	437	148	185	232	369	19	0	0	1760	1568	683	30	54	192	91	89	0	0.138	0.164	0.157	0.181	2.698	0.150	0.580	156	578	1968	1790	-2.862	238	1730	252	1538	0
4	9	5	"SSP1"	"YHR184W"	17310	14620	140	310	318	102	184	189	61	71	52	0	1428	1300	518	29	31	12	99	98	0	0.090	0.105	0.113	0.102	2.440	0.097	0.424	156	545	1525	1405	-3.473	126	1399	134	1271	0
4	10	5	"NDT80"	"YHR124W"	17510	14620	140	324	340	122	185	189	59	78	55	0	1203	1128	493	30	31	11	98	97	0	0.118	0.141	0.151	0.147	2.534	0.134	0.482	156	609	1312	1253	-3.077	139	1173	155	1098	0
4	11	5	"ESC4"	"YHR154W"	17720	14620	120	251	268	90	185	190	60	54	30	0	471	568	429	29	36	37	91	87	0	0.149	0.154	0.184	0.201	3.319	0.128	0.263	120	552	508	622	-2.744	66	442	83	539	0
4	12	5	"YHR186C"	"YHR186C"	17900	14630	110	220	223	62	182	190	61	32	10	0	212	228	161	30	40	41	83	73	0	0.209	0.207	0.292	0.383	3.768	0.172	0.076	80	459	220	239	-2.260	38	182	41	198	0
4	13	5	"YJL058C"	"YJL058C"	18100	14610	130	4765	4423	1485	179	199	180	99	97	0	3094	2795	1057	31	54	159	95	93	0	1.497	1.535	1.528	1.671	1.585	1.482	0.943	120	633	7649	7008	0.582	4586	3063	4244	2764	0
4	14	5	"DPB11"	"YJL090C"	18310	14610	140	1001	973	351	181	202	184	94	87	0	3921	3637	1414	30	47	155	96	95	0	0.211	0.220	0.214	0.222	1.784	0.213	0.821	156	598	4711	4399	-2.246	820	3891	792	3607	0
4	15	5	"YJL122W"	"YJL122W"	18510	14620	140	510	523	190	182	185	57	95	87	0	2297	2137	788	30	31	12	99	98	0	0.145	0.162	0.165	0.162	2.208	0.157	0.721	156	563	2595	2448	-2.789	328	2267	341	2107	0
4	16	5	"YJL060W"	"YJL060W"	18700	14610	130	1669	1570	500	180	188	66	98	96	0	2610	2361	842	31	37	72	95	95	0	0.577	0.597	0.608	0.645	1.570	0.579	0.919	120	574	4068	3720	-0.792	1489	2579	1390	2330	0
4	17	5	"HPR5"	"YJL092W"	18910	14620	150	2497	2400	807	182	190	69	100	100	0	3702	3447	1221	31	36	69	98	97	0	0.631	0.649	0.643	0.682	1.481	0.645	0.940	156	621	5986	5634	-0.665	2315	3671	2218	3416	0
4	18	5	"LSM1"	"YJL124C"	19110	14610	140	976	966	358	179	186	60	94	94	0	2409	2171	781	30	31	13	98	98	0	0.335	0.368	0.358	0.363	1.538	0.362	0.867	156	541	3176	2928	-1.578	797	2379	787	2141	0
4	19	5	"LAS21"	"YJL062W"	19310	14610	140	821	810	278	183	187	61	96	94	0	4061	3702	1456	32	35	28	99	98	0	0.158	0.171	0.171	0.177	1.702	0.163	0.868	156	557	4667	4297	-2.659	638	4029	627	3670	0
4	20	5	"YJL094C"	"YJL094C"	19520	14620	140	2315	2249	862	187	187	61	100	98	0	3580	3310	1460	31	35	30	98	98	0	0.600	0.629	0.634	0.708	1.785	0.616	0.883	156	546	5677	5341	-0.738	2128	3549	2062	3279	0
4	21	5	"NIT2"	"YJL126W"	19710	14610	140	1629	1568	516	182	185	58	98	98	0	4329	3969	1375	29	31	14	100	99	0	0.337	0.352	0.356	0.368	1.558	0.343	0.910	156	693	5747	5326	-1.571	1447	4300	1386	3940	0
4	1	6	"YJL064W"	"YJL064W"	15710	14830	140	387	393	137	179	183	59	83	72	0	1404	1287	642	29	31	12	96	96	0	0.151	0.170	0.172	0.177	2.290	0.159	0.644	156	710	1583	1472	-2.725	208	1375	214	1258	0
4	2	6	"MRPL49"	"YJL096W"	15910	14820	140	391	396	118	181	184	59	89	77	0	2223	2073	832	29	31	12	97	96	0	0.096	0.105	0.102	0.104	2.294	0.099	0.627	156	611	2404	2259	-3.385	210	2194	215	2044	0
4	3	6	"PBS2"	"YJL128C"	16130	14820	140	709	698	268	177	180	59	96	91	0	2567	2370	1023	30	36	49	97	94	0	0.210	0.223	0.217	0.234	1.868	0.213	0.795	156	669	3069	2861	-2.254	532	2537	521	2340	0
4	4	6	"YKL054C"	"YKL054C"	16300	14840	90	216	218	66	177	180	57	40	17	0	134	211	248	33	46	39	84	65	0	0.386	0.230	0.421	0.464	3.313	0.098	0.028	52	333	140	219	-1.373	39	101	41	178	0
4	5	6	"YKL086W"	"YKL086W"	16510	14820	140	653	689	320	177	180	58	97	89	0	1891	1976	1043	31	43	176	94	94	0	0.256	0.263	0.253	0.267	1.773	0.254	0.815	156	648	2336	2457	-1.966	476	1860	512	1945	0
4	6	6	"SBA1"	"YKL117W"	16710	14820	140	645	735	349	179	181	59	96	92	0	1427	1456	773	30	38	184	92	87	0	0.334	0.390	0.383	0.402	1.689	0.388	0.846	156	584	1863	1982	-1.584	466	1397	556	1426	0
4	7	6	"YKL056C"	"YKL056C"	16910	14830	130	258	269	81	182	188	63	57	26	0	568	530	266	30	31	13	96	95	0	0.141	0.174	0.189	0.202	2.902	0.157	0.240	120	538	614	587	-2.824	76	538	87	500	0
4	8	6	"YKL088W"	"YKL088W"	17110	14820	140	999	1005	330	179	185	61	99	98	0	3695	3463	1316	30	30	12	100	100	0	0.224	0.241	0.235	0.255	1.762	0.231	0.870	156	585	4485	4259	-2.160	820	3665	826	3433	0
4	9	6	"VPH2"	"YKL119C"	17310	14820	140	1055	1037	326	180	185	57	99	98	0	1656	1473	575	29	30	11	98	97	0	0.538	0.593	0.583	0.644	1.805	0.573	0.874	156	524	2502	2301	-0.895	875	1627	857	1444	0
4	10	6	"TOA2"	"YKL058W"	17510	14820	140	1117	1109	385	181	185	59	98	96	0	1712	1641	617	29	33	55	96	96	0	0.556	0.576	0.565	0.603	1.716	0.569	0.886	156	573	2619	2540	-0.846	936	1683	928	1612	0
4	11	6	"YKL090W"	"YKL090W"	17720	14810	150	244	252	78	178	184	59	55	30	0	675	657	327	29	33	53	94	92	0	0.102	0.118	0.153	0.164	3.469	0.109	0.231	156	604	712	702	-3.291	66	646	74	628	0
4	12	6	"YKL121W"	"YKL121W"	17920	14820	140	254	278	153	177	181	56	60	33	0	546	567	386	29	34	30	93	90	0	0.149	0.188	0.179	0.210	3.363	0.188	0.284	156	558	594	639	-2.747	77	517	101	538	0
4	13	6	"FBA1"	"YKL060C"	18120	14820	140	1070	1119	530	178	198	187	93	86	0	885	902	474	28	43	148	90	83	0	1.041	1.077	1.039	1.129	1.553	1.135	0.862	156	574	1749	1815	0.058	892	857	941	874	0
4	14	6	"BUD2"	"YKL092C"	18320	14810	150	689	725	302	178	198	181	91	75	0	1554	1499	644	29	42	143	92	92	0	0.335	0.372	0.358	0.372	1.651	0.377	0.836	156	612	2036	2017	-1.577	511	1525	547	1470	0
4	15	6	"YKL123W"	"YKL123W"	18520	14820	140	316	333	123	179	188	60	73	55	0	812	765	392	29	31	11	96	96	0	0.175	0.209	0.218	0.201	2.462	0.205	0.513	156	589	920	890	-2.515	137	783	154	736	0
4	16	6	"RIC1"	"YLR039C"	18720	14820	130	265	278	98	177	187	69	55	31	0	693	684	379	30	37	73	89	86	0	0.133	0.154	0.155	0.187	3.351	0.140	0.305	120	557	751	755	-2.913	88	663	101	654	0
4	17	6	"RGR1"	"YLR071C"	18920	14810	140	282	286	97	175	182	59	65	44	0	751	765	429	30	31	13	96	94	0	0.148	0.151	0.164	0.160	2.675	0.133	0.372	156	563	828	846	-2.752	107	721	111	735	0
4	18	6	"CDC45"	"YLR103C"	19120	14810	140	711	738	297	176	181	57	97	94	0	1532	1457	686	30	31	12	96	95	0	0.356	0.394	0.384	0.419	1.998	0.379	0.831	156	573	2037	1989	-1.489	535	1502	562	1427	0
4	19	6	"YLR041W"	"YLR041W"	19320	14810	140	494	513	170	179	183	60	96	92	0	1253	1194	508	30	38	90	95	94	0	0.258	0.287	0.277	0.301	1.861	0.267	0.703	156	571	1538	1498	-1.957	315	1223	334	1164	0
4	20	6	"YLR073C"	"YLR073C"	19510	14810	130	294	318	105	185	186	58	74	49	0	810	763	362	30	38	95	94	91	0	0.140	0.181	0.176	0.171	2.512	0.165	0.396	120	510	889	866	-2.839	109	780	133	733	0
4	21	6	"SEN2"	"YLR105C"	19720	14810	140	1674	1674	637	182	186	60	97	96	0	3442	3194	1146	29	37	92	97	95	0	0.437	0.471	0.462	0.481	1.608	0.482	0.910	156	764	4905	4657	-1.194	1492	3413	1492	3165	0
4	1	7	"TRX1"	"YLR043C"	15720	15030	140	433	437	148	171	178	57	91	85	0	621	585	273	29	31	20	95	93	0	0.443	0.478	0.483	0.518	2.008	0.479	0.726	156	709	854	822	-1.176	262	592	266	556	0
4	2	7	"RPL10"	"YLR075W"	15920	15020	140	487	487	173	171	175	55	94	85	0	900	877	362	29	31	16	98	97	0	0.363	0.373	0.373	0.375	2.001	0.373	0.730	156	550	1187	1164	-1.463	316	871	316	848	0
4	3	7	"YLR107W"	"YLR107W"	16120	15030	140	301	314	105	170	174	55	80	59	0	975	886	431	30	31	14	97	95	0	0.139	0.168	0.159	0.177	2.602	0.141	0.430	156	548	1076	1000	-2.851	131	945	144	856	0
4	4	7	"STU2"	"YLR045C"	16310	15020	140	805	779	269	172	180	59	96	94	0	4034	3701	1380	30	33	19	99	98	0	0.158	0.165	0.165	0.172	1.814	0.159	0.851	156	627	4637	4278	-2.661	633	4004	607	3671	0
4	5	7	"YLR077W"	"YLR077W"	16530	15020	140	1294	1316	563	176	181	61	100	98	0	3578	3197	1299	30	31	11	100	100	0	0.315	0.360	0.349	0.376	1.628	0.352	0.844	156	583	4666	4307	-1.666	1118	3548	1140	3167	0
4	6	7	"AHP1"	"YLR109W"	16720	15020	140	276	280	80	178	181	57	69	41	0	997	930	376	29	30	12	98	97	0	0.101	0.113	0.116	0.112	2.416	0.105	0.348	156	535	1066	1003	-3.304	98	968	102	901	0
4	7	7	"YLR422W"	"YLR422W"	16910	15010	130	289	305	118	175	185	61	69	46	0	584	617	335	30	31	14	99	96	0	0.206	0.221	0.226	0.225	2.491	0.207	0.411	120	554	668	717	-2.281	114	554	130	587	0
4	8	7	"YLR454W"	"YLR454W"	17120	15010	130	307	316	117	175	185	59	71	55	0	521	562	327	29	33	37	95	91	0	0.268	0.265	0.280	0.250	2.533	0.247	0.504	120	572	624	674	-1.898	132	492	141	533	0
4	9	7	"PPZ1"	"YML016C"	17320	15010	140	1402	1487	698	173	181	56	97	97	0	2315	2275	1111	29	31	13	99	99	0	0.538	0.585	0.574	0.612	1.577	0.576	0.893	156	559	3515	3560	-0.895	1229	2286	1314	2246	0
4	10	7	"YLR424W"	"YLR424W"	17510	15010	130	1155	1152	430	172	180	62	99	96	0	3784	3431	1464	30	40	107	95	95	0	0.262	0.288	0.295	0.315	1.660	0.275	0.896	120	506	4737	4381	-1.933	983	3754	980	3401	0
4	11	7	"YLR456W"	"YLR456W"	17720	15010	140	679	685	258	176	182	68	95	91	0	1674	1548	629	30	41	103	94	92	0	0.306	0.335	0.337	0.342	1.672	0.336	0.848	156	614	2147	2027	-1.709	503	1644	509	1518	0
4	12	7	"YML018C"	"YML018C"	17920	15010	140	2103	2104	828	177	183	64	98	98	0	2630	2410	943	29	34	42	98	98	0	0.740	0.809	0.812	0.841	1.627	0.815	0.921	156	550	4527	4308	-0.433	1926	2601	1927	2381	0
4	13	7	"YLR426W"	"YLR426W"	18110	15010	140	547	554	195	178	182	57	93	90	0	2997	2655	1075	29	31	22	98	98	0	0.124	0.143	0.137	0.150	1.871	0.137	0.792	156	534	3337	3002	-3.008	369	2968	376	2626	0
4	14	7	"YLR458W"	"YLR458W"	18310	15010	130	304	306	102	181	186	58	75	52	0	1215	1101	580	29	35	59	92	88	0	0.104	0.117	0.130	0.143	2.908	0.111	0.474	120	552	1309	1197	-3.269	123	1186	125	1072	0
4	15	7	"YML020W"	"YML020W"	18520	15020	150	1465	1563	801	180	188	60	98	97	0	2779	2529	1301	30	35	55	96	94	0	0.467	0.553	0.527	0.572	1.651	0.542	0.876	156	598	4034	3882	-1.097	1285	2749	1383	2499	0
4	16	7	"YLR428C"	"YLR428C"	18720	15010	140	321	321	98	180	185	59	73	54	0	2097	1916	705	30	31	12	98	97	0	0.068	0.075	0.080	0.077	2.494	0.068	0.435	156	570	2208	2027	-3.874	141	2067	141	1886	0
4	17	7	"YLR460C"	"YLR460C"	18930	15010	140	1136	1088	388	173	179	59	99	96	0	3380	3019	1268	30	31	11	99	98	0	0.287	0.306	0.300	0.331	1.737	0.293	0.907	156	561	4313	3904	-1.799	963	3350	915	2989	0
4	18	7	"APT1"	"YML022W"	19110	15010	130	569	594	227	174	179	63	93	88	0	1344	1217	538	29	33	29	97	95	0	0.300	0.354	0.359	0.361	1.785	0.348	0.791	120	545	1710	1608	-1.735	395	1315	420	1188	0
4	19	7	"HSC82"	"YMR186W"	19340	15010	140	329	352	136	179	184	61	82	58	0	842	767	369	30	37	90	91	89	0	0.185	0.235	0.223	0.224	2.508	0.232	0.508	156	574	962	910	-2.437	150	812	173	737	0
4	20	7	"GUA1"	"YMR217W"	19520	15010	140	470	513	235	181	185	57	90	82	0	1845	1747	927	31	42	139	93	91	0	0.159	0.193	0.188	0.198	2.140	0.192	0.762	156	521	2103	2048	-2.650	289	1814	332	1716	0
4	21	7	"YMR250W"	"YMR250W"	19710	15010	130	244	258	82	179	183	56	52	32	0	514	543	338	30	36	98	85	80	0	0.134	0.154	0.178	0.186	3.354	0.131	0.265	120	619	549	592	-2.896	65	484	79	513	0
4	1	8	"YMR188C"	"YMR188C"	15730	15230	120	290	317	135	173	179	58	67	50	0	456	520	358	30	32	22	95	94	0	0.275	0.294	0.331	0.311	2.749	0.280	0.533	120	529	543	634	-1.864	117	426	144	490	0
4	2	8	"ESC1"	"YMR219W"	15920	15210	150	196	201	66	174	176	58	32	7	0	93	108	68	29	33	47	62	32	0	0.344	0.342	0.899	0.930	3.520	0.641	0.031	156	516	86	106	-1.541	22	64	27	79	-50
4	3	8	"HOR7"	"YMR251W-A"	16120	15220	140	519	539	195	172	176	57	95	91	0	2349	2285	1024	30	31	14	99	98	0	0.150	0.163	0.155	0.175	2.204	0.149	0.739	156	548	2666	2622	-2.740	347	2319	367	2255	0
4	4	8	"SGS1"	"YMR190C"	16340	15220	130	288	295	106	180	182	59	66	43	0	279	303	199	30	31	12	92	90	0	0.434	0.421	0.454	0.468	2.889	0.402	0.373	120	583	357	388	-1.205	108	249	115	273	0
4	5	8	"YMR221C"	"YMR221C"	16550	15220	140	249	255	82	177	182	59	58	28	0	334	378	314	29	31	11	95	93	0	0.236	0.223	0.281	0.294	3.317	0.150	0.186	156	572	377	427	-2.083	72	305	78	349	0
4	6	8	"YMR253C"	"YMR253C"	16750	15220	140	225	234	69	180	185	58	44	17	0	349	344	180	29	31	13	92	91	0	0.141	0.171	0.215	0.203	2.617	0.147	0.106	156	569	365	369	-2.830	45	320	54	315	0
4	7	8	"YMR192W"	"YMR192W"	16940	15210	130	245	250	77	179	186	60	51	20	0	378	432	279	30	33	37	90	87	0	0.190	0.177	0.203	0.215	3.590	0.133	0.143	120	564	414	473	-2.399	66	348	71	402	0
4	8	8	"UBP8"	"YMR223W"	17140	15210	130	409	473	245	174	184	59	85	72	0	732	904	610	29	33	37	95	93	0	0.334	0.342	0.327	0.314	2.515	0.321	0.697	120	606	938	1174	-1.581	235	703	299	875	0
4	9	8	"GFD1"	"YMR255W"	17350	15210	140	642	647	239	178	183	60	93	91	0	1673	1573	710	29	38	122	93	91	0	0.282	0.304	0.292	0.311	1.883	0.280	0.763	156	581	2108	2013	-1.825	464	1644	469	1544	0
4	10	8	"LAP3"	"YNL239W"	17540	15210	140	719	711	244	177	183	62	97	93	0	2653	2337	988	30	38	83	96	95	0	0.207	0.231	0.224	0.245	1.967	0.215	0.801	156	615	3165	2841	-2.275	542	2623	534	2307	0
4	11	8	"BNI1"	"YNL271C"	17730	15200	110	243	245	78	176	183	64	52	20	0	341	385	251	30	39	44	86	81	0	0.215	0.194	0.211	0.228	3.054	0.154	0.150	80	469	378	424	-2.215	67	311	69	355	0
4	12	8	"YNL303W"	"YNL303W"	17940	15210	130	230	245	92	183	186	62	41	25	0	310	384	408	29	37	48	88	82	0	0.167	0.175	0.272	0.273	3.261	0.157	0.253	120	585	328	417	-2.580	47	281	62	355	0
4	13	8	"ZWF1"	"YNL241C"	18140	15210	140	1091	1100	367	183	187	62	98	97	0	1844	1564	659	29	31	16	98	96	0	0.500	0.597	0.563	0.670	2.281	0.563	0.847	156	632	2723	2452	-0.999	908	1815	917	1535	0
4	14	8	"TOF1"	"YNL273W"	18350	15200	130	410	458	207	177	182	58	87	76	0	711	799	459	29	35	57	95	91	0	0.342	0.365	0.367	0.346	1.870	0.363	0.745	120	559	915	1051	-1.549	233	682	281	770	0
4	15	8	"YNL305C"	"YNL305C"	18540	15200	130	358	361	107	173	180	58	89	74	0	1655	1491	527	30	34	46	100	100	0	0.114	0.129	0.128	0.125	2.260	0.109	0.500	120	513	1810	1649	-3.135	185	1625	188	1461	0
4	16	8	"SLA2"	"YNL243W"	18740	15210	140	669	644	254	179	185	61	92	87	0	2868	2572	1173	30	34	42	97	95	0	0.173	0.183	0.180	0.190	2.026	0.173	0.796	156	608	3328	3007	-2.534	490	2838	465	2542	0
4	17	8	"YNL275W"	"YNL275W"	18940	15210	140	1565	1534	553	174	185	113	97	95	0	2623	2383	990	29	32	22	98	96	0	0.536	0.578	0.563	0.630	1.841	0.552	0.878	156	562	3985	3714	-0.899	1391	2594	1360	2354	0
4	18	8	"MCK1"	"YNL307C"	19140	15210	140	294	324	244	174	186	113	52	17	0	1841	1637	677	29	33	32	98	96	0	0.066	0.093	0.089	0.087	2.855	0.086	0.192	156	600	1932	1758	-3.916	120	1812	150	1608	0
4	19	8	"YNL245C"	"YNL245C"	19360	15200	140	491	487	176	180	185	63	87	80	0	2241	1934	923	31	33	16	95	93	0	0.141	0.161	0.154	0.185	2.421	0.148	0.731	156	555	2521	2210	-2.829	311	2210	307	1903	0
4	20	8	"MET2"	"YNL277W"	19540	15200	130	641	649	199	177	182	59	97	95	0	2206	2000	798	32	35	24	100	100	0	0.213	0.240	0.238	0.258	1.694	0.220	0.777	120	513	2638	2440	-2.228	464	2174	472	1968	0
4	21	8	"STB1"	"YNL309W"	19740	15200	130	1124	1106	377	179	184	65	97	95	0	3584	3170	1328	32	36	54	98	97	0	0.266	0.295	0.293	0.324	1.579	0.277	0.873	120	673	4497	4065	-1.910	945	3552	927	3138	0
4	1	9	"YOR041C"	"YOR041C"	15760	15410	140	510	524	161	175	181	56	96	93	0	2383	2096	814	30	33	41	98	98	0	0.142	0.169	0.157	0.175	1.979	0.153	0.725	156	668	2688	2415	-2.812	335	2353	349	2066	0
4	2	9	"YOR073W"	"YOR073W"	15950	15410	140	1061	1051	414	175	180	57	98	96	0	3763	3363	1417	31	33	44	99	96	0	0.237	0.263	0.260	0.281	2.020	0.252	0.862	156	546	4618	4208	-2.075	886	3732	876	3332	0
4	3	9	"YOR105W"	"YOR105W"	16160	15410	140	418	425	129	174	178	55	96	85	0	2170	1919	682	31	54	472	94	85	0	0.114	0.133	0.131	0.134	2.117	0.117	0.606	156	582	2383	2139	-3.132	244	2139	251	1888	0
4	4	9	"WHI2"	"YOR043W"	16350	15410	130	417	433	141	173	177	54	95	90	0	2704	2579	1113	29	31	11	100	100	0	0.091	0.102	0.097	0.106	1.952	0.092	0.647	120	541	2919	2810	-3.455	244	2675	260	2550	0
4	5	9	"UFE1"	"YOR075W"	16540	15410	140	1316	1355	514	179	179	54	99	99	0	2765	2543	1223	29	31	11	98	98	0	0.416	0.468	0.444	0.545	2.136	0.440	0.869	156	621	3873	3690	-1.267	1137	2736	1176	2514	0
4	6	9	"YOR107W"	"YOR107W"	16760	15410	130	346	356	101	179	187	62	87	70	0	2072	1877	740	32	46	88	100	98	0	0.082	0.096	0.083	0.097	2.175	0.085	0.508	120	646	2207	2022	-3.611	167	2040	177	1845	0
4	7	9	"TOM6"	"YOR045W"	16950	15400	130	503	524	207	174	182	58	97	89	0	716	700	287	30	32	31	98	98	0	0.480	0.522	0.509	0.508	2.084	0.514	0.693	120	560	1015	1020	-1.060	329	686	350	670	0
4	8	9	"RTS2"	"YOR077W"	17140	15420	140	327	327	101	178	182	56	81	62	0	1756	1631	807	29	38	135	92	90	0	0.086	0.093	0.099	0.104	3.007	0.084	0.497	156	630	1876	1751	-3.535	149	1727	149	1602	0
4	9	9	"INP53"	"YOR109W"	17340	15410	140	439	468	207	183	184	58	89	81	0	2094	2078	1141	30	38	122	92	90	0	0.124	0.139	0.136	0.138	2.255	0.135	0.709	156	578	2320	2333	-3.011	256	2064	285	2048	0
4	10	9	"STD1"	"YOR047C"	17540	15420	140	758	735	249	182	186	58	94	93	0	3539	3099	1454	30	31	12	99	98	0	0.164	0.180	0.181	0.197	1.841	0.167	0.838	156	562	4085	3622	-2.607	576	3509	553	3069	0
4	11	9	"ATX2"	"YOR079C"	17750	15410	140	577	569	224	182	188	58	92	89	0	1702	1609	747	30	37	36	97	95	0	0.236	0.245	0.247	0.265	2.072	0.238	0.757	156	639	2067	1966	-2.082	395	1672	387	1579	0
4	12	9	"YOR111W"	"YOR111W"	17940	15410	140	515	519	194	179	185	61	92	86	0	1352	1271	628	29	30	12	96	96	0	0.254	0.274	0.259	0.285	1.962	0.258	0.746	156	628	1659	1582	-1.977	336	1323	340	1242	0
4	13	9	"YPL030W"	"YPL030W"	18150	15400	130	344	351	128	184	186	63	80	59	0	989	958	584	28	30	10	96	96	0	0.166	0.180	0.171	0.195	2.888	0.158	0.505	120	575	1121	1097	-2.586	160	961	167	930	0
4	14	9	"YPL062W"	"YPL062W"	18350	15400	130	232	234	65	185	186	61	38	13	0	539	515	216	30	31	12	99	98	0	0.092	0.101	0.148	0.165	2.587	0.079	0.079	120	592	556	534	-3.437	47	509	49	485	0
4	15	9	"SEC62"	"YPL094C"	18540	15410	140	534	565	222	173	181	59	93	88	0	1929	1749	739	30	34	41	98	95	0	0.190	0.228	0.222	0.228	1.986	0.223	0.775	156	653	2260	2111	-2.395	361	1899	392	1719	0
4	16	9	"SVL3"	"YPL032C"	18750	15410	130	492	522	247	176	184	62	89	81	0	1323	1386	926	30	32	12	99	98	0	0.244	0.255	0.250	0.278	2.017	0.230	0.727	120	594	1609	1702	-2.033	316	1293	346	1356	0
4	17	9	"YPL064C"	"YPL064C"	18950	15400	130	358	350	108	178	190	112	70	30	0	1065	1108	586	30	31	21	98	98	0	0.174	0.160	0.162	0.161	1.964	0.145	0.304	120	571	1215	1250	-2.524	180	1035	172	1078	0
4	18	9	"YPL096W"	"YPL096W"	19150	15400	140	1246	1200	345	180	190	110	98	96	0	3784	3362	1218	30	31	21	100	100	0	0.284	0.306	0.298	0.321	1.809	0.287	0.852	156	604	4820	4352	-1.816	1066	3754	1020	3332	0
4	19	9	"YPL034W"	"YPL034W"	19340	15400	130	1545	1527	521	185	187	61	98	97	0	1910	1676	688	30	32	15	99	98	0	0.723	0.815	0.802	0.896	1.663	0.808	0.901	120	523	3240	2988	-0.467	1360	1880	1342	1646	0
4	20	9	"YPL066W"	"YPL066W"	19540	15410	140	534	551	187	180	188	65	94	89	0	3326	2964	1245	32	109	1857	80	22	0	0.107	0.127	0.121	0.139	2.280	0.118	0.761	156	677	3648	3303	-3.218	354	3294	371	2932	0
4	21	9	"YPL098C"	"YPL098C"	19750	15400	130	310	308	93	182	188	62	70	51	0	1525	1475	695	32	85	906	81	25	0	0.086	0.087	0.086	0.089	2.558	0.083	0.409	120	685	1621	1569	-3.544	128	1493	126	1443	0
4	1	10	"PMA2"	"YPL036W"	15750	15620	140	392	438	219	175	182	60	88	75	0	846	946	694	30	32	14	98	96	0	0.266	0.287	0.282	0.298	2.032	0.252	0.666	156	700	1033	1179	-1.911	217	816	263	916	0
4	2	10	"YPL068C"	"YPL068C"	15940	15610	130	858	828	267	174	180	59	97	95	0	2146	1945	817	31	32	17	99	98	0	0.323	0.342	0.336	0.370	1.610	0.321	0.876	120	500	2799	2568	-1.629	684	2115	654	1914	0
4	3	10	"YPL100W"	"YPL100W"	16130	15610	150	205	204	60	171	177	56	30	10	0	65	95	83	31	52	436	0	0	0	1.000	0.516	1.069	0.979	3.878	0.007	0.003	156	681	68	97	0.000	34	34	33	64	-50
4	4	10	"NAT3"	"YPR131C"	16340	15620	130	270	280	95	171	179	72	61	30	0	896	943	533	31	57	461	79	44	0	0.114	0.120	0.130	0.125	2.395	0.055	0.213	120	642	964	1021	-3.127	99	865	109	912	0
4	5	10	"TIF3"	"YPR163C"	16560	15610	140	273	290	94	179	188	74	63	26	0	2077	1862	894	31	48	126	96	92	0	0.046	0.061	0.065	0.070	2.462	0.057	0.358	156	687	2140	1942	-4.444	94	2046	111	1831	0
4	6	10	"YPR195C"	"YPR195C"	16720	15640	90	221	223	76	182	192	65	32	7	0	174	295	302	33	61	116	53	44	0	0.277	0.156	0.251	0.392	6.301	0.118	0.167	52	328	180	303	-1.854	39	141	41	262	0
4	7	10	"YPR133C"	"YPR133C"	16950	15610	120	216	225	79	176	184	60	38	13	0	236	253	134	31	37	90	82	59	0	0.195	0.221	0.311	0.314	3.087	0.216	0.071	120	632	245	271	-2.358	40	205	49	222	0
4	8	10	"RHO1"	"YPR165W"	17150	15610	130	585	595	180	180	183	56	97	95	0	1617	1474	565	29	35	93	97	92	0	0.255	0.287	0.283	0.302	1.676	0.267	0.781	120	559	1993	1860	-1.971	405	1588	415	1445	0
4	9	10	"YPR197C"	"YPR197C"	17350	15610	130	682	726	292	187	187	57	97	95	0	3544	3378	1357	30	31	12	100	100	0	0.141	0.161	0.157	0.155	1.597	0.163	0.830	120	533	4009	3887	-2.828	495	3514	539	3348	0
4	10	10	"CTF4"	"YPR135W"	17530	15610	150	176	188	69	186	188	60	16	5	0	40	104	147	30	35	51	28	22	0	-1.000	0.027	1.969	1.568	6.723	0.180	0.033	156	571	0	76	Error	-10	10	2	74	-50
4	11	10	"MET16"	"YPR167C"	17730	15610	150	183	194	64	183	187	59	19	5	0	39	220	1337	30	34	49	21	15	0	0.000	0.058	2.200	1.608	5.215	0.011	0.016	156	616	9	201	Error	0	9	11	190	-50
4	12	10	"ARR1"	"YPR199C"	17940	15610	130	981	923	278	178	183	61	97	94	0	2462	2133	829	29	31	12	99	98	0	0.330	0.354	0.366	0.385	1.561	0.334	0.887	120	532	3236	2849	-1.599	803	2433	745	2104	0
4	13	10	"RRP9"	"YPR137W"	18130	15610	150	193	198	70	179	183	62	21	7	0	38	147	463	30	32	15	38	30	0	1.750	0.162	1.500	1.342	6.485	0.016	0.003	156	678	22	136	0.807	14	8	19	117	-50
4	14	10	"YPR169W"	"YPR169W"	18350	15610	130	652	610	204	183	186	59	93	90	0	2338	2068	863	30	31	13	99	98	0	0.203	0.210	0.213	0.205	1.671	0.206	0.822	120	660	2777	2465	-2.299	469	2308	427	2038	0
4	15	10	"ARR3"	"YPR201W"	18550	15610	140	654	645	243	174	181	58	94	91	0	3202	2944	1174	30	32	18	99	96	0	0.151	0.162	0.164	0.166	1.904	0.161	0.831	156	634	3652	3385	-2.724	480	3172	471	2914	0
4	16	10	"CEN1"	"CEN1"	18740	15610	130	253	261	82	174	185	78	50	18	0	387	414	196	30	33	22	98	97	0	0.221	0.227	0.229	0.235	2.745	0.193	0.127	120	562	436	471	-2.176	79	357	87	384	0
4	17	10	"YBL091C-A"	"YBL091C-A"	18940	15610	130	733	734	201	173	185	76	100	98	0	752	719	277	31	32	16	99	99	0	0.777	0.815	0.786	0.859	1.637	0.793	0.812	120	646	1281	1249	-0.365	560	721	561	688	0
4	18	10	"YBLWdelta8"	"YBLWdelta8"	19150	15610	130	289	296	88	173	179	59	72	48	0	404	393	178	30	31	11	97	97	0	0.310	0.339	0.357	0.329	2.618	0.329	0.388	120	557	490	486	-1.689	116	374	123	363	0
4	19	10	"YCRCtau1"	"YCRCtau1"	19330	15600	150	217	235	110	178	185	71	36	13	0	94	126	123	31	106	1859	0	0	0	0.619	0.600	0.960	1.063	3.607	0.681	0.248	156	675	102	152	-0.692	39	63	57	95	-50
4	20	10	"SNR189"	"SNR189"	19560	15600	130	218	229	76	179	186	72	35	10	0	302	298	134	33	116	1961	0	0	0	0.145	0.189	0.226	0.234	2.852	0.012	0.103	120	607	308	315	-2.786	39	269	50	265	0
4	21	10	"YCRWomega3"	"YCRWomega3"	19760	15600	130	415	421	147	182	186	59	87	81	0	1146	1101	398	32	85	905	78	1	0	0.209	0.224	0.214	0.217	2.231	0.047	0.145	120	685	1347	1308	-2.257	233	1114	239	1069	0
4	1	11	"IntYDR064W"	"IntYDR064W"	15750	15810	140	317	340	123	179	184	61	80	56	0	639	609	301	31	36	48	92	89	0	0.227	0.279	0.300	0.298	2.321	0.263	0.486	156	704	746	739	-2.139	138	608	161	578	0
4	2	11	"YDRWsigma4"	"YDRWsigma4"	15930	15810	150	197	204	63	175	181	60	28	9	0	140	142	102	31	36	39	64	57	0	0.202	0.261	0.577	0.687	4.783	0.274	0.021	156	645	131	140	-2.309	22	109	29	111	-50
4	3	11	"tG(CCC)D"	"tG(CCC)D"	16140	15800	100	230	244	100	171	179	60	48	23	0	163	198	158	33	41	45	80	67	0	0.454	0.442	0.601	0.507	3.255	0.421	0.152	80	449	189	238	-1.140	59	130	73	165	0
4	4	11	"YERWdelta12"	"YERWdelta12"	16340	15820	130	248	255	75	176	182	74	49	17	0	826	773	271	31	39	103	97	95	0	0.091	0.106	0.115	0.106	2.791	0.099	0.200	120	650	867	821	-3.465	72	795	79	742	0
4	5	11	"IntYER133W"	"IntYER133W"	16560	15810	130	308	322	112	183	189	76	70	40	0	1498	1408	520	30	38	107	96	94	0	0.085	0.101	0.108	0.103	2.118	0.110	0.421	120	600	1593	1517	-3.554	125	1468	139	1378	0
4	6	11	"YERCdelta26"	"YERCdelta26"	16750	15810	130	405	405	119	176	185	62	92	84	0	1341	1302	574	31	32	13	99	97	0	0.175	0.180	0.183	0.188	2.212	0.163	0.630	120	616	1539	1500	-2.516	229	1310	229	1271	0
4	7	11	"iYAR044W-2"	"iYAR044W-2"	16960	15810	120	235	252	103	181	184	61	45	23	0	296	295	119	30	32	16	100	100	0	0.203	0.268	0.332	0.286	2.604	0.328	0.177	120	555	320	336	-2.300	54	266	71	265	0
4	8	11	"iYAR050W"	"iYAR050W"	17170	15810	140	685	685	228	182	185	56	96	96	0	1436	1393	621	31	33	18	100	99	0	0.358	0.369	0.367	0.394	1.945	0.345	0.804	156	619	1908	1865	-1.482	503	1405	503	1362	0
4	9	11	"iYARCdelta8-2"	"iYARCdelta8-2"	17360	15810	130	259	273	98	183	186	60	53	36	0	240	247	115	32	33	13	95	95	0	0.365	0.419	0.453	0.439	2.604	0.513	0.241	120	550	284	305	-1.453	76	208	90	215	0
4	10	11	"iYBLWdelta3"	"iYBLWdelta3"	17560	15800	120	339	339	106	183	187	62	80	57	0	579	572	241	31	37	56	99	95	0	0.285	0.288	0.296	0.284	2.026	0.042	0.075	120	533	704	697	-1.813	156	548	156	541	0
4	11	11	"iYBL105C"	"iYBL105C"	17770	15800	130	1668	1762	804	182	186	61	98	97	0	4049	3826	1508	30	36	55	99	99	0	0.370	0.416	0.395	0.415	1.448	0.418	0.889	120	551	5505	5376	-1.435	1486	4019	1580	3796	0
4	12	11	"iYBL101C"	"iYBL101C"	17970	15810	140	528	532	163	178	184	63	94	92	0	3232	2861	1051	30	32	14	100	100	0	0.109	0.125	0.121	0.130	1.670	0.118	0.765	156	508	3552	3185	-3.194	350	3202	354	2831	0
4	13	11	"iYBL085W"	"iYBL085W"	18140	15810	140	695	731	264	179	183	60	98	94	0	1548	1427	696	30	33	17	97	96	0	0.340	0.395	0.383	0.452	2.046	0.348	0.792	156	570	2034	1949	-1.557	516	1518	552	1397	0
4	14	11	"iYBL080C"	"iYBL080C"	18350	15820	100	283	297	89	175	182	57	75	47	0	1171	1081	567	30	33	23	97	95	0	0.095	0.116	0.129	0.129	2.663	0.094	0.366	80	449	1249	1173	-3.401	108	1141	122	1051	0
4	15	11	"iYBL075C"	"iYBL075C"	18550	15810	130	671	687	235	174	182	61	96	95	0	3398	3041	1120	31	39	125	97	96	0	0.148	0.170	0.171	0.181	1.813	0.153	0.733	120	599	3864	3523	-2.760	497	3367	513	3010	0
4	16	11	"iYBL056W"	"iYBL056W"	18750	15800	130	285	294	90	176	187	85	65	24	0	762	755	362	31	34	20	98	95	0	0.149	0.163	0.161	0.166	2.444	0.148	0.262	120	612	840	842	-2.746	109	731	118	724	0
4	17	11	"iYBL051C"	"iYBL051C"	18960	15810	130	322	331	94	173	183	70	84	54	0	2335	2062	777	32	33	17	100	100	0	0.065	0.078	0.074	0.078	2.316	0.064	0.411	120	593	2452	2188	-3.950	149	2303	158	2030	0
4	18	11	"iYBL046W"	"iYBL046W"	19160	15800	130	334	341	111	172	179	59	83	65	0	773	769	338	31	33	13	100	99	0	0.218	0.229	0.242	0.254	2.519	0.208	0.486	120	554	904	907	-2.195	162	742	169	738	0
4	19	11	"iYBR250W"	"iYBR250W"	19350	15800	130	261	268	85	174	181	62	60	30	0	804	760	293	33	34	15	99	98	0	0.113	0.129	0.141	0.146	2.429	0.116	0.265	120	560	858	821	-3.148	87	771	94	727	0
4	20	11	"iYBR254C"	"iYBR254C"	19550	15810	140	351	372	164	180	190	97	70	37	0	1005	948	662	34	50	207	87	81	0	0.176	0.210	0.217	0.218	2.355	0.444	0.099	156	691	1142	1106	-2.505	171	971	192	914	0
4	21	11	"iYBR259W"	"iYBR259W"	19750	15810	120	362	374	111	180	189	96	81	45	0	444	411	167	33	39	95	91	84	0	0.443	0.513	0.487	0.515	2.383	0.378	0.360	120	612	593	572	-1.175	182	411	194	378	0
4	1	12	"iYBR279W"	"iYBR279W"	15750	16020	130	618	602	158	180	187	64	100	96	0	1229	1149	346	32	43	110	100	100	0	0.366	0.378	0.376	0.372	1.555	0.345	0.733	120	675	1635	1539	-1.450	438	1197	422	1117	0
4	2	12	"iYBR283C"	"iYBR283C"	15950	16010	130	290	305	102	177	184	60	74	48	0	1826	1674	623	32	35	39	100	100	0	0.063	0.078	0.079	0.078	2.434	0.067	0.322	120	590	1907	1770	-3.989	113	1794	128	1642	0
4	3	12	"iYBR287W"	"iYBR287W"	16150	16020	140	266	272	77	176	184	59	65	32	0	502	458	180	33	46	197	83	65	0	0.192	0.226	0.222	0.223	2.696	0.098	0.136	156	693	559	521	-2.382	90	469	96	425	0
4	4	12	"iYCL075W"	"iYCL075W"	16350	16010	130	329	340	97	179	185	63	83	60	0	1095	977	422	32	33	12	100	100	0	0.141	0.170	0.179	0.172	2.070	0.151	0.485	120	595	1213	1106	-2.825	150	1063	161	945	0
4	5	12	"iYCL073C"	"iYCL073C"	16550	16010	130	1183	1135	384	183	191	69	100	99	0	3827	3397	1371	32	41	100	100	98	0	0.264	0.283	0.283	0.308	1.672	0.263	0.841	120	579	4795	4317	-1.924	1000	3795	952	3365	0
4	6	12	"iYCL065W-0"	"iYCL065W-0"	16740	16010	130	928	942	301	178	185	68	100	96	0	1297	1266	554	33	43	103	100	94	0	0.593	0.620	0.610	0.652	1.654	0.566	0.815	120	611	2014	1997	-0.753	750	1264	764	1233	0
4	7	12	"iYCL047C"	"iYCL047C"	16960	16010	140	374	403	150	178	185	67	86	71	0	748	722	317	33	41	65	95	90	0	0.274	0.327	0.322	0.316	2.310	0.324	0.629	156	749	911	914	-1.867	196	715	225	689	0
4	8	12	"iYCL038C"	"iYCL038C"	17160	16010	140	327	330	108	178	182	60	76	57	0	564	543	225	32	33	16	96	96	0	0.280	0.297	0.316	0.303	2.728	0.282	0.460	156	586	681	663	-1.836	149	532	152	511	0
4	9	12	"iYCL033C"	"iYCL033C"	17350	16010	140	642	663	250	178	182	58	98	94	0	1161	1076	436	32	34	18	98	96	0	0.411	0.465	0.469	0.480	1.990	0.460	0.803	156	591	1593	1529	-1.283	464	1129	485	1044	0
4	10	12	"iYDL054C"	"iYDL054C"	17550	16010	140	350	385	147	182	186	59	84	68	0	1405	1297	628	32	35	17	96	96	0	0.122	0.160	0.151	0.162	2.430	0.147	0.542	156	652	1541	1468	-3.031	168	1373	203	1265	0
4	11	12	"iYDL049C"	"iYDL049C"	17750	16000	140	407	402	124	183	187	61	89	76	0	1241	1148	482	31	35	28	99	96	0	0.185	0.196	0.196	0.206	2.188	0.185	0.629	156	643	1434	1336	-2.433	224	1210	219	1117	0
4	12	12	"iYDL046W"	"iYDL046W"	17950	16000	140	1688	1566	608	182	206	355	91	81	0	1791	1609	685	32	38	46	97	96	0	0.856	0.878	0.886	0.926	1.756	0.883	0.915	156	576	3265	2961	-0.224	1506	1759	1384	1577	0
4	13	12	"iYDL028C"	"iYDL028C"	18150	16010	140	588	594	202	177	366	1857	0	0	0	1154	1111	504	32	433	4166	0	0	0	0.366	0.386	0.385	0.410	1.949	0.421	0.894	156	559	1533	1496	-1.449	411	1122	417	1079	0
4	14	12	"itA(AGC)D"	"itA(AGC)D"	18340	16010	140	304	325	106	174	331	1747	0	0	0	982	921	414	33	398	3989	0	0	0	0.137	0.170	0.163	0.164	2.241	0.151	0.468	156	610	1079	1039	-2.868	130	949	151	888	0
4	15	12	"iYDL019C"	"iYDL019C"	18540	16010	140	907	963	352	174	182	61	99	98	0	1976	1834	691	33	40	121	98	95	0	0.377	0.438	0.416	0.454	1.644	0.415	0.812	156	632	2676	2590	-1.406	733	1943	789	1801	0
4	16	12	"iYDL005C"	"iYDL005C"	18750	16010	140	915	875	301	176	184	70	98	94	0	1724	1547	680	33	41	123	94	92	0	0.437	0.462	0.467	0.506	2.078	0.434	0.837	156	616	2430	2213	-1.194	739	1691	699	1514	0
4	17	12	"iYDL001W"	"iYDL001W"	18940	16000	140	1297	1284	527	179	186	70	98	97	0	674	643	288	33	50	255	83	71	0	1.744	1.811	1.823	1.899	1.725	1.889	0.868	156	594	1759	1715	0.803	1118	641	1105	610	0
4	18	12	"iYDR003W"	"iYDR003W"	19150	16000	140	810	822	306	178	184	63	98	96	0	747	702	286	33	50	255	87	76	0	0.885	0.963	0.961	1.000	1.674	0.993	0.850	156	592	1346	1313	-0.176	632	714	644	669	0
4	19	12	"iYDR020C"	"iYDR020C"	19340	16010	140	276	273	90	175	183	63	63	36	0	863	823	361	34	36	17	97	96	0	0.122	0.124	0.146	0.153	2.562	0.099	0.233	156	579	930	887	-3.037	101	829	98	789	0
4	20	12	"iYDR023W"	"iYDR023W"	19530	16010	130	250	262	96	182	190	98	34	11	0	264	245	102	35	51	210	57	1	0	0.297	0.381	0.433	0.417	3.252	0.082	0.050	120	561	297	290	-1.752	68	229	80	210	0
4	21	12	"iYDR028C"	"iYDR028C"	19740	16010	120	219	224	69	182	192	69	36	10	0	203	206	81	35	45	100	82	33	0	0.220	0.246	0.415	0.389	3.247	0.064	0.009	120	637	205	213	-2.183	37	168	42	171	0
4	1	13	"iYDR322W"	"iYDR322W"	15740	16220	140	356	385	148	182	186	61	87	67	0	600	564	285	32	35	53	89	87	0	0.306	0.382	0.362	0.397	2.285	0.379	0.607	156	780	742	735	-1.707	174	568	203	532	0
4	2	13	"iYDR326C"	"iYDR326C"	15940	16220	130	245	246	76	182	187	60	50	20	0	687	632	292	33	34	17	95	92	0	0.096	0.107	0.123	0.136	2.935	0.106	0.205	120	556	717	663	-3.376	63	654	64	599	0
4	3	13	"iYDR331W"	"iYDR331W"	16130	16210	150	182	189	69	178	186	61	19	5	0	135	136	80	32	43	199	10	0	0	0.039	0.106	0.555	0.550	4.313	0.021	0.006	156	664	107	115	-4.687	4	103	11	104	-50
4	4	13	"iYDR345C-0"	"iYDR345C-0"	16360	16220	130	702	688	208	180	187	66	97	95	0	2242	2094	812	32	48	220	95	92	0	0.236	0.246	0.246	0.257	1.655	0.233	0.810	120	624	2732	2570	-2.082	522	2210	508	2062	0
4	5	13	"iYDR348C"	"iYDR348C"	16550	16210	140	348	359	112	185	190	69	85	56	0	1799	1585	620	34	48	136	95	92	0	0.092	0.112	0.112	0.113	1.971	0.106	0.540	156	654	1928	1725	-3.437	163	1765	174	1551	0
4	6	13	"iYDR350C"	"iYDR350C"	16740	16210	130	295	304	93	184	190	70	67	36	0	1152	1022	416	35	51	105	95	90	0	0.099	0.122	0.130	0.126	2.323	0.115	0.381	120	624	1228	1107	-3.331	111	1117	120	987	0
4	7	13	"iYDR367W"	"iYDR367W"	16950	16230	90	307	329	115	181	192	73	69	44	0	600	578	245	35	56	103	92	86	0	0.223	0.273	0.304	0.272	3.026	0.232	0.359	52	391	691	691	-2.165	126	565	148	543	0
4	8	13	"iYDR371W"	"iYDR371W"	17150	16210	130	253	257	89	180	186	62	57	27	0	435	393	179	33	44	210	80	46	0	0.182	0.214	0.264	0.241	3.097	0.211	0.190	120	631	475	437	-2.461	73	402	77	360	0
4	9	13	"iYDR375C"	"iYDR375C"	17350	16210	130	227	238	73	182	187	58	45	21	0	1054	941	406	33	77	744	73	0	0	0.044	0.062	0.079	0.082	2.724	0.056	0.134	120	579	1066	964	-4.504	45	1021	56	908	0
4	10	13	"itG(CCC)D"	"itG(CCC)D"	17540	16220	130	256	267	95	181	183	55	56	38	0	659	608	269	33	36	19	96	95	0	0.120	0.150	0.167	0.164	3.117	0.142	0.260	120	548	701	661	-3.061	75	626	86	575	0
4	11	13	"iYDR394W"	"iYDR394W"	17740	16220	140	233	234	70	179	183	57	46	15	0	543	535	277	33	35	22	92	90	0	0.106	0.110	0.149	0.163	3.245	0.093	0.123	156	656	564	557	-3.239	54	510	55	502	0
4	12	13	"iYDR399W"	"iYDR399W"	17950	16210	120	257	265	80	184	208	366	0	0	0	503	476	203	33	39	47	93	91	0	0.155	0.183	0.218	0.201	3.025	0.169	0.219	120	542	543	524	-2.687	73	470	81	443	0
4	13	13	"iYER056C-A"	"iYER056C-A"	18140	16210	130	327	326	113	182	370	1850	0	0	0	998	897	388	34	434	4151	0	0	0	0.150	0.167	0.171	0.166	2.200	0.423	0.861	120	563	1109	1007	-2.733	145	964	144	863	0
4	14	13	"iYER060W"	"iYER060W"	18330	16210	130	834	827	293	181	349	1799	0	0	0	2294	2057	891	36	437	4108	0	0	0	0.289	0.320	0.316	0.345	1.723	0.312	0.865	120	575	2911	2667	-1.790	653	2258	646	2021	0
4	15	13	"iYER063W"	"iYER063W"	18540	16210	140	800	772	289	179	189	72	95	94	0	2836	2384	1103	36	47	114	92	90	0	0.222	0.253	0.258	0.297	2.149	0.241	0.849	156	707	3421	2941	-2.173	621	2800	593	2348	0
4	16	13	"itA(UGC)E"	"itA(UGC)E"	18760	16200	130	295	301	93	179	185	65	71	44	0	585	576	216	36	37	16	99	99	0	0.211	0.226	0.249	0.231	2.325	0.203	0.306	120	534	665	662	-2.243	116	549	122	540	0
4	17	13	"iYER078C"	"iYER078C"	18940	16210	140	298	314	95	178	185	63	76	46	0	1959	1714	707	35	52	264	92	88	0	0.062	0.081	0.080	0.087	2.612	0.072	0.430	156	552	2044	1815	-4.003	120	1924	136	1679	0
4	18	13	"iYER082C"	"iYER082C"	19140	16210	140	275	288	89	178	186	64	69	39	0	1027	973	411	35	52	262	90	83	0	0.098	0.117	0.117	0.125	2.581	0.084	0.294	156	560	1089	1048	-3.354	97	992	110	938	0
4	19	13	"iYER096W"	"iYER096W"	19330	16200	150	202	205	58	177	185	63	26	6	0	138	140	85	37	39	33	71	62	0	0.248	0.272	0.588	0.656	4.594	4.757	0.752	156	612	126	131	-2.014	25	101	28	103	-50
4	20	13	"iYER098W"	"iYER098W"	19550	16200	130	1128	1100	349	181	187	62	99	98	0	1937	1778	526	38	57	365	96	90	0	0.499	0.528	0.502	0.507	1.506	0.436	0.667	120	595	2846	2659	-1.004	947	1899	919	1740	0
4	21	13	"iYER102W"	"iYER102W"	19740	16210	130	1941	1936	658	184	193	66	100	100	0	4139	3836	1150	40	46	51	100	100	0	0.429	0.462	0.437	0.450	1.298	0.458	0.882	120	664	5856	5548	-1.222	1757	4099	1752	3796	0
4	1	14	"iYER118C"	"iYER118C"	15750	16410	130	523	522	173	179	182	59	95	86	0	1757	1586	571	31	33	16	100	100	0	0.199	0.221	0.220	0.218	1.709	0.215	0.730	120	642	2070	1898	-2.327	344	1726	343	1555	0
4	2	14	"iYER123W"	"iYER123W"	15950	16420	140	812	805	318	177	181	60	96	93	0	2833	2552	1035	32	33	17	100	99	0	0.227	0.249	0.244	0.256	1.821	0.248	0.848	156	601	3436	3148	-2.141	635	2801	628	2520	0
4	3	14	"iYER127W"	"iYER127W"	16150	16410	140	418	429	162	174	180	61	89	82	0	1629	1481	599	32	34	16	98	98	0	0.153	0.176	0.161	0.162	1.867	0.167	0.660	156	634	1841	1704	-2.710	244	1597	255	1449	0
4	4	14	"iYGL200C"	"iYGL200C"	16340	16420	130	253	272	96	172	183	63	62	30	0	928	862	299	32	41	119	97	92	0	0.090	0.120	0.102	0.108	2.516	0.094	0.189	120	566	977	930	-3.468	81	896	100	830	0
4	5	14	"iYGL195W"	"iYGL195W"	16540	16420	130	787	802	258	183	187	64	99	98	0	567	541	221	32	42	118	94	85	0	1.129	1.216	1.212	1.287	1.713	1.180	0.737	120	586	1139	1128	0.175	604	535	619	509	0
4	6	14	"iYGL190C"	"iYGL190C"	16750	16420	140	315	320	103	180	183	59	75	57	0	1142	1055	435	33	46	188	92	85	0	0.122	0.137	0.145	0.135	2.306	0.129	0.443	156	673	1244	1162	-3.038	135	1109	140	1022	0
4	7	14	"iYGL176C"	"iYGL176C"	16950	16410	130	396	433	191	177	184	58	94	77	0	1528	1458	591	34	37	34	98	97	0	0.147	0.180	0.180	0.161	1.956	0.178	0.639	120	604	1713	1680	-2.770	219	1494	256	1424	0
4	8	14	"iYGL172W"	"iYGL172W"	17150	16410	130	272	280	81	181	188	57	69	35	0	1537	1492	628	33	76	735	83	53	0	0.061	0.068	0.070	0.080	2.606	0.053	0.275	120	594	1595	1558	-4.047	91	1504	99	1459	0
4	9	14	"iYGL169W"	"iYGL169W"	17350	16410	130	419	443	173	184	187	56	91	80	0	525	528	220	33	76	726	15	0	0	0.478	0.523	0.514	0.464	2.114	0.047	0.059	120	610	727	754	-1.066	235	492	259	495	0
4	10	14	"iYGL152C"	"iYGL152C"	17560	16400	130	210	223	81	182	237	853	0	0	0	589	554	175	33	66	534	58	0	0	0.050	0.079	0.146	0.139	2.559	0.075	0.070	120	580	584	562	-4.312	28	556	41	521	0
4	11	14	"iYGL147C"	"iYGL147C"	17750	16410	130	317	334	104	178	239	882	0	0	0	1250	1241	534	33	70	555	85	62	0	0.114	0.129	0.127	0.122	2.218	0.059	0.234	120	543	1356	1364	-3.130	139	1217	156	1208	0
4	12	14	"iYGL143C"	"iYGL143C"	17950	16410	130	282	292	79	181	188	64	70	38	0	1350	1296	541	34	37	59	97	96	0	0.077	0.088	0.099	0.088	2.499	0.067	0.263	120	594	1417	1373	-3.704	101	1316	111	1262	0
4	13	14	"iYGL125W"	"iYGL125W"	18150	16410	120	293	305	113	183	191	64	61	44	0	303	338	181	34	41	62	92	87	0	0.409	0.401	0.397	0.348	2.607	0.346	0.278	120	571	379	426	-1.290	110	269	122	304	0
4	14	14	"iYGL121C"	"iYGL121C"	18360	16410	130	251	260	83	179	188	71	50	22	0	1407	1307	394	36	53	142	100	96	0	0.053	0.064	0.074	0.078	2.171	0.054	0.178	120	617	1443	1352	-4.251	72	1371	81	1271	0
4	15	14	"iYGL118C"	"iYGL118C"	18550	16410	110	199	214	77	179	184	57	32	16	0	337	331	147	37	42	63	93	86	0	0.067	0.119	0.191	0.212	4.093	0.091	0.029	80	494	320	329	-3.907	20	300	35	294	0
4	16	14	"iYGR165W"	"iYGR165W"	18770	16400	130	280	288	84	178	184	65	67	36	0	786	748	229	39	40	20	100	100	0	0.137	0.155	0.159	0.145	2.402	0.132	0.257	120	589	849	819	-2.873	102	747	110	709	0
4	17	14	"iYGR169C"	"iYGR169C"	18950	16410	140	529	530	177	179	186	63	96	89	0	2562	2325	887	39	40	19	99	98	0	0.139	0.154	0.151	0.154	1.905	0.133	0.667	156	540	2873	2637	-2.850	350	2523	351	2286	0
4	18	14	"iYGR173W"	"iYGR173W"	19150	16410	140	543	554	183	183	191	61	96	91	0	1003	901	398	39	41	21	97	96	0	0.373	0.430	0.438	0.447	1.978	0.306	0.555	156	584	1324	1233	-1.421	360	964	371	862	0
4	19	14	"iYGRWdelta31"	"iYGRWdelta31"	19350	16400	130	444	450	153	182	190	64	91	81	0	943	864	362	41	49	86	95	90	0	0.290	0.326	0.311	0.326	1.928	0.315	0.649	120	575	1164	1091	-1.784	262	902	268	823	0
4	20	14	"iYGR191W"	"iYGR191W"	19550	16410	140	985	984	339	185	194	66	98	96	0	1309	1225	504	46	67	351	93	79	0	0.633	0.678	0.624	0.724	1.811	0.496	0.578	156	674	2063	1978	-0.659	800	1263	799	1179	0
4	21	14	"iYGR195W"	"iYGR195W"	19750	16400	130	426	444	146	196	225	554	1	0	0	994	1003	381	49	73	144	95	92	0	0.243	0.260	0.266	0.255	2.076	2.564	0.129	120	721	1175	1202	-2.039	230	945	248	954	0
4	1	15	"iYGR211W"	"iYGR211W"	15770	16610	130	482	493	139	175	181	58	95	95	0	1611	1461	551	30	36	99	96	94	0	0.194	0.222	0.217	0.231	1.956	0.200	0.720	120	654	1888	1749	-2.365	307	1581	318	1431	0
4	2	15	"iYGR215W"	"iYGR215W"	15950	16610	130	318	331	96	174	179	58	85	68	0	579	561	224	31	38	110	95	90	0	0.263	0.296	0.291	0.293	2.363	0.234	0.373	120	546	692	687	-1.928	144	548	157	530	0
4	3	15	"iYGRCtau3"	"iYGRCtau3"	16150	16620	130	323	333	122	171	178	59	84	67	0	576	568	239	31	38	87	95	90	0	0.279	0.302	0.285	0.291	2.263	0.306	0.467	120	605	697	699	-1.842	152	545	162	537	0
4	4	15	"iYGR234W"	"iYGR234W"	16370	16610	130	426	427	119	174	182	60	93	89	0	1024	966	403	31	42	126	95	92	0	0.254	0.271	0.255	0.274	1.753	0.241	0.635	120	588	1245	1188	-1.978	252	993	253	935	0
4	5	15	"iYGR238C"	"iYGR238C"	16560	16610	130	386	391	125	175	187	97	82	55	0	1242	1128	452	31	36	59	97	96	0	0.174	0.197	0.193	0.204	1.987	0.170	0.571	120	610	1422	1313	-2.521	211	1211	216	1097	0
4	6	15	"iYGR243W"	"iYGR243W"	16770	16610	130	263	264	77	178	181	59	60	36	0	495	498	177	32	45	203	90	64	0	0.184	0.185	0.213	0.187	2.418	0.091	0.126	120	522	548	552	-2.445	85	463	86	466	0
4	7	15	"iYHR177W"	"iYHR177W"	16950	16620	140	496	532	220	181	185	55	95	89	0	2619	2406	1036	32	42	185	96	92	0	0.122	0.148	0.144	0.149	2.086	0.138	0.691	156	584	2902	2725	-3.038	315	2587	351	2374	0
4	8	15	"iYHR180W"	"iYHR180W"	17150	16610	140	628	626	224	179	186	58	93	90	0	2578	2294	1063	32	38	47	97	94	0	0.176	0.198	0.196	0.220	1.897	0.183	0.797	156	606	2995	2709	-2.503	449	2546	447	2262	0
4	9	15	"iYHR183W"	"iYHR183W"	17350	16610	140	779	815	326	173	182	59	95	92	0	1689	1703	857	33	38	48	96	92	0	0.366	0.384	0.396	0.414	1.799	0.364	0.854	156	637	2262	2312	-1.450	606	1656	642	1670	0
4	10	15	"iYHR200W"	"iYHR200W"	17550	16610	120	238	242	74	179	244	911	0	0	0	409	386	180	33	71	572	9	0	0	0.157	0.178	0.225	0.227	3.009	0.584	0.020	120	508	435	416	-2.672	59	376	63	353	0
4	11	15	"iYHR204W"	"iYHR204W"	17750	16610	140	416	412	134	178	235	846	0	0	0	2056	1802	732	33	67	533	87	80	0	0.118	0.132	0.135	0.135	2.019	0.554	0.009	156	590	2261	2003	-3.087	238	2023	234	1769	0
4	12	15	"iYHR208W"	"iYHR208W"	17960	16610	140	462	476	156	175	184	63	96	88	0	2785	2642	1121	32	37	61	99	99	0	0.104	0.115	0.116	0.118	1.654	0.110	0.764	156	564	3040	2911	-3.262	287	2753	301	2610	0
4	13	15	"iYIL166C"	"iYIL166C"	18150	16610	130	617	608	152	179	186	60	99	97	0	1367	1259	477	34	36	22	99	99	0	0.329	0.350	0.356	0.377	1.808	0.321	0.801	120	493	1771	1654	-1.606	438	1333	429	1225	0
4	14	15	"iYIL162W"	"iYIL162W"	18350	16610	140	243	252	92	177	182	56	53	32	0	1046	952	379	35	40	60	98	96	0	0.065	0.082	0.104	0.096	2.572	0.072	0.163	156	559	1077	992	-3.937	66	1011	75	917	0
4	15	15	"iYIL157C"	"iYIL157C"	18560	16610	140	557	581	208	174	181	58	98	94	0	1992	1844	721	36	40	57	98	98	0	0.196	0.225	0.213	0.231	1.916	0.207	0.739	156	614	2339	2215	-2.352	383	1956	407	1808	0
4	16	15	"iYIL140W"	"iYIL140W"	18770	16600	130	562	563	200	178	183	62	95	87	0	925	892	420	38	40	21	97	96	0	0.433	0.451	0.432	0.446	1.800	0.425	0.791	120	522	1271	1239	-1.208	384	887	385	854	0
4	17	15	"iYIL136W"	"iYIL136W"	18960	16610	140	1119	1177	475	184	189	63	100	97	0	3678	3535	1714	40	47	109	98	96	0	0.257	0.284	0.274	0.316	1.762	0.270	0.895	156	532	4573	4488	-1.960	935	3638	993	3495	0
4	18	15	"iYIL133C"	"iYIL133C"	19160	16600	130	338	385	161	188	195	65	82	59	0	1466	1537	754	42	49	110	99	95	0	0.105	0.132	0.122	0.119	2.049	0.128	0.569	120	527	1574	1692	-3.247	150	1424	197	1495	0
4	19	15	"iYJL112W"	"iYJL112W"	19350	16610	130	444	447	146	184	193	67	91	82	0	1151	1095	476	47	53	81	97	93	0	0.236	0.251	0.256	0.257	2.093	0.238	0.613	120	577	1364	1311	-2.086	260	1104	263	1048	0
4	20	15	"iYJL107C"	"iYJL107C"	19550	16600	130	441	453	140	201	210	76	89	75	0	1400	1330	554	62	85	99	98	96	0	0.179	0.199	0.197	0.200	1.886	0.181	0.561	120	575	1578	1520	-2.479	240	1338	252	1268	0
4	21	15	"iYJL104W"	"iYJL104W"	19730	16620	90	362	378	107	241	254	92	67	30	0	310	316	65	125	150	142	76	5	0	0.654	0.717	0.713	0.724	2.023	0.314	0.105	52	354	306	328	-0.613	121	185	137	191	0
4	1	16	"iYJL089W"	"iYJL089W"	15760	16810	120	243	243	69	175	181	55	56	24	0	401	375	159	29	38	116	87	79	0	0.183	0.197	0.236	0.237	3.235	0.169	0.160	120	607	440	414	-2.452	68	372	68	346	0
4	2	16	"iYJL083W"	"iYJL083W"	15960	16810	130	280	574	2586	174	179	55	70	46	0	1178	1119	440	29	37	107	97	96	0	0.092	0.367	0.104	0.109	2.888	15.934	0.015	120	576	1255	1490	-3.438	106	1149	400	1090	0
4	3	16	"iYJL079C"	"iYJL079C"	16150	16810	140	358	370	134	175	178	58	84	68	0	1832	1717	793	30	36	88	98	96	0	0.102	0.116	0.117	0.118	2.318	0.108	0.595	156	594	1985	1882	-3.300	183	1802	195	1687	0
4	4	16	"iYJL060W"	"iYJL060W"	16350	16810	140	288	295	94	177	187	95	55	17	0	470	441	199	30	38	94	92	81	0	0.252	0.287	0.310	0.295	2.453	0.221	0.231	156	604	551	529	-1.987	111	440	118	411	0
4	5	16	"iYJL055W"	"iYJL055W"	16550	16820	130	293	353	322	176	186	98	56	25	0	817	790	384	30	32	19	97	97	0	0.149	0.233	0.190	0.213	2.868	34.405	0.034	120	564	904	937	-2.750	117	787	177	760	0
4	6	16	"iYJL051W"	"iYJL051W"	16760	16810	140	372	382	142	178	181	58	87	69	0	1119	1038	464	31	34	38	98	98	0	0.178	0.203	0.199	0.201	2.048	0.191	0.569	156	616	1282	1211	-2.488	194	1088	204	1007	0
4	7	16	"itR(UCU)J2"	"itR(UCU)J2"	16950	16810	130	216	226	78	178	179	53	39	18	0	328	318	148	31	37	59	91	82	0	0.128	0.167	0.225	0.216	3.093	0.110	0.055	120	523	335	335	-2.966	38	297	48	287	0
4	8	16	"iYJLCdelta7"	"iYJLCdelta7"	17160	16810	140	284	311	112	176	182	59	73	44	0	1346	1388	674	32	35	43	98	98	0	0.082	0.100	0.097	0.094	2.229	0.092	0.448	156	594	1422	1491	-3.605	108	1314	135	1356	0
4	9	16	"iYJL034W"	"iYJL034W"	17350	16810	130	554	563	189	178	186	63	98	91	0	1410	1292	525	32	35	38	100	98	0	0.273	0.306	0.310	0.318	1.951	0.281	0.719	120	555	1754	1645	-1.874	376	1378	385	1260	0
4	10	16	"iYKL134C"	"iYKL134C"	17570	16800	140	257	271	112	183	186	63	55	31	0	434	445	193	32	44	211	87	46	0	0.184	0.213	0.245	0.248	3.118	0.229	0.240	156	624	476	501	-2.442	74	402	88	413	0
4	11	16	"iYKL129C"	"iYKL129C"	17750	16790	120	200	212	70	181	186	63	27	9	0	208	210	102	32	45	237	25	0	0	0.108	0.174	0.330	0.319	4.208	0.202	0.035	120	485	195	209	-3.212	19	176	31	178	0
4	12	16	"iYKL126W"	"iYKL126W"	17960	16790	140	256	254	81	178	185	64	57	24	0	718	680	243	31	36	73	98	96	0	0.114	0.117	0.151	0.135	2.615	0.097	0.171	156	605	765	725	-3.139	78	687	76	649	0
4	13	16	"iYKL108W"	"iYKL108W"	18160	16790	140	384	387	124	177	185	62	90	76	0	1323	1244	622	32	39	78	98	94	0	0.160	0.173	0.174	0.184	2.257	0.143	0.533	156	548	1498	1422	-2.641	207	1291	210	1212	0
4	14	16	"iYKL104C"	"iYKL104C"	18360	16790	140	316	334	106	172	178	58	82	64	0	2045	1782	646	33	38	65	99	98	0	0.072	0.093	0.090	0.090	2.164	0.084	0.500	156	540	2156	1911	-3.804	144	2012	162	1749	0
4	15	16	"iYKL100C"	"iYKL100C"	18550	16790	140	370	367	121	173	180	57	84	72	0	1249	1180	410	34	38	64	98	97	0	0.162	0.169	0.164	0.155	2.159	0.157	0.544	156	608	1412	1340	-2.625	197	1215	194	1146	0
4	16	16	"iYKL086W"	"iYKL086W"	18760	16780	130	225	219	64	183	186	62	29	7	0	284	285	120	35	37	19	99	96	0	0.169	0.144	0.253	0.227	2.904	0.143	0.050	120	570	291	286	-2.568	42	249	36	250	0
4	17	16	"iYKL081W"	"iYKL081W"	18950	16790	140	235	240	80	184	186	63	41	16	0	799	735	258	38	47	113	98	93	0	0.067	0.080	0.109	0.111	2.225	0.076	0.113	156	607	812	753	-3.899	51	761	56	697	0
4	18	16	"iYKL077W"	"iYKL077W"	19160	16790	130	791	814	267	190	194	67	100	100	0	1000	906	354	40	51	116	99	94	0	0.626	0.721	0.682	0.744	1.566	0.499	0.534	120	604	1561	1490	-0.676	601	960	624	866	0
4	19	16	"iYKLWdelta7"	"iYKLWdelta7"	19360	16790	130	272	284	87	187	194	64	58	30	0	443	406	137	46	51	40	97	95	0	0.214	0.269	0.263	0.238	2.594	0.279	0.292	120	582	482	457	-2.224	85	397	97	360	0
4	20	16	"iYKL063C-0"	"iYKL063C-0"	19540	16790	130	394	425	152	214	225	84	80	56	0	1086	1064	310	91	108	79	99	98	0	0.181	0.217	0.224	0.203	1.930	0.215	0.504	120	599	1175	1184	-2.467	180	995	211	973	0
4	21	16	"iYKL060C"	"iYKL060C"	19740	16770	110	487	603	728	260	295	229	48	13	0	532	536	198	134	151	89	96	86	0	0.570	0.853	0.545	0.657	2.288	2.876	0.214	80	539	625	745	-0.810	227	398	343	402	0
4	1	17	"iYLR056W"	"iYLR056W"	15750	17010	140	293	304	96	175	179	53	75	57	0	724	668	271	29	30	11	100	99	0	0.170	0.202	0.210	0.205	2.372	0.187	0.436	156	767	813	768	-2.558	118	695	129	639	0
4	2	17	"iYLR060W"	"iYLR060W"	15930	17010	130	225	231	76	174	180	57	48	18	0	396	414	220	29	32	39	98	93	0	0.139	0.148	0.234	0.208	2.818	0.124	0.122	120	572	418	442	-2.847	51	367	57	385	0
4	3	17	"iYLR065C"	"iYLR065C"	16140	17010	140	326	349	132	175	178	57	78	62	0	399	447	273	29	32	40	92	90	0	0.408	0.416	0.438	0.400	2.756	0.382	0.527	156	669	521	592	-1.293	151	370	174	418	0
4	4	17	"iYLR082C"	"iYLR082C"	16350	17010	140	344	367	125	181	182	57	88	71	0	900	866	398	29	32	33	97	96	0	0.187	0.222	0.226	0.226	2.021	0.203	0.563	156	583	1034	1023	-2.418	163	871	186	837	0
4	5	17	"iYLR086W"	"iYLR086W"	16530	17010	140	1020	997	284	182	186	61	100	100	0	1044	935	360	30	37	135	96	92	0	0.826	0.901	0.893	0.964	1.623	0.839	0.800	156	561	1852	1720	-0.275	838	1014	815	905	0
4	6	17	"iYLR090W"	"iYLR090W"	16730	17010	140	466	485	160	181	183	59	93	89	0	1283	1129	481	30	37	127	96	91	0	0.227	0.277	0.273	0.288	2.199	0.251	0.656	156	648	1538	1403	-2.136	285	1253	304	1099	0
4	7	17	"iYLRCdelta5"	"iYLRCdelta5"	16940	17000	130	279	310	124	178	181	58	68	45	0	460	446	218	30	93	1232	0	0	0	0.235	0.317	0.339	0.309	2.723	0.323	0.415	120	599	531	548	-2.090	101	430	132	416	0
4	8	17	"iYLR110C"	"iYLR110C"	17150	17010	140	259	273	89	177	182	62	61	31	0	609	614	304	31	89	1186	3	0	0	0.142	0.165	0.180	0.171	2.576	0.153	0.323	156	646	660	679	-2.817	82	578	96	583	0
4	9	17	"itR(ACG)L"	"itR(ACG)L"	17350	17010	140	709	755	271	179	187	65	100	100	0	1502	1359	468	30	35	68	99	98	0	0.360	0.433	0.433	0.437	1.746	0.419	0.775	156	630	2002	1905	-1.474	530	1472	576	1329	0
4	10	17	"iYLR129W"	"iYLR129W"	17540	17010	140	509	523	168	174	181	61	94	92	0	538	495	208	30	41	205	85	66	0	0.659	0.751	0.737	0.760	1.918	0.749	0.709	156	645	843	814	-0.601	335	508	349	465	0
4	11	17	"iYLR133W"	"iYLR133W"	17750	17020	140	431	433	117	182	183	59	96	89	0	1619	1432	581	30	41	198	93	89	0	0.157	0.179	0.175	0.191	2.105	0.153	0.629	156	698	1838	1653	-2.674	249	1589	251	1402	0
4	12	17	"iYLR137W"	"iYLR137W"	17940	17010	130	368	377	110	182	184	60	90	75	0	1245	1150	579	30	36	75	96	93	0	0.153	0.174	0.159	0.182	2.372	0.142	0.515	120	604	1401	1315	-2.708	186	1215	195	1120	0
4	13	17	"iYLR448W"	"iYLR448W"	18140	17010	140	358	364	125	176	184	63	83	66	0	1526	1368	518	31	36	72	97	96	0	0.122	0.141	0.139	0.129	2.311	0.139	0.578	156	664	1677	1525	-3.038	182	1495	188	1337	0
4	14	17	"iYLR452C"	"iYLR452C"	18330	17010	140	344	354	96	171	180	61	88	75	0	2005	1784	648	30	34	58	99	98	0	0.088	0.104	0.101	0.102	2.074	0.090	0.510	156	658	2148	1937	-3.513	173	1975	183	1754	0
4	15	17	"iYLRCdelta27"	"iYLRCdelta27"	18530	17010	130	629	696	311	171	180	57	95	95	0	2849	2666	1222	31	45	111	100	97	0	0.163	0.199	0.192	0.197	1.666	0.179	0.753	120	608	3276	3160	-2.621	458	2818	525	2635	0
4	16	17	"iYML129C"	"iYML129C"	18730	17010	130	236	242	76	175	182	60	50	20	0	1062	1012	506	32	45	96	93	89	0	0.059	0.068	0.071	0.093	2.708	0.033	0.107	120	656	1091	1047	-4.078	61	1030	67	980	0
4	17	17	"iYML125C"	"iYML125C"	18930	17010	140	553	572	192	176	181	62	96	94	0	2047	1860	749	32	39	56	98	98	0	0.187	0.217	0.215	0.216	1.630	0.208	0.784	156	668	2392	2224	-2.418	377	2015	396	1828	0
4	18	17	"iYML121W"	"iYML121W"	19130	17010	140	491	507	156	178	186	63	94	89	0	1955	1686	650	33	38	48	98	98	0	0.163	0.199	0.195	0.202	1.695	0.190	0.734	156	684	2235	1982	-2.618	313	1922	329	1653	0
4	19	17	"iYML105C"	"iYML105C"	19330	17010	130	392	395	113	183	191	59	90	74	0	725	678	273	36	41	30	99	99	0	0.303	0.330	0.317	0.327	2.333	0.308	0.588	120	623	898	854	-1.721	209	689	212	642	0
4	20	17	"iYML100W"	"iYML100W"	19540	17010	140	830	865	345	205	217	87	98	96	0	678	759	344	74	93	71	99	97	0	1.035	0.964	0.964	0.953	1.608	1.013	0.792	156	685	1229	1345	0.049	625	604	660	685	0
4	21	17	"iYML095C"	"iYML095C"	19740	17000	150	305	405	1015	229	258	185	8	1	0	207	231	279	100	114	92	61	9	0	0.710	1.344	0.758	0.742	3.474	4.044	0.664	156	963	183	307	-0.494	76	107	176	131	-50
4	1	18	"iYML077W"	"iYML077W"	15740	17230	140	1161	1221	467	174	182	84	98	97	0	1064	1032	469	29	31	18	98	98	0	0.954	1.044	1.043	1.093	1.742	1.036	0.874	156	713	2022	2050	-0.069	987	1035	1047	1003	0
4	2	18	"iYML074C-1"	"iYML074C-1"	15920	17220	130	638	616	203	171	181	90	95	88	0	2302	2028	731	30	36	56	100	100	0	0.206	0.223	0.221	0.215	1.631	0.201	0.703	120	613	2739	2443	-2.282	467	2272	445	1998	0
4	3	18	"itR(UCU)M2"	"itR(UCU)M2"	16150	17220	130	744	779	357	172	176	57	96	95	0	1300	1181	641	30	34	42	99	99	0	0.450	0.527	0.542	0.558	1.829	0.513	0.820	120	619	1842	1758	-1.151	572	1270	607	1151	0
4	4	18	"iYMR210W"	"iYMR210W"	16330	17220	130	229	241	90	179	182	57	44	22	0	352	336	133	29	31	29	98	94	0	0.155	0.202	0.251	0.223	2.954	0.199	0.117	120	563	373	369	-2.692	50	323	62	307	0
4	5	18	"iYMR214W"	"iYMR214W"	16530	17210	130	271	280	78	179	183	58	70	40	0	764	705	285	29	39	142	90	87	0	0.125	0.149	0.166	0.131	2.456	0.124	0.333	120	590	827	777	-2.998	92	735	101	676	0
4	6	18	"iYMR218C"	"iYMR218C"	16720	17220	130	232	243	81	176	180	57	49	22	0	530	503	232	29	33	55	94	90	0	0.112	0.141	0.160	0.172	3.354	0.106	0.129	120	595	557	541	-3.161	56	501	67	474	0
4	7	18	"iYMR234W"	"iYMR234W"	16930	17220	140	286	295	98	178	182	61	69	42	0	516	468	197	29	84	1158	0	0	0	0.222	0.267	0.305	0.266	2.443	0.271	0.394	156	678	595	556	-2.173	108	487	117	439	0
4	8	18	"iYMR238W"	"iYMR238W"	17130	17220	140	267	280	81	177	181	60	68	37	0	273	265	111	30	92	1208	0	0	0	0.370	0.438	0.455	0.421	2.411	0.018	0.075	156	624	333	338	-1.433	90	243	103	235	0
4	9	18	"iYMR241W"	"iYMR241W"	17330	17230	130	296	301	95	175	182	60	72	50	0	637	587	243	30	35	71	94	90	0	0.199	0.226	0.207	0.208	2.359	0.189	0.348	120	571	728	683	-2.327	121	607	126	557	0
4	10	18	"iYMR255W"	"iYMR255W"	17530	17220	130	328	341	106	171	178	58	88	67	0	621	566	289	30	33	49	93	88	0	0.266	0.317	0.329	0.384	2.809	0.285	0.532	120	576	748	706	-1.912	157	591	170	536	0
4	11	18	"iYMR259C"	"iYMR259C"	17730	17220	130	244	254	81	176	178	57	54	27	0	646	603	246	30	34	52	96	95	0	0.110	0.136	0.153	0.146	2.969	0.117	0.201	120	562	684	651	-3.179	68	616	78	573	0
4	12	18	"iYMR263W"	"iYMR263W"	17930	17230	130	225	228	70	181	182	60	39	16	0	1163	1002	497	29	32	27	98	95	0	0.039	0.048	0.077	0.089	2.732	0.043	0.106	120	597	1178	1020	-4.688	44	1134	47	973	0
4	13	18	"iYMR277W"	"iYMR277W"	18130	17220	130	288	299	103	180	184	61	66	41	0	1039	970	394	29	32	24	100	100	0	0.107	0.126	0.139	0.132	2.244	0.119	0.351	120	576	1118	1060	-3.225	108	1010	119	941	0
4	14	18	"iYMR282C"	"iYMR282C"	18330	17220	130	191	195	57	173	179	60	22	6	0	662	570	268	30	31	16	95	94	0	0.028	0.041	0.106	0.124	3.877	0.026	0.015	120	571	650	562	-5.134	18	632	22	540	0
4	15	18	"iYMR284W"	"iYMR284W"	18530	17220	140	304	310	99	171	180	58	81	53	0	436	397	177	29	36	76	92	83	0	0.327	0.378	0.369	0.364	2.233	0.365	0.434	156	630	540	507	-1.614	133	407	139	368	0
4	16	18	"iYNL061W"	"iYNL061W"	18720	17220	130	612	653	204	174	180	59	100	98	0	853	757	358	29	35	80	93	90	0	0.532	0.658	0.642	0.771	2.088	0.593	0.737	120	556	1262	1207	-0.912	438	824	479	728	0
4	17	18	"iYNL055C"	"iYNL055C"	18920	17220	140	660	656	234	175	179	61	96	93	0	2074	1785	844	30	36	79	98	97	0	0.237	0.274	0.267	0.291	1.815	0.249	0.772	156	661	2529	2236	-2.075	485	2044	481	1755	0
4	18	18	"iYNL052W"	"iYNL052W"	19130	17210	130	376	379	121	179	184	60	87	74	0	968	835	386	29	30	11	98	98	0	0.210	0.248	0.249	0.266	2.439	0.213	0.510	120	575	1136	1006	-2.253	197	939	200	806	0
4	19	18	"iYNL036W"	"iYNL036W"	19330	17220	140	491	512	173	176	181	59	97	92	0	430	395	176	31	34	30	96	93	0	0.789	0.923	0.938	0.972	2.146	0.959	0.691	156	643	714	700	-0.341	315	399	336	364	0
4	20	18	"iYNL035C"	"iYNL035C"	19530	17210	140	329	338	117	183	195	81	68	46	0	341	330	169	42	61	53	95	88	0	0.488	0.538	0.604	0.477	2.669	0.556	0.296	156	678	445	443	-1.034	146	299	155	288	0
4	21	18	"iYNL032W"	"iYNL032W"	19750	17200	80	285	301	105	208	217	120	32	9	0	141	139	54	59	78	59	67	13	0	0.939	1.163	1.495	1.132	4.476	3.275	0.075	52	334	159	173	-0.091	77	82	93	80	0
4	1	19	"iYNL016W"	"iYNL016W"	15730	17420	140	295	307	97	174	180	58	77	55	0	518	481	191	29	30	13	98	96	0	0.247	0.294	0.303	0.273	2.707	0.283	0.368	156	690	610	585	-2.015	121	489	133	452	0
4	2	19	"iYNL011C"	"iYNL011C"	15930	17430	140	736	724	226	175	183	90	97	91	0	911	813	335	29	35	45	98	94	0	0.636	0.700	0.703	0.755	1.801	0.684	0.763	156	572	1443	1333	-0.653	561	882	549	784	0
4	3	19	"iYNL007C"	"iYNL007C"	16130	17430	140	500	520	176	176	181	60	98	89	0	855	797	331	29	33	39	98	97	0	0.392	0.448	0.429	0.449	1.972	0.430	0.717	156	597	1150	1112	-1.350	324	826	344	768	0
4	4	19	"iYNR007C"	"iYNR007C"	16330	17420	140	497	513	155	175	182	60	98	91	0	746	680	255	30	30	11	99	99	0	0.450	0.520	0.501	0.521	1.858	0.503	0.724	156	615	1038	988	-1.153	322	716	338	650	0
4	5	19	"iYNR011C"	"iYNR011C"	16530	17430	140	300	309	93	170	178	57	77	57	0	1018	918	376	30	32	52	98	97	0	0.132	0.157	0.157	0.156	2.584	0.129	0.395	156	644	1118	1027	-2.926	130	988	139	888	0
4	6	19	"iYNR015W"	"iYNR015W"	16730	17420	130	295	301	91	173	180	65	71	45	0	751	696	240	29	33	56	97	95	0	0.169	0.192	0.181	0.170	2.219	0.168	0.375	120	559	844	795	-2.565	122	722	128	667	0
4	7	19	"iYOR055W"	"iYOR055W"	16930	17420	140	277	283	97	174	183	65	66	35	0	738	696	295	29	41	130	91	88	0	0.145	0.163	0.166	0.161	2.658	0.141	0.278	156	626	812	776	-2.783	103	709	109	667	0
4	8	19	"iYOR058C-1"	"iYOR058C-1"	17140	17420	140	362	366	108	176	182	56	89	75	0	981	888	344	30	41	132	95	90	0	0.196	0.221	0.234	0.210	2.514	0.181	0.476	156	608	1137	1048	-2.354	186	951	190	858	0
4	9	19	"iYOR060C"	"iYOR060C"	17340	17420	140	272	286	96	176	181	58	70	42	0	1110	992	424	30	67	705	75	11	0	0.089	0.114	0.121	0.118	2.229	0.103	0.358	156	602	1176	1072	-3.492	96	1080	110	962	0
4	10	19	"iYOR073W"	"iYOR073W"	17540	17410	140	311	320	95	176	182	59	82	57	0	663	611	280	31	67	693	37	0	0	0.214	0.248	0.252	0.258	2.416	0.182	0.358	156	625	767	724	-2.227	135	632	144	580	0
4	11	19	"iYOR077W"	"iYOR077W"	17750	17400	130	221	234	78	178	180	57	45	22	0	830	813	553	30	33	50	97	96	0	0.054	0.072	0.117	0.098	2.485	0.005	0.014	120	549	843	839	-4.218	43	800	56	783	0
4	12	19	"iYOR081C"	"iYOR081C"	17940	17410	130	239	246	70	180	184	58	50	25	0	532	565	815	29	31	13	97	97	0	0.117	0.123	0.167	0.153	2.711	0.050	0.111	120	549	562	602	-3.092	59	503	66	536	0
4	13	19	"iYOR098C"	"iYOR098C"	18140	17410	140	271	274	90	181	185	59	63	38	0	1376	1218	523	30	32	18	98	97	0	0.067	0.078	0.093	0.096	2.858	0.069	0.268	156	607	1436	1281	-3.903	90	1346	93	1188	0
4	14	19	"iYOR103C"	"iYOR103C"	18350	17420	140	492	491	151	178	182	58	96	91	0	2722	2288	949	30	32	16	99	99	0	0.117	0.139	0.137	0.145	1.926	0.125	0.681	156	600	3006	2571	-3.100	314	2692	313	2258	0
4	15	19	"iYOR108W"	"iYOR108W"	18540	17410	130	371	401	139	172	178	56	90	80	0	1185	1052	522	29	31	15	98	98	0	0.172	0.224	0.228	0.237	2.060	0.198	0.631	120	521	1355	1252	-2.538	199	1156	229	1023	0
4	16	19	"iYOR125C"	"iYOR125C"	18730	17410	120	201	208	67	174	179	57	32	12	0	257	236	107	29	36	83	84	70	0	0.118	0.164	0.346	0.318	3.047	0.066	0.013	120	542	255	241	-3.078	27	228	34	207	0
4	17	19	"iYOR129C"	"iYOR129C"	18940	17410	130	214	217	65	168	175	59	39	15	0	688	591	291	30	37	84	90	82	0	0.070	0.087	0.130	0.139	3.610	0.049	0.049	120	579	704	610	-3.838	46	658	49	561	0
4	18	19	"iYOR133W"	"iYOR133W"	19130	17410	130	207	224	72	178	182	61	39	16	0	879	767	427	30	37	52	96	88	0	0.034	0.062	0.108	0.112	3.576	0.041	0.062	120	594	878	783	-4.872	29	849	46	737	0
4	19	19	"iYPL241C"	"iYPL241C"	19340	17410	130	206	215	77	177	183	60	35	13	0	307	299	160	31	43	152	73	44	0	0.105	0.142	0.246	0.247	3.441	0.050	0.024	120	577	305	306	-3.251	29	276	38	268	0
4	20	19	"iYPL236C"	"iYPL236C"	19540	17400	130	240	245	81	178	182	59	52	21	0	834	750	328	35	54	265	85	77	0	0.078	0.094	0.121	0.122	3.095	0.079	0.182	120	560	861	782	-3.688	62	799	67	715	0
4	21	19	"iYPL232W"	"iYPL232W"	19730	17410	130	267	275	73	182	190	89	46	10	0	1006	895	334	42	60	208	90	86	0	0.088	0.109	0.102	0.122	2.662	0.076	0.225	120	714	1049	946	-3.503	85	964	93	853	0
4	1	20	"iYPL216W"	"iYPL216W"	15730	17620	130	351	371	126	171	177	59	92	74	0	841	807	350	29	30	11	97	96	0	0.222	0.257	0.244	0.260	2.210	0.242	0.605	120	714	992	978	-2.173	180	812	200	778	0
4	2	20	"iYPL212C"	"iYPL212C"	15930	17620	140	204	213	64	170	179	57	37	12	0	327	311	140	29	30	10	97	94	0	0.114	0.152	0.232	0.220	3.006	0.131	0.075	156	707	332	325	-3.132	34	298	43	282	0
4	3	20	"iYPL208W"	"iYPL208W"	16130	17620	140	237	253	107	175	180	57	51	25	0	755	691	297	29	30	11	96	95	0	0.085	0.118	0.115	0.126	3.498	0.116	0.208	156	723	788	740	-3.550	62	726	78	662	0
4	4	20	"iYPL191C"	"iYPL191C"	16340	17620	120	207	223	83	178	181	58	35	15	0	218	227	121	30	32	28	93	91	0	0.154	0.228	0.333	0.352	3.991	0.224	0.046	120	590	217	242	-2.697	29	188	45	197	0
4	5	20	"iYPL187W"	"iYPL187W"	16540	17630	150	623	604	231	172	180	58	95	89	0	1010	871	439	30	34	40	98	93	0	0.460	0.514	0.544	0.557	1.827	0.487	0.788	156	806	1431	1273	-1.120	451	980	432	841	0
4	6	20	"iYPL183C"	"iYPL183C"	16740	17620	140	447	472	175	177	184	66	91	85	0	1927	1745	773	30	38	96	95	91	0	0.142	0.172	0.174	0.184	2.091	0.162	0.674	156	733	2167	2010	-2.813	270	1897	295	1715	0
4	7	20	"iYPL170W"	"iYPL170W"	16930	17620	130	476	486	188	178	187	64	90	78	0	1264	1210	553	29	36	97	94	91	0	0.241	0.261	0.277	0.259	1.924	0.247	0.714	120	640	1533	1489	-2.051	298	1235	308	1181	0
4	8	20	"iYPL165C"	"iYPL165C"	17130	17620	130	281	289	101	180	185	58	63	44	0	534	492	242	29	39	124	87	80	0	0.200	0.235	0.250	0.212	2.455	0.187	0.272	120	676	606	572	-2.322	101	505	109	463	0
4	9	20	"iYPL161C"	"iYPL161C"	17330	17620	130	242	252	81	177	181	58	55	29	0	467	459	251	30	57	652	20	0	0	0.149	0.175	0.208	0.203	2.686	0.011	0.014	120	674	502	504	-2.749	65	437	75	429	0
4	10	20	"iYPR149W"	"iYPR149W"	17540	17620	140	274	283	84	175	184	62	67	42	0	584	515	235	30	54	608	33	0	0	0.179	0.223	0.224	0.225	3.170	0.013	0.017	156	777	653	593	-2.484	99	554	108	485	0
4	11	20	"iYPR154W"	"iYPR154W"	17740	17610	140	797	772	266	176	182	59	98	94	0	1393	1224	545	30	31	14	99	99	0	0.456	0.499	0.505	0.529	1.543	0.476	0.847	156	795	1984	1790	-1.134	621	1363	596	1194	0
4	12	20	"iYPR158W"	"iYPR158W"	17950	17610	130	297	322	155	177	183	62	76	47	0	930	897	348	29	31	13	100	100	0	0.133	0.167	0.155	0.154	2.651	0.148	0.251	120	657	1021	1013	-2.908	120	901	145	868	0
4	13	20	"iYPRCtau3"	"iYPRCtau3"	18140	17610	140	953	955	300	175	182	59	99	98	0	3435	3081	1047	29	85	1302	89	75	0	0.228	0.256	0.252	0.263	1.532	0.122	0.415	156	747	4184	3832	-2.130	778	3406	780	3052	0
4	14	20	"iYPR173C"	"iYPR173C"	18340	17610	130	289	314	105	177	182	60	75	42	0	962	937	324	30	94	1407	5	0	0	0.120	0.151	0.149	0.139	2.213	0.011	0.039	120	640	1044	1044	-3.057	112	932	137	907	0
4	15	20	"iYPR179C"	"iYPR179C"	18540	17610	130	304	319	111	178	181	58	75	55	0	942	876	319	29	41	191	94	86	0	0.138	0.166	0.172	0.167	2.716	0.125	0.336	120	674	1039	988	-2.857	126	913	141	847	0
4	16	20	"iYPR195C-0"	"iYPR195C-0"	18730	17610	130	314	314	95	176	179	55	77	60	0	1635	1428	610	30	35	46	98	96	0	0.086	0.099	0.107	0.104	2.641	0.087	0.435	120	678	1743	1536	-3.540	138	1605	138	1398	0
4	17	20	"iYPRWtau4"	"iYPRWtau4"	18930	17610	130	242	249	78	170	177	60	57	28	0	1409	1202	553	30	38	59	96	91	0	0.052	0.067	0.090	0.099	2.961	0.050	0.163	120	693	1451	1251	-4.259	72	1379	79	1172	0
4	18	20	"iYPR200C"	"iYPR200C"	19140	17610	140	227	235	82	177	184	62	42	18	0	716	654	317	31	39	66	90	87	0	0.073	0.093	0.140	0.144	3.674	0.077	0.107	156	810	735	681	-3.776	50	685	58	623	0
4	19	20	"YDRCTy1-2A"	"YDRCTy1-2A"	19340	17600	130	9628	9365	2791	183	202	128	100	100	0	25787	22391	8285	33	76	262	100	100	0	0.367	0.411	0.401	0.438	1.415	0.398	0.927	120	642	35199	31540	-1.447	9445	25754	9182	22358	0
4	20	20	"YDRWdelta12"	"YDRWdelta12"	19540	17610	140	4836	4970	2181	186	202	117	100	100	0	25740	22703	8856	35	82	318	100	100	0	0.181	0.211	0.197	0.213	1.553	0.203	0.841	156	820	30355	27452	-2.467	4650	25705	4784	22668	0
4	21	20	"YERWdelta9"	"YERWdelta9"	19750	17600	130	795	818	283	183	188	59	98	97	0	3345	3050	1136	40	63	250	99	95	0	0.185	0.211	0.209	0.209	1.576	0.193	0.801	120	761	3917	3645	-2.433	612	3305	635	3010	0
5	1	1	"YBR061C"	"YBR061C"	2270	18430	100	4625	4190	1706	163	175	64	100	100	0	2778	2404	1121	34	42	31	100	98	0	1.626	1.699	1.654	1.879	1.698	1.734	0.863	80	517	7206	6397	0.701	4462	2744	4027	2370	0
5	2	1	"MRS5"	"YBR091C"	2470	18430	100	306	328	131	156	162	59	80	57	0	1272	1211	633	35	40	31	96	95	0	0.121	0.146	0.146	0.143	2.738	0.113	0.381	80	518	1387	1348	-3.044	150	1237	172	1176	0
5	3	1	"TFC1"	"YBR123C"	2670	18430	100	1292	1244	564	156	163	59	97	96	0	4236	4135	2158	34	40	31	100	98	0	0.270	0.265	0.263	0.288	1.643	0.247	0.862	80	519	5338	5189	-1.887	1136	4202	1088	4101	0
5	4	1	"YBR063C"	"YBR063C"	2870	18420	100	1311	1257	594	155	162	60	98	95	0	2831	2640	1292	32	32	14	100	100	0	0.413	0.423	0.400	0.427	2.508	0.391	0.705	80	513	3955	3710	-1.276	1156	2799	1102	2608	0
5	5	1	"PHO5"	"YBR093C"	3070	18420	90	236	253	102	158	161	54	59	28	0	238	269	165	31	31	11	98	98	0	0.377	0.399	0.352	0.349	4.084	0.326	0.148	52	406	285	333	-1.408	78	207	95	238	0
5	6	1	"PTC4"	"YBR125C"	3260	18430	100	579	575	200	154	159	53	97	95	0	2855	2501	1237	30	31	12	100	97	0	0.150	0.170	0.170	0.200	2.422	0.146	0.734	80	511	3250	2892	-2.733	425	2825	421	2471	0
5	7	1	"ECM2"	"YBR065C"	3460	18430	100	623	623	219	152	159	54	95	92	0	2634	2361	1170	31	32	12	100	98	0	0.181	0.202	0.192	0.229	1.893	0.172	0.760	80	511	3074	2801	-2.466	471	2603	471	2330	0
5	8	1	"YBR095C"	"YBR095C"	3660	18420	100	1267	1201	589	153	158	52	96	92	0	1969	1697	875	30	32	13	100	97	0	0.575	0.629	0.633	0.619	2.220	0.630	0.786	80	505	3053	2715	-0.800	1114	1939	1048	1667	0
5	9	1	"VMA2"	"YBR127C"	3860	18420	100	488	472	197	158	162	53	91	85	0	1308	1242	703	29	31	11	97	96	0	0.258	0.259	0.283	0.282	2.464	0.238	0.703	80	505	1609	1527	-1.954	330	1279	314	1213	0
5	10	1	"TIP1"	"YBR067C"	4060	18430	100	402	411	163	162	165	56	86	76	0	1069	1015	627	31	31	11	98	97	0	0.231	0.253	0.275	0.293	2.221	0.225	0.665	80	501	1278	1233	-2.113	240	1038	249	984	0
5	11	1	"VPS15"	"YBR097W"	4270	18430	150	187	206	95	159	163	56	36	16	0	66	118	119	30	32	12	57	51	0	0.778	0.534	0.897	1.336	5.208	0.997	0.147	156	958	64	135	-0.363	28	36	47	88	-50
5	12	1	"OPY1"	"YBR129C"	4460	18420	110	395	418	187	160	169	68	87	72	0	1246	1152	577	31	34	27	98	97	0	0.193	0.230	0.252	0.216	2.264	0.224	0.665	80	526	1450	1379	-2.370	235	1215	258	1121	0
5	13	1	"THR4"	"YCR053W"	4640	18420	110	1350	1374	622	158	166	69	100	97	0	1737	1670	866	30	33	24	98	96	0	0.698	0.741	0.713	0.816	1.877	0.695	0.825	80	578	2899	2856	-0.518	1192	1707	1216	1640	0
5	14	1	"YCR086W"	"YCR086W"	4850	18420	100	343	355	139	160	165	54	82	68	0	1146	994	520	31	31	11	97	97	0	0.164	0.202	0.210	0.229	3.192	0.169	0.498	80	513	1298	1158	-2.607	183	1115	195	963	0
5	15	1	"YCRX10W"	"YCRX10W"	5060	18430	110	1021	981	390	157	164	52	97	96	0	578	537	274	30	31	12	100	100	0	1.577	1.625	1.576	1.673	1.686	1.587	0.784	80	615	1412	1331	0.657	864	548	824	507	0
5	16	1	"YCR055C"	"YCR055C"	5280	18420	100	688	672	225	155	160	55	98	97	0	1853	1681	736	31	32	13	98	98	0	0.293	0.313	0.314	0.323	1.788	0.280	0.755	80	506	2355	2167	-1.773	533	1822	517	1650	0
5	17	1	"ABP1"	"YCR088W"	5460	18420	100	539	542	225	160	163	56	92	86	0	1433	1374	719	31	31	12	100	100	0	0.270	0.284	0.261	0.287	2.040	0.254	0.728	80	471	1781	1725	-1.887	379	1402	382	1343	0
5	18	1	"YCRX12W"	"YCRX12W"	5650	18420	100	286	291	86	165	168	53	78	60	0	697	660	382	31	31	10	96	95	0	0.182	0.200	0.189	0.219	2.879	0.159	0.376	80	507	787	755	-2.461	121	666	126	629	0
5	19	1	"PWP2"	"YCR057C"	5860	18420	100	460	479	233	157	165	54	92	80	0	1222	1199	766	31	31	11	98	98	0	0.254	0.276	0.278	0.296	2.358	0.237	0.608	80	512	1494	1490	-1.975	303	1191	322	1168	0
5	20	1	"YCR090C"	"YCR090C"	6060	18420	110	743	723	296	161	169	60	92	91	0	1126	1077	612	30	31	11	97	97	0	0.531	0.537	0.535	0.588	2.173	0.504	0.820	80	572	1678	1609	-0.913	582	1096	562	1047	0
5	21	1	"YCRX14W"	"YCRX14W"	6250	18420	100	292	280	89	163	170	57	71	55	0	785	715	346	29	30	10	100	100	0	0.171	0.171	0.166	0.192	2.877	0.133	0.298	80	516	885	803	-2.551	129	756	117	686	0
5	1	2	"YCR059C"	"YCR059C"	2280	18630	110	1189	1138	500	158	166	58	98	95	0	1970	1898	913	35	40	26	100	100	0	0.533	0.526	0.513	0.522	2.375	0.493	0.728	80	579	2966	2843	-0.908	1031	1935	980	1863	0
5	2	2	"MSH3"	"YCR092C"	2460	18640	110	1968	1959	960	157	161	53	98	95	0	3286	3098	2046	34	36	18	98	98	0	0.557	0.588	0.567	0.699	2.245	0.495	0.769	80	555	5063	4866	-0.845	1811	3252	1802	3064	0
5	3	2	"YCRX16C"	"YCRX16C"	2660	18640	100	511	506	200	161	164	53	93	87	0	2035	1978	1079	32	34	15	98	98	0	0.175	0.177	0.166	0.194	2.899	0.147	0.581	80	513	2353	2291	-2.517	350	2003	345	1946	0
5	4	2	"YDR060W"	"YDR060W"	2860	18630	100	229	250	91	155	158	58	60	35	0	331	323	178	31	33	15	91	90	0	0.247	0.325	0.339	0.332	3.255	0.285	0.231	80	521	374	387	-2.019	74	300	95	292	0
5	5	2	"UBC13"	"YDR092W"	3060	18630	110	476	468	193	153	157	58	91	80	0	1873	1519	908	32	33	16	98	98	0	0.175	0.212	0.212	0.261	3.277	0.182	0.643	80	593	2164	1802	-2.511	323	1841	315	1487	0
5	6	2	"YDR124W"	"YDR124W"	3260	18630	100	905	893	347	153	158	55	97	96	0	2516	2154	1183	30	32	13	100	100	0	0.302	0.348	0.344	0.399	2.259	0.290	0.738	80	512	3238	2864	-1.725	752	2486	740	2124	0
5	7	2	"LCB2"	"YDR062W"	3460	18630	100	794	779	327	154	162	56	96	96	0	1770	1796	885	31	32	12	97	97	0	0.368	0.354	0.350	0.376	2.368	0.311	0.695	80	505	2379	2390	-1.442	640	1739	625	1765	0
5	8	2	"YDR094W"	"YDR094W"	3660	18630	100	346	355	123	158	165	59	87	71	0	587	533	288	31	32	12	96	92	0	0.338	0.392	0.361	0.410	2.819	0.328	0.420	80	504	744	699	-1.564	188	556	197	502	0
5	9	2	"YDR126W"	"YDR126W"	3850	18630	100	293	309	135	154	161	55	71	56	0	1358	1311	897	31	32	11	96	95	0	0.105	0.121	0.131	0.140	2.576	0.097	0.462	80	526	1466	1435	-3.255	139	1327	155	1280	0
5	10	2	"RPS13"	"YDR064W"	4060	18630	110	841	799	323	159	164	56	97	92	0	1547	1413	760	31	32	11	100	100	0	0.450	0.463	0.437	0.489	2.404	0.421	0.737	80	585	2198	2022	-1.152	682	1516	640	1382	0
5	11	2	"GIS1"	"YDR096W"	4260	18630	110	1750	1639	852	158	162	55	96	92	0	2530	2234	1293	31	32	12	98	97	0	0.637	0.672	0.659	0.677	2.415	0.651	0.735	80	550	4091	3684	-0.651	1592	2499	1481	2203	0
5	12	2	"YDR128W"	"YDR128W"	4460	18630	100	2918	2953	1358	165	170	60	100	100	0	3273	2989	1521	34	38	36	100	100	0	0.850	0.943	0.958	1.003	1.631	0.917	0.843	80	513	5992	5743	-0.235	2753	3239	2788	2955	0
5	13	2	"YDR066C"	"YDR066C"	4660	18630	100	1502	1500	586	157	166	60	100	100	0	1537	1361	637	32	33	13	100	100	0	0.894	1.011	0.974	1.103	1.883	0.981	0.774	80	514	2850	2672	-0.162	1345	1505	1343	1329	0
5	14	2	"GRX3"	"YDR098C"	4860	18620	100	476	475	193	155	162	53	92	83	0	1360	1154	584	31	32	12	98	98	0	0.242	0.285	0.283	0.310	2.668	0.246	0.573	80	515	1650	1443	-2.050	321	1329	320	1123	0
5	15	2	"YDR130C"	"YDR130C"	5060	18630	110	390	383	149	155	161	53	86	77	0	2014	1717	867	31	31	12	100	100	0	0.119	0.135	0.143	0.147	2.277	0.122	0.575	80	558	2218	1914	-3.077	235	1983	228	1686	0
5	16	2	"SSN2"	"YDR443C"	5240	18630	90	251	280	146	160	166	54	61	40	0	275	416	376	31	40	61	73	59	0	0.373	0.312	0.363	0.391	2.858	0.260	0.457	52	406	335	505	-1.423	91	244	120	385	0
5	17	2	"YDR475C"	"YDR475C"	5470	18620	100	300	306	102	163	168	54	82	58	0	217	220	126	31	31	10	91	87	0	0.737	0.757	0.864	0.934	3.839	0.834	0.364	80	542	323	332	-0.441	137	186	143	189	0
5	18	2	"GIN4"	"YDR507C"	5690	18620	80	285	285	103	158	167	54	73	59	0	214	242	144	30	31	11	98	92	0	0.690	0.599	0.542	0.654	3.640	0.637	0.326	52	327	311	339	-0.535	127	184	127	212	0
5	19	2	"YDR445C"	"YDR445C"	5860	18630	100	310	312	110	162	168	53	78	61	0	306	304	163	30	33	16	100	96	0	0.536	0.547	0.606	0.521	2.989	0.531	0.411	80	503	424	424	-0.899	148	276	150	274	0
5	20	2	"SNF1"	"YDR477W"	6070	18620	100	294	350	163	163	167	53	81	58	0	742	818	597	30	31	11	97	96	0	0.184	0.237	0.230	0.269	3.106	0.216	0.605	80	535	843	975	-2.442	131	712	187	788	0
5	21	2	"YDR509W"	"YDR509W"	6280	18630	80	255	270	83	161	169	57	63	40	0	163	172	111	31	32	13	94	88	0	0.712	0.773	0.883	0.668	3.142	0.796	0.269	52	340	226	250	-0.490	94	132	109	141	0
5	1	3	"RPS17B"	"YDR447C"	2250	18830	90	660	660	241	158	167	68	98	94	0	1661	1468	825	36	56	132	94	90	0	0.309	0.351	0.315	0.417	2.612	0.277	0.702	52	384	2127	1934	-1.695	502	1625	502	1432	0
5	2	3	"YDR479C"	"YDR479C"	2460	18840	100	1084	1119	398	156	163	60	100	100	0	4022	3677	1827	36	48	98	100	98	0	0.233	0.264	0.256	0.294	1.936	0.230	0.807	80	520	4914	4604	-2.103	928	3986	963	3641	0
5	3	3	"YDR511W"	"YDR511W"	2660	18840	100	306	335	131	152	159	56	87	67	0	1896	1666	827	34	36	19	100	98	0	0.083	0.112	0.126	0.120	2.501	0.093	0.432	80	513	2016	1815	-3.596	154	1862	183	1632	0
5	4	3	"YDR449C"	"YDR449C"	2870	18840	100	932	856	338	155	162	57	97	96	0	2449	2295	1134	32	33	14	100	100	0	0.321	0.310	0.291	0.327	1.918	0.276	0.773	80	528	3194	2964	-1.637	777	2417	701	2263	0
5	5	3	"PHO8"	"YDR481C"	3070	18830	90	276	285	125	150	158	58	69	51	0	216	341	293	32	31	11	94	90	0	0.685	0.437	0.583	0.587	2.804	0.420	0.364	52	420	310	444	-0.546	126	184	135	309	0
5	6	3	"TTR1"	"YDR513W"	3270	18840	100	731	716	347	148	158	58	95	91	0	1629	1414	812	30	32	13	98	98	0	0.365	0.410	0.363	0.412	2.522	0.355	0.685	80	521	2182	1952	-1.456	583	1599	568	1384	0
5	7	3	"SPB4"	"YFL002C"	3470	18830	100	6767	6153	2829	157	167	60	100	100	0	2748	2317	1251	31	38	96	96	95	0	2.433	2.623	2.621	2.930	1.922	2.729	0.830	80	506	9327	8282	1.283	6610	2717	5996	2286	0
5	8	3	"HAC1"	"YFL031W"	3660	18830	100	322	335	162	156	163	57	75	63	0	1280	1036	603	31	32	12	100	100	0	0.133	0.178	0.183	0.163	2.241	0.171	0.533	80	518	1415	1184	-2.912	166	1249	179	1005	0
5	9	3	"YFL061W"	"YFL061W"	3880	18840	80	1491	1267	660	152	160	55	96	92	0	3083	2805	1902	32	34	17	98	96	0	0.439	0.402	0.388	0.464	1.989	0.353	0.793	52	340	4390	3888	-1.188	1339	3051	1115	2773	0
5	10	3	"YFL004W"	"YFL004W"	4070	18840	100	4201	4150	1696	157	162	57	100	100	0	2089	1978	993	31	31	11	100	100	0	1.965	2.051	2.024	2.240	1.759	2.059	0.840	80	504	6102	5940	0.975	4044	2058	3993	1947	0
5	11	3	"RIM15"	"YFL033C"	4270	18840	100	550	560	240	157	162	61	92	85	0	1046	1005	589	32	33	13	100	100	0	0.388	0.414	0.433	0.442	2.124	0.355	0.684	80	505	1407	1376	-1.367	393	1014	403	973	0
5	12	3	"YFL063W"	"YFL063W"	4470	18830	110	17706	16970	9776	159	167	59	100	100	0	25343	21095	12468	34	41	57	100	100	0	0.693	0.798	0.786	0.875	1.880	0.787	0.856	80	558	42856	37872	-0.528	17547	25309	16811	21061	0
5	13	3	"YFL006W"	"YFL006W"	4660	18830	100	2342	2074	834	159	166	57	100	100	0	2357	2056	1051	33	36	42	97	96	0	0.939	0.947	0.909	1.069	1.916	0.902	0.830	80	505	4507	3938	-0.090	2183	2324	1915	2023	0
5	14	3	"YFL035C"	"YFL035C"	4870	18830	100	2703	2559	959	162	166	57	100	100	0	2561	2208	1021	32	33	13	100	100	0	1.005	1.102	1.075	1.234	1.895	1.071	0.852	80	529	5070	4573	0.007	2541	2529	2397	2176	0
5	15	3	"YFL065C"	"YFL065C"	5070	18830	100	3112	2942	1407	160	163	57	98	98	0	9693	8534	4387	32	35	21	100	100	0	0.306	0.327	0.317	0.318	2.014	0.307	0.864	80	505	12613	11284	-1.710	2952	9661	2782	8502	0
5	16	3	"SMC1"	"YFL008W"	5270	18830	100	1939	1794	718	158	163	55	100	100	0	2795	2700	1261	31	33	20	100	100	0	0.644	0.613	0.578	0.635	1.942	0.577	0.812	80	529	4545	4305	-0.634	1781	2764	1636	2669	0
5	17	3	"YFL035C-B"	"YFL035C-B"	5490	18830	100	679	704	255	160	167	57	96	95	0	1581	1445	748	32	31	11	100	100	0	0.335	0.385	0.393	0.433	2.233	0.328	0.776	80	518	2068	1957	-1.578	519	1549	544	1413	0
5	18	3	"YFL067W"	"YFL067W"	5670	18830	100	5867	5367	2703	166	170	56	100	98	0	17679	15066	8314	32	33	14	100	100	0	0.323	0.346	0.340	0.356	1.897	0.323	0.864	80	508	23348	20235	-1.630	5701	17647	5201	15034	0
5	19	3	"RTG2"	"YGL252C"	5870	18830	100	2489	2400	947	168	172	63	100	100	0	3219	2824	1280	31	33	19	100	100	0	0.728	0.799	0.745	0.853	1.732	0.766	0.835	80	515	5509	5025	-0.458	2321	3188	2232	2793	0
5	20	3	"YGR021W"	"YGR021W"	6070	18820	90	894	871	287	163	167	55	96	96	0	1989	1794	892	31	33	21	100	98	0	0.373	0.402	0.392	0.406	1.975	0.351	0.783	52	420	2689	2471	-1.421	731	1958	708	1763	0
5	21	3	"YGR053C"	"YGR053C"	6270	18830	100	641	670	265	162	167	57	97	96	0	1685	1613	799	31	34	17	98	96	0	0.290	0.321	0.302	0.351	2.233	0.296	0.777	80	534	2133	2090	-1.788	479	1654	508	1582	0
5	1	4	"FZF1"	"YGL254W"	2280	19040	100	1098	1002	412	163	170	61	98	95	0	3353	2923	1590	36	43	41	100	98	0	0.282	0.291	0.272	0.329	2.192	0.251	0.696	80	533	4252	3726	-1.827	935	3317	839	2887	0
5	2	4	"MTL1"	"YGR023W"	2480	19040	100	5930	5176	2487	164	172	61	100	100	0	8048	7164	4321	35	42	31	100	100	0	0.720	0.703	0.652	0.814	2.340	0.623	0.733	80	499	13779	12141	-0.475	5766	8013	5012	7129	0
5	3	4	"MUP1"	"YGR055W"	2670	19040	100	1281	1200	531	160	167	66	93	93	0	3943	3348	1972	34	38	26	98	97	0	0.287	0.314	0.293	0.366	2.216	0.264	0.731	80	498	5030	4354	-1.802	1121	3909	1040	3314	0
5	4	4	"ADH4"	"YGL256W"	2870	19040	100	1181	1163	453	156	163	58	98	96	0	3206	2822	1417	33	35	16	100	100	0	0.323	0.361	0.336	0.393	2.172	0.316	0.745	80	496	4198	3796	-1.630	1025	3173	1007	2789	0
5	5	4	"YGR025W"	"YGR025W"	3070	19040	100	972	1018	377	155	162	62	100	100	0	1247	1108	565	34	35	19	97	96	0	0.674	0.804	0.858	0.939	2.310	0.723	0.706	80	510	2030	1937	-0.570	817	1213	863	1074	0
5	6	4	"LST7"	"YGR057C"	3270	19040	100	1859	1776	571	148	157	56	100	100	0	2572	2342	1100	32	33	13	100	100	0	0.674	0.705	0.668	0.814	2.047	0.631	0.789	80	497	4251	3938	-0.570	1711	2540	1628	2310	0
5	7	4	"YGL258W"	"YGL258W"	3470	19040	110	681	810	580	156	163	55	73	72	0	603	1705	1877	31	37	91	71	61	0	0.918	0.391	0.462	0.713	4.199	0.300	0.737	80	566	1097	2328	-0.124	525	572	654	1674	0
5	8	4	"RPS25A"	"YGR027C"	3660	19040	100	1426	1423	581	157	162	55	100	100	0	1227	1064	598	31	31	10	98	97	0	1.061	1.226	1.187	1.517	2.371	1.143	0.761	80	514	2465	2299	0.085	1269	1196	1266	1033	0
5	9	4	"SPR3"	"YGR059W"	3870	19040	110	1401	1284	585	156	162	55	95	95	0	2020	1694	1078	31	32	11	98	97	0	0.626	0.678	0.676	0.912	3.285	0.563	0.720	80	575	3234	2791	-0.676	1245	1989	1128	1663	0
5	10	4	"PPA1"	"YHR026W"	4070	19030	110	997	920	482	154	161	55	92	90	0	2334	2157	1357	30	32	12	98	98	0	0.366	0.360	0.342	0.403	2.687	0.319	0.752	80	566	3147	2893	-1.451	843	2304	766	2127	0
5	11	4	"YHR056C"	"YHR056C"	4280	19030	100	674	717	375	161	166	58	95	90	0	1341	1348	919	30	31	11	98	95	0	0.391	0.422	0.397	0.529	2.598	0.380	0.752	80	504	1824	1874	-1.354	513	1311	556	1318	0
5	12	4	"YHR087W"	"YHR087W"	4470	19030	100	550	590	299	158	163	53	88	83	0	1288	1134	680	32	32	11	93	93	0	0.312	0.392	0.409	0.438	3.101	0.352	0.642	80	504	1648	1534	-1.680	392	1256	432	1102	0
5	13	4	"DAP2"	"YHR028C"	4670	19030	100	439	459	212	162	166	55	90	76	0	1625	1348	832	31	32	12	95	91	0	0.174	0.226	0.247	0.287	3.368	0.205	0.646	80	520	1871	1614	-2.525	277	1594	297	1317	0
5	14	4	"MED6"	"YHR058C"	4890	19040	100	736	679	246	164	166	56	97	92	0	1902	1840	1022	31	32	13	100	100	0	0.306	0.285	0.285	0.337	2.448	0.233	0.707	80	501	2443	2324	-1.710	572	1871	515	1809	0
5	15	4	"GAR1"	"YHR089C"	5070	19030	100	603	635	300	160	164	58	96	88	0	1319	1094	635	31	31	11	96	92	0	0.344	0.447	0.446	0.539	2.551	0.415	0.706	80	495	1731	1538	-1.540	443	1288	475	1063	0
5	16	4	"SLT2"	"YHR030C"	5280	19030	100	1592	1526	633	161	165	54	100	100	0	1964	1727	835	31	32	12	100	100	0	0.740	0.805	0.807	0.890	1.986	0.789	0.799	80	506	3364	3061	-0.434	1431	1933	1365	1696	0
5	17	4	"VMA22"	"YHR060W"	5470	19040	100	244	263	100	163	169	65	53	35	0	987	909	519	31	32	12	97	97	0	0.085	0.114	0.132	0.133	3.059	0.084	0.200	80	497	1037	978	-3.561	81	956	100	878	0
5	18	4	"MSR1"	"YHR091C"	5670	19040	100	2085	2182	964	166	172	68	100	100	0	1037	977	583	31	32	13	97	96	0	1.908	2.131	2.007	2.579	2.184	2.093	0.816	80	518	2925	2962	0.932	1919	1006	2016	946	0
5	19	4	"YHR032W"	"YHR032W"	5890	19030	100	561	582	268	162	167	59	91	86	0	1114	1052	567	31	31	11	98	98	0	0.368	0.411	0.408	0.391	3.115	0.377	0.646	80	522	1482	1441	-1.441	399	1083	420	1021	0
5	20	4	"RPP1"	"YHR062C"	6080	19040	90	231	255	96	160	167	60	55	30	0	146	191	162	31	33	13	84	75	0	0.617	0.594	0.707	0.676	4.787	0.601	0.185	52	402	186	255	-0.696	71	115	95	160	0
5	21	4	"AHT1"	"YHR093W"	6270	19030	100	754	761	348	165	173	59	95	90	0	1783	1651	1084	31	34	16	95	92	0	0.336	0.368	0.352	0.442	2.588	0.302	0.688	80	519	2341	2216	-1.573	589	1752	596	1620	0
5	1	5	"PAN1"	"YIR006C"	2270	19240	100	926	832	380	158	165	58	93	90	0	3409	2956	1836	33	39	39	96	93	0	0.227	0.231	0.222	0.277	2.483	0.189	0.737	80	513	4144	3597	-2.136	768	3376	674	2923	0
5	2	5	"GTT1"	"YIR038C"	2470	19230	90	1403	1404	738	168	185	138	92	88	0	2052	1903	1475	34	57	193	84	73	0	0.612	0.661	0.642	0.949	2.680	0.555	0.796	52	414	3253	3105	-0.708	1235	2018	1236	1869	0
5	3	5	"RNR2"	"YJL026W"	2680	19240	100	974	937	417	156	168	84	96	91	0	2024	1934	1029	32	43	124	97	93	0	0.411	0.411	0.398	0.426	1.962	0.388	0.843	80	522	2810	2683	-1.284	818	1992	781	1902	0
5	4	5	"PRI1"	"YIR008C"	2880	19230	100	6338	5371	2621	155	169	66	100	100	0	3389	3164	1910	33	36	18	100	100	0	1.842	1.666	1.637	2.046	2.201	1.601	0.871	80	497	9539	8347	0.882	6183	3356	5216	3131	0
5	5	5	"YIR040C"	"YIR040C"	3070	19230	100	2727	2748	1736	157	163	62	98	95	0	5702	5869	4714	34	37	26	100	96	0	0.453	0.444	0.438	0.586	2.937	0.372	0.804	80	510	8238	8426	-1.141	2570	5668	2591	5835	0
5	6	5	"YJL028W"	"YJL028W"	3290	19230	100	450	457	206	151	158	56	83	78	0	1326	1197	757	31	34	24	98	96	0	0.231	0.262	0.265	0.284	2.473	0.236	0.718	80	511	1594	1472	-2.115	299	1295	306	1166	0
5	7	5	"YIR010W"	"YIR010W"	3480	19240	110	739	739	331	152	158	58	93	91	0	841	769	447	32	33	13	96	93	0	0.726	0.796	0.737	0.909	2.105	0.763	0.737	80	558	1396	1324	-0.463	587	809	587	737	0
5	8	5	"YIR042C"	"YIR042C"	3680	19240	100	1068	1086	411	154	159	60	100	98	0	1725	1541	731	31	31	11	100	100	0	0.540	0.617	0.579	0.673	2.008	0.574	0.772	80	499	2608	2442	-0.890	914	1694	932	1510	0
5	9	5	"MAD2"	"YJL030W"	3880	19230	100	927	895	485	162	166	58	88	85	0	1627	1408	901	31	32	12	97	97	0	0.479	0.532	0.503	0.551	2.454	0.513	0.813	80	505	2361	2110	-1.061	765	1596	733	1377	0
5	10	5	"SQT1"	"YIR012W"	4080	19230	100	2885	2540	1161	154	167	69	100	100	0	2986	2486	1347	31	32	12	100	100	0	0.924	0.972	0.960	1.128	2.156	0.953	0.819	80	520	5686	4841	-0.114	2731	2955	2386	2455	0
5	11	5	"YIR044C"	"YIR044C"	4280	19240	100	687	733	323	154	166	71	97	85	0	2026	1800	964	31	32	12	100	100	0	0.267	0.327	0.302	0.337	2.055	0.301	0.775	80	505	2528	2348	-1.904	533	1995	579	1769	0
5	12	5	"YJL032W"	"YJL032W"	4480	19240	100	1235	1221	531	162	166	57	100	98	0	670	641	341	32	33	14	100	98	0	1.682	1.739	1.673	1.888	1.777	1.740	0.878	80	513	1711	1668	0.750	1073	638	1059	609	0
5	13	5	"CAF17"	"YJR122W"	4680	19230	100	433	436	198	164	168	57	83	77	0	710	667	418	32	33	13	88	86	0	0.397	0.428	0.427	0.497	2.596	0.397	0.650	80	514	947	907	-1.334	269	678	272	635	0
5	14	5	"YJR154W"	"YJR154W"	4880	19230	100	377	428	231	167	172	58	80	73	0	1031	1189	967	31	84	1053	42	16	0	0.210	0.225	0.216	0.249	2.292	0.214	0.757	80	496	1210	1419	-2.252	210	1000	261	1158	0
5	15	5	"YKL023W"	"YKL023W"	5080	19230	100	390	425	202	160	165	57	85	76	0	447	525	373	31	34	51	92	85	0	0.553	0.536	0.552	0.602	2.101	0.516	0.692	80	505	646	759	-0.855	230	416	265	494	0
5	16	5	"YJR124C"	"YJR124C"	5270	19230	100	1799	1756	964	159	166	58	97	96	0	1307	1148	770	30	31	11	95	92	0	1.284	1.428	1.339	1.643	2.123	1.378	0.848	80	498	2917	2715	0.361	1640	1277	1597	1118	0
5	17	5	"THI11"	"YJR156C"	5470	19230	100	2216	2108	1011	169	183	159	97	90	0	3678	3126	1828	31	35	56	97	95	0	0.561	0.626	0.616	0.724	1.838	0.570	0.862	80	496	5694	5034	-0.833	2047	3647	1939	3095	0
5	18	5	"PAN3"	"YKL025C"	5670	19230	100	1384	1520	925	163	170	62	96	93	0	1938	1916	1319	30	31	11	97	97	0	0.640	0.720	0.727	0.840	2.175	0.676	0.846	80	505	3129	3243	-0.644	1221	1908	1357	1886	0
5	19	5	"YJR126C"	"YJR126C"	5880	19230	100	539	592	271	164	170	62	95	92	0	1230	1331	879	31	31	12	98	98	0	0.313	0.329	0.334	0.358	2.166	0.303	0.807	80	522	1574	1728	-1.677	375	1199	428	1300	0
5	20	5	"HXT16"	"YJR158W"	6080	19230	100	2164	1998	833	165	167	61	98	98	0	6971	6211	3044	30	32	16	100	100	0	0.288	0.297	0.282	0.322	1.966	0.275	0.839	80	496	8940	8014	-1.796	1999	6941	1833	6181	0
5	21	5	"YKL027W"	"YKL027W"	6270	19230	100	338	363	194	167	170	56	71	63	0	327	334	276	31	32	12	88	81	0	0.578	0.647	0.729	0.701	2.718	0.621	0.612	80	511	467	499	-0.792	171	296	196	303	0
5	1	6	"YJR128W"	"YJR128W"	2270	19450	100	452	638	554	156	164	62	75	67	0	591	913	850	32	34	14	91	90	0	0.530	0.547	0.516	0.551	3.287	0.559	0.720	80	504	855	1363	-0.917	296	559	482	881	0
5	2	6	"YJR160C"	"YJR160C"	2480	19440	100	318	398	282	152	160	62	76	57	0	613	1127	1371	33	34	14	92	90	0	0.286	0.225	0.253	0.374	3.877	0.183	0.712	80	541	746	1340	-1.805	166	580	246	1094	0
5	3	6	"MAE1"	"YKL029C"	2700	19440	100	648	626	261	156	165	60	96	90	0	3216	2811	1395	33	37	21	100	100	0	0.155	0.169	0.164	0.184	2.101	0.156	0.756	80	504	3675	3248	-2.694	492	3183	470	2778	0
5	4	6	"SOF1"	"YLL011W"	2880	19440	110	6837	7135	5354	158	167	60	97	96	0	1142	2813	2965	34	36	20	95	91	0	6.028	2.511	2.412	4.280	3.814	2.242	0.777	80	554	7787	9756	2.592	6679	1108	6977	2779	0
5	5	6	"FPS1"	"YLL043W"	3080	19440	100	2589	2378	1161	154	158	56	96	93	0	4497	3661	2347	33	34	14	98	97	0	0.545	0.613	0.534	0.754	2.934	0.514	0.742	80	514	6899	5852	-0.874	2435	4464	2224	3628	0
5	6	6	"YLR008C"	"YLR008C"	3280	19440	100	1585	1456	726	151	156	59	95	91	0	1311	1205	861	31	32	12	92	90	0	1.120	1.112	1.060	1.308	3.110	0.989	0.766	80	504	2714	2479	0.164	1434	1280	1305	1174	0
5	7	6	"YLL013C"	"YLL013C"	3480	19440	100	3442	3356	1576	155	160	55	100	100	0	4249	3785	1966	31	32	12	100	100	0	0.779	0.853	0.815	0.944	2.034	0.828	0.837	80	497	7505	6955	-0.360	3287	4218	3201	3754	0
5	8	6	"RPL8B"	"YLL045C"	3680	19430	100	324	361	162	151	159	61	80	70	0	1748	1602	1056	31	32	12	96	91	0	0.101	0.134	0.126	0.166	3.244	0.110	0.524	80	489	1890	1781	-3.311	173	1717	210	1571	0
5	9	6	"YLR010C"	"YLR010C"	3870	19440	110	1716	1668	936	152	162	58	93	90	0	894	777	609	31	31	11	88	83	0	1.812	2.032	1.871	2.858	3.098	1.864	0.783	80	579	2427	2262	0.858	1564	863	1516	746	0
5	10	6	"BPT1"	"YLL015W"	4090	19440	90	363	436	244	148	157	57	88	73	0	305	304	206	31	32	13	92	90	0	0.785	1.055	1.030	1.159	3.307	1.123	0.620	52	408	489	561	-0.350	215	274	288	273	0
5	11	6	"YLL047W"	"YLL047W"	4280	19430	100	285	290	114	155	163	61	75	53	0	1080	907	502	31	32	12	91	88	0	0.124	0.154	0.156	0.170	3.460	0.142	0.427	80	498	1179	1011	-3.012	130	1049	135	876	0
5	12	6	"YLR012C"	"YLR012C"	4480	19440	100	1200	1162	483	162	169	78	97	95	0	883	812	398	32	35	42	97	95	0	1.220	1.282	1.268	1.350	1.966	1.291	0.805	80	497	1889	1780	0.287	1038	851	1000	780	0
5	13	6	"YLL017W"	"YLL017W"	4680	19440	100	654	698	299	163	168	57	97	96	0	1227	1120	630	32	35	30	98	97	0	0.411	0.492	0.510	0.561	2.310	0.443	0.753	80	505	1686	1623	-1.283	491	1195	535	1088	0
5	14	6	"YLL049W"	"YLL049W"	4880	19430	100	459	466	199	160	168	61	87	78	0	1100	890	531	31	79	1041	51	0	0	0.280	0.356	0.351	0.452	3.009	0.317	0.658	80	507	1368	1165	-1.838	299	1069	306	859	0
5	15	6	"PPR1"	"YLR014C"	5080	19440	100	1981	1893	653	162	166	55	100	100	0	2092	1752	1009	30	31	11	100	100	0	0.882	1.005	0.923	1.309	2.371	0.888	0.790	80	516	3881	3453	-0.181	1819	2062	1731	1722	0
5	16	6	"YLR327C"	"YLR327C"	5280	19430	100	335	408	322	165	170	56	82	70	0	798	691	353	30	31	11	96	96	0	0.221	0.368	0.296	0.299	3.242	0.379	0.252	80	499	938	904	-2.176	170	768	243	661	0
5	17	6	"ADE13"	"YLR359W"	5470	19430	100	292	304	126	163	179	158	40	8	0	594	665	521	31	35	55	82	76	0	0.229	0.222	0.266	0.345	3.231	0.175	0.405	80	506	692	775	-2.126	129	563	141	634	0
5	18	6	"YLR391W"	"YLR391W"	5680	19430	100	415	471	261	161	168	59	88	75	0	745	795	646	30	31	11	95	95	0	0.355	0.405	0.379	0.441	2.650	0.355	0.654	80	528	969	1075	-1.493	254	715	310	765	0
5	19	6	"REC102"	"YLR329W"	5900	19430	90	536	569	285	166	181	96	78	75	0	837	857	615	31	43	86	90	76	0	0.459	0.488	0.464	0.539	2.660	0.417	0.704	52	406	1176	1229	-1.123	370	806	403	826	0
5	20	6	"YLR361C"	"YLR361C"	6080	19430	110	424	429	212	156	168	84	81	62	0	545	591	508	30	33	17	92	85	0	0.520	0.487	0.521	0.677	3.345	0.414	0.474	80	557	783	834	-0.942	268	515	273	561	0
5	21	6	"ATP10"	"YLR393W"	6280	19420	90	456	479	238	162	166	54	86	78	0	1142	991	669	30	33	35	98	90	0	0.264	0.330	0.341	0.361	2.860	0.267	0.693	52	414	1406	1278	-1.919	294	1112	317	961	0
5	1	7	"YLR331C"	"YLR331C"	2280	19640	100	907	926	441	152	159	57	96	93	0	3439	2793	1338	33	34	14	98	97	0	0.222	0.280	0.280	0.328	2.925	0.257	0.751	80	530	4161	3534	-2.174	755	3406	774	2760	0
5	2	7	"NMD4"	"YLR363C"	2490	19630	90	245	344	260	158	162	55	57	44	0	77	463	620	34	35	16	65	53	0	2.023	0.434	0.563	0.905	4.935	0.386	0.697	52	408	130	615	1.017	87	43	186	429	0
5	3	7	"COX8"	"YLR395C"	2680	19640	110	1606	1450	698	161	164	54	97	96	0	1709	1418	754	35	36	18	97	95	0	0.863	0.932	0.989	1.111	2.558	0.944	0.832	80	569	3119	2672	-0.212	1445	1674	1289	1383	0
5	4	7	"RPS25B"	"YLR333C"	2880	19640	110	1651	1622	792	161	164	55	97	95	0	1581	1409	923	33	34	15	98	97	0	0.963	1.062	1.038	1.368	2.456	0.977	0.804	80	586	3038	2837	-0.055	1490	1548	1461	1376	0
5	5	7	"YLR365W"	"YLR365W"	3100	19640	100	572	585	253	161	163	54	97	91	0	1787	1597	766	31	33	15	98	98	0	0.234	0.271	0.253	0.281	2.101	0.242	0.628	80	513	2167	1990	-2.095	411	1756	424	1566	0
5	6	7	"AFG2"	"YLR397C"	3290	19630	100	1014	924	433	152	157	56	98	96	0	4015	3441	1807	31	31	12	98	98	0	0.216	0.226	0.235	0.263	2.736	0.203	0.733	80	458	4846	4182	-2.208	862	3984	772	3410	0
5	7	7	"YMR097C"	"YMR097C"	3480	19630	100	1121	1053	558	152	158	54	96	95	0	1143	1038	674	30	31	11	93	88	0	0.871	0.894	0.946	1.058	2.493	0.860	0.688	80	490	2082	1909	-0.200	969	1113	901	1008	0
5	8	7	"ECM16"	"YMR128W"	3680	19630	100	241	253	96	157	165	59	55	31	0	544	580	442	30	32	18	87	81	0	0.163	0.175	0.202	0.217	3.584	0.126	0.232	80	514	598	646	-2.613	84	514	96	550	0
5	9	7	"YMR158W"	"YMR158W"	3880	19630	100	400	406	177	151	160	56	82	75	0	849	737	444	29	31	11	91	88	0	0.304	0.360	0.344	0.383	2.637	0.332	0.601	80	506	1069	963	-1.719	249	820	255	708	0
5	10	7	"YMR099C"	"YMR099C"	4080	19630	100	363	357	153	148	159	59	82	66	0	821	702	450	30	31	11	90	87	0	0.272	0.311	0.326	0.400	3.200	0.270	0.486	80	508	1006	881	-1.879	215	791	209	672	0
5	11	7	"YMR130W"	"YMR130W"	4280	19630	100	409	446	242	160	166	62	83	72	0	199	236	196	29	30	10	90	85	0	1.465	1.382	1.584	1.495	2.819	1.500	0.496	80	513	419	493	0.551	249	170	286	207	0
5	12	7	"APG16"	"YMR159C"	4480	19630	100	229	247	114	167	174	74	42	18	0	579	534	372	30	33	41	81	76	0	0.113	0.159	0.201	0.314	4.596	0.185	0.241	80	498	611	584	-3.146	62	549	80	504	0
5	13	7	"SRT1"	"YMR101C"	4680	19630	100	1738	1870	1204	163	169	56	97	91	0	655	698	468	31	32	11	95	91	0	2.524	2.559	2.610	2.587	2.514	2.762	0.725	80	506	2199	2374	1.336	1575	624	1707	667	0
5	14	7	"YMR132C"	"YMR132C"	4890	19630	100	284	292	126	157	163	56	68	53	0	584	609	444	31	31	11	92	90	0	0.230	0.234	0.257	0.338	4.553	0.197	0.424	80	528	680	713	-2.122	127	553	135	578	0
5	15	7	"HLJ1"	"YMR161W"	5100	19630	90	248	272	131	159	166	59	59	30	0	133	175	141	31	31	10	90	86	0	0.873	0.785	0.892	1.002	3.324	0.898	0.210	52	409	191	257	-0.197	89	102	113	144	0
5	16	7	"YMR103C"	"YMR103C"	5290	19630	100	290	323	153	161	169	59	78	57	0	275	379	359	30	31	11	93	91	0	0.527	0.464	0.500	0.568	3.138	0.353	0.400	80	507	374	511	-0.925	129	245	162	349	0
5	17	7	"YMR134W"	"YMR134W"	5490	19630	100	350	374	152	160	168	56	83	71	0	893	877	581	31	31	11	96	92	0	0.220	0.253	0.267	0.294	3.244	0.209	0.575	80	507	1052	1060	-2.182	190	862	214	846	0
5	18	7	"YMR163C"	"YMR163C"	5690	19630	100	312	318	126	164	169	56	75	56	0	957	918	573	32	32	12	97	97	0	0.160	0.174	0.199	0.182	2.116	0.154	0.512	80	515	1073	1040	-2.644	148	925	154	886	0
5	19	7	"YNL144C"	"YNL144C"	5900	19630	100	1422	1333	593	158	164	57	100	96	0	2898	2692	1440	30	31	12	100	100	0	0.441	0.441	0.414	0.507	2.250	0.392	0.760	80	522	4132	3837	-1.182	1264	2868	1175	2662	0
5	20	7	"YNL176C"	"YNL176C"	6090	19620	100	1031	991	527	160	168	60	97	91	0	4821	4237	2701	31	32	16	97	96	0	0.182	0.198	0.204	0.253	3.054	0.181	0.829	80	492	5661	5037	-2.459	871	4790	831	4206	0
5	21	7	"YNL208W"	"YNL208W"	6290	19630	100	358	369	114	168	172	58	88	77	0	863	761	355	30	31	11	100	98	0	0.228	0.275	0.269	0.311	2.825	0.243	0.549	80	526	1023	932	-2.132	190	833	201	731	0
5	1	8	"YNL146W"	"YNL146W"	2290	19850	90	292	326	135	151	162	62	84	55	0	1241	1016	714	35	40	26	92	88	0	0.117	0.178	0.183	0.226	2.956	0.146	0.510	52	408	1347	1156	-3.096	141	1206	175	981	0
5	2	8	"RPS3"	"YNL178W"	2490	19840	100	1260	1181	499	155	160	55	100	95	0	2429	1966	1190	35	37	18	97	95	0	0.462	0.531	0.509	0.693	2.763	0.458	0.791	80	512	3499	2957	-1.115	1105	2394	1026	1931	0
5	3	8	"MER1"	"YNL210W"	2680	19840	100	885	863	485	157	163	63	88	85	0	1887	1724	1110	36	40	29	95	93	0	0.393	0.418	0.401	0.445	2.519	0.391	0.774	80	496	2579	2394	-1.346	728	1851	706	1688	0
5	4	8	"ALF1"	"YNL148C"	2910	19840	100	256	291	143	153	159	57	65	46	0	802	746	429	31	33	14	97	97	0	0.134	0.193	0.188	0.186	3.117	0.147	0.256	80	513	874	853	-2.904	103	771	138	715	0
5	5	8	"RHO5"	"YNL180C"	3110	19840	100	1609	1475	588	153	160	54	100	98	0	4392	3761	2072	31	32	14	100	100	0	0.334	0.354	0.338	0.403	1.972	0.303	0.803	80	432	5817	5052	-1.583	1456	4361	1322	3730	0
5	6	8	"YNL212W"	"YNL212W"	3280	19830	150	168	201	118	156	161	58	31	16	0	40	129	265	30	31	12	45	33	0	1.200	0.455	1.556	1.637	4.457	0.392	0.285	156	801	22	144	0.263	12	10	45	99	-50
5	7	8	"YNL150W"	"YNL150W"	3500	19830	100	539	514	254	156	163	59	83	76	0	1494	1242	738	30	31	11	98	98	0	0.262	0.295	0.302	0.323	2.494	0.284	0.727	80	514	1847	1570	-1.934	383	1464	358	1212	0
5	8	8	"YNL182C"	"YNL182C"	3710	19840	110	555	548	215	160	164	55	92	90	0	2911	2706	1715	31	34	18	98	98	0	0.137	0.145	0.151	0.163	2.439	0.120	0.722	80	578	3275	3063	-2.866	395	2880	388	2675	0
5	9	8	"PEX17"	"YNL214W"	3910	19840	100	1320	1224	540	155	162	55	96	93	0	2272	1980	1010	31	33	16	100	98	0	0.520	0.548	0.503	0.575	2.220	0.509	0.808	80	507	3406	3018	-0.944	1165	2241	1069	1949	0
5	10	8	"MSB4"	"YOL112W"	4110	19830	100	348	404	217	150	160	63	80	66	0	545	628	486	31	32	12	96	90	0	0.385	0.425	0.423	0.474	3.045	0.379	0.625	80	508	712	851	-1.376	198	514	254	597	0
5	11	8	"NOP8"	"YOL144W"	4300	19840	110	372	411	210	156	160	57	83	73	0	1214	1202	936	30	31	10	96	96	0	0.182	0.218	0.224	0.252	2.592	0.183	0.647	80	546	1400	1427	-2.455	216	1184	255	1172	0
5	12	8	"TIR2"	"YOR010C"	4500	19830	110	518	615	397	160	165	53	85	73	0	304	452	378	31	31	11	95	91	0	1.311	1.081	1.184	1.168	2.186	1.115	0.798	80	569	631	876	0.391	358	273	455	421	0
5	13	8	"YOL114C"	"YOL114C"	4700	19830	100	268	264	92	161	166	55	68	47	0	412	400	284	30	31	11	87	83	0	0.280	0.278	0.309	0.399	3.793	0.222	0.281	80	507	489	473	-1.836	107	382	103	370	0
5	14	8	"YOL146W"	"YOL146W"	4900	19830	100	372	415	174	165	172	61	88	75	0	615	620	484	32	33	27	78	72	0	0.355	0.425	0.367	0.639	4.411	0.359	0.574	80	497	790	838	-1.494	207	583	250	588	0
5	15	8	"YOR012W"	"YOR012W"	5100	19830	100	251	269	106	157	167	64	62	36	0	472	418	291	32	33	26	77	73	0	0.214	0.290	0.292	0.347	4.585	0.206	0.215	80	521	534	498	-2.227	94	440	112	386	0
5	16	8	"MSN1"	"YOL116W"	5310	19830	100	379	412	206	158	169	67	82	71	0	955	1129	818	30	32	13	98	98	0	0.239	0.231	0.226	0.243	2.070	0.208	0.664	80	506	1146	1353	-2.065	221	925	254	1099	0
5	17	8	"SPT20"	"YOL148C"	5500	19830	100	395	469	300	157	166	62	86	76	0	739	802	620	30	31	10	95	95	0	0.336	0.404	0.412	0.413	2.454	0.381	0.637	80	497	947	1084	-1.575	238	709	312	772	0
5	18	8	"RTS1"	"YOR014W"	5710	19830	100	389	452	229	163	171	73	86	70	0	571	612	439	30	31	11	98	96	0	0.418	0.497	0.453	0.535	2.629	0.468	0.595	80	520	767	871	-1.259	226	541	289	582	0
5	19	8	"YOL118C"	"YOL118C"	5930	19830	90	220	232	75	159	167	84	36	17	0	475	452	226	31	34	18	98	98	0	0.137	0.173	0.256	0.203	2.998	0.101	0.092	52	408	505	494	-2.864	61	444	73	421	0
5	20	8	"YOL150C"	"YOL150C"	6120	19820	100	291	294	103	158	167	78	65	42	0	321	302	160	30	32	12	91	91	0	0.457	0.500	0.485	0.507	2.587	0.628	0.290	80	509	424	408	-1.130	133	291	136	272	0
5	21	8	"ERP4"	"YOR016C"	6310	19820	100	2018	1799	842	166	174	69	100	97	0	2277	2054	1149	31	32	12	98	98	0	0.825	0.807	0.780	0.943	2.263	0.786	0.869	80	482	4098	3656	-0.278	1852	2246	1633	2023	0
5	1	9	"SCD5"	"YOR329C"	2310	20030	100	5109	4176	2557	160	173	85	100	95	0	5596	5186	3318	37	51	50	98	95	0	0.890	0.780	0.735	0.816	2.040	0.753	0.828	80	498	10508	9165	-0.168	4949	5559	4016	5149	0
5	2	9	"PRT1"	"YOR361C"	2520	20030	100	794	763	389	160	170	83	85	76	0	2297	2593	1751	37	41	29	97	95	0	0.281	0.236	0.226	0.266	2.740	0.188	0.663	80	508	2894	3159	-1.834	634	2260	603	2556	0
5	3	9	"ERR1"	"YOR393W"	2720	20020	100	2938	2693	1476	161	169	67	97	96	0	7766	6505	4311	36	46	58	100	96	0	0.359	0.391	0.380	0.508	3.097	0.352	0.832	80	484	10507	9001	-1.477	2777	7730	2532	6469	0
5	4	9	"YOR331C"	"YOR331C"	2910	20030	100	466	465	205	151	160	61	87	78	0	2510	2213	1597	33	40	58	93	90	0	0.127	0.144	0.142	0.191	3.220	0.107	0.582	80	467	2792	2494	-2.975	315	2477	314	2180	0
5	5	9	"PIP2"	"YOR363C"	3110	20030	100	991	1050	675	152	158	54	90	85	0	1538	1579	1202	31	32	13	95	93	0	0.557	0.580	0.518	0.669	3.142	0.479	0.558	80	483	2346	2446	-0.845	839	1507	898	1548	0
5	6	9	"HAT1"	"YPL001W"	3320	20020	110	2216	2209	1626	157	165	61	91	90	0	1037	1064	827	29	31	12	91	90	0	2.043	1.983	1.935	2.364	3.428	2.259	0.699	80	506	3067	3087	1.030	2059	1008	2052	1035	0
5	7	9	"YOR333C"	"YOR333C"	3500	20030	100	786	752	332	163	168	67	95	91	0	2168	1993	1372	30	33	28	98	95	0	0.291	0.300	0.320	0.415	3.099	0.237	0.668	80	472	2761	2552	-1.779	623	2138	589	1963	0
5	8	9	"YOR365C"	"YOR365C"	3710	20030	100	1214	1045	524	153	159	57	93	88	0	3477	3143	1765	31	34	29	96	92	0	0.308	0.287	0.289	0.336	2.249	0.260	0.780	80	483	4507	4004	-1.699	1061	3446	892	3112	0
5	9	9	"ULA1"	"YPL003W"	3910	20030	110	6855	5636	2775	154	160	55	100	100	0	2669	2145	1059	31	32	14	97	97	0	2.540	2.593	2.684	2.726	2.017	2.766	0.876	80	532	9339	7596	1.345	6701	2638	5482	2114	0
5	10	9	"ALA1"	"YOR335C"	4100	20030	90	1184	1084	521	153	163	63	94	92	0	4104	3423	2045	31	34	27	100	100	0	0.253	0.274	0.272	0.337	2.548	0.249	0.840	52	390	5104	4323	-1.982	1031	4073	931	3392	0
5	11	9	"SCP1"	"YOR367W"	4310	20020	100	927	881	470	159	165	56	93	85	0	1473	1269	882	30	33	21	90	86	0	0.532	0.583	0.588	0.696	3.720	0.528	0.729	80	480	2211	1961	-0.910	768	1443	722	1239	0
5	12	9	"YPL005W"	"YPL005W"	4510	20030	110	641	681	310	165	171	60	96	92	0	299	289	169	31	33	19	92	90	0	1.776	2.000	2.152	1.985	1.879	2.173	0.719	80	527	744	774	0.829	476	268	516	258	0
5	13	9	"VMA13"	"YPR036W"	4710	20030	100	612	594	280	161	169	62	88	81	0	1055	938	711	31	33	17	90	86	0	0.440	0.477	0.464	0.676	3.676	0.380	0.640	80	472	1475	1340	-1.183	451	1024	433	907	0
5	14	9	"HOS1"	"YPR068C"	4910	20020	110	2018	1774	1010	161	169	63	97	90	0	2384	2146	1492	31	32	12	96	95	0	0.789	0.763	0.707	0.988	3.709	0.709	0.756	80	532	4210	3728	-0.342	1857	2353	1613	2115	0
5	15	9	"YPR100W"	"YPR100W"	5110	20030	100	684	700	297	154	160	55	97	95	0	1393	1268	822	31	31	11	100	97	0	0.389	0.441	0.466	0.564	2.731	0.354	0.676	80	472	1892	1783	-1.362	530	1362	546	1237	0
5	16	9	"YPR038W"	"YPR038W"	5310	20030	100	430	433	177	157	166	64	88	76	0	1426	1262	646	31	31	11	100	100	0	0.196	0.224	0.202	0.218	2.374	0.196	0.600	80	506	1668	1507	-2.353	273	1395	276	1231	0
5	17	9	"MED1"	"YPR070W"	5510	20020	100	370	385	169	156	163	55	81	71	0	1510	1292	911	30	31	11	92	90	0	0.145	0.181	0.180	0.265	5.115	0.142	0.512	80	497	1694	1491	-2.790	214	1480	229	1262	0
5	18	9	"RPL11A"	"YPR102C"	5700	20020	100	561	527	246	161	167	60	83	76	0	1192	1016	714	30	31	12	96	91	0	0.344	0.371	0.386	0.470	2.952	0.313	0.674	80	510	1562	1352	-1.539	400	1162	366	986	0
5	19	9	"YPR040W"	"YPR040W"	5920	20020	100	834	785	370	160	168	73	92	87	0	2849	2422	1452	32	35	20	96	93	0	0.239	0.262	0.259	0.323	2.725	0.229	0.761	80	509	3491	3015	-2.063	674	2817	625	2390	0
5	20	9	"NOT5"	"YPR072W"	6100	20030	100	1218	1241	655	155	164	60	97	92	0	1594	1513	1053	30	31	13	98	95	0	0.680	0.732	0.783	0.962	2.647	0.664	0.795	80	488	2627	2569	-0.557	1063	1564	1086	1483	0
5	21	9	"FHL1"	"YPR104C"	6300	20020	100	1114	1150	649	159	167	63	93	92	0	1659	1639	1326	31	32	15	96	91	0	0.587	0.616	0.666	0.887	3.263	0.492	0.674	80	528	2583	2599	-0.770	955	1628	991	1608	0
5	1	10	"YPR042C"	"YPR042C"	2290	20230	150	163	173	62	162	169	60	15	6	0	38	72	239	35	43	39	15	8	0	0.333	0.297	2.333	2.398	3.520	0.042	0.004	156	986	4	48	-1.585	1	3	11	37	-50
5	2	10	"TKL1"	"YPR074C"	2510	20230	100	2542	2076	1109	163	167	59	95	90	0	2649	2261	1531	36	39	20	97	96	0	0.910	0.860	0.796	1.010	2.329	0.791	0.774	80	506	4992	4138	-0.135	2379	2613	1913	2225	0
5	3	10	"ISR1"	"YPR106W"	2710	20220	100	655	650	345	160	164	57	85	80	0	3205	2846	1997	34	37	19	98	98	0	0.156	0.174	0.164	0.216	3.469	0.141	0.639	80	464	3666	3302	-2.679	495	3171	490	2812	0
5	4	10	"EMPTY"	"EMPTY"	2890	20230	150	196	217	120	153	161	61	41	16	0	39	98	194	32	36	29	25	20	0	6.143	0.970	2.420	1.963	4.087	0.573	0.144	156	767	50	130	2.619	43	7	64	66	-50
5	5	10	"EMPTY"	"EMPTY"	3090	20230	150	163	172	60	151	159	57	23	8	0	32	36	21	31	34	33	4	2	0	12.000	4.200	2.850	2.282	4.397	20.057	0.021	156	740	13	26	3.585	12	1	21	5	-50
5	6	10	"EMPTY"	"EMPTY"	3290	20230	150	162	184	107	157	161	55	25	10	0	36	43	37	30	33	26	15	7	0	0.833	2.077	3.100	2.781	3.113	12.997	0.052	156	752	11	40	-0.263	5	6	27	13	-50
5	7	10	"EMPTY"	"EMPTY"	3490	20230	150	158	173	90	160	165	60	19	8	0	35	46	59	30	33	20	17	10	0	-0.400	0.813	3.615	2.582	4.096	3.967	0.177	156	714	3	29	Error	-2	5	13	16	-50
5	8	10	"EMPTY"	"EMPTY"	3690	20230	150	167	176	58	158	165	61	16	5	0	33	40	38	32	34	21	14	5	0	9.000	2.250	3.292	3.249	4.253	12.308	0.033	156	721	10	26	3.170	9	1	18	8	-50
5	9	10	"EMPTY"	"EMPTY"	3890	20230	150	162	182	190	156	162	57	17	5	0	34	36	21	30	32	14	18	7	0	1.500	4.333	3.000	2.903	4.028	44.413	0.023	156	722	10	32	0.585	6	4	26	6	-50
5	10	10	"EMPTY"	"EMPTY"	4090	20220	150	166	170	58	157	164	58	22	5	0	33	40	34	30	33	23	10	5	0	3.000	1.300	3.714	2.783	4.770	17.006	0.021	156	737	12	23	1.585	9	3	13	10	-50
5	11	10	"EMPTY"	"EMPTY"	4290	20220	150	163	168	59	159	166	60	19	3	0	33	37	20	30	34	47	3	1	0	1.333	1.286	3.889	3.240	3.153	45.721	0.004	156	737	7	16	0.415	4	3	9	7	-50
5	12	10	"EMPTY"	"EMPTY"	4490	20220	150	167	171	56	166	169	62	15	1	0	35	38	31	31	33	28	6	2	0	0.250	0.714	3.614	2.975	3.815	41.676	0.005	156	714	5	12	-2.000	1	4	5	7	-50
5	13	10	"EMPTY"	"EMPTY"	4690	20220	150	174	186	102	164	169	61	21	5	0	35	41	24	31	33	19	22	9	0	2.500	2.200	3.167	2.996	3.447	30.945	0.020	156	729	14	32	1.322	10	4	22	10	-50
5	14	10	"EMPTY"	"EMPTY"	4890	20220	150	175	200	124	164	169	60	26	12	0	37	54	65	30	31	11	39	23	0	1.571	1.500	2.640	2.698	3.526	3.677	0.292	156	730	18	60	0.652	11	7	36	24	-50
5	15	10	"EMPTY"	"EMPTY"	5090	20220	150	169	166	57	164	169	59	13	1	0	33	43	55	31	31	11	28	14	0	2.500	0.167	3.764	3.039	4.114	23.605	0.003	156	824	7	14	1.322	5	2	2	12	-50
5	16	10	"iYAL056W"	"iYAL056W"	5320	20230	100	764	845	454	155	165	57	96	91	0	908	977	716	30	31	12	96	95	0	0.694	0.729	0.715	0.831	2.431	0.629	0.777	80	514	1487	1637	-0.528	609	878	690	947	0
5	17	10	"iYAL051W"	"iYAL051W"	5520	20230	100	562	619	332	160	162	51	96	87	0	213	267	218	30	30	10	91	85	0	2.197	1.937	2.102	2.429	2.425	1.911	0.715	80	513	585	696	1.135	402	183	459	237	0
5	18	10	"iYAL046C"	"iYAL046C"	5710	20220	90	249	273	133	161	166	55	59	40	0	348	372	314	30	31	11	86	82	0	0.277	0.327	0.403	0.443	4.011	0.308	0.457	52	414	406	454	-1.853	88	318	112	342	0
5	19	10	"iYAL031C"	"iYAL031C"	5920	20230	100	771	799	393	159	171	136	88	80	0	1672	1569	1017	31	33	14	98	98	0	0.373	0.416	0.416	0.479	2.070	0.369	0.619	80	510	2253	2178	-1.423	612	1641	640	1538	0
5	20	10	"iYAL027W"	"iYAL027W"	6110	20220	100	1194	1135	665	164	176	74	93	86	0	727	691	563	30	37	62	87	73	0	1.478	1.469	1.403	1.651	2.624	1.329	0.729	80	497	1727	1632	0.563	1030	697	971	661	0
5	21	10	"iYAL023C"	"iYAL023C"	6310	20220	90	361	412	253	166	179	82	67	55	0	756	746	607	31	45	92	76	75	0	0.269	0.344	0.309	0.439	3.908	0.324	0.660	52	420	920	961	-1.895	195	725	246	715	0
5	1	11	"iYAL007C"	"iYAL007C"	2310	20430	100	2216	1959	1111	155	162	59	96	93	0	1957	1914	1440	34	37	32	97	97	0	1.072	0.960	0.936	1.122	2.489	0.824	0.780	80	498	3984	3684	0.100	2061	1923	1804	1880	0
5	2	11	"iYAL003W"	"iYAL003W"	2510	20430	100	1184	1097	663	156	176	123	82	76	0	1808	1640	1308	36	51	132	87	78	0	0.580	0.587	0.525	0.680	3.275	0.488	0.713	80	513	2800	2545	-0.786	1028	1772	941	1604	0
5	3	11	"iYAR002W"	"iYAR002W"	2720	20430	110	1785	1651	964	164	181	117	93	86	0	1141	1079	692	32	46	122	87	82	0	1.462	1.420	1.337	1.452	1.963	1.471	0.815	80	575	2730	2534	0.548	1621	1109	1487	1047	0
5	4	11	"itL(CAA)A"	"itL(CAA)A"	2910	20440	110	1311	1377	672	153	162	64	98	95	0	1979	1980	1382	31	33	13	98	98	0	0.594	0.628	0.594	0.851	2.613	0.516	0.776	80	535	3106	3173	-0.750	1158	1948	1224	1949	0
5	5	11	"iYAR028W"	"iYAR028W"	3110	20430	100	2008	1710	921	152	160	63	97	93	0	2125	2238	1522	31	36	41	100	98	0	0.886	0.706	0.650	0.721	2.579	0.619	0.736	80	493	3950	3765	-0.174	1856	2094	1558	2207	0
5	6	11	"iYAR035W"	"iYAR035W"	3320	20430	100	507	592	338	153	160	61	91	83	0	1257	1242	941	30	35	41	91	91	0	0.289	0.362	0.370	0.415	2.737	0.323	0.741	80	484	1581	1651	-1.793	354	1227	439	1212	0
5	7	11	"iYBR162C"	"iYBR162C"	3510	20420	110	401	423	207	160	211	545	11	0	0	1083	1167	895	31	37	49	87	81	0	0.229	0.232	0.263	0.369	3.352	1.119	0.037	80	534	1293	1399	-2.126	241	1052	263	1136	0
5	8	11	"iYBR165W"	"iYBR165W"	3720	20420	100	520	510	252	165	170	61	82	70	0	632	517	370	31	35	23	76	70	0	0.591	0.710	0.779	0.980	3.544	0.673	0.675	80	489	956	831	-0.760	355	601	345	486	0
5	9	11	"iYBR169C"	"iYBR169C"	3920	20430	100	314	372	227	158	164	57	85	67	0	1082	963	566	31	33	24	91	90	0	0.148	0.230	0.194	0.259	4.183	0.207	0.373	80	486	1207	1146	-2.752	156	1051	214	932	0
5	10	11	"iYBR187W"	"iYBR187W"	4120	20420	100	327	344	164	157	163	55	76	62	0	646	748	573	30	41	93	78	72	0	0.276	0.260	0.261	0.315	3.368	0.197	0.516	80	493	786	905	-1.857	170	616	187	718	0
5	11	11	"iYBR192W"	"iYBR192W"	4320	20420	100	1018	999	565	155	166	60	91	87	0	695	659	528	31	41	92	72	62	0	1.300	1.344	1.257	1.838	3.274	1.241	0.693	80	477	1527	1472	0.378	863	664	844	628	0
5	12	11	"iYBR196C"	"iYBR196C"	4510	20420	100	344	349	151	156	163	58	78	63	0	1207	1128	876	32	37	38	88	82	0	0.160	0.176	0.171	0.255	3.677	0.130	0.502	80	484	1363	1289	-2.644	188	1175	193	1096	0
5	13	11	"iYBRCdelta19"	"iYBRCdelta19"	4720	20430	100	349	394	182	155	160	55	91	71	0	852	859	610	31	35	36	92	91	0	0.236	0.289	0.326	0.344	3.371	0.229	0.553	80	506	1015	1067	-2.081	194	821	239	828	0
5	14	11	"iYBR212W"	"iYBR212W"	4920	20420	100	431	444	217	158	164	56	85	75	0	1170	987	693	30	32	15	90	83	0	0.239	0.299	0.308	0.403	3.650	0.263	0.624	80	494	1413	1243	-2.062	273	1140	286	957	0
5	15	11	"iYBR216C"	"iYBR216C"	5120	20430	100	531	556	251	162	167	55	91	90	0	595	555	362	31	33	15	91	86	0	0.654	0.752	0.724	0.979	2.929	0.702	0.607	80	490	933	918	-0.612	369	564	394	524	0
5	16	11	"iYBR237W"	"iYBR237W"	5310	20430	110	1356	1284	607	158	167	58	98	95	0	1180	1165	823	31	32	12	97	96	0	1.043	0.993	0.945	1.414	2.600	0.820	0.731	80	574	2347	2260	0.060	1198	1149	1126	1134	0
5	17	11	"iYBR241C"	"iYBR241C"	5520	20420	90	637	658	253	163	169	63	98	94	0	965	873	528	30	31	15	98	94	0	0.507	0.587	0.583	0.709	3.198	0.443	0.611	52	414	1409	1338	-0.980	474	935	495	843	0
5	18	11	"iYBR246W"	"iYBR246W"	5710	20410	90	862	819	452	165	172	59	94	82	0	882	891	567	30	34	32	96	92	0	0.818	0.760	0.706	0.812	2.705	0.772	0.762	52	420	1549	1515	-0.290	697	852	654	861	0
5	19	11	"iYDL140C"	"iYDL140C"	5920	20420	100	295	305	112	161	172	135	48	10	0	905	820	435	31	34	25	98	93	0	0.153	0.183	0.190	0.178	2.353	0.164	0.504	80	511	1008	933	-2.705	134	874	144	789	0
5	20	11	"iYDL136W"	"iYDL136W"	6120	20420	100	592	585	233	168	174	56	95	92	0	872	747	392	30	31	10	98	98	0	0.504	0.582	0.580	0.646	2.547	0.541	0.692	80	514	1266	1134	-0.990	424	842	417	717	0
5	21	11	"iYDL133W"	"iYDL133W"	6320	20410	90	260	259	105	163	169	59	57	38	0	273	310	212	29	30	10	94	92	0	0.398	0.342	0.477	0.409	3.260	0.306	0.291	52	412	341	377	-1.331	97	244	96	281	0
5	1	12	"iYDL117W"	"iYDL117W"	2320	20630	100	495	485	202	150	157	55	90	85	0	1380	1225	726	34	35	15	95	93	0	0.256	0.281	0.282	0.344	2.735	0.242	0.660	80	498	1691	1526	-1.964	345	1346	335	1191	0
5	2	12	"iYDL113C"	"iYDL113C"	2520	20630	100	368	364	140	153	161	55	82	72	0	1529	1278	700	34	35	15	98	97	0	0.144	0.170	0.181	0.174	2.766	0.147	0.581	80	506	1710	1455	-2.798	215	1495	211	1244	0
5	3	12	"iYDL109C"	"iYDL109C"	2720	20630	100	467	468	230	163	169	58	88	77	0	2203	1713	1005	32	33	13	98	97	0	0.140	0.181	0.168	0.226	3.161	0.149	0.528	80	504	2475	1986	-2.836	304	2171	305	1681	0
5	4	12	"iYDL090C"	"iYDL090C"	2920	20630	100	546	529	242	153	160	58	88	82	0	2266	1942	1098	32	32	12	98	97	0	0.176	0.197	0.189	0.230	2.831	0.168	0.613	80	475	2627	2286	-2.507	393	2234	376	1910	0
5	5	12	"iYDL086W"	"iYDL086W"	3120	20630	100	570	567	223	147	155	57	95	88	0	2205	1936	1120	32	32	11	98	98	0	0.195	0.221	0.203	0.254	2.616	0.181	0.672	80	507	2596	2324	-2.361	423	2173	420	1904	0
5	6	12	"iYDL082W"	"iYDL082W"	3320	20630	100	946	962	328	153	161	71	100	100	0	815	763	383	30	31	11	98	98	0	1.010	1.104	1.033	1.251	2.049	1.050	0.770	80	513	1578	1542	0.015	793	785	809	733	0
5	7	12	"iYDL065C"	"iYDL065C"	3520	20620	90	708	668	234	158	179	300	78	40	0	1126	968	511	32	34	15	100	100	0	0.503	0.545	0.527	0.667	2.253	0.454	0.744	52	420	1644	1446	-0.992	550	1094	510	936	0
5	8	12	"iYDL060W"	"iYDL060W"	3720	20620	90	358	358	118	157	163	62	88	69	0	832	806	348	30	31	12	100	100	0	0.251	0.259	0.249	0.258	2.242	0.220	0.491	52	420	1003	977	-1.996	201	802	201	776	0
5	9	12	"iYDL056W"	"iYDL056W"	3920	20630	100	1149	1107	384	155	160	57	100	100	0	652	587	296	31	31	11	97	97	0	1.601	1.712	1.664	1.989	2.222	1.684	0.786	80	513	1615	1508	0.679	994	621	952	556	0
5	10	12	"iYDRWdelta12"	"iYDRWdelta12"	4120	20630	100	564	568	219	152	160	57	96	91	0	1536	1365	649	30	31	11	100	100	0	0.274	0.312	0.277	0.323	2.422	0.264	0.636	80	504	1918	1751	-1.870	412	1506	416	1335	0
5	11	12	"iYDR244W"	"iYDR244W"	4310	20620	100	474	459	208	152	163	58	88	75	0	657	554	302	30	31	13	96	93	0	0.514	0.586	0.563	0.612	2.521	0.552	0.674	80	519	949	831	-0.961	322	627	307	524	0
5	12	12	"iYDR248C"	"iYDR248C"	4520	20620	110	726	688	293	158	166	59	92	87	0	1069	993	517	31	32	13	96	96	0	0.547	0.551	0.526	0.541	2.112	0.531	0.783	80	576	1606	1492	-0.870	568	1038	530	962	0
5	13	12	"itG(GCC)D2"	"itG(GCC)D2"	4710	20620	90	285	298	84	158	163	55	88	57	0	581	552	275	31	32	13	100	98	0	0.231	0.269	0.242	0.286	2.836	0.197	0.356	52	408	677	661	-2.115	127	550	140	521	0
5	14	12	"iYDR265W"	"iYDR265W"	4920	20630	100	559	595	248	160	167	63	93	91	0	907	790	388	30	32	12	98	98	0	0.455	0.572	0.582	0.598	2.055	0.561	0.764	80	510	1276	1195	-1.136	399	877	435	760	0
5	15	12	"iYDR271C"	"iYDR271C"	5110	20630	100	460	467	143	163	171	61	96	90	0	571	516	219	31	32	11	100	100	0	0.550	0.627	0.625	0.659	1.966	0.659	0.542	80	489	837	789	-0.862	297	540	304	485	0
5	16	12	"iYDR286C"	"iYDR286C"	5310	20630	100	444	482	170	162	171	61	93	91	0	1504	1327	650	32	31	10	98	98	0	0.192	0.247	0.239	0.250	2.218	0.218	0.659	80	504	1754	1615	-2.384	282	1472	320	1295	0
5	17	12	"iYDR292C"	"iYDR292C"	5510	20620	90	416	438	177	161	166	56	88	78	0	479	429	266	31	32	12	94	92	0	0.569	0.696	0.710	0.757	2.250	0.602	0.636	52	420	703	675	-0.813	255	448	277	398	0
5	18	12	"iYDR296W"	"iYDR296W"	5700	20610	90	342	351	138	167	172	61	76	65	0	1303	1028	565	31	44	101	90	84	0	0.138	0.185	0.173	0.194	2.790	0.139	0.431	52	420	1447	1181	-2.862	175	1272	184	997	0
5	19	12	"iYDR311W"	"iYDR311W"	5910	20620	100	332	381	169	163	167	59	85	65	0	987	919	533	32	39	67	92	85	0	0.177	0.246	0.213	0.259	3.207	0.216	0.521	80	520	1124	1105	-2.498	169	955	218	887	0
5	20	12	"iYDR315C"	"iYDR315C"	6110	20620	100	304	323	116	168	171	57	81	60	0	648	584	318	31	32	11	97	93	0	0.220	0.280	0.266	0.333	2.963	0.232	0.372	80	498	753	708	-2.182	136	617	155	553	0
5	21	12	"iYDR317W"	"iYDR317W"	6310	20630	100	657	679	274	166	174	62	100	96	0	766	816	560	30	31	13	100	98	0	0.667	0.653	0.650	0.803	2.383	0.518	0.686	80	517	1227	1299	-0.584	491	736	513	786	0
5	1	13	"itK(CUU)E1"	"itK(CUU)E1"	2300	20830	150	164	174	75	153	160	57	24	5	0	39	48	40	35	36	15	26	16	0	2.750	1.615	3.775	3.518	4.339	14.843	0.024	156	958	15	34	1.459	11	4	21	13	-50
5	2	13	"iYELWdelta6"	"iYELWdelta6"	2510	20830	110	405	456	236	154	161	55	87	75	0	287	360	312	35	36	17	85	81	0	0.996	0.929	0.987	1.130	3.032	0.853	0.631	80	562	503	627	-0.006	251	252	302	325	0
5	3	13	"iYEL007W"	"iYEL007W"	2720	20830	100	2219	2106	990	158	165	61	100	100	0	2094	1770	918	33	35	18	98	97	0	1.000	1.121	1.125	1.207	1.841	1.116	0.858	80	462	4122	3685	0.000	2061	2061	1948	1737	0
5	4	13	"isnR14"	"isnR14"	2900	20830	150	171	186	86	158	163	58	25	13	0	40	65	70	31	32	12	44	29	0	1.444	0.824	2.200	2.565	3.769	3.079	0.158	156	830	22	62	0.531	13	9	28	34	-50
5	5	13	"iYER010C-1"	"iYER010C-1"	3100	20820	90	1012	950	449	162	174	109	92	82	0	1918	1667	1016	32	61	184	86	86	0	0.451	0.482	0.448	0.577	2.357	0.431	0.746	52	401	2736	2423	-1.150	850	1886	788	1635	0
5	6	13	"iYER012W"	"iYER012W"	3310	20830	100	296	307	114	158	169	76	68	43	0	605	595	352	32	48	128	85	78	0	0.241	0.265	0.282	0.304	3.148	0.229	0.435	80	533	711	712	-2.054	138	573	149	563	0
5	7	13	"iYER027C"	"iYER027C"	3510	20830	100	451	473	202	156	162	68	87	78	0	1619	1487	745	31	33	13	98	97	0	0.186	0.218	0.233	0.231	2.362	0.210	0.748	80	519	1883	1773	-2.428	295	1588	317	1456	0
5	8	13	"iYER031C"	"iYER031C"	3710	20830	100	412	479	340	157	164	63	82	72	0	1252	1122	704	31	33	36	90	88	0	0.209	0.295	0.288	0.310	2.607	0.296	0.512	80	519	1476	1413	-2.259	255	1221	322	1091	0
5	9	13	"iYER035W"	"iYER035W"	3910	20830	100	1010	991	531	156	162	55	92	86	0	2075	1848	1229	31	33	20	97	95	0	0.418	0.460	0.446	0.491	2.148	0.421	0.843	80	514	2898	2652	-1.259	854	2044	835	1817	0
5	10	13	"iYERWdelta9"	"iYERWdelta9"	4120	20830	100	265	302	161	155	165	57	77	47	0	312	330	208	30	32	19	95	92	0	0.390	0.490	0.476	0.463	2.715	0.517	0.337	80	518	392	447	-1.358	110	282	147	300	0
5	11	13	"iYER050C"	"iYER050C"	4330	20830	80	229	267	159	160	162	53	59	34	0	159	222	220	31	31	11	88	86	0	0.539	0.560	0.613	0.618	3.590	0.689	0.604	52	334	197	298	-0.891	69	128	107	191	0
5	12	13	"iYER053C-1"	"iYER053C-1"	4510	20820	100	828	926	655	160	165	54	93	87	0	1650	1639	1176	31	34	17	96	92	0	0.413	0.476	0.446	0.542	3.063	0.470	0.756	80	511	2287	2374	-1.277	668	1619	766	1608	0
5	13	13	"iYFR048W"	"iYFR048W"	4710	20820	100	557	529	212	156	163	55	93	87	0	626	521	303	31	33	17	83	81	0	0.674	0.761	0.747	1.011	3.057	0.714	0.697	80	528	996	863	-0.569	401	595	373	490	0
5	14	13	"iYFR052W"	"iYFR052W"	4910	20810	90	303	307	90	157	166	69	76	53	0	372	327	160	32	34	26	92	90	0	0.429	0.508	0.476	0.521	2.698	0.507	0.327	52	407	486	445	-1.220	146	340	150	295	0
5	15	13	"iYFR054C-0"	"iYFR054C-0"	5120	20820	100	688	670	296	160	166	58	93	92	0	1306	1258	759	30	31	10	96	95	0	0.414	0.415	0.427	0.501	2.667	0.387	0.805	80	510	1804	1738	-1.273	528	1276	510	1228	0
5	16	13	"iYGL257C"	"iYGL257C"	5300	20810	90	277	286	108	169	174	65	63	36	0	1135	992	619	33	71	236	82	71	0	0.098	0.122	0.137	0.151	4.517	0.118	0.495	52	394	1210	1076	-3.351	108	1102	117	959	0
5	17	13	"iYGL256W-3"	"iYGL256W-3"	5520	20820	100	372	373	139	165	171	56	85	77	0	994	884	446	32	41	109	91	86	0	0.215	0.244	0.255	0.248	2.745	0.222	0.547	80	534	1169	1060	-2.216	207	962	208	852	0
5	18	13	"iYGL252C"	"iYGL252C"	5720	20820	100	670	714	329	159	166	55	96	93	0	2447	2379	1243	31	31	10	100	100	0	0.212	0.236	0.245	0.244	1.938	0.227	0.842	80	518	2927	2903	-2.241	511	2416	555	2348	0
5	19	13	"iYGL233W"	"iYGL233W"	5920	20820	100	328	337	111	159	167	58	83	71	0	445	422	197	31	32	13	95	92	0	0.408	0.455	0.449	0.442	2.440	0.440	0.582	80	505	583	569	-1.293	169	414	178	391	0
5	20	13	"iYGL228W"	"iYGL228W"	6110	20810	100	598	552	228	162	173	90	83	77	0	1257	1070	613	31	63	211	85	73	0	0.356	0.375	0.352	0.426	2.659	0.330	0.712	80	504	1662	1429	-1.492	436	1226	390	1039	0
5	21	13	"itV(AAC)G3-0"	"itV(AAC)G3-0"	6320	20820	100	1079	1049	337	166	179	88	100	100	0	3304	2884	1102	30	62	209	100	96	0	0.279	0.309	0.300	0.326	1.572	0.297	0.817	80	510	4187	3737	-1.842	913	3274	883	2854	0
5	1	14	"iYGL208W"	"iYGL208W"	2320	21020	100	667	646	315	154	163	57	90	80	0	1600	1343	719	35	37	21	97	96	0	0.328	0.376	0.376	0.364	2.503	0.347	0.724	80	485	2078	1800	-1.609	513	1565	492	1308	0
5	2	14	"itH(GUG)G1"	"itH(GUG)G1"	2520	21030	100	442	419	189	157	161	54	87	75	0	629	541	278	35	36	20	92	88	0	0.480	0.518	0.526	0.622	2.733	0.510	0.586	80	507	879	768	-1.060	285	594	262	506	0
5	3	14	"itK(UUU)G1"	"itK(UUU)G1"	2720	21030	100	700	692	268	152	160	57	96	93	0	2481	2114	1132	34	36	25	98	98	0	0.224	0.260	0.225	0.290	2.098	0.209	0.725	80	512	2995	2620	-2.159	548	2447	540	2080	0
5	4	14	"iYGR091W"	"iYGR091W"	2920	21030	100	289	324	133	156	161	56	81	61	0	925	874	428	32	34	23	100	100	0	0.149	0.200	0.198	0.197	2.225	0.181	0.465	80	485	1026	1010	-2.747	133	893	168	842	0
5	5	14	"iYGR095C"	"iYGR095C"	3120	21030	100	510	523	224	156	165	69	91	82	0	994	937	463	32	37	52	98	96	0	0.368	0.406	0.378	0.400	2.074	0.380	0.658	80	502	1316	1272	-1.442	354	962	367	905	0
5	6	14	"iYGR099W"	"iYGR099W"	3300	21040	90	242	266	154	159	169	75	57	23	0	595	755	607	34	43	69	78	71	0	0.148	0.148	0.131	0.223	4.140	0.098	0.177	52	407	644	828	-2.757	83	561	107	721	0
5	7	14	"iYGR111W"	"iYGR111W"	3520	21030	100	949	889	373	159	165	58	97	92	0	1623	1598	931	31	32	12	100	100	0	0.496	0.466	0.430	0.518	2.132	0.407	0.763	80	520	2382	2297	-1.011	790	1592	730	1567	0
5	8	14	"iYGR117C"	"iYGR117C"	3720	21030	100	890	944	438	160	165	56	97	92	0	1928	1858	1099	31	31	11	100	100	0	0.385	0.429	0.394	0.463	2.096	0.375	0.750	80	505	2627	2611	-1.378	730	1897	784	1827	0
5	9	14	"itN(GUU)G"	"itN(GUU)G"	3920	21030	100	321	340	147	155	163	56	83	66	0	847	729	363	30	31	12	98	96	0	0.203	0.265	0.262	0.271	3.028	0.206	0.337	80	497	983	884	-2.299	166	817	185	699	0
5	10	14	"iYGR133W"	"iYGR133W"	4110	21020	100	454	434	167	155	164	57	90	80	0	1102	1015	653	31	32	14	96	92	0	0.279	0.284	0.271	0.345	3.628	0.220	0.527	80	504	1370	1263	-1.841	299	1071	279	984	0
5	11	14	"iYGR138C"	"iYGR138C"	4320	21030	100	296	328	135	160	164	54	85	65	0	408	379	188	30	32	13	98	92	0	0.360	0.481	0.459	0.486	2.657	0.497	0.464	80	520	514	517	-1.475	136	378	168	349	0
5	12	14	"iYGR142W"	"iYGR142W"	4510	21030	90	741	740	365	159	164	56	94	92	0	1288	1272	657	30	35	39	100	100	0	0.463	0.468	0.382	0.426	2.095	0.415	0.704	52	408	1840	1823	-1.112	582	1258	581	1242	0
5	13	14	"iYGR154C"	"iYGR154C"	4720	21030	100	319	342	134	154	162	57	85	68	0	1776	1655	888	31	32	13	100	98	0	0.095	0.116	0.119	0.131	2.647	0.098	0.492	80	526	1910	1812	-3.403	165	1745	188	1624	0
5	14	14	"iYGR158C"	"iYGR158C"	4910	21020	100	285	298	105	155	164	63	73	52	0	248	253	168	31	33	15	82	76	0	0.599	0.644	0.654	0.810	3.382	0.594	0.399	80	526	347	365	-0.739	130	217	143	222	0
5	15	14	"iYGRCdelta30"	"iYGRCdelta30"	5120	21030	100	375	381	157	159	167	56	85	72	0	610	589	349	31	33	16	96	93	0	0.373	0.398	0.385	0.480	2.535	0.352	0.562	80	520	795	780	-1.423	216	579	222	558	0
5	16	14	"iYHR094C"	"iYHR094C"	5310	21020	100	280	284	96	163	167	55	70	53	0	424	429	290	31	33	17	91	83	0	0.298	0.304	0.317	0.349	4.031	0.256	0.381	80	489	510	519	-1.748	117	393	121	398	0
5	17	14	"iYHR098C"	"iYHR098C"	5510	21030	100	462	474	194	159	166	58	92	83	0	1914	1685	1006	31	32	16	100	100	0	0.161	0.190	0.196	0.224	2.172	0.163	0.682	80	529	2186	1969	-2.636	303	1883	315	1654	0
5	18	14	"iYHR102W"	"iYHR102W"	5720	21020	110	404	415	155	164	169	54	87	85	0	922	850	432	31	31	11	98	98	0	0.269	0.306	0.306	0.331	2.470	0.274	0.569	80	575	1131	1070	-1.892	240	891	251	819	0
5	19	14	"iYHR119W"	"iYHR119W"	5910	21030	110	595	589	246	169	179	106	86	75	0	791	720	444	30	31	12	96	95	0	0.560	0.609	0.625	0.765	2.580	0.532	0.722	80	586	1187	1110	-0.837	426	761	420	690	0
5	20	14	"iYHR123W"	"iYHR123W"	6120	21020	100	1149	1129	558	160	167	57	96	92	0	867	732	414	30	31	11	100	100	0	1.182	1.380	1.323	1.499	1.914	1.429	0.781	80	521	1826	1671	0.241	989	837	969	702	0
5	21	14	"iYHR127W"	"iYHR127W"	6320	21020	100	773	757	314	160	166	54	96	92	0	1113	1010	491	30	31	13	100	100	0	0.566	0.609	0.591	0.592	1.811	0.576	0.774	80	511	1696	1577	-0.821	613	1083	597	980	0
5	1	15	"iYHR143W"	"iYHR143W"	2320	21220	110	858	820	410	152	161	56	91	87	0	1514	1733	1101	34	36	19	98	98	0	0.477	0.393	0.359	0.433	2.962	0.342	0.718	80	580	2186	2367	-1.068	706	1480	668	1699	0
5	2	15	"iYHRCdelta11"	"iYHRCdelta11"	2510	21230	100	332	337	140	157	163	57	81	66	0	1062	1061	726	34	36	19	97	91	0	0.170	0.175	0.146	0.224	3.951	0.129	0.415	80	497	1203	1207	-2.554	175	1028	180	1027	0
5	3	15	"iYHR149C"	"iYHR149C"	2720	21240	100	320	330	129	153	162	56	86	70	0	972	899	469	32	34	17	100	97	0	0.178	0.204	0.209	0.232	2.542	0.168	0.437	80	521	1107	1044	-2.493	167	940	177	867	0
5	4	15	"iYHR164C"	"iYHR164C"	2900	21220	90	462	494	216	159	171	85	90	71	0	1150	1348	876	32	57	164	82	78	0	0.271	0.255	0.249	0.355	3.762	0.206	0.590	52	403	1421	1651	-1.884	303	1118	335	1316	0
5	5	15	"iYHR168W"	"iYHR168W"	3120	21220	100	451	439	186	159	162	57	83	76	0	953	979	658	31	35	20	93	91	0	0.317	0.295	0.281	0.348	4.331	0.230	0.527	80	519	1214	1228	-1.659	292	922	280	948	0
5	6	15	"iYHR173C"	"iYHR173C"	3310	21230	80	189	208	83	161	165	55	36	19	0	435	401	279	31	36	34	80	78	0	0.069	0.127	0.219	0.226	4.054	0.108	0.110	52	340	432	417	-3.851	28	404	47	370	0
5	7	15	"itT(AGU)J"	"itT(AGU)J"	3510	21230	110	334	348	138	157	164	55	83	68	0	655	662	481	31	34	21	90	87	0	0.284	0.303	0.324	0.429	3.732	0.244	0.427	80	584	801	822	-1.818	177	624	191	631	0
5	8	15	"iYJL197W"	"iYJL197W"	3720	21230	100	728	709	271	153	163	78	96	91	0	1076	911	422	31	33	18	96	95	0	0.550	0.632	0.622	0.714	2.175	0.595	0.734	80	504	1620	1436	-0.862	575	1045	556	880	0
5	9	15	"iYJL192C"	"iYJL192C"	3920	21230	100	460	481	218	152	157	55	91	83	0	1203	1025	630	30	32	17	97	96	0	0.263	0.331	0.337	0.347	2.399	0.292	0.660	80	496	1481	1324	-1.929	308	1173	329	995	0
5	10	15	"iYJL173C"	"iYJL173C"	4110	21230	100	373	391	173	153	163	57	85	68	0	676	694	463	30	31	11	97	95	0	0.341	0.358	0.334	0.355	2.399	0.300	0.593	80	505	866	902	-1.554	220	646	238	664	0
5	11	15	"iYJL168C"	"iYJL168C"	4320	21230	100	256	281	131	160	164	60	63	45	0	710	678	378	30	31	12	100	98	0	0.141	0.187	0.201	0.212	2.536	0.168	0.332	80	505	776	769	-2.824	96	680	121	648	0
5	12	15	"iYJL164C"	"iYJL164C"	4520	21220	100	375	428	221	160	164	58	87	76	0	1541	1465	970	30	34	29	100	98	0	0.142	0.187	0.188	0.218	3.004	0.159	0.570	80	506	1726	1703	-2.813	215	1511	268	1435	0
5	13	15	"isnR128"	"isnR128"	4720	21230	90	312	334	129	160	162	55	80	61	0	533	479	243	31	32	17	96	94	0	0.303	0.388	0.373	0.429	2.813	0.361	0.551	52	406	654	622	-1.724	152	502	174	448	0
5	14	15	"iYJL146W"	"iYJL146W"	4920	21230	100	744	708	245	160	165	54	96	93	0	1633	1412	648	31	31	10	100	100	0	0.365	0.397	0.389	0.420	1.814	0.360	0.791	80	502	2186	1929	-1.456	584	1602	548	1381	0
5	15	15	"iYJL141C"	"iYJL141C"	5110	21230	90	329	338	136	166	172	60	75	59	0	1120	1014	419	31	39	76	98	94	0	0.150	0.175	0.193	0.157	2.176	0.188	0.526	52	384	1252	1155	-2.740	163	1089	172	983	0
5	16	15	"iYJL125C"	"iYJL125C"	5300	21220	150	182	199	90	163	170	60	26	13	0	40	55	41	30	35	51	22	5	0	1.900	1.440	2.683	2.305	4.116	1.659	0.100	156	879	29	61	0.926	19	10	36	25	-50
5	17	15	"iYJL120W"	"iYJL120W"	5520	21230	80	272	271	95	161	170	61	69	42	0	673	607	257	31	31	10	98	98	0	0.173	0.191	0.182	0.192	2.525	0.145	0.256	52	340	753	686	-2.532	111	642	110	576	0
5	18	15	"iYJL115W"	"iYJL115W"	5720	21220	90	341	362	139	161	169	68	84	63	0	791	728	373	31	31	12	98	96	0	0.237	0.288	0.259	0.279	2.610	0.242	0.492	52	414	940	898	-2.078	180	760	201	697	0
5	19	15	"iYKL211C"	"iYKL211C"	5930	21230	90	360	377	150	162	177	126	75	34	0	1227	1075	616	31	33	14	96	94	0	0.166	0.206	0.169	0.231	3.829	0.162	0.470	52	420	1394	1259	-2.595	198	1196	215	1044	0
5	20	15	"itT(CGU)K"	"itT(CGU)K"	6130	21220	100	384	468	279	159	165	55	86	71	0	1086	1055	568	30	31	11	100	100	0	0.213	0.301	0.258	0.255	2.485	0.312	0.643	80	516	1281	1334	-2.231	225	1056	309	1025	0
5	21	15	"iYKL205W"	"iYKL205W"	6330	21220	100	644	636	270	161	165	56	98	90	0	741	702	399	31	32	12	98	97	0	0.680	0.708	0.700	0.800	2.559	0.664	0.717	80	491	1193	1146	-0.556	483	710	475	671	0
5	1	16	"iYKLCdelta2"	"iYKLCdelta2"	2320	21420	100	244	260	109	156	163	61	61	36	0	456	399	214	35	37	19	96	93	0	0.209	0.286	0.259	0.271	2.854	0.279	0.278	80	532	509	468	-2.258	88	421	104	364	0
5	2	16	"iYKL187C"	"iYKL187C"	2520	21420	100	392	408	206	157	168	63	82	65	0	1337	1143	773	35	39	30	93	92	0	0.180	0.227	0.221	0.229	3.041	0.182	0.532	80	518	1537	1359	-2.470	235	1302	251	1108	0
5	3	16	"iYKL183W"	"iYKL183W"	2730	21440	90	668	769	452	151	158	57	96	92	0	1667	1526	961	33	37	27	100	100	0	0.316	0.414	0.365	0.450	2.635	0.362	0.652	52	410	2151	2111	-1.660	517	1634	618	1493	0
5	4	16	"iYKL166C-1"	"iYKL166C-1"	2920	21430	100	445	450	174	153	160	59	90	82	0	1863	1662	1023	32	33	15	100	100	0	0.159	0.182	0.175	0.208	2.442	0.154	0.563	80	520	2123	1927	-2.649	292	1831	297	1630	0
5	5	16	"iYKL164C-1"	"iYKL164C-1"	3120	21430	100	259	311	189	154	158	54	72	47	0	950	1033	547	31	32	19	98	97	0	0.114	0.157	0.130	0.131	2.712	0.153	0.358	80	515	1024	1159	-3.130	105	919	157	1002	0
5	6	16	"iYKL162C"	"iYKL162C"	3320	21420	100	412	431	189	156	160	55	93	82	0	1041	996	602	30	33	21	98	98	0	0.253	0.285	0.271	0.317	2.885	0.230	0.498	80	515	1267	1241	-1.982	256	1011	275	966	0
5	7	16	"iYKL148C"	"iYKL148C"	3510	21420	90	431	441	172	157	175	112	84	61	0	875	748	462	31	43	69	88	80	0	0.325	0.396	0.354	0.471	3.578	0.302	0.525	52	408	1118	1001	-1.623	274	844	284	717	0
5	8	16	"iYKL143W"	"iYKL143W"	3710	21420	100	260	290	120	156	175	113	48	21	0	1187	967	601	32	44	66	90	85	0	0.090	0.143	0.162	0.182	4.010	0.121	0.183	80	520	1259	1069	-3.473	104	1155	134	935	0
5	9	16	"iYKL139W"	"iYKL139W"	3920	21430	100	2464	2605	1191	156	157	52	100	100	0	1575	1446	757	30	35	43	98	97	0	1.494	1.730	1.568	1.901	2.263	1.801	0.772	80	522	3853	3865	0.579	2308	1545	2449	1416	0
5	10	16	"iYLL025W"	"iYLL025W"	4130	21420	100	1340	1262	483	157	161	55	100	98	0	683	625	241	29	30	11	100	100	0	1.809	1.854	1.936	1.810	1.621	1.971	0.861	80	507	1837	1701	0.855	1183	654	1105	596	0
5	11	16	"iYLL021W"	"iYLL021W"	4310	21410	90	576	591	208	156	164	61	98	98	0	700	601	291	30	31	12	98	96	0	0.627	0.762	0.764	0.871	2.162	0.692	0.707	52	394	1090	1006	-0.674	420	670	435	571	0
5	12	16	"iYLL017W"	"iYLL017W"	4520	21410	100	693	708	249	154	160	58	96	95	0	1572	1368	558	30	31	12	100	100	0	0.350	0.414	0.406	0.422	1.859	0.403	0.849	80	524	2081	1892	-1.516	539	1542	554	1338	0
5	13	16	"iYLL001W"	"iYLL001W"	4720	21410	100	2326	2402	917	159	163	56	100	100	0	662	638	237	30	31	12	98	98	0	3.429	3.689	3.554	3.851	1.747	4.005	0.845	80	511	2799	2851	1.778	2167	632	2243	608	0
5	14	16	"iYLR003C"	"iYLR003C"	4910	21400	90	624	614	206	158	165	58	98	98	0	571	533	236	31	31	11	100	100	0	0.863	0.908	0.841	0.983	2.226	0.885	0.657	52	392	1006	958	-0.213	466	540	456	502	0
5	15	16	"iYLR007W"	"iYLR007W"	5110	21410	90	464	478	164	164	169	58	94	90	0	405	379	187	31	32	11	100	98	0	0.802	0.902	0.896	0.944	1.829	0.922	0.726	52	414	674	662	-0.318	300	374	314	348	0
5	16	16	"iYLR024C"	"iYLR024C"	5310	21400	90	579	584	211	163	166	55	94	92	0	1820	1721	751	30	33	17	100	100	0	0.232	0.249	0.241	0.238	2.031	0.222	0.726	52	385	2206	2112	-2.105	416	1790	421	1691	0
5	17	16	"iYLR028C"	"iYLR028C"	5500	21410	90	341	371	141	160	166	61	88	73	0	614	582	220	31	32	12	98	98	0	0.310	0.383	0.355	0.386	2.245	0.384	0.576	52	415	764	762	-1.688	181	583	211	551	0
5	18	16	"iYLR032W"	"iYLR032W"	5710	21410	100	516	501	180	160	168	59	96	90	0	692	640	288	31	32	13	100	100	0	0.539	0.560	0.548	0.559	1.780	0.548	0.763	80	547	1017	950	-0.893	356	661	341	609	0
5	19	16	"iYLR044C"	"iYLR044C"	5920	21420	90	721	725	315	158	168	72	98	90	0	1943	1825	1023	31	32	14	100	100	0	0.294	0.316	0.292	0.342	2.462	0.282	0.768	52	414	2475	2361	-1.764	563	1912	567	1794	0
5	20	16	"iYLR048W"	"iYLR048W"	6100	21410	90	560	548	178	158	165	56	98	96	0	425	436	269	30	31	11	98	94	0	1.018	0.961	0.941	1.307	3.378	0.842	0.599	52	410	797	796	0.025	402	395	390	406	0
5	21	16	"iYLR052W"	"iYLR052W"	6300	21410	100	234	270	121	161	167	55	56	36	0	499	521	280	30	32	15	98	96	0	0.156	0.222	0.222	0.213	2.821	0.223	0.350	80	534	542	600	-2.684	73	469	109	491	0
5	1	17	"iYLR364W"	"iYLR364W"	2300	21630	90	589	660	251	156	163	59	100	98	0	1739	1593	814	35	38	23	100	100	0	0.254	0.323	0.314	0.396	2.891	0.250	0.596	52	400	2137	2062	-1.976	433	1704	504	1558	0
5	2	17	"iYLR369W"	"iYLR369W"	2510	21630	100	738	762	313	156	162	60	97	95	0	1908	1749	683	35	37	22	100	100	0	0.311	0.354	0.338	0.339	1.795	0.339	0.776	80	535	2455	2320	-1.686	582	1873	606	1714	0
5	3	17	"iYLR373C"	"iYLR373C"	2700	21620	90	383	400	140	155	160	63	88	80	0	931	946	364	34	35	16	100	100	0	0.254	0.269	0.277	0.256	1.839	0.244	0.596	52	410	1125	1157	-1.976	228	897	245	912	0
5	4	17	"iYLR389C"	"iYLR389C"	2910	21630	100	332	340	131	156	162	62	86	63	0	1748	1555	684	32	33	13	100	100	0	0.103	0.121	0.110	0.119	2.495	0.104	0.457	80	519	1892	1707	-3.285	176	1716	184	1523	0
5	5	17	"iYLR394W"	"iYLR394W"	3100	21630	100	3000	2847	1254	156	160	56	100	100	0	2033	1977	751	31	33	19	100	100	0	1.421	1.383	1.344	1.286	1.959	1.512	0.771	80	506	4846	4637	0.506	2844	2002	2691	1946	0
5	6	17	"iYLR398C"	"iYLR398C"	3300	21630	100	492	497	200	153	159	55	92	85	0	1574	1378	538	32	33	19	100	100	0	0.220	0.256	0.258	0.255	1.969	0.243	0.672	80	521	1881	1690	-2.185	339	1542	344	1346	0
5	7	17	"iYLR412W-1"	"iYLR412W-1"	3500	21630	100	930	896	277	154	162	57	98	98	0	1672	1485	695	30	32	12	100	100	0	0.473	0.510	0.510	0.571	2.033	0.450	0.764	80	526	2418	2197	-1.081	776	1642	742	1455	0
5	8	17	"iYLR417W"	"iYLR417W"	3700	21630	100	1056	1052	444	156	161	53	98	96	0	1620	1506	738	31	32	12	100	100	0	0.566	0.607	0.608	0.638	2.218	0.580	0.823	80	528	2489	2371	-0.820	900	1589	896	1475	0
5	9	17	"iYLRCdelta24"	"iYLRCdelta24"	3900	21620	90	371	378	135	157	161	55	88	76	0	1303	1137	460	30	31	10	100	100	0	0.168	0.200	0.192	0.198	2.137	0.167	0.527	52	415	1487	1328	-2.573	214	1273	221	1107	0
5	10	17	"iYLR436C"	"iYLR436C"	4100	21620	90	261	277	140	154	160	53	61	50	0	773	714	279	31	31	11	100	100	0	0.144	0.180	0.156	0.156	3.039	0.163	0.281	52	420	849	806	-2.794	107	742	123	683	0
5	11	17	"iYLR439W"	"iYLR439W"	4300	21640	100	614	608	221	154	160	56	98	91	0	519	497	239	31	31	11	98	96	0	0.943	0.974	0.878	1.050	2.270	0.967	0.726	80	536	948	920	-0.085	460	488	454	466	0
5	12	17	"iYLR444C"	"iYLR444C"	4500	21630	90	382	408	146	156	161	54	94	88	0	1037	949	442	30	30	10	100	100	0	0.224	0.274	0.252	0.263	2.289	0.222	0.579	52	420	1233	1171	-2.156	226	1007	252	919	0
5	13	17	"iYMR130W"	"iYMR130W"	4710	21630	100	845	803	323	156	162	52	98	95	0	547	487	254	31	32	11	95	95	0	1.335	1.419	1.300	1.497	2.252	1.482	0.681	80	533	1205	1103	0.417	689	516	647	456	0
5	14	17	"iYMR134W"	"iYMR134W"	4900	21630	100	501	522	212	158	164	57	95	87	0	1006	976	402	31	32	13	100	100	0	0.352	0.385	0.363	0.347	2.035	0.392	0.769	80	526	1318	1309	-1.507	343	975	364	945	0
5	15	17	"iYMR138W"	"iYMR138W"	5100	21620	90	528	572	245	157	162	55	98	92	0	2185	1929	900	31	32	13	100	100	0	0.172	0.219	0.186	0.217	2.163	0.196	0.674	52	420	2525	2313	-2.538	371	2154	415	1898	0
5	16	17	"iYMR155W"	"iYMR155W"	5300	21620	90	383	425	141	161	169	59	94	86	0	503	458	220	31	33	14	98	96	0	0.470	0.618	0.574	0.707	3.349	0.636	0.584	52	420	694	691	-1.088	222	472	264	427	0
5	17	17	"itM(CAU)M"	"itM(CAU)M"	5500	21630	100	299	297	104	158	164	57	77	63	0	310	290	135	31	32	13	98	98	0	0.505	0.537	0.565	0.537	2.638	0.587	0.471	80	526	420	398	-0.985	141	279	139	259	0
5	18	17	"iYMR161W"	"iYMR161W"	5690	21630	100	2808	2575	862	161	169	58	100	100	0	1748	1487	780	30	31	11	98	98	0	1.541	1.657	1.467	1.991	2.358	1.561	0.805	80	526	4365	3871	0.624	2647	1718	2414	1457	0
5	19	17	"iYMR176W"	"iYMR176W"	5900	21630	100	773	821	389	163	172	70	97	90	0	1273	1223	754	30	31	12	100	100	0	0.491	0.552	0.554	0.594	2.076	0.502	0.792	80	535	1853	1851	-1.027	610	1243	658	1193	0
5	20	17	"iYMR180C"	"iYMR180C"	6090	21620	90	427	440	165	165	173	57	94	80	0	960	872	380	31	32	12	100	100	0	0.282	0.327	0.295	0.325	1.898	0.290	0.630	52	414	1191	1116	-1.826	262	929	275	841	0
5	21	17	"iYMR183C"	"iYMR183C"	6300	21630	100	585	621	286	167	173	58	95	93	0	1413	1228	624	31	31	11	95	95	0	0.302	0.379	0.330	0.392	2.685	0.353	0.701	80	538	1800	1651	-1.725	418	1382	454	1197	0
5	1	18	"iYMR198W"	"iYMR198W"	2300	21840	100	747	726	327	161	165	55	93	88	0	3509	3399	1860	37	46	35	98	97	0	0.169	0.168	0.173	0.192	2.710	0.157	0.794	80	510	4058	3927	-2.567	586	3472	565	3362	0
5	2	18	"iYMR202W"	"iYMR202W"	2500	21840	100	407	441	199	154	158	53	95	81	0	912	852	521	35	36	17	95	92	0	0.288	0.351	0.358	0.405	2.405	0.310	0.657	80	521	1130	1104	-1.793	253	877	287	817	0
5	3	18	"iYMR206W"	"iYMR206W"	2700	21850	100	1345	1387	572	151	158	54	97	96	0	2726	2440	1225	33	36	20	100	100	0	0.443	0.514	0.459	0.521	2.364	0.462	0.784	80	521	3887	3643	-1.173	1194	2693	1236	2407	0
5	4	18	"iYNL148C"	"iYNL148C"	2900	21840	100	298	314	123	154	161	59	78	60	0	1148	955	461	31	33	17	97	97	0	0.129	0.173	0.158	0.167	3.035	0.138	0.371	80	513	1261	1084	-2.955	144	1117	160	924	0
5	5	18	"iYNL144C-0"	"iYNL144C-0"	3100	21840	100	428	465	184	159	164	59	92	86	0	2913	2630	1369	32	33	16	100	100	0	0.093	0.118	0.115	0.124	2.477	0.098	0.585	80	512	3150	2904	-3.421	269	2881	306	2598	0
5	6	18	"iYNL141W"	"iYNL141W"	3290	21840	100	2026	1856	878	154	160	53	98	97	0	2008	1751	928	30	32	16	100	100	0	0.946	0.989	0.902	0.988	2.035	0.971	0.709	80	513	3850	3423	-0.079	1872	1978	1702	1721	0
5	7	18	"iYNL125C"	"iYNL125C"	3500	21840	100	752	781	268	152	157	51	98	96	0	1798	1595	918	29	30	10	97	97	0	0.339	0.402	0.371	0.489	2.676	0.331	0.756	80	520	2369	2195	-1.560	600	1769	629	1566	0
5	8	18	"iYNL121C"	"iYNL121C"	3690	21840	100	1239	1162	480	156	161	58	98	93	0	2228	1951	1010	30	31	11	100	100	0	0.493	0.524	0.487	0.523	2.077	0.482	0.720	80	505	3281	2927	-1.021	1083	2198	1006	1921	0
5	9	18	"iYNL116W"	"iYNL116W"	3890	21840	100	1892	1789	707	155	160	57	100	100	0	1979	1747	799	30	31	11	100	100	0	0.891	0.952	0.891	0.957	1.883	0.932	0.795	80	511	3686	3351	-0.166	1737	1949	1634	1717	0
5	10	18	"iYNL097C"	"iYNL097C"	4090	21840	100	698	681	243	150	156	55	98	95	0	2523	2237	897	31	33	43	100	100	0	0.220	0.241	0.237	0.249	1.612	0.223	0.793	80	512	3040	2737	-2.185	548	2492	531	2206	0
5	11	18	"iYNL094W"	"iYNL094W"	4290	21840	100	1099	1045	352	154	158	54	100	100	0	2251	2049	1070	31	31	10	100	100	0	0.426	0.442	0.430	0.511	2.359	0.357	0.706	80	498	3165	2909	-1.232	945	2220	891	2018	0
5	12	18	"iYNL089C"	"iYNL089C"	4490	21840	100	637	674	293	157	162	57	98	92	0	1453	1372	518	30	31	11	100	100	0	0.337	0.385	0.347	0.358	1.919	0.375	0.704	80	512	1903	1859	-1.568	480	1423	517	1342	0
5	13	18	"iYNL073W"	"iYNL073W"	4690	21840	100	307	325	124	157	163	52	87	63	0	704	654	370	32	32	12	95	95	0	0.223	0.270	0.248	0.283	2.627	0.221	0.470	80	506	822	790	-2.163	150	672	168	622	0
5	14	18	"iYNL069C"	"iYNL069C"	4890	21840	100	743	713	238	158	165	56	98	95	0	1813	1621	588	31	32	11	100	100	0	0.328	0.349	0.323	0.340	1.709	0.327	0.782	80	513	2367	2145	-1.607	585	1782	555	1590	0
5	15	18	"iYNL065W"	"iYNL065W"	5100	21840	100	1563	1491	572	163	166	51	98	98	0	1708	1488	753	31	32	11	100	100	0	0.835	0.911	0.895	1.035	2.405	0.851	0.805	80	518	3077	2785	-0.260	1400	1677	1328	1457	0
5	16	18	"itG(GCC)O2"	"itG(GCC)O2"	5290	21830	100	628	617	213	162	166	55	97	92	0	861	748	348	31	32	12	97	97	0	0.561	0.635	0.666	0.658	1.843	0.601	0.786	80	512	1296	1172	-0.833	466	830	455	717	0
5	17	18	"iYOL019W"	"iYOL019W"	5490	21840	100	3014	2883	994	157	163	57	100	100	0	2697	2401	955	31	32	13	100	100	0	1.072	1.150	1.152	1.177	1.648	1.135	0.841	80	506	5523	5096	0.100	2857	2666	2726	2370	0
5	18	18	"iYOL015W"	"iYOL015W"	5690	21840	100	2505	2498	809	161	166	56	100	100	0	3077	2637	1283	30	31	11	100	98	0	0.769	0.896	0.874	1.049	2.144	0.813	0.852	80	513	5391	4944	-0.378	2344	3047	2337	2607	0
5	19	18	"iYOL001W"	"iYOL001W"	5890	21840	100	690	696	255	161	166	57	100	95	0	382	342	178	30	30	10	95	95	0	1.503	1.715	1.673	1.864	1.893	1.707	0.772	80	514	881	847	0.588	529	352	535	312	0
5	20	18	"iYOR003W"	"iYOR003W"	6090	21830	100	3871	3551	1572	160	165	57	100	100	0	1728	1361	866	30	32	12	98	97	0	2.186	2.548	2.157	3.023	2.178	2.445	0.816	80	520	5409	4722	1.128	3711	1698	3391	1331	0
5	21	18	"iYOR007C"	"iYOR007C"	6300	21820	100	585	589	222	163	167	54	93	90	0	672	604	320	31	32	11	100	97	0	0.658	0.743	0.686	0.845	2.771	0.682	0.659	80	519	1063	999	-0.603	422	641	426	573	0
5	1	19	"iYOR018W"	"iYOR018W"	2300	22040	100	5747	5537	2411	163	165	59	100	100	0	2893	2438	1487	36	40	28	98	97	0	1.954	2.237	1.971	2.651	2.423	2.318	0.671	80	489	8441	7776	0.967	5584	2857	5374	2402	0
5	2	19	"iYOR021C"	"iYOR021C"	2500	22050	100	1132	1072	391	158	162	53	100	98	0	2114	1789	906	34	34	15	98	98	0	0.468	0.521	0.478	0.587	2.338	0.449	0.764	80	496	3054	2669	-1.095	974	2080	914	1755	0
5	3	19	"iYOR026W"	"iYOR026W"	2690	22040	90	757	703	230	160	167	63	98	94	0	1813	1598	758	33	41	68	100	100	0	0.335	0.347	0.329	0.362	1.898	0.304	0.708	52	408	2377	2108	-1.576	597	1780	543	1565	0
5	4	19	"iYOR042W"	"iYOR042W"	2900	22030	90	356	350	97	158	163	56	90	76	0	766	690	383	32	33	13	98	98	0	0.270	0.292	0.227	0.296	2.919	0.211	0.384	52	414	932	850	-1.890	198	734	192	658	0
5	5	19	"iYOR045W"	"iYOR045W"	3100	22050	100	2249	2166	808	157	160	56	98	97	0	1668	1487	649	31	32	13	100	100	0	1.278	1.380	1.370	1.403	2.319	1.413	0.786	80	514	3729	3465	0.354	2092	1637	2009	1456	0
5	6	19	"iYOR049C"	"iYOR049C"	3300	22040	100	812	804	339	156	160	55	98	95	0	2556	2170	1207	30	31	11	100	100	0	0.260	0.303	0.267	0.322	2.239	0.247	0.644	80	506	3182	2788	-1.945	656	2526	648	2140	0
5	7	19	"iYOR356W"	"iYOR356W"	3490	22040	80	310	319	112	152	157	54	88	65	0	554	483	275	31	33	21	96	92	0	0.302	0.369	0.369	0.424	2.815	0.280	0.425	52	340	681	619	-1.727	158	523	167	452	0
5	8	19	"iYOR360C"	"iYOR360C"	3700	22040	100	1988	1975	1078	154	160	56	100	100	0	2426	2274	1350	31	33	17	100	100	0	0.766	0.812	0.726	0.832	2.223	0.776	0.748	80	493	4229	4064	-0.385	1834	2395	1821	2243	0
5	9	19	"iYOR366W"	"iYOR366W"	3910	22030	110	1250	1096	590	160	167	60	93	90	0	1574	1327	853	31	34	41	97	95	0	0.706	0.722	0.732	0.766	2.449	0.715	0.765	80	584	2633	2232	-0.501	1090	1543	936	1296	0
5	10	19	"iYOR380W-1"	"iYOR380W-1"	4120	22030	100	699	673	264	148	155	55	98	88	0	2729	2414	1184	31	34	43	100	100	0	0.204	0.220	0.206	0.224	2.181	0.191	0.706	80	498	3249	2908	-2.292	551	2698	525	2383	0
5	11	19	"iYOR383C"	"iYOR383C"	4310	22030	100	610	637	255	159	161	55	95	90	0	1749	1600	922	31	30	10	100	100	0	0.263	0.305	0.303	0.329	2.388	0.246	0.635	80	462	2169	2047	-1.930	451	1718	478	1569	0
5	12	19	"iYOR387C-0"	"iYOR387C-0"	4520	22030	100	645	675	266	158	166	56	98	95	0	1910	1772	830	31	31	12	100	100	0	0.259	0.297	0.284	0.297	1.974	0.267	0.727	80	498	2366	2258	-1.948	487	1879	517	1741	0
5	13	19	"iYPL275W-2"	"iYPL275W-2"	4710	22030	100	675	634	257	161	166	54	93	90	0	1564	1506	887	31	32	12	100	100	0	0.335	0.321	0.299	0.347	2.477	0.262	0.688	80	481	2047	1948	-1.577	514	1533	473	1475	0
5	14	19	"iYPL272C-1"	"iYPL272C-1"	4910	22030	100	647	699	343	158	165	58	96	90	0	1751	1654	824	30	32	12	100	100	0	0.284	0.333	0.333	0.314	2.258	0.313	0.697	80	489	2210	2165	-1.815	489	1721	541	1624	0
5	15	19	"iYPL268W"	"iYPL268W"	5100	22030	90	668	705	245	162	171	60	100	100	0	1406	1271	624	31	32	13	98	98	0	0.368	0.438	0.403	0.486	1.871	0.368	0.730	52	402	1881	1783	-1.442	506	1375	543	1240	0
5	16	19	"iYPL253C"	"iYPL253C"	5300	22030	100	804	807	315	163	170	58	100	95	0	916	815	469	31	31	12	97	97	0	0.724	0.821	0.757	0.945	2.197	0.745	0.782	80	529	1526	1428	-0.465	641	885	644	784	0
5	17	19	"iYPL249C"	"iYPL249C"	5510	22030	100	419	422	149	158	164	54	93	85	0	1028	980	457	30	31	11	100	100	0	0.262	0.278	0.275	0.283	2.160	0.249	0.641	80	519	1259	1214	-1.935	261	998	264	950	0
5	18	19	"iYPL245W"	"iYPL245W"	5700	22030	90	258	262	77	160	167	54	63	48	0	224	232	123	30	31	11	96	96	0	0.505	0.505	0.472	0.551	2.528	0.572	0.268	52	408	292	304	-0.985	98	194	102	202	0
5	19	19	"iYPR067W"	"iYPR067W"	5900	22030	90	665	679	265	160	167	59	94	90	0	668	629	395	31	31	10	96	96	0	0.793	0.868	0.748	0.925	2.240	0.711	0.664	52	391	1142	1117	-0.335	505	637	519	598	0
5	20	19	"iYPR071W"	"iYPR071W"	6110	22020	100	500	516	199	157	165	58	93	86	0	1329	1139	602	30	31	11	98	98	0	0.264	0.324	0.344	0.368	2.395	0.274	0.630	80	489	1642	1468	-1.921	343	1299	359	1109	0
5	21	19	"iYPR074C"	"iYPR074C"	6310	22020	100	360	363	136	165	168	56	88	73	0	1046	960	500	29	31	11	96	95	0	0.192	0.213	0.218	0.260	2.863	0.191	0.478	80	497	1212	1129	-2.383	195	1017	198	931	0
5	1	20	"iYPR094W"	"iYPR094W"	2310	22230	100	371	403	184	151	160	56	88	73	0	1025	861	488	34	36	22	98	95	0	0.222	0.305	0.299	0.335	2.752	0.269	0.545	80	516	1211	1079	-2.171	220	991	252	827	0
5	2	20	"iYPR098C"	"iYPR098C"	2510	22230	100	419	427	150	160	165	57	90	85	0	1352	1192	681	33	34	13	98	98	0	0.196	0.230	0.230	0.270	2.753	0.183	0.585	80	501	1578	1426	-2.348	259	1319	267	1159	0
5	3	20	"iYPR103W"	"iYPR103W"	2710	22240	110	1856	1794	820	159	163	61	98	98	0	1665	1427	908	32	35	30	95	91	0	1.039	1.172	1.114	1.619	2.939	1.051	0.774	80	590	3330	3030	0.055	1697	1633	1635	1395	0
5	4	20	"iYPRWsigma2-0"	"iYPRWsigma2-0"	2900	22240	100	991	944	385	154	161	54	97	95	0	2677	2281	1163	31	33	14	100	100	0	0.316	0.351	0.338	0.377	1.848	0.311	0.795	80	516	3483	3040	-1.661	837	2646	790	2250	0
5	5	20	"itC(GCA)P2"	"itC(GCA)P2"	3100	22240	100	554	541	239	150	159	56	92	85	0	1265	1084	552	32	32	11	100	100	0	0.328	0.372	0.371	0.383	2.105	0.324	0.631	80	502	1637	1443	-1.610	404	1233	391	1052	0
5	6	20	"iYPR121W-0"	"iYPR121W-0"	3300	22240	100	968	923	327	156	162	57	97	97	0	2357	1940	973	31	31	11	100	100	0	0.349	0.402	0.373	0.439	2.093	0.346	0.772	80	518	3138	2676	-1.518	812	2326	767	1909	0
5	7	20	"itN(GUU)P"	"itN(GUU)P"	3500	22240	80	256	261	108	158	165	59	65	36	0	460	387	249	30	31	11	92	92	0	0.228	0.289	0.349	0.354	3.864	0.200	0.207	52	332	528	460	-2.133	98	430	103	357	0
5	8	20	"iYPR141C"	"iYPR141C"	3720	22230	150	178	197	111	155	160	58	30	8	0	52	124	506	30	31	11	58	48	0	1.045	0.447	1.058	1.134	4.462	0.057	0.031	156	961	45	136	0.064	23	22	42	94	-50
5	9	20	"iSNR45"	"iSNR45"	3900	22240	100	325	323	119	155	164	64	78	60	0	1301	1144	539	31	31	12	98	98	0	0.134	0.151	0.148	0.157	2.665	0.123	0.388	80	482	1440	1281	-2.901	170	1270	168	1113	0
5	10	20	"Q0060"	"Q0060"	4120	22230	100	226	236	83	159	165	58	55	26	0	221	239	123	31	32	13	97	96	0	0.353	0.370	0.420	0.394	2.715	0.459	0.236	80	510	257	285	-1.504	67	190	77	208	0
5	11	20	"Q0080"	"Q0080"	4320	22220	150	178	185	67	154	163	65	29	7	0	51	74	58	30	31	13	55	46	0	1.143	0.705	1.381	1.519	4.585	6.521	0.029	156	936	45	75	0.193	24	21	31	44	-50
5	12	20	"Q0100"	"Q0100"	4520	22230	100	241	251	111	152	162	70	56	28	0	157	163	98	29	31	13	91	83	0	0.695	0.739	1.012	0.875	3.377	1.125	0.238	80	488	217	233	-0.524	89	128	99	134	0
5	13	20	"Q0185A"	"Q0185A"	4710	22220	100	249	257	88	155	164	53	68	42	0	2140	1831	1011	31	32	12	98	98	0	0.045	0.057	0.068	0.079	3.407	0.048	0.232	80	502	2203	1902	-4.488	94	2109	102	1800	0
5	14	20	"Q0190A"	"Q0190A"	4910	22220	100	536	610	319	153	164	59	93	85	0	14662	12331	7060	31	34	25	100	100	0	0.026	0.037	0.038	0.041	2.014	0.034	0.695	80	510	15014	12757	-5.256	383	14631	457	12300	0
5	15	20	"IntQ0185C"	"IntQ0185C"	5110	22220	100	295	320	124	160	165	60	77	57	0	1647	1543	957	32	33	20	98	97	0	0.084	0.106	0.108	0.116	2.773	0.084	0.403	80	527	1750	1671	-3.581	135	1615	160	1511	0
5	16	20	"Q0270"	"Q0270"	5310	22230	90	214	221	80	157	167	111	26	3	0	217	186	104	31	32	12	92	86	0	0.306	0.413	0.492	0.495	4.755	0.462	0.106	52	420	243	219	-1.706	57	186	64	155	0
5	17	20	"Q0283"	"Q0283"	5500	22240	90	289	316	121	159	166	58	80	51	0	2769	2238	1152	31	34	21	100	100	0	0.047	0.071	0.064	0.067	2.330	0.054	0.415	52	420	2868	2364	-4.397	130	2738	157	2207	0
[truncated: 2,202,096 more chars]
