# Supplementary material for: Genome-Wide Mapping of the Cohesin Complex in the Yeast Saccharomyces cerevisiae
Source: PLoS Biol. 2004 Jul 27;2(9):e259. doi: 10.1371/journal.pbio.0020259 (PMC490026; doi:10.1371/journal.pbio.0020259)
Supplement: Dataset S32 — Cy3 = ChIP cdc16-ts Mcd1-18Myc in W303; Cy5 = genomic DNA. (2.6 MB XLS). [file pbio.0020259.sd032.xls]

ATF	1.0
27	43    
"Type=GenePix Results 1.4"
"DateTime=2001/03/28 08:35:30"
"Settings=C:\Documents and Settings\jen\My Documents\cohesinArrayData2\UP3_84.gps"
"GalFile=C:\Documents and Settings\jen\My Documents\cohesinArrayData2\UberPrint3_v2.gal"
"Scanner=GenePix 4000A [46495]"
"Comment=Cy5=total genomic Cy3=cdc16 mycMcd1 ChIP no NZ, Megee"
"PixelSize=10"
"ImageName=635 nm	532 nm"
"FileName=C:\Documents and Settings\jen\My Documents\cohesinArrayData2\UP3_084_635_nm.tif	C:\Documents and Settings\jen\My Documents\cohesinArrayData2\UP3_084_532_nm.tif"
"PMTVolts=570	730"
"ScanPower=100	100"
"FocusPosition=0"
"NormalizationFactor:RatioOfMedians=0.84267"
"NormalizationFactor:RatioOfMeans=0.842161"
"NormalizationFactor:MedianOfRatios=0.845513"
"NormalizationFactor:MeanOfRatios=0.78781"
"NormalizationFactor:RegressionRatio=0.934421"
"JpegImage=C:\Documents and Settings\jen\My Documents\cohesinArrayData2\UP3_084.jpg"
"RatioFormulation=W1/W2 (635 nm/532 nm)"
"Barcode="
"ImageOrigin=1320, 13440"
"JpegOrigin=1820, 13900"
"Creator=GenePix Pro 3.0.6.55"
"Temperature=38.12"
"LaserPower=1.69	2.17"
"LaserOnTime=3082	3084"
"Supplier="
"Block"	"Column"	"Row"	"Name"	"ID"	"X"	"Y"	"Dia."	"F635 Median"	"F635 Mean"	"F635 SD"	"B635 Median"	"B635 Mean"	"B635 SD"	"% > B635+1SD"	"% > B635+2SD"	"F635 % Sat."	"F532 Median"	"F532 Mean"	"F532 SD"	"B532 Median"	"B532 Mean"	"B532 SD"	"% > B532+1SD"	"% > B532+2SD"	"F532 % Sat."	"Ratio of Medians"	"Ratio of Means"	"Median of Ratios"	"Mean of Ratios"	"Ratios SD"	"Rgn Ratio"	"Rgn R�"	"F Pixels"	"B Pixels"	"Sum of Medians"	"Sum of Means"	"Log Ratio"	"F635 Median - B635"	"F532 Median - B532"	"F635 Mean - B635"	"F532 Mean - B532"	"Flags"
1	1	1	"YBL081W"	"YBL081W"	2310	14200	110	3573	3187	1508	33	37	25	100	100	0	2000	1759	876	126	155	379	88	77	0	1.889	1.931	1.857	2.088	1.586	1.898	0.921	80	552	5414	4787	0.918	3540	1874	3154	1633	0
1	2	1	"YBL112C"	"YBL112C"	2540	14200	120	8559	9687	6348	34	36	21	100	100	0	2978	3098	2007	125	131	63	98	96	0	2.988	3.247	3.204	3.458	1.679	3.306	0.937	120	665	11378	12626	1.579	8525	2853	9653	2973	0
1	3	1	"CDS1"	"YBR029C"	2740	14200	120	457	512	361	33	40	51	90	83	0	373	388	220	124	156	413	27	0	0	1.703	1.814	1.652	1.762	2.314	1.669	0.530	120	684	673	743	0.768	424	249	479	264	0
1	4	1	"YBL083C"	"YBL083C"	2960	14190	90	358	427	311	34	49	70	84	69	0	362	353	228	128	154	145	57	38	0	1.385	1.747	1.507	1.578	1.898	1.208	0.471	52	384	558	618	0.469	324	234	393	225	0
1	5	1	"NTH2"	"YBR001C"	3150	14200	100	501	553	374	33	36	17	100	98	0	2542	3141	2588	123	136	97	88	82	0	0.193	0.172	0.180	0.268	3.323	0.154	0.859	80	475	2887	3538	-2.370	468	2419	520	3018	0
1	6	1	"RPL4A"	"YBR031W"	3340	14200	120	1402	1420	1020	33	36	12	100	99	0	2110	2149	1703	122	144	195	82	73	0	0.689	0.684	0.692	0.868	2.307	0.626	0.889	120	620	3357	3414	-0.538	1369	1988	1387	2027	0
1	7	1	"BOI1"	"YBL085W"	3500	14200	90	220	244	141	34	39	21	94	92	0	327	334	159	120	131	52	82	75	0	0.899	0.981	0.892	1.045	2.148	0.841	0.721	52	352	393	424	-0.154	186	207	210	214	0
1	8	1	"COQ1"	"YBR003W"	3720	14220	120	6371	5714	2671	36	47	35	100	100	0	13048	11524	5362	131	171	203	100	99	0	0.490	0.498	0.494	0.503	1.508	0.491	0.940	120	690	19252	17071	-1.028	6335	12917	5678	11393	0
1	9	1	"YBR033W"	"YBR033W"	3930	14210	120	4405	3973	2338	35	44	44	98	95	0	7043	6392	4231	125	171	271	88	84	0	0.632	0.628	0.614	0.772	2.243	0.581	0.891	120	604	11288	10205	-0.663	4370	6918	3938	6267	0
1	10	1	"RPL23A"	"YBL087C"	4110	14220	120	4664	4037	1833	34	41	38	100	100	0	1537	1437	680	127	156	216	91	85	0	3.284	3.056	3.010	3.330	1.754	3.088	0.797	120	645	6040	5313	1.715	4630	1410	4003	1310	0
1	11	1	"YBR005W"	"YBR005W"	4340	14220	130	2348	2027	1208	33	34	7	100	100	0	7143	6594	3943	125	137	163	97	93	0	0.330	0.308	0.309	0.331	1.698	0.300	0.943	120	665	9333	8463	-1.600	2315	7018	1994	6469	0
1	12	1	"PDX3"	"YBR035C"	4490	14230	130	3778	3104	1565	33	35	28	100	100	0	2515	2134	1066	121	126	91	95	89	0	1.564	1.526	1.521	1.689	1.959	1.530	0.934	120	699	6139	5084	0.646	3745	2394	3071	2013	0
1	13	1	"YCL045C"	"YCL045C"	4750	14210	80	247	354	323	33	38	24	94	88	0	338	418	341	124	143	179	53	26	0	1.000	1.092	1.010	1.132	2.270	0.683	0.483	52	301	428	615	0.000	214	214	321	294	0
1	14	1	"YCLX04W"	"YCLX04W"	4940	14230	120	3180	2755	1363	33	34	10	100	100	0	1550	1333	679	121	123	31	95	95	0	2.202	2.246	2.171	2.339	1.609	2.199	0.847	120	664	4576	3934	1.139	3147	1429	2722	1212	0
1	15	1	"YCR023C"	"YCR023C"	5160	14230	120	1280	1184	692	33	33	6	100	100	0	1857	1695	1032	121	124	52	91	90	0	0.718	0.731	0.737	0.788	1.937	0.696	0.907	120	619	2983	2725	-0.477	1247	1736	1151	1574	0
1	16	1	"YCL047C"	"YCL047C"	5330	14220	110	156	158	86	32	33	6	96	92	0	229	230	120	118	124	72	60	38	0	1.117	1.125	1.021	1.032	2.375	0.525	0.390	80	513	235	238	0.160	124	111	126	112	0
1	17	1	"YCLX06C"	"YCLX06C"	5550	14230	120	2342	2398	1554	33	34	6	100	100	0	1433	1663	1078	118	127	122	91	86	0	1.756	1.531	1.512	1.634	1.678	1.515	0.941	120	671	3624	3910	0.812	2309	1315	2365	1545	0
1	18	1	"PMP1"	"YCR024C-A"	5760	14240	130	1286	1056	603	35	41	19	100	97	0	733	635	363	127	149	245	67	55	0	2.064	2.010	1.990	2.246	1.898	1.556	0.433	120	740	1857	1529	1.046	1251	606	1021	508	0
1	19	1	"YCL049C"	"YCL049C"	5950	14230	90	324	521	500	35	44	24	96	90	0	397	542	422	127	133	52	82	76	0	1.070	1.171	1.078	1.114	1.937	1.160	0.932	52	312	559	901	0.098	289	270	486	415	0
1	20	1	"YCLX08C"	"YCLX08C"	6100	14260	120	2036	1808	836	33	34	7	100	100	0	2109	1956	968	118	126	77	97	95	0	1.006	0.966	0.950	1.021	1.616	0.930	0.923	120	638	3994	3613	0.009	2003	1991	1775	1838	0
1	21	1	"YCR026C"	"YCR026C"	6320	14240	110	840	784	480	33	75	263	82	60	0	556	538	310	120	149	168	77	62	0	1.851	1.797	1.722	1.834	1.577	1.811	0.856	80	612	1243	1169	0.888	807	436	751	418	0
1	1	2	"LRE1"	"YCL051W"	2340	14380	90	190	221	132	34	36	12	96	94	0	284	301	183	120	124	33	76	69	0	0.951	1.033	0.911	1.020	2.049	0.779	0.706	52	388	320	368	-0.072	156	164	187	181	0
1	2	2	"YCLX10C"	"YCLX10C"	2530	14400	120	1898	1913	1121	34	38	29	100	99	0	6670	7785	5121	122	137	139	97	95	0	0.285	0.245	0.247	0.271	1.713	0.217	0.908	120	617	8412	9542	-1.813	1864	6548	1879	7663	0
1	3	2	"FEN2"	"YCR028C"	2730	14400	110	5745	4919	2678	34	62	225	98	96	0	4784	4464	2649	122	192	531	90	80	0	1.225	1.125	1.101	1.283	1.994	1.073	0.910	80	571	10373	9227	0.293	5711	4662	4885	4342	0
1	4	2	"SHR3"	"YDL212W"	2960	14400	110	1192	1109	682	33	45	108	88	83	0	668	628	374	121	160	350	63	33	0	2.119	2.122	1.959	2.157	1.697	1.484	0.317	80	565	1706	1583	1.083	1159	547	1076	507	0
1	5	2	"THI13"	"YDL244W"	3150	14410	120	2311	2865	2307	33	34	8	100	100	0	2600	3325	2826	123	138	253	85	81	0	0.920	0.884	0.914	1.060	2.097	0.841	0.904	120	629	4755	6034	-0.121	2278	2477	2832	3202	0
1	6	2	"REG1"	"YDR028C"	3350	14410	110	610	568	308	34	37	15	98	96	0	660	629	346	125	156	243	73	51	0	1.077	1.060	0.986	1.019	1.421	0.923	0.730	80	489	1111	1038	0.107	576	535	534	504	0
1	7	2	"YDL214C"	"YDL214C"	3510	14410	100	417	447	288	34	41	31	96	88	0	342	382	220	119	145	175	58	27	0	1.717	1.570	1.566	1.720	2.067	0.828	0.225	80	501	606	676	0.780	383	223	413	263	0
1	8	2	"YDL246C"	"YDL246C"	3750	14410	100	135	142	65	34	34	5	98	96	0	218	242	131	120	122	26	78	70	0	1.031	0.885	0.849	0.962	2.107	0.565	0.579	80	462	199	230	0.044	101	98	108	122	0
1	9	2	"RAD28"	"YDR030C"	3910	14410	110	745	866	576	33	44	58	100	97	0	630	682	386	123	132	57	93	91	0	1.404	1.490	1.528	1.558	1.687	1.482	0.803	80	543	1219	1392	0.490	712	507	833	559	0
1	10	2	"YDL216C"	"YDL216C"	4140	14420	110	2646	2235	1248	33	40	46	100	98	0	1327	1199	687	125	135	68	93	90	0	2.174	2.050	1.996	2.157	1.858	2.091	0.867	80	584	3815	3276	1.120	2613	1202	2202	1074	0
1	11	2	"COS7"	"YDL248W"	4350	14430	120	2387	2214	1280	33	40	44	100	98	0	1897	2050	1333	120	133	170	88	87	0	1.325	1.130	1.154	1.384	2.324	1.065	0.844	120	601	4131	4111	0.406	2354	1777	2181	1930	0
1	12	2	"YDR032C"	"YDR032C"	4530	14430	110	1459	1488	918	33	40	44	100	98	0	559	526	265	117	126	105	83	73	0	3.226	3.557	3.485	3.508	2.046	3.758	0.797	80	517	1868	1864	1.690	1426	442	1455	409	0
1	13	2	"YDL218W"	"YDL218W"	4750	14420	120	2310	2525	1789	34	37	15	100	100	0	1218	1402	1041	119	129	170	80	71	0	2.071	1.942	1.884	2.322	2.257	1.879	0.794	120	609	3375	3774	1.050	2276	1099	2491	1283	0
1	14	2	"YRB1"	"YDR002W"	4920	14430	120	2231	1907	781	33	35	15	100	100	0	3409	3109	1271	121	125	79	99	97	0	0.668	0.627	0.637	0.646	1.620	0.604	0.900	120	565	5486	4862	-0.581	2198	3288	1874	2988	0
1	15	2	"LYS14"	"YDR034C"	5120	14420	100	2220	2370	1343	34	36	23	100	100	0	4387	4363	2718	123	142	304	92	88	0	0.513	0.551	0.550	0.590	1.679	0.511	0.894	80	505	6450	6576	-0.964	2186	4264	2336	4240	0
1	16	2	"MRP1"	"YDR347W"	5370	14440	120	3241	2773	1474	34	35	7	100	100	0	2936	2550	1367	120	145	295	87	82	0	1.139	1.127	1.137	1.242	2.172	1.119	0.902	120	655	6023	5169	0.188	3207	2816	2739	2430	0
1	17	2	"RGA2"	"YDR379W"	5560	14440	120	4283	4392	2807	34	35	7	100	100	0	3335	3207	2190	119	138	167	90	84	0	1.321	1.411	1.397	1.671	2.082	1.378	0.889	120	574	7465	7446	0.402	4249	3216	4358	3088	0
1	18	2	"YDR411C"	"YDR411C"	5750	14450	120	2685	3366	2719	35	40	14	100	100	0	1296	1625	1348	128	158	280	74	61	0	2.269	2.225	2.202	2.365	2.022	2.247	0.728	120	603	3818	4828	1.182	2650	1168	3331	1497	0
1	19	2	"YPS7"	"YDR349C"	5960	14450	130	346	396	249	36	40	16	99	94	0	308	375	251	128	145	115	63	44	0	1.722	1.457	1.544	1.677	2.370	1.041	0.518	120	661	490	607	0.784	310	180	360	247	0
1	20	2	"YRA1"	"YDR381W"	6160	14460	120	1145	1169	831	33	36	14	100	96	0	1002	1117	808	122	130	95	79	76	0	1.264	1.142	1.116	1.197	1.965	1.090	0.848	120	600	1992	2131	0.338	1112	880	1136	995	0
1	21	2	"YDR413C"	"YDR413C"	6370	14460	120	2499	2436	1617	34	43	95	98	95	0	1665	1942	1424	121	132	117	90	84	0	1.597	1.319	1.330	1.422	1.953	1.271	0.798	120	699	4009	4223	0.675	2465	1544	2402	1821	0
1	1	3	"SBE2"	"YDR351W"	2370	14610	130	5773	5388	3148	33	35	20	100	100	0	2745	2496	1559	120	133	203	87	83	0	2.187	2.254	2.225	2.521	1.847	2.217	0.902	120	727	8365	7731	1.129	5740	2625	5355	2376	0
1	2	3	"YDR383C"	"YDR383C"	2560	14610	120	3442	3008	1796	33	37	28	100	100	0	2893	2666	1604	121	131	121	91	87	0	1.230	1.169	1.174	1.203	1.539	1.156	0.932	120	547	6181	5520	0.298	3409	2772	2975	2545	0
1	3	3	"YDR415C"	"YDR415C"	2750	14620	120	3934	3692	2150	34	43	119	99	97	0	1955	1798	1043	121	136	188	90	82	0	2.126	2.181	2.165	2.330	1.617	2.187	0.900	120	601	5734	5335	1.088	3900	1834	3658	1677	0
1	4	3	"TRR1"	"YDR353W"	2970	14610	140	1534	2002	1644	33	44	87	92	85	0	773	1066	2442	122	146	277	60	51	0	2.306	2.086	2.599	3.080	2.290	0.822	0.121	156	744	2152	2913	1.205	1501	651	1969	944	0
1	5	3	"EFT2"	"YDR385W"	3150	14620	130	5623	5482	3191	33	47	97	100	100	0	1987	1763	1078	125	141	158	86	82	0	3.002	3.327	3.358	3.793	1.812	3.317	0.889	120	590	7452	7087	1.586	5590	1862	5449	1638	0
1	6	3	"YDR417C"	"YDR417C"	3370	14620	140	994	1098	721	33	35	12	99	99	0	818	895	592	121	142	218	77	65	0	1.379	1.376	1.306	1.498	1.769	1.244	0.750	156	746	1658	1839	0.463	961	697	1065	774	0
1	7	3	"YER097W"	"YER097W"	3570	14630	120	1459	1372	710	33	46	89	98	95	0	1163	1042	575	120	134	149	85	79	0	1.367	1.452	1.450	1.636	1.737	1.398	0.929	120	529	2469	2261	0.451	1426	1043	1339	922	0
1	8	3	"YER128W"	"YER128W"	3750	14630	130	3074	2972	1684	33	50	97	100	99	0	869	941	539	123	128	43	93	91	0	4.076	3.593	3.491	3.854	1.631	3.525	0.916	120	567	3787	3757	2.027	3041	746	2939	818	0
1	9	3	"YER160C"	"YER160C"	3920	14630	110	5903	7311	5840	34	78	365	100	93	0	3415	3787	3016	123	144	173	93	91	0	1.783	1.986	2.011	2.214	1.574	1.880	0.877	80	501	9161	10941	0.834	5869	3292	7277	3664	0
1	10	3	"PRS2"	"YER099C"	4130	14640	120	3639	3342	1833	34	64	324	94	90	0	2143	1968	1234	123	145	176	88	79	0	1.785	1.793	1.819	2.147	1.745	1.703	0.929	120	628	5625	5153	0.836	3605	2020	3308	1845	0
1	11	3	"YER130C"	"YER130C"	4330	14640	120	2722	2701	1432	34	36	18	100	100	0	3966	3822	2237	121	138	155	97	95	0	0.699	0.721	0.728	0.826	1.691	0.686	0.937	120	642	6533	6368	-0.516	2688	3845	2667	3701	0
1	12	3	"RAD4"	"YER162C"	4580	14630	130	3619	4503	3644	33	36	16	100	100	0	1238	1688	1427	117	139	222	79	70	0	3.199	2.845	2.909	3.216	2.163	2.783	0.910	120	653	4707	6041	1.678	3586	1121	4470	1571	0
1	13	3	"AST2"	"YER101C"	4750	14640	140	3368	3216	1926	33	37	19	100	99	0	2105	2055	1299	118	128	164	89	83	0	1.678	1.643	1.624	1.845	1.788	1.467	0.680	156	654	5322	5120	0.747	3335	1987	3183	1937	0
1	14	3	"PMD1"	"YER132C"	4940	14640	110	4254	3761	1690	34	83	391	97	91	0	3780	3360	1552	120	174	438	91	86	0	1.153	1.150	1.160	1.242	1.582	1.094	0.931	80	531	7880	6967	0.205	4220	3660	3727	3240	0
1	15	3	"CHD1"	"YER164W"	5160	14660	120	7117	6465	3322	34	74	354	98	95	0	3156	2700	1564	121	167	395	89	78	0	2.334	2.494	2.488	2.921	1.892	2.426	0.939	120	651	10118	9010	1.223	7083	3035	6431	2579	0
1	16	3	"SSA4"	"YER103W"	5370	14650	140	2034	2802	2517	34	41	86	92	89	0	1197	1816	1725	121	133	96	77	73	0	1.859	1.633	1.668	2.045	2.396	1.556	0.901	156	660	3076	4463	0.894	2000	1076	2768	1695	0
1	17	3	"YER134C"	"YER134C"	5530	14660	120	1851	1746	904	33	36	20	100	100	0	751	738	390	122	129	98	93	80	0	2.890	2.781	2.743	3.190	1.706	2.653	0.868	120	541	2447	2329	1.531	1818	629	1713	616	0
1	18	3	"YER166W"	"YER166W"	5740	14660	110	454	485	281	34	35	7	100	98	0	440	429	217	121	124	32	86	83	0	1.317	1.464	1.395	1.558	1.839	1.405	0.796	80	560	739	759	0.397	420	319	451	308	0
1	19	3	"AMS1"	"YGL156W"	5980	14650	120	2001	2500	2229	34	39	22	98	97	0	847	1141	1047	125	135	115	77	67	0	2.724	2.427	2.406	2.794	2.073	2.327	0.910	120	623	2689	3482	1.446	1967	722	2466	1016	0
1	20	3	"YGL188C"	"YGL188C"	6170	14670	130	172	246	201	33	38	22	94	86	0	334	379	216	124	136	124	70	43	0	0.662	0.835	0.819	0.779	1.963	0.627	0.531	120	616	349	468	-0.595	139	210	213	255	0
1	21	3	"YGL220W"	"YGL220W"	6370	14670	120	1956	2101	1463	33	34	6	100	100	0	702	798	569	121	130	111	75	70	0	3.310	3.055	3.070	3.579	2.014	2.966	0.809	120	637	2504	2745	1.727	1923	581	2068	677	0
1	1	4	"RCK1"	"YGL158W"	2370	14810	140	1793	2861	2692	32	33	6	98	98	0	646	1123	1035	119	122	51	83	76	0	3.342	2.818	2.811	3.239	2.132	2.808	0.896	156	790	2288	3833	1.741	1761	527	2829	1004	0
1	2	4	"CDC55"	"YGL190C"	2570	14810	120	2351	2779	2199	33	43	77	95	89	0	1153	1295	1025	121	131	96	77	72	0	2.246	2.339	2.340	2.565	2.157	2.353	0.863	120	527	3350	3920	1.167	2318	1032	2746	1174	0
1	3	4	"YGL222C"	"YGL222C"	2750	14820	130	1661	1940	1184	34	44	74	99	97	0	673	781	502	121	127	44	90	88	0	2.947	2.888	2.893	3.246	1.650	2.695	0.895	120	575	2179	2566	1.559	1627	552	1906	660	0
1	4	4	"YGL160W"	"YGL160W"	2960	14830	120	3700	3846	2413	33	36	23	100	100	0	1403	1358	870	123	127	38	91	89	0	2.865	3.087	3.076	3.405	1.861	3.071	0.912	120	572	4947	5048	1.518	3667	1280	3813	1235	0
1	5	4	"IME4"	"YGL192W"	3170	14820	130	1764	2342	2022	33	46	87	91	86	0	765	1281	1211	125	135	87	73	67	0	2.705	1.997	1.934	2.439	2.837	1.857	0.857	120	595	2371	3465	1.435	1731	640	2309	1156	0
1	6	4	"YGL224C"	"YGL224C"	3340	14830	130	2565	2600	1472	33	45	87	99	95	0	7166	7147	4210	123	133	87	97	95	0	0.360	0.365	0.365	0.403	1.830	0.346	0.899	120	596	9575	9591	-1.476	2532	7043	2567	7024	0
1	7	4	"SUT1"	"YGL162W"	3560	14820	120	1762	1996	1420	33	38	80	92	90	0	736	908	663	121	125	37	83	80	0	2.811	2.494	2.366	2.543	1.916	2.483	0.821	120	513	2344	2750	1.491	1729	615	1963	787	0
1	8	4	"HOS2"	"YGL194C"	3730	14830	160	4039	3561	1255	34	50	110	100	98	0	7594	6600	2496	121	133	100	99	98	0	0.536	0.544	0.540	0.574	1.409	0.529	0.945	208	711	11478	10006	-0.900	4005	7473	3527	6479	0
1	9	4	"YGL226W"	"YGL226W"	3950	14830	140	2188	2476	1898	34	64	316	84	74	0	2004	2910	2468	121	142	176	85	82	0	1.144	0.876	0.841	0.982	2.329	0.807	0.863	156	664	4037	5231	0.194	2154	1883	2442	2789	0
1	10	4	"YGR277C"	"YGR277C"	4140	14840	120	4110	3863	1872	34	34	6	100	100	0	1541	1414	732	120	126	61	97	95	0	2.868	2.959	2.967	3.268	1.652	2.915	0.908	120	564	5497	5123	1.520	4076	1421	3829	1294	0
1	11	4	"YHL013C"	"YHL013C"	4380	14840	120	3908	3486	2117	34	35	6	100	100	0	12654	11452	6764	120	135	136	100	100	0	0.309	0.305	0.302	0.311	1.835	0.297	0.921	120	603	16408	14784	-1.694	3874	12534	3452	11332	0
1	12	4	"YHL045W"	"YHL045W"	4570	14840	130	6211	5627	3930	34	39	31	100	99	0	3972	3911	2912	119	135	157	85	83	0	1.603	1.475	1.472	1.745	2.344	1.451	0.870	120	624	10030	9385	0.681	6177	3853	5593	3792	0
1	13	4	"SCW4"	"YGR279C"	4770	14840	130	2243	2163	1466	34	39	31	97	96	0	1008	1021	725	118	126	91	79	75	0	2.482	2.358	2.305	2.614	2.026	2.304	0.874	120	597	3099	3032	1.312	2209	890	2129	903	0
1	14	4	"RPS20"	"YHL015W"	4960	14850	130	841	862	538	33	56	281	74	62	0	1588	1518	1008	117	144	340	77	68	0	0.549	0.592	0.578	0.699	2.067	0.553	0.904	120	677	2279	2230	-0.864	808	1471	829	1401	0
1	15	4	"YHL047C"	"YHL047C"	5190	14850	130	3597	4127	2926	34	64	187	94	91	0	2820	3290	2485	120	140	121	90	85	0	1.320	1.291	1.328	1.604	2.394	1.258	0.880	120	635	6263	7263	0.400	3563	2700	4093	3170	0
1	16	4	"YOR1"	"YGR281W"	5370	14850	110	3810	3524	2212	35	77	223	96	88	0	4092	3950	2667	123	149	143	92	88	0	0.951	0.912	0.924	1.027	1.726	0.884	0.928	80	443	7744	7316	-0.072	3775	3969	3489	3827	0
1	17	4	"YHL017W"	"YHL017W"	5550	14860	120	3286	3342	1805	35	37	15	100	100	0	13251	12350	7060	122	130	121	100	99	0	0.248	0.270	0.269	0.291	1.620	0.258	0.928	120	576	16380	15535	-2.014	3251	13129	3307	12228	0
1	18	4	"YHL049C"	"YHL049C"	5760	14860	140	16910	18618	11093	35	46	72	100	100	0	5533	5993	3597	121	132	130	98	98	0	3.118	3.165	3.225	3.340	1.462	3.204	0.942	156	699	22287	24455	1.641	16875	5412	18583	5872	0
1	19	4	"YGR283C"	"YGR283C"	5950	14860	120	2427	2556	1413	34	49	83	100	100	0	767	862	538	120	138	271	73	55	0	3.699	3.399	3.420	3.889	1.677	3.063	0.612	120	532	3040	3264	1.887	2393	647	2522	742	0
1	20	4	"APM2"	"YHL019C"	6150	14870	120	3870	3828	2404	34	36	12	100	100	0	2549	2995	2112	121	129	101	95	91	0	1.580	1.320	1.322	1.656	1.886	1.236	0.936	120	570	6264	6668	0.660	3836	2428	3794	2874	0
1	21	4	"YHR001W"	"YHR001W"	6380	14870	120	2623	2492	1345	34	35	7	100	100	0	9764	9849	5846	121	127	89	100	100	0	0.268	0.253	0.259	0.277	1.609	0.233	0.914	120	646	12232	12186	-1.897	2589	9643	2458	9728	0
1	1	5	"YIL087C"	"YIL087C"	2360	15010	130	2482	2495	1531	32	33	9	100	100	0	1387	1269	763	121	131	133	88	81	0	1.935	2.145	2.225	2.352	1.824	2.216	0.839	120	742	3716	3611	0.953	2450	1266	2463	1148	0
1	2	5	"RPI1"	"YIL119C"	2590	15020	120	1976	1968	1234	32	34	18	100	100	0	1423	1475	1033	120	127	64	88	84	0	1.492	1.429	1.433	1.776	2.065	1.351	0.894	120	584	3247	3291	0.577	1944	1303	1936	1355	0
1	3	5	"YIL151C"	"YIL151C"	2770	15010	120	283	334	258	33	35	20	88	82	0	301	402	336	121	124	41	70	60	0	1.389	1.071	1.053	1.168	2.061	0.845	0.759	120	543	430	582	0.474	250	180	301	281	0
1	4	5	"YIL089W"	"YIL089W"	2990	15020	140	1163	1430	1154	33	35	12	96	93	0	1645	2033	1728	123	127	40	84	80	0	0.742	0.731	0.696	0.809	2.150	0.685	0.895	156	634	2652	3307	-0.430	1130	1522	1397	1910	0
1	5	5	"YIL121W"	"YIL121W"	3170	15030	120	2854	2618	1493	33	37	27	100	100	0	4085	4080	2452	121	125	39	99	98	0	0.712	0.653	0.658	0.711	1.658	0.626	0.914	120	514	6785	6544	-0.491	2821	3964	2585	3959	0
1	6	5	"RRD1"	"YIL153W"	3360	15030	120	2257	1989	1222	33	36	23	100	98	0	1171	1033	617	118	132	225	79	70	0	2.112	2.138	2.127	2.203	2.031	2.097	0.701	120	571	3277	2871	1.079	2224	1053	1956	915	0
1	7	5	"YIL091C"	"YIL091C"	3550	15030	110	4506	4180	2233	34	40	32	100	100	0	3461	3196	1944	119	125	41	100	100	0	1.338	1.347	1.341	1.527	1.502	1.241	0.911	80	497	7814	7223	0.420	4472	3342	4146	3077	0
1	8	5	"SIM1"	"YIL123W"	3740	15040	120	3373	3290	1709	33	37	24	100	100	0	1154	1150	638	119	128	75	95	91	0	3.227	3.159	3.246	3.512	1.605	3.115	0.898	120	535	4375	4288	1.690	3340	1035	3257	1031	0
1	9	5	"GUT2"	"YIL155C"	3970	15030	130	914	1382	1189	33	37	24	95	90	0	2413	2976	2753	121	132	85	79	79	0	0.384	0.473	0.463	0.570	2.518	0.427	0.853	120	646	3173	4204	-1.379	881	2292	1349	2855	0
1	10	5	"YIL093C"	"YIL093C"	4180	15030	130	1154	1438	1123	33	40	30	93	88	0	648	750	586	121	136	99	73	68	0	2.127	2.234	2.121	2.400	2.386	2.143	0.782	120	633	1648	2034	1.089	1121	527	1405	629	0
1	11	5	"KGD1"	"YIL125W"	4390	15040	120	2002	2279	1636	33	36	19	97	97	0	1682	1955	1584	121	129	66	89	80	0	1.261	1.225	1.287	1.519	2.593	1.144	0.844	120	536	3530	4080	0.335	1969	1561	2246	1834	0
1	12	5	"YIL157C"	"YIL157C"	4560	15050	120	2683	2509	1348	33	37	23	100	100	0	2712	2461	1434	120	127	99	93	89	0	1.022	1.058	1.034	1.188	1.796	1.020	0.914	120	497	5242	4817	0.032	2650	2592	2476	2341	0
1	13	5	"YJR026W"	"YJR026W"	4750	15050	120	12183	12945	8745	34	36	11	100	100	0	4773	5165	3747	120	130	139	97	93	0	2.611	2.559	2.505	2.922	1.880	2.528	0.911	120	574	16802	17956	1.385	12149	4653	12911	5045	0
1	14	5	"APS2"	"YJR058C"	4960	15050	120	1165	1300	846	34	35	9	99	97	0	341	354	216	119	127	120	60	47	0	5.095	5.387	5.094	5.934	2.014	4.969	0.723	120	584	1353	1501	2.349	1131	222	1266	235	0
1	15	5	"JSN1"	"YJR091C"	5180	15050	120	258	302	227	34	35	7	93	93	0	238	249	150	120	122	27	68	64	0	1.898	2.078	1.867	1.987	2.439	1.860	0.687	120	573	342	397	0.925	224	118	268	129	0
1	16	5	"YJR028W"	"YJR028W"	5370	15050	120	6520	9353	9120	34	50	142	98	95	0	2808	3641	3340	121	131	90	91	86	0	2.414	2.647	2.684	2.955	2.375	2.812	0.892	120	591	9173	12839	1.271	6486	2687	9319	3520	0
1	17	5	"CBF1"	"YJR060W"	5590	15060	100	260	256	165	34	35	6	100	95	0	302	281	150	120	125	101	65	42	0	1.242	1.379	1.252	1.289	2.072	0.054	0.031	80	455	408	383	0.312	226	182	222	161	0
1	18	5	"FIP1"	"YJR093C"	5760	15040	110	588	632	518	34	37	16	98	93	0	835	1015	878	119	130	126	65	65	0	0.774	0.667	0.675	0.774	2.739	0.556	0.772	80	486	1270	1494	-0.370	554	716	598	896	0
1	19	5	"YJR030C"	"YJR030C"	5980	15050	120	1418	1629	1388	34	44	74	93	83	0	1491	2020	1895	122	150	297	64	58	0	1.011	0.840	0.918	1.237	2.874	0.724	0.761	120	588	2753	3493	0.016	1384	1369	1595	1898	0
1	20	5	"NTA1"	"YJR062C"	6160	15040	110	482	547	499	34	51	92	75	61	0	624	892	966	124	151	173	62	55	0	0.896	0.668	0.670	0.770	2.832	0.515	0.694	80	496	948	1281	-0.158	448	500	513	768	0
1	21	5	"RPL43B"	"YJR094W-A"	6370	15050	110	2486	2473	1407	34	44	58	100	97	0	2040	2041	1303	125	141	109	90	86	0	1.280	1.273	1.260	1.518	2.207	1.158	0.870	80	556	4367	4355	0.357	2452	1915	2439	1916	0
1	1	6	"CPR7"	"YJR032W"	2350	15210	110	1759	1664	969	33	45	104	97	91	0	2463	2149	1348	121	133	111	91	88	0	0.737	0.804	0.822	0.959	2.053	0.754	0.931	80	572	4068	3659	-0.440	1726	2342	1631	2028	0
1	2	6	"CCT5"	"YJR064W"	2560	15220	120	3567	3533	2141	32	33	6	100	100	0	2180	2278	1396	119	125	85	93	90	0	1.715	1.622	1.613	1.632	1.633	1.622	0.913	120	593	5596	5660	0.778	3535	2061	3501	2159	0
1	3	6	"YJR096W"	"YJR096W"	2760	15220	120	1779	1952	1208	33	33	6	100	100	0	1651	1747	1130	121	123	32	96	96	0	1.141	1.180	1.209	1.373	1.836	1.142	0.943	120	600	3276	3545	0.191	1746	1530	1919	1626	0
1	4	6	"YKR021W"	"YKR021W"	2980	15210	130	816	1103	1004	33	36	25	89	84	0	1493	1971	1904	124	132	84	70	65	0	0.572	0.579	0.580	0.663	2.865	0.524	0.839	120	597	2152	2917	-0.806	783	1369	1070	1847	0
1	5	6	"YSR3"	"YKR053C"	3160	15220	110	808	980	743	34	42	39	98	93	0	935	1264	1042	123	148	233	78	68	0	0.953	0.829	0.903	1.033	2.221	0.702	0.819	80	466	1586	2087	-0.069	774	812	946	1141	0
1	6	6	"MRPL20"	"YKR085C"	3340	15230	100	619	617	366	33	40	31	100	91	0	483	460	252	118	150	328	56	10	0	1.605	1.708	1.753	1.821	1.693	0.789	0.242	80	464	951	926	0.683	586	365	584	342	0
1	7	6	"YKR023W"	"YKR023W"	3560	15230	120	2827	2872	1597	33	37	26	100	100	0	9447	9395	5995	120	124	50	100	99	0	0.300	0.306	0.303	0.372	1.833	0.285	0.949	120	612	12121	12114	-1.739	2794	9327	2839	9275	0
1	8	6	"RHO4"	"YKR055W"	3760	15220	150	41	73	68	33	36	22	35	26	0	131	164	133	118	142	215	10	3	0	0.615	0.870	0.481	0.380	3.858	0.080	0.125	156	736	21	86	-0.700	8	13	40	46	-50
1	9	6	"YKR087C"	"YKR087C"	3970	15230	120	1718	1710	1097	32	36	21	100	97	0	4473	4214	2778	120	128	81	93	93	0	0.387	0.410	0.423	0.469	2.003	0.392	0.931	120	558	6039	5772	-1.368	1686	4353	1678	4094	0
1	10	6	"RPC37"	"YKR025W"	4170	15230	120	2568	2481	1348	32	35	18	100	100	0	2409	2231	1365	120	127	65	91	90	0	1.108	1.160	1.174	1.402	1.961	1.103	0.928	120	513	4825	4560	0.148	2536	2289	2449	2111	0
1	11	6	"RPS21A"	"YKR057W"	4340	15240	120	1755	1815	1082	32	35	16	100	100	0	552	517	291	118	125	61	80	77	0	3.970	4.469	4.622	4.857	2.025	4.473	0.802	120	551	2157	2182	1.989	1723	434	1783	399	0
1	12	6	"YKR089C"	"YKR089C"	4560	15240	120	280	312	201	33	34	13	97	96	0	405	432	264	120	123	75	75	65	0	0.867	0.894	0.881	0.926	2.023	0.809	0.824	120	586	532	591	-0.206	247	285	279	312	0
1	13	6	"YKR027W"	"YKR027W"	4770	15250	130	4275	4037	2374	34	35	8	100	100	0	2816	2650	1686	121	129	126	88	87	0	1.574	1.583	1.590	1.892	1.921	1.535	0.937	120	616	6936	6532	0.654	4241	2695	4003	2529	0
1	14	6	"TIF1"	"YKR059W"	4970	15240	120	1707	1903	1437	33	34	7	99	97	0	962	1126	837	119	129	120	81	76	0	1.986	1.857	1.840	1.874	1.697	1.833	0.912	120	544	2517	2877	0.990	1674	843	1870	1007	0
1	15	6	"SRL3"	"YKR091W"	5160	15250	120	1430	1778	1177	33	35	8	100	100	0	742	795	488	121	156	522	55	30	0	2.250	2.589	2.685	2.858	1.885	2.558	0.857	120	559	2018	2419	1.170	1397	621	1745	674	0
1	16	6	"YLR232W"	"YLR232W"	5380	15240	130	585	691	566	34	42	49	83	72	0	419	608	685	122	143	258	53	44	0	1.855	1.352	1.408	1.429	3.421	0.659	0.276	120	666	848	1143	0.892	551	297	657	486	0
1	17	6	"RPS28B"	"YLR264W"	5590	15250	120	1251	1152	743	34	43	52	95	90	0	785	717	467	122	140	265	63	55	0	1.836	1.879	1.856	2.128	1.877	0.602	0.175	120	593	1880	1713	0.876	1217	663	1118	595	0
1	18	6	"ATP14"	"YLR295C"	5800	15250	120	1164	1185	736	33	35	13	96	96	0	490	449	249	119	124	93	76	70	0	3.049	3.491	3.335	3.437	1.693	3.433	0.672	120	595	1502	1482	1.608	1131	371	1152	330	0
1	19	6	"TOP3"	"YLR234W"	5990	15260	120	2340	2435	1751	33	36	15	100	99	0	629	636	450	120	257	2143	0	0	0	4.532	4.655	4.529	5.225	1.968	4.472	0.858	120	481	2816	2918	2.180	2307	509	2402	516	0
1	20	6	"YLR266C"	"YLR266C"	6150	15270	120	1427	1474	924	33	34	8	100	100	0	1342	1319	872	122	243	1994	15	0	0	1.143	1.204	1.225	1.437	2.023	1.135	0.904	120	558	2614	2638	0.192	1394	1220	1441	1197	0
1	21	6	"YLR297W"	"YLR297W"	6370	15260	120	1761	1654	982	33	35	22	100	100	0	561	575	325	122	125	46	85	83	0	3.936	3.578	3.555	3.817	1.760	3.547	0.856	120	682	2167	2074	1.977	1728	439	1621	453	0
1	1	7	"YLR236C"	"YLR236C"	2340	15420	120	675	733	381	32	35	52	99	95	0	357	364	164	119	124	83	80	62	0	2.702	2.861	2.927	3.242	2.123	2.753	0.814	120	667	881	946	1.434	643	238	701	245	0
1	2	7	"SEC22"	"YLR268W"	2570	15420	120	3227	2716	1247	33	40	29	100	100	0	1698	1467	714	126	140	104	91	89	0	2.032	2.001	1.966	2.137	1.790	1.987	0.904	120	537	4766	4024	1.023	3194	1572	2683	1341	0
1	3	7	"ECM38"	"YLR299W"	2750	15420	130	4036	3650	2084	34	46	45	100	100	0	1151	1043	586	127	159	244	81	70	0	3.908	3.948	3.907	4.042	1.579	3.969	0.721	120	582	5026	4532	1.967	4002	1024	3616	916	0
1	4	7	"YLR238W"	"YLR238W"	2980	15410	130	5714	5374	3185	34	37	25	100	100	0	3240	3014	1905	121	140	222	88	82	0	1.821	1.846	1.850	2.141	1.975	1.821	0.890	120	689	8799	8233	0.865	5680	3119	5340	2893	0
1	5	7	"YLR270W"	"YLR270W"	3190	15420	120	2797	2710	1834	33	36	21	98	96	0	2575	2359	1713	119	133	195	84	74	0	1.125	1.195	1.207	1.344	2.428	1.154	0.853	120	569	5220	4917	0.170	2764	2456	2677	2240	0
1	6	7	"YLR301W"	"YLR301W"	3370	15420	120	2068	1858	944	33	34	8	100	100	0	2043	1738	904	119	127	133	90	89	0	1.058	1.127	1.148	1.288	1.989	1.106	0.869	120	593	3959	3444	0.081	2035	1924	1825	1619	0
1	7	7	"MPT1"	"YMR005W"	3590	15420	110	1367	1589	1271	33	42	76	83	77	0	6870	9240	8232	119	187	516	78	72	0	0.198	0.171	0.176	0.256	3.900	0.144	0.846	80	551	8085	10677	-2.339	1334	6751	1556	9121	0
1	8	7	"MIH1"	"YMR036C"	3790	15420	110	506	537	411	33	42	77	76	66	0	585	649	518	118	230	761	36	1	0	1.013	0.949	0.926	0.839	2.637	0.654	0.528	80	503	940	1035	0.018	473	467	504	531	0
1	9	7	"YMR067C"	"YMR067C"	3990	15430	120	379	364	231	32	34	9	94	91	0	863	881	654	119	164	521	60	35	0	0.466	0.436	0.405	0.433	2.337	0.139	0.267	120	575	1091	1094	-1.100	347	744	332	762	0
1	10	7	"YMR007W"	"YMR007W"	4190	15430	120	495	654	524	33	34	9	95	90	0	2325	3043	2648	119	155	315	75	70	0	0.209	0.212	0.205	0.214	2.440	0.190	0.854	120	511	2668	3545	-2.255	462	2206	621	2924	0
1	11	7	"LYS7"	"YMR038C"	4350	15450	120	1983	1802	1050	32	33	7	100	100	0	968	900	564	116	140	277	73	57	0	2.290	2.258	2.196	2.639	1.921	2.105	0.801	120	479	2803	2554	1.195	1951	852	1770	784	0
1	12	7	"YMR069W"	"YMR069W"	4570	15440	120	536	500	254	32	33	7	100	100	0	469	435	215	119	124	77	80	71	0	1.440	1.481	1.399	1.567	1.980	1.402	0.831	120	577	854	784	0.526	504	350	468	316	0
1	13	7	"YMR009W"	"YMR009W"	4780	15440	120	1493	1478	1045	33	34	8	100	98	0	719	748	499	121	125	76	81	76	0	2.441	2.305	2.265	2.383	2.249	2.327	0.849	120	558	2058	2072	1.288	1460	598	1445	627	0
1	14	7	"YMR040W"	"YMR040W"	4980	15450	120	951	974	652	33	35	11	100	100	0	690	755	503	121	129	97	79	73	0	1.613	1.484	1.528	1.727	2.075	1.409	0.838	120	560	1487	1575	0.690	918	569	941	634	0
1	15	7	"YMR071C"	"YMR071C"	5180	15440	120	1345	1630	1413	34	37	20	96	90	0	1656	2270	2055	121	172	575	63	55	0	0.854	0.743	0.729	0.832	2.667	0.622	0.714	120	536	2846	3745	-0.228	1311	1535	1596	2149	0
1	16	7	"HXT2"	"YMR011W"	5360	15440	110	5758	5160	2806	34	45	80	100	100	0	12528	10462	5888	121	173	600	91	87	0	0.461	0.496	0.509	0.574	1.927	0.466	0.895	80	528	18131	15467	-1.116	5724	12407	5126	10341	0
1	17	7	"ARG80"	"YMR042W"	5610	15450	120	1448	1328	825	34	35	9	99	95	0	638	572	329	121	126	46	84	80	0	2.735	2.869	2.624	2.758	1.884	2.882	0.860	120	565	1931	1745	1.452	1414	517	1294	451	0
1	18	7	"YMR073C"	"YMR073C"	5780	15450	130	1233	1242	868	34	36	11	96	91	0	1218	1271	940	119	123	35	81	80	0	1.091	1.049	1.030	1.217	2.363	0.988	0.894	120	567	2298	2360	0.126	1199	1099	1208	1152	0
1	19	7	"YNL047C"	"YNL047C"	5980	15450	130	1780	2438	2110	34	39	31	96	93	0	2263	2440	2106	124	238	1899	52	28	0	0.816	1.038	1.072	1.156	2.272	0.379	0.258	120	613	3885	4720	-0.293	1746	2139	2404	2316	0
1	20	7	"YNL080C"	"YNL080C"	6190	15460	130	1919	1946	1426	33	38	31	93	88	0	2275	2166	1599	126	248	1916	52	17	0	0.878	0.938	0.951	1.037	2.364	0.902	0.843	120	605	4035	3953	-0.188	1886	2149	1913	2040	0
1	21	7	"DBP2"	"YNL112W"	6370	15460	130	2380	2537	1941	33	34	8	100	100	0	2249	2593	2049	122	133	154	85	78	0	1.103	1.013	1.028	1.164	2.218	0.978	0.882	120	665	4474	4975	0.142	2347	2127	2504	2471	0
1	1	8	"SFB2"	"YNL049C"	2370	15600	110	340	482	483	32	36	17	70	66	0	280	429	441	123	129	81	55	48	0	1.962	1.471	1.236	0.738	5.130	1.147	0.674	80	539	465	756	0.972	308	157	450	306	0
1	2	8	"PMS1"	"YNL082W"	2570	15600	120	1076	1485	1473	34	54	55	85	82	0	2199	2970	3184	132	174	189	68	65	0	0.504	0.511	0.511	0.601	3.186	0.446	0.800	120	547	3109	4289	-0.988	1042	2067	1451	2838	0
1	3	8	"YNL114C"	"YNL114C"	2770	15610	150	707	1081	966	34	54	60	87	82	0	461	495	348	128	171	186	60	44	0	2.021	2.853	2.827	2.533	2.773	3.295	0.331	156	728	1006	1414	1.015	673	333	1047	367	-100
1	4	8	"YNL051W"	"YNL051W"	3000	15620	130	2281	2148	1253	34	43	47	99	96	0	4339	4374	2876	119	132	71	95	91	0	0.532	0.497	0.482	0.603	2.081	0.453	0.902	120	625	6467	6369	-0.909	2247	4220	2114	4255	0
1	5	8	"END3"	"YNL084C"	3170	15610	110	1850	1695	1019	34	44	54	98	96	0	4064	3685	2385	121	133	81	95	93	0	0.461	0.466	0.487	0.561	2.148	0.437	0.878	80	448	5759	5225	-1.119	1816	3943	1661	3564	0
1	6	8	"YNL116W"	"YNL116W"	3360	15630	120	4477	4188	2223	33	36	16	100	100	0	4270	4028	2258	120	124	45	99	99	0	1.071	1.063	1.035	1.146	1.800	1.041	0.899	120	552	8594	8063	0.099	4444	4150	4155	3908	0
1	7	8	"MSG5"	"YNL053W"	3560	15630	120	3361	2927	1608	33	36	25	100	99	0	2117	2120	1123	117	129	175	92	90	0	1.664	1.445	1.405	1.462	1.686	1.451	0.865	120	642	5328	4897	0.735	3328	2000	2894	2003	0
1	8	8	"YNL086W"	"YNL086W"	3810	15620	140	1393	1626	1275	33	34	9	96	95	0	898	1087	833	117	139	291	67	57	0	1.741	1.642	1.567	1.727	2.259	1.575	0.799	156	791	2141	2563	0.800	1360	781	1593	970	0
1	9	8	"DCP2"	"YNL118C"	4000	15630	120	1882	1997	1517	33	35	12	97	96	0	1729	1958	1612	118	132	168	80	78	0	1.148	1.067	0.997	1.156	2.338	1.001	0.860	120	508	3460	3804	0.199	1849	1611	1964	1840	0
1	10	8	"CMK2"	"YOL016C"	4150	15630	110	633	685	469	34	41	54	96	88	0	814	1051	832	121	158	309	70	51	0	0.864	0.700	0.698	0.869	2.292	0.528	0.742	80	484	1292	1581	-0.210	599	693	651	930	0
1	11	8	"YOL048C"	"YOL048C"	4390	15620	150	697	1072	1020	33	40	47	81	76	0	931	1764	1720	122	145	224	67	61	0	0.821	0.633	0.615	0.641	2.801	0.537	0.749	156	734	1473	2681	-0.285	664	809	1039	1642	0
1	12	8	"YOL080C"	"YOL080C"	4590	15630	120	1232	1383	1119	33	36	20	91	89	0	1345	1614	1366	123	130	57	79	74	0	0.981	0.905	0.884	0.999	2.876	0.845	0.844	120	546	2421	2841	-0.027	1199	1222	1350	1491	0
1	13	8	"TLG2"	"YOL018C"	4790	15640	130	2065	2607	2243	33	36	12	98	95	0	2416	3524	3306	122	133	180	80	70	0	0.886	0.757	0.719	0.989	2.959	0.694	0.841	120	612	4326	5976	-0.175	2032	2294	2574	3402	0
1	14	8	"YOL050C"	"YOL050C"	5000	15640	120	1209	1157	828	34	36	11	96	95	0	1095	1257	965	122	138	226	71	65	0	1.208	0.989	0.941	1.127	2.303	0.905	0.840	120	513	2148	2258	0.272	1175	973	1123	1135	0
1	15	8	"YOL082W"	"YOL082W"	5180	15640	120	2012	2176	1609	34	36	16	100	99	0	677	720	488	122	148	269	67	50	0	3.564	3.582	3.588	3.637	2.327	3.659	0.510	120	583	2533	2740	1.833	1978	555	2142	598	0
1	16	8	"TAT2"	"YOL020W"	5410	15640	120	2566	2770	1923	34	44	76	95	90	0	1079	1279	927	124	146	194	80	74	0	2.651	2.369	2.368	2.687	2.054	2.334	0.876	120	595	3487	3891	1.407	2532	955	2736	1155	0
1	17	8	"SPE2"	"YOL052C"	5590	15640	130	1825	2084	1613	34	38	21	95	95	0	954	1225	964	123	126	47	81	80	0	2.155	1.860	1.743	1.916	2.047	1.796	0.643	120	583	2622	3152	1.108	1791	831	2050	1102	0
1	18	8	"YOL084W"	"YOL084W"	5790	15650	120	1982	2112	1497	34	46	74	97	93	0	688	741	507	124	136	86	79	72	0	3.454	3.368	3.306	3.480	2.215	3.293	0.577	120	528	2512	2695	1.788	1948	564	2078	617	0
1	19	8	"YOL022C"	"YOL022C"	5970	15660	130	2427	2366	1266	34	46	73	100	100	0	6550	6747	3972	125	146	137	100	99	0	0.372	0.352	0.351	0.376	1.533	0.316	0.864	120	564	8818	8954	-1.425	2393	6425	2332	6622	0
1	20	8	"YOL053W"	"YOL053W"	6160	15670	120	4398	4247	2424	34	36	11	100	100	0	2654	2550	1587	124	140	127	93	88	0	1.725	1.737	1.711	1.940	1.806	1.670	0.897	120	594	6894	6639	0.787	4364	2530	4213	2426	0
1	21	8	"ADH1"	"YOL086C"	6400	15660	120	1838	2217	1688	34	35	7	100	100	0	681	713	521	123	132	77	77	69	0	3.233	3.700	3.442	3.727	2.106	3.726	0.829	120	639	2362	2773	1.693	1804	558	2183	590	0
1	1	9	"RPL33B"	"YOR234C"	2390	15800	110	1918	1896	1308	33	50	137	87	82	0	2337	2066	1510	120	154	265	75	70	0	0.850	0.957	0.936	1.040	1.875	0.863	0.858	80	579	4102	3809	-0.234	1885	2217	1863	1946	0
1	2	9	"PNT1"	"YOR266W"	2580	15800	110	236	263	184	33	53	144	56	41	0	580	587	445	123	184	546	46	10	0	0.444	0.496	0.405	0.381	2.316	0.082	0.147	80	528	660	694	-1.171	203	457	230	464	0
1	3	9	"YOR298W"	"YOR298W"	2780	15800	130	249	274	192	33	41	39	85	75	0	358	389	271	123	140	121	65	49	0	0.919	0.906	0.846	0.874	2.083	0.722	0.753	120	639	451	507	-0.122	216	235	241	266	0
1	4	9	"DFR1"	"YOR236W"	2980	15810	120	968	1275	1058	33	36	15	94	93	0	399	457	348	118	134	194	57	42	0	3.327	3.664	3.420	3.429	2.618	3.565	0.825	120	601	1216	1581	1.734	935	281	1242	339	0
1	5	9	"YOR268C"	"YOR268C"	3200	15810	120	426	502	367	33	42	46	86	80	0	248	266	166	119	140	208	39	8	0	3.047	3.190	2.757	3.002	2.772	1.472	0.131	120	553	522	616	1.607	393	129	469	147	0
1	6	9	"YOR300W"	"YOR300W"	3380	15820	120	377	410	282	33	36	14	90	87	0	284	321	205	118	120	32	72	67	0	2.072	1.857	1.698	1.832	1.970	1.656	0.762	120	530	510	580	1.051	344	166	377	203	0
1	7	9	"YOR238W"	"YOR238W"	3560	15830	120	1853	1898	1183	33	35	14	100	100	0	1059	997	607	117	120	34	91	88	0	1.932	2.119	2.218	2.374	1.754	2.107	0.915	120	514	2762	2745	0.950	1820	942	1865	880	0
1	8	9	"VPH1"	"YOR270C"	3760	15830	110	1206	1119	584	33	34	9	100	100	0	2106	1840	988	117	142	312	82	76	0	0.590	0.630	0.644	0.765	2.077	0.555	0.783	80	505	3162	2809	-0.762	1173	1989	1086	1723	0
1	9	9	"YOR302W"	"YOR302W"	3960	15840	110	195	211	125	34	37	15	88	86	0	200	186	90	117	140	308	0	0	0	1.940	2.565	2.102	1.775	3.574	2.085	0.512	80	470	244	246	0.956	161	83	177	69	0
1	10	9	"YOR240W"	"YOR240W"	4140	15840	120	2113	1979	993	33	37	34	100	98	0	1204	1065	603	120	124	53	90	88	0	1.919	2.059	2.049	2.352	1.854	1.969	0.899	120	579	3164	2891	0.940	2080	1084	1946	945	0
1	11	9	"YTM1"	"YOR272W"	4390	15830	120	1463	1561	1163	32	36	22	92	90	0	1902	2253	1774	121	129	93	81	78	0	0.803	0.717	0.708	0.780	2.542	0.668	0.876	120	555	3212	3661	-0.316	1431	1781	1529	2132	0
1	12	9	"YOR304C-A"	"YOR304C-A"	4560	15840	120	1054	955	475	32	36	17	99	96	0	2693	2316	1324	124	137	218	88	83	0	0.398	0.421	0.421	0.487	1.855	0.385	0.894	120	524	3591	3115	-1.330	1022	2569	923	2192	0
1	13	9	"GRE1"	"YPL223C"	4790	15840	140	1694	1856	1239	34	35	9	100	99	0	665	788	526	123	149	290	67	46	0	3.063	2.740	2.751	3.042	1.741	2.599	0.642	156	685	2202	2487	1.615	1660	542	1822	665	0
1	14	9	"BBP1"	"YPL255W"	5010	15830	130	3065	3201	2004	34	36	12	100	99	0	919	918	595	122	143	243	75	64	0	3.803	3.979	3.997	4.348	1.684	3.898	0.659	120	574	3828	3963	1.927	3031	797	3167	796	0
1	15	9	"YPR004C"	"YPR004C"	5190	15840	110	2180	1994	1283	34	50	80	92	87	0	2538	2547	1819	125	174	292	82	75	0	0.889	0.809	0.800	0.936	1.935	0.718	0.876	80	486	4559	4382	-0.169	2146	2413	1960	2422	0
1	16	9	"YPL225W"	"YPL225W"	5400	15840	130	923	1178	920	34	46	70	90	85	0	3728	4500	3779	127	164	252	80	75	0	0.247	0.262	0.266	0.342	2.443	0.244	0.907	120	663	4490	5517	-2.018	889	3601	1144	4373	0
1	17	9	"YPL257W"	"YPL257W"	5600	15850	120	1319	1290	903	34	37	17	94	91	0	972	934	667	123	131	66	79	73	0	1.514	1.549	1.483	1.623	2.297	1.490	0.874	120	565	2134	2067	0.598	1285	849	1256	811	0
1	18	9	"ICL2"	"YPR006C"	5790	15850	130	2661	2880	1999	34	39	49	95	94	0	3865	3918	3051	124	145	197	86	82	0	0.702	0.750	0.743	0.871	2.203	0.681	0.866	120	548	6368	6640	-0.510	2627	3741	2846	3794	0
1	19	9	"ALG5"	"YPL227C"	5980	15850	120	2389	2064	1333	34	40	52	95	89	0	4905	4535	3065	124	145	204	87	85	0	0.493	0.460	0.441	0.474	1.902	0.429	0.879	120	491	7136	6441	-1.022	2355	4781	2030	4411	0
1	20	9	"APM1"	"YPL259C"	6170	15860	120	3824	3595	1887	35	43	35	100	100	0	5379	4849	2755	124	140	100	99	94	0	0.721	0.753	0.755	0.852	1.753	0.723	0.926	120	512	9044	8285	-0.472	3789	5255	3560	4725	0
1	21	9	"YPR008W"	"YPR008W"	6370	15860	120	3250	3607	2259	34	41	31	100	100	0	5720	5296	3537	125	141	98	98	97	0	0.575	0.691	0.695	0.804	1.902	0.663	0.930	120	644	8811	8744	-0.799	3216	5595	3573	5171	0
1	1	10	"YPL229W"	"YPL229W"	2400	16010	130	3569	3489	2341	33	43	118	93	89	0	2350	2391	1589	120	136	146	84	81	0	1.586	1.522	1.553	1.704	1.930	1.517	0.953	120	715	5766	5727	0.665	3536	2230	3456	2271	0
1	2	10	"YPL261C"	"YPL261C"	2600	16010	120	772	781	512	33	35	11	98	96	0	544	588	363	123	148	458	45	15	0	1.755	1.609	1.564	1.699	1.617	1.544	0.895	120	562	1160	1213	0.812	739	421	748	465	0
1	3	10	"RPA135"	"YPR010C"	2740	16010	110	4127	3998	2321	33	76	313	91	87	0	5129	5245	3260	124	176	410	90	86	0	0.818	0.774	0.781	0.906	2.008	0.737	0.939	80	494	9099	9086	-0.290	4094	5005	3965	5121	0
1	4	10	"SEC7"	"YDR170C"	3030	16000	90	128	172	132	33	36	12	86	78	0	217	232	128	123	126	28	71	59	0	1.011	1.275	1.114	0.913	3.505	1.041	0.680	52	314	189	248	0.015	95	94	139	109	0
1	5	10	"YRF1-1"	"YDR545W"	3160	16010	150	43	80	115	33	36	12	45	30	0	129	268	1011	119	129	167	10	4	0	1.000	0.315	0.536	0.523	4.391	0.010	0.007	156	817	20	196	0.000	10	10	47	149	-50
1	6	10	"SWI4"	"YER111C"	3340	16030	90	70	131	128	34	36	13	84	61	0	144	178	128	119	126	60	34	17	0	1.440	1.644	0.986	0.988	3.736	0.602	0.277	52	372	61	156	0.526	36	25	97	59	0
1	7	10	"ESP1"	"YGR098C"	3560	16020	150	41	60	70	33	35	12	42	28	0	125	150	140	120	130	116	4	3	0	1.600	0.900	0.508	0.486	3.988	0.230	0.178	156	713	13	57	0.678	8	5	27	30	-50
1	8	10	"RIM101"	"YHL027W"	3760	16020	150	45	104	177	32	34	9	57	42	0	141	186	169	117	138	290	6	2	0	0.542	1.043	0.655	0.656	3.156	0.579	0.373	156	702	37	141	-0.885	13	24	72	69	-50
1	9	10	"MIP6"	"YHR015W"	3960	16020	150	39	71	102	33	35	11	40	28	0	125	189	575	118	121	30	24	14	0	0.857	0.535	0.577	0.536	5.249	0.027	0.019	156	624	13	109	-0.222	6	7	38	71	-50
1	10	10	"VTH1"	"YIL173W"	4160	16020	150	39	62	94	32	33	8	47	33	0	125	139	108	121	126	74	8	3	0	1.750	1.667	0.525	0.492	3.862	0.755	0.588	156	645	11	48	0.807	7	4	30	18	-50
1	11	10	"YJR029W"	"YJR029W"	4360	16030	150	44	67	69	32	34	11	50	35	0	123	142	90	120	128	81	8	4	0	4.000	1.591	0.686	0.613	4.973	0.100	0.084	156	656	15	57	2.000	12	3	35	22	-50
1	12	10	"YLL034C"	"YLL034C"	4560	16030	150	38	63	85	33	35	14	33	21	0	130	144	95	121	134	203	3	1	0	0.556	1.304	0.338	0.371	3.892	0.045	0.039	156	607	14	53	-0.848	5	9	30	23	-50
1	13	10	"ESC1"	"YMR219W"	4760	16030	150	41	59	66	33	69	360	1	0	0	127	135	100	121	195	603	0	0	0	1.333	1.857	0.448	0.407	3.833	0.466	0.390	156	593	14	40	0.415	8	6	26	14	-50
1	14	10	"YKU70"	"YMR284W"	4960	16030	150	39	59	56	34	67	326	0	0	0	117	132	77	121	191	559	0	0	0	-1.250	2.273	0.378	0.445	3.361	0.237	0.157	156	668	1	36	Error	5	-4	25	11	-50
1	15	10	"POL1"	"YNL102W"	5160	16040	150	45	88	123	34	40	54	21	11	0	135	169	130	123	138	126	8	7	0	0.917	1.174	0.763	0.782	4.017	0.566	0.386	156	790	23	100	-0.126	11	12	54	46	-50
1	16	10	"YMRWdelta20"	"YMRWdelta20"	5410	16050	130	637	596	346	34	37	15	95	91	0	869	801	508	125	153	330	66	55	0	0.810	0.831	0.788	0.959	2.341	0.460	0.469	120	613	1347	1238	-0.303	603	744	562	676	0
1	17	10	"IntYNL112W"	"IntYNL112W"	5560	16050	120	1350	1218	684	34	36	11	98	98	0	3092	2745	1570	124	149	339	87	83	0	0.443	0.452	0.443	0.468	1.705	0.439	0.919	120	570	4284	3805	-1.173	1316	2968	1184	2621	0
1	18	10	"CEN14"	"CEN14"	5830	16040	150	178	165	90	34	35	12	86	81	0	516	560	361	124	140	173	67	53	0	0.367	0.300	0.278	0.305	2.135	0.207	0.652	156	790	536	567	-1.445	144	392	131	436	0
1	19	10	"YORCdelta11"	"YORCdelta11"	6000	16050	130	615	655	445	34	38	23	92	88	0	411	406	264	124	134	124	64	57	0	2.024	2.202	2.052	2.193	1.904	1.999	0.835	120	519	868	903	1.017	581	287	621	282	0
1	20	10	"YORWdelta16"	"YORWdelta16"	6190	16050	130	382	418	270	35	41	28	93	87	0	591	625	411	124	130	43	80	79	0	0.743	0.764	0.741	0.822	2.255	0.693	0.866	120	593	814	884	-0.428	347	467	383	501	0
1	21	10	"YOR298C-A"	"YOR298C-A"	6400	16070	120	278	344	241	34	36	10	98	96	0	322	557	1411	123	125	30	82	78	0	1.226	0.714	1.101	1.210	2.254	0.054	0.048	120	584	443	744	0.294	244	199	310	434	0
1	1	11	"YPLCdelta10"	"YPLCdelta10"	2380	16210	120	1459	1587	1098	32	33	7	100	100	0	2381	2675	2035	125	142	207	87	80	0	0.633	0.610	0.636	0.712	1.979	0.552	0.858	120	559	3683	4105	-0.661	1427	2256	1555	2550	0
1	2	11	"YPRCdelta13"	"YPRCdelta13"	2530	16220	130	1122	1069	595	33	34	7	100	100	0	3182	2886	1717	124	145	219	91	84	0	0.356	0.375	0.383	0.416	1.829	0.348	0.881	120	609	4147	3798	-1.490	1089	3058	1036	2762	0
1	3	11	"SNR51"	"SNR51"	2770	16220	130	399	373	215	33	55	245	60	32	0	446	444	253	123	160	340	46	7	0	1.133	1.059	1.067	1.202	1.989	0.420	0.305	120	649	689	661	0.180	366	323	340	321	0
1	4	11	"iYAL068C-0"	"iYAL068C-0"	2930	16210	110	1307	1285	702	32	33	7	100	100	0	1012	974	535	121	162	571	71	28	0	1.431	1.469	1.444	1.697	1.891	0.675	0.250	80	541	2166	2106	0.517	1275	891	1253	853	0
1	5	11	"iYAL067C"	"iYAL067C"	3150	16220	110	2931	2497	1058	33	36	14	100	100	0	1715	1504	709	121	151	516	83	72	0	1.818	1.782	1.696	1.877	1.643	1.757	0.908	80	579	4492	3847	0.862	2898	1594	2464	1383	0
1	6	11	"iYAL064C-A-0"	"iYAL064C-A-0"	3400	16210	130	4893	4590	3271	34	38	19	100	99	0	3816	4010	2896	122	130	85	86	85	0	1.315	1.172	1.266	1.321	2.133	1.174	0.875	120	657	8553	8444	0.395	4859	3694	4556	3888	0
1	7	11	"iYBR065C"	"iYBR065C"	3560	16230	130	1481	1396	619	33	35	14	100	100	0	1404	1234	621	119	148	329	83	69	0	1.127	1.222	1.237	1.389	1.873	1.150	0.874	120	583	2733	2478	0.172	1448	1285	1363	1115	0
1	8	11	"iYBR069C"	"iYBR069C"	3800	16230	120	1237	1145	641	33	34	7	100	100	0	1330	1320	801	120	183	843	63	35	0	0.995	0.927	0.910	1.049	2.041	0.310	0.257	120	624	2414	2312	-0.007	1204	1210	1112	1200	0
1	9	11	"iYBR073W"	"iYBR073W"	3990	16220	130	756	857	614	33	35	14	97	95	0	715	857	619	123	158	791	45	10	0	1.221	1.123	1.131	1.208	2.432	1.064	0.853	120	589	1315	1558	0.288	723	592	824	734	0
1	10	11	"iYBR085W-1"	"iYBR085W-1"	4190	16230	120	1403	1427	942	33	35	14	98	96	0	1442	1425	1021	120	121	28	90	87	0	1.036	1.068	1.088	1.145	2.143	1.004	0.858	120	573	2692	2699	0.051	1370	1322	1394	1305	0
1	11	11	"iYBR089W"	"iYBR089W"	4400	16230	120	4161	3501	2104	33	35	9	100	100	0	4022	3235	2097	119	130	214	85	81	0	1.058	1.113	1.144	1.304	2.231	1.076	0.892	120	555	8031	6584	0.081	4128	3903	3468	3116	0
1	12	11	"iYBR093C"	"iYBR093C"	4600	16240	120	676	704	476	34	34	7	99	99	0	406	377	231	119	134	233	53	22	0	2.237	2.597	2.450	2.749	2.072	1.759	0.252	120	466	929	928	1.162	642	287	670	258	0
1	13	11	"iYBR111C"	"iYBR111C"	4760	16230	150	188	1216	1603	34	210	829	40	28	0	208	1546	2054	122	344	1040	35	28	0	1.791	0.830	0.739	0.707	2.981	0.794	0.921	156	641	240	2606	0.841	154	86	1182	1424	-50
1	14	11	"iYBR117C"	"iYBR117C"	4980	16250	120	3217	2876	1314	34	218	844	86	79	0	2060	1844	949	124	354	1059	71	40	0	1.644	1.652	1.649	1.862	1.697	1.384	0.817	120	617	5119	4562	0.717	3183	1936	2842	1720	0
1	15	11	"iYBR121C"	"iYBR121C"	5210	16240	130	1365	1397	839	35	39	16	100	100	0	547	557	312	124	138	106	79	74	0	3.144	3.145	2.962	3.054	1.678	3.148	0.862	120	631	1753	1795	1.653	1330	423	1362	433	0
1	16	11	"iYBR139W"	"iYBR139W"	5380	16250	120	366	339	142	36	44	26	100	95	0	1129	1056	490	131	175	376	82	60	0	0.331	0.328	0.332	0.358	1.724	0.283	0.815	120	526	1328	1228	-1.597	330	998	303	925	0
1	17	11	"iYBR143C"	"iYBR143C"	5600	16240	110	1876	1644	1009	35	47	67	91	86	0	746	741	461	129	161	373	66	47	0	2.984	2.629	2.577	2.631	1.719	2.578	0.771	80	478	2458	2221	1.577	1841	617	1609	612	0
1	18	11	"iYBR147W"	"iYBR147W"	5750	16250	110	1296	1089	515	34	44	64	98	88	0	1028	884	451	126	138	160	81	76	0	1.399	1.392	1.388	1.469	1.454	1.235	0.769	80	517	2164	1813	0.485	1262	902	1055	758	0
1	19	11	"iYDL240W"	"iYDL240W"	6020	16250	120	739	693	425	33	37	22	96	91	0	3097	2788	1824	123	126	35	92	89	0	0.237	0.248	0.254	0.301	2.618	0.228	0.873	120	570	3680	3325	-2.075	706	2974	660	2665	0
1	20	11	"iYDL236W"	"iYDL236W"	6190	16250	130	227	248	154	34	36	11	93	88	0	264	278	166	124	126	29	70	66	0	1.379	1.390	1.223	1.277	2.323	1.117	0.768	120	600	333	368	0.463	193	140	214	154	0
1	21	11	"iYDL232W"	"iYDL232W"	6410	16250	130	377	454	338	33	38	20	96	93	0	405	453	288	125	131	56	79	70	0	1.229	1.284	1.251	1.340	2.058	7.161	0.353	120	651	624	749	0.297	344	280	421	328	0
1	1	12	"iYDL216C"	"iYDL216C"	2360	16400	110	824	711	404	32	35	18	96	92	0	350	306	159	122	147	280	35	0	0	3.474	3.690	3.549	3.475	1.513	2.218	0.148	80	576	1020	863	1.796	792	228	679	184	0
1	2	12	"iYDL212W"	"iYDL212W"	2600	16410	120	539	533	316	33	34	11	95	93	0	302	306	170	122	136	125	60	35	0	2.811	2.717	2.566	2.739	1.877	2.406	0.570	120	606	686	684	1.491	506	180	500	184	0
1	3	12	"itG(GCC)D1"	"itG(GCC)D1"	2790	16410	130	868	988	677	33	35	11	95	95	0	1022	1227	912	123	144	216	76	68	0	0.929	0.865	0.865	0.945	2.228	0.797	0.874	120	653	1734	2059	-0.107	835	899	955	1104	0
1	4	12	"iYDL195W"	"iYDL195W"	3020	16410	120	1093	1049	574	33	37	19	100	98	0	908	860	448	124	159	511	68	29	0	1.352	1.380	1.419	1.463	1.771	1.339	0.798	120	600	1844	1752	0.435	1060	784	1016	736	0
1	5	12	"iYDL191W"	"iYDL191W"	3200	16420	120	572	550	336	34	39	20	99	96	0	1645	1639	1038	123	132	80	90	88	0	0.353	0.340	0.347	0.382	1.951	0.321	0.913	120	576	2060	2032	-1.500	538	1522	516	1516	0
1	6	12	"iYDL186W"	"iYDL186W"	3400	16420	110	645	628	441	33	36	13	93	90	0	298	282	179	122	124	28	65	62	0	3.477	3.719	3.292	3.534	2.921	3.154	0.765	80	454	788	755	1.798	612	176	595	160	0
1	7	12	"iYDL170W"	"iYDL170W"	3560	16420	120	533	542	307	33	34	9	100	99	0	501	470	241	121	126	57	85	80	0	1.316	1.458	1.409	1.512	1.726	1.405	0.883	120	531	880	858	0.396	500	380	509	349	0
1	8	12	"iYDL166C"	"iYDL166C"	3750	16430	110	234	244	101	33	34	6	100	100	0	426	417	188	121	168	851	0	0	0	0.659	0.713	0.683	0.779	1.934	0.156	0.195	80	531	506	507	-0.602	201	305	211	296	0
1	9	12	"iYDL160C"	"iYDL160C"	3990	16430	120	1118	1125	684	32	34	13	99	97	0	358	373	219	120	157	785	0	0	0	4.563	4.320	4.153	4.346	1.765	3.968	0.855	120	600	1324	1346	2.190	1086	238	1093	253	0
1	10	12	"iYDR141C"	"iYDR141C"	4170	16430	130	823	950	651	33	34	8	100	99	0	409	404	236	120	120	26	80	78	0	2.734	3.229	3.128	3.318	1.913	3.121	0.865	120	581	1079	1201	1.451	790	289	917	284	0
1	11	12	"iYDR145W"	"iYDR145W"	4380	16430	120	260	283	182	33	34	7	95	92	0	300	373	271	117	118	25	74	71	0	1.240	0.977	0.896	0.951	2.891	0.773	0.825	120	573	410	506	0.311	227	183	250	256	0
1	12	12	"iYDR150W"	"iYDR150W"	4580	16430	130	1426	1198	718	33	34	7	98	95	0	3418	3192	2027	118	130	208	85	83	0	0.422	0.379	0.381	0.399	2.119	0.352	0.891	120	584	4693	4239	-1.244	1393	3300	1165	3074	0
1	13	12	"iYDR169C-0"	"iYDR169C-0"	4760	16440	130	1338	1173	693	34	93	430	75	63	0	1045	946	540	122	181	452	67	51	0	1.413	1.382	1.417	1.497	1.874	1.354	0.871	120	540	2227	1963	0.499	1304	923	1139	824	0
1	14	12	"iYDR170W-A-0"	"iYDR170W-A-0"	4950	16440	120	22986	23232	12901	35	47	97	100	100	0	10245	9446	4763	121	137	122	100	100	0	2.267	2.488	2.538	2.427	1.492	2.621	0.915	120	553	33075	32522	1.181	22951	10124	23197	9325	0
1	15	12	"iYDR173C"	"iYDR173C"	5160	16440	110	1281	1167	614	34	38	25	100	98	0	557	514	247	122	126	38	87	82	0	2.867	2.890	3.011	3.200	1.861	2.882	0.851	80	561	1682	1525	1.519	1247	435	1133	392	0
1	16	12	"iYDR189W"	"iYDR189W"	5400	16440	140	233	301	230	34	40	24	89	80	0	787	1051	871	126	138	93	79	72	0	0.301	0.289	0.282	0.300	2.176	0.257	0.868	156	708	860	1192	-1.732	199	661	267	925	0
1	17	12	"iYDR194C"	"iYDR194C"	5580	16440	120	1031	1047	645	35	44	64	92	89	0	520	537	315	128	138	95	79	70	0	2.541	2.474	2.402	2.611	1.846	2.392	0.842	120	456	1388	1421	1.345	996	392	1012	409	0
1	18	12	"iYDR198C"	"iYDR198C"	5730	16450	120	747	668	299	34	40	41	99	98	0	647	589	247	126	138	161	85	68	0	1.369	1.369	1.342	1.462	1.690	1.330	0.901	120	546	1234	1097	0.453	713	521	634	463	0
1	19	12	"iYDR214W"	"iYDR214W"	5980	16450	120	195	194	101	33	34	7	97	94	0	266	261	154	123	129	61	62	53	0	1.133	1.167	1.080	1.126	2.156	0.813	0.667	120	579	305	299	0.180	162	143	161	138	0
1	20	12	"iYDR218C"	"iYDR218C"	6150	16450	120	1249	1382	877	33	34	7	100	100	0	521	561	328	123	130	106	80	69	0	3.055	3.080	3.146	3.426	2.033	3.024	0.901	120	511	1614	1787	1.611	1216	398	1349	438	0
1	21	12	"iYDR223W"	"iYDR223W"	6360	16460	120	1040	1018	500	33	34	9	100	100	0	515	490	230	123	126	28	89	86	0	2.569	2.684	2.593	2.850	1.925	2.653	0.858	120	610	1399	1352	1.361	1007	392	985	367	0
1	1	13	"iYDR532C"	"iYDR532C"	2360	16590	110	175	216	171	32	35	18	81	73	0	263	294	232	119	123	29	62	58	0	0.993	1.051	0.934	0.867	2.719	0.800	0.781	80	587	287	359	-0.010	143	144	184	175	0
1	2	13	"iYDR535C"	"iYDR535C"	2580	16610	120	1417	1349	761	32	34	10	100	100	0	584	510	264	120	130	132	76	61	0	2.985	3.377	3.492	3.609	1.970	3.405	0.855	120	654	1849	1707	1.578	1385	464	1317	390	0
1	3	13	"iYDR539W-1"	"iYDR539W-1"	2800	16610	80	162	196	133	32	33	7	84	84	0	314	370	300	123	129	73	63	53	0	0.681	0.664	0.570	0.499	3.020	0.461	0.745	52	334	321	411	-0.555	130	191	164	247	0
1	4	13	"iYEL073C-4"	"iYEL073C-4"	2990	16610	120	266	365	321	32	34	14	94	90	0	196	216	131	123	131	76	45	26	0	3.205	3.581	2.877	3.064	2.407	2.937	0.368	120	567	307	426	1.681	234	73	333	93	0
1	5	13	"iYEL071W-1"	"iYEL071W-1"	3180	16620	120	1152	1163	717	32	35	13	100	99	0	471	442	241	121	127	72	80	68	0	3.200	3.523	3.454	3.689	2.037	3.511	0.783	120	531	1470	1452	1.678	1120	350	1131	321	0
1	6	13	"iYEL068C"	"iYEL068C"	3380	16610	130	405	561	466	33	36	22	90	85	0	700	833	709	121	127	56	75	70	0	0.642	0.742	0.750	0.791	2.672	0.674	0.856	120	542	951	1240	-0.638	372	579	528	712	0
1	7	13	"iYEL051W"	"iYEL051W"	3530	16630	120	844	799	428	32	33	8	100	100	0	530	438	228	121	124	29	83	77	0	1.985	2.420	2.425	2.693	1.815	2.315	0.864	120	529	1221	1084	0.989	812	409	767	317	0
1	8	13	"itG(GCC)E"	"itG(GCC)E"	3780	16620	130	181	221	164	32	34	9	88	80	0	279	371	289	121	126	62	65	57	0	0.943	0.756	0.637	0.616	2.754	0.546	0.704	120	722	307	439	-0.085	149	158	189	250	0
1	9	13	"iYEL047C"	"iYEL047C"	3990	16630	130	1258	1152	754	32	33	7	97	95	0	1017	1016	735	120	138	258	70	62	0	1.367	1.250	1.274	1.335	2.334	1.035	0.680	120	598	2123	2016	0.451	1226	897	1120	896	0
1	10	13	"iYEL029C"	"iYEL029C"	4190	16630	150	703	1210	1205	32	33	7	98	95	0	443	798	801	118	131	227	55	44	0	2.065	1.732	1.707	2.028	2.552	1.627	0.892	156	734	996	1858	1.046	671	325	1178	680	0
1	11	13	"iYEL027W"	"iYEL027W"	4390	16630	130	1013	1045	721	33	34	7	100	100	0	2749	2857	2104	118	123	89	91	87	0	0.372	0.369	0.385	0.421	1.964	0.325	0.842	120	537	3611	3751	-1.425	980	2631	1012	2739	0
1	12	13	"iYEL023C"	"iYEL023C"	4540	16640	120	2198	2035	1220	33	34	7	100	100	0	1175	1036	615	118	123	40	93	89	0	2.048	2.181	2.222	2.420	1.697	2.163	0.921	120	530	3222	2920	1.034	2165	1057	2002	918	0
1	13	13	"iYFL031W"	"iYFL031W"	4770	16630	130	742	767	488	33	35	9	99	97	0	928	812	510	119	126	68	83	79	0	0.876	1.059	1.054	1.279	2.483	1.019	0.880	120	683	1518	1427	-0.190	709	809	734	693	0
1	14	13	"iYFL027C"	"iYFL027C"	4990	16640	140	1037	1012	686	34	37	20	97	95	0	1479	1569	1070	121	135	125	87	81	0	0.739	0.675	0.670	0.711	1.854	0.646	0.912	156	696	2361	2426	-0.437	1003	1358	978	1448	0
1	15	13	"iYFL023W"	"iYFL023W"	5170	16640	120	395	375	232	34	38	25	92	85	0	909	980	656	123	198	1481	22	0	0	0.459	0.398	0.410	0.450	1.923	0.354	0.864	120	540	1147	1198	-1.123	361	786	341	857	0
1	16	13	"iYFL009W"	"iYFL009W"	5380	16640	120	209	200	111	33	34	6	93	92	0	357	360	205	123	185	1440	0	0	0	0.752	0.705	0.673	0.704	2.057	0.599	0.836	120	570	410	404	-0.411	176	234	167	237	0
1	17	13	"iYFL005W"	"iYFL005W"	5600	16640	130	1349	1337	772	33	34	7	100	100	0	1949	1754	983	122	124	31	96	95	0	0.720	0.799	0.825	0.897	2.016	0.790	0.905	120	579	3143	2936	-0.473	1316	1827	1304	1632	0
1	18	13	"iYFLWdelta5"	"iYFLWdelta5"	5770	16650	130	1154	1069	541	33	34	6	100	100	0	3317	3093	1692	122	126	33	100	100	0	0.351	0.349	0.350	0.373	1.490	0.328	0.929	120	601	4316	4007	-1.511	1121	3195	1036	2971	0
1	19	13	"iYFR009W"	"iYFR009W"	6000	16650	130	871	810	448	33	34	7	100	100	0	1634	1494	890	125	132	95	88	84	0	0.555	0.568	0.561	0.642	1.880	0.530	0.927	120	676	2347	2146	-0.849	838	1509	777	1369	0
1	20	13	"iYFR012W"	"iYFR012W"	6210	16640	130	2103	1994	1266	34	39	45	100	95	0	3796	3722	2548	125	137	117	90	87	0	0.564	0.545	0.558	0.633	2.041	0.510	0.902	120	526	5740	5557	-0.827	2069	3671	1960	3597	0
1	21	13	"iYFR016C"	"iYFR016C"	6360	16650	150	242	372	344	33	38	38	75	67	0	332	488	385	125	132	57	69	62	0	1.010	0.934	0.900	0.852	1.989	0.872	0.885	156	781	416	702	0.014	209	207	339	363	-50
1	1	14	"iYFR027W"	"iYFR027W"	2380	16800	120	1389	1284	805	32	33	8	95	95	0	1201	1088	672	121	138	198	78	74	0	1.256	1.295	1.220	1.359	1.845	1.276	0.864	120	715	2437	2219	0.329	1357	1080	1252	967	0
1	2	14	"iYFR030W"	"iYFR030W"	2600	16810	130	275	272	141	32	33	8	100	98	0	1615	1533	839	122	135	158	90	87	0	0.163	0.170	0.165	0.180	1.839	0.158	0.859	120	592	1736	1651	-2.619	243	1493	240	1411	0
1	3	14	"iYFR032C-A"	"iYFR032C-A"	2740	16810	130	1266	1076	529	32	33	7	100	100	0	669	617	259	122	133	146	85	74	0	2.256	2.109	2.096	2.106	1.499	2.039	0.613	120	658	1781	1539	1.174	1234	547	1044	495	0
1	4	14	"iYGL002W"	"iYGL002W"	3000	16810	130	650	774	634	31	33	8	89	88	0	1882	2950	2591	121	127	47	83	80	0	0.352	0.263	0.243	0.252	2.256	0.233	0.858	120	676	2380	3572	-1.508	619	1761	743	2829	0
1	5	14	"iYGR002C"	"iYGR002C"	3180	16810	130	707	619	368	32	35	22	94	90	0	2330	2093	1284	122	132	65	90	90	0	0.306	0.298	0.290	0.315	1.783	0.286	0.905	120	581	2883	2558	-1.710	675	2208	587	1971	0
1	6	14	"iYGR006W"	"iYGR006W"	3400	16820	140	564	846	713	32	38	34	96	92	0	1443	2004	1750	122	138	137	85	79	0	0.403	0.433	0.425	0.536	2.436	0.395	0.864	156	573	1853	2696	-1.312	532	1321	814	1882	0
1	7	14	"iYGR026W"	"iYGR026W"	3560	16830	120	711	645	289	32	33	7	100	100	0	2960	2808	1296	121	130	138	98	95	0	0.239	0.228	0.230	0.235	1.474	0.215	0.907	120	465	3518	3300	-2.064	679	2839	613	2687	0
1	8	14	"iYGR028W"	"iYGR028W"	3770	16830	130	792	762	428	32	34	9	100	100	0	1507	1495	922	121	142	213	87	75	0	0.548	0.531	0.551	0.602	1.850	0.471	0.860	120	637	2146	2104	-0.867	760	1386	730	1374	0
1	9	14	"iYGR030C"	"iYGR030C"	3960	16820	130	865	873	525	32	35	14	100	99	0	564	601	347	121	151	313	56	39	0	1.880	1.752	1.651	1.979	2.321	1.171	0.349	120	620	1276	1321	0.911	833	443	841	480	0
1	10	14	"iYGR043C-0"	"iYGR043C-0"	4170	16840	120	595	589	343	32	34	12	100	98	0	372	359	193	119	143	279	45	5	0	2.225	2.321	2.142	2.479	1.893	1.914	0.449	120	587	816	797	1.154	563	253	557	240	0
1	11	14	"iYGR047C"	"iYGR047C"	4390	16840	130	1482	1435	799	33	33	6	100	100	0	1653	1588	938	119	125	85	94	92	0	0.945	0.954	0.978	1.122	2.100	0.816	0.755	120	593	2983	2871	-0.082	1449	1534	1402	1469	0
1	12	14	"iYGR051C"	"iYGR051C"	4580	16830	130	705	607	332	33	35	13	96	95	0	581	552	328	119	128	88	80	70	0	1.455	1.326	1.255	1.369	1.790	1.154	0.760	120	580	1134	1007	0.541	672	462	574	433	0
1	13	14	"iYGR067C"	"iYGR067C"	4760	16850	130	377	429	265	33	35	14	96	92	0	302	305	171	120	132	96	62	47	0	1.890	2.141	1.942	2.410	2.178	1.906	0.779	120	598	526	581	0.918	344	182	396	185	0
1	14	14	"iYGR072W"	"iYGR072W"	4960	16840	110	210	188	87	33	34	7	97	95	0	367	358	188	122	133	102	70	55	0	0.722	0.657	0.625	0.771	2.163	0.344	0.476	80	504	422	391	-0.469	177	245	155	236	0
1	15	14	"iYGR078C"	"iYGR078C"	5170	16840	120	446	481	252	33	34	7	99	99	0	713	685	345	124	194	1398	0	0	0	0.701	0.799	0.807	0.847	1.672	0.585	0.606	120	614	1002	1009	-0.512	413	589	448	561	0
1	16	14	"iYHR009C"	"iYHR009C"	5390	16830	130	849	885	572	33	36	13	100	99	0	514	530	331	124	204	1403	0	0	0	2.092	2.099	2.143	2.402	1.870	0.038	0.014	120	628	1206	1258	1.065	816	390	852	406	0
1	17	14	"iYHR013C"	"iYHR013C"	5580	16850	130	927	919	583	33	35	11	100	100	0	1748	1877	1332	123	152	376	77	68	0	0.550	0.505	0.478	0.601	2.096	0.424	0.815	120	648	2519	2640	-0.862	894	1625	886	1754	0
1	18	14	"iYHRWdelta7"	"iYHRWdelta7"	5790	16840	130	299	285	171	33	35	10	95	93	0	372	342	190	124	129	47	74	67	0	1.073	1.156	1.046	1.112	2.218	0.961	0.700	120	676	514	470	0.101	266	248	252	218	0
1	19	14	"iYHR027C"	"iYHR027C"	6010	16860	130	707	656	308	33	35	10	100	100	0	926	854	435	125	130	46	93	88	0	0.841	0.855	0.843	0.992	1.912	0.793	0.889	120	646	1475	1352	-0.249	674	801	623	729	0
1	20	14	"iYHR031C"	"iYHR031C"	6180	16840	110	293	340	238	34	46	47	81	73	0	459	438	299	132	147	129	61	55	0	0.792	1.000	0.877	1.007	2.541	0.664	0.507	80	497	586	612	-0.336	259	327	306	306	0
1	21	14	"iYHR035W"	"iYHR035W"	6400	16860	140	402	543	415	34	44	49	92	81	0	342	458	327	129	148	181	53	40	0	1.728	1.547	1.426	1.644	1.952	1.358	0.711	156	832	581	838	0.789	368	213	509	329	0
1	1	15	"iYHR048W"	"iYHR048W"	2390	17010	110	654	579	263	32	37	37	98	92	0	315	284	114	119	125	60	76	66	0	3.173	3.315	3.060	3.382	1.540	2.997	0.573	80	544	818	712	1.666	622	196	547	165	0
1	2	15	"iYHR052W"	"iYHR052W"	2550	17010	110	3711	3303	1757	33	39	38	100	100	0	4010	3604	1987	125	133	88	97	95	0	0.947	0.940	0.923	1.031	1.647	0.889	0.928	80	543	7563	6749	-0.079	3678	3885	3270	3479	0
1	3	15	"iYHR056C"	"iYHR056C"	2830	17010	150	1425	1608	1256	33	34	12	94	92	0	713	913	701	123	133	138	73	64	0	2.359	1.994	2.065	2.098	2.299	1.798	0.760	156	876	1982	2365	1.238	1392	590	1575	790	-100
1	4	15	"itF(GAA)H1"	"itF(GAA)H1"	2940	17020	120	2853	2574	1269	32	33	7	100	100	0	1334	1251	620	121	133	158	92	85	0	2.326	2.250	2.266	2.428	1.626	2.294	0.883	120	550	4034	3672	1.218	2821	1213	2542	1130	-100
1	5	15	"iYHR075C"	"iYHR075C"	3210	17020	140	2270	2052	1387	32	33	6	98	96	0	3105	3062	2206	122	134	184	82	78	0	0.750	0.687	0.666	0.766	2.077	0.658	0.937	156	703	5221	4960	-0.415	2238	2983	2020	2940	0
1	6	15	"iYHR079C"	"iYHR079C"	3380	17010	130	965	1055	830	32	54	85	84	78	0	767	948	768	123	149	152	70	61	0	1.449	1.240	1.249	1.418	2.447	1.137	0.823	120	510	1577	1848	0.535	933	644	1023	825	0
1	7	15	"iYIL013C"	"iYIL013C"	3600	17020	140	1044	1079	754	33	54	80	89	83	0	2073	2143	1576	123	154	178	85	78	0	0.518	0.518	0.506	0.522	1.924	0.482	0.900	156	608	2961	3066	-0.948	1011	1950	1046	2020	0
1	8	15	"iYIL009C-A"	"iYIL009C-A"	3740	17030	110	566	494	242	33	35	12	100	100	0	1835	1610	884	123	155	243	90	75	0	0.311	0.310	0.321	0.356	1.957	0.271	0.863	80	449	2245	1948	-1.683	533	1712	461	1487	0
1	9	15	"iYIL009W"	"iYIL009W"	3990	17030	130	1795	1583	856	33	36	15	100	99	0	7433	6205	3537	123	146	207	95	92	0	0.241	0.255	0.252	0.280	1.894	0.242	0.904	120	674	9072	7632	-2.053	1762	7310	1550	6082	0
1	10	15	"itE(UUC)I"	"itE(UUC)I"	4180	17030	130	420	419	268	33	33	6	95	93	0	1404	1384	1007	121	134	133	78	74	0	0.302	0.306	0.300	0.342	2.023	0.270	0.860	120	602	1670	1649	-1.729	387	1283	386	1263	0
1	11	15	"iYIR010W"	"iYIR010W"	4400	17030	140	177	228	189	32	34	8	87	82	0	567	954	931	120	127	47	80	74	0	0.324	0.235	0.232	0.240	2.138	0.198	0.840	156	598	592	1030	-1.624	145	447	196	834	0
1	12	15	"iYIR014W"	"iYIR014W"	4570	17050	130	590	525	279	32	34	13	99	98	0	335	330	167	120	128	42	80	70	0	2.595	2.348	2.308	2.520	1.857	2.158	0.752	120	465	773	703	1.376	558	215	493	210	0
1	13	15	"iYIR026C"	"iYIR026C"	4750	17040	140	566	712	531	33	35	13	98	94	0	1018	1400	1094	121	127	36	91	90	0	0.594	0.531	0.537	0.597	2.096	0.489	0.908	156	671	1430	1958	-0.751	533	897	679	1279	0
1	14	15	"iYIR030C"	"iYIR030C"	5000	17040	140	465	597	494	34	36	15	90	86	0	1089	1375	1219	124	128	35	81	80	0	0.447	0.450	0.434	0.486	2.009	0.401	0.854	156	630	1396	1814	-1.163	431	965	563	1251	0
1	15	15	"iYIR034C"	"iYIR034C"	5150	17050	140	630	756	541	33	35	15	94	93	0	1819	2047	1493	123	127	47	92	91	0	0.352	0.376	0.387	0.410	2.131	0.358	0.919	156	569	2293	2647	-1.506	597	1696	723	1924	0
1	16	15	"iYJL223C-0"	"iYJL223C-0"	5380	17050	140	9088	8492	5499	33	36	13	100	100	0	4523	4661	3131	126	147	278	92	90	0	2.059	1.865	1.845	2.100	1.896	1.857	0.933	156	640	13452	12994	1.042	9055	4397	8459	4535	0
1	17	15	"iYJL219W"	"iYJL219W"	5560	17060	130	2214	1941	954	33	34	7	100	100	0	853	787	395	125	155	408	68	45	0	2.996	2.882	2.854	3.130	1.515	2.551	0.495	120	527	2909	2570	1.583	2181	728	1908	662	0
1	18	15	"iYJL215C"	"iYJL215C"	5770	17060	120	863	765	411	33	34	10	100	100	0	510	468	237	124	142	297	55	15	0	2.150	2.128	2.110	2.118	1.596	1.021	0.209	120	580	1216	1076	1.105	830	386	732	344	0
1	19	15	"iYJR093C"	"iYJR093C"	5970	17060	130	1613	1846	1143	33	35	9	100	100	0	1964	2103	1323	126	131	43	97	95	0	0.860	0.917	0.950	1.003	1.780	0.894	0.918	120	603	3418	3790	-0.218	1580	1838	1813	1977	0
1	20	15	"iYJR095W"	"iYJR095W"	6200	17050	130	1012	1207	960	34	51	72	85	81	0	684	818	654	130	146	117	71	68	0	1.765	1.705	1.625	1.705	2.161	1.622	0.858	120	625	1532	1861	0.820	978	554	1173	688	0
1	21	15	"iYJR099W"	"iYJR099W"	6360	17060	110	455	433	215	33	46	72	95	85	0	364	357	161	129	149	205	58	11	0	1.796	1.754	1.702	1.913	2.033	1.544	0.790	80	483	657	628	0.845	422	235	400	228	0
1	1	16	"iYJR115W"	"iYJR115W"	2330	17220	120	2190	1850	949	32	34	18	100	100	0	979	878	477	118	125	92	86	82	0	2.506	2.392	2.383	2.636	1.701	2.321	0.906	120	656	3019	2578	1.326	2158	861	1818	760	0
1	2	16	"iYJR119C"	"iYJR119C"	2580	17230	120	1547	1371	700	32	34	18	100	99	0	1266	1201	673	121	129	103	89	85	0	1.323	1.240	1.256	1.481	1.910	1.176	0.910	120	553	2660	2419	0.404	1515	1145	1339	1080	0
1	3	16	"iYJR123W"	"iYJR123W"	2730	17230	120	612	624	342	32	33	8	100	100	0	2392	2181	1335	124	155	519	82	66	0	0.256	0.288	0.291	0.327	1.677	0.269	0.941	120	535	2848	2649	-1.967	580	2268	592	2057	0
1	4	16	"iYJR140C"	"iYJR140C"	2960	17230	130	1049	971	439	32	33	6	100	100	0	661	605	299	119	151	472	54	1	0	1.876	1.932	1.862	2.197	1.898	0.263	0.085	120	687	1559	1425	0.908	1017	542	939	486	0
1	5	16	"iYJR144W"	"iYJR144W"	3210	17220	130	1065	1095	695	32	37	81	95	92	0	733	877	608	121	156	419	61	41	0	1.688	1.406	1.420	1.671	1.928	0.864	0.446	120	564	1645	1819	0.755	1033	612	1063	756	0
1	6	16	"iYJR149W"	"iYJR149W"	3380	17220	150	1022	1236	904	33	57	111	85	80	0	1364	1487	1157	123	160	364	71	60	0	0.797	0.882	0.842	0.957	1.888	0.750	0.769	156	596	2230	2567	-0.327	989	1241	1203	1364	0
1	7	16	"iYJR159W"	"iYJR159W"	3590	17230	140	2066	2405	1784	34	46	56	94	93	0	773	919	678	123	136	78	81	74	0	3.126	2.979	2.833	3.237	1.899	2.923	0.904	156	511	2682	3167	1.644	2032	650	2371	796	0
1	8	16	"iYKL225W"	"iYKL225W"	3750	17230	130	26687	22376	10033	35	39	20	100	100	0	18616	15008	7176	123	128	56	100	100	0	1.441	1.501	1.478	1.576	1.402	1.487	0.944	120	494	45145	37226	0.527	26652	18493	22341	14885	0
1	9	16	"iYKL221W-0"	"iYKL221W-0"	3950	17240	140	1469	1474	904	33	37	18	100	100	0	1784	1760	1115	123	130	101	89	86	0	0.865	0.880	0.876	0.983	1.892	0.847	0.932	156	571	3097	3078	-0.210	1436	1661	1441	1637	0
1	10	16	"iYKR062W"	"iYKR062W"	4120	17240	130	583	513	278	33	34	7	99	97	0	479	424	220	122	126	71	76	71	0	1.541	1.589	1.610	1.646	1.871	1.483	0.864	120	499	907	782	0.624	550	357	480	302	0
1	11	16	"iYKR066C"	"iYKR066C"	4320	17240	140	980	1005	673	33	34	7	98	97	0	513	488	318	120	123	31	78	75	0	2.410	2.641	2.626	2.813	2.446	2.332	0.554	156	606	1340	1340	1.269	947	393	972	368	0
1	12	16	"iYKR070W"	"iYKR070W"	4520	17240	140	795	841	549	33	35	9	99	96	0	3410	3642	2568	121	125	37	95	92	0	0.232	0.229	0.231	0.275	2.329	0.215	0.924	156	527	4051	4329	-2.110	762	3289	808	3521	0
1	13	16	"iYKR084C"	"iYKR084C"	4710	17240	130	1425	1322	829	34	37	23	96	93	0	893	832	533	124	127	39	85	81	0	1.809	1.819	1.704	1.834	1.786	1.761	0.875	120	509	2160	1996	0.855	1391	769	1288	708	0
1	14	16	"iYKR088C"	"iYKR088C"	4920	17240	130	630	570	373	34	37	25	90	86	0	859	834	575	125	130	44	80	76	0	0.812	0.756	0.759	0.802	2.118	0.694	0.867	120	599	1330	1245	-0.300	596	734	536	709	0
1	15	16	"iYKR092C-0"	"iYKR092C-0"	5120	17250	140	1040	1076	751	33	36	17	96	94	0	315	315	182	125	128	32	75	67	0	5.300	5.489	5.295	5.643	1.885	5.117	0.791	156	479	1197	1233	2.406	1007	190	1043	190	0
1	16	16	"iYKR103W"	"iYKR103W"	5290	17250	140	665	692	479	33	36	27	96	92	0	411	489	310	124	132	125	68	53	0	2.202	1.805	1.866	1.909	2.198	1.632	0.706	156	472	919	1024	1.139	632	287	659	365	0
1	17	16	"iYKR106W-1"	"iYKR106W-1"	5490	17250	140	5203	4725	2777	34	36	26	100	99	0	3808	3813	2305	127	133	121	91	89	0	1.404	1.273	1.248	1.357	1.914	1.261	0.937	156	500	8850	8377	0.490	5169	3681	4691	3686	0
1	18	16	"iYLL066C-1"	"iYLL066C-1"	5690	17250	140	12790	14503	11230	34	35	9	100	100	0	6028	6935	5669	126	129	39	96	94	0	2.161	2.125	2.089	2.487	2.070	2.111	0.915	156	577	18658	21278	1.112	12756	5902	14469	6809	0
1	19	16	"iYLL050C"	"iYLL050C"	5920	17260	140	779	875	641	33	35	10	95	93	0	1042	1153	874	128	133	63	82	78	0	0.816	0.821	0.813	0.867	1.993	0.761	0.894	156	574	1660	1867	-0.293	746	914	842	1025	0
1	20	16	"iYLL044W"	"iYLL044W"	6100	17250	140	1673	1659	1108	34	43	62	89	85	0	1186	1187	812	130	137	66	80	77	0	1.552	1.537	1.440	1.534	2.147	1.485	0.902	156	553	2695	2682	0.634	1639	1056	1625	1057	0
1	21	16	"iYLL040C"	"iYLL040C"	6290	17260	140	1245	1177	723	35	45	60	92	89	0	656	669	395	132	144	109	78	73	0	2.309	2.127	2.064	2.261	1.802	2.030	0.857	156	711	1734	1679	1.207	1210	524	1142	537	0
1	1	17	"iYLR267W"	"iYLR267W"	2290	17410	140	956	1035	756	32	33	7	97	95	0	622	649	420	121	128	92	78	67	0	1.844	1.900	1.807	1.840	2.118	1.907	0.904	156	677	1425	1531	0.883	924	501	1003	528	0
1	2	17	"itV(AAC)L"	"itV(AAC)L"	2520	17410	130	471	449	260	32	33	7	99	97	0	407	360	186	121	130	101	68	55	0	1.535	1.745	1.641	1.791	1.740	1.390	0.541	120	595	725	656	0.618	439	286	417	239	0
1	3	17	"iYLR275W"	"iYLR275W"	2730	17420	150	248	308	222	32	33	7	93	90	0	681	916	723	125	147	465	58	34	0	0.388	0.349	0.346	0.400	2.637	0.309	0.857	156	619	772	1067	-1.364	216	556	276	791	0
1	4	17	"iYLR293C"	"iYLR293C"	2920	17410	130	573	564	318	32	34	11	97	95	0	289	266	130	125	149	502	0	0	0	3.299	3.773	3.661	3.814	1.880	3.433	0.710	120	530	705	673	1.722	541	164	532	141	0
1	5	17	"iYLR298C"	"iYLR298C"	3130	17420	140	1253	1413	915	32	37	75	94	91	0	589	643	402	121	140	339	60	34	0	2.609	2.646	2.665	2.981	1.758	2.590	0.873	156	661	1689	1903	1.383	1221	468	1381	522	0
1	6	17	"iYLRCdelta18"	"iYLRCdelta18"	3330	17420	120	216	222	126	32	38	90	74	50	0	319	322	196	120	149	404	18	0	0	0.925	0.941	0.856	0.829	2.334	0.076	0.077	120	467	383	392	-0.113	184	199	190	202	0
1	7	17	"iYLR318W"	"iYLR318W"	3520	17420	140	441	454	270	33	38	29	91	89	0	1085	1044	632	122	130	50	87	86	0	0.424	0.457	0.442	0.467	1.834	0.428	0.891	156	547	1371	1343	-1.239	408	963	421	922	0
1	8	17	"iYLR323C"	"iYLR323C"	3710	17420	130	1043	961	456	34	40	29	99	98	0	553	533	249	122	126	33	90	88	0	2.341	2.255	2.169	2.471	1.688	2.187	0.907	120	500	1440	1338	1.227	1009	431	927	411	0
1	9	17	"iYLR327C"	"iYLR327C"	3910	17420	130	2033	1937	1033	34	40	30	99	97	0	615	566	280	124	124	29	90	88	0	4.071	4.305	4.285	4.549	1.519	4.314	0.889	120	521	2490	2345	2.025	1999	491	1903	442	0
1	10	17	"iYLR338W"	"iYLR338W"	4100	17430	140	630	696	418	32	34	11	100	98	0	292	275	119	121	123	37	81	73	0	3.497	4.312	4.044	4.144	1.804	4.237	0.799	156	584	769	818	1.806	598	171	664	154	0
1	11	17	"iYLR343W"	"iYLR343W"	4330	17430	140	1205	1222	668	33	34	7	99	98	0	1048	1053	597	120	124	40	93	91	0	1.263	1.274	1.332	1.366	1.560	1.229	0.922	156	579	2100	2122	0.337	1172	928	1189	933	0
1	12	17	"iYLR345W"	"iYLR345W"	4540	17440	140	751	829	556	34	35	8	100	99	0	2062	2499	1926	120	123	28	91	89	0	0.369	0.334	0.345	0.449	2.492	0.299	0.906	156	543	2659	3174	-1.437	717	1942	795	2379	0
1	13	17	"iYMR044W"	"iYMR044W"	4740	17430	150	1275	1443	1051	33	37	22	96	96	0	2619	3014	2268	124	130	55	91	89	0	0.498	0.488	0.478	0.513	1.921	0.463	0.918	156	605	3737	4300	-1.006	1242	2495	1410	2890	0
1	14	17	"iYMR048W"	"iYMR048W"	4940	17440	130	716	740	458	33	35	10	100	98	0	1265	1265	835	126	131	56	87	83	0	0.600	0.621	0.623	0.731	1.872	0.559	0.901	120	557	1822	1846	-0.738	683	1139	707	1139	0
1	15	17	"iYMRCdelta10"	"iYMRCdelta10"	5120	17430	130	251	273	158	33	34	7	95	95	0	434	433	261	125	128	36	81	79	0	0.706	0.779	0.759	0.814	1.749	0.670	0.851	120	484	527	548	-0.503	218	309	240	308	0
1	16	17	"iYMR067C"	"iYMR067C"	5330	17440	140	747	847	609	34	36	24	95	91	0	429	478	328	127	131	54	75	67	0	2.361	2.316	2.246	2.369	2.147	2.090	0.688	156	593	1015	1164	1.239	713	302	813	351	0
1	17	17	"iYMR071C"	"iYMR071C"	5540	17440	130	745	661	359	34	37	14	97	92	0	1170	1043	626	129	136	61	87	83	0	0.683	0.686	0.704	0.749	1.736	0.623	0.868	120	482	1752	1541	-0.550	711	1041	627	914	0
1	18	17	"iYMR075C-A"	"iYMR075C-A"	5730	17450	140	397	464	312	35	38	16	92	88	0	1296	1548	1121	130	138	56	85	85	0	0.310	0.303	0.301	0.321	1.939	0.279	0.906	156	503	1528	1847	-1.688	362	1166	429	1418	0
1	19	17	"iYMR090W"	"iYMR090W"	5910	17450	120	526	527	296	34	35	8	100	99	0	751	789	477	128	133	63	89	85	0	0.790	0.746	0.740	0.844	1.844	0.680	0.897	120	469	1115	1154	-0.341	492	623	493	661	0
1	20	17	"iYMR095C"	"iYMR095C"	6110	17450	130	866	822	416	35	38	19	100	100	0	1372	1418	783	128	138	76	96	95	0	0.668	0.610	0.628	0.685	1.655	0.574	0.920	120	615	2075	2077	-0.582	831	1244	787	1290	0
1	21	17	"iYMRCdelta13"	"iYMRCdelta13"	6320	17440	110	302	267	127	35	41	23	95	88	0	377	350	153	131	138	50	82	72	0	1.085	1.059	1.074	1.061	1.675	0.909	0.703	80	522	513	451	0.118	267	246	232	219	0
1	1	18	"iYMR111C"	"iYMR111C"	2350	17610	150	672	955	798	32	33	8	96	96	0	315	418	315	124	127	31	75	71	0	3.351	3.139	2.855	2.976	2.314	2.914	0.872	156	737	831	1217	1.744	640	191	923	294	0
1	2	18	"iYMR115W"	"iYMR115W"	2510	17610	140	108	119	75	32	33	7	90	87	0	198	208	103	125	131	66	53	23	0	1.041	1.048	0.858	0.860	2.133	0.753	0.634	156	560	149	170	0.058	76	73	87	83	0
1	3	18	"iYMRWdelta16"	"iYMRWdelta16"	2690	17610	130	686	793	502	32	33	8	99	98	0	614	673	431	127	131	66	81	74	0	1.343	1.394	1.425	1.601	2.010	1.288	0.873	120	529	1141	1307	0.425	654	487	761	546	0
1	4	18	"iYNL258C"	"iYNL258C"	2920	17610	140	990	904	511	33	36	16	97	96	0	717	667	517	127	128	32	89	85	0	1.622	1.613	1.745	1.738	2.025	1.396	0.575	156	612	1547	1411	0.698	957	590	871	540	0
1	5	18	"iYNL254C"	"iYNL254C"	3120	17620	140	1610	1649	987	33	38	64	100	99	0	410	426	218	123	131	102	76	59	0	5.495	5.333	5.287	5.734	1.744	5.210	0.886	156	593	1864	1919	2.458	1577	287	1616	303	0
1	6	18	"iYNL249C"	"iYNL249C"	3340	17610	130	579	559	340	33	35	12	98	96	0	684	667	420	125	133	91	77	69	0	0.977	0.970	0.955	1.085	2.079	0.839	0.798	120	644	1105	1068	-0.034	546	559	526	542	0
1	7	18	"iYNL231C"	"iYNL231C"	3570	17610	130	494	468	300	33	36	14	91	90	0	463	440	271	126	146	214	63	42	0	1.368	1.385	1.264	1.306	2.276	0.724	0.348	120	556	798	749	0.452	461	337	435	314	0
1	8	18	"iYNL225C"	"iYNL225C"	3740	17630	120	633	630	293	33	35	9	100	100	0	343	344	161	122	134	195	57	17	0	2.715	2.689	2.583	2.845	1.759	1.593	0.226	120	507	821	819	1.441	600	221	597	222	0
1	9	18	"iYNL221C"	"iYNL221C"	3950	17620	130	2387	2148	1251	33	38	30	99	97	0	850	817	498	122	126	30	86	85	0	3.234	3.043	2.900	3.194	1.598	2.919	0.901	120	640	3082	2810	1.693	2354	728	2115	695	0
1	10	18	"iYNL202W"	"iYNL202W"	4160	17630	120	471	442	215	32	35	19	99	98	0	442	482	259	122	127	45	85	80	0	1.372	1.139	1.201	1.386	2.075	1.003	0.865	120	518	759	770	0.456	439	320	410	360	0
1	11	18	"iYNL197C"	"iYNL197C"	4340	17620	140	614	790	605	33	36	17	96	94	0	291	336	223	122	128	43	67	62	0	3.438	3.537	3.253	3.374	2.005	3.365	0.744	156	604	750	971	1.782	581	169	757	214	0
1	12	18	"iYNL193W"	"iYNL193W"	4560	17630	140	1018	1208	833	33	37	17	98	96	0	687	744	500	121	125	29	87	84	0	1.740	1.886	1.854	1.912	1.778	1.821	0.893	156	577	1551	1798	0.799	985	566	1175	623	0
1	13	18	"iYNL176C"	"iYNL176C"	4740	17630	130	1524	1579	1114	33	38	27	98	95	0	392	425	267	124	130	48	75	66	0	5.563	5.136	4.761	5.378	1.858	4.907	0.859	120	511	1759	1847	2.476	1491	268	1546	301	0
1	14	18	"iYNL168C"	"iYNL168C"	4910	17640	130	1468	1336	730	33	37	25	100	100	0	2062	1809	1013	126	134	79	95	93	0	0.741	0.774	0.786	0.889	1.780	0.753	0.938	120	597	3371	2986	-0.432	1435	1936	1303	1683	0
1	15	18	"iYNL164C"	"iYNL164C"	5140	17630	140	838	878	604	33	34	7	98	98	0	731	758	500	124	131	78	83	74	0	1.326	1.333	1.317	1.509	2.038	1.282	0.878	156	695	1412	1479	0.407	805	607	845	634	0
1	16	18	"iYOL113W"	"iYOL113W"	5350	17650	140	459	546	362	33	35	8	99	98	0	323	359	193	128	135	68	74	58	0	2.185	2.221	2.228	2.440	1.972	2.110	0.793	156	612	621	744	1.127	426	195	513	231	0
1	17	18	"iYOL109W"	"iYOL109W"	5560	17630	140	143	146	76	34	38	15	88	85	0	313	320	172	131	140	61	75	62	0	0.599	0.593	0.557	0.542	2.296	0.436	0.662	156	611	291	301	-0.740	109	182	112	189	0
1	18	18	"iYOLCdelta3"	"iYOLCdelta3"	5750	17640	150	235	272	183	35	41	27	89	83	0	600	731	555	130	142	72	78	73	0	0.426	0.394	0.381	0.420	2.088	0.265	0.654	156	621	670	838	-1.233	200	470	237	601	0
1	19	18	"iYOL092W"	"iYOL092W"	5960	17650	130	324	309	188	35	38	15	94	90	0	278	268	158	129	134	58	62	55	0	1.940	1.971	1.681	1.863	3.253	1.301	0.529	120	597	438	413	0.956	289	149	274	139	0
1	20	18	"iYOL088C"	"iYOL088C"	6170	17650	130	666	687	339	34	37	19	100	100	0	643	659	328	128	133	49	93	90	0	1.227	1.230	1.193	1.375	1.804	1.174	0.867	120	598	1147	1184	0.295	632	515	653	531	0
1	21	18	"iYOL084W"	"iYOL084W"	6350	17650	140	670	738	469	34	37	18	99	98	0	387	417	236	127	130	41	80	74	0	2.446	2.428	2.420	2.771	2.069	2.342	0.823	156	807	896	994	1.291	636	260	704	290	0
1	1	19	"iYOL067C"	"iYOL067C"	2320	17810	130	959	918	493	32	33	8	100	100	0	770	809	454	124	129	79	90	81	0	1.435	1.293	1.293	1.456	1.628	1.180	0.862	120	620	1573	1571	0.521	927	646	886	685	0
1	2	19	"iYOL063C"	"iYOL063C"	2530	17810	130	1093	1024	418	33	34	8	100	100	0	765	752	318	128	138	141	92	80	0	1.664	1.588	1.595	1.676	1.468	1.541	0.909	120	587	1697	1615	0.735	1060	637	991	624	0
1	3	19	"iYOL059W"	"iYOL059W"	2750	17800	140	1178	1626	1303	33	50	121	86	83	0	637	844	672	130	140	75	76	74	0	2.258	2.231	2.166	2.502	2.312	2.161	0.870	156	615	1652	2307	1.175	1145	507	1593	714	0
1	4	19	"iYOL045W"	"iYOL045W"	2950	17810	140	541	674	500	34	57	145	78	66	0	813	1055	1492	127	138	70	78	74	0	0.739	0.690	0.749	0.802	2.371	0.292	0.321	156	539	1193	1568	-0.436	507	686	640	928	0
1	5	19	"iYOL041C"	"iYOL041C"	3150	17810	150	1041	1050	630	33	39	62	96	95	0	586	585	339	125	135	100	79	69	0	2.187	2.211	2.188	2.331	1.670	2.039	0.693	156	626	1469	1477	1.129	1008	461	1017	460	0
1	6	19	"iYOL035C"	"iYOL035C"	3350	17820	140	550	672	468	33	35	12	98	94	0	366	427	279	128	137	97	66	55	0	2.172	2.137	2.013	2.228	1.757	1.862	0.647	156	619	755	938	1.119	517	238	639	299	0
1	7	19	"iYOR260W"	"iYOR260W"	3560	17820	140	543	744	592	32	34	8	97	95	0	563	738	596	126	153	269	60	43	0	1.169	1.163	1.146	1.323	2.185	1.044	0.835	156	580	948	1324	0.226	511	437	712	612	0
1	8	19	"iYOR265W"	"iYOR265W"	3750	17820	150	947	1017	719	33	34	7	100	100	0	759	932	670	123	146	255	72	56	0	1.437	1.216	1.269	1.339	1.959	1.103	0.796	156	552	1550	1793	0.523	914	636	984	809	0
1	9	19	"iYOR269W"	"iYOR269W"	3900	17830	120	937	846	442	33	35	22	99	98	0	2015	1890	972	120	123	27	98	98	0	0.477	0.459	0.467	0.481	1.717	0.441	0.908	120	522	2799	2583	-1.068	904	1895	813	1770	0
1	10	19	"iYOR287C"	"iYOR287C"	4170	17830	130	1050	1161	765	32	33	8	100	100	0	825	841	545	122	123	33	85	82	0	1.448	1.570	1.546	1.798	2.165	1.521	0.894	120	619	1721	1848	0.534	1018	703	1129	719	0
1	11	19	"iYOR290C"	"iYOR290C"	4350	17830	130	1080	1149	663	33	39	24	100	100	0	579	581	329	124	130	56	85	78	0	2.301	2.442	2.457	2.892	2.037	2.348	0.855	120	534	1502	1573	1.202	1047	455	1116	457	0
1	12	19	"iYOR294W"	"iYOR294W"	4540	17830	130	1192	1293	722	33	37	19	100	100	0	992	1032	577	126	135	103	92	84	0	1.338	1.391	1.433	1.537	1.696	1.361	0.898	120	514	2025	2166	0.420	1159	866	1260	906	0
1	13	19	"iYOR311C"	"iYOR311C"	4710	17840	120	937	880	451	32	35	17	100	100	0	458	433	194	127	129	29	90	87	0	2.734	2.771	2.756	3.004	1.919	2.728	0.854	120	533	1236	1154	1.451	905	331	848	306	0
1	14	19	"iYOR315W"	"iYOR315W"	4940	17840	130	1059	1006	540	32	34	11	100	100	0	1636	1585	869	127	168	678	74	52	0	0.681	0.668	0.676	0.738	2.011	0.627	0.891	120	643	2536	2432	-0.555	1027	1509	974	1458	0
1	15	19	"iYOR318C"	"iYOR318C"	5160	17840	140	1164	1175	764	33	34	8	99	98	0	1086	1202	801	124	171	729	59	37	0	1.176	1.059	1.073	1.206	1.855	0.559	0.393	156	554	2093	2220	0.233	1131	962	1142	1078	0
1	16	19	"iYOR337W"	"iYOR337W"	5340	17840	130	870	810	464	33	35	8	100	100	0	655	597	355	123	137	144	73	65	0	1.573	1.639	1.566	1.743	1.525	1.505	0.871	120	418	1369	1251	0.654	837	532	777	474	0
1	17	19	"iYOR341W"	"iYOR341W"	5520	17850	130	2002	1890	964	32	36	21	100	100	0	3558	3335	1890	129	143	167	93	90	0	0.575	0.580	0.586	0.674	1.900	0.548	0.928	120	598	5399	5064	-0.800	1970	3429	1858	3206	0
1	18	19	"iYORWdelta24"	"iYORWdelta24"	5770	17850	150	295	353	229	33	39	30	94	89	0	505	592	397	128	140	122	75	62	0	0.695	0.690	0.698	0.752	1.795	0.543	0.781	156	715	639	784	-0.525	262	377	320	464	0
1	19	19	"iYPL030W"	"iYPL030W"	5970	17850	140	547	725	544	34	36	15	98	96	0	415	494	356	128	131	51	75	67	0	1.787	1.888	1.866	2.183	2.091	1.740	0.840	156	561	800	1057	0.838	513	287	691	366	0
1	20	19	"iYPL026C"	"iYPL026C"	6120	17850	130	841	845	498	34	35	8	100	100	0	468	482	265	128	138	131	75	60	0	2.374	2.291	2.293	2.517	1.825	2.203	0.860	120	546	1147	1165	1.247	807	340	811	354	0
1	21	19	"iYPL022W"	"iYPL022W"	6370	17860	150	1136	1319	948	33	34	7	100	100	0	4732	5758	4558	126	167	993	80	64	0	0.239	0.228	0.229	0.269	1.741	0.210	0.935	156	947	5709	6918	-2.062	1103	4606	1286	5632	0
1	1	20	"iYPL005W"	"iYPL005W"	2360	18000	140	598	616	426	33	34	7	96	94	0	2922	3493	2502	123	130	107	93	91	0	0.202	0.173	0.165	0.169	2.026	0.163	0.899	156	888	3364	3953	-2.309	565	2799	583	3370	0
1	2	20	"iYPL001W"	"iYPL001W"	2570	18000	130	215	214	91	33	34	12	100	96	0	1374	1419	886	124	131	106	95	86	0	0.146	0.140	0.139	0.178	2.239	0.114	0.804	120	607	1432	1476	-2.780	182	1250	181	1295	0
1	3	20	"itF(GAA)P1"	"itF(GAA)P1"	2740	18010	140	318	405	252	33	47	113	85	60	0	840	1032	690	127	135	52	94	91	0	0.400	0.411	0.424	0.467	2.146	0.372	0.883	156	703	998	1277	-1.323	285	713	372	905	0
1	4	20	"iYPR013C-1"	"iYPR013C-1"	2930	18010	140	1579	1569	856	34	48	112	99	96	0	579	586	287	128	152	226	73	50	0	3.426	3.352	3.357	3.662	1.820	3.383	0.771	156	721	1996	1993	1.776	1545	451	1535	458	0
1	5	20	"iYPR016C"	"iYPR016C"	3130	18010	130	402	384	158	33	35	10	100	99	0	431	433	167	124	138	202	74	28	0	1.202	1.136	1.169	1.190	1.664	0.401	0.238	120	685	676	660	0.265	369	307	351	309	0
1	6	20	"iYPR020W"	"iYPR020W"	3360	18010	150	445	475	310	33	34	7	96	94	0	2129	2525	1801	125	128	38	91	91	0	0.206	0.184	0.182	0.197	2.212	0.172	0.905	156	812	2416	2842	-2.282	412	2004	442	2400	0
1	7	20	"iYPR035W"	"iYPR035W"	3540	18010	130	1028	988	643	33	35	14	96	95	0	616	615	371	124	132	120	75	65	0	2.022	1.945	1.962	2.068	2.063	1.928	0.854	120	587	1487	1446	1.016	995	492	955	491	0
1	8	20	"iYPR042C"	"iYPR042C"	3730	18020	120	1293	1305	835	32	35	14	100	99	0	448	446	251	123	138	177	65	47	0	3.880	3.941	3.927	4.305	1.827	3.741	0.407	120	574	1586	1596	1.956	1261	325	1273	323	0
1	9	20	"iYPR047W"	"iYPR047W"	3920	18010	130	1168	1205	788	33	35	14	99	96	0	1336	1234	866	122	150	399	69	59	0	0.935	1.054	1.067	1.103	2.142	0.772	0.505	120	690	2349	2284	-0.097	1135	1214	1172	1112	0
1	10	20	"iYCL001W-A"	"iYCL001W-A"	4170	18020	150	892	1312	1143	32	33	9	94	91	0	3917	6424	6074	122	130	122	92	88	0	0.227	0.203	0.190	0.207	2.307	0.185	0.889	156	849	4655	7582	-2.142	860	3795	1280	6302	0
1	11	20	"iYCL007C"	"iYCL007C"	4350	18030	140	208	278	202	33	35	15	93	87	0	572	789	629	123	131	90	82	69	0	0.390	0.368	0.374	0.411	2.409	0.313	0.830	156	694	624	911	-1.359	175	449	245	666	0
1	12	20	"iYCL012W"	"iYCL012W"	4550	18030	140	764	992	781	33	35	15	96	94	0	4619	6693	5950	122	130	88	91	89	0	0.163	0.146	0.160	0.204	2.450	0.130	0.880	156	768	5228	7530	-2.621	731	4497	959	6571	0
1	13	20	"iYCR011C"	"iYCR011C"	4770	18020	130	655	628	370	32	37	33	95	93	0	590	611	367	127	133	88	81	78	0	1.346	1.231	1.259	1.240	1.905	1.148	0.826	120	663	1086	1080	0.428	623	463	596	484	0
1	14	20	"iYCRCdelta6-A"	"iYCRCdelta6-A"	4960	18030	130	216	217	115	32	36	33	90	80	0	418	462	288	127	168	676	16	0	0	0.632	0.552	0.545	0.651	2.308	0.437	0.739	120	647	475	520	-0.661	184	291	185	335	0
1	15	20	"iYHR210C-A"	"iYHR210C-A"	5160	18040	140	1592	1591	1018	33	34	12	98	97	0	784	824	491	126	163	655	50	11	0	2.369	2.232	2.343	2.337	2.205	2.293	0.842	156	683	2217	2256	1.244	1559	658	1558	698	0
1	16	20	"iYHRCdelta14-C"	"iYHRCdelta14-C"	5320	18010	140	2050	2334	1850	33	36	14	98	98	0	2315	2427	1892	125	133	116	89	85	0	0.921	1.000	0.997	1.141	2.432	0.987	0.860	156	600	4207	4603	-0.119	2017	2190	2301	2302	0
1	17	20	"iYHRCdelta16-B"	"iYHRCdelta16-B"	5550	18040	140	1881	2020	1531	33	34	8	99	98	0	702	790	544	126	137	145	80	64	0	3.208	2.992	2.977	2.942	2.008	3.018	0.682	156	794	2424	2651	1.682	1848	576	1987	664	0
1	18	20	"iYLR157C-A"	"iYLR157C-A"	5750	18040	140	2276	2784	2137	33	47	133	92	89	0	1161	1449	1098	127	140	137	83	78	0	2.169	2.081	2.204	2.288	2.044	2.096	0.867	156	767	3277	4073	1.117	2243	1034	2751	1322	0
1	19	20	"tE(UUC)C"	"tE(UUC)C"	5970	18050	130	192	185	82	34	50	146	51	4	0	249	253	123	125	143	136	47	13	0	1.274	1.180	1.145	1.334	2.542	0.805	0.524	120	631	282	279	0.350	158	124	151	128	0
1	20	20	"tQ(UUG)L"	"tQ(UUG)L"	6140	18040	130	253	237	120	35	38	15	94	92	0	358	362	268	127	146	156	61	31	0	0.944	0.860	0.881	0.913	2.274	0.319	0.273	120	634	449	437	-0.084	218	231	202	235	0
1	21	20	"YHRCTy1-1B"	"YHRCTy1-1B"	6350	18060	120	46955	40991	19756	36	52	78	100	100	10	22209	20054	9814	131	159	230	100	100	0	2.125	2.056	1.986	2.082	1.476	2.091	0.939	120	680	68997	60878	1.088	46919	22078	40955	19923	0
2	1	1	"VPS8"	"YAL002W"	6940	14320	120	2809	2958	2140	34	37	21	100	100	0	9812	11420	8918	126	151	247	96	92	0	0.286	0.259	0.261	0.311	2.145	0.242	0.921	120	603	12461	14218	-1.803	2775	9686	2924	11294	0
2	2	1	"MTW1"	"YAL034W-A"	7120	14310	130	1510	1959	1658	35	130	367	77	57	0	5807	10803	9937	130	642	2210	69	50	0	0.260	0.180	0.187	0.242	2.484	0.164	0.907	120	712	7152	12597	-1.944	1475	5677	1924	10673	0
2	3	1	"YAL065C-A"	"YAL065C-A"	7350	14320	120	1701	3156	2860	36	197	525	74	55	0	1208	2143	1950	133	703	2271	39	20	0	1.549	1.552	1.499	1.708	1.708	1.303	0.629	120	677	2740	5130	0.631	1665	1075	3120	2010	0
2	4	1	"YAL004W"	"YAL004W"	7560	14320	130	1043	2093	1984	34	98	381	70	55	0	892	1500	1372	126	195	406	58	50	0	1.317	1.499	1.540	1.648	2.038	1.432	0.788	120	678	1775	3433	0.398	1009	766	2059	1374	0
2	5	1	"FUN12"	"YAL035W"	7740	14320	120	1849	3029	2936	35	43	44	100	97	0	1792	2844	2915	126	138	96	81	73	0	1.089	1.102	1.161	1.378	2.170	1.046	0.933	120	603	3480	5712	0.123	1814	1666	2994	2718	0
2	6	1	"SEO1"	"YAL067C"	7940	14320	110	2608	3071	2386	35	51	62	96	91	0	1632	1529	1116	129	147	115	77	72	0	1.712	2.169	2.149	2.158	1.870	2.208	0.873	80	527	4076	4436	0.776	2573	1503	3036	1400	0
2	7	1	"ERP2"	"YAL007C"	8130	14330	120	2503	2495	1546	35	40	29	100	100	0	7600	7613	5240	125	136	88	99	96	0	0.330	0.329	0.333	0.397	1.876	0.308	0.944	120	630	9943	9948	-1.599	2468	7475	2460	7488	0
2	8	1	"YAL037W"	"YAL037W"	8330	14330	120	2864	2699	1551	35	38	26	100	100	0	3140	2757	1645	123	127	38	95	94	0	0.938	1.011	1.014	1.107	1.792	0.986	0.929	120	583	5846	5298	-0.093	2829	3017	2664	2634	0
2	9	1	"YAL069W"	"YAL069W"	8530	14330	140	9905	15993	13978	35	416	2336	77	66	0	5872	8797	7847	122	361	1381	73	62	0	1.717	1.840	1.886	2.209	2.098	1.836	0.925	156	750	15620	24633	0.779	9870	5750	15958	8675	0
2	10	1	"SPO7"	"YAL009W"	8720	14330	130	3185	2869	1591	35	443	2419	60	7	0	6819	5854	3605	122	377	1429	80	71	0	0.470	0.494	0.494	0.595	2.023	0.917	0.592	120	698	9847	8566	-1.088	3150	6697	2834	5732	0
2	11	1	"CYC3"	"YAL039C"	8940	14330	110	3081	2575	1809	36	68	153	86	80	0	976	786	537	123	133	50	72	71	0	3.570	3.830	3.702	3.846	1.689	3.735	0.913	80	536	3898	3202	1.836	3045	853	2539	663	0
2	12	1	"YAR002W"	"YAR002W"	9120	14350	120	3683	3688	2212	35	63	142	100	99	0	10341	10276	6902	127	145	142	100	100	0	0.357	0.360	0.366	0.408	1.587	0.334	0.932	120	635	13862	13802	-1.485	3648	10214	3653	10149	0
2	13	1	"CNS1"	"YBR155W"	9350	14340	130	2783	3135	2673	35	56	128	92	84	0	2758	3404	2985	128	159	200	75	69	0	1.045	0.946	0.962	1.188	2.247	0.922	0.928	120	748	5378	6376	0.063	2748	2630	3100	3276	0
2	14	1	"PCH2"	"YBR186W"	9540	14340	110	856	1075	1045	36	57	140	73	67	0	505	559	503	128	146	114	65	60	0	2.175	2.411	2.318	2.396	1.533	2.160	0.865	80	554	1197	1470	1.121	820	377	1039	431	0
2	15	1	"PYC2"	"YBR218C"	9740	14340	110	850	825	570	35	66	136	78	73	0	798	680	465	126	161	212	71	62	0	1.213	1.426	1.330	1.194	2.323	1.245	0.809	80	551	1487	1344	0.278	815	672	790	554	0
2	16	1	"ICS2"	"YBR157C"	9920	14350	130	1573	1397	763	35	73	145	95	91	0	703	643	348	123	184	530	55	3	0	2.652	2.619	2.664	2.848	1.518	2.439	0.836	120	803	2118	1882	1.407	1538	580	1362	520	0
2	17	1	"NTC20"	"YBR188C"	10160	14350	120	790	1275	1163	36	63	118	86	72	0	494	735	622	124	176	431	46	36	0	2.038	2.028	2.051	2.342	2.179	1.741	0.475	120	656	1124	1850	1.027	754	370	1239	611	0
2	18	1	"YBR220C"	"YBR220C"	10340	14350	110	2821	2473	1551	35	62	106	92	90	0	613	533	332	126	144	182	67	56	0	5.721	5.990	5.602	6.204	1.602	5.589	0.829	80	522	3273	2845	2.516	2786	487	2438	407	0
2	19	1	"YBR159W"	"YBR159W"	10530	14360	120	2532	2344	1050	35	56	97	100	98	0	1801	1613	723	124	156	542	85	70	0	1.489	1.551	1.559	1.675	1.640	1.542	0.933	120	657	4174	3798	0.574	2497	1677	2309	1489	0
2	20	1	"YBR190W"	"YBR190W"	10730	14360	110	776	683	317	35	36	7	98	97	0	434	401	176	123	161	584	1	0	0	2.383	2.331	2.282	2.370	1.470	2.157	0.861	80	570	1052	926	1.253	741	311	648	278	0
2	21	1	"FAT2"	"YBR222C"	10940	14360	110	1552	1442	718	35	36	8	100	100	0	760	709	363	117	134	125	82	78	0	2.359	2.377	2.356	2.542	1.636	2.018	0.606	80	629	2160	1999	1.238	1517	643	1407	592	0
2	1	2	"YBR161W"	"YBR161W"	6960	14510	130	2766	3082	2051	35	58	186	92	88	0	4172	4132	2936	127	176	331	85	81	0	0.675	0.761	0.761	0.878	2.427	0.720	0.876	120	656	6776	7052	-0.567	2731	4045	3047	4005	0
2	2	2	"RIM2"	"YBR192W"	7140	14510	110	3647	3141	1316	36	88	256	96	95	0	6142	5346	2442	129	273	825	90	85	0	0.601	0.595	0.587	0.675	1.914	0.556	0.895	80	519	9624	8322	-0.736	3611	6013	3105	5217	0
2	3	2	"YBR224W"	"YBR224W"	7360	14520	120	1750	1882	1332	35	55	112	95	89	0	532	521	331	127	157	305	54	35	0	4.235	4.688	4.611	4.737	1.756	4.723	0.792	120	620	2120	2241	2.082	1715	405	1847	394	0
2	4	2	"GPM2"	"YDL021W"	7560	14520	120	1371	1590	1223	35	43	45	97	95	0	5684	5654	4503	127	193	416	83	75	0	0.240	0.281	0.287	0.351	2.498	0.263	0.882	120	548	6893	7082	-2.056	1336	5557	1555	5527	0
2	5	2	"YDL053C"	"YDL053C"	7750	14520	120	2119	1786	1014	35	64	102	95	89	0	1970	1602	1015	128	184	251	81	73	0	1.131	1.188	1.156	1.331	1.704	1.106	0.838	120	575	3926	3225	0.178	2084	1842	1751	1474	0
2	6	2	"YDL085W"	"YDL085W"	7950	14520	120	3426	2914	1673	36	82	173	95	90	0	1271	1135	683	129	164	141	80	76	0	2.968	2.861	2.735	3.093	1.904	2.811	0.847	120	546	4532	3884	1.570	3390	1142	2878	1006	0
2	7	2	"YDL023C"	"YDL023C"	8140	14530	120	2458	2170	910	35	58	144	99	94	0	1135	1020	471	124	141	107	89	86	0	2.397	2.383	2.382	2.604	1.596	2.348	0.864	120	579	3434	3031	1.261	2423	1011	2135	896	0
2	8	2	"PSA1"	"YDL055C"	8350	14520	120	973	828	406	35	39	26	97	95	0	2275	1931	1136	121	144	196	86	82	0	0.435	0.438	0.419	0.489	1.916	0.380	0.857	120	582	3092	2603	-1.199	938	2154	793	1810	0
2	9	2	"LUC7"	"YDL087C"	8540	14530	130	3941	3430	1468	35	171	1018	88	77	0	1166	1067	442	123	226	669	75	19	0	3.745	3.596	3.609	3.627	1.461	3.712	0.768	120	615	4949	4339	1.905	3906	1043	3395	944	0
2	10	2	"YDL025C"	"YDL025C"	8740	14530	120	3637	3395	1856	34	50	96	97	93	0	4160	3718	2185	122	147	177	89	87	0	0.892	0.935	0.940	1.031	1.655	0.873	0.892	120	604	7641	6957	-0.164	3603	4038	3361	3596	0
2	11	2	"YDL057W"	"YDL057W"	8950	14530	130	2130	1799	968	34	52	95	94	91	0	1486	1339	727	121	140	117	86	82	0	1.536	1.449	1.417	1.566	1.816	1.393	0.887	120	655	3461	2983	0.619	2096	1365	1765	1218	0
2	12	2	"YDL089W"	"YDL089W"	9140	14540	120	313	297	142	34	35	7	100	98	0	538	492	258	120	122	28	87	81	0	0.667	0.707	0.722	0.850	2.089	0.159	0.203	120	522	697	635	-0.583	279	418	263	372	0
2	13	2	"YDL027C"	"YDL027C"	9330	14540	120	2789	2367	1487	35	175	548	80	70	0	2059	1646	1110	129	215	364	70	65	0	1.427	1.537	1.586	1.916	2.011	1.496	0.921	120	623	4684	3849	0.513	2754	1930	2332	1517	0
2	14	2	"RAD59"	"YDL059C"	9550	14540	110	2177	1838	748	36	210	600	87	81	0	1826	1566	692	129	251	454	85	77	0	1.262	1.254	1.295	1.321	1.448	1.269	0.887	80	583	3838	3239	0.335	2141	1697	1802	1437	0
2	15	2	"YDL091C"	"YDL091C"	9760	14550	110	3255	2676	1572	35	67	225	91	85	0	5767	4597	2663	122	181	547	83	81	0	0.570	0.590	0.615	0.651	2.346	0.559	0.882	80	610	8865	7116	-0.810	3220	5645	2641	4475	0
2	16	2	"RPA14"	"YDR156W"	9990	14560	80	274	361	270	35	42	24	82	76	0	219	230	151	122	123	26	63	57	0	2.464	3.019	2.503	2.027	2.910	1.551	0.284	52	289	336	434	1.301	239	97	326	108	0
2	17	2	"YDR187C"	"YDR187C"	10140	14550	120	498	614	459	36	41	18	94	93	0	273	304	182	122	141	336	23	0	0	3.060	3.176	3.081	3.151	2.288	2.925	0.770	120	550	613	760	1.613	462	151	578	182	0
2	18	2	"YDR219C"	"YDR219C"	10350	14560	100	113	213	256	38	48	40	73	46	0	180	266	286	128	150	347	12	7	0	1.442	1.268	1.245	1.299	2.643	0.101	0.078	80	514	127	313	0.528	75	52	175	138	0
2	19	2	"HOM2"	"YDR158W"	10560	14570	130	15913	15223	9139	36	85	205	100	100	0	9721	8976	5255	128	183	302	97	94	0	1.655	1.716	1.782	1.794	1.588	1.770	0.928	120	601	25470	24035	0.727	15877	9593	15187	8848	0
2	20	2	"SLY1"	"YDR189W"	10740	14560	120	2437	2373	1648	37	97	210	90	82	0	3079	2998	2324	128	218	327	79	70	0	0.813	0.814	0.813	0.963	1.892	0.737	0.892	120	591	5351	5206	-0.298	2400	2951	2336	2870	0
2	21	2	"YDR221W"	"YDR221W"	10950	14570	110	1373	1545	1350	38	61	67	92	85	0	802	979	856	129	171	155	67	66	0	1.984	1.773	1.777	2.277	2.434	1.690	0.887	80	570	2008	2357	0.988	1335	673	1507	850	0
2	1	3	"SSY1"	"YDR160W"	6960	14710	120	3829	3777	2367	34	49	61	100	97	0	3327	3013	2113	126	140	75	92	88	0	1.186	1.297	1.307	1.565	2.035	1.238	0.900	120	631	6996	6630	0.246	3795	3201	3743	2887	0
2	2	3	"HST4"	"YDR191W"	7150	14720	120	2209	2265	1621	36	54	69	95	91	0	1799	1692	1235	127	142	70	84	76	0	1.300	1.424	1.440	1.587	1.883	1.402	0.911	120	592	3845	3794	0.378	2173	1672	2229	1565	0
2	3	3	"YDR223W"	"YDR223W"	7360	14720	110	279	411	330	34	38	23	100	95	0	304	416	324	124	127	38	80	76	0	1.361	1.291	1.280	1.430	1.956	1.122	0.853	80	552	425	669	0.445	245	180	377	292	0
2	4	3	"NBP2"	"YDR162C"	7560	14710	100	190	353	355	35	42	35	82	73	0	262	413	412	124	140	180	37	27	0	1.123	1.100	0.983	1.017	2.604	0.602	0.443	80	465	293	607	0.168	155	138	318	289	0
2	5	3	"YDR193W"	"YDR193W"	7740	14730	110	1942	1746	1010	35	47	41	100	97	0	1919	1681	967	128	142	83	92	86	0	1.065	1.102	1.091	1.211	1.832	1.083	0.901	80	547	3698	3264	0.091	1907	1791	1711	1553	0
2	6	3	"HTA1"	"YDR225W"	7960	14720	140	1130	1475	1288	35	57	109	86	75	0	1765	2786	2583	126	148	106	85	78	0	0.668	0.541	0.585	0.657	1.863	0.505	0.920	156	787	2734	4100	-0.582	1095	1639	1440	2660	0
2	7	3	"YDR539W"	"YDR539W"	8180	14730	110	1390	1751	1083	34	42	46	100	98	0	1295	1487	895	120	138	109	96	90	0	1.154	1.256	1.273	1.332	1.496	1.241	0.944	80	508	2531	3084	0.207	1356	1175	1717	1367	0
2	8	3	"YEL025C"	"YEL025C"	8350	14740	110	2074	2446	1600	33	34	11	100	100	0	2768	3276	2279	118	125	81	97	96	0	0.770	0.764	0.750	0.882	1.762	0.738	0.954	80	521	4691	5571	-0.377	2041	2650	2413	3158	0
2	9	3	"YEL057C"	"YEL057C"	8540	14740	110	2397	2178	770	33	34	6	100	100	0	3088	2696	1141	119	132	199	95	92	0	0.796	0.832	0.838	0.936	1.594	0.774	0.925	80	536	5333	4722	-0.329	2364	2969	2145	2577	0
2	10	3	"YDR541C"	"YDR541C"	8750	14740	100	1300	1520	794	33	33	5	100	100	0	1302	1411	749	117	118	31	98	98	0	1.069	1.149	1.161	1.215	1.432	1.119	0.943	80	494	2452	2781	0.097	1267	1185	1487	1294	0
2	11	3	"CUP5"	"YEL027W"	8940	14740	110	1861	1608	715	33	34	5	100	100	0	1974	1762	862	117	119	31	93	93	0	0.984	0.957	0.977	1.076	1.876	0.926	0.932	80	580	3685	3220	-0.023	1828	1857	1575	1645	0
2	12	3	"SOM1"	"YEL059C-A"	9180	14740	130	849	932	594	34	40	32	96	91	0	428	496	336	121	127	59	80	70	0	2.655	2.395	2.433	2.705	1.821	2.194	0.840	120	642	1122	1273	1.409	815	307	898	375	0
2	13	3	"YDR543C"	"YDR543C"	9320	14750	90	415	407	235	36	62	83	88	75	0	384	381	192	131	147	75	80	67	0	1.498	1.484	1.503	1.546	1.862	1.283	0.837	52	336	632	621	0.583	379	253	371	250	0
2	14	3	"YEL029C"	"YEL029C"	9570	14750	120	1479	1361	734	34	40	39	99	95	0	1995	1826	1025	123	136	129	92	87	0	0.772	0.779	0.800	0.842	1.977	0.750	0.932	120	671	3317	3030	-0.374	1445	1872	1327	1703	0
2	15	3	"PRB1"	"YEL060C"	9780	14750	100	164	162	74	34	35	5	93	92	0	224	217	106	118	151	474	1	0	0	1.226	1.293	1.316	1.106	2.596	0.009	0.005	80	446	236	227	0.294	130	106	128	99	0
2	16	3	"YRF1-1"	"YDR545W"	9950	14750	120	2349	4750	5410	35	56	62	97	90	0	897	1833	2054	124	135	66	76	72	0	2.994	2.759	2.716	3.056	1.816	2.715	0.956	120	592	3087	6424	1.582	2314	773	4715	1709	0
2	17	3	"SPF1"	"YEL031W"	10170	14750	150	75	94	66	35	52	54	44	28	0	154	186	90	123	148	331	0	0	0	1.290	0.937	0.700	0.613	2.864	0.944	0.462	156	811	71	122	0.368	40	31	59	63	-50
2	18	3	"NPR2"	"YEL062W"	10370	14760	110	1993	2549	1752	35	36	7	100	100	0	2447	2838	1990	123	139	368	85	82	0	0.843	0.926	0.929	0.982	1.463	0.896	0.963	80	528	4282	5229	-0.247	1958	2324	2514	2715	0
2	19	3	"PES4"	"YFR023W"	10580	14760	140	1224	1879	1847	36	62	138	83	73	0	3603	7921	8384	125	189	293	83	76	0	0.342	0.236	0.239	0.339	2.684	0.222	0.956	156	706	4666	9639	-1.550	1188	3478	1843	7796	0
2	20	3	"HXK1"	"YFR053C"	10780	14770	130	3321	3123	1893	36	53	54	100	98	0	2036	1851	1153	125	187	214	84	80	0	1.719	1.789	1.803	2.059	1.779	1.779	0.884	120	593	5196	4813	0.782	3285	1911	3087	1726	0
2	21	3	"SCW11"	"YGL028C"	10960	14760	130	2564	2972	2466	37	53	54	94	90	0	3313	4022	3470	127	183	448	75	70	0	0.793	0.754	0.734	0.904	2.039	0.725	0.937	120	692	5713	6830	-0.334	2527	3186	2935	3895	0
2	1	4	"YFR024C-A"	"YFR024C-A"	6980	14920	110	254	426	489	35	39	24	90	78	0	576	1109	1305	127	133	40	81	73	0	0.488	0.398	0.403	0.393	2.558	0.360	0.860	80	504	668	1373	-1.036	219	449	391	982	0
2	2	4	"YFR055W"	"YFR055W"	7150	14910	130	2213	2666	1963	36	74	119	91	86	0	1026	1068	763	129	146	64	81	79	0	2.427	2.801	2.696	2.946	1.819	2.801	0.902	120	619	3074	3569	1.279	2177	897	2630	939	0
2	3	4	"RPL30"	"YGL030W"	7350	14920	110	1263	1221	366	34	73	125	100	98	0	1233	1149	398	124	147	135	95	95	0	1.108	1.158	1.133	1.263	1.619	1.126	0.913	80	535	2338	2212	0.148	1229	1109	1187	1025	0
2	4	4	"YFR026C"	"YFR026C"	7570	14920	120	2685	2149	1154	34	37	17	100	100	0	1907	1545	848	122	166	478	77	67	0	1.485	1.486	1.456	1.714	2.091	1.411	0.832	120	672	4436	3538	0.571	2651	1785	2115	1423	0
2	5	4	"YFR057W"	"YFR057W"	7780	14920	80	725	1201	1306	35	43	29	94	84	0	523	946	1085	127	146	222	63	48	0	1.742	1.424	1.573	1.461	2.629	1.284	0.870	52	316	1086	1985	0.801	690	396	1166	819	0
2	6	4	"AGA2"	"YGL032C"	7950	14930	120	2745	2238	1136	35	39	30	100	100	0	2228	1818	1008	122	140	182	90	80	0	1.287	1.299	1.300	1.511	1.760	1.253	0.960	120	573	4816	3899	0.364	2710	2106	2203	1696	0
2	7	4	"CDC14"	"YFR028C"	8160	14930	120	2760	2663	1643	34	35	5	100	100	0	1436	1392	911	120	151	439	72	61	0	2.071	2.067	2.266	2.517	1.972	1.875	0.591	120	615	4042	3901	1.051	2726	1316	2629	1272	0
2	8	4	"ERP6"	"YGL002W"	8340	14930	110	2956	2470	1055	34	35	11	100	100	0	12222	9708	4748	120	159	484	95	92	0	0.241	0.254	0.250	0.291	1.754	0.238	0.948	80	503	15024	12024	-2.050	2922	12102	2436	9588	0
2	9	4	"YGL034C"	"YGL034C"	8540	14930	120	192	213	142	34	36	12	92	91	0	283	337	231	125	141	231	40	15	0	1.000	0.844	0.785	0.827	1.878	0.145	0.162	120	596	316	391	0.000	158	158	179	212	0
2	10	4	"RPL11B"	"YGR085C"	8760	14940	120	2812	2576	1239	34	36	13	100	100	0	1474	1302	671	125	142	231	85	79	0	2.059	2.160	2.174	2.350	1.619	2.113	0.925	120	618	4127	3719	1.042	2778	1349	2542	1177	0
2	11	4	"YGR117C"	"YGR117C"	8980	14950	120	2220	2270	1260	34	38	17	100	100	0	4539	4318	2518	125	138	96	98	97	0	0.495	0.533	0.535	0.596	1.745	0.511	0.936	120	577	6600	6429	-1.014	2186	4414	2236	4193	0
2	12	4	"YGR149W"	"YGR149W"	9160	14940	120	2223	2384	1687	35	63	83	96	95	0	3778	3683	2718	128	196	412	81	76	0	0.599	0.661	0.675	0.784	1.877	0.635	0.946	120	563	5838	5904	-0.738	2188	3650	2349	3555	0
2	13	4	"PDC6"	"YGR087C"	9370	14940	120	1634	1687	1236	36	71	90	95	90	0	485	500	324	129	213	537	32	0	0	4.489	4.450	4.246	4.279	1.741	3.803	0.158	120	587	1954	2022	2.166	1598	356	1651	371	0
2	14	4	"NUP57"	"YGR119C"	9560	14950	140	1654	2367	2038	34	42	39	96	94	0	1551	2151	1853	124	151	351	67	59	0	1.135	1.151	1.158	1.346	2.117	1.130	0.938	156	740	3047	4360	0.183	1620	1427	2333	2027	0
2	15	4	"YGR151C"	"YGR151C"	9790	14950	130	1185	966	579	34	72	190	83	74	0	1097	923	587	124	184	441	68	53	0	1.183	1.166	1.124	1.285	1.895	0.783	0.532	120	637	2124	1731	0.242	1151	973	932	799	0
2	16	4	"YGR089W"	"YGR089W"	9960	14950	110	2739	3161	2019	34	79	213	98	95	0	1726	1910	1115	123	182	286	93	82	0	1.687	1.750	1.744	1.803	1.881	1.778	0.885	80	492	4308	4914	0.755	2705	1603	3127	1787	0
2	17	4	"MEP1"	"YGR121C"	10170	14950	110	3144	3261	1846	34	35	6	100	100	0	1006	1035	618	117	134	189	82	80	0	3.498	3.515	3.791	3.625	1.712	3.608	0.825	80	535	3999	4145	1.807	3110	889	3227	918	0
2	18	4	"YGR153W"	"YGR153W"	10370	14960	110	4702	3759	1881	35	39	41	100	100	0	1062	867	444	120	142	375	76	60	0	4.954	4.985	4.765	5.293	1.484	4.733	0.416	80	519	5609	4471	2.309	4667	942	3724	747	0
2	19	4	"PRP31"	"YGR091W"	10550	14960	110	2987	2627	1120	37	39	17	100	100	0	3406	3022	1409	123	126	29	100	100	0	0.899	0.893	0.890	0.951	1.370	0.859	0.954	80	516	6233	5489	-0.154	2950	3283	2590	2899	0
2	20	4	"PPT1"	"YGR123C"	10760	14960	110	4618	4234	1576	36	37	7	100	100	0	1911	1671	626	124	126	29	100	100	0	2.564	2.714	2.737	2.808	1.301	2.701	0.953	80	558	6369	5745	1.358	4582	1787	4198	1547	0
2	21	4	"CYS4"	"YGR155W"	11000	14970	120	3146	3248	1972	36	41	27	100	100	0	1216	1059	614	124	153	416	70	60	0	2.848	3.435	3.534	3.846	1.658	3.268	0.457	120	687	4202	4147	1.510	3110	1092	3212	935	0
2	1	5	"SET1"	"YHR119W"	6980	15120	150	444	1056	1266	34	37	15	94	92	0	957	3024	5949	124	128	47	85	85	0	0.492	0.352	0.402	0.417	2.667	0.156	0.387	156	915	1243	3922	-1.023	410	833	1022	2900	0
2	2	5	"YHR149C"	"YHR149C"	7180	15110	110	517	1105	1148	35	48	56	93	85	0	786	1488	1543	124	136	71	80	75	0	0.728	0.784	0.772	0.892	2.116	0.757	0.958	80	473	1144	2434	-0.458	482	662	1070	1364	0
2	3	5	"YHR181W"	"YHR181W"	7360	15110	130	488	597	471	35	49	53	88	79	0	570	649	531	128	164	421	50	29	0	1.025	1.079	0.977	0.929	2.758	0.523	0.389	120	660	895	1083	0.035	453	442	562	521	0
2	4	5	"YHR121W"	"YHR121W"	7570	15120	120	659	976	851	36	49	36	88	84	0	711	881	763	134	177	496	52	35	0	1.080	1.258	1.239	1.401	2.642	0.788	0.465	120	587	1200	1687	0.111	623	577	940	747	0
2	5	5	"YHR151C"	"YHR151C"	7780	15130	120	485	690	624	34	43	27	98	92	0	461	518	386	127	139	164	63	50	0	1.350	1.678	1.581	1.805	2.068	1.479	0.598	120	578	785	1047	0.433	451	334	656	391	0
2	6	5	"GND1"	"YHR183W"	7940	15120	110	419	472	335	35	41	27	92	90	0	1146	1048	768	129	141	94	80	75	0	0.378	0.476	0.469	0.460	1.735	0.442	0.925	80	489	1401	1356	-1.405	384	1017	437	919	0
2	7	5	"EPT1"	"YHR123W"	8160	15130	90	647	851	623	34	36	8	100	100	0	543	638	425	127	131	83	84	75	0	1.474	1.599	1.671	1.758	1.630	0.432	0.186	52	414	1029	1328	0.559	613	416	817	511	0
2	8	5	"SPO16"	"YHR153C"	8360	15130	100	1423	1668	1100	34	35	6	100	100	0	1485	1580	1042	123	130	51	90	86	0	1.020	1.121	1.135	1.277	1.670	1.096	0.971	80	482	2751	3091	0.028	1389	1362	1634	1457	0
2	9	5	"ADY1"	"YHR185C"	8560	15130	150	78	140	189	35	42	34	57	30	0	150	231	547	128	133	45	37	19	0	1.955	1.019	1.159	0.883	3.325	0.015	0.011	156	803	65	208	0.967	43	22	105	103	-50
2	10	5	"YHR125W"	"YHR125W"	8770	15130	130	3236	3029	1809	36	56	61	100	99	0	962	1008	597	135	150	106	87	82	0	3.869	3.428	3.385	3.711	1.651	3.380	0.910	120	661	4027	3866	1.952	3200	827	2993	873	0
2	11	5	"YHR155W"	"YHR155W"	8990	15140	120	444	1215	1551	39	65	66	89	81	0	227	385	402	140	158	97	46	36	0	4.655	4.800	4.423	4.068	2.495	4.303	0.840	120	601	492	1421	2.219	405	87	1176	245	0
2	12	5	"IKI1"	"YHR187W"	9180	15140	110	471	591	419	35	45	37	98	92	0	536	598	417	129	143	139	71	57	0	1.071	1.186	1.158	1.260	1.680	1.095	0.926	80	518	843	1025	0.099	436	407	556	469	0
2	13	5	"YHC3"	"YJL059W"	9370	15140	100	1892	2254	1369	34	36	12	100	100	0	5461	6605	4214	126	188	636	96	88	0	0.348	0.343	0.351	0.369	1.429	0.333	0.977	80	494	7193	8699	-1.522	1858	5335	2220	6479	0
2	14	5	"YJL091C"	"YJL091C"	9580	15150	100	759	797	557	35	36	7	100	98	0	1565	1653	1346	127	155	408	72	63	0	0.503	0.499	0.501	0.574	1.713	0.446	0.932	80	459	2162	2288	-0.990	724	1438	762	1526	0
2	15	5	"YJL123C"	"YJL123C"	9780	15150	120	2348	3403	2692	34	63	120	99	93	0	840	1210	975	125	144	100	78	74	0	3.236	3.105	3.054	3.673	1.942	3.004	0.937	120	583	3029	4454	1.694	2314	715	3369	1085	0
2	16	5	"NUP82"	"YJL061W"	9970	15150	120	1911	2797	2600	35	67	107	93	85	0	1357	1645	1482	128	150	127	80	75	0	1.526	1.821	1.801	1.939	1.633	1.804	0.949	120	590	3105	4279	0.610	1876	1229	2762	1517	0
2	17	5	"TOK1"	"YJL093C"	10190	15150	120	2395	3532	3012	36	51	66	98	95	0	955	1270	1072	123	143	217	68	60	0	2.835	3.048	3.087	3.608	1.952	2.998	0.910	120	547	3191	4643	1.504	2359	832	3496	1147	0
2	18	5	"GCD14"	"YJL125C"	10360	15150	130	3321	3072	2154	37	125	262	92	82	0	3238	2815	2084	128	214	317	81	69	0	1.056	1.130	1.128	1.391	1.971	1.078	0.951	120	611	6394	5722	0.079	3284	3110	3035	2687	0
2	19	5	"MRPL8"	"YJL063C"	10570	15160	120	761	957	775	38	135	266	70	56	0	342	480	388	131	214	270	47	37	0	3.427	2.633	2.564	3.053	2.053	1.865	0.730	120	580	934	1268	1.777	723	211	919	349	0
2	20	5	"BCK1"	"YJL095W"	10760	15160	120	1634	2580	2684	38	57	64	97	93	0	1967	3428	3791	127	139	54	92	90	0	0.867	0.770	0.806	0.936	1.685	0.724	0.959	120	636	3436	5843	-0.205	1596	1840	2542	3301	0
2	21	5	"SPT10"	"YJL127C"	10980	15160	110	607	680	417	35	41	26	100	100	0	520	566	343	122	135	88	82	77	0	1.437	1.453	1.382	1.503	1.642	1.343	0.861	80	580	970	1089	0.523	572	398	645	444	0
2	1	6	"YJL065C"	"YJL065C"	6960	15320	110	1562	1429	578	33	37	20	100	100	0	931	798	348	122	125	35	96	95	0	1.890	2.065	2.073	2.312	1.691	1.984	0.911	80	544	2338	2072	0.918	1529	809	1396	676	0
2	2	6	"YJL097W"	"YJL097W"	7170	15310	130	841	1158	943	33	42	37	96	90	0	706	1046	835	123	134	69	81	75	0	1.386	1.219	1.179	1.352	1.882	1.202	0.935	120	688	1391	2048	0.471	808	583	1125	923	0
2	3	6	"TRK1"	"YJL129C"	7360	15330	120	3266	3880	2771	33	38	30	100	100	0	2021	2009	1325	127	134	68	95	90	0	1.707	2.044	2.070	2.280	1.749	2.102	0.894	120	579	5127	5729	0.771	3233	1894	3847	1882	0
2	4	6	"OAR1"	"YKL055C"	7560	15320	130	873	1138	1011	35	65	106	75	71	0	850	1276	1201	132	164	140	72	63	0	1.167	0.964	0.948	0.975	2.294	0.881	0.930	120	646	1556	2247	0.223	838	718	1103	1144	0
2	5	6	"CYT2"	"YKL087C"	7780	15330	120	1505	1539	981	35	69	116	97	87	0	869	864	535	130	173	165	78	68	0	1.989	2.049	2.011	2.244	2.015	2.028	0.875	120	524	2209	2238	0.992	1470	739	1504	734	0
2	6	6	"YKL118W"	"YKL118W"	7950	15330	120	718	710	235	35	42	33	100	100	0	730	691	254	128	144	110	96	89	0	1.135	1.199	1.227	1.275	1.438	1.146	0.921	120	584	1285	1238	0.182	683	602	675	563	0
2	7	6	"NUP120"	"YKL057C"	8170	15330	100	1313	1541	891	34	35	7	100	100	0	2013	2258	1305	127	134	89	98	95	0	0.678	0.707	0.702	0.772	1.570	0.691	0.945	80	500	3165	3638	-0.560	1279	1886	1507	2131	0
2	8	6	"MIF2"	"YKL089W"	8370	15330	120	907	2012	2453	35	55	61	90	87	0	376	777	880	136	159	254	49	36	0	3.633	3.084	3.034	3.726	2.011	2.851	0.739	120	629	1112	2618	1.861	872	240	1977	641	0
2	9	6	"OAC1"	"YKL120W"	8580	15340	110	454	789	784	36	60	67	90	77	0	465	607	514	137	151	86	71	63	0	1.274	1.602	1.437	1.438	1.510	1.544	0.888	80	502	746	1223	0.350	418	328	753	470	0
2	10	6	"YKL059C"	"YKL059C"	8770	15340	100	2659	2961	1694	36	41	22	100	100	0	1856	2011	1207	134	166	426	87	72	0	1.523	1.558	1.577	1.773	1.559	1.395	0.738	80	470	4345	4802	0.607	2623	1722	2925	1877	0
2	11	6	"YKL091C"	"YKL091C"	8950	15340	110	672	1054	890	36	41	20	100	100	0	424	525	383	134	183	481	26	13	0	2.193	2.604	2.682	2.903	1.687	1.275	0.185	80	545	926	1409	1.133	636	290	1018	391	0
2	12	6	"SRP21"	"YKL122C"	9160	15340	110	778	883	518	34	35	8	100	100	0	1113	1176	698	129	148	234	86	75	0	0.756	0.811	0.791	0.870	1.573	0.668	0.733	80	575	1728	1896	-0.403	744	984	849	1047	0
2	13	6	"YKL061W"	"YKL061W"	9370	15350	130	1267	1142	595	34	38	21	99	97	0	5516	4745	2910	127	155	379	89	82	0	0.229	0.240	0.240	0.325	2.405	0.220	0.932	120	666	6622	5726	-2.128	1233	5389	1108	4618	0
2	14	6	"MBR1"	"YKL093W"	9580	15340	130	1267	2185	2002	34	43	47	95	94	0	2330	4406	4126	128	167	391	78	70	0	0.560	0.503	0.520	0.640	2.263	0.488	0.938	120	680	3435	6429	-0.837	1233	2202	2151	4278	0
2	15	6	"SSH4"	"YKL124W"	9770	15350	110	7052	6016	2799	34	45	56	100	100	0	3675	3119	1514	124	148	145	90	88	0	1.976	1.997	2.020	2.239	1.531	1.996	0.958	80	499	10569	8977	0.983	7018	3551	5982	2995	0
2	16	6	"YLR040C"	"YLR040C"	9970	15350	120	375	1202	1464	35	49	56	85	75	0	473	1225	1505	125	142	116	66	58	0	0.977	1.061	1.052	0.984	2.660	0.997	0.889	120	564	688	2267	-0.034	340	348	1167	1100	0
2	17	6	"YLR072W"	"YLR072W"	10160	15350	150	89	208	282	36	57	86	39	24	0	148	248	431	127	151	202	15	8	0	2.524	1.421	1.318	0.999	3.550	0.303	0.126	156	750	74	293	1.336	53	21	172	121	-50
2	18	6	"YLR104W"	"YLR104W"	10380	15350	110	327	981	1154	37	53	77	85	70	0	407	1291	1622	128	198	891	33	27	0	1.039	0.812	0.743	0.858	2.081	0.717	0.934	80	524	569	2107	0.056	290	279	944	1163	0
2	19	6	"YLR042C"	"YLR042C"	10590	15360	130	2295	2332	1509	37	66	100	95	91	0	3068	3278	2206	127	199	793	80	67	0	0.768	0.728	0.719	0.804	1.754	0.708	0.944	120	645	5199	5446	-0.381	2258	2941	2295	3151	0
2	20	6	"YLR074C"	"YLR074C"	10770	15370	110	1012	1041	595	36	58	99	95	91	0	654	697	389	123	183	407	61	30	0	1.838	1.751	1.783	1.805	1.329	1.560	0.807	80	491	1507	1579	0.878	976	531	1005	574	0
2	21	6	"YLR106C"	"YLR106C"	10980	15370	110	1921	1785	942	34	35	6	100	100	0	1508	1472	775	120	151	365	86	72	0	1.360	1.295	1.304	1.368	1.448	1.136	0.714	80	557	3275	3103	0.443	1887	1388	1751	1352	0
2	1	7	"PDC1"	"YLR044C"	6970	15510	110	1162	1370	1060	32	34	7	100	98	0	657	693	473	121	123	37	82	78	0	2.108	2.339	2.290	2.299	1.638	2.351	0.904	80	582	1666	1910	1.076	1130	536	1338	572	0
2	2	7	"YLR076C"	"YLR076C"	7190	15520	110	1612	1303	738	33	36	14	97	97	0	1041	856	504	123	128	43	81	80	0	1.720	1.733	1.696	1.993	1.713	1.634	0.948	80	554	2497	2003	0.782	1579	918	1270	733	0
2	3	7	"YLR108C"	"YLR108C"	7370	15520	110	1946	2158	1360	34	36	11	100	100	0	1232	1324	795	125	130	51	93	92	0	1.727	1.771	1.849	1.915	1.591	1.769	0.952	80	503	3019	3323	0.788	1912	1107	2124	1199	0
2	4	7	"YLR046C"	"YLR046C"	7580	15520	120	1451	1844	1647	35	56	86	84	78	0	518	806	716	128	149	144	66	56	0	3.631	2.668	2.496	2.735	1.827	2.534	0.899	120	639	1806	2487	1.860	1416	390	1809	678	0
2	5	7	"BOS1"	"YLR078C"	7790	15520	130	1299	1583	1193	35	62	77	95	90	0	1328	1687	1252	137	165	117	88	81	0	1.061	0.999	0.982	1.100	1.704	0.968	0.935	120	621	2455	3098	0.086	1264	1191	1548	1550	0
2	6	7	"YLR110C"	"YLR110C"	7990	15530	130	1209	1432	981	36	56	68	95	90	0	610	603	346	135	163	104	78	69	0	2.469	2.983	2.993	3.080	1.823	3.073	0.815	120	620	1648	1864	1.304	1173	475	1396	468	0
2	7	7	"YLR423C"	"YLR423C"	8190	15530	130	1497	1957	1564	36	48	41	99	95	0	2141	2655	2298	136	168	254	81	72	0	0.729	0.763	0.795	0.910	1.683	0.715	0.950	120	644	3466	4440	-0.457	1461	2005	1921	2519	0
2	8	7	"YLR455W"	"YLR455W"	8380	15530	120	1815	2110	1636	36	60	66	94	90	0	942	958	704	139	177	282	69	56	0	2.215	2.532	2.490	2.754	2.295	2.507	0.914	120	518	2582	2893	1.148	1779	803	2074	819	0
2	9	7	"PSP2"	"YML017W"	8560	15530	150	44	102	142	37	57	60	22	19	0	136	173	152	137	155	95	14	10	0	-7.000	1.806	0.605	0.444	4.332	0.583	0.378	156	734	6	101	Error	7	-1	65	36	-50
2	10	7	"TUS1"	"YLR425W"	8780	15530	110	1578	2156	2139	37	46	35	92	87	0	876	1078	1001	132	141	53	73	71	0	2.071	2.240	2.179	2.207	1.574	2.205	0.949	80	546	2285	3065	1.050	1541	744	2119	946	0
2	11	7	"NBP1"	"YLR457C"	8970	15540	100	2732	3017	2056	35	43	37	100	98	0	1620	1750	1182	132	165	326	81	75	0	1.813	1.843	1.855	2.011	1.562	1.740	0.755	80	462	4185	4600	0.858	2697	1488	2982	1618	0
2	12	7	"OST6"	"YML019W"	9170	15540	110	3470	2968	1422	35	37	18	100	100	0	11592	9912	5358	127	149	252	98	96	0	0.300	0.300	0.296	0.335	1.390	0.286	0.981	80	524	14900	12718	-1.739	3435	11465	2933	9785	0
2	13	7	"YLR427W"	"YLR427W"	9390	15540	140	564	1672	2017	35	44	49	91	88	0	338	795	878	128	155	276	44	37	0	2.519	2.454	2.427	2.476	2.126	2.382	0.931	156	752	739	2304	1.333	529	210	1637	667	0
2	14	7	"CDC91"	"YLR459W"	9600	15550	110	3839	3699	2440	34	38	19	100	98	0	1929	1807	1176	127	139	118	86	81	0	2.112	2.182	2.184	2.356	1.624	2.170	0.917	80	452	5607	5345	1.078	3805	1802	3665	1680	0
2	15	7	"UNG1"	"YML021C"	9760	15550	120	1681	2589	2400	36	71	109	80	76	0	1340	1697	1589	130	158	118	66	63	0	1.360	1.629	1.686	1.937	1.850	1.581	0.935	120	566	2855	4120	0.443	1645	1210	2553	1567	0
2	16	7	"CRN1"	"YLR429W"	9970	15550	110	5051	4639	2396	37	74	111	100	100	0	2083	1677	873	130	154	88	92	92	0	2.567	2.975	2.991	3.140	1.368	2.930	0.956	80	558	6967	6149	1.360	5014	1953	4602	1547	0
2	17	7	"PAU4"	"YLR461W"	10200	15550	130	9356	9974	7478	36	87	348	91	91	0	6946	7350	5793	128	178	425	83	79	0	1.367	1.376	1.383	1.814	2.120	1.337	0.963	120	588	16138	17160	0.451	9320	6818	9938	7222	0
2	18	7	"YML023C"	"YML023C"	10370	15550	140	622	1649	2055	36	92	331	60	44	0	784	2459	3122	127	212	805	48	35	0	0.892	0.692	0.711	0.779	1.991	0.695	0.928	156	667	1243	3945	-0.165	586	657	1613	2332	0
2	19	7	"YMR187C"	"YMR187C"	10550	15550	110	239	557	731	37	59	75	77	58	0	362	958	1338	125	206	909	25	17	0	0.852	0.624	0.610	0.770	2.436	0.203	0.312	80	484	439	1353	-0.231	202	237	520	833	0
2	20	7	"TRS130"	"YMR218C"	10760	15560	150	70	170	206	37	53	71	39	25	0	161	489	1858	124	161	316	17	12	0	0.892	0.364	0.741	0.691	3.344	0.019	0.022	156	787	70	498	-0.165	33	37	133	365	-50
2	21	7	"YMR251W"	"YMR251W"	10960	15560	150	49	74	59	36	39	27	32	25	0	139	186	143	123	145	294	9	0	0	0.813	0.603	0.441	0.375	3.764	0.017	0.030	156	869	29	101	-0.300	13	16	38	63	-50
2	1	8	"GCV2"	"YMR189W"	6960	15710	130	86	199	255	33	39	27	60	48	0	227	427	510	125	147	226	30	21	0	0.520	0.550	0.464	0.376	2.645	0.481	0.859	120	767	155	468	-0.945	53	102	166	302	0
2	2	8	"ERG8"	"YMR220W"	7150	15710	100	360	1651	2517	36	54	49	83	77	0	362	1400	2109	133	146	78	67	65	0	1.415	1.275	1.227	1.250	2.270	1.167	0.956	80	486	553	2882	0.501	324	229	1615	1267	0
2	3	8	"YMR252C"	"YMR252C"	7360	15720	120	311	631	643	36	58	52	79	66	0	284	807	841	135	163	149	50	46	0	1.846	0.885	0.857	1.136	2.838	0.771	0.885	120	642	424	1267	0.884	275	149	595	672	0
2	4	8	"YMR191W"	"YMR191W"	7610	15720	90	591	787	548	35	44	29	92	88	0	420	407	247	134	153	298	46	9	0	1.944	2.755	2.688	2.675	1.605	2.597	0.816	52	381	842	1025	0.959	556	286	752	273	0
2	5	8	"YMR222C"	"YMR222C"	7780	15720	100	782	1076	978	35	38	29	100	96	0	372	501	389	129	132	42	77	67	0	3.074	2.798	2.845	3.134	2.315	2.752	0.855	80	456	990	1413	1.620	747	243	1041	372	0
2	6	8	"YMR254C"	"YMR254C"	7980	15730	120	768	1043	832	34	36	13	100	100	0	577	740	547	127	131	38	85	80	0	1.631	1.646	1.641	1.771	1.854	1.603	0.934	120	577	1184	1622	0.706	734	450	1009	613	0
2	7	8	"YMR193C-A"	"YMR193C-A"	8160	15730	110	1648	1514	692	34	37	15	100	100	0	552	514	210	128	133	45	93	87	0	3.807	3.834	3.899	3.861	1.512	3.838	0.839	80	536	2038	1866	1.929	1614	424	1480	386	0
2	8	8	"MRE11"	"YMR224C"	8420	15730	100	243	340	308	35	42	30	78	71	0	323	439	392	132	153	148	56	43	0	1.089	0.993	0.921	0.903	2.130	0.795	0.797	80	482	399	612	0.123	208	191	305	307	0
2	9	8	"COX7"	"YMR256C"	8600	15730	120	286	398	297	35	42	28	90	84	0	476	722	597	135	165	230	60	45	0	0.736	0.618	0.631	0.701	2.077	0.411	0.666	120	551	592	950	-0.442	251	341	363	587	0
2	10	8	"NAR1"	"YNL240C"	8780	15730	110	1631	1504	818	36	42	28	100	100	0	356	329	140	136	148	91	72	56	0	7.250	7.606	7.194	7.521	1.728	7.547	0.622	80	506	1815	1661	2.858	1595	220	1468	193	0
2	11	8	"SEC2"	"YNL272C"	8970	15730	150	469	1229	1802	36	53	68	79	67	0	523	1517	2287	136	186	462	48	32	0	1.119	0.864	0.818	0.987	2.649	0.792	0.905	156	757	820	2574	0.162	433	387	1193	1381	0
2	12	8	"YPT11"	"YNL304W"	9170	15730	150	491	1381	1886	36	74	116	74	63	0	367	1011	1329	134	186	270	48	35	0	1.953	1.534	1.515	1.691	2.009	1.476	0.899	156	768	688	2222	0.966	455	233	1345	877	0
2	13	8	"YNL242W"	"YNL242W"	9380	15740	130	894	2236	2555	36	72	112	85	76	0	972	2399	2810	133	208	907	47	36	0	1.023	0.971	0.960	1.052	2.147	0.928	0.943	120	624	1697	4466	0.032	858	839	2200	2266	0
2	14	8	"YNL274C"	"YNL274C"	9600	15740	130	1176	1932	1562	35	51	77	97	95	0	2613	3838	3093	131	204	924	72	56	0	0.460	0.512	0.521	0.560	1.718	0.431	0.772	120	604	3623	5604	-1.121	1141	2482	1897	3707	0
2	15	8	"YNL306W"	"YNL306W"	9770	15750	130	2348	2088	1227	36	88	166	91	87	0	982	900	547	130	181	206	75	67	0	2.714	2.665	2.629	2.828	1.567	2.506	0.742	120	600	3164	2822	1.440	2312	852	2052	770	0
2	16	8	"SUI1"	"YNL244C"	9980	15740	110	858	914	672	37	123	228	73	62	0	440	504	397	132	170	122	56	53	0	2.666	2.358	2.074	2.686	2.140	1.970	0.891	80	540	1129	1249	1.414	821	308	877	372	0
2	17	8	"YNL276C"	"YNL276C"	10180	15750	120	781	1037	865	37	111	300	68	54	0	359	555	460	133	186	394	42	29	0	3.292	2.370	2.328	2.901	2.074	2.119	0.905	120	590	970	1422	1.719	744	226	1000	422	0
2	18	8	"KRI1"	"YNL308C"	10400	15760	120	1996	2142	1771	36	46	38	100	95	0	1844	1943	1558	126	146	145	80	72	0	1.141	1.159	1.102	1.180	1.671	1.149	0.935	120	565	3678	3923	0.190	1960	1718	2106	1817	0
2	19	8	"YNL246W"	"YNL246W"	10570	15760	110	3379	2857	1083	36	39	14	100	100	0	806	727	300	122	127	34	97	95	0	4.887	4.663	4.723	5.099	1.480	4.568	0.933	80	511	4027	3426	2.289	3343	684	2821	605	0
2	20	8	"YNL278W"	"YNL278W"	10790	15770	110	5278	4817	2648	36	41	26	100	100	0	3596	3043	1812	122	126	32	91	90	0	1.509	1.637	1.652	2.057	2.036	1.578	0.963	80	560	8716	7702	0.594	5242	3474	4781	2921	0
2	21	8	"YNL310C"	"YNL310C"	11000	15770	120	1145	1419	1118	37	56	87	89	84	0	425	501	355	124	136	92	66	61	0	3.681	3.666	3.500	4.103	1.824	3.519	0.818	120	641	1409	1759	1.880	1108	301	1382	377	0
2	1	9	"YOR042W"	"YOR042W"	7010	15910	90	902	924	648	35	49	48	84	82	0	359	355	227	128	139	135	63	44	0	3.753	3.916	3.402	3.452	2.639	3.318	0.333	52	362	1098	1116	1.908	867	231	889	227	0
2	2	9	"CDC21"	"YOR074C"	7160	15920	100	506	876	803	35	45	28	91	86	0	714	972	869	128	140	68	72	68	0	0.804	0.996	0.995	0.912	2.109	0.943	0.922	80	443	1057	1685	-0.315	471	586	841	844	0
2	3	9	"VAM3"	"YOR106W"	7370	15910	140	799	1419	1546	36	64	69	83	74	0	348	693	695	137	170	247	48	39	0	3.616	2.487	2.442	2.757	2.299	2.373	0.845	156	718	974	1939	1.854	763	211	1383	556	0
2	4	9	"YOR044W"	"YOR044W"	7590	15920	140	532	767	630	35	59	70	91	78	0	1078	1561	1356	134	159	225	78	69	0	0.526	0.513	0.530	0.594	2.188	0.448	0.846	156	755	1441	2159	-0.926	497	944	732	1427	0
2	5	9	"YOR076C"	"YOR076C"	7800	15920	120	515	1135	1320	34	36	11	98	95	0	811	1621	1790	127	131	34	87	85	0	0.703	0.737	0.699	0.690	1.945	0.729	0.918	120	557	1165	2595	-0.508	481	684	1101	1494	0
2	6	9	"YOR108W"	"YOR108W"	7960	15920	110	378	677	634	34	41	25	91	88	0	318	450	376	128	134	42	72	63	0	1.811	1.997	1.838	1.711	2.434	1.835	0.892	80	469	534	965	0.856	344	190	643	322	0
2	7	9	"DBP5"	"YOR046C"	8150	15930	110	1783	2151	1409	34	40	22	100	100	0	4797	5230	3409	128	152	460	96	90	0	0.375	0.415	0.419	0.445	1.551	0.405	0.946	80	576	6418	7219	-1.417	1749	4669	2117	5102	0
2	8	9	"YOR078W"	"YOR078W"	8370	15930	110	3406	3027	1463	35	43	52	100	98	0	2898	2614	1362	130	162	461	90	78	0	1.218	1.205	1.186	1.340	1.680	1.052	0.789	80	598	6139	5476	0.284	3371	2768	2992	2484	0
2	9	9	"YOR110W"	"YOR110W"	8580	15930	110	1006	1488	1275	34	40	34	98	98	0	820	1207	1017	131	162	261	70	56	0	1.411	1.351	1.339	1.580	2.034	1.291	0.924	80	550	1661	2530	0.496	972	689	1454	1076	0
2	10	9	"RAT1"	"YOR048C"	8770	15950	90	162	217	139	34	37	16	98	98	0	273	313	180	132	174	563	1	0	0	0.908	1.011	1.041	1.155	1.754	0.220	0.181	52	393	269	364	-0.140	128	141	183	181	0
2	11	9	"YOR080W"	"YOR080W"	8980	15940	120	1064	2192	2350	35	48	59	96	92	0	808	1626	1768	134	176	456	56	45	0	1.527	1.446	1.505	1.689	1.850	1.297	0.772	120	637	1703	3649	0.610	1029	674	2157	1492	0
2	12	9	"YOR112W"	"YOR112W"	9170	15940	110	2330	2810	1956	35	47	43	100	98	0	1177	1284	928	131	152	187	83	72	0	2.194	2.407	2.585	2.758	1.681	2.337	0.905	80	513	3341	3928	1.134	2295	1046	2775	1153	0
2	13	9	"PHO85"	"YPL031C"	9390	15940	130	782	1453	1406	35	49	62	95	91	0	492	807	678	131	150	163	68	52	0	2.069	2.098	2.015	2.193	1.993	0.449	0.103	120	693	1108	2094	1.049	747	361	1418	676	0
2	14	9	"YPL063W"	"YPL063W"	9610	15950	120	794	1607	1606	35	49	51	95	91	0	562	957	871	133	150	103	76	64	0	1.769	1.908	1.960	2.110	1.841	1.898	0.939	120	597	1188	2396	0.823	759	429	1572	824	0
2	15	9	"YPL095C"	"YPL095C"	9810	15950	120	1504	2276	1926	35	54	86	97	92	0	1029	1786	1579	133	151	110	89	81	0	1.640	1.356	1.374	1.584	1.933	1.296	0.910	120	521	2365	3894	0.713	1469	896	2241	1653	0
2	16	9	"YPL033C"	"YPL033C"	9980	15950	130	714	1322	1464	36	69	95	83	76	0	1609	3615	4270	133	211	275	75	66	0	0.459	0.369	0.382	0.469	1.936	0.341	0.933	120	600	2154	4768	-1.122	678	1476	1286	3482	0
2	17	9	"VPS28"	"YPL065W"	10190	15950	140	1501	2641	2478	37	72	101	87	80	0	1038	1657	1529	133	201	256	64	57	0	1.618	1.709	1.731	1.893	2.203	1.685	0.906	156	747	2369	4128	0.694	1464	905	2604	1524	0
2	18	9	"MSY1"	"YPL097W"	10400	15960	120	2233	3529	3346	36	49	68	99	96	0	1316	2254	2060	129	151	159	87	78	0	1.851	1.644	1.672	1.821	1.853	1.656	0.945	120	475	3384	5618	0.888	2197	1187	3493	2125	0
2	19	9	"YPL035C"	"YPL035C"	10580	15960	140	618	1115	1021	36	49	63	86	80	0	920	1849	1839	128	155	278	69	58	0	0.735	0.627	0.621	0.744	2.181	0.544	0.859	156	602	1374	2800	-0.444	582	792	1079	1721	0
2	20	9	"YPL067C"	"YPL067C"	10780	15960	100	1362	1129	587	36	42	32	98	96	0	405	362	171	125	148	294	46	0	0	4.736	4.612	4.700	4.835	1.631	3.162	0.104	80	436	1606	1330	2.244	1326	280	1093	237	0
2	21	9	"YPL099C"	"YPL099C"	10970	15970	110	2145	2269	1430	36	37	8	100	100	0	1797	1981	1262	124	130	71	95	95	0	1.261	1.202	1.244	1.299	1.671	1.179	0.949	80	520	3782	4090	0.334	2109	1673	2233	1857	0
2	1	10	"EGD1"	"YPL037C"	6990	16110	150	462	568	465	34	41	35	85	76	0	341	430	305	125	136	125	53	48	0	1.981	1.751	1.645	1.615	2.219	1.456	0.591	156	864	644	839	0.987	428	216	534	305	0
2	2	10	"BTS1"	"YPL069C"	7200	16110	130	1436	1770	1355	35	45	43	96	95	0	3045	4125	3268	126	144	100	92	91	0	0.480	0.434	0.439	0.507	2.320	0.412	0.906	120	578	4320	5734	-1.059	1401	2919	1735	3999	0
2	3	10	"YPL101W"	"YPL101W"	7360	16120	120	3346	3116	2032	35	42	42	100	100	0	962	922	590	128	140	99	84	73	0	3.970	3.880	3.878	4.310	1.889	3.886	0.835	120	529	4145	3875	1.989	3311	834	3081	794	0
2	4	10	"RPS23B"	"YPR132W"	7570	16100	110	490	1553	1939	36	67	120	81	67	0	545	1568	2070	135	166	150	67	58	0	1.107	1.059	1.006	1.111	2.225	0.975	0.877	80	527	864	2950	0.147	454	410	1517	1433	0
2	5	10	"KIM3"	"YPR164W"	7780	16130	120	2441	4612	5251	36	61	111	97	93	0	2823	6648	7667	135	183	368	85	73	0	0.895	0.703	0.752	0.839	1.912	0.685	0.956	120	621	5093	11089	-0.160	2405	2688	4576	6513	0
2	6	10	"YPR196W"	"YPR196W"	7970	16130	100	1149	1462	1063	34	35	7	100	100	0	1193	1436	1014	129	172	482	77	57	0	1.048	1.093	1.138	1.221	1.763	1.061	0.892	80	491	2179	2735	0.068	1115	1064	1428	1307	0
2	7	10	"MSS18"	"YPR134W"	8180	16130	110	2185	1970	846	33	34	7	100	100	0	2428	2134	893	127	132	90	98	96	0	0.935	0.965	1.002	1.021	1.511	0.964	0.940	80	558	4453	3944	-0.097	2152	2301	1937	2007	0
2	8	10	"MRP2"	"YPR166C"	8370	16130	110	1372	1177	535	34	38	34	100	98	0	981	862	417	128	131	36	93	90	0	1.569	1.557	1.621	1.726	1.758	1.507	0.866	80	534	2191	1877	0.649	1338	853	1143	734	0
2	9	10	"SGE1"	"YPR198W"	8570	16130	120	386	983	1313	34	40	31	94	90	0	769	1719	2361	134	142	56	82	79	0	0.554	0.599	0.577	0.659	2.526	0.550	0.885	120	627	987	2534	-0.851	352	635	949	1585	0
2	10	10	"YPR136C"	"YPR136C"	8780	16120	110	369	719	793	35	45	44	90	81	0	448	782	804	139	158	160	62	47	0	1.081	1.064	1.028	1.097	2.007	0.989	0.908	80	543	643	1327	0.112	334	309	684	643	0
2	11	10	"NUT2"	"YPR168W"	8970	16140	90	546	547	293	35	40	25	98	94	0	275	291	146	131	153	253	17	3	0	3.549	3.200	3.465	3.598	1.925	2.900	0.697	52	403	655	672	1.827	511	144	512	160	0
2	12	10	"ARR2"	"YPR200C"	9190	16120	100	857	798	581	36	63	85	77	71	0	248	285	181	131	151	236	37	2	0	7.017	4.948	4.050	4.330	2.324	4.291	0.715	80	474	938	916	2.811	821	117	762	154	0
2	13	10	"MEP3"	"YPR138C"	9370	16140	130	2947	3661	2850	37	84	145	93	92	0	1397	1597	1266	137	158	98	83	77	0	2.310	2.482	2.495	2.834	1.957	2.426	0.923	120	665	4170	5084	1.208	2910	1260	3624	1460	0
2	14	10	"YPR170C"	"YPR170C"	9610	16150	120	689	657	388	36	71	141	91	66	0	538	543	302	135	158	115	80	62	0	1.620	1.522	1.472	1.610	1.690	1.452	0.872	120	578	1056	1029	0.696	653	403	621	408	0
2	15	10	"YPR202W"	"YPR202W"	9780	16150	130	28379	22288	12517	35	43	72	100	100	0	8866	7038	4005	131	138	70	96	96	0	3.245	3.222	3.235	3.486	1.597	3.229	0.945	120	558	37079	29160	1.698	28344	8735	22253	6907	0
2	16	10	"IntYBR048W"	"IntYBR048W"	10000	16150	120	874	967	703	36	57	99	94	80	0	634	661	452	131	162	158	69	57	0	1.666	1.757	1.766	1.933	1.919	1.673	0.843	120	567	1341	1461	0.736	838	503	931	530	0
2	17	10	"LSR1"	"LSR1"	10170	16160	110	1140	1106	543	35	49	67	100	97	0	483	443	178	128	143	99	82	72	0	3.113	3.400	3.421	3.662	1.613	3.312	0.623	80	484	1460	1386	1.638	1105	355	1071	315	0
2	18	10	"YCLWTy5-1C"	"YCLWTy5-1C"	10420	16150	140	954	1752	1806	35	54	85	94	84	0	515	907	842	129	145	92	73	64	0	2.381	2.207	2.217	2.325	2.024	2.216	0.929	156	690	1305	2495	1.251	919	386	1717	778	0
2	19	10	"IntYCR097W-A2"	"IntYCR097W-A2"	10620	16150	150	97	196	214	36	64	97	41	26	0	187	307	296	133	163	266	19	15	0	1.130	0.920	0.787	0.702	2.898	0.842	0.785	156	566	115	334	0.176	61	54	160	174	0
2	20	10	"IntYDL191W"	"IntYDL191W"	10820	16150	150	51	101	101	36	41	27	40	28	0	144	180	122	130	146	255	8	0	0	1.071	1.300	0.674	0.569	3.210	0.803	0.666	156	575	29	115	0.100	15	14	65	50	0
2	21	10	"CEN4"	"CEN4"	11000	16160	140	99	123	104	36	38	11	81	72	0	456	607	471	127	138	172	64	48	0	0.191	0.181	0.158	0.181	2.282	0.163	0.612	156	668	392	567	-2.385	63	329	87	480	0
2	1	11	"YDRWdelta31"	"YDRWdelta31"	6950	16300	150	41	86	80	34	36	18	41	31	0	140	201	169	126	131	56	30	21	0	0.500	0.693	0.384	0.307	3.363	0.390	0.620	156	927	21	127	-1.000	7	14	52	75	-50
2	2	11	"YELCtau1"	"YELCtau1"	7160	16310	100	607	562	254	34	35	8	100	100	0	5333	4685	2196	129	137	66	100	98	0	0.110	0.116	0.116	0.122	1.694	0.110	0.915	80	499	5777	5084	-3.183	573	5204	528	4556	0
2	3	11	"YER039C-A"	"YER039C-A"	7380	16320	120	719	844	554	34	36	10	100	100	0	647	672	399	128	134	60	91	78	0	1.320	1.489	1.523	1.587	1.649	1.462	0.925	120	587	1204	1354	0.400	685	519	810	544	0
2	4	11	"YFLWtau1"	"YFLWtau1"	7550	16320	110	1685	1579	668	35	37	11	100	100	0	8882	7317	3678	131	132	27	100	100	0	0.189	0.215	0.211	0.236	1.500	0.198	0.936	80	518	10401	8730	-2.407	1650	8751	1544	7186	0
2	5	11	"YFRCdelta9"	"YFRCdelta9"	7760	16320	110	981	858	426	35	38	15	100	100	0	2749	2214	1233	131	145	212	88	83	0	0.361	0.395	0.392	0.453	1.725	0.358	0.854	80	576	3564	2906	-1.469	946	2618	823	2083	0
2	6	11	"YGLWtau2"	"YGLWtau2"	7990	16320	100	629	646	583	35	42	22	92	85	0	595	663	1064	135	179	478	45	7	0	1.291	1.157	1.236	1.365	2.343	0.426	0.442	80	483	1054	1139	0.369	594	460	611	528	0
2	7	11	"iYAR061W"	"iYAR061W"	8170	16320	110	2339	2030	832	35	44	27	100	100	0	1473	1359	576	134	145	131	92	91	0	1.721	1.629	1.768	1.851	2.012	1.635	0.860	80	531	3643	3220	0.783	2304	1339	1995	1225	0
2	8	11	"iYAR068W"	"iYAR068W"	8410	16330	120	974	1497	1388	34	38	20	96	96	0	559	942	821	133	155	235	60	48	0	2.207	1.808	1.787	1.917	2.253	1.726	0.708	120	603	1366	2272	1.142	940	426	1463	809	0
2	9	11	"iYBL111C"	"iYBL111C"	8580	16330	130	2448	6682	7258	34	95	268	98	89	0	951	2288	2313	137	172	187	80	67	0	2.966	3.091	3.182	3.409	2.045	3.217	0.926	120	589	3228	8799	1.568	2414	814	6648	2151	0
2	10	11	"iYBL098W"	"iYBL098W"	8790	16330	130	601	761	598	35	96	256	63	52	0	420	570	417	137	179	239	53	40	0	2.000	1.677	1.623	1.895	2.113	1.484	0.545	120	669	849	1159	1.000	566	283	726	433	0
2	11	11	"iYBL092W"	"iYBL092W"	8980	16330	100	751	923	758	35	49	38	85	80	0	835	1001	863	136	147	56	66	65	0	1.024	1.027	0.998	1.219	2.259	0.934	0.910	80	481	1415	1753	0.035	716	699	888	865	0
2	12	11	"iYBL089W"	"iYBL089W"	9200	16340	120	802	1472	1447	36	52	48	92	86	0	702	1436	1477	136	148	105	75	64	0	1.353	1.105	1.106	1.338	2.370	1.032	0.909	120	626	1332	2736	0.437	766	566	1436	1300	0
2	13	11	"iYBL071C"	"iYBL071C"	9400	16340	120	245	523	524	36	50	62	84	65	0	285	531	506	135	157	179	45	33	0	1.393	1.230	1.072	1.310	2.358	1.094	0.904	120	585	359	883	0.479	209	150	487	396	0
2	14	11	"iYBL065W"	"iYBL065W"	9590	16350	110	427	366	163	35	40	22	97	91	0	320	306	118	135	144	81	77	58	0	2.119	1.936	1.795	1.929	1.787	1.417	0.386	80	489	577	502	1.083	392	185	331	171	0
2	15	11	"iYBL060W"	"iYBL060W"	9790	16340	140	323	740	783	35	47	72	76	63	0	224	448	397	131	139	67	54	44	0	3.097	2.224	2.063	2.163	2.273	2.092	0.896	156	671	381	1022	1.631	288	93	705	317	0
2	16	11	"iYBL042C"	"iYBL042C"	9980	16350	120	972	1277	1046	36	45	41	94	88	0	400	470	300	131	143	119	61	51	0	3.480	3.661	3.575	3.694	2.058	3.717	0.891	120	555	1205	1580	1.799	936	269	1241	339	0
2	17	11	"iYBL038W"	"iYBL038W"	10210	16350	150	1535	1860	1685	35	43	45	96	96	0	850	1479	2116	129	142	113	81	74	0	2.080	1.352	1.887	2.049	2.383	0.941	0.800	156	701	2221	3175	1.057	1500	721	1825	1350	-100
2	18	11	"iYBL034C"	"iYBL034C"	10350	16360	120	452	563	429	35	36	7	98	96	0	224	243	118	130	140	102	45	28	0	4.436	4.673	4.000	3.857	2.146	4.295	0.275	120	523	511	641	2.149	417	94	528	113	0
2	19	11	"iYBR265W"	"iYBR265W"	10600	16350	140	374	673	632	35	57	81	76	62	0	265	463	387	131	149	101	52	46	0	2.530	1.922	1.814	1.873	1.980	1.741	0.898	156	692	473	970	1.339	339	134	638	332	0
2	20	11	"iYBR270C"	"iYBR270C"	10800	16350	140	233	742	1092	35	49	50	82	68	0	282	715	969	132	144	71	62	53	0	1.320	1.213	1.127	1.125	2.614	1.148	0.926	156	585	348	1290	0.401	198	150	707	583	0
2	21	11	"iYBR274W"	"iYBR274W"	11000	16360	140	117	227	246	37	45	30	67	55	0	244	607	728	129	151	95	53	41	0	0.696	0.397	0.407	0.528	2.696	0.291	0.750	156	674	195	668	-0.524	80	115	190	478	0
2	1	12	"iYBR291C"	"iYBR291C"	6990	16510	110	654	573	290	33	34	7	100	97	0	1317	1058	586	125	136	179	78	76	0	0.521	0.579	0.562	0.600	2.268	0.453	0.697	80	541	1813	1473	-0.941	621	1192	540	933	0
2	2	12	"iYBR294W"	"iYBR294W"	7190	16510	110	815	853	614	34	54	119	81	68	0	268	280	176	131	158	291	27	0	0	5.701	5.497	5.000	4.649	2.589	1.926	0.215	80	537	918	968	2.511	781	137	819	149	0
2	3	12	"iYBR297W"	"iYBR297W"	7370	16500	80	425	482	361	40	70	78	78	75	0	922	1066	888	140	178	181	67	59	0	0.492	0.477	0.459	0.505	2.820	0.411	0.931	52	320	1167	1368	-1.022	385	782	442	926	0
2	4	12	"iYCL061C"	"iYCL061C"	7600	16510	130	459	1510	1850	36	51	57	93	77	0	300	818	986	139	161	136	52	40	0	2.627	2.171	2.102	2.445	2.093	1.996	0.903	120	763	584	2153	1.394	423	161	1474	679	0
2	5	12	"iYCL055W-0"	"iYCL055W-0"	7800	16520	110	356	410	264	35	46	40	91	86	0	522	587	358	136	143	53	81	77	0	0.832	0.831	0.782	0.895	2.132	0.764	0.837	80	502	707	826	-0.266	321	386	375	451	0
2	6	12	"iYCL051W"	"iYCL051W"	7980	16520	130	328	547	472	34	42	27	95	83	0	999	2434	2533	132	157	112	83	69	0	0.339	0.223	0.234	0.333	2.727	0.188	0.864	120	590	1161	2815	-1.560	294	867	513	2302	0
2	7	12	"iYCL029C"	"iYCL029C"	8160	16520	150	349	501	423	34	46	37	89	80	0	283	365	268	134	161	203	42	24	0	2.114	2.022	1.777	2.066	2.404	1.633	0.568	156	732	464	698	1.080	315	149	467	231	0
2	8	12	"iYCL025C"	"iYCL025C"	8360	16530	130	880	766	364	34	41	31	100	98	0	374	363	144	136	155	228	52	3	0	3.555	3.225	3.254	3.329	1.879	3.202	0.661	120	629	1084	959	1.830	846	238	732	227	0
2	9	12	"iYCRCdelta6-0"	"iYCRCdelta6-0"	8590	16520	100	420	569	499	35	66	121	66	57	0	598	1069	1043	139	174	154	60	52	0	0.839	0.574	0.521	0.610	2.252	0.487	0.870	80	479	844	1464	-0.254	385	459	534	930	0
2	10	12	"iYDL043C"	"iYDL043C"	8790	16530	130	253	364	305	34	55	78	79	65	0	418	548	442	138	166	187	63	37	0	0.782	0.805	0.754	0.789	1.994	0.569	0.586	120	622	499	740	-0.354	219	280	330	410	0
2	11	12	"iYDL037C-0"	"iYDL037C-0"	8960	16530	120	413	787	721	34	46	38	94	85	0	468	1096	1086	136	150	75	78	66	0	1.142	0.784	0.768	0.840	2.551	0.685	0.856	120	582	711	1713	0.191	379	332	753	960	0
2	12	12	"iYDL032W"	"iYDL032W"	9190	16540	140	383	571	482	35	45	32	90	83	0	277	439	344	133	175	450	32	6	0	2.417	1.752	1.659	1.672	2.444	0.419	0.152	156	691	492	842	1.273	348	144	536	306	0
2	13	12	"iYDL014W"	"iYDL014W"	9370	16550	130	1292	1318	960	34	39	24	100	95	0	1877	2011	1486	131	153	196	80	73	0	0.721	0.683	0.718	0.766	2.007	0.647	0.894	120	545	3004	3164	-0.473	1258	1746	1284	1880	0
2	14	12	"iYDL008W"	"iYDL008W"	9560	16550	120	501	617	463	34	36	9	98	95	0	1263	1366	1053	130	154	247	75	62	0	0.412	0.472	0.492	0.482	2.006	0.404	0.811	120	580	1600	1819	-1.279	467	1133	583	1236	0
2	15	12	"iYDLWtau1"	"iYDLWtau1"	9780	16550	120	812	941	735	35	38	17	96	94	0	932	1203	974	130	139	85	81	77	0	0.969	0.844	0.847	1.009	2.684	0.778	0.866	120	599	1579	1979	-0.046	777	802	906	1073	0
2	16	12	"iYDR008C"	"iYDR008C"	9990	16550	130	824	1227	1066	36	55	69	92	82	0	834	1258	1098	131	154	100	75	70	0	1.121	1.057	1.002	1.075	1.884	1.015	0.908	120	629	1491	2318	0.165	788	703	1191	1127	0
2	17	12	"iYDR013W"	"iYDR013W"	10190	16550	120	202	380	358	36	58	76	73	53	0	374	816	862	133	208	729	30	24	0	0.689	0.504	0.495	0.573	1.987	0.144	0.270	120	500	407	1027	-0.538	166	241	344	683	0
2	18	12	"iYDR016C"	"iYDR016C"	10350	16550	110	1702	1660	873	35	37	10	100	100	0	7477	7146	4346	129	193	794	93	86	0	0.227	0.232	0.228	0.275	1.754	0.203	0.882	80	474	9015	8642	-2.140	1667	7348	1625	7017	0
2	19	12	"iYDR032C-0"	"iYDR032C-0"	10570	16560	130	755	988	739	35	47	45	94	88	0	391	484	355	126	171	669	29	0	0	2.717	2.662	2.584	2.682	2.639	2.447	0.869	120	614	985	1311	1.442	720	265	953	358	0
2	20	12	"iYDR034C"	"iYDR034C"	10760	16560	130	1594	2030	1609	36	52	52	98	95	0	880	1358	1129	130	168	631	54	43	0	2.077	1.624	1.607	1.815	1.911	1.521	0.926	120	587	2308	3222	1.055	1558	750	1994	1228	0
2	21	12	"iYDR034C-A"	"iYDR034C-A"	10970	16560	120	4178	4540	3477	36	39	16	100	100	0	6252	6162	5023	126	134	68	96	94	0	0.676	0.746	0.783	0.842	1.778	0.712	0.934	120	634	10268	10540	-0.565	4142	6126	4504	6036	0
2	1	13	"iYDR335W"	"iYDR335W"	6960	16700	140	82	300	487	34	39	28	59	48	0	182	490	749	128	141	158	30	25	0	0.889	0.735	0.759	0.629	2.717	0.526	0.548	156	774	102	628	-0.170	48	54	266	362	0
2	2	13	"iYDR339C"	"iYDR339C"	7150	16710	150	39	84	99	34	50	102	14	8	0	142	223	502	131	153	241	8	1	0	0.455	0.543	0.701	0.465	3.548	0.063	0.051	156	768	16	142	-1.138	5	11	50	92	-50
2	3	13	"iYDR342C-1"	"iYDR342C-1"	7380	16720	120	1368	1678	1251	36	50	89	95	90	0	691	760	520	138	159	252	66	52	0	2.409	2.640	2.596	2.799	1.779	2.592	0.870	120	723	1885	2264	1.268	1332	553	1642	622	0
2	4	13	"iYDR354W"	"iYDR354W"	7620	16720	90	256	501	414	36	46	32	96	92	0	268	330	216	137	155	151	46	40	0	1.679	2.409	2.083	2.301	2.068	2.139	0.805	52	379	351	658	0.748	220	131	465	193	0
2	5	13	"iYDR360W"	"iYDR360W"	7800	16720	120	461	714	663	35	38	22	96	93	0	343	444	336	132	140	118	60	48	0	2.019	2.176	2.047	2.100	1.727	2.004	0.670	120	548	637	991	1.014	426	211	679	312	0
2	6	13	"itK(CUU)D1"	"itK(CUU)D1"	7980	16730	120	181	416	487	35	41	26	90	77	0	321	679	799	135	179	317	39	26	0	0.785	0.700	0.665	0.733	2.505	0.510	0.702	120	490	332	925	-0.349	146	186	381	544	0
2	7	13	"iYDR379W"	"iYDR379W"	8150	16720	110	1577	1528	897	34	42	35	100	100	0	1008	949	549	137	165	260	77	61	0	1.772	1.840	1.882	2.134	1.976	1.722	0.753	80	504	2414	2306	0.825	1543	871	1494	812	0
2	8	13	"iYDR383C"	"iYDR383C"	8380	16720	150	168	385	496	34	44	39	79	68	0	313	742	973	138	155	204	46	32	0	0.766	0.581	0.583	0.667	2.114	0.515	0.930	156	870	309	955	-0.385	134	175	351	604	0
2	9	13	"iYDR387C"	"iYDR387C"	8610	16710	110	574	895	782	35	57	62	82	73	0	710	908	778	138	158	76	70	65	0	0.942	1.117	1.079	1.292	2.059	1.030	0.898	80	546	1111	1630	-0.086	539	572	860	770	0
2	10	13	"iYDR404C"	"iYDR404C"	8780	16740	110	385	898	943	35	55	52	77	67	0	257	370	321	137	157	294	37	18	0	2.917	3.704	3.277	2.757	3.132	3.229	0.873	80	528	470	1096	1.544	350	120	863	233	0
2	11	13	"iYDR408C"	"iYDR408C"	8990	16730	110	424	987	1048	35	51	41	87	78	0	204	256	201	137	157	307	18	1	0	5.806	8.000	6.276	6.957	2.069	6.416	0.626	80	487	456	1071	2.538	389	67	952	119	0
2	12	13	"iYDR413C"	"iYDR413C"	9140	16740	120	371	474	337	34	52	109	80	63	0	578	774	578	135	173	485	49	31	0	0.761	0.689	0.672	0.956	2.441	0.266	0.323	120	542	780	1079	-0.395	337	443	440	639	0
2	13	13	"itS(UGA)E-0"	"itS(UGA)E-0"	9360	16740	120	942	1134	1007	35	56	108	86	72	0	641	1043	929	135	188	484	51	40	0	1.792	1.210	1.202	1.270	1.705	1.131	0.937	120	575	1413	2007	0.842	907	506	1099	908	0
2	14	13	"iYER068W"	"iYER068W"	9580	16740	120	382	656	582	35	53	56	96	81	0	213	267	173	134	173	280	21	0	0	4.392	4.669	4.023	4.096	1.678	2.443	0.083	120	590	426	754	2.135	347	79	621	133	0
2	15	13	"iYER072W"	"iYER072W"	9770	16750	120	240	444	433	36	47	34	90	83	0	237	280	185	132	151	232	29	5	0	1.943	2.757	2.381	2.420	1.855	2.571	0.705	120	572	309	556	0.958	204	105	408	148	0
2	16	13	"iYER087W"	"iYER087W"	9990	16750	130	538	866	751	36	47	39	91	89	0	798	1318	1186	133	222	1602	32	5	0	0.755	0.700	0.677	0.776	1.775	0.099	0.130	120	650	1167	2015	-0.406	502	665	830	1185	0
2	17	13	"iYER090W"	"iYER090W"	10200	16750	120	834	808	513	35	46	48	93	89	0	2088	1945	1327	131	206	825	67	53	0	0.408	0.426	0.419	0.496	1.913	0.400	0.943	120	551	2756	2587	-1.292	799	1957	773	1814	0
2	18	13	"iYER093C"	"iYER093C"	10380	16760	130	458	571	422	35	39	20	96	94	0	282	360	244	126	187	701	1	0	0	2.712	2.291	2.219	2.649	2.066	1.654	0.396	120	620	579	770	1.439	423	156	536	234	0
2	19	13	"iYER106W"	"iYER106W"	10600	16750	150	706	1441	1640	36	46	44	90	88	0	619	1271	1404	126	163	606	44	30	0	1.359	1.227	1.225	1.318	1.928	0.948	0.606	156	646	1163	2550	0.443	670	493	1405	1145	0
2	20	13	"iYER110C"	"iYER110C"	10800	16760	130	398	702	669	37	44	32	95	90	0	339	648	596	129	164	664	33	14	0	1.719	1.281	1.229	1.360	1.874	1.181	0.941	120	526	571	1184	0.782	361	210	665	519	0
2	21	13	"iYER114C"	"iYER114C"	10960	16760	110	984	986	512	35	39	15	100	100	0	418	393	162	127	132	63	85	76	0	3.261	3.575	3.422	3.641	1.552	3.592	0.872	80	490	1240	1217	1.705	949	291	951	266	0
2	1	14	"iYER131W"	"iYER131W"	6970	16900	130	715	689	482	34	40	25	92	86	0	1174	1240	850	131	142	69	85	76	0	0.653	0.591	0.584	0.580	2.529	0.553	0.838	120	742	1724	1764	-0.615	681	1043	655	1109	0
2	2	14	"iYERCdelta14"	"iYERCdelta14"	7200	16910	110	702	647	367	35	42	23	100	97	0	646	576	312	132	141	54	78	77	0	1.298	1.378	1.330	1.389	1.767	1.345	0.848	80	519	1181	1056	0.376	667	514	612	444	0
2	3	14	"itK(CUU)E2"	"itK(CUU)E2"	7360	16920	100	491	537	350	35	39	19	100	93	0	705	728	439	135	169	557	55	18	0	0.800	0.847	0.844	0.816	1.830	0.809	0.895	80	435	1026	1095	-0.322	456	570	502	593	0
2	4	14	"iYGL186C"	"iYGL186C"	7570	16910	150	161	541	629	35	48	41	78	57	0	176	274	214	139	162	420	17	0	0	3.405	3.748	3.163	2.313	4.459	0.369	0.048	156	799	163	641	1.768	126	37	506	135	0
2	5	14	"iYGL182C"	"iYGL182C"	7760	16920	120	579	915	796	36	59	69	92	81	0	241	303	206	138	142	35	64	54	0	5.272	5.327	4.563	4.315	2.377	4.390	0.819	120	506	646	1044	2.398	543	103	879	165	0
2	6	14	"iYGL179C-1"	"iYGL179C-1"	7950	16920	150	67	227	298	37	54	57	39	30	0	153	192	151	139	159	209	13	1	0	2.143	3.585	1.710	1.287	5.549	1.430	0.132	156	718	44	243	1.100	30	14	190	53	-50
2	7	14	"iYGL163C-1"	"iYGL163C-1"	8180	16930	110	1062	1154	763	35	42	27	96	91	0	400	380	223	138	167	317	42	0	0	3.920	4.624	4.262	4.616	1.647	3.379	0.144	80	518	1289	1361	1.971	1027	262	1119	242	0
2	8	14	"iYGL159W"	"iYGL159W"	8370	16930	120	210	488	574	34	38	16	90	83	0	302	626	676	138	180	531	33	19	0	1.073	0.930	0.887	0.921	1.874	0.339	0.298	120	540	340	942	0.102	176	164	454	488	0
2	9	14	"iYGL157W"	"iYGL157W"	8560	16930	120	727	890	710	35	59	80	82	78	0	326	362	248	139	147	45	68	61	0	3.701	3.834	3.555	3.995	2.039	3.483	0.802	120	638	879	1078	1.888	692	187	855	223	0
2	10	14	"iYGL139W"	"iYGL139W"	8790	16940	120	672	753	471	34	60	95	93	83	0	675	664	417	133	155	269	60	50	0	1.177	1.354	1.372	1.622	1.955	1.261	0.890	120	647	1180	1250	0.235	638	542	719	531	0
2	11	14	"iYGL135W"	"iYGL135W"	9010	16940	110	1057	1041	597	35	51	77	92	88	0	802	701	388	133	142	64	82	81	0	1.528	1.771	1.709	1.740	1.566	1.707	0.898	80	558	1691	1574	0.611	1022	669	1006	568	0
2	12	14	"iYGL130W"	"iYGL130W"	9210	16940	120	478	729	627	34	56	124	83	74	0	488	679	552	135	149	115	80	67	0	1.258	1.278	1.222	1.295	1.678	1.217	0.911	120	545	797	1239	0.331	444	353	695	544	0
2	13	14	"iYGL114W"	"iYGL114W"	9380	16940	140	443	600	456	34	47	93	89	82	0	503	639	472	133	150	153	73	58	0	1.105	1.119	1.084	1.254	1.934	1.034	0.891	156	716	779	1072	0.145	409	370	566	506	0
2	14	14	"iYGL110C"	"iYGL110C"	9600	16950	100	153	165	91	34	35	13	90	81	0	240	218	110	130	137	129	37	3	0	1.082	1.489	1.074	0.999	1.887	0.165	0.095	80	462	229	219	0.113	119	110	131	88	0
2	15	14	"iYGL105W"	"iYGL105W"	9780	16950	120	757	894	617	35	36	10	99	99	0	727	891	624	128	130	27	95	92	0	1.205	1.126	1.145	1.252	2.508	1.039	0.840	120	584	1321	1622	0.269	722	599	859	763	0
2	16	14	"iYGR177C"	"iYGR177C"	9990	16950	120	416	677	589	36	38	17	97	94	0	435	597	485	130	233	1811	0	0	0	1.246	1.373	1.403	1.472	1.832	1.286	0.910	120	508	685	1108	0.317	380	305	641	467	0
2	17	14	"itL(CAA)G3"	"itL(CAA)G3"	10150	16950	120	668	885	746	37	60	75	90	82	0	484	741	614	134	238	1694	7	0	0	1.803	1.397	1.420	1.554	1.712	1.255	0.922	120	581	981	1455	0.850	631	350	848	607	0
2	18	14	"iYGR185C"	"iYGR185C"	10400	16950	120	218	418	443	36	58	72	73	52	0	239	392	353	130	157	127	46	36	0	1.670	1.458	1.424	1.539	2.520	1.240	0.742	120	619	291	644	0.740	182	109	382	262	0
2	19	14	"iYGR199W"	"iYGR199W"	10600	16950	150	179	290	258	35	41	28	82	67	0	482	865	823	128	143	115	71	60	0	0.407	0.346	0.354	0.394	2.411	0.310	0.895	156	665	498	992	-1.298	144	354	255	737	0
2	20	14	"iYGR203W"	"iYGR203W"	10780	16950	140	144	258	232	37	53	47	69	54	0	171	231	166	130	141	56	41	32	0	2.610	2.188	1.838	2.090	2.575	1.595	0.737	156	586	148	322	1.384	107	41	221	101	0
2	21	14	"iYGR207C"	"iYGR207C"	10970	16960	130	209	306	267	37	54	43	75	60	0	220	305	223	132	138	40	60	50	0	1.955	1.555	1.409	1.477	2.648	0.821	0.455	120	683	260	442	0.967	172	88	269	173	0
2	1	15	"iYGR221C"	"iYGR221C"	7000	17110	120	421	630	524	34	36	13	96	95	0	322	469	358	133	139	61	66	56	0	2.048	1.774	1.692	1.824	2.295	1.629	0.864	120	632	576	932	1.034	387	189	596	336	0
2	2	15	"iYGR224W"	"iYGR224W"	7160	17110	110	1044	1072	618	35	36	12	100	100	0	682	672	377	134	135	33	88	86	0	1.841	1.928	1.989	2.179	1.993	1.862	0.864	80	526	1557	1575	0.881	1009	548	1037	538	0
2	3	15	"iYGR230W"	"iYGR230W"	7390	17110	110	301	570	524	35	43	33	90	77	0	278	407	338	137	141	39	62	57	0	1.887	1.981	1.709	1.698	2.218	1.719	0.886	80	514	407	805	0.916	266	141	535	270	0
2	4	15	"iYGR247W"	"iYGR247W"	7550	17120	120	400	405	250	35	42	32	95	91	0	288	296	154	136	141	48	71	57	0	2.401	2.313	2.200	2.430	1.997	2.031	0.721	120	603	517	530	1.264	365	152	370	160	0
2	5	15	"iYGR250C-0"	"iYGR250C-0"	7800	17120	120	368	730	729	36	45	38	90	85	0	331	492	442	137	140	42	74	65	0	1.711	1.955	1.828	2.109	2.105	1.780	0.852	120	572	526	1049	0.775	332	194	694	355	0
2	6	15	"iYGR253C-0"	"iYGR253C-0"	7970	17120	110	249	612	624	39	53	40	83	77	0	285	477	412	145	148	45	70	61	0	1.500	1.726	1.604	1.718	2.274	1.539	0.918	80	494	350	905	0.585	210	140	573	332	0
2	7	15	"iYHR186C"	"iYHR186C"	8200	17120	150	1073	1802	1664	38	54	56	96	90	0	1558	2630	2431	142	210	913	57	44	0	0.731	0.709	0.725	0.852	1.954	0.661	0.890	156	802	2451	4252	-0.452	1035	1416	1764	2488	0
2	8	15	"iYHR191C"	"iYHR191C"	8380	17130	120	842	795	467	34	42	54	96	90	0	553	548	305	139	170	469	47	2	0	1.952	1.861	1.871	1.998	1.708	0.314	0.108	120	556	1222	1170	0.965	808	414	761	409	0
2	9	15	"iYHR196W"	"iYHR196W"	8600	17130	120	285	335	222	34	40	38	89	83	0	383	458	294	137	140	30	81	78	0	1.020	0.938	0.925	0.970	1.940	0.824	0.831	120	547	497	622	0.029	251	246	301	321	0
2	10	15	"iYHRCdelta16-0"	"iYHRCdelta16-0"	8760	17130	130	3108	4648	4096	35	75	142	97	93	0	1517	2094	1938	138	163	100	86	80	0	2.228	2.358	2.309	2.780	1.988	2.299	0.876	120	601	4452	6569	1.156	3073	1379	4613	1956	0
2	11	15	"iYIL174W-1"	"iYIL174W-1"	8990	17140	120	501	890	927	36	80	139	79	66	0	255	432	396	136	159	99	52	39	0	3.908	2.885	2.674	3.066	2.274	2.484	0.685	120	606	584	1150	1.966	465	119	854	296	0
2	12	15	"iYIL170W-1"	"iYIL170W-1"	9170	17140	110	1204	1362	923	34	43	31	100	100	0	660	725	447	132	135	31	88	86	0	2.216	2.239	2.286	2.450	1.790	2.172	0.914	80	502	1698	1921	1.148	1170	528	1328	593	0
2	13	15	"iYIL153W"	"iYIL153W"	9360	17140	110	489	496	247	33	36	25	100	100	0	785	759	392	130	135	71	90	85	0	0.696	0.736	0.769	0.848	1.864	0.686	0.915	80	564	1111	1092	-0.522	456	655	463	629	0
2	14	15	"iYIL149C"	"iYIL149C"	9580	17140	110	624	960	829	34	54	83	85	80	0	380	482	361	131	143	85	70	67	0	2.369	2.638	2.570	2.534	1.631	2.415	0.807	80	557	839	1277	1.245	590	249	926	351	0
2	15	15	"iYIL145C"	"iYIL145C"	9760	17150	110	1715	1827	1110	36	57	84	100	100	0	448	501	267	134	142	61	88	76	0	5.347	4.880	5.071	5.282	1.568	4.729	0.826	80	551	1993	2158	2.419	1679	314	1791	367	0
2	16	15	"iYIL129C"	"iYIL129C"	9990	17150	120	1150	1437	1172	35	37	10	100	99	0	634	823	678	129	137	91	75	68	0	2.208	2.020	2.028	2.344	2.019	1.900	0.885	120	618	1620	2096	1.143	1115	505	1402	694	0
2	17	15	"iYIL125W"	"iYIL125W"	10170	17150	110	705	799	470	35	38	19	100	100	0	816	853	495	127	135	75	90	86	0	0.972	1.052	1.092	1.185	1.772	1.013	0.925	80	541	1359	1490	-0.040	670	689	764	726	0
2	18	15	"iYIL121W"	"iYIL121W"	10390	17160	110	1009	1136	639	35	36	8	100	100	0	1039	1067	622	126	134	87	90	87	0	1.067	1.170	1.168	1.425	2.166	1.128	0.914	80	581	1887	2042	0.093	974	913	1101	941	0
2	19	15	"itR(ACG)J"	"itR(ACG)J"	10590	17160	110	1345	1212	537	35	36	9	100	100	0	2196	2093	1065	124	132	84	98	92	0	0.632	0.598	0.599	0.693	1.708	0.556	0.930	80	528	3382	3146	-0.661	1310	2072	1177	1969	0
2	20	15	"iYJL098W"	"iYJL098W"	10770	17150	100	188	257	196	36	60	67	73	58	0	316	409	290	131	151	84	71	51	0	0.822	0.795	0.766	0.745	2.704	0.695	0.842	80	463	337	499	-0.283	152	185	221	278	0
2	21	15	"iYJL093C"	"iYJL093C"	10970	17170	120	675	992	881	36	54	59	98	87	0	214	276	171	127	144	72	54	40	0	7.345	6.416	6.091	6.129	1.889	6.117	0.659	120	641	726	1105	2.877	639	87	956	149	0
2	1	16	"iYJL074C"	"iYJL074C"	6950	17310	110	1351	1289	678	35	35	6	100	100	0	1001	943	498	131	134	34	95	93	0	1.513	1.544	1.565	1.641	1.720	1.527	0.846	80	598	2186	2066	0.597	1316	870	1254	812	0
2	2	16	"iYJL070C"	"iYJL070C"	7200	17310	100	425	459	240	34	35	8	100	100	0	276	262	125	136	135	28	75	68	0	2.793	3.373	2.796	2.858	1.836	2.977	0.648	80	472	531	551	1.482	391	140	425	126	0
2	3	16	"iYJL064W"	"iYJL064W"	7350	17310	100	418	434	208	35	36	7	100	100	0	326	322	143	133	136	39	80	73	0	1.984	2.111	1.966	2.221	1.929	1.950	0.765	80	466	576	588	0.989	383	193	399	189	0
2	4	16	"iSNR60"	"iSNR60"	7570	17320	110	547	598	434	34	37	13	96	91	0	327	328	221	131	147	173	51	26	0	2.617	2.863	2.501	2.411	2.483	1.660	0.211	80	566	709	761	1.388	513	196	564	197	0
2	5	16	"iYJLCdelta5"	"iYJLCdelta5"	7810	17320	140	263	366	291	36	46	43	86	72	0	357	467	329	138	154	160	57	43	0	1.037	1.003	1.010	1.051	1.932	0.740	0.613	156	656	446	659	0.052	227	219	330	329	0
2	6	16	"iYJL043W"	"iYJL043W"	7960	17320	100	280	367	288	40	45	17	92	88	0	426	444	295	146	146	33	73	72	0	0.857	1.097	0.997	0.880	1.966	0.977	0.839	80	410	520	625	-0.222	240	280	327	298	0
2	7	16	"iYJL029C"	"iYJL029C"	8160	17320	80	192	164	95	43	57	37	67	61	0	233	222	129	146	253	1275	0	0	0	1.713	1.592	1.040	0.807	3.603	0.832	0.612	52	336	236	197	0.776	149	87	121	76	0
2	8	16	"iYJL026W"	"iYJL026W"	8370	17330	110	446	411	192	35	42	26	93	92	0	461	481	257	139	185	905	0	0	0	1.276	1.099	1.089	1.275	2.245	0.934	0.810	80	548	733	718	0.352	411	322	376	342	0
2	9	16	"iYJL022W"	"iYJL022W"	8570	17340	110	1098	1036	564	33	34	8	100	100	0	2136	2070	1266	136	136	26	97	96	0	0.533	0.519	0.527	0.590	1.615	0.460	0.902	80	440	3065	2937	-0.909	1065	2000	1003	1934	0
2	10	16	"iYKL121W"	"iYKL121W"	8710	17340	120	1105	1079	808	34	39	37	94	89	0	553	782	629	135	141	57	80	72	0	2.562	1.615	1.575	1.940	2.347	1.482	0.804	120	505	1489	1692	1.357	1071	418	1045	647	0
2	11	16	"iYKL117W"	"iYKL117W"	8920	17340	130	811	742	449	35	51	68	94	84	0	2808	2682	1755	136	162	135	90	85	0	0.290	0.278	0.291	0.307	1.916	0.255	0.886	120	629	3448	3253	-1.784	776	2672	707	2546	0
2	12	16	"iYKL111C"	"iYKL111C"	9110	17340	120	319	356	256	35	47	49	81	67	0	698	706	516	134	168	184	62	55	0	0.504	0.561	0.539	0.584	1.985	0.470	0.804	120	545	848	893	-0.990	284	564	321	572	0
2	13	16	"iYKL097W-A-0"	"iYKL097W-A-0"	9300	17350	110	902	990	693	35	54	56	91	83	0	379	365	220	137	161	214	56	23	0	3.583	4.189	3.822	3.760	1.752	3.923	0.749	80	525	1109	1183	1.841	867	242	955	228	0
2	14	16	"iYKL094W"	"iYKL094W"	9520	17350	130	1084	1034	605	35	52	55	100	95	0	947	892	505	134	158	231	78	62	0	1.290	1.318	1.300	1.497	2.178	1.171	0.695	120	638	1862	1757	0.368	1049	813	999	758	0
2	15	16	"iYKL090W"	"iYKL090W"	9690	17340	110	598	506	257	37	58	57	95	90	0	329	305	134	133	139	39	82	70	0	2.862	2.727	2.759	2.830	1.930	2.573	0.721	80	495	757	641	1.517	561	196	469	172	0
2	16	16	"iYKL072W"	"iYKL072W"	9900	17350	100	390	429	267	36	48	48	90	81	0	451	464	283	132	144	153	67	50	0	1.110	1.184	1.186	1.235	2.150	0.723	0.452	80	476	673	725	0.150	354	319	393	332	0
2	17	16	"iYKL071W"	"iYKL071W"	10090	17360	120	648	686	417	35	41	42	99	95	0	740	726	432	127	137	104	85	74	0	1.000	1.087	1.098	1.129	1.634	1.027	0.889	120	586	1226	1250	0.000	613	613	651	599	0
2	18	16	"itV(AAC)K1-1"	"itV(AAC)K1-1"	10310	17360	130	797	852	504	35	38	15	100	99	0	745	704	398	126	132	94	84	75	0	1.231	1.413	1.398	1.475	1.834	1.341	0.815	120	660	1381	1395	0.300	762	619	817	578	0
2	19	16	"iYKL056C"	"iYKL056C"	10510	17360	120	248	388	322	35	41	21	94	88	0	280	377	280	127	133	70	66	51	0	1.392	1.412	1.280	1.287	1.823	1.182	0.766	120	539	366	603	0.477	213	153	353	250	0
2	20	16	"iYKL052C"	"iYKL052C"	10700	17360	120	839	1125	814	36	44	29	96	92	0	355	384	258	129	135	72	65	57	0	3.553	4.271	4.234	4.593	1.962	3.861	0.734	120	527	1029	1344	1.829	803	226	1089	255	0
2	21	16	"iYKL048C"	"iYKL048C"	10890	17360	140	630	856	686	35	48	51	89	83	0	368	523	368	127	137	61	75	66	0	2.469	2.073	1.986	1.998	2.383	2.028	0.882	156	763	836	1217	1.304	595	241	821	396	0
2	1	17	"iYLR069C"	"iYLR069C"	6900	17510	120	1151	1061	527	35	36	9	98	97	0	1178	1096	611	130	141	200	83	77	0	1.065	1.062	1.061	1.137	1.773	0.912	0.732	120	537	2164	1992	0.091	1116	1048	1026	966	0
2	2	17	"iYLR073C"	"iYLR073C"	7110	17510	130	692	648	400	35	43	38	92	89	0	412	455	303	133	139	55	71	65	0	2.355	1.904	1.766	2.062	2.521	1.644	0.785	120	688	936	935	1.236	657	279	613	322	0
2	3	17	"iYLR078C"	"iYLR078C"	7320	17520	130	309	492	419	35	50	50	87	80	0	332	502	408	135	152	168	56	38	0	1.391	1.245	1.213	1.385	2.008	0.908	0.648	120	624	471	824	0.476	274	197	457	367	0
2	4	17	"iYLR094C"	"iYLR094C"	7510	17510	130	784	829	532	35	55	65	99	90	0	598	582	360	136	161	202	62	51	0	1.621	1.780	1.834	2.066	2.066	1.393	0.525	120	601	1211	1240	0.697	749	462	794	446	0
2	5	17	"iYLR098C"	"iYLR098C"	7700	17510	130	1070	870	498	37	66	79	89	82	0	1014	822	466	140	170	201	75	70	0	1.182	1.221	1.162	1.176	2.051	1.151	0.918	120	589	1907	1515	0.241	1033	874	833	682	0
2	6	17	"iYLR104W"	"iYLR104W"	7900	17510	130	505	415	230	39	65	67	82	75	0	940	748	458	144	164	85	76	70	0	0.585	0.623	0.587	0.529	2.564	0.525	0.802	120	537	1262	980	-0.772	466	796	376	604	0
2	7	17	"iYLR117C"	"iYLR117C"	8100	17520	140	3427	2750	1726	40	69	83	94	88	0	1936	1569	1050	144	158	73	80	77	0	1.890	1.902	1.832	2.053	2.265	1.829	0.924	156	685	5179	4135	0.918	3387	1792	2710	1425	0
2	8	17	"iYLR121C"	"iYLR121C"	8310	17530	140	990	857	427	36	59	82	94	88	0	341	329	161	141	153	106	71	45	0	4.770	4.367	4.091	4.455	1.910	4.086	0.652	156	590	1154	1009	2.254	954	200	821	188	0
2	9	17	"iYLR125W"	"iYLR125W"	8500	17530	140	2043	1742	908	33	34	8	100	100	0	2833	2372	1390	136	136	27	93	91	0	0.745	0.764	0.762	0.958	2.122	0.721	0.941	156	559	4707	3945	-0.424	2010	2697	1709	2236	0
2	10	17	"itD(GUC)L1"	"itD(GUC)L1"	8700	17530	130	642	561	228	34	36	13	100	98	0	732	656	277	133	135	29	90	89	0	1.015	1.008	0.995	1.090	1.746	0.968	0.908	120	574	1207	1050	0.022	608	599	527	523	0
2	11	17	"iYLR147C"	"iYLR147C"	8930	17540	130	1881	1571	737	34	39	24	99	96	0	1623	1372	694	133	143	71	86	84	0	1.240	1.241	1.216	1.302	1.643	1.165	0.932	120	596	3337	2776	0.310	1847	1490	1537	1239	0
2	12	17	"iYLR151C"	"iYLR151C"	9110	17530	130	1511	1142	637	36	68	109	84	80	0	2787	2185	1285	136	197	236	82	77	0	0.556	0.540	0.549	0.614	1.867	0.509	0.946	120	583	4126	3155	-0.846	1475	2651	1106	2049	0
2	13	17	"iYLR459W"	"iYLR459W"	9320	17530	130	1431	1437	849	37	82	122	92	85	0	1622	1505	866	142	215	290	80	76	0	0.942	1.027	0.989	1.020	1.614	0.970	0.880	120	606	2874	2763	-0.086	1394	1480	1400	1363	0
2	14	17	"iYLR461W-1"	"iYLR461W-1"	9520	17540	140	9807	9139	5772	36	58	73	99	98	0	5040	4358	2882	135	162	190	87	82	0	1.992	2.156	2.151	2.619	1.991	2.142	0.934	156	603	14676	13326	0.994	9771	4905	9103	4223	0
2	15	17	"iYML132W-0"	"iYML132W-0"	9700	17540	150	3112	2602	1517	35	58	65	96	92	0	2682	2227	1328	130	151	172	82	79	0	1.206	1.224	1.193	1.351	1.664	1.196	0.926	156	653	5629	4664	0.270	3077	2552	2567	2097	0
2	16	17	"iYML117W-A"	"iYML117W-A"	9910	17540	130	1404	1147	607	36	57	65	91	86	0	1017	882	470	131	172	372	76	59	0	1.544	1.479	1.446	1.461	1.764	1.278	0.707	120	630	2254	1862	0.627	1368	886	1111	751	0
2	17	17	"iYML113W"	"iYML113W"	10110	17540	130	2124	1852	1043	37	75	143	94	90	0	2176	1855	1044	135	185	370	80	75	0	1.023	1.055	1.060	1.199	1.714	1.038	0.952	120	581	4128	3535	0.032	2087	2041	1815	1720	0
2	18	17	"iYML109W"	"iYML109W"	10310	17550	130	531	431	201	37	65	139	81	68	0	484	416	205	130	170	230	69	17	0	1.395	1.378	1.269	1.158	1.993	0.794	0.540	120	546	848	680	0.481	494	354	394	286	0
2	19	17	"iYML089C"	"iYML089C"	10500	17550	150	964	876	559	36	46	30	91	88	0	348	306	191	129	164	227	48	3	0	4.237	4.746	4.066	3.875	2.243	3.898	0.434	156	644	1147	1017	2.083	928	219	840	177	0
2	20	17	"iYML085C"	"iYML085C"	10700	17550	130	602	526	233	36	46	33	97	91	0	475	420	175	127	154	203	70	30	0	1.626	1.672	1.594	1.596	1.387	1.541	0.883	120	594	914	783	0.702	566	348	490	293	0
2	21	17	"iYML081W"	"iYML081W"	10910	17570	130	996	853	337	36	42	26	100	99	0	775	684	274	130	153	154	87	78	0	1.488	1.475	1.459	1.621	1.864	1.392	0.921	120	664	1605	1371	0.574	960	645	817	554	0
2	1	18	"iYML068W"	"iYML068W"	6920	17700	130	665	529	289	34	42	30	90	86	0	389	379	400	128	149	292	42	1	0	2.418	1.972	2.078	1.916	2.395	0.398	0.114	120	598	892	746	1.274	631	261	495	251	0
2	2	18	"iYML064C"	"iYML064C"	7110	17720	140	968	911	441	35	44	35	100	98	0	556	510	238	129	145	223	70	44	0	2.185	2.299	2.208	2.515	1.808	2.202	0.853	156	629	1360	1257	1.128	933	427	876	381	0
2	3	18	"iYML060W"	"iYML060W"	7320	17710	130	913	785	304	35	39	22	100	98	0	1781	1589	608	132	138	71	97	94	0	0.532	0.515	0.525	0.543	1.752	0.505	0.937	120	561	2527	2207	-0.909	878	1649	750	1457	0
2	4	18	"iYMR222C"	"iYMR222C"	7520	17720	140	1119	957	445	36	60	98	92	89	0	1354	1132	583	137	149	117	86	82	0	0.890	0.926	0.926	1.098	2.173	0.853	0.874	156	621	2300	1916	-0.168	1083	1217	921	995	0
2	5	18	"iYMR226C"	"iYMR226C"	7700	17710	130	806	667	332	37	55	60	86	82	0	518	447	209	139	150	115	80	71	0	2.029	2.045	1.986	1.885	1.743	1.869	0.883	120	576	1148	938	1.021	769	379	630	308	0
2	6	18	"iYMR230W"	"iYMR230W"	7910	17710	130	1305	1043	593	38	65	72	91	85	0	378	345	187	138	145	43	75	71	0	5.279	4.855	4.465	4.693	1.909	4.007	0.488	120	682	1507	1212	2.400	1267	240	1005	207	0
2	7	18	"iYMR245W"	"iYMR245W"	8160	17720	140	1347	1188	732	38	76	97	87	83	0	612	555	362	137	151	104	68	63	0	2.756	2.751	2.597	3.200	2.311	2.455	0.775	156	599	1784	1568	1.462	1309	475	1150	418	0
2	8	18	"iYMRWdelta19-0"	"iYMRWdelta19-0"	8340	17730	140	2464	2202	1232	35	61	145	92	89	0	2101	1771	1037	140	175	255	80	75	0	1.239	1.329	1.339	1.472	1.844	1.268	0.927	156	506	4390	3798	0.309	2429	1961	2167	1631	0
2	9	18	"iYMR251W-A"	"iYMR251W-A"	8540	17720	140	516	434	243	34	39	25	89	86	0	618	523	292	137	150	170	70	61	0	1.002	1.036	0.988	1.027	1.884	0.483	0.366	156	620	963	786	0.003	482	481	400	386	0
2	10	18	"iYMR267W"	"iYMR267W"	8760	17730	140	1267	1024	529	34	42	43	93	91	0	3362	2774	1501	136	147	175	86	85	0	0.382	0.375	0.369	0.422	2.207	0.348	0.897	156	564	4459	3628	-1.388	1233	3226	990	2638	0
2	11	18	"iYMR271C"	"iYMR271C"	8910	17730	120	1573	1299	595	36	54	48	98	95	0	1355	1330	2365	137	147	50	90	88	0	1.262	1.059	1.287	1.436	2.010	0.224	0.154	120	462	2755	2456	0.336	1537	1218	1263	1193	0
2	12	18	"iYMR273C"	"iYMR273C"	9130	17730	130	1703	1395	739	38	73	94	96	92	0	641	615	816	137	182	471	53	0	0	3.304	2.839	3.163	3.475	2.026	2.103	0.190	120	610	2169	1835	1.724	1665	504	1357	478	0
2	13	18	"iYMR288W"	"iYMR288W"	9310	17730	130	780	643	346	37	71	91	85	79	0	728	648	371	140	180	467	60	7	0	1.264	1.193	1.126	1.192	2.049	1.063	0.896	120	614	1331	1114	0.338	743	588	606	508	0
2	14	18	"iYMR292W"	"iYMR292W"	9520	17750	130	315	281	120	35	51	56	88	83	0	868	770	384	132	145	70	88	85	0	0.380	0.386	0.392	0.423	2.028	0.339	0.788	120	612	1016	884	-1.394	280	736	246	638	0
2	15	18	"iYMR296C"	"iYMR296C"	9720	17740	140	1420	1245	726	34	50	53	91	87	0	1085	933	578	127	146	170	78	72	0	1.447	1.502	1.436	1.764	2.166	1.411	0.925	156	657	2344	2017	0.533	1386	958	1211	806	0
2	16	18	"iYNL048W"	"iYNL048W"	9950	17750	130	557	540	211	35	49	48	97	93	0	441	447	161	126	148	315	48	2	0	1.657	1.573	1.653	1.593	1.486	0.359	0.142	120	593	837	826	0.729	522	315	505	321	0
2	17	18	"iYNL043C"	"iYNL043C"	10120	17740	130	1041	892	392	37	72	118	91	90	0	1248	1051	538	131	178	345	79	66	0	0.899	0.929	0.900	1.106	2.114	0.657	0.628	120	582	2121	1775	-0.154	1004	1117	855	920	0
2	18	18	"iYNL040W"	"iYNL040W"	10320	17740	130	399	351	168	38	68	86	85	77	0	1632	1353	773	133	171	161	84	75	0	0.241	0.257	0.245	0.269	2.047	0.232	0.782	120	602	1860	1533	-2.054	361	1499	313	1220	0
2	19	18	"iYNL027W"	"iYNL027W"	10530	17750	130	1147	959	511	37	58	58	90	84	0	9424	7929	4532	133	268	467	85	83	0	0.119	0.118	0.117	0.136	2.002	0.113	0.949	120	610	10401	8718	-3.065	1110	9291	922	7796	0
2	20	18	"iYNL024C"	"iYNL024C"	10740	17750	130	1087	901	456	37	63	70	90	85	0	3023	2483	1375	131	287	481	80	75	0	0.363	0.367	0.361	0.406	1.913	0.327	0.879	120	586	3942	3216	-1.462	1050	2892	864	2352	0
2	21	18	"iYNL020C"	"iYNL020C"	10920	17750	130	685	631	312	38	57	56	93	89	0	2234	1946	1074	138	193	207	85	79	0	0.309	0.328	0.316	0.363	1.883	0.303	0.924	120	648	2743	2401	-1.696	647	2096	593	1808	0
2	1	19	"iYNL003C"	"iYNL003C"	6920	17910	140	1738	1499	764	34	49	76	96	92	0	883	757	369	128	165	272	76	63	0	2.257	2.329	2.295	2.498	1.989	2.185	0.614	156	680	2459	2094	1.174	1704	755	1465	629	0
2	2	19	"iYNR001C"	"iYNR001C"	7120	17910	140	2058	1762	889	34	51	81	98	94	0	1790	1446	773	128	171	276	83	75	0	1.218	1.311	1.313	1.501	2.034	1.268	0.924	156	593	3686	3046	0.284	2024	1662	1728	1318	0
2	3	19	"iYNR002C"	"iYNR002C"	7320	17900	130	574	486	273	35	43	28	88	85	0	494	429	241	131	137	55	75	72	0	1.485	1.513	1.446	1.344	2.390	1.389	0.791	120	585	902	749	0.570	539	363	451	298	0
2	4	19	"iYNR018W"	"iYNR018W"	7510	17910	130	1355	1125	606	39	82	124	88	84	0	720	603	331	142	155	70	78	73	0	2.277	2.356	2.186	2.422	2.019	2.162	0.888	120	578	1894	1547	1.187	1316	578	1086	461	0
2	5	19	"iYNR022C"	"iYNR022C"	7720	17910	130	750	630	321	41	88	122	85	79	0	376	329	151	148	168	87	70	63	0	3.110	3.254	3.050	3.015	1.553	2.702	0.623	120	646	937	770	1.637	709	228	589	181	0
2	6	19	"iYNR027W"	"iYNR027W"	7920	17910	130	480	398	207	40	69	85	81	76	0	366	319	165	139	150	57	73	70	0	1.938	1.989	1.684	1.456	2.555	1.604	0.762	120	629	667	538	0.955	440	227	358	180	0
2	7	19	"iYOR064C"	"iYOR064C"	8130	17920	130	968	881	482	38	58	58	89	83	0	455	395	217	139	148	48	73	72	0	2.943	3.293	3.059	3.437	1.910	2.912	0.726	120	563	1246	1099	1.557	930	316	843	256	0
2	8	19	"iYOR068C"	"iYOR068C"	8310	17920	130	2350	1884	1083	37	89	179	90	84	0	2657	2114	1300	145	204	299	80	74	0	0.921	0.938	0.923	1.052	1.649	0.873	0.934	120	521	4825	3816	-0.119	2313	2512	1847	1969	0
2	9	19	"iYOR071C"	"iYOR071C"	8510	17930	130	1054	893	377	35	73	164	90	84	0	987	868	364	140	194	283	83	73	0	1.203	1.179	1.234	1.262	1.505	0.988	0.802	120	616	1866	1586	0.267	1019	847	858	728	0
2	10	19	"iYOR086C"	"iYOR086C"	8740	17930	140	1962	1647	1046	34	54	78	91	88	0	629	531	332	137	160	252	61	48	0	3.919	4.094	3.968	4.501	1.918	3.692	0.529	156	616	2420	2007	1.970	1928	492	1613	394	0
2	11	19	"iYOR090C"	"iYOR090C"	8930	17930	140	1750	1470	957	37	78	100	88	82	0	891	806	542	139	151	58	76	73	0	2.278	2.148	2.062	2.366	1.992	1.889	0.684	156	556	2465	2100	1.188	1713	752	1433	667	0
2	12	19	"iYOR094W"	"iYOR094W"	9130	17940	140	1252	1029	537	37	71	98	89	85	0	737	650	357	136	171	477	60	6	0	2.022	1.930	1.930	2.109	1.896	0.850	0.217	156	577	1816	1506	1.016	1215	601	992	514	0
2	13	19	"iYOR112W"	"iYOR112W"	9310	17940	120	1852	1694	570	34	44	51	100	100	0	986	880	335	131	161	487	78	25	0	2.126	2.216	2.200	2.441	1.594	1.427	0.287	120	551	2673	2409	1.088	1818	855	1660	749	0
2	14	19	"iYOR116C"	"iYOR116C"	9550	17950	130	2344	2074	791	34	38	25	100	100	0	838	789	301	126	131	38	95	95	0	3.244	3.077	3.112	3.145	1.533	3.104	0.876	120	555	3022	2703	1.698	2310	712	2040	663	0
2	15	19	"iYOR121C"	"iYOR121C"	9730	17940	140	773	666	391	35	53	55	88	82	0	824	728	565	129	141	57	76	73	0	1.062	1.053	1.075	1.254	2.155	0.825	0.673	156	546	1433	1230	0.087	738	695	631	599	0
2	16	19	"iYOR138C"	"iYOR138C"	9930	17950	140	778	654	329	36	57	62	94	89	0	514	452	222	129	149	78	76	71	0	1.927	1.913	1.868	1.988	1.668	1.796	0.850	156	576	1127	941	0.947	742	385	618	323	0
2	17	19	"itG(CCC)O"	"itG(CCC)O"	10120	17950	130	183	170	72	35	73	327	0	0	0	268	245	104	127	160	234	9	0	0	1.050	1.144	1.066	1.035	2.057	0.743	0.508	120	554	289	253	0.070	148	141	135	118	0
2	18	19	"iYOR146W"	"iYOR146W"	10320	17940	130	964	788	470	37	134	582	60	26	0	534	462	263	133	232	917	0	0	0	2.312	2.283	2.136	2.040	2.306	2.112	0.862	120	630	1328	1080	1.209	927	401	751	329	0
2	19	19	"iYPL228W"	"iYPL228W"	10530	17940	130	570	489	278	38	91	156	77	65	0	1745	1449	880	138	249	668	69	58	0	0.331	0.344	0.336	0.362	1.923	0.309	0.857	120	577	2139	1762	-1.595	532	1607	451	1311	0
2	20	19	"iYPL224C"	"iYPL224C"	10720	17960	140	3286	2652	1289	38	182	888	85	70	0	1538	1343	715	137	365	1096	58	4	0	2.318	2.167	2.155	2.318	2.155	1.860	0.454	156	642	4649	3820	1.213	3248	1401	2614	1206	0
2	21	19	"iYPL220W"	"iYPL220W"	10940	17960	130	1722	1421	779	37	63	93	95	85	0	1260	1095	588	132	178	281	80	70	0	1.494	1.437	1.401	1.458	1.622	1.350	0.773	120	707	2813	2347	0.579	1685	1128	1384	963	0
2	1	20	"iYPL203W"	"iYPL203W"	6920	18100	130	2684	2040	1168	36	76	137	87	80	0	4351	3361	2284	142	248	363	83	77	0	0.629	0.623	0.608	0.668	1.868	0.544	0.777	120	724	6857	5223	-0.669	2648	4209	2004	3219	0
2	2	20	"iYPL199C"	"iYPL199C"	7150	18110	140	1353	1144	666	35	70	134	91	84	0	1015	922	565	136	216	346	70	55	0	1.499	1.411	1.385	1.480	1.969	1.258	0.793	156	783	2197	1895	0.584	1318	879	1109	786	0
2	3	20	"iYPL195W"	"iYPL195W"	7330	18120	130	1708	1425	676	34	41	31	100	98	0	925	817	487	134	144	136	83	76	0	2.116	2.037	2.056	2.260	1.800	1.864	0.815	120	655	2465	2074	1.082	1674	791	1391	683	0
2	4	20	"itE(UUC)P"	"itE(UUC)P"	7520	18110	130	415	376	168	37	49	53	89	85	0	807	702	354	140	152	75	83	80	0	0.567	0.603	0.578	0.569	2.145	0.536	0.869	120	696	1045	901	-0.819	378	667	339	562	0
2	5	20	"iYPL177C-0"	"iYPL177C-0"	7730	18120	130	1934	1644	756	41	82	231	92	86	0	987	880	388	146	239	623	70	5	0	2.251	2.184	2.232	2.298	1.928	1.882	0.559	120	711	2734	2337	1.170	1893	841	1603	734	0
2	6	20	"iYPL174C"	"iYPL174C"	7920	18110	130	2443	1873	1112	38	95	205	84	80	0	1606	1253	776	140	174	139	82	75	0	1.641	1.649	1.597	1.703	1.647	1.585	0.918	120	678	3871	2948	0.714	2405	1466	1835	1113	0
2	7	20	"iYPL157W"	"iYPL157W"	8130	18120	140	1253	1034	573	38	94	194	85	78	0	1065	956	507	148	182	135	84	79	0	1.325	1.233	1.222	1.272	1.781	1.217	0.889	156	778	2132	1804	0.406	1215	917	996	808	0
2	8	20	"iYPL153C"	"iYPL153C"	8330	18130	140	1742	1615	851	36	59	98	96	92	0	1178	1039	543	140	173	192	83	77	0	1.644	1.756	1.683	1.880	1.822	1.728	0.872	156	732	2744	2478	0.717	1706	1038	1579	899	0
2	9	20	"iYPL149W"	"iYPL149W"	8500	18120	130	937	856	495	35	51	63	90	86	0	724	688	404	138	171	263	70	55	0	1.539	1.493	1.460	1.661	1.863	1.324	0.758	120	651	1488	1371	0.622	902	586	821	550	0
2	10	20	"itG(GCC)P2"	"itG(GCC)P2"	8730	18120	130	1298	1029	529	35	63	88	90	84	0	632	541	312	136	170	296	65	28	0	2.546	2.454	2.403	2.669	1.754	2.020	0.449	120	684	1759	1399	1.348	1263	496	994	405	0
2	11	20	"iYPR163C"	"iYPR163C"	8930	18130	140	1538	1264	718	36	77	115	91	84	0	509	432	225	136	151	84	74	69	0	4.027	4.149	3.815	4.207	1.812	3.956	0.714	156	737	1875	1524	2.010	1502	373	1228	296	0
2	12	20	"iYPR167C"	"iYPR167C"	9140	18130	140	1861	1594	1025	37	79	129	91	83	0	1525	1294	849	139	215	1308	53	0	0	1.316	1.348	1.305	1.617	2.202	1.295	0.909	156	719	3210	2712	0.396	1824	1386	1557	1155	0
2	13	20	"iYPR183W"	"iYPR183W"	9340	18130	130	2470	1956	1078	36	79	138	91	82	0	1456	1185	688	136	168	129	81	75	0	1.844	1.830	1.768	1.936	1.705	1.744	0.909	120	610	3754	2969	0.883	2434	1320	1920	1049	0
2	14	20	"iYPR187W"	"iYPR187W"	9520	18130	140	669	569	332	35	57	91	81	75	0	440	400	217	131	149	121	69	59	0	2.052	1.985	1.898	2.080	1.790	1.662	0.770	156	741	943	803	1.037	634	309	534	269	0
2	15	20	"iYPR191W"	"iYPR191W"	9730	18130	130	3362	2647	1448	36	61	89	100	97	0	2535	2075	1086	131	148	86	95	92	0	1.384	1.343	1.367	1.431	1.621	1.162	0.650	120	571	5730	4555	0.468	3326	2404	2611	1944	0
2	16	20	"YALCdelta2"	"YALCdelta2"	9900	18140	140	2219	1828	1214	36	68	99	87	83	0	2607	2047	1473	129	166	146	78	72	0	0.881	0.934	0.934	1.081	2.063	0.861	0.899	156	711	4661	3710	-0.183	2183	2478	1792	1918	0
2	17	20	"YBLWTy2-1B"	"YBLWTy2-1B"	10130	18140	140	17999	15684	10273	37	139	504	95	89	0	9796	7790	5413	131	226	504	83	78	0	1.858	2.043	2.038	2.519	2.148	2.017	0.942	156	754	27627	23306	0.894	17962	9665	15647	7659	0
2	18	20	"YBLWdelta10"	"YBLWdelta10"	10310	18140	130	19813	16311	9963	39	416	1384	85	80	0	23392	17849	11871	133	590	2153	78	72	0	0.850	0.918	0.923	1.137	1.798	0.859	0.948	120	671	43033	33988	-0.234	19774	23259	16272	17716	0
2	19	20	"YFRWdelta10"	"YFRWdelta10"	10540	18150	140	2247	1795	1165	39	290	1214	62	42	0	2282	1758	1206	138	506	2036	53	0	0	1.030	1.084	1.110	1.266	1.974	0.815	0.820	156	770	4352	3376	0.042	2208	2144	1756	1620	0
2	20	20	"YGRCTy1-2A"	"YGRCTy1-2A"	10720	18150	140	33854	26890	15805	39	344	1302	98	94	0	30920	23074	13490	136	479	1388	92	85	0	1.098	1.171	1.194	1.360	2.091	1.174	0.950	156	728	64599	49789	0.135	33815	30784	26851	22938	0
2	21	20	"YHLComega1"	"YHLComega1"	10950	18160	140	2842	2505	1314	36	272	1151	77	60	0	3141	2737	1447	129	371	1133	78	64	0	0.932	0.947	0.954	1.023	1.659	0.984	0.889	156	944	5818	5077	-0.102	2806	3012	2469	2608	0
3	1	1	"PET112"	"YBL080C"	11350	14480	130	1851	1836	1074	36	38	20	100	96	0	1232	1204	687	122	134	161	85	80	0	1.635	1.664	1.666	1.830	1.889	1.651	0.875	120	721	2925	2882	0.709	1815	1110	1800	1082	0
3	2	1	"YBL111C"	"YBL111C"	11540	14470	130	18026	15125	8295	37	159	809	99	90	0	5989	5012	2696	128	204	494	90	83	0	3.069	3.089	3.151	3.236	1.491	3.178	0.910	120	699	23850	19972	1.618	17989	5861	15088	4884	0
3	3	1	"YBR028C"	"YBR028C"	11750	14480	130	1339	1156	635	37	162	803	68	23	0	1661	1436	803	129	208	475	77	68	0	0.850	0.856	0.850	0.946	1.722	0.096	0.113	120	710	2834	2426	-0.235	1302	1532	1119	1307	0
3	4	1	"RHK1"	"YBL082C"	11950	14480	130	2314	2012	1021	36	46	50	95	93	0	1167	1081	533	124	135	65	88	87	0	2.184	2.065	2.128	2.078	1.481	2.111	0.883	120	671	3321	2933	1.127	2278	1043	1976	957	0
3	5	1	"YBL113C"	"YBL113C"	12140	14480	130	18603	15253	7489	37	119	697	94	90	0	8352	6821	3510	124	183	541	90	86	0	2.256	2.272	2.249	2.408	1.488	2.234	0.942	120	734	26794	21913	1.174	18566	8228	15216	6697	0
3	6	1	"YBR030W"	"YBR030W"	12360	14490	130	1040	909	437	36	117	713	69	5	0	848	760	378	123	183	556	68	5	0	1.385	1.370	1.399	1.379	1.451	1.357	0.886	120	694	1729	1510	0.470	1004	725	873	637	0
3	7	1	"CDC27"	"YBL084C"	12550	14500	130	2468	2230	974	35	36	5	100	100	0	2966	2688	1247	121	154	442	90	85	0	0.855	0.855	0.857	0.942	2.027	0.759	0.805	120	639	5278	4762	-0.226	2433	2845	2195	2567	0
3	8	1	"RER2"	"YBR002C"	12740	14500	130	2167	1959	826	36	36	9	100	100	0	7013	6151	2679	121	143	260	94	93	0	0.309	0.319	0.319	0.365	2.031	0.280	0.843	120	664	9023	7953	-1.693	2131	6892	1923	6030	0
3	9	1	"YBR032W"	"YBR032W"	12940	14490	120	1063	848	494	36	51	85	82	78	0	1227	1005	640	124	150	175	75	70	0	0.931	0.922	0.920	0.929	2.068	0.815	0.832	120	625	2130	1693	-0.103	1027	1103	812	881	0
3	10	1	"YBL086C"	"YBL086C"	13140	14500	130	1219	1197	673	36	50	81	90	89	0	368	369	199	122	157	247	49	10	0	4.809	4.700	4.490	4.801	1.633	3.996	0.348	120	725	1429	1408	2.266	1183	246	1161	247	0
3	11	1	"YBR004C"	"YBR004C"	13370	14500	130	1296	1095	602	36	38	17	94	92	0	9154	7865	4549	120	143	274	87	84	0	0.139	0.137	0.140	0.159	2.526	0.128	0.910	120	688	10294	8804	-2.842	1260	9034	1059	7745	0
3	12	1	"HMT1"	"YBR034C"	13530	14510	130	2783	2403	953	37	38	8	100	100	0	3111	2664	1221	123	148	294	90	84	0	0.919	0.931	0.924	1.031	1.727	0.870	0.927	120	669	5734	4907	-0.122	2746	2988	2366	2541	0
3	13	1	"YCL044C"	"YCL044C"	13750	14480	80	96	99	45	38	42	13	82	76	0	218	198	88	127	129	32	75	61	0	0.637	0.859	0.710	0.656	1.927	0.427	0.505	52	304	149	132	-0.650	58	91	61	71	0
3	14	1	"YCLX03C"	"YCLX03C"	13950	14500	130	2325	1906	1023	38	47	52	93	91	0	3387	2739	1616	125	167	345	82	80	0	0.701	0.715	0.699	0.784	1.660	0.645	0.859	120	768	5549	4482	-0.512	2287	3262	1868	2614	0
3	15	1	"YCR022C"	"YCR022C"	14170	14510	130	3489	2875	1525	39	50	54	95	91	0	3397	2759	1539	129	164	213	82	80	0	1.056	1.078	1.079	1.194	1.931	1.049	0.931	120	739	6718	5466	0.078	3450	3268	2836	2630	0
3	16	1	"YCL046W"	"YCL046W"	14360	14510	80	282	313	196	40	44	15	100	100	0	394	434	273	129	159	265	50	13	0	0.913	0.895	0.943	1.096	2.391	0.795	0.770	52	320	507	578	-0.131	242	265	273	305	0
3	17	1	"YCLX05C"	"YCLX05C"	14550	14510	130	3584	2777	1450	39	62	126	91	89	0	2910	2221	1279	128	170	249	83	77	0	1.274	1.308	1.264	1.447	2.004	1.227	0.901	120	688	6327	4831	0.350	3545	2782	2738	2093	0
3	18	1	"YCR024C"	"YCR024C"	14760	14510	140	3081	2673	1586	37	57	117	94	88	0	3584	3070	1986	126	156	188	82	80	0	0.880	0.895	0.889	1.088	1.998	0.853	0.945	156	809	6502	5580	-0.184	3044	3458	2636	2944	0
3	19	1	"YCL048W"	"YCL048W"	14990	14520	150	54	154	221	36	38	10	57	48	0	146	256	274	121	145	240	18	12	0	0.720	0.874	0.688	0.524	3.070	0.708	0.666	156	823	43	253	-0.474	18	25	118	135	-50
3	20	1	"YCLX07W"	"YCLX07W"	15150	14530	130	3011	2554	967	37	38	8	100	100	0	3535	3121	1211	121	139	151	95	93	0	0.871	0.839	0.850	0.896	1.457	0.832	0.930	120	605	6388	5517	-0.199	2974	3414	2517	3000	0
3	21	1	"YCR025C"	"YCR025C"	15370	14530	140	1654	1405	719	36	38	12	99	98	0	802	692	338	120	134	145	81	77	0	2.372	2.393	2.396	2.511	1.711	2.347	0.721	156	942	2300	1941	1.246	1618	682	1369	572	0
3	1	2	"APA1"	"YCL050C"	11370	14670	120	152	216	162	36	38	8	91	88	0	283	329	224	124	135	166	47	25	0	0.730	0.878	0.774	0.841	2.400	0.330	0.322	120	586	275	385	-0.455	116	159	180	205	0
3	2	2	"YCLX09W"	"YCLX09W"	11560	14680	130	4596	3901	1618	37	156	835	90	84	0	2372	2051	923	124	184	392	87	83	0	2.028	2.005	1.971	2.230	1.651	1.937	0.903	120	596	6807	5791	1.020	4559	2248	3864	1927	0
3	3	2	"RSG1"	"YCR027C"	11750	14680	130	3436	2795	1317	37	45	48	99	96	0	4909	3983	2031	124	146	212	90	88	0	0.710	0.715	0.711	0.837	1.785	0.677	0.955	120	614	8184	6617	-0.493	3399	4785	2758	3859	0
3	4	2	"YDL211C"	"YDL211C"	11960	14680	120	707	874	594	36	43	35	100	100	0	343	407	229	124	132	57	89	80	0	3.064	2.961	3.073	3.310	1.820	2.838	0.845	120	579	890	1121	1.615	671	219	838	283	0
3	5	2	"AAD4"	"YDL243C"	12150	14690	110	87	81	31	36	71	399	0	0	0	210	191	91	125	149	260	1	0	0	0.600	0.682	0.461	0.386	3.172	0.161	0.255	80	519	136	111	-0.737	51	85	45	66	0
3	6	2	"LUV1"	"YDR027C"	12370	14680	130	1515	1277	567	37	40	29	100	99	0	2008	1709	772	124	151	389	87	77	0	0.785	0.782	0.794	0.821	1.373	0.765	0.936	120	638	3362	2825	-0.350	1478	1884	1240	1585	0
3	7	2	"YDL213C"	"YDL213C"	12560	14690	130	812	914	606	37	39	13	98	95	0	356	404	242	123	162	447	22	0	0	3.326	3.121	3.137	3.117	2.188	0.888	0.082	120	616	1008	1158	1.734	775	233	877	281	0
3	8	2	"HXT15"	"YDL245C"	12770	14690	120	7523	5914	3243	37	44	53	100	97	0	4079	3156	1858	123	135	82	93	88	0	1.892	1.938	1.888	2.235	1.656	1.882	0.943	120	559	11442	8910	0.920	7486	3956	5877	3033	0
3	9	2	"YDR029W"	"YDR029W"	12960	14700	130	643	565	217	36	50	78	93	88	0	652	584	216	126	146	157	86	78	0	1.154	1.155	1.113	1.148	1.528	1.109	0.910	120	631	1133	987	0.207	607	526	529	458	0
3	10	2	"GDH2"	"YDL215C"	13160	14690	130	1511	1447	633	36	37	7	100	100	0	1005	942	461	121	137	176	88	80	0	1.669	1.719	1.739	1.868	1.526	1.584	0.770	120	661	2359	2232	0.739	1475	884	1411	821	0
3	11	2	"YDL247W"	"YDL247W"	13380	14710	120	1251	1260	816	36	37	6	100	100	0	675	788	615	122	135	143	83	70	0	2.197	1.838	2.001	2.134	1.939	1.713	0.703	120	564	1768	1890	1.136	1215	553	1224	666	0
3	12	2	"YDR031W"	"YDR031W"	13570	14700	120	991	896	456	37	37	6	100	100	0	502	479	218	122	134	198	69	47	0	2.511	2.406	2.411	2.453	1.743	2.353	0.782	120	490	1334	1216	1.328	954	380	859	357	0
3	13	2	"TIM22"	"YDL217C"	13740	14700	120	975	1067	805	38	49	38	90	87	0	515	524	373	125	149	222	64	44	0	2.403	2.579	2.429	2.334	2.318	1.648	0.350	120	599	1327	1428	1.265	937	390	1029	399	0
3	14	2	"NTH1"	"YDR001C"	13970	14710	130	505	537	338	37	52	57	97	92	0	2505	2504	1563	125	174	379	90	87	0	0.197	0.210	0.201	0.214	1.634	0.187	0.837	120	674	2848	2879	-2.346	468	2380	500	2379	0
3	15	2	"MRH1"	"YDR033W"	14160	14710	130	1529	1768	1060	38	39	15	99	97	0	2079	2341	1422	123	144	187	89	87	0	0.762	0.780	0.779	0.871	1.838	0.756	0.940	120	631	3447	3948	-0.392	1491	1956	1730	2218	0
3	16	2	"YDR346C"	"YDR346C"	14370	14710	130	2291	2800	2224	40	50	95	90	86	0	1769	2219	1819	125	177	548	77	62	0	1.369	1.318	1.290	1.409	1.813	1.267	0.925	120	627	3895	4854	0.453	2251	1644	2760	2094	0
3	17	2	"LSM6"	"YDR378C"	14560	14710	140	1398	1119	644	39	85	163	83	78	0	505	442	257	128	201	594	9	0	0	3.605	3.439	3.335	3.586	1.911	3.120	0.776	156	654	1736	1394	1.850	1359	377	1080	314	0
3	18	2	"STE14"	"YDR410C"	14770	14720	140	3115	2663	1525	38	69	127	93	87	0	3630	3128	1873	128	156	145	85	84	0	0.879	0.875	0.883	0.984	1.698	0.849	0.950	156	707	6579	5625	-0.187	3077	3502	2625	3000	0
3	19	2	"YDR348C"	"YDR348C"	14980	14730	120	239	240	123	37	53	103	79	48	0	357	355	181	122	157	177	60	28	0	0.860	0.871	0.853	0.894	2.036	0.648	0.657	120	494	437	436	-0.218	202	235	203	233	0
3	20	2	"YDR380W"	"YDR380W"	15160	14720	130	4820	3929	1740	38	55	68	100	100	0	2479	2088	987	126	144	118	93	88	0	2.032	1.983	1.972	2.146	1.396	1.955	0.949	120	597	7135	5853	1.023	4782	2353	3891	1962	0
3	21	2	"YDR412W"	"YDR412W"	15380	14730	130	3905	3292	1470	38	56	68	99	95	0	3029	2536	1193	125	142	122	90	90	0	1.332	1.350	1.346	1.464	1.600	1.331	0.951	120	707	6771	5665	0.413	3867	2904	3254	2411	0
3	1	3	"TCM10"	"YDR350C"	11380	14870	130	4435	3856	1481	37	50	60	100	100	0	1244	1094	454	122	137	180	90	84	0	3.920	3.929	4.011	4.179	1.479	3.902	0.924	120	693	5520	4791	1.971	4398	1122	3819	972	0
3	2	3	"RPP2B"	"YDR382W"	11570	14880	130	1468	1229	563	36	52	64	93	88	0	488	434	210	121	127	35	83	83	0	3.902	3.812	3.675	3.720	1.372	2.722	0.266	120	580	1799	1506	1.964	1432	367	1193	313	0
3	3	3	"ERD1"	"YDR414C"	11770	14880	130	4561	3848	1618	36	43	35	99	98	0	2327	1952	879	120	129	57	91	90	0	2.050	2.081	2.059	2.276	1.730	2.024	0.943	120	613	6732	5644	1.036	4525	2207	3812	1832	0
3	4	3	"YDR352W"	"YDR352W"	11970	14880	130	5729	4478	2477	37	53	54	98	95	0	8744	8043	4820	126	143	72	90	89	0	0.660	0.561	0.604	0.704	2.168	0.540	0.936	120	598	14310	12358	-0.598	5692	8618	4441	7917	0
3	5	3	"YDR384C"	"YDR384C"	12150	14880	130	2871	2604	1227	37	59	69	100	98	0	2279	2039	1017	129	152	101	90	90	0	1.318	1.344	1.334	1.478	1.909	1.319	0.938	120	659	4984	4477	0.399	2834	2150	2567	1910	0
3	6	3	"SYF1"	"YDR416W"	12390	14890	130	4837	4248	2620	38	48	50	100	97	0	2404	1978	1190	126	138	78	85	84	0	2.107	2.273	2.264	2.301	1.745	2.306	0.944	120	728	7077	6062	1.075	4799	2278	4210	1852	0
3	7	3	"SHC1"	"YER096W"	12610	14900	130	3951	3308	1352	37	39	13	100	100	0	3317	2887	1217	125	141	147	90	90	0	1.226	1.184	1.189	1.312	1.972	1.181	0.939	120	579	7106	6033	0.294	3914	3192	3271	2762	0
3	8	3	"LCP5"	"YER127W"	12770	14900	130	4912	4364	1428	37	42	47	100	100	0	1912	1715	589	126	137	133	94	93	0	2.730	2.723	2.689	2.829	1.391	2.737	0.956	120	565	6661	5916	1.449	4875	1786	4327	1589	0
3	9	3	"BUR6"	"YER159C"	12970	14910	130	2450	2128	837	36	38	9	100	100	0	710	629	245	124	125	26	90	89	0	4.119	4.143	4.083	4.359	1.476	4.062	0.939	120	629	3000	2597	2.042	2414	586	2092	505	0
3	10	3	"UBP9"	"YER098W"	13180	14910	130	5514	4561	2006	36	37	8	100	100	0	5155	4512	1987	123	134	133	92	90	0	1.089	1.031	1.039	1.087	1.509	1.033	0.964	120	623	10510	8914	0.123	5478	5032	4525	4389	0
3	11	3	"PAK1"	"YER129W"	13370	14910	140	4425	4165	2348	37	37	6	100	100	0	5547	5180	3116	123	137	137	92	91	0	0.809	0.816	0.825	0.931	1.859	0.792	0.964	156	681	9812	9185	-0.306	4388	5424	4128	5057	0
3	12	3	"SPT2"	"YER161C"	13590	14900	130	8034	6591	3092	38	93	293	95	92	0	2037	1678	811	125	186	736	76	69	0	4.182	4.220	4.185	4.585	1.523	4.222	0.894	120	559	9908	8106	2.064	7996	1912	6553	1553	0
3	13	3	"UBC6"	"YER100W"	13770	14910	140	3804	3087	1697	38	94	274	89	85	0	3014	2338	1343	125	186	680	78	69	0	1.304	1.378	1.368	1.591	1.782	1.215	0.696	156	658	6655	5262	0.382	3766	2889	3049	2213	0
3	14	3	"RPS26B"	"YER131W"	13990	14920	130	3540	3139	1167	37	40	25	100	100	0	2816	2512	940	122	132	89	93	93	0	1.300	1.298	1.316	1.405	1.720	1.287	0.957	120	608	6197	5492	0.379	3503	2694	3102	2390	0
3	15	3	"YER163C"	"YER163C"	14190	14920	130	4362	3722	1387	39	67	404	94	90	0	947	849	320	122	145	178	89	85	0	5.240	5.066	5.104	5.197	1.338	5.051	0.891	120	579	5148	4410	2.390	4323	825	3683	727	0
3	16	3	"RPS8B"	"YER102W"	14380	14920	140	3368	2817	1663	39	95	225	91	87	0	977	839	473	123	194	598	58	16	0	3.898	3.880	3.923	3.977	1.500	3.529	0.234	156	610	4183	3494	1.963	3329	854	2778	716	0
3	17	3	"GLC7"	"YER133W"	14570	14920	130	4112	3644	1501	38	100	221	94	93	0	2938	2548	1111	126	243	1531	78	31	0	1.449	1.489	1.472	1.573	1.510	0.760	0.301	120	609	6886	6028	0.535	4074	2812	3606	2422	0
3	18	3	"PAB1"	"YER165W"	14780	14930	120	3651	3267	1033	37	47	88	100	100	0	801	758	246	125	203	1468	0	0	0	5.346	5.103	5.196	5.409	1.467	5.066	0.934	120	572	4290	3863	2.419	3614	676	3230	633	0
3	19	3	"CDC43"	"YGL155W"	14990	14920	150	4206	3372	2288	38	76	147	89	85	0	4395	3358	2331	128	184	233	82	76	0	0.977	1.032	1.039	1.128	1.431	1.012	0.978	156	727	8435	6564	-0.034	4168	4267	3334	3230	0
3	20	3	"COX4"	"YGL187C"	15200	14930	130	2548	2109	896	38	83	143	93	90	0	1642	1416	649	128	178	219	86	82	0	1.658	1.608	1.562	1.697	1.597	1.540	0.907	120	598	4024	3359	0.729	2510	1514	2071	1288	0
3	21	3	"YGL219C"	"YGL219C"	15390	14930	130	5621	4491	2383	38	53	68	99	95	0	1647	1397	768	124	136	93	87	84	0	3.666	3.498	3.491	3.805	1.553	3.431	0.960	120	681	7106	5726	1.874	5583	1523	4453	1273	0
3	1	4	"YGL157W"	"YGL157W"	11390	15080	130	3957	3134	1748	38	58	71	96	91	0	1144	953	517	125	160	237	80	72	0	3.846	3.739	3.652	3.874	1.548	3.834	0.908	120	680	4938	3924	1.943	3919	1019	3096	828	0
3	2	4	"RPS26A"	"YGL189C"	11570	15080	140	3087	2687	1356	38	70	106	98	96	0	3225	2793	1421	123	151	158	94	91	0	0.983	0.992	1.010	1.115	1.656	0.978	0.946	156	640	6151	5319	-0.025	3049	3102	2649	2670	0
3	3	4	"NIF3"	"YGL221C"	11780	15090	140	4469	3734	1662	36	59	90	99	96	0	2093	1804	769	121	142	90	94	93	0	2.248	2.197	2.216	2.211	1.545	2.232	0.943	156	660	6405	5381	1.169	4433	1972	3698	1683	0
3	4	4	"YGL159W"	"YGL159W"	11990	15090	130	3158	2606	1096	36	46	43	99	99	0	2607	2199	942	122	133	59	91	91	0	1.256	1.237	1.251	1.313	1.625	1.237	0.944	120	590	5607	4647	0.329	3122	2485	2570	2077	0
3	5	4	"COX13"	"YGL191W"	12180	15090	130	1415	1113	653	37	74	102	81	77	0	1082	878	540	127	155	92	75	72	0	1.443	1.433	1.365	1.482	1.539	1.325	0.928	120	615	2333	1827	0.529	1378	955	1076	751	0
3	6	4	"YGL223C"	"YGL223C"	12380	15100	130	5702	4730	2042	37	64	90	98	95	0	4038	3377	1426	125	146	80	90	90	0	1.448	1.443	1.459	1.495	1.791	1.461	0.947	120	610	9578	7945	0.534	5665	3913	4693	3252	0
3	7	4	"YGL161C"	"YGL161C"	12580	15090	130	4630	3840	1696	37	41	29	100	98	0	1795	1506	671	121	131	119	90	87	0	2.744	2.746	2.794	2.943	1.581	2.772	0.904	120	602	6267	5188	1.456	4593	1674	3803	1385	0
3	8	4	"YGL193C"	"YGL193C"	12770	15100	130	2128	1834	731	36	41	29	99	97	0	2949	2549	1092	123	144	215	90	88	0	0.740	0.741	0.743	0.843	1.818	0.699	0.900	120	589	4918	4224	-0.434	2092	2826	1798	2426	0
3	9	4	"GOG5"	"YGL225W"	12970	15100	130	4149	3417	1527	36	43	36	100	100	0	5766	4720	2270	125	145	185	90	90	0	0.729	0.736	0.742	0.858	1.924	0.711	0.950	120	613	9754	7976	-0.456	4113	5641	3381	4595	0
3	10	4	"RNH70"	"YGR276C"	13180	15110	130	3924	3284	1357	36	43	37	100	99	0	3313	2817	1259	125	167	745	86	82	0	1.220	1.207	1.208	1.329	1.614	1.175	0.941	120	627	7076	5940	0.286	3888	3188	3248	2692	0
3	11	4	"YHL012W"	"YHL012W"	13400	15100	130	3683	2983	1420	37	40	16	100	100	0	19070	15260	7552	125	180	829	90	88	0	0.192	0.195	0.197	0.217	1.736	0.187	0.937	120	556	22591	18081	-2.377	3646	18945	2946	15135	0
3	12	4	"YHL044W"	"YHL044W"	13590	15110	140	3174	2624	1444	39	100	285	86	83	0	3672	2853	1664	127	203	695	80	71	0	0.884	0.948	0.962	1.158	1.951	0.921	0.954	156	616	6680	5311	-0.177	3135	3545	2585	2726	0
3	13	4	"YGR278W"	"YGR278W"	13780	15100	130	5986	5005	1885	39	120	227	100	98	0	3318	2808	1138	132	228	742	92	81	0	1.867	1.856	1.864	1.958	1.347	1.717	0.710	120	538	9133	7642	0.900	5947	3186	4966	2676	0
3	14	4	"YLF2"	"YHL014C"	13980	15110	140	2888	2490	1720	38	95	389	79	68	0	15056	11628	8217	126	161	152	90	87	0	0.191	0.213	0.214	0.267	2.268	0.207	0.954	156	698	17780	13954	-2.389	2850	14930	2452	11502	0
3	15	4	"YHL046C"	"YHL046C"	14220	15120	140	9758	10600	7798	39	70	393	94	88	0	8309	8446	6228	125	153	184	89	85	0	1.188	1.269	1.306	1.544	1.899	1.275	0.955	156	613	17903	18882	0.248	9719	8184	10561	8321	0
3	16	4	"YGR280C"	"YGR280C"	14390	15120	130	5182	4433	1488	39	71	176	100	99	0	1910	1730	608	123	149	167	96	94	0	2.878	2.734	2.759	2.877	1.365	2.731	0.941	120	538	6930	6001	1.525	5143	1787	4394	1607	0
3	17	4	"DUR3"	"YHL016C"	14600	15130	130	6476	5556	2185	38	41	17	100	100	0	22391	19208	7818	123	129	74	100	100	0	0.289	0.289	0.293	0.303	1.363	0.282	0.964	120	611	28706	24603	-1.790	6438	22268	5518	19085	0
3	18	4	"COS8"	"YHL048W"	14790	15130	130	12918	11338	3973	37	38	7	100	100	0	11332	9671	3671	124	134	129	98	96	0	1.149	1.184	1.174	1.284	1.503	1.163	0.964	120	562	24089	20848	0.201	12881	11208	11301	9547	0
3	19	4	"BGL2"	"YGR282C"	14980	15130	130	3312	2842	1053	38	52	87	96	95	0	3802	3250	1257	123	158	230	94	90	0	0.890	0.897	0.893	0.945	1.396	0.880	0.961	120	557	6953	5931	-0.168	3274	3679	2804	3127	0
3	20	4	"YHL018W"	"YHL018W"	15190	15130	140	3191	2769	1249	38	59	102	96	95	0	3101	2638	1204	124	157	189	90	89	0	1.059	1.086	1.091	1.183	1.709	1.076	0.939	156	699	6130	5245	0.083	3153	2977	2731	2514	0
3	21	4	"YHL050C"	"YHL050C"	15410	15130	130	33951	32159	14827	38	49	60	100	100	0	12335	11098	5177	125	130	42	100	97	0	2.777	2.927	2.931	3.159	1.558	2.933	0.969	120	702	46123	43094	1.474	33913	12210	32121	10973	0
3	1	5	"YIL086C"	"YIL086C"	11400	15270	90	293	616	735	37	42	17	96	92	0	293	547	703	121	139	168	50	32	0	1.488	1.359	1.427	1.784	2.202	1.017	0.686	52	406	428	1005	0.574	256	172	579	426	0
3	2	5	"RHO3"	"YIL118W"	11610	15280	130	2806	2280	1028	37	53	79	98	95	0	2324	1949	908	122	143	154	91	85	0	1.257	1.228	1.238	1.316	1.486	1.207	0.935	120	601	4971	4070	0.331	2769	2202	2243	1827	0
3	3	5	"DNA43"	"YIL150C"	11790	15280	130	3391	3292	2320	37	65	83	95	92	0	1923	1595	1143	124	151	302	75	61	0	1.864	2.213	2.197	2.393	1.647	2.137	0.951	120	543	5153	4726	0.899	3354	1799	3255	1471	0
3	4	5	"YIL088C"	"YIL088C"	11990	15290	140	3052	3398	2685	38	90	139	88	83	0	1958	2389	1998	127	177	356	73	64	0	1.646	1.485	1.484	1.824	1.948	1.398	0.906	156	649	4845	5622	0.719	3014	1831	3360	2262	0
3	5	5	"YIL120W"	"YIL120W"	12200	15300	140	3979	3249	1660	37	89	144	94	90	0	7291	5720	3112	128	162	122	94	91	0	0.550	0.574	0.567	0.655	2.013	0.554	0.962	156	594	11105	8804	-0.862	3942	7163	3212	5592	0
3	6	5	"YIL152W"	"YIL152W"	12380	15290	120	2833	2482	1163	37	45	37	97	97	0	5447	4644	2324	123	142	94	90	90	0	0.525	0.541	0.545	0.637	1.981	0.520	0.959	120	522	8120	6966	-0.929	2796	5324	2445	4521	0
3	7	5	"YIL090W"	"YIL090W"	12590	15300	130	5055	4256	1581	37	43	35	100	100	0	2719	2424	946	121	137	86	95	91	0	1.931	1.832	1.836	1.982	1.591	1.830	0.959	120	597	7616	6522	0.950	5018	2598	4219	2303	0
3	8	5	"YIL122W"	"YIL122W"	12770	15300	120	3623	3207	1173	35	36	7	100	100	0	2084	1849	716	122	136	188	92	90	0	1.829	1.837	1.828	1.951	1.467	1.806	0.949	120	533	5550	4899	0.871	3588	1962	3172	1727	0
3	9	5	"IMP2'"	"YIL154C"	12980	15300	130	663	683	371	36	50	47	95	92	0	281	281	133	124	134	70	66	55	0	3.994	4.121	4.000	4.577	2.320	3.692	0.759	120	645	784	804	1.998	627	157	647	157	0
3	10	5	"YIL092W"	"YIL092W"	13190	15290	130	5462	4409	2403	37	65	89	99	92	0	5412	4226	2404	127	143	77	88	86	0	1.026	1.067	1.082	1.172	1.617	1.038	0.970	120	626	10710	8471	0.038	5425	5285	4372	4099	0
3	11	5	"AYR1"	"YIL124W"	13400	15300	140	3362	2668	1458	37	71	118	94	92	0	1512	1160	681	128	202	786	64	28	0	2.402	2.549	2.482	2.825	1.510	2.387	0.736	156	653	4709	3663	1.265	3325	1384	2631	1032	0
3	12	5	"UBP7"	"YIL156W"	13580	15310	130	6227	5579	2104	37	66	124	99	98	0	10797	9513	3914	125	161	219	98	95	0	0.580	0.590	0.590	0.633	1.398	0.567	0.968	120	579	16862	14930	-0.786	6190	10672	5542	9388	0
3	13	5	"BNA1"	"YJR025C"	13790	15310	130	2646	2345	1014	37	62	116	96	93	0	1907	1626	781	125	146	98	90	88	0	1.464	1.538	1.512	1.714	1.715	1.465	0.962	120	628	4391	3809	0.550	2609	1782	2308	1501	0
3	14	5	"CDC8"	"YJR057W"	13980	15310	130	3792	3112	1340	36	46	49	100	97	0	1266	1136	600	125	145	251	86	77	0	3.292	3.043	3.127	3.416	1.637	2.896	0.706	120	579	4897	4087	1.719	3756	1141	3076	1011	0
3	15	5	"GRR1"	"YJR090C"	14180	15310	130	1375	1161	671	38	48	52	91	85	0	1585	1319	837	126	155	277	73	70	0	0.916	0.941	0.905	1.079	1.734	0.805	0.811	120	615	2796	2316	-0.126	1337	1459	1123	1193	0
3	16	5	"YJR027W"	"YJR027W"	14390	15320	130	3223	2921	1532	38	48	51	99	96	0	3056	2670	1429	126	149	162	91	88	0	1.087	1.133	1.159	1.217	1.446	1.136	0.930	120	618	6115	5427	0.120	3185	2930	2883	2544	0
3	17	5	"PTK2"	"YJR059W"	14600	15320	130	2649	2824	1737	38	41	15	100	97	0	1724	1779	1101	122	132	90	85	84	0	1.630	1.681	1.700	1.855	1.711	1.651	0.963	120	581	4213	4443	0.705	2611	1602	2786	1657	0
3	18	5	"BUD4"	"YJR092W"	14780	15320	120	413	443	267	38	41	15	95	91	0	592	584	338	123	208	1347	2	0	0	0.800	0.879	0.835	0.915	1.482	0.825	0.912	120	498	844	866	-0.323	375	469	405	461	0
3	19	5	"YJR029W"	"YJR029W"	14980	15320	140	10077	8620	5131	38	53	54	100	98	0	8322	7002	4694	125	225	1247	78	73	0	1.225	1.248	1.231	1.635	2.055	1.150	0.871	156	612	18236	15459	0.292	10039	8197	8582	6877	0
3	20	5	"YJR061W"	"YJR061W"	15170	15320	130	614	591	325	38	52	54	91	88	0	759	726	416	125	152	217	75	68	0	0.909	0.920	0.915	0.975	1.712	0.853	0.930	120	603	1210	1154	-0.138	576	634	553	601	0
3	21	5	"IME1"	"YJR094C"	15390	15330	130	2296	2280	935	38	42	38	100	98	0	2157	2070	905	124	132	72	95	93	0	1.111	1.152	1.144	1.227	1.500	1.121	0.967	120	742	4291	4188	0.151	2258	2033	2242	1946	0
3	1	6	"GEA1"	"YJR031C"	11380	15490	140	2157	2007	1079	35	37	10	100	100	0	2326	2092	1149	119	141	240	87	84	0	0.961	0.999	1.009	1.137	1.826	0.970	0.917	156	852	4329	3945	-0.057	2122	2207	1972	1973	0
3	2	6	"RPA12"	"YJR063W"	11570	15480	130	1979	1871	984	36	40	20	98	96	0	550	520	257	121	128	82	84	80	0	4.529	4.599	4.529	4.791	1.600	4.480	0.902	120	587	2372	2234	2.179	1943	429	1835	399	0
3	3	6	"SFC1"	"YJR095W"	11770	15490	120	1939	1819	969	37	45	40	99	98	0	1437	1381	729	122	135	140	95	90	0	1.446	1.415	1.381	1.441	1.362	1.372	0.905	120	580	3217	3041	0.532	1902	1315	1782	1259	0
3	4	6	"YKR020W"	"YKR020W"	11980	15480	120	1758	1568	883	38	75	104	94	89	0	942	811	433	128	176	399	72	51	0	2.113	2.240	2.288	2.363	1.452	1.832	0.400	120	554	2534	2213	1.079	1720	814	1530	683	0
3	5	6	"MRS4"	"YKR052C"	12200	15490	140	648	753	525	39	80	123	85	74	0	2303	2678	1948	131	154	103	92	90	0	0.280	0.280	0.282	0.302	1.750	0.268	0.958	156	608	2781	3261	-1.835	609	2172	714	2547	0
3	6	6	"HBS1"	"YKR084C"	12380	15500	130	2217	2045	718	37	42	29	99	98	0	2087	1920	718	124	147	205	93	91	0	1.111	1.118	1.099	1.155	1.318	1.068	0.937	120	580	4143	3804	0.151	2180	1963	2008	1796	0
3	7	6	"YKR022C"	"YKR022C"	12600	15490	130	3906	3455	1991	37	38	8	100	100	0	9026	8180	4640	122	130	84	100	99	0	0.435	0.424	0.429	0.438	1.519	0.422	0.972	120	620	12773	11476	-1.202	3869	8904	3418	8058	0
3	8	6	"DYN1"	"YKR054C"	12770	15470	80	268	258	116	37	50	44	92	86	0	342	339	139	127	136	61	86	71	0	1.074	1.042	1.040	1.022	2.023	0.851	0.807	52	293	446	433	0.104	231	215	221	212	0
3	9	6	"PRP16"	"YKR086W"	12980	15500	120	1558	1618	1149	36	45	37	98	98	0	2037	2059	1482	123	131	67	91	89	0	0.795	0.817	0.827	0.872	1.532	0.796	0.964	120	602	3436	3518	-0.331	1522	1914	1582	1936	0
3	10	6	"DBP7"	"YKR024C"	13190	15510	120	696	787	575	35	46	70	95	90	0	1898	2021	1400	122	135	82	92	90	0	0.372	0.396	0.384	0.431	1.734	0.396	0.959	120	557	2437	2651	-1.426	661	1776	752	1899	0
3	11	6	"RNC1"	"YKR056W"	13380	15510	120	1921	2058	1152	36	42	55	98	95	0	956	943	490	122	149	249	84	75	0	2.260	2.463	2.408	2.558	1.432	2.440	0.816	120	536	2719	2843	1.176	1885	834	2022	821	0
3	12	6	"YKR088C"	"YKR088C"	13560	15510	110	1585	1420	729	37	51	75	96	91	0	1324	1218	663	123	187	811	67	23	0	1.289	1.263	1.284	1.329	1.323	1.209	0.953	80	517	2749	2478	0.366	1548	1201	1383	1095	0
3	13	6	"GCN3"	"YKR026C"	13790	15510	130	4152	3682	1174	37	44	38	100	100	0	3099	2736	945	125	144	219	99	97	0	1.384	1.396	1.404	1.464	1.313	1.343	0.872	120	620	7089	6256	0.468	4115	2974	3645	2611	0
3	14	6	"GLG1"	"YKR058W"	13970	15510	120	3613	3534	2049	35	46	37	100	95	0	2102	1972	1233	126	130	35	88	86	0	1.811	1.895	1.858	2.161	1.716	1.807	0.936	120	558	5554	5345	0.857	3578	1976	3499	1846	0
3	15	6	"YKR090W"	"YKR090W"	14190	15520	120	1444	1420	713	36	45	42	98	97	0	919	864	415	125	139	105	90	85	0	1.773	1.873	1.850	1.962	1.438	1.833	0.884	120	587	2202	2123	0.826	1408	794	1384	739	0
3	16	6	"YLR231C"	"YLR231C"	14390	15510	120	3949	3292	1784	38	65	85	97	91	0	1933	1581	898	127	147	110	85	80	0	2.166	2.238	2.200	2.401	1.514	2.167	0.960	120	585	5717	4708	1.115	3911	1806	3254	1454	0
3	17	6	"RED1"	"YLR263W"	14610	15520	120	3127	3316	1892	38	68	88	98	96	0	2355	2601	1516	127	144	64	93	92	0	1.386	1.325	1.312	1.454	1.628	1.298	0.973	120	555	5317	5752	0.471	3089	2228	3278	2474	0
3	18	6	"YLR294C"	"YLR294C"	14800	15520	130	1664	1324	659	37	45	32	95	92	0	511	435	216	121	204	1287	0	0	0	4.172	4.099	3.909	4.114	1.323	3.804	0.884	120	556	2017	1601	2.061	1627	390	1287	314	0
3	19	6	"EST1"	"YLR233C"	14990	15520	130	4272	3312	1816	38	62	65	98	92	0	2385	1871	1082	125	224	1277	69	30	0	1.873	1.875	1.873	2.192	1.783	1.780	0.855	120	579	6494	5020	0.906	4234	2260	3274	1746	0
3	20	6	"YLR265C"	"YLR265C"	15190	15540	130	2794	2546	938	37	51	62	98	98	0	5558	4981	1913	125	143	131	95	95	0	0.507	0.517	0.522	0.559	1.605	0.507	0.979	120	623	8190	7365	-0.979	2757	5433	2509	4856	0
3	21	6	"YLR296W"	"YLR296W"	15400	15540	130	899	805	259	36	36	7	100	100	0	369	345	105	122	132	98	86	70	0	3.494	3.448	3.556	3.578	1.471	3.402	0.669	120	686	1110	992	1.805	863	247	769	223	0
3	1	7	"YLR235C"	"YLR235C"	11380	15690	130	2142	1905	620	35	39	27	100	100	0	1615	1513	456	123	149	266	96	90	0	1.412	1.345	1.392	1.325	1.378	1.361	0.908	120	645	3599	3260	0.498	2107	1492	1870	1390	0
3	2	7	"BOP2"	"YLR267W"	11610	15690	140	4286	3641	1509	37	42	26	100	100	0	1977	1671	756	124	137	104	90	88	0	2.293	2.330	2.334	2.652	1.781	2.295	0.894	156	551	6102	5151	1.197	4249	1853	3604	1547	0
3	3	7	"YHC1"	"YLR298C"	11770	15690	130	3557	3205	972	38	43	27	100	100	0	1545	1384	480	125	141	161	96	93	0	2.478	2.515	2.480	2.664	1.510	2.451	0.935	120	493	4939	4426	1.309	3519	1420	3167	1259	0
3	4	7	"THI7"	"YLR237W"	11980	15680	130	7835	6274	3179	39	88	185	100	95	0	4500	3628	1920	127	161	128	90	89	0	1.783	1.781	1.767	2.023	1.695	1.751	0.940	120	632	12169	9736	0.834	7796	4373	6235	3501	0
3	5	7	"YLR269C"	"YLR269C"	12190	15680	130	2803	2285	1047	40	119	228	95	87	0	1167	1015	473	133	179	219	82	79	0	2.672	2.545	2.538	2.638	1.470	2.459	0.754	120	609	3797	3127	1.418	2763	1034	2245	882	0
3	6	7	"EXG1"	"YLR300W"	12400	15700	140	4523	3795	1667	38	68	134	100	96	0	1671	1432	649	125	148	191	87	85	0	2.901	2.875	2.921	3.247	2.009	2.889	0.857	156	684	6031	5064	1.537	4485	1546	3757	1307	0
3	7	7	"MVP1"	"YMR004W"	12610	15690	130	1363	1347	837	37	39	9	100	100	0	4817	5219	3766	122	130	50	92	91	0	0.282	0.257	0.268	0.313	1.896	0.231	0.915	120	546	6021	6407	-1.824	1326	4695	1310	5097	0
3	8	7	"IMP2"	"YMR035W"	12780	15690	130	1780	1770	992	37	46	31	98	94	0	2251	1921	1183	127	138	57	86	85	0	0.821	0.966	0.942	1.051	1.550	0.903	0.937	120	611	3867	3527	-0.285	1743	2124	1733	1794	0
3	9	7	"SOV1"	"YMR066W"	12980	15690	130	1584	1326	778	38	54	62	86	85	0	2837	2380	1573	129	158	143	78	76	0	0.571	0.572	0.557	0.700	2.294	0.526	0.936	120	558	4254	3539	-0.809	1546	2708	1288	2251	0
3	10	7	"PLB2"	"YMR006C"	13170	15690	130	1021	1716	1677	38	54	71	92	83	0	3201	7234	7782	129	208	395	85	74	0	0.320	0.236	0.235	0.282	2.108	0.210	0.927	120	629	4055	8783	-1.644	983	3072	1678	7105	0
3	11	7	"MSN2"	"YMR037C"	13390	15710	130	3289	3194	1228	36	46	53	100	100	0	1754	1769	724	125	209	567	91	80	0	1.997	1.921	1.999	1.970	1.486	1.944	0.847	120	629	4882	4802	0.998	3253	1629	3158	1644	0
3	12	7	"YMR068W"	"YMR068W"	13590	15710	130	1843	1866	764	37	47	69	100	100	0	887	888	356	121	186	883	37	0	0	2.358	2.385	2.448	2.494	1.504	0.635	0.100	120	583	2572	2596	1.237	1806	766	1829	767	0
3	13	7	"PLB1"	"YMR008C"	13790	15710	140	13101	10851	6127	37	44	40	100	100	0	14058	10976	6719	123	193	878	88	82	0	0.937	0.996	1.011	1.193	1.916	0.965	0.929	156	623	26999	21667	-0.093	13064	13935	10814	10853	0
3	14	7	"SUB1"	"YMR039C"	14000	15720	140	4797	4017	1775	36	46	44	100	99	0	1362	1155	540	124	145	222	83	79	0	3.846	3.861	3.886	4.099	1.623	3.817	0.798	156	589	5999	5012	1.943	4761	1238	3981	1031	0
3	15	7	"MOT3"	"YMR070W"	14170	15710	130	4058	3404	1944	37	60	78	94	90	0	2356	1925	1129	127	151	227	81	78	0	1.804	1.873	1.858	1.934	1.448	1.803	0.899	120	543	6250	5165	0.851	4021	2229	3367	1798	0
3	16	7	"YMR010W"	"YMR010W"	14390	15720	130	4470	3797	1503	38	65	89	99	98	0	6758	5676	2394	128	144	61	96	96	0	0.668	0.678	0.675	0.746	1.829	0.657	0.952	120	676	11062	9307	-0.581	4432	6630	3759	5548	0
3	17	7	"YMR041C"	"YMR041C"	14620	15720	140	3618	2907	1534	37	49	62	98	96	0	2624	2183	1174	126	135	51	91	89	0	1.434	1.395	1.415	1.564	1.859	1.382	0.946	156	623	6079	4927	0.520	3581	2498	2870	2057	0
3	18	7	"ABF2"	"YMR072W"	14790	15720	140	1635	1376	823	37	53	53	92	89	0	2304	1925	1203	124	140	73	82	82	0	0.733	0.743	0.741	0.853	1.870	0.715	0.940	156	564	3778	3140	-0.448	1598	2180	1339	1801	0
3	19	7	"YNL046W"	"YNL046W"	15000	15730	140	1559	1987	1586	37	62	82	94	87	0	813	867	632	126	150	145	70	60	0	2.215	2.632	2.680	2.747	1.627	2.676	0.894	156	648	2209	2691	1.148	1522	687	1950	741	0
3	20	7	"TPM1"	"YNL079C"	15210	15730	140	3461	2979	1874	36	57	96	97	93	0	1188	1015	599	125	165	444	71	57	0	3.222	3.307	3.279	3.433	1.636	3.414	0.851	156	590	4488	3833	1.688	3425	1063	2943	890	0
3	21	7	"CYB5"	"YNL111C"	15390	15730	140	1491	1275	813	36	43	61	93	89	0	2058	1851	1246	124	150	389	74	64	0	0.752	0.717	0.723	0.847	2.070	0.683	0.931	156	709	3389	2966	-0.411	1455	1934	1239	1727	0
3	1	8	"ALG11"	"YNL048W"	11370	15870	140	5662	4465	2823	36	66	168	90	84	0	4571	3572	2503	124	180	511	76	70	0	1.265	1.285	1.254	1.553	2.082	1.193	0.884	156	732	10073	7877	0.339	5626	4447	4429	3448	0
3	2	8	"YNL081C"	"YNL081C"	11580	15880	160	1146	1246	980	38	87	198	72	65	0	3396	4314	3660	129	201	272	75	71	0	0.339	0.289	0.286	0.338	2.226	0.267	0.904	208	548	4375	5393	-1.560	1108	3267	1208	4185	0
3	3	8	"RPC19"	"YNL113W"	11770	15880	150	2190	1828	1130	39	66	81	91	84	0	678	620	376	127	230	1106	3	0	0	3.904	3.629	3.993	3.783	1.863	0.464	0.036	156	587	2702	2282	1.965	2151	551	1789	493	0
3	4	8	"YNL050C"	"YNL050C"	12020	15880	140	2851	2447	1033	40	94	185	96	93	0	10510	8946	3776	130	224	1045	93	88	0	0.271	0.273	0.274	0.295	1.750	0.267	0.942	156	652	13191	11223	-1.885	2811	10380	2407	8816	0
3	5	8	"YNL083W"	"YNL083W"	12190	15900	120	5054	4236	2317	39	60	122	99	97	0	2992	2556	1449	124	148	144	92	89	0	1.749	1.726	1.704	1.914	1.742	1.702	0.928	120	489	7883	6629	0.806	5015	2868	4197	2432	0
3	6	8	"YNL115C"	"YNL115C"	12390	15890	130	5458	4646	1873	39	45	36	100	100	0	5316	4529	1935	121	129	61	100	99	0	1.043	1.045	1.043	1.109	1.406	1.018	0.944	120	575	10614	9015	0.061	5419	5195	4607	4408	0
3	7	8	"COX5A"	"YNL052W"	12600	15890	140	1603	1370	568	38	40	11	100	100	0	964	862	355	122	134	80	89	87	0	1.859	1.800	1.804	1.878	1.750	1.789	0.912	156	713	2407	2072	0.894	1565	842	1332	740	0
3	8	8	"MKT1"	"YNL085W"	12830	15890	140	4932	4498	2453	36	42	26	99	99	0	5415	4792	2745	125	135	81	94	92	0	0.926	0.956	0.946	1.113	2.092	0.933	0.934	156	649	10186	9129	-0.112	4896	5290	4462	4667	0
3	9	8	"MLS1"	"YNL117W"	13000	15890	130	4288	3386	1737	37	52	61	100	97	0	2331	1869	992	128	166	347	81	80	0	1.930	1.924	1.917	2.111	1.547	1.878	0.932	120	572	6454	5090	0.948	4251	2203	3349	1741	0
3	10	8	"YOL015W"	"YOL015W"	13210	15910	130	1266	1447	630	37	49	50	100	98	0	2309	2362	1082	124	190	534	91	88	0	0.562	0.630	0.629	0.659	1.624	0.507	0.718	120	643	3414	3648	-0.830	1229	2185	1410	2238	0
3	11	8	"YOL047C"	"YOL047C"	13400	15900	130	2659	2020	1210	37	59	77	96	91	0	1060	822	488	123	166	455	65	52	0	2.798	2.837	2.785	3.056	1.566	2.426	0.399	120	566	3559	2682	1.485	2622	937	1983	699	0
3	12	8	"YOL079W"	"YOL079W"	13600	15900	150	400	454	335	37	55	67	82	73	0	440	459	323	124	150	449	39	3	0	1.149	1.245	1.204	1.221	2.673	1.147	0.858	156	666	679	752	0.200	363	316	417	335	0
3	13	8	"YOL017W"	"YOL017W"	13790	15900	130	6337	4995	2660	37	59	83	100	96	0	10658	8302	4735	127	166	173	90	88	0	0.598	0.606	0.611	0.727	1.697	0.578	0.953	120	570	16831	13133	-0.741	6300	10531	4958	8175	0
3	14	8	"GSH2"	"YOL049W"	14010	15900	130	1443	1478	1068	38	55	74	95	90	0	1740	1790	1401	129	164	168	85	74	0	0.872	0.867	0.925	0.993	1.680	0.804	0.907	120	541	3016	3101	-0.197	1405	1611	1440	1661	0
3	15	8	"IRA2"	"YOL081W"	14190	15910	120	277	404	352	39	52	66	91	85	0	338	432	360	130	140	54	80	73	0	1.144	1.209	1.172	1.164	1.965	1.057	0.854	120	567	446	667	0.194	238	208	365	302	0
3	16	8	"YOL019W"	"YOL019W"	14420	15910	130	6206	5426	2329	39	51	65	100	100	0	10591	9212	4168	128	153	119	100	99	0	0.589	0.593	0.595	0.631	1.420	0.574	0.950	120	596	16630	14471	-0.763	6167	10463	5387	9084	0
3	17	8	"GAL11"	"YOL051W"	14600	15920	130	7065	6298	3814	38	55	73	100	99	0	4244	3887	2391	127	157	126	86	85	0	1.707	1.665	1.721	1.927	1.789	1.668	0.948	120	545	11144	10020	0.771	7027	4117	6260	3760	0
3	18	8	"YOL083W"	"YOL083W"	14810	15920	140	4329	3592	2194	37	50	48	99	98	0	1686	1501	935	128	148	99	87	81	0	2.755	2.589	2.570	2.849	1.784	2.562	0.932	156	560	5850	4928	1.462	4292	1558	3555	1373	0
3	19	8	"DIS3"	"YOL021C"	15000	15930	130	8994	8098	2417	37	46	54	100	100	0	7559	6734	2117	126	140	126	100	99	0	1.205	1.220	1.228	1.272	1.439	1.213	0.957	120	540	16390	14669	0.269	8957	7433	8061	6608	0
3	20	8	"YOL053C-A"	"YOL053C-A"	15200	15930	130	1707	1506	568	36	45	66	99	95	0	930	864	341	125	150	418	81	42	0	2.076	1.989	2.007	2.034	1.473	1.959	0.901	120	611	2476	2209	1.054	1671	805	1470	739	0
3	21	8	"YOL085C"	"YOL085C"	15410	15930	130	441	376	199	36	39	21	89	83	0	313	279	153	123	144	385	4	0	0	2.132	2.179	1.814	1.954	2.493	0.082	0.031	120	684	595	496	1.092	405	190	340	156	0
3	1	9	"KIN4"	"YOR233W"	11400	16070	130	1219	1218	629	38	67	178	89	85	0	2725	2590	1393	128	157	173	90	88	0	0.455	0.479	0.466	0.501	1.587	0.452	0.913	120	621	3778	3642	-1.137	1181	2597	1180	2462	0
3	2	9	"RBL2"	"YOR265W"	11590	16080	140	1340	1076	550	39	73	133	88	83	0	1067	912	481	131	187	229	80	73	0	1.390	1.328	1.321	1.455	1.856	1.194	0.766	156	542	2237	1818	0.475	1301	936	1037	781	0
3	3	9	"TIM18"	"YOR297C"	11800	16080	140	1384	1205	800	39	66	79	89	83	0	1539	1192	789	131	244	1122	53	0	0	0.955	1.099	1.082	1.269	2.162	1.062	0.924	156	595	2753	2227	-0.066	1345	1408	1166	1061	0
3	4	9	"SNR17A"	"YOR235W"	11990	16080	140	1145	974	565	39	58	63	90	85	0	550	502	282	129	188	427	49	1	0	2.627	2.507	2.386	2.423	1.905	1.931	0.327	156	612	1527	1308	1.393	1106	421	935	373	0
3	5	9	"YOR267C"	"YOR267C"	12200	16080	130	5039	4684	2452	39	55	57	99	98	0	3719	3406	1854	126	203	677	84	78	0	1.392	1.416	1.419	1.532	1.625	1.324	0.823	120	608	8593	7925	0.477	5000	3593	4645	3280	0
3	6	9	"BUD7"	"YOR299W"	12390	16090	130	1431	1188	733	39	50	46	92	89	0	705	588	356	127	181	613	42	0	0	2.408	2.492	2.351	2.356	1.900	2.371	0.847	120	630	1970	1610	1.268	1392	578	1149	461	0
3	7	9	"HES1"	"YOR237W"	12580	16100	120	2635	2419	948	38	40	9	100	100	0	1478	1379	560	125	139	203	91	89	0	1.919	1.899	1.875	1.963	1.431	1.859	0.829	120	590	3950	3635	0.941	2597	1353	2381	1254	0
3	8	9	"PAC1"	"YOR269W"	12790	16100	130	4580	4009	1651	37	38	7	100	100	0	7073	6043	2732	124	144	360	93	90	0	0.654	0.671	0.671	0.745	1.692	0.637	0.951	120	670	11492	9891	-0.613	4543	6949	3972	5919	0
3	9	9	"RAX1"	"YOR301W"	13000	16100	130	695	739	391	36	42	28	100	98	0	758	745	402	125	157	393	71	35	0	1.041	1.134	1.090	1.184	1.616	1.059	0.882	120	635	1292	1323	0.058	659	633	703	620	0
3	10	9	"YOR239W"	"YOR239W"	13180	16110	130	2108	2034	1205	36	38	15	100	100	0	1687	1425	853	122	149	346	78	70	0	1.324	1.533	1.550	1.782	1.846	1.485	0.904	120	531	3637	3301	0.405	2072	1565	1998	1303	0
3	11	9	"YOR271C"	"YOR271C"	13380	16100	130	1251	1270	615	37	49	50	100	100	0	488	486	229	124	131	48	91	84	0	3.335	3.406	3.371	3.788	1.678	3.321	0.859	120	604	1578	1595	1.738	1214	364	1233	362	0
3	12	9	"CPA1"	"YOR303W"	13590	16110	130	2797	2490	1012	38	47	42	99	97	0	1142	1001	439	126	133	52	90	88	0	2.716	2.802	2.779	3.008	1.679	2.725	0.926	120	649	3775	3327	1.441	2759	1016	2452	875	0
3	13	9	"YPL222W"	"YPL222W"	13790	16100	130	4500	4023	1627	38	62	87	99	98	0	2047	1836	780	130	163	194	94	91	0	2.328	2.336	2.331	2.477	1.496	2.293	0.952	120	625	6379	5691	1.219	4462	1917	3985	1706	0
3	14	9	"HFI1"	"YPL254W"	14020	16110	140	2993	2742	1714	37	53	63	97	94	0	5134	4464	2995	132	149	137	87	85	0	0.591	0.624	0.624	0.748	1.887	0.596	0.946	156	755	7958	7037	-0.759	2956	5002	2705	4332	0
3	15	9	"YPR003C"	"YPR003C"	14210	16110	130	3491	3579	1640	38	45	30	100	100	0	11690	11358	5954	133	216	1094	90	86	0	0.299	0.315	0.313	0.360	1.629	0.296	0.955	120	578	15010	14766	-1.743	3453	11557	3541	11225	0
3	16	9	"MMT2"	"YPL224C"	14400	16110	150	3314	3043	2161	40	69	104	94	90	0	4479	4353	3211	134	243	992	69	64	0	0.754	0.712	0.719	0.954	2.232	0.614	0.803	156	722	7619	7222	-0.408	3274	4345	3003	4219	0
3	17	9	"CLN2"	"YPL256C"	14620	16120	140	4574	4082	2636	40	69	107	97	96	0	5994	4980	3334	130	182	187	94	91	0	0.773	0.833	0.828	0.909	1.703	0.814	0.949	156	641	10398	8892	-0.371	4534	5864	4042	4850	0
3	18	9	"HAL1"	"YPR005C"	14810	16120	140	4418	3732	1858	38	48	53	98	97	0	5736	4752	2541	127	146	120	90	88	0	0.781	0.799	0.807	0.955	1.928	0.774	0.956	156	499	9989	8319	-0.357	4380	5609	3694	4625	0
3	19	9	"YPL226W"	"YPL226W"	14980	16120	130	6153	5523	3522	39	63	90	96	93	0	3892	3491	2400	129	158	134	85	80	0	1.625	1.631	1.647	1.976	2.166	1.579	0.938	120	485	9877	8846	0.700	6114	3763	5484	3362	0
3	20	9	"THI21"	"YPL258C"	15190	16130	130	5157	4354	1776	37	51	68	100	98	0	5053	4281	1891	128	139	65	95	94	0	1.040	1.039	1.038	1.187	1.925	1.011	0.954	120	614	10045	8470	0.056	5120	4925	4317	4153	0
3	21	9	"SPO69"	"YPR007C"	15390	16140	120	6079	5323	1791	36	37	8	100	100	0	9856	8565	3078	123	126	38	100	100	0	0.621	0.626	0.627	0.680	1.496	0.611	0.963	120	611	15776	13729	-0.688	6043	9733	5287	8442	0
3	1	10	"CET1"	"YPL228W"	11410	16270	130	5046	4184	2445	38	53	91	94	90	0	5913	4748	2927	130	157	172	86	83	0	0.866	0.898	0.902	1.012	1.664	0.860	0.950	120	671	10791	8764	-0.208	5008	5783	4146	4618	0
3	2	10	"YPL260W"	"YPL260W"	11600	16270	130	4838	4134	1934	39	78	137	99	95	0	5763	4797	2396	132	188	245	93	93	0	0.852	0.878	0.870	0.957	1.562	0.843	0.945	120	524	10430	8760	-0.231	4799	5631	4095	4665	0
3	3	10	"YPR009W"	"YPR009W"	11780	16290	140	1868	1566	733	38	58	89	98	96	0	9410	7545	3788	127	172	305	96	94	0	0.197	0.206	0.205	0.226	1.638	0.197	0.952	156	636	11113	8946	-2.343	1830	9283	1528	7418	0
3	4	10	"LTE1"	"YAL024C"	12000	16270	130	172	344	446	38	45	33	84	70	0	545	1146	1539	127	164	344	55	40	0	0.321	0.300	0.283	0.293	2.622	0.274	0.891	120	663	552	1325	-1.641	134	418	306	1019	0
3	5	10	"PEP1"	"YBL017C"	12210	16300	100	117	199	248	37	41	24	86	63	0	254	330	284	126	199	739	6	0	0	0.625	0.794	0.538	0.571	2.329	0.825	0.792	80	494	208	366	-0.678	80	128	162	204	-100
3	6	10	"ENA2"	"YDR039C"	12400	16300	90	255	377	325	37	38	8	100	100	0	331	485	438	125	139	186	51	30	0	1.058	0.944	0.847	1.012	2.081	0.720	0.664	52	390	424	700	0.082	218	206	340	360	-100
3	7	10	"YFL019C"	"YFL019C"	12600	16300	90	171	226	204	37	38	6	100	100	0	252	327	264	127	157	339	21	3	0	1.072	0.945	0.778	0.937	2.428	0.799	0.773	52	402	259	389	0.100	134	125	189	200	-100
3	8	10	"YGL066W"	"YGL066W"	12800	16300	100	117	190	187	36	39	11	100	93	0	224	307	273	126	169	471	11	5	0	0.827	0.851	0.745	0.886	2.267	0.186	0.205	80	494	179	335	-0.275	81	98	154	181	-100
3	9	10	"MNT2"	"YGL257C"	13020	16300	90	241	343	285	37	43	17	98	92	0	302	422	373	128	132	35	71	67	0	1.172	1.041	0.946	1.112	2.289	0.731	0.668	52	340	378	600	0.229	204	174	306	294	-100
3	10	10	"YHR032W"	"YHR032W"	13180	16290	150	46	122	170	36	37	8	53	40	0	138	209	196	123	129	58	23	21	0	0.667	1.000	0.618	0.560	3.247	0.833	0.724	156	628	25	172	-0.585	10	15	86	86	-100
3	11	10	"YHR036W"	"YHR036W"	13380	16300	150	54	179	314	36	40	20	46	32	0	141	270	350	124	128	36	41	26	0	1.059	0.979	0.622	0.638	3.856	0.394	0.286	156	724	35	289	0.082	18	17	143	146	-100
3	12	10	"YHR045W"	"YHR045W"	13610	16300	80	136	161	108	36	36	7	98	94	0	188	217	134	124	126	26	65	55	0	1.563	1.344	0.996	1.012	2.323	0.925	0.590	52	299	164	218	0.644	100	64	125	93	-100
3	13	10	"STT4"	"YLR305C"	13780	16300	150	49	115	182	36	47	54	25	17	0	143	198	209	127	144	170	12	5	0	0.813	1.113	0.536	0.530	3.516	0.365	0.280	156	824	29	150	-0.300	13	16	79	71	-100
3	14	10	"YLR422W"	"YLR422W"	14030	16310	80	325	427	378	36	37	7	98	96	0	329	515	461	132	133	31	86	71	0	1.467	1.021	1.002	1.053	1.975	0.877	0.823	52	329	486	774	0.553	289	197	391	383	-100
3	15	10	"YML072C"	"YML072C"	14210	16310	80	250	331	300	38	39	7	100	100	0	312	415	355	126	137	123	61	36	0	1.140	1.014	0.952	1.049	2.262	0.872	0.598	52	340	398	582	0.189	212	186	293	289	-100
3	16	10	"SNR54"	"SNR54"	14420	16310	120	540	489	172	39	55	83	94	88	0	851	787	295	131	225	1104	2	0	0	0.696	0.686	0.676	0.737	1.580	0.650	0.918	120	571	1221	1106	-0.523	501	720	450	656	0
3	17	10	"YMR046W-A"	"YMR046W-A"	14600	16330	130	12171	11449	4025	39	44	32	100	100	0	15606	14574	5281	129	149	127	100	100	0	0.784	0.790	0.790	0.820	1.327	0.777	0.964	120	583	27609	25855	-0.351	12132	15477	11410	14445	0
3	18	10	"YMRWdelta16"	"YMRWdelta16"	14830	16310	150	967	791	506	38	48	51	88	82	0	594	521	337	128	155	207	65	53	0	1.994	1.916	1.936	2.093	2.137	1.732	0.796	156	644	1395	1146	0.995	929	466	753	393	0
3	19	10	"YNRCdelta9"	"YNRCdelta9"	14990	16310	130	674	554	351	40	75	96	74	70	0	1438	1141	804	136	193	240	70	65	0	0.487	0.511	0.511	0.505	2.489	0.451	0.889	120	507	1936	1519	-1.038	634	1302	514	1005	0
3	20	10	"SNR50"	"SNR50"	15190	16320	130	431	349	204	39	54	47	78	74	0	332	305	177	132	158	121	64	41	0	1.960	1.792	1.515	1.124	3.631	0.777	0.328	120	611	592	483	0.971	392	200	310	173	0
3	21	10	"tR(ACG)O"	"tR(ACG)O"	15410	16320	130	207	206	74	37	40	16	100	99	0	317	320	118	129	133	45	90	80	0	0.904	0.885	0.913	1.003	2.074	0.758	0.741	120	669	358	360	-0.145	170	188	169	191	0
3	1	11	"YPLCdelta1"	"YPLCdelta1"	11380	16470	130	965	792	474	37	55	74	85	80	0	808	706	464	130	170	284	68	55	0	1.369	1.311	1.205	1.365	1.823	0.946	0.558	120	731	1606	1331	0.453	928	678	755	576	0
3	2	11	"YPL183W-A"	"YPL183W-A"	11590	16480	130	876	760	281	37	63	87	94	90	0	1083	971	391	125	162	202	88	83	0	0.876	0.855	0.857	0.903	1.629	0.808	0.880	120	626	1797	1569	-0.191	839	958	723	846	0
3	3	11	"IntYPL143W"	"IntYPL143W"	11790	16480	130	1844	1594	650	36	42	36	100	100	0	883	820	369	123	148	251	84	75	0	2.379	2.235	2.201	2.306	1.530	2.119	0.701	120	524	2568	2255	1.250	1808	760	1558	697	0
3	4	11	"tC(GCA)P2"	"tC(GCA)P2"	11970	16490	120	182	178	54	36	39	18	99	96	0	279	279	113	124	132	163	46	3	0	0.942	0.916	0.945	0.992	1.860	0.131	0.113	120	550	301	297	-0.086	146	155	142	155	0
3	5	11	"tN(GUU)P"	"tN(GUU)P"	12180	16490	130	18312	16700	6456	37	38	8	100	100	0	8679	8361	3086	121	146	373	99	98	0	2.135	2.022	2.091	1.998	1.596	2.076	0.921	120	627	26833	24903	1.095	18275	8558	16663	8240	0
3	6	11	"tI(AAU)P2"	"tI(AAU)P2"	12390	16480	130	1075	869	537	38	46	35	90	83	0	1026	863	537	125	156	376	71	58	0	1.151	1.126	1.094	1.245	1.967	0.838	0.571	120	625	1938	1569	0.203	1037	901	831	738	0
3	7	11	"itL(UAA)B2"	"itL(UAA)B2"	12580	16490	120	789	697	241	38	46	36	99	99	0	695	657	251	127	177	446	69	8	0	1.322	1.243	1.272	1.358	1.684	0.471	0.250	120	588	1319	1189	0.403	751	568	659	530	0
3	8	11	"iYBR057C"	"iYBR057C"	12810	16490	130	8974	7140	4040	37	52	84	96	95	0	6582	5158	3107	125	173	361	83	79	0	1.384	1.411	1.416	1.738	2.040	1.385	0.910	120	666	15394	12136	0.469	8937	6457	7103	5033	0
3	9	11	"iYBR060C-1"	"iYBR060C-1"	13000	16490	120	231	299	218	37	54	91	79	52	0	268	321	238	125	143	88	67	41	0	1.357	1.337	1.245	1.338	2.485	1.023	0.732	120	564	337	458	0.440	194	143	262	196	0
3	10	11	"iYBR077C"	"iYBR077C"	13200	16490	130	1995	1747	747	37	41	17	100	100	0	1015	969	522	125	130	85	88	85	0	2.200	2.026	2.083	2.251	1.645	1.699	0.621	120	586	2848	2554	1.138	1958	890	1710	844	0
3	11	11	"iYBR081C"	"iYBR081C"	13410	16500	140	1118	984	522	37	41	18	96	94	0	630	571	307	126	132	82	80	76	0	2.145	2.128	2.092	2.228	2.089	2.033	0.869	156	640	1585	1392	1.101	1081	504	947	445	0
3	12	11	"iYBR083W"	"iYBR083W"	13600	16500	130	1750	1597	813	36	44	33	100	100	0	982	899	450	126	136	130	87	80	0	2.002	2.019	2.042	2.098	1.421	1.975	0.911	120	591	2570	2334	1.002	1714	856	1561	773	0
3	13	11	"iYBR097W"	"iYBR097W"	13800	16500	130	890	724	392	36	52	55	93	85	0	1234	1016	615	130	156	168	74	70	0	0.774	0.777	0.742	0.909	2.356	0.666	0.825	120	597	1958	1574	-0.370	854	1104	688	886	0
3	14	11	"iYBR103W"	"iYBR103W"	14010	16510	140	1372	1158	499	36	44	42	97	96	0	1470	1324	608	128	176	733	78	37	0	0.996	0.938	0.965	0.954	2.214	0.901	0.848	156	738	2678	2318	-0.006	1336	1342	1122	1196	0
3	15	11	"iYBR107C"	"iYBR107C"	14210	16510	130	1569	1403	613	37	45	35	100	100	0	1013	877	375	130	189	843	53	0	0	1.735	1.829	1.829	2.055	1.922	0.407	0.119	120	615	2415	2113	0.795	1532	883	1366	747	0
3	16	11	"iYBR126C"	"iYBR126C"	14410	16530	140	2513	2117	1011	38	46	35	98	96	0	2525	2094	1073	130	150	266	88	82	0	1.033	1.059	1.050	1.159	2.259	0.993	0.844	156	663	4870	4043	0.047	2475	2395	2079	1964	0
3	17	11	"iYBR130C"	"iYBR130C"	14620	16510	130	1175	1025	449	38	43	24	100	97	0	485	456	231	128	144	122	79	70	0	3.185	3.009	3.157	3.216	1.766	0.043	0.014	120	536	1494	1315	1.671	1137	357	987	328	0
3	18	11	"iYBR135W"	"iYBR135W"	14790	16530	130	2416	2191	709	37	44	29	100	100	0	1541	1455	491	129	147	191	95	91	0	1.685	1.624	1.661	1.693	1.458	1.641	0.906	120	615	3791	3480	0.753	2379	1412	2154	1326	0
3	19	11	"iYDL248W-0"	"iYDL248W-0"	15030	16520	150	1681	1623	1005	38	52	48	95	94	0	1605	1627	1079	130	160	193	82	78	0	1.114	1.059	1.058	1.255	2.268	0.993	0.867	156	666	3118	3082	0.156	1643	1475	1585	1497	0
3	20	11	"iYDL246C-1"	"iYDL246C-1"	15200	16520	120	1817	1726	1149	39	55	56	93	90	0	1307	1196	827	132	144	62	75	73	0	1.513	1.586	1.585	1.727	1.957	1.503	0.913	120	518	2953	2751	0.598	1778	1175	1687	1064	0
3	21	11	"iYDL243C"	"iYDL243C"	15420	16520	130	1785	1594	969	37	56	59	93	89	0	957	866	528	131	143	68	80	75	0	2.116	2.118	2.110	2.368	2.094	2.064	0.877	120	697	2574	2292	1.081	1748	826	1557	735	0
3	1	12	"iYDL227C-0"	"iYDL227C-0"	11410	16680	130	2215	1964	771	36	45	48	99	95	0	2103	1848	754	126	145	223	91	89	0	1.102	1.120	1.125	1.125	1.242	1.019	0.814	120	681	4156	3650	0.140	2179	1977	1928	1722	0
3	2	12	"iYDL225W"	"iYDL225W"	11610	16670	130	1202	1063	594	36	40	20	100	98	0	5665	4762	2950	122	144	95	93	85	0	0.210	0.221	0.228	0.297	2.056	0.209	0.961	120	542	6709	5667	-2.249	1166	5543	1027	4640	0
3	3	12	"iYDL220C"	"iYDL220C"	11790	16680	140	612	586	409	36	47	32	86	80	0	581	500	342	127	193	966	0	0	0	1.269	1.475	1.410	1.530	1.583	1.288	0.814	156	619	1030	923	0.343	576	454	550	373	0
3	4	12	"iYDL207W"	"iYDL207W"	12030	16680	140	1449	1172	630	38	47	30	92	90	0	668	574	307	125	170	941	0	0	0	2.599	2.526	2.536	2.571	2.187	0.193	0.049	156	634	1954	1583	1.378	1411	543	1134	449	0
3	5	12	"iYDL203C"	"iYDL203C"	12220	16690	130	1136	1028	473	39	43	23	100	98	0	955	839	394	120	137	284	79	72	0	1.314	1.376	1.346	1.517	1.701	1.084	0.558	120	503	1932	1708	0.394	1097	835	989	719	0
3	6	12	"iYDL199C"	"iYDL199C"	12390	16680	130	553	471	226	39	50	39	87	82	0	383	340	150	127	147	279	40	0	0	2.008	2.028	1.889	1.721	1.954	0.407	0.122	120	530	770	645	1.006	514	256	432	213	0
3	7	12	"iYDL183C-1"	"iYDL183C-1"	12580	16690	140	2950	2475	1251	39	50	38	94	92	0	1205	1010	528	128	160	391	76	68	0	2.703	2.762	2.788	2.835	1.802	2.588	0.632	156	650	3988	3318	1.434	2911	1077	2436	882	0
3	8	12	"iYDL179W"	"iYDL179W"	12780	16700	130	1139	1029	396	37	48	71	95	93	0	489	474	175	124	144	269	74	10	0	3.019	2.834	2.754	2.795	1.304	2.772	0.878	120	606	1467	1342	1.594	1102	365	992	350	0
3	9	12	"iYDL175C"	"iYDL175C"	13000	16690	120	1047	937	402	37	49	97	94	90	0	968	892	403	123	132	54	91	89	0	1.195	1.170	1.185	1.261	1.477	1.124	0.927	120	522	1855	1669	0.257	1010	845	900	769	0
3	10	12	"iYDR127W"	"iYDR127W"	13170	16690	120	809	690	327	38	52	97	85	81	0	851	728	337	128	144	131	83	80	0	1.066	1.087	1.050	0.946	2.195	1.016	0.865	120	510	1494	1252	0.093	771	723	652	600	0
3	11	12	"iYDR131C"	"iYDR131C"	13380	16700	130	1211	1049	497	38	45	22	95	94	0	593	541	263	130	149	212	75	56	0	2.533	2.460	2.428	2.464	1.674	1.991	0.434	120	597	1636	1422	1.341	1173	463	1011	411	0
3	12	12	"iYDR137W"	"iYDR137W"	13580	16690	130	847	754	377	37	49	35	90	90	0	787	715	381	132	146	182	78	74	0	1.237	1.230	1.190	1.287	2.068	0.980	0.711	120	581	1465	1300	0.306	810	655	717	583	0
3	13	12	"iYDR155C"	"iYDR155C"	13770	16700	130	1032	913	397	36	50	48	94	90	0	482	510	691	132	144	83	84	81	0	2.846	2.320	2.699	2.681	2.086	0.944	0.157	120	598	1346	1255	1.509	996	350	877	378	0
3	14	12	"iYDR161W"	"iYDR161W"	13970	16710	130	1758	1538	640	36	42	38	96	93	0	3253	2816	1254	127	149	184	90	88	0	0.551	0.559	0.554	0.597	1.458	0.540	0.963	120	616	4848	4191	-0.860	1722	3126	1502	2689	0
3	15	12	"iYDR165W"	"iYDR165W"	14190	16710	130	905	776	324	37	43	28	96	94	0	1306	1162	519	128	151	290	84	80	0	0.737	0.715	0.703	0.733	1.793	0.675	0.912	120	641	2046	1773	-0.441	868	1178	739	1034	0
3	16	12	"iYDR177W"	"iYDR177W"	14400	16710	130	1431	1265	589	39	46	26	100	97	0	572	518	220	129	147	284	75	20	0	3.142	3.152	3.147	3.178	1.402	2.161	0.198	120	560	1835	1615	1.652	1392	443	1226	389	0
3	17	12	"iYDR180W"	"iYDR180W"	14590	16710	130	817	715	255	38	48	28	99	98	0	2524	2198	853	130	144	70	96	96	0	0.325	0.327	0.325	0.353	1.531	0.310	0.956	120	566	3173	2745	-1.620	779	2394	677	2068	0
3	18	12	"iYDR184C"	"iYDR184C"	14780	16720	130	1310	1140	413	37	45	28	100	96	0	1303	1174	456	130	150	171	91	90	0	1.085	1.057	1.054	1.104	1.364	0.982	0.857	120	556	2446	2147	0.118	1273	1173	1103	1044	0
3	19	12	"iYDR204W"	"iYDR204W"	14990	16720	140	985	873	423	37	41	21	99	97	0	472	437	201	129	141	167	74	51	0	2.764	2.714	2.772	2.991	1.672	2.309	0.418	156	627	1291	1144	1.467	948	343	836	308	0
3	20	12	"iYDR208W"	"iYDR208W"	15180	16730	140	1486	1311	596	38	46	29	100	98	0	1389	1198	552	131	135	37	94	92	0	1.151	1.193	1.191	1.349	1.719	1.164	0.950	156	571	2706	2340	0.203	1448	1258	1273	1067	0
3	21	12	"itI(UAU)D"	"itI(UAU)D"	15390	16730	130	865	812	340	36	42	27	99	99	0	697	630	265	126	129	33	91	90	0	1.452	1.540	1.512	1.643	1.516	1.135	0.510	120	693	1400	1280	0.538	829	571	776	504	0
3	1	13	"iYDR521W"	"iYDR521W"	11380	16870	140	913	843	567	35	44	39	85	82	0	432	424	279	127	133	51	70	65	0	2.879	2.721	2.375	2.403	3.023	2.448	0.851	156	812	1183	1105	1.525	878	305	808	297	0
3	2	13	"iYDR525W"	"iYDR525W"	11610	16870	120	408	451	286	36	51	48	91	81	0	283	301	170	132	168	356	14	0	0	2.464	2.456	2.388	2.165	2.428	0.212	0.050	120	548	523	584	1.301	372	151	415	169	0
3	3	13	"iYDR528W"	"iYDR528W"	11800	16880	140	884	798	498	36	45	27	91	87	0	1795	1507	1014	131	156	197	78	73	0	0.510	0.554	0.546	0.578	2.333	0.509	0.884	156	592	2512	2138	-0.973	848	1664	762	1376	0
3	4	13	"iYDR541C-0"	"iYDR541C-0"	11990	16870	130	1253	1390	1088	38	48	30	90	90	0	948	1321	1122	129	141	71	82	78	0	1.484	1.134	1.133	1.125	2.678	1.039	0.835	120	546	2034	2544	0.569	1215	819	1352	1192	0
3	5	13	"iYDR544C"	"iYDR544C"	12200	16890	140	22216	17910	9505	40	48	35	100	100	0	6728	5533	3055	124	134	69	92	91	0	3.358	3.304	3.277	3.702	1.966	3.353	0.923	156	566	28780	23279	1.748	22176	6604	17870	5409	0
3	6	13	"iYEL073C-0"	"iYEL073C-0"	12380	16880	130	2563	2161	1361	40	54	47	90	90	0	1236	1062	697	127	134	38	79	77	0	2.275	2.268	2.201	2.455	1.828	2.132	0.903	120	505	3632	3056	1.186	2523	1109	2121	935	0
3	7	13	"iYEL063C"	"iYEL063C"	12580	16900	140	2014	1736	957	39	53	46	98	94	0	850	711	372	130	141	80	82	81	0	2.743	2.921	2.896	2.952	1.940	2.897	0.898	156	608	2695	2278	1.456	1975	720	1697	581	0
3	8	13	"iYEL059W"	"iYEL059W"	12790	16890	140	1088	1033	630	38	43	25	94	92	0	453	429	229	125	128	32	84	79	0	3.201	3.273	3.035	3.230	2.011	3.258	0.842	156	614	1378	1299	1.679	1050	328	995	304	0
3	9	13	"iYEL055C"	"iYEL055C"	13000	16890	150	1684	1695	1169	38	52	91	88	83	0	3561	3173	2308	127	158	335	79	72	0	0.479	0.544	0.532	0.602	2.099	0.515	0.915	156	611	5080	4703	-1.061	1646	3434	1657	3046	0
3	10	13	"iYEL042W"	"iYEL042W"	13180	16890	140	2478	2476	1832	40	76	129	86	82	0	1196	1163	872	133	194	472	60	53	0	2.294	2.365	2.424	2.781	2.205	2.289	0.858	156	624	3501	3466	1.198	2438	1063	2436	1030	0
3	11	13	"iYEL038W"	"iYEL038W"	13400	16900	140	612	589	345	38	67	98	85	77	0	1572	1493	977	134	177	382	76	63	0	0.399	0.405	0.395	0.450	2.188	0.338	0.776	156	620	2012	1910	-1.325	574	1438	551	1359	0
3	12	13	"itS(AGA)E"	"itS(AGA)E"	13570	16910	140	1048	916	432	37	44	22	97	96	0	586	530	228	134	147	185	76	61	0	2.237	2.220	2.192	2.264	1.800	2.201	0.848	156	560	1463	1275	1.161	1011	452	879	396	0
3	13	13	"iYFL044C"	"iYFL044C"	13770	16900	130	1046	827	499	36	57	94	89	80	0	506	444	264	133	146	147	65	60	0	2.708	2.543	2.449	2.710	1.698	2.285	0.864	120	619	1383	1102	1.437	1010	373	791	311	0
3	14	13	"iYFL039C"	"iYFL039C"	14000	16910	140	2570	2095	1272	37	56	89	92	87	0	844	696	410	130	149	170	74	65	0	3.548	3.636	3.553	3.720	1.908	3.622	0.718	156	697	3247	2624	1.827	2533	714	2058	566	0
3	15	13	"iYFL035C-A"	"iYFL035C-A"	14180	16900	130	896	713	406	39	52	53	87	83	0	1041	859	512	133	153	122	78	74	0	0.944	0.928	0.913	0.875	2.466	0.868	0.892	120	575	1765	1400	-0.083	857	908	674	726	0
3	16	13	"iYFL020C"	"iYFL020C"	14380	16910	130	2386	1971	880	39	62	75	100	98	0	4116	3494	1625	133	171	160	95	93	0	0.589	0.575	0.571	0.618	1.510	0.541	0.932	120	630	6330	5293	-0.763	2347	3983	1932	3361	0
3	17	13	"iYFL017C"	"iYFL017C"	14600	16910	130	612	500	226	39	59	67	91	83	0	883	758	366	133	176	171	80	73	0	0.764	0.738	0.732	0.789	1.566	0.678	0.898	120	586	1323	1086	-0.388	573	750	461	625	0
3	18	13	"iYFL013W-A"	"iYFL013W-A"	14790	16920	140	1594	1307	634	37	45	34	100	97	0	1011	877	438	129	150	112	83	79	0	1.765	1.698	1.677	1.839	1.857	1.647	0.891	156	653	2439	2018	0.820	1557	882	1270	748	0
3	19	13	"iYFR001W"	"iYFR001W"	15010	16920	130	859	758	369	38	43	22	97	94	0	3700	3297	1798	131	151	120	91	90	0	0.230	0.227	0.227	0.251	1.687	0.205	0.913	120	571	4390	3886	-2.120	821	3569	720	3166	0
3	20	13	"iYFR005C"	"iYFR005C"	15220	16920	140	791	685	374	38	44	24	96	91	0	1960	1636	894	133	153	102	90	85	0	0.412	0.430	0.430	0.447	1.884	0.413	0.913	156	538	2580	2150	-1.279	753	1827	647	1503	0
3	21	13	"iYFR007W"	"iYFR007W"	15380	16930	130	1467	1267	601	37	40	17	100	99	0	2818	2377	1183	130	139	64	92	90	0	0.532	0.547	0.564	0.640	1.963	0.519	0.914	120	566	4118	3477	-0.911	1430	2688	1230	2247	0
3	1	14	"iYFR019W"	"iYFR019W"	11390	17070	140	435	398	217	35	42	35	87	86	0	1132	970	558	125	149	313	75	64	0	0.397	0.430	0.425	0.441	1.791	0.333	0.734	156	825	1407	1208	-1.332	400	1007	363	845	0
3	2	14	"iYFR021W"	"iYFR021W"	11620	17080	140	1264	1085	507	36	39	15	100	100	0	1091	972	449	128	156	335	81	66	0	1.275	1.243	1.268	1.315	1.587	0.955	0.568	156	630	2191	1893	0.351	1228	963	1049	844	0
3	3	14	"iYFR025C"	"iYFR025C"	11780	17090	140	173	156	60	35	38	13	92	89	0	305	287	102	126	140	192	42	0	0	0.771	0.752	0.722	0.732	1.889	0.643	0.791	156	542	317	282	-0.375	138	179	121	161	0
3	4	14	"iYGL013C"	"iYGL013C"	12000	17080	150	2378	2161	1490	37	63	106	85	82	0	2224	1899	1391	128	156	120	79	75	0	1.117	1.199	1.158	1.386	2.064	1.141	0.939	156	642	4437	3895	0.159	2341	2096	2124	1771	0
3	5	14	"iYGL009C"	"iYGL009C"	12190	17080	150	4069	3504	2199	39	72	114	93	90	0	4929	4131	2808	128	163	130	85	82	0	0.839	0.866	0.876	1.020	1.889	0.825	0.935	156	589	8831	7468	-0.253	4030	4801	3465	4003	0
3	6	14	"iYGL006W"	"iYGL006W"	12400	17090	160	593	768	614	40	64	65	80	74	0	4437	5318	4628	131	185	243	78	72	0	0.128	0.140	0.141	0.181	2.212	0.131	0.944	208	583	4859	5915	-2.961	553	4306	728	5187	0
3	7	14	"iYGR011W"	"iYGR011W"	12600	17100	130	2793	2276	1124	39	44	26	98	96	0	3208	2568	1316	128	172	260	86	84	0	0.894	0.917	0.897	0.977	1.516	0.870	0.906	120	467	5834	4677	-0.161	2754	3080	2237	2440	0
3	8	14	"iYGR015C"	"iYGR015C"	12780	17090	150	907	770	436	38	46	32	93	90	0	1856	1575	922	131	146	86	87	83	0	0.504	0.507	0.511	0.548	1.744	0.481	0.933	156	602	2594	2176	-0.989	869	1725	732	1444	0
3	9	14	"iYGR020C"	"iYGR020C"	12980	17090	150	1426	1275	707	38	54	53	96	92	0	1285	1142	624	131	174	341	76	69	0	1.203	1.224	1.242	1.293	1.647	1.031	0.659	156	659	2542	2248	0.266	1388	1154	1237	1011	0
3	10	14	"iYGR034W"	"iYGR034W"	13200	17100	130	1251	1112	498	38	61	86	96	92	0	5159	4499	2184	128	175	442	94	88	0	0.241	0.246	0.249	0.264	1.464	0.226	0.901	120	653	6244	5445	-2.052	1213	5031	1074	4371	0
3	11	14	"iYGR038W"	"iYGR038W"	13430	17110	130	919	818	392	38	40	11	100	100	0	1738	1548	750	129	152	339	84	79	0	0.548	0.550	0.553	0.587	1.691	0.524	0.925	120	485	2490	2199	-0.869	881	1609	780	1419	0
3	12	14	"iYGR039W"	"iYGR039W"	13590	17100	140	601	567	303	37	42	20	96	91	0	539	476	243	132	137	46	83	78	0	1.386	1.541	1.484	1.606	1.755	1.426	0.889	156	507	971	874	0.471	564	407	530	344	0
3	13	14	"iYGR055W"	"iYGR055W"	13780	17110	140	2437	2002	1222	36	54	90	95	90	0	887	773	477	130	140	93	78	73	0	3.172	3.058	3.002	3.521	1.953	2.958	0.863	156	662	3158	2609	1.665	2401	757	1966	643	0
3	14	14	"iYGR059W"	"iYGR059W"	13990	17110	120	774	658	285	37	39	14	99	97	0	419	381	158	127	130	34	88	82	0	2.524	2.445	2.403	2.499	2.363	2.308	0.790	120	541	1029	875	1.336	737	292	621	254	0
3	15	14	"iYGR062C"	"iYGR062C"	14200	17120	120	676	631	262	38	45	42	97	95	0	625	564	226	133	151	203	78	64	0	1.297	1.376	1.394	1.452	2.042	1.313	0.893	120	602	1130	1024	0.375	638	492	593	431	0
3	16	14	"iYHR001W"	"iYHR001W"	14410	17110	140	1806	1504	899	38	51	60	92	89	0	5829	4800	3005	132	170	243	89	85	0	0.310	0.314	0.312	0.335	1.793	0.299	0.937	156	631	7465	6134	-1.688	1768	5697	1466	4668	0
3	17	14	"iYHR004C"	"iYHR004C"	14590	17110	150	1170	1021	660	38	56	67	92	84	0	4232	3734	2511	131	192	293	85	80	0	0.276	0.273	0.277	0.307	1.845	0.262	0.943	156	680	5233	4586	-1.857	1132	4101	983	3603	0
3	18	14	"iYHRCdelta4"	"iYHRCdelta4"	14810	17120	150	2818	2474	1609	38	53	79	92	89	0	2483	2254	1486	132	179	268	80	76	0	1.182	1.148	1.149	1.272	1.893	1.110	0.898	156	708	5131	4558	0.242	2780	2351	2436	2122	0
3	19	14	"iYHR017W"	"iYHR017W"	15020	17120	150	883	709	439	38	50	74	86	76	0	1753	1510	973	131	157	124	79	77	0	0.521	0.487	0.480	0.546	2.222	0.460	0.931	156	652	2467	2050	-0.941	845	1622	671	1379	0
3	20	14	"iYHRCsigma2"	"iYHRCsigma2"	15210	17130	140	586	604	403	38	55	59	88	81	0	989	1051	728	133	165	121	78	71	0	0.640	0.617	0.613	0.659	2.018	0.570	0.920	156	544	1404	1484	-0.643	548	856	566	918	0
3	21	14	"iYHR023W"	"iYHR023W"	15400	17120	150	820	776	509	38	57	76	87	83	0	3435	3356	2398	132	223	515	77	71	0	0.237	0.229	0.232	0.259	1.672	0.216	0.951	156	780	4085	3962	-2.079	782	3303	738	3224	0
3	1	15	"iYHR039C"	"iYHR039C"	11410	17280	130	660	546	279	36	37	9	96	94	0	700	602	322	122	139	224	75	63	0	1.080	1.063	1.001	0.959	2.001	0.981	0.865	120	653	1202	990	0.110	624	578	510	480	0
3	2	15	"iYHR042W"	"iYHR042W"	11580	17290	130	940	779	373	36	36	6	100	100	0	1030	874	419	123	134	112	85	82	0	0.997	0.989	0.975	1.065	1.633	0.937	0.867	120	616	1811	1494	-0.005	904	907	743	751	0
3	3	15	"iYHR046C"	"iYHR046C"	11820	17270	140	1095	954	570	35	39	20	91	89	0	2920	2491	1626	122	132	72	85	83	0	0.379	0.388	0.378	0.453	1.947	0.365	0.941	156	585	3858	3288	-1.400	1060	2798	919	2369	0
3	4	15	"iYHR060W"	"iYHR060W"	11970	17290	140	764	699	296	36	52	85	96	87	0	764	695	275	124	146	110	89	86	0	1.138	1.161	1.161	1.193	1.513	1.118	0.886	156	646	1368	1234	0.186	728	640	663	571	0
3	5	15	"iYHR064C"	"iYHR064C"	12220	17280	130	1405	1177	612	37	54	63	94	90	0	432	378	188	125	138	72	76	71	0	4.456	4.506	4.378	4.742	1.812	4.223	0.774	120	545	1675	1393	2.156	1368	307	1140	253	0
3	6	15	"iYHR068W"	"iYHR068W"	12390	17280	140	1005	982	681	40	72	77	85	76	0	1691	1514	1187	132	200	270	68	60	0	0.619	0.682	0.665	0.854	2.745	0.598	0.877	156	537	2524	2324	-0.692	965	1559	942	1382	0
3	7	15	"iYIL023C"	"iYIL023C"	12600	17280	130	1221	1138	699	41	68	69	88	83	0	810	691	419	136	206	303	66	55	0	1.751	1.977	1.965	1.967	1.905	1.878	0.824	120	544	1854	1652	0.808	1180	674	1097	555	0
3	8	15	"iYIL019W"	"iYIL019W"	12790	17290	130	2353	1948	946	39	53	48	100	99	0	1889	1645	816	134	169	286	88	78	0	1.319	1.263	1.258	1.385	1.669	1.216	0.924	120	595	4069	3420	0.399	2314	1755	1909	1511	0
3	9	15	"iYIL015W"	"iYIL015W"	13010	17300	140	89	89	38	38	51	111	7	0	0	209	198	89	131	173	438	0	0	0	0.654	0.761	0.526	0.510	2.810	0.166	0.201	156	580	129	118	-0.613	51	78	51	67	0
3	10	15	"iYIL005W"	"iYIL005W"	13190	17300	140	545	574	408	38	51	116	76	64	0	2610	2777	2259	132	170	401	71	66	0	0.205	0.203	0.199	0.235	2.451	0.184	0.913	156	507	2985	3181	-2.289	507	2478	536	2645	0
3	11	15	"iYIL001W"	"iYIL001W"	13400	17290	140	244	226	140	38	43	16	81	77	0	1083	953	667	130	162	170	69	66	0	0.216	0.228	0.220	0.220	2.014	0.190	0.799	156	571	1159	1011	-2.210	206	953	188	823	0
3	12	15	"iYIR003W"	"iYIR003W"	13590	17310	130	955	809	349	38	45	28	97	96	0	2838	2396	1074	130	157	171	92	90	0	0.339	0.340	0.339	0.353	1.602	0.328	0.920	120	498	3625	3037	-1.562	917	2708	771	2266	0
3	13	15	"iYIR018W-0"	"iYIR018W-0"	13790	17310	130	4187	3415	1676	37	39	19	100	100	0	13098	10454	5192	129	135	88	100	98	0	0.320	0.327	0.326	0.352	1.561	0.322	0.941	120	543	17119	13703	-1.644	4150	12969	3378	10325	0
3	14	15	"iYIR020C"	"iYIR020C"	13990	17300	130	1540	1330	886	38	57	68	82	79	0	1725	1342	927	130	158	136	74	71	0	0.942	1.066	1.051	1.062	2.197	0.987	0.867	120	572	3097	2504	-0.087	1502	1595	1292	1212	0
3	15	15	"iYIR022W"	"iYIR022W"	14180	17320	130	1852	1558	684	38	58	69	97	95	0	516	458	193	134	165	220	70	35	0	4.749	4.691	4.477	5.134	1.760	4.580	0.725	120	556	2196	1844	2.248	1814	382	1520	324	0
3	16	15	"iYIR038C-0"	"iYIR038C-0"	14400	17320	140	2801	2495	1560	38	40	15	98	96	0	1432	1214	785	129	149	212	76	67	0	2.120	2.265	2.218	2.418	1.902	2.206	0.819	156	611	4066	3542	1.084	2763	1303	2457	1085	0
3	17	15	"iYIRCdelta6-2"	"iYIRCdelta6-2"	14590	17330	120	5047	4279	1850	38	41	23	100	100	0	4978	4285	1947	125	150	221	94	93	0	1.032	1.019	1.015	1.132	1.677	1.002	0.936	120	501	9862	8401	0.046	5009	4853	4241	4160	0
3	18	15	"iYIR042C"	"iYIR042C"	14810	17330	140	3409	3227	1946	37	47	77	98	94	0	5908	5042	3250	128	159	255	91	87	0	0.583	0.649	0.657	0.768	2.056	0.618	0.923	156	586	9152	8104	-0.777	3372	5780	3190	4914	0
3	19	15	"iYJR076C"	"iYJR076C"	15010	17340	140	2064	1726	1043	37	56	93	92	87	0	1670	1414	888	129	154	138	82	76	0	1.315	1.314	1.289	1.502	2.258	1.240	0.840	156	522	3568	2974	0.395	2027	1541	1689	1285	0
3	20	15	"iYJR083C"	"iYJR083C"	15190	17320	130	1652	1349	842	39	80	138	84	79	0	1349	1180	791	133	170	140	77	71	0	1.326	1.251	1.197	1.389	2.224	1.149	0.904	120	486	2829	2357	0.408	1613	1216	1310	1047	0
3	21	15	"iYJR089W"	"iYJR089W"	15390	17340	140	1987	1661	890	37	73	126	92	88	0	7321	6036	3479	129	192	251	91	86	0	0.271	0.275	0.275	0.320	2.100	0.260	0.937	156	777	9142	7531	-1.883	1950	7192	1624	5907	0
3	1	16	"iYJR102C"	"iYJR102C"	11370	17480	120	2713	2268	976	35	37	9	100	99	0	988	869	383	121	129	95	90	86	0	3.089	2.985	2.961	2.983	1.285	2.942	0.864	120	626	3545	2981	1.627	2678	867	2233	748	0
3	2	16	"iYJR106W"	"iYJR106W"	11610	17490	120	1543	1399	805	35	36	7	100	100	0	1683	1550	963	123	132	102	88	85	0	0.967	0.956	0.979	1.176	2.021	0.910	0.926	120	486	3068	2791	-0.049	1508	1560	1364	1427	0
3	3	16	"iYJR110W"	"iYJR110W"	11780	17490	130	1534	1377	608	36	40	22	98	97	0	1805	1613	722	123	134	77	91	90	0	0.891	0.900	0.881	0.940	1.515	0.883	0.950	120	495	3180	2831	-0.167	1498	1682	1341	1490	0
3	4	16	"iYJR128W"	"iYJR128W"	11980	17490	130	1440	1249	567	36	38	20	97	95	0	427	397	177	124	133	72	83	75	0	4.634	4.443	4.263	4.639	1.703	4.350	0.848	120	578	1707	1486	2.212	1404	303	1213	273	0
3	5	16	"iYJR132W"	"iYJR132W"	12230	17490	140	1877	1527	816	36	45	41	92	91	0	2652	2155	1179	125	135	169	86	82	0	0.729	0.734	0.730	0.735	1.570	0.705	0.927	156	590	4368	3521	-0.457	1841	2527	1491	2030	0
3	6	16	"iYJR136C"	"iYJR136C"	12370	17480	130	568	511	275	39	72	78	84	79	0	585	529	290	133	171	231	73	48	0	1.170	1.192	1.105	0.959	2.406	1.049	0.911	120	479	981	868	0.227	529	452	472	396	0
3	7	16	"iYJR151C-1"	"iYJR151C-1"	12590	17490	140	2539	2122	1321	41	79	92	88	86	0	774	641	395	137	176	196	67	62	0	3.922	4.129	4.051	4.800	1.905	3.913	0.665	156	643	3135	2585	1.971	2498	637	2081	504	0
3	8	16	"iYJR153W-1"	"iYJR153W-1"	12780	17490	130	3391	2847	1260	40	61	87	95	94	0	1508	1329	613	131	154	264	87	81	0	2.434	2.343	2.372	2.492	1.577	2.233	0.835	120	602	4728	4005	1.283	3351	1377	2807	1198	0
3	9	16	"iYJR157W-0"	"iYJR157W-0"	13010	17500	150	4837	4243	2370	38	68	221	92	91	0	7411	6019	3274	129	214	714	88	81	0	0.659	0.714	0.787	0.787	1.736	0.676	0.815	156	566	12081	10095	-0.602	4799	7282	4205	5890	-100
3	10	16	"iYKR051W"	"iYKR051W"	13170	17490	150	305	757	842	38	73	245	51	43	0	1198	3287	3667	129	229	763	56	44	0	0.250	0.228	0.218	0.227	2.270	0.232	0.939	156	444	1336	3877	-2.001	267	1069	719	3158	-50
3	11	16	"iYKR055W"	"iYKR055W"	13320	17500	150	1672	1348	759	38	50	81	89	87	0	1008	850	492	129	166	266	74	65	0	1.859	1.817	1.766	1.847	2.360	1.730	0.920	156	542	2513	2031	0.894	1634	879	1310	721	0
3	12	16	"iYKR059W"	"iYKR059W"	13530	17500	140	779	650	353	38	47	32	89	87	0	780	677	381	129	156	166	76	69	0	1.138	1.117	1.072	1.037	2.101	0.937	0.736	156	538	1392	1160	0.187	741	651	612	548	0
3	13	16	"itK(UUU)K"	"itK(UUU)K"	13720	17500	140	581	502	265	38	43	25	91	88	0	386	349	175	129	132	33	79	78	0	2.113	2.109	1.981	1.969	2.562	1.896	0.850	156	511	800	684	1.079	543	257	464	220	0
3	14	16	"iYKR076W"	"iYKR076W"	13920	17510	140	1706	1368	785	38	46	38	93	91	0	534	491	284	130	143	98	73	67	0	4.129	3.684	3.536	4.246	1.797	3.379	0.827	156	537	2072	1691	2.046	1668	404	1330	361	0
3	15	16	"iYKR080W"	"iYKR080W"	14120	17510	140	849	723	417	38	60	72	89	83	0	1193	974	581	130	154	111	81	75	0	0.763	0.812	0.831	0.915	1.729	0.762	0.932	156	524	1874	1529	-0.390	811	1063	685	844	0
3	16	16	"iYKR095W"	"iYKR095W"	14310	17520	150	4150	3535	1951	37	39	11	100	99	0	1526	1308	717	126	132	69	88	85	0	2.938	2.959	2.978	3.357	1.698	2.939	0.946	156	553	5513	4680	1.555	4113	1400	3498	1182	0
3	17	16	"iYKR099W"	"iYKR099W"	14510	17520	150	2136	1955	1189	38	38	7	100	100	0	2459	2098	1279	125	146	229	85	80	0	0.899	0.972	0.974	1.068	1.573	0.957	0.958	156	516	4432	3890	-0.154	2098	2334	1917	1973	0
3	18	16	"iYKR101W-2"	"iYKR101W-2"	14710	17520	150	4038	3319	1753	38	43	42	98	93	0	2327	1899	1044	127	134	59	89	85	0	1.818	1.852	1.842	2.058	1.649	1.816	0.968	156	520	6200	5053	0.862	4000	2200	3281	1772	0
3	19	16	"iYLL062C"	"iYLL062C"	14910	17520	150	2444	1818	1159	38	71	116	82	78	0	2036	1583	1047	131	166	150	74	71	0	1.263	1.226	1.221	1.392	1.998	1.169	0.953	156	481	4311	3232	0.337	2406	1905	1780	1452	0
3	20	16	"iYLL058W"	"iYLL058W"	15110	17530	150	1615	1289	816	39	74	118	85	81	0	3405	2800	1913	133	166	147	83	80	0	0.482	0.469	0.466	0.605	2.168	0.441	0.951	156	515	4848	3917	-1.054	1576	3272	1250	2667	0
3	21	16	"iYLL055W"	"iYLL055W"	15310	17530	150	3271	2710	1409	37	61	112	94	91	0	8906	7433	4026	126	148	117	94	92	0	0.368	0.366	0.366	0.418	1.644	0.356	0.964	156	713	12014	9980	-1.441	3234	8780	2673	7307	0
3	1	17	"iYLRWdelta14"	"iYLRWdelta14"	11320	17670	150	1019	884	416	35	36	8	98	97	0	2765	2371	1184	122	131	105	91	91	0	0.372	0.378	0.377	0.388	1.584	0.362	0.929	156	734	3627	3098	-1.425	984	2643	849	2249	0
3	2	17	"iYLR259C"	"iYLR259C"	11520	17670	150	1244	1060	593	35	38	12	98	98	0	1190	1092	594	123	143	238	83	76	0	1.133	1.058	1.076	1.106	1.536	1.037	0.939	156	611	2276	1994	0.180	1209	1067	1025	969	0
3	3	17	"iYLR263W"	"iYLR263W"	11720	17670	150	757	616	331	36	43	28	91	86	0	857	719	394	128	156	287	73	61	0	0.989	0.981	0.982	1.024	1.821	0.704	0.603	156	580	1450	1171	-0.016	721	729	580	591	0
3	4	17	"iYLR281C"	"iYLR281C"	11920	17670	150	300	292	160	36	43	26	88	84	0	432	391	214	125	146	209	58	30	0	0.860	0.962	0.912	0.966	1.940	0.363	0.311	156	600	571	522	-0.218	264	307	256	266	0
3	5	17	"iYLR286C"	"iYLR286C"	12130	17680	140	1473	1287	683	36	42	29	96	94	0	1198	1030	558	127	144	181	82	76	0	1.342	1.385	1.373	1.606	1.954	1.340	0.924	156	575	2508	2154	0.424	1437	1071	1251	903	0
3	6	17	"iYLR289W"	"iYLR289W"	12330	17690	140	590	531	290	37	50	47	91	86	0	1047	902	538	130	150	188	73	69	0	0.603	0.640	0.619	0.648	2.109	0.529	0.809	156	525	1470	1266	-0.730	553	917	494	772	0
3	7	17	"iYLR304C"	"iYLR304C"	12530	17680	140	1074	912	547	39	59	67	91	84	0	626	563	318	131	143	58	80	77	0	2.091	2.021	1.960	1.979	2.032	1.935	0.908	156	574	1530	1305	1.064	1035	495	873	432	0
3	8	17	"iYLR308W"	"iYLR308W"	12730	17690	130	787	708	319	38	57	87	89	86	0	1199	1027	494	128	135	45	88	86	0	0.699	0.745	0.751	0.783	1.436	0.698	0.904	120	523	1820	1569	-0.516	749	1071	670	899	0
3	9	17	"iYLR312W-A"	"iYLR312W-A"	12930	17700	150	1961	1606	925	38	51	127	87	83	0	2250	1936	1105	127	143	261	85	79	0	0.906	0.867	0.858	0.831	1.932	0.852	0.948	156	619	4046	3377	-0.143	1923	2123	1568	1809	0
3	10	17	"iYLR330W"	"iYLR330W"	13130	17700	150	2207	1955	1211	37	61	201	85	80	0	1097	963	572	123	183	599	64	38	0	2.228	2.283	2.296	2.319	1.764	1.812	0.513	156	517	3144	2758	1.156	2170	974	1918	840	0
3	11	17	"iSNR61"	"iSNR61"	13350	17700	140	549	462	238	38	45	35	89	86	0	722	605	317	125	131	42	84	80	0	0.856	0.883	0.872	0.824	2.342	0.824	0.919	156	531	1108	904	-0.224	511	597	424	480	0
3	12	17	"iYLRWdelta20"	"iYLRWdelta20"	13550	17700	140	536	488	279	38	47	41	90	84	0	475	451	241	128	134	43	83	78	0	1.435	1.393	1.382	1.281	2.112	1.305	0.884	156	543	845	773	0.521	498	347	450	323	0
3	13	17	"iYMR033W"	"iYMR033W"	13750	17700	150	718	619	332	38	45	31	89	86	0	2918	2370	1387	130	147	96	85	83	0	0.244	0.259	0.254	0.278	1.934	0.246	0.951	156	543	3468	2821	-2.036	680	2788	581	2240	0
3	14	17	"iYMR037C"	"iYMR037C"	13940	17700	140	1720	1508	923	37	46	33	94	92	0	994	852	552	132	148	98	76	69	0	1.952	2.043	1.990	2.511	2.072	0.673	0.163	156	512	2545	2191	0.965	1683	862	1471	720	0
3	15	17	"iYMR041C"	"iYMR041C"	14130	17710	150	984	791	483	37	43	27	90	87	0	550	454	262	126	136	96	72	66	0	2.233	2.299	2.220	2.130	2.376	2.108	0.745	156	586	1371	1082	1.159	947	424	754	328	0
3	16	17	"iYMR054W"	"iYMR054W"	14340	17700	130	627	522	287	37	39	10	90	90	0	1598	1274	724	127	149	235	76	73	0	0.401	0.423	0.414	0.446	1.869	0.371	0.840	120	552	2061	1632	-1.318	590	1471	485	1147	0
3	17	17	"iYMR058W"	"iYMR058W"	14550	17710	140	723	667	378	38	42	25	97	94	0	517	469	240	127	166	380	51	1	0	1.756	1.839	1.822	1.936	1.675	1.321	0.395	156	540	1075	971	0.813	685	390	629	342	0
3	18	17	"iYMR063W"	"iYMR063W"	14730	17710	130	464	383	200	39	48	48	82	78	0	443	375	195	129	167	364	31	0	0	1.354	1.398	1.271	1.111	2.396	1.216	0.864	120	475	739	590	0.437	425	314	344	246	0
3	19	17	"iYMR078C"	"iYMR078C"	14930	17710	150	1027	928	605	38	70	108	85	76	0	755	663	405	131	165	170	72	60	0	1.585	1.673	1.661	1.794	1.726	1.559	0.803	156	556	1613	1422	0.664	989	624	890	532	0
3	20	17	"iYMR082C-0"	"iYMR082C-0"	15130	17720	140	1557	1391	702	37	57	87	96	92	0	841	743	357	127	147	100	88	82	0	2.129	2.198	2.129	2.231	1.988	2.161	0.928	156	526	2234	1970	1.090	1520	714	1354	616	0
3	21	17	"iYMR085W"	"iYMR085W"	15340	17730	140	326	310	135	37	38	13	94	93	0	340	386	856	125	128	46	82	76	0	1.344	1.046	1.379	1.372	2.166	0.032	0.021	156	692	504	534	0.427	289	215	273	261	0
3	1	18	"iYMR101C"	"iYMR101C"	11350	17870	140	897	744	416	35	38	17	93	91	0	3736	2982	1851	123	144	111	87	85	0	0.239	0.248	0.247	0.276	1.771	0.233	0.952	156	638	4475	3568	-2.067	862	3613	709	2859	0
3	2	18	"iYMR105C"	"iYMR105C"	11530	17880	120	1227	1167	502	36	41	22	98	98	0	1727	1622	704	126	157	178	90	88	0	0.744	0.756	0.761	0.806	1.442	0.733	0.925	120	493	2792	2627	-0.427	1191	1601	1131	1496	0
3	3	18	"iYMR107W"	"iYMR107W"	11730	17880	120	1174	999	422	35	40	21	97	95	0	584	517	227	124	146	250	78	39	0	2.476	2.453	2.452	2.397	1.587	2.324	0.840	120	543	1599	1357	1.308	1139	460	964	393	0
3	4	18	"iYNL272C"	"iYNL272C"	11940	17880	140	2037	1771	1008	35	40	19	99	98	0	1404	1376	1583	125	146	212	81	75	0	1.565	1.388	1.578	1.675	1.885	0.865	0.354	156	584	3281	2987	0.646	2002	1279	1736	1251	0
3	5	18	"iYNL267W"	"iYNL267W"	12130	17880	140	1000	901	467	35	41	30	98	94	0	1315	1128	651	128	137	69	87	83	0	0.813	0.866	0.872	0.998	1.755	0.796	0.905	156	562	2152	1866	-0.299	965	1187	866	1000	0
3	6	18	"iYNL262W"	"iYNL262W"	12350	17880	140	717	633	354	36	42	28	89	87	0	1315	1111	675	128	138	62	83	80	0	0.574	0.607	0.591	0.611	2.299	0.248	0.374	156	631	1868	1580	-0.802	681	1187	597	983	0
3	7	18	"iYNL244C"	"iYNL244C"	12580	17880	140	1584	1352	723	38	43	22	93	91	0	882	747	407	129	135	39	85	83	0	2.053	2.126	2.099	2.194	1.837	1.861	0.574	156	564	2299	1932	1.038	1546	753	1314	618	0
3	8	18	"iYNL240C"	"iYNL240C"	12750	17890	130	925	810	369	38	42	20	93	91	0	400	365	162	129	132	35	85	81	0	3.273	3.271	3.116	3.031	2.320	3.011	0.854	120	502	1158	1008	1.711	887	271	772	236	0
3	9	18	"iYNL235C"	"iYNL235C"	12960	17890	140	897	787	388	37	39	11	97	94	0	444	414	201	124	148	346	43	2	0	2.688	2.586	2.534	2.553	1.822	0.989	0.137	156	629	1180	1040	1.426	860	320	750	290	0
3	10	18	"iYNL217W"	"iYNL217W"	13170	17890	140	1252	1075	547	37	39	12	97	96	0	419	400	197	123	160	409	26	0	0	4.105	3.747	3.494	3.945	1.790	3.578	0.789	156	510	1511	1315	2.037	1215	296	1038	277	0
3	11	18	"iYNL213C"	"iYNL213C"	13340	17890	140	1537	1250	717	38	57	60	90	87	0	670	589	337	127	141	148	74	71	0	2.761	2.623	2.697	2.485	2.684	2.494	0.652	156	518	2042	1674	1.465	1499	543	1212	462	0
3	12	18	"iYNL209W"	"iYNL209W"	13540	17890	130	1147	979	529	40	69	75	92	87	0	621	526	279	131	141	50	83	78	0	2.259	2.377	2.306	2.465	1.654	2.190	0.909	120	552	1597	1334	1.176	1107	490	939	395	0
3	13	18	"iYNL189W"	"iYNL189W"	13740	17900	140	1420	1200	672	38	54	55	90	86	0	1701	1463	927	130	151	127	80	77	0	0.880	0.872	0.864	0.978	1.839	0.801	0.921	156	619	2953	2495	-0.185	1382	1571	1162	1333	0
3	14	18	"iYNL184C"	"iYNL184C"	13940	17910	140	891	783	347	36	45	33	96	94	0	2238	1928	939	128	146	89	91	89	0	0.405	0.415	0.414	0.447	1.608	0.392	0.943	156	583	2965	2547	-1.303	855	2110	747	1800	0
3	15	18	"iYNL179C-0"	"iYNL179C-0"	14140	17910	140	937	897	547	37	41	19	96	95	0	664	642	399	126	135	100	77	69	0	1.673	1.667	1.601	1.819	1.713	1.528	0.829	156	612	1438	1376	0.742	900	538	860	516	0
3	16	18	"iYOL125W"	"iYOL125W"	14370	17910	130	770	667	332	38	40	12	96	92	0	1471	1215	669	127	136	106	84	83	0	0.545	0.578	0.572	0.620	1.757	0.522	0.928	120	638	2076	1717	-0.877	732	1344	629	1088	0
3	17	18	"iYOL121C"	"iYOL121C"	14550	17900	130	2122	1757	928	38	61	72	88	85	0	964	853	482	127	162	335	75	67	0	2.490	2.368	2.288	2.075	2.395	2.061	0.544	120	539	2921	2445	1.316	2084	837	1719	726	0
3	18	18	"iYOL117W"	"iYOL117W"	14750	17910	150	1952	1628	1025	39	72	90	92	85	0	717	599	380	130	167	325	60	41	0	3.259	3.388	3.383	3.874	2.101	2.941	0.406	156	650	2500	2058	1.704	1913	587	1589	469	0
3	19	18	"iYOLWdelta5"	"iYOLWdelta5"	14960	17910	150	2029	1632	983	38	60	74	92	88	0	1504	1232	774	130	148	149	79	73	0	1.449	1.446	1.447	1.477	2.213	1.368	0.894	156	597	3365	2696	0.535	1991	1374	1594	1102	0
3	20	18	"iYOL099C"	"iYOL099C"	15170	17920	150	1134	931	459	37	44	33	94	91	0	3197	2631	1497	128	147	184	85	84	0	0.357	0.357	0.352	0.410	1.879	0.327	0.925	156	562	4166	3397	-1.484	1097	3069	894	2503	0
3	21	18	"iYOL096C"	"iYOL096C"	15350	17920	140	988	1018	609	37	43	29	98	97	0	592	602	358	127	137	69	83	73	0	2.045	2.065	2.071	2.391	1.776	1.939	0.879	156	680	1416	1456	1.032	951	465	981	475	0
3	1	19	"iYOL081W"	"iYOL081W"	11340	18070	140	1327	1108	550	35	37	16	98	96	0	1407	1204	626	122	140	107	86	84	0	1.005	0.992	0.990	1.093	1.780	0.954	0.912	156	652	2577	2155	0.008	1292	1285	1073	1082	0
3	2	19	"iYOL076W"	"iYOL076W"	11540	18070	130	499	448	184	36	39	17	100	98	0	1758	1477	684	124	141	90	95	90	0	0.283	0.305	0.307	0.337	1.619	0.279	0.913	120	572	2097	1765	-1.819	463	1634	412	1353	0
3	3	19	"iYOL071W"	"iYOL071W"	11750	18070	130	595	506	265	36	39	15	91	87	0	1460	1255	729	124	133	45	85	83	0	0.418	0.416	0.404	0.439	1.839	0.377	0.926	120	581	1895	1601	-1.257	559	1336	470	1131	0
3	4	19	"iYOL055C"	"iYOL055C"	11950	18070	140	1039	863	537	36	43	23	92	91	0	1334	1034	676	128	139	47	82	81	0	0.832	0.913	0.876	0.957	1.674	0.854	0.913	156	587	2209	1733	-0.266	1003	1206	827	906	0
3	5	19	"iYOL054W"	"iYOL054W"	12160	18080	140	1057	915	494	36	41	22	98	96	0	1092	910	494	128	136	47	87	87	0	1.059	1.124	1.114	1.129	1.827	1.083	0.909	156	576	1985	1661	0.083	1021	964	879	782	0
3	6	19	"iYOL050C"	"iYOL050C"	12340	18070	130	726	645	312	37	44	26	97	90	0	896	782	424	130	146	106	80	77	0	0.899	0.933	0.903	1.082	2.067	0.853	0.901	120	552	1455	1260	-0.153	689	766	608	652	0
3	7	19	"iYOR248W"	"iYOR248W"	12570	18080	150	1662	1355	903	39	49	32	96	92	0	2152	1845	1258	133	147	100	83	78	0	0.804	0.769	0.771	0.805	2.281	0.739	0.932	156	646	3642	3028	-0.315	1623	2019	1316	1712	0
3	8	19	"iYOR252W"	"iYOR252W"	12750	18080	130	743	596	350	39	55	47	90	84	0	917	742	465	133	154	137	73	68	0	0.898	0.915	0.874	0.992	1.840	0.772	0.828	120	501	1488	1166	-0.155	704	784	557	609	0
3	9	19	"iYOR256C"	"iYOR256C"	12930	18100	130	1922	1605	728	37	46	39	100	100	0	1334	1155	549	126	170	388	80	70	0	1.560	1.524	1.536	1.651	1.398	1.268	0.605	120	574	3093	2597	0.642	1885	1208	1568	1029	0
3	10	19	"iYOR272W"	"iYOR272W"	13170	18090	140	1582	1394	859	36	39	14	96	96	0	2850	2248	1502	125	172	412	76	71	0	0.567	0.640	0.625	0.761	2.356	0.591	0.893	156	600	4271	3481	-0.818	1546	2725	1358	2123	0
3	11	19	"iYOR277C"	"iYOR277C"	13360	18100	150	3006	2629	1601	38	55	56	99	96	0	2429	2207	1414	130	155	216	88	83	0	1.291	1.247	1.253	1.390	1.823	1.205	0.909	156	532	5267	4668	0.368	2968	2299	2591	2077	0
3	12	19	"iYOR283W"	"iYOR283W"	13550	18100	130	1972	1678	752	38	50	46	99	98	0	1110	942	443	128	139	114	91	84	0	1.969	2.015	2.036	2.175	1.373	1.899	0.909	120	541	2916	2454	0.978	1934	982	1640	814	0
3	13	19	"iYOR298W"	"iYOR298W"	13740	18110	130	861	731	355	37	42	24	94	92	0	1145	957	511	125	138	114	84	78	0	0.808	0.834	0.805	0.888	1.650	0.737	0.861	120	585	1844	1526	-0.308	824	1020	694	832	0
3	14	19	"iYOR303W"	"iYOR303W"	13970	18110	140	1015	835	417	36	39	19	98	95	0	491	440	206	124	131	54	85	80	0	2.668	2.528	2.546	2.329	1.892	2.413	0.740	156	560	1346	1115	1.416	979	367	799	316	0
3	15	19	"iYOR306C"	"iYOR306C"	14160	18100	140	1784	1512	944	36	41	19	98	94	0	1183	985	631	125	134	85	79	74	0	1.652	1.716	1.736	2.055	2.206	1.656	0.887	156	524	2806	2336	0.724	1748	1058	1476	860	0
3	16	19	"iYOR322C"	"iYOR322C"	14350	18120	130	1792	1494	789	37	41	20	99	98	0	876	776	449	124	131	76	83	77	0	2.334	2.235	2.123	2.499	1.681	2.053	0.877	120	480	2507	2109	1.223	1755	752	1457	652	0
3	17	19	"iYOR327C"	"iYOR327C"	14540	18120	140	1278	1074	566	38	51	53	96	91	0	423	379	182	124	136	108	73	63	0	4.147	4.063	4.012	4.514	1.969	3.857	0.557	156	645	1539	1291	2.052	1240	299	1036	255	0
3	18	19	"iYOR332W"	"iYOR332W"	14760	18110	140	3284	2740	1842	39	80	113	87	83	0	1298	1035	752	131	150	117	72	67	0	2.781	2.988	2.839	3.630	2.170	2.804	0.911	156	626	4412	3605	1.475	3245	1167	2701	904	0
3	19	19	"iYPL045W"	"iYPL045W"	14970	18110	150	1258	1040	704	39	87	124	80	74	0	1051	878	601	134	166	201	69	65	0	1.329	1.345	1.282	1.326	2.042	1.255	0.886	156	548	2136	1745	0.411	1219	917	1001	744	0
3	20	19	"iYPL040C"	"iYPL040C"	15140	18120	130	1511	1324	667	38	53	61	95	94	0	510	481	246	129	154	198	72	47	0	3.866	3.653	3.567	4.026	1.827	2.823	0.314	120	502	1854	1638	1.951	1473	381	1286	352	0
3	21	19	"iYPL036W"	"iYPL036W"	15370	18120	150	2826	2520	1467	37	50	66	90	87	0	5438	4479	2822	130	183	491	80	77	0	0.525	0.571	0.558	0.665	2.061	0.537	0.920	156	895	8097	6832	-0.928	2789	5308	2483	4349	0
3	1	20	"iYPL017C"	"iYPL017C"	11360	18260	140	566	539	355	35	37	8	93	89	0	740	653	414	123	128	50	78	75	0	0.861	0.951	0.949	0.943	2.310	0.888	0.848	156	839	1148	1034	-0.217	531	617	504	530	0
3	2	20	"iYPL013C"	"iYPL013C"	11580	18270	140	1477	1219	666	35	36	8	98	97	0	961	837	459	122	126	37	86	84	0	1.719	1.656	1.651	1.697	1.827	1.610	0.896	156	739	2281	1899	0.781	1442	839	1184	715	0
3	3	20	"iYPL009C"	"iYPL009C"	11760	18280	140	1370	1177	592	36	38	14	98	96	0	1876	1671	900	124	140	184	85	82	0	0.761	0.738	0.743	0.839	2.187	0.700	0.906	156	707	3086	2688	-0.393	1334	1752	1141	1547	0
3	4	20	"iYPR005C"	"iYPR005C"	11950	18280	140	1098	953	443	36	42	23	97	95	0	1100	935	447	129	153	297	79	70	0	1.094	1.138	1.114	1.172	1.662	1.095	0.893	156	728	2033	1723	0.129	1062	971	917	806	0
3	5	20	"itG(GCC)P1"	"itG(GCC)P1"	12150	18280	150	1285	1080	499	37	41	21	99	98	0	1113	982	458	127	144	271	82	76	0	1.266	1.220	1.225	1.251	1.723	1.194	0.910	156	802	2234	1898	0.340	1248	986	1043	855	0
3	6	20	"itK(CUU)P"	"itK(CUU)P"	12360	18280	140	2826	2321	1461	37	44	31	96	94	0	2154	1686	1135	130	141	96	80	78	0	1.378	1.468	1.468	1.753	2.090	1.407	0.914	156	757	4813	3840	0.463	2789	2024	2284	1556	0
3	7	20	"iYPR024W"	"iYPR024W"	12550	18280	150	1679	1484	758	38	46	33	100	97	0	3425	2896	1604	131	145	102	94	92	0	0.498	0.523	0.523	0.576	1.772	0.492	0.923	156	797	4935	4211	-1.005	1641	3294	1446	2765	0
3	8	20	"itF(GAA)P2"	"itF(GAA)P2"	12760	18290	140	1176	1096	547	37	47	38	99	97	0	1894	1703	867	126	154	200	86	81	0	0.644	0.672	0.673	0.776	2.096	0.629	0.873	156	712	2907	2636	-0.634	1139	1768	1059	1577	0
3	9	20	"iYPR031W"	"iYPR031W"	12940	18290	140	807	687	360	36	42	32	96	91	0	801	734	387	124	154	241	73	66	0	1.139	1.067	1.039	1.101	1.561	0.850	0.649	156	752	1448	1261	0.188	771	677	651	610	0
3	10	20	"CEN3"	"CEN3"	13170	18290	140	234	220	112	36	38	12	92	91	0	670	623	386	125	150	218	67	57	0	0.363	0.369	0.355	0.389	2.194	0.186	0.477	156	722	743	682	-1.461	198	545	184	498	0
3	11	20	"iRDN5-2"	"iRDN5-2"	13350	18290	150	1770	1577	825	38	46	50	95	93	0	1010	918	514	128	156	229	80	70	0	1.964	1.948	1.962	2.243	1.985	1.801	0.723	156	698	2614	2329	0.974	1732	882	1539	790	0
3	12	20	"itN(GUU)C"	"itN(GUU)C"	13550	18290	140	724	749	447	38	46	48	98	91	0	579	603	337	127	153	242	71	48	0	1.518	1.494	1.490	1.578	1.773	1.362	0.717	156	742	1138	1187	0.602	686	452	711	476	0
3	13	20	"iYCL018W"	"iYCL018W"	13780	18300	150	763	805	471	38	40	12	99	98	0	5273	4728	3009	127	143	118	94	92	0	0.141	0.167	0.169	0.203	2.163	0.158	0.936	156	804	5871	5368	-2.827	725	5146	767	4601	0
3	14	20	"iYCR003W"	"iYCR003W"	13960	18300	150	468	475	276	37	40	15	98	93	0	2627	2430	1570	126	155	238	89	81	0	0.172	0.190	0.192	0.219	1.851	0.178	0.925	156	739	2932	2742	-2.537	431	2501	438	2304	0
3	15	20	"iYCR007C"	"iYCR007C"	14180	18310	160	615	902	740	37	42	28	91	89	0	1460	2155	1744	127	151	226	85	77	0	0.434	0.427	0.429	0.428	1.736	0.409	0.897	208	843	1911	2893	-1.206	578	1333	865	2028	0
3	16	20	"iYHR212C"	"iYHR212C"	14340	18300	140	3617	3589	2432	37	46	38	100	99	0	3221	2930	2036	127	139	83	89	88	0	1.157	1.267	1.287	1.483	1.982	1.240	0.927	156	639	6674	6355	0.210	3580	3094	3552	2803	0
3	17	20	"iYHR214W-A"	"iYHR214W-A"	14560	18300	130	1183	1028	506	39	49	39	98	96	0	1358	1202	867	128	144	164	87	80	0	0.930	0.921	0.998	0.990	1.749	0.733	0.616	120	655	2374	2063	-0.105	1144	1230	989	1074	0
3	18	20	"iYHR218W"	"iYHR218W"	14770	18310	150	7865	8440	5548	39	108	343	96	93	0	2899	2893	1772	129	166	210	94	88	0	2.825	3.039	3.052	3.180	1.592	3.180	0.938	156	822	10596	11165	1.498	7826	2770	8401	2764	0
3	19	20	"iYLR162W-A"	"iYLR162W-A"	14970	18310	140	5489	5288	2963	38	129	385	93	90	0	6131	6176	3508	131	174	175	94	92	0	0.909	0.868	0.918	0.929	1.599	0.853	0.927	156	649	11451	11295	-0.138	5451	6000	5250	6045	0
3	20	20	"iYLRWdelta6-B"	"iYLRWdelta6-B"	15140	18310	140	6570	6104	3889	37	56	71	99	99	0	14994	13101	8805	132	163	169	96	94	0	0.440	0.468	0.468	0.560	1.896	0.447	0.937	156	727	21395	19036	-1.186	6533	14862	6067	12969	0
3	21	20	"RDN5-1"	"RDN5-1"	15370	18330	130	1479	1306	668	36	51	76	96	92	0	2769	2423	1280	130	180	297	85	80	0	0.547	0.554	0.563	0.632	1.881	0.533	0.919	120	805	4082	3563	-0.871	1443	2639	1270	2293	0
4	1	1	"TFC3"	"YAL001C"	15860	14440	130	5118	4611	1500	37	39	13	100	100	0	18897	17128	6039	123	147	391	97	97	0	0.271	0.269	0.263	0.288	1.655	0.258	0.945	120	703	23855	21579	-1.886	5081	18774	4574	17005	0
4	2	1	"FUN19"	"YAL034C"	16070	14460	130	4467	4004	1811	37	46	84	97	96	0	11172	9803	4549	124	204	701	90	88	0	0.401	0.410	0.409	0.455	1.767	0.399	0.955	120	652	15478	13646	-1.318	4430	11048	3967	9679	0
4	3	1	"YAL065C"	"YAL065C"	16280	14450	140	11767	10166	4941	38	46	79	100	100	0	7279	6232	3117	125	196	691	88	85	0	1.640	1.658	1.660	1.856	1.748	1.647	0.923	156	752	18883	16235	0.713	11729	7154	10128	6107	0
4	4	1	"EFB1"	"YAL003W"	16480	14450	140	3397	2985	1047	38	46	89	97	96	0	3291	2879	1344	125	142	146	92	92	0	1.061	1.070	1.079	1.144	1.606	1.003	0.840	156	765	6525	5701	0.085	3359	3166	2947	2754	0
4	5	1	"YAL035C-A"	"YAL035C-A"	16680	14450	130	2437	2171	840	37	43	49	99	95	0	11499	9982	3973	125	189	554	90	90	0	0.211	0.216	0.218	0.234	1.575	0.208	0.943	120	665	13774	11991	-2.245	2400	11374	2134	9857	0
4	6	1	"YAL066W"	"YAL066W"	16890	14460	140	1897	1640	597	36	42	48	99	98	0	1920	1730	644	125	220	768	85	69	0	1.037	0.999	1.004	1.036	1.490	0.832	0.708	156	711	3656	3209	0.052	1861	1795	1604	1605	0
4	7	1	"SSA1"	"YAL005C"	17070	14450	130	7622	6634	2640	36	38	14	100	100	0	8740	7511	3112	125	162	585	93	89	0	0.881	0.893	0.894	0.965	1.703	0.874	0.933	120	587	16201	13984	-0.184	7586	8615	6598	7386	0
4	8	1	"FUN11"	"YAL036C"	17260	14450	130	6073	5357	1858	37	38	8	100	100	0	5165	4510	1689	125	150	479	92	91	0	1.198	1.213	1.223	1.335	1.662	1.173	0.874	120	687	11076	9705	0.260	6036	5040	5320	4385	0
4	9	1	"YAL068C"	"YAL068C"	17480	14470	140	19133	15358	7454	37	105	383	96	92	0	15637	12327	6255	124	196	462	90	89	0	1.231	1.256	1.258	1.395	1.606	1.240	0.953	156	686	34609	27524	0.300	19096	15513	15321	12203	0
4	10	1	"FUN14"	"YAL008W"	17660	14460	140	4229	3747	1940	36	74	284	96	94	0	16167	13124	6789	122	195	543	96	94	0	0.261	0.285	0.291	0.299	1.462	0.281	0.945	156	684	20238	16713	-1.936	4193	16045	3711	13002	0
4	11	1	"CDC19"	"YAL038W"	17890	14470	140	3910	3231	1468	37	39	9	100	100	0	3106	2563	1245	122	146	240	92	89	0	1.298	1.308	1.303	1.397	1.483	1.270	0.933	156	704	6857	5635	0.376	3873	2984	3194	2441	0
4	12	1	"ERP1"	"YAR002C-A"	18050	14460	130	419	708	680	36	37	8	100	99	0	671	1012	890	123	142	212	90	68	0	0.699	0.756	0.731	0.785	1.738	0.742	0.866	120	620	931	1561	-0.517	383	548	672	889	0
4	13	1	"RPB5"	"YBR154C"	18280	14480	130	4228	3664	1306	35	81	261	95	95	0	3910	3364	1260	121	185	581	92	88	0	1.107	1.119	1.127	1.210	1.495	1.096	0.955	120	752	7982	6872	0.146	4193	3789	3629	3243	0
4	14	1	"MBA1"	"YBR185C"	18490	14480	140	3827	3201	1530	36	82	242	93	91	0	3351	2793	1358	123	206	755	85	75	0	1.174	1.185	1.198	1.310	1.765	1.090	0.782	156	792	7019	5835	0.232	3791	3228	3165	2670	0
4	15	1	"APG12"	"YBR217W"	18700	14480	140	4114	3427	1390	37	41	65	100	100	0	6593	5468	2289	122	173	722	94	87	0	0.630	0.634	0.638	0.683	1.653	0.586	0.863	156	728	10548	8736	-0.666	4077	6471	3390	5346	0
4	16	1	"SLI15"	"YBR156C"	18880	14480	140	8141	6902	3142	38	42	40	100	100	0	9315	7724	3411	124	153	491	94	91	0	0.882	0.903	0.918	0.965	1.708	0.905	0.951	156	748	17294	14464	-0.182	8103	9191	6864	7600	0
4	17	1	"YBR187W"	"YBR187W"	19080	14490	130	2962	2677	1264	37	42	42	96	95	0	2032	1958	1001	124	143	177	91	87	0	1.533	1.439	1.445	1.577	1.588	1.399	0.914	120	691	4833	4474	0.616	2925	1908	2640	1834	0
4	18	1	"YBR219C"	"YBR219C"	19290	14490	130	3715	3319	1244	44	49	25	100	97	0	1745	1683	1341	123	148	222	90	89	0	2.263	2.099	2.329	2.280	1.523	1.909	0.527	120	680	5293	4835	1.178	3671	1622	3275	1560	0
4	19	1	"ICS4"	"YBR158W"	19470	14480	130	7195	6019	2355	50	55	22	100	100	0	3416	2842	1166	124	147	193	95	92	0	2.170	2.196	2.179	2.343	1.432	2.189	0.892	120	641	10437	8687	1.118	7145	3292	5969	2718	0
4	20	1	"RPS9B"	"YBR189W"	19660	14480	130	4788	4202	1501	52	57	43	100	100	0	3234	2878	1058	125	134	136	96	94	0	1.523	1.507	1.515	1.600	1.539	1.482	0.921	120	705	7845	6903	0.607	4736	3109	4150	2753	0
4	21	1	"PDB1"	"YBR221C"	19880	14490	140	3776	3156	1610	53	58	48	100	98	0	886	804	387	127	145	258	79	66	0	4.905	4.583	4.606	4.692	1.842	4.617	0.496	156	952	4482	3780	2.294	3723	759	3103	677	0
4	1	2	"CDC28"	"YBR160W"	15900	14640	140	6085	5029	2207	37	45	88	98	96	0	2576	2122	1014	124	160	391	86	78	0	2.467	2.498	2.489	2.765	1.541	2.457	0.952	156	731	8500	6990	1.302	6048	2452	4992	1998	0
4	2	2	"RPL21A"	"YBR191W"	16080	14640	130	2965	2514	1111	38	47	96	96	95	0	1393	1204	531	124	212	813	74	7	0	2.307	2.293	2.302	2.411	1.576	2.250	0.773	120	527	4196	3556	1.206	2927	1269	2476	1080	0
4	3	2	"YBR223C"	"YBR223C"	16290	14650	140	4197	3416	1530	37	38	8	100	100	0	1730	1493	680	122	174	658	78	66	0	2.587	2.465	2.423	2.652	1.668	2.468	0.926	156	631	5768	4750	1.371	4160	1608	3379	1371	0
4	4	2	"RPN4"	"YDL020C"	16490	14660	130	1673	1593	658	37	54	97	96	95	0	3251	3046	1380	125	179	343	94	87	0	0.523	0.533	0.525	0.581	1.686	0.505	0.933	120	607	4762	4477	-0.934	1636	3126	1556	2921	0
4	5	2	"SLC1"	"YDL052C"	16700	14660	140	1412	1293	618	38	64	127	92	91	0	1060	974	493	129	263	875	57	1	0	1.476	1.485	1.481	1.721	1.954	1.372	0.801	156	674	2305	2100	0.562	1374	931	1255	845	0
4	6	2	"SUB2"	"YDL084W"	16910	14660	140	1818	1733	850	36	38	15	100	99	0	3493	3480	2062	128	199	916	84	78	0	0.530	0.506	0.544	0.544	1.662	0.412	0.721	156	534	5147	5049	-0.917	1782	3365	1697	3352	0
4	7	2	"GPD1"	"YDL022W"	17080	14650	140	2366	2048	879	36	38	14	100	100	0	1897	1815	1413	125	183	763	82	61	0	1.315	1.191	1.264	1.283	1.768	0.777	0.432	156	573	4102	3702	0.395	2330	1772	2012	1690	0
4	8	2	"YDL054C"	"YDL054C"	17310	14670	140	4504	3847	1717	38	115	407	94	89	0	3128	2689	1263	124	188	553	87	80	0	1.487	1.485	1.499	1.634	1.665	1.428	0.816	156	593	7470	6374	0.572	4466	3004	3809	2565	-100
4	9	2	"YDL086W"	"YDL086W"	17500	14660	150	179	745	841	38	131	439	39	35	0	203	494	651	126	190	369	37	23	0	1.831	1.921	2.151	1.732	2.841	1.732	0.419	156	538	218	1075	0.873	141	77	707	368	-50
4	10	2	"YDL024C"	"YDL024C"	17690	14660	140	3496	3018	1125	37	46	108	98	96	0	3788	3244	1347	124	152	302	92	89	0	0.944	0.955	0.957	1.080	1.732	0.913	0.910	156	562	7123	6101	-0.083	3459	3664	2981	3120	0
4	11	2	"MBP1"	"YDL056W"	17890	14670	140	1391	1350	622	39	40	8	100	100	0	2399	2443	1297	122	135	202	95	91	0	0.594	0.565	0.587	0.597	1.637	0.517	0.897	156	555	3629	3632	-0.752	1352	2277	1311	2321	0
4	12	2	"ASM4"	"YDL088C"	18080	14670	140	1518	1500	658	38	39	7	100	100	0	1578	1575	774	124	140	210	92	88	0	1.018	1.008	1.096	1.073	1.754	0.923	0.749	156	634	2934	2913	0.026	1480	1454	1462	1451	0
4	13	2	"YDL026W"	"YDL026W"	18280	14690	130	2727	2265	979	37	132	390	92	85	0	1183	1040	437	128	181	253	85	78	0	2.550	2.443	2.428	2.563	1.426	2.323	0.912	120	546	3745	3140	1.350	2690	1055	2228	912	0
4	14	2	"USO1"	"YDL058W"	18480	14680	130	3427	3123	1361	37	125	367	93	90	0	3343	3130	1548	126	172	211	92	91	0	1.054	1.027	1.031	1.127	1.525	0.978	0.888	120	593	6607	6090	0.076	3390	3217	3086	3004	0
4	15	2	"RAM1"	"YDL090C"	18680	14680	130	3250	2678	1643	38	43	70	96	90	0	1774	1518	961	124	160	527	72	65	0	1.947	1.894	1.825	2.077	1.869	1.852	0.789	120	666	4862	4034	0.961	3212	1650	2640	1394	0
4	16	2	"CPH1"	"YDR155C"	18910	14690	130	1241	1149	415	38	106	453	89	77	0	755	723	266	129	182	311	83	50	0	1.922	1.870	1.896	1.934	1.381	1.673	0.615	120	646	1829	1705	0.942	1203	626	1111	594	0
4	17	2	"YDR186C"	"YDR186C"	19100	14690	130	1032	996	484	38	64	209	90	85	0	1167	1154	579	125	156	181	89	84	0	0.954	0.931	0.918	0.958	1.469	0.864	0.894	120	584	2036	1987	-0.068	994	1042	958	1029	0
4	18	2	"SPR28"	"YDR218C"	19300	14690	130	855	850	403	45	47	17	100	100	0	563	567	304	124	138	142	87	75	0	1.845	1.817	1.777	1.899	1.485	1.620	0.839	120	613	1249	1248	0.884	810	439	805	443	0
4	19	2	"YDR157W"	"YDR157W"	19510	14700	140	2172	1847	759	51	67	136	96	95	0	1536	1343	585	124	181	443	83	75	0	1.502	1.473	1.468	1.613	1.711	1.322	0.685	156	696	3533	3015	0.587	2121	1412	1796	1219	0
4	20	2	"CCT6"	"YDR188W"	19690	14710	130	3284	3039	1181	56	87	134	99	96	0	1607	1415	585	127	177	320	88	81	0	2.181	2.316	2.296	2.422	1.537	2.257	0.921	120	581	4708	4271	1.125	3228	1480	2983	1288	0
4	21	2	"YDR220C"	"YDR220C"	19910	14710	140	2565	2390	980	53	84	194	94	91	0	2455	2207	931	128	179	359	90	89	0	1.080	1.124	1.128	1.185	1.482	1.047	0.808	156	829	4839	4416	0.110	2512	2327	2337	2079	0
4	1	3	"SAC3"	"YDR159W"	15910	14850	130	7460	6831	2278	37	49	102	99	98	0	4702	4331	1490	126	174	468	95	93	0	1.622	1.616	1.607	1.641	1.206	1.586	0.933	120	644	11999	10999	0.698	7423	4576	6794	4205	0
4	2	3	"RVB1"	"YDR190C"	16090	14840	130	2303	2148	894	38	55	117	95	94	0	3566	3315	1462	127	168	408	92	89	0	0.659	0.662	0.651	0.732	1.650	0.629	0.905	120	563	5704	5298	-0.602	2265	3439	2110	3188	0
4	3	3	"YDR222W"	"YDR222W"	16290	14850	140	2993	2667	1247	37	43	48	99	98	0	1806	1561	771	123	143	205	87	83	0	1.756	1.829	1.821	1.971	1.672	1.789	0.939	156	628	4639	4068	0.813	2956	1683	2630	1438	0
4	4	3	"TCI1"	"YDR161W"	16500	14870	130	4523	3985	1444	37	89	208	95	94	0	11573	10091	3884	125	262	578	93	93	0	0.392	0.396	0.392	0.443	1.605	0.380	0.970	120	556	15934	13914	-1.352	4486	11448	3948	9966	0
4	5	3	"NUP42"	"YDR192C"	16700	14860	140	4910	4144	1592	37	90	199	99	98	0	4881	4193	1656	127	279	836	92	85	0	1.025	1.010	1.008	1.047	1.390	0.946	0.831	156	649	9627	8173	0.036	4873	4754	4107	4066	0
4	6	3	"HTB1"	"YDR224C"	16920	14860	140	2951	2465	1060	37	43	43	100	98	0	4694	3967	1731	125	166	675	87	83	0	0.638	0.632	0.634	0.671	1.542	0.576	0.851	156	600	7483	6270	-0.649	2914	4569	2428	3842	0
4	7	3	"PAD1"	"YDR538W"	17110	14850	130	2872	2491	976	36	39	20	100	100	0	1743	1531	652	125	131	47	95	93	0	1.753	1.746	1.712	1.883	1.565	1.685	0.944	120	498	4454	3861	0.810	2836	1618	2455	1406	0
4	8	3	"RIP1"	"YEL024W"	17280	14860	140	3025	2581	1172	38	73	268	93	89	0	1442	1272	635	126	143	126	87	85	0	2.270	2.219	2.153	2.478	1.652	2.132	0.938	156	550	4303	3689	1.183	2987	1316	2543	1146	0
4	9	3	"HAT2"	"YEL056W"	17470	14860	130	2297	2105	993	37	84	301	93	88	0	2814	2545	1323	127	153	164	92	90	0	0.841	0.855	0.856	0.966	1.772	0.819	0.943	120	551	4947	4486	-0.250	2260	2687	2068	2418	0
4	10	3	"YDR540C"	"YDR540C"	17680	14870	140	2078	1995	901	36	42	45	98	98	0	1111	1041	471	125	149	275	85	76	0	2.071	2.139	2.148	2.247	1.506	1.800	0.564	156	630	3028	2875	1.050	2042	986	1959	916	0
4	11	3	"SNU13"	"YEL026W"	17880	14870	140	2663	2285	936	37	38	8	100	100	0	8290	6957	3104	125	126	30	99	98	0	0.322	0.329	0.331	0.361	1.667	0.317	0.949	156	672	10791	9080	-1.637	2626	8165	2248	6832	0
4	12	3	"PCM1"	"YEL058W"	18130	14880	140	4182	3648	1641	38	64	160	98	96	0	3553	3183	1506	125	149	153	93	91	0	1.209	1.181	1.184	1.291	1.695	1.165	0.948	156	646	7572	6668	0.274	4144	3428	3610	3058	0
4	13	3	"YDR542W"	"YDR542W"	18300	14880	140	16377	14689	6458	38	97	271	98	97	0	13544	12036	5764	127	168	187	94	93	0	1.218	1.230	1.234	1.342	1.695	1.208	0.950	156	589	29756	26560	0.284	16339	13417	14651	11909	0
4	14	3	"YEL028W"	"YEL028W"	18500	14880	130	2620	2490	1076	36	40	21	100	100	0	2478	2256	998	123	137	109	97	93	0	1.097	1.150	1.155	1.204	1.471	1.136	0.939	120	626	4939	4587	0.134	2584	2355	2454	2133	0
4	15	3	"YEL059W"	"YEL059W"	18720	14880	110	234	1048	1789	38	41	13	100	98	0	319	1119	1812	123	132	75	80	61	0	1.000	1.014	1.021	1.125	2.212	0.983	0.890	80	524	392	2006	0.000	196	196	1010	996	-100
4	16	3	"YDR544C"	"YDR544C"	18900	14900	130	35535	29920	18175	40	318	1253	95	91	0	18811	15731	10324	131	288	720	85	83	0	1.900	1.915	1.907	2.395	2.064	1.886	0.941	120	530	54175	45480	0.926	35495	18680	29880	15600	0
4	17	3	"ECM10"	"YEL030W"	19080	14880	130	5507	4531	1933	39	304	1225	89	80	0	7169	5870	2717	128	275	681	90	88	0	0.777	0.782	0.778	0.820	1.523	0.826	0.852	120	556	12509	10234	-0.365	5468	7041	4492	5742	0
4	18	3	"CIN8"	"YEL061C"	19290	14890	130	1498	1460	515	45	47	12	100	100	0	1730	1597	622	125	132	67	98	97	0	0.905	0.961	0.970	1.031	1.564	0.936	0.924	120	663	3058	2887	-0.144	1453	1605	1415	1472	0
4	19	3	"YFR022W"	"YFR022W"	19520	14910	130	7324	6270	2581	51	83	188	99	97	0	13200	10994	4952	125	213	530	96	95	0	0.556	0.572	0.567	0.609	1.295	0.551	0.955	120	558	20348	17088	-0.846	7273	13075	6219	10869	0
4	20	3	"RPN12"	"YFR052W"	19710	14900	140	3394	2794	1194	56	88	181	98	96	0	4001	3317	1520	126	209	422	92	88	0	0.861	0.858	0.867	0.935	1.754	0.818	0.916	156	625	7213	5929	-0.215	3338	3875	2738	3191	0
4	21	3	"CWH41"	"YGL027C"	19910	14910	130	9049	7973	3070	55	89	238	99	97	0	8435	7258	2999	127	200	389	93	93	0	1.083	1.110	1.118	1.207	1.438	1.087	0.954	120	644	17302	15049	0.114	8994	8308	7918	7131	0
4	1	4	"YFR024C"	"YFR024C"	15910	15050	140	5153	4212	1902	37	41	37	98	98	0	12390	9967	4984	126	150	241	94	92	0	0.417	0.424	0.419	0.482	1.819	0.405	0.950	156	750	17380	14016	-1.261	5116	12264	4175	9841	0
4	2	4	"YFR054C"	"YFR054C"	16100	15050	140	3068	2519	1136	38	53	77	99	96	0	5551	4513	2253	128	166	234	92	89	0	0.559	0.566	0.559	0.659	1.844	0.537	0.948	156	592	8453	6866	-0.840	3030	5423	2481	4385	0
4	3	4	"CGR1"	"YGL029W"	16290	15050	140	1854	1550	609	38	50	63	97	96	0	3614	3139	1232	124	155	222	95	92	0	0.520	0.501	0.507	0.543	1.972	0.492	0.936	156	596	5306	4527	-0.942	1816	3490	1512	3015	0
4	4	4	"HIS2"	"YFR025C"	16500	15050	140	3580	2930	1392	38	57	119	97	95	0	2540	2104	1054	124	171	334	86	82	0	1.466	1.461	1.450	1.583	1.886	1.442	0.909	156	664	5958	4872	0.552	3542	2416	2892	1980	0
4	5	4	"YFR056C"	"YFR056C"	16710	15070	130	2426	1994	846	37	88	276	96	92	0	1302	1127	525	125	177	456	80	65	0	2.030	1.953	1.953	2.099	1.461	1.595	0.550	120	529	3566	2959	1.021	2389	1177	1957	1002	0
4	6	4	"RPL24A"	"YGL031C"	16880	15050	130	2428	2113	884	38	86	273	93	89	0	2384	2022	889	123	171	449	86	81	0	1.057	1.093	1.097	1.222	1.949	1.079	0.930	120	540	4651	3974	0.080	2390	2261	2075	1899	0
4	7	4	"ECO1"	"YFR027W"	17090	15060	130	6255	5336	2054	38	42	21	100	100	0	5094	4315	1824	124	128	35	96	94	0	1.251	1.264	1.236	1.362	1.609	1.224	0.938	120	577	11187	9489	0.323	6217	4970	5298	4191	0
4	8	4	"YGL001C"	"YGL001C"	17280	15060	140	4021	3268	1421	37	40	19	100	99	0	15750	12494	5899	126	131	39	100	100	0	0.255	0.261	0.259	0.284	1.619	0.250	0.949	156	615	19608	15599	-1.971	3984	15624	3231	12368	0
4	9	4	"HOP2"	"YGL033W"	17490	15070	130	4362	3925	1467	37	48	92	95	95	0	5751	5245	2066	126	151	169	95	95	0	0.769	0.760	0.763	0.772	1.368	0.740	0.944	120	646	9950	9007	-0.379	4325	5625	3888	5119	0
4	10	4	"MRP13"	"YGR084C"	17690	15060	130	6129	5406	1885	36	49	92	100	100	0	1927	1700	653	128	151	173	90	89	0	3.387	3.416	3.406	3.595	1.463	3.413	0.914	120	648	7892	6942	1.760	6093	1799	5370	1572	0
4	11	4	"SPT6"	"YGR116W"	17920	15070	130	968	1078	693	37	38	10	100	100	0	1120	1184	788	129	142	176	90	85	0	0.939	0.987	0.987	1.069	1.617	0.879	0.823	120	642	1922	2096	-0.090	931	991	1041	1055	0
4	12	4	"RPL24B"	"YGR148C"	18110	15090	130	3824	3309	1244	37	84	210	95	95	0	2343	1980	819	129	177	249	92	90	0	1.710	1.768	1.813	1.860	1.325	1.701	0.935	120	557	6001	5123	0.774	3787	2214	3272	1851	0
4	13	4	"YGR086C"	"YGR086C"	18320	15090	130	3311	2777	1100	38	92	215	94	94	0	2222	1944	779	129	179	201	93	89	0	1.564	1.509	1.521	1.546	1.256	1.492	0.946	120	557	5366	4554	0.645	3273	2093	2739	1815	0
4	14	4	"RPS23A"	"YGR118W"	18500	15080	140	5679	4790	1960	37	45	50	100	100	0	5670	4818	2093	121	133	69	98	97	0	1.017	1.012	1.014	1.115	1.613	0.990	0.954	156	687	11191	9450	0.024	5642	5549	4753	4697	0
4	15	4	"YGR150C"	"YGR150C"	18730	15090	130	1463	1886	1252	38	41	16	98	97	0	2326	2682	1613	122	129	61	94	92	0	0.647	0.722	0.698	0.760	1.672	0.724	0.923	120	579	3629	4408	-0.629	1425	2204	1848	2560	0
4	16	4	"CTT1"	"YGR088W"	18900	15080	150	122	1907	2942	39	204	1067	32	27	0	73	592	960	123	212	589	26	17	0	-1.660	3.983	3.314	1.271	9.015	3.570	0.803	156	587	33	2337	Error	83	-50	1868	469	-100
4	17	4	"SEC35"	"YGR120C"	19110	15080	140	3152	2847	2524	39	162	889	68	60	0	1935	1617	1183	123	187	502	67	58	0	1.718	1.880	1.743	1.832	2.411	2.312	0.768	156	628	4925	4302	0.781	3113	1812	2808	1494	0
4	18	4	"RSR1"	"YGR152C"	19300	15090	130	4095	3454	1711	47	79	364	94	89	0	2882	2456	1442	124	143	134	92	89	0	1.468	1.461	1.465	1.612	2.095	1.472	0.798	120	524	6806	5739	0.554	4048	2758	3407	2332	0
4	19	4	"YGR090W"	"YGR090W"	19490	15090	140	4133	3864	1978	52	77	133	98	97	0	2138	1987	1022	127	162	218	92	87	0	2.029	2.049	2.028	2.177	1.572	2.060	0.889	156	644	6092	5672	1.021	4081	2011	3812	1860	0
4	20	4	"YGR122W"	"YGR122W"	19690	15100	130	4582	3920	1475	55	74	88	100	99	0	1505	1336	539	128	179	291	89	82	0	3.288	3.200	3.183	3.408	1.434	3.170	0.816	120	626	5904	5073	1.717	4527	1377	3865	1208	0
4	21	4	"YGR154C"	"YGR154C"	19930	15100	130	3770	3534	1219	52	59	89	100	100	0	2218	2099	746	126	165	266	96	92	0	1.777	1.765	1.778	1.808	1.393	1.748	0.874	120	711	5810	5455	0.830	3718	2092	3482	1973	0
4	1	5	"ORC6"	"YHR118C"	15910	15250	130	1976	1916	772	37	39	8	100	100	0	2889	2785	1192	124	140	218	95	95	0	0.701	0.706	0.698	0.750	1.416	0.673	0.947	120	703	4704	4540	-0.512	1939	2765	1879	2661	0
4	2	5	"IMP3"	"YHR148W"	16140	15250	130	4684	4201	1336	38	51	72	100	100	0	3902	3583	1134	126	158	228	98	98	0	1.230	1.204	1.216	1.229	1.246	1.187	0.953	120	566	8422	7620	0.299	4646	3776	4163	3457	0
4	3	5	"YHR180W"	"YHR180W"	16330	15260	120	1046	1277	909	38	57	98	94	91	0	608	766	494	126	167	328	65	44	0	2.091	1.936	1.930	1.965	1.400	0.431	0.115	120	508	1490	1879	1.064	1008	482	1239	640	0
4	4	5	"MSH1"	"YHR120W"	16520	15270	130	744	698	297	37	56	95	91	89	0	1485	1337	668	128	167	279	84	80	0	0.521	0.547	0.553	0.601	1.554	0.451	0.804	120	573	2064	1870	-0.941	707	1357	661	1209	0
4	5	5	"YHR150W"	"YHR150W"	16710	15260	140	2162	1905	841	37	78	247	94	89	0	1209	1105	654	126	200	549	74	47	0	1.962	1.908	1.985	2.108	1.510	1.399	0.385	156	558	3208	2847	0.972	2125	1083	1868	979	0
4	6	5	"YHR182W"	"YHR182W"	16910	15260	140	512	535	300	36	61	204	82	55	0	1335	1417	847	122	180	539	79	55	0	0.392	0.385	0.380	0.425	1.619	0.315	0.788	156	574	1689	1794	-1.350	476	1213	499	1295	0
4	7	5	"YHR122W"	"YHR122W"	17100	15260	140	1663	1443	717	36	37	9	99	98	0	1064	926	471	123	144	204	83	77	0	1.729	1.752	1.740	1.777	1.632	1.699	0.936	156	595	2568	2210	0.790	1627	941	1407	803	0
4	8	5	"SPO12"	"YHR152W"	17290	15260	130	3073	2628	918	36	53	187	98	95	0	2051	1840	650	125	152	228	93	92	0	1.577	1.511	1.525	1.566	1.335	1.507	0.931	120	620	4963	4307	0.657	3037	1926	2592	1715	0
4	9	5	"SSP1"	"YHR184W"	17510	15280	130	1213	1171	471	37	59	113	95	95	0	1053	987	428	126	150	150	91	87	0	1.269	1.317	1.284	1.434	1.656	1.046	0.662	120	624	2103	1995	0.343	1176	927	1134	861	0
4	10	5	"NDT80"	"YHR124W"	17710	15280	130	2319	2349	951	37	63	117	97	95	0	1480	1460	619	129	158	158	94	92	0	1.689	1.737	1.753	1.808	1.474	1.704	0.923	120	632	3633	3643	0.756	2282	1351	2312	1331	0
4	11	5	"ESC4"	"YHR154W"	17930	15280	130	3219	2992	1421	37	54	108	95	93	0	2119	1991	976	129	159	222	91	91	0	1.599	1.587	1.580	1.603	1.279	1.552	0.917	120	563	5172	4817	0.677	3182	1990	2955	1862	0
4	12	5	"YHR186C"	"YHR186C"	18100	15270	140	645	887	681	37	52	120	94	88	0	516	713	560	126	164	283	70	32	0	1.559	1.448	1.513	1.578	1.446	1.209	0.705	156	590	998	1437	0.641	608	390	850	587	0
4	13	5	"YJL058C"	"YJL058C"	18300	15280	130	5652	4740	2005	37	41	33	100	100	0	14344	11718	5292	126	146	199	96	95	0	0.395	0.406	0.400	0.437	1.457	0.389	0.971	120	580	19833	16295	-1.340	5615	14218	4703	11592	0
4	14	5	"DPB11"	"YJL090C"	18500	15280	130	7560	6611	2219	37	47	90	100	100	0	3116	2679	1042	124	158	296	95	90	0	2.514	2.573	2.512	2.800	1.442	2.481	0.962	120	637	10515	9129	1.330	7523	2992	6574	2555	0
4	15	5	"YJL122W"	"YJL122W"	18730	15290	140	2919	2415	1123	37	40	13	100	100	0	1374	1155	553	123	145	233	83	76	0	2.304	2.304	2.276	2.465	1.540	2.235	0.775	156	629	4133	3410	1.204	2882	1251	2378	1032	0
4	16	5	"YJL060W"	"YJL060W"	18920	15290	140	3776	3148	1385	37	50	75	98	96	0	1887	1644	711	123	143	166	91	91	0	2.120	2.045	2.041	2.095	1.331	2.051	0.965	156	649	5503	4632	1.084	3739	1764	3111	1521	0
4	17	5	"HPR5"	"YJL092W"	19140	15290	140	7788	6409	2769	39	69	334	98	94	0	7604	6120	2773	124	137	109	97	96	0	1.036	1.062	1.065	1.170	1.613	1.051	0.966	156	619	15229	12366	0.051	7749	7480	6370	5996	0
4	18	5	"LSM1"	"YJL124C"	19320	15300	140	4051	3237	1558	51	57	53	100	98	0	1408	1262	627	125	137	74	91	89	0	3.118	2.802	2.735	2.936	1.426	2.765	0.936	156	577	5283	4323	1.640	4000	1283	3186	1137	0
4	19	5	"LAS21"	"YJL062W"	19510	15310	130	7419	6361	2648	54	108	183	96	96	0	2050	1763	800	128	160	167	90	88	0	3.832	3.857	3.850	4.132	1.473	3.800	0.947	120	547	9287	7942	1.938	7365	1922	6307	1635	0
4	20	5	"YJL094C"	"YJL094C"	19710	15300	130	7742	6639	2892	55	123	212	97	95	0	11111	9279	4574	131	198	307	94	94	0	0.700	0.720	0.713	0.823	1.779	0.686	0.953	120	560	18667	15732	-0.514	7687	10980	6584	9148	0
4	21	5	"NIT2"	"YJL126W"	19900	15300	140	8372	6828	2754	50	67	110	100	100	0	5854	4880	2083	128	163	214	96	95	0	1.453	1.426	1.434	1.551	1.539	1.414	0.958	156	762	14048	11530	0.539	8322	5726	6778	4752	0
4	1	6	"YJL064W"	"YJL064W"	15890	15450	140	2668	2262	1124	36	37	7	100	100	0	1908	1612	841	123	129	71	92	91	0	1.475	1.495	1.507	1.682	1.753	1.447	0.944	156	748	4417	3715	0.560	2632	1785	2226	1489	0
4	2	6	"MRPL49"	"YJL096W"	16110	15450	140	3504	2959	1201	36	41	45	100	98	0	1795	1611	793	125	137	105	94	93	0	2.077	1.967	2.051	2.065	1.589	1.958	0.807	156	591	5138	4409	1.054	3468	1670	2923	1486	0
4	3	6	"PBS2"	"YJL128C"	16290	15450	140	4244	3720	1560	36	42	49	100	100	0	1809	1649	742	124	153	254	91	85	0	2.497	2.416	2.386	2.571	1.408	2.370	0.937	156	575	5893	5209	1.320	4208	1685	3684	1525	0
4	4	6	"YKL054C"	"YKL054C"	16520	15470	130	230	223	80	36	42	29	92	90	0	300	290	118	125	146	179	47	2	0	1.109	1.133	1.093	1.081	2.227	0.768	0.535	120	590	369	352	0.149	194	175	187	165	0
4	5	6	"YKL086W"	"YKL086W"	16720	15450	140	4076	3513	1856	37	52	77	99	96	0	3241	2834	1562	128	176	373	88	82	0	1.297	1.285	1.277	1.395	1.630	1.256	0.933	156	556	7152	6182	0.376	4039	3113	3476	2706	0
4	6	6	"SBA1"	"YKL117W"	16900	15450	130	3579	3084	1327	36	40	23	100	100	0	6551	5596	2609	126	160	358	94	92	0	0.551	0.557	0.561	0.605	1.417	0.540	0.953	120	535	9968	8518	-0.859	3543	6425	3048	5470	0
4	7	6	"YKL056C"	"YKL056C"	17110	15460	130	1153	1005	422	35	37	11	100	99	0	481	452	174	125	145	203	76	32	0	3.140	2.966	3.017	3.067	1.600	2.626	0.381	120	616	1474	1297	1.651	1118	356	970	327	0
4	8	6	"YKL088W"	"YKL088W"	17310	15480	130	6067	5342	2402	36	142	573	95	90	0	3359	2877	1431	127	199	370	83	81	0	1.866	1.929	1.926	2.275	1.595	1.861	0.962	120	567	9263	8056	0.900	6031	3232	5306	2750	0
4	9	6	"VPH2"	"YKL119C"	17510	15470	140	2051	1752	728	37	150	571	86	77	0	3520	2970	1312	128	214	427	90	85	0	0.594	0.603	0.600	0.660	1.592	0.639	0.811	156	652	5406	4557	-0.752	2014	3392	1715	2842	0
4	10	6	"TOA2"	"YKL058W"	17710	15460	130	2712	2330	933	37	43	31	100	98	0	4780	4085	1717	127	140	103	95	95	0	0.575	0.579	0.575	0.634	1.671	0.566	0.953	120	530	7328	6251	-0.799	2675	4653	2293	3958	0
4	11	6	"YKL090W"	"YKL090W"	17880	15470	130	1516	1440	722	37	42	26	98	97	0	581	568	256	126	137	97	89	80	0	3.251	3.174	3.133	3.121	1.759	2.916	0.442	120	560	1934	1845	1.701	1479	455	1403	442	0
4	12	6	"YKL121W"	"YKL121W"	18090	15470	130	1338	1546	829	37	37	7	100	100	0	915	1119	625	123	139	209	90	85	0	1.643	1.515	1.554	1.672	1.644	1.438	0.887	120	594	2093	2505	0.716	1301	792	1509	996	0
4	13	6	"FBA1"	"YKL060C"	18300	15480	130	2247	1922	794	36	38	9	100	99	0	5286	4327	1983	125	141	190	93	93	0	0.428	0.449	0.441	0.498	1.635	0.426	0.968	120	610	7372	6088	-1.223	2211	5161	1886	4202	0
4	14	6	"BUD2"	"YKL092C"	18500	15490	130	3139	3047	1297	37	54	127	97	96	0	5131	4865	2305	125	167	302	95	95	0	0.620	0.635	0.640	0.684	1.471	0.612	0.957	120	559	8108	7750	-0.690	3102	5006	3010	4740	0
4	15	6	"YKL123W"	"YKL123W"	18700	15480	140	2599	2221	975	38	54	118	98	95	0	3518	2987	1403	127	205	483	89	84	0	0.755	0.763	0.766	0.825	1.442	0.716	0.900	156	646	5952	5043	-0.405	2561	3391	2183	2860	0
4	16	6	"RIC1"	"YLR039C"	18920	15500	130	2462	2214	1014	38	75	167	95	92	0	2303	2095	1047	128	194	391	89	82	0	1.114	1.106	1.100	1.172	1.318	1.029	0.895	120	628	4599	4143	0.156	2424	2175	2176	1967	0
4	17	6	"RGR1"	"YLR071C"	19130	15500	130	1766	1761	900	40	75	155	95	92	0	1240	1234	616	130	164	170	92	87	0	1.555	1.559	1.551	1.578	1.583	1.537	0.947	120	594	2836	2825	0.637	1726	1110	1721	1104	0
4	18	6	"CDC45"	"YLR103C"	19330	15490	130	3201	2831	1251	52	63	71	100	97	0	4929	4415	2128	130	150	120	93	91	0	0.656	0.649	0.645	0.725	1.559	0.629	0.976	120	563	7948	7064	-0.608	3149	4799	2779	4285	0
4	19	6	"YLR041W"	"YLR041W"	19530	15500	140	2150	1768	858	53	75	99	94	92	0	2003	1702	858	129	151	111	91	89	0	1.119	1.090	1.098	1.169	1.418	1.065	0.966	156	611	3971	3288	0.162	2097	1874	1715	1573	0
4	20	6	"YLR073C"	"YLR073C"	19700	15490	120	2183	1907	759	50	63	74	98	97	0	2251	2037	892	128	142	112	95	94	0	1.005	0.973	0.958	1.044	1.459	0.937	0.962	120	492	4256	3766	0.007	2133	2123	1857	1909	0
4	21	6	"SEN2"	"YLR105C"	19910	15490	130	6858	6019	2064	48	52	36	100	100	0	8621	7503	2734	126	137	89	100	100	0	0.802	0.809	0.802	0.842	1.246	0.792	0.974	120	690	15305	13348	-0.319	6810	8495	5971	7377	0
4	1	7	"TRX1"	"YLR043C"	15890	15640	140	1220	1044	432	36	39	20	99	98	0	3535	2956	1364	124	129	74	96	96	0	0.347	0.356	0.351	0.391	1.886	0.336	0.931	156	776	4595	3840	-1.527	1184	3411	1008	2832	0
4	2	7	"RPL10"	"YLR075W"	16120	15650	140	1542	1348	670	36	42	27	98	98	0	801	698	364	125	135	94	83	80	0	2.228	2.290	2.214	2.555	1.932	1.601	0.314	156	601	2182	1885	1.156	1506	676	1312	573	0
4	3	7	"YLR107W"	"YLR107W"	16290	15650	140	2095	1844	841	36	39	16	100	99	0	1513	1354	647	123	132	92	93	91	0	1.481	1.469	1.423	1.485	1.624	1.441	0.899	156	583	3449	3039	0.567	2059	1390	1808	1231	0
4	4	7	"STU2"	"YLR045C"	16520	15660	140	7190	6032	2995	37	42	27	100	99	0	3885	3143	1681	124	163	629	85	76	0	1.902	1.986	1.933	2.323	1.892	1.912	0.802	156	621	10914	9014	0.927	7153	3761	5995	3019	0
4	5	7	"YLR077W"	"YLR077W"	16720	15660	140	5591	4728	2386	37	45	33	100	99	0	5371	4403	2436	128	175	674	85	80	0	1.059	1.097	1.102	1.241	1.714	1.061	0.939	156	541	10797	8966	0.083	5554	5243	4691	4275	0
4	6	7	"AHP1"	"YLR109W"	16910	15650	130	2041	1751	670	38	42	21	100	98	0	1241	1106	435	131	148	195	91	85	0	1.805	1.757	1.744	1.836	1.503	1.735	0.916	120	621	3113	2688	0.852	2003	1110	1713	975	0
4	7	7	"YLR422W"	"YLR422W"	17150	15670	140	1429	1327	668	36	38	11	100	100	0	1277	1155	582	125	162	429	83	65	0	1.209	1.253	1.241	1.369	1.737	0.982	0.541	156	665	2545	2321	0.274	1393	1152	1291	1030	0
4	8	7	"YLR454W"	"YLR454W"	17330	15670	140	1404	1271	738	35	84	421	82	66	0	1597	1518	876	125	215	630	73	55	0	0.930	0.887	0.899	0.957	1.697	0.779	0.762	156	569	2841	2629	-0.105	1369	1472	1236	1393	0
4	9	7	"PPZ1"	"YML016C"	17520	15680	130	4387	3979	1974	36	68	240	95	94	0	7480	6615	3580	128	244	643	88	84	0	0.592	0.608	0.586	0.662	1.657	0.574	0.914	120	514	11703	10430	-0.757	4351	7352	3943	6487	0
4	10	7	"YLR424W"	"YLR424W"	17720	15680	140	6487	5805	3166	37	66	221	96	92	0	7157	6163	3574	128	198	437	91	87	0	0.918	0.956	0.938	1.099	1.855	0.928	0.925	156	607	13479	11803	-0.124	6450	7029	5768	6035	0
4	11	7	"YLR456W"	"YLR456W"	17900	15670	130	3135	2797	1066	37	42	32	100	100	0	4558	3891	1557	124	133	66	98	96	0	0.699	0.733	0.747	0.786	1.599	0.715	0.921	120	574	7532	6527	-0.517	3098	4434	2760	3767	0
4	12	7	"YML018C"	"YML018C"	18110	15670	140	3946	3473	1645	36	42	33	99	99	0	8980	7551	3528	125	138	84	100	98	0	0.442	0.463	0.462	0.471	1.759	0.455	0.941	156	718	12765	10863	-1.179	3910	8855	3437	7426	0
4	13	7	"YLR426W"	"YLR426W"	18330	15680	140	4341	3602	1724	37	40	21	100	99	0	2891	2397	1179	126	137	76	95	92	0	1.557	1.570	1.554	1.697	1.617	1.568	0.921	156	602	7069	5836	0.638	4304	2765	3565	2271	0
4	14	7	"YLR458W"	"YLR458W"	18520	15680	140	2949	2496	1092	37	45	83	99	98	0	1514	1284	560	126	144	182	90	85	0	2.098	2.123	2.180	2.324	1.848	2.127	0.932	156	522	4300	3617	1.069	2912	1388	2459	1158	0
4	15	7	"YML020W"	"YML020W"	18710	15690	140	5632	5120	2909	38	43	23	100	98	0	5632	4805	3043	128	197	717	83	76	0	1.016	1.087	1.079	1.326	2.035	1.026	0.937	156	539	11098	9759	0.023	5594	5504	5082	4677	0
4	16	7	"YLR428C"	"YLR428C"	18900	15690	130	2859	2353	1125	38	59	131	91	90	0	1666	1413	702	129	199	684	77	58	0	1.835	1.803	1.773	1.768	1.801	1.410	0.451	120	606	4358	3599	0.876	2821	1537	2315	1284	0
4	17	7	"YLR460C"	"YLR460C"	19150	15690	140	5302	4705	2765	40	56	122	96	95	0	4524	3663	2209	127	140	118	94	92	0	1.197	1.319	1.297	1.404	1.715	1.306	0.937	156	636	9659	8201	0.259	5262	4397	4665	3536	0
4	18	7	"APT1"	"YML022W"	19310	15700	130	3122	2497	1307	51	78	152	93	90	0	2658	2104	1215	133	191	273	83	78	0	1.216	1.241	1.234	1.477	2.140	1.155	0.913	120	513	5596	4417	0.282	3071	2525	2446	1971	0
4	19	7	"HSC82"	"YMR186W"	19520	15710	130	999	879	452	52	81	147	87	80	0	953	838	458	133	186	256	75	66	0	1.155	1.173	1.122	1.222	1.573	1.041	0.850	120	555	1767	1532	0.208	947	820	827	705	0
4	20	7	"GUA1"	"YMR217W"	19730	15700	140	1876	1850	1167	49	55	39	98	96	0	2301	2160	1459	126	141	107	90	85	0	0.840	0.885	0.895	1.052	2.016	0.845	0.916	156	672	4002	3835	-0.252	1827	2175	1801	2034	0
4	21	7	"YMR250W"	"YMR250W"	19920	15700	130	812	844	490	47	57	76	99	91	0	805	795	471	125	148	156	83	70	0	1.125	1.190	1.210	1.324	1.762	1.158	0.904	120	691	1445	1467	0.170	765	680	797	670	0
4	1	8	"YMR188C"	"YMR188C"	15900	15850	130	1602	1450	785	37	56	87	93	91	0	1793	1600	876	126	155	183	90	80	0	0.939	0.959	0.937	1.000	1.516	0.928	0.921	120	694	3232	2887	-0.091	1565	1667	1413	1474	0
4	2	8	"ESC1"	"YMR219W"	16120	15860	130	149	143	64	39	64	96	58	6	0	238	231	109	129	158	163	28	1	0	1.009	1.020	0.793	0.753	2.472	0.717	0.743	120	563	219	206	0.013	110	109	104	102	0
4	3	8	"HOR7"	"YMR251W-A"	16320	15860	140	4538	3859	2176	37	44	31	98	98	0	2346	2030	1175	124	134	105	91	87	0	2.026	2.005	2.002	2.284	1.895	2.002	0.918	156	643	6723	5728	1.018	4501	2222	3822	1906	0
4	4	8	"SGS1"	"YMR190C"	16550	15860	140	818	756	345	36	42	31	98	97	0	1604	1463	782	124	158	662	75	58	0	0.528	0.538	0.535	0.622	2.022	0.288	0.492	156	526	2262	2059	-0.920	782	1480	720	1339	0
4	5	8	"YMR221C"	"YMR221C"	16710	15850	140	683	765	460	36	46	68	93	88	0	1300	1320	778	126	166	662	74	41	0	0.551	0.611	0.619	0.674	2.090	0.586	0.893	156	534	1821	1923	-0.860	647	1174	729	1194	0
4	6	8	"YMR253C"	"YMR253C"	16910	15850	130	673	638	250	39	42	15	100	100	0	765	793	529	128	138	162	89	82	0	0.995	0.901	0.979	1.060	1.843	0.690	0.655	120	590	1271	1264	-0.007	634	637	599	665	0
4	7	8	"YMR192W"	"YMR192W"	17100	15860	130	1096	1049	530	36	38	10	100	100	0	896	871	562	125	179	590	65	12	0	1.375	1.358	1.357	1.403	1.609	1.102	0.580	120	641	1831	1759	0.459	1060	771	1013	746	0
4	8	8	"UBP8"	"YMR223W"	17350	15870	130	2800	2506	1235	35	37	14	99	98	0	3751	3124	1673	126	205	710	85	74	0	0.763	0.824	0.813	0.901	1.621	0.716	0.772	120	599	6390	5469	-0.391	2765	3625	2471	2998	0
4	9	8	"GFD1"	"YMR255W"	17540	15870	140	2733	2298	1145	35	45	72	98	94	0	4068	3410	1769	129	223	588	85	80	0	0.685	0.690	0.694	0.782	1.836	0.647	0.875	156	501	6637	5544	-0.546	2698	3939	2263	3281	0
4	10	8	"LAP3"	"YNL239W"	17710	15870	130	4924	4338	1600	35	37	10	100	100	0	1737	1520	586	124	151	264	90	86	0	3.031	3.082	3.022	3.254	1.489	3.063	0.937	120	488	6502	5699	1.600	4889	1613	4303	1396	0
4	11	8	"BNI1"	"YNL271C"	17910	15880	130	1050	1079	583	37	70	153	91	85	0	1030	1019	588	126	158	162	83	78	0	1.121	1.167	1.151	1.281	1.629	1.079	0.925	120	656	1917	1935	0.164	1013	904	1042	893	0
4	12	8	"YNL303W"	"YNL303W"	18130	15880	130	1236	1044	552	38	76	146	88	78	0	1602	1319	735	133	184	228	78	74	0	0.816	0.848	0.829	0.916	1.427	0.775	0.864	120	592	2667	2192	-0.294	1198	1469	1006	1186	0
4	13	8	"ZWF1"	"YNL241C"	18330	15880	150	2493	1994	1058	36	47	58	98	96	0	3819	3206	1812	128	153	174	92	86	0	0.666	0.636	0.626	0.728	1.820	0.613	0.956	156	676	6148	5036	-0.587	2457	3691	1958	3078	0
4	14	8	"TOF1"	"YNL273W"	18540	15880	140	1431	1369	698	36	37	8	100	99	0	1755	1714	982	124	142	253	87	79	0	0.855	0.838	0.842	0.949	1.650	0.779	0.925	156	546	3026	2923	-0.225	1395	1631	1333	1590	0
4	15	8	"YNL305C"	"YNL305C"	18730	15880	140	2923	2416	1146	38	41	18	100	100	0	1322	1102	509	126	176	669	70	22	0	2.412	2.436	2.490	2.651	1.517	2.399	0.735	156	542	4081	3354	1.270	2885	1196	2378	976	0
4	16	8	"SLA2"	"YNL243W"	18940	15890	130	5510	4473	2199	38	69	187	95	94	0	2209	1801	977	127	185	618	79	66	0	2.628	2.649	2.615	3.044	1.682	2.543	0.944	120	594	7554	6109	1.394	5472	2082	4435	1674	0
4	17	8	"YNL275W"	"YNL275W"	19130	15890	140	4835	3934	2038	41	60	110	97	95	0	9361	7291	3917	128	150	127	96	95	0	0.519	0.543	0.548	0.602	1.598	0.530	0.963	156	596	14027	11056	-0.946	4794	9233	3893	7163	0
4	18	8	"MCK1"	"YNL307C"	19340	15890	140	3941	3277	1528	50	61	84	98	97	0	1023	871	413	130	161	201	83	75	0	4.357	4.355	4.384	4.737	1.587	4.319	0.848	156	497	4784	3968	2.123	3891	893	3227	741	0
4	19	8	"YNL245C"	"YNL245C"	19500	15890	140	2619	2212	982	52	67	74	100	98	0	1492	1264	599	128	172	230	85	78	0	1.882	1.901	1.904	2.133	1.634	1.853	0.909	156	547	3931	3296	0.912	2567	1364	2160	1136	0
4	20	8	"MET2"	"YNL277W"	19710	15890	130	4722	4143	1453	48	50	11	100	100	0	2597	2317	975	123	138	142	97	95	0	1.889	1.866	1.892	2.079	1.651	1.817	0.882	120	617	7148	6289	0.918	4674	2474	4095	2194	0
4	21	8	"STB1"	"YNL309W"	19940	15910	130	5917	4746	2506	46	69	118	98	96	0	3635	2828	1595	124	149	129	91	86	0	1.672	1.738	1.732	2.038	1.663	1.726	0.945	120	705	9382	7404	0.742	5871	3511	4700	2704	0
4	1	9	"YOR041C"	"YOR041C"	15940	16040	140	1939	1597	647	37	51	81	98	98	0	849	782	325	126	156	189	87	76	0	2.631	2.378	2.396	2.553	1.492	2.320	0.781	156	696	2625	2216	1.395	1902	723	1560	656	0
4	2	9	"YOR073W"	"YOR073W"	16120	16050	140	2841	2621	1260	37	41	20	100	100	0	3994	3631	1969	127	145	135	97	93	0	0.725	0.737	0.748	0.842	1.492	0.703	0.956	156	536	6671	6088	-0.464	2804	3867	2584	3504	0
4	3	9	"YOR105W"	"YOR105W"	16340	16060	150	1354	1178	522	37	41	28	100	100	0	566	514	204	128	140	115	85	75	0	3.007	2.956	2.872	3.004	1.335	2.917	0.717	156	603	1755	1527	1.588	1317	438	1141	386	0
4	4	9	"WHI2"	"YOR043W"	16520	16050	140	3826	3193	1663	37	42	30	100	99	0	2304	1971	1069	126	137	92	95	92	0	1.740	1.711	1.731	1.892	1.512	1.687	0.953	156	588	5967	5001	0.799	3789	2178	3156	1845	0
4	5	9	"UFE1"	"YOR075W"	16730	16060	130	5738	4911	2326	37	50	83	98	97	0	9764	8051	4086	127	155	181	96	95	0	0.592	0.615	0.608	0.668	1.514	0.589	0.955	120	553	15338	12798	-0.757	5701	9637	4874	7924	0
4	6	9	"YOR107W"	"YOR107W"	16920	16070	140	2623	2335	1149	37	50	80	99	98	0	1241	1219	750	125	148	157	91	81	0	2.317	2.101	2.265	2.327	1.599	2.004	0.757	156	602	3702	3392	1.212	2586	1116	2298	1094	0
4	7	9	"TOM6"	"YOR045W"	17090	16060	130	982	853	398	36	38	11	100	99	0	2708	2232	1067	125	132	55	94	91	0	0.366	0.388	0.381	0.427	1.671	0.377	0.945	120	573	3529	2924	-1.449	946	2583	817	2107	0
4	8	9	"RTS2"	"YOR077W"	17310	16060	130	2923	2513	973	36	36	6	100	100	0	1392	1239	496	126	150	403	85	78	0	2.280	2.226	2.264	2.510	1.758	2.191	0.872	120	650	4153	3590	1.189	2887	1266	2477	1113	0
4	9	9	"INP53"	"YOR109W"	17520	16060	130	4145	3963	1784	36	57	147	99	98	0	2400	2272	1049	128	167	287	91	86	0	1.809	1.832	1.830	1.902	1.327	1.846	0.920	120	530	6381	6071	0.855	4109	2272	3927	2144	0
4	10	9	"STD1"	"YOR047C"	17690	16070	140	6600	5393	2595	36	57	148	98	96	0	5081	3984	2084	125	169	303	91	85	0	1.324	1.388	1.391	1.583	1.638	1.350	0.959	156	621	11520	9216	0.405	6564	4956	5357	3859	0
4	11	9	"ATX2"	"YOR079C"	17920	16080	130	4135	3481	1796	36	57	128	95	93	0	2578	2180	1181	127	156	200	85	83	0	1.672	1.678	1.667	1.887	1.671	1.625	0.939	120	589	6550	5498	0.742	4099	2451	3445	2053	0
4	12	9	"YOR111W"	"YOR111W"	18100	16070	140	3135	2628	1273	37	67	143	99	94	0	2195	1885	966	130	175	246	87	83	0	1.500	1.476	1.460	1.656	1.664	1.430	0.914	156	658	5163	4346	0.585	3098	2065	2591	1755	0
4	13	9	"YPL030W"	"YPL030W"	18320	16080	130	2736	2712	1601	35	41	36	98	96	0	2244	2132	1303	127	155	201	84	80	0	1.276	1.335	1.306	1.572	1.895	1.199	0.777	120	639	4818	4682	0.351	2701	2117	2677	2005	0
4	14	9	"YPL062W"	"YPL062W"	18550	16080	140	1232	1033	490	37	51	90	97	91	0	533	485	211	126	163	319	62	6	0	2.936	2.774	2.792	2.933	1.622	2.692	0.883	156	649	1602	1355	1.554	1195	407	996	359	0
4	15	9	"SEC62"	"YPL094C"	18750	16080	140	4057	3314	1448	38	39	9	100	100	0	1375	1172	520	125	148	313	81	74	0	3.215	3.129	3.129	3.291	1.381	3.076	0.701	156	564	5269	4323	1.685	4019	1250	3276	1047	0
4	16	9	"SVL3"	"YPL032C"	18920	16100	130	4850	4162	2236	38	79	219	95	92	0	4696	3869	2352	128	175	259	89	83	0	1.053	1.102	1.096	1.314	1.708	1.033	0.960	120	556	9380	7865	0.075	4812	4568	4124	3741	0
4	17	9	"YPL064C"	"YPL064C"	19140	16090	140	3203	2744	1579	42	80	213	91	86	0	2905	2364	1461	127	181	363	79	73	0	1.138	1.208	1.224	1.438	1.814	1.142	0.905	156	658	5939	4939	0.186	3161	2778	2702	2237	0
4	18	9	"YPL096W"	"YPL096W"	19340	16090	140	6367	5427	2381	49	51	12	100	100	0	5819	4617	2272	124	144	312	96	94	0	1.109	1.197	1.185	1.339	1.518	1.155	0.957	156	549	12013	9871	0.150	6318	5695	5378	4493	0
4	19	9	"YPL034W"	"YPL034W"	19520	16100	130	3450	2672	1359	53	66	63	95	94	0	6347	5042	2760	128	217	671	84	80	0	0.546	0.533	0.530	0.591	1.567	0.489	0.905	120	485	9616	7533	-0.872	3397	6219	2619	4914	0
4	20	9	"YPL066W"	"YPL066W"	19710	16090	130	8441	7154	2620	49	60	59	100	100	0	3130	2789	1057	126	219	690	89	83	0	2.794	2.668	2.694	2.823	1.368	2.681	0.764	120	552	11396	9768	1.482	8392	3004	7105	2663	0
4	21	9	"YPL098C"	"YPL098C"	19900	16090	130	3687	3040	1474	45	48	19	100	100	0	1972	1747	887	125	137	241	90	84	0	1.972	1.846	1.897	1.939	1.640	1.823	0.793	120	651	5489	4617	0.980	3642	1847	2995	1622	0
4	1	10	"PMA2"	"YPL036W"	15940	16240	130	2750	2590	1595	37	39	12	99	98	0	2584	2508	1604	127	167	479	81	75	0	1.104	1.072	1.066	1.162	1.668	0.982	0.824	120	652	5170	4934	0.143	2713	2457	2553	2381	0
4	2	10	"YPL068C"	"YPL068C"	16140	16250	140	3671	3042	1462	37	39	10	100	100	0	3165	2636	1337	126	149	190	92	88	0	1.196	1.197	1.215	1.335	1.568	1.170	0.961	156	560	6673	5515	0.258	3634	3039	3005	2510	0
4	3	10	"YPL100W"	"YPL100W"	16290	16240	130	631	740	467	36	38	10	100	99	0	657	766	489	128	136	70	90	86	0	1.125	1.103	1.114	1.201	1.621	1.019	0.925	120	514	1124	1342	0.170	595	529	704	638	0
4	4	10	"NAT3"	"YPR131C"	16530	16260	130	1455	1231	639	37	44	47	96	93	0	1682	1460	792	130	143	103	87	81	0	0.914	0.898	0.888	1.044	1.804	0.813	0.877	120	631	2970	2524	-0.130	1418	1552	1194	1330	0
4	5	10	"TIF3"	"YPR163C"	16720	16250	130	2613	2295	1005	37	47	63	99	97	0	1325	1172	516	130	146	142	90	85	0	2.156	2.167	2.222	2.300	1.610	2.140	0.901	120	553	3771	3300	1.108	2576	1195	2258	1042	0
4	6	10	"YPR195C"	"YPR195C"	16900	16260	130	379	385	147	36	39	40	99	95	0	509	505	198	126	134	111	88	80	0	0.896	0.921	0.939	0.993	1.558	0.534	0.488	120	548	726	728	-0.159	343	383	349	379	0
4	7	10	"YPR133C"	"YPR133C"	17110	16260	130	621	555	245	36	37	7	98	98	0	433	418	196	126	134	59	86	80	0	1.906	1.777	1.807	1.901	1.588	1.601	0.775	120	587	892	811	0.930	585	307	519	292	0
4	8	10	"RHO1"	"YPR165W"	17300	16260	130	3246	2701	1197	36	37	9	100	100	0	2484	2099	1006	128	133	60	95	91	0	1.362	1.352	1.347	1.505	1.512	1.297	0.951	120	590	5566	4636	0.446	3210	2356	2665	1971	0
4	9	10	"YPR197C"	"YPR197C"	17500	16270	130	6203	5175	2610	38	74	215	94	91	0	4827	3950	2128	129	169	231	91	89	0	1.312	1.344	1.344	1.441	1.381	1.302	0.965	120	658	10863	8958	0.392	6165	4698	5137	3821	0
4	10	10	"CTF4"	"YPR135W"	17740	16260	130	218	383	389	37	71	205	45	24	0	299	446	403	128	173	236	38	21	0	1.058	1.088	1.052	1.242	1.953	0.796	0.608	120	599	352	664	0.082	181	171	346	318	0
4	11	10	"MET16"	"YPR167C"	17900	16270	110	160	298	330	36	37	8	100	97	0	218	375	365	128	140	112	41	28	0	1.378	1.061	1.086	1.247	2.335	0.775	0.642	80	455	214	509	0.462	124	90	262	247	0
4	12	10	"ARR1"	"YPR199C"	18130	16280	140	3940	3131	1563	36	39	25	100	98	0	2150	1744	927	130	150	167	86	82	0	1.933	1.918	1.893	2.094	1.418	1.852	0.949	156	661	5924	4709	0.951	3904	2020	3095	1614	0
4	13	10	"RRP9"	"YPR137W"	18320	16280	130	315	469	471	36	39	26	95	91	0	362	493	466	129	162	220	50	25	0	1.197	1.190	1.179	1.139	2.226	0.884	0.636	120	566	512	797	0.260	279	233	433	364	0
4	14	10	"YPR169W"	"YPR169W"	18530	16290	130	6081	4916	2267	39	54	97	98	96	0	3376	2777	1387	127	160	191	91	87	0	1.860	1.840	1.820	2.061	1.542	1.773	0.951	120	590	9291	7527	0.895	6042	3249	4877	2650	0
4	15	10	"ARR3"	"YPR201W"	18720	16270	130	5159	4529	1572	39	53	96	100	100	0	2448	2162	790	126	151	210	96	91	0	2.205	2.205	2.248	2.280	1.247	2.189	0.914	120	607	7442	6526	1.141	5120	2322	4490	2036	0
4	16	10	"CEN1"	"CEN1"	18950	16290	130	283	256	104	37	44	63	87	80	0	715	639	304	126	136	84	84	80	0	0.418	0.427	0.406	0.448	2.429	0.373	0.862	120	558	835	732	-1.260	246	589	219	513	0
4	17	10	"YBL091C-A"	"YBL091C-A"	19100	16290	130	1608	1411	536	40	45	55	100	98	0	3743	3211	1273	126	156	370	95	90	0	0.434	0.444	0.440	0.469	1.469	0.430	0.960	120	610	5185	4456	-1.206	1568	3617	1371	3085	0
4	18	10	"YBLWdelta8"	"YBLWdelta8"	19370	16290	150	727	647	377	49	52	14	93	91	0	839	744	453	125	142	272	70	57	0	0.950	0.966	0.979	1.025	1.743	0.885	0.858	156	727	1392	1217	-0.075	678	714	598	619	0
4	19	10	"YCRCtau1"	"YCRCtau1"	19570	16290	150	104	117	65	52	57	28	60	45	0	185	207	115	131	202	646	0	0	0	0.963	0.855	0.621	0.563	2.851	0.021	0.021	156	544	106	141	-0.054	52	54	65	76	0
4	20	10	"SNR189"	"SNR189"	19740	16300	140	440	396	157	46	70	126	86	71	0	434	428	172	131	180	422	23	0	0	1.300	1.178	1.186	1.212	1.635	0.726	0.425	156	588	697	647	0.379	394	303	350	297	0
4	21	10	"YCRWomega3"	"YCRWomega3"	19940	16290	130	2054	1798	725	44	46	26	100	100	0	2948	2523	1055	128	142	185	95	93	0	0.713	0.732	0.742	0.782	1.510	0.713	0.960	120	687	4830	4149	-0.488	2010	2820	1754	2395	0
4	1	11	"IntYDR064W"	"IntYDR064W"	15920	16450	130	1343	1150	573	36	38	13	96	95	0	1426	1220	640	129	173	516	75	63	0	1.008	1.021	1.021	1.073	1.897	0.947	0.868	120	632	2604	2205	0.011	1307	1297	1114	1091	0
4	2	11	"YDRWsigma4"	"YDRWsigma4"	16080	16450	130	224	227	91	36	39	14	97	95	0	310	309	123	125	153	264	26	0	0	1.016	1.038	0.983	1.113	1.815	0.883	0.764	120	556	373	375	0.023	188	185	191	184	0
4	3	11	"tG(CCC)D"	"tG(CCC)D"	16310	16450	140	169	173	68	37	40	16	96	94	0	303	315	128	128	137	83	82	54	0	0.754	0.727	0.693	0.714	1.643	0.428	0.482	156	638	307	323	-0.407	132	175	136	187	0
4	4	11	"YERWdelta12"	"YERWdelta12"	16470	16450	130	1407	1220	523	36	39	17	100	100	0	517	467	201	130	150	230	73	29	0	3.543	3.513	3.483	3.726	1.590	2.976	0.321	120	546	1758	1521	1.825	1371	387	1184	337	0
4	5	11	"IntYER133W"	"IntYER133W"	16680	16450	130	2110	1893	694	36	37	12	100	100	0	1607	1512	591	127	143	224	93	90	0	1.401	1.341	1.324	1.458	1.842	1.301	0.888	120	642	3554	3242	0.487	2074	1480	1857	1385	0
4	6	11	"YERCdelta26"	"YERCdelta26"	16940	16460	140	1531	1378	645	36	37	12	100	100	0	1382	1251	571	127	139	128	91	85	0	1.191	1.194	1.197	1.278	1.613	1.170	0.909	156	636	2750	2466	0.252	1495	1255	1342	1124	0
4	7	11	"iYAR044W-2"	"iYAR044W-2"	17090	16450	120	403	442	256	35	37	8	100	100	0	569	603	284	128	152	296	73	30	0	0.834	0.857	0.818	0.881	1.615	0.833	0.788	120	507	809	882	-0.261	368	441	407	475	0
4	8	11	"iYAR050W"	"iYAR050W"	17350	16460	140	1515	1317	595	36	37	9	100	99	0	2306	1990	857	129	188	872	81	66	0	0.679	0.688	0.702	0.722	1.840	0.654	0.864	156	705	3656	3142	-0.558	1479	2177	1281	1861	0
4	9	11	"iYARCdelta8-2"	"iYARCdelta8-2"	17540	16470	130	249	319	223	37	46	75	85	70	0	480	560	381	131	166	400	40	14	0	0.607	0.657	0.658	0.676	2.020	0.583	0.813	120	528	561	711	-0.719	212	349	282	429	0
4	10	11	"iYBLWdelta3"	"iYBLWdelta3"	17740	16470	140	574	548	272	37	39	14	100	98	0	1057	953	477	130	160	379	76	61	0	0.579	0.621	0.615	0.693	2.056	0.569	0.858	156	590	1464	1334	-0.788	537	927	511	823	0
4	11	11	"iYBL105C"	"iYBL105C"	17940	16470	140	4349	3804	1777	36	37	7	100	100	0	4831	4192	2012	129	136	83	98	98	0	0.917	0.927	0.941	1.005	1.716	0.910	0.909	156	600	9015	7831	-0.125	4313	4702	3768	4063	0
4	12	11	"iYBL101C"	"iYBL101C"	18140	16470	140	3932	3350	1606	35	36	6	100	100	0	1829	1529	765	131	140	103	85	84	0	2.295	2.371	2.367	2.600	1.794	2.377	0.889	156	546	5595	4713	1.199	3897	1698	3315	1398	0
4	13	11	"iYBL085W"	"iYBL085W"	18350	16480	140	1566	1415	773	36	37	7	100	100	0	3115	2617	1273	130	158	432	87	80	0	0.513	0.554	0.538	0.585	1.778	0.508	0.773	156	540	4515	3866	-0.964	1530	2985	1379	2487	0
4	14	11	"iYBL080C"	"iYBL080C"	18510	16480	120	1139	1183	643	38	39	7	100	100	0	579	594	301	127	155	445	50	8	0	2.436	2.452	2.430	2.618	1.874	1.338	0.169	120	499	1553	1612	1.284	1101	452	1145	467	0
4	15	11	"iYBL075C"	"iYBL075C"	18750	16480	130	3662	3127	1169	39	41	11	100	100	0	2453	2140	925	124	132	67	100	99	0	1.556	1.532	1.581	1.666	1.493	1.497	0.904	120	644	5952	5104	0.637	3623	2329	3088	2016	0
4	16	11	"iYBL056W"	"iYBL056W"	18920	16480	130	990	923	426	38	41	21	100	100	0	1081	1043	432	128	142	229	90	83	0	0.999	0.967	0.958	0.955	1.615	0.976	0.895	120	607	1905	1800	-0.002	952	953	885	915	0
4	17	11	"iYBL051C"	"iYBL051C"	19160	16490	130	2180	1902	730	40	43	15	100	100	0	1337	1170	431	128	145	254	90	83	0	1.770	1.787	1.804	1.841	1.466	1.742	0.705	120	536	3349	2904	0.824	2140	1209	1862	1042	0
4	18	11	"iYBL046W"	"iYBL046W"	19290	16490	140	792	785	378	52	53	14	100	100	0	907	856	409	127	133	78	94	88	0	0.949	1.005	1.013	1.113	1.946	0.779	0.611	156	695	1520	1462	-0.076	740	780	733	729	0
4	19	11	"iYBR250W"	"iYBR250W"	19570	16490	150	1592	1423	676	52	57	61	99	93	0	1029	952	469	129	143	164	87	77	0	1.711	1.666	1.685	1.810	1.900	1.577	0.726	156	648	2440	2194	0.775	1540	900	1371	823	0
4	20	11	"iYBR254C"	"iYBR254C"	19730	16510	130	1412	1197	588	45	86	164	90	81	0	1000	932	520	132	182	235	78	71	0	1.575	1.440	1.407	1.627	1.978	1.189	0.738	120	522	2235	1952	0.655	1367	868	1152	800	0
4	21	11	"iYBR259W"	"iYBR259W"	19960	16510	130	682	573	261	42	75	144	84	76	0	2585	2122	1127	131	171	170	86	84	0	0.261	0.267	0.259	0.306	2.121	0.242	0.884	120	686	3094	2522	-1.939	640	2454	531	1991	0
4	1	12	"iYBR279W"	"iYBR279W"	15910	16640	130	1427	1245	491	35	38	17	100	100	0	2691	2270	949	125	150	350	91	85	0	0.542	0.564	0.555	0.621	1.541	0.521	0.918	120	730	3958	3355	-0.882	1392	2566	1210	2145	0
4	2	12	"iYBR283C"	"iYBR283C"	16150	16650	140	1734	1663	763	36	38	9	100	100	0	534	505	218	126	140	191	81	56	0	4.162	4.293	4.229	4.562	1.611	4.163	0.731	156	687	2106	2006	2.057	1698	408	1627	379	0
4	3	12	"iYBR287W"	"iYBR287W"	16330	16660	130	506	443	189	38	44	24	97	94	0	889	761	338	130	157	206	80	73	0	0.617	0.642	0.659	0.699	1.662	0.576	0.855	120	561	1227	1036	-0.698	468	759	405	631	0
4	4	12	"iYCL075W"	"iYCL075W"	16560	16650	150	2653	2297	1106	37	45	34	99	99	0	2121	1872	973	130	166	313	83	79	0	1.314	1.297	1.296	1.507	1.695	1.218	0.888	156	658	4607	4002	0.394	2616	1991	2260	1742	0
4	5	12	"iYCL073C"	"iYCL073C"	16730	16650	130	4051	4012	1457	36	37	9	100	100	0	3558	3289	1241	126	152	279	98	96	0	1.170	1.257	1.261	1.310	1.291	1.203	0.938	120	531	7447	7139	0.226	4015	3432	3976	3163	0
4	6	12	"iYCL065W-0"	"iYCL065W-0"	16940	16660	140	1502	1434	715	36	38	13	100	100	0	2321	2147	1120	127	169	326	88	81	0	0.668	0.692	0.709	0.772	1.483	0.659	0.937	156	521	3660	3418	-0.582	1466	2194	1398	2020	0
4	7	12	"iYCL047C"	"iYCL047C"	17110	16660	140	1126	1009	414	36	37	12	100	100	0	2178	1875	825	129	163	314	89	85	0	0.532	0.557	0.557	0.627	1.673	0.527	0.937	156	564	3139	2719	-0.911	1090	2049	973	1746	0
4	8	12	"iYCL038C"	"iYCL038C"	17300	16650	130	803	755	285	35	36	7	100	100	0	1127	1064	419	129	197	926	51	0	0	0.770	0.770	0.776	0.806	1.366	0.136	0.148	120	627	1766	1655	-0.378	768	998	720	935	0
4	9	12	"iYCL033C"	"iYCL033C"	17540	16670	140	1054	917	364	35	37	14	100	99	0	1613	1427	586	128	198	959	74	10	0	0.686	0.679	0.686	0.722	1.531	0.207	0.257	156	619	2504	2181	-0.543	1019	1485	882	1299	0
4	10	12	"iYDL054C"	"iYDL054C"	17710	16660	140	3109	2641	1193	36	48	62	99	98	0	2695	2318	1143	129	154	368	89	82	0	1.198	1.190	1.189	1.322	1.607	1.106	0.874	156	557	5639	4794	0.260	3073	2566	2605	2189	0
4	11	12	"iYDL049C"	"iYDL049C"	17920	16670	140	2353	1997	880	36	44	51	100	98	0	1172	1023	458	129	155	392	79	67	0	2.221	2.194	2.209	2.384	1.657	2.154	0.932	156	568	3360	2855	1.152	2317	1043	1961	894	0
4	12	12	"iYDL046W"	"iYDL046W"	18120	16670	140	2674	2288	998	35	36	7	100	100	0	7889	6556	3156	127	150	393	92	87	0	0.340	0.350	0.350	0.412	1.738	0.334	0.962	156	563	10401	8682	-1.556	2639	7762	2253	6429	0
4	13	12	"iYDL028C"	"iYDL028C"	18300	16670	130	2378	2090	804	36	37	7	100	100	0	3293	2963	1244	127	153	450	90	86	0	0.740	0.724	0.740	0.785	1.505	0.701	0.966	120	481	5508	4890	-0.435	2342	3166	2054	2836	0
4	14	12	"itA(AGC)D"	"itA(AGC)D"	18490	16680	140	1470	1451	622	37	39	8	100	100	0	887	824	346	127	170	552	70	10	0	1.886	2.029	2.049	2.278	1.722	1.167	0.246	156	597	2193	2111	0.915	1433	760	1414	697	0
4	15	12	"iYDL019C"	"iYDL019C"	18710	16680	130	3492	3082	1074	38	40	9	100	100	0	1930	1727	600	127	151	362	92	86	0	1.916	1.903	1.902	1.965	1.293	1.831	0.754	120	654	5257	4644	0.938	3454	1803	3044	1600	0
4	16	12	"iYDL005C"	"iYDL005C"	18950	16690	140	3456	2741	1386	38	40	17	100	100	0	5547	4262	2316	128	138	148	93	89	0	0.631	0.654	0.658	0.768	1.658	0.633	0.965	156	694	8837	6837	-0.665	3418	5419	2703	4134	0
4	17	12	"iYDL001W"	"iYDL001W"	19130	16690	140	1616	1368	609	42	46	23	100	100	0	11764	9664	4503	130	148	192	98	96	0	0.135	0.139	0.137	0.156	1.604	0.133	0.938	156	498	13208	10860	-2.886	1574	11634	1326	9534	0
4	18	12	"iYDR003W"	"iYDR003W"	19280	16700	130	1590	1406	531	57	59	29	100	100	0	6763	5860	2548	129	140	96	99	99	0	0.231	0.235	0.233	0.256	1.392	0.211	0.904	120	510	8167	7080	-2.114	1533	6634	1349	5731	0
4	19	12	"iYDR020C"	"iYDR020C"	19530	16690	130	2069	1742	791	52	54	26	100	99	0	1967	1691	823	129	141	96	91	88	0	1.097	1.082	1.090	1.262	1.758	1.023	0.930	120	637	3855	3252	0.134	2017	1838	1690	1562	0
4	20	12	"iYDR023W"	"iYDR023W"	19710	16690	130	795	717	234	44	49	46	100	100	0	995	912	305	128	141	103	97	92	0	0.866	0.858	0.854	0.909	1.522	0.832	0.922	120	502	1618	1457	-0.207	751	867	673	784	0
4	21	12	"iYDR028C"	"iYDR028C"	19900	16690	120	815	878	404	40	46	49	100	100	0	956	982	459	125	139	92	96	93	0	0.933	0.978	0.981	1.070	1.693	0.921	0.915	120	579	1606	1695	-0.101	775	831	838	857	0
4	1	13	"iYDR322W"	"iYDR322W"	15910	16850	130	1588	1240	650	37	47	61	92	87	0	1896	1540	843	127	157	327	78	74	0	0.877	0.851	0.841	0.910	2.357	0.703	0.757	120	697	3320	2616	-0.190	1551	1769	1203	1413	0
4	2	13	"iYDR326C"	"iYDR326C"	16120	16850	130	1664	1474	566	38	104	371	90	83	0	1036	935	390	131	192	319	82	70	0	1.797	1.786	1.765	1.962	1.728	1.685	0.893	120	593	2531	2240	0.845	1626	905	1436	804	0
4	3	13	"iYDR331W"	"iYDR331W"	16340	16850	130	467	424	162	37	40	15	100	99	0	410	399	149	128	149	216	70	15	0	1.525	1.428	1.411	1.568	1.824	0.773	0.323	120	571	712	658	0.609	430	282	387	271	0
4	4	13	"iYDR345C-0"	"iYDR345C-0"	16520	16850	130	4688	3825	1967	37	50	64	100	98	0	4285	3439	1816	131	159	218	91	87	0	1.120	1.145	1.134	1.287	1.753	1.117	0.928	120	550	8805	7096	0.163	4651	4154	3788	3308	0
4	5	13	"iYDR348C"	"iYDR348C"	16720	16850	140	3371	2799	1271	36	49	64	99	96	0	2300	1932	943	129	159	251	87	82	0	1.536	1.532	1.568	1.742	1.857	1.482	0.876	156	613	5506	4566	0.619	3335	2171	2763	1803	0
4	6	13	"iYDR350C"	"iYDR350C"	16930	16860	140	1943	1609	814	36	47	79	98	96	0	856	736	328	126	163	269	80	66	0	2.612	2.579	2.624	2.638	1.645	2.643	0.720	156	520	2637	2183	1.385	1907	730	1573	610	0
4	7	13	"iYDR367W"	"iYDR367W"	17080	16870	140	817	851	501	36	49	83	97	91	0	574	586	325	128	150	162	74	54	0	1.751	1.779	1.806	1.902	1.607	1.626	0.733	156	552	1227	1273	0.808	781	446	815	458	0
4	8	13	"iYDR371W"	"iYDR371W"	17320	16870	130	961	838	350	36	38	15	100	100	0	1725	1452	714	127	143	180	89	79	0	0.579	0.605	0.592	0.701	1.754	0.526	0.844	120	667	2523	2127	-0.789	925	1598	802	1325	0
4	9	13	"iYDR375C"	"iYDR375C"	17530	16870	140	1789	1446	718	36	38	10	100	100	0	399	369	154	124	141	191	70	16	0	6.375	5.755	5.699	5.563	1.727	5.717	0.279	156	596	2028	1655	2.672	1753	275	1410	245	0
4	10	13	"itG(CCC)D"	"itG(CCC)D"	17710	16880	130	1404	1106	573	37	61	93	91	84	0	616	544	274	129	140	68	80	76	0	2.807	2.576	2.543	2.700	1.565	2.387	0.873	120	548	1854	1484	1.489	1367	487	1069	415	0
4	11	13	"iYDR394W"	"iYDR394W"	17930	16880	140	1706	1430	837	36	60	91	95	87	0	1017	848	468	130	162	393	69	57	0	1.883	1.942	1.974	2.146	1.931	1.553	0.414	156	570	2557	2112	0.913	1670	887	1394	718	0
4	12	13	"iYDR399W"	"iYDR399W"	18070	16870	140	1036	870	384	35	37	12	100	100	0	915	836	466	125	162	414	75	44	0	1.267	1.174	1.246	1.242	1.593	0.690	0.380	156	557	1791	1546	0.342	1001	790	835	711	0
4	13	13	"iYER056C-A"	"iYER056C-A"	18320	16880	140	1948	1598	809	36	38	12	99	99	0	1247	1089	549	125	140	126	85	80	0	1.704	1.620	1.646	1.656	1.462	1.620	0.894	156	683	3034	2526	0.769	1912	1122	1562	964	0
4	14	13	"iYER060W"	"iYER060W"	18530	16880	140	4645	3840	1862	38	39	9	100	100	0	5004	4108	2075	129	133	71	96	93	0	0.945	0.956	0.955	1.084	1.742	0.926	0.937	156	592	9482	7781	-0.082	4607	4875	3802	3979	0
4	15	13	"iYER063W"	"iYER063W"	18720	16880	140	4924	4061	2270	37	39	10	100	100	0	3860	3138	1831	127	168	587	82	75	0	1.309	1.336	1.353	1.545	1.921	1.307	0.906	156	648	8620	7035	0.389	4887	3733	4024	3011	0
4	16	13	"itA(UGC)E"	"itA(UGC)E"	18920	16890	130	1115	933	436	38	40	10	100	100	0	830	734	350	127	178	638	57	2	0	1.532	1.474	1.462	1.583	1.676	0.338	0.147	120	579	1780	1502	0.615	1077	703	895	607	0
4	17	13	"iYER078C"	"iYER078C"	19140	16890	140	2089	1743	730	44	46	12	100	100	0	743	674	270	129	139	165	85	76	0	3.331	3.117	3.040	3.284	1.636	3.119	0.896	156	544	2659	2244	1.736	2045	614	1699	545	0
4	18	13	"iYER082C"	"iYER082C"	19310	16890	130	1256	1150	330	55	56	11	100	100	0	916	837	263	130	136	93	97	94	0	1.528	1.549	1.555	1.614	1.389	1.442	0.767	120	564	1987	1802	0.612	1201	786	1095	707	0
4	19	13	"iYER096W"	"iYER096W"	19550	16890	130	369	356	144	47	50	27	96	92	0	403	390	172	130	137	88	85	74	0	1.179	1.188	1.174	1.188	1.526	0.727	0.427	120	661	595	569	0.238	322	273	309	260	0
4	20	13	"iYER098W"	"iYER098W"	19760	16900	140	1914	1874	846	40	42	11	100	99	0	2666	2429	873	128	134	70	99	99	0	0.738	0.797	0.776	0.764	1.443	0.772	0.930	156	568	4412	4135	-0.438	1874	2538	1834	2301	0
4	21	13	"iYER102W"	"iYER102W"	19880	16900	140	3281	2863	1014	38	42	18	100	100	0	3145	2915	955	128	142	113	99	99	0	1.075	1.014	1.067	1.011	1.596	1.024	0.916	156	673	6260	5612	0.104	3243	3017	2825	2787	0
4	1	14	"iYER118C"	"iYER118C"	15920	17050	140	1588	1368	569	36	40	41	100	100	0	1227	1097	460	127	143	194	88	80	0	1.411	1.373	1.407	1.484	1.446	1.293	0.843	156	669	2652	2302	0.497	1552	1100	1332	970	0
4	2	14	"iYER123W"	"iYER123W"	16090	17040	150	126	1276	1562	38	273	783	41	34	0	159	1032	1180	131	306	584	39	32	0	3.143	1.374	1.291	0.880	3.807	1.342	0.946	156	544	116	2139	1.652	88	28	1238	901	-50
4	3	14	"iYER127W"	"iYER127W"	16290	17040	150	861	1064	838	38	228	702	53	35	0	600	723	523	131	282	541	48	25	0	1.755	1.733	1.717	1.606	2.416	1.449	0.939	156	693	1292	1618	0.811	823	469	1026	592	-50
4	4	14	"iYGL200C"	"iYGL200C"	16540	17060	140	1966	1612	898	37	53	87	92	86	0	419	384	203	130	155	164	69	39	0	6.675	6.201	5.736	6.137	1.522	5.818	0.583	156	709	2218	1829	2.739	1929	289	1575	254	0
4	5	14	"iYGL195W"	"iYGL195W"	16730	17060	140	1554	1370	638	36	56	141	94	89	0	5030	4157	2065	128	157	300	91	85	0	0.310	0.331	0.331	0.385	1.833	0.312	0.914	156	609	6420	5363	-1.691	1518	4902	1334	4029	0
4	6	14	"iYGL190C"	"iYGL190C"	16930	17060	130	2802	2309	1444	37	72	176	87	84	0	1437	1234	776	127	169	327	70	66	0	2.111	2.052	2.040	2.452	1.888	1.932	0.793	120	527	4075	3379	1.078	2765	1310	2272	1107	0
4	7	14	"iYGL176C"	"iYGL176C"	17110	17060	130	1585	1506	584	38	58	103	100	98	0	1181	1101	410	126	138	70	98	95	0	1.466	1.506	1.510	1.566	1.338	1.493	0.947	120	529	2602	2443	0.552	1547	1055	1468	975	0
4	8	14	"iYGL172W"	"iYGL172W"	17320	17070	140	1227	1071	445	36	40	29	100	100	0	481	537	979	124	152	364	47	2	0	3.336	2.506	3.214	3.076	1.645	0.836	0.127	156	627	1548	1448	1.738	1191	357	1035	413	0
4	9	14	"iYGL169W"	"iYGL169W"	17520	17060	130	525	459	215	36	40	31	96	94	0	1135	938	442	124	156	385	78	62	0	0.484	0.520	0.522	0.544	1.425	0.487	0.918	120	556	1500	1237	-1.048	489	1011	423	814	0
4	10	14	"iYGL152C"	"iYGL152C"	17720	17060	130	1322	1168	380	36	43	52	100	100	0	646	623	217	124	131	58	99	95	0	2.464	2.269	2.321	2.385	1.339	2.055	0.630	120	592	1808	1631	1.301	1286	522	1132	499	0
4	11	14	"iYGL147C"	"iYGL147C"	17930	17070	130	1270	1256	464	36	38	24	100	100	0	628	629	209	125	127	35	97	95	0	2.453	2.421	2.409	2.480	1.413	2.440	0.923	120	550	1737	1724	1.295	1234	503	1220	504	0
4	12	14	"iYGL143C"	"iYGL143C"	18120	17070	130	1995	1697	762	36	43	45	100	98	0	1204	1056	486	129	176	630	74	26	0	1.822	1.792	1.777	1.955	1.587	1.619	0.671	120	568	3034	2588	0.866	1959	1075	1661	927	0
4	13	14	"iYGL125W"	"iYGL125W"	18310	17070	130	759	766	362	36	41	40	99	97	0	1596	1634	815	129	189	652	80	60	0	0.493	0.485	0.477	0.528	1.582	0.278	0.523	120	547	2190	2235	-1.021	723	1467	730	1505	0
4	14	14	"iYGL121C"	"iYGL121C"	18500	17080	120	1616	1488	405	36	41	43	100	100	0	402	424	174	128	158	348	22	1	0	5.766	4.905	5.611	5.340	1.575	4.032	0.092	120	548	1854	1748	2.528	1580	274	1452	296	0
4	15	14	"iYGL118C"	"iYGL118C"	18700	17080	130	438	421	149	37	45	52	100	94	0	302	306	96	127	154	347	7	0	0	2.291	2.145	2.260	2.357	1.696	2.000	0.629	120	642	576	563	1.196	401	175	384	179	0
4	16	14	"iYGR165W"	"iYGR165W"	18940	17080	130	1244	1136	561	38	40	13	100	97	0	872	802	396	129	180	646	58	1	0	1.623	1.632	1.628	1.767	1.571	0.696	0.248	120	617	1949	1771	0.699	1206	743	1098	673	0
4	17	14	"iYGR169C"	"iYGR169C"	19130	17090	140	4572	3778	2044	48	50	15	100	100	0	4064	3321	1830	132	151	265	86	85	0	1.151	1.170	1.179	1.293	1.618	1.156	0.941	156	632	8456	6919	0.202	4524	3932	3730	3189	0
4	18	14	"iYGR173W"	"iYGR173W"	19350	17090	140	2122	1785	962	52	53	13	100	99	0	4814	3941	2134	130	143	127	92	89	0	0.442	0.455	0.456	0.514	1.847	0.441	0.942	156	683	6754	5544	-1.178	2070	4684	1733	3811	0
4	19	14	"iYGRWdelta31"	"iYGRWdelta31"	19550	17090	130	1914	1968	863	41	42	10	100	100	0	2302	2443	1115	126	131	47	98	97	0	0.861	0.832	0.832	0.848	1.291	0.800	0.946	120	579	4049	4244	-0.216	1873	2176	1927	2317	0
4	20	14	"iYGR191W"	"iYGR191W"	19750	17100	140	1163	1027	504	38	54	118	97	91	0	2747	2357	1106	129	138	79	98	96	0	0.430	0.444	0.437	0.454	1.435	0.437	0.941	156	556	3743	3217	-1.219	1125	2618	989	2228	0
4	21	14	"iYGR195W"	"iYGR195W"	19930	17110	130	993	840	401	37	47	45	100	95	0	1392	1218	592	131	155	148	94	83	0	0.758	0.739	0.741	0.778	1.549	0.674	0.880	120	604	2217	1890	-0.399	956	1261	803	1087	0
4	1	15	"iYGR211W"	"iYGR211W"	15930	17250	140	2368	2111	925	35	54	299	95	88	0	1678	1508	697	125	144	233	91	85	0	1.502	1.501	1.460	1.589	1.523	1.484	0.862	156	635	3886	3459	0.587	2333	1553	2076	1383	0
4	2	15	"iYGR215W"	"iYGR215W"	16080	17250	150	900	939	483	37	195	690	67	15	0	1588	1486	621	126	235	473	89	79	0	0.590	0.663	0.637	0.653	1.502	1.071	0.793	156	537	2325	2262	-0.761	863	1462	902	1360	0
4	3	15	"iYGRCtau3"	"iYGRCtau3"	16290	17240	150	47	423	547	37	229	652	28	9	0	151	681	822	133	314	581	31	23	0	0.556	0.704	0.639	0.509	2.627	0.659	0.960	156	627	28	934	-0.848	10	18	386	548	-50
4	4	15	"iYGR234W"	"iYGR234W"	16470	17250	130	1931	2009	1110	36	95	249	96	90	0	2598	2677	1391	132	221	388	93	85	0	0.768	0.775	0.796	0.815	1.492	0.759	0.931	120	630	4361	4518	-0.380	1895	2466	1973	2545	-100
4	5	15	"iYGR238C"	"iYGR238C"	16750	17260	150	1324	1157	568	36	48	124	96	89	0	891	793	414	125	149	269	75	64	0	1.681	1.678	1.651	1.925	1.824	1.585	0.939	156	726	2054	1789	0.750	1288	766	1121	668	0
4	6	15	"iYGR243W"	"iYGR243W"	16930	17270	130	493	476	216	37	62	146	89	71	0	517	493	193	129	175	342	60	2	0	1.175	1.206	1.206	1.234	1.462	1.192	0.904	120	566	844	803	0.233	456	388	439	364	0
4	7	15	"iYHR177W"	"iYHR177W"	17140	17260	140	5644	4919	2447	37	47	50	100	100	0	3316	2921	1517	129	148	169	91	88	0	1.759	1.749	1.728	1.974	1.806	1.731	0.956	156	553	8794	7674	0.815	5607	3187	4882	2792	0
4	8	15	"iYHR180W"	"iYHR180W"	17300	17260	140	5765	4943	2302	36	38	10	100	100	0	5544	4584	2298	125	158	441	94	89	0	1.057	1.100	1.080	1.265	1.870	1.069	0.947	156	589	11148	9366	0.080	5729	5419	4907	4459	0
4	9	15	"iYHR183W"	"iYHR183W"	17530	17260	130	3606	3046	1309	35	39	27	100	100	0	6731	5572	2546	125	151	363	93	88	0	0.541	0.553	0.560	0.614	1.522	0.528	0.940	120	616	10177	8458	-0.887	3571	6606	3011	5447	0
4	10	15	"iYHR200W"	"iYHR200W"	17730	17270	140	674	702	421	35	36	7	100	100	0	820	974	759	123	139	211	83	75	0	0.917	0.784	0.865	0.857	1.441	0.589	0.749	156	661	1336	1518	-0.125	639	697	667	851	0
4	11	15	"iYHR204W"	"iYHR204W"	17940	17280	140	2318	1882	1073	36	39	25	100	100	0	908	784	453	124	139	198	73	66	0	2.911	2.797	2.885	3.146	1.718	2.709	0.891	156	574	3066	2506	1.541	2282	784	1846	660	0
4	12	15	"iYHR208W"	"iYHR208W"	18100	17270	130	3527	3062	1116	36	43	47	100	100	0	2124	1901	726	129	186	679	83	78	0	1.750	1.708	1.734	1.834	1.372	1.679	0.931	120	505	5486	4798	0.807	3491	1995	3026	1772	0
4	13	15	"iYIL166C"	"iYIL166C"	18290	17270	130	2937	2526	1023	37	40	35	100	100	0	2747	2336	1002	128	187	664	84	78	0	1.107	1.127	1.130	1.208	1.323	0.957	0.695	120	650	5519	4697	0.147	2900	2619	2489	2208	0
4	14	15	"iYIL162W"	"iYIL162W"	18530	17290	130	1622	1327	696	37	50	70	99	92	0	812	729	396	126	177	477	64	20	0	2.310	2.139	2.212	2.489	1.636	1.368	0.290	120	544	2271	1893	1.208	1585	686	1290	603	0
4	15	15	"iYIL157C"	"iYIL157C"	18690	17280	130	3648	3127	1279	38	51	69	100	100	0	3857	3292	1428	128	173	515	92	84	0	0.968	0.976	0.992	1.056	1.367	0.958	0.947	120	562	7339	6253	-0.047	3610	3729	3089	3164	0
4	16	15	"iYIL140W"	"iYIL140W"	18920	17280	130	1848	1768	916	38	40	13	100	100	0	3539	3197	1601	130	162	464	90	85	0	0.531	0.564	0.563	0.601	1.447	0.523	0.887	120	588	5219	4797	-0.913	1810	3409	1730	3067	0
4	17	15	"iYIL136W"	"iYIL136W"	19100	17290	130	4688	4461	1658	46	48	14	100	100	0	4075	3883	1331	127	144	273	99	98	0	1.176	1.175	1.178	1.171	1.249	1.182	0.927	120	526	8590	8171	0.234	4642	3948	4415	3756	0
4	18	15	"iYIL133C"	"iYIL133C"	19310	17290	120	1972	1903	691	52	53	14	100	100	0	903	959	415	126	132	53	100	98	0	2.471	2.222	2.260	2.332	1.343	2.157	0.920	120	538	2697	2684	1.305	1920	777	1851	833	0
4	19	15	"iYJL112W"	"iYJL112W"	19520	17290	130	3273	2878	1301	40	42	13	100	100	0	3644	3280	1525	125	131	48	99	97	0	0.919	0.900	0.895	0.988	1.603	0.887	0.948	120	601	6752	5993	-0.122	3233	3519	2838	3155	0
4	20	15	"iYJL107C"	"iYJL107C"	19730	17310	130	3079	2456	1396	38	67	167	88	85	0	932	773	450	130	175	707	59	2	0	3.792	3.760	3.684	3.958	1.537	2.860	0.237	120	446	3843	3061	1.923	3041	802	2418	643	0
4	21	15	"iYJL104W"	"iYJL104W"	19900	17300	140	1753	1517	670	37	58	138	98	92	0	1382	1200	536	129	208	955	66	1	0	1.370	1.382	1.384	1.478	1.555	1.391	0.918	156	670	2969	2551	0.454	1716	1253	1480	1071	0
4	1	16	"iYJL089W"	"iYJL089W"	15880	17440	130	890	842	394	35	54	292	86	70	0	583	575	265	122	133	135	89	75	0	1.855	1.781	1.881	1.888	1.419	1.753	0.911	120	669	1316	1260	0.891	855	461	807	453	0
4	2	16	"iYJL083W"	"iYJL083W"	16120	17450	140	1502	1353	574	36	60	326	92	82	0	812	749	313	124	148	285	81	64	0	2.131	2.107	2.135	2.281	1.552	1.687	0.420	156	536	2154	1942	1.091	1466	688	1317	625	0
4	3	16	"iYJL079C"	"iYJL079C"	16280	17450	140	2557	2204	956	37	84	226	100	97	0	719	688	258	130	215	427	69	10	0	4.278	3.884	3.972	3.954	1.435	3.953	0.845	156	558	3109	2725	2.097	2520	589	2167	558	0
4	4	16	"iYJL060W"	"iYJL060W"	16500	17450	130	1163	1061	412	36	51	125	98	93	0	1064	992	416	128	163	250	87	78	0	1.204	1.186	1.205	1.323	1.701	1.091	0.844	120	673	2063	1889	0.268	1127	936	1025	864	0
4	5	16	"iYJL055W"	"iYJL055W"	16750	17450	130	1188	1157	448	35	36	7	100	100	0	933	893	338	124	127	29	98	96	0	1.425	1.459	1.455	1.530	1.431	1.436	0.930	120	544	1962	1891	0.511	1153	809	1122	769	0
4	6	16	"iYJL051W"	"iYJL051W"	16910	17470	130	1202	1053	523	36	60	93	98	91	0	1581	1330	683	130	176	227	80	77	0	0.804	0.848	0.861	0.966	1.491	0.811	0.961	120	496	2617	2217	-0.315	1166	1451	1017	1200	0
4	7	16	"itR(UCU)J2"	"itR(UCU)J2"	17120	17460	130	861	734	375	37	61	91	96	83	0	650	598	299	132	176	222	73	58	0	1.591	1.496	1.500	1.648	1.768	1.181	0.594	120	530	1342	1163	0.670	824	518	697	466	0
4	8	16	"iYJLCdelta7"	"iYJLCdelta7"	17290	17460	130	2035	1846	668	36	39	17	100	100	0	1376	1322	508	128	145	265	93	87	0	1.602	1.516	1.508	1.638	1.587	1.406	0.787	120	522	3247	3004	0.680	1999	1248	1810	1194	0
4	9	16	"iYJL034W"	"iYJL034W"	17500	17470	130	1868	1635	677	36	37	8	100	100	0	1414	1294	536	126	141	271	88	83	0	1.422	1.369	1.392	1.419	1.328	1.350	0.954	120	501	3120	2767	0.508	1832	1288	1599	1168	0
4	10	16	"iYKL134C"	"iYKL134C"	17660	17470	140	1291	1189	546	35	37	8	100	100	0	928	926	457	127	143	230	87	78	0	1.568	1.444	1.463	1.582	1.670	1.273	0.705	156	553	2057	1953	0.649	1256	801	1154	799	0
4	11	16	"iYKL129C"	"iYKL129C"	17870	17480	130	401	413	203	35	36	7	100	100	0	553	526	268	123	141	232	75	38	0	0.851	0.938	0.900	0.982	1.485	0.853	0.911	120	525	796	781	-0.232	366	430	378	403	0
4	12	16	"iYKL126W"	"iYKL126W"	18060	17480	140	1706	1437	666	35	37	12	100	100	0	1308	1109	530	127	153	257	84	75	0	1.415	1.428	1.449	1.550	1.466	1.317	0.812	156	541	2852	2384	0.501	1671	1181	1402	982	0
4	13	16	"iYKL108W"	"iYKL108W"	18260	17480	150	3442	2951	1477	36	38	8	100	100	0	4813	4011	2011	128	162	383	89	83	0	0.727	0.751	0.758	0.803	1.536	0.741	0.944	156	614	8091	6798	-0.460	3406	4685	2915	3883	0
4	14	16	"iYKL104C"	"iYKL104C"	18460	17480	140	1841	1626	574	38	39	15	100	100	0	927	848	289	125	148	335	85	66	0	2.248	2.196	2.221	2.296	1.374	2.180	0.928	156	538	2605	2311	1.169	1803	802	1588	723	0
4	15	16	"iYKL100C"	"iYKL100C"	18640	17480	150	1184	1029	504	38	44	42	98	94	0	843	734	347	128	136	97	86	80	0	1.603	1.635	1.635	1.796	1.544	1.548	0.898	156	501	1861	1597	0.681	1146	715	991	606	0
4	16	16	"iYKL086W"	"iYKL086W"	18840	17480	150	521	491	255	37	40	22	92	91	0	439	423	192	129	150	380	34	0	0	1.561	1.544	1.587	1.536	1.943	1.415	0.786	156	623	794	748	0.643	484	310	454	294	0
4	17	16	"iYKL081W"	"iYKL081W"	19040	17480	150	844	710	405	40	43	24	86	85	0	1369	1147	620	127	132	53	84	83	0	0.647	0.657	0.658	0.660	1.652	0.652	0.954	156	576	2046	1690	-0.627	804	1242	670	1020	0
4	18	16	"iYKL077W"	"iYKL077W"	19250	17480	150	945	792	378	47	48	10	100	95	0	3302	2651	1341	124	133	76	91	90	0	0.283	0.295	0.292	0.322	1.606	0.286	0.962	156	584	4076	3272	-1.823	898	3178	745	2527	0
4	19	16	"iYKLWdelta7"	"iYKLWdelta7"	19450	17490	150	868	728	440	44	49	32	94	90	0	1178	1016	632	127	140	99	79	73	0	0.784	0.769	0.788	0.886	1.933	0.719	0.942	156	581	1875	1573	-0.351	824	1051	684	889	0
4	20	16	"iYKL063C-0"	"iYKL063C-0"	19650	17490	150	1554	1318	515	40	49	75	100	99	0	1162	1025	380	127	169	653	75	8	0	1.463	1.423	1.424	1.479	1.446	1.418	0.939	156	529	2549	2176	0.549	1514	1035	1278	898	0
4	21	16	"iYKL060C"	"iYKL060C"	19830	17490	150	1986	1652	768	38	47	98	96	92	0	1268	1093	532	128	165	607	70	44	0	1.709	1.673	1.640	1.833	1.783	1.056	0.367	156	622	3088	2579	0.773	1948	1140	1614	965	0
4	1	17	"iYLR056W"	"iYLR056W"	15850	17640	150	1502	1223	755	35	38	18	91	89	0	1304	1111	651	124	140	191	76	73	0	1.243	1.204	1.201	1.201	1.655	1.156	0.838	156	738	2647	2175	0.314	1467	1180	1188	987	0
4	2	17	"iYLR060W"	"iYLR060W"	16060	17640	140	956	816	366	36	42	51	99	94	0	744	670	302	127	172	395	75	18	0	1.491	1.436	1.469	1.516	1.682	1.154	0.580	156	565	1537	1323	0.576	920	617	780	543	0
4	3	17	"iYLR065C"	"iYLR065C"	16270	17650	150	1148	1078	703	37	43	52	98	91	0	2941	2506	1602	128	163	351	80	75	0	0.395	0.438	0.460	0.526	1.885	0.387	0.835	156	537	3924	3419	-1.340	1111	2813	1041	2378	0
4	4	17	"iYLR082C"	"iYLR082C"	16460	17650	140	1950	1675	764	37	38	9	100	100	0	1843	1619	791	127	143	166	90	83	0	1.115	1.098	1.133	1.250	1.600	1.052	0.908	156	559	3629	3130	0.157	1913	1716	1638	1492	0
4	5	17	"iYLR086W"	"iYLR086W"	16670	17650	150	2088	1703	817	36	37	9	100	100	0	7068	5912	2960	125	139	178	98	94	0	0.296	0.288	0.285	0.314	1.507	0.279	0.953	156	664	8995	7454	-1.759	2052	6943	1667	5787	0
4	6	17	"iYLR090W"	"iYLR090W"	16870	17660	140	3064	2658	1129	36	40	32	100	100	0	4229	3639	1582	125	139	147	98	96	0	0.738	0.746	0.754	0.787	1.357	0.727	0.953	156	523	7132	6136	-0.439	3028	4104	2622	3514	0
4	7	17	"iYLRCdelta5"	"iYLRCdelta5"	17060	17660	140	1117	1248	785	36	48	71	98	92	0	1520	1580	1028	127	149	137	89	85	0	0.776	0.834	0.845	0.933	1.634	0.780	0.893	156	546	2474	2665	-0.366	1081	1393	1212	1453	0
4	8	17	"iYLR110C"	"iYLR110C"	17250	17660	130	1132	1087	421	37	39	16	100	100	0	813	788	307	128	134	52	95	92	0	1.599	1.591	1.598	1.666	1.434	1.557	0.908	120	479	1780	1710	0.677	1095	685	1050	660	0
4	9	17	"itR(ACG)L"	"itR(ACG)L"	17440	17660	150	1758	1549	596	37	37	7	100	100	0	1586	1401	542	127	131	40	100	100	0	1.180	1.187	1.194	1.185	1.458	1.176	0.948	156	589	3180	2786	0.238	1721	1459	1512	1274	0
4	10	17	"iYLR129W"	"iYLR129W"	17640	17660	150	1327	1164	512	35	36	7	99	98	0	4714	3892	1827	127	149	358	91	88	0	0.282	0.300	0.300	0.317	1.796	0.277	0.884	156	604	5879	4894	-1.828	1292	4587	1129	3765	0
4	11	17	"iYLR133W"	"iYLR133W"	17860	17660	130	2777	2465	960	35	39	33	100	100	0	2256	2004	836	125	149	350	92	85	0	1.287	1.293	1.302	1.377	1.392	1.195	0.801	120	634	4873	4309	0.364	2742	2131	2430	1879	0
4	12	17	"iYLR137W"	"iYLR137W"	18080	17670	140	1876	1759	720	35	44	49	100	100	0	2348	2034	873	125	130	45	98	97	0	0.828	0.903	0.883	1.014	1.747	0.878	0.944	156	621	4064	3633	-0.272	1841	2223	1724	1909	0
4	13	17	"iYLR448W"	"iYLR448W"	18280	17680	140	1616	1406	560	36	37	7	100	100	0	905	831	349	127	127	27	94	94	0	2.031	1.946	1.928	2.097	1.541	1.904	0.910	156	519	2358	2074	1.022	1580	778	1370	704	0
4	14	17	"iYLR452C"	"iYLR452C"	18480	17680	140	1953	1762	684	37	38	7	100	100	0	1051	1012	401	127	128	33	98	96	0	2.074	1.949	1.997	2.007	1.470	1.909	0.843	156	501	2840	2610	1.052	1916	924	1725	885	0
4	15	17	"iYLRCdelta27"	"iYLRCdelta27"	18660	17680	140	3332	2987	1158	37	38	9	100	100	0	3126	2757	1093	126	131	57	100	99	0	1.098	1.121	1.134	1.173	1.451	1.107	0.950	156	563	6295	5581	0.135	3295	3000	2950	2631	0
4	16	17	"iYML129C"	"iYML129C"	18880	17680	140	1778	1517	665	37	40	22	100	100	0	933	838	366	128	139	160	88	80	0	2.163	2.085	2.086	2.163	1.531	2.017	0.771	156	625	2546	2190	1.113	1741	805	1480	710	0
4	17	17	"iYML125C"	"iYML125C"	19090	17680	140	1917	1699	658	40	46	50	100	100	0	1545	1355	531	129	136	68	96	96	0	1.326	1.353	1.366	1.445	1.584	1.335	0.938	156	564	3293	2885	0.407	1877	1416	1659	1226	0
4	18	17	"iYML121W"	"iYML121W"	19270	17690	140	1631	1395	556	45	51	51	100	99	0	1513	1311	537	128	141	95	96	91	0	1.145	1.141	1.145	1.188	1.434	1.111	0.929	156	488	2971	2533	0.196	1586	1385	1350	1183	0
4	19	17	"iYML105C"	"iYML105C"	19450	17690	150	835	712	312	44	47	33	98	97	0	1766	1434	719	129	142	103	91	87	0	0.483	0.512	0.509	0.604	1.820	0.475	0.940	156	529	2428	1973	-1.049	791	1637	668	1305	0
4	20	17	"iYML100W"	"iYML100W"	19650	17690	150	1027	890	353	39	43	33	98	97	0	2650	2287	944	127	139	99	98	97	0	0.392	0.394	0.392	0.400	1.567	0.381	0.943	156	545	3511	3011	-1.353	988	2523	851	2160	0
4	21	17	"iYML095C"	"iYML095C"	19850	17690	150	641	530	272	36	37	7	97	93	0	703	599	284	128	143	157	80	69	0	1.052	1.049	1.056	1.049	1.699	1.002	0.856	156	749	1180	965	0.073	605	575	494	471	0
4	1	18	"iYML077W"	"iYML077W"	15880	17840	150	1000	882	494	36	38	15	98	96	0	3123	2610	1496	127	144	203	89	85	0	0.322	0.341	0.341	0.375	1.651	0.328	0.962	156	661	3960	3329	-1.636	964	2996	846	2483	0
4	2	18	"iYML074C-1"	"iYML074C-1"	16040	17840	150	2071	1848	722	36	43	51	100	99	0	1796	1632	622	128	162	320	96	87	0	1.220	1.205	1.208	1.226	1.376	1.197	0.951	156	558	3703	3316	0.287	2035	1668	1812	1504	0
4	3	18	"itR(UCU)M2"	"itR(UCU)M2"	16240	17840	150	1363	1308	614	37	44	52	98	98	0	2039	1983	936	127	148	232	96	91	0	0.694	0.685	0.701	0.711	1.497	0.637	0.876	156	636	3238	3127	-0.528	1326	1912	1271	1856	0
4	4	18	"iYMR210W"	"iYMR210W"	16460	17840	140	997	849	387	36	41	31	100	98	0	629	559	254	127	141	106	83	73	0	1.914	1.882	1.855	2.056	1.626	1.784	0.870	156	558	1463	1245	0.937	961	502	813	432	0
4	5	18	"iYMR214W"	"iYMR214W"	16650	17850	140	1641	1407	607	35	36	9	100	100	0	1549	1316	586	125	135	141	91	88	0	1.128	1.152	1.152	1.247	1.489	0.789	0.525	156	590	3030	2563	0.174	1606	1424	1372	1191	0
4	6	18	"iYMR218C"	"iYMR218C"	16890	17850	140	1246	1097	536	35	36	8	100	100	0	932	870	509	126	147	230	78	69	0	1.502	1.427	1.457	1.627	1.694	1.313	0.830	156	647	2017	1806	0.587	1211	806	1062	744	0
4	7	18	"iYMR234W"	"iYMR234W"	17110	17850	130	1057	885	461	36	38	14	100	98	0	2525	2033	1125	127	153	254	84	80	0	0.426	0.445	0.461	0.526	1.922	0.415	0.918	120	540	3419	2755	-1.232	1021	2398	849	1906	0
4	8	18	"iYMR238W"	"iYMR238W"	17280	17850	130	428	396	121	36	38	12	100	100	0	1047	938	344	126	162	460	82	50	0	0.426	0.443	0.441	0.485	1.434	0.177	0.370	120	528	1313	1172	-1.232	392	921	360	812	0
4	9	18	"iYMR241W"	"iYMR241W"	17500	17860	140	880	774	324	35	36	7	100	100	0	1822	1570	696	126	175	470	83	74	0	0.498	0.512	0.518	0.563	1.502	0.472	0.894	156	649	2541	2183	-1.005	845	1696	739	1444	0
4	10	18	"iYMR255W"	"iYMR255W"	17700	17870	130	1732	1517	572	35	36	11	100	100	0	2913	2549	1078	126	170	421	90	83	0	0.609	0.612	0.614	0.677	1.460	0.581	0.957	120	557	4484	3905	-0.716	1697	2787	1482	2423	0
4	11	18	"iYMR259C"	"iYMR259C"	17880	17880	130	838	690	373	36	64	115	84	77	0	363	321	157	128	140	62	74	70	0	3.413	3.389	3.067	3.105	1.377	2.962	0.824	120	586	1037	847	1.771	802	235	654	193	0
4	12	18	"iYMR263W"	"iYMR263W"	18100	17870	130	2081	1674	833	36	64	116	96	89	0	1393	1114	570	126	136	59	90	85	0	1.614	1.658	1.654	1.808	1.466	1.587	0.951	120	568	3312	2626	0.691	2045	1267	1638	988	0
4	13	18	"iYMR277W"	"iYMR277W"	18290	17870	130	2223	1833	891	36	37	9	100	100	0	1637	1379	705	125	126	28	91	90	0	1.446	1.433	1.450	1.569	1.505	1.352	0.890	120	464	3699	3051	0.532	2187	1512	1797	1254	0
4	14	18	"iYMR282C"	"iYMR282C"	18440	17880	150	1200	1046	453	36	37	7	100	100	0	766	691	288	125	130	58	92	89	0	1.816	1.784	1.787	1.897	1.592	1.753	0.930	156	607	1805	1576	0.861	1164	641	1010	566	0
4	15	18	"iYMR284W"	"iYMR284W"	18680	17880	140	784	683	315	37	38	10	100	100	0	1527	1324	654	125	144	184	85	80	0	0.533	0.539	0.540	0.606	1.585	0.504	0.924	156	654	2149	1845	-0.908	747	1402	646	1199	0
4	16	18	"iYNL061W"	"iYNL061W"	18880	17880	130	1426	1273	432	37	38	11	100	100	0	7816	6794	2683	127	146	202	100	98	0	0.181	0.185	0.185	0.197	1.312	0.176	0.956	120	582	9078	7903	-2.469	1389	7689	1236	6667	0
4	17	18	"iYNL055C"	"iYNL055C"	19100	17890	140	1531	1290	678	39	45	47	99	96	0	1877	1634	894	126	142	153	87	85	0	0.852	0.830	0.853	0.918	1.792	0.781	0.901	156	613	3243	2759	-0.231	1492	1751	1251	1508	0
4	18	18	"iYNL052W"	"iYNL052W"	19300	17890	140	1036	857	400	43	49	50	98	93	0	1312	1104	525	126	144	147	87	80	0	0.837	0.832	0.834	0.932	1.731	0.807	0.936	156	537	2179	1792	-0.256	993	1186	814	978	0
4	19	18	"iYNL036W"	"iYNL036W"	19500	17890	140	1279	1091	488	42	44	14	100	98	0	8532	7002	3517	126	140	148	97	96	0	0.147	0.153	0.151	0.176	1.861	0.145	0.940	156	520	9643	7925	-2.765	1237	8406	1049	6876	0
4	20	18	"iYNL035C"	"iYNL035C"	19710	17890	140	635	560	245	38	41	13	100	100	0	1650	1468	688	126	142	152	92	86	0	0.392	0.389	0.393	0.428	1.718	0.356	0.883	156	580	2121	1864	-1.352	597	1524	522	1342	0
4	21	18	"iYNL032W"	"iYNL032W"	19900	17890	130	192	194	67	36	38	10	100	100	0	642	625	291	127	139	104	90	80	0	0.303	0.317	0.306	0.357	2.001	0.231	0.679	120	650	671	656	-1.723	156	515	158	498	0
4	1	19	"iYNL016W"	"iYNL016W"	15850	18040	140	1314	1132	463	35	37	9	100	100	0	1623	1423	615	125	129	43	98	96	0	0.854	0.845	0.850	0.939	1.635	0.814	0.948	156	657	2777	2395	-0.228	1279	1498	1097	1298	0
4	2	19	"iYNL011C"	"iYNL011C"	16050	18040	130	1662	1444	463	36	37	12	100	100	0	2349	2083	721	125	128	38	100	100	0	0.731	0.719	0.718	0.745	1.270	0.697	0.957	120	578	3850	3366	-0.452	1626	2224	1408	1958	0
4	3	19	"iYNL007C"	"iYNL007C"	16290	18050	150	1248	1057	586	36	42	33	99	99	0	2072	1740	1048	126	137	74	91	87	0	0.623	0.633	0.631	0.772	1.968	0.596	0.958	156	668	3158	2635	-0.683	1212	1946	1021	1614	0
4	4	19	"iYNR007C"	"iYNR007C"	16490	18050	140	1834	1539	795	35	42	36	98	96	0	908	786	398	128	154	199	79	73	0	2.306	2.286	2.245	2.498	1.730	2.225	0.876	156	551	2579	2162	1.206	1799	780	1504	658	0
4	5	19	"iYNR011C"	"iYNR011C"	16690	18050	140	1318	1223	528	35	35	6	100	100	0	649	600	253	127	144	206	80	66	0	2.458	2.512	2.536	2.719	1.502	2.297	0.589	156	592	1805	1661	1.297	1283	522	1188	473	0
4	6	19	"iYNR015W"	"iYNR015W"	16890	18050	140	1489	1257	615	35	36	7	100	100	0	1215	1008	522	126	148	227	78	73	0	1.335	1.385	1.408	1.569	1.593	1.278	0.868	156	605	2543	2104	0.417	1454	1089	1222	882	0
4	7	19	"iYOR055W"	"iYOR055W"	17100	18070	140	937	844	409	35	38	15	97	97	0	579	520	232	125	156	256	73	38	0	1.987	2.048	2.022	2.220	1.861	1.842	0.606	156	539	1356	1204	0.990	902	454	809	395	0
4	8	19	"iYOR058C-1"	"iYOR058C-1"	17290	18060	140	1794	1468	770	36	38	14	100	98	0	1109	970	521	126	190	551	68	39	0	1.788	1.697	1.767	1.969	1.717	1.250	0.454	156	512	2741	2276	0.839	1758	983	1432	844	0
4	9	19	"iYOR060C"	"iYOR060C"	17430	18060	150	2086	1926	834	35	36	17	100	100	0	962	926	411	126	179	487	75	35	0	2.453	2.364	2.453	2.543	1.535	2.064	0.463	156	699	2887	2691	1.295	2051	836	1891	800	0
4	10	19	"iYOR073W"	"iYOR073W"	17710	18060	130	1278	1054	491	35	37	21	100	100	0	1819	1486	750	125	149	200	85	80	0	0.734	0.749	0.746	0.845	1.587	0.703	0.946	120	587	2937	2380	-0.447	1243	1694	1019	1361	0
4	11	19	"iYOR077W"	"iYOR077W"	17890	18070	140	848	751	368	36	51	94	90	83	0	546	526	301	125	134	51	85	81	0	1.929	1.783	1.865	1.948	1.801	1.665	0.695	156	485	1233	1116	0.948	812	421	715	401	0
4	12	19	"iYOR081C"	"iYOR081C"	18070	18070	140	658	618	297	37	48	76	94	90	0	575	563	266	126	155	353	66	17	0	1.383	1.330	1.345	1.441	1.840	1.240	0.839	156	501	1070	1018	0.468	621	449	581	437	0
4	13	19	"iYOR098C"	"iYOR098C"	18250	18080	150	1524	1262	653	37	38	11	99	98	0	749	725	523	127	156	347	73	39	0	2.391	2.048	2.246	2.178	1.693	1.497	0.364	156	565	2109	1823	1.257	1487	622	1225	598	0
4	14	19	"iYOR103C"	"iYOR103C"	18470	18080	140	2461	2216	795	36	38	14	100	100	0	1840	1634	649	128	184	1012	78	16	0	1.416	1.448	1.466	1.525	1.459	0.701	0.287	156	631	4137	3686	0.502	2425	1712	2180	1506	0
4	15	19	"iYOR108W"	"iYOR108W"	18700	18080	140	1604	1353	655	36	39	16	100	99	0	1100	973	527	128	193	1077	39	0	0	1.613	1.559	1.571	1.751	1.771	1.465	0.793	156	557	2540	2162	0.690	1568	972	1317	845	0
4	16	19	"iYOR125C"	"iYOR125C"	18870	18090	150	398	351	184	37	38	10	89	86	0	277	271	119	128	135	105	62	25	0	2.423	2.196	2.234	2.110	2.156	1.796	0.507	156	524	510	457	1.277	361	149	314	143	0
4	17	19	"iYOR129C"	"iYOR129C"	19060	18080	150	1282	1157	505	39	42	16	100	100	0	401	428	369	127	137	139	73	48	0	4.536	3.714	4.596	4.437	2.223	3.662	0.253	156	654	1517	1419	2.182	1243	274	1118	301	0
4	18	19	"iYOR133W"	"iYOR133W"	19300	18090	140	1210	1071	682	43	52	44	92	89	0	700	617	391	129	149	167	69	62	0	2.044	2.107	2.061	2.317	1.680	1.974	0.898	156	628	1738	1516	1.031	1167	571	1028	488	0
4	19	19	"iYPL241C"	"iYPL241C"	19500	18090	140	964	858	428	45	57	58	96	92	0	785	706	380	131	157	194	75	68	0	1.405	1.414	1.418	1.592	1.664	1.314	0.865	156	493	1573	1388	0.491	919	654	813	575	0
4	20	19	"iYPL236C"	"iYPL236C"	19650	18090	150	2539	2168	912	42	48	37	100	100	0	1010	930	387	128	143	147	91	86	0	2.831	2.651	2.626	2.735	1.393	2.613	0.844	156	586	3379	2928	1.501	2497	882	2126	802	0
4	21	19	"iYPL232W"	"iYPL232W"	19900	18090	130	2554	2103	1084	38	42	34	100	100	0	669	610	275	127	136	84	86	84	0	4.642	4.275	4.394	4.511	1.681	4.185	0.465	120	735	3058	2548	2.215	2516	542	2065	483	0
4	1	20	"iYPL216W"	"iYPL216W"	15900	18240	140	2083	1766	912	36	38	10	100	100	0	2066	1759	930	125	143	357	83	76	0	1.055	1.059	1.069	1.132	1.450	1.037	0.942	156	842	3988	3364	0.077	2047	1941	1730	1634	0
4	2	20	"iYPL212C"	"iYPL212C"	16100	18240	140	965	831	361	35	37	8	100	100	0	565	520	219	122	126	53	91	85	0	2.099	2.000	2.036	2.079	1.487	1.936	0.829	156	705	1373	1194	1.070	930	443	796	398	0
4	3	20	"iYPL208W"	"iYPL208W"	16260	18240	130	2192	1828	842	35	37	13	100	100	0	973	879	398	122	129	60	93	89	0	2.535	2.369	2.361	2.445	1.428	2.300	0.913	120	578	3008	2550	1.342	2157	851	1793	757	0
4	4	20	"iYPL191C"	"iYPL191C"	16460	18240	130	942	947	377	35	38	20	100	100	0	1001	1041	741	122	148	330	85	70	0	1.032	0.992	1.091	1.115	1.632	0.567	0.424	120	626	1786	1831	0.045	907	879	912	919	0
4	5	20	"iYPL187W"	"iYPL187W"	16660	18250	140	2798	2384	1031	35	38	36	100	99	0	5175	4318	2058	125	167	439	91	85	0	0.547	0.560	0.556	0.622	1.652	0.529	0.924	156	793	7813	6542	-0.870	2763	5050	2349	4193	0
4	6	20	"iYPL183C"	"iYPL183C"	16900	18250	140	4157	3438	1791	36	39	38	100	98	0	2017	1712	1003	127	168	438	80	71	0	2.180	2.146	2.199	2.403	1.669	2.016	0.679	156	752	6011	4987	1.125	4121	1890	3402	1585	0
4	7	20	"iYPL170W"	"iYPL170W"	17090	18250	140	3123	2649	1177	35	36	9	100	100	0	2051	1829	813	123	134	102	94	93	0	1.602	1.532	1.539	1.618	1.480	1.533	0.939	156	623	5016	4320	0.680	3088	1928	2614	1706	0
4	8	20	"iYPL165C"	"iYPL165C"	17260	18250	130	1530	1361	560	35	37	8	100	100	0	2157	1921	865	124	140	212	91	88	0	0.735	0.738	0.745	0.858	1.852	0.669	0.873	120	558	3528	3123	-0.443	1495	2033	1326	1797	0
4	9	20	"iYPL161C"	"iYPL161C"	17470	18260	130	1294	1187	486	35	36	7	100	100	0	972	890	392	125	145	254	83	77	0	1.486	1.506	1.508	1.726	1.783	1.232	0.546	120	739	2106	1917	0.572	1259	847	1152	765	0
4	10	20	"iYPR149W"	"iYPR149W"	17710	18260	140	1147	991	458	34	36	17	100	100	0	915	816	386	125	150	251	82	69	0	1.409	1.385	1.374	1.500	1.643	1.152	0.596	156	767	1903	1648	0.495	1113	790	957	691	0
4	11	20	"iYPR154W"	"iYPR154W"	17890	18260	140	2717	2303	1210	35	36	7	100	100	0	5111	4404	2488	124	141	202	92	89	0	0.538	0.530	0.529	0.617	1.867	0.502	0.934	156	628	7669	6548	-0.895	2682	4987	2268	4280	0
4	12	20	"iYPR158W"	"iYPR158W"	18090	18270	140	2147	1825	838	36	37	8	100	100	0	1077	959	458	125	151	311	80	68	0	2.217	2.145	2.168	2.276	1.490	1.937	0.590	156	705	3063	2623	1.149	2111	952	1789	834	0
4	13	20	"iYPRCtau3"	"iYPRCtau3"	18310	18270	140	5252	4359	1959	38	40	19	100	100	0	3782	3156	1513	127	157	322	92	85	0	1.427	1.427	1.444	1.567	1.464	1.408	0.941	156	703	8869	7350	0.513	5214	3655	4321	3029	0
4	14	20	"iYPR173C"	"iYPR173C"	18490	18270	130	1225	980	532	36	40	25	100	98	0	626	550	293	128	186	1033	0	0	0	2.388	2.237	2.218	2.399	1.539	0.088	0.027	120	605	1687	1366	1.256	1189	498	944	422	0
4	15	20	"iYPR179C"	"iYPR179C"	18700	18280	140	1232	1026	500	36	39	17	100	100	0	1661	1408	737	127	175	962	68	21	0	0.780	0.773	0.774	0.854	1.664	0.733	0.929	156	693	2730	2271	-0.359	1196	1534	990	1281	0
4	16	20	"iYPR195C-0"	"iYPR195C-0"	18880	18280	140	1717	1424	668	36	38	9	100	100	0	854	756	341	126	133	85	89	84	0	2.309	2.203	2.220	2.590	2.015	2.195	0.917	156	646	2409	2018	1.207	1681	728	1388	630	0
4	17	20	"iYPRWtau4"	"iYPRWtau4"	19090	18290	150	1235	1034	521	38	40	14	100	100	0	1100	960	483	129	145	269	77	69	0	1.233	1.199	1.186	1.316	1.551	0.937	0.604	156	829	2168	1827	0.302	1197	971	996	831	0
4	18	20	"iYPR200C"	"iYPR200C"	19290	18290	140	935	790	483	41	56	89	87	77	0	767	639	390	130	176	345	62	44	0	1.403	1.472	1.454	1.667	1.809	0.693	0.297	156	746	1531	1258	0.489	894	637	749	509	0
4	19	20	"YDRCTy1-2A"	"YDRCTy1-2A"	19500	18290	140	33961	28162	16155	44	69	148	100	100	0	31510	26022	15611	131	160	175	99	99	0	1.081	1.086	1.103	1.177	1.505	1.071	0.932	156	679	65296	54009	0.112	33917	31379	28118	25891	0
4	20	20	"YDRWdelta12"	"YDRWdelta12"	19690	18290	140	22424	21552	10531	42	54	113	100	100	0	8828	8059	3841	127	135	72	100	100	0	2.572	2.712	2.713	2.718	1.271	2.800	0.946	156	730	31083	29442	1.363	22382	8701	21510	7932	0
4	21	20	"YERWdelta9"	"YERWdelta9"	19890	18280	130	2498	2396	963	38	43	35	100	100	0	2127	2031	811	126	137	115	100	99	0	1.229	1.238	1.268	1.259	1.303	1.198	0.861	120	743	4461	4263	0.298	2460	2001	2358	1905	0
5	1	1	"YBR061C"	"YBR061C"	2340	18830	110	1911	2198	1695	32	66	235	90	70	0	4504	5535	4640	128	211	620	76	68	0	0.429	0.401	0.425	0.538	2.600	0.364	0.885	80	546	6255	7573	-1.220	1879	4376	2166	5407	0
5	2	1	"MRS5"	"YBR091C"	2540	18830	100	1162	1258	954	34	91	240	72	66	0	333	365	268	128	203	569	11	0	0	5.502	5.165	4.414	4.476	3.707	4.386	0.699	80	513	1333	1461	2.460	1128	205	1224	237	0
5	3	1	"TFC1"	"YBR123C"	2760	18830	120	1117	3190	3479	34	113	324	62	53	0	474	1368	1490	129	167	191	55	49	0	3.139	2.547	2.320	2.527	3.376	2.470	0.901	120	669	1428	4395	1.650	1083	345	3156	1239	0
5	4	1	"YBR063C"	"YBR063C"	2970	18840	120	1018	2437	2439	33	101	336	68	58	0	664	1813	1871	128	163	185	65	55	0	1.838	1.427	1.362	1.701	2.680	1.380	0.889	120	626	1521	4089	0.878	985	536	2404	1685	0
5	5	1	"PHO5"	"YBR093C"	3150	18840	100	1061	1199	1055	33	41	41	91	85	0	600	1023	979	129	189	778	46	25	0	2.183	1.304	1.286	1.575	2.338	1.176	0.859	80	465	1499	2060	1.126	1028	471	1166	894	0
5	6	1	"PTC4"	"YBR125C"	3350	18840	110	3637	3924	3145	34	97	313	77	72	0	1395	1569	1289	127	167	499	66	55	0	2.841	2.698	2.760	3.091	2.002	2.687	0.899	80	574	4871	5332	1.507	3603	1268	3890	1442	0
5	7	1	"ECM2"	"YBR065C"	3540	18860	100	5276	5030	3048	34	97	329	93	90	0	2555	2689	1747	128	146	95	87	85	0	2.160	1.951	1.915	2.299	2.043	1.889	0.925	80	513	7669	7557	1.111	5242	2427	4996	2561	0
5	8	1	"YBR095C"	"YBR095C"	3740	18860	100	3685	3621	2384	33	38	38	100	100	0	2983	2687	1846	130	145	160	90	85	0	1.280	1.403	1.373	1.589	1.864	1.368	0.910	80	508	6505	6145	0.356	3652	2853	3588	2557	0
5	9	1	"VMA2"	"YBR127C"	3950	18840	120	564	2138	2414	33	56	122	71	61	0	276	976	1125	132	153	219	46	40	0	3.688	2.494	2.364	2.436	2.715	2.306	0.823	120	670	675	2949	1.883	531	144	2105	844	0
5	10	1	"TIP1"	"YBR067C"	4130	18870	100	3256	3060	1810	34	65	142	96	95	0	1043	1096	676	130	157	228	80	71	0	3.529	3.133	3.079	3.344	1.636	3.035	0.897	80	484	4135	3992	1.819	3222	913	3026	966	0
5	11	1	"VPS15"	"YBR097W"	4360	18860	100	963	2022	2004	33	45	72	92	86	0	1193	1683	1691	128	152	173	65	58	0	0.873	1.279	1.318	1.736	2.663	1.231	0.931	80	502	1995	3544	-0.196	930	1065	1989	1555	0
5	12	1	"OPY1"	"YBR129C"	4530	18870	110	2490	2739	1872	34	44	68	100	95	0	1203	1349	953	130	144	122	85	80	0	2.289	2.219	2.324	2.636	1.972	2.169	0.862	80	574	3529	3924	1.195	2456	1073	2705	1219	0
5	13	1	"THR4"	"YCR053W"	4750	18850	110	5563	4299	3106	34	56	102	92	86	0	6929	5149	3829	131	159	159	80	76	0	0.813	0.850	0.862	0.981	1.839	0.843	0.939	80	607	12327	9283	-0.298	5529	6798	4265	5018	0
5	14	1	"YCR086W"	"YCR086W"	4970	18860	120	1109	1987	1920	34	76	238	77	67	0	288	465	392	132	156	138	51	41	0	6.891	5.865	5.376	4.763	2.610	5.537	0.790	120	699	1231	2286	2.785	1075	156	1953	333	0
5	15	1	"YCRX10W"	"YCRX10W"	5180	18870	120	757	1415	1325	34	70	245	69	55	0	2154	4424	4511	132	164	323	74	65	0	0.358	0.322	0.338	0.427	2.485	0.290	0.914	120	652	2745	5673	-1.484	723	2022	1381	4292	0
5	16	1	"YCR055C"	"YCR055C"	5360	18870	110	2828	3248	2639	34	70	265	85	76	0	1518	2530	2345	134	190	397	68	56	0	2.019	1.341	1.318	1.709	2.269	1.209	0.902	80	530	4178	5610	1.013	2794	1384	3214	2396	0
5	17	1	"ABP1"	"YCR088W"	5550	18860	110	3103	3333	2856	34	88	272	81	70	0	1010	1217	1008	131	161	178	67	58	0	3.491	3.038	2.872	3.307	2.041	3.071	0.912	80	603	3948	4385	1.804	3069	879	3299	1086	0
5	18	1	"YCRX12W"	"YCRX12W"	5780	18870	110	1048	1668	1463	34	90	229	73	61	0	478	699	619	132	155	105	62	57	0	2.931	2.882	2.588	2.998	2.058	2.636	0.870	80	571	1360	2201	1.551	1014	346	1634	567	0
5	19	1	"PWP2"	"YCR057C"	5950	18890	100	3210	3348	2174	34	71	207	98	92	0	2631	2319	1420	127	149	114	91	87	0	1.268	1.512	1.603	1.645	2.046	1.586	0.853	80	473	5680	5506	0.343	3176	2504	3314	2192	0
5	20	1	"YCR090C"	"YCR090C"	6140	18890	110	2418	2436	1746	33	35	7	100	100	0	2616	2515	1764	126	131	66	85	83	0	0.958	1.006	1.045	1.094	2.026	0.998	0.883	80	558	4875	4792	-0.062	2385	2490	2403	2389	0
5	21	1	"YCRX14W"	"YCRX14W"	6350	18880	90	1439	1597	1149	34	47	106	100	92	0	710	809	570	128	156	314	61	46	0	2.414	2.295	2.276	2.385	1.949	2.261	0.763	52	420	1987	2244	1.271	1405	582	1563	681	0
5	1	2	"YCR059C"	"YCR059C"	2370	19030	100	1361	1364	1146	33	75	200	68	61	0	807	1150	1078	133	188	294	57	51	0	1.970	1.309	1.216	1.539	3.373	1.134	0.828	80	506	2002	2348	0.978	1328	674	1331	1017	0
5	2	2	"MSH3"	"YCR092C"	2560	19040	100	3037	3463	2419	33	72	199	93	88	0	4426	4340	3096	128	168	212	88	83	0	0.699	0.814	0.824	0.941	2.041	0.792	0.888	80	487	7302	7642	-0.517	3004	4298	3430	4212	0
5	3	2	"YCRX16C"	"YCRX16C"	2760	19040	130	899	1566	1486	32	47	91	89	76	0	323	510	428	127	141	116	56	46	0	4.423	4.005	3.929	4.207	2.079	3.872	0.599	120	708	1063	1917	2.145	867	196	1534	383	0
5	4	2	"YDR060W"	"YDR060W"	2960	19030	100	446	672	625	32	41	36	85	80	0	388	584	564	129	145	159	55	45	0	1.598	1.407	1.391	1.546	2.411	1.171	0.741	80	494	673	1095	0.677	414	259	640	455	0
5	5	2	"UBC13"	"YDR092W"	3180	19040	110	1389	1853	1555	33	72	194	75	70	0	1830	2173	1898	129	208	562	61	56	0	0.797	0.890	0.899	1.045	2.546	0.728	0.667	80	587	3057	3864	-0.327	1356	1701	1820	2044	0
5	6	2	"YDR124W"	"YDR124W"	3380	19040	110	2493	3090	2660	35	133	367	76	65	0	1429	2340	2132	129	243	505	63	55	0	1.891	1.382	1.402	1.792	2.779	1.344	0.845	80	549	3758	5266	0.919	2458	1300	3055	2211	0
5	7	2	"LCB2"	"YDR062W"	3560	19060	100	4306	3847	2347	33	91	319	88	86	0	3338	3211	2135	130	249	906	77	67	0	1.332	1.238	1.214	1.413	2.255	1.006	0.598	80	513	7481	6895	0.414	4273	3208	3814	3081	0
5	8	2	"YDR094W"	"YDR094W"	3800	19050	120	424	685	563	33	35	15	92	91	0	319	353	232	126	131	64	66	59	0	2.026	2.872	2.571	2.366	2.302	2.822	0.668	120	647	584	879	1.019	391	193	652	227	0
5	9	2	"YDR126W"	"YDR126W"	3960	19070	100	3890	3644	2109	33	35	18	100	100	0	2043	1941	1187	128	130	27	98	97	0	2.014	1.992	2.055	2.222	1.883	1.987	0.881	80	459	5772	5424	1.010	3857	1915	3611	1813	0
5	10	2	"RPS13"	"YDR064W"	4160	19050	100	3096	2953	1830	33	87	299	88	83	0	2016	1795	1244	128	165	208	77	72	0	1.622	1.752	1.699	2.129	2.373	1.664	0.858	80	513	4951	4587	0.698	3063	1888	2920	1667	0
5	11	2	"GIS1"	"YDR096W"	4370	19070	100	4827	5006	3172	33	82	295	95	92	0	5264	4929	3320	129	179	261	91	85	0	0.934	1.036	1.062	1.249	2.206	1.002	0.846	80	522	9929	9773	-0.099	4794	5135	4973	4800	0
5	12	2	"YDR128W"	"YDR128W"	4560	19070	100	6842	6290	3846	33	34	6	100	100	0	11183	9809	6387	128	138	129	98	96	0	0.616	0.646	0.686	0.762	1.965	0.615	0.896	80	486	17864	15938	-0.699	6809	11055	6257	9681	0
5	13	2	"YDR066C"	"YDR066C"	4750	19050	110	3465	3027	2034	34	170	544	78	75	0	7430	7136	5124	135	442	1286	76	67	0	0.470	0.428	0.419	0.475	2.347	0.389	0.848	80	569	10726	9994	-1.088	3431	7295	2993	7001	0
5	14	2	"GRX3"	"YDR098C"	4960	19080	100	3355	3081	1676	35	177	566	90	81	0	1297	1080	695	134	463	1336	41	0	0	2.855	3.220	3.008	4.086	2.199	1.393	0.312	80	524	4483	3992	1.513	3320	1163	3046	946	0
5	15	2	"YDR130C"	"YDR130C"	5160	19080	100	4873	4314	2263	33	34	6	100	100	0	1761	1766	1037	132	133	28	95	93	0	2.971	2.620	2.642	3.141	2.223	2.579	0.876	80	513	6469	5915	1.571	4840	1629	4281	1634	0
5	16	2	"SSN2"	"YDR443C"	5390	19060	100	1499	1671	1308	34	54	208	83	76	0	1191	1357	1151	130	150	179	73	63	0	1.381	1.334	1.389	1.662	2.652	1.241	0.879	80	503	2526	2864	0.465	1465	1061	1637	1227	0
5	17	2	"YDR475C"	"YDR475C"	5560	19060	90	1717	1610	1082	36	60	69	88	82	0	1125	1055	781	133	152	146	69	67	0	1.695	1.707	1.604	1.873	2.397	1.637	0.810	52	398	2673	2496	0.761	1681	992	1574	922	0
5	18	2	"GIN4"	"YDR507C"	5760	19070	100	543	584	457	34	51	50	88	76	0	564	665	547	131	139	52	73	68	0	1.176	1.030	0.951	1.066	1.987	0.890	0.858	80	536	942	1084	0.233	509	433	550	534	0
5	19	2	"YDR445C"	"YDR445C"	5960	19070	90	967	974	670	35	53	60	90	86	0	998	996	748	136	147	75	80	75	0	1.081	1.092	1.126	1.175	2.068	1.021	0.855	52	407	1794	1799	0.113	932	862	939	860	0
5	20	2	"SNF1"	"YDR477W"	6170	19070	120	701	1065	1052	35	48	51	79	72	0	466	793	785	130	147	114	59	53	0	1.982	1.554	1.437	1.754	3.144	1.436	0.791	120	668	1002	1693	0.987	666	336	1030	663	0
5	21	2	"YDR509W"	"YDR509W"	6370	19080	110	232	265	202	35	54	94	71	52	0	282	338	278	134	144	62	62	52	0	1.331	1.127	1.159	1.251	2.526	0.800	0.684	80	586	345	434	0.413	197	148	230	204	0
5	1	3	"RPS17B"	"YDR447C"	2380	19230	110	1389	1594	1281	33	60	123	82	76	0	635	699	573	131	142	63	66	63	0	2.690	2.748	2.541	3.067	2.383	2.621	0.837	80	580	1860	2129	1.428	1356	504	1561	568	0
5	2	3	"YDR479C"	"YDR479C"	2570	19230	110	2750	3127	2484	33	79	171	90	82	0	2626	2667	2230	129	156	117	81	73	0	1.088	1.219	1.250	1.493	2.448	1.178	0.876	80	549	5214	5632	0.122	2717	2497	3094	2538	0
5	3	3	"YDR511W"	"YDR511W"	2770	19250	100	2706	2613	1360	33	52	112	98	93	0	994	910	486	127	146	106	90	86	0	3.083	3.295	3.159	3.505	1.872	3.295	0.883	80	516	3540	3363	1.624	2673	867	2580	783	0
5	4	3	"YDR449C"	"YDR449C"	2960	19230	90	2667	2520	1590	34	98	289	86	82	0	880	785	530	126	140	92	71	69	0	3.492	3.772	3.504	3.906	1.814	3.580	0.818	52	415	3387	3145	1.804	2633	754	2486	659	0
5	5	3	"PHO8"	"YDR481C"	3160	19240	110	421	494	373	34	95	258	60	41	0	426	497	384	128	149	105	66	57	0	1.299	1.247	1.358	1.608	2.901	1.661	0.487	80	601	685	829	0.377	387	298	460	369	0
5	6	3	"TTR1"	"YDR513W"	3390	19240	110	1499	1748	1390	34	86	242	76	66	0	1598	1487	1191	129	179	255	67	61	0	0.997	1.262	1.312	1.500	2.623	1.251	0.809	80	619	2934	3072	-0.004	1465	1469	1714	1358	0
5	7	3	"SPB4"	"YFL002C"	3600	19270	100	3595	3371	2180	34	79	246	95	88	0	15644	15499	11222	132	219	839	92	85	0	0.230	0.217	0.210	0.255	2.389	0.190	0.852	80	474	19073	18704	-2.123	3561	15512	3337	15367	0
5	8	3	"HAC1"	"YFL031W"	3760	19270	100	1795	1805	969	33	38	29	100	100	0	977	913	540	126	132	46	90	85	0	2.071	2.252	2.149	2.521	2.026	2.197	0.828	80	455	2613	2559	1.050	1762	851	1772	787	0
5	9	3	"YFL061W"	"YFL061W"	3950	19270	100	7191	6070	3162	33	34	8	100	100	0	4383	3589	2182	126	129	32	98	97	0	1.681	1.743	1.671	2.088	2.265	1.702	0.855	80	487	11415	9500	0.750	7158	4257	6037	3463	0
5	10	3	"YFL004W"	"YFL004W"	4160	19270	100	4474	3971	2478	33	35	10	100	100	0	16438	15273	9372	125	129	39	100	100	0	0.272	0.260	0.260	0.264	2.016	0.242	0.833	80	520	20754	19086	-1.877	4441	16313	3938	15148	0
5	11	3	"RIM15"	"YFL033C"	4350	19280	100	4320	4129	2043	33	35	11	100	100	0	3207	2841	1675	127	132	49	96	93	0	1.392	1.509	1.472	1.945	2.406	1.429	0.836	80	505	7367	6810	0.477	4287	3080	4096	2714	0
5	12	3	"YFL063W"	"YFL063W"	4590	19260	110	22093	24060	16895	35	1407	6695	80	60	0	11915	13433	10445	132	915	3900	71	56	0	1.872	1.806	1.767	2.315	3.154	1.814	0.817	80	554	33841	37326	0.905	22058	11783	24025	13301	0
5	13	3	"YFL006W"	"YFL006W"	4780	19260	120	2231	3368	3177	35	1256	6251	24	0	0	2955	5467	5221	135	875	3648	45	36	0	0.779	0.625	0.620	0.761	2.975	1.465	0.724	120	638	5016	8665	-0.361	2196	2820	3333	5332	0
5	14	3	"YFL035C"	"YFL035C"	4980	19280	100	4889	4634	2546	34	48	122	100	100	0	8724	8156	5046	128	190	490	95	88	0	0.565	0.573	0.586	0.653	1.992	0.515	0.834	80	496	13451	12628	-0.824	4855	8596	4600	8028	0
5	15	3	"YFL065C"	"YFL065C"	5190	19270	100	17616	17767	11211	34	61	369	100	98	0	5740	5516	3743	129	144	164	96	93	0	3.133	3.292	3.215	3.552	2.159	3.347	0.853	80	489	23193	23120	1.648	17582	5611	17733	5387	0
5	16	3	"SMC1"	"YFL008W"	5370	19270	100	4173	5036	3873	34	107	432	87	81	0	3957	4777	4146	129	169	213	78	75	0	1.081	1.076	1.066	1.613	3.653	0.986	0.785	80	491	7967	9650	0.113	4139	3828	5002	4648	0
5	17	3	"YFL035C-B"	"YFL035C-B"	5550	19290	100	3891	3873	1990	35	79	226	98	95	0	4215	3666	2335	130	169	298	90	80	0	0.944	1.085	1.069	1.445	2.396	0.985	0.847	80	517	7941	7374	-0.083	3856	4085	3838	3536	0
5	18	3	"YFL067W"	"YFL067W"	5780	19290	110	15729	20496	15051	35	36	8	100	100	0	7551	6768	4717	128	133	66	97	96	0	2.114	3.081	3.360	3.498	2.134	3.482	0.820	80	605	23117	27101	1.080	15694	7423	20461	6640	0
5	19	3	"RTG2"	"YGL252C"	5990	19280	120	2451	3685	3556	35	137	542	71	60	0	2959	6355	6726	133	334	1175	60	52	0	0.855	0.587	0.626	0.803	3.569	0.518	0.815	120	687	5242	9872	-0.226	2416	2826	3650	6222	0
5	20	3	"YGR021W"	"YGR021W"	6190	19300	100	4389	3906	1926	34	172	630	93	85	0	3703	3072	1774	131	411	1369	71	60	0	1.219	1.317	1.308	1.683	2.449	0.931	0.665	80	502	7927	6813	0.286	4355	3572	3872	2941	0
5	21	3	"YGR053C"	"YGR053C"	6380	19280	110	1950	2562	1902	35	146	676	80	57	0	1098	1410	1164	131	208	454	61	53	0	1.980	1.976	1.935	2.289	2.850	1.808	0.821	80	598	2882	3806	0.986	1915	967	2527	1279	0
5	1	4	"FZF1"	"YGL254W"	2380	19430	110	2455	2931	2293	33	104	348	82	73	0	823	1038	841	130	159	148	68	66	0	3.495	3.192	3.069	3.661	2.727	3.077	0.867	80	580	3115	3806	1.805	2422	693	2898	908	0
5	2	4	"MTL1"	"YGR023W"	2570	19430	110	6231	6856	5062	34	255	879	83	75	0	8417	8954	6823	136	361	1089	83	73	0	0.748	0.774	0.769	0.903	2.680	0.743	0.875	80	565	14478	15640	-0.418	6197	8281	6822	8818	0
5	3	4	"MUP1"	"YGR055W"	2760	19450	90	4626	4196	2325	33	226	952	86	75	0	1673	1667	951	132	386	1256	59	15	0	2.981	2.712	2.564	2.947	1.722	2.588	0.788	52	410	6134	5698	1.576	4593	1541	4163	1535	0
5	4	4	"ADH4"	"YGL256W"	2980	19450	100	3596	3531	2008	32	33	6	100	100	0	2453	2179	1213	127	131	51	96	92	0	1.532	1.705	1.692	1.859	1.994	1.748	0.893	80	525	5890	5551	0.616	3564	2326	3499	2052	0
5	5	4	"YGR025W"	"YGR025W"	3180	19440	110	1268	1233	853	34	73	192	78	72	0	2127	2190	1723	132	209	447	71	61	0	0.619	0.583	0.565	0.763	3.158	0.516	0.845	80	564	3229	3257	-0.693	1234	1995	1199	2058	0
5	6	4	"LST7"	"YGR057C"	3360	19460	110	2949	2852	1573	35	78	193	97	92	0	6266	5995	3340	133	202	326	95	92	0	0.475	0.481	0.482	0.526	1.760	0.467	0.909	80	573	9047	8679	-1.074	2914	6133	2817	5862	0
5	7	4	"YGL258W"	"YGL258W"	3580	19460	100	3981	3871	2635	34	36	12	100	100	0	1591	2154	1641	130	136	78	92	90	0	2.702	1.896	1.916	2.256	2.096	1.871	0.857	80	482	5408	5861	1.434	3947	1461	3837	2024	0
5	8	4	"RPS25A"	"YGR027C"	3750	19460	100	2299	1983	1210	34	36	12	100	100	0	3317	3050	1976	130	149	280	91	82	0	0.711	0.667	0.674	0.758	1.846	0.634	0.903	80	476	5452	4869	-0.493	2265	3187	1949	2920	0
5	9	4	"SPR3"	"YGR059W"	3960	19450	110	3455	3676	2815	34	92	389	86	77	0	4508	4716	3891	131	217	556	78	70	0	0.782	0.794	0.833	1.006	2.667	0.739	0.810	80	570	7798	8227	-0.356	3421	4377	3642	4585	0
5	10	4	"PPA1"	"YHR026W"	4180	19470	100	6294	5695	3574	33	94	416	93	88	0	3400	3480	2514	126	208	534	77	72	0	1.912	1.688	1.618	2.149	2.388	1.608	0.883	80	494	9535	9016	0.935	6261	3274	5662	3354	0
5	11	4	"YHR056C"	"YHR056C"	4390	19460	110	1922	2252	1750	33	42	69	92	90	0	1709	1962	1627	130	139	69	83	83	0	1.196	1.211	1.269	1.384	2.369	1.181	0.788	80	549	3468	4051	0.259	1889	1579	2219	1832	0
5	12	4	"YHR087W"	"YHR087W"	4580	19460	110	1683	1684	1257	35	144	517	67	57	0	966	1126	880	136	192	275	67	56	0	1.986	1.666	1.580	1.897	2.343	1.599	0.847	80	567	2478	2639	0.990	1648	830	1649	990	0
5	13	4	"DAP2"	"YHR028C"	4780	19460	110	2316	2660	2123	35	164	438	77	68	0	1038	1426	1216	134	218	307	70	53	0	2.523	2.032	1.964	2.118	1.953	1.920	0.831	80	560	3185	3917	1.335	2281	904	2625	1292	0
5	14	4	"MED6"	"YHR058C"	4970	19470	110	3941	4410	3342	35	113	327	91	78	0	3631	3661	2941	133	210	449	76	70	0	1.117	1.240	1.254	1.508	2.347	1.184	0.871	80	580	7404	7903	0.159	3906	3498	4375	3528	0
5	15	4	"GAR1"	"YHR089C"	5200	19470	100	2051	2426	1995	34	62	142	91	83	0	1416	2340	2136	132	163	185	77	66	0	1.571	1.083	1.042	1.434	2.816	0.980	0.835	80	491	3301	4600	0.652	2017	1284	2392	2208	0
5	16	4	"SLT2"	"YHR030C"	5370	19490	100	4016	3506	1935	34	57	133	100	98	0	7196	6436	4300	129	174	327	91	86	0	0.563	0.550	0.542	0.734	2.238	0.497	0.918	80	479	11049	9779	-0.828	3982	7067	3472	6307	0
5	17	4	"VMA22"	"YHR060W"	5580	19490	100	3106	2826	1499	33	34	7	100	100	0	1664	1642	997	125	157	378	83	76	0	1.997	1.841	1.970	2.090	1.821	1.783	0.866	80	505	4612	4310	0.998	3073	1539	2793	1517	0
5	18	4	"MSR1"	"YHR091C"	5790	19490	100	2988	2948	1671	34	35	6	100	100	0	8114	6753	3952	127	132	55	98	98	0	0.370	0.440	0.457	0.554	2.349	0.420	0.896	80	477	10941	9540	-1.435	2954	7987	2914	6626	0
5	19	4	"YHR032W"	"YHR032W"	5970	19490	100	2392	2249	1317	34	35	7	100	100	0	1962	1983	1176	131	132	26	98	98	0	1.288	1.196	1.176	1.310	2.016	1.201	0.876	80	501	4189	4067	0.365	2358	1831	2215	1852	0
5	20	4	"RPP1"	"YHR062C"	6180	19490	90	836	1389	1298	34	35	7	100	100	0	1034	1553	1449	129	185	883	51	30	0	0.886	0.952	1.068	1.027	2.062	0.908	0.743	52	408	1707	2779	-0.174	802	905	1355	1424	0
5	21	4	"AHT1"	"YHR093W"	6410	19500	100	5562	4762	2529	34	36	7	100	100	0	1547	1284	731	132	170	772	58	42	0	3.907	4.104	4.316	4.718	1.762	4.050	0.907	80	526	6943	5880	1.966	5528	1415	4728	1152	0
5	1	5	"PAN1"	"YIR006C"	2380	19630	110	3000	3454	2628	32	92	384	85	81	0	1521	1843	1510	131	163	210	71	65	0	2.135	1.999	2.064	2.573	2.609	1.946	0.851	80	628	4358	5134	1.094	2968	1390	3422	1712	0
5	2	5	"GTT1"	"YIR038C"	2630	19640	120	681	1523	1684	33	100	379	56	48	0	529	1247	1412	132	197	326	53	41	0	1.632	1.336	1.286	1.506	2.589	1.240	0.884	120	640	1045	2605	0.707	648	397	1490	1115	0
5	3	5	"RNR2"	"YJL026W"	2780	19640	110	1475	1786	1575	34	105	328	72	57	0	968	1345	1283	131	181	272	55	51	0	1.722	1.443	1.431	2.066	2.691	1.190	0.687	80	505	2278	2966	0.784	1441	837	1752	1214	0
5	4	5	"PRI1"	"YIR008C"	2990	19640	110	2221	2783	2154	35	234	682	72	63	0	5786	7544	6775	136	546	1728	67	56	0	0.387	0.371	0.358	0.499	2.991	0.320	0.825	80	553	7836	10156	-1.370	2186	5650	2748	7408	0
5	5	5	"YIR040C"	"YIR040C"	3190	19660	100	11028	9752	5244	36	185	638	96	90	0	6918	6005	3405	135	547	1795	78	71	0	1.621	1.655	1.627	1.914	2.040	1.490	0.683	80	521	17775	15586	0.696	10992	6783	9716	5870	0
5	6	5	"YJL028W"	"YJL028W"	3390	19650	110	428	933	922	34	46	67	92	78	0	234	442	435	131	144	87	50	45	0	3.825	2.891	2.456	2.835	2.384	2.559	0.720	80	549	497	1210	1.936	394	103	899	311	0
5	7	5	"YIR010W"	"YIR010W"	3570	19660	100	2807	3317	2413	32	42	65	100	100	0	4238	4104	3037	132	148	196	91	86	0	0.676	0.827	0.834	0.904	2.067	0.802	0.875	80	488	6881	7257	-0.565	2775	4106	3285	3972	0
5	8	5	"YIR042C"	"YIR042C"	3770	19660	110	3018	2830	1664	33	34	8	100	100	0	6334	5576	3344	131	134	61	100	98	0	0.481	0.514	0.514	0.567	2.035	0.492	0.887	80	545	9188	8242	-1.055	2985	6203	2797	5445	0
5	9	5	"MAD2"	"YJL030W"	3980	19660	120	1242	2094	2078	36	152	461	69	56	0	1376	3152	3398	137	323	757	60	46	0	0.973	0.683	0.681	0.915	3.476	0.611	0.840	120	649	2445	5073	-0.039	1206	1239	2058	3015	0
5	10	5	"SQT1"	"YIR012W"	4200	19650	120	1124	2526	2707	36	183	535	59	50	0	1743	5068	5906	138	403	1023	55	45	0	0.678	0.505	0.531	0.690	3.264	0.446	0.829	120	641	2693	7420	-0.561	1088	1605	2490	4930	0
5	11	5	"YIR044C"	"YIR044C"	4400	19660	110	3592	3823	3089	35	247	800	71	61	0	1725	2466	2308	136	382	967	53	45	0	2.239	1.626	1.560	2.038	2.555	1.444	0.780	80	563	5146	6118	1.163	3557	1589	3788	2330	0
5	12	5	"YJL032W"	"YJL032W"	4590	19670	110	1476	1294	881	34	196	748	60	46	0	5973	4934	3430	134	272	632	81	72	0	0.247	0.262	0.269	0.316	2.498	0.299	0.597	80	566	7281	6060	-2.018	1442	5839	1260	4800	0
5	13	5	"CAF17"	"YJR122W"	4780	19680	100	1531	1574	1047	33	33	5	100	100	0	1843	2022	1509	132	143	168	85	78	0	0.876	0.815	0.767	1.035	2.473	0.742	0.876	80	518	3209	3431	-0.192	1498	1711	1541	1890	0
5	14	5	"YJR154W"	"YJR154W"	4990	19680	100	1548	1849	1303	33	34	7	100	100	0	747	772	501	127	131	38	82	81	0	2.444	2.816	2.690	2.923	2.408	2.929	0.819	80	515	2135	2461	1.289	1515	620	1816	645	0
5	15	5	"YKL023W"	"YKL023W"	5190	19670	100	835	1006	874	34	121	444	63	47	0	779	1233	1211	134	233	517	53	40	0	1.242	0.884	0.866	1.052	2.677	0.810	0.866	80	507	1446	2071	0.313	801	645	972	1099	0
5	16	5	"YJR124C"	"YJR124C"	5380	19670	110	1944	2445	2195	35	165	495	71	56	0	5799	8160	8079	138	482	1452	61	55	0	0.337	0.300	0.311	0.436	3.134	0.254	0.762	80	552	7570	10432	-1.568	1909	5661	2410	8022	0
5	17	5	"THI11"	"YJR156C"	5600	19670	110	3447	4448	3674	35	202	634	78	66	0	4731	5315	4503	135	491	1278	67	61	0	0.742	0.852	0.846	0.962	2.552	0.815	0.862	80	541	8008	9593	-0.430	3412	4596	4413	5180	0
5	18	5	"PAN3"	"YKL025C"	5780	19670	110	2521	3374	3032	36	331	1052	62	52	0	3657	5107	4931	137	583	1684	58	51	0	0.706	0.672	0.663	0.838	3.103	0.608	0.867	80	534	6005	8308	-0.502	2485	3520	3338	4970	0
5	19	5	"YJR126C"	"YJR126C"	5970	19680	90	3283	2952	2451	37	373	1113	63	53	0	1338	1800	1673	141	597	1751	44	17	0	2.712	1.757	1.548	1.861	2.254	1.238	0.655	52	408	4443	4574	1.439	3246	1197	2915	1659	0
5	20	5	"HXT16"	"YJR158W"	6190	19680	110	6299	7953	7407	37	265	1070	71	61	0	2196	4021	3907	136	310	940	60	55	0	3.040	2.038	2.096	2.232	2.728	2.107	0.831	80	607	8322	11801	1.604	6262	2060	7916	3885	0
5	21	5	"YKL027W"	"YKL027W"	6390	19700	100	1231	1208	626	34	213	1080	56	3	0	2211	2005	1132	135	247	589	82	71	0	0.577	0.628	0.638	0.734	2.446	0.608	0.807	80	522	3273	3044	-0.794	1197	2076	1174	1870	0
5	1	6	"YJR128W"	"YJR128W"	2370	19850	100	1524	1408	744	32	33	8	100	100	0	903	934	523	130	149	265	78	67	0	1.930	1.711	1.774	2.050	2.129	1.660	0.869	80	517	2265	2180	0.949	1492	773	1376	804	0
5	2	6	"YJR160C"	"YJR160C"	2570	19840	100	1670	1896	1590	32	51	121	80	73	0	1087	1076	954	127	169	332	57	52	0	1.706	1.964	1.868	2.097	2.276	1.800	0.719	80	527	2598	2813	0.771	1638	960	1864	949	0
5	3	6	"MAE1"	"YKL029C"	2780	19860	100	2231	2436	1480	33	50	121	95	93	0	1144	1096	719	129	145	120	80	77	0	2.166	2.485	2.350	2.874	2.099	2.385	0.834	80	528	3213	3370	1.115	2198	1015	2403	967	0
5	4	6	"SOF1"	"YLL011W"	2990	19840	120	1255	2824	3162	34	114	394	60	55	0	1283	11016	13294	132	411	1598	46	45	0	1.061	0.256	0.299	0.473	3.717	0.229	0.868	120	650	2372	13674	0.085	1221	1151	2790	10884	0
5	5	6	"FPS1"	"YLL043W"	3190	19860	100	5380	4891	2557	34	127	451	96	91	0	6462	5864	3565	130	501	1887	80	70	0	0.844	0.847	0.851	1.005	2.367	0.661	0.712	80	458	11678	10591	-0.244	5346	6332	4857	5734	0
5	6	6	"YLR008C"	"YLR008C"	3360	19850	90	1852	1736	998	33	37	26	100	100	0	5144	3924	2438	123	130	57	94	92	0	0.362	0.448	0.476	0.554	2.224	0.400	0.852	52	398	6840	5504	-1.465	1819	5021	1703	3801	0
5	7	6	"YLL013C"	"YLL013C"	3580	19860	100	6333	6447	3997	33	34	8	100	100	0	11895	10785	7151	130	145	196	96	93	0	0.535	0.602	0.592	0.678	2.206	0.567	0.873	80	515	18065	17069	-0.901	6300	11765	6414	10655	0
5	8	6	"RPL8B"	"YLL045C"	3780	19840	110	3471	3397	2533	34	53	64	92	87	0	2046	1606	1236	134	145	68	73	71	0	1.798	2.285	2.215	2.604	2.387	2.258	0.867	80	543	5349	4835	0.846	3437	1912	3363	1472	0
5	9	6	"YLR010C"	"YLR010C"	3980	19860	130	1397	1606	1400	36	77	105	81	74	0	3641	5810	5393	141	189	177	82	76	0	0.389	0.277	0.298	0.355	2.618	0.247	0.849	120	679	4861	7239	-1.363	1361	3500	1570	5669	0
5	10	6	"BPT1"	"YLL015W"	4190	19870	100	1545	1751	1077	34	45	42	100	100	0	2545	3185	2944	133	147	69	93	92	0	0.626	0.563	0.656	0.730	2.384	0.416	0.728	80	486	3923	4769	-0.675	1511	2412	1717	3052	0
5	11	6	"YLL047W"	"YLL047W"	4360	19870	90	2508	2206	1285	32	34	6	100	100	0	864	847	501	127	127	26	88	86	0	3.360	3.019	3.066	3.331	1.767	2.994	0.852	52	398	3213	2894	1.748	2476	737	2174	720	0
5	12	6	"YLR012C"	"YLR012C"	4580	19880	100	2169	1946	1011	32	33	6	100	100	0	5175	4561	2556	129	160	267	90	86	0	0.424	0.432	0.422	0.495	2.198	0.398	0.872	80	527	7183	6346	-1.240	2137	5046	1914	4432	0
5	13	6	"YLL017W"	"YLL017W"	4780	19880	100	2660	2420	1265	33	34	8	100	100	0	2631	2263	1319	130	155	250	87	82	0	1.050	1.119	1.149	1.299	2.114	1.071	0.868	80	478	5128	4520	0.071	2627	2501	2387	2133	0
5	14	6	"YLL049W"	"YLL049W"	4970	19870	110	1840	1747	1132	34	85	257	82	76	0	2798	2492	1771	132	215	411	73	68	0	0.677	0.726	0.715	0.822	2.543	0.660	0.838	80	546	4472	4073	-0.562	1806	2666	1713	2360	0
5	15	6	"PPR1"	"YLR014C"	5170	19890	120	3089	3530	2548	33	76	235	95	89	0	3331	4591	3396	130	197	376	91	87	0	0.955	0.784	0.788	0.834	2.105	0.751	0.850	120	658	6257	7958	-0.067	3056	3201	3497	4461	0
5	16	6	"YLR327C"	"YLR327C"	5390	19870	100	1001	849	540	34	72	144	82	73	0	727	615	403	134	216	965	6	0	0	1.631	1.694	1.631	2.003	2.542	1.383	0.613	80	536	1560	1296	0.705	967	593	815	481	0
5	17	6	"ADE13"	"YLR359W"	5600	19870	100	1317	1252	961	36	108	213	75	70	0	832	802	554	139	194	280	68	56	0	1.848	1.834	1.746	1.574	2.000	1.785	0.840	80	514	1974	1879	0.886	1281	693	1216	663	0
5	18	6	"YLR391W"	"YLR391W"	5800	19880	110	828	897	704	34	70	158	82	71	0	353	401	245	136	158	103	71	52	0	3.659	3.257	3.038	2.811	2.401	3.310	0.691	80	558	1011	1128	1.871	794	217	863	265	0
5	19	6	"REC102"	"YLR329W"	5990	19880	100	1869	1545	1060	35	100	330	75	67	0	863	738	535	136	182	231	63	55	0	2.523	2.508	2.230	2.379	2.183	2.265	0.811	80	499	2561	2112	1.335	1834	727	1510	602	0
5	20	6	"YLR361C"	"YLR361C"	6180	19900	100	1777	1713	969	35	99	328	92	80	0	1487	1410	819	136	174	195	85	76	0	1.289	1.317	1.300	1.440	1.962	1.302	0.845	80	501	3093	2952	0.367	1742	1351	1678	1274	0
5	21	6	"ATP10"	"YLR393W"	6390	19900	100	2296	2125	1240	34	35	6	100	100	0	1812	1556	894	132	142	125	92	86	0	1.346	1.468	1.505	1.573	1.794	1.483	0.826	80	508	3942	3515	0.429	2262	1680	2091	1424	0
5	1	7	"YLR331C"	"YLR331C"	2380	20040	110	3175	2905	1457	32	33	7	100	100	0	1965	1568	923	131	137	97	81	81	0	1.714	1.999	1.918	2.051	2.050	1.936	0.879	80	576	4977	4310	0.777	3143	1834	2873	1437	0
5	2	7	"NMD4"	"YLR363C"	2600	20050	90	1772	1563	963	32	32	6	100	100	0	2292	2200	1531	127	138	137	82	80	0	0.804	0.739	0.726	1.000	2.900	0.169	0.187	52	397	3905	3604	-0.315	1740	2165	1531	2073	0
5	3	7	"COX8"	"YLR395C"	2780	20060	100	2126	1932	981	32	33	6	100	100	0	2805	2530	1496	126	139	131	90	86	0	0.782	0.790	0.766	0.913	2.127	0.711	0.838	80	466	4773	4304	-0.355	2094	2679	1900	2404	0
5	4	7	"RPS25B"	"YLR333C"	2980	20040	110	1583	1475	981	34	107	331	77	71	0	2733	2293	1564	132	246	523	73	66	0	0.596	0.667	0.646	0.659	2.085	0.624	0.843	80	565	4150	3602	-0.748	1549	2601	1441	2161	0
5	5	7	"YLR365W"	"YLR365W"	3190	20040	110	1722	1443	951	35	167	438	71	65	0	713	707	507	136	279	544	52	21	0	2.924	2.466	2.068	2.600	2.314	1.784	0.596	80	564	2264	1979	1.548	1687	577	1408	571	0
5	6	7	"AFG2"	"YLR397C"	3390	20070	100	4512	4327	2352	33	101	312	93	90	0	2979	2406	1619	136	175	191	82	77	0	1.575	1.892	1.749	2.407	2.580	1.770	0.847	80	527	7322	6564	0.656	4479	2843	4294	2270	0
5	7	7	"YMR097C"	"YMR097C"	3610	20050	100	3581	3114	2111	34	77	301	83	76	0	5616	4841	3543	134	182	297	76	73	0	0.647	0.654	0.647	0.804	2.962	0.601	0.841	80	504	9029	7787	-0.628	3547	5482	3080	4707	0
5	8	7	"ECM16"	"YMR128W"	3790	20050	100	1820	1942	1518	35	84	305	80	73	0	1032	1223	1054	136	185	297	66	62	0	1.992	1.754	1.857	2.118	3.011	1.648	0.758	80	497	2681	2994	0.994	1785	896	1907	1087	0
5	9	7	"YMR158W"	"YMR158W"	3990	20050	110	1924	1761	1110	34	68	165	87	80	0	1657	1484	1012	131	157	146	78	73	0	1.239	1.276	1.202	1.263	2.948	1.225	0.786	80	541	3416	3080	0.309	1890	1526	1727	1353	0
5	10	7	"YMR099C"	"YMR099C"	4180	20050	90	2515	2434	1428	35	129	333	84	80	0	1095	999	699	131	179	188	71	71	0	2.573	2.764	2.470	2.650	1.994	2.697	0.797	52	401	3444	3267	1.363	2480	964	2399	868	0
5	11	7	"YMR130W"	"YMR130W"	4380	20080	100	1042	1227	849	33	81	253	90	82	0	3191	3463	3225	130	148	107	90	85	0	0.330	0.358	0.365	0.529	2.548	0.153	0.411	80	506	4070	4527	-1.601	1009	3061	1194	3333	0
5	12	7	"APG16"	"YMR159C"	4590	20080	100	2522	2399	1243	33	34	5	100	100	0	1417	1413	801	131	149	193	87	80	0	1.935	1.846	2.002	2.146	2.060	1.821	0.839	80	497	3775	3648	0.953	2489	1286	2366	1282	0
5	13	7	"SRT1"	"YMR101C"	4790	20060	100	2388	1939	1386	33	65	229	80	71	0	8058	6897	5087	132	260	915	76	71	0	0.297	0.282	0.271	0.314	3.655	0.254	0.831	80	497	10281	8671	-1.751	2355	7926	1906	6765	0
5	14	7	"YMR132C"	"YMR132C"	5000	20080	100	2570	2562	1591	33	64	232	95	87	0	2145	2095	1419	129	248	902	70	51	0	1.258	1.286	1.320	1.732	2.896	1.234	0.874	80	487	4553	4495	0.332	2537	2016	2529	1966	0
5	15	7	"HLJ1"	"YMR161W"	5180	20070	100	526	958	1027	33	50	101	81	71	0	592	1092	1105	131	145	97	70	66	0	1.069	0.963	0.880	1.061	3.030	0.934	0.888	80	461	954	1886	0.097	493	461	925	961	0
5	16	7	"YMR103C"	"YMR103C"	5390	20090	100	1741	1643	1020	35	49	94	98	93	0	1747	1641	921	134	148	92	95	90	0	1.058	1.067	1.099	1.097	1.985	1.080	0.854	80	523	3319	3115	0.081	1706	1613	1608	1507	0
5	17	7	"YMR134W"	"YMR134W"	5610	20070	100	3506	3205	2051	34	95	350	85	76	0	1527	1441	977	134	164	172	80	72	0	2.492	2.426	2.248	2.274	2.219	2.452	0.809	80	491	4865	4478	1.318	3472	1393	3171	1307	0
5	18	7	"YMR163C"	"YMR163C"	5780	20070	110	3110	2702	1815	35	144	459	81	72	0	1467	1310	944	136	196	276	72	66	0	2.310	2.272	2.104	2.183	2.287	2.256	0.692	80	532	4406	3841	1.208	3075	1331	2667	1174	0
5	19	7	"YNL144C"	"YNL144C"	5980	20080	100	6936	6072	4073	36	153	456	92	83	0	3269	2599	1877	135	195	245	73	73	0	2.202	2.450	2.441	2.830	2.396	2.410	0.887	80	522	10034	8500	1.139	6900	3134	6036	2464	0
5	20	7	"YNL176C"	"YNL176C"	6190	20080	110	9965	8658	5556	37	141	356	98	91	0	3279	2499	1735	137	184	196	76	73	0	3.160	3.650	3.607	4.026	2.178	3.695	0.855	80	563	13070	10983	1.660	9928	3142	8621	2362	0
5	21	7	"YNL208W"	"YNL208W"	6390	20080	110	1339	1219	756	35	91	183	83	75	0	1143	892	575	138	159	87	73	70	0	1.298	1.570	1.499	1.664	2.520	0.928	0.308	80	568	2309	1938	0.376	1304	1005	1184	754	0
5	1	8	"YNL146W"	"YNL146W"	2400	20230	120	511	845	802	32	42	75	68	62	0	460	777	720	128	141	128	55	52	0	1.443	1.253	1.188	1.193	3.212	1.214	0.867	120	588	811	1462	0.529	479	332	813	649	0
5	2	8	"RPS3"	"YNL178W"	2560	20240	120	534	1020	1007	32	57	121	74	61	0	778	1601	1627	129	173	287	60	51	0	0.773	0.671	0.655	0.649	2.534	0.603	0.804	120	526	1151	2460	-0.371	502	649	988	1472	0
5	3	8	"MER1"	"YNL210W"	2750	20240	120	816	1621	1776	33	99	300	61	55	0	580	994	972	129	197	359	50	43	0	1.736	1.836	1.548	1.262	3.363	1.846	0.741	120	619	1234	2453	0.796	783	451	1588	865	0
5	4	8	"ALF1"	"YNL148C"	3010	20240	100	1043	840	572	33	106	318	71	56	0	753	667	487	132	186	287	60	51	0	1.626	1.508	1.418	1.447	2.068	1.322	0.825	80	506	1631	1342	0.702	1010	621	807	535	0
5	5	8	"RHO5"	"YNL180C"	3190	20250	100	3725	3879	2402	33	61	139	98	96	0	2854	2338	1550	134	155	128	86	80	0	1.357	1.745	1.754	2.001	2.308	1.703	0.901	80	487	6412	6050	0.441	3692	2720	3846	2204	0
5	6	8	"YNL212W"	"YNL212W"	3390	20260	100	539	854	1002	33	35	18	98	96	0	482	656	686	136	140	56	75	70	0	1.462	1.579	1.522	1.695	2.331	1.527	0.897	80	471	852	1341	0.548	506	346	821	520	0
5	7	8	"YNL150W"	"YNL150W"	3580	20260	100	1956	1832	1128	32	34	10	100	100	0	1082	937	562	131	134	53	87	82	0	2.023	2.233	2.275	2.370	1.765	2.230	0.892	80	521	2875	2606	1.017	1924	951	1800	806	0
5	8	8	"YNL182C"	"YNL182C"	3820	20250	100	4789	4784	3279	33	158	703	82	76	0	862	787	528	131	159	175	70	63	0	6.506	7.242	7.165	7.270	2.016	7.157	0.802	80	522	5487	5407	2.702	4756	731	4751	656	0
5	9	8	"PEX17"	"YNL214W"	4020	20260	120	1271	1947	1802	34	142	644	63	50	0	894	1364	1287	129	169	382	58	50	0	1.617	1.549	1.551	1.752	2.835	1.609	0.812	120	627	2002	3148	0.693	1237	765	1913	1235	0
5	10	8	"MSB4"	"YOL112W"	4200	20270	100	2156	2167	1514	33	37	46	100	100	0	1383	1616	1116	129	134	46	90	88	0	1.693	1.435	1.493	1.567	2.113	1.432	0.877	80	467	3377	3621	0.760	2123	1254	2134	1487	0
5	11	8	"NOP8"	"YOL144W"	4380	20250	100	2684	2714	2181	35	156	555	70	63	0	802	967	810	134	176	231	62	53	0	3.966	3.216	3.025	3.893	2.609	3.044	0.857	80	473	3317	3512	1.988	2649	668	2679	833	0
5	12	8	"TIR2"	"YOR010C"	4590	20260	110	1248	1316	1109	35	212	652	58	48	0	2342	2716	2558	135	286	645	62	56	0	0.550	0.496	0.470	0.640	2.866	0.508	0.640	80	571	3420	3862	-0.864	1213	2207	1281	2581	0
5	13	8	"YOL114C"	"YOL114C"	4790	20260	110	1440	1502	1128	34	126	431	70	60	0	983	958	735	136	263	616	56	38	0	1.660	1.786	1.743	1.992	2.410	1.094	0.589	80	576	2253	2290	0.731	1406	847	1468	822	0
5	14	8	"YOL146W"	"YOL146W"	5000	20260	110	1523	1714	1381	34	84	246	73	66	0	1544	1552	1304	134	178	236	63	60	0	1.056	1.185	1.087	1.386	2.678	1.121	0.864	80	544	2899	3098	0.079	1489	1410	1680	1418	0
5	15	8	"YOR012W"	"YOR012W"	5190	20270	110	1538	1643	1285	34	104	338	71	61	0	1404	1301	1048	135	197	300	62	57	0	1.185	1.380	1.377	1.531	1.913	1.092	0.609	80	575	2773	2775	0.245	1504	1269	1609	1166	0
5	16	8	"MSN1"	"YOL116W"	5410	20270	100	2148	2536	1997	35	140	476	77	68	0	1519	1562	1333	136	211	323	63	60	0	1.528	1.754	1.686	2.083	2.670	1.654	0.875	80	484	3496	3927	0.611	2113	1383	2501	1426	0
5	17	8	"SPT20"	"YOL148C"	5590	20270	100	1607	1773	1417	35	137	422	71	61	0	1233	1460	1224	137	217	370	66	57	0	1.434	1.314	1.236	1.308	2.206	1.247	0.881	80	498	2668	3061	0.520	1572	1096	1738	1323	0
5	18	8	"RTS1"	"YOR014W"	5800	20280	100	1258	1266	928	34	83	218	82	72	0	1040	1151	898	134	193	284	67	60	0	1.351	1.211	1.198	1.463	2.325	1.099	0.877	80	505	2130	2249	0.434	1224	906	1232	1017	0
5	19	8	"YOL118C"	"YOL118C"	5990	20290	100	1269	1148	545	35	53	144	96	88	0	693	614	291	133	160	177	82	65	0	2.204	2.314	2.221	2.246	1.536	2.230	0.843	80	504	1794	1594	1.140	1234	560	1113	481	0
5	20	8	"YOL150C"	"YOL150C"	6200	20290	100	780	706	378	35	36	7	100	98	0	1482	1236	713	135	238	1476	42	0	0	0.553	0.609	0.566	0.638	1.994	0.527	0.801	80	529	2092	1772	-0.854	745	1347	671	1101	0
5	21	8	"ERP4"	"YOR016C"	6400	20280	110	3794	3418	2402	35	137	462	77	75	0	6808	6384	5233	139	449	1733	65	57	0	0.564	0.542	0.522	0.731	2.547	0.412	0.741	80	599	10428	9628	-0.827	3759	6669	3383	6245	0
5	1	9	"SCD5"	"YOR329C"	2400	20430	100	3477	4506	3503	33	115	434	82	73	0	5322	6182	5389	128	261	727	71	67	0	0.663	0.739	0.743	1.044	2.777	0.673	0.878	80	491	8638	10527	-0.593	3444	5194	4473	6054	0
5	2	9	"PRT1"	"YOR361C"	2570	20430	90	3776	3392	2169	34	216	575	82	78	0	1420	1520	1166	143	365	864	59	44	0	2.930	2.439	2.153	2.869	2.096	1.929	0.698	52	384	5019	4735	1.551	3742	1277	3358	1377	0
5	3	9	"ERR1"	"YOR393W"	2810	20440	120	1862	4207	4483	33	149	568	65	55	0	798	1899	2100	132	195	305	58	50	0	2.746	2.362	2.350	2.612	3.504	2.323	0.859	120	649	2495	5941	1.457	1829	666	4174	1767	0
5	4	9	"YOR331C"	"YOR331C"	2980	20440	110	2131	2034	1569	33	179	643	66	58	0	474	528	389	133	187	289	51	36	0	6.152	5.066	4.715	5.534	1.978	3.541	0.762	80	532	2439	2396	2.621	2098	341	2001	395	0
5	5	9	"PIP2"	"YOR363C"	3200	20440	100	1958	2439	2025	33	132	388	77	67	0	1848	1917	1695	130	177	222	67	63	0	1.120	1.346	1.349	1.696	2.936	1.284	0.823	80	472	3643	4193	0.164	1925	1718	2406	1787	0
5	6	9	"HAT1"	"YPL001W"	3380	20440	100	1233	1318	1078	34	98	265	67	63	0	4341	6261	5708	137	275	640	72	65	0	0.285	0.210	0.198	0.294	3.235	0.178	0.813	80	475	5403	7408	-1.810	1199	4204	1284	6124	0
5	7	9	"YOR333C"	"YOR333C"	3570	20460	100	3094	2888	1642	35	68	113	100	100	0	1996	2056	1378	135	260	641	78	62	0	1.644	1.485	1.649	1.585	1.748	1.375	0.763	80	435	4920	4774	0.717	3059	1861	2853	1921	0
5	8	9	"YOR365C"	"YOR365C"	3780	20460	100	3381	3579	2470	33	40	31	100	100	0	1621	2172	1681	131	145	113	86	82	0	2.247	1.737	1.719	1.888	2.583	1.686	0.813	80	496	4838	5587	1.168	3348	1490	3546	2041	0
5	9	9	"ULA1"	"YPL003W"	3990	20460	100	2780	2978	2207	33	49	98	93	88	0	10098	11736	9052	127	216	606	83	80	0	0.275	0.254	0.238	0.321	3.234	0.233	0.774	80	462	12718	14554	-1.860	2747	9971	2945	11609	0
5	10	9	"ALA1"	"YOR335C"	4180	20470	100	6689	5909	3331	33	45	95	100	100	0	4206	4274	2527	131	210	599	87	82	0	1.633	1.418	1.434	1.477	1.797	1.440	0.851	80	462	10731	10019	0.708	6656	4075	5876	4143	0
5	11	9	"SCP1"	"YOR367W"	4400	20460	100	2080	1997	1563	34	106	486	68	62	0	2124	2251	1971	134	221	543	62	55	0	1.028	0.927	0.890	1.118	3.365	0.848	0.842	80	499	4036	4080	0.040	2046	1990	1963	2117	0
5	12	9	"YPL005W"	"YPL005W"	4580	20470	90	1004	1059	705	33	124	553	73	42	0	5019	4484	3006	135	243	617	80	76	0	0.199	0.236	0.221	0.315	2.742	0.208	0.827	52	383	5855	5375	-2.331	971	4884	1026	4349	0
5	13	9	"VMA13"	"YPR036W"	4790	20460	100	1665	2088	1773	33	78	292	75	65	0	422	542	445	132	151	191	57	45	0	5.628	5.012	4.493	4.637	2.429	4.236	0.643	80	511	1922	2465	2.493	1632	290	2055	410	0
5	14	9	"HOS1"	"YPR068C"	5030	20470	120	2346	3745	3502	34	76	270	80	70	0	1863	4443	4600	133	155	183	74	70	0	1.336	0.861	0.864	1.146	3.196	0.779	0.829	120	607	4042	8021	0.418	2312	1730	3711	4310	0
5	15	9	"YPR100W"	"YPR100W"	5210	20470	110	2379	2402	1805	34	106	477	75	67	0	1137	1492	1266	131	189	380	63	55	0	2.331	1.740	1.737	2.038	3.047	1.445	0.824	80	482	3351	3729	1.221	2345	1006	2368	1361	0
5	16	9	"YPR038W"	"YPR038W"	5390	20470	110	2001	1936	1452	35	182	573	68	62	0	824	1027	824	137	230	416	58	47	0	2.862	2.136	2.079	2.432	2.630	1.776	0.827	80	564	2653	2791	1.517	1966	687	1901	890	0
5	17	9	"MED1"	"YPR070W"	5610	20470	110	3513	3310	2495	35	143	395	82	71	0	2162	2238	1830	136	224	394	71	61	0	1.717	1.558	1.491	1.732	2.248	1.491	0.728	80	585	5504	5377	0.780	3478	2026	3275	2102	0
5	18	9	"RPL11A"	"YPR102C"	5800	20470	110	2284	2478	1883	34	108	351	76	72	0	970	1029	795	134	206	366	58	52	0	2.691	2.731	2.451	2.674	2.616	2.659	0.599	80	540	3086	3339	1.428	2250	836	2444	895	0
5	19	9	"YPR040W"	"YPR040W"	5990	20480	110	4369	4182	3172	36	195	716	75	67	0	2417	2502	2103	137	241	469	63	62	0	1.900	1.753	1.732	2.198	2.715	1.689	0.838	80	537	6613	6511	0.926	4333	2280	4146	2365	0
5	20	9	"NOT5"	"YPR072W"	6190	20500	110	4327	4241	2819	37	166	651	90	75	0	6403	6366	4579	142	266	483	88	85	0	0.685	0.675	0.694	0.768	2.170	0.629	0.857	80	527	10551	10428	-0.545	4290	6261	4204	6224	0
5	21	9	"FHL1"	"YPR104C"	6380	20500	100	5932	5095	2800	35	43	37	100	100	0	6691	6538	4000	138	196	588	90	86	0	0.900	0.791	0.791	0.884	2.027	0.740	0.863	80	474	12450	11460	-0.152	5897	6553	5060	6400	0
5	1	10	"YPR042C"	"YPR042C"	2410	20620	90	73	105	94	32	35	11	78	69	0	186	204	172	125	162	372	3	1	0	0.672	0.924	0.454	0.371	3.864	0.019	0.019	52	414	102	152	-0.573	41	61	73	79	0
5	2	10	"TKL1"	"YPR074C"	2630	20640	120	470	1289	1446	33	47	133	77	61	0	594	1381	1504	131	157	297	56	47	0	0.944	1.005	0.974	1.045	2.858	0.990	0.852	120	650	900	2506	-0.083	437	463	1256	1250	0
5	3	10	"ISR1"	"YPR106W"	2780	20650	100	3419	2816	1723	32	33	7	100	100	0	1020	959	621	127	144	160	80	71	0	3.793	3.346	3.254	3.557	1.884	3.268	0.865	80	443	4280	3616	1.923	3387	893	2784	832	0
5	4	10	"EMPTY"	"EMPTY"	3010	20630	90	213	267	225	32	35	16	84	80	0	155	216	179	131	141	147	34	13	0	7.542	2.765	1.637	1.814	2.830	1.592	0.574	52	354	205	320	2.915	181	24	235	85	0
5	5	10	"EMPTY"	"EMPTY"	3170	20640	150	38	80	131	32	67	218	4	3	0	132	192	348	133	147	125	9	5	0	-6.000	0.814	0.422	0.453	3.687	0.097	0.048	156	913	5	107	Error	6	-1	48	59	-50
5	6	10	"EMPTY"	"EMPTY"	3390	20650	80	172	258	213	33	34	8	100	100	0	259	314	218	129	137	71	71	44	0	1.069	1.216	1.183	1.398	2.371	0.993	0.551	52	333	269	410	0.097	139	130	225	185	0
5	7	10	"EMPTY"	"EMPTY"	3560	20600	100	43	65	57	35	60	106	7	2	0	138	164	88	134	161	124	11	5	0	2.000	1.000	0.431	0.424	3.293	0.857	0.673	80	432	12	60	1.000	8	4	30	30	0
5	8	10	"EMPTY"	"EMPTY"	3770	20650	150	35	54	53	34	45	73	10	3	0	139	178	242	132	149	173	4	3	0	0.143	0.435	0.346	0.388	4.284	0.085	0.097	156	816	8	66	-2.807	1	7	20	46	-50
5	9	10	"EMPTY"	"EMPTY"	3970	20650	150	42	56	46	34	51	104	4	1	0	133	163	285	131	188	397	0	0	0	4.000	0.688	0.393	0.405	3.531	0.013	0.007	156	713	10	54	2.000	8	2	22	32	-50
5	10	10	"EMPTY"	"EMPTY"	4170	20650	150	36	48	35	34	50	112	3	0	0	138	150	130	134	171	315	1	0	0	0.500	0.875	0.333	0.340	4.460	0.332	0.269	156	726	6	30	-1.000	2	4	14	16	-50
5	11	10	"EMPTY"	"EMPTY"	4370	20660	150	39	89	180	33	58	224	5	2	0	150	184	197	135	162	240	5	3	0	0.400	1.143	0.412	0.390	4.339	0.028	0.025	156	724	21	105	-1.322	6	15	56	49	-50
5	12	10	"EMPTY"	"EMPTY"	4570	20660	150	38	69	147	33	77	393	1	0	0	132	177	375	135	186	428	2	0	0	-1.667	0.857	0.412	0.412	3.678	0.085	0.032	156	720	2	78	Error	5	-3	36	42	-50
5	13	10	"EMPTY"	"EMPTY"	4770	20660	150	37	66	101	33	62	232	2	0	0	131	158	183	131	144	132	7	1	0	100000.000	1.222	0.387	0.378	5.417	0.156	0.040	156	733	4	60	16.610	4	0	33	27	-50
5	14	10	"EMPTY"	"EMPTY"	4970	20660	150	38	88	242	34	76	279	5	2	0	136	304	1590	131	153	168	6	4	0	0.800	0.312	0.333	0.388	4.307	0.025	0.021	156	722	9	227	-0.322	4	5	54	173	-50
5	15	10	"EMPTY"	"EMPTY"	5170	20670	150	36	58	65	33	52	154	4	1	0	135	173	273	130	149	162	3	2	0	0.600	0.581	0.400	0.365	4.885	0.028	0.017	156	811	8	68	-0.737	3	5	25	43	-50
5	16	10	"iYAL056W"	"iYAL056W"	5410	20670	100	985	1153	924	33	127	492	67	47	0	1874	1984	1767	135	288	795	58	51	0	0.547	0.606	0.612	0.798	2.881	0.574	0.894	80	516	2691	2969	-0.869	952	1739	1120	1849	0
5	17	10	"iYAL051W"	"iYAL051W"	5590	20680	100	435	618	946	33	127	498	37	11	0	1683	1928	1574	133	283	796	66	48	0	0.259	0.326	0.249	0.312	2.379	0.480	0.738	80	503	1952	2380	-1.947	402	1550	585	1795	0
5	18	10	"iYAL046C"	"iYAL046C"	5830	20670	100	598	607	468	34	67	138	68	62	0	665	722	566	134	179	269	65	50	0	1.062	0.974	0.896	0.976	2.806	0.820	0.831	80	513	1095	1161	0.087	564	531	573	588	0
5	19	10	"iYAL031C"	"iYAL031C"	6020	20680	120	777	1342	1325	36	176	550	54	41	0	543	1197	1233	138	244	443	49	42	0	1.830	1.233	1.155	1.477	3.341	1.177	0.842	120	576	1146	2365	0.872	741	405	1306	1059	0
5	20	10	"iYAL027W"	"iYAL027W"	6200	20680	130	536	952	907	38	164	537	49	36	0	1522	2999	2862	140	272	466	70	57	0	0.360	0.320	0.346	0.421	2.314	0.355	0.626	120	514	1880	3773	-1.473	498	1382	914	2859	0
5	21	10	"iYAL023C"	"iYAL023C"	6370	20680	150	186	676	899	36	137	534	33	24	0	180	483	524	141	246	532	28	9	0	3.846	1.871	1.456	1.131	4.109	1.174	0.766	156	763	189	982	1.943	150	39	640	342	-50
5	1	11	"iYAL007C"	"iYAL007C"	2400	20830	110	1780	1955	1627	35	74	189	80	70	0	3116	3946	3521	138	223	454	63	61	0	0.586	0.504	0.542	0.701	2.336	0.463	0.917	80	601	4723	5728	-0.771	1745	2978	1920	3808	0
5	2	11	"iYAL003W"	"iYAL003W"	2580	20850	100	2537	2450	1520	33	68	198	93	86	0	3417	3226	2130	134	209	468	81	75	0	0.763	0.782	0.810	0.927	1.902	0.745	0.922	80	498	5787	5509	-0.391	2504	3283	2417	3092	0
5	3	11	"iYAR002W"	"iYAR002W"	2800	20850	100	1350	1275	889	33	34	8	100	100	0	4060	3611	2458	131	149	236	87	77	0	0.335	0.357	0.358	0.421	2.123	0.336	0.884	80	472	5246	4722	-1.577	1317	3929	1242	3480	0
5	4	11	"itL(CAA)A"	"itL(CAA)A"	2970	20850	100	2432	2440	1465	32	34	9	100	100	0	3380	3238	1896	133	215	1514	73	55	0	0.739	0.776	0.790	0.844	2.040	0.124	0.127	80	487	5647	5513	-0.436	2400	3247	2408	3105	0
5	5	11	"iYAR028W"	"iYAR028W"	3170	20860	100	2166	2050	1174	32	33	8	100	100	0	3693	3539	2237	132	200	1455	72	57	0	0.599	0.592	0.608	0.731	2.428	0.550	0.912	80	517	5695	5425	-0.739	2134	3561	2018	3407	0
5	6	11	"iYAR035W"	"iYAR035W"	3400	20850	100	787	891	732	32	70	216	67	62	0	823	1014	935	135	183	271	57	52	0	1.097	0.977	0.909	1.083	2.342	0.842	0.857	80	486	1443	1738	0.134	755	688	859	879	0
5	7	11	"iYBR162C"	"iYBR162C"	3580	20860	100	1349	1241	752	32	69	212	90	76	0	808	712	418	132	175	263	68	57	0	1.948	2.084	2.076	2.464	2.027	1.889	0.769	80	506	1993	1789	0.962	1317	676	1209	580	0
5	8	11	"iYBR165W"	"iYBR165W"	3810	20850	100	356	377	282	34	47	68	73	62	0	861	834	655	138	164	210	60	57	0	0.445	0.493	0.453	0.524	2.917	0.444	0.827	80	493	1045	1039	-1.167	322	723	343	696	0
5	9	11	"iYBR169C"	"iYBR169C"	3990	20860	100	879	1105	963	34	98	247	65	60	0	322	414	347	137	185	193	50	38	0	4.568	3.866	3.362	3.411	2.036	2.956	0.661	80	482	1030	1348	2.191	845	185	1071	277	0
5	10	11	"iYBR187W"	"iYBR187W"	4220	20860	100	747	1120	1032	34	76	227	68	57	0	357	561	520	134	155	120	61	47	0	3.197	2.543	2.306	2.536	2.521	2.374	0.820	80	508	936	1513	1.677	713	223	1086	427	0
5	11	11	"iYBR192W"	"iYBR192W"	4420	20860	110	568	956	866	34	54	129	76	60	0	1635	2733	2671	135	166	180	70	65	0	0.356	0.355	0.368	0.432	2.721	0.314	0.842	80	550	2034	3520	-1.490	534	1500	922	2598	0
5	12	11	"iYBR196C"	"iYBR196C"	4610	20860	100	1711	2020	1634	33	63	141	85	76	0	894	941	770	134	171	192	65	56	0	2.208	2.462	2.590	2.554	2.534	2.299	0.741	80	481	2438	2794	1.143	1678	760	1987	807	0
5	13	11	"iYBRCdelta19"	"iYBRCdelta19"	4810	20860	110	1412	1629	1343	34	108	319	72	62	0	677	810	678	134	178	197	65	57	0	2.538	2.359	2.325	2.354	2.299	2.143	0.816	80	553	1921	2271	1.344	1378	543	1595	676	0
5	14	11	"iYBR212W"	"iYBR212W"	5000	20880	110	2813	2609	1485	33	88	292	95	83	0	2483	2346	1498	132	165	179	88	85	0	1.182	1.164	1.189	1.360	1.958	1.117	0.876	80	575	5131	4790	0.242	2780	2351	2576	2214	0
5	15	11	"iYBR216C"	"iYBR216C"	5220	20870	110	1032	1230	962	34	56	139	82	75	0	1725	2156	1929	132	178	287	67	61	0	0.626	0.591	0.565	0.702	2.421	0.513	0.846	80	554	2591	3220	-0.675	998	1593	1196	2024	0
5	16	11	"iYBR237W"	"iYBR237W"	5400	20890	110	3384	3095	1717	34	57	141	100	96	0	6477	5915	3391	134	180	290	93	91	0	0.528	0.529	0.529	0.581	1.891	0.503	0.892	80	538	9693	8842	-0.921	3350	6343	3061	5781	0
5	17	11	"iYBR241C"	"iYBR241C"	5620	20870	110	1404	1285	900	34	51	102	90	83	0	1023	1033	722	131	147	114	76	75	0	1.536	1.387	1.354	1.477	2.135	1.308	0.851	80	545	2262	2153	0.619	1370	892	1251	902	0
5	18	11	"iYBR246W"	"iYBR246W"	5780	20880	90	1526	1382	744	34	59	120	100	94	0	3055	2647	1438	132	162	183	92	88	0	0.510	0.536	0.565	0.595	1.812	0.493	0.861	52	388	4415	3863	-0.970	1492	2923	1348	2515	0
5	19	11	"iYDL140C"	"iYDL140C"	6030	20880	110	1572	1372	993	35	68	211	76	67	0	393	369	245	133	141	70	62	61	0	5.912	5.665	4.943	5.263	2.050	4.347	0.431	80	542	1797	1573	2.564	1537	260	1337	236	0
5	20	11	"iYDL136W"	"iYDL136W"	6200	20880	110	1141	1183	928	35	84	186	76	66	0	2033	2137	1822	135	163	139	75	67	0	0.583	0.573	0.552	0.640	2.423	0.518	0.801	80	454	3004	3150	-0.779	1106	1898	1148	2002	0
5	21	11	"iYDL133W"	"iYDL133W"	6370	20880	150	42	201	294	36	121	437	17	5	0	145	255	299	137	213	439	8	2	0	0.750	1.398	0.977	0.698	4.416	0.807	0.493	156	851	14	283	-0.415	6	8	165	118	-50
5	1	12	"iYDL117W"	"iYDL117W"	2400	21050	100	1079	1047	577	33	37	17	100	100	0	461	454	234	132	172	609	12	0	0	3.179	3.149	3.157	3.616	2.448	3.114	0.654	80	495	1375	1336	1.669	1046	329	1014	322	0
5	2	12	"iYDL113C"	"iYDL113C"	2600	21030	90	850	838	590	34	77	135	78	73	0	360	375	264	136	161	156	59	44	0	3.643	3.364	2.774	2.532	2.598	2.663	0.401	52	408	1040	1043	1.865	816	224	804	239	0
5	3	12	"iYDL109C"	"iYDL109C"	2800	21030	110	876	848	666	35	89	153	68	63	0	395	545	1393	137	157	92	60	57	0	3.260	1.993	2.694	2.218	2.788	0.411	0.133	80	579	1099	1221	1.705	841	258	813	408	0
5	4	12	"iYDL090C"	"iYDL090C"	3020	21040	110	1073	1287	1057	34	79	155	76	68	0	725	871	732	139	159	87	70	60	0	1.773	1.712	1.624	1.799	2.266	1.614	0.823	80	560	1625	1985	0.826	1039	586	1253	732	0
5	5	12	"iYDL086W"	"iYDL086W"	3220	21050	110	1011	1189	922	33	61	126	85	75	0	441	425	297	133	151	95	62	55	0	3.175	3.959	3.605	3.779	2.012	3.821	0.795	80	527	1286	1448	1.667	978	308	1156	292	0
5	6	12	"iYDL082W"	"iYDL082W"	3410	21040	120	258	425	377	32	62	125	61	47	0	824	1340	1217	133	215	519	55	45	0	0.327	0.326	0.333	0.372	2.697	0.296	0.836	120	570	917	1600	-1.612	226	691	393	1207	0
5	7	12	"iYDL065C"	"iYDL065C"	3580	21050	110	953	803	520	32	77	177	75	66	0	1042	991	681	134	228	434	63	55	0	1.014	0.900	0.898	1.009	2.165	0.291	0.267	80	512	1829	1628	0.021	921	908	771	857	0
5	8	12	"iYDL060W"	"iYDL060W"	3780	21060	100	657	662	407	33	60	150	85	67	0	611	596	360	136	167	188	70	57	0	1.314	1.367	1.336	1.349	1.533	1.274	0.879	80	521	1099	1089	0.394	624	475	629	460	0
5	9	12	"iYDL056W"	"iYDL056W"	4000	21050	100	363	325	197	34	51	55	82	71	0	1808	1526	1057	137	178	191	77	72	0	0.197	0.210	0.209	0.231	2.274	0.181	0.811	80	476	2000	1680	-2.345	329	1671	291	1389	0
5	10	12	"iYDRWdelta12"	"iYDRWdelta12"	4180	21060	120	583	925	825	33	54	118	77	65	0	432	669	576	136	176	215	55	44	0	1.858	1.674	1.543	1.576	2.220	1.454	0.654	120	601	846	1425	0.894	550	296	892	533	0
5	11	12	"iYDR244W"	"iYDR244W"	4380	21070	110	852	736	459	33	72	177	81	65	0	414	359	247	135	161	158	55	46	0	2.935	3.138	2.978	3.376	2.292	2.534	0.737	80	554	1098	927	1.554	819	279	703	224	0
5	12	12	"iYDR248C"	"iYDR248C"	4590	21060	110	1492	1227	891	34	88	212	72	66	0	1902	1516	1123	135	193	298	66	63	0	0.825	0.864	0.840	0.967	2.452	0.827	0.903	80	579	3225	2574	-0.277	1458	1767	1193	1381	0
5	13	12	"itG(GCC)D2"	"itG(GCC)D2"	4780	21080	110	515	572	327	34	63	171	82	66	0	422	454	257	132	183	302	48	16	0	1.659	1.671	1.678	1.704	1.932	1.282	0.581	80	554	771	860	0.730	481	290	538	322	0
5	14	12	"iYDR265W"	"iYDR265W"	4980	21080	100	885	804	395	33	34	6	100	100	0	841	738	381	130	140	92	86	83	0	1.198	1.268	1.278	1.485	1.975	1.168	0.826	80	496	1563	1379	0.261	852	711	771	608	0
5	15	12	"iYDR271C"	"iYDR271C"	5190	21080	100	922	766	385	34	35	7	100	100	0	516	452	222	132	139	62	82	75	0	2.313	2.287	2.205	2.246	1.437	2.119	0.845	80	514	1272	1052	1.209	888	384	732	320	0
5	16	12	"iYDR286C"	"iYDR286C"	5400	21070	120	1117	1705	1609	34	89	270	69	60	0	542	1119	1112	135	171	225	57	49	0	2.661	1.698	1.706	1.895	2.593	1.550	0.863	120	606	1490	2655	1.412	1083	407	1671	984	0
5	17	12	"iYDR292C"	"iYDR292C"	5590	21070	110	600	588	389	35	116	305	66	41	0	641	646	430	135	215	719	36	1	0	1.117	1.082	1.027	1.088	1.803	0.213	0.117	80	521	1071	1064	0.159	565	506	553	511	0
5	18	12	"iYDR296W"	"iYDR296W"	5770	21090	100	1761	1657	925	34	52	104	98	91	0	668	642	321	135	190	718	35	0	0	3.240	3.201	3.220	3.366	1.660	3.240	0.840	80	506	2260	2130	1.696	1727	533	1623	507	0
5	19	12	"iYDR311W"	"iYDR311W"	6000	21080	100	1086	1357	1012	34	59	160	86	78	0	735	888	706	135	166	181	66	52	0	1.753	1.757	1.647	2.126	2.244	1.570	0.862	80	505	1652	2076	0.810	1052	600	1323	753	0
5	20	12	"iYDR315C"	"iYDR315C"	6180	21090	100	1296	1183	740	34	61	163	88	80	0	576	644	720	133	191	795	16	2	0	2.849	2.249	2.617	2.660	2.155	0.191	0.045	80	491	1705	1660	1.510	1262	443	1149	511	0
5	21	12	"iYDR317W"	"iYDR317W"	6380	21090	110	2086	1992	1224	35	36	11	100	100	0	2354	2219	1393	134	175	732	77	65	0	0.924	0.939	0.909	1.091	2.092	0.918	0.919	80	585	4271	4042	-0.114	2051	2220	1957	2085	0
5	1	13	"itK(CUU)E1"	"itK(CUU)E1"	2370	21230	150	41	116	276	32	35	29	28	20	0	140	202	268	130	152	429	4	3	0	0.900	1.167	0.490	0.451	3.515	0.060	0.049	156	999	19	156	-0.152	9	10	84	72	-50
5	2	13	"iYELWdelta6"	"iYELWdelta6"	2610	21250	100	946	857	488	32	35	13	100	100	0	1778	1743	1164	132	144	130	83	80	0	0.555	0.512	0.499	0.660	2.706	0.442	0.825	80	515	2560	2436	-0.849	914	1646	825	1611	0
5	3	13	"iYEL007W"	"iYEL007W"	2810	21240	110	1284	1284	946	33	53	104	88	73	0	2910	3287	2751	134	182	306	71	67	0	0.451	0.397	0.398	0.624	3.627	0.346	0.826	80	493	4027	4404	-1.150	1251	2776	1251	3153	0
5	4	13	"isnR14"	"isnR14"	2970	21240	150	185	231	226	34	67	121	55	25	0	419	488	378	139	179	228	54	29	0	0.539	0.564	0.496	0.564	2.960	0.342	0.570	156	877	431	546	-0.891	151	280	197	349	-50
5	5	13	"iYER010C-1"	"iYER010C-1"	3210	21240	110	1601	1690	1174	33	46	106	87	82	0	1731	1872	1371	134	155	136	82	76	0	0.982	0.953	0.920	1.040	2.729	0.909	0.761	80	553	3165	3395	-0.026	1568	1597	1657	1738	0
5	6	13	"iYER012W"	"iYER012W"	3390	21240	110	643	721	533	33	57	132	75	70	0	868	1064	879	136	188	408	58	48	0	0.833	0.741	0.662	0.781	2.608	0.427	0.473	80	509	1342	1616	-0.263	610	732	688	928	0
5	7	13	"iYER027C"	"iYER027C"	3560	21260	100	1738	1691	942	33	46	74	100	98	0	2793	2556	1476	134	199	518	82	75	0	0.641	0.685	0.700	0.827	2.393	0.650	0.881	80	501	4364	4080	-0.641	1705	2659	1658	2422	0
5	8	13	"iYER031C"	"iYER031C"	3790	21250	100	1186	1247	901	35	74	191	78	72	0	627	557	397	138	171	199	61	53	0	2.354	2.893	3.062	3.181	3.044	2.495	0.729	80	525	1640	1631	1.235	1151	489	1212	419	0
5	9	13	"iYER035W"	"iYER035W"	4010	21250	110	1654	1978	1638	35	123	382	71	61	0	821	1181	1052	136	197	276	62	56	0	2.364	1.859	1.744	1.865	2.651	1.804	0.776	80	564	2304	2988	1.241	1619	685	1943	1045	0
5	10	13	"iYERWdelta9"	"iYERWdelta9"	4190	21250	110	400	413	273	34	110	360	50	11	0	316	363	259	132	185	264	45	15	0	1.989	1.641	1.327	1.399	2.439	1.307	0.816	80	543	550	610	0.992	366	184	379	231	0
5	11	13	"iYER050C"	"iYER050C"	4400	21250	100	179	174	118	33	57	86	58	36	0	295	295	182	133	148	71	65	52	0	0.901	0.870	0.658	0.670	2.221	0.673	0.650	80	466	308	303	-0.150	146	162	141	162	0
5	12	13	"iYER053C-1"	"iYER053C-1"	4560	21270	110	3328	3263	2054	33	37	25	100	100	0	3292	3438	2371	133	143	198	87	86	0	1.043	0.977	1.054	1.142	2.272	0.930	0.859	80	539	6454	6535	0.061	3295	3159	3230	3305	0
5	13	13	"iYFR048W"	"iYFR048W"	4780	21260	100	1073	1057	717	33	52	91	85	81	0	1358	1063	787	133	155	107	71	67	0	0.849	1.101	1.028	1.099	2.174	0.993	0.820	80	528	2265	1954	-0.236	1040	1225	1024	930	0
5	14	13	"iYFR052W"	"iYFR052W"	5000	21260	110	610	562	380	35	70	129	71	63	0	861	724	515	137	190	260	63	53	0	0.794	0.898	0.827	0.966	2.653	0.760	0.748	80	579	1299	1114	-0.332	575	724	527	587	0
5	15	13	"iYFR054C-0"	"iYFR054C-0"	5200	21270	100	1104	1182	975	35	80	193	73	72	0	1232	2032	1866	136	215	397	66	55	0	0.975	0.605	0.595	0.761	3.080	0.510	0.796	80	503	2165	3043	-0.036	1069	1096	1147	1896	0
5	16	13	"iYGL257C"	"iYGL257C"	5390	21270	100	2416	2269	1659	34	123	428	80	65	0	1284	1242	928	136	222	420	66	55	0	2.075	2.021	1.918	2.114	2.406	1.774	0.551	80	495	3530	3341	1.053	2382	1148	2235	1106	0
5	17	13	"iYGL256W-3"	"iYGL256W-3"	5600	21270	100	1376	1192	763	35	124	420	73	60	0	456	406	254	130	169	230	58	30	0	4.113	4.192	3.660	4.053	1.881	4.025	0.791	80	497	1667	1433	2.040	1341	326	1157	276	0
5	18	13	"iYGL252C"	"iYGL252C"	5780	21280	110	3126	2804	1660	34	66	171	96	90	0	1078	1041	549	131	144	112	88	87	0	3.265	3.044	3.054	2.792	1.923	3.211	0.753	80	560	4039	3680	1.707	3092	947	2770	910	0
5	19	13	"iYGL233W"	"iYGL233W"	6020	21280	110	508	579	408	34	43	64	86	76	0	1210	1185	889	131	144	112	71	70	0	0.439	0.517	0.485	0.468	2.569	0.451	0.816	80	600	1553	1599	-1.187	474	1079	545	1054	0
5	20	13	"iYGL228W"	"iYGL228W"	6220	21280	110	2249	2135	1411	35	85	305	82	72	0	1991	1531	1070	132	174	238	73	72	0	1.191	1.501	1.503	1.574	2.155	1.469	0.836	80	501	4073	3499	0.252	2214	1859	2100	1399	0
5	21	13	"itV(AAC)G3-0"	"itV(AAC)G3-0"	6370	21300	110	3329	3054	1337	36	81	299	100	95	0	1809	1627	826	136	192	377	90	73	0	1.968	2.024	2.011	2.219	1.668	1.842	0.711	80	517	4966	4509	0.977	3293	1673	3018	1491	0
5	1	14	"iYGL208W"	"iYGL208W"	2390	21430	110	1700	1538	1036	32	55	140	86	76	0	994	852	591	131	154	160	72	63	0	1.933	2.089	2.052	2.272	1.844	1.986	0.826	80	603	2531	2227	0.951	1668	863	1506	721	0
5	2	14	"itH(GUG)G1"	"itH(GUG)G1"	2620	21430	110	529	501	346	31	51	124	78	68	0	782	681	426	136	174	241	67	60	0	0.771	0.862	0.722	0.828	1.801	0.827	0.652	80	503	1144	1015	-0.375	498	646	470	545	0
5	3	14	"itK(UUU)G1"	"itK(UUU)G1"	2750	21440	110	1653	1572	961	32	38	42	100	96	0	878	755	439	132	140	85	78	72	0	2.173	2.472	2.523	2.721	1.756	2.505	0.846	80	520	2367	2163	1.120	1621	746	1540	623	0
5	4	14	"iYGR091W"	"iYGR091W"	2990	21430	90	485	432	241	35	65	88	80	76	0	567	488	273	140	163	106	76	69	0	1.054	1.141	1.030	1.153	1.804	1.001	0.740	52	397	877	745	0.076	450	427	397	348	0
5	5	14	"iYGR095C"	"iYGR095C"	3190	21440	100	335	351	212	34	57	76	83	70	0	448	424	268	139	162	136	63	56	0	0.974	1.112	0.992	1.230	2.456	0.921	0.805	80	517	610	602	-0.038	301	309	317	285	0
5	6	14	"iYGR099W"	"iYGR099W"	3370	21440	90	830	715	406	35	75	111	86	76	0	360	318	191	142	164	87	65	57	0	3.647	3.864	3.169	3.380	1.773	3.085	0.722	52	406	1013	856	1.867	795	218	680	176	0
5	7	14	"iYGR111W"	"iYGR111W"	3590	21460	110	1482	1327	738	37	70	102	100	95	0	601	541	268	142	179	158	77	62	0	3.148	3.233	3.082	3.145	1.666	3.207	0.725	80	572	1904	1689	1.655	1445	459	1290	399	0
5	8	14	"iYGR117C"	"iYGR117C"	3780	21450	110	1017	980	714	34	61	137	82	73	0	935	907	635	136	164	137	72	68	0	1.230	1.227	1.171	1.289	1.890	1.200	0.887	80	574	1782	1717	0.299	983	799	946	771	0
5	9	14	"itN(GUU)G"	"itN(GUU)G"	3980	21450	100	343	327	199	33	66	144	65	52	0	345	314	183	137	164	136	56	35	0	1.490	1.661	1.490	1.569	2.184	1.352	0.757	80	535	518	471	0.576	310	208	294	177	0
5	10	14	"iYGR133W"	"iYGR133W"	4200	21470	100	1079	979	503	33	41	48	98	93	0	476	427	199	134	142	59	80	80	0	3.058	3.229	3.019	3.042	1.528	3.160	0.742	80	528	1388	1239	1.613	1046	342	946	293	0
5	11	14	"iYGR138C"	"iYGR138C"	4420	21490	90	281	285	168	33	34	10	100	100	0	373	349	184	133	173	609	1	0	0	1.033	1.167	1.162	1.066	1.971	0.022	0.013	52	382	488	468	0.047	248	240	252	216	0
5	12	14	"iYGR142W"	"iYGR142W"	4590	21460	110	986	985	617	34	65	174	86	73	0	650	664	437	136	242	1345	2	0	0	1.852	1.801	1.679	1.749	1.791	1.537	0.661	80	547	1466	1479	0.889	952	514	951	528	0
5	13	14	"iYGR154C"	"iYGR154C"	4780	21480	100	3309	2957	1929	34	75	190	93	85	0	1755	1419	1012	139	166	144	73	71	0	2.027	2.284	2.259	2.527	2.106	2.177	0.875	80	519	4891	4203	1.019	3275	1616	2923	1280	0
5	14	14	"iYGR158C"	"iYGR158C"	4990	21480	100	966	876	463	34	42	68	95	92	0	1201	1024	568	137	154	198	81	73	0	0.876	0.949	0.960	1.029	2.020	0.751	0.627	80	526	1996	1729	-0.191	932	1064	842	887	0
5	15	14	"iYGRCdelta30"	"iYGRCdelta30"	5200	21490	100	1338	1215	763	34	35	7	97	97	0	1276	1149	954	133	146	194	77	65	0	1.141	1.162	1.239	1.359	2.638	0.859	0.488	80	521	2447	2197	0.190	1304	1143	1181	1016	0
5	16	14	"iYHR094C"	"iYHR094C"	5400	21470	110	1167	1022	702	34	74	174	80	71	0	557	486	314	134	199	859	2	0	0	2.678	2.807	2.777	2.720	1.810	0.111	0.023	80	556	1556	1340	1.421	1133	423	988	352	0
5	17	14	"iYHR098C"	"iYHR098C"	5580	21470	110	1195	1352	1027	34	109	279	80	65	0	432	471	318	134	181	445	40	5	0	3.896	3.911	3.479	3.860	2.207	3.787	0.528	80	585	1459	1655	1.962	1161	298	1318	337	0
5	18	14	"iYHR102W"	"iYHR102W"	5810	21480	110	669	746	494	36	98	253	73	57	0	591	678	471	136	173	177	63	56	0	1.391	1.310	1.264	1.488	2.311	1.173	0.793	80	618	1088	1252	0.476	633	455	710	542	0
5	19	14	"iYHR119W"	"iYHR119W"	6030	21490	100	973	882	538	35	54	103	92	86	0	715	646	366	133	149	88	80	75	0	1.612	1.651	1.633	1.595	1.792	1.640	0.818	80	506	1520	1360	0.689	938	582	847	513	0
5	20	14	"iYHR123W"	"iYHR123W"	6200	21480	100	546	570	368	36	41	19	92	91	0	1265	1328	964	133	143	97	80	77	0	0.451	0.447	0.459	0.497	2.586	0.389	0.824	80	476	1642	1729	-1.150	510	1132	534	1195	0
5	21	14	"iYHR127W"	"iYHR127W"	6400	21480	110	552	670	464	36	53	65	90	83	0	1801	1692	1186	140	195	317	76	67	0	0.311	0.409	0.416	0.405	1.840	0.366	0.789	80	565	2177	2186	-1.687	516	1661	634	1552	0
5	1	15	"iYHR143W"	"iYHR143W"	2410	21650	100	1206	1112	578	33	34	10	100	100	0	1018	965	533	135	141	73	88	86	0	1.328	1.300	1.261	1.418	1.880	1.223	0.866	80	480	2056	1909	0.410	1173	883	1079	830	0
5	2	15	"iYHRCdelta11"	"iYHRCdelta11"	2560	21650	100	657	608	372	33	34	10	97	96	0	646	625	310	135	153	177	77	67	0	1.221	1.173	1.171	1.081	1.923	1.059	0.687	80	485	1135	1065	0.288	624	511	575	490	0
5	3	15	"iYHR149C"	"iYHR149C"	2810	21630	90	520	570	355	33	49	57	92	86	0	328	323	194	131	137	40	67	63	0	2.472	2.797	2.558	2.678	1.650	2.249	0.817	52	388	684	729	1.306	487	197	537	192	0
5	4	15	"iYHR164C"	"iYHR164C"	2970	21650	100	986	868	391	33	45	50	100	96	0	715	672	258	135	189	792	16	0	0	1.643	1.555	1.569	1.573	1.613	0.204	0.091	80	504	1533	1372	0.716	953	580	835	537	0
5	5	15	"iYHR168W"	"iYHR168W"	3230	21650	100	547	569	368	33	40	36	93	87	0	399	383	247	135	147	104	58	55	0	1.947	2.161	1.988	2.102	1.760	1.840	0.817	80	486	778	784	0.961	514	264	536	248	0
5	6	15	"iYHR173C"	"iYHR173C"	3390	21640	110	204	266	184	36	59	64	75	62	0	302	326	209	141	178	193	47	18	0	1.043	1.243	1.043	0.886	2.615	0.930	0.652	80	531	329	415	0.061	168	161	230	185	0
5	7	15	"itT(AGU)J"	"itT(AGU)J"	3610	21650	110	538	727	568	39	74	112	82	65	0	455	458	320	144	178	141	61	52	0	1.605	2.191	2.042	1.854	2.475	1.987	0.711	80	554	810	1002	0.682	499	311	688	314	0
5	8	15	"iYJL197W"	"iYJL197W"	3790	21670	110	740	691	376	34	58	107	92	85	0	884	876	485	136	147	70	91	85	0	0.944	0.888	0.871	1.001	1.989	0.853	0.839	80	579	1454	1397	-0.083	706	748	657	740	0
5	9	15	"iYJL192C"	"iYJL192C"	4010	21670	100	1067	975	558	32	37	56	97	90	0	675	663	406	134	137	44	85	80	0	1.913	1.783	1.671	2.004	2.373	1.666	0.796	80	513	1576	1472	0.936	1035	541	943	529	0
5	10	15	"iYJL173C"	"iYJL173C"	4180	21650	110	529	626	467	33	59	127	76	68	0	509	875	2146	132	152	110	71	62	0	1.316	0.798	1.276	1.366	1.890	0.093	0.052	80	545	873	1336	0.396	496	377	593	743	0
5	11	15	"iYJL168C"	"iYJL168C"	4390	21650	90	560	594	365	34	112	214	78	59	0	319	331	165	137	195	580	1	0	0	2.890	2.887	2.637	2.726	2.190	2.770	0.727	52	401	708	754	1.531	526	182	560	194	0
5	12	15	"iYJL164C"	"iYJL164C"	4590	21680	100	2007	1879	1000	34	78	166	96	93	0	1282	1283	726	137	209	1292	43	0	0	1.723	1.610	1.569	1.771	2.124	0.221	0.091	80	506	3118	2991	0.785	1973	1145	1845	1146	0
5	13	15	"isnR128"	"isnR128"	4780	21680	100	354	324	151	33	34	7	100	100	0	487	453	197	135	136	31	90	86	0	0.912	0.915	0.871	0.942	2.197	0.845	0.782	80	502	673	609	-0.133	321	352	291	318	0
5	14	15	"iYJL146W"	"iYJL146W"	5000	21670	100	954	1078	700	34	85	193	82	75	0	751	762	521	136	170	148	70	63	0	1.496	1.668	1.550	1.998	2.517	1.496	0.837	80	502	1535	1670	0.581	920	615	1044	626	0
5	15	15	"iYJL141C"	"iYJL141C"	5180	21680	100	935	980	603	35	88	196	87	76	0	917	884	551	135	175	159	85	76	0	1.151	1.262	1.345	1.313	1.911	1.241	0.693	80	485	1682	1694	0.203	900	782	945	749	0
5	16	15	"iYJL125C"	"iYJL125C"	5390	21680	100	328	363	213	34	35	10	100	97	0	355	353	178	131	189	884	0	0	0	1.313	1.482	1.450	1.354	1.905	1.350	0.749	80	524	518	551	0.392	294	224	329	222	0
5	17	15	"iYJL120W"	"iYJL120W"	5580	21690	100	746	669	309	34	35	6	100	100	0	444	420	180	131	157	437	21	0	0	2.275	2.197	2.035	2.225	1.804	2.135	0.828	80	530	1025	924	1.186	712	313	635	289	0
5	18	15	"iYJL115W"	"iYJL115W"	5790	21690	100	810	760	374	37	47	45	100	96	0	544	506	256	135	149	84	81	73	0	1.890	1.949	1.896	2.014	1.893	1.829	0.821	80	528	1182	1094	0.918	773	409	723	371	0
5	19	15	"iYKL211C"	"iYKL211C"	6000	21700	100	2095	1944	968	36	48	71	100	97	0	1078	923	481	137	165	199	82	75	0	2.188	2.427	2.335	2.733	2.175	2.349	0.792	80	501	3000	2694	1.130	2059	941	1908	786	0
5	20	15	"itT(CGU)K"	"itT(CGU)K"	6200	21680	100	1626	1483	1030	36	142	462	71	58	0	644	695	532	138	212	327	53	45	0	3.142	2.598	2.394	2.977	2.296	2.142	0.708	80	500	2096	2004	1.652	1590	506	1447	557	0
5	21	15	"iYKL205W"	"iYKL205W"	6380	21700	110	1614	1539	770	35	125	428	87	75	0	1169	1037	602	137	187	253	77	66	0	1.530	1.671	1.565	1.871	1.947	1.625	0.865	80	588	2611	2404	0.614	1579	1032	1504	900	0
5	1	16	"iYKLCdelta2"	"iYKLCdelta2"	2360	21840	90	473	448	231	33	34	7	100	100	0	376	387	187	137	139	32	84	76	0	1.841	1.660	1.620	1.751	1.532	1.486	0.844	52	410	679	665	0.880	440	239	415	250	0
5	2	16	"iYKL187C"	"iYKL187C"	2600	21850	90	1523	1465	868	33	35	12	100	100	0	985	863	542	134	137	33	82	82	0	1.751	1.964	1.873	2.032	1.777	1.883	0.871	52	384	2341	2161	0.808	1490	851	1432	729	0
5	3	16	"iYKL183W"	"iYKL183W"	2760	21850	100	1217	1201	789	33	35	11	100	100	0	506	597	418	132	137	58	83	73	0	3.166	2.512	2.664	2.793	1.886	2.314	0.864	80	488	1558	1633	1.663	1184	374	1168	465	0
5	4	16	"iYKL166C-1"	"iYKL166C-1"	2980	21850	100	1812	1657	892	33	35	10	100	100	0	1865	1680	937	134	157	479	81	67	0	1.028	1.050	1.023	1.092	2.126	1.004	0.851	80	522	3510	3170	0.039	1779	1731	1624	1546	0
5	5	16	"iYKL164C-1"	"iYKL164C-1"	3230	21850	110	1042	1071	671	34	38	21	100	100	0	284	309	174	133	147	116	60	33	0	6.675	5.892	5.663	5.812	2.057	5.660	0.323	80	536	1159	1213	2.739	1008	151	1037	176	0
5	6	16	"iYKL162C"	"iYKL162C"	3400	21840	120	500	764	696	34	61	133	69	60	0	263	425	356	132	156	134	49	41	0	3.557	2.491	2.073	1.892	2.916	2.181	0.759	120	601	597	1023	1.831	466	131	730	293	0
5	7	16	"iYKL148C"	"iYKL148C"	3590	21850	110	794	767	470	34	79	168	82	76	0	492	546	396	134	164	144	63	53	0	2.123	1.779	1.763	2.142	2.484	1.447	0.727	80	543	1118	1145	1.086	760	358	733	412	0
5	8	16	"iYKL143W"	"iYKL143W"	3780	21870	100	1511	1339	657	33	54	103	91	88	0	858	759	417	132	145	80	83	78	0	2.036	2.083	2.040	2.191	1.668	1.947	0.852	80	504	2204	1933	1.026	1478	726	1306	627	0
5	9	16	"iYKL139W"	"iYKL139W"	3980	21870	90	2485	2239	1138	33	34	6	100	100	0	9981	8570	5000	132	133	27	100	100	0	0.249	0.261	0.275	0.368	2.548	0.237	0.904	52	364	12301	10644	-2.006	2452	9849	2206	8438	0
5	10	16	"iYLL025W"	"iYLL025W"	4120	21860	110	884	949	598	33	42	72	93	90	0	3468	2909	2112	132	163	249	80	76	0	0.255	0.330	0.321	0.418	3.062	0.283	0.801	80	538	4187	3693	-1.971	851	3336	916	2777	0
5	11	16	"iYLL021W"	"iYLL021W"	4330	21860	100	846	725	481	33	45	63	91	80	0	2405	2020	1436	136	193	413	71	67	0	0.358	0.367	0.370	0.434	2.622	0.325	0.855	80	534	3082	2576	-1.481	813	2269	692	1884	0
5	12	16	"iYLL017W"	"iYLL017W"	4540	21870	120	977	1157	856	34	50	73	88	84	0	1397	1576	1228	135	160	163	76	71	0	0.747	0.779	0.758	0.927	2.610	0.712	0.853	120	604	2205	2564	-0.420	943	1262	1123	1441	0
5	13	16	"iYLL001W"	"iYLL001W"	4720	21860	110	871	927	624	34	59	130	83	73	0	5415	5857	4497	135	300	945	77	67	0	0.159	0.156	0.155	0.200	2.936	0.138	0.840	80	523	6117	6615	-2.657	837	5280	893	5722	0
5	14	16	"iYLR003C"	"iYLR003C"	4930	21870	100	638	597	379	35	59	126	82	71	0	1595	1685	1358	138	302	916	55	42	0	0.414	0.363	0.344	0.440	3.394	0.288	0.783	80	524	2060	2109	-1.273	603	1457	562	1547	0
5	15	16	"iYLR007W"	"iYLR007W"	5130	21870	110	729	632	401	35	52	80	85	78	0	1292	1416	951	138	184	217	78	76	0	0.601	0.467	0.445	0.496	2.135	0.414	0.818	80	542	1848	1875	-0.734	694	1154	597	1278	0
5	16	16	"iYLR024C"	"iYLR024C"	5310	21880	100	3201	3098	1687	34	40	31	100	100	0	2354	2086	1139	135	154	161	87	85	0	1.427	1.570	1.633	1.692	1.999	1.578	0.859	80	474	5386	5015	0.513	3167	2219	3064	1951	0
5	17	16	"iYLR028C"	"iYLR028C"	5500	21890	100	1046	986	497	33	34	7	100	100	0	621	585	359	132	146	166	71	63	0	2.072	2.104	2.084	2.441	2.448	1.906	0.590	80	506	1502	1406	1.051	1013	489	953	453	0
5	18	16	"iYLR032W"	"iYLR032W"	5710	21870	110	975	1039	704	34	45	99	96	86	0	2044	2105	1465	132	167	370	82	71	0	0.492	0.509	0.539	0.631	2.513	0.426	0.755	80	589	2853	2978	-1.023	941	1912	1005	1973	0
5	19	16	"iYLR044C"	"iYLR044C"	5940	21880	120	1702	2130	1875	36	84	343	78	65	0	752	964	876	137	185	368	54	45	0	2.709	2.532	2.348	2.421	3.374	2.458	0.803	120	604	2281	2921	1.438	1666	615	2094	827	0
5	20	16	"iYLR048W"	"iYLR048W"	6120	21880	110	746	883	644	36	91	372	68	46	0	1472	1669	1348	137	191	306	71	61	0	0.532	0.553	0.563	0.705	2.561	0.495	0.787	80	532	2045	2379	-0.911	710	1335	847	1532	0
5	21	16	"iYLR052W"	"iYLR052W"	6310	21890	110	749	723	404	36	74	283	80	58	0	635	619	340	136	242	975	6	0	0	1.429	1.422	1.449	1.565	1.952	1.138	0.619	80	591	1212	1170	0.515	713	499	687	483	0
5	1	17	"iYLR364W"	"iYLR364W"	2310	22040	100	1606	1480	872	33	34	11	98	97	0	969	1349	4578	132	137	54	85	82	0	1.879	1.189	2.025	2.011	1.868	0.054	0.021	80	384	2410	2664	0.910	1573	837	1447	1217	0
5	2	17	"iYLR369W"	"iYLR369W"	2530	22040	120	433	557	466	33	36	28	85	79	0	239	331	220	133	142	88	55	45	0	3.774	2.646	2.385	2.158	2.758	2.486	0.438	120	652	506	722	1.916	400	106	524	198	0
5	3	17	"iYLR373C"	"iYLR373C"	2720	22030	100	220	246	148	34	46	51	85	66	0	317	308	168	133	145	89	63	51	0	1.011	1.211	1.050	0.984	2.344	0.757	0.391	80	490	370	387	0.016	186	184	212	175	0
5	4	17	"iYLR389C"	"iYLR389C"	2930	22030	110	1089	1108	829	34	60	111	81	75	0	612	611	473	137	159	168	61	53	0	2.221	2.266	2.131	1.997	3.435	0.679	0.096	80	586	1530	1548	1.151	1055	475	1074	474	0
5	5	17	"iYLR394W"	"iYLR394W"	3150	22050	120	703	805	618	33	51	99	88	78	0	1333	1665	1293	137	155	162	80	75	0	0.560	0.505	0.507	0.570	2.690	0.454	0.761	120	664	1866	2300	-0.836	670	1196	772	1528	0
5	6	17	"iYLR398C"	"iYLR398C"	3340	22050	110	589	677	458	35	59	98	86	80	0	349	384	256	138	172	136	58	47	0	2.626	2.610	2.325	2.674	2.249	2.211	0.717	80	513	765	888	1.393	554	211	642	246	0
5	7	17	"iYLR412W-1"	"iYLR412W-1"	3520	22050	110	1108	1127	665	35	89	200	88	78	0	458	535	350	136	179	167	65	48	0	3.332	2.737	2.698	3.211	2.071	2.481	0.537	80	577	1395	1491	1.737	1073	322	1092	399	0
5	8	17	"iYLR417W"	"iYLR417W"	3730	22060	110	1052	1009	583	33	63	171	91	76	0	912	834	458	133	146	83	85	80	0	1.308	1.392	1.461	1.593	2.790	1.396	0.804	80	565	1798	1677	0.387	1019	779	976	701	0
5	9	17	"iYLRCdelta24"	"iYLRCdelta24"	3920	22070	100	878	798	387	33	33	6	100	100	0	925	830	407	133	134	39	91	90	0	1.067	1.098	1.124	1.174	1.961	1.044	0.840	80	487	1637	1462	0.093	845	792	765	697	0
5	10	17	"iYLR436C"	"iYLR436C"	4110	22070	100	688	635	326	32	34	7	98	98	0	278	272	121	128	156	433	0	0	0	4.373	4.188	3.721	3.860	2.375	4.096	0.655	80	522	806	747	2.129	656	150	603	144	0
5	11	17	"iYLR439W"	"iYLR439W"	4340	22070	100	441	410	189	33	34	7	100	100	0	993	980	508	129	152	361	77	57	0	0.472	0.443	0.404	0.483	2.243	0.391	0.811	80	500	1272	1228	-1.082	408	864	377	851	0
5	12	17	"iYLR444C"	"iYLR444C"	4550	22060	110	802	713	414	33	44	65	93	85	0	491	437	250	134	142	66	77	66	0	2.154	2.244	2.107	2.380	1.935	2.079	0.809	80	550	1126	983	1.107	769	357	680	303	0
5	13	17	"iYMR130W"	"iYMR130W"	4750	22060	110	616	662	508	35	66	125	67	62	0	2583	2468	1902	138	231	480	70	65	0	0.238	0.269	0.269	0.293	3.041	0.248	0.804	80	556	3026	2957	-2.073	581	2445	627	2330	0
5	14	17	"iYMR134W"	"iYMR134W"	4950	22070	100	942	901	585	35	60	108	88	80	0	890	790	558	135	228	477	57	35	0	1.201	1.322	1.265	1.611	3.840	0.708	0.321	80	480	1662	1521	0.265	907	755	866	655	0
5	15	17	"iYMR138W"	"iYMR138W"	5120	22070	110	1796	1644	1169	35	97	319	82	63	0	719	656	458	135	193	384	58	35	0	3.015	3.088	2.977	3.214	2.373	2.543	0.350	80	541	2345	2130	1.592	1761	584	1609	521	0
5	16	17	"iYMR155W"	"iYMR155W"	5340	22060	110	479	585	497	34	90	292	57	43	0	642	731	612	136	169	166	66	58	0	0.879	0.926	0.884	0.911	2.582	0.847	0.697	80	590	951	1146	-0.185	445	506	551	595	0
5	17	17	"itM(CAU)M"	"itM(CAU)M"	5550	22070	110	232	224	138	35	59	114	61	45	0	536	466	286	135	171	161	63	55	0	0.491	0.571	0.541	0.471	2.058	0.394	0.616	80	526	598	520	-1.025	197	401	189	331	0
5	18	17	"iYMR161W"	"iYMR161W"	5740	22070	110	1247	1137	707	35	88	232	87	71	0	3212	3411	2336	134	267	637	82	67	0	0.394	0.336	0.342	0.382	2.268	0.296	0.807	80	548	4290	4379	-1.345	1212	3078	1102	3277	0
5	19	17	"iYMR176W"	"iYMR176W"	5940	22080	120	738	1417	1373	35	98	361	70	47	0	825	1516	1535	133	252	608	53	40	0	1.016	0.999	1.099	1.134	2.743	0.909	0.744	120	591	1395	2765	0.023	703	692	1382	1383	0
5	20	17	"iYMR180C"	"iYMR180C"	6130	22090	100	1112	1025	547	35	43	73	97	92	0	614	563	305	133	143	98	77	71	0	2.239	2.302	2.180	2.650	2.166	2.216	0.801	80	483	1558	1420	1.163	1077	481	990	430	0
5	21	17	"iYMR183C"	"iYMR183C"	6320	22100	100	1169	1201	583	37	61	277	98	78	0	1259	1090	568	134	229	1041	53	0	0	1.006	1.218	1.234	1.360	1.859	0.927	0.662	80	492	2257	2120	0.009	1132	1125	1164	956	0
5	1	18	"iYMR198W"	"iYMR198W"	2360	22220	120	1135	1842	1815	33	99	422	61	54	0	684	1332	1323	134	207	474	52	43	0	2.004	1.510	1.481	1.599	3.337	1.435	0.896	120	617	1652	3007	1.003	1102	550	1809	1198	0
5	2	18	"iYMR202W"	"iYMR202W"	2530	22240	100	834	804	499	33	123	493	66	38	0	1025	919	514	133	228	538	70	35	0	0.898	0.981	1.012	1.046	2.062	1.190	0.863	80	449	1693	1557	-0.155	801	892	771	786	0
5	3	18	"iYMR206W"	"iYMR206W"	2730	22250	100	2336	2057	1324	33	36	14	98	98	0	2078	2248	1596	131	134	33	92	88	0	1.183	0.956	0.873	1.123	2.400	0.895	0.883	80	498	4250	4141	0.242	2303	1947	2024	2117	0
5	4	18	"iYNL148C"	"iYNL148C"	2930	22240	90	643	597	295	33	37	21	100	100	0	666	584	307	132	141	107	80	69	0	1.142	1.248	1.153	1.351	1.708	1.167	0.859	52	415	1144	1016	0.192	610	534	564	452	0
5	5	18	"iYNL144C-0"	"iYNL144C-0"	3140	22250	100	1335	1394	914	33	37	21	100	100	0	420	438	292	134	138	41	72	68	0	4.552	4.477	3.999	5.084	2.445	4.211	0.782	80	515	1588	1665	2.187	1302	286	1361	304	0
5	6	18	"iYNL141W"	"iYNL141W"	3360	22240	110	833	1019	761	34	59	119	87	80	0	1071	1816	1519	137	185	235	81	70	0	0.855	0.587	0.607	0.672	2.046	0.525	0.858	80	596	1733	2664	-0.225	799	934	985	1679	0
5	7	18	"iYNL125C"	"iYNL125C"	3590	22250	110	719	1052	855	34	62	152	82	70	0	323	415	325	134	168	199	48	36	0	3.624	3.623	3.245	3.844	2.498	3.343	0.802	80	556	874	1299	1.858	685	189	1018	281	0
5	8	18	"iYNL121C"	"iYNL121C"	3760	22260	100	1242	1167	670	33	45	96	97	92	0	405	382	197	132	137	50	76	71	0	4.429	4.536	4.613	4.811	2.105	4.348	0.781	80	460	1482	1384	2.147	1209	273	1134	250	0
5	9	18	"iYNL116W"	"iYNL116W"	3960	22250	110	723	799	603	34	40	37	93	91	0	865	1130	892	131	144	133	80	67	0	0.939	0.766	0.721	0.805	2.129	0.595	0.721	80	577	1423	1764	-0.091	689	734	765	999	0
5	10	18	"iYNL097C"	"iYNL097C"	4180	22260	100	1731	1529	837	34	40	35	98	98	0	1212	1036	605	132	175	473	66	56	0	1.571	1.654	1.733	1.875	2.096	1.085	0.343	80	479	2777	2399	0.652	1697	1080	1495	904	0
5	11	18	"iYNL094W"	"iYNL094W"	4360	22250	120	751	1065	928	34	75	226	70	63	0	465	711	624	135	176	252	57	40	0	2.173	1.790	1.687	1.994	2.501	1.660	0.823	120	583	1047	1607	1.120	717	330	1031	576	0
5	12	18	"iYNL089C"	"iYNL089C"	4560	22260	100	961	926	571	35	109	283	81	66	0	577	557	320	139	189	214	67	51	0	2.114	2.132	2.008	2.179	2.093	1.974	0.618	80	493	1364	1309	1.080	926	438	891	418	0
5	13	18	"iYNL073W"	"iYNL073W"	4760	22260	120	539	836	769	34	65	148	73	59	0	415	608	532	135	166	192	55	45	0	1.804	1.696	1.606	1.723	2.241	1.560	0.850	120	596	785	1275	0.851	505	280	802	473	0
5	14	18	"iYNL069C"	"iYNL069C"	4920	22270	100	1755	1618	837	33	37	33	100	98	0	789	717	316	132	139	87	90	83	0	2.621	2.709	2.777	2.900	1.896	2.811	0.876	80	460	2379	2170	1.390	1722	657	1585	585	0
5	15	18	"iYNL065W"	"iYNL065W"	5170	22270	120	669	1004	877	34	63	221	78	63	0	779	1217	1094	131	149	137	78	71	0	0.980	0.893	0.900	1.095	2.162	0.828	0.886	120	663	1283	2056	-0.029	635	648	970	1086	0
[truncated: 2,255,843 more chars]
