# Supplementary material for: Genome-Wide Mapping of the Cohesin Complex in the Yeast Saccharomyces cerevisiae
Source: PLoS Biol. 2004 Jul 27;2(9):e259. doi: 10.1371/journal.pbio.0020259 (PMC490026; doi:10.1371/journal.pbio.0020259)
Supplement: Dataset S33 — Cy3 = ChIP cdc16-ts Mcd1-18Myc in W303; Cy5 = genomic DNA. (2.6 MB XLS). [file pbio.0020259.sd033.xls]

ATF	1.0
27	43    
"Type=GenePix Results 1.4"
"DateTime=2001/03/28 08:53:42"
"Settings=C:\Documents and Settings\jen\My Documents\cohesinArrayData2\UP3_85.gps"
"GalFile=C:\Documents and Settings\jen\My Documents\cohesinArrayData2\UberPrint3_v2.gal"
"Scanner=GenePix 4000A [46495]"
"Comment=Cy5=total genomic Cy3=cdc16 mycMcd1 ChIP no NZ, Megee"
"PixelSize=10"
"ImageName=635 nm	532 nm"
"FileName=C:\Documents and Settings\jen\My Documents\cohesinArrayData2\UP3_085_635_nm.tif	C:\Documents and Settings\jen\My Documents\cohesinArrayData2\UP3_085_532_nm.tif"
"PMTVolts=600	730"
"ScanPower=100	100"
"FocusPosition=0"
"NormalizationFactor:RatioOfMedians=1.33163"
"NormalizationFactor:RatioOfMeans=1.3294"
"NormalizationFactor:MedianOfRatios=1.34484"
"NormalizationFactor:MeanOfRatios=1.26277"
"NormalizationFactor:RegressionRatio=1.543"
"JpegImage=C:\Documents and Settings\jen\My Documents\cohesinArrayData2\UP3_085.jpg"
"RatioFormulation=W1/W2 (635 nm/532 nm)"
"Barcode="
"ImageOrigin=1320, 13440"
"JpegOrigin=2150, 13840"
"Creator=GenePix Pro 3.0.6.55"
"Temperature=38.41"
"LaserPower=1.7	2.14"
"LaserOnTime=3099	3102"
"Supplier="
"Block"	"Column"	"Row"	"Name"	"ID"	"X"	"Y"	"Dia."	"F635 Median"	"F635 Mean"	"F635 SD"	"B635 Median"	"B635 Mean"	"B635 SD"	"% > B635+1SD"	"% > B635+2SD"	"F635 % Sat."	"F532 Median"	"F532 Mean"	"F532 SD"	"B532 Median"	"B532 Mean"	"B532 SD"	"% > B532+1SD"	"% > B532+2SD"	"F532 % Sat."	"Ratio of Medians"	"Ratio of Means"	"Median of Ratios"	"Mean of Ratios"	"Ratios SD"	"Rgn Ratio"	"Rgn R�"	"F Pixels"	"B Pixels"	"Sum of Medians"	"Sum of Means"	"Log Ratio"	"F635 Median - B635"	"F532 Median - B532"	"F635 Mean - B635"	"F532 Mean - B532"	"Flags"
1	1	1	"YBL081W"	"YBL081W"	2410	14150	110	700	657	336	30	33	17	100	100	0	1029	954	479	82	92	97	97	90	0	0.707	0.719	0.682	0.749	1.862	0.646	0.757	80	514	1617	1499	-0.499	670	947	627	872	0
1	2	1	"YBL112C"	"YBL112C"	2600	14150	120	3699	4282	3105	30	31	5	100	100	0	1954	2588	1949	81	107	361	89	83	0	1.959	1.696	1.738	1.895	2.226	1.774	0.602	120	633	5542	6759	0.970	3669	1873	4252	2507	0
1	3	1	"CDS1"	"YBR029C"	2780	14150	110	215	201	90	31	32	10	97	97	0	331	350	205	81	93	200	61	17	0	0.736	0.632	0.694	0.709	2.048	0.139	0.163	80	541	434	439	-0.442	184	250	170	269	0
1	4	1	"YBL083C"	"YBL083C"	2980	14140	100	144	147	60	30	31	10	100	98	0	279	282	125	80	89	101	75	50	0	0.573	0.579	0.590	0.623	1.892	0.423	0.634	80	519	313	319	-0.804	114	199	117	202	0
1	5	1	"NTH2"	"YBR001C"	3230	14140	110	159	168	103	31	36	27	82	71	0	1720	2328	2010	82	116	190	80	73	0	0.078	0.061	0.061	0.083	2.677	0.050	0.611	80	574	1766	2383	-3.678	128	1638	137	2246	0
1	6	1	"RPL4A"	"YBR031W"	3410	14130	110	435	444	282	32	38	30	92	87	0	1404	1571	1295	85	119	173	80	71	0	0.306	0.277	0.267	0.355	2.273	0.220	0.815	80	554	1722	1898	-1.711	403	1319	412	1486	0
1	7	1	"BOI1"	"YBL085W"	3600	14140	80	109	132	135	32	33	14	90	86	0	222	285	310	83	94	73	69	48	0	0.554	0.495	0.478	0.501	2.231	0.416	0.815	52	332	216	302	-0.852	77	139	100	202	0
1	8	1	"COQ1"	"YBR003W"	3810	14140	120	1772	1609	930	31	32	6	98	98	0	9938	8127	5178	81	97	172	92	89	0	0.177	0.196	0.186	0.238	2.424	0.180	0.893	120	684	11598	9624	-2.501	1741	9857	1578	8046	0
1	9	1	"YBR033W"	"YBR033W"	4040	14140	120	1252	1146	616	31	32	6	99	99	0	5962	5265	3456	80	99	158	90	90	0	0.208	0.215	0.202	0.270	2.319	0.193	0.892	120	631	7103	6300	-2.268	1221	5882	1115	5185	0
1	10	1	"RPL23A"	"YBL087C"	4210	14140	130	1243	1264	1070	31	32	6	100	99	0	1164	1019	628	84	110	432	70	57	0	1.122	1.319	1.114	1.382	1.974	1.633	0.663	120	632	2292	2168	0.166	1212	1080	1233	935	0
1	11	1	"YBR005W"	"YBR005W"	4390	14130	110	826	818	384	31	37	43	97	95	0	5908	4750	2725	82	169	633	90	80	0	0.136	0.169	0.165	0.196	1.763	0.133	0.827	80	541	6621	5455	-2.873	795	5826	787	4668	0
1	12	1	"PDX3"	"YBR035C"	4610	14140	120	994	880	417	31	36	38	100	96	0	1751	1480	839	81	129	382	81	71	0	0.577	0.607	0.605	0.722	2.133	0.552	0.875	120	710	2633	2248	-0.794	963	1670	849	1399	0
1	13	1	"YCL045C"	"YCL045C"	4820	14130	100	94	114	75	31	32	7	96	88	0	199	291	306	84	97	133	41	25	0	0.548	0.401	0.452	0.491	2.763	0.148	0.318	80	498	178	290	-0.868	63	115	83	207	0
1	14	1	"YCLX04W"	"YCLX04W"	5030	14130	120	1018	852	366	31	32	5	99	98	0	1027	915	492	83	95	120	87	83	0	1.046	0.987	0.935	1.111	1.808	0.889	0.846	120	608	1931	1653	0.064	987	944	821	832	0
1	15	1	"YCR023C"	"YCR023C"	5190	14130	110	467	415	223	32	46	70	88	80	0	1035	1156	770	82	133	257	80	71	0	0.456	0.357	0.354	0.428	2.200	0.296	0.869	80	508	1388	1457	-1.131	435	953	383	1074	0
1	16	1	"YCL047C"	"YCL047C"	5410	14130	120	57	61	27	33	47	70	7	0	0	143	169	224	83	161	664	0	0	0	0.400	0.326	0.395	0.354	2.562	0.181	0.195	120	626	84	114	-1.322	24	60	28	86	0
1	17	1	"YCLX06C"	"YCLX06C"	5600	14130	120	819	827	439	32	37	39	99	96	0	1035	1174	739	84	140	644	65	40	0	0.828	0.729	0.726	0.816	1.609	0.282	0.327	120	648	1738	1885	-0.273	787	951	795	1090	0
1	18	1	"PMP1"	"YCR024C-A"	5840	14130	120	394	356	160	32	33	6	97	96	0	613	528	288	85	98	152	75	66	0	0.686	0.731	0.716	0.768	2.221	0.608	0.776	120	666	890	767	-0.545	362	528	324	443	0
1	19	1	"YCL049C"	"YCL049C"	6050	14140	150	42	79	101	33	36	26	30	23	0	97	182	261	86	105	116	16	10	0	0.818	0.479	0.463	0.498	3.261	0.299	0.625	156	862	20	142	-0.290	9	11	46	96	-50
1	20	1	"YCLX08C"	"YCLX08C"	6220	14140	120	838	766	377	33	34	16	99	99	0	1652	1501	863	87	110	171	89	84	0	0.514	0.518	0.511	0.588	1.833	0.444	0.818	120	581	2370	2147	-0.959	805	1565	733	1414	0
1	21	1	"YCR026C"	"YCR026C"	6430	14120	120	466	498	327	32	33	6	98	97	0	544	617	483	87	116	472	48	16	0	0.950	0.879	0.908	0.923	2.051	0.702	0.705	120	702	891	996	-0.074	434	457	466	530	0
1	1	2	"LRE1"	"YCL051W"	2400	14340	100	68	91	64	30	31	8	83	81	0	171	197	126	83	84	24	78	68	0	0.432	0.535	0.421	0.471	2.882	0.392	0.468	80	430	126	175	-1.212	38	88	61	114	0
1	2	2	"YCLX10C"	"YCLX10C"	2640	14340	110	662	613	298	31	32	8	100	98	0	8124	6477	3818	82	109	170	96	90	0	0.078	0.091	0.088	0.117	2.244	0.077	0.814	80	549	8673	6977	-3.672	631	8042	582	6395	0
1	3	2	"FEN2"	"YCR028C"	2830	14350	120	1818	1719	824	31	33	12	100	100	0	3562	3150	1971	85	106	150	94	91	0	0.514	0.551	0.561	0.697	2.302	0.460	0.771	120	613	5264	4753	-0.960	1787	3477	1688	3065	0
1	4	2	"SHR3"	"YDL212W"	3010	14330	100	247	271	158	31	33	11	97	96	0	342	378	214	81	84	31	92	86	0	0.828	0.808	0.805	0.875	1.957	0.710	0.631	80	469	477	537	-0.273	216	261	240	297	0
1	5	2	"THI13"	"YDL244W"	3200	14330	110	1068	1045	501	31	43	67	97	92	0	3150	2990	1852	83	218	1509	71	51	0	0.338	0.349	0.362	0.445	2.177	0.201	0.536	80	580	4104	3921	-1.564	1037	3067	1014	2907	0
1	6	2	"REG1"	"YDR028C"	3410	14340	110	118	121	68	32	44	63	63	23	0	294	321	195	85	243	1782	0	0	0	0.411	0.377	0.332	0.399	2.548	0.071	0.176	80	607	295	325	-1.281	86	209	89	236	0
1	7	2	"YDL214C"	"YDL214C"	3620	14350	100	194	207	109	31	35	16	97	95	0	268	303	170	83	115	210	45	8	0	0.881	0.800	0.741	0.832	1.891	0.669	0.664	80	526	348	396	-0.183	163	185	176	220	0
1	8	2	"YDL246C"	"YDL246C"	3850	14340	150	41	52	29	31	32	10	49	37	0	119	158	116	83	106	194	12	1	0	0.278	0.280	0.290	0.293	3.051	0.048	0.111	156	817	46	96	-1.848	10	36	21	75	-50
1	9	2	"RAD28"	"YDR030C"	4000	14340	110	207	270	192	32	34	13	100	98	0	368	456	351	82	102	180	62	38	0	0.612	0.636	0.644	0.765	2.159	0.482	0.705	80	490	461	612	-0.709	175	286	238	374	0
1	10	2	"YDL216C"	"YDL216C"	4230	14340	120	511	468	255	32	33	7	99	96	0	632	626	398	82	87	58	82	79	0	0.871	0.801	0.824	0.978	2.349	0.719	0.833	120	658	1029	980	-0.199	479	550	436	544	0
1	11	2	"COS7"	"YDL248W"	4440	14330	100	728	709	475	31	33	14	91	88	0	1558	1663	1655	82	91	84	82	78	0	0.472	0.429	0.460	0.531	1.993	0.304	0.664	80	520	2173	2259	-1.082	697	1476	678	1581	0
1	12	2	"YDR032C"	"YDR032C"	4640	14340	100	499	505	248	30	31	7	100	98	0	347	356	206	83	89	56	87	80	0	1.777	1.740	1.800	1.934	1.870	0.261	0.099	80	455	733	748	0.829	469	264	475	273	0
1	13	2	"YDL218W"	"YDL218W"	4800	14330	110	1507	1354	621	32	35	23	100	100	0	1524	1364	712	85	102	204	91	86	0	1.025	1.034	1.011	1.112	1.561	0.900	0.798	80	549	2914	2601	0.036	1475	1439	1322	1279	0
1	14	2	"YRB1"	"YDR002W"	5030	14340	120	761	650	289	32	35	21	97	95	0	2582	2128	1173	86	101	181	90	85	0	0.292	0.303	0.304	0.367	1.981	0.269	0.891	120	657	3225	2660	-1.776	729	2496	618	2042	0
1	15	2	"LYS14"	"YDR034C"	5230	14330	100	938	892	419	32	36	37	97	96	0	3736	3540	1907	86	107	231	93	90	0	0.248	0.249	0.242	0.281	1.692	0.227	0.901	80	472	4556	4314	-2.010	906	3650	860	3454	0
1	16	2	"MRP1"	"YDR347W"	5410	14330	120	1418	1166	501	33	35	18	100	99	0	2314	2006	949	84	96	180	95	93	0	0.621	0.589	0.572	0.621	1.489	0.549	0.886	120	567	3615	3055	-0.687	1385	2230	1133	1922	0
1	17	2	"RGA2"	"YDR379W"	5600	14340	120	2553	2165	1012	33	36	18	100	100	0	3423	2950	1560	85	96	114	94	93	0	0.755	0.744	0.722	0.834	1.836	0.704	0.908	120	587	5858	4997	-0.406	2520	3338	2132	2865	0
1	18	2	"YDR411C"	"YDR411C"	5810	14340	120	1861	1635	883	32	34	14	100	100	0	1346	1450	949	87	95	69	95	90	0	1.453	1.176	1.160	1.356	1.732	1.090	0.904	120	683	3088	2966	0.539	1829	1259	1603	1363	0
1	19	2	"YPS7"	"YDR349C"	6010	14340	90	187	183	82	33	43	43	94	75	0	289	367	410	88	117	130	73	34	0	0.766	0.538	0.728	0.717	2.246	0.249	0.427	52	397	355	429	-0.384	154	201	150	279	0
1	20	2	"YRA1"	"YDR381W"	6200	14340	110	630	553	305	33	56	99	92	76	0	888	994	747	91	151	270	77	58	0	0.749	0.576	0.596	0.668	1.553	0.435	0.759	80	565	1394	1423	-0.417	597	797	520	903	0
1	21	2	"YDR413C"	"YDR413C"	6420	14350	120	1709	1503	760	33	45	84	99	95	0	2168	1848	1131	91	126	261	89	75	0	0.807	0.837	0.823	1.005	1.749	0.740	0.880	120	705	3753	3227	-0.309	1676	2077	1470	1757	0
1	1	3	"SBE2"	"YDR351W"	2430	14550	110	1930	1688	751	31	53	176	96	93	0	1618	1504	981	83	168	784	62	50	0	1.237	1.166	1.300	1.566	2.087	1.103	0.791	80	596	3434	3078	0.307	1899	1535	1657	1421	0
1	2	3	"YDR383C"	"YDR383C"	2650	14560	120	1241	1074	540	31	52	171	91	85	0	2239	1832	1085	81	152	479	78	70	0	0.561	0.596	0.600	0.731	1.870	0.446	0.662	120	632	3368	2794	-0.835	1210	2158	1043	1751	0
1	3	3	"YDR415C"	"YDR415C"	2830	14570	120	1762	1579	835	31	31	5	100	100	0	1592	1457	887	82	110	330	78	72	0	1.146	1.126	1.149	1.426	2.137	1.065	0.895	120	595	3241	2923	0.197	1731	1510	1548	1375	0
1	4	3	"TRR1"	"YDR353W"	3070	14550	120	1189	1081	760	31	31	6	100	98	0	779	780	553	82	99	211	70	60	0	1.661	1.504	1.384	1.796	2.335	1.484	0.733	120	665	1855	1748	0.732	1158	697	1050	698	0
1	5	3	"EFT2"	"YDR385W"	3260	14560	120	2544	2314	1340	32	35	26	99	98	0	1248	1209	841	83	239	1938	20	0	0	2.156	2.027	2.101	2.680	2.286	1.919	0.739	120	622	3677	3408	1.109	2512	1165	2282	1126	0
1	6	3	"YDR417C"	"YDR417C"	3460	14560	120	534	485	224	32	35	14	96	95	0	922	911	547	82	157	1328	18	0	0	0.598	0.546	0.553	0.647	2.049	0.463	0.815	120	593	1342	1282	-0.743	502	840	453	829	0
1	7	3	"YER097W"	"YER097W"	3650	14550	120	432	414	248	32	33	8	99	98	0	641	712	843	83	107	202	69	57	0	0.717	0.607	0.691	0.772	2.251	0.259	0.336	120	571	958	1011	-0.480	400	558	382	629	0
1	8	3	"YER128W"	"YER128W"	3840	14560	120	1163	1035	448	32	36	67	99	94	0	808	687	356	84	96	117	82	78	0	1.562	1.663	1.710	2.030	1.973	1.557	0.863	120	534	1855	1606	0.644	1131	724	1003	603	0
1	9	3	"YER160C"	"YER160C"	4050	14560	110	2003	2621	2297	32	37	66	95	88	0	2793	3437	3269	84	87	36	92	90	0	0.728	0.772	0.792	0.915	1.952	0.740	0.839	80	558	4680	5942	-0.459	1971	2709	2589	3353	0
1	10	3	"PRS2"	"YER099C"	4250	14550	120	1165	1148	642	32	33	8	100	100	0	1364	1314	826	83	88	37	95	94	0	0.884	0.907	0.876	1.014	1.803	0.855	0.895	120	621	2414	2347	-0.177	1133	1281	1116	1231	0
1	11	3	"YER130C"	"YER130C"	4460	14550	120	735	735	483	31	33	9	97	95	0	1934	2120	1651	83	89	60	89	85	0	0.380	0.346	0.344	0.393	2.042	0.306	0.804	120	636	2555	2741	-1.395	704	1851	704	2037	0
1	12	3	"RAD4"	"YER162C"	4650	14540	110	2791	2440	1095	32	34	29	100	100	0	1911	1733	981	82	108	318	83	80	0	1.508	1.459	1.422	1.772	1.883	1.286	0.806	80	535	4588	4059	0.593	2759	1829	2408	1651	0
1	13	3	"AST2"	"YER101C"	4850	14550	120	1811	1523	677	32	35	30	98	96	0	2035	1859	955	86	143	529	84	75	0	0.913	0.841	0.816	0.966	1.668	0.692	0.718	120	611	3728	3264	-0.132	1779	1949	1491	1773	0
1	14	3	"PMD1"	"YER132C"	5040	14550	120	1992	1828	971	32	33	7	100	100	0	3359	3248	2118	86	115	399	89	81	0	0.599	0.568	0.599	0.688	1.632	0.517	0.921	120	599	5233	4958	-0.740	1960	3273	1796	3162	0
1	15	3	"CHD1"	"YER164W"	5260	14550	120	2650	2340	1042	33	34	8	100	100	0	2212	2040	1076	84	93	94	95	93	0	1.230	1.179	1.153	1.337	1.770	1.137	0.900	120	636	4745	4263	0.298	2617	2128	2307	1956	0
1	16	3	"SSA4"	"YER103W"	5450	14550	120	2604	2257	933	34	37	19	100	100	0	3038	2649	1258	85	92	89	100	98	0	0.870	0.867	0.851	0.934	1.597	0.837	0.900	120	546	5523	4787	-0.200	2570	2953	2223	2564	0
1	17	3	"YER134C"	"YER134C"	5630	14550	120	851	757	349	34	36	12	99	98	0	623	584	305	86	96	92	88	81	0	1.521	1.452	1.417	1.610	1.688	1.283	0.715	120	623	1354	1221	0.605	817	537	723	498	0
1	18	3	"YER166W"	"YER166W"	5890	14560	90	193	179	90	33	37	22	94	84	0	239	271	160	87	110	130	53	26	0	1.053	0.793	0.902	0.880	1.982	0.408	0.419	52	405	312	330	0.074	160	152	146	184	0
1	19	3	"AMS1"	"YGL156W"	6070	14530	110	1252	1485	1286	33	38	33	96	90	0	899	1156	1069	87	113	197	65	58	0	1.501	1.358	1.324	1.817	2.470	1.264	0.893	80	511	2031	2521	0.586	1219	812	1452	1069	0
1	20	3	"YGL188C"	"YGL188C"	6240	14550	130	132	148	89	33	43	60	64	43	0	267	290	181	91	116	197	45	12	0	0.563	0.578	0.521	0.540	1.952	0.475	0.718	120	586	275	314	-0.830	99	176	115	199	0
1	21	3	"YGL220W"	"YGL220W"	6420	14550	120	1405	1395	722	32	33	6	100	100	0	760	853	531	92	120	312	78	55	0	2.055	1.791	1.899	2.053	1.703	1.596	0.737	120	598	2041	2124	1.039	1373	668	1363	761	0
1	1	4	"RCK1"	"YGL158W"	2450	14770	120	1325	1286	740	31	41	127	93	89	0	663	905	676	84	102	166	81	64	0	2.235	1.529	1.661	1.883	2.482	1.387	0.746	120	651	1873	2076	1.160	1294	579	1255	821	0
1	2	4	"CDC55"	"YGL190C"	2640	14760	110	987	981	437	31	34	25	100	100	0	758	898	604	83	125	370	67	46	0	1.416	1.166	1.269	1.573	2.251	0.752	0.528	80	537	1631	1765	0.502	956	675	950	815	0
1	3	4	"YGL222C"	"YGL222C"	2860	14760	120	666	688	449	31	33	22	95	94	0	470	550	393	81	100	154	70	55	0	1.632	1.401	1.362	1.702	2.474	1.272	0.639	120	627	1024	1126	0.707	635	389	657	469	0
1	4	4	"YGL160W"	"YGL160W"	3060	14750	110	1873	1634	914	32	34	15	100	98	0	1065	1049	726	82	96	141	80	73	0	1.873	1.657	1.513	2.023	2.250	1.575	0.713	80	528	2824	2569	0.905	1841	983	1602	967	0
1	5	4	"IME4"	"YGL192W"	3240	14760	110	1567	1417	668	32	42	70	100	97	0	1287	1377	893	83	141	439	76	61	0	1.275	1.070	1.200	1.325	1.785	0.832	0.772	80	507	2739	2679	0.350	1535	1204	1385	1294	0
1	6	4	"YGL224C"	"YGL224C"	3440	14760	130	938	886	528	32	41	63	97	94	0	4884	4890	3125	83	112	280	92	87	0	0.189	0.178	0.171	0.217	2.470	0.159	0.812	120	697	5707	5661	-2.406	906	4801	854	4807	0
1	7	4	"SUT1"	"YGL162W"	3660	14750	110	1243	1138	468	33	38	30	100	100	0	784	758	400	83	98	176	85	71	0	1.726	1.637	1.670	1.916	1.644	1.498	0.850	80	498	1911	1780	0.788	1210	701	1105	675	0
1	8	4	"HOS2"	"YGL194C"	3850	14750	170	1716	1511	581	32	36	25	98	98	0	6673	5563	2534	85	103	185	95	93	0	0.256	0.270	0.259	0.315	1.836	0.252	0.931	208	826	8272	6957	-1.968	1684	6588	1479	5478	0
1	9	4	"YGL226W"	"YGL226W"	4060	14760	120	1360	1150	546	32	36	27	97	97	0	3469	3005	1774	86	113	230	89	85	0	0.393	0.383	0.369	0.470	1.996	0.341	0.880	120	557	4711	4037	-1.349	1328	3383	1118	2919	0
1	10	4	"YGR277C"	"YGR277C"	4260	14760	120	1630	1451	630	32	33	8	100	100	0	1303	1144	600	85	92	72	95	89	0	1.312	1.340	1.319	1.554	1.905	1.272	0.863	120	557	2816	2478	0.392	1598	1218	1419	1059	0
1	11	4	"YHL013C"	"YHL013C"	4450	14760	120	1723	1926	1876	32	34	14	100	100	0	8767	9292	6495	85	94	128	99	98	0	0.195	0.206	0.184	0.216	1.924	0.209	0.732	120	551	10373	11101	-2.360	1691	8682	1894	9207	0
1	12	4	"YHL045W"	"YHL045W"	4640	14760	120	2091	2333	1365	33	38	29	100	100	0	2452	3199	2273	85	114	262	97	91	0	0.869	0.739	0.717	0.844	1.630	0.646	0.911	120	602	4425	5414	-0.202	2058	2367	2300	3114	0
1	13	4	"SCW4"	"YGR279C"	4850	14750	130	1248	1157	527	32	36	26	100	99	0	931	896	519	87	133	437	67	49	0	1.441	1.391	1.456	1.674	2.008	1.197	0.740	120	616	2060	1934	0.527	1216	844	1125	809	0
1	14	4	"RPS20"	"YHL015W"	5040	14760	120	434	384	170	32	33	8	100	100	0	1381	1232	668	86	102	176	90	80	0	0.310	0.307	0.298	0.353	1.962	0.270	0.863	120	577	1697	1498	-1.688	402	1295	352	1146	0
1	15	4	"YHL047C"	"YHL047C"	5240	14750	110	2839	2418	1320	33	38	34	100	100	0	3157	3235	2128	89	115	224	90	86	0	0.915	0.758	0.744	0.946	1.973	0.666	0.907	80	543	5874	5531	-0.129	2806	3068	2385	3146	0
1	16	4	"YOR1"	"YGR281W"	5470	14750	120	1452	1493	1004	34	39	34	97	96	0	2655	2910	2242	90	115	219	86	80	0	0.553	0.517	0.517	0.637	2.295	0.463	0.872	120	562	3983	4279	-0.855	1418	2565	1459	2820	0
1	17	4	"YHL017W"	"YHL017W"	5640	14760	120	1793	1538	856	35	38	22	98	96	0	11858	10329	6648	91	110	165	95	94	0	0.149	0.147	0.140	0.176	2.102	0.133	0.895	120	488	13525	11741	-2.743	1758	11767	1503	10238	0
1	18	4	"YHL049C"	"YHL049C"	5820	14750	130	11986	11016	6626	34	39	47	100	100	0	6553	6257	4045	90	126	354	95	88	0	1.849	1.781	1.735	1.887	1.499	1.745	0.945	120	650	18415	17149	0.887	11952	6463	10982	6167	0
1	19	4	"YGR283C"	"YGR283C"	6060	14740	130	1406	1241	766	33	39	48	93	89	0	619	671	438	90	117	330	66	43	0	2.595	2.079	2.021	2.293	1.914	1.479	0.356	120	728	1902	1789	1.376	1373	529	1208	581	0
1	20	4	"APM2"	"YHL019C"	6270	14740	130	2272	2238	1489	33	35	9	100	99	0	2522	2717	1997	89	106	182	85	82	0	0.920	0.839	0.820	0.990	1.868	0.793	0.920	120	632	4672	4833	-0.120	2239	2433	2205	2628	0
1	21	4	"YHR001W"	"YHR001W"	6490	14750	120	1397	1286	815	34	35	7	99	98	0	7840	8739	6365	93	117	191	95	93	0	0.176	0.145	0.139	0.161	1.702	0.132	0.924	120	617	9110	9898	-2.507	1363	7747	1252	8646	0
1	1	5	"YIL087C"	"YIL087C"	2470	14970	120	1035	979	450	31	32	9	100	100	0	950	924	549	83	92	101	90	85	0	1.158	1.127	1.113	1.339	2.092	1.013	0.827	120	630	1871	1789	0.212	1004	867	948	841	0
1	2	5	"RPI1"	"YIL119C"	2670	14960	110	888	808	378	31	34	11	100	100	0	1360	1306	772	83	98	124	87	82	0	0.671	0.635	0.599	0.807	2.428	0.553	0.832	80	519	2134	2000	-0.575	857	1277	777	1223	0
1	3	5	"YIL151C"	"YIL151C"	2860	14960	110	178	190	107	31	32	7	100	98	0	499	521	302	84	107	350	57	22	0	0.354	0.364	0.337	0.381	2.038	0.292	0.649	80	496	562	596	-1.497	147	415	159	437	0
1	4	5	"YIL089W"	"YIL089W"	3040	14960	110	872	757	369	31	40	59	95	91	0	2493	2155	1290	83	115	221	88	80	0	0.349	0.350	0.328	0.396	1.892	0.296	0.879	80	557	3251	2798	-1.519	841	2410	726	2072	0
1	5	5	"YIL121W"	"YIL121W"	3270	14960	120	1073	1032	447	32	40	63	100	99	0	2542	2939	1920	84	133	337	94	84	0	0.424	0.350	0.390	0.434	1.968	0.280	0.795	120	624	3499	3855	-1.240	1041	2458	1000	2855	0
1	6	5	"RRD1"	"YIL153W"	3450	14970	120	832	736	359	31	33	14	98	97	0	858	831	703	82	98	189	77	72	0	1.032	0.941	1.039	1.170	2.312	0.617	0.435	120	590	1577	1454	0.046	801	776	705	749	0
1	7	5	"YIL091C"	"YIL091C"	3660	14960	120	1512	1483	844	31	34	14	100	99	0	2274	2282	1564	83	97	167	88	81	0	0.676	0.660	0.663	0.822	2.442	0.587	0.838	120	618	3672	3651	-0.565	1481	2191	1452	2199	0
1	8	5	"SIM1"	"YIL123W"	3880	14960	120	1461	1280	763	31	32	12	100	97	0	640	697	492	81	96	139	74	66	0	2.558	2.028	2.008	2.462	2.164	1.868	0.837	120	543	1989	1865	1.355	1430	559	1249	616	0
1	9	5	"GUT2"	"YIL155C"	4050	14960	120	917	805	445	32	32	6	100	100	0	3269	3360	2346	83	95	132	95	90	0	0.278	0.236	0.233	0.303	2.525	0.202	0.873	120	527	4071	4050	-1.848	885	3186	773	3277	0
1	10	5	"YIL093C"	"YIL093C"	4260	14960	120	779	720	343	32	34	13	100	100	0	769	762	440	87	105	185	84	67	0	1.095	1.019	0.979	1.112	1.905	0.807	0.644	120	591	1429	1363	0.131	747	682	688	675	0
1	11	5	"KGD1"	"YIL125W"	4470	14950	110	1621	1499	856	32	35	14	100	100	0	2501	2410	1497	86	93	41	98	93	0	0.658	0.631	0.591	0.717	2.345	0.583	0.834	80	513	4004	3791	-0.604	1589	2415	1467	2324	0
1	12	5	"YIL157C"	"YIL157C"	4660	14960	130	1135	986	501	32	34	11	98	98	0	1837	1807	1171	85	101	179	86	82	0	0.630	0.554	0.548	0.670	2.005	0.485	0.881	120	666	2855	2676	-0.668	1103	1752	954	1722	0
1	13	5	"YJR026W"	"YJR026W"	4880	14950	120	7116	7521	5748	32	33	9	100	100	0	5261	5690	4714	86	117	286	88	86	0	1.369	1.336	1.237	1.380	2.299	1.303	0.871	120	574	12259	13093	0.453	7084	5175	7489	5604	0
1	14	5	"APS2"	"YJR058C"	5060	14950	110	731	679	387	32	33	9	96	96	0	292	263	148	87	116	255	38	0	0	3.410	3.676	3.321	3.979	2.077	2.723	0.218	80	472	904	823	1.770	699	205	647	176	0
1	15	5	"JSN1"	"YJR091C"	5250	14950	120	121	134	84	33	36	25	80	68	0	168	184	100	87	104	155	23	6	0	1.086	1.041	1.022	1.170	2.391	0.184	0.130	120	617	169	198	0.120	88	81	101	97	0
1	16	5	"YJR028W"	"YJR028W"	5470	14950	120	4969	6808	6035	33	34	9	100	100	0	3295	4588	3807	88	101	136	93	90	0	1.539	1.506	1.456	1.504	2.135	1.580	0.899	120	601	8143	11275	0.622	4936	3207	6775	4500	0
1	17	5	"CBF1"	"YJR060W"	5690	14950	120	118	133	91	33	34	17	83	74	0	204	219	142	88	107	170	30	10	0	0.733	0.763	0.740	0.722	2.529	0.280	0.299	120	546	201	231	-0.449	85	116	100	131	0
1	18	5	"FIP1"	"YJR093C"	5860	14930	110	312	355	207	33	33	6	100	100	0	1040	1145	741	86	99	150	86	82	0	0.292	0.304	0.312	0.350	1.881	0.274	0.816	80	497	1233	1381	-1.774	279	954	322	1059	0
1	19	5	"YJR030C"	"YJR030C"	6090	14930	110	893	1059	939	34	41	67	85	76	0	2259	2273	2166	89	115	212	71	66	0	0.396	0.469	0.479	0.525	2.416	0.394	0.837	80	555	3029	3209	-1.337	859	2170	1025	2184	0
1	20	5	"NTA1"	"YJR062C"	6270	14930	110	329	383	257	34	41	68	90	77	0	892	1021	726	90	125	227	76	67	0	0.368	0.375	0.378	0.408	2.091	0.335	0.834	80	523	1097	1280	-1.443	295	802	349	931	0
1	21	5	"RPL43B"	"YJR094W-A"	6470	14940	120	1111	1056	679	33	34	6	97	97	0	1474	1510	1059	90	104	145	85	79	0	0.779	0.720	0.706	0.805	1.947	0.653	0.869	120	630	2462	2443	-0.360	1078	1384	1023	1420	0
1	1	6	"CPR7"	"YJR032W"	2480	15160	120	503	498	285	31	31	5	99	98	0	1398	1432	952	81	88	67	91	85	0	0.358	0.346	0.336	0.385	1.914	0.309	0.868	120	609	1789	1818	-1.480	472	1317	467	1351	0
1	2	6	"CCT5"	"YJR064W"	2680	15150	120	948	1015	785	31	32	10	98	93	0	1366	1469	1207	82	106	326	67	60	0	0.714	0.709	0.662	0.823	2.563	0.659	0.843	120	582	2201	2371	-0.486	917	1284	984	1387	0
1	3	6	"YJR096W"	"YJR096W"	2880	15150	120	578	666	500	31	31	5	100	97	0	980	1263	1109	84	105	319	63	55	0	0.610	0.539	0.547	0.698	2.608	0.383	0.637	120	616	1443	1814	-0.712	547	896	635	1179	0
1	4	6	"YKR021W"	"YKR021W"	3090	15140	110	581	614	326	31	40	63	95	90	0	2520	2453	1665	85	122	243	88	81	0	0.226	0.246	0.253	0.320	2.025	0.215	0.888	80	559	2985	2951	-2.146	550	2435	583	2368	0
1	5	6	"YSR3"	"YKR053C"	3300	15160	110	331	398	297	31	37	43	86	80	0	921	1016	832	84	110	213	76	65	0	0.358	0.394	0.398	0.463	2.006	0.345	0.839	80	560	1137	1299	-1.480	300	837	367	932	0
1	6	6	"MRPL20"	"YKR085C"	3490	15170	90	248	246	121	31	34	17	96	92	0	361	334	184	84	92	65	80	67	0	0.783	0.860	0.838	0.914	2.009	0.257	0.301	52	374	494	465	-0.352	217	277	215	250	0
1	7	6	"YKR023W"	"YKR023W"	3680	15150	130	1158	1019	673	31	32	6	100	99	0	6249	6635	5048	82	88	50	95	95	0	0.183	0.151	0.145	0.175	2.118	0.137	0.914	120	651	7294	7541	-2.452	1127	6167	988	6553	0
1	8	6	"RHO4"	"YKR055W"	3860	15150	90	94	93	45	31	32	6	92	82	0	193	255	193	82	98	183	38	13	0	0.568	0.358	0.351	0.419	3.338	0.230	0.584	52	380	174	235	-0.817	63	111	62	173	0
1	9	6	"YKR087C"	"YKR087C"	4070	15160	120	774	773	406	32	32	6	100	100	0	3770	3792	2467	82	94	125	91	89	0	0.201	0.200	0.202	0.243	2.009	0.179	0.913	120	639	4430	4451	-2.313	742	3688	741	3710	0
1	10	6	"RPC37"	"YKR025W"	4290	15150	120	1116	985	512	31	32	6	99	99	0	1900	1815	1109	86	109	208	90	85	0	0.598	0.552	0.551	0.663	2.368	0.489	0.844	120	581	2899	2683	-0.741	1085	1814	954	1729	0
1	11	6	"RPS21A"	"YKR057W"	4470	15150	110	825	815	671	32	63	197	70	66	0	280	348	279	88	111	141	60	38	0	4.130	3.012	3.364	3.146	2.519	2.989	0.439	80	546	985	1043	2.046	793	192	783	260	0
1	12	6	"YKR089C"	"YKR089C"	4700	15150	100	139	149	94	32	37	54	66	48	0	330	367	270	88	122	339	40	11	0	0.442	0.419	0.377	0.380	2.247	0.187	0.422	80	485	349	396	-1.177	107	242	117	279	0
1	13	6	"YKR027W"	"YKR027W"	4890	15150	120	1715	1561	923	32	33	6	99	99	0	2023	1968	1297	88	113	257	83	80	0	0.870	0.813	0.806	0.950	2.164	0.754	0.869	120	556	3618	3409	-0.201	1683	1935	1529	1880	0
1	14	6	"TIF1"	"YKR059W"	5070	15150	100	961	964	653	32	34	11	98	98	0	950	971	709	87	106	184	71	65	0	1.076	1.054	1.037	1.197	1.884	0.891	0.773	80	471	1792	1816	0.106	929	863	932	884	0
1	15	6	"SRL3"	"YKR091W"	5290	15150	120	721	685	409	32	34	9	99	98	0	633	594	364	85	94	71	84	74	0	1.257	1.283	1.230	1.370	1.922	1.235	0.874	120	620	1237	1162	0.330	689	548	653	509	0
1	16	6	"YLR232W"	"YLR232W"	5510	15140	120	366	352	221	33	34	7	95	91	0	492	490	349	86	94	70	70	65	0	0.820	0.790	0.726	0.850	2.406	0.665	0.767	120	548	739	723	-0.286	333	406	319	404	0
1	17	6	"RPS28B"	"YLR264W"	5680	15150	120	527	466	237	33	34	7	99	97	0	590	586	337	87	94	80	85	78	0	0.982	0.868	0.859	0.931	1.695	0.766	0.827	120	514	997	932	-0.026	494	503	433	499	0
1	18	6	"ATP14"	"YLR295C"	5880	15140	120	664	579	317	33	33	7	99	97	0	392	356	176	87	94	79	77	67	0	2.069	2.030	2.031	2.032	2.094	1.998	0.687	120	582	936	815	1.049	631	305	546	269	0
1	19	6	"TOP3"	"YLR234W"	6050	15140	110	1293	1309	884	34	86	316	78	63	0	401	478	360	90	125	263	53	37	0	4.048	3.286	3.137	3.951	1.887	2.711	0.845	80	502	1570	1663	2.017	1259	311	1275	388	0
1	20	6	"YLR266C"	"YLR266C"	6230	15150	110	725	838	553	34	79	294	85	62	0	1083	1258	947	91	135	291	85	65	0	0.697	0.689	0.696	0.785	1.626	0.587	0.620	80	583	1683	1971	-0.522	691	992	804	1167	0
1	21	6	"YLR297W"	"YLR297W"	6480	15140	130	776	728	449	33	34	8	94	91	0	458	423	246	90	94	46	83	75	0	2.019	2.087	2.081	1.974	1.958	2.086	0.850	120	793	1111	1028	1.014	743	368	695	333	0
1	1	7	"YLR236C"	"YLR236C"	2480	15360	120	330	296	140	30	33	49	88	82	0	261	273	149	83	122	587	0	0	0	1.685	1.400	1.311	1.650	2.251	1.220	0.753	120	656	478	456	0.753	300	178	266	190	0
1	2	7	"SEC22"	"YLR268W"	2710	15360	130	1017	888	520	30	31	6	100	100	0	998	888	563	81	95	186	78	68	0	1.076	1.063	1.029	1.244	2.028	0.906	0.711	120	662	1904	1665	0.106	987	917	858	807	0
1	3	7	"ECM38"	"YLR299W"	2890	15350	110	1664	1424	956	31	36	33	91	87	0	552	612	470	82	99	212	65	51	0	3.474	2.628	2.322	2.926	2.083	2.330	0.533	80	501	2103	1923	1.797	1633	470	1393	530	0
1	4	7	"YLR238W"	"YLR238W"	3100	15350	120	2396	2191	1235	32	39	48	99	97	0	2254	2293	1593	84	103	176	86	79	0	1.089	0.977	1.048	1.287	2.238	0.802	0.734	120	572	4534	4368	0.124	2364	2170	2159	2209	0
1	5	7	"YLR270W"	"YLR270W"	3260	15350	110	1579	1393	654	31	36	30	100	97	0	2398	2234	1344	83	96	85	90	90	0	0.669	0.633	0.613	0.760	1.864	0.547	0.876	80	500	3863	3513	-0.581	1548	2315	1362	2151	0
1	6	7	"YLR301W"	"YLR301W"	3480	15350	120	703	583	334	31	33	22	95	90	0	1108	1085	724	83	98	109	82	80	0	0.656	0.551	0.532	0.589	1.957	0.497	0.851	120	625	1697	1554	-0.609	672	1025	552	1002	0
1	7	7	"MPT1"	"YMR005W"	3690	15360	120	566	714	494	31	32	6	100	99	0	6161	8448	7068	83	88	66	98	95	0	0.088	0.082	0.090	0.108	2.244	0.072	0.889	120	605	6613	9048	-3.506	535	6078	683	8365	0
1	8	7	"MIH1"	"YMR036C"	3900	15340	110	194	220	174	32	33	7	86	80	0	293	480	449	84	97	154	53	45	0	0.775	0.475	0.420	0.481	2.388	0.281	0.535	80	544	371	584	-0.368	162	209	188	396	0
1	9	7	"YMR067C"	"YMR067C"	4100	15350	110	265	237	119	32	33	8	97	93	0	915	1001	699	85	91	58	86	82	0	0.281	0.224	0.224	0.271	2.468	0.184	0.854	80	477	1063	1121	-1.833	233	830	205	916	0
1	10	7	"YMR007W"	"YMR007W"	4270	15360	120	352	325	149	32	36	26	94	91	0	3404	3241	2017	85	105	181	95	89	0	0.096	0.093	0.096	0.110	1.740	0.082	0.891	120	524	3639	3449	-3.375	320	3319	293	3156	0
1	11	7	"LYS7"	"YMR038C"	4470	15360	120	431	650	690	33	67	201	60	50	0	286	466	431	88	124	218	48	35	0	2.010	1.632	1.367	1.424	3.033	1.721	0.450	120	560	596	995	1.007	398	198	617	378	-100
1	12	7	"YMR069W"	"YMR069W"	4650	15350	110	195	182	96	32	55	179	45	0	0	293	252	131	87	147	814	0	0	0	0.791	0.909	0.916	0.809	2.066	0.006	0.005	80	534	369	315	-0.338	163	206	150	165	0
1	13	7	"YMR009W"	"YMR009W"	4880	15350	120	701	655	330	32	33	7	100	100	0	517	552	316	85	123	695	31	0	0	1.549	1.334	1.326	1.469	1.570	1.118	0.704	120	670	1101	1090	0.631	669	432	623	467	0
1	14	7	"YMR040W"	"YMR040W"	5110	15350	120	279	342	243	32	34	9	93	89	0	421	492	389	85	99	148	67	53	0	0.735	0.762	0.788	0.740	2.073	0.305	0.351	120	626	583	717	-0.444	247	336	310	407	0
1	15	7	"YMR071C"	"YMR071C"	5310	15340	130	439	610	488	32	37	25	92	87	0	1147	1662	1489	88	111	139	77	73	0	0.384	0.367	0.347	0.428	2.293	0.331	0.888	120	582	1466	2152	-1.380	407	1059	578	1574	0
1	16	7	"HXT2"	"YMR011W"	5480	15350	130	2157	2053	1211	33	37	24	100	99	0	6886	7048	4619	89	117	173	97	94	0	0.312	0.290	0.285	0.330	2.181	0.274	0.935	120	624	8921	8979	-1.678	2124	6797	2020	6959	0
1	17	7	"ARG80"	"YMR042W"	5700	15350	120	894	744	380	33	34	6	99	98	0	592	485	281	88	97	115	72	65	0	1.708	1.791	1.737	2.028	1.773	1.561	0.657	120	564	1365	1108	0.773	861	504	711	397	0
1	18	7	"YMR073C"	"YMR073C"	5880	15350	120	862	786	381	33	34	9	99	99	0	1350	1252	694	89	108	233	85	80	0	0.657	0.647	0.632	0.723	1.639	0.585	0.861	120	542	2090	1916	-0.605	829	1261	753	1163	0
1	19	7	"YNL047C"	"YNL047C"	6080	15350	120	1961	1885	1028	33	54	210	91	87	0	2925	3064	2013	90	117	246	90	85	0	0.680	0.623	0.628	0.729	1.705	0.563	0.885	120	592	4763	4826	-0.556	1928	2835	1852	2974	0
1	20	7	"YNL080C"	"YNL080C"	6290	15350	120	1637	1408	710	33	34	7	99	99	0	2495	2323	1424	89	134	402	85	80	0	0.667	0.615	0.611	0.692	1.782	0.513	0.786	120	608	4010	3609	-0.585	1604	2406	1375	2234	0
1	21	7	"DBP2"	"YNL112W"	6490	15340	110	1390	1428	1033	33	35	10	93	92	0	2244	2441	1990	92	114	263	75	71	0	0.631	0.594	0.564	0.750	2.459	0.535	0.877	80	541	3509	3744	-0.665	1357	2152	1395	2349	0
1	1	8	"SFB2"	"YNL049C"	2500	15540	100	201	284	282	30	31	6	82	75	0	280	519	584	84	101	255	46	33	0	0.872	0.584	0.407	0.552	4.279	0.418	0.549	80	492	367	689	-0.197	171	196	254	435	0
1	2	8	"PMS1"	"YNL082W"	2700	15540	110	500	773	751	31	36	34	80	71	0	2483	3176	3345	85	104	114	67	63	0	0.196	0.240	0.212	0.288	3.226	0.199	0.717	80	538	2867	3833	-2.354	469	2398	742	3091	0
1	3	8	"YNL114C"	"YNL114C"	2900	15540	100	695	583	408	31	35	18	87	85	0	318	278	194	84	92	51	65	58	0	2.838	2.845	2.534	2.402	2.881	2.714	0.758	80	515	898	746	1.505	664	234	552	194	0
1	4	8	"YNL051W"	"YNL051W"	3130	15550	140	741	768	532	31	32	11	92	92	0	2702	3015	2449	82	83	22	94	93	0	0.271	0.251	0.244	0.275	2.300	0.222	0.881	156	742	3330	3670	-1.884	710	2620	737	2933	0
1	5	8	"END3"	"YNL084C"	3320	15550	110	885	735	362	31	33	21	100	93	0	3919	3345	1871	83	90	75	95	90	0	0.223	0.216	0.207	0.255	2.002	0.197	0.882	80	512	4690	3966	-2.167	854	3836	704	3262	0
1	6	8	"YNL116W"	"YNL116W"	3510	15550	120	1529	1652	1092	31	32	6	100	100	0	2658	2977	2236	84	95	123	90	87	0	0.582	0.560	0.519	0.601	2.176	0.506	0.860	120	580	4072	4514	-0.781	1498	2574	1621	2893	0
1	7	8	"MSG5"	"YNL053W"	3700	15550	130	1308	1332	842	31	31	5	100	100	0	1652	1642	1070	85	91	105	88	86	0	0.815	0.836	0.826	0.853	1.944	0.802	0.859	120	605	2844	2858	-0.295	1277	1567	1301	1557	0
1	8	8	"YNL086W"	"YNL086W"	3920	15540	140	513	676	573	31	32	6	92	90	0	702	880	760	85	87	26	81	75	0	0.781	0.811	0.792	0.847	2.600	0.771	0.905	156	791	1099	1440	-0.356	482	617	645	795	0
1	9	8	"DCP2"	"YNL118C"	4110	15540	110	1257	1318	1087	32	35	21	93	88	0	1772	2073	1766	85	94	65	80	75	0	0.726	0.647	0.596	0.791	2.487	0.590	0.849	80	511	2912	3274	-0.462	1225	1687	1286	1988	0
1	10	8	"CMK2"	"YOL016C"	4310	15540	120	135	261	470	32	44	79	52	43	0	387	619	744	85	126	388	45	27	0	0.341	0.429	0.294	0.301	2.873	0.357	0.453	120	518	405	763	-1.552	103	302	229	534	-100
1	11	8	"YOL048C"	"YOL048C"	4480	15540	110	719	606	326	32	42	80	90	81	0	2695	2071	1222	85	120	402	78	77	0	0.263	0.289	0.284	0.308	1.659	0.240	0.743	80	474	3297	2560	-1.926	687	2610	574	1986	0
1	12	8	"YOL080C"	"YOL080C"	4700	15530	110	659	615	430	32	35	26	85	82	0	1459	1371	1058	86	136	782	60	48	0	0.457	0.454	0.439	0.526	3.045	0.399	0.818	80	529	2000	1868	-1.131	627	1373	583	1285	0
1	13	8	"TLG2"	"YOL018C"	4860	15550	110	1568	1489	902	32	39	37	100	95	0	3660	3668	2360	88	104	108	93	90	0	0.430	0.407	0.397	0.440	1.746	0.381	0.911	80	491	5108	5037	-1.218	1536	3572	1457	3580	0
1	14	8	"YOL050C"	"YOL050C"	5070	15550	120	543	498	253	32	35	24	96	93	0	962	940	546	85	93	61	91	87	0	0.583	0.545	0.556	0.597	1.561	0.496	0.909	120	598	1388	1321	-0.779	511	877	466	855	0
1	15	8	"YOL082W"	"YOL082W"	5260	15540	110	1321	1135	637	32	40	66	91	88	0	597	513	311	88	90	36	83	80	0	2.532	2.595	2.515	2.803	1.943	2.350	0.820	80	556	1798	1528	1.341	1289	509	1103	425	0
1	16	8	"TAT2"	"YOL020W"	5510	15540	110	2279	1870	951	33	37	26	100	100	0	1589	1319	765	90	98	84	88	85	0	1.498	1.495	1.437	1.819	1.985	1.038	0.478	80	531	3745	3066	0.583	2246	1499	1837	1229	0
1	17	8	"SPE2"	"YOL052C"	5680	15540	110	1747	1383	765	34	39	25	98	98	0	1614	1396	835	92	96	31	91	90	0	1.125	1.035	1.002	1.116	1.674	1.031	0.898	80	514	3235	2653	0.171	1713	1522	1349	1304	0
1	18	8	"YOL084W"	"YOL084W"	5900	15550	120	1576	1466	708	33	35	13	100	100	0	818	757	414	91	97	77	89	86	0	2.122	2.152	2.118	2.392	1.672	2.094	0.828	120	589	2270	2099	1.086	1543	727	1433	666	0
1	19	8	"YOL022C"	"YOL022C"	6100	15540	120	1482	1327	748	33	34	6	100	100	0	7519	6712	4014	91	104	135	96	95	0	0.195	0.195	0.191	0.209	1.790	0.186	0.930	120	579	8877	7915	-2.358	1449	7428	1294	6621	0
1	20	8	"YOL053W"	"YOL053W"	6310	15540	130	2461	2150	1206	33	34	6	100	100	0	2477	2309	1385	89	108	309	88	79	0	1.017	0.954	0.947	1.040	1.701	0.890	0.853	120	616	4816	4337	0.024	2428	2388	2117	2220	0
1	21	8	"ADH1"	"YOL086C"	6510	15540	120	1125	1177	840	33	34	9	100	97	0	501	598	454	90	95	45	82	75	0	2.657	2.252	2.312	2.562	1.928	2.149	0.876	120	582	1503	1652	1.410	1092	411	1144	508	0
1	1	9	"RPL33B"	"YOR234C"	2500	15760	120	727	668	369	30	31	6	100	100	0	1324	1471	939	84	89	48	95	93	0	0.562	0.460	0.475	0.528	1.756	0.418	0.893	120	668	1937	2025	-0.831	697	1240	638	1387	0
1	2	9	"PNT1"	"YOR266W"	2670	15750	100	120	116	53	31	32	6	95	88	0	450	496	367	83	95	118	71	60	0	0.243	0.206	0.209	0.240	1.908	0.152	0.747	80	467	456	498	-2.044	89	367	85	413	0
1	3	9	"YOR298W"	"YOR298W"	2860	15750	110	137	137	67	31	32	6	97	90	0	303	337	207	83	83	21	85	81	0	0.482	0.417	0.410	0.448	2.207	0.346	0.812	80	574	326	360	-1.053	106	220	106	254	0
1	4	9	"DFR1"	"YOR236W"	3070	15750	110	730	649	339	30	32	7	100	100	0	442	388	215	82	83	26	87	80	0	1.944	2.023	2.067	2.454	2.041	1.944	0.815	80	532	1060	925	0.959	700	360	619	306	0
1	5	9	"YOR268C"	"YOR268C"	3270	15750	110	268	255	114	30	32	9	98	96	0	241	220	99	81	97	265	5	0	0	1.487	1.619	1.547	1.793	2.028	0.073	0.034	80	534	398	364	0.573	238	160	225	139	0
1	6	9	"YOR300W"	"YOR300W"	3460	15750	110	264	241	115	31	31	6	100	100	0	298	298	156	83	87	45	80	68	0	1.084	0.977	0.968	1.169	2.047	0.846	0.818	80	540	448	425	0.116	233	215	210	215	0
1	7	9	"YOR238W"	"YOR238W"	3680	15740	110	905	838	580	31	35	29	95	86	0	720	747	550	83	88	43	82	75	0	1.372	1.215	1.230	1.401	1.873	1.120	0.909	80	531	1511	1471	0.456	874	637	807	664	0
1	8	9	"VPH1"	"YOR270C"	3880	15750	110	331	339	213	31	34	22	90	87	0	931	1107	868	83	106	255	73	67	0	0.354	0.301	0.323	0.363	2.089	0.223	0.735	80	532	1148	1332	-1.499	300	848	308	1024	0
1	9	9	"YOR302W"	"YOR302W"	4100	15750	100	116	117	41	31	32	6	100	96	0	153	155	70	80	102	262	2	0	0	1.164	1.147	1.127	1.209	1.994	0.201	0.149	80	502	158	161	0.220	85	73	86	75	0
1	10	9	"YOR240W"	"YOR240W"	4320	15740	130	810	717	450	31	32	7	93	90	0	795	710	451	83	86	39	85	83	0	1.094	1.094	1.060	1.031	1.918	1.048	0.905	120	597	1491	1313	0.130	779	712	686	627	0
1	11	9	"YTM1"	"YOR272W"	4500	15740	120	720	663	431	31	33	8	99	98	0	2084	1798	1313	85	90	57	84	81	0	0.345	0.369	0.371	0.460	2.106	0.339	0.910	120	547	2688	2345	-1.537	689	1999	632	1713	0
1	12	9	"YOR304C-A"	"YOR304C-A"	4710	15750	130	295	287	156	32	34	24	90	84	0	1230	1257	822	86	97	75	86	81	0	0.230	0.218	0.220	0.241	1.734	0.202	0.929	120	553	1407	1426	-2.121	263	1144	255	1171	0
1	13	9	"GRE1"	"YPL223C"	4870	15750	120	1285	1105	444	32	33	14	100	98	0	911	789	364	86	91	37	93	90	0	1.519	1.526	1.542	1.776	1.729	1.454	0.935	120	542	2078	1776	0.603	1253	825	1073	703	0
1	14	9	"BBP1"	"YPL255W"	5120	15740	120	1630	1525	923	32	33	7	98	96	0	759	671	443	85	92	102	79	69	0	2.371	2.548	2.515	2.808	1.790	2.422	0.816	120	545	2272	2079	1.245	1598	674	1493	586	0
1	15	9	"YPR004C"	"YPR004C"	5290	15750	120	963	867	434	33	39	59	95	91	0	2298	2081	1175	87	96	111	93	90	0	0.421	0.418	0.419	0.460	1.685	0.386	0.898	120	484	3141	2828	-1.249	930	2211	834	1994	0
1	16	9	"YPL225W"	"YPL225W"	5470	15750	120	627	537	230	33	35	10	100	97	0	5336	4433	2304	87	89	25	97	96	0	0.113	0.116	0.115	0.145	1.966	0.109	0.947	120	537	5843	4850	-3.144	594	5249	504	4346	0
1	17	9	"YPL257W"	"YPL257W"	5650	15750	120	764	656	314	34	35	9	98	97	0	1017	883	514	92	98	72	85	83	0	0.789	0.786	0.823	0.892	1.926	0.682	0.816	120	579	1655	1413	-0.342	730	925	622	791	0
1	18	9	"ICL2"	"YPR006C"	5870	15740	120	1806	1680	906	32	34	7	100	100	0	3379	3686	2372	91	102	105	96	93	0	0.540	0.458	0.468	0.533	1.613	0.420	0.927	120	547	5062	5243	-0.890	1774	3288	1648	3595	0
1	19	9	"ALG5"	"YPL227C"	6060	15750	120	1177	1120	606	33	34	6	100	100	0	4556	4320	2660	92	104	156	95	92	0	0.256	0.257	0.254	0.281	1.434	0.240	0.943	120	538	5608	5315	-1.964	1144	4464	1087	4228	0
1	20	9	"APM1"	"YPL259C"	6290	15740	130	2132	1830	1084	33	34	6	100	100	0	4897	4364	2643	90	112	348	91	84	0	0.437	0.420	0.400	0.420	1.672	0.411	0.952	120	710	6906	6071	-1.195	2099	4807	1797	4274	0
1	21	9	"YPR008W"	"YPR008W"	6500	15740	130	2159	1925	1302	33	34	7	99	96	0	5057	5013	3779	90	108	338	81	78	0	0.428	0.384	0.397	0.480	2.361	0.352	0.910	120	726	7093	6815	-1.224	2126	4967	1892	4923	0
1	1	10	"YPL229W"	"YPL229W"	2460	15960	110	1707	1468	669	31	32	8	100	100	0	2586	2195	1131	86	89	31	93	92	0	0.670	0.681	0.642	0.781	1.873	0.640	0.896	80	584	4176	3546	-0.577	1676	2500	1437	2109	0
1	2	10	"YPL261C"	"YPL261C"	2700	15960	110	275	243	119	31	31	5	93	93	0	399	398	230	85	90	68	82	76	0	0.777	0.677	0.663	0.727	1.865	0.378	0.535	80	567	558	525	-0.364	244	314	212	313	0
1	3	10	"RPA135"	"YPR010C"	2920	15950	120	1201	1111	752	31	31	6	95	95	0	3901	3586	2690	85	95	210	84	82	0	0.307	0.308	0.296	0.330	2.306	0.280	0.876	120	552	4986	4581	-1.706	1170	3816	1080	3501	0
1	4	10	"SEC7"	"YDR170C"	3070	15950	150	35	50	54	30	32	7	39	21	0	90	123	138	85	89	42	17	11	0	1.000	0.526	0.363	0.361	3.179	0.319	0.665	156	662	10	58	0.000	5	5	20	38	-50
1	5	10	"YRF1-1"	"YDR545W"	3270	15950	150	33	36	11	31	32	6	28	14	0	87	112	233	83	100	234	0	0	0	0.500	0.172	0.222	0.231	3.833	0.000	0.000	156	716	6	34	-1.000	2	4	5	29	-50
1	6	10	"SWI4"	"YER111C"	3470	15950	150	34	37	14	31	32	6	38	17	0	86	89	35	84	100	233	0	0	0	1.500	1.200	0.297	0.321	3.270	0.015	0.006	156	712	5	11	0.585	3	2	6	5	-50
1	7	10	"ESP1"	"YGR098C"	3670	15940	150	34	38	21	31	34	26	5	3	0	87	102	104	85	93	105	3	3	0	1.500	0.412	0.273	0.283	3.487	0.016	0.019	156	692	5	24	0.585	3	2	7	17	-50
1	8	10	"RIM101"	"YHL027W"	3870	15940	150	34	38	15	31	34	25	7	3	0	86	92	36	85	109	238	0	0	0	3.000	1.000	0.333	0.339	3.559	0.097	0.094	156	760	4	14	1.585	3	1	7	7	-50
1	9	10	"MIP6"	"YHR015W"	4070	15940	150	33	36	12	31	32	9	20	9	0	82	88	35	85	105	224	0	0	0	-0.667	1.667	0.250	0.261	2.977	0.002	0.005	156	739	-1	8	Error	2	-3	5	3	-50
1	10	10	"VTH1"	"YIL173W"	4270	15940	150	35	44	30	31	32	6	41	30	0	96	110	103	85	92	83	7	2	0	0.364	0.520	0.314	0.362	3.874	0.024	0.038	156	722	15	38	-1.459	4	11	13	25	-50
1	11	10	"YJR029W"	"YJR029W"	4470	15940	150	35	41	26	32	33	8	28	14	0	86	91	57	87	94	86	1	1	0	-3.000	2.250	0.368	0.433	3.926	0.088	0.107	156	691	2	13	Error	3	-1	9	4	-50
1	12	10	"YLL034C"	"YLL034C"	4670	15940	150	35	40	19	31	32	6	35	19	0	90	103	71	88	90	50	11	5	0	2.000	0.600	0.380	0.355	3.934	0.043	0.050	156	660	6	24	1.000	4	2	9	15	-50
1	13	10	"ESC1"	"YMR219W"	4870	15940	150	36	57	93	31	31	5	42	29	0	93	111	105	88	89	25	19	11	0	1.000	1.130	0.444	0.435	3.628	0.786	0.684	156	619	10	49	0.000	5	5	26	23	-50
1	14	10	"YKU70"	"YMR284W"	5070	15940	150	34	47	41	32	54	175	1	0	0	92	101	56	86	120	243	0	0	0	0.333	1.000	0.387	0.339	3.484	0.341	0.297	156	636	8	30	-1.585	2	6	15	15	-50
1	15	10	"POL1"	"YNL102W"	5270	15940	150	37	45	36	33	56	172	2	0	0	93	105	51	89	123	240	0	0	0	1.000	0.750	0.470	0.429	3.416	0.154	0.130	156	698	8	28	0.000	4	4	12	16	-50
1	16	10	"YMRWdelta20"	"YMRWdelta20"	5500	15950	120	294	267	111	33	33	7	98	97	0	746	693	388	90	92	29	90	86	0	0.398	0.388	0.413	0.447	1.949	0.330	0.828	120	569	917	837	-1.330	261	656	234	603	0
1	17	10	"IntYNL112W"	"IntYNL112W"	5700	15940	130	650	602	322	33	34	7	98	97	0	2645	2334	1466	90	93	28	92	92	0	0.241	0.254	0.263	0.298	2.067	0.226	0.877	120	672	3172	2813	-2.050	617	2555	569	2244	0
1	18	10	"CEN14"	"CEN14"	5940	15930	140	89	89	45	33	34	7	83	74	0	386	422	300	90	101	150	62	50	0	0.189	0.169	0.163	0.191	2.361	0.096	0.567	156	604	352	388	-2.402	56	296	56	332	0
1	19	10	"YORCdelta11"	"YORCdelta11"	6100	15940	120	441	380	187	32	33	6	97	96	0	424	391	216	90	105	166	67	50	0	1.225	1.156	1.146	1.179	2.019	0.726	0.486	120	507	743	649	0.292	409	334	348	301	0
1	20	10	"YORWdelta16"	"YORWdelta16"	6310	15950	110	292	267	110	33	34	9	100	98	0	633	636	350	90	119	421	61	21	0	0.477	0.429	0.443	0.505	1.950	0.336	0.807	80	474	802	780	-1.068	259	543	234	546	0
1	21	10	"YOR298C-A"	"YOR298C-A"	6470	15940	110	307	288	136	34	35	10	98	97	0	477	473	267	94	119	406	48	3	0	0.713	0.670	0.671	0.793	1.918	0.575	0.817	80	501	656	633	-0.488	273	383	254	379	0
1	1	11	"YPLCdelta10"	"YPLCdelta10"	2480	16150	110	524	486	251	31	33	10	98	98	0	2063	1970	1261	86	94	70	91	86	0	0.249	0.242	0.239	0.339	3.081	0.217	0.889	80	596	2470	2339	-2.004	493	1977	455	1884	0
1	2	11	"YPRCdelta13"	"YPRCdelta13"	2710	16150	140	130	155	102	31	32	6	91	87	0	575	964	1621	85	108	255	67	47	0	0.202	0.141	0.161	0.196	2.503	0.040	0.236	156	803	589	1003	-2.307	99	490	124	879	0
1	3	11	"SNR51"	"SNR51"	2920	16160	120	108	103	41	30	31	5	94	90	0	214	272	425	84	105	266	18	0	0	0.600	0.388	0.439	0.526	2.984	0.018	0.040	120	530	208	261	-0.737	78	130	73	188	0
1	4	11	"iYAL068C-0"	"iYAL068C-0"	3090	16140	110	286	313	215	30	31	7	96	93	0	437	523	373	84	89	61	83	78	0	0.725	0.645	0.647	0.617	1.984	0.583	0.834	80	444	609	722	-0.464	256	353	283	439	0
1	5	11	"iYAL067C"	"iYAL067C"	3270	16160	120	922	801	398	31	32	6	100	100	0	1135	1064	627	85	89	53	95	88	0	0.849	0.787	0.778	0.947	2.143	0.717	0.864	120	613	1941	1749	-0.237	891	1050	770	979	0
1	6	11	"iYAL064C-A-0"	"iYAL064C-A-0"	3520	16140	130	2326	2112	1359	31	32	8	97	97	0	3205	3504	2680	86	88	27	89	87	0	0.736	0.609	0.549	0.687	2.226	0.543	0.866	120	585	5414	5499	-0.443	2295	3119	2081	3418	0
1	7	11	"iYBR065C"	"iYBR065C"	3680	16150	120	755	652	316	31	32	8	100	99	0	1266	1098	565	86	101	214	88	77	0	0.614	0.614	0.610	0.635	1.477	0.515	0.759	120	547	1904	1633	-0.705	724	1180	621	1012	0
1	8	11	"iYBR069C"	"iYBR069C"	3910	16160	110	551	513	236	31	34	15	100	97	0	1307	1153	595	88	101	162	86	77	0	0.427	0.453	0.441	0.551	2.204	0.380	0.805	80	564	1739	1547	-1.229	520	1219	482	1065	0
1	9	11	"iYBR073W"	"iYBR073W"	4090	16150	110	477	416	210	31	34	16	98	91	0	951	788	478	89	105	173	78	67	0	0.517	0.551	0.546	0.659	1.848	0.488	0.866	80	533	1308	1084	-0.951	446	862	385	699	0
1	10	11	"iYBR085W-1"	"iYBR085W-1"	4290	16150	110	682	587	276	31	33	9	97	97	0	1276	1073	594	87	98	161	83	78	0	0.548	0.564	0.571	0.669	1.862	0.495	0.887	80	520	1840	1542	-0.869	651	1189	556	986	0
1	11	11	"iYBR089W"	"iYBR089W"	4470	16150	110	1978	1820	734	32	34	11	100	100	0	3440	3169	1556	88	112	238	93	91	0	0.581	0.580	0.570	0.642	1.705	0.554	0.864	80	518	5298	4869	-0.785	1946	3352	1788	3081	0
1	12	11	"iYBR093C"	"iYBR093C"	4690	16150	120	388	377	207	32	33	9	97	97	0	324	315	159	90	131	696	0	0	0	1.521	1.533	1.497	1.669	1.832	0.028	0.014	120	631	590	570	0.605	356	234	345	225	0
1	13	11	"iYBR111C"	"iYBR111C"	4910	16150	120	2024	1699	838	32	32	6	100	99	0	4453	3572	1965	91	99	99	90	89	0	0.457	0.479	0.478	0.549	1.716	0.452	0.928	120	478	6354	5148	-1.131	1992	4362	1667	3481	0
1	14	11	"iYBR117C"	"iYBR117C"	5070	16140	150	47	450	636	34	133	363	28	25	0	110	546	783	94	219	469	27	19	0	0.813	0.920	0.747	0.641	3.058	0.798	0.906	156	667	29	868	-0.300	13	16	416	452	-50
1	15	11	"iYBR121C"	"iYBR121C"	5320	16150	120	1084	927	460	34	132	371	80	65	0	626	574	314	95	215	474	55	3	0	1.977	1.864	1.923	1.962	1.721	1.817	0.815	120	588	1581	1372	0.984	1050	531	893	479	0
1	16	11	"iYBR139W"	"iYBR139W"	5510	16140	120	161	153	70	32	33	8	96	92	0	749	691	378	91	92	25	94	92	0	0.196	0.202	0.200	0.211	1.741	0.179	0.852	120	575	787	721	-2.351	129	658	121	600	0
1	17	11	"iYBR143C"	"iYBR143C"	5720	16140	110	1246	1135	530	32	34	8	100	100	0	938	853	417	91	92	35	95	90	0	1.433	1.448	1.482	1.585	1.440	1.369	0.827	80	529	2061	1865	0.519	1214	847	1103	762	0
1	18	11	"iYBR147W"	"iYBR147W"	5920	16140	120	570	500	268	33	34	8	99	97	0	641	671	382	90	96	87	87	81	0	0.975	0.804	0.792	0.824	1.907	0.683	0.749	120	555	1088	1048	-0.037	537	551	467	581	0
1	19	11	"iYDL240W"	"iYDL240W"	6090	16130	110	598	529	216	33	34	7	100	100	0	4222	3820	2103	91	105	124	95	91	0	0.137	0.133	0.134	0.163	1.985	0.120	0.904	80	499	4696	4225	-2.870	565	4131	496	3729	0
1	20	11	"iYDL236W"	"iYDL236W"	6320	16130	120	156	171	108	33	34	8	93	87	0	219	270	172	93	102	77	62	45	0	0.976	0.780	0.722	0.769	2.546	0.119	0.130	120	629	249	315	-0.035	123	126	138	177	0
1	21	11	"iYDL232W"	"iYDL232W"	6530	16120	130	287	290	167	34	37	12	98	95	0	412	433	251	98	112	212	60	38	0	0.806	0.764	0.726	0.862	2.019	0.289	0.317	120	667	567	591	-0.312	253	314	256	335	0
1	1	12	"iYDL216C"	"iYDL216C"	2540	16350	110	186	172	104	31	33	9	86	81	0	159	151	83	85	93	90	45	10	0	2.095	2.136	1.603	1.351	2.968	0.101	0.050	80	588	229	207	1.067	155	74	141	66	0
1	2	12	"iYDL212W"	"iYDL212W"	2750	16350	100	175	158	83	31	32	7	91	87	0	188	177	97	86	123	375	0	0	0	1.412	1.396	1.260	1.228	1.952	0.012	0.005	80	461	246	218	0.497	144	102	127	91	0
1	3	12	"itG(GCC)D1"	"itG(GCC)D1"	2930	16350	120	426	378	236	31	32	6	95	92	0	798	897	638	84	110	320	68	54	0	0.553	0.427	0.420	0.422	2.353	0.351	0.751	120	595	1109	1160	-0.854	395	714	347	813	0
1	4	12	"iYDL195W"	"iYDL195W"	3130	16350	110	531	468	202	31	32	7	100	100	0	778	700	388	84	92	101	85	80	0	0.720	0.709	0.721	0.835	2.025	0.580	0.739	80	536	1194	1053	-0.473	500	694	437	616	0
1	5	12	"iYDL191W"	"iYDL191W"	3300	16350	110	215	196	87	31	32	7	96	95	0	990	1008	629	87	101	229	82	73	0	0.204	0.179	0.173	0.181	1.777	0.118	0.640	80	524	1087	1086	-2.295	184	903	165	921	0
1	6	12	"iYDL186W"	"iYDL186W"	3530	16350	120	207	221	135	31	32	8	93	92	0	173	185	101	88	103	216	12	0	0	2.071	1.959	1.704	1.665	2.727	0.925	0.234	120	627	261	287	1.050	176	85	190	97	0
1	7	12	"iYDL170W"	"iYDL170W"	3720	16350	130	214	215	104	31	32	7	97	96	0	372	346	170	87	100	182	61	35	0	0.642	0.710	0.723	0.784	2.210	0.228	0.256	120	607	468	443	-0.639	183	285	184	259	0
1	8	12	"iYDL166C"	"iYDL166C"	3900	16360	100	111	104	36	31	32	6	98	96	0	328	326	138	89	138	699	0	0	0	0.335	0.308	0.301	0.316	1.980	0.245	0.684	80	444	319	310	-1.579	80	239	73	237	0
1	9	12	"iYDL160C"	"iYDL160C"	4080	16350	110	743	669	255	32	32	7	100	100	0	359	336	122	88	113	523	0	0	0	2.624	2.569	2.625	2.765	1.616	2.603	0.782	80	548	982	885	1.392	711	271	637	248	0
1	10	12	"iYDR141C"	"iYDR141C"	4310	16350	120	564	543	337	31	32	7	98	95	0	411	397	205	87	98	175	73	45	0	1.645	1.652	1.617	1.555	2.321	1.163	0.287	120	616	857	822	0.718	533	324	512	310	0
1	11	12	"iYDR145W"	"iYDR145W"	4510	16340	120	137	125	62	31	32	9	89	81	0	313	302	171	88	151	805	0	0	0	0.471	0.439	0.415	0.429	2.246	0.177	0.357	120	499	331	308	-1.086	106	225	94	214	0
1	12	12	"iYDR150W"	"iYDR150W"	4660	16350	120	563	503	242	32	32	6	100	99	0	2592	2380	1347	92	142	772	77	67	0	0.212	0.206	0.210	0.232	1.787	0.132	0.617	120	512	3031	2759	-2.235	531	2500	471	2288	0
1	13	12	"iYDR169C-0"	"iYDR169C-0"	4900	16330	120	527	509	310	32	33	6	98	97	0	694	709	431	92	103	101	85	77	0	0.822	0.773	0.762	0.744	2.035	0.701	0.754	120	601	1097	1094	-0.282	495	602	477	617	0
1	14	12	"iYDR170W-A-0"	"iYDR170W-A-0"	5100	16340	130	14580	15413	10137	34	89	262	100	96	0	9465	10128	6241	93	162	330	94	92	0	1.552	1.533	1.628	1.565	1.706	1.609	0.897	120	630	23918	25414	0.634	14546	9372	15379	10035	0
1	15	12	"iYDR173C"	"iYDR173C"	5310	16340	120	514	534	308	33	44	97	90	80	0	343	362	190	93	113	165	65	38	0	1.924	1.862	1.757	1.877	1.894	1.877	0.740	120	556	731	770	0.944	481	250	501	269	0
1	16	12	"iYDR189W"	"iYDR189W"	5500	16350	120	214	211	99	32	34	10	99	96	0	1251	1166	668	92	100	86	93	90	0	0.157	0.167	0.171	0.193	1.778	0.149	0.876	120	497	1341	1253	-2.671	182	1159	179	1074	0
1	17	12	"iYDR194C"	"iYDR194C"	5680	16340	120	674	646	371	32	34	9	100	100	0	550	535	269	91	103	186	77	58	0	1.399	1.383	1.351	1.421	1.794	1.415	0.867	120	581	1101	1058	0.484	642	459	614	444	0
1	18	12	"iYDR198C"	"iYDR198C"	5910	16340	120	300	320	189	32	33	6	99	97	0	402	409	221	95	105	190	67	40	0	0.873	0.917	0.862	0.961	2.138	0.070	0.058	120	552	575	602	-0.196	268	307	288	314	0
1	19	12	"iYDR214W"	"iYDR214W"	6080	16340	130	173	176	78	32	33	6	100	97	0	272	311	169	94	100	81	75	55	0	0.792	0.664	0.698	0.751	1.930	0.065	0.086	120	645	319	361	-0.336	141	178	144	217	0
1	20	12	"iYDR218C"	"iYDR218C"	6300	16340	120	1126	1041	544	32	33	8	100	100	0	592	590	335	97	112	132	81	67	0	2.210	2.047	2.114	2.327	1.970	1.915	0.666	120	616	1589	1502	1.144	1094	495	1009	493	0
1	21	12	"iYDR223W"	"iYDR223W"	6510	16330	120	723	717	386	33	35	11	100	100	0	519	495	263	95	106	113	80	68	0	1.627	1.710	1.665	1.929	2.124	1.687	0.841	120	611	1114	1084	0.703	690	424	684	400	0
1	1	13	"iYDR532C"	"iYDR532C"	2500	16530	100	89	102	72	30	31	6	81	75	0	208	271	307	88	99	178	36	12	0	0.492	0.393	0.362	0.355	2.442	0.243	0.716	80	528	179	255	-1.024	59	120	72	183	0
1	2	13	"iYDR535C"	"iYDR535C"	2720	16560	120	474	431	211	31	32	9	100	98	0	315	347	607	87	90	29	81	75	0	1.943	1.538	1.903	2.067	2.873	0.284	0.093	120	674	671	660	0.958	443	228	400	260	0
1	3	13	"iYDR539W-1"	"iYDR539W-1"	2940	16560	80	67	68	33	31	33	11	71	61	0	230	239	153	86	101	167	34	19	0	0.250	0.242	0.230	0.238	3.017	0.192	0.633	52	280	180	190	-2.000	36	144	37	153	0
1	4	13	"iYEL073C-4"	"iYEL073C-4"	3070	16550	100	181	228	230	30	31	6	93	88	0	150	158	107	82	97	168	16	1	0	2.221	2.605	1.647	1.880	2.990	2.659	0.447	80	431	219	274	1.151	151	68	198	76	0
1	5	13	"iYEL071W-1"	"iYEL071W-1"	3280	16550	110	502	450	237	31	32	12	98	98	0	319	287	154	86	88	24	78	76	0	2.021	2.085	1.990	2.186	2.074	2.017	0.744	80	537	704	620	1.015	471	233	419	201	0
1	6	13	"iYEL068C"	"iYEL068C"	3480	16560	120	241	271	159	31	31	10	98	97	0	700	781	527	88	90	37	90	88	0	0.343	0.346	0.357	0.399	2.589	0.304	0.833	120	618	822	933	-1.543	210	612	240	693	0
1	7	13	"iYEL051W"	"iYEL051W"	3690	16540	100	247	238	148	32	35	21	80	76	0	218	207	131	92	126	420	0	0	0	1.706	1.791	1.530	1.284	2.699	1.168	0.460	80	493	341	321	0.771	215	126	206	115	0
1	8	13	"itG(GCC)E"	"itG(GCC)E"	3900	16550	110	94	92	41	32	35	20	78	65	0	261	267	157	91	158	740	0	0	0	0.365	0.341	0.300	0.342	2.968	0.012	0.039	80	515	232	236	-1.455	62	170	60	176	0
1	9	13	"iYEL047C"	"iYEL047C"	4080	16550	120	588	578	351	31	32	6	100	100	0	845	814	521	87	153	703	51	7	0	0.735	0.752	0.730	0.919	2.337	0.503	0.521	120	602	1315	1274	-0.445	557	758	547	727	0
1	10	13	"iYEL029C"	"iYEL029C"	4310	16540	130	780	843	603	31	33	11	95	92	0	825	873	717	89	97	141	68	61	0	1.018	1.036	0.965	1.143	2.874	0.845	0.673	120	706	1485	1596	0.025	749	736	812	784	0
1	11	13	"iYEL027W"	"iYEL027W"	4530	16540	130	479	478	297	31	34	16	97	90	0	2347	2235	1610	91	95	32	92	90	0	0.199	0.208	0.206	0.250	2.744	0.183	0.840	120	579	2704	2591	-2.332	448	2256	447	2144	0
1	12	13	"iYEL023C"	"iYEL023C"	4690	16530	110	825	783	553	32	42	51	85	78	0	684	671	497	95	132	356	57	42	0	1.346	1.304	1.229	1.190	2.540	0.875	0.476	80	427	1382	1327	0.429	793	589	751	576	0
1	13	13	"iYFL031W"	"iYFL031W"	4870	16550	120	594	550	262	32	38	41	97	93	0	928	857	415	94	116	254	85	67	0	0.674	0.679	0.654	0.707	1.803	0.633	0.857	120	645	1396	1281	-0.569	562	834	518	763	0
1	14	13	"iYFL027C"	"iYFL027C"	5110	16550	120	816	710	325	32	33	8	100	100	0	1991	1691	799	93	105	107	96	92	0	0.413	0.424	0.414	0.443	1.838	0.401	0.867	120	646	2682	2276	-1.276	784	1898	678	1598	0
1	15	13	"iYFL023W"	"iYFL023W"	5310	16550	120	221	216	112	33	33	7	98	95	0	827	892	531	92	99	83	88	83	0	0.256	0.229	0.229	0.252	2.257	0.205	0.846	120	543	923	983	-1.967	188	735	183	800	0
1	16	13	"iYFL009W"	"iYFL009W"	5500	16530	120	122	127	69	32	33	9	91	85	0	296	315	178	92	102	85	69	60	0	0.441	0.426	0.424	0.417	1.864	0.283	0.558	120	546	294	318	-1.181	90	204	95	223	0
1	17	13	"iYFL005W"	"iYFL005W"	5720	16540	140	672	704	436	33	34	9	99	98	0	1411	1391	913	93	104	169	86	80	0	0.485	0.517	0.512	0.587	2.095	0.449	0.770	156	692	1957	1969	-1.044	639	1318	671	1298	0
1	18	13	"iYFLWdelta5"	"iYFLWdelta5"	5900	16540	130	567	585	352	33	34	6	100	100	0	3213	3150	1938	95	112	225	95	90	0	0.171	0.181	0.177	0.183	1.907	0.166	0.824	120	534	3652	3607	-2.546	534	3118	552	3055	0
1	19	13	"iYFR009W"	"iYFR009W"	6060	16540	110	587	531	265	33	35	10	100	100	0	1599	1529	753	96	110	136	95	90	0	0.369	0.348	0.340	0.354	1.545	0.312	0.827	80	491	2057	1931	-1.440	554	1503	498	1433	0
1	20	13	"iYFR012W"	"iYFR012W"	6290	16540	120	1790	1693	871	33	35	10	100	100	0	6114	5487	3079	97	111	113	100	96	0	0.292	0.308	0.307	0.338	1.693	0.287	0.884	120	631	7774	7050	-1.776	1757	6017	1660	5390	0
1	21	13	"iYFR016C"	"iYFR016C"	6510	16530	120	352	326	166	33	34	8	100	98	0	551	527	307	94	109	135	75	66	0	0.698	0.677	0.690	0.824	2.523	0.579	0.748	120	640	776	726	-0.519	319	457	293	433	0
1	1	14	"iYFR027W"	"iYFR027W"	2480	16750	110	621	621	390	30	33	20	98	95	0	1058	970	608	89	98	162	83	75	0	0.610	0.671	0.651	0.725	1.929	0.634	0.862	80	621	1560	1472	-0.713	591	969	591	881	0
1	2	14	"iYFR030W"	"iYFR030W"	2720	16750	130	85	87	39	30	31	5	93	90	0	796	819	1000	87	88	22	90	87	0	0.078	0.078	0.082	0.097	2.403	0.029	0.281	120	633	764	789	-3.688	55	709	57	732	0
1	3	14	"iYFR032C-A"	"iYFR032C-A"	2910	16750	120	443	402	226	30	32	8	100	97	0	338	324	189	86	122	607	0	0	0	1.639	1.563	1.588	1.885	2.475	0.762	0.282	120	588	665	610	0.713	413	252	372	238	0
1	4	14	"iYGL002W"	"iYGL002W"	3130	16740	140	184	253	199	31	32	7	88	85	0	1655	1980	1783	87	120	568	62	51	0	0.098	0.117	0.113	0.133	2.651	0.104	0.849	156	671	1721	2115	-3.357	153	1568	222	1893	0
1	5	14	"iYGR002C"	"iYGR002C"	3320	16750	140	208	219	132	31	33	12	91	88	0	1101	1247	880	89	95	100	87	83	0	0.175	0.162	0.159	0.172	1.926	0.145	0.869	156	560	1189	1346	-2.515	177	1012	188	1158	0
1	6	14	"iYGR006W"	"iYGR006W"	3480	16760	120	662	600	279	31	32	6	100	100	0	2641	2407	1334	89	95	110	98	97	0	0.247	0.245	0.241	0.258	1.779	0.215	0.829	120	471	3183	2887	-2.016	631	2552	569	2318	0
1	7	14	"iYGR026W"	"iYGR026W"	3700	16750	130	224	213	96	31	33	14	95	90	0	2009	1711	906	90	109	341	87	80	0	0.101	0.112	0.112	0.115	1.742	0.085	0.698	120	733	2112	1803	-3.314	193	1919	182	1621	0
1	8	14	"iYGR028W"	"iYGR028W"	3940	16750	120	380	350	164	31	32	7	100	99	0	1309	1230	621	90	118	349	82	72	0	0.286	0.280	0.293	0.303	1.592	0.261	0.878	120	576	1568	1459	-1.804	349	1219	319	1140	0
1	9	14	"iYGR030C"	"iYGR030C"	4110	16750	120	451	433	194	32	33	7	100	100	0	488	469	310	90	108	276	67	16	0	1.053	1.058	1.082	1.193	1.937	0.761	0.512	120	506	817	780	0.074	419	398	401	379	0
1	10	14	"iYGR043C-0"	"iYGR043C-0"	4300	16750	110	332	331	174	32	33	8	98	97	0	329	312	177	90	94	50	77	71	0	1.255	1.347	1.375	1.513	2.089	1.207	0.811	80	544	539	521	0.328	300	239	299	222	0
1	11	14	"iYGR047C"	"iYGR047C"	4530	16750	120	772	704	315	32	32	5	100	100	0	1397	1346	699	90	98	99	94	90	0	0.566	0.535	0.562	0.611	1.903	0.488	0.865	120	541	2047	1928	-0.821	740	1307	672	1256	0
1	12	14	"iYGR051C"	"iYGR051C"	4670	16750	120	345	322	121	32	36	24	98	95	0	532	486	181	93	127	343	63	1	0	0.713	0.738	0.748	0.779	1.654	0.254	0.262	120	561	752	683	-0.488	313	439	290	393	0
1	13	14	"iYGR067C"	"iYGR067C"	4930	16750	120	217	251	189	31	32	6	90	88	0	261	278	185	92	108	153	51	29	0	1.101	1.183	1.126	1.088	2.825	0.896	0.500	120	579	355	406	0.138	186	169	220	186	0
1	14	14	"iYGR072W"	"iYGR072W"	5070	16750	100	100	102	45	32	33	6	95	90	0	303	269	139	93	113	188	52	7	0	0.324	0.398	0.343	0.373	2.023	0.037	0.075	80	414	278	246	-1.627	68	210	70	176	0
1	15	14	"iYGR078C"	"iYGR078C"	5320	16740	120	220	229	127	32	33	6	99	97	0	524	507	286	90	116	382	55	12	0	0.433	0.472	0.442	0.525	2.226	0.420	0.777	120	623	622	614	-1.207	188	434	197	417	0
1	16	14	"iYHR009C"	"iYHR009C"	5530	16740	120	717	665	378	33	33	7	99	99	0	579	564	317	91	95	32	90	87	0	1.402	1.336	1.291	1.308	1.839	1.313	0.860	120	558	1172	1105	0.487	684	488	632	473	0
1	17	14	"iYHR013C"	"iYHR013C"	5700	16750	120	640	620	271	33	33	6	100	100	0	2196	2065	1088	92	94	23	99	99	0	0.288	0.298	0.291	0.326	1.531	0.274	0.920	120	526	2711	2560	-1.793	607	2104	587	1973	0
1	18	14	"iYHRWdelta7"	"iYHRWdelta7"	5920	16730	110	205	175	96	33	34	11	87	85	0	327	291	170	96	103	120	62	46	0	0.745	0.728	0.693	0.644	2.516	0.511	0.630	80	547	403	337	-0.425	172	231	142	195	0
1	19	14	"iYHR027C"	"iYHR027C"	6140	16740	140	314	325	184	33	35	14	98	93	0	618	643	378	98	104	51	92	84	0	0.540	0.536	0.534	0.572	1.878	0.494	0.885	156	737	801	837	-0.888	281	520	292	545	0
1	20	14	"iYHR031C"	"iYHR031C"	6330	16740	120	275	263	127	33	34	7	97	96	0	492	447	226	96	101	37	85	82	0	0.611	0.655	0.636	0.647	2.017	0.596	0.852	120	483	638	581	-0.710	242	396	230	351	0
1	21	14	"iYHR035W"	"iYHR035W"	6490	16740	120	474	480	193	33	33	6	100	100	0	607	574	315	95	108	191	83	64	0	0.861	0.933	1.023	1.034	1.655	0.797	0.717	120	580	953	926	-0.215	441	512	447	479	0
1	1	15	"iYHR048W"	"iYHR048W"	2530	16940	110	162	162	106	31	33	10	81	77	0	166	146	83	88	94	76	50	13	0	1.679	2.259	1.574	1.154	3.334	1.380	0.483	80	592	209	189	0.748	131	78	131	58	0
1	2	15	"iYHR052W"	"iYHR052W"	2750	16950	140	766	823	613	31	32	7	98	96	0	1724	1854	1500	90	109	195	81	71	0	0.450	0.449	0.430	0.515	2.381	0.408	0.882	156	630	2369	2556	-1.153	735	1634	792	1764	0
1	3	15	"iYHR056C"	"iYHR056C"	2920	16960	120	693	668	324	31	32	6	100	100	0	789	781	410	91	126	656	52	5	0	0.948	0.923	0.917	1.034	1.970	0.215	0.186	120	467	1360	1327	-0.076	662	698	637	690	0
1	4	15	"itF(GAA)H1"	"itF(GAA)H1"	3100	16940	120	1209	1211	784	32	37	32	95	92	0	841	922	668	92	131	609	58	33	0	1.571	1.420	1.327	1.601	2.332	0.670	0.293	120	559	1926	2009	0.652	1177	749	1179	830	0
1	5	15	"iYHR075C"	"iYHR075C"	3340	16950	140	941	935	654	32	37	29	90	87	0	2138	2524	2081	95	112	153	85	80	0	0.445	0.372	0.396	0.457	2.274	0.324	0.872	156	605	2952	3332	-1.168	909	2043	903	2429	0
1	6	15	"iYHR079C"	"iYHR079C"	3530	16950	120	620	562	305	32	33	7	95	95	0	927	916	616	91	109	266	74	60	0	0.703	0.642	0.659	0.759	2.659	0.548	0.844	120	529	1424	1355	-0.508	588	836	530	825	0
1	7	15	"iYIL013C"	"iYIL013C"	3720	16950	130	664	622	297	31	32	6	100	100	0	2020	2114	1280	90	103	241	90	85	0	0.328	0.292	0.293	0.340	1.770	0.250	0.873	120	635	2563	2615	-1.608	633	1930	591	2024	0
1	8	15	"iYIL009C-A"	"iYIL009C-A"	3930	16950	120	183	171	86	31	32	6	96	93	0	1055	976	582	89	95	64	90	85	0	0.157	0.158	0.161	0.171	2.113	0.142	0.852	120	541	1118	1027	-2.668	152	966	140	887	0
1	9	15	"iYIL009W"	"iYIL009W"	4130	16950	140	571	561	358	32	39	51	92	83	0	3239	3913	2999	91	99	62	92	89	0	0.171	0.138	0.135	0.165	2.040	0.121	0.891	156	651	3687	4351	-2.546	539	3148	529	3822	0
1	10	15	"itE(UUC)I"	"itE(UUC)I"	4340	16950	120	155	152	83	32	40	54	71	55	0	857	924	645	92	105	121	80	75	0	0.161	0.144	0.138	0.158	1.943	0.117	0.753	120	582	888	952	-2.637	123	765	120	832	0
1	11	15	"iYIR010W"	"iYIR010W"	4540	16950	120	118	126	72	32	33	10	85	82	0	765	820	604	92	99	92	76	72	0	0.128	0.129	0.132	0.158	2.547	0.113	0.809	120	504	759	822	-2.968	86	673	94	728	0
1	12	15	"iYIR014W"	"iYIR014W"	4720	16940	120	218	198	112	32	33	11	88	85	0	207	210	119	91	107	166	37	4	0	1.603	1.395	1.263	1.361	2.270	0.583	0.265	120	522	302	285	0.681	186	116	166	119	0
1	13	15	"iYIR026C"	"iYIR026C"	4920	16950	130	397	409	244	32	32	6	96	95	0	1512	1488	1035	91	95	38	88	86	0	0.257	0.270	0.271	0.315	2.301	0.245	0.904	120	552	1786	1774	-1.961	365	1421	377	1397	0
1	14	15	"iYIR030C"	"iYIR030C"	5100	16950	120	442	417	210	32	33	6	98	98	0	1833	1756	996	93	98	55	93	90	0	0.236	0.232	0.231	0.249	1.665	0.218	0.934	120	574	2150	2048	-2.085	410	1740	385	1663	0
1	15	15	"iYIR034C"	"iYIR034C"	5330	16940	130	538	458	276	33	33	7	95	93	0	2162	2046	1466	93	120	378	78	68	0	0.244	0.218	0.216	0.259	2.036	0.170	0.736	120	598	2574	2378	-2.035	505	2069	425	1953	0
1	16	15	"iYJL223C-0"	"iYJL223C-0"	5510	16950	130	7800	6561	3145	33	34	8	100	100	0	7696	6860	3590	93	102	65	99	99	0	1.022	0.965	0.962	1.015	1.413	0.950	0.949	120	566	15370	13295	0.031	7767	7603	6528	6767	0
1	17	15	"iYJL219W"	"iYJL219W"	5730	16940	140	1013	954	602	33	34	6	97	96	0	567	586	396	93	101	70	79	71	0	2.068	1.868	1.901	2.111	2.392	1.777	0.870	156	626	1454	1414	1.048	980	474	921	493	0
1	18	15	"iYJL215C"	"iYJL215C"	5910	16940	120	376	359	192	33	35	12	96	95	0	390	388	235	98	102	29	82	77	0	1.175	1.124	1.152	1.225	2.066	0.990	0.771	120	527	635	616	0.232	343	292	326	290	0
1	19	15	"iYJR093C"	"iYJR093C"	6100	16940	130	845	859	497	33	38	24	100	100	0	1519	1857	1260	100	114	279	93	77	0	0.572	0.470	0.478	0.526	1.695	0.398	0.846	120	600	2231	2583	-0.805	812	1419	826	1757	0
1	20	15	"iYJR095W"	"iYJR095W"	6330	16950	130	795	762	483	33	35	13	95	93	0	806	809	554	97	113	284	68	55	0	1.075	1.024	0.991	1.062	1.987	0.946	0.866	120	579	1471	1441	0.104	762	709	729	712	0
1	21	15	"iYJR099W"	"iYJR099W"	6520	16940	120	153	172	107	32	33	5	96	94	0	190	237	161	96	100	44	65	54	0	1.287	0.993	0.918	1.074	2.761	0.756	0.784	120	603	215	281	0.364	121	94	140	141	0
1	1	16	"iYJR115W"	"iYJR115W"	2530	17160	130	947	819	486	31	32	8	96	95	0	578	670	479	88	114	236	65	51	0	1.869	1.354	1.433	1.613	1.865	1.190	0.816	120	755	1406	1370	0.903	916	490	788	582	0
1	2	16	"iYJR119C"	"iYJR119C"	2750	17150	140	493	517	417	31	32	6	92	89	0	581	881	806	90	110	204	64	53	0	0.941	0.614	0.580	0.670	2.085	0.491	0.767	156	571	953	1277	-0.088	462	491	486	791	0
1	3	16	"iYJR123W"	"iYJR123W"	2920	17160	120	275	264	159	31	32	7	95	92	0	1379	1630	1343	91	92	24	90	88	0	0.189	0.151	0.145	0.183	2.407	0.124	0.835	120	486	1532	1772	-2.400	244	1288	233	1539	0
1	4	16	"iYJR140C"	"iYJR140C"	3130	17150	140	288	329	247	31	36	30	76	70	0	313	395	313	93	118	287	45	25	0	1.168	0.987	0.906	0.945	2.716	0.501	0.439	156	662	477	600	0.224	257	220	298	302	0
1	5	16	"iYJR144W"	"iYJR144W"	3340	17150	140	492	508	329	32	34	26	87	83	0	685	769	550	95	124	317	64	47	0	0.780	0.706	0.672	0.752	1.830	0.468	0.591	156	544	1050	1150	-0.359	460	590	476	674	0
1	6	16	"iYJR149W"	"iYJR149W"	3480	17160	120	1094	967	473	31	32	6	100	100	0	2273	1998	1117	93	99	72	94	93	0	0.488	0.491	0.481	0.565	1.670	0.453	0.912	120	453	3243	2841	-1.036	1063	2180	936	1905	0
1	7	16	"iYJR159W"	"iYJR159W"	3680	17160	130	2001	1786	692	32	33	9	100	100	0	1250	1155	533	93	107	241	90	80	0	1.702	1.652	1.623	1.802	1.572	1.605	0.912	120	635	3126	2816	0.767	1969	1157	1754	1062	0
1	8	16	"iYKL225W"	"iYKL225W"	3910	17150	140	13210	12367	8578	32	33	6	100	100	0	15513	14008	9042	91	96	63	99	99	0	0.854	0.886	0.811	0.896	1.690	0.902	0.877	156	673	28600	26252	-0.227	13178	15422	12335	13917	0
1	9	16	"iYKL221W-0"	"iYKL221W-0"	4110	17160	120	925	856	480	33	40	59	96	93	0	1916	1647	962	90	100	69	93	86	0	0.488	0.529	0.496	0.618	2.011	0.496	0.847	120	431	2718	2380	-1.034	892	1826	823	1557	0
1	10	16	"iYKR062W"	"iYKR062W"	4260	17150	120	231	259	194	33	44	63	85	70	0	313	351	266	92	109	137	68	37	0	0.896	0.873	0.882	0.922	1.797	0.835	0.823	120	451	419	485	-0.159	198	221	226	259	0
1	11	16	"iYKR066C"	"iYKR066C"	4440	17160	130	785	676	344	32	35	16	99	94	0	559	536	299	91	103	145	75	66	0	1.609	1.447	1.534	1.674	1.938	1.238	0.639	120	548	1221	1089	0.686	753	468	644	445	0
1	12	16	"iYKR070W"	"iYKR070W"	4630	17150	150	325	342	201	31	32	6	97	96	0	2420	2617	1853	90	99	105	90	85	0	0.126	0.123	0.121	0.145	2.264	0.112	0.924	156	605	2624	2838	-2.986	294	2330	311	2527	0
1	13	16	"iYKR084C"	"iYKR084C"	4830	17150	150	509	507	293	32	32	6	96	95	0	560	567	358	91	127	704	31	0	0	1.017	0.998	1.020	1.105	1.755	0.113	0.096	156	657	946	951	0.024	477	469	475	476	0
1	14	16	"iYKR088C"	"iYKR088C"	5030	17150	120	335	312	162	32	33	6	100	96	0	739	759	428	93	137	805	40	0	0	0.469	0.420	0.410	0.463	1.930	0.384	0.917	120	500	949	946	-1.092	303	646	280	666	0
1	15	16	"iYKR092C-0"	"iYKR092C-0"	5220	17150	150	864	770	403	32	33	6	98	98	0	267	274	144	95	101	88	66	49	0	4.837	4.123	4.103	4.447	2.416	3.394	0.255	156	672	1004	917	2.274	832	172	738	179	0
1	16	16	"iYKR103W"	"iYKR103W"	5420	17140	140	389	465	318	33	34	7	94	94	0	440	579	423	98	110	112	78	62	0	1.041	0.898	0.945	0.932	1.655	0.802	0.870	156	598	698	913	0.058	356	342	432	481	0
1	17	16	"iYKR106W-1"	"iYKR106W-1"	5630	17150	150	3131	2924	1834	34	35	12	99	98	0	3866	3708	2590	97	106	78	89	87	0	0.822	0.800	0.809	1.006	2.007	0.757	0.943	156	625	6866	6501	-0.283	3097	3769	2890	3611	0
1	18	16	"iYLL066C-1"	"iYLL066C-1"	5830	17150	150	16805	15597	10001	34	38	23	100	100	0	11396	10927	7808	99	118	318	90	85	0	1.485	1.437	1.420	1.838	2.072	1.386	0.952	156	625	28068	26391	0.570	16771	11297	15563	10828	0
1	19	16	"iYLL050C"	"iYLL050C"	6050	17140	140	575	647	429	34	40	29	96	94	0	1115	1462	1148	101	166	996	51	34	0	0.534	0.450	0.446	0.579	2.170	0.398	0.910	156	649	1555	1974	-0.906	541	1014	613	1361	0
1	20	16	"iYLL044W"	"iYLL044W"	6240	17140	130	1322	1181	597	34	39	26	96	95	0	1508	1384	788	99	168	1090	62	16	0	0.914	0.893	0.860	0.957	1.591	0.761	0.748	120	492	2697	2432	-0.130	1288	1409	1147	1285	0
1	21	16	"iYLL040C"	"iYLL040C"	6400	17140	140	822	763	426	33	34	11	94	92	0	763	746	461	97	102	48	87	83	0	1.185	1.125	1.160	1.288	2.256	1.051	0.873	156	650	1455	1379	0.245	789	666	730	649	0
1	1	17	"iYLR267W"	"iYLR267W"	2450	17360	130	450	426	238	31	32	5	99	97	0	463	454	252	91	103	171	74	54	0	1.126	1.088	1.083	1.144	1.655	0.664	0.451	120	648	791	758	0.172	419	372	395	363	0
1	2	17	"itV(AAC)L"	"itV(AAC)L"	2660	17360	120	172	163	68	31	32	7	97	96	0	234	231	93	93	97	58	78	60	0	1.000	0.957	0.901	0.903	1.687	0.587	0.489	120	488	282	270	0.000	141	141	132	138	0
1	3	17	"iYLR275W"	"iYLR275W"	2830	17360	140	154	157	108	31	35	20	80	73	0	643	800	601	90	97	81	83	80	0	0.222	0.177	0.183	0.189	2.247	0.146	0.652	156	524	676	836	-2.169	123	553	126	710	0
1	4	17	"iYLR293C"	"iYLR293C"	3040	17350	110	300	264	104	31	36	21	97	92	0	210	201	77	91	94	27	83	77	0	2.261	2.118	2.132	2.071	2.069	1.884	0.664	80	471	388	343	1.177	269	119	233	110	0
1	5	17	"iYLR298C"	"iYLR298C"	3220	17350	150	991	873	535	31	32	10	91	91	0	606	565	327	92	114	281	69	44	0	1.868	1.780	1.789	1.848	1.928	1.332	0.403	156	616	1474	1315	0.901	960	514	842	473	0
1	6	17	"iYLRCdelta18"	"iYLRCdelta18"	3440	17350	120	110	115	50	31	32	8	95	91	0	260	261	127	94	95	37	82	71	0	0.476	0.503	0.483	0.497	1.954	0.322	0.590	120	492	245	251	-1.071	79	166	84	167	0
1	7	17	"iYLR318W"	"iYLR318W"	3640	17360	140	200	200	113	32	33	9	97	94	0	729	709	411	94	97	36	89	89	0	0.265	0.273	0.267	0.294	1.791	0.022	0.072	156	660	803	783	-1.918	168	635	168	615	0
1	8	17	"iYLR323C"	"iYLR323C"	3860	17340	130	421	406	240	32	33	9	94	90	0	335	334	202	93	97	49	77	74	0	1.607	1.552	1.412	1.454	2.164	1.388	0.740	120	611	631	615	0.685	389	242	374	241	0
1	9	17	"iYLR327C"	"iYLR327C"	4060	17340	130	927	865	456	31	33	8	95	93	0	331	305	157	91	98	70	75	66	0	3.733	3.897	3.758	4.134	2.077	3.873	0.733	120	559	1136	1048	1.900	896	240	834	214	0
1	10	17	"iYLR338W"	"iYLR338W"	4250	17350	130	399	365	151	31	32	6	100	99	0	202	203	78	90	109	266	1	0	0	3.286	2.956	3.154	3.279	1.932	2.706	0.423	120	605	480	447	1.716	368	112	334	113	0
1	11	17	"iYLR343W"	"iYLR343W"	4480	17350	130	671	601	267	31	32	6	100	99	0	898	805	410	89	113	293	81	63	0	0.791	0.796	0.829	0.868	1.584	0.495	0.524	120	536	1449	1286	-0.338	640	809	570	716	0
1	12	17	"iYLR345W"	"iYLR345W"	4650	17360	140	398	382	229	32	33	8	94	91	0	2159	2104	1494	90	95	48	88	87	0	0.177	0.174	0.176	0.205	1.845	0.147	0.832	156	553	2435	2364	-2.499	366	2069	350	2014	0
1	13	17	"iYMR044W"	"iYMR044W"	4850	17350	120	856	827	393	32	33	8	100	100	0	3584	3262	1645	94	137	809	89	76	0	0.236	0.251	0.250	0.257	1.442	0.191	0.720	120	496	4314	3963	-2.083	824	3490	795	3168	0
1	14	17	"iYMR048W"	"iYMR048W"	5040	17350	120	418	371	188	32	32	6	99	99	0	1122	1147	619	93	136	782	64	29	0	0.375	0.322	0.321	0.333	1.729	0.305	0.915	120	531	1415	1393	-1.415	386	1029	339	1054	0
1	15	17	"iYMRCdelta10"	"iYMRCdelta10"	5250	17350	120	189	184	65	32	33	6	100	100	0	416	423	197	95	98	36	92	90	0	0.489	0.463	0.485	0.514	1.742	0.375	0.757	120	509	478	480	-1.032	157	321	152	328	0
1	16	17	"iYMR067C"	"iYMR067C"	5440	17350	120	708	651	284	33	33	6	100	100	0	557	535	227	98	109	103	91	80	0	1.471	1.414	1.410	1.465	1.716	1.370	0.801	120	543	1134	1055	0.556	675	459	618	437	0
1	17	17	"iYMR071C"	"iYMR071C"	5650	17340	130	417	379	183	33	34	13	100	100	0	842	830	418	96	106	95	95	87	0	0.515	0.471	0.462	0.497	1.584	0.411	0.828	120	524	1130	1080	-0.958	384	746	346	734	0
1	18	17	"iYMR075C-A"	"iYMR075C-A"	5830	17350	150	262	259	144	33	36	15	92	85	0	1053	1221	813	97	121	346	78	61	0	0.240	0.201	0.211	0.221	1.772	0.080	0.386	156	628	1185	1350	-2.062	229	956	226	1124	0
1	19	17	"iYMR090W"	"iYMR090W"	6060	17340	120	275	283	145	33	35	9	98	97	0	652	650	349	99	158	1009	8	0	0	0.438	0.454	0.464	0.484	1.848	0.396	0.800	120	589	795	801	-1.192	242	553	250	551	0
1	20	17	"iYMR095C"	"iYMR095C"	6270	17340	120	561	503	264	33	34	6	100	99	0	1314	1305	754	98	152	1009	58	16	0	0.434	0.389	0.395	0.411	1.606	0.095	0.220	120	535	1744	1677	-1.204	528	1216	470	1207	0
1	21	17	"iYMRCdelta13"	"iYMRCdelta13"	6460	17340	120	154	146	64	33	34	7	98	95	0	270	280	130	98	107	71	75	62	0	0.703	0.621	0.580	0.635	1.872	0.449	0.627	120	607	293	295	-0.507	121	172	113	182	0
1	1	18	"iYMR111C"	"iYMR111C"	2450	17550	130	451	447	231	31	35	16	96	95	0	288	296	157	91	106	221	46	7	0	2.132	2.029	1.991	2.332	2.057	1.808	0.784	120	651	617	621	1.092	420	197	416	205	0
1	2	18	"iYMR115W"	"iYMR115W"	2700	17550	150	34	41	16	31	35	16	28	14	0	99	119	105	93	109	225	1	0	0	0.500	0.385	0.318	0.341	3.339	0.015	0.017	156	644	9	36	-1.000	3	6	10	26	-50
1	3	18	"iYMRWdelta16"	"iYMRWdelta16"	2870	17550	130	322	319	193	31	32	10	94	93	0	386	452	311	89	93	64	79	71	0	0.980	0.793	0.777	0.869	2.420	0.655	0.774	120	568	588	651	-0.029	291	297	288	363	0
1	4	18	"iYNL258C"	"iYNL258C"	3110	17550	150	365	354	197	31	33	14	94	92	0	477	449	277	87	91	61	79	73	0	0.856	0.892	0.872	0.968	2.019	0.526	0.489	156	637	724	685	-0.224	334	390	323	362	0
1	5	18	"iYNL254C"	"iYNL254C"	3250	17550	130	905	840	439	31	32	11	100	99	0	248	256	130	90	101	197	40	4	0	5.532	4.873	4.487	5.225	1.833	3.925	0.132	120	475	1032	975	2.468	874	158	809	166	0
1	6	18	"iYNL249C"	"iYNL249C"	3450	17540	130	289	270	136	31	32	10	100	95	0	568	554	333	91	106	214	73	55	0	0.541	0.516	0.548	0.568	1.869	0.233	0.366	120	616	735	702	-0.887	258	477	239	463	0
1	7	18	"iYNL231C"	"iYNL231C"	3660	17550	130	258	247	104	31	31	6	99	96	0	387	379	181	91	94	32	90	87	0	0.767	0.750	0.747	0.787	1.828	0.594	0.703	120	600	523	504	-0.383	227	296	216	288	0
1	8	18	"iYNL225C"	"iYNL225C"	3860	17550	130	255	233	100	31	32	8	100	98	0	235	227	111	92	101	135	50	9	0	1.566	1.496	1.484	1.689	2.069	0.221	0.112	120	602	367	337	0.647	224	143	202	135	0
1	9	18	"iYNL221C"	"iYNL221C"	4060	17550	130	1083	975	427	31	32	6	100	100	0	629	570	270	93	130	298	73	39	0	1.963	1.979	1.987	2.243	1.674	1.907	0.822	120	660	1588	1421	0.973	1052	536	944	477	0
1	10	18	"iYNL202W"	"iYNL202W"	4290	17540	120	193	175	90	31	32	6	94	91	0	345	326	195	93	145	416	18	0	0	0.643	0.618	0.595	0.543	2.398	0.169	0.238	120	592	414	377	-0.637	162	252	144	233	0
1	11	18	"iYNL197C"	"iYNL197C"	4490	17540	120	505	478	291	32	34	13	96	94	0	317	313	185	94	119	289	34	1	0	2.121	2.037	1.979	2.159	1.894	1.770	0.669	120	521	696	665	1.085	473	223	446	219	0
1	12	18	"iYNL193W"	"iYNL193W"	4690	17550	130	797	694	316	33	38	30	98	95	0	722	649	359	96	145	627	50	0	0	1.220	1.195	1.138	1.426	1.973	0.239	0.182	120	531	1390	1214	0.287	764	626	661	553	0
1	13	18	"iYNL176C"	"iYNL176C"	4860	17540	130	847	799	405	33	35	12	100	98	0	342	333	176	96	108	125	69	49	0	3.309	3.232	3.395	3.556	1.807	2.991	0.424	120	563	1060	1003	1.726	814	246	766	237	0
1	14	18	"iYNL168C"	"iYNL168C"	5080	17540	140	487	494	320	32	33	7	96	94	0	1043	1165	823	96	109	144	83	75	0	0.480	0.432	0.415	0.444	2.140	0.390	0.876	156	656	1402	1531	-1.057	455	947	462	1069	0
1	15	18	"iYNL164C"	"iYNL164C"	5290	17540	140	407	440	283	32	33	6	99	96	0	565	647	439	95	101	56	87	78	0	0.798	0.739	0.762	0.847	2.232	0.679	0.881	156	611	845	960	-0.326	375	470	408	552	0
1	16	18	"iYOL113W"	"iYOL113W"	5480	17550	120	376	355	172	33	33	6	97	97	0	305	304	143	94	102	85	78	63	0	1.626	1.533	1.524	1.677	2.328	1.076	0.473	120	564	554	532	0.701	343	211	322	210	0
1	17	18	"iYOL109W"	"iYOL109W"	5700	17530	130	97	100	38	33	34	6	94	92	0	315	471	1906	93	107	172	61	19	0	0.288	0.177	0.343	0.350	1.987	0.004	0.012	120	576	286	445	-1.794	64	222	67	378	0
1	18	18	"iYOLCdelta3"	"iYOLCdelta3"	5890	17540	120	171	176	90	33	34	7	95	94	0	852	871	485	96	109	165	82	79	0	0.183	0.185	0.180	0.199	1.942	0.146	0.698	120	527	894	918	-2.454	138	756	143	775	0
1	19	18	"iYOL092W"	"iYOL092W"	6100	17540	120	227	201	88	32	33	7	99	97	0	273	276	124	97	104	110	68	38	0	1.108	0.944	0.964	0.991	1.910	0.457	0.329	120	517	371	348	0.148	195	176	169	179	0
1	20	18	"iYOL088C"	"iYOL088C"	6270	17540	120	538	510	193	33	33	6	100	100	0	706	661	253	96	113	175	90	80	0	0.828	0.844	0.860	0.908	1.626	0.749	0.773	120	454	1115	1042	-0.273	505	610	477	565	0
1	21	18	"iYOL084W"	"iYOL084W"	6450	17540	130	695	628	277	33	34	7	99	99	0	489	470	208	98	117	158	79	61	0	1.693	1.599	1.673	1.691	1.505	1.333	0.549	120	649	1053	967	0.760	662	391	595	372	0
1	1	19	"iYOL067C"	"iYOL067C"	2490	17750	130	304	286	150	31	31	7	95	92	0	632	610	386	91	104	217	70	55	0	0.505	0.491	0.502	0.572	2.045	0.261	0.494	120	708	814	774	-0.987	273	541	255	519	0
1	2	19	"iYOL063C"	"iYOL063C"	2700	17750	130	331	278	130	31	32	9	95	94	0	456	434	228	92	108	241	66	35	0	0.824	0.722	0.745	0.792	2.063	0.600	0.749	120	561	664	589	-0.279	300	364	247	342	0
1	3	19	"iYOL059W"	"iYOL059W"	2870	17760	120	1160	1117	525	31	32	6	100	100	0	869	810	414	91	99	76	94	87	0	1.451	1.510	1.471	1.622	1.560	1.468	0.838	120	488	1907	1805	0.537	1129	778	1086	719	0
1	4	19	"iYOL045W"	"iYOL045W"	3070	17750	140	310	300	169	31	32	7	97	94	0	619	759	653	90	93	42	91	85	0	0.527	0.402	0.421	0.470	2.188	0.265	0.621	156	639	808	938	-0.923	279	529	269	669	0
1	5	19	"iYOL041C"	"iYOL041C"	3280	17750	140	431	432	192	31	32	9	100	99	0	489	493	321	93	122	401	49	5	0	1.010	1.003	1.049	1.138	1.948	0.719	0.586	156	580	796	801	0.014	400	396	401	400	0
1	6	19	"iYOL035C"	"iYOL035C"	3470	17750	120	390	372	163	31	32	7	100	100	0	407	414	250	91	120	390	34	0	0	1.136	1.056	1.097	1.161	1.635	0.588	0.363	120	561	675	664	0.184	359	316	341	323	0
1	7	19	"iYOR260W"	"iYOR260W"	3700	17750	130	240	276	183	31	32	5	94	94	0	393	492	364	90	97	77	73	64	0	0.690	0.609	0.580	0.638	2.449	0.514	0.816	120	583	512	647	-0.536	209	303	245	402	0
1	8	19	"iYOR265W"	"iYOR265W"	3870	17750	140	340	360	192	31	32	6	99	99	0	544	607	366	91	105	156	82	60	0	0.682	0.638	0.652	0.707	1.842	0.500	0.741	156	610	762	845	-0.552	309	453	329	516	0
1	9	19	"iYOR269W"	"iYOR269W"	4090	17740	130	252	231	132	31	32	7	94	90	0	933	846	515	92	119	266	74	62	0	0.263	0.265	0.262	0.268	2.408	0.193	0.665	120	675	1062	954	-1.928	221	841	200	754	0
1	10	19	"iYOR287C"	"iYOR287C"	4320	17740	130	400	407	240	31	33	11	98	96	0	492	506	359	93	127	309	55	34	0	0.925	0.910	0.952	1.080	2.300	0.379	0.332	120	592	768	789	-0.113	369	399	376	413	0
1	11	19	"iYOR290C"	"iYOR290C"	4500	17740	130	665	586	304	32	35	29	97	95	0	476	441	210	98	146	618	9	0	0	1.675	1.615	1.531	1.655	1.924	1.552	0.724	120	550	1011	897	0.744	633	378	554	343	0
1	12	19	"iYOR294W"	"iYOR294W"	4670	17750	130	655	586	235	32	35	27	99	98	0	871	785	366	99	144	600	61	5	0	0.807	0.808	0.821	0.878	1.510	0.199	0.247	120	581	1395	1240	-0.309	623	772	554	686	0
1	13	19	"iYOR311C"	"iYOR311C"	4880	17740	120	367	342	195	32	34	11	97	94	0	254	265	152	99	107	106	60	38	0	2.161	1.867	1.864	2.071	2.279	1.139	0.343	120	574	490	476	1.112	335	155	310	166	0
1	14	19	"iYOR315W"	"iYOR315W"	5070	17740	130	465	429	200	32	33	6	99	98	0	1192	1205	645	102	113	116	94	91	0	0.397	0.360	0.363	0.399	1.883	0.304	0.811	120	547	1523	1500	-1.332	433	1090	397	1103	0
1	15	19	"iYOR318C"	"iYOR318C"	5250	17750	130	805	744	293	32	33	6	100	100	0	1338	1283	587	97	103	58	100	97	0	0.623	0.600	0.599	0.640	1.520	0.542	0.891	120	580	2014	1898	-0.683	773	1241	712	1186	0
1	16	19	"iYOR337W"	"iYOR337W"	5450	17750	120	469	475	254	32	32	6	99	99	0	550	549	320	95	111	228	67	50	0	0.960	0.976	0.974	1.100	1.783	0.895	0.850	120	560	892	897	-0.058	437	455	443	454	0
1	17	19	"iYOR341W"	"iYOR341W"	5700	17740	120	1293	1125	658	33	33	6	99	99	0	3722	3576	2143	95	112	221	93	87	0	0.347	0.314	0.312	0.336	2.019	0.293	0.871	120	645	4887	4573	-1.525	1260	3627	1092	3481	0
1	18	19	"iYORWdelta24"	"iYORWdelta24"	5920	17740	140	177	195	121	33	34	8	96	92	0	515	617	419	98	111	162	76	56	0	0.345	0.312	0.305	0.320	2.094	0.267	0.790	156	652	561	681	-1.534	144	417	162	519	0
1	19	19	"iYPL030W"	"iYPL030W"	6120	17740	140	461	472	323	33	33	6	97	94	0	414	542	398	99	136	791	25	0	0	1.359	0.991	0.958	1.121	2.357	0.097	0.088	156	594	743	882	0.442	428	315	439	443	0
1	20	19	"iYPL026C"	"iYPL026C"	6290	17730	130	480	471	309	33	34	7	93	92	0	431	446	308	99	241	2006	0	0	0	1.346	1.262	1.196	1.243	2.684	1.083	0.734	120	480	779	785	0.429	447	332	438	347	0
1	21	19	"iYPL022W"	"iYPL022W"	6460	17740	130	1238	1142	591	34	34	6	100	100	0	9173	8471	5129	100	208	1655	84	75	0	0.133	0.132	0.125	0.147	1.600	0.118	0.892	120	661	10277	9479	-2.914	1204	9073	1108	8371	0
1	1	20	"iYPL005W"	"iYPL005W"	2470	17950	130	225	221	89	31	31	5	99	99	0	2451	2463	1271	92	99	94	100	97	0	0.082	0.080	0.078	0.084	1.492	0.073	0.904	120	788	2553	2561	-3.604	194	2359	190	2371	0
1	2	20	"iYPL001W"	"iYPL001W"	2710	17950	130	75	78	33	31	31	6	91	86	0	707	772	496	94	106	127	84	74	0	0.072	0.069	0.068	0.081	2.132	0.054	0.649	120	704	657	725	-3.800	44	613	47	678	0
1	3	20	"itF(GAA)P1"	"itF(GAA)P1"	2890	17950	120	113	111	45	31	31	5	98	92	0	700	710	359	95	127	374	71	39	0	0.136	0.130	0.125	0.132	1.865	0.061	0.427	120	579	687	695	-2.883	82	605	80	615	0
1	4	20	"iYPR013C-1"	"iYPR013C-1"	3090	17950	130	771	738	351	31	31	6	99	99	0	398	386	171	93	97	62	86	80	0	2.426	2.413	2.287	2.571	1.818	2.384	0.647	120	693	1045	1000	1.279	740	305	707	293	0
1	5	20	"iYPR016C"	"iYPR016C"	3300	17940	130	181	177	102	31	32	6	95	92	0	285	286	156	95	124	398	8	0	0	0.789	0.764	0.608	0.680	2.521	0.214	0.197	120	582	340	337	-0.341	150	190	146	191	0
1	6	20	"iYPR020W"	"iYPR020W"	3460	17950	140	201	190	94	31	32	7	96	92	0	2039	2009	1688	92	112	323	87	77	0	0.087	0.083	0.088	0.097	1.810	0.047	0.479	156	764	2117	2076	-3.518	170	1947	159	1917	0
1	7	20	"iYPR035W"	"iYPR035W"	3690	17950	120	442	430	241	31	31	5	99	99	0	391	402	220	93	118	345	39	5	0	1.379	1.291	1.276	1.321	1.619	0.208	0.115	120	651	709	708	0.464	411	298	399	309	0
1	8	20	"iYPR042C"	"iYPR042C"	3900	17940	140	311	397	284	31	32	7	97	95	0	191	256	426	92	110	309	16	1	0	2.828	2.232	2.548	2.701	2.666	0.781	0.103	156	762	379	530	1.500	280	99	366	164	0
1	9	20	"iYPR047W"	"iYPR047W"	4100	17950	130	431	409	270	31	33	8	93	91	0	748	763	545	94	98	48	84	77	0	0.612	0.565	0.553	0.593	2.351	0.488	0.799	120	658	1054	1047	-0.709	400	654	378	669	0
1	10	20	"iYCL001W-A"	"iYCL001W-A"	4290	17930	150	362	481	356	31	32	7	97	97	0	2462	3991	3596	95	116	356	89	83	0	0.140	0.116	0.119	0.134	2.015	0.100	0.880	156	843	2698	4346	-2.838	331	2367	450	3896	0
1	11	20	"iYCL007C"	"iYCL007C"	4500	17950	120	107	107	48	32	32	6	95	89	0	565	599	350	95	105	148	81	64	0	0.160	0.149	0.147	0.151	1.767	0.102	0.621	120	607	545	579	-2.648	75	470	75	504	0
1	12	20	"iYCL012W"	"iYCL012W"	4680	17950	130	629	536	248	31	32	6	99	98	0	7518	6984	4198	94	116	257	95	92	0	0.081	0.073	0.073	0.085	1.780	0.065	0.872	120	647	8022	7395	-3.634	598	7424	505	6890	0
1	13	20	"iYCR011C"	"iYCR011C"	4870	17950	130	322	318	134	32	33	6	100	99	0	483	540	479	97	108	137	81	63	0	0.751	0.646	0.782	0.856	2.348	0.305	0.412	120	695	676	729	-0.413	290	386	286	443	0
1	14	20	"iYCRCdelta6-A"	"iYCRCdelta6-A"	5070	17940	120	117	119	47	32	33	6	98	95	0	457	429	192	101	117	205	70	36	0	0.239	0.265	0.257	0.276	1.883	0.014	0.040	120	624	441	415	-2.066	85	356	87	328	0
1	15	20	"iYHR210C-A"	"iYHR210C-A"	5270	17950	120	1319	1261	458	32	32	6	100	100	0	866	841	307	97	110	182	97	85	0	1.674	1.652	1.675	1.673	1.454	1.539	0.680	120	646	2056	1973	0.743	1287	769	1229	744	0
1	16	20	"iYHRCdelta14-C"	"iYHRCdelta14-C"	5480	17910	120	1562	1746	1021	33	33	6	100	100	0	2865	2992	1816	93	111	224	98	95	0	0.552	0.591	0.592	0.629	1.620	0.564	0.891	120	603	4301	4612	-0.858	1529	2772	1713	2899	0
1	17	20	"iYHRCdelta16-B"	"iYHRCdelta16-B"	5690	17940	120	1855	1600	841	33	34	7	99	99	0	891	808	416	97	114	211	84	73	0	2.295	2.204	2.127	2.332	1.814	2.247	0.879	120	669	2616	2278	1.198	1822	794	1567	711	0
1	18	20	"iYLR157C-A"	"iYLR157C-A"	5910	17930	130	2572	2530	1497	34	35	12	100	100	0	1828	1665	971	100	121	233	88	80	0	1.469	1.595	1.588	1.616	1.642	1.611	0.851	120	668	4266	4061	0.555	2538	1728	2496	1565	0
1	19	20	"tE(UUC)C"	"tE(UUC)C"	6080	17940	110	178	175	59	33	35	13	100	98	0	334	318	117	100	148	861	0	0	0	0.620	0.651	0.577	0.673	1.782	0.114	0.144	80	519	379	360	-0.690	145	234	142	218	0
1	20	20	"tQ(UUG)L"	"tQ(UUG)L"	6300	17940	120	168	173	77	34	35	7	98	98	0	366	372	163	99	205	1702	0	0	0	0.502	0.509	0.503	0.502	1.898	0.002	0.003	120	678	401	412	-0.995	134	267	139	273	0
1	21	20	"YHRCTy1-1B"	"YHRCTy1-1B"	6500	17950	130	38708	35553	19580	35	36	9	100	100	3	27818	26042	14775	101	207	1545	95	91	0	1.395	1.369	1.356	1.486	1.879	1.347	0.912	120	798	66390	61459	0.481	38673	27717	35518	25941	0
2	1	1	"VPS8"	"YAL002W"	7040	14190	120	1503	1522	1026	33	34	7	100	100	0	9952	10334	7762	89	99	75	100	99	0	0.149	0.145	0.148	0.166	1.635	0.135	0.937	120	620	11333	11734	-2.746	1470	9863	1489	10245	0
2	2	1	"MTW1"	"YAL034W-A"	7230	14180	120	1359	1276	810	34	35	6	99	99	0	12440	11630	7880	90	108	195	96	95	0	0.107	0.108	0.105	0.112	1.745	0.104	0.963	120	597	13675	12782	-3.220	1325	12350	1242	11540	0
2	3	1	"YAL065C-A"	"YAL065C-A"	7430	14190	120	3236	2770	1874	34	35	7	100	100	0	3198	3070	2211	89	137	549	75	68	0	1.030	0.918	0.925	1.100	1.907	0.843	0.853	120	594	6311	5717	0.043	3202	3109	2736	2981	0
2	4	1	"YAL004W"	"YAL004W"	7610	14180	110	1871	1600	825	35	35	7	100	100	0	2258	2034	1159	90	114	257	88	82	0	0.847	0.805	0.800	0.926	1.600	0.758	0.886	80	547	4004	3509	-0.240	1836	2168	1565	1944	0
2	5	1	"FUN12"	"YAL035W"	7830	14180	120	1540	1484	1162	34	36	11	100	100	0	1786	2437	2229	88	98	116	82	74	0	0.887	0.617	0.706	0.830	2.106	0.558	0.940	120	676	3204	3799	-0.173	1506	1698	1450	2349	0
2	6	1	"SEO1"	"YAL067C"	8010	14180	100	1769	1616	994	35	38	15	100	98	0	1492	1297	879	91	96	56	86	82	0	1.238	1.311	1.371	1.608	1.866	1.241	0.940	80	462	3135	2787	0.308	1734	1401	1581	1206	0
2	7	1	"ERP2"	"YAL007C"	8210	14180	120	1288	1261	791	36	41	30	94	92	0	5957	6441	4524	90	123	327	89	87	0	0.213	0.193	0.194	0.223	1.853	0.181	0.944	120	657	7119	7576	-2.228	1252	5867	1225	6351	0
2	8	1	"YAL037W"	"YAL037W"	8430	14180	120	1064	1149	793	40	46	31	95	92	0	1838	1860	1387	94	143	369	79	63	0	0.587	0.628	0.614	0.737	2.035	0.549	0.838	120	637	2768	2875	-0.768	1024	1744	1109	1766	0
2	9	1	"YAL069W"	"YAL069W"	8630	14170	120	13526	13602	9907	48	349	1524	84	79	0	11048	11570	8728	94	407	1464	77	73	0	1.230	1.181	1.185	1.573	2.313	1.169	0.957	120	615	24432	25030	0.299	13478	10954	13554	11476	0
2	10	1	"SPO7"	"YAL009W"	8820	14170	130	1151	1370	989	47	321	1455	44	0	0	3067	4503	3595	96	348	1269	72	52	0	0.372	0.300	0.292	0.362	2.410	0.525	0.545	120	677	4075	5730	-1.428	1104	2971	1323	4407	0
2	11	1	"CYC3"	"YAL039C"	9010	14170	110	2241	1928	784	47	49	11	100	100	0	989	884	395	94	113	297	82	67	0	2.451	2.381	2.390	2.505	1.436	2.328	0.928	80	528	3089	2671	1.294	2194	895	1881	790	0
2	12	1	"YAR002W"	"YAR002W"	9210	14170	120	1798	2143	1690	46	50	27	100	97	0	7357	8932	7583	92	120	290	89	87	0	0.241	0.237	0.235	0.295	2.233	0.226	0.961	120	668	9017	10937	-2.052	1752	7265	2097	8840	0
2	13	1	"CNS1"	"YBR155W"	9420	14170	110	2785	2463	1536	43	47	28	100	98	0	5027	4337	2699	90	117	200	91	87	0	0.555	0.570	0.540	0.650	1.697	0.527	0.876	80	591	7679	6667	-0.848	2742	4937	2420	4247	0
2	14	1	"PCH2"	"YBR186W"	9640	14170	100	399	643	586	41	43	10	98	93	0	390	592	563	92	95	33	80	76	0	1.201	1.204	1.200	1.305	1.755	1.103	0.913	80	496	656	1102	0.265	358	298	602	500	0
2	15	1	"PYC2"	"YBR218C"	9820	14160	110	558	499	299	40	42	10	97	93	0	759	725	458	92	102	82	83	78	0	0.777	0.725	0.721	0.774	1.696	0.676	0.857	80	556	1185	1092	-0.365	518	667	459	633	0
2	16	1	"ICS2"	"YBR157C"	10030	14170	120	911	845	457	38	39	13	99	96	0	612	627	356	88	107	154	82	68	0	1.666	1.497	1.452	1.609	1.609	1.415	0.847	120	669	1397	1346	0.736	873	524	807	539	0
2	17	1	"NTC20"	"YBR188C"	10210	14170	110	1333	1212	488	36	36	7	100	100	0	1150	1043	489	88	104	174	95	83	0	1.221	1.231	1.222	1.373	1.606	1.060	0.732	80	566	2359	2131	0.288	1297	1062	1176	955	0
2	18	1	"YBR220C"	"YBR220C"	10430	14160	110	1749	1527	942	37	45	53	95	91	0	527	462	283	91	105	192	65	55	0	3.927	4.016	4.013	4.428	1.600	3.813	0.916	80	579	2148	1861	1.973	1712	436	1490	371	0
2	19	1	"YBR159W"	"YBR159W"	10620	14170	120	1642	1390	737	36	44	50	96	93	0	1828	1464	898	91	100	102	92	83	0	0.925	0.986	1.001	1.080	1.603	0.920	0.880	120	654	3343	2727	-0.113	1606	1737	1354	1373	0
2	20	1	"YBR190W"	"YBR190W"	10830	14160	120	243	263	163	35	36	7	96	95	0	244	272	164	88	103	127	55	35	0	1.333	1.239	1.171	1.225	2.007	0.658	0.367	120	660	364	412	0.415	208	156	228	184	0
2	21	1	"FAT2"	"YBR222C"	11040	14170	120	619	624	443	36	37	7	96	96	0	565	534	384	90	102	103	70	62	0	1.227	1.324	1.291	1.459	2.201	0.978	0.607	120	713	1058	1032	0.296	583	475	588	444	0
2	1	2	"YBR161W"	"YBR161W"	7010	14380	110	2504	2196	863	33	35	10	100	100	0	5658	4784	2241	89	110	183	95	93	0	0.444	0.461	0.447	0.529	1.729	0.424	0.904	80	495	8040	6858	-1.172	2471	5569	2163	4695	0
2	2	2	"RIM2"	"YBR192W"	7260	14380	140	674	883	714	34	36	14	94	94	0	1580	2635	2379	89	116	218	85	73	0	0.429	0.333	0.324	0.391	1.890	0.303	0.913	156	771	2131	3395	-1.220	640	1491	849	2546	0
2	3	2	"YBR224W"	"YBR224W"	7450	14380	120	1300	1142	576	35	37	13	98	98	0	514	479	251	91	131	314	60	19	0	2.991	2.853	2.909	2.995	1.913	2.751	0.775	120	536	1688	1495	1.580	1265	423	1107	388	0
2	4	2	"GPM2"	"YDL021W"	7630	14370	110	1225	1085	468	36	38	10	100	100	0	7755	6718	3377	92	121	259	96	91	0	0.155	0.158	0.156	0.177	1.622	0.147	0.936	80	531	8852	7675	-2.688	1189	7663	1049	6626	0
2	5	2	"YDL053C"	"YDL053C"	7830	14380	110	1155	1057	376	35	35	7	100	100	0	1904	1754	731	91	109	208	91	87	0	0.618	0.615	0.597	0.675	1.588	0.559	0.850	80	515	2933	2685	-0.695	1120	1813	1022	1663	0
2	6	2	"YDL085W"	"YDL085W"	8030	14380	120	1711	1476	804	36	37	10	100	100	0	1112	1062	616	94	123	324	75	67	0	1.645	1.488	1.545	1.637	1.701	1.267	0.629	120	602	2693	2408	0.718	1675	1018	1440	968	0
2	7	2	"YDL023C"	"YDL023C"	8230	14370	130	1057	962	496	37	38	8	98	97	0	883	778	415	93	115	302	76	62	0	1.291	1.350	1.330	1.446	1.646	1.132	0.636	120	629	1810	1610	0.369	1020	790	925	685	0
2	8	2	"PSA1"	"YDL055C"	8440	14370	120	462	428	241	38	40	13	94	93	0	2128	1732	1166	95	114	150	78	75	0	0.209	0.238	0.232	0.279	2.214	0.214	0.901	120	531	2457	2027	-2.261	424	2033	390	1637	0
2	9	2	"LUC7"	"YDL087C"	8610	14380	120	2049	1785	746	42	59	297	95	90	0	968	891	433	95	150	704	60	4	0	2.299	2.190	2.154	2.468	1.809	2.137	0.901	120	558	2880	2539	1.201	2007	873	1743	796	0
2	10	2	"YDL025C"	"YDL025C"	8830	14370	120	2165	2116	1023	44	46	13	100	100	0	4338	4186	2358	97	109	94	95	93	0	0.500	0.507	0.516	0.597	1.790	0.469	0.928	120	619	6362	6161	-1.000	2121	4241	2072	4089	0
2	11	2	"YDL057W"	"YDL057W"	9040	14370	120	1323	1248	605	49	53	21	100	99	0	1891	1696	958	95	117	276	85	80	0	0.709	0.749	0.754	0.859	1.786	0.700	0.905	120	625	3070	2800	-0.495	1274	1796	1199	1601	0
2	12	2	"YDL089W"	"YDL089W"	9240	14370	120	264	275	151	45	48	25	93	89	0	612	652	492	93	120	295	67	41	0	0.422	0.411	0.425	0.496	1.963	0.295	0.723	120	593	738	789	-1.245	219	519	230	559	0
2	13	2	"YDL027C"	"YDL027C"	9440	14370	120	1992	1727	735	38	41	13	100	100	0	2198	1859	905	92	105	94	96	91	0	0.928	0.956	0.959	1.057	1.746	0.907	0.900	120	612	4060	3456	-0.108	1954	2106	1689	1767	0
2	14	2	"RAD59"	"YDL059C"	9640	14370	130	1127	1019	676	37	39	10	99	97	0	1331	1208	836	90	108	184	78	69	0	0.878	0.878	0.849	1.007	1.976	0.824	0.851	120	670	2331	2100	-0.187	1090	1241	982	1118	0
2	15	2	"YDL091C"	"YDL091C"	9840	14370	120	1922	1672	933	37	39	13	99	97	0	4634	4296	2686	92	103	94	92	90	0	0.415	0.389	0.392	0.449	1.816	0.368	0.952	120	654	6427	5839	-1.269	1885	4542	1635	4204	0
2	16	2	"RPA14"	"YDR156W"	10050	14370	90	373	333	172	36	38	15	100	100	0	281	271	128	92	108	113	71	36	0	1.783	1.659	1.502	1.592	1.606	1.388	0.498	52	409	526	476	0.834	337	189	297	179	0
2	17	2	"YDR187C"	"YDR187C"	10240	14370	110	522	575	319	36	36	7	98	98	0	411	452	258	90	99	100	85	68	0	1.514	1.489	1.475	1.636	1.919	1.397	0.785	80	561	807	901	0.598	486	321	539	362	0
2	18	2	"YDR219C"	"YDR219C"	10430	14370	100	240	314	248	36	37	7	100	100	0	399	648	590	89	105	188	71	45	0	0.658	0.497	0.556	0.617	1.979	0.357	0.709	80	500	514	837	-0.604	204	310	278	559	0
2	19	2	"HOM2"	"YDR158W"	10630	14370	110	16538	15600	7426	37	39	13	100	100	0	15897	14266	7535	90	107	185	100	100	0	1.044	1.098	1.104	1.190	1.468	1.065	0.953	80	529	32308	29739	0.062	16501	15807	15563	14176	0
2	20	2	"SLY1"	"YDR189W"	10820	14370	110	1579	1627	774	37	38	13	100	100	0	3649	3782	2008	89	113	266	97	93	0	0.433	0.431	0.429	0.474	1.516	0.408	0.950	80	533	5102	5283	-1.207	1542	3560	1590	3693	0
2	21	2	"YDR221W"	"YDR221W"	11030	14370	110	662	878	656	36	37	7	100	100	0	681	896	721	91	102	77	96	87	0	1.061	1.046	1.055	1.215	1.724	0.975	0.929	80	571	1216	1647	0.085	626	590	842	805	0
2	1	3	"SSY1"	"YDR160W"	7060	14590	110	2638	2356	1060	34	37	20	100	100	0	3686	3279	1418	90	108	167	95	92	0	0.724	0.728	0.736	0.809	1.976	0.725	0.940	80	576	6200	5511	-0.466	2604	3596	2322	3189	0
2	2	3	"HST4"	"YDR191W"	7250	14590	100	1392	1206	745	35	37	14	100	97	0	1892	1597	1108	90	104	114	77	72	0	0.753	0.777	0.758	0.945	1.899	0.690	0.885	80	492	3159	2678	-0.409	1357	1802	1171	1507	0
2	3	3	"YDR223W"	"YDR223W"	7460	14580	90	213	249	137	36	37	9	98	96	0	333	411	262	92	123	215	53	38	0	0.734	0.668	0.675	0.882	2.471	0.530	0.748	52	408	418	532	-0.445	177	241	213	319	0
2	4	3	"NBP2"	"YDR162C"	7680	14580	110	198	413	554	35	37	10	92	88	0	371	853	1193	90	109	158	68	47	0	0.580	0.495	0.514	0.540	2.462	0.461	0.933	80	550	444	1141	-0.786	163	281	378	763	0
2	5	3	"YDR193W"	"YDR193W"	7860	14570	120	788	766	523	35	38	16	99	95	0	1117	1233	997	94	119	214	71	67	0	0.736	0.642	0.668	0.796	2.205	0.527	0.782	120	615	1776	1870	-0.442	753	1023	731	1139	0
2	6	3	"HTA1"	"YDR225W"	8070	14580	120	1297	1144	617	36	40	16	99	98	0	4440	3858	2471	97	153	452	85	78	0	0.290	0.295	0.299	0.363	1.701	0.269	0.930	120	549	5604	4869	-1.784	1261	4343	1108	3761	0
2	7	3	"YDR539W"	"YDR539W"	8250	14580	120	634	789	645	36	37	9	100	99	0	769	991	910	93	113	215	73	60	0	0.885	0.839	0.826	1.014	1.898	0.759	0.941	120	595	1274	1651	-0.177	598	676	753	898	0
2	8	3	"YEL025C"	"YEL025C"	8460	14570	110	1320	1554	1210	36	39	12	98	98	0	2976	3547	3030	95	114	199	86	81	0	0.446	0.440	0.444	0.509	1.661	0.407	0.920	80	512	4165	4970	-1.166	1284	2881	1518	3452	0
2	9	3	"YEL057C"	"YEL057C"	8650	14580	120	1028	971	616	38	42	20	96	95	0	1852	1919	1386	96	124	223	79	73	0	0.564	0.512	0.519	0.620	1.728	0.476	0.935	120	589	2746	2756	-0.827	990	1756	933	1823	0
2	10	3	"YDR541C"	"YDR541C"	8830	14570	110	829	1008	817	40	49	38	87	83	0	1112	1464	1325	99	133	251	71	63	0	0.779	0.709	0.723	0.808	1.510	0.609	0.861	80	519	1802	2333	-0.361	789	1013	968	1365	0
2	11	3	"CUP5"	"YEL027W"	9050	14580	110	1074	959	660	44	51	29	92	83	0	1768	1691	1297	97	123	230	73	71	0	0.616	0.574	0.566	0.660	1.622	0.544	0.939	80	577	2701	2509	-0.698	1030	1671	915	1594	0
2	12	3	"SOM1"	"YEL059C-A"	9260	14580	110	1002	923	285	39	46	32	100	100	0	855	803	301	95	126	428	81	35	0	1.267	1.249	1.277	1.318	1.313	0.438	0.248	80	590	1723	1592	0.342	963	760	884	708	0
2	13	3	"YDR543C"	"YDR543C"	9470	14570	90	379	382	225	37	43	32	90	84	0	551	583	421	94	120	212	67	51	0	0.748	0.706	0.742	0.739	1.870	0.599	0.840	52	403	799	834	-0.418	342	457	345	489	0
2	14	3	"YEL029C"	"YEL029C"	9650	14580	100	1037	1234	674	36	37	7	100	100	0	2242	2467	1370	91	115	222	98	93	0	0.465	0.504	0.492	0.537	1.427	0.481	0.898	80	500	3152	3574	-1.104	1001	2151	1198	2376	0
2	15	3	"PRB1"	"YEL060C"	9870	14570	110	178	185	76	37	40	31	97	85	0	282	314	159	92	108	126	68	38	0	0.742	0.667	0.683	0.722	1.744	0.568	0.677	80	548	331	370	-0.430	141	190	148	222	0
2	16	3	"YRF1-1"	"YDR545W"	10060	14580	110	5019	6086	4535	36	39	31	100	100	0	3453	4042	3178	91	124	320	96	91	0	1.482	1.531	1.549	1.627	1.406	1.491	0.949	80	552	8345	10001	0.568	4983	3362	6050	3951	0
2	17	3	"SPF1"	"YEL031W"	10260	14570	100	152	149	69	35	36	7	93	91	0	273	273	140	90	118	322	16	1	0	0.639	0.623	0.599	0.639	2.247	0.020	0.023	80	505	300	297	-0.645	117	183	114	183	0
2	18	3	"NPR2"	"YEL062W"	10480	14570	120	656	1083	1094	36	39	16	96	90	0	1211	2022	2178	91	117	201	69	60	0	0.554	0.542	0.564	0.745	2.422	0.500	0.925	120	666	1740	2978	-0.853	620	1120	1047	1931	0
2	19	3	"PES4"	"YFR023W"	10690	14560	130	926	1178	1018	37	42	21	97	94	0	5082	8206	7700	93	141	345	89	78	0	0.178	0.141	0.140	0.168	1.977	0.135	0.954	120	579	5878	9254	-2.488	889	4989	1141	8113	0
2	20	3	"HXK1"	"YFR053C"	10850	14560	130	1847	1522	996	37	39	14	96	95	0	1595	1337	945	93	121	257	74	65	0	1.205	1.194	1.211	1.437	1.867	1.032	0.733	120	566	3312	2729	0.269	1810	1502	1485	1244	0
2	21	3	"SCW11"	"YGL028C"	11050	14570	120	2129	2066	1110	37	43	64	100	98	0	5334	5148	2828	93	151	652	91	89	0	0.399	0.401	0.398	0.423	1.479	0.375	0.909	120	647	7333	7084	-1.325	2092	5241	2029	5055	0
2	1	4	"YFR024C-A"	"YFR024C-A"	7060	14780	100	167	246	196	34	34	6	100	100	0	860	1175	976	88	112	191	83	72	0	0.172	0.195	0.193	0.199	1.751	0.178	0.837	80	482	905	1299	-2.537	133	772	212	1087	0
2	2	4	"YFR055W"	"YFR055W"	7250	14780	110	2419	2140	699	34	35	10	100	100	0	1562	1385	518	90	102	92	98	98	0	1.620	1.626	1.660	1.724	1.458	1.560	0.856	80	550	3857	3401	0.696	2385	1472	2106	1295	0
2	3	4	"RPL30"	"YGL030W"	7460	14780	120	419	456	304	35	39	18	92	87	0	676	728	548	94	113	142	69	59	0	0.660	0.664	0.637	0.778	2.471	0.580	0.851	120	641	966	1055	-0.600	384	582	421	634	0
2	4	4	"YFR026C"	"YFR026C"	7660	14780	130	1112	1009	668	35	48	50	93	86	0	1083	1084	803	95	119	133	80	67	0	1.090	0.985	0.933	1.143	1.933	0.901	0.902	120	704	2065	1963	0.124	1077	988	974	989	0
2	5	4	"YFR057W"	"YFR057W"	7880	14780	90	340	491	465	35	43	39	100	92	0	399	678	785	94	121	162	65	48	0	1.000	0.781	0.874	1.032	2.016	0.625	0.847	52	396	610	1040	0.000	305	305	456	584	0
2	6	4	"AGA2"	"YGL032C"	8060	14780	120	1045	970	588	35	37	9	99	99	0	1536	1452	944	93	123	307	80	69	0	0.700	0.688	0.699	0.800	1.862	0.604	0.800	120	617	2453	2294	-0.515	1010	1443	935	1359	0
2	7	4	"CDC14"	"YFR028C"	8270	14780	110	2493	1985	986	36	38	14	100	100	0	1983	1632	923	93	119	286	83	71	0	1.300	1.266	1.239	1.500	2.024	1.167	0.896	80	527	4347	3488	0.379	2457	1890	1949	1539	0
2	8	4	"ERP6"	"YGL002W"	8460	14770	130	1320	1206	749	38	48	38	100	98	0	7713	7536	5130	98	165	334	95	90	0	0.168	0.157	0.157	0.174	1.666	0.147	0.921	120	733	8897	8606	-2.570	1282	7615	1168	7438	0
2	9	4	"YGL034C"	"YGL034C"	8690	14770	90	205	241	170	39	49	34	88	78	0	446	525	379	95	120	112	78	69	0	0.473	0.470	0.439	0.475	2.149	0.390	0.786	52	386	517	632	-1.080	166	351	202	430	0
2	10	4	"RPL11B"	"YGR085C"	8870	14770	130	1814	1576	959	38	46	49	96	94	0	1324	1244	784	94	127	270	81	69	0	1.444	1.337	1.350	1.371	1.560	1.134	0.609	120	674	3006	2688	0.530	1776	1230	1538	1150	0
2	11	4	"YGR117C"	"YGR117C"	9070	14780	120	1785	1644	880	38	44	41	100	98	0	5064	4560	2540	94	117	192	96	93	0	0.352	0.360	0.338	0.392	1.995	0.335	0.857	120	604	6717	6072	-1.508	1747	4970	1606	4466	0
2	12	4	"YGR149W"	"YGR149W"	9260	14780	110	2368	2128	1017	37	38	8	100	100	0	5794	5048	2567	96	134	471	95	90	0	0.409	0.422	0.419	0.467	1.692	0.389	0.838	80	532	8029	7043	-1.290	2331	5698	2091	4952	0
2	13	4	"PDC6"	"YGR087C"	9450	14770	110	1872	1709	788	37	39	10	100	100	0	750	701	341	95	143	433	65	26	0	2.802	2.759	2.764	2.945	1.836	2.048	0.221	80	556	2490	2278	1.486	1835	655	1672	606	0
2	14	4	"NUP57"	"YGR119C"	9660	14780	120	2434	2314	1307	37	38	8	100	100	0	3319	3006	1794	93	131	401	86	80	0	0.743	0.782	0.756	0.875	2.039	0.750	0.879	120	630	5623	5190	-0.429	2397	3226	2277	2913	0
2	15	4	"YGR151C"	"YGR151C"	9870	14770	130	860	768	290	37	38	9	100	100	0	1354	1205	509	92	104	127	92	89	0	0.652	0.657	0.655	0.702	1.665	0.602	0.861	120	694	2085	1844	-0.617	823	1262	731	1113	0
2	16	4	"YGR089W"	"YGR089W"	10070	14760	110	2216	2218	1455	37	42	32	98	97	0	1696	1922	1387	92	108	127	87	82	0	1.358	1.192	1.235	1.360	1.651	1.109	0.864	80	499	3783	4011	0.442	2179	1604	2181	1830	0
2	17	4	"MEP1"	"YGR121C"	10250	14770	120	1414	1612	1222	36	41	30	97	94	0	578	678	526	93	112	145	70	59	0	2.841	2.694	2.596	3.042	2.233	2.610	0.802	120	582	1863	2161	1.507	1378	485	1576	585	0
2	18	4	"YGR153W"	"YGR153W"	10440	14770	110	2446	2125	777	36	41	25	100	100	0	776	676	274	93	114	150	87	85	0	3.529	3.583	3.510	3.623	1.478	3.582	0.777	80	540	3093	2672	1.819	2410	683	2089	583	0
2	19	4	"PRP31"	"YGR091W"	10680	14770	120	492	776	655	37	44	37	95	85	0	760	1432	1288	93	115	209	77	62	0	0.682	0.552	0.532	0.631	2.234	0.424	0.728	120	653	1122	2078	-0.552	455	667	739	1339	0
2	20	4	"PPT1"	"YGR123C"	10890	14760	130	708	1283	1128	37	42	24	95	93	0	572	813	707	95	116	192	58	52	0	1.407	1.735	1.696	1.897	2.427	1.687	0.858	120	673	1148	1964	0.492	671	477	1246	718	0
2	21	4	"CYS4"	"YGR155W"	11100	14770	130	2195	1974	1048	38	43	56	99	95	0	914	871	507	95	145	627	58	21	0	2.634	2.495	2.471	2.916	1.878	2.342	0.645	120	702	2976	2712	1.397	2157	819	1936	776	0
2	1	5	"SET1"	"YHR119W"	7090	14990	120	539	694	572	34	34	6	95	95	0	2488	3348	2877	89	99	91	89	85	0	0.211	0.203	0.208	0.242	2.175	0.197	0.955	120	663	2904	3919	-2.248	505	2399	660	3259	0
2	2	5	"YHR149C"	"YHR149C"	7290	14980	110	595	787	631	34	36	10	100	97	0	1347	1787	1543	90	99	88	90	88	0	0.446	0.444	0.417	0.449	1.742	0.418	0.948	80	534	1818	2450	-1.164	561	1257	753	1697	0
2	3	5	"YHR181W"	"YHR181W"	7480	14980	110	431	455	198	34	36	10	100	100	0	831	829	469	92	98	70	91	86	0	0.537	0.571	0.593	0.660	1.772	0.397	0.650	80	540	1136	1158	-0.896	397	739	421	737	0
2	4	5	"YHR121W"	"YHR121W"	7690	14970	110	573	663	422	35	39	25	100	96	0	1051	1102	680	94	103	67	91	87	0	0.562	0.623	0.624	0.645	1.616	0.618	0.932	80	550	1495	1636	-0.831	538	957	628	1008	0
2	5	5	"YHR151C"	"YHR151C"	7890	14980	110	214	508	515	34	36	8	96	95	0	329	568	532	92	110	169	58	38	0	0.759	0.996	0.997	0.985	1.721	0.873	0.763	80	541	417	950	-0.397	180	237	474	476	0
2	6	5	"GND1"	"YHR183W"	8070	14980	110	344	335	180	35	37	9	100	98	0	1253	1106	696	94	107	133	85	80	0	0.267	0.296	0.298	0.350	1.906	0.262	0.900	80	529	1468	1312	-1.907	309	1159	300	1012	0
2	7	5	"EPT1"	"YHR123W"	8290	14970	80	291	504	467	36	40	18	96	88	0	475	678	591	95	108	166	63	55	0	0.671	0.803	0.734	0.779	2.167	0.786	0.913	52	340	635	1051	-0.576	255	380	468	583	0
2	8	5	"SPO16"	"YHR153C"	8480	14970	110	646	1035	907	38	44	26	100	98	0	846	1391	1323	97	122	185	85	68	0	0.812	0.770	0.769	0.947	1.826	0.713	0.943	80	545	1357	2291	-0.301	608	749	997	1294	0
2	9	5	"ADY1"	"YHR185C"	8670	14980	100	172	295	244	37	42	20	100	95	0	305	423	306	96	105	58	85	71	0	0.646	0.789	0.769	0.830	1.999	0.776	0.867	80	512	344	585	-0.631	135	209	258	327	0
2	10	5	"YHR125W"	"YHR125W"	8870	14970	110	2850	2516	1147	36	38	20	100	100	0	1375	1180	572	94	105	100	96	90	0	2.197	2.284	2.303	2.443	1.691	2.326	0.872	80	573	4095	3566	1.135	2814	1281	2480	1086	0
2	11	5	"YHR155W"	"YHR155W"	9080	14980	110	1402	1489	828	38	41	16	100	100	0	600	630	360	95	115	176	82	63	0	2.701	2.712	2.778	2.994	1.572	2.659	0.896	80	569	1869	1986	1.433	1364	505	1451	535	0
2	12	5	"IKI1"	"YHR187W"	9290	14970	90	376	373	231	39	43	19	96	86	0	666	640	417	98	116	178	75	57	0	0.593	0.616	0.618	0.595	2.210	0.388	0.555	52	410	905	876	-0.753	337	568	334	542	0
2	13	5	"YHC3"	"YJL059W"	9490	14970	120	604	900	853	39	41	17	95	93	0	2654	5083	5519	95	124	221	86	77	0	0.221	0.173	0.183	0.217	2.407	0.156	0.927	120	632	3124	5849	-2.179	565	2559	861	4988	0
2	14	5	"YJL091C"	"YJL091C"	9690	14970	100	439	492	388	40	40	9	96	95	0	1097	1782	1792	95	101	41	88	83	0	0.398	0.268	0.263	0.346	2.169	0.227	0.888	80	434	1401	2139	-1.328	399	1002	452	1687	0
2	15	5	"YJL123C"	"YJL123C"	9860	14970	110	3297	3083	1203	39	40	10	100	100	0	1922	1709	813	93	109	189	92	87	0	1.781	1.884	1.880	2.156	1.776	1.822	0.832	80	526	5087	4660	0.833	3258	1829	3044	1616	0
2	16	5	"NUP82"	"YJL061W"	10070	14970	110	2323	2509	1579	38	39	10	100	100	0	2527	2585	1752	93	105	132	92	87	0	0.939	0.992	1.015	1.214	1.717	0.948	0.942	80	570	4719	4963	-0.091	2285	2434	2471	2492	0
2	17	5	"TOK1"	"YJL093C"	10290	14970	120	2772	2711	1683	36	38	9	100	100	0	1616	1500	993	93	105	110	87	79	0	1.796	1.901	1.960	2.378	1.998	1.797	0.732	120	607	4259	4082	0.845	2736	1523	2675	1407	0
2	18	5	"GCD14"	"YJL125C"	10470	14970	120	2702	2328	1045	36	37	9	100	100	0	3821	3339	1533	94	114	224	99	97	0	0.715	0.706	0.692	0.708	1.734	0.686	0.884	120	590	6393	5537	-0.483	2666	3727	2292	3245	0
2	19	5	"MRPL8"	"YJL063C"	10670	14960	110	564	570	407	37	57	88	82	68	0	332	420	309	97	117	102	61	53	0	2.243	1.650	1.601	1.878	2.525	1.349	0.798	80	525	762	856	1.165	527	235	533	323	0
2	20	5	"BCK1"	"YJL095W"	10860	14970	110	1980	2217	1631	37	56	83	98	96	0	4331	4992	3946	98	139	257	88	81	0	0.459	0.445	0.445	0.587	2.588	0.418	0.928	80	588	6176	7074	-1.123	1943	4233	2180	4894	0
2	21	5	"SPT10"	"YJL127C"	11090	14960	100	263	297	216	37	38	8	93	91	0	359	376	263	95	104	89	71	56	0	0.856	0.925	0.852	0.881	2.362	0.771	0.685	80	511	490	541	-0.224	226	264	260	281	0
2	1	6	"YJL065C"	"YJL065C"	7090	15180	130	462	557	407	34	41	45	90	82	0	374	470	355	92	100	62	78	69	0	1.518	1.384	1.278	1.300	2.731	1.050	0.569	120	701	710	901	0.602	428	282	523	378	0
2	2	6	"YJL097W"	"YJL097W"	7280	15180	120	519	605	451	36	46	41	87	81	0	612	843	680	94	113	81	74	70	0	0.932	0.760	0.748	0.821	2.780	0.710	0.856	120	564	1001	1318	-0.101	483	518	569	749	0
2	3	6	"TRK1"	"YJL129C"	7480	15180	120	1229	1652	1486	36	46	38	96	93	0	973	1333	1142	94	111	73	89	80	0	1.357	1.304	1.375	1.458	2.162	1.332	0.886	120	617	2072	2855	0.441	1193	879	1616	1239	0
2	4	6	"OAR1"	"YKL055C"	7710	15180	130	677	718	513	35	40	19	99	98	0	1495	1602	1752	93	100	39	94	91	0	0.458	0.453	0.489	0.518	1.969	0.274	0.518	120	677	2044	2192	-1.127	642	1402	683	1509	0
2	5	6	"CYT2"	"YKL087C"	7900	15180	130	344	598	564	34	38	20	97	94	0	366	603	605	92	104	122	62	51	0	1.131	1.104	1.129	1.331	2.286	0.130	0.097	120	601	584	1075	0.178	310	274	564	511	0
2	6	6	"YKL118W"	"YKL118W"	8100	15180	140	198	269	210	35	46	76	69	51	0	290	388	290	95	117	173	53	37	0	0.836	0.799	0.748	0.787	2.117	0.733	0.791	156	740	358	527	-0.259	163	195	234	293	0
2	7	6	"NUP120"	"YKL057C"	8300	15170	130	158	569	763	36	41	32	88	70	0	298	1551	2116	94	129	470	40	35	0	0.598	0.366	0.361	0.444	2.308	0.310	0.815	120	660	326	1990	-0.742	122	204	533	1457	0
2	8	6	"MIF2"	"YKL089W"	8480	15170	110	1839	2368	1732	37	40	15	100	100	0	1002	1352	1217	95	124	510	68	46	0	1.987	1.854	1.812	2.030	1.865	1.527	0.365	80	512	2709	3588	0.990	1802	907	2331	1257	0
2	9	6	"OAC1"	"YKL120W"	8680	15180	100	281	470	492	36	37	8	97	95	0	331	544	560	92	98	55	76	62	0	1.025	0.960	0.887	0.958	1.648	0.900	0.931	80	479	484	886	0.036	245	239	434	452	0
2	10	6	"YKL059C"	"YKL059C"	8890	15180	100	1280	1552	1028	35	37	9	100	100	0	1513	1743	1151	94	134	490	78	63	0	0.877	0.920	0.952	0.999	1.620	0.897	0.927	80	514	2664	3166	-0.189	1245	1419	1517	1649	0
2	11	6	"YKL091C"	"YKL091C"	9080	15170	100	276	566	604	37	40	16	98	93	0	262	476	485	96	108	119	57	41	0	1.440	1.392	1.361	1.632	2.301	1.297	0.921	80	516	405	909	0.526	239	166	529	380	0
2	12	6	"SRP21"	"YKL122C"	9300	15170	110	281	455	396	39	43	24	93	87	0	606	919	841	100	123	209	63	56	0	0.478	0.508	0.479	0.584	2.049	0.466	0.911	80	541	748	1235	-1.064	242	506	416	819	0
2	13	6	"YKL061W"	"YKL061W"	9470	15170	120	362	510	372	38	50	42	90	81	0	2098	3195	2814	101	217	409	75	63	0	0.162	0.153	0.152	0.211	2.431	0.135	0.936	120	596	2321	3566	-2.624	324	1997	472	3094	0
2	14	6	"MBR1"	"YKL093W"	9690	15170	130	2350	1945	1299	38	49	41	99	96	0	6488	6184	4343	97	196	360	90	83	0	0.362	0.313	0.312	0.343	1.581	0.303	0.956	120	668	8703	7994	-1.467	2312	6391	1907	6087	0
2	15	6	"SSH4"	"YKL124W"	9890	15180	130	2558	2691	1926	37	44	40	96	95	0	2037	2135	1628	94	118	213	82	72	0	1.297	1.300	1.242	1.543	2.011	1.263	0.923	120	658	4464	4695	0.376	2521	1943	2654	2041	0
2	16	6	"YLR040C"	"YLR040C"	10110	15160	130	565	813	697	37	43	37	90	85	0	857	1351	1260	97	116	160	80	67	0	0.695	0.619	0.600	0.654	2.123	0.569	0.920	120	715	1288	2030	-0.525	528	760	776	1254	0
2	17	6	"YLR072W"	"YLR072W"	10300	15180	110	194	262	195	36	40	15	92	88	0	247	352	267	95	111	127	53	41	0	1.039	0.879	0.930	0.928	2.121	0.757	0.778	80	503	310	483	0.056	158	152	226	257	0
2	18	6	"YLR104W"	"YLR104W"	10490	15170	110	761	782	485	36	37	7	98	97	0	1822	1845	1284	92	119	278	83	72	0	0.419	0.426	0.439	0.491	1.893	0.338	0.770	80	523	2455	2499	-1.255	725	1730	746	1753	0
2	19	6	"YLR042C"	"YLR042C"	10670	15170	110	2097	1699	756	36	38	34	100	100	0	4801	3857	1884	94	115	250	96	92	0	0.438	0.442	0.436	0.491	1.519	0.426	0.952	80	544	6768	5426	-1.191	2061	4707	1663	3763	0
2	20	6	"YLR074C"	"YLR074C"	10860	15180	100	511	533	290	35	38	34	98	95	0	489	520	253	92	116	219	72	43	0	1.199	1.164	1.176	1.143	1.664	1.153	0.908	80	514	873	926	0.262	476	397	498	428	0
2	21	6	"YLR106C"	"YLR106C"	11110	15170	100	556	754	646	36	51	95	81	70	0	742	1005	867	93	110	101	80	68	0	0.801	0.787	0.756	0.750	2.235	0.767	0.944	80	473	1169	1630	-0.320	520	649	718	912	0
2	1	7	"PDC1"	"YLR044C"	7060	15380	80	587	704	534	35	62	110	76	71	0	617	599	471	96	168	599	42	9	0	1.060	1.330	1.332	1.319	1.778	0.284	0.151	52	316	1073	1172	0.083	552	521	669	503	0
2	2	7	"YLR076C"	"YLR076C"	7300	15380	130	280	417	357	36	56	82	66	60	0	283	456	401	96	117	98	60	48	0	1.305	1.058	1.074	1.211	2.342	0.928	0.905	120	657	431	741	0.384	244	187	381	360	0
2	3	7	"YLR108C"	"YLR108C"	7490	15380	120	266	741	1115	36	47	37	86	79	0	316	615	794	97	117	165	58	36	0	1.050	1.361	1.075	1.188	2.383	1.454	0.736	120	526	449	1223	0.071	230	219	705	518	-100
2	4	7	"YLR046C"	"YLR046C"	7700	15380	120	725	1014	892	36	42	26	91	88	0	474	732	676	94	109	153	64	55	0	1.813	1.533	1.504	1.876	2.182	1.381	0.782	120	582	1069	1616	0.859	689	380	978	638	0
2	5	7	"BOS1"	"YLR078C"	7890	15380	120	1389	1266	879	36	53	108	90	80	0	1947	1858	1277	93	107	101	89	80	0	0.730	0.697	0.717	0.804	2.076	0.672	0.851	120	610	3207	2995	-0.454	1353	1854	1230	1765	0
2	6	7	"YLR110C"	"YLR110C"	8100	15380	110	850	902	653	34	52	119	86	75	0	483	540	368	95	110	112	75	62	0	2.103	1.951	1.912	2.142	2.077	1.909	0.904	80	489	1204	1313	1.073	816	388	868	445	0
2	7	7	"YLR423C"	"YLR423C"	8290	15380	100	1820	1709	858	35	36	8	100	100	0	4422	3862	2030	93	122	235	98	96	0	0.412	0.444	0.445	0.469	1.546	0.428	0.933	80	469	6114	5443	-1.278	1785	4329	1674	3769	0
2	8	7	"YLR455W"	"YLR455W"	8490	15370	120	921	1106	896	36	41	21	97	95	0	628	856	694	93	136	510	51	37	0	1.654	1.402	1.446	1.583	1.903	1.272	0.737	120	583	1420	1833	0.726	885	535	1070	763	0
2	9	7	"PSP2"	"YML017W"	8670	15370	150	42	111	216	36	40	19	31	21	0	107	210	353	93	116	388	7	6	0	0.429	0.641	0.438	0.383	3.019	0.595	0.868	156	744	20	192	-1.222	6	14	75	117	-50
2	10	7	"TUS1"	"YLR425W"	8880	15380	100	1018	1334	1171	35	39	39	100	93	0	1092	1308	1066	91	123	484	72	51	0	0.982	1.067	1.092	1.251	2.052	1.086	0.939	80	499	1984	2516	-0.026	983	1001	1299	1217	0
2	11	7	"NBP1"	"YLR457C"	9070	15380	90	2476	2391	1371	35	36	9	100	100	0	2242	2204	1373	95	97	34	100	100	0	1.137	1.117	1.119	1.240	1.477	1.074	0.950	52	408	4588	4465	0.185	2441	2147	2356	2109	0
2	12	7	"OST6"	"YML019W"	9260	15370	110	1902	1752	872	36	39	19	100	100	0	10590	9265	5005	98	124	276	98	96	0	0.178	0.187	0.187	0.204	1.599	0.179	0.936	80	590	12358	10883	-2.491	1866	10492	1716	9167	0
2	13	7	"YLR427W"	"YLR427W"	9480	15370	90	2858	2699	1512	36	40	27	100	100	0	1782	1589	963	93	131	353	82	69	0	1.671	1.780	1.850	2.119	1.873	1.643	0.827	52	414	4511	4159	0.741	2822	1689	2663	1496	0
2	14	7	"CDC91"	"YLR459W"	9720	15370	120	462	1331	1584	36	37	10	97	95	0	344	977	1097	94	113	212	50	43	0	1.704	1.467	1.522	1.521	2.252	1.465	0.875	120	630	676	2178	0.769	426	250	1295	883	0
2	15	7	"UNG1"	"YML021C"	9900	15370	130	1267	1743	1540	36	46	43	93	88	0	1261	1820	1609	95	118	167	74	65	0	1.056	0.990	1.009	1.190	2.050	0.970	0.914	120	562	2397	3432	0.078	1231	1166	1707	1725	0
2	16	7	"CRN1"	"YLR429W"	10070	15380	100	3411	3268	1401	36	47	44	100	100	0	1821	1678	717	96	117	168	98	93	0	1.957	2.043	2.129	2.116	1.388	2.074	0.927	80	481	5100	4814	0.968	3375	1725	3232	1582	0
2	17	7	"PAU4"	"YLR461W"	10310	15370	130	10932	8525	5236	36	38	13	100	100	0	11723	9593	6133	95	104	116	95	93	0	0.937	0.894	0.897	1.045	1.946	0.877	0.956	120	704	22524	17987	-0.094	10896	11628	8489	9498	0
2	18	7	"YML023C"	"YML023C"	10490	15370	100	2516	2191	1141	35	37	7	100	100	0	6107	5059	2984	94	128	354	90	85	0	0.413	0.434	0.439	0.530	1.922	0.405	0.889	80	462	8494	7121	-1.277	2481	6013	2156	4965	0
2	19	7	"YMR187C"	"YMR187C"	10680	15370	100	312	460	376	35	36	6	100	100	0	938	1258	1030	94	118	314	80	62	0	0.328	0.365	0.347	0.400	1.818	0.343	0.891	80	491	1121	1589	-1.607	277	844	425	1164	0
2	20	7	"TRS130"	"YMR218C"	10900	15370	100	174	212	127	35	36	7	100	98	0	331	418	269	91	97	57	87	70	0	0.579	0.541	0.537	0.625	1.803	0.485	0.875	80	441	379	504	-0.788	139	240	177	327	0
2	21	7	"YMR251W"	"YMR251W"	11070	15360	150	43	55	32	36	47	74	7	1	0	97	138	116	94	107	83	16	14	0	2.333	0.432	0.319	0.330	3.079	0.001	0.002	156	886	10	63	1.222	7	3	19	44	-50
2	1	8	"GCV2"	"YMR189W"	7110	15570	90	254	274	219	35	38	13	84	78	0	669	783	632	101	141	512	57	28	0	0.386	0.350	0.295	0.288	2.066	0.319	0.825	52	414	787	921	-1.375	219	568	239	682	0
2	2	8	"ERG8"	"YMR220W"	7310	15580	120	185	863	1263	34	39	25	85	78	0	306	1220	1864	94	103	64	72	62	0	0.712	0.736	0.693	0.690	2.414	0.677	0.905	120	544	363	1955	-0.490	151	212	829	1126	0
2	3	8	"YMR252C"	"YMR252C"	7470	15570	140	114	313	375	35	45	33	64	53	0	209	597	709	96	121	148	47	37	0	0.699	0.555	0.518	0.480	2.528	0.520	0.927	156	730	192	779	-0.516	79	113	278	501	0
2	4	8	"YMR191W"	"YMR191W"	7740	15580	100	313	433	397	34	37	15	93	91	0	225	338	324	90	106	155	43	21	0	2.067	1.609	1.723	1.766	1.898	0.990	0.477	80	528	414	647	1.047	279	135	399	248	0
2	5	8	"YMR222C"	"YMR222C"	7940	15580	80	592	827	723	36	38	12	88	82	0	374	552	491	93	97	59	75	65	0	1.979	1.723	1.644	1.893	1.714	1.596	0.881	52	260	837	1250	0.985	556	281	791	459	0
2	6	8	"YMR254C"	"YMR254C"	8070	15570	150	81	335	463	35	59	116	39	30	0	130	374	471	95	111	75	38	31	0	1.314	1.075	0.918	0.801	3.108	0.988	0.920	156	868	81	579	0.394	46	35	300	279	-50
2	7	8	"YMR193C-A"	"YMR193C-A"	8330	15570	120	317	496	416	35	55	86	80	65	0	225	276	184	96	127	187	38	24	0	2.186	2.561	2.408	2.222	2.276	1.617	0.283	120	681	411	641	1.128	282	129	461	180	0
2	8	8	"MRE11"	"YMR224C"	8540	15570	80	237	270	202	35	38	12	90	82	0	308	506	466	98	117	222	50	38	0	0.962	0.576	0.607	0.686	2.603	0.450	0.848	52	326	412	643	-0.056	202	210	235	408	0
2	9	8	"COX7"	"YMR256C"	8720	15570	120	211	259	174	36	42	40	83	68	0	549	704	541	97	107	72	77	75	0	0.387	0.367	0.334	0.378	2.256	0.307	0.820	120	586	627	830	-1.369	175	452	223	607	0
2	10	8	"NAR1"	"YNL240C"	8920	15580	110	775	760	494	36	45	45	90	87	0	232	225	124	97	104	41	75	62	0	5.474	5.656	4.932	5.142	1.857	5.373	0.669	80	475	874	852	2.453	739	135	724	128	0
2	11	8	"SEC2"	"YNL272C"	9080	15580	110	2161	2252	1415	36	41	24	100	100	0	4358	4208	2716	99	158	924	80	68	0	0.499	0.539	0.538	0.574	1.449	0.436	0.749	80	524	6384	6325	-1.003	2125	4259	2216	4109	0
2	12	8	"YPT11"	"YNL304W"	9320	15570	130	557	1187	1251	36	41	26	98	97	0	585	1297	1418	97	112	161	76	61	0	1.068	0.959	0.900	1.140	2.284	0.892	0.876	120	681	1009	2351	0.094	521	488	1151	1200	0
2	13	8	"YNL242W"	"YNL242W"	9480	15580	110	2163	2553	1534	35	41	49	100	98	0	3755	4359	2777	95	99	29	100	100	0	0.581	0.591	0.599	0.612	1.344	0.572	0.968	80	502	5788	6782	-0.782	2128	3660	2518	4264	0
2	14	8	"YNL274C"	"YNL274C"	9680	15580	110	2191	1971	693	35	36	6	100	100	0	6540	5686	2334	94	99	73	100	100	0	0.334	0.346	0.349	0.374	1.409	0.331	0.964	80	534	8602	7528	-1.580	2156	6446	1936	5592	0
2	15	8	"YNL306W"	"YNL306W"	9880	15580	120	1723	1507	791	35	37	15	100	100	0	1099	945	527	94	108	169	82	75	0	1.680	1.730	1.747	1.923	1.613	1.681	0.935	120	653	2693	2323	0.748	1688	1005	1472	851	0
2	16	8	"SUI1"	"YNL244C"	10130	15570	110	895	726	389	35	37	9	97	97	0	834	670	376	96	132	331	68	55	0	1.165	1.204	1.183	1.278	2.187	1.047	0.766	80	546	1598	1265	0.221	860	738	691	574	0
2	17	8	"YNL276C"	"YNL276C"	10300	15570	110	958	864	482	36	37	8	98	97	0	827	746	468	93	116	285	75	60	0	1.256	1.268	1.366	1.428	1.790	1.211	0.840	80	528	1656	1481	0.329	922	734	828	653	0
2	18	8	"KRI1"	"YNL308C"	10510	15570	100	1685	1691	1101	36	37	9	100	100	0	2691	2563	1705	93	97	65	91	88	0	0.635	0.670	0.662	0.797	2.133	0.656	0.949	80	514	4247	4125	-0.656	1649	2598	1655	2470	0
2	19	8	"YNL246W"	"YNL246W"	10710	15560	130	1697	1536	933	36	40	34	95	95	0	546	540	302	95	99	52	89	82	0	3.683	3.371	3.417	3.395	1.442	3.386	0.900	120	693	2112	1945	1.881	1661	451	1500	445	0
2	20	8	"YNL278W"	"YNL278W"	10900	15560	110	2424	2751	2118	37	62	122	96	88	0	2216	2660	2127	99	128	161	81	78	0	1.128	1.060	1.065	1.226	1.842	1.047	0.942	80	526	4504	5275	0.173	2387	2117	2714	2561	0
2	21	8	"YNL310C"	"YNL310C"	11110	15570	120	693	972	802	37	57	110	85	73	0	329	474	351	100	126	149	61	45	0	2.865	2.500	2.409	2.618	1.805	2.366	0.716	120	605	885	1309	1.518	656	229	935	374	0
2	1	9	"YOR042W"	"YOR042W"	7100	15780	100	438	494	319	34	35	8	100	100	0	267	286	150	94	124	296	26	0	0	2.335	2.396	2.323	2.554	2.038	1.658	0.276	80	523	577	652	1.224	404	173	460	192	0
2	2	9	"CDC21"	"YOR074C"	7280	15790	100	536	571	342	33	34	7	100	100	0	926	1083	678	92	110	186	90	81	0	0.603	0.543	0.554	0.593	1.553	0.462	0.799	80	481	1337	1529	-0.729	503	834	538	991	0
2	3	9	"VAM3"	"YOR106W"	7480	15780	100	1511	1736	1016	34	35	8	100	100	0	1327	1286	658	94	105	101	97	93	0	1.198	1.428	1.409	1.464	1.547	1.494	0.896	80	489	2710	2894	0.260	1477	1233	1702	1192	0
2	4	9	"YOR044W"	"YOR044W"	7680	15780	110	919	803	318	34	36	8	100	100	0	3034	2616	1317	93	95	27	98	97	0	0.301	0.305	0.306	0.365	1.762	0.279	0.938	80	557	3826	3292	-1.733	885	2941	769	2523	0
2	5	9	"YOR076C"	"YOR076C"	7880	15780	100	745	1059	872	34	36	11	100	100	0	2045	2538	2039	94	97	32	95	93	0	0.364	0.419	0.413	0.467	1.837	0.415	0.947	80	501	2662	3469	-1.456	711	1951	1025	2444	0
2	6	9	"YOR108W"	"YOR108W"	8070	15780	100	294	407	276	35	38	19	98	98	0	436	488	293	94	105	94	85	72	0	0.757	0.944	0.957	1.047	2.346	0.787	0.669	80	458	601	766	-0.401	259	342	372	394	0
2	7	9	"DBP5"	"YOR046C"	8260	15770	130	546	968	996	36	48	57	84	73	0	1691	3813	4411	96	137	156	81	69	0	0.320	0.251	0.256	0.328	1.981	0.232	0.975	120	665	2105	4649	-1.645	510	1595	932	3717	0
2	8	9	"YOR078W"	"YOR078W"	8480	15770	130	1245	1397	1009	36	49	51	95	93	0	1677	2039	1681	99	148	171	87	70	0	0.766	0.702	0.698	0.866	1.848	0.647	0.938	120	740	2787	3301	-0.384	1209	1578	1361	1940	0
2	9	9	"YOR110W"	"YOR110W"	8700	15770	110	867	940	736	36	50	58	87	86	0	972	1284	1123	99	135	173	77	71	0	0.952	0.763	0.739	0.908	2.021	0.683	0.896	80	487	1704	2089	-0.071	831	873	904	1185	0
2	10	9	"RAT1"	"YOR048C"	8870	15770	150	40	56	47	36	42	20	24	14	0	97	122	98	99	117	135	7	3	0	-2.000	0.870	0.415	0.389	3.186	0.094	0.120	156	778	2	43	Error	4	-2	20	23	-50
2	11	9	"YOR080W"	"YOR080W"	9110	15770	120	511	1463	1761	36	40	18	95	95	0	617	1738	2112	99	117	160	71	56	0	0.917	0.871	0.900	0.999	2.040	0.840	0.932	120	624	993	3066	-0.125	475	518	1427	1639	0
2	12	9	"YOR112W"	"YOR112W"	9300	15770	120	666	1128	1204	36	40	17	95	95	0	354	778	897	95	108	108	72	57	0	2.432	1.599	1.780	1.932	1.798	1.423	0.907	120	556	889	1775	1.282	630	259	1092	683	0
2	13	9	"PHO85"	"YPL031C"	9480	15770	110	1835	1649	754	36	38	12	100	100	0	1445	1195	586	95	102	91	92	87	0	1.333	1.466	1.400	1.762	2.171	1.421	0.937	80	546	3149	2713	0.414	1799	1350	1613	1100	0
2	14	9	"YPL063W"	"YPL063W"	9720	15770	120	548	916	911	35	39	20	98	97	0	478	778	776	96	163	949	26	13	0	1.343	1.292	1.305	1.330	1.746	0.231	0.135	120	612	895	1563	0.425	513	382	881	682	0
2	15	9	"YPL095C"	"YPL095C"	9900	15780	120	1438	1714	1267	35	40	23	99	99	0	1954	2053	1471	96	119	229	90	73	0	0.755	0.858	0.863	0.855	1.673	0.851	0.940	120	467	3261	3636	-0.405	1403	1858	1679	1957	0
2	16	9	"YPL033C"	"YPL033C"	10080	15770	120	1394	1375	966	35	36	7	100	99	0	5819	6061	4259	96	131	330	95	90	0	0.237	0.225	0.225	0.224	1.580	0.222	0.964	120	573	7082	7305	-2.074	1359	5723	1340	5965	0
2	17	9	"VPS28"	"YPL065W"	10270	15770	110	3454	3094	1230	36	37	8	100	100	0	3486	2907	1255	96	123	297	95	91	0	1.008	1.088	1.051	1.198	1.553	1.045	0.895	80	539	6808	5869	0.012	3418	3390	3058	2811	0
2	18	9	"MSY1"	"YPL097W"	10480	15780	100	4131	3907	1958	36	36	7	100	100	0	4205	3719	1829	95	106	115	100	98	0	0.996	1.068	1.060	1.075	1.415	1.073	0.966	80	497	8205	7495	-0.005	4095	4110	3871	3624	0
2	19	9	"YPL035C"	"YPL035C"	10670	15770	110	1345	1198	496	36	37	8	100	100	0	3888	3346	1609	97	118	232	97	95	0	0.345	0.358	0.349	0.397	1.616	0.337	0.941	80	566	5100	4411	-1.534	1309	3791	1162	3249	0
2	20	9	"YPL067C"	"YPL067C"	10900	15770	120	353	503	381	36	49	106	80	60	0	220	255	168	100	154	623	0	0	0	2.642	3.013	2.914	2.943	2.016	0.045	0.011	120	724	437	622	1.401	317	120	467	155	0
2	21	9	"YPL099C"	"YPL099C"	11130	15760	120	194	784	986	36	46	76	80	51	0	348	1190	1507	100	119	163	67	42	0	0.637	0.686	0.651	0.726	2.070	0.654	0.955	120	600	406	1838	-0.650	158	248	748	1090	0
2	1	10	"EGD1"	"YPL037C"	7080	15990	100	677	621	181	34	35	6	100	100	0	715	649	223	95	121	285	86	55	0	1.037	1.060	1.072	1.188	1.621	1.016	0.898	80	542	1263	1141	0.053	643	620	587	554	0
2	2	10	"BTS1"	"YPL069C"	7310	15990	120	1502	1359	912	34	36	11	100	99	0	4672	4693	3474	97	121	213	89	86	0	0.321	0.288	0.293	0.330	1.807	0.270	0.941	120	616	6043	5921	-1.640	1468	4575	1325	4596	0
2	3	10	"YPL101W"	"YPL101W"	7520	15980	120	1382	1610	1168	36	43	34	100	97	0	565	677	504	99	112	102	76	66	0	2.888	2.723	2.680	3.236	2.159	2.636	0.876	120	572	1812	2152	1.530	1346	466	1574	578	0
2	4	10	"RPS23B"	"YPR132W"	7730	15970	120	521	889	914	37	46	37	92	78	0	736	1475	1638	99	122	143	79	59	0	0.760	0.619	0.593	0.648	2.161	0.565	0.906	120	564	1121	2228	-0.396	484	637	852	1376	0
2	5	10	"KIM3"	"YPR164W"	7910	15980	130	875	2857	4223	37	46	40	98	95	0	1717	6100	9278	99	121	101	94	89	0	0.518	0.470	0.504	0.596	2.178	0.450	0.946	120	631	2456	8821	-0.949	838	1618	2820	6001	0
2	6	10	"YPR196W"	"YPR196W"	8110	15980	120	419	818	1062	37	49	69	77	71	0	567	1258	1586	99	129	163	70	59	0	0.816	0.674	0.660	0.718	2.300	0.658	0.920	120	558	850	1940	-0.293	382	468	781	1159	0
2	7	10	"MSS18"	"YPR134W"	8290	15970	130	574	797	658	36	52	68	85	73	0	767	1211	1124	102	143	155	69	57	0	0.809	0.686	0.689	0.808	2.280	0.608	0.927	120	650	1203	1870	-0.306	538	665	761	1109	0
2	8	10	"MRP2"	"YPR166C"	8510	15980	120	305	483	406	36	50	47	86	82	0	349	580	491	100	136	143	69	45	0	1.080	0.931	0.882	0.946	2.030	0.814	0.803	120	608	518	927	0.111	269	249	447	480	0
2	9	10	"SGE1"	"YPR198W"	8710	15980	120	437	760	754	35	38	13	98	95	0	1339	2351	2383	97	109	107	90	83	0	0.324	0.322	0.303	0.347	2.238	0.308	0.925	120	626	1644	2979	-1.627	402	1242	725	2254	0
2	10	10	"YPR136C"	"YPR136C"	8920	15970	110	627	713	546	36	40	16	97	95	0	1065	1235	1069	99	108	61	88	81	0	0.612	0.596	0.612	0.710	1.811	0.540	0.925	80	555	1557	1813	-0.709	591	966	677	1136	0
2	11	10	"NUT2"	"YPR168W"	9110	15970	80	289	399	395	36	40	16	88	76	0	217	297	328	96	115	209	30	13	0	2.091	1.806	2.206	1.953	2.399	0.610	0.243	52	340	374	564	1.064	253	121	363	201	0
2	12	10	"ARR2"	"YPR200C"	9310	15970	110	740	636	288	36	37	12	100	97	0	306	305	143	96	107	112	73	47	0	3.352	2.871	2.677	2.835	1.580	2.702	0.750	80	536	914	809	1.745	704	210	600	209	0
2	13	10	"MEP3"	"YPR138C"	9480	15980	110	4273	3701	1490	36	37	11	100	100	0	2773	2453	1016	94	109	193	97	95	0	1.582	1.554	1.525	1.636	1.612	1.567	0.941	80	557	6916	6024	0.661	4237	2679	3665	2359	0
2	14	10	"YPR170C"	"YPR170C"	9720	15970	110	583	501	232	36	38	10	100	95	0	735	655	332	96	160	1002	5	0	0	0.856	0.832	0.819	0.948	1.930	0.036	0.035	80	538	1186	1024	-0.224	547	639	465	559	0
2	15	10	"YPR202W"	"YPR202W"	9920	15970	150	9149	14056	12112	36	39	20	100	100	0	4408	6441	5583	99	108	118	94	90	0	2.115	2.211	2.168	2.328	1.894	2.241	0.931	156	698	13422	20362	1.081	9113	4309	14020	6342	0
2	16	10	"IntYBR048W"	"IntYBR048W"	10100	15970	100	1033	1009	399	36	38	21	100	100	0	1102	1016	351	98	119	295	95	78	0	0.993	1.060	1.121	1.057	1.468	1.065	0.851	80	426	2001	1891	-0.010	997	1004	973	918	0
2	17	10	"LSR1"	"LSR1"	10300	15970	120	429	549	449	36	38	9	100	100	0	289	320	195	100	122	271	40	5	0	2.079	2.332	2.118	2.125	1.744	0.922	0.124	120	652	582	733	1.056	393	189	513	220	0
2	18	10	"YCLWTy5-1C"	"YCLWTy5-1C"	10520	15970	130	1053	1675	1607	37	53	76	92	80	0	562	975	875	101	124	128	71	58	0	2.204	1.874	1.871	1.983	2.016	1.838	0.881	120	644	1477	2512	1.140	1016	461	1638	874	0
2	19	10	"IntYCR097W-A2"	"IntYCR097W-A2"	10710	15970	130	174	186	129	36	53	76	60	47	0	327	440	335	103	123	103	60	50	0	0.616	0.445	0.448	0.478	2.210	0.331	0.495	120	679	362	487	-0.699	138	224	150	337	0
2	20	10	"IntYDL191W"	"IntYDL191W"	10920	15980	90	202	187	75	36	39	27	96	84	0	361	368	171	101	156	818	0	0	0	0.638	0.566	0.576	0.631	1.837	0.475	0.787	52	352	426	418	-0.647	166	260	151	267	0
2	21	10	"CEN4"	"CEN4"	11080	15970	110	104	101	28	36	37	8	97	95	0	930	851	395	98	108	139	91	82	0	0.082	0.086	0.084	0.096	1.856	0.074	0.795	80	521	900	818	-3.613	68	832	65	753	0
2	1	11	"YDRWdelta31"	"YDRWdelta31"	7100	16190	80	254	257	118	33	34	6	100	100	0	603	628	314	92	96	30	100	100	0	0.432	0.418	0.354	0.433	2.027	0.123	0.223	52	328	732	760	-1.209	221	511	224	536	0
2	2	11	"YELCtau1"	"YELCtau1"	7300	16170	130	161	260	227	34	37	14	83	75	0	1483	3126	3130	99	157	268	74	65	0	0.092	0.075	0.075	0.089	2.293	0.070	0.903	120	633	1511	3253	-3.446	127	1384	226	3027	0
2	3	11	"YER039C-A"	"YER039C-A"	7510	16170	140	203	367	375	36	43	32	78	67	0	222	391	374	101	155	230	37	26	0	1.380	1.141	1.096	1.011	2.294	0.707	0.453	156	610	288	621	0.465	167	121	331	290	0
2	4	11	"YFLWtau1"	"YFLWtau1"	7680	16170	130	481	631	526	36	47	38	91	77	0	2181	4705	4517	102	180	326	80	69	0	0.214	0.129	0.128	0.166	2.204	0.115	0.927	120	588	2524	5198	-2.224	445	2079	595	4603	0
2	5	11	"YFRCdelta9"	"YFRCdelta9"	7880	16180	110	466	454	171	37	44	30	100	98	0	2392	2215	1141	102	182	336	93	80	0	0.187	0.197	0.193	0.231	1.728	0.172	0.878	80	578	2719	2530	-2.416	429	2290	417	2113	0
2	6	11	"YGLWtau2"	"YGLWtau2"	8130	16170	110	361	400	321	37	41	25	88	83	0	500	629	543	99	116	117	67	57	0	0.808	0.685	0.619	0.692	1.705	0.576	0.805	80	515	725	893	-0.308	324	401	363	530	0
2	7	11	"iYAR061W"	"iYAR061W"	8300	16180	110	1750	1574	618	35	38	11	100	100	0	1714	1614	563	97	107	61	100	100	0	1.061	1.015	1.051	0.995	1.355	1.032	0.926	80	514	3332	3056	0.085	1715	1617	1539	1517	0
2	8	11	"iYAR068W"	"iYAR068W"	8510	16170	110	1310	1414	999	35	39	20	100	96	0	997	1179	897	100	126	372	66	55	0	1.421	1.278	1.274	1.529	2.070	1.183	0.823	80	527	2172	2458	0.507	1275	897	1379	1079	0
2	9	11	"iYBL111C"	"iYBL111C"	8690	16170	110	11070	11703	7183	35	41	25	100	100	0	6060	6203	3420	98	122	365	100	95	0	1.851	1.911	1.929	1.866	1.334	1.985	0.942	80	528	16997	17773	0.888	11035	5962	11668	6105	0
2	10	11	"iYBL098W"	"iYBL098W"	8910	16170	90	893	947	291	35	39	20	100	100	0	887	870	265	99	112	115	100	96	0	1.089	1.183	1.177	1.209	1.283	1.118	0.897	52	401	1646	1683	0.123	858	788	912	771	0
2	11	11	"iYBL092W"	"iYBL092W"	9090	16180	100	665	664	341	34	36	9	100	100	0	1332	1203	601	96	124	267	90	78	0	0.511	0.569	0.569	0.582	1.480	0.492	0.794	80	484	1867	1737	-0.970	631	1236	630	1107	0
2	12	11	"iYBL089W"	"iYBL089W"	9300	16180	100	1413	1493	896	35	36	8	100	100	0	2298	2354	1450	96	106	91	96	96	0	0.626	0.646	0.643	0.672	1.489	0.629	0.965	80	528	3580	3716	-0.676	1378	2202	1458	2258	0
2	13	11	"iYBL071C"	"iYBL071C"	9520	16170	110	515	493	330	35	37	8	92	88	0	897	799	518	98	123	285	71	58	0	0.601	0.653	0.639	0.614	1.766	0.505	0.684	80	580	1279	1159	-0.735	480	799	458	701	0
2	14	11	"iYBL065W"	"iYBL065W"	9740	16160	110	192	182	119	35	37	9	88	73	0	218	221	131	97	106	73	61	45	0	1.298	1.185	1.039	1.004	2.041	0.912	0.655	80	562	278	271	0.376	157	121	147	124	0
2	15	11	"iYBL060W"	"iYBL060W"	9930	16170	110	975	974	536	36	38	11	100	100	0	812	742	370	99	134	329	75	58	0	1.317	1.459	1.377	1.547	1.805	1.361	0.627	80	482	1652	1581	0.397	939	713	938	643	0
2	16	11	"iYBL042C"	"iYBL042C"	10100	16160	110	708	998	858	36	41	22	98	97	0	259	412	332	99	134	349	41	18	0	4.200	3.073	2.981	3.364	2.004	1.803	0.179	80	543	832	1275	2.070	672	160	962	313	0
2	17	11	"iYBL038W"	"iYBL038W"	10340	16170	100	1503	1397	551	36	38	9	100	100	0	840	857	315	102	113	143	98	93	0	1.988	1.803	1.793	1.766	1.409	1.886	0.869	80	502	2205	2116	0.991	1467	738	1361	755	0
2	18	11	"iYBL034C"	"iYBL034C"	10520	16160	100	347	420	307	37	40	18	91	85	0	206	213	129	102	110	109	50	23	0	2.981	3.450	3.065	2.733	2.535	2.250	0.206	80	454	414	494	1.576	310	104	383	111	0
2	19	11	"iYBR265W"	"iYBR265W"	10720	16160	110	771	673	302	35	37	12	100	98	0	762	700	324	100	136	407	70	25	0	1.112	1.063	1.093	1.114	1.510	0.408	0.282	80	525	1398	1238	0.153	736	662	638	600	0
2	20	11	"iYBR270C"	"iYBR270C"	10920	16160	150	156	524	713	35	39	22	81	71	0	313	755	891	99	127	325	37	30	0	0.565	0.745	0.618	0.613	2.153	0.622	0.679	156	719	335	1145	-0.823	121	214	489	656	0
2	21	11	"iYBR274W"	"iYBR274W"	11110	16160	150	78	165	154	36	37	11	76	64	0	308	666	733	98	111	72	64	56	0	0.200	0.227	0.237	0.238	2.034	0.197	0.827	156	814	252	697	-2.322	42	210	129	568	0
2	1	12	"iYBR291C"	"iYBR291C"	7130	16380	140	134	209	176	33	35	8	91	83	0	308	634	615	96	124	462	36	26	0	0.476	0.327	0.325	0.359	2.324	0.102	0.298	156	754	313	714	-1.070	101	212	176	538	0
2	2	12	"iYBR294W"	"iYBR294W"	7340	16380	120	444	516	395	34	37	13	99	95	0	223	247	139	99	129	161	44	10	0	3.306	3.257	2.888	3.262	2.375	3.253	0.787	120	546	534	630	1.725	410	124	482	148	0
2	3	12	"iYBR297W"	"iYBR297W"	7530	16370	120	123	222	214	35	38	17	80	68	0	406	810	827	100	114	128	65	52	0	0.288	0.263	0.260	0.281	2.248	0.240	0.881	120	570	394	897	-1.798	88	306	187	710	0
2	4	12	"iYCL061C"	"iYCL061C"	7740	16380	100	1271	1800	1288	35	40	23	100	100	0	1426	1680	1070	102	124	169	96	90	0	0.934	1.119	1.151	1.085	1.468	1.153	0.955	80	517	2560	3343	-0.099	1236	1324	1765	1578	0
2	5	12	"iYCL055W-0"	"iYCL055W-0"	7930	16380	90	269	299	184	35	40	23	92	90	0	633	638	389	99	127	275	73	48	0	0.438	0.490	0.443	0.483	1.779	0.448	0.851	52	396	768	803	-1.190	234	534	264	539	0
2	6	12	"iYCL051W"	"iYCL051W"	8120	16370	130	211	340	287	35	38	17	85	78	0	1418	2767	2698	101	140	245	75	67	0	0.134	0.114	0.111	0.129	2.115	0.102	0.875	120	696	1493	2971	-2.904	176	1317	305	2666	0
2	7	12	"iYCL029C"	"iYCL029C"	8320	16370	130	421	476	346	34	37	12	96	93	0	518	535	339	102	128	129	74	60	0	0.930	1.021	1.000	1.023	1.949	0.961	0.766	120	616	803	875	-0.104	387	416	442	433	0
2	8	12	"iYCL025C"	"iYCL025C"	8500	16370	110	657	629	299	34	38	22	100	98	0	380	351	139	101	108	80	82	77	0	2.233	2.380	2.426	2.371	1.693	2.438	0.834	80	521	902	845	1.159	623	279	595	250	0
2	9	12	"iYCRCdelta6-0"	"iYCRCdelta6-0"	8700	16370	120	375	434	330	35	40	25	97	88	0	1226	1347	990	98	134	506	70	52	0	0.301	0.319	0.291	0.322	2.019	0.237	0.670	120	625	1468	1648	-1.730	340	1128	399	1249	0
2	10	12	"iYDL043C"	"iYDL043C"	8910	16370	120	476	665	980	35	38	17	96	93	0	966	1081	997	103	113	99	84	76	0	0.511	0.644	0.513	0.579	2.142	0.837	0.797	120	605	1304	1608	-0.969	441	863	630	978	0
2	11	12	"iYDL037C-0"	"iYDL037C-0"	9110	16360	130	325	569	504	35	37	10	96	91	0	627	1373	1325	102	131	255	63	50	0	0.552	0.420	0.390	0.487	2.436	0.376	0.877	120	614	815	1805	-0.856	290	525	534	1271	0
2	12	12	"iYDL032W"	"iYDL032W"	9270	16370	110	703	633	308	35	40	27	100	97	0	849	787	430	101	144	412	68	45	0	0.893	0.872	0.851	0.979	1.840	0.328	0.291	80	521	1416	1284	-0.163	668	748	598	686	0
2	13	12	"iYDL014W"	"iYDL014W"	9510	16370	120	464	701	593	36	41	26	95	90	0	1223	1977	1888	102	137	224	80	66	0	0.382	0.355	0.344	0.421	2.516	0.324	0.928	120	685	1549	2540	-1.389	428	1121	665	1875	0
2	14	12	"iYDL008W"	"iYDL008W"	9730	16370	120	140	288	262	36	43	29	82	75	0	600	1240	1372	105	139	223	75	55	0	0.210	0.222	0.201	0.247	2.271	0.186	0.875	120	636	599	1387	-2.251	104	495	252	1135	0
2	15	12	"iYDLWtau1"	"iYDLWtau1"	9930	16370	120	366	543	456	35	39	17	97	95	0	783	1251	1162	102	155	593	51	32	0	0.486	0.442	0.448	0.492	2.299	0.263	0.559	120	567	1012	1657	-1.041	331	681	508	1149	0
2	16	12	"iYDR008C"	"iYDR008C"	10110	16370	120	1012	991	645	35	39	16	99	98	0	1619	1745	1254	103	149	593	70	59	0	0.644	0.582	0.575	0.679	2.199	0.412	0.641	120	556	2493	2598	-0.634	977	1516	956	1642	0
2	17	12	"iYDR013W"	"iYDR013W"	10280	16370	100	339	328	179	36	37	9	97	96	0	1358	1339	875	102	106	37	93	91	0	0.241	0.236	0.232	0.257	1.882	0.215	0.914	80	472	1559	1529	-2.051	303	1256	292	1237	0
2	18	12	"iYDR016C"	"iYDR016C"	10510	16360	130	582	735	552	36	39	19	95	94	0	4316	5799	5168	102	144	295	85	81	0	0.130	0.123	0.121	0.161	2.443	0.109	0.904	120	709	4760	6396	-2.948	546	4214	699	5697	0
2	19	12	"iYDR032C-0"	"iYDR032C-0"	10680	16370	110	1051	960	402	36	41	27	100	100	0	776	688	317	102	150	298	73	55	0	1.506	1.577	1.586	1.700	1.757	1.080	0.400	80	526	1689	1510	0.591	1015	674	924	586	0
2	20	12	"iYDR034C"	"iYDR034C"	10910	16370	130	1061	1396	1005	35	40	23	97	96	0	1219	1628	1284	99	114	143	90	83	0	0.916	0.890	0.884	1.053	1.911	0.828	0.895	120	707	2146	2890	-0.126	1026	1120	1361	1529	0
2	21	12	"iYDR034C-A"	"iYDR034C-A"	11120	16360	130	2401	2874	2306	35	38	17	100	100	0	6025	7008	6102	100	114	110	91	88	0	0.399	0.411	0.426	0.512	2.227	0.382	0.912	120	647	8291	9747	-1.324	2366	5925	2839	6908	0
2	1	13	"iYDR335W"	"iYDR335W"	7110	16580	150	88	202	283	33	34	7	83	78	0	198	508	766	94	127	487	17	12	0	0.529	0.408	0.400	0.424	2.649	0.273	0.627	156	816	159	583	-0.919	55	104	169	414	0
2	2	13	"iYDR339C"	"iYDR339C"	7280	16570	150	35	47	38	34	36	13	19	12	0	100	169	753	97	111	222	3	0	0	0.333	0.181	0.414	0.360	3.215	0.007	0.010	156	692	4	85	-1.585	1	3	13	72	-50
2	3	13	"iYDR342C-1"	"iYDR342C-1"	7510	16580	120	1169	1192	804	34	38	18	100	98	0	650	798	580	99	110	89	81	73	0	2.060	1.657	1.678	1.890	2.078	1.571	0.885	120	625	1686	1857	1.043	1135	551	1158	699	0
2	4	13	"iYDR354W"	"iYDR354W"	7690	16580	100	365	342	210	34	37	16	93	86	0	341	370	492	98	109	122	66	48	0	1.362	1.132	1.509	1.370	2.335	0.255	0.148	80	474	574	580	0.446	331	243	308	272	0
2	5	13	"iYDR360W"	"iYDR360W"	7900	16580	120	295	509	448	34	39	33	91	81	0	314	517	439	97	106	105	64	50	0	1.203	1.131	1.192	1.330	2.313	1.073	0.849	120	642	478	895	0.266	261	217	475	420	0
2	6	13	"itK(CUU)D1"	"itK(CUU)D1"	8090	16580	110	618	569	317	34	36	21	98	96	0	1704	1393	901	98	108	82	91	85	0	0.364	0.413	0.419	0.492	1.930	0.372	0.879	80	559	2190	1830	-1.459	584	1606	535	1295	0
2	7	13	"iYDR379W"	"iYDR379W"	8310	16570	120	756	884	613	34	38	25	95	92	0	724	837	655	98	110	111	79	67	0	1.153	1.150	1.180	1.302	2.090	1.042	0.852	120	613	1348	1589	0.206	722	626	850	739	0
2	8	13	"iYDR383C"	"iYDR383C"	8490	16580	110	771	671	340	34	37	19	100	97	0	2339	2006	1145	100	116	156	90	87	0	0.329	0.334	0.343	0.415	2.077	0.310	0.902	80	499	2976	2543	-1.603	737	2239	637	1906	0
2	9	13	"iYDR387C"	"iYDR387C"	8690	16580	120	461	595	474	34	35	7	98	96	0	718	967	794	100	120	378	56	46	0	0.691	0.647	0.671	0.717	2.475	0.399	0.539	120	638	1045	1428	-0.533	427	618	561	867	0
2	10	13	"iYDR404C"	"iYDR404C"	8930	16570	120	150	471	624	35	38	14	93	86	0	164	327	347	102	114	192	32	22	0	1.855	1.938	1.844	1.939	2.393	1.403	0.385	120	683	177	661	0.891	115	62	436	225	0
2	11	13	"iYDR408C"	"iYDR408C"	9150	16570	100	387	694	641	36	43	30	91	90	0	196	251	178	108	161	380	17	0	0	3.989	4.601	3.681	3.628	2.411	4.311	0.437	80	497	439	801	1.996	351	88	658	143	0
2	12	13	"iYDR413C"	"iYDR413C"	9340	16570	110	141	288	256	36	49	80	62	40	0	449	754	685	106	173	489	40	30	0	0.306	0.389	0.378	0.404	2.175	0.374	0.821	80	509	448	900	-1.708	105	343	252	648	0
2	13	13	"itS(UGA)E-0"	"itS(UGA)E-0"	9490	16570	110	1024	1103	694	35	36	10	100	100	0	1315	1338	805	101	117	230	88	76	0	0.815	0.863	0.875	0.916	1.618	0.784	0.805	80	503	2203	2305	-0.296	989	1214	1068	1237	0
2	14	13	"iYER068W"	"iYER068W"	9730	16570	110	672	679	470	35	37	10	98	98	0	373	351	182	99	101	24	81	80	0	2.325	2.556	2.638	2.358	2.033	2.682	0.825	80	521	911	896	1.217	637	274	644	252	0
2	15	13	"iYER072W"	"iYER072W"	9910	16570	110	483	563	426	35	36	8	98	98	0	322	345	213	101	104	42	80	72	0	2.027	2.164	2.012	1.997	1.724	2.102	0.705	80	495	669	772	1.019	448	221	528	244	0
2	16	13	"iYER087W"	"iYER087W"	10100	16570	110	906	888	496	35	37	8	100	100	0	2129	1903	1136	101	108	85	87	87	0	0.429	0.473	0.488	0.549	1.913	0.429	0.863	80	550	2899	2655	-1.219	871	2028	853	1802	0
2	17	13	"iYER090W"	"iYER090W"	10330	16570	130	723	649	387	36	37	8	100	100	0	2511	2272	1355	102	120	236	88	82	0	0.285	0.282	0.287	0.284	1.893	0.263	0.849	120	709	3096	2783	-1.810	687	2409	613	2170	0
2	18	13	"iYER093C"	"iYER093C"	10520	16570	100	618	583	358	35	37	8	96	96	0	545	460	231	102	117	202	70	58	0	1.316	1.531	1.445	1.357	2.442	1.586	0.817	80	424	1026	906	0.396	583	443	548	358	0
2	19	13	"iYER106W"	"iYER106W"	10690	16570	120	1307	1718	1482	35	36	8	100	100	0	1676	2358	1952	102	116	181	90	79	0	0.808	0.746	0.779	0.701	2.112	0.742	0.894	120	580	2846	3939	-0.307	1272	1574	1683	2256	0
2	20	13	"iYER110C"	"iYER110C"	10900	16570	100	594	693	491	34	36	8	100	100	0	936	1001	630	100	102	26	95	95	0	0.670	0.731	0.724	0.758	1.877	0.736	0.882	80	474	1396	1560	-0.578	560	836	659	901	0
2	21	13	"iYER114C"	"iYER114C"	11110	16560	120	222	451	455	35	38	13	93	90	0	223	272	190	104	125	339	20	0	0	1.571	2.476	2.290	1.970	2.393	2.356	0.448	120	646	306	584	0.652	187	119	416	168	0
2	1	14	"iYER131W"	"iYER131W"	7100	16780	100	532	504	216	33	34	6	100	100	0	1539	1379	580	93	107	266	95	87	0	0.345	0.366	0.375	0.379	1.744	0.285	0.690	80	475	1945	1757	-1.535	499	1446	471	1286	0
2	2	14	"iYERCdelta14"	"iYERCdelta14"	7330	16780	100	441	428	250	34	35	8	98	95	0	593	522	300	95	142	713	16	0	0	0.817	0.923	0.904	0.947	1.663	0.739	0.660	80	524	905	821	-0.291	407	498	394	427	0
2	3	14	"itK(CUU)E2"	"itK(CUU)E2"	7530	16780	90	279	339	250	35	38	11	96	84	0	618	633	433	103	111	54	80	75	0	0.474	0.574	0.538	0.507	1.803	0.488	0.766	52	387	759	834	-1.078	244	515	304	530	0
2	4	14	"iYGL186C"	"iYGL186C"	7690	16770	80	769	672	381	36	79	146	82	75	0	400	367	169	106	123	82	82	71	0	2.493	2.437	2.304	2.235	1.413	2.328	0.738	52	327	1027	897	1.318	733	294	636	261	0
2	5	14	"iYGL182C"	"iYGL182C"	7940	16770	110	763	874	676	36	65	88	88	77	0	272	313	202	103	114	48	70	58	0	4.302	3.990	3.667	3.806	1.906	3.845	0.728	80	531	896	1048	2.105	727	169	838	210	0
2	6	14	"iYGL179C-1"	"iYGL179C-1"	8120	16780	90	344	421	246	35	44	32	96	94	0	285	280	113	99	118	217	42	0	0	1.661	2.133	2.077	2.012	2.095	2.304	0.707	52	387	495	567	0.732	309	186	386	181	0
2	7	14	"iYGL163C-1"	"iYGL163C-1"	8310	16770	110	705	908	671	35	39	23	93	91	0	367	397	256	97	132	465	30	0	0	2.481	2.910	2.727	2.791	1.715	2.753	0.535	80	550	940	1173	1.311	670	270	873	300	0
2	8	14	"iYGL159W"	"iYGL159W"	8530	16780	140	165	400	465	34	35	7	92	87	0	294	754	928	99	109	133	52	44	0	0.672	0.559	0.620	0.604	2.695	0.456	0.724	156	697	326	1021	-0.574	131	195	366	655	0
2	9	14	"iYGL157W"	"iYGL157W"	8720	16780	120	795	828	539	35	36	8	99	98	0	462	469	293	101	108	65	81	70	0	2.105	2.155	2.169	2.325	1.819	2.054	0.792	120	546	1121	1161	1.074	760	361	793	368	0
2	10	14	"iYGL139W"	"iYGL139W"	8930	16780	110	637	637	342	34	36	9	100	98	0	808	779	409	100	104	33	93	92	0	0.852	0.888	0.918	0.997	1.842	0.859	0.898	80	534	1311	1282	-0.232	603	708	603	679	0
2	11	14	"iYGL135W"	"iYGL135W"	9140	16770	120	464	656	509	34	37	33	99	94	0	483	587	364	99	131	283	61	39	0	1.120	1.275	1.299	1.234	1.658	1.347	0.868	120	521	814	1110	0.163	430	384	622	488	0
2	12	14	"iYGL130W"	"iYGL130W"	9290	16780	120	580	613	419	35	46	74	92	79	0	765	869	552	101	145	303	71	54	0	0.821	0.753	0.739	0.801	2.154	0.716	0.812	120	546	1209	1346	-0.285	545	664	578	768	0
2	13	14	"iYGL114W"	"iYGL114W"	9530	16770	120	307	433	339	35	38	13	92	86	0	464	723	636	101	121	222	59	45	0	0.749	0.640	0.653	0.710	1.871	0.531	0.822	120	549	635	1020	-0.416	272	363	398	622	0
2	14	14	"iYGL110C"	"iYGL110C"	9680	16760	150	66	82	53	35	38	13	60	53	0	127	160	92	99	111	165	14	1	0	1.107	0.770	0.635	0.679	2.747	0.458	0.521	156	750	59	108	0.147	31	28	47	61	-50
2	15	14	"iYGL105W"	"iYGL105W"	9910	16760	130	244	441	424	36	47	38	79	67	0	303	728	768	103	131	134	61	45	0	1.040	0.648	0.631	0.650	2.047	0.545	0.870	120	716	408	1030	0.057	208	200	405	625	0
2	16	14	"iYGR177C"	"iYGR177C"	10140	16770	120	384	501	376	36	47	39	92	80	0	605	811	872	102	139	178	69	54	0	0.692	0.656	0.765	0.779	2.441	0.379	0.454	120	592	851	1174	-0.531	348	503	465	709	0
2	17	14	"itL(CAA)G3"	"itL(CAA)G3"	10320	16770	120	824	900	638	36	36	7	100	100	0	977	962	573	101	123	253	78	65	0	0.900	1.003	0.912	0.985	2.034	0.918	0.653	120	502	1664	1725	-0.153	788	876	864	861	0
2	18	14	"iYGR185C"	"iYGR185C"	10510	16760	110	154	367	414	36	42	23	87	78	0	236	379	353	104	120	180	42	28	0	0.894	1.204	1.107	1.149	2.371	0.783	0.486	80	537	250	606	-0.162	118	132	331	275	0
2	19	14	"iYGR199W"	"iYGR199W"	10740	16770	140	142	211	170	35	40	21	83	68	0	666	1054	993	104	118	163	70	57	0	0.190	0.185	0.183	0.213	2.175	0.163	0.866	156	713	669	1126	-2.393	107	562	176	950	0
2	20	14	"iYGR203W"	"iYGR203W"	10930	16760	120	206	272	203	35	37	13	93	88	0	230	264	155	101	107	53	71	54	0	1.326	1.454	1.320	1.324	2.253	1.306	0.638	120	489	300	400	0.407	171	129	237	163	0
2	21	14	"iYGR207C"	"iYGR207C"	11100	16770	120	180	223	159	35	38	17	97	89	0	244	309	192	102	126	348	23	1	0	1.021	0.908	0.949	0.921	1.858	0.845	0.848	120	588	287	395	0.030	145	142	188	207	0
2	1	15	"iYGR221C"	"iYGR221C"	7090	16970	150	67	190	249	33	40	27	53	42	0	107	247	321	98	104	47	36	27	0	3.778	1.054	0.974	0.828	3.778	0.750	0.575	156	957	43	306	1.918	34	9	157	149	-50
2	2	15	"iYGR224W"	"iYGR224W"	7350	16980	110	490	591	450	35	48	38	83	80	0	615	567	442	104	152	705	37	0	0	0.890	1.201	1.137	1.267	1.743	0.113	0.078	80	534	966	1019	-0.167	455	511	556	463	0
2	3	15	"iYGR230W"	"iYGR230W"	7540	16980	130	354	440	331	35	43	28	95	88	0	444	483	306	103	123	155	67	51	0	0.935	1.066	1.014	1.072	2.028	1.025	0.788	120	600	660	785	-0.096	319	341	405	380	0
2	4	15	"iYGR247W"	"iYGR247W"	7710	16970	120	256	302	202	35	45	46	76	71	0	310	325	217	101	125	190	52	28	0	1.057	1.192	1.220	1.173	2.013	1.018	0.789	120	543	430	491	0.081	221	209	267	224	0
2	5	15	"iYGR250C-0"	"iYGR250C-0"	7930	16970	140	215	468	568	36	53	69	66	55	0	217	500	569	103	125	162	46	34	0	1.570	1.088	1.092	1.159	1.882	0.988	0.840	156	720	293	829	0.651	179	114	432	397	0
2	6	15	"iYGR253C-0"	"iYGR253C-0"	8130	16970	130	197	435	454	35	40	19	91	83	0	237	469	486	102	134	433	28	18	0	1.200	1.090	1.079	1.224	2.112	0.872	0.714	120	655	297	767	0.263	162	135	400	367	0
2	7	15	"iYHR186C"	"iYHR186C"	8330	16980	130	2482	2654	1880	36	39	19	100	99	0	5408	6006	4507	101	136	431	86	80	0	0.461	0.443	0.471	0.545	2.052	0.422	0.931	120	675	7753	8523	-1.117	2446	5307	2618	5905	0
2	8	15	"iYHR191C"	"iYHR191C"	8530	16970	120	467	517	342	35	37	16	95	90	0	558	572	374	99	114	102	77	68	0	0.941	1.019	1.014	1.046	1.860	0.968	0.908	120	546	891	955	-0.087	432	459	482	473	0
2	9	15	"iYHR196W"	"iYHR196W"	8730	16970	120	142	202	152	35	38	14	87	80	0	316	449	394	103	121	119	60	48	0	0.502	0.483	0.415	0.425	2.899	0.338	0.709	120	540	320	513	-0.993	107	213	167	346	0
2	10	15	"iYHRCdelta16-0"	"iYHRCdelta16-0"	8930	16970	120	2616	4097	3764	36	50	67	98	94	0	1873	2817	2722	104	132	158	90	80	0	1.458	1.497	1.508	1.689	1.789	1.457	0.905	120	608	4349	6774	0.544	2580	1769	4061	2713	0
2	11	15	"iYIL174W-1"	"iYIL174W-1"	9150	16960	120	261	656	793	35	50	68	74	62	0	215	405	424	101	122	121	48	35	0	1.982	2.043	1.730	1.763	2.249	1.964	0.761	120	579	340	925	0.987	226	114	621	304	0
2	12	15	"iYIL170W-1"	"iYIL170W-1"	9330	16960	110	600	925	933	36	41	19	95	91	0	503	584	508	102	111	81	67	62	0	1.406	1.844	1.581	1.849	2.012	1.866	0.904	80	490	965	1371	0.492	564	401	889	482	0
2	13	15	"iYIL153W"	"iYIL153W"	9510	16960	110	231	253	174	36	44	27	83	76	0	495	504	374	107	124	78	70	65	0	0.503	0.547	0.505	0.478	2.111	0.456	0.871	80	525	583	614	-0.993	195	388	217	397	0
2	14	15	"iYIL149C"	"iYIL149C"	9710	16970	120	465	621	518	35	40	23	99	96	0	371	471	329	103	121	102	68	56	0	1.604	1.592	1.578	1.665	1.887	1.623	0.845	120	617	698	954	0.682	430	268	586	368	0
2	15	15	"iYIL145C"	"iYIL145C"	9910	16960	110	579	985	959	37	53	74	95	82	0	336	405	290	101	126	179	55	41	0	2.306	3.118	2.634	3.062	2.272	3.122	0.668	80	569	777	1252	1.206	542	235	948	304	0
2	16	15	"iYIL129C"	"iYIL129C"	10130	16970	120	679	958	807	36	52	71	95	86	0	543	869	763	104	128	185	69	53	0	1.465	1.205	1.201	1.388	1.971	1.124	0.918	120	602	1082	1687	0.551	643	439	922	765	0
2	17	15	"iYIL125W"	"iYIL125W"	10330	16960	140	145	322	334	35	38	12	91	82	0	273	544	547	103	116	135	53	39	0	0.647	0.651	0.670	0.726	2.344	0.609	0.913	156	635	280	728	-0.628	110	170	287	441	0
2	18	15	"iYIL121W"	"iYIL121W"	10530	16970	130	313	556	544	37	47	44	95	82	0	483	793	755	105	120	73	81	72	0	0.730	0.754	0.766	0.828	1.986	0.722	0.918	120	584	654	1207	-0.454	276	378	519	688	0
2	19	15	"itR(ACG)J"	"itR(ACG)J"	10710	16970	130	638	661	437	35	41	38	93	90	0	2283	2214	1603	103	122	234	81	75	0	0.277	0.297	0.306	0.368	2.293	0.267	0.880	120	555	2783	2737	-1.854	603	2180	626	2111	0
2	20	15	"iYJL098W"	"iYJL098W"	10920	16960	120	154	196	147	35	38	14	85	75	0	332	452	593	101	112	64	70	64	0	0.515	0.459	0.470	0.438	2.312	0.190	0.362	120	587	350	512	-0.957	119	231	161	351	0
2	21	15	"iYJL093C"	"iYJL093C"	11110	16960	110	468	744	682	36	44	30	93	91	0	210	254	180	101	114	75	57	40	0	3.963	4.627	4.650	4.672	2.017	4.193	0.554	80	542	541	861	1.987	432	109	708	153	0
2	1	16	"iYJL074C"	"iYJL074C"	7090	17170	150	125	312	427	34	45	49	64	48	0	176	428	578	100	117	88	46	35	0	1.197	0.848	0.777	0.827	2.763	0.706	0.835	156	827	167	606	0.260	91	76	278	328	-50
2	2	16	"iYJL070C"	"iYJL070C"	7290	17170	150	44	107	127	36	61	75	25	19	0	105	165	257	105	131	166	10	2	0	100000.000	1.183	1.344	0.952	4.141	0.337	0.170	156	780	8	131	16.610	8	0	71	60	-50
2	3	16	"iYJL064W"	"iYJL064W"	7510	17180	110	129	208	173	36	59	73	60	38	0	182	206	136	104	123	160	31	8	0	1.192	1.686	1.433	1.391	2.544	0.307	0.132	80	493	171	274	0.254	93	78	172	102	0
2	4	16	"iSNR60"	"iSNR60"	7690	17170	150	47	123	183	35	57	80	22	14	0	105	146	134	103	128	161	10	7	0	6.000	2.047	1.222	0.790	5.048	0.707	0.282	156	732	14	131	2.585	12	2	88	43	-50
2	5	16	"iYJLCdelta5"	"iYJLCdelta5"	7940	17170	140	142	247	235	35	57	83	55	38	0	250	472	440	103	126	179	47	35	0	0.728	0.575	0.586	0.601	2.141	0.528	0.894	156	679	254	581	-0.458	107	147	212	369	0
2	6	16	"iYJL043W"	"iYJL043W"	8110	17180	110	241	301	200	34	36	11	100	98	0	444	892	3750	98	102	32	92	86	0	0.598	0.336	0.708	0.763	1.690	0.007	0.008	80	468	553	1061	-0.741	207	346	267	794	0
2	7	16	"iYJL029C"	"iYJL029C"	8300	17180	100	142	156	115	34	35	10	100	100	0	217	239	132	97	107	143	38	7	0	0.900	0.859	0.950	0.969	1.884	0.780	0.601	80	473	228	264	-0.152	108	120	122	142	0
2	8	16	"iYJL026W"	"iYJL026W"	8510	17170	110	250	239	149	35	39	20	86	78	0	408	431	284	101	112	86	73	67	0	0.700	0.618	0.594	0.566	2.113	0.490	0.777	80	547	522	534	-0.514	215	307	204	330	0
2	9	16	"iYJL022W"	"iYJL022W"	8710	17170	130	688	703	487	35	53	204	71	59	0	1866	2071	1556	104	135	219	88	79	0	0.371	0.340	0.344	0.378	1.664	0.311	0.914	120	544	2415	2635	-1.432	653	1762	668	1967	0
2	10	16	"iYKL121W"	"iYKL121W"	8870	17180	120	836	836	499	35	53	221	81	72	0	841	971	696	100	130	229	72	65	0	1.081	0.920	0.918	1.098	1.968	0.805	0.877	120	460	1542	1672	0.112	801	741	801	871	0
2	11	16	"iYKL117W"	"iYKL117W"	9040	17190	130	517	499	283	34	38	31	94	89	0	2818	2646	1614	99	106	51	95	92	0	0.178	0.183	0.192	0.213	1.961	0.156	0.820	120	570	3202	3012	-2.493	483	2719	465	2547	0
2	12	16	"iYKL111C"	"iYKL111C"	9230	17180	120	203	223	140	34	35	8	97	93	0	669	709	471	98	122	254	68	53	0	0.296	0.309	0.306	0.326	1.989	0.289	0.892	120	578	740	800	-1.756	169	571	189	611	0
2	13	16	"iYKL097W-A-0"	"iYKL097W-A-0"	9430	17180	120	581	602	366	35	36	9	100	100	0	337	336	177	100	120	239	49	7	0	2.304	2.403	2.429	2.521	1.843	0.753	0.113	120	611	783	803	1.204	546	237	567	236	0
2	14	16	"iYKL094W"	"iYKL094W"	9630	17180	120	858	848	470	35	36	12	100	100	0	1018	983	499	101	106	49	95	91	0	0.897	0.922	0.962	0.998	1.757	0.446	0.354	120	563	1740	1695	-0.156	823	917	813	882	0
2	15	16	"iYKL090W"	"iYKL090W"	9820	17180	120	361	314	179	35	37	10	98	95	0	280	259	120	100	108	83	65	53	0	1.811	1.755	1.829	1.911	2.013	1.322	0.436	120	617	506	438	0.857	326	180	279	159	0
2	16	16	"iYKL072W"	"iYKL072W"	10030	17150	90	251	317	216	36	43	31	90	78	0	438	491	370	101	128	225	59	44	0	0.638	0.721	0.648	0.782	2.066	0.435	0.555	52	418	552	671	-0.648	215	337	281	390	0
2	17	16	"iYKL071W"	"iYKL071W"	10250	17170	130	276	402	308	35	38	15	96	96	0	488	689	491	104	136	332	53	41	0	0.628	0.627	0.655	0.664	1.694	0.326	0.420	120	645	625	952	-0.672	241	384	367	585	0
2	18	16	"itV(AAC)K1-1"	"itV(AAC)K1-1"	10440	17170	120	701	708	393	36	43	42	96	93	0	807	764	427	105	126	190	81	70	0	0.947	1.020	1.018	1.149	1.756	0.955	0.845	120	557	1367	1331	-0.078	665	702	672	659	0
2	19	16	"iYKL056C"	"iYKL056C"	10650	17160	130	231	277	194	36	44	42	82	68	0	324	460	424	104	133	266	45	32	0	0.886	0.677	0.679	0.722	2.607	0.396	0.565	120	570	415	597	-0.174	195	220	241	356	0
2	20	16	"iYKL052C"	"iYKL052C"	10840	17170	120	614	755	496	35	37	12	99	98	0	343	370	224	102	126	281	43	12	0	2.402	2.687	2.716	3.054	1.885	2.308	0.418	120	518	820	988	1.265	579	241	720	268	0
2	21	16	"iYKL048C"	"iYKL048C"	11020	17170	130	881	802	450	35	36	12	100	99	0	646	650	390	99	111	103	85	70	0	1.547	1.392	1.414	1.681	2.103	1.288	0.859	120	668	1393	1318	0.629	846	547	767	551	0
2	1	17	"iYLR069C"	"iYLR069C"	7040	17370	130	858	762	482	33	36	16	97	96	0	1531	1457	1076	97	105	51	89	83	0	0.575	0.536	0.540	0.698	2.132	0.488	0.922	120	656	2259	2089	-0.798	825	1434	729	1360	0
2	2	17	"iYLR073C"	"iYLR073C"	7270	17380	120	500	475	253	35	39	22	95	94	0	513	495	276	102	115	104	79	69	0	1.131	1.120	1.151	1.221	1.902	0.932	0.706	120	608	876	833	0.178	465	411	440	393	0
2	3	17	"iYLR078C"	"iYLR078C"	7450	17370	110	646	570	303	34	38	26	97	92	0	977	879	538	99	103	40	86	83	0	0.697	0.687	0.699	0.820	1.959	0.511	0.695	80	490	1490	1316	-0.521	612	878	536	780	0
2	4	17	"iYLR094C"	"iYLR094C"	7630	17370	110	904	827	341	34	35	10	100	100	0	851	749	344	98	104	57	92	87	0	1.155	1.218	1.223	1.368	1.662	1.149	0.883	80	494	1623	1444	0.208	870	753	793	651	0
2	5	17	"iYLR098C"	"iYLR098C"	7830	17380	140	760	648	328	34	49	73	92	85	0	1042	876	480	99	121	152	82	74	0	0.770	0.790	0.809	0.886	1.746	0.718	0.880	156	657	1669	1391	-0.377	726	943	614	777	0
2	6	17	"iYLR104W"	"iYLR104W"	8040	17380	130	352	316	132	34	35	9	97	95	0	997	873	408	96	109	143	85	81	0	0.353	0.363	0.361	0.396	1.609	0.334	0.904	120	582	1219	1059	-1.503	318	901	282	777	0
2	7	17	"iYLR117C"	"iYLR117C"	8240	17370	140	3065	2697	1347	33	34	6	99	99	0	2888	2575	1385	98	100	35	93	92	0	1.087	1.075	1.071	1.170	1.727	1.048	0.948	156	676	5822	5141	0.120	3032	2790	2664	2477	0
2	8	17	"iYLR121C"	"iYLR121C"	8440	17370	130	756	649	312	35	45	47	90	88	0	313	294	149	102	108	54	78	70	0	3.417	3.198	3.249	3.150	2.413	2.869	0.815	120	613	932	806	1.773	721	211	614	192	0
2	9	17	"iYLR125W"	"iYLR125W"	8650	17370	140	1387	1205	622	36	57	186	89	83	0	3249	2639	1593	103	135	305	87	82	0	0.429	0.461	0.448	0.534	1.699	0.423	0.926	156	687	4497	3705	-1.219	1351	3146	1169	2536	0
2	10	17	"itD(GUC)L1"	"itD(GUC)L1"	8840	17370	130	369	335	138	35	52	202	74	20	0	727	663	318	99	146	356	74	36	0	0.532	0.532	0.524	0.586	1.570	0.650	0.516	120	556	962	864	-0.911	334	628	300	564	0
2	11	17	"iYLR147C"	"iYLR147C"	9070	17380	140	845	764	450	35	40	22	96	94	0	1350	1150	725	98	128	154	80	73	0	0.647	0.693	0.697	0.815	2.029	0.641	0.899	156	573	2062	1781	-0.628	810	1252	729	1052	0
2	12	17	"iYLR151C"	"iYLR151C"	9250	17380	130	974	879	339	34	37	14	100	99	0	3112	2780	1162	98	117	241	95	90	0	0.312	0.315	0.313	0.345	1.643	0.282	0.875	120	493	3954	3527	-1.681	940	3014	845	2682	0
2	13	17	"iYLR459W"	"iYLR459W"	9440	17380	130	1144	1156	570	35	35	9	100	100	0	1864	1758	831	97	119	241	90	86	0	0.628	0.675	0.661	0.710	1.536	0.666	0.937	120	558	2876	2782	-0.672	1109	1767	1121	1661	0
2	14	17	"iYLR461W-1"	"iYLR461W-1"	9640	17370	130	10835	10679	4548	35	36	8	100	100	0	7571	6863	2803	99	108	87	100	99	0	1.445	1.574	1.543	1.624	1.498	1.600	0.917	120	581	18272	17408	0.531	10800	7472	10644	6764	0
2	15	17	"iYML132W-0"	"iYML132W-0"	9840	17370	130	2510	2232	1067	36	40	30	100	100	0	3291	2887	1277	102	110	45	100	98	0	0.776	0.789	0.756	0.786	1.466	0.785	0.946	120	597	5663	4981	-0.366	2474	3189	2196	2785	0
2	16	17	"iYML117W-A"	"iYML117W-A"	10040	17370	130	1045	907	361	36	42	31	99	95	0	1174	1040	437	102	129	286	85	80	0	0.941	0.929	0.935	0.970	1.419	0.844	0.832	120	675	2081	1809	-0.087	1009	1072	871	938	0
2	17	17	"iYML113W"	"iYML113W"	10250	17370	130	1740	1546	719	35	37	17	99	99	0	2647	2340	1104	100	140	357	87	85	0	0.669	0.675	0.676	0.682	1.630	0.649	0.914	120	595	4252	3751	-0.579	1705	2547	1511	2240	0
2	18	17	"iYML109W"	"iYML109W"	10440	17370	120	420	389	130	35	37	18	98	96	0	508	480	148	100	109	58	94	91	0	0.944	0.932	0.927	0.935	1.559	0.920	0.909	120	529	793	734	-0.084	385	408	354	380	0
2	19	17	"iYML089C"	"iYML089C"	10640	17360	130	801	688	342	35	37	14	96	95	0	394	386	383	101	113	130	75	56	0	2.614	2.291	2.382	2.221	2.158	1.269	0.207	120	615	1059	938	1.386	766	293	653	285	0
2	20	17	"iYML085C"	"iYML085C"	10840	17360	130	482	436	217	36	41	23	95	91	0	499	464	275	101	123	180	78	58	0	1.121	1.102	1.137	1.193	1.735	0.887	0.608	120	602	844	763	0.164	446	398	400	363	0
2	21	17	"iYML081W"	"iYML081W"	11050	17360	130	759	646	310	35	39	21	95	95	0	801	710	310	101	115	221	80	75	0	1.034	1.003	1.011	1.033	1.659	0.999	0.907	120	714	1424	1220	0.049	724	700	611	609	0
2	1	18	"iYML068W"	"iYML068W"	7070	17580	130	442	419	172	33	35	12	100	99	0	428	413	185	96	103	70	86	80	0	1.232	1.218	1.251	1.265	1.489	1.078	0.750	120	622	741	703	0.301	409	332	386	317	0
2	2	18	"iYML064C"	"iYML064C"	7240	17590	120	914	855	300	34	37	32	98	97	0	634	587	215	98	138	494	58	0	0	1.642	1.679	1.706	1.780	1.504	1.617	0.846	120	496	1416	1310	0.715	880	536	821	489	0
2	3	18	"iYML060W"	"iYML060W"	7450	17570	130	626	526	273	34	40	24	95	90	0	1729	1454	776	100	152	440	78	71	0	0.363	0.363	0.361	0.394	1.919	0.307	0.805	120	713	2221	1846	-1.460	592	1629	492	1354	0
2	4	18	"iYMR222C"	"iYMR222C"	7680	17570	130	942	773	369	35	42	32	91	88	0	1862	1541	823	100	139	191	85	82	0	0.515	0.512	0.489	0.543	1.627	0.431	0.810	120	605	2669	2179	-0.958	907	1762	738	1441	0
2	5	18	"iYMR226C"	"iYMR226C"	7840	17570	130	583	500	237	35	40	29	91	85	0	636	580	298	97	114	114	81	78	0	1.017	0.963	0.993	1.000	1.415	0.835	0.784	120	532	1087	948	0.024	548	539	465	483	0
2	6	18	"iYMR230W"	"iYMR230W"	8050	17580	130	981	876	307	34	36	13	100	100	0	431	412	170	97	110	118	83	74	0	2.835	2.673	2.719	2.970	1.602	2.477	0.665	120	637	1281	1157	1.504	947	334	842	315	0
2	7	18	"iYMR245W"	"iYMR245W"	8260	17580	130	1126	1012	430	34	35	7	100	100	0	754	683	345	97	102	76	85	83	0	1.662	1.669	1.661	1.870	1.632	1.486	0.821	120	583	1749	1564	0.733	1092	657	978	586	0
2	8	18	"iYMRWdelta19-0"	"iYMRWdelta19-0"	8440	17570	130	2092	1756	925	35	44	50	96	93	0	2768	2315	1295	102	116	98	85	83	0	0.772	0.778	0.765	0.917	1.871	0.732	0.944	120	621	4723	3934	-0.374	2057	2666	1721	2213	0
2	9	18	"iYMR251W-A"	"iYMR251W-A"	8660	17580	130	394	342	141	35	42	44	92	85	0	668	610	286	102	133	294	74	45	0	0.634	0.604	0.591	0.668	1.793	0.513	0.803	120	642	925	815	-0.657	359	566	307	508	0
2	10	18	"iYMR267W"	"iYMR267W"	8870	17560	130	726	600	344	35	42	29	89	82	0	3879	3108	1949	99	162	344	76	74	0	0.183	0.188	0.185	0.202	1.673	0.173	0.896	120	597	4471	3574	-2.452	691	3780	565	3009	0
2	11	18	"iYMR271C"	"iYMR271C"	9070	17560	140	959	770	449	36	49	37	87	82	0	1112	929	614	101	172	258	68	64	0	0.913	0.886	0.870	0.936	2.108	0.758	0.764	156	568	1934	1562	-0.131	923	1011	734	828	0
2	12	18	"iYMR273C"	"iYMR273C"	9280	17570	140	1037	925	552	35	42	25	96	94	0	567	488	267	101	124	169	73	60	0	2.150	2.300	2.233	2.392	1.621	2.294	0.882	156	548	1468	1277	1.104	1002	466	890	387	0
2	13	18	"iYMR288W"	"iYMR288W"	9460	17570	130	550	475	204	35	39	29	95	90	0	812	716	338	99	114	123	85	83	0	0.722	0.713	0.696	0.727	1.407	0.648	0.853	120	530	1228	1057	-0.469	515	713	440	617	0
2	14	18	"iYMR292W"	"iYMR292W"	9660	17560	130	183	166	74	35	37	9	91	85	0	820	680	390	100	116	116	75	74	0	0.206	0.226	0.221	0.238	1.590	0.182	0.769	120	597	868	711	-2.282	148	720	131	580	0
2	15	18	"iYMR296C"	"iYMR296C"	9860	17570	130	1108	950	425	36	43	35	96	91	0	1286	1083	601	103	114	56	85	85	0	0.906	0.933	0.939	1.121	1.885	0.846	0.909	120	632	2255	1894	-0.142	1072	1183	914	980	0
2	16	18	"iYNL048W"	"iYNL048W"	10070	17560	130	381	371	226	35	40	30	94	86	0	423	474	377	99	113	161	75	50	0	1.068	0.896	0.938	1.004	1.684	0.718	0.829	120	629	670	711	0.095	346	324	336	375	0
2	17	18	"iYNL043C"	"iYNL043C"	10270	17560	130	776	659	301	35	44	31	90	88	0	1473	1258	604	101	130	130	87	85	0	0.540	0.539	0.535	0.548	1.393	0.499	0.901	120	590	2113	1781	-0.889	741	1372	624	1157	0
2	18	18	"iYNL040W"	"iYNL040W"	10470	17560	130	258	232	101	36	46	32	88	83	0	2003	1710	910	103	156	438	81	75	0	0.117	0.122	0.117	0.130	1.688	0.111	0.876	120	579	2122	1803	-3.097	222	1900	196	1607	0
2	19	18	"iYNL027W"	"iYNL027W"	10680	17570	140	612	563	296	36	41	20	94	92	0	9624	8783	5851	104	167	472	92	86	0	0.061	0.061	0.061	0.076	1.861	0.055	0.922	156	576	10096	9206	-4.047	576	9520	527	8679	0
2	20	18	"iYNL024C"	"iYNL024C"	10870	17570	140	747	629	300	35	43	35	96	92	0	3679	3068	1627	101	139	203	94	89	0	0.199	0.200	0.198	0.221	1.755	0.183	0.902	156	550	4290	3561	-2.329	712	3578	594	2967	0
2	21	18	"iYNL020C"	"iYNL020C"	11060	17570	130	545	479	193	35	38	23	98	96	0	2591	2287	1104	101	126	280	87	85	0	0.205	0.203	0.201	0.236	1.721	0.189	0.933	120	670	3000	2630	-2.288	510	2490	444	2186	0
2	1	19	"iYNL003C"	"iYNL003C"	7090	17780	140	1086	970	549	33	34	10	98	96	0	881	836	722	96	106	125	78	72	0	1.341	1.266	1.316	1.581	2.196	0.941	0.552	156	708	1838	1677	0.424	1053	785	937	740	0
2	2	19	"iYNR001C"	"iYNR001C"	7270	17770	130	1765	1387	758	35	54	79	94	89	0	2106	1692	1002	100	165	484	75	66	0	0.862	0.849	0.820	0.952	1.807	0.670	0.701	120	562	3736	2944	-0.214	1730	2006	1352	1592	0
2	3	19	"iYNR002C"	"iYNR002C"	7490	17780	130	457	436	138	35	55	79	96	94	0	599	570	222	102	172	475	57	0	0	0.849	0.857	0.859	0.944	1.702	0.785	0.841	120	601	919	869	-0.236	422	497	401	468	0
2	4	19	"iYNR018W"	"iYNR018W"	7660	17780	130	1153	1034	385	33	35	14	100	100	0	826	726	313	96	104	92	90	85	0	1.534	1.589	1.580	1.773	1.629	1.482	0.905	120	581	1850	1631	0.618	1120	730	1001	630	0
2	5	19	"iYNR022C"	"iYNR022C"	7880	17780	140	567	503	237	34	42	40	92	89	0	391	363	214	98	111	87	75	67	0	1.819	1.770	1.851	1.951	2.046	1.573	0.613	156	668	826	734	0.863	533	293	469	265	0
2	6	19	"iYNR027W"	"iYNR027W"	8070	17780	130	365	336	105	33	35	10	100	100	0	430	418	184	98	105	84	87	79	0	1.000	0.947	0.925	1.073	1.769	0.732	0.680	120	594	664	623	0.000	332	332	303	320	0
2	7	19	"iYOR064C"	"iYOR064C"	8280	17770	130	817	693	380	33	38	21	97	95	0	524	462	254	97	105	81	79	71	0	1.836	1.808	1.770	1.857	1.437	1.664	0.772	120	591	1211	1025	0.877	784	427	660	365	0
2	8	19	"iYOR068C"	"iYOR068C"	8470	17780	130	2032	1786	729	35	43	44	100	99	0	3868	3381	1636	101	125	144	93	92	0	0.530	0.534	0.518	0.622	1.732	0.486	0.907	120	568	5764	5031	-0.916	1997	3767	1751	3280	0
2	9	19	"iYOR071C"	"iYOR071C"	8660	17770	130	661	554	306	35	44	38	92	86	0	1030	946	625	101	132	147	79	71	0	0.674	0.614	0.628	0.732	2.081	0.516	0.810	120	611	1555	1364	-0.570	626	929	519	845	0
2	10	19	"iYOR086C"	"iYOR086C"	8900	17770	140	1407	1264	678	35	47	44	97	93	0	657	610	354	102	138	142	76	66	0	2.472	2.419	2.350	2.691	1.694	2.304	0.883	156	695	1927	1737	1.306	1372	555	1229	508	0
2	11	19	"iYOR090C"	"iYOR090C"	9080	17760	130	1348	1163	643	35	47	36	96	91	0	1210	1014	594	102	132	183	79	73	0	1.185	1.237	1.194	1.329	1.873	1.115	0.790	120	524	2421	2040	0.245	1313	1108	1128	912	0
2	12	19	"iYOR094W"	"iYOR094W"	9270	17770	130	782	681	316	35	44	32	99	91	0	708	629	327	101	126	173	78	70	0	1.231	1.223	1.241	1.363	1.847	1.044	0.746	120	527	1354	1174	0.299	747	607	646	528	0
2	13	19	"iYOR112W"	"iYOR112W"	9450	17760	130	1124	956	510	36	55	80	90	85	0	895	782	458	102	125	119	80	74	0	1.372	1.353	1.306	1.421	1.672	1.225	0.914	120	586	1881	1600	0.456	1088	793	920	680	0
2	14	19	"iYOR116C"	"iYOR116C"	9660	17760	130	1722	1438	686	36	53	75	97	90	0	865	753	385	102	127	139	81	77	0	2.210	2.154	2.059	2.418	1.815	2.045	0.823	120	660	2449	2053	1.144	1686	763	1402	651	0
2	15	19	"iYOR121C"	"iYOR121C"	9870	17770	130	660	590	205	35	37	16	99	99	0	1061	965	412	101	108	91	92	89	0	0.651	0.642	0.638	0.686	1.500	0.164	0.224	120	614	1585	1419	-0.619	625	960	555	864	0
2	16	19	"iYOR138C"	"iYOR138C"	10060	17770	130	638	574	219	35	36	7	100	100	0	575	568	231	100	103	41	93	92	0	1.269	1.152	1.176	1.198	1.593	1.073	0.826	120	630	1078	1007	0.344	603	475	539	468	0
2	17	19	"itG(CCC)O"	"itG(CCC)O"	10280	17760	130	132	125	50	35	39	21	85	76	0	241	220	97	103	120	119	57	6	0	0.703	0.769	0.677	0.683	1.806	0.483	0.558	120	641	235	207	-0.509	97	138	90	117	0
2	18	19	"iYOR146W"	"iYOR146W"	10490	17760	150	595	514	292	38	66	155	76	66	0	541	494	291	108	199	554	35	0	0	1.286	1.233	1.207	1.219	2.411	0.893	0.540	156	703	990	862	0.363	557	433	476	386	0
2	19	19	"iYPL228W"	"iYPL228W"	10700	17760	140	323	309	164	37	55	118	75	57	0	1540	1631	1181	102	191	565	66	53	0	0.199	0.178	0.186	0.230	1.869	0.150	0.873	156	515	1724	1801	-2.330	286	1438	272	1529	0
2	20	19	"iYPL224C"	"iYPL224C"	10870	17760	140	1915	1596	945	37	50	53	94	90	0	1646	1423	1015	104	135	172	80	71	0	1.218	1.182	1.196	1.372	2.095	1.075	0.907	156	502	3420	2878	0.284	1878	1542	1559	1319	0
2	21	19	"iYPL220W"	"iYPL220W"	11060	17770	130	1231	1103	464	36	52	60	97	96	0	1716	1489	735	105	134	209	90	85	0	0.742	0.771	0.753	0.860	1.719	0.701	0.893	120	640	2806	2451	-0.431	1195	1611	1067	1384	0
2	1	20	"iYPL203W"	"iYPL203W"	7080	17980	130	1579	1406	544	33	34	7	100	100	0	5187	4402	1988	95	102	107	99	96	0	0.304	0.319	0.306	0.362	1.911	0.301	0.902	120	762	6638	5680	-1.720	1546	5092	1373	4307	0
2	2	20	"iYPL199C"	"iYPL199C"	7300	17980	140	906	756	369	34	41	47	91	90	0	1280	1050	586	96	116	146	83	78	0	0.736	0.757	0.741	0.860	2.277	0.686	0.850	156	790	2056	1676	-0.441	872	1184	722	954	0
2	3	20	"iYPL195W"	"iYPL195W"	7470	17970	130	956	816	403	34	44	49	92	88	0	990	848	473	97	113	91	83	81	0	1.032	1.041	1.010	1.144	1.981	0.979	0.888	120	624	1815	1533	0.046	922	893	782	751	0
2	4	20	"itE(UUC)P"	"itE(UUC)P"	7680	17970	130	248	217	101	34	42	45	84	74	0	873	736	404	100	117	181	77	69	0	0.277	0.288	0.274	0.321	2.304	0.265	0.802	120	680	987	819	-1.853	214	773	183	636	0
2	5	20	"iYPL177C-0"	"iYPL177C-0"	7870	17970	130	1234	1009	546	34	45	49	91	89	0	894	777	462	103	111	47	83	80	0	1.517	1.447	1.388	1.571	1.829	1.350	0.885	120	643	1991	1649	0.601	1200	791	975	674	0
2	6	20	"iYPL174C"	"iYPL174C"	8070	17980	130	1646	1478	570	35	45	47	100	99	0	2001	1679	880	102	114	77	92	92	0	0.848	0.915	0.881	1.148	2.319	0.827	0.874	120	711	3510	3020	-0.237	1611	1899	1443	1577	0
2	7	20	"iYPL157W"	"iYPL157W"	8280	17970	130	867	770	362	34	37	19	100	98	0	1452	1258	691	98	107	76	90	87	0	0.615	0.634	0.640	0.728	2.031	0.568	0.876	120	695	2187	1896	-0.701	833	1354	736	1160	0
2	8	20	"iYPL153C"	"iYPL153C"	8470	17960	130	1406	1169	674	35	47	53	90	82	0	1636	1373	816	100	124	122	80	76	0	0.893	0.891	0.882	0.944	1.996	0.849	0.901	120	663	2907	2407	-0.164	1371	1536	1134	1273	0
2	9	20	"iYPL149W"	"iYPL149W"	8680	17960	130	658	635	395	36	51	56	91	83	0	961	935	661	102	137	257	70	65	0	0.724	0.719	0.735	0.856	2.285	0.675	0.873	120	697	1481	1432	-0.466	622	859	599	833	0
2	10	20	"itG(GCC)P2"	"itG(GCC)P2"	8880	17970	130	1015	941	438	35	38	15	100	100	0	605	577	287	99	111	74	91	84	0	1.937	1.895	1.950	2.099	1.973	1.903	0.717	120	676	1486	1384	0.954	980	506	906	478	0
2	11	20	"iYPR163C"	"iYPR163C"	9090	17970	140	1092	982	469	35	39	23	100	100	0	475	467	501	100	123	282	61	10	0	2.819	2.580	2.938	3.041	1.938	2.004	0.238	156	776	1432	1314	1.495	1057	375	947	367	0
2	12	20	"iYPR167C"	"iYPR167C"	9290	17970	140	1663	1412	681	35	37	17	96	96	0	1941	1713	817	99	120	287	89	82	0	0.884	0.853	0.875	0.800	2.067	0.781	0.798	156	727	3470	2991	-0.178	1628	1842	1377	1614	0
2	13	20	"iYPR183W"	"iYPR183W"	9470	17980	130	1974	1697	793	35	39	34	99	98	0	1839	1609	813	98	106	52	97	94	0	1.114	1.100	1.076	1.211	1.895	1.037	0.916	120	672	3680	3173	0.155	1939	1741	1662	1511	0
2	14	20	"iYPR187W"	"iYPR187W"	9670	17970	130	528	507	209	35	41	60	97	90	0	527	487	197	100	116	224	81	43	0	1.155	1.220	1.262	1.283	1.772	1.094	0.747	120	727	920	859	0.207	493	427	472	387	0
2	15	20	"iYPR191W"	"iYPR191W"	9880	17970	130	2856	2614	855	35	36	7	100	100	0	2998	2715	918	100	110	168	100	96	0	0.973	0.986	0.963	1.019	1.483	0.976	0.885	120	727	5719	5194	-0.039	2821	2898	2579	2615	0
2	16	20	"YALCdelta2"	"YALCdelta2"	10090	17960	130	1764	1478	794	36	37	8	100	99	0	4007	3348	1921	100	165	1507	75	63	0	0.442	0.444	0.444	0.530	2.055	0.421	0.923	120	682	5635	4690	-1.177	1728	3907	1442	3248	0
2	17	20	"YBLWTy2-1B"	"YBLWTy2-1B"	10280	17960	130	20964	17274	9743	38	65	235	100	98	0	17262	14085	7213	104	213	1550	94	87	0	1.220	1.233	1.222	1.140	1.528	1.243	0.947	120	694	38084	31217	0.286	20926	17158	17236	13981	0
2	18	20	"YBLWdelta10"	"YBLWdelta10"	10490	17960	130	17566	14642	9660	38	120	337	91	84	0	27347	21463	13286	105	301	783	91	80	0	0.643	0.684	0.696	0.671	1.761	0.686	0.933	120	674	44770	35962	-0.636	17528	27242	14604	21358	0
2	19	20	"YFRWdelta10"	"YFRWdelta10"	10690	17970	140	1584	1351	645	37	87	229	91	83	0	2679	2189	1198	100	232	620	82	70	0	0.600	0.629	0.635	0.724	2.001	0.526	0.843	156	776	4126	3403	-0.737	1547	2579	1314	2089	0
2	20	20	"YGRCTy1-2A"	"YGRCTy1-2A"	10890	17960	130	40149	32555	15961	38	51	93	100	100	0	36928	30568	14847	103	139	332	100	99	0	1.089	1.067	1.071	1.069	1.300	1.061	0.948	120	666	76936	62982	0.123	40111	36825	32517	30465	0
2	21	20	"YHLComega1"	"YHLComega1"	11100	17960	130	2280	1946	979	38	57	96	98	91	0	3515	3036	1671	107	147	324	85	83	0	0.658	0.651	0.651	0.733	1.564	0.604	0.922	120	783	5650	4837	-0.604	2242	3408	1908	2929	0
3	1	1	"PET112"	"YBL080C"	11450	14280	130	1229	1141	544	38	39	7	98	97	0	1463	1380	1202	92	99	62	88	87	0	0.869	0.856	0.911	0.981	1.870	0.415	0.348	120	698	2562	2391	-0.203	1191	1371	1103	1288	0
3	2	1	"YBL111C"	"YBL111C"	11640	14280	130	15868	14102	6201	42	43	10	100	100	0	9569	8255	4055	95	107	124	95	95	0	1.670	1.723	1.679	1.915	1.751	1.706	0.935	120	664	25300	22220	0.740	15826	9474	14060	8160	0
3	3	1	"YBR028C"	"YBR028C"	11850	14280	130	939	827	336	44	45	10	100	98	0	1892	1706	698	91	106	159	93	91	0	0.497	0.485	0.491	0.508	1.618	0.479	0.920	120	661	2696	2398	-1.009	895	1801	783	1615	0
3	4	1	"RHK1"	"YBL082C"	12030	14280	130	1425	1238	594	46	46	8	97	96	0	1211	1062	531	89	108	212	85	82	0	1.229	1.225	1.231	1.375	2.005	1.155	0.824	120	634	2501	2165	0.298	1379	1122	1192	973	0
3	5	1	"YBL113C"	"YBL113C"	12240	14270	140	16647	14535	7538	47	48	9	100	100	0	12866	10774	6100	92	98	76	97	95	0	1.300	1.356	1.335	1.602	2.043	1.335	0.929	156	802	29374	25170	0.378	16600	12774	14488	10682	0
3	6	1	"YBR030W"	"YBR030W"	12440	14270	130	705	615	284	47	48	10	93	91	0	933	828	399	93	107	124	84	82	0	0.783	0.773	0.756	0.771	1.705	0.740	0.848	120	661	1498	1303	-0.352	658	840	568	735	0
3	7	1	"CDC27"	"YBL084C"	12630	14270	130	1480	1378	541	47	48	14	100	100	0	3406	3080	1242	93	117	263	95	93	0	0.433	0.446	0.457	0.474	1.749	0.445	0.923	120	680	4746	4318	-1.209	1433	3313	1331	2987	0
3	8	1	"RER2"	"YBR002C"	12830	14270	120	1182	1030	527	47	48	14	95	95	0	7669	6399	3669	96	132	389	88	84	0	0.150	0.156	0.153	0.179	1.751	0.149	0.917	120	639	8708	7286	-2.738	1135	7573	983	6303	0
3	9	1	"YBR032W"	"YBR032W"	13050	14260	120	673	577	314	46	48	12	90	87	0	1281	1097	705	96	114	147	77	75	0	0.529	0.530	0.528	0.525	2.252	0.474	0.823	120	609	1812	1532	-0.918	627	1185	531	1001	0
3	10	1	"YBL086C"	"YBL086C"	13220	14260	120	783	727	355	45	47	12	98	97	0	352	378	480	94	105	81	78	65	0	2.860	2.401	2.926	3.016	1.873	1.501	0.215	120	598	996	966	1.516	738	258	682	284	0
3	11	1	"YBR004C"	"YBR004C"	13440	14270	130	813	719	305	44	45	8	99	96	0	11507	10118	4805	94	105	150	94	91	0	0.067	0.067	0.067	0.079	1.975	0.065	0.937	120	678	12182	10699	-3.892	769	11413	675	10024	0
3	12	1	"HMT1"	"YBR034C"	13630	14260	130	1578	1393	631	41	42	8	99	99	0	3401	2936	1444	94	114	180	90	86	0	0.465	0.476	0.469	0.530	1.905	0.458	0.918	120	702	4844	4194	-1.105	1537	3307	1352	2842	0
3	13	1	"YCL044C"	"YCL044C"	13850	14270	110	66	75	33	39	40	7	78	66	0	154	179	118	95	107	121	33	10	0	0.458	0.429	0.328	0.359	2.621	0.004	0.015	80	558	86	120	-1.128	27	59	36	84	0
3	14	1	"YCLX03C"	"YCLX03C"	14050	14260	120	1435	1240	576	37	38	7	98	98	0	3622	3074	1502	95	100	71	91	90	0	0.396	0.404	0.405	0.402	1.519	0.395	0.941	120	618	4925	4182	-1.335	1398	3527	1203	2979	0
3	15	1	"YCR022C"	"YCR022C"	14240	14270	130	2219	1924	794	37	37	6	100	99	0	3897	3410	1458	94	103	135	94	90	0	0.574	0.569	0.571	0.600	1.767	0.563	0.932	120	688	5985	5203	-0.801	2182	3803	1887	3316	0
3	16	1	"YCL046W"	"YCL046W"	14430	14260	90	121	151	107	36	37	7	94	88	0	197	316	275	94	106	165	40	23	0	0.825	0.518	0.470	0.489	3.061	0.380	0.689	52	395	188	337	-0.277	85	103	115	222	0
3	17	1	"YCLX05C"	"YCLX05C"	14640	14270	130	1844	1693	662	36	39	20	99	98	0	2942	2570	1098	93	106	161	91	90	0	0.635	0.669	0.661	0.757	1.992	0.651	0.914	120	701	4657	4134	-0.656	1808	2849	1657	2477	0
3	18	1	"YCR024C"	"YCR024C"	14840	14250	130	1678	1483	724	36	40	23	98	96	0	3615	3038	1608	94	125	276	86	83	0	0.466	0.492	0.469	0.578	2.018	0.457	0.901	120	745	5163	4391	-1.101	1642	3521	1447	2944	0
3	19	1	"YCL048W"	"YCL048W"	15080	14260	150	40	99	171	35	37	14	35	24	0	101	228	400	91	116	309	10	7	0	0.500	0.467	0.390	0.412	3.408	0.139	0.273	156	885	15	201	-1.000	5	10	64	137	-50
3	20	1	"YCLX07W"	"YCLX07W"	15240	14250	130	1582	1330	599	34	35	7	98	96	0	3441	2867	1437	90	107	304	90	87	0	0.462	0.467	0.467	0.516	1.564	0.414	0.851	120	583	4899	4073	-1.114	1548	3351	1296	2777	0
3	21	1	"YCR025C"	"YCR025C"	15440	14250	130	1025	856	450	34	35	10	98	93	0	717	602	334	94	106	240	73	64	0	1.591	1.618	1.610	1.813	1.752	1.528	0.919	120	781	1614	1330	0.670	991	623	822	508	0
3	1	2	"APA1"	"YCL050C"	11450	14470	130	113	143	87	38	38	7	95	93	0	303	374	253	96	102	81	81	58	0	0.362	0.378	0.374	0.382	1.709	0.329	0.830	120	650	282	383	-1.465	75	207	105	278	0
3	2	2	"YCLX09W"	"YCLX09W"	11660	14460	130	2552	2076	1103	39	46	42	98	94	0	2431	1906	1113	96	110	111	87	84	0	1.076	1.125	1.134	1.312	1.771	1.080	0.928	120	627	4848	3847	0.106	2513	2335	2037	1810	0
3	3	2	"RSG1"	"YCR027C"	11870	14470	130	2041	1772	760	39	46	42	97	95	0	5292	4531	2099	94	113	141	94	91	0	0.385	0.391	0.378	0.426	1.515	0.380	0.947	120	599	7200	6170	-1.377	2002	5198	1733	4437	0
3	4	2	"YDL211C"	"YDL211C"	12060	14470	130	454	578	410	42	43	9	98	95	0	336	501	678	91	105	120	82	51	0	1.682	1.307	1.646	1.519	1.951	0.491	0.201	120	565	657	946	0.750	412	245	536	410	0
3	5	2	"AAD4"	"YDL243C"	12260	14470	120	72	75	25	43	45	10	80	66	0	179	177	100	92	108	122	25	3	0	0.333	0.376	0.322	0.329	2.221	0.053	0.114	120	530	116	117	-1.585	29	87	32	85	0
3	6	2	"LUV1"	"YDR027C"	12450	14470	130	1021	910	343	45	45	9	100	100	0	2177	1942	730	94	120	275	94	90	0	0.469	0.468	0.476	0.476	1.376	0.454	0.933	120	600	3059	2713	-1.094	976	2083	865	1848	0
3	7	2	"YDL213C"	"YDL213C"	12650	14470	120	454	547	393	45	46	8	97	95	0	309	383	272	94	119	291	42	14	0	1.902	1.737	1.801	2.004	2.252	1.421	0.495	120	557	624	791	0.928	409	215	502	289	0
3	8	2	"HXT15"	"YDL245C"	12860	14460	120	5348	4618	2449	46	47	11	100	99	0	4371	3596	1893	97	101	30	95	94	0	1.241	1.307	1.294	1.433	1.611	1.311	0.931	120	531	9576	8071	0.311	5302	4274	4572	3499	0
3	9	2	"YDR029W"	"YDR029W"	13040	14470	130	440	403	141	46	48	12	98	95	0	557	513	180	98	117	174	86	77	0	0.858	0.860	0.841	0.852	1.414	0.595	0.546	120	581	853	772	-0.220	394	459	357	415	0
3	10	2	"GDH2"	"YDL215C"	13250	14460	130	900	840	416	46	47	8	96	95	0	922	856	472	96	109	148	84	80	0	1.034	1.045	1.022	1.037	1.800	0.915	0.821	120	633	1680	1554	0.048	854	826	794	760	0
3	11	2	"YDL247W"	"YDL247W"	13450	14450	130	533	620	411	46	47	9	100	99	0	475	586	397	97	112	166	72	51	0	1.288	1.174	1.180	1.310	1.812	1.055	0.833	120	611	865	1063	0.366	487	378	574	489	0
3	12	2	"YDR031W"	"YDR031W"	13660	14450	130	624	540	266	46	48	11	93	90	0	441	396	204	97	112	147	77	57	0	1.680	1.652	1.621	1.525	2.121	1.331	0.555	120	665	922	793	0.749	578	344	494	299	0
3	13	2	"TIM22"	"YDL217C"	13870	14460	130	899	1029	609	43	44	10	100	95	0	724	850	514	97	104	62	90	89	0	1.365	1.309	1.355	1.391	1.646	1.261	0.887	120	605	1483	1739	0.449	856	627	986	753	0
3	14	2	"NTH1"	"YDR001C"	14050	14460	130	238	272	187	39	39	7	91	90	0	1995	2177	1610	94	100	56	87	86	0	0.105	0.112	0.112	0.123	2.033	0.108	0.906	120	598	2100	2316	-3.256	199	1901	233	2083	0
3	15	2	"MRH1"	"YDR033W"	14250	14460	130	908	942	547	37	38	8	98	97	0	2036	2303	1543	94	100	43	91	90	0	0.449	0.410	0.418	0.473	1.961	0.377	0.938	120	648	2813	3114	-1.157	871	1942	905	2209	0
3	16	2	"YDR346C"	"YDR346C"	14470	14460	130	1632	1651	825	37	38	7	100	100	0	2241	2482	1354	95	108	179	93	91	0	0.743	0.676	0.692	0.736	1.562	0.634	0.870	120	654	3741	4001	-0.428	1595	2146	1614	2387	0
3	17	2	"LSM6"	"YDR378C"	14660	14460	140	857	825	301	36	37	7	100	100	0	427	406	155	95	106	179	83	39	0	2.473	2.537	2.514	2.708	1.545	2.497	0.858	156	639	1153	1100	1.306	821	332	789	311	0
3	18	2	"STE14"	"YDR410C"	14860	14470	120	2292	2073	830	36	38	13	100	100	0	4666	4077	1637	93	102	78	97	96	0	0.493	0.511	0.506	0.541	1.591	0.500	0.931	120	563	6829	6021	-1.019	2256	4573	2037	3984	0
3	19	2	"YDR348C"	"YDR348C"	15060	14470	110	237	262	132	35	36	7	97	96	0	476	541	306	93	100	79	87	85	0	0.527	0.507	0.505	0.556	1.771	0.309	0.578	80	477	585	675	-0.923	202	383	227	448	0
3	20	2	"YDR380W"	"YDR380W"	15260	14460	140	2928	2567	970	35	36	7	100	100	0	2570	2228	952	94	96	35	95	94	0	1.168	1.187	1.167	1.278	1.544	1.154	0.953	156	634	5369	4666	0.225	2893	2476	2532	2134	0
3	21	2	"YDR412W"	"YDR412W"	15460	14470	120	2305	2072	683	34	35	8	100	100	0	3129	2746	1021	95	96	28	95	95	0	0.749	0.769	0.759	0.833	1.593	0.746	0.944	120	637	5305	4689	-0.418	2271	3034	2038	2651	0
3	1	3	"TCM10"	"YDR350C"	11470	14670	130	2705	2389	985	38	39	8	100	100	0	1044	927	405	95	117	201	87	81	0	2.810	2.826	2.790	2.887	1.390	2.866	0.765	120	702	3616	3183	1.491	2667	949	2351	832	0
3	2	3	"RPP2B"	"YDR382W"	11670	14670	130	745	690	252	38	44	39	98	97	0	379	357	144	95	119	183	75	21	0	2.489	2.489	2.489	2.696	1.694	2.035	0.383	120	645	991	914	1.316	707	284	652	262	0
3	3	3	"ERD1"	"YDR414C"	11870	14680	130	2641	2361	885	37	39	10	100	99	0	2207	2046	840	94	101	65	93	92	0	1.232	1.191	1.168	1.297	1.635	1.191	0.919	120	597	4717	4276	0.301	2604	2113	2324	1952	0
3	4	3	"YDR352W"	"YDR352W"	12070	14660	130	3027	2470	1349	38	52	106	90	85	0	9142	8377	5539	95	139	334	85	83	0	0.330	0.294	0.309	0.359	1.885	0.273	0.917	120	631	12036	10714	-1.598	2989	9047	2432	8282	0
3	5	3	"YDR384C"	"YDR384C"	12280	14670	130	1592	1406	611	40	54	103	92	89	0	2277	1884	943	97	143	328	85	80	0	0.712	0.764	0.751	0.842	1.781	0.731	0.937	120	660	3732	3153	-0.490	1552	2180	1366	1787	0
3	6	3	"SYF1"	"YDR416W"	12490	14670	130	2750	2581	1225	40	42	11	100	99	0	2293	2085	1041	96	121	274	88	82	0	1.234	1.278	1.278	1.404	1.722	1.238	0.875	120	582	4907	4530	0.303	2710	2197	2541	1989	0
3	7	3	"SHC1"	"YER096W"	12660	14660	130	2102	1919	723	42	47	32	100	100	0	3142	2686	1197	95	134	293	94	86	0	0.676	0.724	0.698	0.782	1.491	0.673	0.879	120	600	5107	4468	-0.565	2060	3047	1877	2591	0
3	8	3	"LCP5"	"YER127W"	12880	14670	140	2434	2192	828	42	49	32	100	98	0	1319	1174	466	96	127	198	90	86	0	1.956	1.994	1.990	2.187	1.764	2.001	0.792	156	655	3615	3228	0.968	2392	1223	2150	1078	0
3	9	3	"BUR6"	"YER159C"	13070	14670	140	1285	1083	602	42	44	10	98	94	0	507	454	255	96	118	218	71	43	0	3.024	2.908	2.974	3.018	2.101	2.846	0.354	156	587	1654	1399	1.597	1243	411	1041	358	0
3	10	3	"UBP9"	"YER098W"	13260	14660	120	3231	2812	1197	44	49	22	100	98	0	5579	4682	2170	97	117	166	92	91	0	0.581	0.604	0.601	0.658	1.620	0.583	0.948	120	527	8669	7353	-0.783	3187	5482	2768	4585	0
3	11	3	"PAK1"	"YER129W"	13460	14660	120	2915	2709	1389	47	52	21	100	100	0	6918	6238	3576	101	113	90	99	96	0	0.421	0.434	0.429	0.479	1.523	0.414	0.946	120	642	9685	8799	-1.249	2868	6817	2662	6137	0
3	12	3	"SPT2"	"YER161C"	13690	14670	130	5554	4981	2013	47	49	12	100	100	0	2026	1798	765	99	106	63	90	90	0	2.858	2.904	2.829	3.036	1.561	3.013	0.925	120	658	7434	6633	1.515	5507	1927	4934	1699	0
3	13	3	"UBC6"	"YER100W"	13870	14660	130	2596	2348	984	43	46	24	99	96	0	3207	2785	1310	99	110	83	95	90	0	0.821	0.858	0.841	0.934	1.778	0.835	0.927	120	598	5661	4991	-0.284	2553	3108	2305	2686	0
3	14	3	"RPS26B"	"YER131W"	14080	14670	130	1997	1844	738	39	42	23	99	99	0	3045	2704	1105	97	107	80	93	92	0	0.664	0.692	0.677	0.747	1.687	0.685	0.941	120	662	4906	4412	-0.590	1958	2948	1805	2607	0
3	15	3	"YER163C"	"YER163C"	14290	14670	130	2538	2333	921	38	39	9	100	100	0	756	688	288	95	102	69	90	86	0	3.782	3.870	3.771	4.114	1.560	3.952	0.795	120	618	3161	2888	1.919	2500	661	2295	593	0
3	16	3	"RPS8B"	"YER102W"	14480	14670	130	2538	2311	918	38	39	10	100	100	0	944	888	358	94	103	91	90	90	0	2.941	2.863	2.826	3.291	1.994	2.940	0.863	120	564	3350	3067	1.556	2500	850	2273	794	0
3	17	3	"GLC7"	"YER133W"	14660	14660	130	2301	2149	687	37	38	8	100	100	0	2910	2618	970	97	104	88	95	95	0	0.805	0.838	0.807	0.952	1.993	0.807	0.927	120	600	5077	4633	-0.313	2264	2813	2112	2521	0
3	18	3	"PAB1"	"YER165W"	14890	14650	130	2055	1741	754	37	40	16	99	99	0	538	477	218	96	104	69	85	81	0	4.566	4.472	4.328	4.429	1.342	4.284	0.858	120	652	2460	2085	2.191	2018	442	1704	381	0
3	19	3	"CDC43"	"YGL155W"	15100	14660	140	2524	2180	1497	36	41	27	94	91	0	3865	3378	2419	97	115	116	85	83	0	0.660	0.653	0.644	0.752	2.005	0.633	0.949	156	575	6256	5425	-0.599	2488	3768	2144	3281	0
3	20	3	"COX4"	"YGL187C"	15270	14660	140	1328	1095	618	35	40	30	94	90	0	1358	1116	656	98	114	114	82	77	0	1.026	1.041	1.028	1.117	1.805	1.001	0.893	156	556	2553	2078	0.037	1293	1260	1060	1018	0
3	21	3	"YGL219C"	"YGL219C"	15480	14670	120	3500	3143	1065	35	36	7	100	100	0	1732	1559	577	95	99	51	95	94	0	2.117	2.123	2.086	2.279	1.613	1.859	0.484	120	598	5102	4572	1.082	3465	1637	3108	1464	0
3	1	4	"YGL157W"	"YGL157W"	11480	14880	130	2292	2149	806	38	39	9	100	100	0	974	890	371	96	124	342	85	72	0	2.567	2.659	2.701	2.892	1.668	2.698	0.805	120	725	3132	2905	1.360	2254	878	2111	794	0
3	2	4	"RPS26A"	"YGL189C"	11680	14880	130	2204	1970	730	37	39	9	99	99	0	4077	3636	1434	94	119	201	92	91	0	0.544	0.546	0.535	0.560	1.476	0.532	0.925	120	630	6150	5475	-0.878	2167	3983	1933	3542	0
3	3	4	"NIF3"	"YGL221C"	11890	14870	140	2707	2282	1147	37	38	10	100	100	0	1833	1517	841	95	111	154	86	82	0	1.536	1.579	1.549	1.844	1.778	1.536	0.898	156	673	4408	3667	0.619	2670	1738	2245	1422	0
3	4	4	"YGL159W"	"YGL159W"	12080	14870	130	1757	1497	653	38	51	103	90	89	0	2304	1937	921	98	132	322	85	83	0	0.779	0.793	0.767	0.848	1.609	0.771	0.932	120	640	3925	3298	-0.360	1719	2206	1459	1839	0
3	5	4	"COX13"	"YGL191W"	12300	14880	130	846	739	275	38	43	20	97	96	0	1081	968	386	97	138	627	77	10	0	0.821	0.805	0.790	0.783	1.522	0.238	0.237	120	597	1792	1572	-0.284	808	984	701	871	0
3	6	4	"YGL223C"	"YGL223C"	12460	14870	130	3186	2775	1067	38	41	16	100	100	0	3659	3152	1368	96	135	609	88	85	0	0.884	0.896	0.882	1.016	1.703	0.787	0.785	120	604	6711	5793	-0.179	3148	3563	2737	3056	0
3	7	4	"YGL161C"	"YGL161C"	12700	14880	120	2913	2558	1031	39	44	29	100	98	0	1769	1550	629	97	114	116	95	93	0	1.719	1.734	1.699	1.803	1.700	1.771	0.930	120	598	4546	3972	0.781	2874	1672	2519	1453	0
3	8	4	"YGL193C"	"YGL193C"	12890	14870	130	968	860	355	38	40	9	100	99	0	2733	2394	1103	94	107	167	94	90	0	0.352	0.357	0.351	0.386	1.471	0.353	0.928	120	542	3569	3122	-1.505	930	2639	822	2300	0
3	9	4	"GOG5"	"YGL225W"	13090	14870	140	2185	1893	899	38	40	10	100	98	0	5455	4589	2389	95	116	263	89	88	0	0.401	0.413	0.394	0.457	1.980	0.390	0.918	156	631	7507	6349	-1.320	2147	5360	1855	4494	0
3	10	4	"RNH70"	"YGR276C"	13280	14860	130	2441	2093	899	41	45	20	99	99	0	3706	3042	1491	96	115	220	88	87	0	0.665	0.697	0.702	0.814	1.718	0.663	0.933	120	612	6010	4998	-0.589	2400	3610	2052	2946	0
3	11	4	"YHL012W"	"YHL012W"	13490	14880	130	2213	2002	702	44	46	14	100	99	0	22217	19058	7123	96	103	36	100	100	0	0.098	0.103	0.100	0.104	1.490	0.100	0.933	120	648	24290	20920	-3.350	2169	22121	1958	18962	0
3	12	4	"YHL044W"	"YHL044W"	13690	14870	130	2301	2100	761	45	47	10	100	100	0	4119	3770	1450	98	103	45	98	96	0	0.561	0.560	0.537	0.608	1.592	0.389	0.618	120	598	6277	5727	-0.834	2256	4021	2055	3672	0
3	13	4	"YGR278W"	"YGR278W"	13880	14860	130	3717	3482	1199	43	47	25	100	100	0	3493	3072	1143	100	108	63	99	98	0	1.083	1.157	1.128	1.213	1.417	1.137	0.943	120	600	7067	6411	0.115	3674	3393	3439	2972	0
3	14	4	"YLF2"	"YHL014C"	14080	14870	130	2089	1909	609	41	43	13	100	100	0	17865	16423	5918	100	108	69	99	98	0	0.115	0.114	0.113	0.123	1.465	0.110	0.933	120	628	19813	18191	-3.117	2048	17765	1868	16323	0
3	15	4	"YHL046C"	"YHL046C"	14300	14860	130	11889	10458	4213	40	43	15	100	100	0	15547	13571	5403	99	120	283	95	95	0	0.767	0.773	0.784	0.820	1.381	0.788	0.928	120	640	27297	23890	-0.383	11849	15448	10418	13472	0
3	16	4	"YGR280C"	"YGR280C"	14500	14860	130	3173	2720	1249	38	42	25	99	97	0	1611	1358	633	98	104	55	91	90	0	2.072	2.129	2.115	2.291	1.551	2.146	0.924	120	558	4648	3942	1.051	3135	1513	2682	1260	0
3	17	4	"DUR3"	"YHL016C"	14670	14860	130	4204	3568	1461	38	42	24	100	100	0	24564	20795	9858	100	118	177	98	98	0	0.170	0.171	0.174	0.189	1.413	0.163	0.949	120	587	28630	24225	-2.554	4166	24464	3530	20695	0
3	18	4	"COS8"	"YHL048W"	14880	14870	130	8423	7517	2429	38	41	16	100	100	0	12653	10997	3914	101	121	174	96	96	0	0.668	0.686	0.682	0.738	1.508	0.684	0.946	120	668	20937	18375	-0.582	8385	12552	7479	10896	0
3	19	4	"BGL2"	"YGR282C"	15090	14850	130	1845	1631	733	37	43	31	97	95	0	3471	2994	1432	100	125	137	90	90	0	0.536	0.551	0.536	0.612	1.690	0.541	0.939	120	584	5179	4488	-0.899	1808	3371	1594	2894	0
3	20	4	"YHL018W"	"YHL018W"	15290	14850	130	2078	1733	898	37	54	68	95	90	0	3320	2574	1435	101	154	232	85	81	0	0.634	0.686	0.671	0.834	1.836	0.655	0.915	120	631	5260	4169	-0.657	2041	3219	1696	2473	0
3	21	4	"YHL050C"	"YHL050C"	15510	14850	130	24289	24429	12710	37	65	123	100	100	0	13672	11676	6434	99	146	217	95	93	0	1.787	2.107	2.059	2.466	1.767	2.088	0.932	120	689	37825	35969	0.837	24252	13573	24392	11577	0
3	1	5	"YIL086C"	"YIL086C"	11510	15080	100	156	246	253	37	38	9	100	98	0	227	399	460	95	171	1368	2	1	0	0.902	0.688	0.885	0.905	2.465	0.275	0.306	80	478	251	513	-0.150	119	132	209	304	0
3	2	5	"RHO3"	"YIL118W"	11710	15080	130	1425	1249	468	36	38	8	99	98	0	2076	1859	858	95	124	333	88	85	0	0.701	0.688	0.686	0.720	1.784	0.634	0.847	120	616	3370	2977	-0.512	1389	1981	1213	1764	0
3	3	5	"DNA43"	"YIL150C"	11910	15080	120	2748	2387	1145	36	38	10	100	100	0	2373	1965	905	96	123	357	90	81	0	1.191	1.258	1.239	1.310	1.811	1.269	0.892	120	529	4989	4220	0.252	2712	2277	2351	1869	0
3	4	5	"YIL088C"	"YIL088C"	12110	15080	130	3646	3187	1205	38	41	17	100	100	0	4173	3665	1436	100	114	170	95	92	0	0.886	0.883	0.886	0.928	1.874	0.879	0.919	120	632	7681	6714	-0.175	3608	4073	3149	3565	0
3	5	5	"YIL120W"	"YIL120W"	12310	15080	130	2590	2262	839	38	41	14	100	99	0	7564	6389	2680	99	144	662	93	90	0	0.342	0.354	0.350	0.384	1.813	0.336	0.927	120	540	10017	8514	-1.549	2552	7465	2224	6290	0
3	6	5	"YIL152W"	"YIL152W"	12490	15070	130	1730	1565	551	38	40	15	100	100	0	6229	5453	2282	98	136	633	93	91	0	0.276	0.285	0.288	0.318	1.760	0.269	0.925	120	551	7823	6882	-1.857	1692	6131	1527	5355	0
3	7	5	"YIL090W"	"YIL090W"	12680	15060	130	2896	2470	1108	38	45	33	99	97	0	2429	2134	1103	97	120	215	87	86	0	1.226	1.194	1.161	1.318	1.683	1.150	0.910	120	598	5190	4469	0.293	2858	2332	2432	2037	0
3	8	5	"YIL122W"	"YIL122W"	12900	15060	130	1881	1694	651	37	44	33	98	96	0	1868	1594	712	95	118	216	90	85	0	1.040	1.105	1.100	1.152	1.600	1.032	0.833	120	657	3617	3156	0.057	1844	1773	1657	1499	0
3	9	5	"IMP2'"	"YIL154C"	13090	15080	120	719	625	271	37	40	14	100	99	0	225	215	72	97	131	352	0	0	0	5.328	4.983	4.713	5.176	1.935	0.206	0.011	120	528	810	706	2.414	682	128	588	118	0
3	10	5	"YIL092W"	"YIL092W"	13300	15070	130	3295	2960	1035	38	40	13	100	100	0	5881	5092	1954	96	124	326	93	91	0	0.563	0.585	0.581	0.646	2.007	0.568	0.925	120	647	9042	7918	-0.829	3257	5785	2922	4996	0
3	11	5	"AYR1"	"YIL124W"	13500	15070	130	2069	1941	679	40	42	11	99	99	0	1383	1234	502	94	110	158	90	88	0	1.574	1.668	1.597	1.764	1.858	1.644	0.855	120	566	3318	3041	0.655	2029	1289	1901	1140	0
3	12	5	"UBP7"	"YIL156W"	13690	15070	130	3546	3215	1158	41	43	11	100	100	0	11751	10725	3985	97	108	88	100	100	0	0.301	0.299	0.301	0.304	1.530	0.292	0.930	120	582	15159	13802	-1.733	3505	11654	3174	10628	0
3	13	5	"BNA1"	"YJR025C"	13890	15060	120	1273	1157	538	40	46	54	93	90	0	1607	1366	727	100	107	69	87	87	0	0.818	0.882	0.839	0.979	2.057	0.821	0.889	120	560	2740	2383	-0.290	1233	1507	1117	1266	0
3	14	5	"CDC8"	"YJR057W"	14090	15060	130	2027	1808	683	39	43	15	99	98	0	1128	1001	406	99	117	266	87	81	0	1.932	1.961	1.902	1.977	1.497	1.980	0.909	120	614	3017	2671	0.950	1988	1029	1769	902	0
3	15	5	"GRR1"	"YJR090C"	14290	15070	130	830	760	296	39	41	13	98	97	0	1841	1644	698	99	140	501	88	78	0	0.454	0.467	0.454	0.499	2.119	0.304	0.584	120	614	2533	2266	-1.139	791	1742	721	1545	0
3	16	5	"YJR027W"	"YJR027W"	14490	15070	130	1881	1598	749	38	40	18	98	98	0	2961	2719	1428	100	162	1099	80	67	0	0.644	0.596	0.584	0.661	1.974	0.333	0.480	120	646	4704	4179	-0.634	1843	2861	1560	2619	0
3	17	5	"PTK2"	"YJR059W"	14710	15060	130	1428	1604	936	37	40	20	99	97	0	1459	1764	1170	99	176	1116	63	27	0	1.023	0.941	0.929	1.022	1.609	0.367	0.318	120	640	2751	3232	0.033	1391	1360	1567	1665	0
3	18	5	"BUD4"	"YJR092W"	14900	15070	130	287	292	124	37	40	18	95	92	0	624	623	290	99	139	447	66	5	0	0.476	0.487	0.479	0.477	1.653	0.102	0.179	120	602	775	779	-1.070	250	525	255	524	0
3	19	5	"YJR029W"	"YJR029W"	15100	15050	130	7055	5817	3340	38	48	41	99	95	0	10255	8518	5139	102	135	190	90	87	0	0.691	0.687	0.711	0.795	1.784	0.668	0.931	120	633	17170	14195	-0.533	7017	10153	5779	8416	0
3	20	5	"YJR061W"	"YJR061W"	15300	15070	130	327	322	149	37	51	56	90	88	0	832	792	388	100	149	271	84	66	0	0.396	0.412	0.402	0.416	2.108	0.322	0.728	120	612	1022	977	-1.336	290	732	285	692	0
3	21	5	"IME1"	"YJR094C"	15480	15050	130	1275	1269	673	37	51	85	95	90	0	2164	2118	1239	98	134	220	86	85	0	0.599	0.610	0.617	0.668	1.917	0.565	0.897	120	668	3304	3252	-0.739	1238	2066	1232	2020	0
3	1	6	"GEA1"	"YJR031C"	11500	15270	130	1208	1253	739	37	38	9	97	97	0	2293	2244	1343	93	157	1163	78	42	0	0.532	0.565	0.566	0.639	2.141	0.256	0.386	120	670	3371	3367	-0.910	1171	2200	1216	2151	0
3	2	6	"RPA12"	"YJR063W"	11680	15270	130	1054	898	517	37	41	19	92	91	0	410	394	229	96	120	326	47	5	0	3.239	2.889	2.930	3.102	1.530	2.735	0.795	120	576	1331	1159	1.695	1017	314	861	298	0
3	3	6	"SFC1"	"YJR095W"	11890	15260	130	919	844	456	38	41	18	93	91	0	1276	1180	682	97	118	310	80	75	0	0.747	0.744	0.743	0.752	1.840	0.568	0.685	120	637	2060	1889	-0.420	881	1179	806	1083	0
3	4	6	"YKR020W"	"YKR020W"	12130	15280	130	1080	980	491	38	43	27	100	99	0	876	775	396	99	114	94	89	87	0	1.341	1.393	1.457	1.572	2.145	1.376	0.837	120	613	1819	1618	0.423	1042	777	942	676	0
3	5	6	"MRS4"	"YKR052C"	12310	15260	130	538	533	231	38	41	11	98	97	0	3541	3180	1575	99	112	88	94	92	0	0.145	0.161	0.160	0.178	1.747	0.148	0.897	120	543	3942	3576	-2.783	500	3442	495	3081	0
3	6	6	"HBS1"	"YKR084C"	12500	15260	130	1399	1280	585	38	40	13	99	97	0	2232	1957	959	99	108	50	91	91	0	0.638	0.668	0.655	0.738	1.789	0.654	0.918	120	564	3494	3100	-0.648	1361	2133	1242	1858	0
3	7	6	"YKR022C"	"YKR022C"	12690	15260	130	1944	1810	966	38	45	31	97	95	0	9467	8164	4905	100	128	127	95	93	0	0.203	0.220	0.219	0.269	1.835	0.207	0.951	120	679	11273	9836	-2.297	1906	9367	1772	8064	0
3	8	6	"DYN1"	"YKR054C"	12910	15280	110	130	139	44	37	40	14	98	97	0	279	307	139	97	128	173	51	15	0	0.511	0.486	0.499	0.536	1.662	0.180	0.331	80	504	275	312	-0.969	93	182	102	210	0
3	9	6	"PRP16"	"YKR086W"	13090	15260	130	806	848	544	37	39	13	100	99	0	1826	2053	1347	97	116	249	89	85	0	0.445	0.415	0.422	0.458	1.568	0.381	0.883	120	643	2498	2767	-1.169	769	1729	811	1956	0
3	10	6	"DBP7"	"YKR024C"	13320	15270	120	425	489	410	38	40	14	98	97	0	1731	2107	1712	96	118	229	91	83	0	0.237	0.224	0.217	0.226	1.625	0.213	0.886	120	567	2022	2462	-2.079	387	1635	451	2011	0
3	11	6	"RNC1"	"YKR056W"	13490	15260	130	944	1021	548	38	39	9	100	99	0	765	754	412	96	121	257	80	62	0	1.354	1.494	1.509	1.639	1.624	1.274	0.614	120	582	1575	1641	0.438	906	669	983	658	0
3	12	6	"YKR088C"	"YKR088C"	13700	15260	130	583	647	418	38	42	50	90	88	0	951	1016	643	97	110	143	85	82	0	0.638	0.663	0.657	0.680	1.443	0.621	0.878	120	645	1399	1528	-0.648	545	854	609	919	0
3	13	6	"GCN3"	"YKR026C"	13910	15260	130	2560	2189	993	39	47	57	99	95	0	3088	2701	1228	99	110	81	97	92	0	0.843	0.826	0.822	0.865	1.478	0.834	0.935	120	631	5510	4752	-0.246	2521	2989	2150	2602	0
3	14	6	"GLG1"	"YKR058W"	14100	15270	120	2594	2422	1038	38	45	31	100	99	0	2459	2271	1063	97	107	59	95	94	0	1.082	1.097	1.113	1.218	1.581	1.077	0.946	120	529	4918	4558	0.114	2556	2362	2384	2174	0
3	15	6	"YKR090W"	"YKR090W"	14300	15260	120	696	809	508	38	40	11	96	95	0	726	789	494	100	128	433	65	34	0	1.051	1.119	1.117	1.114	1.680	0.554	0.354	120	569	1284	1460	0.072	658	626	771	689	0
3	16	6	"YLR231C"	"YLR231C"	14520	15260	130	2374	1890	986	38	43	25	97	97	0	1860	1485	863	99	116	120	81	78	0	1.327	1.336	1.328	1.661	2.046	1.309	0.935	120	648	4097	3238	0.408	2336	1761	1852	1386	0
3	17	6	"RED1"	"YLR263W"	14720	15270	130	1886	1830	1006	37	44	31	100	97	0	3008	2755	1572	100	116	144	90	87	0	0.636	0.675	0.661	0.764	1.869	0.659	0.957	120	595	4757	4448	-0.653	1849	2908	1793	2655	0
3	18	6	"YLR294C"	"YLR294C"	14910	15270	130	810	727	265	36	39	20	99	98	0	388	371	156	99	133	451	8	0	0	2.678	2.540	2.600	2.671	1.644	0.247	0.049	120	579	1063	963	1.421	774	289	691	272	0
3	19	6	"EST1"	"YLR233C"	15100	15260	130	2462	2233	810	37	42	33	99	96	0	2188	1950	823	98	139	455	87	83	0	1.160	1.186	1.173	1.296	1.615	1.138	0.923	120	614	4515	4048	0.214	2425	2090	2196	1852	0
3	20	6	"YLR265C"	"YLR265C"	15290	15270	130	1492	1429	425	35	37	11	98	98	0	6031	5482	1894	95	110	130	96	96	0	0.245	0.259	0.251	0.272	1.415	0.245	0.931	120	606	7393	6781	-2.026	1457	5936	1394	5387	0
3	21	6	"YLR296W"	"YLR296W"	15490	15250	130	464	403	174	35	39	18	96	90	0	233	218	89	99	116	140	46	1	0	3.201	3.092	2.867	3.114	2.270	2.155	0.255	120	695	563	487	1.679	429	134	368	119	0
3	1	7	"YLR235C"	"YLR235C"	11500	15470	130	1316	1105	549	37	40	17	95	94	0	1731	1427	783	96	106	114	82	80	0	0.782	0.802	0.795	0.869	2.146	0.756	0.903	120	708	2914	2399	-0.354	1279	1635	1068	1331	0
3	2	7	"BOP2"	"YLR267W"	11730	15470	140	2505	2154	994	37	44	31	97	96	0	1972	1650	852	98	110	79	89	86	0	1.317	1.364	1.335	1.673	2.145	1.323	0.906	156	617	4342	3669	0.397	2468	1874	2117	1552	0
3	3	7	"YHC1"	"YLR298C"	11910	15470	140	2162	1790	876	38	42	21	100	99	0	1311	1150	600	98	112	98	90	85	0	1.751	1.665	1.645	1.789	1.462	1.644	0.904	156	581	3337	2804	0.808	2124	1213	1752	1052	0
3	4	7	"THI7"	"YLR237W"	12100	15460	130	4977	4282	2085	39	74	183	95	90	0	3985	3416	1874	101	152	259	90	85	0	1.271	1.280	1.236	1.414	1.666	1.208	0.918	120	572	8822	7558	0.346	4938	3884	4243	3315	0
3	5	7	"YLR269C"	"YLR269C"	12320	15480	140	1386	1236	502	38	73	184	92	88	0	1031	901	408	100	147	252	83	76	0	1.448	1.496	1.474	1.609	1.552	1.431	0.893	156	569	2279	1999	0.534	1348	931	1198	801	0
3	6	7	"EXG1"	"YLR300W"	12480	15460	130	2702	2291	1043	38	52	83	96	94	0	1484	1271	647	99	114	79	88	85	0	1.923	1.922	1.897	2.166	1.714	1.858	0.927	120	551	4049	3425	0.944	2664	1385	2253	1172	0
3	7	7	"MVP1"	"YMR004W"	12720	15480	120	822	878	429	38	49	67	98	95	0	6746	7301	4118	100	121	108	99	97	0	0.118	0.117	0.117	0.132	1.906	0.109	0.932	120	581	7430	8041	-3.084	784	6646	840	7201	0
3	8	7	"IMP2"	"YMR035W"	12900	15460	120	1132	1022	549	37	39	10	98	98	0	2374	2103	1257	98	109	89	85	84	0	0.481	0.491	0.492	0.536	1.793	0.450	0.918	120	562	3371	2990	-1.056	1095	2276	985	2005	0
3	9	7	"SOV1"	"YMR066W"	13140	15470	130	896	901	424	38	41	15	98	97	0	3378	3267	1711	98	116	124	93	91	0	0.262	0.272	0.269	0.306	1.774	0.255	0.906	120	606	4138	4032	-1.935	858	3280	863	3169	0
3	10	7	"PLB2"	"YMR006C"	13310	15480	130	1362	1496	881	38	39	14	100	99	0	11773	12620	8154	97	118	206	98	98	0	0.113	0.116	0.116	0.129	1.655	0.109	0.927	120	516	13000	13981	-3.141	1324	11676	1458	12523	0
3	11	7	"MSN2"	"YMR037C"	13500	15470	130	2072	2023	789	38	39	8	100	100	0	1916	1896	882	101	119	231	94	91	0	1.121	1.106	1.110	1.252	1.684	1.026	0.836	120	610	3849	3780	0.164	2034	1815	1985	1795	0
3	12	7	"YMR068W"	"YMR068W"	13700	15470	130	1143	1121	391	38	41	17	100	100	0	869	834	329	100	114	175	93	86	0	1.437	1.475	1.469	1.569	1.562	1.372	0.733	120	627	1874	1817	0.523	1105	769	1083	734	0
3	13	7	"PLB1"	"YMR008C"	13920	15470	130	10121	8698	4236	38	44	29	100	100	0	15776	13637	6807	97	107	75	98	97	0	0.643	0.640	0.628	0.691	1.654	0.643	0.928	120	658	25762	22200	-0.637	10083	15679	8660	13540	0
3	14	7	"SUB1"	"YMR039C"	14130	15460	140	2666	2290	1165	38	40	15	99	97	0	969	862	460	99	104	61	87	83	0	3.021	2.952	2.917	3.171	1.629	2.925	0.903	156	631	3498	3015	1.595	2628	870	2252	763	0
3	15	7	"MOT3"	"YMR070W"	14310	15460	130	2541	2116	1027	38	43	23	100	98	0	2048	1779	970	101	110	55	92	91	0	1.286	1.238	1.259	1.402	1.648	1.190	0.920	120	545	4450	3756	0.362	2503	1947	2078	1678	0
3	16	7	"YMR010W"	"YMR010W"	14500	15470	130	2381	2127	792	38	44	26	100	99	0	6441	5577	2508	99	118	116	95	95	0	0.369	0.381	0.370	0.438	1.822	0.359	0.933	120	615	8685	7567	-1.437	2343	6342	2089	5478	0
3	17	7	"YMR041C"	"YMR041C"	14730	15470	140	2342	1916	939	37	40	16	100	99	0	2418	2058	1102	99	112	132	91	87	0	0.994	0.959	0.991	1.124	1.965	0.929	0.937	156	659	4624	3838	-0.009	2305	2319	1879	1959	0
3	18	7	"ABF2"	"YMR072W"	14920	15470	130	1051	925	385	36	39	11	99	98	0	2613	2259	984	99	112	176	91	90	0	0.404	0.412	0.407	0.421	1.692	0.392	0.898	120	562	3529	3049	-1.309	1015	2514	889	2160	0
3	19	7	"YNL046W"	"YNL046W"	15110	15470	130	2141	1870	821	36	36	7	100	98	0	1205	1080	464	96	100	51	92	90	0	1.898	1.864	1.853	2.041	1.818	1.926	0.877	120	611	3214	2818	0.925	2105	1109	1834	984	0
3	20	7	"TPM1"	"YNL079C"	15330	15470	130	2642	2339	892	35	36	6	100	100	0	1281	1117	431	96	104	68	93	92	0	2.200	2.257	2.248	2.285	1.473	2.322	0.917	120	568	3792	3325	1.138	2607	1185	2304	1021	0
3	21	7	"CYB5"	"YNL111C"	15500	15450	130	931	730	402	35	40	18	93	90	0	2591	2037	1284	100	124	166	80	75	0	0.360	0.359	0.360	0.416	1.722	0.331	0.918	120	651	3387	2632	-1.475	896	2491	695	1937	0
3	1	8	"ALG11"	"YNL048W"	11500	15660	130	4492	3606	1907	38	61	98	96	91	0	5547	4723	2654	102	149	185	87	85	0	0.818	0.772	0.769	0.882	1.860	0.756	0.938	120	739	9899	8189	-0.290	4454	5445	3568	4621	0
3	2	8	"YNL081C"	"YNL081C"	11730	15670	140	1012	889	600	38	66	105	83	72	0	5768	5273	3841	104	184	339	83	80	0	0.172	0.165	0.170	0.206	2.246	0.158	0.945	156	632	6638	6020	-2.540	974	5664	851	5169	0
3	3	8	"RPC19"	"YNL113W"	11910	15670	150	1396	1187	632	37	44	30	96	92	0	632	594	340	101	140	293	71	44	0	2.559	2.333	2.483	2.511	1.744	1.349	0.208	156	665	1890	1643	1.356	1359	531	1150	493	0
3	4	8	"YNL050C"	"YNL050C"	12150	15670	150	1611	1376	744	37	67	165	89	83	0	9993	8145	4881	102	150	286	90	85	0	0.159	0.166	0.164	0.204	2.328	0.154	0.909	156	709	11465	9382	-2.652	1574	9891	1339	8043	0
3	5	8	"YNL083W"	"YNL083W"	12350	15660	150	2737	2267	1252	37	44	38	95	92	0	2832	2399	1412	100	128	281	82	78	0	0.988	0.970	0.991	1.146	2.153	0.940	0.933	156	575	5432	4529	-0.017	2700	2732	2230	2299	0
3	6	8	"YNL115C"	"YNL115C"	12520	15660	130	3248	2844	1074	37	53	84	99	96	0	5370	4576	2086	99	133	236	93	91	0	0.609	0.627	0.617	0.735	1.762	0.590	0.932	120	554	8482	7284	-0.715	3211	5271	2807	4477	0
3	7	8	"COX5A"	"YNL052W"	12710	15660	130	988	841	397	37	46	36	96	92	0	875	756	400	100	132	224	78	66	0	1.227	1.226	1.201	1.328	1.503	1.144	0.904	120	597	1726	1460	0.295	951	775	804	656	0
3	8	8	"MKT1"	"YNL085W"	12940	15660	140	3294	2879	1686	38	47	32	99	97	0	5395	4848	3172	99	121	85	92	90	0	0.615	0.598	0.595	0.785	2.030	0.564	0.940	156	657	8552	7590	-0.702	3256	5296	2841	4749	0
3	9	8	"MLS1"	"YNL117W"	13130	15660	140	2491	2056	1199	38	41	15	98	96	0	2062	1764	1133	98	116	103	83	80	0	1.249	1.211	1.204	1.479	2.176	1.157	0.922	156	580	4417	3684	0.321	2453	1964	2018	1666	0
3	10	8	"YOL015W"	"YOL015W"	13320	15660	130	1167	1099	551	37	39	11	99	99	0	3303	3201	1854	101	112	97	89	87	0	0.353	0.343	0.338	0.388	1.831	0.314	0.925	120	509	4332	4162	-1.503	1130	3202	1062	3100	0
3	11	8	"YOL047C"	"YOL047C"	13500	15670	120	1750	1586	526	38	39	9	100	100	0	1004	914	371	103	112	122	95	89	0	1.900	1.909	1.835	2.083	1.715	1.828	0.824	120	525	2613	2359	0.926	1712	901	1548	811	0
3	12	8	"YOL079W"	"YOL079W"	13710	15650	120	454	408	224	38	40	10	95	92	0	660	655	415	104	111	111	83	71	0	0.748	0.672	0.644	0.674	1.737	0.547	0.793	120	559	972	921	-0.419	416	556	370	551	0
3	13	8	"YOL017W"	"YOL017W"	13910	15670	130	3984	3737	1066	38	39	10	100	100	0	12273	11127	3548	100	108	117	100	100	0	0.324	0.335	0.329	0.338	1.483	0.324	0.932	120	616	16119	14726	-1.625	3946	12173	3699	11027	0
3	14	8	"GSH2"	"YOL049W"	14110	15670	120	1196	1156	584	37	40	39	100	100	0	2543	2624	1568	99	118	228	96	92	0	0.474	0.443	0.458	0.482	1.676	0.398	0.891	120	532	3603	3644	-1.076	1159	2444	1119	2525	0
3	15	8	"IRA2"	"YOL081W"	14300	15660	120	335	404	261	37	40	17	100	99	0	638	761	563	100	118	198	77	64	0	0.554	0.555	0.602	0.600	1.703	0.142	0.223	120	598	836	1028	-0.852	298	538	367	661	0
3	16	8	"YOL019W"	"YOL019W"	14540	15660	140	3275	2657	1505	37	39	10	98	98	0	9572	8079	5023	98	108	80	94	90	0	0.342	0.328	0.326	0.417	2.262	0.306	0.924	156	666	12712	10601	-1.549	3238	9474	2620	7981	0
3	17	8	"GAL11"	"YOL051W"	14710	15660	120	4166	3813	1660	37	38	8	100	100	0	4209	3879	1992	96	106	59	99	99	0	1.004	0.998	1.025	1.094	1.841	0.941	0.851	120	500	8242	7559	0.006	4129	4113	3776	3783	0
3	18	8	"YOL083W"	"YOL083W"	14930	15670	130	2682	2326	885	36	37	7	100	100	0	1688	1508	650	97	119	248	90	85	0	1.663	1.623	1.670	1.761	1.732	1.540	0.767	120	629	4237	3701	0.734	2646	1591	2290	1411	0
3	19	8	"DIS3"	"YOL021C"	15120	15650	130	5129	4352	1906	36	39	20	100	100	0	7465	6049	2965	97	106	51	97	95	0	0.691	0.725	0.721	0.823	1.656	0.690	0.951	120	598	12461	10268	-0.533	5093	7368	4316	5952	0
3	20	8	"YOL053C-A"	"YOL053C-A"	15320	15650	130	844	765	294	35	41	24	99	98	0	884	807	347	99	112	66	95	91	0	1.031	1.031	1.017	1.096	1.414	0.970	0.920	120	597	1594	1438	0.043	809	785	730	708	0
3	21	8	"YOL085C"	"YOL085C"	15520	15650	120	244	225	87	35	40	19	95	90	0	277	260	100	100	118	93	76	45	0	1.181	1.188	1.161	1.229	2.156	0.685	0.387	120	598	386	350	0.240	209	177	190	160	0
3	1	9	"KIN4"	"YOR233W"	11520	15880	120	804	870	506	36	47	78	96	95	0	3154	3553	2123	99	128	203	95	93	0	0.251	0.241	0.234	0.255	1.647	0.234	0.945	120	622	3823	4288	-1.992	768	3055	834	3454	0
3	2	9	"RBL2"	"YOR265W"	11700	15880	130	979	886	295	36	41	27	100	96	0	1328	1211	481	101	147	343	87	82	0	0.769	0.766	0.770	0.816	1.635	0.683	0.832	120	570	2170	1960	-0.380	943	1227	850	1110	0
3	3	9	"TIM18"	"YOR297C"	11900	15880	120	1302	1274	322	36	39	19	100	100	0	1789	1732	422	102	130	294	100	99	0	0.750	0.760	0.749	0.758	1.361	0.681	0.771	120	542	2953	2868	-0.414	1266	1687	1238	1630	0
3	4	9	"SNR17A"	"YOR235W"	12110	15870	130	836	798	238	36	38	13	100	100	0	682	644	207	101	117	194	93	76	0	1.377	1.403	1.421	1.451	1.368	1.377	0.911	120	575	1381	1305	0.461	800	581	762	543	0
3	5	9	"YOR267C"	"YOR267C"	12300	15880	130	3582	3609	1370	36	37	9	100	100	0	4988	4631	1945	100	118	204	98	95	0	0.725	0.789	0.764	0.875	1.636	0.765	0.937	120	530	8434	8104	-0.463	3546	4888	3573	4531	0
3	6	9	"BUD7"	"YOR299W"	12500	15880	130	959	916	311	36	39	18	100	98	0	820	776	305	100	120	210	90	84	0	1.282	1.302	1.308	1.361	1.354	1.236	0.888	120	645	1643	1556	0.358	923	720	880	676	0
3	7	9	"HES1"	"YOR237W"	12690	15860	130	1619	1390	680	37	45	33	97	95	0	1522	1359	764	102	133	229	82	76	0	1.114	1.076	1.059	1.275	1.757	1.012	0.919	120	577	3002	2610	0.156	1582	1420	1353	1257	0
3	8	9	"PAC1"	"YOR269W"	12900	15860	140	2529	2224	1163	37	45	29	100	99	0	6623	5647	3606	101	119	82	92	89	0	0.382	0.394	0.409	0.562	2.394	0.360	0.945	156	758	9014	7733	-1.388	2492	6522	2187	5546	0
3	9	9	"RAX1"	"YOR301W"	13120	15860	130	446	441	219	37	41	16	97	93	0	778	751	401	100	113	82	85	83	0	0.603	0.621	0.630	0.689	1.723	0.599	0.901	120	689	1087	1055	-0.729	409	678	404	651	0
3	10	9	"YOR239W"	"YOR239W"	13330	15860	130	1325	1263	685	37	39	11	100	100	0	1596	1378	711	100	108	78	92	90	0	0.861	0.959	0.924	1.036	1.613	0.984	0.889	120	636	2784	2504	-0.216	1288	1496	1226	1278	0
3	11	9	"YOR271C"	"YOR271C"	13510	15860	130	856	840	423	38	40	15	97	97	0	448	429	207	103	108	46	85	83	0	2.371	2.460	2.455	2.735	1.719	2.387	0.859	120	620	1163	1128	1.246	818	345	802	326	0
3	12	9	"CPA1"	"YOR303W"	13720	15860	130	1555	1348	756	38	40	14	98	95	0	892	794	465	102	106	42	82	82	0	1.920	1.893	1.911	2.044	1.583	1.861	0.924	120	592	2307	2002	0.941	1517	790	1310	692	0
3	13	9	"YPL222W"	"YPL222W"	13900	15870	120	2959	2500	1136	37	41	38	100	100	0	2188	1859	875	101	113	131	98	95	0	1.400	1.401	1.373	1.497	1.582	1.378	0.935	120	546	5009	4221	0.486	2922	2087	2463	1758	0
3	14	9	"HFI1"	"YPL254W"	14140	15860	130	2121	1746	932	37	46	69	95	87	0	5763	4802	2868	102	153	502	85	80	0	0.368	0.364	0.377	0.405	1.521	0.340	0.947	120	599	7745	6409	-1.442	2084	5661	1709	4700	0
3	15	9	"YPR003C"	"YPR003C"	14310	15860	110	2636	2323	890	38	65	161	100	97	0	16411	14326	6625	105	333	1430	95	91	0	0.159	0.161	0.157	0.176	1.326	0.149	0.946	80	444	18904	16506	-2.650	2598	16306	2285	14221	0
3	16	9	"MMT2"	"YPL224C"	14500	15870	130	2518	2323	773	38	52	125	100	100	0	6767	6102	2109	100	233	1128	98	90	0	0.372	0.381	0.373	0.385	1.248	0.379	0.939	120	627	9147	8287	-1.427	2480	6667	2285	6002	0
3	17	9	"CLN2"	"YPL256C"	14700	15870	120	3296	3004	964	37	38	8	100	100	0	8037	7280	2621	98	124	277	100	100	0	0.411	0.413	0.421	0.428	1.281	0.401	0.936	120	541	11198	10149	-1.285	3259	7939	2967	7182	0
3	18	9	"HAL1"	"YPR005C"	14900	15870	120	2739	2504	773	36	37	7	100	100	0	6444	5722	2119	98	129	300	99	97	0	0.426	0.439	0.439	0.462	1.304	0.415	0.938	120	538	9049	8092	-1.231	2703	6346	2468	5624	0
3	19	9	"YPL226W"	"YPL226W"	15100	15870	130	4602	4346	1381	35	38	18	100	100	0	4781	4363	1465	97	117	198	100	100	0	0.975	1.011	1.013	1.028	1.190	1.000	0.967	120	616	9251	8577	-0.036	4567	4684	4311	4266	0
3	20	9	"THI21"	"YPL258C"	15310	15860	130	2772	2403	1033	35	38	15	100	100	0	4803	4132	1946	99	109	148	98	96	0	0.582	0.587	0.587	0.627	1.317	0.573	0.946	120	643	7441	6401	-0.781	2737	4704	2368	4033	0
3	21	9	"SPO69"	"YPR007C"	15520	15850	140	3004	2423	1362	35	38	20	99	98	0	8000	7035	4462	99	111	129	94	91	0	0.376	0.344	0.353	0.416	1.846	0.325	0.954	156	811	10870	9324	-1.412	2969	7901	2388	6936	0
3	1	10	"CET1"	"YPL228W"	11510	16080	120	3605	3405	1009	36	36	7	100	100	0	7319	6740	2095	101	115	167	100	100	0	0.494	0.507	0.501	0.514	1.211	0.501	0.953	120	652	10787	10008	-1.016	3569	7218	3369	6639	0
3	2	10	"YPL260W"	"YPL260W"	11730	16070	130	3737	3027	1428	36	38	13	100	98	0	7151	5719	3009	102	119	175	94	91	0	0.525	0.532	0.528	0.595	1.675	0.512	0.942	120	605	10750	8608	-0.930	3701	7049	2991	5617	0
3	3	10	"YPR009W"	"YPR009W"	11940	16070	140	994	868	514	36	38	13	99	96	0	8113	7155	4478	102	107	44	98	96	0	0.120	0.118	0.114	0.128	1.936	0.114	0.938	156	632	8969	7885	-3.064	958	8011	832	7053	0
3	4	10	"LTE1"	"YAL024C"	12140	16060	120	176	271	281	35	36	7	96	91	0	772	1413	1687	101	110	110	83	75	0	0.210	0.180	0.192	0.211	2.591	0.154	0.817	120	437	812	1548	-2.251	141	671	236	1312	0
3	5	10	"PEP1"	"YBL017C"	12300	16060	150	48	96	183	35	36	7	66	46	0	143	238	376	101	119	192	17	7	0	0.310	0.445	0.317	0.312	2.909	0.395	0.745	156	724	55	198	-1.692	13	42	61	137	-50
3	6	10	"ENA2"	"YDR039C"	12550	16070	80	121	231	326	37	38	8	94	90	0	254	399	431	102	112	118	69	32	0	0.553	0.653	0.490	0.497	2.277	0.710	0.819	52	273	236	491	-0.856	84	152	194	297	-100
3	7	10	"YFL019C"	"YFL019C"	12700	16060	150	48	72	66	36	39	12	49	30	0	121	156	123	101	109	59	26	13	0	0.600	0.655	0.394	0.443	3.893	0.353	0.470	156	803	32	91	-0.737	12	20	36	55	-100
3	8	10	"YGL066W"	"YGL066W"	12940	16070	90	78	138	165	35	37	8	82	75	0	180	270	295	100	106	64	57	36	0	0.538	0.606	0.497	0.475	2.006	0.218	0.316	52	403	123	273	-0.896	43	80	103	170	-100
3	9	10	"MNT2"	"YGL257C"	13140	16090	90	122	262	328	36	37	9	98	94	0	260	538	652	98	105	52	84	67	0	0.531	0.514	0.489	0.520	1.832	0.489	0.919	52	397	248	666	-0.914	86	162	226	440	-100
3	10	10	"YHR032W"	"YHR032W"	13330	16070	80	80	148	172	35	36	6	94	92	0	154	283	350	95	106	161	25	15	0	0.763	0.601	0.513	0.535	2.419	0.254	0.423	52	340	104	301	-0.391	45	59	113	188	-100
3	11	10	"YHR036W"	"YHR036W"	13540	16060	80	150	326	402	36	37	7	94	92	0	336	615	773	99	115	160	55	48	0	0.481	0.562	0.591	0.592	2.566	0.379	0.580	52	292	351	806	-1.056	114	237	290	516	-100
3	12	10	"YHR045W"	"YHR045W"	13700	16060	150	40	88	178	37	38	11	32	25	0	113	204	414	98	130	397	5	4	0	0.200	0.481	0.333	0.353	3.281	0.086	0.173	156	706	18	157	-2.322	3	15	51	106	-50
3	13	10	"STT4"	"YLR305C"	13900	16060	150	45	107	170	36	38	8	50	34	0	120	389	1496	98	106	54	26	19	0	0.409	0.244	0.531	0.531	3.059	0.027	0.052	156	624	31	362	-1.290	9	22	71	291	-50
3	14	10	"YLR422W"	"YLR422W"	14100	16060	150	42	92	144	36	40	20	27	21	0	114	195	268	101	114	77	17	12	0	0.462	0.596	0.413	0.456	3.220	0.475	0.768	156	635	19	150	-1.115	6	13	56	94	-50
3	15	10	"YML072C"	"YML072C"	14300	16060	150	40	51	38	37	54	128	2	0	0	98	119	83	101	247	1141	0	0	0	-1.000	0.778	0.381	0.355	3.060	0.117	0.851	156	712	0	32	Error	3	-3	14	18	-50
3	16	10	"SNR54"	"SNR54"	14530	16070	120	227	214	71	37	37	9	100	100	0	535	510	180	100	114	179	85	70	0	0.437	0.432	0.430	0.450	1.624	0.386	0.826	120	545	625	587	-1.195	190	435	177	410	0
3	17	10	"YMR046W-A"	"YMR046W-A"	14720	16050	130	4442	4145	2127	37	40	21	100	100	0	9857	8911	4444	99	108	68	96	95	0	0.451	0.466	0.470	0.504	1.534	0.465	0.953	120	624	14163	12920	-1.147	4405	9758	4108	8812	0
3	18	10	"YMRWdelta16"	"YMRWdelta16"	14950	16050	130	474	429	260	36	40	20	85	84	0	534	478	291	99	107	52	76	74	0	1.007	1.037	1.002	0.913	2.073	0.025	0.023	120	590	873	772	0.010	438	435	393	379	0
3	19	10	"YNRCdelta9"	"YNRCdelta9"	15140	16060	120	398	369	101	35	38	13	100	99	0	1230	1173	357	98	109	160	98	94	0	0.321	0.311	0.314	0.316	1.352	0.288	0.896	120	534	1495	1409	-1.641	363	1132	334	1075	0
3	20	10	"SNR50"	"SNR50"	15340	16060	120	211	197	70	35	38	29	93	88	0	272	255	89	97	109	165	55	2	0	1.006	1.025	1.016	1.063	1.930	0.931	0.748	120	500	351	320	0.008	176	175	162	158	0
3	21	10	"tR(ACG)O"	"tR(ACG)O"	15510	16060	120	130	137	60	35	39	32	90	75	0	284	296	129	97	104	54	88	76	0	0.508	0.513	0.497	0.530	1.754	0.426	0.734	120	565	282	301	-0.977	95	187	102	199	0
3	1	11	"YPLCdelta1"	"YPLCdelta1"	11520	16280	130	690	655	206	35	36	8	100	100	0	909	863	305	98	103	35	100	98	0	0.808	0.810	0.801	0.858	1.479	0.761	0.859	120	651	1466	1385	-0.308	655	811	620	765	0
3	2	11	"YPL183W-A"	"YPL183W-A"	11710	16260	130	548	440	248	36	41	19	88	85	0	1204	988	644	102	116	62	77	75	0	0.465	0.456	0.449	0.556	2.312	0.415	0.901	120	621	1614	1290	-1.106	512	1102	404	886	0
3	3	11	"IntYPL143W"	"IntYPL143W"	11930	16260	130	1210	1031	495	36	44	24	96	95	0	1055	932	480	107	121	64	87	84	0	1.238	1.206	1.169	1.351	2.090	1.145	0.902	120	587	2122	1820	0.308	1174	948	995	825	0
3	4	11	"tC(GCA)P2"	"tC(GCA)P2"	12120	16260	130	126	115	43	36	40	18	86	77	0	236	231	107	103	114	101	62	22	0	0.677	0.617	0.553	0.596	1.858	0.454	0.698	120	555	223	207	-0.563	90	133	79	128	0
3	5	11	"tN(GUU)P"	"tN(GUU)P"	12300	16280	130	16323	15182	4293	37	45	51	100	100	0	12150	11144	4266	103	130	223	100	99	0	1.352	1.372	1.360	1.515	1.586	1.309	0.917	120	581	28333	26186	0.435	16286	12047	15145	11041	0
3	6	11	"tI(AAU)P2"	"tI(AAU)P2"	12520	16260	130	824	863	528	38	48	53	96	91	0	1228	1144	713	104	134	196	84	74	0	0.699	0.793	0.756	0.913	2.051	0.674	0.724	120	652	1910	1865	-0.516	786	1124	825	1040	0
3	7	11	"itL(UAA)B2"	"itL(UAA)B2"	12720	16270	120	470	453	141	36	41	24	100	100	0	803	758	255	101	122	111	96	90	0	0.618	0.635	0.645	0.670	1.601	0.596	0.842	120	544	1136	1074	-0.694	434	702	417	657	0
3	8	11	"iYBR057C"	"iYBR057C"	12930	16270	140	5683	4743	2417	35	36	7	100	100	0	6848	5609	3206	98	110	111	92	91	0	0.837	0.854	0.842	1.047	2.204	0.818	0.916	156	681	12398	10219	-0.257	5648	6750	4708	5511	0
3	9	11	"iYBR060C-1"	"iYBR060C-1"	13120	16270	120	189	258	171	35	35	6	100	100	0	326	428	290	98	104	77	85	64	0	0.675	0.676	0.698	0.770	1.947	0.507	0.641	120	548	382	553	-0.566	154	228	223	330	0
3	10	11	"iYBR077C"	"iYBR077C"	13340	16270	130	1467	1322	468	35	35	6	100	100	0	1131	1057	426	98	104	87	95	92	0	1.386	1.342	1.345	1.405	1.507	1.316	0.908	120	629	2465	2246	0.471	1432	1033	1287	959	0
3	11	11	"iYBR081C"	"iYBR081C"	13510	16270	120	849	774	242	35	36	6	100	100	0	762	730	268	97	135	453	79	10	0	1.224	1.167	1.204	1.206	1.483	0.982	0.650	120	555	1479	1372	0.292	814	665	739	633	0
3	12	11	"iYBR083W"	"iYBR083W"	13720	16270	120	1176	1113	400	35	36	6	100	100	0	1146	1062	353	98	129	425	89	71	0	1.089	1.118	1.104	1.125	1.497	0.739	0.456	120	575	2189	2042	0.123	1141	1048	1078	964	0
3	13	11	"iYBR097W"	"iYBR097W"	13930	16260	140	474	440	213	35	36	7	97	94	0	1317	1151	572	98	102	43	91	90	0	0.360	0.385	0.386	0.379	1.622	0.367	0.913	156	633	1658	1458	-1.473	439	1219	405	1053	0
3	14	11	"iYBR103W"	"iYBR103W"	14140	16250	130	892	792	313	36	38	12	100	100	0	1465	1325	535	100	115	124	92	90	0	0.627	0.617	0.627	0.653	1.772	0.535	0.812	120	569	2221	1981	-0.673	856	1365	756	1225	0
3	15	11	"iYBR107C"	"iYBR107C"	14350	16270	120	1236	1135	430	35	38	13	100	100	0	858	807	304	100	132	266	86	76	0	1.584	1.556	1.610	1.613	1.610	1.522	0.729	120	491	1959	1807	0.664	1201	758	1100	707	0
3	16	11	"iYBR126C"	"iYBR126C"	14520	16250	130	1342	1232	602	35	37	13	100	98	0	2653	2359	1205	100	112	147	90	89	0	0.512	0.530	0.516	0.579	1.561	0.504	0.880	120	607	3860	3456	-0.966	1307	2553	1197	2259	0
3	17	11	"iYBR130C"	"iYBR130C"	14760	16260	120	894	831	297	36	40	23	100	97	0	416	389	144	98	108	62	89	85	0	2.698	2.732	2.765	2.793	1.519	2.734	0.831	120	567	1176	1086	1.432	858	318	795	291	0
3	18	11	"iYBR135W"	"iYBR135W"	14930	16260	140	1381	1313	699	35	37	13	99	99	0	1193	1089	537	100	118	340	82	71	0	1.231	1.292	1.252	1.314	1.904	1.323	0.847	156	639	2439	2267	0.300	1346	1093	1278	989	0
3	19	11	"iYDL248W-0"	"iYDL248W-0"	15140	16260	130	1310	1361	541	35	36	8	100	100	0	2137	2161	862	99	117	357	96	92	0	0.626	0.643	0.631	0.668	1.450	0.567	0.800	120	580	3313	3388	-0.677	1275	2038	1326	2062	0
3	20	11	"iYDL246C-1"	"iYDL246C-1"	15330	16250	130	1216	1130	622	35	40	29	100	95	0	1306	1202	698	99	111	107	88	85	0	0.978	0.993	0.999	1.072	1.674	0.919	0.891	120	578	2388	2198	-0.031	1181	1207	1095	1103	0
3	21	11	"iYDL243C"	"iYDL243C"	15540	16250	130	1134	992	572	35	41	29	94	91	0	1030	883	509	99	112	110	82	77	0	1.180	1.221	1.187	1.308	1.940	1.097	0.749	120	671	2030	1741	0.239	1099	931	957	784	0
3	1	12	"iYDL227C-0"	"iYDL227C-0"	11540	16460	130	1512	1281	713	35	38	11	100	97	0	2191	1768	1071	101	117	116	85	81	0	0.707	0.747	0.767	0.840	1.539	0.699	0.921	120	674	3567	2913	-0.501	1477	2090	1246	1667	0
3	2	12	"iYDL225W"	"iYDL225W"	11760	16460	130	806	756	389	36	41	19	97	95	0	6145	5390	2979	107	128	85	95	94	0	0.128	0.136	0.138	0.155	1.603	0.129	0.928	120	602	6808	6003	-2.971	770	6038	720	5283	0
3	3	12	"iYDL220C"	"iYDL220C"	11930	16460	130	628	575	263	37	41	18	98	95	0	738	667	326	107	123	83	89	84	0	0.937	0.961	0.884	1.011	1.512	0.891	0.850	120	596	1222	1098	-0.094	591	631	538	560	0
3	4	12	"iYDL207W"	"iYDL207W"	12150	16470	140	1099	920	459	37	40	13	95	95	0	889	767	417	104	123	213	76	71	0	1.353	1.332	1.333	1.611	2.093	1.124	0.693	156	632	1847	1546	0.436	1062	785	883	663	0
3	5	12	"iYDL203C"	"iYDL203C"	12330	16470	130	801	718	326	36	40	32	92	91	0	1037	934	442	103	119	145	87	85	0	0.819	0.821	0.816	0.866	1.451	0.755	0.873	120	550	1699	1513	-0.288	765	934	682	831	0
3	6	12	"iYDL199C"	"iYDL199C"	12530	16450	130	340	311	133	37	42	25	90	88	0	330	303	140	103	118	106	76	54	0	1.335	1.370	1.306	1.382	2.000	0.871	0.443	120	641	530	474	0.417	303	227	274	200	0
3	7	12	"iYDL183C-1"	"iYDL183C-1"	12730	16460	130	1997	1787	709	36	40	18	98	96	0	1307	1154	517	102	112	97	89	86	0	1.627	1.664	1.616	1.774	1.387	1.597	0.940	120	583	3166	2803	0.703	1961	1205	1751	1052	0
3	8	12	"iYDL179W"	"iYDL179W"	12920	16460	130	671	614	219	36	39	15	100	100	0	464	451	163	102	119	145	86	60	0	1.754	1.656	1.691	1.743	1.460	1.387	0.530	120	567	997	927	0.811	635	362	578	349	0
3	9	12	"iYDL175C"	"iYDL175C"	13110	16460	120	609	550	227	35	36	7	100	100	0	993	933	433	99	109	98	95	92	0	0.642	0.618	0.626	0.652	1.532	0.428	0.578	120	553	1468	1349	-0.639	574	894	515	834	0
3	10	12	"iYDR127W"	"iYDR127W"	13320	16470	130	487	445	220	35	35	7	95	90	0	789	699	323	99	109	104	87	84	0	0.655	0.683	0.671	0.624	1.907	0.655	0.889	120	595	1142	1010	-0.610	452	690	410	600	0
3	11	12	"iYDR131C"	"iYDR131C"	13520	16460	130	724	651	282	35	36	7	96	96	0	659	601	273	100	113	119	85	78	0	1.233	1.230	1.223	1.311	1.499	1.002	0.621	120	550	1248	1117	0.302	689	559	616	501	0
3	12	12	"iYDR137W"	"iYDR137W"	13690	16470	130	634	557	230	35	36	7	99	97	0	964	856	376	102	108	114	90	85	0	0.695	0.692	0.673	0.730	1.359	0.621	0.850	120	560	1461	1276	-0.525	599	862	522	754	0
3	13	12	"iYDR155C"	"iYDR155C"	13920	16450	130	625	552	259	36	37	8	95	94	0	453	415	197	101	110	180	73	47	0	1.673	1.643	1.626	1.503	2.166	1.607	0.841	120	632	941	830	0.743	589	352	516	314	0
3	14	12	"iYDR161W"	"iYDR161W"	14120	16460	140	910	802	431	36	38	12	98	96	0	2740	2382	1384	100	120	209	89	85	0	0.331	0.336	0.329	0.382	1.819	0.320	0.914	156	657	3514	3048	-1.595	874	2640	766	2282	0
3	15	12	"iYDR165W"	"iYDR165W"	14320	16450	140	398	338	174	36	38	13	93	89	0	811	713	404	102	122	183	76	69	0	0.511	0.494	0.492	0.535	1.858	0.332	0.619	156	620	1071	913	-0.970	362	709	302	611	0
3	16	12	"iYDR177W"	"iYDR177W"	14530	16460	130	907	856	329	36	38	14	100	100	0	491	491	165	99	113	151	93	75	0	2.222	2.092	2.150	2.129	1.548	1.904	0.509	120	593	1263	1212	1.152	871	392	820	392	0
3	17	12	"iYDR180W"	"iYDR180W"	14710	16460	130	491	443	176	35	36	7	97	96	0	2527	2328	813	97	100	30	100	100	0	0.188	0.183	0.178	0.172	1.428	0.181	0.932	120	608	2886	2639	-2.414	456	2430	408	2231	0
3	18	12	"iYDR184C"	"iYDR184C"	14930	16450	130	711	641	291	35	36	9	97	94	0	1223	1051	471	100	118	356	85	71	0	0.602	0.637	0.632	0.639	1.344	0.621	0.948	120	582	1799	1557	-0.732	676	1123	606	951	0
3	19	12	"iYDR204W"	"iYDR204W"	15110	16460	120	676	604	228	35	43	55	93	92	0	440	407	149	104	196	637	0	0	0	1.908	1.878	1.922	2.030	1.711	0.296	0.101	120	556	977	872	0.932	641	336	569	303	0
3	20	12	"iYDR208W"	"iYDR208W"	15310	16450	140	806	758	427	35	47	80	87	84	0	1227	1069	613	102	142	258	81	71	0	0.685	0.748	0.752	0.757	1.899	0.690	0.845	156	756	1896	1690	-0.545	771	1125	723	967	0
3	21	12	"itI(UAU)D"	"itI(UAU)D"	15530	16450	130	606	552	227	35	40	33	96	95	0	694	664	256	99	117	127	92	85	0	0.960	0.915	0.903	0.940	1.559	0.552	0.473	120	698	1166	1082	-0.059	571	595	517	565	0
3	1	13	"iYDR521W"	"iYDR521W"	11520	16660	140	775	667	402	35	39	16	90	89	0	547	514	320	99	113	115	74	65	0	1.652	1.523	1.480	1.476	2.167	1.092	0.515	156	864	1188	1047	0.724	740	448	632	415	0
3	2	13	"iYDR525W"	"iYDR525W"	11750	16660	130	388	368	210	35	39	16	96	95	0	312	368	309	102	146	781	3	0	0	1.681	1.252	1.505	1.465	1.942	0.031	0.022	120	655	563	599	0.749	353	210	333	266	0
3	3	13	"iYDR528W"	"iYDR528W"	11950	16670	130	820	688	355	36	38	11	97	96	0	2627	2145	1236	102	109	57	90	88	0	0.310	0.319	0.327	0.378	1.858	0.299	0.931	120	550	3309	2695	-1.687	784	2525	652	2043	0
3	4	13	"iYDR541C-0"	"iYDR541C-0"	12110	16670	130	1774	1645	815	38	40	11	100	100	0	2989	2648	1429	105	134	279	87	85	0	0.602	0.632	0.638	0.731	1.628	0.592	0.917	120	504	4620	4150	-0.732	1736	2884	1607	2543	0
3	5	13	"iYDR544C"	"iYDR544C"	12310	16670	130	24737	20896	10337	38	47	76	100	99	0	10935	9004	4502	105	138	280	94	92	0	2.281	2.344	2.300	2.396	1.403	2.336	0.970	120	546	35529	29757	1.189	24699	10830	20858	8899	0
3	6	13	"iYEL073C-0"	"iYEL073C-0"	12510	16680	130	2305	2002	957	35	42	70	98	97	0	1869	1579	809	102	115	122	89	86	0	1.285	1.332	1.358	1.529	1.767	1.298	0.934	120	655	4037	3444	0.361	2270	1767	1967	1477	0
3	7	13	"iYEL063C"	"iYEL063C"	12720	16660	130	1600	1351	721	36	43	53	95	90	0	936	814	459	103	127	283	74	61	0	1.878	1.850	1.878	2.037	1.547	1.597	0.582	120	622	2397	2026	0.909	1564	833	1315	711	0
3	8	13	"iYEL059W"	"iYEL059W"	12900	16660	110	931	876	486	37	60	127	90	82	0	535	515	264	106	125	137	81	67	0	2.084	2.051	2.014	2.114	1.532	1.908	0.681	80	504	1323	1248	1.059	894	429	839	409	0
3	9	13	"iYEL055C"	"iYEL055C"	13110	16670	120	1765	1503	786	36	43	61	95	94	0	4740	4329	2323	100	112	81	100	95	0	0.373	0.347	0.328	0.356	1.430	0.332	0.900	120	611	6369	5696	-1.424	1729	4640	1467	4229	0
3	10	13	"iYEL042W"	"iYEL042W"	13330	16660	140	1917	1907	1357	35	38	16	96	92	0	1164	1256	946	99	118	157	79	70	0	1.767	1.618	1.628	1.858	1.724	1.565	0.917	156	727	2947	3029	0.821	1882	1065	1872	1157	0
3	11	13	"iYEL038W"	"iYEL038W"	13540	16660	130	445	394	203	35	39	18	92	90	0	2059	1879	1147	105	119	117	88	83	0	0.210	0.202	0.203	0.226	1.674	0.183	0.902	120	544	2364	2133	-2.253	410	1954	359	1774	0
3	12	13	"itS(AGA)E"	"itS(AGA)E"	13710	16650	130	611	535	334	36	40	24	93	91	0	487	441	261	105	115	116	72	63	0	1.505	1.485	1.536	1.564	2.006	1.232	0.665	120	579	957	835	0.590	575	382	499	336	0
3	13	13	"iYFL044C"	"iYFL044C"	13920	16670	130	627	580	254	36	40	23	98	96	0	580	541	249	104	114	180	81	66	0	1.242	1.245	1.244	1.396	1.805	0.887	0.533	120	639	1067	981	0.312	591	476	544	437	0
3	14	13	"iYFL039C"	"iYFL039C"	14140	16670	140	1643	1357	731	35	36	7	98	98	0	706	622	333	100	119	310	71	48	0	2.653	2.533	2.582	2.769	1.729	2.365	0.655	156	636	2214	1844	1.408	1608	606	1322	522	0
3	15	13	"iYFL035C-A"	"iYFL035C-A"	14330	16660	140	532	448	201	35	36	8	96	94	0	1062	939	429	99	121	285	83	73	0	0.516	0.492	0.486	0.478	1.545	0.334	0.610	156	602	1460	1253	-0.954	497	963	413	840	0
3	16	13	"iYFL020C"	"iYFL020C"	14520	16660	130	1680	1498	663	35	36	8	100	99	0	4664	3943	1578	99	107	103	98	95	0	0.360	0.381	0.364	0.372	1.303	0.371	0.940	120	592	6210	5307	-1.473	1645	4565	1463	3844	0
3	17	13	"iYFL017C"	"iYFL017C"	14750	16660	140	313	279	157	34	36	9	93	89	0	759	631	348	99	104	53	85	80	0	0.423	0.461	0.451	0.461	1.628	0.430	0.878	156	657	939	777	-1.242	279	660	245	532	0
3	18	13	"iYFL013W-A"	"iYFL013W-A"	14930	16660	130	1102	918	487	35	41	40	96	91	0	947	803	423	103	143	338	75	64	0	1.264	1.261	1.206	1.298	1.528	1.176	0.863	120	533	1911	1583	0.338	1067	844	883	700	0
3	19	13	"iYFR001W"	"iYFR001W"	15110	16680	110	566	510	266	36	45	60	87	81	0	4686	3811	1832	104	199	558	87	83	0	0.116	0.128	0.123	0.119	1.562	0.124	0.934	80	508	5112	4181	-3.112	530	4582	474	3707	0
3	20	13	"iYFR005C"	"iYFR005C"	15320	16680	110	624	593	218	36	51	97	93	91	0	2334	2107	667	102	153	293	96	96	0	0.263	0.278	0.266	0.268	1.251	0.289	0.896	80	528	2820	2562	-1.924	588	2232	557	2005	0
3	21	13	"iYFR007W"	"iYFR007W"	15540	16660	140	576	575	383	35	40	43	89	85	0	1897	1854	1252	102	117	135	85	83	0	0.301	0.308	0.305	0.326	1.691	0.301	0.879	156	808	2336	2292	-1.730	541	1795	540	1752	0
3	1	14	"iYFR019W"	"iYFR019W"	11520	16870	130	357	331	134	35	37	12	99	96	0	1382	1224	526	101	116	247	87	80	0	0.251	0.264	0.262	0.278	1.560	0.199	0.722	120	688	1603	1419	-1.992	322	1281	296	1123	0
3	2	14	"iYFR021W"	"iYFR021W"	11750	16880	140	987	835	430	35	37	13	99	99	0	1230	1084	537	103	148	789	66	11	0	0.845	0.815	0.810	0.835	1.606	0.241	0.239	156	660	2079	1781	-0.243	952	1127	800	981	0
3	3	14	"iYFR025C"	"iYFR025C"	11920	16860	130	117	111	51	36	38	9	84	81	0	240	229	102	104	150	849	0	0	0	0.596	0.600	0.539	0.469	2.245	0.396	0.568	120	556	217	200	-0.748	81	136	75	125	0
3	4	14	"iYGL013C"	"iYGL013C"	12140	16860	150	2073	1748	1155	37	43	31	92	90	0	3065	2644	1859	108	128	175	82	78	0	0.689	0.675	0.680	0.762	1.905	0.643	0.929	156	616	4993	4247	-0.538	2036	2957	1711	2536	0
3	5	14	"iYGL009C"	"iYGL009C"	12330	16860	140	2852	2524	1617	38	54	85	92	87	0	6152	5717	4071	109	144	208	87	85	0	0.466	0.443	0.457	0.503	1.940	0.371	0.801	156	540	8857	8094	-1.103	2814	6043	2486	5608	0
3	6	14	"iYGL006W"	"iYGL006W"	12510	16880	130	787	721	334	36	40	26	98	96	0	11923	9814	5189	105	119	89	99	99	0	0.064	0.071	0.067	0.081	1.785	0.066	0.918	120	468	12569	10394	-3.976	751	11818	685	9709	0
3	7	14	"iYGR011W"	"iYGR011W"	12720	16870	140	1534	1451	968	36	38	18	96	93	0	2771	2514	1732	103	132	331	78	73	0	0.561	0.587	0.564	0.656	1.791	0.544	0.854	156	698	4166	3826	-0.833	1498	2668	1415	2411	0
3	8	14	"iYGR015C"	"iYGR015C"	12950	16870	140	683	650	362	36	53	113	89	76	0	2172	1820	990	104	134	306	87	78	0	0.313	0.358	0.355	0.372	1.713	0.339	0.848	156	639	2715	2330	-1.676	647	2068	614	1716	0
3	9	14	"iYGR020C"	"iYGR020C"	13130	16870	130	1296	1208	532	35	36	7	100	99	0	1529	1298	546	99	118	240	89	85	0	0.882	0.978	0.965	0.989	1.399	0.777	0.640	120	570	2691	2372	-0.181	1261	1430	1173	1199	0
3	10	14	"iYGR034W"	"iYGR034W"	13350	16870	130	963	813	374	35	38	16	99	97	0	5749	5160	2281	102	114	127	99	97	0	0.164	0.154	0.151	0.148	1.383	0.152	0.959	120	607	6575	5836	-2.605	928	5647	778	5058	0
3	11	14	"iYGR038W"	"iYGR038W"	13550	16860	130	723	624	297	36	37	8	99	98	0	1974	1722	768	105	113	76	95	94	0	0.368	0.364	0.360	0.355	1.630	0.359	0.934	120	530	2556	2205	-1.444	687	1869	588	1617	0
3	12	14	"iYGR039W"	"iYGR039W"	13710	16870	120	559	527	224	36	38	13	100	100	0	570	532	205	103	109	56	93	88	0	1.120	1.145	1.118	1.163	1.543	1.106	0.823	120	506	990	920	0.163	523	467	491	429	0
3	13	14	"iYGR055W"	"iYGR055W"	13940	16860	140	1301	1126	732	36	38	13	98	95	0	846	785	542	102	121	345	64	51	0	1.700	1.596	1.561	1.714	1.959	1.566	0.854	156	617	2009	1773	0.766	1265	744	1090	683	0
3	14	14	"iYGR059W"	"iYGR059W"	14110	16870	120	483	441	224	36	38	15	95	95	0	400	364	168	100	123	379	28	0	0	1.490	1.534	1.489	1.600	1.730	1.449	0.732	120	511	747	669	0.575	447	300	405	264	0
3	15	14	"iYGR062C"	"iYGR062C"	14340	16850	130	368	356	191	35	37	9	98	95	0	538	486	215	101	121	280	70	19	0	0.762	0.834	0.771	0.771	1.711	0.176	0.164	120	627	770	706	-0.392	333	437	321	385	0
3	16	14	"iYHR001W"	"iYHR001W"	14560	16860	140	1163	975	549	35	37	9	98	98	0	5836	5562	3359	102	108	94	97	95	0	0.197	0.172	0.171	0.178	1.605	0.164	0.927	156	623	6862	6400	-2.346	1128	5734	940	5460	0
3	17	14	"iYHR004C"	"iYHR004C"	14730	16860	130	791	682	297	36	37	8	98	96	0	5824	4799	2305	103	109	65	97	97	0	0.132	0.138	0.137	0.145	1.372	0.133	0.951	120	507	6476	5342	-2.922	755	5721	646	4696	0
3	18	14	"iYHRCdelta4"	"iYHRCdelta4"	14940	16850	150	2028	1634	946	36	44	51	94	92	0	2969	2589	1612	105	128	134	89	86	0	0.696	0.643	0.651	0.746	1.881	0.600	0.883	156	638	4856	4082	-0.524	1992	2864	1598	2484	0
3	19	14	"iYHR017W"	"iYHR017W"	15160	16860	130	578	473	246	36	44	54	87	80	0	2229	1808	1028	105	131	174	85	79	0	0.255	0.257	0.257	0.272	1.501	0.237	0.904	120	569	2666	2140	-1.970	542	2124	437	1703	0
3	20	14	"iYHRCsigma2"	"iYHRCsigma2"	15350	16860	140	329	329	188	35	36	8	96	94	0	1088	1060	611	103	113	133	87	83	0	0.298	0.307	0.305	0.310	1.636	0.302	0.915	156	553	1279	1251	-1.744	294	985	294	957	0
3	21	14	"iYHR023W"	"iYHR023W"	15520	16860	130	691	634	258	36	36	7	100	100	0	5103	4424	1881	102	114	165	98	94	0	0.131	0.138	0.140	0.148	1.455	0.131	0.909	120	566	5656	4920	-2.933	655	5001	598	4322	0
3	1	15	"iYHR039C"	"iYHR039C"	11540	17060	140	345	308	184	35	36	7	92	90	0	590	544	344	100	107	116	74	64	0	0.633	0.615	0.560	0.594	2.379	0.554	0.855	156	779	800	717	-0.661	310	490	273	444	0
3	2	15	"iYHR042W"	"iYHR042W"	11750	17060	130	607	499	278	35	43	30	96	91	0	1035	880	499	107	133	173	82	70	0	0.616	0.600	0.592	0.647	1.631	0.510	0.815	120	534	1500	1237	-0.698	572	928	464	773	0
3	3	15	"iYHR046C"	"iYHR046C"	11950	17070	130	947	816	355	36	43	29	98	95	0	4285	3810	1680	107	129	112	98	95	0	0.218	0.211	0.213	0.209	1.515	0.205	0.946	120	555	5089	4483	-2.197	911	4178	780	3703	0
3	4	15	"iYHR060W"	"iYHR060W"	12130	17060	140	421	454	288	36	41	30	94	90	0	697	681	367	106	115	66	90	83	0	0.651	0.727	0.710	0.710	1.539	0.735	0.891	156	650	976	993	-0.618	385	591	418	575	0
3	5	15	"iYHR064C"	"iYHR064C"	12360	17060	140	889	866	490	37	47	39	97	94	0	378	360	188	106	120	73	79	71	0	3.132	3.264	3.244	3.539	1.720	3.321	0.612	156	582	1124	1083	1.647	852	272	829	254	0
3	6	15	"iYHR068W"	"iYHR068W"	12550	17060	150	705	625	461	36	42	28	89	84	0	1860	1822	1352	104	115	70	85	81	0	0.381	0.343	0.327	0.349	2.060	0.331	0.904	156	601	2425	2307	-1.392	669	1756	589	1718	0
3	7	15	"iYIL023C"	"iYIL023C"	12740	17070	130	991	820	446	35	37	11	95	95	0	867	737	423	103	122	245	75	65	0	1.251	1.238	1.211	1.290	1.828	0.947	0.623	120	554	1720	1419	0.323	956	764	785	634	0
3	8	15	"iYIL019W"	"iYIL019W"	12940	17060	140	1565	1287	662	36	37	9	98	98	0	2088	1719	907	103	138	416	83	71	0	0.770	0.774	0.776	0.810	1.629	0.689	0.807	156	569	3514	2867	-0.377	1529	1985	1251	1616	0
3	9	15	"iYIL015W"	"iYIL015W"	13130	17060	130	68	70	35	35	37	9	75	66	0	178	170	88	100	125	357	0	0	0	0.423	0.500	0.351	0.334	2.723	0.026	0.053	120	521	111	105	-1.241	33	78	35	70	0
3	10	15	"iYIL005W"	"iYIL005W"	13350	17060	150	312	311	203	36	37	8	91	85	0	2600	2610	2068	102	127	304	76	70	0	0.110	0.110	0.111	0.125	1.893	0.095	0.850	156	630	2774	2783	-3.178	276	2498	275	2508	0
3	11	15	"iYIL001W"	"iYIL001W"	13550	17060	140	188	185	113	36	37	8	89	85	0	1132	1066	723	106	148	371	69	58	0	0.148	0.155	0.152	0.173	2.139	0.142	0.809	156	530	1178	1109	-2.755	152	1026	149	960	0
3	12	15	"iYIR003W"	"iYIR003W"	13740	17060	140	431	402	252	36	37	11	94	91	0	2185	1967	1271	106	122	174	84	79	0	0.190	0.197	0.202	0.206	1.645	0.189	0.904	156	546	2474	2227	-2.396	395	2079	366	1861	0
3	13	15	"iYIR018W-0"	"iYIR018W-0"	13940	17060	140	2336	1938	1173	36	40	21	96	94	0	12609	10918	6824	102	135	387	89	88	0	0.184	0.176	0.176	0.194	1.652	0.172	0.953	156	536	14807	12718	-2.443	2300	12507	1902	10816	0
3	14	15	"iYIR020C"	"iYIR020C"	14130	17070	120	1032	903	421	36	39	19	99	97	0	2039	1725	823	101	135	403	87	77	0	0.514	0.534	0.524	0.551	1.469	0.520	0.940	120	490	2934	2491	-0.960	996	1938	867	1624	0
3	15	15	"iYIR022W"	"iYIR022W"	14350	17060	140	981	883	549	36	38	12	99	98	0	461	431	297	103	109	64	80	72	0	2.640	2.582	2.643	2.795	1.995	2.691	0.570	156	616	1303	1175	1.400	945	358	847	328	0
3	16	15	"iYIR038C-0"	"iYIR038C-0"	14540	17060	140	2190	1821	999	36	38	15	99	98	0	1531	1425	870	103	106	37	89	87	0	1.508	1.350	1.321	1.518	1.924	1.284	0.925	156	556	3582	3107	0.593	2154	1428	1785	1322	0
3	17	15	"iYIRCdelta6-2"	"iYIRCdelta6-2"	14760	17060	140	3036	2420	1495	36	37	7	100	100	0	4788	3969	2611	104	111	71	90	87	0	0.640	0.617	0.632	0.738	1.832	0.595	0.937	156	543	7684	6249	-0.643	3000	4684	2384	3865	0
3	18	15	"iYIR042C"	"iYIR042C"	14940	17060	140	2244	2055	1392	36	46	57	96	93	0	6374	5793	4102	106	134	189	91	83	0	0.352	0.355	0.363	0.431	1.966	0.345	0.940	156	494	8476	7706	-1.505	2208	6268	2019	5687	0
3	19	15	"iYJR076C"	"iYJR076C"	15120	17060	140	1495	1229	724	36	45	54	94	88	0	2148	1732	1097	104	138	388	76	68	0	0.714	0.733	0.760	0.907	2.094	0.631	0.799	156	548	3503	2821	-0.486	1459	2044	1193	1628	0
3	20	15	"iYJR083C"	"iYJR083C"	15340	17050	130	999	836	485	35	41	28	87	85	0	1759	1490	998	101	113	80	82	80	0	0.581	0.577	0.579	0.641	2.150	0.411	0.693	120	515	2622	2190	-0.782	964	1658	801	1389	0
3	21	15	"iYJR089W"	"iYJR089W"	15530	17050	150	1189	1041	668	35	40	30	89	85	0	7610	6465	4509	103	134	221	85	80	0	0.154	0.158	0.154	0.180	1.934	0.148	0.916	156	813	8661	7368	-2.702	1154	7507	1006	6362	0
3	1	16	"iYJR102C"	"iYJR102C"	11540	17270	140	1717	1405	770	35	38	18	94	92	0	1054	862	530	102	114	115	78	76	0	1.767	1.803	1.737	1.954	2.093	1.689	0.854	156	762	2634	2130	0.821	1682	952	1370	760	0
3	2	16	"iYJR106W"	"iYJR106W"	11770	17260	150	462	667	560	35	47	38	87	82	0	807	1354	1271	106	137	177	74	64	0	0.609	0.506	0.521	0.627	2.469	0.423	0.815	156	595	1128	1880	-0.715	427	701	632	1248	0
3	3	16	"iYJR110W"	"iYJR110W"	11920	17260	130	1081	914	468	36	51	45	93	88	0	2353	1883	1189	111	146	118	85	79	0	0.466	0.495	0.472	0.618	2.216	0.441	0.901	120	511	3287	2650	-1.101	1045	2242	878	1772	0
3	4	16	"iYJR128W"	"iYJR128W"	12160	17270	140	955	809	422	36	44	32	92	89	0	380	382	237	106	125	89	75	66	0	3.354	2.801	2.898	2.755	2.303	2.635	0.682	156	616	1193	1049	1.746	919	274	773	276	0
3	5	16	"iYJR132W"	"iYJR132W"	12360	17270	140	1128	953	534	36	39	19	96	92	0	3165	2571	1562	103	106	34	90	88	0	0.357	0.372	0.367	0.472	2.320	0.337	0.863	156	497	4154	3385	-1.488	1092	3062	917	2468	0
3	6	16	"iYJR136C"	"iYJR136C"	12530	17280	130	407	386	155	36	40	19	100	99	0	786	726	323	102	109	50	93	90	0	0.542	0.561	0.550	0.617	1.832	0.518	0.872	120	448	1055	974	-0.883	371	684	350	624	0
3	7	16	"iYJR151C-1"	"iYJR151C-1"	12720	17280	130	2178	1940	932	35	37	11	100	100	0	856	749	373	102	107	42	95	92	0	2.842	2.944	2.834	3.211	1.564	2.874	0.849	120	537	2897	2552	1.507	2143	754	1905	647	0
3	8	16	"iYJR153W-1"	"iYJR153W-1"	12930	17260	140	2038	1754	1074	35	37	10	97	94	0	1465	1252	795	103	116	270	76	69	0	1.471	1.496	1.419	1.593	1.748	1.473	0.868	156	579	3365	2868	0.556	2003	1362	1719	1149	0
3	9	16	"iYJR157W-0"	"iYJR157W-0"	13130	17260	140	3788	3256	1784	36	38	12	97	96	0	6768	5619	3265	103	130	327	89	87	0	0.563	0.584	0.562	0.644	1.985	0.568	0.909	156	486	10417	8736	-0.829	3752	6665	3220	5516	0
3	10	16	"iYKR051W"	"iYKR051W"	13270	17260	150	910	767	421	36	38	12	95	92	0	8595	7220	4567	106	148	369	85	83	0	0.103	0.103	0.101	0.127	2.168	0.094	0.929	156	501	9363	7845	-3.280	874	8489	731	7114	0
3	11	16	"iYKR055W"	"iYKR055W"	13450	17270	150	999	831	448	36	38	10	95	94	0	1148	963	568	107	142	338	72	65	0	0.925	0.929	0.903	0.987	2.037	0.685	0.600	156	542	2004	1651	-0.112	963	1041	795	856	0
3	12	16	"iYKR059W"	"iYKR059W"	13650	17270	150	507	439	209	36	37	10	96	96	0	876	803	598	103	124	200	78	69	0	0.609	0.576	0.600	0.664	2.211	0.345	0.527	156	566	1244	1103	-0.715	471	773	403	700	0
3	13	16	"itK(UUU)K"	"itK(UUU)K"	13850	17270	150	365	329	152	36	38	13	96	93	0	458	444	229	102	132	316	60	10	0	0.924	0.857	0.839	0.866	2.214	0.779	0.836	156	574	685	635	-0.114	329	356	293	342	0
3	14	16	"iYKR076W"	"iYKR076W"	14050	17260	150	1083	894	495	36	37	15	94	93	0	617	577	327	103	133	292	67	45	0	2.037	1.810	1.734	1.724	2.359	1.360	0.421	156	545	1561	1332	1.026	1047	514	858	474	0
3	15	16	"iYKR080W"	"iYKR080W"	14250	17260	150	508	434	217	36	37	11	93	93	0	1155	987	545	103	115	129	86	78	0	0.449	0.450	0.439	0.473	1.944	0.417	0.885	156	566	1524	1282	-1.156	472	1052	398	884	0
3	16	16	"iYKR095W"	"iYKR095W"	14450	17260	150	2715	2344	1449	36	38	14	99	98	0	1308	1265	826	103	154	617	66	49	0	2.223	1.986	1.906	2.320	2.282	1.766	0.499	156	558	3884	3470	1.153	2679	1205	2308	1162	0
3	17	16	"iYKR099W"	"iYKR099W"	14650	17260	150	1572	1368	864	36	37	11	97	95	0	2765	2341	1462	103	153	610	76	69	0	0.577	0.595	0.585	0.714	2.132	0.594	0.874	156	571	4198	3570	-0.793	1536	2662	1332	2238	0
3	18	16	"iYKR101W-2"	"iYKR101W-2"	14850	17260	150	2910	2484	1369	37	38	8	99	98	0	2569	2098	1202	107	125	162	87	84	0	1.167	1.229	1.154	1.436	1.942	1.174	0.777	156	563	5335	4438	0.223	2873	2462	2447	1991	0
3	19	16	"iYLL062C"	"iYLL062C"	15070	17250	140	1451	1222	664	36	38	16	96	92	0	2316	1959	1119	108	163	568	79	69	0	0.641	0.641	0.624	0.679	1.606	0.503	0.665	156	547	3623	3037	-0.642	1415	2208	1186	1851	0
3	20	16	"iYLL058W"	"iYLL058W"	15260	17250	140	1035	849	420	35	40	28	96	93	0	4148	3569	1965	103	162	568	86	81	0	0.247	0.235	0.232	0.267	1.792	0.212	0.877	156	547	5045	4280	-2.016	1000	4045	814	3466	0
3	21	16	"iYLL055W"	"iYLL055W"	15450	17260	150	2039	1752	927	35	41	30	95	92	0	10405	8739	4711	106	150	357	92	88	0	0.195	0.199	0.191	0.209	1.873	0.191	0.914	156	717	12303	10350	-2.362	2004	10299	1717	8633	0
3	1	17	"iYLRWdelta14"	"iYLRWdelta14"	11450	17460	140	794	693	299	35	37	14	98	96	0	3778	3060	1688	102	122	135	92	90	0	0.206	0.222	0.213	0.269	2.163	0.197	0.885	156	654	4435	3616	-2.276	759	3676	658	2958	0
3	2	17	"iYLR259C"	"iYLR259C"	11680	17470	140	1064	925	473	35	40	25	98	94	0	1497	1301	683	102	124	176	87	80	0	0.738	0.742	0.724	0.806	1.903	0.690	0.838	156	560	2424	2089	-0.439	1029	1395	890	1199	0
3	3	17	"iYLR263W"	"iYLR263W"	11860	17460	140	588	518	274	35	42	33	92	88	0	951	833	455	105	138	221	80	69	0	0.654	0.663	0.668	0.712	2.087	0.581	0.791	156	495	1399	1211	-0.613	553	846	483	728	0
3	4	17	"iYLR281C"	"iYLR281C"	12060	17460	140	256	241	136	36	43	33	82	78	0	446	419	205	108	135	151	76	57	0	0.651	0.659	0.635	0.620	2.174	0.463	0.558	156	565	558	516	-0.620	220	338	205	311	0
3	5	17	"iYLR286C"	"iYLR286C"	12260	17460	140	1288	1115	634	35	37	10	96	92	0	1346	1156	620	103	110	54	91	87	0	1.008	1.026	1.005	0.957	2.109	1.018	0.889	156	465	2496	2133	0.012	1253	1243	1080	1053	0
3	6	17	"iYLR289W"	"iYLR289W"	12460	17460	140	438	390	223	35	36	9	94	91	0	1143	972	578	102	109	58	86	82	0	0.387	0.408	0.401	0.437	2.210	0.379	0.901	156	501	1444	1225	-1.369	403	1041	355	870	0
3	7	17	"iYLR304C"	"iYLR304C"	12660	17460	140	765	753	372	35	35	7	100	99	0	681	656	314	99	119	267	77	56	0	1.254	1.289	1.245	1.369	1.816	1.277	0.878	156	571	1312	1275	0.327	730	582	718	557	0
3	8	17	"iYLR308W"	"iYLR308W"	12870	17450	130	508	441	225	35	37	11	92	90	0	1341	1101	595	100	125	273	80	73	0	0.381	0.406	0.402	0.412	1.563	0.378	0.892	120	549	1714	1407	-1.392	473	1241	406	1001	0
3	9	17	"iYLR312W-A"	"iYLR312W-A"	13070	17460	140	1263	1045	551	36	39	13	95	94	0	2685	2230	1369	103	118	119	85	82	0	0.475	0.474	0.459	0.525	2.137	0.434	0.908	156	567	3809	3136	-1.073	1227	2582	1009	2127	0
3	10	17	"iYLR330W"	"iYLR330W"	13270	17460	140	1766	1438	769	36	38	13	97	94	0	1216	1031	584	103	125	167	82	76	0	1.554	1.511	1.459	1.558	2.221	1.443	0.800	156	548	2843	2330	0.636	1730	1113	1402	928	0
3	11	17	"iSNR61"	"iSNR61"	13490	17460	130	362	302	141	35	38	11	92	91	0	676	585	304	102	110	82	80	79	0	0.570	0.553	0.555	0.589	2.201	0.426	0.725	120	523	901	750	-0.812	327	574	267	483	0
3	12	17	"iYLRWdelta20"	"iYLRWdelta20"	13670	17460	130	422	374	176	36	38	13	94	90	0	581	526	251	102	114	123	84	78	0	0.806	0.797	0.776	0.695	2.013	0.624	0.677	120	517	865	762	-0.311	386	479	338	424	0
3	13	17	"iYMR033W"	"iYMR033W"	13880	17470	140	472	424	232	36	38	13	96	91	0	2996	2663	1495	105	129	276	89	85	0	0.151	0.152	0.148	0.153	1.957	0.145	0.890	156	571	3327	2946	-2.729	436	2891	388	2558	0
3	14	17	"iYMR037C"	"iYMR037C"	14070	17460	140	1342	1221	628	36	37	10	98	98	0	1167	1064	550	105	133	290	82	72	0	1.230	1.236	1.212	1.286	1.941	1.096	0.670	156	527	2368	2144	0.298	1306	1062	1185	959	0
3	15	17	"iYMR041C"	"iYMR041C"	14270	17460	140	667	612	346	36	37	7	98	98	0	537	501	271	105	131	233	66	45	0	1.461	1.455	1.549	1.579	2.324	0.973	0.392	156	538	1063	972	0.547	631	432	576	396	0
3	16	17	"iYMR054W"	"iYMR054W"	14460	17460	130	398	365	161	35	36	7	95	93	0	1772	1524	624	103	180	684	83	65	0	0.217	0.232	0.219	0.224	1.500	0.143	0.538	120	527	2032	1751	-2.201	363	1669	330	1421	0
3	17	17	"iYMR058W"	"iYMR058W"	14670	17460	140	521	496	280	35	36	7	98	97	0	554	498	259	101	164	645	18	0	0	1.073	1.161	1.165	1.251	2.170	1.138	0.846	156	547	939	858	0.101	486	453	461	397	0
3	18	17	"iYMR063W"	"iYMR063W"	14860	17460	140	286	260	129	36	37	7	94	94	0	424	383	173	103	113	90	80	73	0	0.779	0.800	0.781	0.754	2.188	0.704	0.734	156	538	571	504	-0.361	250	321	224	280	0
3	19	17	"iYMR078C"	"iYMR078C"	15070	17450	130	972	852	429	36	39	17	98	96	0	880	796	365	104	141	405	75	45	0	1.206	1.179	1.199	1.211	1.702	0.613	0.326	120	587	1712	1508	0.270	936	776	816	692	0
3	20	17	"iYMR082C-0"	"iYMR082C-0"	15280	17450	130	1188	1109	583	35	37	11	99	96	0	937	824	402	104	151	455	76	38	0	1.384	1.492	1.502	1.544	1.487	1.401	0.703	120	570	1986	1794	0.469	1153	833	1074	720	0
3	21	17	"iYMR085W"	"iYMR085W"	15470	17440	130	230	208	97	35	36	8	92	89	0	334	311	149	104	131	306	27	0	0	0.848	0.836	0.821	0.788	1.899	0.306	0.298	120	657	425	380	-0.238	195	230	173	207	0
3	1	18	"iYMR101C"	"iYMR101C"	11490	17670	130	808	726	289	36	41	24	99	96	0	4625	4142	1830	102	115	91	96	94	0	0.171	0.171	0.175	0.186	1.523	0.156	0.895	120	542	5295	4730	-2.551	772	4523	690	4040	0
3	2	18	"iYMR105C"	"iYMR105C"	11660	17660	140	746	743	513	35	37	9	93	89	0	1534	1471	958	101	109	60	82	80	0	0.496	0.517	0.488	0.547	1.909	0.509	0.920	156	565	2144	2078	-1.011	711	1433	708	1370	0
3	3	18	"iYMR107W"	"iYMR107W"	11880	17660	140	834	711	359	35	36	7	96	94	0	613	542	279	105	131	414	59	3	0	1.573	1.547	1.511	1.632	1.980	1.477	0.892	156	685	1307	1113	0.653	799	508	676	437	0
3	4	18	"iYNL272C"	"iYNL272C"	12120	17660	140	1657	1356	670	35	37	13	95	94	0	1884	1623	884	104	110	63	89	85	0	0.911	0.870	0.847	0.925	1.662	0.833	0.944	156	570	3402	2840	-0.134	1622	1780	1321	1519	0
3	5	18	"iYNL267W"	"iYNL267W"	12270	17660	140	689	629	285	35	36	12	100	96	0	1641	1480	859	102	108	55	94	91	0	0.425	0.431	0.425	0.493	1.649	0.382	0.899	156	535	2193	1972	-1.235	654	1539	594	1378	0
3	6	18	"iYNL262W"	"iYNL262W"	12480	17670	140	450	405	180	34	35	7	99	98	0	1457	1314	755	102	105	46	92	92	0	0.307	0.306	0.310	0.356	1.734	0.254	0.838	156	613	1771	1583	-1.704	416	1355	371	1212	0
3	7	18	"iYNL244C"	"iYNL244C"	12680	17660	130	1081	980	406	35	36	10	99	96	0	1006	943	479	99	119	272	84	75	0	1.153	1.120	1.166	1.277	1.718	0.857	0.625	120	549	1953	1789	0.206	1046	907	945	844	0
3	8	18	"iYNL240C"	"iYNL240C"	12870	17660	130	624	568	259	35	39	26	94	90	0	392	365	168	101	121	257	59	5	0	2.024	2.019	1.958	1.968	2.106	1.375	0.317	120	620	880	797	1.017	589	291	533	264	0
3	9	18	"iYNL235C"	"iYNL235C"	13090	17660	140	712	617	299	35	38	18	95	94	0	497	450	212	100	106	37	89	85	0	1.705	1.663	1.685	1.711	1.576	1.640	0.845	156	641	1074	932	0.770	677	397	582	350	0
3	10	18	"iYNL217W"	"iYNL217W"	13300	17660	140	784	722	374	36	37	9	98	96	0	448	433	218	99	106	76	82	78	0	2.143	2.054	2.042	2.151	1.595	1.979	0.892	156	599	1097	1020	1.100	748	349	686	334	0
3	11	18	"iYNL213C"	"iYNL213C"	13490	17650	130	1339	1081	584	37	47	36	89	89	0	834	697	365	106	122	90	79	78	0	1.788	1.766	1.738	1.646	1.958	1.713	0.931	120	531	2030	1635	0.839	1302	728	1044	591	0
3	12	18	"iYNL209W"	"iYNL209W"	13690	17650	130	965	811	396	38	49	37	93	89	0	735	625	285	108	121	57	86	85	0	1.478	1.495	1.486	1.476	1.629	1.448	0.907	120	568	1554	1290	0.564	927	627	773	517	0
3	13	18	"iYNL189W"	"iYNL189W"	13880	17660	130	1085	939	429	36	40	18	95	93	0	2249	1927	997	106	125	161	90	85	0	0.490	0.496	0.491	0.565	1.653	0.466	0.937	120	530	3192	2724	-1.031	1049	2143	903	1821	0
3	14	18	"iYNL184C"	"iYNL184C"	14100	17650	150	584	498	263	36	38	12	96	92	0	2295	1973	1142	105	132	184	86	82	0	0.250	0.247	0.246	0.251	1.642	0.236	0.945	156	612	2738	2330	-1.999	548	2190	462	1868	0
3	15	18	"iYNL179C-0"	"iYNL179C-0"	14300	17660	140	687	700	409	35	37	10	100	98	0	864	911	564	105	139	275	79	64	0	0.859	0.825	0.874	0.932	1.820	0.697	0.720	156	567	1411	1471	-0.219	652	759	665	806	0
3	16	18	"iYOL125W"	"iYOL125W"	14500	17660	140	442	426	218	35	35	7	98	98	0	1742	1529	846	104	139	342	82	76	0	0.248	0.274	0.284	0.330	2.035	0.232	0.799	156	613	2045	1816	-2.009	407	1638	391	1425	0
3	17	18	"iYOL121C"	"iYOL121C"	14710	17650	140	1215	1065	568	35	37	14	94	93	0	932	926	594	102	108	42	89	86	0	1.422	1.250	1.323	1.418	1.738	1.149	0.908	156	535	2010	1854	0.508	1180	830	1030	824	0
3	18	18	"iYOL117W"	"iYOL117W"	14900	17650	150	1353	1162	579	36	39	16	96	93	0	764	699	383	103	110	67	84	80	0	1.992	1.889	1.868	2.145	1.624	1.732	0.830	156	583	1978	1722	0.995	1317	661	1126	596	0
3	19	18	"iYOLWdelta5"	"iYOLWdelta5"	15110	17650	140	1218	1025	559	36	39	19	96	94	0	1623	1486	998	101	120	195	83	78	0	0.777	0.714	0.730	0.774	1.638	0.627	0.836	156	594	2704	2374	-0.365	1182	1522	989	1385	0
3	20	18	"iYOL099C"	"iYOL099C"	15300	17650	130	735	671	283	35	38	17	100	97	0	3470	3072	1463	102	120	200	93	92	0	0.208	0.214	0.214	0.233	1.554	0.196	0.915	120	519	4068	3606	-2.266	700	3368	636	2970	0
3	21	18	"iYOL096C"	"iYOL096C"	15480	17660	130	788	709	251	34	36	8	100	100	0	778	734	304	101	106	34	93	91	0	1.114	1.066	1.078	1.139	1.414	0.985	0.908	120	667	1431	1308	0.155	754	677	675	633	0
3	1	19	"iYOL081W"	"iYOL081W"	11510	17870	140	963	819	433	36	40	22	96	94	0	1643	1470	892	101	111	106	88	83	0	0.601	0.572	0.571	0.664	1.853	0.535	0.923	156	700	2469	2152	-0.734	927	1542	783	1369	0
3	2	19	"iYOL076W"	"iYOL076W"	11700	17860	130	413	372	184	35	38	11	93	88	0	2149	1790	931	104	143	441	81	76	0	0.185	0.200	0.193	0.203	1.694	0.146	0.712	120	578	2423	2023	-2.436	378	2045	337	1686	0
3	3	19	"iYOL071W"	"iYOL071W"	11910	17870	130	435	397	186	36	40	20	98	95	0	1891	1639	766	106	146	442	86	75	0	0.224	0.235	0.243	0.244	1.451	0.172	0.669	120	577	2184	1894	-2.161	399	1785	361	1533	0
3	4	19	"iYOL055C"	"iYOL055C"	12090	17860	130	852	749	348	36	39	22	95	94	0	1678	1419	759	102	119	162	87	82	0	0.518	0.541	0.554	0.612	1.530	0.495	0.938	120	561	2392	2030	-0.950	816	1576	713	1317	0
3	5	19	"iYOL054W"	"iYOL054W"	12310	17870	140	912	817	397	35	37	13	100	99	0	1293	1111	518	102	116	156	89	83	0	0.736	0.775	0.764	0.841	1.751	0.688	0.763	156	573	2068	1791	-0.442	877	1191	782	1009	0
3	6	19	"iYOL050C"	"iYOL050C"	12490	17860	130	572	521	252	35	36	7	99	98	0	1112	973	456	101	103	24	95	93	0	0.531	0.557	0.547	0.578	1.499	0.523	0.889	120	564	1548	1358	-0.913	537	1011	486	872	0
3	7	19	"iYOR248W"	"iYOR248W"	12720	17860	140	980	926	609	35	37	19	96	94	0	2318	2213	1500	100	103	31	92	90	0	0.426	0.422	0.398	0.508	2.188	0.397	0.879	156	641	3163	3004	-1.231	945	2218	891	2113	0
3	8	19	"iYOR252W"	"iYOR252W"	12900	17870	130	462	404	187	35	39	27	93	88	0	1202	1021	494	101	104	35	93	89	0	0.388	0.401	0.406	0.419	1.394	0.385	0.929	120	504	1528	1289	-1.367	427	1101	369	920	0
3	9	19	"iYOR256C"	"iYOR256C"	13100	17860	140	1088	1017	560	35	37	8	98	98	0	1284	1194	674	101	104	30	92	91	0	0.890	0.898	0.878	0.951	1.598	0.869	0.927	156	634	2236	2075	-0.168	1053	1183	982	1093	0
3	10	19	"iYOR272W"	"iYOR272W"	13330	17860	140	1082	917	555	36	38	9	97	95	0	3402	2788	1799	103	107	37	92	89	0	0.317	0.328	0.329	0.380	2.037	0.313	0.931	156	602	4345	3566	-1.657	1046	3299	881	2685	0
3	11	19	"iYOR277C"	"iYOR277C"	13510	17850	140	2356	2100	1073	37	46	35	99	98	0	2723	2482	1294	105	119	56	96	96	0	0.886	0.868	0.880	0.903	1.528	0.848	0.936	156	568	4937	4440	-0.175	2319	2618	2063	2377	0
3	12	19	"iYOR283W"	"iYOR283W"	13710	17860	140	1393	1310	653	37	42	22	99	98	0	1249	1141	499	106	119	98	95	90	0	1.186	1.230	1.237	1.231	1.574	1.259	0.921	156	558	2499	2308	0.247	1356	1143	1273	1035	0
3	13	19	"iYOR298W"	"iYOR298W"	13890	17850	140	474	407	247	37	40	16	89	85	0	1183	1016	700	107	118	128	76	69	0	0.406	0.407	0.396	0.410	2.082	0.358	0.886	156	590	1513	1279	-1.300	437	1076	370	909	0
3	14	19	"iYOR303W"	"iYOR303W"	14090	17860	140	768	692	361	36	38	11	96	95	0	483	444	213	105	123	154	76	58	0	1.937	1.935	1.866	1.883	1.838	1.467	0.363	156	646	1110	995	0.953	732	378	656	339	0
3	15	19	"iYOR306C"	"iYOR306C"	14290	17860	130	1551	1369	637	35	38	24	99	96	0	1561	1338	651	101	112	99	92	90	0	1.038	1.078	1.059	1.155	1.431	1.036	0.920	120	562	2976	2571	0.054	1516	1460	1334	1237	0
3	16	19	"iYOR322C"	"iYOR322C"	14480	17850	130	1188	1067	618	35	38	30	97	93	0	994	955	627	101	122	255	72	65	0	1.291	1.208	1.211	1.386	1.585	0.978	0.723	120	586	2046	1886	0.369	1153	893	1032	854	0
3	17	19	"iYOR327C"	"iYOR327C"	14710	17860	140	886	809	445	35	38	20	97	96	0	389	433	717	102	121	197	66	20	0	2.965	2.338	3.152	3.153	2.163	0.782	0.096	156	660	1138	1105	1.568	851	287	774	331	0
3	18	19	"iYOR332W"	"iYOR332W"	14920	17850	140	2299	1963	1153	36	41	23	98	95	0	1349	1153	727	104	125	202	77	73	0	1.818	1.837	1.816	2.176	1.789	1.772	0.934	156	605	3508	2976	0.862	2263	1245	1927	1049	0
3	19	19	"iYPL045W"	"iYPL045W"	15130	17850	150	703	608	355	35	41	25	91	87	0	1003	914	611	104	111	48	83	78	0	0.743	0.707	0.710	0.789	1.972	0.640	0.925	156	599	1567	1383	-0.428	668	899	573	810	0
3	20	19	"iYPL040C"	"iYPL040C"	15300	17850	140	929	745	412	35	40	23	92	89	0	517	458	265	103	113	111	74	67	0	2.159	2.000	1.968	1.967	1.944	1.769	0.702	156	552	1308	1065	1.111	894	414	710	355	0
3	21	19	"iYPL036W"	"iYPL036W"	15490	17850	130	2184	1852	958	35	40	23	99	99	0	6906	5703	3452	104	123	190	93	90	0	0.316	0.325	0.332	0.399	1.722	0.295	0.949	120	663	8951	7416	-1.662	2149	6802	1817	5599	0
3	1	20	"iYPL017C"	"iYPL017C"	11500	18070	120	614	554	255	35	36	9	95	95	0	1057	990	484	98	120	440	80	58	0	0.604	0.582	0.577	0.591	1.803	0.486	0.779	120	636	1538	1411	-0.728	579	959	519	892	0
3	2	20	"iYPL013C"	"iYPL013C"	11730	18070	140	1146	985	571	35	37	10	97	95	0	1255	1054	616	102	134	403	73	59	0	0.964	0.998	1.022	1.067	2.004	0.662	0.518	156	793	2264	1902	-0.054	1111	1153	950	952	0
3	3	20	"iYPL009C"	"iYPL009C"	11910	18070	140	1159	977	521	35	37	15	98	97	0	2695	2310	1313	103	114	119	90	88	0	0.434	0.427	0.425	0.473	1.948	0.409	0.940	156	710	3716	3149	-1.205	1124	2592	942	2207	0
3	4	20	"iYPR005C"	"iYPR005C"	12110	18060	140	771	706	410	36	38	17	97	92	0	1271	1163	778	102	121	201	83	78	0	0.629	0.631	0.658	0.631	1.684	0.524	0.718	156	729	1904	1731	-0.669	735	1169	670	1061	0
3	5	20	"itG(GCC)P1"	"itG(GCC)P1"	12310	18060	140	1072	931	489	36	37	9	96	94	0	1277	1099	594	101	120	206	82	78	0	0.881	0.897	0.915	0.968	1.900	0.828	0.794	156	690	2212	1893	-0.183	1036	1176	895	998	0
3	6	20	"itK(CUU)P"	"itK(CUU)P"	12490	18070	130	2742	2278	962	35	37	10	100	100	0	3133	2636	1172	102	106	40	95	95	0	0.893	0.885	0.874	0.916	1.484	0.851	0.952	120	666	5738	4777	-0.163	2707	3031	2243	2534	0
3	7	20	"iYPR024W"	"iYPR024W"	12710	18070	140	1577	1328	681	35	36	7	100	100	0	4856	3993	2058	102	106	44	98	96	0	0.324	0.332	0.330	0.337	1.588	0.324	0.947	156	797	6296	5184	-1.624	1542	4754	1293	3891	0
3	8	20	"itF(GAA)P2"	"itF(GAA)P2"	12910	18050	150	957	804	515	36	37	8	98	96	0	2450	1995	1294	102	110	65	87	85	0	0.392	0.406	0.405	0.451	1.841	0.391	0.922	156	727	3269	2661	-1.350	921	2348	768	1893	0
3	9	20	"iYPR031W"	"iYPR031W"	13110	18060	150	591	506	282	35	37	8	98	97	0	897	791	421	104	113	87	87	80	0	0.701	0.686	0.704	0.722	1.938	0.642	0.850	156	815	1349	1158	-0.512	556	793	471	687	0
3	10	20	"CEN3"	"CEN3"	13310	18060	120	191	176	67	35	37	7	95	95	0	1053	916	443	102	106	40	89	87	0	0.164	0.173	0.174	0.193	1.995	0.159	0.876	120	592	1107	955	-2.608	156	951	141	814	0
3	11	20	"iRDN5-2"	"iRDN5-2"	13520	18060	140	1512	1322	680	36	38	11	100	100	0	1295	1149	554	104	116	100	92	90	0	1.239	1.231	1.262	1.312	1.800	1.210	0.829	156	743	2667	2331	0.310	1476	1191	1286	1045	0
3	12	20	"itN(GUU)C"	"itN(GUU)C"	13700	18050	130	533	542	305	36	38	14	98	95	0	786	761	429	105	116	102	87	80	0	0.730	0.771	0.771	0.809	1.679	0.694	0.802	120	605	1178	1162	-0.454	497	681	506	656	0
3	13	20	"iYCL018W"	"iYCL018W"	13900	18060	130	850	782	352	36	38	12	100	100	0	7886	6591	2967	106	111	39	100	100	0	0.105	0.115	0.116	0.115	1.382	0.108	0.918	120	694	8594	7231	-3.257	814	7780	746	6485	0
3	14	20	"iYCR003W"	"iYCR003W"	14100	18060	130	471	439	170	36	37	6	100	100	0	3656	3284	1227	106	107	26	100	100	0	0.123	0.127	0.123	0.125	1.339	0.120	0.901	120	676	3985	3581	-3.029	435	3550	403	3178	0
3	15	20	"iYCR007C"	"iYCR007C"	14300	18060	130	1432	1276	513	36	37	6	100	100	0	4028	3654	1348	100	103	24	100	100	0	0.355	0.349	0.338	0.341	1.251	0.326	0.924	120	709	5324	4794	-1.492	1396	3928	1240	3554	0
3	16	20	"iYHR212C"	"iYHR212C"	14520	18060	140	3506	3195	1818	35	39	27	100	100	0	4299	3926	2228	100	116	236	91	87	0	0.827	0.826	0.838	0.940	1.910	0.818	0.935	156	813	7670	6986	-0.275	3471	4199	3160	3826	0
3	17	20	"iYHR214W-A"	"iYHR214W-A"	14720	18060	140	627	574	318	36	40	19	98	96	0	1085	983	510	103	135	315	78	65	0	0.602	0.611	0.614	0.628	1.698	0.586	0.869	156	728	1573	1418	-0.733	591	982	538	880	0
3	18	20	"iYHR218W"	"iYHR218W"	14920	18050	140	9376	9418	6051	36	47	76	100	99	0	3699	3438	2123	103	128	205	92	89	0	2.597	2.813	2.875	2.867	1.523	2.898	0.918	156	725	12936	12717	1.377	9340	3596	9382	3335	0
3	19	20	"iYLR162W-A"	"iYLR162W-A"	15110	18060	130	4268	4154	2027	36	46	79	100	100	0	7504	6820	2809	105	116	69	100	100	0	0.572	0.613	0.581	0.594	1.368	0.604	0.920	120	656	11631	10833	-0.806	4232	7399	4118	6715	0
3	20	20	"iYLRWdelta6-B"	"iYLRWdelta6-B"	15320	18060	140	4214	3671	2006	36	39	16	99	98	0	14742	12096	7120	105	117	147	94	92	0	0.285	0.303	0.309	0.352	1.705	0.285	0.926	156	820	18815	15626	-1.809	4178	14637	3635	11991	0
3	21	20	"RDN5-1"	"RDN5-1"	15540	18060	130	725	796	617	36	45	70	93	85	0	1914	1893	1258	107	134	232	86	80	0	0.381	0.426	0.418	0.456	1.935	0.427	0.891	120	804	2496	2546	-1.391	689	1807	760	1786	0
4	1	1	"TFC3"	"YAL001C"	15960	14150	130	2440	2256	1015	35	37	25	100	98	0	19363	16757	8120	94	138	807	93	93	0	0.125	0.133	0.133	0.144	1.461	0.128	0.959	120	681	21674	18884	-3.002	2405	19269	2221	16663	0
4	2	1	"FUN19"	"YAL034C"	16150	14150	130	2114	2060	969	35	37	25	100	99	0	10213	9693	5053	94	110	177	95	94	0	0.205	0.211	0.213	0.236	1.622	0.202	0.962	120	636	12198	11624	-2.283	2079	10119	2025	9599	0
4	3	1	"YAL065C"	"YAL065C"	16340	14160	140	8368	7813	4403	35	36	8	100	100	0	8493	7496	4312	95	100	66	98	96	0	0.992	1.051	1.058	1.169	1.681	1.040	0.971	156	704	16731	15179	-0.011	8333	8398	7778	7401	0
4	4	1	"EFB1"	"YAL003W"	16540	14160	140	2070	1882	650	35	35	6	100	100	0	3255	2889	1154	96	132	379	90	89	0	0.644	0.661	0.639	0.728	1.661	0.634	0.944	156	746	5194	4640	-0.634	2035	3159	1847	2793	0
4	5	1	"YAL035C-A"	"YAL035C-A"	16770	14160	140	1346	1226	473	34	35	7	100	100	0	12135	10457	4622	95	143	494	96	94	0	0.109	0.115	0.112	0.128	1.634	0.108	0.939	156	730	13352	11554	-3.198	1312	12040	1192	10362	0
4	6	1	"YAL066W"	"YAL066W"	16950	14150	130	1077	1027	329	34	35	7	100	99	0	1947	1746	648	96	132	475	90	86	0	0.563	0.602	0.581	0.644	1.603	0.432	0.640	120	609	2894	2643	-0.828	1043	1851	993	1650	0
4	7	1	"SSA1"	"YAL005C"	17150	14150	130	4589	4151	1312	34	35	6	100	100	0	9007	7939	3028	95	100	57	98	95	0	0.511	0.525	0.504	0.590	1.718	0.500	0.948	120	679	13467	11961	-0.968	4555	8912	4117	7844	0
4	8	1	"FUN11"	"YAL036C"	17360	14160	130	3382	3023	1100	36	46	125	97	95	0	5060	4330	1844	97	114	170	95	91	0	0.674	0.706	0.681	0.793	1.569	0.678	0.945	120	721	8309	7220	-0.569	3346	4963	2987	4233	0
4	9	1	"YAL068C"	"YAL068C"	17590	14150	130	12777	10784	4873	36	60	161	98	96	0	12052	10734	5490	99	145	341	95	91	0	1.066	1.011	1.043	1.141	1.569	0.941	0.951	120	638	24694	21383	0.092	12741	11953	10748	10635	0
4	10	1	"FUN14"	"YAL008W"	17760	14150	150	2742	2477	1207	34	39	36	99	98	0	16732	14655	7473	96	121	253	97	96	0	0.163	0.168	0.164	0.179	1.654	0.162	0.953	156	727	19344	17002	-2.619	2708	16636	2443	14559	0
4	11	1	"CDC19"	"YAL038W"	17950	14150	140	2447	2083	870	34	36	15	100	99	0	2730	2351	1258	95	125	400	87	79	0	0.916	0.908	0.879	1.093	1.907	0.823	0.875	156	761	5048	4305	-0.127	2413	2635	2049	2256	0
4	12	1	"ERP1"	"YAR002C-A"	18160	14140	130	200	363	358	34	35	9	99	97	0	486	845	843	92	107	226	76	45	0	0.421	0.437	0.381	0.461	2.001	0.305	0.623	120	664	560	1082	-1.247	166	394	329	753	0
4	13	1	"RPB5"	"YBR154C"	18360	14150	140	2283	1971	764	33	34	10	100	100	0	3595	2970	1326	93	103	98	95	94	0	0.642	0.674	0.657	0.759	1.813	0.642	0.935	156	754	5752	4815	-0.638	2250	3502	1938	2877	0
4	14	1	"MBA1"	"YBR185C"	18580	14150	140	2059	1816	745	34	35	11	100	100	0	3287	2842	1395	93	105	129	92	91	0	0.634	0.648	0.643	0.755	1.674	0.610	0.939	156	725	5219	4531	-0.657	2025	3194	1782	2749	0
4	15	1	"APG12"	"YBR217W"	18750	14140	130	2545	2233	854	34	37	28	100	100	0	7135	5996	2749	93	103	119	97	95	0	0.357	0.373	0.369	0.428	1.573	0.348	0.953	120	641	9553	8102	-1.488	2511	7042	2199	5903	0
4	16	1	"SLI15"	"YBR156C"	18970	14140	130	5088	4726	1419	34	37	27	100	100	0	10782	9229	3443	95	103	112	100	100	0	0.473	0.514	0.492	0.562	1.495	0.492	0.940	120	681	15741	13826	-1.080	5054	10687	4692	9134	0
4	17	1	"YBR187W"	"YBR187W"	19150	14140	130	1328	1265	479	33	35	9	100	100	0	1730	1653	726	95	120	324	92	86	0	0.792	0.791	0.800	0.884	1.655	0.669	0.752	120	694	2930	2790	-0.336	1295	1635	1232	1558	0
4	18	1	"YBR219C"	"YBR219C"	19380	14150	130	2255	1995	729	33	36	16	100	100	0	1823	1564	642	94	120	331	89	82	0	1.285	1.335	1.314	1.457	1.594	1.301	0.881	120	692	3951	3432	0.362	2222	1729	1962	1470	0
4	19	1	"ICS4"	"YBR158W"	19560	14140	130	4794	4430	1518	33	35	8	100	100	0	3635	3219	1279	92	102	156	94	92	0	1.344	1.406	1.345	1.561	1.625	1.368	0.926	120	670	8304	7524	0.426	4761	3543	4397	3127	0
4	20	1	"RPS9B"	"YBR189W"	19770	14140	130	2959	2645	930	33	34	7	100	100	0	3465	2993	1207	90	94	28	97	95	0	0.867	0.900	0.877	0.981	1.490	0.879	0.943	120	700	6301	5515	-0.206	2926	3375	2612	2903	0
4	21	1	"PDB1"	"YBR221C"	19970	14150	130	2596	2346	812	33	35	10	100	100	0	955	889	337	92	104	133	93	90	0	2.970	2.902	3.009	3.058	1.447	3.027	0.826	120	759	3426	3110	1.570	2563	863	2313	797	0
4	1	2	"CDC28"	"YBR160W"	15950	14360	140	3884	3323	1434	35	37	23	100	100	0	2462	2081	1016	94	103	76	94	93	0	1.625	1.655	1.636	1.832	1.684	1.616	0.948	156	719	6217	5275	0.701	3849	2368	3288	1987	0
4	2	2	"RPL21A"	"YBR191W"	16190	14360	140	1868	1505	711	36	38	25	98	96	0	1194	1024	551	97	107	85	88	83	0	1.670	1.585	1.575	1.774	1.648	1.510	0.926	156	690	2929	2396	0.740	1832	1097	1469	927	0
4	3	2	"YBR223C"	"YBR223C"	16390	14350	130	2547	2274	837	35	36	9	100	100	0	1594	1416	591	97	103	55	93	91	0	1.678	1.697	1.690	1.955	1.722	1.685	0.945	120	520	4009	3558	0.747	2512	1497	2239	1319	0
4	4	2	"RPN4"	"YDL020C"	16570	14350	130	805	762	369	35	35	7	100	99	0	3320	2897	1642	96	118	204	89	86	0	0.239	0.260	0.254	0.302	1.717	0.239	0.917	120	553	3994	3528	-2.066	770	3224	727	2801	0
4	5	2	"SLC1"	"YDL052C"	16770	14350	140	776	736	348	35	36	8	98	98	0	1032	999	504	96	142	501	78	44	0	0.792	0.776	0.759	0.840	1.728	0.671	0.777	156	584	1677	1604	-0.337	741	936	701	903	0
4	6	2	"SUB2"	"YDL084W"	16970	14350	140	1336	1247	602	35	36	7	99	99	0	5061	4589	2599	98	159	697	89	80	0	0.262	0.270	0.269	0.311	1.699	0.242	0.895	156	576	6264	5703	-1.932	1301	4963	1212	4491	0
4	7	2	"GPD1"	"YDL022W"	17170	14350	140	1400	1291	460	35	36	9	100	100	0	2113	1833	859	95	116	360	87	79	0	0.676	0.723	0.708	0.862	1.745	0.596	0.781	156	647	3383	2994	-0.564	1365	2018	1256	1738	0
4	8	2	"YDL054C"	"YDL054C"	17400	14350	140	2496	2231	983	36	100	276	92	87	0	3213	2811	1452	98	186	523	85	80	0	0.790	0.809	0.821	0.955	1.647	0.725	0.821	156	670	5575	4908	-0.341	2460	3115	2195	2713	-100
4	9	2	"YDL086W"	"YDL086W"	17600	14350	150	56	170	262	36	112	295	16	7	0	115	213	360	101	185	419	7	3	0	1.429	1.196	1.300	1.022	3.821	0.930	0.541	156	595	34	246	0.515	20	14	134	112	-50
4	10	2	"YDL024C"	"YDL024C"	17770	14350	130	1763	1620	596	35	39	27	100	99	0	4058	3472	1496	100	123	283	93	90	0	0.437	0.470	0.451	0.508	1.410	0.445	0.945	120	575	5686	4957	-1.196	1728	3958	1585	3372	0
4	11	2	"MBP1"	"YDL056W"	18000	14350	130	694	710	289	34	38	26	99	98	0	2675	2761	1564	96	125	317	91	90	0	0.256	0.254	0.259	0.307	1.899	0.227	0.907	120	607	3239	3341	-1.966	660	2579	676	2665	0
4	12	2	"ASM4"	"YDL088C"	18190	14350	140	719	699	260	34	35	6	100	100	0	1465	1370	607	95	112	185	94	90	0	0.500	0.522	0.521	0.594	1.710	0.454	0.838	156	588	2055	1940	-1.000	685	1370	665	1275	0
4	13	2	"YDL026W"	"YDL026W"	18370	14340	130	1796	1585	629	35	37	19	100	100	0	1263	1163	575	95	105	99	89	87	0	1.508	1.451	1.492	1.715	1.768	1.373	0.890	120	555	2929	2618	0.592	1761	1168	1550	1068	0
4	14	2	"USO1"	"YDL058W"	18580	14340	130	1879	1798	739	34	37	18	100	99	0	3551	3638	1814	93	111	174	94	93	0	0.534	0.498	0.503	0.564	1.737	0.474	0.942	120	587	5303	5309	-0.906	1845	3458	1764	3545	0
4	15	2	"RAM1"	"YDL090C"	18780	14350	140	1974	1736	652	35	36	8	100	100	0	2094	1795	802	95	111	165	92	89	0	0.970	1.001	0.987	1.133	1.699	0.953	0.917	156	642	3938	3401	-0.044	1939	1999	1701	1700	0
4	16	2	"CPH1"	"YDR155C"	18980	14350	140	806	726	279	34	36	8	100	100	0	779	723	313	95	120	351	79	46	0	1.129	1.102	1.116	1.181	1.628	0.531	0.351	156	602	1456	1320	0.175	772	684	692	628	0
4	17	2	"YDR186C"	"YDR186C"	19170	14340	130	524	576	326	34	35	7	100	97	0	1098	1202	801	94	131	465	76	52	0	0.488	0.489	0.500	0.536	1.596	0.317	0.609	120	594	1494	1650	-1.035	490	1004	542	1108	0
4	18	2	"SPR28"	"YDR218C"	19370	14340	130	457	451	217	33	35	10	98	97	0	521	512	250	93	111	241	71	42	0	0.991	0.998	1.017	1.052	1.621	0.455	0.356	120	605	852	837	-0.014	424	428	418	419	0
4	19	2	"YDR157W"	"YDR157W"	19570	14340	130	1396	1223	448	34	37	22	100	100	0	1762	1571	811	95	125	276	91	81	0	0.817	0.806	0.808	0.913	1.563	0.684	0.776	120	600	3029	2665	-0.292	1362	1667	1189	1476	0
4	20	2	"CCT6"	"YDR188W"	19760	14350	140	1925	1697	707	34	41	55	99	98	0	1658	1522	684	93	135	316	90	83	0	1.208	1.164	1.128	1.233	1.554	1.135	0.917	156	639	3456	3092	0.273	1891	1565	1663	1429	0
4	21	2	"YDR220C"	"YDR220C"	19970	14350	140	1764	1632	742	34	34	7	100	100	0	3052	2754	1364	91	100	98	96	96	0	0.584	0.600	0.589	0.628	1.487	0.558	0.899	156	741	4691	4261	-0.775	1730	2961	1598	2663	0
4	1	3	"SAC3"	"YDR159W"	15980	14560	140	3891	3512	1573	35	35	6	100	100	0	4516	3838	1934	95	104	141	94	93	0	0.872	0.929	0.918	1.044	1.660	0.890	0.945	156	736	8277	7220	-0.197	3856	4421	3477	3743	0
4	2	3	"RVB1"	"YDR190C"	16200	14560	130	1131	1132	466	35	36	7	100	100	0	3707	3395	1454	98	131	501	91	87	0	0.304	0.333	0.330	0.358	1.461	0.301	0.847	120	558	4705	4394	-1.719	1096	3609	1097	3297	0
4	3	3	"YDR222W"	"YDR222W"	16380	14560	130	1429	1376	588	35	36	7	100	100	0	1437	1405	672	97	134	490	85	66	0	1.040	1.025	1.055	1.090	1.402	0.532	0.438	120	628	2734	2649	0.057	1394	1340	1341	1308	0
4	4	3	"TCI1"	"YDR161W"	16620	14570	140	2762	2328	1109	34	35	7	100	100	0	12969	10301	5337	98	117	204	96	94	0	0.212	0.225	0.216	0.245	1.630	0.216	0.939	156	655	15599	12497	-2.238	2728	12871	2294	10203	0
4	5	3	"NUP42"	"YDR192C"	16820	14560	140	3215	2906	1124	34	35	8	100	100	0	5335	4579	1945	99	137	518	95	91	0	0.608	0.641	0.624	0.692	1.601	0.621	0.944	156	568	8417	7352	-0.719	3181	5236	2872	4480	0
4	6	3	"HTB1"	"YDR224C"	17010	14550	130	1678	1499	527	34	35	7	100	100	0	4943	4227	1849	96	135	550	90	86	0	0.339	0.355	0.344	0.406	1.594	0.312	0.869	120	495	6491	5596	-1.560	1644	4847	1465	4131	0
4	7	3	"PAD1"	"YDR538W"	17190	14560	140	1582	1437	582	34	35	6	100	100	0	1748	1514	736	93	97	30	98	95	0	0.935	0.987	0.985	1.188	1.884	0.929	0.934	156	665	3203	2824	-0.096	1548	1655	1403	1421	0
4	8	3	"RIP1"	"YEL024W"	17400	14550	130	1788	1637	585	35	56	154	97	93	0	1571	1457	797	95	139	357	88	84	0	1.188	1.176	1.210	1.334	1.782	1.005	0.616	120	574	3229	2964	0.248	1753	1476	1602	1362	0
4	9	3	"HAT2"	"YEL056W"	17600	14560	140	1297	1179	489	35	64	181	92	89	0	2923	2641	1252	98	157	397	89	85	0	0.447	0.450	0.441	0.496	1.960	0.425	0.929	156	604	4087	3687	-1.163	1262	2825	1144	2543	0
4	10	3	"YDR540C"	"YDR540C"	17790	14560	130	1224	1184	430	34	36	11	100	99	0	998	963	369	99	127	325	92	72	0	1.324	1.331	1.353	1.347	1.343	0.803	0.404	120	554	2089	2014	0.405	1190	899	1150	864	0
4	11	3	"SNU13"	"YEL026W"	18000	14560	140	1548	1305	534	34	37	23	99	99	0	9380	7689	3621	98	123	305	94	92	0	0.163	0.167	0.166	0.188	1.610	0.158	0.911	156	606	10796	8862	-2.616	1514	9282	1271	7591	0
4	12	3	"PCM1"	"YEL058W"	18190	14550	140	2436	2182	891	34	35	6	100	100	0	3830	3279	1677	96	108	172	92	90	0	0.643	0.675	0.654	0.789	1.795	0.613	0.906	156	581	6136	5331	-0.636	2402	3734	2148	3183	0
4	13	3	"YDR542W"	"YDR542W"	18390	14550	130	13653	12183	4205	35	37	10	100	100	0	19750	17146	6802	96	108	135	97	97	0	0.693	0.712	0.683	0.797	1.641	0.680	0.936	120	593	33272	29198	-0.529	13618	19654	12148	17050	0
4	14	3	"YEL028W"	"YEL028W"	18590	14550	130	1619	1573	507	35	37	13	100	100	0	2850	2700	1023	96	115	175	96	95	0	0.575	0.591	0.573	0.630	1.446	0.557	0.924	120	644	4338	4142	-0.798	1584	2754	1538	2604	0
4	15	3	"YEL059W"	"YEL059W"	18800	14540	130	148	569	1108	35	36	7	98	96	0	287	858	1647	95	106	115	70	44	0	0.589	0.700	0.624	0.632	2.330	0.657	0.887	120	563	305	1297	-0.765	113	192	534	763	-100
4	16	3	"YDR544C"	"YDR544C"	18990	14550	140	35421	29104	16014	35	36	7	100	100	0	25553	21117	12348	95	123	361	96	95	0	1.390	1.383	1.367	1.570	1.855	1.366	0.952	156	589	60844	50091	0.475	35386	25458	29069	21022	0
4	17	3	"ECM10"	"YEL030W"	19180	14550	120	3687	3349	1073	35	36	7	100	100	0	8108	7040	2707	93	122	366	99	94	0	0.456	0.477	0.462	0.518	1.541	0.452	0.915	120	572	11667	10261	-1.134	3652	8015	3314	6947	0
4	18	3	"CIN8"	"YEL061C"	19420	14550	140	953	934	461	34	35	9	99	99	0	1762	1798	1069	94	110	233	87	82	0	0.551	0.528	0.535	0.637	2.105	0.480	0.913	156	715	2587	2604	-0.860	919	1668	900	1704	0
4	19	3	"YFR022W"	"YFR022W"	19620	14560	130	5069	4519	1617	34	45	63	98	96	0	15124	12952	5294	98	161	364	95	95	0	0.335	0.349	0.340	0.376	1.467	0.331	0.917	120	550	20061	17339	-1.577	5035	15026	4485	12854	0
4	20	3	"RPN12"	"YFR052W"	19800	14540	130	1981	1818	541	34	47	67	99	98	0	4450	3907	1453	97	166	381	94	92	0	0.447	0.468	0.452	0.515	1.718	0.437	0.909	120	498	6300	5594	-1.161	1947	4353	1784	3810	0
4	21	3	"CWH41"	"YGL027C"	19980	14550	140	6403	5605	2166	34	37	33	100	100	0	10434	8202	4071	94	98	46	98	97	0	0.616	0.687	0.649	0.833	2.042	0.635	0.926	156	721	16709	13679	-0.699	6369	10340	5571	8108	0
4	1	4	"YFR024C"	"YFR024C"	15990	14760	140	3136	2782	1182	35	36	7	100	100	0	13187	11414	5575	96	113	189	97	95	0	0.237	0.243	0.234	0.270	1.793	0.224	0.896	156	732	16192	14065	-2.078	3101	13091	2747	11318	0
4	2	4	"YFR054C"	"YFR054C"	16190	14760	140	1877	1629	639	36	37	7	100	100	0	6067	5328	2264	100	239	2022	85	73	0	0.309	0.305	0.298	0.321	1.570	0.182	0.548	156	640	7808	6821	-1.697	1841	5967	1593	5228	0
4	3	4	"CGR1"	"YGL029W"	16420	14760	140	1008	908	300	36	36	7	100	100	0	3789	3388	1493	100	252	2036	80	32	0	0.263	0.265	0.263	0.292	1.595	0.091	0.311	156	644	4661	4160	-1.924	972	3689	872	3288	0
4	4	4	"HIS2"	"YFR025C"	16610	14760	140	2307	2021	805	35	36	6	100	100	0	2664	2217	1038	100	120	320	89	84	0	0.886	0.938	0.895	1.079	1.858	0.858	0.834	156	577	4836	4103	-0.174	2272	2564	1986	2117	0
4	5	4	"YFR056C"	"YFR056C"	16800	14760	130	1317	1216	409	35	36	7	100	100	0	1268	1175	442	100	119	321	89	80	0	1.098	1.099	1.106	1.214	1.609	1.063	0.891	120	477	2450	2256	0.134	1282	1168	1181	1075	0
4	6	4	"RPL24A"	"YGL031C"	16980	14760	140	1251	1165	436	35	36	7	100	100	0	2373	2127	850	97	115	283	93	89	0	0.534	0.557	0.541	0.594	1.552	0.530	0.891	156	618	3492	3160	-0.904	1216	2276	1130	2030	0
4	7	4	"ECO1"	"YFR027W"	17200	14760	130	4037	3714	1338	34	35	7	100	100	0	5405	4713	1915	94	110	178	97	95	0	0.754	0.797	0.765	0.859	1.483	0.767	0.905	120	607	9314	8299	-0.408	4003	5311	3680	4619	0
4	8	4	"YGL001C"	"YGL001C"	17410	14760	140	2353	2103	799	35	35	7	100	100	0	17407	14913	6458	95	122	271	99	99	0	0.134	0.140	0.134	0.152	1.719	0.131	0.922	156	661	19630	16886	-2.901	2318	17312	2068	14818	0
4	9	4	"HOP2"	"YGL033W"	17610	14750	130	2553	2367	815	34	46	178	98	96	0	6477	6026	2597	96	208	1256	91	85	0	0.395	0.393	0.391	0.429	1.545	0.332	0.864	120	538	8900	8263	-1.341	2519	6381	2333	5930	0
4	10	4	"MRP13"	"YGR084C"	17810	14750	140	4248	3674	1480	34	45	167	99	96	0	1793	1536	691	96	216	1209	67	0	0	2.483	2.528	2.539	2.857	1.705	1.633	0.320	156	614	5911	5080	1.312	4214	1697	3640	1440	0
4	11	4	"SPT6"	"YGR116W"	18000	14750	120	482	605	365	35	36	10	100	100	0	905	1103	804	95	141	410	83	48	0	0.552	0.565	0.590	0.651	1.829	0.492	0.866	120	475	1257	1578	-0.858	447	810	570	1008	0
4	12	4	"RPL24B"	"YGR148C"	18190	14760	140	2374	2065	779	35	36	9	100	100	0	2401	2014	871	97	102	64	97	97	0	1.015	1.059	1.031	1.154	1.690	1.025	0.905	156	595	4643	3947	0.022	2339	2304	2030	1917	0
4	13	4	"YGR086C"	"YGR086C"	18390	14750	140	2154	1862	710	35	39	45	99	98	0	2365	2003	922	99	139	368	89	82	0	0.935	0.960	0.913	1.087	1.775	0.906	0.889	156	659	4385	3731	-0.097	2119	2266	1827	1904	0
4	14	4	"RPS23A"	"YGR118W"	18590	14750	130	3860	3555	1033	35	37	17	100	100	0	6887	6032	2060	96	127	239	99	95	0	0.563	0.593	0.583	0.626	1.412	0.576	0.910	120	613	10616	9456	-0.828	3825	6791	3520	5936	0
4	15	4	"YGR150C"	"YGR150C"	18800	14750	130	1009	1238	741	34	35	6	100	100	0	2647	3075	1777	95	119	313	94	91	0	0.382	0.404	0.383	0.419	1.426	0.379	0.861	120	656	3527	4184	-1.388	975	2552	1204	2980	0
4	16	4	"CTT1"	"YGR088W"	19020	14750	140	4885	4139	1679	35	35	7	100	100	0	1925	1643	770	97	182	1225	70	3	0	2.653	2.655	2.599	2.900	1.714	2.581	0.724	156	618	6678	5650	1.408	4850	1828	4104	1546	0
4	17	4	"SEC35"	"YGR120C"	19190	14750	130	2564	2292	780	35	37	10	100	100	0	2518	2233	914	97	181	1326	79	35	0	1.045	1.057	1.025	1.155	1.746	0.987	0.854	120	493	4950	4393	0.063	2529	2421	2257	2136	0
4	18	4	"RSR1"	"YGR152C"	19380	14750	140	2615	2291	999	35	37	12	100	99	0	3124	2557	1315	93	101	92	94	92	0	0.851	0.916	0.863	1.014	1.805	0.865	0.885	156	648	5611	4720	-0.232	2580	3031	2256	2464	0
4	19	4	"YGR090W"	"YGR090W"	19610	14740	130	2845	2789	1159	34	49	183	95	95	0	2404	2299	1069	96	111	125	95	92	0	1.218	1.251	1.237	1.421	1.776	1.219	0.895	120	654	5119	4958	0.284	2811	2308	2755	2203	0
4	20	4	"YGR122W"	"YGR122W"	19820	14750	130	3169	2781	1031	35	40	41	100	100	0	1566	1338	597	95	104	95	91	89	0	2.131	2.209	2.113	2.522	1.764	2.172	0.893	120	655	4605	3989	1.091	3134	1471	2746	1243	0
4	21	4	"YGR154C"	"YGR154C"	20050	14740	130	2464	2305	810	35	40	39	99	99	0	2575	2338	939	94	102	70	97	96	0	0.979	1.012	1.007	1.079	1.598	0.987	0.881	120	681	4910	4514	-0.031	2429	2481	2270	2244	0
4	1	5	"ORC6"	"YHR118C"	16020	14960	130	1031	1022	375	36	38	14	100	100	0	3324	3117	1348	101	148	572	93	89	0	0.309	0.327	0.332	0.367	1.671	0.270	0.793	120	651	4218	4002	-1.696	995	3223	986	3016	0
4	2	5	"IMP3"	"YHR148W"	16220	14960	140	3686	3454	1376	36	39	15	100	100	0	4365	4079	1356	102	261	2076	88	56	0	0.856	0.859	0.884	0.842	1.491	0.841	0.855	156	621	7913	7395	-0.224	3650	4263	3418	3977	0
4	3	5	"YHR180W"	"YHR180W"	16410	14960	130	586	762	566	35	36	7	100	100	0	563	813	562	100	164	1099	30	0	0	1.190	1.020	0.976	1.076	1.999	0.988	0.829	120	540	1014	1440	0.251	551	463	727	713	0
4	4	5	"MSH1"	"YHR120W"	16610	14960	120	468	482	264	35	35	7	100	100	0	1543	1655	1185	99	116	324	91	80	0	0.300	0.287	0.284	0.345	2.141	0.246	0.880	120	550	1877	2003	-1.738	433	1444	447	1556	0
4	5	5	"YHR150W"	"YHR150W"	16820	14960	140	1183	1090	403	35	35	6	100	100	0	1168	1066	459	98	119	299	86	76	0	1.073	1.090	1.052	1.191	1.707	0.877	0.651	156	604	2218	2023	0.102	1148	1070	1055	968	0
4	6	5	"YHR182W"	"YHR182W"	17010	14960	130	311	353	162	34	35	6	100	100	0	1480	1647	833	98	158	563	89	70	0	0.200	0.206	0.199	0.214	1.785	0.136	0.598	120	534	1659	1868	-2.319	277	1382	319	1549	0
4	7	5	"YHR122W"	"YHR122W"	17210	14960	130	956	903	328	34	35	7	100	99	0	1011	939	406	96	140	461	79	49	0	1.008	1.031	1.012	1.108	1.533	0.636	0.455	120	625	1837	1712	0.011	922	915	869	843	0
4	8	5	"SPO12"	"YHR152W"	17430	14960	140	1532	1266	597	34	35	7	100	99	0	1724	1427	717	97	115	208	88	82	0	0.921	0.926	0.912	0.979	1.563	0.874	0.874	156	622	3125	2562	-0.119	1498	1627	1232	1330	0
4	9	5	"SSP1"	"YHR184W"	17600	14950	130	667	680	250	34	45	178	95	85	0	1058	1027	386	97	188	1231	20	0	0	0.659	0.695	0.690	0.733	1.508	0.667	0.913	120	536	1594	1576	-0.602	633	961	646	930	0
4	10	5	"NDT80"	"YHR124W"	17810	14960	140	1512	1463	735	34	43	161	95	90	0	1475	1527	782	98	202	1160	63	16	0	1.073	1.000	0.974	1.056	1.638	0.935	0.833	156	656	2855	2858	0.102	1478	1377	1429	1429	0
4	11	5	"ESC4"	"YHR154W"	18010	14960	130	1664	1773	945	34	35	9	100	100	0	1936	1974	1187	97	141	381	87	80	0	0.886	0.926	0.951	1.053	1.586	0.769	0.751	120	588	3469	3616	-0.174	1630	1839	1739	1877	0
4	12	5	"YHR186C"	"YHR186C"	18200	14950	130	456	727	596	34	35	9	100	99	0	552	893	820	96	104	67	92	91	0	0.925	0.870	0.914	0.968	1.623	0.748	0.832	120	609	878	1490	-0.112	422	456	693	797	0
4	13	5	"YJL058C"	"YJL058C"	18420	14960	130	4186	3682	1506	35	40	49	100	100	0	16858	13698	6425	98	139	359	99	96	0	0.248	0.268	0.243	0.293	1.622	0.245	0.900	120	646	20911	17247	-2.013	4151	16760	3647	13600	0
4	14	5	"DPB11"	"YJL090C"	18620	14950	130	5016	4669	1637	34	40	52	100	98	0	3482	2947	1228	96	132	357	91	89	0	1.471	1.626	1.562	1.802	1.702	1.594	0.863	120	562	8368	7486	0.557	4982	3386	4635	2851	0
4	15	5	"YJL122W"	"YJL122W"	18800	14960	140	1975	1746	729	34	37	21	100	100	0	1521	1329	591	96	125	317	88	78	0	1.362	1.388	1.394	1.491	1.870	1.117	0.556	156	665	3366	2945	0.446	1941	1425	1712	1233	0
4	16	5	"YJL060W"	"YJL060W"	19010	14950	130	2884	2564	869	34	35	15	100	98	0	2178	1891	775	97	163	1189	78	20	0	1.370	1.410	1.390	1.547	1.610	0.640	0.278	120	611	4931	4324	0.454	2850	2081	2530	1794	0
4	17	5	"HPR5"	"YJL092W"	19230	14950	140	5754	5015	2050	35	36	13	100	100	0	9177	7429	3564	98	165	1205	87	82	0	0.630	0.679	0.656	0.786	1.812	0.644	0.925	156	594	14798	12311	-0.667	5719	9079	4980	7331	0
4	18	5	"LSM1"	"YJL124C"	19400	14950	130	3166	2865	890	35	37	13	100	100	0	1661	1525	592	95	111	147	97	92	0	1.999	1.979	1.968	2.119	1.462	1.919	0.893	120	569	4697	4260	1.000	3131	1566	2830	1430	0
4	19	5	"LAS21"	"YJL062W"	19630	14960	130	5561	5042	1704	35	64	303	96	95	0	2269	1892	875	96	123	183	92	89	0	2.543	2.788	2.641	3.303	2.015	2.720	0.875	120	568	7699	6803	1.347	5526	2173	5007	1796	0
4	20	5	"YJL094C"	"YJL094C"	19800	14950	140	5774	5364	1890	35	72	334	98	96	0	14599	12613	5382	95	117	159	100	99	0	0.396	0.426	0.416	0.460	1.482	0.400	0.923	156	674	20243	17847	-1.338	5739	14504	5329	12518	0
4	21	5	"NIT2"	"YJL126W"	20030	14940	130	6362	5650	1930	35	49	181	100	100	0	7136	6088	2473	94	105	97	100	100	0	0.898	0.937	0.905	1.013	1.500	0.910	0.919	120	716	13369	11609	-0.154	6327	7042	5615	5994	0
4	1	6	"YJL064W"	"YJL064W"	16020	15160	130	1694	1632	621	36	39	17	100	100	0	2002	1893	940	104	134	315	90	83	0	0.874	0.892	0.874	1.019	1.582	0.815	0.899	120	692	3556	3385	-0.195	1658	1898	1596	1789	0
4	2	6	"MRPL49"	"YJL096W"	16220	15170	140	2045	1735	793	36	43	49	98	96	0	1587	1323	699	101	128	299	82	75	0	1.352	1.390	1.377	1.601	1.631	1.220	0.733	156	647	3495	2921	0.435	2009	1486	1699	1222	0
4	3	6	"PBS2"	"YJL128C"	16420	15160	140	2388	2310	990	35	40	47	99	98	0	1762	1542	773	97	119	271	85	82	0	1.413	1.574	1.583	1.889	1.914	1.523	0.889	156	663	4018	3720	0.499	2353	1665	2275	1445	0
4	4	6	"YKL054C"	"YKL054C"	16640	15150	110	142	166	82	34	37	25	96	95	0	293	291	125	98	119	299	18	1	0	0.554	0.684	0.648	0.689	1.698	0.284	0.349	80	522	303	325	-0.852	108	195	132	193	0
4	5	6	"YKL086W"	"YKL086W"	16840	15160	140	1928	1925	917	34	39	38	100	100	0	2646	2427	1351	96	109	111	92	90	0	0.743	0.811	0.796	0.963	1.964	0.757	0.897	156	575	4444	4222	-0.429	1894	2550	1891	2331	0
4	6	6	"SBA1"	"YKL117W"	17030	15160	140	1706	1608	833	34	35	8	100	100	0	6520	5609	3162	97	134	451	89	83	0	0.260	0.286	0.281	0.334	2.052	0.267	0.909	156	584	8095	7086	-1.942	1672	6423	1574	5512	0
4	7	6	"YKL056C"	"YKL056C"	17230	15160	120	660	593	242	34	37	20	98	96	0	386	347	143	97	119	305	41	0	0	2.166	2.236	2.190	2.356	1.700	2.137	0.853	120	496	915	809	1.115	626	289	559	250	0
4	8	6	"YKL088W"	"YKL088W"	17410	15160	130	3564	3383	1395	35	38	26	97	97	0	3384	3129	1469	99	112	98	95	93	0	1.074	1.105	1.085	1.213	1.494	1.084	0.918	120	578	6814	6378	0.103	3529	3285	3348	3030	0
4	9	6	"VPH2"	"YKL119C"	17620	15160	140	1314	1161	389	34	36	20	100	100	0	3774	3193	1416	98	108	96	96	96	0	0.348	0.364	0.359	0.421	1.696	0.335	0.937	156	639	4956	4222	-1.522	1280	3676	1127	3095	0
4	10	6	"TOA2"	"YKL058W"	17830	15160	140	1715	1555	633	34	37	13	100	100	0	5131	4637	2286	97	106	75	98	96	0	0.334	0.335	0.331	0.372	1.631	0.307	0.920	156	562	6715	6061	-1.582	1681	5034	1521	4540	0
4	11	6	"YKL090W"	"YKL090W"	18020	15160	130	1098	1100	497	35	37	13	99	97	0	723	698	324	95	104	78	93	90	0	1.693	1.766	1.785	1.778	1.575	1.786	0.861	120	553	1691	1668	0.759	1063	628	1065	603	0
4	12	6	"YKL121W"	"YKL121W"	18230	15160	130	1058	1092	492	35	35	6	100	100	0	1321	1318	662	96	104	78	93	92	0	0.835	0.865	0.856	0.957	1.619	0.830	0.913	120	631	2248	2279	-0.260	1023	1225	1057	1222	0
4	13	6	"FBA1"	"YKL060C"	18430	15160	130	1311	1213	359	35	36	13	100	100	0	5735	4964	2040	98	133	345	95	92	0	0.226	0.242	0.232	0.281	1.864	0.219	0.901	120	583	6913	6044	-2.143	1276	5637	1178	4866	0
4	14	6	"BUD2"	"YKL092C"	18620	15150	130	2020	1896	802	34	36	19	100	99	0	6800	6265	3011	98	130	342	92	90	0	0.296	0.302	0.292	0.338	1.603	0.288	0.924	120	593	8688	8029	-1.755	1986	6702	1862	6167	0
4	15	6	"YKL123W"	"YKL123W"	18820	15160	130	1657	1433	525	34	38	22	98	98	0	4325	3569	1668	98	114	95	95	95	0	0.384	0.403	0.405	0.459	1.664	0.374	0.914	120	591	5850	4870	-1.381	1623	4227	1399	3471	0
4	16	6	"RIC1"	"YLR039C"	19050	15160	140	1538	1381	697	34	38	24	98	96	0	2643	2299	1363	98	112	94	92	87	0	0.591	0.612	0.605	0.741	1.970	0.569	0.945	156	673	4049	3548	-0.759	1504	2545	1347	2201	0
4	17	6	"RGR1"	"YLR071C"	19220	15150	130	1348	1338	566	34	35	7	100	100	0	1600	1607	902	96	122	361	92	84	0	0.874	0.863	0.900	0.987	1.728	0.751	0.752	120	525	2818	2815	-0.195	1314	1504	1304	1511	0
4	18	6	"CDC45"	"YLR103C"	19420	15150	130	2028	1910	708	34	36	12	100	100	0	5869	5406	2388	95	133	384	97	92	0	0.345	0.353	0.347	0.395	1.553	0.335	0.940	120	539	7768	7187	-1.534	1994	5774	1876	5311	0
4	19	6	"YLR041W"	"YLR041W"	19600	15150	140	1339	1151	465	35	37	23	100	98	0	2075	1777	908	94	123	190	92	86	0	0.658	0.663	0.647	0.779	1.848	0.604	0.890	156	585	3285	2799	-0.603	1304	1981	1116	1683	0
4	20	6	"YLR073C"	"YLR073C"	19790	15150	130	1639	1472	491	35	38	25	100	99	0	2967	2586	1062	95	156	963	86	73	0	0.558	0.577	0.562	0.619	1.354	0.314	0.502	120	594	4476	3928	-0.840	1604	2872	1437	2491	0
4	21	6	"SEN2"	"YLR105C"	20030	15140	130	4909	4273	1443	35	47	171	100	98	0	11448	9272	4066	97	140	841	95	92	0	0.429	0.462	0.440	0.519	1.492	0.442	0.926	120	770	16225	13413	-1.220	4874	11351	4238	9175	0
4	1	7	"TRX1"	"YLR043C"	16030	15370	130	631	572	221	34	37	18	98	96	0	3680	3057	1430	97	127	263	92	90	0	0.167	0.182	0.177	0.200	1.852	0.168	0.910	120	740	4180	3498	-2.585	597	3583	538	2960	0
4	2	7	"RPL10"	"YLR075W"	16250	15370	130	930	812	320	34	41	50	96	93	0	770	666	300	97	113	110	86	81	0	1.331	1.367	1.325	1.516	1.702	1.257	0.830	120	603	1569	1347	0.413	896	673	778	569	0
4	3	7	"YLR107W"	"YLR107W"	16440	15360	140	1198	1082	477	35	42	51	97	94	0	1662	1478	773	98	124	283	83	79	0	0.744	0.759	0.764	0.867	1.778	0.707	0.909	156	630	2727	2427	-0.427	1163	1564	1047	1380	0
4	4	7	"STU2"	"YLR045C"	16630	15370	130	4629	4026	1672	35	80	327	95	94	0	4131	3364	1673	99	163	431	89	87	0	1.139	1.222	1.184	1.402	1.703	1.168	0.893	120	560	8626	7256	0.188	4594	4032	3991	3265	0
4	5	7	"YLR077W"	"YLR077W"	16830	15360	140	3487	3094	1351	36	81	335	96	90	0	5632	4851	2515	97	154	348	92	91	0	0.623	0.643	0.622	0.717	1.690	0.600	0.904	156	534	8986	7812	-0.682	3451	5535	3058	4754	0
4	6	7	"AHP1"	"YLR109W"	17010	15350	130	1185	1105	421	35	38	12	99	98	0	1299	1144	569	96	105	100	90	87	0	0.956	1.021	0.983	1.164	1.713	0.924	0.880	120	495	2353	2118	-0.065	1150	1203	1070	1048	0
4	7	7	"YLR422W"	"YLR422W"	17220	15360	140	675	703	358	35	37	13	100	99	0	1033	1031	598	96	118	265	83	74	0	0.683	0.714	0.692	0.790	1.735	0.544	0.688	156	674	1577	1603	-0.550	640	937	668	935	0
4	8	7	"YLR454W"	"YLR454W"	17430	15370	130	940	932	428	35	40	33	96	94	0	1986	1867	1026	99	130	194	87	86	0	0.480	0.507	0.502	0.569	1.652	0.458	0.874	120	578	2792	2665	-1.060	905	1887	897	1768	0
4	9	7	"PPZ1"	"YML016C"	17640	15360	140	3120	3011	1493	36	41	33	100	99	0	9590	8862	5179	100	126	175	96	94	0	0.325	0.340	0.338	0.413	2.043	0.315	0.940	156	548	12574	11737	-1.622	3084	9490	2975	8762	0
4	10	7	"YLR424W"	"YLR424W"	17810	15350	130	6406	5939	2642	36	39	14	100	100	0	8334	7112	3271	96	111	151	97	96	0	0.773	0.841	0.813	0.915	1.554	0.821	0.932	120	458	14608	12919	-0.371	6370	8238	5903	7016	0
4	11	7	"YLR456W"	"YLR456W"	18010	15350	140	2221	1895	837	35	37	13	100	100	0	5323	4331	2387	96	108	140	95	93	0	0.418	0.439	0.431	0.537	1.910	0.400	0.909	156	554	7413	6095	-1.258	2186	5227	1860	4235	0
4	12	7	"YML018C"	"YML018C"	18200	15360	140	2824	2568	972	35	36	10	100	100	0	11698	9967	4675	97	125	293	98	97	0	0.240	0.257	0.251	0.293	1.613	0.239	0.942	156	647	14390	12403	-2.056	2789	11601	2533	9870	0
4	13	7	"YLR426W"	"YLR426W"	18420	15350	130	3416	2947	1045	35	36	10	100	100	0	3946	3200	1427	98	140	386	96	85	0	0.879	0.939	0.920	1.035	1.442	0.871	0.888	120	650	7229	6014	-0.187	3381	3848	2912	3102	0
4	14	7	"YLR458W"	"YLR458W"	18660	15350	130	2094	1824	690	35	35	8	100	99	0	1932	1653	767	95	103	111	94	89	0	1.121	1.148	1.134	1.302	1.575	1.088	0.928	120	580	3896	3347	0.165	2059	1837	1789	1558	0
4	15	7	"YML020W"	"YML020W"	18840	15360	140	4259	4018	1975	35	37	17	100	99	0	7715	6796	4061	96	115	181	93	91	0	0.554	0.594	0.583	0.739	1.910	0.543	0.918	156	556	11843	10683	-0.851	4224	7619	3983	6700	0
4	16	7	"YLR428C"	"YLR428C"	19000	15350	130	2177	1947	602	35	36	12	100	99	0	2030	1805	723	97	122	238	95	91	0	1.108	1.119	1.095	1.193	1.322	0.994	0.794	120	576	4075	3620	0.148	2142	1933	1912	1708	0
4	17	7	"YLR460C"	"YLR460C"	19250	15350	130	5000	4286	1726	35	35	7	100	100	0	6491	5366	2429	96	124	351	95	92	0	0.776	0.807	0.806	0.872	1.416	0.789	0.928	120	589	11360	9521	-0.365	4965	6395	4251	5270	0
4	18	7	"APT1"	"YML022W"	19420	15350	140	2250	1970	854	34	35	8	100	100	0	3163	2717	1414	95	134	455	89	81	0	0.722	0.738	0.719	0.849	1.801	0.645	0.795	156	575	5284	4558	-0.469	2216	3068	1936	2622	0
4	19	7	"HSC82"	"YMR186W"	19610	15350	130	777	791	408	34	36	9	100	100	0	1133	1164	665	97	125	315	85	72	0	0.717	0.709	0.670	0.800	1.704	0.632	0.784	120	590	1779	1824	-0.480	743	1036	757	1067	0
4	20	7	"GUA1"	"YMR217W"	19840	15340	130	1905	1790	924	35	38	26	100	99	0	3653	3423	1944	98	112	115	97	93	0	0.526	0.528	0.504	0.600	1.827	0.476	0.837	120	635	5425	5080	-0.927	1870	3555	1755	3325	0
4	21	7	"YMR250W"	"YMR250W"	20040	15360	130	684	626	314	35	38	25	96	95	0	940	914	515	99	116	208	83	77	0	0.772	0.725	0.757	0.809	2.126	0.562	0.676	120	683	1490	1406	-0.374	649	841	591	815	0
4	1	8	"YMR188C"	"YMR188C"	16030	15570	130	719	683	323	35	41	44	95	92	0	1681	1548	867	97	128	261	86	80	0	0.432	0.447	0.437	0.473	1.655	0.378	0.828	120	681	2268	2099	-1.212	684	1584	648	1451	0
4	2	8	"ESC1"	"YMR219W"	16250	15580	130	88	90	29	35	43	48	55	8	0	216	217	90	98	128	199	14	0	0	0.449	0.462	0.421	0.454	2.181	0.238	0.434	120	567	171	174	-1.155	53	118	55	119	0
4	3	8	"HOR7"	"YMR251W-A"	16440	15560	130	2385	2351	1422	35	41	35	97	97	0	2412	2264	1189	98	113	90	95	93	0	1.016	1.069	1.069	1.060	1.538	1.085	0.924	120	598	4664	4482	0.022	2350	2314	2316	2166	0
4	4	8	"SGS1"	"YMR190C"	16670	15550	150	484	433	218	35	60	187	80	62	0	1653	1537	953	99	139	285	82	76	0	0.289	0.277	0.287	0.331	1.742	0.251	0.907	156	610	2003	1836	-1.791	449	1554	398	1438	0
4	5	8	"YMR221C"	"YMR221C"	16870	15550	150	284	351	309	35	39	36	83	78	0	761	1020	1026	97	115	148	75	69	0	0.375	0.342	0.354	0.399	2.095	0.307	0.937	156	547	913	1239	-1.415	249	664	316	923	0
4	6	8	"YMR253C"	"YMR253C"	17050	15560	130	424	416	184	34	36	11	99	98	0	886	870	441	94	116	287	83	68	0	0.492	0.492	0.487	0.542	1.512	0.402	0.780	120	557	1182	1158	-1.022	390	792	382	776	0
4	7	8	"YMR192W"	"YMR192W"	17250	15560	130	637	631	299	34	35	10	98	97	0	926	879	438	93	116	282	84	70	0	0.724	0.760	0.749	0.808	1.589	0.460	0.535	120	589	1436	1383	-0.466	603	833	597	786	0
4	8	8	"UBP8"	"YMR223W"	17470	15550	150	1345	1245	827	34	39	33	92	87	0	2955	2732	1978	99	122	168	81	76	0	0.459	0.460	0.463	0.558	1.973	0.434	0.951	156	684	4167	3844	-1.123	1311	2856	1211	2633	0
4	9	8	"GFD1"	"YMR255W"	17660	15550	130	1662	1383	652	35	36	8	97	97	0	4479	3683	2056	100	114	144	91	90	0	0.372	0.376	0.369	0.406	1.635	0.347	0.950	120	491	6006	4931	-1.428	1627	4379	1348	3583	0
4	10	8	"LAP3"	"YNL239W"	17850	15550	140	3470	3071	1309	35	36	9	100	100	0	1612	1459	720	96	114	182	90	86	0	2.266	2.227	2.252	2.422	1.493	2.166	0.905	156	560	4951	4399	1.180	3435	1516	3036	1363	0
4	11	8	"BNI1"	"YNL271C"	18010	15550	130	714	824	474	34	35	10	100	100	0	1113	1283	798	95	118	258	91	83	0	0.668	0.665	0.682	0.731	1.644	0.461	0.639	120	554	1698	1978	-0.582	680	1018	790	1188	0
4	12	8	"YNL303W"	"YNL303W"	18240	15560	130	744	651	325	35	36	10	97	95	0	1585	1362	748	98	141	358	80	73	0	0.477	0.487	0.497	0.519	1.693	0.417	0.811	120	520	2196	1880	-1.069	709	1487	616	1264	0
4	13	8	"ZWF1"	"YNL241C"	18410	15550	140	1859	1574	664	35	37	11	100	100	0	4703	3940	1952	99	146	337	93	91	0	0.396	0.401	0.401	0.456	1.722	0.374	0.934	156	546	6428	5380	-1.336	1824	4604	1539	3841	0
4	14	8	"TOF1"	"YNL273W"	18610	15550	140	1137	1136	511	34	36	9	100	100	0	2213	2274	1234	97	116	188	94	91	0	0.521	0.506	0.506	0.569	1.649	0.455	0.881	156	675	3219	3279	-0.940	1103	2116	1102	2177	0
4	15	8	"YNL305C"	"YNL305C"	18820	15550	140	2268	2030	902	35	36	12	100	100	0	1424	1246	577	99	120	244	89	80	0	1.685	1.739	1.675	1.862	1.561	1.705	0.736	156	603	3558	3142	0.753	2233	1325	1995	1147	0
4	16	8	"SLA2"	"YNL243W"	19060	15550	130	3893	3651	1752	35	36	7	100	100	0	2791	2346	1095	97	128	329	92	83	0	1.432	1.608	1.548	1.754	1.643	1.693	0.805	120	573	6552	5865	0.518	3858	2694	3616	2249	0
4	17	8	"YNL275W"	"YNL275W"	19230	15550	140	3898	3254	1361	35	36	8	100	100	0	12154	9723	4767	97	112	170	100	98	0	0.320	0.334	0.328	0.367	1.524	0.315	0.948	156	625	15920	12845	-1.642	3863	12057	3219	9626	0
4	18	8	"MCK1"	"YNL307C"	19440	15550	130	3332	3024	893	35	36	10	100	100	0	1093	997	351	99	121	326	90	80	0	3.317	3.329	3.271	3.542	1.407	3.293	0.941	120	600	4291	3887	1.730	3297	994	2989	898	0
4	19	8	"YNL245C"	"YNL245C"	19650	15540	130	1893	1658	699	35	37	13	100	100	0	1773	1477	703	102	108	58	99	95	0	1.112	1.180	1.204	1.310	1.436	1.108	0.933	120	607	3529	2998	0.153	1858	1671	1623	1375	0
4	20	8	"MET2"	"YNL277W"	19850	15540	150	3306	2641	1425	35	37	12	97	94	0	2738	2165	1329	99	108	75	84	83	0	1.239	1.261	1.211	1.469	2.008	1.198	0.946	156	725	5910	4672	0.310	3271	2639	2606	2066	0
4	21	8	"STB1"	"YNL309W"	20050	15550	130	4573	3972	1728	34	37	13	100	100	0	4195	3489	1718	98	120	239	95	93	0	1.108	1.161	1.163	1.238	1.408	1.128	0.949	120	636	8636	7329	0.148	4539	4097	3938	3391	0
4	1	9	"YOR041C"	"YOR041C"	16030	15750	130	1340	1296	374	35	36	14	100	100	0	766	755	207	96	111	182	97	89	0	1.948	1.914	1.891	1.925	1.257	1.891	0.831	120	608	1975	1920	0.962	1305	670	1261	659	0
4	2	9	"YOR073W"	"YOR073W"	16210	15760	140	2022	1879	814	35	38	21	100	100	0	4944	4611	2128	99	117	190	100	97	0	0.410	0.409	0.408	0.427	1.285	0.397	0.972	156	585	6832	6356	-1.286	1987	4845	1844	4512	0
4	3	9	"YOR105W"	"YOR105W"	16400	15760	130	1150	1048	351	35	36	11	100	100	0	543	513	148	97	108	93	97	90	0	2.500	2.435	2.531	2.481	1.382	2.479	0.894	120	528	1561	1429	1.322	1115	446	1013	416	0
4	4	9	"WHI2"	"YOR043W"	16610	15750	140	2382	2117	1016	35	39	28	100	99	0	2380	1985	1012	98	109	69	96	94	0	1.028	1.103	1.117	1.267	1.796	1.074	0.952	156	673	4629	3969	0.041	2347	2282	2082	1887	0
4	5	9	"UFE1"	"YOR075W"	16810	15750	130	3532	3120	1183	34	37	12	100	100	0	10246	8910	3404	98	106	85	100	100	0	0.345	0.350	0.352	0.360	1.309	0.344	0.958	120	507	13646	11898	-1.537	3498	10148	3086	8812	0
4	6	9	"YOR107W"	"YOR107W"	17000	15760	140	1670	1499	662	35	35	7	100	100	0	1325	1205	576	95	124	292	87	76	0	1.329	1.319	1.365	1.472	1.681	1.268	0.897	156	594	2865	2574	0.411	1635	1230	1464	1110	0
4	7	9	"TOM6"	"YOR045W"	17230	15760	140	541	474	222	34	35	7	99	97	0	2543	2152	1090	95	108	108	94	90	0	0.207	0.214	0.215	0.228	1.440	0.203	0.919	156	642	2955	2497	-2.272	507	2448	440	2057	0
4	8	9	"RTS2"	"YOR077W"	17420	15760	130	1714	1427	593	34	40	40	100	96	0	1134	981	445	98	125	304	84	73	0	1.622	1.578	1.555	1.688	1.525	1.363	0.679	120	577	2716	2276	0.697	1680	1036	1393	883	0
4	9	9	"INP53"	"YOR109W"	17650	15760	140	2310	2295	1322	35	41	47	97	96	0	2138	1953	1188	100	127	294	83	76	0	1.116	1.220	1.237	1.438	1.942	1.153	0.810	156	710	4313	4113	0.159	2275	2038	2260	1853	0
4	10	9	"STD1"	"YOR047C"	17860	15750	130	4676	4374	2247	35	42	90	100	100	0	5931	4897	2511	99	118	171	99	95	0	0.796	0.904	0.820	0.988	1.649	0.869	0.845	120	550	10473	9137	-0.330	4641	5832	4339	4798	0
4	11	9	"ATX2"	"YOR079C"	18040	15760	130	3161	2819	1412	35	41	80	96	95	0	3010	2566	1337	100	113	117	95	90	0	1.074	1.129	1.092	1.241	1.617	1.094	0.872	120	613	6036	5250	0.103	3126	2910	2784	2466	0
4	12	9	"YOR111W"	"YOR111W"	18250	15750	140	2112	1922	882	35	37	19	100	100	0	2775	2342	1249	100	124	196	92	90	0	0.776	0.842	0.833	0.975	1.758	0.793	0.911	156	506	4752	4129	-0.365	2077	2675	1887	2242	0
4	13	9	"YPL030W"	"YPL030W"	18410	15750	140	2071	1961	1027	34	35	8	100	100	0	2897	2585	1524	98	140	373	83	81	0	0.728	0.775	0.755	0.973	1.975	0.730	0.905	156	580	4836	4414	-0.458	2037	2799	1927	2487	0
4	14	9	"YPL062W"	"YPL062W"	18660	15760	130	836	757	273	34	36	8	99	99	0	603	567	217	97	119	297	80	27	0	1.585	1.538	1.615	1.603	1.419	0.839	0.309	120	576	1308	1193	0.664	802	506	723	470	0
4	15	9	"SEC62"	"YPL094C"	18830	15750	140	2921	2574	907	34	36	9	100	100	0	1575	1440	546	102	120	253	92	87	0	1.960	1.898	1.903	1.999	1.434	1.857	0.812	156	533	4360	3878	0.971	2887	1473	2540	1338	0
4	16	9	"SVL3"	"YPL032C"	19010	15740	130	4002	3932	1608	34	36	7	100	100	0	7127	6461	2861	101	117	250	98	96	0	0.565	0.613	0.614	0.672	1.526	0.596	0.930	120	528	10994	10258	-0.824	3968	7026	3898	6360	0
4	17	9	"YPL064C"	"YPL064C"	19200	15750	130	2425	2237	737	35	37	20	100	100	0	3812	3303	1442	97	113	176	98	95	0	0.643	0.687	0.678	0.772	1.463	0.637	0.926	120	580	6105	5408	-0.636	2390	3715	2202	3206	0
4	18	9	"YPL096W"	"YPL096W"	19410	15750	130	5191	4949	1244	35	38	25	100	100	0	7997	6929	2339	99	119	220	100	99	0	0.653	0.719	0.688	0.770	1.435	0.685	0.918	120	613	13054	11744	-0.615	5156	7898	4914	6830	0
4	19	9	"YPL034W"	"YPL034W"	19610	15740	130	2360	2075	886	35	38	18	100	100	0	7597	6173	3052	102	115	167	99	96	0	0.310	0.336	0.320	0.383	1.678	0.314	0.908	120	585	9820	8111	-1.689	2325	7495	2040	6071	0
4	20	9	"YPL066W"	"YPL066W"	19830	15750	130	5820	5167	2028	34	36	9	100	100	0	3366	2804	1253	101	140	371	90	86	0	1.772	1.899	1.849	2.149	1.516	1.878	0.897	120	640	9051	7836	0.825	5786	3265	5133	2703	0
4	21	9	"YPL098C"	"YPL098C"	20040	15750	130	2679	2303	997	34	36	12	100	100	0	2336	2005	1018	99	142	457	85	78	0	1.182	1.190	1.174	1.315	1.589	1.059	0.788	120	704	4882	4175	0.242	2645	2237	2269	1906	0
4	1	10	"PMA2"	"YPL036W"	16010	15960	140	1509	1541	907	34	35	7	100	100	0	2667	2701	1816	99	113	174	91	87	0	0.574	0.579	0.579	0.695	1.948	0.522	0.886	156	859	4043	4109	-0.800	1475	2568	1507	2602	0
4	2	10	"YPL068C"	"YPL068C"	16250	15960	130	2567	2277	793	34	35	7	100	100	0	3889	3344	1293	100	107	91	98	96	0	0.669	0.691	0.673	0.751	1.499	0.680	0.921	120	628	6322	5487	-0.581	2533	3789	2243	3244	0
4	3	10	"YPL100W"	"YPL100W"	16450	15960	140	343	383	224	34	35	6	98	96	0	526	596	434	97	106	86	78	69	0	0.720	0.699	0.726	0.936	2.199	0.532	0.755	156	644	738	848	-0.473	309	429	349	499	0
4	4	10	"NAT3"	"YPR131C"	16660	15970	130	758	701	392	34	36	10	98	95	0	1524	1313	764	98	108	68	89	83	0	0.508	0.549	0.518	0.603	1.923	0.512	0.831	120	515	2150	1882	-0.978	724	1426	667	1215	0
4	5	10	"TIF3"	"YPR163C"	16840	15950	140	1330	1265	744	35	36	12	100	100	0	1011	986	764	98	122	277	78	66	0	1.418	1.385	1.450	1.634	1.889	1.113	0.485	156	619	2208	2118	0.504	1295	913	1230	888	0
4	6	10	"YPR195C"	"YPR195C"	17060	15960	140	217	222	99	34	35	7	100	100	0	426	447	319	96	122	288	58	8	0	0.555	0.536	0.567	0.579	1.846	0.056	0.081	156	575	513	539	-0.851	183	330	188	351	0
4	7	10	"YPR133C"	"YPR133C"	17240	15960	130	372	338	152	34	35	7	95	95	0	387	388	208	97	117	342	43	3	0	1.166	1.045	1.034	1.047	1.851	0.611	0.498	120	497	628	595	0.221	338	290	304	291	0
4	8	10	"RHO1"	"YPR165W"	17440	15950	140	2051	1726	776	35	38	31	100	97	0	2820	2343	1153	101	137	412	87	79	0	0.741	0.754	0.739	0.843	1.832	0.727	0.928	156	659	4735	3933	-0.432	2016	2719	1691	2242	0
4	9	10	"YPR197C"	"YPR197C"	17650	15950	130	4601	3946	1644	35	36	9	100	100	0	6462	5503	2417	100	124	302	94	91	0	0.718	0.724	0.728	0.771	1.554	0.718	0.931	120	576	10928	9314	-0.479	4566	6362	3911	5403	0
4	10	10	"CTF4"	"YPR135W"	17850	15950	120	182	336	388	35	38	34	96	82	0	322	574	686	101	114	110	75	50	0	0.665	0.636	0.654	0.701	1.787	0.540	0.820	120	607	368	774	-0.588	147	221	301	473	0
4	11	10	"MET16"	"YPR167C"	18070	15940	80	325	736	851	36	40	13	90	86	0	549	1228	1492	105	116	76	71	63	0	0.651	0.623	0.596	0.647	2.659	0.566	0.867	52	293	733	1823	-0.619	289	444	700	1123	-100
4	12	10	"ARR1"	"YPR199C"	18240	15950	140	2867	2508	972	34	36	13	100	100	0	2448	2118	1027	98	114	165	91	87	0	1.206	1.225	1.203	1.540	2.195	1.157	0.905	156	585	5183	4494	0.270	2833	2350	2474	2020	0
4	13	10	"RRP9"	"YPR137W"	18410	15950	130	332	533	557	35	36	12	100	100	0	510	861	1013	97	110	161	90	58	0	0.719	0.652	0.637	0.752	2.048	0.533	0.766	120	568	710	1262	-0.476	297	413	498	764	-100
4	14	10	"YPR169W"	"YPR169W"	18650	15950	130	4354	3928	1431	34	35	6	100	100	0	4142	3612	1394	98	113	269	95	91	0	1.068	1.108	1.107	1.184	1.470	1.100	0.909	120	651	8364	7408	0.095	4320	4044	3894	3514	0
4	15	10	"ARR3"	"YPR201W"	18860	15940	150	3423	2508	1717	35	37	18	96	94	0	2244	1802	1392	101	107	68	78	75	0	1.581	1.454	1.386	1.772	2.023	1.403	0.878	156	602	5531	4174	0.661	3388	2143	2473	1701	0
4	16	10	"CEN1"	"CEN1"	19040	15950	130	188	187	84	35	37	18	92	87	0	800	779	676	101	110	90	85	80	0	0.219	0.224	0.236	0.257	1.983	0.119	0.410	120	569	852	830	-2.192	153	699	152	678	0
4	17	10	"YBL091C-A"	"YBL091C-A"	19250	15950	130	1073	1032	471	35	36	19	100	100	0	4748	4111	1741	96	106	82	100	98	0	0.223	0.248	0.245	0.267	1.573	0.242	0.833	120	675	5690	5012	-2.164	1038	4652	997	4015	0
4	18	10	"YBLWdelta8"	"YBLWdelta8"	19490	15940	150	497	438	222	35	38	24	91	89	0	1064	949	521	98	114	218	78	73	0	0.478	0.474	0.466	0.520	1.791	0.446	0.897	156	648	1428	1254	-1.064	462	966	403	851	0
4	19	10	"YCRCtau1"	"YCRCtau1"	19640	15940	140	108	110	48	35	37	16	85	78	0	256	285	280	99	134	311	12	1	0	0.465	0.403	0.439	0.447	2.278	0.032	0.059	156	613	230	261	-1.105	73	157	75	186	0
4	20	10	"SNR189"	"SNR189"	19850	15940	130	312	296	103	35	36	7	100	100	0	490	477	172	101	159	421	39	1	0	0.712	0.694	0.702	0.704	1.430	0.089	0.094	120	533	666	637	-0.490	277	389	261	376	0
4	21	10	"YCRWomega3"	"YCRWomega3"	20010	15950	130	1341	1308	377	34	35	7	100	100	0	3396	3049	972	101	148	371	100	99	0	0.397	0.432	0.424	0.443	1.343	0.406	0.906	120	590	4602	4222	-1.334	1307	3295	1274	2948	0
4	1	11	"IntYDR064W"	"IntYDR064W"	16030	16160	120	805	709	317	34	34	6	100	100	0	1510	1324	632	99	103	57	94	92	0	0.546	0.551	0.547	0.602	1.628	0.524	0.920	120	614	2182	1900	-0.872	771	1411	675	1225	0
4	2	11	"YDRWsigma4"	"YDRWsigma4"	16250	16170	130	118	121	48	34	35	7	95	93	0	249	277	243	98	111	224	27	1	0	0.556	0.486	0.537	0.557	1.844	0.052	0.080	120	597	235	266	-0.846	84	151	87	179	0
4	3	11	"tG(CCC)D"	"tG(CCC)D"	16470	16160	140	108	113	45	34	34	6	96	94	0	253	277	225	97	116	256	19	1	0	0.474	0.439	0.479	0.485	2.037	0.124	0.236	156	577	230	259	-1.076	74	156	79	180	0
4	4	11	"YERWdelta12"	"YERWdelta12"	16640	16150	130	898	765	300	34	35	8	100	100	0	442	415	172	97	132	503	9	0	0	2.504	2.299	2.258	2.376	1.415	2.044	0.534	120	457	1209	1049	1.324	864	345	731	318	0
4	5	11	"IntYER133W"	"IntYER133W"	16810	16150	130	1322	1221	465	34	36	10	100	100	0	1562	1396	565	98	124	437	88	79	0	0.880	0.914	0.925	0.972	1.372	0.664	0.613	120	571	2752	2485	-0.185	1288	1464	1187	1298	0
4	6	11	"YERCdelta26"	"YERCdelta26"	17070	16160	140	898	836	401	34	35	7	100	100	0	1342	1246	562	99	101	37	97	93	0	0.695	0.699	0.693	0.721	1.468	0.690	0.933	156	622	2107	1949	-0.525	864	1243	802	1147	0
4	7	11	"iYAR044W-2"	"iYAR044W-2"	17230	16150	130	281	328	178	34	35	7	100	100	0	619	609	254	100	121	340	77	21	0	0.476	0.578	0.538	0.583	1.565	0.561	0.828	120	532	766	803	-1.071	247	519	294	509	0
4	8	11	"iYAR050W"	"iYAR050W"	17450	16150	130	1167	1178	493	34	36	16	100	100	0	2831	2539	956	98	119	322	95	91	0	0.415	0.469	0.453	0.477	1.373	0.432	0.868	120	605	3866	3585	-1.270	1133	2733	1144	2441	0
4	9	11	"iYARCdelta8-2"	"iYARCdelta8-2"	17630	16150	130	251	267	107	34	36	9	100	100	0	674	734	736	99	103	49	95	92	0	0.377	0.367	0.400	0.451	2.025	0.164	0.407	120	582	792	868	-1.406	217	575	233	635	0
4	10	11	"iYBLWdelta3"	"iYBLWdelta3"	17840	16150	120	414	408	204	34	36	15	98	97	0	1192	1128	523	97	107	59	95	93	0	0.347	0.363	0.360	0.370	1.621	0.350	0.899	120	525	1475	1405	-1.527	380	1095	374	1031	0
4	11	11	"iYBL105C"	"iYBL105C"	18020	16140	130	3237	3072	1836	35	41	59	97	93	0	5283	4508	2668	98	106	52	90	90	0	0.618	0.689	0.673	0.750	1.829	0.675	0.929	120	635	8387	7447	-0.695	3202	5185	3037	4410	0
4	12	11	"iYBL101C"	"iYBL101C"	18230	16150	130	3570	3097	2300	35	39	58	95	91	0	2304	1879	1149	98	115	165	79	78	0	1.602	1.719	1.568	1.989	2.203	1.916	0.778	120	618	5741	4843	0.680	3535	2206	3062	1781	0
4	13	11	"iYBL085W"	"iYBL085W"	18450	16150	130	1305	1277	531	35	37	26	100	100	0	4090	3731	1417	99	111	149	98	96	0	0.318	0.342	0.330	0.353	1.488	0.332	0.901	120	674	5261	4874	-1.652	1270	3991	1242	3632	0
4	14	11	"iYBL080C"	"iYBL080C"	18680	16150	120	1001	1090	687	35	38	35	100	100	0	699	773	408	101	109	75	97	94	0	1.615	1.570	1.569	1.556	1.455	1.631	0.879	120	558	1564	1727	0.692	966	598	1055	672	0
4	15	11	"iYBL075C"	"iYBL075C"	18860	16150	130	2884	2731	1035	35	36	8	100	100	0	2828	2655	1022	101	111	85	100	99	0	1.045	1.056	1.051	1.081	1.292	1.047	0.946	120	542	5576	5250	0.063	2849	2727	2696	2554	0
4	16	11	"iYBL056W"	"iYBL056W"	19050	16140	130	738	737	295	35	36	8	100	100	0	1313	1243	498	101	110	86	97	92	0	0.580	0.615	0.612	0.638	1.308	0.162	0.236	120	596	1915	1844	-0.786	703	1212	702	1142	0
4	17	11	"iYBL051C"	"iYBL051C"	19260	16150	120	1972	1954	590	35	36	7	100	100	0	1378	1309	394	99	110	105	99	97	0	1.514	1.586	1.591	1.618	1.316	1.592	0.928	120	568	3216	3129	0.599	1937	1279	1919	1210	0
4	18	11	"iYBL046W"	"iYBL046W"	19450	16150	130	692	759	380	34	36	20	100	100	0	1151	1092	444	100	111	87	97	94	0	0.626	0.731	0.707	0.730	1.405	0.716	0.872	120	554	1709	1717	-0.676	658	1051	725	992	0
4	19	11	"iYBR250W"	"iYBR250W"	19640	16150	130	1086	1007	341	34	35	19	100	100	0	1068	1027	442	99	133	273	87	79	0	1.086	1.048	1.056	1.180	1.578	0.847	0.680	120	593	2021	1901	0.119	1052	969	973	928	0
4	20	11	"iYBR254C"	"iYBR254C"	19870	16150	140	959	888	438	35	36	8	100	100	0	1310	1279	737	101	125	166	88	82	0	0.764	0.724	0.737	0.826	1.617	0.664	0.919	156	672	2133	2031	-0.388	924	1209	853	1178	0
4	21	11	"iYBR259W"	"iYBR259W"	20080	16140	150	395	364	181	35	36	8	95	94	0	2814	2240	1244	102	121	230	85	82	0	0.133	0.154	0.155	0.170	1.774	0.139	0.867	156	803	3072	2467	-2.913	360	2712	329	2138	0
4	1	12	"iYBR279W"	"iYBR279W"	16080	16350	150	738	668	334	34	36	14	97	95	0	2393	2079	1005	97	101	35	94	92	0	0.307	0.320	0.316	0.340	1.720	0.316	0.950	156	807	3000	2616	-1.705	704	2296	634	1982	0
4	2	12	"iYBR283C"	"iYBR283C"	16280	16350	150	1174	1083	585	34	38	42	92	91	0	457	476	319	99	112	223	71	37	0	3.184	2.782	2.906	2.928	2.125	2.457	0.348	156	610	1498	1426	1.671	1140	358	1049	377	0
4	3	12	"iYBR287W"	"iYBR287W"	16470	16360	140	226	212	72	34	35	8	100	100	0	685	633	249	99	115	262	80	61	0	0.328	0.333	0.330	0.367	1.721	0.306	0.889	156	543	778	712	-1.610	192	586	178	534	0
4	4	12	"iYCL075W"	"iYCL075W"	16670	16350	130	1774	1564	636	35	36	9	100	100	0	2776	2435	1047	99	128	455	89	84	0	0.650	0.655	0.660	0.686	1.441	0.630	0.903	120	559	4416	3865	-0.622	1739	2677	1529	2336	0
4	5	12	"iYCL073C"	"iYCL073C"	16850	16350	130	2835	2723	1373	35	36	10	100	100	0	3989	3447	1743	103	126	431	87	84	0	0.721	0.804	0.808	0.897	1.650	0.784	0.916	120	584	6686	6032	-0.473	2800	3886	2688	3344	0
4	6	12	"iYCL065W-0"	"iYCL065W-0"	17060	16350	150	867	871	620	35	36	10	98	96	0	1816	1776	1267	102	112	127	83	78	0	0.485	0.499	0.493	0.603	2.371	0.470	0.918	156	711	2546	2510	-1.043	832	1714	836	1674	0
4	7	12	"iYCL047C"	"iYCL047C"	17260	16360	130	908	834	401	34	36	10	96	93	0	2600	2206	1073	100	114	166	88	85	0	0.350	0.380	0.363	0.396	1.658	0.345	0.846	120	543	3374	2906	-1.516	874	2500	800	2106	0
4	8	12	"iYCL038C"	"iYCL038C"	17440	16360	130	591	615	243	34	36	17	100	100	0	1220	1202	449	98	113	166	99	92	0	0.496	0.526	0.564	0.532	1.558	0.479	0.797	120	555	1679	1685	-1.010	557	1122	581	1104	0
4	9	12	"iYCL033C"	"iYCL033C"	17630	16340	130	902	831	274	35	36	16	100	100	0	2091	1926	587	99	112	148	100	99	0	0.435	0.436	0.448	0.431	1.401	0.422	0.918	120	595	2859	2623	-1.200	867	1992	796	1827	0
4	10	12	"iYDL054C"	"iYDL054C"	17840	16350	140	2099	1808	761	34	36	14	100	99	0	3729	3237	1586	99	123	219	95	91	0	0.569	0.565	0.582	0.635	1.998	0.523	0.875	156	705	5695	4912	-0.814	2065	3630	1774	3138	0
4	11	12	"iYDL049C"	"iYDL049C"	18060	16350	140	1869	1619	644	35	40	61	100	96	0	1740	1523	662	101	110	85	96	94	0	1.119	1.114	1.118	1.173	1.548	1.063	0.812	156	582	3473	3006	0.162	1834	1639	1584	1422	0
4	12	12	"iYDL046W"	"iYDL046W"	18200	16350	140	2032	1794	670	35	39	58	99	99	0	11208	9423	4340	103	111	83	100	98	0	0.180	0.189	0.184	0.214	1.898	0.173	0.915	156	602	13102	11079	-2.475	1997	11105	1759	9320	0
4	13	12	"iYDL028C"	"iYDL028C"	18450	16350	140	1687	1533	569	35	36	7	100	100	0	4831	4155	1866	102	105	37	98	97	0	0.349	0.370	0.368	0.419	1.756	0.338	0.901	156	723	6381	5551	-1.517	1652	4729	1498	4053	0
4	14	12	"itA(AGC)D"	"itA(AGC)D"	18650	16350	140	1314	1217	449	35	38	33	100	100	0	1118	1051	440	103	110	69	95	91	0	1.260	1.247	1.276	1.413	1.776	1.202	0.892	156	650	2294	2130	0.334	1279	1015	1182	948	0
4	15	12	"iYDL019C"	"iYDL019C"	18860	16350	140	2647	2321	906	35	36	9	100	100	0	2261	1955	874	103	109	56	96	94	0	1.210	1.234	1.218	1.334	1.667	1.195	0.916	156	599	4770	4138	0.275	2612	2158	2286	1852	0
4	16	12	"iYDL005C"	"iYDL005C"	19040	16340	130	2791	2511	829	35	36	7	100	100	0	7072	6263	2307	103	105	29	100	100	0	0.395	0.402	0.397	0.424	1.452	0.384	0.920	120	508	9725	8636	-1.338	2756	6969	2476	6160	0
4	17	12	"iYDL001W"	"iYDL001W"	19210	16350	130	1236	1161	420	35	36	8	100	100	0	17007	14388	5642	100	110	98	100	100	0	0.071	0.079	0.077	0.086	1.569	0.073	0.890	120	645	18108	15414	-3.815	1201	16907	1126	14288	0
4	18	12	"iYDR003W"	"iYDR003W"	19460	16340	130	1225	1097	367	35	37	20	100	99	0	9417	8126	3142	103	131	208	97	95	0	0.128	0.132	0.132	0.144	1.428	0.126	0.937	120	579	10504	9085	-2.968	1190	9314	1062	8023	0
4	19	12	"iYDR020C"	"iYDR020C"	19610	16350	140	1440	1231	507	34	36	19	100	99	0	2610	2261	1106	103	126	192	93	91	0	0.561	0.555	0.566	0.642	2.100	0.512	0.896	156	620	3913	3355	-0.834	1406	2507	1197	2158	0
4	20	12	"iYDR023W"	"iYDR023W"	19850	16350	140	512	488	183	35	36	8	100	100	0	1133	1052	470	103	149	872	66	1	0	0.463	0.477	0.471	0.536	1.713	0.422	0.862	156	727	1507	1402	-1.111	477	1030	453	949	0
4	21	12	"iYDR028C"	"iYDR028C"	20060	16350	130	574	662	380	35	36	7	100	100	0	1072	1244	763	103	148	929	54	19	0	0.556	0.550	0.560	0.602	1.672	0.147	0.241	120	630	1508	1768	-0.846	539	969	627	1141	0
4	1	13	"iYDR322W"	"iYDR322W"	16060	16570	140	927	792	498	34	36	14	93	90	0	1981	1690	1083	101	136	777	69	58	0	0.475	0.477	0.463	0.523	2.050	0.413	0.743	156	828	2773	2347	-1.074	893	1880	758	1589	0
4	2	13	"iYDR326C"	"iYDR326C"	16280	16560	120	895	797	388	35	39	45	95	93	0	1102	990	471	103	110	57	90	89	0	0.861	0.859	0.804	0.865	1.880	0.921	0.748	120	543	1859	1649	-0.216	860	999	762	887	0
4	3	13	"iYDR331W"	"iYDR331W"	16460	16550	130	236	227	80	35	36	8	98	96	0	396	400	168	101	105	56	89	85	0	0.681	0.642	0.612	0.670	2.011	0.110	0.145	120	465	496	491	-0.554	201	295	192	299	0
4	4	13	"iYDR345C-0"	"iYDR345C-0"	16610	16560	130	3990	3573	1541	36	37	9	100	100	0	5551	4761	2208	102	112	100	95	94	0	0.726	0.759	0.739	0.832	1.923	0.714	0.862	120	524	9403	8196	-0.463	3954	5449	3537	4659	0
4	5	13	"iYDR348C"	"iYDR348C"	16820	16550	130	2249	2043	849	35	38	26	100	100	0	2775	2360	1160	103	116	102	95	92	0	0.829	0.890	0.865	1.009	1.996	0.814	0.866	120	595	4886	4265	-0.271	2214	2672	2008	2257	0
4	6	13	"iYDR350C"	"iYDR350C"	17010	16560	130	1404	1264	458	35	40	33	100	100	0	885	791	355	103	119	145	88	78	0	1.751	1.786	1.769	2.045	1.747	1.643	0.810	120	641	2151	1917	0.808	1369	782	1229	688	0
4	7	13	"iYDR367W"	"iYDR367W"	17260	16550	130	659	589	280	34	38	24	98	98	0	827	747	382	102	129	255	79	61	0	0.862	0.860	0.882	0.929	1.800	0.456	0.411	120	573	1350	1200	-0.214	625	725	555	645	0
4	8	13	"iYDR371W"	"iYDR371W"	17410	16560	140	538	487	204	34	35	6	99	99	0	1984	1669	887	98	111	146	90	85	0	0.267	0.288	0.277	0.337	2.104	0.243	0.798	156	563	2390	2024	-1.904	504	1886	453	1571	0
4	9	13	"iYDR375C"	"iYDR375C"	17610	16550	130	1387	1215	428	34	35	9	100	100	0	482	475	181	100	112	135	89	74	0	3.542	3.149	3.326	3.319	2.121	3.268	0.758	120	659	1735	1556	1.825	1353	382	1181	375	0
4	10	13	"itG(CCC)D"	"itG(CCC)D"	17860	16560	140	861	790	298	34	35	7	100	100	0	758	702	310	100	126	232	83	71	0	1.257	1.256	1.215	1.417	1.891	1.042	0.635	156	764	1485	1358	0.330	827	658	756	602	0
4	11	13	"iYDR394W"	"iYDR394W"	18070	16550	120	1361	1217	548	34	35	8	100	100	0	1356	1213	582	98	117	158	90	85	0	1.055	1.061	1.017	1.095	1.673	1.011	0.843	120	433	2585	2298	0.077	1327	1258	1183	1115	0
4	12	13	"iYDR399W"	"iYDR399W"	18230	16550	130	615	635	600	35	37	13	95	93	0	858	870	642	101	120	287	70	60	0	0.766	0.780	0.689	0.783	2.490	0.338	0.253	120	460	1337	1369	-0.384	580	757	600	769	0
4	13	13	"iYER056C-A"	"iYER056C-A"	18410	16560	140	1374	1205	840	35	37	11	97	97	0	1497	1334	855	103	136	418	74	63	0	0.961	0.950	0.877	1.060	2.293	0.876	0.609	156	674	2733	2401	-0.058	1339	1394	1170	1231	0
4	14	13	"iYER060W"	"iYER060W"	18650	16550	130	3863	3525	1128	35	36	8	100	100	0	6989	6218	2400	101	128	366	98	95	0	0.556	0.571	0.555	0.618	1.716	0.534	0.900	120	607	10716	9607	-0.847	3828	6888	3490	6117	0
4	15	13	"iYER063W"	"iYER063W"	18840	16550	130	4135	3653	1384	35	36	9	100	100	0	5035	4291	1916	104	114	132	95	92	0	0.831	0.864	0.850	1.015	2.204	0.803	0.902	120	531	9031	7805	-0.266	4100	4931	3618	4187	0
4	16	13	"itA(UGC)E"	"itA(UGC)E"	19030	16550	140	782	689	287	35	36	8	100	99	0	934	847	388	100	104	27	94	94	0	0.896	0.876	0.883	0.948	2.257	0.641	0.597	156	630	1581	1401	-0.159	747	834	654	747	0
4	17	13	"iYER078C"	"iYER078C"	19260	16550	130	1852	1678	549	35	36	8	100	100	0	915	823	298	102	113	105	95	90	0	2.235	2.279	2.176	2.410	1.764	2.260	0.817	120	622	2630	2364	1.160	1817	813	1643	721	0
4	18	13	"iYER082C"	"iYER082C"	19440	16550	130	880	893	366	35	36	8	100	100	0	1190	1113	369	103	119	178	98	90	0	0.777	0.850	0.813	0.838	1.540	0.790	0.757	120	526	1932	1868	-0.363	845	1087	858	1010	0
4	19	13	"iYER096W"	"iYER096W"	19620	16550	130	339	323	115	35	36	8	100	100	0	521	514	210	104	122	196	85	55	0	0.729	0.702	0.720	0.726	1.895	0.637	0.813	120	498	721	698	-0.456	304	417	288	410	0
4	20	13	"iYER098W"	"iYER098W"	19820	16550	130	1330	1246	387	35	45	121	99	98	0	2824	2595	803	104	111	104	100	99	0	0.476	0.486	0.485	0.489	1.494	0.462	0.910	120	592	4015	3702	-1.071	1295	2720	1211	2491	0
4	21	13	"iYER102W"	"iYER102W"	20060	16540	130	3551	3115	1232	36	45	113	100	99	0	3815	3678	1034	102	151	898	99	92	0	0.947	0.861	0.898	0.778	1.573	0.749	0.626	120	687	7228	6655	-0.079	3515	3713	3079	3576	0
4	1	14	"iYER118C"	"iYER118C"	16020	16760	130	1320	1204	419	34	36	8	100	100	0	1410	1352	451	102	140	836	81	13	0	0.983	0.936	0.925	0.911	1.454	0.922	0.874	120	711	2594	2420	-0.024	1286	1308	1170	1250	0
4	2	14	"iYER123W"	"iYER123W"	16260	16760	130	2132	2128	880	35	45	65	100	100	0	2831	2620	948	105	175	916	89	80	0	0.769	0.832	0.828	0.819	1.424	0.567	0.530	120	617	4823	4608	-0.378	2097	2726	2093	2515	0
4	3	14	"iYER127W"	"iYER127W"	16460	16760	140	1262	1220	587	35	48	75	98	95	0	1030	969	418	103	143	231	89	80	0	1.324	1.368	1.343	1.378	1.480	1.396	0.904	156	620	2154	2051	0.404	1227	927	1185	866	0
4	4	14	"iYGL200C"	"iYGL200C"	16670	16760	140	1295	1135	514	35	37	12	100	100	0	426	413	196	102	113	96	81	71	0	3.889	3.537	3.556	3.851	1.694	3.594	0.676	156	634	1584	1411	1.959	1260	324	1100	311	0
4	5	14	"iYGL195W"	"iYGL195W"	16870	16760	140	1005	904	388	35	38	29	100	99	0	6477	5516	2883	101	113	83	98	97	0	0.152	0.160	0.159	0.189	1.867	0.144	0.890	156	553	7346	6284	-2.717	970	6376	869	5415	0
4	6	14	"iYGL190C"	"iYGL190C"	17020	16760	130	1970	1805	641	35	48	137	100	99	0	2073	1871	774	98	117	200	95	90	0	0.980	0.998	1.001	1.086	1.544	0.946	0.900	120	532	3910	3543	-0.030	1935	1975	1770	1773	0
4	7	14	"iYGL176C"	"iYGL176C"	17240	16740	110	1337	1226	547	35	69	188	96	88	0	1516	1401	581	100	205	1008	70	8	0	0.919	0.915	0.914	0.926	1.334	0.893	0.796	80	554	2718	2492	-0.121	1302	1416	1191	1301	0
4	8	14	"iYGL172W"	"iYGL172W"	17470	16750	130	857	763	426	34	40	47	90	89	0	443	413	219	97	154	699	2	0	0	2.379	2.307	2.220	2.400	1.766	2.184	0.691	120	601	1169	1045	1.250	823	346	729	316	0
4	9	14	"iYGL169W"	"iYGL169W"	17650	16760	120	348	337	144	34	36	11	96	95	0	1173	1103	539	99	103	41	90	90	0	0.292	0.302	0.292	0.309	1.697	0.264	0.808	120	533	1388	1307	-1.774	314	1074	303	1004	0
4	10	14	"iYGL152C"	"iYGL152C"	17850	16760	130	790	758	193	34	36	10	100	100	0	667	664	244	101	123	209	90	79	0	1.336	1.286	1.343	1.385	1.600	1.028	0.580	120	587	1322	1287	0.418	756	566	724	563	0
4	11	14	"iYGL147C"	"iYGL147C"	18070	16740	130	975	1082	540	34	36	9	100	100	0	679	679	291	99	115	175	90	78	0	1.622	1.807	1.773	1.794	1.424	1.712	0.650	120	528	1521	1628	0.698	941	580	1048	580	0
4	12	14	"iYGL143C"	"iYGL143C"	18210	16750	130	1334	1309	540	35	36	10	100	100	0	1417	1327	510	99	122	291	95	85	0	0.986	1.037	1.014	1.027	1.326	0.938	0.757	120	539	2617	2502	-0.021	1299	1318	1274	1228	0
4	13	14	"iYGL125W"	"iYGL125W"	18470	16750	140	446	484	246	34	35	7	99	99	0	1854	1844	1010	100	141	447	87	79	0	0.235	0.258	0.264	0.291	1.882	0.211	0.745	156	609	2166	2194	-2.090	412	1754	450	1744	0
4	14	14	"iYGL121C"	"iYGL121C"	18610	16750	140	1246	1182	490	35	36	8	100	100	0	351	389	233	101	138	411	12	3	0	4.844	3.983	4.562	4.356	1.817	3.775	0.419	156	626	1461	1435	2.276	1211	250	1147	288	0
4	15	14	"iYGL118C"	"iYGL118C"	18870	16740	130	326	314	110	35	36	8	98	97	0	313	336	214	104	117	179	61	12	0	1.392	1.203	1.296	1.302	1.656	0.429	0.246	120	622	500	511	0.478	291	209	279	232	0
4	16	14	"iYGR165W"	"iYGR165W"	19070	16750	140	1083	965	336	35	36	7	100	100	0	1406	1363	764	103	119	211	95	87	0	0.804	0.738	0.765	0.836	1.876	0.572	0.658	156	592	2351	2190	-0.314	1048	1303	930	1260	0
4	17	14	"iYGR169C"	"iYGR169C"	19240	16750	130	3948	3691	1464	36	38	18	100	100	0	6697	5668	2684	105	121	196	98	97	0	0.593	0.657	0.649	0.737	1.498	0.608	0.931	120	574	10504	9218	-0.753	3912	6592	3655	5563	0
4	18	14	"iYGR173W"	"iYGR173W"	19480	16740	150	1694	1484	797	36	38	18	98	97	0	6787	5519	3117	105	108	31	96	95	0	0.248	0.267	0.268	0.313	1.727	0.249	0.911	156	643	8340	6862	-2.011	1658	6682	1448	5414	0
4	19	14	"iYGRWdelta31"	"iYGRWdelta31"	19680	16740	150	1378	1382	865	35	36	8	97	96	0	3081	2937	1908	104	105	26	94	91	0	0.451	0.475	0.484	0.531	1.788	0.448	0.915	156	606	4320	4180	-1.148	1343	2977	1347	2833	0
4	20	14	"iYGR191W"	"iYGR191W"	19880	16740	150	1099	1075	608	36	46	118	91	86	0	3742	3247	1652	105	112	55	95	94	0	0.292	0.331	0.321	0.334	1.544	0.330	0.936	156	617	4700	4181	-1.775	1063	3637	1039	3142	0
4	21	14	"iYGR195W"	"iYGR195W"	20030	16740	130	1004	1021	371	36	49	121	100	96	0	1736	1709	605	105	116	67	100	100	0	0.594	0.614	0.624	0.619	1.338	0.582	0.886	120	598	2599	2589	-0.753	968	1631	985	1604	0
4	1	15	"iYGR211W"	"iYGR211W"	16080	16950	130	1543	1350	657	34	42	69	99	92	0	2133	1791	933	100	123	363	82	77	0	0.742	0.778	0.783	0.880	1.620	0.742	0.723	120	593	3542	3007	-0.430	1509	2033	1316	1691	0
4	2	15	"iYGR215W"	"iYGR215W"	16230	16950	150	45	308	859	36	88	186	32	21	0	125	582	743	105	265	964	25	3	0	0.450	0.570	0.359	0.385	3.329	0.692	0.413	156	651	29	749	-1.152	9	20	272	477	-50
4	3	15	"iYGRCtau3"	"iYGRCtau3"	16460	16960	140	370	356	207	36	89	187	71	43	0	858	779	469	106	236	429	68	40	0	0.444	0.475	0.482	0.501	2.217	0.429	0.838	156	621	1086	993	-1.171	334	752	320	673	0
4	4	15	"iYGR234W"	"iYGR234W"	16660	16970	140	1346	1228	780	35	37	14	96	91	0	3907	3264	2153	103	130	296	82	79	0	0.345	0.377	0.366	0.436	1.717	0.372	0.858	156	600	5115	4354	-1.537	1311	3804	1193	3161	0
4	5	15	"iYGR238C"	"iYGR238C"	16880	16960	150	870	824	513	35	38	17	94	92	0	906	835	479	103	132	314	74	57	0	1.040	1.078	1.077	1.102	1.679	0.958	0.733	156	532	1638	1521	0.056	835	803	789	732	0
4	6	15	"iYGR243W"	"iYGR243W"	17080	16960	150	261	291	160	35	53	154	67	32	0	504	553	279	100	151	690	19	0	0	0.559	0.565	0.559	0.563	1.587	0.059	0.085	156	573	630	709	-0.838	226	404	256	453	0
4	7	15	"iYHR177W"	"iYHR177W"	17260	16950	140	3995	3446	1559	35	67	190	98	96	0	4638	3853	1963	103	208	970	83	76	0	0.873	0.910	0.905	1.033	1.712	0.790	0.784	156	674	8495	7161	-0.196	3960	4535	3411	3750	0
4	8	15	"iYHR180W"	"iYHR180W"	17470	16950	130	4045	3885	1468	35	41	91	100	100	0	7477	6549	2655	101	155	556	97	95	0	0.544	0.597	0.576	0.641	1.412	0.570	0.926	120	587	11386	10298	-0.879	4010	7376	3850	6448	0
4	9	15	"iYHR183W"	"iYHR183W"	17670	16960	140	2280	1919	962	35	36	10	100	100	0	7735	6385	3562	101	139	448	87	83	0	0.294	0.300	0.302	0.346	1.618	0.280	0.925	156	556	9879	8168	-1.766	2245	7634	1884	6284	0
4	10	15	"iYHR200W"	"iYHR200W"	17870	16950	150	371	484	453	35	37	10	94	92	0	840	1031	975	105	142	405	66	44	0	0.457	0.485	0.492	0.524	1.757	0.356	0.690	156	577	1071	1375	-1.129	336	735	449	926	0
4	11	15	"iYHR204W"	"iYHR204W"	18070	16950	150	2164	1759	1033	35	37	12	98	96	0	992	869	531	101	129	388	70	59	0	2.389	2.245	2.365	2.486	1.949	2.179	0.834	156	551	3020	2492	1.257	2129	891	1724	768	0
4	12	15	"iYHR208W"	"iYHR208W"	18260	16950	140	2723	2395	1249	35	39	48	98	96	0	2314	1903	990	102	106	47	97	94	0	1.215	1.310	1.325	1.385	1.452	1.297	0.915	156	590	4900	4161	0.281	2688	2212	2360	1801	0
4	13	15	"iYIL166C"	"iYIL166C"	18470	16950	130	1995	1714	772	35	40	54	100	98	0	3368	2755	1455	103	135	331	90	83	0	0.600	0.633	0.615	0.724	1.725	0.565	0.880	120	450	5225	4331	-0.736	1960	3265	1679	2652	0
4	14	15	"iYIL162W"	"iYIL162W"	18630	16950	120	1331	1238	435	34	36	10	100	100	0	1053	1001	388	104	152	407	86	64	0	1.367	1.342	1.323	1.432	1.580	1.097	0.567	120	474	2246	2101	0.451	1297	949	1204	897	0
4	15	15	"iYIL157C"	"iYIL157C"	18880	16950	140	2621	2290	1001	35	37	14	100	100	0	5018	4199	2065	103	125	249	96	93	0	0.526	0.551	0.556	0.606	1.692	0.525	0.919	156	625	7501	6351	-0.926	2586	4915	2255	4096	0
4	16	15	"iYIL140W"	"iYIL140W"	19060	16950	130	1533	1593	693	35	37	13	100	100	0	5158	4931	2097	102	114	184	99	98	0	0.296	0.323	0.316	0.340	1.615	0.304	0.899	120	517	6554	6387	-1.755	1498	5056	1558	4829	0
4	17	15	"iYIL136W"	"iYIL136W"	19280	16950	150	3955	3626	1876	36	37	18	99	99	0	5192	4562	2267	104	116	168	96	95	0	0.770	0.805	0.792	0.848	1.450	0.799	0.936	156	626	9007	8048	-0.377	3919	5088	3590	4458	0
4	18	15	"iYIL133C"	"iYIL133C"	19470	16950	140	1390	1471	822	36	38	19	100	100	0	1060	1210	724	109	116	77	97	93	0	1.424	1.303	1.341	1.365	1.412	1.225	0.871	156	526	2305	2536	0.510	1354	951	1435	1101	0
4	19	15	"iYJL112W"	"iYJL112W"	19640	16950	140	2299	2184	1069	36	37	8	100	100	0	5051	4528	2374	107	113	73	97	96	0	0.458	0.486	0.474	0.533	1.713	0.459	0.902	156	549	7207	6569	-1.127	2263	4944	2148	4421	0
4	20	15	"iYJL107C"	"iYJL107C"	19870	16950	140	2519	2302	1119	36	45	69	98	95	0	1302	1157	605	105	121	132	87	83	0	2.074	2.154	2.122	2.360	1.572	1.914	0.563	156	577	3680	3318	1.053	2483	1197	2266	1052	0
4	21	15	"iYJL104W"	"iYJL104W"	20070	16940	130	1347	1199	454	36	44	64	100	99	0	1774	1526	722	104	118	124	90	88	0	0.785	0.818	0.805	0.969	1.679	0.766	0.908	120	671	2981	2585	-0.349	1311	1670	1163	1422	0
4	1	16	"iYJL089W"	"iYJL089W"	16080	17160	150	458	445	221	34	40	61	94	86	0	517	512	266	100	104	46	90	84	0	1.017	0.998	1.018	1.070	1.696	0.880	0.806	156	762	841	823	0.024	424	417	411	412	0
4	2	16	"iYJL083W"	"iYJL083W"	16300	17160	150	982	878	387	35	83	188	89	82	0	798	735	338	104	211	397	76	38	0	1.365	1.336	1.330	1.551	1.972	1.197	0.803	156	523	1641	1474	0.448	947	694	843	631	0
4	3	16	"iYJL079C"	"iYJL079C"	16460	17170	150	1838	1639	761	35	52	84	98	98	0	645	675	602	103	159	270	80	50	0	3.327	2.804	3.211	2.994	1.737	2.790	0.383	156	527	2345	2176	1.734	1803	542	1604	572	0
4	4	16	"iYJL060W"	"iYJL060W"	16690	17150	150	572	575	740	35	37	13	95	94	0	1065	1038	1460	103	140	352	72	64	0	0.558	0.578	0.580	0.688	1.835	0.433	0.725	156	569	1499	1475	-0.841	537	962	540	935	0
4	5	16	"iYJL055W"	"iYJL055W"	16890	17150	150	692	675	356	34	36	14	98	96	0	846	811	406	102	147	427	74	37	0	0.884	0.904	0.906	0.960	1.707	0.693	0.618	156	490	1402	1350	-0.177	658	744	641	709	0
4	6	16	"iYJL051W"	"iYJL051W"	17030	17160	130	712	719	287	34	35	9	100	100	0	1666	1515	582	103	142	391	92	82	0	0.434	0.485	0.479	0.494	1.409	0.399	0.731	120	394	2241	2097	-1.205	678	1563	685	1412	0
4	7	16	"itR(UCU)J2"	"itR(UCU)J2"	17230	17160	140	489	445	169	34	35	7	100	98	0	723	706	349	102	178	672	44	0	0	0.733	0.680	0.691	0.753	1.834	0.327	0.405	156	613	1076	1015	-0.449	455	621	411	604	0
4	8	16	"iYJLCdelta7"	"iYJLCdelta7"	17450	17150	130	1349	1273	499	35	41	91	100	97	0	1470	1364	575	100	141	542	84	68	0	0.959	0.979	0.975	1.034	1.350	0.941	0.941	120	582	2684	2502	-0.060	1314	1370	1238	1264	0
4	9	16	"iYJL034W"	"iYJL034W"	17650	17150	140	1088	1042	430	34	35	8	100	100	0	1546	1438	626	101	134	468	88	73	0	0.729	0.754	0.760	0.785	1.594	0.584	0.635	156	464	2499	2345	-0.455	1054	1445	1008	1337	0
4	10	16	"iYKL134C"	"iYKL134C"	17800	17160	140	672	652	289	34	35	7	100	100	0	1017	1004	520	102	130	427	80	53	0	0.697	0.685	0.703	0.781	1.889	0.628	0.904	156	406	1553	1520	-0.520	638	915	618	902	0
4	11	16	"iYKL129C"	"iYKL129C"	17960	17150	150	261	259	133	34	35	7	95	93	0	602	612	487	102	124	380	62	21	0	0.454	0.441	0.479	0.544	1.930	0.073	0.149	156	522	727	735	-1.139	227	500	225	510	0
4	12	16	"iYKL126W"	"iYKL126W"	18160	17150	150	1120	938	443	34	36	11	99	97	0	1497	1233	684	102	109	54	89	88	0	0.778	0.799	0.801	1.000	2.204	0.732	0.893	156	525	2481	2035	-0.361	1086	1395	904	1131	0
4	13	16	"iYKL108W"	"iYKL108W"	18360	17150	150	2379	2032	993	35	38	47	96	94	0	6262	4971	2808	102	108	53	92	92	0	0.381	0.410	0.414	0.495	1.759	0.383	0.941	156	601	8504	6866	-1.394	2344	6160	1997	4869	0
4	14	16	"iYKL104C"	"iYKL104C"	18560	17140	150	1554	1334	632	35	36	17	93	91	0	949	864	401	102	129	300	82	73	0	1.793	1.705	1.707	1.712	1.639	1.500	0.637	156	589	2366	2061	0.843	1519	847	1299	762	0
4	15	16	"iYKL100C"	"iYKL100C"	18760	17140	150	959	932	509	35	36	10	98	96	0	982	860	406	104	123	230	82	72	0	1.052	1.187	1.162	1.186	1.510	1.045	0.648	156	617	1802	1653	0.074	924	878	897	756	0
4	16	16	"iYKL086W"	"iYKL086W"	18960	17140	150	462	455	210	36	39	25	98	95	0	588	607	298	104	144	542	42	1	0	0.880	0.833	0.868	0.932	1.650	0.159	0.162	156	596	910	922	-0.184	426	484	419	503	0
4	17	16	"iYKL081W"	"iYKL081W"	19180	17140	130	745	718	246	35	38	23	100	100	0	1833	1634	625	104	140	534	86	76	0	0.411	0.446	0.438	0.476	1.406	0.318	0.673	120	553	2439	2213	-1.284	710	1729	683	1530	0
4	18	16	"iYKL077W"	"iYKL077W"	19370	17150	150	800	729	266	35	37	11	100	99	0	4051	3598	1400	106	113	61	100	99	0	0.194	0.199	0.197	0.203	1.418	0.192	0.942	156	632	4710	4186	-2.366	765	3945	694	3492	0
4	19	16	"iYKLWdelta7"	"iYKLWdelta7"	19600	17140	130	873	792	301	36	37	10	100	100	0	2086	1838	768	107	116	93	100	95	0	0.423	0.437	0.434	0.459	1.428	0.406	0.905	120	549	2816	2487	-1.241	837	1979	756	1731	0
4	20	16	"iYKL063C-0"	"iYKL063C-0"	19780	17140	130	1677	1554	420	35	36	7	100	100	0	1451	1336	401	106	138	668	90	50	0	1.221	1.235	1.243	1.272	1.327	0.445	0.286	120	468	2987	2749	0.288	1642	1345	1519	1230	0
4	21	16	"iYKL060C"	"iYKL060C"	19950	17140	150	1498	1296	578	35	42	63	98	97	0	1744	1539	781	103	133	555	79	64	0	0.892	0.878	0.883	0.974	1.656	0.828	0.925	156	707	3104	2697	-0.166	1463	1641	1261	1436	0
4	1	17	"iYLR056W"	"iYLR056W"	15990	17360	140	985	873	337	34	35	7	100	100	0	1494	1308	555	102	111	137	92	88	0	0.683	0.696	0.689	0.765	1.574	0.629	0.851	156	655	2343	2045	-0.550	951	1392	839	1206	0
4	2	17	"iYLR060W"	"iYLR060W"	16200	17350	140	485	445	166	34	35	8	100	100	0	761	697	306	103	112	91	89	85	0	0.685	0.692	0.702	0.791	1.774	0.642	0.926	156	543	1109	1005	-0.545	451	658	411	594	0
4	3	17	"iYLR065C"	"iYLR065C"	16380	17350	130	836	897	346	35	35	8	100	100	0	4511	4382	1800	101	107	42	100	100	0	0.182	0.201	0.198	0.216	1.504	0.192	0.939	120	403	5211	5143	-2.461	801	4410	862	4281	0
4	4	17	"iYLR082C"	"iYLR082C"	16560	17350	150	1246	1100	481	35	35	6	99	99	0	2070	1815	890	98	106	134	92	87	0	0.614	0.620	0.633	0.691	1.620	0.583	0.928	156	567	3183	2782	-0.703	1211	1972	1065	1717	0
4	5	17	"iYLR086W"	"iYLR086W"	16760	17350	150	1118	997	415	34	35	6	100	99	0	7359	6254	2994	100	127	290	96	94	0	0.149	0.156	0.158	0.180	1.878	0.146	0.925	156	546	8343	7117	-2.743	1084	7259	963	6154	0
4	6	17	"iYLR090W"	"iYLR090W"	16960	17350	150	1800	1559	732	34	34	6	99	98	0	4700	3921	2037	103	143	391	87	82	0	0.384	0.399	0.403	0.474	1.769	0.373	0.917	156	562	6363	5343	-1.380	1766	4597	1525	3818	0
4	7	17	"iYLRCdelta5"	"iYLRCdelta5"	17160	17350	150	557	581	392	34	35	8	94	94	0	1327	1446	985	103	160	554	73	55	0	0.427	0.407	0.415	0.456	1.698	0.313	0.702	156	677	1747	1890	-1.227	523	1224	547	1343	0
4	8	17	"iYLR110C"	"iYLR110C"	17410	17350	140	593	606	271	34	35	7	100	100	0	680	675	325	102	147	488	61	10	0	0.967	0.998	0.996	1.081	1.537	0.379	0.288	156	689	1137	1145	-0.048	559	578	572	573	0
4	9	17	"itR(ACG)L"	"itR(ACG)L"	17610	17350	140	1047	956	364	34	34	7	100	100	0	1488	1318	532	101	113	118	97	91	0	0.730	0.758	0.758	0.794	1.373	0.726	0.925	156	568	2400	2139	-0.453	1013	1387	922	1217	0
4	10	17	"iYLR129W"	"iYLR129W"	17780	17340	130	761	707	279	34	36	26	100	100	0	4862	4371	2182	102	124	191	100	95	0	0.153	0.158	0.162	0.180	1.693	0.134	0.891	120	510	5487	4942	-2.711	727	4760	673	4269	0
4	11	17	"iYLR133W"	"iYLR133W"	18020	17360	140	1567	1440	584	34	35	10	100	100	0	2225	2018	883	103	120	156	96	95	0	0.722	0.734	0.725	0.800	1.696	0.697	0.897	156	583	3655	3321	-0.469	1533	2122	1406	1915	0
4	12	17	"iYLR137W"	"iYLR137W"	18180	17350	140	1194	1140	497	34	35	12	100	100	0	2676	2382	1100	102	115	108	98	95	0	0.451	0.485	0.491	0.538	1.791	0.456	0.879	156	536	3734	3386	-1.150	1160	2574	1106	2280	0
4	13	17	"iYLR448W"	"iYLR448W"	18390	17350	130	1264	1152	369	35	37	21	100	100	0	988	974	352	100	106	44	100	99	0	1.384	1.278	1.292	1.323	1.287	1.265	0.923	120	567	2117	1991	0.469	1229	888	1117	874	0
4	14	17	"iYLR452C"	"iYLR452C"	18580	17350	130	1770	1708	529	35	36	18	100	100	0	1074	1040	296	100	110	123	100	98	0	1.781	1.780	1.785	1.785	1.211	1.789	0.924	120	586	2709	2613	0.833	1735	974	1673	940	0
4	15	17	"iYLRCdelta27"	"iYLRCdelta27"	18790	17350	140	2456	2658	1376	35	36	7	100	100	0	3111	2936	1241	101	120	217	97	95	0	0.804	0.925	0.895	0.909	1.458	0.964	0.938	156	582	5431	5458	-0.314	2421	3010	2623	2835	0
4	16	17	"iYML129C"	"iYML129C"	18970	17350	140	1362	1242	490	35	37	9	100	100	0	1160	1077	446	104	148	550	79	46	0	1.257	1.240	1.257	1.316	1.563	1.210	0.895	156	589	2383	2180	0.330	1327	1056	1207	973	0
4	17	17	"iYML125C"	"iYML125C"	19180	17340	130	1581	1523	583	35	39	25	100	100	0	1610	1490	447	106	116	99	100	100	0	1.028	1.075	1.077	1.036	1.305	1.072	0.911	120	580	3050	2872	0.040	1546	1504	1488	1384	0
4	18	17	"iYML121W"	"iYML121W"	19370	17350	150	1293	1150	463	35	37	11	100	100	0	1901	1690	621	105	123	202	96	93	0	0.700	0.703	0.701	0.724	1.501	0.699	0.942	156	643	3054	2700	-0.514	1258	1796	1115	1585	0
4	19	17	"iYML105C"	"iYML105C"	19590	17350	130	632	591	199	35	36	9	100	100	0	2304	2085	697	105	120	192	100	95	0	0.271	0.281	0.270	0.281	1.227	0.273	0.950	120	631	2796	2536	-1.881	597	2199	556	1980	0
4	20	17	"iYML100W"	"iYML100W"	19800	17340	130	941	852	292	35	37	9	100	100	0	3576	3134	1076	105	169	733	95	86	0	0.261	0.270	0.272	0.269	1.215	0.085	0.294	120	614	4377	3846	-1.938	906	3471	817	3029	0
4	21	17	"iYML095C"	"iYML095C"	20000	17340	130	561	487	244	35	36	8	95	91	0	840	737	374	103	157	680	55	0	0	0.714	0.713	0.681	0.702	1.817	0.415	0.509	120	687	1263	1086	-0.487	526	737	452	634	0
4	1	18	"iYML077W"	"iYML077W"	16000	17550	130	816	865	350	35	36	9	100	100	0	3851	3442	1153	102	130	288	99	98	0	0.208	0.249	0.242	0.246	1.517	0.235	0.852	120	510	4530	4170	-2.263	781	3749	830	3340	0
4	2	18	"iYML074C-1"	"iYML074C-1"	16160	17550	150	1503	1359	651	34	35	8	97	97	0	1671	1483	736	104	131	274	87	83	0	0.937	0.961	0.950	1.037	1.898	0.933	0.941	156	638	3036	2704	-0.093	1469	1567	1325	1379	0
4	3	18	"itR(UCU)M2"	"itR(UCU)M2"	16410	17550	130	770	856	540	34	35	7	100	100	0	1797	1802	971	101	124	252	95	86	0	0.434	0.483	0.464	0.477	1.371	0.481	0.910	120	689	2432	2523	-1.204	736	1696	822	1701	0
4	4	18	"iYMR210W"	"iYMR210W"	16640	17560	140	478	462	198	34	36	11	100	100	0	548	584	531	100	124	336	65	19	0	0.991	0.884	1.040	1.077	2.028	0.366	0.320	156	565	892	912	-0.013	444	448	428	484	0
4	5	18	"iYMR214W"	"iYMR214W"	16790	17560	140	931	816	327	35	36	13	100	99	0	1521	1320	654	102	131	348	83	75	0	0.631	0.641	0.655	0.759	1.861	0.582	0.913	156	540	2315	1999	-0.663	896	1419	781	1218	0
4	6	18	"iYMR218C"	"iYMR218C"	16990	17550	130	706	636	261	34	35	12	100	100	0	987	878	438	102	105	27	92	90	0	0.759	0.776	0.757	0.867	1.736	0.694	0.878	120	565	1557	1378	-0.397	672	885	602	776	0
4	7	18	"iYMR234W"	"iYMR234W"	17190	17560	130	529	463	195	34	35	9	100	100	0	2412	1898	1014	101	114	141	92	86	0	0.214	0.239	0.236	0.282	1.735	0.206	0.908	120	626	2806	2226	-2.223	495	2311	429	1797	0
4	8	18	"iYMR238W"	"iYMR238W"	17400	17550	130	178	170	49	34	35	9	100	99	0	695	651	243	100	119	171	87	81	0	0.242	0.247	0.246	0.276	1.867	0.210	0.821	120	585	739	687	-2.047	144	595	136	551	0
4	9	18	"iYMR241W"	"iYMR241W"	17590	17560	130	472	445	143	34	35	7	100	100	0	1740	1595	533	100	113	118	99	99	0	0.267	0.275	0.267	0.285	1.406	0.258	0.910	120	655	2078	1906	-1.905	438	1640	411	1495	0
4	10	18	"iYMR255W"	"iYMR255W"	17840	17550	130	648	609	280	34	38	29	97	95	0	2236	2021	1112	100	144	337	83	77	0	0.287	0.299	0.293	0.350	1.765	0.252	0.842	120	661	2750	2496	-1.799	614	2136	575	1921	0
4	11	18	"iYMR259C"	"iYMR259C"	18040	17560	140	510	481	193	34	37	21	99	98	0	328	314	106	100	128	189	64	3	0	2.088	2.089	2.115	2.227	1.811	1.794	0.433	156	497	704	661	1.062	476	228	447	214	0
4	12	18	"iYMR263W"	"iYMR263W"	18230	17550	130	1193	1113	362	34	36	13	100	100	0	1313	1221	462	98	111	108	94	91	0	0.954	0.961	0.988	1.074	1.669	0.902	0.890	120	478	2374	2202	-0.068	1159	1215	1079	1123	0
4	13	18	"iYMR277W"	"iYMR277W"	18390	17550	130	1379	1307	407	35	36	12	100	100	0	2056	1848	705	100	106	46	99	99	0	0.687	0.728	0.707	0.777	1.479	0.678	0.889	120	567	3300	3020	-0.541	1344	1956	1272	1748	0
4	14	18	"iYMR282C"	"iYMR282C"	18630	17550	140	606	531	257	34	36	17	100	96	0	727	635	311	100	103	27	92	89	0	0.912	0.929	0.925	1.030	1.873	0.888	0.898	156	665	1199	1032	-0.132	572	627	497	535	0
4	15	18	"iYMR284W"	"iYMR284W"	18830	17550	130	477	454	140	34	35	6	100	100	0	1828	1614	627	100	105	51	98	98	0	0.256	0.277	0.274	0.306	1.572	0.257	0.910	120	516	2171	1934	-1.964	443	1728	420	1514	0
4	16	18	"iYNL061W"	"iYNL061W"	19020	17540	130	838	781	254	35	36	12	100	100	0	9236	8029	3224	102	120	204	100	99	0	0.088	0.094	0.092	0.103	1.553	0.086	0.916	120	613	9937	8673	-3.508	803	9134	746	7927	0
4	17	18	"iYNL055C"	"iYNL055C"	19250	17550	140	1364	1220	576	35	37	14	100	100	0	2295	1994	942	101	120	202	94	89	0	0.606	0.626	0.633	0.660	1.615	0.599	0.893	156	648	3523	3078	-0.723	1329	2194	1185	1893	0
4	18	18	"iYNL052W"	"iYNL052W"	19440	17540	130	856	772	274	35	36	7	100	100	0	1712	1523	569	104	139	405	87	84	0	0.511	0.519	0.528	0.545	1.385	0.462	0.851	120	540	2429	2156	-0.970	821	1608	737	1419	0
4	19	18	"iYNL036W"	"iYNL036W"	19640	17540	130	1054	932	337	35	36	7	100	100	0	13983	11772	5343	106	145	418	96	95	0	0.073	0.077	0.076	0.089	1.639	0.071	0.930	120	521	14896	12563	-3.767	1019	13877	897	11666	0
4	20	18	"iYNL035C"	"iYNL035C"	19800	17550	130	498	490	155	35	37	9	100	100	0	2515	2304	987	105	156	510	90	80	0	0.192	0.207	0.205	0.231	1.555	0.171	0.815	120	472	2873	2654	-2.380	463	2410	455	2199	0
4	21	18	"iYNL032W"	"iYNL032W"	19990	17540	130	163	172	62	35	36	8	100	100	0	995	1001	471	105	142	429	83	55	0	0.144	0.153	0.149	0.165	1.775	0.093	0.566	120	664	1018	1033	-2.798	128	890	137	896	0
4	1	19	"iYNL016W"	"iYNL016W"	16040	17760	140	662	595	260	34	35	8	100	100	0	1661	1507	847	102	120	219	85	82	0	0.403	0.399	0.407	0.450	1.772	0.316	0.738	156	720	2187	1966	-1.312	628	1559	561	1405	0
4	2	19	"iYNL011C"	"iYNL011C"	16240	17760	140	813	725	285	34	35	7	100	100	0	1907	1693	773	103	126	270	88	84	0	0.432	0.435	0.434	0.480	1.693	0.392	0.876	156	597	2583	2281	-1.212	779	1804	691	1590	0
4	3	19	"iYNL007C"	"iYNL007C"	16410	17760	130	906	877	272	34	36	8	100	100	0	2412	2170	872	103	119	182	97	93	0	0.378	0.408	0.397	0.453	1.579	0.325	0.815	120	468	3181	2910	-1.405	872	2309	843	2067	0
4	4	19	"iYNR007C"	"iYNR007C"	16590	17760	140	1033	995	425	34	36	11	100	100	0	856	896	580	103	144	483	73	32	0	1.327	1.212	1.319	1.429	1.917	0.855	0.507	156	592	1752	1754	0.408	999	753	961	793	0
4	5	19	"iYNR011C"	"iYNR011C"	16820	17760	140	771	728	251	35	37	14	100	100	0	565	540	183	103	138	462	49	0	0	1.593	1.586	1.596	1.677	1.722	0.993	0.329	156	537	1198	1130	0.672	736	462	693	437	0
4	6	19	"iYNR015W"	"iYNR015W"	17000	17760	140	770	699	290	36	49	103	95	87	0	1141	1024	457	104	125	158	90	82	0	0.708	0.721	0.736	0.782	1.719	0.679	0.881	156	611	1771	1583	-0.499	734	1037	663	920	0
4	7	19	"iYOR055W"	"iYOR055W"	17240	17750	130	540	486	190	35	47	109	93	82	0	458	427	180	101	123	164	75	60	0	1.415	1.383	1.354	1.451	1.471	1.302	0.840	120	541	862	777	0.500	505	357	451	326	0
4	8	19	"iYOR058C-1"	"iYOR058C-1"	17400	17760	140	1113	975	375	34	35	10	100	100	0	1108	993	450	99	135	604	74	27	0	1.069	1.053	1.037	1.242	1.966	0.994	0.890	156	651	2088	1835	0.097	1079	1009	941	894	0
4	9	19	"iYOR060C"	"iYOR060C"	17630	17750	130	1240	1136	462	34	34	6	100	100	0	928	901	482	99	139	614	65	16	0	1.455	1.374	1.457	1.592	1.659	1.285	0.850	120	645	2035	1904	0.541	1206	829	1102	802	0
4	10	19	"iYOR073W"	"iYOR073W"	17860	17750	140	555	497	201	33	36	19	100	100	0	1438	1262	592	100	134	316	87	73	0	0.390	0.399	0.410	0.460	1.855	0.302	0.709	156	618	1860	1626	-1.358	522	1338	464	1162	0
4	11	19	"iYOR077W"	"iYOR077W"	18040	17750	140	523	471	168	33	38	29	100	99	0	521	500	253	100	133	234	76	34	0	1.164	1.095	1.142	1.221	1.888	0.898	0.590	156	474	911	838	0.219	490	421	438	400	0
4	12	19	"iYOR081C"	"iYOR081C"	18220	17750	140	402	373	159	34	38	28	99	96	0	642	642	334	100	122	198	83	69	0	0.679	0.625	0.641	0.678	1.707	0.424	0.615	156	530	910	881	-0.559	368	542	339	542	0
4	13	19	"iYOR098C"	"iYOR098C"	18420	17750	140	995	862	384	34	35	8	100	100	0	753	671	311	101	104	31	94	89	0	1.474	1.453	1.472	1.570	1.672	1.405	0.902	156	601	1613	1398	0.560	961	652	828	570	0
4	14	19	"iYOR103C"	"iYOR103C"	18610	17740	130	1951	1827	530	34	35	9	100	100	0	1934	1822	515	101	113	122	100	100	0	1.046	1.042	1.060	1.045	1.346	1.022	0.917	120	542	3750	3514	0.065	1917	1833	1793	1721	0
4	15	19	"iYOR108W"	"iYOR108W"	18800	17740	130	1196	1100	414	34	35	8	100	100	0	1212	1080	459	101	114	123	95	91	0	1.046	1.089	1.149	1.173	1.503	0.971	0.783	120	567	2273	2045	0.065	1162	1111	1066	979	0
4	16	19	"iYOR125C"	"iYOR125C"	18990	17750	130	266	273	133	34	35	7	100	98	0	347	351	154	101	106	43	93	83	0	0.943	0.956	0.968	1.055	1.930	0.742	0.557	120	680	478	489	-0.085	232	246	239	250	0
4	17	19	"iYOR129C"	"iYOR129C"	19240	17740	130	991	855	371	35	36	11	100	100	0	437	404	171	101	109	113	80	74	0	2.845	2.706	2.697	2.949	1.798	2.665	0.817	120	624	1292	1123	1.509	956	336	820	303	0
4	18	19	"iYOR133W"	"iYOR133W"	19450	17750	140	1155	1026	465	36	37	9	100	100	0	1008	886	423	103	129	328	79	64	0	1.236	1.264	1.252	1.374	1.657	0.945	0.532	156	661	2024	1773	0.306	1119	905	990	783	0
4	19	19	"iYPL241C"	"iYPL241C"	19670	17740	140	775	726	303	37	38	9	99	99	0	1208	1109	479	108	138	369	85	69	0	0.671	0.688	0.669	0.693	1.824	0.604	0.749	156	524	1838	1690	-0.576	738	1100	689	1001	0
4	20	19	"iYPL236C"	"iYPL236C"	19830	17740	150	1838	1592	733	37	39	10	100	100	0	1252	1067	547	109	115	67	92	88	0	1.576	1.623	1.607	1.792	1.832	1.570	0.869	156	510	2944	2513	0.656	1801	1143	1555	958	0
4	21	19	"iYPL232W"	"iYPL232W"	19990	17740	130	2136	1924	709	36	38	9	100	100	0	1009	965	450	104	108	32	99	97	0	2.320	2.193	2.223	2.490	1.696	2.052	0.893	120	617	3005	2749	1.214	2100	905	1888	861	0
4	1	20	"iYPL216W"	"iYPL216W"	16000	17950	130	1320	1165	499	35	36	12	100	100	0	2137	1863	978	105	116	126	95	89	0	0.632	0.643	0.655	0.747	1.588	0.563	0.904	120	723	3317	2888	-0.661	1285	2032	1130	1758	0
4	2	20	"iYPL212C"	"iYPL212C"	16230	17960	130	504	475	172	35	36	8	100	100	0	492	497	225	104	119	128	84	71	0	1.209	1.120	1.184	1.248	1.584	0.824	0.678	120	702	857	833	0.274	469	388	440	393	0
4	3	20	"iYPL208W"	"iYPL208W"	16430	17950	140	1207	1030	490	35	36	8	100	99	0	835	758	390	103	110	86	85	81	0	1.601	1.519	1.519	1.633	1.907	1.021	0.411	156	705	1904	1650	0.679	1172	732	995	655	0
4	4	20	"iYPL191C"	"iYPL191C"	16630	17950	130	480	540	314	35	35	6	100	99	0	968	1070	572	104	143	464	80	46	0	0.515	0.523	0.510	0.527	1.644	0.265	0.415	120	642	1309	1471	-0.957	445	864	505	966	0
4	5	20	"iYPL187W"	"iYPL187W"	16840	17960	150	1343	1185	571	34	35	8	100	100	0	4743	4062	2269	103	135	413	89	82	0	0.282	0.291	0.294	0.355	2.035	0.262	0.885	156	738	5949	5110	-1.826	1309	4640	1151	3959	0
4	6	20	"iYPL183C"	"iYPL183C"	17000	17950	140	2547	2131	979	35	47	99	97	94	0	1688	1469	841	106	126	157	85	80	0	1.588	1.538	1.623	1.907	1.923	1.411	0.876	156	656	4094	3459	0.667	2512	1582	2096	1363	0
4	7	20	"iYPL170W"	"iYPL170W"	17220	17950	140	1712	1521	635	35	45	90	99	96	0	2187	1924	1023	106	124	164	92	88	0	0.806	0.817	0.828	0.952	1.822	0.739	0.844	156	794	3758	3304	-0.311	1677	2081	1486	1818	0
4	8	20	"iYPL165C"	"iYPL165C"	17430	17960	130	720	629	273	34	37	21	97	95	0	1901	1654	905	104	155	617	79	65	0	0.382	0.384	0.375	0.447	1.697	0.226	0.582	120	677	2483	2145	-1.389	686	1797	595	1550	0
4	9	20	"iYPL161C"	"iYPL161C"	17640	17950	140	747	687	301	34	37	20	99	96	0	929	873	431	102	173	863	44	0	0	0.862	0.847	0.872	0.945	1.931	0.110	0.105	156	768	1540	1424	-0.214	713	827	653	771	0
4	10	20	"iYPR149W"	"iYPR149W"	17810	17950	130	716	639	240	33	34	7	100	100	0	881	816	377	101	153	782	50	0	0	0.876	0.848	0.848	0.934	1.510	0.087	0.079	120	628	1463	1321	-0.192	683	780	606	715	0
4	11	20	"iYPR154W"	"iYPR154W"	18030	17950	140	1289	1207	551	34	36	19	99	98	0	5058	4359	2280	103	133	357	90	88	0	0.253	0.276	0.270	0.330	1.973	0.252	0.894	156	709	6210	5429	-1.981	1255	4955	1173	4256	0
4	12	20	"iYPR158W"	"iYPR158W"	18200	17960	130	1279	1085	466	35	38	26	99	97	0	939	847	457	105	129	230	81	70	0	1.492	1.415	1.414	1.692	1.777	1.207	0.735	120	612	2078	1792	0.577	1244	834	1050	742	0
4	13	20	"iYPRCtau3"	"iYPRCtau3"	18410	17950	140	3489	3136	1412	34	36	18	100	100	0	4289	3795	1811	102	108	55	100	100	0	0.825	0.840	0.837	0.867	1.446	0.819	0.930	156	759	7642	6795	-0.277	3455	4187	3102	3693	0
4	14	20	"iYPR173C"	"iYPR173C"	18600	17950	130	807	797	259	34	35	8	100	100	0	582	565	196	102	111	81	95	91	0	1.610	1.648	1.680	1.769	1.425	1.547	0.782	120	670	1253	1226	0.687	773	480	763	463	0
4	15	20	"iYPR179C"	"iYPR179C"	18800	17950	130	751	693	229	34	35	8	100	100	0	1748	1565	631	103	114	90	98	95	0	0.436	0.451	0.438	0.494	1.586	0.405	0.902	120	754	2362	2121	-1.198	717	1645	659	1462	0
4	16	20	"iYPR195C-0"	"iYPR195C-0"	19030	17950	130	1332	1263	372	34	35	7	100	100	0	981	932	298	102	109	57	100	98	0	1.477	1.481	1.491	1.542	1.386	1.453	0.899	120	726	2177	2059	0.562	1298	879	1229	830	0
4	17	20	"iYPRWtau4"	"iYPRWtau4"	19230	17940	140	949	871	371	35	36	8	100	99	0	1333	1165	520	103	112	75	97	95	0	0.743	0.787	0.796	0.838	1.625	0.748	0.894	156	810	2144	1898	-0.428	914	1230	836	1062	0
4	18	20	"iYPR200C"	"iYPR200C"	19450	17950	140	727	618	286	36	39	17	98	98	0	1151	1007	529	104	116	106	88	81	0	0.660	0.645	0.648	0.756	1.827	0.590	0.883	156	743	1738	1485	-0.600	691	1047	582	903	0
4	19	20	"YDRCTy1-2A"	"YDRCTy1-2A"	19620	17940	130	51579	43218	17800	38	43	23	100	100	0	49422	42943	16599	107	117	101	100	100	0	1.045	1.008	1.024	0.979	1.240	1.007	0.959	120	594	100856	86016	0.064	51541	49315	43180	42836	0
4	20	20	"YDRWdelta12"	"YDRWdelta12"	19830	17940	140	29329	25120	11029	38	41	16	100	100	0	15978	13544	5916	107	123	143	99	99	0	1.846	1.867	1.868	1.973	1.677	1.875	0.955	156	744	45162	38519	0.884	29291	15871	25082	13437	0
4	21	20	"YERWdelta9"	"YERWdelta9"	20040	17950	130	2482	2559	1041	37	39	10	100	100	0	2678	2665	987	105	114	114	100	100	0	0.950	0.985	0.964	0.977	1.402	0.968	0.901	120	799	5018	5082	-0.074	2445	2573	2522	2560	0
5	1	1	"YBR061C"	"YBR061C"	2530	18790	100	1448	1400	924	31	32	5	100	100	0	5128	5912	4568	94	96	27	97	95	0	0.281	0.235	0.233	0.277	1.717	0.208	0.907	80	489	6451	7187	-1.829	1417	5034	1369	5818	0
5	2	1	"MRS5"	"YBR091C"	2720	18790	100	929	824	436	30	31	5	100	98	0	385	397	203	91	94	39	87	82	0	3.058	2.595	2.435	2.462	1.854	2.709	0.750	80	495	1193	1100	1.613	899	294	794	306	0
5	3	1	"TFC1"	"YBR123C"	2920	18800	100	3004	2769	1676	30	31	5	100	100	0	1499	1821	1358	91	102	142	90	77	0	2.112	1.583	1.571	1.905	2.142	1.459	0.835	80	483	4382	4469	1.079	2974	1408	2739	1730	0
5	4	1	"YBR063C"	"YBR063C"	3100	18790	100	2094	2091	1238	31	31	5	100	100	0	2769	2742	1842	92	102	109	93	91	0	0.771	0.777	0.789	0.892	1.951	0.725	0.889	80	516	4740	4710	-0.376	2063	2677	2060	2650	0
5	5	1	"PHO5"	"YBR093C"	3320	18770	100	384	665	680	31	34	17	93	90	0	459	1079	1328	93	97	51	77	72	0	0.964	0.643	0.701	0.878	2.698	0.525	0.833	80	506	719	1620	-0.052	353	366	634	986	0
5	6	1	"PTC4"	"YBR125C"	3500	18790	100	3177	2768	1505	31	34	17	100	98	0	1685	1541	1035	95	108	174	83	75	0	1.979	1.893	1.913	2.360	2.262	1.793	0.859	80	503	4736	4183	0.984	3146	1590	2737	1446	0
5	7	1	"ECM2"	"YBR065C"	3700	18780	100	2471	2498	1791	31	35	25	98	95	0	1763	2102	1671	98	110	120	85	80	0	1.465	1.231	1.228	1.528	2.206	1.094	0.756	80	513	4105	4471	0.551	2440	1665	2467	2004	0
5	8	1	"YBR095C"	"YBR095C"	3900	18780	110	1419	1628	1233	32	35	26	95	91	0	1666	1977	1653	98	107	102	81	80	0	0.885	0.849	0.825	1.069	2.431	0.796	0.896	80	600	2955	3475	-0.177	1387	1568	1596	1879	0
5	9	1	"VMA2"	"YBR127C"	4120	18770	100	1619	1547	1197	32	46	79	85	80	0	847	1117	962	100	114	86	75	65	0	2.124	1.490	1.418	1.569	2.789	1.393	0.860	80	506	2334	2532	1.087	1587	747	1515	1017	0
5	10	1	"TIP1"	"YBR067C"	4300	18770	100	1569	1472	1060	32	63	140	87	78	0	635	770	662	101	142	320	57	47	0	2.878	2.152	2.323	2.458	1.796	1.942	0.823	80	496	2071	2109	1.525	1537	534	1440	669	0
5	11	1	"VPS15"	"YBR097W"	4500	18780	90	487	522	379	32	46	107	82	73	0	714	931	708	98	122	261	69	55	0	0.739	0.588	0.595	0.667	2.486	0.525	0.819	52	418	1071	1323	-0.437	455	616	490	833	0
5	12	1	"OPY1"	"YBR129C"	4700	18780	100	1333	1422	1086	32	58	172	78	70	0	848	1011	856	99	156	569	56	43	0	1.737	1.524	1.474	2.086	2.561	1.352	0.754	80	530	2050	2302	0.797	1301	749	1390	912	0
5	13	1	"THR4"	"YCR053W"	4910	18780	110	3166	2689	1438	33	60	191	96	90	0	5677	5307	3140	98	148	534	87	82	0	0.562	0.510	0.517	0.628	1.865	0.472	0.904	80	599	8712	7865	-0.832	3133	5579	2656	5209	0
5	14	1	"YCR086W"	"YCR086W"	5110	18780	100	2028	1822	1290	33	83	229	78	72	0	408	413	311	99	120	193	55	43	0	6.456	5.697	5.323	6.541	2.050	5.242	0.279	80	489	2304	2103	2.691	1995	309	1789	314	0
5	15	1	"YCRX10W"	"YCRX10W"	5300	18780	100	1377	1236	730	33	81	224	86	76	0	6904	6670	4335	100	123	219	93	88	0	0.198	0.183	0.185	0.213	1.842	0.167	0.850	80	512	8148	7773	-2.340	1344	6804	1203	6570	0
5	16	1	"YCR055C"	"YCR055C"	5510	18770	100	2730	2696	1788	33	43	100	95	90	0	3124	3379	2593	100	117	146	88	86	0	0.892	0.812	0.822	1.069	2.284	0.739	0.898	80	482	5721	5942	-0.165	2697	3024	2663	3279	0
5	17	1	"ABP1"	"YCR088W"	5690	18780	100	2864	2853	1671	33	43	98	100	95	0	1285	1289	824	100	116	145	88	83	0	2.389	2.372	2.420	2.685	1.653	2.293	0.913	80	508	4016	4009	1.256	2831	1185	2820	1189	0
5	18	1	"YCRX12W"	"YCRX12W"	5930	18760	100	1298	1332	986	34	55	114	81	77	0	876	835	609	103	131	182	70	62	0	1.635	1.773	1.681	1.954	2.522	1.703	0.772	80	500	2037	2030	0.709	1264	773	1298	732	0
5	19	1	"PWP2"	"YCR057C"	6110	18760	110	1776	1973	1547	34	49	98	87	83	0	1689	2233	1900	99	123	186	80	70	0	1.096	0.909	0.879	1.062	1.819	0.853	0.892	80	570	3332	4073	0.132	1742	1590	1939	2134	0
5	20	1	"YCR090C"	"YCR090C"	6320	18760	110	1566	1659	1253	33	43	82	91	83	0	2403	2506	2068	101	126	179	77	73	0	0.666	0.676	0.673	0.833	2.039	0.637	0.931	80	590	3835	4031	-0.587	1533	2302	1626	2405	0
5	21	1	"YCRX14W"	"YCRX14W"	6530	18760	120	533	859	829	33	42	74	78	67	0	389	670	634	101	124	187	55	45	0	1.736	1.452	1.361	1.495	1.996	1.348	0.807	120	728	788	1395	0.796	500	288	826	569	0
5	1	2	"YCR059C"	"YCR059C"	2500	18980	90	883	887	505	31	33	9	100	100	0	1342	1453	1020	94	96	27	96	94	0	0.683	0.630	0.739	0.795	1.936	0.532	0.864	52	320	2100	2215	-0.551	852	1248	856	1359	0
5	2	2	"MSH3"	"YCR092C"	2750	18970	110	1090	1680	1558	31	40	59	81	78	0	2251	4116	4204	94	137	357	66	57	0	0.491	0.410	0.420	0.555	2.640	0.372	0.881	80	570	3216	5671	-1.026	1059	2157	1649	4022	0
5	3	2	"YCRX16C"	"YCRX16C"	2930	18980	110	927	1095	782	31	42	62	95	87	0	494	524	349	97	132	235	60	46	0	2.257	2.492	2.575	2.632	1.922	2.114	0.447	80	523	1293	1491	1.174	896	397	1064	427	0
5	4	2	"YDR060W"	"YDR060W"	3120	18990	100	639	726	478	31	33	8	98	97	0	880	1127	917	95	111	179	85	63	0	0.775	0.673	0.656	0.838	2.305	0.571	0.820	80	482	1393	1727	-0.369	608	785	695	1032	0
5	5	2	"UBC13"	"YDR092W"	3320	18990	100	1305	1277	712	31	32	5	100	100	0	2530	2270	1580	92	100	134	91	88	0	0.523	0.572	0.568	0.713	1.954	0.481	0.867	80	504	3712	3424	-0.936	1274	2438	1246	2178	0
5	6	2	"YDR124W"	"YDR124W"	3520	18990	100	2254	2059	1212	31	32	6	100	100	0	2603	2525	1759	97	132	573	77	67	0	0.887	0.835	0.835	1.045	2.098	0.767	0.914	80	511	4729	4456	-0.173	2223	2506	2028	2428	0
5	7	2	"LCB2"	"YDR062W"	3720	18980	100	2028	1906	1253	32	37	31	98	95	0	2377	2645	2125	101	145	573	68	63	0	0.877	0.737	0.738	0.984	2.368	0.566	0.725	80	523	4272	4418	-0.189	1996	2276	1874	2544	0
5	8	2	"YDR094W"	"YDR094W"	3940	18970	100	509	494	333	32	53	103	75	68	0	412	348	223	98	148	415	26	0	0	1.519	1.848	1.734	1.811	1.886	1.686	0.803	80	480	791	712	0.603	477	314	462	250	0
5	9	2	"YDR126W"	"YDR126W"	4100	18990	110	1510	1478	1052	32	47	92	92	85	0	965	1164	985	96	139	530	56	45	0	1.701	1.354	1.448	1.879	2.586	1.186	0.807	80	544	2347	2514	0.766	1478	869	1446	1068	0
5	10	2	"RPS13"	"YDR064W"	4330	18980	110	1646	1564	1041	32	34	17	100	98	0	1643	1441	997	97	130	376	70	61	0	1.044	1.140	1.163	1.445	2.442	1.109	0.912	80	607	3160	2876	0.062	1614	1546	1532	1344	0
5	11	2	"GIS1"	"YDR096W"	4550	18970	100	2006	2590	2166	32	35	24	100	97	0	2934	4148	3659	100	142	387	75	66	0	0.697	0.632	0.602	0.819	2.756	0.594	0.862	80	517	4808	6606	-0.522	1974	2834	2558	4048	0
5	12	2	"YDR128W"	"YDR128W"	4740	18970	100	4012	3575	2556	33	54	131	93	87	0	7542	8153	6650	102	200	589	77	73	0	0.535	0.440	0.450	0.643	2.534	0.391	0.880	80	498	11419	11593	-0.903	3979	7440	3542	8051	0
5	13	2	"YDR066C"	"YDR066C"	4930	18980	110	1717	1744	1168	33	51	124	95	85	0	4807	5822	4537	99	184	595	86	76	0	0.358	0.299	0.283	0.352	1.829	0.260	0.862	80	546	6392	7434	-1.483	1684	4708	1711	5723	0
5	14	2	"GRX3"	"YDR098C"	5130	18970	120	939	1459	1283	33	44	105	83	79	0	410	630	536	98	123	341	48	38	0	2.904	2.680	2.368	2.952	2.878	2.368	0.419	120	646	1218	1958	1.538	906	312	1426	532	0
5	15	2	"YDR130C"	"YDR130C"	5330	18970	110	2482	2267	1546	32	41	100	96	91	0	1319	1322	942	100	106	60	86	82	0	2.010	1.829	1.866	2.067	1.752	1.771	0.895	80	568	3669	3457	1.007	2450	1219	2235	1222	0
5	16	2	"SSN2"	"YDR443C"	5530	18940	90	1020	1010	671	33	38	32	98	92	0	1113	1315	994	99	107	49	92	84	0	0.973	0.803	0.901	0.983	1.815	0.720	0.874	52	395	2001	2193	-0.039	987	1014	977	1216	0
5	17	2	"YDR475C"	"YDR475C"	5720	18970	100	812	893	623	33	35	21	100	97	0	832	953	659	100	114	151	85	71	0	1.064	1.008	0.985	1.070	1.840	0.930	0.795	80	504	1511	1713	0.090	779	732	860	853	0
5	18	2	"GIN4"	"YDR507C"	5920	18970	100	431	469	270	33	38	51	96	93	0	832	902	617	101	114	133	87	78	0	0.544	0.544	0.543	0.645	1.961	0.483	0.858	80	509	1129	1237	-0.877	398	731	436	801	0
5	19	2	"YDR445C"	"YDR445C"	6120	18980	100	556	591	364	33	34	6	100	100	0	844	948	688	100	117	176	80	68	0	0.703	0.658	0.682	0.821	2.020	0.570	0.839	80	497	1267	1406	-0.508	523	744	558	848	0
5	20	2	"SNF1"	"YDR477W"	6310	18980	100	993	1045	662	33	34	6	100	100	0	1085	1140	854	98	110	94	83	77	0	0.973	0.971	0.968	1.260	2.382	0.853	0.860	80	514	1947	2054	-0.040	960	987	1012	1042	0
5	21	2	"YDR509W"	"YDR509W"	6520	18970	100	272	304	181	33	34	6	100	98	0	513	560	368	99	113	135	78	66	0	0.577	0.588	0.592	0.716	2.391	0.527	0.852	80	535	653	732	-0.793	239	414	271	461	0
5	1	3	"RPS17B"	"YDR447C"	2540	19190	90	1106	954	408	31	32	6	100	100	0	834	723	350	92	98	57	88	86	0	1.449	1.463	1.366	1.599	1.561	1.417	0.851	52	400	1817	1554	0.535	1075	742	923	631	0
5	2	3	"YDR479C"	"YDR479C"	2750	19200	110	1215	1539	1220	31	32	6	100	100	0	999	2401	2351	93	98	51	92	88	0	1.307	0.653	0.639	0.939	2.592	0.561	0.874	80	596	2090	3816	0.386	1184	906	1508	2308	0
5	3	3	"YDR511W"	"YDR511W"	2940	19190	100	1247	1126	604	31	33	16	100	100	0	729	684	382	94	97	29	90	88	0	1.915	1.856	1.914	2.026	1.800	1.835	0.854	80	495	1851	1685	0.937	1216	635	1095	590	0
5	4	3	"YDR449C"	"YDR449C"	3150	19170	100	995	1158	895	32	52	94	85	78	0	329	466	384	94	123	222	51	38	0	4.098	3.027	2.887	3.731	2.448	2.812	0.703	80	506	1198	1498	2.035	963	235	1126	372	0
5	5	3	"PHO8"	"YDR481C"	3360	19170	100	294	584	584	33	54	95	76	63	0	475	1062	1229	96	110	80	70	65	0	0.689	0.570	0.533	0.627	2.311	0.484	0.862	80	514	640	1517	-0.538	261	379	551	966	0
5	6	3	"TTR1"	"YDR513W"	3560	19190	100	1133	965	524	32	35	20	100	97	0	1568	1442	950	98	138	589	68	56	0	0.749	0.694	0.670	0.878	2.344	0.361	0.457	80	484	2571	2277	-0.417	1101	1470	933	1344	0
5	7	3	"SPB4"	"YFL002C"	3740	19180	110	1125	1407	1143	32	37	59	93	90	0	6652	11299	10441	99	164	644	81	72	0	0.167	0.123	0.136	0.161	2.592	0.110	0.708	80	566	7646	12575	-2.584	1093	6553	1375	11200	0
5	8	3	"HAC1"	"YFL031W"	3950	19180	110	997	965	601	32	36	57	95	90	0	835	784	575	98	175	655	51	16	0	1.309	1.360	1.433	1.681	2.233	0.774	0.373	80	586	1702	1619	0.389	965	737	933	686	0
5	9	3	"YFL061W"	"YFL061W"	4150	19170	110	2241	2384	1800	32	51	114	95	87	0	1708	2318	1976	96	151	543	68	61	0	1.370	1.059	1.069	1.377	2.603	0.999	0.857	80	552	3821	4574	0.455	2209	1612	2352	2222	0
5	10	3	"YFL004W"	"YFL004W"	4340	19170	110	1933	1911	1277	32	61	131	97	87	0	9487	11559	9627	97	263	818	85	77	0	0.202	0.164	0.160	0.235	2.883	0.137	0.831	80	558	11291	13341	-2.304	1901	9390	1879	11462	0
5	11	3	"RIM15"	"YFL033C"	4540	19170	100	1714	1746	1313	33	48	75	96	88	0	2052	2175	1826	100	241	817	63	56	0	0.861	0.826	0.751	1.049	2.865	0.743	0.712	80	521	3633	3788	-0.216	1681	1952	1713	2075	0
5	12	3	"YFL063W"	"YFL063W"	4740	19190	100	26571	24119	14263	34	38	21	100	100	0	19089	16991	12307	101	113	145	98	96	0	1.398	1.426	1.382	1.863	2.250	1.328	0.890	80	529	45525	40975	0.483	26537	18988	24085	16890	0
5	13	3	"YFL006W"	"YFL006W"	4950	19180	100	3136	3047	2010	32	33	6	100	100	0	8245	8166	5778	98	108	107	97	97	0	0.381	0.374	0.375	0.422	2.136	0.338	0.839	80	514	11251	11083	-1.392	3104	8147	3015	8068	0
5	14	3	"YFL035C"	"YFL035C"	5130	19180	90	2555	2581	1652	34	36	22	100	100	0	6218	6208	4554	102	109	52	100	100	0	0.412	0.417	0.452	0.480	1.626	0.358	0.829	52	406	8637	8653	-1.279	2521	6116	2547	6106	0
5	15	3	"YFL065C"	"YFL065C"	5360	19180	100	16930	14838	8082	33	34	8	100	100	0	7670	6812	3973	103	105	46	100	100	0	2.233	2.207	2.220	2.466	1.907	2.225	0.905	80	521	24464	21514	1.159	16897	7567	14805	6709	0
5	16	3	"SMC1"	"YFL008W"	5550	19180	100	4629	4262	2466	33	34	7	100	100	0	7348	6470	4235	98	103	52	100	98	0	0.634	0.664	0.646	0.798	2.037	0.623	0.909	80	504	11846	10601	-0.658	4596	7250	4229	6372	0
5	17	3	"YFL035C-B"	"YFL035C-B"	5750	19170	100	2354	2228	1348	33	35	11	100	100	0	3718	3700	2503	99	103	37	98	96	0	0.641	0.610	0.573	0.731	2.133	0.571	0.878	80	516	5940	5796	-0.641	2321	3619	2195	3601	0
5	18	3	"YFL067W"	"YFL067W"	5970	19170	120	7013	13436	13605	33	49	126	96	93	0	1953	5253	5937	100	117	108	80	76	0	3.767	2.601	2.748	3.545	2.904	2.554	0.849	120	667	8833	18556	1.913	6980	1853	13403	5153	0
5	19	3	"RTG2"	"YGL252C"	6160	19160	110	2986	3281	2605	35	134	449	85	67	0	4801	7998	7497	105	410	1424	67	57	0	0.628	0.411	0.405	0.600	2.986	0.361	0.869	80	513	7647	11139	-0.670	2951	4696	3246	7893	0
5	20	3	"YGR021W"	"YGR021W"	6350	19170	100	2719	2481	1586	34	120	445	88	75	0	3342	2897	1954	101	424	1487	65	51	0	0.828	0.875	0.872	1.071	2.160	0.609	0.674	80	477	5926	5243	-0.272	2685	3241	2447	2796	0
5	21	3	"YGR053C"	"YGR053C"	6540	19180	100	3014	2637	1325	33	34	10	100	100	0	2287	2184	1259	99	135	350	87	80	0	1.362	1.249	1.259	1.492	1.957	1.155	0.808	80	520	5169	4689	0.446	2981	2188	2604	2085	0
5	1	4	"FZF1"	"YGL254W"	2550	19400	100	2002	1734	1013	31	31	5	100	100	0	842	933	1350	93	101	108	75	70	0	2.632	2.027	2.314	2.740	2.082	1.331	0.299	80	527	2720	2543	1.396	1971	749	1703	840	0
5	2	4	"MTL1"	"YGR023W"	2740	19390	90	5032	4244	2468	31	33	8	100	100	0	10146	9115	6430	95	96	27	100	100	0	0.498	0.467	0.453	0.603	2.040	0.409	0.887	52	408	15052	13233	-1.007	5001	10051	4213	9020	0
5	3	4	"MUP1"	"YGR055W"	2960	19370	100	1857	1902	1365	32	47	92	88	81	0	844	984	859	97	108	77	75	67	0	2.443	2.108	1.909	2.575	2.626	1.899	0.760	80	514	2572	2757	1.289	1825	747	1870	887	0
5	4	4	"ADH4"	"YGL256W"	3160	19370	110	1436	1496	1130	33	65	148	81	75	0	1047	1394	1221	97	136	215	67	62	0	1.477	1.128	0.981	1.343	3.596	0.990	0.785	80	595	2353	2760	0.563	1403	950	1463	1297	0
5	5	4	"YGR025W"	"YGR025W"	3370	19390	110	823	712	372	33	54	130	90	77	0	2437	2399	1490	97	123	155	91	88	0	0.338	0.295	0.269	0.355	2.264	0.265	0.864	80	562	3130	2981	-1.567	790	2340	679	2302	0
5	6	4	"LST7"	"YGR057C"	3550	19380	110	1368	1217	825	32	34	19	100	96	0	5052	4473	3383	96	113	157	82	80	0	0.270	0.271	0.278	0.349	2.465	0.245	0.855	80	553	6292	5562	-1.891	1336	4956	1185	4377	0
5	7	4	"YGL258W"	"YGL258W"	3770	19390	100	2454	2250	1263	32	33	9	100	100	0	2275	2049	1306	97	111	142	87	83	0	1.112	1.136	1.106	1.221	1.914	1.077	0.831	80	511	4600	4170	0.153	2422	2178	2218	1952	0
5	8	4	"RPS25A"	"YGR027C"	3970	19380	110	1081	998	703	32	33	15	100	96	0	2733	2682	2015	96	101	43	91	86	0	0.398	0.374	0.390	0.480	2.926	0.350	0.901	80	549	3686	3552	-1.330	1049	2637	966	2586	0
5	9	4	"SPR3"	"YGR059W"	4160	19380	100	2387	2219	1414	32	34	24	100	97	0	4777	4511	3295	98	111	137	90	88	0	0.503	0.496	0.500	0.679	2.958	0.440	0.835	80	512	7034	6600	-0.990	2355	4679	2187	4413	0
5	10	4	"PPA1"	"YHR026W"	4360	19380	100	2160	2532	1966	32	54	172	88	83	0	2087	2527	2178	98	139	254	75	71	0	1.070	1.029	1.009	1.220	3.152	0.954	0.818	80	522	4117	4929	0.097	2128	1989	2500	2429	0
5	11	4	"YHR056C"	"YHR056C"	4560	19390	100	1777	1682	1023	33	55	174	85	82	0	2091	2375	1850	96	136	277	77	68	0	0.874	0.724	0.679	0.968	2.590	0.619	0.849	80	512	3739	3928	-0.194	1744	1995	1649	2279	0
5	12	4	"YHR087W"	"YHR087W"	4750	19390	100	1490	1290	667	33	33	7	100	100	0	1306	1245	765	100	116	206	83	72	0	1.208	1.098	1.093	1.266	1.739	1.018	0.902	80	481	2663	2402	0.273	1457	1206	1257	1145	0
5	13	4	"DAP2"	"YHR028C"	4940	19390	100	2177	1919	1027	32	33	6	100	100	0	1737	1538	1008	100	116	204	81	73	0	1.310	1.312	1.256	1.718	2.199	1.192	0.902	80	496	3782	3325	0.390	2145	1637	1887	1438	0
5	14	4	"MED6"	"YHR058C"	5150	19380	100	3433	3377	1932	33	34	11	100	100	0	4738	4661	3029	98	120	371	88	86	0	0.733	0.733	0.755	0.860	2.012	0.683	0.867	80	514	8040	7907	-0.449	3400	4640	3344	4563	0
5	15	4	"GAR1"	"YHR089C"	5350	19380	100	2120	2031	1175	33	34	6	100	100	0	3426	3079	1972	100	121	367	87	77	0	0.627	0.671	0.661	0.793	2.004	0.598	0.833	80	527	5413	4977	-0.672	2087	3326	1998	2979	0
5	16	4	"SLT2"	"YHR030C"	5570	19370	110	1260	1791	1409	33	47	107	92	87	0	2817	5228	4741	98	148	349	81	72	0	0.451	0.343	0.335	0.469	2.808	0.306	0.875	80	561	3946	6888	-1.148	1227	2719	1758	5130	0
5	17	4	"VMA22"	"YHR060W"	5750	19370	100	1724	1717	1223	33	53	120	95	86	0	1281	1475	1432	100	159	378	67	58	0	1.432	1.225	1.428	1.476	1.873	0.988	0.820	80	479	2872	3059	0.518	1691	1181	1684	1375	0
5	18	4	"MSR1"	"YHR091C"	5930	19380	100	1929	1747	860	34	37	34	100	98	0	6795	6247	3759	101	106	44	97	93	0	0.283	0.279	0.268	0.358	2.025	0.249	0.913	80	506	8589	7859	-1.821	1895	6694	1713	6146	0
5	19	4	"YHR032W"	"YHR032W"	6160	19360	110	1096	1182	886	34	50	103	88	73	0	1401	1500	1232	101	124	144	70	66	0	0.817	0.821	0.801	1.091	2.993	0.748	0.871	80	599	2362	2547	-0.292	1062	1300	1148	1399	0
5	20	4	"RPP1"	"YHR062C"	6370	19360	100	176	266	282	33	49	106	66	31	0	321	434	484	101	143	366	30	13	0	0.650	0.700	0.658	0.765	2.296	0.311	0.547	80	533	363	566	-0.621	143	220	233	333	0
5	21	4	"AHT1"	"YHR093W"	6600	19370	110	2816	2708	1994	33	37	23	100	100	0	684	901	752	98	113	104	67	63	0	4.749	3.331	3.143	3.945	2.177	3.235	0.821	80	563	3369	3478	2.248	2783	586	2675	803	0
5	1	5	"PAN1"	"YIR006C"	2580	19600	110	1708	1742	1083	31	32	6	100	100	0	1482	1694	1291	94	101	123	82	76	0	1.208	1.069	1.055	1.581	2.829	0.939	0.830	80	570	3065	3311	0.273	1677	1388	1711	1600	0
5	2	5	"GTT1"	"YIR038C"	2770	19590	90	1776	1494	758	31	32	6	100	100	0	2235	2131	1314	94	102	144	88	80	0	0.815	0.718	0.659	1.022	2.884	0.658	0.875	52	409	3886	3500	-0.295	1745	2141	1463	2037	0
5	3	5	"RNR2"	"YJL026W"	2980	19590	100	1312	1136	697	31	33	26	97	95	0	1587	1568	1016	95	99	71	87	86	0	0.859	0.750	0.707	0.758	2.057	0.711	0.862	80	524	2773	2578	-0.220	1281	1492	1105	1473	0
5	4	5	"PRI1"	"YIR008C"	3180	19590	100	2285	2034	1225	32	33	7	100	100	0	11655	10557	6440	96	98	27	100	100	0	0.195	0.191	0.200	0.203	1.941	0.179	0.854	80	512	13812	12463	-2.359	2253	11559	2002	10461	0
5	5	5	"YIR040C"	"YIR040C"	3370	19580	110	4199	4170	3073	32	49	122	98	92	0	3951	4508	3635	97	125	186	90	83	0	1.081	0.938	0.931	1.245	2.920	0.888	0.850	80	549	8021	8549	0.113	4167	3854	4138	4411	0
5	6	5	"YJL028W"	"YJL028W"	3570	19580	110	737	693	432	32	47	115	81	76	0	495	531	340	94	128	228	68	45	0	1.758	1.513	1.557	1.513	2.149	1.174	0.484	80	549	1106	1098	0.814	705	401	661	437	0
5	7	5	"YIR010W"	"YIR010W"	3760	19570	100	651	768	720	32	43	72	81	67	0	1713	2104	2075	97	135	255	68	57	0	0.383	0.367	0.388	0.439	3.233	0.302	0.720	80	493	2235	2743	-1.384	619	1616	736	2007	0
5	8	5	"YIR042C"	"YIR042C"	3990	19570	110	526	820	747	32	56	126	67	57	0	1581	2919	2889	95	170	367	65	58	0	0.332	0.279	0.315	0.353	2.776	0.247	0.810	80	563	1980	3612	-1.589	494	1486	788	2824	0
5	9	5	"MAD2"	"YJL030W"	4160	19590	100	2117	1937	920	32	52	119	100	98	0	5680	5309	3068	96	171	380	98	95	0	0.373	0.365	0.359	0.408	1.828	0.325	0.866	80	476	7669	7118	-1.421	2085	5584	1905	5213	0
5	10	5	"SQT1"	"YIR012W"	4360	19590	100	2966	2708	1499	32	33	5	100	100	0	8992	8218	5563	96	105	122	98	93	0	0.330	0.329	0.319	0.439	2.429	0.293	0.901	80	523	11830	10798	-1.600	2934	8896	2676	8122	0
5	11	5	"YIR044C"	"YIR044C"	4570	19590	100	2668	2532	1495	33	35	26	100	100	0	3223	3129	1993	96	108	151	91	87	0	0.843	0.824	0.803	0.985	2.288	0.782	0.903	80	487	5762	5532	-0.247	2635	3127	2499	3033	0
5	12	5	"YJL032W"	"YJL032W"	4760	19580	100	678	564	345	34	35	8	97	96	0	4295	3919	2962	101	104	27	87	85	0	0.154	0.139	0.134	0.196	3.264	0.120	0.857	80	488	4838	4348	-2.703	644	4194	530	3818	0
5	13	5	"CAF17"	"YJR122W"	4970	19570	100	564	538	383	33	45	76	82	72	0	982	1298	1120	102	163	453	61	50	0	0.603	0.422	0.403	0.516	2.534	0.347	0.799	80	497	1411	1701	-0.729	531	880	505	1196	0
5	14	5	"YJR154W"	"YJR154W"	5170	19570	100	675	756	625	33	68	165	72	63	0	456	522	445	101	171	428	45	13	0	1.808	1.717	1.489	1.333	3.115	1.483	0.581	80	503	997	1144	0.855	642	355	723	421	0
5	15	5	"YKL023W"	"YKL023W"	5350	19580	90	997	1346	1008	34	64	164	98	90	0	1999	2693	1986	101	135	200	94	84	0	0.507	0.506	0.471	0.574	1.730	0.476	0.908	52	407	2861	3904	-0.979	963	1898	1312	2592	0
5	16	5	"YJR124C"	"YJR124C"	5560	19580	100	2443	2118	1091	33	38	23	100	100	0	16053	13431	7539	102	117	91	100	100	0	0.151	0.156	0.153	0.171	1.974	0.146	0.911	80	533	18361	15414	-2.727	2410	15951	2085	13329	0
5	17	5	"THI11"	"YJR156C"	5790	19580	100	4233	3747	2241	35	46	35	100	100	0	8163	7145	4618	106	143	197	93	88	0	0.521	0.527	0.551	0.647	2.214	0.497	0.899	80	500	12255	10751	-0.941	4198	8057	3712	7039	0
5	18	5	"PAN3"	"YKL025C"	5960	19580	100	3122	3125	1927	33	34	7	100	100	0	8359	8190	5242	100	109	125	96	95	0	0.374	0.382	0.383	0.427	2.034	0.366	0.915	80	493	11348	11182	-1.419	3089	8259	3092	8090	0
5	19	5	"YJR126C"	"YJR126C"	6180	19560	100	1464	1766	1460	34	70	207	77	72	0	1567	2057	1895	101	148	265	67	65	0	0.975	0.885	0.869	1.173	2.978	0.801	0.804	80	516	2896	3688	-0.036	1430	1466	1732	1956	0
5	20	5	"HXT16"	"YJR158W"	6360	19580	100	8812	8545	4908	34	69	207	100	100	0	7535	6456	3691	103	149	265	98	95	0	1.181	1.340	1.325	1.398	1.813	1.355	0.917	80	510	16210	14864	0.240	8778	7432	8511	6353	0
5	21	5	"YKL027W"	"YKL027W"	6570	19560	110	643	957	1504	33	39	86	77	72	0	1946	2168	2005	102	111	91	80	78	0	0.331	0.447	0.341	0.418	2.580	0.727	0.626	80	601	2454	2990	-1.596	610	1844	924	2066	0
5	1	6	"YJR128W"	"YJR128W"	2570	19780	100	525	488	343	31	47	87	75	68	0	414	485	405	94	107	89	65	56	0	1.544	1.169	1.175	1.163	2.920	0.935	0.805	80	492	814	848	0.626	494	320	457	391	0
5	2	6	"YJR160C"	"YJR160C"	2750	19770	90	1141	1100	824	32	75	137	76	75	0	842	1093	994	97	134	150	67	61	0	1.489	1.072	1.036	1.408	2.729	0.945	0.733	52	402	1854	2064	0.574	1109	745	1068	996	0
5	3	6	"MAE1"	"YKL029C"	2970	19780	100	1366	1416	1112	32	59	102	75	72	0	620	876	797	96	136	273	56	48	0	2.546	1.774	1.694	2.447	2.872	1.455	0.603	80	525	1858	2164	1.348	1334	524	1384	780	0
5	4	6	"SOF1"	"YLL011W"	3200	19790	110	2806	2679	1715	32	43	68	98	95	0	17851	18760	12769	99	110	70	100	98	0	0.156	0.142	0.140	0.150	1.809	0.134	0.902	80	571	20526	21308	-2.678	2774	17752	2647	18661	0
5	5	6	"FPS1"	"YLL043W"	3390	19780	100	2598	2391	1836	33	50	121	86	80	0	4249	4556	3944	99	176	663	67	62	0	0.618	0.529	0.492	0.718	2.785	0.455	0.829	80	488	6715	6815	-0.694	2565	4150	2358	4457	0
5	6	6	"YLR008C"	"YLR008C"	3570	19770	110	835	711	520	33	51	109	72	67	0	2601	3302	2776	97	214	687	68	63	0	0.320	0.212	0.198	0.254	2.928	0.181	0.858	80	545	3306	3883	-1.643	802	2504	678	3205	0
5	7	6	"YLL013C"	"YLL013C"	3770	19770	100	2377	2478	1967	33	54	87	91	86	0	6087	7561	6770	97	214	481	78	71	0	0.391	0.328	0.318	0.464	3.013	0.288	0.855	80	521	8334	9909	-1.354	2344	5990	2445	7464	0
5	8	6	"RPL8B"	"YLL045C"	3970	19790	110	2318	1929	1001	32	42	67	100	93	0	1472	1340	845	95	158	405	72	63	0	1.660	1.524	1.507	1.832	1.967	1.329	0.792	80	573	3663	3142	0.731	2286	1377	1897	1245	0
5	9	6	"YLR010C"	"YLR010C"	4180	19780	100	911	830	621	31	35	34	86	85	0	6387	6106	4636	97	179	1052	73	67	0	0.140	0.133	0.133	0.150	2.458	0.126	0.866	80	522	7170	6808	-2.837	880	6290	799	6009	0
5	10	6	"BPT1"	"YLL015W"	4390	19790	100	305	379	294	32	34	22	95	92	0	864	1472	1539	96	166	1058	42	18	0	0.355	0.252	0.280	0.340	2.564	0.201	0.858	80	496	1041	1723	-1.492	273	768	347	1376	0
5	11	6	"YLL047W"	"YLL047W"	4560	19770	100	852	799	564	32	50	87	80	72	0	448	443	336	98	121	258	53	37	0	2.343	2.223	1.995	2.390	2.204	1.988	0.832	80	479	1170	1112	1.228	820	350	767	345	0
5	12	6	"YLR012C"	"YLR012C"	4770	19770	110	727	727	488	34	69	154	73	68	0	3363	3304	2556	105	218	602	70	66	0	0.213	0.217	0.206	0.293	3.016	0.197	0.880	80	590	3951	3892	-2.233	693	3258	693	3199	0
5	13	6	"YLL017W"	"YLL017W"	4980	19770	110	1091	1014	726	34	76	172	76	68	0	1544	1517	1154	107	260	685	65	52	0	0.736	0.695	0.642	0.714	2.201	0.635	0.811	80	593	2494	2390	-0.443	1057	1437	980	1410	0
5	14	6	"YLL049W"	"YLL049W"	5180	19790	110	946	973	646	33	56	113	87	82	0	2235	2172	1724	102	157	275	73	68	0	0.428	0.454	0.435	0.605	2.667	0.398	0.895	80	575	3046	3010	-1.224	913	2133	940	2070	0
5	15	6	"PPR1"	"YLR014C"	5380	19780	100	2545	2335	1663	33	48	120	91	86	0	5077	4872	3895	101	149	294	78	72	0	0.505	0.482	0.482	0.774	3.766	0.445	0.912	80	516	7488	7073	-0.986	2512	4976	2302	4771	0
5	16	6	"YLR327C"	"YLR327C"	5580	19760	90	581	495	281	34	68	145	78	71	0	522	468	274	108	165	296	63	30	0	1.321	1.281	1.207	1.345	2.283	1.138	0.841	52	408	961	821	0.402	547	414	461	360	0
5	17	6	"ADE13"	"YLR359W"	5780	19780	100	983	961	565	34	52	58	95	92	0	954	1004	818	109	136	148	83	76	0	1.123	1.036	1.123	1.283	2.170	0.804	0.587	80	516	1794	1822	0.167	949	845	927	895	0
5	18	6	"YLR391W"	"YLR391W"	5980	19780	100	582	711	506	32	34	15	100	97	0	329	356	221	102	115	175	65	27	0	2.423	2.673	2.517	2.947	2.137	2.637	0.854	80	488	777	933	1.277	550	227	679	254	0
5	19	6	"REC102"	"YLR329W"	6160	19780	100	1197	1135	619	33	35	16	100	100	0	990	886	478	101	122	255	78	70	0	1.309	1.404	1.394	1.508	1.573	1.278	0.716	80	493	2053	1887	0.389	1164	889	1102	785	0
5	20	6	"YLR361C"	"YLR361C"	6350	19780	100	1025	1099	774	33	34	6	100	100	0	1379	1482	1058	101	110	112	87	81	0	0.776	0.772	0.764	0.921	2.026	0.735	0.896	80	507	2270	2447	-0.365	992	1278	1066	1381	0
5	21	6	"ATP10"	"YLR393W"	6580	19770	110	975	1232	1262	33	36	16	96	93	0	1137	1245	1055	104	116	104	68	67	0	0.912	1.051	0.903	1.087	2.462	1.127	0.724	80	611	1975	2340	-0.133	942	1033	1199	1141	0
5	1	7	"YLR331C"	"YLR331C"	2570	19980	110	988	916	613	31	53	108	80	76	0	967	845	597	95	135	465	58	47	0	1.097	1.180	1.128	1.256	2.011	1.104	0.862	80	612	1829	1635	0.134	957	872	885	750	0
5	2	7	"NMD4"	"YLR363C"	2810	19980	100	650	609	419	32	49	87	82	76	0	1567	1529	1144	93	138	203	73	72	0	0.419	0.402	0.385	0.360	2.648	0.365	0.838	80	492	2092	2013	-1.254	618	1474	577	1436	0
5	3	7	"COX8"	"YLR395C"	2980	19980	110	771	672	462	32	56	91	73	67	0	1592	1606	1250	97	193	565	63	53	0	0.494	0.424	0.413	0.446	2.647	0.372	0.842	80	532	2234	2149	-1.016	739	1495	640	1509	0
5	4	7	"RPS25B"	"YLR333C"	3180	19980	100	847	737	476	33	83	181	75	68	0	1916	1856	1470	102	262	684	61	53	0	0.449	0.401	0.370	0.493	2.818	0.325	0.823	80	510	2628	2458	-1.156	814	1814	704	1754	0
5	5	7	"YLR365W"	"YLR365W"	3380	19990	100	848	748	428	33	70	174	87	68	0	786	719	418	98	206	494	62	22	0	1.185	1.151	1.159	1.227	1.881	0.967	0.723	80	491	1503	1336	0.244	815	688	715	621	0
5	6	7	"AFG2"	"YLR397C"	3560	19980	110	2601	2546	1602	32	33	14	100	100	0	2740	2456	1721	96	115	165	86	81	0	0.972	1.065	1.091	1.371	2.697	1.014	0.824	80	575	5213	4874	-0.042	2569	2644	2514	2360	0
5	7	7	"YMR097C"	"YMR097C"	3780	19990	100	1466	1480	1080	32	35	26	98	90	0	4455	4478	3208	96	110	112	86	86	0	0.329	0.330	0.331	0.322	2.359	0.314	0.864	80	516	5793	5830	-1.604	1434	4359	1448	4382	0
5	8	7	"ECM16"	"YMR128W"	3980	19970	100	867	908	668	32	36	19	95	91	0	808	893	712	94	106	110	77	71	0	1.169	1.096	1.096	1.072	2.366	0.985	0.747	80	506	1549	1675	0.226	835	714	876	799	0
5	9	7	"YMR158W"	"YMR158W"	4200	19990	100	865	773	435	32	35	19	100	97	0	1233	1186	694	99	109	112	87	85	0	0.735	0.682	0.709	0.689	2.146	0.638	0.828	80	479	1967	1828	-0.445	833	1134	741	1087	0
5	10	7	"YMR099C"	"YMR099C"	4360	19990	90	1199	1059	653	31	33	13	98	96	0	687	659	409	98	99	23	90	88	0	1.983	1.832	1.848	1.956	2.105	1.785	0.822	52	385	1757	1589	0.988	1168	589	1028	561	0
5	11	7	"YMR130W"	"YMR130W"	4570	19990	100	478	561	479	31	33	11	100	97	0	2685	3157	2738	99	104	75	93	91	0	0.173	0.173	0.174	0.198	2.902	0.158	0.819	80	524	3033	3588	-2.532	447	2586	530	3058	0
5	12	7	"APG16"	"YMR159C"	4760	19990	100	950	935	610	31	32	6	100	100	0	837	910	551	99	102	47	91	90	0	1.245	1.115	1.082	1.100	1.789	1.116	0.846	80	516	1657	1715	0.316	919	738	904	811	0
5	13	7	"SRT1"	"YMR101C"	4970	19980	90	1245	1117	609	32	33	7	100	100	0	7307	7367	4646	100	101	25	100	98	0	0.168	0.149	0.148	0.169	1.778	0.128	0.855	52	420	8420	8352	-2.571	1213	7207	1085	7267	0
5	14	7	"YMR132C"	"YMR132C"	5190	19980	100	1051	898	608	33	49	114	77	73	0	1498	1168	929	99	125	176	65	61	0	0.728	0.809	0.782	1.010	2.422	0.696	0.864	80	511	2417	1934	-0.459	1018	1399	865	1069	0
5	15	7	"HLJ1"	"YMR161W"	5380	19970	100	164	202	159	34	57	121	56	23	0	352	470	432	101	138	196	56	36	0	0.518	0.455	0.425	0.406	2.858	0.384	0.818	80	484	381	537	-0.949	130	251	168	369	0
5	16	7	"YMR103C"	"YMR103C"	5560	19980	100	417	514	353	33	39	34	97	96	0	929	1032	590	100	118	115	95	88	0	0.463	0.516	0.528	0.502	1.886	0.517	0.774	80	520	1213	1413	-1.110	384	829	481	932	0
5	17	7	"YMR134W"	"YMR134W"	5800	19980	100	1687	1525	858	33	33	6	100	98	0	1255	1177	693	101	108	106	83	80	0	1.433	1.387	1.400	1.550	2.183	1.356	0.863	80	503	2808	2568	0.519	1654	1154	1492	1076	0
5	18	7	"YMR163C"	"YMR163C"	5980	19980	100	1764	1671	1080	33	33	6	100	100	0	1322	1275	789	99	121	240	83	77	0	1.415	1.393	1.440	1.516	2.251	1.387	0.833	80	480	2954	2814	0.501	1731	1223	1638	1176	0
5	19	7	"YNL144C"	"YNL144C"	6170	19980	100	4376	3910	2477	33	34	6	100	100	0	2644	2589	1583	99	119	225	90	83	0	1.706	1.557	1.583	1.688	2.261	1.594	0.901	80	495	6888	6367	0.771	4343	2545	3877	2490	0
5	20	7	"YNL176C"	"YNL176C"	6390	19970	100	5736	5699	3743	33	35	17	100	100	0	2124	2100	1447	101	159	785	71	56	0	2.819	2.834	2.555	3.228	2.041	2.729	0.489	80	498	7726	7665	1.495	5703	2023	5666	1999	0
5	21	7	"YNL208W"	"YNL208W"	6580	19960	110	975	804	523	34	46	51	88	80	0	951	763	516	104	163	728	53	0	0	1.111	1.168	1.123	1.076	2.231	1.069	0.808	80	571	1788	1429	0.152	941	847	770	659	0
5	1	8	"YNL146W"	"YNL146W"	2570	20170	90	770	666	344	33	67	136	84	78	0	1146	910	568	101	208	630	55	26	0	0.705	0.782	0.694	0.978	2.954	0.657	0.775	52	414	1782	1442	-0.504	737	1045	633	809	0
5	2	8	"RPS3"	"YNL178W"	2800	20180	120	353	487	445	33	62	114	57	54	0	570	1312	1381	99	184	399	51	43	0	0.679	0.374	0.338	0.413	3.236	0.289	0.708	120	677	791	1667	-0.558	320	471	454	1213	0
5	3	8	"MER1"	"YNL210W"	2970	20170	90	1646	1271	742	34	85	185	84	76	0	1418	1332	971	105	189	295	67	63	0	1.228	1.008	0.894	1.049	2.005	0.855	0.754	52	379	2925	2464	0.296	1612	1313	1237	1227	0
5	4	8	"ALF1"	"YNL148C"	3230	20190	100	516	515	286	31	44	108	87	78	0	837	811	470	94	121	297	77	62	0	0.653	0.675	0.643	0.751	2.279	0.624	0.826	80	530	1228	1201	-0.615	485	743	484	717	0
5	5	8	"RHO5"	"YNL180C"	3420	20180	110	2116	1983	1371	31	32	8	100	100	0	1740	1945	1500	95	109	174	80	71	0	1.267	1.055	1.003	1.119	2.530	1.000	0.830	80	556	3730	3802	0.342	2085	1645	1952	1850	0
5	6	8	"YNL212W"	"YNL212W"	3600	20170	90	301	535	515	32	57	150	61	48	0	441	829	945	101	136	224	61	42	0	0.791	0.691	0.702	0.799	2.752	0.539	0.598	52	398	609	1231	-0.338	269	340	503	728	0
5	7	8	"YNL150W"	"YNL150W"	3790	20170	110	869	907	739	32	65	151	77	67	0	658	627	466	101	202	1573	0	0	0	1.503	1.663	1.444	1.732	2.544	1.706	0.550	80	578	1394	1401	0.588	837	557	875	526	0
5	8	8	"YNL182C"	"YNL182C"	4020	20170	100	3286	2885	2240	32	93	301	76	72	0	545	500	370	100	126	169	63	57	0	7.312	7.133	6.273	6.903	2.163	6.958	0.741	80	510	3699	3253	2.870	3254	445	2853	400	0
5	9	8	"PEX17"	"YNL214W"	4200	20170	110	1794	1617	1136	34	130	355	76	68	0	1661	1581	1241	104	160	245	68	67	0	1.130	1.072	0.982	1.086	3.105	1.029	0.751	80	524	3317	3060	0.177	1760	1557	1583	1477	0
5	10	8	"MSB4"	"YOL112W"	4400	20180	100	628	814	764	35	97	238	71	55	0	763	1053	1120	107	205	475	51	40	0	0.904	0.823	0.817	0.972	3.900	0.724	0.861	80	483	1249	1725	-0.146	593	656	779	946	0
5	11	8	"NOP8"	"YOL144W"	4570	20180	90	1405	1352	861	33	52	112	94	84	0	784	736	491	103	161	422	63	42	0	2.015	2.084	2.183	2.214	1.973	2.002	0.755	52	387	2053	1952	1.011	1372	681	1319	633	0
5	12	8	"TIR2"	"YOR010C"	4770	20170	90	469	510	357	33	71	164	76	59	0	1958	2285	1923	102	241	618	69	59	0	0.235	0.219	0.199	0.269	3.149	0.188	0.830	52	407	2292	2660	-2.090	436	1856	477	2183	0
5	13	8	"YOL114C"	"YOL114C"	4970	20180	100	796	695	405	33	63	145	82	73	0	844	746	477	103	211	547	58	15	0	1.030	1.030	1.099	1.237	2.605	0.588	0.541	80	522	1504	1305	0.042	763	741	662	643	0
5	14	8	"YOL146W"	"YOL146W"	5170	20190	100	1181	1082	627	33	33	6	100	100	0	1792	1534	1049	100	105	38	88	85	0	0.678	0.732	0.759	0.977	2.383	0.620	0.792	80	500	2840	2483	-0.560	1148	1692	1049	1434	0
5	15	8	"YOR012W"	"YOR012W"	5370	20180	90	1085	967	583	33	33	6	100	100	0	1095	1145	809	103	105	37	80	76	0	1.060	0.896	0.871	1.259	3.159	0.774	0.863	52	420	2044	1976	0.085	1052	992	934	1042	0
5	16	8	"MSN1"	"YOL116W"	5610	20180	100	1441	1492	1038	33	33	6	100	100	0	1693	1682	1264	101	118	288	76	67	0	0.884	0.923	0.976	1.195	2.530	0.756	0.701	80	510	3000	3040	-0.177	1408	1592	1459	1581	0
5	17	8	"SPT20"	"YOL148C"	5790	20180	100	1083	1113	736	33	34	6	100	100	0	1689	1775	1195	101	114	288	83	80	0	0.661	0.645	0.680	0.625	1.797	0.618	0.891	80	497	2638	2754	-0.597	1050	1588	1080	1674	0
5	18	8	"RTS1"	"YOR014W"	6000	20180	100	733	768	538	33	34	6	100	100	0	1303	1337	926	100	116	332	80	68	0	0.582	0.594	0.586	0.658	2.209	0.570	0.822	80	518	1903	1972	-0.781	700	1203	735	1237	0
5	19	8	"YOL118C"	"YOL118C"	6200	20160	100	490	459	285	33	38	29	92	81	0	458	444	513	101	110	68	63	61	0	1.280	1.242	1.264	1.212	2.846	0.687	0.426	80	504	814	769	0.356	457	357	426	343	0
5	20	8	"YOL150C"	"YOL150C"	6400	20160	110	275	266	177	34	50	73	67	61	0	635	713	597	103	188	757	42	6	0	0.453	0.380	0.362	0.472	2.775	0.310	0.776	80	568	773	842	-1.142	241	532	232	610	0
5	21	8	"ERP4"	"YOR016C"	6600	20160	110	2306	1912	1356	35	57	94	87	78	0	6957	5909	4723	106	183	347	76	70	0	0.331	0.323	0.312	0.442	2.851	0.288	0.878	80	569	9122	7680	-1.593	2271	6851	1877	5803	0
5	1	9	"SCD5"	"YOR329C"	2590	20390	90	3598	2832	1611	31	32	6	100	100	0	9016	7523	4895	102	158	601	80	80	0	0.400	0.377	0.386	0.544	2.348	0.349	0.929	52	414	12481	10222	-1.321	3567	8914	2801	7421	0
5	2	9	"PRT1"	"YOR361C"	2770	20390	90	1912	1629	973	32	33	7	100	100	0	1710	1448	974	100	136	414	69	65	0	1.168	1.185	1.155	1.337	1.866	1.014	0.694	52	414	3490	2945	0.224	1880	1610	1597	1348	0
5	3	9	"ERR1"	"YOR393W"	2970	20390	100	5467	4625	2385	33	43	97	100	100	0	3862	3420	2162	103	232	1785	68	52	0	1.446	1.384	1.315	1.654	1.882	0.798	0.397	80	489	9193	7909	0.532	5434	3759	4592	3317	0
5	4	9	"YOR331C"	"YOR331C"	3170	20390	100	1643	1406	682	31	36	63	98	93	0	540	512	285	94	195	1713	0	0	0	3.614	3.289	3.312	3.969	1.874	0.461	0.055	80	521	2058	1793	1.854	1612	446	1375	418	0
5	5	9	"PIP2"	"YOR363C"	3370	20380	90	1524	1484	1037	31	33	12	100	98	0	1871	2016	1622	95	100	45	88	86	0	0.841	0.756	0.713	0.961	2.250	0.682	0.899	52	406	3269	3374	-0.250	1493	1776	1453	1921	0
5	6	9	"HAT1"	"YPL001W"	3570	20390	100	812	805	476	32	33	7	100	100	0	9275	9419	6377	100	117	183	95	92	0	0.085	0.083	0.081	0.100	2.175	0.074	0.864	80	491	9955	10092	-3.556	780	9175	773	9319	0
5	7	9	"YOR333C"	"YOR333C"	3770	20380	100	1170	1242	939	32	86	288	75	65	0	906	1091	939	103	271	1778	25	0	0	1.417	1.225	1.202	1.542	2.649	0.779	0.754	80	493	1941	2198	0.503	1138	803	1210	988	0
5	8	9	"YOR365C"	"YOR365C"	3970	20370	110	1631	1788	1432	32	103	310	75	68	0	1167	1740	1584	105	212	554	58	50	0	1.506	1.074	0.948	1.306	2.497	0.973	0.852	80	562	2661	3391	0.590	1599	1062	1756	1635	0
5	9	9	"ULA1"	"YPL003W"	4190	20370	110	1353	1358	1137	34	101	336	68	60	0	8078	9184	8145	108	309	1042	71	62	0	0.165	0.146	0.144	0.194	2.454	0.139	0.791	80	574	9289	10400	-2.595	1319	7970	1324	9076	0
5	10	9	"ALA1"	"YOR335C"	4410	20370	110	2381	2654	1979	36	130	459	77	70	0	3534	3009	2524	113	396	1243	58	55	0	0.685	0.904	0.866	1.241	2.841	0.789	0.916	80	529	5766	5514	-0.545	2345	3421	2618	2896	0
5	11	9	"SCP1"	"YOR367W"	4590	20370	100	909	963	771	36	134	453	60	50	0	1510	1947	1765	109	321	887	58	46	0	0.623	0.504	0.504	0.572	2.654	0.478	0.916	80	467	2274	2765	-0.682	873	1401	927	1838	0
5	12	9	"YPL005W"	"YPL005W"	4790	20370	100	280	341	299	33	84	284	45	18	0	2218	3220	3226	103	225	600	62	53	0	0.117	0.099	0.094	0.135	2.817	0.094	0.728	80	484	2362	3425	-3.098	247	2115	308	3117	0
5	13	9	"VMA13"	"YPR036W"	4980	20380	100	1296	1358	852	32	42	89	92	86	0	478	529	343	101	145	326	53	26	0	3.353	3.098	3.038	3.242	1.527	2.987	0.808	80	476	1641	1754	1.745	1264	377	1326	428	0
5	14	9	"HOS1"	"YPR068C"	5230	20370	120	609	1792	1919	33	34	15	94	89	0	1321	3772	4311	100	114	125	75	68	0	0.472	0.479	0.485	0.626	2.458	0.445	0.926	120	571	1797	5431	-1.084	576	1221	1759	3672	0
5	15	9	"YPR100W"	"YPR100W"	5390	20380	100	1724	1731	1165	33	35	17	100	100	0	1772	1943	1621	101	107	50	95	95	0	1.012	0.922	0.998	1.086	1.706	0.817	0.924	80	397	3362	3540	0.017	1691	1671	1698	1842	0
5	16	9	"YPR038W"	"YPR038W"	5570	20380	100	1712	1505	730	32	33	6	100	100	0	1386	1280	723	101	103	31	93	90	0	1.307	1.249	1.265	1.440	1.671	1.177	0.928	80	493	2965	2652	0.387	1680	1285	1473	1179	0
5	17	9	"MED1"	"YPR070W"	5770	20380	100	2793	2629	2049	33	33	6	100	100	0	2262	2411	1661	103	102	25	91	91	0	1.278	1.125	1.092	1.397	2.413	1.185	0.799	80	508	4919	4904	0.354	2760	2159	2596	2308	0
5	18	9	"RPL11A"	"YPR102C"	5980	20380	100	1869	1775	926	33	33	6	100	100	0	1241	1147	669	102	118	339	77	67	0	1.612	1.667	1.670	1.938	1.747	1.602	0.922	80	495	2975	2787	0.689	1836	1139	1742	1045	0
5	19	9	"YPR040W"	"YPR040W"	6170	20380	100	3791	3352	1687	33	34	7	100	100	0	3585	3052	1703	104	116	120	95	87	0	1.080	1.126	1.136	1.277	1.534	1.074	0.906	80	522	7239	6267	0.110	3758	3481	3319	2948	0
5	20	9	"NOT5"	"YPR072W"	6380	20370	110	1778	1962	1461	33	36	17	100	100	0	4526	5114	4372	102	116	114	95	91	0	0.394	0.385	0.401	0.517	2.124	0.343	0.880	80	607	6169	6941	-1.342	1745	4424	1929	5012	0
5	21	9	"FHL1"	"YPR104C"	6590	20360	110	2404	2392	1857	34	47	83	92	88	0	4523	5329	4508	104	148	251	81	75	0	0.536	0.451	0.477	0.718	3.068	0.428	0.937	80	607	6789	7583	-0.899	2370	4419	2358	5225	0
5	1	10	"YPR042C"	"YPR042C"	2580	20590	80	61	90	73	31	31	5	90	86	0	153	190	171	97	206	1701	0	0	0	0.536	0.634	0.439	0.456	2.891	0.124	0.191	52	340	86	152	-0.900	30	56	59	93	0
5	2	10	"TKL1"	"YPR074C"	2800	20590	100	1497	1280	736	32	33	6	100	100	0	2515	2193	1532	100	102	28	91	91	0	0.607	0.596	0.601	0.841	2.833	0.524	0.870	80	445	3880	3341	-0.721	1465	2415	1248	2093	0
5	3	10	"ISR1"	"YPR106W"	2930	20550	110	1152	1076	824	34	198	465	68	56	0	671	612	425	106	196	282	63	50	0	1.979	2.059	1.990	1.631	3.173	2.049	0.743	80	487	1683	1548	0.985	1118	565	1042	506	-100
5	4	10	"EMPTY"	"EMPTY"	3230	20570	90	110	205	334	31	33	10	86	82	0	132	252	387	94	116	214	19	9	0	2.079	1.101	0.948	1.117	3.107	0.661	0.584	52	327	117	332	1.056	79	38	174	158	0
5	5	10	"EMPTY"	"EMPTY"	3370	20580	150	37	48	39	32	34	18	21	7	0	105	123	123	97	111	149	3	2	0	0.625	0.615	0.359	0.372	3.847	0.120	0.082	156	803	13	42	-0.678	5	8	16	26	-50
5	6	10	"EMPTY"	"EMPTY"	3570	20580	150	41	61	62	32	36	47	17	5	0	101	130	114	99	112	129	8	3	0	4.500	0.935	0.488	0.467	3.997	0.216	0.281	156	732	11	60	2.170	9	2	29	31	-50
5	7	10	"EMPTY"	"EMPTY"	3770	20580	150	35	61	109	32	60	196	2	2	0	100	127	164	102	174	476	1	0	0	-1.500	1.160	0.364	0.366	3.732	0.223	0.212	156	739	1	54	Error	3	-2	29	25	-50
5	8	10	"EMPTY"	"EMPTY"	3970	20570	150	35	64	154	32	60	168	3	1	0	100	135	192	102	149	264	5	1	0	-1.500	0.970	0.244	0.278	3.810	0.192	0.193	156	781	1	65	Error	3	-2	32	33	-50
5	9	10	"EMPTY"	"EMPTY"	4170	20570	150	34	47	55	32	61	248	1	0	0	100	108	57	100	188	673	0	0	0	100000.000	1.875	0.370	0.406	4.591	0.008	0.006	156	781	2	23	16.610	2	0	15	8	-50
5	10	10	"EMPTY"	"EMPTY"	4370	20570	150	38	76	206	32	64	261	2	1	0	102	168	323	100	215	811	2	1	0	3.000	0.647	0.250	0.343	3.675	0.613	0.889	156	784	8	112	1.585	6	2	44	68	-50
5	11	10	"EMPTY"	"EMPTY"	4570	20570	150	36	42	30	32	76	311	0	0	0	95	100	48	101	185	551	0	0	0	-0.667	-10.000	0.284	0.321	4.625	0.009	0.003	156	751	-2	9	Error	4	-6	10	-1	-50
5	12	10	"EMPTY"	"EMPTY"	4770	20570	150	38	70	160	32	53	181	3	1	0	99	153	241	98	150	360	3	1	0	6.000	0.691	0.344	0.343	3.546	0.024	0.032	156	759	7	93	2.585	6	1	38	55	-50
5	13	10	"EMPTY"	"EMPTY"	4970	20570	150	35	69	137	31	33	21	19	11	0	110	166	364	97	110	125	6	3	0	0.308	0.551	0.475	0.405	4.080	0.170	0.156	156	741	17	107	-1.700	4	13	38	69	-50
5	14	10	"EMPTY"	"EMPTY"	5170	20570	150	35	70	133	32	33	12	23	16	0	99	148	241	98	105	107	9	5	0	3.000	0.760	0.364	0.395	3.499	0.260	0.269	156	734	4	88	1.585	3	1	38	50	-50
5	15	10	"EMPTY"	"EMPTY"	5370	20570	150	32	38	28	32	35	24	5	2	0	98	100	41	100	111	87	3	0	0	0.000	100000.000	0.333	0.305	3.560	0.108	0.135	156	759	-2	6	Error	0	-2	6	0	-50
5	16	10	"iYAL056W"	"iYAL056W"	5600	20580	100	857	1043	708	32	33	7	100	100	0	2813	2862	1863	99	121	337	88	83	0	0.304	0.366	0.361	0.405	1.723	0.340	0.863	80	508	3539	3774	-1.718	825	2714	1011	2763	0
5	17	10	"iYAL051W"	"iYAL051W"	5800	20570	100	164	260	435	33	35	16	88	80	0	1123	1308	1465	101	121	328	68	62	0	0.128	0.188	0.146	0.178	2.548	0.314	0.730	80	523	1153	1434	-2.964	131	1022	227	1207	0
5	18	10	"iYAL046C"	"iYAL046C"	6030	20560	100	287	297	198	33	39	30	86	78	0	526	587	500	105	125	207	60	50	0	0.603	0.548	0.464	0.570	2.500	0.291	0.530	80	499	675	746	-0.729	254	421	264	482	0
5	19	10	"iYAL031C"	"iYAL031C"	6210	20580	110	1764	1706	1067	33	38	29	98	97	0	2223	2107	1321	103	139	252	87	80	0	0.817	0.835	0.836	0.948	2.012	0.809	0.910	80	551	3851	3677	-0.292	1731	2120	1673	2004	0
5	20	10	"iYAL027W"	"iYAL027W"	6410	20580	100	738	823	631	33	34	6	100	100	0	3144	3320	2240	103	123	160	91	87	0	0.232	0.246	0.241	0.288	2.268	0.244	0.880	80	466	3746	4007	-2.109	705	3041	790	3217	0
5	21	10	"iYAL023C"	"iYAL023C"	6580	20580	110	856	1042	792	33	34	6	100	100	0	826	1134	1189	101	105	31	87	87	0	1.135	0.977	1.229	1.391	2.191	0.784	0.880	80	517	1548	2042	0.183	823	725	1009	1033	0
5	1	11	"iYAL007C"	"iYAL007C"	2590	20790	100	1191	1084	702	31	31	6	100	100	0	4610	4335	2929	95	97	24	98	97	0	0.257	0.248	0.266	0.284	2.084	0.228	0.851	80	527	5675	5293	-1.961	1160	4515	1053	4240	0
5	2	11	"iYAL003W"	"iYAL003W"	2800	20780	110	682	779	664	32	54	148	67	62	0	1062	2186	2123	100	194	689	60	46	0	0.676	0.358	0.363	0.438	2.793	0.310	0.815	80	571	1612	2833	-0.566	650	962	747	2086	0
5	3	11	"iYAR002W"	"iYAR002W"	3000	20780	110	282	379	301	33	73	173	61	47	0	1895	2329	2047	105	279	684	61	53	0	0.139	0.156	0.148	0.213	3.236	0.144	0.824	80	569	2039	2570	-2.846	249	1790	346	2224	0
5	4	11	"itL(CAA)A"	"itL(CAA)A"	3180	20770	110	1295	1291	992	32	57	103	82	72	0	1849	2852	2681	103	235	563	66	55	0	0.723	0.458	0.399	0.579	3.039	0.352	0.739	80	570	3009	4008	-0.467	1263	1746	1259	2749	0
5	5	11	"iYAR028W"	"iYAR028W"	3370	20790	100	1007	1083	614	31	41	49	100	97	0	3496	3262	1774	102	130	146	98	97	0	0.288	0.333	0.329	0.344	1.941	0.316	0.858	80	505	4370	4212	-1.798	976	3394	1052	3160	0
5	6	11	"iYAR035W"	"iYAR035W"	3600	20770	100	382	441	348	32	65	199	61	46	0	663	925	806	100	180	536	51	40	0	0.622	0.496	0.441	0.554	3.095	0.379	0.812	80	480	913	1234	-0.686	350	563	409	825	0
5	7	11	"iYBR162C"	"iYBR162C"	3790	20790	100	657	674	414	32	64	198	78	65	0	587	576	312	102	203	573	40	1	0	1.289	1.354	1.357	1.412	2.299	1.222	0.662	80	487	1110	1116	0.366	625	485	642	474	0
5	8	11	"iYBR165W"	"iYBR165W"	4000	20790	100	221	211	119	31	32	6	98	97	0	772	726	511	101	119	198	71	65	0	0.283	0.288	0.307	0.305	1.793	0.213	0.716	80	506	861	805	-1.820	190	671	180	625	0
5	9	11	"iYBR169C"	"iYBR169C"	4190	20790	100	540	585	309	31	31	6	100	100	0	400	413	237	96	114	255	56	22	0	1.674	1.748	1.741	2.038	2.019	1.407	0.523	80	511	813	871	0.744	509	304	554	317	0
5	10	11	"iYBR187W"	"iYBR187W"	4410	20790	100	832	788	444	31	32	5	100	100	0	555	621	405	99	101	24	91	87	0	1.757	1.450	1.509	1.687	2.201	1.334	0.807	80	483	1257	1279	0.813	801	456	757	522	0
5	11	11	"iYBR192W"	"iYBR192W"	4580	20790	110	530	549	302	31	32	6	100	100	0	2590	2638	1784	97	105	102	91	88	0	0.200	0.204	0.219	0.282	2.402	0.174	0.867	80	517	2992	3059	-2.321	499	2493	518	2541	0
5	12	11	"iYBR196C"	"iYBR196C"	4790	20780	100	1298	1277	822	31	32	6	100	100	0	903	975	693	93	99	46	87	83	0	1.564	1.413	1.410	1.558	1.894	1.326	0.862	80	513	2077	2128	0.645	1267	810	1246	882	0
5	13	11	"iYBRCdelta19"	"iYBRCdelta19"	5000	20780	100	955	1046	773	31	32	5	100	98	0	729	856	712	97	99	29	81	77	0	1.462	1.337	1.380	1.503	1.925	1.215	0.864	80	510	1556	1774	0.548	924	632	1015	759	0
5	14	11	"iYBR212W"	"iYBR212W"	5230	20770	100	702	914	738	32	42	67	81	75	0	1365	1495	1320	100	136	306	66	61	0	0.530	0.632	0.648	0.717	2.019	0.100	0.165	80	512	1935	2277	-0.917	670	1265	882	1395	0
5	15	11	"iYBR216C"	"iYBR216C"	5430	20780	110	638	660	412	32	42	67	95	85	0	3030	2662	1668	100	142	305	86	77	0	0.207	0.245	0.267	0.301	2.682	0.227	0.826	80	519	3536	3190	-2.274	606	2930	628	2562	0
5	16	11	"iYBR237W"	"iYBR237W"	5600	20770	110	1126	1148	826	32	36	26	95	88	0	3395	3574	2843	97	117	106	81	80	0	0.332	0.321	0.329	0.418	2.765	0.284	0.872	80	553	4392	4593	-1.592	1094	3298	1116	3477	0
5	17	11	"iYBR241C"	"iYBR241C"	5830	20780	110	819	785	483	32	34	13	100	100	0	986	976	587	99	109	67	88	87	0	0.887	0.859	0.831	0.909	1.825	0.836	0.840	80	574	1674	1630	-0.173	787	887	753	877	0
5	18	11	"iYBR246W"	"iYBR246W"	6000	20770	110	494	512	349	32	37	31	95	90	0	1612	1680	1203	102	135	224	77	68	0	0.306	0.304	0.329	0.365	2.122	0.274	0.849	80	543	1972	2058	-1.709	462	1510	480	1578	0
5	19	11	"iYDL140C"	"iYDL140C"	6210	20780	100	832	752	385	33	37	31	97	95	0	336	329	160	103	137	227	51	10	0	3.429	3.181	3.170	3.220	1.788	3.048	0.811	80	517	1032	945	1.778	799	233	719	226	0
5	20	11	"iYDL136W"	"iYDL136W"	6410	20760	110	345	446	369	33	41	46	80	70	0	1344	1659	1500	103	139	186	71	62	0	0.251	0.265	0.264	0.333	2.649	0.216	0.746	80	534	1553	1969	-1.992	312	1241	413	1556	0
5	21	11	"iYDL133W"	"iYDL133W"	6610	20750	120	113	216	242	34	45	53	51	45	0	135	241	230	102	134	170	30	18	0	2.394	1.309	0.927	0.728	3.335	0.851	0.488	120	622	112	321	1.259	79	33	182	139	0
5	1	12	"iYDL117W"	"iYDL117W"	2610	20970	90	375	310	210	32	61	101	69	59	0	264	240	178	98	150	636	0	0	0	2.066	1.958	1.617	1.507	3.676	1.643	0.795	52	405	509	420	1.047	343	166	278	142	0
5	2	12	"iYDL113C"	"iYDL113C"	2840	20980	100	342	397	309	32	47	67	75	66	0	291	283	208	98	111	76	63	55	0	1.606	1.973	1.804	1.624	2.439	1.835	0.584	80	505	503	550	0.684	310	193	365	185	0
5	3	12	"iYDL109C"	"iYDL109C"	3020	20980	100	381	445	350	32	40	36	81	78	0	241	305	220	99	113	143	50	37	0	2.458	2.005	1.925	2.022	2.729	1.858	0.755	80	504	491	619	1.297	349	142	413	206	0
5	4	12	"iYDL090C"	"iYDL090C"	3230	20990	100	916	891	463	31	35	27	100	100	0	1248	1195	683	97	101	27	96	96	0	0.769	0.783	0.789	0.892	2.114	0.732	0.874	80	520	2036	1958	-0.379	885	1151	860	1098	0
5	5	12	"iYDL086W"	"iYDL086W"	3410	20990	100	706	695	444	31	32	6	100	100	0	358	348	201	97	103	50	75	71	0	2.586	2.645	2.668	2.896	2.068	2.557	0.856	80	495	936	915	1.371	675	261	664	251	0
5	6	12	"iYDL082W"	"iYDL082W"	3610	20970	110	247	245	150	31	40	44	81	70	0	1610	1388	1019	98	152	322	70	63	0	0.143	0.166	0.162	0.223	3.150	0.131	0.715	80	581	1728	1504	-2.807	216	1512	214	1290	0
5	7	12	"iYDL065C"	"iYDL065C"	3800	20980	110	383	376	221	31	42	50	93	85	0	1313	1046	678	101	152	245	73	66	0	0.290	0.365	0.357	0.438	2.667	0.320	0.830	80	538	1564	1290	-1.784	352	1212	345	945	0
5	8	12	"iYDL060W"	"iYDL060W"	4000	20990	110	395	382	186	31	34	24	97	93	0	533	538	320	97	121	256	72	42	0	0.835	0.796	0.779	0.864	1.699	0.687	0.820	80	559	800	792	-0.260	364	436	351	441	0
5	9	12	"iYDL056W"	"iYDL056W"	4190	20990	110	165	163	62	31	32	6	98	97	0	1247	1152	654	98	121	309	82	67	0	0.117	0.125	0.126	0.151	2.120	0.068	0.503	80	568	1283	1186	-3.100	134	1149	132	1054	0
5	10	12	"iYDRWdelta12"	"iYDRWdelta12"	4400	20980	100	676	650	379	31	32	6	100	98	0	795	749	460	103	115	153	80	72	0	0.932	0.958	0.953	1.033	1.847	0.880	0.804	80	488	1337	1265	-0.101	645	692	619	646	0
5	11	12	"iYDR244W"	"iYDR244W"	4590	20970	110	437	418	302	32	43	57	77	71	0	350	313	203	103	114	73	67	60	0	1.640	1.838	1.557	1.477	2.369	1.558	0.692	80	503	652	596	0.713	405	247	386	210	0
5	12	12	"iYDR248C"	"iYDR248C"	4760	20980	100	678	636	374	32	44	65	93	86	0	1354	1303	755	100	121	188	85	76	0	0.515	0.502	0.519	0.590	1.952	0.483	0.884	80	485	1900	1807	-0.957	646	1254	604	1203	0
5	13	12	"itG(GCC)D2"	"itG(GCC)D2"	5000	20970	100	199	237	150	32	37	36	85	76	0	254	280	178	100	105	37	72	61	0	1.084	1.139	1.053	1.160	2.620	0.962	0.759	80	510	321	385	0.117	167	154	205	180	0
5	14	12	"iYDR265W"	"iYDR265W"	5190	20970	100	374	340	186	33	44	50	88	81	0	573	496	271	101	118	100	78	67	0	0.722	0.777	0.752	0.932	2.269	0.692	0.847	80	516	813	702	-0.469	341	472	307	395	0
5	15	12	"iYDR271C"	"iYDR271C"	5410	20970	100	255	297	208	32	42	44	83	76	0	257	251	170	100	131	283	21	1	0	1.420	1.755	1.500	1.534	2.351	1.310	0.610	80	504	380	416	0.506	223	157	265	151	0
5	16	12	"iYDR286C"	"iYDR286C"	5600	20980	110	1312	1215	608	32	36	23	100	98	0	1434	1325	751	99	113	119	88	86	0	0.959	0.965	0.973	1.125	1.832	0.887	0.896	80	530	2615	2409	-0.061	1280	1335	1183	1226	0
5	17	12	"iYDR292C"	"iYDR292C"	5770	20980	100	353	364	205	32	33	5	100	100	0	643	663	383	99	102	30	92	88	0	0.590	0.589	0.551	0.674	2.133	0.545	0.868	80	492	865	896	-0.761	321	544	332	564	0
5	18	12	"iYDR296W"	"iYDR296W"	6000	20960	110	924	865	485	32	38	34	98	95	0	515	490	264	102	112	73	82	78	0	2.160	2.147	2.107	2.176	1.856	2.105	0.851	80	575	1305	1221	1.111	892	413	833	388	0
5	19	12	"iYDR311W"	"iYDR311W"	6180	20980	100	981	986	544	33	41	44	100	98	0	1148	1108	729	106	113	68	91	87	0	0.910	0.951	0.973	1.120	1.785	0.859	0.878	80	498	1990	1955	-0.136	948	1042	953	1002	0
5	20	12	"iYDR315C"	"iYDR315C"	6390	20960	110	399	487	415	33	42	45	85	78	0	292	292	204	103	117	95	60	50	0	1.937	2.402	2.077	2.220	1.911	2.232	0.403	80	617	555	643	0.953	366	189	454	189	0
5	21	12	"iYDR317W"	"iYDR317W"	6620	20970	110	866	890	622	33	42	46	92	90	0	1865	1923	1616	103	111	62	86	85	0	0.473	0.471	0.521	0.581	2.784	0.388	0.717	80	570	2595	2677	-1.081	833	1762	857	1820	0
5	1	13	"itK(CUU)E1"	"itK(CUU)E1"	2570	21180	150	34	59	103	31	35	32	12	8	0	93	127	207	96	110	137	5	3	0	-1.000	0.903	0.320	0.286	3.296	0.258	0.266	156	1091	0	59	Error	3	-3	28	31	-50
5	2	13	"iYELWdelta6"	"iYELWdelta6"	2830	21180	100	177	205	138	31	32	6	90	88	0	756	1042	947	96	107	89	78	70	0	0.221	0.184	0.172	0.234	3.053	0.144	0.768	80	519	806	1120	-2.176	146	660	174	946	0
5	3	13	"iYEL007W"	"iYEL007W"	3020	21190	110	650	679	448	31	32	6	100	98	0	3012	3417	2644	99	110	139	87	80	0	0.212	0.195	0.209	0.274	2.868	0.161	0.802	80	510	3532	3966	-2.234	619	2913	648	3318	0
5	4	13	"isnR14"	"isnR14"	3180	21190	80	113	179	154	31	32	6	100	100	0	439	644	588	99	99	23	96	96	0	0.241	0.272	0.277	0.297	2.714	0.181	0.424	52	318	422	693	-2.052	82	340	148	545	0
5	5	13	"iYER010C-1"	"iYER010C-1"	3380	21180	90	1191	1077	685	32	41	64	90	86	0	2248	1979	1356	101	121	125	84	78	0	0.540	0.556	0.503	0.676	2.651	0.515	0.737	52	411	3306	2923	-0.889	1159	2147	1045	1878	0
5	6	13	"iYER012W"	"iYER012W"	3580	21190	90	368	375	247	31	32	8	100	96	0	1132	1138	831	99	119	281	75	67	0	0.326	0.331	0.316	0.400	2.846	0.276	0.821	52	420	1370	1383	-1.616	337	1033	344	1039	0
5	7	13	"iYER027C"	"iYER027C"	3790	21170	110	598	644	487	32	55	120	75	71	0	1860	2035	1704	104	181	412	66	62	0	0.322	0.317	0.316	0.397	3.791	0.281	0.825	80	573	2322	2543	-1.633	566	1756	612	1931	0
5	8	13	"iYER031C"	"iYER031C"	3980	21190	100	983	928	519	32	56	126	91	81	0	550	683	525	101	185	433	50	28	0	2.118	1.540	1.577	1.870	2.289	1.113	0.578	80	506	1400	1478	1.083	951	449	896	582	0
5	9	13	"iYER035W"	"iYER035W"	4170	21180	90	1689	1650	1055	31	35	38	100	100	0	1370	1740	1238	101	118	260	92	82	0	1.307	0.988	0.984	1.147	1.989	0.940	0.901	52	409	2927	3258	0.386	1658	1269	1619	1639	0
5	10	13	"iYERWdelta9"	"iYERWdelta9"	4400	21170	100	165	187	138	32	36	24	75	71	0	244	330	445	106	122	164	46	28	0	0.964	0.692	0.703	0.741	2.890	0.151	0.191	80	538	271	379	-0.053	133	138	155	224	0
5	11	13	"iYER050C"	"iYER050C"	4620	21160	90	153	180	142	32	35	22	80	73	0	445	415	272	105	110	45	75	71	0	0.356	0.477	0.342	0.399	1.888	0.432	0.671	52	394	461	458	-1.491	121	340	148	310	0
5	12	13	"iYER053C-1"	"iYER053C-1"	4790	21170	110	1428	1408	1150	32	54	141	81	72	0	1707	2154	2085	102	169	413	65	61	0	0.870	0.671	0.708	0.859	2.470	0.516	0.778	80	547	3001	3428	-0.201	1396	1605	1376	2052	0
5	13	13	"iYFR048W"	"iYFR048W"	4990	21180	100	467	492	277	32	52	143	80	68	0	948	911	557	102	159	386	71	53	0	0.514	0.569	0.547	0.595	2.472	0.525	0.878	80	520	1281	1269	-0.960	435	846	460	809	0
5	14	13	"iYFR052W"	"iYFR052W"	5210	21170	100	286	266	124	32	33	7	97	93	0	612	552	324	101	116	246	68	50	0	0.497	0.519	0.499	0.567	2.139	0.178	0.310	80	526	765	685	-1.008	254	511	234	451	0
5	15	13	"iYFR054C-0"	"iYFR054C-0"	5400	21170	110	1054	897	553	32	33	7	100	100	0	2731	2623	1698	102	119	253	90	81	0	0.389	0.343	0.325	0.354	2.004	0.326	0.890	80	548	3651	3386	-1.363	1022	2629	865	2521	0
5	16	13	"iYGL257C"	"iYGL257C"	5590	21180	100	2042	1747	907	32	33	7	100	100	0	2035	1776	971	101	128	309	82	77	0	1.039	1.024	1.034	1.082	1.804	0.993	0.899	80	514	3944	3390	0.056	2010	1934	1715	1675	0
5	17	13	"iYGL256W-3"	"iYGL256W-3"	5810	21170	110	916	817	427	32	33	7	100	100	0	382	361	179	101	106	66	83	71	0	3.146	3.019	2.793	2.957	1.733	2.934	0.662	80	577	1165	1045	1.653	884	281	785	260	0
5	18	13	"iYGL252C"	"iYGL252C"	6000	21180	100	1761	1838	1201	32	34	12	100	100	0	899	858	540	103	107	31	87	82	0	2.172	2.392	2.456	2.540	1.669	2.411	0.872	80	485	2525	2561	1.119	1729	796	1806	755	0
5	19	13	"iYGL233W"	"iYGL233W"	6180	21180	100	367	337	160	33	36	27	97	87	0	1104	1017	583	105	123	247	80	71	0	0.334	0.333	0.309	0.352	1.879	0.220	0.640	80	502	1333	1216	-1.581	334	999	304	912	0
5	20	13	"iYGL228W"	"iYGL228W"	6390	21180	100	1092	1061	516	32	33	6	100	100	0	1005	1007	611	100	105	43	88	85	0	1.171	1.135	1.113	1.475	2.191	1.022	0.874	80	517	1965	1936	0.228	1060	905	1029	907	0
5	21	13	"itV(AAC)G3-0"	"itV(AAC)G3-0"	6600	21160	110	1939	1626	948	33	86	297	83	75	0	1506	1234	740	103	144	243	78	67	0	1.359	1.408	1.387	1.621	2.045	1.210	0.777	80	598	3309	2724	0.442	1906	1403	1593	1131	0
5	1	14	"iYGL208W"	"iYGL208W"	2580	21380	90	654	627	287	30	34	36	98	94	0	607	596	393	98	114	157	71	61	0	1.226	1.199	1.094	1.316	2.161	0.862	0.590	52	406	1133	1095	0.294	624	509	597	498	0
5	2	14	"itH(GUG)G1"	"itH(GUG)G1"	2820	21390	100	157	146	67	30	31	5	98	96	0	497	507	274	98	100	23	86	85	0	0.318	0.284	0.270	0.287	1.805	0.249	0.839	80	512	526	525	-1.652	127	399	116	409	0
5	3	14	"itK(UUU)G1"	"itK(UUU)G1"	3010	21370	110	760	732	512	31	56	144	78	67	0	566	548	385	100	119	109	71	63	0	1.564	1.565	1.386	1.497	1.906	0.241	0.144	80	553	1195	1149	0.646	729	466	701	448	0
5	4	14	"iYGR091W"	"iYGR091W"	3200	21370	90	230	217	102	33	58	126	67	30	0	368	344	203	102	126	114	73	53	0	0.741	0.760	0.683	0.721	1.665	0.582	0.742	52	409	463	426	-0.433	197	266	184	242	0
5	5	14	"iYGR095C"	"iYGR095C"	3400	21370	100	163	162	88	33	42	56	68	55	0	296	298	188	103	177	981	0	0	0	0.674	0.662	0.633	0.705	2.865	0.501	0.751	80	517	323	324	-0.570	130	193	129	195	0
5	6	14	"iYGR099W"	"iYGR099W"	3590	21390	100	392	367	180	32	35	16	98	96	0	280	274	121	100	168	1006	0	0	0	2.000	1.925	1.843	1.921	2.033	1.901	0.693	80	490	540	509	1.000	360	180	335	174	0
5	7	14	"iYGR111W"	"iYGR111W"	3790	21380	100	543	528	319	31	32	10	97	97	0	315	332	192	98	108	145	67	40	0	2.359	2.124	2.197	2.234	2.081	2.033	0.758	80	537	729	731	1.238	512	217	497	234	0
5	8	14	"iYGR117C"	"iYGR117C"	4030	21390	100	598	671	463	31	32	6	100	98	0	1094	1026	616	99	103	45	88	86	0	0.570	0.690	0.703	0.727	2.605	0.691	0.822	80	506	1562	1567	-0.811	567	995	640	927	0
5	9	14	"itN(GUU)G"	"itN(GUU)G"	4200	21380	90	240	225	104	31	32	6	100	98	0	281	300	189	100	126	360	15	1	0	1.155	0.970	1.027	1.205	2.600	0.058	0.049	52	392	390	394	0.208	209	181	194	200	0
5	10	14	"iYGR133W"	"iYGR133W"	4420	21390	100	611	629	323	31	32	6	100	100	0	404	398	173	102	129	259	61	7	0	1.921	2.020	1.955	1.981	1.921	1.506	0.312	80	538	882	894	0.942	580	302	598	296	0
5	11	14	"iYGR138C"	"iYGR138C"	4640	21380	110	112	120	61	32	32	6	91	87	0	226	320	673	102	109	85	61	31	0	0.645	0.404	0.672	0.598	2.266	0.006	0.006	80	518	204	306	-0.632	80	124	88	218	0
5	12	14	"iYGR142W"	"iYGR142W"	4780	21380	110	497	572	357	32	33	6	100	100	0	614	601	330	100	105	57	91	86	0	0.905	1.078	1.143	1.071	1.763	0.924	0.634	80	513	979	1041	-0.145	465	514	540	501	0
5	13	14	"iYGR154C"	"iYGR154C"	5010	21370	110	1298	1406	1010	32	60	163	81	76	0	1018	993	782	100	123	147	67	63	0	1.379	1.539	1.437	1.841	2.820	1.443	0.763	80	532	2184	2267	0.464	1266	918	1374	893	0
5	14	14	"iYGR158C"	"iYGR158C"	5170	21390	100	392	393	212	32	70	205	72	40	0	755	738	512	102	138	268	65	56	0	0.551	0.568	0.525	0.658	2.151	0.601	0.692	80	493	1013	997	-0.859	360	653	361	636	0
5	15	14	"iYGRCdelta30"	"iYGRCdelta30"	5410	21370	100	396	360	233	33	49	125	66	57	0	547	516	367	103	143	341	53	30	0	0.818	0.792	0.712	0.839	2.382	0.669	0.768	80	527	807	740	-0.291	363	444	327	413	0
5	16	14	"iYHR094C"	"iYHR094C"	5620	21380	110	599	547	331	33	40	42	91	81	0	370	367	247	101	134	316	46	5	0	2.104	1.932	1.908	2.267	2.151	1.518	0.251	80	573	835	780	1.073	566	269	514	266	0
5	17	14	"iYHR098C"	"iYHR098C"	5800	21380	100	990	1034	623	32	33	6	100	100	0	500	440	239	99	110	175	68	53	0	2.389	2.938	2.878	3.189	2.164	3.044	0.797	80	504	1359	1343	1.256	958	401	1002	341	0
5	18	14	"iYHR102W"	"iYHR102W"	6020	21370	100	354	364	239	32	38	33	88	81	0	551	531	335	102	115	73	77	72	0	0.717	0.774	0.725	0.733	2.328	0.706	0.799	80	517	771	761	-0.480	322	449	332	429	0
5	19	14	"iYHR119W"	"iYHR119W"	6240	21380	100	475	470	265	33	38	31	97	88	0	516	484	244	104	127	252	70	37	0	1.073	1.150	1.119	1.167	1.728	1.143	0.808	80	501	854	817	0.101	442	412	437	380	0
5	20	14	"iYHR123W"	"iYHR123W"	6410	21360	100	283	285	164	32	34	7	95	93	0	1287	1215	818	105	116	100	87	80	0	0.212	0.228	0.219	0.279	2.451	0.204	0.873	80	450	1433	1363	-2.235	251	1182	253	1110	0
5	21	14	"iYHR127W"	"iYHR127W"	6600	21380	110	347	351	189	33	35	8	100	100	0	1455	1428	866	106	113	88	95	91	0	0.233	0.241	0.229	0.269	1.970	0.215	0.844	80	566	1663	1640	-2.103	314	1349	318	1322	0
5	1	15	"iYHR143W"	"iYHR143W"	2620	21580	100	359	362	229	31	36	26	93	83	0	530	549	351	99	120	144	71	63	0	0.761	0.736	0.726	0.835	2.791	0.645	0.807	80	535	759	781	-0.394	328	431	331	450	0
5	2	15	"iYHRCdelta11"	"iYHRCdelta11"	2840	21580	100	241	234	148	31	40	35	83	73	0	382	376	245	100	124	152	62	46	0	0.745	0.736	0.665	0.751	2.101	0.618	0.771	80	481	492	479	-0.425	210	282	203	276	0
5	3	15	"iYHR149C"	"iYHR149C"	3030	21590	100	325	307	146	31	37	27	96	90	0	326	305	140	98	116	148	67	32	0	1.289	1.333	1.301	1.274	1.674	0.817	0.385	80	465	522	483	0.367	294	228	276	207	0
5	4	15	"iYHR164C"	"iYHR164C"	3190	21570	90	314	333	194	32	46	47	88	82	0	423	389	221	100	117	99	69	61	0	0.873	1.042	1.019	1.102	2.119	0.560	0.410	52	389	605	590	-0.196	282	323	301	289	0
5	5	15	"iYHR168W"	"iYHR168W"	3430	21570	90	234	227	139	32	40	30	86	75	0	296	276	174	100	155	915	0	0	0	1.031	1.108	0.967	1.245	3.298	0.887	0.759	52	412	398	371	0.044	202	196	195	176	0
5	6	15	"iYHR173C"	"iYHR173C"	3620	21570	110	112	108	59	32	39	26	71	58	0	218	234	244	103	167	936	1	1	0	0.696	0.580	0.547	0.510	2.385	0.194	0.258	80	566	195	207	-0.524	80	115	76	131	0
5	7	15	"itT(AGU)J"	"itT(AGU)J"	3820	21590	100	395	416	330	32	34	10	91	87	0	317	315	195	100	122	282	40	1	0	1.673	1.786	1.579	1.433	2.305	1.040	0.214	80	527	580	599	0.742	363	217	384	215	0
5	8	15	"iYJL197W"	"iYJL197W"	4030	21590	100	229	268	183	31	33	8	100	98	0	542	534	354	100	127	350	56	26	0	0.448	0.546	0.527	0.556	2.297	0.147	0.223	80	487	640	671	-1.159	198	442	237	434	0
5	9	15	"iYJL192C"	"iYJL192C"	4210	21570	100	351	359	239	31	45	60	82	67	0	453	430	274	104	126	146	67	52	0	0.917	1.006	0.958	1.000	1.940	0.894	0.842	80	503	669	654	-0.125	320	349	328	326	0
5	10	15	"iYJL173C"	"iYJL173C"	4420	21580	100	423	405	253	32	53	78	85	71	0	490	513	374	106	142	187	63	51	0	1.018	0.916	0.776	1.132	2.685	0.756	0.800	80	520	775	780	0.026	391	384	373	407	0
5	11	15	"iYJL168C"	"iYJL168C"	4630	21570	110	387	388	272	31	43	58	86	75	0	275	271	161	105	118	77	67	53	0	2.094	2.151	1.849	1.930	2.604	1.993	0.650	80	567	526	523	1.066	356	170	357	166	0
5	12	15	"iYJL164C"	"iYJL164C"	4810	21570	110	807	801	501	32	56	130	86	76	0	852	865	576	104	137	196	70	67	0	1.036	1.011	1.033	1.262	2.238	0.804	0.722	80	560	1523	1530	0.051	775	748	769	761	0
5	13	15	"isnR128"	"isnR128"	5000	21560	90	139	132	65	33	58	143	23	0	0	336	310	156	106	139	178	57	19	0	0.461	0.485	0.416	0.383	2.144	0.401	0.787	52	408	336	303	-1.118	106	230	99	204	0
5	14	15	"iYJL146W"	"iYJL146W"	5200	21590	110	647	661	356	33	34	10	100	100	0	846	742	394	104	113	114	86	78	0	0.827	0.984	0.992	1.038	1.687	0.956	0.889	80	592	1356	1266	-0.273	614	742	628	638	0
5	15	15	"iYJL141C"	"iYJL141C"	5410	21570	100	300	335	250	33	43	61	73	67	0	347	469	377	101	138	285	48	31	0	1.085	0.821	0.779	0.856	2.417	0.278	0.270	80	540	513	670	0.118	267	246	302	368	0
5	16	15	"iYJL125C"	"iYJL125C"	5620	21590	90	239	229	109	32	40	51	88	75	0	348	333	174	101	115	87	76	65	0	0.838	0.849	0.850	0.933	1.928	0.601	0.616	52	418	454	429	-0.255	207	247	197	232	0
5	17	15	"iYJL120W"	"iYJL120W"	5840	21570	100	283	261	142	33	36	29	93	82	0	234	250	121	100	116	244	30	0	0	1.866	1.520	1.361	1.441	1.864	0.138	0.067	80	498	384	378	0.900	250	134	228	150	0
5	18	15	"iYJL115W"	"iYJL115W"	6010	21560	100	283	256	134	33	38	34	86	82	0	290	279	134	102	123	251	26	1	0	1.330	1.260	1.233	1.112	1.951	0.770	0.399	80	473	438	400	0.411	250	188	223	177	0
5	19	15	"iYKL211C"	"iYKL211C"	6200	21580	110	926	881	484	33	36	16	100	96	0	734	754	496	103	111	72	83	80	0	1.415	1.303	1.389	1.460	1.846	1.189	0.805	80	560	1524	1499	0.501	893	631	848	651	0
5	20	15	"itT(CGU)K"	"itT(CGU)K"	6410	21560	110	660	648	402	33	51	105	92	80	0	528	546	382	104	123	125	72	57	0	1.479	1.391	1.381	1.622	1.941	1.078	0.686	80	589	1051	1057	0.564	627	424	615	442	0
5	21	15	"iYKL205W"	"iYKL205W"	6610	21560	100	671	600	357	33	69	155	77	67	0	804	715	464	106	153	215	71	60	0	0.914	0.931	0.897	1.104	2.357	0.774	0.870	80	476	1336	1176	-0.130	638	698	567	609	0
5	1	16	"iYKLCdelta2"	"iYKLCdelta2"	2620	21770	110	110	110	56	31	33	14	83	78	0	205	185	90	97	101	35	67	62	0	0.731	0.898	0.698	0.611	2.469	0.611	0.536	80	616	187	167	-0.451	79	108	79	88	0
5	2	16	"iYKL187C"	"iYKL187C"	2850	21770	120	348	440	373	31	37	31	77	70	0	332	455	386	98	113	130	56	49	0	1.355	1.146	1.080	1.209	3.497	1.031	0.849	120	611	551	766	0.438	317	234	409	357	0
5	3	16	"iYKL183W"	"iYKL183W"	3000	21770	110	357	385	285	31	48	74	81	70	0	307	379	595	94	119	156	56	36	0	1.531	1.242	1.409	1.653	2.599	0.766	0.242	80	503	539	639	0.614	326	213	354	285	0
5	4	16	"iYKL166C-1"	"iYKL166C-1"	3250	21770	100	634	617	403	31	34	16	100	98	0	1221	1186	913	99	105	76	80	73	0	0.537	0.539	0.535	0.697	2.827	0.454	0.834	80	431	1725	1673	-0.896	603	1122	586	1087	0
5	5	16	"iYKL164C-1"	"iYKL164C-1"	3380	21780	150	41	181	225	32	54	96	34	30	0	116	209	305	101	115	88	20	11	0	0.600	1.380	0.778	0.905	5.369	1.469	0.242	156	883	24	257	-0.737	9	15	149	108	-50
5	6	16	"iYKL162C"	"iYKL162C"	3600	21790	110	682	576	271	32	59	116	92	81	0	534	571	595	99	116	109	82	76	0	1.494	1.153	1.300	1.486	2.351	0.492	0.273	80	579	1085	1016	0.579	650	435	544	472	0
5	7	16	"iYKL148C"	"iYKL148C"	3790	21790	100	385	342	159	31	31	6	100	100	0	509	477	272	96	102	81	80	72	0	0.857	0.816	0.800	0.979	2.291	0.709	0.852	80	523	767	692	-0.222	354	413	311	381	0
5	8	16	"iYKL143W"	"iYKL143W"	4010	21780	100	686	570	341	31	36	49	88	81	0	639	555	372	98	111	138	72	62	0	1.211	1.179	1.099	1.250	2.576	1.068	0.866	80	517	1196	996	0.276	655	541	539	457	0
5	9	16	"iYKL139W"	"iYKL139W"	4210	21780	100	945	919	757	31	37	49	83	81	0	7140	6638	5104	104	120	141	85	80	0	0.130	0.136	0.119	0.167	2.786	0.115	0.664	80	450	7950	7422	-2.944	914	7036	888	6534	0
5	10	16	"iYLL025W"	"iYLL025W"	4360	21780	100	339	315	202	32	36	28	88	83	0	2389	2220	1597	105	140	239	76	72	0	0.134	0.134	0.123	0.147	2.395	0.117	0.788	80	425	2591	2398	-2.895	307	2284	283	2115	0
5	11	16	"iYLL021W"	"iYLL021W"	4530	21790	100	380	341	187	32	34	22	97	88	0	1569	1502	989	101	126	198	82	75	0	0.237	0.221	0.210	0.266	2.260	0.184	0.782	80	476	1816	1710	-2.077	348	1468	309	1401	0
5	12	16	"iYLL017W"	"iYLL017W"	4720	21790	100	791	695	325	32	32	5	100	100	0	2084	1797	906	102	104	25	96	95	0	0.383	0.391	0.408	0.445	1.849	0.366	0.905	80	504	2741	2358	-1.385	759	1982	663	1695	0
5	13	16	"iYLL001W"	"iYLL001W"	4920	21780	100	387	417	291	32	32	5	98	98	0	4254	4493	3455	101	105	68	91	90	0	0.085	0.088	0.084	0.115	2.426	0.080	0.833	80	533	4508	4777	-3.548	355	4153	385	4392	0
5	14	16	"iYLR003C"	"iYLR003C"	5120	21780	100	297	258	140	32	32	5	98	98	0	1570	1788	3430	101	116	234	78	72	0	0.180	0.134	0.175	0.226	2.612	0.023	0.125	80	511	1734	1913	-2.471	265	1469	226	1687	0
5	15	16	"iYLR007W"	"iYLR007W"	5310	21780	100	321	293	155	32	33	6	100	100	0	1276	1124	653	99	106	67	88	83	0	0.246	0.255	0.242	0.255	1.780	0.238	0.916	80	513	1466	1286	-2.026	289	1177	261	1025	0
5	16	16	"iYLR024C"	"iYLR024C"	5520	21770	120	860	1094	872	32	36	25	90	89	0	766	1153	973	98	103	39	84	80	0	1.240	1.007	0.939	1.012	2.898	0.947	0.898	120	687	1496	2117	0.310	828	668	1062	1055	0
5	17	16	"iYLR028C"	"iYLR028C"	5740	21770	110	377	383	219	32	34	14	96	93	0	327	333	215	100	122	346	37	0	0	1.520	1.506	1.349	1.612	2.168	0.154	0.077	80	592	572	584	0.604	345	227	351	233	0
5	18	16	"iYLR032W"	"iYLR032W"	5930	21780	110	420	398	218	32	34	12	100	100	0	1521	1430	935	98	123	348	76	67	0	0.273	0.275	0.264	0.351	2.465	0.247	0.882	80	589	1811	1698	-1.875	388	1423	366	1332	0
5	19	16	"iYLR044C"	"iYLR044C"	6140	21760	100	1637	1428	970	32	66	219	83	71	0	907	987	752	100	142	291	68	55	0	1.989	1.574	1.511	1.917	2.191	1.402	0.895	80	513	2412	2283	0.992	1605	807	1396	887	0
5	20	16	"iYLR048W"	"iYLR048W"	6340	21760	110	469	444	302	33	65	212	67	51	0	1824	1557	1095	107	138	180	77	73	0	0.254	0.283	0.265	0.369	3.101	0.262	0.836	80	545	2153	1861	-1.977	436	1717	411	1450	0
5	21	16	"iYLR052W"	"iYLR052W"	6510	21770	100	282	300	157	32	34	15	98	96	0	386	382	231	103	119	149	63	47	0	0.883	0.961	0.927	1.078	2.248	0.786	0.813	80	510	533	547	-0.179	250	283	268	279	0
5	1	17	"iYLR364W"	"iYLR364W"	2540	21980	100	505	488	312	30	34	24	93	87	0	398	465	372	99	115	189	52	47	0	1.589	1.251	0.986	1.275	2.972	0.684	0.422	80	456	774	824	0.668	475	299	458	366	0
5	2	17	"iYLR369W"	"iYLR369W"	2760	21980	100	263	274	214	31	33	18	93	85	0	264	267	152	98	110	125	57	26	0	1.398	1.438	1.355	1.270	2.561	0.960	0.319	80	527	398	412	0.483	232	166	243	169	0
5	3	17	"iYLR373C"	"iYLR373C"	2940	21990	100	123	123	52	31	33	17	95	82	0	208	217	92	94	106	122	47	13	0	0.807	0.748	0.653	0.716	1.988	0.606	0.651	80	475	206	215	-0.309	92	114	92	123	0
5	4	17	"iYLR389C"	"iYLR389C"	3120	21990	100	654	621	302	30	31	5	100	100	0	541	551	305	96	134	440	52	7	0	1.402	1.299	1.328	1.463	2.280	0.561	0.272	80	495	1069	1046	0.488	624	445	591	455	0
5	5	17	"iYLR394W"	"iYLR394W"	3320	21990	100	507	489	315	31	32	6	100	98	0	1664	1528	826	96	103	109	92	91	0	0.304	0.320	0.299	0.321	1.929	0.267	0.646	80	497	2044	1890	-1.720	476	1568	458	1432	0
5	6	17	"iYLR398C"	"iYLR398C"	3520	21980	100	302	272	139	31	31	5	100	100	0	289	289	149	96	100	71	73	63	0	1.404	1.249	1.208	1.250	1.919	1.131	0.775	80	523	464	434	0.490	271	193	241	193	0
5	7	17	"iYLR412W-1"	"iYLR412W-1"	3720	21980	90	675	579	271	31	34	24	100	100	0	362	360	169	96	97	24	92	84	0	2.421	2.076	2.040	2.171	2.005	2.041	0.775	52	420	910	812	1.276	644	266	548	264	0
5	8	17	"iYLR417W"	"iYLR417W"	3960	21980	100	423	425	268	31	33	15	98	96	0	518	523	333	100	120	223	63	48	0	0.938	0.931	0.840	0.941	2.291	0.458	0.344	80	533	810	817	-0.093	392	418	394	423	0
5	9	17	"iYLRCdelta24"	"iYLRCdelta24"	4170	21970	100	285	297	169	31	33	14	95	90	0	472	469	295	102	130	248	58	41	0	0.686	0.725	0.642	0.774	3.244	0.283	0.333	80	504	624	633	-0.543	254	370	266	367	0
5	10	17	"iYLR436C"	"iYLR436C"	4350	21980	100	276	259	128	32	34	17	97	91	0	167	181	94	104	115	113	40	2	0	3.873	2.948	2.027	2.700	2.387	0.623	0.080	80	497	307	304	1.953	244	63	227	77	0
5	11	17	"iYLR439W"	"iYLR439W"	4570	21980	100	160	161	111	32	34	13	85	76	0	473	511	410	100	105	48	68	63	0	0.343	0.314	0.260	0.299	2.538	0.254	0.779	80	477	501	540	-1.543	128	373	129	411	0
5	12	17	"iYLR444C"	"iYLR444C"	4740	21980	100	285	295	155	31	33	12	98	97	0	309	299	142	98	103	48	80	75	0	1.204	1.313	1.257	1.284	2.318	1.239	0.776	80	473	465	465	0.268	254	211	264	201	0
5	13	17	"iYMR130W"	"iYMR130W"	4940	21990	90	276	284	194	31	32	5	100	100	0	1861	1847	1437	102	106	59	78	73	0	0.139	0.145	0.136	0.236	3.990	0.116	0.803	52	408	2004	1998	-2.844	245	1759	253	1745	0
5	14	17	"iYMR134W"	"iYMR134W"	5130	21990	100	456	457	266	32	32	5	100	100	0	705	673	412	102	123	254	68	56	0	0.703	0.744	0.699	0.905	2.124	0.395	0.441	80	506	1027	996	-0.508	424	603	425	571	0
5	15	17	"iYMR138W"	"iYMR138W"	5340	21980	100	1057	1016	637	32	35	28	100	97	0	575	577	369	103	107	55	82	76	0	2.172	2.076	1.979	1.998	1.887	1.981	0.789	80	501	1497	1458	1.119	1025	472	984	474	0
5	16	17	"iYMR155W"	"iYMR155W"	5530	21980	100	386	372	218	32	34	29	92	87	0	840	790	466	100	101	28	91	90	0	0.478	0.493	0.495	0.491	1.793	0.465	0.887	80	494	1094	1030	-1.064	354	740	340	690	0
5	17	17	"itM(CAU)M"	"itM(CAU)M"	5730	21980	100	98	98	42	32	33	11	90	80	0	325	346	173	100	118	273	41	2	0	0.293	0.268	0.269	0.270	2.212	0.230	0.747	80	507	291	312	-1.769	66	225	66	246	0
5	18	17	"iYMR161W"	"iYMR161W"	5930	21980	100	743	665	313	32	33	6	100	100	0	3795	3342	1629	102	127	335	96	93	0	0.193	0.195	0.195	0.196	1.518	0.177	0.851	80	507	4404	3873	-2.377	711	3693	633	3240	0
5	19	17	"iYMR176W"	"iYMR176W"	6150	21970	100	1089	986	656	32	33	7	100	98	0	1461	1806	1509	102	134	337	68	65	0	0.778	0.560	0.531	0.823	2.805	0.436	0.729	80	530	2416	2658	-0.363	1057	1359	954	1704	0
5	20	17	"iYMR180C"	"iYMR180C"	6360	21960	100	379	353	214	32	35	16	97	93	0	381	354	192	105	130	248	52	7	0	1.257	1.289	1.233	1.154	1.987	1.209	0.773	80	530	623	570	0.330	347	276	321	249	0
5	21	17	"iYMR183C"	"iYMR183C"	6570	21970	110	394	496	369	33	35	15	96	92	0	545	629	443	106	117	127	68	62	0	0.822	0.885	0.802	1.011	2.000	0.737	0.745	80	608	800	986	-0.282	361	439	463	523	0
5	1	18	"iYMR198W"	"iYMR198W"	2550	22190	100	1433	1440	978	31	31	6	100	100	0	1255	1498	1089	97	107	161	82	76	0	1.211	1.006	0.948	1.145	2.585	0.955	0.731	80	434	2560	2810	0.276	1402	1158	1409	1401	0
5	2	18	"iYMR202W"	"iYMR202W"	2730	22190	90	322	321	194	31	31	5	100	100	0	677	629	400	97	98	23	82	78	0	0.502	0.545	0.496	0.583	2.477	0.178	0.287	52	405	871	822	-0.995	291	580	290	532	0
5	3	18	"iYMR206W"	"iYMR206W"	2960	22180	100	817	688	462	31	37	60	86	78	0	1787	1578	1156	96	133	365	71	65	0	0.465	0.443	0.422	0.470	2.677	0.394	0.763	80	534	2477	2139	-1.105	786	1691	657	1482	0
5	4	18	"iYNL148C"	"iYNL148C"	3190	22170	110	166	192	128	31	40	60	67	53	0	298	332	238	98	145	431	27	0	0	0.675	0.688	0.640	0.655	2.880	0.361	0.446	80	538	335	395	-0.567	135	200	161	234	0
5	5	18	"iYNL144C-0"	"iYNL144C-0"	3340	22180	110	672	678	447	31	38	35	95	92	0	326	311	182	98	159	1154	0	0	0	2.811	3.038	2.687	2.976	2.219	0.015	0.003	80	514	869	860	1.491	641	228	647	213	0
5	6	18	"iYNL141W"	"iYNL141W"	3550	22180	100	463	450	261	31	32	10	100	98	0	1625	1468	817	97	150	1150	61	11	0	0.283	0.306	0.324	0.310	1.733	0.293	0.852	80	517	1960	1790	-1.823	432	1528	419	1371	0
5	7	18	"iYNL125C"	"iYNL125C"	3750	22190	100	558	560	351	31	33	21	97	95	0	305	315	208	100	104	77	61	52	0	2.571	2.460	2.096	2.641	2.737	2.318	0.726	80	514	732	744	1.362	527	205	529	215	0
5	8	18	"iYNL121C"	"iYNL121C"	3950	22180	110	622	626	411	31	39	85	88	80	0	299	265	136	99	106	75	72	55	0	2.955	3.584	3.563	3.241	1.911	3.763	0.379	80	586	791	761	1.563	591	200	595	166	0
5	9	18	"iYNL116W"	"iYNL116W"	4150	22190	90	434	402	232	31	32	6	100	100	0	1268	1154	642	98	101	30	100	98	0	0.344	0.351	0.368	0.369	1.550	0.363	0.831	52	409	1573	1427	-1.538	403	1170	371	1056	0
5	10	18	"iYNL097C"	"iYNL097C"	4390	22170	100	539	652	448	32	40	63	93	88	0	453	520	366	104	116	84	73	65	0	1.453	1.490	1.345	1.650	2.891	1.333	0.705	80	515	856	1036	0.539	507	349	620	416	0
5	11	18	"iYNL094W"	"iYNL094W"	4590	22170	110	345	497	448	31	44	75	78	66	0	370	502	416	103	123	114	63	51	0	1.176	1.168	1.071	1.274	2.176	1.050	0.722	80	558	581	865	0.234	314	267	466	399	0
5	12	18	"iYNL089C"	"iYNL089C"	4790	22170	110	338	391	270	31	37	45	90	81	0	328	366	242	101	115	92	65	53	0	1.352	1.358	1.339	1.547	2.930	1.206	0.718	80	524	534	625	0.436	307	227	360	265	0
5	13	18	"iYNL073W"	"iYNL073W"	4950	22180	100	497	480	244	31	33	17	100	98	0	657	606	285	102	107	57	93	87	0	0.840	0.891	0.908	0.901	1.636	0.867	0.874	80	468	1021	953	-0.252	466	555	449	504	0
5	14	18	"iYNL069C"	"iYNL069C"	5170	22170	100	524	598	424	32	45	68	90	75	0	278	345	254	104	131	217	46	28	0	2.828	2.349	1.866	2.467	2.569	1.821	0.519	80	504	666	807	1.500	492	174	566	241	0
5	15	18	"iYNL065W"	"iYNL065W"	5370	22170	110	507	539	370	33	46	69	78	75	0	688	988	818	106	125	172	70	60	0	0.814	0.574	0.580	0.776	2.880	0.426	0.715	80	577	1056	1388	-0.296	474	582	506	882	0
5	16	18	"itG(GCC)O2"	"itG(GCC)O2"	5580	22170	100	317	308	178	32	34	7	98	96	0	753	721	446	101	105	36	85	81	0	0.437	0.445	0.428	0.474	2.062	0.396	0.845	80	534	937	896	-1.194	285	652	276	620	0
5	17	18	"iYOL019W"	"iYOL019W"	5800	22160	110	425	639	522	33	42	65	90	78	0	1465	2587	2235	105	161	391	81	68	0	0.288	0.244	0.238	0.257	2.014	0.223	0.880	80	552	1752	3088	-1.795	392	1360	606	2482	0
5	18	18	"iYOL015W"	"iYOL015W"	5980	22160	110	982	925	656	32	53	104	83	73	0	3744	3337	2141	105	205	494	86	75	0	0.261	0.276	0.261	0.253	1.764	0.266	0.876	80	539	4589	4125	-1.938	950	3639	893	3232	0
5	19	18	"iYOL001W"	"iYOL001W"	6190	22160	100	146	147	92	33	42	65	62	43	0	1704	1511	1080	104	165	380	68	58	0	0.071	0.081	0.080	0.090	1.916	0.076	0.827	80	480	1713	1521	-3.824	113	1600	114	1407	0
5	20	18	"iYOR003W"	"iYOR003W"	6360	22170	100	815	849	486	32	34	10	100	100	0	6244	5282	2841	103	140	316	97	93	0	0.128	0.158	0.164	0.158	1.639	0.154	0.899	80	467	6924	5996	-2.971	783	6141	817	5179	0
5	21	18	"iYOR007C"	"iYOR007C"	6550	22170	100	473	441	237	33	33	6	100	100	0	1481	1275	637	103	131	299	85	73	0	0.319	0.348	0.353	0.351	1.617	0.338	0.886	80	513	1818	1580	-1.647	440	1378	408	1172	0
5	1	19	"iYOR018W"	"iYOR018W"	2590	22380	110	466	453	298	31	36	36	91	81	0	3122	3307	2490	96	162	560	76	65	0	0.144	0.131	0.126	0.165	2.367	0.108	0.797	80	595	3461	3633	-2.798	435	3026	422	3211	0
5	2	19	"iYOR021C"	"iYOR021C"	2790	22380	100	241	259	179	31	39	46	76	68	0	524	689	533	100	153	383	53	42	0	0.495	0.387	0.354	0.440	2.727	0.321	0.775	80	520	634	817	-1.014	210	424	228	589	0
5	3	19	"iYOR026W"	"iYOR026W"	2980	22380	90	109	158	130	31	34	31	61	55	0	121	198	165	98	105	69	42	40	0	3.391	1.270	0.886	0.886	3.706	1.112	0.842	52	401	101	227	1.762	78	23	127	100	0
5	4	19	"iYOR042W"	"iYOR042W"	3150	22390	80	167	175	91	31	32	6	100	100	0	173	206	109	98	124	269	3	1	0	1.813	1.333	1.391	1.473	1.946	0.143	0.082	52	334	211	252	0.859	136	75	144	108	0
5	5	19	"iYOR045W"	"iYOR045W"	3370	22390	100	246	243	131	31	32	5	98	96	0	2129	2258	1501	96	108	125	88	85	0	0.106	0.098	0.087	0.125	3.114	0.080	0.738	80	512	2248	2374	-3.241	215	2033	212	2162	0
5	6	19	"iYOR049C"	"iYOR049C"	3560	22380	100	593	677	483	32	32	6	98	98	0	898	920	568	94	98	45	95	92	0	0.698	0.781	0.721	0.761	1.839	0.794	0.831	80	519	1365	1471	-0.519	561	804	645	826	0
5	7	19	"iYOR356W"	"iYOR356W"	3780	22370	90	80	94	55	31	34	10	78	73	0	252	259	171	106	112	40	63	57	0	0.336	0.412	0.371	0.425	2.769	0.295	0.708	52	397	195	216	-1.575	49	146	63	153	0
5	8	19	"iYOR360C"	"iYOR360C"	3960	22390	100	604	605	371	31	37	85	90	82	0	773	888	621	102	112	139	80	68	0	0.854	0.730	0.717	0.951	2.498	0.656	0.897	80	501	1244	1360	-0.228	573	671	574	786	0
5	9	19	"iYOR366W"	"iYOR366W"	4180	22370	110	337	412	298	31	33	19	92	85	0	549	499	340	100	109	129	67	57	0	0.682	0.955	0.898	0.959	2.062	0.543	0.430	80	583	755	780	-0.553	306	449	381	399	0
5	10	19	"iYOR380W-1"	"iYOR380W-1"	4400	22370	100	636	619	415	31	36	26	100	93	0	411	514	344	103	108	45	80	75	0	1.964	1.431	1.311	1.590	2.126	1.341	0.761	80	520	913	999	0.974	605	308	588	411	0
5	11	19	"iYOR383C"	"iYOR383C"	4590	22370	110	454	432	281	32	41	42	93	78	0	848	910	642	103	115	66	87	82	0	0.566	0.496	0.472	0.570	2.124	0.447	0.853	80	557	1167	1207	-0.820	422	745	400	807	0
5	12	19	"iYOR387C-0"	"iYOR387C-0"	4780	22380	100	605	605	314	31	35	22	100	98	0	887	822	420	104	116	108	88	81	0	0.733	0.799	0.820	0.817	1.718	0.769	0.877	80	487	1357	1292	-0.448	574	783	574	718	0
5	13	19	"iYPL275W-2"	"iYPL275W-2"	4960	22370	100	717	740	606	32	43	56	82	75	0	321	362	267	105	111	44	66	63	0	3.171	2.755	2.414	2.710	2.533	2.623	0.766	80	494	901	965	1.665	685	216	708	257	0
5	14	19	"iYPL272C-1"	"iYPL272C-1"	5170	22370	100	970	903	535	33	43	54	93	87	0	613	570	360	102	108	43	81	77	0	1.834	1.859	1.780	2.340	2.599	1.756	0.842	80	512	1448	1338	0.875	937	511	870	468	0
5	15	19	"iYPL268W"	"iYPL268W"	5360	22380	100	608	618	333	32	33	5	100	100	0	608	623	359	100	105	65	86	82	0	1.134	1.120	1.095	1.166	1.558	1.017	0.848	80	496	1084	1109	0.181	576	508	586	523	0
5	16	19	"iYPL253C"	"iYPL253C"	5550	22380	100	707	696	402	32	33	6	100	100	0	2695	2448	1621	100	112	147	85	85	0	0.260	0.283	0.272	0.395	3.041	0.253	0.884	80	531	3270	3012	-1.943	675	2595	664	2348	0
5	17	19	"iYPL249C"	"iYPL249C"	5780	22360	110	597	644	517	32	53	115	76	63	0	672	956	874	101	149	312	63	48	0	0.989	0.716	0.661	0.689	2.875	0.560	0.807	80	623	1136	1467	-0.015	565	571	612	855	0
[truncated: 2,224,971 more chars]
