# Supplementary material for: Genome-Wide Mapping of the Cohesin Complex in the Yeast Saccharomyces cerevisiae
Source: PLoS Biol. 2004 Jul 27;2(9):e259. doi: 10.1371/journal.pbio.0020259 (PMC490026; doi:10.1371/journal.pbio.0020259)
Supplement: Dataset S35 — Cy3 = genomic DNA; Cy5 = ChIP 10h Rec8-3HA in SK1. (2.6 MB XLS). [file pbio.0020259.sd035.xls]

ATF	1.0
27	43    
"Type=GenePix Results 1.4"
"DateTime=2001/04/04 10:49:10"
"Settings=C:\Documents and Settings\jen\My Documents\cohesins, meiosis\UP3_087.gps"
"GalFile=C:\Documents and Settings\jen\My Documents\cohesinArrayData2\UberPrint3_v2.gal"
"Scanner=GenePix 4000A [46495]"
"Comment=Cy5=10 hr tp Rec8 meiosis SK1 HongGuo Cy3=total genomic"
"PixelSize=10"
"ImageName=635 nm	532 nm"
"FileName=C:\Documents and Settings\jen\My Documents\cohesins, meiosis\UP3_087_635_nm.tif	C:\Documents and Settings\jen\My Documents\cohesins, meiosis\UP3_087_532_nm.tif"
"PMTVolts=660	680"
"ScanPower=100	100"
"FocusPosition=0"
"NormalizationFactor:RatioOfMedians=2.13017"
"NormalizationFactor:RatioOfMeans=2.09998"
"NormalizationFactor:MedianOfRatios=2.13573"
"NormalizationFactor:MeanOfRatios=1.97824"
"NormalizationFactor:RegressionRatio=2.18898"
"JpegImage=C:\Documents and Settings\jen\My Documents\cohesins, meiosis\UP3_087.jpg"
"RatioFormulation=W1/W2 (635 nm/532 nm)"
"Barcode="
"ImageOrigin=1300, 13130"
"JpegOrigin=1790, 13470"
"Creator=GenePix Pro 3.0.6.55"
"Temperature=38.95"
"LaserPower=1.73	1.81"
"LaserOnTime=4209	4212"
"Supplier="
"Block"	"Column"	"Row"	"Name"	"ID"	"X"	"Y"	"Dia."	"F635 Median"	"F635 Mean"	"F635 SD"	"B635 Median"	"B635 Mean"	"B635 SD"	"% > B635+1SD"	"% > B635+2SD"	"F635 % Sat."	"F532 Median"	"F532 Mean"	"F532 SD"	"B532 Median"	"B532 Mean"	"B532 SD"	"% > B532+1SD"	"% > B532+2SD"	"F532 % Sat."	"Ratio of Medians"	"Ratio of Means"	"Median of Ratios"	"Mean of Ratios"	"Ratios SD"	"Rgn Ratio"	"Rgn R�"	"F Pixels"	"B Pixels"	"Sum of Medians"	"Sum of Means"	"Log Ratio"	"F635 Median - B635"	"F532 Median - B532"	"F635 Mean - B635"	"F532 Mean - B532"	"Flags"
1	1	1	"YBL081W"	"YBL081W"	2090	14070	150	48	331	641	42	45	48	27	25	0	72	1313	2772	44	54	49	33	29	0	0.214	0.228	0.325	0.347	3.207	0.202	0.624	156	871	34	1558	-2.222	6	28	289	1269	-50
1	2	1	"YBL112C"	"YBL112C"	2240	14050	140	1939	3313	3017	42	43	11	100	100	0	4040	6984	6394	56	57	33	100	96	0	0.476	0.472	0.432	0.502	2.211	0.448	0.850	156	676	5881	10199	-1.070	1897	3984	3271	6928	0
1	3	1	"CDS1"	"YBR029C"	2450	14060	130	157	164	99	42	54	163	30	1	0	635	642	463	53	84	516	51	20	0	0.198	0.207	0.180	0.218	2.471	0.169	0.326	120	708	697	711	-2.339	115	582	122	589	0
1	4	1	"YBL083C"	"YBL083C"	2620	14050	90	132	166	137	43	46	21	86	76	0	395	472	355	54	61	57	78	78	0	0.261	0.294	0.292	0.341	3.632	0.167	0.230	52	377	430	541	-1.938	89	341	123	418	-100
1	5	1	"NTH2"	"YBR001C"	2820	14050	80	114	494	747	42	51	45	57	48	0	62	260	411	50	74	191	26	19	0	6.000	2.152	1.187	1.174	6.618	1.761	0.591	52	332	84	662	2.585	72	12	452	210	-100
1	6	1	"RPL4A"	"YBR031W"	3050	14070	90	243	494	566	44	81	382	42	26	0	398	1332	1515	42	83	341	50	44	0	0.559	0.349	0.417	0.496	4.761	0.472	0.429	52	398	555	1740	-0.839	199	356	450	1290	-100
1	7	1	"BOI1"	"YBL085W"	3290	14040	150	43	50	36	43	45	18	13	5	0	46	57	36	48	55	40	15	4	0	0.000	0.778	0.433	0.432	3.516	0.477	0.366	156	940	-2	16	Error	0	-2	7	9	-50
1	8	1	"COQ1"	"YBR003W"	3470	14050	130	1566	2692	3420	44	46	13	90	84	0	1273	3581	4133	56	57	29	71	70	0	1.251	0.751	0.764	1.053	3.249	0.820	0.674	120	604	2739	6173	0.323	1522	1217	2648	3525	0
1	9	1	"YBR033W"	"YBR033W"	3650	14030	130	1692	2114	2146	44	112	497	66	55	0	3604	3769	3542	57	296	1456	56	52	0	0.465	0.558	0.476	0.667	3.249	0.552	0.666	120	732	5195	5782	-1.106	1648	3547	2070	3712	0
1	10	1	"RPL23A"	"YBL087C"	3890	14050	90	1200	1077	552	44	139	491	75	59	0	7666	6888	4251	48	538	2111	78	67	0	0.152	0.151	0.145	0.177	2.152	0.141	0.584	52	333	8774	7873	-2.720	1156	7618	1033	6840	0
1	11	1	"YBR005W"	"YBR005W"	4030	14020	100	1010	1227	1380	43	65	146	70	65	0	2104	3040	2898	43	83	232	73	66	0	0.469	0.395	0.337	0.422	2.233	0.363	0.662	80	468	3028	4181	-1.092	967	2061	1184	2997	0
1	12	1	"PDX3"	"YBR035C"	4260	14020	120	1832	1516	798	45	67	221	87	81	0	5807	4882	3326	54	94	349	85	83	0	0.311	0.305	0.276	0.392	2.573	0.254	0.802	120	702	7540	6299	-1.687	1787	5753	1471	4828	0
1	13	1	"YCL045C"	"YCL045C"	4420	14000	80	191	250	182	47	53	31	80	71	0	642	971	908	69	90	146	71	61	0	0.251	0.225	0.245	0.302	2.989	0.187	0.781	52	286	717	1105	-1.992	144	573	203	902	0
1	14	1	"YCLX04W"	"YCLX04W"	4670	14000	120	1048	936	507	45	49	25	97	95	0	4822	4473	2946	60	71	97	95	91	0	0.211	0.202	0.189	0.241	2.318	0.170	0.774	120	650	5765	5304	-2.247	1003	4762	891	4413	0
1	15	1	"YCR023C"	"YCR023C"	4850	14010	120	779	849	687	45	52	54	90	85	0	1973	1811	1489	59	75	110	79	72	0	0.383	0.459	0.405	0.655	3.308	0.370	0.538	120	589	2648	2556	-1.383	734	1914	804	1752	0
1	16	1	"YCL047C"	"YCL047C"	5040	13990	100	189	395	552	46	96	414	22	11	0	289	600	759	62	104	402	41	22	0	0.630	0.649	0.474	0.619	3.446	0.560	0.361	80	483	370	887	-0.667	143	227	349	538	-100
1	17	1	"YCLX06C"	"YCLX06C"	5300	14000	150	44	67	104	46	97	390	0	0	0	37	71	123	57	130	493	1	0	0	0.100	1.500	0.333	0.295	2.857	0.775	0.783	156	954	-22	35	-3.322	-2	-20	21	14	-50
1	18	1	"PMP1"	"YCR024C-A"	5500	14020	110	64	165	186	45	68	141	30	16	0	90	569	906	52	112	340	36	23	0	0.500	0.232	0.294	0.356	2.718	0.249	0.657	80	490	57	637	-1.000	19	38	120	517	0
1	19	1	"YCL049C"	"YCL049C"	5700	13990	150	47	55	34	44	57	110	1	1	0	45	77	92	38	68	193	3	1	0	0.429	0.282	0.420	0.401	3.360	0.349	0.821	156	922	10	50	-1.222	3	7	11	39	-50
1	20	1	"YCLX08C"	"YCLX08C"	5900	13980	150	46	88	249	44	55	98	9	3	0	36	163	547	35	61	173	9	8	0	2.000	0.344	0.633	0.654	3.870	0.326	0.671	156	864	3	172	1.000	2	1	44	128	-50
1	21	1	"YCR026C"	"YCR026C"	6090	13990	100	165	287	370	44	46	18	68	61	0	312	720	896	53	58	54	67	56	0	0.467	0.364	0.230	0.317	2.916	0.367	0.322	80	475	380	910	-1.098	121	259	243	667	0
1	1	2	"LRE1"	"YCL051W"	2100	14270	150	50	56	24	42	44	12	37	19	0	81	108	92	50	60	73	27	11	0	0.258	0.241	0.295	0.306	4.036	0.121	0.419	156	755	39	72	-1.954	8	31	14	58	-50
1	2	2	"YCLX10C"	"YCLX10C"	2300	14260	150	47	645	1945	43	56	162	23	21	0	39	503	1293	42	84	517	14	10	0	-1.333	1.306	1.000	1.013	2.842	1.617	0.831	156	726	1	1063	Error	4	-3	602	461	-50
1	3	2	"FEN2"	"YCR028C"	2520	14250	90	1223	1711	2140	42	66	223	71	65	0	3627	4737	4655	42	115	710	71	61	0	0.329	0.355	0.282	0.358	4.572	0.345	0.345	52	384	4766	6364	-1.602	1181	3585	1669	4695	0
1	4	2	"SHR3"	"YDL212W"	2680	14250	110	344	346	231	42	44	12	96	90	0	1384	1716	1467	46	58	49	90	87	0	0.226	0.182	0.186	0.232	2.415	0.149	0.764	80	544	1640	1974	-2.147	302	1338	304	1670	0
1	5	2	"THI13"	"YDL244W"	2870	14250	120	808	944	665	42	47	33	93	89	0	2635	3191	2665	59	69	105	87	82	0	0.297	0.288	0.291	0.406	3.127	0.242	0.785	120	582	3342	4034	-1.750	766	2576	902	3132	0
1	6	2	"REG1"	"YDR028C"	3050	14240	100	117	125	64	43	49	35	70	52	0	483	642	508	66	86	123	72	66	0	0.177	0.142	0.143	0.166	2.494	0.117	0.595	80	451	491	658	-2.494	74	417	82	576	0
1	7	2	"YDL214C"	"YDL214C"	3270	14230	110	141	159	92	44	46	15	87	77	0	568	619	498	64	75	75	76	67	0	0.192	0.207	0.188	0.248	3.059	0.165	0.698	80	541	601	670	-2.377	97	504	115	555	0
1	8	2	"YDL246C"	"YDL246C"	3480	14230	100	81	87	36	44	46	14	76	61	0	168	185	113	63	66	63	61	41	0	0.352	0.352	0.307	0.319	3.116	0.228	0.403	80	457	142	165	-1.505	37	105	43	122	0
1	9	2	"RAD28"	"YDR030C"	3670	14230	120	126	142	78	44	48	33	76	60	0	567	707	663	64	70	88	73	67	0	0.163	0.152	0.139	0.194	3.636	0.108	0.640	120	588	585	741	-2.617	82	503	98	643	0
1	10	2	"YDL216C"	"YDL216C"	3870	14220	120	716	679	476	44	61	125	77	68	0	1849	1852	1509	64	158	907	60	48	0	0.376	0.355	0.329	0.415	2.957	0.297	0.741	120	598	2457	2423	-1.409	672	1785	635	1788	0
1	11	2	"COS7"	"YDL248W"	4060	14210	110	406	473	350	46	71	140	70	55	0	973	1274	1088	64	117	267	65	58	0	0.396	0.353	0.373	0.398	2.583	0.286	0.695	80	555	1269	1637	-1.336	360	909	427	1210	0
1	12	2	"YDR032C"	"YDR032C"	4260	14240	80	293	430	393	47	65	79	63	61	0	930	1995	2280	60	149	431	53	50	0	0.283	0.198	0.242	0.261	2.889	0.153	0.725	52	328	1116	2318	-1.822	246	870	383	1935	0
1	13	2	"YDL218W"	"YDL218W"	4480	14210	120	1874	2260	2133	46	67	206	79	71	0	2430	3862	3559	62	127	422	74	65	0	0.772	0.583	0.520	0.657	3.244	0.531	0.660	120	682	4196	6014	-0.373	1828	2368	2214	3800	0
1	14	2	"YRB1"	"YDR002W"	4690	14210	120	1170	1022	532	44	47	19	99	99	0	3126	3057	2002	59	63	50	94	91	0	0.367	0.326	0.315	0.432	2.857	0.277	0.791	120	584	4193	3976	-1.446	1126	3067	978	2998	0
1	15	2	"LYS14"	"YDR034C"	4870	14190	110	1289	1154	798	46	58	72	91	82	0	2430	3190	2639	64	96	179	83	81	0	0.525	0.354	0.338	0.475	4.161	0.289	0.737	80	474	3609	4234	-0.929	1243	2366	1108	3126	0
1	16	2	"MRP1"	"YDR347W"	5080	14200	150	1541	1651	1209	47	106	415	80	62	0	3886	4301	3317	60	137	477	83	77	0	0.390	0.378	0.370	0.422	2.428	0.361	0.712	156	786	5320	5845	-1.357	1494	3826	1604	4241	0
1	17	2	"RGA2"	"YDR379W"	5270	14180	130	311	1884	6205	43	46	18	85	78	0	891	2973	4489	38	50	45	75	71	0	0.314	0.627	0.342	0.507	5.170	1.750	0.134	120	615	1121	4776	-1.670	268	853	1841	2935	-100
1	18	2	"YDR411C"	"YDR411C"	5490	14180	100	760	1806	2446	43	47	33	90	85	0	1711	4035	4821	39	54	87	86	80	0	0.429	0.441	0.323	0.420	3.830	0.428	0.674	80	497	2389	5759	-1.222	717	1672	1763	3996	0
1	19	2	"YPS7"	"YDR349C"	5710	14210	80	171	198	120	43	55	106	55	23	0	429	616	564	44	62	122	76	59	0	0.332	0.271	0.269	0.329	2.387	0.236	0.360	52	311	513	727	-1.589	128	385	155	572	-100
1	20	2	"YRA1"	"YDR381W"	5880	14190	130	851	1051	792	46	65	116	86	75	0	1188	1925	1792	60	87	188	76	70	0	0.714	0.539	0.492	0.645	3.308	0.442	0.715	120	625	1933	2870	-0.487	805	1128	1005	1865	0
1	21	2	"YDR413C"	"YDR413C"	6100	14190	140	622	1113	1060	45	54	56	94	89	0	1525	3257	3541	66	78	101	91	84	0	0.395	0.335	0.318	0.412	3.017	0.286	0.779	156	827	2036	4259	-1.338	577	1459	1068	3191	0
1	1	3	"SBE2"	"YDR351W"	2090	14480	140	827	1127	836	42	44	14	98	96	0	4652	6173	5140	60	62	48	96	96	0	0.171	0.177	0.175	0.224	3.405	0.144	0.702	156	725	5377	7198	-2.548	785	4592	1085	6113	0
1	2	3	"YDR383C"	"YDR383C"	2300	14470	140	428	717	797	44	53	102	71	60	0	1850	3575	4014	60	82	254	70	65	0	0.215	0.191	0.196	0.241	3.406	0.164	0.645	156	650	2174	4188	-2.221	384	1790	673	3515	0
1	3	3	"YDR415C"	"YDR415C"	2510	14460	130	414	784	892	45	105	377	48	38	0	2420	5175	5613	56	298	1246	59	49	0	0.156	0.144	0.129	0.181	4.912	0.127	0.448	120	708	2733	5858	-2.680	369	2364	739	5119	0
1	4	3	"TRR1"	"YDR353W"	2730	14490	110	254	396	355	44	134	479	28	7	0	1387	3088	3252	48	410	1510	48	40	0	0.157	0.116	0.130	0.163	2.954	0.131	0.535	80	475	1549	3392	-2.673	210	1339	352	3040	0
1	5	3	"EFT2"	"YDR385W"	2900	14450	150	48	808	2892	43	52	52	32	28	0	50	1466	3892	56	102	282	27	22	0	-0.833	0.543	0.389	0.386	3.302	0.655	0.573	156	670	-1	2175	Error	5	-6	765	1410	-100
1	6	3	"YDR417C"	"YDR417C"	3100	14440	140	46	185	319	44	63	140	21	16	0	44	748	1674	62	116	379	21	18	0	-0.111	0.206	0.185	0.226	4.138	0.160	0.421	156	695	-16	827	Error	2	-18	141	686	-100
1	7	3	"YER097W"	"YER097W"	3310	14440	150	45	135	258	44	61	135	16	12	0	48	677	1424	59	113	388	20	16	0	-0.091	0.147	0.200	0.202	3.961	0.113	0.217	156	757	-10	709	Error	1	-11	91	618	-100
1	8	3	"YER128W"	"YER128W"	3500	14420	80	396	675	875	45	93	299	55	40	0	1303	4149	4676	53	262	1150	51	42	0	0.281	0.154	0.120	0.195	7.436	0.093	0.173	52	321	1601	4726	-1.832	351	1250	630	4096	0
1	9	3	"YER160C"	"YER160C"	3700	14430	100	983	1603	1555	44	77	240	80	67	0	2747	3325	3055	52	186	923	66	56	0	0.348	0.476	0.464	0.565	4.615	0.433	0.509	80	502	3634	4832	-1.521	939	2695	1559	3273	0
1	10	3	"PRS2"	"YER099C"	3920	14440	130	871	993	726	45	50	30	94	89	0	4897	4918	3958	62	75	102	87	85	0	0.171	0.195	0.193	0.249	4.456	0.161	0.695	120	649	5661	5804	-2.549	826	4835	948	4856	0
1	11	3	"YER130C"	"YER130C"	4100	14430	120	2878	2709	1835	45	59	88	95	91	0	3397	3898	3269	62	83	121	88	79	0	0.849	0.694	0.708	1.023	3.343	0.581	0.726	120	560	6168	6500	-0.235	2833	3335	2664	3836	0
1	12	3	"RAD4"	"YER162C"	4290	14420	120	970	1073	902	46	69	128	73	70	0	2936	5723	6340	60	109	222	82	74	0	0.321	0.181	0.149	0.257	4.159	0.129	0.641	120	576	3800	6690	-1.638	924	2876	1027	5663	0
1	13	3	"AST2"	"YER101C"	4490	14400	100	1729	1825	1444	45	79	187	81	73	0	2332	3662	3468	50	141	527	68	60	0	0.738	0.493	0.422	0.649	4.277	0.412	0.672	80	481	3966	5392	-0.438	1684	2282	1780	3612	0
1	14	3	"PMD1"	"YER132C"	4690	14400	110	923	1339	1424	44	76	194	73	58	0	1749	3781	4058	50	135	643	55	51	0	0.517	0.347	0.322	0.529	4.338	0.296	0.713	80	530	2578	5026	-0.951	879	1699	1295	3731	0
1	15	3	"CHD1"	"YER164W"	4880	14390	100	371	1336	1915	46	61	100	67	60	0	3097	5570	5973	59	114	469	61	57	0	0.107	0.234	0.231	0.235	3.873	0.235	0.543	80	516	3363	6801	-3.225	325	3038	1290	5511	0
1	16	3	"SSA4"	"YER103W"	5120	14410	170	74	758	1788	46	85	328	25	18	0	78	1488	2994	59	124	458	34	27	0	1.474	0.498	0.310	0.368	3.288	0.546	0.653	208	879	47	2141	0.559	28	19	712	1429	0
1	17	3	"YER134C"	"YER134C"	5310	14410	120	564	773	688	44	48	26	80	76	0	1275	2141	2300	41	63	193	70	67	0	0.421	0.347	0.344	0.430	3.099	0.271	0.686	120	565	1754	2829	-1.247	520	1234	729	2100	0
1	18	3	"YER166W"	"YER166W"	5510	14410	110	95	151	141	45	48	17	61	55	0	98	299	421	55	60	43	50	43	0	1.163	0.434	0.457	0.553	4.323	0.293	0.517	80	520	93	350	0.218	50	43	106	244	0
1	19	3	"AMS1"	"YGL156W"	5710	14400	120	715	920	804	46	47	14	92	91	0	1714	2931	3297	65	66	48	85	80	0	0.406	0.305	0.314	0.464	4.541	0.226	0.685	120	583	2318	3740	-1.302	669	1649	874	2866	0
1	20	3	"YGL188C"	"YGL188C"	5900	14390	130	169	199	134	46	52	32	81	65	0	594	672	586	68	77	77	72	69	0	0.234	0.253	0.238	0.270	2.918	0.209	0.641	120	599	649	757	-2.096	123	526	153	604	0
1	21	3	"YGL220W"	"YGL220W"	6110	14390	140	459	697	605	45	47	11	96	94	0	1509	3019	3233	66	66	27	97	96	0	0.287	0.221	0.210	0.249	2.575	0.175	0.756	156	776	1857	3605	-1.801	414	1443	652	2953	0
1	1	4	"RCK1"	"YGL158W"	2110	14680	140	601	795	628	42	45	15	96	96	0	2993	4129	3971	62	87	472	80	70	0	0.191	0.185	0.180	0.249	3.010	0.145	0.741	156	709	3490	4820	-2.390	559	2931	753	4067	0
1	2	4	"CDC55"	"YGL190C"	2310	14670	140	886	1246	1083	44	49	58	92	87	0	1558	2789	3034	63	73	138	84	77	0	0.563	0.441	0.456	0.589	2.913	0.351	0.757	156	604	2337	3928	-0.828	842	1495	1202	2726	0
1	3	4	"YGL222C"	"YGL222C"	2520	14670	140	379	601	497	44	61	183	68	49	0	1828	3172	3033	60	96	336	76	67	0	0.189	0.179	0.186	0.231	3.597	0.150	0.757	156	689	2103	3669	-2.400	335	1768	557	3112	0
1	4	4	"YGL160W"	"YGL160W"	2730	14670	150	277	830	1002	44	66	180	53	44	0	875	3091	4126	62	144	692	50	41	0	0.287	0.259	0.245	0.286	3.108	0.230	0.718	156	648	1046	3815	-1.803	233	813	786	3029	0
1	5	4	"IME4"	"YGL192W"	2920	14650	120	406	967	1080	44	59	75	69	61	0	526	3320	4423	64	108	300	57	47	0	0.784	0.283	0.256	0.469	5.410	0.221	0.566	120	493	824	4179	-0.352	362	462	923	3256	0
1	6	4	"YGL224C"	"YGL224C"	3110	14660	140	743	1314	1264	44	62	94	87	76	0	1348	2617	2889	62	117	374	75	59	0	0.544	0.497	0.431	0.594	3.614	0.410	0.718	156	633	1985	3825	-0.880	699	1286	1270	2555	0
1	7	4	"SUT1"	"YGL162W"	3310	14650	140	250	460	455	44	58	88	67	52	0	814	2062	2570	58	111	397	64	48	0	0.272	0.208	0.208	0.274	3.962	0.161	0.718	156	539	962	2420	-1.876	206	756	416	2004	0
1	8	4	"HOS2"	"YGL194C"	3520	14650	200	2480	1990	919	45	72	204	92	90	0	7039	5481	2911	55	158	715	87	84	0	0.349	0.358	0.344	0.401	2.064	0.334	0.893	316	1033	9419	7371	-1.520	2435	6984	1945	5426	0
1	9	4	"YGL226W"	"YGL226W"	3710	14640	150	761	1057	943	45	59	129	78	67	0	1761	3042	2994	53	79	164	80	75	0	0.419	0.339	0.318	0.405	3.496	0.283	0.726	156	646	2424	4001	-1.254	716	1708	1012	2989	0
1	10	4	"YGR277C"	"YGR277C"	3930	14640	140	730	846	682	46	53	52	85	78	0	3067	4960	4598	62	79	154	82	81	0	0.228	0.163	0.160	0.219	3.417	0.136	0.756	156	607	3689	5698	-2.135	684	3005	800	4898	0
1	11	4	"YHL013C"	"YHL013C"	4120	14640	140	875	1617	1624	45	58	93	86	78	0	1129	2975	3491	60	82	193	76	71	0	0.776	0.539	0.524	0.714	3.188	0.438	0.748	156	568	1899	4487	-0.365	830	1069	1572	2915	0
1	12	4	"YHL045W"	"YHL045W"	4310	14630	140	1417	1974	1659	45	54	54	91	87	0	3477	5137	4887	58	93	234	85	79	0	0.401	0.380	0.358	0.466	3.106	0.316	0.737	156	611	4791	7008	-1.317	1372	3419	1929	5079	0
1	13	4	"SCW4"	"YGR279C"	4510	14630	140	528	731	635	44	62	146	70	58	0	1831	3385	3437	48	84	401	74	65	0	0.271	0.206	0.214	0.285	3.388	0.169	0.766	156	702	2267	4024	-1.881	484	1783	687	3337	0
1	14	4	"RPS20"	"YHL015W"	4720	14620	150	786	1093	923	45	55	104	85	78	0	1044	1845	1873	51	76	362	73	58	0	0.746	0.584	0.552	0.680	2.940	0.487	0.757	156	756	1734	2842	-0.422	741	993	1048	1794	0
1	15	4	"YHL047C"	"YHL047C"	4910	14610	130	2208	2627	2449	46	57	95	94	86	0	2642	4344	4438	64	88	209	82	77	0	0.839	0.603	0.619	0.844	3.887	0.527	0.729	120	658	4740	6861	-0.254	2162	2578	2581	4280	0
1	16	4	"YOR1"	"YGR281W"	5120	14620	130	687	1169	1363	45	56	101	80	70	0	1038	2633	3159	67	85	206	73	65	0	0.661	0.438	0.481	0.576	2.962	0.365	0.642	120	553	1613	3690	-0.597	642	971	1124	2566	0
1	17	4	"YHL017W"	"YHL017W"	5310	14610	130	2071	2414	1968	46	50	23	97	95	0	2193	3529	3482	66	83	197	81	76	0	0.952	0.684	0.665	0.889	3.113	0.571	0.733	120	574	4152	5831	-0.071	2025	2127	2368	3463	0
1	18	4	"YHL049C"	"YHL049C"	5510	14600	150	4530	6982	6574	47	57	73	96	92	0	6184	11016	10584	66	94	209	89	87	0	0.733	0.633	0.641	0.712	2.809	0.596	0.808	156	734	10601	17885	-0.449	4483	6118	6935	10950	0
1	19	4	"YGR283C"	"YGR283C"	5720	14600	130	3418	3517	2316	47	57	80	96	94	0	3547	3880	2993	68	105	244	86	83	0	0.969	0.910	0.945	1.121	2.538	0.825	0.771	120	595	6850	7282	-0.045	3371	3479	3470	3812	0
1	20	4	"APM2"	"YHL019C"	5930	14600	140	768	1205	1095	46	49	18	95	92	0	1857	4511	4862	69	84	131	85	81	0	0.404	0.261	0.258	0.347	3.261	0.215	0.784	156	656	2510	5601	-1.308	722	1788	1159	4442	0
1	21	4	"YHR001W"	"YHR001W"	6120	14590	130	6783	7299	5132	46	56	104	99	95	0	2151	3226	2728	68	78	127	85	83	0	3.234	2.297	2.186	3.029	2.946	2.260	0.778	120	625	8820	10411	1.693	6737	2083	7253	3158	0
1	1	5	"YIL087C"	"YIL087C"	2140	14880	140	666	877	716	43	45	13	95	92	0	3272	4037	3535	64	88	481	76	68	0	0.194	0.210	0.203	0.271	3.442	0.175	0.719	156	680	3831	4807	-2.364	623	3208	834	3973	0
1	2	5	"RPI1"	"YIL119C"	2320	14880	150	845	1085	864	43	45	18	96	96	0	1862	2763	2524	64	69	77	91	89	0	0.446	0.386	0.369	0.454	2.640	0.327	0.780	156	590	2600	3741	-1.165	802	1798	1042	2699	0
1	3	5	"YIL151C"	"YIL151C"	2520	14870	120	138	165	113	43	45	13	90	82	0	277	422	443	62	62	28	85	78	0	0.442	0.339	0.363	0.403	2.459	0.254	0.768	120	524	310	482	-1.178	95	215	122	360	0
1	4	5	"YIL089W"	"YIL089W"	2740	14870	140	759	1155	1031	44	46	15	94	90	0	1276	2282	2231	62	62	29	84	83	0	0.589	0.500	0.473	0.588	2.680	0.445	0.781	156	625	1929	3331	-0.764	715	1214	1111	2220	0
1	5	5	"YIL121W"	"YIL121W"	2920	14860	130	1215	1338	995	44	54	57	88	84	0	2516	3216	2847	62	79	172	84	80	0	0.477	0.410	0.411	0.490	3.239	0.340	0.750	120	559	3625	4448	-1.067	1171	2454	1294	3154	0
1	6	5	"RRD1"	"YIL153W"	3120	14850	130	838	1138	942	44	56	72	87	80	0	1293	2634	2652	62	85	151	80	74	0	0.645	0.425	0.436	0.528	2.858	0.366	0.859	120	594	2025	3666	-0.633	794	1231	1094	2572	0
1	7	5	"YIL091C"	"YIL091C"	3330	14850	140	660	1298	1473	45	56	69	78	71	0	908	3110	4072	66	90	158	70	65	0	0.730	0.412	0.451	0.507	3.206	0.344	0.792	156	611	1457	4297	-0.453	615	842	1253	3044	0
1	8	5	"SIM1"	"YIL123W"	3540	14860	130	1148	1683	1964	45	58	151	80	73	0	3180	5184	5215	65	74	96	81	79	0	0.354	0.320	0.311	0.405	2.745	0.288	0.612	120	438	4218	6757	-1.498	1103	3115	1638	5119	0
1	9	5	"GUT2"	"YIL155C"	3720	14840	130	802	1255	1376	46	61	144	65	59	0	1010	2306	2603	65	86	173	65	60	0	0.800	0.539	0.440	0.533	3.440	0.499	0.773	120	514	1701	3450	-0.322	756	945	1209	2241	0
1	10	5	"YIL093C"	"YIL093C"	3930	14840	140	351	664	722	45	52	38	74	67	0	651	1793	2226	65	76	81	72	65	0	0.522	0.358	0.327	0.366	3.004	0.300	0.766	156	623	892	2347	-0.937	306	586	619	1728	0
1	11	5	"KGD1"	"YIL125W"	4120	14830	130	231	430	494	45	50	32	67	60	0	601	2064	2762	65	74	66	61	58	0	0.347	0.193	0.193	0.295	4.947	0.161	0.699	120	536	722	2384	-1.527	186	536	385	1999	0
1	12	5	"YIL157C"	"YIL157C"	4330	14830	150	408	702	675	46	51	25	82	75	0	1387	2581	2945	67	83	115	71	68	0	0.274	0.261	0.257	0.321	3.399	0.216	0.785	156	660	1682	3170	-1.866	362	1320	656	2514	0
1	13	5	"YJR026W"	"YJR026W"	4530	14830	130	1277	2147	2303	45	49	21	85	83	0	2318	5038	5993	65	73	110	75	71	0	0.547	0.423	0.444	0.551	3.256	0.368	0.819	120	523	3485	7075	-0.871	1232	2253	2102	4973	0
1	14	5	"APS2"	"YJR058C"	4730	14830	140	272	384	327	45	48	19	87	81	0	1139	2269	2370	64	69	44	82	81	0	0.211	0.154	0.158	0.207	2.701	0.131	0.823	156	613	1302	2544	-2.244	227	1075	339	2205	0
1	15	5	"JSN1"	"YJR091C"	4920	14820	120	163	200	155	46	48	17	84	78	0	443	627	558	64	66	35	84	79	0	0.309	0.274	0.286	0.282	2.272	0.238	0.716	120	510	496	717	-1.696	117	379	154	563	0
1	16	5	"YJR028W"	"YJR028W"	5120	14810	140	834	1653	1986	46	57	102	78	75	0	1551	3496	4197	69	92	259	76	66	0	0.532	0.469	0.468	0.527	2.618	0.442	0.851	156	644	2270	5034	-0.911	788	1482	1607	3427	0
1	17	5	"CBF1"	"YJR060W"	5330	14810	120	85	91	41	46	58	110	7	0	0	166	222	175	69	99	286	27	0	0	0.402	0.294	0.279	0.315	3.233	0.059	0.167	120	530	136	198	-1.315	39	97	45	153	0
1	18	5	"FIP1"	"YJR093C"	5520	14800	120	261	409	396	47	65	205	51	35	0	384	786	913	67	113	408	43	29	0	0.675	0.503	0.486	0.543	2.820	0.432	0.848	120	540	531	1081	-0.567	214	317	362	719	0
1	19	5	"YJR030C"	"YJR030C"	5740	14790	120	319	568	540	47	60	192	57	44	0	937	1606	1598	68	101	353	62	52	0	0.313	0.339	0.324	0.360	3.554	0.332	0.769	120	550	1141	2059	-1.676	272	869	521	1538	0
1	20	5	"NTA1"	"YJR062C"	5910	14780	110	242	329	308	48	52	22	83	72	0	578	905	1060	73	102	169	62	55	0	0.384	0.338	0.325	0.436	3.295	0.278	0.838	80	462	699	1113	-1.380	194	505	281	832	0
1	21	5	"RPL43B"	"YJR094W-A"	6130	14780	120	592	833	718	47	61	113	79	70	0	1931	3011	3167	69	107	273	71	63	0	0.293	0.267	0.268	0.402	3.467	0.220	0.809	120	651	2407	3728	-1.773	545	1862	786	2942	0
1	1	6	"CPR7"	"YJR032W"	2150	15070	120	527	545	401	42	46	37	87	77	0	1614	2021	1742	63	76	148	78	71	0	0.313	0.257	0.236	0.287	2.750	0.208	0.710	120	596	2036	2461	-1.677	485	1551	503	1958	0
1	2	6	"CCT5"	"YJR064W"	2350	15070	120	1485	1465	1126	43	48	41	92	90	0	4493	4760	4104	64	79	148	86	80	0	0.326	0.303	0.311	0.382	3.125	0.263	0.793	120	496	5871	6118	-1.619	1442	4429	1422	4696	0
1	3	6	"YJR096W"	"YJR096W"	2540	15070	140	188	398	408	43	47	26	73	64	0	668	1881	2380	64	79	148	67	58	0	0.240	0.195	0.188	0.241	3.595	0.150	0.684	156	626	749	2172	-2.058	145	604	355	1817	0
1	4	6	"YKR021W"	"YKR021W"	2740	15060	120	464	627	572	44	50	36	82	72	0	1284	1741	1744	66	89	177	68	60	0	0.345	0.348	0.330	0.376	3.810	0.302	0.735	120	526	1638	2258	-1.536	420	1218	583	1675	0
1	5	6	"YSR3"	"YKR053C"	2950	15050	130	247	471	531	44	51	36	72	64	0	338	845	1147	65	81	97	62	54	0	0.744	0.547	0.566	0.603	4.975	0.415	0.615	120	605	476	1207	-0.427	203	273	427	780	0
1	6	6	"MRPL20"	"YKR085C"	3130	15050	110	135	188	148	45	51	24	70	60	0	273	654	731	66	78	60	63	52	0	0.435	0.243	0.243	0.303	3.745	0.181	0.660	80	506	297	731	-1.202	90	207	143	588	0
1	7	6	"YKR023W"	"YKR023W"	3350	15050	120	1737	1906	1548	44	48	22	95	92	0	2446	3741	3540	67	71	42	84	82	0	0.712	0.507	0.514	0.669	3.857	0.427	0.765	120	536	4072	5536	-0.491	1693	2379	1862	3674	0
1	8	6	"RHO4"	"YKR055W"	3530	15040	150	59	99	112	44	46	21	44	28	0	83	194	285	65	67	38	38	32	0	0.833	0.426	0.396	0.395	3.757	0.347	0.681	156	610	33	184	-0.263	15	18	55	129	-50
1	9	6	"YKR087C"	"YKR087C"	3720	15030	130	1097	1219	1030	45	56	55	84	77	0	1452	2321	2276	65	84	96	76	73	0	0.758	0.520	0.471	0.609	3.964	0.439	0.748	120	577	2439	3430	-0.399	1052	1387	1174	2256	0
1	10	6	"RPC37"	"YKR025W"	3930	15030	120	722	864	666	44	57	58	85	80	0	2576	3706	3427	66	95	145	80	75	0	0.270	0.225	0.219	0.332	4.101	0.184	0.777	120	553	3188	4460	-1.888	678	2510	820	3640	0
1	11	6	"RPS21A"	"YKR057W"	4140	15030	120	240	283	205	45	49	28	80	69	0	1622	2290	2066	68	89	128	79	75	0	0.125	0.107	0.110	0.153	4.379	0.091	0.761	120	579	1749	2460	-2.994	195	1554	238	2222	0
1	12	6	"YKR089C"	"YKR089C"	4330	15020	100	115	142	100	46	48	16	72	65	0	324	435	452	67	72	54	66	57	0	0.268	0.261	0.249	0.273	2.931	0.195	0.626	80	437	326	464	-1.897	69	257	96	368	0
1	13	6	"YKR027W"	"YKR027W"	4540	15020	150	554	850	811	46	50	18	88	80	0	1641	4285	4579	69	85	99	82	78	0	0.323	0.191	0.205	0.250	3.906	0.161	0.766	156	685	2080	5020	-1.630	508	1572	804	4216	0
1	14	6	"TIF1"	"YKR059W"	4740	15020	120	376	580	554	45	49	17	90	85	0	1235	2864	3284	69	87	104	81	75	0	0.284	0.191	0.184	0.239	3.494	0.153	0.736	120	510	1497	3330	-1.817	331	1166	535	2795	0
1	15	6	"SRL3"	"YKR091W"	4940	15010	130	708	886	752	46	51	34	88	84	0	1913	3367	3277	68	96	190	79	68	0	0.359	0.255	0.247	0.334	3.629	0.214	0.772	120	598	2507	4139	-1.479	662	1845	840	3299	0
1	16	6	"YLR232W"	"YLR232W"	5140	15000	130	695	891	786	47	66	116	71	62	0	942	1699	1642	71	131	310	61	53	0	0.744	0.518	0.446	0.608	3.551	0.448	0.753	120	561	1519	2472	-0.427	648	871	844	1628	0
1	17	6	"RPS28B"	"YLR264W"	5330	15000	130	393	626	562	47	58	47	76	71	0	1182	2503	2583	71	118	229	67	61	0	0.311	0.238	0.218	0.256	3.332	0.205	0.809	120	560	1457	3011	-1.683	346	1111	579	2432	0
1	18	6	"ATP14"	"YLR295C"	5540	15000	140	144	175	130	46	64	187	30	6	0	853	1783	1949	70	123	375	61	51	0	0.125	0.075	0.100	0.105	3.151	0.057	0.647	156	665	881	1842	-2.998	98	783	129	1713	0
1	19	6	"TOP3"	"YLR234W"	5740	14990	120	499	607	509	46	59	196	60	50	0	2405	4147	4010	69	99	351	73	67	0	0.194	0.138	0.143	0.165	3.205	0.114	0.751	120	526	2789	4639	-2.366	453	2336	561	4078	0
1	20	6	"YLR266C"	"YLR266C"	5930	14990	120	620	858	881	48	51	18	87	83	0	1057	1668	1862	72	84	85	73	68	0	0.581	0.508	0.444	0.547	3.373	0.429	0.679	120	590	1557	2406	-0.784	572	985	810	1596	0
1	21	6	"YLR297W"	"YLR297W"	6150	14990	140	406	551	449	46	50	43	83	75	0	1474	2422	2357	69	79	189	82	75	0	0.256	0.215	0.214	0.248	3.002	0.180	0.786	156	832	1765	2858	-1.965	360	1405	505	2353	0
1	1	7	"YLR236C"	"YLR236C"	2160	15280	130	163	179	113	44	45	11	80	79	0	1200	1363	1178	64	65	35	79	75	0	0.105	0.104	0.105	0.146	3.206	0.087	0.751	120	696	1255	1434	-3.255	119	1136	135	1299	0
1	2	7	"SEC22"	"YLR268W"	2360	15270	130	1368	1276	914	44	48	29	93	86	0	3709	4160	3436	65	85	146	77	74	0	0.363	0.301	0.306	0.408	3.627	0.249	0.750	120	596	4968	5327	-1.461	1324	3644	1232	4095	0
1	3	7	"ECM38"	"YLR299W"	2550	15260	130	1310	1348	1109	45	52	39	87	84	0	4009	5293	4960	67	112	223	78	72	0	0.321	0.249	0.217	0.360	3.932	0.207	0.757	120	577	5207	6529	-1.640	1265	3942	1303	5226	0
1	4	7	"YLR238W"	"YLR238W"	2770	15270	140	701	1039	972	44	49	27	94	89	0	2635	5064	5198	67	89	121	94	91	0	0.256	0.199	0.197	0.217	2.724	0.172	0.796	156	618	3225	5992	-1.967	657	2568	995	4997	0
1	5	7	"YLR270W"	"YLR270W"	2950	15260	140	822	1159	1054	43	48	25	91	87	0	1531	3155	3433	66	71	57	87	83	0	0.532	0.361	0.316	0.430	3.110	0.284	0.723	156	562	2244	4205	-0.911	779	1465	1116	3089	0
1	6	7	"YLR301W"	"YLR301W"	3140	15260	140	792	946	747	45	48	19	94	89	0	1735	2621	2464	66	82	211	77	69	0	0.448	0.353	0.334	0.442	3.201	0.287	0.751	156	633	2416	3456	-1.160	747	1669	901	2555	0
1	7	7	"MPT1"	"YMR005W"	3340	15250	130	2013	3083	3201	44	53	59	93	89	0	685	1466	1814	66	80	223	65	59	0	3.181	2.171	2.312	2.818	3.679	1.636	0.308	120	588	2588	4439	1.669	1969	619	3039	1400	0
1	8	7	"MIH1"	"YMR036C"	3550	15240	120	174	205	146	43	51	58	63	53	0	324	601	584	64	69	63	70	60	0	0.504	0.302	0.276	0.294	3.999	0.230	0.693	120	529	391	699	-0.989	131	260	162	537	0
1	9	7	"YMR067C"	"YMR067C"	3740	15240	120	353	375	281	44	49	42	82	75	0	359	552	493	66	71	55	74	70	0	1.055	0.681	0.575	0.800	3.314	0.541	0.614	120	566	602	817	0.077	309	293	331	486	0
1	10	7	"YMR007W"	"YMR007W"	3950	15240	140	304	463	410	45	48	25	91	82	0	627	1095	1168	68	81	107	78	68	0	0.463	0.407	0.434	0.490	3.022	0.319	0.711	156	701	818	1445	-1.110	259	559	418	1027	0
1	11	7	"LYS7"	"YMR038C"	4150	15240	150	177	279	237	44	48	23	81	73	0	1205	2160	2436	68	76	86	79	78	0	0.117	0.112	0.113	0.164	3.712	0.084	0.696	156	674	1270	2327	-3.096	133	1137	235	2092	0
1	12	7	"YMR069W"	"YMR069W"	4350	15230	120	120	144	96	46	47	12	76	72	0	327	626	639	67	67	29	73	72	0	0.285	0.175	0.168	0.218	2.544	0.134	0.708	120	544	334	657	-1.813	74	260	98	559	0
1	13	7	"YMR009W"	"YMR009W"	4540	15210	130	178	233	183	47	49	17	74	69	0	1078	1988	2066	69	100	149	75	68	0	0.130	0.097	0.100	0.127	3.050	0.080	0.752	120	595	1140	2105	-2.945	131	1009	186	1919	0
1	14	7	"YMR040W"	"YMR040W"	4750	15220	120	205	264	185	46	48	15	86	83	0	925	1549	1496	70	97	137	70	66	0	0.186	0.147	0.150	0.216	3.404	0.114	0.716	120	571	1014	1697	-2.427	159	855	218	1479	0
1	15	7	"YMR071C"	"YMR071C"	4960	15210	130	606	767	693	46	51	35	83	77	0	1393	2776	2857	71	100	195	75	66	0	0.424	0.267	0.246	0.352	3.882	0.221	0.750	120	561	1882	3426	-1.239	560	1322	721	2705	0
1	16	7	"HXT2"	"YMR011W"	5140	15210	140	1579	2525	2511	47	58	52	94	89	0	1876	3855	4233	71	116	223	80	73	0	0.849	0.655	0.648	0.829	3.287	0.586	0.806	156	600	3337	6262	-0.237	1532	1805	2478	3784	0
1	17	7	"ARG80"	"YMR042W"	5340	15200	150	269	426	371	48	60	50	71	64	0	1191	2266	2423	71	132	243	67	60	0	0.197	0.172	0.160	0.235	3.650	0.134	0.694	156	623	1341	2573	-2.341	221	1120	378	2195	0
1	18	7	"YMR073C"	"YMR073C"	5530	15190	130	1862	1846	1522	48	79	169	75	71	0	2264	2850	2583	70	153	376	67	60	0	0.827	0.647	0.607	0.676	2.989	0.577	0.800	120	569	4008	4578	-0.274	1814	2194	1798	2780	0
1	19	7	"YNL047C"	"YNL047C"	5740	15190	120	1541	1881	1653	47	79	171	79	71	0	2761	4374	4119	70	133	339	75	69	0	0.555	0.426	0.424	0.520	3.234	0.382	0.805	120	558	4185	6138	-0.849	1494	2691	1834	4304	0
1	20	7	"YNL080C"	"YNL080C"	5950	15200	150	621	1185	1211	47	51	24	91	87	0	1065	2407	2937	70	79	79	82	78	0	0.577	0.487	0.506	0.656	2.973	0.386	0.741	156	690	1569	3475	-0.794	574	995	1138	2337	0
1	21	7	"DBP2"	"YNL112W"	6150	15190	130	599	899	790	46	48	13	93	90	0	1940	3217	3220	69	70	37	85	82	0	0.296	0.271	0.278	0.347	2.833	0.233	0.797	120	643	2424	4001	-1.758	553	1871	853	3148	0
1	1	8	"SFB2"	"YNL049C"	2150	15470	120	192	296	342	43	45	11	80	73	0	423	831	1049	65	70	136	65	55	0	0.416	0.330	0.343	0.382	3.308	0.250	0.570	120	594	507	1019	-1.265	149	358	253	766	0
1	2	8	"PMS1"	"YNL082W"	2350	15470	120	1300	1791	1826	46	49	22	87	85	0	1517	2657	2929	67	84	156	73	67	0	0.865	0.674	0.675	0.840	3.775	0.595	0.713	120	578	2704	4335	-0.210	1254	1450	1745	2590	0
1	3	8	"YNL114C"	"YNL114C"	2560	15460	130	153	246	206	46	50	20	71	62	0	1399	2779	2994	68	113	200	69	65	0	0.080	0.074	0.086	0.105	2.907	0.060	0.716	120	629	1438	2911	-3.637	107	1331	200	2711	0
1	4	8	"YNL051W"	"YNL051W"	2770	15460	140	1002	1487	1296	44	47	14	97	93	0	1338	2831	2916	67	104	197	78	70	0	0.754	0.522	0.487	0.660	3.198	0.443	0.806	156	601	2229	4207	-0.408	958	1271	1443	2764	0
1	5	8	"END3"	"YNL084C"	2970	15450	130	1060	1221	982	44	49	29	89	85	0	1662	2578	2453	67	79	99	79	74	0	0.637	0.469	0.419	0.591	3.441	0.397	0.795	120	520	2611	3688	-0.651	1016	1595	1177	2511	0
1	6	8	"YNL116W"	"YNL116W"	3180	15460	140	1225	2133	2134	44	49	27	94	92	0	1937	4054	4393	67	87	229	82	76	0	0.632	0.524	0.455	0.599	3.160	0.442	0.701	156	607	3051	6076	-0.663	1181	1870	2089	3987	0
1	7	8	"MSG5"	"YNL053W"	3360	15440	130	1072	1129	825	45	59	73	90	80	0	4289	5208	4401	67	127	401	78	75	0	0.243	0.211	0.199	0.296	3.520	0.175	0.760	120	549	5249	6225	-2.039	1027	4222	1084	5141	0
1	8	8	"YNL086W"	"YNL086W"	3560	15430	130	936	972	751	45	58	73	79	71	0	3111	3643	3100	67	126	360	75	68	0	0.293	0.259	0.250	0.295	2.947	0.230	0.803	120	633	3935	4503	-1.772	891	3044	927	3576	0
1	9	8	"DCP2"	"YNL118C"	3760	15430	110	1118	1127	894	46	62	93	76	71	0	3908	4807	4417	69	118	279	72	68	0	0.279	0.228	0.220	0.319	3.716	0.195	0.817	80	534	4911	5819	-1.840	1072	3839	1081	4738	0
1	10	8	"CMK2"	"YOL016C"	3970	15430	110	374	445	368	46	52	34	78	72	0	945	1204	1116	68	89	144	73	67	0	0.374	0.351	0.317	0.352	2.908	0.313	0.804	80	507	1205	1535	-1.419	328	877	399	1136	0
1	11	8	"YOL048C"	"YOL048C"	4180	15430	140	456	1147	1252	45	47	19	89	85	0	475	1339	1569	68	68	28	78	76	0	1.010	0.867	0.755	0.938	3.347	0.777	0.770	156	636	818	2373	0.014	411	407	1102	1271	0
1	12	8	"YOL080C"	"YOL080C"	4370	15420	120	741	840	687	45	46	10	90	90	0	1988	2685	2408	67	67	25	85	83	0	0.362	0.304	0.286	0.371	3.507	0.268	0.808	120	497	2617	3413	-1.465	696	1921	795	2618	0
1	13	8	"TLG2"	"YOL018C"	4560	15420	120	1179	1611	1494	46	49	15	96	94	0	3257	4180	4004	70	84	95	82	77	0	0.356	0.381	0.357	0.482	3.326	0.340	0.779	120	526	4320	5675	-1.492	1133	3187	1565	4110	0
1	14	8	"YOL050C"	"YOL050C"	4760	15420	140	387	580	486	46	48	13	90	84	0	1037	1537	1465	71	81	88	78	75	0	0.353	0.364	0.354	0.429	3.514	0.313	0.799	156	622	1307	2000	-1.502	341	966	534	1466	0
1	15	8	"YOL082W"	"YOL082W"	4950	15400	130	282	345	269	46	49	15	81	77	0	2657	3712	3586	72	96	101	77	75	0	0.091	0.082	0.083	0.131	3.685	0.071	0.823	120	574	2821	3939	-3.453	236	2585	299	3640	0
1	16	8	"TAT2"	"YOL020W"	5160	15410	140	495	882	909	48	52	27	91	82	0	1963	3866	4305	72	101	127	87	77	0	0.236	0.220	0.218	0.248	3.105	0.198	0.836	156	613	2338	4628	-2.081	447	1891	834	3794	0
1	17	8	"SPE2"	"YOL052C"	5360	15400	140	352	665	640	47	54	34	81	75	0	1373	3274	3581	70	105	209	75	70	0	0.234	0.193	0.186	0.231	2.969	0.166	0.809	156	584	1608	3822	-2.095	305	1303	618	3204	0
1	18	8	"YOL084W"	"YOL084W"	5550	15400	120	731	778	606	48	58	89	84	71	0	2690	3493	3250	70	93	167	81	75	0	0.261	0.213	0.236	0.271	2.816	0.180	0.814	120	541	3303	4153	-1.940	683	2620	730	3423	0
1	19	8	"YOL022C"	"YOL022C"	5770	15390	140	4188	4045	2977	48	58	78	96	94	0	2613	2970	2394	72	85	89	90	87	0	1.629	1.379	1.339	1.509	2.455	1.343	0.851	156	671	6681	6895	0.704	4140	2541	3997	2898	0
1	20	8	"YOL053W"	"YOL053W"	5970	15390	120	2451	2139	1321	47	55	88	97	91	0	7644	6432	4426	68	71	34	99	97	0	0.317	0.329	0.325	0.391	2.205	0.299	0.881	120	479	9980	8456	-1.656	2404	7576	2092	6364	0
1	21	8	"ADH1"	"YOL086C"	6160	15380	120	684	702	485	47	47	10	96	93	0	4441	4587	3732	69	73	49	93	88	0	0.146	0.145	0.145	0.186	2.720	0.126	0.828	120	584	5009	5173	-2.779	637	4372	655	4518	0
1	1	9	"RPL33B"	"YOR234C"	2150	15660	130	1605	1672	1331	44	48	42	93	88	0	2308	2648	2151	66	77	123	81	77	0	0.696	0.631	0.579	0.734	3.386	0.587	0.780	120	699	3803	4210	-0.522	1561	2242	1628	2582	0
1	2	9	"PNT1"	"YOR266W"	2350	15660	110	183	208	152	45	52	51	66	55	0	167	276	266	69	85	147	43	32	0	1.408	0.787	0.660	0.599	3.524	0.480	0.465	80	486	236	370	0.494	138	98	163	207	0
1	3	9	"YOR298W"	"YOR298W"	2540	15660	130	110	129	89	45	48	18	73	64	0	292	375	352	68	83	116	60	50	0	0.290	0.274	0.250	0.260	2.508	0.075	0.236	120	654	289	391	-1.785	65	224	84	307	0
1	4	9	"DFR1"	"YOR236W"	2760	15660	130	410	535	431	44	45	11	96	94	0	1438	2577	2610	66	76	85	85	78	0	0.267	0.196	0.198	0.259	3.201	0.153	0.720	120	549	1738	3002	-1.906	366	1372	491	2511	0
1	5	9	"YOR268C"	"YOR268C"	2950	15650	140	125	180	141	44	47	23	72	60	0	376	835	893	68	76	90	73	61	0	0.263	0.177	0.174	0.204	2.991	0.138	0.691	156	676	389	903	-1.927	81	308	136	767	0
1	6	9	"YOR300W"	"YOR300W"	3160	15650	130	116	154	101	43	45	12	84	75	0	572	1033	1008	67	74	85	78	70	0	0.145	0.115	0.118	0.152	3.262	0.087	0.654	120	566	578	1077	-2.790	73	505	111	966	0
1	7	9	"YOR238W"	"YOR238W"	3380	15640	120	515	970	938	45	49	41	84	72	0	1315	2724	2881	67	93	285	75	62	0	0.377	0.348	0.300	0.316	3.477	0.303	0.778	120	560	1718	3582	-1.409	470	1248	925	2657	0
1	8	9	"VPH1"	"YOR270C"	3570	15640	120	367	466	360	45	51	57	85	69	0	901	1165	1051	65	98	395	61	50	0	0.385	0.383	0.378	0.412	3.394	0.249	0.558	120	589	1158	1521	-1.376	322	836	421	1100	0
1	9	9	"YOR302W"	"YOR302W"	3780	15640	120	103	115	58	45	52	66	48	18	0	481	708	602	65	84	188	66	50	0	0.139	0.109	0.102	0.125	3.010	0.083	0.627	120	551	474	713	-2.842	58	416	70	643	0
1	10	9	"YOR240W"	"YOR240W"	3970	15630	130	1005	1032	802	46	48	17	91	89	0	2016	3134	2846	66	70	68	84	79	0	0.492	0.321	0.325	0.392	3.120	0.280	0.802	120	602	2909	4054	-1.024	959	1950	986	3068	0
1	11	9	"YTM1"	"YOR272W"	4170	15630	120	1510	1502	1047	46	47	16	95	94	0	2932	3487	2804	68	69	39	90	86	0	0.511	0.426	0.409	0.488	3.018	0.369	0.797	120	561	4328	4875	-0.968	1464	2864	1456	3419	0
1	12	9	"YOR304C-A"	"YOR304C-A"	4370	15620	130	1388	1424	1009	47	54	48	92	89	0	1658	1677	1238	69	76	58	88	84	0	0.844	0.856	0.846	0.898	2.518	0.810	0.815	120	563	2930	2985	-0.245	1341	1589	1377	1608	0
1	13	9	"GRE1"	"YPL223C"	4570	15620	140	991	1237	1045	47	55	48	88	82	0	2416	3378	3153	70	81	90	83	82	0	0.402	0.360	0.333	0.416	2.960	0.314	0.791	156	592	3290	4498	-1.313	944	2346	1190	3308	0
1	14	9	"BBP1"	"YPL255W"	4770	15610	130	1272	1440	1169	46	53	32	91	88	0	3555	4988	4482	71	95	148	85	80	0	0.352	0.284	0.243	0.334	3.938	0.241	0.759	120	509	4710	6311	-1.507	1226	3484	1394	4917	0
1	15	9	"YPR004C"	"YPR004C"	4950	15610	130	2151	2132	1745	47	55	35	92	88	0	1869	2658	2520	73	100	133	80	75	0	1.171	0.807	0.757	0.931	3.223	0.709	0.756	120	622	3900	4670	0.228	2104	1796	2085	2585	0
1	16	9	"YPL225W"	"YPL225W"	5160	15610	140	978	1185	1021	48	52	23	90	89	0	1432	1975	1731	72	81	63	82	78	0	0.684	0.597	0.523	0.593	2.886	0.559	0.793	156	639	2290	3040	-0.548	930	1360	1137	1903	0
1	17	9	"YPL257W"	"YPL257W"	5370	15610	140	215	339	284	47	48	11	86	83	0	560	1224	1268	70	71	33	83	79	0	0.343	0.253	0.241	0.285	2.607	0.207	0.768	156	577	658	1446	-1.544	168	490	292	1154	0
1	18	9	"ICL2"	"YPR006C"	5550	15590	130	1787	2227	1840	49	56	35	95	93	0	3932	5598	5073	73	92	96	89	84	0	0.450	0.394	0.381	0.529	3.873	0.340	0.769	120	561	5597	7703	-1.151	1738	3859	2178	5525	0
1	19	9	"ALG5"	"YPL227C"	5770	15600	140	948	1395	1205	49	60	82	92	83	0	1458	2750	2744	73	88	85	90	85	0	0.649	0.503	0.486	0.626	2.947	0.430	0.776	156	661	2284	4023	-0.623	899	1385	1346	2677	0
1	20	9	"APM1"	"YPL259C"	5970	15590	140	1987	2963	2824	47	54	77	90	87	0	1307	3181	3192	69	71	33	89	87	0	1.567	0.937	0.858	1.152	3.210	0.893	0.813	156	642	3178	6028	0.648	1940	1238	2916	3112	0
1	21	9	"YPR008W"	"YPR008W"	6170	15580	130	1718	2281	2069	47	53	27	91	88	0	2401	4239	4363	68	84	84	80	77	0	0.716	0.536	0.529	0.656	3.465	0.469	0.810	120	650	4004	6405	-0.481	1671	2333	2234	4171	0
1	1	10	"YPL229W"	"YPL229W"	2180	15870	150	945	1302	1154	43	48	38	85	80	0	3438	5125	4924	66	80	157	83	78	0	0.267	0.249	0.230	0.294	3.095	0.224	0.853	156	879	4274	6318	-1.902	902	3372	1259	5059	0
1	2	10	"YPL261C"	"YPL261C"	2380	15860	130	623	611	411	44	47	16	94	91	0	1601	1836	1398	67	74	69	83	81	0	0.377	0.321	0.305	0.385	3.190	0.277	0.783	120	628	2113	2336	-1.406	579	1534	567	1769	0
1	3	10	"RPA135"	"YPR010C"	2590	15860	130	1976	2248	1745	45	47	15	97	95	0	3787	4113	3559	67	78	85	87	82	0	0.519	0.544	0.514	0.722	3.068	0.490	0.836	120	564	5651	6249	-0.946	1931	3720	2203	4046	0
1	4	10	"SEC7"	"YDR170C"	2760	15850	150	50	90	178	44	46	13	37	26	0	80	179	398	68	73	68	22	10	0	0.500	0.414	0.453	0.438	3.296	0.378	0.668	156	731	18	157	-1.000	6	12	46	111	-50
1	5	10	"YRF1-1"	"YDR545W"	3000	15850	80	96	240	363	43	45	12	82	69	0	123	328	607	66	66	22	61	55	0	0.930	0.752	0.922	0.899	4.105	0.528	0.549	52	285	110	459	-0.105	53	57	197	262	-100
1	6	10	"SWI4"	"YER111C"	3160	15840	150	51	76	101	43	45	11	40	24	0	74	121	199	67	75	115	8	5	0	1.143	0.611	0.522	0.530	3.456	0.182	0.241	156	675	15	87	0.193	8	7	33	54	-100
1	7	10	"ESP1"	"YGR098C"	3350	15840	150	46	72	99	44	45	10	32	21	0	71	140	350	67	69	60	11	6	0	0.500	0.384	0.500	0.511	3.340	0.191	0.443	156	747	6	101	-1.000	2	4	28	73	-100
1	8	10	"RIM101"	"YHL027W"	3590	15830	80	72	131	141	43	44	10	71	55	0	93	278	557	65	101	503	9	3	0	1.036	0.413	0.479	0.593	4.072	0.037	0.088	52	287	57	301	0.051	29	28	88	213	-100
1	9	10	"MIP6"	"YHR015W"	3750	15830	150	50	78	112	43	45	10	37	20	0	72	134	286	64	81	333	5	3	0	0.875	0.500	0.516	0.500	3.129	0.321	0.538	156	659	15	105	-0.193	7	8	35	70	-100
1	10	10	"VTH1"	"YIL173W"	3950	15830	150	49	65	83	44	46	15	23	10	0	74	104	181	66	67	37	18	7	0	0.625	0.553	0.417	0.423	3.047	0.339	0.438	156	762	13	59	-0.678	5	8	21	38	-100
1	11	10	"YJR029W"	"YJR029W"	4200	15820	90	69	140	190	44	45	10	75	59	0	95	272	483	67	64	20	57	46	0	0.893	0.468	0.533	0.458	3.975	0.287	0.443	52	325	53	301	-0.163	25	28	96	205	-100
1	12	10	"YLL034C"	"YLL034C"	4350	15820	150	48	70	93	45	51	44	8	5	0	70	138	337	68	72	49	10	7	0	1.500	0.357	0.444	0.466	4.140	0.214	0.526	156	664	5	95	0.585	3	2	25	70	-100
1	13	10	"ESC1"	"YMR219W"	4550	15810	150	50	78	124	45	52	46	10	6	0	75	152	362	69	73	53	14	10	0	0.833	0.398	0.445	0.551	4.008	0.299	0.703	156	606	11	116	-0.263	5	6	33	83	-100
1	14	10	"YKU70"	"YMR284W"	4750	15810	150	50	84	142	45	50	28	17	12	0	76	155	324	70	87	126	10	7	0	0.833	0.459	0.417	0.475	4.305	0.347	0.653	156	725	11	124	-0.263	5	6	39	85	-100
1	15	10	"POL1"	"YNL102W"	5000	15800	80	74	111	91	46	48	13	69	50	0	135	242	287	70	75	92	38	28	0	0.431	0.378	0.343	0.294	3.941	0.252	0.521	52	324	93	237	-1.215	28	65	65	172	-100
1	16	10	"YMRWdelta20"	"YMRWdelta20"	5180	15800	130	273	285	172	45	46	11	94	91	0	876	906	683	70	71	37	89	85	0	0.283	0.287	0.282	0.321	2.486	0.245	0.767	120	587	1034	1076	-1.822	228	806	240	836	0
1	17	10	"IntYNL112W"	"IntYNL112W"	5380	15790	130	438	420	253	45	47	15	93	88	0	1297	1455	1074	71	76	61	90	86	0	0.321	0.271	0.267	0.298	2.235	0.236	0.837	120	564	1619	1759	-1.641	393	1226	375	1384	0
1	18	10	"CEN14"	"CEN14"	5570	15780	110	297	267	129	49	57	40	85	81	0	315	270	145	73	89	85	71	66	0	1.025	1.107	1.026	1.079	2.687	1.019	0.733	80	488	490	415	0.035	248	242	218	197	0
1	19	10	"YORCdelta11"	"YORCdelta11"	5770	15790	130	174	171	96	47	53	32	75	62	0	969	1182	927	72	82	64	80	77	0	0.142	0.112	0.115	0.130	2.550	0.094	0.704	120	595	1024	1234	-2.820	127	897	124	1110	0
1	20	10	"YORWdelta16"	"YORWdelta16"	5970	15790	120	129	133	60	46	48	12	90	80	0	276	376	294	71	79	58	74	65	0	0.405	0.285	0.274	0.331	2.538	0.205	0.692	120	548	288	392	-1.304	83	205	87	305	0
1	21	10	"YOR298C-A"	"YOR298C-A"	6190	15780	140	138	191	139	47	51	25	80	66	0	381	623	600	70	83	85	77	67	0	0.293	0.260	0.243	0.295	2.974	0.208	0.703	156	781	402	697	-1.773	91	311	144	553	0
1	1	11	"YPLCdelta10"	"YPLCdelta10"	2190	16070	130	545	741	595	43	45	10	99	99	0	962	1406	1194	64	65	59	88	82	0	0.559	0.520	0.518	0.581	2.758	0.479	0.820	120	678	1400	2040	-0.839	502	898	698	1342	0
1	2	11	"YPRCdelta13"	"YPRCdelta13"	2390	16060	130	831	865	587	44	49	25	97	92	0	959	1031	773	67	79	91	80	73	0	0.882	0.852	0.818	1.027	2.696	0.756	0.736	120	652	1679	1785	-0.181	787	892	821	964	0
1	3	11	"SNR51"	"SNR51"	2600	16060	130	192	204	121	44	49	26	77	71	0	458	591	488	67	74	51	80	72	0	0.379	0.305	0.311	0.337	2.298	0.244	0.743	120	605	539	684	-1.402	148	391	160	524	0
1	4	11	"iYAL068C-0"	"iYAL068C-0"	2790	16060	120	363	527	450	44	45	10	96	93	0	665	1067	1034	68	66	24	87	84	0	0.534	0.483	0.503	0.544	3.150	0.411	0.744	120	499	916	1482	-0.904	319	597	483	999	0
1	5	11	"iYAL067C"	"iYAL067C"	2980	16050	140	596	827	725	44	46	14	93	91	0	1449	2345	2295	68	73	92	84	81	0	0.400	0.344	0.322	0.372	3.077	0.285	0.712	156	731	1933	3060	-1.323	552	1381	783	2277	0
1	6	11	"iYAL064C-A-0"	"iYAL064C-A-0"	3200	16050	130	2462	2639	1923	44	49	30	97	94	0	3887	4030	3155	68	80	108	86	85	0	0.633	0.655	0.654	0.755	2.981	0.602	0.810	120	577	6237	6557	-0.659	2418	3819	2595	3962	0
1	7	11	"iYBR065C"	"iYBR065C"	3390	16040	130	435	472	323	44	52	44	84	81	0	1732	2030	1642	69	110	496	69	62	0	0.235	0.218	0.209	0.235	2.982	0.157	0.648	120	572	2054	2389	-2.089	391	1663	428	1961	0
1	8	11	"iYBR069C"	"iYBR069C"	3580	16030	130	421	427	297	44	49	35	85	75	0	1412	1634	1345	68	107	470	66	55	0	0.281	0.245	0.226	0.257	3.156	0.159	0.569	120	645	1721	1949	-1.834	377	1344	383	1566	0
1	9	11	"iYBR073W"	"iYBR073W"	3780	16030	120	354	436	324	44	47	19	90	86	0	803	1165	1060	68	76	63	75	71	0	0.422	0.357	0.342	0.407	2.984	0.295	0.769	120	541	1045	1489	-1.245	310	735	392	1097	0
1	10	11	"iYBR085W-1"	"iYBR085W-1"	3990	16030	120	567	654	493	44	47	15	90	88	0	1149	1730	1561	67	69	36	84	83	0	0.483	0.367	0.331	0.420	3.679	0.298	0.711	120	514	1605	2273	-1.049	523	1082	610	1663	0
1	11	11	"iYBR089W"	"iYBR089W"	4180	16030	140	1000	1199	985	45	46	11	95	94	0	1834	2635	2479	67	68	40	89	87	0	0.540	0.449	0.432	0.517	2.667	0.386	0.784	156	679	2722	3722	-0.888	955	1767	1154	2568	0
1	12	11	"iYBR093C"	"iYBR093C"	4380	16020	120	211	257	186	44	47	11	88	80	0	654	1027	973	69	73	54	80	75	0	0.285	0.222	0.235	0.247	3.268	0.166	0.641	120	516	752	1171	-1.809	167	585	213	958	0
1	13	11	"iYBR111C"	"iYBR111C"	4580	16010	130	1978	1887	1345	45	52	31	91	85	0	3704	4057	3382	70	90	137	83	80	0	0.532	0.462	0.429	0.554	3.607	0.386	0.747	120	586	5567	5829	-0.911	1933	3634	1842	3987	0
1	14	11	"iYBR117C"	"iYBR117C"	4790	16010	140	816	890	671	45	52	31	93	89	0	2066	3030	2676	70	89	130	85	82	0	0.386	0.285	0.287	0.372	3.148	0.243	0.801	156	625	2767	3805	-1.372	771	1996	845	2960	0
1	15	11	"iYBR121C"	"iYBR121C"	4990	16010	140	829	1180	1025	46	48	15	96	93	0	1301	2010	1846	68	72	62	90	86	0	0.635	0.584	0.525	0.622	2.657	0.534	0.798	156	650	2016	3076	-0.655	783	1233	1134	1942	0
1	16	11	"iYBR139W"	"iYBR139W"	5180	16000	120	382	571	464	45	50	25	85	81	0	399	514	434	70	78	71	68	62	0	1.024	1.185	1.141	1.163	3.261	1.116	0.679	120	527	666	970	0.035	337	329	526	444	0
1	17	11	"iYBR143C"	"iYBR143C"	5380	15990	120	280	345	256	46	51	26	82	77	0	1211	1544	1340	73	81	64	83	75	0	0.206	0.203	0.189	0.233	3.226	0.168	0.718	120	558	1372	1770	-2.282	234	1138	299	1471	0
1	18	11	"iYBR147W"	"iYBR147W"	5590	15990	140	327	435	359	47	53	31	85	74	0	1002	1458	1368	72	82	67	83	80	0	0.301	0.280	0.262	0.286	3.150	0.240	0.763	156	682	1210	1774	-1.732	280	930	388	1386	0
1	19	11	"iYDL240W"	"iYDL240W"	5780	15990	120	1340	1407	1078	46	50	21	95	91	0	700	860	677	71	78	55	83	80	0	2.057	1.725	1.645	1.792	2.465	1.724	0.811	120	556	1923	2150	1.041	1294	629	1361	789	0
1	20	11	"iYDL236W"	"iYDL236W"	5980	15970	110	183	186	112	46	50	21	80	68	0	338	347	238	72	75	37	71	70	0	0.515	0.509	0.455	0.486	2.151	0.429	0.720	80	520	403	415	-0.957	137	266	140	275	0
1	21	11	"iYDL232W"	"iYDL232W"	6200	15980	120	597	715	517	47	48	12	98	97	0	780	893	675	70	78	140	82	67	0	0.775	0.812	0.761	0.886	2.416	0.414	0.396	120	591	1260	1491	-0.368	550	710	668	823	0
1	1	12	"iYDL216C"	"iYDL216C"	2200	16270	130	283	314	214	43	46	20	84	80	0	590	750	630	64	68	62	79	73	0	0.456	0.395	0.400	0.445	2.742	0.329	0.773	120	699	766	957	-1.132	240	526	271	686	0
1	2	12	"iYDL212W"	"iYDL212W"	2400	16260	110	279	245	127	44	47	18	87	82	0	1151	1165	797	66	73	44	86	85	0	0.217	0.183	0.173	0.188	2.353	0.153	0.799	80	525	1320	1300	-2.207	235	1085	201	1099	0
1	3	12	"itG(GCC)D1"	"itG(GCC)D1"	2610	16260	130	315	377	290	44	45	11	90	87	0	1275	1729	1509	67	70	39	88	85	0	0.224	0.200	0.208	0.229	2.798	0.170	0.736	120	617	1479	1995	-2.156	271	1208	333	1662	0
1	4	12	"iYDL195W"	"iYDL195W"	2790	16250	130	490	556	412	44	47	16	94	91	0	1160	1621	1508	68	74	56	85	82	0	0.408	0.330	0.314	0.427	2.745	0.270	0.777	120	596	1538	2065	-1.292	446	1092	512	1553	0
1	5	12	"iYDL191W"	"iYDL191W"	3010	16260	130	640	762	604	44	48	19	94	93	0	548	904	862	70	75	62	82	75	0	1.247	0.861	0.854	0.995	2.767	0.719	0.750	120	583	1074	1552	0.318	596	478	718	834	0
1	6	12	"iYDL186W"	"iYDL186W"	3180	16240	130	234	311	242	44	50	30	83	75	0	648	1010	940	71	76	53	84	76	0	0.329	0.284	0.301	0.337	2.860	0.235	0.743	120	536	767	1206	-1.603	190	577	267	939	0
1	7	12	"iYDL170W"	"iYDL170W"	3370	16240	130	393	456	329	46	55	44	82	78	0	585	660	522	72	91	133	70	60	0	0.676	0.697	0.724	0.743	2.758	0.621	0.757	120	628	860	998	-0.564	347	513	410	588	0
1	8	12	"iYDL166C"	"iYDL166C"	3580	16230	110	144	153	85	45	50	24	81	72	0	334	363	251	70	78	68	73	66	0	0.375	0.369	0.370	0.399	2.381	0.298	0.723	80	511	363	401	-1.415	99	264	108	293	0
1	9	12	"iYDL160C"	"iYDL160C"	3770	16220	130	133	158	97	45	47	19	80	68	0	985	1389	1213	71	83	79	89	80	0	0.096	0.086	0.093	0.113	3.206	0.071	0.715	120	603	1002	1431	-3.377	88	914	113	1318	0
1	10	12	"iYDR141C"	"iYDR141C"	3970	16230	140	208	266	215	44	47	15	82	74	0	572	1304	1417	69	77	60	76	74	0	0.326	0.180	0.199	0.232	3.090	0.141	0.749	156	690	667	1457	-1.617	164	503	222	1235	0
1	11	12	"iYDR145W"	"iYDR145W"	4180	16220	110	183	155	79	45	47	14	78	76	0	351	352	273	68	72	45	68	65	0	0.488	0.387	0.356	0.431	2.652	0.294	0.682	80	471	421	394	-1.036	138	283	110	284	0
1	12	12	"iYDR150W"	"iYDR150W"	4360	16210	130	1551	1449	1023	46	51	33	90	89	0	1318	1756	1418	69	78	63	83	80	0	1.205	0.832	0.763	0.912	2.629	0.755	0.802	120	605	2754	3090	0.269	1505	1249	1403	1687	0
1	13	12	"iYDR169C-0"	"iYDR169C-0"	4580	16210	130	268	268	180	46	54	39	75	70	0	1400	1460	1201	71	92	166	78	70	0	0.167	0.160	0.158	0.165	2.388	0.138	0.784	120	622	1551	1611	-2.582	222	1329	222	1389	0
1	14	12	"iYDR170W-A-0"	"iYDR170W-A-0"	4780	16210	140	3139	5512	5920	47	52	29	98	96	0	3701	8579	9335	72	94	166	90	85	0	0.852	0.642	0.611	0.700	2.862	0.613	0.835	156	650	6721	13972	-0.231	3092	3629	5465	8507	0
1	15	12	"iYDR173C"	"iYDR173C"	4980	16200	130	186	208	144	47	49	18	79	73	0	1234	1687	1510	70	78	53	85	79	0	0.119	0.100	0.099	0.127	3.137	0.088	0.801	120	538	1303	1778	-3.066	139	1164	161	1617	0
1	16	12	"iYDR189W"	"iYDR189W"	5160	16200	130	743	855	634	47	50	21	93	90	0	910	1025	779	70	76	43	85	84	0	0.829	0.846	0.796	0.830	2.414	0.809	0.787	120	549	1536	1763	-0.271	696	840	808	955	0
1	17	12	"iYDR194C"	"iYDR194C"	5360	16200	140	172	281	253	47	54	31	76	64	0	671	1365	1392	71	77	43	77	73	0	0.208	0.181	0.186	0.232	3.056	0.164	0.802	156	686	725	1528	-2.263	125	600	234	1294	0
1	18	12	"iYDR198C"	"iYDR198C"	5580	16200	140	587	633	480	48	51	15	94	90	0	783	971	751	72	78	42	87	82	0	0.758	0.651	0.643	0.712	2.622	0.614	0.801	156	657	1250	1484	-0.400	539	711	585	899	0
1	19	12	"iYDR214W"	"iYDR214W"	5750	16180	100	120	116	58	48	50	14	72	67	0	369	340	270	71	74	36	63	62	0	0.242	0.253	0.227	0.254	2.210	0.197	0.674	80	429	370	337	-2.049	72	298	68	269	0
1	20	12	"iYDR218C"	"iYDR218C"	5980	16180	130	276	287	186	47	49	14	88	86	0	1826	1890	1507	71	75	41	89	88	0	0.130	0.132	0.131	0.149	2.902	0.106	0.745	120	690	1984	2059	-2.938	229	1755	240	1819	0
1	21	12	"iYDR223W"	"iYDR223W"	6170	16180	130	391	433	306	47	48	12	92	90	0	1364	1402	1141	71	78	131	79	70	0	0.266	0.290	0.288	0.332	2.568	0.247	0.782	120	684	1637	1717	-1.910	344	1293	386	1331	0
1	1	13	"iYDR532C"	"iYDR532C"	2190	16460	130	94	140	130	43	45	20	73	59	0	250	306	310	66	65	29	73	68	0	0.277	0.404	0.375	0.360	2.586	0.359	0.636	120	663	235	337	-1.851	51	184	97	240	0
1	2	13	"iYDR535C"	"iYDR535C"	2380	16460	130	371	443	322	43	46	22	85	81	0	1874	2416	2099	68	76	60	85	83	0	0.182	0.170	0.168	0.182	2.427	0.143	0.792	120	662	2134	2748	-2.461	328	1806	400	2348	0
1	3	13	"iYDR539W-1"	"iYDR539W-1"	2600	16450	100	86	135	115	43	45	11	77	62	0	225	386	421	66	70	42	62	57	0	0.270	0.287	0.261	0.273	3.085	0.239	0.722	80	444	202	412	-1.887	43	159	92	320	0
1	4	13	"iYEL073C-4"	"iYEL073C-4"	2780	16450	120	162	195	137	45	46	15	82	72	0	502	688	643	69	72	52	75	70	0	0.270	0.242	0.263	0.281	2.439	0.202	0.792	120	580	550	769	-1.888	117	433	150	619	0
1	5	13	"iYEL071W-1"	"iYEL071W-1"	3000	16460	120	508	555	409	44	45	10	94	90	0	1364	1861	1629	69	66	21	85	85	0	0.358	0.285	0.268	0.307	2.780	0.236	0.755	120	525	1759	2303	-1.481	464	1295	511	1792	0
1	6	13	"iYEL068C"	"iYEL068C"	3180	16440	130	593	806	677	46	49	21	92	86	0	795	1345	1325	71	77	51	82	78	0	0.756	0.597	0.520	0.603	2.614	0.504	0.738	120	596	1271	2034	-0.404	547	724	760	1274	0
1	7	13	"iYEL051W"	"iYEL051W"	3400	16440	130	649	774	599	46	53	27	85	83	0	1122	1293	1120	72	81	58	80	74	0	0.574	0.596	0.566	0.715	3.420	0.518	0.716	120	614	1653	1949	-0.800	603	1050	728	1221	0
1	8	13	"itG(GCC)E"	"itG(GCC)E"	3580	16430	120	113	147	108	45	48	16	72	58	0	284	468	450	69	72	32	75	67	0	0.316	0.256	0.231	0.253	2.706	0.218	0.745	120	564	283	501	-1.661	68	215	102	399	0
1	9	13	"iYEL047C"	"iYEL047C"	3780	16430	120	423	574	498	45	50	22	85	77	0	1019	1808	1811	71	84	73	75	73	0	0.399	0.305	0.291	0.325	3.802	0.249	0.723	120	602	1326	2266	-1.327	378	948	529	1737	0
1	10	13	"iYEL029C"	"iYEL029C"	4010	16430	140	433	954	945	45	48	21	86	80	0	694	2079	2318	70	78	60	78	74	0	0.622	0.452	0.420	0.472	3.266	0.382	0.741	156	684	1012	2918	-0.685	388	624	909	2009	0
1	11	13	"iYEL027W"	"iYEL027W"	4210	16430	120	1314	1540	1249	45	46	13	95	93	0	1136	1645	1477	68	69	39	85	83	0	1.188	0.948	0.953	1.097	3.008	0.883	0.751	120	511	2337	3072	0.249	1269	1068	1495	1577	0
1	12	13	"iYEL023C"	"iYEL023C"	4400	16420	140	173	318	279	44	50	32	75	63	0	796	1877	2029	69	74	54	77	75	0	0.177	0.152	0.146	0.184	3.169	0.122	0.723	156	593	856	2082	-2.495	129	727	274	1808	0
1	13	13	"iYFL031W"	"iYFL031W"	4580	16420	140	417	510	415	45	47	12	89	85	0	1008	1382	1239	70	76	117	75	68	0	0.397	0.354	0.355	0.405	3.458	0.298	0.714	156	636	1310	1777	-1.334	372	938	465	1312	0
1	14	13	"iYFL027C"	"iYFL027C"	4790	16410	130	1049	983	700	45	49	19	91	88	0	1838	1936	1470	72	83	125	77	74	0	0.569	0.503	0.506	0.589	3.447	0.449	0.780	120	578	2770	2802	-0.815	1004	1766	938	1864	0
1	15	13	"iYFL023W"	"iYFL023W"	4980	16410	120	580	584	454	47	50	19	85	82	0	565	705	612	73	78	43	71	67	0	1.083	0.850	0.719	0.952	3.114	0.758	0.737	120	578	1025	1169	0.115	533	492	537	632	0
1	16	13	"iYFL009W"	"iYFL009W"	5190	16400	120	112	115	61	47	52	29	63	52	0	182	219	154	70	74	41	67	57	0	0.580	0.456	0.383	0.392	2.761	0.339	0.600	120	570	177	217	-0.785	65	112	68	149	0
1	17	13	"iYFL005W"	"iYFL005W"	5400	16400	130	1510	1655	1234	48	54	28	97	95	0	1707	1716	1235	71	78	48	95	92	0	0.894	0.977	0.974	0.996	2.469	0.975	0.792	120	596	3098	3252	-0.162	1462	1636	1607	1645	0
1	18	13	"iYFLWdelta5"	"iYFLWdelta5"	5600	16400	120	620	662	487	50	54	18	93	91	0	764	863	661	74	81	53	83	80	0	0.826	0.776	0.780	0.843	3.338	0.728	0.716	120	497	1260	1401	-0.276	570	690	612	789	0
1	19	13	"iYFR009W"	"iYFR009W"	5790	16390	140	668	782	631	48	50	14	92	87	0	601	837	701	72	76	55	79	75	0	1.172	0.959	0.911	1.078	3.040	0.914	0.759	156	647	1149	1499	0.229	620	529	734	765	0
1	20	13	"iYFR012W"	"iYFR012W"	5980	16380	130	1387	1432	1075	47	50	20	100	98	0	2608	2901	2341	72	82	69	96	91	0	0.528	0.490	0.485	0.558	2.654	0.411	0.686	120	618	3876	4214	-0.920	1340	2536	1385	2829	0
1	21	13	"iYFR016C"	"iYFR016C"	6200	16380	130	207	210	129	46	50	19	80	72	0	1068	1249	943	72	85	62	84	79	0	0.162	0.139	0.147	0.178	3.499	0.120	0.728	120	665	1157	1341	-2.629	161	996	164	1177	0
1	1	14	"iYFR027W"	"iYFR027W"	2210	16670	140	273	370	330	44	48	23	85	76	0	705	1288	1256	68	77	103	82	77	0	0.359	0.267	0.253	0.274	2.803	0.243	0.834	156	762	866	1546	-1.476	229	637	326	1220	0
1	2	14	"iYFR030W"	"iYFR030W"	2400	16660	130	160	166	92	43	45	12	85	78	0	186	190	117	68	77	111	51	24	0	0.992	1.008	0.854	0.843	2.601	0.343	0.243	120	578	235	245	-0.012	117	118	123	122	0
1	3	14	"iYFR032C-A"	"iYFR032C-A"	2610	16660	140	344	447	353	43	45	13	88	86	0	887	1490	1384	68	69	38	83	80	0	0.368	0.284	0.262	0.332	2.708	0.247	0.832	156	691	1120	1826	-1.444	301	819	404	1422	0
1	4	14	"iYGL002W"	"iYGL002W"	2820	16660	140	649	1337	1369	45	48	19	91	87	0	404	1020	1117	70	79	131	70	55	0	1.808	1.360	1.249	1.440	2.787	1.288	0.815	156	614	938	2242	0.855	604	334	1292	950	0
1	5	14	"iYGR002C"	"iYGR002C"	3010	16650	150	426	575	491	45	49	22	85	82	0	724	1115	1062	71	73	44	79	75	0	0.583	0.508	0.492	0.552	3.000	0.449	0.813	156	598	1034	1574	-0.777	381	653	530	1044	0
1	6	14	"iYGR006W"	"iYGR006W"	3220	16650	140	1066	1457	1243	45	50	26	96	94	0	1500	2140	1822	72	79	56	94	91	0	0.715	0.683	0.642	0.692	2.418	0.658	0.825	156	606	2449	3480	-0.484	1021	1428	1412	2068	0
1	7	14	"iYGR026W"	"iYGR026W"	3400	16640	130	647	800	629	44	50	23	90	86	0	1125	1179	957	72	103	424	62	51	0	0.573	0.683	0.668	0.654	2.714	0.639	0.791	120	553	1656	1863	-0.804	603	1053	756	1107	0
1	8	14	"iYGR028W"	"iYGR028W"	3610	16640	120	829	783	565	45	48	20	90	89	0	1274	1388	1046	70	104	435	67	56	0	0.651	0.560	0.561	0.587	2.744	0.507	0.780	120	556	1988	2056	-0.619	784	1204	738	1318	0
1	9	14	"iYGR030C"	"iYGR030C"	3810	16640	140	254	324	247	45	50	32	82	71	0	779	1225	1020	69	80	112	86	73	0	0.294	0.241	0.234	0.252	2.623	0.218	0.815	156	646	919	1435	-1.764	209	710	279	1156	0
1	10	14	"iYGR043C-0"	"iYGR043C-0"	4000	16630	120	198	204	122	44	44	10	90	85	0	675	746	586	68	66	22	87	87	0	0.254	0.236	0.230	0.245	2.083	0.196	0.751	120	492	761	838	-1.979	154	607	160	678	0
1	11	14	"iYGR047C"	"iYGR047C"	4200	16620	140	282	423	354	44	47	18	82	78	0	1076	1538	1440	70	77	82	79	74	0	0.237	0.258	0.274	0.306	3.072	0.232	0.839	156	623	1244	1847	-2.080	238	1006	379	1468	0
1	12	14	"iYGR051C"	"iYGR051C"	4400	16620	150	188	230	164	44	48	18	83	76	0	974	1438	1301	71	82	87	83	76	0	0.159	0.136	0.134	0.157	2.449	0.119	0.808	156	641	1047	1553	-2.649	144	903	186	1367	0
1	13	14	"iYGR067C"	"iYGR067C"	4620	16620	120	181	178	101	44	45	12	82	79	0	890	975	797	71	71	29	82	77	0	0.167	0.148	0.152	0.184	2.747	0.120	0.756	120	514	956	1038	-2.580	137	819	134	904	0
1	14	14	"iYGR072W"	"iYGR072W"	4800	16610	120	87	90	37	45	47	16	75	61	0	230	263	176	72	72	33	79	68	0	0.266	0.236	0.206	0.224	2.381	0.176	0.576	120	558	200	236	-1.911	42	158	45	191	0
1	15	14	"iYGR078C"	"iYGR078C"	5020	16610	120	207	206	126	46	47	13	86	80	0	745	888	705	71	72	31	84	83	0	0.239	0.196	0.183	0.235	2.730	0.168	0.786	120	542	835	977	-2.066	161	674	160	817	0
1	16	14	"iYHR009C"	"iYHR009C"	5200	16600	140	216	269	206	46	48	12	80	76	0	1045	1556	1487	72	73	31	83	80	0	0.175	0.150	0.147	0.183	2.747	0.130	0.815	156	635	1143	1707	-2.517	170	973	223	1484	0
1	17	14	"iYHR013C"	"iYHR013C"	5400	16590	130	336	362	260	48	51	18	85	81	0	1408	1559	1260	73	84	72	81	77	0	0.216	0.211	0.210	0.247	2.853	0.185	0.783	120	608	1623	1800	-2.213	288	1335	314	1486	0
1	18	14	"iYHRWdelta7"	"iYHRWdelta7"	5620	16590	120	276	285	188	48	51	18	88	78	0	552	595	461	74	86	77	72	65	0	0.477	0.455	0.430	0.456	2.478	0.384	0.745	120	552	706	758	-1.068	228	478	237	521	0
1	19	14	"iYHR027C"	"iYHR027C"	5820	16590	150	222	236	149	49	54	36	75	69	0	658	862	654	75	87	76	84	78	0	0.297	0.238	0.226	0.252	2.535	0.211	0.816	156	652	756	974	-1.753	173	583	187	787	0
1	20	14	"iYHR031C"	"iYHR031C"	6020	16590	120	192	185	106	48	52	21	79	73	0	1005	975	718	77	88	72	85	80	0	0.155	0.153	0.163	0.181	2.256	0.136	0.800	120	497	1072	1035	-2.688	144	928	137	898	0
1	21	14	"iYHR035W"	"iYHR035W"	6200	16570	140	225	323	244	46	49	16	89	83	0	734	1123	942	75	84	57	87	80	0	0.272	0.264	0.265	0.286	2.379	0.236	0.791	156	734	838	1325	-1.880	179	659	277	1048	0
1	1	15	"iYHR048W"	"iYHR048W"	2220	16870	140	82	98	57	43	47	24	58	44	0	403	557	515	67	84	144	58	52	0	0.116	0.112	0.127	0.153	2.907	0.091	0.514	156	747	375	545	-3.107	39	336	55	490	0
1	2	15	"iYHR052W"	"iYHR052W"	2420	16860	130	685	701	546	43	46	18	89	85	0	940	994	784	69	77	103	76	69	0	0.737	0.711	0.696	0.727	3.222	0.671	0.787	120	576	1513	1583	-0.440	642	871	658	925	0
1	3	15	"iYHR056C"	"iYHR056C"	2610	16860	140	233	317	240	44	49	21	85	81	0	1080	1930	1793	70	85	131	82	80	0	0.187	0.147	0.145	0.173	2.605	0.126	0.813	156	662	1199	2133	-2.418	189	1010	273	1860	0
1	4	15	"itF(GAA)H1"	"itF(GAA)H1"	2840	16860	140	479	586	464	44	48	19	90	85	0	1757	3121	3054	68	81	135	85	80	0	0.258	0.178	0.166	0.219	3.198	0.139	0.762	156	590	2124	3595	-1.957	435	1689	542	3053	0
1	5	15	"iYHR075C"	"iYHR075C"	3030	16850	140	1948	2136	1657	45	52	31	96	93	0	2638	3463	3092	72	81	66	87	85	0	0.742	0.617	0.565	0.721	2.957	0.535	0.783	156	548	4469	5482	-0.431	1903	2566	2091	3391	0
1	6	15	"iYHR079C"	"iYHR079C"	3230	16850	140	496	649	524	45	51	28	87	84	0	1563	2804	2606	72	81	63	83	82	0	0.302	0.221	0.196	0.247	3.202	0.184	0.751	156	542	1942	3336	-1.725	451	1491	604	2732	0
1	7	15	"iYIL013C"	"iYIL013C"	3420	16840	150	527	711	607	45	50	22	89	82	0	1403	2636	2568	72	104	412	68	59	0	0.362	0.260	0.246	0.326	3.380	0.207	0.717	156	589	1813	3230	-1.465	482	1331	666	2564	0
1	8	15	"iYIL009C-A"	"iYIL009C-A"	3620	16840	140	188	278	219	46	53	72	64	50	0	418	714	668	71	103	414	48	33	0	0.409	0.361	0.314	0.337	2.749	0.313	0.653	156	615	489	875	-1.289	142	347	232	643	0
1	9	15	"iYIL009W"	"iYIL009W"	3840	16840	140	1823	2301	1926	44	47	28	97	92	0	998	1697	1567	68	73	109	82	78	0	1.913	1.386	1.228	1.488	2.748	1.329	0.783	156	531	2709	3886	0.936	1779	930	2257	1629	0
1	10	15	"itE(UUC)I"	"itE(UUC)I"	4020	16830	120	212	228	137	44	45	10	90	85	0	707	712	541	67	65	22	83	79	0	0.262	0.285	0.275	0.313	2.724	0.239	0.751	120	468	808	829	-1.930	168	640	184	645	0
1	11	15	"iYIR010W"	"iYIR010W"	4230	16830	120	348	409	287	45	48	19	89	87	0	325	421	335	70	79	84	68	58	0	1.188	1.037	0.892	1.103	2.774	0.910	0.741	120	505	558	715	0.249	303	255	364	351	0
1	12	15	"iYIR014W"	"iYIR014W"	4430	16830	150	179	274	218	45	48	17	83	81	0	395	615	580	71	80	79	71	63	0	0.414	0.421	0.400	0.421	2.534	0.354	0.738	156	589	458	773	-1.274	134	324	229	544	0
1	13	15	"iYIR026C"	"iYIR026C"	4630	16820	140	342	433	345	45	46	11	91	89	0	453	746	689	70	70	22	80	76	0	0.775	0.574	0.555	0.624	2.844	0.489	0.754	156	561	680	1064	-0.367	297	383	388	676	0
1	14	15	"iYIR030C"	"iYIR030C"	4830	16820	140	457	596	484	45	46	12	92	87	0	861	1229	1097	70	70	26	82	81	0	0.521	0.475	0.452	0.518	2.814	0.417	0.771	156	536	1203	1710	-0.941	412	791	551	1159	0
1	15	15	"iYIR034C"	"iYIR034C"	5030	16820	140	583	1029	936	46	47	13	91	87	0	610	1072	1053	72	72	27	77	75	0	0.998	0.983	0.969	1.118	2.675	0.915	0.819	156	498	1075	1983	-0.003	537	538	983	1000	0
1	16	15	"iYJL223C-0"	"iYJL223C-0"	5220	16810	140	3239	3623	2852	46	48	13	99	98	0	6074	7471	6304	73	75	31	97	94	0	0.532	0.484	0.473	0.558	2.533	0.443	0.846	156	550	9194	10975	-0.910	3193	6001	3577	7398	0
1	17	15	"iYJL219W"	"iYJL219W"	5420	16800	140	1207	1254	841	46	49	16	95	92	0	2686	2931	2192	73	82	68	90	87	0	0.444	0.423	0.412	0.467	2.578	0.384	0.852	156	573	3774	4066	-1.170	1161	2613	1208	2858	0
1	18	15	"iYJL215C"	"iYJL215C"	5620	16800	140	276	365	274	48	53	38	85	76	0	620	877	742	74	82	66	80	76	0	0.418	0.395	0.382	0.415	2.619	0.341	0.750	156	580	774	1120	-1.260	228	546	317	803	0
1	19	15	"iYJR093C"	"iYJR093C"	5820	16800	140	310	601	652	49	55	40	91	80	0	726	1304	1480	75	91	85	84	79	0	0.401	0.449	0.446	0.496	2.824	0.402	0.764	156	515	912	1781	-1.319	261	651	552	1229	0
1	20	15	"iYJR095W"	"iYJR095W"	6020	16790	150	426	641	531	49	51	15	90	89	0	906	1704	1737	78	86	54	82	78	0	0.455	0.364	0.342	0.475	3.166	0.298	0.788	156	545	1205	2218	-1.135	377	828	592	1626	0
1	21	15	"iYJR099W"	"iYJR099W"	6210	16780	120	244	291	231	47	49	13	87	80	0	641	803	712	76	78	37	84	80	0	0.349	0.336	0.312	0.309	2.492	0.301	0.800	120	566	762	971	-1.520	197	565	244	727	0
1	1	16	"iYJR115W"	"iYJR115W"	2220	17070	150	310	370	245	43	44	10	94	94	0	1612	1920	1533	66	68	67	87	85	0	0.173	0.176	0.172	0.225	3.314	0.150	0.781	156	804	1813	2181	-2.534	267	1546	327	1854	0
1	2	16	"iYJR119C"	"iYJR119C"	2430	17070	120	316	339	233	44	46	16	90	89	0	1205	1395	1180	69	73	40	86	84	0	0.239	0.222	0.198	0.247	2.600	0.188	0.794	120	504	1408	1621	-2.062	272	1136	295	1326	0
1	3	16	"iYJR123W"	"iYJR123W"	2630	17070	140	297	409	343	44	46	14	87	82	0	351	674	672	68	75	52	75	67	0	0.894	0.602	0.584	0.703	3.465	0.507	0.792	156	510	536	971	-0.162	253	283	365	606	0
1	4	16	"iYJR140C"	"iYJR140C"	2830	17060	140	267	309	218	45	46	11	91	87	0	619	1016	903	68	71	44	83	80	0	0.403	0.278	0.261	0.298	2.278	0.231	0.799	156	479	773	1212	-1.311	222	551	264	948	0
1	5	16	"iYJR144W"	"iYJR144W"	3030	17060	140	637	707	530	45	49	25	91	89	0	1003	1643	1492	70	78	68	84	80	0	0.635	0.421	0.398	0.519	2.952	0.352	0.839	156	446	1525	2235	-0.656	592	933	662	1573	0
1	6	16	"iYJR149W"	"iYJR149W"	3220	17050	150	467	535	379	45	51	27	86	83	0	1518	1970	1689	71	82	65	84	80	0	0.292	0.258	0.255	0.312	3.128	0.217	0.798	156	455	1869	2389	-1.778	422	1447	490	1899	0
1	7	16	"iYJR159W"	"iYJR159W"	3420	17050	140	764	867	682	45	48	16	92	90	0	1651	2527	2313	70	78	52	87	85	0	0.455	0.335	0.322	0.361	2.581	0.281	0.811	156	513	2300	3279	-1.137	719	1581	822	2457	0
1	8	16	"iYKL225W"	"iYKL225W"	3610	17040	140	12034	11675	8595	46	69	180	94	90	0	11835	11730	8816	70	94	184	89	86	0	1.019	0.997	0.957	1.082	3.254	0.991	0.825	156	528	23753	23289	0.027	11988	11765	11629	11660	0
1	9	16	"iYKL221W-0"	"iYKL221W-0"	3810	17040	140	861	1021	805	45	71	192	76	61	0	1605	2137	1898	70	95	195	79	72	0	0.532	0.472	0.449	0.526	2.906	0.415	0.814	156	461	2351	3043	-0.912	816	1535	976	2067	0
1	10	16	"iYKR062W"	"iYKR062W"	3950	17030	140	279	286	183	44	45	11	87	81	0	724	808	593	69	67	23	86	83	0	0.359	0.327	0.305	0.344	2.494	0.288	0.737	156	403	890	981	-1.479	235	655	242	739	0
1	11	16	"iYKR066C"	"iYKR066C"	4120	17020	140	270	292	189	45	47	12	87	82	0	2029	2112	1647	71	80	85	85	82	0	0.115	0.121	0.122	0.148	2.747	0.108	0.810	156	530	2183	2288	-3.121	225	1958	247	2041	0
1	12	16	"iYKR070W"	"iYKR070W"	4320	17020	140	695	657	481	46	49	16	85	81	0	1238	1352	1038	72	84	88	80	75	0	0.557	0.477	0.463	0.493	2.231	0.456	0.884	156	518	1815	1891	-0.845	649	1166	611	1280	0
1	13	16	"iYKR084C"	"iYKR084C"	4520	17020	140	715	741	524	46	48	15	91	89	0	1645	1870	1437	71	71	31	90	87	0	0.425	0.386	0.373	0.401	2.479	0.357	0.868	156	507	2243	2494	-1.234	669	1574	695	1799	0
1	14	16	"iYKR088C"	"iYKR088C"	4730	17020	140	334	309	184	45	47	12	91	87	0	828	934	678	71	71	31	91	85	0	0.382	0.306	0.286	0.339	2.660	0.266	0.826	156	526	1046	1127	-1.389	289	757	264	863	0
1	15	16	"iYKR092C-0"	"iYKR092C-0"	4910	17000	140	478	466	304	45	49	26	84	82	0	2273	2506	1973	69	84	113	81	78	0	0.196	0.173	0.177	0.214	2.653	0.149	0.824	156	501	2637	2858	-2.348	433	2204	421	2437	0
1	16	16	"iYKR103W"	"iYKR103W"	5120	17000	140	404	465	356	46	51	26	83	78	0	1016	1238	1015	71	84	105	76	73	0	0.379	0.359	0.335	0.366	2.577	0.330	0.815	156	589	1303	1586	-1.400	358	945	419	1167	0
1	17	16	"iYKR106W-1"	"iYKR106W-1"	5350	17010	150	2222	2151	1506	46	49	18	96	94	0	4374	4306	3090	72	74	33	91	90	0	0.506	0.497	0.471	0.564	2.451	0.463	0.842	156	587	6478	6339	-0.983	2176	4302	2105	4234	0
1	18	16	"iYLL066C-1"	"iYLL066C-1"	5530	16990	150	8873	10372	8545	48	54	55	95	94	0	10952	12223	10340	74	77	53	96	94	0	0.811	0.850	0.828	0.873	2.532	0.822	0.850	156	555	19703	22473	-0.302	8825	10878	10324	12149	0
1	19	16	"iYLL050C"	"iYLL050C"	5750	17000	150	730	873	673	47	54	54	87	83	0	1112	1429	1196	73	80	70	82	82	0	0.657	0.609	0.596	0.657	2.573	0.558	0.815	156	561	1722	2182	-0.605	683	1039	826	1356	0
1	20	16	"iYLL044W"	"iYLL044W"	5920	16980	150	586	599	406	47	49	15	93	89	0	2507	2842	2322	73	88	91	90	83	0	0.221	0.199	0.201	0.256	2.717	0.171	0.817	156	518	2973	3321	-2.175	539	2434	552	2769	0
1	21	16	"iYLL040C"	"iYLL040C"	6120	16980	150	536	551	363	47	50	16	91	87	0	1703	1826	1439	75	84	69	89	82	0	0.300	0.288	0.289	0.335	2.239	0.250	0.825	156	733	2117	2255	-1.735	489	1628	504	1751	0
1	1	17	"iYLR267W"	"iYLR267W"	2140	17260	150	434	520	439	43	45	13	90	85	0	866	1518	1436	68	71	61	88	80	0	0.490	0.329	0.306	0.343	2.564	0.290	0.818	156	774	1189	1927	-1.029	391	798	477	1450	0
1	2	17	"itV(AAC)L"	"itV(AAC)L"	2370	17270	130	295	309	187	43	45	14	90	87	0	800	945	675	69	71	54	85	82	0	0.345	0.304	0.292	0.313	2.266	0.269	0.822	120	558	983	1142	-1.536	252	731	266	876	0
1	3	17	"iYLR275W"	"iYLR275W"	2540	17250	150	195	238	178	44	45	11	83	76	0	374	420	325	67	67	29	78	71	0	0.492	0.550	0.567	0.542	2.496	0.502	0.762	156	572	458	547	-1.024	151	307	194	353	0
1	4	17	"iYLR293C"	"iYLR293C"	2740	17240	150	260	291	219	44	46	13	83	75	0	844	1112	957	68	81	162	73	64	0	0.278	0.237	0.239	0.251	2.807	0.208	0.758	156	546	992	1291	-1.845	216	776	247	1044	0
1	5	17	"iYLR298C"	"iYLR298C"	2940	17240	150	224	247	181	44	48	16	81	75	0	1967	2453	2128	71	121	258	77	71	0	0.095	0.085	0.088	0.091	2.432	0.074	0.711	156	519	2076	2585	-3.397	180	1896	203	2382	0
1	6	17	"iYLRCdelta18"	"iYLRCdelta18"	3140	17230	150	135	176	128	45	48	16	69	64	0	275	452	405	72	108	204	50	41	0	0.443	0.345	0.320	0.326	2.922	0.250	0.623	156	512	293	511	-1.173	90	203	131	380	0
1	7	17	"iYLR318W"	"iYLR318W"	3330	17230	150	439	429	326	46	54	36	76	71	0	768	847	676	72	97	217	67	58	0	0.565	0.494	0.482	0.483	2.222	0.413	0.729	156	601	1089	1158	-0.825	393	696	383	775	0
1	8	17	"iYLR323C"	"iYLR323C"	3570	17240	140	232	255	173	45	63	150	55	30	0	1087	1628	1367	71	91	167	78	75	0	0.184	0.135	0.133	0.155	2.388	0.117	0.810	156	647	1203	1767	-2.442	187	1016	210	1557	0
1	9	17	"iYLR327C"	"iYLR327C"	3770	17230	130	692	742	484	46	65	170	80	72	0	3394	3440	2604	71	97	190	83	81	0	0.194	0.207	0.208	0.241	2.363	0.179	0.821	120	500	3969	4065	-2.363	646	3323	696	3369	0
1	10	17	"iYLR338W"	"iYLR338W"	3960	17230	140	351	336	207	45	47	13	89	86	0	1206	1237	930	70	76	52	84	81	0	0.269	0.249	0.240	0.276	2.619	0.220	0.840	156	569	1442	1458	-1.892	306	1136	291	1167	0
1	11	17	"iYLR343W"	"iYLR343W"	4180	17240	140	709	751	488	46	48	12	94	90	0	1323	1580	1167	71	80	84	84	83	0	0.530	0.467	0.451	0.510	2.284	0.424	0.872	156	545	1915	2214	-0.917	663	1252	705	1509	0
1	12	17	"iYLR345W"	"iYLR345W"	4350	17230	140	721	791	574	47	49	19	91	90	0	868	1071	864	72	76	59	84	79	0	0.847	0.745	0.739	0.805	2.514	0.678	0.827	156	475	1470	1743	-0.240	674	796	744	999	0
1	13	17	"iYMR044W"	"iYMR044W"	4540	17210	140	733	1059	933	47	55	34	83	80	0	800	1178	1086	73	83	60	78	74	0	0.944	0.916	0.841	0.929	2.969	0.874	0.801	156	557	1413	2117	-0.084	686	727	1012	1105	0
1	14	17	"iYMR048W"	"iYMR048W"	4750	17220	120	540	502	290	46	51	28	88	85	0	999	1047	716	72	80	59	84	82	0	0.533	0.468	0.457	0.549	2.865	0.408	0.803	120	530	1421	1431	-0.908	494	927	456	975	0
1	15	17	"iYMRCdelta10"	"iYMRCdelta10"	4950	17210	130	234	267	166	47	50	25	88	80	0	535	577	391	72	89	109	77	70	0	0.404	0.436	0.452	0.468	2.567	0.398	0.792	120	606	650	725	-1.308	187	463	220	505	0
1	16	17	"iYMR067C"	"iYMR067C"	5150	17210	130	437	411	225	46	49	16	93	90	0	2177	1978	1385	72	78	39	90	88	0	0.186	0.192	0.185	0.223	2.198	0.164	0.834	120	580	2496	2271	-2.429	391	2105	365	1906	0
1	17	17	"iYMR071C"	"iYMR071C"	5350	17210	140	426	498	354	46	48	16	92	89	0	924	991	755	73	75	33	88	85	0	0.447	0.492	0.486	0.507	2.255	0.454	0.830	156	555	1231	1370	-1.163	380	851	452	918	0
1	18	17	"iYMR075C-A"	"iYMR075C-A"	5550	17200	140	545	601	432	47	54	54	85	78	0	545	652	506	75	79	51	82	76	0	1.060	0.960	0.953	0.904	2.538	0.893	0.821	156	596	968	1131	0.083	498	470	554	577	0
1	19	17	"iYMR090W"	"iYMR090W"	5750	17190	130	333	362	246	47	49	16	89	85	0	672	841	652	73	73	29	86	83	0	0.477	0.410	0.416	0.444	2.318	0.361	0.786	120	587	885	1083	-1.067	286	599	315	768	0
1	20	17	"iYMR095C"	"iYMR095C"	5970	17190	130	235	230	126	46	48	14	88	84	0	1208	1122	783	74	82	68	84	76	0	0.167	0.176	0.194	0.201	2.485	0.151	0.753	120	620	1323	1232	-2.585	189	1134	184	1048	0
1	21	17	"iYMRCdelta13"	"iYMRCdelta13"	6170	17180	130	197	215	140	46	47	11	85	81	0	439	461	324	75	75	26	80	80	0	0.415	0.438	0.404	0.387	2.026	0.395	0.755	120	688	515	555	-1.269	151	364	169	386	0
1	1	18	"iYMR111C"	"iYMR111C"	2190	17470	150	352	418	316	43	45	14	87	82	0	1755	2139	1765	69	78	115	84	81	0	0.183	0.181	0.168	0.180	2.731	0.164	0.827	156	772	1995	2445	-2.448	309	1686	375	2070	0
1	2	18	"iYMR115W"	"iYMR115W"	2370	17470	120	79	86	37	43	44	10	84	64	0	180	185	108	68	73	120	46	12	0	0.321	0.368	0.327	0.336	3.286	0.271	0.499	120	506	148	160	-1.637	36	112	43	117	0
1	3	18	"iYMRWdelta16"	"iYMRWdelta16"	2580	17470	130	606	672	494	45	46	13	91	90	0	1222	1551	1350	69	69	32	85	84	0	0.487	0.423	0.415	0.490	2.651	0.366	0.831	120	611	1714	2109	-1.039	561	1153	627	1482	0
1	4	18	"iYNL258C"	"iYNL258C"	2800	17460	150	409	442	300	46	50	20	92	87	0	1225	1396	1077	72	97	163	81	73	0	0.315	0.299	0.278	0.319	2.399	0.261	0.807	156	618	1516	1720	-1.667	363	1153	396	1324	0
1	5	18	"iYNL254C"	"iYNL254C"	2990	17460	140	258	336	255	45	49	19	91	85	0	1041	2031	1858	73	128	264	82	69	0	0.220	0.149	0.131	0.158	2.525	0.118	0.689	156	505	1181	2249	-2.184	213	968	291	1958	0
1	6	18	"iYNL249C"	"iYNL249C"	3170	17450	120	458	457	289	45	48	14	93	89	0	787	768	549	72	75	33	84	80	0	0.578	0.592	0.545	0.606	2.854	0.509	0.730	120	501	1128	1108	-0.792	413	715	412	696	0
1	7	18	"iYNL231C"	"iYNL231C"	3370	17440	130	358	344	222	45	54	35	82	75	0	783	935	743	74	98	210	67	60	0	0.441	0.347	0.327	0.380	2.920	0.245	0.595	120	637	1022	1160	-1.180	313	709	299	861	0
1	8	18	"iYNL225C"	"iYNL225C"	3580	17440	130	259	250	141	45	47	12	91	87	0	1003	942	688	71	75	39	83	79	0	0.230	0.235	0.235	0.291	2.643	0.203	0.772	120	566	1146	1076	-2.123	214	932	205	871	0
1	9	18	"iYNL221C"	"iYNL221C"	3780	17440	150	499	651	524	45	47	15	89	87	0	2254	2964	2548	71	80	65	88	82	0	0.208	0.209	0.200	0.217	3.133	0.190	0.817	156	682	2637	3499	-2.266	454	2183	606	2893	0
1	10	18	"iYNL202W"	"iYNL202W"	3990	17430	130	254	281	186	46	48	14	86	80	0	556	580	451	72	84	92	72	63	0	0.430	0.463	0.388	0.463	3.000	0.371	0.664	120	576	692	743	-1.218	208	484	235	508	0
1	11	18	"iYNL197C"	"iYNL197C"	4190	17430	140	202	233	166	46	48	12	85	76	0	671	1037	980	72	79	80	76	69	0	0.260	0.194	0.191	0.229	3.052	0.147	0.676	156	527	755	1152	-1.941	156	599	187	965	0
1	12	18	"iYNL193W"	"iYNL193W"	4390	17420	150	271	279	166	47	50	21	88	82	0	1637	1985	1548	73	87	96	87	84	0	0.143	0.121	0.125	0.146	2.527	0.103	0.809	156	528	1788	2144	-2.804	224	1564	232	1912	0
1	13	18	"iYNL176C"	"iYNL176C"	4580	17420	150	321	413	320	46	54	33	87	75	0	1010	1715	1638	74	93	99	85	81	0	0.294	0.224	0.215	0.246	2.700	0.181	0.766	156	631	1211	2008	-1.767	275	936	367	1641	0
1	14	18	"iYNL168C"	"iYNL168C"	4790	17420	140	908	980	710	46	47	12	98	95	0	1222	1491	1192	72	79	71	91	83	0	0.750	0.658	0.596	0.687	2.673	0.589	0.785	156	585	2012	2353	-0.416	862	1150	934	1419	0
1	15	18	"iYNL164C"	"iYNL164C"	4980	17420	140	376	492	399	47	49	13	89	87	0	773	1076	995	73	79	65	77	73	0	0.470	0.444	0.486	0.537	2.868	0.385	0.799	156	588	1029	1448	-1.089	329	700	445	1003	0
1	16	18	"iYOL113W"	"iYOL113W"	5190	17410	150	289	385	284	46	48	13	92	89	0	413	686	606	72	76	32	87	84	0	0.713	0.552	0.555	0.562	2.496	0.454	0.752	156	614	584	953	-0.489	243	341	339	614	0
1	17	18	"iYOL109W"	"iYOL109W"	5390	17400	140	82	94	42	45	47	12	76	61	0	243	296	216	72	74	27	72	69	0	0.216	0.219	0.202	0.236	2.679	0.173	0.648	156	586	208	273	-2.208	37	171	49	224	0
1	18	18	"iYOLCdelta3"	"iYOLCdelta3"	5590	17400	120	199	213	132	46	49	17	89	80	0	311	340	235	74	78	35	78	70	0	0.646	0.628	0.608	0.625	2.624	0.533	0.718	120	517	390	433	-0.631	153	237	167	266	0
1	19	18	"iYOL092W"	"iYOL092W"	5790	17390	120	105	106	40	48	50	12	84	73	0	550	586	381	76	85	110	75	70	0	0.120	0.114	0.130	0.154	3.078	0.090	0.611	120	518	531	568	-3.056	57	474	58	510	0
1	20	18	"iYOL088C"	"iYOL088C"	5970	17380	130	254	253	135	46	48	12	94	91	0	1072	1132	737	75	87	108	88	80	0	0.209	0.196	0.199	0.205	2.165	0.167	0.724	120	579	1205	1264	-2.261	208	997	207	1057	0
1	21	18	"iYOL084W"	"iYOL084W"	6180	17380	130	302	312	180	47	48	13	95	92	0	1165	1219	838	76	85	61	90	85	0	0.234	0.232	0.236	0.252	2.377	0.205	0.817	120	710	1344	1408	-2.094	255	1089	265	1143	0
1	1	19	"iYOL067C"	"iYOL067C"	2210	17670	150	243	249	154	43	45	11	89	85	0	978	1275	1033	68	73	99	82	80	0	0.220	0.171	0.171	0.196	2.670	0.142	0.791	156	777	1110	1413	-2.186	200	910	206	1207	0
1	2	19	"iYOL063C"	"iYOL063C"	2420	17670	140	291	378	289	44	45	12	89	85	0	707	905	744	70	78	117	80	73	0	0.388	0.400	0.365	0.417	2.964	0.354	0.773	156	558	884	1169	-1.367	247	637	334	835	0
1	3	19	"iYOL059W"	"iYOL059W"	2590	17660	150	424	509	369	45	48	21	90	85	0	2322	2819	2276	71	82	111	89	87	0	0.168	0.169	0.170	0.179	2.522	0.148	0.795	156	601	2630	3212	-2.570	379	2251	464	2748	0
1	4	19	"iYOL045W"	"iYOL045W"	2800	17660	150	292	447	379	47	52	27	88	80	0	716	1134	1093	74	98	132	76	67	0	0.382	0.377	0.350	0.404	3.211	0.311	0.710	156	561	887	1460	-1.390	245	642	400	1060	0
1	5	19	"iYOL041C"	"iYOL041C"	2990	17640	170	293	393	281	46	51	22	93	88	0	968	1429	1172	73	91	85	90	88	0	0.276	0.256	0.261	0.282	2.560	0.223	0.778	208	560	1142	1703	-1.857	247	895	347	1356	0
1	6	19	"iYOL035C"	"iYOL035C"	3200	17650	150	177	228	160	45	47	15	89	83	0	649	1065	929	72	77	52	87	82	0	0.229	0.184	0.189	0.208	2.668	0.151	0.715	156	628	709	1176	-2.128	132	577	183	993	0
1	7	19	"iYOR260W"	"iYOR260W"	3420	17650	140	378	449	360	44	46	12	91	87	0	641	1131	1076	72	75	39	83	80	0	0.587	0.382	0.348	0.422	3.568	0.304	0.683	156	606	903	1464	-0.769	334	569	405	1059	0
1	8	19	"iYOR265W"	"iYOR265W"	3600	17640	150	514	706	578	44	48	19	92	87	0	816	1095	983	72	76	42	81	78	0	0.632	0.647	0.621	0.715	3.267	0.576	0.759	156	588	1214	1685	-0.663	470	744	662	1023	0
1	9	19	"iYOR269W"	"iYOR269W"	3800	17640	150	551	590	408	45	49	21	93	88	0	612	822	657	72	81	63	82	76	0	0.937	0.727	0.691	0.836	3.146	0.634	0.749	156	622	1046	1295	-0.094	506	540	545	750	0
1	10	19	"iYOR287C"	"iYOR287C"	4020	17640	140	156	212	159	46	48	16	85	73	0	616	1349	1363	72	80	81	85	78	0	0.202	0.130	0.131	0.149	2.696	0.100	0.696	156	579	654	1443	-2.306	110	544	166	1277	0
1	11	19	"iYOR290C"	"iYOR290C"	4210	17630	140	269	305	214	46	47	11	94	89	0	1111	1679	1438	72	78	81	90	85	0	0.215	0.161	0.149	0.184	2.745	0.124	0.648	156	488	1262	1866	-2.220	223	1039	259	1607	0
1	12	19	"iYOR294W"	"iYOR294W"	4390	17630	140	179	235	178	46	48	15	89	82	0	635	1056	987	74	84	90	81	72	0	0.237	0.192	0.185	0.220	2.741	0.158	0.721	156	548	694	1171	-2.077	133	561	189	982	0
1	13	19	"iYOR311C"	"iYOR311C"	4600	17620	130	408	415	274	45	47	12	92	90	0	889	1010	742	74	76	33	86	84	0	0.445	0.395	0.393	0.435	3.003	0.342	0.736	120	540	1178	1306	-1.167	363	815	370	936	0
1	14	19	"iYOR315W"	"iYOR315W"	4790	17620	140	467	538	398	46	48	15	94	91	0	676	961	812	73	79	65	83	79	0	0.698	0.554	0.515	0.619	2.534	0.468	0.744	156	561	1024	1380	-0.518	421	603	492	888	0
1	15	19	"iYOR318C"	"iYOR318C"	4990	17620	150	698	764	508	47	53	46	94	88	0	1465	1702	1271	73	82	89	87	85	0	0.468	0.440	0.417	0.531	2.732	0.388	0.813	156	536	2043	2346	-1.096	651	1392	717	1629	0
1	16	19	"iYOR337W"	"iYOR337W"	5180	17610	140	282	328	223	46	47	12	92	89	0	639	966	833	71	72	26	86	83	0	0.415	0.315	0.294	0.380	2.838	0.250	0.717	156	516	804	1177	-1.267	236	568	282	895	0
1	17	19	"iYOR341W"	"iYOR341W"	5390	17600	130	1283	1343	987	46	51	24	92	90	0	1461	1802	1517	73	81	46	85	80	0	0.891	0.750	0.746	0.931	2.757	0.654	0.743	120	581	2625	3026	-0.166	1237	1388	1297	1729	0
1	18	19	"iYORWdelta24"	"iYORWdelta24"	5610	17600	140	176	182	99	46	51	23	87	73	0	457	588	461	74	81	44	81	76	0	0.339	0.265	0.270	0.305	3.066	0.207	0.725	156	643	513	650	-1.559	130	383	136	514	0
1	19	19	"iYPL030W"	"iYPL030W"	5800	17590	150	261	311	232	47	50	19	85	79	0	544	879	827	76	87	108	71	61	0	0.457	0.329	0.293	0.355	3.444	0.257	0.727	156	604	682	1067	-1.129	214	468	264	803	0
1	20	19	"iYPL026C"	"iYPL026C"	6000	17590	150	243	280	194	48	51	19	83	75	0	509	794	726	77	93	112	72	62	0	0.451	0.324	0.294	0.351	2.718	0.262	0.775	156	600	627	949	-1.148	195	432	232	717	0
1	21	19	"iYPL022W"	"iYPL022W"	6190	17590	140	1488	1564	1162	47	50	18	98	95	0	1235	1586	1362	74	87	136	80	75	0	1.241	1.003	0.947	1.168	2.403	0.901	0.814	156	702	2602	3029	0.312	1441	1161	1517	1512	0
1	1	20	"iYPL005W"	"iYPL005W"	2200	17880	150	2013	2274	1529	43	45	12	100	100	0	765	1068	764	67	67	26	96	96	0	2.822	2.229	2.059	2.350	2.085	2.264	0.801	156	960	2668	3232	1.497	1970	698	2231	1001	0
1	2	20	"iYPL001W"	"iYPL001W"	2400	17870	130	457	501	343	45	47	14	95	93	0	290	340	221	69	70	29	82	78	0	1.864	1.683	1.468	1.568	2.683	1.696	0.766	120	641	633	727	0.899	412	221	456	271	0
1	3	20	"itF(GAA)P1"	"itF(GAA)P1"	2600	17860	140	746	845	645	45	51	35	93	87	0	368	467	373	71	80	102	69	57	0	2.360	2.020	1.778	2.117	2.791	2.129	0.626	156	747	998	1196	1.239	701	297	800	396	0
1	4	20	"iYPR013C-1"	"iYPR013C-1"	2820	17860	150	189	242	173	45	50	35	78	66	0	1227	1718	1493	68	78	102	85	80	0	0.124	0.119	0.117	0.130	2.501	0.106	0.798	156	813	1303	1847	-3.009	144	1159	197	1650	0
1	5	20	"iYPR016C"	"iYPR016C"	3010	17850	130	195	198	114	45	48	15	83	77	0	450	487	346	67	73	50	82	76	0	0.392	0.364	0.343	0.359	2.728	0.300	0.680	120	600	533	573	-1.352	150	383	153	420	0
1	6	20	"iYPR020W"	"iYPR020W"	3200	17850	140	1432	1305	821	45	49	27	97	94	0	606	683	507	67	73	49	83	78	0	2.573	2.045	2.127	2.568	2.440	1.985	0.734	156	754	1926	1876	1.364	1387	539	1260	616	0
1	7	20	"iYPR035W"	"iYPR035W"	3400	17840	130	431	477	318	44	48	28	94	92	0	1374	1623	1320	70	77	95	90	83	0	0.297	0.279	0.274	0.349	2.538	0.230	0.751	120	640	1691	1986	-1.753	387	1304	433	1553	0
1	8	20	"iYPR042C"	"iYPR042C"	3610	17840	150	537	632	461	44	47	19	94	92	0	942	1498	1390	70	78	90	83	75	0	0.565	0.412	0.404	0.536	2.955	0.324	0.744	156	799	1365	2016	-0.823	493	872	588	1428	0
1	9	20	"iYPR047W"	"iYPR047W"	3820	17840	140	523	630	499	45	50	20	89	87	0	875	1559	1456	71	75	45	86	83	0	0.595	0.393	0.361	0.440	2.609	0.329	0.777	156	705	1282	2073	-0.750	478	804	585	1488	0
1	10	20	"iYCL001W-A"	"iYCL001W-A"	4000	17830	150	2217	3497	3196	45	52	40	95	91	0	798	1526	1543	70	73	52	85	80	0	2.984	2.371	2.383	2.715	2.342	2.380	0.787	156	732	2900	4908	1.577	2172	728	3452	1456	0
1	11	20	"iYCL007C"	"iYCL007C"	4210	17830	150	185	292	242	45	50	39	83	66	0	247	424	399	70	73	51	75	66	0	0.791	0.698	0.640	0.763	2.861	0.595	0.730	156	714	317	601	-0.338	140	177	247	354	0
1	12	20	"iYCL012W"	"iYCL012W"	4390	17820	150	2616	3773	3323	46	57	69	96	92	0	909	1349	1218	72	74	35	88	83	0	3.070	2.919	2.814	3.153	2.564	3.012	0.840	156	737	3407	5004	1.618	2570	837	3727	1277	0
1	13	20	"iYCR011C"	"iYCR011C"	4610	17820	140	389	454	334	46	57	68	85	73	0	615	827	654	74	77	35	96	89	0	0.634	0.542	0.531	0.555	2.439	0.466	0.704	156	768	884	1161	-0.657	343	541	408	753	0
1	14	20	"iYCRCdelta6-A"	"iYCRCdelta6-A"	4800	17810	120	105	108	45	46	52	45	61	23	0	276	258	154	73	102	537	0	0	0	0.291	0.335	0.309	0.345	2.621	0.265	0.629	120	573	262	247	-1.783	59	203	62	185	0
1	15	20	"iYHR210C-A"	"iYHR210C-A"	5020	17820	140	864	1182	904	46	52	47	95	91	0	1199	1658	1358	74	99	481	72	52	0	0.727	0.717	0.718	0.844	2.268	0.577	0.706	156	722	1943	2720	-0.460	818	1125	1136	1584	0
1	16	20	"iYHRCdelta14-C"	"iYHRCdelta14-C"	5200	17780	140	754	968	835	45	50	42	94	85	0	965	1202	992	72	75	58	89	86	0	0.794	0.817	0.813	0.801	2.191	0.807	0.844	156	623	1602	2053	-0.333	709	893	923	1130	0
1	17	20	"iYHRCdelta16-B"	"iYHRCdelta16-B"	5400	17790	120	121	140	75	47	53	38	70	48	0	292	305	185	72	80	54	78	69	0	0.336	0.399	0.394	0.389	2.493	0.352	0.681	120	620	294	326	-1.572	74	220	93	233	0
1	18	20	"iYLR157C-A"	"iYLR157C-A"	5620	17790	120	70	76	32	46	48	16	59	33	0	149	141	75	72	74	38	65	50	0	0.312	0.435	0.357	0.328	2.438	0.303	0.381	120	604	101	99	-1.682	24	77	30	69	0
1	19	20	"tE(UUC)C"	"tE(UUC)C"	5810	17790	120	93	103	48	46	49	18	80	61	0	190	200	111	73	75	40	75	63	0	0.402	0.449	0.381	0.407	2.963	0.356	0.467	120	576	164	184	-1.316	47	117	57	127	0
1	20	20	"tQ(UUG)L"	"tQ(UUG)L"	6010	17780	140	124	151	92	47	51	22	82	64	0	231	311	233	74	78	46	74	63	0	0.490	0.439	0.429	0.468	2.698	0.359	0.676	156	692	234	341	-1.028	77	157	104	237	0
1	21	20	"YHRCTy1-1B"	"YHRCTy1-1B"	6210	17780	150	8645	11800	10243	48	193	1457	83	72	0	10065	12707	10831	75	224	1524	83	74	0	0.861	0.930	0.926	0.936	2.284	0.937	0.850	156	927	18587	24384	-0.217	8597	9990	11752	12632	0
2	1	1	"VPS8"	"YAL002W"	6660	14020	130	4606	5564	4516	47	102	393	89	83	0	2203	3834	3435	65	115	365	79	70	0	2.132	1.464	1.355	2.049	3.144	1.412	0.854	120	700	6697	9286	1.092	4559	2138	5517	3769	0
2	2	1	"MTW1"	"YAL034W-A"	6840	14020	130	7370	6459	4225	49	298	1093	85	72	0	4144	4175	3143	69	290	938	74	58	0	1.797	1.561	1.438	1.884	2.125	1.446	0.898	120	662	11396	10516	0.845	7321	4075	6410	4106	0
2	3	1	"YAL065C-A"	"YAL065C-A"	7050	14020	120	1668	1762	1497	49	290	1100	52	46	0	1342	2155	1972	70	294	946	57	43	0	1.273	0.822	0.770	0.895	2.637	0.864	0.819	120	577	2891	3798	0.348	1619	1272	1713	2085	0
2	4	1	"YAL004W"	"YAL004W"	7220	14010	130	1332	1619	1352	50	100	197	75	64	0	2336	4052	3749	70	197	491	69	60	0	0.566	0.394	0.408	0.534	2.554	0.369	0.935	120	666	3548	5551	-0.822	1282	2266	1569	3982	0
2	5	1	"FUN12"	"YAL035W"	7440	14010	120	1912	2453	2220	51	94	165	87	80	0	1977	4876	4996	72	200	473	78	66	0	0.977	0.500	0.490	0.637	2.470	0.448	0.882	120	622	3766	7206	-0.034	1861	1905	2402	4804	0
2	6	1	"SEO1"	"YAL067C"	7630	14010	130	1230	1555	1332	50	63	49	95	90	0	2153	4102	4023	71	119	145	85	80	0	0.567	0.373	0.390	0.506	2.320	0.336	0.909	120	612	3262	5536	-0.819	1180	2082	1505	4031	0
2	7	1	"ERP2"	"YAL007C"	7820	14000	140	1888	3233	3050	49	122	375	75	62	0	1193	3016	3081	70	161	356	75	57	0	1.638	1.081	0.994	1.177	2.390	1.034	0.854	156	778	2962	6130	0.712	1839	1123	3184	2946	0
2	8	1	"YAL037W"	"YAL037W"	8070	13990	140	857	1449	1363	51	144	421	60	49	0	1606	3192	3065	70	188	446	71	59	0	0.525	0.448	0.429	0.528	2.702	0.435	0.826	156	815	2342	4520	-0.930	806	1536	1398	3122	0
2	9	1	"YAL069W"	"YAL069W"	8270	13990	140	9244	13603	11157	51	228	1150	88	81	0	10320	15285	12428	69	363	1803	87	76	0	0.897	0.891	0.864	0.936	2.527	0.881	0.911	156	688	19444	28768	-0.157	9193	10251	13552	15216	0
2	10	1	"SPO7"	"YAL009W"	8460	13980	140	1859	3356	3197	51	207	1142	58	45	0	1762	3551	3511	71	335	1795	48	37	0	1.069	0.950	0.903	1.188	3.272	0.809	0.881	156	674	3499	6785	0.097	1808	1691	3305	3480	0
2	11	1	"CYC3"	"YAL039C"	8640	13970	140	607	895	780	50	69	83	85	72	0	2125	4127	3983	70	144	270	85	80	0	0.271	0.208	0.190	0.234	2.633	0.184	0.807	156	739	2612	4902	-1.883	557	2055	845	4057	0
2	12	1	"YAR002W"	"YAR002W"	8850	13970	130	5509	6781	5485	51	106	254	93	87	0	2907	5101	4701	73	167	308	82	75	0	1.926	1.339	1.265	1.691	2.609	1.257	0.903	120	676	8292	11758	0.946	5458	2834	6730	5028	0
2	13	1	"CNS1"	"YBR155W"	9050	13970	140	1278	2559	2566	51	106	251	78	65	0	1583	4237	4401	71	162	374	77	64	0	0.812	0.602	0.639	0.767	3.029	0.570	0.842	156	816	2739	6674	-0.301	1227	1512	2508	4166	0
2	14	1	"PCH2"	"YBR186W"	9280	13960	130	138	249	282	50	68	113	40	24	0	551	1534	2285	69	116	262	60	45	0	0.183	0.136	0.129	0.170	3.210	0.121	0.725	120	688	570	1664	-2.453	88	482	199	1465	0
2	15	1	"PYC2"	"YBR218C"	9440	13950	110	519	502	369	51	72	94	71	66	0	1724	1644	1312	72	158	395	72	63	0	0.283	0.287	0.281	0.291	2.656	0.253	0.828	80	483	2120	2023	-1.820	468	1652	451	1572	0
2	16	1	"ICS2"	"YBR157C"	9640	13950	130	249	379	284	51	79	108	64	49	0	1642	2608	2375	72	272	848	57	49	0	0.126	0.129	0.123	0.139	1.936	0.113	0.849	120	706	1768	2864	-2.987	198	1570	328	2536	0
2	17	1	"NTC20"	"YBR188C"	9830	13950	130	1884	2128	1660	54	99	141	89	76	0	3101	3427	2886	75	267	810	65	56	0	0.605	0.619	0.617	0.706	2.194	0.516	0.785	120	697	4856	5426	-0.726	1830	3026	2074	3352	0
2	18	1	"YBR220C"	"YBR220C"	10050	13950	130	571	552	417	53	90	124	69	60	0	3346	4600	4221	76	157	231	79	73	0	0.158	0.110	0.112	0.145	2.488	0.095	0.763	120	679	3788	5023	-2.658	518	3270	499	4524	0
2	19	1	"YBR159W"	"YBR159W"	10240	13940	130	1033	1026	708	52	78	141	79	74	0	4259	4270	3371	72	226	782	73	64	0	0.234	0.232	0.221	0.285	2.917	0.207	0.889	120	703	5168	5172	-2.094	981	4187	974	4198	0
2	20	1	"YBR190W"	"YBR190W"	10460	13930	120	451	511	371	53	82	146	68	55	0	769	1201	1061	73	229	808	47	39	0	0.572	0.406	0.396	0.436	2.559	0.298	0.759	120	654	1094	1586	-0.806	398	696	458	1128	0
2	21	1	"FAT2"	"YBR222C"	10670	13930	120	427	432	308	52	60	36	83	71	0	1715	2379	2175	71	114	237	75	67	0	0.228	0.165	0.165	0.190	2.173	0.141	0.856	120	692	2019	2688	-2.132	375	1644	380	2308	0
2	1	2	"YBR161W"	"YBR161W"	6660	14220	140	1321	1534	1245	49	95	311	70	62	0	3222	5106	4391	68	176	540	80	67	0	0.403	0.295	0.282	0.313	2.360	0.272	0.878	156	736	4426	6523	-1.310	1272	3154	1485	5038	0
2	2	2	"RIM2"	"YBR192W"	6870	14210	120	2863	2972	2101	51	176	504	81	72	0	5564	4556	3453	73	289	675	77	65	0	0.512	0.652	0.627	0.823	2.621	0.592	0.790	120	545	8303	7404	-0.965	2812	5491	2921	4483	0
2	3	2	"YBR224W"	"YBR224W"	7070	14210	130	665	584	332	50	94	134	84	71	0	5535	4465	3328	73	228	537	81	72	0	0.113	0.122	0.123	0.159	2.380	0.104	0.760	120	590	6077	4926	-3.151	615	5462	534	4392	0
2	4	2	"GPM2"	"YDL021W"	7250	14210	120	2344	2039	1510	50	78	86	90	81	0	3231	2876	2218	72	189	506	70	64	0	0.726	0.709	0.666	0.829	2.510	0.636	0.763	120	547	5453	4793	-0.462	2294	3159	1989	2804	0
2	5	2	"YDL053C"	"YDL053C"	7440	14200	120	725	650	362	52	83	108	82	76	0	4390	3566	2463	73	207	620	75	68	0	0.156	0.171	0.162	0.201	2.011	0.144	0.806	120	552	4990	4091	-2.681	673	4317	598	3493	0
2	6	2	"YDL085W"	"YDL085W"	7650	14190	120	813	695	441	53	75	97	80	71	0	4921	4164	2810	76	222	641	79	73	0	0.157	0.157	0.149	0.165	2.178	0.146	0.846	120	522	5605	4730	-2.672	760	4845	642	4088	0
2	7	2	"YDL023C"	"YDL023C"	7850	14190	140	936	813	592	54	131	382	61	53	0	2367	3227	2829	76	215	411	71	63	0	0.385	0.241	0.226	0.256	2.331	0.208	0.848	156	656	3173	3910	-1.377	882	2291	759	3151	0
2	8	2	"PSA1"	"YDL055C"	8070	14190	120	566	486	274	52	70	69	80	76	0	1243	982	711	72	152	289	65	58	0	0.439	0.477	0.432	0.531	2.825	0.384	0.761	120	526	1685	1344	-1.188	514	1171	434	910	0
2	9	2	"LUC7"	"YDL087C"	8250	14180	120	1660	1298	738	55	111	373	75	70	0	8311	6467	3972	75	248	751	79	76	0	0.195	0.194	0.189	0.214	2.092	0.182	0.866	120	516	9841	7635	-2.359	1605	8236	1243	6392	0
2	10	2	"YDL025C"	"YDL025C"	8450	14170	130	1177	995	583	56	164	524	71	55	0	5159	4558	3039	78	399	1019	77	71	0	0.221	0.210	0.202	0.239	2.600	0.187	0.842	120	613	6202	5419	-2.180	1121	5081	939	4480	0
2	11	2	"YDL057W"	"YDL057W"	8660	14170	120	577	487	307	54	84	89	75	66	0	3588	2908	2003	76	245	479	75	69	0	0.149	0.153	0.149	0.164	2.498	0.139	0.824	120	591	4035	3265	-2.747	523	3512	433	2832	0
2	12	2	"YDL089W"	"YDL089W"	8870	14170	120	234	226	120	53	69	70	74	62	0	519	503	417	73	131	247	61	42	0	0.406	0.402	0.390	0.436	2.271	0.212	0.586	120	560	627	603	-1.301	181	446	173	430	0
2	13	2	"YDL027C"	"YDL027C"	9060	14160	130	1218	960	565	54	98	165	80	74	0	7377	5475	3798	74	354	1140	71	66	0	0.159	0.168	0.156	0.211	2.843	0.153	0.903	120	579	8467	6307	-2.649	1164	7303	906	5401	0
2	14	2	"RAD59"	"YDL059C"	9270	14160	120	794	668	445	53	97	167	68	63	0	3568	3946	3185	72	413	1201	62	57	0	0.212	0.159	0.149	0.175	2.322	0.137	0.870	120	558	4237	4489	-2.238	741	3496	615	3874	0
2	15	2	"YDL091C"	"YDL091C"	9460	14150	130	3536	2890	2052	54	91	123	83	80	0	5681	4908	3961	75	220	479	70	65	0	0.621	0.587	0.568	0.697	2.562	0.528	0.881	120	650	9088	7669	-0.687	3482	5606	2836	4833	0
2	16	2	"RPA14"	"YDR156W"	9680	14150	120	99	157	123	53	84	118	30	18	0	333	899	1042	74	180	372	42	34	0	0.178	0.126	0.122	0.142	2.729	0.134	0.653	120	557	305	929	-2.493	46	259	104	825	0
2	17	2	"YDR187C"	"YDR187C"	9860	14150	130	308	396	334	52	69	66	70	63	0	930	1980	1918	76	116	160	85	75	0	0.300	0.181	0.164	0.198	2.379	0.151	0.706	120	580	1110	2248	-1.738	256	854	344	1904	0
2	18	2	"YDR219C"	"YDR219C"	10070	14130	130	115	215	243	55	68	53	50	36	0	184	424	498	78	118	149	44	37	0	0.566	0.462	0.414	0.436	2.694	0.395	0.664	120	574	166	506	-0.821	60	106	160	346	0
2	19	2	"HOM2"	"YDR158W"	10270	14140	120	5685	5819	4790	54	78	74	97	94	0	9457	10370	8881	75	138	210	89	85	0	0.600	0.560	0.539	0.639	2.692	0.538	0.921	120	547	15013	16060	-0.737	5631	9382	5765	10295	0
2	20	2	"SLY1"	"YDR189W"	10460	14130	130	2244	1929	1106	55	90	85	100	95	0	5018	4531	2805	77	169	245	95	90	0	0.443	0.421	0.411	0.466	1.995	0.396	0.896	120	613	7130	6328	-1.175	2189	4941	1874	4454	0
2	21	2	"YDR221W"	"YDR221W"	10670	14130	130	185	234	188	53	68	53	67	54	0	1277	2172	2398	75	121	159	83	70	0	0.110	0.086	0.085	0.096	2.168	0.077	0.796	120	712	1334	2278	-3.187	132	1202	181	2097	0
2	1	3	"SSY1"	"YDR160W"	6680	14420	140	1247	1672	1471	46	59	60	86	82	0	2204	4257	4217	69	111	254	76	68	0	0.563	0.388	0.392	0.502	2.699	0.342	0.845	156	749	3336	5814	-0.830	1201	2135	1626	4188	0
2	2	3	"HST4"	"YDR191W"	6880	14420	140	570	1193	1208	51	73	63	80	69	0	1074	2501	2687	75	136	165	71	60	0	0.520	0.471	0.442	0.488	3.016	0.438	0.872	156	704	1518	3568	-0.945	519	999	1142	2426	0
2	3	3	"YDR223W"	"YDR223W"	7100	14420	110	154	218	197	49	55	23	73	68	0	438	694	733	73	94	79	70	62	0	0.288	0.272	0.269	0.330	2.680	0.253	0.869	80	547	470	790	-1.798	105	365	169	621	0
2	4	3	"NBP2"	"YDR162C"	7310	14410	110	166	396	441	48	52	21	91	76	0	263	764	1154	72	81	57	82	70	0	0.618	0.503	0.479	0.552	2.761	0.351	0.657	80	518	309	1040	-0.695	118	191	348	692	0
2	5	3	"YDR193W"	"YDR193W"	7490	14400	120	635	653	507	50	56	25	86	81	0	1532	2058	1869	71	95	105	81	74	0	0.400	0.303	0.278	0.311	2.986	0.262	0.817	120	545	2046	2590	-1.320	585	1461	603	1987	0
2	6	3	"HTA1"	"YDR225W"	7680	14390	130	1827	1686	1256	51	68	57	90	85	0	3384	3955	3429	74	134	205	84	71	0	0.537	0.421	0.396	0.556	2.977	0.377	0.888	120	574	5086	5516	-0.898	1776	3310	1635	3881	0
2	7	3	"YDR539W"	"YDR539W"	7860	14390	120	618	925	843	52	76	71	79	73	0	1119	2283	2419	76	160	272	69	60	0	0.543	0.396	0.387	0.463	2.544	0.339	0.850	120	538	1609	3080	-0.882	566	1043	873	2207	0
2	8	3	"YEL025C"	"YEL025C"	8090	14390	120	761	1020	1009	52	63	46	87	80	0	1481	2660	2965	75	116	198	72	66	0	0.504	0.374	0.348	0.450	2.770	0.328	0.827	120	614	2115	3553	-0.988	709	1406	968	2585	0
2	9	3	"YEL057C"	"YEL057C"	8300	14390	120	1322	1221	795	53	66	46	96	92	0	3273	3616	2899	76	127	148	91	80	0	0.397	0.330	0.329	0.459	2.648	0.284	0.856	120	594	4466	4708	-1.333	1269	3197	1168	3540	0
2	10	3	"YDR541C"	"YDR541C"	8510	14390	120	520	642	607	53	69	56	76	65	0	1338	1936	1981	76	173	434	62	55	0	0.370	0.317	0.325	0.354	2.760	0.290	0.842	120	578	1729	2449	-1.434	467	1262	589	1860	0
2	11	3	"CUP5"	"YEL027W"	8700	14380	120	1343	1615	1291	53	67	50	92	88	0	1761	2437	2255	75	117	214	75	65	0	0.765	0.661	0.681	0.917	2.546	0.589	0.841	120	535	2976	3924	-0.386	1290	1686	1562	2362	0
2	12	3	"SOM1"	"YEL059C-A"	8890	14370	130	611	615	430	53	71	55	80	75	0	2143	2242	1817	75	130	148	82	74	0	0.270	0.259	0.248	0.269	2.483	0.226	0.805	120	566	2626	2729	-1.890	558	2068	562	2167	0
2	13	3	"YDR543C"	"YDR543C"	9080	14360	130	151	244	210	52	69	97	50	40	0	298	499	548	73	162	526	31	10	0	0.440	0.451	0.420	0.484	2.207	0.361	0.806	120	581	324	618	-1.184	99	225	192	426	0
2	14	3	"YEL029C"	"YEL029C"	9280	14360	130	1303	1368	1137	52	70	58	85	80	0	1884	2075	1808	73	120	142	75	70	0	0.691	0.657	0.624	0.685	2.490	0.622	0.872	120	630	3062	3318	-0.534	1251	1811	1316	2002	0
2	15	3	"PRB1"	"YEL060C"	9490	14350	130	140	143	71	54	72	58	60	35	0	392	398	275	76	114	110	70	57	0	0.272	0.276	0.276	0.291	2.612	0.278	0.558	120	646	402	411	-1.878	86	316	89	322	0
2	16	3	"YRF1-1"	"YDR545W"	9700	14350	130	984	2394	3297	53	59	25	96	94	0	1284	3662	5270	74	91	66	95	91	0	0.769	0.652	0.671	0.746	2.348	0.624	0.950	120	592	2141	5929	-0.378	931	1210	2341	3588	0
2	17	3	"SPF1"	"YEL031W"	9890	14340	130	206	357	385	51	60	40	60	52	0	328	1008	1339	72	98	130	57	49	0	0.605	0.327	0.321	0.370	2.207	0.276	0.844	120	583	411	1242	-0.724	155	256	306	936	0
2	18	3	"NPR2"	"YEL062W"	10090	14330	140	787	1757	2238	53	66	55	78	71	0	859	2663	3448	75	113	166	67	58	0	0.936	0.658	0.628	0.761	2.689	0.645	0.952	156	698	1518	4292	-0.095	734	784	1704	2588	0
2	19	3	"PES4"	"YFR023W"	10300	14340	130	2814	3142	2631	55	75	63	87	85	0	2806	4168	3907	74	119	172	76	72	0	1.010	0.754	0.722	0.977	3.128	0.699	0.898	120	599	5491	7181	0.014	2759	2732	3087	4094	0
2	20	3	"HXK1"	"YFR053C"	10490	14330	130	1604	1985	1764	56	86	82	86	77	0	2645	4729	4804	78	156	247	70	65	0	0.603	0.415	0.426	0.540	2.853	0.377	0.934	120	619	4115	6580	-0.730	1548	2567	1929	4651	0
2	21	3	"SCW11"	"YGL028C"	10690	14330	120	2941	3262	2652	54	77	88	95	91	0	3756	5098	4487	78	153	370	85	80	0	0.785	0.639	0.621	0.728	2.203	0.601	0.926	120	625	6565	8228	-0.349	2887	3678	3208	5020	0
2	1	4	"YFR024C-A"	"YFR024C-A"	6700	14610	100	143	357	428	47	50	15	83	78	0	217	646	906	70	80	134	51	36	0	0.653	0.538	0.516	0.500	2.479	0.464	0.862	80	462	243	886	-0.615	96	147	310	576	0
2	2	4	"YFR055W"	"YFR055W"	6890	14610	120	1290	1361	966	51	63	40	90	89	0	4096	4493	3507	74	140	217	85	83	0	0.308	0.296	0.281	0.323	2.908	0.256	0.785	120	577	5261	5729	-1.699	1239	4022	1310	4419	0
2	3	4	"RPL30"	"YGL030W"	7100	14610	130	1627	1629	1268	51	76	60	89	85	0	1981	2301	1844	76	148	183	82	75	0	0.827	0.709	0.646	0.678	2.811	0.655	0.739	120	667	3481	3803	-0.274	1576	1905	1578	2225	0
2	4	4	"YFR026C"	"YFR026C"	7320	14610	130	1072	1193	901	50	76	68	85	75	0	2324	3458	3156	76	138	191	82	70	0	0.455	0.338	0.340	0.433	2.483	0.289	0.822	120	602	3270	4525	-1.137	1022	2248	1143	3382	0
2	5	4	"YFR057W"	"YFR057W"	7490	14600	120	85	224	360	48	61	50	42	32	0	156	632	1125	71	113	187	40	32	0	0.435	0.314	0.334	0.356	2.646	0.283	0.798	120	519	122	737	-1.200	37	85	176	561	0
2	6	4	"AGA2"	"YGL032C"	7680	14600	130	1399	1316	804	50	86	124	85	79	0	3627	3195	2177	73	173	331	83	80	0	0.380	0.406	0.397	0.450	2.181	0.364	0.835	120	620	4903	4388	-1.398	1349	3554	1266	3122	0
2	7	4	"CDC14"	"YFR028C"	7890	14590	140	415	1007	1019	54	93	118	69	57	0	1104	3269	3651	78	199	329	65	57	0	0.352	0.299	0.289	0.359	2.842	0.273	0.884	156	771	1387	4144	-1.507	361	1026	953	3191	0
2	8	4	"ERP6"	"YGL002W"	8110	14590	130	2544	2704	2078	51	80	93	89	86	0	2627	3816	3294	75	161	248	80	73	0	0.977	0.709	0.696	0.977	3.136	0.640	0.793	120	598	5045	6394	-0.034	2493	2552	2653	3741	0
2	9	4	"YGL034C"	"YGL034C"	8290	14580	130	199	239	156	51	78	95	65	42	0	538	742	625	75	137	208	74	51	0	0.320	0.282	0.262	0.304	2.267	0.291	0.762	120	565	611	855	-1.645	148	463	188	667	0
2	10	4	"RPL11B"	"YGR085C"	8500	14580	130	1577	1555	1135	53	77	79	88	84	0	4157	4660	3800	76	182	338	81	75	0	0.373	0.328	0.305	0.370	2.570	0.285	0.814	120	600	5605	6086	-1.421	1524	4081	1502	4584	0
2	11	4	"YGR117C"	"YGR117C"	8690	14570	130	2351	3415	3014	56	95	97	90	84	0	3016	4086	3673	78	202	350	73	65	0	0.781	0.838	0.861	0.933	2.690	0.827	0.880	120	558	5233	7367	-0.356	2295	2938	3359	4008	0
2	12	4	"YGR149W"	"YGR149W"	8890	14570	140	1681	2427	2341	54	86	95	80	75	0	1610	3408	3498	78	138	156	76	68	0	1.062	0.713	0.687	0.805	2.325	0.670	0.877	156	634	3159	5703	0.087	1627	1532	2373	3330	0
2	13	4	"PDC6"	"YGR087C"	9090	14560	140	241	436	392	51	69	77	64	51	0	1186	2834	2992	78	130	173	71	64	0	0.171	0.140	0.153	0.196	3.102	0.128	0.859	156	667	1298	3141	-2.544	190	1108	385	2756	0
2	14	4	"NUP57"	"YGR119C"	9290	14560	120	1574	1777	1457	52	65	44	92	84	0	3562	4699	4169	76	121	145	86	82	0	0.437	0.373	0.356	0.405	2.346	0.336	0.813	120	561	5008	6348	-1.196	1522	3486	1725	4623	0
2	15	4	"YGR151C"	"YGR151C"	9500	14560	150	797	722	506	55	87	129	75	67	0	2475	2266	1721	77	181	393	73	68	0	0.309	0.305	0.290	0.315	2.094	0.287	0.874	156	718	3140	2856	-1.692	742	2398	667	2189	0
2	16	4	"YGR089W"	"YGR089W"	9690	14540	130	448	1027	1187	53	85	142	63	52	0	1163	3763	4588	76	177	434	63	54	0	0.363	0.264	0.269	0.360	3.270	0.259	0.905	120	580	1482	4661	-1.460	395	1087	974	3687	0
2	17	4	"MEP1"	"YGR121C"	9890	14550	120	911	1221	1049	53	68	59	87	83	0	3467	5524	5685	75	124	173	87	82	0	0.253	0.214	0.217	0.279	2.272	0.184	0.863	120	544	4250	6617	-1.983	858	3392	1168	5449	0
2	18	4	"YGR153W"	"YGR153W"	10080	14540	130	815	1172	961	55	81	82	85	74	0	3162	4498	4080	77	199	288	79	70	0	0.246	0.253	0.249	0.310	2.878	0.239	0.933	120	662	3845	5538	-2.021	760	3085	1117	4421	0
2	19	4	"PRP31"	"YGR091W"	10330	14540	120	1030	1511	1229	54	86	93	90	85	0	2125	3391	3354	77	198	298	79	75	0	0.477	0.440	0.410	0.568	2.705	0.366	0.834	120	549	3024	4771	-1.069	976	2048	1457	3314	0
2	20	4	"PPT1"	"YGR123C"	10490	14530	110	1276	1338	958	56	108	236	78	67	0	4221	4143	3563	78	251	747	65	58	0	0.294	0.315	0.308	0.443	2.819	0.284	0.886	80	466	5363	5347	-1.764	1220	4143	1282	4065	0
2	21	4	"CYS4"	"YGR155W"	10700	14530	130	995	1440	1198	55	98	190	78	64	0	2539	4736	4593	78	232	612	66	55	0	0.382	0.297	0.292	0.428	2.688	0.267	0.916	120	739	3401	6043	-1.389	940	2461	1385	4658	0
2	1	5	"SET1"	"YHR119W"	6710	14820	120	992	1560	1604	49	56	31	93	89	0	1162	2199	2509	70	90	133	75	67	0	0.864	0.710	0.745	0.864	2.683	0.643	0.851	120	678	2035	3640	-0.212	943	1092	1511	2129	0
2	2	5	"YHR149C"	"YHR149C"	6910	14820	110	260	554	575	51	63	36	81	70	0	628	1255	1381	75	101	93	71	63	0	0.378	0.426	0.405	0.430	2.748	0.409	0.941	80	511	762	1683	-1.404	209	553	503	1180	0
2	3	5	"YHR181W"	"YHR181W"	7110	14810	120	506	553	404	51	62	40	85	80	0	1280	1479	1151	75	101	103	82	80	0	0.378	0.358	0.327	0.358	2.161	0.335	0.869	120	564	1660	1906	-1.405	455	1205	502	1404	0
2	4	5	"YHR121W"	"YHR121W"	7310	14800	120	266	330	285	52	62	39	75	65	0	684	1751	2063	79	109	110	70	61	0	0.354	0.166	0.178	0.252	3.006	0.139	0.881	120	590	819	1950	-1.499	214	605	278	1672	0
2	5	5	"YHR151C"	"YHR151C"	7520	14800	110	165	309	325	49	53	21	78	70	0	682	1396	1662	75	91	59	78	73	0	0.191	0.197	0.191	0.197	2.444	0.188	0.916	80	518	723	1581	-2.388	116	607	260	1321	0
2	6	5	"GND1"	"YHR183W"	7700	14790	100	476	491	324	49	56	30	87	85	0	898	914	728	75	93	109	76	68	0	0.519	0.527	0.474	0.553	2.215	0.460	0.854	80	480	1250	1281	-0.947	427	823	442	839	0
2	7	5	"EPT1"	"YHR123W"	7930	14780	90	221	410	384	51	54	14	88	86	0	674	1550	1724	76	84	41	75	75	0	0.284	0.244	0.243	0.261	2.974	0.222	0.923	52	382	768	1833	-1.815	170	598	359	1474	0
2	8	5	"SPO16"	"YHR153C"	8120	14790	120	348	626	607	50	58	34	83	75	0	894	2050	2459	74	106	161	69	59	0	0.363	0.291	0.295	0.386	2.936	0.244	0.849	120	532	1118	2552	-1.460	298	820	576	1976	0
2	9	5	"ADY1"	"YHR185C"	8310	14780	140	78	168	238	51	63	58	26	17	0	141	355	609	74	105	130	26	17	0	0.403	0.416	0.417	0.419	2.943	0.365	0.840	156	647	94	398	-1.311	27	67	117	281	0
2	10	5	"YHR125W"	"YHR125W"	8520	14780	130	680	923	776	52	65	48	87	79	0	3053	4983	4848	74	141	215	78	72	0	0.211	0.177	0.186	0.262	2.953	0.162	0.890	120	613	3607	5780	-2.246	628	2979	871	4909	0
2	11	5	"YHR155W"	"YHR155W"	8720	14770	120	249	640	849	54	68	49	75	60	0	487	2293	3629	76	140	176	69	56	0	0.474	0.264	0.295	0.356	3.182	0.227	0.872	120	581	606	2803	-1.076	195	411	586	2217	0
2	12	5	"IKI1"	"YHR187W"	8910	14760	110	123	187	170	52	59	30	63	56	0	499	1016	1175	77	103	84	78	75	0	0.168	0.144	0.138	0.130	2.394	0.125	0.729	80	508	493	1074	-2.571	71	422	135	939	0
2	13	5	"YHC3"	"YJL059W"	9110	14760	100	1144	1760	1636	52	66	54	88	86	0	1703	2765	2791	80	125	196	76	68	0	0.673	0.636	0.670	0.790	2.811	0.590	0.903	80	477	2715	4393	-0.572	1092	1623	1708	2685	0
2	14	5	"YJL091C"	"YJL091C"	9300	14760	110	241	521	536	54	69	51	77	67	0	461	1283	1676	79	127	205	58	47	0	0.490	0.388	0.463	0.521	2.580	0.311	0.875	80	540	569	1671	-1.031	187	382	467	1204	0
2	15	5	"YJL123C"	"YJL123C"	9510	14750	130	1149	1652	1444	55	72	66	84	80	0	4895	6684	6429	78	153	258	75	70	0	0.227	0.242	0.243	0.333	2.877	0.224	0.917	120	597	5911	8203	-2.139	1094	4817	1597	6606	0
2	16	5	"NUP82"	"YJL061W"	9690	14750	130	662	1243	1332	55	77	82	75	67	0	1898	3346	3622	78	164	268	72	65	0	0.334	0.364	0.355	0.406	2.443	0.345	0.874	120	641	2427	4456	-1.584	607	1820	1188	3268	0
2	17	5	"TOK1"	"YJL093C"	9910	14740	130	968	1272	1077	54	68	49	88	81	0	3595	5410	5250	78	132	152	85	77	0	0.260	0.228	0.227	0.327	3.171	0.205	0.897	120	625	4431	6550	-1.944	914	3517	1218	5332	0
2	18	5	"GCD14"	"YJL125C"	10110	14740	130	1801	1766	1407	54	88	105	86	77	0	4710	5625	4755	77	219	443	78	70	0	0.377	0.309	0.296	0.350	2.175	0.291	0.885	120	604	6380	7260	-1.407	1747	4633	1712	5548	0
2	19	5	"MRPL8"	"YJL063C"	10300	14730	140	243	364	297	55	91	104	58	49	0	1460	1982	1852	79	228	443	63	55	0	0.136	0.162	0.158	0.180	2.197	0.152	0.842	156	651	1569	2212	-2.877	188	1381	309	1903	0
2	20	5	"BCK1"	"YJL095W"	10490	14730	120	941	2285	2840	54	68	53	85	82	0	1110	3106	3815	78	130	307	66	55	0	0.859	0.737	0.746	0.775	2.130	0.726	0.907	120	566	1919	5259	-0.218	887	1032	2231	3028	0
2	21	5	"SPT10"	"YJL127C"	10710	14720	100	240	429	431	54	61	30	83	80	0	698	1338	1551	78	96	87	75	71	0	0.300	0.298	0.343	0.356	2.418	0.260	0.871	80	502	806	1635	-1.737	186	620	375	1260	0
2	1	6	"YJL065C"	"YJL065C"	6740	15020	120	403	687	634	47	56	39	80	70	0	971	2102	2166	70	94	119	77	66	0	0.395	0.315	0.295	0.318	2.466	0.275	0.809	120	583	1257	2672	-1.340	356	901	640	2032	0
2	2	6	"YJL097W"	"YJL097W"	6920	15020	140	535	910	842	51	73	65	78	69	0	813	2263	2347	75	139	179	70	60	0	0.656	0.393	0.375	0.465	2.793	0.354	0.883	156	657	1222	3047	-0.609	484	738	859	2188	0
2	3	6	"TRK1"	"YJL129C"	7110	15000	130	478	1206	1411	52	76	71	73	70	0	1523	3584	4226	75	133	173	72	65	0	0.294	0.329	0.320	0.350	2.738	0.320	0.923	120	581	1874	4663	-1.765	426	1448	1154	3509	0
2	4	6	"OAR1"	"YKL055C"	7320	15010	120	730	979	872	51	66	50	85	77	0	1074	2356	2443	76	111	123	75	69	0	0.680	0.407	0.395	0.544	3.393	0.338	0.757	120	588	1677	3208	-0.556	679	998	928	2280	0
2	5	6	"CYT2"	"YKL087C"	7520	15000	120	341	715	817	51	64	42	80	72	0	1097	2293	2780	77	117	113	75	69	0	0.284	0.300	0.277	0.319	2.980	0.275	0.884	120	577	1310	2880	-1.814	290	1020	664	2216	0
2	6	6	"YKL118W"	"YKL118W"	7720	15000	120	1237	1118	759	50	97	251	79	68	0	1565	1511	1064	74	163	375	73	65	0	0.796	0.743	0.698	0.774	2.431	0.713	0.751	120	525	2678	2505	-0.329	1187	1491	1068	1437	0
2	7	6	"NUP120"	"YKL057C"	7910	14990	140	309	825	1118	52	91	222	55	35	0	478	1277	1800	76	155	359	51	37	0	0.639	0.644	0.597	0.632	2.500	0.619	0.936	156	690	659	1974	-0.645	257	402	773	1201	0
2	8	6	"MIF2"	"YKL089W"	8100	14980	130	271	727	851	52	61	33	75	64	0	687	3298	4673	77	113	150	67	57	0	0.359	0.210	0.199	0.270	3.145	0.177	0.882	120	545	829	3896	-1.478	219	610	675	3221	0
2	9	6	"OAC1"	"YKL120W"	8310	14980	140	105	287	420	51	58	28	66	49	0	197	616	1005	75	106	139	46	30	0	0.443	0.436	0.437	0.490	2.566	0.395	0.864	156	630	176	777	-1.176	54	122	236	541	0
2	10	6	"YKL059C"	"YKL059C"	8520	14980	120	543	1703	2051	51	58	23	96	89	0	859	2778	3533	75	89	61	87	78	0	0.628	0.611	0.639	0.723	2.202	0.576	0.906	120	592	1276	4355	-0.672	492	784	1652	2703	0
2	11	6	"YKL091C"	"YKL091C"	8740	14980	120	130	461	673	51	59	28	79	61	0	317	1119	1776	76	91	67	75	65	0	0.328	0.393	0.336	0.370	2.761	0.358	0.846	120	589	320	1453	-1.609	79	241	410	1043	0
2	12	6	"SRP21"	"YKL122C"	8910	14970	100	187	601	817	53	65	49	76	65	0	289	945	1316	77	99	103	66	53	0	0.632	0.631	0.571	0.485	2.010	0.602	0.969	80	467	346	1416	-0.662	134	212	548	868	0
2	13	6	"YKL061W"	"YKL061W"	9140	14970	120	2816	2485	1687	53	92	144	91	88	0	2189	2347	1604	79	130	165	88	85	0	1.309	1.072	1.044	1.133	2.213	1.075	0.803	120	566	4873	4700	0.389	2763	2110	2432	2268	0
2	14	6	"MBR1"	"YKL093W"	9310	14970	130	3753	4468	3769	56	160	278	87	79	0	2098	4056	3881	78	198	299	75	68	0	1.830	1.109	1.056	1.590	2.829	1.037	0.913	120	614	5717	8390	0.872	3697	2020	4412	3978	0
2	15	6	"SSH4"	"YKL124W"	9530	14960	130	1630	2282	1971	56	141	250	78	68	0	3625	5679	5302	78	196	293	81	74	0	0.444	0.397	0.376	0.461	3.031	0.369	0.905	120	636	5121	7827	-1.172	1574	3547	2226	5601	0
2	16	6	"YLR040C"	"YLR040C"	9700	14950	110	246	578	669	54	85	150	58	37	0	832	2500	3333	76	214	768	50	32	0	0.254	0.216	0.202	0.234	2.229	0.199	0.945	80	483	948	2948	-1.977	192	756	524	2424	0
2	17	6	"YLR072W"	"YLR072W"	9910	14940	130	105	260	349	53	86	187	27	18	0	228	709	1062	77	188	680	26	16	0	0.344	0.328	0.334	0.329	2.614	0.269	0.829	120	707	203	839	-1.538	52	151	207	632	0
2	18	6	"YLR104W"	"YLR104W"	10130	14930	90	308	788	800	55	65	36	78	75	0	465	2447	2969	80	114	111	65	55	0	0.657	0.310	0.315	0.381	2.760	0.272	0.913	52	380	638	3100	-0.606	253	385	733	2367	0
2	19	6	"YLR042C"	"YLR042C"	10320	14940	130	1360	1622	1271	54	78	80	89	85	0	3339	3927	3330	77	157	241	80	75	0	0.400	0.407	0.401	0.504	2.524	0.371	0.845	120	564	4568	5418	-1.321	1306	3262	1568	3850	0
2	20	6	"YLR074C"	"YLR074C"	10510	14930	140	98	228	270	54	72	71	42	28	0	395	1052	1778	78	135	245	53	37	0	0.139	0.179	0.212	0.235	2.767	0.144	0.730	156	665	361	1148	-2.849	44	317	174	974	0
2	21	6	"YLR106C"	"YLR106C"	10720	14930	130	553	1014	1123	53	61	30	83	75	0	590	2256	2854	76	100	75	71	63	0	0.973	0.441	0.444	0.587	2.816	0.399	0.936	120	694	1014	3141	-0.040	500	514	961	2180	0
2	1	7	"PDC1"	"YLR044C"	6730	15210	110	612	1212	1307	50	56	30	86	78	0	1497	2907	3001	72	90	83	81	77	0	0.394	0.410	0.396	0.361	2.318	0.409	0.864	80	571	1987	3997	-1.342	562	1425	1162	2835	0
2	2	7	"YLR076C"	"YLR076C"	6950	15220	120	566	809	722	52	70	57	75	72	0	1424	2089	1954	76	133	155	76	67	0	0.381	0.376	0.371	0.372	2.782	0.340	0.787	120	581	1862	2770	-1.391	514	1348	757	2013	0
2	3	7	"YLR108C"	"YLR108C"	7140	15200	130	267	904	1406	52	73	58	67	61	0	485	1741	2755	76	132	157	64	53	0	0.526	0.512	0.464	0.451	2.961	0.507	0.977	120	599	624	2517	-0.928	215	409	852	1665	0
2	4	7	"YLR046C"	"YLR046C"	7330	15210	120	388	503	425	51	61	33	78	71	0	1253	2794	3059	77	113	100	75	70	0	0.287	0.166	0.173	0.235	2.998	0.137	0.835	120	521	1513	3169	-1.803	337	1176	452	2717	0
2	5	7	"BOS1"	"YLR078C"	7520	15200	130	1405	1980	1657	51	74	72	95	86	0	2543	2965	2521	75	138	182	81	75	0	0.549	0.667	0.636	0.706	2.537	0.651	0.873	120	586	3822	4819	-0.866	1354	2468	1929	2890	0
2	6	7	"YLR110C"	"YLR110C"	7720	15190	150	199	437	456	53	102	227	41	33	0	619	2655	3520	76	203	395	57	44	0	0.269	0.149	0.145	0.202	2.812	0.126	0.853	156	647	689	2963	-1.895	146	543	384	2579	0
2	7	7	"YLR423C"	"YLR423C"	7920	15190	130	1143	2024	1996	53	84	109	85	75	0	1893	3571	3600	76	179	284	74	68	0	0.600	0.564	0.544	0.654	2.529	0.552	0.938	120	564	2907	5466	-0.737	1090	1817	1971	3495	0
2	8	7	"YLR455W"	"YLR455W"	8130	15180	140	651	1272	1345	53	79	102	64	58	0	1576	2754	3071	77	141	212	61	55	0	0.399	0.455	0.419	0.469	2.528	0.416	0.823	156	615	2097	3896	-1.326	598	1499	1219	2677	0
2	9	7	"PSP2"	"YML017W"	8320	15180	140	68	194	317	51	60	33	44	30	0	120	422	848	75	106	155	31	16	0	0.378	0.412	0.395	0.425	2.853	0.344	0.814	156	673	62	490	-1.404	17	45	143	347	0
2	10	7	"TUS1"	"YLR425W"	8540	15170	100	800	934	772	50	55	19	93	87	0	1434	2802	2928	74	90	105	86	81	0	0.551	0.324	0.279	0.363	2.219	0.265	0.821	80	445	2110	3612	-0.859	750	1360	884	2728	0
2	11	7	"NBP1"	"YLR457C"	8710	15170	110	327	1279	1713	54	72	96	76	57	0	516	2649	3531	77	119	190	70	53	0	0.622	0.476	0.476	0.501	2.379	0.467	0.951	80	492	712	3797	-0.685	273	439	1225	2572	0
2	12	7	"OST6"	"YML019W"	8920	15170	120	2452	2692	2205	55	90	140	83	78	0	3732	3660	3113	78	140	209	73	70	0	0.656	0.736	0.713	0.799	2.255	0.706	0.889	120	599	6051	6219	-0.608	2397	3654	2637	3582	0
2	13	7	"YLR427W"	"YLR427W"	9120	15160	140	311	1156	1557	56	100	144	58	48	0	464	3231	4840	80	163	215	59	48	0	0.664	0.349	0.347	0.418	3.163	0.322	0.947	156	671	639	4251	-0.591	255	384	1100	3151	0
2	14	7	"CDC91"	"YLR459W"	9340	15160	130	341	917	1162	55	101	168	59	42	0	814	3619	4999	77	169	245	62	55	0	0.388	0.243	0.245	0.288	2.896	0.232	0.964	120	598	1023	4404	-1.366	286	737	862	3542	0
2	15	7	"UNG1"	"YML021C"	9530	15160	120	1264	1883	1807	53	79	90	81	70	0	3589	4612	4388	75	142	190	77	70	0	0.345	0.403	0.420	0.466	2.530	0.382	0.830	120	496	4725	6367	-1.537	1211	3514	1830	4537	0
2	16	7	"CRN1"	"YLR429W"	9720	15150	120	1048	1691	1595	54	76	63	87	75	0	3459	6277	6293	77	149	201	82	73	0	0.294	0.264	0.271	0.322	2.277	0.248	0.932	120	518	4376	7837	-1.767	994	3382	1637	6200	0
2	17	7	"PAU4"	"YLR461W"	9910	15140	130	6673	7804	6704	55	214	697	75	68	0	5477	10646	10485	78	380	1170	69	58	0	1.226	0.733	0.686	0.983	3.237	0.669	0.887	120	572	12017	18317	0.294	6618	5399	7749	10568	0
2	18	7	"YML023C"	"YML023C"	10110	15130	150	562	1498	1693	55	177	607	47	37	0	913	3344	3900	78	306	1017	48	43	0	0.607	0.442	0.435	0.453	2.459	0.454	0.911	156	763	1342	4709	-0.720	507	835	1443	3266	-50
2	19	7	"YMR187C"	"YMR187C"	10320	15130	140	166	555	967	55	76	73	56	45	0	282	778	1465	76	135	190	50	31	0	0.539	0.712	0.624	0.631	2.399	0.644	0.846	156	660	317	1202	-0.892	111	206	500	702	0
2	20	7	"TRS130"	"YMR218C"	10520	15130	100	99	195	179	54	57	19	72	56	0	218	433	455	73	78	37	68	60	0	0.310	0.392	0.345	0.323	2.292	0.375	0.909	80	396	190	501	-1.688	45	145	141	360	0
2	21	7	"YMR251W"	"YMR251W"	10700	15120	150	54	68	43	53	58	30	17	9	0	84	123	118	73	96	96	13	10	0	0.091	0.300	0.385	0.416	2.993	0.288	0.667	156	766	12	65	-3.459	1	11	15	50	-50
2	1	8	"GCV2"	"YMR189W"	6730	15410	100	136	293	354	48	51	18	80	68	0	176	358	448	71	75	35	66	58	0	0.838	0.854	0.832	0.787	2.808	0.836	0.789	80	516	193	532	-0.255	88	105	245	287	0
2	2	8	"ERG8"	"YMR220W"	6940	15410	110	183	1111	1757	51	58	28	78	63	0	336	2590	4539	75	94	67	66	58	0	0.506	0.421	0.416	0.531	4.207	0.381	0.932	80	533	393	3575	-0.984	132	261	1060	2515	0
2	3	8	"YMR252C"	"YMR252C"	7150	15410	120	288	668	729	53	67	42	69	62	0	850	1571	1714	78	126	122	62	57	0	0.304	0.412	0.389	0.404	2.446	0.395	0.834	120	618	1007	2108	-1.716	235	772	615	1493	0
2	4	8	"YMR191W"	"YMR191W"	7370	15400	120	95	175	187	50	64	42	51	34	0	230	689	960	76	116	113	55	45	0	0.292	0.204	0.209	0.235	3.098	0.188	0.852	120	600	199	738	-1.775	45	154	125	613	0
2	5	8	"YMR222C"	"YMR222C"	7580	15390	100	109	304	399	50	56	33	60	45	0	428	1513	2321	75	90	66	75	63	0	0.167	0.177	0.176	0.182	2.278	0.160	0.846	80	437	412	1692	-2.581	59	353	254	1438	0
2	6	8	"YMR254C"	"YMR254C"	7760	15390	120	213	336	330	49	58	36	66	60	0	713	1452	1685	74	114	180	66	58	0	0.257	0.208	0.186	0.206	3.326	0.176	0.761	120	476	803	1665	-1.962	164	639	287	1378	0
2	7	8	"YMR193C-A"	"YMR193C-A"	7930	15390	120	286	554	530	50	67	71	69	58	0	951	1927	1849	72	127	247	76	59	0	0.268	0.272	0.249	0.269	2.064	0.254	0.877	120	463	1115	2359	-1.897	236	879	504	1855	0
2	8	8	"MRE11"	"YMR224C"	8110	15380	150	107	180	211	52	75	98	35	18	0	224	560	731	76	138	243	42	35	0	0.372	0.264	0.277	0.340	3.237	0.250	0.822	156	701	203	612	-1.428	55	148	128	484	-50
2	9	8	"COX7"	"YMR256C"	8350	15380	120	362	710	638	52	71	55	84	75	0	532	964	906	77	109	110	75	60	0	0.681	0.742	0.736	0.823	2.500	0.697	0.930	120	604	765	1545	-0.554	310	455	658	887	0
2	10	8	"NAR1"	"YNL240C"	8570	15370	130	215	339	303	53	71	55	68	57	0	854	1677	1818	75	115	115	80	73	0	0.208	0.179	0.156	0.178	2.818	0.154	0.780	120	586	941	1888	-2.266	162	779	286	1602	0
2	11	8	"SEC2"	"YNL272C"	8730	15370	120	501	1661	2740	54	73	62	86	77	0	676	2262	3616	75	113	112	88	80	0	0.744	0.735	0.641	0.630	2.637	0.730	0.953	120	559	1048	3794	-0.427	447	601	1607	2187	0
2	12	8	"YPT11"	"YNL304W"	8960	15370	130	392	1130	1468	54	94	125	71	58	0	1146	2866	3748	79	156	207	76	64	0	0.317	0.386	0.354	0.379	2.534	0.357	0.797	120	629	1405	3863	-1.658	338	1067	1076	2787	0
2	13	8	"YNL242W"	"YNL242W"	9150	15360	120	709	1726	1951	54	75	68	85	82	0	1413	3511	4026	76	141	207	79	70	0	0.490	0.487	0.462	0.524	1.889	0.477	0.941	120	518	1992	5107	-1.029	655	1337	1672	3435	0
2	14	8	"YNL274C"	"YNL274C"	9340	15360	120	906	1366	1199	51	74	73	91	79	0	2288	3702	3499	75	150	248	80	66	0	0.386	0.363	0.359	0.456	2.658	0.337	0.911	120	528	3068	4942	-1.372	855	2213	1315	3627	0
2	15	8	"YNL306W"	"YNL306W"	9540	15350	150	270	482	441	54	94	93	64	51	0	1000	2834	3125	80	255	415	62	51	0	0.235	0.155	0.148	0.217	3.378	0.141	0.906	156	641	1136	3182	-2.091	216	920	428	2754	0
2	16	8	"SUI1"	"YNL244C"	9740	15340	150	182	287	253	56	85	74	57	48	0	1025	2039	2088	82	246	387	58	53	0	0.134	0.118	0.121	0.152	3.348	0.113	0.858	156	659	1069	2188	-2.904	126	943	231	1957	0
2	17	8	"YNL276C"	"YNL276C"	9940	15340	130	351	467	426	55	126	355	45	22	0	922	2115	2347	80	270	708	51	41	0	0.352	0.202	0.192	0.223	2.742	0.179	0.881	120	610	1138	2447	-1.508	296	842	412	2035	0
2	18	8	"KRI1"	"YNL308C"	10150	15340	120	346	1485	2078	53	76	133	69	50	0	522	2820	3807	77	136	242	57	49	0	0.658	0.522	0.571	0.601	2.742	0.527	0.915	120	558	738	4175	-0.603	293	445	1432	2743	0
2	19	8	"YNL246W"	"YNL246W"	10340	15330	130	1682	1688	1311	56	132	221	78	67	0	3213	4319	3795	79	294	637	70	57	0	0.519	0.385	0.374	0.512	2.828	0.355	0.920	120	606	4760	5872	-0.947	1626	3134	1632	4240	0
2	20	8	"YNL278W"	"YNL278W"	10570	15320	130	766	1530	1573	55	128	224	67	56	0	2810	4765	4967	79	299	648	62	55	0	0.260	0.315	0.310	0.370	2.576	0.297	0.859	120	591	3442	6161	-1.942	711	2731	1475	4686	0
2	21	8	"YNL310C"	"YNL310C"	10730	15320	130	660	943	794	54	77	72	80	72	0	2192	3357	3158	77	194	345	77	66	0	0.287	0.271	0.257	0.297	2.229	0.241	0.849	120	616	2721	4169	-1.803	606	2115	889	3280	0
2	1	9	"YOR042W"	"YOR042W"	6740	15610	120	118	223	260	47	51	21	76	65	0	343	751	905	70	77	46	76	70	0	0.260	0.258	0.272	0.263	2.827	0.261	0.847	120	644	344	857	-1.943	71	273	176	681	0
2	2	9	"CDC21"	"YOR074C"	6940	15610	120	226	479	488	49	55	26	83	68	0	380	886	978	75	88	60	73	65	0	0.580	0.530	0.552	0.537	2.608	0.475	0.798	120	563	482	1241	-0.785	177	305	430	811	0
2	3	9	"VAM3"	"YOR106W"	7130	15600	130	421	619	587	52	63	47	76	70	0	1266	2702	2885	78	129	160	83	70	0	0.311	0.216	0.221	0.256	2.591	0.195	0.864	120	619	1557	3191	-1.687	369	1188	567	2624	0
2	4	9	"YOR044W"	"YOR044W"	7350	15600	130	841	1403	1246	52	82	87	90	79	0	1239	2220	2157	78	169	216	80	69	0	0.680	0.631	0.621	0.711	2.630	0.575	0.834	120	609	1950	3493	-0.557	789	1161	1351	2142	0
2	5	9	"YOR076C"	"YOR076C"	7550	15590	140	218	816	1295	51	78	109	58	42	0	292	1231	2152	76	129	188	53	35	0	0.773	0.662	0.650	0.684	2.773	0.596	0.909	156	660	383	1920	-0.371	167	216	765	1155	0
2	6	9	"YOR108W"	"YOR108W"	7740	15590	140	93	198	237	50	56	22	62	49	0	150	801	1226	77	90	52	57	46	0	0.589	0.204	0.248	0.296	2.660	0.188	0.907	156	653	116	872	-0.764	43	73	148	724	0
2	7	9	"DBP5"	"YOR046C"	7940	15590	120	913	1713	1903	50	62	35	90	85	0	1181	2515	2723	77	106	105	79	70	0	0.782	0.682	0.724	0.765	2.557	0.678	0.917	120	550	1967	4101	-0.355	863	1104	1663	2438	0
2	8	9	"YOR078W"	"YOR078W"	8140	15580	130	761	1120	1071	53	79	63	77	65	0	1065	3981	4369	79	184	272	76	55	0	0.718	0.273	0.261	0.320	2.434	0.244	0.917	120	642	1694	4969	-0.478	708	986	1067	3902	0
2	9	9	"YOR110W"	"YOR110W"	8360	15580	130	293	669	778	52	76	62	80	69	0	646	1785	2188	76	175	279	67	50	0	0.423	0.361	0.388	0.405	2.484	0.343	0.909	120	529	811	2326	-1.242	241	570	617	1709	0
2	10	9	"RAT1"	"YOR048C"	8520	15570	150	59	71	46	52	67	51	12	2	0	100	123	97	75	103	97	17	5	0	0.280	0.396	0.372	0.362	2.810	0.307	0.601	156	731	32	67	-1.837	7	25	19	48	-50
2	11	9	"YOR080W"	"YOR080W"	8760	15570	130	721	1868	2382	52	66	50	97	87	0	1016	3137	3957	76	102	91	92	90	0	0.712	0.593	0.589	0.616	2.431	0.586	0.913	120	643	1609	4877	-0.491	669	940	1816	3061	0
2	12	9	"YOR112W"	"YOR112W"	8960	15570	120	294	883	1241	51	65	42	87	80	0	764	2733	3805	78	106	98	80	72	0	0.354	0.313	0.333	0.405	2.813	0.302	0.851	120	484	929	3487	-1.497	243	686	832	2655	0
2	13	9	"PHO85"	"YPL031C"	9130	15560	130	388	911	1055	53	80	82	78	65	0	737	2588	3253	79	156	223	73	57	0	0.509	0.342	0.363	0.424	3.304	0.309	0.886	120	604	993	3367	-0.974	335	658	858	2509	0
2	14	9	"YPL063W"	"YPL063W"	9360	15560	130	325	902	1122	53	81	84	82	65	0	736	2715	3510	79	168	235	70	61	0	0.414	0.322	0.338	0.399	3.323	0.306	0.891	120	559	929	3485	-1.272	272	657	849	2636	0
2	15	9	"YPL095C"	"YPL095C"	9520	15550	130	436	1159	1353	55	88	85	85	74	0	931	2585	3294	82	205	311	80	57	0	0.449	0.441	0.405	0.465	2.301	0.395	0.880	120	541	1230	3607	-1.156	381	849	1104	2503	0
2	16	9	"YPL033C"	"YPL033C"	9740	15550	120	562	1284	1447	56	91	99	84	75	0	957	2723	3309	83	208	355	68	58	0	0.579	0.465	0.459	0.547	2.725	0.430	0.898	120	536	1380	3868	-0.788	506	874	1228	2640	0
2	17	9	"VPS28"	"YPL065W"	9930	15540	130	1808	2536	2412	56	101	106	81	72	0	1763	4484	4886	83	219	316	74	64	0	1.043	0.564	0.488	0.650	2.716	0.498	0.857	120	603	3432	6881	0.061	1752	1680	2480	4401	0
2	18	9	"MSY1"	"YPL097W"	10150	15540	130	731	1915	2503	53	92	99	83	77	0	1788	4345	5852	79	193	304	80	72	0	0.397	0.436	0.429	0.466	2.250	0.413	0.890	120	571	2387	6128	-1.334	678	1709	1862	4266	0
2	19	9	"YPL035C"	"YPL035C"	10330	15530	150	366	793	741	55	103	146	66	51	0	784	1580	1653	78	190	361	60	48	0	0.441	0.491	0.451	0.513	2.407	0.443	0.865	156	624	1017	2240	-1.183	311	706	738	1502	0
2	20	9	"YPL067C"	"YPL067C"	10520	15530	130	437	498	322	55	101	141	74	55	0	1580	2302	1824	80	235	415	87	60	0	0.255	0.199	0.191	0.214	1.766	0.172	0.825	120	644	1882	2665	-1.973	382	1500	443	2222	0
2	21	9	"YPL099C"	"YPL099C"	10740	15520	130	303	1019	1113	56	76	50	83	71	0	890	2561	3287	80	186	270	68	53	0	0.305	0.388	0.348	0.395	2.329	0.333	0.860	120	720	1057	3444	-1.713	247	810	963	2481	0
2	1	10	"EGD1"	"YPL037C"	6760	15810	120	218	213	131	48	53	28	76	68	0	1327	1719	1528	72	112	153	77	69	0	0.135	0.100	0.093	0.120	3.056	0.084	0.784	120	598	1425	1812	-2.884	170	1255	165	1647	0
2	2	10	"BTS1"	"YPL069C"	6950	15810	120	1220	1864	1755	51	86	99	86	80	0	2051	3265	3136	77	183	263	75	60	0	0.592	0.569	0.573	0.620	2.784	0.543	0.883	120	575	3143	5001	-0.756	1169	1974	1813	3188	0
2	3	10	"YPL101W"	"YPL101W"	7170	15800	130	876	973	828	52	89	97	68	63	0	2250	4541	4676	79	207	319	77	64	0	0.380	0.206	0.183	0.233	2.504	0.171	0.810	120	646	2995	5383	-1.398	824	2171	921	4462	0
2	4	10	"RPS23B"	"YPR132W"	7370	15800	140	281	950	1386	52	76	70	70	62	0	581	1882	2890	78	187	298	58	42	0	0.455	0.498	0.516	0.568	2.610	0.468	0.913	156	620	732	2702	-1.135	229	503	898	1804	0
2	5	10	"KIM3"	"YPR164W"	7540	15790	110	448	1727	2397	54	80	112	83	66	0	827	2876	4312	80	137	220	78	66	0	0.527	0.598	0.567	0.571	2.110	0.531	0.883	80	475	1141	4469	-0.923	394	747	1673	2796	0
2	6	10	"YPR196W"	"YPR196W"	7780	15790	110	247	439	435	52	63	30	78	70	0	401	679	729	81	101	68	68	68	0	0.609	0.647	0.654	0.632	2.593	0.592	0.868	80	503	515	985	-0.715	195	320	387	598	0
2	7	10	"MSS18"	"YPR134W"	7960	15780	100	1767	1358	982	53	87	90	80	72	0	3768	3852	2973	80	198	330	75	72	0	0.465	0.346	0.333	0.343	1.808	0.313	0.856	80	463	5402	5077	-1.105	1714	3688	1305	3772	0
2	8	10	"MRP2"	"YPR166C"	8170	15780	110	704	933	821	53	89	94	73	70	0	699	1448	1488	78	205	332	65	47	0	1.048	0.642	0.632	0.635	2.731	0.552	0.845	80	446	1272	2250	0.068	651	621	880	1370	0
2	9	10	"SGE1"	"YPR198W"	8320	15770	150	69	103	82	51	78	111	19	5	0	101	177	185	76	161	287	11	3	0	0.720	0.515	0.488	0.489	2.964	0.361	0.660	156	717	43	153	-0.474	18	25	52	101	-50
2	10	10	"YPR136C"	"YPR136C"	8550	15770	100	742	1170	1197	52	63	42	88	85	0	570	1477	1747	78	93	68	82	78	0	1.402	0.799	0.778	0.965	2.167	0.692	0.897	80	472	1182	2517	0.488	690	492	1118	1399	0
2	11	10	"NUT2"	"YPR168W"	8770	15760	110	112	213	273	53	63	39	60	38	0	352	783	1152	77	92	76	72	63	0	0.215	0.227	0.202	0.230	2.265	0.216	0.871	80	463	334	866	-2.221	59	275	160	706	0
2	12	10	"ARR2"	"YPR200C"	8920	15760	150	62	65	21	52	61	36	9	3	0	98	104	48	76	95	93	8	0	0	0.455	0.464	0.377	0.377	3.150	0.120	0.112	156	710	32	41	-1.138	10	22	13	28	-50
2	13	10	"MEP3"	"YPR138C"	9150	15760	120	1942	2664	2279	53	83	101	92	84	0	3883	5561	5007	76	147	252	86	77	0	0.496	0.476	0.487	0.609	2.629	0.452	0.919	120	558	5696	8096	-1.011	1889	3807	2611	5485	0
2	14	10	"YPR170C"	"YPR170C"	9350	15750	140	166	212	163	55	92	101	51	37	0	597	1072	1083	80	201	264	60	49	0	0.215	0.158	0.157	0.170	2.652	0.161	0.604	156	616	628	1149	-2.220	111	517	157	992	0
2	15	10	"YPR202W"	"YPR202W"	9570	15750	140	8244	13942	12211	56	142	407	87	83	0	13488	17017	14134	82	254	601	87	81	0	0.611	0.820	0.850	0.812	1.986	0.838	0.917	156	661	21594	30821	-0.711	8188	13406	13886	16935	0
2	16	10	"IntYBR048W"	"IntYBR048W"	9760	15740	150	544	1551	1664	55	157	417	51	44	0	763	1565	1619	82	237	588	53	42	0	0.718	1.009	0.945	0.960	2.793	0.937	0.819	156	660	1170	2979	-0.478	489	681	1496	1483	0
2	17	10	"LSR1"	"LSR1"	9960	15740	150	169	451	599	54	99	131	45	36	0	340	1181	1648	81	174	228	51	39	0	0.444	0.361	0.359	0.414	2.682	0.359	0.872	156	666	374	1497	-1.171	115	259	397	1100	0
2	18	10	"YCLWTy5-1C"	"YCLWTy5-1C"	10160	15740	120	340	1092	1248	52	63	41	86	73	0	888	3174	3529	77	114	121	80	65	0	0.355	0.336	0.345	0.372	2.903	0.337	0.929	120	429	1099	4137	-1.494	288	811	1040	3097	0
2	19	10	"IntYCR097W-A2"	"IntYCR097W-A2"	10320	15730	150	99	173	164	53	72	56	46	35	0	159	352	371	78	118	126	45	34	0	0.568	0.438	0.398	0.430	3.157	0.374	0.690	156	657	127	394	-0.816	46	81	120	274	-50
2	20	10	"IntYDL191W"	"IntYDL191W"	10560	15720	110	111	126	64	53	63	37	68	41	0	278	282	176	77	96	102	66	48	0	0.289	0.356	0.344	0.348	1.952	0.324	0.756	80	538	259	278	-1.793	58	201	73	205	0
2	21	10	"CEN4"	"CEN4"	10750	15710	100	424	524	396	55	71	45	76	72	0	290	275	183	77	85	54	68	58	0	1.732	2.369	2.014	1.566	2.704	2.347	0.839	80	456	582	667	0.793	369	213	469	198	0
2	1	11	"YDRWdelta31"	"YDRWdelta31"	6730	16010	150	52	94	98	48	51	22	30	25	0	78	121	126	71	85	90	17	12	0	0.571	0.920	0.636	0.617	3.672	0.632	0.650	156	989	11	96	-0.807	4	7	46	50	-50
2	2	11	"YELCtau1"	"YELCtau1"	6980	16010	120	264	612	638	50	68	55	84	70	0	496	812	772	74	103	90	75	61	0	0.507	0.762	0.771	0.694	2.558	0.786	0.891	120	579	636	1300	-0.980	214	422	562	738	0
2	3	11	"YER039C-A"	"YER039C-A"	7180	16010	120	189	376	363	51	72	52	61	52	0	737	1430	1475	78	162	228	71	55	0	0.209	0.240	0.224	0.199	2.251	0.217	0.788	120	555	797	1677	-2.256	138	659	325	1352	0
2	4	11	"YFLWtau1"	"YFLWtau1"	7380	16000	120	1437	1734	1517	50	69	58	85	77	0	910	1484	1394	78	163	244	65	60	0	1.667	1.198	1.089	1.272	2.609	1.151	0.815	120	465	2219	3090	0.737	1387	832	1684	1406	0
2	5	11	"YFRCdelta9"	"YFRCdelta9"	7540	15990	130	506	748	660	54	91	99	75	61	0	351	861	929	80	139	185	58	43	0	1.668	0.889	0.810	1.077	3.668	0.740	0.777	120	558	723	1475	0.738	452	271	694	781	0
2	6	11	"YGLWtau2"	"YGLWtau2"	7770	15980	140	75	131	109	54	78	68	36	26	0	128	580	820	81	119	117	39	35	0	0.447	0.154	0.187	0.242	3.253	0.137	0.490	156	750	68	576	-1.162	21	47	77	499	0
2	7	11	"iYAR061W"	"iYAR061W"	7960	15980	130	1774	2104	1880	53	122	228	71	63	0	851	1761	1671	79	178	298	63	52	0	2.229	1.219	1.039	1.219	2.655	1.187	0.760	120	579	2493	3733	1.157	1721	772	2051	1682	0
2	8	11	"iYAR068W"	"iYAR068W"	8170	15990	140	291	748	947	54	125	220	51	35	0	371	1454	1882	80	186	288	50	41	0	0.814	0.505	0.478	0.534	3.307	0.504	0.876	156	637	528	2068	-0.296	237	291	694	1374	0
2	9	11	"iYBL111C"	"iYBL111C"	8360	15980	120	2037	8142	10524	53	141	271	96	86	0	2912	9093	10729	79	208	387	87	74	0	0.700	0.897	0.899	0.969	2.821	0.949	0.931	120	499	4817	17103	-0.514	1984	2833	8089	9014	0
2	10	11	"iYBL098W"	"iYBL098W"	8570	15960	140	209	441	482	53	119	230	43	33	0	336	1056	1204	79	174	326	46	41	0	0.607	0.397	0.392	0.436	2.862	0.445	0.809	156	726	413	1365	-0.720	156	257	388	977	0
2	11	11	"iYBL092W"	"iYBL092W"	8750	15970	110	469	696	671	53	65	67	76	66	0	1025	1214	1076	76	106	157	73	67	0	0.438	0.565	0.575	0.544	1.889	0.563	0.896	80	489	1365	1781	-1.190	416	949	643	1138	0
2	12	11	"iYBL089W"	"iYBL089W"	8970	15960	120	582	931	909	53	66	63	84	74	0	1095	2328	2439	78	129	353	64	55	0	0.520	0.390	0.387	0.427	2.475	0.372	0.948	120	595	1546	3128	-0.943	529	1017	878	2250	0
2	13	11	"iYBL071C"	"iYBL071C"	9180	15960	140	104	234	255	53	75	81	39	29	0	205	678	819	76	158	393	35	29	0	0.395	0.301	0.300	0.293	2.688	0.280	0.837	156	587	180	783	-1.339	51	129	181	602	0
2	14	11	"iYBL065W"	"iYBL065W"	9360	15950	140	63	78	42	54	72	68	17	1	0	119	356	432	79	140	180	32	27	0	0.225	0.087	0.140	0.189	3.364	0.087	0.679	156	593	49	301	-2.152	9	40	24	277	0
2	15	11	"iYBL060W"	"iYBL060W"	9560	15950	110	426	910	905	55	93	275	55	42	0	1073	1724	1597	84	154	399	68	52	0	0.375	0.521	0.498	0.440	1.668	0.508	0.921	80	513	1360	2495	-1.415	371	989	855	1640	0
2	16	11	"iYBL042C"	"iYBL042C"	9760	15940	110	440	453	318	54	87	225	63	43	0	2403	2867	2449	85	164	296	77	66	0	0.167	0.143	0.135	0.171	2.862	0.124	0.831	80	525	2704	3181	-2.586	386	2318	399	2782	0
2	17	11	"iYBL038W"	"iYBL038W"	9970	15940	130	600	780	599	53	69	59	86	80	0	1686	1957	1502	80	130	141	85	77	0	0.341	0.387	0.400	0.399	1.816	0.381	0.892	120	559	2153	2604	-1.554	547	1606	727	1877	0
2	18	11	"iYBL034C"	"iYBL034C"	10150	15930	140	109	295	330	53	68	60	48	41	0	294	933	1230	77	122	138	57	43	0	0.258	0.283	0.265	0.329	3.196	0.254	0.848	156	576	273	1098	-1.954	56	217	242	856	0
2	19	11	"iYBR265W"	"iYBR265W"	10350	15930	120	435	737	666	55	82	76	73	57	0	475	1240	1199	79	138	154	71	55	0	0.960	0.587	0.535	0.507	2.239	0.559	0.908	120	526	776	1843	-0.060	380	396	682	1161	0
2	20	11	"iYBR270C"	"iYBR270C"	10570	15930	150	142	499	699	55	80	77	50	44	0	223	1200	1692	79	132	160	47	42	0	0.604	0.396	0.393	0.390	2.749	0.404	0.954	156	771	231	1565	-0.727	87	144	444	1121	0
2	21	11	"iYBR274W"	"iYBR274W"	10770	15920	150	151	639	846	54	77	69	61	48	0	174	513	653	77	116	191	37	31	0	1.000	1.342	1.166	1.066	2.842	1.251	0.721	156	850	194	1021	0.000	97	97	585	436	0
2	1	12	"iYBR291C"	"iYBR291C"	6780	16210	110	259	297	236	48	54	31	72	68	0	840	874	730	73	91	75	67	63	0	0.275	0.311	0.294	0.289	2.593	0.284	0.831	80	541	978	1050	-1.862	211	767	249	801	0
2	2	12	"iYBR294W"	"iYBR294W"	7000	16200	140	179	341	330	50	62	41	64	56	0	355	1034	1143	76	105	110	65	53	0	0.462	0.304	0.287	0.321	3.126	0.260	0.739	156	680	408	1249	-1.113	129	279	291	958	0
2	3	12	"iYBR297W"	"iYBR297W"	7200	16200	120	268	552	634	50	57	26	74	68	0	270	804	972	76	101	116	55	45	0	1.124	0.690	0.631	0.643	3.311	0.647	0.884	120	536	412	1230	0.168	218	194	502	728	0
2	4	12	"iYCL061C"	"iYCL061C"	7390	16200	120	299	985	1262	49	59	47	79	67	0	629	3082	4103	78	94	81	80	75	0	0.454	0.312	0.300	0.328	3.425	0.281	0.801	120	471	801	3940	-1.140	250	551	936	3004	0
2	5	12	"iYCL055W-0"	"iYCL055W-0"	7540	16190	150	78	185	280	51	76	86	25	17	0	131	275	358	78	113	128	39	23	0	0.509	0.680	0.540	0.472	3.426	0.743	0.823	156	659	80	331	-0.973	27	53	134	197	-50
2	6	12	"iYCL051W"	"iYCL051W"	7770	16190	110	1242	1396	1040	52	70	77	87	81	0	1345	1270	922	77	100	113	81	73	0	0.938	1.127	1.109	1.100	2.211	1.141	0.780	80	492	2458	2537	-0.092	1190	1268	1344	1193	0
2	7	12	"iYCL029C"	"iYCL029C"	7960	16180	140	288	864	1011	54	103	156	57	46	0	444	1243	1416	81	151	206	58	48	0	0.645	0.697	0.666	0.713	2.666	0.693	0.908	156	692	597	1972	-0.633	234	363	810	1162	0
2	8	12	"iYCL025C"	"iYCL025C"	8170	16180	130	661	633	408	53	93	118	76	66	0	1657	1373	875	79	148	190	80	73	0	0.385	0.448	0.439	0.434	1.992	0.430	0.839	120	554	2186	1874	-1.376	608	1578	580	1294	0
2	9	12	"iYCRCdelta6-0"	"iYCRCdelta6-0"	8360	16170	140	100	182	172	54	93	167	29	16	0	195	573	686	80	144	235	42	34	0	0.400	0.260	0.238	0.267	2.866	0.228	0.769	156	644	161	621	-1.322	46	115	128	493	0
2	10	12	"iYDL043C"	"iYDL043C"	8560	16170	130	644	786	662	53	89	131	68	59	0	734	1123	975	80	138	189	67	60	0	0.904	0.703	0.681	0.690	2.808	0.671	0.852	120	635	1245	1776	-0.146	591	654	733	1043	0
2	11	12	"iYDL037C-0"	"iYDL037C-0"	8780	16160	140	205	462	521	53	73	74	61	50	0	317	1194	1614	79	123	157	55	46	0	0.639	0.367	0.365	0.426	3.080	0.300	0.768	156	698	390	1524	-0.647	152	238	409	1115	0
2	12	12	"iYDL032W"	"iYDL032W"	8950	16160	130	335	322	204	53	61	29	84	74	0	1680	1634	1237	78	142	344	70	65	0	0.176	0.173	0.167	0.182	2.461	0.135	0.706	120	609	1884	1825	-2.506	282	1602	269	1556	0
2	13	12	"iYDL014W"	"iYDL014W"	9180	16160	130	740	984	776	52	63	35	95	88	0	1571	2317	2165	78	159	384	66	59	0	0.461	0.416	0.391	0.597	3.457	0.348	0.772	120	587	2181	3171	-1.118	688	1493	932	2239	0
2	14	12	"iYDL008W"	"iYDL008W"	9360	16150	140	145	349	363	52	62	35	68	57	0	255	721	865	78	115	173	50	35	0	0.525	0.462	0.455	0.486	2.847	0.405	0.842	156	626	270	940	-0.928	93	177	297	643	0
2	15	12	"iYDLWtau1"	"iYDLWtau1"	9550	16150	110	561	618	417	53	70	54	86	82	0	1744	1766	1294	79	124	189	80	76	0	0.305	0.335	0.312	0.350	2.097	0.298	0.865	80	486	2173	2252	-1.713	508	1665	565	1687	0
2	16	12	"iYDR008C"	"iYDR008C"	9740	16140	130	493	676	551	53	74	67	78	70	0	1944	2924	2743	81	153	218	80	68	0	0.236	0.219	0.213	0.275	2.613	0.199	0.900	120	643	2303	3466	-2.082	440	1863	623	2843	0
2	17	12	"iYDR013W"	"iYDR013W"	9950	16140	140	142	383	473	55	76	65	56	42	0	162	465	620	82	139	154	37	29	0	1.087	0.856	0.758	0.798	2.888	0.719	0.785	156	725	167	711	0.121	87	80	328	383	0
2	18	12	"iYDR016C"	"iYDR016C"	10170	16140	130	1589	2321	1951	53	74	76	96	94	0	1637	2357	2108	77	104	107	84	80	0	0.985	0.995	0.963	1.130	2.072	0.946	0.835	120	520	3096	4548	-0.022	1536	1560	2268	2280	0
2	19	12	"iYDR032C-0"	"iYDR032C-0"	10340	16130	150	301	290	186	55	79	83	66	59	0	1287	2110	1859	79	139	151	80	73	0	0.204	0.116	0.109	0.134	2.513	0.099	0.596	156	658	1454	2266	-2.296	246	1208	235	2031	0
2	20	12	"iYDR034C"	"iYDR034C"	10570	16130	130	1169	1580	1321	54	81	83	86	81	0	3290	3831	3277	77	159	210	80	73	0	0.347	0.406	0.400	0.511	2.832	0.390	0.896	120	591	4328	5280	-1.527	1115	3213	1526	3754	0
2	21	12	"iYDR034C-A"	"iYDR034C-A"	10760	16120	130	2130	2398	2025	54	102	120	89	78	0	3002	4078	3812	77	178	254	82	70	0	0.710	0.586	0.587	0.721	2.465	0.543	0.919	120	633	5001	6345	-0.495	2076	2925	2344	4001	0
2	1	13	"iYDR335W"	"iYDR335W"	6790	16410	140	92	338	538	47	50	17	67	54	0	163	725	1267	72	79	53	60	48	0	0.495	0.446	0.418	0.432	3.511	0.403	0.842	156	743	136	944	-1.016	45	91	291	653	0
2	2	13	"iYDR339C"	"iYDR339C"	6950	16400	150	54	79	72	50	57	32	22	15	0	77	161	237	77	98	102	21	15	0	100000.000	0.345	0.344	0.379	2.824	0.172	0.446	156	689	4	113	16.610	4	0	29	84	-50
2	3	13	"iYDR342C-1"	"iYDR342C-1"	7170	16400	110	172	160	79	50	53	18	78	73	0	417	355	224	77	89	95	67	60	0	0.359	0.396	0.373	0.397	2.707	0.317	0.667	80	553	462	388	-1.479	122	340	110	278	0
2	4	13	"iYDR354W"	"iYDR354W"	7400	16400	100	222	288	217	50	54	18	82	75	0	401	776	772	79	90	51	76	65	0	0.534	0.341	0.317	0.405	3.535	0.259	0.680	80	451	494	935	-0.905	172	322	238	697	0
2	5	13	"iYDR360W"	"iYDR360W"	7580	16390	140	72	129	126	50	61	63	30	19	0	274	1184	1848	79	114	127	56	46	0	0.113	0.071	0.081	0.118	4.164	0.058	0.682	156	630	217	1184	-3.148	22	195	79	1105	0
2	6	13	"itK(CUU)D1"	"itK(CUU)D1"	7770	16390	150	105	237	283	53	64	39	55	40	0	263	777	1082	81	120	124	55	43	0	0.286	0.264	0.260	0.303	3.370	0.231	0.739	156	661	234	880	-1.807	52	182	184	696	0
2	7	13	"iYDR379W"	"iYDR379W"	7980	16390	120	680	798	618	52	68	50	87	79	0	2303	2799	2507	80	120	118	80	77	0	0.283	0.274	0.271	0.336	2.550	0.235	0.824	120	504	2851	3465	-1.824	628	2223	746	2719	0
2	8	13	"iYDR383C"	"iYDR383C"	8160	16390	120	177	396	474	52	64	40	72	61	0	345	840	1064	78	110	103	66	53	0	0.468	0.451	0.386	0.454	2.814	0.407	0.766	120	556	392	1106	-1.095	125	267	344	762	0
2	9	13	"iYDR387C"	"iYDR387C"	8350	16370	110	265	588	606	55	77	62	80	65	0	489	1242	1513	81	147	197	70	52	0	0.515	0.459	0.408	0.535	3.842	0.379	0.825	80	541	618	1694	-0.958	210	408	533	1161	0
2	10	13	"iYDR404C"	"iYDR404C"	8600	16370	110	213	318	283	55	70	56	62	55	0	542	2345	2635	80	128	134	68	57	0	0.342	0.116	0.120	0.179	3.880	0.099	0.787	80	566	620	2528	-1.548	158	462	263	2265	0
2	11	13	"iYDR408C"	"iYDR408C"	8800	16360	100	206	714	762	54	59	23	87	76	0	808	2412	2692	82	119	108	75	67	0	0.209	0.283	0.244	0.234	2.523	0.254	0.814	80	466	878	2990	-2.256	152	726	660	2330	0
2	12	13	"iYDR413C"	"iYDR413C"	8990	16360	110	285	356	283	51	58	24	81	73	0	466	1208	1248	79	113	103	73	61	0	0.605	0.270	0.277	0.346	3.172	0.223	0.813	80	450	621	1434	-0.726	234	387	305	1129	0
2	13	13	"itS(UGA)E-0"	"itS(UGA)E-0"	9150	16360	120	271	629	603	52	59	24	90	82	0	1040	2432	2535	79	126	190	75	60	0	0.228	0.245	0.238	0.286	2.788	0.225	0.905	120	558	1180	2930	-2.134	219	961	577	2353	0
2	14	13	"iYER068W"	"iYER068W"	9380	16360	120	317	606	615	54	62	26	89	82	0	763	1212	1215	80	118	102	75	65	0	0.385	0.488	0.467	0.482	2.676	0.474	0.835	120	552	946	1684	-1.377	263	683	552	1132	0
2	15	13	"iYER072W"	"iYER072W"	9570	16350	120	206	458	458	52	60	26	85	75	0	355	847	898	75	96	66	82	70	0	0.550	0.526	0.510	0.515	3.171	0.499	0.888	120	554	434	1178	-0.862	154	280	406	772	0
2	16	13	"iYER087W"	"iYER087W"	9760	16340	120	559	1086	1072	54	76	64	84	72	0	841	1463	1467	81	119	111	80	67	0	0.664	0.747	0.710	0.663	2.503	0.707	0.867	120	575	1265	2414	-0.590	505	760	1032	1382	0
2	17	13	"iYER090W"	"iYER090W"	9980	16340	120	1184	1140	787	53	80	66	93	83	0	1361	1279	941	81	118	109	77	70	0	0.884	0.907	0.866	1.066	3.427	0.855	0.826	120	573	2411	2285	-0.179	1131	1280	1087	1198	0
2	18	13	"iYER093C"	"iYER093C"	10190	16330	140	89	195	179	52	72	67	43	37	0	320	838	936	77	114	119	60	50	0	0.152	0.188	0.200	0.225	2.734	0.176	0.762	156	565	280	904	-2.715	37	243	143	761	0
2	19	13	"iYER106W"	"iYER106W"	10360	16330	120	655	1064	954	53	79	78	85	67	0	887	1606	1547	79	123	124	80	68	0	0.745	0.662	0.650	0.687	2.393	0.613	0.904	120	515	1410	2538	-0.425	602	808	1011	1527	0
2	20	13	"iYER110C"	"iYER110C"	10580	16330	150	160	403	445	55	82	75	55	44	0	299	877	1099	81	141	164	54	42	0	0.482	0.437	0.411	0.434	2.436	0.397	0.874	156	713	323	1144	-1.054	105	218	348	796	0
2	21	13	"iYER114C"	"iYER114C"	10800	16320	150	179	352	378	54	80	89	53	42	0	442	1198	1462	79	139	185	58	48	0	0.344	0.266	0.267	0.283	2.833	0.251	0.904	156	777	488	1417	-1.538	125	363	298	1119	0
2	1	14	"iYER131W"	"iYER131W"	6790	16610	120	1554	1452	944	48	55	30	96	95	0	1516	1522	1093	74	82	46	87	85	0	1.044	0.970	0.894	1.069	2.703	0.297	0.246	120	645	2948	2852	0.063	1506	1442	1404	1448	0
2	2	14	"iYERCdelta14"	"iYERCdelta14"	6990	16600	110	270	267	139	49	57	32	86	77	0	1450	1319	874	79	91	52	87	86	0	0.161	0.176	0.169	0.201	2.700	0.155	0.812	80	527	1592	1458	-2.633	221	1371	218	1240	0
2	3	14	"itK(CUU)E2"	"itK(CUU)E2"	7210	16600	140	70	164	174	50	54	44	37	32	0	116	371	445	77	88	48	46	37	0	0.513	0.388	0.372	0.382	3.012	0.381	0.924	156	746	59	408	-0.963	20	39	114	294	0
2	4	14	"iYGL186C"	"iYGL186C"	7380	16590	100	203	213	120	50	53	17	85	80	0	1742	1783	1268	78	110	119	90	78	0	0.092	0.096	0.094	0.105	2.245	0.087	0.846	80	433	1817	1868	-3.443	153	1664	163	1705	0
2	5	14	"iYGL182C"	"iYGL182C"	7590	16600	130	296	347	264	51	57	25	85	73	0	1668	2298	1986	82	149	173	85	74	0	0.154	0.134	0.132	0.138	2.089	0.128	0.909	120	629	1831	2512	-2.695	245	1586	296	2216	0
2	6	14	"iYGL179C-1"	"iYGL179C-1"	7810	16580	140	85	309	382	52	60	28	51	44	0	144	595	775	82	140	158	42	37	0	0.532	0.501	0.455	0.437	2.574	0.458	0.842	156	575	95	770	-0.910	33	62	257	513	0
2	7	14	"iYGL163C-1"	"iYGL163C-1"	7970	16580	130	148	335	331	53	59	29	71	59	0	740	2351	2764	81	120	110	82	74	0	0.144	0.124	0.125	0.134	2.447	0.117	0.934	120	544	754	2552	-2.794	95	659	282	2270	0
2	8	14	"iYGL159W"	"iYGL159W"	8200	16590	120	132	290	320	52	56	23	69	60	0	304	1058	1396	78	117	169	60	45	0	0.354	0.243	0.253	0.281	2.668	0.227	0.935	120	572	306	1218	-1.498	80	226	238	980	0
2	9	14	"iYGL157W"	"iYGL157W"	8400	16580	120	768	955	797	51	67	56	90	81	0	1123	1783	1630	77	120	191	79	68	0	0.685	0.530	0.504	0.552	2.326	0.479	0.852	120	549	1763	2610	-0.545	717	1046	904	1706	0
2	10	14	"iYGL139W"	"iYGL139W"	8600	16580	140	114	206	192	53	68	48	58	41	0	428	903	1063	81	130	140	58	51	0	0.176	0.186	0.183	0.212	2.880	0.177	0.866	156	656	408	975	-2.508	61	347	153	822	0
2	11	14	"iYGL135W"	"iYGL135W"	8790	16560	130	550	671	603	52	60	29	83	74	0	1137	1678	1619	81	114	107	82	70	0	0.472	0.388	0.364	0.368	2.352	0.364	0.895	120	571	1554	2216	-1.084	498	1056	619	1597	0
2	12	14	"iYGL130W"	"iYGL130W"	8970	16550	130	333	671	690	53	69	44	77	67	0	842	1636	1663	81	142	151	76	66	0	0.368	0.397	0.386	0.378	2.024	0.390	0.915	120	627	1041	2173	-1.442	280	761	618	1555	0
2	13	14	"iYGL114W"	"iYGL114W"	9200	16560	150	205	537	604	55	75	54	67	53	0	298	983	1183	83	145	148	58	45	0	0.698	0.536	0.503	0.491	2.351	0.500	0.900	156	705	365	1382	-0.519	150	215	482	900	0
2	14	14	"iYGL110C"	"iYGL110C"	9400	16550	150	62	103	77	52	64	41	32	24	0	99	196	209	79	105	82	31	23	0	0.500	0.436	0.385	0.427	3.432	0.374	0.703	156	643	30	168	-1.000	10	20	51	117	0
2	15	14	"iYGL105W"	"iYGL105W"	9590	16540	100	400	476	406	52	64	47	75	66	0	941	1627	1564	78	121	189	71	61	0	0.403	0.274	0.254	0.262	1.943	0.253	0.913	80	427	1211	1973	-1.310	348	863	424	1549	0
2	16	14	"iYGR177C"	"iYGR177C"	9790	16550	140	223	508	556	54	70	54	71	57	0	324	1040	1274	81	136	218	53	42	0	0.695	0.473	0.488	0.550	2.637	0.427	0.895	156	639	412	1413	-0.524	169	243	454	959	0
2	17	14	"itL(CAA)G3"	"itL(CAA)G3"	9970	16540	120	671	1233	1220	55	79	67	93	78	0	1809	2167	1919	81	140	198	85	65	0	0.356	0.565	0.533	0.549	2.278	0.582	0.890	120	518	2344	3264	-1.488	616	1728	1178	2086	0
2	18	14	"iYGR185C"	"iYGR185C"	10200	16530	140	91	197	206	53	74	60	41	33	0	193	796	1016	80	137	205	42	35	0	0.336	0.201	0.226	0.265	3.025	0.180	0.744	156	646	151	860	-1.572	38	113	144	716	0
2	19	14	"iYGR199W"	"iYGR199W"	10390	16540	110	579	697	548	54	75	74	83	72	0	602	899	774	81	123	208	70	53	0	1.008	0.786	0.762	0.758	2.055	0.652	0.756	80	472	1046	1461	0.011	525	521	643	818	0
2	20	14	"iYGR203W"	"iYGR203W"	10590	16530	150	99	171	136	54	79	78	41	32	0	299	746	754	81	124	118	64	47	0	0.206	0.176	0.178	0.190	2.455	0.171	0.605	156	656	263	782	-2.276	45	218	117	665	0
2	21	14	"iYGR207C"	"iYGR207C"	10770	16520	140	101	186	170	53	57	20	67	57	0	263	570	606	79	107	81	66	52	0	0.261	0.271	0.260	0.266	2.608	0.262	0.875	156	670	232	624	-1.939	48	184	133	491	0
2	1	15	"iYGR221C"	"iYGR221C"	6810	16810	110	299	370	271	49	52	19	88	85	0	1035	1658	1512	77	90	60	80	77	0	0.261	0.203	0.189	0.233	3.313	0.167	0.772	80	549	1208	1902	-1.938	250	958	321	1581	0
2	2	15	"iYGR224W"	"iYGR224W"	7010	16810	120	447	510	409	50	59	57	73	67	0	951	1359	1201	79	101	70	84	76	0	0.455	0.359	0.346	0.358	2.707	0.309	0.723	120	579	1269	1740	-1.135	397	872	460	1280	0
2	3	15	"iYGR230W"	"iYGR230W"	7200	16800	120	186	268	243	51	62	59	61	53	0	553	979	978	78	106	89	75	63	0	0.284	0.241	0.236	0.228	2.156	0.221	0.709	120	547	610	1118	-1.815	135	475	217	901	0
2	4	15	"iYGR247W"	"iYGR247W"	7400	16800	120	364	379	272	52	71	223	56	35	0	1073	1054	826	79	129	256	65	57	0	0.314	0.335	0.332	0.349	2.464	0.296	0.770	120	596	1306	1302	-1.672	312	994	327	975	0
2	5	15	"iYGR250C-0"	"iYGR250C-0"	7610	16790	150	198	456	548	52	65	42	70	62	0	440	1704	2526	82	142	153	62	52	0	0.408	0.249	0.247	0.283	3.057	0.214	0.901	156	719	504	2026	-1.294	146	358	404	1622	0
2	6	15	"iYGR253C-0"	"iYGR253C-0"	7820	16790	150	109	223	235	51	59	37	60	47	0	371	1089	1505	79	113	111	62	55	0	0.199	0.170	0.175	0.195	2.676	0.153	0.912	156	586	350	1182	-2.332	58	292	172	1010	0
2	7	15	"iYHR186C"	"iYHR186C"	7990	16780	130	1077	1452	1228	51	73	85	92	80	0	2837	3092	2761	78	129	181	84	73	0	0.372	0.465	0.449	0.497	2.533	0.438	0.874	120	538	3785	4415	-1.427	1026	2759	1401	3014	0
2	8	15	"iYHR191C"	"iYHR191C"	8190	16780	150	399	582	498	53	81	84	73	60	0	592	1091	1061	81	158	224	66	51	0	0.677	0.524	0.458	0.576	2.979	0.444	0.744	156	739	857	1539	-0.563	346	511	529	1010	0
2	9	15	"iYHR196W"	"iYHR196W"	8420	16770	150	82	99	54	53	75	62	33	11	0	211	402	388	80	140	194	42	34	0	0.221	0.143	0.152	0.187	3.199	0.125	0.360	156	657	160	368	-2.175	29	131	46	322	0
2	10	15	"iYHRCdelta16-0"	"iYHRCdelta16-0"	8610	16770	120	914	1715	1801	51	65	46	94	91	0	1821	4317	4805	78	130	153	86	85	0	0.495	0.393	0.385	0.441	2.141	0.361	0.895	120	497	2606	5903	-1.014	863	1743	1664	4239	0
2	11	15	"iYIL174W-1"	"iYIL174W-1"	8820	16770	140	156	479	664	52	70	60	57	48	0	357	1446	2075	78	134	153	55	49	0	0.373	0.312	0.296	0.307	2.361	0.293	0.815	156	665	383	1795	-1.424	104	279	427	1368	0
2	12	15	"iYIL170W-1"	"iYIL170W-1"	9000	16760	120	311	904	1227	52	64	44	82	70	0	418	1731	2383	80	110	103	75	58	0	0.766	0.516	0.502	0.504	2.609	0.497	0.927	120	556	597	2503	-0.384	259	338	852	1651	0
2	13	15	"iYIL153W"	"iYIL153W"	9210	16760	150	246	546	579	54	75	58	73	59	0	229	560	583	82	125	119	55	43	0	1.306	1.029	0.944	1.004	2.895	0.987	0.839	156	647	339	970	0.385	192	147	492	478	0
2	14	15	"iYIL149C"	"iYIL149C"	9410	16750	150	171	380	506	52	69	54	64	51	0	253	978	1362	80	109	96	60	46	0	0.688	0.365	0.362	0.364	2.898	0.357	0.903	156	631	292	1226	-0.540	119	173	328	898	0
2	15	15	"iYIL145C"	"iYIL145C"	9610	16750	120	192	317	299	52	58	21	75	70	0	1209	2164	2348	81	113	117	77	65	0	0.124	0.127	0.126	0.140	2.130	0.122	0.912	120	567	1268	2348	-3.010	140	1128	265	2083	0
2	16	15	"iYIL129C"	"iYIL129C"	9810	16740	140	206	485	572	53	64	38	77	63	0	656	1788	2367	81	128	180	65	55	0	0.266	0.253	0.244	0.321	3.073	0.238	0.932	156	622	728	2139	-1.910	153	575	432	1707	0
2	17	15	"iYIL125W"	"iYIL125W"	10010	16740	140	195	372	392	53	70	52	60	53	0	288	782	930	80	137	279	46	39	0	0.683	0.454	0.441	0.527	2.849	0.405	0.843	156	573	350	1021	-0.551	142	208	319	702	0
2	18	15	"iYIL121W"	"iYIL121W"	10200	16730	140	190	479	606	53	64	41	77	64	0	327	953	1283	80	129	284	48	35	0	0.555	0.488	0.471	0.497	2.425	0.459	0.891	156	583	384	1299	-0.850	137	247	426	873	0
2	19	15	"itR(ACG)J"	"itR(ACG)J"	10380	16730	130	1156	1435	1111	54	78	71	90	84	0	1389	1525	1213	83	124	189	79	70	0	0.844	0.958	0.963	1.058	2.072	0.935	0.916	120	573	2408	2823	-0.245	1102	1306	1381	1442	0
2	20	15	"iYJL098W"	"iYJL098W"	10590	16730	150	73	109	73	54	78	70	32	13	0	174	499	557	82	136	128	46	37	0	0.207	0.132	0.136	0.158	2.949	0.135	0.351	156	690	111	472	-2.276	19	92	55	417	0
2	21	15	"iYJL093C"	"iYJL093C"	10800	16720	110	142	216	185	54	59	23	80	67	0	856	1839	2065	82	123	100	85	81	0	0.114	0.092	0.093	0.112	2.727	0.087	0.886	80	494	862	1919	-3.137	88	774	162	1757	0
2	1	16	"iYJL074C"	"iYJL074C"	6820	17010	130	210	398	389	48	55	29	86	80	0	664	1529	1727	76	104	117	76	65	0	0.276	0.241	0.250	0.271	2.448	0.214	0.849	120	692	750	1803	-1.860	162	588	350	1453	0
2	2	16	"iYJL070C"	"iYJL070C"	7020	17010	140	84	150	132	51	62	35	48	39	0	189	528	617	81	132	154	46	37	0	0.306	0.221	0.229	0.263	3.069	0.196	0.795	156	635	141	546	-1.710	33	108	99	447	0
2	3	16	"iYJL064W"	"iYJL064W"	7220	17000	110	314	416	327	51	120	559	28	0	0	531	812	718	81	140	412	53	41	0	0.584	0.499	0.482	0.533	3.153	0.867	0.474	80	515	713	1096	-0.775	263	450	365	731	0
2	4	16	"iSNR60"	"iSNR60"	7410	16990	100	114	213	182	51	133	597	0	0	0	361	1020	1136	84	177	521	41	32	0	0.227	0.173	0.168	0.168	2.626	0.813	0.459	80	450	340	1098	-2.136	63	277	162	936	0
2	5	16	"iYJLCdelta5"	"iYJLCdelta5"	7600	17000	120	282	438	414	52	69	52	77	62	0	467	740	685	83	143	284	57	41	0	0.599	0.588	0.547	0.574	2.260	0.447	0.605	120	517	614	1043	-0.739	230	384	386	657	0
2	6	16	"iYJL043W"	"iYJL043W"	7810	16980	150	97	164	156	51	62	42	51	37	0	193	484	553	82	105	76	53	46	0	0.414	0.281	0.280	0.289	2.835	0.269	0.804	156	571	157	515	-1.271	46	111	113	402	0
2	7	16	"iYJL029C"	"iYJL029C"	7990	16980	110	172	183	98	51	59	34	75	67	0	520	558	400	81	102	80	75	67	0	0.276	0.277	0.264	0.270	2.322	0.236	0.760	80	496	560	609	-1.859	121	439	132	477	0
2	8	16	"iYJL026W"	"iYJL026W"	8210	16980	120	268	297	220	51	61	34	77	70	0	519	605	510	80	111	104	70	62	0	0.494	0.469	0.432	0.412	2.416	0.421	0.842	120	504	656	771	-1.017	217	439	246	525	0
2	9	16	"iYJL022W"	"iYJL022W"	8380	16980	120	903	1035	851	51	64	43	95	90	0	1032	1544	1322	79	105	88	89	85	0	0.894	0.672	0.637	0.700	2.047	0.627	0.832	120	435	1805	2449	-0.162	852	953	984	1465	0
2	10	16	"iYKL121W"	"iYKL121W"	8550	16980	130	379	634	557	50	58	37	90	82	0	1458	2273	2100	79	97	75	88	80	0	0.239	0.266	0.248	0.292	2.384	0.256	0.888	120	464	1708	2778	-2.067	329	1379	584	2194	0
2	11	16	"iYKL117W"	"iYKL117W"	8710	16980	120	1439	1630	1215	51	78	84	92	90	0	1218	1390	1070	77	117	120	85	77	0	1.216	1.203	1.213	1.329	1.962	1.175	0.849	120	509	2529	2892	0.283	1388	1141	1579	1313	0
2	12	16	"iYKL111C"	"iYKL111C"	8910	16970	110	667	646	413	53	78	80	80	78	0	956	909	586	79	115	103	80	75	0	0.700	0.714	0.671	0.724	2.307	0.691	0.847	80	515	1491	1423	-0.514	614	877	593	830	0
2	13	16	"iYKL097W-A-0"	"iYKL097W-A-0"	9120	16960	130	427	420	264	52	61	36	89	83	0	1368	1405	1074	81	107	87	89	78	0	0.291	0.278	0.275	0.335	2.297	0.249	0.872	120	645	1662	1692	-1.779	375	1287	368	1324	0
2	14	16	"iYKL094W"	"iYKL094W"	9320	16960	130	1735	1522	902	51	69	66	98	95	0	2278	2096	1337	81	131	293	90	75	0	0.766	0.730	0.724	0.796	2.044	0.696	0.872	120	571	3881	3486	-0.384	1684	2197	1471	2015	0
2	15	16	"iYKL090W"	"iYKL090W"	9510	16950	120	367	364	229	52	65	46	82	72	0	1092	1026	656	82	120	124	86	75	0	0.312	0.331	0.329	0.327	2.572	0.317	0.824	120	562	1325	1256	-1.681	315	1010	312	944	0
2	16	16	"iYKL072W"	"iYKL072W"	9720	16940	100	206	243	164	53	59	24	82	76	0	325	463	419	81	102	73	71	57	0	0.627	0.497	0.499	0.567	2.392	0.393	0.789	80	513	397	572	-0.673	153	244	190	382	0
2	17	16	"iYKL071W"	"iYKL071W"	9960	16950	130	735	1209	1151	51	63	44	95	95	0	761	1262	1105	78	108	232	75	54	0	1.001	0.978	0.922	0.993	2.187	0.998	0.872	120	594	1367	2342	0.002	684	683	1158	1184	0
2	18	16	"itV(AAC)K1-1"	"itV(AAC)K1-1"	10120	16940	130	480	504	332	51	57	23	91	86	0	1524	1551	1205	77	110	238	75	69	0	0.296	0.307	0.312	0.367	2.524	0.261	0.814	120	540	1876	1927	-1.754	429	1447	453	1474	0
2	19	16	"iYKL056C"	"iYKL056C"	10320	16930	110	217	260	167	55	62	27	85	75	0	646	815	646	84	114	95	85	71	0	0.288	0.280	0.287	0.281	2.374	0.245	0.816	80	512	724	936	-1.795	162	562	205	731	0
2	20	16	"iYKL052C"	"iYKL052C"	10520	16930	130	501	576	392	55	69	48	91	85	0	1418	2203	1885	84	127	125	91	89	0	0.334	0.246	0.257	0.277	2.234	0.211	0.835	120	619	1780	2640	-1.581	446	1334	521	2119	0
2	21	16	"iYKL048C"	"iYKL048C"	10720	16920	130	191	267	192	52	60	28	85	75	0	778	1411	1253	81	135	157	88	77	0	0.199	0.162	0.153	0.171	2.136	0.141	0.797	120	685	836	1545	-2.326	139	697	215	1330	0
2	1	17	"iYLR069C"	"iYLR069C"	6730	17210	120	711	693	422	47	54	28	97	93	0	1287	1372	992	75	90	69	85	84	0	0.548	0.498	0.505	0.598	2.127	0.427	0.806	120	594	1876	1943	-0.868	664	1212	646	1297	0
2	2	17	"iYLR073C"	"iYLR073C"	6950	17200	130	245	286	202	50	65	40	78	64	0	888	1100	904	81	136	157	75	61	0	0.242	0.232	0.228	0.273	3.029	0.212	0.870	120	593	1002	1255	-2.049	195	807	236	1019	0
2	3	17	"iYLR078C"	"iYLR078C"	7140	17200	130	467	584	463	50	61	37	88	79	0	752	1500	1406	80	126	141	84	71	0	0.621	0.376	0.361	0.406	2.278	0.314	0.786	120	578	1089	1954	-0.688	417	672	534	1420	0
2	4	17	"iYLR094C"	"iYLR094C"	7350	17200	140	186	247	187	50	67	96	57	37	0	1074	1827	1716	82	134	267	80	66	0	0.137	0.113	0.116	0.137	2.618	0.102	0.831	156	642	1128	1942	-2.867	136	992	197	1745	0
2	5	17	"iYLR098C"	"iYLR098C"	7520	17190	130	943	784	415	52	74	77	86	84	0	1558	1385	769	84	163	330	82	76	0	0.604	0.563	0.545	0.556	2.091	0.477	0.732	120	507	2365	2033	-0.726	891	1474	732	1301	0
2	6	17	"iYLR104W"	"iYLR104W"	7720	17180	150	490	424	252	53	77	77	78	69	0	1639	1274	878	84	135	166	72	70	0	0.281	0.312	0.310	0.329	2.129	0.289	0.874	156	611	1992	1561	-1.831	437	1555	371	1190	0
2	7	17	"iYLR117C"	"iYLR117C"	7910	17180	150	2920	2273	1404	51	69	53	93	87	0	6309	4996	3318	82	144	198	86	82	0	0.461	0.452	0.432	0.473	2.148	0.422	0.897	156	655	9096	7136	-1.118	2869	6227	2222	4914	0
2	8	17	"iYLR121C"	"iYLR121C"	8140	17180	140	352	329	182	52	72	53	83	76	0	2506	2165	1548	83	151	198	79	70	0	0.124	0.133	0.132	0.169	2.722	0.115	0.824	156	672	2723	2359	-3.014	300	2423	277	2082	0
2	9	17	"iYLR125W"	"iYLR125W"	8340	17170	150	3040	2501	1593	51	67	52	94	92	0	3331	2609	1683	81	111	107	85	82	0	0.920	0.969	0.949	1.047	2.281	0.954	0.912	156	624	6239	4978	-0.121	2989	3250	2450	2528	0
2	10	17	"itD(GUC)L1"	"itD(GUC)L1"	8550	17170	140	551	492	264	52	70	53	86	82	0	871	890	571	81	105	79	85	83	0	0.632	0.544	0.536	0.569	2.212	0.485	0.835	156	588	1289	1249	-0.663	499	790	440	809	0
2	11	17	"iYLR147C"	"iYLR147C"	8760	17180	140	1230	1017	554	53	78	78	90	81	0	2265	1956	1221	81	116	122	89	87	0	0.539	0.514	0.490	0.547	2.177	0.467	0.860	156	557	3361	2839	-0.892	1177	2184	964	1875	0
2	12	17	"iYLR151C"	"iYLR151C"	8920	17170	140	1055	875	509	54	75	60	88	82	0	2453	2068	1298	81	123	120	87	83	0	0.422	0.413	0.409	0.434	1.784	0.384	0.874	156	579	3373	2808	-1.245	1001	2372	821	1987	0
2	13	17	"iYLR459W"	"iYLR459W"	9110	17170	130	1059	1008	536	53	74	65	93	90	0	1990	2079	1075	83	139	177	91	88	0	0.528	0.478	0.454	0.472	1.495	0.463	0.890	120	574	2913	2951	-0.923	1006	1907	955	1996	0
2	14	17	"iYLR461W-1"	"iYLR461W-1"	9320	17160	130	10036	9011	5349	53	131	410	96	94	0	11758	9656	5234	84	231	719	88	85	0	0.855	0.936	0.971	1.019	1.847	0.933	0.908	120	632	21657	18530	-0.226	9983	11674	8958	9572	0
2	15	17	"iYML132W-0"	"iYML132W-0"	9530	17160	140	1677	1627	1001	54	122	395	80	74	0	3902	3133	1998	84	215	687	78	69	0	0.425	0.516	0.492	0.550	2.192	0.495	0.880	156	678	5441	4622	-1.234	1623	3818	1573	3049	0
2	16	17	"iYML117W-A"	"iYML117W-A"	9740	17160	150	1788	1521	959	52	63	37	97	94	0	2473	2040	1284	81	114	102	90	83	0	0.726	0.750	0.733	0.762	1.914	0.739	0.889	156	717	4128	3428	-0.462	1736	2392	1469	1959	0
2	17	17	"iYML113W"	"iYML113W"	9920	17150	130	1259	1243	721	51	71	79	93	89	0	2769	2461	1356	80	123	219	89	84	0	0.449	0.501	0.492	0.515	2.032	0.483	0.888	120	534	3897	3573	-1.154	1208	2689	1192	2381	0
2	18	17	"iYML109W"	"iYML109W"	10110	17140	130	1545	1184	646	55	86	114	90	83	0	1116	896	447	81	134	229	80	72	0	1.440	1.385	1.414	1.360	1.835	1.342	0.781	120	589	2525	1944	0.526	1490	1035	1129	815	0
2	19	17	"iYML089C"	"iYML089C"	10330	17140	140	409	386	209	55	73	84	81	72	0	2260	1987	1359	82	110	103	85	83	0	0.163	0.174	0.169	0.193	2.169	0.155	0.821	156	717	2532	2236	-2.621	354	2178	331	1905	0
2	20	17	"iYML085C"	"iYML085C"	10540	17130	130	298	267	121	53	62	39	85	79	0	1289	1012	578	83	120	144	78	75	0	0.203	0.230	0.221	0.254	2.473	0.201	0.858	120	592	1451	1143	-2.299	245	1206	214	929	0
2	21	17	"iYML081W"	"iYML081W"	10740	17130	140	1760	1478	879	54	67	40	93	90	0	1568	1190	706	81	119	122	82	78	0	1.147	1.284	1.245	1.339	2.109	1.281	0.896	156	817	3193	2533	0.198	1706	1487	1424	1109	0
2	1	18	"iYML068W"	"iYML068W"	6760	17410	130	658	608	337	48	56	28	90	87	0	1423	1287	817	76	89	69	82	82	0	0.453	0.462	0.442	0.490	2.662	0.405	0.805	120	641	1957	1771	-1.143	610	1347	560	1211	0
2	2	18	"iYML064C"	"iYML064C"	6940	17410	130	1041	945	558	53	72	70	90	84	0	2677	2081	1190	82	143	224	86	80	0	0.381	0.446	0.447	0.456	2.213	0.425	0.869	120	610	3583	2891	-1.393	988	2595	892	1999	0
2	3	18	"iYML060W"	"iYML060W"	7170	17410	150	1418	1186	721	52	77	78	88	81	0	1898	1503	952	84	153	221	77	72	0	0.753	0.799	0.759	0.831	2.584	0.723	0.777	156	681	3180	2553	-0.409	1366	1814	1134	1419	0
2	4	18	"iYMR222C"	"iYMR222C"	7360	17400	130	1171	934	486	51	74	72	90	84	0	3059	2417	1409	84	148	214	81	79	0	0.376	0.378	0.369	0.410	2.923	0.345	0.881	120	520	4095	3216	-1.409	1120	2975	883	2333	0
2	5	18	"iYMR226C"	"iYMR226C"	7550	17400	140	733	615	341	58	80	74	85	80	0	2530	1985	1332	88	159	213	80	75	0	0.276	0.294	0.278	0.357	3.145	0.259	0.860	156	630	3117	2454	-1.855	675	2442	557	1897	0
2	6	18	"iYMR230W"	"iYMR230W"	7740	17390	130	578	519	256	56	69	40	90	86	0	4330	3721	2073	87	137	158	87	85	0	0.123	0.127	0.125	0.146	2.357	0.118	0.891	120	570	4765	4097	-3.023	522	4243	463	3634	0
2	7	18	"iYMR245W"	"iYMR245W"	7950	17390	140	446	386	213	53	69	48	81	76	0	3930	3150	2248	85	154	207	81	75	0	0.102	0.109	0.108	0.140	2.574	0.094	0.854	156	671	4238	3398	-3.290	393	3845	333	3065	0
2	8	18	"iYMRWdelta19-0"	"iYMRWdelta19-0"	8150	17380	130	1871	1668	922	50	71	100	90	85	0	5318	4597	2884	81	147	282	82	80	0	0.348	0.358	0.359	0.440	3.219	0.329	0.903	120	544	7058	6134	-1.524	1821	5237	1618	4516	0
2	9	18	"iYMR251W-A"	"iYMR251W-A"	8330	17380	130	928	779	412	53	81	93	85	80	0	1466	1217	673	82	145	248	82	77	0	0.632	0.640	0.616	0.599	2.044	0.582	0.805	120	615	2259	1861	-0.661	875	1384	726	1135	0
2	10	18	"iYMR267W"	"iYMR267W"	8560	17370	130	1800	1441	761	54	81	86	89	85	0	1771	1479	873	81	120	145	78	76	0	1.033	0.992	0.974	1.006	2.451	0.941	0.858	120	624	3436	2785	0.047	1746	1690	1387	1398	0
2	11	18	"iYMR271C"	"iYMR271C"	8750	17370	130	1030	881	436	55	79	73	91	87	0	2672	2157	1173	82	128	157	90	86	0	0.376	0.398	0.385	0.393	1.768	0.368	0.896	120	566	3565	2901	-1.409	975	2590	826	2075	0
2	12	18	"iYMR273C"	"iYMR273C"	8960	17360	130	664	585	299	55	73	62	85	83	0	3872	3035	1740	82	141	178	85	82	0	0.161	0.179	0.173	0.193	2.346	0.164	0.881	120	542	4399	3483	-2.638	609	3790	530	2953	0
2	13	18	"iYMR288W"	"iYMR288W"	9140	17360	130	490	414	199	53	72	56	85	78	0	1858	1542	852	85	149	200	83	81	0	0.246	0.248	0.246	0.259	1.868	0.229	0.875	120	600	2210	1818	-2.020	437	1773	361	1457	0
2	14	18	"iYMR292W"	"iYMR292W"	9360	17360	120	294	262	112	53	94	266	37	0	0	648	548	267	82	150	397	70	0	0	0.426	0.448	0.430	0.447	1.724	0.395	0.809	120	558	807	675	-1.232	241	566	209	466	0
2	15	18	"iYMR296C"	"iYMR296C"	9550	17350	130	770	658	307	55	69	44	91	90	0	3211	2787	1534	83	131	139	85	85	0	0.229	0.223	0.215	0.244	1.969	0.205	0.908	120	559	3843	3307	-2.129	715	3128	603	2704	0
2	16	18	"iYNL048W"	"iYNL048W"	9750	17350	120	247	234	102	54	64	36	87	83	0	1625	1516	772	84	127	139	89	87	0	0.125	0.126	0.129	0.125	1.454	0.116	0.830	120	508	1734	1612	-2.997	193	1541	180	1432	0
2	17	18	"iYNL043C"	"iYNL043C"	9960	17350	140	1329	1084	600	54	76	76	90	83	0	2691	2027	1296	84	137	209	78	75	0	0.489	0.530	0.501	0.627	2.454	0.492	0.929	156	663	3882	2973	-1.032	1275	2607	1030	1943	0
2	18	18	"iYNL040W"	"iYNL040W"	10170	17340	130	982	820	402	54	80	91	88	81	0	891	750	359	81	117	125	85	79	0	1.146	1.145	1.134	1.043	1.803	1.125	0.830	120	572	1738	1435	0.196	928	810	766	669	0
2	19	18	"iYNL027W"	"iYNL027W"	10370	17340	140	2742	2316	1389	53	67	47	96	90	0	2116	1834	1227	80	100	80	83	80	0	1.321	1.290	1.225	1.438	2.544	1.229	0.914	156	555	4725	4017	0.401	2689	2036	2263	1754	0
2	20	18	"iYNL024C"	"iYNL024C"	10530	17330	130	1078	925	451	54	89	119	89	84	0	1912	1676	943	83	148	238	85	79	0	0.560	0.547	0.535	0.602	1.725	0.492	0.894	120	556	2853	2464	-0.837	1024	1829	871	1593	0
2	21	18	"iYNL020C"	"iYNL020C"	10750	17330	130	1101	1009	473	57	94	120	88	88	0	976	872	463	84	149	231	83	76	0	1.170	1.208	1.168	1.100	1.950	1.106	0.872	120	691	1936	1740	0.227	1044	892	952	788	0
2	1	19	"iYNL003C"	"iYNL003C"	6780	17610	130	598	511	288	49	58	34	89	85	0	4127	3487	2077	76	112	172	85	82	0	0.136	0.135	0.141	0.170	3.774	0.124	0.828	120	668	4600	3873	-2.883	549	4051	462	3411	0
2	2	19	"iYNR001C"	"iYNR001C"	6990	17610	140	848	690	416	54	76	79	82	76	0	3583	2827	1918	83	174	284	83	76	0	0.227	0.232	0.221	0.241	2.732	0.209	0.845	156	552	4294	3380	-2.140	794	3500	636	2744	0
2	3	19	"iYNR002C"	"iYNR002C"	7160	17610	140	570	496	306	52	73	84	79	73	0	1537	1299	860	86	157	298	75	67	0	0.357	0.366	0.362	0.377	2.241	0.341	0.858	156	541	1969	1657	-1.486	518	1451	444	1213	0
2	4	19	"iYNR018W"	"iYNR018W"	7350	17600	130	852	716	377	54	83	82	85	79	0	2702	2246	1309	89	188	297	86	81	0	0.305	0.307	0.287	0.325	2.442	0.274	0.821	120	598	3411	2819	-1.711	798	2613	662	2157	0
2	5	19	"iYNR022C"	"iYNR022C"	7570	17590	130	386	342	152	59	86	77	86	77	0	1725	1492	791	90	200	308	85	74	0	0.200	0.202	0.199	0.206	2.068	0.182	0.796	120	605	1962	1685	-2.322	327	1635	283	1402	0
2	6	19	"iYNR027W"	"iYNR027W"	7770	17590	120	394	399	143	58	79	68	97	92	0	1131	1063	373	87	157	180	97	92	0	0.322	0.349	0.344	0.360	1.764	0.328	0.726	120	560	1380	1317	-1.636	336	1044	341	976	0
2	7	19	"iYOR064C"	"iYOR064C"	7970	17590	130	337	307	141	53	70	64	83	80	0	2354	2083	1199	82	148	209	90	84	0	0.125	0.127	0.122	0.132	2.200	0.112	0.798	120	546	2556	2255	-3.000	284	2272	254	2001	0
2	8	19	"iYOR068C"	"iYOR068C"	8150	17580	130	3307	2857	1609	54	109	289	86	80	0	4383	3655	2319	82	194	499	79	74	0	0.756	0.784	0.762	0.883	1.993	0.731	0.880	120	596	7554	6376	-0.403	3253	4301	2803	3573	0
2	9	19	"iYOR071C"	"iYOR071C"	8380	17580	140	917	775	494	56	110	275	69	61	0	1870	1550	1142	82	172	442	67	58	0	0.482	0.490	0.450	0.537	2.463	0.432	0.838	156	686	2649	2187	-1.054	861	1788	719	1468	0
2	10	19	"iYOR086C"	"iYOR086C"	8580	17570	130	764	642	335	54	73	59	84	83	0	4825	4022	2391	80	140	198	86	84	0	0.150	0.149	0.142	0.162	2.083	0.137	0.886	120	579	5455	4530	-2.741	710	4745	588	3942	0
2	11	19	"iYOR090C"	"iYOR090C"	8770	17570	130	945	808	435	55	75	70	86	81	0	3447	3034	1738	81	155	218	89	86	0	0.264	0.255	0.239	0.248	1.915	0.237	0.857	120	550	4256	3706	-1.919	890	3366	753	2953	0
2	12	19	"iYOR094W"	"iYOR094W"	8950	17560	130	639	530	266	55	79	72	87	77	0	2781	2247	1224	85	175	247	83	80	0	0.217	0.220	0.214	0.225	1.912	0.211	0.891	120	574	3280	2637	-2.207	584	2696	475	2162	0
2	13	19	"iYOR112W"	"iYOR112W"	9160	17560	130	694	609	320	55	83	87	83	77	0	3378	3175	1884	88	216	418	83	81	0	0.194	0.179	0.173	0.180	1.847	0.160	0.832	120	607	3929	3641	-2.364	639	3290	554	3087	0
2	14	19	"iYOR116C"	"iYOR116C"	9370	17560	140	686	609	361	54	72	71	85	80	0	4034	3464	2312	83	174	384	80	76	0	0.160	0.164	0.169	0.190	2.420	0.151	0.883	156	604	4583	3936	-2.644	632	3951	555	3381	0
2	15	19	"iYOR121C"	"iYOR121C"	9550	17550	130	590	513	254	55	75	59	84	82	0	1847	1550	863	83	149	199	85	80	0	0.303	0.312	0.298	0.297	1.863	0.284	0.859	120	535	2299	1925	-1.721	535	1764	458	1467	0
2	16	19	"iYOR138C"	"iYOR138C"	9760	17550	140	465	384	216	55	73	54	80	75	0	1630	1331	860	86	147	184	78	74	0	0.266	0.264	0.255	0.266	2.306	0.243	0.875	156	665	1954	1574	-1.913	410	1544	329	1245	0
2	17	19	"itG(CCC)O"	"itG(CCC)O"	9970	17540	130	124	123	47	53	68	96	27	0	0	301	272	128	82	113	175	67	6	0	0.324	0.368	0.327	0.314	2.068	0.312	0.557	120	555	290	260	-1.625	71	219	70	190	0
2	18	19	"iYOR146W"	"iYOR146W"	10180	17540	140	370	313	165	54	95	165	70	46	0	2314	1972	1367	81	158	289	77	71	0	0.142	0.137	0.129	0.162	2.336	0.122	0.858	156	613	2549	2150	-2.821	316	2233	259	1891	0
2	19	19	"iYPL228W"	"iYPL228W"	10370	17530	130	789	668	338	54	83	106	82	78	0	1188	1043	551	82	136	179	83	80	0	0.665	0.639	0.640	0.681	1.856	0.615	0.867	120	514	1841	1575	-0.590	735	1106	614	961	0
2	20	19	"iYPL224C"	"iYPL224C"	10570	17530	130	2199	1811	934	58	127	246	85	83	0	5198	4376	2662	86	225	508	80	76	0	0.419	0.409	0.398	0.458	1.837	0.369	0.893	120	598	7253	6043	-1.256	2141	5112	1753	4290	0
2	21	19	"iYPL220W"	"iYPL220W"	10780	17530	140	904	769	481	56	125	278	70	58	0	3435	2822	2062	84	219	491	72	66	0	0.253	0.260	0.261	0.323	2.614	0.241	0.891	156	754	4199	3451	-1.982	848	3351	713	2738	0
2	1	20	"iYPL203W"	"iYPL203W"	6780	17810	150	2179	1853	1119	47	58	50	91	88	0	3361	2823	1797	75	101	153	87	84	0	0.649	0.657	0.624	0.667	2.169	0.636	0.911	156	946	5418	4554	-0.624	2132	3286	1806	2748	0
2	2	20	"iYPL199C"	"iYPL199C"	6970	17810	140	582	496	275	49	65	62	85	78	0	3008	2373	1620	78	118	139	79	77	0	0.182	0.195	0.190	0.237	2.688	0.169	0.840	156	681	3463	2742	-2.459	533	2930	447	2295	0
2	3	20	"iYPL195W"	"iYPL195W"	7150	17800	130	909	729	402	51	78	116	81	76	0	3229	2546	1569	81	177	423	80	74	0	0.273	0.275	0.268	0.284	1.800	0.254	0.902	120	610	4006	3143	-1.875	858	3148	678	2465	0
2	4	20	"itE(UUC)P"	"itE(UUC)P"	7370	17800	130	409	376	178	52	81	113	80	73	0	837	798	422	81	173	406	75	45	0	0.472	0.452	0.442	0.434	1.711	0.370	0.779	120	727	1113	1041	-1.082	357	756	324	717	0
2	5	20	"iYPL177C-0"	"iYPL177C-0"	7570	17790	130	673	595	308	53	71	66	90	86	0	3500	2928	1761	80	150	289	81	77	0	0.181	0.190	0.186	0.227	2.535	0.173	0.886	120	677	4040	3390	-2.464	620	3420	542	2848	0
2	6	20	"iYPL174C"	"iYPL174C"	7770	17800	140	898	765	434	52	75	80	86	80	0	3003	2594	1833	79	157	281	81	75	0	0.289	0.283	0.262	0.341	2.093	0.250	0.897	156	783	3770	3228	-1.789	846	2924	713	2515	0
2	7	20	"iYPL157W"	"iYPL157W"	7970	17790	140	796	671	364	51	72	69	87	82	0	2663	2140	1313	78	141	188	82	79	0	0.288	0.301	0.288	0.340	1.998	0.282	0.897	156	761	3330	2682	-1.795	745	2585	620	2062	0
2	8	20	"iYPL153C"	"iYPL153C"	8180	17780	150	364	348	195	51	84	234	64	21	0	2836	2524	1693	78	148	390	78	73	0	0.113	0.121	0.124	0.139	1.972	0.112	0.709	156	847	3071	2743	-3.139	313	2758	297	2446	0
2	9	20	"iYPL149W"	"iYPL149W"	8380	17770	130	509	456	251	51	61	40	87	82	0	1547	1308	793	76	100	86	86	82	0	0.311	0.329	0.338	0.348	1.942	0.317	0.881	120	608	1929	1637	-1.683	458	1471	405	1232	0
2	10	20	"itG(GCC)P2"	"itG(GCC)P2"	8560	17770	130	1319	1088	562	53	81	107	85	85	0	3113	2657	1592	79	169	334	82	77	0	0.417	0.401	0.381	0.440	1.875	0.369	0.913	120	683	4300	3613	-1.261	1266	3034	1035	2578	0
2	11	20	"iYPR163C"	"iYPR163C"	8790	17770	140	1175	944	549	54	84	112	85	80	0	3265	2509	1489	80	180	348	82	76	0	0.352	0.366	0.373	0.371	1.750	0.361	0.933	156	788	4306	3319	-1.507	1121	3185	890	2429	0
2	12	20	"iYPR167C"	"iYPR167C"	8980	17760	150	1765	1417	825	52	78	80	92	83	0	4308	3336	1904	81	165	255	86	82	0	0.405	0.419	0.421	0.466	1.972	0.416	0.935	156	782	5940	4620	-1.303	1713	4227	1365	3255	0
2	13	20	"iYPR183W"	"iYPR183W"	9180	17760	140	1077	856	498	52	78	79	87	82	0	5538	4485	2881	81	185	347	83	80	0	0.188	0.183	0.186	0.221	2.345	0.170	0.904	156	738	6482	5208	-2.412	1025	5457	804	4404	0
2	14	20	"iYPR187W"	"iYPR187W"	9380	17760	140	338	315	187	51	64	48	76	73	0	1629	1249	804	79	141	241	76	69	0	0.185	0.226	0.222	0.233	1.989	0.210	0.853	156	700	1837	1434	-2.433	287	1550	264	1170	0
2	15	20	"iYPR191W"	"iYPR191W"	9570	17750	140	1249	1047	619	52	66	47	88	83	0	4808	3509	2387	78	125	162	87	83	0	0.253	0.290	0.281	0.344	2.143	0.267	0.924	156	720	5927	4426	-1.982	1197	4730	995	3431	0
2	16	20	"YALCdelta2"	"YALCdelta2"	9780	17750	140	1722	1307	787	52	64	36	91	85	0	3116	2336	1519	79	110	107	80	78	0	0.550	0.556	0.552	0.586	1.949	0.530	0.933	156	749	4707	3512	-0.863	1670	3037	1255	2257	0
2	17	20	"YBLWTy2-1B"	"YBLWTy2-1B"	9980	17740	140	8593	8004	5349	53	102	192	94	88	0	13358	11289	8067	80	169	378	89	84	0	0.643	0.709	0.689	0.885	2.243	0.679	0.923	156	758	21818	19160	-0.637	8540	13278	7951	11209	0
2	18	20	"YBLWdelta10"	"YBLWdelta10"	10190	17740	140	15743	13481	9458	53	129	251	94	88	0	18963	14604	10340	79	214	451	87	82	0	0.831	0.924	0.927	1.110	2.227	0.918	0.948	156	724	34574	27953	-0.267	15690	18884	13428	14525	0
2	19	20	"YFRWdelta10"	"YFRWdelta10"	10380	17730	150	1520	1195	753	54	94	165	78	72	0	3043	2467	1701	80	151	259	76	73	0	0.495	0.478	0.460	0.519	2.328	0.455	0.895	156	768	4429	3528	-1.015	1466	2963	1141	2387	0
2	20	20	"YGRCTy1-2A"	"YGRCTy1-2A"	10580	17730	140	24197	21513	14151	56	175	486	94	91	0	20149	15445	10597	84	232	587	89	85	0	1.203	1.397	1.406	1.589	2.206	1.385	0.925	156	744	44206	36818	0.267	24141	20065	21457	15361	0
2	21	20	"YHLComega1"	"YHLComega1"	10780	17720	150	2439	2072	1378	54	160	442	74	69	0	3045	2506	1612	83	218	522	75	73	0	0.805	0.833	0.826	0.804	2.166	0.845	0.892	156	934	5347	4441	-0.313	2385	2962	2018	2423	0
3	1	1	"PET112"	"YBL080C"	11050	14030	120	894	800	459	53	60	42	87	83	0	3950	3430	2323	71	98	145	81	80	0	0.217	0.222	0.220	0.249	2.120	0.204	0.904	120	593	4720	4106	-2.206	841	3879	747	3359	0
3	2	1	"YBL111C"	"YBL111C"	11250	14030	130	7624	6455	4019	53	92	230	88	81	0	13197	11635	7607	70	167	512	85	80	0	0.577	0.554	0.544	0.656	2.202	0.535	0.929	120	686	20698	17967	-0.794	7571	13127	6402	11565	0
3	3	1	"YBR028C"	"YBR028C"	11460	14020	130	634	533	299	53	90	232	74	62	0	2509	2047	1274	70	163	515	75	72	0	0.238	0.243	0.242	0.261	1.715	0.238	0.904	120	662	3020	2457	-2.070	581	2439	480	1977	0
3	4	1	"RHK1"	"YBL082C"	11650	14020	120	896	746	366	54	61	38	92	90	0	6354	5199	2971	71	126	241	87	85	0	0.134	0.135	0.134	0.162	1.863	0.127	0.929	120	589	7125	5820	-2.900	842	6283	692	5128	0
3	5	1	"YBL113C"	"YBL113C"	11860	14010	140	7826	7170	4560	53	71	99	98	96	0	8702	7966	5517	68	124	280	94	89	0	0.900	0.901	0.885	1.028	1.973	0.867	0.922	156	819	16407	15015	-0.152	7773	8634	7117	7898	0
3	6	1	"YBR030W"	"YBR030W"	12060	14010	120	624	522	274	52	72	115	82	72	0	2014	1568	924	68	99	167	80	77	0	0.294	0.313	0.309	0.351	1.927	0.305	0.873	120	579	2518	1970	-1.766	572	1946	470	1500	0
3	7	1	"CDC27"	"YBL084C"	12250	14000	130	2126	1754	978	51	61	65	90	89	0	4470	3636	2233	70	84	107	86	84	0	0.472	0.478	0.483	0.546	1.892	0.449	0.895	120	712	6475	5269	-1.084	2075	4400	1703	3566	0
3	8	1	"RER2"	"YBR002C"	12470	14000	130	1747	1613	878	52	64	67	98	95	0	3936	3802	2329	68	91	128	96	94	0	0.438	0.418	0.421	0.465	1.464	0.386	0.886	120	711	5563	5295	-1.190	1695	3868	1561	3734	0
3	9	1	"YBR032W"	"YBR032W"	12670	13990	130	615	549	315	52	62	53	81	77	0	4225	3191	2054	68	128	337	79	73	0	0.135	0.159	0.159	0.183	2.110	0.151	0.903	120	696	4720	3620	-2.884	563	4157	497	3123	0
3	10	1	"YBL086C"	"YBL086C"	12870	13990	120	276	320	206	52	61	54	82	75	0	2077	2312	1716	67	130	364	80	75	0	0.111	0.119	0.120	0.151	2.358	0.116	0.917	120	573	2234	2513	-3.166	224	2010	268	2245	0
3	11	1	"YBR004C"	"YBR004C"	13050	13980	130	2594	2191	1277	53	72	155	84	82	0	2724	2274	1501	66	85	157	80	77	0	0.956	0.968	0.942	1.100	2.180	0.923	0.903	120	696	5199	4346	-0.065	2541	2658	2138	2208	0
3	12	1	"HMT1"	"YBR034C"	13270	13980	120	2300	1970	953	55	80	163	92	90	0	5966	4832	2709	68	106	206	90	88	0	0.381	0.402	0.395	0.493	1.894	0.374	0.940	120	664	8143	6679	-1.394	2245	5898	1915	4764	0
3	13	1	"YCL044C"	"YCL044C"	13470	13970	110	73	81	33	55	62	49	17	3	0	140	142	89	67	90	145	23	2	0	0.247	0.347	0.261	0.288	2.729	0.241	0.463	80	560	91	101	-2.020	18	73	26	75	0
3	14	1	"YCLX03C"	"YCLX03C"	13680	13970	120	1827	1436	848	54	70	102	81	80	0	4119	3195	2120	67	114	293	77	75	0	0.438	0.442	0.435	0.534	2.440	0.412	0.934	120	616	5825	4510	-1.192	1773	4052	1382	3128	0
3	15	1	"YCR022C"	"YCR022C"	13860	13960	130	2313	1975	1064	55	91	164	96	86	0	6176	5000	2968	70	192	541	85	80	0	0.370	0.389	0.404	0.462	1.716	0.372	0.932	120	703	8364	6850	-1.435	2258	6106	1920	4930	0
3	16	1	"YCL046W"	"YCL046W"	14100	13960	150	67	133	182	54	75	125	15	9	0	88	373	859	68	129	382	12	10	0	0.650	0.259	0.431	0.388	3.704	0.192	0.761	156	844	33	384	-0.621	13	20	79	305	-50
3	17	1	"YCLX05C"	"YCLX05C"	14270	13960	140	1402	1267	886	54	59	31	96	94	0	5335	4886	3493	67	95	194	91	83	0	0.256	0.252	0.264	0.293	1.994	0.238	0.874	156	659	6616	6032	-1.966	1348	5268	1213	4819	0
3	18	1	"YCR024C"	"YCR024C"	14450	13940	130	1007	1031	594	55	73	109	85	83	0	6029	5354	3218	69	181	633	83	80	0	0.160	0.185	0.179	0.212	2.005	0.176	0.933	120	725	6912	6261	-2.646	952	5960	976	5285	0
3	19	1	"YCL048W"	"YCL048W"	14690	13950	80	239	414	353	53	55	16	94	94	0	730	1446	1596	67	77	75	92	84	0	0.281	0.262	0.293	0.319	1.945	0.206	0.732	52	332	849	1740	-1.834	186	663	361	1379	0
3	20	1	"YCLX07W"	"YCLX07W"	14890	13940	130	1709	1338	755	52	60	30	92	89	0	5630	4162	2726	69	93	108	86	85	0	0.298	0.314	0.298	0.375	1.894	0.287	0.896	120	715	7218	5379	-1.747	1657	5561	1286	4093	0
3	21	1	"YCR025C"	"YCR025C"	15080	13940	130	328	282	146	51	57	26	80	78	0	6007	4324	2880	69	113	217	79	77	0	0.047	0.054	0.054	0.071	2.261	0.049	0.877	120	742	6215	4486	-4.422	277	5938	231	4255	0
3	1	2	"APA1"	"YCL050C"	11070	14230	110	601	782	742	52	55	17	85	78	0	1080	2713	2989	70	73	37	81	78	0	0.544	0.276	0.278	0.364	2.017	0.250	0.926	80	484	1559	3373	-0.879	549	1010	730	2643	0
3	2	2	"YCLX09W"	"YCLX09W"	11300	14220	140	2940	2265	1660	54	99	241	73	67	0	7740	6348	4976	72	190	572	74	71	0	0.376	0.352	0.344	0.451	2.449	0.334	0.935	156	668	10554	8487	-1.410	2886	7668	2211	6276	0
3	3	2	"RSG1"	"YCR027C"	11490	14220	140	1981	1611	1136	55	82	107	82	78	0	6408	5479	4310	74	190	403	78	73	0	0.304	0.288	0.282	0.333	2.188	0.265	0.898	156	550	8260	6961	-1.718	1926	6334	1556	5405	0
3	4	2	"YDL211C"	"YDL211C"	11680	14210	120	197	307	315	54	65	49	82	70	0	719	1091	1216	73	145	306	80	54	0	0.221	0.249	0.236	0.243	1.827	0.241	0.887	120	505	789	1271	-2.176	143	646	253	1018	0
3	5	2	"AAD4"	"YDL243C"	11870	14210	110	67	70	20	52	59	51	5	0	0	146	132	69	69	76	69	56	13	0	0.195	0.286	0.280	0.241	2.323	0.183	0.288	80	501	92	81	-2.360	15	77	18	63	0
3	6	2	"LUV1"	"YDR027C"	12080	14200	120	953	772	441	52	57	23	93	89	0	3010	2288	1269	72	87	84	92	91	0	0.307	0.325	0.324	0.314	1.756	0.321	0.928	120	604	3839	2936	-1.705	901	2938	720	2216	0
3	7	2	"YDL213C"	"YDL213C"	12290	14200	130	119	199	179	53	65	70	47	31	0	544	1227	1573	72	99	135	77	66	0	0.140	0.126	0.125	0.148	2.167	0.109	0.861	120	637	538	1301	-2.838	66	472	146	1155	0
3	8	2	"HXT15"	"YDL245C"	12490	14190	120	3977	3447	2062	54	67	66	95	92	0	8603	6824	4394	73	137	383	86	82	0	0.460	0.503	0.512	0.556	1.874	0.472	0.906	120	531	12453	10144	-1.121	3923	8530	3393	6751	0
3	9	2	"YDR029W"	"YDR029W"	12680	14190	120	306	255	123	54	69	69	75	68	0	1810	1372	826	75	153	296	76	70	0	0.145	0.155	0.155	0.168	1.858	0.155	0.855	120	547	1987	1498	-2.783	252	1735	201	1297	0
3	10	2	"GDH2"	"YDL215C"	12880	14180	120	512	482	291	51	53	14	90	85	0	2853	2490	1723	70	91	112	82	81	0	0.166	0.178	0.176	0.207	2.030	0.166	0.918	120	578	3244	2851	-2.594	461	2783	431	2420	0
3	11	2	"YDL247W"	"YDL247W"	13090	14180	120	219	280	212	53	70	154	51	32	0	725	1091	1017	70	89	154	70	68	0	0.253	0.222	0.219	0.225	2.002	0.203	0.909	120	609	821	1248	-1.980	166	655	227	1021	0
3	12	2	"YDR031W"	"YDR031W"	13300	14180	130	796	688	441	54	60	40	83	80	0	3635	2907	2116	72	102	127	77	73	0	0.208	0.224	0.220	0.266	2.161	0.208	0.923	120	582	4305	3469	-2.264	742	3563	634	2835	0
3	13	2	"TIM22"	"YDL217C"	13480	14170	120	828	938	659	54	56	15	95	94	0	2752	3021	2250	69	88	70	90	85	0	0.288	0.299	0.308	0.355	1.891	0.284	0.906	120	560	3457	3836	-1.793	774	2683	884	2952	0
3	14	2	"NTH1"	"YDR001C"	13700	14170	120	577	736	629	54	64	91	88	80	0	645	830	679	70	102	250	79	55	0	0.910	0.897	0.966	0.934	1.751	0.895	0.829	120	540	1098	1442	-0.137	523	575	682	760	0
3	15	2	"MRH1"	"YDR033W"	13880	14160	120	1470	1629	1278	57	80	129	81	79	0	2350	2603	2296	75	134	349	76	70	0	0.621	0.622	0.631	0.720	2.382	0.564	0.902	120	529	3688	4100	-0.687	1413	2275	1572	2528	0
3	16	2	"YDR346C"	"YDR346C"	14080	14160	130	691	825	679	60	66	35	87	84	0	3517	3957	3639	73	98	122	82	76	0	0.183	0.197	0.189	0.239	2.518	0.181	0.909	120	597	4075	4649	-2.448	631	3444	765	3884	0
3	17	2	"LSM6"	"YDR378C"	14290	14160	140	383	327	175	58	71	54	76	73	0	3871	2956	1997	73	190	476	73	71	0	0.086	0.093	0.094	0.113	1.895	0.085	0.879	156	584	4123	3152	-3.547	325	3798	269	2883	0
3	18	2	"STE14"	"YDR410C"	14490	14160	140	1138	990	711	59	88	121	74	70	0	5527	5015	4029	74	289	777	67	63	0	0.198	0.188	0.188	0.280	2.938	0.175	0.909	156	672	6532	5872	-2.337	1079	5453	931	4941	0
3	19	2	"YDR348C"	"YDR348C"	14690	14150	120	254	411	385	56	68	60	76	61	0	615	1382	1650	68	144	376	61	42	0	0.362	0.270	0.286	0.355	2.558	0.232	0.898	120	546	745	1669	-1.466	198	547	355	1314	0
3	20	2	"YDR380W"	"YDR380W"	14880	14140	130	1543	1328	749	54	60	28	93	88	0	10062	7864	4973	70	107	128	84	81	0	0.149	0.163	0.161	0.212	2.601	0.151	0.870	120	589	11481	9068	-2.746	1489	9992	1274	7794	0
3	21	2	"YDR412W"	"YDR412W"	15090	14140	140	2395	2067	1416	53	68	55	92	90	0	7629	5861	4296	73	169	304	79	75	0	0.310	0.348	0.364	0.492	2.754	0.328	0.912	156	797	9898	7802	-1.690	2342	7556	2014	5788	0
3	1	3	"TCM10"	"YDR350C"	11100	14430	140	953	758	458	51	55	21	91	85	0	7970	6313	4497	71	103	150	83	81	0	0.114	0.113	0.112	0.162	2.970	0.102	0.878	156	781	8801	6949	-3.130	902	7899	707	6242	0
3	2	3	"RPP2B"	"YDR382W"	11320	14430	140	575	532	360	55	96	234	62	50	0	2790	2261	1718	75	248	723	62	57	0	0.192	0.218	0.214	0.260	2.984	0.200	0.853	156	586	3235	2663	-2.384	520	2715	477	2186	0
3	3	3	"ERD1"	"YDR414C"	11510	14420	140	1378	1146	791	56	80	89	78	73	0	8695	6751	5481	75	213	404	75	67	0	0.153	0.163	0.158	0.218	3.045	0.146	0.887	156	514	9942	7766	-2.705	1322	8620	1090	6676	0
3	4	3	"YDR352W"	"YDR352W"	11700	14410	150	3424	2965	2035	55	71	49	96	94	0	7835	6625	4995	77	165	277	83	75	0	0.434	0.444	0.444	0.655	3.321	0.411	0.865	156	649	11127	9458	-1.203	3369	7758	2910	6548	0
3	5	3	"YDR384C"	"YDR384C"	11910	14410	130	1843	1595	863	54	64	34	95	90	0	7781	6361	3817	74	116	135	89	88	0	0.232	0.245	0.244	0.306	2.629	0.225	0.884	120	587	9496	7828	-2.107	1789	7707	1541	6287	0
3	6	3	"SYF1"	"YDR416W"	12090	14410	130	1562	1429	927	55	62	33	91	86	0	8540	7636	5735	76	120	152	81	79	0	0.178	0.182	0.177	0.281	3.391	0.164	0.913	120	598	9971	8934	-2.490	1507	8464	1374	7560	0
3	7	3	"SHC1"	"YER096W"	12310	14400	130	1991	1615	1015	54	61	30	92	87	0	8155	6194	4082	76	114	133	84	80	0	0.240	0.255	0.251	0.292	2.667	0.244	0.895	120	626	10016	7679	-2.060	1937	8079	1561	6118	0
3	8	3	"LCP5"	"YER127W"	12510	14400	140	2598	2024	1236	55	82	93	85	81	0	10410	7689	5325	76	233	605	75	70	0	0.246	0.259	0.256	0.395	3.161	0.235	0.902	156	619	12877	9582	-2.023	2543	10334	1969	7613	0
3	9	3	"BUR6"	"YER159C"	12710	14400	140	1592	1212	699	55	89	115	84	82	0	6481	4806	3271	78	278	650	75	70	0	0.240	0.245	0.236	0.309	2.384	0.220	0.887	156	622	7940	5885	-2.059	1537	6403	1157	4728	0
3	10	3	"UBP9"	"YER098W"	12920	14390	120	2201	1825	996	56	78	97	88	82	0	10962	8497	5162	76	207	465	83	80	0	0.197	0.210	0.204	0.265	2.304	0.194	0.907	120	561	13031	10190	-2.343	2145	10886	1769	8421	0
3	11	3	"PAK1"	"YER129W"	13120	14390	130	4637	4470	2971	56	61	24	100	97	0	9482	7843	5341	76	106	107	87	82	0	0.487	0.568	0.543	0.761	2.991	0.540	0.859	120	579	13987	12181	-1.038	4581	9406	4414	7767	0
3	12	3	"SPT2"	"YER161C"	13310	14380	140	4222	3134	2041	56	87	163	85	82	0	13940	10323	7437	75	204	689	77	74	0	0.300	0.300	0.296	0.443	2.963	0.279	0.918	156	587	18031	13326	-1.735	4166	13865	3078	10248	0
3	13	3	"UBC6"	"YER100W"	13500	14370	140	2173	1725	1147	56	100	173	80	76	0	7166	6096	4617	74	284	758	71	67	0	0.299	0.277	0.278	0.375	2.772	0.255	0.920	156	593	9209	7691	-1.744	2117	7092	1669	6022	0
3	14	3	"RPS26B"	"YER131W"	13700	14370	140	2869	2227	1509	54	82	80	88	78	0	6647	5277	4019	74	200	383	76	69	0	0.428	0.418	0.412	0.565	2.519	0.391	0.935	156	597	9388	7376	-1.223	2815	6573	2173	5203	0
3	15	3	"YER163C"	"YER163C"	13900	14370	150	979	801	562	57	86	122	73	67	0	8028	6669	5497	77	225	420	70	67	0	0.116	0.113	0.111	0.159	2.725	0.103	0.911	156	656	8873	7336	-3.108	922	7951	744	6592	0
3	16	3	"RPS8B"	"YER102W"	14120	14370	140	1169	885	588	57	88	140	73	70	0	7813	5779	4481	76	263	527	71	67	0	0.144	0.145	0.142	0.229	3.296	0.134	0.923	156	567	8849	6531	-2.799	1112	7737	828	5703	0
3	17	3	"GLC7"	"YER133W"	14290	14360	150	696	593	379	57	72	54	80	77	0	7424	5846	4215	76	218	528	77	75	0	0.087	0.093	0.095	0.110	2.118	0.088	0.917	156	583	7987	6306	-3.523	639	7348	536	5770	0
3	18	3	"PAB1"	"YER165W"	14520	14360	140	1263	1028	691	60	74	60	80	76	0	7431	5661	4237	78	191	416	71	69	0	0.164	0.173	0.174	0.234	2.712	0.163	0.922	156	616	8556	6551	-2.612	1203	7353	968	5583	0
3	19	3	"CDC43"	"YGL155W"	14720	14350	150	3198	2481	1807	58	81	82	87	80	0	6648	5972	4746	75	171	366	73	71	0	0.478	0.411	0.406	0.541	2.268	0.387	0.929	156	626	9713	8320	-1.066	3140	6573	2423	5897	0
3	20	3	"COX4"	"YGL187C"	14910	14350	140	453	370	226	56	76	79	71	67	0	5871	4386	3397	74	188	289	75	72	0	0.068	0.073	0.073	0.097	2.284	0.066	0.844	156	614	6194	4626	-3.868	397	5797	314	4312	0
3	21	3	"YGL219C"	"YGL219C"	15130	14350	140	1758	1821	1573	53	67	59	91	82	0	5735	7148	6315	72	179	343	83	73	0	0.301	0.250	0.246	0.296	2.207	0.244	0.935	156	774	7368	8844	-1.732	1705	5663	1768	7076	0
3	1	4	"YGL157W"	"YGL157W"	11120	14630	140	1131	986	705	52	83	214	69	66	0	5654	4846	3974	74	175	579	68	64	0	0.193	0.196	0.198	0.265	3.009	0.179	0.849	156	799	6659	5706	-2.371	1079	5580	934	4772	0
3	2	4	"RPS26A"	"YGL189C"	11350	14630	140	754	1473	1384	55	104	257	70	53	0	1973	4377	4321	79	247	718	69	53	0	0.369	0.330	0.324	0.400	2.421	0.320	0.924	156	553	2593	5716	-1.438	699	1894	1418	4298	0
3	3	4	"NIF3"	"YGL221C"	11520	14620	150	2054	1545	1115	57	85	75	84	76	0	8832	6604	5165	80	263	481	71	66	0	0.228	0.228	0.231	0.309	2.588	0.213	0.927	156	543	10749	8012	-2.132	1997	8752	1488	6524	0
3	4	4	"YGL159W"	"YGL159W"	11730	14620	140	2251	1771	1235	57	83	68	83	79	0	5841	4668	3601	82	236	420	73	67	0	0.381	0.374	0.367	0.489	2.835	0.346	0.899	156	566	7953	6300	-1.392	2194	5759	1714	4586	0
3	5	4	"COX13"	"YGL191W"	11920	14610	140	2317	1729	1230	57	82	85	85	76	0	3261	2554	1964	78	149	193	73	67	0	0.710	0.675	0.681	0.855	2.336	0.641	0.927	156	522	5443	4148	-0.494	2260	3183	1672	2476	0
3	6	4	"YGL223C"	"YGL223C"	12100	14610	150	2795	2195	1606	57	85	86	86	77	0	9166	7372	5876	81	185	266	78	75	0	0.301	0.293	0.285	0.365	2.480	0.272	0.916	156	642	11823	9429	-1.730	2738	9085	2138	7291	0
3	7	4	"YGL161C"	"YGL161C"	12330	14610	140	1138	1280	1031	56	79	60	83	76	0	5559	5903	5207	78	208	317	74	69	0	0.197	0.210	0.210	0.272	2.674	0.193	0.914	156	656	6563	7049	-2.341	1082	5481	1224	5825	0
3	8	4	"YGL193C"	"YGL193C"	12530	14600	150	718	600	392	56	84	85	76	69	0	3715	2787	2061	76	251	566	67	64	0	0.182	0.201	0.201	0.276	2.972	0.187	0.895	156	550	4301	3255	-2.459	662	3639	544	2711	0
3	9	4	"GOG5"	"YGL225W"	12720	14590	150	3638	3109	2109	58	106	131	88	81	0	9003	6926	5134	77	314	677	72	67	0	0.401	0.445	0.441	0.624	2.769	0.419	0.921	156	556	12506	9900	-1.318	3580	8926	3051	6849	0
3	10	4	"RNH70"	"YGR276C"	12930	14590	140	1572	1315	936	60	93	101	77	71	0	7586	5985	4582	83	233	422	73	71	0	0.202	0.213	0.213	0.274	2.451	0.202	0.928	156	606	9015	7157	-2.311	1512	7503	1255	5902	0
3	11	4	"YHL012W"	"YHL012W"	13110	14580	130	4441	3630	2160	60	81	70	91	87	0	7416	5760	3828	84	149	171	83	80	0	0.598	0.629	0.591	0.762	2.726	0.594	0.911	120	543	11713	9246	-0.743	4381	7332	3570	5676	0
3	12	4	"YHL044W"	"YHL044W"	13320	14580	150	2019	1502	979	58	118	187	76	74	0	7099	5049	3611	79	296	772	70	67	0	0.279	0.291	0.290	0.385	2.650	0.271	0.934	156	631	8981	6414	-1.840	1961	7020	1444	4970	0
3	13	4	"YGR278W"	"YGR278W"	13520	14580	140	1391	1199	804	56	115	182	77	69	0	9690	7465	5788	75	359	800	71	67	0	0.139	0.155	0.156	0.226	2.705	0.143	0.934	156	588	10950	8533	-2.848	1335	9615	1143	7390	0
3	14	4	"YLF2"	"YHL014C"	13730	14570	150	4164	3390	2239	56	92	83	91	87	0	6953	5769	4309	76	241	388	81	73	0	0.597	0.586	0.570	0.737	2.076	0.548	0.945	156	576	10985	9027	-0.743	4108	6877	3334	5693	0
3	15	4	"YHL046C"	"YHL046C"	13920	14570	150	8612	7666	5651	60	191	436	85	79	0	11593	12443	10151	78	465	1036	76	68	0	0.743	0.615	0.613	0.888	2.461	0.575	0.939	156	581	20067	19971	-0.429	8552	11515	7606	12365	0
3	16	4	"YGR280C"	"YGR280C"	14130	14570	140	1874	1724	1239	58	196	458	71	62	0	7174	6739	5578	74	500	1120	66	62	0	0.256	0.250	0.247	0.343	2.638	0.232	0.902	156	529	8916	8331	-1.967	1816	7100	1666	6665	0
3	17	4	"DUR3"	"YHL016C"	14310	14560	150	7659	5741	3522	57	82	82	99	94	0	9199	7018	4803	76	203	431	82	78	0	0.833	0.819	0.811	1.064	2.020	0.781	0.944	156	578	16725	12626	-0.263	7602	9123	5684	6942	0
3	18	4	"COS8"	"YHL048W"	14520	14550	140	4213	4011	2779	58	82	67	96	92	0	8275	6718	5152	79	144	161	83	80	0	0.507	0.595	0.608	0.838	2.478	0.563	0.942	156	682	12351	10592	-0.980	4155	8196	3953	6639	0
3	19	4	"BGL2"	"YGR282C"	14750	14550	130	5664	4417	2967	57	114	173	86	80	0	5885	4497	3372	76	182	276	77	74	0	0.965	0.986	0.990	1.342	2.452	0.928	0.940	120	551	11416	8781	-0.051	5607	5809	4360	4421	0
3	20	4	"YHL018W"	"YHL018W"	14940	14550	140	1758	1465	963	54	109	175	80	75	0	6724	5499	3987	75	252	443	76	72	0	0.256	0.260	0.262	0.340	2.245	0.242	0.914	156	577	8353	6835	-1.964	1704	6649	1411	5424	0
3	21	4	"YHL050C"	"YHL050C"	15140	14550	140	11307	12156	10513	52	74	81	96	92	0	14249	15663	14332	72	177	355	82	76	0	0.794	0.776	0.778	1.193	2.738	0.746	0.934	156	731	25432	27695	-0.333	11255	14177	12104	15591	0
3	1	5	"YIL086C"	"YIL086C"	11150	14820	110	107	158	169	51	55	20	78	61	0	198	377	681	73	90	111	55	31	0	0.448	0.352	0.364	0.460	2.356	0.227	0.723	80	495	181	411	-1.158	56	125	107	304	0
3	2	5	"RHO3"	"YIL118W"	11330	14820	130	2872	2330	1436	55	75	80	90	86	0	4854	4268	3035	78	135	214	84	80	0	0.590	0.543	0.541	0.622	1.684	0.495	0.931	120	555	7593	6465	-0.762	2817	4776	2275	4190	0
3	3	5	"DNA43"	"YIL150C"	11540	14820	140	1479	1651	1234	56	85	72	90	84	0	6431	6426	4894	81	220	412	85	78	0	0.224	0.251	0.253	0.291	2.240	0.243	0.929	156	581	7773	7940	-2.158	1423	6350	1595	6345	0
3	4	5	"YIL088C"	"YIL088C"	11740	14820	140	1918	1817	1323	55	78	63	87	80	0	8033	8117	6861	78	207	376	76	70	0	0.234	0.219	0.224	0.343	2.925	0.198	0.912	156	529	9818	9801	-2.094	1863	7955	1762	8039	0
3	5	5	"YIL120W"	"YIL120W"	11920	14810	140	3687	3299	2294	56	96	110	91	87	0	6021	5517	4399	78	182	253	78	76	0	0.611	0.596	0.595	0.866	2.704	0.555	0.949	156	531	9574	8682	-0.711	3631	5943	3243	5439	0
3	6	5	"YIL152W"	"YIL152W"	12130	14810	140	2842	2930	2138	58	104	112	86	83	0	4636	4185	3351	81	196	267	79	68	0	0.611	0.700	0.691	0.887	2.394	0.664	0.938	156	616	7339	6976	-0.710	2784	4555	2872	4104	0
3	7	5	"YIL090W"	"YIL090W"	12340	14810	140	3843	3503	2618	55	89	73	89	87	0	7780	6362	5201	79	194	280	76	73	0	0.492	0.549	0.545	0.775	2.787	0.521	0.949	156	577	11489	9731	-1.024	3788	7701	3448	6283	0
3	8	5	"YIL122W"	"YIL122W"	12550	14800	150	2029	1849	1384	57	91	85	85	79	0	5984	5409	4138	79	196	278	82	78	0	0.334	0.336	0.341	0.377	2.080	0.327	0.938	156	533	7877	7122	-1.582	1972	5905	1792	5330	0
3	9	5	"IMP2'"	"YIL154C"	12730	14790	150	368	380	257	59	88	87	70	59	0	1927	1716	1313	79	177	230	73	67	0	0.167	0.196	0.204	0.235	2.155	0.190	0.872	156	589	2157	1958	-2.580	309	1848	321	1637	0
3	10	5	"YIL092W"	"YIL092W"	12930	14780	130	3615	3035	1905	61	85	95	90	85	0	9331	7503	4607	82	187	312	85	82	0	0.384	0.401	0.410	0.441	2.073	0.392	0.924	120	573	12803	10395	-1.380	3554	9249	2974	7421	0
3	11	5	"AYR1"	"YIL124W"	13140	14790	140	2764	2200	1422	59	94	104	87	83	0	6917	5617	3902	82	208	504	80	75	0	0.396	0.387	0.384	0.468	2.206	0.364	0.912	156	657	9540	7676	-1.337	2705	6835	2141	5535	0
3	12	5	"UBP7"	"YIL156W"	13330	14780	130	6419	5990	3101	56	97	144	96	94	0	9431	7785	4234	78	237	648	90	85	0	0.680	0.770	0.775	0.880	1.824	0.736	0.918	120	558	15716	13641	-0.556	6363	9353	5934	7707	0
3	13	5	"BNA1"	"YJR025C"	13540	14770	140	1914	1778	1397	57	90	132	82	75	0	3057	2935	2356	76	215	478	71	64	0	0.623	0.602	0.597	0.698	2.326	0.585	0.916	156	606	4838	4580	-0.683	1857	2981	1721	2859	0
3	14	5	"CDC8"	"YJR057W"	13740	14780	140	1498	1395	1024	56	76	56	85	82	0	5287	4789	3728	75	160	215	79	73	0	0.277	0.284	0.299	0.347	2.404	0.272	0.925	156	565	6654	6053	-1.854	1442	5212	1339	4714	0
3	15	5	"GRR1"	"YJR090C"	13930	14770	150	801	690	452	56	147	393	65	46	0	1898	1566	1168	76	306	916	61	49	0	0.409	0.426	0.420	0.493	2.276	0.396	0.926	156	605	2567	2124	-1.290	745	1822	634	1490	0
3	16	5	"YJR027W"	"YJR027W"	14120	14760	120	604	598	382	56	105	271	71	50	0	1459	1357	894	74	217	715	70	48	0	0.396	0.422	0.403	0.406	1.654	0.409	0.931	120	509	1933	1825	-1.338	548	1385	542	1283	0
3	17	5	"PTK2"	"YJR059W"	14330	14750	130	761	865	632	55	73	74	84	78	0	3541	3836	3017	76	145	293	80	76	0	0.204	0.215	0.213	0.242	1.989	0.202	0.904	120	607	4171	4570	-2.295	706	3465	810	3760	0
3	18	5	"BUD4"	"YJR092W"	14530	14760	130	268	277	147	55	65	48	85	80	0	668	645	390	76	112	134	82	73	0	0.360	0.390	0.362	0.385	1.758	0.359	0.842	120	596	805	791	-1.475	213	592	222	569	0
3	19	5	"YJR029W"	"YJR029W"	14730	14740	130	2604	2325	1450	56	89	152	87	83	0	4908	4054	2601	75	145	340	82	78	0	0.527	0.570	0.542	0.635	2.130	0.542	0.922	120	582	7381	6248	-0.924	2548	4833	2269	3979	0
3	20	5	"YJR061W"	"YJR061W"	14920	14740	130	220	222	110	54	90	163	50	7	0	886	821	503	74	168	411	72	49	0	0.204	0.225	0.222	0.229	1.770	0.189	0.790	120	567	978	915	-2.290	166	812	168	747	0
3	21	5	"IME1"	"YJR094C"	15130	14740	130	704	720	438	52	65	62	86	83	0	3168	3613	2772	74	136	282	83	82	0	0.211	0.189	0.185	0.210	1.776	0.165	0.898	120	672	3746	4207	-2.247	652	3094	668	3539	0
3	1	6	"GEA1"	"YJR031C"	11150	15020	130	793	770	478	51	54	26	92	87	0	3091	2927	1873	74	86	94	86	86	0	0.246	0.252	0.250	0.246	1.694	0.239	0.897	120	731	3759	3572	-2.024	742	3017	719	2853	0
3	2	6	"RPA12"	"YJR063W"	11360	15020	140	481	457	329	55	67	47	76	71	0	2647	3178	2817	79	117	124	83	78	0	0.166	0.130	0.128	0.152	2.534	0.117	0.899	156	641	2994	3501	-2.592	426	2568	402	3099	0
3	3	6	"SFC1"	"YJR095W"	11550	15020	130	864	768	465	54	60	30	90	86	0	3407	3333	2235	80	107	100	85	84	0	0.243	0.219	0.219	0.224	1.843	0.205	0.900	120	525	4137	3967	-2.038	810	3327	714	3253	0
3	4	6	"YKR020W"	"YKR020W"	11740	15010	120	840	788	492	55	65	36	86	83	0	4168	3690	2533	80	137	176	85	80	0	0.192	0.203	0.205	0.227	2.049	0.186	0.887	120	495	4873	4343	-2.381	785	4088	733	3610	0
3	5	6	"MRS4"	"YKR052C"	11940	15020	140	598	932	915	57	80	80	75	70	0	652	1169	1189	80	166	231	69	53	0	0.946	0.803	0.752	0.763	2.561	0.766	0.909	156	610	1113	1964	-0.080	541	572	875	1089	0
3	6	6	"HBS1"	"YKR084C"	12150	15000	130	1962	1747	861	57	74	59	95	94	0	3792	3132	1724	78	116	132	92	90	0	0.513	0.553	0.538	0.651	2.075	0.520	0.885	120	557	5619	4744	-0.963	1905	3714	1690	3054	0
3	7	6	"YKR022C"	"YKR022C"	12340	15000	130	3054	3215	2375	55	75	55	92	86	0	5161	5172	4227	77	122	132	84	78	0	0.590	0.620	0.598	0.769	2.481	0.578	0.917	120	524	8083	8255	-0.761	2999	5084	3160	5095	0
3	8	6	"DYN1"	"YKR054C"	12530	14990	150	96	122	75	56	85	79	31	12	0	157	263	236	78	145	185	36	22	0	0.506	0.357	0.354	0.381	2.572	0.295	0.561	156	604	119	251	-0.982	40	79	66	185	-50
3	9	6	"PRP16"	"YKR086W"	12730	14990	120	706	792	559	55	72	67	85	81	0	2151	2235	1472	77	116	138	85	82	0	0.314	0.342	0.328	0.350	1.652	0.340	0.890	120	534	2725	2895	-1.672	651	2074	737	2158	0
3	10	6	"DBP7"	"YKR024C"	12940	14990	120	504	754	800	56	66	66	85	72	0	656	1164	1206	78	109	181	76	57	0	0.775	0.643	0.586	0.666	1.962	0.640	0.907	120	572	1026	1784	-0.368	448	578	698	1086	0
3	11	6	"RNC1"	"YKR056W"	13140	14980	120	408	488	388	55	67	46	85	75	0	2259	3237	3087	77	112	137	82	79	0	0.162	0.137	0.135	0.162	2.379	0.125	0.919	120	509	2535	3593	-2.628	353	2182	433	3160	0
3	12	6	"YKR088C"	"YKR088C"	13340	14980	120	523	603	477	54	68	106	70	64	0	1063	1392	1224	74	136	506	59	50	0	0.474	0.417	0.372	0.416	2.151	0.388	0.908	120	543	1458	1867	-1.076	469	989	549	1318	0
3	13	6	"GCN3"	"YKR026C"	13550	14980	140	1336	1161	784	56	89	210	76	70	0	6787	5592	4238	75	183	460	76	70	0	0.191	0.200	0.197	0.270	2.594	0.196	0.800	156	611	7992	6622	-2.391	1280	6712	1105	5517	0
3	14	6	"GLG1"	"YKR058W"	13730	14970	130	1712	1646	981	56	82	188	82	80	0	6707	6316	4086	78	176	366	84	82	0	0.250	0.255	0.251	0.267	1.827	0.242	0.934	120	535	8285	7828	-2.001	1656	6629	1590	6238	0
3	15	6	"YKR090W"	"YKR090W"	13950	14970	120	425	481	336	54	59	21	90	85	0	2044	2243	1662	77	100	83	84	84	0	0.189	0.197	0.187	0.205	1.786	0.191	0.917	120	540	2338	2593	-2.407	371	1967	427	2166	0
3	16	6	"YLR231C"	"YLR231C"	14140	14960	130	3327	2730	1648	54	64	40	97	94	0	9345	7082	4568	76	105	115	87	86	0	0.353	0.382	0.376	0.484	2.514	0.364	0.938	120	550	12542	9682	-1.502	3273	9269	2676	7006	0
3	17	6	"RED1"	"YLR263W"	14320	14960	130	1184	1314	882	54	66	46	94	90	0	4743	4935	3595	77	114	148	90	87	0	0.242	0.259	0.261	0.310	2.114	0.246	0.950	120	576	5796	6118	-2.046	1130	4666	1260	4858	0
3	18	6	"YLR294C"	"YLR294C"	14540	14960	140	308	268	162	55	60	31	76	69	0	3231	2370	1786	79	118	151	73	69	0	0.080	0.093	0.096	0.124	2.606	0.089	0.899	156	616	3405	2504	-3.639	253	3152	213	2291	0
3	19	6	"EST1"	"YLR233C"	14730	14950	150	1350	1175	828	56	65	78	83	78	0	6082	5170	4254	78	137	296	76	71	0	0.216	0.220	0.222	0.313	2.633	0.201	0.927	156	594	7298	6211	-2.214	1294	6004	1119	5092	0
3	20	6	"YLR265C"	"YLR265C"	14920	14950	140	1408	1509	1234	55	66	74	78	75	0	3941	3593	3055	78	129	243	71	66	0	0.350	0.414	0.377	0.445	2.845	0.390	0.900	156	649	5216	4969	-1.514	1353	3863	1454	3515	0
3	21	6	"YLR296W"	"YLR296W"	15150	14940	130	175	163	60	53	57	21	88	80	0	2361	1923	1093	74	99	85	83	80	0	0.053	0.059	0.059	0.070	2.208	0.054	0.773	120	708	2409	1959	-4.229	122	2287	110	1849	0
3	1	7	"YLR235C"	"YLR235C"	11170	15230	130	1323	1070	642	51	61	40	90	87	0	3705	2751	1838	74	123	319	79	72	0	0.350	0.381	0.369	0.440	2.209	0.351	0.912	120	678	4903	3696	-1.513	1272	3631	1019	2677	0
3	2	7	"BOP2"	"YLR267W"	11360	15220	130	2265	1927	1059	55	87	131	91	84	0	8624	6739	3957	80	234	660	85	81	0	0.259	0.281	0.283	0.311	2.261	0.266	0.899	120	544	10754	8531	-1.951	2210	8544	1872	6659	0
3	3	7	"YHC1"	"YLR298C"	11550	15220	150	781	652	382	56	86	123	78	73	0	7826	5620	3860	83	249	581	79	76	0	0.094	0.108	0.107	0.138	2.609	0.100	0.890	156	647	8468	6133	-3.417	725	7743	596	5537	0
3	4	7	"THI7"	"YLR237W"	11760	15220	140	5518	4354	2589	56	73	62	98	93	0	10399	8447	5448	82	211	331	88	82	0	0.529	0.514	0.517	0.663	2.434	0.491	0.932	156	558	15779	12663	-0.918	5462	10317	4298	8365	0
3	5	7	"YLR269C"	"YLR269C"	11940	15210	150	1246	964	599	57	94	104	79	76	0	4877	3606	2496	81	234	376	75	73	0	0.248	0.257	0.251	0.323	2.629	0.238	0.912	156	576	5985	4432	-2.012	1189	4796	907	3525	0
3	6	7	"EXG1"	"YLR300W"	12160	15210	140	2451	2003	1044	57	87	89	94	92	0	8611	7710	4451	80	222	381	93	90	0	0.281	0.255	0.246	0.291	2.049	0.239	0.918	156	613	10925	9576	-1.833	2394	8531	1946	7630	0
3	7	7	"MVP1"	"YMR004W"	12340	15200	120	1646	1699	1073	56	67	41	91	86	0	1939	2011	1428	75	116	182	80	79	0	0.853	0.849	0.799	0.945	1.974	0.797	0.907	120	510	3454	3579	-0.229	1590	1864	1643	1936	0
3	8	7	"IMP2"	"YMR035W"	12550	15190	130	1520	1539	1082	55	62	27	90	89	0	3106	2911	2014	75	86	55	84	80	0	0.483	0.523	0.516	0.505	2.221	0.517	0.934	120	581	4496	4320	-1.049	1465	3031	1484	2836	0
3	9	7	"SOV1"	"YMR066W"	12730	15190	130	1067	939	518	54	62	39	86	85	0	2313	1984	1254	76	95	96	81	80	0	0.453	0.464	0.442	0.524	2.291	0.423	0.911	120	591	3250	2793	-1.143	1013	2237	885	1908	0
3	10	7	"PLB2"	"YMR006C"	12940	15180	130	2631	3779	3384	56	84	179	91	81	0	2462	3186	2801	78	121	249	80	76	0	1.080	1.198	1.209	1.331	2.185	1.203	0.934	120	597	4959	6831	0.111	2575	2384	3723	3108	0
3	11	7	"MSN2"	"YMR037C"	13140	15180	140	1105	963	622	55	79	173	79	70	0	4016	3759	2886	77	116	235	82	78	0	0.267	0.247	0.248	0.303	2.410	0.227	0.900	156	626	4989	4590	-1.907	1050	3939	908	3682	0
3	12	7	"YMR068W"	"YMR068W"	13340	15170	130	464	475	291	54	59	26	90	86	0	3525	3384	2434	75	107	137	87	81	0	0.119	0.127	0.133	0.174	2.894	0.119	0.919	120	562	3860	3730	-3.073	410	3450	421	3309	0
3	13	7	"PLB1"	"YMR008C"	13540	15170	130	5493	4471	2642	56	106	256	85	80	0	13420	10458	6576	79	227	550	80	80	0	0.408	0.425	0.419	0.555	2.450	0.408	0.947	120	560	18778	14794	-1.295	5437	13341	4415	10379	0
3	14	7	"SUB1"	"YMR039C"	13750	15170	150	2079	1592	992	57	108	237	78	73	0	10207	7658	5421	80	261	529	79	75	0	0.200	0.203	0.201	0.278	2.682	0.189	0.932	156	660	12149	9113	-2.324	2022	10127	1535	7578	0
3	15	7	"MOT3"	"YMR070W"	13960	15170	150	1867	1607	1071	56	74	80	84	78	0	9330	7064	5183	79	179	349	75	73	0	0.196	0.222	0.224	0.323	2.845	0.212	0.958	156	687	11062	8536	-2.353	1811	9251	1551	6985	0
3	16	7	"YMR010W"	"YMR010W"	14160	15160	140	2197	1688	1134	55	69	43	94	85	0	6889	5492	4050	78	136	155	82	76	0	0.314	0.302	0.296	0.402	2.439	0.284	0.936	156	559	8953	7047	-1.669	2142	6811	1633	5414	0
3	17	7	"YMR041C"	"YMR041C"	14340	15160	150	1372	1073	685	56	82	86	81	76	0	9750	7199	5112	80	228	465	77	75	0	0.136	0.143	0.143	0.185	2.200	0.136	0.951	156	586	10986	8136	-2.877	1316	9670	1017	7119	0
3	18	7	"ABF2"	"YMR072W"	14540	15150	150	1084	847	557	56	73	58	82	77	0	3481	2724	2059	83	205	345	72	67	0	0.303	0.300	0.287	0.346	2.263	0.275	0.913	156	628	4426	3432	-1.725	1028	3398	791	2641	0
3	19	7	"YNL046W"	"YNL046W"	14750	15150	150	755	834	654	57	73	48	81	76	0	5354	5098	4462	83	217	331	73	67	0	0.132	0.155	0.160	0.218	2.999	0.147	0.944	156	590	5969	5792	-2.917	698	5271	777	5015	0
3	20	7	"TPM1"	"YNL079C"	14950	15150	150	2028	1516	985	56	85	77	83	79	0	7697	6176	4634	82	268	467	79	73	0	0.259	0.240	0.229	0.301	2.316	0.220	0.928	156	564	9587	7554	-1.949	1972	7615	1460	6094	0
3	21	7	"CYB5"	"YNL111C"	15140	15140	140	673	594	409	55	72	64	75	67	0	3472	3167	2541	77	191	352	72	67	0	0.182	0.174	0.173	0.231	2.323	0.162	0.931	156	686	4013	3629	-2.458	618	3395	539	3090	0
3	1	8	"ALG11"	"YNL048W"	11160	15420	130	5738	4483	2610	53	96	314	89	82	0	11880	9151	5372	73	170	608	82	79	0	0.481	0.488	0.494	0.619	2.464	0.479	0.939	120	664	17492	13508	-1.054	5685	11807	4430	9078	0
3	2	8	"YNL081C"	"YNL081C"	11350	15420	130	3276	2555	1433	60	184	458	80	75	0	4272	3374	2117	85	316	807	78	70	0	0.768	0.759	0.733	0.930	2.368	0.699	0.889	120	611	7403	5784	-0.381	3216	4187	2495	3289	0
3	3	8	"RPC19"	"YNL113W"	11570	15420	150	558	458	275	59	143	328	62	19	0	6392	5135	3624	86	329	642	73	71	0	0.079	0.079	0.082	0.110	2.670	0.077	0.412	156	629	6805	5448	-3.660	499	6306	399	5049	0
3	4	8	"YNL050C"	"YNL050C"	11780	15410	150	4187	3588	2121	56	99	129	92	90	0	5562	4313	2805	80	258	367	81	76	0	0.754	0.834	0.807	1.045	2.390	0.802	0.923	156	565	9613	7765	-0.408	4131	5482	3532	4233	0
3	5	8	"YNL083W"	"YNL083W"	11990	15410	150	1196	1771	1525	56	117	145	84	73	0	3617	5364	4781	81	261	397	77	72	0	0.322	0.325	0.319	0.399	2.362	0.315	0.947	156	572	4676	6998	-1.633	1140	3536	1715	5283	0
3	6	8	"YNL115C"	"YNL115C"	12170	15400	130	6689	5200	3016	58	108	159	95	90	0	7409	6718	4225	83	223	347	90	87	0	0.905	0.775	0.742	0.863	1.972	0.725	0.898	120	483	13957	11777	-0.144	6631	7326	5142	6635	0
3	7	8	"COX5A"	"YNL052W"	12370	15400	150	1270	1094	735	60	110	152	77	69	0	3905	2892	2159	83	215	338	71	69	0	0.317	0.368	0.347	0.389	2.164	0.345	0.916	156	654	5032	3843	-1.659	1210	3822	1034	2809	0
3	8	8	"MKT1"	"YNL085W"	12580	15400	150	3563	3286	2322	56	90	142	86	82	0	6766	5879	4531	76	166	310	79	75	0	0.524	0.557	0.554	0.761	2.495	0.527	0.930	156	670	10197	9033	-0.932	3507	6690	3230	5803	0
3	9	8	"MLS1"	"YNL117W"	12780	15390	120	1683	1415	842	53	62	36	90	87	0	7845	6151	3858	76	117	127	90	87	0	0.210	0.224	0.219	0.250	1.955	0.210	0.913	120	535	9399	7437	-2.253	1630	7769	1362	6075	0
3	10	8	"YOL015W"	"YOL015W"	12980	15380	130	931	855	521	55	77	168	80	75	0	1761	1665	1131	76	122	242	80	76	0	0.520	0.503	0.503	0.554	1.726	0.475	0.914	120	566	2561	2389	-0.944	876	1685	800	1589	0
3	11	8	"YOL047C"	"YOL047C"	13170	15380	150	1807	1461	946	56	77	138	78	74	0	4964	4022	2818	77	140	254	76	75	0	0.358	0.356	0.347	0.420	2.056	0.337	0.917	156	638	6638	5350	-1.481	1751	4887	1405	3945	0
3	12	8	"YOL079W"	"YOL079W"	13380	15370	150	260	274	171	55	66	43	77	70	0	810	843	676	77	132	181	71	62	0	0.280	0.286	0.293	0.306	1.851	0.254	0.882	156	658	938	985	-1.838	205	733	219	766	0
3	13	8	"YOL017W"	"YOL017W"	13570	15370	130	6194	4766	3038	54	87	136	90	90	0	10674	7606	5150	77	151	252	83	79	0	0.579	0.626	0.622	0.858	2.542	0.606	0.952	120	521	16737	12241	-0.787	6140	10597	4712	7529	0
3	14	8	"GSH2"	"YOL049W"	13760	15370	150	410	778	722	57	86	112	78	60	0	936	1878	2046	80	181	276	67	55	0	0.412	0.401	0.423	0.472	2.218	0.359	0.918	156	649	1209	2519	-1.278	353	856	721	1798	0
3	15	8	"IRA2"	"YOL081W"	13950	15340	80	194	311	257	57	75	111	55	36	0	531	953	965	78	155	445	53	30	0	0.302	0.290	0.293	0.288	1.730	0.257	0.834	52	293	590	1129	-1.725	137	453	254	875	0
3	16	8	"YOL019W"	"YOL019W"	14170	15360	130	3654	2915	1683	56	78	88	92	90	0	11853	9049	5877	79	171	351	80	79	0	0.306	0.319	0.316	0.495	3.365	0.299	0.955	120	577	15372	11829	-1.710	3598	11774	2859	8970	0
3	17	8	"GAL11"	"YOL051W"	14350	15350	120	3587	3678	2661	58	88	106	90	83	0	10619	10160	7470	85	250	543	81	80	0	0.335	0.359	0.356	0.411	2.038	0.342	0.924	120	523	14063	13695	-1.578	3529	10534	3620	10075	0
3	18	8	"YOL083W"	"YOL083W"	14570	15350	130	1837	1463	929	58	82	96	85	80	0	8483	6077	4286	86	211	454	74	71	0	0.212	0.235	0.227	0.297	2.404	0.217	0.908	120	602	10176	7396	-2.239	1779	8397	1405	5991	0
3	19	8	"DIS3"	"YOL021C"	14770	15340	130	5276	4289	2520	58	81	67	90	85	0	11302	8939	5738	83	219	330	81	81	0	0.465	0.478	0.469	0.621	2.551	0.443	0.908	120	564	16437	13087	-1.104	5218	11219	4231	8856	0
3	20	8	"YOL053C-A"	"YOL053C-A"	14990	15340	140	498	440	252	55	88	90	79	71	0	3034	2377	1559	78	246	451	78	70	0	0.150	0.167	0.163	0.182	1.971	0.156	0.886	156	538	3399	2684	-2.738	443	2956	385	2299	0
3	21	8	"YOL085C"	"YOL085C"	15160	15340	140	134	128	61	52	67	59	59	30	0	977	946	748	76	167	336	62	55	0	0.091	0.087	0.093	0.123	2.863	0.077	0.805	156	674	983	946	-3.458	82	901	76	870	0
3	1	9	"KIN4"	"YOR233W"	11150	15620	130	884	997	709	53	76	189	80	72	0	1200	1458	1182	73	111	385	74	57	0	0.737	0.682	0.661	0.740	2.059	0.605	0.884	120	714	1958	2329	-0.440	831	1127	944	1385	0
3	2	9	"RBL2"	"YOR265W"	11380	15620	130	1525	1402	614	58	120	227	92	88	0	3010	2611	1122	79	180	323	92	88	0	0.501	0.531	0.520	0.529	1.505	0.511	0.908	120	587	4398	3876	-0.999	1467	2931	1344	2532	0
3	3	9	"TIM18"	"YOR297C"	11560	15610	150	568	498	298	58	135	321	63	30	0	2443	2073	1390	81	244	471	76	67	0	0.216	0.221	0.215	0.241	2.208	0.207	0.863	156	600	2872	2432	-2.211	510	2362	440	1992	0
3	4	9	"SNR17A"	"YOR235W"	11770	15610	150	1265	1110	698	56	99	137	83	78	0	2954	2459	1650	78	200	292	80	75	0	0.420	0.443	0.423	0.477	2.182	0.414	0.866	156	575	4085	3435	-1.250	1209	2876	1054	2381	0
3	5	9	"YOR267C"	"YOR267C"	11960	15610	150	2107	2094	1582	55	94	119	85	78	0	6282	5906	4971	77	166	225	82	77	0	0.331	0.350	0.356	0.450	2.539	0.323	0.917	156	621	8257	7868	-1.596	2052	6205	2039	5829	0
3	6	9	"BUD7"	"YOR299W"	12170	15600	140	598	550	362	56	91	134	77	65	0	2070	1914	1436	82	163	219	75	69	0	0.273	0.270	0.265	0.309	2.463	0.240	0.836	156	579	2530	2326	-1.875	542	1988	494	1832	0
3	7	9	"HES1"	"YOR237W"	12370	15590	130	1133	964	644	57	87	86	83	79	0	3897	3227	2215	84	161	209	81	76	0	0.282	0.289	0.280	0.304	2.648	0.274	0.904	120	540	4889	4050	-1.825	1076	3813	907	3143	0
3	8	9	"PAC1"	"YOR269W"	12570	15590	130	4695	3959	2360	57	114	207	88	84	0	5884	4857	3237	80	195	367	83	80	0	0.799	0.817	0.797	0.924	2.053	0.762	0.897	120	556	10442	8679	-0.324	4638	5804	3902	4777	0
3	9	9	"RAX1"	"YOR301W"	12780	15590	140	339	342	238	56	89	177	59	40	0	1201	1196	982	76	141	300	66	60	0	0.252	0.255	0.263	0.307	2.669	0.270	0.762	156	701	1408	1406	-1.991	283	1125	286	1120	0
3	10	9	"YOR239W"	"YOR239W"	12980	15580	120	954	1060	914	55	59	25	88	84	0	2248	3283	2886	75	103	144	82	80	0	0.414	0.313	0.293	0.295	2.015	0.297	0.889	120	512	3072	4213	-1.273	899	2173	1005	3208	0
3	11	9	"YOR271C"	"YOR271C"	13170	15570	130	357	358	233	55	65	40	85	73	0	2433	2238	1646	77	126	177	77	71	0	0.128	0.140	0.136	0.159	2.869	0.132	0.886	120	576	2658	2464	-2.964	302	2356	303	2161	0
3	12	9	"CPA1"	"YOR303W"	13380	15570	130	848	723	417	54	61	31	88	83	0	5578	4373	2711	78	121	160	82	80	0	0.144	0.156	0.156	0.180	2.386	0.144	0.855	120	628	6294	4964	-2.792	794	5500	669	4295	0
3	13	9	"YPL222W"	"YPL222W"	13570	15570	150	685	1045	924	54	66	44	90	85	0	2790	4705	4351	79	126	160	87	81	0	0.233	0.214	0.214	0.262	2.446	0.202	0.889	156	693	3342	5617	-2.103	631	2711	991	4626	0
3	14	9	"HFI1"	"YPL254W"	13790	15570	140	6630	5004	3484	56	71	56	94	91	0	5596	4232	3085	78	128	156	76	73	0	1.191	1.191	1.199	1.547	2.626	1.181	0.886	156	514	12092	9102	0.253	6574	5518	4948	4154	0
3	15	9	"YPR003C"	"YPR003C"	13960	15560	140	6097	5980	4460	56	75	89	95	89	0	4959	4408	3361	76	131	349	76	74	0	1.237	1.367	1.269	1.727	2.542	1.377	0.867	156	605	10924	10256	0.307	6041	4883	5924	4332	0
3	16	9	"MMT2"	"YPL224C"	14160	15550	140	3711	3193	1498	57	84	72	96	96	0	7782	6465	3693	78	154	232	94	91	0	0.474	0.491	0.477	0.589	1.889	0.454	0.927	156	635	11358	9523	-1.076	3654	7704	3136	6387	0
3	17	9	"CLN2"	"YPL256C"	14370	15560	140	2227	1962	1332	58	88	92	83	80	0	8143	6687	5200	83	193	341	79	75	0	0.269	0.288	0.283	0.416	2.762	0.264	0.920	156	608	10229	8508	-1.894	2169	8060	1904	6604	0
3	18	9	"HAL1"	"YPR005C"	14560	15550	150	3968	3231	2319	58	99	127	88	82	0	7976	5926	4591	85	218	343	74	71	0	0.496	0.543	0.538	0.734	2.828	0.517	0.940	156	600	11801	9014	-1.013	3910	7891	3173	5841	0
3	19	9	"YPL226W"	"YPL226W"	14760	15540	150	3318	3332	2598	59	100	120	84	80	0	6204	6297	5427	82	210	309	74	71	0	0.532	0.527	0.505	0.753	3.087	0.486	0.894	156	620	9381	9488	-0.910	3259	6122	3273	6215	0
3	20	9	"THI21"	"YPL258C"	14970	15540	140	2872	2643	1904	56	76	62	93	89	0	5862	5293	4215	79	144	188	83	75	0	0.487	0.496	0.490	0.648	2.518	0.467	0.940	156	651	8599	7801	-1.038	2816	5783	2587	5214	0
3	21	9	"SPO69"	"YPR007C"	15190	15540	130	2366	1982	1059	53	65	42	96	94	0	9463	7498	4342	76	134	179	87	85	0	0.246	0.260	0.258	0.340	2.215	0.244	0.919	120	632	11700	9351	-2.021	2313	9387	1929	7422	0
3	1	10	"CET1"	"YPL228W"	11180	15820	140	3277	3089	2208	52	66	55	94	89	0	6006	5651	4630	74	106	143	85	83	0	0.544	0.545	0.529	0.735	2.422	0.498	0.922	156	775	9157	8614	-0.879	3225	5932	3037	5577	0
3	2	10	"YPL260W"	"YPL260W"	11390	15820	150	6050	4983	3390	57	96	97	93	90	0	7095	5861	4187	80	172	257	80	74	0	0.854	0.852	0.862	1.105	2.359	0.831	0.932	156	646	13008	10707	-0.227	5993	7015	4926	5781	0
3	3	10	"YPR009W"	"YPR009W"	11600	15810	150	4625	3815	2616	57	122	188	86	82	0	2866	2350	1686	80	182	264	78	72	0	1.640	1.656	1.583	1.953	2.180	1.645	0.898	156	617	7354	6028	0.713	4568	2786	3758	2270	0
3	4	10	"LTE1"	"YAL024C"	11800	15810	150	234	407	481	56	102	173	50	33	0	230	399	486	77	136	180	46	27	0	1.163	1.090	1.064	1.006	2.399	1.025	0.841	156	656	331	673	0.218	178	153	351	322	0
3	5	10	"PEP1"	"YBL017C"	12030	15810	80	99	150	122	54	55	14	78	69	0	176	322	326	74	86	99	50	40	0	0.441	0.387	0.444	0.464	3.082	0.262	0.542	52	258	147	344	-1.181	45	102	96	248	-100
3	6	10	"ENA2"	"YDR039C"	12160	15800	150	58	62	23	54	74	97	1	0	0	79	88	41	77	148	327	0	0	0	2.000	0.727	0.630	0.556	3.579	0.259	0.727	156	675	6	19	1.000	4	2	8	11	-100
3	7	10	"YFL019C"	"YFL019C"	12360	15790	150	55	62	26	54	90	168	0	0	0	78	90	57	78	182	462	0	0	0	100000.000	0.667	0.541	0.520	3.690	0.366	0.854	156	609	1	20	16.610	1	0	8	12	-100
3	8	10	"YGL066W"	"YGL066W"	12560	15790	150	57	92	145	55	97	206	4	2	0	80	169	465	75	161	402	5	2	0	0.400	0.394	0.516	0.510	3.853	0.363	0.807	156	765	7	131	-1.322	2	5	37	94	-100
3	9	10	"MNT2"	"YGL257C"	12830	15800	100	95	160	187	52	54	13	70	57	0	154	354	596	69	76	61	55	36	0	0.506	0.379	0.355	0.337	2.114	0.288	0.772	80	353	128	393	-0.983	43	85	108	285	-100
3	10	10	"YHR032W"	"YHR032W"	12960	15780	150	56	108	208	53	57	32	12	10	0	78	188	543	72	92	131	9	5	0	0.500	0.474	0.405	0.435	3.631	0.299	0.811	156	583	9	171	-1.000	3	6	55	116	-100
3	11	10	"YHR036W"	"YHR036W"	13160	15780	150	56	59	17	52	62	49	1	0	0	78	87	58	76	107	159	2	0	0	2.000	0.636	0.536	0.523	4.013	0.342	0.536	156	782	6	18	1.000	4	2	7	11	-100
3	12	10	"YHR045W"	"YHR045W"	13430	15780	80	146	259	302	52	53	13	84	73	0	310	611	811	73	74	26	82	76	0	0.397	0.385	0.364	0.349	2.166	0.361	0.905	52	337	331	745	-1.334	94	237	207	538	-100
3	13	10	"STT4"	"YLR305C"	13630	15770	80	149	263	248	52	53	11	92	82	0	272	711	816	75	75	24	86	75	0	0.492	0.332	0.327	0.398	2.632	0.294	0.817	52	256	294	847	-1.022	97	197	211	636	-100
3	14	10	"YLR422W"	"YLR422W"	13760	15760	150	55	66	41	53	63	45	7	4	0	77	146	520	74	110	135	7	5	0	0.667	0.181	0.370	0.440	3.710	0.048	0.184	156	600	5	85	-0.585	2	3	13	72	-50
3	15	10	"YML072C"	"YML072C"	13950	15760	150	54	57	15	53	65	49	0	0	0	75	97	197	75	159	1282	0	0	0	100000.000	0.182	0.513	0.470	3.534	0.000	0.000	156	587	1	26	16.610	1	0	4	22	-50
3	16	10	"SNR54"	"SNR54"	14170	15750	130	353	320	187	55	73	58	77	70	0	835	705	475	80	177	1245	5	0	0	0.395	0.424	0.421	0.451	2.321	0.341	0.757	120	625	1053	890	-1.341	298	755	265	625	0
3	17	10	"YMR046W-A"	"YMR046W-A"	14390	15750	140	3523	3533	2837	56	80	67	91	86	0	6293	5346	4667	81	148	181	75	70	0	0.558	0.660	0.667	1.031	3.371	0.620	0.930	156	619	9679	8742	-0.841	3467	6212	3477	5265	0
3	18	10	"YMRWdelta16"	"YMRWdelta16"	14600	15750	140	979	843	532	54	99	122	82	74	0	2385	1877	1297	77	189	300	76	71	0	0.401	0.438	0.445	0.522	2.166	0.411	0.913	156	518	3233	2589	-1.319	925	2308	789	1800	0
3	19	10	"YNRCdelta9"	"YNRCdelta9"	14780	15740	140	591	535	341	55	88	108	75	69	0	1263	1079	769	78	158	255	70	62	0	0.452	0.480	0.473	0.524	2.072	0.449	0.904	156	536	1721	1481	-1.145	536	1185	480	1001	0
3	20	10	"SNR50"	"SNR50"	14970	15740	120	166	154	70	54	63	35	75	65	0	820	686	444	81	110	107	75	72	0	0.152	0.165	0.174	0.187	2.239	0.151	0.810	120	527	851	705	-2.722	112	739	100	605	0
3	21	10	"tR(ACG)O"	"tR(ACG)O"	15180	15730	120	138	134	59	53	58	26	76	65	0	402	361	202	78	108	108	75	67	0	0.262	0.286	0.278	0.270	1.817	0.270	0.796	120	600	409	364	-1.930	85	324	81	283	0
3	1	11	"YPLCdelta1"	"YPLCdelta1"	11200	16020	140	707	566	383	54	84	95	75	65	0	1518	1296	941	78	138	181	72	68	0	0.453	0.420	0.420	0.431	2.205	0.393	0.867	156	754	2093	1730	-1.141	653	1440	512	1218	0
3	2	11	"YPL183W-A"	"YPL183W-A"	11410	16020	140	310	271	147	57	101	111	68	54	0	1564	1264	811	86	178	201	78	75	0	0.171	0.182	0.178	0.187	1.998	0.175	0.653	156	593	1731	1392	-2.546	253	1478	214	1178	0
3	3	11	"IntYPL143W"	"IntYPL143W"	11610	16010	130	1889	1744	905	55	96	157	89	88	0	3756	3296	1992	78	137	152	89	86	0	0.499	0.525	0.548	0.634	1.804	0.497	0.920	120	558	5512	4907	-1.004	1834	3678	1689	3218	0
3	4	11	"tC(GCA)P2"	"tC(GCA)P2"	11810	16010	140	131	133	61	55	95	160	10	0	0	324	286	171	77	125	150	60	33	0	0.308	0.373	0.371	0.373	2.496	0.322	0.633	156	582	323	287	-1.700	76	247	78	209	0
3	5	11	"tN(GUU)P"	"tN(GUU)P"	11980	16000	130	4941	4320	2701	54	95	215	86	84	0	9253	7307	4922	76	182	555	82	76	0	0.533	0.590	0.568	0.682	2.120	0.557	0.904	120	601	14064	11497	-0.909	4887	9177	4266	7231	0
3	6	11	"tI(AAU)P2"	"tI(AAU)P2"	12220	16010	140	472	482	314	55	107	236	66	43	0	1473	1254	893	77	226	639	62	51	0	0.299	0.363	0.331	0.415	2.627	0.330	0.839	156	558	1813	1604	-1.743	417	1396	427	1177	0
3	7	11	"itL(UAA)B2"	"itL(UAA)B2"	12390	16000	150	458	411	258	54	72	116	69	62	0	1349	1161	904	76	126	285	65	57	0	0.317	0.329	0.305	0.392	2.622	0.282	0.846	156	546	1677	1442	-1.656	404	1273	357	1085	0
3	8	11	"iYBR057C"	"iYBR057C"	12600	15990	140	3939	3529	1885	55	67	46	99	98	0	8218	7318	4000	75	113	127	93	92	0	0.477	0.480	0.496	0.547	2.062	0.465	0.928	156	639	12027	10717	-1.068	3884	8143	3474	7243	0
3	9	11	"iYBR060C-1"	"iYBR060C-1"	12810	15980	140	115	163	150	53	64	47	59	31	0	214	357	412	73	102	124	53	31	0	0.440	0.387	0.357	0.384	2.236	0.332	0.756	156	546	203	394	-1.185	62	141	110	284	0
3	10	11	"iYBR077C"	"iYBR077C"	12990	15980	140	514	523	367	52	54	14	95	87	0	2650	2467	2062	75	84	54	80	75	0	0.179	0.197	0.202	0.277	2.941	0.180	0.922	156	527	3037	2863	-2.479	462	2575	471	2392	0
3	11	11	"iYBR081C"	"iYBR081C"	13190	15970	130	307	297	129	52	54	18	95	92	0	2847	2592	1352	77	99	143	93	91	0	0.092	0.097	0.103	0.106	1.615	0.092	0.885	120	562	3025	2760	-3.441	255	2770	245	2515	0
3	12	11	"iYBR083W"	"iYBR083W"	13390	15970	130	1446	1450	719	52	57	22	100	97	0	3873	3473	1708	76	101	118	93	90	0	0.367	0.412	0.406	0.438	1.592	0.402	0.937	120	625	5191	4795	-1.446	1394	3797	1398	3397	0
3	13	11	"iYBR097W"	"iYBR097W"	13590	15970	150	424	364	230	53	59	22	85	79	0	1256	1032	757	75	96	72	78	72	0	0.314	0.325	0.309	0.356	2.342	0.303	0.904	156	721	1552	1268	-1.671	371	1181	311	957	0
3	14	11	"iYBR103W"	"iYBR103W"	13790	15960	130	965	828	429	53	61	33	94	87	0	2754	2181	1183	75	120	205	88	81	0	0.340	0.368	0.362	0.383	1.654	0.346	0.913	120	545	3591	2881	-1.555	912	2679	775	2106	0
3	15	11	"iYBR107C"	"iYBR107C"	13990	15960	150	516	515	363	54	61	32	85	81	0	2375	2165	1590	78	175	1212	62	49	0	0.201	0.221	0.215	0.242	2.423	0.104	0.425	156	660	2759	2548	-2.314	462	2297	461	2087	0
3	16	11	"iYBR126C"	"iYBR126C"	14200	15960	150	1017	857	577	54	61	28	83	78	0	3046	2397	1784	79	162	1196	62	54	0	0.325	0.346	0.341	0.410	2.410	0.327	0.925	156	666	3930	3121	-1.623	963	2967	803	2318	0
3	17	11	"iYBR130C"	"iYBR130C"	14390	15950	130	479	433	255	55	67	43	84	79	0	2260	1830	1132	78	115	99	85	80	0	0.194	0.216	0.207	0.222	1.975	0.207	0.910	120	543	2606	2130	-2.364	424	2182	378	1752	0
3	18	11	"iYBR135W"	"iYBR135W"	14590	15950	150	734	675	502	55	70	49	76	71	0	3109	2673	2014	79	124	111	77	73	0	0.224	0.239	0.240	0.261	1.811	0.238	0.936	156	594	3709	3214	-2.158	679	3030	620	2594	0
3	19	11	"iYDL248W-0"	"iYDL248W-0"	14780	15940	140	617	671	529	54	64	36	82	78	0	1076	1135	989	80	109	93	70	68	0	0.565	0.585	0.583	0.648	2.384	0.550	0.937	156	585	1559	1672	-0.823	563	996	617	1055	0
3	20	11	"iYDL246C-1"	"iYDL246C-1"	15000	15940	120	448	490	331	53	56	19	90	85	0	1391	1463	1065	77	92	78	82	80	0	0.301	0.315	0.312	0.333	2.107	0.304	0.941	120	561	1709	1823	-1.734	395	1314	437	1386	0
3	21	11	"iYDL243C"	"iYDL243C"	15190	15930	130	811	731	478	52	57	20	89	83	0	2688	2253	1556	76	100	95	80	78	0	0.291	0.312	0.315	0.308	1.788	0.301	0.936	120	655	3371	2856	-1.783	759	2612	679	2177	0
3	1	12	"iYDL227C-0"	"iYDL227C-0"	11220	16220	130	1419	1351	969	52	79	94	83	80	0	2899	2531	1828	75	126	180	82	74	0	0.484	0.529	0.523	0.570	2.179	0.520	0.922	120	637	4191	3755	-1.047	1367	2824	1299	2456	0
3	2	12	"iYDL225W"	"iYDL225W"	11420	16210	140	2561	2662	2052	56	89	97	87	80	0	1835	1654	1247	84	148	166	75	69	0	1.431	1.660	1.593	1.733	2.420	1.709	0.872	156	599	4256	4176	0.517	2505	1751	2606	1570	0
3	3	12	"iYDL220C"	"iYDL220C"	11610	16210	130	748	637	385	55	70	43	85	82	0	2261	1659	1091	81	117	96	80	75	0	0.318	0.369	0.347	0.399	2.301	0.342	0.894	120	556	2873	2160	-1.653	693	2180	582	1578	0
3	4	12	"iYDL207W"	"iYDL207W"	11810	16210	140	1134	981	627	59	82	64	89	85	0	2424	2244	1535	85	145	148	83	82	0	0.460	0.427	0.429	0.497	2.349	0.400	0.875	156	623	3414	3081	-1.122	1075	2339	922	2159	0
3	5	12	"iYDL203C"	"iYDL203C"	12020	16210	140	366	364	227	58	103	214	58	33	0	1798	1724	1267	81	203	552	68	58	0	0.179	0.186	0.186	0.213	2.172	0.175	0.893	156	609	2025	1949	-2.479	308	1717	306	1643	0
3	6	12	"iYDL199C"	"iYDL199C"	12210	16200	130	213	198	80	53	60	33	89	77	0	1320	1180	557	77	103	123	95	89	0	0.129	0.131	0.134	0.132	1.785	0.124	0.843	120	447	1403	1248	-2.958	160	1243	145	1103	0
3	7	12	"iYDL183C-1"	"iYDL183C-1"	12380	16190	150	920	786	470	54	60	23	94	87	0	5370	4557	3141	78	120	151	86	82	0	0.164	0.163	0.160	0.192	2.304	0.153	0.926	156	555	6158	5211	-2.611	866	5292	732	4479	0
3	8	12	"iYDL179W"	"iYDL179W"	12590	16190	130	921	908	499	56	67	42	88	87	0	2305	1866	1042	79	126	147	83	81	0	0.389	0.477	0.470	0.487	1.980	0.454	0.890	120	555	3091	2639	-1.364	865	2226	852	1787	0
3	9	12	"iYDL175C"	"iYDL175C"	12780	16180	130	1518	1387	826	56	69	48	92	90	0	2106	1821	1016	81	115	120	87	83	0	0.722	0.765	0.722	0.747	1.757	0.762	0.913	120	555	3487	3071	-0.470	1462	2025	1331	1740	0
3	10	12	"iYDR127W"	"iYDR127W"	12970	16170	130	295	282	153	53	59	22	80	79	0	1810	1413	829	79	117	481	75	68	0	0.140	0.172	0.165	0.173	2.013	0.107	0.561	120	571	1973	1563	-2.839	242	1731	229	1334	0
3	11	12	"iYDR131C"	"iYDR131C"	13190	16170	130	667	624	344	53	56	21	90	87	0	2059	1747	1013	79	122	474	81	72	0	0.310	0.342	0.319	0.342	1.728	0.333	0.919	120	612	2594	2239	-1.689	614	1980	571	1668	0
3	12	12	"iYDR137W"	"iYDR137W"	13370	16170	120	520	475	254	54	60	25	85	84	0	2198	1950	1163	82	109	109	85	84	0	0.220	0.225	0.217	0.224	1.819	0.211	0.889	120	554	2582	2289	-2.183	466	2116	421	1868	0
3	13	12	"iYDR155C"	"iYDR155C"	13590	16170	130	443	431	223	53	59	20	88	86	0	2583	2208	1341	78	105	96	84	83	0	0.156	0.177	0.171	0.221	2.593	0.162	0.899	120	591	2895	2508	-2.683	390	2505	378	2130	0
3	14	12	"iYDR161W"	"iYDR161W"	13780	16160	130	1288	1144	641	57	76	63	88	83	0	2774	2240	1257	81	143	218	84	83	0	0.457	0.503	0.475	0.445	2.050	0.492	0.887	120	595	3924	3246	-1.129	1231	2693	1087	2159	0
3	15	12	"iYDR165W"	"iYDR165W"	13980	16160	130	555	490	246	58	81	63	85	81	0	1419	1141	610	81	152	210	81	79	0	0.371	0.408	0.399	0.397	1.704	0.371	0.824	120	545	1835	1492	-1.429	497	1338	432	1060	0
3	16	12	"iYDR177W"	"iYDR177W"	14160	16150	120	350	351	180	54	62	30	89	85	0	2756	2405	1246	81	118	98	89	87	0	0.111	0.128	0.123	0.139	1.903	0.125	0.883	120	495	2971	2621	-3.176	296	2675	297	2324	0
3	17	12	"iYDR180W"	"iYDR180W"	14360	16150	120	998	871	488	54	62	29	90	86	0	1312	1057	580	81	108	78	85	83	0	0.767	0.837	0.786	0.719	2.165	0.823	0.909	120	571	2175	1793	-0.383	944	1231	817	976	0
3	18	12	"iYDR184C"	"iYDR184C"	14590	16150	130	1114	1049	585	56	64	27	88	88	0	1978	1751	923	80	108	97	85	85	0	0.557	0.594	0.550	0.575	1.745	0.588	0.917	120	567	2956	2664	-0.843	1058	1898	993	1671	0
3	19	12	"iYDR204W"	"iYDR204W"	14770	16140	140	394	382	218	55	63	29	85	82	0	2389	1919	1202	86	136	144	82	78	0	0.147	0.178	0.169	0.185	1.889	0.171	0.893	156	568	2642	2160	-2.764	339	2303	327	1833	0
3	20	12	"iYDR208W"	"iYDR208W"	14990	16140	130	856	811	440	54	62	31	89	86	0	2063	1792	953	80	127	134	86	84	0	0.404	0.442	0.427	0.428	1.511	0.434	0.930	120	570	2785	2469	-1.306	802	1983	757	1712	0
3	21	12	"itI(UAU)D"	"itI(UAU)D"	15180	16130	130	545	563	329	53	57	20	91	90	0	1409	1284	695	77	91	59	90	86	0	0.369	0.423	0.403	0.425	1.539	0.425	0.917	120	672	1824	1717	-1.437	492	1332	510	1207	0
3	1	13	"iYDR521W"	"iYDR521W"	11210	16420	150	455	421	275	52	60	38	83	80	0	2276	1958	1411	74	95	111	80	78	0	0.183	0.196	0.193	0.224	2.379	0.177	0.800	156	783	2605	2253	-2.450	403	2202	369	1884	0
3	2	13	"iYDR525W"	"iYDR525W"	11400	16420	150	170	261	214	54	68	41	66	58	0	613	1210	1279	79	115	102	69	64	0	0.217	0.183	0.193	0.234	2.602	0.163	0.860	156	625	650	1338	-2.203	116	534	207	1131	0
3	3	13	"iYDR528W"	"iYDR528W"	11600	16410	130	1155	956	561	56	74	51	84	82	0	2773	2144	1400	82	125	127	79	76	0	0.408	0.436	0.417	0.449	2.368	0.405	0.895	120	561	3790	2962	-1.292	1099	2691	900	2062	0
3	4	13	"iYDR541C-0"	"iYDR541C-0"	11790	16400	130	1123	1508	1266	63	85	63	88	86	0	1566	2410	2199	93	145	143	84	80	0	0.720	0.624	0.627	0.655	2.430	0.566	0.822	120	583	2533	3762	-0.475	1060	1473	1445	2317	0
3	5	13	"iYDR544C"	"iYDR544C"	12020	16410	150	15417	14959	11127	61	128	368	88	85	0	20830	18392	13473	86	187	430	84	80	0	0.740	0.814	0.849	0.944	2.993	0.819	0.892	156	594	36100	33204	-0.434	15356	20744	14898	18306	0
3	6	13	"iYEL073C-0"	"iYEL073C-0"	12190	16400	150	294	297	193	55	108	380	32	0	0	751	693	541	79	150	436	57	44	0	0.356	0.394	0.365	0.384	2.717	0.615	0.758	156	547	911	856	-1.491	239	672	242	614	0
3	7	13	"iYEL063C"	"iYEL063C"	12400	16390	130	1381	1174	737	55	61	28	91	87	0	4714	3590	2508	80	125	176	82	78	0	0.286	0.319	0.304	0.339	2.414	0.292	0.841	120	535	5960	4629	-1.805	1326	4634	1119	3510	0
3	8	13	"iYEL059W"	"iYEL059W"	12580	16390	150	647	602	411	55	68	38	80	75	0	1989	1891	1474	82	141	175	75	69	0	0.310	0.302	0.291	0.350	2.595	0.276	0.890	156	597	2499	2356	-1.688	592	1907	547	1809	0
3	9	13	"iYEL055C"	"iYEL055C"	12770	16390	150	1248	1183	914	58	71	40	79	76	0	2602	2877	2520	83	130	124	73	67	0	0.472	0.403	0.376	0.450	2.589	0.366	0.899	156	667	3709	3919	-1.082	1190	2519	1125	2794	0
3	10	13	"iYEL042W"	"iYEL042W"	13010	16380	140	2560	2473	1874	55	75	62	83	80	0	4788	4133	3390	83	153	457	70	63	0	0.532	0.597	0.575	0.703	2.832	0.561	0.913	156	685	7210	6468	-0.909	2505	4705	2418	4050	0
3	11	13	"iYEL038W"	"iYEL038W"	13220	16380	150	380	363	234	54	72	64	74	67	0	1354	1333	975	79	125	146	75	73	0	0.256	0.246	0.234	0.252	2.186	0.231	0.832	156	603	1601	1563	-1.968	326	1275	309	1254	0
3	12	13	"itS(AGA)E"	"itS(AGA)E"	13400	16370	130	332	281	149	54	60	31	81	75	0	2227	1827	1225	79	141	318	75	70	0	0.129	0.130	0.126	0.153	2.124	0.117	0.856	120	483	2426	1975	-2.950	278	2148	227	1748	0
3	13	13	"iYFL044C"	"iYFL044C"	13580	16370	140	575	502	301	56	73	72	79	75	0	1767	1408	987	80	175	367	69	64	0	0.308	0.336	0.321	0.371	2.443	0.278	0.784	156	606	2206	1774	-1.701	519	1687	446	1328	0
3	14	13	"iYFL039C"	"iYFL039C"	13790	16360	130	792	652	375	58	85	85	82	75	0	5957	4713	3007	85	204	353	82	79	0	0.125	0.128	0.134	0.148	2.000	0.118	0.861	120	589	6606	5222	-3.000	734	5872	594	4628	0
3	15	13	"iYFL035C-A"	"iYFL035C-A"	13990	16360	150	631	567	357	58	79	60	80	75	0	1593	1354	1011	85	171	261	73	69	0	0.380	0.401	0.413	0.412	2.319	0.301	0.654	156	714	2081	1778	-1.396	573	1508	509	1269	0
3	16	13	"iYFL020C"	"iYFL020C"	14190	16350	130	3076	2732	1648	56	91	119	88	85	0	3737	3097	1739	84	157	231	85	85	0	0.827	0.888	0.874	0.857	1.966	0.894	0.890	120	572	6673	5689	-0.275	3020	3653	2676	3013	0
3	17	13	"iYFL017C"	"iYFL017C"	14400	16360	160	330	339	243	56	90	115	62	53	0	726	650	484	85	142	200	63	58	0	0.427	0.501	0.501	0.564	2.702	0.479	0.818	208	737	915	848	-1.226	274	641	283	565	0
3	18	13	"iYFL013W-A"	"iYFL013W-A"	14620	16350	140	938	832	425	53	60	35	94	91	0	2137	1719	862	78	104	125	89	88	0	0.430	0.475	0.461	0.486	1.848	0.458	0.862	156	513	2944	2420	-1.218	885	2059	779	1641	0
3	19	13	"iYFR001W"	"iYFR001W"	14790	16340	140	1216	1284	881	54	68	43	97	92	0	1209	1262	807	82	142	170	85	76	0	1.031	1.042	1.028	1.111	2.280	1.070	0.879	156	493	2289	2410	0.044	1162	1127	1230	1180	0
3	20	13	"iYFR005C"	"iYFR005C"	15000	16340	160	1326	1564	1263	56	74	59	88	86	0	1136	1329	990	83	138	138	80	75	0	1.206	1.210	1.168	1.171	2.108	1.261	0.896	208	600	2323	2754	0.270	1270	1053	1508	1246	0
3	21	13	"iYFR007W"	"iYFR007W"	15210	16340	150	1200	1067	738	54	77	79	81	76	0	1864	1809	1367	78	121	147	77	74	0	0.642	0.585	0.539	0.602	2.431	0.532	0.825	156	754	2932	2744	-0.640	1146	1786	1013	1731	0
3	1	14	"iYFR019W"	"iYFR019W"	11210	16620	140	591	537	344	50	60	41	84	78	0	909	798	538	75	93	76	80	71	0	0.649	0.674	0.638	0.695	2.152	0.642	0.905	156	719	1375	1210	-0.624	541	834	487	723	0
3	2	14	"iYFR021W"	"iYFR021W"	11400	16610	130	2230	1915	1029	56	89	130	87	85	0	2500	1953	1103	80	139	172	84	82	0	0.898	0.993	0.953	1.051	2.100	0.961	0.916	120	547	4594	3732	-0.155	2174	2420	1859	1873	0
3	3	14	"iYFR025C"	"iYFR025C"	11630	16610	150	141	140	69	57	89	124	28	1	0	358	295	173	82	139	174	61	27	0	0.304	0.390	0.371	0.358	2.082	0.421	0.714	156	660	360	296	-1.716	84	276	83	213	0
3	4	14	"iYGL013C"	"iYGL013C"	11820	16610	150	2366	2112	1488	56	94	115	86	78	0	4349	3805	2955	83	159	226	78	73	0	0.541	0.552	0.533	0.712	2.349	0.518	0.915	156	641	6576	5778	-0.885	2310	4266	2056	3722	0
3	5	14	"iYGL009C"	"iYGL009C"	12020	16600	150	1522	1306	893	57	137	373	71	63	0	5669	5141	4004	82	213	455	76	71	0	0.262	0.247	0.239	0.291	2.584	0.227	0.847	156	610	7052	6308	-1.931	1465	5587	1249	5059	0
3	6	14	"iYGL006W"	"iYGL006W"	12230	16600	140	3725	3354	2250	55	148	452	82	76	0	1886	1536	1066	79	180	459	70	62	0	2.031	2.264	2.071	2.138	2.140	2.237	0.889	156	535	5477	4756	1.022	3670	1807	3299	1457	0
3	7	14	"iYGR011W"	"iYGR011W"	12410	16600	150	797	739	515	55	96	239	67	55	0	2872	2918	2405	82	146	214	75	70	0	0.266	0.241	0.238	0.315	2.443	0.222	0.718	156	574	3532	3520	-1.911	742	2790	684	2836	0
3	8	14	"iYGR015C"	"iYGR015C"	12620	16590	150	405	698	662	55	78	57	85	76	0	850	1241	1069	83	165	192	77	67	0	0.456	0.555	0.573	0.520	1.757	0.577	0.906	156	576	1117	1801	-1.132	350	767	643	1158	0
3	9	14	"iYGR020C"	"iYGR020C"	12820	16590	150	1286	1096	704	58	85	64	85	82	0	2521	2181	1413	80	166	209	80	78	0	0.503	0.494	0.463	0.501	2.016	0.475	0.887	156	547	3669	3139	-0.991	1228	2441	1038	2101	0
3	10	14	"iYGR034W"	"iYGR034W"	13020	16590	160	594	1014	942	57	90	79	77	66	0	700	1470	1399	81	162	205	70	55	0	0.868	0.689	0.657	0.752	2.246	0.667	0.900	208	566	1156	2346	-0.205	537	619	957	1389	0
3	11	14	"iYGR038W"	"iYGR038W"	13200	16580	150	1012	868	601	55	80	71	81	77	0	1576	1286	934	79	137	175	76	67	0	0.639	0.674	0.642	0.720	2.268	0.639	0.885	156	500	2454	2020	-0.645	957	1497	813	1207	0
3	12	14	"iYGR039W"	"iYGR039W"	13410	16580	160	205	340	288	56	68	42	67	59	0	477	804	711	79	147	308	53	43	0	0.374	0.392	0.383	0.398	2.449	0.378	0.873	208	564	547	1009	-1.417	149	398	284	725	0
3	13	14	"iYGR055W"	"iYGR055W"	13620	16570	150	801	707	504	56	79	81	77	71	0	3173	3014	2373	79	185	366	71	66	0	0.241	0.222	0.229	0.281	2.472	0.206	0.897	156	508	3839	3586	-2.054	745	3094	651	2935	0
3	14	14	"iYGR059W"	"iYGR059W"	13780	16570	150	331	417	368	55	78	84	67	58	0	955	1105	945	84	184	319	60	52	0	0.317	0.355	0.352	0.382	2.192	0.337	0.806	156	612	1147	1383	-1.658	276	871	362	1021	0
3	15	14	"iYGR062C"	"iYGR062C"	14020	16560	130	193	180	91	55	63	35	75	66	0	1178	1018	685	85	119	118	79	71	0	0.126	0.134	0.128	0.144	1.784	0.123	0.852	120	626	1231	1058	-2.986	138	1093	125	933	0
3	16	14	"iYHR001W"	"iYHR001W"	14210	16550	130	3914	3185	2102	57	100	113	89	88	0	3366	2433	1694	88	150	247	73	69	0	1.177	1.334	1.311	1.507	1.947	1.319	0.905	120	548	7135	5473	0.235	3857	3278	3128	2345	0
3	17	14	"iYHR004C"	"iYHR004C"	14410	16550	150	1092	987	691	57	105	113	78	73	0	2567	2004	1573	87	159	247	71	66	0	0.417	0.485	0.475	0.519	2.279	0.440	0.898	156	593	3515	2847	-1.261	1035	2480	930	1917	0
3	18	14	"iYHRCdelta4"	"iYHRCdelta4"	14630	16540	150	1612	1435	1094	56	95	121	80	71	0	4186	3692	2865	81	192	335	75	69	0	0.379	0.382	0.390	0.451	2.237	0.374	0.916	156	543	5661	4990	-1.400	1556	4105	1379	3611	0
3	19	14	"iYHR017W"	"iYHR017W"	14830	16540	150	913	811	548	59	104	124	76	68	0	1438	1169	839	90	213	342	68	62	0	0.634	0.697	0.670	0.648	2.064	0.631	0.863	156	553	2202	1831	-0.659	854	1348	752	1079	0
3	20	14	"iYHRCsigma2"	"iYHRCsigma2"	15020	16540	140	159	154	80	57	80	67	56	41	0	654	593	416	85	127	111	70	62	0	0.179	0.191	0.192	0.208	2.188	0.183	0.759	156	467	671	605	-2.480	102	569	97	508	0
3	21	14	"iYHR023W"	"iYHR023W"	15190	16530	150	1502	1447	1138	54	96	114	79	73	0	932	934	738	76	133	162	66	62	0	1.692	1.624	1.585	1.646	2.342	1.594	0.929	156	657	2304	2251	0.758	1448	856	1393	858	0
3	1	15	"iYHR039C"	"iYHR039C"	11230	16820	150	441	374	244	52	59	27	82	76	0	1022	980	734	77	96	77	75	71	0	0.412	0.357	0.356	0.364	2.341	0.330	0.894	156	780	1334	1225	-1.281	389	945	322	903	0
3	2	15	"iYHR042W"	"iYHR042W"	11430	16810	140	620	503	322	55	87	127	72	64	0	1540	1329	942	82	137	167	75	69	0	0.388	0.359	0.347	0.410	2.613	0.331	0.855	156	578	2023	1695	-1.368	565	1458	448	1247	0
3	3	15	"iYHR046C"	"iYHR046C"	11610	16810	150	2458	2177	1542	56	99	140	85	80	0	2152	1802	1345	83	141	174	78	71	0	1.161	1.234	1.173	1.361	1.904	1.205	0.930	156	631	4471	3840	0.215	2402	2069	2121	1719	0
3	4	15	"iYHR060W"	"iYHR060W"	11830	16800	130	624	546	333	55	103	122	76	70	0	1689	1323	792	83	167	213	79	73	0	0.354	0.396	0.368	0.369	1.892	0.376	0.846	120	589	2175	1731	-1.497	569	1606	491	1240	0
3	5	15	"iYHR064C"	"iYHR064C"	12030	16800	130	426	386	206	56	83	85	80	72	0	2476	1989	1177	84	175	206	81	80	0	0.155	0.173	0.173	0.175	1.823	0.163	0.873	120	590	2762	2235	-2.693	370	2392	330	1905	0
3	6	15	"iYHR068W"	"iYHR068W"	12240	16800	150	730	665	432	54	96	237	69	58	0	1112	1025	733	81	146	190	73	64	0	0.656	0.647	0.646	0.712	2.211	0.609	0.856	156	582	1707	1555	-0.609	676	1031	611	944	0
3	7	15	"iYIL023C"	"iYIL023C"	12410	16790	130	606	501	283	55	104	259	69	55	0	2931	2187	1446	80	156	240	80	74	0	0.193	0.212	0.201	0.226	1.933	0.190	0.877	120	487	3402	2553	-2.371	551	2851	446	2107	0
3	8	15	"iYIL019W"	"iYIL019W"	12620	16790	150	1702	1444	1025	57	87	77	82	76	0	3974	3308	2504	83	191	248	75	69	0	0.423	0.430	0.418	0.474	2.270	0.408	0.916	156	597	5536	4612	-1.242	1645	3891	1387	3225	0
3	9	15	"iYIL015W"	"iYIL015W"	12820	16780	150	457	396	291	58	99	89	64	57	0	1071	956	809	80	194	255	58	55	0	0.403	0.386	0.382	0.434	2.700	0.341	0.840	156	515	1390	1214	-1.312	399	991	338	876	0
3	10	15	"iYIL005W"	"iYIL005W"	13020	16780	150	891	997	859	56	89	79	71	64	0	484	917	914	78	143	189	55	50	0	2.057	1.122	1.098	1.108	3.412	0.995	0.760	156	475	1241	1780	1.040	835	406	941	839	0
3	11	15	"iYIL001W"	"iYIL001W"	13230	16780	140	1605	1332	966	55	86	76	83	78	0	809	638	467	80	117	128	68	61	0	2.126	2.289	2.131	2.154	2.780	2.255	0.881	156	480	2279	1835	1.088	1550	729	1277	558	0
3	12	15	"iYIR003W"	"iYIR003W"	13420	16770	140	508	636	549	56	77	55	76	66	0	781	861	751	82	123	173	59	55	0	0.647	0.745	0.674	0.767	2.774	0.701	0.783	156	492	1151	1359	-0.629	452	699	580	779	0
3	13	15	"iYIR018W-0"	"iYIR018W-0"	13630	16760	150	4125	3600	2714	56	115	255	80	74	0	4520	3657	2893	82	156	246	75	68	0	0.917	0.991	0.978	1.116	2.192	0.980	0.902	156	522	8507	7119	-0.125	4069	4438	3544	3575	0
3	14	15	"iYIR020C"	"iYIR020C"	13830	16760	150	666	696	574	55	108	247	63	52	0	1522	1809	1576	82	153	215	67	62	0	0.424	0.371	0.355	0.429	2.370	0.362	0.815	156	560	2051	2368	-1.237	611	1440	641	1727	0
3	15	15	"iYIR022W"	"iYIR022W"	14020	16760	130	274	246	155	53	60	24	75	74	0	2417	1853	1370	84	129	165	74	70	0	0.095	0.109	0.112	0.126	2.240	0.103	0.880	120	505	2554	1962	-3.400	221	2333	193	1769	0
3	16	15	"iYIR038C-0"	"iYIR038C-0"	14220	16750	150	1537	1393	983	59	121	301	76	70	0	3730	3352	2384	93	195	410	82	71	0	0.406	0.409	0.384	0.456	2.027	0.407	0.802	156	638	5115	4593	-1.299	1478	3637	1334	3259	0
3	17	15	"iYIRCdelta6-2"	"iYIRCdelta6-2"	14430	16750	140	2961	2594	1730	59	133	324	80	75	0	5802	5051	3825	88	200	432	78	71	0	0.508	0.511	0.495	0.588	2.333	0.473	0.916	156	534	8616	7498	-0.977	2902	5714	2535	4963	0
3	18	15	"iYIR042C"	"iYIR042C"	14610	16740	150	141	143	78	57	97	121	37	1	0	261	290	214	83	186	327	39	0	0	0.472	0.415	0.383	0.380	2.270	0.350	0.834	156	540	262	293	-1.083	84	178	86	207	0
3	19	15	"iYJR076C"	"iYJR076C"	14790	16740	130	1689	1394	916	62	111	130	85	78	0	3510	2832	2002	93	223	348	78	70	0	0.476	0.486	0.482	0.573	2.033	0.471	0.938	120	505	5044	4071	-1.071	1627	3417	1332	2739	0
3	20	15	"iYJR083C"	"iYJR083C"	15020	16740	140	585	536	340	61	90	73	78	75	0	2383	2020	1540	95	186	204	74	71	0	0.229	0.247	0.242	0.268	2.030	0.226	0.908	156	566	2812	2400	-2.126	524	2288	475	1925	0
3	21	15	"iYJR089W"	"iYJR089W"	15220	16730	150	4126	3336	2260	53	102	151	84	79	0	2530	2122	1576	75	151	354	71	66	0	1.659	1.604	1.543	1.854	2.062	1.559	0.930	156	787	6528	5330	0.730	4073	2455	3283	2047	0
3	1	16	"iYJR102C"	"iYJR102C"	11230	17020	150	851	693	406	54	63	29	88	85	0	4323	3610	2307	85	122	136	85	82	0	0.188	0.181	0.177	0.197	2.046	0.172	0.912	156	774	5035	4164	-2.411	797	4238	639	3525	0
3	2	16	"iYJR106W"	"iYJR106W"	11450	17020	140	390	662	591	56	69	40	85	79	0	844	1689	1641	84	152	184	78	64	0	0.439	0.378	0.383	0.388	2.235	0.355	0.915	156	534	1094	2211	-1.186	334	760	606	1605	0
3	3	16	"iYJR110W"	"iYJR110W"	11620	17010	130	433	384	198	57	86	87	80	73	0	1154	981	546	84	135	141	81	78	0	0.351	0.365	0.360	0.336	1.790	0.347	0.896	120	475	1446	1224	-1.509	376	1070	327	897	0
3	4	16	"iYJR128W"	"iYJR128W"	11830	17010	140	354	326	170	57	84	83	77	72	0	2786	2326	1419	86	160	181	80	78	0	0.110	0.120	0.121	0.134	1.847	0.112	0.862	156	594	2997	2509	-3.184	297	2700	269	2240	0
3	5	16	"iYJR132W"	"iYJR132W"	12030	17010	150	1792	1428	861	59	90	93	82	80	0	2653	2055	1354	89	189	211	77	75	0	0.676	0.696	0.673	0.650	2.451	0.666	0.912	156	582	4297	3335	-0.565	1733	2564	1369	1966	0
3	6	16	"iYJR136C"	"iYJR136C"	12240	17000	140	246	225	107	56	84	93	73	51	0	799	682	382	83	143	163	78	71	0	0.265	0.282	0.285	0.278	2.100	0.291	0.754	156	500	906	768	-1.914	190	716	169	599	0
3	7	16	"iYJR151C-1"	"iYJR151C-1"	12430	17000	150	1371	1096	734	55	66	37	88	85	0	5643	4314	3105	80	131	179	82	80	0	0.237	0.246	0.245	0.266	2.254	0.234	0.935	156	529	6879	5275	-2.080	1316	5563	1041	4234	0
3	8	16	"iYJR153W-1"	"iYJR153W-1"	12620	16990	150	1471	1190	710	58	89	80	82	80	0	5630	4380	2819	83	192	256	82	79	0	0.255	0.263	0.262	0.290	1.755	0.254	0.948	156	555	6960	5429	-1.973	1413	5547	1132	4297	0
3	9	16	"iYJR157W-0"	"iYJR157W-0"	12800	16980	130	3792	3150	1783	58	128	250	84	81	0	4601	3741	2472	80	219	301	80	76	0	0.826	0.845	0.797	0.990	2.309	0.814	0.867	120	426	8255	6753	-0.276	3734	4521	3092	3661	0
3	10	16	"iYKR051W"	"iYKR051W"	12960	16990	140	3337	2732	1635	55	113	242	84	82	0	2811	2303	1418	77	147	210	83	76	0	1.200	1.203	1.187	1.290	2.054	1.185	0.906	156	456	6016	4903	0.264	3282	2734	2677	2226	0
3	11	16	"iYKR055W"	"iYKR055W"	13130	16970	150	186	176	93	54	80	82	64	35	0	2546	2312	1672	79	126	139	81	78	0	0.054	0.055	0.058	0.074	2.318	0.048	0.467	156	530	2599	2355	-4.224	132	2467	122	2233	0
3	12	16	"iYKR059W"	"iYKR059W"	13340	16980	140	488	426	230	52	64	46	85	81	0	1656	1398	821	79	114	130	85	82	0	0.276	0.284	0.282	0.275	1.665	0.271	0.891	156	536	2013	1693	-1.855	436	1577	374	1319	0
3	13	16	"itK(UUU)K"	"itK(UUU)K"	13530	16970	150	400	351	183	52	75	169	69	51	0	1151	967	577	77	106	153	80	75	0	0.324	0.336	0.341	0.335	1.881	0.296	0.833	156	618	1422	1189	-1.626	348	1074	299	890	0
3	14	16	"iYKR076W"	"iYKR076W"	13740	16970	140	585	495	274	52	99	240	70	55	0	3269	2547	1607	76	132	233	83	79	0	0.167	0.179	0.181	0.201	1.943	0.173	0.699	156	589	3726	2914	-2.583	533	3193	443	2471	0
3	15	16	"iYKR080W"	"iYKR080W"	13930	16960	150	284	253	136	53	58	22	82	75	0	1599	1262	830	76	108	147	80	75	0	0.152	0.169	0.167	0.189	2.274	0.162	0.892	156	597	1754	1386	-2.721	231	1523	200	1186	0
3	16	16	"iYKR095W"	"iYKR095W"	14130	16950	150	3391	2603	1640	56	81	148	83	79	0	8072	6024	4129	82	149	238	83	78	0	0.417	0.429	0.418	0.510	2.099	0.406	0.923	156	660	11325	8489	-1.261	3335	7990	2547	5942	0
3	17	16	"iYKR099W"	"iYKR099W"	14350	16960	140	2586	2215	1242	57	114	301	83	80	0	4571	3521	2191	84	180	387	80	78	0	0.564	0.628	0.602	0.697	2.103	0.595	0.924	156	618	7016	5595	-0.827	2529	4487	2158	3437	0
3	18	16	"iYKR101W-2"	"iYKR101W-2"	14540	16950	140	1962	1558	897	54	68	52	89	87	0	7439	5716	3585	81	121	161	86	83	0	0.259	0.267	0.256	0.305	2.240	0.253	0.917	156	584	9266	7139	-1.947	1908	7358	1504	5635	0
3	19	16	"iYLL062C"	"iYLL062C"	14750	16940	140	1201	1044	587	55	70	53	90	87	0	3696	2917	1751	80	132	175	85	83	0	0.317	0.349	0.340	0.373	2.187	0.330	0.901	156	585	4762	3826	-1.658	1146	3616	989	2837	0
3	20	16	"iYLL058W"	"iYLL058W"	14930	16930	150	640	537	292	55	79	66	83	78	0	3188	2518	1616	83	159	190	82	78	0	0.188	0.198	0.193	0.219	1.919	0.182	0.909	156	640	3690	2917	-2.408	585	3105	482	2435	0
3	21	16	"iYLL055W"	"iYLL055W"	15140	16940	150	5000	4004	2705	53	81	122	92	90	0	4769	3669	2631	77	136	174	85	81	0	1.054	1.100	1.095	1.345	2.209	1.083	0.914	156	753	9639	7543	0.076	4947	4692	3951	3592	0
3	1	17	"iYLRWdelta14"	"iYLRWdelta14"	11160	17220	150	1119	941	479	52	58	23	94	92	0	1576	1492	865	78	99	113	89	87	0	0.712	0.629	0.612	0.654	1.701	0.595	0.907	156	781	2565	2303	-0.489	1067	1498	889	1414	0
3	2	17	"iYLR259C"	"iYLR259C"	11360	17210	130	979	918	511	55	63	33	93	87	0	3638	2958	1569	84	138	174	87	85	0	0.260	0.300	0.300	0.307	1.676	0.288	0.897	120	541	4478	3737	-1.943	924	3554	863	2874	0
3	3	17	"iYLR263W"	"iYLR263W"	11560	17210	150	667	571	291	55	64	37	92	90	0	1465	1217	667	81	113	116	89	83	0	0.442	0.454	0.440	0.463	1.680	0.439	0.906	156	615	1996	1652	-1.177	612	1384	516	1136	0
3	4	17	"iYLR281C"	"iYLR281C"	11760	17200	150	197	206	117	54	61	31	79	74	0	587	539	328	80	109	111	76	67	0	0.282	0.331	0.321	0.329	1.783	0.329	0.860	156	616	650	611	-1.826	143	507	152	459	0
3	5	17	"iYLR286C"	"iYLR286C"	11960	17200	140	1317	1139	662	54	69	65	90	89	0	2520	2106	1314	80	144	238	86	80	0	0.518	0.536	0.517	0.560	1.967	0.511	0.917	156	526	3703	3111	-0.950	1263	2440	1085	2026	0
3	6	17	"iYLR289W"	"iYLR289W"	12150	17190	150	851	733	404	56	83	89	85	79	0	1047	894	522	83	139	222	77	69	0	0.825	0.835	0.806	0.833	2.149	0.800	0.907	156	557	1759	1488	-0.278	795	964	677	811	0
3	7	17	"iYLR304C"	"iYLR304C"	12350	17190	150	440	440	253	54	61	27	89	87	0	2003	1733	1098	80	101	94	89	85	0	0.201	0.234	0.230	0.250	1.946	0.221	0.890	156	596	2309	2039	-2.317	386	1923	386	1653	0
3	8	17	"iYLR308W"	"iYLR308W"	12560	17180	130	713	645	358	55	65	41	85	84	0	1374	1114	617	80	116	134	82	78	0	0.509	0.571	0.549	0.529	1.864	0.551	0.915	120	544	1952	1624	-0.976	658	1294	590	1034	0
3	9	17	"iYLR312W-A"	"iYLR312W-A"	12770	17180	140	1611	1327	782	56	99	207	81	76	0	3066	2426	1602	82	156	222	80	76	0	0.521	0.542	0.524	0.584	2.234	0.507	0.913	156	604	4539	3615	-0.940	1555	2984	1271	2344	0
3	10	17	"iYLR330W"	"iYLR330W"	12980	17180	150	1268	986	578	53	95	210	75	72	0	5273	4205	2755	78	142	204	85	83	0	0.234	0.226	0.222	0.265	2.427	0.208	0.886	156	603	6410	5060	-2.096	1215	5195	933	4127	0
3	11	17	"iSNR61"	"iSNR61"	13190	17190	140	700	619	365	53	61	39	87	82	0	1241	971	590	79	131	164	78	73	0	0.557	0.635	0.626	0.595	2.061	0.602	0.825	156	544	1809	1458	-0.845	647	1162	566	892	0
3	12	17	"iYLRWdelta20"	"iYLRWdelta20"	13350	17180	130	367	322	157	53	60	35	82	79	0	1333	1105	615	79	104	126	85	80	0	0.250	0.262	0.263	0.271	1.749	0.241	0.881	120	474	1568	1295	-1.998	314	1254	269	1026	0
3	13	17	"iYMR033W"	"iYMR033W"	13550	17170	130	1112	997	590	53	69	51	85	84	0	1561	1236	737	80	114	130	80	78	0	0.715	0.817	0.806	0.799	2.096	0.802	0.885	120	594	2540	2100	-0.484	1059	1481	944	1156	0
3	14	17	"iYMR037C"	"iYMR037C"	13760	17170	130	762	677	391	52	66	47	85	82	0	3898	3216	1886	79	116	157	84	80	0	0.186	0.199	0.195	0.206	1.841	0.192	0.913	120	575	4529	3762	-2.427	710	3819	625	3137	0
3	15	17	"iYMR041C"	"iYMR041C"	13950	17170	130	378	332	161	54	58	19	83	82	0	2024	1602	919	79	109	140	83	81	0	0.167	0.183	0.187	0.194	1.850	0.165	0.873	120	559	2269	1801	-2.586	324	1945	278	1523	0
3	16	17	"iYMR054W"	"iYMR054W"	14150	17160	130	696	600	319	55	66	50	84	80	0	1451	1132	635	80	117	140	80	78	0	0.468	0.518	0.489	0.489	1.806	0.493	0.920	120	601	2012	1597	-1.097	641	1371	545	1052	0
3	17	17	"iYMR058W"	"iYMR058W"	14350	17160	130	860	713	406	53	59	31	84	82	0	1506	1234	748	79	93	96	80	75	0	0.566	0.571	0.542	0.544	1.890	0.528	0.889	120	565	2234	1815	-0.822	807	1427	660	1155	0
3	18	17	"iYMR063W"	"iYMR063W"	14550	17160	130	204	190	92	53	60	32	80	74	0	918	737	423	82	109	141	77	74	0	0.181	0.209	0.204	0.202	1.693	0.193	0.845	120	579	987	792	-2.469	151	836	137	655	0
3	19	17	"iYMR078C"	"iYMR078C"	14750	17150	130	726	612	311	54	61	31	87	84	0	2404	1937	1031	82	116	117	87	84	0	0.289	0.301	0.292	0.307	1.818	0.284	0.913	120	623	2994	2413	-1.789	672	2322	558	1855	0
3	20	17	"iYMR082C-0"	"iYMR082C-0"	14980	17150	130	423	401	211	54	61	26	89	85	0	2713	2305	1314	83	120	125	85	82	0	0.140	0.156	0.155	0.190	2.232	0.148	0.888	120	612	2999	2569	-2.833	369	2630	347	2222	0
3	21	17	"iYMR085W"	"iYMR085W"	15180	17140	140	461	446	265	51	62	84	80	76	0	927	820	507	76	97	159	78	73	0	0.482	0.531	0.526	0.556	2.265	0.526	0.870	156	751	1261	1139	-1.054	410	851	395	744	0
3	1	18	"iYMR101C"	"iYMR101C"	11180	17420	130	1279	1059	566	52	63	46	88	85	0	1962	1524	862	75	99	118	84	80	0	0.650	0.695	0.663	0.696	1.914	0.656	0.906	120	603	3114	2456	-0.621	1227	1887	1007	1449	0
3	2	18	"iYMR105C"	"iYMR105C"	11370	17420	130	884	826	452	54	66	48	87	85	0	2684	2356	1341	80	116	132	85	83	0	0.319	0.339	0.331	0.329	1.893	0.322	0.900	120	619	3434	3048	-1.650	830	2604	772	2276	0
3	3	18	"iYMR107W"	"iYMR107W"	11580	17410	130	452	389	188	53	58	24	86	82	0	2415	2001	1091	80	106	113	81	80	0	0.171	0.175	0.173	0.174	1.895	0.164	0.886	120	628	2734	2257	-2.549	399	2335	336	1921	0
3	4	18	"iYNL272C"	"iYNL272C"	11790	17410	130	805	685	344	53	63	33	85	85	0	3405	2733	1517	81	128	152	83	82	0	0.226	0.238	0.224	0.253	2.223	0.225	0.908	120	592	4076	3284	-2.144	752	3324	632	2652	0
3	5	18	"iYNL267W"	"iYNL267W"	11980	17410	130	615	530	261	54	66	37	85	84	0	1262	1070	593	83	135	210	81	76	0	0.476	0.482	0.458	0.474	1.739	0.404	0.785	120	562	1740	1463	-1.071	561	1179	476	987	0
3	6	18	"iYNL262W"	"iYNL262W"	12170	17400	130	992	851	424	56	75	67	84	82	0	1672	1371	751	86	131	217	82	79	0	0.590	0.619	0.583	0.563	2.013	0.556	0.858	120	614	2522	2080	-0.761	936	1586	795	1285	0
3	7	18	"iYNL244C"	"iYNL244C"	12390	17400	140	374	321	160	55	75	81	78	73	0	2733	2203	1325	83	128	178	82	78	0	0.120	0.125	0.126	0.147	2.094	0.118	0.852	156	679	2969	2386	-3.054	319	2650	266	2120	0
3	8	18	"iYNL240C"	"iYNL240C"	12580	17390	130	232	217	105	53	56	21	85	83	0	1563	1263	742	80	96	67	83	80	0	0.121	0.139	0.134	0.143	1.867	0.128	0.826	120	558	1662	1347	-3.050	179	1483	164	1183	0
3	9	18	"iYNL235C"	"iYNL235C"	12780	17390	150	735	629	369	54	64	34	85	82	0	1823	1447	888	81	110	84	82	79	0	0.391	0.421	0.410	0.418	1.852	0.409	0.921	156	667	2423	1941	-1.355	681	1742	575	1366	0
3	10	18	"iYNL217W"	"iYNL217W"	12980	17380	130	329	298	147	53	63	31	86	80	0	3022	2480	1409	82	147	198	84	80	0	0.094	0.102	0.103	0.114	2.142	0.094	0.889	120	571	3216	2643	-3.413	276	2940	245	2398	0
3	11	18	"iYNL213C"	"iYNL213C"	13200	17380	150	580	504	300	53	61	27	83	81	0	2819	2293	1442	82	149	202	78	77	0	0.193	0.204	0.197	0.223	2.229	0.199	0.925	156	567	3264	2662	-2.377	527	2737	451	2211	0
3	12	18	"iYNL209W"	"iYNL209W"	13380	17370	130	1753	1547	830	54	82	110	88	85	0	2599	2120	1187	83	154	219	84	80	0	0.675	0.733	0.682	0.735	2.026	0.699	0.921	120	508	4215	3530	-0.566	1699	2516	1493	2037	0
3	13	18	"iYNL189W"	"iYNL189W"	13580	17370	150	831	685	382	56	84	101	82	75	0	2088	1632	1049	86	147	194	79	72	0	0.387	0.407	0.393	0.462	2.334	0.383	0.908	156	700	2777	2175	-1.369	775	2002	629	1546	0
3	14	18	"iYNL184C"	"iYNL184C"	13800	17370	140	1439	1115	668	54	65	37	87	84	0	1534	1214	765	80	109	87	80	76	0	0.953	0.936	0.896	0.935	2.023	0.913	0.931	156	555	2839	2195	-0.070	1385	1454	1061	1134	0
3	15	18	"iYNL179C-0"	"iYNL179C-0"	13970	17360	130	548	511	263	54	63	37	90	86	0	1600	1493	868	79	107	91	87	84	0	0.325	0.323	0.312	0.352	1.911	0.298	0.877	120	519	2015	1871	-1.622	494	1521	457	1414	0
3	16	18	"iYOL125W"	"iYOL125W"	14190	17360	140	424	372	193	55	61	31	82	80	0	1364	1188	700	82	106	95	81	76	0	0.288	0.287	0.273	0.306	1.868	0.269	0.865	156	625	1651	1423	-1.797	369	1282	317	1106	0
3	17	18	"iYOL121C"	"iYOL121C"	14380	17350	130	1043	850	432	55	70	59	87	85	0	3169	2572	1487	84	124	161	84	82	0	0.320	0.320	0.305	0.349	2.275	0.304	0.928	120	571	4073	3283	-1.643	988	3085	795	2488	0
3	18	18	"iYOL117W"	"iYOL117W"	14600	17350	150	1215	995	581	55	74	66	85	83	0	3759	2979	2013	85	147	191	82	79	0	0.316	0.325	0.319	0.357	2.046	0.301	0.932	156	647	4834	3834	-1.663	1160	3674	940	2894	0
3	19	18	"iYOLWdelta5"	"iYOLWdelta5"	14800	17350	140	537	440	226	55	73	52	84	81	0	3030	2331	1513	86	166	368	79	73	0	0.164	0.171	0.167	0.193	1.790	0.148	0.861	156	538	3426	2630	-2.611	482	2944	385	2245	0
3	20	18	"iYOL099C"	"iYOL099C"	14980	17340	150	2068	1705	1023	56	76	58	89	84	0	1684	1306	833	88	138	331	74	66	0	1.261	1.354	1.315	1.395	2.115	1.233	0.768	156	569	3608	2867	0.334	2012	1596	1649	1218	0
3	21	18	"iYOL096C"	"iYOL096C"	15190	17340	150	777	638	370	52	67	52	83	80	0	2021	1608	1041	78	107	153	80	76	0	0.373	0.383	0.376	0.393	1.703	0.350	0.885	156	771	2668	2116	-1.422	725	1943	586	1530	0
3	1	19	"iYOL081W"	"iYOL081W"	11220	17630	150	909	767	473	52	63	44	89	81	0	2750	2132	1540	77	106	126	85	77	0	0.321	0.348	0.336	0.414	2.113	0.310	0.878	156	769	3530	2770	-1.641	857	2673	715	2055	0
3	2	19	"iYOL076W"	"iYOL076W"	11410	17620	130	1985	1728	950	53	79	98	88	86	0	1371	1109	594	80	119	125	85	80	0	1.497	1.628	1.562	1.591	1.984	1.637	0.866	120	533	3223	2704	0.582	1932	1291	1675	1029	0
3	3	19	"iYOL071W"	"iYOL071W"	11590	17610	130	627	566	309	54	75	95	82	78	0	911	773	415	81	111	130	81	78	0	0.690	0.740	0.715	0.705	1.905	0.725	0.831	120	563	1403	1204	-0.535	573	830	512	692	0
3	4	19	"iYOL055C"	"iYOL055C"	11800	17610	140	790	673	414	55	64	33	83	80	0	2229	1847	1300	81	120	118	80	75	0	0.342	0.350	0.333	0.382	2.203	0.321	0.890	156	623	2883	2384	-1.547	735	2148	618	1766	0
3	5	19	"iYOL054W"	"iYOL054W"	11990	17600	130	900	795	470	58	71	39	85	83	0	2696	2074	1260	87	137	138	81	81	0	0.323	0.371	0.368	0.386	2.130	0.350	0.879	120	556	3451	2724	-1.632	842	2609	737	1987	0
3	6	19	"iYOL050C"	"iYOL050C"	12200	17600	130	599	540	280	57	78	76	83	80	0	1351	1128	591	88	142	192	82	81	0	0.429	0.464	0.463	0.445	1.724	0.441	0.874	120	629	1805	1523	-1.220	542	1263	483	1040	0
3	7	19	"iYOR248W"	"iYOR248W"	12410	17600	130	1808	1608	816	54	74	79	87	85	0	3327	2631	1601	84	136	227	84	80	0	0.541	0.610	0.583	0.715	2.479	0.533	0.880	120	533	4997	4101	-0.887	1754	3243	1554	2547	0
3	8	19	"iYOR252W"	"iYOR252W"	12600	17590	150	632	522	312	54	69	52	85	77	0	1309	1155	752	83	130	175	76	73	0	0.471	0.437	0.396	0.445	1.962	0.391	0.822	156	593	1804	1540	-1.085	578	1226	468	1072	0
3	9	19	"iYOR256C"	"iYOR256C"	12810	17590	150	1141	931	572	54	67	34	91	87	0	2786	2237	1519	83	122	103	83	80	0	0.402	0.407	0.391	0.446	2.613	0.377	0.898	156	583	3790	3031	-1.314	1087	2703	877	2154	0
3	10	19	"iYOR272W"	"iYOR272W"	13010	17580	140	1022	899	583	53	64	31	92	88	0	1995	1948	1600	84	140	180	78	71	0	0.507	0.454	0.449	0.516	2.475	0.368	0.756	156	577	2880	2710	-0.980	969	1911	846	1864	0
3	11	19	"iYOR277C"	"iYOR277C"	13210	17580	140	1483	1174	693	53	61	26	93	89	0	4475	3493	2242	82	123	109	83	82	0	0.326	0.329	0.326	0.406	2.489	0.307	0.901	156	514	5823	4532	-1.619	1430	4393	1121	3411	0
3	12	19	"iYOR283W"	"iYOR283W"	13380	17580	150	984	845	565	54	79	98	81	75	0	2718	2259	1575	82	157	198	78	75	0	0.353	0.363	0.353	0.384	2.438	0.349	0.914	156	617	3566	2968	-1.503	930	2636	791	2177	0
3	13	19	"iYOR298W"	"iYOR298W"	13610	17570	140	343	305	169	53	68	40	82	74	0	1546	1287	895	80	130	126	81	76	0	0.198	0.209	0.203	0.235	2.300	0.191	0.897	156	613	1756	1459	-2.338	290	1466	252	1207	0
3	14	19	"iYOR303W"	"iYOR303W"	13800	17570	150	528	461	272	54	66	40	85	80	0	1575	1307	870	79	112	94	78	76	0	0.317	0.331	0.318	0.357	1.996	0.308	0.888	156	543	1970	1635	-1.658	474	1496	407	1228	0
3	15	19	"iYOR306C"	"iYOR306C"	13990	17560	140	2092	1740	1174	53	66	40	91	86	0	2719	2375	1759	79	111	100	81	79	0	0.772	0.735	0.693	0.833	2.508	0.694	0.918	156	537	4679	3983	-0.373	2039	2640	1687	2296	0
3	16	19	"iYOR322C"	"iYOR322C"	14190	17550	140	505	432	253	54	65	34	87	82	0	2534	2144	1498	84	119	104	87	82	0	0.184	0.183	0.189	0.225	1.992	0.170	0.900	156	599	2901	2438	-2.442	451	2450	378	2060	0
3	17	19	"iYOR327C"	"iYOR327C"	14400	17550	130	287	246	135	55	67	53	74	69	0	3056	2426	1653	85	144	191	80	77	0	0.078	0.082	0.082	0.090	1.883	0.077	0.877	120	612	3203	2532	-3.679	232	2971	191	2341	0
3	18	19	"iYOR332W"	"iYOR332W"	14610	17550	150	863	747	503	54	72	55	82	78	0	3609	2753	2083	86	166	220	74	72	0	0.230	0.260	0.248	0.298	2.274	0.240	0.897	156	619	4332	3360	-2.123	809	3523	693	2667	0
3	19	19	"iYPL045W"	"iYPL045W"	14810	17540	140	757	607	411	56	78	56	77	70	0	1698	1331	977	85	180	373	67	60	0	0.435	0.442	0.429	0.454	2.127	0.417	0.907	156	524	2314	1797	-1.202	701	1613	551	1246	0
3	20	19	"iYPL040C"	"iYPL040C"	15020	17540	150	305	291	171	56	80	63	72	66	0	2652	2169	1608	80	140	342	69	66	0	0.097	0.112	0.112	0.138	2.145	0.104	0.835	156	536	2821	2324	-3.369	249	2572	235	2089	0
3	21	19	"iYPL036W"	"iYPL036W"	15190	17540	150	2390	1928	1327	54	78	70	87	82	0	4159	3355	2591	75	120	127	78	75	0	0.572	0.571	0.559	0.722	2.529	0.529	0.925	156	713	6420	5154	-0.806	2336	4084	1874	3280	0
3	1	20	"iYPL017C"	"iYPL017C"	11210	17820	140	346	337	210	50	54	22	85	78	0	1285	1165	865	75	89	85	80	74	0	0.245	0.263	0.258	0.297	2.175	0.240	0.891	156	802	1506	1377	-2.031	296	1210	287	1090	0
3	2	20	"iYPL013C"	"iYPL013C"	11410	17820	150	712	638	441	52	69	73	78	71	0	2091	2016	1635	78	108	109	76	71	0	0.328	0.302	0.292	0.379	2.527	0.276	0.916	156	777	2673	2524	-1.609	660	2013	586	1938	0
3	3	20	"iYPL009C"	"iYPL009C"	11610	17810	140	801	651	408	53	68	61	83	75	0	2189	1867	1340	80	101	80	80	77	0	0.355	0.335	0.324	0.358	2.006	0.309	0.909	156	747	2857	2385	-1.495	748	2109	598	1787	0
3	4	20	"iYPR005C"	"iYPR005C"	11820	17810	140	580	544	340	53	57	19	85	83	0	1722	1407	986	79	92	52	80	78	0	0.321	0.370	0.356	0.393	2.055	0.346	0.913	156	720	2170	1819	-1.640	527	1643	491	1328	0
3	5	20	"itG(GCC)P1"	"itG(GCC)P1"	12010	17800	140	506	447	267	55	65	40	82	76	0	2110	1650	1121	82	118	117	80	75	0	0.222	0.250	0.234	0.272	2.015	0.232	0.910	156	701	2479	1960	-2.169	451	2028	392	1568	0
3	6	20	"itK(CUU)P"	"itK(CUU)P"	12200	17800	140	1421	1209	740	55	65	36	91	90	0	4269	3533	2488	81	115	96	86	83	0	0.326	0.334	0.326	0.393	1.915	0.305	0.894	156	728	5554	4606	-1.616	1366	4188	1154	3452	0
3	7	20	"iYPR024W"	"iYPR024W"	12410	17800	160	1688	1789	1478	52	64	42	87	82	0	2209	2203	1872	78	126	526	64	55	0	0.768	0.817	0.798	0.923	2.434	0.796	0.929	208	910	3767	3862	-0.381	1636	2131	1737	2125	0
3	8	20	"itF(GAA)P2"	"itF(GAA)P2"	12610	17790	140	1242	1070	696	53	67	41	86	84	0	2305	2018	1473	79	118	205	78	73	0	0.534	0.524	0.515	0.587	2.127	0.482	0.905	156	685	3415	2956	-0.905	1189	2226	1017	1939	0
3	9	20	"iYPR031W"	"iYPR031W"	12810	17780	150	456	409	259	53	62	30	81	75	0	1207	1049	749	80	107	84	77	71	0	0.358	0.367	0.355	0.389	2.086	0.345	0.928	156	749	1530	1325	-1.484	403	1127	356	969	0
3	10	20	"CEN3"	"CEN3"	13010	17780	140	215	211	99	52	58	25	89	83	0	443	430	250	79	101	108	80	68	0	0.448	0.453	0.422	0.454	1.953	0.395	0.803	156	710	527	510	-1.159	163	364	159	351	0
3	11	20	"iRDN5-2"	"iRDN5-2"	13200	17770	130	83	84	29	52	57	22	60	31	0	234	197	104	77	97	112	57	14	0	0.197	0.267	0.265	0.230	2.424	0.094	0.201	120	608	188	152	-2.340	31	157	32	120	0
3	12	20	"itN(GUU)C"	"itN(GUU)C"	13400	17770	120	109	111	45	52	59	28	70	50	0	240	223	120	76	109	132	55	16	0	0.348	0.401	0.373	0.352	2.217	0.323	0.664	120	591	221	206	-1.525	57	164	59	147	0
3	13	20	"iYCL018W"	"iYCL018W"	13610	17770	140	3207	2704	1681	52	68	58	96	92	0	1781	1441	931	76	103	99	86	81	0	1.850	1.943	1.901	2.243	2.001	1.931	0.914	156	770	4860	4017	0.888	3155	1705	2652	1365	0
3	14	20	"iYCR003W"	"iYCR003W"	13820	17770	150	849	839	600	52	68	57	89	78	0	1030	912	616	76	98	78	82	78	0	0.835	0.941	0.932	0.895	1.814	0.954	0.924	156	749	1751	1623	-0.259	797	954	787	836	0
3	15	20	"iYCR007C"	"iYCR007C"	14020	17770	160	573	720	597	51	58	25	87	81	0	1242	1684	1432	77	93	72	81	79	0	0.448	0.416	0.396	0.439	2.167	0.403	0.914	208	856	1687	2276	-1.158	522	1165	669	1607	0
3	16	20	"iYHR212C"	"iYHR212C"	14210	17760	140	3412	3117	2215	53	64	36	92	91	0	3579	3273	2448	79	107	100	84	79	0	0.960	0.959	0.984	1.229	2.378	0.926	0.916	156	741	6859	6258	-0.059	3359	3500	3064	3194	0
3	17	20	"iYHR214W-A"	"iYHR214W-A"	14420	17750	130	477	442	276	53	61	34	87	80	0	1051	889	533	81	105	128	84	75	0	0.437	0.481	0.473	0.480	1.809	0.474	0.900	120	693	1394	1197	-1.194	424	970	389	808	0
3	18	20	"iYHR218W"	"iYHR218W"	14630	17750	150	6124	6124	4594	53	79	154	91	87	0	9459	7597	5260	79	143	293	86	84	0	0.647	0.808	0.825	0.841	2.114	0.831	0.918	156	787	15451	13589	-0.628	6071	9380	6071	7518	0
3	19	20	"iYLR162W-A"	"iYLR162W-A"	14810	17740	150	2254	2489	1834	55	91	162	89	83	0	4082	3725	2444	79	162	312	84	82	0	0.549	0.668	0.631	0.665	1.939	0.685	0.899	156	730	6202	6080	-0.864	2199	4003	2434	3646	0
3	20	20	"iYLRWdelta6-B"	"iYLRWdelta6-B"	15010	17740	150	4421	4096	2926	54	67	44	96	95	0	5980	5033	3657	75	110	111	87	83	0	0.740	0.815	0.839	0.958	2.524	0.796	0.881	156	770	10272	9000	-0.435	4367	5905	4042	4958	0
3	21	20	"RDN5-1"	"RDN5-1"	15220	17740	140	453	538	407	51	65	52	80	71	0	1030	1003	776	72	105	138	71	65	0	0.420	0.523	0.494	0.526	2.333	0.506	0.884	156	870	1360	1418	-1.253	402	958	487	931	0
4	1	1	"TFC3"	"YAL001C"	15580	13840	150	8655	7575	4158	49	58	59	98	97	0	7163	6240	3540	64	91	182	94	91	0	1.212	1.219	1.219	1.286	1.577	1.204	0.956	156	884	15705	13702	0.278	8606	7099	7526	6176	0
4	2	1	"FUN19"	"YAL034C"	15790	13840	130	3463	3436	1614	51	64	68	100	100	0	7190	6986	3583	65	109	217	98	95	0	0.479	0.489	0.500	0.535	1.408	0.463	0.941	120	701	10537	10306	-1.062	3412	7125	3385	6921	0
4	3	1	"YAL065C"	"YAL065C"	15990	13850	130	10226	10146	4844	52	111	368	95	92	0	19053	16943	7124	68	222	844	92	90	0	0.536	0.598	0.586	0.616	1.383	0.599	0.936	120	642	29159	26969	-0.900	10174	18985	10094	16875	0
4	4	1	"EFB1"	"YAL003W"	16180	13840	140	1400	1410	710	51	100	330	87	83	0	7669	6295	2920	68	204	763	86	84	0	0.177	0.218	0.208	0.243	1.675	0.217	0.829	156	798	8950	7586	-2.494	1349	7601	1359	6227	0
4	5	1	"YAL035C-A"	"YAL035C-A"	16400	13830	130	4267	3593	1552	51	118	385	89	86	0	4566	3815	1712	68	170	498	87	84	0	0.937	0.945	0.950	1.013	1.364	0.934	0.966	120	667	8714	7289	-0.093	4216	4498	3542	3747	0
4	6	1	"YAL066W"	"YAL066W"	16590	13830	140	1590	1434	590	51	112	368	91	80	0	3559	3019	1491	67	162	480	89	83	0	0.441	0.468	0.476	0.527	1.586	0.462	0.838	156	733	5031	4335	-1.182	1539	3492	1383	2952	0
4	7	1	"SSA1"	"YAL005C"	16780	13830	130	3580	3331	1443	50	70	119	93	93	0	12294	10834	5021	67	160	511	90	89	0	0.289	0.305	0.308	0.343	1.653	0.296	0.949	120	674	15757	14048	-1.792	3530	12227	3281	10767	0
4	8	1	"FUN11"	"YAL036C"	17000	13830	130	2997	2673	975	51	77	128	96	95	0	13293	11332	4774	70	201	575	94	91	0	0.223	0.233	0.229	0.294	2.372	0.223	0.971	120	674	16169	13884	-2.166	2946	13223	2622	11262	0
4	9	1	"YAL068C"	"YAL068C"	17200	13820	150	10712	8629	4213	52	128	324	94	92	0	25972	19538	10661	69	396	1241	88	83	0	0.412	0.441	0.442	0.576	2.022	0.423	0.975	156	799	36563	28046	-1.281	10660	25903	8577	19469	0
4	10	1	"FUN14"	"YAL008W"	17420	13810	150	5367	4700	2772	51	116	328	92	88	0	6320	6054	3821	66	258	1000	85	75	0	0.850	0.776	0.762	0.904	1.828	0.729	0.918	156	763	11570	10637	-0.234	5316	6254	4649	5988	0
4	11	1	"CDC19"	"YAL038W"	17580	13810	130	3222	2926	1027	50	92	223	96	95	0	11602	9561	4023	69	216	751	94	90	0	0.275	0.303	0.301	0.335	1.526	0.287	0.957	120	629	14705	12368	-1.862	3172	11533	2876	9492	0
4	12	1	"ERP1"	"YAR002C-A"	17800	13810	130	330	624	570	51	83	185	62	44	0	1071	2236	2311	70	196	695	57	45	0	0.279	0.265	0.278	0.306	1.478	0.249	0.949	120	712	1280	2739	-1.843	279	1001	573	2166	0
4	13	1	"RPB5"	"YBR154C"	17990	13800	130	4054	3516	1231	50	102	285	96	94	0	10081	8332	3507	68	261	950	90	88	0	0.400	0.419	0.411	0.475	1.497	0.396	0.962	120	691	14017	11730	-1.322	4004	10013	3466	8264	0
4	14	1	"MBA1"	"YBR185C"	18210	13800	130	1517	1458	539	51	106	290	91	88	0	7936	6987	3115	68	273	918	91	86	0	0.186	0.203	0.194	0.228	1.779	0.189	0.921	120	672	9334	8326	-2.424	1466	7868	1407	6919	0
4	15	1	"APG12"	"YBR217W"	18390	13790	140	2927	2645	1256	51	69	91	96	94	0	7441	5936	3002	67	157	408	90	86	0	0.390	0.442	0.444	0.520	1.871	0.427	0.935	156	739	10250	8463	-1.358	2876	7374	2594	5869	0
4	16	1	"SLI15"	"YBR156C"	18590	13790	130	5047	4765	1711	51	93	171	97	95	0	15883	13749	5446	70	225	575	95	93	0	0.316	0.345	0.332	0.391	1.883	0.330	0.945	120	678	20809	18393	-1.662	4996	15813	4714	13679	0
4	17	1	"YBR187W"	"YBR187W"	18800	13780	140	1438	1341	816	49	75	139	86	81	0	4228	4012	2613	68	171	483	82	79	0	0.334	0.328	0.326	0.386	1.823	0.315	0.949	156	793	5549	5236	-1.583	1389	4160	1292	3944	0
4	18	1	"YBR219C"	"YBR219C"	19010	13780	140	911	826	392	49	54	23	97	95	0	9084	7356	3921	67	90	107	96	94	0	0.096	0.107	0.105	0.122	1.642	0.102	0.943	156	758	9879	8066	-3.387	862	9017	777	7289	0
4	19	1	"ICS4"	"YBR158W"	19200	13780	130	3338	3027	1025	52	68	85	98	97	0	13252	11152	4836	70	166	438	96	95	0	0.249	0.268	0.253	0.292	1.528	0.247	0.922	120	655	16468	14057	-2.004	3286	13182	2975	11082	0
4	20	1	"RPS9B"	"YBR189W"	19410	13770	140	3906	3202	1536	52	67	79	95	93	0	10787	8310	4719	69	161	412	89	85	0	0.360	0.382	0.368	0.478	1.962	0.357	0.946	156	789	14572	11391	-1.476	3854	10718	3150	8241	0
4	21	1	"PDB1"	"YBR221C"	19600	13770	130	1704	1576	519	50	59	41	96	96	0	10648	9106	3766	68	138	281	95	95	0	0.156	0.169	0.162	0.189	1.669	0.158	0.934	120	742	12234	10564	-2.677	1654	10580	1526	9038	0
4	1	2	"CDC28"	"YBR160W"	15610	14050	140	1748	1577	688	52	71	96	93	93	0	14284	11118	5477	67	196	839	91	88	0	0.119	0.138	0.131	0.156	1.639	0.129	0.930	156	740	15913	12576	-3.067	1696	14217	1525	11051	0
4	2	2	"RPL21A"	"YBR191W"	15820	14050	130	2376	2133	827	55	87	115	94	90	0	8246	6993	3030	72	272	950	87	85	0	0.284	0.300	0.291	0.333	1.561	0.275	0.904	120	611	10495	8999	-1.816	2321	8174	2078	6921	0
4	3	2	"YBR223C"	"YBR223C"	16010	14040	130	925	894	397	54	96	254	86	83	0	9587	8138	3730	73	227	595	88	87	0	0.092	0.104	0.097	0.124	1.951	0.098	0.889	120	575	10385	8905	-3.449	871	9514	840	8065	0
4	4	2	"RPN4"	"YDL020C"	16210	14040	130	878	856	368	52	68	65	93	91	0	2432	2254	1010	71	171	342	89	87	0	0.350	0.368	0.355	0.379	1.403	0.365	0.889	120	579	3187	2987	-1.515	826	2361	804	2183	0
4	5	2	"SLC1"	"YDL052C"	16410	14030	130	373	358	141	52	82	163	83	47	0	2183	2027	942	70	154	352	86	84	0	0.152	0.156	0.155	0.183	1.914	0.149	0.851	120	596	2434	2263	-2.719	321	2113	306	1957	0
4	6	2	"SUB2"	"YDL084W"	16620	14030	140	1201	1142	529	53	71	86	94	90	0	3483	3145	1688	70	138	305	87	84	0	0.336	0.354	0.343	0.424	1.953	0.332	0.930	156	575	4561	4164	-1.572	1148	3413	1089	3075	0
4	7	2	"GPD1"	"YDL022W"	16810	14030	130	964	889	323	53	69	62	95	94	0	5322	4660	1989	70	141	266	94	91	0	0.173	0.182	0.180	0.195	1.452	0.172	0.944	120	592	6163	5426	-2.527	911	5252	836	4590	0
4	8	2	"YDL054C"	"YDL054C"	17030	14020	140	1348	1233	510	54	94	140	91	89	0	8070	6804	3327	74	409	1170	85	83	0	0.162	0.175	0.170	0.216	2.293	0.161	0.935	156	684	9290	7909	-2.627	1294	7996	1179	6730	-100
4	9	2	"YDL086W"	"YDL086W"	17240	14010	150	154	247	196	54	127	290	30	2	0	843	1852	1907	72	495	1392	41	31	0	0.130	0.108	0.114	0.134	2.225	0.107	0.923	156	623	871	1973	-2.947	100	771	193	1780	-50
4	10	2	"YDL024C"	"YDL024C"	17420	14010	140	1142	1007	417	51	73	94	92	89	0	6883	5755	2815	70	166	374	89	87	0	0.160	0.168	0.165	0.196	1.668	0.158	0.942	156	585	7904	6641	-2.643	1091	6813	956	5685	0
4	11	2	"MBP1"	"YDL056W"	17620	14010	130	618	595	220	51	86	210	89	75	0	2003	1931	1090	71	178	407	90	88	0	0.293	0.292	0.309	0.322	1.680	0.236	0.732	120	599	2499	2404	-1.769	567	1932	544	1860	0
4	12	2	"ASM4"	"YDL088C"	17830	14010	130	599	621	247	52	89	216	93	74	0	2751	2749	1179	70	177	423	93	90	0	0.204	0.212	0.204	0.217	1.361	0.198	0.888	120	592	3228	3248	-2.293	547	2681	569	2679	0
4	13	2	"YDL026W"	"YDL026W"	18020	14000	140	850	776	331	52	93	210	87	82	0	6362	5085	2506	71	245	698	87	84	0	0.127	0.144	0.144	0.163	1.635	0.136	0.927	156	694	7089	5738	-2.979	798	6291	724	5014	0
4	14	2	"USO1"	"YDL058W"	18230	14000	130	1027	1000	407	51	63	46	97	95	0	5012	4551	2154	70	159	368	94	90	0	0.197	0.212	0.206	0.227	1.760	0.200	0.941	120	572	5918	5430	-2.340	976	4942	949	4481	0
4	15	2	"RAM1"	"YDL090C"	18410	13990	130	1736	1608	662	53	70	74	94	93	0	6861	5751	2676	71	162	341	91	90	0	0.248	0.274	0.264	0.317	1.984	0.258	0.942	120	583	8473	7235	-2.012	1683	6790	1555	5680	0
4	16	2	"CPH1"	"YDR155C"	18620	13990	130	554	519	179	52	81	122	94	87	0	3385	3022	1317	71	200	437	90	85	0	0.151	0.158	0.155	0.182	1.879	0.149	0.927	120	617	3816	3418	-2.723	502	3314	467	2951	0
4	17	2	"YDR186C"	"YDR186C"	18820	13980	130	323	321	154	52	74	112	84	63	0	1210	1249	719	72	157	338	85	76	0	0.238	0.229	0.229	0.240	1.760	0.211	0.896	120	624	1409	1446	-2.070	271	1138	269	1177	0
4	18	2	"SPR28"	"YDR218C"	19030	13980	130	250	254	86	50	56	24	99	97	0	1176	1141	510	70	88	88	96	93	0	0.181	0.190	0.185	0.213	1.906	0.165	0.822	120	577	1306	1275	-2.467	200	1106	204	1071	0
4	19	2	"YDR157W"	"YDR157W"	19210	13980	130	1188	1062	346	52	71	82	98	95	0	4818	3951	1739	71	155	315	94	91	0	0.239	0.260	0.247	0.296	1.653	0.236	0.925	120	582	5883	4890	-2.063	1136	4747	1010	3880	0
4	20	2	"CCT6"	"YDR188W"	19410	13970	130	982	933	359	53	75	84	92	92	0	8064	6979	3189	72	194	361	91	89	0	0.116	0.127	0.124	0.146	1.876	0.120	0.922	120	614	8921	7787	-3.105	929	7992	880	6907	0
4	21	2	"YDR220C"	"YDR220C"	19620	13970	130	723	685	208	52	71	76	95	94	0	4876	4310	1734	73	201	406	93	90	0	0.140	0.149	0.139	0.168	1.755	0.137	0.891	120	714	5474	4870	-2.840	671	4803	633	4237	0
4	1	3	"SAC3"	"YDR159W"	15630	14250	130	2370	2243	981	51	67	69	96	94	0	12770	11647	4977	70	155	403	93	92	0	0.183	0.189	0.185	0.224	2.181	0.191	0.951	120	627	15019	13769	-2.453	2319	12700	2192	11577	0
4	2	3	"RVB1"	"YDR190C"	15830	14250	130	1742	1595	554	54	89	110	96	96	0	4388	3982	1578	74	205	435	95	92	0	0.391	0.394	0.395	0.423	1.474	0.368	0.931	120	602	6002	5449	-1.354	1688	4314	1541	3908	0
4	3	3	"YDR222W"	"YDR222W"	16040	14250	140	854	775	388	55	104	186	89	75	0	4967	4388	2448	76	225	467	87	84	0	0.163	0.167	0.164	0.201	1.943	0.158	0.922	156	682	5690	5032	-2.614	799	4891	720	4312	0
4	4	3	"TCI1"	"YDR161W"	16240	14240	140	3616	3127	1654	53	93	148	94	90	0	8274	6290	3768	73	214	441	86	80	0	0.434	0.494	0.480	0.628	1.950	0.461	0.904	156	645	11764	9291	-1.203	3563	8201	3074	6217	0
4	5	3	"NUP42"	"YDR192C"	16460	14230	140	4353	3577	1841	52	79	127	98	95	0	9140	7407	3988	72	185	414	91	88	0	0.474	0.481	0.462	0.543	1.586	0.467	0.946	156	588	13369	10860	-1.076	4301	9068	3525	7335	0
4	6	3	"HTB1"	"YDR224C"	16630	14230	140	3075	2775	1423	53	80	124	95	94	0	6086	4845	2453	71	164	378	91	83	0	0.502	0.570	0.565	0.647	2.145	0.560	0.916	156	579	9037	7496	-0.993	3022	6015	2722	4774	0
4	7	3	"PAD1"	"YDR538W"	16830	14230	130	1514	1422	495	53	81	117	95	95	0	5361	4831	1813	71	169	449	95	94	0	0.276	0.288	0.287	0.302	1.412	0.277	0.938	120	597	6751	6129	-1.856	1461	5290	1369	4760	0
4	8	3	"RIP1"	"YEL024W"	17040	14230	130	1168	1108	393	53	101	210	90	89	0	8208	7301	2875	74	256	687	90	89	0	0.137	0.146	0.144	0.171	1.825	0.139	0.949	120	590	9249	8282	-2.867	1115	8134	1055	7227	0
4	9	3	"HAT2"	"YEL056W"	17240	14220	130	1352	1283	571	53	107	220	90	88	0	3727	3395	1507	73	231	597	89	86	0	0.356	0.370	0.368	0.378	1.312	0.361	0.910	120	624	4953	4552	-1.492	1299	3654	1230	3322	0
4	10	3	"YDR540C"	"YDR540C"	17450	14220	130	948	961	337	51	96	185	96	94	0	4388	4186	1718	71	229	629	93	90	0	0.208	0.221	0.207	0.241	1.520	0.204	0.894	120	595	5214	5025	-2.267	897	4317	910	4115	0
4	11	3	"SNU13"	"YEL026W"	17640	14210	140	4070	3513	1654	51	117	293	91	87	0	5985	4744	2491	71	290	892	82	78	0	0.680	0.741	0.732	0.920	1.993	0.711	0.946	156	639	9933	8135	-0.557	4019	5914	3462	4673	0
4	12	3	"PCM1"	"YEL058W"	17830	14210	130	2069	2005	740	53	120	282	93	91	0	9476	8491	3307	72	247	581	93	90	0	0.214	0.232	0.227	0.261	1.827	0.225	0.908	120	578	11420	10371	-2.222	2016	9404	1952	8419	0
4	13	3	"YDR542W"	"YDR542W"	18030	14210	130	11640	9903	4114	56	115	171	99	95	0	25569	21033	9201	75	292	576	91	90	0	0.454	0.470	0.475	0.552	1.890	0.456	0.969	120	597	37078	30805	-1.138	11584	25494	9847	20958	0
4	14	3	"YEL028W"	"YEL028W"	18230	14200	130	1091	1037	391	54	93	131	97	95	0	3817	3565	1461	73	203	390	95	92	0	0.277	0.282	0.272	0.294	1.630	0.268	0.915	120	631	4781	4475	-1.852	1037	3744	983	3492	0
4	15	3	"YEL059W"	"YEL059W"	18440	14190	120	107	589	1079	54	67	64	41	32	0	189	1544	3277	71	123	257	33	28	0	0.449	0.363	0.395	0.376	2.192	0.325	0.936	120	575	171	2008	-1.155	53	118	535	1473	-100
4	16	3	"YDR544C"	"YDR544C"	18650	14190	140	25997	20205	10193	53	95	267	97	96	0	40884	30308	17732	70	194	625	91	88	0	0.636	0.666	0.660	0.850	1.936	0.632	0.957	156	650	66758	50390	-0.654	25944	40814	20152	30238	0
4	17	3	"ECM10"	"YEL030W"	18830	14190	130	5267	5012	1899	53	105	280	94	92	0	11253	9801	3837	72	212	615	93	91	0	0.466	0.510	0.492	0.557	1.631	0.496	0.945	120	588	16395	14688	-1.101	5214	11181	4959	9729	0
4	18	3	"CIN8"	"YEL061C"	19040	14180	130	784	760	278	51	67	52	99	98	0	1911	1900	1029	70	117	157	95	94	0	0.398	0.387	0.425	0.439	1.754	0.327	0.818	120	627	2574	2539	-1.329	733	1841	709	1830	0
4	19	3	"YFR022W"	"YFR022W"	19240	14180	130	7075	6685	2390	53	95	213	96	95	0	12372	10780	4300	71	169	396	93	93	0	0.571	0.619	0.589	0.674	1.471	0.597	0.947	120	618	19323	17341	-0.809	7022	12301	6632	10709	0
4	20	3	"RPN12"	"YFR052W"	19440	14170	130	1142	1048	353	53	98	216	92	88	0	7354	6228	2515	73	220	530	91	89	0	0.150	0.162	0.158	0.190	1.761	0.154	0.840	120	601	8370	7150	-2.741	1089	7281	995	6155	0
4	21	3	"CWH41"	"YGL027C"	19640	14170	130	4743	4528	1382	52	82	119	99	98	0	16476	14096	5789	72	226	555	96	95	0	0.286	0.319	0.306	0.360	1.531	0.300	0.925	120	688	21095	18500	-1.806	4691	16404	4476	14024	0
4	1	4	"YFR024C"	"YFR024C"	15660	14450	140	7784	6486	3054	52	68	76	98	97	0	11506	8988	4598	69	128	298	91	90	0	0.676	0.721	0.718	0.823	1.716	0.702	0.955	156	746	19169	15353	-0.565	7732	11437	6434	8919	0
4	2	4	"YFR054C"	"YFR054C"	15840	14450	130	2946	2622	837	55	136	335	96	94	0	5978	5147	1928	73	287	810	92	89	0	0.490	0.506	0.499	0.541	1.523	0.478	0.946	120	577	8796	7641	-1.030	2891	5905	2567	5074	0
4	3	4	"CGR1"	"YGL029W"	16050	14450	130	2366	2233	830	56	181	446	93	90	0	4000	3476	1287	75	362	913	90	86	0	0.589	0.640	0.644	0.668	1.414	0.603	0.874	120	611	6235	5578	-0.765	2310	3925	2177	3401	0
4	4	4	"HIS2"	"YFR025C"	16270	14440	140	3179	2808	1308	54	119	316	91	89	0	9019	7275	3680	72	225	554	90	87	0	0.349	0.382	0.378	0.434	1.611	0.366	0.919	156	655	12072	9957	-1.518	3125	8947	2754	7203	0
4	5	4	"YFR056C"	"YFR056C"	16460	14440	130	487	452	167	52	63	44	95	93	0	5451	4535	2112	71	149	257	93	90	0	0.081	0.090	0.085	0.104	1.905	0.081	0.860	120	523	5815	4864	-3.629	435	5380	400	4464	0
4	6	4	"RPL24A"	"YGL031C"	16630	14440	130	1330	1263	421	54	83	121	95	93	0	4896	4423	1658	74	215	522	93	90	0	0.265	0.278	0.270	0.303	1.625	0.259	0.914	120	576	6098	5558	-1.918	1276	4822	1209	4349	0
4	7	4	"ECO1"	"YFR027W"	16860	14430	140	3267	2937	1745	54	102	180	91	85	0	9661	7843	5253	74	266	713	83	80	0	0.335	0.371	0.325	0.457	2.303	0.326	0.800	156	696	12800	10652	-1.577	3213	9587	2883	7769	0
4	8	4	"YGL001C"	"YGL001C"	17060	14420	140	8408	7491	5114	54	122	267	93	89	0	6850	5259	3300	75	246	645	82	76	0	1.233	1.435	1.272	1.740	1.971	1.517	0.786	156	631	15129	12621	0.302	8354	6775	7437	5184	0
4	9	4	"HOP2"	"YGL033W"	17250	14420	130	2194	2050	797	52	122	293	95	90	0	7657	6887	2885	73	193	462	94	90	0	0.282	0.293	0.287	0.310	1.426	0.282	0.916	120	594	9726	8812	-1.824	2142	7584	1998	6814	0
4	10	4	"MRP13"	"YGR084C"	17460	14420	130	2034	1833	619	53	111	254	92	90	0	13667	11451	4560	71	352	1123	92	90	0	0.146	0.156	0.152	0.169	1.512	0.148	0.914	120	614	15577	13160	-2.779	1981	13596	1780	11380	0
4	11	4	"SPT6"	"YGR116W"	17650	14410	130	405	542	394	52	93	189	80	47	0	1380	1861	1393	70	314	1101	55	35	0	0.269	0.274	0.264	0.274	1.422	0.200	0.782	120	580	1663	2281	-1.892	353	1310	490	1791	0
4	12	4	"RPL24B"	"YGR148C"	17850	14410	130	1954	1762	614	53	84	126	94	92	0	8132	6928	2778	71	188	449	93	91	0	0.236	0.249	0.242	0.268	1.389	0.237	0.941	120	600	9962	8566	-2.084	1901	8061	1709	6857	0
4	13	4	"YGR086C"	"YGR086C"	18040	14400	130	1613	1416	511	55	119	219	94	91	0	8848	7201	3283	77	381	1010	91	85	0	0.178	0.191	0.184	0.220	1.761	0.178	0.923	120	583	10329	8485	-2.493	1558	8771	1361	7124	0
4	14	4	"RPS23A"	"YGR118W"	18250	14400	130	3951	3467	1272	55	111	208	96	96	0	11091	9306	4286	75	340	967	90	85	0	0.354	0.370	0.356	0.434	1.627	0.347	0.915	120	594	14912	12643	-1.500	3896	11016	3412	9231	0
4	15	4	"YGR150C"	"YGR150C"	18440	14390	120	571	850	652	54	79	103	95	91	0	1801	2765	2442	72	173	388	89	83	0	0.299	0.296	0.285	0.342	1.932	0.267	0.897	120	556	2246	3489	-1.742	517	1729	796	2693	0
4	16	4	"CTT1"	"YGR088W"	18660	14390	130	3114	2814	1008	54	93	238	95	93	0	14383	11895	5303	72	211	605	91	90	0	0.214	0.233	0.225	0.295	2.190	0.218	0.933	120	591	17371	14583	-2.226	3060	14311	2760	11823	0
4	17	4	"SEC35"	"YGR120C"	18840	14390	130	762	724	294	54	95	245	87	83	0	9751	8266	3923	72	293	820	90	85	0	0.073	0.082	0.075	0.096	2.297	0.073	0.842	120	582	10387	8864	-3.773	708	9679	670	8194	0
4	18	4	"RSR1"	"YGR152C"	19050	14380	130	1763	1661	689	53	68	57	95	95	0	9177	7858	3882	70	230	652	91	86	0	0.188	0.206	0.195	0.233	1.757	0.189	0.892	120	627	10817	9396	-2.413	1710	9107	1608	7788	0
4	19	4	"YGR090W"	"YGR090W"	19260	14380	130	2023	2057	835	53	69	78	95	94	0	6856	7063	3276	71	177	437	94	92	0	0.290	0.287	0.268	0.301	1.640	0.269	0.924	120	630	8755	8996	-1.784	1970	6785	2004	6992	0
4	20	4	"YGR122W"	"YGR122W"	19470	14370	140	1684	1458	686	52	66	63	92	91	0	8857	6974	3930	71	147	294	91	87	0	0.186	0.204	0.196	0.252	2.080	0.189	0.928	156	634	10418	8309	-2.429	1632	8786	1406	6903	0
4	21	4	"YGR154C"	"YGR154C"	19660	14370	120	624	602	240	50	60	48	96	92	0	7021	6128	2930	69	143	302	94	90	0	0.083	0.091	0.087	0.107	2.182	0.086	0.903	120	576	7526	6611	-3.598	574	6952	552	6059	0
4	1	5	"ORC6"	"YHR118C"	15650	14650	130	1236	1137	518	52	64	71	95	94	0	3134	2693	1401	68	118	315	90	85	0	0.386	0.413	0.417	0.483	2.185	0.389	0.922	120	687	4250	3710	-1.373	1184	3066	1085	2625	0
4	2	5	"IMP3"	"YHR148W"	15860	14650	130	1491	1287	490	56	94	139	99	95	0	2032	1763	648	76	195	408	95	81	0	0.734	0.730	0.728	0.726	1.279	0.687	0.900	120	631	3391	2918	-0.447	1435	1956	1231	1687	0
4	3	5	"YHR180W"	"YHR180W"	16070	14640	130	501	602	477	54	83	132	78	59	0	1410	2218	1970	72	182	412	89	57	0	0.334	0.255	0.254	0.278	1.730	0.237	0.869	120	630	1785	2694	-1.582	447	1338	548	2146	0
4	4	5	"MSH1"	"YHR120W"	16270	14640	130	467	435	174	51	58	42	95	92	0	1360	1221	636	70	119	255	86	78	0	0.322	0.334	0.342	0.364	1.685	0.301	0.897	120	563	1706	1535	-1.633	416	1290	384	1151	0
4	5	5	"YHR150W"	"YHR150W"	16450	14640	130	705	670	256	52	64	61	94	92	0	4405	4021	1654	72	139	305	91	90	0	0.151	0.156	0.153	0.165	1.599	0.149	0.931	120	593	4986	4567	-2.730	653	4333	618	3949	0
4	6	5	"YHR182W"	"YHR182W"	16660	14630	120	339	361	174	51	66	67	90	87	0	811	857	455	74	137	291	87	74	0	0.391	0.396	0.389	0.417	1.810	0.343	0.838	120	561	1025	1093	-1.356	288	737	310	783	0
4	7	5	"YHR122W"	"YHR122W"	16860	14630	130	629	585	219	52	66	59	95	92	0	3559	3182	1523	73	138	275	91	86	0	0.166	0.171	0.172	0.199	1.701	0.155	0.906	120	613	4063	3642	-2.595	577	3486	533	3109	0
4	8	5	"SPO12"	"YHR152W"	17070	14630	130	1627	1450	576	53	71	75	95	94	0	5610	4880	2242	74	160	315	94	92	0	0.284	0.291	0.290	0.321	1.852	0.269	0.916	120	576	7110	6203	-1.814	1574	5536	1397	4806	0
4	9	5	"SSP1"	"YHR184W"	17260	14620	130	749	770	392	53	69	57	95	93	0	2264	2002	983	73	132	227	92	87	0	0.318	0.372	0.351	0.396	1.635	0.353	0.850	120	576	2887	2646	-1.654	696	2191	717	1929	0
4	10	5	"NDT80"	"YHR124W"	17460	14620	130	739	740	290	54	70	68	94	93	0	5822	5391	2350	73	151	285	93	93	0	0.119	0.129	0.123	0.141	1.790	0.123	0.912	120	614	6434	6004	-3.069	685	5749	686	5318	0
4	11	5	"ESC4"	"YHR154W"	17660	14610	120	976	1012	486	53	60	33	97	97	0	4235	4480	2567	70	132	235	93	91	0	0.222	0.217	0.213	0.250	1.721	0.202	0.925	120	559	5088	5369	-2.174	923	4165	959	4410	0
4	12	5	"YHR186C"	"YHR186C"	17860	14610	130	412	571	468	52	59	40	96	95	0	990	1657	1540	70	108	175	94	91	0	0.391	0.327	0.321	0.353	1.717	0.293	0.863	120	614	1280	2106	-1.354	360	920	519	1587	0
4	13	5	"YJL058C"	"YJL058C"	18070	14600	140	6654	5514	2796	55	96	179	96	93	0	11040	8370	4934	75	214	551	91	85	0	0.602	0.658	0.612	0.803	1.936	0.611	0.886	156	672	17564	13754	-0.733	6599	10965	5459	8295	0
4	14	5	"DPB11"	"YJL090C"	18270	14600	140	1931	1733	788	54	96	169	93	91	0	12655	10365	5417	73	191	429	91	91	0	0.149	0.163	0.159	0.198	2.165	0.151	0.915	156	611	14459	11971	-2.745	1877	12582	1679	10292	0
4	15	5	"YJL122W"	"YJL122W"	18460	14590	140	1656	1450	684	53	72	89	91	88	0	8867	7062	3641	71	164	347	88	87	0	0.182	0.200	0.201	0.256	2.164	0.190	0.932	156	626	10399	8388	-2.456	1603	8796	1397	6991	0
4	16	5	"YJL060W"	"YJL060W"	18640	14590	130	2780	2412	1044	54	118	293	93	89	0	9062	7031	3723	72	291	767	88	82	0	0.303	0.339	0.327	0.410	2.116	0.324	0.892	120	576	11716	9317	-1.722	2726	8990	2358	6959	0
4	17	5	"HPR5"	"YJL092W"	18850	14580	130	3957	3442	1381	56	151	398	92	91	0	13679	11072	5151	73	382	1079	93	89	0	0.287	0.308	0.294	0.354	2.170	0.287	0.915	120	627	17507	14385	-1.802	3901	13606	3386	10999	0
4	18	5	"LSM1"	"YJL124C"	19060	14580	140	1160	940	505	53	107	282	80	68	0	9658	7027	4437	75	330	926	81	73	0	0.116	0.128	0.131	0.159	1.881	0.122	0.777	156	712	10690	7839	-3.114	1107	9583	887	6952	0
4	19	5	"LAS21"	"YJL062W"	19270	14580	130	2415	2198	776	53	72	71	96	94	0	16713	14180	5949	74	263	603	93	92	0	0.142	0.152	0.147	0.186	2.013	0.143	0.927	120	576	19001	16251	-2.816	2362	16639	2145	14106	0
4	20	5	"YJL094C"	"YJL094C"	19460	14570	140	4840	4517	2245	53	70	73	100	98	0	11618	9423	5712	72	172	355	93	87	0	0.415	0.477	0.473	0.633	2.173	0.435	0.884	156	647	16333	13815	-1.270	4787	11546	4464	9351	0
4	21	5	"NIT2"	"YJL126W"	19670	14570	150	2516	2119	1019	52	72	82	95	93	0	14434	10808	6307	74	172	371	92	88	0	0.172	0.193	0.181	0.245	2.116	0.176	0.919	156	828	16824	12801	-2.543	2464	14360	2067	10734	0
4	1	6	"YJL064W"	"YJL064W"	15690	14860	130	1290	1198	488	50	63	68	94	93	0	5545	5178	2387	70	130	352	94	93	0	0.226	0.225	0.224	0.235	1.324	0.214	0.947	120	661	6715	6256	-2.143	1240	5475	1148	5108	0
4	2	6	"MRPL49"	"YJL096W"	15890	14850	140	1230	1066	457	54	77	90	94	90	0	7285	5703	3154	75	185	401	89	85	0	0.163	0.180	0.176	0.226	1.872	0.164	0.939	156	645	8386	6640	-2.616	1176	7210	1012	5628	0
4	3	6	"PBS2"	"YJL128C"	16070	14850	130	1311	1190	450	54	85	144	95	90	0	8895	7496	3522	76	304	993	89	84	0	0.143	0.153	0.151	0.177	1.789	0.143	0.920	120	592	10076	8556	-2.811	1257	8819	1136	7420	0
4	4	6	"YKL054C"	"YKL054C"	16280	14840	120	115	115	44	52	82	147	2	0	0	374	354	145	73	291	1017	0	0	0	0.209	0.224	0.208	0.200	1.892	0.146	0.851	120	556	364	344	-2.256	63	301	63	281	0
4	5	6	"YKL086W"	"YKL086W"	16480	14840	130	1468	1396	588	52	72	98	95	91	0	5476	4727	2275	75	166	448	91	86	0	0.262	0.289	0.279	0.318	1.586	0.268	0.927	120	600	6817	5996	-1.931	1416	5401	1344	4652	0
4	6	6	"SBA1"	"YKL117W"	16670	14830	130	2898	2620	1057	52	92	144	93	92	0	5288	4560	2150	76	192	481	90	87	0	0.546	0.573	0.560	0.634	1.490	0.527	0.926	120	610	8058	7052	-0.873	2846	5212	2568	4484	0
4	7	6	"YKL056C"	"YKL056C"	16890	14830	130	719	636	274	53	86	127	89	82	0	3759	3135	1808	74	180	410	87	81	0	0.181	0.190	0.182	0.248	2.643	0.173	0.851	120	611	4351	3644	-2.468	666	3685	583	3061	0
4	8	6	"YKL088W"	"YKL088W"	17080	14820	140	2947	2779	1368	52	74	111	94	91	0	11039	9449	5096	72	173	458	89	87	0	0.264	0.291	0.287	0.344	2.015	0.276	0.934	156	607	13862	12104	-1.922	2895	10967	2727	9377	0
4	9	6	"VPH2"	"YKL119C"	17270	14820	140	3152	2737	1215	53	101	231	94	91	0	4883	3856	2022	74	172	417	85	83	0	0.644	0.710	0.699	0.849	1.830	0.665	0.916	156	616	7908	6466	-0.634	3099	4809	2684	3782	0
4	10	6	"TOA2"	"YKL058W"	17470	14820	130	2611	2306	904	56	105	181	94	92	0	6049	5086	2322	76	205	425	92	88	0	0.428	0.449	0.432	0.484	1.568	0.422	0.919	120	581	8528	7260	-1.225	2555	5973	2250	5010	0
4	11	6	"YKL090W"	"YKL090W"	17670	14810	130	425	414	175	54	82	124	88	79	0	2819	2628	1444	74	169	358	90	87	0	0.135	0.141	0.137	0.152	1.621	0.136	0.773	120	630	3116	2914	-2.887	371	2745	360	2554	0
4	12	6	"YKL121W"	"YKL121W"	17880	14810	130	390	418	216	52	62	38	94	92	0	2237	2550	1628	74	121	172	91	90	0	0.156	0.148	0.145	0.173	2.097	0.133	0.893	120	578	2501	2842	-2.678	338	2163	366	2476	0
4	13	6	"FBA1"	"YKL060C"	18070	14810	130	2973	2848	1460	54	106	252	94	93	0	4326	3977	2211	77	182	382	88	85	0	0.687	0.716	0.693	0.805	1.757	0.681	0.903	120	539	7168	6694	-0.542	2919	4249	2794	3900	0
4	14	6	"BUD2"	"YKL092C"	18260	14800	130	1842	1763	780	54	113	257	95	90	0	4591	4060	2229	75	209	468	90	85	0	0.396	0.429	0.406	0.508	2.050	0.396	0.858	120	607	6304	5694	-1.337	1788	4516	1709	3985	0
4	15	6	"YKL123W"	"YKL123W"	18480	14800	130	2594	2305	950	53	86	138	95	94	0	4947	4176	1995	73	186	421	92	86	0	0.521	0.549	0.532	0.590	1.648	0.504	0.897	120	624	7415	6355	-0.940	2541	4874	2252	4103	0
4	16	6	"RIC1"	"YLR039C"	18670	14790	130	663	661	318	52	86	134	90	85	0	3091	3000	1741	72	230	534	87	80	0	0.202	0.208	0.210	0.234	1.653	0.191	0.899	120	585	3630	3537	-2.305	611	3019	609	2928	0
4	17	6	"RGR1"	"YLR071C"	18860	14790	130	620	666	385	53	81	129	91	85	0	3278	3371	1907	73	258	739	88	81	0	0.177	0.186	0.176	0.195	1.458	0.176	0.863	120	613	3772	3911	-2.499	567	3205	613	3298	0
4	18	6	"CDC45"	"YLR103C"	19070	14780	130	1072	1005	438	52	70	69	97	94	0	5862	5139	2751	75	210	456	90	86	0	0.176	0.188	0.186	0.228	1.892	0.169	0.894	120	594	6807	6017	-2.504	1020	5787	953	5064	0
4	19	6	"YLR041W"	"YLR041W"	19260	14780	130	633	575	223	53	67	59	94	90	0	5418	4436	2153	75	217	466	93	86	0	0.109	0.120	0.118	0.132	1.805	0.110	0.884	120	583	5923	4883	-3.204	580	5343	522	4361	0
4	20	6	"YLR073C"	"YLR073C"	19460	14780	130	1136	995	418	52	63	41	94	94	0	5532	4600	2237	73	178	351	91	89	0	0.199	0.208	0.194	0.230	1.911	0.187	0.871	120	608	6543	5470	-2.332	1084	5459	943	4527	0
4	21	6	"SEN2"	"YLR105C"	19680	14770	140	2605	2203	1023	52	66	63	97	97	0	12151	9526	5648	74	168	395	91	89	0	0.211	0.228	0.211	0.289	1.969	0.201	0.903	156	796	14630	11603	-2.242	2553	12077	2151	9452	0
4	1	7	"TRX1"	"YLR043C"	15700	15050	140	1277	1048	530	50	59	42	92	91	0	3182	2408	1452	69	114	313	86	76	0	0.394	0.427	0.425	0.480	1.686	0.397	0.937	156	780	4340	3337	-1.343	1227	3113	998	2339	0
4	2	7	"RPL10"	"YLR075W"	15900	15060	130	1135	1011	392	52	65	50	95	94	0	5011	4276	2061	74	140	243	90	87	0	0.219	0.228	0.222	0.263	1.761	0.210	0.935	120	562	6020	5161	-2.189	1083	4937	959	4202	0
4	3	7	"YLR107W"	"YLR107W"	16090	15050	130	702	643	262	53	68	62	95	93	0	3805	3299	1672	77	176	415	90	85	0	0.174	0.183	0.182	0.210	1.742	0.167	0.893	120	582	4377	3812	-2.522	649	3728	590	3222	0
4	4	7	"STU2"	"YLR045C"	16290	15040	140	2916	2461	1324	54	77	114	92	91	0	12581	9605	6066	78	195	547	89	83	0	0.229	0.253	0.256	0.321	2.116	0.231	0.934	156	638	15365	11934	-2.127	2862	12503	2407	9527	0
4	5	7	"YLR077W"	"YLR077W"	16480	15040	130	3843	3315	1442	52	75	118	94	93	0	12225	10066	4835	76	183	569	92	88	0	0.312	0.327	0.325	0.378	1.837	0.312	0.956	120	536	15940	13253	-1.680	3791	12149	3263	9990	0
4	6	7	"AHP1"	"YLR109W"	16680	15030	140	1259	1083	583	53	73	83	91	87	0	4523	3920	2566	75	140	228	88	82	0	0.271	0.268	0.264	0.325	1.760	0.246	0.939	156	643	5654	4875	-1.883	1206	4448	1030	3845	0
4	7	7	"YLR422W"	"YLR422W"	16870	15030	130	553	533	237	52	66	59	94	90	0	1756	1706	991	74	133	243	89	80	0	0.298	0.295	0.294	0.332	1.733	0.265	0.927	120	588	2183	2113	-1.747	501	1682	481	1632	0
4	8	7	"YLR454W"	"YLR454W"	17090	15030	130	658	645	313	52	66	54	94	90	0	2737	2530	1429	73	123	175	92	90	0	0.227	0.241	0.241	0.261	1.611	0.229	0.944	120	595	3270	3050	-2.136	606	2664	593	2457	0
4	9	7	"PPZ1"	"YML016C"	17270	15020	130	4421	4172	2204	54	113	317	95	91	0	5862	5547	3282	75	174	397	90	87	0	0.755	0.753	0.719	0.868	1.653	0.725	0.945	120	547	10154	9590	-0.406	4367	5787	4118	5472	0
4	10	7	"YLR424W"	"YLR424W"	17480	15010	130	4005	3761	1956	55	138	372	91	86	0	12065	10110	5810	78	273	822	85	81	0	0.330	0.369	0.367	0.459	1.991	0.350	0.935	120	575	15937	13738	-1.602	3950	11987	3706	10032	0
4	11	7	"YLR456W"	"YLR456W"	17670	15010	130	2121	1782	891	55	102	232	88	83	0	6468	5132	2984	73	263	814	80	77	0	0.323	0.341	0.338	0.422	1.947	0.314	0.952	120	574	8461	6786	-1.630	2066	6395	1727	5059	0
4	12	7	"YML018C"	"YML018C"	17880	15000	140	1972	1726	827	54	87	143	94	90	0	7045	5809	3310	75	211	522	89	82	0	0.275	0.292	0.287	0.356	1.774	0.269	0.934	156	635	8888	7406	-1.862	1918	6970	1672	5734	0
4	13	7	"YLR426W"	"YLR426W"	18080	15000	140	2006	1553	931	54	108	228	84	76	0	9390	7281	5349	78	267	667	81	71	0	0.210	0.208	0.201	0.283	2.061	0.187	0.931	156	608	11264	8702	-2.254	1952	9312	1499	7203	0
4	14	7	"YLR458W"	"YLR458W"	18280	15000	130	1291	1078	504	53	79	102	95	90	0	5582	4255	2570	75	222	529	85	77	0	0.225	0.245	0.238	0.314	2.126	0.217	0.930	120	597	6745	5205	-2.153	1238	5507	1025	4180	0
4	15	7	"YML020W"	"YML020W"	18480	15000	130	3083	2803	1319	53	81	122	97	95	0	10421	9119	5224	75	232	695	90	86	0	0.293	0.304	0.311	0.360	1.589	0.273	0.935	120	577	13376	11794	-1.772	3030	10346	2750	9044	0
4	16	7	"YLR428C"	"YLR428C"	18680	14990	130	1381	1177	549	53	88	140	92	86	0	6088	4916	2816	75	295	836	80	75	0	0.221	0.232	0.232	0.283	1.772	0.211	0.931	120	600	7341	5965	-2.179	1328	6013	1124	4841	0
4	17	7	"YLR460C"	"YLR460C"	18870	14980	130	4037	3406	1647	53	85	108	95	93	0	17125	13336	7587	75	261	593	90	85	0	0.234	0.253	0.247	0.311	1.782	0.234	0.938	120	565	21034	16614	-2.097	3984	17050	3353	13261	0
4	18	7	"APT1"	"YML022W"	19070	14980	130	761	663	299	53	73	68	94	87	0	6677	5140	2957	75	244	522	86	79	0	0.107	0.120	0.122	0.147	1.727	0.108	0.921	120	609	7310	5675	-3.221	708	6602	610	5065	0
4	19	7	"HSC82"	"YMR186W"	19280	14970	130	236	244	116	52	65	51	87	80	0	1558	1522	910	72	236	541	77	70	0	0.124	0.132	0.124	0.155	1.836	0.111	0.824	120	594	1670	1642	-3.014	184	1486	192	1450	0
4	20	7	"GUA1"	"YMR217W"	19480	14970	130	907	869	533	51	63	54	90	85	0	3605	3408	2387	72	178	397	78	77	0	0.242	0.245	0.244	0.302	1.821	0.230	0.943	120	597	4389	4154	-2.045	856	3533	818	3336	0
4	21	7	"YMR250W"	"YMR250W"	19680	14970	120	358	341	187	51	65	56	84	78	0	1243	1154	779	73	156	347	74	64	0	0.262	0.268	0.280	0.306	2.067	0.235	0.855	120	575	1477	1371	-1.930	307	1170	290	1081	0
4	1	8	"YMR188C"	"YMR188C"	15690	15260	130	713	656	331	50	59	48	94	90	0	2396	2156	1240	70	132	428	83	79	0	0.285	0.291	0.287	0.344	2.203	0.263	0.878	120	673	2989	2692	-1.811	663	2326	606	2086	0
4	2	8	"ESC1"	"YMR219W"	15900	15250	120	88	94	42	51	57	27	61	29	0	216	209	110	74	98	100	65	25	0	0.261	0.319	0.292	0.278	1.900	0.259	0.634	120	525	179	178	-1.940	37	142	43	135	0
4	3	8	"HOR7"	"YMR251W-A"	16100	15250	130	1335	1197	561	53	67	62	92	92	0	3698	3070	1722	76	174	416	85	80	0	0.354	0.382	0.378	0.429	1.920	0.334	0.875	120	572	4904	4138	-1.498	1282	3622	1144	2994	0
4	4	8	"SGS1"	"YMR190C"	16310	15240	140	539	522	246	53	74	90	91	82	0	1107	1021	547	77	196	433	76	60	0	0.472	0.497	0.517	0.545	1.628	0.442	0.862	156	622	1516	1413	-1.084	486	1030	469	944	0
4	5	8	"YMR221C"	"YMR221C"	16510	15230	130	208	281	180	52	62	44	90	76	0	799	972	693	73	113	183	90	80	0	0.215	0.255	0.232	0.247	1.704	0.243	0.822	120	555	882	1128	-2.218	156	726	229	899	0
4	6	8	"YMR253C"	"YMR253C"	16710	15230	130	312	308	129	50	58	40	90	87	0	1187	1181	653	71	109	168	88	81	0	0.235	0.232	0.233	0.257	1.652	0.200	0.825	120	556	1378	1368	-2.091	262	1116	258	1110	0
4	7	8	"YMR192W"	"YMR192W"	16900	15220	130	362	374	163	51	58	32	94	91	0	1646	1641	904	72	104	136	93	90	0	0.198	0.206	0.193	0.218	1.584	0.184	0.877	120	567	1885	1892	-2.339	311	1574	323	1569	0
4	8	8	"UBP8"	"YMR223W"	17100	15220	130	1282	1223	636	51	62	58	96	92	0	4114	3784	2335	73	126	255	89	88	0	0.305	0.316	0.308	0.385	2.110	0.292	0.927	120	593	5272	4883	-1.715	1231	4041	1172	3711	0
4	9	8	"GFD1"	"YMR255W"	17310	15210	140	2233	1935	952	52	88	238	92	85	0	6188	5166	2897	75	158	343	90	85	0	0.357	0.370	0.354	0.443	1.904	0.349	0.938	156	668	8294	6974	-1.487	2181	6113	1883	5091	0
4	10	8	"LAP3"	"YNL239W"	17520	15210	140	2064	1688	917	51	75	167	90	83	0	9169	7373	4695	73	162	568	83	80	0	0.221	0.224	0.222	0.285	2.095	0.209	0.943	156	581	11109	8937	-2.176	2013	9096	1637	7300	0
4	11	8	"BNI1"	"YNL271C"	17700	15210	130	400	428	235	51	64	58	93	85	0	1519	1626	1056	70	129	247	86	83	0	0.241	0.242	0.237	0.279	1.832	0.208	0.804	120	562	1798	1933	-2.054	349	1449	377	1556	0
4	12	8	"YNL303W"	"YNL303W"	17900	15200	130	900	778	441	51	63	52	89	82	0	3374	2751	1851	71	130	251	82	78	0	0.257	0.271	0.267	0.328	1.860	0.250	0.926	120	576	4152	3407	-1.960	849	3303	727	2680	0
4	13	8	"ZWF1"	"YNL241C"	18080	15200	130	3284	2653	1325	54	103	223	95	90	0	6502	5068	2976	77	207	472	86	82	0	0.503	0.521	0.519	0.628	1.745	0.486	0.948	120	579	9655	7590	-0.992	3230	6425	2599	4991	0
4	14	8	"TOF1"	"YNL273W"	18290	15200	130	982	956	489	54	98	221	85	81	0	2855	2569	1491	73	181	451	83	79	0	0.334	0.361	0.364	0.422	1.791	0.352	0.891	120	579	3710	3398	-1.584	928	2782	902	2496	0
4	15	8	"YNL305C"	"YNL305C"	18490	15190	140	1498	1301	727	53	80	121	90	83	0	8031	6229	3882	74	224	644	82	78	0	0.182	0.203	0.203	0.247	1.838	0.189	0.916	156	592	9402	7403	-2.461	1445	7957	1248	6155	0
4	16	8	"SLA2"	"YNL243W"	18690	15190	130	1505	1324	656	53	74	80	93	90	0	11696	9132	5335	75	240	547	89	81	0	0.125	0.140	0.135	0.172	2.024	0.130	0.924	120	541	13073	10328	-3.001	1452	11621	1271	9057	0
4	17	8	"YNL275W"	"YNL275W"	18890	15180	140	2428	1977	1114	53	72	75	95	91	0	9414	7252	4793	76	211	478	82	77	0	0.254	0.268	0.261	0.361	2.150	0.247	0.930	156	637	11713	9100	-1.975	2375	9338	1924	7176	0
4	18	8	"MCK1"	"YNL307C"	19100	15180	140	1282	1072	593	51	67	60	89	83	0	9107	6611	4265	72	209	452	82	78	0	0.136	0.156	0.155	0.211	2.081	0.145	0.925	156	596	10266	7560	-2.876	1231	9035	1021	6539	0
4	19	8	"YNL245C"	"YNL245C"	19300	15170	150	682	556	323	52	67	51	85	79	0	6023	4697	3361	74	246	512	74	71	0	0.106	0.109	0.110	0.158	2.342	0.101	0.943	156	654	6579	5127	-3.239	630	5949	504	4623	0
4	20	8	"MET2"	"YNL277W"	19510	15170	130	1606	1351	654	52	67	57	94	93	0	9935	7721	4631	73	231	520	83	80	0	0.158	0.170	0.165	0.226	1.979	0.155	0.925	120	576	11416	8947	-2.666	1554	9862	1299	7648	0
4	21	8	"STB1"	"YNL309W"	19700	15160	140	2571	2020	1195	50	61	39	94	93	0	11132	8670	6071	72	150	270	87	85	0	0.228	0.229	0.230	0.314	2.270	0.213	0.958	156	766	13581	10568	-2.133	2521	11060	1970	8598	0
4	1	9	"YOR041C"	"YOR041C"	15700	15450	150	1175	1043	441	50	57	46	99	98	0	4368	3678	1722	69	119	332	94	90	0	0.262	0.275	0.274	0.313	1.797	0.258	0.930	156	837	5424	4602	-1.934	1125	4299	993	3609	0
4	2	9	"YOR073W"	"YOR073W"	15910	15440	140	1682	1664	1035	51	63	55	100	96	0	4005	3536	2119	76	147	348	91	83	0	0.415	0.466	0.452	0.514	1.653	0.460	0.934	156	584	5560	5073	-1.268	1631	3929	1613	3460	0
4	3	9	"YOR105W"	"YOR105W"	16100	15440	150	617	528	264	52	61	47	93	89	0	4298	3325	1761	76	153	287	93	89	0	0.134	0.147	0.149	0.149	1.383	0.141	0.931	156	624	4787	3725	-2.902	565	4222	476	3249	0
4	4	9	"WHI2"	"YOR043W"	16300	15440	130	1198	1106	584	51	62	50	95	94	0	7175	5779	3298	76	174	368	90	85	0	0.162	0.185	0.183	0.213	1.682	0.176	0.939	120	539	8246	6758	-2.630	1147	7099	1055	5703	0
4	5	9	"UFE1"	"YOR075W"	16490	15430	140	4178	3592	2084	52	67	76	96	93	0	5922	4939	3160	76	142	288	87	82	0	0.706	0.728	0.710	0.860	1.792	0.696	0.947	156	638	9972	8403	-0.503	4126	5846	3540	4863	0
4	6	9	"YOR107W"	"YOR107W"	16710	15430	140	651	596	301	51	61	63	94	87	0	4837	4155	2538	72	102	137	94	92	0	0.126	0.133	0.134	0.160	1.798	0.125	0.910	156	664	5365	4628	-2.989	600	4765	545	4083	0
4	7	9	"TOM6"	"YOR045W"	16910	15420	140	874	719	415	51	55	23	93	90	0	1933	1499	967	72	92	87	84	82	0	0.442	0.468	0.469	0.530	1.712	0.443	0.938	156	602	2684	2095	-1.177	823	1861	668	1427	0
4	8	9	"RTS2"	"YOR077W"	17100	15420	130	379	348	151	52	59	35	95	90	0	5555	4468	2623	73	157	442	89	82	0	0.060	0.067	0.068	0.087	1.999	0.060	0.868	120	565	5809	4691	-4.067	327	5482	296	4395	0
4	9	9	"INP53"	"YOR109W"	17310	15420	130	1261	1146	580	52	63	53	94	92	0	4785	4111	2259	74	181	475	88	84	0	0.257	0.271	0.266	0.305	1.652	0.254	0.933	120	572	5920	5131	-1.962	1209	4711	1094	4037	0
4	10	9	"STD1"	"YOR047C"	17510	15410	140	4227	3504	1894	51	64	56	100	98	0	9471	7645	4768	74	126	222	92	89	0	0.444	0.456	0.450	0.591	1.790	0.428	0.967	156	605	13573	11024	-1.170	4176	9397	3453	7571	0
4	11	9	"ATX2"	"YOR079C"	17700	15410	130	2151	1846	871	51	77	112	96	94	0	7261	5986	3472	70	164	411	89	85	0	0.292	0.303	0.301	0.364	1.697	0.275	0.952	120	552	9291	7711	-1.776	2100	7191	1795	5916	0
4	12	9	"YOR111W"	"YOR111W"	17910	15410	130	1219	1124	551	51	77	118	93	87	0	5359	4478	2374	70	181	480	90	84	0	0.221	0.243	0.241	0.278	1.657	0.237	0.924	120	598	6457	5481	-2.179	1168	5289	1073	4408	0
4	13	9	"YPL030W"	"YPL030W"	18090	15400	130	1154	1128	639	52	71	84	94	89	0	4582	4630	2981	72	157	386	90	83	0	0.244	0.236	0.236	0.271	1.539	0.221	0.946	120	610	5612	5634	-2.033	1102	4510	1076	4558	0
4	14	9	"YPL062W"	"YPL062W"	18320	15390	140	354	332	163	52	72	96	80	69	0	3238	2736	1748	72	160	419	80	75	0	0.095	0.105	0.105	0.136	2.292	0.096	0.906	156	627	3468	2944	-3.390	302	3166	280	2664	0
4	15	9	"SEC62"	"YPL094C"	18500	15390	150	1541	1309	738	52	70	92	90	85	0	7642	5960	3810	71	179	453	85	80	0	0.197	0.213	0.211	0.260	1.883	0.202	0.961	156	591	9060	7146	-2.346	1489	7571	1257	5889	0
4	16	9	"SVL3"	"YPL032C"	18700	15380	140	2072	1890	1074	52	60	38	98	96	0	7950	6851	4546	72	141	291	90	87	0	0.256	0.271	0.273	0.351	1.898	0.254	0.954	156	596	9898	8617	-1.963	2020	7878	1838	6779	0
4	17	9	"YPL064C"	"YPL064C"	18890	15380	130	1125	1033	522	51	59	42	95	94	0	5834	5142	3084	71	123	256	92	87	0	0.186	0.194	0.191	0.242	1.999	0.177	0.939	120	560	6837	6053	-2.424	1074	5763	982	5071	0
4	18	9	"YPL096W"	"YPL096W"	19100	15370	140	2828	2427	1414	50	64	51	98	97	0	11348	9122	5876	71	159	306	91	87	0	0.246	0.263	0.264	0.330	1.826	0.252	0.956	156	592	14055	11428	-2.021	2778	11277	2377	9051	0
4	19	9	"YPL034W"	"YPL034W"	19300	15370	140	1537	1359	849	50	60	39	93	92	0	4405	4042	2900	72	142	284	80	78	0	0.343	0.330	0.328	0.450	2.051	0.310	0.961	156	564	5820	5279	-1.543	1487	4333	1309	3970	0
4	20	9	"YPL066W"	"YPL066W"	19490	15370	130	2719	2243	1087	51	64	56	96	96	0	12937	10198	6281	73	148	261	94	88	0	0.207	0.216	0.209	0.276	1.805	0.195	0.941	120	593	15532	12317	-2.270	2668	12864	2192	10125	0
4	21	9	"YPL098C"	"YPL098C"	19710	15370	130	1276	1077	571	51	62	55	94	89	0	7306	5623	3551	71	150	304	85	82	0	0.169	0.185	0.187	0.235	1.806	0.171	0.957	120	676	8460	6578	-2.562	1225	7235	1026	5552	0
4	1	10	"PMA2"	"YPL036W"	15710	15650	130	1116	1105	642	50	55	28	96	95	0	3783	3758	2426	72	90	135	95	90	0	0.287	0.286	0.287	0.315	1.547	0.267	0.917	120	661	4777	4741	-1.800	1066	3711	1055	3686	0
4	2	10	"YPL068C"	"YPL068C"	15920	15640	140	2107	1645	931	51	59	32	97	93	0	7681	6097	4438	75	109	163	91	87	0	0.270	0.265	0.270	0.350	2.014	0.225	0.854	156	673	9662	7616	-1.887	2056	7606	1594	6022	0
4	3	10	"YPL100W"	"YPL100W"	16130	15640	130	311	356	230	50	53	21	92	89	0	1050	1310	1013	72	102	158	85	83	0	0.267	0.247	0.241	0.260	1.661	0.222	0.888	120	559	1239	1544	-1.906	261	978	306	1238	0
4	4	10	"NAT3"	"YPR131C"	16320	15640	130	960	843	422	50	55	27	96	95	0	2358	1947	1115	74	100	151	87	84	0	0.398	0.423	0.423	0.482	1.659	0.392	0.918	120	570	3194	2666	-1.328	910	2284	793	1873	0
4	5	10	"TIF3"	"YPR163C"	16510	15630	130	584	555	286	51	58	41	92	90	0	3963	3369	1913	75	131	313	89	85	0	0.137	0.153	0.150	0.173	1.720	0.143	0.919	120	579	4421	3798	-2.867	533	3888	504	3294	0
4	6	10	"YPR195C"	"YPR195C"	16720	15630	130	158	158	71	51	56	37	79	64	0	543	527	314	73	119	289	67	36	0	0.228	0.236	0.227	0.231	1.635	0.158	0.707	120	577	577	561	-2.135	107	470	107	454	0
4	7	10	"YPR133C"	"YPR133C"	16930	15620	140	290	297	165	50	55	26	87	83	0	1129	1125	755	72	86	76	87	84	0	0.227	0.235	0.242	0.257	1.906	0.215	0.875	156	579	1297	1300	-2.139	240	1057	247	1053	0
4	8	10	"RHO1"	"YPR165W"	17120	15620	140	1497	1182	681	50	56	26	92	90	0	6310	5053	3326	73	124	299	83	80	0	0.232	0.227	0.218	0.269	1.891	0.213	0.942	156	586	7684	6112	-2.108	1447	6237	1132	4980	0
4	9	10	"YPR197C"	"YPR197C"	17320	15610	140	1080	1013	612	51	57	35	92	87	0	2817	2348	1535	72	111	206	82	79	0	0.375	0.423	0.416	0.517	2.359	0.402	0.931	156	690	3774	3238	-1.416	1029	2745	962	2276	0
4	10	10	"CTF4"	"YPR135W"	17540	15610	110	113	205	202	50	52	14	78	65	0	259	635	800	71	81	72	71	58	0	0.335	0.275	0.286	0.323	2.733	0.231	0.773	80	423	251	719	-1.577	63	188	155	564	0
4	11	10	"MET16"	"YPR167C"	17690	15600	150	56	105	184	50	63	92	8	7	0	88	234	565	70	120	358	7	6	0	0.333	0.335	0.382	0.390	2.850	0.249	0.818	156	679	24	219	-1.585	6	18	55	164	-50
4	12	10	"ARR1"	"YPR199C"	17920	15600	120	60	64	19	49	51	17	38	13	0	135	127	62	68	84	118	17	0	0	0.164	0.254	0.238	0.229	2.373	0.110	0.172	120	524	78	74	-2.607	11	67	15	59	0
4	13	10	"RRP9"	"YPR137W"	18100	15600	130	105	206	251	51	53	21	80	61	0	198	522	932	69	92	144	48	24	0	0.419	0.342	0.434	0.393	2.102	0.227	0.706	120	580	183	608	-1.256	54	129	155	453	0
4	14	10	"YPR169W"	"YPR169W"	18300	15590	130	3727	3249	2002	51	75	136	94	89	0	10566	7918	5110	71	177	532	82	80	0	0.350	0.408	0.390	0.549	2.397	0.379	0.902	120	651	14171	11045	-1.513	3676	10495	3198	7847	0
4	15	10	"ARR3"	"YPR201W"	18520	15590	130	83	86	30	51	77	141	0	0	0	182	170	92	71	193	544	0	0	0	0.288	0.354	0.327	0.315	2.285	0.270	0.895	120	610	143	134	-1.794	32	111	35	99	0
4	16	10	"CEN1"	"CEN1"	18710	15580	120	417	363	210	50	53	18	81	81	0	427	361	215	68	82	103	73	63	0	1.022	1.068	0.974	0.888	2.026	0.990	0.847	120	555	726	606	0.032	367	359	313	293	0
4	17	10	"YBL091C-A"	"YBL091C-A"	18920	15580	130	1247	1035	546	50	65	65	90	88	0	4202	3174	1915	71	156	351	81	77	0	0.290	0.317	0.303	0.380	2.068	0.282	0.892	120	630	5328	4088	-1.787	1197	4131	985	3103	0
4	18	10	"YBLWdelta8"	"YBLWdelta8"	19130	15570	140	345	302	146	49	67	71	82	71	0	821	706	407	71	167	366	67	51	0	0.395	0.398	0.382	0.429	1.909	0.288	0.784	156	603	1046	888	-1.341	296	750	253	635	0
4	19	10	"YCRCtau1"	"YCRCtau1"	19310	15570	120	93	100	40	47	49	14	85	71	0	226	255	162	67	75	58	79	62	0	0.289	0.282	0.268	0.287	2.380	0.094	0.273	120	476	205	241	-1.789	46	159	53	188	0
4	20	10	"SNR189"	"SNR189"	19500	15560	130	159	153	53	48	55	39	87	69	0	1062	913	587	70	122	221	78	73	0	0.112	0.125	0.134	0.147	2.156	0.099	0.712	120	633	1103	948	-3.160	111	992	105	843	0
4	21	10	"YCRWomega3"	"YCRWomega3"	19730	15560	140	1177	1126	696	49	56	34	98	92	0	2032	2299	1523	68	118	234	87	81	0	0.574	0.483	0.482	0.585	2.112	0.444	0.917	156	776	3092	3308	-0.800	1128	1964	1077	2231	0
4	1	11	"IntYDR064W"	"IntYDR064W"	15730	15840	130	1904	1597	865	50	57	34	94	91	0	2593	2112	1237	70	82	83	85	84	0	0.735	0.758	0.755	0.848	2.111	0.737	0.957	120	680	4377	3589	-0.444	1854	2523	1547	2042	0
4	2	11	"YDRWsigma4"	"YDRWsigma4"	15930	15850	130	158	150	61	51	58	36	80	70	0	440	376	191	73	88	88	80	74	0	0.292	0.327	0.321	0.331	1.645	0.308	0.778	120	595	474	402	-1.778	107	367	99	303	0
4	3	11	"tG(CCC)D"	"tG(CCC)D"	16150	15840	140	94	94	33	49	52	17	76	60	0	282	258	137	72	79	59	79	73	0	0.214	0.242	0.236	0.220	1.895	0.183	0.552	156	625	255	231	-2.222	45	210	45	186	0
4	4	11	"YERWdelta12"	"YERWdelta12"	16330	15840	130	567	480	219	50	57	32	91	85	0	2107	1770	934	74	109	147	85	83	0	0.254	0.254	0.256	0.279	1.650	0.239	0.944	120	525	2550	2126	-1.975	517	2033	430	1696	0
4	5	11	"IntYER133W"	"IntYER133W"	16530	15830	140	386	341	177	52	58	36	87	81	0	3706	2942	1677	75	124	232	84	83	0	0.092	0.101	0.103	0.111	1.680	0.099	0.916	156	656	3965	3156	-3.442	334	3631	289	2867	0
4	6	11	"YERCdelta26"	"YERCdelta26"	16750	15820	150	675	619	336	50	52	17	94	91	0	1902	1675	963	72	90	119	87	83	0	0.342	0.355	0.353	0.377	1.697	0.341	0.944	156	580	2455	2172	-1.550	625	1830	569	1603	0
4	7	11	"iYAR044W-2"	"iYAR044W-2"	16920	15820	130	154	163	75	50	55	33	85	75	0	442	430	262	72	85	85	82	73	0	0.281	0.316	0.304	0.345	2.157	0.311	0.893	120	480	474	471	-1.831	104	370	113	358	0
4	8	11	"iYAR050W"	"iYAR050W"	17130	15820	140	704	653	326	49	56	33	99	95	0	1456	1231	613	71	93	113	91	87	0	0.473	0.521	0.511	0.567	1.659	0.505	0.912	156	629	2040	1764	-1.080	655	1385	604	1160	0
4	9	11	"iYARCdelta8-2"	"iYARCdelta8-2"	17330	15820	130	106	117	52	48	50	14	85	74	0	237	238	128	70	80	97	70	42	0	0.347	0.411	0.393	0.389	2.348	0.275	0.588	120	550	225	237	-1.526	58	167	69	168	0
4	10	11	"iYBLWdelta3"	"iYBLWdelta3"	17530	15810	130	169	192	121	50	59	61	76	47	0	401	436	287	72	123	357	37	12	0	0.362	0.390	0.363	0.368	1.628	0.350	0.821	120	614	448	506	-1.467	119	329	142	364	0
4	11	11	"iYBL105C"	"iYBL105C"	17720	15800	130	1907	1651	867	51	63	85	90	88	0	6397	5046	2693	73	139	429	88	85	0	0.293	0.322	0.325	0.364	1.828	0.303	0.943	120	547	8180	6573	-1.769	1856	6324	1600	4973	0
4	12	11	"iYBL101C"	"iYBL101C"	17920	15800	140	1114	932	482	51	93	199	82	77	0	8895	6834	4107	73	279	857	81	79	0	0.120	0.130	0.132	0.163	1.734	0.124	0.958	156	637	9885	7642	-3.053	1063	8822	881	6761	0
4	13	11	"iYBL085W"	"iYBL085W"	18120	15800	130	1630	1445	700	51	57	41	95	93	0	2082	1791	903	71	113	206	89	84	0	0.785	0.810	0.809	0.834	1.373	0.779	0.923	120	596	3590	3114	-0.349	1579	2011	1394	1720	0
4	14	11	"iYBL080C"	"iYBL080C"	18330	15790	110	343	312	157	51	66	70	83	68	0	1996	1686	1011	72	164	373	80	68	0	0.152	0.162	0.159	0.175	1.467	0.156	0.909	80	498	2216	1875	-2.720	292	1924	261	1614	0
4	15	11	"iYBL075C"	"iYBL075C"	18520	15790	130	1128	984	531	51	65	62	90	87	0	5139	4214	2441	71	173	376	85	83	0	0.213	0.225	0.227	0.239	1.529	0.215	0.932	120	586	6145	5076	-2.234	1077	5068	933	4143	0
4	16	11	"iYBL056W"	"iYBL056W"	18720	15790	130	780	704	382	51	61	48	90	84	0	1497	1279	737	71	128	218	81	75	0	0.511	0.541	0.529	0.560	1.573	0.495	0.891	120	582	2155	1861	-0.968	729	1426	653	1208	0
4	17	11	"iYBL051C"	"iYBL051C"	18920	15780	130	607	547	262	51	74	199	79	72	0	3523	2874	1456	72	149	291	88	85	0	0.161	0.177	0.178	0.182	1.403	0.168	0.927	120	598	4007	3298	-2.634	556	3451	496	2802	0
4	18	11	"iYBL046W"	"iYBL046W"	19120	15770	130	596	568	324	51	70	90	85	77	0	1543	1320	745	71	146	260	80	76	0	0.370	0.414	0.420	0.448	1.517	0.382	0.887	120	592	2017	1766	-1.433	545	1472	517	1249	0
4	19	11	"iYBR250W"	"iYBR250W"	19310	15770	130	429	404	202	51	71	72	90	78	0	2382	2109	1271	70	178	374	84	75	0	0.163	0.173	0.166	0.195	1.682	0.161	0.926	120	638	2690	2392	-2.613	378	2312	353	2039	0
4	20	11	"iYBR254C"	"iYBR254C"	19540	15770	130	487	448	194	48	61	52	93	86	0	2640	2216	1136	69	155	343	85	80	0	0.171	0.186	0.184	0.212	1.748	0.173	0.918	120	660	3010	2547	-2.550	439	2571	400	2147	0
4	21	11	"iYBR259W"	"iYBR259W"	19730	15760	120	442	394	176	47	52	28	93	90	0	947	814	411	68	94	156	83	77	0	0.449	0.465	0.480	0.507	1.569	0.434	0.892	120	553	1274	1093	-1.154	395	879	347	746	0
4	1	12	"iYBR279W"	"iYBR279W"	15740	16050	140	1666	1348	736	50	58	45	94	90	0	2220	1691	998	70	95	167	84	78	0	0.752	0.801	0.806	0.871	1.769	0.768	0.939	156	785	3766	2919	-0.412	1616	2150	1298	1621	0
4	2	12	"iYBR283C"	"iYBR283C"	15960	16040	140	432	395	191	51	60	44	85	82	0	3364	2989	1582	73	98	127	91	87	0	0.116	0.118	0.120	0.127	1.790	0.113	0.901	156	599	3672	3260	-3.111	381	3291	344	2916	0
4	3	12	"iYBR287W"	"iYBR287W"	16140	16040	130	488	436	185	50	54	19	96	92	0	909	761	366	72	83	72	90	86	0	0.523	0.560	0.561	0.610	1.674	0.503	0.864	120	526	1275	1075	-0.934	438	837	386	689	0
4	4	12	"iYCL075W"	"iYCL075W"	16330	16030	130	1167	1014	531	52	66	58	90	85	0	3320	2802	1665	76	129	218	83	82	0	0.344	0.353	0.352	0.396	1.762	0.324	0.931	120	600	4359	3688	-1.541	1115	3244	962	2726	0
4	5	12	"iYCL073C"	"iYCL073C"	16550	16030	140	2456	2180	1105	52	60	32	100	100	0	5156	4541	2177	76	132	234	99	96	0	0.473	0.477	0.482	0.465	1.435	0.475	0.935	156	628	7484	6593	-1.079	2404	5080	2128	4465	0
4	6	12	"iYCL065W-0"	"iYCL065W-0"	16740	16020	140	1147	1058	567	50	54	21	99	98	0	1866	1741	916	72	91	120	93	89	0	0.611	0.604	0.601	0.623	1.436	0.601	0.954	156	531	2891	2677	-0.710	1097	1794	1008	1669	0
4	7	12	"iYCL047C"	"iYCL047C"	16930	16010	140	1290	1144	607	50	54	29	99	96	0	1644	1393	711	71	80	76	93	89	0	0.788	0.828	0.815	0.877	1.496	0.824	0.934	156	539	2813	2416	-0.343	1240	1573	1094	1322	0
4	8	12	"iYCL038C"	"iYCL038C"	17130	16020	130	634	589	266	50	56	35	97	95	0	1113	986	449	72	88	90	95	90	0	0.561	0.590	0.594	0.616	1.467	0.564	0.929	120	563	1625	1453	-0.834	584	1041	539	914	0
4	9	12	"iYCL033C"	"iYCL033C"	17340	16010	140	1456	1236	653	50	56	35	99	98	0	2455	2071	1003	73	99	122	97	94	0	0.590	0.594	0.592	0.579	1.322	0.601	0.944	156	613	3788	3184	-0.761	1406	2382	1186	1998	0
4	10	12	"iYDL054C"	"iYDL054C"	17500	16010	130	914	795	404	50	72	112	86	80	0	5100	4049	2441	74	206	635	78	75	0	0.172	0.187	0.186	0.223	1.696	0.179	0.942	120	566	5890	4720	-2.540	864	5026	745	3975	0
4	11	12	"iYDL049C"	"iYDL049C"	17740	16000	140	598	524	226	52	73	111	88	81	0	5275	4225	2298	74	204	620	87	81	0	0.105	0.114	0.112	0.137	1.967	0.105	0.914	156	653	5747	4623	-3.252	546	5201	472	4151	0
4	12	12	"iYDL046W"	"iYDL046W"	17900	16000	130	1158	1041	545	51	114	265	81	76	0	4777	3981	2338	74	333	1066	78	74	0	0.235	0.253	0.241	0.300	1.884	0.243	0.923	120	526	5810	4897	-2.087	1107	4703	990	3907	0
4	13	12	"iYDL028C"	"iYDL028C"	18130	15990	140	1175	980	467	52	106	237	83	78	0	4031	3236	1767	74	315	980	79	74	0	0.284	0.293	0.292	0.338	1.653	0.274	0.950	156	682	5080	4090	-1.817	1123	3957	928	3162	0
4	14	12	"itA(AGC)D"	"itA(AGC)D"	18330	15990	140	888	777	362	50	61	50	92	89	0	4917	4270	2339	71	130	248	88	85	0	0.173	0.173	0.172	0.213	1.884	0.165	0.948	156	647	5684	4926	-2.532	838	4846	727	4199	0
4	15	12	"iYDL019C"	"iYDL019C"	18540	15980	140	971	826	441	51	65	66	89	85	0	5483	4403	2621	70	160	367	85	82	0	0.170	0.179	0.180	0.212	1.891	0.169	0.915	156	593	6333	5108	-2.557	920	5413	775	4333	0
4	16	12	"iYDL005C"	"iYDL005C"	18720	15980	140	2258	1910	1048	51	76	191	85	82	0	6557	5360	3277	71	131	228	83	82	0	0.340	0.351	0.356	0.464	2.011	0.330	0.926	156	597	8693	7148	-1.555	2207	6486	1859	5289	0
4	17	12	"iYDL001W"	"iYDL001W"	18920	15970	130	4707	3809	2290	51	104	343	83	78	0	2292	1895	1304	70	120	239	76	70	0	2.095	2.059	2.057	2.484	2.004	1.958	0.934	120	595	6878	5583	1.067	4656	2222	3758	1825	0
4	18	12	"iYDR003W"	"iYDR003W"	19120	15980	130	2315	2043	1056	50	115	345	84	79	0	3050	2553	1424	71	148	332	82	76	0	0.760	0.803	0.786	1.009	1.889	0.763	0.928	120	550	5244	4475	-0.395	2265	2979	1993	2482	0
4	19	12	"iYDR020C"	"iYDR020C"	19290	15970	130	704	624	296	51	94	180	80	75	0	3361	2811	1663	72	209	454	82	75	0	0.199	0.209	0.208	0.249	1.641	0.202	0.803	120	592	3942	3312	-2.332	653	3289	573	2739	0
4	20	12	"iYDR023W"	"iYDR023W"	19530	15970	130	469	420	218	49	67	72	81	78	0	1253	1034	613	69	160	357	75	68	0	0.355	0.384	0.376	0.473	2.052	0.352	0.910	120	654	1604	1336	-1.495	420	1184	371	965	0
4	21	12	"iYDR028C"	"iYDR028C"	19720	15960	130	232	303	206	47	51	19	95	92	0	1191	1409	1029	70	86	92	91	85	0	0.165	0.191	0.173	0.203	1.852	0.180	0.860	120	652	1306	1595	-2.599	185	1121	256	1339	0
4	1	13	"iYDR322W"	"iYDR322W"	15740	16250	130	589	508	245	50	54	27	92	88	0	3869	3157	1727	71	112	243	84	82	0	0.142	0.148	0.148	0.175	1.846	0.139	0.920	120	622	4337	3544	-2.817	539	3798	458	3086	0
4	2	13	"iYDR326C"	"iYDR326C"	15920	16240	140	233	209	102	53	62	45	77	71	0	1564	1305	842	74	147	258	78	69	0	0.121	0.127	0.121	0.140	1.793	0.109	0.766	156	629	1670	1387	-3.049	180	1490	156	1231	0
4	3	13	"iYDR331W"	"iYDR331W"	16130	16240	130	153	151	57	51	54	18	88	85	0	594	520	268	72	99	127	81	72	0	0.195	0.223	0.217	0.233	1.948	0.182	0.765	120	570	624	548	-2.355	102	522	100	448	0
4	4	13	"iYDR345C-0"	"iYDR345C-0"	16320	16240	130	1930	1599	875	51	72	106	91	85	0	4354	3382	2017	74	145	294	84	77	0	0.439	0.468	0.474	0.513	1.731	0.439	0.946	120	596	6159	4856	-1.188	1879	4280	1548	3308	0
4	5	13	"iYDR348C"	"iYDR348C"	16530	16230	130	808	712	324	52	81	114	85	81	0	5651	4489	2588	78	195	378	85	80	0	0.136	0.150	0.147	0.182	1.698	0.137	0.904	120	593	6329	5071	-2.882	756	5573	660	4411	0
4	6	13	"iYDR350C"	"iYDR350C"	16740	16220	140	349	306	184	52	62	49	76	69	0	3959	3353	2540	75	138	260	77	72	0	0.076	0.077	0.078	0.100	2.146	0.073	0.918	156	638	4181	3532	-3.709	297	3884	254	3278	0
4	7	13	"iYDR367W"	"iYDR367W"	16960	16210	150	176	259	192	51	56	30	82	71	0	559	938	825	73	109	184	74	58	0	0.257	0.240	0.250	0.276	2.239	0.225	0.898	156	608	611	1073	-1.959	125	486	208	865	0
4	8	13	"iYDR371W"	"iYDR371W"	17100	16220	130	391	356	166	52	58	33	93	86	0	1155	981	577	75	113	176	79	75	0	0.314	0.336	0.342	0.403	1.790	0.302	0.918	120	530	1419	1210	-1.672	339	1080	304	906	0
4	9	13	"iYDR375C"	"iYDR375C"	17320	16210	130	320	281	136	52	59	38	84	77	0	2945	2303	1441	76	135	237	80	76	0	0.093	0.103	0.103	0.129	1.933	0.094	0.888	120	684	3137	2456	-3.420	268	2869	229	2227	0
4	10	13	"itG(CCC)D"	"itG(CCC)D"	17560	16200	130	342	284	155	50	61	71	70	65	0	2144	1939	1414	73	164	452	71	63	0	0.141	0.125	0.126	0.150	1.786	0.113	0.927	120	615	2363	2100	-2.826	292	2071	234	1866	0
4	11	13	"iYDR394W"	"iYDR394W"	17740	16210	130	834	723	353	50	55	25	93	88	0	3517	2912	1666	74	107	159	85	83	0	0.228	0.237	0.232	0.288	1.886	0.223	0.960	120	531	4227	3511	-2.135	784	3443	673	2838	0
4	12	13	"iYDR399W"	"iYDR399W"	17940	16200	140	794	680	410	51	84	183	76	66	0	1905	1535	1071	75	226	731	62	53	0	0.406	0.431	0.430	0.521	1.969	0.400	0.938	156	622	2573	2089	-1.300	743	1830	629	1460	0
4	13	13	"iYER056C-A"	"iYER056C-A"	18110	16200	130	881	746	398	51	69	78	82	79	0	3896	2959	1843	73	173	419	78	75	0	0.217	0.241	0.241	0.302	1.902	0.223	0.930	120	561	4653	3581	-2.204	830	3823	695	2886	0
4	14	13	"iYER060W"	"iYER060W"	18330	16190	140	2342	1877	1014	51	72	79	94	87	0	7982	5984	3675	75	184	404	85	81	0	0.290	0.309	0.305	0.381	1.757	0.290	0.952	156	676	10198	7735	-1.787	2291	7907	1826	5909	0
4	15	13	"iYER063W"	"iYER063W"	18530	16190	130	1446	1201	720	51	65	59	90	84	0	8168	6124	4059	73	164	361	83	78	0	0.172	0.190	0.193	0.229	1.806	0.181	0.923	120	596	9490	7201	-2.537	1395	8095	1150	6051	0
4	16	13	"itA(UGC)E"	"itA(UGC)E"	18730	16180	130	520	437	233	51	61	54	80	78	0	1434	1143	670	73	149	330	77	70	0	0.345	0.361	0.348	0.379	1.813	0.295	0.820	120	583	1830	1456	-1.537	469	1361	386	1070	0
4	17	13	"iYER078C"	"iYER078C"	18930	16180	130	699	629	301	51	83	237	79	71	0	4614	3620	1882	74	157	418	88	80	0	0.143	0.163	0.164	0.180	1.509	0.156	0.929	120	635	5188	4124	-2.809	648	4540	578	3546	0
4	18	13	"iYER082C"	"iYER082C"	19150	16170	140	545	478	237	50	66	101	84	76	0	2078	1710	927	73	131	230	84	78	0	0.247	0.261	0.261	0.289	1.703	0.252	0.945	156	604	2500	2065	-2.018	495	2005	428	1637	0
4	19	13	"iYER096W"	"iYER096W"	19320	16170	120	202	198	82	51	59	46	85	74	0	529	477	269	72	108	239	72	44	0	0.330	0.363	0.356	0.386	1.799	0.257	0.671	120	494	608	552	-1.598	151	457	147	405	0
4	20	13	"iYER098W"	"iYER098W"	19530	16170	130	859	737	404	50	55	24	97	92	0	2271	1803	894	71	94	103	93	86	0	0.368	0.397	0.376	0.394	1.336	0.385	0.892	120	601	3009	2419	-1.443	809	2200	687	1732	0
4	21	13	"iYER102W"	"iYER102W"	19750	16160	140	1279	1070	541	49	54	23	99	97	0	5871	4456	2346	71	96	112	97	95	0	0.212	0.233	0.232	0.246	1.462	0.229	0.969	156	737	7030	5406	-2.237	1230	5800	1021	4385	0
4	1	14	"iYER118C"	"iYER118C"	15740	16450	130	706	622	295	50	70	118	86	78	0	3343	2662	1326	71	165	465	85	79	0	0.200	0.221	0.217	0.231	1.436	0.207	0.919	120	696	3928	3163	-2.318	656	3272	572	2591	0
4	2	14	"iYER123W"	"iYER123W"	15940	16450	130	1748	1521	795	53	88	149	89	82	0	4916	3974	2117	77	237	564	82	79	0	0.350	0.377	0.370	0.431	1.828	0.352	0.933	120	610	6534	5365	-1.513	1695	4839	1468	3897	0
4	3	14	"iYER127W"	"iYER127W"	16160	16440	140	750	663	344	52	64	73	88	81	0	3074	2412	1360	75	137	303	83	77	0	0.233	0.261	0.252	0.278	1.824	0.249	0.922	156	640	3697	2948	-2.103	698	2999	611	2337	0
4	4	14	"iYGL200C"	"iYGL200C"	16350	16440	140	259	228	105	51	63	79	75	64	0	4147	3190	2016	75	131	214	80	77	0	0.051	0.057	0.059	0.081	2.534	0.053	0.906	156	577	4280	3292	-4.291	208	4072	177	3115	0
4	5	14	"iYGL195W"	"iYGL195W"	16550	16430	140	1895	1747	1010	53	69	68	94	88	0	2220	2008	1355	77	162	284	78	74	0	0.860	0.877	0.855	1.108	2.086	0.796	0.904	156	646	3985	3625	-0.218	1842	2143	1694	1931	0
4	6	14	"iYGL190C"	"iYGL190C"	16760	16420	130	862	706	369	52	64	59	87	83	0	4811	3982	2443	73	125	287	85	81	0	0.171	0.167	0.161	0.193	1.703	0.156	0.934	120	556	5548	4563	-2.548	810	4738	654	3909	0
4	7	14	"iYGL176C"	"iYGL176C"	16940	16420	140	536	499	277	52	63	50	91	83	0	2207	1901	1180	74	151	336	81	75	0	0.227	0.245	0.245	0.277	1.840	0.223	0.912	156	593	2617	2274	-2.140	484	2133	447	1827	0
4	8	14	"iYGL172W"	"iYGL172W"	17150	16420	130	514	457	216	52	62	48	92	85	0	2675	2255	1143	75	143	251	92	82	0	0.178	0.186	0.190	0.197	1.624	0.171	0.909	120	585	3062	2585	-2.493	462	2600	405	2180	0
4	9	14	"iYGL169W"	"iYGL169W"	17350	16410	130	145	150	64	49	52	16	91	83	0	360	335	169	73	96	93	81	72	0	0.334	0.385	0.404	0.428	2.188	0.290	0.667	120	600	383	363	-1.580	96	287	101	262	0
4	10	14	"iYGL152C"	"iYGL152C"	17560	16400	140	303	290	143	49	54	32	89	84	0	1641	1383	767	74	99	184	86	76	0	0.162	0.184	0.185	0.199	1.773	0.171	0.865	156	642	1821	1550	-2.625	254	1567	241	1309	0
4	11	14	"iYGL147C"	"iYGL147C"	17740	16400	130	571	490	272	49	58	41	89	84	0	2674	2238	1337	75	129	237	86	80	0	0.201	0.204	0.198	0.207	1.477	0.188	0.923	120	511	3121	2604	-2.316	522	2599	441	2163	0
4	12	14	"iYGL143C"	"iYGL143C"	17930	16400	130	884	769	369	50	69	72	89	85	0	2953	2480	1310	74	210	705	80	72	0	0.290	0.299	0.301	0.308	1.481	0.276	0.917	120	594	3713	3125	-1.787	834	2879	719	2406	0
4	13	14	"iYGL125W"	"iYGL125W"	18150	16400	130	345	348	184	51	75	91	83	77	0	744	699	431	75	197	455	66	21	0	0.439	0.476	0.469	0.502	1.831	0.376	0.793	120	618	963	921	-1.186	294	669	297	624	0
4	14	14	"iYGL121C"	"iYGL121C"	18330	16390	130	250	230	90	50	62	49	85	75	0	2651	2136	1099	76	138	205	90	87	0	0.078	0.087	0.086	0.098	1.849	0.081	0.818	120	599	2775	2240	-3.687	200	2575	180	2060	0
4	15	14	"iYGL118C"	"iYGL118C"	18550	16390	130	138	133	53	51	64	69	59	9	0	958	791	428	76	153	267	77	70	0	0.099	0.115	0.114	0.132	2.244	0.098	0.526	120	662	969	797	-3.342	87	882	82	715	0
4	16	14	"iYGR165W"	"iYGR165W"	18760	16370	130	813	686	379	51	61	68	88	81	0	2873	2164	1431	74	109	176	84	80	0	0.272	0.304	0.305	0.399	2.505	0.276	0.921	120	576	3561	2725	-1.877	762	2799	635	2090	0
4	17	14	"iYGR169C"	"iYGR169C"	18940	16380	130	1967	1629	782	51	70	97	93	89	0	7752	6186	3317	73	199	681	85	82	0	0.250	0.258	0.249	0.293	1.719	0.239	0.918	120	571	9595	7691	-2.003	1916	7679	1578	6113	0
4	18	14	"iYGR173W"	"iYGR173W"	19160	16380	140	1246	1012	549	51	75	101	86	82	0	2845	2333	1436	73	228	718	75	67	0	0.431	0.425	0.422	0.455	1.597	0.342	0.788	156	614	3967	3221	-1.214	1195	2772	961	2260	0
4	19	14	"iYGRWdelta31"	"iYGRWdelta31"	19360	16370	140	823	753	418	50	61	47	94	88	0	2431	2072	1372	71	137	340	80	76	0	0.328	0.351	0.346	0.439	2.120	0.302	0.841	156	607	3133	2704	-1.610	773	2360	703	2001	0
4	20	14	"iYGR191W"	"iYGR191W"	19560	16360	150	719	676	381	49	54	26	95	92	0	3283	2632	1608	70	103	161	89	87	0	0.209	0.245	0.250	0.271	1.657	0.231	0.912	156	595	3883	3189	-2.262	670	3213	627	2562	0
4	21	14	"iYGR195W"	"iYGR195W"	19740	16360	140	329	343	195	49	54	34	91	82	0	1657	1388	863	71	95	134	91	80	0	0.177	0.223	0.226	0.239	1.649	0.213	0.897	156	652	1866	1611	-2.502	280	1586	294	1317	0
4	1	15	"iYGR211W"	"iYGR211W"	15760	16650	130	1136	921	487	51	88	172	82	76	0	3755	2881	1745	73	210	611	76	70	0	0.295	0.310	0.315	0.375	1.759	0.288	0.957	120	660	4767	3678	-1.763	1085	3682	870	2808	0
4	2	15	"iYGR215W"	"iYGR215W"	15960	16650	140	458	427	233	53	99	183	75	61	0	1294	1117	621	77	258	673	73	36	0	0.333	0.360	0.355	0.370	1.769	0.300	0.869	156	584	1622	1414	-1.587	405	1217	374	1040	0
4	3	15	"iYGRCtau3"	"iYGRCtau3"	16140	16640	130	206	186	80	52	58	29	88	77	0	594	523	264	75	121	236	73	57	0	0.297	0.299	0.294	0.289	1.622	0.199	0.601	120	537	673	582	-1.753	154	519	134	448	0
4	4	15	"iYGR234W"	"iYGR234W"	16370	16630	140	1397	1142	629	52	60	38	89	86	0	3179	2621	1646	75	119	197	84	80	0	0.433	0.428	0.424	0.473	1.684	0.397	0.953	156	611	4449	3636	-1.207	1345	3104	1090	2546	0
4	5	15	"iYGR238C"	"iYGR238C"	16560	16630	130	795	684	364	52	70	71	86	85	0	3128	2440	1349	75	158	328	85	80	0	0.243	0.267	0.264	0.268	1.444	0.258	0.939	120	574	3796	2997	-2.039	743	3053	632	2365	0
4	6	15	"iYGR243W"	"iYGR243W"	16770	16630	130	378	378	174	52	65	62	90	87	0	948	902	452	73	147	369	82	59	0	0.373	0.393	0.389	0.413	1.498	0.299	0.747	120	623	1201	1155	-1.424	326	875	326	829	0
4	7	15	"iYHR177W"	"iYHR177W"	16960	16610	130	1505	1253	755	52	65	66	90	84	0	5929	4824	3208	71	129	280	85	80	0	0.248	0.253	0.259	0.296	1.569	0.239	0.930	120	526	7311	5954	-2.011	1453	5858	1201	4753	0
4	8	15	"iYHR180W"	"iYHR180W"	17150	16610	140	1766	1427	880	51	70	79	87	82	0	5384	4397	3000	73	175	406	79	75	0	0.323	0.318	0.335	0.401	1.820	0.300	0.948	156	640	7026	5700	-1.631	1715	5311	1376	4324	0
4	9	15	"iYHR183W"	"iYHR183W"	17380	16610	140	1483	1253	696	49	64	80	86	83	0	4205	3329	1949	72	127	278	83	82	0	0.347	0.370	0.363	0.405	1.931	0.357	0.954	156	614	5567	4461	-1.527	1434	4133	1204	3257	0
4	10	15	"iYHR200W"	"iYHR200W"	17570	16610	130	240	254	183	49	53	27	87	80	0	1279	1103	662	73	87	99	85	79	0	0.158	0.199	0.185	0.203	1.704	0.220	0.840	120	485	1397	1235	-2.659	191	1206	205	1030	0
4	11	15	"iYHR204W"	"iYHR204W"	17770	16600	140	999	810	444	50	54	28	92	90	0	3669	2987	1765	73	105	262	84	81	0	0.264	0.261	0.263	0.299	2.062	0.250	0.945	156	567	4545	3674	-1.922	949	3596	760	2914	0
4	12	15	"iYHR208W"	"iYHR208W"	17960	16600	130	2087	1679	904	50	69	93	92	87	0	4524	3449	1930	72	170	716	80	75	0	0.458	0.482	0.483	0.534	1.567	0.426	0.865	120	525	6489	5006	-1.128	2037	4452	1629	3377	0
4	13	15	"iYIL166C"	"iYIL166C"	18160	16600	130	1460	1193	673	51	82	129	81	79	0	4015	3217	2024	73	201	729	75	72	0	0.357	0.363	0.357	0.402	1.592	0.345	0.961	120	561	5351	4286	-1.484	1409	3942	1142	3144	0
4	14	15	"iYIL162W"	"iYIL162W"	18370	16590	130	774	652	355	50	69	99	82	80	0	3055	2488	1469	73	148	363	80	77	0	0.243	0.249	0.254	0.274	1.690	0.241	0.906	120	564	3706	3017	-2.042	724	2982	602	2415	0
4	15	15	"iYIL157C"	"iYIL157C"	18560	16590	130	1120	934	491	50	64	58	90	84	0	5862	4710	2881	74	174	412	81	77	0	0.185	0.191	0.186	0.223	1.770	0.175	0.946	120	528	6858	5520	-2.435	1070	5788	884	4636	0
4	16	15	"iYIL140W"	"iYIL140W"	18770	16580	150	1142	1019	587	51	67	80	89	83	0	2837	2303	1477	72	157	392	79	73	0	0.395	0.434	0.430	0.514	1.869	0.400	0.914	156	638	3856	3199	-1.342	1091	2765	968	2231	0
4	17	15	"iYIL136W"	"iYIL136W"	18970	16580	150	3062	2544	1426	51	61	60	98	94	0	6781	5365	3226	70	134	464	87	79	0	0.449	0.471	0.476	0.550	1.615	0.451	0.957	156	532	9722	7788	-1.156	3011	6711	2493	5295	0
4	18	15	"iYIL133C"	"iYIL133C"	19160	16580	140	823	759	447	50	65	74	88	79	0	3877	3224	2015	70	138	378	82	75	0	0.203	0.225	0.222	0.262	1.655	0.216	0.932	156	543	4580	3863	-2.300	773	3807	709	3154	0
4	19	15	"iYJL112W"	"iYJL112W"	19350	16570	130	1394	1375	848	50	64	67	97	90	0	4544	4144	2999	71	145	370	81	75	0	0.300	0.325	0.337	0.404	1.645	0.290	0.929	120	524	5817	5398	-1.735	1344	4473	1325	4073	0
4	20	15	"iYJL107C"	"iYJL107C"	19560	16570	140	523	465	274	49	55	31	85	80	0	6084	5029	3424	71	107	174	81	79	0	0.079	0.084	0.084	0.111	2.116	0.080	0.935	156	573	6487	5374	-3.665	474	6013	416	4958	0
4	21	15	"iYJL104W"	"iYJL104W"	19760	16560	140	1706	1606	1015	49	55	34	97	94	0	3701	3286	2390	71	98	139	88	83	0	0.456	0.484	0.468	0.590	1.789	0.449	0.935	156	723	5287	4772	-1.131	1657	3630	1557	3215	0
4	1	16	"iYJL089W"	"iYJL089W"	15760	16850	140	203	220	136	48	57	54	77	65	0	1551	1274	838	73	107	202	78	72	0	0.105	0.143	0.139	0.170	2.455	0.144	0.819	156	714	1633	1373	-3.253	155	1478	172	1201	0
4	2	16	"iYJL083W"	"iYJL083W"	15980	16840	140	726	631	327	49	58	38	91	87	0	2797	2338	1317	76	128	246	86	81	0	0.249	0.257	0.256	0.282	1.673	0.245	0.928	156	481	3398	2844	-2.007	677	2721	582	2262	0
4	3	16	"iYJL079C"	"iYJL079C"	16160	16840	140	662	575	306	50	56	26	97	92	0	4775	3966	2361	73	133	282	91	85	0	0.130	0.135	0.134	0.143	1.606	0.128	0.938	156	500	5314	4418	-2.942	612	4702	525	3893	0
4	4	16	"iYJL060W"	"iYJL060W"	16370	16830	140	543	473	266	51	58	33	91	82	0	1541	1230	786	73	129	254	74	69	0	0.335	0.365	0.373	0.416	1.847	0.333	0.888	156	547	1960	1579	-1.577	492	1468	422	1157	0
4	5	16	"iYJL055W"	"iYJL055W"	16560	16830	130	678	589	297	52	70	86	90	83	0	1954	1595	870	73	144	301	83	74	0	0.333	0.353	0.360	0.376	1.568	0.343	0.946	120	512	2507	2059	-1.587	626	1881	537	1522	0
4	6	16	"iYJL051W"	"iYJL051W"	16760	16830	130	358	335	184	51	66	80	75	71	0	1876	1566	865	73	150	321	80	73	0	0.170	0.190	0.184	0.194	1.955	0.194	0.889	120	535	2110	1777	-2.554	307	1803	284	1493	0
4	7	16	"itR(UCU)J2"	"itR(UCU)J2"	16960	16820	140	148	151	70	50	60	53	75	41	0	1866	1595	942	72	120	251	81	77	0	0.055	0.066	0.065	0.081	2.371	0.061	0.749	156	604	1892	1624	-4.194	98	1794	101	1523	0
4	8	16	"iYJLCdelta7"	"iYJLCdelta7"	17160	16820	140	495	468	260	50	59	50	87	82	0	2291	1876	1128	71	129	331	82	73	0	0.200	0.232	0.233	0.257	1.644	0.212	0.889	156	523	2665	2223	-2.319	445	2220	418	1805	0
4	9	16	"iYJL034W"	"iYJL034W"	17330	16810	130	1683	1374	728	50	70	121	90	85	0	2724	2275	1287	72	127	266	85	80	0	0.616	0.601	0.594	0.686	1.601	0.589	0.964	120	397	4285	3527	-0.700	1633	2652	1324	2203	-100
4	10	16	"iYKL134C"	"iYKL134C"	17490	16810	140	490	503	305	48	65	119	82	78	0	1978	1659	869	70	108	240	85	82	0	0.232	0.286	0.265	0.291	1.671	0.316	0.820	156	405	2350	2044	-2.110	442	1908	455	1589	-100
4	11	16	"iYKL129C"	"iYKL129C"	17660	16800	150	112	116	51	49	51	12	91	83	0	668	643	375	70	86	249	75	60	0	0.105	0.117	0.111	0.130	2.032	0.105	0.684	156	517	661	640	-3.247	63	598	67	573	0
4	12	16	"iYKL126W"	"iYKL126W"	17860	16800	150	593	497	254	49	51	14	97	94	0	3605	2871	1779	70	86	257	83	77	0	0.154	0.160	0.161	0.193	1.806	0.144	0.929	156	557	4079	3249	-2.700	544	3535	448	2801	0
4	13	16	"iYKL108W"	"iYKL108W"	18060	16790	150	2146	1767	1009	50	61	79	92	85	0	4923	3875	2483	71	104	231	83	78	0	0.432	0.451	0.459	0.539	1.745	0.424	0.951	156	580	6948	5521	-1.211	2096	4852	1717	3804	0
4	14	16	"iYKL104C"	"iYKL104C"	18260	16790	150	414	370	159	50	63	88	85	76	0	3784	3024	1463	71	118	327	92	86	0	0.098	0.108	0.109	0.114	1.558	0.106	0.936	156	625	4077	3273	-3.351	364	3713	320	2953	0
4	15	16	"iYKL100C"	"iYKL100C"	18460	16780	150	611	513	289	48	56	41	89	80	0	2581	1968	1207	71	100	156	85	78	0	0.224	0.245	0.243	0.268	1.596	0.235	0.945	156	621	3073	2362	-2.156	563	2510	465	1897	0
4	16	16	"iYKL086W"	"iYKL086W"	18660	16780	150	152	157	70	49	61	60	70	42	0	787	740	446	72	139	355	71	50	0	0.144	0.162	0.164	0.184	1.989	0.148	0.843	156	662	818	776	-2.795	103	715	108	668	0
4	17	16	"iYKL081W"	"iYKL081W"	18890	16770	140	240	232	102	50	51	11	95	90	0	2296	1986	1013	69	72	63	95	94	0	0.085	0.095	0.094	0.096	1.668	0.092	0.917	156	543	2417	2099	-3.551	190	2227	182	1917	0
4	18	16	"iYKL077W"	"iYKL077W"	19070	16780	150	953	819	470	51	52	15	97	96	0	1871	1517	828	70	84	146	91	84	0	0.501	0.531	0.522	0.538	1.615	0.529	0.936	156	536	2703	2215	-0.998	902	1801	768	1447	0
4	19	16	"iYKLWdelta7"	"iYKLWdelta7"	19280	16770	130	233	220	93	49	57	40	83	77	0	1454	1204	668	71	96	151	81	78	0	0.133	0.151	0.156	0.172	1.672	0.139	0.914	120	551	1567	1304	-2.910	184	1383	171	1133	0
4	20	16	"iYKL063C-0"	"iYKL063C-0"	19470	16770	150	697	591	323	50	57	37	94	89	0	3064	2613	1576	72	103	140	91	88	0	0.216	0.213	0.216	0.235	1.527	0.205	0.943	156	617	3639	3082	-2.209	647	2992	541	2541	0
4	21	16	"iYKL060C"	"iYKL060C"	19670	16770	150	1248	1038	675	49	52	17	94	92	0	3337	2840	2055	68	82	75	87	82	0	0.367	0.357	0.365	0.429	1.908	0.338	0.944	156	721	4468	3761	-1.447	1199	3269	989	2772	0
4	1	17	"iYLR056W"	"iYLR056W"	15700	17040	150	1313	1199	656	48	51	21	98	97	0	2541	2163	1174	69	72	51	94	92	0	0.512	0.550	0.529	0.609	1.801	0.537	0.906	156	752	3737	3245	-0.967	1265	2472	1151	2094	0
4	2	17	"iYLR060W"	"iYLR060W"	15910	17040	140	402	379	179	50	55	30	92	87	0	1745	1447	773	72	88	116	88	85	0	0.210	0.239	0.237	0.271	1.787	0.225	0.902	156	555	2025	1704	-2.249	352	1673	329	1375	0
4	3	17	"iYLR065C"	"iYLR065C"	16100	17030	150	969	896	462	49	53	20	99	95	0	1790	1630	949	73	82	76	90	89	0	0.536	0.544	0.555	0.623	1.615	0.515	0.935	156	534	2637	2404	-0.900	920	1717	847	1557	0
4	4	17	"iYLR082C"	"iYLR082C"	16290	17030	150	1129	1031	530	49	53	22	100	99	0	3146	2549	1454	74	110	219	87	81	0	0.352	0.397	0.385	0.457	1.844	0.378	0.922	156	564	4152	3457	-1.508	1080	3072	982	2475	0
4	5	17	"iYLR086W"	"iYLR086W"	16490	17020	140	2782	2357	1167	52	61	55	99	98	0	2402	2085	1109	74	109	201	91	85	0	1.173	1.146	1.137	1.269	1.547	1.068	0.857	156	548	5058	4316	0.230	2730	2328	2305	2011	0
4	6	17	"iYLR090W"	"iYLR090W"	16690	17020	140	849	791	475	52	71	90	88	81	0	3571	2883	1710	76	153	351	85	78	0	0.228	0.263	0.265	0.288	1.663	0.250	0.888	156	587	4292	3546	-2.133	797	3495	739	2807	0
4	7	17	"iYLRCdelta5"	"iYLRCdelta5"	16890	17010	130	364	393	247	51	58	41	95	85	0	1032	1090	784	75	139	316	77	65	0	0.327	0.337	0.345	0.371	1.564	0.281	0.850	120	595	1270	1357	-1.612	313	957	342	1015	0
4	8	17	"iYLR110C"	"iYLR110C"	17120	17010	140	364	343	177	51	65	86	80	75	0	2745	2354	1357	74	132	327	82	77	0	0.117	0.128	0.129	0.139	1.607	0.128	0.878	156	627	2984	2572	-3.093	313	2671	292	2280	0
4	9	17	"itR(ACG)L"	"itR(ACG)L"	17330	17000	150	989	845	441	51	72	122	89	81	0	3105	2541	1469	74	128	345	85	79	0	0.309	0.322	0.329	0.362	1.593	0.304	0.947	156	543	3969	3261	-1.692	938	3031	794	2467	0
4	10	17	"iYLR129W"	"iYLR129W"	17510	17000	140	1076	932	422	51	65	93	90	89	0	2729	2296	1233	73	115	250	87	83	0	0.386	0.396	0.397	0.440	1.675	0.368	0.943	156	566	3681	3104	-1.374	1025	2656	881	2223	0
4	11	17	"iYLR133W"	"iYLR133W"	17730	17010	140	1101	908	450	50	58	45	94	90	0	3317	2658	1445	72	110	230	86	84	0	0.324	0.332	0.330	0.378	1.678	0.319	0.954	156	577	4296	3444	-1.626	1051	3245	858	2586	0
4	12	17	"iYLR137W"	"iYLR137W"	17910	17010	140	874	769	363	49	57	39	98	94	0	3371	2801	1506	73	106	207	91	86	0	0.250	0.264	0.265	0.307	1.648	0.246	0.944	156	513	4123	3448	-1.999	825	3298	720	2728	0
4	13	17	"iYLR448W"	"iYLR448W"	18100	17000	150	638	537	292	50	65	65	87	79	0	2965	2322	1407	72	128	274	83	76	0	0.203	0.216	0.216	0.252	1.700	0.209	0.947	156	655	3481	2737	-2.299	588	2893	487	2250	0
4	14	17	"iYLR452C"	"iYLR452C"	18310	17000	130	969	852	460	50	57	55	90	86	0	3495	2865	1498	72	116	256	90	84	0	0.268	0.287	0.284	0.266	1.650	0.271	0.939	120	579	4342	3595	-1.897	919	3423	802	2793	0
4	15	17	"iYLRCdelta27"	"iYLRCdelta27"	18490	17000	130	2295	2153	1229	51	63	62	100	97	0	4173	3648	1917	75	129	248	95	91	0	0.548	0.588	0.592	0.587	1.449	0.568	0.940	120	576	6342	5675	-0.869	2244	4098	2102	3573	0
4	16	17	"iYML129C"	"iYML129C"	18700	16990	140	651	590	302	51	66	80	86	82	0	2862	2366	1347	73	114	230	84	80	0	0.215	0.235	0.233	0.270	1.722	0.226	0.929	156	671	3389	2832	-2.217	600	2789	539	2293	0
4	17	17	"iYML125C"	"iYML125C"	18900	16980	140	1210	1063	585	51	61	72	96	91	0	2084	1735	893	72	95	162	92	87	0	0.576	0.609	0.602	0.606	1.545	0.613	0.947	156	552	3171	2675	-0.796	1159	2012	1012	1663	0
4	18	17	"iYML121W"	"iYML121W"	19090	16980	140	2017	1768	937	51	57	43	100	98	0	2945	2508	1249	71	115	289	92	86	0	0.684	0.705	0.694	0.710	1.475	0.699	0.922	156	568	4840	4154	-0.548	1966	2874	1717	2437	0
4	19	17	"iYML105C"	"iYML105C"	19290	16980	130	1005	839	451	50	60	41	88	85	0	1758	1445	868	70	117	271	79	75	0	0.566	0.574	0.568	0.635	1.651	0.474	0.811	120	585	2643	2164	-0.822	955	1688	789	1375	0
4	20	17	"iYML100W"	"iYML100W"	19520	16970	140	1210	1084	603	50	61	42	98	96	0	1714	1496	792	71	103	129	93	89	0	0.706	0.726	0.724	0.730	1.484	0.732	0.949	156	622	2803	2459	-0.502	1160	1643	1034	1425	0
4	21	17	"iYML095C"	"iYML095C"	19710	16970	130	330	316	223	48	51	14	87	85	0	1339	1113	737	67	79	71	81	79	0	0.222	0.256	0.245	0.285	1.927	0.253	0.857	120	631	1554	1314	-2.173	282	1272	268	1046	0
4	1	18	"iYML077W"	"iYML077W"	15730	17250	140	2151	1916	1002	49	52	21	100	98	0	1944	1638	856	70	76	81	94	89	0	1.122	1.191	1.162	1.256	1.491	1.174	0.933	156	668	3976	3435	0.166	2102	1874	1867	1568	0
4	2	18	"iYML074C-1"	"iYML074C-1"	15910	17250	140	1683	1470	789	51	60	47	98	93	0	3647	3060	1634	73	93	99	95	92	0	0.457	0.475	0.458	0.496	1.632	0.465	0.937	156	556	5206	4406	-1.131	1632	3574	1419	2987	0
4	3	18	"itR(UCU)M2"	"itR(UCU)M2"	16120	17250	140	494	498	326	50	59	47	87	80	0	1705	1495	914	73	101	188	84	80	0	0.272	0.315	0.311	0.325	1.854	0.307	0.872	156	595	2076	1870	-1.878	444	1632	448	1422	0
4	4	18	"iYMR210W"	"iYMR210W"	16330	17240	150	443	377	183	49	54	23	90	87	0	1715	1420	978	75	120	276	81	73	0	0.240	0.244	0.259	0.292	1.889	0.181	0.702	156	620	2034	1673	-2.057	394	1640	328	1345	0
4	5	18	"iYMR214W"	"iYMR214W"	16520	17240	140	1300	1046	605	51	61	53	89	82	0	2585	2048	1341	75	123	250	78	73	0	0.498	0.504	0.504	0.601	1.946	0.463	0.931	156	561	3759	2968	-1.007	1249	2510	995	1973	0
4	6	18	"iYMR218C"	"iYMR218C"	16710	17230	140	433	376	213	51	61	54	80	76	0	1825	1478	1015	76	117	233	77	69	0	0.218	0.232	0.230	0.260	1.577	0.218	0.924	156	587	2131	1727	-2.195	382	1749	325	1402	0
4	7	18	"iYMR234W"	"iYMR234W"	16910	17230	130	413	365	204	52	63	46	82	77	0	1654	1308	840	77	139	270	75	70	0	0.229	0.254	0.251	0.274	1.721	0.240	0.930	120	617	1938	1544	-2.127	361	1577	313	1231	0
4	8	18	"iYMR238W"	"iYMR238W"	17120	17220	140	766	639	365	51	61	42	87	82	0	898	757	460	74	119	199	75	69	0	0.868	0.861	0.850	0.905	2.265	0.780	0.863	156	629	1539	1271	-0.205	715	824	588	683	0
4	9	18	"iYMR241W"	"iYMR241W"	17310	17220	140	833	703	366	51	65	84	86	81	0	1621	1294	765	73	116	293	78	71	0	0.505	0.534	0.523	0.594	1.542	0.498	0.952	156	632	2330	1873	-0.985	782	1548	652	1221	0
4	10	18	"iYMR255W"	"iYMR255W"	17530	17220	130	1160	969	647	53	84	142	75	70	0	2522	1842	1374	75	163	364	70	64	0	0.452	0.518	0.504	0.622	2.144	0.483	0.951	120	619	3554	2683	-1.144	1107	2447	916	1767	0
4	11	18	"iYMR259C"	"iYMR259C"	17750	17210	140	190	178	86	52	85	149	47	0	0	1757	1401	924	77	176	396	73	64	0	0.082	0.095	0.097	0.111	1.960	0.120	0.447	156	554	1818	1450	-3.606	138	1680	126	1324	0
4	12	18	"iYMR263W"	"iYMR263W"	17930	17210	130	1250	1066	648	50	60	45	90	85	0	3528	2844	1973	75	117	191	80	75	0	0.348	0.367	0.366	0.454	1.805	0.342	0.952	120	466	4653	3785	-1.525	1200	3453	1016	2769	0
4	13	18	"iYMR277W"	"iYMR277W"	18110	17200	120	1112	897	556	51	67	53	84	80	0	3368	2744	1963	74	137	218	78	72	0	0.322	0.317	0.308	0.393	2.013	0.290	0.938	120	528	4355	3516	-1.634	1061	3294	846	2670	0
4	14	18	"iYMR282C"	"iYMR282C"	18320	17200	130	289	267	165	51	63	52	74	69	0	2088	1808	1333	77	168	381	71	65	0	0.118	0.125	0.125	0.148	1.925	0.116	0.890	120	558	2249	1947	-3.079	238	2011	216	1731	0
4	15	18	"iYMR284W"	"iYMR284W"	18510	17200	140	303	273	140	52	66	92	73	64	0	944	762	472	76	143	331	69	54	0	0.289	0.322	0.314	0.358	2.263	0.282	0.773	156	597	1119	907	-1.790	251	868	221	686	0
4	16	18	"iYNL061W"	"iYNL061W"	18730	17190	130	2961	2331	1304	51	69	113	95	87	0	2254	1822	1152	73	102	169	84	77	0	1.334	1.304	1.294	1.525	1.727	1.219	0.953	120	591	5091	4029	0.416	2910	2181	2280	1749	0
4	17	18	"iYNL055C"	"iYNL055C"	18930	17180	140	1308	1161	739	50	65	84	88	82	0	2974	2432	1585	74	110	180	83	80	0	0.434	0.471	0.477	0.547	1.900	0.451	0.932	156	615	4158	3469	-1.205	1258	2900	1111	2358	0
4	18	18	"iYNL052W"	"iYNL052W"	19150	17180	140	692	600	328	50	57	44	90	86	0	2224	1764	1069	74	121	265	80	76	0	0.299	0.325	0.334	0.393	1.909	0.313	0.928	156	572	2792	2240	-1.744	642	2150	550	1690	0
4	19	18	"iYNL036W"	"iYNL036W"	19340	17170	140	1541	1338	842	49	56	31	94	91	0	1748	1545	1033	71	108	235	79	72	0	0.890	0.874	0.874	0.978	1.701	0.824	0.906	156	531	3169	2763	-0.169	1492	1677	1289	1474	0
4	20	18	"iYNL035C"	"iYNL035C"	19500	17170	130	355	337	176	51	59	33	87	81	0	1108	1020	677	72	106	139	79	73	0	0.293	0.302	0.297	0.354	2.022	0.274	0.899	120	516	1340	1234	-1.769	304	1036	286	948	0
4	21	18	"iYNL032W"	"iYNL032W"	19720	17160	130	153	156	67	50	55	27	86	74	0	276	285	154	71	94	117	74	40	0	0.502	0.495	0.473	0.494	1.737	0.373	0.719	120	688	308	320	-0.993	103	205	106	214	0
4	1	19	"iYNL016W"	"iYNL016W"	15750	17450	140	510	440	237	50	66	214	69	53	0	2687	2206	1387	73	85	104	91	87	0	0.176	0.183	0.183	0.216	1.986	0.170	0.915	156	669	3074	2523	-2.507	460	2614	390	2133	0
4	2	19	"iYNL011C"	"iYNL011C"	15950	17450	150	1282	1026	573	52	62	50	92	84	0	2193	1713	1060	78	106	120	82	78	0	0.582	0.596	0.575	0.665	1.901	0.561	0.937	156	514	3345	2609	-0.782	1230	2115	974	1635	0
4	3	19	"iYNL007C"	"iYNL007C"	16140	17440	140	711	649	346	51	60	50	93	89	0	2298	1969	1089	75	119	222	90	82	0	0.297	0.316	0.312	0.357	1.981	0.300	0.896	156	512	2883	2492	-1.752	660	2223	598	1894	0
4	4	19	"iYNR007C"	"iYNR007C"	16320	17440	130	476	460	232	51	57	29	93	88	0	3002	2678	1737	75	147	329	82	77	0	0.145	0.157	0.156	0.201	1.870	0.139	0.922	120	536	3352	3012	-2.784	425	2927	409	2603	0
4	5	19	"iYNR011C"	"iYNR011C"	16540	17430	140	289	275	130	51	58	31	88	81	0	2110	1762	1034	75	134	306	82	76	0	0.117	0.133	0.134	0.148	1.688	0.124	0.902	156	562	2273	1911	-3.096	238	2035	224	1687	0
4	6	19	"iYNR015W"	"iYNR015W"	16740	17430	140	629	572	331	50	56	30	86	83	0	1646	1531	1028	72	97	127	78	75	0	0.368	0.358	0.361	0.428	1.921	0.332	0.928	156	534	2153	1981	-1.443	579	1574	522	1459	0
4	7	19	"iYOR055W"	"iYOR055W"	16940	17430	130	602	507	274	51	61	37	85	82	0	1767	1477	917	72	117	158	81	77	0	0.325	0.325	0.322	0.350	1.776	0.299	0.930	120	541	2246	1861	-1.621	551	1695	456	1405	0
4	8	19	"iYOR058C-1"	"iYOR058C-1"	17140	17420	140	449	368	199	51	58	31	86	82	0	2487	2053	1311	73	109	161	83	77	0	0.165	0.160	0.159	0.183	1.671	0.151	0.930	156	605	2812	2297	-2.601	398	2414	317	1980	0
4	9	19	"iYOR060C"	"iYOR060C"	17350	17420	140	652	567	298	50	55	21	96	90	0	3702	3022	1809	75	102	159	87	82	0	0.166	0.175	0.172	0.207	1.837	0.164	0.918	156	598	4229	3464	-2.591	602	3627	517	2947	0
4	10	19	"iYOR073W"	"iYOR073W"	17550	17410	140	756	671	384	51	76	142	80	73	0	1529	1318	821	77	148	339	76	68	0	0.486	0.500	0.492	0.551	1.759	0.474	0.929	156	557	2157	1861	-1.042	705	1452	620	1241	0
4	11	19	"iYOR077W"	"iYOR077W"	17750	17410	140	212	189	89	50	62	65	70	59	0	1603	1272	778	76	109	156	83	75	0	0.106	0.116	0.117	0.136	1.893	0.111	0.902	156	491	1689	1335	-3.237	162	1527	139	1196	0
4	12	19	"iYOR081C"	"iYOR081C"	17930	17400	140	234	225	117	50	56	28	84	76	0	1122	920	624	75	111	191	76	65	0	0.176	0.207	0.205	0.246	2.355	0.176	0.837	156	546	1231	1020	-2.508	184	1047	175	845	0
4	13	19	"iYOR098C"	"iYOR098C"	18140	17400	130	462	401	217	51	57	40	81	76	0	2844	2310	1411	74	109	164	83	78	0	0.148	0.157	0.157	0.183	1.734	0.150	0.933	120	578	3181	2586	-2.753	411	2770	350	2236	0
4	14	19	"iYOR103C"	"iYOR103C"	18350	17390	140	818	705	440	52	58	41	94	87	0	3608	3144	2018	76	138	337	88	80	0	0.217	0.213	0.212	0.213	1.502	0.206	0.938	156	510	4298	3721	-2.205	766	3532	653	3068	0
4	15	19	"iYOR108W"	"iYOR108W"	18520	17390	140	534	472	267	52	58	32	89	80	0	3091	2608	1730	76	135	324	77	75	0	0.160	0.166	0.169	0.203	1.865	0.152	0.915	156	540	3497	2952	-2.645	482	3015	420	2532	0
4	16	19	"iYOR125C"	"iYOR125C"	18720	17390	130	159	153	66	51	60	88	62	9	0	892	733	450	74	111	181	73	67	0	0.132	0.155	0.156	0.176	2.083	0.128	0.758	120	627	926	761	-2.921	108	818	102	659	0
4	17	19	"iYOR129C"	"iYOR129C"	18950	17380	140	464	380	234	50	53	19	88	83	0	2268	1932	1416	74	90	111	82	77	0	0.189	0.178	0.171	0.209	2.010	0.168	0.938	156	667	2608	2188	-2.406	414	2194	330	1858	0
4	18	19	"iYOR133W"	"iYOR133W"	19130	17380	130	320	292	158	50	53	20	85	80	0	3206	2687	1727	74	95	135	84	80	0	0.086	0.093	0.090	0.104	1.825	0.085	0.901	120	542	3402	2855	-3.536	270	3132	242	2613	0
4	19	19	"iYPL241C"	"iYPL241C"	19340	17370	140	337	316	182	52	177	1680	0	0	0	1404	1466	1080	75	154	670	64	49	0	0.214	0.190	0.186	0.246	2.110	0.167	0.843	156	599	1614	1655	-2.221	285	1329	264	1391	0
4	20	19	"iYPL236C"	"iYPL236C"	19550	17370	150	337	299	154	52	64	59	79	72	0	3917	3169	2147	75	121	195	83	78	0	0.074	0.080	0.081	0.102	1.919	0.074	0.924	156	588	4127	3341	-3.753	285	3842	247	3094	0
4	21	19	"iYPL232W"	"iYPL232W"	19740	17360	140	741	676	391	50	54	25	96	92	0	5260	4094	2802	72	89	99	89	86	0	0.133	0.156	0.158	0.208	2.248	0.143	0.925	156	742	5879	4648	-2.908	691	5188	626	4022	0
4	1	20	"iYPL216W"	"iYPL216W"	15750	17640	130	501	429	241	51	67	210	72	52	0	2643	2265	1538	71	86	109	84	80	0	0.175	0.172	0.171	0.214	2.038	0.155	0.645	120	696	3022	2572	-2.515	450	2572	378	2194	0
4	2	20	"iYPL212C"	"iYPL212C"	15950	17640	140	347	298	161	50	53	17	89	82	0	1458	1179	785	74	85	74	77	75	0	0.215	0.224	0.212	0.257	2.266	0.209	0.900	156	682	1681	1353	-2.220	297	1384	248	1105	0
4	3	20	"iYPL208W"	"iYPL208W"	16140	17640	150	374	310	171	49	52	17	90	85	0	3544	2837	1966	74	94	113	84	82	0	0.094	0.094	0.093	0.117	2.200	0.086	0.896	156	745	3795	3024	-3.416	325	3470	261	2763	0
4	4	20	"iYPL191C"	"iYPL191C"	16350	17640	140	319	301	167	49	52	21	86	82	0	1046	951	725	73	108	217	77	69	0	0.277	0.287	0.293	0.312	2.084	0.222	0.700	156	780	1243	1130	-1.849	270	973	252	878	0
4	5	20	"iYPL187W"	"iYPL187W"	16560	17630	140	1269	1061	698	49	51	17	92	87	0	3544	2781	1983	72	79	86	80	77	0	0.351	0.374	0.371	0.450	2.071	0.356	0.926	156	664	4692	3721	-1.509	1220	3472	1012	2709	0
4	6	20	"iYPL183C"	"iYPL183C"	16740	17630	160	760	714	616	49	53	27	87	83	0	3550	3505	2714	72	95	274	77	75	0	0.204	0.194	0.183	0.226	2.146	0.176	0.687	208	845	4189	4098	-2.290	711	3478	665	3433	0
4	7	20	"iYPL170W"	"iYPL170W"	16950	17620	140	1040	972	714	50	57	36	91	85	0	3205	3105	2367	72	113	305	82	75	0	0.316	0.304	0.302	0.343	1.989	0.290	0.904	156	704	4123	3955	-1.662	990	3133	922	3033	0
4	8	20	"iYPL165C"	"iYPL165C"	17150	17630	150	517	477	273	50	55	26	91	89	0	1582	1395	929	72	122	662	68	56	0	0.309	0.323	0.314	0.357	1.931	0.296	0.904	156	833	1977	1750	-1.693	467	1510	427	1323	0
4	9	20	"iYPL161C"	"iYPL161C"	17350	17620	130	278	264	151	51	54	24	85	78	0	2781	2379	1716	74	102	238	77	72	0	0.084	0.092	0.095	0.120	2.406	0.080	0.790	120	641	2934	2518	-3.576	227	2707	213	2305	0
4	10	20	"iYPR149W"	"iYPR149W"	17550	17600	150	724	635	402	50	53	20	92	87	0	2740	2358	1697	74	88	87	83	80	0	0.253	0.256	0.271	0.307	1.834	0.240	0.911	156	749	3340	2869	-1.984	674	2666	585	2284	0
4	11	20	"iYPR154W"	"iYPR154W"	17750	17600	140	1370	1122	746	49	53	21	91	87	0	2538	2130	1561	73	84	65	82	76	0	0.536	0.522	0.519	0.659	2.249	0.493	0.938	156	652	3786	3130	-0.900	1321	2465	1073	2057	0
4	12	20	"iYPR158W"	"iYPR158W"	17940	17610	150	322	302	147	50	63	127	75	55	0	2788	2330	1485	73	116	330	78	76	0	0.100	0.112	0.116	0.146	2.192	0.104	0.445	156	812	2987	2509	-3.319	272	2715	252	2257	0
4	13	20	"iYPRCtau3"	"iYPRCtau3"	18160	17590	140	1899	1709	1305	50	66	138	80	74	0	5186	4777	3926	72	119	341	76	73	0	0.362	0.353	0.360	0.463	2.188	0.340	0.922	156	723	6963	6364	-1.468	1849	5114	1659	4705	0
4	14	20	"iYPR173C"	"iYPR173C"	18340	17590	140	563	463	274	50	54	35	86	82	0	2468	2065	1383	73	93	130	82	79	0	0.214	0.207	0.208	0.231	1.789	0.196	0.919	156	669	2908	2405	-2.223	513	2395	413	1992	0
4	15	20	"iYPR179C"	"iYPR179C"	18530	17590	130	391	350	212	51	57	33	80	75	0	1739	1406	991	76	122	191	74	68	0	0.204	0.225	0.227	0.267	2.371	0.201	0.895	120	652	2003	1629	-2.290	340	1663	299	1330	0
4	16	20	"iYPR195C-0"	"iYPR195C-0"	18740	17590	130	119	114	48	50	56	31	70	55	0	276	241	145	74	111	193	50	4	0	0.342	0.383	0.352	0.330	1.993	0.210	0.690	120	713	271	231	-1.550	69	202	64	167	0
4	17	20	"iYPRWtau4"	"iYPRWtau4"	18940	17580	130	73	76	22	49	50	11	72	55	0	195	175	92	71	75	84	63	22	0	0.194	0.260	0.242	0.253	2.450	0.171	0.385	120	693	148	131	-2.369	24	124	27	104	0
4	18	20	"iYPR200C"	"iYPR200C"	19150	17580	130	152	154	85	51	165	1550	0	0	0	386	347	235	73	166	1079	0	0	0	0.323	0.376	0.368	0.358	1.842	3.689	0.792	120	711	414	377	-1.632	101	313	103	274	0
4	19	20	"YDRCTy1-2A"	"YDRCTy1-2A"	19360	17570	140	14403	14864	11923	54	201	1572	77	72	0	13054	15349	13154	77	213	1156	78	73	0	1.106	0.970	1.015	1.201	1.937	0.947	0.908	156	773	27326	30082	0.145	14349	12977	14810	15272	0
4	20	20	"YDRWdelta12"	"YDRWdelta12"	19570	17560	140	5607	7540	6935	52	102	557	95	85	0	8789	14374	12363	77	134	503	98	94	0	0.638	0.524	0.502	0.552	1.680	0.495	0.832	156	675	14267	21785	-0.649	5555	8712	7488	14297	0
4	21	20	"YERWdelta9"	"YERWdelta9"	19740	17570	130	740	687	501	51	60	67	85	75	0	2429	2035	1455	74	122	347	72	70	0	0.293	0.324	0.305	0.354	1.737	0.302	0.873	120	702	3044	2597	-1.773	689	2355	636	1961	0
5	1	1	"YBR061C"	"YBR061C"	2240	18690	140	787	1380	1338	45	61	85	86	78	0	2328	3534	3542	72	111	264	80	73	0	0.329	0.386	0.363	0.416	3.006	0.346	0.804	156	834	2998	4797	-1.604	742	2256	1335	3462	0
5	2	1	"MRS5"	"YBR091C"	2440	18690	130	307	516	496	44	76	256	50	34	0	776	1646	1880	72	146	451	55	45	0	0.374	0.300	0.289	0.373	3.622	0.351	0.379	120	692	967	2046	-1.421	263	704	472	1574	0
5	3	1	"TFC1"	"YBR123C"	2650	18690	130	551	1419	1836	45	77	264	62	48	0	968	3218	4488	72	155	461	60	50	0	0.565	0.437	0.407	0.537	3.639	0.365	0.567	120	647	1402	4520	-0.824	506	896	1374	3146	0
5	4	1	"YBR063C"	"YBR063C"	2820	18690	120	524	1177	1227	44	87	199	65	52	0	751	2764	3196	72	174	513	55	47	0	0.707	0.421	0.407	0.541	3.522	0.357	0.758	120	604	1159	3825	-0.500	480	679	1133	2692	0
5	5	1	"PHO5"	"YBR093C"	3020	18680	100	245	480	633	46	86	199	50	28	0	466	1036	1648	72	161	479	43	21	0	0.505	0.450	0.429	0.579	3.691	0.332	0.689	80	482	593	1398	-0.985	199	394	434	964	0
5	6	1	"PTC4"	"YBR125C"	3220	18670	130	560	1500	1864	46	68	119	69	57	0	915	3540	4598	71	124	283	67	60	0	0.609	0.419	0.352	0.460	4.402	0.364	0.725	120	730	1358	4923	-0.715	514	844	1454	3469	0
5	7	1	"ECM2"	"YBR065C"	3410	18670	110	961	1660	1875	47	81	146	67	62	0	1245	4116	4913	74	163	340	60	52	0	0.781	0.399	0.388	0.495	4.396	0.343	0.701	80	556	2085	5655	-0.357	914	1171	1613	4042	0
5	8	1	"YBR095C"	"YBR095C"	3640	18660	130	335	1578	2167	45	64	85	70	58	0	601	2002	3127	74	126	251	60	52	0	0.550	0.795	0.699	0.757	4.834	0.668	0.684	120	767	817	3461	-0.862	290	527	1533	1928	0
5	9	1	"VMA2"	"YBR127C"	3830	18660	120	259	759	955	47	65	79	63	54	0	493	2657	3783	73	125	239	53	49	0	0.505	0.276	0.292	0.397	4.206	0.228	0.756	120	624	632	3296	-0.986	212	420	712	2584	0
5	10	1	"TIP1"	"YBR067C"	4050	18660	120	263	762	887	45	67	168	61	44	0	642	2194	2846	66	127	412	53	42	0	0.378	0.337	0.280	0.470	4.458	0.280	0.674	120	619	794	2845	-1.402	218	576	717	2128	0
5	11	1	"VPS15"	"YBR097W"	4210	18650	100	373	812	1180	45	71	191	63	46	0	485	1222	1679	65	118	436	48	32	0	0.781	0.663	0.617	0.607	3.056	0.526	0.460	80	464	748	1924	-0.357	328	420	767	1157	0
5	12	1	"OPY1"	"YBR129C"	4440	18640	130	281	498	458	46	60	69	67	57	0	1112	2569	2779	71	128	360	65	53	0	0.226	0.181	0.180	0.195	2.982	0.158	0.839	120	714	1276	2950	-2.147	235	1041	452	2498	0
5	13	1	"THR4"	"YCR053W"	4620	18630	130	3649	4047	3168	46	66	82	92	90	0	4154	4495	3880	73	138	360	78	67	0	0.883	0.905	0.846	1.113	3.477	0.842	0.830	120	742	7684	8423	-0.180	3603	4081	4001	4422	0
5	14	1	"YCR086W"	"YCR086W"	4860	18640	120	355	701	678	46	85	179	60	44	0	1129	3157	3562	73	180	570	64	47	0	0.293	0.212	0.199	0.257	3.044	0.177	0.748	120	685	1365	3739	-1.773	309	1056	655	3084	0
5	15	1	"YCRX10W"	"YCRX10W"	5060	18630	130	650	2227	2696	46	109	361	60	47	0	321	1094	1366	73	190	615	38	29	0	2.435	2.136	1.996	2.093	3.136	1.960	0.625	120	647	852	3202	1.284	604	248	2181	1021	0
5	16	1	"YCR055C"	"YCR055C"	5230	18630	120	2076	2899	2803	47	232	776	56	51	0	1285	3309	3500	74	286	992	52	44	0	1.675	0.882	0.819	1.302	3.840	0.804	0.825	120	577	3240	6087	0.745	2029	1211	2852	3235	0
5	17	1	"ABP1"	"YCR088W"	5430	18620	120	418	678	666	47	181	661	39	24	0	1108	4024	4513	76	281	935	52	45	0	0.359	0.160	0.161	0.222	3.824	0.202	0.449	120	662	1403	4579	-1.476	371	1032	631	3948	0
5	18	1	"YCRX12W"	"YCRX12W"	5660	18620	120	466	1051	1028	47	73	133	66	52	0	542	1564	1702	74	151	357	57	45	0	0.895	0.674	0.595	0.745	3.047	0.588	0.804	120	650	887	2494	-0.160	419	468	1004	1490	0
5	19	1	"PWP2"	"YCR057C"	5830	18620	110	1421	1612	1245	47	93	173	82	75	0	3008	3388	3039	75	170	370	67	65	0	0.468	0.472	0.452	0.624	2.606	0.407	0.837	80	533	4307	4878	-1.094	1374	2933	1565	3313	0
5	20	1	"YCR090C"	"YCR090C"	6040	18610	110	2887	2342	1668	50	132	311	77	71	0	3069	2902	2475	78	205	441	67	62	0	0.949	0.812	0.741	0.907	3.047	0.707	0.809	80	607	5828	5116	-0.076	2837	2991	2292	2824	0
5	21	1	"YCRX14W"	"YCRX14W"	6260	18610	120	253	688	747	49	106	278	45	35	0	451	1429	1673	75	151	345	50	40	0	0.543	0.472	0.477	0.549	3.366	0.442	0.807	120	721	580	1993	-0.882	204	376	639	1354	0
5	1	2	"YCR059C"	"YCR059C"	2270	18890	130	165	382	399	46	69	105	55	37	0	595	1414	1715	71	132	304	63	44	0	0.227	0.250	0.223	0.268	3.019	0.204	0.744	120	668	643	1679	-2.139	119	524	336	1343	0
5	2	2	"MSH3"	"YCR092C"	2470	18890	130	873	2067	2156	45	66	90	86	80	0	1207	3364	3722	70	121	233	72	67	0	0.728	0.614	0.654	0.777	3.152	0.559	0.793	120	569	1965	5316	-0.458	828	1137	2022	3294	0
5	3	2	"YCRX16C"	"YCRX16C"	2640	18880	130	404	570	534	46	72	95	61	55	0	753	2573	2778	72	134	247	67	55	0	0.526	0.210	0.225	0.267	3.470	0.181	0.766	120	572	1039	3025	-0.928	358	681	524	2501	0
5	4	2	"YDR060W"	"YDR060W"	2840	18880	110	345	471	465	46	62	59	72	65	0	821	1131	1176	73	117	188	61	56	0	0.400	0.402	0.354	0.437	3.542	0.324	0.643	80	514	1047	1483	-1.323	299	748	425	1058	0
5	5	2	"UBC13"	"YDR092W"	3050	18880	120	197	323	309	45	58	58	65	55	0	678	2693	3283	70	149	444	54	49	0	0.250	0.106	0.130	0.186	5.120	0.076	0.583	120	636	760	2901	-2.000	152	608	278	2623	0
5	6	2	"YDR124W"	"YDR124W"	3260	18870	120	802	2112	2483	46	115	277	65	54	0	980	2796	3604	73	257	661	54	44	0	0.834	0.759	0.735	0.819	4.387	0.631	0.584	120	565	1663	4789	-0.263	756	907	2066	2723	0
5	7	2	"LCB2"	"YDR062W"	3450	18860	120	738	1776	1817	47	119	289	58	53	0	1285	3405	3814	76	217	537	55	52	0	0.572	0.519	0.474	0.557	4.547	0.450	0.740	120	631	1900	5058	-0.807	691	1209	1729	3329	0
5	8	2	"YDR094W"	"YDR094W"	3690	18860	110	121	164	122	46	85	167	28	5	0	862	1351	1351	77	189	408	62	47	0	0.096	0.093	0.096	0.139	4.574	0.074	0.673	80	471	860	1392	-3.388	75	785	118	1274	0
5	9	2	"YDR126W"	"YDR126W"	3830	18860	120	573	1060	993	47	67	81	72	65	0	2130	3936	3974	74	144	311	68	60	0	0.256	0.262	0.250	0.326	3.936	0.219	0.722	120	534	2582	4875	-1.967	526	2056	1013	3862	0
5	10	2	"RPS13"	"YDR064W"	4040	18850	110	3700	3316	2207	50	183	644	76	71	0	4397	4085	3014	77	259	752	76	67	0	0.845	0.815	0.752	0.883	3.943	0.757	0.735	80	560	7970	7274	-0.243	3650	4320	3266	4008	0
5	11	2	"GIS1"	"YDR096W"	4250	18850	110	4298	3746	2450	48	196	651	80	73	0	7736	6700	4694	79	248	725	77	73	0	0.555	0.559	0.561	0.666	3.596	0.519	0.805	80	579	11907	10319	-0.849	4250	7657	3698	6621	0
5	12	2	"YDR128W"	"YDR128W"	4460	18840	120	2598	4753	4271	48	117	265	86	80	0	3023	4921	4662	79	180	400	75	70	0	0.866	0.972	0.894	1.260	3.582	0.930	0.735	120	583	5494	9547	-0.207	2550	2944	4705	4842	0
5	13	2	"YDR066C"	"YDR066C"	4630	18840	110	4340	4073	2774	51	268	794	77	70	0	3674	3634	2866	78	290	746	70	61	0	1.193	1.131	1.077	1.431	3.324	1.072	0.716	80	532	7885	7578	0.254	4289	3596	4022	3556	0
5	14	2	"GRX3"	"YDR098C"	4880	18840	110	982	1283	1138	49	265	758	51	41	0	1900	3003	2932	76	400	1073	55	50	0	0.512	0.422	0.430	0.496	4.098	0.353	0.739	80	537	2757	4161	-0.967	933	1824	1234	2927	0
5	15	2	"YDR130C"	"YDR130C"	5060	18830	120	943	1316	1191	49	204	527	55	46	0	1921	3760	3815	80	470	1365	55	43	0	0.486	0.344	0.330	0.409	3.790	0.295	0.759	120	570	2735	4947	-1.042	894	1841	1267	3680	0
5	16	2	"SSN2"	"YDR443C"	5260	18820	100	501	506	316	50	140	374	62	20	0	1299	1375	1062	80	380	1296	47	11	0	0.370	0.352	0.340	0.388	4.120	0.210	0.583	80	474	1670	1751	-1.434	451	1219	456	1295	0
5	17	2	"YDR475C"	"YDR475C"	5450	18820	110	758	717	540	50	60	40	82	75	0	2341	2512	2084	80	148	582	65	62	0	0.313	0.274	0.243	0.291	4.191	0.188	0.573	80	543	2969	3099	-1.675	708	2261	667	2432	0
5	18	2	"GIN4"	"YDR507C"	5650	18820	100	253	253	148	48	61	42	81	71	0	475	503	372	78	107	153	73	56	0	0.516	0.482	0.479	0.505	3.928	0.363	0.617	80	478	602	630	-0.954	205	397	205	425	0
5	19	2	"YDR445C"	"YDR445C"	5840	18810	100	412	401	256	49	57	28	85	80	0	1451	1274	961	75	83	44	85	80	0	0.264	0.294	0.269	0.303	2.958	0.248	0.734	80	484	1739	1551	-1.922	363	1376	352	1199	0
5	20	2	"SNF1"	"YDR477W"	6040	18810	110	670	661	459	50	57	29	90	83	0	1701	1779	1323	77	89	60	85	81	0	0.382	0.359	0.307	0.334	3.426	0.297	0.677	80	554	2244	2313	-1.389	620	1624	611	1702	0
5	21	2	"YDR509W"	"YDR509W"	6250	18810	120	100	133	95	49	59	62	43	30	0	175	238	211	76	90	78	55	42	0	0.515	0.519	0.425	0.431	2.760	0.375	0.495	120	675	150	246	-0.957	51	99	84	162	0
5	1	3	"RPS17B"	"YDR447C"	2290	19090	130	325	1004	1524	45	63	92	75	60	0	758	1692	2151	72	112	208	68	58	0	0.408	0.592	0.445	0.515	3.258	0.570	0.575	120	680	966	2579	-1.293	280	686	959	1620	0
5	2	3	"YDR479C"	"YDR479C"	2480	19090	130	544	1146	1116	46	78	112	77	61	0	2064	3784	4039	74	145	267	75	70	0	0.250	0.296	0.267	0.340	4.219	0.243	0.691	120	596	2488	4810	-1.999	498	1990	1100	3710	0
5	3	3	"YDR511W"	"YDR511W"	2680	19080	120	544	843	787	47	87	121	65	58	0	1618	2466	2472	75	163	292	70	66	0	0.322	0.333	0.274	0.331	3.553	0.272	0.655	120	551	2040	3187	-1.634	497	1543	796	2391	0
5	4	3	"YDR449C"	"YDR449C"	2870	19080	130	679	957	839	46	78	118	72	63	0	1892	2567	2402	74	146	285	74	68	0	0.348	0.365	0.345	0.323	2.664	0.324	0.780	120	660	2451	3404	-1.522	633	1818	911	2493	0
5	5	3	"PHO8"	"YDR481C"	3080	19070	110	620	961	881	46	72	100	76	66	0	1522	2165	2105	77	148	279	73	65	0	0.397	0.438	0.427	0.471	3.857	0.358	0.616	80	499	2019	3003	-1.332	574	1445	915	2088	0
5	6	3	"TTR1"	"YDR513W"	3270	19070	120	421	654	579	46	89	176	60	51	0	1457	2688	2775	76	227	742	60	47	0	0.272	0.233	0.240	0.274	3.131	0.197	0.800	120	578	1756	3220	-1.881	375	1381	608	2612	0
5	7	3	"SPB4"	"YFL002C"	3470	19070	130	3094	5983	5905	48	192	672	71	58	0	1323	3201	3407	76	264	766	58	46	0	2.443	1.899	1.761	2.114	3.126	1.942	0.648	120	667	4293	9060	1.288	3046	1247	5935	3125	0
5	8	3	"HAC1"	"YFL031W"	3680	19060	120	704	776	640	49	202	711	46	24	0	1060	2189	2152	79	225	519	60	49	0	0.668	0.345	0.339	0.443	3.119	0.418	0.402	120	587	1636	2837	-0.583	655	981	727	2110	0
5	9	3	"YFL061W"	"YFL061W"	3880	19060	130	1020	1475	1236	49	114	243	77	65	0	1797	3171	3172	77	249	641	67	54	0	0.565	0.461	0.432	0.590	3.815	0.383	0.790	120	654	2691	4520	-0.825	971	1720	1426	3094	0
5	10	3	"YFL004W"	"YFL004W"	4090	19070	130	3843	6559	6126	49	158	410	92	82	0	1722	2794	2719	77	216	578	71	57	0	2.306	2.396	2.216	2.296	2.509	2.563	0.670	120	685	5439	9227	1.206	3794	1645	6510	2717	0
5	11	3	"RIM15"	"YFL033C"	4270	19050	110	1544	1695	1165	48	139	409	77	68	0	3291	3919	3196	77	138	235	81	78	0	0.465	0.429	0.434	0.639	4.168	0.382	0.626	80	515	4710	5489	-1.103	1496	3214	1647	3842	0
5	12	3	"YFL063W"	"YFL063W"	4470	19050	120	8044	13884	13706	49	923	5326	55	40	0	6320	12317	13040	79	727	3869	60	42	0	1.281	1.130	1.274	1.828	4.202	1.146	0.815	120	597	14236	26073	0.357	7995	6241	13835	12238	0
5	13	3	"YFL006W"	"YFL006W"	4660	19050	120	1412	2148	1979	51	1109	5424	2	0	0	1977	3265	3363	78	963	4071	34	13	0	0.717	0.658	0.696	0.883	3.231	1.257	0.813	120	583	3260	5284	-0.481	1361	1899	2097	3187	0
5	14	3	"YFL035C"	"YFL035C"	4860	19040	110	3720	3899	2399	51	362	1035	82	75	0	5069	4850	3735	78	499	1464	68	57	0	0.735	0.806	0.773	1.033	2.963	0.674	0.763	80	540	8660	8620	-0.444	3669	4991	3848	4772	0
5	15	3	"YFL065C"	"YFL065C"	5070	19030	120	2548	5093	4901	52	475	1410	59	47	0	3900	7128	7651	82	692	2176	55	45	0	0.654	0.715	0.820	1.207	3.968	0.645	0.837	120	610	6314	12087	-0.613	2496	3818	5041	7046	0
5	16	3	"SMC1"	"YFL008W"	5270	19030	100	1837	1745	1198	49	426	1463	58	22	0	4592	4752	4045	77	643	2329	57	48	0	0.396	0.363	0.342	0.458	2.975	0.391	0.716	80	481	6303	6371	-1.336	1788	4515	1696	4675	0
5	17	3	"YFL035C-B"	"YFL035C-B"	5460	19030	120	374	850	928	49	86	137	66	54	0	910	1992	2414	76	179	391	56	50	0	0.390	0.418	0.347	0.450	3.272	0.362	0.794	120	608	1159	2717	-1.360	325	834	801	1916	0
5	18	3	"YFL067W"	"YFL067W"	5680	19020	130	4129	8015	8104	49	120	264	88	80	0	2959	8675	9646	79	208	457	72	67	0	1.417	0.927	0.972	1.261	3.897	0.862	0.812	120	705	6960	16562	0.503	4080	2880	7966	8596	0
5	19	3	"RTG2"	"YGL252C"	5890	19010	120	1595	3105	3116	50	143	405	75	64	0	1122	4148	4556	77	192	517	71	50	0	1.478	0.750	0.772	0.936	3.285	0.686	0.790	120	601	2590	7126	0.564	1545	1045	3055	4071	0
5	20	3	"YGR021W"	"YGR021W"	6070	19010	120	1092	1524	1375	50	114	345	65	55	0	1685	3312	3454	77	180	487	65	55	0	0.648	0.456	0.452	0.675	3.481	0.424	0.799	120	539	2650	4709	-0.626	1042	1608	1474	3235	0
5	21	3	"YGR053C"	"YGR053C"	6260	19010	110	979	960	601	49	139	326	77	61	0	3527	3245	2438	78	343	1052	66	61	0	0.270	0.288	0.286	0.384	3.175	0.246	0.756	80	538	4379	4078	-1.891	930	3449	911	3167	0
5	1	4	"FZF1"	"YGL254W"	2290	19290	130	1553	2151	1670	45	97	273	86	78	0	4120	4408	3677	72	182	600	75	70	0	0.373	0.486	0.445	0.603	3.946	0.431	0.781	120	693	5556	6442	-1.425	1508	4048	2106	4336	0
5	2	4	"MTL1"	"YGR023W"	2490	19290	130	4818	6104	4883	47	252	940	80	71	0	6599	7924	6800	78	357	1043	77	70	0	0.732	0.772	0.768	0.938	2.579	0.727	0.772	120	636	11292	13903	-0.451	4771	6521	6057	7846	0
5	3	4	"MUP1"	"YGR055W"	2690	19280	130	898	1068	843	47	226	914	47	22	0	3631	4793	4207	78	316	921	73	64	0	0.240	0.217	0.215	0.238	2.880	0.253	0.357	120	631	4404	5736	-2.062	851	3553	1021	4715	0
5	4	4	"ADH4"	"YGL256W"	2900	19280	130	1711	2084	1767	47	111	235	80	72	0	1973	3579	3515	77	215	491	71	60	0	0.878	0.582	0.536	0.738	4.235	0.492	0.744	120	617	3560	5539	-0.188	1664	1896	2037	3502	0
5	5	4	"YGR025W"	"YGR025W"	3090	19270	120	360	469	370	47	95	210	60	41	0	1113	1783	1695	77	169	395	60	55	0	0.302	0.247	0.237	0.290	2.892	0.234	0.624	120	530	1349	2128	-1.727	313	1036	422	1706	0
5	6	4	"LST7"	"YGR057C"	3260	19280	130	3100	3214	2713	49	73	73	87	81	0	1460	3081	3066	77	129	208	76	61	0	2.206	1.054	0.957	1.317	3.763	0.953	0.767	120	614	4434	6169	1.141	3051	1383	3165	3004	0
5	7	4	"YGL258W"	"YGL258W"	3480	19270	110	2405	2322	1513	50	134	335	83	75	0	5617	5500	4405	78	221	557	80	68	0	0.425	0.419	0.398	0.576	3.722	0.338	0.689	80	557	7894	7694	-1.234	2355	5539	2272	5422	0
5	8	4	"RPS25A"	"YGR027C"	3700	19260	120	691	1281	1562	49	142	363	59	48	0	556	1576	1899	79	247	596	47	34	0	1.346	0.823	0.749	0.945	3.457	0.736	0.567	120	594	1119	2729	0.429	642	477	1232	1497	0
5	9	4	"SPR3"	"YGR059W"	3870	19270	120	819	1672	2002	48	111	301	61	55	0	728	2174	2669	77	154	401	59	48	0	1.184	0.774	0.633	0.864	4.215	0.661	0.470	120	566	1422	3721	0.244	771	651	1624	2097	0
5	10	4	"PPA1"	"YHR026W"	4100	19260	110	1234	1932	1758	50	116	304	71	65	0	1999	4007	4131	79	168	434	75	71	0	0.617	0.479	0.451	0.494	3.042	0.393	0.737	80	522	3104	5810	-0.697	1184	1920	1882	3928	0
5	11	4	"YHR056C"	"YHR056C"	4280	19250	110	1522	1595	1216	49	91	184	88	82	0	3038	3177	2655	75	145	323	75	71	0	0.497	0.498	0.473	0.606	3.691	0.422	0.671	80	522	4436	4648	-1.008	1473	2963	1546	3102	0
5	12	4	"YHR087W"	"YHR087W"	4470	19250	110	1590	1832	1306	49	119	328	83	71	0	2530	2586	2172	75	159	472	66	58	0	0.628	0.710	0.714	0.978	3.531	0.608	0.719	80	518	3996	4294	-0.672	1541	2455	1783	2511	0
5	13	4	"DAP2"	"YHR028C"	4660	19240	120	735	1424	1437	49	327	1701	35	15	0	1652	2742	2938	79	338	1290	52	40	0	0.436	0.516	0.503	0.544	3.024	0.472	0.764	120	593	2259	4038	-1.197	686	1573	1375	2663	0
5	14	4	"MED6"	"YHR058C"	4880	19240	120	1009	2116	2324	50	147	390	59	51	0	851	2611	3076	79	193	473	58	47	0	1.242	0.816	0.782	0.967	2.977	0.732	0.671	120	626	1731	4598	0.313	959	772	2066	2532	0
5	15	4	"GAR1"	"YHR089C"	5080	19230	120	381	974	1129	50	194	746	36	26	0	511	1987	2368	77	234	946	44	36	0	0.763	0.484	0.471	0.547	3.745	0.439	0.622	120	580	765	2834	-0.391	331	434	924	1910	0
5	16	4	"SLT2"	"YHR030C"	5280	19230	110	414	1140	1392	49	116	342	51	40	0	305	1982	2672	70	181	658	45	38	0	1.553	0.571	0.567	0.695	3.517	0.451	0.582	80	513	600	3003	0.635	365	235	1091	1912	0
5	17	4	"VMA22"	"YHR060W"	5460	19220	120	157	233	266	50	110	321	20	3	0	833	2115	2257	75	240	777	49	41	0	0.141	0.090	0.082	0.133	4.254	0.138	0.410	120	588	865	2223	-2.825	107	758	183	2040	0
5	18	4	"MSR1"	"YHR091C"	5670	19220	110	2214	2090	1463	49	166	483	78	62	0	2111	2498	2084	82	319	867	61	53	0	1.067	0.845	0.787	1.008	3.134	0.677	0.670	80	561	4194	4457	0.094	2165	2029	2041	2416	0
5	19	4	"YHR032W"	"YHR032W"	5900	19220	110	1401	1564	1213	50	192	518	66	53	0	1583	1936	1695	76	286	801	52	48	0	0.896	0.814	0.788	0.950	3.038	0.710	0.787	80	520	2858	3374	-0.158	1351	1507	1514	1860	0
5	20	4	"RPP1"	"YHR062C"	6080	19210	150	98	204	259	49	115	319	15	7	0	135	323	537	77	170	423	16	7	0	0.845	0.630	0.611	0.618	3.371	0.648	0.731	156	760	107	401	-0.243	49	58	155	246	-50
5	21	4	"AHT1"	"YHR093W"	6300	19210	120	647	1673	1639	49	116	339	65	48	0	872	2526	2779	76	199	616	55	46	0	0.751	0.663	0.620	0.741	3.194	0.584	0.825	120	637	1394	4074	-0.413	598	796	1624	2450	0
5	1	5	"PAN1"	"YIR006C"	2300	19500	140	452	1071	1348	45	93	328	59	38	0	1057	2605	3433	72	159	576	58	45	0	0.413	0.405	0.379	0.531	5.078	0.342	0.576	156	801	1392	3559	-1.275	407	985	1026	2533	0
5	2	5	"GTT1"	"YIR038C"	2490	19490	110	1638	1557	1152	47	163	461	66	62	0	1827	2673	2466	76	305	899	58	48	0	0.909	0.581	0.532	0.691	3.694	0.440	0.593	80	521	3342	4107	-0.138	1591	1751	1510	2597	0
5	3	5	"RNR2"	"YJL026W"	2700	19480	120	402	750	719	47	158	364	49	36	0	594	2197	2483	79	301	774	46	40	0	0.689	0.332	0.313	0.389	3.710	0.297	0.738	120	619	870	2821	-0.537	355	515	703	2118	0
5	4	5	"PRI1"	"YIR008C"	2910	19480	120	1006	2287	2282	47	128	332	70	60	0	1169	2728	3009	77	203	556	56	49	0	0.878	0.845	0.745	0.995	4.273	0.748	0.657	120	542	2051	4891	-0.187	959	1092	2240	2651	0
5	5	5	"YIR040C"	"YIR040C"	3090	19480	130	1999	3094	3002	49	234	768	61	55	0	2022	5585	6363	76	316	1057	62	48	0	1.002	0.553	0.546	0.714	3.850	0.457	0.661	120	594	3896	8554	0.003	1950	1946	3045	5509	0
5	6	5	"YJL028W"	"YJL028W"	3290	19470	120	110	298	344	51	219	747	13	0	0	329	1382	1863	79	385	1163	31	23	0	0.236	0.190	0.213	0.264	4.421	0.412	0.485	120	561	309	1550	-2.083	59	250	247	1303	0
5	7	5	"YIR010W"	"YIR010W"	3500	19470	120	735	1782	1938	48	80	124	83	74	0	1131	2984	3427	75	215	631	55	47	0	0.651	0.596	0.616	0.840	3.562	0.516	0.729	120	511	1743	4643	-0.620	687	1056	1734	2909	0
5	8	5	"YIR042C"	"YIR042C"	3640	19480	120	140	224	216	49	181	897	0	0	0	248	470	511	77	316	1515	5	0	0	0.532	0.445	0.522	0.496	3.015	0.299	0.592	120	515	262	568	-0.910	91	171	175	393	0
5	9	5	"MAD2"	"YJL030W"	3900	19460	120	519	1165	1199	50	166	732	44	33	0	887	2828	3214	80	313	1369	45	35	0	0.581	0.406	0.389	0.456	3.021	0.334	0.690	120	597	1276	3863	-0.783	469	807	1115	2748	0
5	10	5	"SQT1"	"YIR012W"	4080	19460	120	1283	3073	3217	48	142	449	71	56	0	1035	3219	3624	79	223	682	56	47	0	1.292	0.963	0.921	1.170	3.302	0.879	0.753	120	552	2191	6165	0.369	1235	956	3025	3140	0
5	11	5	"YIR044C"	"YIR044C"	4280	19450	120	303	820	863	50	164	466	42	34	0	574	1601	1789	79	277	812	45	35	0	0.511	0.506	0.478	0.544	3.476	0.508	0.624	120	613	748	2292	-0.968	253	495	770	1522	0
5	12	5	"YJL032W"	"YJL032W"	4490	19450	110	1417	1309	1022	48	157	365	70	57	0	908	1312	1224	77	248	693	52	43	0	1.647	1.021	0.929	1.122	4.202	0.646	0.524	80	513	2200	2496	0.720	1369	831	1261	1235	0
5	13	5	"CAF17"	"YJR122W"	4680	19450	120	220	458	465	48	114	268	43	37	0	241	747	833	78	159	319	44	38	0	1.055	0.613	0.514	0.538	3.510	0.693	0.654	120	630	335	1079	0.078	172	163	410	669	0
5	14	5	"YJR154W"	"YJR154W"	4890	19440	110	433	509	407	48	103	188	60	50	0	813	1058	992	79	184	383	57	47	0	0.525	0.471	0.440	0.482	3.022	0.415	0.753	80	548	1119	1440	-0.931	385	734	461	979	0
5	15	5	"YKL023W"	"YKL023W"	5100	19430	120	264	624	655	48	119	272	45	41	0	315	754	882	78	185	428	39	32	0	0.911	0.852	0.772	0.731	2.893	0.686	0.781	120	598	453	1252	-0.134	216	237	576	676	0
5	16	5	"YJR124C"	"YJR124C"	5280	19430	110	3168	3400	2756	51	189	470	78	70	0	2015	2786	2545	78	214	474	70	60	0	1.609	1.237	1.183	1.755	3.383	1.157	0.711	80	521	5054	6057	0.686	3117	1937	3349	2708	0
5	17	5	"THI11"	"YJR156C"	5500	19430	130	1178	2589	2772	50	197	584	56	49	0	1199	3691	4068	79	253	758	55	46	0	1.007	0.703	0.669	0.778	3.727	0.657	0.747	120	688	2248	6151	0.010	1128	1120	2539	3612	0
5	18	5	"PAN3"	"YKL025C"	5690	19420	120	643	1850	2457	49	260	915	39	28	0	352	2199	2913	79	278	893	39	34	0	2.176	0.850	0.951	0.974	4.366	0.890	0.637	120	615	867	3921	1.122	594	273	1801	2120	0
5	19	5	"YJR126C"	"YJR126C"	5900	19410	110	713	944	824	49	212	838	46	30	0	1232	2217	2239	80	217	616	57	47	0	0.576	0.419	0.370	0.500	3.934	0.527	0.450	80	532	1816	3032	-0.795	664	1152	895	2137	0
5	20	5	"HXT16"	"YJR158W"	6090	19410	110	3372	3511	2993	49	149	440	76	68	0	7170	6856	6074	77	276	957	66	62	0	0.468	0.511	0.523	0.730	6.126	0.445	0.675	80	529	10416	10241	-1.094	3323	7093	3462	6779	0
5	21	5	"YKL027W"	"YKL027W"	6300	19400	120	264	421	415	51	157	510	34	5	0	280	753	893	77	283	1045	32	7	0	1.049	0.547	0.581	0.543	4.028	0.456	0.807	120	662	416	1046	0.069	213	203	370	676	0
5	1	6	"YJR128W"	"YJR128W"	2330	19700	130	327	492	450	44	51	43	75	70	0	1003	1506	1539	71	87	155	65	62	0	0.304	0.312	0.291	0.392	3.607	0.257	0.694	120	608	1215	1883	-1.720	283	932	448	1435	0
5	2	6	"YJR160C"	"YJR160C"	2450	19710	120	197	523	789	46	78	114	55	40	0	488	1254	1898	74	178	493	46	30	0	0.365	0.404	0.394	0.424	2.648	0.377	0.770	120	560	565	1657	-1.455	151	414	477	1180	0
5	3	6	"MAE1"	"YKL029C"	2720	19690	120	478	753	703	48	71	79	70	65	0	1920	3200	3273	76	157	400	68	55	0	0.233	0.226	0.219	0.232	2.925	0.195	0.776	120	641	2274	3829	-2.100	430	1844	705	3124	0
5	4	6	"SOF1"	"YLL011W"	2920	19680	130	1494	4835	6384	48	140	408	64	55	0	694	2911	3937	77	180	425	55	45	0	2.344	1.689	1.258	1.684	4.434	1.830	0.631	120	612	2063	7621	1.229	1446	617	4787	2834	0
5	5	6	"FPS1"	"YLL043W"	3120	19680	130	1218	2797	2872	50	194	531	60	50	0	1614	4867	5441	78	202	472	65	53	0	0.760	0.574	0.542	0.761	4.495	0.511	0.753	120	602	2704	7536	-0.395	1168	1536	2747	4789	0
5	6	6	"YLR008C"	"YLR008C"	3300	19670	120	631	1673	1964	51	146	366	51	46	0	567	1800	2237	79	185	374	50	45	0	1.189	0.942	0.690	0.897	3.839	0.873	0.640	120	569	1068	3343	0.249	580	488	1622	1721	0
5	7	6	"YLL013C"	"YLL013C"	3520	19670	120	1658	3143	3076	52	723	2193	45	30	0	1930	4967	5638	82	1274	3948	38	28	0	0.869	0.633	0.655	0.914	3.913	0.535	0.751	120	476	3454	7976	-0.202	1606	1848	3091	4885	0
5	8	6	"RPL8B"	"YLL045C"	3700	19660	150	1045	2049	2551	53	767	2310	28	13	0	3072	5417	5032	84	1378	4120	46	28	0	0.332	0.374	0.298	0.304	2.141	0.497	0.876	156	708	3980	7329	-1.591	992	2988	1996	5333	-50
5	9	6	"YLR010C"	"YLR010C"	3920	19670	120	222	557	595	49	191	893	26	0	0	392	1216	1481	78	355	1609	30	18	0	0.551	0.446	0.409	0.457	3.752	0.372	0.731	120	581	487	1646	-0.860	173	314	508	1138	0
5	10	6	"BPT1"	"YLL015W"	4110	19660	130	256	483	507	47	90	159	52	43	0	281	899	1098	75	156	336	45	39	0	1.015	0.529	0.532	0.565	3.822	0.415	0.680	120	609	415	1260	0.021	209	206	436	824	0
5	11	6	"YLL047W"	"YLL047W"	4310	19650	120	264	465	384	49	78	100	63	52	0	1182	2192	2086	79	168	323	63	53	0	0.195	0.197	0.192	0.251	4.426	0.167	0.750	120	582	1318	2529	-2.359	215	1103	416	2113	0
5	12	6	"YLR012C"	"YLR012C"	4510	19640	120	947	1185	1051	50	150	357	60	53	0	785	1725	1648	82	261	588	50	45	0	1.276	0.691	0.664	0.787	3.070	0.611	0.750	120	614	1600	2778	0.352	897	703	1135	1643	0
5	13	6	"YLL017W"	"YLL017W"	4710	19650	110	700	635	381	51	157	390	65	45	0	3239	2843	2118	83	288	695	68	62	0	0.206	0.212	0.187	0.254	2.539	0.218	0.550	80	472	3805	3344	-2.282	649	3156	584	2760	0
5	14	6	"YLL049W"	"YLL049W"	4890	19650	120	1682	2033	1779	48	172	563	63	54	0	1871	2428	2181	81	276	799	59	50	0	0.913	0.846	0.809	0.813	2.893	0.754	0.707	120	628	3424	4332	-0.132	1634	1790	1985	2347	0
5	15	6	"PPR1"	"YLR014C"	5120	19640	130	2673	3328	3086	48	201	600	63	56	0	1649	3303	3375	79	255	743	54	51	0	1.672	1.017	1.005	1.456	3.880	0.935	0.818	120	650	4195	6504	0.742	2625	1570	3280	3224	0
5	16	6	"YLR327C"	"YLR327C"	5300	19630	120	346	469	399	48	102	264	50	40	0	649	1251	1227	79	144	265	57	51	0	0.523	0.359	0.334	0.377	3.276	0.451	0.528	120	574	868	1593	-0.936	298	570	421	1172	0
5	17	6	"ADE13"	"YLR359W"	5490	19630	110	600	590	384	48	71	78	80	76	0	1722	1763	2631	80	152	256	75	65	0	0.336	0.322	0.365	0.470	3.434	0.111	0.275	80	525	2194	2225	-1.573	552	1642	542	1683	0
5	18	6	"YLR391W"	"YLR391W"	5700	19620	110	545	464	271	49	98	183	72	60	0	1249	1017	739	80	198	430	61	56	0	0.424	0.443	0.406	0.431	3.086	0.366	0.711	80	535	1665	1352	-1.237	496	1169	415	937	0
5	19	6	"REC102"	"YLR329W"	5900	19610	120	152	210	154	49	97	192	41	7	0	767	1296	1277	80	210	492	52	44	0	0.150	0.132	0.124	0.171	4.107	0.156	0.508	120	622	790	1377	-2.738	103	687	161	1216	0
5	20	6	"YLR361C"	"YLR361C"	6090	19610	100	415	442	283	49	66	59	80	75	0	871	871	628	78	155	385	65	52	0	0.462	0.496	0.484	0.501	2.464	0.312	0.592	80	492	1159	1186	-1.115	366	793	393	793	0
5	21	6	"ATP10"	"YLR393W"	6300	19610	100	614	619	396	52	70	63	83	80	0	1846	1594	1216	81	141	240	77	66	0	0.318	0.375	0.373	0.434	4.191	0.304	0.716	80	516	2327	2080	-1.651	562	1765	567	1513	0
5	1	7	"YLR331C"	"YLR331C"	2320	19910	120	690	1429	1391	46	99	257	68	55	0	1704	3206	3359	73	199	611	66	57	0	0.395	0.441	0.393	0.502	2.502	0.384	0.759	120	625	2275	4516	-1.341	644	1631	1383	3133	0
5	2	7	"NMD4"	"YLR363C"	2540	19890	120	608	1005	1221	48	131	295	60	49	0	855	1927	1972	79	304	760	50	42	0	0.722	0.518	0.422	0.528	4.690	0.386	0.345	120	588	1336	2805	-0.471	560	776	957	1848	0
5	3	7	"COX8"	"YLR395C"	2740	19890	130	981	1765	1732	48	115	254	64	58	0	994	2127	2208	72	203	495	59	48	0	1.012	0.836	0.773	0.784	3.195	0.767	0.785	120	583	1855	3772	0.017	933	922	1717	2055	0
5	4	7	"RPS25B"	"YLR333C"	2930	19880	120	1134	1127	917	47	115	255	68	57	0	1604	2034	1832	74	149	292	64	61	0	0.710	0.551	0.482	0.546	4.038	0.479	0.680	120	482	2617	3040	-0.493	1087	1530	1080	1960	0
5	5	7	"YLR365W"	"YLR365W"	3090	19890	120	484	486	373	47	92	173	63	56	0	1469	2094	1956	76	228	700	60	49	0	0.314	0.218	0.207	0.280	3.434	0.179	0.586	120	531	1830	2457	-1.672	437	1393	439	2018	0
5	6	7	"AFG2"	"YLR397C"	3300	19880	120	1664	2158	1952	51	550	1715	48	38	0	2531	4776	4793	83	1089	3014	48	40	0	0.659	0.449	0.423	0.582	5.274	0.426	0.725	120	599	4061	6800	-0.602	1613	2448	2107	4693	0
5	7	7	"YMR097C"	"YMR097C"	3510	19860	150	573	1542	1766	63	1434	2945	26	1	0	1310	2714	3047	100	2499	5169	25	1	0	0.421	0.566	0.633	0.610	3.237	0.545	0.865	156	784	1720	4093	-1.246	510	1210	1479	2614	-50
5	8	7	"ECM16"	"YMR128W"	3720	19860	110	813	849	588	52	1005	2616	0	0	0	2536	2612	2012	83	1806	4697	16	0	0	0.310	0.315	0.249	0.333	4.703	0.517	0.887	80	508	3214	3326	-1.689	761	2453	797	2529	0
5	9	7	"YMR158W"	"YMR158W"	3900	19860	100	1130	929	555	46	68	104	83	77	0	3591	2973	1972	75	154	383	77	76	0	0.308	0.305	0.295	0.326	3.862	0.268	0.800	80	469	4600	3781	-1.698	1084	3516	883	2898	0
5	10	7	"YMR099C"	"YMR099C"	4110	19850	110	784	703	434	48	79	122	78	71	0	3330	2957	2100	77	186	448	76	71	0	0.226	0.227	0.202	0.247	3.698	0.192	0.742	80	529	3989	3535	-2.144	736	3253	655	2880	0
5	11	7	"YMR130W"	"YMR130W"	4300	19850	110	1204	1182	811	48	111	312	78	66	0	1447	1627	1385	77	171	410	73	61	0	0.844	0.732	0.727	0.741	2.828	0.617	0.731	80	553	2526	2684	-0.245	1156	1370	1134	1550	0
5	12	7	"APG16"	"YMR159C"	4510	19850	110	464	458	291	52	132	328	57	30	0	2801	2543	1790	83	260	724	73	62	0	0.152	0.165	0.174	0.177	3.176	0.174	0.400	80	550	3130	2866	-2.722	412	2718	406	2460	0
5	13	7	"SRT1"	"YMR101C"	4710	19840	120	886	1243	1102	51	130	293	63	54	0	844	1620	1612	85	265	700	50	44	0	1.100	0.777	0.768	0.944	4.709	0.578	0.597	120	604	1594	2727	0.138	835	759	1192	1535	0
5	14	7	"YMR132C"	"YMR132C"	4910	19840	100	950	896	560	50	135	331	73	65	0	2771	2180	1586	83	206	502	71	63	0	0.335	0.403	0.396	0.416	2.285	0.355	0.719	80	474	3588	2943	-1.579	900	2688	846	2097	0
5	15	7	"HLJ1"	"YMR161W"	5110	19830	110	174	229	209	48	88	164	36	17	0	329	446	477	78	158	390	30	12	0	0.502	0.492	0.462	0.502	2.424	0.376	0.703	80	551	377	549	-0.994	126	251	181	368	0
5	16	7	"YMR103C"	"YMR103C"	5320	19830	110	209	212	123	46	70	93	60	45	0	840	811	641	79	133	233	63	55	0	0.214	0.227	0.208	0.230	3.388	0.218	0.571	80	553	924	898	-2.223	163	761	166	732	0
5	17	7	"YMR134W"	"YMR134W"	5510	19820	110	1934	1631	1060	47	95	219	80	73	0	4191	3361	2532	80	176	468	75	66	0	0.459	0.483	0.429	0.525	3.962	0.352	0.599	80	506	5998	4865	-1.123	1887	4111	1584	3281	0
5	18	7	"YMR163C"	"YMR163C"	5690	19820	130	368	472	412	48	84	186	55	47	0	1002	1875	1820	79	154	425	59	52	0	0.347	0.236	0.230	0.297	3.664	0.245	0.592	120	701	1243	2220	-1.528	320	923	424	1796	0
5	19	7	"YNL144C"	"YNL144C"	5910	19810	110	3195	2476	1781	50	84	142	78	75	0	6918	5387	4076	79	173	386	78	73	0	0.460	0.457	0.422	0.472	3.794	0.402	0.703	80	563	9984	7734	-1.121	3145	6839	2426	5308	0
5	20	7	"YNL176C"	"YNL176C"	6110	19810	110	2879	2311	1369	50	80	129	95	88	0	10496	8885	5660	80	166	316	88	85	0	0.272	0.257	0.264	0.326	3.237	0.228	0.805	80	568	13245	11066	-1.880	2829	10416	2261	8805	0
5	21	7	"YNL208W"	"YNL208W"	6320	19810	120	748	1001	848	50	80	96	75	68	0	1883	1742	1499	83	153	217	65	59	0	0.388	0.573	0.596	0.581	3.185	0.537	0.809	120	643	2498	2610	-1.367	698	1800	951	1659	0
5	1	8	"YNL146W"	"YNL146W"	2340	20090	120	408	462	328	45	72	111	71	65	0	1885	2076	1656	73	168	444	70	63	0	0.200	0.208	0.201	0.224	4.048	0.173	0.662	120	594	2175	2420	-2.320	363	1812	417	2003	0
5	2	8	"RPS3"	"YNL178W"	2540	20090	130	811	1042	801	48	100	159	79	71	0	2399	2807	2253	76	251	566	71	66	0	0.328	0.364	0.347	0.333	3.569	0.306	0.699	120	614	3086	3725	-1.606	763	2323	994	2731	0
5	3	8	"MER1"	"YNL210W"	2740	20080	120	274	440	374	48	96	150	56	47	0	1371	2900	2983	77	227	553	62	52	0	0.175	0.139	0.133	0.172	4.679	0.105	0.559	120	557	1520	3215	-2.517	226	1294	392	2823	0
5	4	8	"ALF1"	"YNL148C"	2940	20080	120	177	265	240	46	77	119	51	36	0	488	1501	1603	76	182	464	49	44	0	0.318	0.154	0.174	0.204	4.760	0.128	0.623	120	585	543	1644	-1.653	131	412	219	1425	0
5	5	8	"RHO5"	"YNL180C"	3140	20080	110	2906	2524	1691	49	90	160	78	78	0	5200	5530	4428	77	189	402	76	73	0	0.558	0.454	0.419	0.580	4.232	0.360	0.658	80	522	7980	7928	-0.842	2857	5123	2475	5453	0
5	6	8	"YNL212W"	"YNL212W"	3340	20070	110	188	323	442	52	563	1770	1	0	0	358	690	970	81	987	2949	5	0	0	0.491	0.445	0.388	0.371	3.672	0.339	0.477	80	525	413	880	-1.026	136	277	271	609	0
5	7	8	"YNL150W"	"YNL150W"	3520	20070	100	824	659	440	56	945	2504	0	0	0	2755	3152	2487	87	1654	4235	41	0	0	0.288	0.197	0.195	0.267	3.839	0.357	0.354	80	482	3436	3668	-1.797	768	2668	603	3065	0
5	8	8	"YNL182C"	"YNL182C"	3760	20070	120	620	924	803	48	79	122	82	66	0	2493	4319	4327	77	277	791	65	56	0	0.237	0.207	0.209	0.294	4.792	0.160	0.665	120	626	2988	5118	-2.079	572	2416	876	4242	0
5	9	8	"PEX17"	"YNL214W"	3950	20060	120	840	1106	1000	47	85	192	63	56	0	1338	3209	3216	78	251	838	56	47	0	0.629	0.338	0.314	0.393	4.987	0.266	0.679	120	578	2053	4190	-0.668	793	1260	1059	3131	0
5	10	8	"MSB4"	"YOL112W"	4150	20050	130	306	522	516	48	102	223	51	41	0	480	1416	1645	79	270	804	44	35	0	0.643	0.355	0.323	0.345	4.632	0.252	0.625	120	632	659	1811	-0.636	258	401	474	1337	0
5	11	8	"NOP8"	"YOL144W"	4320	20050	110	917	895	668	48	95	188	72	62	0	2850	3117	2863	76	229	630	61	57	0	0.313	0.279	0.258	0.388	5.016	0.217	0.649	80	509	3643	3888	-1.675	869	2774	847	3041	0
5	12	8	"TIR2"	"YOR010C"	4530	20040	110	778	811	682	50	106	238	62	58	0	773	1181	1110	80	214	584	55	41	0	1.051	0.691	0.597	0.590	3.980	0.484	0.635	80	561	1421	1862	0.071	728	693	761	1101	0
5	13	8	"YOL114C"	"YOL114C"	4730	20040	120	241	398	363	48	94	214	45	35	0	333	1165	1313	79	162	450	45	40	0	0.760	0.322	0.287	0.362	3.992	0.295	0.699	120	556	447	1436	-0.396	193	254	350	1086	0
5	14	8	"YOL146W"	"YOL146W"	4910	20040	100	1126	1149	845	46	57	46	90	81	0	2189	2216	1848	77	98	114	73	72	0	0.511	0.516	0.446	0.499	3.205	0.435	0.730	80	398	3192	3242	-0.968	1080	2112	1103	2139	0
5	15	8	"YOR012W"	"YOR012W"	5070	20040	120	88	250	310	49	86	178	37	25	0	254	1018	1311	80	177	464	40	30	0	0.224	0.214	0.217	0.321	4.130	0.180	0.530	120	594	213	1139	-2.158	39	174	201	938	0
5	16	8	"MSN1"	"YOL116W"	5320	20030	100	697	713	516	47	105	232	68	58	0	1942	1968	1724	80	239	620	62	55	0	0.349	0.353	0.311	0.406	3.418	0.286	0.708	80	488	2512	2554	-1.518	650	1862	666	1888	0
5	17	8	"SPT20"	"YOL148C"	5510	20020	100	620	610	451	48	105	211	61	53	0	1141	1302	1161	80	215	514	55	52	0	0.539	0.460	0.403	0.498	3.800	0.364	0.703	80	505	1633	1784	-0.891	572	1061	562	1222	0
5	18	8	"RTS1"	"YOR014W"	5720	20020	100	378	391	269	48	91	168	66	50	0	920	997	836	78	166	343	63	55	0	0.392	0.373	0.342	0.413	3.180	0.339	0.734	80	490	1172	1262	-1.351	330	842	343	919	0
5	19	8	"YOL118C"	"YOL118C"	5930	20010	110	246	226	136	49	66	74	67	57	0	1195	1138	893	81	138	201	67	65	0	0.177	0.167	0.143	0.174	3.640	0.150	0.665	80	576	1311	1234	-2.499	197	1114	177	1057	0
5	20	8	"YOL150C"	"YOL150C"	6130	20010	110	244	237	147	49	67	62	67	60	0	414	456	357	81	136	179	58	48	0	0.586	0.501	0.424	0.456	2.699	0.181	0.330	80	528	528	563	-0.772	195	333	188	375	0
5	21	8	"ERP4"	"YOR016C"	6330	20000	120	701	974	903	48	86	147	65	56	0	1174	2358	2461	80	165	376	60	54	0	0.597	0.406	0.383	0.497	3.534	0.348	0.782	120	605	1747	3204	-0.744	653	1094	926	2278	0
5	1	9	"SCD5"	"YOR329C"	2330	20300	140	1983	3823	4647	45	92	328	75	67	0	1731	3510	4254	73	135	398	66	61	0	1.169	1.099	0.892	1.160	3.553	1.097	0.697	156	843	3596	7215	0.225	1938	1658	3778	3437	0
5	2	9	"PRT1"	"YOR361C"	2530	20290	130	918	1663	2002	47	126	397	61	51	0	1646	3138	3551	78	209	600	59	53	0	0.555	0.528	0.431	0.660	4.034	0.498	0.655	120	614	2439	4676	-0.848	871	1568	1616	3060	0
5	3	9	"ERR1"	"YOR393W"	2740	20290	120	1182	2335	3412	47	139	454	60	50	0	1268	4385	5665	78	286	1088	51	43	0	0.954	0.531	0.522	0.677	3.448	0.470	0.550	120	598	2325	6595	-0.068	1135	1190	2288	4307	0
5	4	9	"YOR331C"	"YOR331C"	2930	20280	110	222	516	490	47	156	488	41	26	0	2097	2940	2949	77	407	1264	58	43	0	0.087	0.164	0.149	0.167	3.331	0.213	0.587	80	492	2195	3332	-3.529	175	2020	469	2863	0
5	5	9	"PIP2"	"YOR363C"	3120	20280	120	569	1078	1079	48	87	129	75	62	0	611	2043	2475	77	239	617	48	41	0	0.976	0.524	0.583	0.760	4.330	0.368	0.618	120	561	1055	2996	-0.036	521	534	1030	1966	0
5	6	9	"HAT1"	"YPL001W"	3320	20270	100	2180	2235	1687	48	97	178	85	82	0	1078	1623	1468	75	140	257	66	61	0	2.126	1.413	1.343	1.924	4.064	1.324	0.706	80	514	3135	3735	1.088	2132	1003	2187	1548	0
5	7	9	"YOR333C"	"YOR333C"	3550	20270	120	373	595	505	48	105	232	59	45	0	1074	2322	2289	75	206	595	60	48	0	0.325	0.243	0.228	0.287	3.517	0.211	0.669	120	636	1324	2794	-1.620	325	999	547	2247	0
5	8	9	"YOR365C"	"YOR365C"	3740	20260	130	566	920	842	49	102	213	61	54	0	1122	3130	3389	78	274	696	57	47	0	0.495	0.285	0.265	0.391	4.823	0.243	0.799	120	576	1561	3923	-1.014	517	1044	871	3052	0
5	9	9	"ULA1"	"YPL003W"	3940	20250	110	3959	4078	3335	51	163	444	77	65	0	3743	4018	3252	81	272	776	71	65	0	1.067	1.023	0.922	0.925	2.513	1.005	0.752	80	487	7570	7964	0.094	3908	3662	4027	3937	0
5	10	9	"ALA1"	"YOR335C"	4140	20260	120	1176	1637	1452	50	179	501	67	55	0	2998	4902	4922	80	373	1207	60	52	0	0.386	0.329	0.329	0.444	3.988	0.285	0.748	120	633	4044	6409	-1.374	1126	2918	1587	4822	0
5	11	9	"SCP1"	"YOR367W"	4340	20250	120	423	650	606	49	141	393	49	35	0	1004	2142	2303	79	398	1282	42	36	0	0.404	0.291	0.304	0.370	3.354	0.263	0.794	120	566	1299	2664	-1.306	374	925	601	2063	0
5	12	9	"YPL005W"	"YPL005W"	4530	20250	110	851	972	751	48	97	220	71	66	0	714	729	618	78	210	736	45	13	0	1.263	1.419	1.369	1.310	3.767	0.481	0.385	80	493	1439	1575	0.336	803	636	924	651	0
5	13	9	"VMA13"	"YPR036W"	4730	20230	120	217	451	438	49	81	140	53	45	0	640	2181	2606	79	157	477	51	45	0	0.299	0.191	0.178	0.241	4.198	0.153	0.651	120	591	729	2504	-1.740	168	561	402	2102	0
5	14	9	"HOS1"	"YPR068C"	4950	20240	120	1556	2831	2870	48	77	158	79	71	0	1512	3493	3783	78	162	504	63	53	0	1.052	0.815	0.823	0.962	2.829	0.752	0.820	120	549	2942	6198	0.073	1508	1434	2783	3415	0
5	15	9	"YPR100W"	"YPR100W"	5110	20230	120	204	478	481	48	117	305	43	33	0	503	2182	2615	79	318	969	43	37	0	0.368	0.204	0.224	0.284	3.841	0.236	0.645	120	498	580	2533	-1.443	156	424	430	2103	0
5	16	9	"YPR038W"	"YPR038W"	5330	20220	130	333	637	610	49	127	290	50	40	0	1022	2028	2142	81	347	939	50	40	0	0.302	0.302	0.267	0.298	3.349	0.267	0.778	120	675	1225	2535	-1.728	284	941	588	1947	0
5	17	9	"MED1"	"YPR070W"	5520	20220	110	1303	1169	840	50	95	149	80	73	0	3699	3632	3078	80	218	491	72	67	0	0.346	0.315	0.285	0.346	3.450	0.270	0.791	80	510	4872	4671	-1.530	1253	3619	1119	3552	0
5	18	9	"RPL11A"	"YPR102C"	5730	20210	120	420	870	882	50	98	188	55	50	0	908	1937	2151	80	224	661	51	40	0	0.447	0.442	0.378	0.435	2.875	0.382	0.790	120	641	1198	2677	-1.162	370	828	820	1857	0
5	19	9	"YPR040W"	"YPR040W"	5950	20220	120	644	1089	1055	48	104	249	66	52	0	1367	2932	3370	79	236	746	58	45	0	0.463	0.365	0.378	0.490	3.442	0.294	0.784	120	571	1884	3894	-1.112	596	1288	1041	2853	0
5	20	9	"NOT5"	"YPR072W"	6140	20210	140	415	1188	1372	48	80	165	69	52	0	784	2052	2605	78	171	548	55	37	0	0.520	0.578	0.543	0.679	2.936	0.493	0.830	156	716	1073	3114	-0.944	367	706	1140	1974	0
5	21	9	"FHL1"	"YPR104C"	6340	20200	120	968	1741	1723	48	82	138	76	71	0	1128	2739	2830	80	142	304	64	55	0	0.878	0.637	0.601	0.743	4.265	0.569	0.717	120	594	1968	4352	-0.188	920	1048	1693	2659	0
5	1	10	"YPR042C"	"YPR042C"	2340	20490	90	90	283	534	44	47	15	78	61	0	135	619	1441	72	73	27	61	53	0	0.730	0.437	0.502	0.622	3.569	0.366	0.924	52	393	109	786	-0.454	46	63	239	547	0
5	2	10	"TKL1"	"YPR074C"	2560	20490	130	957	1528	1286	46	63	104	88	80	0	2536	3532	3351	75	105	213	81	73	0	0.370	0.429	0.410	0.518	3.246	0.356	0.727	120	684	3372	4939	-1.434	911	2461	1482	3457	0
5	3	10	"ISR1"	"YPR106W"	2750	20480	110	1287	1165	811	45	82	156	78	72	0	5055	4678	3872	76	157	302	76	72	0	0.249	0.243	0.239	0.342	3.563	0.208	0.782	80	534	6221	5722	-2.003	1242	4979	1120	4602	0
5	4	10	"EMPTY"	"EMPTY"	2980	20480	130	82	134	196	46	67	75	26	11	0	187	320	485	78	158	358	18	7	0	0.330	0.364	0.281	0.281	3.110	0.229	0.315	120	584	145	330	-1.598	36	109	88	242	0
5	5	10	"EMPTY"	"EMPTY"	3130	20470	150	54	91	194	46	72	106	7	4	0	85	155	445	76	173	496	2	1	0	0.889	0.570	0.421	0.435	3.200	0.418	0.887	156	715	17	124	-0.170	8	9	45	79	-50
5	6	10	"EMPTY"	"EMPTY"	3360	20470	110	79	103	74	45	50	20	66	43	0	134	210	247	76	77	30	58	48	0	0.586	0.433	0.399	0.448	3.626	0.247	0.454	80	596	92	192	-0.771	34	58	58	134	0
5	7	10	"EMPTY"	"EMPTY"	3580	20470	110	58	118	165	44	52	43	25	22	0	87	181	260	76	87	112	17	13	0	1.273	0.705	0.455	0.466	3.755	0.562	0.581	80	441	25	179	0.348	14	11	74	105	0
5	8	10	"EMPTY"	"EMPTY"	3730	20460	150	49	76	148	47	86	199	3	2	0	75	133	317	77	205	630	2	1	0	-1.000	0.518	0.353	0.377	3.338	0.439	0.823	156	620	0	85	Error	2	-2	29	56	-50
5	9	10	"EMPTY"	"EMPTY"	3920	20450	150	50	77	139	48	111	353	1	0	0	79	134	269	78	177	574	3	1	0	2.000	0.518	0.459	0.455	3.330	0.454	0.675	156	627	3	85	1.000	2	1	29	56	-50
5	10	10	"EMPTY"	"EMPTY"	4060	20480	120	50	53	19	48	59	57	3	0	0	87	96	67	76	91	107	5	0	0	0.182	0.250	0.567	0.522	4.427	0.135	0.144	120	525	13	25	-2.459	2	11	5	20	0
5	11	10	"EMPTY"	"EMPTY"	4320	20450	150	50	56	29	49	106	329	0	0	0	79	86	53	78	249	1004	0	0	0	1.000	0.875	0.388	0.458	3.113	0.272	0.618	156	732	2	15	0.000	1	1	7	8	-50
5	12	10	"EMPTY"	"EMPTY"	4520	20440	150	52	60	38	48	83	186	0	0	0	80	91	81	80	169	627	0	0	0	100000.000	1.091	0.500	0.526	3.401	0.336	0.261	156	665	4	23	16.610	4	0	12	11	-50
5	13	10	"EMPTY"	"EMPTY"	4720	20440	150	49	59	30	48	70	119	0	0	0	73	82	50	79	127	333	0	0	0	-0.167	3.667	0.500	0.486	3.419	0.311	0.135	156	786	-5	14	Error	1	-6	11	3	-50
5	14	10	"EMPTY"	"EMPTY"	4950	20440	80	101	183	231	47	51	26	65	50	0	122	319	573	78	89	135	32	19	0	1.227	0.564	0.711	0.579	3.195	0.292	0.522	52	305	98	377	0.295	54	44	136	241	0
5	15	10	"EMPTY"	"EMPTY"	5120	20430	150	51	57	36	48	89	243	0	0	0	79	87	67	77	191	665	0	0	0	1.500	0.900	0.466	0.466	4.119	0.466	0.346	156	729	5	19	0.585	3	2	9	10	-50
5	16	10	"iYAL056W"	"iYAL056W"	5350	20430	120	1166	2061	1915	46	109	466	67	53	0	576	1092	1046	76	106	189	66	52	0	2.240	1.983	2.015	2.009	2.670	2.114	0.764	120	535	1620	3031	1.163	1120	500	2015	1016	0
5	17	10	"iYAL051W"	"iYAL051W"	5520	20420	150	78	280	517	49	180	664	5	1	0	96	338	870	80	228	675	5	1	0	1.813	0.895	0.946	0.897	3.526	1.740	0.544	156	747	45	489	0.858	29	16	231	258	-50
5	18	10	"iYAL046C"	"iYAL046C"	5760	20420	120	86	122	92	48	139	593	0	0	0	198	465	476	78	171	626	30	5	0	0.317	0.191	0.202	0.254	3.332	0.905	0.321	120	604	158	461	-1.659	38	120	74	387	0
5	19	10	"iYAL031C"	"iYAL031C"	5940	20410	120	325	537	513	47	99	223	51	42	0	753	1227	1206	78	185	523	54	41	0	0.412	0.426	0.396	0.439	3.517	0.395	0.802	120	552	953	1639	-1.280	278	675	490	1149	0
5	20	10	"iYAL027W"	"iYAL027W"	6140	20410	100	901	1051	861	50	161	382	63	52	0	483	818	741	81	241	624	46	32	0	2.117	1.358	1.276	1.541	2.779	1.145	0.772	80	484	1253	1738	1.082	851	402	1001	737	0
5	21	10	"iYAL023C"	"iYAL023C"	6360	20410	120	249	528	568	49	117	300	42	32	0	291	833	982	77	161	394	42	33	0	0.935	0.634	0.586	0.652	2.990	0.533	0.804	120	618	414	1235	-0.098	200	214	479	756	0
5	1	11	"iYAL007C"	"iYAL007C"	2380	20690	130	1393	2415	2183	45	63	133	92	84	0	1837	2728	2421	75	93	170	86	80	0	0.765	0.893	0.772	0.918	2.761	0.882	0.772	120	753	3110	5023	-0.386	1348	1762	2370	2653	0
5	2	11	"iYAL003W"	"iYAL003W"	2590	20690	120	1037	1376	1209	46	101	278	76	62	0	2004	2941	2857	74	174	527	72	62	0	0.513	0.464	0.418	0.543	3.249	0.413	0.736	120	589	2921	4197	-0.962	991	1930	1330	2867	0
5	3	11	"iYAR002W"	"iYAR002W"	2800	20690	120	748	1366	1342	47	98	280	74	55	0	763	1209	1169	76	173	528	55	38	0	1.020	1.164	1.012	1.165	3.738	1.130	0.691	120	566	1388	2452	0.029	701	687	1319	1133	0
5	4	11	"itL(CAA)A"	"itL(CAA)A"	2980	20680	130	503	943	910	46	71	156	70	58	0	976	2453	2723	75	122	235	74	59	0	0.507	0.377	0.372	0.498	4.084	0.316	0.747	120	551	1358	3275	-0.979	457	901	897	2378	0
5	5	11	"iYAR028W"	"iYAR028W"	3170	20680	120	555	962	860	46	71	134	86	65	0	637	1419	1385	77	133	279	75	50	0	0.909	0.683	0.693	0.774	2.986	0.585	0.713	120	578	1069	2258	-0.138	509	560	916	1342	0
5	6	11	"iYAR035W"	"iYAR035W"	3390	20680	120	421	563	462	46	73	139	69	56	0	673	1484	1534	77	127	275	65	51	0	0.629	0.367	0.349	0.493	3.535	0.302	0.693	120	585	971	1924	-0.668	375	596	517	1407	0
5	7	11	"iYBR162C"	"iYBR162C"	3570	20660	130	189	363	333	45	66	104	53	44	0	447	1152	1230	78	136	300	52	45	0	0.390	0.296	0.296	0.339	3.237	0.245	0.672	120	575	513	1392	-1.358	144	369	318	1074	0
5	8	11	"iYBR165W"	"iYBR165W"	3770	20660	120	106	165	120	46	59	87	45	30	0	199	269	214	77	116	253	34	12	0	0.492	0.620	0.556	0.570	2.738	0.351	0.678	120	560	182	311	-1.024	60	122	119	192	0
5	9	11	"iYBR169C"	"iYBR169C"	3970	20660	120	526	659	519	46	60	92	85	70	0	841	1600	1474	78	107	184	84	71	0	0.629	0.403	0.369	0.467	2.475	0.336	0.706	120	544	1243	2135	-0.669	480	763	613	1522	0
5	10	11	"iYBR187W"	"iYBR187W"	4180	20660	120	514	953	909	48	74	145	77	60	0	621	1148	1247	78	121	230	61	52	0	0.858	0.846	0.865	1.258	3.606	0.736	0.761	120	568	1009	1975	-0.221	466	543	905	1070	0
5	11	11	"iYBR192W"	"iYBR192W"	4360	20640	130	465	885	860	48	78	147	70	58	0	583	1174	1196	79	115	185	66	54	0	0.827	0.764	0.732	0.743	2.813	0.715	0.747	120	588	921	1932	-0.273	417	504	837	1095	0
5	12	11	"iYBR196C"	"iYBR196C"	4570	20650	130	236	457	436	48	72	106	67	47	0	628	1918	2311	81	127	221	66	56	0	0.344	0.223	0.245	0.304	3.688	0.169	0.683	120	624	735	2246	-1.541	188	547	409	1837	0
5	13	11	"iYBRCdelta19"	"iYBRCdelta19"	4770	20640	120	393	727	687	46	66	109	68	60	0	836	1860	1904	77	134	285	67	58	0	0.457	0.382	0.355	0.377	2.872	0.342	0.777	120	585	1106	2464	-1.129	347	759	681	1783	0
5	14	11	"iYBR212W"	"iYBR212W"	4980	20640	120	369	704	669	46	71	121	69	57	0	604	1455	1582	77	137	279	62	49	0	0.613	0.478	0.448	0.554	3.520	0.400	0.734	120	565	850	2036	-0.706	323	527	658	1378	0
5	15	11	"iYBR216C"	"iYBR216C"	5160	20630	130	410	626	579	47	77	118	65	55	0	472	1182	1287	77	135	237	55	46	0	0.919	0.524	0.466	0.558	3.470	0.432	0.724	120	583	758	1684	-0.122	363	395	579	1105	0
5	16	11	"iYBR237W"	"iYBR237W"	5370	20630	120	456	987	955	47	114	372	51	43	0	771	1436	1405	78	135	227	71	59	0	0.590	0.692	0.680	0.633	2.492	0.653	0.775	120	571	1102	2298	-0.761	409	693	940	1358	0
5	17	11	"iYBR241C"	"iYBR241C"	5570	20620	130	422	623	516	46	106	383	50	35	0	797	1076	959	77	125	197	67	55	0	0.522	0.578	0.605	0.663	2.764	0.521	0.807	120	602	1096	1576	-0.937	376	720	577	999	0
5	18	11	"iYBR246W"	"iYBR246W"	5750	20620	110	664	595	387	47	76	104	80	68	0	997	978	758	78	132	203	72	58	0	0.671	0.609	0.561	0.742	3.389	0.497	0.721	80	498	1536	1448	-0.575	617	919	548	900	0
5	19	11	"iYDL140C"	"iYDL140C"	5950	20610	110	250	268	164	49	82	117	63	47	0	1052	970	777	80	168	296	63	56	0	0.207	0.246	0.234	0.258	2.826	0.213	0.633	80	574	1173	1109	-2.274	201	972	219	890	0
5	20	11	"iYDL136W"	"iYDL136W"	6180	20610	110	371	596	543	49	79	112	67	55	0	408	969	984	79	151	274	51	42	0	0.979	0.615	0.490	0.567	3.197	0.536	0.675	80	567	651	1437	-0.031	322	329	547	890	0
5	21	11	"iYDL133W"	"iYDL133W"	6370	20610	120	111	164	140	47	63	72	45	28	0	236	395	397	75	100	131	54	40	0	0.398	0.366	0.240	0.340	3.106	0.291	0.530	120	564	225	437	-1.331	64	161	117	320	0
5	1	12	"iYDL117W"	"iYDL117W"	2400	20890	120	196	314	276	45	65	111	60	38	0	723	1163	1196	74	118	245	70	56	0	0.233	0.247	0.208	0.265	3.551	0.208	0.765	120	667	800	1358	-2.104	151	649	269	1089	0
5	2	12	"iYDL113C"	"iYDL113C"	2600	20890	120	265	451	421	46	67	109	64	50	0	628	1209	1255	74	148	351	57	43	0	0.395	0.357	0.358	0.366	3.575	0.285	0.684	120	531	773	1540	-1.339	219	554	405	1135	0
5	3	12	"iYDL109C"	"iYDL109C"	2780	20880	120	154	250	209	46	69	154	43	30	0	483	1163	1230	75	140	333	51	45	0	0.265	0.188	0.183	0.211	3.399	0.150	0.718	120	527	516	1292	-1.918	108	408	204	1088	0
5	4	12	"iYDL090C"	"iYDL090C"	2980	20880	120	314	606	576	47	70	134	58	50	0	595	1582	1722	76	134	244	65	51	0	0.514	0.371	0.353	0.401	3.827	0.282	0.595	120	603	786	2065	-0.959	267	519	559	1506	0
5	5	12	"iYDL086W"	"iYDL086W"	3190	20880	120	211	464	436	45	69	88	67	48	0	531	1380	1546	77	137	244	67	47	0	0.366	0.322	0.304	0.358	3.873	0.253	0.690	120	525	620	1722	-1.452	166	454	419	1303	0
5	6	12	"iYDL082W"	"iYDL082W"	3370	20880	120	427	699	668	46	78	143	66	53	0	400	729	719	77	124	220	55	44	0	1.180	1.002	0.861	0.966	4.022	0.875	0.603	120	525	704	1305	0.238	381	323	653	652	0
5	7	12	"iYDL065C"	"iYDL065C"	3560	20860	120	578	810	705	47	98	204	63	53	0	973	1137	940	78	150	306	65	57	0	0.593	0.720	0.683	0.634	3.647	0.698	0.742	120	580	1426	1822	-0.753	531	895	763	1059	0
5	8	12	"iYDL060W"	"iYDL060W"	3770	20860	110	363	379	292	46	89	177	58	45	0	1174	1327	1063	77	180	390	70	58	0	0.289	0.266	0.257	0.226	3.647	0.219	0.643	80	525	1414	1583	-1.791	317	1097	333	1250	0
5	9	12	"iYDL056W"	"iYDL056W"	3940	20860	110	663	595	407	47	78	97	73	67	0	435	499	394	80	151	274	53	42	0	1.735	1.308	1.248	1.317	3.657	0.709	0.449	80	493	971	967	0.795	616	355	548	419	0
5	10	12	"iYDRWdelta12"	"iYDRWdelta12"	4140	20850	110	404	372	246	49	77	99	70	60	0	1800	1530	1115	79	159	332	71	65	0	0.206	0.223	0.241	0.256	4.245	0.196	0.673	80	570	2076	1774	-2.277	355	1721	323	1451	0
5	11	12	"iYDR244W"	"iYDR244W"	4370	20850	110	152	157	94	47	69	88	53	28	0	740	811	665	79	177	371	58	48	0	0.159	0.150	0.146	0.168	2.627	0.126	0.651	80	532	766	842	-2.654	105	661	110	732	0
5	12	12	"iYDR248C"	"iYDR248C"	4550	20850	120	210	320	268	47	62	63	70	54	0	640	971	948	78	139	252	57	50	0	0.290	0.306	0.292	0.335	3.457	0.264	0.791	120	600	725	1166	-1.786	163	562	273	893	0
5	13	12	"itG(GCC)D2"	"itG(GCC)D2"	4770	20840	100	124	151	102	47	58	56	55	38	0	390	676	619	78	130	227	53	46	0	0.247	0.174	0.164	0.172	3.228	0.134	0.592	80	469	389	702	-2.019	77	312	104	598	0
5	14	12	"iYDR265W"	"iYDR265W"	4950	20840	120	274	358	298	47	63	63	61	55	0	374	698	655	78	135	213	50	47	0	0.767	0.502	0.450	0.483	3.832	0.393	0.695	120	555	523	931	-0.383	227	296	311	620	0
5	15	12	"iYDR271C"	"iYDR271C"	5150	20830	120	212	260	183	48	78	92	61	46	0	451	578	500	80	150	237	55	45	0	0.442	0.426	0.389	0.484	3.065	0.329	0.696	120	541	535	710	-1.178	164	371	212	498	0
5	16	12	"iYDR286C"	"iYDR286C"	5330	20830	120	385	710	666	49	82	110	66	55	0	878	1651	1731	80	154	288	61	55	0	0.421	0.421	0.410	0.453	2.811	0.364	0.814	120	555	1134	2232	-1.248	336	798	661	1571	0
5	17	12	"iYDR292C"	"iYDR292C"	5540	20820	120	260	314	241	48	77	98	62	51	0	252	408	348	79	139	257	45	32	0	1.225	0.809	0.767	0.782	3.190	0.451	0.499	120	604	385	595	0.293	212	173	266	329	0
5	18	12	"iYDR296W"	"iYDR296W"	5760	20820	120	194	260	197	46	62	61	67	55	0	635	1431	1415	79	103	122	69	61	0	0.266	0.158	0.152	0.217	3.709	0.121	0.660	120	569	704	1566	-1.909	148	556	214	1352	0
5	19	12	"iYDR311W"	"iYDR311W"	5930	20820	120	224	361	328	48	65	70	59	53	0	372	931	1019	80	139	244	51	45	0	0.603	0.368	0.339	0.405	3.566	0.285	0.712	120	563	468	1164	-0.730	176	292	313	851	0
5	20	12	"iYDR315C"	"iYDR315C"	6160	20810	110	345	339	226	49	73	102	73	58	0	1066	1242	983	77	151	256	70	58	0	0.299	0.249	0.217	0.304	3.404	0.169	0.501	80	557	1285	1455	-1.740	296	989	290	1165	0
5	21	12	"iYDR317W"	"iYDR317W"	6360	20810	120	310	454	383	48	64	66	75	57	0	424	924	995	78	127	202	60	47	0	0.757	0.480	0.422	0.605	3.680	0.361	0.700	120	607	608	1252	-0.401	262	346	406	846	0
5	1	13	"itK(CUU)E1"	"itK(CUU)E1"	2390	21100	80	108	261	446	44	46	12	80	67	0	146	423	923	73	82	157	23	15	0	0.877	0.620	0.655	0.759	3.847	0.422	0.608	52	326	137	567	-0.190	64	73	217	350	0
5	2	13	"iYELWdelta6"	"iYELWdelta6"	2570	21090	120	417	676	624	45	56	50	83	74	0	701	1038	1012	77	111	234	65	55	0	0.596	0.657	0.653	0.731	2.618	0.569	0.688	120	584	996	1592	-0.746	372	624	631	961	0
5	3	13	"iYEL007W"	"iYEL007W"	2780	21090	120	1086	1439	1314	45	65	100	82	72	0	1071	1955	2002	77	115	237	65	58	0	1.047	0.742	0.753	0.993	3.469	0.662	0.815	120	594	2035	3272	0.067	1041	994	1394	1878	0
5	4	13	"isnR14"	"isnR14"	2960	21080	90	113	211	254	47	67	109	34	23	0	225	465	617	77	113	202	40	21	0	0.446	0.423	0.440	0.374	3.023	0.351	0.649	52	379	214	552	-1.165	66	148	164	388	0
5	5	13	"iYER010C-1"	"iYER010C-1"	3180	21070	120	523	1095	1118	47	74	156	66	55	0	824	2151	2425	77	127	293	64	54	0	0.637	0.505	0.452	0.527	3.966	0.390	0.578	120	573	1223	3122	-0.650	476	747	1048	2074	0
5	6	13	"iYER012W"	"iYER012W"	3340	21070	100	192	229	154	47	81	177	47	16	0	1032	1050	828	78	162	370	63	53	0	0.152	0.187	0.194	0.183	2.330	0.202	0.487	80	441	1099	1154	-2.718	145	954	182	972	0
5	7	13	"iYER027C"	"iYER027C"	3580	21070	120	276	535	473	46	66	131	61	49	0	988	1795	1779	77	121	247	69	56	0	0.252	0.285	0.264	0.336	3.346	0.228	0.695	120	540	1141	2207	-1.986	230	911	489	1718	0
5	8	13	"iYER031C"	"iYER031C"	3700	21070	120	327	441	403	48	90	166	55	45	0	1145	1643	1633	77	209	494	57	51	0	0.261	0.251	0.252	0.306	3.261	0.206	0.708	120	567	1347	1959	-1.937	279	1068	393	1566	0
5	9	13	"iYER035W"	"iYER035W"	3950	21050	120	314	610	572	49	117	242	51	44	0	740	1456	1433	80	262	601	51	44	0	0.402	0.408	0.356	0.363	3.121	0.349	0.652	120	686	925	1937	-1.316	265	660	561	1376	0
5	10	13	"iYERWdelta9"	"iYERWdelta9"	4170	21050	110	216	231	157	48	101	243	35	5	0	476	506	439	78	193	500	37	12	0	0.422	0.428	0.316	0.368	3.142	0.335	0.659	80	576	566	611	-1.244	168	398	183	428	0
5	11	13	"iYER050C"	"iYER050C"	4380	21050	120	81	150	146	47	54	31	50	43	0	137	315	347	78	95	98	45	40	0	0.576	0.435	0.383	0.386	3.646	0.363	0.668	120	621	93	340	-0.795	34	59	103	237	0
5	12	13	"iYER053C-1"	"iYER053C-1"	4560	21040	110	1266	1084	689	48	113	362	72	66	0	3409	3298	2746	78	211	726	68	61	0	0.366	0.322	0.289	0.520	4.819	0.288	0.692	80	478	4549	4256	-1.451	1218	3331	1036	3220	0
5	13	13	"iYFR048W"	"iYFR048W"	4740	21040	110	673	589	391	49	116	336	62	47	0	1386	1359	1004	80	219	675	66	48	0	0.478	0.422	0.394	0.441	3.132	0.421	0.788	80	570	1930	1819	-1.066	624	1306	540	1279	0
5	14	13	"iYFR052W"	"iYFR052W"	4970	21040	120	206	268	195	48	69	72	60	51	0	316	525	442	78	126	177	57	45	0	0.664	0.492	0.430	0.460	3.110	0.386	0.656	120	617	396	667	-0.591	158	238	220	447	0
5	15	13	"iYFR054C-0"	"iYFR054C-0"	5170	21040	120	362	536	464	47	64	84	72	65	0	680	1012	1006	77	111	184	62	57	0	0.522	0.523	0.486	0.579	2.774	0.440	0.820	120	580	918	1424	-0.937	315	603	489	935	0
5	16	13	"iYGL257C"	"iYGL257C"	5370	21030	120	419	773	716	48	84	142	65	54	0	837	1809	1900	78	160	374	58	50	0	0.489	0.419	0.422	0.546	3.279	0.349	0.786	120	566	1130	2456	-1.033	371	759	725	1731	0
5	17	13	"iYGL256W-3"	"iYGL256W-3"	5570	21020	130	183	242	173	48	71	111	53	41	0	641	802	658	78	133	314	59	47	0	0.240	0.268	0.256	0.271	2.501	0.263	0.783	120	639	698	918	-2.060	135	563	194	724	0
5	18	13	"iYGL252C"	"iYGL252C"	5770	21020	110	1640	1459	989	46	72	154	83	78	0	2691	2273	1628	77	111	173	81	73	0	0.610	0.643	0.655	0.786	2.559	0.590	0.806	80	449	4208	3609	-0.714	1594	2614	1413	2196	0
5	19	13	"iYGL233W"	"iYGL233W"	5930	21010	150	150	370	587	49	84	141	48	39	0	229	702	1210	79	152	259	43	39	0	0.673	0.515	0.502	0.489	3.013	0.547	0.856	156	746	251	944	-0.571	101	150	321	623	-50
5	20	13	"iYGL228W"	"iYGL228W"	6160	21010	120	600	708	541	49	96	172	70	63	0	1248	1772	1577	79	198	485	63	54	0	0.471	0.389	0.365	0.474	2.902	0.336	0.837	120	653	1720	2352	-1.085	551	1169	659	1693	0
5	21	13	"itV(AAC)G3-0"	"itV(AAC)G3-0"	6380	21010	120	1037	1157	869	49	161	387	65	54	0	1553	1743	1335	80	293	706	64	50	0	0.671	0.666	0.669	0.745	3.006	0.625	0.822	120	596	2461	2771	-0.576	988	1473	1108	1663	0
5	1	14	"iYGL208W"	"iYGL208W"	2390	21300	120	591	658	478	45	56	69	85	80	0	1781	2736	2461	76	123	336	77	69	0	0.320	0.230	0.215	0.331	4.264	0.179	0.702	120	641	2251	3273	-1.643	546	1705	613	2660	0
5	2	14	"itH(GUG)G1"	"itH(GUG)G1"	2590	21290	120	578	701	533	46	73	113	76	64	0	790	941	770	78	156	380	61	47	0	0.747	0.759	0.742	0.838	3.687	0.558	0.605	120	593	1244	1518	-0.420	532	712	655	863	0
5	3	14	"itK(UUU)G1"	"itK(UUU)G1"	2800	21290	120	782	821	626	47	105	218	69	59	0	2235	2573	2249	78	248	719	63	55	0	0.341	0.310	0.284	0.374	3.851	0.244	0.657	120	560	2892	3269	-1.553	735	2157	774	2495	0
5	4	14	"iYGR091W"	"iYGR091W"	2990	21270	120	108	136	90	47	84	179	21	0	0	382	698	651	77	218	678	40	19	0	0.200	0.143	0.144	0.164	3.281	0.200	0.782	120	600	366	710	-2.322	61	305	89	621	0
5	5	14	"iYGR095C"	"iYGR095C"	3190	21280	120	148	271	224	46	60	104	50	45	0	251	631	624	77	109	156	52	44	0	0.586	0.406	0.367	0.511	3.921	0.297	0.598	120	606	276	779	-0.771	102	174	225	554	0
5	6	14	"iYGR099W"	"iYGR099W"	3400	21280	120	186	272	222	46	52	24	75	66	0	490	1039	1064	77	97	100	69	58	0	0.339	0.235	0.218	0.259	3.378	0.174	0.635	120	568	553	1188	-1.561	140	413	226	962	0
5	7	14	"iYGR111W"	"iYGR111W"	3580	21270	120	183	344	314	46	55	37	70	60	0	439	1270	1406	76	111	150	69	51	0	0.377	0.250	0.239	0.287	3.571	0.193	0.689	120	519	500	1492	-1.406	137	363	298	1194	0
5	8	14	"iYGR117C"	"iYGR117C"	3770	21260	110	837	772	542	48	78	110	77	71	0	1857	1667	1300	81	168	301	70	65	0	0.444	0.456	0.453	0.530	3.988	0.374	0.641	80	517	2565	2310	-1.171	789	1776	724	1586	0
5	9	14	"itN(GUU)G"	"itN(GUU)G"	3970	21250	110	270	267	174	48	79	117	63	48	0	958	1000	772	80	161	304	66	58	0	0.253	0.238	0.220	0.236	2.607	0.215	0.728	80	565	1100	1139	-1.984	222	878	219	920	0
5	10	14	"iYGR133W"	"iYGR133W"	4170	21250	110	483	418	246	48	65	64	80	76	0	1942	1786	1283	80	140	204	78	75	0	0.234	0.217	0.194	0.255	3.951	0.179	0.724	80	556	2297	2076	-2.098	435	1862	370	1706	0
5	11	14	"iYGR138C"	"iYGR138C"	4370	21250	110	178	198	115	50	63	55	71	57	0	368	409	304	82	132	179	58	43	0	0.448	0.453	0.386	0.482	3.647	0.279	0.431	80	545	414	475	-1.160	128	286	148	327	0
5	12	14	"iYGR142W"	"iYGR142W"	4560	21240	110	405	478	329	48	70	88	77	67	0	808	938	709	82	127	187	73	65	0	0.492	0.502	0.429	0.437	3.143	0.431	0.679	80	581	1083	1286	-1.024	357	726	430	856	0
5	13	14	"iYGR154C"	"iYGR154C"	4790	21240	110	745	608	419	49	91	143	72	61	0	3025	3314	2700	83	271	735	68	60	0	0.237	0.173	0.150	0.174	3.336	0.138	0.680	80	538	3638	3790	-2.080	696	2942	559	3231	0
5	14	14	"iYGR158C"	"iYGR158C"	4960	21230	110	419	626	521	51	103	159	67	55	0	888	952	804	81	275	740	52	30	0	0.456	0.660	0.581	0.569	2.850	0.265	0.432	80	538	1175	1446	-1.133	368	807	575	871	0
5	15	14	"iYGRCdelta30"	"iYGRCdelta30"	5210	21240	120	126	207	164	47	84	132	40	29	0	307	511	479	77	138	239	50	35	0	0.343	0.369	0.333	0.364	2.922	0.338	0.755	120	585	309	594	-1.542	79	230	160	434	0
5	16	14	"iYHR094C"	"iYHR094C"	5380	21230	120	465	614	519	48	77	112	70	56	0	544	1028	1012	77	133	220	59	50	0	0.893	0.595	0.574	0.704	3.978	0.503	0.747	120	519	884	1517	-0.163	417	467	566	951	0
5	17	14	"iYHR098C"	"iYHR098C"	5580	21220	120	189	244	195	48	68	94	55	45	0	1037	1374	1304	77	134	220	63	55	0	0.147	0.151	0.149	0.175	3.279	0.133	0.553	120	598	1101	1493	-2.767	141	960	196	1297	0
5	18	14	"iYHR102W"	"iYHR102W"	5780	21220	110	354	352	218	47	63	79	77	67	0	1093	1024	704	77	133	191	73	70	0	0.302	0.322	0.354	0.379	2.579	0.273	0.744	80	554	1323	1252	-1.727	307	1016	305	947	0
5	19	14	"iYHR119W"	"iYHR119W"	5980	21220	110	754	732	492	50	70	63	87	78	0	600	711	591	79	125	150	66	57	0	1.351	1.079	0.940	1.093	3.017	0.890	0.734	80	551	1225	1314	0.434	704	521	682	632	0
5	20	14	"iYHR123W"	"iYHR123W"	6180	21210	110	127	129	61	49	70	94	40	3	0	517	521	353	79	115	216	63	50	0	0.178	0.181	0.178	0.193	2.425	0.176	0.416	80	534	516	522	-2.489	78	438	80	442	0
5	21	14	"iYHR127W"	"iYHR127W"	6360	21200	110	367	427	286	50	60	76	85	70	0	805	818	571	80	103	137	73	68	0	0.437	0.511	0.508	0.489	2.388	0.430	0.639	80	526	1042	1115	-1.193	317	725	377	738	0
5	1	15	"iYHR143W"	"iYHR143W"	2400	21490	130	437	692	608	45	64	94	75	65	0	605	1196	1147	75	116	229	66	51	0	0.740	0.577	0.560	0.606	2.973	0.476	0.677	120	687	922	1768	-0.435	392	530	647	1121	0
5	2	15	"iYHRCdelta11"	"iYHRCdelta11"	2590	21490	110	276	276	167	48	75	101	70	52	0	1135	1209	907	78	170	299	71	58	0	0.216	0.202	0.198	0.237	3.543	0.177	0.578	80	500	1285	1359	-2.213	228	1057	228	1131	0
5	3	15	"iYHR149C"	"iYHR149C"	2790	21490	120	102	156	111	47	62	83	43	30	0	514	1159	1231	78	148	274	64	43	0	0.126	0.101	0.108	0.121	2.986	0.081	0.672	120	583	491	1190	-2.987	55	436	109	1081	0
5	4	15	"iYHR164C"	"iYHR164C"	2990	21480	110	421	413	260	47	57	38	83	81	0	1095	1221	955	77	125	179	76	68	0	0.367	0.320	0.324	0.431	3.194	0.258	0.743	80	560	1392	1510	-1.445	374	1018	366	1144	0
5	5	15	"iYHR168W"	"iYHR168W"	3200	21480	110	208	276	203	46	61	48	73	63	0	872	1174	1040	81	141	200	63	60	0	0.205	0.210	0.221	0.261	3.559	0.171	0.715	80	550	953	1323	-2.288	162	791	230	1093	0
5	6	15	"iYHR173C"	"iYHR173C"	3410	21470	120	223	285	219	47	55	36	75	66	0	420	633	570	79	118	157	62	50	0	0.516	0.430	0.402	0.409	2.617	0.355	0.748	120	581	517	792	-0.954	176	341	238	554	0
5	7	15	"itT(AGU)J"	"itT(AGU)J"	3600	21470	120	252	423	389	46	58	52	78	66	0	537	980	994	77	103	127	69	60	0	0.448	0.417	0.428	0.436	2.935	0.374	0.797	120	530	666	1280	-1.159	206	460	377	903	0
5	8	15	"iYJL197W"	"iYJL197W"	3790	21460	120	485	761	653	47	82	129	74	64	0	446	801	786	78	128	192	65	49	0	1.190	0.988	0.936	1.068	2.775	0.841	0.762	120	603	806	1437	0.251	438	368	714	723	0
5	9	15	"iYJL192C"	"iYJL192C"	3990	21460	110	922	922	634	48	102	181	80	70	0	913	1174	979	79	145	249	67	57	0	1.048	0.798	0.784	1.042	3.263	0.683	0.794	80	549	1708	1969	0.068	874	834	874	1095	0
5	10	15	"iYJL173C"	"iYJL173C"	4200	21450	120	227	306	225	46	78	133	60	40	0	636	848	720	79	139	237	65	51	0	0.325	0.338	0.327	0.388	2.774	0.303	0.710	120	655	738	1029	-1.622	181	557	260	769	0
5	11	15	"iYJL168C"	"iYJL168C"	4390	21450	110	318	339	176	47	65	67	91	77	0	799	798	515	80	129	214	73	63	0	0.377	0.407	0.388	0.524	3.330	0.299	0.640	80	551	990	1010	-1.408	271	719	292	718	0
5	12	15	"iYJL164C"	"iYJL164C"	4580	21440	110	588	590	350	46	74	111	83	77	0	1802	1896	1426	81	162	388	73	66	0	0.315	0.300	0.278	0.350	3.252	0.240	0.705	80	505	2263	2359	-1.667	542	1721	544	1815	0
5	13	15	"isnR128"	"isnR128"	4750	21440	150	102	287	323	49	86	153	39	31	0	122	513	858	82	181	483	30	8	0	1.325	0.552	0.661	0.621	3.752	0.302	0.684	156	794	93	669	0.406	53	40	238	431	-50
5	14	15	"iYJL146W"	"iYJL146W"	4980	21440	100	757	818	523	52	81	103	86	78	0	899	1014	770	83	130	185	73	67	0	0.864	0.823	0.764	1.075	3.367	0.705	0.777	80	514	1521	1697	-0.211	705	816	766	931	0
5	15	15	"iYJL141C"	"iYJL141C"	5190	21440	120	154	206	166	48	78	110	47	32	0	394	721	706	80	155	290	51	41	0	0.338	0.246	0.247	0.303	3.327	0.228	0.757	120	578	420	799	-1.567	106	314	158	641	0
5	16	15	"iYJL125C"	"iYJL125C"	5390	21420	110	160	158	82	47	62	66	68	33	0	379	356	210	77	130	260	53	13	0	0.374	0.398	0.332	0.361	2.358	0.237	0.605	80	535	415	390	-1.418	113	302	111	279	0
5	17	15	"iYJL120W"	"iYJL120W"	5590	21420	110	334	298	154	46	64	65	85	71	0	969	876	561	79	136	226	75	65	0	0.324	0.316	0.292	0.343	2.476	0.272	0.799	80	551	1178	1049	-1.628	288	890	252	797	0
5	18	15	"iYJL115W"	"iYJL115W"	5780	21420	110	599	576	323	48	76	82	90	83	0	1080	913	553	80	154	244	77	65	0	0.551	0.634	0.609	0.674	2.065	0.525	0.768	80	532	1551	1361	-0.860	551	1000	528	833	0
5	19	15	"iYKL211C"	"iYKL211C"	5960	21410	110	467	481	252	50	87	131	83	67	0	2500	2122	1324	83	210	483	77	72	0	0.173	0.211	0.209	0.230	2.088	0.196	0.787	80	546	2834	2470	-2.535	417	2417	431	2039	0
5	20	15	"itT(CGU)K"	"itT(CGU)K"	6200	21410	110	514	655	476	49	87	145	76	60	0	1076	1581	1316	81	216	491	66	50	0	0.467	0.404	0.379	0.413	2.468	0.346	0.806	80	561	1460	2106	-1.097	465	995	606	1500	0
5	21	15	"iYKL205W"	"iYKL205W"	6390	21400	120	438	536	413	49	93	177	66	51	0	586	877	764	79	159	323	55	46	0	0.767	0.610	0.583	0.674	2.762	0.543	0.805	120	611	896	1285	-0.382	389	507	487	798	0
5	1	16	"iYKLCdelta2"	"iYKLCdelta2"	2400	21690	120	201	239	145	45	51	34	84	75	0	410	519	382	75	85	79	75	64	0	0.466	0.437	0.437	0.449	2.216	0.374	0.777	120	647	491	638	-1.103	156	335	194	444	0
5	2	16	"iYKL187C"	"iYKL187C"	2620	21690	120	542	714	549	46	58	59	86	75	0	1065	1600	1384	77	104	146	85	77	0	0.502	0.439	0.412	0.451	3.067	0.369	0.744	120	561	1484	2191	-0.994	496	988	668	1523	0
5	3	16	"iYKL183W"	"iYKL183W"	2800	21680	120	220	247	156	45	61	71	73	55	0	893	1340	1164	77	138	297	70	52	0	0.214	0.160	0.160	0.186	2.900	0.133	0.723	120	539	991	1465	-2.221	175	816	202	1263	0
5	4	16	"iYKL166C-1"	"iYKL166C-1"	2990	21680	110	637	617	354	47	83	132	87	72	0	2792	2375	1683	79	230	556	76	63	0	0.217	0.248	0.236	0.284	2.565	0.215	0.816	80	548	3303	2866	-2.201	590	2713	570	2296	0
5	5	16	"iYKL164C-1"	"iYKL164C-1"	3200	21670	110	287	275	159	46	80	127	67	46	0	1562	1726	1480	80	240	555	61	52	0	0.163	0.139	0.135	0.182	3.780	0.105	0.645	80	563	1723	1875	-2.620	241	1482	229	1646	0
5	6	16	"iYKL162C"	"iYKL162C"	3390	21670	110	472	595	374	48	85	144	83	70	0	2446	2304	1676	81	251	629	71	66	0	0.179	0.246	0.240	0.282	2.512	0.209	0.735	80	551	2789	2770	-2.480	424	2365	547	2223	0
5	7	16	"iYKL148C"	"iYKL148C"	3600	21670	120	243	333	240	47	79	139	61	41	0	809	1211	1062	79	199	561	55	40	0	0.268	0.253	0.234	0.273	2.697	0.204	0.737	120	586	926	1418	-1.897	196	730	286	1132	0
5	8	16	"iYKL143W"	"iYKL143W"	3790	21660	110	333	343	198	47	78	117	70	55	0	1969	2244	1682	78	251	689	68	60	0	0.151	0.137	0.129	0.158	3.508	0.122	0.703	80	466	2177	2462	-2.725	286	1891	296	2166	0
5	9	16	"iYKL139W"	"iYKL139W"	3970	21660	120	1197	1997	1839	47	92	162	86	76	0	841	2038	2069	80	240	657	55	45	0	1.511	0.996	0.973	1.268	3.562	0.832	0.600	120	521	1911	3908	0.596	1150	761	1950	1958	0
5	10	16	"iYLL025W"	"iYLL025W"	4120	21660	110	1525	1456	977	48	126	284	82	68	0	1512	1481	1089	80	150	282	73	67	0	1.031	1.005	0.960	1.062	2.584	0.985	0.788	80	460	2909	2809	0.045	1477	1432	1408	1401	0
5	11	16	"iYLL021W"	"iYLL021W"	4300	21660	100	588	598	429	48	111	254	65	51	0	399	774	688	80	141	255	53	43	0	1.693	0.793	0.699	1.060	4.170	0.660	0.682	80	500	859	1244	0.759	540	319	550	694	0
5	12	16	"iYLL017W"	"iYLL017W"	4500	21650	110	250	225	115	48	70	121	66	32	0	1331	1232	804	81	136	274	76	68	0	0.162	0.154	0.147	0.167	2.514	0.136	0.755	80	585	1452	1328	-2.630	202	1250	177	1151	0
5	13	16	"iYLL001W"	"iYLL001W"	4720	21650	120	1367	3018	2984	46	69	155	90	80	0	444	860	861	79	119	196	67	48	0	3.619	3.805	3.461	4.167	2.499	3.942	0.807	120	573	1686	3753	1.856	1321	365	2972	781	0
5	14	16	"iYLR003C"	"iYLR003C"	4900	21630	120	250	363	293	48	67	117	64	45	0	455	567	497	79	91	65	69	65	0	0.537	0.645	0.638	0.643	3.314	0.592	0.784	120	551	578	803	-0.896	202	376	315	488	0
5	15	16	"iYLR007W"	"iYLR007W"	5100	21630	130	343	426	349	49	78	108	62	55	0	558	784	694	81	126	184	64	55	0	0.616	0.536	0.521	0.521	3.035	0.481	0.756	120	620	771	1080	-0.698	294	477	377	703	0
5	16	16	"iYLR024C"	"iYLR024C"	5300	21620	120	459	535	447	48	73	94	70	62	0	1045	2198	2194	82	159	333	71	60	0	0.427	0.230	0.212	0.267	3.002	0.192	0.765	120	635	1374	2603	-1.228	411	963	487	2116	0
5	17	16	"iYLR028C"	"iYLR028C"	5530	21620	110	201	185	105	46	59	65	66	55	0	659	808	618	81	139	295	70	48	0	0.268	0.191	0.171	0.235	3.504	0.147	0.721	80	573	733	866	-1.899	155	578	139	727	0
5	18	16	"iYLR032W"	"iYLR032W"	5720	21620	120	307	519	478	47	60	60	80	66	0	518	938	942	80	120	187	64	51	0	0.594	0.550	0.534	0.616	3.267	0.470	0.753	120	618	698	1330	-0.752	260	438	472	858	0
5	19	16	"iYLR044C"	"iYLR044C"	5930	21610	120	686	990	847	47	71	152	75	65	0	1379	2296	2121	79	123	311	75	65	0	0.492	0.425	0.411	0.443	2.777	0.365	0.751	120	577	1939	3160	-1.025	639	1300	943	2217	0
5	20	16	"iYLR048W"	"iYLR048W"	6100	21610	120	305	461	384	49	88	188	58	39	0	432	621	561	80	162	386	46	32	0	0.727	0.762	0.756	0.780	2.736	0.608	0.742	120	595	608	953	-0.459	256	352	412	541	0
5	21	16	"iYLR052W"	"iYLR052W"	6310	21600	130	336	489	441	47	82	145	65	50	0	394	636	561	79	134	259	55	38	0	0.917	0.794	0.773	0.806	2.936	0.758	0.737	120	740	604	999	-0.124	289	315	442	557	0
5	1	17	"iYLR364W"	"iYLR364W"	2330	21890	140	226	313	248	45	46	14	88	85	0	788	1515	1562	74	77	57	89	82	0	0.254	0.186	0.176	0.228	2.807	0.145	0.730	156	742	895	1709	-1.980	181	714	268	1441	0
5	2	17	"iYLR369W"	"iYLR369W"	2550	21890	120	251	350	282	46	50	24	88	83	0	925	1505	1409	77	94	129	77	70	0	0.242	0.213	0.219	0.240	2.937	0.177	0.784	120	561	1053	1732	-2.048	205	848	304	1428	0
5	3	17	"iYLR373C"	"iYLR373C"	2710	21880	110	142	141	69	47	57	56	61	42	0	613	786	598	79	123	201	68	56	0	0.178	0.133	0.140	0.175	2.428	0.107	0.700	80	494	629	801	-2.491	95	534	94	707	0
5	4	17	"iYLR389C"	"iYLR389C"	2920	21880	120	417	628	539	47	65	74	81	70	0	1259	2191	2105	80	154	310	69	61	0	0.314	0.275	0.276	0.304	2.947	0.240	0.826	120	656	1549	2692	-1.672	370	1179	581	2111	0
5	5	17	"iYLR394W"	"iYLR394W"	3140	21880	120	1256	1447	1121	47	82	167	85	75	0	1423	1868	1599	78	178	431	70	60	0	0.899	0.782	0.790	0.890	2.593	0.669	0.760	120	620	2554	3190	-0.154	1209	1345	1400	1790	0
5	6	17	"iYLR398C"	"iYLR398C"	3330	21870	110	185	191	118	46	74	163	41	3	0	709	1081	968	78	175	414	61	42	0	0.220	0.145	0.134	0.180	3.152	0.119	0.675	80	523	770	1148	-2.183	139	631	145	1003	0
5	7	17	"iYLR412W-1"	"iYLR412W-1"	3530	21870	120	436	588	471	48	76	110	81	62	0	972	1534	1352	80	191	398	69	50	0	0.435	0.371	0.381	0.427	2.821	0.322	0.808	120	595	1280	1994	-1.201	388	892	540	1454	0
5	8	17	"iYLR417W"	"iYLR417W"	3740	21850	120	208	326	281	47	68	88	60	46	0	617	1164	1171	80	144	265	61	51	0	0.300	0.257	0.239	0.266	2.576	0.221	0.787	120	607	698	1363	-1.738	161	537	279	1084	0
5	9	17	"iYLRCdelta24"	"iYLRCdelta24"	3950	21860	120	750	1056	839	47	82	143	80	72	0	895	1211	985	81	168	386	67	52	0	0.864	0.893	0.861	0.907	2.243	0.842	0.828	120	586	1517	2139	-0.212	703	814	1009	1130	0
5	10	17	"iYLR436C"	"iYLR436C"	4130	21850	110	189	195	102	50	98	199	35	0	0	755	874	641	83	149	254	71	58	0	0.207	0.183	0.157	0.203	2.801	0.192	0.536	80	537	811	936	-2.273	139	672	145	791	0
5	11	17	"iYLR439W"	"iYLR439W"	4360	21860	120	460	539	411	48	65	73	77	70	0	463	587	452	80	122	182	70	50	0	1.076	0.968	0.889	0.965	2.723	0.888	0.760	120	595	795	998	0.105	412	383	491	507	0
5	12	17	"iYLR444C"	"iYLR444C"	4540	21850	120	200	258	187	47	61	69	72	53	0	527	726	593	80	116	160	71	58	0	0.342	0.327	0.296	0.330	2.825	0.235	0.577	120	528	600	857	-1.547	153	447	211	646	0
5	13	17	"iYMR130W"	"iYMR130W"	4720	21850	120	251	389	346	47	68	122	55	45	0	310	611	596	80	103	113	60	50	0	0.887	0.644	0.583	0.621	3.053	0.566	0.772	120	551	434	873	-0.173	204	230	342	531	0
5	14	17	"iYMR134W"	"iYMR134W"	4930	21840	120	304	476	421	49	71	82	72	57	0	584	990	979	80	113	142	63	55	0	0.506	0.469	0.456	0.555	3.483	0.415	0.795	120	612	759	1337	-0.983	255	504	427	910	0
5	15	17	"iYMR138W"	"iYMR138W"	5130	21840	120	532	596	454	48	70	95	79	68	0	1516	1996	1661	81	146	327	75	64	0	0.337	0.286	0.313	0.330	2.312	0.254	0.793	120	609	1919	2463	-1.568	484	1435	548	1915	0
5	16	17	"iYMR155W"	"iYMR155W"	5340	21840	120	210	311	249	48	70	96	65	45	0	361	620	567	80	151	346	45	33	0	0.577	0.487	0.501	0.531	3.275	0.409	0.734	120	583	443	803	-0.795	162	281	263	540	0
5	17	17	"itM(CAU)M"	"itM(CAU)M"	5520	21830	110	152	143	71	47	57	42	70	52	0	254	297	200	79	93	82	63	51	0	0.600	0.440	0.410	0.426	3.176	0.357	0.637	80	530	280	314	-0.737	105	175	96	218	0
5	18	17	"iYMR161W"	"iYMR161W"	5730	21830	120	855	1441	1284	48	102	294	76	60	0	752	1024	879	81	121	215	70	56	0	1.203	1.477	1.435	1.458	2.661	1.491	0.839	120	639	1478	2336	0.266	807	671	1393	943	0
5	19	17	"iYMR176W"	"iYMR176W"	5940	21820	110	732	1275	1192	48	133	356	62	47	0	1006	1677	1565	82	156	332	67	56	0	0.740	0.769	0.674	0.789	3.155	0.701	0.699	80	554	1608	2822	-0.434	684	924	1227	1595	0
5	20	17	"iYMR180C"	"iYMR180C"	6140	21810	110	278	303	195	49	92	190	55	30	0	665	740	540	82	138	268	65	55	0	0.393	0.386	0.367	0.428	3.164	0.339	0.681	80	562	812	912	-1.348	229	583	254	658	0
5	21	17	"iYMR183C"	"iYMR183C"	6370	21820	120	333	491	408	47	62	76	80	66	0	492	765	713	81	102	120	73	59	0	0.696	0.649	0.632	0.739	2.617	0.542	0.761	120	673	697	1128	-0.523	286	411	444	684	0
5	1	18	"iYMR198W"	"iYMR198W"	2390	22100	140	1363	1960	1718	45	52	75	87	85	0	3014	4653	4248	76	89	140	85	82	0	0.449	0.418	0.389	0.465	3.646	0.377	0.791	156	754	4256	6492	-1.156	1318	2938	1915	4577	0
5	2	18	"iYMR202W"	"iYMR202W"	2570	22100	120	435	656	552	46	60	99	83	75	0	796	1182	1078	78	106	232	76	65	0	0.542	0.553	0.516	0.590	2.722	0.478	0.732	120	542	1107	1714	-0.884	389	718	610	1104	0
5	3	18	"iYMR206W"	"iYMR206W"	2780	22100	120	994	1511	1417	46	64	139	87	75	0	1307	2210	2305	77	115	277	70	65	0	0.771	0.687	0.655	0.811	4.407	0.588	0.678	120	611	2178	3598	-0.376	948	1230	1465	2133	0
5	4	18	"iYNL148C"	"iYNL148C"	2980	22090	120	156	189	120	45	60	117	49	28	0	522	959	938	76	118	282	56	45	0	0.249	0.163	0.161	0.227	3.598	0.118	0.713	120	562	557	1027	-2.006	111	446	144	883	0
5	5	18	"iYNL144C-0"	"iYNL144C-0"	3160	22070	120	501	723	658	46	78	179	65	54	0	1332	2133	2119	76	168	431	68	57	0	0.362	0.329	0.286	0.322	3.244	0.275	0.716	120	531	1711	2734	-1.465	455	1256	677	2057	0
5	6	18	"iYNL141W"	"iYNL141W"	3360	22070	120	795	1579	1582	47	91	169	77	66	0	683	1148	1092	77	184	391	61	45	0	1.234	1.430	1.316	1.335	3.149	1.452	0.567	120	567	1354	2603	0.304	748	606	1532	1071	0
5	7	18	"iYNL125C"	"iYNL125C"	3550	22060	120	287	486	456	47	99	186	55	42	0	747	1639	1796	81	185	444	55	44	0	0.360	0.282	0.294	0.332	3.255	0.229	0.608	120	590	906	1997	-1.472	240	666	439	1558	0
5	8	18	"iYNL121C"	"iYNL121C"	3770	22070	120	201	302	251	47	72	113	55	39	0	727	1220	1118	80	169	421	57	44	0	0.238	0.224	0.204	0.218	3.307	0.190	0.734	120	580	801	1395	-2.071	154	647	255	1140	0
5	9	18	"iYNL116W"	"iYNL116W"	3940	22060	110	1276	1497	1138	48	76	101	88	86	0	843	1148	965	79	121	182	76	65	0	1.607	1.355	1.271	1.505	3.364	1.285	0.644	80	498	1992	2518	0.685	1228	764	1449	1069	0
5	10	18	"iYNL097C"	"iYNL097C"	4180	22060	120	417	666	626	48	81	131	70	55	0	990	1452	1420	81	142	281	70	57	0	0.406	0.451	0.420	0.442	3.276	0.398	0.733	120	649	1278	1989	-1.301	369	909	618	1371	0
5	11	18	"iYNL094W"	"iYNL094W"	4370	22050	120	419	624	550	46	84	145	66	54	0	996	1737	1612	80	180	420	67	51	0	0.407	0.349	0.346	0.369	3.371	0.301	0.722	120	541	1289	2235	-1.296	373	916	578	1657	0
5	12	18	"iYNL089C"	"iYNL089C"	4550	22040	110	290	334	236	49	82	110	61	51	0	1285	1540	1132	85	238	500	73	56	0	0.201	0.196	0.192	0.210	3.189	0.186	0.772	80	486	1441	1740	-2.316	241	1200	285	1455	0
5	13	18	"iYNL073W"	"iYNL073W"	4750	22040	110	228	230	142	50	87	112	58	36	0	558	820	732	86	253	497	48	36	0	0.377	0.245	0.210	0.261	3.472	0.183	0.664	80	539	650	914	-1.407	178	472	180	734	0
5	14	18	"iYNL069C"	"iYNL069C"	4960	22040	110	955	1141	859	50	115	231	80	66	0	1445	1638	1218	83	246	491	70	58	0	0.664	0.702	0.739	0.698	2.770	0.633	0.690	80	544	2267	2646	-0.590	905	1362	1091	1555	0
5	15	18	"iYNL065W"	"iYNL065W"	5150	22040	110	1310	1752	1354	50	153	351	80	61	0	883	1211	958	84	224	446	62	46	0	1.577	1.510	1.461	1.819	2.518	1.403	0.738	80	531	2059	2829	0.657	1260	799	1702	1127	0
5	16	18	"itG(GCC)O2"	"itG(GCC)O2"	5360	22030	120	360	578	532	49	115	276	50	40	0	291	642	632	80	144	245	49	41	0	1.474	0.941	0.792	0.900	3.759	0.808	0.663	120	589	522	1091	0.560	311	211	529	562	0
5	17	18	"iYOL019W"	"iYOL019W"	5580	22030	120	331	716	727	48	73	111	72	55	0	488	1083	1144	78	118	196	68	51	0	0.690	0.665	0.661	0.688	3.102	0.583	0.760	120	603	693	1673	-0.535	283	410	668	1005	0
5	18	18	"iYOL015W"	"iYOL015W"	5760	22020	110	1154	1467	1131	49	141	361	76	61	0	1291	1419	1152	80	180	377	65	56	0	0.912	1.059	1.057	1.143	2.962	0.993	0.686	80	502	2316	2757	-0.132	1105	1211	1418	1339	0
5	19	18	"iYOL001W"	"iYOL001W"	5960	22010	110	888	954	714	49	136	308	67	57	0	363	454	362	84	160	313	47	33	0	3.007	2.446	2.278	1.983	3.195	1.979	0.479	80	556	1118	1275	1.588	839	279	905	370	0
5	20	18	"iYOR003W"	"iYOR003W"	6170	22010	120	985	2790	2990	49	126	393	75	56	0	324	748	804	81	110	144	61	43	0	3.852	4.109	3.766	4.274	3.028	4.367	0.729	120	617	1179	3408	1.946	936	243	2741	667	0
5	21	18	"iYOR007C"	"iYOR007C"	6360	22000	120	321	582	526	49	125	399	41	31	0	424	737	686	80	123	191	59	47	0	0.791	0.811	0.792	0.762	3.201	1.130	0.500	120	584	616	1190	-0.339	272	344	533	657	0
5	1	19	"iYOR018W"	"iYOR018W"	2410	22300	130	385	734	720	45	57	91	85	75	0	786	1317	1315	76	95	170	80	70	0	0.479	0.555	0.518	0.581	2.658	0.506	0.778	120	636	1050	1930	-1.062	340	710	689	1241	0
5	2	19	"iYOR021C"	"iYOR021C"	2590	22290	110	812	935	682	47	77	120	87	73	0	806	1177	983	79	128	212	77	58	0	1.052	0.809	0.804	0.958	2.402	0.706	0.806	80	446	1492	1986	0.074	765	727	888	1098	0
5	3	19	"iYOR026W"	"iYOR026W"	2770	22290	120	131	240	212	48	77	137	40	29	0	371	855	911	78	138	261	50	40	0	0.283	0.247	0.255	0.278	2.989	0.223	0.694	120	568	376	969	-1.820	83	293	192	777	0
5	4	19	"iYOR042W"	"iYOR042W"	2980	22280	110	132	242	222	46	61	48	71	47	0	245	598	672	80	131	182	47	38	0	0.521	0.378	0.337	0.417	3.384	0.298	0.718	80	510	251	714	-0.940	86	165	196	518	0
5	5	19	"iYOR045W"	"iYOR045W"	3180	22280	120	206	479	475	46	67	80	75	50	0	333	666	670	76	128	235	55	35	0	0.623	0.734	0.639	0.673	2.980	0.620	0.682	120	579	417	1023	-0.684	160	257	433	590	0
5	6	19	"iYOR049C"	"iYOR049C"	3380	22270	120	313	598	613	48	82	135	61	50	0	702	1401	1454	77	142	284	69	52	0	0.424	0.415	0.393	0.406	3.247	0.358	0.698	120	580	890	1874	-1.238	265	625	550	1324	0
5	7	19	"iYOR356W"	"iYOR356W"	3570	22260	90	205	197	99	49	72	97	63	40	0	394	378	221	81	134	235	65	32	0	0.498	0.498	0.447	0.449	2.053	0.454	0.692	52	389	469	445	-1.005	156	313	148	297	0
5	8	19	"iYOR360C"	"iYOR360C"	3770	22260	120	257	524	510	48	66	93	67	53	0	661	1314	1350	80	122	211	68	55	0	0.360	0.386	0.393	0.425	3.273	0.342	0.723	120	595	790	1710	-1.475	209	581	476	1234	0
[truncated: 2,262,810 more chars]
