# Supplementary material for: Genome-Wide Mapping of the Cohesin Complex in the Yeast Saccharomyces cerevisiae
Source: PLoS Biol. 2004 Jul 27;2(9):e259. doi: 10.1371/journal.pbio.0020259 (PMC490026; doi:10.1371/journal.pbio.0020259)
Supplement: Dataset S37 — Cy3 = genomic DNA; Cy5 = ChIP nocodazole arrest Mcd1-3HA in SK1. (2.6 MB XLS). [file pbio.0020259.sd037.xls]

ATF	1.0
27	43    
"Type=GenePix Results 1.4"
"DateTime=2001/06/15 09:53:10"
"Settings=C:\Documents and Settings\jen\My Documents\cohesins, meiosis\UP4_224.gps"
"GalFile=C:\Documents and Settings\jen\My Documents\applications\UberP4.gal"
"Scanner=GenePix 4000A [46495]"
"Comment=Cy3=total genomic mit Cy5=MycMcd1p mit HongGuo"
"PixelSize=10"
"ImageName=635 nm	532 nm"
"FileName=C:\Documents and Settings\jen\My Documents\cohesins, meiosis\UP4_224_635_nm.tif	C:\Documents and Settings\jen\My Documents\cohesins, meiosis\UP4_224_532_nm.tif"
"PMTVolts=700	700"
"ScanPower=100	100"
"FocusPosition=0"
"NormalizationFactor:RatioOfMedians=1.57875"
"NormalizationFactor:RatioOfMeans=1.56654"
"NormalizationFactor:MedianOfRatios=1.58049"
"NormalizationFactor:MeanOfRatios=1.49773"
"NormalizationFactor:RegressionRatio=1.6286"
"JpegImage=C:\Documents and Settings\jen\My Documents\cohesins, meiosis\UP4_224.jpg"
"RatioFormulation=W1/W2 (635 nm/532 nm)"
"Barcode="
"ImageOrigin=960, 14950"
"JpegOrigin=1290, 15120"
"Creator=GenePix Pro 3.0.6.55"
"Temperature=37.46"
"LaserPower=1.74	2.22"
"LaserOnTime=12074	12076"
"Supplier="
"Block"	"Column"	"Row"	"Name"	"ID"	"X"	"Y"	"Dia."	"F635 Median"	"F635 Mean"	"F635 SD"	"B635 Median"	"B635 Mean"	"B635 SD"	"% > B635+1SD"	"% > B635+2SD"	"F635 % Sat."	"F532 Median"	"F532 Mean"	"F532 SD"	"B532 Median"	"B532 Mean"	"B532 SD"	"% > B532+1SD"	"% > B532+2SD"	"F532 % Sat."	"Ratio of Medians"	"Ratio of Means"	"Median of Ratios"	"Mean of Ratios"	"Ratios SD"	"Rgn Ratio"	"Rgn R�"	"F Pixels"	"B Pixels"	"Sum of Medians"	"Sum of Means"	"Log Ratio"	"F635 Median - B635"	"F532 Median - B532"	"F635 Mean - B635"	"F532 Mean - B532"	"Flags"
1	1	1	"YBL081W"	"YBL081W"	1730	15600	150	2753	2416	1512	65	81	71	98	94	0	6299	5329	3493	78	98	138	96	93	0	0.432	0.448	0.429	0.497	1.739	0.425	0.928	156	923	8909	7602	-1.211	2688	6221	2351	5251	0
1	2	1	"YBL112C"	"YBL112C"	1910	15620	150	6828	6529	4261	76	94	78	100	98	0	9345	9016	5643	97	123	159	99	97	0	0.730	0.724	0.686	0.699	1.692	0.720	0.886	156	711	16000	15372	-0.454	6752	9248	6453	8919	0
1	3	1	"CDS1"	"YBR029C"	2110	15620	150	1063	1094	599	75	88	56	98	96	0	2366	2413	1451	96	110	111	98	94	0	0.435	0.440	0.439	0.466	1.770	0.415	0.904	156	724	3258	3336	-1.200	988	2270	1019	2317	0
1	4	1	"YBL083C"	"YBL083C"	2310	15610	140	648	683	340	70	89	89	92	89	0	1301	1282	639	83	89	65	96	94	0	0.475	0.511	0.495	0.499	1.556	0.497	0.871	156	683	1796	1812	-1.075	578	1218	613	1199	0
1	5	1	"NTH2"	"YBR001C"	2510	15590	150	9059	7609	4885	68	105	284	96	94	0	2035	1772	1016	78	99	202	91	82	0	4.594	4.452	4.364	4.125	1.940	4.758	0.870	156	818	10948	9235	2.200	8991	1957	7541	1694	0
1	6	1	"RPL4A"	"YBR031W"	2700	15600	130	5956	5495	1913	68	107	317	98	94	0	4630	4120	1560	78	106	230	93	90	0	1.293	1.343	1.328	1.465	1.706	1.304	0.934	120	620	10440	9469	0.371	5888	4552	5427	4042	0
1	7	1	"BOI1"	"YBL085W"	2900	15590	150	366	473	381	66	76	46	80	71	0	384	459	363	77	82	67	75	67	0	0.977	1.065	0.969	0.985	2.253	1.055	0.799	156	845	607	789	-0.033	300	307	407	382	0
1	8	1	"COQ1"	"YBR003W"	3100	15590	150	9786	8142	4483	66	90	130	95	94	0	7292	6007	3073	77	96	183	92	89	0	1.347	1.362	1.321	1.393	2.140	1.419	0.912	156	882	16935	14006	0.430	9720	7215	8076	5930	0
1	9	1	"YBR033W"	"YBR033W"	3300	15610	120	7737	7405	1554	66	95	162	100	100	0	9193	8766	2161	76	111	240	100	100	0	0.841	0.845	0.813	0.863	1.310	0.822	0.943	120	517	16788	16029	-0.249	7671	9117	7339	8690	0
1	10	1	"RPL23A"	"YBL087C"	3490	15580	150	2269	2120	806	67	74	42	100	99	0	5937	5296	2046	79	89	145	99	98	0	0.376	0.394	0.373	0.410	1.757	0.376	0.902	156	759	8060	7270	-1.412	2202	5858	2053	5217	0
1	11	1	"YBR005W"	"YBR005W"	3680	15570	160	3250	2745	1399	68	74	36	98	96	0	2360	1980	1013	81	80	52	90	89	0	1.396	1.410	1.411	1.478	2.036	1.419	0.917	208	992	5461	4576	0.482	3182	2279	2677	1899	0
1	12	1	"PDX3"	"YBR035C"	3900	15580	130	1417	1365	358	66	71	25	100	100	0	4130	3730	1240	80	79	48	98	98	0	0.334	0.356	0.344	0.392	1.785	0.335	0.924	120	718	5401	4949	-1.584	1351	4050	1299	3650	0
1	13	1	"YCL045C"	"YCL045C"	4100	15570	110	354	618	527	67	72	26	96	91	0	471	1050	1112	82	81	42	93	92	0	0.738	0.569	0.599	0.655	2.071	0.486	0.848	80	539	676	1519	-0.439	287	389	551	968	0
1	14	1	"YCLX04W"	"YCLX04W"	4290	15580	130	1196	1088	498	68	75	30	98	98	0	2628	2253	1247	84	84	48	96	95	0	0.443	0.470	0.465	0.531	1.886	0.422	0.861	120	707	3672	3189	-1.173	1128	2544	1020	2169	0
1	15	1	"YCR023C"	"YCR023C"	4500	15570	110	3249	3137	1273	69	76	30	100	100	0	4790	4287	1803	80	82	53	100	98	0	0.675	0.729	0.684	0.792	1.676	0.700	0.859	80	560	7890	7275	-0.567	3180	4710	3068	4207	0
1	16	1	"YCL047C"	"YCL047C"	4700	15580	110	465	707	579	72	87	104	95	68	0	546	1161	1200	84	94	108	85	70	0	0.851	0.590	0.699	0.892	2.625	0.509	0.901	80	543	855	1712	-0.233	393	462	635	1077	0
1	17	1	"YCLX06C"	"YCLX06C"	4910	15570	110	2791	2494	990	69	85	107	97	97	0	4157	3662	1412	82	101	214	96	92	0	0.668	0.677	0.668	0.714	1.787	0.653	0.872	80	549	6797	6005	-0.582	2722	4075	2425	3580	0
1	18	1	"PMP1"	"YCR024C-A"	5100	15570	110	1159	1164	278	65	70	24	100	100	0	2814	2694	656	79	75	45	100	100	0	0.400	0.420	0.405	0.423	1.349	0.400	0.880	80	548	3829	3714	-1.322	1094	2735	1099	2615	0
1	19	1	"YCL049C"	"YCL049C"	5310	15560	110	393	451	250	64	69	24	98	97	0	607	770	497	76	71	37	98	97	0	0.620	0.558	0.558	0.596	1.752	0.512	0.857	80	575	860	1081	-0.691	329	531	387	694	0
1	20	1	"YCLX08C"	"YCLX08C"	5510	15570	120	655	604	231	63	66	18	100	100	0	1576	1381	554	72	68	36	99	96	0	0.394	0.413	0.418	0.434	1.616	0.397	0.897	120	615	2096	1850	-1.345	592	1504	541	1309	0
1	21	1	"YCR026C"	"YCR026C"	5710	15560	120	823	799	366	65	89	152	90	85	0	1811	1704	949	70	88	161	90	86	0	0.435	0.449	0.462	0.486	2.051	0.412	0.823	120	665	2499	2368	-1.200	758	1741	734	1634	0
1	1	2	"LRE1"	"YCL051W"	1710	15790	100	203	240	138	65	78	59	81	63	0	362	351	190	79	91	110	76	58	0	0.488	0.643	0.536	0.566	1.963	0.489	0.559	80	431	421	447	-1.036	138	283	175	272	0
1	2	2	"YCLX10C"	"YCLX10C"	1890	15780	110	3020	2734	1552	72	89	70	97	92	0	2041	1670	939	86	101	114	85	80	0	1.508	1.681	1.521	1.780	2.355	1.687	0.776	80	423	4903	4246	0.593	2948	1955	2662	1584	0
1	3	2	"FEN2"	"YCR028C"	2100	15780	120	2243	2149	1285	71	87	81	95	91	0	4272	3669	2294	92	112	263	91	86	0	0.520	0.581	0.578	0.656	2.498	0.531	0.793	120	499	6352	5655	-0.944	2172	4180	2078	3577	0
1	4	2	"SHR3"	"YDL212W"	2300	15770	110	780	1003	674	69	79	43	100	97	0	2277	2681	1844	89	92	64	93	92	0	0.325	0.360	0.376	0.450	2.718	0.345	0.873	80	436	2899	3526	-1.622	711	2188	934	2592	0
1	5	2	"THI13"	"YDL244W"	2490	15770	110	4579	4145	1987	68	85	97	100	100	0	5905	4854	2383	82	86	70	100	97	0	0.775	0.854	0.841	0.971	2.218	0.843	0.811	80	479	10334	8849	-0.368	4511	5823	4077	4772	0
1	6	2	"REG1"	"YDR028C"	2700	15770	110	1186	1127	509	68	78	40	98	97	0	2618	2248	1149	81	90	69	91	88	0	0.441	0.489	0.486	0.562	2.518	0.439	0.810	80	506	3655	3226	-1.182	1118	2537	1059	2167	0
1	7	2	"YDL214C"	"YDL214C"	2900	15770	110	453	666	486	69	78	45	96	92	0	901	1150	854	80	83	55	95	91	0	0.468	0.558	0.521	0.549	2.184	0.517	0.730	80	505	1205	1667	-1.096	384	821	597	1070	0
1	8	2	"YDL246C"	"YDL246C"	3110	15770	70	416	419	177	69	86	59	93	93	0	437	437	279	78	82	58	78	71	0	0.967	0.975	0.727	0.743	2.850	0.715	0.443	32	231	706	709	-0.049	347	359	350	359	0
1	9	2	"RAD28"	"YDR030C"	3310	15770	120	1515	1348	841	66	74	40	95	93	0	4022	3373	2137	76	80	53	94	90	0	0.367	0.389	0.391	0.409	2.405	0.357	0.795	120	551	5395	4579	-1.445	1449	3946	1282	3297	0
1	10	2	"YDL216C"	"YDL216C"	3500	15760	110	1094	1243	779	67	72	28	98	97	0	3058	3219	2132	76	76	44	97	95	0	0.344	0.374	0.359	0.428	3.164	0.355	0.836	80	469	4009	4319	-1.538	1027	2982	1176	3143	0
1	11	2	"COS7"	"YDL248W"	3700	15770	110	1691	1830	1146	69	73	29	100	100	0	2756	2856	1855	81	78	42	97	96	0	0.606	0.635	0.647	0.748	2.299	0.594	0.820	80	502	4297	4536	-0.722	1622	2675	1761	2775	0
1	12	2	"YDR032C"	"YDR032C"	3900	15770	110	917	942	321	70	79	47	100	100	0	2903	2569	1071	84	85	54	97	97	0	0.300	0.351	0.346	0.377	1.734	0.312	0.846	80	513	3666	3357	-1.735	847	2819	872	2485	0
1	13	2	"YDL218W"	"YDL218W"	4100	15760	110	3121	2718	1621	75	85	54	98	96	0	3686	3045	1802	89	88	57	92	88	0	0.847	0.894	0.808	1.016	2.284	0.853	0.775	80	517	6643	5599	-0.240	3046	3597	2643	2956	0
1	14	2	"YRB1"	"YDR002W"	4300	15760	130	2299	2160	811	74	82	33	99	99	0	1788	1568	595	89	92	57	96	95	0	1.310	1.410	1.334	1.531	2.187	1.442	0.797	120	611	3924	3565	0.389	2225	1699	2086	1479	0
1	15	2	"LYS14"	"YDR034C"	4500	15760	120	3146	2642	1372	72	78	31	100	100	0	3884	3186	1783	84	88	62	99	99	0	0.809	0.828	0.828	0.888	1.839	0.800	0.889	120	534	6874	5672	-0.306	3074	3800	2570	3102	0
1	16	2	"MRP1"	"YDR347W"	4690	15750	120	1347	1228	513	70	75	27	100	100	0	3033	2620	1130	88	86	47	99	98	0	0.434	0.457	0.448	0.476	1.807	0.436	0.866	120	521	4222	3690	-1.206	1277	2945	1158	2532	0
1	17	2	"RGA2"	"YDR379W"	4890	15750	120	2021	1904	951	68	74	34	100	100	0	5955	4977	2401	89	89	51	100	100	0	0.333	0.376	0.361	0.377	1.827	0.353	0.825	120	551	7819	6724	-1.587	1953	5866	1836	4888	0
1	18	2	"YDR411C"	"YDR411C"	5090	15750	130	2722	2427	1225	65	71	27	100	98	0	4572	3885	2323	78	79	51	95	94	0	0.591	0.620	0.621	0.696	1.935	0.568	0.849	120	664	7151	6169	-0.758	2657	4494	2362	3807	0
1	19	2	"YPS7"	"YDR349C"	5300	15750	100	722	716	238	65	69	24	100	100	0	1402	1409	473	71	71	45	98	98	0	0.494	0.487	0.483	0.504	1.551	0.437	0.815	80	466	1988	1989	-1.019	657	1331	651	1338	0
1	20	2	"YRA1"	"YDR381W"	5490	15750	120	627	601	195	67	70	22	100	100	0	1362	1156	497	77	74	40	100	98	0	0.436	0.495	0.481	0.543	1.848	0.440	0.819	120	555	1845	1613	-1.198	560	1285	534	1079	0
1	21	2	"YDR413C"	"YDR413C"	5700	15750	120	1020	967	262	66	70	23	100	100	0	2324	2115	770	74	71	39	100	100	0	0.424	0.441	0.416	0.471	1.688	0.398	0.857	120	608	3204	2942	-1.238	954	2250	901	2041	0
1	1	3	"SBE2"	"YDR351W"	1700	15970	130	2789	2663	1141	70	84	60	100	99	0	6539	5702	2216	82	101	124	99	96	0	0.421	0.461	0.445	0.468	1.844	0.449	0.877	120	672	9176	8213	-1.248	2719	6457	2593	5620	0
1	2	3	"YDR383C"	"YDR383C"	1900	15970	130	2241	2030	1024	71	89	85	96	90	0	3252	2773	1272	84	109	254	89	86	0	0.685	0.729	0.727	0.729	2.146	0.739	0.860	120	621	5338	4648	-0.546	2170	3168	1959	2689	0
1	3	3	"YDR415C"	"YDR415C"	2100	15970	120	1390	1328	765	67	83	80	91	85	0	4670	3821	2147	86	104	257	88	85	0	0.289	0.338	0.322	0.341	2.494	0.320	0.842	120	514	5907	4996	-1.793	1323	4584	1261	3735	0
1	4	3	"TRR1"	"YDR353W"	2290	15970	130	1534	1330	756	69	79	44	95	93	0	3079	2473	1448	94	98	82	90	85	0	0.491	0.530	0.542	0.598	2.402	0.498	0.859	120	618	4450	3640	-1.027	1465	2985	1261	2379	0
1	5	3	"EFT2"	"YDR385W"	2500	15960	130	1985	1889	1262	70	81	44	98	95	0	5805	5055	3063	91	97	73	97	95	0	0.335	0.366	0.353	0.366	2.264	0.365	0.876	120	622	7629	6783	-1.577	1915	5714	1819	4964	0
1	6	3	"YDR417C"	"YDR417C"	2690	15970	120	872	846	495	73	82	41	92	89	0	1881	1607	934	89	97	70	93	91	0	0.446	0.509	0.489	0.507	2.161	0.471	0.794	120	549	2591	2291	-1.165	799	1792	773	1518	0
1	7	3	"YER097W"	"YER097W"	2890	15960	130	596	587	379	69	76	42	85	81	0	1449	1288	890	84	85	57	83	81	0	0.386	0.430	0.382	0.409	2.683	0.387	0.758	120	606	1892	1722	-1.373	527	1365	518	1204	0
1	8	3	"YER128W"	"YER128W"	3080	15960	130	1195	1134	717	69	82	61	90	85	0	3716	2932	2005	83	84	59	89	86	0	0.310	0.374	0.349	0.422	2.455	0.330	0.845	120	678	4759	3914	-1.690	1126	3633	1065	2849	0
1	9	3	"YER160C"	"YER160C"	3290	15960	110	24498	23556	12890	68	78	52	100	100	0	30681	26607	14778	84	84	52	100	100	0	0.798	0.886	0.856	0.998	2.036	0.868	0.801	80	512	55027	50011	-0.325	24430	30597	23488	26523	0
1	10	3	"PRS2"	"YER099C"	3490	15960	130	1685	1508	855	70	80	45	97	94	0	3310	2821	1770	87	88	55	93	93	0	0.501	0.526	0.511	0.562	1.939	0.472	0.809	120	659	4838	4172	-0.997	1615	3223	1438	2734	0
1	11	3	"YER130C"	"YER130C"	3690	15950	110	1786	1624	795	76	86	48	100	100	0	2997	2464	1273	89	89	53	97	93	0	0.588	0.652	0.633	0.736	1.919	0.631	0.865	80	504	4618	3923	-0.766	1710	2908	1548	2375	0
1	12	3	"RAD4"	"YER162C"	3890	15960	120	2475	2416	1452	75	80	27	99	98	0	7581	6278	3773	91	93	73	95	94	0	0.320	0.378	0.356	0.416	1.888	0.359	0.871	120	570	9890	8528	-1.642	2400	7490	2341	6187	0
1	13	3	"AST2"	"YER101C"	4090	15950	130	1487	1401	807	74	85	51	99	93	0	3197	2686	1485	88	91	73	91	90	0	0.454	0.511	0.493	0.561	1.886	0.497	0.877	120	644	4522	3925	-1.138	1413	3109	1327	2598	0
1	14	3	"PMD1"	"YER132C"	4290	15950	110	7139	6967	3746	72	80	34	100	100	0	8267	7419	3835	86	88	56	100	100	0	0.864	0.940	0.902	1.050	1.793	0.950	0.842	80	511	15248	14228	-0.211	7067	8181	6895	7333	0
1	15	3	"CHD1"	"YER164W"	4500	15950	120	2572	2247	1147	70	76	29	100	99	0	6698	5596	2968	84	87	56	100	100	0	0.378	0.395	0.373	0.406	1.908	0.369	0.855	120	561	9116	7689	-1.402	2502	6614	2177	5512	0
1	16	3	"SSA4"	"YER103W"	4690	15950	120	4141	3735	1599	72	77	27	100	100	0	6743	5555	2425	89	86	46	99	99	0	0.612	0.670	0.623	0.685	1.592	0.640	0.848	120	557	10723	9129	-0.710	4069	6654	3663	5466	0
1	17	3	"YER134C"	"YER134C"	4900	15950	120	887	799	287	72	82	35	100	100	0	2064	1943	678	93	98	61	98	98	0	0.413	0.393	0.398	0.396	1.498	0.397	0.858	120	592	2786	2577	-1.274	815	1971	727	1850	0
1	18	3	"YER166W"	"YER166W"	5100	15950	100	801	837	287	69	76	29	100	100	0	1671	1641	689	81	84	57	97	97	0	0.460	0.492	0.477	0.524	1.700	0.453	0.862	80	449	2322	2328	-1.119	732	1590	768	1560	0
1	19	3	"AMS1"	"YGL156W"	5300	15940	110	2442	2273	689	71	76	32	100	100	0	5574	5125	1608	78	79	44	100	100	0	0.431	0.436	0.441	0.443	1.363	0.422	0.923	80	544	7867	7249	-1.213	2371	5496	2202	5047	0
1	20	3	"YGL188C"	"YGL188C"	5500	15940	110	522	525	175	71	78	43	98	97	0	974	952	323	85	87	83	97	96	0	0.507	0.524	0.507	0.532	1.829	0.477	0.757	80	499	1340	1321	-0.979	451	889	454	867	0
1	21	3	"YGL220W"	"YGL220W"	5690	15940	120	999	845	369	71	78	37	98	97	0	2589	2098	1057	81	85	78	95	95	0	0.370	0.384	0.367	0.392	1.955	0.356	0.889	120	614	3436	2791	-1.434	928	2508	774	2017	0
1	1	4	"RCK1"	"YGL158W"	1700	16160	130	1934	1873	882	71	82	56	99	96	0	5334	4648	2097	86	97	112	96	93	0	0.355	0.395	0.376	0.410	1.727	0.382	0.890	120	664	7111	6364	-1.494	1863	5248	1802	4562	0
1	2	4	"CDC55"	"YGL190C"	1890	16170	120	2150	2570	2069	70	82	46	98	97	0	3299	3878	3170	86	99	120	90	85	0	0.647	0.659	0.676	0.848	2.523	0.624	0.810	120	512	5293	6292	-0.627	2080	3213	2500	3792	0
1	3	4	"YGL222C"	"YGL222C"	2090	16160	130	707	771	585	66	79	47	84	75	0	1846	1736	1300	87	94	70	82	79	0	0.364	0.428	0.406	0.425	2.508	0.415	0.846	120	620	2400	2354	-1.456	641	1759	705	1649	0
1	4	4	"YGL160W"	"YGL160W"	2290	16160	120	1910	1817	1290	68	79	46	93	90	0	4580	3820	2735	91	100	92	90	87	0	0.410	0.469	0.464	0.535	2.305	0.434	0.838	120	543	6331	5478	-1.285	1842	4489	1749	3729	0
1	5	4	"IME4"	"YGL192W"	2490	16160	130	2407	2252	1521	70	83	45	99	97	0	3899	3432	2244	90	102	97	91	89	0	0.614	0.653	0.633	0.696	2.327	0.643	0.873	120	613	6146	5524	-0.705	2337	3809	2182	3342	0
1	6	4	"YGL224C"	"YGL224C"	2690	16160	120	4569	4359	2544	73	82	41	99	99	0	2744	2318	1318	87	95	80	89	85	0	1.692	1.921	1.807	2.058	1.992	1.959	0.876	120	557	7153	6517	0.759	4496	2657	4286	2231	0
1	7	4	"SUT1"	"YGL162W"	2900	16160	120	1107	1051	597	69	79	45	91	87	0	2505	2159	1254	85	83	51	91	89	0	0.429	0.473	0.454	0.490	2.372	0.450	0.870	120	558	3458	3056	-1.221	1038	2420	982	2074	0
1	8	4	"HOS2"	"YGL194C"	3090	16160	120	2988	2796	1484	70	82	46	100	99	0	2801	2456	1282	83	90	93	93	90	0	1.074	1.149	1.093	1.278	1.984	1.157	0.876	120	529	5636	5099	0.102	2918	2718	2726	2373	0
1	9	4	"YGL226W"	"YGL226W"	3290	16160	120	938	889	537	70	81	53	96	92	0	1660	1494	978	82	87	87	89	85	0	0.550	0.580	0.563	0.664	2.150	0.522	0.802	120	563	2446	2231	-0.862	868	1578	819	1412	0
1	10	4	"YGR277C"	"YGR277C"	3490	16150	130	964	946	489	74	88	131	87	83	0	3792	3276	1658	86	87	58	97	95	0	0.240	0.273	0.256	0.286	2.056	0.258	0.840	120	598	4596	4062	-2.058	890	3706	872	3190	0
1	11	4	"YHL013C"	"YHL013C"	3690	16150	130	7579	6990	3778	85	99	130	100	99	0	3337	2887	1378	92	96	59	95	94	0	2.309	2.470	2.314	2.629	1.987	2.694	0.849	120	634	10739	9700	1.208	7494	3245	6905	2795	0
1	12	4	"YHL045W"	"YHL045W"	3890	16150	130	9473	8814	4723	82	94	106	100	98	0	12850	11063	5851	96	106	85	100	98	0	0.736	0.796	0.773	0.839	1.804	0.786	0.847	120	612	22145	19699	-0.442	9391	12754	8732	10967	0
1	13	4	"SCW4"	"YGR279C"	4100	16150	120	1591	1509	768	74	84	40	99	96	0	3555	3234	1625	89	95	83	95	93	0	0.438	0.456	0.435	0.472	1.891	0.443	0.890	120	577	4983	4580	-1.192	1517	3466	1435	3145	0
1	14	4	"RPS20"	"YHL015W"	4300	16150	120	1403	1276	557	70	78	35	100	99	0	1375	1167	562	81	82	49	90	88	0	1.030	1.110	1.046	1.173	1.939	1.071	0.866	120	611	2627	2292	0.043	1333	1294	1206	1086	0
1	15	4	"YHL047C"	"YHL047C"	4510	16150	120	5020	4400	2157	72	77	30	99	99	0	6628	5426	2896	82	82	52	99	98	0	0.756	0.810	0.752	0.897	2.302	0.781	0.877	120	578	11494	9672	-0.404	4948	6546	4328	5344	0
1	16	4	"YOR1"	"YGR281W"	4700	16150	120	4906	4383	2263	75	81	32	100	100	0	5313	4455	2162	88	89	52	100	100	0	0.925	0.986	0.941	0.973	1.603	1.001	0.907	120	549	10056	8675	-0.113	4831	5225	4308	4367	0
1	17	4	"YHL017W"	"YHL017W"	4890	16150	120	2647	2361	1035	96	117	66	100	99	0	3472	2884	1488	119	149	103	96	96	0	0.761	0.819	0.772	0.900	1.998	0.755	0.863	120	563	5904	5030	-0.394	2551	3353	2265	2765	0
1	18	4	"YHL049C"	"YHL049C"	5100	16140	140	15851	13698	5056	90	114	73	100	100	0	23841	20607	7637	115	145	104	100	100	0	0.664	0.664	0.655	0.674	1.481	0.659	0.941	156	730	39487	34100	-0.590	15761	23726	13608	20492	0
1	19	4	"YGR283C"	"YGR283C"	5300	16140	130	1298	1182	398	73	81	46	100	98	0	3185	2820	963	87	86	46	98	97	0	0.395	0.406	0.404	0.430	1.480	0.403	0.935	120	636	4323	3842	-1.339	1225	3098	1109	2733	0
1	20	4	"APM2"	"YHL019C"	5490	16140	120	1844	1697	568	80	90	44	100	100	0	4212	3830	1315	85	82	45	100	100	0	0.427	0.432	0.439	0.440	1.391	0.422	0.949	120	582	5891	5362	-1.226	1764	4127	1617	3745	0
1	21	4	"YHR001W"	"YHR001W"	5690	16140	120	14007	12845	3954	85	95	49	100	100	0	2569	2300	768	81	86	78	100	100	0	5.596	5.750	5.662	5.866	1.496	5.876	0.926	120	623	16410	14979	2.484	13922	2488	12760	2219	0
1	1	5	"YIL087C"	"YIL087C"	1690	16360	120	1175	1147	541	65	73	34	96	95	0	2611	2305	1043	81	88	83	90	87	0	0.439	0.487	0.463	0.518	2.000	0.469	0.870	120	613	3640	3306	-1.189	1110	2530	1082	2224	0
1	2	5	"RPI1"	"YIL119C"	1900	16360	140	1132	1101	769	65	71	32	94	90	0	2635	2232	1462	82	87	75	88	84	0	0.418	0.482	0.453	0.494	2.351	0.476	0.859	156	684	3620	3186	-1.259	1067	2553	1036	2150	0
1	3	5	"YIL151C"	"YIL151C"	2090	16360	110	658	809	577	65	72	36	97	95	0	890	1148	865	80	85	61	93	88	0	0.732	0.697	0.714	0.776	2.114	0.635	0.770	80	470	1403	1812	-0.450	593	810	744	1068	0
1	4	5	"YIL089W"	"YIL089W"	2280	16360	130	2113	2073	922	67	77	43	98	98	0	2565	2202	1012	82	86	63	94	93	0	0.824	0.946	0.936	1.009	1.794	0.920	0.889	120	639	4529	4126	-0.279	2046	2483	2006	2120	0
1	5	5	"YIL121W"	"YIL121W"	2490	16360	120	5188	4989	1936	69	78	38	100	100	0	3331	3043	1279	82	93	115	97	95	0	1.576	1.662	1.668	1.783	1.684	1.659	0.895	120	556	8368	7881	0.656	5119	3249	4920	2961	0
1	6	5	"RRD1"	"YIL153W"	2680	16360	130	2599	2197	1167	68	79	50	98	96	0	2210	1764	1019	82	94	113	89	85	0	1.189	1.266	1.278	1.489	2.329	1.227	0.893	120	635	4659	3811	0.250	2531	2128	2129	1682	0
1	7	5	"YIL091C"	"YIL091C"	2890	16360	120	3689	3413	1734	68	86	84	100	99	0	6208	4968	2649	81	85	65	98	97	0	0.591	0.684	0.675	0.781	2.025	0.653	0.879	120	572	9748	8232	-0.759	3621	6127	3345	4887	0
1	8	5	"SIM1"	"YIL123W"	3090	16350	130	2909	2486	1362	69	81	45	100	100	0	4401	3731	1870	82	89	91	100	100	0	0.658	0.662	0.637	0.638	1.779	0.661	0.864	120	617	7159	6066	-0.605	2840	4319	2417	3649	0
1	9	5	"GUT2"	"YIL155C"	3280	16350	120	5846	5358	2606	69	78	35	100	100	0	3089	2626	1271	78	81	59	97	95	0	1.919	2.076	2.129	2.252	1.809	2.122	0.908	120	530	8788	7837	0.940	5777	3011	5289	2548	0
1	10	5	"YIL093C"	"YIL093C"	3480	16350	120	998	897	484	71	85	131	90	81	0	2297	1963	1101	78	79	53	96	94	0	0.418	0.438	0.430	0.464	2.103	0.409	0.838	120	592	3146	2711	-1.259	927	2219	826	1885	0
1	11	5	"KGD1"	"YIL125W"	3690	16350	120	1876	1760	1167	70	83	132	91	85	0	3635	3377	2165	78	82	48	98	95	0	0.508	0.512	0.463	0.536	2.083	0.491	0.809	120	571	5363	4989	-0.978	1806	3557	1690	3299	0
1	12	5	"YIL157C"	"YIL157C"	3890	16350	120	1869	1664	803	78	125	465	87	75	0	2859	2507	1265	92	114	168	95	90	0	0.647	0.657	0.643	0.715	2.034	0.632	0.872	120	608	4558	4001	-0.628	1791	2767	1586	2415	0
1	13	5	"YJR026W"	"YJR026W"	4100	16340	110	20156	20970	13200	79	135	507	100	100	0	25079	26827	17844	93	123	197	100	100	0	0.804	0.781	0.710	0.886	2.181	0.760	0.889	80	514	45063	47625	-0.316	20077	24986	20891	26734	0
1	14	5	"APS2"	"YJR058C"	4280	16350	110	1242	1115	466	67	73	29	100	100	0	3488	2996	1339	81	81	49	98	97	0	0.345	0.360	0.363	0.387	1.602	0.345	0.912	80	531	4582	3963	-1.536	1175	3407	1048	2915	0
1	15	5	"JSN1"	"YJR091C"	4490	16350	110	1149	1155	508	71	80	42	100	100	0	2674	2379	1188	85	88	58	100	98	0	0.416	0.473	0.458	0.524	1.650	0.446	0.882	80	563	3667	3378	-1.264	1078	2589	1084	2294	0
1	16	5	"YJR028W"	"YJR028W"	4690	16350	110	21282	20264	11986	76	85	44	100	100	0	32281	30261	19386	90	95	69	100	100	0	0.659	0.669	0.671	0.777	1.903	0.650	0.914	80	548	53397	50359	-0.602	21206	32191	20188	30171	0
1	17	5	"CBF1"	"YJR060W"	4900	16350	100	1253	1243	523	84	96	45	100	100	0	2189	1990	1004	102	116	77	100	97	0	0.560	0.614	0.586	0.706	1.900	0.566	0.868	80	493	3256	3047	-0.836	1169	2087	1159	1888	0
1	18	5	"FIP1"	"YJR093C"	5100	16340	110	1594	2122	1563	84	101	56	100	100	0	1972	3229	2626	103	127	89	98	96	0	0.808	0.652	0.661	0.739	1.690	0.613	0.922	80	540	3379	5164	-0.308	1510	1869	2038	3126	0
1	19	5	"YJR030C"	"YJR030C"	5300	16350	110	2940	2839	1126	70	74	28	100	100	0	5808	5341	2612	83	84	75	100	98	0	0.501	0.527	0.509	0.602	1.782	0.489	0.917	80	538	8595	8027	-0.996	2870	5725	2769	5258	0
1	20	5	"NTA1"	"YJR062C"	5500	16340	100	1572	1458	693	71	78	32	100	100	0	2586	2760	1468	77	85	90	100	100	0	0.598	0.517	0.488	0.526	1.402	0.491	0.917	80	475	4010	4070	-0.741	1501	2509	1387	2683	0
1	21	5	"RPL43B"	"YJR094W-A"	5700	16340	120	1622	1639	865	73	81	35	100	100	0	3593	3626	1873	76	77	46	100	100	0	0.440	0.441	0.443	0.431	1.469	0.437	0.946	120	643	5066	5116	-1.183	1549	3517	1566	3550	0
1	1	6	"CPR7"	"YJR032W"	1690	16560	120	1982	1932	1236	65	72	34	99	98	0	4365	3576	2016	83	87	78	95	94	0	0.448	0.534	0.510	0.556	2.106	0.542	0.898	120	598	6199	5360	-1.159	1917	4282	1867	3493	0
1	2	6	"CCT5"	"YJR064W"	1880	16560	120	3113	2667	1665	64	69	29	100	100	0	5153	4131	2668	86	89	103	93	91	0	0.602	0.644	0.644	0.710	2.006	0.625	0.931	120	571	8116	6648	-0.733	3049	5067	2603	4045	0
1	3	6	"YJR096W"	"YJR096W"	2100	16560	120	1852	1630	890	64	68	24	100	99	0	3220	2794	1634	83	82	48	95	94	0	0.570	0.578	0.577	0.660	2.426	0.547	0.877	120	606	4925	4277	-0.811	1788	3137	1566	2711	0
1	4	6	"YKR021W"	"YKR021W"	2300	16560	120	2885	3147	1852	65	71	28	99	99	0	3800	3419	1926	82	82	53	96	94	0	0.758	0.924	0.871	1.019	2.127	0.928	0.866	120	544	6538	6419	-0.399	2820	3718	3082	3337	0
1	5	6	"YSR3"	"YKR053C"	2490	16560	120	2993	3132	2159	67	76	44	100	100	0	3830	3965	2707	83	83	52	99	97	0	0.781	0.790	0.788	0.866	1.913	0.775	0.911	120	563	6673	6947	-0.357	2926	3747	3065	3882	0
1	6	6	"MRPL20"	"YKR085C"	2690	16560	100	889	826	534	70	83	84	97	85	0	2514	2222	1441	82	85	59	93	91	0	0.337	0.353	0.301	0.394	2.376	0.343	0.843	80	452	3251	2896	-1.570	819	2432	756	2140	0
1	7	6	"YKR023W"	"YKR023W"	2890	16560	120	6001	5533	3254	70	81	71	100	100	0	4833	4213	2305	82	84	60	98	96	0	1.248	1.322	1.279	1.467	1.868	1.371	0.904	120	582	10682	9594	0.320	5931	4751	5463	4131	0
1	8	6	"RHO4"	"YKR055W"	3090	16560	110	720	1007	802	66	75	39	100	97	0	772	1092	837	79	87	90	90	82	0	0.944	0.929	0.905	0.943	1.774	0.918	0.880	80	540	1347	1954	-0.084	654	693	941	1013	0
1	9	6	"YKR087C"	"YKR087C"	3300	16550	120	4637	4031	2040	67	76	39	99	99	0	4298	3872	1866	79	86	62	99	99	0	1.083	1.045	1.044	1.049	1.620	1.059	0.918	120	631	8789	7757	0.115	4570	4219	3964	3793	0
1	10	6	"RPC37"	"YKR025W"	3500	16550	110	2375	2327	778	68	75	33	100	100	0	4387	4059	1304	77	80	52	97	97	0	0.535	0.567	0.529	0.584	1.593	0.550	0.892	80	513	6617	6241	-0.902	2307	4310	2259	3982	0
1	11	6	"RPS21A"	"YKR057W"	3700	16550	120	706	648	295	66	71	26	99	97	0	2545	2148	1032	74	74	44	100	98	0	0.259	0.281	0.271	0.291	1.648	0.263	0.865	120	597	3111	2656	-1.949	640	2471	582	2074	0
1	12	6	"YKR089C"	"YKR089C"	3900	16550	100	932	1022	584	69	77	31	100	100	0	1619	1768	1013	80	84	56	100	100	0	0.561	0.565	0.523	0.549	1.720	0.540	0.842	80	462	2402	2641	-0.835	863	1539	953	1688	0
1	13	6	"YKR027W"	"YKR027W"	4090	16550	120	2170	1941	872	69	108	446	89	82	0	5762	4993	2472	84	101	157	96	95	0	0.370	0.381	0.374	0.423	1.880	0.357	0.905	120	626	7779	6781	-1.434	2101	5678	1872	4909	0
1	14	6	"TIF1"	"YKR059W"	4300	16540	110	1517	1375	519	65	73	32	100	100	0	4737	4136	1948	78	85	69	100	98	0	0.312	0.323	0.303	0.355	2.075	0.296	0.845	80	556	6111	5368	-1.682	1452	4659	1310	4058	0
1	15	6	"SRL3"	"YKR091W"	4500	16550	110	2606	2450	696	70	76	38	100	100	0	3437	3100	891	80	85	57	100	100	0	0.755	0.788	0.764	0.786	1.393	0.766	0.901	80	540	5893	5400	-0.405	2536	3357	2380	3020	0
1	16	6	"YLR232W"	"YLR232W"	4700	16550	120	489	469	195	71	80	46	99	96	0	1092	994	419	86	94	69	96	93	0	0.416	0.438	0.433	0.458	1.707	0.406	0.793	120	583	1424	1306	-1.267	418	1006	398	908	0
1	17	6	"RPS28B"	"YLR264W"	4890	16550	120	646	587	222	74	80	40	100	98	0	1983	1679	685	83	94	103	100	99	0	0.301	0.321	0.318	0.320	1.515	0.303	0.862	120	608	2472	2109	-1.732	572	1900	513	1596	0
1	18	6	"ATP14"	"YLR295C"	5100	16540	110	592	565	175	74	80	36	100	100	0	2035	1804	659	86	88	57	100	98	0	0.266	0.286	0.286	0.305	1.695	0.270	0.879	80	538	2467	2209	-1.912	518	1949	491	1718	0
1	19	6	"TOP3"	"YLR234W"	5300	16540	120	953	868	358	71	76	30	99	99	0	3612	3158	1295	84	83	44	100	100	0	0.250	0.259	0.263	0.261	1.584	0.253	0.924	120	583	4410	3871	-2.000	882	3528	797	3074	0
1	20	6	"YLR266C"	"YLR266C"	5500	16540	120	1626	1520	851	70	76	34	97	95	0	2799	2477	1420	81	87	86	98	94	0	0.572	0.605	0.605	0.602	1.803	0.590	0.927	120	576	4274	3846	-0.805	1556	2718	1450	2396	0
1	21	6	"YLR297W"	"YLR297W"	5700	16540	120	726	679	237	68	73	27	99	99	0	2135	1892	664	79	79	44	100	100	0	0.320	0.337	0.330	0.331	1.514	0.323	0.890	120	623	2714	2424	-1.644	658	2056	611	1813	0
1	1	7	"YLR236C"	"YLR236C"	1690	16760	120	513	497	192	63	71	38	95	92	0	1229	1136	466	84	93	127	91	90	0	0.393	0.413	0.390	0.414	1.863	0.390	0.860	120	623	1595	1486	-1.347	450	1145	434	1052	0
1	2	7	"SEC22"	"YLR268W"	1890	16770	130	1360	1300	312	65	72	33	100	100	0	2822	2680	667	87	91	102	99	99	0	0.473	0.476	0.474	0.495	1.428	0.458	0.926	120	598	4030	3828	-1.079	1295	2735	1235	2593	0
1	3	7	"ECM38"	"YLR299W"	2080	16760	130	2315	2077	1103	66	70	28	97	97	0	5110	4248	2291	86	86	46	94	93	0	0.448	0.483	0.480	0.508	2.088	0.453	0.868	120	631	7273	6173	-1.160	2249	5024	2011	4162	0
1	4	7	"YLR238W"	"YLR238W"	2300	16760	130	3288	3178	2080	68	73	28	100	100	0	6326	5171	2940	86	85	50	98	95	0	0.516	0.612	0.561	0.683	2.242	0.626	0.879	120	642	9460	8195	-0.954	3220	6240	3110	5085	0
1	5	7	"YLR270W"	"YLR270W"	2500	16760	130	1846	1735	1146	70	79	46	99	96	0	3473	2941	1740	87	85	47	93	91	0	0.525	0.583	0.554	0.606	2.073	0.591	0.881	120	614	5162	4519	-0.931	1776	3386	1665	2854	0
1	6	7	"YLR301W"	"YLR301W"	2700	16750	130	1053	1030	595	71	82	57	95	90	0	2232	1915	1052	85	87	70	93	90	0	0.457	0.524	0.497	0.533	1.982	0.504	0.836	120	605	3129	2789	-1.129	982	2147	959	1830	0
1	7	7	"MPT1"	"YMR005W"	2890	16750	120	14204	16997	13871	70	79	46	100	100	0	2000	2427	1908	82	88	82	96	95	0	7.369	7.218	6.548	7.131	1.981	7.891	0.838	120	560	16052	19272	2.881	14134	1918	16927	2345	0
1	8	7	"MIH1"	"YMR036C"	3100	16750	110	2197	2412	1331	66	81	54	100	100	0	3070	2911	1545	80	89	98	97	92	0	0.713	0.829	0.761	0.882	1.841	0.819	0.840	80	534	5121	5177	-0.489	2131	2990	2346	2831	0
1	9	7	"YMR067C"	"YMR067C"	3280	16750	110	2121	2033	1158	69	86	65	98	97	0	1882	1930	1316	83	92	79	92	91	0	1.141	1.063	1.009	1.313	2.714	0.985	0.782	80	518	3851	3811	0.190	2052	1799	1964	1847	0
1	10	7	"YMR007W"	"YMR007W"	3490	16750	120	951	951	412	67	77	42	99	98	0	1126	1011	464	80	85	60	95	95	0	0.845	0.950	0.892	0.987	1.748	0.920	0.840	120	642	1930	1815	-0.243	884	1046	884	931	0
1	11	7	"LYS7"	"YMR038C"	3700	16750	120	937	917	285	68	74	29	100	100	0	2258	2100	581	80	83	55	99	99	0	0.399	0.420	0.402	0.422	1.549	0.404	0.869	120	590	3047	2869	-1.326	869	2178	849	2020	0
1	12	7	"YMR069W"	"YMR069W"	3900	16750	110	288	281	81	68	74	31	98	95	0	735	695	179	78	85	59	96	96	0	0.335	0.345	0.332	0.331	1.554	0.303	0.755	80	526	877	830	-1.578	220	657	213	617	0
1	13	7	"YMR009W"	"YMR009W"	4090	16750	130	509	476	161	67	76	51	99	96	0	1716	1551	606	83	87	66	98	97	0	0.271	0.279	0.278	0.292	1.694	0.259	0.888	120	678	2075	1877	-1.885	442	1633	409	1468	0
1	14	7	"YMR040W"	"YMR040W"	4300	16740	110	570	521	211	66	73	31	100	97	0	1671	1453	654	80	85	64	97	93	0	0.317	0.331	0.322	0.345	1.815	0.315	0.838	80	537	2095	1828	-1.658	504	1591	455	1373	0
1	15	7	"YMR071C"	"YMR071C"	4490	16750	120	1170	993	461	67	73	30	100	100	0	1959	1665	858	80	82	52	99	98	0	0.587	0.584	0.571	0.620	1.605	0.548	0.901	120	631	2982	2511	-0.769	1103	1879	926	1585	0
1	16	7	"HXT2"	"YMR011W"	4710	16750	120	2365	2175	810	71	79	35	100	99	0	3501	3185	1234	85	88	52	100	98	0	0.672	0.679	0.666	0.691	1.554	0.664	0.930	120	575	5710	5204	-0.574	2294	3416	2104	3100	0
1	17	7	"ARG80"	"YMR042W"	4890	16760	120	631	606	171	71	78	35	99	98	0	1656	1474	483	79	88	98	99	99	0	0.355	0.384	0.370	0.389	1.335	0.361	0.900	120	550	2137	1930	-1.494	560	1577	535	1395	0
1	18	7	"YMR073C"	"YMR073C"	5100	16740	120	713	666	231	74	79	34	100	99	0	1799	1607	539	81	84	53	99	99	0	0.372	0.388	0.394	0.384	1.437	0.383	0.913	120	598	2357	2118	-1.427	639	1718	592	1526	0
1	19	7	"YNL047C"	"YNL047C"	5290	16740	120	2427	2265	738	76	81	31	100	100	0	4323	3958	1445	88	89	50	100	100	0	0.555	0.566	0.562	0.593	1.435	0.546	0.935	120	557	6586	6059	-0.849	2351	4235	2189	3870	0
1	20	7	"YNL080C"	"YNL080C"	5500	16740	130	2138	1939	723	73	82	39	100	100	0	2849	2568	928	88	88	54	100	100	0	0.748	0.752	0.753	0.765	1.467	0.753	0.922	120	613	4826	4346	-0.419	2065	2761	1866	2480	0
1	21	7	"DBP2"	"YNL112W"	5690	16740	120	2491	2277	731	72	76	27	100	100	0	4220	3805	1430	79	83	89	100	100	0	0.584	0.592	0.585	0.617	1.374	0.569	0.945	120	609	6560	5931	-0.776	2419	4141	2205	3726	0
1	1	8	"SFB2"	"YNL049C"	1700	16970	120	885	1252	1100	60	68	35	100	100	0	1959	2310	1872	79	83	72	97	95	0	0.439	0.534	0.534	0.587	2.566	0.536	0.851	120	599	2705	3423	-1.188	825	1880	1192	2231	0
1	2	8	"PMS1"	"YNL082W"	1890	16960	120	3618	3710	2490	66	74	36	100	100	0	3507	3404	2416	82	86	71	90	87	0	1.037	1.097	1.168	1.323	2.636	1.076	0.810	120	574	6977	6966	0.053	3552	3425	3644	3322	0
1	3	8	"YNL114C"	"YNL114C"	2100	16960	120	844	809	377	64	68	25	99	97	0	2532	2217	1014	80	78	43	96	95	0	0.318	0.349	0.345	0.353	1.769	0.333	0.878	120	572	3232	2882	-1.652	780	2452	745	2137	0
1	4	8	"YNL051W"	"YNL051W"	2300	16960	120	2459	2352	866	63	66	22	100	100	0	2666	2358	994	80	78	45	97	94	0	0.927	1.005	0.980	1.114	1.796	0.967	0.885	120	557	4982	4567	-0.110	2396	2586	2289	2278	0
1	5	8	"END3"	"YNL084C"	2500	16960	120	2231	2117	1299	67	74	36	98	95	0	2123	1890	1207	84	80	47	90	86	0	1.061	1.135	1.099	1.273	2.560	1.116	0.810	120	564	4203	3856	0.086	2164	2039	2050	1806	0
1	6	8	"YNL116W"	"YNL116W"	2700	16950	130	2683	2548	1799	69	78	42	98	95	0	4842	3994	2704	81	81	64	89	87	0	0.549	0.634	0.589	0.753	3.041	0.623	0.820	120	613	7375	6392	-0.865	2614	4761	2479	3913	0
1	7	8	"MSG5"	"YNL053W"	2890	16950	130	1179	1137	672	66	77	48	95	90	0	3250	2732	1646	79	86	81	94	90	0	0.351	0.404	0.363	0.433	2.381	0.370	0.817	120	649	4284	3724	-1.510	1113	3171	1071	2653	0
1	8	8	"YNL086W"	"YNL086W"	3100	16950	110	1599	1533	586	65	76	44	100	100	0	4539	4133	1832	78	85	89	97	96	0	0.344	0.362	0.338	0.420	2.311	0.329	0.827	80	550	5995	5523	-1.540	1534	4461	1468	4055	0
1	9	8	"DCP2"	"YNL118C"	3300	16950	120	2262	2169	1306	68	82	59	99	99	0	4434	3833	2335	77	92	108	95	94	0	0.504	0.559	0.528	0.591	2.465	0.520	0.775	120	637	6551	5857	-0.990	2194	4357	2101	3756	0
1	10	8	"CMK2"	"YOL016C"	3500	16950	110	1546	1649	931	68	86	65	100	100	0	1709	1953	1118	82	92	93	97	95	0	0.908	0.845	0.755	0.918	2.364	0.812	0.747	80	512	3105	3452	-0.139	1478	1627	1581	1871	0
1	11	8	"YOL048C"	"YOL048C"	3700	16950	120	1487	1381	782	69	82	61	100	96	0	1616	1647	950	82	86	61	100	98	0	0.924	0.838	0.762	0.849	1.910	0.810	0.794	120	614	2952	2877	-0.113	1418	1534	1312	1565	0
1	12	8	"YOL080C"	"YOL080C"	3890	16950	110	2406	2004	890	69	86	79	100	100	0	3322	2697	1351	80	89	76	100	98	0	0.721	0.739	0.721	0.771	1.735	0.684	0.870	80	535	5579	4552	-0.472	2337	3242	1935	2617	0
1	13	8	"TLG2"	"YOL018C"	4100	16950	100	7563	7090	1734	71	90	84	100	100	0	5975	5539	1756	83	92	73	100	100	0	1.272	1.286	1.253	1.349	1.483	1.261	0.873	80	492	13384	12475	0.347	7492	5892	7019	5456	0
1	14	8	"YOL050C"	"YOL050C"	4310	16950	120	897	822	317	67	74	32	98	97	0	1574	1395	571	83	88	63	99	98	0	0.557	0.575	0.560	0.565	1.658	0.553	0.891	120	627	2321	2067	-0.845	830	1491	755	1312	0
1	15	8	"YOL082W"	"YOL082W"	4500	16950	110	1081	1041	352	67	73	31	100	98	0	4190	3782	1546	79	86	62	98	98	0	0.247	0.263	0.261	0.291	1.595	0.241	0.881	80	515	5125	4677	-2.019	1014	4111	974	3703	0
1	16	8	"TAT2"	"YOL020W"	4720	16950	100	1859	1720	529	72	79	34	100	100	0	4558	4202	1335	83	89	55	100	100	0	0.399	0.400	0.395	0.410	1.506	0.378	0.860	80	478	6262	5767	-1.324	1787	4475	1648	4119	0
1	17	8	"SPE2"	"YOL052C"	4910	16940	110	1053	976	343	74	84	46	100	100	0	4091	3554	1390	83	88	58	100	100	0	0.244	0.260	0.267	0.275	1.451	0.252	0.907	80	482	4987	4373	-2.034	979	4008	902	3471	0
1	18	8	"YOL084W"	"YOL084W"	5090	16940	110	1604	1445	539	77	85	50	100	100	0	4769	4206	1727	81	85	56	100	100	0	0.326	0.332	0.328	0.336	1.312	0.314	0.913	80	518	6215	5493	-1.618	1527	4688	1368	4125	0
1	19	8	"YOL022C"	"YOL022C"	5290	16940	120	2661	2385	777	78	84	29	100	100	0	2128	1936	678	87	88	50	100	99	0	1.266	1.248	1.233	1.262	1.376	1.228	0.932	120	592	4624	4156	0.340	2583	2041	2307	1849	0
1	20	8	"YOL053W"	"YOL053W"	5490	16940	120	2193	1963	681	76	85	40	100	100	0	4304	3787	1434	93	94	56	100	100	0	0.503	0.511	0.514	0.534	1.571	0.493	0.919	120	558	6328	5581	-0.992	2117	4211	1887	3694	0
1	21	8	"ADH1"	"YOL086C"	5690	16940	120	667	635	261	72	79	35	97	96	0	2285	1964	953	82	88	91	98	95	0	0.270	0.299	0.291	0.319	1.947	0.271	0.856	120	623	2798	2445	-1.889	595	2203	563	1882	0
1	1	9	"RPL33B"	"YOR234C"	1690	17160	130	2653	2383	1345	64	71	34	97	95	0	3121	2552	1431	83	86	65	88	86	0	0.852	0.939	0.924	1.027	2.365	0.932	0.853	120	690	5627	4788	-0.231	2589	3038	2319	2469	0
1	2	9	"PNT1"	"YOR266W"	1890	17170	110	1649	1556	794	66	77	42	100	100	0	1668	1419	712	84	93	86	92	88	0	0.999	1.116	1.081	1.196	1.840	1.083	0.869	80	524	3167	2825	-0.001	1583	1584	1490	1335	0
1	3	9	"YOR298W"	"YOR298W"	2100	17160	120	1069	992	571	64	69	31	100	95	0	1973	1691	1026	80	131	1081	64	36	0	0.531	0.576	0.553	0.658	1.961	0.197	0.287	120	575	2898	2539	-0.913	1005	1893	928	1611	0
1	4	9	"DFR1"	"YOR236W"	2290	17160	130	929	1236	1024	61	65	22	100	98	0	1282	1699	1352	78	120	1020	55	39	0	0.721	0.725	0.636	0.773	2.120	0.720	0.845	120	644	2072	2796	-0.472	868	1204	1175	1621	0
1	5	9	"YOR268C"	"YOR268C"	2490	17150	110	616	619	186	60	65	25	100	100	0	2038	1896	640	77	75	46	97	97	0	0.284	0.307	0.299	0.316	1.677	0.301	0.836	80	553	2517	2378	-1.818	556	1961	559	1819	0
1	6	9	"YOR300W"	"YOR300W"	2710	17160	120	549	568	378	63	67	25	98	93	0	1015	957	629	76	74	45	91	88	0	0.518	0.573	0.537	0.585	2.200	0.559	0.848	120	651	1425	1386	-0.950	486	939	505	881	0
1	7	9	"YOR238W"	"YOR238W"	2910	17160	120	902	940	611	62	78	273	80	64	0	2949	2709	1788	72	72	48	98	98	0	0.292	0.333	0.301	0.352	2.223	0.307	0.533	120	604	3717	3515	-1.776	840	2877	878	2637	0
1	8	9	"VPH1"	"YOR270C"	3110	17160	120	1600	1699	1245	62	78	263	87	71	0	2231	2585	2031	69	71	49	99	96	0	0.711	0.651	0.611	0.705	2.020	0.619	0.737	120	654	3700	4153	-0.491	1538	2162	1637	2516	0
1	9	9	"YOR302W"	"YOR302W"	3310	17150	110	362	408	217	65	70	29	100	95	0	872	801	449	71	71	45	93	86	0	0.371	0.470	0.450	0.524	2.318	0.443	0.708	80	534	1098	1073	-1.431	297	801	343	730	0
1	10	9	"YOR240W"	"YOR240W"	3500	17150	120	1901	1707	856	68	80	56	100	98	0	4422	3647	1787	76	85	77	97	97	0	0.422	0.459	0.432	0.481	1.757	0.438	0.848	120	668	6179	5210	-1.245	1833	4346	1639	3571	0
1	11	9	"YTM1"	"YOR272W"	3710	17160	110	2997	2682	1056	66	75	40	100	100	0	4629	4046	1892	79	83	61	100	100	0	0.644	0.659	0.665	0.720	1.646	0.611	0.901	80	560	7481	6583	-0.634	2931	4550	2616	3967	0
1	12	9	"YOR304C-A"	"YOR304C-A"	3910	17150	130	1048	1033	230	65	72	38	100	100	0	1209	1186	237	78	79	53	100	100	0	0.869	0.874	0.870	0.868	1.399	0.871	0.911	120	715	2114	2076	-0.202	983	1131	968	1108	0
1	13	9	"GRE1"	"YPL223C"	4110	17150	130	1358	1241	464	66	78	74	99	98	0	2622	2303	866	80	82	57	97	97	0	0.508	0.529	0.519	0.542	1.713	0.510	0.907	120	686	3834	3398	-0.976	1292	2542	1175	2223	0
1	14	9	"BBP1"	"YPL255W"	4320	17150	130	1974	1723	790	66	74	37	100	100	0	4454	3717	1800	80	81	56	100	100	0	0.436	0.456	0.448	0.466	1.552	0.437	0.912	120	630	6282	5294	-1.197	1908	4374	1657	3637	0
1	15	9	"YPR004C"	"YPR004C"	4510	17140	120	3647	3198	1826	68	76	42	100	100	0	2648	2219	1307	78	79	51	98	98	0	1.393	1.462	1.488	1.545	1.815	1.463	0.904	120	606	6149	5271	0.478	3579	2570	3130	2141	0
1	16	9	"YPL225W"	"YPL225W"	4720	17140	130	1730	1535	550	71	78	41	100	100	0	1414	1257	470	78	83	75	97	95	0	1.242	1.242	1.244	1.276	1.448	1.238	0.915	120	672	2995	2643	0.312	1659	1336	1464	1179	0
1	17	9	"YPL257W"	"YPL257W"	4920	17140	120	656	629	271	77	95	84	93	89	0	1393	1220	540	81	89	83	100	95	0	0.441	0.485	0.472	0.475	1.701	0.465	0.843	120	609	1891	1691	-1.180	579	1312	552	1139	0
1	18	9	"ICL2"	"YPR006C"	5120	17150	130	9007	7417	4085	82	105	101	100	100	0	3857	3060	1760	83	88	61	100	100	0	2.365	2.464	2.485	2.600	1.411	2.469	0.951	120	683	12699	10312	1.242	8925	3774	7335	2977	0
1	19	9	"ALG5"	"YPL227C"	5310	17150	130	2328	1958	842	80	94	76	100	98	0	1886	1691	814	84	89	61	97	97	0	1.248	1.169	1.161	1.251	1.508	1.129	0.933	120	620	4050	3485	0.319	2248	1802	1878	1607	0
1	20	9	"APM1"	"YPL259C"	5500	17140	120	3430	3078	1004	78	87	42	100	100	0	2914	2537	881	88	91	60	100	100	0	1.186	1.225	1.224	1.260	1.398	1.198	0.936	120	576	6178	5449	0.246	3352	2826	3000	2449	0
1	21	9	"YPR008W"	"YPR008W"	5700	17140	130	3126	2794	1495	72	82	44	100	100	0	3299	2972	1782	81	86	60	99	97	0	0.949	0.942	0.918	1.066	1.728	0.903	0.943	120	718	6272	5613	-0.075	3054	3218	2722	2891	0
1	1	10	"YPL229W"	"YPL229W"	1700	17370	140	2298	2496	1861	67	87	138	96	93	0	3671	4430	3311	80	120	371	89	84	0	0.621	0.558	0.530	0.621	1.983	0.546	0.928	156	848	5822	6779	-0.687	2231	3591	2429	4350	0
1	2	10	"YPL261C"	"YPL261C"	1910	17360	120	466	459	182	69	98	165	86	68	0	1133	1024	415	87	143	441	85	60	0	0.380	0.416	0.386	0.406	1.517	0.368	0.837	120	596	1443	1327	-1.398	397	1046	390	937	0
1	3	10	"RPA135"	"YPR010C"	2110	17360	130	2890	2814	2152	64	71	32	100	99	0	3894	3763	2804	79	123	990	70	61	0	0.741	0.746	0.711	0.863	2.228	0.625	0.692	120	685	6641	6434	-0.433	2826	3815	2750	3684	0
1	4	10	"SEC7"	"YDR170C"	2320	17360	100	278	403	504	61	65	24	97	87	0	335	539	582	78	76	43	87	83	0	0.844	0.742	0.714	0.718	2.015	0.809	0.863	80	512	474	803	-0.244	217	257	342	461	0
1	5	10	"YRF1-1"	"YDR545W"	2520	17360	80	189	292	346	60	62	18	96	92	0	248	388	496	75	70	37	88	80	0	0.746	0.741	0.705	0.811	2.337	0.686	0.888	52	340	302	545	-0.423	129	173	232	313	-100
1	6	10	"SWI4"	"YER111C"	2720	17350	70	173	352	657	62	69	32	90	71	0	196	318	526	77	76	43	71	59	0	0.933	1.203	0.987	1.046	2.982	1.312	0.709	32	236	230	531	-0.100	111	119	290	241	-100
1	7	10	"ESP1"	"YGR098C"	2920	17360	90	135	258	456	60	64	27	78	57	0	147	275	461	72	73	69	55	30	0	1.000	0.975	0.850	0.871	2.032	0.934	0.864	52	408	150	401	0.000	75	75	198	203	-100
1	8	10	"RIM101"	"YHL027W"	3110	17360	70	209	432	577	64	68	30	90	78	0	233	454	521	68	69	45	96	81	0	0.879	0.953	0.805	0.773	1.977	1.052	0.854	32	236	310	754	-0.186	145	165	368	386	-100
1	9	10	"MIP6"	"YHR015W"	3310	17370	90	241	383	413	62	67	26	100	96	0	299	490	555	67	68	44	94	92	0	0.772	0.759	0.792	0.861	2.360	0.711	0.766	52	414	411	744	-0.374	179	232	321	423	-100
1	10	10	"VTH1"	"YIL173W"	3500	17360	70	197	375	439	61	70	36	87	78	0	316	478	549	72	84	106	62	50	0	0.557	0.773	0.685	0.987	3.558	0.751	0.722	32	236	380	720	-0.843	136	244	314	406	-100
1	11	10	"YJR029W"	"YJR029W"	3690	17360	90	156	423	849	64	68	27	86	65	0	161	396	970	72	73	51	73	44	0	1.034	1.108	1.042	1.144	2.497	0.877	0.743	52	406	181	683	0.048	92	89	359	324	-100
1	12	10	"YLL034C"	"YLL034C"	3910	17370	90	159	315	380	63	67	27	94	75	0	182	364	623	73	72	46	76	57	0	0.881	0.866	0.935	0.985	2.399	0.597	0.686	52	414	205	543	-0.183	96	109	252	291	-100
1	13	10	"ESC1"	"YMR219W"	4110	17360	110	146	265	346	65	74	66	55	30	0	152	309	386	74	80	64	57	33	0	1.038	0.851	0.716	0.787	2.257	0.892	0.786	80	551	159	435	0.054	81	78	200	235	0
1	14	10	"YKU70"	"YMR284W"	4310	17360	120	140	210	268	67	75	36	60	50	0	126	233	385	77	81	65	45	28	0	1.490	0.917	0.819	0.898	3.235	0.676	0.809	120	620	122	299	0.575	73	49	143	156	0
1	15	10	"POL1"	"YNL102W"	4520	17350	80	195	550	802	71	82	44	76	59	0	218	683	1228	80	91	78	71	46	0	0.899	0.794	0.820	0.747	2.744	0.649	0.834	52	340	262	1082	-0.154	124	138	479	603	0
1	16	10	"YMRWdelta20"	"YMRWdelta20"	4720	17350	100	502	482	202	71	79	39	100	98	0	796	734	296	82	85	57	100	96	0	0.604	0.630	0.620	0.622	1.474	0.622	0.874	80	520	1145	1063	-0.728	431	714	411	652	0
1	17	10	"IntYNL112W"	"IntYNL112W"	4920	17350	100	1517	1579	667	73	78	32	100	100	0	1917	2070	1020	77	81	66	100	100	0	0.785	0.756	0.763	0.799	1.460	0.721	0.924	80	506	3284	3499	-0.350	1444	1840	1506	1993	0
1	18	10	"CEN14"	"CEN14"	5110	17360	90	972	941	362	73	79	32	100	98	0	511	499	178	74	72	45	94	94	0	2.057	2.042	2.019	2.153	1.903	2.049	0.814	52	408	1336	1293	1.041	899	437	868	425	0
1	19	10	"YORCdelta11"	"YORCdelta11"	5310	17350	100	558	547	197	70	77	58	98	95	0	878	813	344	77	77	46	96	95	0	0.609	0.648	0.653	0.695	1.532	0.602	0.889	80	510	1289	1213	-0.715	488	801	477	736	0
1	20	10	"YORWdelta16"	"YORWdelta16"	5520	17350	100	560	546	241	70	75	28	100	97	0	704	676	337	77	95	262	77	58	0	0.781	0.795	0.749	0.877	2.030	0.752	0.901	80	507	1117	1075	-0.356	490	627	476	599	0
1	21	10	"YOR298C-A"	"YOR298C-A"	5720	17340	110	380	353	156	70	77	35	98	92	0	584	561	291	77	94	245	68	50	0	0.611	0.585	0.573	0.623	1.863	0.498	0.756	80	586	817	767	-0.710	310	507	283	484	0
1	1	11	"YPLCdelta10"	"YPLCdelta10"	1700	17570	110	3611	3419	2509	64	71	34	100	98	0	3298	3072	2302	78	77	54	88	85	0	1.102	1.121	1.052	1.296	2.266	1.107	0.846	80	542	6767	6349	0.140	3547	3220	3355	2994	0
1	2	11	"YPRCdelta13"	"YPRCdelta13"	1920	17570	100	2726	2498	1128	69	78	37	98	95	0	1107	1012	447	76	79	62	90	87	0	2.577	2.595	2.569	2.525	1.490	2.646	0.917	80	512	3688	3365	1.366	2657	1031	2429	936	0
1	3	11	"SNR51"	"SNR51"	2110	17570	100	460	442	271	66	71	28	88	87	0	608	533	333	74	76	47	81	76	0	0.738	0.819	0.802	0.857	2.247	0.797	0.854	80	496	928	835	-0.439	394	534	376	459	0
1	4	11	"iYAL068C-0"	"iYAL068C-0"	2310	17570	100	947	1380	1393	64	70	32	97	96	0	1076	1775	1893	76	81	72	90	85	0	0.883	0.775	0.721	0.845	1.931	0.738	0.914	80	482	1883	3015	-0.180	883	1000	1316	1699	0
1	5	11	"iYAL067C"	"iYAL067C"	2500	17570	120	1361	2336	2134	64	71	32	100	100	0	942	2210	2183	76	76	59	96	93	0	1.498	1.065	1.061	1.278	2.049	1.014	0.918	120	641	2163	4406	0.583	1297	866	2272	2134	0
1	6	11	"iYAL064C-A-0"	"iYAL064C-A-0"	2710	17560	130	1127	1704	1397	66	72	32	99	99	0	2127	3126	2821	76	76	48	96	93	0	0.517	0.537	0.558	0.645	1.935	0.499	0.901	120	712	3112	4688	-0.951	1061	2051	1638	3050	0
1	7	11	"iYBR065C"	"iYBR065C"	2910	17560	120	342	458	352	64	71	33	90	76	0	776	1117	920	74	76	61	87	80	0	0.396	0.378	0.352	0.400	2.548	0.352	0.823	120	628	980	1437	-1.336	278	702	394	1043	0
1	8	11	"iYBR069C"	"iYBR069C"	3110	17560	110	1281	1337	876	64	70	32	100	96	0	2409	2345	1593	72	72	42	93	91	0	0.521	0.560	0.555	0.680	2.702	0.539	0.893	80	580	3554	3546	-0.941	1217	2337	1273	2273	0
1	9	11	"iYBR073W"	"iYBR073W"	3320	17560	100	1508	1606	1043	62	67	26	100	100	0	2774	2498	1607	70	72	46	98	93	0	0.535	0.636	0.609	0.706	1.961	0.613	0.832	80	508	4150	3972	-0.903	1446	2704	1544	2428	0
1	10	11	"iYBR085W-1"	"iYBR085W-1"	3510	17560	110	2791	2776	1508	62	67	24	100	100	0	2875	2685	1570	72	71	41	98	98	0	0.974	1.039	1.063	1.153	1.723	1.012	0.891	80	549	5532	5327	-0.039	2729	2803	2714	2613	0
1	11	11	"iYBR089W"	"iYBR089W"	3700	17550	130	3962	3946	3071	65	73	40	100	100	0	4173	4890	3882	75	80	54	100	100	0	0.951	0.806	0.757	0.806	1.554	0.796	0.911	120	702	7995	8696	-0.073	3897	4098	3881	4815	0
1	12	11	"iYBR093C"	"iYBR093C"	3910	17560	100	588	679	432	67	79	45	98	93	0	1702	1664	1212	80	92	72	96	88	0	0.321	0.386	0.375	0.481	2.338	0.338	0.782	80	505	2143	2196	-1.638	521	1622	612	1584	0
1	13	11	"iYBR111C"	"iYBR111C"	4110	17550	110	2953	2628	1363	69	78	43	100	100	0	4703	3923	2280	76	85	72	100	98	0	0.623	0.665	0.657	0.753	1.610	0.633	0.923	80	553	7511	6406	-0.682	2884	4627	2559	3847	0
1	14	11	"iYBR117C"	"iYBR117C"	4310	17550	120	1410	1713	1272	69	79	47	100	96	0	3213	3439	2844	78	90	121	95	89	0	0.428	0.489	0.496	0.587	1.977	0.453	0.901	120	584	4476	5005	-1.225	1341	3135	1644	3361	0
1	15	11	"iYBR121C"	"iYBR121C"	4510	17550	110	665	649	252	70	80	49	100	97	0	2213	1924	875	78	91	99	98	96	0	0.279	0.314	0.295	0.344	1.733	0.280	0.811	80	572	2730	2425	-1.843	595	2135	579	1846	0
1	16	11	"iYBR139W"	"iYBR139W"	4720	17560	100	1084	1003	310	74	84	43	98	98	0	889	832	275	80	89	64	97	95	0	1.248	1.235	1.217	1.275	1.536	1.219	0.895	80	504	1819	1681	0.320	1010	809	929	752	0
1	17	11	"iYBR143C"	"iYBR143C"	4910	17550	100	1211	1151	622	73	81	36	97	97	0	2852	2584	1633	80	90	83	96	95	0	0.411	0.431	0.417	0.479	1.756	0.393	0.899	80	495	3910	3582	-1.284	1138	2772	1078	2504	0
1	18	11	"iYBR147W"	"iYBR147W"	5120	17550	100	1394	1274	490	70	78	33	100	98	0	2393	2039	932	76	79	53	97	97	0	0.571	0.613	0.616	0.685	1.875	0.581	0.901	80	498	3641	3167	-0.807	1324	2317	1204	1963	0
1	19	11	"iYDL240W"	"iYDL240W"	5310	17550	100	1671	1718	759	68	74	27	100	100	0	1717	1662	743	76	78	49	98	98	0	0.977	1.040	1.080	1.077	1.322	1.026	0.957	80	490	3244	3236	-0.034	1603	1641	1650	1586	0
1	20	11	"iYDL236W"	"iYDL236W"	5500	17540	100	362	377	154	69	75	32	100	98	0	568	557	222	78	89	206	87	58	0	0.598	0.643	0.644	0.647	1.581	0.557	0.732	80	498	783	787	-0.742	293	490	308	479	0
1	21	11	"iYDL232W"	"iYDL232W"	5710	17550	100	633	675	257	72	79	33	100	100	0	1045	1068	423	79	80	44	100	98	0	0.581	0.610	0.615	0.611	1.388	0.579	0.868	80	518	1527	1592	-0.784	561	966	603	989	0
1	1	12	"iYDL216C"	"iYDL216C"	1700	17760	120	319	292	147	56	60	20	93	88	0	662	610	355	79	72	39	88	86	0	0.451	0.444	0.421	0.423	2.156	0.389	0.781	120	670	846	767	-1.148	263	583	236	531	0
1	2	12	"iYDL212W"	"iYDL212W"	1900	17770	100	331	332	149	64	70	27	92	90	0	871	791	368	77	78	58	93	90	0	0.336	0.375	0.351	0.356	1.810	0.348	0.779	80	482	1061	982	-1.572	267	794	268	714	0
1	3	12	"itG(GCC)D1"	"itG(GCC)D1"	2110	17770	100	1287	1205	716	62	68	29	100	97	0	2085	1830	1014	74	80	63	92	90	0	0.609	0.651	0.685	0.686	1.911	0.647	0.877	80	505	3236	2899	-0.715	1225	2011	1143	1756	0
1	4	12	"iYDL195W"	"iYDL195W"	2310	17760	110	687	685	372	63	70	32	100	97	0	1826	1731	1118	72	77	57	93	91	0	0.356	0.375	0.373	0.452	2.223	0.331	0.844	80	570	2378	2281	-1.491	624	1754	622	1659	0
1	5	12	"iYDL191W"	"iYDL191W"	2500	17770	110	1242	1111	579	68	74	33	97	97	0	1000	835	479	74	78	50	88	82	0	1.268	1.371	1.277	1.371	1.957	1.333	0.833	80	562	2100	1804	0.342	1174	926	1043	761	0
1	6	12	"iYDL186W"	"iYDL186W"	2710	17760	100	490	486	230	69	75	32	98	95	0	1362	1235	648	76	77	51	100	98	0	0.327	0.360	0.354	0.362	2.238	0.327	0.790	80	495	1707	1576	-1.611	421	1286	417	1159	0
1	7	12	"iYDL170W"	"iYDL170W"	2900	17760	100	357	356	155	62	73	85	90	78	0	722	645	289	73	79	111	88	81	0	0.455	0.514	0.447	0.534	2.831	0.418	0.552	80	494	944	866	-1.138	295	649	294	572	0
1	8	12	"iYDL166C"	"iYDL166C"	3100	17760	100	291	279	113	63	68	30	95	92	0	704	664	268	72	70	45	95	92	0	0.361	0.365	0.363	0.359	1.790	0.341	0.765	80	506	860	808	-1.471	228	632	216	592	0
1	9	12	"iYDL160C"	"iYDL160C"	3290	17760	110	611	594	249	60	65	23	100	98	0	2198	2038	1018	71	70	40	98	97	0	0.259	0.271	0.244	0.288	1.884	0.236	0.806	80	563	2678	2501	-1.949	551	2127	534	1967	0
1	10	12	"iYDR141C"	"iYDR141C"	3510	17760	110	732	667	317	62	67	25	100	95	0	2060	1701	875	72	71	43	98	98	0	0.337	0.371	0.372	0.402	2.205	0.355	0.846	80	560	2658	2234	-1.569	670	1988	605	1629	0
1	11	12	"iYDR145W"	"iYDR145W"	3700	17750	100	791	817	387	64	74	48	98	96	0	1235	1235	591	71	74	50	97	95	0	0.625	0.647	0.597	0.701	1.992	0.626	0.850	80	484	1891	1917	-0.679	727	1164	753	1164	0
1	12	12	"iYDR150W"	"iYDR150W"	3910	17760	110	2019	1733	695	64	75	48	100	100	0	1823	1599	690	72	76	49	97	96	0	1.117	1.093	1.078	1.234	2.083	1.082	0.868	80	553	3706	3196	0.159	1955	1751	1669	1527	0
1	13	12	"iYDR169C-0"	"iYDR169C-0"	4100	17760	110	1038	971	479	62	69	29	100	100	0	2228	1911	1069	72	75	53	96	95	0	0.453	0.494	0.479	0.578	2.087	0.457	0.863	80	538	3132	2748	-1.143	976	2156	909	1839	0
1	14	12	"iYDR170W-A-0"	"iYDR170W-A-0"	4290	17750	120	7599	10468	8821	69	77	49	100	100	0	9939	13065	11556	78	87	113	100	99	0	0.764	0.801	0.815	0.868	1.949	0.771	0.893	120	632	17391	23386	-0.389	7530	9861	10399	12987	0
1	15	12	"iYDR173C"	"iYDR173C"	4520	17750	110	677	597	267	70	79	39	97	93	0	2068	1794	788	74	85	116	98	97	0	0.304	0.306	0.306	0.304	1.957	0.298	0.861	80	583	2601	2247	-1.716	607	1994	527	1720	0
1	16	12	"iYDR189W"	"iYDR189W"	4710	17750	110	1873	1692	677	74	87	51	100	100	0	1495	1284	581	75	83	61	98	97	0	1.267	1.338	1.333	1.428	1.601	1.305	0.871	80	562	3219	2827	0.341	1799	1420	1618	1209	0
1	17	12	"iYDR194C"	"iYDR194C"	4920	17750	130	786	732	283	73	85	50	98	95	0	2220	1966	845	81	90	79	98	97	0	0.333	0.350	0.333	0.375	2.007	0.328	0.888	120	682	2852	2544	-1.585	713	2139	659	1885	0
1	18	12	"iYDR198C"	"iYDR198C"	5100	17740	100	458	429	186	69	77	37	96	88	0	1019	901	447	81	84	53	95	92	0	0.415	0.439	0.439	0.483	2.197	0.396	0.815	80	468	1327	1180	-1.270	389	938	360	820	0
1	19	12	"iYDR214W"	"iYDR214W"	5290	17750	100	451	447	168	68	73	27	98	97	0	665	636	268	80	80	47	95	93	0	0.655	0.682	0.676	0.692	1.661	0.624	0.820	80	512	968	935	-0.611	383	585	379	556	0
1	20	12	"iYDR218C"	"iYDR218C"	5510	17740	100	878	823	339	69	74	27	100	98	0	2073	1904	868	84	81	46	98	97	0	0.407	0.414	0.405	0.440	1.726	0.389	0.861	80	489	2798	2574	-1.298	809	1989	754	1820	0
1	21	12	"iYDR223W"	"iYDR223W"	5680	17730	100	655	632	305	70	76	28	100	100	0	1650	1481	669	80	81	46	100	100	0	0.373	0.401	0.398	0.381	1.382	0.402	0.924	80	486	2155	1963	-1.424	585	1570	562	1401	0
1	1	13	"iYDR532C"	"iYDR532C"	1710	17970	100	211	257	265	58	61	19	67	61	0	209	326	330	80	73	43	52	51	0	1.186	0.809	0.584	0.591	3.117	0.760	0.754	80	486	282	445	0.246	153	129	199	246	0
1	2	13	"iYDR535C"	"iYDR535C"	1900	17960	130	256	586	643	61	65	24	80	74	0	453	967	986	79	79	55	77	73	0	0.521	0.591	0.474	0.538	3.103	0.587	0.796	120	680	569	1413	-0.940	195	374	525	888	0
1	3	13	"iYDR539W-1"	"iYDR539W-1"	2100	17960	110	356	640	611	61	68	29	91	78	0	504	1034	1047	77	89	230	56	48	0	0.691	0.605	0.584	0.595	2.223	0.498	0.742	80	564	722	1536	-0.534	295	427	579	957	0
1	4	13	"iYEL073C-4"	"iYEL073C-4"	2320	17980	80	318	323	200	62	67	27	94	82	0	628	674	500	62	69	50	80	80	0	0.452	0.426	0.374	0.405	1.892	0.381	0.776	52	335	822	873	-1.145	256	566	261	612	0
1	5	13	"iYEL071W-1"	"iYEL071W-1"	2510	17980	110	1269	1089	711	69	77	36	92	87	0	1651	1537	1140	74	78	54	82	77	0	0.761	0.697	0.653	0.824	2.727	0.625	0.809	80	562	2777	2483	-0.394	1200	1577	1020	1463	0
1	6	13	"iYEL068C"	"iYEL068C"	2720	17960	110	1081	1032	733	71	81	36	87	82	0	1285	1316	1012	77	81	55	78	73	0	0.836	0.776	0.738	0.878	2.535	0.729	0.777	80	554	2218	2200	-0.258	1010	1208	961	1239	0
1	7	13	"iYEL051W"	"iYEL051W"	2910	17970	100	232	239	142	63	76	93	62	45	0	758	683	497	74	81	109	71	63	0	0.247	0.289	0.297	0.350	2.534	0.295	0.581	80	510	853	785	-2.017	169	684	176	609	0
1	8	13	"itG(GCC)E"	"itG(GCC)E"	3120	17960	90	453	428	210	61	66	31	98	94	0	793	689	391	73	70	46	86	84	0	0.544	0.596	0.574	0.583	2.210	0.558	0.801	52	394	1112	983	-0.877	392	720	367	616	0
1	9	13	"iYEL047C"	"iYEL047C"	3310	17960	120	487	570	415	59	63	25	91	87	0	889	939	700	69	66	40	87	84	0	0.522	0.587	0.582	0.644	2.376	0.580	0.659	120	585	1248	1381	-0.938	428	820	511	870	0
1	10	13	"iYEL029C"	"iYEL029C"	3500	17960	120	625	867	683	61	65	23	96	95	0	1122	1508	1283	74	72	41	88	85	0	0.538	0.562	0.531	0.608	2.792	0.496	0.725	120	594	1612	2240	-0.894	564	1048	806	1434	0
1	11	13	"iYEL027W"	"iYEL027W"	3710	17950	120	366	445	339	62	67	34	90	73	0	661	891	767	73	74	44	84	78	0	0.517	0.468	0.443	0.485	2.529	0.426	0.834	120	599	892	1201	-0.952	304	588	383	818	0
1	12	13	"iYEL023C"	"iYEL023C"	3910	17960	120	401	379	234	60	67	38	87	74	0	1198	1144	748	72	71	42	93	90	0	0.303	0.298	0.288	0.276	2.277	0.277	0.815	120	583	1467	1391	-1.723	341	1126	319	1072	0
1	13	13	"iYFL031W"	"iYFL031W"	4100	17970	120	586	624	432	62	65	23	97	93	0	1051	975	705	71	68	42	86	81	0	0.535	0.622	0.553	0.667	2.835	0.573	0.747	120	567	1504	1466	-0.903	524	980	562	904	0
1	14	13	"iYFL027C"	"iYFL027C"	4300	17960	120	883	830	456	67	74	44	98	95	0	1481	1278	746	75	75	48	94	90	0	0.580	0.634	0.628	0.681	2.265	0.597	0.815	120	611	2222	1966	-0.785	816	1406	763	1203	0
1	15	13	"iYFL023W"	"iYFL023W"	4510	17960	100	1363	1179	549	68	75	31	100	100	0	1004	903	375	75	78	52	96	95	0	1.394	1.342	1.387	1.294	1.713	1.408	0.833	80	496	2224	1939	0.479	1295	929	1111	828	0
1	16	13	"iYFL009W"	"iYFL009W"	4700	17970	100	441	408	224	69	79	60	85	75	0	530	526	345	76	84	99	75	70	0	0.819	0.753	0.734	0.797	2.602	0.663	0.744	80	480	826	789	-0.287	372	454	339	450	0
1	17	13	"iYFL005W"	"iYFL005W"	4890	17960	120	1250	1220	746	77	96	89	95	88	0	1493	1561	957	84	94	99	93	91	0	0.833	0.774	0.752	0.765	2.058	0.753	0.785	120	616	2582	2620	-0.264	1173	1409	1143	1477	0
1	18	13	"iYFLWdelta5"	"iYFLWdelta5"	5110	17970	110	3874	3483	1347	78	93	59	100	100	0	1475	1350	564	85	94	71	95	92	0	2.731	2.692	2.653	2.970	1.856	2.676	0.898	80	569	5186	4670	1.449	3796	1390	3405	1265	0
1	19	13	"iYFR009W"	"iYFR009W"	5290	17950	110	1292	1151	528	74	82	37	98	96	0	1250	1072	501	84	88	54	95	93	0	1.045	1.090	1.062	1.109	1.538	1.075	0.880	80	554	2384	2065	0.063	1218	1166	1077	988	0
1	20	13	"iYFR012W"	"iYFR012W"	5500	17950	120	3519	3261	1723	70	76	30	100	100	0	3219	2896	1623	85	86	55	99	95	0	1.101	1.135	1.145	1.287	1.987	1.117	0.909	120	646	6583	6002	0.138	3449	3134	3191	2811	0
1	21	13	"iYFR016C"	"iYFR016C"	5690	17950	110	339	329	124	70	75	27	100	95	0	858	772	289	82	83	48	100	100	0	0.347	0.375	0.358	0.364	1.712	0.361	0.796	80	564	1045	949	-1.528	269	776	259	690	0
1	1	14	"iYFR027W"	"iYFR027W"	1700	18170	130	1498	1803	1403	60	116	557	71	55	0	2362	2944	2303	81	161	922	72	59	0	0.630	0.609	0.599	0.642	2.076	0.521	0.822	120	723	3719	4606	-0.666	1438	2281	1743	2863	0
1	2	14	"iYFR030W"	"iYFR030W"	1900	18180	130	529	597	707	66	121	562	33	4	0	491	525	616	83	141	837	3	2	0	1.135	1.201	1.173	1.175	2.353	0.715	0.778	120	625	871	973	0.182	463	408	531	442	-100
1	3	14	"iYFR032C-A"	"iYFR032C-A"	2100	18170	120	472	522	409	68	101	190	73	55	0	1970	1645	1009	78	120	336	84	73	0	0.214	0.290	0.248	0.284	2.080	0.363	0.573	120	575	2296	2021	-2.227	404	1892	454	1567	0
1	4	14	"iYGL002W"	"iYGL002W"	2300	18170	120	3059	3066	2115	64	77	122	100	97	0	844	827	687	65	77	181	75	62	0	3.845	3.940	4.107	4.279	1.940	3.994	0.511	120	548	3774	3764	1.943	2995	779	3002	762	0
1	5	14	"iYGR002C"	"iYGR002C"	2480	18170	130	1146	1701	1456	70	88	143	92	82	0	592	856	657	73	84	130	82	66	0	2.073	2.083	2.097	2.108	1.929	2.196	0.782	120	637	1595	2414	1.052	1076	519	1631	783	0
1	6	14	"iYGR006W"	"iYGR006W"	2710	18160	130	1540	2522	2335	72	88	66	92	89	0	572	995	935	76	82	60	80	76	0	2.960	2.666	2.498	2.676	2.535	2.768	0.808	120	717	1964	3369	1.565	1468	496	2450	919	0
1	7	14	"iYGR026W"	"iYGR026W"	2910	18160	110	187	621	822	64	76	63	61	50	0	169	371	477	69	72	53	55	48	0	1.230	1.844	1.230	1.050	2.986	2.115	0.762	80	501	223	859	0.299	123	100	557	302	-100
1	8	14	"iYGR028W"	"iYGR028W"	3090	18150	120	669	951	864	64	69	28	85	84	0	643	962	860	74	72	43	79	75	0	1.063	0.999	0.877	0.954	2.756	1.000	0.843	120	606	1174	1775	0.089	605	569	887	888	0
1	9	14	"iYGR030C"	"iYGR030C"	3290	18160	120	586	583	346	64	68	26	94	91	0	1221	1129	700	74	73	42	92	91	0	0.455	0.492	0.466	0.483	1.882	0.463	0.827	120	585	1669	1574	-1.136	522	1147	519	1055	0
1	10	14	"iYGR043C-0"	"iYGR043C-0"	3510	18160	100	783	853	514	63	66	21	100	98	0	1729	1792	1129	77	74	40	97	97	0	0.436	0.461	0.453	0.487	2.029	0.438	0.876	80	438	2372	2505	-1.198	720	1652	790	1715	0
1	11	14	"iYGR047C"	"iYGR047C"	3670	18150	130	1720	1795	1325	63	69	29	100	100	0	1277	1612	1194	77	78	51	98	96	0	1.381	1.128	1.105	1.091	1.689	1.111	0.879	120	672	2857	3267	0.466	1657	1200	1732	1535	0
1	12	14	"iYGR051C"	"iYGR051C"	3900	18160	110	400	407	241	62	68	32	92	86	0	1063	1077	672	80	79	52	96	93	0	0.344	0.346	0.362	0.332	2.178	0.308	0.753	80	570	1321	1342	-1.540	338	983	345	997	0
1	13	14	"iYGR067C"	"iYGR067C"	4100	18150	100	661	618	255	64	67	23	100	100	0	1271	1164	584	72	70	40	96	96	0	0.498	0.507	0.501	0.558	1.828	0.471	0.887	80	485	1796	1646	-1.006	597	1199	554	1092	0
1	14	14	"iYGR072W"	"iYGR072W"	4310	18150	100	290	285	98	64	70	27	98	98	0	480	451	191	73	72	44	93	92	0	0.555	0.585	0.571	0.620	1.864	0.537	0.756	80	483	633	599	-0.849	226	407	221	378	0
1	15	14	"iYGR078C"	"iYGR078C"	4500	18150	100	371	386	170	73	79	33	98	96	0	906	859	422	81	85	55	98	96	0	0.361	0.402	0.397	0.423	2.240	0.354	0.714	80	494	1123	1091	-1.469	298	825	313	778	0
1	16	14	"iYHR009C"	"iYHR009C"	4690	18160	110	700	660	259	76	87	44	100	100	0	2187	1908	1001	91	99	67	100	98	0	0.298	0.321	0.312	0.365	1.713	0.286	0.863	80	547	2720	2401	-1.748	624	2096	584	1817	0
1	17	14	"iYHR013C"	"iYHR013C"	4890	18140	110	910	899	451	83	105	93	96	91	0	1375	1274	716	89	105	110	96	90	0	0.643	0.689	0.713	0.728	1.611	0.685	0.790	80	503	2113	2001	-0.637	827	1286	816	1185	0
1	18	14	"iYHRWdelta7"	"iYHRWdelta7"	5080	18160	100	541	519	217	78	91	54	91	90	0	565	519	294	89	101	94	85	80	0	0.973	1.026	1.039	1.061	1.722	0.906	0.694	80	498	939	871	-0.040	463	476	441	430	0
1	19	14	"iYHR027C"	"iYHR027C"	5300	18160	100	448	430	173	74	83	39	95	92	0	934	832	363	94	99	70	91	90	0	0.445	0.482	0.455	0.503	1.588	0.448	0.795	80	517	1214	1094	-1.167	374	840	356	738	0
1	20	14	"iYHR031C"	"iYHR031C"	5500	18150	100	522	483	210	69	74	27	100	98	0	938	869	412	90	90	54	98	96	0	0.534	0.531	0.523	0.555	1.636	0.496	0.863	80	473	1301	1193	-0.905	453	848	414	779	0
1	21	14	"iYHR035W"	"iYHR035W"	5690	18150	130	286	306	170	71	77	31	91	79	0	679	744	446	86	87	49	98	96	0	0.363	0.357	0.358	0.348	2.199	0.341	0.829	120	760	808	893	-1.464	215	593	235	658	0
1	1	15	"iYHR048W"	"iYHR048W"	1710	18380	120	335	451	824	58	101	304	44	6	0	864	834	756	82	104	251	74	61	0	0.354	0.523	0.388	0.420	2.336	0.679	0.466	120	614	1059	1145	-1.497	277	782	393	752	0
1	2	15	"iYHR052W"	"iYHR052W"	1900	18370	120	1716	1688	1161	67	166	701	70	56	0	1048	1134	1295	80	130	399	66	55	0	1.704	1.538	1.612	1.742	2.052	1.406	0.513	120	529	2617	2675	0.769	1649	968	1621	1054	-100
1	3	15	"iYHR056C"	"iYHR056C"	2090	18360	120	648	726	542	72	191	707	44	8	0	1179	1425	1205	85	204	803	53	42	0	0.527	0.488	0.464	0.514	2.451	0.885	0.235	120	571	1670	1994	-0.925	576	1094	654	1340	0
1	4	15	"itF(GAA)H1"	"itF(GAA)H1"	2300	18370	130	1185	1300	1304	68	137	492	68	55	0	2466	2664	3966	83	152	564	75	70	0	0.469	0.477	0.451	0.522	2.449	0.353	0.738	120	650	3500	3813	-1.093	1117	2383	1232	2581	0
1	5	15	"iYHR075C"	"iYHR075C"	2500	18370	130	2146	1961	1107	73	154	508	87	74	0	2927	2335	1305	89	141	341	90	80	0	0.730	0.841	0.820	0.920	2.045	0.999	0.621	120	597	4911	4134	-0.453	2073	2838	1888	2246	0
1	6	15	"iYHR079C"	"iYHR079C"	2690	18370	120	532	538	344	66	114	399	53	21	0	1217	1359	1024	78	114	319	77	59	0	0.409	0.368	0.359	0.427	2.582	0.313	0.744	120	558	1605	1753	-1.289	466	1139	472	1281	0
1	7	15	"iYIL013C"	"iYIL013C"	2900	18370	120	480	494	317	68	81	50	93	82	0	1545	1530	1017	80	90	91	93	87	0	0.281	0.294	0.266	0.312	2.592	0.265	0.742	120	623	1877	1876	-1.830	412	1465	426	1450	0
1	8	15	"iYIL009C-A"	"iYIL009C-A"	3100	18360	110	1048	937	475	84	95	49	97	92	0	960	820	434	94	102	65	88	85	0	1.113	1.175	1.152	1.251	2.061	1.158	0.780	80	497	1830	1579	0.155	964	866	853	726	0
1	9	15	"iYIL009W"	"iYIL009W"	3290	18360	140	2077	2592	1977	72	78	36	100	100	0	921	1169	837	80	82	49	96	91	0	2.384	2.314	2.253	2.508	1.900	2.483	0.830	156	750	2846	3609	1.253	2005	841	2520	1089	0
1	10	15	"itE(UUC)I"	"itE(UUC)I"	3510	18360	110	1247	1152	616	65	70	28	100	98	0	814	722	419	72	73	43	92	88	0	1.593	1.672	1.452	1.665	1.917	1.690	0.749	80	566	1924	1737	0.672	1182	742	1087	650	0
1	11	15	"iYIR010W"	"iYIR010W"	3700	18360	100	1259	1205	757	64	69	23	100	100	0	890	761	442	72	68	35	96	91	0	1.461	1.656	1.549	1.590	1.763	1.736	0.827	80	468	2013	1830	0.547	1195	818	1141	689	0
1	12	15	"iYIR014W"	"iYIR014W"	3890	18360	110	659	621	269	66	71	24	97	97	0	1083	922	440	77	73	39	96	95	0	0.589	0.657	0.614	0.695	1.690	0.616	0.838	80	546	1599	1400	-0.763	593	1006	555	845	0
1	13	15	"iYIR026C"	"iYIR026C"	4110	18360	100	940	827	376	66	73	34	100	97	0	1381	1270	590	77	77	46	97	96	0	0.670	0.638	0.627	0.652	1.856	0.614	0.837	80	480	2178	1954	-0.577	874	1304	761	1193	0
1	14	15	"iYIR030C"	"iYIR030C"	4290	18360	120	547	680	472	66	75	37	98	94	0	704	889	652	78	80	49	94	84	0	0.768	0.757	0.724	0.859	2.205	0.715	0.834	120	673	1107	1425	-0.380	481	626	614	811	0
1	15	15	"iYIR034C"	"iYIR034C"	4510	18370	110	1100	1007	429	77	89	46	100	100	0	1476	1313	550	88	95	60	98	98	0	0.737	0.759	0.743	0.803	1.899	0.747	0.831	80	551	2411	2155	-0.440	1023	1388	930	1225	0
1	16	15	"iYJL223C-0"	"iYJL223C-0"	4700	18370	120	6155	5253	2888	83	95	49	100	100	0	9204	7545	4649	100	108	72	100	100	0	0.667	0.694	0.686	0.769	1.746	0.657	0.912	120	606	15176	12615	-0.584	6072	9104	5170	7445	0
1	17	15	"iYJL219W"	"iYJL219W"	4890	18340	120	1431	1266	509	89	108	67	100	98	0	2212	2087	888	99	115	103	99	97	0	0.635	0.592	0.590	0.602	1.569	0.564	0.886	120	642	3455	3165	-0.655	1342	2113	1177	1988	0
1	18	15	"iYJL215C"	"iYJL215C"	5100	18350	100	1419	1311	553	83	95	47	100	100	0	2270	2074	939	103	113	70	100	98	0	0.617	0.623	0.609	0.647	1.602	0.610	0.899	80	479	3503	3199	-0.698	1336	2167	1228	1971	0
1	19	15	"iYJR093C"	"iYJR093C"	5290	18360	120	1562	1390	695	75	85	39	100	100	0	2005	1821	1031	102	111	82	99	96	0	0.781	0.765	0.750	0.820	1.619	0.720	0.883	120	617	3390	3034	-0.356	1487	1903	1315	1719	0
1	20	15	"iYJR095W"	"iYJR095W"	5490	18360	120	686	708	372	73	79	32	99	97	0	1490	1301	733	96	98	55	100	98	0	0.440	0.527	0.533	0.541	1.557	0.502	0.895	120	638	2007	1840	-1.185	613	1394	635	1205	0
1	21	15	"iYJR099W"	"iYJR099W"	5700	18360	100	1375	1191	539	72	80	33	100	100	0	2175	2078	999	93	92	51	98	97	0	0.626	0.564	0.552	0.590	1.789	0.542	0.922	80	510	3385	3104	-0.676	1303	2082	1119	1985	0
1	1	16	"iYJR115W"	"iYJR115W"	1700	18580	120	781	736	410	57	77	223	78	66	0	1812	1528	848	84	84	72	93	92	0	0.419	0.470	0.454	0.469	1.888	0.454	0.884	120	571	2452	2123	-1.255	724	1728	679	1444	0
1	2	16	"iYJR119C"	"iYJR119C"	1890	18580	120	1399	1495	1088	62	119	623	65	51	0	1423	1484	1118	75	107	347	71	62	0	0.992	1.017	0.977	1.086	1.899	1.197	0.686	120	594	2685	2842	-0.012	1337	1348	1433	1409	0
1	3	16	"iYJR123W"	"iYJR123W"	2100	18580	130	883	1118	1042	69	142	579	58	41	0	596	841	1743	80	181	785	37	4	0	1.578	1.378	1.720	1.626	2.667	0.573	0.353	120	636	1330	1810	0.658	814	516	1049	761	-100
1	4	16	"iYJR140C"	"iYJR140C"	2290	18570	110	383	375	192	66	104	218	65	27	0	669	695	425	84	139	554	50	11	0	0.542	0.506	0.485	0.542	2.005	0.446	0.724	80	527	902	920	-0.884	317	585	309	611	0
1	5	16	"iYJR144W"	"iYJR144W"	2510	18580	150	435	794	905	71	157	556	42	26	0	524	1173	1378	90	155	416	50	41	0	0.839	0.668	0.576	0.635	2.497	0.582	0.494	156	740	798	1806	-0.254	364	434	723	1083	-100
1	6	16	"iYJR149W"	"iYJR149W"	2690	18560	120	693	781	600	75	240	1018	31	1	0	977	1204	888	89	202	568	59	45	0	0.696	0.633	0.585	0.658	2.175	1.575	0.270	120	516	1506	1821	-0.523	618	888	706	1115	0
1	7	16	"iYJR159W"	"iYJR159W"	2890	18570	120	586	658	639	77	177	843	20	2	0	1403	1377	1464	88	143	408	72	62	0	0.387	0.451	0.407	0.488	2.407	1.165	0.187	120	534	1824	1870	-1.369	509	1315	581	1289	-100
1	8	16	"iYKL225W"	"iYKL225W"	3080	18560	130	10683	9580	6163	83	122	300	99	98	0	12034	9928	6333	97	131	299	96	94	0	0.888	0.966	0.930	1.024	2.034	0.952	0.866	120	629	22537	19328	-0.171	10600	11937	9497	9831	0
1	9	16	"iYKL221W-0"	"iYKL221W-0"	3290	18560	130	1454	1365	848	68	98	292	84	70	0	1694	1459	913	84	106	289	81	70	0	0.861	0.943	0.919	1.027	1.897	0.909	0.885	120	630	2996	2672	-0.216	1386	1610	1297	1375	0
1	10	16	"iYKR062W"	"iYKR062W"	3490	18570	110	1651	2047	1630	65	71	29	100	100	0	1959	2418	1966	78	79	48	98	95	0	0.843	0.847	0.813	0.997	2.020	0.817	0.876	80	556	3467	4322	-0.246	1586	1881	1982	2340	0
1	11	16	"iYKR066C"	"iYKR066C"	3700	18550	120	525	532	314	66	76	43	97	88	0	1336	1162	670	73	79	68	95	91	0	0.363	0.428	0.413	0.455	2.251	0.420	0.860	120	585	1722	1555	-1.460	459	1263	466	1089	0
1	12	16	"iYKR070W"	"iYKR070W"	3890	18550	130	1496	1425	951	68	76	37	100	100	0	1236	1191	805	77	80	58	94	91	0	1.232	1.218	1.141	1.338	1.884	1.214	0.839	120	654	2587	2471	0.301	1428	1159	1357	1114	0
1	13	16	"iYKR084C"	"iYKR084C"	4100	18560	120	546	684	519	71	87	87	80	70	0	1019	1369	1099	88	103	95	85	79	0	0.510	0.479	0.457	0.510	2.168	0.455	0.890	120	684	1406	1894	-0.971	475	931	613	1281	0
1	14	16	"iYKR088C"	"iYKR088C"	4340	18580	110	866	820	424	71	88	96	91	87	0	1600	1333	701	87	100	90	87	86	0	0.525	0.601	0.562	0.616	1.590	0.599	0.793	80	555	2308	1995	-0.928	795	1513	749	1246	0
1	15	16	"iYKR092C-0"	"iYKR092C-0"	4530	18570	120	533	530	191	77	93	63	96	94	0	2007	1816	677	91	106	91	97	95	0	0.238	0.263	0.257	0.264	1.742	0.249	0.835	120	590	2372	2178	-2.071	456	1916	453	1725	0
1	16	16	"iYKR103W"	"iYKR103W"	4730	18570	100	1608	1513	429	87	116	155	100	100	0	3067	2871	963	103	133	149	100	100	0	0.513	0.515	0.502	0.530	1.436	0.489	0.918	80	468	4485	4194	-0.963	1521	2964	1426	2768	0
1	17	16	"iYKR106W-1"	"iYKR106W-1"	4930	18570	130	2819	2468	883	99	174	432	98	90	0	4707	4195	1385	113	174	341	100	99	0	0.592	0.580	0.582	0.569	1.357	0.580	0.924	120	712	7314	6451	-0.756	2720	4594	2369	4082	0
1	18	16	"iYLL066C-1"	"iYLL066C-1"	5140	18550	110	30774	27464	11139	92	176	467	100	100	0	35799	30561	11904	114	181	368	100	100	0	0.860	0.899	0.911	0.893	1.367	0.909	0.947	80	569	66367	57819	-0.218	30682	35685	27372	30447	0
1	19	16	"iYLL050C"	"iYLL050C"	5330	18570	110	1609	1679	554	75	85	44	100	100	0	2779	2793	748	100	110	90	100	100	0	0.573	0.596	0.591	0.582	1.305	0.595	0.921	80	522	4213	4297	-0.804	1534	2679	1604	2693	0
1	20	16	"iYLL044W"	"iYLL044W"	5520	18570	130	517	514	178	73	79	33	100	99	0	1781	1583	576	91	94	64	100	100	0	0.263	0.296	0.306	0.296	1.415	0.283	0.899	120	634	2134	1933	-1.928	444	1690	441	1492	0
1	21	16	"iYLL040C"	"iYLL040C"	5730	18560	120	1301	1175	472	77	86	40	100	96	0	2519	2243	870	90	94	62	100	100	0	0.504	0.510	0.514	0.507	1.448	0.505	0.931	120	667	3653	3251	-0.989	1224	2429	1098	2153	0
1	1	17	"iYLR267W"	"iYLR267W"	1710	18770	120	472	500	334	61	86	360	54	15	0	1266	1436	1312	78	145	1163	51	10	0	0.346	0.323	0.344	0.349	1.688	0.264	0.827	120	617	1599	1797	-1.531	411	1188	439	1358	0
1	2	17	"itV(AAC)L"	"itV(AAC)L"	1920	18780	110	885	930	831	63	72	59	90	83	0	1328	1271	1346	75	88	101	82	76	0	0.656	0.725	0.658	0.749	2.178	0.623	0.782	80	557	2075	2063	-0.608	822	1253	867	1196	-100
1	3	17	"iYLR275W"	"iYLR275W"	2120	18760	120	630	698	498	64	83	127	78	65	0	599	639	455	75	111	404	59	36	0	1.080	1.124	1.060	1.163	2.233	0.617	0.497	120	570	1090	1198	0.111	566	524	634	564	0
1	4	17	"iYLR293C"	"iYLR293C"	2320	18770	110	461	440	301	63	71	37	77	72	0	1024	912	671	78	81	61	78	73	0	0.421	0.452	0.432	0.492	2.226	0.402	0.861	80	540	1344	1211	-1.249	398	946	377	834	0
1	5	17	"iYLR298C"	"iYLR298C"	2530	18770	130	943	806	389	68	108	388	75	58	0	2118	1766	962	83	124	346	83	78	0	0.430	0.439	0.436	0.498	2.107	0.408	0.891	120	595	2910	2421	-1.218	875	2035	738	1683	0
1	6	17	"iYLRCdelta18"	"iYLRCdelta18"	2730	18770	120	268	349	456	67	137	443	14	2	0	585	659	837	78	168	764	30	4	0	0.396	0.485	0.456	0.476	2.500	0.343	0.641	120	582	708	863	-1.335	201	507	282	581	0
1	7	17	"iYLR318W"	"iYLR318W"	2930	18760	120	521	669	720	70	102	203	61	51	0	661	899	877	78	125	653	45	25	0	0.774	0.730	0.649	0.730	2.150	0.388	0.448	120	563	1034	1420	-0.370	451	583	599	821	-100
1	8	17	"iYLR323C"	"iYLR323C"	3130	18760	120	421	429	268	71	100	301	55	18	0	932	919	652	81	104	299	70	57	0	0.411	0.427	0.425	0.466	2.243	0.392	0.815	120	584	1201	1196	-1.282	350	851	358	838	0
1	9	17	"iYLR327C"	"iYLR327C"	3330	18760	120	1013	988	640	65	73	66	95	86	0	2192	2248	1591	82	93	285	80	71	0	0.449	0.426	0.434	0.526	2.423	0.393	0.858	120	569	3058	3089	-1.154	948	2110	923	2166	0
1	10	17	"iYLR338W"	"iYLR338W"	3530	18760	110	313	328	140	65	76	50	95	88	0	1239	1105	588	78	85	102	88	82	0	0.214	0.256	0.240	0.313	2.437	0.220	0.739	80	534	1409	1290	-2.227	248	1161	263	1027	0
1	11	17	"iYLR343W"	"iYLR343W"	3730	18750	120	741	786	488	67	83	59	98	92	0	1096	1122	762	80	88	86	91	86	0	0.663	0.690	0.689	0.793	1.966	0.648	0.876	120	610	1690	1761	-0.592	674	1016	719	1042	0
1	12	17	"iYLR345W"	"iYLR345W"	3940	18760	110	1189	1123	619	71	84	56	100	96	0	1078	989	542	86	94	73	90	85	0	1.127	1.165	1.140	1.190	1.680	1.136	0.857	80	521	2110	1955	0.173	1118	992	1052	903	0
1	13	17	"iYMR044W"	"iYMR044W"	4120	18770	110	1920	1673	897	72	88	64	98	93	0	1692	1511	892	88	99	78	93	87	0	1.152	1.125	1.070	1.297	2.100	1.075	0.852	80	509	3452	3024	0.204	1848	1604	1601	1423	0
1	14	17	"iYMR048W"	"iYMR048W"	4320	18760	100	738	833	667	71	84	56	88	75	0	1005	975	753	77	86	66	78	73	0	0.719	0.849	0.826	0.886	2.341	0.867	0.855	80	469	1595	1660	-0.476	667	928	762	898	0
1	15	17	"iYMRCdelta10"	"iYMRCdelta10"	4530	18760	120	370	634	651	72	84	51	73	61	0	353	562	585	81	89	72	62	57	0	1.096	1.168	1.016	0.946	2.187	1.115	0.828	120	573	570	1043	0.132	298	272	562	481	0
1	16	17	"iYMR067C"	"iYMR067C"	4720	18760	110	908	832	353	79	104	144	93	83	0	2036	1681	796	90	109	135	96	92	0	0.426	0.473	0.458	0.488	1.472	0.450	0.886	80	518	2775	2344	-1.231	829	1946	753	1591	0
1	17	17	"iYMR071C"	"iYMR071C"	4930	18750	110	684	655	343	83	102	130	86	75	0	1365	1144	632	91	111	133	90	83	0	0.472	0.543	0.514	0.568	1.956	0.530	0.867	80	525	1875	1625	-1.084	601	1274	572	1053	0
1	18	17	"iYMR075C-A"	"iYMR075C-A"	5130	18760	110	1729	1559	662	85	115	263	95	86	0	1090	962	405	96	112	132	95	88	0	1.654	1.702	1.726	1.735	1.507	1.702	0.889	80	557	2638	2340	0.726	1644	994	1474	866	0
1	19	17	"iYMR090W"	"iYMR090W"	5320	18760	110	732	730	488	75	84	41	90	83	0	898	809	529	92	98	70	80	77	0	0.815	0.914	0.837	0.878	1.843	0.893	0.865	80	536	1463	1372	-0.295	657	806	655	717	0
1	20	17	"iYMR095C"	"iYMR095C"	5530	18740	110	1071	1139	854	78	86	39	97	93	0	1267	1285	918	92	97	74	87	82	0	0.845	0.889	0.784	0.902	2.200	0.918	0.832	80	520	2168	2254	-0.243	993	1175	1061	1193	0
1	21	17	"iYMRCdelta13"	"iYMRCdelta13"	5720	18750	100	380	378	107	79	89	43	100	97	0	637	594	169	90	98	86	97	93	0	0.550	0.593	0.553	0.597	1.553	0.548	0.770	80	480	848	803	-0.862	301	547	299	504	0
1	1	18	"iYMR111C"	"iYMR111C"	1730	18960	120	502	472	272	62	128	499	40	0	0	1822	1508	893	79	186	1274	58	6	0	0.252	0.287	0.268	0.298	2.181	0.312	0.794	120	644	2183	1839	-1.986	440	1743	410	1429	0
1	2	18	"iYMR115W"	"iYMR115W"	1930	18990	90	338	500	834	63	133	684	5	3	0	654	948	1762	73	101	193	76	65	0	0.473	0.499	0.525	0.555	2.035	1.058	0.306	52	390	856	1312	-1.079	275	581	437	875	-100
1	3	18	"iYMRWdelta16"	"iYMRWdelta16"	2130	18960	120	753	753	505	66	116	551	55	27	0	972	1079	808	76	99	175	81	68	0	0.767	0.685	0.686	0.678	2.018	0.620	0.784	120	594	1583	1690	-0.383	687	896	687	1003	0
1	4	18	"iYNL258C"	"iYNL258C"	2330	18970	120	249	240	122	66	78	71	73	60	0	834	744	438	79	93	173	78	70	0	0.242	0.262	0.251	0.242	2.283	0.239	0.459	120	571	938	839	-2.045	183	755	174	665	0
1	5	18	"iYNL254C"	"iYNL254C"	2530	18960	130	793	765	492	64	71	31	98	96	0	1704	1505	962	78	79	50	93	89	0	0.448	0.491	0.456	0.484	2.485	0.466	0.800	120	603	2355	2128	-1.157	729	1626	701	1427	0
1	6	18	"iYNL249C"	"iYNL249C"	2730	18960	110	364	348	185	61	66	27	88	83	0	853	733	410	74	73	47	83	82	0	0.389	0.436	0.421	0.415	2.665	0.385	0.719	80	512	1082	946	-1.362	303	779	287	659	0
1	7	18	"iYNL231C"	"iYNL231C"	2930	18960	110	537	494	218	61	64	21	95	92	0	1258	1082	513	73	70	36	90	87	0	0.402	0.429	0.414	0.406	1.906	0.382	0.757	80	544	1661	1442	-1.316	476	1185	433	1009	0
1	8	18	"iYNL225C"	"iYNL225C"	3120	18960	110	449	451	228	69	167	632	7	1	0	1028	894	474	82	168	731	71	3	0	0.402	0.470	0.444	0.533	2.382	0.970	0.393	80	540	1326	1194	-1.316	380	946	382	812	0
1	9	18	"iYNL221C"	"iYNL221C"	3330	18950	130	557	512	287	70	151	570	41	0	0	2941	2580	1575	82	154	658	80	69	0	0.170	0.177	0.170	0.190	2.896	0.261	0.251	120	670	3346	2940	-2.554	487	2859	442	2498	0
1	10	18	"iYNL202W"	"iYNL202W"	3530	18960	110	578	577	228	66	78	65	98	95	0	1180	977	549	78	83	101	90	82	0	0.465	0.568	0.535	0.682	2.395	0.484	0.763	80	526	1614	1410	-1.106	512	1102	511	899	0
1	11	18	"iYNL197C"	"iYNL197C"	3730	18950	120	417	411	246	64	76	60	85	73	0	1410	1262	902	75	81	72	91	85	0	0.264	0.292	0.271	0.313	2.290	0.247	0.729	120	596	1688	1534	-1.919	353	1335	347	1187	0
1	12	18	"iYNL193W"	"iYNL193W"	3930	18950	120	375	353	162	65	76	47	93	83	0	1590	1387	678	78	84	64	98	96	0	0.205	0.220	0.214	0.220	1.892	0.203	0.790	120	583	1822	1597	-2.286	310	1512	288	1309	0
1	13	18	"iYNL176C"	"iYNL176C"	4130	18940	110	724	683	263	66	78	53	100	98	0	2208	1994	926	80	86	63	100	100	0	0.309	0.322	0.309	0.347	1.846	0.286	0.821	80	543	2786	2531	-1.693	658	2128	617	1914	0
1	14	18	"iYNL168C"	"iYNL168C"	4340	18940	110	707	652	269	67	81	58	97	92	0	1582	1396	578	81	87	67	100	96	0	0.426	0.445	0.430	0.451	2.257	0.403	0.766	80	571	2141	1900	-1.230	640	1501	585	1315	0
1	15	18	"iYNL164C"	"iYNL164C"	4540	18940	110	723	704	234	70	83	50	100	100	0	2027	1836	684	82	90	79	97	96	0	0.336	0.361	0.356	0.397	1.980	0.326	0.812	80	535	2598	2388	-1.575	653	1945	634	1754	0
1	16	18	"iYOL113W"	"iYOL113W"	4740	18940	110	384	386	241	71	82	44	82	76	0	771	659	475	81	89	82	78	72	0	0.454	0.545	0.480	0.540	2.289	0.435	0.628	80	559	1003	893	-1.140	313	690	315	578	0
1	17	18	"iYOL109W"	"iYOL109W"	4930	18940	110	502	516	158	75	84	46	100	96	0	689	659	202	81	91	94	98	93	0	0.702	0.763	0.703	0.759	1.525	0.752	0.774	80	556	1035	1019	-0.510	427	608	441	578	0
1	18	18	"iYOLCdelta3"	"iYOLCdelta3"	5130	18950	100	734	707	233	78	87	41	100	100	0	1010	957	303	90	96	64	100	100	0	0.713	0.725	0.732	0.720	1.391	0.698	0.832	80	488	1576	1496	-0.488	656	920	629	867	0
1	19	18	"iYOL092W"	"iYOL092W"	5330	18940	100	434	449	128	80	89	44	100	100	0	968	953	202	91	95	61	100	100	0	0.404	0.428	0.397	0.414	1.359	0.417	0.827	80	488	1231	1231	-1.309	354	877	369	862	0
1	20	18	"iYOL088C"	"iYOL088C"	5530	18950	110	693	646	220	82	95	52	100	96	0	1285	1129	438	99	105	69	98	98	0	0.515	0.548	0.559	0.567	1.575	0.501	0.862	80	556	1797	1594	-0.957	611	1186	564	1030	0
1	21	18	"iYOL084W"	"iYOL084W"	5720	18940	110	533	499	172	82	95	49	100	96	0	1371	1234	419	99	107	83	98	98	0	0.355	0.367	0.358	0.364	1.619	0.345	0.835	80	578	1723	1552	-1.496	451	1272	417	1135	0
1	1	19	"iYOL067C"	"iYOL067C"	1730	19160	120	429	398	183	66	120	359	50	0	0	1386	1206	592	79	130	583	78	58	0	0.278	0.295	0.297	0.285	1.828	0.311	0.548	120	655	1670	1459	-1.848	363	1307	332	1127	0
1	2	19	"iYOL063C"	"iYOL063C"	1940	19160	110	352	345	260	65	131	607	7	1	0	827	763	538	75	109	242	71	58	0	0.382	0.407	0.377	0.377	2.510	0.294	0.607	80	512	1039	968	-1.390	287	752	280	688	0
1	3	19	"iYOL059W"	"iYOL059W"	2120	19160	130	876	786	475	70	115	518	61	29	0	2499	1914	1279	78	104	212	80	75	0	0.333	0.390	0.386	0.469	2.763	0.352	0.853	120	656	3227	2552	-1.587	806	2421	716	1836	0
1	4	19	"iYOL045W"	"iYOL045W"	2340	19150	110	772	697	385	63	87	150	81	71	0	1290	1068	660	79	109	317	73	62	0	0.585	0.641	0.638	0.799	2.581	0.527	0.556	80	505	1920	1623	-0.772	709	1211	634	989	0
1	5	19	"iYOL041C"	"iYOL041C"	2530	19150	120	485	486	310	60	77	146	82	70	0	1360	1215	641	72	86	252	85	79	0	0.330	0.373	0.353	0.406	2.504	0.353	0.523	120	591	1713	1569	-1.600	425	1288	426	1143	0
1	6	19	"iYOL035C"	"iYOL035C"	2730	19160	120	403	432	345	63	86	169	71	50	0	811	797	775	74	115	546	55	19	0	0.461	0.510	0.478	0.587	2.700	0.414	0.675	120	609	1077	1092	-1.116	340	737	369	723	0
1	7	19	"iYOR260W"	"iYOR260W"	2940	19160	110	1006	996	622	66	107	233	82	71	0	1529	1350	958	80	133	581	76	63	0	0.649	0.732	0.692	0.789	2.111	0.498	0.637	80	525	2389	2200	-0.624	940	1449	930	1270	0
1	8	19	"iYOR265W"	"iYOR265W"	3130	19170	130	719	712	421	69	127	382	73	33	0	1300	1167	594	84	115	191	88	83	0	0.535	0.594	0.572	0.597	1.906	0.428	0.433	120	625	1866	1726	-0.904	650	1216	643	1083	0
1	9	19	"iYOR269W"	"iYOR269W"	3330	19160	120	832	765	427	73	108	272	75	59	0	877	791	502	79	98	171	75	66	0	0.951	0.972	0.950	1.071	2.332	0.978	0.740	120	571	1557	1404	-0.072	759	798	692	712	0
1	10	19	"iYOR287C"	"iYOR287C"	3530	19160	120	615	592	327	77	92	57	94	88	0	1510	1344	793	76	78	55	99	92	0	0.375	0.406	0.410	0.436	2.103	0.380	0.850	120	596	1972	1783	-1.414	538	1434	515	1268	0
1	11	19	"iYOR290C"	"iYOR290C"	3730	19150	110	502	507	173	67	76	49	100	98	0	1836	1619	715	73	74	46	98	97	0	0.247	0.285	0.289	0.311	1.774	0.256	0.820	80	548	2198	1986	-2.019	435	1763	440	1546	0
1	12	19	"iYOR294W"	"iYOR294W"	3930	19150	120	635	655	455	72	80	35	94	89	0	1127	1142	770	71	72	43	90	87	0	0.533	0.544	0.523	0.532	2.030	0.533	0.833	120	636	1619	1654	-0.907	563	1056	583	1071	0
1	13	19	"iYOR311C"	"iYOR311C"	4130	19160	110	407	400	135	65	74	36	100	97	0	1098	974	434	72	73	46	98	97	0	0.333	0.371	0.335	0.392	1.779	0.324	0.791	80	602	1368	1237	-1.585	342	1026	335	902	0
1	14	19	"iYOR315W"	"iYOR315W"	4350	19160	110	849	830	353	68	80	53	98	98	0	1210	1080	531	78	80	55	93	91	0	0.690	0.760	0.723	0.857	2.448	0.717	0.772	80	576	1913	1764	-0.535	781	1132	762	1002	0
1	15	19	"iYOR318C"	"iYOR318C"	4530	19160	120	769	751	376	69	83	51	99	94	0	1704	1459	715	77	82	55	98	96	0	0.430	0.493	0.479	0.521	2.091	0.470	0.830	120	612	2327	2064	-1.217	700	1627	682	1382	0
1	16	19	"iYOR337W"	"iYOR337W"	4730	19170	110	607	600	219	72	87	63	100	100	0	1474	1402	630	79	85	64	98	96	0	0.384	0.399	0.405	0.434	1.666	0.349	0.850	80	560	1930	1851	-1.383	535	1395	528	1323	0
1	17	19	"iYOR341W"	"iYOR341W"	4930	19160	120	4427	4285	1396	76	92	68	100	100	0	2858	2767	1031	83	100	123	100	99	0	1.568	1.568	1.571	1.649	1.501	1.565	0.923	120	620	7126	6893	0.649	4351	2775	4209	2684	0
1	18	19	"iYORWdelta24"	"iYORWdelta24"	5130	19150	120	663	644	324	73	84	44	95	94	0	834	810	409	83	91	64	95	90	0	0.786	0.785	0.768	0.815	1.713	0.768	0.856	120	617	1341	1298	-0.348	590	751	571	727	0
1	19	19	"iYPL030W"	"iYPL030W"	5330	19140	110	624	599	151	80	93	51	100	100	0	1415	1340	403	90	101	76	98	98	0	0.411	0.415	0.414	0.435	1.556	0.406	0.846	80	562	1869	1769	-1.284	544	1325	519	1250	0
1	20	19	"iYPL026C"	"iYPL026C"	5530	19140	110	788	809	256	102	127	84	100	100	0	1782	1731	440	111	127	86	100	100	0	0.411	0.436	0.422	0.428	1.360	0.428	0.835	80	561	2357	2327	-1.284	686	1671	707	1620	0
1	21	19	"iYPL022W"	"iYPL022W"	5730	19160	120	2539	2342	717	102	134	97	100	100	0	1984	1852	624	114	142	115	100	99	0	1.303	1.289	1.299	1.322	1.353	1.274	0.925	120	672	4307	3978	0.382	2437	1870	2240	1738	0
1	1	20	"iYPL005W"	"iYPL005W"	1720	19360	130	6710	6240	3955	75	79	28	100	100	0	817	803	452	74	71	49	92	90	0	8.930	8.457	7.906	7.857	1.617	8.905	0.869	120	799	7378	6894	3.159	6635	743	6165	729	0
1	2	20	"iYPL001W"	"iYPL001W"	1920	19370	100	2165	1894	1146	67	74	54	93	90	0	408	392	233	74	70	39	81	77	0	6.281	5.745	5.951	5.780	1.774	5.532	0.831	80	517	2432	2145	2.651	2098	334	1827	318	0
1	3	20	"itF(GAA)P1"	"itF(GAA)P1"	2130	19360	130	1599	1678	1115	64	73	56	96	95	0	376	398	250	76	74	59	82	70	0	5.117	5.012	5.042	5.213	2.007	5.070	0.765	120	731	1835	1936	2.355	1535	300	1614	322	0
1	4	20	"iYPR013C-1"	"iYPR013C-1"	2330	19360	130	412	384	182	61	68	41	90	86	0	2019	1818	846	75	73	43	93	91	0	0.181	0.185	0.178	0.184	1.543	0.177	0.857	120	752	2295	2066	-2.469	351	1944	323	1743	0
1	5	20	"iYPR016C"	"iYPR016C"	2530	19370	100	346	352	208	60	65	24	88	85	0	854	738	456	71	68	40	80	78	0	0.365	0.438	0.412	0.451	2.531	0.410	0.842	80	506	1069	959	-1.453	286	783	292	667	0
1	6	20	"iYPR020W"	"iYPR020W"	2730	19360	120	844	767	353	64	73	76	93	90	0	592	505	253	74	79	131	83	70	0	1.506	1.631	1.562	1.709	1.698	1.588	0.838	120	642	1298	1134	0.591	780	518	703	431	0
1	7	20	"iYPR035W"	"iYPR035W"	2930	19360	120	632	640	401	66	99	210	70	60	0	1281	1462	1102	76	116	519	66	52	0	0.470	0.414	0.395	0.458	2.268	0.383	0.701	120	643	1771	1960	-1.090	566	1205	574	1386	0
1	8	20	"iYPR042C"	"iYPR042C"	3130	19350	120	375	377	201	69	130	391	30	4	0	1085	999	590	80	107	179	88	72	0	0.304	0.335	0.306	0.347	1.827	0.481	0.235	120	594	1311	1227	-1.716	306	1005	308	919	0
1	9	20	"iYPR047W"	"iYPR047W"	3330	19360	120	516	515	266	71	114	332	62	21	0	1104	978	635	75	88	137	85	75	0	0.432	0.492	0.490	0.577	1.939	0.441	0.874	120	623	1474	1347	-1.209	445	1029	444	903	0
1	10	20	"iYCL001W-A"	"iYCL001W-A"	3530	19360	130	8199	7658	3720	78	91	42	100	100	0	1192	1137	608	74	76	57	99	96	0	7.264	7.131	6.953	7.812	1.710	7.138	0.908	120	719	9239	8643	2.861	8121	1118	7580	1063	0
1	11	20	"iYCL007C"	"iYCL007C"	3730	19390	110	1057	973	534	70	76	28	100	100	0	529	480	257	72	75	62	86	80	0	2.160	2.213	2.144	2.248	1.883	2.266	0.747	80	564	1444	1311	1.111	987	457	903	408	0
1	12	20	"iYCL012W"	"iYCL012W"	3930	19380	120	8339	7612	4101	74	82	34	100	100	0	1453	1333	741	72	70	41	98	95	0	5.985	5.978	5.802	6.284	1.802	6.198	0.872	120	678	9646	8799	2.581	8265	1381	7538	1261	0
1	13	20	"iYCR011C"	"iYCR011C"	4130	19380	110	1378	1386	490	67	74	36	100	100	0	1636	1479	574	73	72	44	100	100	0	0.839	0.938	0.931	1.003	1.713	0.912	0.877	80	584	2874	2725	-0.254	1311	1563	1319	1406	0
1	14	20	"iYCRCdelta6-A"	"iYCRCdelta6-A"	4320	19370	90	327	349	167	70	86	62	96	82	0	445	445	209	74	127	730	1	0	0	0.693	0.752	0.719	0.767	1.618	0.023	0.019	52	414	628	650	-0.530	257	371	279	371	0
1	15	20	"iYHR210C-A"	"iYHR210C-A"	4540	19360	120	730	694	368	70	83	50	93	85	0	1598	1345	763	77	83	58	90	90	0	0.434	0.492	0.469	0.515	2.040	0.466	0.881	120	662	2181	1892	-1.204	660	1521	624	1268	0
1	16	20	"iYHRCdelta14-C"	"iYHRCdelta14-C"	4730	19380	120	2036	1939	1134	71	81	42	100	100	0	2527	2190	1415	77	80	54	100	96	0	0.802	0.884	0.915	1.057	2.059	0.844	0.895	120	633	4415	3981	-0.318	1965	2450	1868	2113	0
1	17	20	"iYHRCdelta16-B"	"iYHRCdelta16-B"	4940	19360	120	569	625	435	73	85	51	83	78	0	1106	1171	901	82	89	105	82	75	0	0.484	0.507	0.498	0.524	2.104	0.467	0.857	120	646	1520	1641	-1.046	496	1024	552	1089	0
1	18	20	"iYLR157C-A"	"iYLR157C-A"	5130	19350	100	166	191	115	76	90	58	58	45	0	263	280	213	80	92	118	56	42	0	0.492	0.575	0.526	0.553	2.661	0.478	0.580	80	486	273	315	-1.024	90	183	115	200	0
1	19	20	"tE(UUC)C"	"tE(UUC)C"	5330	19350	100	195	206	125	80	96	56	68	52	0	287	295	187	84	95	72	77	61	0	0.567	0.597	0.549	0.592	1.797	0.625	0.438	80	527	318	337	-0.820	115	203	126	211	0
1	20	20	"tQ(UUG)L"	"tQ(UUG)L"	5530	19360	100	552	624	317	118	148	98	98	95	0	580	666	314	122	148	122	97	91	0	0.948	0.930	0.904	0.923	1.398	0.902	0.784	80	523	892	1050	-0.078	434	458	506	544	0
1	21	20	"YHRCTy1-1B"	"YHRCTy1-1B"	5730	19350	130	41836	38905	19668	132	158	95	100	100	5	35546	33296	17650	137	161	108	100	100	0	1.178	1.169	1.143	1.176	1.404	1.158	0.960	120	782	77113	71932	0.236	41704	35409	38773	33159	0
2	1	1	"VPS8"	"YAL002W"	6260	15560	150	12598	12000	10463	117	355	1716	67	62	0	2616	2353	1963	98	162	423	64	58	0	4.957	5.270	4.509	4.142	2.251	5.467	0.890	156	814	14999	14138	2.309	12481	2518	11883	2255	-100
2	2	1	"MTW1"	"YAL034W-A"	6460	15560	150	7089	6250	3044	169	1162	2510	80	70	0	2100	1818	926	149	542	902	76	59	0	3.547	3.643	3.621	3.745	1.548	3.415	0.871	156	660	8871	7750	1.827	6920	1951	6081	1669	-100
2	3	1	"YAL065C-A"	"YAL065C-A"	6670	15560	150	3946	3513	1740	112	866	1778	78	55	0	3097	2658	1282	138	482	812	83	72	0	1.296	1.350	1.282	1.362	1.613	1.825	0.714	156	659	6793	5921	0.374	3834	2959	3401	2520	-100
2	4	1	"YAL004W"	"YAL004W"	6870	15560	150	2517	2128	1345	93	156	255	86	75	0	2907	2533	1603	115	206	431	83	72	0	0.868	0.842	0.826	0.830	1.661	0.836	0.926	156	704	5216	4453	-0.204	2424	2792	2035	2418	0
2	5	1	"FUN12"	"YAL035W"	7070	15550	150	2542	2677	2046	90	176	322	76	69	0	3995	4343	3371	104	242	549	80	67	0	0.630	0.610	0.589	0.586	1.699	0.600	0.936	156	849	6343	6826	-0.666	2452	3891	2587	4239	0
2	6	1	"SEO1"	"YAL067C"	7270	15540	130	3265	3041	1358	92	125	183	99	95	0	3928	3486	1546	100	144	286	95	95	0	0.829	0.871	0.858	0.887	1.539	0.879	0.910	120	605	7001	6335	-0.271	3173	3828	2949	3386	0
2	7	1	"ERP2"	"YAL007C"	7450	15540	150	2457	2059	1259	102	163	273	83	76	0	2350	1952	1172	107	173	304	83	75	0	1.050	1.061	1.056	1.090	1.710	1.062	0.927	156	794	4598	3802	0.070	2355	2243	1957	1845	0
2	8	1	"YAL037W"	"YAL037W"	7650	15540	150	1466	1316	797	182	301	394	74	60	0	1373	1218	781	193	333	474	62	53	0	1.088	1.106	1.078	1.055	1.805	1.032	0.893	156	863	2464	2159	0.122	1284	1180	1134	1025	0
2	9	1	"YAL069W"	"YAL069W"	7850	15540	150	14038	11012	6543	188	374	660	90	87	0	12966	10299	6043	203	420	789	90	84	0	1.085	1.072	1.062	1.026	1.647	1.066	0.946	156	842	26613	20920	0.118	13850	12763	10824	10096	0
2	10	1	"SPO7"	"YAL009W"	8060	15530	140	3698	3140	1615	122	342	799	83	74	0	2758	2348	1198	126	366	854	78	68	0	1.359	1.358	1.383	1.362	1.592	1.277	0.874	156	826	6208	5240	0.442	3576	2632	3018	2222	0
2	11	1	"CYC3"	"YAL039C"	8260	15530	130	1691	1447	669	142	339	657	75	57	0	3360	2877	1296	112	246	524	95	81	0	0.477	0.472	0.474	0.444	1.558	0.532	0.516	120	682	4797	4070	-1.068	1549	3248	1305	2765	0
2	12	1	"YAR002W"	"YAR002W"	8460	15530	150	15755	13590	7092	144	292	546	99	99	0	3093	2652	1403	111	226	901	79	69	0	5.235	5.292	5.371	5.501	1.661	5.530	0.905	156	860	18593	15987	2.388	15611	2982	13446	2541	0
2	13	1	"CNS1"	"YBR155W"	8660	15520	130	3408	2866	1359	94	118	105	100	100	0	3266	2763	1445	98	130	176	100	95	0	1.046	1.040	1.063	1.098	1.499	1.016	0.913	120	610	6482	5437	0.065	3314	3168	2772	2665	0
2	14	1	"PCH2"	"YBR186W"	8840	15520	130	1148	1316	973	78	85	36	92	92	0	1549	1823	1310	83	90	66	93	89	0	0.730	0.711	0.723	0.758	2.012	0.712	0.897	120	644	2536	2978	-0.454	1070	1466	1238	1740	0
2	15	1	"PYC2"	"YBR218C"	9050	15510	120	1367	1361	836	76	87	54	94	92	0	1901	1740	1017	83	97	82	92	90	0	0.710	0.775	0.770	0.773	1.816	0.783	0.909	120	651	3109	2942	-0.494	1291	1818	1285	1657	0
2	16	1	"ICS2"	"YBR157C"	9270	15520	130	473	407	209	73	92	94	76	70	0	881	768	409	88	114	165	87	70	0	0.504	0.491	0.489	0.452	2.007	0.488	0.874	120	722	1193	1014	-0.987	400	793	334	680	0
2	17	1	"NTC20"	"YBR188C"	9460	15510	130	531	571	356	78	94	86	85	73	0	1140	1230	759	88	113	170	89	80	0	0.431	0.432	0.442	0.419	1.587	0.426	0.878	120	702	1505	1635	-1.216	453	1052	493	1142	0
2	18	1	"YBR220C"	"YBR220C"	9650	15510	130	698	640	347	84	108	116	85	72	0	1844	1521	884	89	124	195	87	80	0	0.350	0.388	0.395	0.396	1.842	0.381	0.900	120	716	2369	1988	-1.515	614	1755	556	1432	0
2	19	1	"YBR159W"	"YBR159W"	9850	15500	120	502	477	234	74	86	93	86	78	0	1223	1018	537	85	97	201	85	77	0	0.376	0.432	0.437	0.449	1.690	0.425	0.895	120	595	1566	1336	-1.411	428	1138	403	933	0
2	20	1	"YBR190W"	"YBR190W"	10040	15500	120	487	478	275	70	74	24	93	89	0	935	820	480	77	76	48	94	88	0	0.486	0.549	0.545	0.534	1.737	0.534	0.886	120	520	1275	1151	-1.041	417	858	408	743	0
2	21	1	"FAT2"	"YBR222C"	10220	15500	170	699	710	401	70	76	38	94	91	0	1288	1210	701	75	77	63	91	88	0	0.519	0.564	0.565	0.596	1.563	0.527	0.876	208	1240	1842	1775	-0.947	629	1213	640	1135	0
2	1	2	"YBR161W"	"YBR161W"	6230	15700	150	4504	4467	3538	90	357	1797	70	60	0	2226	1849	1243	89	161	442	74	64	0	2.066	2.487	2.512	2.582	1.678	3.186	0.810	156	743	6551	6137	1.046	4414	2137	4377	1760	-50
2	2	2	"RIM2"	"YBR192W"	6430	15720	140	2039	1883	994	108	982	2528	32	0	0	1830	1516	902	121	448	808	66	52	0	1.130	1.272	1.303	1.385	1.794	2.332	0.626	156	534	3640	3170	0.176	1931	1709	1775	1395	0
2	3	2	"YBR224W"	"YBR224W"	6640	15700	150	952	988	618	101	877	1837	5	0	0	1957	1697	769	116	449	757	81	67	0	0.462	0.561	0.479	0.551	1.935	1.954	0.529	156	567	2692	2468	-1.113	851	1841	887	1581	-100
2	4	2	"GPM2"	"YDL021W"	6840	15710	150	2779	2473	1684	89	168	278	80	75	0	1968	1947	1367	106	226	465	71	64	0	1.445	1.295	1.279	1.402	1.921	1.249	0.900	156	612	4552	4225	0.531	2690	1862	2384	1841	0
2	5	2	"YDL053C"	"YDL053C"	7050	15740	90	1401	1280	430	87	223	391	92	82	0	2626	2205	908	103	317	643	92	76	0	0.521	0.568	0.562	0.625	1.520	0.520	0.871	52	371	3837	3295	-0.941	1314	2523	1193	2102	0
2	6	2	"YDL085W"	"YDL085W"	7260	15720	110	1896	1782	999	84	150	306	88	80	0	4076	3439	2117	93	184	486	86	78	0	0.455	0.507	0.516	0.544	1.836	0.491	0.915	80	495	5795	5044	-1.136	1812	3983	1698	3346	0
2	7	2	"YDL023C"	"YDL023C"	7440	15710	110	729	636	278	85	180	337	72	45	0	1619	1306	667	94	176	331	83	71	0	0.422	0.455	0.447	0.494	1.727	0.412	0.878	80	468	2169	1763	-1.244	644	1525	551	1212	0
2	8	2	"PSA1"	"YDL055C"	7660	15710	70	1832	1760	483	123	378	635	93	81	0	1887	1831	502	140	372	572	96	90	0	0.978	0.968	0.976	0.987	1.365	0.922	0.885	32	224	3456	3328	-0.032	1709	1747	1637	1691	0
2	9	2	"LUC7"	"YDL087C"	7860	15720	100	1130	993	460	110	372	897	56	1	0	3116	2654	1299	136	405	890	81	73	0	0.342	0.351	0.348	0.373	1.630	0.331	0.877	80	444	4000	3401	-1.547	1020	2980	883	2518	0
2	10	2	"YDL025C"	"YDL025C"	8060	15720	90	5515	5136	1762	109	407	998	100	98	0	5160	4610	1734	116	383	966	98	90	0	1.072	1.119	1.122	1.144	1.409	1.084	0.910	52	392	10450	9521	0.100	5406	5044	5027	4494	0
2	11	2	"YDL057W"	"YDL057W"	8260	15720	90	2364	2237	686	93	261	500	100	94	0	3413	3294	1206	100	323	765	98	84	0	0.685	0.671	0.664	0.694	1.404	0.635	0.912	52	385	5584	5338	-0.545	2271	3313	2144	3194	0
2	12	2	"YDL089W"	"YDL089W"	8460	15710	80	961	938	366	104	219	297	90	73	0	1359	1318	602	100	280	513	84	67	0	0.681	0.685	0.656	0.745	1.777	0.670	0.855	52	310	2116	2052	-0.555	857	1259	834	1218	0
2	13	2	"YDL027C"	"YDL027C"	8650	15700	130	904	779	383	87	137	183	85	73	0	1697	1406	753	98	176	328	83	74	0	0.511	0.529	0.522	0.558	1.877	0.506	0.905	120	592	2416	2000	-0.969	817	1599	692	1308	0
2	14	2	"RAD59"	"YDL059C"	8850	15700	130	498	459	194	81	114	124	87	75	0	1196	1021	475	92	129	181	89	81	0	0.378	0.407	0.412	0.440	1.648	0.404	0.761	120	600	1521	1307	-1.405	417	1104	378	929	0
2	15	2	"YDL091C"	"YDL091C"	9050	15700	130	2031	1695	967	80	118	129	91	90	0	1724	1423	828	87	125	165	85	82	0	1.192	1.209	1.226	1.296	2.036	1.210	0.903	120	603	3588	2951	0.253	1951	1637	1615	1336	0
2	16	2	"RPA14"	"YDR156W"	9250	15700	80	538	509	272	81	120	137	76	69	0	783	749	360	89	138	196	86	73	0	0.659	0.648	0.644	0.592	1.688	0.635	0.873	52	321	1151	1088	-0.603	457	694	428	660	0
2	17	2	"YDR187C"	"YDR187C"	9430	15710	90	1034	961	396	77	104	119	100	92	0	1977	1868	872	88	125	222	98	94	0	0.507	0.497	0.499	0.527	1.603	0.462	0.895	52	397	2846	2664	-0.981	957	1889	884	1780	0
2	18	2	"YDR219C"	"YDR219C"	9630	15710	90	2174	1992	908	93	154	203	98	94	0	3208	2849	1546	101	173	294	100	88	0	0.670	0.691	0.683	0.734	1.620	0.633	0.887	52	403	5188	4647	-0.578	2081	3107	1899	2748	0
2	19	2	"HOM2"	"YDR158W"	9850	15690	130	11366	12887	10625	89	202	773	88	79	0	12519	13303	10884	96	170	387	95	92	0	0.908	0.969	0.963	0.987	1.636	0.978	0.943	120	646	23700	26005	-0.140	11277	12423	12798	13207	0
2	20	2	"SLY1"	"YDR189W"	10030	15690	120	3732	3187	1718	76	95	87	99	97	0	3950	3280	1807	81	105	133	97	89	0	0.945	0.972	0.984	1.035	1.539	0.970	0.940	120	560	7525	6310	-0.082	3656	3869	3111	3199	0
2	21	2	"YDR221W"	"YDR221W"	10240	15690	110	1037	1017	613	71	80	52	97	92	0	2399	2219	1357	76	84	80	97	88	0	0.416	0.441	0.421	0.462	1.642	0.434	0.923	80	499	3289	3089	-1.266	966	2323	946	2143	0
2	1	3	"SSY1"	"YDR160W"	6230	15910	130	2119	1766	812	79	118	196	90	85	0	3717	3170	1648	87	133	266	95	89	0	0.562	0.547	0.530	0.570	1.526	0.512	0.913	120	724	5670	4770	-0.831	2040	3630	1687	3083	0
2	2	3	"HST4"	"YDR191W"	6450	15920	110	1362	1329	763	78	116	173	87	82	0	2378	2220	1323	92	150	299	90	78	0	0.562	0.588	0.566	0.583	1.623	0.572	0.923	80	540	3570	3379	-0.832	1284	2286	1251	2128	0
2	3	3	"YDR223W"	"YDR223W"	6640	15920	90	604	758	495	74	85	53	100	96	0	1066	1248	870	87	95	82	94	90	0	0.541	0.589	0.567	0.617	1.558	0.575	0.909	52	378	1509	1845	-0.885	530	979	684	1161	0
2	4	3	"NBP2"	"YDR162C"	6820	15900	110	537	768	825	75	103	160	85	71	0	689	889	968	87	122	259	76	58	0	0.767	0.864	0.845	0.909	2.224	0.800	0.754	80	527	1064	1495	-0.382	462	602	693	802	0
2	5	3	"YDR193W"	"YDR193W"	7050	15910	110	1153	1016	471	81	142	270	88	75	0	2217	1856	994	83	134	272	88	81	0	0.502	0.527	0.529	0.583	1.570	0.507	0.915	80	544	3206	2708	-0.993	1072	2134	935	1773	0
2	6	3	"HTA1"	"YDR225W"	7250	15910	120	2797	2649	1754	86	132	243	93	84	0	1720	1450	909	88	115	175	88	81	0	1.661	1.882	1.930	1.912	1.781	1.956	0.902	120	523	4343	3925	0.732	2711	1632	2563	1362	0
2	7	3	"YDR539W"	"YDR539W"	7420	15900	120	1107	1350	1010	83	142	333	77	65	0	1502	2058	1697	86	138	328	80	67	0	0.723	0.642	0.655	0.713	2.041	0.608	0.936	120	551	2440	3239	-0.468	1024	1416	1267	1972	0
2	8	3	"YEL025C"	"YEL025C"	7650	15900	110	2691	2639	1535	82	163	432	88	78	0	3280	3270	1886	85	152	357	91	83	0	0.817	0.803	0.827	0.841	1.544	0.826	0.949	80	526	5804	5742	-0.292	2609	3195	2557	3185	0
2	9	3	"YEL057C"	"YEL057C"	7830	15900	120	807	717	346	75	101	122	88	79	0	1440	1265	658	85	126	273	83	75	0	0.540	0.544	0.538	0.566	1.560	0.526	0.887	120	585	2087	1822	-0.888	732	1355	642	1180	0
2	10	3	"YDR541C"	"YDR541C"	8030	15910	110	1261	1241	639	79	95	70	96	91	0	2458	2357	1260	86	115	148	93	93	0	0.498	0.512	0.505	0.504	1.446	0.501	0.941	80	482	3554	3433	-1.005	1182	2372	1162	2271	0
2	11	3	"CUP5"	"YEL027W"	8200	15880	110	595	521	248	88	230	686	11	0	0	1385	1161	623	98	287	801	66	17	0	0.394	0.407	0.406	0.417	1.518	0.386	0.885	80	554	1794	1496	-1.344	507	1287	433	1063	0
2	12	3	"SOM1"	"YEL059C-A"	8450	15900	100	938	913	492	80	145	228	87	68	0	1395	1256	679	90	187	339	87	72	0	0.657	0.714	0.724	0.709	1.521	0.693	0.924	80	491	2163	1999	-0.605	858	1305	833	1166	0
2	13	3	"YDR543C"	"YDR543C"	8640	15890	100	1193	1040	579	78	115	177	87	77	0	1582	1510	851	86	140	307	86	78	0	0.745	0.676	0.675	0.666	1.604	0.663	0.917	80	483	2611	2386	-0.424	1115	1496	962	1424	0
2	14	3	"YEL029C"	"YEL029C"	8850	15900	110	1590	1461	709	80	118	175	96	91	0	2358	2223	1067	89	146	303	93	90	0	0.665	0.647	0.651	0.673	1.662	0.627	0.928	80	537	3779	3515	-0.588	1510	2269	1381	2134	0
2	15	3	"PRB1"	"YEL060C"	9050	15890	100	428	415	195	71	84	56	87	83	0	782	704	357	83	93	96	88	81	0	0.511	0.554	0.569	0.573	1.766	0.518	0.822	80	383	1056	965	-0.969	357	699	344	621	0
2	16	3	"YRF1-1"	"YDR545W"	9190	15880	130	4079	12193	13353	75	666	3361	52	45	0	3197	13460	15113	89	841	4221	49	45	0	1.288	0.906	0.874	0.893	1.755	0.876	0.965	120	633	7112	25489	0.365	4004	3108	12118	13371	0
2	17	3	"SPF1"	"YEL031W"	9440	15890	110	1088	981	444	75	243	1047	42	0	0	1414	1339	628	90	343	1719	28	0	0	0.765	0.725	0.710	0.726	1.626	0.671	0.876	80	574	2337	2155	-0.386	1013	1324	906	1249	0
2	18	3	"NPR2"	"YEL062W"	9650	15890	100	1870	1810	1147	78	210	548	73	66	0	2942	2448	1606	91	203	490	76	71	0	0.629	0.735	0.759	0.877	2.223	0.712	0.940	80	491	4643	4089	-0.670	1792	2851	1732	2357	0
2	19	3	"PES4"	"YFR023W"	9860	15890	110	2984	2598	1424	84	235	569	85	76	0	2743	2251	1239	98	232	522	85	71	0	1.096	1.168	1.194	1.249	1.619	1.163	0.952	80	535	5545	4667	0.133	2900	2645	2514	2153	0
2	20	3	"HXK1"	"YFR053C"	10060	15890	110	1072	991	548	78	131	235	82	70	0	1463	1236	650	93	150	281	83	73	0	0.726	0.799	0.813	0.819	1.949	0.822	0.939	80	488	2364	2056	-0.463	994	1370	913	1143	0
2	21	3	"SCW11"	"YGL028C"	10240	15880	120	2103	1885	1200	70	79	36	97	94	0	2504	2255	1408	82	90	73	94	93	0	0.839	0.835	0.858	0.819	1.436	0.839	0.946	120	623	4455	3988	-0.253	2033	2422	1815	2173	0
2	1	4	"YFR024C-A"	"YFR024C-A"	6220	16090	110	1143	1288	900	75	100	150	82	78	0	1796	1998	1488	81	121	271	83	71	0	0.623	0.633	0.635	0.652	1.526	0.611	0.952	80	547	2783	3130	-0.683	1068	1715	1213	1917	0
2	2	4	"YFR055W"	"YFR055W"	6460	16110	100	1225	981	551	75	131	237	80	71	0	1913	1686	1010	91	184	433	78	68	0	0.631	0.568	0.546	0.571	1.642	0.546	0.928	80	455	2972	2501	-0.664	1150	1822	906	1595	0
2	3	4	"RPL30"	"YGL030W"	6640	16100	120	503	473	239	73	90	74	87	80	0	814	837	456	87	109	121	85	82	0	0.591	0.533	0.517	0.536	1.848	0.514	0.888	120	579	1157	1150	-0.758	430	727	400	750	0
2	4	4	"YFR026C"	"YFR026C"	6850	16100	130	830	786	358	74	93	71	96	93	0	1459	1259	567	90	111	118	96	95	0	0.552	0.609	0.602	0.605	1.466	0.589	0.913	120	656	2125	1881	-0.857	756	1369	712	1169	0
2	5	4	"YFR057W"	"YFR057W"	7030	16100	100	666	893	706	81	102	94	85	76	0	996	1325	1145	90	109	103	85	73	0	0.646	0.657	0.647	0.729	1.827	0.621	0.936	80	476	1491	2047	-0.631	585	906	812	1235	0
2	6	4	"AGA2"	"YGL032C"	7260	16100	130	753	853	500	88	116	105	94	86	0	1045	1120	691	93	129	144	90	85	0	0.699	0.745	0.726	0.740	1.579	0.727	0.921	120	630	1617	1792	-0.518	665	952	765	1027	0
2	7	4	"CDC14"	"YFR028C"	7440	16090	130	834	754	390	97	155	195	82	70	0	1801	1505	820	93	126	129	93	84	0	0.431	0.465	0.468	0.476	1.696	0.464	0.732	120	622	2445	2069	-1.213	737	1708	657	1412	0
2	8	4	"ERP6"	"YGL002W"	7640	16090	130	4348	4037	2553	93	155	227	98	93	0	1331	1091	643	86	119	181	84	72	0	3.418	3.924	3.994	4.007	1.496	4.001	0.949	120	678	5500	4949	1.773	4255	1245	3944	1005	0
2	9	4	"YGL034C"	"YGL034C"	7840	16100	100	1169	1034	615	78	99	90	90	87	0	1059	923	534	82	110	141	87	76	0	1.117	1.137	1.148	1.239	1.804	1.125	0.904	80	456	2068	1797	0.159	1091	977	956	841	0
2	10	4	"RPL11B"	"YGR085C"	8040	16090	130	821	746	389	74	167	632	60	1	0	1443	1281	612	84	183	710	76	47	0	0.550	0.561	0.545	0.554	1.493	0.548	0.882	120	595	2106	1869	-0.863	747	1359	672	1197	0
2	11	4	"YGR117C"	"YGR117C"	8200	16110	110	1680	1497	553	84	279	758	85	57	0	1860	1615	638	89	307	858	82	55	0	0.901	0.926	0.923	0.962	1.342	0.880	0.763	80	491	3367	2939	-0.150	1596	1771	1413	1526	0
2	12	4	"YGR149W"	"YGR149W"	8420	16090	120	1578	1319	637	80	173	311	85	77	0	1844	1525	780	85	207	399	82	72	0	0.852	0.860	0.865	0.878	1.404	0.845	0.948	120	683	3257	2679	-0.232	1498	1759	1239	1440	0
2	13	4	"PDC6"	"YGR087C"	8650	16090	100	761	702	403	78	123	191	78	65	0	1933	1575	894	82	133	241	87	80	0	0.369	0.418	0.422	0.397	1.508	0.424	0.835	80	485	2534	2117	-1.438	683	1851	624	1493	0
2	14	4	"NUP57"	"YGR119C"	8830	16090	130	2576	2461	1369	85	133	197	91	89	0	1828	1621	923	91	137	225	85	80	0	1.434	1.553	1.588	1.702	1.551	1.511	0.948	120	679	4228	3906	0.520	2491	1737	2376	1530	0
2	15	4	"YGR151C"	"YGR151C"	9040	16090	130	565	512	273	78	100	102	83	71	0	895	749	410	89	110	122	83	79	0	0.604	0.658	0.647	0.646	1.754	0.680	0.882	120	611	1293	1094	-0.727	487	806	434	660	0
2	16	4	"YGR089W"	"YGR089W"	9230	16090	120	954	990	693	79	309	2260	1	0	0	2366	2438	1765	92	345	2440	48	8	0	0.385	0.388	0.392	0.382	1.740	0.385	0.967	120	612	3149	3257	-1.378	875	2274	911	2346	0
2	17	4	"MEP1"	"YGR121C"	9450	16090	130	929	906	598	79	98	89	85	75	0	2578	2129	1438	96	142	217	86	76	0	0.342	0.407	0.402	0.443	2.193	0.402	0.944	120	699	3332	2860	-1.546	850	2482	827	2033	0
2	18	4	"YGR153W"	"YGR153W"	9660	16080	120	566	519	320	76	92	75	80	71	0	1401	1257	775	95	123	157	84	80	0	0.375	0.381	0.377	0.338	1.732	0.385	0.919	120	568	1796	1605	-1.414	490	1306	443	1162	0
2	19	4	"PRP31"	"YGR091W"	9850	16080	130	588	494	255	74	117	269	69	48	0	1146	966	525	92	192	1308	27	0	0	0.488	0.481	0.451	0.440	1.580	0.468	0.904	120	640	1568	1294	-1.036	514	1054	420	874	0
2	20	4	"PPT1"	"YGR123C"	10050	16080	130	752	667	371	77	113	148	82	70	0	1735	1419	822	94	180	518	76	60	0	0.411	0.445	0.458	0.442	1.590	0.434	0.934	120	659	2316	1915	-1.282	675	1641	590	1325	0
2	21	4	"CYS4"	"YGR155W"	10260	16080	130	473	446	244	72	91	85	84	70	0	1344	1144	654	82	124	212	86	75	0	0.318	0.352	0.345	0.358	1.747	0.348	0.930	120	750	1663	1436	-1.654	401	1262	374	1062	0
2	1	5	"SET1"	"YHR119W"	6240	16300	120	1962	1934	1355	78	88	41	95	92	0	1866	1873	1313	87	97	69	91	91	0	1.059	1.039	1.038	0.992	1.746	1.045	0.958	120	641	3663	3642	0.083	1884	1779	1856	1786	0
2	2	5	"YHR149C"	"YHR149C"	6430	16300	120	1633	1824	1358	75	92	116	90	87	0	2402	2494	1702	89	106	196	92	85	0	0.674	0.727	0.698	0.667	1.731	0.750	0.941	120	545	3871	4154	-0.570	1558	2313	1749	2405	0
2	3	5	"YHR181W"	"YHR181W"	6620	16290	110	733	685	370	72	83	50	92	87	0	1370	1245	731	89	101	85	92	87	0	0.516	0.530	0.509	0.549	1.836	0.499	0.893	80	521	1942	1769	-0.955	661	1281	613	1156	0
2	4	5	"YHR121W"	"YHR121W"	6830	16290	100	1171	1114	560	76	89	64	96	95	0	2648	2509	1469	92	103	84	91	88	0	0.428	0.429	0.405	0.500	2.401	0.395	0.896	80	508	3651	3455	-1.223	1095	2556	1038	2417	0
2	5	5	"YHR151C"	"YHR151C"	7040	16300	110	797	909	569	77	89	61	96	92	0	1822	2139	1568	91	104	98	96	92	0	0.416	0.406	0.433	0.455	1.789	0.367	0.887	80	545	2451	2880	-1.266	720	1731	832	2048	0
2	6	5	"GND1"	"YHR183W"	7220	16290	110	841	833	436	81	97	71	93	88	0	1151	1088	537	89	109	111	93	88	0	0.716	0.753	0.764	0.681	2.037	0.737	0.882	80	544	1822	1751	-0.483	760	1062	752	999	0
2	7	5	"EPT1"	"YHR123W"	7440	16310	80	1476	1351	680	84	101	78	98	94	0	2409	2456	1250	86	118	146	98	96	0	0.599	0.535	0.519	0.531	1.290	0.523	0.927	52	329	3715	3637	-0.739	1392	2323	1267	2370	0
2	8	5	"SPO16"	"YHR153C"	7620	16300	110	1343	1337	830	82	94	46	96	91	0	2414	2316	1512	84	94	71	90	88	0	0.541	0.562	0.583	0.640	1.570	0.549	0.952	80	530	3591	3487	-0.886	1261	2330	1255	2232	0
2	9	5	"ADY1"	"YHR185C"	7820	16280	100	399	582	445	73	83	38	95	93	0	625	1075	919	82	99	105	96	81	0	0.600	0.513	0.540	0.531	1.836	0.484	0.928	80	510	869	1502	-0.736	326	543	509	993	0
2	10	5	"YHR125W"	"YHR125W"	8040	16290	130	870	774	408	73	79	32	93	90	0	2558	2179	1248	81	91	70	94	91	0	0.322	0.334	0.336	0.364	1.815	0.324	0.933	120	634	3274	2799	-1.636	797	2477	701	2098	0
2	11	5	"YHR155W"	"YHR155W"	8230	16290	120	586	625	381	73	98	171	77	63	0	1449	1446	975	80	106	184	85	78	0	0.375	0.404	0.393	0.435	1.976	0.382	0.899	120	591	1882	1918	-1.416	513	1369	552	1366	0
2	12	5	"IKI1"	"YHR187W"	8440	16290	110	506	475	267	79	86	36	91	86	0	1120	1083	664	85	92	81	91	88	0	0.413	0.397	0.394	0.420	2.089	0.382	0.885	80	544	1462	1394	-1.277	427	1035	396	998	0
2	13	5	"YHC3"	"YJL059W"	8630	16290	110	2662	2409	1402	83	124	221	91	86	0	2096	1920	1124	79	121	239	86	81	0	1.279	1.263	1.242	1.261	1.822	1.266	0.935	80	541	4596	4167	0.355	2579	2017	2326	1841	0
2	14	5	"YJL091C"	"YJL091C"	8840	16310	110	2087	1929	891	90	143	231	92	88	0	2112	1932	868	94	153	254	92	87	0	0.990	1.001	0.989	0.955	1.385	0.989	0.941	80	533	4015	3677	-0.015	1997	2018	1839	1838	0
2	15	5	"YJL123C"	"YJL123C"	9040	16280	130	757	783	500	86	106	88	86	82	0	1884	2065	1337	101	132	183	90	86	0	0.376	0.355	0.345	0.345	1.780	0.356	0.931	120	673	2454	2661	-1.410	671	1783	697	1964	0
2	16	5	"NUP82"	"YJL061W"	9250	16290	110	1270	1172	717	92	137	193	80	76	0	3192	2557	1610	104	205	445	82	73	0	0.381	0.440	0.417	0.410	1.606	0.430	0.937	80	553	4266	3533	-1.390	1178	3088	1080	2453	0
2	17	5	"TOK1"	"YJL093C"	9450	16290	100	1133	1018	477	86	131	192	88	85	0	2720	2363	1160	97	198	453	83	81	0	0.399	0.411	0.418	0.489	2.203	0.393	0.932	80	473	3670	3198	-1.325	1047	2623	932	2266	0
2	18	5	"GCD14"	"YJL125C"	9630	16280	130	1046	914	426	77	93	61	90	88	0	1796	1512	712	93	121	131	90	86	0	0.569	0.590	0.586	0.567	1.517	0.586	0.928	120	676	2672	2256	-0.814	969	1703	837	1419	0
2	19	5	"MRPL8"	"YJL063C"	9850	16290	110	463	428	145	76	95	92	92	85	0	904	838	311	89	196	1504	0	0	0	0.475	0.470	0.451	0.484	1.990	0.060	0.268	80	526	1202	1101	-1.074	387	815	352	749	0
2	20	5	"BCK1"	"YJL095W"	10030	16280	110	4053	3421	1947	76	105	130	95	91	0	4924	4094	2311	84	201	1463	77	67	0	0.822	0.834	0.825	0.814	1.737	0.553	0.571	80	565	8817	7355	-0.283	3977	4840	3345	4010	0
2	21	5	"SPT10"	"YJL127C"	10250	16290	90	1026	1074	453	73	103	127	96	92	0	2168	2246	945	78	130	259	98	92	0	0.456	0.462	0.471	0.450	1.299	0.455	0.946	52	420	3043	3169	-1.133	953	2090	1001	2168	0
2	1	6	"YJL065C"	"YJL065C"	6240	16500	130	449	408	200	78	94	59	89	79	0	1163	1035	506	90	116	123	92	87	0	0.346	0.349	0.357	0.337	1.644	0.349	0.829	120	715	1444	1275	-1.532	371	1073	330	945	0
2	2	6	"YJL097W"	"YJL097W"	6430	16490	130	887	740	390	80	92	43	93	92	0	1535	1307	692	93	113	84	91	89	0	0.560	0.544	0.536	0.561	2.119	0.548	0.887	120	631	2249	1874	-0.837	807	1442	660	1214	0
2	3	6	"TRK1"	"YJL129C"	6630	16500	120	2542	2215	1210	78	97	82	95	93	0	5960	4951	2694	95	117	104	99	97	0	0.420	0.440	0.418	0.419	1.826	0.420	0.865	120	631	8329	6993	-1.251	2464	5865	2137	4856	0
2	4	6	"OAR1"	"YKL055C"	6850	16500	100	709	656	306	80	113	140	87	81	0	1486	1302	680	94	126	157	87	83	0	0.452	0.477	0.474	0.524	2.196	0.438	0.801	80	530	2021	1784	-1.146	629	1392	576	1208	0
2	5	6	"CYT2"	"YKL087C"	7050	16490	100	1267	1090	540	79	107	129	90	86	0	2255	1871	955	91	120	158	87	85	0	0.549	0.568	0.544	0.614	2.450	0.552	0.842	80	449	3352	2791	-0.865	1188	2164	1011	1780	0
2	6	6	"YKL118W"	"YKL118W"	7220	16500	120	451	419	191	77	93	73	86	80	0	713	605	326	87	110	123	80	72	0	0.597	0.660	0.659	0.689	2.021	0.591	0.817	120	610	1000	860	-0.743	374	626	342	518	0
2	7	6	"NUP120"	"YKL057C"	7420	16490	110	1451	1412	842	79	96	86	93	88	0	2412	2385	1545	87	114	138	91	86	0	0.590	0.580	0.606	0.648	1.861	0.530	0.889	80	553	3697	3631	-0.761	1372	2325	1333	2298	0
2	8	6	"MIF2"	"YKL089W"	7630	16490	120	1433	1306	770	77	115	178	84	77	0	3453	3024	1778	86	138	266	90	85	0	0.403	0.418	0.427	0.429	1.785	0.410	0.878	120	662	4723	4167	-1.312	1356	3367	1229	2938	0
2	9	6	"OAC1"	"YKL120W"	7850	16500	90	1184	1182	661	78	132	222	90	78	0	2236	2282	1384	89	165	336	92	82	0	0.515	0.503	0.500	0.548	1.862	0.502	0.902	52	396	3253	3297	-0.957	1106	2147	1104	2193	0
2	10	6	"YKL059C"	"YKL059C"	8030	16490	120	1270	1235	802	75	82	41	94	90	0	2595	2564	1757	81	90	87	91	90	0	0.475	0.467	0.460	0.499	1.964	0.446	0.891	120	605	3709	3643	-1.073	1195	2514	1160	2483	0
2	11	6	"YKL091C"	"YKL091C"	8230	16490	110	769	749	358	75	82	34	91	90	0	2017	1744	997	82	90	60	95	92	0	0.359	0.406	0.404	0.415	1.636	0.376	0.880	80	540	2629	2336	-1.479	694	1935	674	1662	0
2	12	6	"SRP21"	"YKL122C"	8420	16490	100	1048	897	484	82	110	96	85	82	0	1479	1182	681	92	105	95	85	80	0	0.696	0.748	0.714	0.726	2.344	0.705	0.880	80	488	2353	1905	-0.522	966	1387	815	1090	0
2	13	6	"YKL061W"	"YKL061W"	8630	16480	130	1386	1151	639	91	149	192	87	76	0	671	610	316	93	131	154	82	70	0	2.240	2.050	2.103	1.821	1.866	2.076	0.814	120	722	1873	1577	1.164	1295	578	1060	517	0
2	14	6	"MBR1"	"YKL093W"	8850	16490	130	2298	2029	1080	93	146	198	92	88	0	1834	1575	775	99	132	128	91	89	0	1.271	1.312	1.324	1.256	1.595	1.357	0.925	120	623	3940	3412	0.346	2205	1735	1936	1476	0
2	15	6	"SSH4"	"YKL124W"	9030	16490	120	2320	2241	1253	92	121	117	92	91	0	2352	2111	1248	105	136	164	90	89	0	0.992	1.071	1.069	1.092	1.670	1.032	0.910	120	569	4475	4155	-0.012	2228	2247	2149	2006	0
2	16	6	"YLR040C"	"YLR040C"	9250	16490	110	1594	1496	1030	108	157	197	82	73	0	2408	2017	1304	121	180	276	85	77	0	0.650	0.732	0.716	0.617	2.036	0.746	0.899	80	584	3773	3284	-0.622	1486	2287	1388	1896	0
2	17	6	"YLR072W"	"YLR072W"	9440	16500	90	2183	2098	1084	103	147	202	96	94	0	3280	3082	1514	107	150	250	94	90	0	0.656	0.671	0.692	0.678	1.447	0.671	0.911	52	391	5253	4970	-0.609	2080	3173	1995	2975	0
2	18	6	"YLR104W"	"YLR104W"	9640	16480	100	1590	1421	752	84	113	100	90	87	0	1991	1770	853	95	124	140	90	86	0	0.794	0.798	0.802	0.771	1.417	0.802	0.910	80	471	3402	3012	-0.332	1506	1896	1337	1675	0
2	19	6	"YLR042C"	"YLR042C"	9830	16480	130	1532	1374	674	84	119	129	92	89	0	1646	1556	908	97	154	402	85	75	0	0.935	0.884	0.893	0.883	1.507	0.753	0.729	120	678	2997	2749	-0.097	1448	1549	1290	1459	0
2	20	6	"YLR074C"	"YLR074C"	10050	16490	100	637	745	515	83	111	124	77	67	0	1129	1203	796	92	147	457	66	53	0	0.534	0.596	0.593	0.548	2.100	0.606	0.895	80	492	1591	1773	-0.904	554	1037	662	1111	0
2	21	6	"YLR106C"	"YLR106C"	10210	16490	90	2262	2092	1137	87	150	280	90	82	0	2963	2652	1453	93	202	472	86	80	0	0.758	0.784	0.789	0.794	1.934	0.743	0.928	52	383	5045	4564	-0.400	2175	2870	2005	2559	0
2	1	7	"PDC1"	"YLR044C"	6250	16710	110	1397	1549	1030	73	106	157	91	81	0	2695	2719	1998	82	127	277	88	75	0	0.507	0.560	0.545	0.603	1.780	0.521	0.925	80	588	3937	4113	-0.981	1324	2613	1476	2637	0
2	2	7	"YLR076C"	"YLR076C"	6450	16710	110	462	449	205	75	91	71	88	85	0	957	827	438	90	107	104	85	83	0	0.446	0.507	0.501	0.544	1.916	0.491	0.860	80	526	1254	1111	-1.164	387	867	374	737	0
2	3	7	"YLR108C"	"YLR108C"	6630	16700	120	1236	1361	954	77	98	91	91	87	0	2351	2697	1919	93	132	219	90	84	0	0.513	0.493	0.508	0.501	1.727	0.483	0.928	120	625	3417	3888	-0.962	1159	2258	1284	2604	0
2	4	7	"YLR046C"	"YLR046C"	6850	16710	110	738	672	395	77	95	90	87	78	0	1934	1896	1224	94	129	219	87	80	0	0.359	0.330	0.328	0.346	1.619	0.322	0.901	80	552	2501	2397	-1.477	661	1840	595	1802	0
2	5	7	"BOS1"	"YLR078C"	7030	16700	120	1116	1081	650	79	108	116	86	78	0	1181	1055	685	94	136	207	77	70	0	0.954	1.043	1.022	1.021	1.767	0.973	0.886	120	644	2124	1963	-0.068	1037	1087	1002	961	0
2	6	7	"YLR110C"	"YLR110C"	7250	16700	110	918	856	367	83	147	268	87	73	0	1987	1735	929	97	177	324	87	78	0	0.442	0.472	0.466	0.548	2.050	0.430	0.883	80	550	2725	2411	-1.179	835	1890	773	1638	0
2	7	7	"YLR423C"	"YLR423C"	7450	16700	110	1836	1589	896	85	138	262	88	77	0	2113	1843	983	93	150	277	90	81	0	0.867	0.859	0.861	0.886	1.585	0.874	0.925	80	524	3771	3254	-0.206	1751	2020	1504	1750	0
2	8	7	"YLR455W"	"YLR455W"	7640	16700	130	1652	1403	864	79	95	84	89	87	0	2625	2251	1439	86	105	125	90	85	0	0.620	0.612	0.601	0.661	1.765	0.601	0.926	120	708	4112	3489	-0.691	1573	2539	1324	2165	0
2	9	7	"PSP2"	"YML017W"	7840	16690	90	678	802	531	74	88	55	94	90	0	1145	1343	922	84	94	83	88	86	0	0.569	0.578	0.562	0.616	1.661	0.569	0.865	52	408	1665	1987	-0.813	604	1061	728	1259	0
2	10	7	"TUS1"	"YLR425W"	8040	16690	100	1864	1895	1151	83	118	195	88	85	0	4546	4187	2745	89	132	274	88	86	0	0.400	0.442	0.459	0.499	1.544	0.429	0.945	80	500	6238	5910	-1.323	1781	4457	1812	4098	0
2	11	7	"NBP1"	"YLR457C"	8250	16700	100	2105	1920	1207	87	141	232	88	81	0	2984	2878	1966	92	154	311	80	78	0	0.698	0.658	0.656	0.799	2.131	0.627	0.920	80	464	4910	4619	-0.519	2018	2892	1833	2786	0
2	12	7	"OST6"	"YML019W"	8430	16690	120	2029	1720	977	85	127	177	90	84	0	1715	1493	846	91	141	244	83	77	0	1.197	1.166	1.189	1.227	1.679	1.168	0.897	120	595	3568	3037	0.259	1944	1624	1635	1402	0
2	13	7	"YLR427W"	"YLR427W"	8650	16690	110	1094	1066	539	88	130	172	95	83	0	2705	2437	1231	95	147	239	95	88	0	0.385	0.418	0.422	0.427	1.565	0.414	0.884	80	550	3616	3320	-1.375	1006	2610	978	2342	0
2	14	7	"CDC91"	"YLR459W"	8840	16690	110	1564	1445	582	91	117	107	100	97	0	2392	2146	878	101	121	106	98	96	0	0.643	0.662	0.651	0.666	1.423	0.645	0.913	80	490	3764	3399	-0.637	1473	2291	1354	2045	0
2	15	7	"UNG1"	"YML021C"	9030	16680	130	1188	1158	730	98	137	170	85	75	0	2089	1911	1153	113	180	329	86	75	0	0.552	0.590	0.584	0.566	1.451	0.601	0.931	120	666	3066	2858	-0.858	1090	1976	1060	1798	0
2	16	7	"CRN1"	"YLR429W"	9250	16700	110	1635	1419	666	111	176	326	87	77	0	3635	3141	1453	131	231	431	96	88	0	0.435	0.435	0.428	0.413	1.389	0.428	0.919	80	477	5028	4318	-1.201	1524	3504	1308	3010	0
2	17	7	"PAU4"	"YLR461W"	9420	16700	170	6130	6675	4329	124	242	525	92	90	0	5620	5801	3382	138	280	544	91	88	0	1.096	1.157	1.150	1.100	1.410	1.200	0.957	208	986	11488	12214	0.132	6006	5482	6551	5663	0
2	18	7	"YML023C"	"YML023C"	9630	16680	120	2312	1997	1192	101	157	258	88	80	0	1955	1786	1066	109	178	353	85	75	0	1.198	1.131	1.130	1.124	1.458	1.120	0.906	120	596	4057	3573	0.260	2211	1846	1896	1677	0
2	19	7	"YMR187C"	"YMR187C"	9820	16680	120	2955	3383	2604	98	122	116	98	93	0	2859	3166	2369	111	134	138	95	89	0	1.040	1.075	1.091	1.146	1.803	1.087	0.946	120	572	5605	6340	0.056	2857	2748	3285	3055	0
2	20	7	"TRS130"	"YMR218C"	10040	16690	100	1924	2185	1640	91	115	120	93	83	0	2186	2574	1897	104	125	139	90	85	0	0.880	0.848	0.876	0.844	1.579	0.844	0.915	80	483	3915	4564	-0.184	1833	2082	2094	2470	0
2	21	7	"YMR251W"	"YMR251W"	10230	16680	100	1505	1455	861	82	93	50	96	90	0	2084	1930	1084	94	105	71	92	90	0	0.715	0.748	0.739	0.722	1.559	0.749	0.902	80	502	3413	3209	-0.484	1423	1990	1373	1836	0
2	1	8	"GCV2"	"YMR189W"	6240	16910	110	1150	1219	756	80	94	68	93	88	0	1481	1502	909	85	99	86	92	87	0	0.766	0.804	0.790	0.782	1.855	0.808	0.916	80	590	2466	2556	-0.384	1070	1396	1139	1417	0
2	2	8	"ERG8"	"YMR220W"	6440	16900	110	2652	2725	1893	83	111	106	96	91	0	3134	3361	2417	98	123	138	98	93	0	0.846	0.810	0.797	0.805	1.579	0.796	0.944	80	553	5605	5905	-0.241	2569	3036	2642	3263	0
2	3	8	"YMR252C"	"YMR252C"	6650	16910	110	1118	1077	668	80	107	110	90	85	0	1368	1352	815	91	124	159	86	83	0	0.813	0.791	0.769	0.802	1.649	0.779	0.930	80	548	2315	2258	-0.299	1038	1277	997	1261	0
2	4	8	"YMR191W"	"YMR191W"	6840	16910	90	583	622	336	73	91	75	92	90	0	1612	1552	844	85	111	123	92	92	0	0.334	0.374	0.357	0.406	1.853	0.397	0.854	52	388	2037	2016	-1.582	510	1527	549	1467	0
2	5	8	"YMR222C"	"YMR222C"	7020	16900	100	660	654	367	75	84	45	93	90	0	1386	1399	914	88	102	74	93	88	0	0.451	0.442	0.451	0.462	1.541	0.413	0.923	80	484	1883	1890	-1.150	585	1298	579	1311	0
2	6	8	"YMR254C"	"YMR254C"	7240	16900	120	939	923	572	80	97	70	91	80	0	1388	1324	858	93	119	115	86	78	0	0.663	0.685	0.705	0.702	1.656	0.670	0.918	120	652	2154	2074	-0.592	859	1295	843	1231	0
2	7	8	"YMR193C-A"	"YMR193C-A"	7440	16890	130	402	394	190	82	114	147	75	55	0	921	786	414	92	133	193	85	70	0	0.386	0.450	0.456	0.458	1.725	0.427	0.811	120	685	1149	1006	-1.373	320	829	312	694	0
2	8	8	"MRE11"	"YMR224C"	7650	16900	90	1027	1021	544	81	118	156	96	84	0	1517	1501	801	88	134	220	90	78	0	0.662	0.665	0.661	0.730	1.569	0.646	0.890	52	384	2375	2353	-0.595	946	1429	940	1413	0
2	9	8	"COX7"	"YMR256C"	7830	16890	120	696	619	265	78	87	41	95	90	0	947	822	416	84	97	93	87	82	0	0.716	0.733	0.745	0.783	1.459	0.697	0.867	120	642	1481	1279	-0.482	618	863	541	738	0
2	10	8	"NAR1"	"YNL240C"	8040	16890	120	376	372	183	83	106	89	82	70	0	827	733	382	89	105	89	89	84	0	0.397	0.449	0.446	0.448	1.464	0.434	0.812	120	624	1031	933	-1.333	293	738	289	644	0
2	11	8	"SEC2"	"YNL272C"	8250	16890	130	2121	2337	1531	89	122	121	94	90	0	1878	2097	1307	90	116	124	94	90	0	1.136	1.120	1.061	1.052	1.483	1.164	0.929	120	601	3820	4255	0.185	2032	1788	2248	2007	0
2	12	8	"YPT11"	"YNL304W"	8440	16890	140	2006	2133	1393	87	109	86	94	92	0	1446	1626	1063	91	107	85	92	89	0	1.416	1.333	1.356	1.371	1.574	1.334	0.928	156	658	3274	3581	0.502	1919	1355	2046	1535	0
2	13	8	"YNL242W"	"YNL242W"	8640	16890	120	3338	3586	2335	93	125	122	97	95	0	3605	3318	2213	100	126	109	95	92	0	0.926	1.085	1.075	1.165	1.688	1.073	0.937	120	575	6750	6711	-0.111	3245	3505	3493	3218	0
2	14	8	"YNL274C"	"YNL274C"	8850	16880	130	1573	1357	767	98	125	86	96	93	0	1477	1290	685	110	146	127	91	89	0	1.079	1.067	1.061	1.044	1.627	1.097	0.918	120	679	2842	2439	0.110	1475	1367	1259	1180	0
2	15	8	"YNL306W"	"YNL306W"	9040	16890	120	691	622	254	99	127	92	88	87	0	1107	951	428	114	165	168	86	83	0	0.596	0.625	0.611	0.674	1.666	0.609	0.885	120	590	1585	1360	-0.746	592	993	523	837	0
2	16	8	"SUI1"	"YNL244C"	9250	16890	110	598	553	208	109	154	271	80	38	0	1186	1028	448	127	184	251	83	78	0	0.462	0.493	0.482	0.521	1.666	0.464	0.877	80	506	1548	1345	-1.115	489	1059	444	901	0
2	17	8	"YNL276C"	"YNL276C"	9410	16890	80	733	753	225	144	239	540	53	3	0	1188	1161	363	174	290	449	90	63	0	0.581	0.617	0.592	0.624	1.341	0.600	0.889	52	294	1603	1596	-0.784	589	1014	609	987	0
2	18	8	"KRI1"	"YNL308C"	9650	16900	90	5403	4941	2220	111	327	865	98	90	0	4781	4302	2048	130	318	760	88	82	0	1.138	1.158	1.191	1.242	1.562	1.154	0.909	52	383	9943	9002	0.186	5292	4651	4830	4172	0
2	19	8	"YNL246W"	"YNL246W"	9840	16880	140	802	834	590	96	126	145	86	76	0	1378	1350	885	109	148	203	89	83	0	0.556	0.595	0.563	0.548	1.452	0.611	0.900	156	730	1975	1979	-0.846	706	1269	738	1241	0
2	20	8	"YNL278W"	"YNL278W"	10040	16880	130	2347	2265	1455	88	115	149	93	88	0	4183	3962	2475	100	142	424	91	81	0	0.553	0.564	0.570	0.550	1.588	0.571	0.943	120	618	6342	6039	-0.854	2259	4083	2177	3862	0
2	21	8	"YNL310C"	"YNL310C"	10250	16880	130	472	442	189	81	100	132	85	67	0	891	815	364	94	119	381	78	53	0	0.491	0.501	0.516	0.502	1.715	0.355	0.681	120	750	1188	1082	-1.027	391	797	361	721	0
2	1	9	"YOR042W"	"YOR042W"	6240	17110	100	1060	989	508	82	91	44	96	92	0	2867	2359	1270	84	100	99	95	91	0	0.351	0.399	0.414	0.425	1.521	0.395	0.907	80	486	3761	3182	-1.509	978	2783	907	2275	0
2	2	9	"CDC21"	"YOR074C"	6430	17100	120	1836	1638	815	88	103	57	97	93	0	2999	2534	1264	98	123	111	94	94	0	0.603	0.636	0.626	0.632	1.630	0.625	0.918	120	599	4649	3986	-0.731	1748	2901	1550	2436	0
2	3	9	"VAM3"	"YOR106W"	6640	17100	130	772	806	491	85	100	59	94	88	0	1952	1979	1375	99	122	111	91	88	0	0.371	0.384	0.394	0.433	1.994	0.356	0.856	120	602	2540	2601	-1.431	687	1853	721	1880	0
2	4	9	"YOR044W"	"YOR044W"	6820	17100	130	854	776	309	83	106	82	96	93	0	1019	921	375	92	128	142	93	88	0	0.832	0.836	0.813	0.837	1.548	0.807	0.877	120	618	1698	1522	-0.266	771	927	693	829	0
2	5	9	"YOR076C"	"YOR076C"	7040	17100	120	1142	1678	1347	84	130	174	88	78	0	1573	2255	1773	96	162	280	85	75	0	0.716	0.738	0.721	0.753	1.804	0.735	0.925	120	641	2535	3753	-0.481	1058	1477	1594	2159	0
2	6	9	"YOR108W"	"YOR108W"	7260	17100	90	1061	973	541	86	141	204	82	73	0	2155	2143	1335	99	175	326	84	76	0	0.474	0.434	0.427	0.495	2.198	0.447	0.886	52	391	3031	2931	-1.076	975	2056	887	2044	0
2	7	9	"DBP5"	"YOR046C"	7440	17100	120	2491	2402	1465	84	98	49	94	93	0	2363	2262	1394	90	111	83	95	92	0	1.059	1.067	1.072	1.031	1.998	1.066	0.934	120	579	4680	4490	0.083	2407	2273	2318	2172	0
2	8	9	"YOR078W"	"YOR078W"	7640	17100	130	1327	1151	528	84	97	58	95	95	0	2175	1930	866	90	110	89	95	92	0	0.596	0.580	0.584	0.587	1.605	0.575	0.924	120	678	3328	2907	-0.746	1243	2085	1067	1840	0
2	9	9	"YOR110W"	"YOR110W"	7830	17100	100	2184	1868	886	80	92	45	96	95	0	3638	3232	1669	88	105	99	92	90	0	0.593	0.569	0.585	0.630	1.564	0.544	0.951	80	500	5654	4932	-0.755	2104	3550	1788	3144	0
2	10	9	"RAT1"	"YOR048C"	8040	17090	100	186	288	261	76	92	53	70	51	0	268	413	393	83	98	79	66	52	0	0.595	0.642	0.586	0.664	2.858	0.597	0.725	80	482	295	542	-0.750	110	185	212	330	0
2	11	9	"YOR080W"	"YOR080W"	8240	17090	120	2160	2349	1453	80	98	59	99	99	0	2942	2961	1795	90	107	85	97	97	0	0.729	0.790	0.783	0.773	1.561	0.794	0.952	120	609	4932	5140	-0.455	2080	2852	2269	2871	0
2	12	9	"YOR112W"	"YOR112W"	8440	17090	130	1298	1443	1004	85	100	50	98	95	0	2730	3032	2131	95	117	104	95	92	0	0.460	0.462	0.459	0.486	1.891	0.458	0.945	120	630	3848	4295	-1.119	1213	2635	1358	2937	0
2	13	9	"PHO85"	"YPL031C"	8640	17090	120	406	384	172	92	118	110	81	65	0	1119	1044	563	108	156	189	85	79	0	0.311	0.312	0.303	0.321	1.855	0.295	0.731	120	573	1325	1228	-1.687	314	1011	292	936	0
2	14	9	"YPL063W"	"YPL063W"	8850	17110	110	836	755	355	98	129	105	95	83	0	1821	1590	764	113	184	210	93	87	0	0.432	0.445	0.443	0.438	1.411	0.438	0.894	80	559	2446	2134	-1.211	738	1708	657	1477	0
2	15	9	"YPL095C"	"YPL095C"	9050	17090	130	1404	1329	734	111	157	164	92	84	0	2261	2055	1114	124	184	262	92	86	0	0.605	0.631	0.626	0.636	1.583	0.636	0.930	120	621	3430	3149	-0.725	1293	2137	1218	1931	0
2	16	9	"YPL033C"	"YPL033C"	9250	17090	130	2322	2078	1221	109	161	142	95	91	0	1540	1406	785	125	193	221	88	78	0	1.564	1.537	1.530	1.473	1.596	1.552	0.892	120	670	3628	3250	0.645	2213	1415	1969	1281	0
2	17	9	"VPS28"	"YPL065W"	9450	17090	130	1348	1138	616	104	139	104	90	89	0	2611	2169	1160	124	190	206	89	87	0	0.500	0.506	0.514	0.511	1.671	0.505	0.937	120	676	3731	3079	-0.999	1244	2487	1034	2045	0
2	18	9	"MSY1"	"YPL097W"	9650	17090	130	1791	1714	1069	97	144	231	91	81	0	3493	3322	2079	113	174	252	93	90	0	0.501	0.504	0.498	0.496	1.677	0.502	0.956	120	667	5074	4826	-0.997	1694	3380	1617	3209	0
2	19	9	"YPL035C"	"YPL035C"	9850	17090	130	757	685	324	84	111	97	90	82	0	962	842	414	95	126	137	88	81	0	0.776	0.805	0.804	0.821	1.728	0.780	0.899	120	610	1540	1348	-0.365	673	867	601	747	0
2	20	9	"YPL067C"	"YPL067C"	10040	17080	130	583	541	205	86	142	337	73	11	0	1042	927	349	92	186	718	70	0	0	0.523	0.545	0.527	0.529	1.518	0.515	0.885	120	630	1447	1290	-0.935	497	950	455	835	0
2	21	9	"YPL099C"	"YPL099C"	10230	17090	120	1159	1016	594	82	140	335	75	60	0	1948	1724	1065	89	173	697	72	57	0	0.579	0.571	0.565	0.616	1.616	0.536	0.912	120	668	2936	2569	-0.788	1077	1859	934	1635	0
2	1	10	"EGD1"	"YPL037C"	6240	17310	120	333	316	133	79	109	132	75	45	0	688	615	286	86	108	108	89	80	0	0.422	0.448	0.440	0.484	1.851	0.434	0.751	120	663	856	766	-1.245	254	602	237	529	0
2	2	10	"BTS1"	"YPL069C"	6450	17300	130	1857	1620	746	89	124	139	91	89	0	1740	1502	682	94	126	125	92	88	0	1.074	1.087	1.120	1.068	1.717	1.106	0.900	120	630	3414	2939	0.103	1768	1646	1531	1408	0
2	3	10	"YPL101W"	"YPL101W"	6640	17310	140	645	587	315	87	107	82	87	80	0	2387	2038	1120	95	129	157	91	90	0	0.243	0.257	0.263	0.248	1.844	0.257	0.898	156	663	2850	2443	-2.038	558	2292	500	1943	0
2	4	10	"RPS23B"	"YPR132W"	6840	17300	140	1141	1101	633	89	120	120	94	85	0	1639	1504	925	89	115	119	93	87	0	0.679	0.715	0.725	0.763	1.754	0.696	0.900	156	657	2602	2427	-0.559	1052	1550	1012	1415	0
2	5	10	"KIM3"	"YPR164W"	7040	17300	140	6549	11479	11774	80	113	139	95	92	0	2836	4930	4939	90	106	102	91	90	0	2.356	2.355	2.305	2.353	1.933	2.415	0.949	156	743	9215	16239	1.236	6469	2746	11399	4840	0
2	6	10	"YPR196W"	"YPR196W"	7230	17300	100	449	519	395	79	97	67	91	80	0	391	500	434	97	120	118	77	55	0	1.259	1.092	1.107	1.150	2.113	0.907	0.706	80	487	664	843	0.332	370	294	440	403	0
2	7	10	"MSS18"	"YPR134W"	7450	17300	130	523	493	234	82	103	76	86	81	0	1175	979	486	93	124	129	86	84	0	0.408	0.464	0.453	0.447	1.666	0.451	0.865	120	669	1523	1297	-1.295	441	1082	411	886	0
2	8	10	"MRP2"	"YPR166C"	7640	17300	110	531	507	200	85	117	123	86	86	0	950	851	487	97	144	209	82	76	0	0.523	0.560	0.546	0.624	2.221	0.489	0.758	80	548	1299	1176	-0.936	446	853	422	754	0
2	9	10	"SGE1"	"YPR198W"	7860	17300	90	586	692	423	87	125	133	84	73	0	1226	1230	681	102	206	780	65	32	0	0.444	0.536	0.519	0.492	1.622	0.173	0.242	52	383	1623	1733	-1.172	499	1124	605	1128	0
2	10	10	"YPR136C"	"YPR136C"	8040	17290	130	689	885	791	76	90	85	87	76	0	1198	1496	1213	84	102	125	87	81	0	0.550	0.573	0.557	0.532	1.742	0.567	0.861	120	690	1727	2221	-0.862	613	1114	809	1412	0
2	11	10	"NUT2"	"YPR168W"	8230	17300	100	341	334	189	79	90	44	81	76	0	732	732	498	84	94	69	82	80	0	0.404	0.394	0.390	0.415	2.196	0.388	0.799	80	498	910	903	-1.306	262	648	255	648	0
2	12	10	"ARR2"	"YPR200C"	8460	17300	110	271	278	101	82	119	160	66	11	0	353	344	133	86	133	245	60	2	0	0.708	0.760	0.710	0.750	1.819	0.679	0.760	80	530	456	454	-0.498	189	267	196	258	0
2	13	10	"MEP3"	"YPR138C"	8640	17290	140	3372	2808	1353	88	111	94	98	96	0	4493	3736	1750	102	137	144	97	95	0	0.748	0.748	0.740	0.741	1.506	0.748	0.942	156	745	7675	6354	-0.419	3284	4391	2720	3634	0
2	14	10	"YPR170C"	"YPR170C"	8850	17300	110	493	481	159	88	192	420	41	0	0	811	762	296	105	239	609	61	1	0	0.574	0.598	0.579	0.606	1.383	0.664	0.873	80	518	1111	1050	-0.802	405	706	393	657	0
2	15	10	"YPR202W"	"YPR202W"	9040	17280	130	14137	11450	6315	122	243	431	97	96	0	16016	13574	7243	142	308	655	97	94	0	0.883	0.843	0.857	0.837	1.433	0.833	0.957	120	701	29889	24760	-0.180	14015	15874	11328	13432	0
2	16	10	"IntYBR048W"	"IntYBR048W"	9260	17290	90	977	853	376	117	175	222	86	69	0	1321	1220	479	134	214	319	88	80	0	0.725	0.678	0.686	0.643	1.547	0.669	0.856	52	392	2047	1822	-0.465	860	1187	736	1086	0
2	17	10	"LSR1"	"LSR1"	9430	17290	100	1221	1251	756	103	122	88	96	88	0	2193	2050	1157	122	155	152	96	88	0	0.540	0.595	0.598	0.579	1.680	0.589	0.898	80	499	3189	3076	-0.889	1118	2071	1148	1928	0
2	18	10	"YCLWTy5-1C"	"YCLWTy5-1C"	9650	17300	110	1186	1200	675	95	119	119	96	90	0	2496	2323	1164	110	152	216	100	96	0	0.457	0.499	0.477	0.465	1.360	0.518	0.920	80	534	3477	3318	-1.129	1091	2386	1105	2213	0
2	19	10	"IntYCR097W-A2"	"IntYCR097W-A2"	9810	17280	110	594	632	421	88	105	71	83	71	0	982	953	639	98	123	126	82	75	0	0.572	0.636	0.650	0.601	1.837	0.612	0.869	80	532	1390	1399	-0.805	506	884	544	855	0
2	20	10	"IntYDL191W"	"IntYDL191W"	10050	17290	90	635	666	378	96	119	98	88	82	0	1004	1090	669	99	118	137	92	88	0	0.596	0.575	0.596	0.535	1.547	0.539	0.866	52	420	1444	1561	-0.748	539	905	570	991	0
2	21	10	"CEN4"	"CEN4"	10250	17300	90	1041	912	432	97	128	142	86	82	0	411	394	168	93	111	111	82	71	0	2.969	2.708	2.771	2.438	1.769	2.386	0.626	52	414	1262	1116	1.570	944	318	815	301	0
2	1	11	"YDRWdelta31"	"YDRWdelta31"	6240	17500	100	434	495	315	76	86	48	88	86	0	503	572	382	81	84	61	86	78	0	0.848	0.853	0.865	0.915	1.972	0.813	0.732	80	505	780	910	-0.237	358	422	419	491	0
2	2	11	"YELCtau1"	"YELCtau1"	6440	17510	100	690	678	410	89	115	101	85	73	0	683	642	396	89	117	152	76	71	0	1.012	1.065	1.021	1.061	2.341	1.038	0.760	80	527	1195	1142	0.017	601	594	589	553	0
2	3	11	"YER039C-A"	"YER039C-A"	6660	17500	110	726	647	400	87	112	100	80	72	0	1371	1234	751	90	120	174	85	76	0	0.499	0.490	0.494	0.435	2.319	0.489	0.867	80	517	1920	1704	-1.003	639	1281	560	1144	0
2	4	11	"YFLWtau1"	"YFLWtau1"	6830	17500	110	4918	4359	2806	87	135	254	93	86	0	1056	930	495	88	104	102	88	85	0	4.991	5.074	5.396	4.660	2.125	5.634	0.791	80	513	5799	5114	2.319	4831	968	4272	842	0
2	5	11	"YFRCdelta9"	"YFRCdelta9"	7060	17520	90	1135	1032	422	83	122	165	96	86	0	1185	1042	382	90	118	148	96	92	0	0.961	0.997	0.980	0.989	1.445	0.986	0.828	52	408	2147	1901	-0.058	1052	1095	949	952	0
2	6	11	"YGLWtau2"	"YGLWtau2"	7240	17500	110	844	832	522	76	85	37	95	88	0	1207	1081	654	87	90	49	93	88	0	0.686	0.761	0.829	0.766	2.285	0.740	0.774	80	542	1888	1750	-0.544	768	1120	756	994	0
2	7	11	"iYAR061W"	"iYAR061W"	7450	17500	130	471	656	501	79	92	65	89	75	0	743	907	635	90	104	98	86	76	0	0.600	0.706	0.726	0.624	1.906	0.730	0.881	120	657	1045	1394	-0.736	392	653	577	817	0
2	8	11	"iYAR068W"	"iYAR068W"	7640	17500	110	1198	1175	788	88	111	74	88	85	0	2296	2138	1476	105	125	112	88	85	0	0.507	0.535	0.532	0.582	1.907	0.503	0.861	80	535	3301	3120	-0.981	1110	2191	1087	2033	0
2	9	11	"iYBL111C"	"iYBL111C"	7840	17490	130	3649	6729	6371	99	126	95	99	98	0	5227	9166	7989	112	181	565	94	86	0	0.694	0.732	0.756	0.704	1.947	0.750	0.873	120	731	8665	15684	-0.527	3550	5115	6630	9054	0
2	10	11	"iYBL098W"	"iYBL098W"	8050	17500	100	890	906	539	85	125	151	83	77	0	1605	1427	858	97	147	209	87	76	0	0.534	0.617	0.602	0.628	2.082	0.589	0.846	80	504	2313	2151	-0.906	805	1508	821	1330	0
2	11	11	"iYBL092W"	"iYBL092W"	8250	17500	110	1458	1530	1023	83	135	219	85	80	0	2580	2336	1456	87	131	241	91	87	0	0.552	0.643	0.645	0.622	1.688	0.642	0.870	80	567	3868	3696	-0.858	1375	2493	1447	2249	0
2	12	11	"iYBL089W"	"iYBL089W"	8460	17500	110	1697	1910	1567	81	128	233	77	72	0	2452	2827	2285	87	133	291	85	73	0	0.683	0.668	0.652	0.635	1.802	0.660	0.845	80	542	3981	4569	-0.549	1616	2365	1829	2740	0
2	13	11	"iYBL071C"	"iYBL071C"	8630	17490	110	877	834	487	82	96	60	85	82	0	1407	1276	717	93	108	110	87	83	0	0.605	0.636	0.664	0.594	1.775	0.608	0.847	80	529	2109	1935	-0.725	795	1314	752	1183	0
2	14	11	"iYBL065W"	"iYBL065W"	8860	17490	90	511	468	203	83	108	85	90	78	0	894	828	327	97	123	148	92	90	0	0.537	0.527	0.556	0.521	1.782	0.494	0.756	52	408	1225	1116	-0.897	428	797	385	731	0
2	15	11	"iYBL060W"	"iYBL060W"	9050	17490	100	475	499	257	96	119	77	86	80	0	1069	940	477	109	125	88	92	87	0	0.395	0.485	0.521	0.473	1.703	0.428	0.753	80	505	1339	1234	-1.341	379	960	403	831	0
2	16	11	"iYBL042C"	"iYBL042C"	9250	17490	110	412	454	264	96	131	144	70	52	0	1705	1574	941	112	155	228	87	78	0	0.198	0.245	0.243	0.219	2.056	0.250	0.812	80	585	1909	1820	-2.334	316	1593	358	1462	0
2	17	11	"iYBL038W"	"iYBL038W"	9450	17490	90	860	812	357	91	127	160	90	84	0	1626	1493	609	108	162	271	94	86	0	0.507	0.521	0.506	0.501	1.510	0.482	0.785	52	420	2287	2106	-0.981	769	1518	721	1385	0
2	18	11	"iYBL034C"	"iYBL034C"	9650	17490	90	380	372	131	91	111	78	92	82	0	771	715	256	104	128	136	92	86	0	0.433	0.460	0.454	0.452	1.533	0.403	0.743	52	400	956	892	-1.207	289	667	281	611	0
2	19	11	"iYBR265W"	"iYBR265W"	9850	17490	100	443	422	165	91	108	69	90	81	0	916	824	367	101	123	96	93	88	0	0.432	0.458	0.427	0.470	2.216	0.428	0.741	80	495	1167	1054	-1.211	352	815	331	723	0
2	20	11	"iYBR270C"	"iYBR270C"	10030	17490	110	1325	1320	739	102	119	74	97	95	0	1957	1872	1084	106	120	80	95	92	0	0.661	0.690	0.655	0.714	2.031	0.658	0.851	80	547	3074	2984	-0.598	1223	1851	1218	1766	0
2	21	11	"iYBR274W"	"iYBR274W"	10250	17490	100	880	900	477	109	124	71	93	88	0	949	883	362	103	115	81	95	91	0	0.911	1.014	1.099	0.933	2.075	1.051	0.754	80	502	1617	1571	-0.134	771	846	791	780	0
2	1	12	"iYBR291C"	"iYBR291C"	6250	17710	110	511	501	274	74	89	66	91	78	0	799	687	367	86	100	95	87	78	0	0.613	0.710	0.725	0.710	1.931	0.679	0.812	80	561	1150	1028	-0.706	437	713	427	601	0
2	2	12	"iYBR294W"	"iYBR294W"	6440	17720	100	607	565	208	79	96	60	95	92	0	1526	1353	563	90	108	90	96	92	0	0.368	0.385	0.392	0.396	1.634	0.368	0.871	80	497	1964	1749	-1.443	528	1436	486	1263	0
2	3	12	"iYBR297W"	"iYBR297W"	6640	17710	100	978	905	549	83	96	53	92	88	0	956	933	541	90	103	74	91	81	0	1.033	0.975	0.951	0.948	1.883	0.932	0.809	80	494	1761	1665	0.048	895	866	822	843	0
2	4	12	"iYCL061C"	"iYCL061C"	6840	17700	120	853	989	700	83	125	226	79	65	0	1905	2649	2049	90	116	139	93	88	0	0.424	0.354	0.352	0.369	2.022	0.331	0.888	120	649	2585	3465	-1.237	770	1815	906	2559	0
2	5	12	"iYCL055W-0"	"iYCL055W-0"	7050	17720	100	599	590	264	79	98	89	92	86	0	1137	1052	487	88	111	149	92	86	0	0.496	0.530	0.540	0.584	2.050	0.504	0.861	80	480	1569	1475	-1.012	520	1049	511	964	0
2	6	12	"iYCL051W"	"iYCL051W"	7230	17700	120	1136	1129	681	79	88	40	97	95	0	1105	937	487	87	94	73	90	83	0	1.038	1.235	1.252	1.199	2.293	1.310	0.797	120	619	2075	1900	0.054	1057	1018	1050	850	0
2	7	12	"iYCL029C"	"iYCL029C"	7440	17700	120	617	617	332	79	95	79	95	82	0	1041	991	586	89	125	188	81	74	0	0.565	0.596	0.594	0.598	1.803	0.567	0.846	120	604	1490	1440	-0.823	538	952	538	902	0
2	8	12	"iYCL025C"	"iYCL025C"	7650	17710	110	520	507	262	85	107	88	93	80	0	1110	1051	483	98	136	195	92	86	0	0.430	0.443	0.433	0.411	1.667	0.418	0.830	80	548	1447	1375	-1.218	435	1012	422	953	0
2	9	12	"iYCRCdelta6-0"	"iYCRCdelta6-0"	7850	17700	110	673	684	349	89	109	72	91	86	0	1067	1016	511	102	118	86	93	91	0	0.605	0.651	0.651	0.605	1.579	0.637	0.881	80	539	1549	1509	-0.725	584	965	595	914	0
2	10	12	"iYDL043C"	"iYDL043C"	8050	17700	100	625	593	252	87	108	81	88	86	0	860	801	367	102	130	160	83	81	0	0.710	0.724	0.724	0.709	1.753	0.631	0.815	80	526	1296	1205	-0.495	538	758	506	699	0
2	11	12	"iYDL037C-0"	"iYDL037C-0"	8260	17690	100	479	465	231	83	100	69	88	77	0	1116	1082	658	87	120	157	91	80	0	0.385	0.384	0.370	0.412	1.901	0.342	0.804	80	500	1425	1377	-1.378	396	1029	382	995	0
2	12	12	"iYDL032W"	"iYDL032W"	8440	17700	110	646	639	416	86	107	77	92	85	0	1285	1159	556	93	113	107	91	87	0	0.470	0.519	0.487	0.537	1.746	0.503	0.639	80	572	1752	1619	-1.090	560	1192	553	1066	0
2	13	12	"iYDL014W"	"iYDL014W"	8650	17690	100	1219	1061	551	86	109	80	93	88	0	1741	1511	797	96	112	90	96	92	0	0.689	0.689	0.657	0.680	1.672	0.679	0.884	80	528	2778	2390	-0.538	1133	1645	975	1415	0
2	14	12	"iYDL008W"	"iYDL008W"	8850	17690	100	997	879	372	86	125	205	87	81	0	1018	949	415	94	120	183	88	85	0	0.986	0.927	0.958	0.946	1.658	0.859	0.809	80	521	1835	1648	-0.020	911	924	793	855	0
2	15	12	"iYDLWtau1"	"iYDLWtau1"	9060	17690	100	2114	1910	1231	97	143	225	87	80	0	2220	2089	1089	104	139	200	92	87	0	0.953	0.913	0.872	0.755	2.171	0.994	0.888	80	519	4133	3798	-0.069	2017	2116	1813	1985	0
2	16	12	"iYDR008C"	"iYDR008C"	9250	17690	100	1723	1481	688	93	120	105	96	95	0	1967	1760	778	100	120	97	96	95	0	0.873	0.836	0.829	0.833	1.751	0.831	0.893	80	510	3497	3048	-0.196	1630	1867	1388	1660	0
2	17	12	"iYDR013W"	"iYDR013W"	9450	17690	100	1245	1069	604	93	117	73	95	86	0	1145	1124	677	101	112	69	90	87	0	1.103	0.954	0.965	1.010	1.667	0.906	0.878	80	510	2196	1999	0.142	1152	1044	976	1023	0
2	18	12	"iYDR016C"	"iYDR016C"	9650	17680	130	2193	2125	1368	92	109	65	99	95	0	1381	1292	747	101	115	90	95	93	0	1.641	1.707	1.687	1.610	1.611	1.814	0.909	120	711	3381	3224	0.715	2101	1280	2033	1191	0
2	19	12	"iYDR032C-0"	"iYDR032C-0"	9840	17690	120	442	434	209	85	104	88	85	75	0	852	860	476	100	125	137	88	80	0	0.475	0.459	0.438	0.492	1.865	0.435	0.859	120	622	1109	1109	-1.075	357	752	349	760	0
2	20	12	"iYDR034C"	"iYDR034C"	10060	17680	120	681	652	374	99	232	976	11	0	0	1277	1242	683	106	191	570	70	51	0	0.497	0.487	0.474	0.466	1.722	1.405	0.627	120	561	1753	1689	-1.009	582	1171	553	1136	0
2	21	12	"iYDR034C-A"	"iYDR034C-A"	10240	17690	140	9657	8144	4081	109	203	823	98	91	0	7057	6115	2986	107	163	480	98	92	0	1.374	1.337	1.342	1.346	1.379	1.363	0.954	156	790	16498	14043	0.458	9548	6950	8035	6008	0
2	1	13	"iYDR335W"	"iYDR335W"	6250	17900	130	622	1058	897	75	85	41	95	93	0	770	1229	1028	84	89	63	93	85	0	0.797	0.859	0.875	0.880	1.919	0.873	0.905	120	726	1233	2128	-0.327	547	686	983	1145	0
2	2	13	"iYDR339C"	"iYDR339C"	6440	17910	100	466	540	383	78	89	43	90	86	0	671	728	517	88	98	71	86	80	0	0.666	0.722	0.679	0.761	2.449	0.686	0.732	80	478	971	1102	-0.587	388	583	462	640	0
2	3	13	"iYDR342C-1"	"iYDR342C-1"	6640	17910	130	493	495	238	81	92	48	94	90	0	762	732	394	92	99	65	92	88	0	0.615	0.647	0.632	0.663	2.077	0.604	0.846	120	714	1082	1054	-0.702	412	670	414	640	0
2	4	13	"iYDR354W"	"iYDR354W"	6850	17900	100	382	394	203	78	94	64	90	82	0	938	807	415	92	112	111	85	82	0	0.359	0.442	0.416	0.437	1.953	0.425	0.757	80	503	1150	1031	-1.477	304	846	316	715	0
2	5	13	"iYDR360W"	"iYDR360W"	7060	17920	100	467	411	189	80	99	75	88	76	0	1149	1036	523	95	122	123	91	85	0	0.367	0.352	0.346	0.362	1.935	0.353	0.824	80	481	1441	1272	-1.445	387	1054	331	941	0
2	6	13	"itK(CUU)D1"	"itK(CUU)D1"	7260	17910	110	547	504	260	84	107	86	87	78	0	844	718	349	95	126	128	88	81	0	0.618	0.674	0.699	0.635	1.859	0.697	0.797	80	547	1212	1043	-0.694	463	749	420	623	0
2	7	13	"iYDR379W"	"iYDR379W"	7450	17900	130	816	758	466	82	96	68	88	82	0	1360	1305	798	97	117	95	93	87	0	0.581	0.560	0.550	0.505	1.552	0.565	0.901	120	605	1997	1884	-0.783	734	1263	676	1208	0
2	8	13	"iYDR383C"	"iYDR383C"	7640	17900	120	472	475	265	84	94	57	85	75	0	711	694	408	98	111	93	85	75	0	0.633	0.656	0.673	0.632	2.310	0.630	0.821	120	557	1001	987	-0.660	388	613	391	596	0
2	9	13	"iYDR387C"	"iYDR387C"	7840	17890	120	451	432	223	85	108	87	85	68	0	889	797	410	104	132	157	89	79	0	0.466	0.501	0.465	0.464	1.677	0.492	0.842	120	650	1151	1040	-1.101	366	785	347	693	0
2	10	13	"iYDR404C"	"iYDR404C"	8060	17910	90	600	581	224	92	116	99	96	86	0	1622	1627	618	102	144	190	98	96	0	0.334	0.321	0.318	0.312	1.483	0.335	0.862	52	392	2028	2014	-1.581	508	1520	489	1525	0
2	11	13	"iYDR408C"	"iYDR408C"	8220	17900	80	553	536	187	88	107	63	94	94	0	1395	1275	461	105	148	162	96	92	0	0.360	0.383	0.356	0.364	1.614	0.385	0.806	52	327	1755	1618	-1.472	465	1290	448	1170	0
2	12	13	"iYDR413C"	"iYDR413C"	8430	17910	90	737	688	216	96	116	73	96	94	0	1278	1203	412	109	139	137	94	90	0	0.548	0.541	0.542	0.598	1.737	0.509	0.836	52	415	1810	1686	-0.867	641	1169	592	1094	0
2	13	13	"itS(UGA)E-0"	"itS(UGA)E-0"	8660	17920	110	983	960	488	88	112	97	96	91	0	1785	1751	934	106	133	136	98	91	0	0.533	0.530	0.539	0.537	1.723	0.517	0.860	80	556	2574	2517	-0.908	895	1679	872	1645	0
2	14	13	"iYER068W"	"iYER068W"	8840	17890	110	588	554	249	88	103	77	90	81	0	1539	1356	642	103	117	99	91	87	0	0.348	0.372	0.373	0.374	1.631	0.353	0.851	80	581	1936	1719	-1.522	500	1436	466	1253	0
2	15	13	"iYER072W"	"iYER072W"	9050	17910	90	644	600	233	102	128	113	98	88	0	1106	1087	328	121	149	123	98	98	0	0.550	0.516	0.529	0.483	1.740	0.532	0.748	52	420	1527	1464	-0.862	542	985	498	966	0
2	16	13	"iYER087W"	"iYER087W"	9260	17910	90	1903	1726	806	103	174	308	92	84	0	2141	2004	739	113	186	341	96	90	0	0.888	0.858	0.873	0.793	1.481	0.887	0.879	52	408	3828	3514	-0.172	1800	2028	1623	1891	0
2	17	13	"iYER090W"	"iYER090W"	9450	17900	110	1266	1094	631	91	112	80	90	85	0	1251	1124	524	101	125	127	92	87	0	1.022	0.980	0.922	0.817	2.240	1.008	0.845	80	592	2325	2026	0.031	1175	1150	1003	1023	0
2	18	13	"iYER093C"	"iYER093C"	9660	17910	90	564	529	205	98	141	189	82	63	0	1130	1036	343	110	162	216	94	86	0	0.457	0.465	0.451	0.434	1.539	0.467	0.849	52	414	1486	1357	-1.130	466	1020	431	926	0
2	19	13	"iYER106W"	"iYER106W"	9850	17900	100	3485	3233	2001	98	127	167	95	90	0	3534	3260	1823	103	132	156	95	93	0	0.987	0.993	0.991	0.936	1.803	1.031	0.893	80	492	6818	6292	-0.019	3387	3431	3135	3157	0
2	20	13	"iYER110C"	"iYER110C"	10040	17890	120	1127	1262	976	89	96	34	95	94	0	1730	1794	1319	99	107	59	95	93	0	0.636	0.692	0.698	0.657	1.904	0.701	0.898	120	599	2669	2868	-0.652	1038	1631	1173	1695	0
2	21	13	"iYER114C"	"iYER114C"	10240	17890	130	506	500	208	96	118	204	83	50	0	1158	1072	465	103	125	169	92	84	0	0.389	0.417	0.400	0.419	1.779	0.458	0.769	120	735	1465	1373	-1.364	410	1055	404	969	0
2	1	14	"iYER131W"	"iYER131W"	6240	18110	120	725	685	350	77	83	32	96	95	0	1382	1184	554	93	96	57	94	92	0	0.503	0.557	0.557	0.533	1.694	0.560	0.898	120	677	1937	1699	-0.992	648	1289	608	1091	0
2	2	14	"iYERCdelta14"	"iYERCdelta14"	6420	18120	90	449	406	186	82	95	54	92	80	0	1202	1098	510	105	122	107	96	90	0	0.335	0.326	0.322	0.316	1.817	0.282	0.801	52	384	1464	1317	-1.580	367	1097	324	993	0
2	3	14	"itK(CUU)E2"	"itK(CUU)E2"	6630	18110	100	980	943	611	82	94	50	87	82	0	1156	984	609	98	115	91	82	80	0	0.849	0.972	1.003	0.906	2.034	0.960	0.836	80	518	1956	1747	-0.237	898	1058	861	886	0
2	4	14	"iYGL186C"	"iYGL186C"	6840	18110	130	339	337	155	81	89	42	92	85	0	978	899	517	97	110	87	91	85	0	0.293	0.319	0.328	0.360	2.036	0.287	0.787	120	721	1139	1058	-1.772	258	881	256	802	0
2	5	14	"iYGL182C"	"iYGL182C"	7040	18100	130	473	481	270	82	94	48	92	85	0	1333	1311	809	98	118	100	93	89	0	0.317	0.329	0.343	0.343	2.293	0.308	0.843	120	608	1626	1612	-1.659	391	1235	399	1213	0
2	6	14	"iYGL179C-1"	"iYGL179C-1"	7210	18100	90	361	376	231	88	112	94	78	59	0	835	962	668	100	168	272	80	61	0	0.371	0.334	0.322	0.316	1.663	0.313	0.844	52	382	1008	1150	-1.429	273	735	288	862	0
2	7	14	"iYGL163C-1"	"iYGL163C-1"	7450	18100	120	474	503	312	86	106	75	84	70	0	1605	1719	1216	105	142	202	86	78	0	0.259	0.258	0.245	0.245	1.774	0.251	0.906	120	629	1888	2031	-1.951	388	1500	417	1614	0
2	8	14	"iYGL159W"	"iYGL159W"	7630	18090	100	640	657	453	89	102	58	91	86	0	1299	1253	837	107	119	80	93	88	0	0.462	0.496	0.491	0.519	1.871	0.496	0.906	80	462	1743	1714	-1.113	551	1192	568	1146	0
2	9	14	"iYGL157W"	"iYGL157W"	7860	18100	110	901	865	404	95	120	95	92	92	0	1367	1291	575	118	144	128	92	91	0	0.645	0.656	0.654	0.633	1.571	0.650	0.851	80	586	2055	1943	-0.632	806	1249	770	1173	0
2	10	14	"iYGL139W"	"iYGL139W"	8050	18100	100	490	484	226	102	114	52	90	85	0	1295	1184	579	119	138	99	91	87	0	0.330	0.359	0.360	0.354	1.420	0.356	0.878	80	476	1564	1447	-1.600	388	1176	382	1065	0
2	11	14	"iYGL135W"	"iYGL135W"	8250	18090	100	695	673	313	97	111	60	93	87	0	1324	1187	519	116	128	97	95	92	0	0.495	0.538	0.513	0.514	1.521	0.534	0.881	80	517	1806	1647	-1.014	598	1208	576	1071	0
2	12	14	"iYGL130W"	"iYGL130W"	8450	18100	100	854	776	339	100	119	79	95	90	0	1331	1182	532	113	134	128	95	86	0	0.619	0.632	0.641	0.632	1.506	0.614	0.875	80	515	1972	1745	-0.692	754	1218	676	1069	0
2	13	14	"iYGL114W"	"iYGL114W"	8660	18090	100	708	643	306	89	106	67	93	88	0	1275	1127	546	103	121	105	92	90	0	0.528	0.541	0.524	0.535	1.529	0.537	0.906	80	497	1791	1578	-0.921	619	1172	554	1024	0
2	14	14	"iYGL110C"	"iYGL110C"	8850	18100	90	457	463	159	89	103	60	98	96	0	814	857	311	100	116	98	100	96	0	0.515	0.494	0.493	0.497	1.386	0.474	0.854	52	414	1082	1131	-0.956	368	714	374	757	0
2	15	14	"iYGL105W"	"iYGL105W"	9060	18100	90	555	544	156	96	123	95	100	96	0	1104	1008	315	112	154	174	94	92	0	0.463	0.500	0.495	0.548	1.966	0.481	0.857	52	414	1451	1344	-1.112	459	992	448	896	0
2	16	14	"iYGR177C"	"iYGR177C"	9250	18100	100	656	621	299	89	99	48	95	91	0	1176	1171	619	105	114	73	87	87	0	0.529	0.499	0.479	0.473	1.768	0.479	0.903	80	513	1638	1598	-0.918	567	1071	532	1066	0
2	17	14	"itL(CAA)G3"	"itL(CAA)G3"	9450	18100	110	823	781	374	91	108	63	98	91	0	1122	1034	490	105	120	95	93	87	0	0.720	0.743	0.751	0.754	1.489	0.730	0.902	80	586	1749	1619	-0.474	732	1017	690	929	0
2	18	14	"iYGR185C"	"iYGR185C"	9650	18110	90	493	483	188	96	111	59	92	90	0	1124	1050	406	106	120	88	92	92	0	0.390	0.410	0.424	0.411	1.486	0.403	0.842	52	408	1415	1331	-1.359	397	1018	387	944	0
2	19	14	"iYGR199W"	"iYGR199W"	9830	18100	90	971	876	450	96	125	117	84	80	0	862	730	350	103	125	119	84	82	0	1.153	1.244	1.225	1.082	1.732	1.224	0.853	52	414	1634	1407	0.205	875	759	780	627	0
2	20	14	"iYGR203W"	"iYGR203W"	10040	18090	100	310	304	120	86	107	96	83	62	0	582	537	258	101	118	106	85	78	0	0.466	0.500	0.523	0.519	1.503	0.474	0.784	80	536	705	654	-1.103	224	481	218	436	0
2	21	14	"iYGR207C"	"iYGR207C"	10250	18110	90	347	325	117	85	101	56	88	84	0	633	583	209	102	121	87	90	86	0	0.493	0.499	0.475	0.462	1.552	0.483	0.787	52	420	793	721	-1.019	262	531	240	481	0
2	1	15	"iYGR221C"	"iYGR221C"	6250	18320	100	666	598	301	78	95	125	85	80	0	1240	1042	555	102	122	187	82	76	0	0.517	0.553	0.556	0.592	1.841	0.513	0.863	80	508	1726	1460	-0.953	588	1138	520	940	0
2	2	15	"iYGR224W"	"iYGR224W"	6450	18310	120	529	597	391	81	96	62	88	79	0	836	1019	679	107	129	122	84	78	0	0.615	0.566	0.550	0.570	2.057	0.553	0.898	120	702	1177	1428	-0.702	448	729	516	912	0
2	3	15	"iYGR230W"	"iYGR230W"	6660	18310	90	518	503	159	86	107	80	96	92	0	971	919	358	108	141	143	96	90	0	0.501	0.514	0.499	0.504	1.554	0.487	0.842	52	420	1295	1228	-0.998	432	863	417	811	0
2	4	15	"iYGR247W"	"iYGR247W"	6860	18320	100	504	479	192	82	95	51	91	90	0	1034	912	348	105	119	86	90	88	0	0.454	0.492	0.473	0.477	1.453	0.478	0.841	80	479	1351	1204	-1.138	422	929	397	807	0
2	5	15	"iYGR250C-0"	"iYGR250C-0"	7040	18300	120	1060	1133	799	87	98	48	96	93	0	1864	2048	1477	102	113	105	92	90	0	0.552	0.538	0.532	0.576	2.196	0.525	0.912	120	642	2735	2992	-0.857	973	1762	1046	1946	0
2	6	15	"iYGR253C-0"	"iYGR253C-0"	7250	18310	100	799	800	412	100	123	83	97	85	0	1581	1509	816	104	126	128	97	86	0	0.473	0.498	0.514	0.530	2.053	0.478	0.867	80	508	2176	2105	-1.079	699	1477	700	1405	0
2	7	15	"iYHR186C"	"iYHR186C"	7450	18310	130	7164	6255	4149	95	118	78	100	99	0	3300	2884	1720	105	125	101	95	91	0	2.213	2.217	2.173	2.204	1.786	2.350	0.930	120	699	10264	8939	1.146	7069	3195	6160	2779	0
2	8	15	"iYHR191C"	"iYHR191C"	7650	18300	120	705	765	482	91	108	66	95	85	0	943	913	559	108	125	94	88	85	0	0.735	0.837	0.846	0.883	1.755	0.836	0.898	120	674	1449	1479	-0.444	614	835	674	805	0
2	9	15	"iYHR196W"	"iYHR196W"	7860	18310	100	538	515	252	98	120	78	91	86	0	760	707	332	116	150	147	88	77	0	0.683	0.706	0.694	0.682	1.700	0.676	0.812	80	477	1084	1008	-0.550	440	644	417	591	0
2	10	15	"iYHRCdelta16-0"	"iYHRCdelta16-0"	8050	18300	140	1835	3216	3152	104	122	69	98	98	0	3873	7718	7277	118	143	116	98	96	0	0.461	0.409	0.417	0.404	1.681	0.413	0.940	156	739	5486	10712	-1.117	1731	3755	3112	7600	0
2	11	15	"iYIL174W-1"	"iYIL174W-1"	8250	18310	120	732	849	606	105	121	70	87	79	0	1762	2205	1734	112	129	86	93	90	0	0.380	0.355	0.336	0.345	2.028	0.339	0.902	120	569	2277	2837	-1.396	627	1650	744	2093	0
2	12	15	"iYIL170W-1"	"iYIL170W-1"	8440	18310	120	1615	1501	996	96	109	63	90	90	0	2943	2975	2020	105	118	82	98	95	0	0.535	0.490	0.478	0.464	1.851	0.480	0.940	120	649	4357	4275	-0.902	1519	2838	1405	2870	0
2	13	15	"iYIL153W"	"iYIL153W"	8660	18310	110	713	681	351	91	107	73	92	83	0	1034	880	445	104	125	136	88	75	0	0.669	0.760	0.767	0.714	1.889	0.762	0.871	80	601	1552	1366	-0.580	622	930	590	776	0
2	14	15	"iYIL149C"	"iYIL149C"	8860	18300	100	842	974	644	93	108	76	90	83	0	2132	2005	1204	107	138	160	93	91	0	0.370	0.464	0.447	0.403	1.797	0.479	0.918	80	529	2774	2779	-1.435	749	2025	881	1898	0
2	15	15	"iYIL145C"	"iYIL145C"	9060	18320	110	694	632	259	86	103	61	97	92	0	2238	2020	911	101	129	162	97	96	0	0.285	0.285	0.292	0.294	1.656	0.264	0.871	80	579	2745	2465	-1.813	608	2137	546	1919	0
2	16	15	"iYIL129C"	"iYIL129C"	9250	18310	110	801	692	357	85	100	64	90	82	0	2620	2215	1308	99	120	149	91	86	0	0.284	0.287	0.279	0.298	1.887	0.269	0.899	80	604	3237	2723	-1.816	716	2521	607	2116	0
2	17	15	"iYIL125W"	"iYIL125W"	9460	18300	80	571	548	218	89	107	76	94	92	0	1089	988	451	98	120	119	90	88	0	0.486	0.516	0.528	0.547	1.775	0.479	0.859	52	334	1473	1349	-1.040	482	991	459	890	0
2	18	15	"iYIL121W"	"iYIL121W"	9650	18310	130	743	832	589	91	108	74	88	79	0	1061	1007	689	97	114	90	86	78	0	0.676	0.814	0.781	0.783	1.864	0.818	0.908	120	756	1616	1651	-0.564	652	964	741	910	0
2	19	15	"itR(ACG)J"	"itR(ACG)J"	9860	18310	110	853	842	426	91	112	87	95	88	0	893	786	366	96	113	94	87	85	0	0.956	1.088	1.092	1.168	1.944	1.078	0.869	80	614	1559	1441	-0.065	762	797	751	690	0
2	20	15	"iYJL098W"	"iYJL098W"	10060	18310	90	386	391	150	86	105	71	92	88	0	548	565	210	104	126	121	90	86	0	0.676	0.662	0.672	0.666	1.422	0.632	0.833	52	420	744	766	-0.566	300	444	305	461	0
2	21	15	"iYJL093C"	"iYJL093C"	10260	18310	80	447	459	168	90	110	80	96	88	0	1312	1333	523	106	159	216	94	94	0	0.296	0.301	0.296	0.300	1.491	0.284	0.837	52	320	1563	1596	-1.756	357	1206	369	1227	0
2	1	16	"iYJL074C"	"iYJL074C"	6260	18530	130	650	688	399	81	96	106	90	75	0	1529	1546	950	106	129	167	90	84	0	0.400	0.422	0.407	0.447	1.925	0.403	0.887	120	756	1992	2047	-1.322	569	1423	607	1440	0
2	2	16	"iYJL070C"	"iYJL070C"	6450	18540	80	381	365	116	83	90	40	96	94	0	783	748	197	117	132	92	100	98	0	0.447	0.447	0.440	0.420	1.874	0.380	0.703	52	334	964	913	-1.160	298	666	282	631	0
2	3	16	"iYJL064W"	"iYJL064W"	6660	18530	80	358	344	111	79	90	49	92	88	0	893	839	272	108	128	109	94	92	0	0.355	0.363	0.367	0.347	1.707	0.324	0.733	52	340	1064	996	-1.492	279	785	265	731	0
2	4	16	"iSNR60"	"iSNR60"	6860	18510	80	481	445	154	81	97	76	96	84	0	975	909	328	107	131	152	96	88	0	0.461	0.454	0.459	0.459	1.783	0.430	0.765	52	328	1268	1166	-1.118	400	868	364	802	0
2	5	16	"iYJLCdelta5"	"iYJLCdelta5"	7020	18530	90	929	931	520	89	148	216	86	69	0	1092	1028	508	110	171	239	86	78	0	0.855	0.917	0.939	0.837	1.867	0.939	0.844	52	399	1822	1760	-0.225	840	982	842	918	0
2	6	16	"iYJL043W"	"iYJL043W"	7250	18510	110	872	813	397	96	123	114	93	87	0	1566	1436	614	110	149	177	97	91	0	0.533	0.541	0.545	0.501	1.772	0.531	0.843	80	614	2232	2043	-0.908	776	1456	717	1326	0
2	7	16	"iYJL029C"	"iYJL029C"	7460	18520	90	238	246	86	86	101	62	88	65	0	510	497	169	105	127	124	92	86	0	0.375	0.408	0.414	0.389	1.931	0.390	0.677	52	408	557	552	-1.414	152	405	160	392	0
2	8	16	"iYJL026W"	"iYJL026W"	7660	18520	80	569	593	232	94	115	75	94	94	0	1062	1010	380	112	141	137	96	94	0	0.500	0.556	0.518	0.520	1.671	0.542	0.835	52	336	1425	1397	-1.000	475	950	499	898	0
2	9	16	"iYJL022W"	"iYJL022W"	7860	18510	110	1059	1001	576	98	118	85	90	87	0	1327	1172	657	118	140	110	90	82	0	0.795	0.857	0.865	0.858	2.144	0.853	0.822	80	559	2170	1957	-0.331	961	1209	903	1054	0
2	10	16	"iYKL121W"	"iYKL121W"	8050	18510	120	1121	1210	762	103	131	98	91	83	0	2253	2265	1440	113	131	92	95	92	0	0.476	0.514	0.517	0.511	1.611	0.506	0.906	120	608	3158	3259	-1.072	1018	2140	1107	2152	0
2	11	16	"iYKL117W"	"iYKL117W"	8260	18510	130	1238	1235	752	110	143	107	95	85	0	850	784	456	111	137	111	86	73	0	1.526	1.672	1.715	1.692	1.696	1.702	0.874	120	701	1867	1798	0.610	1128	739	1125	673	0
2	12	16	"iYKL111C"	"iYKL111C"	8460	18510	80	881	842	338	99	120	86	94	92	0	925	806	338	105	125	102	90	86	0	0.954	1.060	1.063	1.122	2.048	0.990	0.815	52	340	1602	1444	-0.068	782	820	743	701	0
2	13	16	"iYKL097W-A-0"	"iYKL097W-A-0"	8670	18510	90	431	442	167	96	137	150	86	59	0	1017	963	435	113	169	215	84	80	0	0.371	0.407	0.401	0.441	1.801	0.352	0.801	52	409	1239	1196	-1.432	335	904	346	850	0
2	14	16	"iYKL094W"	"iYKL094W"	8850	18540	110	936	878	363	102	141	143	95	90	0	857	789	311	109	142	132	92	85	0	1.115	1.141	1.171	1.175	1.552	1.097	0.880	80	487	1582	1456	0.157	834	748	776	680	0
2	15	16	"iYKL090W"	"iYKL090W"	9040	18530	120	406	425	241	92	113	69	91	82	0	613	608	318	102	124	97	87	85	0	0.614	0.658	0.612	0.668	1.958	0.640	0.732	120	625	825	839	-0.703	314	511	333	506	0
2	16	16	"iYKL072W"	"iYKL072W"	9250	18540	90	1233	1196	609	96	113	70	94	94	0	1793	1640	685	102	128	105	98	96	0	0.672	0.715	0.666	0.650	1.361	0.734	0.907	52	373	2828	2638	-0.573	1137	1691	1100	1538	0
2	17	16	"iYKL071W"	"iYKL071W"	9440	18520	120	797	711	368	88	104	55	93	88	0	1151	1011	466	97	114	89	96	90	0	0.673	0.682	0.674	0.621	1.749	0.696	0.889	120	659	1763	1537	-0.572	709	1054	623	914	0
2	18	16	"itV(AAC)K1-1"	"itV(AAC)K1-1"	9640	18530	100	521	494	210	89	103	51	93	83	0	1271	1113	444	100	125	105	92	92	0	0.369	0.400	0.411	0.383	1.642	0.396	0.861	80	495	1603	1418	-1.439	432	1171	405	1013	0
2	19	16	"iYKL056C"	"iYKL056C"	9840	18540	110	550	528	226	86	97	42	97	93	0	1052	938	399	93	105	76	97	93	0	0.484	0.523	0.508	0.516	1.640	0.512	0.875	80	500	1423	1287	-1.047	464	959	442	845	0
2	20	16	"iYKL052C"	"iYKL052C"	10020	18520	120	483	482	209	83	102	76	94	89	0	1364	1274	565	100	130	149	94	90	0	0.316	0.340	0.333	0.339	1.681	0.334	0.892	120	654	1664	1573	-1.660	400	1264	399	1174	0
2	21	16	"iYKL048C"	"iYKL048C"	10260	18520	110	389	388	149	87	106	75	90	85	0	886	851	351	100	134	150	95	91	0	0.384	0.401	0.438	0.390	1.661	0.391	0.819	80	610	1088	1052	-1.380	302	786	301	751	0
2	1	17	"iYLR069C"	"iYLR069C"	6240	18730	130	2143	1911	1094	86	112	97	93	93	0	2133	1884	1026	106	143	175	91	84	0	1.015	1.026	1.012	0.988	1.781	1.035	0.914	120	740	4084	3603	0.021	2057	2027	1825	1778	0
2	2	17	"iYLR073C"	"iYLR073C"	6450	18730	110	533	491	221	88	118	107	83	76	0	947	905	408	116	165	201	88	77	0	0.535	0.511	0.498	0.474	2.192	0.481	0.833	80	556	1276	1192	-0.901	445	831	403	789	0
2	3	17	"iYLR078C"	"iYLR078C"	6640	18730	110	888	806	337	90	103	55	96	93	0	1588	1357	536	115	139	101	97	93	0	0.542	0.576	0.585	0.545	1.637	0.568	0.881	80	527	2271	1958	-0.884	798	1473	716	1242	0
2	4	17	"iYLR094C"	"iYLR094C"	6840	18720	120	557	512	234	87	100	52	95	91	0	1602	1472	688	110	135	115	97	93	0	0.315	0.312	0.309	0.303	1.583	0.311	0.863	120	672	1962	1787	-1.667	470	1492	425	1362	0
2	5	17	"iYLR098C"	"iYLR098C"	7040	18730	110	542	529	235	93	123	106	91	78	0	1183	1146	475	116	152	152	95	92	0	0.421	0.423	0.413	0.411	1.915	0.410	0.827	80	563	1516	1466	-1.249	449	1067	436	1030	0
2	6	17	"iYLR104W"	"iYLR104W"	7250	18720	110	1068	973	419	95	120	103	95	91	0	1318	1213	445	113	137	116	97	93	0	0.807	0.798	0.804	0.733	1.546	0.815	0.887	80	517	2178	1978	-0.309	973	1205	878	1100	0
2	7	17	"iYLR117C"	"iYLR117C"	7430	18720	140	2709	2842	1991	92	111	77	100	96	0	3781	3984	2792	115	150	200	94	88	0	0.714	0.711	0.711	0.709	1.564	0.703	0.933	156	721	6283	6619	-0.486	2617	3666	2750	3869	0
2	8	17	"iYLR121C"	"iYLR121C"	7630	18710	120	720	844	781	96	160	369	74	40	0	1537	1516	902	111	190	494	84	69	0	0.438	0.532	0.460	0.468	1.732	0.729	0.896	120	603	2050	2153	-1.192	624	1426	748	1405	0
2	9	17	"iYLR125W"	"iYLR125W"	7840	18720	110	1458	1492	895	101	168	381	82	68	0	1737	1586	841	115	197	508	77	67	0	0.837	0.946	0.921	0.860	1.696	0.952	0.883	80	566	2979	2862	-0.257	1357	1622	1391	1471	0
2	10	17	"itD(GUC)L1"	"itD(GUC)L1"	8040	18720	100	740	699	248	103	126	89	96	90	0	1035	1020	373	112	135	106	97	95	0	0.690	0.656	0.676	0.634	1.449	0.641	0.854	80	496	1560	1504	-0.535	637	923	596	908	0
2	11	17	"iYLR147C"	"iYLR147C"	8240	18720	110	1087	1143	533	101	130	103	96	93	0	1474	1422	566	108	133	121	96	93	0	0.722	0.793	0.757	0.748	1.659	0.821	0.879	80	530	2352	2356	-0.470	986	1366	1042	1314	0
2	12	17	"iYLR151C"	"iYLR151C"	8440	18720	120	3278	2962	1107	94	121	113	100	99	0	1389	1299	421	104	137	200	95	91	0	2.478	2.400	2.442	2.399	1.519	2.492	0.905	120	658	4469	4063	1.309	3184	1285	2868	1195	0
2	13	17	"iYLR459W"	"iYLR459W"	8650	18720	110	1143	1124	529	92	119	120	97	93	0	2104	1957	876	102	134	193	97	92	0	0.525	0.556	0.556	0.553	1.526	0.550	0.919	80	508	3053	2887	-0.930	1051	2002	1032	1855	0
2	14	17	"iYLR461W-1"	"iYLR461W-1"	8820	18700	120	9716	9983	7048	108	143	133	99	99	0	11542	11872	7613	113	152	151	98	98	0	0.841	0.840	0.841	0.798	1.728	0.868	0.944	120	554	21037	21634	-0.250	9608	11429	9875	11759	0
2	15	17	"iYML132W-0"	"iYML132W-0"	9040	18720	130	2236	2124	1141	107	139	109	97	96	0	3842	3729	1935	123	169	172	99	95	0	0.572	0.559	0.563	0.560	1.790	0.551	0.904	120	620	5848	5623	-0.805	2129	3719	2017	3606	0
2	16	17	"iYML117W-A"	"iYML117W-A"	9230	18710	120	712	629	324	99	116	69	88	82	0	1089	969	517	107	126	90	86	80	0	0.624	0.615	0.615	0.599	1.912	0.599	0.861	120	553	1595	1392	-0.680	613	982	530	862	0
2	17	17	"iYML113W"	"iYML113W"	9420	18710	110	2045	2200	1629	106	138	133	90	81	0	2398	2904	2218	110	151	176	88	85	0	0.847	0.749	0.736	0.771	1.849	0.734	0.912	80	520	4227	4888	-0.239	1939	2288	2094	2794	0
2	18	17	"iYML109W"	"iYML109W"	9640	18720	100	468	449	243	97	118	89	78	77	0	771	683	333	103	121	104	88	82	0	0.555	0.607	0.572	0.596	2.182	0.605	0.682	80	504	1039	932	-0.848	371	668	352	580	0
2	19	17	"iYML089C"	"iYML089C"	9840	18700	100	439	425	156	100	118	68	93	87	0	1094	1049	464	102	121	105	95	92	0	0.342	0.343	0.314	0.359	1.904	0.322	0.778	80	460	1331	1272	-1.549	339	992	325	947	0
2	20	17	"iYML085C"	"iYML085C"	10050	18700	100	438	438	194	89	111	76	92	85	0	790	739	297	99	128	128	93	87	0	0.505	0.545	0.554	0.537	1.728	0.539	0.826	80	489	1040	989	-0.985	349	691	349	640	0
2	21	17	"iYML081W"	"iYML081W"	10250	18710	110	467	450	160	83	98	61	98	93	0	883	812	284	93	109	98	98	93	0	0.486	0.510	0.496	0.502	1.700	0.491	0.831	80	540	1174	1086	-1.041	384	790	367	719	0
2	1	18	"iYML068W"	"iYML068W"	6250	18920	100	636	640	179	84	100	60	100	98	0	1143	1127	306	104	126	111	100	100	0	0.531	0.543	0.549	0.536	1.301	0.520	0.855	80	478	1591	1579	-0.912	552	1039	556	1023	0
2	2	18	"iYML064C"	"iYML064C"	6440	18930	100	404	416	146	82	92	42	96	95	0	1211	1136	444	108	120	74	93	93	0	0.292	0.325	0.314	0.343	1.730	0.305	0.780	80	441	1425	1362	-1.776	322	1103	334	1028	0
2	3	18	"iYML060W"	"iYML060W"	6630	18920	120	767	738	310	92	113	73	95	91	0	998	936	392	112	144	142	92	86	0	0.762	0.784	0.801	0.792	1.764	0.763	0.867	120	567	1561	1470	-0.392	675	886	646	824	0
2	4	18	"iYMR222C"	"iYMR222C"	6850	18930	110	438	438	114	103	132	93	96	91	0	1055	1020	260	122	175	186	98	93	0	0.359	0.373	0.368	0.366	1.418	0.337	0.727	80	523	1268	1233	-1.478	335	933	335	898	0
2	5	18	"iYMR226C"	"iYMR226C"	7040	18920	100	745	697	294	99	133	107	95	88	0	1651	1496	668	124	180	201	95	92	0	0.423	0.436	0.443	0.451	1.604	0.414	0.857	80	488	2173	1970	-1.241	646	1527	598	1372	0
2	6	18	"iYMR230W"	"iYMR230W"	7250	18910	100	477	445	164	93	122	110	91	75	0	1646	1562	605	120	175	247	93	92	0	0.252	0.244	0.239	0.243	1.989	0.231	0.761	80	506	1910	1794	-1.991	384	1526	352	1442	0
2	7	18	"iYMR245W"	"iYMR245W"	7450	18910	110	754	718	334	99	127	104	95	85	0	2219	1979	936	123	173	247	97	90	0	0.313	0.334	0.332	0.331	1.588	0.337	0.888	80	500	2751	2475	-1.678	655	2096	619	1856	0
2	8	18	"iYMRWdelta19-0"	"iYMRWdelta19-0"	7620	18900	110	2433	2235	1027	98	136	155	97	96	0	3630	3342	1437	114	164	238	97	95	0	0.664	0.662	0.665	0.666	1.462	0.656	0.914	80	537	5851	5365	-0.591	2335	3516	2137	3228	0
2	9	18	"iYMR251W-A"	"iYMR251W-A"	7850	18910	110	532	532	166	100	140	147	93	81	0	765	743	233	112	153	192	95	87	0	0.662	0.685	0.666	0.689	1.573	0.649	0.761	80	588	1085	1063	-0.596	432	653	432	631	0
2	10	18	"iYMR267W"	"iYMR267W"	8050	18910	110	1118	1064	412	104	134	125	93	92	0	1126	1059	383	120	152	128	95	92	0	1.008	1.022	0.995	0.994	1.552	1.067	0.852	80	567	2020	1899	0.011	1014	1006	960	939	0
2	11	18	"iYMR271C"	"iYMR271C"	8250	18900	110	663	597	224	89	107	65	96	92	0	1116	1030	393	113	142	151	96	90	0	0.572	0.554	0.572	0.557	1.502	0.534	0.859	80	545	1577	1425	-0.805	574	1003	508	917	0
2	12	18	"iYMR273C"	"iYMR273C"	8440	18910	110	602	556	216	87	105	61	96	85	0	1770	1506	650	111	142	154	92	88	0	0.310	0.336	0.350	0.359	1.794	0.314	0.817	80	481	2174	1864	-1.688	515	1659	469	1395	0
2	13	18	"iYMR288W"	"iYMR288W"	8620	18900	100	791	782	260	93	111	77	100	98	0	1380	1353	506	108	137	143	98	96	0	0.549	0.553	0.548	0.570	1.517	0.521	0.840	80	478	1970	1934	-0.866	698	1272	689	1245	0
2	14	18	"iYMR292W"	"iYMR292W"	8830	18900	100	517	551	171	100	129	110	97	95	0	667	697	260	108	146	169	97	82	0	0.746	0.766	0.794	0.778	1.457	0.714	0.758	80	524	976	1040	-0.423	417	559	451	589	0
2	15	18	"iYMR296C"	"iYMR296C"	9050	18910	110	1084	977	439	101	136	120	93	88	0	2083	1833	840	109	172	360	91	83	0	0.498	0.508	0.499	0.504	1.494	0.444	0.755	80	533	2957	2600	-1.006	983	1974	876	1724	0
2	16	18	"iYNL048W"	"iYNL048W"	9240	18900	110	832	820	314	100	125	97	96	95	0	1581	1556	679	109	135	156	96	95	0	0.497	0.498	0.457	0.518	1.581	0.456	0.816	80	537	2204	2167	-1.008	732	1472	720	1447	0
2	17	18	"iYNL043C"	"iYNL043C"	9430	18900	110	728	715	190	112	137	113	98	97	0	995	960	316	114	141	165	97	90	0	0.699	0.713	0.711	0.739	1.625	0.673	0.815	80	556	1497	1449	-0.516	616	881	603	846	0
2	18	18	"iYNL040W"	"iYNL040W"	9630	18910	110	1484	1528	635	114	135	86	100	98	0	903	910	404	113	125	84	98	95	0	1.734	1.774	1.988	1.875	1.967	1.809	0.720	80	521	2160	2211	0.794	1370	790	1414	797	0
2	19	18	"iYNL027W"	"iYNL027W"	9820	18900	120	5329	4846	2654	124	173	167	100	97	0	1154	1049	491	113	136	124	92	87	0	5.000	5.045	5.896	4.916	2.254	5.999	0.695	120	668	6246	5658	2.322	5205	1041	4722	936	0
2	20	18	"iYNL024C"	"iYNL024C"	10050	18910	110	1352	1273	500	114	160	169	96	91	0	890	836	341	109	135	124	93	88	0	1.585	1.594	1.620	1.609	1.575	1.521	0.793	80	525	2019	1886	0.665	1238	781	1159	727	0
2	21	18	"iYNL020C"	"iYNL020C"	10230	18890	120	1112	1183	710	86	100	55	100	92	0	833	862	525	93	106	82	88	84	0	1.386	1.427	1.565	1.586	2.425	1.442	0.767	120	654	1766	1866	0.471	1026	740	1097	769	0
2	1	19	"iYNL003C"	"iYNL003C"	6240	19120	130	768	732	341	88	98	49	99	95	0	2003	1933	988	102	114	86	99	96	0	0.358	0.352	0.352	0.356	1.575	0.337	0.903	120	667	2581	2475	-1.483	680	1901	644	1831	0
2	2	19	"iYNR001C"	"iYNR001C"	6420	19110	130	823	791	398	80	91	43	97	95	0	1834	1688	883	105	119	83	98	97	0	0.430	0.449	0.434	0.451	1.669	0.429	0.909	120	595	2472	2294	-1.219	743	1729	711	1583	0
2	3	19	"iYNR002C"	"iYNR002C"	6620	19090	130	844	739	356	96	176	415	69	37	0	1398	1201	581	117	222	546	77	59	0	0.584	0.593	0.584	0.551	1.798	0.626	0.745	120	586	2029	1727	-0.776	748	1281	643	1084	0
2	4	19	"iYNR018W"	"iYNR018W"	6840	19110	130	676	675	198	109	186	396	80	10	0	1661	1572	528	119	223	525	94	75	0	0.368	0.390	0.372	0.409	1.631	0.524	0.646	120	645	2109	2019	-1.443	567	1542	566	1453	0
2	5	19	"iYNR022C"	"iYNR022C"	7030	19110	110	522	525	182	89	106	58	97	92	0	1317	1192	421	105	126	101	95	93	0	0.357	0.401	0.388	0.405	1.776	0.389	0.836	80	528	1645	1523	-1.485	433	1212	436	1087	0
2	6	19	"iYNR027W"	"iYNR027W"	7230	19110	110	583	605	211	88	109	79	100	97	0	1133	1125	382	105	124	114	97	97	0	0.482	0.507	0.507	0.531	1.706	0.479	0.832	80	558	1523	1537	-1.054	495	1028	517	1020	0
2	7	19	"iYOR064C"	"iYOR064C"	7450	19120	110	822	796	302	97	123	86	98	97	0	1877	1750	702	111	135	113	98	95	0	0.411	0.426	0.433	0.449	1.789	0.416	0.866	80	554	2491	2338	-1.284	725	1766	699	1639	0
2	8	19	"iYOR068C"	"iYOR068C"	7640	19120	120	1501	1336	645	99	137	135	97	91	0	2136	1859	904	114	163	189	93	91	0	0.693	0.709	0.712	0.725	1.553	0.700	0.902	120	645	3424	2982	-0.528	1402	2022	1237	1745	0
2	9	19	"iYOR071C"	"iYOR071C"	7850	19120	110	716	691	181	98	141	135	100	93	0	1223	1141	373	113	199	322	92	85	0	0.557	0.577	0.564	0.621	1.649	0.544	0.823	80	556	1728	1621	-0.845	618	1110	593	1028	0
2	10	19	"iYOR086C"	"iYOR086C"	8060	19120	110	584	561	178	100	134	116	96	88	0	2071	1899	640	131	209	324	100	93	0	0.249	0.261	0.257	0.257	1.449	0.253	0.857	80	550	2424	2229	-2.003	484	1940	461	1768	0
2	11	19	"iYOR090C"	"iYOR090C"	8240	19110	110	807	793	331	93	108	70	98	92	0	2303	2349	1058	119	153	165	100	97	0	0.327	0.314	0.311	0.313	1.419	0.309	0.903	80	536	2898	2930	-1.613	714	2184	700	2230	0
2	12	19	"iYOR094W"	"iYOR094W"	8430	19100	120	722	662	356	92	103	48	89	86	0	1340	1216	660	110	128	91	89	85	0	0.512	0.515	0.463	0.496	1.741	0.501	0.873	120	611	1860	1676	-0.965	630	1230	570	1106	0
2	13	19	"iYOR112W"	"iYOR112W"	8630	19110	120	840	772	336	95	113	63	95	92	0	1677	1582	743	116	141	119	95	92	0	0.477	0.462	0.452	0.458	1.488	0.448	0.919	120	605	2306	2143	-1.067	745	1561	677	1466	0
2	14	19	"iYOR116C"	"iYOR116C"	8830	19120	130	712	688	261	95	112	85	99	93	0	1732	1725	811	104	121	90	99	99	0	0.379	0.366	0.362	0.378	1.436	0.341	0.835	120	693	2245	2214	-1.400	617	1628	593	1621	0
2	15	19	"iYOR121C"	"iYOR121C"	9040	19110	130	754	716	303	99	122	103	93	86	0	838	798	341	101	134	303	83	70	0	0.889	0.885	0.876	0.873	1.480	0.870	0.859	120	624	1392	1314	-0.170	655	737	617	697	0
2	16	19	"iYOR138C"	"iYOR138C"	9250	19120	110	605	584	169	104	123	81	97	93	0	897	863	229	111	133	144	98	95	0	0.637	0.638	0.635	0.623	1.468	0.619	0.867	80	558	1287	1232	-0.650	501	786	480	752	0
2	17	19	"itG(CCC)O"	"itG(CCC)O"	9430	19110	100	359	419	200	124	135	60	97	86	0	493	612	353	130	141	87	96	91	0	0.647	0.612	0.626	0.646	1.873	0.562	0.765	80	480	598	777	-0.627	235	363	295	482	0
2	18	19	"iYOR146W"	"iYOR146W"	9640	19100	100	406	442	168	137	161	92	96	82	0	1072	1010	341	127	153	110	96	95	0	0.285	0.345	0.293	0.351	2.056	0.378	0.601	80	486	1214	1188	-1.813	269	945	305	883	0
2	19	19	"iYPL228W"	"iYPL228W"	9830	19110	100	1064	1088	530	135	185	316	91	81	0	927	1002	587	129	174	213	92	85	0	1.164	1.092	1.162	1.147	1.584	1.159	0.729	80	505	1727	1826	0.219	929	798	953	873	0
2	20	19	"iYPL224C"	"iYPL224C"	10040	19100	120	1117	1080	500	148	205	237	90	77	0	1769	1666	841	150	204	213	93	85	0	0.599	0.615	0.612	0.635	1.609	0.600	0.892	120	627	2588	2448	-0.741	969	1619	932	1516	0
2	21	19	"iYPL220W"	"iYPL220W"	10250	19110	110	715	696	201	100	128	92	100	93	0	1253	1177	397	110	139	135	97	92	0	0.538	0.559	0.544	0.594	1.568	0.514	0.874	80	583	1758	1663	-0.894	615	1143	596	1067	0
2	1	20	"iYPL203W"	"iYPL203W"	6240	19320	150	2406	2103	969	89	97	41	100	99	0	1781	1566	682	95	99	60	100	98	0	1.374	1.369	1.379	1.352	1.366	1.393	0.949	156	994	4003	3485	0.459	2317	1686	2014	1471	0
2	2	20	"iYPL199C"	"iYPL199C"	6440	19320	120	814	799	284	83	90	38	100	100	0	1268	1201	427	96	102	65	99	99	0	0.624	0.648	0.649	0.654	1.360	0.638	0.923	120	591	1903	1821	-0.681	731	1172	716	1105	0
2	3	20	"iYPL195W"	"iYPL195W"	6630	19300	150	628	643	383	86	111	104	88	70	0	1080	1092	640	97	122	187	87	73	0	0.551	0.560	0.558	0.543	1.585	0.554	0.901	156	878	1525	1552	-0.859	542	983	557	995	0
2	4	20	"itE(UUC)P"	"itE(UUC)P"	6840	19310	120	699	670	238	94	109	60	99	98	0	832	825	307	98	115	81	95	95	0	0.824	0.792	0.795	0.789	1.547	0.766	0.748	120	637	1339	1303	-0.279	605	734	576	727	0
2	5	20	"iYPL177C-0"	"iYPL177C-0"	7050	19320	120	428	440	191	89	108	59	95	85	0	1365	1236	539	100	122	97	99	95	0	0.268	0.309	0.296	0.303	1.825	0.311	0.838	120	638	1604	1487	-1.900	339	1265	351	1136	0
2	6	20	"iYPL174C"	"iYPL174C"	7240	19310	140	514	511	276	94	119	103	82	67	0	1093	1120	640	104	134	148	91	84	0	0.425	0.410	0.395	0.383	1.830	0.401	0.850	156	863	1409	1433	-1.236	420	989	417	1016	0
2	7	20	"iYPL157W"	"iYPL157W"	7460	19310	100	1103	975	454	98	134	127	93	87	0	1459	1347	555	112	152	180	98	88	0	0.746	0.710	0.716	0.657	1.623	0.718	0.909	80	502	2352	2112	-0.423	1005	1347	877	1235	0
2	8	20	"iYPL153C"	"iYPL153C"	7650	19310	110	1063	1036	364	98	113	58	98	96	0	2750	2634	1029	105	122	100	100	100	0	0.365	0.371	0.354	0.367	1.523	0.359	0.899	80	511	3610	3467	-1.455	965	2645	938	2529	0
2	9	20	"iYPL149W"	"iYPL149W"	7830	19310	120	871	822	406	95	111	60	97	92	0	1427	1328	721	103	116	80	94	91	0	0.586	0.593	0.594	0.654	1.726	0.572	0.904	120	637	2100	1952	-0.771	776	1324	727	1225	0
2	10	20	"itG(GCC)P2"	"itG(GCC)P2"	8040	19320	120	967	968	366	95	110	58	100	98	0	1161	1139	379	112	132	103	100	98	0	0.831	0.850	0.864	0.830	1.354	0.859	0.920	120	659	1921	1900	-0.267	872	1049	873	1027	0
2	11	20	"iYPR163C"	"iYPR163C"	8240	19330	130	305	317	90	91	106	57	98	91	0	1018	1003	262	111	131	91	100	96	0	0.236	0.253	0.252	0.246	1.434	0.246	0.717	120	701	1121	1118	-2.083	214	907	226	892	0
2	12	20	"iYPR167C"	"iYPR167C"	8420	19330	130	1885	1862	624	96	129	139	99	98	0	2133	1959	639	109	156	202	98	98	0	0.884	0.955	0.946	0.975	1.402	0.952	0.919	120	726	3813	3616	-0.178	1789	2024	1766	1850	0
2	13	20	"iYPR183W"	"iYPR183W"	8640	19320	120	890	864	380	96	130	143	95	86	0	1986	1767	757	109	158	209	98	91	0	0.423	0.463	0.470	0.462	1.450	0.470	0.921	120	697	2671	2426	-1.241	794	1877	768	1658	0
2	14	20	"iYPR187W"	"iYPR187W"	8850	19320	110	475	451	154	93	110	62	97	91	0	906	837	286	99	118	96	96	92	0	0.473	0.485	0.499	0.484	1.533	0.478	0.829	80	514	1189	1096	-1.079	382	807	358	738	0
2	15	20	"iYPR191W"	"iYPR191W"	9040	19300	160	999	1335	1069	94	111	64	91	87	0	1435	1903	1505	98	112	87	91	87	0	0.677	0.688	0.695	0.662	1.794	0.693	0.965	208	952	2242	3046	-0.563	905	1337	1241	1805	0
2	16	20	"YALCdelta2"	"YALCdelta2"	9230	19330	120	1677	1750	919	101	122	78	100	100	0	2135	2091	1134	100	121	97	100	97	0	0.774	0.828	0.827	0.858	1.486	0.807	0.934	120	594	3611	3640	-0.369	1576	2035	1649	1991	0
2	17	20	"YBLWTy2-1B"	"YBLWTy2-1B"	9440	19310	140	5156	5676	3831	132	156	102	100	99	0	7408	7609	5101	134	155	117	100	100	0	0.691	0.742	0.753	0.736	1.417	0.742	0.962	156	815	12298	13019	-0.534	5024	7274	5544	7475	0
2	18	20	"YBLWdelta10"	"YBLWdelta10"	9640	19310	140	11789	13866	9006	156	186	138	100	100	0	10888	10763	6534	152	185	170	98	97	0	1.084	1.292	1.303	1.266	1.373	1.328	0.973	156	856	22369	24321	0.116	11633	10736	13710	10611	0
2	19	20	"YFRWdelta10"	"YFRWdelta10"	9850	19320	100	2632	2368	1082	146	221	332	92	87	0	3054	2766	1097	142	209	262	95	91	0	0.854	0.847	0.853	0.837	1.392	0.877	0.942	80	467	5398	4846	-0.228	2486	2912	2222	2624	0
2	20	20	"YGRCTy1-2A"	"YGRCTy1-2A"	10030	19310	150	17478	17387	10859	146	210	258	100	99	0	17435	15118	9030	138	197	242	98	98	0	1.002	1.151	1.181	1.160	1.441	1.171	0.967	156	912	34629	32221	0.003	17332	17297	17241	14980	0
2	21	20	"YHLComega1"	"YHLComega1"	10240	19310	120	2683	2626	1703	121	164	178	95	90	0	2986	2930	1796	119	169	226	95	90	0	0.894	0.891	0.893	0.849	1.568	0.908	0.950	120	708	5429	5316	-0.162	2562	2867	2505	2811	0
3	1	1	"PET112"	"YBL080C"	10750	15530	120	1042	1051	693	74	81	30	89	83	0	1792	1762	1300	82	87	71	79	79	0	0.566	0.582	0.591	0.695	2.126	0.544	0.910	120	553	2678	2657	-0.821	968	1710	977	1680	0
3	2	1	"YBL111C"	"YBL111C"	10950	15510	150	5356	6487	5839	80	87	35	94	89	0	7945	9897	9291	91	95	69	89	84	0	0.672	0.653	0.651	0.743	1.887	0.631	0.937	156	767	13130	16213	-0.574	5276	7854	6407	9806	0
3	3	1	"YBR028C"	"YBR028C"	11160	15490	120	1318	1245	491	79	83	32	100	100	0	2172	2046	718	87	86	43	100	100	0	0.594	0.595	0.585	0.575	1.365	0.604	0.928	120	525	3324	3125	-0.751	1239	2085	1166	1959	0
3	4	1	"RHK1"	"YBL082C"	11350	15510	150	1471	1288	892	82	86	32	88	84	0	1883	1682	1185	89	93	130	81	75	0	0.774	0.757	0.758	0.734	1.990	0.738	0.913	156	730	3183	2799	-0.369	1389	1794	1206	1593	0
3	5	1	"YBL113C"	"YBL113C"	11550	15510	150	11077	9710	6985	79	85	31	96	95	0	12131	10547	7892	86	92	133	86	82	0	0.913	0.921	0.921	1.100	2.252	0.902	0.951	156	704	23043	20092	-0.131	10998	12045	9631	10461	0
3	6	1	"YBR030W"	"YBR030W"	11760	15480	120	773	747	302	73	78	29	97	95	0	1460	1348	509	81	80	43	98	97	0	0.508	0.532	0.535	0.507	1.416	0.536	0.918	120	586	2079	1941	-0.978	700	1379	674	1267	0
3	7	1	"CDC27"	"YBL084C"	11950	15500	100	2258	2179	556	75	81	40	100	100	0	3523	3393	886	88	94	84	100	100	0	0.636	0.637	0.633	0.637	1.233	0.628	0.927	80	437	5618	5409	-0.654	2183	3435	2104	3305	0
3	8	1	"RER2"	"YBR002C"	12150	15500	120	3569	3094	1359	75	82	31	99	97	0	1796	1576	698	86	89	49	96	92	0	2.043	2.026	1.956	1.979	1.499	2.043	0.936	120	598	5204	4509	1.031	3494	1710	3019	1490	0
3	9	1	"YBR032W"	"YBR032W"	12350	15480	110	558	545	165	73	77	29	100	100	0	749	721	208	76	78	44	98	98	0	0.721	0.732	0.729	0.721	1.312	0.720	0.870	80	547	1158	1117	-0.473	485	673	472	645	0
3	10	1	"YBL086C"	"YBL086C"	12540	15480	100	861	827	229	73	80	39	100	100	0	2203	2178	664	76	84	91	100	100	0	0.370	0.359	0.369	0.361	1.265	0.349	0.937	80	459	2915	2856	-1.433	788	2127	754	2102	0
3	11	1	"YBR004C"	"YBR004C"	12730	15460	120	4571	3976	1863	76	80	29	100	100	0	1349	1252	554	77	77	56	98	96	0	3.534	3.319	3.280	3.323	1.440	3.362	0.962	120	658	5767	5075	1.821	4495	1272	3900	1175	0
3	12	1	"HMT1"	"YBR034C"	12930	15470	110	1656	1553	453	73	76	22	100	100	0	1988	1880	577	85	82	41	100	100	0	0.832	0.825	0.846	0.834	1.143	0.812	0.957	80	555	3486	3275	-0.266	1583	1903	1480	1795	0
3	13	1	"YCL044C"	"YCL044C"	13120	15450	80	614	617	207	72	75	22	100	100	0	728	758	325	77	75	55	100	98	0	0.833	0.800	0.836	0.845	1.341	0.783	0.888	52	334	1193	1226	-0.264	542	651	545	681	0
3	14	1	"YCLX03C"	"YCLX03C"	13330	15450	110	658	634	225	79	83	28	98	98	0	930	860	286	79	80	47	97	97	0	0.680	0.711	0.690	0.698	1.254	0.720	0.924	80	574	1430	1336	-0.556	579	851	555	781	0
3	15	1	"YCR022C"	"YCR022C"	13520	15450	110	2484	2296	605	85	90	30	100	100	0	2525	2329	604	96	101	149	100	98	0	0.988	0.990	0.992	0.983	1.187	0.991	0.963	80	574	4828	4444	-0.018	2399	2429	2211	2233	0
3	16	1	"YCL046W"	"YCL046W"	13730	15450	80	434	612	414	66	70	22	100	100	0	836	994	783	74	85	193	76	63	0	0.483	0.593	0.633	0.682	1.656	0.549	0.942	52	340	1130	1466	-1.050	368	762	546	920	0
3	17	1	"YCLX05C"	"YCLX05C"	13930	15440	120	948	861	378	68	70	21	98	97	0	1525	1365	617	71	70	42	96	95	0	0.605	0.613	0.610	0.614	1.476	0.606	0.961	120	660	2334	2087	-0.724	880	1454	793	1294	0
3	18	1	"YCR024C"	"YCR024C"	14130	15440	110	1695	1575	508	68	70	21	100	100	0	2511	2306	821	70	69	39	98	98	0	0.667	0.674	0.696	0.716	1.407	0.656	0.963	80	571	4068	3743	-0.585	1627	2441	1507	2236	0
3	19	1	"YCL048W"	"YCL048W"	14340	15440	70	350	351	136	66	71	23	96	96	0	542	554	228	73	92	238	90	43	0	0.606	0.593	0.578	0.580	1.305	0.247	0.311	32	236	753	766	-0.724	284	469	285	481	0
3	20	1	"YCLX07W"	"YCLX07W"	14530	15430	120	1256	1170	585	71	75	30	98	97	0	1230	1087	532	75	72	40	97	95	0	1.026	1.086	1.085	1.040	1.539	1.084	0.954	120	667	2340	2111	0.037	1185	1155	1099	1012	0
3	21	1	"YCR025C"	"YCR025C"	14730	15440	120	320	314	118	67	71	29	97	95	0	998	886	369	70	71	59	99	94	0	0.273	0.303	0.299	0.307	1.584	0.281	0.799	120	665	1181	1063	-1.875	253	928	247	816	0
3	1	2	"APA1"	"YCL050C"	10730	15660	120	328	418	317	70	76	27	84	74	0	593	790	664	80	82	44	77	73	0	0.503	0.490	0.492	0.523	2.176	0.464	0.903	120	511	771	1058	-0.992	258	513	348	710	0
3	2	2	"YCLX09W"	"YCLX09W"	10920	15650	110	1823	1684	656	73	81	33	97	96	0	2320	2079	793	86	86	50	96	95	0	0.783	0.808	0.790	0.822	1.618	0.791	0.934	80	391	3984	3604	-0.352	1750	2234	1611	1993	0
3	3	2	"RSG1"	"YCR027C"	11120	15650	120	587	582	272	77	81	29	98	95	0	1182	1007	496	87	86	45	94	91	0	0.466	0.549	0.541	0.566	1.585	0.529	0.903	120	491	1605	1425	-1.102	510	1095	505	920	0
3	4	2	"YDL211C"	"YDL211C"	11330	15640	110	785	988	715	80	83	27	98	96	0	1651	2074	1457	89	86	41	98	98	0	0.451	0.457	0.443	0.436	1.539	0.464	0.947	80	407	2267	2893	-1.148	705	1562	908	1985	0
3	5	2	"AAD4"	"YDL243C"	11520	15650	130	206	245	155	77	78	24	78	67	0	354	362	269	84	81	40	70	65	0	0.478	0.604	0.629	0.655	2.707	0.551	0.795	120	456	399	446	-1.066	129	270	168	278	0
3	6	2	"LUV1"	"YDR027C"	11720	15650	120	1852	1719	665	78	81	26	100	99	0	2747	2421	876	87	85	42	100	98	0	0.667	0.703	0.674	0.697	1.522	0.699	0.937	120	511	4434	3975	-0.584	1774	2660	1641	2334	0
3	7	2	"YDL213C"	"YDL213C"	11920	15640	90	920	907	308	83	86	25	100	100	0	2089	2107	665	90	95	47	100	100	0	0.419	0.409	0.414	0.397	1.267	0.406	0.938	52	355	2836	2841	-1.256	837	1999	824	2017	0
3	8	2	"HXT15"	"YDL245C"	12120	15640	100	3131	2733	1059	78	81	24	100	100	0	5646	4999	1977	94	97	50	100	100	0	0.550	0.541	0.552	0.549	1.211	0.529	0.965	80	419	8605	7560	-0.863	3053	5552	2655	4905	0
3	9	2	"YDR029W"	"YDR029W"	12320	15660	100	393	369	149	75	81	31	96	91	0	914	842	362	85	87	52	96	91	0	0.384	0.388	0.399	0.389	1.924	0.382	0.900	80	468	1147	1051	-1.382	318	829	294	757	0
3	10	2	"GDH2"	"YDL215C"	12530	15640	90	920	939	413	77	83	36	100	96	0	2348	2421	1135	83	90	90	96	94	0	0.372	0.369	0.378	0.390	1.394	0.361	0.926	52	382	3108	3200	-1.426	843	2265	862	2338	0
3	11	2	"YDL247W"	"YDL247W"	12730	15640	90	1315	1242	589	83	86	26	100	98	0	2361	2154	1146	82	79	38	100	100	0	0.541	0.559	0.545	0.606	1.536	0.526	0.916	52	384	3511	3231	-0.887	1232	2279	1159	2072	0
3	12	2	"YDR031W"	"YDR031W"	12920	15650	100	302	294	88	74	79	46	96	93	0	789	727	249	87	90	113	95	92	0	0.325	0.344	0.333	0.348	1.378	0.318	0.831	80	453	930	860	-1.622	228	702	220	640	0
3	13	2	"TIM22"	"YDL217C"	13120	15630	100	632	653	368	74	78	44	96	92	0	1323	1385	814	74	78	109	96	95	0	0.447	0.442	0.434	0.433	1.791	0.432	0.914	80	490	1807	1890	-1.162	558	1249	579	1311	0
3	14	2	"NTH1"	"YDR001C"	13320	15630	100	2859	3253	2071	75	79	25	100	100	0	1089	1154	782	73	74	41	100	97	0	2.740	2.940	3.168	3.142	1.481	2.901	0.916	80	478	3800	4259	1.454	2784	1016	3178	1081	0
3	15	2	"MRH1"	"YDR033W"	13520	15630	100	1168	1205	658	81	88	33	97	96	0	2091	1905	1029	95	94	50	96	95	0	0.545	0.621	0.616	0.665	1.779	0.616	0.955	80	490	3083	2934	-0.877	1087	1996	1124	1810	0
3	16	2	"YDR346C"	"YDR346C"	13730	15630	90	1952	1953	1039	70	74	28	98	96	0	3828	4034	2202	77	80	61	94	92	0	0.502	0.476	0.482	0.514	1.520	0.468	0.951	52	386	5633	5840	-0.995	1882	3751	1883	3957	0
3	17	2	"LSM6"	"YDR378C"	13920	15630	120	173	176	63	65	68	18	94	85	0	475	449	190	69	68	37	97	95	0	0.266	0.292	0.281	0.284	1.770	0.276	0.758	120	582	514	491	-1.910	108	406	111	380	0
3	18	2	"STE14"	"YDR410C"	14120	15630	120	845	758	336	67	70	20	99	99	0	1174	1098	468	71	70	37	99	98	0	0.705	0.673	0.672	0.658	1.382	0.672	0.940	120	602	1881	1718	-0.504	778	1103	691	1027	0
3	19	2	"YDR348C"	"YDR348C"	14320	15620	90	364	356	128	64	67	19	100	96	0	579	571	195	73	81	182	92	78	0	0.593	0.586	0.610	0.583	1.517	0.568	0.868	52	408	806	790	-0.754	300	506	292	498	0
3	20	2	"YDR380W"	"YDR380W"	14520	15620	100	891	865	221	68	71	23	100	100	0	2277	2204	655	76	73	39	100	100	0	0.374	0.375	0.377	0.380	1.199	0.354	0.942	80	482	3024	2925	-1.419	823	2201	797	2128	0
3	21	2	"YDR412W"	"YDR412W"	14730	15630	120	763	684	272	67	70	21	100	98	0	1749	1613	650	71	71	41	98	98	0	0.415	0.400	0.404	0.403	1.369	0.393	0.940	120	616	2374	2159	-1.270	696	1678	617	1542	0
3	1	3	"TCM10"	"YDR350C"	10720	15840	120	612	561	219	70	73	21	99	96	0	1483	1294	533	80	81	42	99	97	0	0.386	0.404	0.404	0.407	1.562	0.391	0.919	120	618	1945	1705	-1.372	542	1403	491	1214	0
3	2	3	"RPP2B"	"YDR382W"	10920	15850	110	311	314	104	72	77	25	98	96	0	724	693	205	85	85	44	97	97	0	0.374	0.398	0.389	0.389	1.662	0.378	0.833	80	518	878	850	-1.419	239	639	242	608	0
3	3	3	"ERD1"	"YDR414C"	11120	15840	120	605	571	178	72	76	25	98	96	0	1574	1479	445	86	83	39	97	97	0	0.358	0.358	0.362	0.353	1.355	0.352	0.914	120	582	2021	1892	-1.481	533	1488	499	1393	0
3	4	3	"YDR352W"	"YDR352W"	11320	15840	110	10177	9802	3412	79	83	28	100	100	0	8543	7704	2727	87	86	48	100	100	0	1.194	1.276	1.273	1.298	1.229	1.268	0.967	80	544	18554	17340	0.256	10098	8456	9723	7617	0
3	5	3	"YDR384C"	"YDR384C"	11520	15830	100	1587	1500	457	77	80	24	100	98	0	2959	2850	898	84	83	48	100	100	0	0.525	0.514	0.540	0.519	1.270	0.504	0.952	80	470	4385	4189	-0.929	1510	2875	1423	2766	0
3	6	3	"SYF1"	"YDR416W"	11720	15840	100	1173	1140	335	76	79	25	100	100	0	3389	3276	1018	84	82	42	100	100	0	0.332	0.333	0.328	0.338	1.243	0.325	0.965	80	465	4402	4256	-1.591	1097	3305	1064	3192	0
3	7	3	"SHC1"	"YER096W"	11920	15840	120	1084	1018	363	77	80	29	99	99	0	1604	1496	532	86	89	55	99	98	0	0.663	0.667	0.675	0.664	1.317	0.657	0.947	120	634	2525	2351	-0.592	1007	1518	941	1410	0
3	8	3	"LCP5"	"YER127W"	12120	15830	110	674	656	190	74	77	28	100	100	0	1707	1603	431	86	87	54	100	100	0	0.370	0.384	0.387	0.381	1.271	0.376	0.923	80	530	2221	2099	-1.434	600	1621	582	1517	0
3	9	3	"BUR6"	"YER159C"	12320	15840	120	353	342	154	74	76	23	95	91	0	1025	910	372	83	83	41	95	94	0	0.296	0.324	0.324	0.316	1.540	0.328	0.870	120	554	1221	1095	-1.755	279	942	268	827	0
3	10	3	"UBP9"	"YER098W"	12520	15840	120	1292	1245	498	77	79	23	100	99	0	2535	2267	936	81	79	40	100	100	0	0.495	0.534	0.537	0.540	1.302	0.528	0.962	120	614	3669	3354	-1.014	1215	2454	1168	2186	0
3	11	3	"PAK1"	"YER129W"	12720	15830	100	3343	3170	934	85	88	25	100	100	0	4795	4542	1464	85	81	36	100	100	0	0.692	0.692	0.699	0.711	1.221	0.680	0.976	80	477	7968	7542	-0.532	3258	4710	3085	4457	0
3	12	3	"SPT2"	"YER161C"	12920	15830	120	1228	1135	437	76	80	43	100	96	0	3024	2727	1098	87	91	103	100	96	0	0.392	0.401	0.404	0.407	1.311	0.394	0.962	120	594	4089	3699	-1.350	1152	2937	1059	2640	0
3	13	3	"UBC6"	"YER100W"	13120	15820	110	733	718	180	76	82	37	100	100	0	1555	1478	397	78	83	108	98	98	0	0.445	0.459	0.466	0.460	1.266	0.451	0.938	80	530	2134	2042	-1.169	657	1477	642	1400	0
3	14	3	"RPS26B"	"YER131W"	13320	15820	100	1599	1488	522	87	96	40	98	97	0	2860	2695	914	79	82	45	100	97	0	0.544	0.536	0.536	0.530	1.343	0.528	0.940	80	486	4293	4017	-0.879	1512	2781	1401	2616	0
3	15	3	"YER163C"	"YER163C"	13520	15830	130	433	421	123	84	101	54	100	95	0	1436	1396	402	100	112	66	100	99	0	0.261	0.260	0.260	0.258	1.371	0.252	0.863	120	657	1685	1633	-1.937	349	1336	337	1296	0
3	16	3	"RPS8B"	"YER102W"	13720	15820	120	504	475	182	72	75	25	97	96	0	1097	977	399	81	83	43	96	96	0	0.425	0.450	0.455	0.460	1.516	0.435	0.915	120	617	1448	1299	-1.234	432	1016	403	896	0
3	17	3	"GLC7"	"YER133W"	13920	15830	110	595	583	205	67	72	24	100	100	0	1632	1563	568	69	72	50	100	100	0	0.338	0.345	0.346	0.348	1.266	0.332	0.935	80	520	2091	2010	-1.566	528	1563	516	1494	0
3	18	3	"PAB1"	"YER165W"	14110	15820	110	477	485	176	68	72	22	97	96	0	1423	1305	547	77	77	48	96	95	0	0.304	0.340	0.337	0.357	1.610	0.326	0.937	80	540	1755	1645	-1.719	409	1346	417	1228	0
3	19	3	"CDC43"	"YGL155W"	14320	15810	110	701	679	225	69	72	22	98	98	0	2030	1887	605	76	76	42	100	100	0	0.323	0.337	0.330	0.339	1.333	0.333	0.935	80	563	2586	2421	-1.628	632	1954	610	1811	0
3	20	3	"COX4"	"YGL187C"	14520	15810	100	294	286	94	67	70	20	98	97	0	994	881	332	76	75	39	97	96	0	0.247	0.272	0.262	0.279	1.563	0.249	0.820	80	494	1145	1024	-2.016	227	918	219	805	0
3	21	3	"YGL219C"	"YGL219C"	14720	15820	120	790	734	302	70	79	32	98	97	0	2029	1764	791	76	80	45	98	97	0	0.369	0.393	0.399	0.426	1.643	0.379	0.933	120	629	2673	2352	-1.440	720	1953	664	1688	0
3	1	4	"YGL157W"	"YGL157W"	10720	16030	110	650	612	173	73	77	24	100	100	0	1222	1167	359	82	80	42	100	98	0	0.506	0.497	0.501	0.507	1.441	0.478	0.910	80	578	1717	1624	-0.982	577	1140	539	1085	0
3	2	4	"RPS26A"	"YGL189C"	10930	16030	110	2934	2865	1075	76	83	40	100	100	0	3110	2827	1033	89	93	56	98	97	0	0.946	1.019	1.012	1.074	1.686	1.029	0.917	80	527	5879	5527	-0.080	2858	3021	2789	2738	0
3	3	4	"NIF3"	"YGL221C"	11120	16040	130	573	528	211	73	77	23	98	95	0	1533	1414	606	90	90	84	94	91	0	0.347	0.344	0.334	0.354	1.718	0.322	0.879	120	650	1943	1779	-1.529	500	1443	455	1324	0
3	4	4	"YGL159W"	"YGL159W"	11320	16030	110	525	520	168	75	81	32	97	97	0	1241	1161	369	88	86	42	98	97	0	0.390	0.415	0.408	0.424	1.720	0.403	0.898	80	544	1603	1518	-1.357	450	1153	445	1073	0
3	5	4	"COX13"	"YGL191W"	11520	16030	100	735	711	268	75	81	30	96	96	0	943	867	310	87	86	43	96	93	0	0.771	0.815	0.831	0.802	1.766	0.813	0.872	80	504	1516	1416	-0.375	660	856	636	780	0
3	6	4	"YGL223C"	"YGL223C"	11720	16030	110	1072	1053	300	74	79	25	100	100	0	1790	1705	472	85	84	44	100	100	0	0.585	0.604	0.615	0.605	1.257	0.587	0.919	80	558	2703	2599	-0.773	998	1705	979	1620	0
3	7	4	"YGL161C"	"YGL161C"	11920	16030	110	607	576	138	73	76	25	100	100	0	1321	1298	334	84	84	45	100	100	0	0.432	0.414	0.422	0.417	1.287	0.397	0.887	80	540	1771	1717	-1.212	534	1237	503	1214	0
3	8	4	"YGL193C"	"YGL193C"	12110	16020	90	512	704	804	73	80	44	94	92	0	1114	1260	1528	82	94	120	90	86	0	0.425	0.536	0.456	0.581	2.320	0.521	0.752	52	408	1471	1809	-1.233	439	1032	631	1178	0
3	9	4	"GOG5"	"YGL225W"	12320	16030	120	1006	958	353	74	80	39	99	99	0	1757	1601	651	79	89	101	98	96	0	0.555	0.581	0.573	0.593	1.465	0.561	0.925	120	625	2610	2406	-0.848	932	1678	884	1522	0
3	10	4	"RNH70"	"YGR276C"	12520	16030	110	1006	1025	405	75	78	29	100	100	0	2009	1997	777	77	77	45	100	100	0	0.482	0.495	0.496	0.495	1.297	0.485	0.925	80	526	2863	2870	-1.053	931	1932	950	1920	0
3	11	4	"YHL012W"	"YHL012W"	12720	16020	100	5195	4847	1322	79	85	34	100	100	0	1833	1785	516	78	77	43	100	100	0	2.915	2.793	2.798	2.815	1.252	2.790	0.937	80	505	6871	6475	1.544	5116	1755	4768	1707	0
3	12	4	"YHL044W"	"YHL044W"	12920	16020	110	894	830	283	77	80	25	100	98	0	1295	1218	429	82	78	38	98	98	0	0.674	0.663	0.665	0.691	1.658	0.640	0.910	80	526	2030	1889	-0.570	817	1213	753	1136	0
3	13	4	"YGR278W"	"YGR278W"	13120	16020	120	1470	1279	534	79	86	37	99	98	0	2617	2323	999	79	78	46	97	97	0	0.548	0.535	0.545	0.559	1.693	0.524	0.930	120	602	3929	3444	-0.868	1391	2538	1200	2244	0
3	14	4	"YLF2"	"YHL014C"	13310	16030	120	4393	3946	1603	92	108	53	100	99	0	1280	1128	511	81	93	65	94	91	0	3.587	3.681	3.703	4.162	1.730	3.621	0.928	120	608	5500	4901	1.843	4301	1199	3854	1047	0
3	15	4	"YHL046C"	"YHL046C"	13520	16030	120	6424	5861	2391	94	116	79	100	100	0	6889	6124	2498	98	123	120	100	100	0	0.932	0.957	0.960	0.958	1.385	0.956	0.957	120	610	13121	11793	-0.101	6330	6791	5767	6026	0
3	16	4	"YGR280C"	"YGR280C"	13720	16020	110	899	859	288	76	87	71	98	98	0	1985	1844	637	83	95	112	100	98	0	0.433	0.445	0.461	0.448	1.472	0.430	0.913	80	549	2725	2544	-1.209	823	1902	783	1761	0
3	17	4	"DUR3"	"YHL016C"	13920	16020	110	2755	2551	719	72	78	40	100	100	0	2609	2411	677	76	75	48	100	100	0	1.059	1.062	1.076	1.063	1.261	1.073	0.943	80	558	5216	4814	0.083	2683	2533	2479	2335	0
3	18	4	"COS8"	"YHL048W"	14120	16020	110	2694	2508	926	75	79	29	100	100	0	3704	3335	1409	80	83	49	98	98	0	0.723	0.747	0.738	0.779	1.471	0.707	0.931	80	566	6243	5688	-0.469	2619	3624	2433	3255	0
3	19	4	"BGL2"	"YGR282C"	14330	16010	130	901	857	354	75	78	25	99	95	0	994	930	370	79	81	45	96	95	0	0.903	0.919	0.913	0.907	1.547	0.921	0.920	120	714	1741	1633	-0.148	826	915	782	851	0
3	20	4	"YHL018W"	"YHL018W"	14520	16020	100	680	648	166	68	73	26	100	100	0	1678	1576	363	74	73	38	100	100	0	0.382	0.386	0.386	0.378	1.298	0.375	0.919	80	490	2216	2082	-1.390	612	1604	580	1502	0
3	21	4	"YHL050C"	"YHL050C"	14730	16020	130	20197	19642	11664	72	80	33	100	100	0	26019	23590	14095	78	82	52	100	100	0	0.776	0.832	0.840	0.835	1.567	0.827	0.950	120	753	46066	43082	-0.366	20125	25941	19570	23512	0
3	1	5	"YIL086C"	"YIL086C"	10720	16230	90	739	1006	672	71	74	23	100	100	0	1139	1535	1100	74	72	38	100	100	0	0.627	0.640	0.638	0.646	1.342	0.606	0.919	52	420	1733	2396	-0.673	668	1065	935	1461	0
3	2	5	"RHO3"	"YIL118W"	10930	16230	100	735	698	214	74	81	45	100	100	0	1458	1367	439	81	91	86	100	100	0	0.480	0.485	0.476	0.485	1.335	0.471	0.926	80	524	2038	1910	-1.059	661	1377	624	1286	0
3	3	5	"DNA43"	"YIL150C"	11120	16230	100	827	825	274	77	83	28	97	97	0	2200	1987	747	92	101	133	96	96	0	0.356	0.395	0.387	0.393	1.478	0.363	0.880	80	482	2858	2643	-1.491	750	2108	748	1895	0
3	4	5	"YIL088C"	"YIL088C"	11320	16230	110	1355	1273	316	79	84	29	100	100	0	2391	2252	585	94	97	85	100	100	0	0.556	0.553	0.551	0.557	1.219	0.536	0.947	80	568	3573	3352	-0.848	1276	2297	1194	2158	0
3	5	5	"YIL120W"	"YIL120W"	11520	16230	110	937	924	224	80	90	41	100	100	0	1673	1661	362	95	100	57	100	100	0	0.543	0.539	0.539	0.536	1.212	0.536	0.938	80	584	2435	2410	-0.881	857	1578	844	1566	0
3	6	5	"YIL152W"	"YIL152W"	11730	16230	110	2640	2334	964	80	88	38	100	98	0	2678	2296	1007	90	91	50	98	98	0	0.989	1.022	1.018	1.039	1.462	1.010	0.935	80	576	5148	4460	-0.016	2560	2588	2254	2206	0
3	7	5	"YIL090W"	"YIL090W"	11920	16230	110	992	962	323	74	80	26	100	100	0	2314	2236	777	86	89	85	97	96	0	0.412	0.413	0.407	0.421	1.396	0.395	0.920	80	574	3146	3038	-1.279	918	2228	888	2150	0
3	8	5	"YIL122W"	"YIL122W"	12120	16220	100	1908	1768	569	73	77	23	100	100	0	2835	2646	938	84	86	87	100	100	0	0.667	0.662	0.677	0.675	1.376	0.639	0.928	80	528	4586	4257	-0.584	1835	2751	1695	2562	0
3	9	5	"IMP2'"	"YIL154C"	12320	16230	110	251	263	75	73	77	27	100	97	0	482	475	121	75	76	44	100	100	0	0.437	0.475	0.461	0.459	1.415	0.452	0.804	80	562	585	590	-1.193	178	407	190	400	0
3	10	5	"YIL092W"	"YIL092W"	12520	16230	100	2358	2152	839	71	75	27	100	100	0	2747	2523	1116	74	74	41	98	98	0	0.856	0.850	0.838	0.862	1.364	0.813	0.940	80	494	4960	4530	-0.225	2287	2673	2081	2449	0
3	11	5	"AYR1"	"YIL124W"	12720	16240	120	518	517	158	68	74	29	100	100	0	1118	1043	370	73	72	39	99	98	0	0.431	0.463	0.467	0.475	1.362	0.441	0.922	120	657	1495	1419	-1.216	450	1045	449	970	0
3	12	5	"UBP7"	"YIL156W"	12930	16220	110	4712	4175	1595	74	82	33	100	100	0	4246	3839	1433	78	78	45	100	100	0	1.113	1.090	1.092	1.112	1.489	1.098	0.952	80	565	8806	7862	0.154	4638	4168	4101	3761	0
3	13	5	"BNA1"	"YJR025C"	13120	16220	100	1323	1240	397	73	78	32	100	100	0	1528	1398	519	83	80	42	100	100	0	0.865	0.887	0.875	0.932	1.373	0.852	0.948	80	487	2695	2482	-0.209	1250	1445	1167	1315	0
3	14	5	"CDC8"	"YJR057W"	13320	16230	100	545	516	170	69	73	23	100	97	0	1431	1354	439	72	73	41	100	100	0	0.350	0.349	0.353	0.341	1.302	0.342	0.907	80	479	1835	1729	-1.514	476	1359	447	1282	0
3	15	5	"GRR1"	"YJR090C"	13510	16230	110	974	984	289	72	90	59	100	100	0	1391	1321	415	73	97	104	100	100	0	0.684	0.731	0.718	0.739	1.222	0.680	0.934	80	553	2220	2160	-0.547	902	1318	912	1248	0
3	16	5	"YJR027W"	"YJR027W"	13710	16220	90	3056	3176	1865	72	83	57	98	98	0	3334	3232	1851	73	87	100	100	98	0	0.915	0.983	1.008	0.960	1.496	0.969	0.936	52	420	6245	6263	-0.128	2984	3261	3104	3159	0
3	17	5	"PTK2"	"YJR059W"	13920	16220	100	1868	1768	651	68	74	27	100	100	0	4370	3996	1698	75	74	44	100	100	0	0.419	0.434	0.447	0.456	1.409	0.415	0.933	80	526	6095	5621	-1.255	1800	4295	1700	3921	0
3	18	5	"BUD4"	"YJR092W"	14120	16220	100	749	824	417	71	76	26	100	100	0	1077	1155	597	77	78	48	100	98	0	0.678	0.699	0.704	0.705	1.375	0.683	0.927	80	504	1678	1831	-0.561	678	1000	753	1078	0
3	19	5	"YJR029W"	"YJR029W"	14320	16220	100	8705	8109	4388	74	80	31	100	100	0	7319	8166	4533	80	83	56	100	100	0	1.192	0.994	0.973	1.018	1.537	0.980	0.917	80	504	15870	16121	0.254	8631	7239	8035	8086	0
3	20	5	"YJR061W"	"YJR061W"	14520	16220	110	919	910	288	68	73	27	100	100	0	1514	1457	454	72	72	49	100	100	0	0.590	0.608	0.604	0.608	1.270	0.597	0.926	80	576	2293	2227	-0.761	851	1442	842	1385	0
3	21	5	"IME1"	"YJR094C"	14730	16220	100	1220	1288	576	66	71	27	100	100	0	2715	2693	1253	69	68	49	100	100	0	0.436	0.466	0.482	0.478	1.408	0.453	0.930	80	509	3800	3846	-1.197	1154	2646	1222	2624	0
3	1	6	"GEA1"	"YJR031C"	10720	16440	90	2553	2632	1555	86	93	42	98	96	0	3247	3255	1662	95	97	51	98	96	0	0.783	0.806	0.769	0.817	1.655	0.805	0.901	52	420	5619	5706	-0.354	2467	3152	2546	3160	0
3	2	6	"RPA12"	"YJR063W"	10920	16440	90	729	713	292	87	93	43	96	94	0	1928	1860	722	100	111	95	94	94	0	0.351	0.356	0.340	0.346	1.287	0.362	0.923	52	420	2470	2386	-1.510	642	1828	626	1760	0
3	3	6	"SFC1"	"YJR095W"	11120	16440	100	1982	2115	908	90	97	36	100	100	0	3067	3300	1275	101	106	71	100	100	0	0.638	0.633	0.614	0.616	1.279	0.639	0.947	80	521	4858	5224	-0.649	1892	2966	2025	3199	0
3	4	6	"YKR020W"	"YKR020W"	11320	16430	100	519	509	175	91	102	43	98	97	0	1162	1130	417	104	110	58	98	98	0	0.405	0.407	0.405	0.410	1.277	0.390	0.898	80	514	1486	1444	-1.306	428	1058	418	1026	0
3	5	6	"MRS4"	"YKR052C"	11520	16440	100	1142	1218	451	81	94	60	100	100	0	1186	1152	386	92	100	67	100	100	0	0.970	1.073	1.091	1.082	1.355	1.082	0.899	80	513	2155	2197	-0.044	1061	1094	1137	1060	0
3	6	6	"HBS1"	"YKR084C"	11710	16440	110	1192	1198	421	80	90	54	100	100	0	2317	2194	725	89	98	66	100	100	0	0.499	0.531	0.527	0.524	1.295	0.522	0.914	80	562	3340	3223	-1.003	1112	2228	1118	2105	0
3	7	6	"YKR022C"	"YKR022C"	11910	16440	90	3291	2971	973	81	95	55	100	100	0	3984	3698	1117	84	100	81	100	100	0	0.823	0.800	0.820	0.787	1.269	0.785	0.943	52	414	7110	6504	-0.281	3210	3900	2890	3614	0
3	8	6	"DYN1"	"YKR054C"	12120	16430	80	730	707	327	74	82	42	100	96	0	1067	1087	586	81	84	61	96	92	0	0.665	0.629	0.624	0.727	1.980	0.584	0.863	52	340	1642	1639	-0.588	656	986	633	1006	0
3	9	6	"PRP16"	"YKR086W"	12320	16440	100	1901	2005	751	73	80	37	100	100	0	2884	3035	957	78	82	57	100	100	0	0.651	0.653	0.652	0.636	1.238	0.662	0.950	80	521	4634	4889	-0.618	1828	2806	1932	2957	0
3	10	6	"DBP7"	"YKR024C"	12520	16430	100	2004	2138	1024	73	83	36	100	100	0	2134	2176	1066	73	77	49	100	100	0	0.937	0.982	0.992	1.013	1.516	0.969	0.944	80	513	3992	4168	-0.094	1931	2061	2065	2103	0
3	11	6	"RNC1"	"YKR056W"	12720	16430	100	978	971	246	69	76	34	100	100	0	2762	2687	721	72	74	56	100	100	0	0.338	0.345	0.349	0.345	1.285	0.336	0.927	80	490	3599	3517	-1.565	909	2690	902	2615	0
3	12	6	"YKR088C"	"YKR088C"	12920	16430	100	1057	1080	414	70	74	25	100	100	0	1940	2078	835	71	73	55	100	100	0	0.528	0.503	0.510	0.505	1.333	0.491	0.947	80	510	2856	3017	-0.921	987	1869	1010	2007	0
3	13	6	"GCN3"	"YKR026C"	13120	16430	120	585	547	220	78	82	30	99	95	0	1183	1136	465	82	83	47	98	96	0	0.460	0.445	0.434	0.448	1.476	0.441	0.914	120	648	1608	1523	-1.119	507	1101	469	1054	0
3	14	6	"GLG1"	"YKR058W"	13320	16420	110	1097	1055	300	70	75	26	100	100	0	2749	2707	892	75	76	45	100	100	0	0.384	0.374	0.382	0.378	1.236	0.357	0.942	80	552	3701	3617	-1.381	1027	2674	985	2632	0
3	15	6	"YKR090W"	"YKR090W"	13520	16430	100	946	1045	435	71	81	40	100	100	0	2297	2257	986	75	84	70	100	100	0	0.394	0.446	0.442	0.456	1.305	0.434	0.947	80	507	3097	3156	-1.345	875	2222	974	2182	0
3	16	6	"YLR231C"	"YLR231C"	13720	16430	100	1000	973	217	70	76	30	100	100	0	1983	1857	487	74	77	50	100	100	0	0.487	0.506	0.493	0.515	1.228	0.479	0.937	80	508	2839	2686	-1.038	930	1909	903	1783	0
3	17	6	"RED1"	"YLR263W"	13920	16430	110	1385	1392	403	67	72	26	100	100	0	3571	3374	910	72	74	67	100	100	0	0.377	0.401	0.412	0.398	1.262	0.398	0.941	80	574	4817	4627	-1.409	1318	3499	1325	3302	0
3	18	6	"YLR294C"	"YLR294C"	14120	16420	110	288	296	84	70	75	26	98	98	0	727	716	177	75	77	66	100	100	0	0.334	0.353	0.345	0.340	1.557	0.325	0.772	80	568	870	867	-1.581	218	652	226	641	0
3	19	6	"EST1"	"YLR233C"	14320	16420	110	778	766	186	74	78	32	100	100	0	2032	1961	515	80	81	52	100	100	0	0.361	0.368	0.361	0.371	1.293	0.356	0.925	80	584	2656	2573	-1.471	704	1952	692	1881	0
3	20	6	"YLR265C"	"YLR265C"	14530	16420	110	1498	1397	488	72	78	33	100	100	0	1756	1637	565	79	79	46	100	100	0	0.850	0.850	0.839	0.845	1.354	0.854	0.941	80	575	3103	2883	-0.234	1426	1677	1325	1558	0
3	21	6	"YLR296W"	"YLR296W"	14720	16420	110	298	303	68	68	71	21	100	100	0	610	615	167	71	69	38	100	100	0	0.427	0.432	0.421	0.436	1.378	0.403	0.836	80	588	769	779	-1.229	230	539	235	544	0
3	1	7	"YLR235C"	"YLR235C"	10720	16640	110	1007	1018	308	83	89	35	100	100	0	1769	1719	395	89	91	48	100	100	0	0.550	0.574	0.567	0.561	1.248	0.576	0.904	80	605	2604	2565	-0.862	924	1680	935	1630	0
3	2	7	"BOP2"	"YLR267W"	10920	16650	110	855	814	224	79	85	41	100	98	0	1981	1826	544	88	89	53	100	100	0	0.410	0.423	0.426	0.432	1.317	0.404	0.919	80	584	2669	2473	-1.287	776	1893	735	1738	0
3	3	7	"YHC1"	"YLR298C"	11120	16640	110	603	595	165	83	93	48	100	100	0	1433	1397	342	99	102	58	100	100	0	0.390	0.394	0.382	0.387	1.291	0.403	0.889	80	540	1854	1810	-1.359	520	1334	512	1298	0
3	4	7	"THI7"	"YLR237W"	11320	16650	120	2245	2071	781	92	99	40	100	100	0	3688	3253	1280	104	106	53	99	99	0	0.601	0.628	0.614	0.652	1.417	0.617	0.949	120	656	5737	5128	-0.735	2153	3584	1979	3149	0
3	5	7	"YLR269C"	"YLR269C"	11530	16650	110	564	555	114	81	86	32	100	100	0	1154	1134	235	88	92	49	100	100	0	0.453	0.453	0.447	0.452	1.275	0.442	0.901	80	538	1549	1520	-1.142	483	1066	474	1046	0
3	6	7	"EXG1"	"YLR300W"	11720	16640	120	795	777	205	79	87	43	100	100	0	1910	1842	455	92	98	69	100	100	0	0.394	0.399	0.402	0.397	1.310	0.388	0.913	120	623	2534	2448	-1.344	716	1818	698	1750	0
3	7	7	"MVP1"	"YMR004W"	11920	16630	100	5361	4942	1712	79	89	38	100	100	0	2974	2768	891	88	91	53	100	100	0	1.830	1.815	1.817	1.808	1.237	1.839	0.948	80	496	8168	7543	0.872	5282	2886	4863	2680	0
3	8	7	"IMP2"	"YMR035W"	12120	16640	100	1687	1728	654	81	93	54	100	100	0	2234	2125	686	84	92	61	100	100	0	0.747	0.807	0.840	0.800	1.359	0.818	0.907	80	509	3756	3688	-0.421	1606	2150	1647	2041	0
3	9	7	"SOV1"	"YMR066W"	12320	16640	110	1888	1902	575	76	88	45	100	100	0	2941	2844	763	82	88	60	100	100	0	0.634	0.661	0.674	0.654	1.281	0.661	0.926	80	558	4671	4588	-0.658	1812	2859	1826	2762	0
3	10	7	"PLB2"	"YMR006C"	12520	16640	100	7368	7754	3893	73	91	68	100	100	0	2876	2890	1260	73	87	103	100	100	0	2.603	2.727	2.727	2.685	1.361	2.870	0.939	80	513	10098	10498	1.380	7295	2803	7681	2817	0
3	11	7	"MSN2"	"YMR037C"	12720	16640	100	2153	2191	814	73	82	44	100	100	0	4242	4332	1501	74	80	57	100	100	0	0.499	0.497	0.497	0.498	1.282	0.493	0.946	80	513	6248	6376	-1.003	2080	4168	2118	4258	0
3	12	7	"YMR068W"	"YMR068W"	12920	16640	110	817	817	294	72	77	29	100	100	0	2336	2376	1298	72	77	58	100	100	0	0.329	0.323	0.345	0.319	1.655	0.040	0.099	80	566	3009	3049	-1.604	745	2264	745	2304	0
3	13	7	"PLB1"	"YMR008C"	13110	16630	100	6652	6541	2081	82	88	34	100	100	0	7697	7491	2623	85	88	49	100	100	0	0.863	0.872	0.874	0.889	1.274	0.838	0.934	80	496	14182	13865	-0.212	6570	7612	6459	7406	0
3	14	7	"SUB1"	"YMR039C"	13320	16630	110	833	811	240	76	82	32	100	100	0	2226	2133	501	79	83	51	100	100	0	0.353	0.358	0.359	0.349	1.271	0.351	0.908	80	574	2904	2789	-1.504	757	2147	735	2054	0
3	15	7	"MOT3"	"YMR070W"	13510	16630	110	1021	1019	295	77	82	37	100	100	0	2174	2186	573	78	81	79	100	100	0	0.450	0.447	0.462	0.443	1.226	0.442	0.925	80	556	3040	3050	-1.151	944	2096	942	2108	0
3	16	7	"YMR010W"	"YMR010W"	13720	16630	120	821	762	278	76	86	108	94	92	0	1552	1402	522	78	96	249	95	90	0	0.505	0.518	0.520	0.502	1.510	0.502	0.900	120	643	2219	2010	-0.984	745	1474	686	1324	0
3	17	7	"YMR041C"	"YMR041C"	13930	16640	120	756	719	268	69	74	30	100	98	0	1550	1500	498	74	76	53	98	98	0	0.465	0.456	0.453	0.451	1.547	0.460	0.931	120	617	2163	2076	-1.103	687	1476	650	1426	0
3	18	7	"ABF2"	"YMR072W"	14120	16620	110	513	511	140	68	74	27	100	100	0	1090	1046	280	76	77	43	100	100	0	0.439	0.457	0.457	0.452	1.287	0.437	0.898	80	537	1459	1413	-1.188	445	1014	443	970	0
3	19	7	"YNL046W"	"YNL046W"	14320	16640	120	527	502	153	70	74	24	100	100	0	1434	1365	469	77	78	51	100	99	0	0.337	0.335	0.338	0.341	1.404	0.319	0.895	120	631	1814	1720	-1.570	457	1357	432	1288	0
3	20	7	"TPM1"	"YNL079C"	14520	16630	110	860	845	212	73	78	27	100	100	0	1955	1829	475	84	85	53	100	100	0	0.421	0.442	0.450	0.444	1.222	0.418	0.928	80	553	2658	2517	-1.249	787	1871	772	1745	0
3	21	7	"CYB5"	"YNL111C"	14720	16630	110	1193	1118	344	72	76	26	100	100	0	1380	1272	417	77	75	41	100	100	0	0.860	0.875	0.890	0.891	1.345	0.839	0.918	80	588	2424	2241	-0.217	1121	1303	1046	1195	0
3	1	8	"ALG11"	"YNL048W"	10720	16850	110	2076	2054	390	87	93	35	100	100	0	3263	3246	617	99	101	51	100	100	0	0.629	0.625	0.627	0.626	1.129	0.622	0.961	80	590	5153	5114	-0.670	1989	3164	1967	3147	0
3	2	8	"YNL081C"	"YNL081C"	10920	16850	110	1388	1335	332	86	95	79	100	100	0	1059	1023	214	88	96	137	100	100	0	1.341	1.336	1.334	1.319	1.220	1.356	0.933	80	531	2273	2184	0.423	1302	971	1249	935	0
3	3	8	"RPC19"	"YNL113W"	11110	16840	120	576	562	204	84	96	84	95	90	0	1321	1262	448	91	99	131	96	93	0	0.400	0.408	0.412	0.402	1.493	0.404	0.926	120	636	1722	1649	-1.322	492	1230	478	1171	0
3	4	8	"YNL050C"	"YNL050C"	11320	16840	110	1524	1422	360	88	97	43	100	100	0	1343	1268	303	97	98	52	100	100	0	1.152	1.139	1.125	1.138	1.166	1.130	0.950	80	536	2682	2505	0.205	1436	1246	1334	1171	0
3	5	8	"YNL083W"	"YNL083W"	11520	16840	110	1347	1325	384	88	95	36	100	100	0	2661	2554	742	97	100	54	100	100	0	0.491	0.503	0.517	0.502	1.244	0.495	0.949	80	558	3823	3694	-1.026	1259	2564	1237	2457	0
3	6	8	"YNL115C"	"YNL115C"	11720	16840	110	1753	1722	427	87	94	46	100	100	0	2657	2504	635	99	105	75	100	100	0	0.651	0.680	0.665	0.684	1.266	0.674	0.947	80	530	4224	4040	-0.619	1666	2558	1635	2405	0
3	7	8	"COX5A"	"YNL052W"	11920	16840	120	368	368	131	78	84	33	97	95	0	691	658	226	87	90	53	98	95	0	0.480	0.508	0.486	0.502	1.552	0.498	0.841	120	628	894	861	-1.058	290	604	290	571	0
3	8	8	"MKT1"	"YNL085W"	12120	16840	120	1745	1590	573	79	86	35	100	100	0	2664	2502	946	86	91	54	99	97	0	0.646	0.625	0.624	0.637	1.459	0.614	0.951	120	609	4244	3927	-0.630	1666	2578	1511	2416	0
3	9	8	"MLS1"	"YNL117W"	12330	16830	110	711	682	175	72	82	47	100	100	0	2100	1986	486	80	87	74	100	100	0	0.316	0.320	0.323	0.318	1.232	0.316	0.942	80	556	2659	2516	-1.660	639	2020	610	1906	0
3	10	8	"YOL015W"	"YOL015W"	12530	16840	100	2368	2476	558	72	87	64	100	100	0	2682	2677	547	77	93	119	100	100	0	0.881	0.925	0.955	0.920	1.203	0.924	0.955	80	498	4901	5004	-0.182	2296	2605	2404	2600	0
3	11	8	"YOL047C"	"YOL047C"	12710	16830	90	905	925	147	77	99	103	100	100	0	1511	1514	224	80	111	182	100	100	0	0.579	0.591	0.597	0.590	1.187	0.571	0.921	52	401	2259	2282	-0.789	828	1431	848	1434	0
3	12	8	"YOL079W"	"YOL079W"	12930	16840	100	1054	1104	467	75	84	53	100	98	0	1944	1868	746	76	80	64	100	100	0	0.524	0.574	0.568	0.571	1.342	0.574	0.945	80	512	2847	2821	-0.932	979	1868	1029	1792	0
3	13	8	"YOL017W"	"YOL017W"	13130	16830	100	3916	3800	936	82	91	52	100	100	0	3183	3046	671	84	85	61	100	100	0	1.237	1.255	1.257	1.247	1.205	1.269	0.952	80	498	6933	6680	0.307	3834	3099	3718	2962	0
3	14	8	"GSH2"	"YOL049W"	13320	16820	90	2774	2764	1076	80	90	43	100	100	0	3373	3480	1329	78	87	77	100	100	0	0.818	0.789	0.785	0.797	1.276	0.790	0.963	52	408	5989	6086	-0.291	2694	3295	2684	3402	0
3	15	8	"IRA2"	"YOL081W"	13520	16830	100	955	933	398	83	93	48	100	100	0	1092	1159	532	77	84	73	100	97	0	0.859	0.786	0.781	0.812	1.359	0.761	0.924	80	505	1887	1932	-0.219	872	1015	850	1082	0
3	16	8	"YOL019W"	"YOL019W"	13720	16830	110	3833	3540	896	86	101	120	100	100	0	2823	2641	747	86	111	272	100	98	0	1.369	1.352	1.362	1.376	1.212	1.310	0.921	80	562	6484	6009	0.453	3747	2737	3454	2555	0
3	17	8	"GAL11"	"YOL051W"	13930	16830	100	3168	3075	557	78	86	37	100	100	0	6670	6522	1256	85	88	64	100	100	0	0.469	0.466	0.472	0.467	1.185	0.457	0.950	80	482	9675	9434	-1.092	3090	6585	2997	6437	0
3	18	8	"YOL083W"	"YOL083W"	14120	16830	110	764	724	263	76	82	33	100	100	0	2042	1867	714	81	81	54	98	97	0	0.351	0.363	0.364	0.391	1.747	0.348	0.916	80	566	2649	2434	-1.511	688	1961	648	1786	0
3	19	8	"DIS3"	"YOL021C"	14320	16820	110	2304	2252	425	70	75	25	100	100	0	4299	4078	960	75	75	43	100	100	0	0.529	0.545	0.541	0.555	1.213	0.527	0.957	80	542	6458	6185	-0.919	2234	4224	2182	4003	0
3	20	8	"YOL053C-A"	"YOL053C-A"	14520	16820	110	951	920	321	74	79	25	100	100	0	1429	1384	470	78	79	47	100	100	0	0.649	0.648	0.633	0.646	1.344	0.634	0.935	80	556	2228	2152	-0.623	877	1351	846	1306	0
3	21	8	"YOL085C"	"YOL085C"	14720	16820	110	391	397	116	74	78	27	100	100	0	713	699	190	77	77	49	98	98	0	0.498	0.519	0.494	0.505	1.332	0.499	0.868	80	578	953	945	-1.005	317	636	323	622	0
3	1	9	"KIN4"	"YOR233W"	10720	17040	90	4227	4331	1373	93	103	54	100	100	0	3461	3463	909	100	106	67	100	100	0	1.230	1.260	1.278	1.239	1.261	1.308	0.924	52	406	7495	7601	0.299	4134	3361	4238	3363	0
3	2	9	"RBL2"	"YOR265W"	10930	17040	110	591	561	189	92	104	85	97	91	0	945	882	225	91	103	140	100	96	0	0.584	0.593	0.600	0.557	1.427	0.600	0.868	80	560	1353	1260	-0.775	499	854	469	791	0
3	3	9	"TIM18"	"YOR297C"	11130	17040	110	718	697	196	89	103	83	100	98	0	1077	1043	264	87	95	137	98	97	0	0.635	0.636	0.644	0.627	1.392	0.624	0.896	80	537	1619	1564	-0.654	629	990	608	956	0
3	4	9	"SNR17A"	"YOR235W"	11320	17050	120	464	462	132	88	98	46	99	96	0	934	883	212	92	95	55	100	99	0	0.447	0.473	0.466	0.449	1.501	0.461	0.861	120	635	1218	1165	-1.163	376	842	374	791	0
3	5	9	"YOR267C"	"YOR267C"	11520	17040	110	4286	4058	1025	102	113	47	100	100	0	7466	7059	1489	105	116	68	100	100	0	0.568	0.569	0.583	0.561	1.248	0.568	0.941	80	571	11545	10910	-0.815	4184	7361	3956	6954	0
3	6	9	"BUD7"	"YOR299W"	11730	17030	100	1368	1291	582	92	102	47	100	96	0	2745	2721	1229	96	105	72	100	100	0	0.482	0.457	0.463	0.445	1.730	0.447	0.897	80	519	3925	3824	-1.054	1276	2649	1199	2625	0
3	7	9	"HES1"	"YOR237W"	11930	17040	100	1996	1923	626	82	91	48	100	100	0	2990	2803	961	86	96	83	100	100	0	0.659	0.678	0.680	0.691	1.350	0.647	0.902	80	486	4818	4558	-0.601	1914	2904	1841	2717	0
3	8	9	"PAC1"	"YOR269W"	12130	17040	120	2856	2873	1507	85	95	48	99	98	0	2743	2475	1319	90	95	76	97	95	0	1.044	1.169	1.185	1.198	1.766	1.169	0.895	120	632	5424	5173	0.063	2771	2653	2788	2385	0
3	9	9	"RAX1"	"YOR301W"	12320	17020	90	1244	1303	495	78	93	102	100	100	0	2206	2478	1046	82	93	99	100	100	0	0.549	0.511	0.487	0.522	1.265	0.484	0.908	52	401	3290	3621	-0.865	1166	2124	1225	2396	0
3	10	9	"YOR239W"	"YOR239W"	12530	17040	100	1575	1522	419	78	87	85	100	100	0	3239	3045	830	79	83	60	100	100	0	0.474	0.487	0.494	0.487	1.267	0.479	0.919	80	519	4657	4410	-1.078	1497	3160	1444	2966	0
3	11	9	"YOR271C"	"YOR271C"	12730	17040	100	1229	1266	345	73	79	32	100	100	0	3078	2971	729	83	84	44	100	100	0	0.386	0.413	0.410	0.408	1.322	0.405	0.909	80	511	4151	4081	-1.373	1156	2995	1193	2888	0
3	12	9	"CPA1"	"YOR303W"	12920	17030	110	1763	1710	604	73	78	28	100	100	0	3310	3037	1128	80	83	51	100	100	0	0.523	0.554	0.581	0.558	1.302	0.529	0.912	80	562	4920	4594	-0.935	1690	3230	1637	2957	0
3	13	9	"YPL222W"	"YPL222W"	13130	17030	120	892	818	372	76	82	44	97	96	0	1812	1755	769	80	79	42	99	99	0	0.471	0.443	0.443	0.416	1.546	0.439	0.921	120	626	2548	2417	-1.086	816	1732	742	1675	0
3	14	9	"HFI1"	"YPL254W"	13320	17030	130	1760	1614	659	77	82	27	100	100	0	1577	1370	616	74	75	48	96	95	0	1.120	1.186	1.207	1.316	1.741	1.158	0.911	120	702	3186	2833	0.163	1683	1503	1537	1296	0
3	15	9	"YPR003C"	"YPR003C"	13520	17020	100	8712	8431	2756	81	88	36	100	100	0	2052	2012	845	73	76	58	97	97	0	4.361	4.306	4.193	4.558	1.446	4.191	0.895	80	508	10610	10289	2.125	8631	1979	8350	1939	0
3	16	9	"MMT2"	"YPL224C"	13730	17030	110	1814	1742	395	94	101	48	100	100	0	1738	1692	408	89	96	67	100	100	0	1.043	1.028	1.045	1.036	1.251	1.014	0.933	80	577	3369	3251	0.061	1720	1649	1648	1603	0
3	17	9	"CLN2"	"YPL256C"	13930	17030	110	1623	1539	432	98	112	96	100	100	0	2577	2473	622	98	108	91	100	100	0	0.615	0.607	0.628	0.599	1.275	0.605	0.926	80	568	4004	3816	-0.701	1525	2479	1441	2375	0
3	18	9	"HAL1"	"YPR005C"	14130	17030	110	2826	2791	699	89	108	124	100	100	0	1978	1997	423	86	95	88	100	100	0	1.447	1.414	1.435	1.395	1.229	1.455	0.949	80	558	4629	4613	0.533	2737	1892	2702	1911	0
3	19	9	"YPL226W"	"YPL226W"	14320	17040	100	1621	1667	401	72	77	27	100	100	0	3762	3637	1099	77	78	42	100	100	0	0.420	0.448	0.425	0.472	1.421	0.414	0.922	80	492	5234	5155	-1.250	1549	3685	1595	3560	0
3	20	9	"THI21"	"YPL258C"	14520	17030	120	1267	1190	368	77	82	27	100	100	0	2317	2102	666	79	81	46	100	99	0	0.532	0.550	0.556	0.568	1.495	0.534	0.912	120	640	3428	3136	-0.911	1190	2238	1113	2023	0
3	21	9	"SPO69"	"YPR007C"	14720	17030	120	2814	2540	1001	78	84	30	100	100	0	2231	1952	860	77	83	55	98	96	0	1.270	1.313	1.353	1.428	1.584	1.292	0.929	120	674	4890	4337	0.345	2736	2154	2462	1875	0
3	1	10	"CET1"	"YPL228W"	10730	17260	120	2562	2268	1064	84	91	37	99	97	0	2616	2397	1058	90	91	51	98	97	0	0.981	0.947	0.952	0.922	1.352	0.957	0.961	120	657	5004	4491	-0.028	2478	2526	2184	2307	0
3	2	10	"YPL260W"	"YPL260W"	10920	17240	120	2824	2517	1046	89	95	35	100	100	0	2352	2067	954	90	89	47	99	99	0	1.209	1.228	1.235	1.317	1.562	1.199	0.953	120	603	4997	4405	0.274	2735	2262	2428	1977	0
3	3	10	"YPR009W"	"YPR009W"	11120	17250	110	2923	2842	653	94	102	40	100	100	0	1074	1046	225	86	85	43	100	100	0	2.863	2.862	2.832	2.879	1.229	2.931	0.940	80	553	3817	3708	1.518	2829	988	2748	960	0
3	4	10	"LTE1"	"YAL024C"	11310	17240	80	1827	1943	844	90	101	44	100	100	0	1622	1639	725	91	96	61	100	100	0	1.135	1.197	1.279	1.193	1.376	1.202	0.883	52	334	3268	3401	0.182	1737	1531	1853	1548	0
3	5	10	"PEP1"	"YBL017C"	11520	17240	90	1299	1575	873	108	122	60	100	100	0	1426	1820	1077	106	121	101	100	100	0	0.902	0.856	0.882	0.889	1.442	0.829	0.900	52	420	2511	3181	-0.148	1191	1320	1467	1714	0
3	6	10	"ENA2"	"YDR039C"	11720	17240	90	1054	1492	1070	100	147	255	96	88	0	908	1238	752	91	130	202	100	94	0	1.168	1.214	1.154	1.127	1.305	1.286	0.923	52	414	1771	2539	0.224	954	817	1392	1147	0
3	7	10	"YFL019C"	"YFL019C"	11920	17240	110	781	951	596	86	102	60	100	98	0	804	1064	754	91	109	107	96	92	0	0.975	0.889	0.957	0.951	1.447	0.833	0.882	80	576	1408	1838	-0.037	695	713	865	973	0
3	8	10	"YGL066W"	"YGL066W"	12110	17240	90	1162	1267	550	93	101	42	100	100	0	1101	1256	679	95	101	61	100	100	0	1.063	1.011	1.076	1.045	1.422	0.949	0.880	52	404	2075	2335	0.088	1069	1006	1174	1161	0
3	9	10	"MNT2"	"YGL257C"	12320	17250	100	761	997	703	87	94	41	100	100	0	608	847	691	89	92	59	97	96	0	1.299	1.201	1.240	1.336	1.523	1.107	0.889	80	534	1193	1668	0.377	674	519	910	758	0
3	10	10	"YHR032W"	"YHR032W"	12520	17240	100	557	729	560	80	87	39	98	93	0	490	730	688	83	85	59	90	86	0	1.172	1.003	1.109	1.171	1.776	0.881	0.902	80	498	884	1296	0.229	477	407	649	647	0
3	11	10	"YHR036W"	"YHR036W"	12720	17240	100	546	769	662	75	82	37	100	98	0	476	764	722	79	83	55	97	90	0	1.186	1.013	1.046	1.128	1.602	0.948	0.937	80	505	868	1379	0.247	471	397	694	685	0
3	12	10	"YHR045W"	"YHR045W"	12920	17240	80	446	605	443	73	80	31	100	100	0	452	716	698	76	82	58	98	86	0	0.992	0.831	1.013	1.009	1.559	0.689	0.871	52	340	749	1172	-0.012	373	376	532	640	0
3	13	10	"STT4"	"YLR305C"	13120	17230	80	304	399	302	73	76	24	96	92	0	317	528	486	78	76	40	86	82	0	0.967	0.724	0.827	0.902	1.989	0.636	0.865	52	340	470	776	-0.049	231	239	326	450	0
3	14	10	"YLR422W"	"YLR422W"	13320	17230	80	296	506	444	73	77	24	100	96	0	334	618	602	72	72	49	94	84	0	0.851	0.793	0.774	0.830	1.928	0.736	0.872	52	340	485	979	-0.233	223	262	433	546	0
3	15	10	"YML072C"	"YML072C"	13530	17230	90	373	664	607	78	81	26	100	100	0	442	776	722	75	73	41	100	98	0	0.804	0.836	0.820	0.864	1.592	0.837	0.879	52	420	662	1287	-0.315	295	367	586	701	0
3	16	10	"SNR54"	"SNR54"	13730	17220	90	695	697	287	91	97	36	98	98	0	815	812	337	86	87	45	98	96	0	0.829	0.835	0.869	0.829	1.298	0.775	0.899	52	414	1333	1332	-0.271	604	729	606	726	0
3	17	10	"YMR046W-A"	"YMR046W-A"	13930	17230	110	11601	11939	6896	109	124	81	100	100	0	10368	9292	5652	104	112	68	100	100	0	1.120	1.288	1.291	1.511	1.636	1.269	0.965	80	577	21756	21018	0.163	11492	10264	11830	9188	0
3	18	10	"YMRWdelta16"	"YMRWdelta16"	14130	17230	100	1071	1079	431	87	97	45	100	100	0	1218	1224	467	85	89	58	100	100	0	0.868	0.871	0.879	0.861	1.296	0.876	0.925	80	505	2117	2131	-0.203	984	1133	992	1139	0
3	19	10	"YNRCdelta9"	"YNRCdelta9"	14320	17220	90	581	551	184	76	82	30	98	96	0	618	583	227	77	80	50	94	90	0	0.933	0.939	0.957	0.994	1.543	0.860	0.874	52	400	1046	981	-0.099	505	541	475	506	0
3	20	10	"SNR50"	"SNR50"	14520	17230	90	382	382	90	76	80	26	100	100	0	541	554	139	79	78	44	100	100	0	0.662	0.644	0.652	0.644	1.287	0.622	0.855	52	408	768	781	-0.594	306	462	306	475	0
3	21	10	"tR(ACG)O"	"tR(ACG)O"	14720	17220	90	372	393	118	76	82	29	100	100	0	472	459	133	74	76	43	100	100	0	0.744	0.823	0.813	0.824	1.401	0.760	0.834	52	406	694	702	-0.427	296	398	317	385	0
3	1	11	"YPLCdelta1"	"YPLCdelta1"	10720	17430	90	1554	1474	524	83	97	61	100	98	0	1571	1492	445	92	98	76	98	98	0	0.995	0.994	0.994	0.959	1.306	1.018	0.876	52	377	2950	2791	-0.008	1471	1479	1391	1400	0
3	2	11	"YPL183W-A"	"YPL183W-A"	10920	17430	90	437	446	145	83	89	35	100	100	0	729	709	211	89	92	52	100	98	0	0.553	0.585	0.564	0.579	1.437	0.543	0.824	52	406	994	983	-0.854	354	640	363	620	0
3	3	11	"IntYPL143W"	"IntYPL143W"	11120	17440	100	617	606	248	87	97	48	97	93	0	1434	1271	511	92	98	71	98	97	0	0.395	0.440	0.439	0.439	1.503	0.418	0.842	80	504	1872	1698	-1.340	530	1342	519	1179	0
3	4	11	"tC(GCA)P2"	"tC(GCA)P2"	11320	17440	100	530	519	162	100	117	63	98	97	0	733	739	292	101	120	96	93	91	0	0.680	0.657	0.664	0.710	1.864	0.598	0.809	80	514	1062	1057	-0.556	430	632	419	638	0
3	5	11	"tN(GUU)P"	"tN(GUU)P"	11520	17450	110	12230	12410	5797	122	142	74	100	100	0	14697	13902	7408	126	147	110	100	100	0	0.831	0.892	0.891	0.950	1.530	0.838	0.912	80	594	26679	26064	-0.267	12108	14571	12288	13776	0
3	6	11	"tI(AAU)P2"	"tI(AAU)P2"	11730	17430	100	1229	1174	442	111	151	228	96	91	0	1736	1605	568	97	135	191	97	96	0	0.682	0.705	0.700	0.688	1.450	0.737	0.850	80	530	2757	2571	-0.552	1118	1639	1063	1508	0
3	7	11	"itL(UAA)B2"	"itL(UAA)B2"	11930	17430	90	493	467	142	87	104	61	98	94	0	843	819	262	91	108	98	96	94	0	0.540	0.522	0.521	0.519	1.521	0.482	0.803	52	414	1158	1108	-0.889	406	752	380	728	0
3	8	11	"iYBR057C"	"iYBR057C"	12130	17430	110	7447	7113	2443	93	126	243	100	100	0	9813	9031	2842	99	116	92	100	100	0	0.757	0.786	0.797	0.791	1.300	0.788	0.930	80	602	17068	15952	-0.402	7354	9714	7020	8932	0
3	9	11	"iYBR060C-1"	"iYBR060C-1"	12330	17440	90	556	602	305	87	101	83	98	92	0	589	818	503	90	100	68	100	98	0	0.940	0.707	0.777	0.740	1.651	0.626	0.821	52	414	968	1243	-0.089	469	499	515	728	0
3	10	11	"iYBR077C"	"iYBR077C"	12530	17430	110	1396	1317	526	79	169	490	90	70	0	2985	2784	1085	81	181	584	95	90	0	0.454	0.458	0.481	0.489	1.840	0.512	0.851	80	583	4221	3941	-1.141	1317	2904	1238	2703	0
3	11	11	"iYBR081C"	"iYBR081C"	12730	17430	100	603	636	258	74	79	31	100	98	0	1373	1378	578	76	78	52	98	98	0	0.408	0.432	0.453	0.429	1.399	0.413	0.900	80	497	1826	1864	-1.294	529	1297	562	1302	0
3	12	11	"iYBR083W"	"iYBR083W"	12920	17440	90	817	807	191	72	79	34	100	100	0	2301	2218	435	80	96	114	100	100	0	0.335	0.344	0.339	0.340	1.253	0.334	0.891	52	414	2966	2873	-1.576	745	2221	735	2138	0
3	13	11	"iYBR097W"	"iYBR097W"	13130	17440	100	635	601	225	74	80	29	100	100	0	900	889	316	79	83	52	100	100	0	0.683	0.651	0.641	0.628	1.500	0.651	0.864	80	525	1382	1337	-0.549	561	821	527	810	0
3	14	11	"iYBR103W"	"iYBR103W"	13320	17430	100	824	783	406	74	79	26	95	91	0	1245	1109	581	75	77	63	93	92	0	0.641	0.686	0.654	0.672	1.668	0.656	0.888	80	512	1920	1743	-0.642	750	1170	709	1034	0
3	15	11	"iYBR107C"	"iYBR107C"	13530	17430	100	751	756	243	75	80	27	100	100	0	1536	1481	419	79	80	68	100	100	0	0.464	0.486	0.486	0.474	1.318	0.482	0.904	80	512	2133	2083	-1.108	676	1457	681	1402	0
3	16	11	"iYBR126C"	"iYBR126C"	13720	17430	100	2003	1966	547	77	87	63	100	100	0	3152	2980	809	85	86	68	100	100	0	0.628	0.653	0.652	0.654	1.245	0.643	0.907	80	519	4993	4784	-0.671	1926	3067	1889	2895	0
3	17	11	"iYBR130C"	"iYBR130C"	13920	17420	90	457	450	131	89	97	42	100	98	0	1026	979	264	91	91	46	100	100	0	0.394	0.407	0.407	0.399	1.343	0.392	0.881	52	414	1303	1249	-1.345	368	935	361	888	0
3	18	11	"iYBR135W"	"iYBR135W"	14130	17430	100	1412	1399	535	76	80	33	100	98	0	2279	2118	759	81	79	46	100	97	0	0.608	0.649	0.670	0.657	1.346	0.644	0.913	80	511	3534	3360	-0.718	1336	2198	1323	2037	0
3	19	11	"iYDL248W-0"	"iYDL248W-0"	14320	17430	100	1852	1923	726	76	82	35	100	100	0	1909	1937	837	75	77	52	100	100	0	0.968	0.992	0.983	1.036	1.439	0.958	0.924	80	519	3610	3709	-0.046	1776	1834	1847	1862	0
3	20	11	"iYDL246C-1"	"iYDL246C-1"	14520	17420	100	565	632	278	77	83	38	100	97	0	1013	1062	491	80	77	43	100	98	0	0.523	0.565	0.554	0.579	1.479	0.547	0.912	80	514	1421	1537	-0.935	488	933	555	982	0
3	21	11	"iYDL243C"	"iYDL243C"	14730	17430	100	1042	1141	474	71	75	27	100	100	0	1484	1490	558	73	72	38	100	100	0	0.688	0.755	0.758	0.754	1.375	0.764	0.917	80	541	2382	2487	-0.539	971	1411	1070	1417	0
3	1	12	"iYDL227C-0"	"iYDL227C-0"	10720	17640	100	1633	1639	561	85	96	47	100	100	0	1833	1830	636	92	101	72	100	100	0	0.889	0.894	0.916	0.918	1.339	0.877	0.942	80	526	3289	3292	-0.170	1548	1741	1554	1738	0
3	2	12	"iYDL225W"	"iYDL225W"	10910	17650	90	4192	4373	1476	90	110	90	100	100	0	2058	2101	581	94	109	94	100	100	0	2.089	2.134	2.037	2.094	1.361	2.202	0.907	52	414	6066	6290	1.063	4102	1964	4283	2007	0
3	3	12	"iYDL220C"	"iYDL220C"	11120	17630	90	699	664	294	92	111	73	98	92	0	1108	1044	416	98	114	97	98	92	0	0.601	0.605	0.590	0.582	1.525	0.588	0.863	52	414	1617	1518	-0.735	607	1010	572	946	0
3	4	12	"iYDL207W"	"iYDL207W"	11330	17640	100	530	532	120	98	125	83	100	100	0	1018	1034	219	104	130	108	100	100	0	0.473	0.467	0.453	0.462	1.281	0.455	0.839	80	525	1346	1364	-1.081	432	914	434	930	0
3	5	12	"iYDL203C"	"iYDL203C"	11520	17650	100	686	745	303	159	182	95	97	96	0	1768	1754	670	172	202	122	98	96	0	0.330	0.370	0.360	0.359	1.426	0.369	0.843	80	487	2123	2168	-1.599	527	1596	586	1582	0
3	6	12	"iYDL199C"	"iYDL199C"	11720	17640	100	371	393	181	127	142	68	93	80	0	775	730	299	105	131	99	93	92	0	0.364	0.426	0.397	0.423	1.989	0.442	0.723	80	522	914	891	-1.457	244	670	266	625	0
3	7	12	"iYDL183C-1"	"iYDL183C-1"	11920	17630	110	1260	1268	475	90	103	49	100	100	0	2898	2753	1035	93	103	69	100	100	0	0.417	0.443	0.443	0.445	1.251	0.439	0.953	80	594	3975	3838	-1.261	1170	2805	1178	2660	0
3	8	12	"iYDL179W"	"iYDL179W"	12120	17650	100	435	479	192	87	101	56	98	95	0	1000	972	408	95	103	64	100	95	0	0.385	0.447	0.435	0.456	1.489	0.419	0.850	80	520	1253	1269	-1.379	348	905	392	877	0
3	9	12	"iYDL175C"	"iYDL175C"	12320	17640	90	996	945	241	88	129	417	94	57	0	1445	1367	388	94	141	527	96	75	0	0.672	0.673	0.692	0.683	1.232	0.637	0.938	52	414	2259	2130	-0.573	908	1351	857	1273	0
3	10	12	"iYDR127W"	"iYDR127W"	12530	17650	100	532	530	166	84	116	277	85	30	0	858	822	289	88	121	343	90	60	0	0.582	0.608	0.607	0.619	1.514	0.574	0.842	80	512	1218	1180	-0.781	448	770	446	734	0
3	11	12	"iYDR131C"	"iYDR131C"	12730	17630	100	687	698	289	74	81	31	100	100	0	1147	1027	441	80	80	48	97	96	0	0.575	0.659	0.654	0.699	1.517	0.647	0.885	80	506	1680	1571	-0.800	613	1067	624	947	0
3	12	12	"iYDR137W"	"iYDR137W"	12920	17630	90	484	475	159	74	83	47	100	98	0	1005	958	382	82	89	109	96	92	0	0.444	0.458	0.467	0.484	1.470	0.419	0.889	52	414	1333	1277	-1.171	410	923	401	876	0
3	13	12	"iYDR155C"	"iYDR155C"	13120	17630	90	495	490	140	76	84	46	100	100	0	1028	1004	253	82	91	110	100	100	0	0.443	0.449	0.443	0.441	1.334	0.425	0.900	52	414	1365	1336	-1.175	419	946	414	922	0
3	14	12	"iYDR161W"	"iYDR161W"	13320	17620	90	1899	1737	513	78	93	71	100	100	0	2054	1998	633	77	86	79	100	100	0	0.921	0.864	0.876	0.871	1.189	0.861	0.950	52	414	3798	3580	-0.119	1821	1977	1659	1921	0
3	15	12	"iYDR165W"	"iYDR165W"	13530	17630	100	718	721	257	83	93	53	97	97	0	798	745	233	86	89	75	97	97	0	0.892	0.968	0.952	0.946	1.315	0.968	0.893	80	518	1347	1297	-0.165	635	712	638	659	0
3	16	12	"iYDR177W"	"iYDR177W"	13710	17620	90	781	838	252	84	89	34	100	100	0	1594	1509	409	92	94	67	100	100	0	0.464	0.532	0.539	0.526	1.217	0.513	0.935	52	401	2199	2171	-1.108	697	1502	754	1417	0
3	17	12	"iYDR180W"	"iYDR180W"	13930	17630	100	699	698	267	81	86	33	100	98	0	708	686	232	85	82	42	98	98	0	0.992	1.027	1.065	1.052	1.640	1.056	0.882	80	533	1241	1218	-0.012	618	623	617	601	0
3	18	12	"iYDR184C"	"iYDR184C"	14120	17620	90	658	642	175	80	83	26	100	100	0	1248	1271	360	87	84	45	100	100	0	0.498	0.475	0.459	0.471	1.263	0.459	0.905	52	408	1739	1746	-1.006	578	1161	562	1184	0
3	19	12	"iYDR204W"	"iYDR204W"	14310	17630	90	412	409	115	77	83	32	100	100	0	1039	955	275	74	81	69	100	100	0	0.347	0.377	0.365	0.378	1.345	0.359	0.874	52	420	1300	1213	-1.526	335	965	332	881	0
3	20	12	"iYDR208W"	"iYDR208W"	14530	17620	110	861	841	412	79	83	26	97	96	0	1361	1416	739	75	74	37	98	98	0	0.608	0.568	0.580	0.550	1.445	0.552	0.941	80	606	2068	2103	-0.718	782	1286	762	1341	0
3	21	12	"itI(UAU)D"	"itI(UAU)D"	14720	17620	90	929	969	351	79	85	33	100	100	0	1525	1434	528	80	81	61	100	100	0	0.588	0.657	0.675	0.664	1.302	0.647	0.940	52	408	2295	2244	-0.766	850	1445	890	1354	0
3	1	13	"iYDR521W"	"iYDR521W"	10730	17840	110	430	429	122	79	96	70	98	95	0	946	924	239	87	103	126	100	97	0	0.409	0.418	0.422	0.410	1.334	0.380	0.742	80	598	1210	1187	-1.291	351	859	350	837	0
3	2	13	"iYDR525W"	"iYDR525W"	10930	17850	100	384	399	160	82	96	69	97	87	0	663	611	204	89	106	106	95	88	0	0.526	0.607	0.562	0.580	1.566	0.600	0.806	80	515	876	839	-0.927	302	574	317	522	0
3	3	13	"iYDR528W"	"iYDR528W"	11130	17850	110	834	857	283	88	104	74	100	100	0	815	769	253	92	114	125	97	91	0	1.032	1.136	1.166	1.184	1.552	1.088	0.848	80	580	1469	1446	0.045	746	723	769	677	0
3	4	13	"iYDR541C-0"	"iYDR541C-0"	11320	17850	90	1142	1180	361	91	119	95	100	100	0	2009	2019	556	104	127	115	100	100	0	0.552	0.569	0.564	0.561	1.274	0.560	0.908	52	408	2956	3004	-0.858	1051	1905	1089	1915	0
3	5	13	"iYDR544C"	"iYDR544C"	11530	17850	120	10154	9641	3484	167	186	99	100	100	0	12739	11609	4165	161	197	133	100	100	0	0.794	0.828	0.837	0.832	1.272	0.823	0.962	120	638	22565	20922	-0.333	9987	12578	9474	11448	0
3	6	13	"iYEL073C-0"	"iYEL073C-0"	11730	17850	100	1386	1348	418	135	158	91	100	100	0	1710	1729	504	106	144	147	100	100	0	0.780	0.747	0.754	0.738	1.232	0.748	0.932	80	486	2855	2836	-0.359	1251	1604	1213	1623	0
3	7	13	"iYEL063C"	"iYEL063C"	11920	17850	100	1197	1154	431	90	104	55	100	100	0	2076	1923	660	91	104	79	100	100	0	0.558	0.581	0.580	0.582	1.347	0.566	0.929	80	496	3092	2896	-0.842	1107	1985	1064	1832	0
3	8	13	"iYEL059W"	"iYEL059W"	12130	17840	100	1044	1064	419	92	106	71	100	100	0	1806	1783	648	100	115	122	100	100	0	0.558	0.578	0.584	0.581	1.312	0.578	0.925	80	482	2658	2655	-0.842	952	1706	972	1683	0
3	9	13	"iYEL055C"	"iYEL055C"	12320	17840	130	834	854	322	95	127	330	93	63	0	1225	1221	401	101	140	422	97	77	0	0.657	0.678	0.659	0.672	1.400	0.697	0.905	120	680	1863	1879	-0.605	739	1124	759	1120	0
3	10	13	"iYEL042W"	"iYEL042W"	12530	17840	120	936	1019	571	88	97	47	98	97	0	1455	1435	793	91	95	54	100	95	0	0.622	0.693	0.665	0.691	1.519	0.689	0.926	120	602	2212	2275	-0.686	848	1364	931	1344	0
3	11	13	"iYEL038W"	"iYEL038W"	12730	17830	100	582	577	156	79	86	45	100	100	0	864	886	230	82	82	51	100	100	0	0.643	0.619	0.597	0.611	1.272	0.607	0.916	80	494	1285	1302	-0.637	503	782	498	804	0
3	12	13	"itS(AGA)E"	"itS(AGA)E"	12920	17840	100	683	658	235	76	83	32	100	100	0	1177	1129	428	79	77	47	100	98	0	0.553	0.554	0.548	0.566	1.340	0.540	0.932	80	518	1705	1632	-0.855	607	1098	582	1050	0
3	13	13	"iYFL044C"	"iYFL044C"	13130	17850	100	495	500	113	74	82	52	100	100	0	879	878	201	79	86	98	100	100	0	0.526	0.533	0.527	0.530	1.275	0.516	0.876	80	506	1221	1225	-0.926	421	800	426	799	0
3	14	13	"iYFL039C"	"iYFL039C"	13330	17830	110	701	674	225	79	92	58	100	100	0	2543	2324	800	82	94	96	100	100	0	0.253	0.265	0.262	0.267	1.353	0.251	0.906	80	594	3083	2837	-1.984	622	2461	595	2242	0
3	15	13	"iYFL035C-A"	"iYFL035C-A"	13530	17840	110	531	499	187	92	105	56	98	92	0	797	758	246	92	100	83	100	93	0	0.623	0.611	0.631	0.591	1.450	0.599	0.850	80	566	1144	1073	-0.683	439	705	407	666	0
3	16	13	"iYFL020C"	"iYFL020C"	13730	17850	110	2682	2475	779	96	115	114	100	100	0	2783	2549	771	90	133	551	97	92	0	0.960	0.967	0.971	0.968	1.229	0.971	0.945	80	581	5279	4838	-0.058	2586	2693	2379	2459	0
3	17	13	"iYFL017C"	"iYFL017C"	13930	17830	110	397	386	112	90	93	34	98	96	0	683	640	202	85	88	63	97	97	0	0.513	0.533	0.522	0.527	1.373	0.509	0.863	80	559	905	851	-0.962	307	598	296	555	0
3	18	13	"iYFL013W-A"	"iYFL013W-A"	14130	17840	110	586	570	197	85	89	29	98	98	0	1105	1033	281	86	86	43	100	100	0	0.492	0.512	0.491	0.485	1.426	0.511	0.871	80	566	1520	1432	-1.024	501	1019	485	947	0
3	19	13	"iYFR001W"	"iYFR001W"	14320	17830	100	1955	1811	736	79	82	25	100	100	0	842	757	303	79	77	42	96	95	0	2.459	2.555	2.530	2.574	1.443	2.574	0.910	80	521	2639	2410	1.298	1876	763	1732	678	0
3	20	13	"iYFR005C"	"iYFR005C"	14530	17840	100	1299	1349	360	85	90	29	100	100	0	965	970	226	84	82	52	100	100	0	1.378	1.427	1.421	1.412	1.237	1.434	0.919	80	509	2095	2150	0.463	1214	881	1264	886	0
3	21	13	"iYFR007W"	"iYFR007W"	14730	17830	110	1419	1484	652	85	91	34	98	98	0	1089	1025	435	86	85	62	96	96	0	1.330	1.490	1.460	1.561	1.549	1.497	0.913	80	606	2337	2338	0.411	1334	1003	1399	939	0
3	1	14	"iYFR019W"	"iYFR019W"	10730	18050	100	385	399	110	85	98	52	98	97	0	551	552	127	89	103	109	100	96	0	0.649	0.678	0.654	0.657	1.428	0.657	0.789	80	521	762	777	-0.623	300	462	314	463	0
3	2	14	"iYFR021W"	"iYFR021W"	10920	18050	100	534	504	159	83	104	71	98	97	0	830	776	272	88	107	99	97	91	0	0.608	0.612	0.638	0.638	1.597	0.566	0.878	80	495	1193	1109	-0.718	451	742	421	688	0
3	3	14	"iYFR025C"	"iYFR025C"	11130	18040	100	257	291	145	81	98	73	90	62	0	433	470	207	89	103	111	95	88	0	0.512	0.551	0.536	0.506	1.613	0.566	0.783	80	505	520	591	-0.967	176	344	210	381	0
3	4	14	"iYGL013C"	"iYGL013C"	11330	18040	110	1078	1009	340	91	115	106	100	98	0	1792	1656	527	99	124	140	100	98	0	0.583	0.590	0.580	0.583	1.248	0.585	0.916	80	562	2680	2475	-0.778	987	1693	918	1557	0
3	5	14	"iYGL009C"	"iYGL009C"	11530	18050	120	2297	2140	1341	115	140	83	94	90	0	3582	3355	2190	109	138	123	93	90	0	0.628	0.624	0.625	0.624	1.645	0.612	0.940	120	602	5655	5271	-0.671	2182	3473	2025	3246	0
3	6	14	"iYGL006W"	"iYGL006W"	11730	18040	110	6307	5736	1971	140	157	98	100	100	0	1008	964	258	96	126	154	100	97	0	6.762	6.447	6.467	6.216	1.383	7.061	0.739	80	539	7079	6464	2.757	6167	912	5596	868	0
3	7	14	"iYGR011W"	"iYGR011W"	11930	18040	120	1670	1566	830	95	117	78	98	96	0	1625	1484	793	92	114	123	95	88	0	1.027	1.057	1.090	1.102	1.513	1.051	0.922	120	635	3108	2863	0.039	1575	1533	1471	1392	0
3	8	14	"iYGR015C"	"iYGR015C"	12130	18040	100	1264	1109	461	92	110	81	97	93	0	1069	989	386	100	117	127	92	91	0	1.209	1.144	1.163	1.100	1.377	1.165	0.904	80	485	2141	1906	0.274	1172	969	1017	889	0
3	9	14	"iYGR020C"	"iYGR020C"	12330	18030	110	1230	1135	421	92	104	51	100	96	0	1394	1308	511	92	108	98	97	95	0	0.874	0.858	0.876	0.904	1.539	0.852	0.909	80	549	2440	2259	-0.194	1138	1302	1043	1216	0
3	10	14	"iYGR034W"	"iYGR034W"	12530	18030	110	1316	1285	415	92	104	47	100	100	0	989	983	258	87	97	67	100	100	0	1.357	1.331	1.299	1.284	1.401	1.401	0.889	80	539	2126	2089	0.440	1224	902	1193	896	0
3	11	14	"iYGR038W"	"iYGR038W"	12720	18040	100	572	590	300	85	95	41	93	93	0	706	700	357	84	87	54	93	93	0	0.783	0.820	0.815	0.807	1.705	0.776	0.864	80	526	1109	1121	-0.353	487	622	505	616	0
3	12	14	"iYGR039W"	"iYGR039W"	12920	18030	90	513	506	153	81	88	31	100	100	0	784	765	223	82	86	52	100	100	0	0.615	0.622	0.603	0.618	1.293	0.577	0.874	52	401	1134	1108	-0.700	432	702	425	683	0
3	13	14	"iYGR055W"	"iYGR055W"	13120	18050	140	499	618	583	85	98	87	77	69	0	892	1181	1331	91	101	85	80	73	0	0.517	0.489	0.491	0.560	1.914	0.449	0.899	156	817	1215	1623	-0.952	414	801	533	1090	-100
3	14	14	"iYGR059W"	"iYGR059W"	13320	18030	90	352	350	94	85	93	38	100	98	0	727	695	171	94	99	60	100	98	0	0.422	0.441	0.446	0.432	1.402	0.405	0.825	52	407	900	866	-1.245	267	633	265	601	0
3	15	14	"iYGR062C"	"iYGR062C"	13530	18030	100	398	415	163	97	114	76	92	85	0	771	758	277	98	105	80	97	93	0	0.447	0.482	0.492	0.455	1.752	0.483	0.858	80	525	974	978	-1.161	301	673	318	660	0
3	16	14	"iYHR001W"	"iYHR001W"	13730	18040	110	4658	4498	1608	107	127	116	100	100	0	1185	1112	361	96	138	557	83	46	0	4.179	4.322	4.325	4.300	1.239	3.913	0.314	80	567	5640	5407	2.063	4551	1089	4391	1016	0
3	17	14	"iYHR004C"	"iYHR004C"	13930	18020	100	1476	1252	623	96	110	81	96	88	0	1023	889	486	95	105	88	86	83	0	1.487	1.456	1.498	1.557	1.622	1.378	0.893	80	507	2308	1950	0.572	1380	928	1156	794	0
3	18	14	"iYHRCdelta4"	"iYHRCdelta4"	14140	18040	120	2033	1927	1033	88	94	35	96	96	0	1774	1573	823	93	92	47	91	91	0	1.157	1.243	1.239	1.293	1.839	1.249	0.949	120	649	3626	3319	0.210	1945	1681	1839	1480	0
3	19	14	"iYHR017W"	"iYHR017W"	14340	18040	100	905	926	441	80	86	34	98	97	0	882	864	333	88	84	43	96	96	0	1.039	1.090	1.074	1.099	1.476	1.126	0.897	80	497	1619	1622	0.055	825	794	846	776	0
3	20	14	"iYHRCsigma2"	"iYHRCsigma2"	14530	18020	100	455	436	194	93	97	34	91	87	0	439	410	196	89	89	45	90	87	0	1.034	1.069	1.020	0.987	1.765	1.018	0.790	80	494	712	664	0.049	362	350	343	321	0
3	21	14	"iYHR023W"	"iYHR023W"	14730	18030	100	1545	1465	555	101	107	38	100	100	0	916	864	329	94	93	46	97	95	0	1.757	1.771	1.708	1.887	1.820	1.767	0.920	80	533	2266	2134	0.813	1444	822	1364	770	0
3	1	15	"iYHR039C"	"iYHR039C"	10730	18260	110	352	368	93	87	99	54	100	97	0	606	595	152	90	108	103	100	97	0	0.514	0.556	0.524	0.556	1.397	0.524	0.731	80	576	781	786	-0.961	265	516	281	505	0
3	2	15	"iYHR042W"	"iYHR042W"	10930	18250	120	636	659	359	81	98	68	95	87	0	877	851	463	84	99	100	92	86	0	0.700	0.754	0.695	0.766	1.913	0.736	0.856	120	635	1348	1345	-0.515	555	793	578	767	0
3	3	15	"iYHR046C"	"iYHR046C"	11120	18240	100	810	766	316	82	99	68	95	93	0	1088	1034	490	84	100	90	93	93	0	0.725	0.720	0.706	0.776	1.948	0.655	0.854	80	505	1732	1634	-0.464	728	1004	684	950	0
3	4	15	"iYHR060W"	"iYHR060W"	11330	18250	100	531	497	174	85	102	83	97	88	0	767	725	253	88	109	134	92	86	0	0.657	0.647	0.659	0.657	1.502	0.618	0.828	80	521	1125	1049	-0.606	446	679	412	637	0
3	5	15	"iYHR064C"	"iYHR064C"	11530	18240	110	462	425	176	92	107	57	90	85	0	1038	1008	451	95	109	87	96	91	0	0.392	0.365	0.331	0.345	1.624	0.350	0.823	80	552	1313	1246	-1.350	370	943	333	913	0
3	6	15	"iYHR068W"	"iYHR068W"	11720	18250	100	854	863	217	109	172	396	96	46	0	763	742	190	95	175	540	75	0	0	1.115	1.165	1.204	1.178	1.381	1.026	0.840	80	513	1413	1401	0.157	745	668	754	647	0
3	7	15	"iYIL023C"	"iYIL023C"	11930	18250	110	353	372	101	94	154	377	17	0	0	1074	1038	293	103	179	516	91	41	0	0.267	0.297	0.287	0.292	1.358	0.523	0.737	80	568	1230	1213	-1.907	259	971	278	935	0
3	8	15	"iYIL019W"	"iYIL019W"	12130	18240	120	591	551	244	95	109	58	92	89	0	1654	1455	661	103	115	81	96	93	0	0.320	0.337	0.325	0.318	1.702	0.331	0.860	120	639	2047	1808	-1.645	496	1551	456	1352	0
3	9	15	"iYIL015W"	"iYIL015W"	12330	18250	120	448	437	192	91	104	54	94	84	0	647	619	267	93	101	77	94	86	0	0.644	0.658	0.624	0.652	1.748	0.648	0.817	120	641	911	872	-0.634	357	554	346	526	0
3	10	15	"iYIL005W"	"iYIL005W"	12520	18230	90	1500	1605	744	100	125	87	100	100	0	769	704	253	90	104	85	96	96	0	2.062	2.451	2.386	2.416	1.806	2.730	0.820	52	407	2079	2119	1.044	1400	679	1505	614	0
3	11	15	"iYIL001W"	"iYIL001W"	12730	18260	100	2224	2251	734	91	104	61	100	100	0	456	454	161	87	92	68	93	91	0	5.780	5.886	5.867	6.204	1.625	6.056	0.729	80	525	2502	2527	2.531	2133	369	2160	367	0
3	12	15	"iYIR003W"	"iYIR003W"	12930	18250	110	1367	1312	366	83	91	40	100	100	0	788	763	195	81	85	60	100	100	0	1.816	1.802	1.821	1.803	1.339	1.833	0.903	80	576	1991	1911	0.861	1284	707	1229	682	0
3	13	15	"iYIR018W-0"	"iYIR018W-0"	13130	18260	120	2267	1980	803	86	101	97	95	92	0	1495	1287	547	90	103	94	92	91	0	1.552	1.582	1.575	1.584	1.505	1.567	0.934	120	631	3586	3091	0.634	2181	1405	1894	1197	0
3	14	15	"iYIR020C"	"iYIR020C"	13330	18230	90	728	771	239	79	86	33	100	100	0	1428	1400	365	94	97	63	100	100	0	0.487	0.530	0.530	0.522	1.270	0.511	0.901	52	416	1983	1998	-1.039	649	1334	692	1306	0
3	15	15	"iYIR022W"	"iYIR022W"	13540	18270	110	431	422	142	79	87	40	100	95	0	1019	975	343	88	91	55	98	97	0	0.378	0.387	0.379	0.379	1.413	0.368	0.854	80	608	1283	1230	-1.403	352	931	343	887	0
3	16	15	"iYIR038C-0"	"iYIR038C-0"	13730	18250	110	739	728	225	91	100	42	100	100	0	1223	1231	298	97	103	60	100	100	0	0.575	0.562	0.562	0.544	1.327	0.558	0.896	80	589	1774	1771	-0.797	648	1126	637	1134	0
3	17	15	"iYIRCdelta6-2"	"iYIRCdelta6-2"	13930	18230	110	2416	2219	707	91	108	79	100	100	0	3094	2922	884	103	111	77	100	100	0	0.777	0.755	0.745	0.758	1.262	0.747	0.941	80	599	5316	4947	-0.363	2325	2991	2128	2819	0
3	18	15	"iYIR042C"	"iYIR042C"	14130	18240	110	249	263	96	83	91	38	98	92	0	353	367	118	97	99	56	98	95	0	0.648	0.667	0.630	0.647	1.644	0.603	0.638	80	563	422	450	-0.625	166	256	180	270	0
3	19	15	"iYJR076C"	"iYJR076C"	14330	18240	100	1500	1452	448	82	91	41	100	100	0	1924	1827	564	95	96	53	100	98	0	0.775	0.791	0.794	0.814	1.331	0.791	0.930	80	519	3247	3102	-0.367	1418	1829	1370	1732	0
3	20	15	"iYJR083C"	"iYJR083C"	14530	18240	100	578	596	226	93	98	34	100	96	0	1081	1073	429	92	93	47	100	98	0	0.490	0.513	0.507	0.513	1.457	0.496	0.871	80	533	1474	1484	-1.028	485	989	503	981	0
3	21	15	"iYJR089W"	"iYJR089W"	14730	18250	110	2097	1994	569	108	119	94	100	100	0	1735	1596	490	93	97	71	100	100	0	1.211	1.255	1.241	1.274	1.252	1.222	0.937	80	615	3631	3389	0.277	1989	1642	1886	1503	0
3	1	16	"iYJR102C"	"iYJR102C"	10730	18460	110	567	567	149	79	87	38	100	100	0	1212	1138	330	83	87	57	100	100	0	0.432	0.463	0.466	0.469	1.302	0.438	0.878	80	599	1617	1543	-1.210	488	1129	488	1055	0
3	2	16	"iYJR106W"	"iYJR106W"	10930	18460	100	717	725	226	73	82	41	100	100	0	944	891	284	79	85	69	100	98	0	0.745	0.803	0.818	0.818	1.394	0.772	0.888	80	520	1509	1464	-0.426	644	865	652	812	0
3	3	16	"iYJR110W"	"iYJR110W"	11140	18460	100	596	574	205	78	89	43	98	97	0	808	799	282	83	107	350	90	55	0	0.714	0.693	0.687	0.696	1.745	0.663	0.836	80	518	1243	1212	-0.485	518	725	496	716	0
3	4	16	"iYJR128W"	"iYJR128W"	11330	18450	100	305	314	93	82	95	51	98	93	0	851	792	224	85	112	354	90	57	0	0.291	0.328	0.319	0.323	1.590	0.295	0.670	80	512	989	939	-1.780	223	766	232	707	0
3	5	16	"iYJR132W"	"iYJR132W"	11530	18470	110	924	912	204	91	105	64	100	100	0	925	894	239	93	108	90	100	100	0	1.001	1.025	1.001	1.045	1.303	0.965	0.865	80	579	1665	1622	0.002	833	832	821	801	0
3	6	16	"iYJR136C"	"iYJR136C"	11730	18450	100	343	347	121	94	112	71	91	86	0	491	508	222	93	113	95	93	85	0	0.626	0.610	0.595	0.597	1.926	0.533	0.626	80	522	647	668	-0.677	249	398	253	415	0
3	7	16	"iYJR151C-1"	"iYJR151C-1"	11930	18460	110	461	452	117	89	106	71	100	96	0	1364	1296	334	94	118	128	100	98	0	0.293	0.302	0.302	0.299	1.350	0.294	0.817	80	586	1642	1565	-1.771	372	1270	363	1202	0
3	8	16	"iYJR153W-1"	"iYJR153W-1"	12130	18460	110	1299	1265	315	95	108	68	100	100	0	1342	1343	317	98	114	97	100	100	0	0.968	0.940	0.932	0.934	1.257	0.916	0.885	80	586	2448	2415	-0.047	1204	1244	1170	1245	0
3	9	16	"iYJR157W-0"	"iYJR157W-0"	12340	18450	110	1353	1578	2144	90	104	60	100	100	0	1498	1765	2978	91	103	114	100	100	0	0.898	0.889	0.890	0.896	1.425	0.404	0.453	80	561	2670	3162	-0.156	1263	1407	1488	1674	0
3	10	16	"iYKR051W"	"iYKR051W"	12530	18450	100	1823	1775	447	101	141	299	100	100	0	1069	1027	266	96	144	332	97	86	0	1.770	1.798	1.814	1.838	1.429	1.806	0.794	80	518	2695	2605	0.824	1722	973	1674	931	0
3	11	16	"iYKR055W"	"iYKR055W"	12730	18450	100	460	458	128	88	123	295	70	6	0	971	980	252	89	127	314	98	87	0	0.422	0.415	0.410	0.408	1.364	0.367	0.764	80	513	1254	1261	-1.245	372	882	370	891	0
3	12	16	"iYKR059W"	"iYKR059W"	12940	18450	110	338	338	94	79	91	44	100	100	0	599	613	154	76	86	61	100	100	0	0.495	0.482	0.503	0.472	1.448	0.484	0.783	80	576	782	796	-1.014	259	523	259	537	0
3	13	16	"itK(UUU)K"	"itK(UUU)K"	13140	18460	100	568	583	177	79	90	41	100	100	0	889	902	296	79	89	67	100	98	0	0.604	0.612	0.611	0.627	1.382	0.590	0.903	80	506	1299	1327	-0.728	489	810	504	823	0
3	14	16	"iYKR076W"	"iYKR076W"	13350	18490	100	527	521	162	79	91	45	100	98	0	1059	1010	322	84	93	66	100	100	0	0.459	0.477	0.458	0.479	1.380	0.441	0.854	80	486	1423	1368	-1.122	448	975	442	926	0
3	15	16	"iYKR080W"	"iYKR080W"	13550	18480	100	524	536	150	77	88	43	100	100	0	1073	1025	302	83	89	58	100	100	0	0.452	0.487	0.484	0.489	1.322	0.460	0.870	80	483	1437	1401	-1.147	447	990	459	942	0
3	16	16	"iYKR095W"	"iYKR095W"	13750	18480	110	1209	1139	374	87	96	40	100	100	0	3260	2967	1032	100	121	105	100	100	0	0.355	0.367	0.369	0.371	1.316	0.353	0.917	80	540	4282	3919	-1.494	1122	3160	1052	2867	0
3	17	16	"iYKR099W"	"iYKR099W"	13950	18480	120	1403	1319	476	86	97	44	100	99	0	1310	1242	469	98	115	94	98	96	0	1.087	1.078	1.094	1.106	1.436	1.049	0.915	120	637	2529	2377	0.120	1317	1212	1233	1144	0
3	18	16	"iYKR101W-2"	"iYKR101W-2"	14150	18460	120	409	406	156	78	89	44	98	94	0	1971	1784	739	92	103	80	100	100	0	0.176	0.194	0.192	0.195	1.484	0.184	0.860	120	633	2210	2020	-2.505	331	1879	328	1692	0
3	19	16	"iYLL062C"	"iYLL062C"	14350	18480	100	497	505	175	85	106	84	100	93	0	1062	1017	385	100	120	116	98	96	0	0.428	0.458	0.468	0.477	1.503	0.434	0.875	80	486	1374	1337	-1.223	412	962	420	917	0
3	20	16	"iYLL058W"	"iYLL058W"	14560	18470	110	577	587	215	95	117	94	96	90	0	847	799	286	94	115	125	97	90	0	0.640	0.698	0.713	0.699	1.403	0.677	0.863	80	536	1235	1197	-0.644	482	753	492	705	0
3	21	16	"iYLL055W"	"iYLL055W"	14750	18470	120	2723	2574	1166	92	106	57	100	100	0	1585	1454	636	86	90	65	99	99	0	1.755	1.814	1.866	1.831	1.341	1.861	0.931	120	668	4130	3850	0.812	2631	1499	2482	1368	0
3	1	17	"iYLRWdelta14"	"iYLRWdelta14"	10750	18680	110	657	645	225	85	95	50	100	100	0	753	746	278	85	90	69	100	97	0	0.856	0.847	0.848	0.865	1.424	0.833	0.825	80	562	1240	1221	-0.224	572	668	560	661	0
3	2	17	"iYLR259C"	"iYLR259C"	10940	18670	110	559	573	178	79	91	51	100	100	0	1381	1378	508	81	96	86	100	100	0	0.369	0.381	0.379	0.390	1.431	0.355	0.876	80	565	1780	1791	-1.437	480	1300	494	1297	0
3	3	17	"iYLR263W"	"iYLR263W"	11150	18670	120	483	479	221	81	98	68	95	86	0	793	766	322	90	119	329	83	53	0	0.572	0.589	0.569	0.569	1.713	0.582	0.842	120	636	1105	1074	-0.806	402	703	398	676	0
3	4	17	"iYLR281C"	"iYLR281C"	11340	18670	110	317	364	154	84	103	72	96	81	0	515	595	352	90	110	116	93	82	0	0.548	0.554	0.553	0.613	1.843	0.463	0.701	80	526	658	785	-0.867	233	425	280	505	0
3	5	17	"iYLR286C"	"iYLR286C"	11550	18670	120	402	405	181	86	104	66	90	83	0	888	801	394	88	106	98	95	87	0	0.395	0.447	0.466	0.454	1.716	0.439	0.844	120	621	1116	1032	-1.340	316	800	319	713	0
3	6	17	"iYLR289W"	"iYLR289W"	11750	18670	110	461	448	184	85	101	61	97	90	0	544	558	273	86	100	78	97	91	0	0.821	0.769	0.740	0.789	1.590	0.712	0.831	80	549	834	835	-0.285	376	458	363	472	0
3	7	17	"iYLR304C"	"iYLR304C"	11950	18670	110	350	359	100	82	98	57	100	98	0	1010	986	269	85	98	73	100	100	0	0.290	0.307	0.291	0.304	1.388	0.287	0.767	80	536	1193	1178	-1.787	268	925	277	901	0
3	8	17	"iYLR308W"	"iYLR308W"	12150	18660	110	569	585	209	83	101	95	100	92	0	848	841	322	83	103	121	97	96	0	0.635	0.662	0.663	0.684	1.451	0.638	0.869	80	549	1251	1260	-0.655	486	765	502	758	0
3	9	17	"iYLR312W-A"	"iYLR312W-A"	12340	18660	110	865	829	295	85	104	90	100	100	0	998	916	340	87	107	115	100	96	0	0.856	0.897	0.881	0.914	1.390	0.822	0.873	80	556	1691	1573	-0.224	780	911	744	829	0
3	10	17	"iYLR330W"	"iYLR330W"	12540	18660	110	439	431	128	86	102	59	100	95	0	1412	1334	541	87	110	102	98	97	0	0.266	0.277	0.285	0.292	1.505	0.251	0.827	80	571	1678	1592	-1.908	353	1325	345	1247	0
3	11	17	"iSNR61"	"iSNR61"	12750	18650	90	439	473	112	81	98	75	100	100	0	729	743	193	84	98	80	100	100	0	0.555	0.595	0.593	0.597	1.291	0.581	0.793	52	414	1003	1051	-0.849	358	645	392	659	0
3	12	17	"iYLRWdelta20"	"iYLRWdelta20"	12950	18650	110	559	548	215	81	100	100	96	86	0	868	819	362	75	97	207	88	83	0	0.603	0.628	0.611	0.657	1.580	0.601	0.853	80	566	1271	1211	-0.730	478	793	467	744	0
3	13	17	"iYMR033W"	"iYMR033W"	13150	18660	110	938	857	342	83	102	103	98	93	0	761	734	278	79	103	213	91	78	0	1.254	1.182	1.149	1.188	1.488	0.955	0.707	80	536	1537	1429	0.326	855	682	774	655	0
3	14	17	"iYMR037C"	"iYMR037C"	13340	18650	100	619	559	209	81	95	52	98	93	0	1918	1758	941	80	95	78	97	95	0	0.293	0.285	0.289	0.320	1.634	0.250	0.856	80	454	2376	2156	-1.772	538	1838	478	1678	0
3	15	17	"iYMR041C"	"iYMR041C"	13550	18650	100	478	456	205	74	84	41	96	91	0	968	870	410	75	86	73	96	92	0	0.452	0.481	0.473	0.483	1.746	0.452	0.828	80	474	1297	1177	-1.144	404	893	382	795	0
3	16	17	"iYMR054W"	"iYMR054W"	13750	18650	100	481	500	241	78	87	50	98	93	0	721	757	388	83	96	88	93	88	0	0.632	0.626	0.649	0.688	2.029	0.592	0.838	80	475	1041	1096	-0.663	403	638	422	674	0
3	17	17	"iYMR058W"	"iYMR058W"	13960	18660	100	372	405	218	79	89	42	91	86	0	546	686	449	87	95	71	91	81	0	0.638	0.544	0.545	0.565	2.224	0.475	0.790	80	441	752	925	-0.648	293	459	326	599	0
3	18	17	"iYMR063W"	"iYMR063W"	14130	18640	80	331	311	112	76	88	50	94	82	0	636	593	250	87	112	122	88	82	0	0.464	0.464	0.458	0.455	1.502	0.416	0.786	52	315	804	741	-1.106	255	549	235	506	0
3	19	17	"iYMR078C"	"iYMR078C"	14340	18650	100	597	622	198	79	91	44	100	98	0	1092	1068	345	90	103	89	100	97	0	0.517	0.555	0.535	0.560	1.458	0.525	0.844	80	488	1520	1521	-0.952	518	1002	543	978	0
3	20	17	"iYMR082C-0"	"iYMR082C-0"	14550	18640	100	563	561	276	86	103	79	95	87	0	1286	1308	795	87	103	111	95	87	0	0.398	0.389	0.387	0.451	1.807	0.354	0.858	80	474	1676	1696	-1.330	477	1199	475	1221	0
3	21	17	"iYMR085W"	"iYMR085W"	14740	18640	90	413	469	213	83	97	75	98	96	0	714	800	371	82	96	98	98	98	0	0.522	0.538	0.535	0.542	1.450	0.532	0.799	52	373	962	1104	-0.937	330	632	386	718	0
3	1	18	"iYMR101C"	"iYMR101C"	10740	18850	110	1149	1135	458	90	102	55	100	100	0	819	749	339	89	96	69	96	95	0	1.451	1.583	1.571	1.722	1.541	1.484	0.850	80	573	1789	1705	0.537	1059	730	1045	660	0
3	2	18	"iYMR105C"	"iYMR105C"	10950	18870	100	971	1181	762	86	95	53	100	97	0	1220	1423	840	85	99	97	96	91	0	0.780	0.818	0.809	0.835	1.731	0.834	0.851	80	489	2020	2433	-0.359	885	1135	1095	1338	0
3	3	18	"iYMR107W"	"iYMR107W"	11130	18850	90	459	452	151	83	98	66	100	96	0	1006	1052	452	87	121	161	100	92	0	0.409	0.382	0.363	0.396	1.495	0.344	0.847	52	385	1295	1334	-1.289	376	919	369	965	0
3	4	18	"iYNL272C"	"iYNL272C"	11340	18860	120	442	443	174	86	109	77	95	83	0	754	707	327	91	127	164	92	72	0	0.537	0.580	0.566	0.585	1.588	0.528	0.806	120	644	1019	973	-0.897	356	663	357	616	0
3	5	18	"iYNL267W"	"iYNL267W"	11550	18850	100	578	562	222	85	100	53	100	92	0	814	807	352	88	104	82	96	95	0	0.679	0.663	0.669	0.682	1.542	0.617	0.840	80	468	1219	1196	-0.558	493	726	477	719	0
3	6	18	"iYNL262W"	"iYNL262W"	11750	18850	100	436	434	150	78	93	55	98	95	0	681	675	249	83	92	68	96	96	0	0.599	0.601	0.612	0.625	1.571	0.569	0.833	80	477	956	948	-0.740	358	598	356	592	0
3	7	18	"iYNL244C"	"iYNL244C"	11950	18850	120	333	333	144	83	100	64	89	81	0	788	763	363	83	98	96	95	85	0	0.355	0.368	0.345	0.357	1.787	0.351	0.766	120	620	955	930	-1.496	250	705	250	680	0
3	8	18	"iYNL240C"	"iYNL240C"	12140	18840	90	398	393	157	83	107	106	96	76	0	811	788	269	85	120	167	98	92	0	0.434	0.441	0.408	0.417	1.562	0.401	0.794	52	393	1041	1013	-1.205	315	726	310	703	0
3	9	18	"iYNL235C"	"iYNL235C"	12350	18850	100	501	484	179	88	107	73	96	88	0	825	786	299	93	120	132	97	92	0	0.564	0.571	0.582	0.567	1.470	0.555	0.807	80	501	1145	1089	-0.826	413	732	396	693	0
3	10	18	"iYNL217W"	"iYNL217W"	12550	18840	110	482	475	178	82	104	91	97	85	0	1258	1210	523	89	110	112	98	95	0	0.342	0.351	0.352	0.363	1.512	0.327	0.796	80	544	1569	1514	-1.547	400	1169	393	1121	0
3	11	18	"iYNL213C"	"iYNL213C"	12750	18840	100	354	345	158	86	106	91	82	63	0	703	709	370	92	114	110	93	85	0	0.439	0.420	0.410	0.445	2.015	0.395	0.713	80	496	879	876	-1.189	268	611	259	617	0
3	12	18	"iYNL209W"	"iYNL209W"	12940	18840	100	489	488	236	84	102	71	92	80	0	894	839	473	83	108	117	90	76	0	0.499	0.534	0.538	0.567	1.670	0.497	0.867	80	505	1216	1160	-1.002	405	811	404	756	0
3	13	18	"iYNL189W"	"iYNL189W"	13140	18830	90	902	931	361	86	110	108	100	96	0	850	823	318	77	115	260	90	80	0	1.056	1.133	1.108	1.140	1.547	1.135	0.770	52	398	1589	1591	0.078	816	773	845	746	0
3	14	18	"iYNL184C"	"iYNL184C"	13360	18840	110	693	664	235	84	97	48	98	98	0	657	632	213	79	90	65	98	97	0	1.054	1.049	1.069	1.034	1.375	1.048	0.876	80	586	1187	1133	0.075	609	578	580	553	0
3	15	18	"iYNL179C-0"	"iYNL179C-0"	13550	18840	100	705	735	309	78	85	37	100	100	0	1491	1599	876	78	84	57	97	96	0	0.444	0.432	0.442	0.495	1.855	0.389	0.903	80	488	2040	2178	-1.172	627	1413	657	1521	0
3	16	18	"iYOL125W"	"iYOL125W"	13730	18830	90	489	495	198	77	97	90	100	88	0	632	629	299	78	104	127	98	78	0	0.744	0.759	0.746	0.797	1.524	0.729	0.868	52	395	966	969	-0.427	412	554	418	551	0
3	17	18	"iYOL121C"	"iYOL121C"	13940	18840	110	507	528	168	81	97	71	98	96	0	1094	1079	407	86	108	111	98	95	0	0.423	0.450	0.458	0.475	1.518	0.417	0.881	80	580	1434	1440	-1.243	426	1008	447	993	0
3	18	18	"iYOL117W"	"iYOL117W"	14160	18840	120	451	441	215	85	96	47	90	85	0	1023	1041	556	94	110	97	95	87	0	0.394	0.376	0.387	0.383	1.715	0.368	0.885	120	653	1295	1303	-1.344	366	929	356	947	0
3	19	18	"iYOLWdelta5"	"iYOLWdelta5"	14350	18840	110	469	480	234	82	95	49	97	92	0	1238	1174	637	85	94	61	100	98	0	0.336	0.365	0.370	0.394	1.640	0.343	0.849	80	540	1540	1487	-1.575	387	1153	398	1089	0
3	20	18	"iYOL099C"	"iYOL099C"	14550	18830	110	1374	1320	691	83	98	50	98	98	0	799	751	349	81	92	68	96	90	0	1.798	1.846	1.828	1.816	1.657	1.913	0.856	80	558	2009	1907	0.846	1291	718	1237	670	0
3	21	18	"iYOL096C"	"iYOL096C"	14750	18830	100	580	546	206	81	94	65	98	95	0	1158	1086	530	83	95	80	97	96	0	0.464	0.464	0.451	0.508	1.598	0.420	0.873	80	533	1574	1468	-1.107	499	1075	465	1003	0
3	1	19	"iYOL081W"	"iYOL081W"	10740	19060	100	1029	1035	357	95	114	69	100	100	0	1194	1174	405	99	111	82	100	98	0	0.853	0.874	0.846	0.888	1.391	0.836	0.909	80	526	2029	2015	-0.229	934	1095	940	1075	0
3	2	19	"iYOL076W"	"iYOL076W"	10950	19050	100	870	813	369	89	102	63	95	95	0	665	654	267	93	107	99	93	87	0	1.365	1.291	1.330	1.253	1.608	1.288	0.850	80	510	1353	1285	0.449	781	572	724	561	0
3	3	19	"iYOL071W"	"iYOL071W"	11150	19050	90	718	723	237	81	99	101	100	98	0	814	787	234	82	128	598	65	0	0	0.870	0.911	0.941	0.895	1.386	0.140	0.127	52	420	1369	1347	-0.201	637	732	642	705	0
3	4	19	"iYOL055C"	"iYOL055C"	11350	19050	110	440	438	166	83	100	84	96	85	0	750	720	278	89	106	112	95	90	0	0.540	0.563	0.575	0.555	1.410	0.564	0.831	80	549	1018	986	-0.889	357	661	355	631	0
3	5	19	"iYOL054W"	"iYOL054W"	11550	19050	110	704	729	322	85	97	51	100	97	0	1057	1005	438	96	102	66	98	95	0	0.644	0.708	0.725	0.724	1.424	0.687	0.895	80	585	1580	1553	-0.635	619	961	644	909	0
3	6	19	"iYOL050C"	"iYOL050C"	11760	19050	110	376	382	138	86	101	60	96	90	0	710	711	273	87	97	66	98	97	0	0.465	0.474	0.483	0.472	1.545	0.465	0.826	80	562	913	920	-1.103	290	623	296	624	0
3	7	19	"iYOR248W"	"iYOR248W"	11960	19060	100	1242	1199	497	92	105	56	100	100	0	1189	1172	511	81	92	63	100	98	0	1.038	1.015	1.054	1.038	1.453	1.008	0.885	80	487	2258	2198	0.054	1150	1108	1107	1091	0
3	8	19	"iYOR252W"	"iYOR252W"	12150	19060	110	440	451	144	79	91	51	100	97	0	659	657	219	76	87	65	98	96	0	0.619	0.640	0.648	0.646	1.429	0.602	0.836	80	544	944	953	-0.691	361	583	372	581	0
3	9	19	"iYOR256C"	"iYOR256C"	12350	19050	120	418	427	183	81	96	64	95	87	0	1002	949	485	87	103	98	95	89	0	0.368	0.401	0.400	0.421	1.574	0.382	0.873	120	610	1252	1208	-1.441	337	915	346	862	0
3	10	19	"iYOR272W"	"iYOR272W"	12560	19050	120	789	819	504	82	101	78	91	88	0	850	942	595	86	105	109	94	84	0	0.925	0.861	0.870	0.841	1.711	0.841	0.910	120	608	1471	1593	-0.112	707	764	737	856	0
3	11	19	"iYOR277C"	"iYOR277C"	12750	19050	130	1847	1896	1241	88	112	94	100	96	0	2216	2200	1353	95	120	124	99	94	0	0.829	0.859	0.866	0.848	1.454	0.874	0.913	120	704	3880	3913	-0.270	1759	2121	1808	2105	0
3	12	19	"iYOR283W"	"iYOR283W"	12960	19050	110	953	941	355	83	97	58	100	98	0	1697	1537	607	88	103	93	100	95	0	0.541	0.592	0.602	0.614	1.437	0.567	0.911	80	582	2479	2307	-0.887	870	1609	858	1449	0
3	13	19	"iYOR298W"	"iYOR298W"	13150	19050	110	517	522	167	84	94	41	100	98	0	802	767	276	80	90	79	96	92	0	0.600	0.638	0.670	0.674	1.726	0.575	0.824	80	605	1155	1125	-0.738	433	722	438	687	0
3	14	19	"iYOR303W"	"iYOR303W"	13360	19060	110	315	314	127	85	94	37	93	83	0	531	556	241	81	90	64	95	88	0	0.511	0.482	0.488	0.469	1.458	0.470	0.796	80	593	680	704	-0.968	230	450	229	475	0
3	15	19	"iYOR306C"	"iYOR306C"	13560	19050	110	965	985	468	84	93	42	100	100	0	1486	1566	721	81	90	63	100	100	0	0.627	0.607	0.634	0.603	1.389	0.605	0.929	80	549	2286	2386	-0.673	881	1405	901	1485	0
3	16	19	"iYOR322C"	"iYOR322C"	13760	19060	120	321	316	122	77	83	35	94	90	0	798	780	390	79	86	60	96	95	0	0.339	0.341	0.363	0.357	1.754	0.312	0.829	120	691	963	940	-1.559	244	719	239	701	0
3	17	19	"iYOR327C"	"iYOR327C"	13950	19040	90	590	609	224	86	105	73	100	96	0	1481	1430	547	99	132	159	96	94	0	0.365	0.393	0.406	0.406	1.615	0.384	0.896	52	407	1886	1854	-1.455	504	1382	523	1331	0
3	18	19	"iYOR332W"	"iYOR332W"	14160	19050	120	1594	1754	904	107	126	72	97	95	0	4250	4161	2168	130	164	151	98	94	0	0.361	0.409	0.396	0.426	1.720	0.399	0.940	120	656	5607	5678	-1.470	1487	4120	1647	4031	0
3	19	19	"iYPL045W"	"iYPL045W"	14370	19040	90	402	379	140	92	105	52	94	90	0	808	799	341	93	106	73	96	94	0	0.434	0.407	0.402	0.402	1.505	0.382	0.797	52	414	1025	993	-1.206	310	715	287	706	0
3	20	19	"iYPL040C"	"iYPL040C"	14560	19030	100	474	458	216	93	109	58	88	82	0	971	946	541	91	103	74	97	91	0	0.433	0.427	0.425	0.405	1.898	0.393	0.830	80	508	1261	1220	-1.208	381	880	365	855	0
3	21	19	"iYPL036W"	"iYPL036W"	14760	19050	110	1170	1096	409	80	90	55	100	98	0	1947	1799	699	85	97	71	100	98	0	0.585	0.593	0.565	0.600	1.323	0.571	0.940	80	599	2952	2730	-0.773	1090	1862	1016	1714	0
3	1	20	"iYPL017C"	"iYPL017C"	10750	19250	110	604	622	229	87	104	77	97	96	0	1032	1027	389	87	104	97	100	96	0	0.547	0.569	0.543	0.569	1.500	0.542	0.803	80	592	1462	1475	-0.870	517	945	535	940	0
3	2	20	"iYPL013C"	"iYPL013C"	10940	19260	110	553	531	154	90	237	740	1	0	0	1095	1006	346	101	299	1067	36	0	0	0.466	0.487	0.484	0.509	1.478	0.660	0.895	80	605	1457	1346	-1.102	463	994	441	905	0
3	3	20	"iYPL009C"	"iYPL009C"	11160	19250	110	1037	1160	681	91	109	82	100	95	0	1191	1334	875	92	129	496	76	57	0	0.861	0.861	0.895	0.937	1.487	0.826	0.922	80	615	2045	2311	-0.216	946	1099	1069	1242	0
3	4	20	"iYPR005C"	"iYPR005C"	11360	19250	100	1266	1303	488	87	103	56	100	100	0	1305	1321	547	90	105	91	97	93	0	0.970	0.988	0.994	1.072	1.485	0.950	0.926	80	520	2394	2447	-0.043	1179	1215	1216	1231	0
3	5	20	"itG(GCC)P1"	"itG(GCC)P1"	11560	19260	110	822	804	292	90	104	54	100	98	0	1075	1025	357	93	103	69	98	96	0	0.745	0.766	0.766	0.767	1.397	0.758	0.909	80	585	1714	1646	-0.424	732	982	714	932	0
3	6	20	"itK(CUU)P"	"itK(CUU)P"	11760	19250	120	1135	1389	996	89	107	60	100	91	0	1547	2083	1584	92	103	70	98	93	0	0.719	0.653	0.671	0.680	1.530	0.631	0.936	120	663	2501	3291	-0.476	1046	1455	1300	1991	0
3	7	20	"iYPR024W"	"iYPR024W"	11960	19260	130	1139	1064	618	85	100	55	97	93	0	1166	984	571	81	95	79	93	88	0	0.971	1.084	1.070	1.124	1.576	1.085	0.915	120	740	2139	1882	-0.042	1054	1085	979	903	0
3	8	20	"itF(GAA)P2"	"itF(GAA)P2"	12160	19240	100	709	755	397	76	90	57	100	95	0	1215	1221	691	79	90	83	96	91	0	0.557	0.595	0.592	0.639	1.567	0.566	0.883	80	468	1769	1821	-0.844	633	1136	679	1142	0
3	9	20	"iYPR031W"	"iYPR031W"	12350	19250	120	220	232	95	77	91	58	84	60	0	497	495	266	83	92	70	83	80	0	0.345	0.376	0.385	0.417	2.110	0.351	0.585	120	672	557	567	-1.534	143	414	155	412	0
3	10	20	"CEN3"	"CEN3"	12560	19240	90	601	583	254	80	97	72	98	94	0	521	574	297	81	94	78	92	90	0	1.184	1.020	1.019	1.104	1.647	0.966	0.755	52	406	961	996	0.244	521	440	503	493	0
3	11	20	"iRDN5-2"	"iRDN5-2"	12760	19260	100	210	220	100	86	107	77	68	36	0	274	280	152	86	104	100	75	47	0	0.660	0.691	0.626	0.644	1.928	0.641	0.596	80	527	312	328	-0.600	124	188	134	194	0
3	12	20	"itN(GUU)C"	"itN(GUU)C"	12950	19260	90	767	760	268	84	94	45	100	100	0	945	955	411	81	91	66	100	98	0	0.791	0.773	0.754	0.813	1.519	0.719	0.884	52	414	1547	1550	-0.339	683	864	676	874	0
3	13	20	"iYCL018W"	"iYCL018W"	13160	19270	100	1296	1261	469	96	109	58	100	100	0	634	586	222	82	91	71	97	92	0	2.174	2.312	2.439	2.436	1.436	2.309	0.823	80	530	1752	1669	1.120	1200	552	1165	504	0
3	14	20	"iYCR003W"	"iYCR003W"	13350	19260	100	778	784	404	88	100	53	97	92	0	365	353	183	79	86	66	82	75	0	2.413	2.540	2.510	2.557	2.077	2.432	0.771	80	511	976	970	1.271	690	286	696	274	0
3	15	20	"iYCR007C"	"iYCR007C"	13560	19250	130	787	883	539	83	94	49	99	95	0	559	622	384	79	86	65	89	80	0	1.467	1.473	1.475	1.565	1.609	1.453	0.903	120	761	1184	1343	0.553	704	480	800	543	0
3	16	20	"iYHR212C"	"iYHR212C"	13750	19270	100	2212	2187	1054	83	94	45	100	100	0	2316	2410	1151	82	93	69	100	100	0	0.953	0.904	0.905	0.900	1.239	0.896	0.938	80	503	4363	4432	-0.069	2129	2234	2104	2328	0
3	17	20	"iYHR214W-A"	"iYHR214W-A"	13970	19250	110	430	459	222	88	101	50	97	91	0	804	832	456	88	106	86	97	91	0	0.478	0.499	0.502	0.508	1.471	0.482	0.884	80	596	1058	1115	-1.066	342	716	371	744	0
3	18	20	"iYHR218W"	"iYHR218W"	14160	19250	130	3695	4748	3656	113	128	60	98	97	0	5710	6802	5256	128	153	108	98	95	0	0.642	0.694	0.706	0.723	1.500	0.691	0.959	120	686	9164	11309	-0.640	3582	5582	4635	6674	0
3	19	20	"iYLR162W-A"	"iYLR162W-A"	14350	19250	130	3460	3392	1996	99	115	67	100	99	0	2416	2326	1485	96	115	91	95	91	0	1.449	1.477	1.464	1.599	1.540	1.455	0.922	120	709	5681	5523	0.535	3361	2320	3293	2230	0
3	20	20	"iYLRWdelta6-B"	"iYLRWdelta6-B"	14550	19250	140	4551	9158	9579	95	113	71	98	95	0	1470	3382	3651	87	97	65	91	86	0	3.222	2.751	2.780	3.110	1.943	2.716	0.957	156	892	5839	12358	1.688	4456	1383	9063	3295	0
3	21	20	"RDN5-1"	"RDN5-1"	14760	19250	110	877	927	478	77	90	59	98	97	0	651	682	363	79	86	63	91	88	0	1.399	1.410	1.230	1.575	2.126	1.394	0.787	80	590	1372	1453	0.484	800	572	850	603	0
4	1	1	"TFC3"	"YAL001C"	15220	15550	130	9468	9630	8690	69	72	21	95	94	0	1352	1389	1238	72	69	37	85	80	0	7.343	7.260	7.324	6.975	1.697	7.229	0.961	120	674	10679	10878	2.876	9399	1280	9561	1317	0
4	2	1	"FUN19"	"YAL034C"	15420	15530	150	805	2326	2804	69	74	26	74	69	0	349	1323	1648	70	71	49	61	57	0	2.638	1.801	1.824	1.720	2.445	1.763	0.926	156	839	1015	3510	1.399	736	279	2257	1253	0
4	3	1	"YAL065C"	"YAL065C"	15620	15530	150	3859	3935	3078	70	85	110	94	89	0	4537	5402	4539	74	93	188	84	82	0	0.849	0.725	0.739	0.893	1.898	0.693	0.941	156	868	8252	9193	-0.236	3789	4463	3865	5328	0
4	4	1	"EFB1"	"YAL003W"	15840	15530	120	1016	933	381	72	85	102	95	92	0	1691	1496	632	73	87	171	94	91	0	0.583	0.605	0.602	0.612	1.397	0.597	0.938	120	612	2562	2284	-0.777	944	1618	861	1423	0
4	5	1	"YAL035C-A"	"YAL035C-A"	16020	15530	90	3546	2945	1254	88	129	205	94	94	0	1556	1305	629	80	109	178	92	88	0	2.343	2.332	2.260	2.472	1.445	2.228	0.911	52	367	4934	4082	1.228	3458	1476	2857	1225	0
4	6	1	"YAL066W"	"YAL066W"	16230	15510	120	1356	1256	749	75	101	160	86	79	0	772	794	532	75	91	155	79	70	0	1.838	1.643	1.584	1.850	2.218	1.557	0.919	120	645	1978	1900	0.878	1281	697	1181	719	0
4	7	1	"SSA1"	"YAL005C"	16420	15530	140	2642	2683	2017	71	76	29	94	87	0	2771	3026	2553	75	74	47	83	80	0	0.954	0.885	0.882	1.019	1.928	0.830	0.928	156	767	5267	5563	-0.068	2571	2696	2612	2951	0
4	8	1	"FUN11"	"YAL036C"	16620	15520	110	3017	2655	1104	78	88	42	100	100	0	5458	4749	2278	84	92	68	97	95	0	0.547	0.552	0.548	0.664	1.763	0.511	0.929	80	501	8313	7242	-0.871	2939	5374	2577	4665	0
4	9	1	"YAL068C"	"YAL068C"	16820	15510	130	9711	9353	4430	110	133	77	100	100	0	11620	10213	5133	116	148	116	98	97	0	0.835	0.915	0.895	0.959	1.489	0.898	0.948	120	694	21105	19340	-0.261	9601	11504	9243	10097	0
4	10	1	"FUN14"	"YAL008W"	17010	15490	140	5509	5834	3699	100	117	82	98	97	0	3712	3667	2220	102	119	127	92	87	0	1.498	1.608	1.598	1.740	1.943	1.657	0.926	156	856	9019	9299	0.583	5409	3610	5734	3565	0
4	11	1	"CDC19"	"YAL038W"	17210	15510	110	1405	1240	528	78	84	36	96	96	0	3149	2739	1198	87	92	67	96	96	0	0.433	0.438	0.428	0.441	1.394	0.426	0.924	80	520	4389	3814	-1.206	1327	3062	1162	2652	0
4	12	1	"ERP1"	"YAR002C-A"	17400	15500	100	571	939	882	73	77	29	93	92	0	609	1276	1340	81	90	151	72	61	0	0.943	0.725	0.756	0.810	2.404	0.672	0.922	80	502	1026	2061	-0.084	498	528	866	1195	0
4	13	1	"RPB5"	"YBR154C"	17610	15490	120	1665	1564	996	75	77	23	96	94	0	2333	2199	1473	87	86	61	89	88	0	0.708	0.705	0.690	0.716	1.914	0.687	0.940	120	646	3836	3601	-0.498	1590	2246	1489	2112	0
4	14	1	"MBA1"	"YBR185C"	17800	15490	110	1313	1289	841	71	78	48	96	93	0	2639	2981	2152	82	81	55	95	93	0	0.486	0.420	0.404	0.476	1.881	0.396	0.918	80	578	3799	4117	-1.042	1242	2557	1218	2899	0
4	15	1	"APG12"	"YBR217W"	18020	15480	110	2128	1750	791	80	91	66	100	93	0	3100	2572	1188	85	90	67	91	90	0	0.679	0.671	0.689	0.731	2.018	0.673	0.952	80	574	5063	4157	-0.558	2048	3015	1670	2487	0
4	16	1	"SLI15"	"YBR156C"	18200	15490	100	4949	4556	2336	80	84	27	100	98	0	7136	6493	3319	81	81	47	92	92	0	0.690	0.698	0.714	0.760	2.089	0.692	0.952	80	464	11924	10888	-0.535	4869	7055	4476	6412	0
4	17	1	"YBR187W"	"YBR187W"	18420	15490	90	1849	1605	1009	71	78	38	100	98	0	4547	3714	2494	76	78	70	98	94	0	0.398	0.422	0.425	0.448	1.846	0.409	0.951	52	416	6249	5172	-1.330	1778	4471	1534	3638	0
4	18	1	"YBR219C"	"YBR219C"	18620	15490	100	1041	952	517	71	81	54	98	95	0	3457	2875	1655	81	89	104	93	91	0	0.287	0.315	0.311	0.347	1.984	0.309	0.934	80	504	4346	3675	-1.799	970	3376	881	2794	0
4	19	1	"ICS4"	"YBR158W"	18810	15490	110	1957	1607	823	76	85	52	98	96	0	5004	4030	2134	82	89	90	100	98	0	0.382	0.388	0.386	0.387	1.624	0.383	0.948	80	566	6803	5479	-1.388	1881	4922	1531	3948	0
4	20	1	"RPS9B"	"YBR189W"	19020	15490	110	1200	1111	570	74	84	51	98	96	0	3143	2588	1444	86	91	87	93	92	0	0.368	0.414	0.409	0.447	1.863	0.403	0.909	80	558	4183	3539	-1.441	1126	3057	1037	2502	0
4	21	1	"PDB1"	"YBR221C"	19210	15440	130	474	640	429	71	76	37	97	90	0	1479	1787	1317	79	84	85	93	92	0	0.288	0.333	0.317	0.349	1.670	0.325	0.890	120	835	1803	2277	-1.797	403	1400	569	1708	0
4	1	2	"CDC28"	"YBR160W"	15200	15690	130	831	757	463	69	74	39	94	88	0	1897	1788	1225	73	78	105	88	84	0	0.418	0.401	0.406	0.438	1.624	0.379	0.922	120	682	2586	2403	-1.259	762	1824	688	1715	0
4	2	2	"RPL21A"	"YBR191W"	15410	15700	90	628	565	239	70	76	32	96	90	0	1530	1333	591	73	77	50	94	94	0	0.383	0.393	0.388	0.397	1.688	0.385	0.878	52	366	2015	1755	-1.385	558	1457	495	1260	0
4	3	2	"YBR223C"	"YBR223C"	15610	15700	90	718	671	257	68	72	25	100	100	0	2208	1925	753	69	72	59	100	94	0	0.304	0.325	0.334	0.342	1.571	0.320	0.894	52	350	2789	2459	-1.718	650	2139	603	1856	0
4	4	2	"RPN4"	"YDL020C"	15800	15690	80	1247	1327	711	70	76	31	100	100	0	2123	1826	984	72	72	45	98	98	0	0.574	0.717	0.729	0.731	1.443	0.705	0.902	52	311	3228	3011	-0.801	1177	2051	1257	1754	0
4	5	2	"SLC1"	"YDL052C"	15990	15690	110	607	606	321	73	96	118	90	81	0	1775	1570	830	77	90	103	93	92	0	0.314	0.357	0.357	0.389	2.033	0.369	0.843	80	534	2232	2026	-1.669	534	1698	533	1493	0
4	6	2	"SUB2"	"YDL084W"	16210	15690	90	2256	2046	1049	75	98	128	98	98	0	2780	2662	1335	73	82	124	98	98	0	0.806	0.761	0.737	0.773	1.566	0.760	0.898	52	391	4888	4560	-0.312	2181	2707	1971	2589	0
4	7	2	"GPD1"	"YDL022W"	16400	15690	90	1169	1089	501	72	77	35	100	100	0	2449	2149	1134	78	76	54	96	94	0	0.463	0.491	0.511	0.581	1.763	0.478	0.917	52	353	3468	3088	-1.112	1097	2371	1017	2071	0
4	8	2	"YDL054C"	"YDL054C"	16600	15680	100	1544	1727	1141	73	82	48	97	95	0	4187	3956	2804	76	85	95	95	92	0	0.358	0.426	0.414	0.473	1.960	0.410	0.921	80	474	5582	5534	-1.483	1471	4111	1654	3880	0
4	9	2	"YDL086W"	"YDL086W"	16810	15690	80	596	558	226	79	92	57	98	96	0	1811	1613	732	83	96	108	98	98	0	0.299	0.313	0.323	0.322	1.614	0.301	0.855	52	326	2245	2009	-1.741	517	1728	479	1530	0
4	10	2	"YDL024C"	"YDL024C"	16990	15690	90	2334	2004	911	79	92	96	100	98	0	4161	3703	1940	78	96	158	96	96	0	0.552	0.531	0.518	0.582	1.701	0.508	0.918	52	379	6338	5550	-0.857	2255	4083	1925	3625	0
4	11	2	"MBP1"	"YDL056W"	17210	15670	80	3313	3007	1548	76	83	44	100	100	0	3430	2812	1559	80	80	56	96	94	0	0.966	1.073	1.089	1.191	1.773	1.064	0.935	52	318	6587	5663	-0.050	3237	3350	2931	2732	0
4	12	2	"ASM4"	"YDL088C"	17390	15680	80	1568	1481	849	74	79	26	100	98	0	2827	2961	1985	84	82	46	94	92	0	0.545	0.489	0.488	0.561	1.743	0.445	0.930	52	334	4237	4284	-0.877	1494	2743	1407	2877	0
4	13	2	"YDL026W"	"YDL026W"	17600	15680	120	630	701	478	83	91	39	91	85	0	996	1325	994	93	97	55	94	88	0	0.606	0.502	0.501	0.502	2.015	0.475	0.906	120	596	1450	1850	-0.723	547	903	618	1232	0
4	14	2	"USO1"	"YDL058W"	17810	15680	90	4082	3966	2125	72	77	33	100	100	0	6981	6524	3371	81	78	47	98	96	0	0.581	0.604	0.601	0.623	1.847	0.616	0.950	52	403	10910	10337	-0.783	4010	6900	3894	6443	0
4	15	2	"RAM1"	"YDL090C"	18000	15670	100	1662	1900	1330	78	92	62	96	96	0	4797	4139	3018	86	90	65	91	90	0	0.336	0.450	0.466	0.516	1.988	0.436	0.945	80	472	6295	5875	-1.572	1584	4711	1822	4053	0
4	16	2	"CPH1"	"YDR155C"	18190	15670	150	270	412	319	84	97	58	76	61	0	577	1002	933	87	96	74	78	70	0	0.380	0.358	0.342	0.416	2.888	0.321	0.782	156	718	676	1243	-1.397	186	490	328	915	0
4	17	2	"YDR186C"	"YDR186C"	18390	15670	90	1505	1338	901	76	79	26	98	96	0	1872	1868	1404	79	78	45	92	88	0	0.797	0.705	0.695	0.721	2.270	0.666	0.891	52	390	3222	3051	-0.327	1429	1793	1262	1789	0
4	18	2	"SPR28"	"YDR218C"	18580	15670	110	506	486	214	71	76	24	97	93	0	1186	1116	721	75	75	49	88	87	0	0.392	0.399	0.362	0.469	2.180	0.338	0.837	80	566	1546	1456	-1.353	435	1111	415	1041	0
4	19	2	"YDR157W"	"YDR157W"	18800	15670	100	1062	1023	519	75	80	28	93	92	0	1918	1634	835	79	76	42	90	86	0	0.537	0.610	0.609	0.629	1.853	0.592	0.868	80	492	2826	2503	-0.898	987	1839	948	1555	0
4	20	2	"CCT6"	"YDR188W"	19000	15670	100	940	908	496	72	85	76	95	92	0	3388	3063	1640	80	98	185	93	93	0	0.262	0.280	0.284	0.298	2.046	0.295	0.747	80	492	4176	3819	-1.930	868	3308	836	2983	0
4	21	2	"YDR220C"	"YDR220C"	19210	15670	90	837	833	575	78	90	75	98	92	0	2525	2170	1123	86	110	199	94	88	0	0.311	0.362	0.321	0.331	1.845	0.362	0.758	52	414	3198	2839	-1.684	759	2439	755	2084	0
4	1	3	"SAC3"	"YDR159W"	15210	15880	90	1785	1507	832	73	101	145	94	86	0	4816	3932	2238	78	135	380	90	88	0	0.361	0.372	0.361	0.398	1.755	0.365	0.954	52	406	6450	5288	-1.469	1712	4738	1434	3854	0
4	2	3	"RVB1"	"YDR190C"	15410	15880	90	2196	1954	1216	69	75	29	98	94	0	3042	2608	1778	70	74	49	92	86	0	0.716	0.743	0.749	0.875	1.951	0.723	0.950	52	408	5099	4423	-0.483	2127	2972	1885	2538	0
4	3	3	"YDR222W"	"YDR222W"	15600	15870	100	563	670	560	67	71	23	92	85	0	1061	1737	1630	68	68	41	88	85	0	0.499	0.361	0.350	0.407	1.993	0.344	0.948	80	503	1489	2272	-1.001	496	993	603	1669	0
4	4	3	"TCI1"	"YDR161W"	15800	15890	110	1881	1608	895	71	77	31	97	97	0	1443	1274	739	72	75	48	93	93	0	1.320	1.279	1.233	1.258	1.683	1.255	0.953	80	567	3181	2739	0.401	1810	1371	1537	1202	0
4	5	3	"NUP42"	"YDR192C"	16000	15880	100	1027	979	480	70	73	25	97	96	0	2017	1833	1002	73	74	42	96	93	0	0.492	0.516	0.517	0.557	1.664	0.498	0.945	80	497	2901	2669	-1.022	957	1944	909	1760	0
4	6	3	"HTB1"	"YDR224C"	16200	15880	100	2843	2374	1427	73	77	34	96	95	0	1194	1170	764	74	69	35	93	92	0	2.473	2.099	2.088	2.204	1.983	2.045	0.922	80	505	3890	3397	1.306	2770	1120	2301	1096	0
4	7	3	"PAD1"	"YDR538W"	16400	15870	90	700	588	354	76	79	24	92	86	0	1684	1573	1121	81	80	44	86	80	0	0.389	0.343	0.358	0.422	2.098	0.318	0.918	52	414	2227	2004	-1.361	624	1603	512	1492	0
4	8	3	"RIP1"	"YEL024W"	16600	15870	100	742	641	392	85	99	51	82	80	0	2148	1786	1254	78	80	59	88	87	0	0.317	0.326	0.318	0.331	1.709	0.307	0.921	80	502	2727	2264	-1.656	657	2070	556	1708	0
4	9	3	"HAT2"	"YEL056W"	16800	15880	80	1837	1772	1082	73	81	41	100	96	0	2023	2111	1373	72	84	167	94	86	0	0.904	0.833	0.831	0.852	1.673	0.807	0.934	52	340	3715	3738	-0.145	1764	1951	1699	2039	0
4	10	3	"YDR540C"	"YDR540C"	17000	15860	100	674	627	430	74	79	33	90	85	0	1148	1292	1000	73	81	63	86	83	0	0.558	0.454	0.462	0.500	2.081	0.432	0.929	80	504	1675	1772	-0.841	600	1075	553	1219	0
4	11	3	"SNU13"	"YEL026W"	17200	15870	100	990	1042	738	74	77	24	88	87	0	1315	1263	885	72	73	44	87	82	0	0.737	0.813	0.781	0.714	1.728	0.807	0.931	80	514	2159	2159	-0.440	916	1243	968	1191	0
4	12	3	"PCM1"	"YEL058W"	17400	15870	100	1029	1139	913	81	86	30	90	87	0	2165	2679	2271	91	89	47	88	86	0	0.457	0.409	0.411	0.438	1.996	0.396	0.940	80	484	3022	3646	-1.129	948	2074	1058	2588	0
4	13	3	"YDR542W"	"YDR542W"	17590	15860	130	9244	11086	8252	91	100	39	100	100	0	10621	11598	8947	98	105	60	98	98	0	0.870	0.956	0.941	1.022	1.701	0.940	0.959	120	661	19676	22495	-0.201	9153	10523	10995	11500	0
4	14	3	"YEL028W"	"YEL028W"	17790	15860	90	2262	1841	1217	78	85	36	90	88	0	3721	3058	2276	86	90	63	86	86	0	0.601	0.593	0.597	0.605	2.166	0.556	0.956	52	403	5819	4735	-0.735	2184	3635	1763	2972	0
4	15	3	"YEL059W"	"YEL059W"	17990	15860	70	863	1062	880	75	80	30	96	93	0	946	1498	1541	84	86	52	90	90	0	0.914	0.698	0.718	0.885	1.884	0.637	0.925	32	236	1650	2401	-0.129	788	862	987	1414	0
4	16	3	"YDR544C"	"YDR544C"	18180	15850	150	3174	12522	17248	86	99	59	97	96	0	2153	12021	17322	93	108	86	97	92	0	1.499	1.043	1.028	1.128	1.636	1.009	0.956	156	824	5148	24364	0.584	3088	2060	12436	11928	0
4	17	3	"ECM10"	"YEL030W"	18390	15860	110	2937	2644	1697	79	84	29	95	91	0	3671	3318	2286	85	88	61	91	91	0	0.797	0.793	0.831	0.858	1.699	0.766	0.928	80	562	6444	5798	-0.327	2858	3586	2565	3233	0
4	18	3	"CIN8"	"YEL061C"	18590	15860	90	2421	2389	1748	73	79	30	96	96	0	3011	3188	2503	80	83	66	92	90	0	0.801	0.745	0.771	0.822	1.695	0.723	0.949	52	414	5279	5424	-0.320	2348	2931	2316	3108	0
4	19	3	"YFR022W"	"YFR022W"	18800	15860	100	5324	4599	2503	75	80	32	100	100	0	5803	5135	2808	80	79	69	93	93	0	0.917	0.895	0.909	0.959	1.543	0.904	0.956	80	502	10972	9579	-0.125	5249	5723	4524	5055	0
4	20	3	"RPN12"	"YFR052W"	18990	15860	110	935	822	434	72	84	78	90	85	0	1788	1502	835	79	87	102	87	86	0	0.505	0.527	0.530	0.535	1.729	0.510	0.943	80	562	2572	2173	-0.986	863	1709	750	1423	0
4	21	3	"CWH41"	"YGL027C"	19210	15860	110	3069	2498	1653	75	86	77	95	95	0	7723	6106	4015	86	97	113	95	93	0	0.392	0.402	0.405	0.417	1.557	0.404	0.946	80	584	10631	8443	-1.351	2994	7637	2423	6020	0
4	1	4	"YFR024C"	"YFR024C"	15190	16080	110	1755	1401	764	71	79	53	95	93	0	2627	1990	1155	76	88	159	92	85	0	0.660	0.695	0.710	0.721	1.339	0.677	0.970	80	582	4235	3244	-0.599	1684	2551	1330	1914	0
4	2	4	"YFR054C"	"YFR054C"	15380	16080	100	834	764	384	71	77	28	96	93	0	1122	932	540	74	77	53	88	83	0	0.728	0.808	0.812	0.901	1.722	0.765	0.939	80	528	1811	1551	-0.458	763	1048	693	858	0
4	3	4	"CGR1"	"YGL029W"	15590	16090	90	558	535	198	67	73	36	100	96	0	861	787	339	71	78	62	96	94	0	0.622	0.654	0.682	0.705	1.451	0.621	0.920	52	414	1281	1184	-0.686	491	790	468	716	0
4	4	4	"HIS2"	"YFR025C"	15800	16070	90	1069	953	407	69	74	31	96	94	0	2053	1743	846	74	75	49	94	94	0	0.505	0.530	0.529	0.547	2.082	0.495	0.955	52	406	2979	2553	-0.985	1000	1979	884	1669	0
4	5	4	"YFR056C"	"YFR056C"	16000	16080	100	276	272	156	66	69	19	87	83	0	884	808	563	75	75	41	90	85	0	0.260	0.281	0.307	0.329	1.862	0.268	0.912	80	505	1019	939	-1.946	210	809	206	733	0
4	6	4	"RPL24A"	"YGL031C"	16200	16070	100	556	671	452	68	70	20	96	92	0	1228	1311	995	74	71	36	91	88	0	0.423	0.487	0.498	0.500	1.762	0.466	0.962	80	489	1642	1840	-1.242	488	1154	603	1237	0
4	7	4	"ECO1"	"YFR027W"	16390	16070	100	1630	1406	604	77	82	29	98	97	0	2881	2401	1151	84	86	49	95	93	0	0.555	0.574	0.582	0.664	1.636	0.550	0.955	80	508	4350	3646	-0.849	1553	2797	1329	2317	0
4	8	4	"YGL001C"	"YGL001C"	16590	16070	130	6645	6157	3713	95	105	46	99	95	0	1445	1323	830	84	84	57	92	90	0	4.813	4.893	4.861	5.228	1.440	4.805	0.960	120	716	7911	7301	2.267	6550	1361	6062	1239	0
4	9	4	"HOP2"	"YGL033W"	16800	16070	100	2602	2652	1882	79	85	32	98	95	0	2848	3051	2255	74	81	140	92	85	0	0.910	0.864	0.884	0.924	1.574	0.848	0.964	80	504	5297	5550	-0.137	2523	2774	2573	2977	0
4	10	4	"MRP13"	"YGR084C"	17000	16070	110	1103	922	476	70	76	32	93	90	0	2876	2404	1423	76	84	71	92	91	0	0.369	0.366	0.364	0.407	1.590	0.348	0.941	80	576	3833	3180	-1.439	1033	2800	852	2328	0
4	11	4	"SPT6"	"YGR116W"	17190	16060	80	570	991	852	67	73	32	92	88	0	857	1877	1820	71	69	48	88	84	0	0.640	0.512	0.548	0.680	1.981	0.474	0.954	52	340	1289	2730	-0.644	503	786	924	1806	0
4	12	4	"RPL24B"	"YGR148C"	17390	16070	100	1212	1170	710	76	86	68	90	87	0	2466	2220	1460	84	90	98	90	87	0	0.477	0.512	0.523	0.542	1.478	0.495	0.960	80	523	3518	3230	-1.068	1136	2382	1094	2136	0
4	13	4	"YGR086C"	"YGR086C"	17590	16070	100	685	643	346	85	94	35	91	88	0	1999	1608	971	93	97	57	88	88	0	0.315	0.368	0.370	0.400	1.541	0.351	0.941	80	496	2506	2073	-1.668	600	1906	558	1515	0
4	14	4	"RPS23A"	"YGR118W"	17800	16060	120	818	1223	1019	79	86	33	91	89	0	1168	1874	1641	92	96	81	87	85	0	0.687	0.642	0.631	0.655	1.572	0.626	0.970	120	647	1815	2926	-0.542	739	1076	1144	1782	0
4	15	4	"YGR150C"	"YGR150C"	17990	16060	90	1997	2068	1631	72	77	29	92	88	0	2340	2366	1998	84	87	83	73	71	0	0.853	0.875	0.869	0.922	2.015	0.845	0.958	52	400	4181	4278	-0.229	1925	2256	1996	2282	0
4	16	4	"CTT1"	"YGR088W"	18210	16070	110	997	936	615	83	93	52	92	88	0	2979	2987	2016	95	110	97	95	95	0	0.317	0.295	0.280	0.270	1.696	0.297	0.953	80	542	3798	3745	-1.658	914	2884	853	2892	0
4	17	4	"SEC35"	"YGR120C"	18390	16060	100	858	828	525	79	85	36	90	88	0	2121	2194	1583	90	93	56	88	83	0	0.384	0.356	0.361	0.391	1.834	0.329	0.909	80	494	2810	2853	-1.382	779	2031	749	2104	0
4	18	4	"RSR1"	"YGR152C"	18600	16060	100	403	751	706	75	81	28	82	76	0	755	1873	2008	88	103	132	73	67	0	0.492	0.379	0.376	0.403	2.580	0.352	0.925	80	520	995	2461	-1.024	328	667	676	1785	0
4	19	4	"YGR090W"	"YGR090W"	18800	16060	100	1110	1172	841	71	77	62	92	88	0	2701	2946	2311	80	79	63	88	86	0	0.396	0.384	0.381	0.425	1.632	0.369	0.960	80	495	3660	3967	-1.335	1039	2621	1101	2866	0
4	20	4	"YGR122W"	"YGR122W"	19000	16070	120	747	845	546	76	81	31	94	91	0	1398	1430	934	81	79	53	90	84	0	0.509	0.570	0.558	0.590	1.646	0.560	0.906	120	634	1988	2118	-0.973	671	1317	769	1349	0
4	21	4	"YGR154C"	"YGR154C"	19200	16040	100	745	928	751	80	83	28	91	86	0	2436	2750	2299	87	89	51	86	85	0	0.283	0.318	0.296	0.379	1.978	0.305	0.865	80	482	3014	3511	-1.821	665	2349	848	2663	0
4	1	5	"ORC6"	"YHR118C"	15200	16270	80	867	1054	724	71	77	28	94	86	0	1491	1608	1175	73	74	49	88	84	0	0.561	0.640	0.637	0.773	2.137	0.621	0.962	52	308	2214	2518	-0.833	796	1418	983	1535	0
4	2	5	"IMP3"	"YHR148W"	15390	16280	90	692	659	367	75	81	31	96	96	0	580	545	280	77	78	56	96	90	0	1.227	1.248	1.165	1.193	1.469	1.281	0.888	52	407	1120	1052	0.295	617	503	584	468	0
4	3	5	"YHR180W"	"YHR180W"	15590	16270	80	645	989	825	67	70	22	94	88	0	955	1557	1362	72	71	38	86	84	0	0.655	0.621	0.625	0.663	1.618	0.606	0.963	52	340	1461	2407	-0.611	578	883	922	1485	0
4	4	5	"MSH1"	"YHR120W"	15800	16270	70	1448	1275	651	70	83	60	100	100	0	1327	1318	644	76	83	64	100	100	0	1.102	0.970	1.003	0.956	1.340	0.984	0.934	32	236	2629	2447	0.139	1378	1251	1205	1242	0
4	5	5	"YHR150W"	"YHR150W"	16010	16260	80	944	903	539	68	74	28	96	96	0	2341	2257	1500	73	77	58	94	90	0	0.386	0.382	0.382	0.412	1.504	0.368	0.951	52	334	3144	3019	-1.372	876	2268	835	2184	0
4	6	5	"YHR182W"	"YHR182W"	16200	16260	80	718	974	638	70	72	22	94	94	0	803	904	601	73	69	37	90	86	0	0.888	1.088	1.098	1.232	1.863	0.871	0.647	52	340	1378	1735	-0.172	648	730	904	831	0
4	7	5	"YHR122W"	"YHR122W"	16410	16270	70	842	789	313	68	77	52	96	96	0	1925	1624	797	73	79	81	96	93	0	0.418	0.465	0.473	0.513	1.509	0.432	0.948	32	236	2626	2272	-1.259	774	1852	721	1551	0
4	8	5	"SPO12"	"YHR152W"	16600	16260	80	1070	933	470	77	83	29	92	92	0	2312	1939	1160	79	79	44	92	92	0	0.445	0.460	0.456	0.479	1.585	0.428	0.942	52	334	3226	2716	-1.169	993	2233	856	1860	0
4	9	5	"SSP1"	"YHR184W"	16800	16260	80	739	784	502	72	77	25	96	92	0	1492	1847	1404	74	72	40	92	92	0	0.470	0.402	0.402	0.475	1.906	0.371	0.949	52	340	2085	2485	-1.088	667	1418	712	1773	0
4	10	5	"NDT80"	"YHR124W"	17000	16260	90	1019	1122	679	69	74	28	96	94	0	3308	3376	2300	69	69	43	94	90	0	0.293	0.318	0.323	0.382	1.864	0.304	0.950	52	414	4189	4360	-1.770	950	3239	1053	3307	0
4	11	5	"ESC4"	"YHR154W"	17210	16260	90	1312	1432	957	68	71	22	96	94	0	3074	3136	2356	66	63	35	92	92	0	0.414	0.444	0.426	0.489	1.747	0.425	0.963	52	420	4252	4434	-1.274	1244	3008	1364	3070	0
4	12	5	"YHR186C"	"YHR186C"	17390	16260	70	899	867	384	70	83	95	93	90	0	1771	1664	903	69	85	126	93	87	0	0.487	0.500	0.478	0.552	1.510	0.459	0.927	32	236	2531	2392	-1.038	829	1702	797	1595	0
4	13	5	"YJL058C"	"YJL058C"	17590	16260	100	3877	3152	1528	80	87	30	97	96	0	3653	2897	1536	85	86	49	92	92	0	1.064	1.092	1.072	1.143	1.408	1.060	0.964	80	519	7365	5884	0.090	3797	3568	3072	2812	0
4	14	5	"DPB11"	"YJL090C"	17790	16250	110	888	1258	962	78	87	41	93	92	0	2438	3486	2829	93	101	92	93	91	0	0.345	0.348	0.348	0.368	1.508	0.339	0.972	80	535	3155	4573	-1.534	810	2345	1180	3393	0
4	15	5	"YJL122W"	"YJL122W"	17990	16260	120	502	622	455	80	89	43	86	80	0	1435	1724	1342	93	97	73	90	88	0	0.314	0.332	0.322	0.317	1.834	0.325	0.930	120	624	1764	2173	-1.669	422	1342	542	1631	0
4	16	5	"YJL060W"	"YJL060W"	18190	16270	150	1742	3636	4807	83	92	44	100	99	0	1967	3380	3923	92	99	75	99	97	0	0.885	1.081	1.028	0.961	1.822	1.178	0.925	156	839	3534	6841	-0.177	1659	1875	3553	3288	0
4	17	5	"HPR5"	"YJL092W"	18390	16260	100	2385	2838	2091	86	93	40	93	92	0	2834	3532	2756	100	103	64	90	87	0	0.841	0.802	0.796	0.929	1.803	0.777	0.968	80	504	5033	6184	-0.250	2299	2734	2752	3432	0
4	18	5	"LSM1"	"YJL124C"	18600	16260	110	1145	1168	887	82	93	73	90	83	0	3446	2581	1848	103	120	154	87	85	0	0.318	0.438	0.400	0.424	1.876	0.452	0.901	80	584	4406	3564	-1.653	1063	3343	1086	2478	0
4	19	5	"LAS21"	"YJL062W"	18810	16260	110	1764	1686	948	77	91	86	96	90	0	5470	4922	2900	86	100	134	93	90	0	0.313	0.333	0.325	0.374	1.662	0.328	0.949	80	554	7071	6445	-1.674	1687	5384	1609	4836	0
4	20	5	"YJL094C"	"YJL094C"	18990	16260	100	5307	4783	2590	78	85	36	97	97	0	5175	5117	3138	80	83	60	96	95	0	1.026	0.934	0.902	0.994	1.523	0.872	0.927	80	424	10324	9742	0.037	5229	5095	4705	5037	0
4	21	5	"NIT2"	"YJL126W"	19190	16250	140	1054	1691	1611	83	89	42	91	85	0	1350	2609	2623	86	91	62	86	80	0	0.768	0.637	0.622	0.744	2.026	0.613	0.929	156	836	2235	4131	-0.380	971	1264	1608	2523	0
4	1	6	"YJL064W"	"YJL064W"	15210	16450	140	152	295	307	71	75	24	67	60	0	220	565	711	78	75	43	73	58	0	0.570	0.460	0.431	0.467	2.463	0.427	0.910	156	855	223	711	-0.810	81	142	224	487	0
4	2	6	"MRPL49"	"YJL096W"	15380	16460	110	636	606	347	71	74	22	91	90	0	1399	1284	803	79	77	43	88	88	0	0.428	0.444	0.439	0.418	1.801	0.418	0.899	80	515	1885	1740	-1.224	565	1320	535	1205	0
4	3	6	"PBS2"	"YJL128C"	15590	16470	100	812	865	626	70	73	21	92	90	0	1483	1941	1616	77	75	42	91	88	0	0.528	0.427	0.433	0.497	2.238	0.391	0.935	80	542	2148	2659	-0.922	742	1406	795	1864	0
4	4	6	"YKL054C"	"YKL054C"	15800	16470	70	304	338	181	68	74	26	100	93	0	551	595	352	78	78	51	96	93	0	0.499	0.522	0.497	0.543	1.608	0.493	0.856	32	236	709	787	-1.003	236	473	270	517	0
4	5	6	"YKL086W"	"YKL086W"	16000	16470	90	1667	1733	1233	72	80	39	98	94	0	2582	3054	2378	74	74	47	98	96	0	0.636	0.557	0.564	0.618	1.582	0.527	0.957	52	401	4103	4641	-0.653	1595	2508	1661	2980	0
4	6	6	"SBA1"	"YKL117W"	16180	16460	110	2030	1948	1265	72	75	23	97	96	0	2397	2285	1573	77	76	42	90	87	0	0.844	0.850	0.864	1.008	1.871	0.824	0.923	80	595	4278	4084	-0.245	1958	2320	1876	2208	0
4	7	6	"YKL056C"	"YKL056C"	16400	16470	100	245	258	130	68	72	34	86	71	0	678	718	507	74	73	53	83	81	0	0.293	0.295	0.303	0.315	1.956	0.263	0.791	80	525	781	834	-1.771	177	604	190	644	0
4	8	6	"YKL088W"	"YKL088W"	16590	16470	110	1082	1848	1662	70	78	63	90	80	0	1992	3578	3502	74	81	99	87	83	0	0.528	0.507	0.514	0.572	1.878	0.474	0.957	80	606	2930	5282	-0.922	1012	1918	1778	3504	0
4	9	6	"VPH2"	"YKL119C"	16810	16460	90	1032	929	557	68	85	79	92	88	0	1624	1507	928	72	84	117	92	84	0	0.621	0.600	0.580	0.611	1.643	0.582	0.919	52	409	2516	2296	-0.687	964	1552	861	1435	0
4	10	6	"TOA2"	"YKL058W"	17000	16460	110	919	969	677	69	76	33	90	90	0	1520	1610	1230	71	74	60	86	82	0	0.587	0.585	0.614	0.672	1.780	0.557	0.928	80	557	2299	2439	-0.770	850	1449	900	1539	0
4	11	6	"YKL090W"	"YKL090W"	17200	16460	90	616	745	486	66	71	31	94	88	0	2005	2179	1666	69	69	55	90	90	0	0.284	0.322	0.354	0.380	2.005	0.299	0.932	52	414	2486	2789	-1.816	550	1936	679	2110	0
4	12	6	"YKL121W"	"YKL121W"	17390	16460	100	741	1259	1211	71	78	32	91	85	0	1268	2450	2571	73	72	47	88	87	0	0.561	0.500	0.516	0.612	2.386	0.474	0.952	80	540	1865	3565	-0.835	670	1195	1188	2377	0
4	13	6	"FBA1"	"YKL060C"	17600	16460	80	656	652	395	81	109	342	59	42	0	1114	1380	981	88	105	314	78	67	0	0.560	0.442	0.450	0.450	1.856	0.412	0.914	52	340	1601	1863	-0.835	575	1026	571	1292	0
4	14	6	"BUD2"	"YKL092C"	17790	16450	90	512	1804	2464	77	101	308	59	46	0	745	2546	3307	86	102	296	67	51	0	0.660	0.702	0.655	0.743	1.985	0.704	0.828	52	420	1094	4187	-0.599	435	659	1727	2460	0
4	15	6	"YKL123W"	"YKL123W"	18000	16460	90	2961	2788	1892	80	91	55	90	90	0	1817	1807	1317	85	88	58	86	80	0	1.663	1.573	1.532	1.718	1.953	1.519	0.924	52	408	4613	4430	0.734	2881	1732	2708	1722	0
4	16	6	"RIC1"	"YLR039C"	18200	16460	90	1259	1314	958	79	86	33	90	90	0	2303	2868	2462	101	101	57	82	82	0	0.536	0.446	0.463	0.547	2.037	0.407	0.921	52	396	3382	4002	-0.900	1180	2202	1235	2767	0
4	17	6	"RGR1"	"YLR071C"	18410	16460	70	1479	1429	770	89	118	136	96	90	0	3323	3397	1988	119	160	247	100	96	0	0.434	0.409	0.430	0.412	1.741	0.394	0.937	32	236	4594	4618	-1.205	1390	3204	1340	3278	0
4	18	6	"CDC45"	"YLR103C"	18610	16450	80	4405	3817	2353	82	154	470	88	80	0	4964	4997	3238	90	143	442	86	84	0	0.887	0.761	0.781	0.821	2.007	0.753	0.936	52	340	9197	8642	-0.173	4323	4874	3735	4907	0
4	19	6	"YLR041W"	"YLR041W"	18810	16450	90	926	911	546	80	92	73	92	90	0	1683	1571	986	88	101	110	90	86	0	0.530	0.560	0.579	0.620	1.899	0.546	0.933	52	408	2441	2314	-0.915	846	1595	831	1483	0
4	20	6	"YLR073C"	"YLR073C"	19000	16440	110	548	849	658	77	86	66	86	83	0	1007	1623	1408	83	89	145	82	77	0	0.510	0.501	0.490	0.514	1.969	0.471	0.927	80	541	1395	2312	-0.972	471	924	772	1540	0
4	21	6	"SEN2"	"YLR105C"	19190	16450	120	3589	3667	2596	77	87	64	97	95	0	3954	4081	3122	78	87	143	89	84	0	0.906	0.897	0.909	1.086	1.830	0.860	0.938	120	620	7388	7593	-0.142	3512	3876	3590	4003	0
4	1	7	"TRX1"	"YLR043C"	15190	16680	100	412	652	497	71	75	24	88	86	0	371	568	471	75	72	36	85	80	0	1.152	1.178	1.103	1.138	2.047	1.080	0.902	80	515	637	1074	0.204	341	296	581	493	0
4	2	7	"RPL10"	"YLR075W"	15380	16680	80	383	358	187	68	71	24	90	86	0	864	834	543	73	75	58	84	82	0	0.398	0.381	0.392	0.406	2.040	0.320	0.797	52	340	1106	1051	-1.328	315	791	290	761	0
4	3	7	"YLR107W"	"YLR107W"	15600	16670	90	984	1010	662	67	71	25	92	92	0	2492	2225	1531	75	72	42	92	88	0	0.379	0.439	0.447	0.444	1.999	0.429	0.914	52	408	3334	3093	-1.398	917	2417	943	2150	0
4	4	7	"STU2"	"YLR045C"	15790	16660	110	1587	1532	1022	68	71	22	95	92	0	3043	3311	2431	75	73	43	96	95	0	0.512	0.452	0.451	0.455	1.689	0.434	0.921	80	595	4487	4700	-0.966	1519	2968	1464	3236	0
4	5	7	"YLR077W"	"YLR077W"	15990	16660	110	2351	2416	1395	69	74	26	97	95	0	2631	2602	1703	71	72	45	90	88	0	0.891	0.927	0.906	1.014	1.592	0.876	0.930	80	606	4842	4878	-0.166	2282	2560	2347	2531	0
4	6	7	"AHP1"	"YLR109W"	16210	16670	100	291	449	378	68	75	45	78	71	0	561	910	805	73	75	49	83	78	0	0.457	0.455	0.461	0.479	2.083	0.448	0.889	80	546	711	1218	-1.130	223	488	381	837	0
4	7	7	"YLR422W"	"YLR422W"	16410	16660	80	967	1047	671	69	76	52	100	94	0	1996	2049	1383	74	73	48	98	94	0	0.467	0.495	0.502	0.525	1.789	0.488	0.910	52	340	2820	2953	-1.098	898	1922	978	1975	0
4	8	7	"YLR454W"	"YLR454W"	16610	16670	80	476	862	839	71	74	25	94	92	0	832	1620	1704	73	73	43	86	82	0	0.534	0.511	0.554	0.589	2.802	0.479	0.862	52	326	1164	2338	-0.906	405	759	791	1547	0
4	9	7	"PPZ1"	"YML016C"	16790	16660	120	2614	3764	3339	73	78	31	98	94	0	2018	3465	3346	75	78	56	93	87	0	1.308	1.089	1.083	1.230	1.736	1.038	0.947	120	618	4484	7081	0.387	2541	1943	3691	3390	0
4	10	7	"YLR424W"	"YLR424W"	16990	16650	120	1255	2070	1977	72	77	30	98	97	0	1399	2625	2771	76	79	54	96	94	0	0.894	0.784	0.773	0.872	1.816	0.730	0.909	120	638	2506	4547	-0.161	1183	1323	1998	2549	0
4	11	7	"YLR456W"	"YLR456W"	17200	16660	100	903	1084	761	70	78	48	91	87	0	1592	1915	1500	70	74	64	88	87	0	0.547	0.550	0.568	0.618	1.728	0.517	0.922	80	528	2355	2859	-0.870	833	1522	1014	1845	0
4	12	7	"YML018C"	"YML018C"	17400	16660	90	2824	2907	1801	73	81	51	94	94	0	3509	3111	2039	75	76	60	90	90	0	0.801	0.933	0.936	0.951	1.532	0.927	0.913	52	420	6185	5870	-0.320	2751	3434	2834	3036	0
4	13	7	"YLR426W"	"YLR426W"	17600	16660	100	928	966	627	80	88	40	90	87	0	2396	2620	1863	87	90	56	93	92	0	0.367	0.350	0.347	0.346	1.714	0.336	0.924	80	535	3157	3419	-1.445	848	2309	886	2533	0
4	14	7	"YLR458W"	"YLR458W"	17810	16650	90	1269	1174	600	82	92	52	100	100	0	2574	2320	1358	87	104	132	96	94	0	0.477	0.489	0.530	0.565	1.872	0.468	0.909	52	406	3674	3325	-1.067	1187	2487	1092	2233	0
4	15	7	"YML020W"	"YML020W"	17990	16650	110	2260	3219	2647	79	88	51	97	91	0	2260	4811	4587	90	104	143	85	81	0	1.005	0.665	0.773	0.838	2.019	0.605	0.911	80	583	4351	7861	0.007	2181	2170	3140	4721	0
4	16	7	"YLR428C"	"YLR428C"	18210	16660	100	566	677	498	83	94	58	78	76	0	1321	1612	1371	100	113	123	77	71	0	0.396	0.393	0.388	0.460	2.632	0.367	0.913	80	519	1704	2106	-1.338	483	1221	594	1512	0
4	17	7	"YLR460C"	"YLR460C"	18400	16670	100	3151	3840	2997	90	96	35	100	97	0	4815	7203	6064	106	112	85	93	92	0	0.650	0.528	0.549	0.604	1.996	0.505	0.918	80	476	7770	10847	-0.621	3061	4709	3750	7097	0
4	18	7	"APT1"	"YML022W"	18600	16650	110	988	972	575	85	100	186	85	73	0	1880	1776	1136	104	119	258	85	77	0	0.508	0.531	0.537	0.542	1.408	0.517	0.933	80	595	2679	2559	-0.976	903	1776	887	1672	0
4	19	7	"HSC82"	"YMR186W"	18800	16660	90	1257	1514	1067	82	90	48	96	92	0	2740	2705	2066	101	117	236	84	82	0	0.445	0.550	0.537	0.582	1.745	0.516	0.885	52	420	3814	4036	-1.167	1175	2639	1432	2604	0
4	20	7	"GUA1"	"YMR217W"	19010	16660	80	2455	2457	1797	80	102	133	98	94	0	3398	4403	3621	94	107	139	92	90	0	0.719	0.552	0.543	0.633	1.821	0.522	0.912	52	327	5679	6686	-0.476	2375	3304	2377	4309	0
4	21	7	"YMR250W"	"YMR250W"	19200	16640	100	515	882	876	83	89	34	88	82	0	547	1294	1421	84	93	68	78	76	0	0.933	0.660	0.670	0.798	2.859	0.608	0.843	80	506	895	2009	-0.100	432	463	799	1210	0
4	1	8	"YMR188C"	"YMR188C"	15210	16870	70	1017	978	585	80	99	107	96	81	0	2077	1744	1138	83	101	115	93	84	0	0.470	0.541	0.596	0.592	1.543	0.524	0.903	32	236	2931	2559	-1.090	937	1994	898	1661	0
4	2	8	"ESC1"	"YMR219W"	15400	16870	80	280	268	156	71	73	21	86	80	0	453	435	272	75	78	102	80	67	0	0.553	0.547	0.509	0.514	1.568	0.522	0.787	52	340	587	557	-0.855	209	378	197	360	0
4	3	8	"HOR7"	"YMR251W-A"	15590	16860	100	1764	2375	1899	67	71	23	96	96	0	2651	3177	2558	73	76	78	93	90	0	0.658	0.744	0.781	0.825	1.661	0.733	0.922	80	520	4275	5412	-0.603	1697	2578	2308	3104	0
4	4	8	"SGS1"	"YMR190C"	15800	16870	80	935	1316	1035	66	71	27	90	90	0	1191	1617	1316	75	75	54	86	86	0	0.779	0.811	0.774	0.788	1.583	0.795	0.921	52	340	1985	2792	-0.361	869	1116	1250	1542	0
4	5	8	"YMR221C"	"YMR221C"	16000	16880	70	1502	1808	1209	77	90	58	100	100	0	2000	2212	1501	75	89	82	100	100	0	0.740	0.810	0.828	0.821	1.401	0.810	0.891	32	236	3350	3868	-0.434	1425	1925	1731	2137	0
4	6	8	"YMR253C"	"YMR253C"	16210	16860	60	856	941	586	71	86	63	93	93	0	1730	1718	1188	77	88	92	93	84	0	0.475	0.530	0.555	0.556	1.642	0.502	0.942	32	176	2438	2511	-1.074	785	1653	870	1641	0
4	7	8	"YMR192W"	"YMR192W"	16400	16870	70	571	701	420	73	82	37	100	100	0	1025	1481	1040	78	87	67	100	96	0	0.526	0.448	0.477	0.492	1.597	0.413	0.920	32	236	1445	2031	-0.927	498	947	628	1403	0
4	8	8	"UBP8"	"YMR223W"	16600	16870	80	1579	1629	1232	69	74	30	96	96	0	1543	2317	1940	70	71	47	94	88	0	1.025	0.694	0.723	0.775	1.723	0.659	0.937	52	340	2983	3807	0.036	1510	1473	1560	2247	0
4	9	8	"GFD1"	"YMR255W"	16800	16860	110	880	1152	933	69	73	25	92	90	0	1083	1454	1248	74	77	60	86	83	0	0.804	0.785	0.780	0.862	1.831	0.756	0.937	80	553	1820	2463	-0.315	811	1009	1083	1380	0
4	10	8	"LAP3"	"YNL239W"	16990	16870	100	807	839	478	70	76	37	91	91	0	2841	2732	1780	75	79	57	92	91	0	0.266	0.289	0.297	0.319	1.710	0.272	0.939	80	520	3503	3426	-1.908	737	2766	769	2657	0
4	11	8	"BNI1"	"YNL271C"	17210	16860	90	766	1138	843	69	77	41	92	90	0	1690	2085	1569	69	74	68	90	90	0	0.430	0.530	0.529	0.547	1.767	0.526	0.938	52	420	2318	3085	-1.218	697	1621	1069	2016	0
4	12	8	"YNL303W"	"YNL303W"	17400	16860	90	607	631	385	74	78	30	90	86	0	865	922	598	73	71	39	86	86	0	0.673	0.656	0.661	0.707	1.850	0.642	0.897	52	414	1325	1406	-0.571	533	792	557	849	0
4	13	8	"ZWF1"	"YNL241C"	17590	16860	110	1426	1375	872	79	87	40	96	93	0	1365	1405	929	79	82	54	91	90	0	1.047	0.977	0.980	1.007	1.818	0.965	0.932	80	601	2633	2622	0.067	1347	1286	1296	1326	0
4	14	8	"TOF1"	"YNL273W"	17800	16860	90	2595	3042	2145	74	79	29	96	96	0	2814	3226	2092	80	81	55	96	96	0	0.922	0.943	0.951	0.919	1.548	0.969	0.926	52	420	5255	6114	-0.117	2521	2734	2968	3146	0
4	15	8	"YNL305C"	"YNL305C"	18000	16860	100	907	799	476	76	82	33	93	91	0	1888	1843	1238	91	95	65	86	82	0	0.462	0.413	0.422	0.510	2.384	0.387	0.927	80	520	2628	2475	-1.113	831	1797	723	1752	0
4	16	8	"SLA2"	"YNL243W"	18200	16860	100	1701	1532	904	76	79	26	95	95	0	4296	4201	2793	81	82	69	92	92	0	0.386	0.353	0.357	0.394	1.902	0.333	0.933	80	496	5840	5576	-1.375	1625	4215	1456	4120	0
4	17	8	"YNL275W"	"YNL275W"	18400	16850	120	1151	1651	1348	79	83	29	98	95	0	1338	2127	1906	85	88	56	95	90	0	0.856	0.770	0.765	0.863	1.953	0.728	0.935	120	608	2325	3614	-0.225	1072	1253	1572	2042	0
4	18	8	"MCK1"	"YNL307C"	18600	16860	100	1021	871	464	90	96	32	91	90	0	2375	2210	1434	108	111	66	90	85	0	0.411	0.372	0.351	0.411	1.904	0.346	0.873	80	480	3198	2883	-1.284	931	2267	781	2102	0
4	19	8	"YNL245C"	"YNL245C"	18800	16860	110	1037	905	475	89	96	41	90	88	0	2512	1996	1112	103	106	73	87	86	0	0.394	0.431	0.434	0.468	2.051	0.425	0.931	80	550	3357	2709	-1.345	948	2409	816	1893	0
4	20	8	"MET2"	"YNL277W"	19000	16830	110	1627	1545	777	88	95	79	93	92	0	3607	3262	1893	103	108	108	91	90	0	0.439	0.461	0.459	0.539	1.677	0.430	0.928	80	558	5043	4616	-1.187	1539	3504	1457	3159	0
4	21	8	"STB1"	"YNL309W"	19200	16860	130	2443	2464	1742	89	98	71	95	95	0	2504	3024	2263	92	103	98	95	94	0	0.976	0.810	0.794	0.874	1.697	0.786	0.926	120	775	4766	5307	-0.035	2354	2412	2375	2932	0
4	1	9	"YOR041C"	"YOR041C"	15200	17080	100	493	460	234	69	73	25	88	86	0	1362	1168	618	75	73	47	91	90	0	0.329	0.358	0.345	0.343	1.619	0.353	0.915	80	508	1711	1484	-1.602	424	1287	391	1093	0
4	2	9	"YOR073W"	"YOR073W"	15390	17080	100	1424	1303	794	71	75	23	93	92	0	2210	2047	1303	76	78	47	91	91	0	0.634	0.625	0.647	0.697	2.121	0.605	0.944	80	511	3487	3203	-0.657	1353	2134	1232	1971	0
4	3	9	"YOR105W"	"YOR105W"	15600	17070	120	324	310	143	67	72	25	92	86	0	993	870	465	73	74	43	92	90	0	0.279	0.305	0.309	0.302	1.817	0.286	0.863	120	694	1177	1040	-1.840	257	920	243	797	0
4	4	9	"WHI2"	"YOR043W"	15800	17080	100	1335	1155	699	68	72	23	96	90	0	2816	2676	1818	76	75	43	91	86	0	0.462	0.418	0.419	0.474	1.916	0.398	0.960	80	492	4007	3687	-1.113	1267	2740	1087	2600	0
4	5	9	"UFE1"	"YOR075W"	15990	17070	100	2703	2831	1923	69	76	28	100	97	0	3128	3056	2173	76	78	49	95	92	0	0.863	0.927	0.933	0.996	1.698	0.903	0.934	80	529	5686	5742	-0.212	2634	3052	2762	2980	0
4	6	9	"YOR107W"	"YOR107W"	16210	17080	90	776	819	529	67	85	80	92	82	0	1816	2183	1593	78	101	175	94	82	0	0.408	0.357	0.369	0.392	1.896	0.325	0.916	52	408	2447	2857	-1.294	709	1738	752	2105	0
4	7	9	"TOM6"	"YOR045W"	16390	17060	100	732	766	507	71	78	36	92	87	0	625	692	503	74	81	66	83	77	0	1.200	1.125	1.148	1.078	1.837	1.065	0.919	80	529	1212	1313	0.263	661	551	695	618	0
4	8	9	"RTS2"	"YOR077W"	16600	17070	100	764	672	366	70	74	27	92	91	0	1950	1713	1063	73	78	56	91	88	0	0.370	0.367	0.374	0.425	1.775	0.351	0.917	80	522	2571	2242	-1.435	694	1877	602	1640	0
4	9	9	"INP53"	"YOR109W"	16800	17060	100	2781	3235	2735	71	78	35	97	93	0	5880	7583	6873	74	81	57	92	90	0	0.467	0.421	0.444	0.499	1.766	0.402	0.955	80	503	8516	10673	-1.099	2710	5806	3164	7509	0
4	10	9	"STD1"	"YOR047C"	17010	17070	100	1812	1908	1322	70	83	78	91	86	0	3865	4450	3381	72	79	64	88	87	0	0.459	0.420	0.424	0.519	2.049	0.399	0.926	80	523	5535	6216	-1.123	1742	3793	1838	4378	0
4	11	9	"ATX2"	"YOR079C"	17210	17070	90	3206	2974	1458	70	83	83	98	94	0	5182	4679	2494	73	79	64	96	94	0	0.614	0.630	0.639	0.719	1.659	0.597	0.941	52	414	8245	7510	-0.704	3136	5109	2904	4606	0
4	12	9	"YOR111W"	"YOR111W"	17400	17060	100	1220	1434	1015	72	78	29	93	91	0	2132	2515	1958	73	77	50	90	88	0	0.558	0.558	0.569	0.593	1.843	0.530	0.923	80	535	3207	3804	-0.843	1148	2059	1362	2442	0
4	13	9	"YPL030W"	"YPL030W"	17610	17070	90	1235	1452	1165	76	84	40	98	94	0	2885	3359	2953	77	82	91	92	90	0	0.413	0.419	0.427	0.513	2.283	0.395	0.921	52	414	3967	4658	-1.277	1159	2808	1376	3282	0
4	14	9	"YPL062W"	"YPL062W"	17800	17060	110	244	287	185	74	79	28	80	71	0	666	977	861	81	81	43	82	77	0	0.291	0.238	0.248	0.256	2.163	0.211	0.841	80	562	755	1109	-1.783	170	585	213	896	0
4	15	9	"SEC62"	"YPL094C"	18000	17060	110	690	686	421	72	76	28	93	86	0	2015	1998	1431	77	79	68	86	86	0	0.319	0.320	0.304	0.376	2.049	0.301	0.916	80	585	2556	2535	-1.649	618	1938	614	1921	0
4	16	9	"SVL3"	"YPL032C"	18210	17060	100	2136	2513	2048	77	85	113	93	90	0	2850	4088	3674	74	87	183	86	80	0	0.742	0.607	0.589	0.728	2.061	0.572	0.938	80	519	4835	6450	-0.431	2059	2776	2436	4014	0
4	17	9	"YPL064C"	"YPL064C"	18400	17050	110	879	1107	930	81	90	116	81	68	0	1511	2416	2298	83	95	174	77	72	0	0.559	0.440	0.447	0.480	1.817	0.410	0.936	80	530	2226	3359	-0.840	798	1428	1026	2333	0
4	18	9	"YPL096W"	"YPL096W"	18600	17050	120	1453	2043	1673	86	94	43	96	94	0	2433	3381	2909	92	94	58	94	91	0	0.584	0.595	0.580	0.632	1.999	0.576	0.940	120	644	3708	5246	-0.776	1367	2341	1957	3289	0
4	19	9	"YPL034W"	"YPL034W"	18800	17050	120	1330	1431	956	85	113	184	87	79	0	1513	1715	1200	88	144	486	75	61	0	0.874	0.827	0.790	0.833	1.547	0.771	0.863	120	668	2670	2973	-0.195	1245	1425	1346	1627	0
4	20	9	"YPL066W"	"YPL066W"	19010	17070	90	1978	1890	810	92	135	230	98	88	0	5320	5141	2503	105	202	612	92	84	0	0.362	0.357	0.345	0.384	1.426	0.342	0.922	52	420	7101	6834	-1.467	1886	5215	1798	5036	0
4	21	9	"YPL098C"	"YPL098C"	19210	17050	100	603	764	546	96	104	38	87	86	0	1812	2140	1720	104	112	65	83	82	0	0.297	0.328	0.340	0.399	2.419	0.310	0.898	80	495	2215	2704	-1.752	507	1708	668	2036	0
4	1	10	"PMA2"	"YPL036W"	15200	17270	100	752	1102	986	69	74	24	96	93	0	1249	1982	1997	69	72	51	88	86	0	0.579	0.540	0.550	0.639	1.940	0.506	0.953	80	517	1863	2946	-0.789	683	1180	1033	1913	0
4	2	10	"YPL068C"	"YPL068C"	15400	17280	110	848	801	447	75	80	28	92	91	0	1593	1415	871	72	81	60	91	90	0	0.508	0.541	0.537	0.559	1.558	0.514	0.923	80	598	2294	2069	-0.976	773	1521	726	1343	0
4	3	10	"YPL100W"	"YPL100W"	15600	17280	70	375	372	160	67	74	31	100	96	0	663	666	404	66	70	50	96	84	0	0.516	0.508	0.555	0.564	1.447	0.471	0.874	32	236	905	905	-0.955	308	597	305	600	0
4	4	10	"NAT3"	"YPR131C"	15810	17260	90	371	564	460	67	71	24	92	84	0	654	1149	1068	74	73	39	82	82	0	0.524	0.462	0.470	0.519	1.763	0.438	0.930	52	407	884	1572	-0.932	304	580	497	1075	0
4	5	10	"TIF3"	"YPR163C"	16010	17270	80	243	433	415	73	78	29	82	67	0	518	1141	1344	75	79	50	78	73	0	0.384	0.338	0.362	0.400	2.075	0.309	0.912	52	340	613	1426	-1.382	170	443	360	1066	0
4	6	10	"YPR195C"	"YPR195C"	16200	17270	80	266	309	182	68	73	26	90	86	0	397	421	298	75	75	42	82	76	0	0.615	0.697	0.706	0.731	2.097	0.618	0.832	52	340	520	587	-0.702	198	322	241	346	0
4	7	10	"YPR133C"	"YPR133C"	16410	17270	70	462	422	213	76	85	37	90	84	0	688	700	479	79	93	77	84	81	0	0.634	0.557	0.545	0.681	2.379	0.466	0.873	32	236	995	967	-0.658	386	609	346	621	0
4	8	10	"RHO1"	"YPR165W"	16610	17270	100	291	491	410	71	77	28	85	78	0	535	1246	1253	74	74	45	83	81	0	0.477	0.358	0.365	0.385	1.852	0.323	0.896	80	505	681	1592	-1.067	220	461	420	1172	0
4	9	10	"YPR197C"	"YPR197C"	16800	17260	120	1677	3841	4309	75	82	35	97	95	0	1896	4003	4595	77	77	48	93	90	0	0.881	0.959	0.962	1.035	1.703	0.943	0.941	120	661	3421	7692	-0.183	1602	1819	3766	3926	0
4	10	10	"CTF4"	"YPR135W"	17000	17260	80	250	340	299	71	80	47	86	65	0	317	531	636	69	69	48	80	71	0	0.722	0.582	0.668	0.641	2.238	0.481	0.874	52	340	427	731	-0.470	179	248	269	462	0
4	11	10	"MET16"	"YPR167C"	17200	17260	80	148	177	124	75	89	58	59	30	0	173	218	179	73	80	85	57	32	0	0.730	0.703	0.707	0.737	2.637	0.602	0.710	52	340	173	247	-0.454	73	100	102	145	0
4	12	10	"ARR1"	"YPR199C"	17410	17270	100	108	120	55	71	78	34	51	30	0	142	150	92	73	76	50	57	37	0	0.536	0.636	0.526	0.520	2.743	0.444	0.434	80	519	106	126	-0.899	37	69	49	77	0
4	13	10	"RRP9"	"YPR137W"	17600	17260	80	294	387	350	72	78	30	78	75	0	290	521	613	75	74	41	75	71	0	1.033	0.706	0.714	0.647	2.231	0.584	0.850	52	340	437	761	0.046	222	215	315	446	0
4	14	10	"YPR169W"	"YPR169W"	17800	17260	120	913	1049	741	73	79	30	90	89	0	2723	3062	2323	81	83	56	92	90	0	0.318	0.327	0.324	0.353	2.055	0.315	0.938	120	682	3482	3957	-1.653	840	2642	976	2981	0
4	15	10	"ARR3"	"YPR201W"	18010	17260	80	106	111	43	71	75	23	57	36	0	184	177	108	73	73	41	65	53	0	0.315	0.385	0.357	0.346	2.794	0.352	0.457	52	340	146	144	-1.665	35	111	40	104	0
4	16	10	"CEN1"	"CEN1"	18210	17270	70	907	975	547	78	85	41	100	100	0	494	489	227	70	67	35	96	93	0	1.955	2.141	2.158	2.106	1.834	2.344	0.903	32	236	1253	1316	0.967	829	424	897	419	0
4	17	10	"YBL091C-A"	"YBL091C-A"	18410	17250	100	861	1250	1044	83	89	45	93	87	0	636	1000	868	87	83	48	82	77	0	1.417	1.278	1.253	1.430	1.982	1.240	0.943	80	541	1327	2080	0.503	778	549	1167	913	0
4	18	10	"YBLWdelta8"	"YBLWdelta8"	18610	17270	70	834	820	301	75	91	65	100	96	0	860	837	321	73	82	74	96	93	0	0.964	0.975	0.996	0.992	1.552	0.932	0.901	32	236	1546	1509	-0.052	759	787	745	764	0
4	19	10	"YCRCtau1"	"YCRCtau1"	18810	17260	50	260	262	64	74	86	45	100	100	0	380	377	104	69	74	51	100	91	0	0.598	0.610	0.693	0.617	1.575	0.537	0.697	12	104	497	496	-0.742	186	311	188	308	0
4	20	10	"SNR189"	"SNR189"	18980	17260	70	164	170	71	77	85	36	78	56	0	266	290	193	82	97	90	65	50	0	0.473	0.447	0.409	0.384	2.408	0.346	0.675	32	236	271	301	-1.081	87	184	93	208	0
4	21	10	"YCRWomega3"	"YCRWomega3"	19200	17250	120	397	950	1129	90	98	38	86	75	0	285	962	1256	88	99	69	73	60	0	1.558	0.984	1.033	1.051	2.233	0.918	0.916	120	736	504	1734	0.640	307	197	860	874	0
4	1	11	"IntYDR064W"	"IntYDR064W"	15220	17480	70	460	493	232	75	89	57	93	90	0	849	1068	597	77	87	81	100	96	0	0.499	0.422	0.433	0.406	1.985	0.410	0.794	32	236	1157	1409	-1.004	385	772	418	991	0
4	2	11	"YDRWsigma4"	"YDRWsigma4"	15420	17470	70	201	203	72	70	78	30	87	87	0	308	303	159	69	76	53	87	81	0	0.548	0.568	0.585	0.598	1.818	0.454	0.627	32	236	370	367	-0.867	131	239	133	234	0
4	3	11	"tG(CCC)D"	"tG(CCC)D"	15610	17470	70	242	232	92	69	78	39	90	81	0	313	304	119	69	76	72	87	81	0	0.709	0.694	0.781	0.720	2.090	0.554	0.549	32	236	417	398	-0.496	173	244	163	235	0
4	4	11	"YERWdelta12"	"YERWdelta12"	15810	17470	90	380	353	156	71	73	23	90	88	0	984	820	443	71	73	42	86	82	0	0.338	0.377	0.366	0.407	2.266	0.335	0.751	52	420	1222	1031	-1.563	309	913	282	749	0
4	5	11	"IntYER133W"	"IntYER133W"	16010	17480	90	587	553	286	70	73	26	96	90	0	1652	1399	748	77	78	49	88	84	0	0.328	0.365	0.361	0.378	2.007	0.347	0.838	52	420	2092	1805	-1.607	517	1575	483	1322	0
4	6	11	"YERCdelta26"	"YERCdelta26"	16200	17470	80	500	510	261	69	75	30	90	90	0	821	957	559	71	72	55	86	86	0	0.575	0.498	0.485	0.495	1.471	0.440	0.826	52	340	1181	1327	-0.799	431	750	441	886	0
4	7	11	"iYAR044W-2"	"iYAR044W-2"	16410	17470	80	381	407	225	71	75	27	88	86	0	578	576	363	72	74	58	90	80	0	0.613	0.667	0.662	0.628	2.587	0.604	0.774	52	340	816	840	-0.707	310	506	336	504	0
4	8	11	"iYAR050W"	"iYAR050W"	16610	17470	90	616	723	448	69	74	30	92	90	0	686	702	469	70	67	38	92	88	0	0.888	1.035	1.128	1.146	1.899	1.004	0.761	52	420	1163	1286	-0.171	547	616	654	632	0
4	9	11	"iYARCdelta8-2"	"iYARCdelta8-2"	16800	17460	70	421	443	278	73	78	32	87	81	0	449	574	413	74	72	41	87	81	0	0.928	0.740	0.687	0.777	2.390	0.656	0.805	32	236	723	870	-0.108	348	375	370	500	0
4	10	11	"iYBLWdelta3"	"iYBLWdelta3"	17000	17450	100	221	251	140	73	82	45	81	68	0	288	296	194	73	74	51	76	66	0	0.688	0.798	0.694	0.808	2.885	0.672	0.642	80	540	363	401	-0.539	148	215	178	223	0
4	11	11	"iYBL105C"	"iYBL105C"	17220	17470	90	2946	3637	2815	84	107	122	96	92	0	2287	2876	2112	80	89	74	98	98	0	1.297	1.271	1.263	1.157	2.177	1.327	0.859	52	414	5069	6349	0.375	2862	2207	3553	2796	0
4	12	11	"iYBL101C"	"iYBL101C"	17410	17460	110	600	871	669	83	92	47	93	88	0	1672	2773	2482	84	89	71	93	88	0	0.326	0.293	0.305	0.334	2.311	0.260	0.849	80	559	2105	3477	-1.619	517	1588	788	2689	0
4	13	11	"iYBL085W"	"iYBL085W"	17600	17460	80	653	869	741	77	83	36	92	80	0	629	1158	1100	80	84	91	75	69	0	1.049	0.735	0.743	0.860	2.301	0.674	0.877	52	340	1125	1870	0.069	576	549	792	1078	0
4	14	11	"iYBL080C"	"iYBL080C"	17810	17460	90	427	514	351	73	81	53	80	80	0	1216	1704	1374	79	85	99	92	88	0	0.311	0.271	0.275	0.283	1.840	0.246	0.853	52	408	1491	2066	-1.683	354	1137	441	1625	0
4	15	11	"iYBL075C"	"iYBL075C"	18010	17450	110	671	1166	1217	74	78	29	92	83	0	949	1814	2011	77	80	57	88	82	0	0.685	0.629	0.687	0.645	2.414	0.593	0.859	80	591	1469	2829	-0.547	597	872	1092	1737	0
4	16	11	"iYBL056W"	"iYBL056W"	18220	17460	90	411	549	423	81	88	33	80	78	0	728	912	720	73	71	40	90	86	0	0.504	0.558	0.558	0.554	2.732	0.560	0.844	52	415	985	1307	-0.989	330	655	468	839	0
4	17	11	"iYBL051C"	"iYBL051C"	18410	17450	90	303	457	343	91	99	36	90	76	0	727	1238	1095	76	76	40	94	92	0	0.326	0.315	0.331	0.327	2.195	0.296	0.802	52	414	863	1528	-1.619	212	651	366	1162	0
4	18	11	"iYBL046W"	"iYBL046W"	18600	17460	100	282	517	544	77	83	32	82	73	0	216	580	709	72	73	50	71	57	0	1.424	0.866	1.011	1.136	3.201	0.779	0.768	80	525	349	948	0.510	205	144	440	508	0
4	19	11	"iYBR250W"	"iYBR250W"	18810	17450	100	526	547	341	71	88	196	72	52	0	1710	1631	1130	71	75	108	83	81	0	0.278	0.305	0.308	0.336	2.076	0.285	0.831	80	549	2094	2036	-1.849	455	1639	476	1560	0
4	20	11	"iYBR254C"	"iYBR254C"	19010	17470	90	735	728	410	75	82	46	92	86	0	1523	1422	837	78	78	54	90	88	0	0.457	0.486	0.485	0.483	2.019	0.474	0.846	52	420	2105	1997	-1.131	660	1445	653	1344	0
4	21	11	"iYBR259W"	"iYBR259W"	19210	17450	80	515	623	483	73	80	41	84	80	0	630	704	518	75	70	37	80	76	0	0.796	0.874	0.938	0.827	2.123	0.900	0.868	52	340	997	1179	-0.328	442	555	550	629	0
4	1	12	"iYBR279W"	"iYBR279W"	15200	17680	90	1356	1345	771	79	92	56	94	94	0	1206	1074	649	76	84	64	88	86	0	1.130	1.269	1.231	1.314	1.694	1.204	0.917	52	412	2407	2264	0.176	1277	1130	1266	998	0
4	2	12	"iYBR283C"	"iYBR283C"	15400	17670	80	397	470	296	66	70	21	94	86	0	913	1321	1129	69	71	53	92	88	0	0.392	0.323	0.354	0.367	1.668	0.275	0.905	52	340	1175	1656	-1.350	331	844	404	1252	0
4	3	12	"iYBR287W"	"iYBR287W"	15600	17680	70	493	441	180	71	77	34	93	87	0	475	457	209	72	72	50	93	84	0	1.047	0.961	0.959	0.938	1.458	0.926	0.816	32	236	825	755	0.066	422	403	370	385	0
4	4	12	"iYCL075W"	"iYCL075W"	15820	17670	70	772	793	473	77	92	70	96	90	0	1591	1857	1403	87	119	183	84	81	0	0.462	0.405	0.429	0.520	1.969	0.357	0.904	32	236	2199	2486	-1.114	695	1504	716	1770	0
4	5	12	"iYCL073C"	"iYCL073C"	15990	17670	80	2251	2336	1566	75	81	31	100	100	0	2923	2867	2134	88	94	61	96	90	0	0.768	0.814	0.799	1.001	1.817	0.743	0.945	52	340	5011	5040	-0.382	2176	2835	2261	2779	0
4	6	12	"iYCL065W-0"	"iYCL065W-0"	16210	17660	80	544	576	339	72	77	33	96	90	0	728	837	527	77	84	65	86	84	0	0.725	0.663	0.627	0.720	2.073	0.638	0.886	52	340	1123	1264	-0.464	472	651	504	760	0
4	7	12	"iYCL047C"	"iYCL047C"	16420	17660	80	641	619	341	72	77	28	92	90	0	835	837	479	73	74	51	90	88	0	0.747	0.716	0.739	0.706	1.615	0.691	0.902	52	340	1331	1311	-0.421	569	762	547	764	0
4	8	12	"iYCL038C"	"iYCL038C"	16600	17680	90	430	453	265	67	71	25	92	90	0	671	624	365	69	70	65	88	80	0	0.603	0.695	0.666	0.717	1.997	0.653	0.825	52	415	965	941	-0.730	363	602	386	555	0
4	9	12	"iYCL033C"	"iYCL033C"	16800	17680	80	1054	928	474	72	79	33	94	94	0	1279	1032	593	72	76	53	88	86	0	0.814	0.892	0.900	1.090	2.099	0.855	0.915	52	340	2189	1816	-0.298	982	1207	856	960	0
4	10	12	"iYDL054C"	"iYDL054C"	17000	17660	110	501	555	381	72	81	47	88	80	0	1028	1426	1345	76	84	110	80	77	0	0.451	0.358	0.420	0.491	2.349	0.298	0.873	80	630	1381	1833	-1.150	429	952	483	1350	0
4	11	12	"iYDL049C"	"iYDL049C"	17220	17660	90	507	588	378	79	93	62	84	78	0	1223	1580	1279	75	95	143	82	71	0	0.373	0.338	0.330	0.328	2.224	0.299	0.883	52	398	1576	2014	-1.423	428	1148	509	1505	0
4	12	12	"iYDL046W"	"iYDL046W"	17390	17660	110	906	1294	1059	85	96	46	92	90	0	512	941	903	81	88	62	80	73	0	1.905	1.406	1.367	1.591	2.208	1.259	0.919	80	591	1252	2069	0.930	821	431	1209	860	0
4	13	12	"iYDL028C"	"iYDL028C"	17610	17670	90	906	1035	706	83	96	55	94	84	0	1383	1571	1245	83	97	93	88	78	0	0.633	0.640	0.633	0.749	1.689	0.590	0.905	52	415	2123	2440	-0.660	823	1300	952	1488	0
4	14	12	"itA(AGC)D"	"itA(AGC)D"	17800	17650	100	430	635	477	84	94	75	82	73	0	902	1489	1409	87	94	72	85	80	0	0.425	0.393	0.411	0.496	2.144	0.355	0.903	80	507	1161	1953	-1.236	346	815	551	1402	0
4	15	12	"iYDL019C"	"iYDL019C"	18010	17660	120	378	553	445	78	84	56	84	72	0	658	1227	1175	84	89	83	82	75	0	0.523	0.416	0.404	0.481	2.356	0.379	0.898	120	659	874	1618	-0.936	300	574	475	1143	0
4	16	12	"iYDL005C"	"iYDL005C"	18200	17650	110	1167	1334	971	83	91	63	92	90	0	1369	1627	1290	75	75	66	90	87	0	0.838	0.806	0.811	0.959	1.995	0.781	0.959	80	564	2378	2803	-0.255	1084	1294	1251	1552	0
4	17	12	"iYDL001W"	"iYDL001W"	18400	17650	110	3926	4345	3287	96	118	197	90	88	0	517	731	606	77	79	79	78	63	0	8.705	6.497	6.362	6.935	1.862	6.236	0.883	80	621	4270	4903	3.122	3830	440	4249	654	0
4	18	12	"iYDR003W"	"iYDR003W"	18620	17650	90	2016	2543	2046	82	119	256	90	78	0	930	1092	884	78	88	103	82	73	0	2.270	2.427	2.318	2.528	2.292	2.410	0.928	52	415	2786	3475	1.183	1934	852	2461	1014	0
4	19	12	"iYDR020C"	"iYDR020C"	18820	17660	70	672	733	428	73	112	151	90	71	0	1569	1580	1039	82	154	355	84	65	0	0.403	0.441	0.451	0.508	1.892	0.392	0.901	32	236	2086	2158	-1.312	599	1487	660	1498	0
4	20	12	"iYDR023W"	"iYDR023W"	19010	17660	70	371	350	172	75	82	37	90	87	0	712	629	361	81	96	170	78	68	0	0.469	0.502	0.457	0.519	1.722	0.437	0.796	32	236	927	823	-1.092	296	631	275	548	0
4	21	12	"iYDR028C"	"iYDR028C"	19200	17650	90	435	477	322	74	79	28	86	84	0	532	627	498	79	75	40	78	78	0	0.797	0.735	0.683	0.769	2.056	0.663	0.868	52	420	814	951	-0.328	361	453	403	548	0
4	1	13	"iYDR322W"	"iYDR322W"	15220	17870	90	379	475	322	82	88	30	86	84	0	573	769	600	90	91	51	82	78	0	0.615	0.579	0.572	0.618	1.732	0.542	0.895	52	420	780	1072	-0.702	297	483	393	679	0
4	2	13	"iYDR326C"	"iYDR326C"	15410	17880	80	240	233	117	73	77	27	82	75	0	455	483	308	82	83	47	84	80	0	0.448	0.399	0.421	0.394	2.011	0.336	0.697	52	340	540	561	-1.159	167	373	160	401	0
4	3	13	"iYDR331W"	"iYDR331W"	15610	17880	70	237	227	98	74	82	36	87	71	0	373	398	235	81	84	62	84	78	0	0.558	0.483	0.518	0.467	1.803	0.407	0.679	32	236	455	470	-0.841	163	292	153	317	0
4	4	13	"iYDR345C-0"	"iYDR345C-0"	15810	17880	100	423	588	473	77	82	29	83	81	0	776	1011	856	88	90	55	82	80	0	0.503	0.554	0.539	0.515	2.036	0.526	0.912	80	541	1034	1434	-0.992	346	688	511	923	0
4	5	13	"iYDR348C"	"iYDR348C"	16010	17870	110	322	367	217	76	82	30	91	85	0	862	1023	742	92	98	89	85	81	0	0.319	0.313	0.305	0.358	2.030	0.283	0.848	80	603	1016	1222	-1.646	246	770	291	931	0
4	6	13	"iYDR350C"	"iYDR350C"	16220	17870	80	287	270	139	74	78	24	86	84	0	1006	980	646	98	104	104	80	78	0	0.235	0.222	0.223	0.252	1.879	0.192	0.785	52	340	1121	1078	-2.092	213	908	196	882	0
4	7	13	"iYDR367W"	"iYDR367W"	16410	17880	80	350	329	147	70	74	28	90	86	0	702	573	306	77	77	47	90	82	0	0.448	0.522	0.515	0.553	2.041	0.461	0.814	52	340	905	755	-1.158	280	625	259	496	0
4	8	13	"iYDR371W"	"iYDR371W"	16620	17870	60	349	363	156	73	81	36	96	90	0	604	567	310	74	78	47	93	87	0	0.521	0.588	0.572	0.612	1.586	0.537	0.866	32	176	806	783	-0.941	276	530	290	493	0
4	9	13	"iYDR375C"	"iYDR375C"	16800	17870	80	328	336	189	71	76	29	88	82	0	662	753	526	69	72	50	82	80	0	0.433	0.387	0.401	0.489	2.507	0.351	0.848	52	340	850	949	-1.206	257	593	265	684	0
4	10	13	"itG(CCC)D"	"itG(CCC)D"	17020	17880	70	401	375	160	77	90	55	90	87	0	864	781	412	79	108	159	87	78	0	0.413	0.425	0.428	0.531	2.758	0.378	0.787	32	236	1109	1000	-1.277	324	785	298	702	0
4	11	13	"iYDR394W"	"iYDR394W"	17220	17860	80	464	549	370	76	85	37	86	82	0	1160	1514	1202	79	84	58	90	90	0	0.359	0.330	0.323	0.329	1.864	0.304	0.897	52	340	1469	1908	-1.478	388	1081	473	1435	0
4	12	13	"iYDR399W"	"iYDR399W"	17400	17880	70	337	337	135	74	88	42	96	93	0	607	576	303	77	91	87	93	87	0	0.496	0.527	0.510	0.523	1.668	0.446	0.758	32	236	793	762	-1.011	263	530	263	499	0
4	13	13	"iYER056C-A"	"iYER056C-A"	17610	17880	100	360	428	268	74	81	36	87	81	0	781	924	697	78	82	57	85	80	0	0.407	0.418	0.454	0.510	1.922	0.392	0.914	80	514	989	1200	-1.298	286	703	354	846	0
4	14	13	"iYER060W"	"iYER060W"	17810	17860	120	625	1095	1142	86	92	37	91	86	0	719	1576	1859	92	98	77	83	79	0	0.860	0.680	0.686	0.739	2.053	0.622	0.909	120	683	1166	2493	-0.218	539	627	1009	1484	0
4	15	13	"iYER063W"	"iYER063W"	18010	17870	100	921	1296	1166	79	84	29	91	85	0	1296	2184	2124	83	85	50	81	80	0	0.694	0.579	0.605	0.614	1.932	0.548	0.936	80	516	2055	3318	-0.527	842	1213	1217	2101	0
4	16	13	"itA(UGC)E"	"itA(UGC)E"	18210	17870	80	627	574	403	78	79	22	82	76	0	681	683	502	77	73	37	80	78	0	0.909	0.818	0.823	0.789	2.151	0.798	0.889	52	340	1153	1102	-0.138	549	604	496	606	0
4	17	13	"iYER078C"	"iYER078C"	18420	17870	90	665	651	435	78	83	26	88	86	0	1424	1895	1505	87	89	58	86	86	0	0.439	0.317	0.362	0.358	2.026	0.293	0.913	52	414	1924	2381	-1.188	587	1337	573	1808	0
4	18	13	"iYER082C"	"iYER082C"	18610	17860	100	245	363	296	77	82	34	82	72	0	348	735	755	82	79	43	78	76	0	0.632	0.438	0.479	0.532	2.062	0.384	0.821	80	523	434	939	-0.663	168	266	286	653	0
4	19	13	"iYER096W"	"iYER096W"	18810	17870	70	342	358	156	72	84	95	90	78	0	635	642	349	75	93	281	75	50	0	0.482	0.504	0.514	0.558	2.407	0.536	0.407	32	236	830	853	-1.052	270	560	286	567	0
4	20	13	"iYER098W"	"iYER098W"	19010	17870	90	294	590	657	80	103	201	51	32	0	333	705	846	84	98	274	44	34	0	0.859	0.821	0.773	0.905	2.966	0.755	0.870	52	382	463	1131	-0.219	214	249	510	621	0
4	21	13	"iYER102W"	"iYER102W"	19200	17860	130	1316	3048	3506	74	82	44	98	98	0	915	1990	2356	80	80	55	87	83	0	1.487	1.557	1.671	1.927	2.319	1.542	0.901	120	788	2077	4884	0.573	1242	835	2974	1910	0
4	1	14	"iYER118C"	"iYER118C"	15210	18080	110	454	581	402	73	76	23	96	92	0	765	950	728	80	78	38	95	88	0	0.556	0.584	0.593	0.627	1.514	0.557	0.941	80	604	1066	1378	-0.846	381	685	508	870	0
4	2	14	"iYER123W"	"iYER123W"	15410	18080	110	739	1094	933	73	77	26	98	96	0	1279	1627	1452	82	79	41	95	93	0	0.556	0.661	0.670	0.714	1.648	0.642	0.949	80	593	1863	2566	-0.846	666	1197	1021	1545	0
4	3	14	"iYER127W"	"iYER127W"	15610	18080	90	596	615	350	73	77	26	90	88	0	1222	1236	801	77	76	42	88	84	0	0.457	0.468	0.458	0.465	1.475	0.418	0.905	52	420	1668	1701	-1.130	523	1145	542	1159	0
4	4	14	"iYGL200C"	"iYGL200C"	15820	18080	90	359	390	202	79	86	38	92	86	0	861	1075	720	77	87	81	90	86	0	0.357	0.312	0.319	0.345	1.944	0.291	0.813	52	420	1064	1309	-1.485	280	784	311	998	0
4	5	14	"iYGL195W"	"iYGL195W"	16020	18070	90	1628	2110	1702	76	87	54	94	90	0	1190	1553	1284	79	85	62	84	82	0	1.397	1.380	1.370	1.544	2.261	1.364	0.951	52	420	2663	3508	0.482	1552	1111	2034	1474	0
4	6	14	"iYGL190C"	"iYGL190C"	16220	18070	100	479	594	475	72	82	50	83	78	0	1055	1879	1854	77	88	92	86	78	0	0.416	0.290	0.298	0.334	1.828	0.267	0.913	80	536	1385	2324	-1.265	407	978	522	1802	0
4	7	14	"iYGL176C"	"iYGL176C"	16420	18070	80	378	410	235	69	79	47	88	84	0	819	979	733	78	86	88	82	76	0	0.417	0.378	0.387	0.455	2.266	0.338	0.892	52	326	1050	1242	-1.262	309	741	341	901	0
4	8	14	"iYGL172W"	"iYGL172W"	16600	18060	130	149	227	182	72	98	171	33	16	0	231	486	552	75	132	557	25	12	0	0.494	0.377	0.395	0.439	2.200	0.284	0.860	120	764	233	566	-1.019	77	156	155	411	0
4	9	14	"iYGL169W"	"iYGL169W"	16820	18080	90	428	411	172	81	97	71	92	82	0	476	457	195	78	95	104	90	78	0	0.872	0.871	0.856	0.867	1.687	0.810	0.793	52	420	745	709	-0.198	347	398	330	379	0
4	10	14	"iYGL152C"	"iYGL152C"	17020	18070	90	327	306	148	77	87	42	82	76	0	618	679	399	80	87	67	88	82	0	0.465	0.382	0.377	0.386	1.929	0.355	0.822	52	420	788	828	-1.106	250	538	229	599	0
4	11	14	"iYGL147C"	"iYGL147C"	17220	18070	80	310	339	182	83	92	47	82	80	0	821	919	631	82	97	87	86	82	0	0.307	0.306	0.320	0.347	2.093	0.294	0.872	52	340	966	1093	-1.703	227	739	256	837	0
4	12	14	"iYGL143C"	"iYGL143C"	17420	18070	70	495	493	192	84	101	64	96	87	0	1056	1179	695	86	112	112	96	93	0	0.424	0.374	0.399	0.412	1.487	0.314	0.822	32	236	1381	1502	-1.239	411	970	409	1093	0
4	13	14	"iYGL125W"	"iYGL125W"	17610	18070	110	242	306	193	84	107	109	65	43	0	316	437	358	82	107	137	60	47	0	0.675	0.625	0.598	0.721	2.071	0.618	0.762	80	590	392	577	-0.567	158	234	222	355	0
4	14	14	"iYGL121C"	"iYGL121C"	17820	18070	70	449	459	206	86	95	44	93	90	0	935	973	574	97	110	96	90	87	0	0.433	0.426	0.432	0.457	1.635	0.382	0.837	32	236	1201	1249	-1.207	363	838	373	876	0
4	15	14	"iYGL118C"	"iYGL118C"	18010	18070	70	316	295	94	77	89	42	96	87	0	585	597	322	76	95	99	93	81	0	0.470	0.418	0.379	0.450	1.615	0.345	0.698	32	236	748	739	-1.091	239	509	218	521	0
4	16	14	"iYGR165W"	"iYGR165W"	18220	18070	80	471	442	231	77	80	25	86	86	0	1148	1158	837	79	76	41	82	82	0	0.369	0.338	0.341	0.415	2.124	0.298	0.905	52	340	1463	1444	-1.440	394	1069	365	1079	0
4	17	14	"iYGR169C"	"iYGR169C"	18420	18070	90	1505	1722	1267	82	99	100	92	90	0	3109	3616	3025	92	107	128	90	86	0	0.472	0.465	0.473	0.533	1.661	0.433	0.933	52	400	4440	5164	-1.084	1423	3017	1640	3524	0
4	18	14	"iYGR173W"	"iYGR173W"	18620	18060	130	378	760	848	77	90	76	71	64	0	360	686	791	85	88	90	63	59	0	1.095	1.136	1.004	1.075	2.583	1.581	0.571	120	743	576	1284	0.130	301	275	683	601	0
4	19	14	"iYGRWdelta31"	"iYGRWdelta31"	18820	18080	90	917	1069	803	77	87	55	96	86	0	1070	1287	973	88	87	50	88	86	0	0.855	0.827	0.825	0.868	1.885	0.819	0.904	52	403	1822	2191	-0.225	840	982	992	1199	0
4	20	14	"iYGR191W"	"iYGR191W"	19010	18050	120	296	687	895	75	85	150	60	40	0	220	476	680	83	89	205	35	22	0	1.613	1.557	1.525	1.962	2.588	1.269	0.777	120	640	358	1005	0.690	221	137	612	393	0
4	21	14	"iYGR195W"	"iYGR195W"	19210	18060	100	233	431	424	71	74	27	76	71	0	267	682	809	80	81	73	65	53	0	0.866	0.598	0.575	0.651	2.390	0.522	0.866	80	512	349	962	-0.207	162	187	360	602	0
4	1	15	"iYGR211W"	"iYGR211W"	15210	18290	120	278	409	340	73	78	31	82	72	0	534	896	847	83	85	60	79	71	0	0.455	0.413	0.423	0.453	1.921	0.393	0.919	120	751	656	1149	-1.138	205	451	336	813	0
4	2	15	"iYGR215W"	"iYGR215W"	15420	18280	90	447	469	250	74	81	36	96	88	0	531	522	312	80	82	67	86	80	0	0.827	0.894	0.831	0.859	1.662	0.840	0.878	52	420	824	837	-0.274	373	451	395	442	0
4	3	15	"iYGRCtau3"	"iYGRCtau3"	15620	18270	80	237	248	141	73	79	27	84	73	0	341	322	193	79	80	49	80	75	0	0.626	0.720	0.685	0.744	2.373	0.649	0.759	52	340	426	418	-0.676	164	262	175	243	0
4	4	15	"iYGR234W"	"iYGR234W"	15810	18290	90	782	894	576	77	84	40	88	86	0	918	1088	824	75	79	63	84	82	0	0.836	0.807	0.802	0.963	1.957	0.733	0.923	52	414	1548	1830	-0.258	705	843	817	1013	0
4	5	15	"iYGR238C"	"iYGR238C"	16020	18270	90	434	469	286	75	85	46	86	78	0	784	917	618	80	95	163	78	76	0	0.510	0.471	0.470	0.490	1.991	0.402	0.759	52	420	1063	1231	-0.972	359	704	394	837	0
4	6	15	"iYGR243W"	"iYGR243W"	16220	18270	80	403	404	228	76	83	39	88	75	0	633	734	540	80	88	73	86	76	0	0.591	0.502	0.503	0.506	1.675	0.447	0.873	52	340	880	982	-0.758	327	553	328	654	0
4	7	15	"iYHR177W"	"iYHR177W"	16420	18280	100	538	1009	1015	71	78	43	91	82	0	1076	1964	2182	75	81	111	85	75	0	0.467	0.497	0.544	0.590	2.336	0.465	0.936	80	541	1468	2827	-1.100	467	1001	938	1889	0
4	8	15	"iYHR180W"	"iYHR180W"	16620	18270	110	991	1613	1482	72	93	182	83	76	0	1146	2455	2491	72	126	600	66	47	0	0.856	0.647	0.686	0.826	1.998	0.608	0.964	80	572	1993	3924	-0.225	919	1074	1541	2383	0
4	9	15	"iYHR183W"	"iYHR183W"	16810	18280	100	867	1361	1442	73	78	30	92	83	0	741	1274	1389	74	73	45	85	81	0	1.190	1.073	1.055	1.057	1.738	1.052	0.952	80	510	1461	2488	0.251	794	667	1288	1200	0
4	10	15	"iYHR200W"	"iYHR200W"	17030	18270	70	475	514	300	76	100	94	93	75	0	668	701	451	78	106	148	78	71	0	0.676	0.703	0.709	0.862	1.974	0.637	0.912	32	236	989	1061	-0.564	399	590	438	623	0
4	11	15	"iYHR204W"	"iYHR204W"	17230	18280	90	665	784	515	72	84	47	96	96	0	1394	1873	1350	76	84	76	94	92	0	0.450	0.396	0.406	0.413	1.440	0.377	0.920	52	414	1911	2509	-1.152	593	1318	712	1797	0
4	12	15	"iYHR208W"	"iYHR208W"	17420	18270	100	1025	1176	897	76	88	75	87	82	0	1194	1449	1174	75	84	101	85	76	0	0.848	0.801	0.781	0.858	2.166	0.775	0.939	80	533	2068	2474	-0.238	949	1119	1100	1374	0
4	13	15	"iYIL166C"	"iYIL166C"	17620	18270	110	589	940	815	86	109	126	81	67	0	847	1323	1240	82	105	149	76	66	0	0.658	0.688	0.717	0.824	2.393	0.665	0.945	80	584	1268	2095	-0.605	503	765	854	1241	0
4	14	15	"iYIL162W"	"iYIL162W"	17820	18270	90	448	486	286	80	90	55	88	80	0	949	1164	896	88	95	73	88	80	0	0.427	0.377	0.380	0.423	2.201	0.334	0.886	52	420	1229	1482	-1.226	368	861	406	1076	0
4	15	15	"iYIL157C"	"iYIL157C"	18020	18290	80	1281	1275	780	75	86	76	92	88	0	2087	2344	1618	80	87	80	92	90	0	0.601	0.530	0.576	0.596	1.437	0.505	0.890	52	340	3213	3464	-0.735	1206	2007	1200	2264	0
4	16	15	"iYIL140W"	"iYIL140W"	18230	18280	80	1069	1347	976	78	91	80	90	84	0	930	1222	882	75	78	69	86	86	0	1.159	1.106	1.057	0.986	1.979	1.108	0.951	52	327	1846	2416	0.213	991	855	1269	1147	0
4	17	15	"iYIL136W"	"iYIL136W"	18410	18260	120	696	1396	1567	79	85	35	92	90	0	831	1809	2198	85	84	58	90	82	0	0.827	0.764	0.769	0.785	1.902	0.720	0.938	120	672	1363	3041	-0.274	617	746	1317	1724	0
4	18	15	"iYIL133C"	"iYIL133C"	18610	18270	110	383	585	470	73	84	75	88	70	0	820	1363	1263	82	82	79	91	86	0	0.420	0.400	0.427	0.441	1.614	0.396	0.827	80	574	1048	1793	-1.251	310	738	512	1281	0
4	19	15	"iYJL112W"	"iYJL112W"	18810	18280	110	526	849	830	74	82	62	80	75	0	832	1764	1945	83	85	81	77	76	0	0.603	0.461	0.505	0.488	1.811	0.433	0.913	80	600	1201	2456	-0.729	452	749	775	1681	0
4	20	15	"iYJL107C"	"iYJL107C"	19010	18260	110	460	587	459	73	75	21	90	86	0	1165	2029	2027	87	83	41	90	87	0	0.359	0.265	0.277	0.284	1.975	0.234	0.905	80	599	1465	2456	-1.478	387	1078	514	1942	0
4	21	15	"iYJL104W"	"iYJL104W"	19210	18280	80	519	504	220	69	73	24	100	96	0	1473	1398	754	86	87	74	96	94	0	0.324	0.332	0.352	0.379	1.621	0.298	0.874	52	340	1837	1747	-1.624	450	1387	435	1312	0
4	1	16	"iYJL089W"	"iYJL089W"	15210	18500	70	478	456	164	79	92	47	96	93	0	846	942	466	91	113	112	96	87	0	0.528	0.443	0.417	0.466	1.608	0.366	0.778	32	236	1154	1228	-0.920	399	755	377	851	0
4	2	16	"iYJL083W"	"iYJL083W"	15420	18500	80	381	381	215	74	83	40	88	76	0	784	1008	715	78	84	65	90	88	0	0.435	0.330	0.337	0.355	1.651	0.296	0.846	52	340	1013	1237	-1.201	307	706	307	930	0
4	3	16	"iYJL079C"	"iYJL079C"	15620	18490	100	369	403	225	74	80	33	92	87	0	1243	1498	1075	77	83	59	98	96	0	0.253	0.232	0.237	0.237	1.716	0.212	0.897	80	536	1461	1750	-1.983	295	1166	329	1421	0
4	4	16	"iYJL060W"	"iYJL060W"	15810	18470	80	513	538	358	77	84	31	86	78	0	716	628	448	74	76	41	76	75	0	0.679	0.832	0.763	0.825	1.947	0.780	0.858	52	340	1078	1015	-0.558	436	642	461	554	0
4	5	16	"iYJL055W"	"iYJL055W"	16020	18500	80	381	361	154	81	85	32	92	90	0	833	830	450	77	77	46	92	90	0	0.397	0.372	0.366	0.377	1.647	0.351	0.811	52	340	1056	1033	-1.333	300	756	280	753	0
4	6	16	"iYJL051W"	"iYJL051W"	16220	18470	100	325	395	311	76	82	43	76	68	0	545	729	725	77	82	75	75	63	0	0.532	0.489	0.500	0.564	2.474	0.430	0.860	80	545	717	971	-0.910	249	468	319	652	0
4	7	16	"itR(UCU)J2"	"itR(UCU)J2"	16420	18490	80	343	346	158	74	77	24	88	88	0	657	674	349	74	74	41	88	88	0	0.461	0.453	0.430	0.456	1.578	0.412	0.836	52	340	852	872	-1.116	269	583	272	600	0
4	8	16	"iYJLCdelta7"	"iYJLCdelta7"	16620	18480	90	425	450	269	76	83	37	86	82	0	576	663	517	78	78	45	80	75	0	0.701	0.639	0.636	0.704	1.852	0.557	0.842	52	420	847	959	-0.513	349	498	374	585	0
4	9	16	"iYJL034W"	"iYJL034W"	16820	18470	100	303	390	308	82	89	42	76	67	0	490	814	784	79	84	54	80	75	0	0.538	0.419	0.428	0.493	2.210	0.386	0.866	80	527	632	1043	-0.895	221	411	308	735	0
4	10	16	"iYKL134C"	"iYKL134C"	17020	18490	90	341	368	221	81	89	44	90	80	0	477	597	453	76	83	85	84	76	0	0.648	0.551	0.549	0.595	1.803	0.486	0.822	52	420	661	808	-0.625	260	401	287	521	0
4	11	16	"iYKL129C"	"iYKL129C"	17230	18480	70	235	242	93	80	94	50	90	71	0	297	395	286	81	95	72	81	75	0	0.718	0.516	0.571	0.664	2.305	0.392	0.640	32	236	371	476	-0.479	155	216	162	314	0
4	12	16	"iYKL126W"	"iYKL126W"	17420	18480	80	521	509	291	84	94	43	84	80	0	959	1201	905	87	96	89	84	84	0	0.501	0.382	0.387	0.406	1.655	0.326	0.837	52	340	1309	1539	-0.997	437	872	425	1114	0
4	13	16	"iYKL108W"	"iYKL108W"	17620	18480	110	761	1405	1444	80	89	41	90	86	0	616	1419	1656	82	87	51	82	75	0	1.275	0.991	1.070	1.186	1.864	0.885	0.911	80	583	1215	2662	0.351	681	534	1325	1337	0
4	14	16	"iYKL104C"	"iYKL104C"	17800	18520	100	508	531	309	74	80	30	95	93	0	1691	1675	1095	82	88	86	93	90	0	0.270	0.287	0.295	0.315	1.714	0.269	0.899	80	468	2043	2050	-1.890	434	1609	457	1593	0
4	15	16	"iYKL100C"	"iYKL100C"	18010	18510	100	338	427	285	76	81	31	92	87	0	743	940	689	82	83	58	95	90	0	0.396	0.409	0.418	0.409	2.014	0.392	0.898	80	532	923	1209	-1.335	262	661	351	858	0
4	16	16	"iYKL086W"	"iYKL086W"	18220	18510	90	565	634	368	76	81	29	96	92	0	1044	1216	800	83	83	53	96	94	0	0.509	0.492	0.490	0.509	1.605	0.453	0.905	52	408	1450	1691	-0.975	489	961	558	1133	0
4	17	16	"iYKL081W"	"iYKL081W"	18410	18520	90	353	453	332	77	81	25	92	90	0	676	927	821	84	85	58	86	80	0	0.466	0.446	0.486	0.592	2.618	0.425	0.772	52	406	868	1219	-1.101	276	592	376	843	0
4	18	16	"iYKL077W"	"iYKL077W"	18610	18500	110	661	1278	1248	76	81	37	98	98	0	538	857	847	82	81	56	86	77	0	1.283	1.551	1.582	1.702	1.887	1.521	0.891	80	617	1041	1977	0.359	585	456	1202	775	0
4	19	16	"iYKLWdelta7"	"iYKLWdelta7"	18820	18520	80	311	403	269	73	84	64	86	67	0	355	629	513	81	81	49	90	82	0	0.869	0.602	0.588	0.747	2.223	0.533	0.841	52	328	512	878	-0.203	238	274	330	548	0
4	20	16	"iYKL063C-0"	"iYKL063C-0"	19010	18510	110	438	540	426	74	79	42	85	75	0	936	1439	1237	90	87	42	92	90	0	0.430	0.345	0.363	0.402	2.343	0.326	0.900	80	555	1210	1815	-1.217	364	846	466	1349	0
4	21	16	"iYKL060C"	"iYKL060C"	19210	18500	100	436	482	290	70	73	23	96	92	0	1780	1892	1388	85	85	46	97	95	0	0.216	0.228	0.228	0.257	1.705	0.213	0.913	80	526	2061	2219	-2.211	366	1695	412	1807	0
4	1	17	"iYLR056W"	"iYLR056W"	15200	18710	100	539	590	304	76	82	34	98	96	0	990	1010	588	78	80	51	96	92	0	0.508	0.552	0.570	0.624	1.744	0.528	0.919	80	518	1375	1446	-0.978	463	912	514	932	0
4	2	17	"iYLR060W"	"iYLR060W"	15390	18690	90	359	374	202	74	81	37	100	98	0	633	672	356	78	82	78	98	94	0	0.514	0.505	0.519	0.511	1.535	0.462	0.799	52	415	840	894	-0.962	285	555	300	594	0
4	3	17	"iYLR065C"	"iYLR065C"	15610	18700	100	1021	1008	540	72	80	35	96	95	0	1225	1211	629	72	78	75	95	92	0	0.823	0.822	0.845	0.810	1.953	0.821	0.899	80	510	2102	2075	-0.281	949	1153	936	1139	0
4	4	17	"iYLR082C"	"iYLR082C"	15800	18700	100	647	668	367	75	82	30	97	97	0	1021	1112	668	75	77	48	96	95	0	0.605	0.572	0.590	0.627	1.633	0.551	0.908	80	524	1518	1630	-0.726	572	946	593	1037	0
4	5	17	"iYLR086W"	"iYLR086W"	16000	18700	100	1740	1837	1104	78	83	28	100	98	0	944	1016	633	75	76	47	95	92	0	1.913	1.869	1.916	1.994	1.591	1.839	0.928	80	522	2531	2700	0.935	1662	869	1759	941	0
4	6	17	"iYLR090W"	"iYLR090W"	16210	18700	100	1203	1179	651	69	77	51	98	96	0	1795	1951	1137	72	76	81	98	98	0	0.658	0.591	0.585	0.588	1.543	0.577	0.954	80	534	2857	2989	-0.604	1134	1723	1110	1879	0
4	7	17	"iYLRCdelta5"	"iYLRCdelta5"	16410	18700	100	527	553	298	69	77	40	95	91	0	682	748	415	67	69	51	93	92	0	0.745	0.711	0.741	0.729	1.757	0.694	0.926	80	526	1073	1165	-0.425	458	615	484	681	0
4	8	17	"iYLR110C"	"iYLR110C"	16610	18700	100	393	391	174	71	79	41	93	91	0	1086	1103	621	70	72	52	96	95	0	0.317	0.310	0.302	0.328	1.825	0.282	0.837	80	502	1338	1353	-1.658	322	1016	320	1033	0
4	9	17	"itR(ACG)L"	"itR(ACG)L"	16800	18700	100	793	686	341	78	84	35	95	93	0	1190	1055	610	82	84	59	91	88	0	0.645	0.625	0.645	0.685	1.744	0.582	0.916	80	511	1823	1581	-0.632	715	1108	608	973	0
4	10	17	"iYLR129W"	"iYLR129W"	17000	18700	100	1378	1465	739	80	88	37	100	98	0	923	915	467	78	80	57	95	93	0	1.536	1.655	1.692	1.757	1.507	1.640	0.935	80	518	2143	2222	0.619	1298	845	1385	837	0
4	11	17	"iYLR133W"	"iYLR133W"	17210	18690	100	1221	1162	542	77	84	37	98	97	0	1909	1802	882	80	83	57	97	95	0	0.625	0.630	0.650	0.674	1.516	0.612	0.906	80	534	2973	2807	-0.677	1144	1829	1085	1722	0
4	12	17	"iYLR137W"	"iYLR137W"	17420	18690	130	480	572	436	85	132	295	53	36	0	750	1064	965	92	152	466	55	39	0	0.600	0.501	0.513	0.527	2.465	0.513	0.822	120	691	1053	1459	-0.736	395	658	487	972	0
4	13	17	"iYLR448W"	"iYLR448W"	17600	18710	120	512	528	331	81	139	323	58	32	0	1019	1035	781	88	165	513	60	45	0	0.463	0.472	0.493	0.566	1.970	0.496	0.913	120	583	1362	1394	-1.111	431	931	447	947	0
4	14	17	"iYLR452C"	"iYLR452C"	17800	18680	110	546	697	532	77	90	57	86	81	0	1092	1434	1155	83	94	93	86	77	0	0.465	0.459	0.454	0.509	2.344	0.434	0.850	80	489	1478	1971	-1.105	469	1009	620	1351	0
4	15	17	"iYLRCdelta27"	"iYLRCdelta27"	18010	18700	100	1265	1929	2045	76	83	32	98	95	0	1576	2294	2220	79	81	63	85	82	0	0.794	0.837	0.785	0.952	2.205	0.878	0.906	80	498	2686	4068	-0.332	1189	1497	1853	2215	0
4	16	17	"iYML129C"	"iYML129C"	18200	18690	100	749	710	326	79	85	41	98	96	0	1793	1605	941	85	85	50	96	93	0	0.392	0.415	0.432	0.484	1.738	0.375	0.905	80	489	2378	2151	-1.350	670	1708	631	1520	0
4	17	17	"iYML125C"	"iYML125C"	18410	18700	100	647	959	855	77	109	363	56	42	0	601	1075	1092	88	94	118	73	61	0	1.111	0.894	0.974	1.062	1.803	1.014	0.706	80	478	1083	1869	0.152	570	513	882	987	0
4	18	17	"iYML121W"	"iYML121W"	18600	18700	110	1162	1426	1203	79	82	25	100	98	0	820	1280	1139	83	82	52	87	83	0	1.469	1.125	1.152	1.434	2.435	1.064	0.845	80	558	1820	2544	0.555	1083	737	1347	1197	0
4	19	17	"iYML105C"	"iYML105C"	18800	18680	90	902	903	544	78	87	53	98	96	0	833	898	544	84	82	48	94	94	0	1.100	1.014	0.980	1.014	1.700	0.966	0.869	52	393	1573	1639	0.138	824	749	825	814	0
4	20	17	"iYML100W"	"iYML100W"	19000	18680	100	668	1043	986	80	84	30	100	98	0	672	980	888	85	88	60	88	78	0	1.002	1.076	1.095	1.166	2.118	1.093	0.901	80	482	1175	1858	0.002	588	587	963	895	0
4	21	17	"iYML095C"	"iYML095C"	19190	18680	90	231	517	533	72	96	261	42	34	0	614	1017	1131	85	114	326	51	42	0	0.301	0.477	0.485	0.539	3.021	0.457	0.908	52	402	688	1377	-1.734	159	529	445	932	0
4	1	18	"iYML077W"	"iYML077W"	15210	18900	100	1208	1278	792	76	81	28	100	100	0	704	801	520	79	78	45	91	86	0	1.811	1.665	1.657	1.807	1.904	1.625	0.903	80	512	1757	1924	0.857	1132	625	1202	722	0
4	2	18	"iYML074C-1"	"iYML074C-1"	15410	18910	100	1086	1206	734	71	77	30	100	100	0	1535	1838	1210	78	80	51	98	97	0	0.697	0.645	0.642	0.710	1.799	0.621	0.924	80	494	2472	2895	-0.522	1015	1457	1135	1760	0
4	3	18	"itR(UCU)M2"	"itR(UCU)M2"	15600	18890	100	1501	1928	1349	70	77	30	100	100	0	1029	1148	801	71	74	48	95	92	0	1.494	1.725	1.775	1.885	1.936	1.749	0.911	80	499	2389	2935	0.579	1431	958	1858	1077	0
4	4	18	"iYMR210W"	"iYMR210W"	15800	18910	80	405	391	132	71	79	31	98	94	0	841	757	341	73	74	41	92	90	0	0.435	0.468	0.452	0.542	2.125	0.404	0.821	52	334	1102	1004	-1.201	334	768	320	684	0
4	5	18	"iYMR214W"	"iYMR214W"	16010	18890	90	650	735	332	75	78	28	100	100	0	1145	1150	532	77	79	47	100	100	0	0.538	0.615	0.637	0.643	1.475	0.592	0.892	52	414	1643	1733	-0.893	575	1068	660	1073	0
4	6	18	"iYMR218C"	"iYMR218C"	16210	18900	90	451	452	194	66	75	43	100	98	0	1193	1110	654	70	72	65	94	88	0	0.343	0.371	0.373	0.429	1.767	0.310	0.813	52	414	1508	1426	-1.544	385	1123	386	1040	0
4	7	18	"iYMR234W"	"iYMR234W"	16410	18900	90	693	670	233	68	75	34	100	98	0	1028	887	378	70	69	45	94	94	0	0.652	0.737	0.732	0.862	1.984	0.691	0.899	52	420	1583	1419	-0.616	625	958	602	817	0
4	8	18	"iYMR238W"	"iYMR238W"	16610	18890	100	333	385	203	70	76	29	95	93	0	364	382	232	69	68	43	85	75	0	0.892	1.006	0.983	1.042	1.797	0.921	0.810	80	520	558	628	-0.166	263	295	315	313	0
4	9	18	"iYMR241W"	"iYMR241W"	16810	18890	90	1049	1182	625	77	81	28	100	100	0	784	768	446	78	77	42	98	90	0	1.377	1.601	1.628	1.855	1.656	1.553	0.898	52	414	1678	1795	0.461	972	706	1105	690	0
4	10	18	"iYMR255W"	"iYMR255W"	17010	18890	100	953	1033	628	78	86	45	97	91	0	1095	1216	798	80	83	54	95	93	0	0.862	0.841	0.844	0.914	1.937	0.809	0.912	80	532	1890	2091	-0.214	875	1015	955	1136	0
4	11	18	"iYMR259C"	"iYMR259C"	17220	18890	80	328	351	132	74	79	26	100	98	0	851	838	446	81	81	46	94	94	0	0.330	0.366	0.376	0.433	2.005	0.334	0.855	52	340	1024	1034	-1.600	254	770	277	757	0
4	12	18	"iYMR263W"	"iYMR263W"	17400	18880	90	617	693	383	75	89	121	88	78	0	1718	1873	1386	85	98	182	90	80	0	0.332	0.346	0.345	0.449	2.529	0.292	0.876	52	401	2175	2406	-1.591	542	1633	618	1788	0
4	13	18	"iYMR277W"	"iYMR277W"	17610	18880	100	1825	1742	1073	76	126	328	85	78	0	3756	3297	2097	89	159	539	82	75	0	0.477	0.519	0.514	0.564	1.643	0.477	0.865	80	467	5416	4874	-1.068	1749	3667	1666	3208	0
4	14	18	"iYMR282C"	"iYMR282C"	17810	18870	120	350	425	293	82	100	87	77	60	0	615	812	636	90	107	134	78	60	0	0.510	0.475	0.453	0.516	2.194	0.463	0.720	120	627	793	1065	-0.970	268	525	343	722	0
4	15	18	"iYMR284W"	"iYMR284W"	18020	18890	80	512	488	232	75	81	32	94	90	0	598	620	350	75	76	45	88	84	0	0.836	0.758	0.710	0.825	1.896	0.685	0.860	52	340	960	958	-0.259	437	523	413	545	0
4	16	18	"iYNL061W"	"iYNL061W"	18210	18880	100	2021	2121	1128	75	80	29	100	100	0	1364	1323	776	73	72	40	98	98	0	1.507	1.637	1.587	1.785	1.651	1.604	0.895	80	503	3237	3296	0.592	1946	1291	2046	1250	0
4	17	18	"iYNL055C"	"iYNL055C"	18400	18880	100	534	932	896	74	103	356	56	38	0	812	1563	1611	82	85	108	87	77	0	0.630	0.579	0.546	0.619	2.216	0.541	0.876	80	494	1190	2339	-0.666	460	730	858	1481	0
4	18	18	"iYNL052W"	"iYNL052W"	18610	18890	110	457	680	610	73	78	29	97	95	0	694	1100	1036	75	73	47	83	75	0	0.620	0.592	0.609	0.726	2.299	0.575	0.906	80	547	1003	1632	-0.689	384	619	607	1025	0
4	19	18	"iYNL036W"	"iYNL036W"	18800	18870	100	3628	3547	2052	77	83	29	100	100	0	1241	1234	739	81	80	46	97	93	0	3.061	3.010	3.033	3.353	1.987	3.051	0.878	80	519	4711	4623	1.614	3551	1160	3470	1153	0
4	20	18	"iYNL035C"	"iYNL035C"	19000	18870	90	1410	1668	1171	81	86	27	100	94	0	659	888	612	92	97	64	90	88	0	2.344	1.994	1.966	1.880	1.869	2.160	0.750	52	414	1896	2383	1.229	1329	567	1587	796	0
4	21	18	"iYNL032W"	"iYNL032W"	19200	18870	90	568	726	552	70	90	253	65	48	0	404	485	309	79	98	309	51	25	0	1.532	1.616	1.320	1.511	2.594	1.068	0.767	52	420	823	1062	0.616	498	325	656	406	0
4	1	19	"iYNL016W"	"iYNL016W"	15200	19090	90	659	645	202	74	79	28	100	100	0	1314	1251	514	77	79	50	100	100	0	0.473	0.486	0.492	0.508	1.269	0.447	0.932	52	406	1822	1745	-1.080	585	1237	571	1174	0
4	2	19	"iYNL011C"	"iYNL011C"	15400	19090	100	833	796	345	75	81	34	98	97	0	1097	1092	554	78	83	58	96	92	0	0.744	0.711	0.732	0.804	1.624	0.679	0.936	80	503	1777	1735	-0.427	758	1019	721	1014	0
4	3	19	"iYNL007C"	"iYNL007C"	15610	19090	100	685	656	310	73	80	42	96	95	0	1003	1027	542	75	82	66	92	91	0	0.659	0.612	0.615	0.650	1.554	0.585	0.931	80	506	1540	1535	-0.601	612	928	583	952	0
4	4	19	"iYNR007C"	"iYNR007C"	15800	19090	100	979	948	302	71	81	51	100	100	0	2353	2216	865	70	88	229	98	96	0	0.398	0.409	0.410	0.429	1.329	0.368	0.877	80	505	3191	3023	-1.330	908	2283	877	2146	0
4	5	19	"iYNR011C"	"iYNR011C"	16000	19080	90	575	604	230	78	84	33	100	100	0	1617	1596	812	80	84	55	98	94	0	0.323	0.347	0.339	0.380	1.425	0.316	0.904	52	420	2034	2042	-1.629	497	1537	526	1516	0
4	6	19	"iYNR015W"	"iYNR015W"	16200	19090	100	510	491	135	74	81	30	100	100	0	1187	1122	442	80	84	52	98	97	0	0.394	0.400	0.405	0.425	1.473	0.359	0.886	80	514	1543	1459	-1.344	436	1107	417	1042	0
4	7	19	"iYOR055W"	"iYOR055W"	16390	19090	90	533	537	189	75	88	54	96	96	0	1237	1126	589	78	94	119	90	90	0	0.395	0.441	0.442	0.509	1.727	0.384	0.890	52	414	1617	1510	-1.339	458	1159	462	1048	0
4	8	19	"iYOR058C-1"	"iYOR058C-1"	16610	19090	90	1006	925	380	72	77	31	100	96	0	1604	1626	852	72	73	43	98	94	0	0.610	0.549	0.557	0.610	1.374	0.501	0.934	52	420	2466	2407	-0.714	934	1532	853	1554	0
4	9	19	"iYOR060C"	"iYOR060C"	16810	19090	100	546	579	290	73	85	68	95	91	0	1543	1594	921	76	85	80	98	97	0	0.322	0.333	0.337	0.353	1.543	0.317	0.920	80	542	1940	2024	-1.633	473	1467	506	1518	0
4	10	19	"iYOR073W"	"iYOR073W"	17010	19100	90	700	826	421	75	84	33	98	98	0	1126	1208	627	76	79	48	98	96	0	0.595	0.663	0.672	0.694	1.413	0.649	0.936	52	414	1675	1883	-0.748	625	1050	751	1132	0
4	11	19	"iYOR077W"	"iYOR077W"	17210	19080	110	297	308	154	76	83	32	90	81	0	700	725	504	79	80	52	90	81	0	0.356	0.359	0.370	0.412	1.841	0.309	0.804	80	609	842	878	-1.491	221	621	232	646	0
4	12	19	"iYOR081C"	"iYOR081C"	17410	19090	90	521	526	200	75	83	37	96	94	0	989	1078	551	78	78	51	96	96	0	0.490	0.451	0.451	0.473	1.494	0.394	0.870	52	420	1357	1451	-1.030	446	911	451	1000	0
4	13	19	"iYOR098C"	"iYOR098C"	17610	19090	100	418	414	186	80	90	47	96	87	0	1300	1277	725	83	93	71	95	92	0	0.278	0.280	0.289	0.295	1.479	0.261	0.867	80	524	1555	1528	-1.848	338	1217	334	1194	0
4	14	19	"iYOR103C"	"iYOR103C"	17820	19080	150	586	710	589	80	94	77	74	67	0	891	1357	1269	90	100	105	74	66	0	0.632	0.497	0.480	0.499	2.253	0.466	0.883	156	890	1307	1897	-0.663	506	801	630	1267	0
4	15	19	"iYOR108W"	"iYOR108W"	18000	19100	90	765	677	304	78	92	68	96	90	0	2088	1870	1036	83	100	104	96	88	0	0.343	0.335	0.345	0.371	1.337	0.304	0.919	52	386	2692	2386	-1.545	687	2005	599	1787	0
4	16	19	"iYOR125C"	"iYOR125C"	18220	19110	90	256	266	97	67	71	24	94	94	0	684	642	241	69	68	42	96	96	0	0.307	0.347	0.332	0.346	2.432	0.330	0.779	52	415	804	772	-1.702	189	615	199	573	0
4	17	19	"iYOR129C"	"iYOR129C"	18410	19090	100	461	448	178	69	72	22	98	95	0	1345	1187	679	72	71	38	96	96	0	0.308	0.340	0.343	0.393	1.700	0.303	0.906	80	523	1665	1494	-1.699	392	1273	379	1115	0
4	18	19	"iYOR133W"	"iYOR133W"	18610	19080	110	739	805	448	77	89	47	100	95	0	1117	1238	770	76	81	59	97	96	0	0.636	0.627	0.660	0.660	1.433	0.594	0.927	80	575	1703	1890	-0.653	662	1041	728	1162	0
4	19	19	"iYPL241C"	"iYPL241C"	18810	19080	90	398	435	172	109	158	156	86	46	0	1033	906	373	126	170	223	90	80	0	0.319	0.418	0.381	0.383	1.952	0.415	0.636	52	420	1196	1106	-1.650	289	907	326	780	0
4	20	19	"iYPL236C"	"iYPL236C"	19020	19090	90	577	515	179	115	184	159	86	69	0	1835	1712	903	156	276	284	92	80	0	0.275	0.257	0.263	0.297	1.634	0.226	0.825	52	414	2141	1956	-1.862	462	1679	400	1556	0
4	21	19	"iYPL232W"	"iYPL232W"	19210	19100	100	633	615	344	89	99	42	95	90	0	1684	1803	1154	104	111	65	92	92	0	0.344	0.310	0.328	0.318	1.451	0.292	0.931	80	525	2124	2225	-1.538	544	1580	526	1699	0
4	1	20	"iYPL216W"	"iYPL216W"	15210	19290	100	566	586	273	73	79	32	98	96	0	1001	1019	520	75	78	60	100	96	0	0.532	0.543	0.534	0.560	1.670	0.509	0.844	80	540	1419	1457	-0.909	493	926	513	944	0
4	2	20	"iYPL212C"	"iYPL212C"	15410	19290	100	342	336	141	74	81	39	97	92	0	673	687	340	76	79	62	95	88	0	0.449	0.429	0.418	0.459	1.758	0.399	0.825	80	511	865	873	-1.155	268	597	262	611	0
4	3	20	"iYPL208W"	"iYPL208W"	15600	19290	100	474	449	245	75	84	42	87	81	0	1234	1148	695	79	86	63	92	90	0	0.345	0.350	0.307	0.338	1.705	0.319	0.833	80	525	1554	1443	-1.533	399	1155	374	1069	0
4	4	20	"iYPL191C"	"iYPL191C"	15820	19290	90	846	1111	736	75	81	39	100	100	0	1469	1983	1412	74	94	248	92	84	0	0.553	0.543	0.541	0.576	1.484	0.528	0.960	52	414	2166	2945	-0.855	771	1395	1036	1909	0
4	5	20	"iYPL187W"	"iYPL187W"	16010	19290	110	946	1052	608	84	91	41	98	97	0	1293	1463	895	89	95	63	96	95	0	0.716	0.705	0.731	0.741	1.401	0.686	0.947	80	606	2066	2342	-0.482	862	1204	968	1374	0
4	6	20	"iYPL183C"	"iYPL183C"	16210	19290	100	975	1047	500	80	92	83	96	96	0	2315	2191	1038	94	102	112	97	96	0	0.403	0.461	0.455	0.477	1.480	0.455	0.928	80	519	3116	3064	-1.311	895	2221	967	2097	0
4	7	20	"iYPL170W"	"iYPL170W"	16410	19290	100	1248	1308	762	83	94	47	96	95	0	1683	1779	1078	86	97	80	95	95	0	0.729	0.724	0.716	0.763	1.397	0.709	0.951	80	541	2762	2918	-0.455	1165	1597	1225	1693	0
4	8	20	"iYPL165C"	"iYPL165C"	16620	19290	90	1188	1171	545	84	98	55	100	100	0	1707	1844	984	82	95	89	100	98	0	0.679	0.617	0.644	0.648	1.365	0.589	0.948	52	420	2729	2849	-0.558	1104	1625	1087	1762	0
4	9	20	"iYPL161C"	"iYPL161C"	16810	19300	90	510	613	389	81	94	75	96	82	0	1547	1859	1241	81	88	82	96	96	0	0.293	0.299	0.290	0.299	1.334	0.296	0.948	52	412	1895	2310	-1.773	429	1466	532	1778	0
4	10	20	"iYPR149W"	"iYPR149W"	17010	19290	100	873	851	392	81	89	39	98	96	0	1244	1250	628	86	89	55	96	96	0	0.684	0.662	0.666	0.689	1.422	0.635	0.937	80	540	1950	1934	-0.548	792	1158	770	1164	0
4	11	20	"iYPR154W"	"iYPR154W"	17230	19320	90	2811	2902	1834	90	122	187	98	94	0	1657	1921	1200	91	109	128	98	94	0	1.738	1.537	1.537	1.592	1.806	1.543	0.937	52	384	4287	4642	0.797	2721	1566	2812	1830	0
4	12	20	"iYPR158W"	"iYPR158W"	17430	19320	90	441	442	209	91	104	64	96	82	0	1020	1042	541	93	115	121	98	90	0	0.378	0.370	0.372	0.368	1.567	0.374	0.883	52	371	1277	1300	-1.405	350	927	351	949	0
4	13	20	"iYPRCtau3"	"iYPRCtau3"	17610	19310	110	2594	2874	1701	95	107	54	100	100	0	3618	3949	2532	101	112	71	100	98	0	0.711	0.722	0.769	0.787	1.581	0.694	0.933	80	574	6016	6627	-0.493	2499	3517	2779	3848	0
4	14	20	"iYPR173C"	"iYPR173C"	17810	19300	100	773	824	356	84	89	33	100	100	0	1773	1735	815	91	94	56	98	97	0	0.410	0.450	0.479	0.467	1.341	0.434	0.925	80	519	2371	2384	-1.288	689	1682	740	1644	0
4	15	20	"iYPR179C"	"iYPR179C"	18010	19300	90	627	610	182	79	84	33	100	100	0	1251	1261	542	83	86	55	100	98	0	0.469	0.451	0.486	0.495	1.539	0.420	0.860	52	412	1716	1709	-1.092	548	1168	531	1178	0
4	16	20	"iYPR195C-0"	"iYPR195C-0"	18210	19310	110	151	155	54	71	74	25	91	76	0	238	247	105	75	77	71	90	62	0	0.491	0.488	0.511	0.473	2.239	0.408	0.622	80	603	243	256	-1.027	80	163	84	172	0
4	17	20	"iYPRWtau4"	"iYPRWtau4"	18420	19290	90	131	140	50	69	73	24	82	59	0	215	219	117	72	75	77	71	46	0	0.434	0.483	0.468	0.494	2.196	0.258	0.455	52	420	205	218	-1.206	62	143	71	147	0
4	18	20	"iYPR200C"	"iYPR200C"	18620	19290	100	218	232	83	81	103	62	87	57	0	276	299	162	80	92	68	78	61	0	0.699	0.689	0.736	0.772	1.933	0.550	0.658	80	526	333	370	-0.517	137	196	151	219	0
4	19	20	"YDRCTy1-2A"	"YDRCTy1-2A"	18810	19290	100	16691	22266	16750	224	252	141	100	100	0	14571	20195	15826	272	306	246	97	96	0	1.152	1.106	1.137	1.239	1.478	1.094	0.964	80	516	30766	41965	0.204	16467	14299	22042	19923	0
4	20	20	"YDRWdelta12"	"YDRWdelta12"	19000	19290	110	8332	16441	16084	257	294	176	100	100	0	9682	18536	18678	392	446	364	95	93	0	0.869	0.892	0.848	0.967	1.874	0.846	0.901	80	598	17365	34328	-0.202	8075	9290	16184	18144	0
4	21	20	"YERWdelta9"	"YERWdelta9"	19210	19290	100	3356	4594	4028	120	144	115	100	98	0	3278	5115	4483	128	176	302	92	86	0	1.027	0.897	0.905	0.971	1.830	0.890	0.917	80	532	6386	9461	0.039	3236	3150	4474	4987	0
5	1	1	"YBR061C"	"YBR061C"	1650	20100	110	4396	3666	2216	69	153	461	85	81	0	3904	3028	1771	135	184	303	82	78	0	1.148	1.243	1.197	1.347	1.882	1.233	0.920	80	416	8096	6490	0.199	4327	3769	3597	2893	0
5	2	1	"MRS5"	"YBR091C"	1800	20070	150	453	488	375	67	117	345	53	27	0	1230	1198	893	93	128	234	71	67	0	0.339	0.381	0.374	0.355	2.126	0.552	0.590	156	762	1523	1526	-1.559	386	1137	421	1105	0
5	3	1	"TFC1"	"YBR123C"	2010	20090	140	2031	1982	1242	63	69	37	99	97	0	5214	4412	2664	78	84	67	97	96	0	0.383	0.443	0.419	0.461	1.991	0.432	0.882	156	631	7104	6253	-1.384	1968	5136	1919	4334	0
5	4	1	"YBR063C"	"YBR063C"	2230	20090	140	1966	1901	1283	62	69	31	99	98	0	3040	2697	1702	80	86	74	92	90	0	0.643	0.703	0.663	0.780	2.263	0.705	0.839	156	608	4864	4456	-0.637	1904	2960	1839	2617	0
5	5	1	"PHO5"	"YBR093C"	2400	20090	110	1504	1606	819	64	79	75	100	95	0	2891	2913	1359	78	89	94	95	95	0	0.512	0.544	0.536	0.577	1.645	0.540	0.922	80	438	4253	4377	-0.966	1440	2813	1542	2835	0
5	6	1	"PTC4"	"YBR125C"	2630	20070	130	1551	1401	913	69	89	100	95	89	0	3826	3467	2133	83	109	241	93	88	0	0.396	0.394	0.368	0.396	1.628	0.390	0.901	120	607	5225	4716	-1.337	1482	3743	1332	3384	0
5	7	1	"ECM2"	"YBR065C"	2800	20070	130	2515	2374	1542	67	84	91	95	92	0	6007	4834	3109	82	98	150	88	87	0	0.413	0.485	0.482	0.566	2.139	0.460	0.875	120	568	8373	7059	-1.275	2448	5925	2307	4752	0
5	8	1	"YBR095C"	"YBR095C"	3000	20070	130	1392	1348	931	68	80	64	97	91	0	2989	2451	1668	78	81	75	92	91	0	0.455	0.539	0.512	0.595	2.134	0.524	0.884	120	658	4235	3653	-1.137	1324	2911	1280	2373	0
5	9	1	"VMA2"	"YBR127C"	3220	20070	120	1416	1242	536	69	80	45	100	99	0	3807	3206	1420	77	86	76	96	96	0	0.361	0.375	0.374	0.395	1.760	0.363	0.920	120	595	5077	4302	-1.469	1347	3730	1173	3129	0
5	10	1	"TIP1"	"YBR067C"	3410	20070	130	2593	2353	1052	70	82	53	100	98	0	3692	3228	1492	78	85	91	97	96	0	0.698	0.725	0.713	0.781	1.774	0.709	0.898	120	582	6137	5433	-0.518	2523	3614	2283	3150	0
5	11	1	"VPS15"	"YBR097W"	3610	20060	120	1551	1400	600	70	86	81	98	96	0	2360	2148	1016	80	96	138	95	93	0	0.650	0.643	0.610	0.679	1.664	0.609	0.861	120	552	3761	3398	-0.622	1481	2280	1330	2068	0
5	12	1	"OPY1"	"YBR129C"	3800	20040	120	1247	1139	466	77	97	94	96	94	0	2468	2140	856	86	112	165	99	95	0	0.491	0.517	0.490	0.507	1.626	0.478	0.858	120	566	3552	3116	-1.026	1170	2382	1062	2054	0
5	13	1	"THR4"	"YCR053W"	3980	20040	120	3764	3127	1569	78	88	43	100	100	0	5069	4364	2275	89	96	78	99	97	0	0.740	0.713	0.676	0.743	1.696	0.698	0.906	120	608	8666	7324	-0.434	3686	4980	3049	4275	0
5	14	1	"YCR086W"	"YCR086W"	4210	20050	140	583	608	316	80	94	53	95	89	0	1984	1944	1109	96	102	79	96	92	0	0.266	0.286	0.285	0.314	2.038	0.273	0.898	156	731	2391	2376	-1.908	503	1888	528	1848	0
5	15	1	"YCRX10W"	"YCRX10W"	4410	20040	130	2239	1990	748	80	95	55	99	99	0	1680	1527	606	94	98	66	96	95	0	1.361	1.333	1.302	1.290	1.565	1.317	0.925	120	608	3745	3343	0.445	2159	1586	1910	1433	0
5	16	1	"YCR055C"	"YCR055C"	4590	20030	130	2559	2170	1064	72	84	50	100	99	0	4446	3715	1806	86	101	113	95	94	0	0.570	0.578	0.591	0.625	1.835	0.578	0.934	120	688	6847	5727	-0.810	2487	4360	2098	3629	0
5	17	1	"ABP1"	"YCR088W"	4800	20050	130	1649	1567	731	76	92	60	100	97	0	4677	4198	1923	91	114	132	99	95	0	0.343	0.363	0.366	0.373	1.482	0.358	0.937	120	705	6159	5598	-1.544	1573	4586	1491	4107	0
5	18	1	"YCRX12W"	"YCRX12W"	4990	20030	120	909	857	326	76	88	47	98	96	0	1965	1716	697	88	101	92	97	94	0	0.444	0.480	0.481	0.506	1.557	0.458	0.906	120	627	2710	2409	-1.172	833	1877	781	1628	0
5	19	1	"PWP2"	"YCR057C"	5180	20040	120	2313	2122	1134	75	84	46	100	98	0	4018	3594	2054	83	87	53	95	94	0	0.569	0.583	0.577	0.651	1.640	0.563	0.937	120	616	6173	5558	-0.814	2238	3935	2047	3511	0
5	20	1	"YCR090C"	"YCR090C"	5390	20030	120	1825	1711	543	79	91	53	100	100	0	2103	1902	614	88	99	70	99	99	0	0.867	0.900	0.902	0.922	1.336	0.889	0.950	120	623	3761	3446	-0.207	1746	2015	1632	1814	0
5	21	1	"YCRX14W"	"YCRX14W"	5590	20030	130	1065	966	362	87	102	58	96	95	0	1736	1579	573	96	113	100	98	96	0	0.596	0.593	0.598	0.574	1.487	0.589	0.926	120	777	2618	2362	-0.746	978	1640	879	1483	0
5	1	2	"YCR059C"	"YCR059C"	1580	20260	120	2765	2397	1157	67	116	350	88	84	0	4271	3587	1769	144	169	223	93	89	0	0.654	0.677	0.673	0.726	1.607	0.652	0.893	120	572	6825	5773	-0.613	2698	4127	2330	3443	0
5	2	2	"MSH3"	"YCR092C"	1770	20250	120	4691	4016	2159	73	149	440	93	86	0	4881	4405	2611	102	154	297	91	90	0	0.966	0.916	0.881	1.058	2.222	0.879	0.885	120	460	9397	8246	-0.049	4618	4779	3943	4303	0
5	3	2	"YCRX16C"	"YCRX16C"	1980	20240	150	576	693	514	64	75	61	87	79	0	1882	1938	1433	84	97	99	89	82	0	0.285	0.339	0.328	0.350	2.105	0.335	0.896	156	514	2310	2483	-1.812	512	1798	629	1854	0
5	4	2	"YDR060W"	"YDR060W"	2180	20220	150	272	441	448	62	68	28	76	67	0	699	912	921	78	80	52	76	69	0	0.338	0.454	0.469	0.441	2.392	0.435	0.868	156	500	831	1213	-1.564	210	621	379	834	0
5	5	2	"UBC13"	"YDR092W"	2380	20240	130	719	700	424	65	73	34	94	90	0	2158	1867	1095	81	93	87	90	88	0	0.315	0.356	0.359	0.382	2.298	0.342	0.828	120	475	2731	2421	-1.667	654	2077	635	1786	0
5	6	2	"YDR124W"	"YDR124W"	2580	20240	140	1506	1621	1238	76	99	108	89	80	0	2469	2395	1860	83	116	176	83	75	0	0.599	0.668	0.662	0.764	2.933	0.633	0.781	156	634	3816	3857	-0.739	1430	2386	1545	2312	0
5	7	2	"LCB2"	"YDR062W"	2790	20230	130	1394	1373	1014	79	107	126	84	78	0	3440	3095	2095	85	97	144	86	80	0	0.392	0.430	0.424	0.461	2.731	0.418	0.825	120	505	4670	4304	-1.351	1315	3355	1294	3010	0
5	8	2	"YDR094W"	"YDR094W"	2990	20230	130	494	494	300	71	90	89	84	73	0	1156	986	582	86	108	160	84	75	0	0.395	0.470	0.444	0.459	2.148	0.462	0.805	120	566	1493	1323	-1.339	423	1070	423	900	0
5	9	2	"YDR126W"	"YDR126W"	3200	20260	120	1043	925	493	76	88	51	92	90	0	3699	3107	2051	84	97	96	92	89	0	0.267	0.281	0.287	0.323	2.060	0.244	0.850	120	495	4582	3872	-1.902	967	3615	849	3023	0
5	10	2	"RPS13"	"YDR064W"	3390	20220	130	1229	1142	663	76	87	52	95	91	0	2582	2229	1230	83	96	112	92	89	0	0.461	0.497	0.467	0.503	1.856	0.494	0.850	120	474	3652	3212	-1.116	1153	2499	1066	2146	0
5	11	2	"GIS1"	"YDR096W"	3590	20230	130	4302	3910	2014	87	101	60	100	100	0	4492	3773	1861	94	112	115	96	93	0	0.958	1.039	0.973	1.117	1.842	1.058	0.847	120	525	8613	7502	-0.061	4215	4398	3823	3679	0
5	12	2	"YDR128W"	"YDR128W"	3780	20230	120	7445	6896	2734	103	129	105	100	100	0	6330	5543	2356	107	142	183	99	99	0	1.180	1.250	1.205	1.288	1.551	1.244	0.898	120	511	13565	12229	0.239	7342	6223	6793	5436	0
5	13	2	"YDR066C"	"YDR066C"	4010	20240	140	3194	2732	1225	93	107	62	100	100	0	2545	2087	954	98	105	79	99	96	0	1.267	1.327	1.294	1.350	1.625	1.348	0.878	156	586	5548	4628	0.342	3101	2447	2639	1989	0
5	14	2	"GRX3"	"YDR098C"	4180	20220	130	1166	1095	370	96	106	53	99	99	0	2373	2102	759	108	123	97	96	96	0	0.472	0.501	0.486	0.523	1.644	0.484	0.892	120	457	3335	2993	-1.082	1070	2265	999	1994	0
5	15	2	"YDR130C"	"YDR130C"	4380	20230	150	1379	1235	613	91	107	64	96	92	0	3062	2619	1456	106	122	86	96	94	0	0.436	0.455	0.456	0.475	1.800	0.425	0.876	156	622	4244	3657	-1.199	1288	2956	1144	2513	0
5	16	2	"SSN2"	"YDR443C"	4580	20220	110	1779	1680	692	74	85	50	100	100	0	4283	3983	1744	86	96	76	100	100	0	0.406	0.412	0.392	0.419	1.506	0.398	0.885	80	510	5902	5503	-1.300	1705	4197	1606	3897	0
5	17	2	"YDR475C"	"YDR475C"	4790	20240	110	1273	1180	411	91	105	61	97	96	0	2927	2527	955	106	133	116	97	97	0	0.419	0.450	0.454	0.446	1.555	0.437	0.919	80	524	4003	3510	-1.255	1182	2821	1089	2421	0
5	18	2	"GIN4"	"YDR507C"	4990	20240	110	1195	1254	504	97	119	77	100	98	0	1767	1750	739	112	149	135	97	97	0	0.663	0.706	0.697	0.735	1.504	0.672	0.874	80	526	2753	2795	-0.592	1098	1655	1157	1638	0
5	19	2	"YDR445C"	"YDR445C"	5190	20220	110	929	906	332	83	96	53	100	98	0	1381	1282	477	94	103	83	96	93	0	0.657	0.693	0.667	0.731	1.652	0.692	0.871	80	486	2133	2011	-0.605	846	1287	823	1188	0
5	20	2	"SNF1"	"YDR477W"	5380	20220	120	1505	1445	594	83	105	72	97	96	0	3097	2828	1436	98	122	123	95	92	0	0.474	0.499	0.484	0.546	1.889	0.456	0.886	120	577	4421	4092	-1.077	1422	2999	1362	2730	0
5	21	2	"YDR509W"	"YDR509W"	5600	20230	120	3170	3193	1870	88	105	63	100	100	0	5082	5477	3035	102	113	93	100	99	0	0.619	0.578	0.548	0.557	1.576	0.581	0.901	120	607	8062	8480	-0.692	3082	4980	3105	5375	0
5	1	3	"RPS17B"	"YDR447C"	1600	20460	120	991	944	482	67	74	34	95	90	0	2498	2139	1063	131	135	78	92	90	0	0.390	0.437	0.433	0.445	1.575	0.423	0.904	120	550	3291	2885	-1.357	924	2367	877	2008	0
5	2	3	"YDR479C"	"YDR479C"	1800	20460	120	2985	2922	2073	72	79	33	96	96	0	4276	3965	2794	92	101	84	90	89	0	0.696	0.736	0.722	0.786	2.457	0.717	0.895	120	489	7097	6723	-0.522	2913	4184	2850	3873	0
5	3	3	"YDR511W"	"YDR511W"	1990	20430	140	335	696	676	64	71	28	92	87	0	761	1495	1469	85	89	69	89	85	0	0.401	0.448	0.417	0.456	2.199	0.433	0.850	156	579	947	2042	-1.319	271	676	632	1410	0
5	4	3	"YDR449C"	"YDR449C"	2180	20430	130	679	689	393	64	71	29	95	90	0	2065	1780	1059	82	84	55	92	90	0	0.310	0.368	0.358	0.392	1.899	0.345	0.856	120	596	2598	2323	-1.689	615	1983	625	1698	0
5	5	3	"PHO8"	"YDR481C"	2380	20430	100	807	746	342	67	75	35	97	95	0	1888	1755	811	84	98	135	93	91	0	0.410	0.406	0.416	0.401	1.625	0.385	0.868	80	463	2544	2350	-1.286	740	1804	679	1671	0
5	6	3	"TTR1"	"YDR513W"	2580	20440	110	778	737	308	76	95	72	92	87	0	2415	2008	913	92	132	186	90	86	0	0.302	0.345	0.337	0.359	1.913	0.316	0.848	80	498	3025	2577	-1.726	702	2323	661	1916	0
5	7	3	"SPB4"	"YFL002C"	2780	20430	120	19731	18193	13346	84	237	1087	93	88	0	3218	3017	2167	90	116	147	89	86	0	6.281	6.187	6.050	6.714	1.962	6.345	0.911	120	549	22775	21036	2.651	19647	3128	18109	2927	0
5	8	3	"HAC1"	"YFL031W"	2970	20440	130	1518	1421	831	73	138	604	77	61	0	1951	1707	1119	88	111	159	86	82	0	0.776	0.833	0.797	0.853	1.876	0.773	0.818	120	577	3308	2967	-0.367	1445	1863	1348	1619	0
5	9	3	"YFL061W"	"YFL061W"	3160	20430	130	1754	1707	1222	75	92	74	95	92	0	1681	1933	1338	88	108	148	86	83	0	1.054	0.885	0.800	1.012	2.253	0.861	0.795	120	549	3272	3477	0.076	1679	1593	1632	1845	0
5	10	3	"YFL004W"	"YFL004W"	3380	20410	130	7336	6284	3916	78	91	59	100	100	0	2831	2664	1610	86	97	81	95	92	0	2.644	2.407	2.255	2.601	2.392	2.552	0.848	120	615	10003	8784	1.403	7258	2745	6206	2578	0
5	11	3	"RIM15"	"YFL033C"	3580	20430	120	4641	4804	2626	84	99	56	99	99	0	6753	6310	3844	91	101	66	97	96	0	0.684	0.759	0.736	0.860	1.958	0.725	0.930	120	529	11219	10939	-0.548	4557	6662	4720	6219	0
5	12	3	"YFL063W"	"YFL063W"	3780	20420	140	24195	20668	11778	93	111	67	100	100	0	21691	18794	11072	99	114	90	100	99	0	1.116	1.101	1.056	1.158	2.077	1.108	0.873	156	648	45694	39270	0.159	24102	21592	20575	18695	0
5	13	3	"YFL006W"	"YFL006W"	3980	20410	130	5534	5000	1970	85	99	62	100	100	0	5057	4466	1725	89	98	70	100	100	0	1.097	1.123	1.118	1.142	1.438	1.137	0.924	120	544	10417	9292	0.133	5449	4968	4915	4377	0
5	14	3	"YFL035C"	"YFL035C"	4180	20420	120	5234	4543	1767	92	105	65	100	100	0	3871	3302	1345	100	111	74	99	96	0	1.364	1.390	1.377	1.473	1.534	1.392	0.930	120	556	8913	7653	0.447	5142	3771	4451	3202	0
5	15	3	"YFL065C"	"YFL065C"	4380	20410	130	8911	8496	3858	94	109	66	100	100	0	14597	12928	5849	102	123	85	100	100	0	0.608	0.655	0.657	0.690	1.782	0.653	0.918	120	582	23312	21228	-0.717	8817	14495	8402	12826	0
5	16	3	"SMC1"	"YFL008W"	4580	20420	120	6355	5385	2400	83	96	56	100	100	0	9130	7656	3643	93	107	75	100	99	0	0.694	0.701	0.701	0.733	1.579	0.680	0.914	120	592	15309	12865	-0.527	6272	9037	5302	7563	0
5	17	3	"YFL035C-B"	"YFL035C-B"	4780	20430	120	3466	3167	1117	85	104	66	100	100	0	5600	4769	1816	95	121	100	100	100	0	0.614	0.659	0.641	0.653	1.571	0.640	0.925	120	551	8886	7756	-0.703	3381	5505	3082	4674	0
5	18	3	"YFL067W"	"YFL067W"	4980	20420	130	24834	21646	9931	98	124	86	100	100	0	30902	26913	12830	107	140	119	100	100	0	0.803	0.804	0.798	0.810	1.511	0.793	0.948	120	608	55531	48354	-0.316	24736	30795	21548	26806	0
5	19	3	"RTG2"	"YGL252C"	5180	20420	130	6399	5510	2429	90	107	64	100	100	0	5118	4422	1973	99	119	105	99	96	0	1.257	1.254	1.259	1.312	1.520	1.257	0.944	120	602	11328	9743	0.330	6309	5019	5420	4323	0
5	20	3	"YGR021W"	"YGR021W"	5370	20420	120	1796	1563	532	93	113	70	100	99	0	3571	3083	1182	104	128	106	100	99	0	0.491	0.493	0.496	0.518	1.537	0.470	0.929	120	566	5170	4449	-1.026	1703	3467	1470	2979	0
5	21	3	"YGR053C"	"YGR053C"	5580	20400	120	1415	1306	472	86	104	64	99	99	0	2854	2662	972	102	117	93	100	99	0	0.483	0.477	0.486	0.475	1.465	0.460	0.912	120	622	4081	3780	-1.050	1329	2752	1220	2560	0
5	1	4	"FZF1"	"YGL254W"	1580	20620	130	1392	1294	977	66	71	30	93	89	0	3222	2767	1936	109	117	71	86	86	0	0.426	0.462	0.435	0.463	1.898	0.464	0.916	120	607	4439	3886	-1.231	1326	3113	1228	2658	0
5	2	4	"MTL1"	"YGR023W"	1770	20630	130	10713	9882	7465	75	98	120	95	92	0	6231	5983	4372	95	117	129	90	88	0	1.734	1.666	1.661	1.710	1.678	1.655	0.927	120	514	16774	15695	0.794	10638	6136	9807	5888	0
5	3	4	"MUP1"	"YGR055W"	1980	20620	130	1274	1787	1491	69	84	64	98	95	0	2570	3140	2500	93	112	106	95	88	0	0.486	0.564	0.549	0.587	1.716	0.547	0.913	120	586	3682	4765	-1.040	1205	2477	1718	3047	0
5	4	4	"ADH4"	"YGL256W"	2180	20630	130	1659	1458	837	71	79	42	99	95	0	3742	3072	1743	91	96	66	95	93	0	0.435	0.465	0.447	0.491	1.576	0.459	0.930	120	598	5239	4368	-1.201	1588	3651	1387	2981	0
5	5	4	"YGR025W"	"YGR025W"	2380	20630	120	1307	1173	590	73	82	44	98	96	0	1556	1352	711	93	98	61	97	95	0	0.843	0.874	0.826	0.902	1.678	0.845	0.863	120	544	2697	2359	-0.246	1234	1463	1100	1259	0
5	6	4	"LST7"	"YGR057C"	2580	20630	130	2639	2235	1233	82	114	83	100	95	0	2872	2499	1289	95	107	89	95	93	0	0.921	0.896	0.865	0.919	1.570	0.902	0.923	120	606	5334	4557	-0.119	2557	2777	2153	2404	0
5	7	4	"YGL258W"	"YGL258W"	2780	20620	130	2758	2505	1197	87	231	1018	82	67	0	3548	3022	1434	88	106	148	90	90	0	0.772	0.824	0.817	0.866	1.630	1.133	0.510	120	625	6131	5352	-0.373	2671	3460	2418	2934	0
5	8	4	"RPS25A"	"YGR027C"	2980	20630	120	1452	1335	566	69	76	38	99	98	0	1876	1611	683	81	81	51	95	94	0	0.770	0.827	0.832	0.865	1.832	0.814	0.922	120	518	3178	2796	-0.376	1383	1795	1266	1530	0
5	9	4	"SPR3"	"YGR059W"	3170	20620	140	2746	2412	1145	72	85	48	100	100	0	2983	2692	1392	86	89	59	100	100	0	0.923	0.898	0.877	0.934	1.512	0.865	0.934	156	635	5571	4946	-0.116	2674	2897	2340	2606	0
5	10	4	"PPA1"	"YHR026W"	3370	20620	130	1820	2011	1240	81	104	77	100	98	0	4378	4255	2633	93	123	151	100	99	0	0.406	0.464	0.447	0.466	1.454	0.455	0.951	120	648	6024	6092	-1.301	1739	4285	1930	4162	0
5	11	4	"YHR056C"	"YHR056C"	3580	20620	120	2905	3028	1980	77	91	57	99	98	0	3940	4462	2906	86	99	127	99	97	0	0.734	0.674	0.669	0.684	1.618	0.666	0.931	120	563	6682	7327	-0.447	2828	3854	2951	4376	0
5	12	4	"YHR087W"	"YHR087W"	3780	20620	120	1110	955	424	77	85	45	98	97	0	2018	1666	819	86	90	62	99	98	0	0.535	0.556	0.548	0.580	1.483	0.533	0.928	120	560	2965	2458	-0.903	1033	1932	878	1580	0
5	13	4	"DAP2"	"YHR028C"	3990	20620	130	1722	1524	568	73	81	47	100	100	0	2880	2588	959	89	97	132	100	99	0	0.591	0.581	0.580	0.591	1.358	0.576	0.944	120	665	4440	3950	-0.759	1649	2791	1451	2499	0
5	14	4	"MED6"	"YHR058C"	4180	20630	120	2509	2181	1056	76	106	202	100	93	0	4256	3629	1917	89	134	314	100	93	0	0.584	0.595	0.595	0.614	1.503	0.569	0.912	120	621	6600	5645	-0.776	2433	4167	2105	3540	0
5	15	4	"GAR1"	"YHR089C"	4390	20610	100	2212	1984	849	82	164	372	93	86	0	3201	2795	1178	92	182	503	97	87	0	0.685	0.704	0.697	0.685	1.438	0.679	0.920	80	488	5239	4605	-0.546	2130	3109	1902	2703	0
5	16	4	"SLT2"	"YHR030C"	4580	20630	120	4018	3514	1502	79	108	151	100	100	0	3329	2873	1214	87	118	236	99	98	0	1.215	1.233	1.215	1.228	1.396	1.235	0.960	120	613	7181	6221	0.281	3939	3242	3435	2786	0
5	17	4	"VMA22"	"YHR060W"	4790	20620	120	1053	944	391	81	98	62	100	97	0	2668	2351	1042	88	101	75	100	100	0	0.377	0.381	0.383	0.382	1.333	0.374	0.938	120	543	3552	3126	-1.408	972	2580	863	2263	0
5	18	4	"MSR1"	"YHR091C"	4990	20620	120	3787	3279	1406	83	98	65	100	99	0	2835	2481	1070	89	101	79	99	98	0	1.349	1.336	1.330	1.386	1.456	1.340	0.950	120	511	6450	5588	0.432	3704	2746	3196	2392	0
5	19	4	"YHR032W"	"YHR032W"	5180	20610	130	1320	1233	490	84	94	55	100	100	0	1837	1577	648	91	104	106	99	97	0	0.708	0.773	0.771	0.783	1.291	0.756	0.933	120	633	2982	2635	-0.498	1236	1746	1149	1486	0
5	20	4	"RPP1"	"YHR062C"	5380	20610	100	1036	1174	674	88	102	58	100	98	0	1556	1700	1030	98	120	125	98	97	0	0.650	0.678	0.674	0.680	1.366	0.654	0.906	80	462	2406	2688	-0.621	948	1458	1086	1602	0
5	21	4	"AHT1"	"YHR093W"	5580	20620	130	1198	1118	351	84	98	55	100	100	0	2804	2501	940	97	111	93	100	97	0	0.412	0.430	0.431	0.459	1.430	0.399	0.926	120	747	3821	3438	-1.281	1114	2707	1034	2404	0
5	1	5	"PAN1"	"YIR006C"	1590	20830	130	2675	2513	1388	63	72	79	99	98	0	6276	5254	2958	87	94	116	95	93	0	0.422	0.474	0.466	0.547	2.108	0.444	0.866	120	686	8801	7617	-1.245	2612	6189	2450	5167	0
5	2	5	"GTT1"	"YIR038C"	1780	20810	130	1483	1316	638	68	114	195	89	86	0	2681	2205	1076	91	151	315	88	85	0	0.546	0.590	0.597	0.583	1.664	0.563	0.886	120	628	4005	3362	-0.872	1415	2590	1248	2114	0
5	3	5	"RNR2"	"YJL026W"	1990	20830	120	1554	1371	636	69	86	80	96	95	0	3044	2678	1319	89	108	112	95	95	0	0.503	0.503	0.501	0.556	1.866	0.481	0.904	120	589	4440	3891	-0.993	1485	2955	1302	2589	0
5	4	5	"PRI1"	"YIR008C"	2190	20820	120	3394	3034	1895	77	88	55	93	89	0	2090	2057	1436	95	97	60	86	84	0	1.663	1.507	1.457	1.615	2.414	1.448	0.854	120	512	5312	4919	0.733	3317	1995	2957	1962	0
5	5	5	"YIR040C"	"YIR040C"	2380	20820	140	7584	6760	4167	78	86	43	100	100	0	9188	7873	4631	96	104	71	100	100	0	0.826	0.859	0.832	0.864	1.693	0.868	0.907	156	652	16598	14459	-0.277	7506	9092	6682	7777	0
5	6	5	"YJL028W"	"YJL028W"	2590	20820	120	1876	1651	849	79	110	93	96	89	0	2865	2460	1339	89	101	127	95	90	0	0.647	0.663	0.651	0.699	2.088	0.621	0.824	120	584	4573	3943	-0.627	1797	2776	1572	2371	0
5	7	5	"YIR010W"	"YIR010W"	2790	20840	120	4689	4545	2267	80	100	81	100	100	0	4020	3751	1789	81	98	134	100	98	0	1.170	1.217	1.128	1.245	1.845	1.263	0.786	120	593	8548	8135	0.227	4609	3939	4465	3670	0
5	8	5	"YIR042C"	"YIR042C"	2990	20820	110	533	500	200	69	83	59	100	90	0	771	712	321	75	85	79	92	88	0	0.667	0.677	0.682	0.746	1.735	0.619	0.803	80	498	1160	1068	-0.585	464	696	431	637	0
5	9	5	"MAD2"	"YJL030W"	3180	20820	120	3349	3036	989	71	87	61	100	100	0	3895	3468	1269	80	89	71	100	100	0	0.859	0.875	0.842	0.910	1.510	0.848	0.897	120	582	7093	6353	-0.219	3278	3815	2965	3388	0
5	10	5	"SQT1"	"YIR012W"	3380	20820	110	3112	2840	976	75	137	308	98	97	0	3301	2970	1107	91	155	316	98	96	0	0.946	0.960	0.935	0.976	1.343	0.880	0.909	80	536	6247	5644	-0.080	3037	3210	2765	2879	0
5	11	5	"YIR044C"	"YIR044C"	3590	20810	110	1892	1810	611	80	117	199	98	97	0	2800	2534	890	90	137	323	97	93	0	0.669	0.708	0.696	0.706	1.457	0.663	0.896	80	548	4522	4174	-0.581	1812	2710	1730	2444	0
5	12	5	"YJL032W"	"YJL032W"	3780	20810	110	2250	2068	705	83	119	213	100	95	0	1301	1189	399	85	98	113	100	97	0	1.782	1.798	1.829	1.772	1.482	1.776	0.876	80	540	3383	3089	0.834	2167	1216	1985	1104	0
5	13	5	"CAF17"	"YJR122W"	3980	20830	110	2126	2104	834	73	84	84	100	100	0	3203	3164	1358	87	96	143	100	100	0	0.659	0.660	0.630	0.672	1.485	0.628	0.855	80	542	5169	5108	-0.602	2053	3116	2031	3077	0
5	14	5	"YJR154W"	"YJR154W"	4180	20840	110	3129	2783	1217	78	103	174	100	100	0	3444	3198	1500	91	136	304	100	96	0	0.910	0.871	0.867	0.900	1.409	0.825	0.874	80	528	6404	5812	-0.136	3051	3353	2705	3107	0
5	15	5	"YKL023W"	"YKL023W"	4380	20830	110	3822	3424	1328	84	148	338	100	98	0	4284	3869	1581	93	176	499	96	92	0	0.892	0.885	0.869	0.916	1.370	0.864	0.927	80	566	7929	7116	-0.165	3738	4191	3340	3776	0
5	16	5	"YJR124C"	"YJR124C"	4590	20830	110	9701	8402	3884	80	102	93	100	100	0	3538	3076	1449	87	107	127	100	100	0	2.788	2.784	2.809	2.802	1.393	2.738	0.906	80	535	13072	11311	1.479	9621	3451	8322	2989	0
5	17	5	"THI11"	"YJR156C"	4790	20810	130	5361	4843	2339	78	94	88	100	100	0	4866	4479	2190	91	101	107	100	100	0	1.106	1.086	1.076	1.077	1.464	1.086	0.936	120	649	10058	9153	0.146	5283	4775	4765	4388	0
5	18	5	"PAN3"	"YKL025C"	4990	20810	140	5927	5084	3089	76	88	49	99	98	0	5323	4519	2899	91	102	88	95	94	0	1.118	1.131	1.166	1.224	1.859	1.112	0.920	156	676	11083	9436	0.161	5851	5232	5008	4428	0
5	19	5	"YJR126C"	"YJR126C"	5180	20830	120	2692	2878	1744	74	82	41	99	99	0	4968	4931	3247	89	93	64	98	97	0	0.537	0.579	0.590	0.643	1.950	0.551	0.937	120	557	7497	7646	-0.898	2618	4879	2804	4842	0
5	20	5	"HXT16"	"YJR158W"	5390	20820	120	5939	5081	2471	80	99	93	99	99	0	10963	9316	4600	94	122	204	96	96	0	0.539	0.542	0.549	0.561	1.620	0.528	0.928	120	635	16728	14223	-0.891	5859	10869	5001	9222	0
5	21	5	"YKL027W"	"YKL027W"	5590	20820	120	2000	1904	1021	87	102	65	98	97	0	3134	2968	1661	96	111	106	96	96	0	0.630	0.633	0.610	0.666	1.900	0.604	0.885	120	639	4951	4689	-0.667	1913	3038	1817	2872	0
5	1	6	"YJR128W"	"YJR128W"	1590	21030	120	1736	1701	871	59	63	21	100	100	0	2065	1755	878	85	83	44	96	95	0	0.847	0.983	0.951	1.082	2.002	0.974	0.878	120	600	3657	3312	-0.240	1677	1980	1642	1670	0
5	2	6	"YJR160C"	"YJR160C"	1780	21040	120	1050	1239	1022	64	98	169	83	70	0	1979	2061	1559	85	136	307	81	70	0	0.521	0.595	0.560	0.571	1.898	0.598	0.843	120	616	2880	3151	-0.942	986	1894	1175	1976	0
5	3	6	"MAE1"	"YKL029C"	1980	21030	130	1285	1126	577	66	75	67	96	91	0	3239	2564	1392	83	82	52	95	93	0	0.386	0.427	0.435	0.474	2.002	0.401	0.887	120	629	4375	3541	-1.372	1219	3156	1060	2481	0
5	4	6	"SOF1"	"YLL011W"	2200	21020	130	8358	10016	7374	72	95	114	100	99	0	3499	3678	2715	88	94	75	96	92	0	2.429	2.770	2.625	3.145	2.021	2.950	0.887	120	654	11697	13534	1.280	8286	3411	9944	3590	0
5	5	6	"FPS1"	"YLL043W"	2390	21030	130	4328	3716	1987	69	78	47	100	100	0	5933	4812	2706	87	94	111	100	99	0	0.729	0.772	0.736	0.831	1.667	0.744	0.899	120	598	10105	8372	-0.457	4259	5846	3647	4725	0
5	6	6	"YLR008C"	"YLR008C"	2600	21050	120	2940	2560	1016	69	82	49	100	100	0	2856	2369	1039	86	98	116	96	95	0	1.036	1.091	1.072	1.197	1.732	1.061	0.915	120	600	5641	4774	0.052	2871	2770	2491	2283	0
5	7	6	"YLL013C"	"YLL013C"	2800	21030	120	5176	4670	2876	69	82	54	100	99	0	5449	5375	3338	78	89	73	97	96	0	0.951	0.869	0.833	0.937	1.877	0.876	0.908	120	545	10478	9898	-0.073	5107	5371	4601	5297	0
5	8	6	"RPL8B"	"YLL045C"	3000	21030	120	1177	1124	638	68	82	62	95	93	0	3609	3008	1717	75	86	78	97	95	0	0.314	0.360	0.339	0.373	1.935	0.337	0.812	120	603	4643	3989	-1.672	1109	3534	1056	2933	0
5	9	6	"YLR010C"	"YLR010C"	3200	21030	120	1916	1677	643	67	78	44	100	99	0	1366	1190	449	80	84	56	97	97	0	1.438	1.450	1.445	1.523	1.678	1.455	0.914	120	588	3135	2720	0.524	1849	1286	1610	1110	0
5	10	6	"BPT1"	"YLL015W"	3400	21020	120	1160	1140	802	69	116	284	83	70	0	1149	1152	770	83	128	288	74	67	0	1.023	1.002	0.974	1.026	2.293	1.010	0.861	120	621	2157	2140	0.033	1091	1066	1071	1069	0
5	11	6	"YLL047W"	"YLL047W"	3600	21030	120	849	813	274	77	107	181	95	87	0	1964	1724	676	86	127	302	96	89	0	0.411	0.449	0.429	0.471	1.663	0.428	0.883	120	632	2650	2374	-1.283	772	1878	736	1638	0
5	12	6	"YLR012C"	"YLR012C"	3800	21030	130	3859	3527	1214	76	108	193	100	100	0	1474	1437	753	83	95	106	98	95	0	2.720	2.549	2.621	2.655	1.488	2.545	0.755	120	678	5174	4805	1.443	3783	1391	3451	1354	0
5	13	6	"YLL017W"	"YLL017W"	4010	21020	130	937	853	330	74	85	55	98	97	0	1719	1554	610	88	97	76	97	96	0	0.529	0.531	0.526	0.532	1.583	0.518	0.895	120	650	2494	2245	-0.918	863	1631	779	1466	0
5	14	6	"YLL049W"	"YLL049W"	4210	21020	120	1343	1212	484	74	83	36	99	99	0	2188	1964	808	89	98	63	97	95	0	0.605	0.607	0.594	0.619	1.617	0.588	0.894	120	559	3368	3013	-0.726	1269	2099	1138	1875	0
5	15	6	"PPR1"	"YLR014C"	4400	21020	120	4100	3485	1617	74	84	44	100	100	0	3637	3226	1496	84	90	65	99	98	0	1.133	1.086	1.078	1.108	1.429	1.101	0.921	120	583	7579	6553	0.180	4026	3553	3411	3142	0
5	16	6	"YLR327C"	"YLR327C"	4600	21030	130	632	592	211	79	92	52	98	95	0	1375	1201	439	90	106	93	99	99	0	0.430	0.462	0.450	0.451	1.567	0.439	0.830	120	665	1838	1624	-1.216	553	1285	513	1111	0
5	17	6	"ADE13"	"YLR359W"	4800	21030	110	1598	1577	647	78	92	61	100	100	0	3239	3115	1515	95	105	83	100	98	0	0.483	0.496	0.497	0.541	1.577	0.463	0.917	80	560	4664	4519	-1.049	1520	3144	1499	3020	0
5	18	6	"YLR391W"	"YLR391W"	5000	21020	110	1414	1237	495	73	85	47	100	100	0	2284	1944	806	92	103	86	98	96	0	0.612	0.629	0.626	0.664	1.715	0.600	0.922	80	550	3533	3016	-0.709	1341	2192	1164	1852	0
5	19	6	"REC102"	"YLR329W"	5210	21020	120	639	617	248	73	81	36	99	98	0	1771	1606	683	90	96	67	100	99	0	0.337	0.359	0.363	0.355	1.575	0.342	0.887	120	568	2247	2060	-1.570	566	1681	544	1516	0
5	20	6	"YLR361C"	"YLR361C"	5400	21030	110	1338	1339	601	84	102	94	100	98	0	2953	2908	1476	99	132	221	100	97	0	0.439	0.447	0.435	0.467	1.460	0.416	0.888	80	510	4108	4064	-1.186	1254	2854	1255	2809	0
5	21	6	"ATP10"	"YLR393W"	5610	21030	120	1375	1266	516	85	98	73	99	98	0	2344	2161	988	96	115	178	99	95	0	0.574	0.572	0.565	0.584	1.439	0.537	0.911	120	640	3538	3246	-0.801	1290	2248	1181	2065	0
5	1	7	"YLR331C"	"YLR331C"	1610	21240	120	2050	1877	862	61	66	25	98	96	0	3410	2989	1349	90	90	57	94	92	0	0.599	0.626	0.618	0.663	1.942	0.614	0.920	120	646	5309	4715	-0.739	1989	3320	1816	2899	0
5	2	7	"NMD4"	"YLR363C"	1800	21250	110	966	872	451	61	68	32	97	97	0	1944	1677	902	87	89	65	93	90	0	0.487	0.510	0.489	0.545	1.856	0.468	0.853	80	485	2762	2401	-1.037	905	1857	811	1590	0
5	3	7	"COX8"	"YLR395C"	2010	21230	140	1300	1254	779	64	77	86	97	92	0	1383	1394	815	83	86	71	95	93	0	0.951	0.908	0.845	0.937	1.933	0.920	0.894	156	724	2536	2501	-0.073	1236	1300	1190	1311	0
5	4	7	"RPS25B"	"YLR333C"	2210	21240	120	1273	1131	396	66	87	115	99	98	0	1905	1633	613	83	90	76	98	95	0	0.662	0.687	0.683	0.738	1.536	0.661	0.923	120	569	3029	2615	-0.594	1207	1822	1065	1550	0
5	5	7	"YLR365W"	"YLR365W"	2400	21220	120	463	459	292	65	70	28	90	88	0	1630	1336	828	84	88	65	87	85	0	0.257	0.315	0.294	0.324	2.551	0.288	0.745	120	573	1944	1646	-1.958	398	1546	394	1252	0
5	6	7	"AFG2"	"YLR397C"	2610	21240	120	2138	1850	905	65	71	30	100	100	0	4981	4141	2120	85	88	68	99	99	0	0.423	0.440	0.432	0.454	1.545	0.424	0.920	120	579	6969	5841	-1.240	2073	4896	1785	4056	0
5	7	7	"YMR097C"	"YMR097C"	2810	21230	120	3349	3623	2523	66	75	46	100	100	0	3260	3783	2699	79	87	64	100	100	0	1.032	0.960	0.899	0.959	1.658	0.947	0.905	120	559	6464	7261	0.046	3283	3181	3557	3704	0
5	8	7	"ECM16"	"YMR128W"	3010	21240	120	1284	1451	1068	68	76	46	98	94	0	3033	3718	2881	78	82	57	98	97	0	0.412	0.380	0.372	0.405	2.020	0.361	0.902	120	539	4171	5023	-1.281	1216	2955	1383	3640	0
5	9	7	"YMR158W"	"YMR158W"	3210	21240	120	832	763	375	70	77	34	97	95	0	1805	1556	887	83	86	57	95	92	0	0.443	0.470	0.462	0.533	1.960	0.435	0.887	120	531	2484	2166	-1.176	762	1722	693	1473	0
5	10	7	"YMR099C"	"YMR099C"	3400	21240	110	838	783	332	68	77	36	100	98	0	2556	2248	1089	83	96	98	97	95	0	0.311	0.330	0.309	0.349	1.736	0.290	0.839	80	542	3243	2880	-1.683	770	2473	715	2165	0
5	11	7	"YMR130W"	"YMR130W"	3610	21240	100	2603	3220	1933	72	79	37	100	100	0	1971	2430	1677	86	90	61	100	98	0	1.343	1.343	1.389	1.482	1.483	1.273	0.935	80	492	4416	5492	0.425	2531	1885	3148	2344	0
5	12	7	"APG16"	"YMR159C"	3810	21230	120	880	775	371	72	91	89	93	85	0	2198	1948	1071	84	91	72	98	96	0	0.382	0.377	0.369	0.398	1.717	0.354	0.883	120	595	2922	2567	-1.388	808	2114	703	1864	0
5	13	7	"SRT1"	"YMR101C"	4000	21230	120	4974	4371	2488	72	87	82	100	99	0	2394	2170	1410	86	100	94	95	85	0	2.124	2.063	2.040	2.444	1.907	1.984	0.919	120	609	7210	6383	1.087	4902	2308	4299	2084	0
5	14	7	"YMR132C"	"YMR132C"	4210	21220	110	1006	1028	462	70	78	35	98	98	0	2249	2429	1302	83	91	72	97	96	0	0.432	0.408	0.382	0.465	2.146	0.362	0.808	80	560	3102	3304	-1.210	936	2166	958	2346	0
5	15	7	"HLJ1"	"YMR161W"	4410	21230	100	606	689	403	68	75	30	97	95	0	825	978	687	80	81	52	95	90	0	0.722	0.692	0.704	0.759	1.852	0.625	0.885	80	487	1283	1519	-0.470	538	745	621	898	0
5	16	7	"YMR103C"	"YMR103C"	4600	21220	110	705	733	243	76	92	61	100	98	0	1235	1222	346	92	119	153	100	98	0	0.550	0.581	0.560	0.570	1.426	0.562	0.801	80	544	1772	1787	-0.862	629	1143	657	1130	0
5	17	7	"YMR134W"	"YMR134W"	4810	21240	120	1449	1381	761	79	96	63	97	95	0	2979	2930	1781	96	114	98	96	93	0	0.475	0.459	0.452	0.505	1.617	0.436	0.929	120	593	4253	4136	-1.073	1370	2883	1302	2834	0
5	18	7	"YMR163C"	"YMR163C"	5000	21230	120	1050	1016	585	74	87	47	99	92	0	2816	2578	1604	94	108	91	98	95	0	0.359	0.379	0.364	0.393	1.637	0.361	0.922	120	590	3698	3426	-1.480	976	2722	942	2484	0
5	19	7	"YNL144C"	"YNL144C"	5200	21220	150	3372	3167	995	76	88	45	100	100	0	6059	5334	1748	94	105	77	100	100	0	0.553	0.590	0.586	0.593	1.305	0.573	0.947	156	757	9261	8331	-0.856	3296	5965	3091	5240	0
5	20	7	"YNL176C"	"YNL176C"	5410	21220	130	5086	4341	2001	81	93	44	100	100	0	9195	7778	3564	101	113	81	100	100	0	0.550	0.555	0.558	0.553	1.323	0.558	0.956	120	641	14099	11937	-0.862	5005	9094	4260	7677	0
5	21	7	"YNL208W"	"YNL208W"	5610	21210	130	797	752	229	82	94	49	100	99	0	1281	1202	354	97	107	80	100	99	0	0.604	0.606	0.607	0.598	1.415	0.596	0.908	120	693	1899	1775	-0.728	715	1184	670	1105	0
5	1	8	"YNL146W"	"YNL146W"	1600	21440	130	896	802	316	61	68	33	100	96	0	1648	1427	563	94	94	60	98	97	0	0.537	0.556	0.557	0.542	1.500	0.538	0.890	120	683	2389	2074	-0.896	835	1554	741	1333	0
5	2	8	"RPS3"	"YNL178W"	1810	21430	130	757	714	383	64	71	35	94	90	0	1564	1353	732	89	90	65	91	88	0	0.470	0.514	0.486	0.499	1.772	0.491	0.842	120	638	2168	1914	-1.090	693	1475	650	1264	0
5	3	8	"MER1"	"YNL210W"	2010	21430	130	1343	1195	676	64	72	35	99	95	0	3437	2817	1644	85	87	76	95	92	0	0.382	0.414	0.410	0.456	2.013	0.401	0.897	120	594	4631	3863	-1.390	1279	3352	1131	2732	0
5	4	8	"ALF1"	"YNL148C"	2210	21450	120	614	608	395	66	73	39	88	84	0	1315	1401	947	85	86	73	91	86	0	0.446	0.412	0.377	0.389	2.061	0.387	0.846	120	543	1778	1858	-1.166	548	1230	542	1316	0
5	5	8	"RHO5"	"YNL180C"	2410	21440	130	2080	1892	582	66	74	40	100	100	0	5170	4509	1528	84	91	72	100	100	0	0.396	0.413	0.408	0.424	1.362	0.401	0.945	120	681	7100	6251	-1.336	2014	5086	1826	4425	0
5	6	8	"YNL212W"	"YNL212W"	2610	21440	110	1523	1541	858	65	79	71	100	98	0	2981	3028	1754	83	83	57	100	98	0	0.503	0.501	0.499	0.535	1.575	0.486	0.928	80	512	4356	4421	-0.991	1458	2898	1476	2945	0
5	7	8	"YNL150W"	"YNL150W"	2810	21430	130	775	728	291	64	72	33	100	99	0	2188	1845	787	82	89	77	98	96	0	0.338	0.377	0.379	0.399	1.461	0.360	0.890	120	603	2817	2427	-1.567	711	2106	664	1763	0
5	8	8	"YNL182C"	"YNL182C"	3000	21420	120	1520	1435	497	69	81	73	100	100	0	4615	4117	1473	85	98	113	100	100	0	0.320	0.339	0.330	0.341	1.372	0.329	0.911	120	542	5981	5398	-1.642	1451	4530	1366	4032	0
5	9	8	"PEX17"	"YNL214W"	3200	21410	130	2009	1831	734	77	111	175	100	96	0	2945	2593	1034	90	109	143	100	100	0	0.677	0.701	0.674	0.703	1.387	0.688	0.904	120	605	4787	4257	-0.563	1932	2855	1754	2503	0
5	10	8	"MSB4"	"YOL112W"	3410	21440	120	3111	2768	1438	74	86	70	100	98	0	4827	4589	2480	88	111	147	100	99	0	0.641	0.599	0.588	0.601	1.497	0.580	0.921	120	594	7776	7195	-0.642	3037	4739	2694	4501	0
5	11	8	"NOP8"	"YOL144W"	3610	21440	120	2030	1786	961	78	82	31	100	100	0	5818	5152	3318	90	92	57	99	98	0	0.341	0.337	0.328	0.386	1.826	0.307	0.905	120	568	7680	6770	-1.553	1952	5728	1708	5062	0
5	12	8	"TIR2"	"YOR010C"	3800	21440	110	4737	4549	2166	77	90	54	100	100	0	4196	3765	1807	86	96	80	100	100	0	1.134	1.216	1.243	1.238	1.332	1.198	0.950	80	533	8770	8151	0.181	4660	4110	4472	3679	0
5	13	8	"YOL114C"	"YOL114C"	4010	21430	110	1216	1102	390	74	84	41	100	100	0	2561	2341	840	89	101	94	98	98	0	0.462	0.456	0.445	0.477	1.467	0.452	0.936	80	557	3614	3280	-1.114	1142	2472	1028	2252	0
5	14	8	"YOL146W"	"YOL146W"	4210	21440	120	1328	1171	496	75	83	35	99	99	0	2318	2009	963	91	101	88	97	95	0	0.563	0.571	0.561	0.633	1.830	0.543	0.925	120	619	3480	3014	-0.830	1253	2227	1096	1918	0
5	15	8	"YOR012W"	"YOR012W"	4410	21430	120	800	723	337	73	79	29	99	99	0	1398	1211	570	89	91	55	99	95	0	0.555	0.579	0.597	0.580	1.471	0.571	0.926	120	568	2036	1772	-0.848	727	1309	650	1122	0
5	16	8	"MSN1"	"YOL116W"	4600	21440	110	1869	1777	613	76	90	64	100	100	0	4791	4505	1788	94	124	171	100	100	0	0.382	0.386	0.385	0.396	1.356	0.367	0.938	80	500	6490	6112	-1.389	1793	4697	1701	4411	0
5	17	8	"SPT20"	"YOL148C"	4810	21430	120	2780	2657	1440	81	96	57	100	99	0	4782	4426	2469	101	122	121	98	98	0	0.577	0.596	0.589	0.630	1.562	0.585	0.960	120	580	7380	6901	-0.794	2699	4681	2576	4325	0
5	18	8	"RTS1"	"YOR014W"	5010	21440	100	2737	2854	1271	81	91	44	100	100	0	4331	3976	1841	102	120	103	100	100	0	0.628	0.716	0.729	0.733	1.324	0.693	0.952	80	448	6885	6647	-0.671	2656	4229	2773	3874	0
5	19	8	"YOL118C"	"YOL118C"	5210	21420	120	375	358	123	79	87	37	98	93	0	896	822	291	98	107	78	96	95	0	0.371	0.385	0.373	0.384	1.730	0.361	0.839	120	553	1094	1003	-1.431	296	798	279	724	0
5	20	8	"YOL150C"	"YOL150C"	5400	21420	110	412	393	130	82	91	39	98	92	0	766	695	216	96	108	76	97	95	0	0.493	0.519	0.528	0.505	1.579	0.505	0.829	80	496	1000	910	-1.022	330	670	311	599	0
5	21	8	"ERP4"	"YOR016C"	5610	21430	130	3620	3071	1262	87	98	52	100	100	0	3532	3032	1360	103	129	317	95	90	0	1.030	1.019	1.005	1.083	1.453	0.989	0.958	120	760	6962	5913	0.043	3533	3429	2984	2929	0
5	1	9	"SCD5"	"YOR329C"	1600	21640	140	5368	5239	3604	63	68	28	100	100	0	6152	5381	3426	96	95	56	95	92	0	0.876	0.979	0.948	1.099	2.104	1.007	0.917	156	856	11361	10461	-0.191	5305	6056	5176	5285	0
5	2	9	"PRT1"	"YOR361C"	1810	21640	130	1245	1298	999	65	74	52	98	95	0	3703	3259	2345	91	92	64	97	94	0	0.327	0.389	0.402	0.420	1.950	0.391	0.900	120	592	4792	4401	-1.614	1180	3612	1233	3168	0
5	3	9	"ERR1"	"YOR393W"	2010	21640	140	6479	5402	2987	66	82	89	100	100	0	7653	6074	3379	90	106	173	94	92	0	0.848	0.892	0.884	1.009	2.184	0.884	0.900	156	649	13976	11320	-0.238	6413	7563	5336	5984	0
5	4	9	"YOR331C"	"YOR331C"	2210	21630	130	897	822	445	64	81	93	94	88	0	2859	2311	1196	86	117	218	91	88	0	0.300	0.341	0.336	0.341	1.817	0.328	0.873	120	563	3606	2983	-1.735	833	2773	758	2225	0
5	5	9	"PIP2"	"YOR363C"	2410	21650	120	4377	3761	2558	63	74	48	100	98	0	5540	4825	3501	83	92	90	95	92	0	0.791	0.780	0.764	0.926	2.115	0.744	0.892	120	526	9771	8440	-0.339	4314	5457	3698	4742	0
5	6	9	"HAT1"	"YPL001W"	2600	21640	130	14849	12419	7211	65	82	77	100	99	0	2912	2325	1258	84	86	82	95	92	0	5.228	5.513	5.483	5.719	1.706	5.796	0.920	120	618	17612	14595	2.386	14784	2828	12354	2241	0
5	7	9	"YOR333C"	"YOR333C"	2810	21620	130	840	813	436	65	94	117	92	84	0	1815	1589	888	85	125	264	85	81	0	0.448	0.497	0.485	0.548	2.083	0.455	0.851	120	629	2505	2252	-1.159	775	1730	748	1504	0
5	8	9	"YOR365C"	"YOR365C"	3020	21640	130	1430	1321	870	74	88	71	97	90	0	3719	3025	1974	82	110	221	92	86	0	0.373	0.424	0.409	0.455	2.106	0.411	0.865	120	600	4993	4190	-1.423	1356	3637	1247	2943	0
5	9	9	"ULA1"	"YPL003W"	3210	21630	130	11180	9475	4606	84	121	179	100	100	0	3030	2481	1255	86	116	168	95	91	0	3.769	3.921	3.778	4.343	1.844	4.040	0.888	120	610	14040	11786	1.914	11096	2944	9391	2395	0
5	10	9	"ALA1"	"YOR335C"	3410	21640	120	2521	2142	942	78	94	86	100	99	0	6433	5453	2431	89	113	136	100	100	0	0.385	0.385	0.372	0.384	1.470	0.374	0.930	120	540	8787	7428	-1.377	2443	6344	2064	5364	0
5	11	9	"SCP1"	"YOR367W"	3620	21630	130	1928	1744	642	77	92	68	100	100	0	2814	2470	848	90	105	108	100	100	0	0.680	0.700	0.689	0.689	1.327	0.700	0.930	120	577	4575	4047	-0.557	1851	2724	1667	2380	0
5	12	9	"YPL005W"	"YPL005W"	3810	21640	120	6467	6831	4017	71	82	46	100	100	0	2203	2263	1324	79	88	73	97	95	0	3.011	3.095	3.009	3.118	1.859	3.212	0.898	120	531	8520	8944	1.590	6396	2124	6760	2184	0
5	13	9	"VMA13"	"YPR036W"	4010	21650	130	839	758	293	70	79	40	100	98	0	2776	2302	1046	81	94	94	99	95	0	0.285	0.310	0.307	0.335	1.632	0.285	0.902	120	597	3464	2909	-1.809	769	2695	688	2221	0
5	14	9	"HOS1"	"YPR068C"	4210	21640	130	3542	3055	1368	75	83	37	100	100	0	4848	4095	1884	89	103	94	100	100	0	0.729	0.744	0.732	0.765	1.444	0.741	0.924	120	572	8226	6986	-0.457	3467	4759	2980	4006	0
5	15	9	"YPR100W"	"YPR100W"	4420	21630	140	1455	1260	513	77	88	73	98	98	0	2258	1943	770	93	105	116	98	98	0	0.636	0.639	0.625	0.631	1.440	0.635	0.936	156	670	3543	3033	-0.652	1378	2165	1183	1850	0
5	16	9	"YPR038W"	"YPR038W"	4620	21610	120	1112	994	344	79	97	96	98	98	0	2514	2265	785	91	116	175	100	98	0	0.426	0.421	0.426	0.418	1.580	0.415	0.893	120	575	3456	3089	-1.230	1033	2423	915	2174	0
5	17	9	"MED1"	"YPR070W"	4820	21620	130	1460	1328	624	78	86	44	99	97	0	3359	3010	1391	92	97	65	100	100	0	0.423	0.428	0.430	0.418	1.528	0.429	0.923	120	618	4649	4168	-1.241	1382	3267	1250	2918	0
5	18	9	"RPL11A"	"YPR102C"	5010	21620	130	1024	950	398	75	87	82	98	95	0	2355	2088	875	96	112	221	97	94	0	0.420	0.439	0.453	0.441	1.386	0.432	0.926	120	642	3208	2867	-1.251	949	2259	875	1992	0
5	19	9	"YPR040W"	"YPR040W"	5220	21610	130	1684	1509	654	79	97	108	100	99	0	4598	4179	1638	102	131	237	100	99	0	0.357	0.351	0.348	0.340	1.391	0.353	0.933	120	617	6101	5507	-1.486	1605	4496	1430	4077	0
5	20	9	"NOT5"	"YPR072W"	5400	21610	120	4566	4132	2354	81	90	39	100	100	0	4974	4853	2768	96	100	60	100	100	0	0.919	0.852	0.839	0.845	1.689	0.844	0.922	120	589	9363	8808	-0.121	4485	4878	4051	4757	0
5	21	9	"FHL1"	"YPR104C"	5610	21630	120	3855	3422	1571	86	97	53	100	100	0	6538	5442	2660	100	126	343	98	95	0	0.585	0.624	0.622	0.657	1.570	0.602	0.935	120	639	10207	8678	-0.772	3769	6438	3336	5342	0
5	1	10	"YPR042C"	"YPR042C"	1620	21860	100	309	815	1121	62	69	32	100	97	0	444	1010	1247	90	93	67	95	88	0	0.698	0.818	0.703	0.750	1.904	0.860	0.840	80	477	601	1673	-0.519	247	354	753	920	0
5	2	10	"TKL1"	"YPR074C"	1810	21830	130	641	1342	1872	65	80	141	75	66	0	1000	1792	2329	88	93	160	72	67	0	0.632	0.749	0.638	0.656	2.016	0.752	0.899	120	608	1488	2981	-0.663	576	912	1277	1704	0
5	3	10	"ISR1"	"YPR106W"	2010	21830	130	755	822	696	68	93	171	73	65	0	2166	2082	1610	91	114	241	75	70	0	0.331	0.379	0.334	0.370	2.072	0.388	0.779	120	540	2762	2745	-1.595	687	2075	754	1991	0
5	4	10	"EMPTY"	"EMPTY"	2200	21840	150	81	178	346	64	84	90	17	13	0	107	186	309	86	120	206	10	8	0	0.810	1.140	0.678	0.728	3.434	0.739	0.665	156	690	38	214	-0.305	17	21	114	100	-75
5	5	10	"EMPTY"	"EMPTY"	2400	21840	150	119	306	457	63	70	39	53	46	0	161	318	397	80	91	96	46	32	0	0.691	1.021	0.788	0.763	2.630	1.113	0.635	156	685	137	481	-0.532	56	81	243	238	-75
5	6	10	"EMPTY"	"EMPTY"	2600	21840	150	110	213	342	64	73	36	53	33	0	125	243	360	83	88	68	38	23	0	1.095	0.931	0.684	0.875	3.278	0.888	0.533	156	695	88	309	0.131	46	42	149	160	-75
5	7	10	"EMPTY"	"EMPTY"	2800	21830	150	85	205	313	64	86	102	26	20	0	96	225	375	84	119	244	17	10	0	1.750	1.000	0.735	0.703	3.695	0.676	0.700	156	745	33	282	0.807	21	12	141	141	-75
5	8	10	"EMPTY"	"EMPTY"	3000	21830	150	81	252	452	69	85	75	32	24	0	107	355	755	82	112	210	20	13	0	0.480	0.670	0.582	0.550	3.361	0.584	0.869	156	729	37	456	-1.059	12	25	183	273	-75
5	9	10	"EMPTY"	"EMPTY"	3200	21830	150	94	331	752	75	86	59	31	24	0	114	437	904	86	98	87	30	23	0	0.679	0.729	0.612	0.708	3.127	0.802	0.817	156	670	47	607	-0.559	19	28	256	351	-75
5	10	10	"EMPTY"	"EMPTY"	3400	21830	150	109	340	579	73	84	57	42	30	0	119	363	641	84	92	64	41	30	0	1.029	0.957	0.759	0.739	3.251	0.879	0.824	156	668	71	546	0.041	36	35	267	279	-75
5	11	10	"EMPTY"	"EMPTY"	3600	21830	150	96	320	575	75	93	73	36	26	0	111	422	845	88	95	69	37	30	0	0.913	0.734	0.718	0.819	3.440	0.656	0.775	156	678	44	579	-0.131	21	23	245	334	-75
5	12	10	"EMPTY"	"EMPTY"	3800	21830	150	97	268	487	73	91	64	36	23	0	104	370	774	87	104	107	26	17	0	1.412	0.689	0.712	0.793	3.485	0.614	0.878	156	688	41	478	0.497	24	17	195	283	-75
5	13	10	"EMPTY"	"EMPTY"	4000	21830	150	86	219	341	68	79	45	37	27	0	97	311	522	80	94	98	31	23	0	1.059	0.654	0.583	0.651	2.894	0.609	0.754	156	675	35	382	0.082	18	17	151	231	-75
5	14	10	"EMPTY"	"EMPTY"	4200	21830	150	91	272	416	73	93	101	29	20	0	106	421	730	82	102	128	31	25	0	0.750	0.587	0.533	0.589	3.000	0.549	0.828	156	696	42	538	-0.415	18	24	199	339	-75
5	15	10	"EMPTY"	"EMPTY"	4400	21830	150	105	384	677	80	95	73	39	29	0	105	524	1105	92	107	105	27	24	0	1.923	0.704	0.769	0.800	3.774	0.604	0.876	156	764	38	736	0.943	25	13	304	432	-75
5	16	10	"iYAL056W"	"iYAL056W"	4620	21840	110	2988	2744	1023	82	101	99	100	100	0	3431	3201	1242	92	116	183	100	100	0	0.870	0.856	0.840	0.864	1.384	0.825	0.915	80	540	6245	5771	-0.200	2906	3339	2662	3109	0
5	17	10	"iYAL051W"	"iYAL051W"	4820	21830	100	1475	1338	590	75	85	56	100	96	0	971	879	394	86	88	74	92	90	0	1.582	1.593	1.624	1.678	1.614	1.571	0.893	80	505	2285	2056	0.662	1400	885	1263	793	0
5	18	10	"iYAL046C"	"iYAL046C"	5020	21830	100	457	428	159	70	77	35	100	93	0	1071	981	376	85	90	64	98	97	0	0.392	0.400	0.396	0.404	1.641	0.374	0.878	80	513	1373	1254	-1.349	387	986	358	896	0
5	19	10	"iYAL031C"	"iYAL031C"	5220	21820	110	2094	1996	832	77	120	220	95	92	0	4909	4483	1782	98	177	488	97	93	0	0.419	0.438	0.427	0.420	1.515	0.421	0.924	80	543	6828	6304	-1.254	2017	4811	1919	4385	0
5	20	10	"iYAL027W"	"iYAL027W"	5420	21840	120	2139	1924	872	81	88	40	100	97	0	1998	1717	814	96	106	101	95	91	0	1.082	1.137	1.152	1.203	1.597	1.113	0.939	120	605	3960	3464	0.114	2058	1902	1843	1621	0
5	21	10	"iYAL023C"	"iYAL023C"	5620	21830	130	956	841	411	78	88	44	98	95	0	1978	1707	767	93	101	66	98	98	0	0.466	0.473	0.482	0.453	1.589	0.471	0.905	120	722	2763	2377	-1.102	878	1885	763	1614	0
5	1	11	"iYAL007C"	"iYAL007C"	1620	22050	130	2579	2595	1809	61	65	26	100	100	0	3090	3057	2104	83	79	59	95	91	0	0.837	0.852	0.836	0.874	1.882	0.845	0.888	120	686	5525	5508	-0.256	2518	3007	2534	2974	0
5	2	11	"iYAL003W"	"iYAL003W"	1820	22030	130	2565	3749	3363	67	81	137	98	95	0	1270	2076	1795	88	93	156	93	80	0	2.113	1.852	1.783	1.878	2.097	1.965	0.861	120	647	3680	5670	1.080	2498	1182	3682	1988	0
5	3	11	"iYAR002W"	"iYAR002W"	2010	22030	130	3818	5979	4752	73	105	195	96	95	0	895	1204	930	93	120	227	79	60	0	4.670	5.316	5.198	5.861	1.861	5.286	0.804	120	676	4547	7017	2.223	3745	802	5906	1111	0
5	4	11	"itL(CAA)A"	"itL(CAA)A"	2220	22040	110	5415	5002	2814	65	94	186	100	96	0	6031	5675	3417	88	96	94	100	100	0	0.900	0.884	0.860	0.906	2.073	0.844	0.862	80	517	11293	10524	-0.152	5350	5943	4937	5587	0
5	5	11	"iYAR028W"	"iYAR028W"	2420	22060	120	1355	1252	731	65	73	37	99	95	0	2241	2149	1443	85	93	70	97	90	0	0.598	0.575	0.575	0.651	2.210	0.525	0.860	120	607	3446	3251	-0.741	1290	2156	1187	2064	0
5	6	11	"iYAR035W"	"iYAR035W"	2620	22040	110	1820	1672	620	66	74	33	100	100	0	3180	2785	1181	85	92	63	100	98	0	0.567	0.595	0.572	0.634	1.674	0.557	0.884	80	537	4849	4306	-0.819	1754	3095	1606	2700	0
5	7	11	"iYBR162C"	"iYBR162C"	2820	22050	100	672	667	304	66	74	41	100	97	0	2516	2229	1054	88	92	65	98	98	0	0.250	0.281	0.282	0.283	1.686	0.253	0.801	80	492	3034	2742	-2.002	606	2428	601	2141	0
5	8	11	"iYBR165W"	"iYBR165W"	3030	22050	110	530	482	241	68	80	44	87	85	0	764	674	333	88	102	89	83	83	0	0.683	0.706	0.734	0.678	2.221	0.688	0.740	80	549	1138	1000	-0.549	462	676	414	586	0
5	9	11	"iYBR169C"	"iYBR169C"	3220	22040	120	940	851	384	77	101	85	96	92	0	2136	1855	864	97	119	109	100	95	0	0.423	0.440	0.437	0.444	1.767	0.420	0.877	120	584	2902	2532	-1.240	863	2039	774	1758	0
5	10	11	"iYBR187W"	"iYBR187W"	3420	22040	120	787	746	366	85	113	98	93	86	0	2378	2096	1101	102	129	114	96	94	0	0.308	0.331	0.327	0.344	2.056	0.309	0.816	120	597	2978	2655	-1.697	702	2276	661	1994	0
5	11	11	"iYBR192W"	"iYBR192W"	3620	22030	110	1434	1588	916	84	102	72	100	97	0	1324	1314	819	100	109	76	95	88	0	1.103	1.239	1.332	1.419	1.888	1.210	0.874	80	529	2574	2718	0.141	1350	1224	1504	1214	0
5	12	11	"iYBR196C"	"iYBR196C"	3820	22050	110	1393	1216	553	82	104	72	98	96	0	4268	3979	2111	98	123	121	98	98	0	0.314	0.292	0.286	0.320	1.882	0.259	0.842	80	567	5481	5015	-1.669	1311	4170	1134	3881	0
5	13	11	"iYBRCdelta19"	"iYBRCdelta19"	4020	22040	100	1578	1496	580	74	89	67	100	100	0	2801	2450	1057	82	96	106	97	96	0	0.553	0.601	0.619	0.641	1.736	0.552	0.837	80	488	4223	3790	-0.854	1504	2719	1422	2368	0
5	14	11	"iYBR212W"	"iYBR212W"	4220	22050	110	1993	1781	809	76	105	128	96	92	0	3254	2753	1366	84	124	184	95	90	0	0.605	0.639	0.654	0.683	1.780	0.605	0.806	80	565	5087	4374	-0.726	1917	3170	1705	2669	0
5	15	11	"iYBR216C"	"iYBR216C"	4430	22040	110	1083	948	550	79	91	53	87	87	0	1838	1571	1055	89	103	81	86	80	0	0.574	0.586	0.531	0.617	2.534	0.546	0.811	80	497	2753	2351	-0.801	1004	1749	869	1482	0
5	16	11	"iYBR237W"	"iYBR237W"	4610	22030	140	4368	4056	2130	77	86	47	100	100	0	4333	3778	2017	91	98	69	96	95	0	1.012	1.079	1.066	1.123	1.950	1.072	0.914	156	752	8533	7666	0.017	4291	4242	3979	3687	0
5	17	11	"iYBR241C"	"iYBR241C"	4820	22030	100	1037	990	390	76	96	99	100	92	0	1651	1516	577	88	100	84	98	97	0	0.615	0.640	0.663	0.643	1.551	0.647	0.848	80	509	2524	2342	-0.702	961	1563	914	1428	0
5	18	11	"iYBR246W"	"iYBR246W"	5020	22040	100	1181	1029	387	74	82	38	100	100	0	1348	1264	412	92	93	57	100	100	0	0.881	0.815	0.852	0.796	1.492	0.821	0.874	80	508	2363	2127	-0.182	1107	1256	955	1172	0
5	19	11	"iYDL140C"	"iYDL140C"	5220	22010	110	227	236	85	75	110	193	27	2	0	616	632	238	91	162	437	61	8	0	0.290	0.298	0.287	0.287	1.824	0.256	0.696	80	556	677	702	-1.788	152	525	161	541	0
5	20	11	"iYDL136W"	"iYDL136W"	5410	22030	120	1040	966	434	77	87	43	98	96	0	1196	1105	511	94	108	95	94	91	0	0.874	0.879	0.847	0.926	1.905	0.852	0.884	120	602	2065	1900	-0.195	963	1102	889	1011	0
5	21	11	"iYDL133W"	"iYDL133W"	5620	22040	110	520	499	172	79	94	79	97	91	0	1252	1160	497	98	121	164	96	88	0	0.382	0.395	0.399	0.402	1.697	0.361	0.823	80	586	1595	1482	-1.388	441	1154	420	1062	0
5	1	12	"iYDL117W"	"iYDL117W"	1620	22250	140	464	447	201	57	61	22	99	97	0	1608	1417	722	80	76	44	98	96	0	0.266	0.292	0.279	0.323	1.956	0.267	0.862	156	868	1935	1727	-1.909	407	1528	390	1337	0
5	2	12	"iYDL113C"	"iYDL113C"	1820	22250	110	482	450	162	65	73	31	100	97	0	1572	1447	550	88	87	53	100	98	0	0.281	0.283	0.281	0.291	1.602	0.265	0.880	80	564	1901	1744	-1.831	417	1484	385	1359	0
5	3	12	"iYDL109C"	"iYDL109C"	2020	22250	110	682	683	268	73	90	139	92	86	0	1926	1734	695	89	92	70	95	92	0	0.332	0.371	0.354	0.374	1.768	0.345	0.841	80	544	2446	2255	-1.593	609	1837	610	1645	0
5	4	12	"iYDL090C"	"iYDL090C"	2230	22230	100	1006	932	574	67	105	222	80	67	0	2117	1877	1172	88	107	183	91	86	0	0.463	0.484	0.468	0.492	1.890	0.471	0.850	80	488	2968	2654	-1.112	939	2029	865	1789	0
5	5	12	"iYDL086W"	"iYDL086W"	2410	22240	110	822	791	294	66	73	32	100	100	0	2120	1880	787	87	97	75	98	98	0	0.372	0.404	0.390	0.432	1.600	0.380	0.879	80	512	2789	2518	-1.427	756	2033	725	1793	0
5	6	12	"iYDL082W"	"iYDL082W"	2620	22250	110	882	797	545	65	75	33	92	88	0	962	775	502	86	88	53	86	78	0	0.933	1.062	1.014	1.067	2.665	1.062	0.783	80	593	1693	1421	-0.101	817	876	732	689	0
5	7	12	"iYDL065C"	"iYDL065C"	2820	22240	120	898	837	335	65	75	42	98	97	0	1296	1091	495	84	88	60	95	94	0	0.687	0.767	0.726	0.795	1.908	0.714	0.836	120	628	2045	1779	-0.541	833	1212	772	1007	0
5	8	12	"iYDL060W"	"iYDL060W"	3030	22250	100	626	601	242	67	77	43	100	96	0	1568	1403	605	84	99	123	97	96	0	0.377	0.405	0.398	0.414	1.501	0.386	0.869	80	497	2043	1853	-1.409	559	1484	534	1319	0
5	9	12	"iYDL056W"	"iYDL056W"	3230	22240	110	1579	1424	552	74	104	110	100	95	0	848	785	305	88	108	133	92	88	0	1.980	1.937	1.902	2.036	1.883	1.956	0.785	80	518	2265	2047	0.986	1505	760	1350	697	0
5	10	12	"iYDRWdelta12"	"iYDRWdelta12"	3420	22240	100	549	543	198	75	96	74	97	93	0	1244	1169	422	89	110	106	98	97	0	0.410	0.433	0.415	0.439	1.559	0.408	0.814	80	479	1629	1548	-1.285	474	1155	468	1080	0
5	11	12	"iYDR244W"	"iYDR244W"	3620	22230	110	432	417	159	77	93	58	97	93	0	1133	1052	399	90	100	70	100	100	0	0.340	0.353	0.323	0.345	1.602	0.334	0.785	80	559	1398	1302	-1.555	355	1043	340	962	0
5	12	12	"iYDR248C"	"iYDR248C"	3820	22250	110	1071	987	409	80	96	56	100	98	0	1516	1377	531	91	106	86	100	98	0	0.695	0.705	0.718	0.688	1.351	0.703	0.893	80	548	2416	2193	-0.524	991	1425	907	1286	0
5	13	12	"itG(GCC)D2"	"itG(GCC)D2"	4020	22230	100	314	329	128	76	88	48	97	91	0	773	721	253	86	98	85	97	95	0	0.346	0.398	0.401	0.388	1.758	0.363	0.681	80	507	925	888	-1.529	238	687	253	635	0
5	14	12	"iYDR265W"	"iYDR265W"	4220	22240	100	530	521	194	69	88	89	96	90	0	925	841	317	81	107	149	92	90	0	0.546	0.595	0.579	0.610	1.748	0.522	0.711	80	495	1305	1212	-0.872	461	844	452	760	0
5	15	12	"iYDR271C"	"iYDR271C"	4430	22230	110	472	463	164	72	89	83	96	90	0	888	806	295	86	105	124	92	91	0	0.499	0.543	0.500	0.588	2.183	0.537	0.771	80	567	1202	1111	-1.004	400	802	391	720	0
5	16	12	"iYDR286C"	"iYDR286C"	4630	22230	100	1010	971	446	72	85	46	97	96	0	2514	2474	1089	88	110	118	98	98	0	0.387	0.377	0.379	0.362	1.563	0.366	0.872	80	490	3364	3285	-1.371	938	2426	899	2386	0
5	17	12	"iYDR292C"	"iYDR292C"	4820	22250	100	790	753	279	75	94	97	100	96	0	1409	1289	459	83	106	124	98	97	0	0.539	0.562	0.559	0.571	1.441	0.543	0.875	80	471	2041	1884	-0.891	715	1326	678	1206	0
5	18	12	"iYDR296W"	"iYDR296W"	5030	22230	100	728	692	273	69	75	29	98	98	0	2342	2174	782	87	91	58	100	100	0	0.292	0.299	0.299	0.283	1.518	0.296	0.893	80	506	2914	2710	-1.775	659	2255	623	2087	0
5	19	12	"iYDR311W"	"iYDR311W"	5220	22250	100	861	795	312	72	81	41	100	98	0	1732	1621	666	87	95	97	98	95	0	0.480	0.471	0.452	0.491	1.469	0.451	0.895	80	495	2434	2257	-1.060	789	1645	723	1534	0
5	20	12	"iYDR315C"	"iYDR315C"	5420	22230	110	457	421	145	79	89	54	98	92	0	1107	1004	385	95	104	72	97	93	0	0.374	0.376	0.392	0.393	1.501	0.347	0.852	80	531	1390	1251	-1.421	378	1012	342	909	0
5	21	12	"iYDR317W"	"iYDR317W"	5610	22240	110	1135	1061	408	78	93	78	100	98	0	2459	2235	1024	96	121	171	98	97	0	0.447	0.460	0.457	0.487	1.479	0.427	0.905	80	552	3420	3122	-1.161	1057	2363	983	2139	0
5	1	13	"itK(CUU)E1"	"itK(CUU)E1"	1620	22450	90	97	125	110	59	65	28	59	42	0	133	206	314	77	83	67	44	25	0	0.679	0.512	0.464	0.451	4.117	0.325	0.651	52	406	94	195	-0.559	38	56	66	129	0
5	2	13	"iYELWdelta6"	"iYELWdelta6"	1830	22470	100	478	676	596	64	72	34	90	83	0	324	472	422	80	82	55	73	62	0	1.697	1.561	1.539	1.506	2.407	1.494	0.815	80	480	658	1004	0.763	414	244	612	392	0
5	3	13	"iYEL007W"	"iYEL007W"	2020	22430	130	755	2098	2310	68	76	43	97	95	0	550	1059	1078	81	89	74	77	68	0	1.465	2.076	1.907	2.122	2.166	2.205	0.894	120	672	1156	3008	0.551	687	469	2030	978	0
5	4	13	"isnR14"	"isnR14"	2220	22430	100	222	446	617	66	84	126	53	35	0	175	358	511	76	91	167	35	23	0	1.576	1.348	1.461	1.514	2.896	1.332	0.434	80	499	255	662	0.656	156	99	380	282	0
5	5	13	"iYER010C-1"	"iYER010C-1"	2420	22450	130	367	807	1040	64	68	26	83	80	0	634	1314	1495	80	81	55	77	73	0	0.547	0.602	0.563	0.611	2.504	0.633	0.799	120	708	857	1977	-0.871	303	554	743	1234	0
5	6	13	"iYER012W"	"iYER012W"	2620	22470	90	222	392	406	66	75	38	90	69	0	370	604	616	82	93	67	78	71	0	0.542	0.625	0.561	0.574	2.998	0.572	0.816	52	404	444	848	-0.885	156	288	326	522	0
5	7	13	"iYER027C"	"iYER027C"	2820	22450	130	269	451	455	66	76	45	76	70	0	424	754	849	84	103	87	73	64	0	0.597	0.575	0.520	0.604	3.052	0.527	0.793	120	671	543	1055	-0.744	203	340	385	670	0
5	8	13	"iYER031C"	"iYER031C"	3020	22440	110	532	696	628	67	80	70	76	68	0	1250	1402	1203	81	97	105	70	65	0	0.398	0.476	0.445	0.508	2.205	0.489	0.742	80	503	1634	1950	-1.330	465	1169	629	1321	0
5	9	13	"iYER035W"	"iYER035W"	3210	22430	130	1432	2075	1855	65	88	100	88	84	0	1105	1853	1734	77	94	130	82	75	0	1.330	1.132	1.087	1.253	2.496	1.094	0.853	120	726	2395	3786	0.411	1367	1028	2010	1776	0
5	10	13	"iYERWdelta9"	"iYERWdelta9"	3420	22420	90	448	423	173	66	85	76	96	84	0	564	600	295	76	95	114	94	84	0	0.783	0.681	0.719	0.695	1.782	0.527	0.706	52	406	870	881	-0.353	382	488	357	524	0
5	11	13	"iYER050C"	"iYER050C"	3630	22410	90	381	419	199	70	79	40	96	96	0	582	594	334	80	87	66	96	90	0	0.620	0.679	0.641	0.713	1.831	0.582	0.740	52	402	813	863	-0.691	311	502	349	514	0
5	12	13	"iYER053C-1"	"iYER053C-1"	3820	22430	110	2388	2272	1344	73	110	246	96	86	0	3657	3266	2031	84	113	287	96	88	0	0.648	0.691	0.655	0.734	1.898	0.638	0.866	80	547	5888	5381	-0.626	2315	3573	2199	3182	0
5	13	13	"iYFR048W"	"iYFR048W"	4020	22440	100	1220	1249	577	73	101	141	98	96	0	1221	1248	605	86	109	144	97	88	0	1.011	1.012	0.980	1.077	1.807	0.948	0.875	80	495	2282	2338	0.015	1147	1135	1176	1162	0
5	14	13	"iYFR052W"	"iYFR052W"	4220	22440	120	488	442	177	71	84	72	90	84	0	685	629	247	80	89	76	92	91	0	0.689	0.676	0.640	0.686	1.826	0.635	0.798	120	622	1022	920	-0.537	417	605	371	549	0
5	15	13	"iYFR054C-0"	"iYFR054C-0"	4420	22430	110	1136	1111	548	73	95	79	98	95	0	1880	1829	918	86	107	118	98	97	0	0.593	0.596	0.600	0.600	1.516	0.563	0.892	80	545	2857	2781	-0.755	1063	1794	1038	1743	0
5	16	13	"iYGL257C"	"iYGL257C"	4620	22450	110	878	866	394	76	101	91	100	95	0	3094	2844	1370	90	138	201	97	93	0	0.267	0.287	0.288	0.300	1.519	0.276	0.886	80	510	3806	3544	-1.905	802	3004	790	2754	0
5	17	13	"iYGL256W-3"	"iYGL256W-3"	4810	22420	120	304	382	252	78	97	67	85	68	0	763	1013	739	92	122	144	88	80	0	0.337	0.330	0.311	0.326	1.851	0.315	0.786	120	621	897	1225	-1.570	226	671	304	921	0
5	18	13	"iYGL252C"	"iYGL252C"	5030	22450	120	982	881	373	74	85	49	98	98	0	2660	2332	942	90	96	67	100	99	0	0.353	0.360	0.360	0.350	1.499	0.352	0.915	120	643	3478	3049	-1.501	908	2570	807	2242	0
5	19	13	"iYGL233W"	"iYGL233W"	5220	22430	110	790	788	308	74	84	46	100	98	0	1396	1314	458	91	92	52	100	98	0	0.549	0.584	0.561	0.581	1.406	0.574	0.909	80	522	2021	1937	-0.866	716	1305	714	1223	0
5	20	13	"iYGL228W"	"iYGL228W"	5420	22430	120	1051	929	411	74	81	32	100	100	0	2220	1968	829	95	97	55	100	100	0	0.460	0.456	0.465	0.454	1.390	0.457	0.929	120	596	3102	2728	-1.121	977	2125	855	1873	0
5	21	13	"itV(AAC)G3-0"	"itV(AAC)G3-0"	5610	22430	120	1392	1271	444	71	81	44	100	100	0	2257	2061	648	90	100	76	100	100	0	0.610	0.609	0.611	0.599	1.319	0.614	0.933	120	646	3488	3171	-0.714	1321	2167	1200	1971	0
5	1	14	"iYGL208W"	"iYGL208W"	1620	22660	130	876	882	629	60	65	24	95	95	0	2701	2444	1457	80	86	70	91	90	0	0.311	0.348	0.322	0.364	1.887	0.353	0.850	120	728	3437	3186	-1.683	816	2621	822	2364	0
5	2	14	"itH(GUG)G1"	"itH(GUG)G1"	1820	22650	120	561	522	231	61	67	33	99	95	0	943	841	389	80	87	78	95	93	0	0.579	0.606	0.591	0.607	1.580	0.576	0.884	120	578	1363	1222	-0.787	500	863	461	761	0
5	3	14	"itK(UUU)G1"	"itK(UUU)G1"	2020	22650	130	809	778	280	62	70	39	100	99	0	2531	2332	773	78	86	76	100	100	0	0.305	0.318	0.313	0.312	1.407	0.309	0.905	120	650	3200	2970	-1.715	747	2453	716	2254	0
5	4	14	"iYGR091W"	"iYGR091W"	2210	22660	110	245	312	229	63	73	59	82	68	0	529	686	549	77	91	127	73	62	0	0.403	0.409	0.402	0.486	2.595	0.379	0.808	80	577	634	858	-1.312	182	452	249	609	0
5	5	14	"iYGR095C"	"iYGR095C"	2420	22650	120	372	390	227	61	65	23	94	90	0	913	832	495	78	79	57	92	89	0	0.372	0.436	0.439	0.447	2.005	0.423	0.881	120	634	1146	1083	-1.425	311	835	329	754	0
5	6	14	"iYGR099W"	"iYGR099W"	2630	22660	100	471	460	216	61	68	31	93	91	0	1678	1465	684	79	87	81	95	92	0	0.256	0.288	0.264	0.299	1.739	0.279	0.849	80	485	2009	1785	-1.963	410	1599	399	1386	0
5	7	14	"iYGR111W"	"iYGR111W"	2820	22640	120	391	517	423	64	72	37	95	90	0	816	1175	1023	80	97	91	92	85	0	0.444	0.414	0.393	0.482	2.767	0.386	0.819	120	593	1063	1548	-1.170	327	736	453	1095	0
5	8	14	"iYGR117C"	"iYGR117C"	3020	22640	120	1149	1192	758	68	78	48	100	97	0	2494	2396	1406	81	93	77	98	97	0	0.448	0.486	0.491	0.511	1.917	0.466	0.789	120	650	3494	3439	-1.158	1081	2413	1124	2315	0
5	9	14	"itN(GUU)G"	"itN(GUU)G"	3230	22650	110	308	301	104	63	70	34	98	93	0	903	842	281	76	83	81	97	96	0	0.296	0.311	0.303	0.313	1.823	0.290	0.763	80	584	1072	1004	-1.755	245	827	238	766	0
5	10	14	"iYGR133W"	"iYGR133W"	3430	22640	100	349	348	119	66	76	41	100	95	0	1223	1114	446	78	88	75	100	100	0	0.247	0.272	0.260	0.276	1.517	0.255	0.774	80	520	1428	1318	-2.016	283	1145	282	1036	0
5	11	14	"iYGR138C"	"iYGR138C"	3630	22650	100	328	329	141	69	84	55	92	85	0	641	609	229	81	98	95	93	92	0	0.463	0.492	0.471	0.486	1.817	0.464	0.677	80	502	819	788	-1.112	259	560	260	528	0
5	12	14	"iYGR142W"	"iYGR142W"	3810	22630	110	816	831	336	76	118	243	95	66	0	890	895	343	86	128	294	93	71	0	0.920	0.933	0.948	0.935	1.449	0.892	0.862	80	572	1544	1564	-0.120	740	804	755	809	0
5	13	14	"iYGR154C"	"iYGR154C"	4030	22630	110	739	705	279	73	106	146	93	83	0	2417	2172	991	84	127	247	97	93	0	0.285	0.303	0.279	0.313	1.539	0.268	0.876	80	580	2999	2720	-1.809	666	2333	632	2088	0
5	14	14	"iYGR158C"	"iYGR158C"	4220	22630	100	412	416	169	70	77	37	98	97	0	777	751	322	80	90	90	98	90	0	0.491	0.516	0.527	0.520	1.696	0.478	0.820	80	474	1039	1017	-1.027	342	697	346	671	0
5	15	14	"iYGRCdelta30"	"iYGRCdelta30"	4410	22620	110	288	309	145	73	90	79	90	61	0	476	490	236	84	98	80	92	82	0	0.548	0.581	0.546	0.568	1.826	0.530	0.747	80	579	607	642	-0.867	215	392	236	406	0
5	16	14	"iYHR094C"	"iYHR094C"	4620	22610	110	370	366	140	79	111	109	92	62	0	679	818	397	93	170	268	86	56	0	0.497	0.396	0.389	0.404	1.488	0.340	0.716	80	561	877	1012	-1.010	291	586	287	725	0
5	17	14	"iYHR098C"	"iYHR098C"	4840	22640	110	500	489	240	79	95	59	95	82	0	1997	1879	1034	99	124	115	95	92	0	0.222	0.230	0.228	0.245	1.801	0.216	0.847	80	586	2319	2190	-2.173	421	1898	410	1780	0
5	18	14	"iYHR102W"	"iYHR102W"	5030	22640	100	424	394	136	78	88	44	97	93	0	1188	1109	355	96	100	66	98	97	0	0.317	0.312	0.301	0.301	1.698	0.306	0.810	80	467	1438	1329	-1.658	346	1092	316	1013	0
5	19	14	"iYHR119W"	"iYHR119W"	5230	22650	100	318	325	127	72	79	35	97	90	0	863	828	356	96	97	56	98	97	0	0.321	0.346	0.337	0.337	1.557	0.331	0.840	80	462	1013	985	-1.641	246	767	253	732	0
5	20	14	"iYHR123W"	"iYHR123W"	5420	22640	120	1002	1056	609	69	74	26	100	99	0	662	776	461	90	89	50	95	89	0	1.631	1.439	1.368	1.493	1.883	1.408	0.865	120	590	1505	1673	0.706	933	572	987	686	0
5	21	14	"iYHR127W"	"iYHR127W"	5610	22640	110	448	485	229	71	80	47	97	93	0	947	1033	533	89	97	72	97	96	0	0.439	0.439	0.462	0.438	1.649	0.407	0.842	80	546	1235	1358	-1.186	377	858	414	944	0
5	1	15	"iYHR143W"	"iYHR143W"	1630	22850	130	233	456	507	63	98	368	34	20	0	412	920	1100	79	108	355	47	35	0	0.511	0.467	0.445	0.471	2.748	0.468	0.757	120	713	503	1234	-0.970	170	333	393	841	0
5	2	15	"iYHRCdelta11"	"iYHRCdelta11"	1820	22870	130	192	281	239	63	93	354	25	4	0	493	724	704	78	103	314	57	40	0	0.311	0.337	0.299	0.317	2.680	0.646	0.390	120	631	544	864	-1.686	129	415	218	646	0
5	3	15	"iYHR149C"	"iYHR149C"	2020	22850	120	212	253	163	62	71	54	73	59	0	653	767	522	78	86	110	85	75	0	0.261	0.277	0.285	0.278	2.073	0.252	0.729	120	624	725	880	-1.939	150	575	191	689	0
5	4	15	"iYHR164C"	"iYHR164C"	2220	22880	110	281	563	562	66	86	94	68	55	0	600	1007	1089	83	119	201	62	56	0	0.416	0.538	0.544	0.550	2.912	0.492	0.792	80	549	732	1421	-1.266	215	517	497	924	0
5	5	15	"iYHR168W"	"iYHR168W"	2420	22860	120	222	271	196	61	65	25	82	73	0	505	717	588	78	81	61	81	71	0	0.377	0.329	0.323	0.339	2.100	0.301	0.801	120	631	588	849	-1.407	161	427	210	639	0
5	6	15	"iYHR173C"	"iYHR173C"	2620	22860	110	219	229	98	61	72	48	91	70	0	545	528	238	75	89	98	95	83	0	0.336	0.371	0.349	0.365	1.991	0.332	0.688	80	562	628	621	-1.573	158	470	168	453	0
5	7	15	"itT(AGU)J"	"itT(AGU)J"	2830	22860	110	495	483	254	64	77	59	92	81	0	790	730	416	75	84	71	92	82	0	0.603	0.640	0.621	0.701	2.010	0.621	0.791	80	590	1146	1074	-0.730	431	715	419	655	0
5	8	15	"iYJL197W"	"iYJL197W"	3020	22860	110	563	574	380	65	76	48	92	85	0	902	982	628	77	87	76	91	87	0	0.604	0.562	0.535	0.579	2.081	0.552	0.836	80	547	1323	1414	-0.728	498	825	509	905	0
5	9	15	"iYJL192C"	"iYJL192C"	3240	22860	100	288	265	101	68	77	41	93	83	0	923	868	382	79	84	63	100	96	0	0.261	0.250	0.255	0.256	1.661	0.226	0.745	80	497	1064	986	-1.940	220	844	197	789	0
5	10	15	"iYJL173C"	"iYJL173C"	3430	22840	110	866	891	446	67	81	70	98	93	0	1669	1670	873	79	89	101	100	96	0	0.503	0.518	0.496	0.525	1.591	0.499	0.864	80	548	2389	2415	-0.993	799	1590	824	1591	0
5	11	15	"iYJL168C"	"iYJL168C"	3620	22850	110	325	353	161	71	86	81	93	73	0	1083	1133	539	83	100	102	98	97	0	0.254	0.269	0.254	0.257	1.820	0.240	0.751	80	568	1254	1332	-1.977	254	1000	282	1050	0
5	12	15	"iYJL164C"	"iYJL164C"	3820	22830	90	649	705	365	87	136	182	90	73	0	1415	1607	876	95	200	434	88	76	0	0.426	0.409	0.412	0.407	1.667	0.362	0.759	52	416	1882	2130	-1.232	562	1320	618	1512	0
5	13	15	"isnR128"	"isnR128"	4020	22860	120	317	314	139	79	105	107	79	51	0	555	542	291	86	129	285	69	40	0	0.507	0.515	0.478	0.567	2.454	0.456	0.582	120	614	707	691	-0.979	238	469	235	456	0
5	14	15	"iYJL146W"	"iYJL146W"	4220	22850	130	241	370	320	71	79	38	80	64	0	459	734	720	81	87	74	73	66	0	0.450	0.458	0.459	0.459	2.856	0.390	0.678	120	719	548	952	-1.153	170	378	299	653	0
5	15	15	"iYJL141C"	"iYJL141C"	4430	22850	110	557	548	282	72	82	50	98	93	0	1349	1256	601	87	95	64	100	97	0	0.384	0.407	0.397	0.392	1.501	0.404	0.836	80	563	1747	1645	-1.380	485	1262	476	1169	0
5	16	15	"iYJL125C"	"iYJL125C"	4630	22830	110	380	402	139	75	98	89	98	90	0	806	805	259	89	138	232	98	85	0	0.425	0.457	0.434	0.448	1.502	0.406	0.774	80	583	1022	1043	-1.233	305	717	327	716	0
5	17	15	"iYJL120W"	"iYJL120W"	4830	22840	100	235	249	118	74	82	41	98	91	0	763	769	242	90	95	64	100	100	0	0.239	0.258	0.233	0.240	1.605	0.240	0.508	80	488	834	854	-2.064	161	673	175	679	0
5	18	15	"iYJL115W"	"iYJL115W"	5020	22830	110	276	279	97	77	83	35	95	91	0	498	513	181	91	96	64	96	95	0	0.489	0.479	0.492	0.468	1.763	0.446	0.768	80	534	606	624	-1.032	199	407	202	422	0
5	19	15	"iYKL211C"	"iYKL211C"	5220	22830	120	436	493	257	70	79	60	96	90	0	1105	1447	941	92	97	85	100	97	0	0.361	0.312	0.303	0.323	1.700	0.276	0.863	120	616	1379	1778	-1.469	366	1013	423	1355	0
5	20	15	"itT(CGU)K"	"itT(CGU)K"	5430	22830	110	649	685	332	72	95	124	98	83	0	1412	1353	671	90	117	196	96	88	0	0.436	0.485	0.489	0.494	1.574	0.482	0.865	80	522	1899	1876	-1.196	577	1322	613	1263	0
5	21	15	"iYKL205W"	"iYKL205W"	5620	22840	130	545	586	336	74	88	52	95	88	0	1016	1046	658	89	100	92	94	86	0	0.508	0.535	0.524	0.567	1.801	0.506	0.862	120	709	1398	1469	-0.977	471	927	512	957	0
5	1	16	"iYKLCdelta2"	"iYKLCdelta2"	1630	23070	100	251	288	178	61	68	50	87	67	0	377	398	265	76	84	63	81	72	0	0.631	0.705	0.695	0.623	2.244	0.638	0.768	80	508	491	549	-0.664	190	301	227	322	0
5	2	16	"iYKL187C"	"iYKL187C"	1830	23070	120	297	647	711	63	103	363	45	30	0	418	1112	1336	76	119	343	50	36	0	0.684	0.564	0.568	0.611	2.714	0.562	0.885	120	630	576	1620	-0.547	234	342	584	1036	0
5	3	16	"iYKL183W"	"iYKL183W"	2030	23070	100	613	656	473	62	68	31	93	87	0	1413	1467	1096	81	88	72	81	75	0	0.414	0.429	0.465	0.485	2.277	0.412	0.887	80	484	1883	1980	-1.273	551	1332	594	1386	0
5	4	16	"iYKL166C-1"	"iYKL166C-1"	2230	23070	110	690	747	554	66	80	77	86	77	0	1495	1556	1117	86	114	174	85	71	0	0.443	0.463	0.451	0.441	1.927	0.442	0.842	80	533	2033	2151	-1.175	624	1409	681	1470	0
5	5	16	"iYKL164C-1"	"iYKL164C-1"	2430	23060	100	391	519	411	63	68	26	98	97	0	782	1282	1211	77	76	45	93	93	0	0.465	0.378	0.361	0.433	2.319	0.322	0.767	80	469	1033	1661	-1.104	328	705	456	1205	0
5	6	16	"iYKL162C"	"iYKL162C"	2630	23050	90	835	912	616	68	80	51	100	96	0	1604	1935	1343	83	104	104	100	94	0	0.504	0.456	0.453	0.463	1.810	0.409	0.856	52	414	2288	2696	-0.988	767	1521	844	1852	0
5	7	16	"iYKL148C"	"iYKL148C"	2830	23070	90	329	505	386	68	86	82	88	59	0	681	939	735	84	104	97	88	73	0	0.437	0.511	0.542	0.513	1.870	0.513	0.778	52	397	858	1292	-1.194	261	597	437	855	0
5	8	16	"iYKL143W"	"iYKL143W"	3030	23030	110	434	539	382	66	98	141	77	66	0	837	1123	1029	80	138	316	71	56	0	0.486	0.453	0.479	0.588	2.936	0.404	0.843	80	554	1125	1516	-1.041	368	757	473	1043	0
5	9	16	"iYKL139W"	"iYKL139W"	3230	23050	120	2859	3157	2399	72	88	66	100	100	0	1500	1887	1461	85	100	110	95	89	0	1.970	1.712	1.584	1.748	1.921	1.780	0.790	120	624	4202	4887	0.978	2787	1415	3085	1802	0
5	10	16	"iYLL025W"	"iYLL025W"	3420	23040	110	637	796	522	75	91	81	96	91	0	570	704	427	82	90	105	93	85	0	1.152	1.159	1.126	1.150	1.631	1.129	0.819	80	536	1050	1343	0.204	562	488	721	622	0
5	11	16	"iYLL021W"	"iYLL021W"	3630	23050	110	1382	1426	753	73	90	97	100	98	0	1192	1323	747	83	96	100	97	93	0	1.180	1.091	1.096	1.177	1.709	1.079	0.838	80	528	2418	2593	0.239	1309	1109	1353	1240	0
5	12	16	"iYLL017W"	"iYLL017W"	3830	23050	120	301	347	232	76	111	153	60	37	0	631	672	443	91	156	354	55	41	0	0.417	0.466	0.433	0.428	2.468	0.449	0.764	120	634	765	852	-1.263	225	540	271	581	0
5	13	16	"iYLL001W"	"iYLL001W"	4020	23040	130	4465	5796	4114	79	139	519	96	90	0	661	751	489	81	125	417	59	37	0	7.562	8.533	8.171	8.502	1.694	8.254	0.538	120	581	4966	6387	2.919	4386	580	5717	670	0
5	14	16	"iYLR003C"	"iYLR003C"	4210	23050	110	715	700	393	74	112	364	66	43	0	548	551	315	85	127	407	55	15	0	1.384	1.343	1.255	1.466	2.217	1.284	0.769	80	503	1104	1092	0.469	641	463	626	466	0
5	15	16	"iYLR007W"	"iYLR007W"	4410	23040	120	1066	998	523	70	75	27	100	100	0	776	670	370	87	84	46	91	87	0	1.446	1.592	1.568	1.835	2.155	1.573	0.824	120	554	1685	1511	0.532	996	689	928	583	0
5	16	16	"iYLR024C"	"iYLR024C"	4610	23040	120	1234	1131	565	72	80	35	100	99	0	2712	2503	1360	89	90	60	100	99	0	0.443	0.439	0.437	0.456	1.625	0.415	0.874	120	582	3785	3473	-1.175	1162	2623	1059	2414	0
5	17	16	"iYLR028C"	"iYLR028C"	4810	23040	120	917	877	359	73	81	43	100	100	0	1316	1242	615	86	91	86	95	92	0	0.686	0.696	0.660	0.779	1.710	0.644	0.876	120	593	2074	1960	-0.543	844	1230	804	1156	0
5	18	16	"iYLR032W"	"iYLR032W"	5020	23030	110	517	497	242	74	89	73	90	82	0	1197	1073	576	89	108	148	90	82	0	0.400	0.430	0.428	0.441	2.047	0.402	0.874	80	512	1551	1407	-1.323	443	1108	423	984	0
5	19	16	"iYLR044C"	"iYLR044C"	5210	23040	120	1055	1025	473	69	73	23	100	99	0	3015	2716	1342	84	83	45	100	100	0	0.336	0.363	0.349	0.376	1.700	0.344	0.892	120	514	3917	3588	-1.572	986	2931	956	2632	0
5	20	16	"iYLR048W"	"iYLR048W"	5400	23050	120	971	898	432	74	96	119	93	86	0	1447	1325	664	90	113	188	94	82	0	0.661	0.667	0.688	0.692	1.609	0.636	0.882	120	573	2254	2059	-0.597	897	1357	824	1235	0
5	21	16	"iYLR052W"	"iYLR052W"	5610	23030	130	494	505	242	76	89	47	99	95	0	1024	959	502	91	102	114	95	84	0	0.448	0.494	0.499	0.521	1.682	0.465	0.851	120	680	1351	1297	-1.158	418	933	429	868	0
5	1	17	"iYLR364W"	"iYLR364W"	1600	23270	130	637	626	404	60	69	60	92	85	0	2281	2016	1354	74	89	118	90	84	0	0.261	0.291	0.293	0.324	1.970	0.280	0.896	120	667	2784	2508	-1.935	577	2207	566	1942	0
5	2	17	"iYLR369W"	"iYLR369W"	1810	23280	100	103	334	433	63	83	104	37	31	0	154	483	703	75	110	201	35	26	0	0.506	0.664	0.653	0.561	3.995	0.578	0.793	80	455	119	679	-0.982	40	79	271	408	0
5	3	17	"iYLR373C"	"iYLR373C"	2040	23240	80	437	457	388	64	75	48	69	63	0	742	853	757	73	99	126	69	67	0	0.558	0.504	0.484	0.526	2.472	0.504	0.788	52	293	1042	1173	-0.843	373	669	393	780	-100
5	4	17	"iYLR389C"	"iYLR389C"	2200	23260	130	351	336	192	66	76	64	80	68	0	1237	1162	813	83	105	115	85	71	0	0.247	0.250	0.249	0.287	2.586	0.227	0.843	120	656	1439	1349	-2.018	285	1154	270	1079	0
5	5	17	"iYLR394W"	"iYLR394W"	2410	23240	130	1043	1314	1078	66	73	37	97	94	0	1157	1102	843	80	87	77	88	80	0	0.907	1.221	1.218	1.213	2.126	1.287	0.831	120	639	2054	2270	-0.141	977	1077	1248	1022	0
5	6	17	"iYLR398C"	"iYLR398C"	2620	23260	110	438	527	390	67	84	72	80	68	0	714	887	637	82	99	113	80	71	0	0.587	0.571	0.512	0.516	2.381	0.562	0.841	80	533	1003	1265	-0.769	371	632	460	805	0
5	7	17	"iYLR412W-1"	"iYLR412W-1"	2810	23250	120	292	310	209	65	80	99	68	53	0	1548	1349	975	80	94	95	84	79	0	0.155	0.193	0.189	0.183	2.247	0.188	0.832	120	624	1695	1514	-2.693	227	1468	245	1269	0
5	8	17	"iYLR417W"	"iYLR417W"	3020	23270	90	670	875	895	75	125	216	65	55	0	686	850	807	86	130	215	59	53	0	0.992	1.047	1.018	0.952	3.367	1.070	0.758	52	366	1195	1564	-0.012	595	600	800	764	0
5	9	17	"iYLRCdelta24"	"iYLRCdelta24"	3210	23260	110	365	401	253	74	89	58	85	72	0	646	797	581	86	104	97	87	72	0	0.520	0.460	0.461	0.429	2.278	0.422	0.739	80	511	851	1038	-0.944	291	560	327	711	0
5	10	17	"iYLR436C"	"iYLR436C"	3410	23240	120	217	226	134	68	88	114	61	21	0	807	707	500	80	92	83	79	72	0	0.205	0.252	0.242	0.263	2.310	0.229	0.719	120	580	876	785	-2.287	149	727	158	627	0
5	11	17	"iYLR439W"	"iYLR439W"	3620	23220	110	513	580	469	70	97	149	66	52	0	322	449	377	81	96	101	60	53	0	1.838	1.386	1.335	1.498	2.445	1.493	0.671	80	563	684	878	0.878	443	241	510	368	0
5	12	17	"iYLR444C"	"iYLR444C"	3820	23240	90	452	439	249	71	79	34	98	88	0	841	893	526	85	100	98	96	86	0	0.504	0.455	0.408	0.434	2.229	0.396	0.669	52	400	1137	1176	-0.989	381	756	368	808	0
5	13	17	"iYMR130W"	"iYMR130W"	4010	23230	100	974	1100	759	73	147	577	61	43	0	657	737	483	78	133	463	57	30	0	1.556	1.558	1.538	1.484	2.370	1.607	0.838	80	469	1480	1686	0.638	901	579	1027	659	0
5	14	17	"iYMR134W"	"iYMR134W"	4210	23230	90	842	1115	841	73	98	101	96	88	0	1477	1786	1271	90	119	186	88	84	0	0.554	0.614	0.582	0.607	1.721	0.598	0.811	52	406	2156	2738	-0.851	769	1387	1042	1696	0
5	15	17	"iYMR138W"	"iYMR138W"	4420	23220	120	254	452	390	70	84	76	76	56	0	639	973	813	84	92	109	85	75	0	0.332	0.430	0.381	0.392	2.531	0.422	0.819	120	589	739	1271	-1.593	184	555	382	889	0
5	16	17	"iYMR155W"	"iYMR155W"	4620	23220	110	541	573	278	72	95	101	95	83	0	821	841	473	86	104	139	88	82	0	0.638	0.664	0.630	0.703	1.735	0.594	0.813	80	513	1204	1256	-0.648	469	735	501	755	0
5	17	17	"itM(CAU)M"	"itM(CAU)M"	4820	23200	90	137	163	97	73	84	42	55	48	0	154	211	167	85	98	79	46	30	0	0.928	0.714	0.596	0.789	3.884	0.490	0.529	52	359	133	216	-0.109	64	69	90	126	0
5	18	17	"iYMR161W"	"iYMR161W"	5010	23220	130	1197	1339	945	73	97	129	87	79	0	900	901	808	83	103	141	75	66	0	1.376	1.548	1.680	1.741	2.118	1.416	0.734	120	628	1941	2084	0.460	1124	817	1266	818	0
5	19	17	"iYMR176W"	"iYMR176W"	5210	23220	140	320	565	477	78	98	106	78	53	0	673	1338	1271	83	87	57	98	93	0	0.410	0.388	0.371	0.399	1.761	0.354	0.820	156	673	832	1742	-1.286	242	590	487	1255	0
5	20	17	"iYMR180C"	"iYMR180C"	5410	23220	100	454	466	214	79	90	43	95	92	0	897	937	493	85	86	52	96	96	0	0.462	0.454	0.451	0.472	1.876	0.414	0.832	80	415	1187	1239	-1.115	375	812	387	852	0
5	21	17	"iYMR183C"	"iYMR183C"	5610	23220	120	295	416	305	75	80	28	91	85	0	678	808	611	85	86	51	89	85	0	0.371	0.472	0.467	0.444	1.877	0.461	0.851	120	621	813	1064	-1.431	220	593	341	723	0
5	1	18	"iYMR198W"	"iYMR198W"	1620	23430	130	832	927	719	61	66	29	94	85	0	2727	2871	2219	76	78	52	90	88	0	0.291	0.310	0.318	0.319	2.043	0.294	0.878	120	620	3422	3661	-1.782	771	2651	866	2795	0
5	2	18	"iYMR202W"	"iYMR202W"	1820	23440	120	262	479	452	63	69	39	82	75	0	454	807	765	82	87	111	75	63	0	0.535	0.574	0.542	0.524	2.200	0.563	0.881	120	477	571	1141	-0.903	199	372	416	725	0
5	3	18	"iYMR206W"	"iYMR206W"	2010	23440	130	1551	1714	1380	65	79	72	91	85	0	1314	1894	1598	83	102	137	85	76	0	1.207	0.911	0.909	0.949	2.011	0.876	0.898	120	607	2717	3460	0.272	1486	1231	1649	1811	0
5	4	18	"iYNL148C"	"iYNL148C"	2210	23480	120	98	205	217	65	74	62	37	30	0	173	436	539	84	97	89	50	35	0	0.371	0.398	0.344	0.319	2.507	0.375	0.808	120	504	122	492	-1.431	33	89	140	352	0
5	5	18	"iYNL144C-0"	"iYNL144C-0"	2410	23430	130	212	438	462	69	77	35	79	64	0	697	1565	1750	83	95	80	83	77	0	0.233	0.249	0.235	0.253	2.822	0.238	0.874	120	644	757	1851	-2.102	143	614	369	1482	0
5	6	18	"iYNL141W"	"iYNL141W"	2610	23440	110	648	1703	1857	66	80	62	97	91	0	545	1002	1060	80	89	90	75	62	0	1.252	1.775	1.840	1.924	2.586	1.743	0.840	80	484	1047	2559	0.324	582	465	1637	922	0
5	7	18	"iYNL125C"	"iYNL125C"	2820	23440	110	651	657	465	64	71	30	93	88	0	1293	1599	1213	79	83	55	88	86	0	0.484	0.390	0.375	0.422	2.340	0.357	0.831	80	508	1801	2113	-1.048	587	1214	593	1520	0
5	8	18	"iYNL121C"	"iYNL121C"	3010	23430	120	220	346	310	68	81	56	67	57	0	438	878	913	83	88	62	72	68	0	0.428	0.350	0.356	0.379	2.308	0.309	0.749	120	548	507	1073	-1.224	152	355	278	795	0
5	9	18	"iYNL116W"	"iYNL116W"	3210	23440	130	216	843	1470	76	90	61	60	51	0	144	682	1065	90	106	91	44	41	0	2.593	1.296	0.732	0.753	4.034	1.439	0.663	120	590	194	1359	1.374	140	54	767	592	-100
5	10	18	"iYNL097C"	"iYNL097C"	3410	23420	140	249	577	609	68	81	52	82	65	0	456	913	908	87	101	116	78	63	0	0.491	0.616	0.589	0.563	2.376	0.630	0.851	156	663	550	1335	-1.028	181	369	509	826	0
5	11	18	"iYNL094W"	"iYNL094W"	3610	23450	110	673	1080	924	70	96	111	76	67	0	1111	1768	1608	90	123	178	77	63	0	0.591	0.602	0.577	0.634	2.601	0.551	0.809	80	542	1624	2688	-0.760	603	1021	1010	1678	0
5	12	18	"iYNL089C"	"iYNL089C"	3820	23470	90	504	495	295	67	84	62	88	80	0	1492	1241	734	86	114	136	86	80	0	0.311	0.371	0.346	0.357	1.755	0.355	0.810	52	381	1843	1583	-1.686	437	1406	428	1155	0
5	13	18	"iYNL073W"	"iYNL073W"	4000	23420	120	173	276	258	67	79	49	66	53	0	237	408	422	81	98	113	55	45	0	0.679	0.639	0.532	0.536	2.155	0.531	0.727	120	630	262	536	-0.557	106	156	209	327	0
5	14	18	"iYNL069C"	"iYNL069C"	4210	23440	130	175	252	218	65	82	81	55	40	0	372	634	648	83	98	107	60	53	0	0.381	0.339	0.283	0.287	2.495	0.348	0.674	120	680	399	738	-1.394	110	289	187	551	0
5	15	18	"iYNL065W"	"iYNL065W"	4420	23420	130	244	1091	1948	68	77	57	61	58	0	106	580	975	80	86	68	41	39	0	6.769	2.046	1.349	1.205	3.895	2.480	0.752	120	650	202	1523	2.759	176	26	1023	500	-100
5	16	18	"itG(GCC)O2"	"itG(GCC)O2"	4620	23410	110	273	295	141	72	97	106	75	47	0	443	449	253	85	108	146	72	56	0	0.561	0.613	0.609	0.702	2.322	0.524	0.745	80	538	559	587	-0.833	201	358	223	364	0
5	17	18	"iYOL019W"	"iYOL019W"	4820	23410	130	989	2044	2293	74	85	44	95	95	0	541	1041	1118	87	96	67	86	78	0	2.015	2.065	1.750	1.989	2.212	2.199	0.842	120	683	1369	2924	1.011	915	454	1970	954	0
5	18	18	"iYOL015W"	"iYOL015W"	5020	23420	120	1488	1893	1587	74	93	122	93	85	0	1524	1900	1581	82	92	84	86	86	0	0.981	1.001	1.003	1.145	2.249	1.000	0.894	120	607	2856	3637	-0.028	1414	1442	1819	1818	0
5	19	18	"iYOL001W"	"iYOL001W"	5210	23430	110	2307	2994	2475	79	104	126	92	87	0	614	665	479	82	85	59	83	80	0	4.188	5.000	4.718	4.755	1.899	5.514	0.811	80	515	2760	3498	2.066	2228	532	2915	583	0
5	20	18	"iYOR003W"	"iYOR003W"	5420	23410	110	4690	5937	5055	88	252	1026	77	68	0	1204	1280	939	85	108	196	81	72	0	4.113	4.895	4.627	4.762	1.958	5.329	0.843	80	558	5721	7044	2.040	4602	1119	5849	1195	0
5	21	18	"iYOR007C"	"iYOR007C"	5620	23400	110	651	739	425	76	91	78	100	95	0	535	591	361	85	89	65	88	86	0	1.278	1.310	1.243	1.389	1.973	1.211	0.789	80	565	1025	1169	0.354	575	450	663	506	0
5	1	19	"iYOR018W"	"iYOR018W"	1610	23630	130	773	1859	2248	61	70	61	98	96	0	514	1118	1383	80	82	68	84	76	0	1.641	1.732	1.701	1.862	2.559	1.908	0.577	120	634	1146	2836	0.714	712	434	1798	1038	0
5	2	19	"iYOR021C"	"iYOR021C"	1800	23630	140	224	511	584	64	68	25	93	76	0	351	762	866	83	83	48	82	74	0	0.597	0.658	0.614	0.609	2.643	0.660	0.866	156	648	428	1126	-0.744	160	268	447	679	0
5	3	19	"iYOR026W"	"iYOR026W"	2020	23620	120	123	325	459	65	68	25	60	51	0	233	540	775	83	80	43	57	55	0	0.387	0.569	0.391	0.384	2.781	0.519	0.634	120	510	208	717	-1.371	58	150	260	457	0
5	4	19	"iYOR042W"	"iYOR042W"	2210	23630	120	252	308	225	65	68	22	79	72	0	391	513	405	85	80	42	79	73	0	0.611	0.568	0.559	0.559	2.680	0.514	0.754	120	424	493	671	-0.710	187	306	243	428	0
5	5	19	"iYOR045W"	"iYOR045W"	2400	23640	130	575	1183	1143	65	72	35	86	80	0	468	808	769	85	94	90	67	64	0	1.332	1.546	1.554	1.579	2.387	1.573	0.782	120	579	893	1841	0.413	510	383	1118	723	0
5	6	19	"iYOR049C"	"iYOR049C"	2620	23610	120	189	465	584	65	76	56	72	54	0	280	744	1010	79	92	96	65	51	0	0.617	0.602	0.588	0.572	2.727	0.553	0.791	120	570	325	1065	-0.697	124	201	400	665	0
5	7	19	"iYOR356W"	"iYOR356W"	2820	23640	120	137	207	181	67	73	30	62	55	0	217	370	400	84	85	64	60	50	0	0.526	0.490	0.441	0.446	2.522	0.392	0.679	120	512	203	426	-0.926	70	133	140	286	0
5	8	19	"iYOR360C"	"iYOR360C"	3010	23630	120	741	2122	2567	70	84	59	100	92	0	754	1513	1612	84	93	73	83	78	0	1.001	1.436	1.421	1.568	2.654	1.641	0.816	120	595	1341	3481	0.002	671	670	2052	1429	0
5	9	19	"iYOR366W"	"iYOR366W"	3210	23640	120	418	700	653	71	85	49	89	81	0	583	903	874	90	106	92	82	70	0	0.704	0.774	0.754	0.750	2.866	0.703	0.687	120	543	840	1442	-0.507	347	493	629	813	0
[truncated: 2,210,918 more chars]
