# Supplementary material for: Genome-Wide Mapping of the Cohesin Complex in the Yeast Saccharomyces cerevisiae
Source: PLoS Biol. 2004 Jul 27;2(9):e259. doi: 10.1371/journal.pbio.0020259 (PMC490026; doi:10.1371/journal.pbio.0020259)
Supplement: Dataset S38 — Cy3 = genomic DNA; Cy5 = ChIP nocodazole arrest Mcd1-3HA in SK1. (2.6 MB XLS). [file pbio.0020259.sd038.xls]

ATF	1.0
27	43    
"Type=GenePix Results 1.4"
"DateTime=2001/06/15 09:28:28"
"Settings=C:\Documents and Settings\jen\My Documents\cohesins, meiosis\UP4_225.gps"
"GalFile=C:\Documents and Settings\jen\My Documents\applications\UberP4.gal"
"Scanner=GenePix 4000A [46495]"
"Comment=Cy3=total genomic mit Cy5=MycMcd1p mit HongGuo"
"PixelSize=10"
"ImageName=635 nm	532 nm"
"FileName=C:\Documents and Settings\jen\My Documents\cohesins, meiosis\UP4_225a_635_nm.tif	C:\Documents and Settings\jen\My Documents\cohesins, meiosis\UP4_225a_532_nm.tif"
"PMTVolts=680	710"
"ScanPower=100	100"
"FocusPosition=0"
"NormalizationFactor:RatioOfMedians=1.45142"
"NormalizationFactor:RatioOfMeans=1.48764"
"NormalizationFactor:MedianOfRatios=1.49516"
"NormalizationFactor:MeanOfRatios=1.37338"
"NormalizationFactor:RegressionRatio=1.58476"
"JpegImage=C:\Documents and Settings\jen\My Documents\cohesins, meiosis\UP4_225a.jpg"
"RatioFormulation=W1/W2 (635 nm/532 nm)"
"Barcode="
"ImageOrigin=960, 14950"
"JpegOrigin=1200, 15480"
"Creator=GenePix Pro 3.0.6.55"
"Temperature=37.16"
"LaserPower=1.74	2.23"
"LaserOnTime=12048	12051"
"Supplier="
"Block"	"Column"	"Row"	"Name"	"ID"	"X"	"Y"	"Dia."	"F635 Median"	"F635 Mean"	"F635 SD"	"B635 Median"	"B635 Mean"	"B635 SD"	"% > B635+1SD"	"% > B635+2SD"	"F635 % Sat."	"F532 Median"	"F532 Mean"	"F532 SD"	"B532 Median"	"B532 Mean"	"B532 SD"	"% > B532+1SD"	"% > B532+2SD"	"F532 % Sat."	"Ratio of Medians"	"Ratio of Means"	"Median of Ratios"	"Mean of Ratios"	"Ratios SD"	"Rgn Ratio"	"Rgn R�"	"F Pixels"	"B Pixels"	"Sum of Medians"	"Sum of Means"	"Log Ratio"	"F635 Median - B635"	"F532 Median - B532"	"F635 Mean - B635"	"F532 Mean - B532"	"Flags"
1	1	1	"YBL081W"	"YBL081W"	1590	16030	120	1586	2686	2767	150	339	872	58	47	0	2257	4162	4493	198	473	1420	55	44	0	0.697	0.640	0.607	0.683	1.812	0.634	0.882	120	700	3495	6500	-0.520	1436	2059	2536	3964	-100
1	2	1	"YBL112C"	"YBL112C"	1770	16070	130	13774	12802	6133	326	525	928	95	95	0	17595	16262	8075	407	728	1509	94	89	0	0.782	0.787	0.791	0.831	1.694	0.770	0.944	120	621	30636	28331	-0.354	13448	17188	12476	15855	-100
1	3	1	"CDS1"	"YBR029C"	1970	16070	100	2249	2109	782	213	270	194	100	98	0	3777	3472	1412	258	354	289	98	95	0	0.579	0.590	0.589	0.620	1.446	0.567	0.923	80	444	5555	5110	-0.789	2036	3519	1896	3214	-100
1	4	1	"YBL083C"	"YBL083C"	2180	16060	130	1082	1115	497	236	382	357	85	64	0	1597	1612	683	241	431	447	88	80	0	0.624	0.641	0.622	0.612	1.479	0.663	0.830	120	685	2202	2250	-0.681	846	1356	879	1371	-100
1	5	1	"NTH2"	"YBR001C"	2380	16060	120	13265	12455	5540	233	379	408	100	97	0	2375	2214	993	229	376	399	90	83	0	6.073	6.157	6.077	6.469	1.472	6.339	0.882	120	570	15178	14207	2.602	13032	2146	12222	1985	-100
1	6	1	"RPL4A"	"YBR031W"	2570	16060	120	8231	7783	2375	102	193	337	100	99	0	5475	5079	1392	124	181	213	100	100	0	1.519	1.550	1.581	1.536	1.241	1.569	0.951	120	574	13480	12636	0.603	8129	5351	7681	4955	-100
1	7	1	"BOI1"	"YBL085W"	2770	16050	120	1236	1327	694	81	101	75	99	99	0	1027	1026	526	107	117	90	91	90	0	1.255	1.356	1.380	1.452	1.610	1.344	0.911	120	600	2075	2165	0.328	1155	920	1246	919	0
1	8	1	"COQ1"	"YBR003W"	2960	16030	150	18458	16275	5760	85	120	164	100	100	0	10656	9371	3314	110	128	141	100	100	0	1.742	1.748	1.759	1.766	1.293	1.749	0.965	156	863	28919	25451	0.801	18373	10546	16190	9261	0
1	9	1	"YBR033W"	"YBR033W"	3160	16030	140	13048	11728	4172	88	120	165	99	99	0	11636	10674	3671	112	128	140	99	99	0	1.125	1.102	1.118	1.094	1.350	1.106	0.971	156	752	24484	22202	0.169	12960	11524	11640	10562	0
1	10	1	"RPL23A"	"YBL087C"	3360	16020	150	3980	3584	1082	93	115	111	100	100	0	7500	7004	2103	115	136	137	98	98	0	0.526	0.507	0.502	0.521	1.509	0.499	0.955	156	828	11272	10380	-0.926	3887	7385	3491	6889	0
1	11	1	"YBR005W"	"YBR005W"	3550	16020	140	5802	5375	1563	87	110	116	100	100	0	3526	3237	1005	111	134	156	99	97	0	1.673	1.692	1.721	1.746	1.358	1.691	0.950	156	787	9130	8414	0.743	5715	3415	5288	3126	0
1	12	1	"PDX3"	"YBR035C"	3760	16030	120	2635	2521	478	83	103	75	100	100	0	5775	5600	1111	118	133	140	100	100	0	0.451	0.445	0.447	0.450	1.236	0.432	0.957	120	646	8209	7920	-1.148	2552	5657	2438	5482	0
1	13	1	"YCL045C"	"YCL045C"	3970	16020	100	597	1102	1060	91	108	73	100	96	0	743	1307	1208	113	131	123	96	90	0	0.803	0.847	0.819	0.837	1.845	0.856	0.909	80	478	1136	2205	-0.316	506	630	1011	1194	0
1	14	1	"YCLX04W"	"YCLX04W"	4160	16010	120	2035	1841	709	88	102	64	99	98	0	3970	3482	1356	114	126	93	99	95	0	0.505	0.520	0.525	0.541	1.522	0.513	0.954	120	635	5803	5121	-0.986	1947	3856	1753	3368	0
1	15	1	"YCR023C"	"YCR023C"	4360	16010	110	5396	5092	1478	87	106	67	100	100	0	6331	5887	1809	120	134	93	100	100	0	0.855	0.868	0.856	0.898	1.304	0.849	0.948	80	554	11520	10772	-0.226	5309	6211	5005	5767	0
1	16	1	"YCL047C"	"YCL047C"	4560	16010	110	1196	1853	1602	102	132	97	98	97	0	1180	2462	2521	134	158	127	96	83	0	1.046	0.752	0.885	0.947	1.782	0.663	0.860	80	549	2140	4079	0.065	1094	1046	1751	2328	0
1	17	1	"YCLX06C"	"YCLX06C"	4760	16000	110	4809	4438	1346	95	124	107	100	98	0	6006	5538	1880	125	151	139	97	97	0	0.802	0.802	0.807	0.851	1.306	0.782	0.961	80	538	10595	9756	-0.319	4714	5881	4343	5413	0
1	18	1	"PMP1"	"YCR024C-A"	4950	16000	110	1651	1620	413	83	100	67	100	100	0	3460	3224	872	113	123	83	97	97	0	0.468	0.494	0.490	0.518	1.468	0.471	0.942	80	560	4915	4648	-1.094	1568	3347	1537	3111	0
1	19	1	"YCL049C"	"YCL049C"	5160	16000	110	682	860	522	77	90	53	100	100	0	717	958	633	102	109	78	98	93	0	0.984	0.915	0.968	0.979	1.625	0.854	0.858	80	576	1220	1639	-0.024	605	615	783	856	0
1	20	1	"YCLX08C"	"YCLX08C"	5360	15990	110	1425	1375	358	73	82	40	100	100	0	2729	2525	730	97	100	62	97	96	0	0.514	0.536	0.539	0.560	1.416	0.511	0.945	80	580	3984	3730	-0.961	1352	2632	1302	2428	0
1	21	1	"YCR026C"	"YCR026C"	5560	15990	110	1684	1628	616	74	83	36	100	100	0	2965	2919	1421	95	95	53	100	100	0	0.561	0.550	0.559	0.622	1.570	0.502	0.905	80	570	4480	4378	-0.834	1610	2870	1554	2824	0
1	1	2	"LRE1"	"YCL051W"	1560	16230	90	362	358	108	99	139	129	84	51	0	454	458	158	145	197	197	78	19	0	0.851	0.827	0.826	0.859	1.448	0.610	0.678	52	404	572	572	-0.233	263	309	259	313	-100
1	2	2	"YCLX10C"	"YCLX10C"	1760	16230	120	4134	3617	1329	149	228	267	99	95	0	2489	2173	802	204	312	423	93	87	0	1.744	1.761	1.744	1.774	1.285	1.759	0.960	120	526	6270	5437	0.802	3985	2285	3468	1969	-100
1	3	2	"FEN2"	"YCR028C"	1970	16230	120	3641	3271	1125	201	274	205	99	98	0	6031	5587	1820	257	357	284	99	98	0	0.596	0.576	0.583	0.572	1.369	0.577	0.969	120	551	9214	8400	-0.747	3440	5774	3070	5330	-100
1	4	2	"SHR3"	"YDL212W"	2180	16220	100	1162	1579	1083	248	384	330	85	66	0	2378	3167	2339	278	457	521	92	73	0	0.435	0.461	0.449	0.443	1.490	0.459	0.907	80	423	3014	4220	-1.200	914	2100	1331	2889	-100
1	5	2	"THI13"	"YDL244W"	2360	16220	110	3574	4887	3033	232	358	319	100	96	0	3361	4640	2967	239	384	377	95	92	0	1.070	1.058	1.068	1.146	1.432	1.040	0.954	80	449	6464	9056	0.098	3342	3122	4655	4401	-100
1	6	2	"REG1"	"YDR028C"	2560	16220	100	1943	1790	607	111	196	226	98	95	0	3176	2848	1116	137	227	269	98	93	0	0.603	0.619	0.620	0.652	1.374	0.595	0.939	80	432	4871	4390	-0.730	1832	3039	1679	2711	-100
1	7	2	"YDL214C"	"YDL214C"	2770	16230	90	865	1129	902	77	97	77	98	86	0	1108	1580	1308	110	125	107	92	86	0	0.790	0.716	0.692	0.796	1.890	0.671	0.928	52	373	1786	2522	-0.341	788	998	1052	1470	0
1	8	2	"YDL246C"	"YDL246C"	2970	16220	80	459	696	570	80	100	76	88	78	0	391	668	641	113	123	97	75	63	0	1.363	1.110	1.104	1.379	2.390	0.949	0.920	52	313	657	1171	0.447	379	278	616	555	0
1	9	2	"RAD28"	"YDR030C"	3160	16210	110	2801	2702	960	96	130	190	100	100	0	5480	5246	2080	117	135	160	100	98	0	0.504	0.508	0.501	0.536	1.410	0.488	0.927	80	483	8068	7735	-0.987	2705	5363	2606	5129	0
1	10	2	"YDL216C"	"YDL216C"	3360	16220	100	2300	2605	1526	102	116	57	98	98	0	4799	5014	3165	120	140	119	98	96	0	0.470	0.511	0.507	0.568	1.547	0.494	0.970	80	449	6877	7397	-1.090	2198	4679	2503	4894	0
1	11	2	"COS7"	"YDL248W"	3560	16210	100	2923	3208	1728	92	106	63	100	100	0	4097	4281	2359	121	139	151	98	95	0	0.712	0.749	0.750	0.782	1.382	0.739	0.971	80	448	6807	7276	-0.490	2831	3976	3116	4160	0
1	12	2	"YDR032C"	"YDR032C"	3760	16210	110	1879	1673	627	87	103	71	100	100	0	4194	3651	1577	116	134	139	98	96	0	0.439	0.449	0.442	0.501	1.667	0.426	0.949	80	484	5870	5121	-1.186	1792	4078	1586	3535	0
1	13	2	"YDL218W"	"YDL218W"	3960	16200	110	4875	4710	978	89	102	65	100	100	0	5021	4858	1239	108	120	98	100	100	0	0.974	0.973	0.983	0.997	1.202	0.954	0.967	80	504	9699	9371	-0.038	4786	4913	4621	4750	0
1	14	2	"YRB1"	"YDR002W"	4160	16200	120	3542	3205	1048	85	101	77	100	100	0	2370	2155	731	109	118	82	96	95	0	1.529	1.525	1.521	1.584	1.380	1.515	0.960	120	586	5718	5166	0.613	3457	2261	3120	2046	0
1	15	2	"LYS14"	"YDR034C"	4370	16190	110	5043	4612	1569	91	109	84	100	100	0	5022	4466	1564	121	129	82	100	100	0	1.010	1.041	1.042	1.070	1.332	1.038	0.959	80	492	9853	8866	0.015	4952	4901	4521	4345	0
1	16	2	"MRP1"	"YDR347W"	4550	16190	120	2108	1948	664	108	131	153	96	96	0	3799	3380	1267	146	168	238	95	95	0	0.547	0.569	0.561	0.610	1.527	0.545	0.955	120	556	5653	5074	-0.869	2000	3653	1840	3234	0
1	17	2	"RGA2"	"YDR379W"	4760	16180	120	3041	2685	1272	106	129	94	100	98	0	7597	6481	3191	141	169	167	96	95	0	0.394	0.407	0.409	0.447	1.728	0.399	0.961	120	549	10391	8919	-1.345	2935	7456	2579	6340	0
1	18	2	"YDR411C"	"YDR411C"	4950	16190	120	4275	3690	1526	85	95	46	100	100	0	6813	5615	2605	111	118	75	99	98	0	0.625	0.655	0.646	0.745	1.503	0.631	0.966	120	587	10892	9109	-0.678	4190	6702	3605	5504	0
1	19	2	"YPS7"	"YDR349C"	5160	16180	100	1559	1565	441	76	86	50	100	100	0	2268	2291	694	92	97	63	100	100	0	0.682	0.677	0.677	0.688	1.263	0.652	0.933	80	478	3659	3688	-0.553	1483	2176	1489	2199	0
1	20	2	"YRA1"	"YDR381W"	5360	16180	110	952	883	295	74	82	36	100	100	0	1832	1645	622	96	101	89	96	91	0	0.506	0.522	0.522	0.582	1.608	0.501	0.949	80	534	2614	2358	-0.983	878	1736	809	1549	0
1	21	2	"YDR413C"	"YDR413C"	5560	16170	120	2022	1816	698	75	87	56	100	100	0	3968	3477	1514	98	111	127	97	94	0	0.503	0.515	0.511	0.572	1.571	0.497	0.961	120	634	5817	5120	-0.991	1947	3870	1741	3379	0
1	1	3	"SBE2"	"YDR351W"	1560	16430	130	3418	3127	1059	118	157	108	98	98	0	7887	7081	2667	172	251	216	95	95	0	0.428	0.436	0.431	0.483	1.648	0.421	0.970	120	731	11015	9918	-1.225	3300	7715	3009	6909	-100
1	2	3	"YDR383C"	"YDR383C"	1760	16420	120	2765	2447	883	120	156	103	100	97	0	4169	3695	1402	170	227	181	95	94	0	0.661	0.660	0.663	0.714	1.586	0.648	0.958	120	530	6644	5852	-0.596	2645	3999	2327	3525	-100
1	3	3	"YDR415C"	"YDR415C"	1950	16420	120	1861	1631	662	141	201	153	94	90	0	6014	5016	2254	192	282	244	95	90	0	0.295	0.309	0.308	0.329	1.477	0.298	0.954	120	564	7542	6314	-1.759	1720	5822	1490	4824	-100
1	4	3	"TRR1"	"YDR353W"	2160	16430	120	2197	2078	587	231	364	337	95	92	0	4056	3739	1105	266	452	510	97	93	0	0.519	0.532	0.528	0.528	1.275	0.515	0.898	120	613	5756	5320	-0.947	1966	3790	1847	3473	-100
1	5	3	"EFT2"	"YDR385W"	2370	16410	120	3328	3041	1045	255	441	405	97	95	0	8371	7238	2864	267	474	473	97	95	0	0.379	0.400	0.395	0.430	1.423	0.380	0.942	120	570	11177	9757	-1.399	3073	8104	2786	6971	-100
1	6	3	"YDR417C"	"YDR417C"	2550	16410	120	1341	1197	459	142	248	282	88	83	0	2546	2169	926	154	269	326	90	86	0	0.501	0.524	0.534	0.534	1.364	0.510	0.912	120	533	3591	3070	-0.996	1199	2392	1055	2015	-100
1	7	3	"YER097W"	"YER097W"	2750	16410	120	972	905	551	80	100	101	90	82	0	1903	1712	1130	108	129	148	85	79	0	0.497	0.514	0.502	0.571	1.658	0.492	0.945	120	573	2687	2429	-1.009	892	1795	825	1604	0
1	8	3	"YER128W"	"YER128W"	2950	16400	120	2185	1940	910	80	95	57	99	95	0	5279	4462	2328	110	128	120	94	93	0	0.407	0.427	0.430	0.496	1.652	0.405	0.960	120	567	7274	6212	-1.296	2105	5169	1860	4352	0
1	9	3	"YER160C"	"YER160C"	3150	16400	120	38019	32308	18688	88	100	52	100	100	0	37319	29822	18904	114	121	78	100	100	0	1.020	1.085	1.080	1.280	1.644	1.052	0.968	120	564	75136	61928	0.028	37931	37205	32220	29708	0
1	10	3	"PRS2"	"YER099C"	3350	16400	120	2844	2558	1378	107	121	55	99	96	0	5491	4492	2573	127	133	77	95	93	0	0.510	0.562	0.565	0.611	1.397	0.538	0.964	120	549	8101	6816	-0.971	2737	5364	2451	4365	0
1	11	3	"YER130C"	"YER130C"	3560	16400	120	2749	2436	984	109	124	58	100	99	0	3837	3354	1435	136	141	77	100	99	0	0.713	0.723	0.716	0.744	1.299	0.710	0.964	120	578	6341	5545	-0.487	2640	3701	2327	3218	0
1	12	3	"RAD4"	"YER162C"	3760	16390	120	4130	3643	1524	91	101	47	99	99	0	10513	9285	3985	123	128	87	98	98	0	0.389	0.388	0.391	0.408	1.484	0.382	0.977	120	549	14429	12714	-1.363	4039	10390	3552	9162	0
1	13	3	"AST2"	"YER101C"	3960	16390	130	2490	2275	841	80	94	73	100	96	0	4351	3921	1454	103	108	74	97	96	0	0.567	0.575	0.585	0.591	1.304	0.570	0.968	120	642	6658	6013	-0.818	2410	4248	2195	3818	0
1	14	3	"PMD1"	"YER132C"	4160	16380	110	11597	10820	3151	78	89	51	100	100	0	10890	10305	3131	103	106	75	100	100	0	1.068	1.053	1.043	1.083	1.317	1.045	0.972	80	488	22306	20944	0.095	11519	10787	10742	10202	0
1	15	3	"CHD1"	"YER164W"	4350	16380	110	3842	3405	1410	81	96	67	100	100	0	8378	7445	3250	112	121	95	98	96	0	0.455	0.453	0.450	0.501	1.549	0.438	0.973	80	534	12027	10657	-1.136	3761	8266	3324	7333	0
1	16	3	"SSA4"	"YER103W"	4550	16390	130	5584	5059	1851	101	121	145	100	99	0	7888	6803	2821	134	160	229	97	94	0	0.707	0.743	0.741	0.821	1.417	0.713	0.973	120	635	13237	11627	-0.500	5483	7754	4958	6669	0
1	17	3	"YER134C"	"YER134C"	4760	16380	120	1348	1277	383	133	166	160	98	97	0	2934	2742	873	171	223	246	100	97	0	0.440	0.445	0.450	0.444	1.449	0.435	0.951	120	597	3978	3715	-1.185	1215	2763	1144	2571	0
1	18	3	"YER166W"	"YER166W"	4960	16380	100	1266	1352	447	100	130	81	100	100	0	1967	2079	820	130	174	134	100	100	0	0.635	0.642	0.643	0.664	1.294	0.603	0.934	80	470	3003	3201	-0.656	1166	1837	1252	1949	0
1	19	3	"AMS1"	"YGL156W"	5170	16370	110	3662	3543	1043	84	105	84	100	100	0	7311	6804	2243	101	118	109	100	100	0	0.496	0.516	0.517	0.532	1.260	0.506	0.967	80	555	10788	10162	-1.011	3578	7210	3459	6703	0
1	20	3	"YGL188C"	"YGL188C"	5360	16370	110	707	728	240	84	95	44	100	100	0	1258	1232	482	96	99	63	97	92	0	0.536	0.567	0.548	0.616	1.672	0.522	0.898	80	520	1785	1780	-0.899	623	1162	644	1136	0
1	21	3	"YGL220W"	"YGL220W"	5560	16370	120	1619	1386	625	81	97	55	99	98	0	3822	3221	1517	94	103	101	99	96	0	0.413	0.417	0.411	0.438	1.569	0.407	0.952	120	643	5266	4432	-1.277	1538	3728	1305	3127	0
1	1	4	"RCK1"	"YGL158W"	1560	16630	130	2650	2348	919	142	182	123	100	98	0	6219	5029	2276	217	288	228	93	93	0	0.418	0.458	0.450	0.504	1.729	0.434	0.938	120	638	8510	7018	-1.259	2508	6002	2206	4812	-100
1	2	4	"CDC55"	"YGL190C"	1750	16620	120	3526	3624	2243	116	167	125	100	99	0	4842	5362	3450	165	239	199	97	96	0	0.729	0.675	0.666	0.724	1.618	0.657	0.945	120	532	8087	8705	-0.456	3410	4677	3508	5197	-100
1	3	4	"YGL222C"	"YGL222C"	1950	16620	110	1329	1240	485	138	213	170	92	86	0	3186	2782	1242	186	279	246	91	88	0	0.397	0.424	0.410	0.472	1.911	0.394	0.898	80	544	4191	3698	-1.333	1191	3000	1102	2596	-100
1	4	4	"YGL160W"	"YGL160W"	2150	16610	110	3238	3053	1005	251	346	304	93	92	0	6940	6331	2070	264	414	397	96	96	0	0.447	0.462	0.463	0.437	1.519	0.459	0.943	80	527	9663	8869	-1.160	2987	6676	2802	6067	-100
1	5	4	"IME4"	"YGL192W"	2350	16610	100	3926	3709	1131	232	409	405	98	95	0	6287	5785	1789	223	429	456	97	95	0	0.609	0.625	0.623	0.632	1.340	0.615	0.929	80	476	9758	9039	-0.715	3694	6064	3477	5562	-100
1	6	4	"YGL224C"	"YGL224C"	2550	16610	120	6620	6034	1771	151	261	301	100	100	0	3693	3353	1100	155	266	323	99	93	0	1.828	1.840	1.841	1.923	1.376	1.831	0.952	120	597	10007	9081	0.871	6469	3538	5883	3198	-100
1	7	4	"SUT1"	"YGL162W"	2750	16600	110	1846	1632	629	84	107	117	93	93	0	3281	2974	1198	111	133	153	92	92	0	0.556	0.541	0.542	0.567	1.700	0.529	0.943	80	498	4932	4411	-0.847	1762	3170	1548	2863	0
1	8	4	"HOS2"	"YGL194C"	2950	16600	120	4886	4345	1929	79	89	50	100	100	0	3844	3290	1522	103	113	98	95	94	0	1.285	1.339	1.330	1.460	1.672	1.326	0.955	120	590	8548	7453	0.362	4807	3741	4266	3187	0
1	9	4	"YGL226W"	"YGL226W"	3160	16600	120	1802	1509	707	81	91	50	99	96	0	2918	2410	1237	104	111	75	95	94	0	0.612	0.619	0.631	0.676	1.579	0.595	0.937	120	558	4535	3734	-0.709	1721	2814	1428	2306	0
1	10	4	"YGR277C"	"YGR277C"	3350	16590	130	1738	1552	570	102	115	56	99	96	0	5431	4790	1874	115	121	68	97	96	0	0.308	0.310	0.310	0.337	1.692	0.302	0.950	120	583	6952	6125	-1.700	1636	5316	1450	4675	0
1	11	4	"YHL013C"	"YHL013C"	3550	16600	130	13705	12362	4234	122	139	67	100	100	0	5199	4630	1791	134	149	111	96	96	0	2.682	2.722	2.717	2.900	1.456	2.698	0.963	120	615	18648	16736	1.423	13583	5065	12240	4496	0
1	12	4	"YHL045W"	"YHL045W"	3760	16590	120	17090	15726	5938	98	111	58	100	100	0	18981	17165	6860	122	134	107	100	100	0	0.901	0.917	0.903	0.948	1.396	0.905	0.965	120	572	35851	32671	-0.150	16992	18859	15628	17043	0
1	13	4	"SCW4"	"YGR279C"	3960	16590	120	2558	2337	842	84	96	74	100	100	0	4791	4292	1710	105	113	77	100	99	0	0.528	0.538	0.534	0.573	1.514	0.521	0.950	120	563	7160	6440	-0.922	2474	4686	2253	4187	0
1	14	4	"RPS20"	"YHL015W"	4160	16580	120	2143	1875	784	82	96	60	100	99	0	1812	1572	698	105	112	82	94	93	0	1.207	1.222	1.212	1.303	1.472	1.200	0.955	120	617	3768	3260	0.272	2061	1707	1793	1467	0
1	15	4	"YHL047C"	"YHL047C"	4360	16580	110	8888	7847	3140	83	95	55	100	100	0	9877	8619	3703	111	118	81	98	98	0	0.902	0.913	0.897	1.000	1.552	0.893	0.968	80	540	18571	16272	-0.149	8805	9766	7764	8508	0
1	16	4	"YOR1"	"YGR281W"	4560	16580	120	6987	6318	2841	93	117	149	100	100	0	6204	5575	2646	121	141	160	100	98	0	1.133	1.141	1.136	1.195	1.375	1.126	0.970	120	602	12977	11679	0.181	6894	6083	6225	5454	0
1	17	4	"YHL017W"	"YHL017W"	4760	16570	110	4305	3821	1520	153	195	164	100	98	0	5185	4352	1984	185	247	178	95	93	0	0.830	0.880	0.882	1.009	1.626	0.851	0.970	80	515	9152	7835	-0.268	4152	5000	3668	4167	0
1	18	4	"YHL049C"	"YHL049C"	4950	16580	130	28106	25470	7515	172	237	346	100	100	0	35573	31870	10096	212	320	663	100	99	0	0.790	0.799	0.803	0.833	1.216	0.785	0.982	120	665	63295	56956	-0.340	27934	35361	25298	31658	0
1	19	4	"YGR283C"	"YGR283C"	5150	16580	130	2123	2004	601	97	168	353	97	90	0	4425	4006	1304	118	223	672	93	90	0	0.470	0.490	0.485	0.518	1.294	0.468	0.894	120	675	6333	5795	-1.088	2026	4307	1907	3888	0
1	20	4	"APM2"	"YHL019C"	5360	16570	120	2861	2438	1122	92	113	92	100	99	0	5730	4663	2257	96	114	152	99	97	0	0.491	0.514	0.516	0.531	1.252	0.502	0.975	120	598	8403	6913	-1.025	2769	5634	2346	4567	0
1	21	4	"YHR001W"	"YHR001W"	5550	16570	120	20830	17882	7834	91	112	69	100	100	0	3446	2888	1386	92	105	92	95	92	0	6.183	6.363	6.337	7.231	1.591	6.277	0.968	120	642	24093	20587	2.628	20739	3354	17791	2796	0
1	1	5	"YIL087C"	"YIL087C"	1550	16810	130	1807	1676	634	130	169	115	97	95	0	3297	2904	1165	186	253	193	94	90	0	0.539	0.569	0.566	0.617	1.580	0.556	0.951	120	687	4788	4264	-0.891	1677	3111	1546	2718	-100
1	2	5	"RPI1"	"YIL119C"	1770	16810	140	1792	1654	479	149	231	195	98	96	0	3581	3239	992	192	311	279	98	95	0	0.485	0.494	0.489	0.522	1.565	0.486	0.953	156	788	5032	4552	-1.045	1643	3389	1505	3047	-100
1	3	5	"YIL151C"	"YIL151C"	1970	16800	70	1647	1532	476	200	272	218	96	96	0	2100	1998	623	199	328	283	96	96	0	0.761	0.740	0.740	0.733	1.244	0.758	0.921	32	236	3348	3131	-0.394	1447	1901	1332	1799	-100
1	4	5	"YIL089W"	"YIL089W"	2140	16810	110	2837	2702	700	371	501	426	98	92	0	3592	3275	957	401	559	517	97	90	0	0.773	0.811	0.811	0.844	1.510	0.790	0.933	80	582	5657	5205	-0.372	2466	3191	2331	2874	-100
1	5	5	"YIL121W"	"YIL121W"	2350	16800	100	6434	5675	2351	249	434	414	97	93	0	4258	3768	1719	266	469	482	92	87	0	1.549	1.549	1.544	1.668	1.361	1.509	0.960	80	491	10177	8928	0.632	6185	3992	5426	3502	-100
1	6	5	"RRD1"	"YIL153W"	2540	16810	120	2876	2453	1248	162	239	225	95	90	0	2913	2356	1275	173	256	267	89	81	0	0.991	1.049	1.061	1.181	1.624	1.016	0.937	120	575	5454	4474	-0.014	2714	2740	2291	2183	-100
1	7	5	"YIL091C"	"YIL091C"	2740	16800	120	4478	4040	2487	88	119	130	99	99	0	6587	5437	3481	112	143	151	95	93	0	0.678	0.742	0.763	0.846	1.692	0.728	0.966	120	611	10865	9277	-0.561	4390	6475	3952	5325	0
1	8	5	"SIM1"	"YIL123W"	2950	16800	130	4253	3575	1683	78	92	67	100	100	0	6276	5180	2714	104	117	102	98	96	0	0.676	0.689	0.673	0.789	1.742	0.651	0.955	120	650	10347	8573	-0.564	4175	6172	3497	5076	0
1	9	5	"GUT2"	"YIL155C"	3150	16800	130	7824	6912	3411	81	97	69	100	99	0	4264	3529	1884	104	113	91	97	94	0	1.861	1.994	2.003	2.220	1.468	1.953	0.963	120	638	11903	10256	0.896	7743	4160	6831	3425	0
1	10	5	"YIL093C"	"YIL093C"	3360	16790	120	1601	1397	673	79	92	51	99	99	0	3275	2783	1455	100	106	71	96	96	0	0.479	0.491	0.491	0.531	1.578	0.474	0.953	120	592	4697	4001	-1.061	1522	3175	1318	2683	0
1	11	5	"KGD1"	"YIL125W"	3560	16790	120	3129	2631	1425	88	99	53	100	99	0	5824	4729	2853	110	121	109	99	97	0	0.532	0.551	0.546	0.617	1.668	0.526	0.951	120	560	8755	7162	-0.910	3041	5714	2543	4619	0
1	12	5	"YIL157C"	"YIL157C"	3750	16790	120	3109	2646	1198	88	110	95	100	100	0	4413	3676	1797	110	130	134	100	97	0	0.702	0.717	0.721	0.761	1.354	0.696	0.970	120	596	7324	6124	-0.510	3021	4303	2558	3566	0
1	13	5	"YJR026W"	"YJR026W"	3960	16780	110	34958	31258	18028	90	111	102	100	100	2	39195	35376	21737	110	133	129	100	100	2	0.892	0.884	0.874	1.019	1.637	0.867	0.968	80	536	73953	66434	-0.165	34868	39085	31168	35266	0
1	14	5	"APS2"	"YJR058C"	4160	16780	110	1965	1703	866	79	91	53	95	93	0	4727	3956	2187	104	115	133	91	87	0	0.408	0.422	0.420	0.507	1.901	0.402	0.933	80	554	6509	5476	-1.293	1886	4623	1624	3852	0
1	15	5	"JSN1"	"YJR091C"	4360	16780	100	1621	1647	716	78	86	37	100	100	0	2939	2704	1299	103	109	72	100	100	0	0.544	0.603	0.610	0.652	1.398	0.578	0.947	80	497	4379	4170	-0.878	1543	2836	1569	2601	0
1	16	5	"YJR028W"	"YJR028W"	4550	16780	110	32605	29458	16242	85	99	87	100	100	0	38086	31944	19386	110	123	139	100	100	0	0.856	0.923	0.904	1.006	1.374	0.894	0.972	80	554	70496	61207	-0.224	32520	37976	29373	31834	0
1	17	5	"CBF1"	"YJR060W"	4760	16790	110	1991	1753	894	94	113	69	100	100	0	2804	2430	1506	120	137	107	95	93	0	0.707	0.718	0.744	0.883	1.899	0.667	0.953	80	580	4581	3969	-0.501	1897	2684	1659	2310	0
1	18	5	"FIP1"	"YJR093C"	4970	16780	100	1788	2971	2195	113	154	180	100	100	0	1990	3404	2646	133	171	149	100	98	0	0.902	0.874	0.902	0.941	1.450	0.848	0.963	80	511	3532	6129	-0.149	1675	1857	2858	3271	0
1	19	5	"YJR030C"	"YJR030C"	5180	16770	100	4336	3978	1608	82	125	254	100	97	0	7451	6718	3069	101	158	451	95	91	0	0.579	0.589	0.599	0.663	1.540	0.571	0.963	80	493	11604	10513	-0.789	4254	7350	3896	6617	0
1	20	5	"NTA1"	"YJR062C"	5380	16770	110	1813	1939	1127	75	88	54	100	100	0	3246	3270	2052	91	100	84	100	98	0	0.551	0.586	0.589	0.635	1.461	0.568	0.961	80	546	4893	5043	-0.860	1738	3155	1864	3179	0
1	21	5	"RPL43B"	"YJR094W-A"	5570	16780	110	3589	3175	1565	79	93	57	100	100	0	6370	5558	3001	96	105	83	98	97	0	0.559	0.567	0.575	0.661	1.707	0.548	0.967	80	556	9784	8558	-0.838	3510	6274	3096	5462	0
1	1	6	"CPR7"	"YJR032W"	1560	17020	110	2406	2344	1203	130	193	156	98	96	0	4532	4086	2107	187	286	257	93	91	0	0.524	0.568	0.573	0.589	1.611	0.560	0.944	80	578	6621	6113	-0.933	2276	4345	2214	3899	-100
1	2	6	"CCT5"	"YJR064W"	1770	17020	110	4718	4091	1621	206	295	228	100	98	0	6788	6090	2448	271	409	335	97	97	0	0.692	0.668	0.675	0.678	1.315	0.658	0.965	80	554	11029	9704	-0.530	4512	6517	3885	5819	-100
1	3	6	"YJR096W"	"YJR096W"	1960	17020	90	2617	2433	1020	307	423	341	90	82	0	4253	3789	1650	333	520	439	88	82	0	0.589	0.615	0.619	0.640	1.376	0.604	0.927	52	414	6230	5582	-0.763	2310	3920	2126	3456	-100
1	4	6	"YKR021W"	"YKR021W"	2170	17010	90	5841	5442	1884	512	636	502	98	96	0	6517	6037	2316	524	731	645	96	94	0	0.889	0.894	0.917	0.925	1.231	0.862	0.929	52	414	11322	10443	-0.169	5329	5993	4930	5513	-100
1	5	6	"YSR3"	"YKR053C"	2370	17010	110	4577	4780	2367	282	458	451	97	95	0	5182	5241	2626	305	538	579	95	92	0	0.881	0.911	0.909	0.932	1.316	0.905	0.952	80	572	9172	9434	-0.183	4295	4877	4498	4936	-100
1	6	6	"MRPL20"	"YKR085C"	2570	17000	100	933	1160	637	162	263	274	87	66	0	2065	2383	1562	171	309	389	87	75	0	0.407	0.451	0.472	0.522	1.870	0.430	0.906	80	469	2665	3210	-1.297	771	1894	998	2212	-100
1	7	6	"YKR023W"	"YKR023W"	2750	17000	110	9508	8458	3858	84	125	187	100	97	0	6608	5645	2866	101	125	147	92	90	0	1.448	1.510	1.486	1.813	1.946	1.463	0.953	80	540	15931	13918	0.534	9424	6507	8374	5544	0
1	8	6	"RHO4"	"YKR055W"	2960	17000	100	1414	1734	1086	77	98	78	100	98	0	1629	1666	1068	100	112	92	93	91	0	0.874	1.058	1.061	1.185	1.909	1.037	0.938	80	510	2866	3223	-0.194	1337	1529	1657	1566	0
1	9	6	"YKR087C"	"YKR087C"	3170	16990	110	7451	6785	2787	81	114	107	100	100	0	6165	5444	2526	102	134	164	97	93	0	1.216	1.255	1.235	1.459	1.819	1.221	0.954	80	537	13433	12046	0.282	7370	6063	6704	5342	0
1	10	6	"RPC37"	"YKR025W"	3370	16990	110	3325	2993	1332	80	100	91	100	100	0	5730	5005	2356	101	122	141	98	93	0	0.576	0.594	0.597	0.648	1.532	0.580	0.957	80	540	8874	7817	-0.795	3245	5629	2913	4904	0
1	11	6	"RPS21A"	"YKR057W"	3570	17000	110	1317	1265	368	89	105	59	100	98	0	3660	3407	1164	118	135	120	98	96	0	0.347	0.358	0.351	0.390	1.535	0.334	0.947	80	539	4770	4465	-1.528	1228	3542	1176	3289	0
1	12	6	"YKR089C"	"YKR089C"	3770	16990	110	2062	1904	958	92	122	104	100	100	0	2886	2829	1501	118	158	183	100	100	0	0.712	0.668	0.702	0.681	1.400	0.654	0.943	80	531	4738	4523	-0.491	1970	2768	1812	2711	0
1	13	6	"YKR027W"	"YKR027W"	3970	16990	120	3388	2996	1348	77	97	93	99	99	0	7527	6615	3238	103	121	128	97	95	0	0.446	0.448	0.447	0.490	1.774	0.430	0.940	120	628	10735	9431	-1.165	3311	7424	2919	6512	0
1	14	6	"TIF1"	"YKR059W"	4170	16980	110	2420	2220	1008	78	95	70	100	97	0	6281	5523	2753	101	119	145	98	95	0	0.379	0.395	0.397	0.437	1.538	0.371	0.934	80	554	8522	7564	-1.400	2342	6180	2142	5422	0
1	15	6	"SRL3"	"YKR091W"	4370	16980	110	4713	4387	1390	80	91	52	100	100	0	4995	4627	1610	102	107	74	97	97	0	0.947	0.952	0.956	1.007	1.421	0.935	0.962	80	554	9526	8832	-0.079	4633	4893	4307	4525	0
1	16	6	"YLR232W"	"YLR232W"	4570	16980	100	778	737	197	84	101	74	100	98	0	1646	1509	487	108	130	140	98	97	0	0.451	0.466	0.462	0.486	1.371	0.433	0.911	80	499	2232	2054	-1.148	694	1538	653	1401	0
1	17	6	"RPS28B"	"YLR264W"	4770	16970	110	1188	1192	318	86	105	83	98	98	0	2946	2743	732	105	135	162	97	97	0	0.388	0.419	0.404	0.425	1.737	0.406	0.933	80	522	3943	3744	-1.366	1102	2841	1106	2638	0
1	18	6	"ATP14"	"YLR295C"	4960	16980	110	1116	1118	292	89	109	70	98	98	0	2830	2770	673	114	138	114	98	97	0	0.378	0.387	0.384	0.395	1.301	0.369	0.919	80	517	3743	3685	-1.403	1027	2716	1029	2656	0
1	19	6	"TOP3"	"YLR234W"	5160	16980	120	1640	1556	499	86	117	231	96	94	0	4849	4421	1568	110	145	298	99	98	0	0.328	0.341	0.337	0.352	1.269	0.328	0.962	120	615	6293	5781	-1.609	1554	4739	1470	4311	0
1	20	6	"YLR266C"	"YLR266C"	5360	16970	100	3121	2922	1059	73	86	60	100	100	0	4170	3860	1595	95	107	103	98	97	0	0.748	0.757	0.752	0.826	1.452	0.723	0.954	80	500	7123	6614	-0.419	3048	4075	2849	3765	0
1	21	6	"YLR297W"	"YLR297W"	5580	16960	110	1183	1108	326	72	87	68	100	100	0	2934	2710	833	93	110	131	100	100	0	0.391	0.396	0.400	0.407	1.301	0.387	0.950	80	570	3952	3653	-1.355	1111	2841	1036	2617	0
1	1	7	"YLR236C"	"YLR236C"	1540	17210	110	614	618	163	157	203	142	97	86	0	1517	1487	441	206	282	224	96	95	0	0.349	0.360	0.346	0.385	2.000	0.356	0.804	80	535	1768	1742	-1.520	457	1311	461	1281	-100
1	2	7	"SEC22"	"YLR268W"	1740	17210	110	1634	1496	647	184	266	208	88	86	0	3508	3048	1326	253	363	306	90	85	0	0.445	0.469	0.463	0.458	1.894	0.456	0.912	80	579	4705	4107	-1.167	1450	3255	1312	2795	-100
1	3	7	"ECM38"	"YLR299W"	1950	17220	110	3188	3035	1203	304	455	409	93	88	0	7054	6598	2601	324	554	509	95	91	0	0.429	0.435	0.435	0.445	1.391	0.429	0.914	80	593	9614	9005	-1.223	2884	6730	2731	6274	-100
1	4	7	"YLR238W"	"YLR238W"	2170	17200	100	5593	5107	1501	619	779	628	98	96	0	8748	7755	2495	623	855	748	98	97	0	0.612	0.629	0.638	0.640	1.256	0.623	0.943	80	504	13099	11620	-0.708	4974	8125	4488	7132	-100
1	5	7	"YLR270W"	"YLR270W"	2360	17210	120	3095	2757	1148	250	471	508	94	83	0	4649	4056	1761	285	560	640	95	85	0	0.652	0.665	0.665	0.669	1.417	0.654	0.928	120	597	7209	6278	-0.617	2845	4364	2507	3771	-100
1	6	7	"YLR301W"	"YLR301W"	2550	17200	110	1787	1636	529	191	302	302	91	87	0	3157	2815	1045	212	394	452	92	90	0	0.542	0.555	0.549	0.576	1.413	0.544	0.915	80	529	4541	4048	-0.884	1596	2945	1445	2603	-100
1	7	7	"MPT1"	"YMR005W"	2750	17200	110	40109	34670	16561	96	170	266	100	100	0	4823	4270	2343	116	173	216	95	92	0	8.501	8.323	8.236	8.988	1.495	8.140	0.945	80	563	44720	38728	3.088	40013	4707	34574	4154	0
1	8	7	"MIH1"	"YMR036C"	2960	17200	100	3431	3431	1112	80	119	200	100	100	0	3675	3534	1243	100	116	86	100	100	0	0.937	0.976	0.964	1.002	1.409	0.958	0.925	80	480	6926	6785	-0.093	3351	3575	3351	3434	0
1	9	7	"YMR067C"	"YMR067C"	3160	17190	120	1988	2255	1679	82	111	92	99	94	0	1606	1979	1618	104	135	154	87	75	0	1.269	1.159	1.213	1.434	1.944	1.100	0.902	120	616	3408	4048	0.344	1906	1502	2173	1875	0
1	10	7	"YMR007W"	"YMR007W"	3360	17190	120	1313	1199	484	96	128	112	99	91	0	1540	1362	623	122	161	186	91	86	0	0.858	0.890	0.895	0.946	1.541	0.817	0.904	120	596	2635	2343	-0.221	1217	1418	1103	1240	0
1	11	7	"LYS7"	"YMR038C"	3560	17190	120	1219	1134	353	115	136	72	100	100	0	3013	2745	824	150	180	116	100	98	0	0.386	0.393	0.390	0.394	1.334	0.390	0.948	120	604	3967	3614	-1.375	1104	2863	1019	2595	0
1	12	7	"YMR069W"	"YMR069W"	3760	17180	110	361	368	100	117	146	115	95	56	0	898	881	222	155	198	183	97	92	0	0.328	0.346	0.338	0.338	1.326	0.355	0.627	80	552	987	977	-1.606	244	743	251	726	0
1	13	7	"YMR009W"	"YMR009W"	3970	17190	120	868	828	277	77	94	77	100	98	0	2511	2183	814	105	118	96	100	98	0	0.329	0.361	0.358	0.375	1.366	0.343	0.922	120	602	3197	2829	-1.605	791	2406	751	2078	0
1	14	7	"YMR040W"	"YMR040W"	4160	17180	110	782	751	411	77	94	62	97	92	0	1705	1646	1037	102	121	109	87	86	0	0.440	0.437	0.414	0.498	1.871	0.403	0.896	80	549	2308	2218	-1.185	705	1603	674	1544	0
1	15	7	"YMR071C"	"YMR071C"	4380	17180	120	1764	1575	649	84	101	67	99	98	0	2650	2285	1030	105	122	98	98	96	0	0.660	0.684	0.680	0.724	1.412	0.662	0.948	120	627	4225	3671	-0.599	1680	2545	1491	2180	0
1	16	7	"HXT2"	"YMR011W"	4570	17170	110	3869	3646	1096	84	107	88	100	100	0	4818	4439	1578	108	128	126	100	98	0	0.804	0.822	0.801	0.871	1.408	0.785	0.966	80	513	8495	7893	-0.315	3785	4710	3562	4331	0
1	17	7	"ARG80"	"YMR042W"	4760	17170	120	1051	988	374	89	118	97	96	90	0	2367	2072	863	112	147	168	94	89	0	0.427	0.459	0.447	0.508	1.773	0.435	0.925	120	631	3217	2859	-1.229	962	2255	899	1960	0
1	18	7	"YMR073C"	"YMR073C"	4970	17170	120	1207	1121	427	95	117	72	99	95	0	2480	2221	935	119	143	116	95	93	0	0.471	0.488	0.479	0.514	1.343	0.468	0.952	120	563	3473	3128	-1.086	1112	2361	1026	2102	0
1	19	7	"YNL047C"	"YNL047C"	5160	17170	120	4024	3680	1192	102	134	248	100	100	0	6216	5510	2034	125	160	317	98	97	0	0.644	0.664	0.660	0.706	1.426	0.643	0.970	120	528	10013	8963	-0.635	3922	6091	3578	5385	0
1	20	7	"YNL080C"	"YNL080C"	5360	17170	130	3764	3326	1222	83	103	220	100	100	0	4129	3561	1432	108	126	277	99	98	0	0.915	0.939	0.925	0.979	1.293	0.909	0.958	120	650	7702	6696	-0.127	3681	4021	3243	3453	0
1	21	7	"DBP2"	"YNL112W"	5570	17160	120	4204	3765	1272	73	85	52	100	100	0	6162	5467	2153	95	107	112	97	96	0	0.681	0.687	0.691	0.757	1.544	0.665	0.973	120	677	10198	9064	-0.554	4131	6067	3692	5372	0
1	1	8	"SFB2"	"YNL049C"	1570	17410	100	2377	2321	1127	137	212	180	98	95	0	3865	3677	1955	162	260	225	96	92	0	0.605	0.621	0.641	0.670	1.609	0.600	0.941	80	483	5943	5699	-0.725	2240	3703	2184	3515	-100
1	2	8	"PMS1"	"YNL082W"	1760	17420	100	6986	6051	2851	187	317	285	100	96	0	5581	4960	2497	197	377	359	93	91	0	1.263	1.231	1.221	1.319	1.696	1.213	0.937	80	519	12183	10627	0.337	6799	5384	5864	4763	-100
1	3	8	"YNL114C"	"YNL114C"	1970	17400	90	1649	1638	300	324	482	413	98	96	0	3720	3692	663	392	590	527	98	98	0	0.398	0.398	0.392	0.393	1.173	0.399	0.836	52	402	4653	4614	-1.329	1325	3328	1314	3300	-100
1	4	8	"YNL051W"	"YNL051W"	2160	17410	100	4221	4039	937	492	703	586	98	96	0	3786	3514	933	593	757	652	97	88	0	1.168	1.214	1.211	1.243	1.333	1.144	0.904	80	531	6922	6468	0.224	3729	3193	3547	2921	-100
1	5	8	"END3"	"YNL084C"	2370	17400	100	3411	3127	1397	267	526	576	91	85	0	3200	2703	1252	298	577	649	85	78	0	1.083	1.189	1.148	1.146	1.725	1.137	0.901	80	480	6046	5265	0.116	3144	2902	2860	2405	-100
1	6	8	"YNL116W"	"YNL116W"	2570	17400	120	4381	3765	1442	163	268	277	97	95	0	6158	5365	2116	192	333	376	95	94	0	0.707	0.696	0.699	0.717	1.438	0.689	0.950	120	598	10184	8775	-0.500	4218	5966	3602	5173	-100
1	7	8	"MSG5"	"YNL053W"	2770	17400	120	1608	1361	832	95	145	203	83	73	0	3460	2817	1836	130	177	181	87	79	0	0.454	0.471	0.457	0.506	1.963	0.453	0.934	120	579	4843	3953	-1.138	1513	3330	1266	2687	0
1	8	8	"YNL086W"	"YNL086W"	2970	17390	130	1957	1872	1107	83	121	277	89	79	0	4413	3867	2615	114	168	541	85	73	0	0.436	0.477	0.490	0.563	1.751	0.447	0.917	120	644	6173	5542	-1.198	1874	4299	1789	3753	0
1	9	8	"DCP2"	"YNL118C"	3170	17390	110	3851	3395	1455	80	107	96	98	96	0	6112	5398	2499	106	142	173	96	92	0	0.628	0.626	0.617	0.646	1.441	0.612	0.934	80	549	9777	8607	-0.671	3771	6006	3315	5292	0
1	10	8	"CMK2"	"YOL016C"	3370	17390	110	2474	2512	874	102	138	114	100	100	0	2940	2731	1077	122	164	156	97	97	0	0.842	0.924	0.953	0.983	1.450	0.896	0.938	80	549	5190	5019	-0.249	2372	2818	2410	2609	0
1	11	8	"YOL048C"	"YOL048C"	3580	17390	110	2521	2266	781	109	142	102	100	100	0	2791	2568	923	146	179	136	98	97	0	0.912	0.891	0.893	0.925	1.374	0.880	0.943	80	549	5057	4579	-0.133	2412	2645	2157	2422	0
1	12	8	"YOL080C"	"YOL080C"	3780	17390	110	3409	3001	1157	99	140	147	100	96	0	4805	4013	1726	125	162	142	96	95	0	0.707	0.746	0.756	0.809	1.408	0.724	0.958	80	564	7990	6790	-0.500	3310	4680	2902	3888	0
1	13	8	"TLG2"	"YOL018C"	3980	17380	110	10683	9087	3900	86	129	150	100	100	0	8419	7161	3301	106	133	125	98	97	0	1.275	1.276	1.287	1.419	1.592	1.271	0.960	80	529	18910	16056	0.350	10597	8313	9001	7055	0
1	14	8	"YOL050C"	"YOL050C"	4170	17380	110	1300	1190	406	90	118	92	100	100	0	2191	1887	744	110	145	146	100	95	0	0.581	0.619	0.608	0.652	1.341	0.589	0.945	80	518	3291	2877	-0.782	1210	2081	1100	1777	0
1	15	8	"YOL082W"	"YOL082W"	4360	17380	120	1702	1479	702	91	120	95	98	94	0	5052	4196	2385	111	154	161	97	95	0	0.326	0.340	0.339	0.377	1.570	0.313	0.940	120	632	6552	5473	-1.617	1611	4941	1388	4085	0
1	16	8	"TAT2"	"YOL020W"	4590	17380	110	3113	2880	959	90	118	87	100	100	0	6510	5845	2114	115	152	160	98	98	0	0.473	0.487	0.481	0.515	1.310	0.474	0.950	80	580	9418	8520	-1.081	3023	6395	2790	5730	0
1	17	8	"SPE2"	"YOL052C"	4790	17380	110	1767	1536	608	95	118	71	100	100	0	5205	4596	1903	115	142	125	97	97	0	0.328	0.322	0.325	0.346	1.592	0.313	0.948	80	517	6762	5922	-1.606	1672	5090	1441	4481	0
1	18	8	"YOL084W"	"YOL084W"	4970	17370	120	2498	2201	929	100	118	63	100	100	0	6288	5494	2562	116	130	95	100	100	0	0.389	0.391	0.396	0.411	1.349	0.377	0.947	120	521	8570	7479	-1.364	2398	6172	2101	5378	0
1	19	8	"YOL022C"	"YOL022C"	5160	17370	120	4220	3628	1594	103	125	80	100	100	0	2935	2530	1204	121	140	115	96	94	0	1.463	1.463	1.470	1.556	1.394	1.424	0.956	120	543	6931	5934	0.549	4117	2814	3525	2409	0
1	20	8	"YOL053W"	"YOL053W"	5360	17370	120	3594	3229	1022	94	119	125	100	100	0	6226	5497	1963	117	147	161	100	100	0	0.573	0.583	0.578	0.604	1.272	0.558	0.961	120	595	9609	8515	-0.804	3500	6109	3135	5380	0
1	21	8	"ADH1"	"YOL086C"	5570	17360	110	1012	926	327	78	93	90	100	96	0	3118	2754	1159	100	113	105	98	97	0	0.309	0.320	0.325	0.346	1.416	0.297	0.939	80	560	3952	3502	-1.692	934	3018	848	2654	0
1	1	9	"RPL33B"	"YOR234C"	1560	17600	130	3306	2899	1106	148	228	199	100	96	0	3297	2902	1247	181	281	251	96	94	0	1.013	1.011	1.003	1.055	1.461	0.986	0.948	120	730	6274	5472	0.019	3158	3116	2751	2721	-100
1	2	9	"PNT1"	"YOR266W"	1760	17610	90	2389	2215	798	149	289	282	96	92	0	2034	1815	624	190	351	400	92	88	0	1.215	1.271	1.261	1.282	1.301	1.225	0.886	52	408	4084	3691	0.281	2240	1844	2066	1625	-100
1	3	9	"YOR298W"	"YOR298W"	1980	17600	90	1794	1663	537	448	548	417	88	75	0	2527	2304	818	463	584	476	88	82	0	0.652	0.660	0.641	0.664	1.637	0.637	0.854	52	420	3410	3056	-0.617	1346	2064	1215	1841	-100
1	4	9	"DFR1"	"YOR236W"	2170	17600	60	3143	3128	881	808	880	571	96	87	0	3925	3825	1150	820	955	663	93	87	0	0.752	0.772	0.767	0.792	1.349	0.749	0.896	32	176	5440	5325	-0.411	2335	3105	2320	3005	-100
1	5	9	"YOR268C"	"YOR268C"	2370	17610	120	867	800	356	290	565	585	50	2	0	2203	1824	989	313	595	645	69	60	0	0.305	0.338	0.359	0.361	1.873	0.528	0.548	120	633	2467	2021	-1.712	577	1890	510	1511	-100
1	6	9	"YOR300W"	"YOR300W"	2580	17600	130	954	848	367	168	244	237	80	71	0	1486	1286	661	182	281	282	80	71	0	0.603	0.616	0.580	0.640	1.864	0.628	0.831	120	711	2090	1784	-0.730	786	1304	680	1104	-100
1	7	9	"YOR238W"	"YOR238W"	2780	17600	120	1113	1280	915	90	126	118	93	80	0	2157	3003	2409	115	153	160	90	86	0	0.501	0.412	0.440	0.488	1.864	0.386	0.930	120	613	3065	4078	-0.997	1023	2042	1190	2888	0
1	8	9	"VPH1"	"YOR270C"	2980	17590	120	2032	2332	1695	80	127	292	89	75	0	2168	3067	2540	106	167	562	72	62	0	0.947	0.761	0.778	0.936	1.955	0.679	0.879	120	610	4014	5213	-0.079	1952	2062	2252	2961	0
1	9	9	"YOR302W"	"YOR302W"	3180	17600	110	712	685	275	75	90	75	96	92	0	1197	1083	506	98	110	110	93	91	0	0.580	0.619	0.603	0.658	1.746	0.569	0.874	80	571	1736	1595	-0.787	637	1099	610	985	0
1	10	9	"YOR240W"	"YOR240W"	3390	17590	120	2887	2520	1017	79	100	80	100	100	0	5576	4855	2139	102	119	109	98	96	0	0.513	0.514	0.516	0.568	1.634	0.497	0.949	120	640	8282	7194	-0.963	2808	5474	2441	4753	0
1	11	9	"YTM1"	"YOR272W"	3590	17590	120	4047	3704	1639	79	103	86	100	100	0	5300	4706	2269	105	128	118	100	99	0	0.764	0.788	0.788	0.841	1.630	0.764	0.944	120	508	9163	8226	-0.389	3968	5195	3625	4601	0
1	12	9	"YOR304C-A"	"YOR304C-A"	3780	17590	130	1724	1715	363	82	103	79	100	100	0	1632	1670	394	107	126	107	100	100	0	1.077	1.045	1.040	1.058	1.172	1.017	0.948	120	677	3167	3196	0.107	1642	1525	1633	1563	0
1	13	9	"GRE1"	"YPL223C"	4000	17590	130	1821	1548	592	84	113	103	99	96	0	3536	3050	1232	107	129	111	96	95	0	0.507	0.497	0.499	0.510	1.433	0.490	0.948	120	715	5166	4407	-0.981	1737	3429	1464	2943	0
1	14	9	"BBP1"	"YPL255W"	4200	17580	130	3030	2587	1029	84	111	88	100	100	0	6228	5348	2223	106	130	113	99	98	0	0.481	0.477	0.475	0.502	1.482	0.469	0.956	120	617	9068	7745	-1.055	2946	6122	2503	5242	0
1	15	9	"YPR004C"	"YPR004C"	4390	17590	130	5298	4508	2098	86	103	63	100	100	0	3977	3284	1733	105	127	106	99	97	0	1.346	1.391	1.411	1.546	1.603	1.351	0.950	120	629	9084	7601	0.429	5212	3872	4422	3179	0
1	16	9	"YPL225W"	"YPL225W"	4590	17580	120	2452	2100	873	90	163	312	96	89	0	1905	1656	772	111	211	615	80	69	0	1.317	1.301	1.286	1.357	1.337	1.051	0.768	120	629	4156	3555	0.397	2362	1794	2010	1545	0
1	17	9	"YPL257W"	"YPL257W"	4800	17570	110	1284	1214	302	106	194	347	96	88	0	2122	1979	580	114	241	674	92	86	0	0.587	0.594	0.595	0.617	1.293	0.518	0.899	80	523	3186	2973	-0.769	1178	2008	1108	1865	0
1	18	9	"ICL2"	"YPR006C"	4990	17570	140	9263	10265	7135	105	151	204	98	98	0	2896	3396	2520	111	150	158	96	91	0	3.288	3.093	3.088	3.446	1.748	3.058	0.940	156	716	11943	13445	1.717	9158	2785	10160	3285	0
1	19	9	"ALG5"	"YPL227C"	5190	17570	130	3495	3094	1069	99	163	232	100	99	0	2749	2365	957	113	155	168	99	97	0	1.288	1.330	1.336	1.425	1.346	1.290	0.953	120	646	6032	5247	0.365	3396	2636	2995	2252	0
1	20	9	"APM1"	"YPL259C"	5400	17570	130	5051	4449	1755	88	131	162	100	100	0	3946	3358	1368	101	144	175	99	97	0	1.291	1.339	1.359	1.391	1.386	1.345	0.955	120	625	8808	7618	0.368	4963	3845	4361	3257	0
1	21	9	"YPR008W"	"YPR008W"	5580	17560	130	4458	3755	2097	83	115	119	100	100	0	4210	3665	2319	98	133	141	98	98	0	1.064	1.029	1.027	1.177	1.758	0.972	0.952	120	703	8487	7239	0.089	4375	4112	3672	3567	0
1	1	10	"YPL229W"	"YPL229W"	1590	17810	120	4546	4497	2383	234	288	192	99	99	0	7020	6942	3848	280	372	449	99	98	0	0.640	0.640	0.629	0.644	1.377	0.622	0.951	120	704	11052	10925	-0.644	4312	6740	4263	6662	-100
1	2	10	"YPL261C"	"YPL261C"	1790	17810	90	962	946	353	222	290	212	90	82	0	1794	1685	634	267	371	350	86	86	0	0.485	0.511	0.502	0.547	1.662	0.458	0.780	52	401	2267	2142	-1.045	740	1527	724	1418	-100
1	3	10	"RPA135"	"YPR010C"	1970	17800	100	5418	5058	1589	308	410	329	98	96	0	7104	6581	2037	350	472	387	95	95	0	0.757	0.762	0.772	0.827	1.775	0.749	0.957	80	484	11864	10981	-0.402	5110	6754	4750	6231	-100
1	4	10	"SEC7"	"YDR170C"	2180	17810	150	628	706	481	439	656	565	19	5	0	616	707	534	449	673	621	21	5	0	1.132	1.035	0.876	0.908	2.813	0.882	0.698	156	882	356	525	0.179	189	167	267	258	-100
1	5	10	"YRF1-1"	"YDR545W"	2380	17810	150	293	503	555	263	469	519	16	8	0	293	529	605	276	475	533	17	11	0	1.765	0.949	0.748	0.793	2.678	0.955	0.815	156	897	47	493	0.819	30	17	240	253	-100
1	6	10	"SWI4"	"YER111C"	2630	17850	50	502	718	456	213	289	268	50	41	0	757	771	475	212	341	356	58	25	0	0.530	0.903	0.906	0.866	2.416	0.698	0.721	12	104	834	1064	-0.915	289	545	505	559	-100
1	7	10	"ESP1"	"YGR098C"	2800	17810	60	262	426	412	109	144	103	62	40	0	301	547	586	120	171	159	50	40	0	0.845	0.742	0.736	0.787	1.820	0.713	0.835	32	176	334	744	-0.242	153	181	317	427	-100
1	8	10	"RIM101"	"YHL027W"	2990	17800	100	209	351	462	78	102	78	63	42	0	222	449	737	98	122	117	51	33	0	1.056	0.778	0.793	0.817	2.850	0.625	0.857	80	528	255	624	0.079	131	124	273	351	-100
1	9	10	"MIP6"	"YHR015W"	3200	17800	90	440	532	408	73	86	76	92	84	0	429	610	580	96	108	140	88	57	0	1.102	0.893	0.912	0.951	1.676	0.695	0.782	52	414	700	973	0.140	367	333	459	514	-100
1	10	10	"VTH1"	"YIL173W"	3400	17800	90	252	401	411	72	79	37	92	75	0	241	465	541	97	96	53	73	59	0	1.250	0.894	0.820	1.043	2.196	0.764	0.830	52	342	324	697	0.322	180	144	329	368	-100
1	11	10	"YJR029W"	"YJR029W"	3570	17780	170	179	381	519	77	94	61	58	43	0	229	484	666	101	117	102	54	36	0	0.797	0.794	0.763	0.743	2.741	0.765	0.904	208	877	230	687	-0.328	102	128	304	383	-100
1	12	10	"YLL034C"	"YLL034C"	3800	17810	120	168	423	743	82	99	69	59	37	0	173	483	895	103	127	135	37	24	0	1.229	0.897	0.924	0.920	2.966	0.817	0.834	120	606	156	721	0.297	86	70	341	380	-100
1	13	10	"ESC1"	"YMR219W"	3990	17790	90	399	944	1280	82	104	84	78	63	0	356	1119	1646	104	126	128	71	46	0	1.258	0.849	1.075	1.038	2.276	0.774	0.873	52	387	569	1877	0.331	317	252	862	1015	-100
1	14	10	"YKU70"	"YMR284W"	4220	17780	120	177	459	988	77	97	70	55	40	0	174	546	1318	101	119	104	41	30	0	1.370	0.858	0.857	0.939	2.901	0.736	0.834	120	612	173	827	0.454	100	73	382	445	-100
1	15	10	"POL1"	"YNL102W"	4400	17790	110	243	577	1131	80	99	58	73	58	0	257	630	1227	102	121	108	61	40	0	1.052	0.941	0.841	0.835	2.388	0.912	0.851	80	485	318	1025	0.073	163	155	497	528	-100
1	16	10	"YMRWdelta20"	"YMRWdelta20"	4600	17780	100	889	826	269	87	105	62	100	98	0	1219	1108	422	109	126	103	96	93	0	0.723	0.740	0.765	0.779	1.399	0.702	0.902	80	488	1912	1738	-0.469	802	1110	739	999	0
1	17	10	"IntYNL112W"	"IntYNL112W"	4790	17780	100	2467	2259	1066	89	114	89	100	100	0	2951	2737	1409	104	136	145	96	93	0	0.835	0.824	0.811	0.903	1.536	0.794	0.949	80	504	5225	4803	-0.260	2378	2847	2170	2633	0
1	18	10	"CEN14"	"CEN14"	5000	17780	100	1514	1413	603	89	104	58	100	98	0	797	775	304	104	116	87	96	90	0	2.056	1.973	1.899	1.917	1.653	2.013	0.800	80	494	2118	1995	1.040	1425	693	1324	671	0
1	19	10	"YORCdelta11"	"YORCdelta11"	5200	17780	100	933	831	304	81	99	67	100	97	0	1244	1076	476	101	122	102	96	91	0	0.745	0.769	0.739	0.859	1.701	0.719	0.887	80	505	1995	1725	-0.424	852	1143	750	975	0
1	20	10	"YORWdelta16"	"YORWdelta16"	5400	17770	100	967	888	457	75	94	67	95	87	0	1087	1005	545	96	116	138	87	82	0	0.900	0.894	0.874	0.951	1.758	0.833	0.862	80	497	1883	1722	-0.152	892	991	813	909	0
1	21	10	"YOR298C-A"	"YOR298C-A"	5610	17770	120	485	475	273	79	101	69	86	73	0	659	724	468	96	116	103	88	70	0	0.721	0.631	0.599	0.669	1.730	0.589	0.891	120	669	969	1024	-0.472	406	563	396	628	0
1	1	11	"YPLCdelta10"	"YPLCdelta10"	1580	18010	90	7673	6275	3346	241	298	240	94	90	0	6062	4721	2805	268	398	591	82	78	0	1.283	1.355	1.362	1.611	1.936	1.290	0.941	52	406	13226	10487	0.359	7432	5794	6034	4453	-100
1	2	11	"YPRCdelta13"	"YPRCdelta13"	1780	18020	90	5996	5188	2573	293	370	255	86	84	0	1948	1578	806	289	479	676	76	61	0	3.438	3.798	3.683	3.620	1.724	3.727	0.869	52	406	7362	6184	1.781	5703	1659	4895	1289	-100
1	3	11	"SNR51"	"SNR51"	1980	18010	150	500	546	345	436	519	352	29	2	0	496	587	388	490	557	429	24	3	0	10.667	1.134	0.896	0.940	2.023	0.833	0.732	156	985	70	207	3.415	64	6	110	97	-100
1	4	11	"iYAL068C-0"	"iYAL068C-0"	2200	18010	60	3061	3535	2176	639	821	610	81	75	0	3556	3841	2446	551	789	614	84	75	0	0.806	0.880	0.931	0.954	1.653	0.885	0.901	32	176	5427	6186	-0.311	2422	3005	2896	3290	-100
1	5	11	"iYAL067C"	"iYAL067C"	2380	18010	90	5921	4944	2632	315	448	429	88	82	0	4829	3979	2360	277	436	439	82	80	0	1.232	1.250	1.209	1.435	1.690	1.181	0.946	52	406	10158	8331	0.300	5606	4552	4629	3702	-100
1	6	11	"iYAL064C-A-0"	"iYAL064C-A-0"	2580	18020	90	3700	3432	1586	228	294	221	100	98	0	6064	5258	2745	242	343	300	96	94	0	0.596	0.639	0.655	0.708	1.450	0.599	0.950	52	408	9294	8220	-0.746	3472	5822	3204	5016	-100
1	7	11	"iYBR065C"	"iYBR065C"	2770	18010	100	1015	884	618	93	148	152	72	68	0	1958	1879	1472	125	194	231	76	68	0	0.503	0.451	0.439	0.476	1.595	0.424	0.934	80	535	2755	2545	-0.991	922	1833	791	1754	0
1	8	11	"iYBR069C"	"iYBR069C"	2990	18000	110	2296	2083	1324	79	106	80	98	96	0	3269	2844	1928	105	128	112	95	86	0	0.701	0.732	0.748	0.869	1.974	0.706	0.950	80	574	5381	4743	-0.513	2217	3164	2004	2739	0
1	9	11	"iYBR073W"	"iYBR073W"	3190	17990	110	2002	2088	1341	76	93	64	100	100	0	2992	2876	2046	104	118	102	95	90	0	0.667	0.726	0.732	0.866	1.813	0.677	0.945	80	540	4814	4784	-0.584	1926	2888	2012	2772	0
1	10	11	"iYBR085W-1"	"iYBR085W-1"	3390	17990	120	1373	2187	2004	76	91	62	100	97	0	1103	2087	1980	103	115	90	95	84	0	1.297	1.064	1.062	1.228	1.750	1.034	0.949	120	640	2297	4095	0.375	1297	1000	2111	1984	0
1	11	11	"iYBR089W"	"iYBR089W"	3600	17990	130	5664	5431	3782	78	93	55	100	100	0	7088	6461	4644	103	115	103	100	98	0	0.800	0.842	0.848	0.910	1.595	0.826	0.956	120	653	12571	11711	-0.322	5586	6985	5353	6358	0
1	12	11	"iYBR093C"	"iYBR093C"	3800	17990	110	1139	1080	571	77	91	62	98	97	0	2531	2271	1411	98	114	123	93	90	0	0.436	0.462	0.452	0.528	2.069	0.422	0.902	80	472	3495	3176	-1.196	1062	2433	1003	2173	0
1	13	11	"iYBR111C"	"iYBR111C"	3980	17980	120	3050	3530	2627	87	120	112	100	98	0	3074	4367	3528	105	152	192	99	94	0	0.998	0.808	0.797	0.891	1.527	0.759	0.946	120	607	5932	7705	-0.003	2963	2969	3443	4262	0
1	14	11	"iYBR117C"	"iYBR117C"	4190	17980	120	3400	3088	2031	87	119	101	99	95	0	6025	5212	3661	109	150	181	97	87	0	0.560	0.588	0.589	0.660	1.806	0.566	0.949	120	604	9229	8104	-0.836	3313	5916	3001	5103	0
1	15	11	"iYBR121C"	"iYBR121C"	4400	17980	120	797	758	457	84	99	63	93	84	0	2303	2041	1381	104	120	100	95	89	0	0.324	0.348	0.348	0.380	1.889	0.328	0.911	120	602	2912	2611	-1.625	713	2199	674	1937	0
1	16	11	"iYBR139W"	"iYBR139W"	4590	17980	100	1543	1441	514	89	101	53	100	100	0	1089	1072	380	110	125	96	100	98	0	1.485	1.405	1.434	1.416	1.376	1.399	0.873	80	492	2433	2314	0.571	1454	979	1352	962	0
1	17	11	"iYBR143C"	"iYBR143C"	4800	17970	110	1848	1781	850	89	112	83	100	100	0	4326	4069	2295	107	140	136	98	97	0	0.417	0.427	0.427	0.473	1.584	0.402	0.954	80	573	5978	5654	-1.262	1759	4219	1692	3962	0
1	18	11	"iYBR147W"	"iYBR147W"	5010	17970	110	1814	1668	943	86	108	82	100	96	0	2813	2558	1155	108	134	129	100	96	0	0.639	0.646	0.626	0.634	1.445	0.667	0.836	80	566	4433	4032	-0.647	1728	2705	1582	2450	0
1	19	11	"iYDL240W"	"iYDL240W"	5200	17980	100	2322	2346	952	78	93	49	100	100	0	2080	1928	744	101	114	90	100	100	0	1.134	1.241	1.290	1.239	1.315	1.254	0.939	80	470	4223	4095	0.181	2244	1979	2268	1827	0
1	20	11	"iYDL236W"	"iYDL236W"	5380	17970	100	561	538	174	78	97	74	98	93	0	698	684	235	100	125	151	96	87	0	0.808	0.788	0.761	0.831	1.802	0.742	0.877	80	497	1081	1044	-0.308	483	598	460	584	0
1	21	11	"iYDL232W"	"iYDL232W"	5590	17970	110	880	932	434	79	107	115	100	93	0	1300	1328	645	96	124	120	100	95	0	0.665	0.692	0.673	0.702	1.352	0.686	0.878	80	575	2005	2085	-0.588	801	1204	853	1232	0
1	1	12	"iYDL216C"	"iYDL216C"	1590	18230	110	458	418	171	169	238	191	71	15	0	932	824	364	203	285	236	83	72	0	0.396	0.401	0.390	0.379	1.636	0.518	0.715	80	651	1018	870	-1.335	289	729	249	621	-100
1	2	12	"iYDL212W"	"iYDL212W"	1780	18200	50	696	705	53	249	317	222	100	58	0	1458	1453	106	329	443	348	100	100	0	0.396	0.406	0.389	0.405	1.153	0.474	0.751	12	104	1576	1580	-1.337	447	1129	456	1124	-100
1	3	12	"itG(GCC)D1"	"itG(GCC)D1"	1990	18190	50	2746	2603	525	608	692	424	100	100	0	3359	3068	780	748	792	489	100	83	0	0.819	0.860	0.879	0.894	1.177	0.812	0.922	12	104	4749	4315	-0.288	2138	2611	1995	2320	-100
1	4	12	"iYDL195W"	"iYDL195W"	2180	18200	70	1708	1599	381	708	855	644	84	12	0	3563	3249	949	691	899	759	87	84	0	0.348	0.348	0.351	0.354	1.162	0.438	0.836	32	236	3872	3449	-1.522	1000	2872	891	2558	-100
1	5	12	"iYDL191W"	"iYDL191W"	2390	18210	80	2426	2061	900	305	408	330	86	82	0	1502	1367	646	281	394	384	82	80	0	1.737	1.617	1.644	1.447	1.605	1.561	0.841	52	340	3342	2842	0.797	2121	1221	1756	1086	-100
1	6	12	"iYDL186W"	"iYDL186W"	2590	18200	80	1044	1054	339	225	317	295	90	80	0	2320	2088	785	248	337	328	96	86	0	0.395	0.451	0.459	0.458	1.637	0.433	0.779	52	340	2891	2669	-1.339	819	2072	829	1840	-100
1	7	12	"iYDL170W"	"iYDL170W"	2790	18210	100	506	496	159	84	104	81	100	91	0	891	820	341	109	128	109	96	88	0	0.540	0.579	0.587	0.630	1.593	0.522	0.879	80	508	1204	1123	-0.890	422	782	412	711	0
1	8	12	"iYDL166C"	"iYDL166C"	2980	18190	110	529	563	312	71	85	53	93	90	0	1024	937	459	100	107	76	92	87	0	0.496	0.588	0.565	0.567	1.552	0.597	0.865	80	551	1382	1329	-1.013	458	924	492	837	0
1	9	12	"iYDL160C"	"iYDL160C"	3180	18190	120	803	854	582	73	87	54	94	89	0	2163	2241	1766	105	116	84	94	90	0	0.355	0.366	0.381	0.419	1.869	0.336	0.918	120	628	2788	2917	-1.495	730	2058	781	2136	0
1	10	12	"iYDR141C"	"iYDR141C"	3390	18200	110	1174	1110	601	73	83	43	100	96	0	2553	2136	1343	104	111	70	91	91	0	0.450	0.510	0.503	0.585	1.650	0.479	0.960	80	526	3550	3069	-1.153	1101	2449	1037	2032	0
1	11	12	"iYDR145W"	"iYDR145W"	3580	18190	100	1202	1271	706	74	86	45	100	100	0	1496	1462	878	101	107	69	92	90	0	0.809	0.880	0.881	1.049	2.031	0.846	0.936	80	476	2523	2558	-0.306	1128	1395	1197	1361	0
1	12	12	"iYDR150W"	"iYDR150W"	3780	18190	110	2917	2488	1577	76	101	90	100	97	0	2058	1785	1167	99	111	85	91	85	0	1.450	1.431	1.405	1.628	1.591	1.369	0.962	80	563	4800	4098	0.536	2841	1959	2412	1686	0
1	13	12	"iYDR169C-0"	"iYDR169C-0"	3990	18190	100	1683	1549	658	77	93	66	100	100	0	3017	2647	1301	99	108	79	98	98	0	0.550	0.578	0.583	0.644	1.417	0.553	0.957	80	468	4524	4020	-0.862	1606	2918	1472	2548	0
1	14	12	"iYDR170W-A-0"	"iYDR170W-A-0"	4170	18190	130	10932	17393	15678	85	107	94	100	100	0	10576	17949	17636	106	129	156	100	100	0	1.036	0.970	0.994	1.105	1.531	0.922	0.960	120	704	21317	35151	0.051	10847	10470	17308	17843	0
1	15	12	"iYDR173C"	"iYDR173C"	4400	18180	100	1299	1205	363	84	102	76	100	98	0	2811	2613	820	101	118	111	100	98	0	0.448	0.446	0.445	0.448	1.422	0.432	0.920	80	517	3925	3633	-1.157	1215	2710	1121	2512	0
1	16	12	"iYDR189W"	"iYDR189W"	4600	18180	110	2484	2491	1109	80	90	43	100	100	0	1791	1652	707	97	105	79	100	98	0	1.419	1.550	1.597	1.565	1.351	1.577	0.943	80	563	4098	3966	0.505	2404	1694	2411	1555	0
1	17	12	"iYDR194C"	"iYDR194C"	4800	18180	120	1116	1024	398	83	104	122	96	92	0	2362	2206	998	99	112	102	98	96	0	0.456	0.447	0.459	0.462	1.445	0.424	0.878	120	616	3296	3048	-1.131	1033	2263	941	2107	0
1	18	12	"iYDR198C"	"iYDR198C"	4990	18180	100	494	482	165	77	102	134	91	80	0	1252	1189	454	95	113	114	96	95	0	0.360	0.370	0.370	0.363	1.461	0.346	0.823	80	492	1574	1499	-1.472	417	1157	405	1094	0
1	19	12	"iYDR214W"	"iYDR214W"	5190	18170	100	546	538	156	74	146	955	0	0	0	723	753	264	94	181	1206	2	0	0	0.750	0.704	0.718	0.719	1.339	0.722	0.787	80	498	1101	1123	-0.414	472	629	464	659	0
1	20	12	"iYDR218C"	"iYDR218C"	5390	18170	110	1061	1012	490	77	144	895	52	1	0	2175	2056	1142	97	179	1130	66	48	0	0.474	0.477	0.484	0.519	1.578	0.687	0.881	80	568	3062	2894	-1.078	984	2078	935	1959	0
1	21	12	"iYDR223W"	"iYDR223W"	5590	18160	110	925	875	316	77	106	132	98	93	0	2019	1820	700	93	118	160	100	96	0	0.440	0.462	0.450	0.469	1.418	0.453	0.863	80	589	2774	2525	-1.183	848	1926	798	1727	0
1	1	13	"iYDR532C"	"iYDR532C"	1630	18430	70	450	420	192	158	246	218	65	15	0	561	559	299	170	297	301	62	21	0	0.747	0.674	0.661	0.664	1.964	0.646	0.773	32	236	683	651	-0.421	292	391	262	389	-100
1	2	13	"iYDR535C"	"iYDR535C"	1790	18410	80	1145	999	410	228	297	228	86	75	0	2180	1867	851	238	345	268	86	82	0	0.472	0.473	0.480	0.473	1.882	0.490	0.895	52	316	2859	2400	-1.083	917	1942	771	1629	-100
1	3	13	"iYDR539W-1"	"iYDR539W-1"	1980	18410	150	528	601	372	457	557	446	15	3	0	640	794	617	480	582	455	28	11	0	0.444	0.459	0.694	0.603	2.766	0.850	0.697	156	988	231	458	-1.172	71	160	144	314	-100
1	4	13	"iYEL073C-4"	"iYEL073C-4"	2190	18450	80	1065	1099	573	735	949	716	34	3	0	1285	1321	762	694	906	729	38	13	0	0.558	0.581	0.873	0.802	2.944	0.904	0.647	52	318	921	991	-0.841	330	591	364	627	-100
1	5	13	"iYEL071W-1"	"iYEL071W-1"	2400	18420	80	1482	1321	807	242	297	231	76	69	0	1861	1695	1090	218	288	263	78	71	0	0.755	0.731	0.733	0.712	1.788	0.728	0.915	52	340	2883	2556	-0.406	1240	1643	1079	1477	-100
1	6	13	"iYEL068C"	"iYEL068C"	2600	18400	100	1564	1509	768	230	326	310	85	76	0	1667	1645	935	207	336	381	80	71	0	0.914	0.889	0.901	0.946	1.760	0.863	0.885	80	529	2794	2717	-0.130	1334	1460	1279	1438	-100
1	7	13	"iYEL051W"	"iYEL051W"	2800	18400	90	437	350	176	83	95	51	76	69	0	1222	954	593	106	112	73	75	73	0	0.317	0.315	0.304	0.328	2.104	0.301	0.820	52	414	1470	1115	-1.657	354	1116	267	848	0
1	8	13	"itG(GCC)E"	"itG(GCC)E"	3000	18400	90	602	582	338	69	79	41	94	84	0	824	736	493	93	95	62	80	75	0	0.729	0.798	0.765	0.838	1.845	0.727	0.907	52	391	1264	1156	-0.456	533	731	513	643	0
1	9	13	"iYEL047C"	"iYEL047C"	3180	18390	130	363	595	448	71	80	43	95	90	0	500	931	776	98	103	68	90	85	0	0.726	0.629	0.646	0.694	1.838	0.582	0.918	120	656	694	1357	-0.461	292	402	524	833	0
1	10	13	"iYEL029C"	"iYEL029C"	3390	18390	130	1194	1271	784	73	83	46	100	98	0	1998	2017	1355	101	106	73	97	96	0	0.591	0.625	0.643	0.682	1.478	0.595	0.936	120	672	3018	3114	-0.759	1121	1897	1198	1916	0
1	11	13	"iYEL027W"	"iYEL027W"	3590	18390	120	471	580	410	69	80	42	90	82	0	900	1053	780	98	105	74	89	80	0	0.501	0.535	0.527	0.561	2.088	0.516	0.919	120	577	1204	1466	-0.996	402	802	511	955	0
1	12	13	"iYEL023C"	"iYEL023C"	3790	18390	120	344	471	349	70	82	62	81	68	0	801	1199	993	99	101	62	85	82	0	0.390	0.365	0.354	0.367	1.691	0.347	0.927	120	603	976	1501	-1.357	274	702	401	1100	0
1	13	13	"iYFL031W"	"iYFL031W"	3980	18380	110	1184	1037	444	72	82	56	100	98	0	1664	1478	715	95	102	82	97	91	0	0.709	0.698	0.708	0.776	1.718	0.660	0.911	80	530	2681	2348	-0.497	1112	1569	965	1383	0
1	14	13	"iYFL027C"	"iYFL027C"	4170	18390	110	1431	1309	421	82	109	105	100	100	0	2071	1884	716	109	138	149	100	95	0	0.688	0.691	0.685	0.741	1.420	0.647	0.935	80	554	3311	3002	-0.540	1349	1962	1227	1775	0
1	15	13	"iYFL023W"	"iYFL023W"	4380	18390	100	2212	1986	806	85	106	91	100	100	0	1389	1247	559	108	129	127	95	92	0	1.660	1.669	1.703	1.782	1.463	1.610	0.918	80	530	3408	3040	0.732	2127	1281	1901	1139	0
1	16	13	"iYFL009W"	"iYFL009W"	4590	18390	100	555	534	250	73	82	41	97	93	0	712	643	384	96	100	66	82	78	0	0.782	0.843	0.795	0.953	1.864	0.737	0.845	80	490	1098	1008	-0.354	482	616	461	547	0
1	17	13	"iYFL005W"	"iYFL005W"	4780	18380	130	1805	1570	814	77	93	106	99	92	0	2067	1822	1044	94	99	80	91	87	0	0.876	0.864	0.889	0.975	1.873	0.836	0.897	120	680	3701	3221	-0.191	1728	1973	1493	1728	0
1	18	13	"iYFLWdelta5"	"iYFLWdelta5"	4990	18380	100	4559	4190	1152	76	89	57	100	100	0	1832	1638	574	94	99	70	100	100	0	2.579	2.665	2.680	2.859	1.416	2.592	0.928	80	488	6221	5658	1.367	4483	1738	4114	1544	0
1	19	13	"iYFR009W"	"iYFR009W"	5180	18370	110	1470	1327	531	75	96	79	100	98	0	1536	1350	638	97	108	88	93	91	0	0.969	0.999	1.005	1.183	2.057	0.940	0.924	80	566	2834	2505	-0.045	1395	1439	1252	1253	0
1	20	13	"iYFR012W"	"iYFR012W"	5390	18370	110	5622	5019	2019	77	101	100	100	100	0	4662	4037	1853	100	116	107	97	92	0	1.215	1.255	1.232	1.469	1.946	1.212	0.940	80	574	10107	8879	0.282	5545	4562	4942	3937	0
1	21	13	"iYFR016C"	"iYFR016C"	5580	18370	100	384	1305	5377	77	346	2844	3	2	0	810	1477	6176	99	314	3026	1	1	0	0.432	0.891	0.421	0.508	2.238	0.814	0.449	80	519	1018	2606	-1.212	307	711	1228	1378	0
1	1	14	"iYFR027W"	"iYFR027W"	1600	18630	110	1874	1834	554	220	301	234	97	96	0	3052	3055	903	288	377	303	98	97	0	0.598	0.583	0.607	0.597	1.583	0.574	0.875	80	568	4418	4381	-0.741	1654	2764	1614	2767	-100
1	2	14	"iYFR030W"	"iYFR030W"	1790	18610	150	447	524	316	313	368	252	40	24	0	447	458	274	368	429	315	19	3	0	1.696	2.344	1.211	1.062	2.606	0.882	0.642	156	898	213	301	0.762	134	79	211	90	-100
1	3	14	"iYFR032C-A"	"iYFR032C-A"	2000	18620	80	663	652	207	317	366	218	73	30	0	2323	2092	635	336	410	291	98	94	0	0.174	0.191	0.197	0.195	1.591	0.212	0.576	52	340	2333	2091	-2.522	346	1987	335	1756	-100
1	4	14	"iYGL002W"	"iYGL002W"	2190	18610	110	5634	5498	3060	346	563	542	92	87	0	1397	1237	583	316	543	556	72	46	0	4.892	5.594	5.975	5.688	1.997	5.763	0.385	80	544	6369	6073	2.290	5288	1081	5152	921	-100
1	5	14	"iYGR002C"	"iYGR002C"	2390	18630	90	3542	2816	1540	259	324	284	84	76	0	1513	1259	739	249	312	234	73	69	0	2.597	2.532	2.447	2.237	1.921	2.509	0.749	52	401	4547	3567	1.377	3283	1264	2557	1010	-100
1	6	14	"iYGR006W"	"iYGR006W"	2590	18610	130	1770	3156	2713	213	294	267	96	90	0	804	1317	1072	195	313	341	67	47	0	2.557	2.623	2.817	2.735	2.157	2.712	0.711	120	729	2166	4065	1.354	1557	609	2943	1122	-100
1	7	14	"iYGR026W"	"iYGR026W"	2790	18610	100	1627	1664	1225	104	130	115	88	83	0	897	983	717	112	135	134	81	67	0	1.940	1.791	1.774	1.567	2.785	1.797	0.851	80	486	2308	2431	0.956	1523	785	1560	871	0
1	8	14	"iYGR028W"	"iYGR028W"	2980	18600	120	577	849	717	78	91	54	90	81	0	628	1005	893	94	97	59	83	76	0	0.934	0.846	0.826	0.835	2.383	0.803	0.844	120	616	1033	1682	-0.098	499	534	771	911	0
1	9	14	"iYGR030C"	"iYGR030C"	3180	18600	120	623	575	319	75	84	58	96	83	0	1298	1183	705	92	97	68	92	90	0	0.454	0.458	0.458	0.479	1.781	0.434	0.880	120	613	1754	1591	-1.138	548	1206	500	1091	0
1	10	14	"iYGR043C-0"	"iYGR043C-0"	3400	18600	100	819	869	572	71	88	80	88	83	0	1557	1484	979	94	102	98	87	85	0	0.511	0.574	0.563	0.543	2.221	0.553	0.871	80	467	2211	2188	-0.968	748	1463	798	1390	0
1	11	14	"iYGR047C"	"iYGR047C"	3580	18590	120	3462	2998	1718	70	81	43	100	100	0	2692	2284	1273	96	96	58	99	98	0	1.307	1.338	1.341	1.339	1.817	1.370	0.864	120	576	5988	5116	0.386	3392	2596	2928	2188	0
1	12	14	"iYGR051C"	"iYGR051C"	3780	18590	110	581	542	146	71	81	38	98	98	0	1538	1458	461	100	104	63	100	97	0	0.355	0.347	0.338	0.359	1.565	0.314	0.841	80	520	1948	1829	-1.495	510	1438	471	1358	0
1	13	14	"iYGR067C"	"iYGR067C"	3990	18590	100	851	825	317	70	78	36	100	100	0	1438	1365	575	92	101	75	100	97	0	0.580	0.593	0.574	0.623	1.882	0.555	0.813	80	528	2127	2028	-0.785	781	1346	755	1273	0
1	14	14	"iYGR072W"	"iYGR072W"	4200	18590	100	424	416	138	72	85	61	97	95	0	616	599	171	101	109	89	97	95	0	0.683	0.691	0.674	0.648	2.100	0.630	0.761	80	506	867	842	-0.549	352	515	344	498	0
1	15	14	"iYGR078C"	"iYGR078C"	4390	18580	90	442	484	186	86	99	64	98	96	0	1186	1131	383	118	132	100	98	98	0	0.333	0.393	0.355	0.366	1.565	0.346	0.696	52	402	1424	1411	-1.585	356	1068	398	1013	0
1	16	14	"iYHR009C"	"iYHR009C"	4580	18580	100	901	871	289	87	101	60	100	100	0	2590	2352	922	118	134	105	98	97	0	0.329	0.351	0.339	0.377	1.713	0.327	0.878	80	474	3286	3018	-1.603	814	2472	784	2234	0
1	17	14	"iYHR013C"	"iYHR013C"	4780	18580	110	1280	1212	478	79	92	52	100	100	0	1672	1526	716	106	114	86	98	96	0	0.767	0.798	0.789	0.866	1.679	0.748	0.885	80	526	2767	2553	-0.383	1201	1566	1133	1420	0
1	18	14	"iYHRWdelta7"	"iYHRWdelta7"	4980	18570	100	561	528	160	75	93	73	100	97	0	625	600	244	103	112	90	97	91	0	0.931	0.911	0.963	0.940	1.426	0.659	0.685	80	505	1008	950	-0.103	486	522	453	497	0
1	19	14	"iYHR027C"	"iYHR027C"	5190	18570	100	397	387	106	72	85	65	98	95	0	934	854	317	99	105	72	95	91	0	0.389	0.417	0.403	0.470	1.722	0.363	0.824	80	504	1160	1070	-1.361	325	835	315	755	0
1	20	14	"iYHR031C"	"iYHR031C"	5390	18580	100	473	440	183	73	94	101	88	75	0	939	824	426	98	111	103	87	83	0	0.476	0.506	0.518	0.508	1.704	0.444	0.804	80	515	1241	1093	-1.072	400	841	367	726	0
1	21	14	"iYHR035W"	"iYHR035W"	5590	18570	100	419	413	118	72	81	40	98	96	0	1108	1057	301	97	102	67	100	96	0	0.343	0.355	0.355	0.355	1.550	0.339	0.824	80	534	1358	1301	-1.543	347	1011	341	960	0
1	1	15	"iYHR048W"	"iYHR048W"	1590	18820	90	498	453	197	144	273	405	36	0	0	1103	916	544	178	353	690	67	5	0	0.383	0.419	0.403	0.461	1.974	0.502	0.906	52	406	1279	1047	-1.386	354	925	309	738	-100
1	2	15	"iYHR052W"	"iYHR052W"	1790	18830	80	2895	2437	1162	288	348	272	82	82	0	1624	1420	728	278	369	305	78	75	0	1.937	1.882	1.834	2.032	1.905	1.765	0.877	52	340	3953	3291	0.954	2607	1346	2149	1142	-100
1	3	15	"iYHR056C"	"iYHR056C"	2000	18820	70	1195	1056	514	375	457	284	78	65	0	2332	1955	1032	506	588	407	78	68	0	0.449	0.470	0.474	0.462	1.351	0.472	0.859	32	236	2646	2130	-1.155	820	1826	681	1449	-100
1	4	15	"itF(GAA)H1"	"itF(GAA)H1"	2190	18810	110	1692	1523	596	326	493	443	88	72	0	3117	2819	1148	377	565	522	88	86	0	0.499	0.490	0.490	0.510	1.430	0.529	0.830	80	537	4106	3639	-1.004	1366	2740	1197	2442	-100
1	5	15	"iYHR075C"	"iYHR075C"	2390	18810	100	2605	2303	1002	206	275	204	91	88	0	2983	2551	1219	241	332	288	88	83	0	0.875	0.908	0.890	0.880	1.518	0.867	0.948	80	512	5141	4407	-0.193	2399	2742	2097	2310	-100
1	6	15	"iYHR079C"	"iYHR079C"	2600	18810	110	693	634	361	152	252	257	66	51	0	1701	1536	1040	187	321	347	72	66	0	0.357	0.357	0.360	0.368	1.977	0.394	0.724	80	564	2055	1831	-1.485	541	1514	482	1349	-100
1	7	15	"iYIL013C"	"iYIL013C"	2790	18810	110	724	650	296	108	129	80	88	83	0	2230	1890	997	127	157	130	88	85	0	0.293	0.307	0.302	0.304	1.506	0.298	0.926	80	531	2719	2305	-1.771	616	2103	542	1763	0
1	8	15	"iYIL009C-A"	"iYIL009C-A"	2990	18800	100	1041	907	492	93	107	54	97	90	0	919	824	500	107	124	94	80	76	0	1.167	1.135	1.117	1.197	1.647	1.072	0.901	80	475	1760	1531	0.223	948	812	814	717	0
1	9	15	"iYIL009W"	"iYIL009W"	3190	18800	120	5021	4326	1937	77	90	67	100	100	0	2068	1791	835	90	98	73	98	95	0	2.499	2.498	2.552	2.691	1.458	2.479	0.966	120	561	6922	5950	1.322	4944	1978	4249	1701	0
1	10	15	"itE(UUC)I"	"itE(UUC)I"	3390	18800	120	924	954	589	74	93	75	97	86	0	701	638	410	94	103	93	81	68	0	1.400	1.618	1.595	1.760	1.784	1.529	0.877	120	604	1457	1424	0.486	850	607	880	544	0
1	11	15	"iYIR010W"	"iYIR010W"	3580	18780	110	2091	1715	872	74	86	47	100	100	0	1049	935	443	95	98	78	95	90	0	2.114	1.954	1.972	1.988	1.574	1.970	0.933	80	498	2971	2481	1.080	2017	954	1641	840	0
1	12	15	"iYIR014W"	"iYIR014W"	3780	18780	120	626	599	353	72	82	41	96	93	0	838	847	545	96	98	62	90	83	0	0.747	0.702	0.708	0.776	1.620	0.664	0.936	120	628	1296	1278	-0.422	554	742	527	751	0
1	13	15	"iYIR026C"	"iYIR026C"	3990	18790	100	941	888	357	72	82	44	98	98	0	1358	1194	537	89	97	76	95	92	0	0.685	0.738	0.728	0.785	1.498	0.707	0.937	80	495	2138	1921	-0.546	869	1269	816	1105	0
1	14	15	"iYIR030C"	"iYIR030C"	4190	18790	120	832	893	555	74	90	67	98	88	0	842	939	624	95	108	92	91	80	0	1.015	0.970	0.936	0.993	1.548	0.923	0.934	120	626	1505	1663	0.021	758	747	819	844	0
1	15	15	"iYIR034C"	"iYIR034C"	4390	18780	110	1344	1271	391	85	104	70	100	100	0	1535	1425	479	117	130	97	100	100	0	0.888	0.907	0.904	0.939	1.359	0.868	0.928	80	507	2677	2494	-0.172	1259	1418	1186	1308	0
1	16	15	"iYJL223C-0"	"iYJL223C-0"	4580	18780	140	3341	4745	3788	87	100	58	100	100	0	4595	6322	5225	116	130	114	99	98	0	0.727	0.751	0.745	0.795	1.478	0.734	0.973	156	733	7733	10864	-0.461	3254	4479	4658	6206	0
1	17	15	"iYJL219W"	"iYJL219W"	4780	18770	120	1723	1479	721	89	101	55	99	98	0	2561	2157	1057	117	128	99	98	95	0	0.669	0.681	0.678	0.699	1.329	0.674	0.961	120	584	4078	3430	-0.581	1634	2444	1390	2040	0
1	18	15	"iYJL215C"	"iYJL215C"	4980	18770	100	1376	1304	425	91	113	125	100	100	0	2135	1995	671	113	132	153	100	98	0	0.636	0.645	0.647	0.657	1.296	0.637	0.933	80	495	3307	3095	-0.654	1285	2022	1213	1882	0
1	19	15	"iYJR093C"	"iYJR093C"	5180	18770	120	1093	1049	574	77	95	116	95	85	0	1781	1660	970	102	117	139	95	89	0	0.605	0.624	0.626	0.688	1.679	0.611	0.961	120	660	2695	2530	-0.725	1016	1679	972	1558	0
1	20	15	"iYJR095W"	"iYJR095W"	5400	18780	110	686	613	244	77	97	100	97	82	0	1448	1266	571	102	113	90	97	90	0	0.452	0.460	0.470	0.500	1.492	0.449	0.842	80	570	1955	1700	-1.144	609	1346	536	1164	0
1	21	15	"iYJR099W"	"iYJR099W"	5600	18780	90	1099	959	402	79	140	743	69	0	0	2006	1729	788	93	167	1119	76	17	0	0.533	0.538	0.547	0.613	1.585	0.529	0.960	52	407	2933	2516	-0.907	1020	1913	880	1636	0
1	1	16	"iYJR115W"	"iYJR115W"	1600	19020	90	1009	879	436	240	297	209	78	69	0	1769	1469	826	324	376	272	76	67	0	0.532	0.558	0.530	0.571	1.509	0.552	0.859	52	420	2214	1784	-0.910	769	1445	639	1145	-100
1	2	16	"iYJR119C"	"iYJR119C"	1790	19030	80	2844	2688	1079	181	258	203	94	90	0	2511	2321	1073	195	290	239	92	90	0	1.150	1.179	1.212	1.193	1.289	1.137	0.900	52	340	4979	4633	0.201	2663	2316	2507	2126	-100
1	3	16	"iYJR123W"	"iYJR123W"	2000	19030	70	1587	1345	661	309	391	280	81	75	0	766	721	403	337	425	352	62	28	0	2.979	2.698	2.155	1.830	2.509	1.927	0.657	32	230	1707	1420	1.575	1278	429	1036	384	-100
1	4	16	"iYJR140C"	"iYJR140C"	2200	19000	150	380	464	329	270	407	336	28	10	0	495	663	499	307	484	434	35	18	0	0.585	0.545	0.703	0.787	2.292	0.685	0.738	156	819	298	550	-0.773	110	188	194	356	-100
1	5	16	"iYJR144W"	"iYJR144W"	2390	19010	90	1355	1208	588	184	251	215	80	76	0	1972	1692	872	206	303	282	80	78	0	0.663	0.689	0.672	0.696	1.600	0.669	0.924	52	382	2937	2510	-0.593	1171	1766	1024	1486	0
1	6	16	"iYJR149W"	"iYJR149W"	2560	19010	90	968	825	513	146	231	216	75	61	0	1338	1219	865	169	285	294	75	61	0	0.703	0.647	0.608	0.660	1.463	0.604	0.897	52	406	1991	1729	-0.508	822	1169	679	1050	0
1	7	16	"iYJR159W"	"iYJR159W"	2780	19000	120	364	464	328	87	115	79	77	62	0	624	899	737	111	141	132	72	65	0	0.540	0.478	0.480	0.520	2.308	0.437	0.865	120	650	790	1165	-0.889	277	513	377	788	0
1	8	16	"iYKL225W"	"iYKL225W"	2980	19000	130	13363	11929	5222	86	104	61	100	100	0	13306	11871	5338	105	119	80	99	99	0	1.006	1.007	1.021	1.081	1.549	1.000	0.972	120	622	26478	23609	0.008	13277	13201	11843	11766	0
1	9	16	"iYKL221W-0"	"iYKL221W-0"	3180	19000	140	1137	1237	852	72	84	47	96	94	0	1023	1150	826	93	99	68	89	84	0	1.145	1.102	1.051	1.204	2.111	1.066	0.922	156	686	1995	2222	0.196	1065	930	1165	1057	0
1	10	16	"iYKR062W"	"iYKR062W"	3380	19000	110	2203	2099	1072	72	88	58	100	100	0	2398	2343	1314	96	103	72	97	95	0	0.926	0.902	0.875	0.994	1.630	0.852	0.954	80	487	4433	4274	-0.111	2131	2302	2027	2247	0
1	11	16	"iYKR066C"	"iYKR066C"	3580	18990	120	654	596	224	73	87	55	96	94	0	1291	1160	463	91	100	89	95	94	0	0.484	0.489	0.475	0.515	1.547	0.467	0.887	120	633	1781	1592	-1.046	581	1200	523	1069	0
1	12	16	"iYKR070W"	"iYKR070W"	3780	18990	120	1499	1417	723	69	78	37	100	100	0	1246	1109	599	87	94	74	94	90	0	1.234	1.319	1.336	1.484	1.741	1.277	0.930	120	616	2589	2370	0.303	1430	1159	1348	1022	0
1	13	16	"iYKR084C"	"iYKR084C"	4000	18990	110	912	833	347	66	75	33	100	98	0	1863	1640	729	85	94	68	97	95	0	0.476	0.493	0.492	0.534	1.614	0.480	0.933	80	582	2624	2322	-1.072	846	1778	767	1555	0
1	14	16	"iYKR088C"	"iYKR088C"	4220	18980	110	868	821	266	66	77	43	100	98	0	1355	1290	407	91	98	72	98	98	0	0.634	0.630	0.644	0.630	1.388	0.614	0.891	80	540	2066	1954	-0.656	802	1264	755	1199	0
1	15	16	"iYKR092C-0"	"iYKR092C-0"	4410	18980	120	460	501	490	73	90	63	92	88	0	1749	1605	769	99	118	112	97	95	0	0.235	0.284	0.252	0.259	1.679	0.346	0.648	120	619	2037	1934	-2.092	387	1650	428	1506	0
1	16	16	"iYKR103W"	"iYKR103W"	4620	18980	110	1370	1356	291	77	93	61	100	100	0	2398	2356	492	102	121	133	100	100	0	0.563	0.567	0.567	0.570	1.258	0.558	0.926	80	515	3589	3533	-0.828	1293	2296	1279	2254	0
1	17	16	"iYKR106W-1"	"iYKR106W-1"	4810	18980	130	2646	2371	987	93	138	202	97	92	0	4307	3805	1574	110	154	259	96	93	0	0.608	0.617	0.624	0.644	1.550	0.607	0.959	120	682	6750	5973	-0.717	2553	4197	2278	3695	0
1	18	16	"iYLL066C-1"	"iYLL066C-1"	5020	18980	110	31085	27026	11773	92	136	208	100	100	0	30490	26726	11704	105	143	231	100	100	0	1.020	1.012	1.040	1.040	1.352	1.008	0.959	80	564	61378	53555	0.029	30993	30385	26934	26621	0
1	19	16	"iYLL050C"	"iYLL050C"	5220	18980	120	983	945	466	74	88	77	98	95	0	1695	1488	876	97	102	93	94	87	0	0.569	0.626	0.635	0.731	1.894	0.578	0.913	120	590	2507	2262	-0.814	909	1598	871	1391	0
1	20	16	"iYLL044W"	"iYLL044W"	5410	18980	120	416	398	163	75	93	82	91	80	0	1468	1279	575	102	118	174	90	83	0	0.250	0.274	0.268	0.273	1.602	0.265	0.552	120	565	1707	1500	-2.002	341	1366	323	1177	0
1	21	16	"iYLL040C"	"iYLL040C"	5620	18980	140	916	841	532	78	151	604	63	14	0	1897	1525	961	96	169	837	67	53	0	0.465	0.534	0.515	0.605	2.085	0.628	0.800	156	793	2639	2192	-1.104	838	1801	763	1429	0
1	1	17	"iYLR267W"	"iYLR267W"	1610	19230	80	772	775	367	252	321	247	69	53	0	2012	1719	860	312	390	321	88	73	0	0.306	0.372	0.357	0.356	1.644	0.391	0.816	52	340	2220	1930	-1.709	520	1700	523	1407	-100
1	2	17	"itV(AAC)L"	"itV(AAC)L"	1790	19210	90	1098	953	474	222	281	208	80	71	0	1570	1303	693	243	318	240	82	73	0	0.660	0.690	0.681	0.666	1.535	0.673	0.834	52	389	2203	1791	-0.599	876	1327	731	1060	-100
1	3	17	"iYLR275W"	"iYLR275W"	2000	19210	150	405	636	560	295	369	272	37	26	0	430	564	437	328	429	359	32	16	0	1.078	1.445	1.120	0.996	2.513	0.983	0.708	156	845	212	577	0.109	110	102	341	236	-100
1	4	17	"iYLR293C"	"iYLR293C"	2200	19200	150	386	395	216	214	328	288	30	3	0	703	740	442	253	400	383	53	33	0	0.382	0.372	0.412	0.468	2.519	0.605	0.686	156	684	622	668	-1.388	172	450	181	487	-100
1	5	17	"iYLR298C"	"iYLR298C"	2390	19210	110	838	745	316	149	202	154	85	81	0	2005	1789	836	191	263	224	87	85	0	0.380	0.373	0.391	0.393	1.660	0.357	0.811	80	542	2503	2194	-1.397	689	1814	596	1598	0
1	6	17	"iYLRCdelta18"	"iYLRCdelta18"	2590	19210	80	348	338	155	96	147	143	73	40	0	696	618	312	123	182	187	78	67	0	0.440	0.489	0.455	0.444	1.895	0.449	0.774	52	340	825	737	-1.185	252	573	242	495	0
1	7	17	"iYLR318W"	"iYLR318W"	2810	19210	100	748	682	333	67	82	66	97	90	0	1065	894	522	91	97	80	86	81	0	0.699	0.766	0.735	0.891	1.980	0.692	0.903	80	512	1655	1418	-0.516	681	974	615	803	0
1	8	17	"iYLR323C"	"iYLR323C"	3020	19200	120	408	416	240	67	81	63	81	75	0	913	861	567	92	98	77	80	76	0	0.415	0.454	0.436	0.464	1.835	0.418	0.867	120	580	1162	1118	-1.268	341	821	349	769	0
1	9	17	"iYLR327C"	"iYLR327C"	3210	19200	120	928	866	491	66	75	38	95	90	0	2191	1876	1241	93	97	66	91	87	0	0.411	0.449	0.432	0.486	1.850	0.410	0.905	120	517	2960	2583	-1.283	862	2098	800	1783	0
1	10	17	"iYLR338W"	"iYLR338W"	3410	19190	120	289	272	141	66	73	40	81	73	0	856	760	482	88	89	53	87	79	0	0.290	0.307	0.309	0.335	1.979	0.280	0.853	120	620	991	878	-1.784	223	768	206	672	0
1	11	17	"iYLR343W"	"iYLR343W"	3620	19190	110	1040	960	307	66	74	34	100	98	0	1324	1244	456	90	93	73	95	95	0	0.789	0.775	0.784	0.838	1.548	0.746	0.925	80	518	2208	2048	-0.341	974	1234	894	1154	0
1	12	17	"iYLR345W"	"iYLR345W"	3810	19190	120	1170	1041	581	65	71	31	95	92	0	921	809	479	87	86	49	89	83	0	1.325	1.352	1.310	1.400	1.692	1.301	0.918	120	599	1939	1698	0.406	1105	834	976	722	0
1	13	17	"iYMR044W"	"iYMR044W"	4020	19180	110	2053	1670	905	66	75	35	96	95	0	1787	1467	840	92	91	54	92	90	0	1.172	1.167	1.167	1.270	1.514	1.146	0.919	80	546	3682	2979	0.229	1987	1695	1604	1375	0
1	14	17	"iYMR048W"	"iYMR048W"	4210	19190	110	752	744	412	64	73	33	93	90	0	1119	1000	616	93	92	52	87	86	0	0.671	0.750	0.714	0.758	1.800	0.708	0.917	80	550	1714	1587	-0.577	688	1026	680	907	0
1	15	17	"iYMRCdelta10"	"iYMRCdelta10"	4420	19170	110	879	813	428	66	76	49	96	93	0	876	772	398	90	97	89	86	82	0	1.034	1.095	1.049	1.258	2.284	1.065	0.891	80	549	1599	1429	0.049	813	786	747	682	0
1	16	17	"iYMR067C"	"iYMR067C"	4610	19180	110	804	738	277	69	81	48	98	95	0	1601	1412	598	88	100	111	95	91	0	0.486	0.505	0.502	0.518	1.354	0.480	0.927	80	544	2248	1993	-1.042	735	1513	669	1324	0
1	17	17	"iYMR071C"	"iYMR071C"	4810	19170	110	666	612	215	73	95	141	93	82	0	1101	1042	407	87	111	237	88	83	0	0.585	0.564	0.582	0.591	1.468	0.536	0.899	80	540	1607	1494	-0.774	593	1014	539	955	0
1	18	17	"iYMR075C-A"	"iYMR075C-A"	5010	19180	110	1716	1433	727	74	91	89	100	95	0	888	763	437	89	98	93	88	80	0	2.055	2.016	2.000	2.266	1.608	1.896	0.922	80	558	2441	2033	1.039	1642	799	1359	674	0
1	19	17	"iYMR090W"	"iYMR090W"	5210	19170	110	748	687	394	75	95	129	80	72	0	821	753	483	93	105	235	72	63	0	0.924	0.927	0.904	1.030	1.962	0.711	0.853	80	550	1401	1272	-0.113	673	728	612	660	0
1	20	17	"iYMR095C"	"iYMR095C"	5420	19170	110	1307	1221	690	82	112	137	96	87	0	1628	1424	854	103	128	248	82	76	0	0.803	0.862	0.890	0.976	1.997	0.839	0.920	80	481	2750	2460	-0.316	1225	1525	1139	1321	0
1	21	17	"iYMRCdelta13"	"iYMRCdelta13"	5600	19160	140	355	1720	5280	81	143	294	48	22	0	464	1896	6373	107	156	309	57	22	0	0.768	0.916	0.786	0.966	2.757	0.816	0.823	156	741	631	3428	-0.382	274	357	1639	1789	-100
1	1	18	"iYMR111C"	"iYMR111C"	1610	19410	90	654	622	198	285	349	228	76	30	0	1974	1748	676	315	383	266	88	82	0	0.222	0.235	0.231	0.233	2.074	0.259	0.586	52	390	2028	1770	-2.169	369	1659	337	1433	-100
1	2	18	"iYMR115W"	"iYMR115W"	1800	19410	150	217	238	125	258	316	208	5	0	0	352	350	211	289	363	256	19	0	0	-0.651	-0.328	0.628	0.508	2.542	0.712	0.651	156	855	22	41	Error	-41	63	-20	61	-100
1	3	18	"iYMRWdelta16"	"iYMRWdelta16"	2010	19410	70	1300	1315	509	348	415	289	87	78	0	1438	1432	553	353	463	364	84	78	0	0.877	0.896	0.876	0.820	1.358	0.847	0.867	32	236	2037	2046	-0.189	952	1085	967	1079	-100
1	4	18	"iYNL258C"	"iYNL258C"	2200	19400	150	283	307	180	226	329	270	10	4	0	616	627	350	258	393	352	50	18	0	0.159	0.220	0.279	0.310	3.241	0.662	0.672	156	829	415	450	-2.651	57	358	81	369	-100
1	5	18	"iYNL254C"	"iYNL254C"	2400	19410	110	815	745	318	149	202	149	85	80	0	1703	1492	714	187	253	212	85	81	0	0.439	0.457	0.439	0.459	1.611	0.438	0.871	80	550	2182	1901	-1.187	666	1516	596	1305	0
1	6	18	"iYNL249C"	"iYNL249C"	2610	19410	100	371	352	147	78	120	106	83	70	0	800	693	337	102	151	154	82	78	0	0.420	0.464	0.448	0.499	1.796	0.424	0.843	80	486	991	865	-1.252	293	698	274	591	0
1	7	18	"iYNL231C"	"iYNL231C"	2810	19400	110	512	464	223	65	76	57	90	81	0	908	794	434	89	92	67	83	78	0	0.546	0.566	0.553	0.642	2.049	0.524	0.881	80	583	1266	1104	-0.874	447	819	399	705	0
1	8	18	"iYNL225C"	"iYNL225C"	3030	19390	110	447	414	178	69	75	31	91	91	0	919	804	408	90	93	68	87	83	0	0.456	0.483	0.478	0.515	1.792	0.460	0.861	80	527	1207	1059	-1.133	378	829	345	714	0
1	9	18	"iYNL221C"	"iYNL221C"	3220	19390	130	576	521	224	71	76	30	97	93	0	2968	2573	1259	92	91	58	97	95	0	0.176	0.181	0.180	0.198	1.672	0.172	0.902	120	657	3381	2931	-2.510	505	2876	450	2481	0
1	10	18	"iYNL202W"	"iYNL202W"	3430	19390	110	603	571	212	65	73	36	96	96	0	1098	983	409	89	92	76	93	90	0	0.533	0.566	0.547	0.575	1.451	0.542	0.900	80	553	1547	1400	-0.907	538	1009	506	894	0
1	11	18	"iYNL197C"	"iYNL197C"	3630	19380	110	390	371	172	66	76	39	93	87	0	1535	1274	670	93	99	88	91	87	0	0.225	0.258	0.250	0.260	1.798	0.254	0.883	80	540	1766	1486	-2.154	324	1442	305	1181	0
1	12	18	"iYNL193W"	"iYNL193W"	3820	19390	120	362	331	123	63	69	27	93	90	0	1441	1254	562	93	92	59	90	90	0	0.222	0.231	0.227	0.241	1.744	0.212	0.885	120	585	1647	1429	-2.173	299	1348	268	1161	0
1	13	18	"iYNL176C"	"iYNL176C"	4020	19380	110	758	727	236	63	69	27	98	98	0	2200	1972	661	93	91	56	98	98	0	0.330	0.353	0.346	0.357	1.301	0.338	0.915	80	548	2802	2543	-1.600	695	2107	664	1879	0
1	14	18	"iYNL168C"	"iYNL168C"	4220	19380	120	581	531	275	64	71	31	96	91	0	1224	1042	629	93	95	67	88	85	0	0.457	0.492	0.495	0.570	2.002	0.451	0.908	120	635	1648	1416	-1.129	517	1131	467	949	0
1	15	18	"iYNL164C"	"iYNL164C"	4420	19380	110	801	707	283	64	72	35	100	96	0	1758	1538	681	91	94	69	96	92	0	0.442	0.444	0.466	0.482	1.514	0.414	0.913	80	534	2404	2090	-1.178	737	1667	643	1447	0
1	16	18	"iYOL113W"	"iYOL113W"	4620	19380	120	310	281	111	65	72	32	91	86	0	627	565	278	85	92	92	85	78	0	0.452	0.450	0.445	0.464	1.635	0.367	0.766	120	622	787	696	-1.146	245	542	216	480	0
1	17	18	"iYOL109W"	"iYOL109W"	4820	19370	110	386	389	171	66	70	24	97	95	0	549	537	309	84	86	91	87	85	0	0.688	0.713	0.687	0.843	2.451	0.574	0.729	80	560	785	776	-0.539	320	465	323	453	0
1	18	18	"iYOLCdelta3"	"iYOLCdelta3"	5030	19370	100	598	621	382	67	72	33	98	98	0	684	690	521	85	84	45	92	91	0	0.886	0.916	0.896	0.999	1.857	0.807	0.782	80	505	1130	1159	-0.174	531	599	554	605	0
1	19	18	"iYOL092W"	"iYOL092W"	5230	19370	100	292	290	124	72	91	136	82	15	0	589	580	169	97	111	274	91	33	0	0.447	0.451	0.435	0.432	1.536	0.449	0.712	80	498	712	701	-1.161	220	492	218	483	0
1	20	18	"iYOL088C"	"iYOL088C"	5420	19360	110	535	508	235	87	123	163	81	73	0	977	881	397	108	133	228	85	76	0	0.516	0.545	0.538	0.534	1.443	0.534	0.762	80	565	1317	1194	-0.956	448	869	421	773	0
1	21	18	"iYOL084W"	"iYOL084W"	5630	19360	110	388	365	167	89	141	227	63	13	0	1023	900	469	110	168	445	72	53	0	0.327	0.349	0.358	0.345	1.629	0.352	0.620	80	556	1212	1066	-1.610	299	913	276	790	0
1	1	19	"iYOL067C"	"iYOL067C"	1610	19610	90	513	466	195	328	374	242	25	3	0	1235	1090	487	229	339	269	84	76	0	0.184	0.160	0.210	0.256	2.473	0.337	0.406	52	396	1191	999	-2.443	185	1006	138	861	-100
1	2	19	"iYOL063C"	"iYOL063C"	1800	19610	150	307	294	134	295	344	222	3	0	0	601	633	412	289	360	266	53	38	0	0.038	-0.003	0.254	0.332	3.714	0.505	0.446	156	864	324	343	-4.700	12	312	-1	344	-100
1	3	19	"iYOL059W"	"iYOL059W"	2020	19610	90	1041	986	346	448	478	257	84	71	0	2772	2538	979	471	530	334	86	86	0	0.258	0.260	0.271	0.309	2.159	0.279	0.684	52	420	2894	2605	-1.956	593	2301	538	2067	-100
1	4	19	"iYOL045W"	"iYOL045W"	2220	19620	100	780	724	327	157	258	240	82	67	0	1146	1040	474	183	313	321	80	75	0	0.647	0.662	0.652	0.655	1.773	0.654	0.840	80	506	1586	1424	-0.628	623	963	567	857	-100
1	5	19	"iYOL041C"	"iYOL041C"	2420	19610	110	483	468	135	154	216	171	90	46	0	1179	1123	355	170	256	235	92	90	0	0.326	0.329	0.333	0.329	1.501	0.359	0.658	80	527	1338	1267	-1.617	329	1009	314	953	0
1	6	19	"iYOL035C"	"iYOL035C"	2610	19600	150	271	293	185	81	134	142	57	39	0	449	494	368	104	160	184	58	48	0	0.551	0.544	0.534	0.576	2.167	0.575	0.772	156	839	535	602	-0.861	190	345	212	390	0
1	7	19	"iYOR260W"	"iYOR260W"	2820	19610	110	889	813	360	63	69	31	98	97	0	1166	989	507	92	88	51	91	86	0	0.769	0.836	0.833	0.906	1.864	0.797	0.875	80	522	1900	1647	-0.379	826	1074	750	897	0
1	8	19	"iYOR265W"	"iYOR265W"	3020	19600	120	660	586	254	68	77	51	97	94	0	1027	886	447	87	94	119	87	81	0	0.630	0.648	0.665	0.727	1.830	0.585	0.881	120	609	1532	1317	-0.667	592	940	518	799	0
1	9	19	"iYOR269W"	"iYOR269W"	3220	19600	120	863	774	356	87	101	60	94	92	0	857	730	397	87	93	121	84	75	0	1.008	1.068	1.067	1.131	1.856	0.947	0.836	120	622	1546	1330	0.011	776	770	687	643	0
1	10	19	"iYOR287C"	"iYOR287C"	3430	19590	110	723	663	250	83	96	47	96	93	0	1575	1390	582	91	90	50	95	92	0	0.431	0.446	0.443	0.455	1.623	0.417	0.872	80	554	2124	1879	-1.213	640	1484	580	1299	0
1	11	19	"iYOR290C"	"iYOR290C"	3620	19590	110	474	460	181	75	86	48	93	91	0	1654	1439	619	91	100	92	96	93	0	0.255	0.286	0.282	0.293	1.682	0.271	0.856	80	573	1962	1733	-1.970	399	1563	385	1348	0
1	12	19	"iYOR294W"	"iYOR294W"	3830	19590	120	814	721	306	74	84	50	98	91	0	1276	1142	512	93	98	73	95	93	0	0.626	0.617	0.619	0.628	1.788	0.593	0.909	120	615	1923	1696	-0.677	740	1183	647	1049	0
1	13	19	"iYOR311C"	"iYOR311C"	4020	19590	110	401	404	122	67	83	64	98	93	0	957	928	286	92	95	64	98	97	0	0.386	0.403	0.411	0.405	1.364	0.375	0.810	80	564	1199	1173	-1.373	334	865	337	836	0
1	14	19	"iYOR315W"	"iYOR315W"	4230	19590	110	1004	891	352	67	78	43	97	95	0	1115	1003	440	92	97	75	90	88	0	0.916	0.905	0.915	0.984	1.582	0.856	0.881	80	569	1960	1735	-0.127	937	1023	824	911	0
1	15	19	"iYOR318C"	"iYOR318C"	4430	19580	120	819	748	289	64	72	38	98	95	0	1531	1383	549	88	90	69	95	95	0	0.523	0.528	0.526	0.550	1.574	0.515	0.924	120	635	2198	1979	-0.935	755	1443	684	1295	0
1	16	19	"iYOR337W"	"iYOR337W"	4620	19570	110	447	418	177	64	70	29	96	95	0	953	860	408	84	84	55	93	91	0	0.441	0.456	0.445	0.470	1.741	0.408	0.867	80	519	1252	1130	-1.182	383	869	354	776	0
1	17	19	"iYOR341W"	"iYOR341W"	4830	19580	120	4347	3922	1498	69	82	103	99	97	0	2245	2024	780	88	104	200	96	92	0	1.983	1.990	2.038	1.986	1.337	1.979	0.933	120	663	6435	5789	0.988	4278	2157	3853	1936	0
1	18	19	"iYORWdelta24"	"iYORWdelta24"	5030	19580	120	690	665	212	67	76	87	97	94	0	803	774	239	93	99	184	95	89	0	0.877	0.878	0.896	0.878	1.331	0.762	0.873	120	608	1333	1279	-0.189	623	710	598	681	0
1	19	19	"iYPL030W"	"iYPL030W"	5230	19580	120	464	447	215	70	93	246	74	20	0	894	855	417	94	110	328	82	68	0	0.493	0.495	0.485	0.513	1.952	0.457	0.756	120	628	1194	1138	-1.022	394	800	377	761	0
1	20	19	"iYPL026C"	"iYPL026C"	5430	19570	100	581	583	138	105	150	296	92	17	0	1188	1149	319	119	162	383	93	86	0	0.445	0.464	0.465	0.475	1.360	0.465	0.768	80	467	1545	1508	-1.167	476	1069	478	1030	0
1	21	19	"iYPL022W"	"iYPL022W"	5620	19570	150	1617	1345	749	99	161	298	81	71	0	1365	1150	660	115	188	533	68	57	0	1.214	1.204	1.173	1.168	1.926	1.057	0.800	156	929	2768	2281	0.280	1518	1250	1246	1035	0
1	1	20	"iYPL005W"	"iYPL005W"	1620	19820	120	7065	6496	2671	274	347	270	100	100	0	922	874	314	193	318	283	86	63	0	9.316	9.137	9.321	9.380	1.446	10.406	0.565	120	753	7520	6903	3.220	6791	729	6222	681	-100
1	2	20	"iYPL001W"	"iYPL001W"	1820	19810	80	2781	2381	861	239	301	210	96	92	0	579	571	237	224	309	238	71	26	0	7.161	6.173	6.212	6.084	2.092	6.063	0.451	52	335	2897	2489	2.840	2542	355	2142	347	-100
1	3	20	"itF(GAA)P1"	"itF(GAA)P1"	2030	19800	80	2511	2388	675	426	498	366	98	90	0	519	522	149	405	482	384	1	0	0	18.289	16.769	13.937	14.549	1.827	8.168	0.087	52	340	2199	2079	4.193	2085	114	1962	117	-100
1	4	20	"iYPR013C-1"	"iYPR013C-1"	2220	19810	110	316	313	99	140	234	257	15	0	0	1660	1575	555	164	287	322	91	90	0	0.118	0.123	0.125	0.125	1.723	0.160	0.453	80	580	1672	1584	-3.087	176	1496	173	1411	-100
1	5	20	"iYPR016C"	"iYPR016C"	2420	19810	100	374	374	107	112	163	141	87	38	0	764	750	225	137	200	195	95	87	0	0.418	0.427	0.416	0.421	1.492	0.454	0.724	80	511	889	875	-1.259	262	627	262	613	0
1	6	20	"iYPR020W"	"iYPR020W"	2620	19800	110	719	662	258	67	88	81	92	90	0	496	448	191	92	106	113	83	77	0	1.614	1.671	1.663	1.722	1.657	1.552	0.825	80	561	1056	951	0.691	652	404	595	356	0
1	7	20	"iYPR035W"	"iYPR035W"	2830	19800	120	543	545	298	63	72	40	96	90	0	1311	1238	780	88	93	68	94	90	0	0.392	0.419	0.411	0.463	1.743	0.391	0.921	120	661	1703	1632	-1.349	480	1223	482	1150	0
1	8	20	"iYPR042C"	"iYPR042C"	3030	19800	120	354	336	130	65	74	35	96	90	0	948	846	369	84	87	65	96	92	0	0.334	0.356	0.350	0.369	1.529	0.329	0.852	120	643	1153	1033	-1.580	289	864	271	762	0
1	9	20	"iYPR047W"	"iYPR047W"	3230	19800	110	626	556	224	78	93	49	93	90	0	1190	1044	471	85	89	66	92	90	0	0.496	0.498	0.499	0.495	1.423	0.469	0.893	80	520	1653	1437	-1.012	548	1105	478	959	0
1	10	20	"iYCL001W-A"	"iYCL001W-A"	3410	19800	120	8866	7470	3630	80	95	50	100	100	0	1146	984	513	86	89	67	95	90	0	8.289	8.229	8.242	9.002	1.579	8.088	0.931	120	669	9846	8288	3.051	8786	1060	7390	898	0
1	11	20	"iYCL007C"	"iYCL007C"	3620	19800	100	1046	980	343	71	85	55	98	97	0	511	478	204	84	94	76	90	81	0	2.283	2.307	2.385	2.516	1.844	2.259	0.786	80	519	1402	1303	1.191	975	427	909	394	0
1	12	20	"iYCL012W"	"iYCL012W"	3820	19790	110	11398	9923	3733	79	95	64	100	100	0	1491	1343	484	94	100	73	97	93	0	8.102	7.882	8.123	8.334	1.690	8.168	0.921	80	576	12716	11093	3.018	11319	1397	9844	1249	0
1	13	20	"iYCR011C"	"iYCR011C"	4020	19800	110	1402	1359	473	73	93	74	100	100	0	1188	1143	414	94	103	76	100	97	0	1.215	1.226	1.244	1.263	1.327	1.206	0.929	80	598	2423	2335	0.281	1329	1094	1286	1049	0
1	14	20	"iYCRCdelta6-A"	"iYCRCdelta6-A"	4220	19800	110	323	457	787	68	160	1121	2	2	0	399	548	1066	91	201	1485	1	1	0	0.828	0.851	0.840	0.872	1.468	0.736	0.924	80	591	563	846	-0.272	255	308	389	457	0
1	15	20	"iYHR210C-A"	"iYHR210C-A"	4420	19790	110	682	633	199	67	75	59	96	92	0	1376	1263	445	90	91	93	95	95	0	0.478	0.483	0.476	0.504	1.695	0.458	0.933	80	588	1901	1739	-1.064	615	1286	566	1173	0
1	16	20	"iYHRCdelta14-C"	"iYHRCdelta14-C"	4620	19780	110	2111	1958	941	67	74	54	100	97	0	2472	2187	1103	85	89	84	92	91	0	0.856	0.900	0.898	1.040	2.025	0.871	0.923	80	599	4431	3993	-0.224	2044	2387	1891	2102	0
1	17	20	"iYHRCdelta16-B"	"iYHRCdelta16-B"	4820	19800	110	825	715	360	69	80	70	85	85	0	1349	1169	634	92	99	108	86	83	0	0.601	0.600	0.598	0.550	1.613	0.565	0.924	80	592	2013	1723	-0.734	756	1257	646	1077	0
1	18	20	"iYLR157C-A"	"iYLR157C-A"	5020	19780	100	246	253	109	68	76	36	92	86	0	427	432	245	97	97	65	87	83	0	0.539	0.552	0.526	0.561	1.904	0.449	0.760	80	502	508	520	-0.891	178	330	185	335	0
1	19	20	"tE(UUC)C"	"tE(UUC)C"	5220	19780	100	180	201	96	70	80	42	95	73	0	241	258	99	93	94	64	91	61	0	0.743	0.794	0.799	0.763	2.033	0.861	0.885	80	501	258	296	-0.428	110	148	131	165	0
1	20	20	"tQ(UUG)L"	"tQ(UUG)L"	5420	19770	110	296	349	364	83	127	263	26	2	0	352	450	550	100	141	351	26	2	0	0.845	0.760	0.799	0.810	1.569	0.652	0.749	80	563	465	616	-0.243	213	252	266	350	0
1	21	20	"YHRCTy1-1B"	"YHRCTy1-1B"	5620	19780	150	24451	22746	17508	81	120	130	92	91	0	23236	19562	15441	100	129	150	91	87	0	1.053	1.165	1.188	1.296	1.737	1.154	0.960	156	1031	47506	42127	0.075	24370	23136	22665	19462	0
2	1	1	"VPS8"	"YAL002W"	6110	15970	150	3371	9289	12383	208	551	2054	57	47	0	611	1683	2243	153	308	626	47	35	0	6.906	5.935	5.953	5.034	2.985	6.091	0.855	156	953	3621	10611	2.788	3163	458	9081	1530	0
2	2	1	"MTW1"	"YAL034W-A"	6320	15980	140	15649	12361	7030	191	719	2460	82	73	0	4636	3547	2155	156	363	663	80	71	0	3.450	3.589	3.568	4.185	1.731	3.509	0.933	156	746	19938	15561	1.787	15458	4480	12170	3391	0
2	3	1	"YAL065C-A"	"YAL065C-A"	6540	15980	130	6402	5010	3620	119	486	1240	70	60	0	4798	4001	3108	139	386	701	70	62	0	1.349	1.266	1.270	1.553	2.328	1.258	0.891	120	653	10942	8753	0.431	6283	4659	4891	3862	0
2	4	1	"YAL004W"	"YAL004W"	6730	15960	150	1981	2810	2277	108	257	507	77	67	0	2105	2947	2537	126	259	428	75	67	0	0.946	0.958	0.959	1.140	2.072	0.918	0.930	156	795	3852	5523	-0.079	1873	1979	2702	2821	0
2	5	1	"FUN12"	"YAL035W"	6930	15950	150	1019	2858	3282	104	195	280	75	61	0	1073	3715	4510	121	262	453	67	51	0	0.961	0.766	0.789	0.871	2.146	0.714	0.936	156	783	1867	6348	-0.057	915	952	2754	3594	0
2	6	1	"SEO1"	"YAL067C"	7130	15970	140	4892	4627	3309	125	259	530	83	75	0	4261	4082	3097	135	386	1001	71	61	0	1.155	1.141	1.181	1.376	1.907	1.094	0.932	156	693	8893	8449	0.208	4767	4126	4502	3947	0
2	7	1	"ERP2"	"YAL007C"	7320	15960	140	4636	3630	2216	121	181	222	92	85	0	3914	3093	2041	131	189	208	89	82	0	1.193	1.185	1.213	1.353	1.778	1.143	0.939	156	663	8298	6471	0.255	4515	3783	3509	2962	0
2	8	1	"YAL037W"	"YAL037W"	7520	15960	140	3289	2670	1585	203	348	431	80	76	0	2694	2293	1421	220	414	700	73	62	0	1.247	1.190	1.176	1.202	1.749	1.154	0.934	156	715	5560	4540	0.319	3086	2474	2467	2073	0
2	9	1	"YAL069W"	"YAL069W"	7710	15950	140	25457	19191	11347	225	649	1409	89	83	0	22219	16735	10399	244	737	1555	85	80	0	1.148	1.150	1.136	1.255	1.581	1.122	0.956	156	744	47207	35457	0.199	25232	21975	18966	16491	0
2	10	1	"SPO7"	"YAL009W"	7900	15940	130	6587	5166	3005	146	734	1749	75	65	0	4595	3518	2124	148	661	1550	68	60	0	1.448	1.490	1.498	1.655	1.797	1.341	0.904	120	677	10888	8390	0.534	6441	4447	5020	3370	0
2	11	1	"CYC3"	"YAL039C"	8120	15950	140	1799	1839	1166	136	401	1011	60	44	0	3542	3597	2424	124	349	792	80	64	0	0.487	0.490	0.492	0.512	1.554	0.590	0.717	156	754	5081	5176	-1.039	1663	3418	1703	3473	0
2	12	1	"YAR002W"	"YAR002W"	8300	15930	150	25387	20859	13132	160	482	1439	97	91	0	3881	3547	2391	127	299	560	84	69	0	6.720	6.052	5.897	6.667	1.571	5.931	0.942	156	883	28981	24119	2.748	25227	3754	20699	3420	0
2	13	1	"CNS1"	"YBR155W"	8510	15930	130	6028	4938	2472	114	490	1617	83	68	0	5670	4643	2588	131	297	588	90	80	0	1.068	1.069	1.051	1.200	1.657	1.198	0.738	120	686	11453	9336	0.095	5914	5539	4824	4512	0
2	14	1	"PCH2"	"YBR186W"	8700	15920	130	1991	2150	1558	100	200	425	81	70	0	2391	2690	2178	122	252	575	72	61	0	0.833	0.798	0.808	0.805	1.964	0.724	0.889	120	763	4160	4618	-0.263	1891	2269	2050	2568	0
2	15	1	"PYC2"	"YBR218C"	8930	15930	110	2494	2474	1373	95	237	528	87	81	0	3064	2597	1478	121	255	570	85	75	0	0.815	0.961	0.960	1.025	1.617	0.917	0.928	80	538	5342	4855	-0.295	2399	2943	2379	2476	0
2	16	1	"ICS2"	"YBR157C"	9110	15920	140	674	637	341	89	128	149	80	71	0	1387	1310	793	121	186	240	86	69	0	0.462	0.461	0.444	0.480	1.751	0.434	0.904	156	855	1851	1737	-1.114	585	1266	548	1189	0
2	17	1	"NTC20"	"YBR188C"	9330	15920	140	633	781	548	94	144	201	69	54	0	1303	1902	1444	127	218	365	80	59	0	0.458	0.387	0.373	0.398	1.854	0.373	0.919	156	843	1715	2462	-1.126	539	1176	687	1775	0
2	18	1	"YBR220C"	"YBR220C"	9530	15920	130	701	768	530	98	152	212	67	56	0	1757	1939	1446	122	196	297	77	65	0	0.369	0.369	0.362	0.369	1.890	0.362	0.918	120	679	2238	2487	-1.439	603	1635	670	1817	0
2	19	1	"YBR159W"	"YBR159W"	9730	15920	120	708	627	345	80	117	158	77	65	0	1728	1378	826	102	142	175	87	78	0	0.386	0.429	0.427	0.448	1.768	0.410	0.911	120	600	2254	1823	-1.372	628	1626	547	1276	0
2	20	1	"YBR190W"	"YBR190W"	9930	15910	110	606	551	307	70	91	104	81	76	0	1174	980	592	90	110	143	81	77	0	0.494	0.540	0.527	0.506	2.068	0.512	0.901	80	525	1620	1371	-1.016	536	1084	481	890	0
2	21	1	"FAT2"	"YBR222C"	10110	15900	120	898	902	580	72	78	29	94	92	0	1936	1829	1306	88	91	56	89	88	0	0.447	0.477	0.489	0.526	1.967	0.452	0.940	120	667	2674	2571	-1.162	826	1848	830	1741	0
2	1	2	"YBR161W"	"YBR161W"	6080	16150	130	5590	4423	2375	175	723	2584	71	51	0	3706	2809	1553	180	411	772	80	70	0	1.536	1.616	1.597	1.603	1.569	1.602	0.931	120	591	8941	6877	0.619	5415	3526	4248	2629	0
2	2	2	"RIM2"	"YBR192W"	6310	16150	120	2973	2635	1765	134	862	2618	53	1	0	3001	2350	1698	142	505	900	63	55	0	0.993	1.133	1.108	1.290	1.999	1.100	0.937	120	528	5698	4709	-0.010	2839	2859	2501	2208	0
2	3	2	"YBR224W"	"YBR224W"	6490	16150	110	1251	1005	529	116	422	1066	55	0	0	3055	2356	1402	137	411	724	72	66	0	0.389	0.401	0.395	0.404	1.535	0.388	0.931	80	482	4053	3108	-1.362	1135	2918	889	2219	0
2	4	2	"GPM2"	"YDL021W"	6710	16150	100	6320	4776	2843	130	340	652	82	75	0	4476	3386	2165	138	386	731	68	67	0	1.427	1.430	1.455	1.685	1.791	1.369	0.920	80	450	10528	7894	0.513	6190	4338	4646	3248	0
2	5	2	"YDL053C"	"YDL053C"	6890	16140	120	1877	1492	916	109	252	358	75	68	0	3454	2551	1797	133	339	546	68	63	0	0.532	0.572	0.570	0.661	1.656	0.531	0.930	120	513	5089	3801	-0.909	1768	3321	1383	2418	0
2	6	2	"YDL085W"	"YDL085W"	7080	16140	100	3472	2722	1596	141	360	719	76	68	0	5668	4698	3170	156	538	1220	70	67	0	0.604	0.568	0.556	0.643	1.799	0.529	0.946	80	437	8843	7123	-0.727	3331	5512	2581	4542	0
2	7	2	"YDL023C"	"YDL023C"	7320	16130	120	1124	983	540	131	297	563	63	41	0	2277	2050	1228	135	407	998	69	53	0	0.464	0.445	0.459	0.465	1.715	0.441	0.923	120	542	3135	2767	-1.109	993	2142	852	1915	0
2	8	2	"PSA1"	"YDL055C"	7490	16140	100	2652	2161	1113	109	240	475	82	78	0	2631	2094	1175	129	295	595	80	71	0	1.016	1.044	1.046	1.056	1.939	0.988	0.920	80	416	5045	4017	0.023	2543	2502	2052	1965	0
2	9	2	"LUC7"	"YDL087C"	7740	16130	110	1793	1531	838	130	578	1365	56	0	0	5439	4323	2444	160	772	1664	76	66	0	0.315	0.337	0.345	0.338	1.688	0.380	0.603	80	501	6942	5564	-1.666	1663	5279	1401	4163	0
2	10	2	"YDL025C"	"YDL025C"	7920	16130	110	7603	6286	3626	115	384	973	85	80	0	7112	5747	3503	133	323	717	80	76	0	1.073	1.099	1.093	1.272	1.989	1.109	0.940	80	482	14467	11785	0.102	7488	6979	6171	5614	0
2	11	2	"YDL057W"	"YDL057W"	8120	16120	110	3051	2621	1525	101	236	427	88	81	0	4298	3583	2338	110	279	539	86	71	0	0.704	0.726	0.718	0.727	2.154	0.697	0.946	80	498	7138	5993	-0.506	2950	4188	2520	3473	0
2	12	2	"YDL089W"	"YDL089W"	8330	16120	70	1413	1435	459	139	382	541	93	71	0	1884	1790	656	134	463	733	84	71	0	0.728	0.783	0.769	0.837	1.438	0.731	0.908	32	236	3024	2952	-0.458	1274	1750	1296	1656	0
2	13	2	"YDL027C"	"YDL027C"	8530	16120	100	1599	1333	649	111	269	430	77	72	0	3330	2629	1381	132	428	832	81	71	0	0.465	0.489	0.494	0.555	1.823	0.483	0.935	80	491	4686	3719	-1.104	1488	3198	1222	2497	0
2	14	2	"RAD59"	"YDL059C"	8730	16120	100	744	660	299	113	329	756	32	0	0	1928	1573	836	132	345	672	75	62	0	0.351	0.380	0.398	0.420	1.767	0.357	0.861	80	478	2427	1988	-1.509	631	1796	547	1441	0
2	15	2	"YDL091C"	"YDL091C"	8930	16120	100	3401	2928	1490	108	331	795	81	76	0	3153	2561	1353	125	283	638	83	75	0	1.088	1.158	1.170	1.223	1.905	1.158	0.937	80	444	6321	5256	0.121	3293	3028	2820	2436	0
2	16	2	"RPA14"	"YDR156W"	9070	16110	70	853	823	214	102	202	276	96	78	0	1299	1228	379	137	277	410	96	75	0	0.646	0.661	0.642	0.701	1.460	0.549	0.776	32	216	1913	1812	-0.630	751	1162	721	1091	0
2	17	2	"YDR187C"	"YDR187C"	9280	16110	90	1584	1462	615	87	121	149	98	94	0	2921	2646	1264	121	192	385	88	86	0	0.535	0.545	0.543	0.613	1.631	0.503	0.896	52	399	4297	3900	-0.903	1497	2800	1375	2525	0
2	18	2	"YDR219C"	"YDR219C"	9500	16110	90	2323	2322	1210	103	178	265	100	94	0	3315	3129	1849	127	207	329	94	88	0	0.696	0.739	0.716	0.823	1.885	0.709	0.911	52	397	5408	5221	-0.522	2220	3188	2219	3002	0
2	19	2	"HOM2"	"YDR158W"	9700	16090	120	17403	15406	11146	100	279	771	92	87	0	18164	14750	11542	119	282	712	86	79	0	0.959	1.046	1.053	1.307	1.867	1.013	0.959	120	576	35348	29937	-0.061	17303	18045	15306	14631	0
2	20	2	"SLY1"	"YDR189W"	9920	16100	100	5290	4309	2410	86	294	855	82	76	0	5416	4354	2482	108	293	803	83	77	0	0.980	0.995	1.013	1.189	2.443	1.001	0.940	80	477	10512	8469	-0.029	5204	5308	4223	4246	0
2	21	2	"YDR221W"	"YDR221W"	10100	16090	120	908	1079	797	75	92	113	84	75	0	1980	2132	1713	94	106	123	83	74	0	0.442	0.493	0.501	0.597	2.177	0.469	0.935	120	622	2719	3042	-1.179	833	1886	1004	2038	0
2	1	3	"SSY1"	"YDR160W"	6100	16330	140	3049	2495	1501	93	273	695	77	66	0	5152	4156	2690	115	299	698	80	72	0	0.587	0.594	0.593	0.644	1.830	0.575	0.964	156	779	7993	6443	-0.769	2956	5037	2402	4041	0
2	2	3	"HST4"	"YDR191W"	6320	16340	100	2577	2111	1317	99	211	444	81	70	0	4035	3219	2125	118	299	724	76	66	0	0.633	0.649	0.646	0.732	1.705	0.619	0.960	80	418	6395	5113	-0.661	2478	3917	2012	3101	0
2	3	3	"YDR223W"	"YDR223W"	6480	16330	90	1001	1171	824	90	130	173	90	80	0	1288	1624	1145	108	162	233	90	75	0	0.772	0.713	0.705	0.702	1.542	0.674	0.944	52	375	2091	2597	-0.373	911	1180	1081	1516	0
2	4	3	"NBP2"	"YDR162C"	6700	16340	90	1202	1776	1953	80	110	152	96	90	0	1169	1686	1951	97	119	137	90	86	0	1.047	1.067	1.073	1.226	1.826	1.021	0.964	52	377	2194	3285	0.066	1122	1072	1696	1589	0
2	5	3	"YDR193W"	"YDR193W"	6880	16330	110	1611	1381	787	89	201	475	75	66	0	2818	2341	1445	111	202	383	81	75	0	0.562	0.579	0.560	0.641	2.169	0.564	0.953	80	555	4229	3522	-0.831	1522	2707	1292	2230	0
2	6	3	"HTA1"	"YDR225W"	7120	16330	100	6012	5114	2569	167	471	1028	85	77	0	2993	2511	1244	182	373	656	81	73	0	2.079	2.124	2.117	2.131	1.644	2.113	0.957	80	488	8656	7276	1.056	5845	2811	4947	2329	0
2	7	3	"YDR539W"	"YDR539W"	7300	16330	90	3802	3512	1443	180	291	416	100	98	0	4808	4407	2121	161	307	543	100	90	0	0.779	0.785	0.763	0.842	1.418	0.744	0.954	52	364	8269	7578	-0.360	3622	4647	3332	4246	0
2	8	3	"YEL025C"	"YEL025C"	7470	16320	90	6262	5365	2110	146	521	1238	90	88	0	6634	5685	2475	135	570	1390	88	80	0	0.941	0.940	0.947	0.998	1.318	0.915	0.963	52	371	12615	10769	-0.088	6116	6499	5219	5550	0
2	9	3	"YEL057C"	"YEL057C"	7720	16320	110	1557	1285	601	102	216	367	81	70	0	2812	2211	1187	127	306	611	80	70	0	0.542	0.568	0.556	0.610	1.530	0.541	0.948	80	524	4140	3267	-0.884	1455	2685	1183	2084	0
2	10	3	"YDR541C"	"YDR541C"	7890	16310	120	2025	1917	1109	88	122	272	92	80	0	3674	3218	2124	114	135	116	95	92	0	0.544	0.589	0.587	0.679	1.506	0.555	0.964	120	516	5497	4933	-0.878	1937	3560	1829	3104	0
2	11	3	"CUP5"	"YEL027W"	8080	16300	110	1121	918	453	92	132	157	85	81	0	2661	2019	1246	111	196	381	80	68	0	0.404	0.433	0.435	0.536	2.242	0.388	0.936	80	509	3579	2734	-1.309	1029	2550	826	1908	0
2	12	3	"SOM1"	"YEL059C-A"	8280	16310	110	1795	1548	819	94	164	251	85	80	0	2510	2051	1102	112	254	499	80	72	0	0.709	0.750	0.745	0.781	1.451	0.717	0.912	80	558	4099	3393	-0.495	1701	2398	1454	1939	0
2	13	3	"YDR543C"	"YDR543C"	8500	16310	100	2045	1853	1014	103	179	358	83	77	0	2494	2084	1275	116	220	501	77	68	0	0.817	0.889	0.882	0.928	1.434	0.848	0.944	80	504	4320	3718	-0.292	1942	2378	1750	1968	0
2	14	3	"YEL029C"	"YEL029C"	8730	16300	110	2651	2318	1180	103	204	476	86	78	0	4118	3340	1861	119	244	661	85	76	0	0.637	0.688	0.675	0.772	1.953	0.662	0.962	80	513	6547	5436	-0.650	2548	3999	2215	3221	0
2	15	3	"PRB1"	"YEL060C"	8900	16300	100	753	779	370	104	144	168	88	85	0	1070	1096	587	121	148	152	87	85	0	0.684	0.692	0.675	0.731	1.569	0.679	0.846	80	437	1598	1650	-0.548	649	949	675	975	0
2	16	3	"YRF1-1"	"YDR545W"	9080	16290	130	21088	22109	15917	103	179	258	92	90	0	22853	22882	17867	127	218	337	89	87	0	0.923	0.967	0.955	1.159	1.965	0.928	0.976	120	695	43711	44761	-0.115	20985	22726	22006	22755	0
2	17	3	"SPF1"	"YEL031W"	9310	16300	110	1328	1236	574	88	149	235	92	77	0	1876	1669	869	117	191	330	85	77	0	0.705	0.740	0.734	0.815	1.660	0.701	0.938	80	548	2999	2700	-0.504	1240	1759	1148	1552	0
2	18	3	"NPR2"	"YEL062W"	9500	16300	100	3602	2872	1520	90	119	123	95	92	0	4865	3907	2151	119	150	210	92	90	0	0.740	0.734	0.728	0.760	1.502	0.711	0.963	80	450	8258	6570	-0.434	3512	4746	2782	3788	0
2	19	3	"PES4"	"YFR023W"	9700	16290	120	3965	3330	2171	95	191	348	85	78	0	3825	2927	1969	118	234	448	77	73	0	1.044	1.152	1.175	1.271	1.798	1.146	0.959	120	638	7577	6044	0.062	3870	3707	3235	2809	0
2	20	3	"HXK1"	"YFR053C"	9930	16300	90	1751	1582	590	103	370	745	82	61	0	2304	1969	781	129	436	929	78	57	0	0.758	0.804	0.821	0.842	1.447	0.762	0.939	52	400	3823	3319	-0.400	1648	2175	1479	1840	0
2	21	3	"SCW11"	"YGL028C"	10120	16290	100	3515	2956	1481	78	194	562	90	78	0	4526	3708	1987	96	217	681	83	76	0	0.776	0.797	0.793	0.845	1.578	0.767	0.949	80	499	7867	6490	-0.366	3437	4430	2878	3612	0
2	1	4	"YFR024C-A"	"YFR024C-A"	6100	16520	120	1021	1593	1427	87	108	70	92	86	0	1622	2051	1811	104	129	122	85	80	0	0.615	0.773	0.741	0.779	2.141	0.775	0.957	120	581	2452	3453	-0.701	934	1518	1506	1947	0
2	2	4	"YFR055W"	"YFR055W"	6300	16520	120	1930	1585	907	94	140	205	86	78	0	3219	2455	1564	119	183	312	83	76	0	0.592	0.638	0.621	0.733	1.961	0.593	0.910	120	593	4936	3827	-0.756	1836	3100	1491	2336	0
2	3	4	"RPL30"	"YGL030W"	6520	16530	100	925	773	364	89	136	154	85	80	0	1620	1357	765	116	178	228	81	78	0	0.556	0.551	0.553	0.602	1.746	0.516	0.895	80	479	2340	1925	-0.847	836	1504	684	1241	0
2	4	4	"YFR026C"	"YFR026C"	6710	16520	130	1212	1033	603	77	104	107	89	83	0	2109	1725	1052	103	128	131	87	79	0	0.566	0.589	0.608	0.598	2.166	0.570	0.915	120	655	3141	2578	-0.822	1135	2006	956	1622	0
2	5	4	"YFR057W"	"YFR057W"	6910	16530	100	947	1413	1247	87	187	369	72	56	0	1359	1951	1780	114	211	399	72	63	0	0.691	0.722	0.673	0.641	2.764	0.697	0.918	80	493	2105	3163	-0.534	860	1245	1326	1837	0
2	6	4	"AGA2"	"YGL032C"	7140	16510	110	1421	1556	933	126	292	508	73	57	0	1837	1814	1192	155	423	1532	51	10	0	0.770	0.862	0.831	0.922	2.066	0.290	0.252	80	474	2977	3089	-0.377	1295	1682	1430	1659	0
2	7	4	"CDC14"	"YFR028C"	7290	16510	120	1554	1285	777	132	184	177	84	74	0	2834	2137	1435	127	266	1349	58	50	0	0.525	0.574	0.576	0.668	2.182	0.212	0.312	120	543	4129	3163	-0.929	1422	2707	1153	2010	0
2	8	4	"ERP6"	"YGL002W"	7480	16500	130	7883	7194	5086	133	402	947	83	71	0	1857	1662	1181	113	286	773	60	51	0	4.444	4.558	4.469	4.229	1.991	4.490	0.921	120	686	9494	8610	2.152	7750	1744	7061	1549	0
2	9	4	"YGL034C"	"YGL034C"	7710	16520	110	2483	2204	1403	97	287	734	71	65	0	1862	1556	963	118	184	241	81	73	0	1.368	1.465	1.474	1.437	1.608	1.505	0.904	80	560	4130	3545	0.452	2386	1744	2107	1438	0
2	10	4	"RPL11B"	"YGR085C"	7900	16500	130	1302	1059	570	87	106	60	93	90	0	2313	1855	1131	115	138	111	88	82	0	0.553	0.559	0.563	0.588	1.666	0.516	0.914	120	590	3413	2712	-0.855	1215	2198	972	1740	0
2	11	4	"YGR117C"	"YGR117C"	8090	16500	130	2651	2155	1287	92	129	127	92	89	0	2890	2200	1448	115	174	282	80	73	0	0.922	0.989	0.962	1.134	1.766	0.924	0.932	120	616	5334	4148	-0.117	2559	2775	2063	2085	0
2	12	4	"YGR149W"	"YGR149W"	8300	16500	140	1962	1882	1253	95	132	169	89	80	0	2335	2070	1444	111	163	268	82	71	0	0.839	0.912	0.918	1.008	1.651	0.885	0.928	156	708	4091	3746	-0.252	1867	2224	1787	1959	0
2	13	4	"PDC6"	"YGR087C"	8500	16500	120	1153	921	562	102	117	70	84	81	0	2894	2120	1399	116	124	76	87	84	0	0.378	0.409	0.412	0.414	1.798	0.395	0.915	120	537	3829	2823	-1.402	1051	2778	819	2004	0
2	14	4	"NUP57"	"YGR119C"	8680	16490	130	4774	3912	2143	112	309	756	85	77	0	3518	2738	1595	130	340	745	76	69	0	1.376	1.457	1.450	1.491	1.672	1.434	0.930	120	718	8050	6408	0.461	4662	3388	3800	2608	0
2	15	4	"YGR151C"	"YGR151C"	8930	16510	90	1083	1032	315	129	211	236	96	90	0	1638	1572	453	156	270	356	96	92	0	0.644	0.638	0.644	0.646	1.713	0.624	0.901	52	364	2436	2319	-0.635	954	1482	903	1416	0
2	16	4	"YGR089W"	"YGR089W"	9080	16490	110	2257	1934	942	121	154	145	93	88	0	4758	3953	2267	148	229	399	87	83	0	0.463	0.476	0.453	0.530	1.793	0.426	0.896	80	525	6746	5618	-1.110	2136	4610	1813	3805	0
2	17	4	"MEP1"	"YGR121C"	9310	16490	130	1652	1429	853	100	133	125	90	86	0	4180	3299	2054	136	220	370	85	77	0	0.384	0.420	0.428	0.439	1.573	0.421	0.937	120	699	5596	4492	-1.382	1552	4044	1329	3163	0
2	18	4	"YGR153W"	"YGR153W"	9500	16480	130	1057	878	432	90	115	87	90	85	0	2875	2229	1239	122	152	120	92	87	0	0.351	0.374	0.372	0.374	1.587	0.352	0.930	120	619	3720	2895	-1.509	967	2753	788	2107	0
2	19	4	"PRP31"	"YGR091W"	9720	16490	120	757	685	367	88	123	118	88	77	0	1735	1417	793	113	161	155	90	85	0	0.412	0.458	0.459	0.472	1.475	0.453	0.901	120	606	2291	1901	-1.278	669	1622	597	1304	0
2	20	4	"PPT1"	"YGR123C"	9920	16490	130	972	801	423	83	157	242	77	65	0	2447	1879	1063	111	245	451	80	72	0	0.381	0.406	0.409	0.428	1.732	0.395	0.924	120	658	3225	2486	-1.394	889	2336	718	1768	0
2	21	4	"CYS4"	"YGR155W"	10120	16490	130	708	594	316	73	114	171	78	63	0	2055	1622	933	92	186	409	84	70	0	0.323	0.341	0.346	0.372	1.906	0.338	0.933	120	755	2598	2051	-1.628	635	1963	521	1530	0
2	1	5	"SET1"	"YHR119W"	6090	16720	130	3132	3445	2391	91	119	84	93	91	0	2071	2558	1995	114	137	105	88	83	0	1.554	1.372	1.314	1.393	2.191	1.286	0.958	120	703	4998	5798	0.636	3041	1957	3354	2444	0
2	2	5	"YHR149C"	"YHR149C"	6300	16720	120	3482	3270	2033	88	116	87	100	95	0	3832	3578	2323	116	139	114	98	92	0	0.913	0.919	0.916	0.977	1.521	0.897	0.959	120	602	7110	6644	-0.131	3394	3716	3182	3462	0
2	3	5	"YHR181W"	"YHR181W"	6510	16720	120	860	881	531	78	91	47	100	95	0	1339	1497	994	107	115	79	94	90	0	0.635	0.578	0.554	0.633	1.765	0.548	0.893	120	547	2014	2193	-0.656	782	1232	803	1390	0
2	4	5	"YHR121W"	"YHR121W"	6700	16720	120	1198	1305	818	80	95	71	95	90	0	2855	2864	2004	109	124	93	93	90	0	0.407	0.445	0.444	0.484	1.551	0.421	0.951	120	596	3864	3980	-1.296	1118	2746	1225	2755	0
2	5	5	"YHR151C"	"YHR151C"	6910	16710	110	1241	1434	936	81	95	54	98	97	0	2710	3067	2274	114	127	87	95	91	0	0.447	0.458	0.454	0.526	1.814	0.434	0.940	80	511	3756	4306	-1.162	1160	2596	1353	2953	0
2	6	5	"GND1"	"YHR183W"	7090	16710	120	1619	1451	817	89	157	315	83	75	0	1753	1612	995	113	185	344	77	70	0	0.933	0.909	0.900	1.056	1.988	0.865	0.935	120	671	3170	2861	-0.100	1530	1640	1362	1499	0
2	7	5	"EPT1"	"YHR123W"	7300	16720	90	2780	2343	1059	93	123	128	100	96	0	4169	3735	1841	115	147	149	94	92	0	0.663	0.622	0.623	0.719	1.805	0.598	0.954	52	400	6741	5870	-0.593	2687	4054	2250	3620	0
2	8	5	"SPO16"	"YHR153C"	7500	16710	120	2303	2241	1543	99	164	372	80	67	0	3462	3435	2428	112	149	149	90	90	0	0.658	0.645	0.651	0.695	1.780	0.635	0.962	120	624	5554	5465	-0.604	2204	3350	2142	3323	0
2	9	5	"ADY1"	"YHR185C"	7690	16710	90	1220	1227	830	88	104	58	94	90	0	1708	1865	1428	108	134	109	92	88	0	0.707	0.648	0.632	0.695	1.526	0.598	0.942	52	401	2732	2896	-0.499	1132	1600	1139	1757	0
2	10	5	"YHR125W"	"YHR125W"	7900	16700	130	1431	1196	715	86	104	57	92	90	0	4107	3116	2136	113	143	130	86	80	0	0.337	0.370	0.362	0.451	2.033	0.341	0.928	120	644	5339	4113	-1.570	1345	3994	1110	3003	0
2	11	5	"YHR155W"	"YHR155W"	8090	16700	130	1034	1049	654	89	108	78	90	84	0	2035	2194	1658	113	144	138	85	78	0	0.492	0.461	0.451	0.538	1.882	0.415	0.934	120	648	2867	3041	-1.024	945	1922	960	2081	0
2	12	5	"IKI1"	"YHR187W"	8300	16700	120	640	681	429	91	102	44	90	85	0	1357	1404	945	110	123	83	86	84	0	0.440	0.456	0.434	0.453	1.928	0.435	0.880	120	546	1796	1884	-1.184	549	1247	590	1294	0
2	13	5	"YHC3"	"YJL059W"	8480	16700	100	5272	4067	2303	108	198	424	90	83	0	3687	2887	1680	120	189	363	85	77	0	1.448	1.431	1.443	1.509	1.646	1.407	0.945	80	451	8731	6726	0.534	5164	3567	3959	2767	0
2	14	5	"YJL091C"	"YJL091C"	8710	16700	110	2983	2811	1218	114	254	553	88	83	0	3000	2662	1317	132	286	574	85	78	0	1.000	1.066	1.028	1.109	2.218	1.055	0.924	80	570	5737	5227	0.001	2869	2868	2697	2530	0
2	15	5	"YJL123C"	"YJL123C"	8930	16700	120	1118	1186	719	120	163	183	88	75	0	3168	3151	2116	148	223	354	91	80	0	0.330	0.355	0.361	0.394	1.911	0.346	0.933	120	584	4018	4069	-1.597	998	3020	1066	3003	0
2	16	5	"NUP82"	"YJL061W"	9090	16690	110	2132	1761	834	146	170	125	88	87	0	4664	3683	1966	168	238	352	87	86	0	0.442	0.459	0.453	0.485	1.377	0.432	0.934	80	507	6482	5130	-1.179	1986	4496	1615	3515	0
2	17	5	"TOK1"	"YJL093C"	9290	16700	110	1658	1425	594	127	178	183	93	86	0	4218	3495	1552	158	291	459	92	83	0	0.377	0.389	0.389	0.388	1.436	0.377	0.934	80	560	5591	4635	-1.407	1531	4060	1298	3337	0
2	18	5	"GCD14"	"YJL125C"	9500	16690	140	1503	1257	643	95	140	179	94	81	0	2835	2260	1197	122	203	324	91	80	0	0.519	0.543	0.546	0.558	1.481	0.527	0.927	156	818	4121	3300	-0.946	1408	2713	1162	2138	0
2	19	5	"MRPL8"	"YJL063C"	9710	16690	100	559	512	216	88	109	102	88	86	0	1231	1078	479	112	130	96	90	87	0	0.421	0.439	0.425	0.432	1.466	0.410	0.875	80	462	1590	1390	-1.248	471	1119	424	966	0
2	20	5	"BCK1"	"YJL095W"	9910	16690	100	4703	3779	2050	86	107	114	96	90	0	5505	4232	2455	113	124	99	91	90	0	0.856	0.897	0.906	0.942	1.247	0.870	0.957	80	487	10009	7812	-0.224	4617	5392	3693	4119	0
2	21	5	"SPT10"	"YJL127C"	10090	16690	80	1082	1037	419	81	109	121	92	92	0	1820	1798	859	108	172	312	92	88	0	0.585	0.566	0.559	0.547	1.493	0.519	0.896	52	334	2713	2646	-0.774	1001	1712	956	1690	0
2	1	6	"YJL065C"	"YJL065C"	6120	16930	120	577	564	296	86	123	124	83	72	0	1500	1315	793	105	152	160	90	81	0	0.352	0.395	0.387	0.414	1.848	0.378	0.821	120	674	1886	1688	-1.506	491	1395	478	1210	0
2	2	6	"YJL097W"	"YJL097W"	6330	16930	130	1125	976	485	78	115	112	91	85	0	1844	1512	803	101	141	151	89	84	0	0.601	0.636	0.631	0.662	1.599	0.611	0.902	120	611	2790	2309	-0.735	1047	1743	898	1411	0
2	3	6	"TRK1"	"YJL129C"	6510	16920	140	3001	2585	1678	76	101	102	96	91	0	5687	5202	3630	100	123	134	94	90	0	0.524	0.492	0.483	0.550	1.682	0.468	0.929	156	684	8512	7611	-0.934	2925	5587	2509	5102	0
2	4	6	"OAR1"	"YKL055C"	6720	16920	110	1002	856	401	89	171	320	81	63	0	2294	1827	979	109	193	371	83	75	0	0.418	0.446	0.450	0.527	2.067	0.430	0.896	80	542	3098	2485	-1.259	913	2185	767	1718	0
2	5	6	"CYT2"	"YKL087C"	6920	16920	110	1960	1705	854	93	160	288	91	82	0	3399	2853	1454	126	193	357	90	86	0	0.570	0.591	0.601	0.633	1.763	0.581	0.924	80	529	5140	4339	-0.810	1867	3273	1612	2727	0
2	6	6	"YKL118W"	"YKL118W"	7080	16930	90	754	727	170	113	180	177	98	92	0	1171	1102	331	142	246	286	90	86	0	0.623	0.640	0.631	0.672	1.453	0.585	0.861	52	378	1670	1574	-0.683	641	1029	614	960	0
2	7	6	"NUP120"	"YKL057C"	7300	16910	120	2622	2433	1334	97	147	146	100	95	0	3643	3573	2263	122	196	242	95	86	0	0.717	0.677	0.673	0.779	1.743	0.628	0.928	120	661	6046	5787	-0.480	2525	3521	2336	3451	0
2	8	6	"MIF2"	"YKL089W"	7500	16910	120	2587	2219	1298	101	138	151	95	89	0	4868	4398	3048	123	174	195	91	87	0	0.524	0.495	0.483	0.602	1.644	0.453	0.921	120	599	7231	6393	-0.933	2486	4745	2118	4275	0
2	9	6	"OAC1"	"YKL120W"	7720	16910	110	1956	1855	1175	92	126	155	93	90	0	3303	3039	2068	111	150	181	91	82	0	0.584	0.602	0.615	0.666	1.792	0.590	0.937	80	536	5056	4691	-0.776	1864	3192	1763	2928	0
2	10	6	"YKL059C"	"YKL059C"	7900	16900	120	2337	2059	1103	88	112	117	92	89	0	4319	3799	2428	108	152	317	87	81	0	0.534	0.534	0.517	0.623	1.808	0.488	0.928	120	633	6460	5662	-0.905	2249	4211	1971	3691	0
2	11	6	"YKL091C"	"YKL091C"	8110	16910	110	1286	1131	535	91	111	98	93	91	0	3111	2455	1489	110	128	127	91	88	0	0.398	0.443	0.445	0.523	1.723	0.422	0.901	80	538	4196	3385	-1.328	1195	3001	1040	2345	0
2	12	6	"SRP21"	"YKL122C"	8300	16900	120	1466	1328	696	93	114	80	93	90	0	1662	1610	976	110	125	79	90	86	0	0.885	0.823	0.786	0.934	1.987	0.771	0.889	120	547	2925	2735	-0.177	1373	1552	1235	1500	0
2	13	6	"YKL061W"	"YKL061W"	8500	16900	140	2071	1774	926	111	187	310	89	78	0	992	875	451	122	182	283	78	66	0	2.253	2.208	2.265	2.285	1.866	2.202	0.875	156	714	2830	2416	1.172	1960	870	1663	753	0
2	14	6	"MBR1"	"YKL093W"	8710	16900	140	4016	3219	1735	114	194	271	93	91	0	2813	2352	1313	132	188	212	91	86	0	1.455	1.399	1.398	1.505	1.611	1.389	0.941	156	693	6583	5325	0.541	3902	2681	3105	2220	0
2	15	6	"SSH4"	"YKL124W"	8920	16900	130	3131	2952	1727	116	190	278	90	85	0	3209	2861	1734	150	209	246	89	84	0	0.986	1.046	1.045	1.114	1.675	1.040	0.938	120	619	6074	5547	-0.021	3015	3059	2836	2711	0
2	16	6	"YLR040C"	"YLR040C"	9120	16900	110	2252	2085	1088	156	196	222	91	87	0	3278	2872	1541	181	227	236	91	87	0	0.677	0.717	0.734	0.700	1.573	0.722	0.934	80	543	5193	4620	-0.563	2096	3097	1929	2691	0
2	17	6	"YLR072W"	"YLR072W"	9290	16900	90	4277	3787	1632	148	194	189	98	96	0	5045	4201	2287	164	224	253	94	90	0	0.846	0.901	0.915	1.124	2.068	0.843	0.892	52	363	9010	7676	-0.241	4129	4881	3639	4037	0
2	18	6	"YLR104W"	"YLR104W"	9490	16900	90	2683	2323	898	105	161	242	100	92	0	2688	2359	959	122	193	343	92	86	0	1.005	0.992	1.001	1.053	1.363	0.924	0.923	52	414	5144	4455	0.007	2578	2566	2218	2237	0
2	19	6	"YLR042C"	"YLR042C"	9700	16880	130	2039	1826	881	98	134	173	96	91	0	2543	2162	1075	123	172	285	90	85	0	0.802	0.847	0.849	0.906	1.751	0.813	0.939	120	727	4361	3767	-0.318	1941	2420	1728	2039	0
2	20	6	"YLR074C"	"YLR074C"	9900	16890	110	1174	979	520	96	112	79	87	85	0	1820	1525	1000	126	151	187	81	73	0	0.636	0.631	0.609	0.692	1.795	0.554	0.901	80	554	2772	2282	-0.652	1078	1694	883	1399	0
2	21	6	"YLR106C"	"YLR106C"	10100	16890	100	2437	2017	1044	84	97	57	92	91	0	3329	2607	1535	114	127	93	87	86	0	0.732	0.775	0.742	0.872	1.720	0.711	0.912	80	519	5568	4426	-0.450	2353	3215	1933	2493	0
2	1	7	"PDC1"	"YLR044C"	6110	17130	110	2815	2291	1256	83	113	128	95	93	0	4952	4063	2498	103	141	202	92	88	0	0.563	0.558	0.556	0.628	1.772	0.538	0.949	80	591	7581	6168	-0.828	2732	4849	2208	3960	0
2	2	7	"YLR076C"	"YLR076C"	6330	17130	110	629	552	273	85	129	196	76	56	0	1275	1009	599	104	159	264	75	66	0	0.465	0.516	0.506	0.610	2.331	0.487	0.877	80	529	1715	1372	-1.106	544	1171	467	905	0
2	3	7	"YLR108C"	"YLR108C"	6510	17120	130	2270	2180	1508	81	113	143	95	88	0	4074	3638	2874	100	136	208	88	76	0	0.551	0.593	0.634	0.764	1.658	0.558	0.957	120	629	6163	5637	-0.860	2189	3974	2099	3538	0
2	4	7	"YLR046C"	"YLR046C"	6700	17120	110	1250	1045	603	89	163	316	73	67	0	3231	2627	1724	106	177	298	83	75	0	0.372	0.379	0.369	0.386	1.538	0.354	0.912	80	557	4286	3477	-1.428	1161	3125	956	2521	0
2	5	7	"BOS1"	"YLR078C"	6930	17120	120	1961	1717	1015	97	173	298	85	76	0	2089	1814	1119	125	206	299	83	75	0	0.949	0.959	0.971	1.003	1.723	0.942	0.915	120	635	3828	3309	-0.075	1864	1964	1620	1689	0
2	6	7	"YLR110C"	"YLR110C"	7120	17120	120	1317	1124	585	103	141	113	92	88	0	2780	2443	1417	125	183	188	91	85	0	0.457	0.440	0.447	0.477	1.718	0.418	0.906	120	546	3869	3339	-1.129	1214	2655	1021	2318	0
2	7	7	"YLR423C"	"YLR423C"	7290	17120	110	3158	2567	1377	99	161	240	88	85	0	3652	2760	1686	124	211	414	85	76	0	0.867	0.936	0.922	1.038	1.597	0.879	0.909	80	496	6587	5104	-0.206	3059	3528	2468	2636	0
2	8	7	"YLR455W"	"YLR455W"	7510	17110	120	2750	2302	1096	88	135	213	100	93	0	4531	3567	1931	110	179	371	92	85	0	0.602	0.640	0.635	0.715	1.454	0.617	0.945	120	627	7083	5671	-0.732	2662	4421	2214	3457	0
2	9	7	"PSP2"	"YML017W"	7700	17100	110	790	1105	728	81	99	67	96	93	0	1078	1590	1265	103	120	102	92	86	0	0.727	0.689	0.724	0.836	1.744	0.619	0.883	80	530	1684	2511	-0.460	709	975	1024	1487	0
2	10	7	"TUS1"	"YLR425W"	7890	17120	90	3028	2700	1135	91	173	348	98	92	0	6606	5882	2820	113	312	900	92	84	0	0.452	0.452	0.449	0.490	1.404	0.423	0.927	52	403	9430	8378	-1.145	2937	6493	2609	5769	0
2	11	7	"NBP1"	"YLR457C"	8130	17110	110	2907	2571	1770	105	202	454	77	70	0	4920	3762	2842	123	216	496	77	68	0	0.584	0.678	0.681	0.790	2.264	0.656	0.927	80	519	7599	6105	-0.776	2802	4797	2466	3639	0
2	12	7	"OST6"	"YML019W"	8310	17110	140	1788	2078	1579	107	153	169	87	78	0	1272	1712	1374	125	178	229	77	65	0	1.466	1.242	1.260	1.350	1.935	0.977	0.613	156	685	2828	3558	0.551	1681	1147	1971	1587	0
2	13	7	"YLR427W"	"YLR427W"	8540	17110	130	760	1035	801	103	152	179	77	58	0	1533	2347	1941	125	176	236	90	70	0	0.467	0.419	0.418	0.419	1.624	0.416	0.914	120	565	2065	3154	-1.100	657	1408	932	2222	0
2	14	7	"CDC91"	"YLR459W"	8700	17100	120	2172	1736	883	100	134	116	95	88	0	3473	2694	1558	121	162	150	90	86	0	0.618	0.636	0.642	0.751	1.695	0.596	0.926	120	483	5424	4209	-0.694	2072	3352	1636	2573	0
2	15	7	"UNG1"	"YML021C"	8900	17090	130	1559	1417	732	102	166	239	89	80	0	2615	2308	1401	139	255	533	79	68	0	0.588	0.606	0.623	0.681	1.544	0.552	0.922	120	636	3933	3484	-0.765	1457	2476	1315	2169	0
2	16	7	"CRN1"	"YLR429W"	9130	17100	100	1762	1512	653	112	201	313	88	81	0	4901	4161	1850	145	303	656	88	85	0	0.347	0.349	0.350	0.356	1.562	0.341	0.899	80	460	6406	5416	-1.527	1650	4756	1400	4016	0
2	17	7	"PAU4"	"YLR461W"	9300	17080	140	6291	7214	4928	122	205	345	94	92	0	4991	6582	4939	141	233	407	93	90	0	1.272	1.101	1.078	1.201	1.455	1.035	0.958	156	763	11019	13533	0.347	6169	4850	7092	6441	0
2	18	7	"YML023C"	"YML023C"	9520	17100	100	2459	2132	1101	105	202	386	87	81	0	2532	2004	1097	127	220	420	83	76	0	0.979	1.080	1.088	1.081	1.611	1.047	0.907	80	490	4759	3904	-0.031	2354	2405	2027	1877	0
2	19	7	"YMR187C"	"YMR187C"	9700	17090	110	5448	4515	2395	94	118	107	97	95	0	5237	4557	3032	121	132	97	93	93	0	1.047	0.997	1.060	1.040	1.487	0.916	0.847	80	510	10470	8857	0.066	5354	5116	4421	4436	0
2	20	7	"TRS130"	"YMR218C"	9910	17090	110	2521	2365	1366	91	140	232	98	87	0	2772	2779	1662	124	177	310	92	83	0	0.918	0.856	0.890	0.939	1.634	0.843	0.935	80	571	5078	4929	-0.124	2430	2648	2274	2655	0
2	21	7	"YMR251W"	"YMR251W"	10120	17080	100	1805	1713	918	81	124	217	100	87	0	2581	2224	1239	110	162	313	91	83	0	0.698	0.772	0.768	0.874	1.842	0.756	0.940	80	497	4195	3746	-0.519	1724	2471	1632	2114	0
2	1	8	"GCV2"	"YMR189W"	6130	17330	110	2027	1974	1135	93	225	628	78	65	0	2237	2062	1281	113	235	656	80	62	0	0.911	0.965	0.960	1.068	1.619	0.942	0.953	80	585	4058	3830	-0.135	1934	2124	1881	1949	0
2	2	8	"ERG8"	"YMR220W"	6330	17330	110	4362	4238	2869	102	252	661	86	75	0	5261	4704	3415	120	273	723	80	65	0	0.829	0.902	0.938	1.062	1.717	0.882	0.959	80	564	9401	8720	-0.271	4260	5141	4136	4584	0
2	3	8	"YMR252C"	"YMR252C"	6530	17330	110	1735	1632	792	96	146	223	98	90	0	2335	1925	1024	118	171	264	95	83	0	0.739	0.850	0.887	0.944	1.503	0.826	0.926	80	530	3856	3343	-0.436	1639	2217	1536	1807	0
2	4	8	"YMR191W"	"YMR191W"	6710	17320	100	1131	1133	607	89	104	58	100	98	0	2234	2044	1103	109	126	105	98	93	0	0.490	0.540	0.499	0.575	1.524	0.520	0.875	80	465	3167	2979	-1.028	1042	2125	1044	1935	0
2	5	8	"YMR222C"	"YMR222C"	6910	17320	110	1118	1040	570	85	106	70	92	90	0	1934	1921	1242	114	132	105	88	87	0	0.568	0.529	0.530	0.610	1.884	0.493	0.942	80	539	2853	2762	-0.817	1033	1820	955	1807	0
2	6	8	"YMR254C"	"YMR254C"	7120	17320	120	1533	1359	763	92	120	93	97	91	0	2209	1878	1128	118	154	157	91	81	0	0.689	0.720	0.725	0.817	1.802	0.698	0.965	120	624	3532	3027	-0.537	1441	2091	1267	1760	0
2	7	8	"YMR193C-A"	"YMR193C-A"	7330	17310	120	606	573	242	90	122	123	90	78	0	1394	1200	566	116	154	191	88	84	0	0.404	0.446	0.447	0.469	1.556	0.427	0.895	120	591	1794	1567	-1.308	516	1278	483	1084	0
2	8	8	"MRE11"	"YMR224C"	7510	17310	110	1622	1488	668	81	94	51	98	98	0	2310	2109	973	101	115	106	95	91	0	0.698	0.701	0.718	0.734	1.341	0.686	0.961	80	470	3750	3415	-0.520	1541	2209	1407	2008	0
2	9	8	"COX7"	"YMR256C"	7710	17310	120	830	763	290	77	92	57	99	95	0	1129	1048	444	100	117	109	90	89	0	0.732	0.724	0.704	0.763	1.412	0.691	0.932	120	622	1782	1634	-0.451	753	1029	686	948	0
2	10	8	"NAR1"	"YNL240C"	7920	17310	130	487	447	201	85	119	153	79	63	0	1227	1058	539	105	154	374	76	65	0	0.358	0.380	0.386	0.405	1.692	0.371	0.865	120	649	1524	1315	-1.481	402	1122	362	953	0
2	11	8	"SEC2"	"YNL272C"	8120	17310	130	3819	3029	1965	100	137	117	96	93	0	3481	2822	1888	115	149	138	90	84	0	1.105	1.082	1.117	1.220	1.580	1.070	0.972	120	600	7085	5636	0.144	3719	3366	2929	2707	0
2	12	8	"YPT11"	"YNL304W"	8320	17300	140	2422	2762	1922	100	128	90	99	98	0	1756	2189	1589	124	153	117	94	89	0	1.423	1.289	1.319	1.404	1.620	1.257	0.967	156	637	3954	4727	0.509	2322	1632	2662	2065	0
2	13	8	"YNL242W"	"YNL242W"	8520	17300	120	4046	3635	2151	97	151	204	97	92	0	3976	3588	2315	122	181	238	90	85	0	1.025	1.021	1.025	1.161	1.567	0.986	0.963	120	574	7803	7004	0.035	3949	3854	3538	3466	0
2	14	8	"YNL274C"	"YNL274C"	8730	17300	130	1967	1557	851	107	170	221	88	82	0	1890	1544	904	130	206	283	82	78	0	1.057	1.025	1.006	1.072	1.652	0.994	0.963	120	636	3620	2864	0.080	1860	1760	1450	1414	0
2	15	8	"YNL306W"	"YNL306W"	8910	17290	140	674	610	313	99	133	117	84	72	0	1136	987	593	121	189	233	76	67	0	0.567	0.590	0.570	0.650	1.880	0.551	0.912	156	703	1590	1377	-0.820	575	1015	511	866	0
2	16	8	"SUI1"	"YNL244C"	9090	17300	100	521	498	217	94	127	141	87	75	0	1138	1001	486	120	202	333	78	73	0	0.419	0.459	0.420	0.473	1.618	0.409	0.847	80	446	1445	1285	-1.253	427	1018	404	881	0
2	17	8	"YNL276C"	"YNL276C"	9300	17290	110	1037	962	348	94	133	138	96	92	0	1540	1431	578	127	202	269	93	85	0	0.667	0.666	0.663	0.704	1.431	0.620	0.927	80	537	2356	2172	-0.583	943	1413	868	1304	0
2	18	8	"KRI1"	"YNL308C"	9500	17290	100	4693	3911	2336	94	134	117	91	87	0	4199	3608	2214	120	172	215	86	85	0	1.127	1.094	1.091	1.187	1.656	1.056	0.981	80	466	8678	7305	0.173	4599	4079	3817	3488	0
2	19	8	"YNL246W"	"YNL246W"	9710	17280	140	823	735	376	88	114	87	90	85	0	1614	1317	792	116	143	136	83	83	0	0.491	0.539	0.537	0.613	1.785	0.505	0.932	156	737	2233	1848	-1.027	735	1498	647	1201	0
2	20	8	"YNL278W"	"YNL278W"	9920	17290	130	2024	1765	1122	85	97	44	95	94	0	4084	3410	2348	112	129	89	93	90	0	0.488	0.509	0.516	0.574	1.615	0.498	0.971	120	579	5911	4978	-1.035	1939	3972	1680	3298	0
2	21	8	"YNL310C"	"YNL310C"	10120	17280	140	420	437	229	75	83	36	92	87	0	1053	954	561	95	104	65	89	87	0	0.360	0.421	0.421	0.442	1.643	0.404	0.912	156	799	1303	1221	-1.473	345	958	362	859	0
2	1	9	"YOR042W"	"YOR042W"	6090	17520	110	1805	1542	590	88	131	188	97	93	0	3656	3020	1447	111	192	429	91	86	0	0.484	0.500	0.514	0.554	1.453	0.460	0.945	80	540	5262	4363	-1.046	1717	3545	1454	2909	0
2	2	9	"CDC21"	"YOR074C"	6280	17520	110	3043	2601	1148	106	242	509	88	81	0	4413	3550	1791	134	365	833	86	76	0	0.686	0.730	0.715	0.832	1.717	0.689	0.950	80	551	7216	5911	-0.543	2937	4279	2495	3416	0
2	3	9	"VAM3"	"YOR106W"	6520	17530	130	1430	1255	671	104	197	425	75	61	0	3560	2898	1855	130	275	631	80	68	0	0.387	0.416	0.423	0.483	1.654	0.377	0.908	120	630	4756	3919	-1.371	1326	3430	1151	2768	0
2	4	9	"YOR044W"	"YOR044W"	6710	17520	140	1235	1079	509	101	134	111	96	87	0	1562	1324	704	118	157	144	86	82	0	0.785	0.811	0.792	0.832	1.789	0.781	0.817	156	662	2578	2184	-0.349	1134	1444	978	1206	0
2	5	9	"YOR076C"	"YOR076C"	6920	17520	120	3662	3189	1789	104	153	156	99	96	0	4426	3875	2156	125	188	212	95	90	0	0.827	0.823	0.839	0.869	1.516	0.823	0.956	120	568	7859	6835	-0.274	3558	4301	3085	3750	0
2	6	9	"YOR108W"	"YOR108W"	7100	17520	100	1458	1358	651	118	189	202	91	86	0	2923	2666	1643	160	257	329	90	80	0	0.485	0.495	0.505	0.547	1.495	0.441	0.912	80	474	4103	3746	-1.044	1340	2763	1240	2506	0
2	7	9	"DBP5"	"YOR046C"	7320	17520	120	4520	3791	2219	97	143	142	99	95	0	4292	3423	2020	128	195	275	94	84	0	1.062	1.121	1.156	1.211	1.599	1.128	0.941	120	587	8587	6989	0.087	4423	4164	3694	3295	0
2	8	9	"YOR078W"	"YOR078W"	7510	17500	130	2019	1718	731	98	128	103	100	97	0	3333	2797	1365	120	169	181	96	94	0	0.598	0.605	0.608	0.654	1.464	0.569	0.929	120	652	5134	4297	-0.742	1921	3213	1620	2677	0
2	9	9	"YOR110W"	"YOR110W"	7710	17510	120	2978	2676	1445	80	106	82	100	95	0	5079	4353	2512	103	141	154	92	90	0	0.582	0.611	0.619	0.711	1.754	0.585	0.943	120	621	7874	6846	-0.780	2898	4976	2596	4250	0
2	10	9	"RAT1"	"YOR048C"	7930	17490	110	304	478	435	78	92	56	85	70	0	394	668	745	97	111	89	77	68	0	0.761	0.701	0.652	0.746	2.212	0.600	0.787	80	517	523	971	-0.394	226	297	400	571	0
2	11	9	"YOR080W"	"YOR080W"	8120	17500	130	3363	2777	1576	84	110	81	99	97	0	4219	3485	2047	103	131	121	95	93	0	0.797	0.796	0.813	0.866	1.622	0.787	0.935	120	652	7395	6075	-0.328	3279	4116	2693	3382	0
2	12	9	"YOR112W"	"YOR112W"	8320	17500	120	1831	1863	1141	99	125	97	95	94	0	3746	3954	2644	125	193	267	91	87	0	0.478	0.461	0.454	0.503	1.881	0.441	0.931	120	615	5353	5593	-1.064	1732	3621	1764	3829	0
2	13	9	"PHO85"	"YPL031C"	8540	17510	110	451	427	195	101	149	168	76	53	0	1497	1324	613	130	244	363	86	73	0	0.256	0.273	0.271	0.268	1.673	0.272	0.801	80	526	1717	1520	-1.966	350	1367	326	1194	0
2	14	9	"YPL063W"	"YPL063W"	8720	17520	90	925	826	333	141	190	193	82	76	0	2329	1945	904	194	290	416	84	78	0	0.367	0.391	0.371	0.402	1.383	0.373	0.812	52	388	2919	2436	-1.445	784	2135	685	1751	0
2	15	9	"YPL095C"	"YPL095C"	8910	17510	100	1461	1264	547	145	202	215	92	81	0	2532	2150	1005	189	294	420	86	80	0	0.562	0.571	0.556	0.579	1.521	0.545	0.920	80	472	3659	3080	-0.832	1316	2343	1119	1961	0
2	16	9	"YPL033C"	"YPL033C"	9120	17490	130	2566	2172	1134	91	136	131	90	88	0	1816	1504	845	117	191	266	84	77	0	1.457	1.500	1.491	1.557	1.761	1.458	0.924	120	690	4174	3468	0.543	2475	1699	2081	1387	0
2	17	9	"VPS28"	"YPL065W"	9320	17490	140	1377	1147	603	82	106	79	96	91	0	2745	2311	1228	112	146	147	96	92	0	0.492	0.484	0.484	0.485	1.421	0.478	0.950	156	675	3928	3264	-1.024	1295	2633	1065	2199	0
2	18	9	"MSY1"	"YPL097W"	9520	17490	140	1207	1529	1095	81	104	78	93	83	0	2702	2938	2120	108	134	132	91	88	0	0.434	0.512	0.500	0.524	1.695	0.506	0.946	156	661	3720	4278	-1.204	1126	2594	1448	2830	0
2	19	9	"YPL035C"	"YPL035C"	9710	17490	130	872	758	320	79	95	53	98	95	0	1091	954	446	103	118	92	93	89	0	0.803	0.798	0.803	0.858	1.627	0.744	0.899	120	592	1781	1530	-0.317	793	988	679	851	0
2	20	9	"YPL067C"	"YPL067C"	9910	17480	140	413	390	168	85	103	63	85	80	0	944	792	401	104	130	106	86	83	0	0.390	0.443	0.435	0.448	1.791	0.414	0.847	156	707	1168	993	-1.357	328	840	305	688	0
2	21	9	"YPL099C"	"YPL099C"	10120	17480	140	567	745	563	76	88	50	88	76	0	1005	1344	1115	91	105	85	85	78	0	0.537	0.534	0.534	0.562	1.831	0.504	0.909	156	819	1405	1922	-0.896	491	914	669	1253	0
2	1	10	"EGD1"	"YPL037C"	6150	17730	120	352	345	168	87	122	158	65	39	0	764	696	401	107	176	365	62	42	0	0.403	0.438	0.428	0.429	1.631	0.458	0.803	120	604	922	847	-1.310	265	657	258	589	0
2	2	10	"BTS1"	"YPL069C"	6310	17720	140	2125	1843	1130	98	187	415	81	67	0	1693	1617	1073	120	245	603	70	55	0	1.289	1.166	1.163	1.382	1.805	1.109	0.940	156	689	3600	3242	0.366	2027	1573	1745	1497	0
2	3	10	"YPL101W"	"YPL101W"	6520	17720	140	1005	867	464	110	162	154	85	74	0	2974	2694	1620	125	200	206	94	85	0	0.314	0.295	0.294	0.295	1.629	0.292	0.867	156	679	3744	3326	-1.670	895	2849	757	2569	0
2	4	10	"RPS23B"	"YPR132W"	6730	17720	140	1402	1425	872	112	171	171	90	79	0	2259	2044	1369	112	175	188	89	80	0	0.601	0.680	0.683	0.720	1.595	0.654	0.915	156	610	3437	3245	-0.735	1290	2147	1313	1932	0
2	5	10	"KIM3"	"YPR164W"	6920	17720	130	15503	17893	16899	109	181	200	98	97	1	5436	6950	6798	119	187	214	89	82	0	2.895	2.603	2.595	3.066	2.069	2.590	0.953	120	610	20711	24615	1.534	15394	5317	17784	6831	0
2	6	10	"YPR196W"	"YPR196W"	7100	17720	90	573	680	466	115	179	194	75	53	0	527	600	445	134	206	234	67	40	0	1.165	1.212	1.084	1.004	2.673	1.100	0.833	52	390	851	1031	0.221	458	393	565	466	0
2	7	10	"MSS18"	"YPR134W"	7300	17710	130	701	683	423	115	204	246	68	56	0	1440	1254	901	132	221	305	71	61	0	0.448	0.506	0.472	0.519	2.278	0.515	0.791	120	692	1894	1690	-1.158	586	1308	568	1122	0
2	8	10	"MRP2"	"YPR166C"	7500	17720	100	844	767	408	123	216	258	75	63	0	1065	970	645	141	246	341	68	56	0	0.780	0.777	0.756	0.870	1.892	0.665	0.778	80	489	1645	1473	-0.358	721	924	644	829	0
2	9	10	"SGE1"	"YPR198W"	7710	17710	110	649	826	593	102	129	100	83	76	0	961	1192	968	127	167	175	81	72	0	0.656	0.680	0.651	0.682	1.907	0.610	0.872	80	547	1381	1789	-0.609	547	834	724	1065	0
2	10	10	"YPR136C"	"YPR136C"	7920	17710	120	926	1169	922	79	93	56	92	85	0	1126	1670	1491	98	116	100	87	83	0	0.824	0.693	0.685	0.780	1.916	0.644	0.933	120	651	1875	2662	-0.279	847	1028	1090	1572	0
2	11	10	"NUT2"	"YPR168W"	8110	17710	90	416	534	346	79	102	72	98	90	0	859	931	663	101	132	118	88	84	0	0.445	0.548	0.544	0.632	1.945	0.517	0.833	52	400	1095	1285	-1.169	337	758	455	830	0
2	12	10	"ARR2"	"YPR200C"	8320	17710	110	301	316	130	83	126	184	65	11	0	409	418	185	104	152	218	76	13	0	0.715	0.742	0.748	0.760	1.752	0.833	0.760	80	557	523	547	-0.484	218	305	233	314	0
2	13	10	"MEP3"	"YPR138C"	8510	17690	130	3578	2974	1549	90	184	358	93	81	0	4836	3835	2201	112	258	576	86	75	0	0.738	0.775	0.766	0.913	1.879	0.734	0.951	120	676	8212	6607	-0.438	3488	4724	2884	3723	0
2	14	10	"YPR170C"	"YPR170C"	8710	17700	100	466	444	178	104	305	595	6	0	0	823	737	365	125	433	917	16	0	0	0.519	0.556	0.537	0.548	1.754	0.499	0.825	80	487	1060	952	-0.947	362	698	340	612	0
2	15	10	"YPR202W"	"YPR202W"	8930	17700	140	9061	8738	6216	98	194	403	94	91	0	10008	11291	8591	125	266	611	90	85	0	0.907	0.774	0.762	0.866	1.633	0.749	0.952	156	796	18846	19806	-0.141	8963	9883	8640	11166	0
2	16	10	"IntYBR048W"	"IntYBR048W"	9100	17700	80	870	848	309	86	142	176	92	88	0	1443	1339	601	111	212	332	86	82	0	0.589	0.621	0.601	0.691	1.513	0.564	0.897	52	304	2116	1990	-0.765	784	1332	762	1228	0
2	17	10	"LSR1"	"LSR1"	9320	17690	120	950	945	615	80	114	128	89	72	0	1635	1596	1157	108	167	259	75	68	0	0.570	0.581	0.577	0.655	1.761	0.541	0.916	120	620	2397	2353	-0.812	870	1527	865	1488	0
2	18	10	"YCLWTy5-1C"	"YCLWTy5-1C"	9510	17690	130	721	860	615	82	201	865	40	5	0	1485	1830	1423	106	248	747	62	48	0	0.463	0.451	0.453	0.489	1.612	0.764	0.497	120	610	2018	2502	-1.110	639	1379	778	1724	0
2	19	10	"IntYCR097W-A2"	"IntYCR097W-A2"	9700	17690	90	833	2075	7293	78	130	278	90	75	0	1157	2281	8300	97	151	257	92	82	0	0.712	0.914	0.765	0.879	1.687	0.861	0.944	52	394	1815	4181	-0.490	755	1060	1997	2184	-100
2	20	10	"IntYDL191W"	"IntYDL191W"	9920	17690	90	836	758	373	80	91	59	94	90	0	1181	1068	519	96	101	74	94	92	0	0.697	0.698	0.690	0.644	1.430	0.682	0.923	52	408	1841	1650	-0.521	756	1085	678	972	0
2	21	10	"CEN4"	"CEN4"	10130	17690	90	902	830	299	79	90	55	96	92	0	444	432	171	91	93	65	90	90	0	2.331	2.202	2.202	2.153	1.633	2.021	0.684	52	400	1176	1092	1.221	823	353	751	341	0
2	1	11	"YDRWdelta31"	"YDRWdelta31"	6130	17930	110	793	886	585	85	112	86	92	87	0	903	930	641	102	137	170	78	63	0	0.884	0.967	1.020	1.034	1.787	0.923	0.877	80	577	1509	1629	-0.178	708	801	801	828	0
2	2	11	"YELCtau1"	"YELCtau1"	6320	17930	110	1373	1148	551	95	130	113	95	88	0	975	906	452	114	157	153	87	78	0	1.484	1.330	1.378	1.287	1.606	1.261	0.856	80	560	2139	1845	0.570	1278	861	1053	792	0
2	3	11	"YER039C-A"	"YER039C-A"	6540	17930	110	1117	1081	621	108	141	118	90	82	0	1681	1668	1042	119	163	154	83	78	0	0.646	0.628	0.624	0.719	1.936	0.600	0.919	80	516	2571	2522	-0.630	1009	1562	973	1549	0
2	4	11	"YFLWtau1"	"YFLWtau1"	6730	17920	140	4472	5438	4125	95	127	107	96	92	0	1014	1093	714	108	138	128	85	79	0	4.831	5.424	5.569	4.991	2.024	5.830	0.901	156	670	5283	6328	2.272	4377	906	5343	985	0
2	5	11	"YFRCdelta9"	"YFRCdelta9"	6920	17920	110	1567	1327	614	87	123	151	93	91	0	1405	1251	573	105	139	171	91	86	0	1.138	1.082	1.098	1.124	1.524	1.019	0.905	80	520	2780	2386	0.187	1480	1300	1240	1146	0
2	6	11	"YGLWtau2"	"YGLWtau2"	7140	17930	90	1567	1375	543	100	199	946	73	15	0	1711	1571	631	115	190	500	90	73	0	0.919	0.876	0.886	0.887	1.252	0.859	0.948	52	375	3063	2731	-0.122	1467	1596	1275	1456	0
2	7	11	"iYAR061W"	"iYAR061W"	7300	17920	100	788	871	582	114	173	244	72	57	0	1000	1083	814	125	193	296	67	56	0	0.770	0.790	0.769	0.821	1.816	0.745	0.906	80	484	1549	1715	-0.377	674	875	757	958	0
2	8	11	"iYAR068W"	"iYAR068W"	7520	17910	120	1292	1491	1145	126	197	324	76	62	0	1866	2223	1770	134	231	520	73	57	0	0.673	0.653	0.636	0.734	1.737	0.630	0.860	120	607	2898	3454	-0.571	1166	1732	1365	2089	0
2	9	11	"iYBL111C"	"iYBL111C"	7720	17910	130	3993	8516	7857	102	144	127	100	100	0	4901	10375	10206	118	176	239	98	95	0	0.814	0.820	0.821	0.964	1.748	0.786	0.970	120	619	8674	18671	-0.298	3891	4783	8414	10257	0
2	10	11	"iYBL098W"	"iYBL098W"	7920	17910	120	829	836	525	81	115	118	85	77	0	1168	1208	892	104	152	236	75	67	0	0.703	0.684	0.670	0.715	1.884	0.621	0.903	120	583	1812	1859	-0.508	748	1064	755	1104	0
2	11	11	"iYBL092W"	"iYBL092W"	8110	17900	100	1449	1466	1001	83	112	140	86	85	0	1354	1701	1321	105	136	201	83	78	0	1.094	0.867	0.831	0.873	2.336	0.790	0.938	80	506	2615	2979	0.129	1366	1249	1383	1596	0
2	12	11	"iYBL089W"	"iYBL089W"	8340	17910	100	2284	2190	1493	83	203	1025	67	55	0	3092	2860	2032	103	160	341	82	72	0	0.736	0.764	0.762	0.816	2.162	0.749	0.953	80	492	5190	4864	-0.442	2201	2989	2107	2757	0
2	13	11	"iYBL071C"	"iYBL071C"	8520	17900	110	939	914	719	80	138	468	66	43	0	1231	1271	1000	101	148	276	72	66	0	0.760	0.713	0.726	0.799	2.406	0.700	0.917	80	562	1989	2004	-0.396	859	1130	834	1170	0
2	14	11	"iYBL065W"	"iYBL065W"	8720	17900	110	389	363	159	78	94	74	83	78	0	714	646	369	93	115	131	78	76	0	0.501	0.515	0.524	0.518	1.831	0.461	0.824	80	553	932	838	-0.998	311	621	285	553	0
2	15	11	"iYBL060W"	"iYBL060W"	8920	17910	110	387	381	182	82	109	151	72	52	0	656	727	424	103	128	161	82	67	0	0.552	0.479	0.476	0.518	1.904	0.601	0.838	80	553	858	923	-0.858	305	553	299	624	0
2	16	11	"iYBL042C"	"iYBL042C"	9120	17900	90	429	410	189	76	92	65	88	80	0	1753	1457	790	106	131	131	92	84	0	0.214	0.247	0.242	0.275	1.703	0.223	0.832	52	420	2000	1685	-2.222	353	1647	334	1351	0
2	17	11	"iYBL038W"	"iYBL038W"	9320	17910	100	582	659	939	77	103	184	80	62	0	1125	1164	1385	100	131	239	80	68	0	0.493	0.547	0.528	0.588	1.972	0.621	0.812	80	506	1530	1646	-1.021	505	1025	582	1064	0
2	18	11	"iYBL034C"	"iYBL034C"	9510	17880	100	264	277	125	85	221	1008	0	0	0	606	564	287	108	279	889	5	0	0	0.359	0.421	0.401	0.412	1.773	0.516	0.680	80	462	677	648	-1.476	179	498	192	456	0
2	19	11	"iYBR265W"	"iYBR265W"	9710	17880	110	341	348	151	73	89	129	82	57	0	825	744	366	96	117	245	81	71	0	0.368	0.424	0.410	0.427	1.694	0.392	0.832	80	551	997	923	-1.444	268	729	275	648	0
2	20	11	"iYBR270C"	"iYBR270C"	9920	17880	110	1169	1084	578	83	89	34	95	92	0	1439	1420	798	102	109	75	90	87	0	0.812	0.759	0.750	0.760	1.433	0.679	0.871	80	574	2423	2319	-0.300	1086	1337	1001	1318	0
2	21	11	"iYBR274W"	"iYBR274W"	10120	17880	100	905	804	333	85	90	33	96	92	0	854	741	346	96	96	44	90	87	0	1.082	1.115	1.131	1.172	1.961	1.050	0.859	80	509	1578	1364	0.113	820	758	719	645	0
2	1	12	"iYBR291C"	"iYBR291C"	6110	18140	110	830	930	924	97	267	1126	7	3	0	1130	1221	1599	118	292	1401	8	2	0	0.724	0.755	0.729	0.774	1.491	0.598	0.868	80	566	1745	1936	-0.465	733	1012	833	1103	0
2	2	12	"iYBR294W"	"iYBR294W"	6310	18130	100	796	720	266	97	167	325	86	55	0	1730	1515	679	117	200	419	87	78	0	0.433	0.446	0.437	0.462	1.422	0.505	0.706	80	508	2312	2021	-1.206	699	1613	623	1398	0
2	3	12	"iYBR297W"	"iYBR297W"	6520	18130	130	1280	1210	712	92	162	650	67	41	0	1258	1163	768	112	219	1496	26	2	0	1.037	1.064	1.096	1.175	1.810	0.459	0.789	120	672	2334	2169	0.052	1188	1146	1118	1051	0
2	4	12	"iYCL061C"	"iYCL061C"	6730	18120	120	1628	1763	1117	87	141	413	83	74	0	4701	4216	2793	112	158	377	88	80	0	0.336	0.408	0.415	0.473	1.598	0.404	0.920	120	608	6130	5780	-1.574	1541	4589	1676	4104	0
2	5	12	"iYCL055W-0"	"iYCL055W-0"	6930	18120	120	850	863	402	87	249	1198	11	0	0	1393	1370	708	112	306	2335	3	0	0	0.596	0.617	0.610	0.647	1.518	0.683	0.759	120	530	2044	2034	-0.748	763	1281	776	1258	-100
2	6	12	"iYCL051W"	"iYCL051W"	7120	18120	130	1858	1564	730	107	607	3171	0	0	0	1373	1196	551	121	556	3270	0	0	0	1.399	1.355	1.393	1.355	1.512	1.455	0.806	120	689	3003	2532	0.484	1751	1252	1457	1075	-100
2	7	12	"iYCL029C"	"iYCL029C"	7320	18120	100	923	868	829	108	305	866	35	2	0	1484	1353	1184	130	327	908	63	8	0	0.602	0.621	0.591	0.609	1.694	0.663	0.895	80	476	2169	1983	-0.732	815	1354	760	1223	-100
2	8	12	"iYCL025C"	"iYCL025C"	7520	18110	120	642	1340	3300	94	191	436	73	16	0	1472	2118	3700	121	237	633	86	65	0	0.406	0.624	0.427	0.492	1.677	0.845	0.884	120	592	1899	3243	-1.302	548	1351	1246	1997	-100
2	9	12	"iYCRCdelta6-0"	"iYCRCdelta6-0"	7730	18100	120	770	847	603	85	134	295	86	64	0	1199	1170	957	110	156	345	83	74	0	0.629	0.719	0.683	0.731	1.780	0.670	0.793	120	592	1774	1822	-0.669	685	1089	762	1060	0
2	10	12	"iYDL043C"	"iYDL043C"	7920	18110	100	706	688	215	86	133	214	93	83	0	894	888	324	109	153	178	91	90	0	0.790	0.773	0.804	0.808	1.448	0.719	0.817	80	486	1405	1381	-0.340	620	785	602	779	0
2	11	12	"iYDL037C-0"	"iYDL037C-0"	8140	18110	100	489	465	291	86	254	1430	1	0	0	1319	1059	655	111	351	2430	0	0	0	0.334	0.400	0.372	0.399	1.769	0.693	0.793	80	514	1611	1327	-1.584	403	1208	379	948	0
2	12	12	"iYDL032W"	"iYDL032W"	8330	18110	130	561	1222	3128	95	381	1624	11	5	0	1110	1603	4472	112	418	2291	8	3	0	0.467	0.756	0.511	0.625	2.179	0.643	0.626	120	664	1464	2618	-1.099	466	998	1127	1491	-100
2	13	12	"iYDL014W"	"iYDL014W"	8550	18110	90	1278	1279	619	102	298	726	82	19	0	1765	1895	2041	118	325	686	90	71	0	0.714	0.662	0.699	0.751	1.547	0.689	0.540	52	370	2823	2954	-0.486	1176	1647	1177	1777	-100
2	14	12	"iYDL008W"	"iYDL008W"	8730	18120	160	441	844	1478	81	204	735	26	9	0	335	827	1588	103	247	983	16	7	0	1.552	1.054	1.023	1.241	2.572	0.777	0.742	208	946	592	1487	0.634	360	232	763	724	-100
2	15	12	"iYDLWtau1"	"iYDLWtau1"	8940	18100	100	1583	1283	677	79	171	824	67	32	0	1543	1274	750	98	192	1191	60	0	0	1.041	1.024	0.985	1.058	1.855	0.627	0.803	80	460	2949	2380	0.058	1504	1445	1204	1176	0
2	16	12	"iYDR008C"	"iYDR008C"	9120	18100	100	1054	935	467	84	152	359	81	65	0	1463	1207	688	101	153	516	71	61	0	0.712	0.769	0.763	0.776	1.793	0.761	0.806	80	494	2332	1957	-0.490	970	1362	851	1106	0
2	17	12	"iYDR013W"	"iYDR013W"	9320	18100	100	796	722	493	91	229	564	62	7	0	810	768	810	100	224	848	23	2	0	0.993	0.945	0.976	1.011	1.864	0.661	0.870	80	370	1415	1299	-0.010	705	710	631	668	-100
2	18	12	"iYDR016C"	"iYDR016C"	9520	18110	190	744	1929	4630	86	212	601	52	38	0	438	1397	3791	104	207	653	41	22	0	1.970	1.425	1.682	1.603	2.778	0.876	0.672	256	917	992	3136	0.978	658	334	1843	1293	-100
2	19	12	"iYDR032C-0"	"iYDR032C-0"	9740	18080	150	924	4957	10732	85	504	3095	27	17	0	812	4217	10540	107	462	3225	17	12	1	1.190	1.185	1.163	1.259	2.971	0.909	0.697	156	744	1544	8982	0.251	839	705	4872	4110	-100
2	20	12	"iYDR034C"	"iYDR034C"	9930	18090	120	850	5353	11484	98	616	3604	24	16	0	1614	5087	10747	112	566	3763	19	13	0	0.501	1.056	0.522	0.703	2.670	0.981	0.667	120	544	2254	10230	-0.998	752	1502	5255	4975	-100
2	21	12	"iYDR034C-A"	"iYDR034C-A"	10120	18090	140	5557	5495	6683	95	875	5038	54	8	0	4454	4713	6877	110	916	5366	23	7	0	1.257	1.173	1.212	1.575	2.327	1.101	0.851	156	848	9806	10003	0.330	5462	4344	5400	4603	-100
2	1	13	"iYDR335W"	"iYDR335W"	6130	18330	130	933	1155	865	90	238	1040	45	16	0	1146	1356	1047	108	257	1252	45	15	0	0.812	0.853	0.854	0.935	1.809	0.806	0.696	120	726	1881	2313	-0.300	843	1038	1065	1248	0
2	2	13	"iYDR339C"	"iYDR339C"	6330	18330	110	570	751	572	97	173	747	32	7	0	822	962	706	113	236	1730	8	1	0	0.667	0.770	0.739	0.746	1.496	0.672	0.863	80	514	1182	1503	-0.584	473	709	654	849	0
2	3	13	"iYDR342C-1"	"iYDR342C-1"	6530	18320	130	546	574	607	92	167	642	21	1	0	804	725	495	110	209	1452	3	0	0	0.654	0.784	0.697	0.761	2.044	0.469	0.698	120	715	1148	1097	-0.612	454	694	482	615	0
2	4	13	"iYDR354W"	"iYDR354W"	6750	18340	80	661	879	1283	92	151	293	80	38	0	1000	1222	2034	114	182	295	92	78	0	0.642	0.710	0.662	0.708	1.901	0.607	0.780	52	306	1455	1895	-0.639	569	886	787	1108	0
2	5	13	"iYDR360W"	"iYDR360W"	6930	18310	140	379	470	576	96	287	1169	2	1	0	732	985	1162	119	324	1975	4	1	0	0.462	0.432	0.384	0.412	2.380	0.534	0.747	156	803	896	1240	-1.115	283	613	374	866	0
2	6	13	"itK(CUU)D1"	"itK(CUU)D1"	7150	18330	80	687	614	246	111	834	4291	0	0	0	911	781	339	128	759	3837	0	0	0	0.736	0.770	0.720	0.763	1.622	1.176	0.936	52	305	1359	1156	-0.443	576	783	503	653	0
2	7	13	"iYDR379W"	"iYDR379W"	7310	18320	120	685	638	385	97	511	3091	0	0	0	1233	1131	785	122	506	2774	0	0	0	0.529	0.536	0.522	0.572	1.949	0.830	0.902	120	611	1699	1550	-0.918	588	1111	541	1009	0
2	8	13	"iYDR383C"	"iYDR383C"	7530	18310	120	464	463	285	81	126	208	71	45	0	723	655	436	106	155	260	68	58	0	0.621	0.696	0.633	0.737	2.240	0.794	0.642	120	618	1000	931	-0.688	383	617	382	549	0
2	9	13	"iYDR387C"	"iYDR387C"	7730	18320	120	417	378	181	80	111	168	70	50	0	781	669	394	105	129	168	75	68	0	0.499	0.528	0.502	0.538	1.855	0.582	0.837	120	613	1013	862	-1.004	337	676	298	564	0
2	10	13	"iYDR404C"	"iYDR404C"	7920	18310	100	565	542	264	79	124	278	70	35	0	1270	1204	746	99	150	360	73	61	0	0.415	0.419	0.405	0.469	1.852	0.411	0.551	80	491	1657	1568	-1.269	486	1171	463	1105	0
2	11	13	"iYDR408C"	"iYDR408C"	8130	18320	110	493	619	992	87	219	691	11	3	0	1263	1200	997	111	226	651	66	40	0	0.352	0.489	0.380	0.434	2.471	0.862	0.531	80	563	1558	1621	-1.505	406	1152	532	1089	0
2	12	13	"iYDR413C"	"iYDR413C"	8320	18300	150	399	469	415	97	320	1124	3	1	0	429	556	417	117	381	1712	0	0	0	0.968	0.847	0.591	0.858	3.035	0.531	0.713	156	823	614	811	-0.047	302	312	372	439	-100
2	13	13	"itS(UGA)E-0"	"itS(UGA)E-0"	8530	18320	110	829	731	338	96	256	840	32	0	0	1483	1411	836	111	315	1110	61	7	0	0.534	0.488	0.516	0.570	1.826	0.743	0.650	80	571	2105	1935	-0.904	733	1372	635	1300	-100
2	14	13	"iYER068W"	"iYER068W"	8720	18320	110	434	413	221	80	182	467	25	2	0	981	910	512	105	235	676	58	15	0	0.404	0.414	0.383	0.427	1.850	0.507	0.801	80	492	1230	1138	-1.307	354	876	333	805	0
2	15	13	"iYER072W"	"iYER072W"	8910	18300	110	346	343	172	81	156	368	20	1	0	669	688	738	104	203	564	50	5	0	0.469	0.449	0.489	0.538	2.332	0.481	0.487	80	567	830	846	-1.092	265	565	262	584	0
2	16	13	"iYER087W"	"iYER087W"	9120	18300	100	1025	1149	1248	88	197	466	75	51	0	1119	1099	661	104	249	796	62	11	0	0.923	1.066	0.874	0.957	1.851	1.021	0.501	80	480	1952	2056	-0.115	937	1015	1061	995	-100
2	17	13	"iYER090W"	"iYER090W"	9330	18280	170	743	1779	5734	91	224	572	52	14	0	660	1631	5704	105	240	842	30	10	0	1.175	1.106	1.101	1.229	2.458	0.994	0.861	208	741	1207	3214	0.232	652	555	1688	1526	-100
2	18	13	"iYER093C"	"iYER093C"	9520	18270	160	303	1556	5278	87	258	726	16	12	0	386	1369	4174	105	262	883	17	9	0	0.769	1.162	0.641	0.816	2.902	0.872	0.841	208	644	497	2733	-0.380	216	281	1469	1264	-100
2	19	13	"iYER106W"	"iYER106W"	9730	18300	100	1945	1570	863	79	180	481	76	70	0	2178	1760	993	101	245	1187	70	28	0	0.898	0.899	0.906	0.971	1.663	0.759	0.809	80	467	3943	3150	-0.155	1866	2077	1491	1659	0
2	20	13	"iYER110C"	"iYER110C"	9920	18290	100	695	758	469	76	201	637	48	13	0	1002	1039	717	98	242	1187	37	1	0	0.685	0.725	0.763	0.810	1.784	0.679	0.798	80	495	1523	1623	-0.546	619	904	682	941	0
2	21	13	"iYER114C"	"iYER114C"	10130	18290	110	287	285	114	77	228	826	0	0	0	864	764	415	99	236	951	28	0	0	0.275	0.313	0.320	0.348	1.899	0.575	0.747	80	581	975	873	-1.865	210	765	208	665	0
2	1	14	"iYER131W"	"iYER131W"	6120	18530	120	820	727	380	77	97	108	90	80	0	1202	1067	678	99	111	110	84	76	0	0.674	0.671	0.676	0.786	1.855	0.609	0.829	120	616	1846	1618	-0.570	743	1103	650	968	0
2	2	14	"iYERCdelta14"	"iYERCdelta14"	6340	18530	150	409	1367	6125	82	117	165	66	50	0	623	1622	5995	107	142	189	63	54	0	0.634	0.848	0.462	0.589	2.818	1.021	0.502	156	797	843	2800	-0.658	327	516	1285	1515	0
2	3	14	"itK(CUU)E2"	"itK(CUU)E2"	6510	18530	110	987	964	679	88	346	2151	5	0	0	779	847	650	111	264	1136	30	0	0	1.346	1.190	1.167	1.240	1.986	6.960	0.150	80	517	1567	1612	0.428	899	668	876	736	0
2	4	14	"iYGL186C"	"iYGL186C"	6730	18520	120	362	343	128	84	290	1942	0	0	0	1050	887	473	114	245	1023	40	0	0	0.297	0.335	0.314	0.367	1.928	0.809	0.151	120	631	1214	1032	-1.751	278	936	259	773	0
2	5	14	"iYGL182C"	"iYGL182C"	6930	18540	110	576	554	228	86	134	263	80	43	0	1686	1471	774	129	200	572	77	67	0	0.315	0.349	0.352	0.383	1.772	0.347	0.823	80	537	2047	1810	-1.668	490	1557	468	1342	0
2	6	14	"iYGL179C-1"	"iYGL179C-1"	7140	18530	80	377	376	124	91	154	327	34	0	0	1052	990	446	116	266	1452	5	0	0	0.306	0.326	0.332	0.340	1.752	0.018	0.031	52	340	1222	1159	-1.710	286	936	285	874	0
2	7	14	"iYGL163C-1"	"iYGL163C-1"	7340	18520	100	591	525	251	94	148	359	60	10	0	1978	1699	1016	110	184	609	72	61	0	0.266	0.271	0.266	0.273	1.497	0.304	0.687	80	494	2365	2020	-1.910	497	1868	431	1589	0
2	8	14	"iYGL159W"	"iYGL159W"	7540	18520	110	532	785	1651	82	145	258	72	41	0	961	1336	3530	104	164	287	70	60	0	0.525	0.571	0.534	0.703	2.815	0.356	0.402	80	591	1307	1935	-0.929	450	857	703	1232	0
2	9	14	"iYGL157W"	"iYGL157W"	7750	18520	100	802	718	329	93	165	264	78	68	0	1205	971	514	119	176	262	80	72	0	0.653	0.734	0.732	0.846	2.402	0.549	0.893	80	498	1795	1477	-0.615	709	1086	625	852	0
2	10	14	"iYGL139W"	"iYGL139W"	7930	18510	100	474	466	176	81	108	117	95	81	0	1211	1065	579	106	132	154	90	78	0	0.356	0.401	0.404	0.461	1.764	0.348	0.788	80	480	1498	1344	-1.491	393	1105	385	959	0
2	11	14	"iYGL135W"	"iYGL135W"	8110	18520	70	711	706	144	99	196	224	100	93	0	1203	1160	277	130	264	355	93	84	0	0.570	0.589	0.583	0.601	1.372	0.554	0.888	32	236	1685	1637	-0.810	612	1073	607	1030	0
2	12	14	"iYGL130W"	"iYGL130W"	8330	18530	130	679	839	1044	102	297	1051	10	5	0	975	1059	1414	119	344	1308	12	2	0	0.674	0.784	0.695	0.793	2.342	0.738	0.190	120	661	1433	1677	-0.569	577	856	737	940	-100
2	13	14	"iYGL114W"	"iYGL114W"	8540	18520	80	522	545	198	93	177	357	82	3	0	1000	1033	493	114	193	513	90	28	0	0.484	0.492	0.479	0.508	1.310	0.504	0.741	52	340	1315	1371	-1.046	429	886	452	919	0
2	14	14	"iYGL110C"	"iYGL110C"	8740	18500	90	339	349	117	73	82	56	98	96	0	563	545	195	97	105	120	90	86	0	0.571	0.616	0.571	0.655	1.901	0.552	0.767	52	402	732	724	-0.809	266	466	276	448	0
2	15	14	"iYGL105W"	"iYGL105W"	8930	18500	100	486	478	154	75	115	290	81	8	0	883	814	303	101	158	495	75	12	0	0.526	0.565	0.551	0.567	1.352	0.510	0.887	80	497	1193	1116	-0.928	411	782	403	713	0
2	16	14	"iYGR177C"	"iYGR177C"	9130	18500	120	302	325	260	75	113	231	49	7	0	652	616	429	98	150	441	53	19	0	0.410	0.483	0.429	0.509	1.895	0.376	0.495	120	630	781	768	-1.287	227	554	250	518	0
2	17	14	"itL(CAA)G3"	"itL(CAA)G3"	9330	18490	130	487	485	327	75	129	395	50	8	0	671	670	505	95	151	480	54	20	0	0.715	0.713	0.681	0.774	1.997	0.604	0.673	120	647	988	985	-0.483	412	576	410	575	0
2	18	14	"iYGR185C"	"iYGR185C"	9530	18490	110	278	267	101	75	118	379	1	0	0	642	567	295	96	133	406	60	10	0	0.372	0.408	0.401	0.503	3.029	0.816	0.859	80	525	749	663	-1.427	203	546	192	471	0
2	19	14	"iYGR199W"	"iYGR199W"	9730	18490	100	578	528	238	71	94	300	70	31	0	514	476	219	92	123	449	45	0	0	1.201	1.190	1.181	1.215	1.847	0.691	0.780	80	486	929	841	0.265	507	422	457	384	0
2	20	14	"iYGR203W"	"iYGR203W"	9930	18490	100	183	191	73	68	99	236	6	0	0	435	405	205	95	126	423	22	0	0	0.338	0.397	0.393	0.401	1.719	0.417	0.801	80	511	455	433	-1.564	115	340	123	310	0
2	21	14	"iYGR207C"	"iYGR207C"	10110	18490	90	220	328	404	70	102	242	17	11	0	412	641	970	95	130	373	32	13	0	0.473	0.473	0.483	0.537	1.981	0.497	0.830	52	406	467	804	-1.080	150	317	258	546	0
2	1	15	"iYGR221C"	"iYGR221C"	6130	18730	140	360	449	391	77	105	153	69	47	0	550	658	664	99	121	175	68	51	0	0.627	0.665	0.645	0.740	2.168	0.553	0.793	156	807	734	931	-0.672	283	451	372	559	0
2	2	15	"iYGR224W"	"iYGR224W"	6320	18730	110	692	606	291	79	99	74	88	80	0	1314	1050	584	106	133	147	81	76	0	0.507	0.558	0.555	0.632	1.817	0.515	0.881	80	525	1821	1471	-0.979	613	1208	527	944	0
2	3	15	"iYGR230W"	"iYGR230W"	6530	18740	80	453	444	118	87	126	250	80	7	0	857	790	258	111	162	258	90	75	0	0.491	0.526	0.506	0.554	1.503	0.459	0.742	52	340	1112	1036	-1.027	366	746	357	679	0
2	4	15	"iYGR247W"	"iYGR247W"	6740	18720	120	361	344	145	78	124	287	47	1	0	751	650	328	104	141	248	75	63	0	0.437	0.487	0.479	0.500	1.676	0.540	0.417	120	619	930	812	-1.193	283	647	266	546	0
2	5	15	"iYGR250C-0"	"iYGR250C-0"	6930	18720	120	1071	1325	1374	76	116	240	91	79	0	1756	1874	1605	107	132	262	93	84	0	0.603	0.707	0.625	0.700	1.851	0.758	0.712	120	609	2644	3016	-0.729	995	1649	1249	1767	0
2	6	15	"iYGR253C-0"	"iYGR253C-0"	7140	18720	100	676	648	313	86	135	256	82	60	0	1300	1189	648	107	137	282	80	76	0	0.495	0.519	0.522	0.580	1.773	0.518	0.865	80	503	1783	1644	-1.016	590	1193	562	1082	0
2	7	15	"iYHR186C"	"iYHR186C"	7340	18720	120	7881	6553	3539	91	126	133	100	97	0	3270	2644	1472	105	124	113	93	88	0	2.461	2.545	2.610	2.814	1.546	2.544	0.951	120	604	10955	9001	1.299	7790	3165	6462	2539	0
2	8	15	"iYHR191C"	"iYHR191C"	7520	18730	80	915	854	267	89	152	189	96	88	0	1072	1006	306	117	187	248	94	86	0	0.865	0.861	0.867	0.871	1.420	0.798	0.861	52	326	1781	1654	-0.209	826	955	765	889	0
2	9	15	"iYHR196W"	"iYHR196W"	7760	18730	90	414	534	351	94	167	345	44	15	0	550	535	188	114	172	249	84	25	0	0.734	1.045	0.787	0.916	1.962	0.694	0.681	52	385	756	861	-0.446	320	436	440	421	0
2	10	15	"iYHRCdelta16-0"	"iYHRCdelta16-0"	7940	18720	140	2783	2675	1788	94	199	519	79	69	0	5554	5743	4032	113	193	623	84	77	0	0.494	0.458	0.466	0.514	1.929	0.465	0.906	156	753	8130	8211	-1.017	2689	5441	2581	5630	0
2	11	15	"iYIL174W-1"	"iYIL174W-1"	8140	18710	130	604	694	551	90	190	535	49	10	0	1424	1571	1089	108	213	828	61	44	0	0.391	0.413	0.405	0.466	1.894	0.443	0.464	120	557	1830	2067	-1.356	514	1316	604	1463	0
2	12	15	"iYIL170W-1"	"iYIL170W-1"	8330	18700	160	853	1161	2396	93	218	842	45	8	0	1551	1865	3740	112	266	1041	54	27	0	0.528	0.609	0.555	0.636	2.027	0.627	0.642	208	862	2199	2821	-0.921	760	1439	1068	1753	0
2	13	15	"iYIL153W"	"iYIL153W"	8560	18710	90	587	542	202	91	131	153	90	76	0	743	692	262	110	154	233	90	71	0	0.784	0.775	0.729	0.738	1.455	0.759	0.874	52	406	1129	1033	-0.352	496	633	451	582	0
2	14	15	"iYIL149C"	"iYIL149C"	8740	18710	100	666	636	389	75	81	31	91	87	0	1156	1155	799	101	108	109	78	75	0	0.560	0.532	0.536	0.604	2.242	0.487	0.887	80	482	1646	1615	-0.836	591	1055	561	1054	0
2	15	15	"iYIL145C"	"iYIL145C"	8920	18700	100	477	455	177	69	76	37	96	92	0	1536	1370	573	97	117	157	93	90	0	0.284	0.303	0.281	0.313	1.798	0.278	0.856	80	501	1847	1659	-1.818	408	1439	386	1273	0
2	16	15	"iYIL129C"	"iYIL129C"	9150	18710	110	383	360	179	69	77	42	90	82	0	1413	1195	692	96	109	120	86	80	0	0.238	0.265	0.264	0.284	1.681	0.250	0.878	80	600	1631	1390	-2.068	314	1317	291	1099	0
2	17	15	"iYIL125W"	"iYIL125W"	9340	18700	100	338	325	131	69	77	63	88	81	0	692	600	293	92	94	117	83	78	0	0.448	0.504	0.456	0.490	1.976	0.550	0.953	80	500	869	764	-1.157	269	600	256	508	0
2	18	15	"iYIL121W"	"iYIL121W"	9540	18690	120	483	492	308	68	72	25	92	88	0	594	625	434	88	87	49	84	78	0	0.820	0.790	0.776	0.811	1.827	0.734	0.906	120	634	921	961	-0.286	415	506	424	537	0
2	19	15	"itR(ACG)J"	"itR(ACG)J"	9730	18690	120	648	587	344	69	87	263	65	55	0	643	548	345	91	104	367	59	25	0	1.049	1.133	1.059	1.216	1.871	1.038	0.886	120	615	1131	975	0.069	579	552	518	457	0
2	20	15	"iYJL098W"	"iYJL098W"	9920	18710	70	283	276	101	77	97	64	90	78	0	488	454	183	101	128	126	90	68	0	0.532	0.564	0.543	0.535	1.404	0.486	0.789	32	236	593	552	-0.910	206	387	199	353	0
2	21	15	"iYJL093C"	"iYJL093C"	10120	18690	100	265	247	108	67	81	91	77	53	0	802	743	422	93	118	238	75	66	0	0.279	0.277	0.284	0.296	1.709	0.238	0.838	80	540	907	830	-1.840	198	709	180	650	0
2	1	16	"iYJL074C"	"iYJL074C"	6130	18930	120	593	609	384	82	166	473	50	18	0	1006	1172	933	104	180	505	54	49	0	0.567	0.493	0.493	0.596	2.087	0.480	0.845	120	627	1413	1595	-0.820	511	902	527	1068	0
2	2	16	"iYJL070C"	"iYJL070C"	6330	18940	100	287	274	106	80	119	278	21	0	0	597	530	249	105	134	270	71	42	0	0.421	0.456	0.440	0.512	1.896	0.414	0.613	80	492	699	619	-1.249	207	492	194	425	0
2	3	16	"iYJL064W"	"iYJL064W"	6530	18940	100	243	293	297	74	140	567	5	5	0	613	556	390	100	174	728	26	1	0	0.329	0.480	0.397	0.348	2.489	0.850	0.871	80	521	682	675	-1.602	169	513	219	456	0
2	4	16	"iSNR60"	"iSNR60"	6730	18930	110	340	341	165	76	206	1013	1	0	0	606	585	314	103	224	1010	5	0	0	0.525	0.550	0.523	0.595	2.053	1.045	0.647	80	552	767	747	-0.930	264	503	265	482	0
2	5	16	"iYJLCdelta5"	"iYJLCdelta5"	6920	18930	80	858	771	289	81	138	206	90	75	0	840	782	298	108	153	223	88	78	0	1.061	1.024	1.055	1.087	1.765	0.944	0.857	52	340	1509	1364	0.086	777	732	690	674	0
2	6	16	"iYJL043W"	"iYJL043W"	7120	18930	110	583	628	400	75	123	261	75	47	0	862	860	547	101	149	390	71	48	0	0.668	0.729	0.701	0.784	1.833	0.681	0.883	80	568	1269	1312	-0.583	508	761	553	759	0
2	7	16	"iYJL029C"	"iYJL029C"	7340	18920	130	150	263	976	76	112	190	11	3	0	323	327	211	99	123	171	60	18	0	0.330	0.820	0.387	0.462	2.807	0.324	0.480	120	684	298	415	-1.598	74	224	187	228	0
2	8	16	"iYJL026W"	"iYJL026W"	7530	18930	100	344	339	164	83	162	406	20	0	0	574	529	304	106	171	421	56	3	0	0.558	0.605	0.579	0.665	2.131	0.584	0.658	80	482	729	679	-0.842	261	468	256	423	0
2	9	16	"iYJL022W"	"iYJL022W"	7750	18930	100	761	799	615	103	306	1222	3	2	0	982	943	701	119	276	1094	25	2	0	0.762	0.845	0.765	0.849	1.865	1.355	0.801	80	498	1521	1520	-0.391	658	863	696	824	0
2	10	16	"iYKL121W"	"iYKL121W"	7940	18920	110	971	962	587	95	309	1269	7	3	0	1727	1658	1056	110	291	1267	67	3	0	0.542	0.560	0.552	0.568	1.730	0.617	0.718	80	503	2493	2415	-0.884	876	1617	867	1548	0
2	11	16	"iYKL117W"	"iYKL117W"	8140	18910	140	731	885	653	91	174	514	51	40	0	440	561	447	106	190	732	31	2	0	1.916	1.745	1.709	1.755	2.638	1.544	0.604	156	686	974	1249	0.938	640	334	794	455	0
2	12	16	"iYKL111C"	"iYKL111C"	8320	18910	100	500	515	345	88	138	313	57	30	0	437	457	329	104	162	419	43	7	0	1.237	1.210	1.130	1.123	1.997	1.087	0.530	80	441	745	780	0.307	412	333	427	353	0
2	13	16	"iYKL097W-A-0"	"iYKL097W-A-0"	8510	18900	90	321	310	141	82	109	92	80	69	0	635	581	296	107	189	446	61	7	0	0.453	0.481	0.438	0.502	1.972	0.107	0.171	52	414	767	702	-1.144	239	528	228	474	0
2	14	16	"iYKL094W"	"iYKL094W"	8720	18910	120	883	813	532	78	91	49	92	85	0	835	703	501	102	121	131	70	60	0	1.098	1.223	1.164	1.196	2.178	1.113	0.869	120	621	1538	1336	0.135	805	733	735	601	0
2	15	16	"iYKL090W"	"iYKL090W"	8920	18910	130	340	505	630	69	76	42	85	81	0	653	1710	3682	91	96	89	81	80	0	0.482	0.269	0.474	0.423	1.894	0.164	0.764	120	670	833	2055	-1.052	271	562	436	1619	0
2	16	16	"iYKL072W"	"iYKL072W"	9120	18930	90	552	508	186	71	87	65	92	90	0	689	660	256	92	111	168	88	86	0	0.806	0.769	0.730	0.767	1.474	0.545	0.604	52	397	1078	1005	-0.312	481	597	437	568	0
2	17	16	"iYKL071W"	"iYKL071W"	9300	18930	90	680	584	274	75	117	132	84	76	0	1021	838	418	95	153	215	80	76	0	0.653	0.685	0.695	0.707	1.720	0.623	0.864	52	367	1531	1252	-0.614	605	926	509	743	0
2	18	16	"itV(AAC)K1-1"	"itV(AAC)K1-1"	9540	18920	110	328	310	143	69	88	70	82	71	0	838	725	371	90	122	164	83	72	0	0.346	0.380	0.367	0.381	1.618	0.346	0.837	80	545	1007	876	-1.530	259	748	241	635	0
2	19	16	"iYKL056C"	"iYKL056C"	9720	18900	120	238	241	94	69	73	22	95	91	0	490	425	189	89	96	144	82	62	0	0.421	0.512	0.508	0.548	1.965	0.449	0.734	120	591	570	508	-1.247	169	401	172	336	0
2	20	16	"iYKL052C"	"iYKL052C"	9910	18900	110	301	276	119	66	72	28	92	87	0	1022	847	461	90	101	104	87	78	0	0.252	0.277	0.301	0.301	1.835	0.250	0.816	80	549	1167	967	-1.988	235	932	210	757	0
2	21	16	"iYKL048C"	"iYKL048C"	10120	18900	130	206	223	104	63	76	195	34	1	0	573	513	264	84	106	448	57	2	0	0.292	0.373	0.352	0.403	2.314	0.419	0.924	120	788	632	589	-1.774	143	489	160	429	0
2	1	17	"iYLR069C"	"iYLR069C"	6110	19140	150	1720	2159	5672	79	183	890	67	40	0	1469	1945	6086	99	224	1493	41	2	0	1.198	1.127	1.189	1.355	1.952	0.901	0.898	156	876	3011	3926	0.260	1641	1370	2080	1846	-100
2	2	17	"iYLR073C"	"iYLR073C"	6310	19140	130	435	406	160	79	212	1043	0	0	0	780	696	323	100	236	1734	0	0	0	0.524	0.549	0.547	0.571	1.527	0.643	0.389	120	619	1036	923	-0.934	356	680	327	596	0
2	3	17	"iYLR078C"	"iYLR078C"	6520	19160	130	631	701	797	88	160	492	55	9	0	933	973	1419	111	182	554	56	21	0	0.661	0.711	0.734	0.852	2.127	0.512	0.459	120	648	1365	1475	-0.598	543	822	613	862	-100
2	4	17	"iYLR094C"	"iYLR094C"	6720	19140	140	470	450	227	83	214	978	1	0	0	1282	1127	617	106	247	984	58	3	0	0.329	0.359	0.340	0.367	1.719	0.767	0.623	156	662	1563	1388	-1.603	387	1176	367	1021	0
2	5	17	"iYLR098C"	"iYLR098C"	6920	19130	120	391	442	375	82	282	1089	2	1	0	817	826	585	104	319	1452	2	1	0	0.433	0.499	0.471	0.514	1.725	0.885	0.648	120	492	1022	1082	-1.206	309	713	360	722	0
2	6	17	"iYLR104W"	"iYLR104W"	7100	19120	130	697	655	287	87	333	1388	0	0	0	751	718	367	114	352	1527	1	0	0	0.958	0.940	0.975	1.014	1.772	0.914	0.758	120	606	1247	1172	-0.062	610	637	568	604	0
2	7	17	"iYLR117C"	"iYLR117C"	7330	19130	130	2306	2052	951	83	217	1023	80	55	0	3068	2588	1271	108	218	835	83	75	0	0.751	0.794	0.802	0.851	1.570	0.774	0.948	120	662	5183	4449	-0.413	2223	2960	1969	2480	0
2	8	17	"iYLR121C"	"iYLR121C"	7520	19120	120	454	427	196	78	132	346	55	2	0	847	765	386	100	150	404	75	42	0	0.503	0.525	0.495	0.542	1.586	0.605	0.753	120	535	1123	1014	-0.990	376	747	349	665	0
2	9	17	"iYLR125W"	"iYLR125W"	7720	19120	120	1058	939	426	79	201	1031	44	0	0	1115	999	466	101	194	793	65	1	0	0.965	0.958	0.957	1.083	2.103	0.988	0.794	120	594	1993	1758	-0.051	979	1014	860	898	0
2	10	17	"itD(GUC)L1"	"itD(GUC)L1"	7940	19120	110	322	336	182	80	130	297	30	3	0	451	484	334	96	160	462	28	5	0	0.682	0.660	0.689	0.651	1.835	0.507	0.657	80	520	597	644	-0.553	242	355	256	388	0
2	11	17	"iYLR147C"	"iYLR147C"	8120	19120	130	642	600	264	82	140	295	76	45	0	700	622	306	100	149	410	68	11	0	0.933	0.992	0.966	1.015	1.964	0.672	0.716	120	638	1160	1040	-0.100	560	600	518	522	0
2	12	17	"iYLR151C"	"iYLR151C"	8340	19120	110	1876	1754	492	85	134	222	98	95	0	723	695	200	99	127	152	96	90	0	2.870	2.800	2.850	2.834	1.295	2.702	0.865	80	520	2415	2265	1.521	1791	624	1669	596	0
2	13	17	"iYLR459W"	"iYLR459W"	8520	19110	120	609	594	286	76	86	41	95	91	0	1038	934	509	94	108	99	90	85	0	0.565	0.617	0.617	0.632	1.577	0.575	0.902	120	598	1477	1358	-0.825	533	944	518	840	0
2	14	17	"iYLR461W-1"	"iYLR461W-1"	8710	19110	130	6473	6048	4377	73	85	41	100	100	0	6945	6745	4997	97	109	109	99	95	0	0.935	0.899	0.904	1.031	1.604	0.889	0.982	120	623	13248	12623	-0.098	6400	6848	5975	6648	0
2	15	17	"iYML132W-0"	"iYML132W-0"	8910	19100	130	1295	1306	981	72	87	56	89	85	0	1570	1906	1550	100	114	109	80	75	0	0.832	0.683	0.663	0.717	1.763	0.647	0.955	120	674	2693	3040	-0.265	1223	1470	1234	1806	0
2	16	17	"iYML117W-A"	"iYML117W-A"	9140	19110	110	392	356	131	74	88	58	92	82	0	668	582	265	94	109	96	87	77	0	0.554	0.578	0.555	0.607	1.693	0.519	0.849	80	526	892	770	-0.852	318	574	282	488	0
2	17	17	"iYML113W"	"iYML113W"	9320	19090	120	1060	1081	678	76	92	75	95	86	0	1312	1275	851	93	112	129	85	76	0	0.807	0.850	0.851	0.870	1.885	0.819	0.939	120	571	2203	2187	-0.309	984	1219	1005	1182	0
2	18	17	"iYML109W"	"iYML109W"	9520	19100	100	140	214	206	76	88	60	51	37	0	134	374	508	93	103	109	43	35	0	1.561	0.491	0.485	0.513	2.790	0.408	0.865	80	469	105	419	0.642	64	41	138	281	0
2	19	17	"iYML089C"	"iYML089C"	9710	19100	110	202	199	66	79	84	27	87	85	0	585	533	209	96	101	154	85	77	0	0.252	0.275	0.256	0.270	1.717	0.162	0.393	80	507	612	557	-1.991	123	489	120	437	0
2	20	17	"iYML085C"	"iYML085C"	9900	19100	100	246	226	81	69	76	30	92	82	0	471	424	189	95	108	165	76	61	0	0.471	0.477	0.435	0.505	2.156	0.405	0.782	80	484	553	486	-1.087	177	376	157	329	0
2	21	17	"iYML081W"	"iYML081W"	10110	19100	110	281	258	109	65	81	232	35	1	0	542	494	242	83	112	528	38	0	0	0.471	0.470	0.462	0.457	1.589	0.439	0.815	80	557	675	604	-1.087	216	459	193	411	0
2	1	18	"iYML068W"	"iYML068W"	6120	19330	110	401	433	247	80	216	1131	1	0	0	569	564	371	101	306	2039	1	0	0	0.686	0.762	0.685	0.696	1.896	0.496	0.740	80	498	789	816	-0.544	321	468	353	463	0
2	2	18	"iYML064C"	"iYML064C"	6320	19330	120	265	275	102	79	118	312	12	0	0	786	742	346	106	159	628	56	2	0	0.274	0.308	0.286	0.333	2.252	0.258	0.663	120	582	866	832	-1.870	186	680	196	636	0
2	3	18	"iYML060W"	"iYML060W"	6520	19340	110	613	655	554	87	114	116	86	78	0	783	864	1023	111	133	109	81	77	0	0.783	0.754	0.786	0.834	2.358	0.682	0.756	80	482	1198	1321	-0.353	526	672	568	753	0
2	4	18	"iYMR222C"	"iYMR222C"	6730	19320	130	245	267	198	83	124	191	35	4	0	655	605	453	102	164	476	53	10	0	0.293	0.366	0.334	0.397	2.219	0.435	0.619	120	571	715	687	-1.771	162	553	184	503	0
2	5	18	"iYMR226C"	"iYMR226C"	6920	19310	140	471	446	237	79	208	914	1	0	0	776	803	485	99	264	1337	7	0	0	0.579	0.521	0.516	0.525	1.739	0.321	0.272	156	591	1069	1071	-0.788	392	677	367	704	0
2	6	18	"iYMR230W"	"iYMR230W"	7120	19320	140	280	470	1745	85	245	864	2	1	0	954	866	674	109	289	1189	17	0	0	0.231	0.509	0.291	0.321	2.193	1.671	0.662	156	743	1040	1142	-2.115	195	845	385	757	0
2	7	18	"iYMR245W"	"iYMR245W"	7340	19320	110	508	493	176	79	148	335	73	6	0	1445	1319	542	104	192	448	85	75	0	0.320	0.341	0.313	0.347	1.781	0.420	0.642	80	484	1770	1629	-1.644	429	1341	414	1215	0
2	8	18	"iYMRWdelta19-0"	"iYMRWdelta19-0"	7520	19310	130	1268	1196	653	76	92	91	97	92	0	1649	1558	819	94	108	139	94	92	0	0.767	0.765	0.728	0.777	1.470	0.736	0.892	120	587	2747	2584	-0.384	1192	1555	1120	1464	0
2	9	18	"iYMR251W-A"	"iYMR251W-A"	7710	19310	130	249	236	105	74	124	619	0	0	0	390	358	194	96	130	364	29	1	0	0.595	0.618	0.568	0.611	2.257	0.348	0.370	120	671	469	424	-0.748	175	294	162	262	0
2	10	18	"iYMR267W"	"iYMR267W"	7940	19320	120	767	635	320	73	95	150	85	71	0	627	556	284	98	115	144	79	70	0	1.312	1.227	1.244	1.311	2.020	1.218	0.814	120	590	1223	1020	0.392	694	529	562	458	0
2	11	18	"iYMR271C"	"iYMR271C"	8120	19310	120	391	373	135	73	92	154	81	53	0	667	623	270	94	111	134	90	79	0	0.555	0.567	0.581	0.600	1.889	0.512	0.836	120	498	891	829	-0.850	318	573	300	529	0
2	12	18	"iYMR273C"	"iYMR273C"	8310	19310	120	388	348	157	77	105	155	70	50	0	999	846	497	98	120	106	86	77	0	0.345	0.362	0.358	0.395	2.057	0.314	0.818	120	631	1212	1019	-1.535	311	901	271	748	0
2	13	18	"iYMR288W"	"iYMR288W"	8530	19310	110	439	410	141	74	84	41	95	88	0	724	647	293	95	107	75	86	85	0	0.580	0.609	0.630	0.666	1.491	0.545	0.861	80	556	994	888	-0.785	365	629	336	552	0
2	14	18	"iYMR292W"	"iYMR292W"	8740	19310	110	262	254	88	71	79	33	93	90	0	329	312	132	93	97	64	83	76	0	0.809	0.836	0.816	0.843	1.935	0.680	0.747	80	522	427	402	-0.305	191	236	183	219	0
2	15	18	"iYMR296C"	"iYMR296C"	8930	19310	130	477	438	197	69	75	34	93	86	0	1025	894	455	92	94	57	89	86	0	0.437	0.460	0.469	0.461	1.602	0.431	0.901	120	640	1341	1171	-1.193	408	933	369	802	0
2	16	18	"iYNL048W"	"iYNL048W"	9110	19300	110	276	301	117	73	79	31	100	96	0	633	604	204	96	106	80	96	93	0	0.378	0.449	0.408	0.447	1.765	0.426	0.769	80	505	740	736	-1.403	203	537	228	508	0
2	17	18	"iYNL043C"	"iYNL043C"	9310	19300	130	430	398	190	90	102	51	87	80	0	573	515	285	112	120	93	78	71	0	0.738	0.764	0.752	0.736	1.786	0.692	0.849	120	680	801	711	-0.439	340	461	308	403	0
2	18	18	"iYNL040W"	"iYNL040W"	9530	19300	110	820	732	301	86	99	55	98	93	0	386	394	147	97	100	48	96	93	0	2.540	2.175	2.241	2.128	1.530	2.170	0.803	80	557	1023	943	1.345	734	289	646	297	0
2	19	18	"iYNL027W"	"iYNL027W"	9720	19290	130	3068	2588	1282	86	102	74	100	96	0	497	460	194	95	96	55	89	85	0	7.418	6.855	6.995	6.949	1.804	7.165	0.855	120	676	3384	2867	2.891	2982	402	2502	365	0
2	20	18	"iYNL024C"	"iYNL024C"	9920	19290	120	750	679	267	80	97	76	95	89	0	490	448	179	99	98	54	91	86	0	1.714	1.716	1.714	1.781	1.560	1.667	0.824	120	564	1061	948	0.777	670	391	599	349	0
2	21	18	"iYNL020C"	"iYNL020C"	10120	19290	120	580	543	251	66	71	33	98	96	0	339	343	157	83	84	81	86	72	0	2.008	1.835	1.811	1.907	1.625	1.663	0.695	120	661	770	737	1.006	514	256	477	260	0
2	1	19	"iYNL003C"	"iYNL003C"	6120	19530	150	501	492	200	78	122	308	73	12	0	1356	1182	634	95	150	555	72	55	0	0.335	0.381	0.384	0.442	1.831	0.431	0.703	156	901	1684	1501	-1.576	423	1261	414	1087	0
2	2	19	"iYNR001C"	"iYNR001C"	6320	19530	130	660	847	1192	79	117	205	76	65	0	1373	1352	1027	104	158	367	76	70	0	0.458	0.615	0.474	0.567	2.007	0.813	0.561	120	610	1850	2016	-1.127	581	1269	768	1248	-100
2	3	19	"iYNR002C"	"iYNR002C"	6520	19530	120	432	428	190	74	113	227	75	23	0	738	681	364	102	164	479	65	8	0	0.563	0.611	0.586	0.605	2.070	0.599	0.770	120	563	994	933	-0.829	358	636	354	579	0
2	4	19	"iYNR018W"	"iYNR018W"	6720	19530	130	427	437	188	75	108	161	80	58	0	992	961	506	96	161	569	70	30	0	0.393	0.418	0.401	0.460	2.042	0.316	0.642	120	645	1248	1227	-1.348	352	896	362	865	0
2	5	19	"iYNR022C"	"iYNR022C"	6930	19530	130	314	363	204	74	107	141	83	37	0	612	596	309	98	148	442	60	6	0	0.467	0.580	0.474	0.593	2.273	0.387	0.348	120	651	754	787	-1.099	240	514	289	498	0
2	6	19	"iYNR027W"	"iYNR027W"	7120	19530	110	301	330	201	80	127	175	73	8	0	527	508	253	102	155	237	77	33	0	0.520	0.616	0.513	0.614	2.140	0.637	0.501	80	499	646	656	-0.943	221	425	250	406	0
2	7	19	"iYOR064C"	"iYOR064C"	7330	19530	140	436	483	478	80	124	194	74	44	0	741	801	751	98	150	248	75	63	0	0.554	0.573	0.543	0.585	1.817	0.829	0.518	156	715	999	1106	-0.853	356	643	403	703	-100
2	8	19	"iYOR068C"	"iYOR068C"	7520	19520	130	891	808	355	78	139	646	65	2	0	1323	1147	616	94	135	384	76	69	0	0.662	0.693	0.685	0.771	1.739	0.665	0.800	120	624	2042	1783	-0.596	813	1229	730	1053	0
2	9	19	"iYOR071C"	"iYOR071C"	7740	19540	130	277	256	103	76	142	683	0	0	0	598	537	264	99	159	547	39	0	0	0.403	0.411	0.413	0.400	1.726	1.225	0.636	120	618	700	618	-1.312	201	499	180	438	0
2	10	19	"iYOR086C"	"iYOR086C"	7910	19520	120	304	293	122	75	105	265	35	1	0	1152	968	531	105	155	442	70	56	0	0.219	0.253	0.255	0.305	2.216	0.226	0.763	120	515	1276	1081	-2.193	229	1047	218	863	0
2	11	19	"iYOR090C"	"iYOR090C"	8120	19510	120	393	369	160	74	96	142	76	57	0	1141	1003	574	103	138	155	84	75	0	0.307	0.328	0.329	0.365	1.699	0.286	0.841	120	638	1357	1195	-1.702	319	1038	295	900	0
2	12	19	"iYOR094W"	"iYOR094W"	8350	19520	100	349	344	103	74	87	54	97	93	0	731	666	236	103	122	103	93	88	0	0.438	0.480	0.500	0.499	1.483	0.439	0.834	80	478	903	833	-1.191	275	628	270	563	0
2	13	19	"iYOR112W"	"iYOR112W"	8530	19510	120	435	404	136	70	76	32	99	95	0	1012	887	367	94	99	54	96	95	0	0.398	0.421	0.427	0.475	1.725	0.385	0.836	120	583	1283	1127	-1.331	365	918	334	793	0
2	14	19	"iYOR116C"	"iYOR116C"	8730	19510	120	364	377	120	70	76	32	99	98	0	1154	1034	432	93	95	54	96	96	0	0.277	0.326	0.326	0.361	1.731	0.289	0.845	120	570	1355	1248	-1.852	294	1061	307	941	0
2	15	19	"iYOR121C"	"iYOR121C"	8910	19500	110	359	355	130	72	85	56	91	88	0	421	407	167	96	107	82	88	85	0	0.883	0.910	0.917	0.891	1.815	0.852	0.751	80	507	612	594	-0.179	287	325	283	311	0
2	16	19	"iYOR138C"	"iYOR138C"	9120	19500	110	248	257	81	79	93	56	90	78	0	437	438	171	103	121	108	88	80	0	0.506	0.531	0.549	0.570	1.884	0.505	0.745	80	557	503	513	-0.983	169	334	178	335	0
2	17	19	"itG(CCC)O"	"itG(CCC)O"	9320	19500	150	123	139	66	116	134	84	14	4	0	195	202	102	139	161	148	14	1	0	0.125	0.365	0.567	0.481	3.273	0.318	0.169	156	806	63	86	-3.000	7	56	23	63	-50
2	18	19	"iYOR146W"	"iYOR146W"	9530	19510	100	189	188	62	99	121	65	67	18	0	602	531	228	123	135	79	88	77	0	0.188	0.218	0.213	0.213	2.067	0.194	0.393	80	468	569	497	-2.412	90	479	89	408	0
2	19	19	"iYPL228W"	"iYPL228W"	9730	19510	100	449	434	131	86	105	64	97	92	0	355	348	124	109	116	75	88	77	0	1.476	1.456	1.451	1.604	1.773	1.190	0.712	80	491	609	587	0.561	363	246	348	239	0
2	20	19	"iYPL224C"	"iYPL224C"	9930	19500	150	467	411	203	93	130	121	75	61	0	788	676	378	110	138	158	79	66	0	0.552	0.562	0.559	0.589	1.870	0.586	0.789	156	743	1052	884	-0.858	374	678	318	566	0
2	21	19	"iYPL220W"	"iYPL220W"	10110	19500	100	300	290	100	74	87	52	92	85	0	580	528	227	97	124	132	85	77	0	0.468	0.501	0.485	0.520	1.698	0.421	0.805	80	458	709	647	-1.096	226	483	216	431	0
2	1	20	"iYPL203W"	"iYPL203W"	6120	19740	130	1646	1395	653	72	99	122	94	89	0	1126	957	482	93	113	158	85	80	0	1.524	1.531	1.531	1.590	1.718	1.444	0.919	120	780	2607	2187	0.608	1574	1033	1323	864	0
2	2	20	"iYPL199C"	"iYPL199C"	6330	19740	130	449	430	209	74	121	240	66	30	0	679	617	354	99	150	449	59	14	0	0.647	0.687	0.679	0.779	2.197	0.670	0.696	120	727	955	874	-0.629	375	580	356	518	0
2	3	20	"iYPL195W"	"iYPL195W"	6530	19730	120	536	495	190	70	102	204	82	56	0	750	712	340	92	131	377	75	38	0	0.708	0.685	0.674	0.734	1.509	0.592	0.882	120	624	1124	1045	-0.498	466	658	425	620	0
2	4	20	"itE(UUC)P"	"itE(UUC)P"	6730	19730	120	358	352	127	68	97	162	84	37	0	401	386	171	87	127	406	23	1	0	0.924	0.950	0.971	0.997	1.658	0.847	0.713	120	623	604	583	-0.115	290	314	284	299	0
2	5	20	"iYPL177C-0"	"iYPL177C-0"	6930	19730	130	265	241	98	69	100	151	62	5	0	741	633	366	91	123	221	71	65	0	0.302	0.317	0.319	0.342	1.721	0.375	0.545	120	710	846	714	-1.730	196	650	172	542	0
2	6	20	"iYPL174C"	"iYPL174C"	7140	19730	130	343	326	124	75	112	222	62	3	0	839	709	335	93	129	215	84	67	0	0.359	0.407	0.413	0.438	1.666	0.623	0.438	120	718	1014	867	-1.477	268	746	251	616	0
2	7	20	"iYPL157W"	"iYPL157W"	7330	19720	120	496	483	186	78	124	267	69	33	0	595	553	253	92	124	218	77	57	0	0.831	0.879	0.900	0.978	1.728	0.801	0.837	120	576	921	866	-0.267	418	503	405	461	0
2	8	20	"iYPL153C"	"iYPL153C"	7530	19720	130	375	379	148	87	210	685	0	0	0	970	874	425	102	461	3102	0	0	0	0.332	0.378	0.365	0.408	1.883	0.575	0.476	120	731	1156	1064	-1.592	288	868	292	772	0
2	9	20	"iYPL149W"	"iYPL149W"	7740	19720	110	388	392	157	80	130	292	60	2	0	655	620	290	98	264	2154	0	0	0	0.553	0.598	0.615	0.626	1.990	0.533	0.786	80	488	865	834	-0.855	308	557	312	522	0
2	10	20	"itG(GCC)P2"	"itG(GCC)P2"	7920	19720	140	611	575	281	79	98	185	78	70	0	705	625	325	105	137	353	71	34	0	0.887	0.954	0.968	0.954	1.711	0.895	0.892	156	782	1132	1016	-0.174	532	600	496	520	0
2	11	20	"iYPR163C"	"iYPR163C"	8130	19720	130	195	189	76	72	80	34	81	70	0	722	655	316	102	109	69	90	85	0	0.198	0.212	0.210	0.205	1.692	0.204	0.748	120	692	743	670	-2.334	123	620	117	553	0
2	12	20	"iYPR167C"	"iYPR167C"	8320	19720	120	916	812	423	72	82	42	99	94	0	1028	876	477	99	111	86	88	83	0	0.909	0.952	0.986	1.104	2.227	0.903	0.876	120	635	1773	1517	-0.138	844	929	740	777	0
2	13	20	"iYPR183W"	"iYPR183W"	8530	19720	130	531	498	260	70	79	38	95	90	0	1360	1236	735	96	102	73	90	88	0	0.365	0.375	0.377	0.380	1.716	0.350	0.878	120	711	1725	1568	-1.455	461	1264	428	1140	0
2	14	20	"iYPR187W"	"iYPR187W"	8720	19710	120	237	229	102	72	77	25	89	80	0	450	447	259	92	90	45	84	80	0	0.461	0.442	0.433	0.481	1.952	0.374	0.760	120	609	523	512	-1.117	165	358	157	355	0
2	15	20	"iYPR191W"	"iYPR191W"	8920	19710	130	966	893	447	74	91	74	95	92	0	1425	1235	705	94	107	100	91	86	0	0.670	0.718	0.712	0.775	1.651	0.683	0.918	120	766	2223	1960	-0.577	892	1331	819	1141	0
2	16	20	"YALCdelta2"	"YALCdelta2"	9130	19710	110	846	764	386	77	100	84	92	86	0	955	857	469	98	117	110	87	82	0	0.897	0.905	0.989	0.993	1.639	0.835	0.870	80	569	1626	1446	-0.156	769	857	687	759	0
2	17	20	"YBLWTy2-1B"	"YBLWTy2-1B"	9320	19710	130	4616	3917	2095	94	132	157	100	98	0	6077	5024	2927	113	164	241	98	94	0	0.758	0.778	0.776	0.836	1.428	0.740	0.957	120	664	10486	8734	-0.399	4522	5964	3823	4911	0
2	18	20	"YBLWdelta10"	"YBLWdelta10"	9510	19700	150	3816	6914	6232	88	145	180	97	94	0	2557	4786	4510	111	164	229	90	78	0	1.524	1.460	1.437	1.742	1.894	1.402	0.949	156	922	6174	11501	0.608	3728	2446	6826	4675	0
2	19	20	"YFRWdelta10"	"YFRWdelta10"	9740	19710	110	1282	1110	473	77	126	157	93	87	0	1565	1315	602	106	136	142	93	90	0	0.826	0.854	0.853	0.872	1.481	0.824	0.926	80	540	2664	2242	-0.276	1205	1459	1033	1209	0
2	20	20	"YGRCTy1-2A"	"YGRCTy1-2A"	9920	19700	150	10342	9163	6033	78	114	123	100	100	0	7694	7793	5463	97	127	155	98	97	0	1.351	1.180	1.178	1.262	1.468	1.150	0.955	156	852	17861	16781	0.434	10264	7597	9085	7696	0
2	21	20	"YHLComega1"	"YHLComega1"	10130	19700	120	1539	1307	692	73	89	86	100	94	0	1870	1470	803	92	109	144	93	86	0	0.825	0.896	0.900	0.951	1.482	0.873	0.916	120	709	3244	2612	-0.278	1466	1778	1234	1378	0
3	1	1	"PET112"	"YBL080C"	10620	15900	120	274	691	899	92	118	125	57	43	0	320	1039	1515	119	156	190	50	44	0	0.905	0.651	0.615	0.628	2.290	0.589	0.905	120	629	383	1519	-0.143	182	201	599	920	-100
3	2	1	"YBL111C"	"YBL111C"	10820	15890	110	20421	19073	6339	102	128	109	100	100	0	29944	27207	10393	133	176	189	100	100	0	0.682	0.701	0.708	0.721	1.269	0.672	0.945	80	502	50130	46045	-0.553	20319	29811	18971	27074	0
3	3	1	"YBR028C"	"YBR028C"	11020	15880	120	1569	1456	473	81	105	102	100	99	0	2777	2466	896	98	131	175	98	95	0	0.555	0.581	0.585	0.617	1.453	0.562	0.951	120	610	4167	3743	-0.848	1488	2679	1375	2368	0
3	4	1	"RHK1"	"YBL082C"	11210	15880	110	1823	1769	376	80	101	90	100	100	0	3486	3200	959	91	129	230	100	100	0	0.513	0.543	0.525	0.565	1.339	0.513	0.925	80	514	5138	4798	-0.962	1743	3395	1689	3109	0
3	5	1	"YBL113C"	"YBL113C"	11420	15870	120	17604	15106	6826	85	105	93	100	100	0	17643	15425	7409	98	131	210	97	96	0	0.999	0.980	0.985	1.075	1.645	0.965	0.959	120	644	35064	30348	-0.002	17519	17545	15021	15327	0
3	6	1	"YBR030W"	"YBR030W"	11620	15870	110	911	882	211	84	100	66	100	100	0	1718	1660	521	106	126	99	100	98	0	0.513	0.514	0.517	0.539	1.403	0.492	0.929	80	520	2439	2352	-0.963	827	1612	798	1554	0
3	7	1	"CDC27"	"YBL084C"	11810	15870	100	1723	1669	391	86	96	43	100	100	0	2608	2470	687	115	130	86	100	100	0	0.657	0.672	0.666	0.687	1.242	0.647	0.928	80	482	4130	3938	-0.607	1637	2493	1583	2355	0
3	8	1	"RER2"	"YBR002C"	12010	15860	110	4769	4429	1124	93	110	62	100	100	0	2191	2051	633	122	142	91	98	98	0	2.260	2.248	2.186	2.374	1.394	2.210	0.937	80	555	6745	6265	1.176	4676	2069	4336	1929	0
3	9	1	"YBR032W"	"YBR032W"	12210	15860	100	808	792	206	81	102	75	100	98	0	1028	978	287	102	123	106	98	96	0	0.785	0.812	0.768	0.843	1.505	0.771	0.873	80	481	1653	1587	-0.349	727	926	711	876	0
3	10	1	"YBL086C"	"YBL086C"	12400	15860	100	737	771	283	80	97	65	100	98	0	1903	1893	791	93	111	103	98	96	0	0.363	0.384	0.370	0.414	1.729	0.364	0.875	80	470	2467	2491	-1.462	657	1810	691	1800	0
3	11	1	"YBR004C"	"YBR004C"	12600	15850	120	4590	4088	1901	77	84	38	100	100	0	1254	1111	535	92	94	59	97	94	0	3.884	3.936	3.881	4.305	1.646	3.944	0.918	120	620	5675	5030	1.957	4513	1162	4011	1019	0
3	12	1	"HMT1"	"YBR034C"	12800	15850	120	1418	1239	519	71	76	26	99	98	0	1812	1549	664	88	88	52	96	94	0	0.781	0.799	0.818	0.859	1.514	0.782	0.947	120	608	3071	2629	-0.356	1347	1724	1168	1461	0
3	13	1	"YCL044C"	"YCL044C"	13000	15830	100	254	284	148	73	79	28	97	93	0	274	307	166	89	87	52	90	78	0	0.978	0.968	0.956	1.002	1.810	0.838	0.792	80	508	366	429	-0.032	181	185	211	218	0
3	14	1	"YCLX03C"	"YCLX03C"	13210	15820	100	956	926	230	88	95	30	100	100	0	1245	1164	343	102	106	65	100	100	0	0.759	0.789	0.773	0.809	1.248	0.758	0.935	80	501	2011	1900	-0.397	868	1143	838	1062	0
3	15	1	"YCR022C"	"YCR022C"	13390	15820	110	2928	2769	612	87	111	116	100	100	0	2965	2726	711	107	128	138	100	100	0	0.994	1.024	1.014	1.046	1.240	0.991	0.968	80	580	5699	5301	-0.009	2841	2858	2682	2619	0
3	16	1	"YCL046W"	"YCL046W"	13610	15820	90	815	902	505	71	81	43	100	100	0	1168	1191	799	92	96	61	98	92	0	0.691	0.756	0.839	0.877	1.536	0.688	0.926	52	402	1820	1930	-0.532	744	1076	831	1099	0
3	17	1	"YCLX05C"	"YCLX05C"	13800	15810	100	1331	1266	312	69	77	33	100	100	0	2047	1938	519	91	94	63	100	100	0	0.645	0.648	0.654	0.655	1.187	0.629	0.952	80	503	3218	3044	-0.632	1262	1956	1197	1847	0
3	18	1	"YCR024C"	"YCR024C"	13990	15820	100	1832	1711	514	69	80	51	100	100	0	2762	2472	812	91	100	84	100	100	0	0.660	0.690	0.672	0.701	1.289	0.672	0.949	80	506	4434	4023	-0.599	1763	2671	1642	2381	0
3	19	1	"YCL048W"	"YCL048W"	14210	15810	80	387	398	219	69	75	30	98	96	0	528	613	384	88	88	57	96	88	0	0.723	0.627	0.623	0.642	1.708	0.573	0.873	52	340	758	854	-0.468	318	440	329	525	0
3	20	1	"YCLX07W"	"YCLX07W"	14410	15800	110	1531	1393	456	74	86	58	100	100	0	1507	1356	421	93	99	74	100	97	0	1.030	1.044	1.058	1.057	1.321	1.058	0.944	80	562	2871	2582	0.043	1457	1414	1319	1263	0
3	21	1	"YCR025C"	"YCR025C"	14600	15810	120	340	333	112	73	77	26	99	97	0	1073	936	393	97	138	671	66	6	0	0.274	0.310	0.321	0.323	1.463	0.143	0.420	120	655	1243	1099	-1.870	267	976	260	839	0
3	1	2	"APA1"	"YCL050C"	10600	16040	110	749	731	337	81	108	138	97	81	0	1144	1175	600	110	141	207	97	83	0	0.646	0.610	0.633	0.628	1.522	0.581	0.873	80	472	1702	1715	-0.630	668	1034	650	1065	0
3	2	2	"YCLX09W"	"YCLX09W"	10790	16040	100	2582	2514	557	87	99	66	100	100	0	3632	3421	829	112	128	103	100	100	0	0.709	0.733	0.730	0.745	1.228	0.713	0.929	80	443	6015	5736	-0.497	2495	3520	2427	3309	0
3	3	2	"RSG1"	"YCR027C"	11010	16040	100	1111	1078	303	84	92	35	100	100	0	2248	2093	595	108	115	67	100	100	0	0.480	0.501	0.499	0.501	1.261	0.497	0.911	80	421	3167	2979	-1.059	1027	2140	994	1985	0
3	4	2	"YDL211C"	"YDL211C"	11200	16030	90	1289	1407	678	80	90	44	100	100	0	2478	2715	1460	91	105	103	100	100	0	0.506	0.506	0.538	0.535	1.624	0.473	0.882	52	365	3596	3951	-0.981	1209	2387	1327	2624	0
3	5	2	"AAD4"	"YDL243C"	11400	16040	100	402	418	179	78	81	29	100	97	0	578	625	318	91	96	74	95	88	0	0.665	0.637	0.611	0.667	1.753	0.549	0.747	80	439	811	874	-0.588	324	487	340	534	0
3	6	2	"LUV1"	"YDR027C"	11590	16030	110	1970	1906	340	82	94	43	100	100	0	2546	2482	433	105	120	94	100	100	0	0.773	0.767	0.772	0.768	1.169	0.743	0.928	80	507	4329	4201	-0.371	1888	2441	1824	2377	0
3	7	2	"YDL213C"	"YDL213C"	11790	16030	90	1012	999	330	85	93	37	100	100	0	2378	2220	874	112	121	69	100	98	0	0.409	0.434	0.426	0.463	1.527	0.405	0.889	52	383	3193	3022	-1.290	927	2266	914	2108	0
3	8	2	"HXT15"	"YDL245C"	12000	16030	100	3268	3122	940	92	103	46	100	100	0	6277	5641	1792	135	149	85	100	100	0	0.517	0.550	0.549	0.554	1.275	0.538	0.931	80	473	9318	8536	-0.951	3176	6142	3030	5506	0
3	9	2	"YDR029W"	"YDR029W"	12190	16030	100	479	483	166	81	86	33	98	98	0	1120	1060	408	113	117	66	98	98	0	0.395	0.424	0.400	0.419	1.728	0.385	0.805	80	457	1405	1349	-1.339	398	1007	402	947	0
3	10	2	"GDH2"	"YDL215C"	12390	16020	90	833	771	260	81	89	38	100	100	0	1767	1699	712	100	107	78	96	96	0	0.451	0.432	0.444	0.482	2.057	0.385	0.875	52	374	2419	2289	-1.148	752	1667	690	1599	0
3	11	2	"YDL247W"	"YDL247W"	12600	16020	100	1030	968	419	87	95	38	100	98	0	2062	1831	855	105	111	74	96	93	0	0.482	0.510	0.502	0.545	1.745	0.485	0.891	80	452	2900	2607	-1.053	943	1957	881	1726	0
3	12	2	"YDR031W"	"YDR031W"	12790	16010	110	381	377	96	86	94	35	100	100	0	934	872	276	113	122	72	97	96	0	0.359	0.383	0.373	0.397	1.509	0.338	0.790	80	484	1116	1050	-1.477	295	821	291	759	0
3	13	2	"TIM22"	"YDL217C"	12990	16010	90	910	865	235	82	87	29	100	100	0	1813	1655	632	97	102	52	98	96	0	0.483	0.503	0.482	0.538	1.498	0.461	0.881	52	401	2544	2341	-1.051	828	1716	783	1558	0
3	14	2	"NTH1"	"YDR001C"	13190	16010	100	2633	2548	1331	89	94	31	100	100	0	881	842	497	94	99	59	93	91	0	3.233	3.287	3.449	3.973	2.159	3.295	0.817	80	505	3331	3207	1.693	2544	787	2459	748	0
3	15	2	"MRH1"	"YDR033W"	13390	16000	90	1759	1666	414	85	89	30	100	100	0	2449	2293	753	105	110	61	100	100	0	0.714	0.723	0.711	0.748	1.336	0.658	0.915	52	400	4018	3769	-0.486	1674	2344	1581	2188	0
3	16	2	"YDR346C"	"YDR346C"	13590	16000	100	1429	1538	846	71	79	42	100	100	0	2326	2830	1683	96	106	131	100	100	0	0.609	0.537	0.536	0.545	1.390	0.510	0.928	80	497	3588	4201	-0.716	1358	2230	1467	2734	0
3	17	2	"LSM6"	"YDR378C"	13790	16000	110	263	256	78	70	79	40	96	87	0	803	753	247	92	98	125	97	90	0	0.271	0.281	0.287	0.277	1.510	0.264	0.773	80	516	904	847	-1.881	193	711	186	661	0
3	18	2	"STE14"	"YDR410C"	13990	16000	110	1221	1118	353	73	80	34	100	100	0	1722	1532	545	94	101	81	100	98	0	0.705	0.727	0.724	0.750	1.384	0.690	0.928	80	536	2776	2483	-0.504	1148	1628	1045	1438	0
3	19	2	"YDR348C"	"YDR348C"	14180	15990	90	459	459	120	72	74	23	100	100	0	690	680	234	90	94	59	100	94	0	0.645	0.656	0.622	0.696	1.717	0.591	0.815	52	410	987	977	-0.633	387	600	387	590	0
3	20	2	"YDR380W"	"YDR380W"	14390	15990	110	932	878	285	72	79	36	100	100	0	2404	2206	689	96	108	142	100	100	0	0.373	0.382	0.392	0.382	1.289	0.365	0.881	80	558	3168	2916	-1.424	860	2308	806	2110	0
3	21	2	"YDR412W"	"YDR412W"	14600	15990	130	866	833	268	74	80	29	100	100	0	1957	1818	612	97	141	651	91	80	0	0.426	0.441	0.432	0.447	1.355	0.416	0.879	120	710	2652	2480	-1.232	792	1860	759	1721	0
3	1	3	"TCM10"	"YDR350C"	10590	16230	110	913	883	224	77	81	26	100	100	0	2267	2054	540	103	109	97	100	100	0	0.386	0.413	0.407	0.416	1.223	0.396	0.941	80	580	3000	2757	-1.372	836	2164	806	1951	0
3	2	3	"RPP2B"	"YDR382W"	10790	16230	110	380	386	103	76	81	26	100	100	0	979	953	205	104	105	62	100	100	0	0.347	0.365	0.366	0.358	1.318	0.355	0.873	80	544	1179	1159	-1.525	304	875	310	849	0
3	3	3	"ERD1"	"YDR414C"	10990	16220	130	949	900	213	79	86	36	100	100	0	2566	2325	600	106	106	53	100	100	0	0.354	0.370	0.369	0.372	1.203	0.360	0.954	120	673	3330	3040	-1.500	870	2460	821	2219	0
3	4	3	"YDR352W"	"YDR352W"	11190	16220	110	9017	8605	2255	78	85	41	100	100	0	6638	5920	1877	92	97	67	100	100	0	1.366	1.463	1.408	1.513	1.302	1.422	0.939	80	562	15485	14355	0.449	8939	6546	8527	5828	0
3	5	3	"YDR384C"	"YDR384C"	11390	16220	100	1794	1665	457	76	80	25	100	100	0	3561	3064	1126	89	87	44	100	100	0	0.495	0.534	0.524	0.570	1.384	0.498	0.936	80	486	5190	4564	-1.015	1718	3472	1589	2975	0
3	6	3	"SYF1"	"YDR416W"	11590	16220	100	1253	1183	340	79	83	24	100	100	0	3587	3331	1109	100	101	52	100	100	0	0.337	0.342	0.338	0.360	1.345	0.327	0.947	80	480	4661	4335	-1.571	1174	3487	1104	3231	0
3	7	3	"SHC1"	"YER096W"	11780	16220	100	1209	1182	283	76	81	29	100	100	0	1990	1870	510	97	105	72	100	100	0	0.599	0.624	0.622	0.630	1.231	0.598	0.936	80	497	3026	2879	-0.741	1133	1893	1106	1773	0
3	8	3	"LCP5"	"YER127W"	11980	16220	110	952	924	211	77	83	35	100	100	0	2428	2252	605	102	116	137	100	98	0	0.376	0.394	0.399	0.404	1.269	0.379	0.941	80	548	3201	2997	-1.410	875	2326	847	2150	0
3	9	3	"BUR6"	"YER159C"	12180	16210	110	577	564	155	79	84	27	100	100	0	1759	1626	464	103	105	51	100	100	0	0.301	0.318	0.311	0.322	1.300	0.308	0.919	80	552	2154	2008	-1.733	498	1656	485	1523	0
3	10	3	"UBP9"	"YER098W"	12390	16210	120	1474	1267	565	83	91	63	99	97	0	2647	2248	1130	100	108	139	98	95	0	0.546	0.551	0.546	0.590	1.623	0.528	0.947	120	650	3938	3332	-0.873	1391	2547	1184	2148	0
3	11	3	"PAK1"	"YER129W"	12590	16210	100	2691	2460	703	94	101	36	100	100	0	4034	3584	1138	100	100	49	100	100	0	0.660	0.679	0.686	0.701	1.351	0.655	0.921	80	470	6531	5850	-0.599	2597	3934	2366	3484	0
3	12	3	"SPT2"	"YER161C"	12780	16200	110	1911	1777	496	87	93	35	100	100	0	4780	4324	1450	108	119	69	100	100	0	0.390	0.401	0.401	0.416	1.341	0.384	0.939	80	556	6496	5906	-1.357	1824	4672	1690	4216	0
3	13	3	"UBC6"	"YER100W"	12990	16200	110	1027	921	301	87	94	40	100	100	0	2061	1819	719	104	111	71	98	93	0	0.480	0.486	0.487	0.545	1.571	0.461	0.937	80	584	2897	2549	-1.058	940	1957	834	1715	0
3	14	3	"RPS26B"	"YER131W"	13200	16200	100	1625	1499	579	96	104	43	100	100	0	3269	2823	1266	101	105	68	97	97	0	0.483	0.515	0.518	0.602	2.096	0.488	0.912	80	470	4697	4125	-1.051	1529	3168	1403	2722	0
3	15	3	"YER163C"	"YER163C"	13380	16200	130	648	610	158	84	91	33	100	100	0	2150	2029	555	111	115	59	100	100	0	0.277	0.274	0.276	0.275	1.347	0.265	0.919	120	686	2603	2444	-1.854	564	2039	526	1918	0
3	16	3	"RPS8B"	"YER102W"	13580	16190	110	784	733	237	77	87	46	100	100	0	1784	1599	568	110	121	130	97	93	0	0.422	0.441	0.442	0.455	1.408	0.426	0.910	80	542	2381	2145	-1.244	707	1674	656	1489	0
3	17	3	"GLC7"	"YER133W"	13790	16180	120	809	739	322	73	81	36	98	98	0	2124	1843	860	94	97	62	100	98	0	0.363	0.381	0.365	0.391	1.575	0.367	0.932	120	642	2766	2415	-1.464	736	2030	666	1749	0
3	18	3	"PAB1"	"YER165W"	13990	16190	100	613	600	151	76	82	29	100	98	0	1734	1631	451	100	98	49	100	98	0	0.329	0.342	0.336	0.353	1.405	0.332	0.918	80	478	2171	2055	-1.605	537	1634	524	1531	0
3	19	3	"CDC43"	"YGL155W"	14180	16190	110	826	759	249	74	78	27	100	98	0	2295	1989	772	101	101	54	98	97	0	0.343	0.363	0.367	0.398	1.565	0.334	0.899	80	554	2946	2573	-1.545	752	2194	685	1888	0
3	20	3	"COX4"	"YGL187C"	14390	16190	120	343	416	443	71	77	30	98	94	0	1020	1156	1027	100	101	50	97	96	0	0.296	0.327	0.300	0.290	1.568	0.359	0.816	120	660	1192	1401	-1.758	272	920	345	1056	0
3	21	3	"YGL219C"	"YGL219C"	14590	16190	110	994	913	312	80	86	31	100	100	0	2495	2211	762	103	107	75	100	98	0	0.382	0.395	0.393	0.403	1.432	0.386	0.917	80	562	3306	2941	-1.388	914	2392	833	2108	0
3	1	4	"YGL157W"	"YGL157W"	10590	16430	100	1005	977	229	75	79	23	100	100	0	1915	1820	493	101	98	48	100	100	0	0.513	0.525	0.517	0.534	1.213	0.503	0.948	80	510	2744	2621	-0.964	930	1814	902	1719	0
3	2	4	"RPS26A"	"YGL189C"	10790	16430	110	2427	2358	520	77	80	23	100	100	0	2851	2662	664	99	102	71	100	100	0	0.854	0.890	0.889	0.902	1.251	0.887	0.944	80	568	5102	4844	-0.228	2350	2752	2281	2563	0
3	3	4	"NIF3"	"YGL221C"	10990	16420	110	853	819	242	83	88	29	100	100	0	2505	2258	746	113	115	71	100	100	0	0.322	0.343	0.341	0.349	1.278	0.324	0.926	80	563	3162	2881	-1.635	770	2392	736	2145	0
3	4	4	"YGL159W"	"YGL159W"	11190	16430	100	732	717	149	77	82	30	100	100	0	1717	1668	392	102	102	58	100	100	0	0.406	0.409	0.409	0.414	1.258	0.395	0.933	80	514	2270	2206	-1.302	655	1615	640	1566	0
3	5	4	"COX13"	"YGL191W"	11390	16420	100	906	875	270	79	81	22	100	100	0	1074	986	362	95	95	45	97	97	0	0.845	0.893	0.868	0.920	1.396	0.857	0.904	80	514	1806	1687	-0.243	827	979	796	891	0
3	6	4	"YGL223C"	"YGL223C"	11590	16410	110	1513	1432	354	77	81	24	100	100	0	2425	2275	627	99	97	43	100	100	0	0.617	0.623	0.618	0.637	1.227	0.603	0.948	80	556	3762	3531	-0.696	1436	2326	1355	2176	0
3	7	4	"YGL161C"	"YGL161C"	11780	16420	100	881	849	189	72	76	25	100	100	0	2047	1885	543	93	94	48	100	100	0	0.414	0.434	0.424	0.448	1.303	0.410	0.937	80	505	2763	2569	-1.272	809	1954	777	1792	0
3	8	4	"YGL193C"	"YGL193C"	11990	16410	100	586	573	128	68	72	28	100	100	0	1303	1201	406	83	90	130	100	97	0	0.425	0.452	0.438	0.484	1.453	0.392	0.833	80	504	1738	1623	-1.236	518	1220	505	1118	0
3	9	4	"GOG5"	"YGL225W"	12180	16420	100	1433	1356	310	69	75	24	100	100	0	2409	2197	656	87	94	132	98	98	0	0.587	0.610	0.606	0.641	1.475	0.583	0.935	80	498	3686	3397	-0.768	1364	2322	1287	2110	0
3	10	4	"RNH70"	"YGR276C"	12370	16400	90	1024	936	299	75	96	115	100	94	0	2160	1896	762	92	139	294	92	86	0	0.459	0.477	0.475	0.542	1.664	0.439	0.908	52	402	3017	2665	-1.124	949	2068	861	1804	0
3	11	4	"YHL012W"	"YHL012W"	12580	16400	110	5064	4499	1499	86	105	98	100	100	0	1898	1657	637	93	123	237	95	91	0	2.758	2.822	2.789	3.086	1.491	2.712	0.957	80	590	6783	5977	1.464	4978	1805	4413	1564	0
3	12	4	"YHL044W"	"YHL044W"	12790	16400	100	1069	941	359	78	84	31	100	100	0	1608	1377	616	94	99	56	98	96	0	0.655	0.673	0.675	0.725	1.414	0.624	0.921	80	513	2505	2146	-0.611	991	1514	863	1283	0
3	13	4	"YGR278W"	"YGR278W"	12980	16400	100	1717	1570	518	77	82	27	100	100	0	3061	2636	1112	95	100	60	97	96	0	0.553	0.588	0.576	0.703	1.848	0.546	0.937	80	505	4606	4034	-0.855	1640	2966	1493	2541	0
3	14	4	"YLF2"	"YHL014C"	13180	16400	110	6982	5938	2261	95	104	41	100	100	0	1701	1520	575	99	104	65	98	96	0	4.299	4.112	4.049	4.247	1.355	4.081	0.952	80	569	8489	7264	2.104	6887	1602	5843	1421	0
3	15	4	"YHL046C"	"YHL046C"	13380	16400	110	7938	6999	2736	98	114	57	100	100	0	7754	6737	2826	120	136	87	100	100	0	1.027	1.043	1.040	1.081	1.305	1.011	0.963	80	561	15474	13518	0.038	7840	7634	6901	6617	0
3	16	4	"YGR280C"	"YGR280C"	13590	16390	110	1372	1263	318	88	96	38	100	100	0	3065	2759	931	119	127	82	98	97	0	0.436	0.445	0.437	0.487	1.619	0.415	0.923	80	577	4230	3815	-1.198	1284	2946	1175	2640	0
3	17	4	"DUR3"	"YHL016C"	13790	16400	110	3273	2762	1144	79	88	39	100	100	0	2642	2460	971	100	102	65	98	97	0	1.256	1.137	1.141	1.174	1.550	1.130	0.926	80	576	5736	5043	0.329	3194	2542	2683	2360	0
3	18	4	"COS8"	"YHL048W"	13990	16390	110	2924	2726	859	79	87	37	100	100	0	4085	3701	1309	99	101	57	100	100	0	0.714	0.735	0.737	0.756	1.266	0.714	0.950	80	566	6831	6249	-0.487	2845	3986	2647	3602	0
3	19	4	"BGL2"	"YGR282C"	14180	16380	110	1204	1097	374	79	84	29	100	100	0	1226	1109	401	102	103	52	100	97	0	1.001	1.011	1.009	1.043	1.380	0.948	0.931	80	567	2249	2025	0.001	1125	1124	1018	1007	0
3	20	4	"YHL018W"	"YHL018W"	14390	16400	100	732	694	218	75	81	32	100	100	0	1888	1756	536	100	108	110	100	100	0	0.367	0.374	0.376	0.372	1.327	0.322	0.795	80	514	2445	2275	-1.444	657	1788	619	1656	0
3	21	4	"YHL050C"	"YHL050C"	14590	16390	110	25518	23667	7468	85	94	40	100	100	0	30070	26743	11283	105	116	91	100	100	0	0.849	0.885	0.863	0.960	1.425	0.828	0.936	80	599	55398	50220	-0.237	25433	29965	23582	26638	0
3	1	5	"YIL086C"	"YIL086C"	10590	16620	90	988	1405	1187	77	80	23	100	100	0	838	1531	1510	96	94	47	98	98	0	1.228	0.925	0.880	1.070	2.148	0.829	0.862	52	406	1653	2763	0.296	911	742	1328	1435	0
3	2	5	"RHO3"	"YIL118W"	10790	16630	100	816	778	211	77	80	24	100	100	0	1856	1650	590	90	90	46	100	100	0	0.418	0.449	0.450	0.479	1.420	0.417	0.899	80	520	2505	2261	-1.257	739	1766	701	1560	0
3	3	5	"DNA43"	"YIL150C"	11000	16630	100	1026	959	330	86	91	29	100	100	0	2746	2431	965	110	113	53	100	100	0	0.357	0.376	0.383	0.402	1.484	0.357	0.919	80	513	3576	3194	-1.488	940	2636	873	2321	0
3	4	5	"YIL088C"	"YIL088C"	11190	16630	100	1721	1611	428	84	88	27	100	100	0	3015	2817	912	110	112	68	100	100	0	0.564	0.564	0.554	0.586	1.300	0.530	0.924	80	497	4542	4234	-0.827	1637	2905	1527	2707	0
3	5	5	"YIL120W"	"YIL120W"	11390	16630	110	1157	1088	258	75	79	25	100	100	0	2124	1973	592	99	100	65	100	100	0	0.534	0.541	0.540	0.564	1.410	0.509	0.913	80	576	3107	2887	-0.904	1082	2025	1013	1874	0
3	6	5	"YIL152W"	"YIL152W"	11590	16620	110	2789	2638	775	70	73	23	100	100	0	2747	2496	844	93	90	50	100	98	0	1.024	1.069	1.053	1.121	1.459	1.043	0.936	80	576	5373	4971	0.035	2719	2654	2568	2403	0
3	7	5	"YIL090W"	"YIL090W"	11790	16620	100	1234	1170	320	72	76	26	100	100	0	2990	2776	891	91	91	46	100	100	0	0.401	0.409	0.403	0.429	1.374	0.389	0.907	80	513	4061	3783	-1.319	1162	2899	1098	2685	0
3	8	5	"YIL122W"	"YIL122W"	12000	16620	100	1772	1665	473	67	73	34	100	100	0	2830	2578	834	83	85	54	100	100	0	0.621	0.640	0.633	0.663	1.434	0.623	0.918	80	520	4452	4093	-0.688	1705	2747	1598	2495	0
3	9	5	"IMP2'"	"YIL154C"	12190	16610	110	245	242	69	64	73	41	98	91	0	473	439	139	83	85	55	100	96	0	0.464	0.500	0.487	0.511	1.505	0.441	0.768	80	566	571	534	-1.107	181	390	178	356	0
3	10	5	"YIL092W"	"YIL092W"	12400	16600	100	2090	1858	743	70	77	40	100	100	0	2582	2205	959	86	85	47	98	98	0	0.809	0.844	0.861	0.933	1.835	0.817	0.900	80	515	4516	3907	-0.305	2020	2496	1788	2119	0
3	11	5	"AYR1"	"YIL124W"	12590	16620	120	618	595	186	69	74	25	100	100	0	1228	1113	430	88	88	63	98	97	0	0.482	0.513	0.514	0.554	1.559	0.476	0.896	120	647	1689	1551	-1.054	549	1140	526	1025	0
3	12	5	"UBP7"	"YIL156W"	12790	16610	100	3014	2849	883	72	77	24	100	100	0	2982	2604	964	89	92	70	100	97	0	1.017	1.104	1.099	1.192	1.539	1.074	0.926	80	518	5835	5292	0.024	2942	2893	2777	2515	0
3	13	5	"BNA1"	"YJR025C"	12990	16600	90	1496	1343	422	76	81	29	100	100	0	1613	1494	537	97	98	51	98	98	0	0.937	0.907	0.919	0.982	1.751	0.883	0.899	52	420	2936	2664	-0.094	1420	1516	1267	1397	0
3	14	5	"CDC8"	"YJR057W"	13190	16600	110	623	588	241	78	96	152	85	80	0	1756	1459	755	97	126	641	76	62	0	0.329	0.374	0.361	0.407	1.939	0.216	0.512	80	571	2204	1872	-1.606	545	1659	510	1362	0
3	15	5	"GRR1"	"YJR090C"	13390	16610	130	997	965	307	77	94	52	100	100	0	1431	1339	473	96	110	78	100	99	0	0.689	0.714	0.697	0.733	1.452	0.685	0.909	120	715	2255	2131	-0.537	920	1335	888	1243	0
3	16	5	"YJR027W"	"YJR027W"	13590	16590	100	4298	3941	1405	76	81	24	100	100	0	3825	3712	1564	96	101	68	100	98	0	1.132	1.069	1.044	1.149	1.707	1.031	0.908	80	500	7951	7481	0.179	4222	3729	3865	3616	0
3	17	5	"PTK2"	"YJR059W"	13780	16600	110	1785	1650	796	73	77	25	100	100	0	3497	3382	1856	92	121	398	93	88	0	0.503	0.479	0.467	0.539	1.664	0.455	0.931	80	564	5117	4867	-0.992	1712	3405	1577	3290	0
3	18	5	"BUD4"	"YJR092W"	13990	16600	100	774	790	329	69	74	23	100	100	0	1023	1024	490	90	96	107	98	92	0	0.756	0.772	0.763	0.827	1.572	0.723	0.895	80	521	1638	1655	-0.404	705	933	721	934	0
3	19	5	"YJR029W"	"YJR029W"	14190	16590	100	10017	9148	4796	75	82	40	100	100	0	10833	8797	5180	95	97	63	98	97	0	0.926	1.043	1.065	1.211	1.658	1.006	0.935	80	522	20680	17775	-0.111	9942	10738	9073	8702	0
3	20	5	"YJR061W"	"YJR061W"	14390	16600	100	987	944	311	71	82	64	100	100	0	1377	1365	549	92	100	102	100	98	0	0.713	0.686	0.657	0.724	1.701	0.629	0.793	80	506	2201	2146	-0.488	916	1285	873	1273	0
3	21	5	"IME1"	"YJR094C"	14580	16590	90	1609	1494	428	76	91	72	100	100	0	2647	2565	977	98	117	161	100	98	0	0.601	0.575	0.553	0.615	1.589	0.522	0.886	52	414	4082	3885	-0.734	1533	2549	1418	2467	0
3	1	6	"GEA1"	"YJR031C"	10590	16830	100	2284	2263	1012	83	85	23	100	100	0	3248	3024	1334	100	96	44	100	100	0	0.699	0.746	0.745	0.755	1.430	0.739	0.939	80	524	5349	5104	-0.516	2201	3148	2180	2924	0
3	2	6	"RPA12"	"YJR063W"	10790	16830	100	923	893	357	81	85	24	100	100	0	1995	1975	755	97	94	42	100	100	0	0.444	0.432	0.407	0.431	1.576	0.419	0.860	80	504	2740	2690	-1.173	842	1898	812	1878	0
3	3	6	"SFC1"	"YJR095W"	10990	16830	100	2320	2147	909	89	93	29	100	100	0	3322	3067	1331	113	116	54	100	100	0	0.695	0.697	0.680	0.713	1.300	0.687	0.963	80	521	5440	5012	-0.524	2231	3209	2058	2954	0
3	4	6	"YKR020W"	"YKR020W"	11200	16830	100	712	690	175	91	95	33	100	100	0	1769	1623	507	117	122	58	100	100	0	0.376	0.398	0.395	0.410	1.348	0.381	0.925	80	505	2273	2105	-1.412	621	1652	599	1506	0
3	5	6	"MRS4"	"YKR052C"	11390	16830	100	1260	1309	609	72	76	21	100	100	0	1279	1221	558	99	98	49	98	97	0	1.007	1.102	1.114	1.101	1.621	1.629	0.646	80	505	2368	2359	0.010	1188	1180	1237	1122	0
3	6	6	"HBS1"	"YKR084C"	11600	16820	100	1455	1346	516	72	75	22	100	100	0	2680	2447	1059	95	96	54	100	100	0	0.535	0.542	0.551	0.584	1.437	0.517	0.945	80	513	3968	3626	-0.902	1383	2585	1274	2352	0
3	7	6	"YKR022C"	"YKR022C"	11790	16820	100	2886	2717	1008	68	73	23	100	100	0	3911	3483	1370	85	82	41	100	100	0	0.737	0.780	0.780	0.798	1.329	0.763	0.958	80	518	6644	6047	-0.441	2818	3826	2649	3398	0
3	8	6	"DYN1"	"YKR054C"	12000	16820	80	645	689	256	65	68	20	100	100	0	1098	1070	435	82	79	39	100	100	0	0.571	0.632	0.662	0.652	1.439	0.596	0.847	52	340	1596	1612	-0.809	580	1016	624	988	0
3	9	6	"PRP16"	"YKR086W"	12200	16820	110	1472	1410	538	66	71	29	100	100	0	2150	1965	737	86	89	77	100	98	0	0.681	0.715	0.712	0.723	1.305	0.711	0.955	80	575	3470	3223	-0.554	1406	2064	1344	1879	0
3	10	6	"DBP7"	"YKR024C"	12390	16820	100	1326	1305	647	67	70	21	100	97	0	1190	1214	640	82	84	75	97	93	0	1.136	1.094	1.108	1.119	1.493	1.056	0.905	80	519	2367	2370	0.184	1259	1108	1238	1132	0
3	11	6	"RNC1"	"YKR056W"	12600	16820	100	651	623	217	64	70	24	100	98	0	1809	1637	713	84	83	45	97	97	0	0.340	0.360	0.361	0.384	1.562	0.327	0.874	80	494	2312	2112	-1.555	587	1725	559	1553	0
3	12	6	"YKR088C"	"YKR088C"	12780	16810	90	941	937	236	68	72	25	100	100	0	1820	1655	541	86	86	60	100	100	0	0.503	0.554	0.528	0.580	1.441	0.505	0.921	52	407	2607	2438	-0.990	873	1734	869	1569	0
3	13	6	"GCN3"	"YKR026C"	13000	16810	110	803	755	221	74	92	211	93	88	0	1736	1614	530	95	96	62	100	100	0	0.444	0.448	0.443	0.456	1.273	0.477	0.531	80	615	2370	2200	-1.171	729	1641	681	1519	0
3	14	6	"GLG1"	"YKR058W"	13200	16810	110	1115	1136	346	70	83	150	100	98	0	2828	2767	887	89	120	640	97	90	0	0.382	0.398	0.396	0.403	1.271	0.386	0.945	80	575	3784	3744	-1.390	1045	2739	1066	2678	0
3	15	6	"YKR090W"	"YKR090W"	13390	16810	100	1080	1057	338	76	83	32	100	100	0	2146	2048	801	92	98	59	100	100	0	0.489	0.502	0.508	0.532	1.481	0.475	0.934	80	495	3058	2937	-1.033	1004	2054	981	1956	0
3	16	6	"YLR231C"	"YLR231C"	13600	16810	110	903	888	285	78	85	34	100	100	0	1891	1774	535	98	101	59	100	100	0	0.460	0.483	0.492	0.480	1.332	0.477	0.914	80	554	2618	2486	-1.120	825	1793	810	1676	0
3	17	6	"RED1"	"YLR263W"	13790	16810	120	1147	1140	564	75	80	33	99	99	0	2519	2454	1317	94	119	376	94	86	0	0.442	0.451	0.437	0.468	1.700	0.399	0.845	120	606	3497	3425	-1.178	1072	2425	1065	2360	0
3	18	6	"YLR294C"	"YLR294C"	13990	16800	100	303	296	64	69	74	28	100	100	0	802	748	182	90	94	58	100	100	0	0.329	0.345	0.336	0.352	1.377	0.320	0.841	80	503	946	885	-1.605	234	712	227	658	0
3	19	6	"EST1"	"YLR233C"	14200	16800	110	685	627	243	72	76	26	100	98	0	1641	1467	631	97	98	54	98	97	0	0.397	0.405	0.398	0.424	1.544	0.382	0.909	80	583	2157	1925	-1.333	613	1544	555	1370	0
3	20	6	"YLR265C"	"YLR265C"	14390	16790	90	1420	1293	418	71	84	61	100	100	0	1537	1381	549	93	99	96	98	94	0	0.934	0.949	0.905	1.047	1.710	0.876	0.881	52	408	2793	2510	-0.098	1349	1444	1222	1288	0
3	21	6	"YLR296W"	"YLR296W"	14600	16800	100	265	371	564	72	85	58	96	90	0	582	716	1007	90	97	92	98	95	0	0.392	0.478	0.430	0.445	1.772	0.529	0.864	80	546	685	925	-1.350	193	492	299	626	0
3	1	7	"YLR235C"	"YLR235C"	10590	17050	110	849	791	210	87	104	83	98	97	0	1506	1393	425	108	122	123	100	97	0	0.545	0.548	0.531	0.556	1.365	0.519	0.913	80	589	2160	1989	-0.876	762	1398	704	1285	0
3	2	7	"BOP2"	"YLR267W"	10790	17030	110	933	913	196	90	117	104	100	100	0	2271	2216	491	107	135	155	100	100	0	0.390	0.390	0.388	0.390	1.170	0.383	0.937	80	587	3007	2932	-1.360	843	2164	823	2109	0
3	3	7	"YHC1"	"YLR298C"	11000	17040	110	748	718	159	85	93	38	100	100	0	1830	1719	430	106	111	67	100	100	0	0.385	0.392	0.383	0.399	1.271	0.374	0.936	80	586	2387	2246	-1.379	663	1724	633	1613	0
3	4	7	"THI7"	"YLR237W"	11200	17030	110	2439	2325	525	89	96	37	100	100	0	4227	4032	995	111	117	58	100	100	0	0.571	0.570	0.572	0.577	1.204	0.563	0.962	80	568	6466	6157	-0.809	2350	4116	2236	3921	0
3	5	7	"YLR269C"	"YLR269C"	11400	17030	110	621	598	128	73	77	24	100	100	0	1385	1264	325	97	97	48	100	100	0	0.425	0.450	0.449	0.461	1.311	0.424	0.913	80	567	1836	1692	-1.233	548	1288	525	1167	0
3	6	7	"EXG1"	"YLR300W"	11590	17030	110	1042	1038	219	69	72	20	100	100	0	2790	2619	673	94	93	43	100	100	0	0.361	0.384	0.378	0.394	1.259	0.374	0.953	80	575	3669	3494	-1.470	973	2696	969	2525	0
3	7	7	"MVP1"	"YMR004W"	11800	17030	100	3982	4062	1295	66	68	17	100	100	0	2195	2164	755	81	78	38	98	98	0	1.852	1.918	1.909	1.978	1.339	1.899	0.954	80	512	6030	6079	0.889	3916	2114	3996	2083	0
3	8	7	"IMP2"	"YMR035W"	11990	17020	100	1546	1498	463	65	68	22	100	100	0	1833	1634	574	82	81	56	100	100	0	0.846	0.923	0.944	0.953	1.276	0.897	0.956	80	504	3232	2985	-0.242	1481	1751	1433	1552	0
3	9	7	"SOV1"	"YMR066W"	12200	17020	100	1263	1272	421	66	72	31	100	100	0	1815	1753	587	84	88	62	100	100	0	0.692	0.723	0.738	0.729	1.267	0.714	0.943	80	512	2928	2875	-0.532	1197	1731	1206	1669	0
3	10	7	"PLB2"	"YMR006C"	12400	17020	100	3829	4289	2569	66	100	230	98	97	0	1294	1509	899	80	129	451	81	65	0	3.100	2.955	3.005	3.136	1.417	2.960	0.957	80	505	4977	5652	1.632	3763	1214	4223	1429	0
3	11	7	"MSN2"	"YMR037C"	12600	17020	100	1478	1439	646	69	128	295	95	83	0	3051	2805	1282	84	197	642	92	83	0	0.475	0.503	0.518	0.525	1.456	0.494	0.939	80	504	4376	4091	-1.074	1409	2967	1370	2721	0
3	12	7	"YMR068W"	"YMR068W"	12800	17020	100	664	683	268	68	77	45	100	100	0	1791	1673	766	82	101	379	92	82	0	0.349	0.387	0.377	0.422	1.723	0.364	0.903	80	527	2305	2206	-1.520	596	1709	615	1591	0
3	13	7	"PLB1"	"YMR008C"	13010	17020	100	4725	4555	1696	76	101	233	100	98	0	5527	5051	1976	90	94	68	100	100	0	0.855	0.903	0.921	0.901	1.369	0.898	0.957	80	513	10086	9440	-0.226	4649	5437	4479	4961	0
3	14	7	"SUB1"	"YMR039C"	13200	17020	110	851	784	251	70	77	29	100	100	0	2560	2298	694	87	91	74	100	100	0	0.316	0.323	0.332	0.316	1.343	0.315	0.930	80	556	3254	2925	-1.663	781	2473	714	2211	0
3	15	7	"MOT3"	"YMR070W"	13400	17010	100	1039	984	352	77	81	27	100	100	0	2335	2095	835	94	96	57	100	100	0	0.429	0.453	0.463	0.468	1.272	0.433	0.940	80	508	3203	2908	-1.220	962	2241	907	2001	0
3	16	7	"YMR010W"	"YMR010W"	13600	17000	110	909	848	229	74	83	46	100	100	0	1640	1552	451	94	96	64	100	100	0	0.540	0.531	0.526	0.533	1.301	0.504	0.932	80	546	2381	2232	-0.889	835	1546	774	1458	0
3	17	7	"YMR041C"	"YMR041C"	13790	16990	110	894	891	195	74	80	29	100	100	0	1883	1809	462	93	94	52	100	100	0	0.458	0.476	0.478	0.484	1.267	0.457	0.937	80	535	2610	2533	-1.126	820	1790	817	1716	0
3	18	7	"ABF2"	"YMR072W"	14000	17000	100	549	506	136	71	78	29	100	100	0	1152	1072	365	88	90	56	100	100	0	0.449	0.442	0.436	0.469	1.401	0.416	0.928	80	491	1542	1419	-1.154	478	1064	435	984	0
3	19	7	"YNL046W"	"YNL046W"	14190	17010	120	571	536	175	70	202	827	0	0	0	1602	1457	566	94	263	1106	67	2	0	0.332	0.342	0.344	0.354	1.432	0.437	0.587	120	601	2009	1829	-1.590	501	1508	466	1363	0
3	20	7	"TPM1"	"YNL079C"	14390	17000	100	769	727	206	73	77	27	100	100	0	1970	1746	622	93	101	176	98	93	0	0.371	0.396	0.395	0.420	1.356	0.362	0.913	80	524	2573	2307	-1.431	696	1877	654	1653	0
3	21	7	"CYB5"	"YNL111C"	14600	17000	100	986	1133	1216	70	76	28	100	100	0	1203	1291	1336	86	89	67	100	100	0	0.820	0.882	0.833	0.869	1.368	0.888	0.886	80	526	2033	2268	-0.286	916	1117	1063	1205	-100
3	1	8	"ALG11"	"YNL048W"	10600	17240	110	2214	2093	545	85	106	94	100	100	0	3522	3258	961	106	130	150	100	100	0	0.623	0.637	0.650	0.647	1.225	0.612	0.948	80	580	5545	5160	-0.682	2129	3416	2008	3152	0
3	2	8	"YNL081C"	"YNL081C"	10800	17240	110	1467	1378	402	89	117	106	100	100	0	1144	1045	312	103	135	163	97	96	0	1.324	1.368	1.378	1.388	1.324	1.335	0.911	80	577	2419	2231	0.405	1378	1041	1289	942	0
3	3	8	"RPC19"	"YNL113W"	11000	17240	100	712	721	116	82	112	261	100	85	0	1693	1674	349	96	114	194	100	100	0	0.394	0.405	0.394	0.410	1.249	0.466	0.615	80	505	2227	2217	-1.342	630	1597	639	1578	0
3	4	8	"YNL050C"	"YNL050C"	11200	17230	110	1928	1846	392	83	91	47	100	100	0	1785	1710	416	97	105	120	100	100	0	1.093	1.093	1.099	1.106	1.193	1.071	0.946	80	575	3533	3376	0.128	1845	1688	1763	1613	0
3	5	8	"YNL083W"	"YNL083W"	11410	17240	110	1318	1224	440	74	87	88	100	100	0	2640	2423	853	87	100	124	100	100	0	0.487	0.492	0.495	0.490	1.311	0.488	0.924	80	566	3797	3486	-1.037	1244	2553	1150	2336	0
3	6	8	"YNL115C"	"YNL115C"	11600	17230	110	1767	1683	473	66	72	26	100	100	0	2412	2262	707	84	84	52	100	100	0	0.731	0.742	0.737	0.758	1.182	0.711	0.945	80	548	4029	3795	-0.453	1701	2328	1617	2178	0
3	7	8	"COX5A"	"YNL052W"	11800	17230	110	410	408	93	67	72	23	100	100	0	829	816	181	82	81	43	100	100	0	0.459	0.465	0.473	0.462	1.274	0.450	0.906	80	559	1090	1075	-1.123	343	747	341	734	0
3	8	8	"MKT1"	"YNL085W"	12000	17210	110	1354	1305	309	66	69	21	100	100	0	2264	2177	542	85	83	43	100	100	0	0.591	0.592	0.587	0.602	1.259	0.576	0.943	80	559	3467	3331	-0.759	1288	2179	1239	2092	0
3	9	8	"MLS1"	"YNL117W"	12200	17220	110	584	585	129	64	67	18	100	100	0	1871	1778	385	83	84	62	100	100	0	0.291	0.307	0.306	0.307	1.203	0.293	0.928	80	568	2308	2216	-1.782	520	1788	521	1695	0
3	10	8	"YOL015W"	"YOL015W"	12400	17220	100	1374	1375	424	66	94	202	98	97	0	1432	1457	498	83	122	395	97	86	0	0.970	0.953	0.980	1.010	1.584	0.921	0.935	80	504	2657	2683	-0.045	1308	1349	1309	1374	0
3	11	8	"YOL047C"	"YOL047C"	12600	17220	100	796	774	221	67	120	288	97	73	0	1485	1357	425	83	192	642	87	57	0	0.520	0.555	0.558	0.563	1.236	0.521	0.903	80	513	2131	1981	-0.943	729	1402	707	1274	0
3	12	8	"YOL079W"	"YOL079W"	12810	17220	100	538	529	186	63	67	22	100	100	0	788	846	340	79	96	389	91	45	0	0.670	0.608	0.596	0.621	1.535	0.572	0.884	80	497	1184	1233	-0.578	475	709	466	767	0
3	13	8	"YOL017W"	"YOL017W"	13000	17220	100	3059	2895	645	71	111	629	98	97	0	2393	2305	589	86	101	250	100	98	0	1.295	1.273	1.293	1.289	1.215	1.255	0.953	80	476	5295	5043	0.373	2988	2307	2824	2219	0
3	14	8	"GSH2"	"YOL049W"	13200	17210	100	1172	1400	854	72	115	620	78	45	0	1466	1645	1060	86	107	284	95	80	0	0.797	0.852	0.879	0.904	1.574	0.823	0.934	80	493	2480	2887	-0.327	1100	1380	1328	1559	0
3	15	8	"IRA2"	"YOL081W"	13410	17200	90	702	908	587	75	81	32	100	100	0	889	1013	718	88	85	47	100	100	0	0.783	0.901	0.887	0.966	1.603	0.881	0.837	52	400	1428	1758	-0.353	627	801	833	925	0
3	16	8	"YOL019W"	"YOL019W"	13600	17210	120	2973	2692	1057	73	81	45	100	100	0	2335	2135	891	89	91	65	100	99	0	1.291	1.280	1.278	1.310	1.431	1.263	0.950	120	660	5146	4665	0.369	2900	2246	2619	2046	0
3	17	8	"GAL11"	"YOL051W"	13810	17200	110	2740	2530	1004	73	78	26	100	100	0	5571	5195	2201	93	97	88	100	100	0	0.487	0.482	0.491	0.494	1.422	0.469	0.923	80	575	8145	7559	-1.038	2667	5478	2457	5102	0
3	18	8	"YOL083W"	"YOL083W"	14000	17200	110	741	754	253	79	86	40	100	100	0	2084	1917	664	93	101	98	100	100	0	0.332	0.370	0.372	0.378	1.319	0.362	0.910	80	530	2653	2499	-1.589	662	1991	675	1824	0
3	19	8	"DIS3"	"YOL021C"	14190	17200	120	1623	1428	751	72	203	819	71	47	0	3034	2522	1458	91	256	1096	75	60	0	0.527	0.558	0.561	0.644	1.852	0.614	0.827	120	613	4494	3787	-0.924	1551	2943	1356	2431	0
3	20	8	"YOL053C-A"	"YOL053C-A"	14400	17210	100	770	755	213	72	107	328	92	58	0	1150	1122	340	92	152	612	85	30	0	0.660	0.663	0.672	0.665	1.331	0.631	0.904	80	505	1756	1713	-0.600	698	1058	683	1030	0
3	21	8	"YOL085C"	"YOL085C"	14600	17200	100	318	338	227	70	74	25	98	98	0	577	602	331	88	87	59	100	100	0	0.507	0.521	0.504	0.496	1.450	0.559	0.888	80	519	737	782	-0.979	248	489	268	514	0
3	1	9	"KIN4"	"YOR233W"	10600	17440	100	3790	3424	1425	82	95	72	100	100	0	2781	2505	1238	102	115	146	97	97	0	1.384	1.391	1.344	1.524	1.547	1.324	0.902	80	497	6387	5745	0.469	3708	2679	3342	2403	0
3	2	9	"RBL2"	"YOR265W"	10800	17440	100	696	671	200	88	98	61	100	100	0	1158	1100	296	99	110	140	100	97	0	0.574	0.582	0.559	0.582	1.323	0.570	0.871	80	496	1667	1584	-0.801	608	1059	583	1001	0
3	3	9	"TIM18"	"YOR297C"	11000	17440	100	733	715	180	88	119	261	100	65	0	1166	1090	371	96	118	188	98	91	0	0.603	0.631	0.622	0.668	1.430	0.597	0.834	80	504	1715	1621	-0.730	645	1070	627	994	0
3	4	9	"SNR17A"	"YOR235W"	11210	17440	120	411	406	99	83	95	78	99	94	0	947	915	219	98	117	169	100	94	0	0.386	0.395	0.396	0.391	1.329	0.370	0.833	120	633	1177	1140	-1.372	328	849	323	817	0
3	5	9	"YOR267C"	"YOR267C"	11400	17430	110	3369	3182	737	76	89	90	100	100	0	6040	5595	1556	85	97	122	100	100	0	0.553	0.564	0.559	0.578	1.238	0.543	0.951	80	548	9248	8616	-0.855	3293	5955	3106	5510	0
3	6	9	"BUD7"	"YOR299W"	11610	17420	100	943	907	291	64	69	23	100	100	0	1904	1810	768	78	78	47	100	100	0	0.481	0.487	0.489	0.532	1.573	0.448	0.912	80	510	2705	2575	-1.055	879	1826	843	1732	0
3	7	9	"HES1"	"YOR237W"	11800	17420	110	1629	1560	416	69	72	23	100	100	0	2462	2282	722	82	82	45	100	100	0	0.655	0.678	0.682	0.707	1.381	0.652	0.907	80	548	3940	3691	-0.609	1560	2380	1491	2200	0
3	8	9	"PAC1"	"YOR269W"	12000	17410	110	3299	3012	860	69	72	23	100	100	0	2971	2645	913	82	80	44	100	100	0	1.118	1.148	1.132	1.197	1.381	1.112	0.932	80	584	6119	5506	0.161	3230	2889	2943	2563	0
3	9	9	"RAX1"	"YOR301W"	12190	17410	90	714	712	183	62	67	27	100	100	0	1312	1277	573	82	86	96	100	94	0	0.530	0.544	0.534	0.615	1.664	0.469	0.882	52	408	1882	1845	-0.916	652	1230	650	1195	0
3	10	9	"YOR239W"	"YOR239W"	12400	17420	100	1070	996	296	63	69	40	100	100	0	2451	2187	846	82	83	79	100	100	0	0.425	0.443	0.431	0.470	1.459	0.409	0.906	80	534	3376	3038	-1.234	1007	2369	933	2105	0
3	11	9	"YOR271C"	"YOR271C"	12610	17420	100	762	758	210	64	68	19	100	100	0	1846	1801	628	78	75	38	100	100	0	0.395	0.403	0.407	0.417	1.423	0.375	0.875	80	506	2466	2417	-1.341	698	1768	694	1723	0
3	12	9	"CPA1"	"YOR303W"	12800	17410	100	1352	1281	288	64	67	21	100	100	0	2654	2490	721	80	78	47	100	100	0	0.500	0.505	0.508	0.528	1.417	0.474	0.922	80	502	3862	3627	-0.999	1288	2574	1217	2410	0
3	13	9	"YPL222W"	"YPL222W"	13010	17410	120	525	523	225	70	104	545	39	0	0	1215	1136	567	87	96	220	90	80	0	0.403	0.432	0.435	0.465	1.624	0.407	0.924	120	636	1583	1502	-1.310	455	1128	453	1049	0
3	14	9	"HFI1"	"YPL254W"	13210	17390	110	1491	1422	421	74	125	598	93	73	0	1397	1268	433	84	138	482	88	70	0	1.079	1.139	1.112	1.172	1.409	0.763	0.620	80	545	2730	2532	0.110	1417	1313	1348	1184	0
3	15	9	"YPR003C"	"YPR003C"	13400	17400	100	6202	5845	1459	72	88	116	100	100	0	1683	1613	538	84	128	437	96	86	0	3.834	3.776	3.760	3.959	1.300	3.717	0.917	80	526	7729	7302	1.939	6130	1599	5773	1529	0
3	16	9	"MMT2"	"YPL224C"	13610	17410	110	1455	1382	338	74	80	28	100	100	0	1534	1400	408	86	89	68	100	100	0	0.954	0.995	0.998	1.019	1.316	0.972	0.919	80	543	2829	2622	-0.068	1381	1448	1308	1314	0
3	17	9	"CLN2"	"YPL256C"	13800	17410	110	1185	1131	310	81	85	28	100	100	0	1970	1843	609	91	93	52	100	100	0	0.588	0.599	0.578	0.617	1.346	0.568	0.925	80	557	2983	2802	-0.767	1104	1879	1050	1752	0
3	18	9	"HAL1"	"YPR005C"	14000	17400	110	2751	2629	495	80	87	54	100	100	0	1892	1798	409	89	94	88	100	100	0	1.481	1.492	1.462	1.513	1.246	1.474	0.942	80	577	4474	4258	0.567	2671	1803	2549	1709	0
3	19	9	"YPL226W"	"YPL226W"	14210	17410	100	1332	1252	389	69	75	32	100	100	0	2770	2666	934	86	84	46	100	100	0	0.471	0.459	0.446	0.470	1.360	0.442	0.940	80	497	3947	3763	-1.088	1263	2684	1183	2580	0
3	20	9	"THI21"	"YPL258C"	14400	17400	110	1019	996	249	71	76	24	100	100	0	1731	1689	455	88	84	44	100	100	0	0.577	0.578	0.582	0.581	1.271	0.548	0.916	80	548	2591	2526	-0.793	948	1643	925	1601	0
3	21	9	"SPO69"	"YPR007C"	14600	17400	110	2446	2333	499	72	76	26	100	100	0	1916	1784	453	87	86	46	100	100	0	1.298	1.332	1.335	1.356	1.213	1.305	0.942	80	599	4203	3958	0.376	2374	1829	2261	1697	0
3	1	10	"CET1"	"YPL228W"	10610	17640	110	2181	2069	511	71	75	23	100	100	0	2697	2559	668	86	90	104	100	100	0	0.808	0.808	0.818	0.815	1.174	0.786	0.942	80	580	4721	4471	-0.307	2110	2611	1998	2473	0
3	2	10	"YPL260W"	"YPL260W"	10800	17630	110	2668	2577	430	77	81	27	100	100	0	2488	2453	490	86	87	48	100	100	0	1.079	1.056	1.039	1.065	1.151	1.037	0.941	80	548	4993	4867	0.109	2591	2402	2500	2367	0
3	3	10	"YPR009W"	"YPR009W"	11000	17640	110	2852	2637	666	82	89	39	100	100	0	943	900	255	89	89	47	100	100	0	3.244	3.150	3.069	3.240	1.242	3.027	0.907	80	567	3624	3366	1.698	2770	854	2555	811	0
3	4	10	"LTE1"	"YAL024C"	11210	17630	100	1147	1344	883	81	93	61	100	100	0	832	1037	837	96	101	68	93	90	0	1.448	1.342	1.397	1.563	1.822	1.212	0.878	80	490	1802	2204	0.534	1066	736	1263	941	-100
3	5	10	"PEP1"	"YBL017C"	11400	17630	90	727	956	670	78	83	28	100	100	0	553	762	525	86	83	43	98	98	0	1.390	1.299	1.259	1.313	1.546	1.297	0.828	52	408	1116	1554	0.475	649	467	878	676	-100
3	6	10	"ENA2"	"YDR039C"	11600	17630	90	461	578	343	64	67	20	100	100	0	376	547	420	78	75	42	92	88	0	1.332	1.096	1.169	1.364	1.948	0.946	0.827	52	414	695	983	0.414	397	298	514	469	-100
3	7	10	"YFL019C"	"YFL019C"	11790	17620	110	325	461	382	65	69	21	100	98	0	281	438	436	82	79	39	92	81	0	1.307	1.112	1.333	1.403	2.160	0.886	0.759	80	585	459	752	0.386	260	199	396	356	-100
3	8	10	"YGL066W"	"YGL066W"	12010	17630	100	344	442	332	68	72	23	100	98	0	282	386	321	83	80	40	85	75	0	1.387	1.234	1.350	1.399	1.938	1.112	0.805	80	524	475	677	0.472	276	199	374	303	-100
3	9	10	"MNT2"	"YGL257C"	12210	17630	100	324	443	426	63	66	19	98	97	0	254	379	389	80	75	39	91	77	0	1.500	1.271	1.328	1.430	1.736	1.141	0.896	80	526	435	679	0.585	261	174	380	299	-100
3	10	10	"YHR032W"	"YHR032W"	12410	17620	90	342	472	375	62	65	18	100	98	0	341	482	440	79	75	44	96	88	0	1.069	1.017	1.012	1.139	2.001	0.894	0.764	52	420	542	813	0.096	280	262	410	403	-100
3	11	10	"YHR036W"	"YHR036W"	12600	17610	90	335	508	416	62	65	23	100	100	0	301	512	505	76	72	45	92	88	0	1.213	1.023	1.064	1.256	2.136	0.879	0.795	52	414	498	882	0.279	273	225	446	436	-100
3	12	10	"YHR045W"	"YHR045W"	12810	17620	80	198	298	270	62	64	18	92	82	0	208	348	370	78	71	38	71	59	0	1.046	0.874	0.828	0.873	2.917	0.736	0.763	52	340	266	506	0.065	136	130	236	270	-100
3	13	10	"STT4"	"YLR305C"	13010	17600	80	197	261	217	66	73	81	65	32	0	182	305	367	83	101	271	19	9	0	1.323	0.878	1.099	1.222	2.550	0.496	0.754	52	334	230	417	0.404	131	99	195	222	-100
3	14	10	"YLR422W"	"YLR422W"	13210	17610	60	346	468	358	69	73	27	90	90	0	241	547	561	81	80	51	75	62	0	1.731	0.856	0.969	1.159	2.432	0.681	0.807	32	176	437	865	0.792	277	160	399	466	-100
3	15	10	"YML072C"	"YML072C"	13400	17620	90	326	515	439	69	70	20	100	98	0	244	552	536	89	84	41	90	80	0	1.658	0.963	0.981	1.141	2.068	0.851	0.851	52	420	412	909	0.730	257	155	446	463	-100
3	16	10	"SNR54"	"SNR54"	13610	17600	100	494	493	140	72	77	37	100	100	0	710	644	256	85	86	57	97	92	0	0.675	0.753	0.723	0.794	1.695	0.056	0.060	80	511	1047	980	-0.567	422	625	421	559	0
3	17	10	"YMR046W-A"	"YMR046W-A"	13810	17600	100	9015	9538	3813	78	82	26	100	100	0	7722	7366	3808	90	92	56	100	100	0	1.171	1.300	1.298	1.500	1.827	1.239	0.900	80	496	16569	16736	0.228	8937	7632	9460	7276	0
3	18	10	"YMRWdelta16"	"YMRWdelta16"	14010	17600	100	925	927	346	72	79	54	100	98	0	1083	1043	383	87	85	44	100	98	0	0.856	0.894	0.910	0.898	1.447	0.887	0.858	80	513	1849	1811	-0.224	853	996	855	956	0
3	19	10	"YNRCdelta9"	"YNRCdelta9"	14210	17590	90	460	465	81	66	70	21	100	100	0	549	567	151	87	83	45	100	98	0	0.853	0.831	0.871	0.867	1.472	0.762	0.794	52	406	856	879	-0.230	394	462	399	480	0
3	20	10	"SNR50"	"SNR50"	14410	17590	90	461	444	124	70	73	28	100	100	0	584	547	177	81	81	55	100	96	0	0.777	0.803	0.861	0.837	1.475	0.741	0.822	52	414	894	840	-0.363	391	503	374	466	0
3	21	10	"tR(ACG)O"	"tR(ACG)O"	14610	17600	90	481	483	129	67	72	32	100	100	0	603	608	200	84	81	55	100	96	0	0.798	0.794	0.786	0.840	1.586	0.727	0.812	52	420	933	940	-0.326	414	519	416	524	0
3	1	11	"YPLCdelta1"	"YPLCdelta1"	10610	17840	100	949	882	286	66	68	18	100	100	0	1023	928	342	83	82	101	98	92	0	0.939	0.966	0.945	1.025	1.536	0.908	0.890	80	511	1823	1661	-0.090	883	940	816	845	0
3	2	11	"YPL183W-A"	"YPL183W-A"	10810	17830	100	348	346	83	68	72	31	100	98	0	678	658	185	84	82	52	100	100	0	0.471	0.484	0.485	0.491	1.479	0.448	0.840	80	514	874	852	-1.085	280	594	278	574	0
3	3	11	"IntYPL143W"	"IntYPL143W"	11010	17830	100	471	456	118	69	74	28	98	98	0	1146	1098	284	86	83	40	100	100	0	0.379	0.382	0.387	0.382	1.390	0.368	0.873	80	504	1462	1399	-1.399	402	1060	387	1012	0
3	4	11	"tC(GCA)P2"	"tC(GCA)P2"	11210	17820	90	403	454	176	89	182	428	23	0	0	532	581	218	106	409	1596	0	0	0	0.737	0.768	0.755	0.780	1.536	0.545	0.731	52	414	740	840	-0.440	314	426	365	475	0
3	5	11	"tN(GUU)P"	"tN(GUU)P"	11410	17820	110	8316	7387	2999	89	116	217	100	100	0	10242	9106	4341	99	108	76	100	100	0	0.811	0.810	0.835	0.883	1.542	0.778	0.923	80	574	18370	16305	-0.302	8227	10143	7298	9007	0
3	6	11	"tI(AAU)P2"	"tI(AAU)P2"	11600	17820	90	552	581	208	68	72	24	100	100	0	854	831	344	83	85	59	100	100	0	0.628	0.686	0.681	0.721	1.401	0.613	0.871	52	414	1255	1261	-0.672	484	771	513	748	0
3	7	11	"itL(UAA)B2"	"itL(UAA)B2"	11810	17820	100	255	252	78	65	70	29	97	96	0	523	495	163	83	82	52	98	95	0	0.432	0.454	0.432	0.464	1.773	0.400	0.705	80	520	630	599	-1.212	190	440	187	412	0
3	8	11	"iYBR057C"	"iYBR057C"	12010	17820	110	3961	3754	1386	68	74	32	100	100	0	5815	4967	2106	85	82	41	100	100	0	0.679	0.755	0.774	0.811	1.495	0.737	0.936	80	548	9623	8568	-0.558	3893	5730	3686	4882	0
3	9	11	"iYBR060C-1"	"iYBR060C-1"	12210	17830	100	199	381	388	66	68	18	93	91	0	247	454	471	85	89	159	50	32	0	0.821	0.854	0.887	0.853	2.060	0.803	0.819	80	503	295	684	-0.285	133	162	315	369	0
3	10	11	"iYBR077C"	"iYBR077C"	12420	17820	100	622	602	239	63	64	16	98	98	0	1528	1436	642	81	85	160	96	92	0	0.386	0.398	0.398	0.411	1.915	0.372	0.873	80	503	2006	1894	-1.372	559	1447	539	1355	0
3	11	11	"iYBR081C"	"iYBR081C"	12600	17810	110	450	807	2282	61	63	17	100	100	0	908	2521	8155	77	75	41	100	100	0	0.468	0.305	0.469	0.457	1.645	0.273	0.929	80	565	1220	3190	-1.095	389	831	746	2444	0
3	12	11	"iYBR083W"	"iYBR083W"	12810	17830	100	363	368	155	64	100	384	33	0	0	1080	1019	499	79	93	273	87	73	0	0.299	0.323	0.339	0.331	1.680	0.329	0.543	80	500	1300	1244	-1.743	299	1001	304	940	0
3	13	11	"iYBR097W"	"iYBR097W"	13020	17820	100	315	319	107	63	97	308	32	0	0	536	518	162	86	135	756	1	0	0	0.560	0.593	0.595	0.571	1.636	0.561	0.826	80	473	702	688	-0.837	252	450	256	432	0
3	14	11	"iYBR103W"	"iYBR103W"	13210	17800	100	437	413	149	68	108	447	26	0	0	795	748	300	89	147	842	27	0	0	0.523	0.524	0.507	0.521	1.502	0.495	0.940	80	498	1075	1004	-0.936	369	706	345	659	0
3	15	11	"iYBR107C"	"iYBR107C"	13400	17810	90	392	389	149	69	74	29	96	94	0	911	781	351	87	90	67	94	90	0	0.392	0.461	0.476	0.493	1.565	0.414	0.856	52	408	1147	1014	-1.351	323	824	320	694	0
3	16	11	"iYBR126C"	"iYBR126C"	13600	17800	100	884	869	255	72	79	40	100	100	0	1346	1294	429	88	91	68	98	98	0	0.645	0.661	0.675	0.686	1.490	0.632	0.902	80	522	2070	2003	-0.632	812	1258	797	1206	0
3	17	11	"iYBR130C"	"iYBR130C"	13810	17800	100	252	256	79	71	74	23	98	95	0	635	613	232	90	87	48	100	100	0	0.332	0.354	0.352	0.357	1.609	0.310	0.799	80	513	726	708	-1.590	181	545	185	523	0
3	18	11	"iYBR135W"	"iYBR135W"	14010	17800	110	753	758	324	69	73	27	100	100	0	1308	1271	592	88	86	51	98	95	0	0.561	0.582	0.592	0.632	1.682	0.545	0.911	80	568	1904	1872	-0.835	684	1220	689	1183	0
3	19	11	"iYDL248W-0"	"iYDL248W-0"	14210	17800	100	1128	1137	428	65	68	19	100	100	0	1287	1263	477	86	82	45	100	100	0	0.885	0.911	0.916	0.931	1.391	0.899	0.933	80	519	2264	2249	-0.176	1063	1201	1072	1177	0
3	20	11	"iYDL246C-1"	"iYDL246C-1"	14410	17790	100	477	477	145	69	71	21	100	100	0	867	832	265	85	81	42	100	100	0	0.522	0.546	0.567	0.545	1.425	0.525	0.895	80	521	1190	1155	-0.939	408	782	408	747	0
3	21	11	"iYDL243C"	"iYDL243C"	14610	17790	90	904	967	356	69	75	33	100	100	0	1106	1093	392	84	80	48	100	100	0	0.817	0.890	0.834	0.894	1.297	0.858	0.895	52	420	1857	1907	-0.292	835	1022	898	1009	0
3	1	12	"iYDL227C-0"	"iYDL227C-0"	10610	18040	100	1167	1132	362	68	725	5944	0	0	0	1444	1383	433	86	689	6001	0	0	0	0.809	0.820	0.815	0.834	1.437	1.428	0.689	80	511	2457	2361	-0.305	1099	1358	1064	1297	0
3	2	12	"iYDL225W"	"iYDL225W"	10810	18040	100	2228	2444	1178	67	72	32	100	100	0	1151	1361	1558	84	84	53	98	96	0	2.025	1.861	2.214	2.304	1.757	1.312	0.595	80	514	3228	3654	1.018	2161	1067	2377	1277	0
3	3	12	"iYDL220C"	"iYDL220C"	11010	18030	100	429	416	149	68	70	18	98	98	0	637	659	292	87	84	39	100	100	0	0.656	0.608	0.651	0.628	1.591	0.549	0.839	80	521	911	920	-0.607	361	550	348	572	0
3	4	12	"iYDL207W"	"iYDL207W"	11220	18030	100	399	398	128	91	164	340	32	1	0	870	856	187	116	393	1482	0	0	0	0.408	0.415	0.394	0.404	1.474	0.079	0.490	80	504	1062	1047	-1.292	308	754	307	740	0
3	5	12	"iYDL203C"	"iYDL203C"	11410	18030	120	345	358	212	109	132	87	68	56	0	775	788	544	118	144	99	75	66	0	0.359	0.372	0.354	0.388	2.596	0.336	0.653	120	582	893	919	-1.477	236	657	249	670	0
3	6	12	"iYDL199C"	"iYDL199C"	11610	18020	100	255	259	70	70	74	22	100	100	0	611	590	168	86	82	37	100	100	0	0.352	0.375	0.399	0.374	1.453	0.354	0.831	80	516	710	693	-1.505	185	525	189	504	0
3	7	12	"iYDL183C-1"	"iYDL183C-1"	11810	18020	100	683	799	949	66	74	58	100	98	0	1951	1986	1337	86	83	48	100	98	0	0.331	0.386	0.361	0.370	1.560	0.503	0.794	80	506	2482	2633	-1.596	617	1865	733	1900	0
3	8	12	"iYDL179W"	"iYDL179W"	12010	18010	100	365	353	112	72	1231	5828	0	0	0	815	775	282	90	1139	5685	0	0	0	0.404	0.410	0.423	0.412	1.351	0.890	0.512	80	484	1018	966	-1.307	293	725	281	685	0
3	9	12	"iYDL175C"	"iYDL175C"	12200	18030	120	550	978	1940	78	1418	5987	2	1	0	779	1640	4329	97	1480	6838	3	3	0	0.692	0.583	0.626	0.769	2.563	0.586	0.572	120	624	1154	2443	-0.531	472	682	900	1543	-100
3	10	12	"iYDR127W"	"iYDR127W"	12410	18020	100	316	317	101	70	378	3080	0	0	0	517	529	191	87	426	3892	0	0	0	0.572	0.559	0.584	0.568	1.654	0.223	0.367	80	513	676	689	-0.806	246	430	247	442	0
3	11	12	"iYDR131C"	"iYDR131C"	12620	18010	110	570	7197	13417	68	495	2765	35	28	2	837	6864	14233	81	648	4177	23	18	0	0.664	1.051	0.793	0.835	1.965	0.822	0.756	80	544	1258	13912	-0.591	502	756	7129	6783	-100
3	12	12	"iYDR137W"	"iYDR137W"	12800	18010	130	291	1770	6844	67	461	2642	10	5	0	569	2363	8526	85	622	4011	6	4	0	0.463	0.748	0.564	0.629	2.525	0.747	0.657	120	587	708	3981	-1.112	224	484	1703	2278	-100
3	13	12	"iYDR155C"	"iYDR155C"	12990	18000	150	261	1626	5192	66	432	3298	11	5	0	523	1981	5396	89	438	2893	10	8	0	0.449	0.825	0.510	0.614	3.155	0.931	0.739	156	768	629	3452	-1.154	195	434	1560	1892	-100
3	14	12	"iYDR161W"	"iYDR161W"	13210	18000	120	814	3688	8892	65	422	3510	17	14	0	777	3997	9731	90	390	2964	15	11	0	1.090	0.927	0.971	1.082	2.468	1.086	0.720	120	642	1436	7530	0.125	749	687	3623	3907	-100
3	15	12	"iYDR165W"	"iYDR165W"	13410	18000	100	548	1187	2582	67	117	687	22	11	0	598	1581	3828	88	124	688	20	10	0	0.943	0.750	0.919	0.925	1.651	0.617	0.699	80	496	991	2613	-0.084	481	510	1120	1493	-100
3	16	12	"iYDR177W"	"iYDR177W"	13610	18000	100	505	502	231	70	81	69	98	92	0	995	961	502	90	91	85	96	92	0	0.481	0.496	0.512	0.524	1.524	0.464	0.893	80	521	1340	1303	-1.057	435	905	432	871	0
3	17	12	"iYDR180W"	"iYDR180W"	13820	18000	100	479	498	247	67	99	520	42	0	0	513	505	266	89	106	375	56	6	0	0.972	1.036	1.060	1.122	2.199	0.979	0.787	80	513	836	847	-0.041	412	424	431	416	0
3	18	12	"iYDR184C"	"iYDR184C"	14020	17990	90	374	366	128	70	117	543	1	0	0	648	663	299	88	100	198	84	71	0	0.543	0.515	0.515	0.579	1.740	0.436	0.767	52	408	864	871	-0.881	304	560	296	575	0
3	19	12	"iYDR204W"	"iYDR204W"	14210	18000	100	255	257	82	69	80	74	92	67	0	687	645	233	86	94	228	86	72	0	0.309	0.336	0.346	0.348	1.798	0.303	0.589	80	506	787	747	-1.692	186	601	188	559	0
3	20	12	"iYDR208W"	"iYDR208W"	14410	17990	100	507	593	530	69	81	139	91	81	0	972	926	423	86	91	158	93	88	0	0.494	0.624	0.541	0.598	1.530	0.768	0.622	80	521	1324	1364	-1.016	438	886	524	840	0
3	21	12	"itI(UAU)D"	"itI(UAU)D"	14620	17990	110	529	492	190	69	80	130	90	77	0	744	683	346	82	89	151	87	77	0	0.695	0.704	0.715	0.802	2.148	0.711	0.812	80	607	1122	1024	-0.525	460	662	423	601	0
3	1	13	"iYDR521W"	"iYDR521W"	10620	18240	100	283	277	73	64	68	20	100	98	0	749	696	230	85	80	44	98	97	0	0.330	0.349	0.347	0.374	1.693	0.309	0.834	80	511	883	824	-1.600	219	664	213	611	0
3	2	13	"iYDR525W"	"iYDR525W"	10820	18240	100	236	236	65	63	66	18	100	98	0	524	484	142	83	79	40	96	96	0	0.392	0.431	0.419	0.441	1.611	0.397	0.795	80	497	614	574	-1.350	173	441	173	401	0
3	3	13	"iYDR528W"	"iYDR528W"	11020	18240	100	679	621	195	65	68	18	100	100	0	685	622	229	85	84	54	95	92	0	1.023	1.035	1.056	1.101	1.622	0.951	0.853	80	505	1214	1093	0.033	614	600	556	537	0
3	4	13	"iYDR541C-0"	"iYDR541C-0"	11220	18230	100	592	599	227	72	81	38	100	100	0	947	1027	476	96	100	77	100	98	0	0.611	0.566	0.552	0.591	1.358	0.520	0.908	80	470	1371	1458	-0.711	520	851	527	931	0
3	5	13	"iYDR544C"	"iYDR544C"	11410	18220	150	4982	4482	3106	92	109	59	98	96	0	6762	6229	4534	98	115	94	96	94	0	0.734	0.716	0.711	0.812	1.667	0.700	0.981	156	801	11554	10521	-0.447	4890	6664	4390	6131	0
3	6	13	"iYEL073C-0"	"iYEL073C-0"	11620	18240	100	548	558	237	81	92	39	98	97	0	886	877	386	91	86	43	100	97	0	0.587	0.607	0.608	0.615	1.408	0.576	0.913	80	502	1262	1263	-0.768	467	795	477	786	0
3	7	13	"iYEL063C"	"iYEL063C"	11820	18220	100	573	543	185	69	75	46	100	100	0	1232	1137	417	87	89	123	100	98	0	0.440	0.451	0.455	0.452	1.380	0.428	0.900	80	507	1649	1524	-1.184	504	1145	474	1050	0
3	8	13	"iYEL059W"	"iYEL059W"	12020	18220	100	472	479	145	75	1221	5809	0	0	0	935	932	315	91	1160	5761	0	0	0	0.470	0.480	0.476	0.493	1.377	0.570	0.609	80	512	1241	1245	-1.088	397	844	404	841	0
3	9	13	"iYEL055C"	"iYEL055C"	12220	18220	100	310	321	107	74	726	3419	0	0	0	738	680	234	94	827	4707	0	0	0	0.366	0.422	0.409	0.432	1.535	1.108	0.641	80	467	880	833	-1.448	236	644	247	586	0
3	10	13	"iYEL042W"	"iYEL042W"	12410	18220	100	649	663	209	69	273	2943	0	0	0	1251	1138	426	85	263	2853	0	0	0	0.497	0.564	0.573	0.596	1.428	0.528	0.907	80	496	1746	1647	-1.007	580	1166	594	1053	0
3	11	13	"iYEL038W"	"iYEL038W"	12620	18220	100	302	284	87	65	123	980	0	0	0	500	475	197	80	177	1738	0	0	0	0.564	0.554	0.550	0.601	1.576	0.500	0.868	80	513	657	614	-0.826	237	420	219	395	0
3	12	13	"itS(AGA)E"	"itS(AGA)E"	12820	18210	100	326	324	101	63	133	1190	0	0	0	656	635	240	81	186	1727	0	0	0	0.457	0.471	0.484	0.498	1.553	0.758	0.792	80	496	838	815	-1.128	263	575	261	554	0
3	13	13	"iYFL044C"	"iYFL044C"	13020	18210	110	297	304	76	63	156	1021	0	0	0	599	568	156	86	191	1026	0	0	0	0.456	0.500	0.498	0.507	1.429	0.992	0.741	80	546	747	723	-1.132	234	513	241	482	0
3	14	13	"iYFL039C"	"iYFL039C"	13210	18210	110	395	399	106	61	64	31	100	98	0	1607	1513	407	87	87	124	100	98	0	0.220	0.237	0.236	0.238	1.349	0.229	0.917	80	565	1854	1764	-2.186	334	1520	338	1426	0
3	15	13	"iYFL035C-A"	"iYFL035C-A"	13420	18200	100	376	369	89	67	69	19	100	100	0	663	638	177	86	87	102	98	92	0	0.536	0.547	0.550	0.562	1.411	0.522	0.892	80	522	886	854	-0.901	309	577	302	552	0
3	16	13	"iYFL020C"	"iYFL020C"	13620	18210	110	1573	1413	473	78	92	110	100	98	0	1636	1434	552	94	97	112	97	97	0	0.970	0.996	0.974	1.056	1.456	0.948	0.906	80	568	3037	2675	-0.045	1495	1542	1335	1340	0
3	17	13	"iYFL017C"	"iYFL017C"	13820	18190	110	296	304	100	72	101	502	0	0	0	538	519	247	93	109	364	67	8	0	0.503	0.545	0.571	0.570	1.621	1.213	0.786	80	549	669	658	-0.990	224	445	232	426	0
3	18	13	"iYFL013W-A"	"iYFL013W-A"	14010	18200	100	387	376	132	74	111	485	8	0	0	776	723	287	93	103	181	88	82	0	0.458	0.479	0.469	0.483	1.361	1.986	0.477	80	511	996	932	-1.126	313	683	302	630	0
3	19	13	"iYFR001W"	"iYFR001W"	14210	18200	110	1157	983	541	77	102	95	92	81	0	592	522	294	93	122	235	70	52	0	2.164	2.112	2.067	2.304	1.770	1.953	0.772	80	566	1579	1335	1.114	1080	499	906	429	0
3	20	13	"iYFR005C"	"iYFR005C"	14420	18200	100	695	697	284	75	78	23	100	100	0	639	633	263	91	86	53	97	96	0	1.131	1.148	1.174	1.162	1.443	1.133	0.870	80	514	1168	1164	0.178	620	548	622	542	0
3	21	13	"iYFR007W"	"iYFR007W"	14610	18180	90	960	850	278	70	73	22	100	100	0	694	620	213	82	84	68	98	94	0	1.454	1.450	1.443	1.513	1.483	1.384	0.872	52	409	1502	1318	0.540	890	612	780	538	0
3	1	14	"iYFR019W"	"iYFR019W"	10620	18440	100	235	242	54	63	66	19	100	100	0	445	454	83	81	78	39	100	100	0	0.473	0.480	0.474	0.469	1.423	0.451	0.765	80	511	536	552	-1.082	172	364	179	373	0
3	2	14	"iYFR021W"	"iYFR021W"	10820	18430	100	419	406	128	63	66	16	98	97	0	749	703	256	85	79	39	95	93	0	0.536	0.555	0.568	0.562	1.402	0.517	0.880	80	497	1020	961	-0.899	356	664	343	618	0
3	3	14	"iYFR025C"	"iYFR025C"	11020	18430	100	190	183	49	65	66	17	98	95	0	367	366	115	85	88	126	91	65	0	0.443	0.420	0.399	0.417	1.494	0.361	0.711	80	497	407	399	-1.174	125	282	118	281	0
3	4	14	"iYGL013C"	"iYGL013C"	11220	18430	110	582	572	157	66	68	19	100	100	0	1207	1147	366	88	84	39	98	98	0	0.461	0.478	0.473	0.504	1.477	0.452	0.913	80	558	1635	1565	-1.117	516	1119	506	1059	0
3	5	14	"iYGL009C"	"iYGL009C"	11420	18420	110	1420	1338	432	72	80	29	100	100	0	2383	2146	790	86	82	40	100	100	0	0.587	0.615	0.619	0.643	1.342	0.590	0.950	80	541	3645	3326	-0.769	1348	2297	1266	2060	0
3	6	14	"iYGL006W"	"iYGL006W"	11620	18430	100	4387	4091	1105	79	88	38	100	100	0	639	629	165	87	84	61	100	100	0	7.804	7.402	7.512	7.458	1.297	7.461	0.914	80	490	4860	4554	2.964	4308	552	4012	542	0
3	7	14	"iYGR011W"	"iYGR011W"	11820	18420	100	1054	1020	262	69	74	31	100	100	0	1140	1108	321	89	90	62	100	100	0	0.937	0.933	0.945	0.949	1.268	0.897	0.902	80	505	2036	1970	-0.094	985	1051	951	1019	0
3	8	14	"iYGR015C"	"iYGR015C"	12020	18420	100	829	754	233	69	74	37	100	100	0	721	679	310	92	92	64	96	93	0	1.208	1.167	1.203	1.313	1.720	1.050	0.843	80	505	1389	1272	0.273	760	629	685	587	0
3	9	14	"iYGR020C"	"iYGR020C"	12220	18410	110	720	663	233	68	74	26	100	100	0	956	861	367	89	86	51	98	95	0	0.752	0.771	0.779	0.814	1.481	0.713	0.913	80	556	1519	1367	-0.411	652	867	595	772	0
3	10	14	"iYGR034W"	"iYGR034W"	12410	18410	110	908	861	243	71	77	39	100	98	0	682	633	195	84	81	46	96	96	0	1.400	1.439	1.465	1.512	1.475	1.370	0.892	80	565	1435	1339	0.485	837	598	790	549	0
3	11	14	"iYGR038W"	"iYGR038W"	12620	18410	110	363	365	151	68	73	29	98	96	0	572	514	259	82	82	121	85	72	0	0.602	0.688	0.635	0.745	2.107	0.499	0.678	80	564	785	729	-0.732	295	490	297	432	0
3	12	14	"iYGR039W"	"iYGR039W"	12810	18410	110	236	233	75	67	73	31	97	90	0	469	447	248	81	88	124	80	72	0	0.436	0.454	0.484	0.504	1.888	0.351	0.694	80	575	557	532	-1.199	169	388	166	366	0
3	13	14	"iYGR055W"	"iYGR055W"	13020	18410	100	317	314	99	66	74	90	93	78	0	846	801	269	82	82	51	100	98	0	0.329	0.345	0.339	0.345	1.521	0.354	0.468	80	512	1015	967	-1.606	251	764	248	719	0
3	14	14	"iYGR059W"	"iYGR059W"	13220	18410	100	201	201	60	61	64	19	100	98	0	449	461	246	86	83	65	97	92	0	0.386	0.373	0.378	0.392	1.575	0.288	0.742	80	513	503	515	-1.375	140	363	140	375	0
3	15	14	"iYGR062C"	"iYGR062C"	13420	18400	90	228	223	72	66	69	21	100	90	0	495	467	189	87	84	61	92	86	0	0.397	0.413	0.393	0.441	1.690	0.366	0.805	52	420	570	537	-1.333	162	408	157	380	0
3	16	14	"iYHR001W"	"iYHR001W"	13620	18400	100	2572	2418	672	73	79	26	100	100	0	886	850	242	93	90	93	100	98	0	3.151	3.098	3.143	3.154	1.312	3.127	0.904	80	504	3292	3102	1.656	2499	793	2345	757	0
3	17	14	"iYHR004C"	"iYHR004C"	13810	18390	110	1079	1009	269	73	76	21	100	100	0	775	712	228	92	91	93	97	96	0	1.473	1.510	1.485	1.613	1.550	1.395	0.812	80	576	1689	1556	0.559	1006	683	936	620	0
3	18	14	"iYHRCdelta4"	"iYHRCdelta4"	14020	18400	110	1399	1321	387	70	73	23	100	100	0	1287	1178	370	91	89	78	100	100	0	1.111	1.151	1.137	1.176	1.249	1.117	0.916	80	577	2525	2338	0.152	1329	1196	1251	1087	0
3	19	14	"iYHR017W"	"iYHR017W"	14220	18390	100	534	518	166	70	90	73	98	92	0	548	533	182	92	116	131	93	82	0	1.018	1.016	0.983	1.040	1.453	0.956	0.847	80	505	920	889	0.025	464	456	448	441	0
3	20	14	"iYHRCsigma2"	"iYHRCsigma2"	14420	18390	100	231	227	64	71	75	22	100	93	0	283	280	108	89	83	37	93	85	0	0.825	0.817	0.826	0.852	1.810	0.661	0.617	80	496	354	347	-0.278	160	194	156	191	0
3	21	14	"iYHR023W"	"iYHR023W"	14610	18390	100	765	721	263	73	78	25	100	98	0	459	445	165	87	82	45	95	91	0	1.860	1.810	1.890	1.931	1.546	1.694	0.864	80	532	1064	1006	0.895	692	372	648	358	0
3	1	15	"iYHR039C"	"iYHR039C"	10620	18640	100	199	242	302	61	63	15	100	100	0	390	454	586	79	74	33	98	97	0	0.444	0.483	0.426	0.482	1.830	0.230	0.130	80	519	449	556	-1.172	138	311	181	375	0
3	2	15	"iYHR042W"	"iYHR042W"	10820	18630	100	565	553	136	63	65	16	100	100	0	777	742	217	83	78	42	100	100	0	0.723	0.744	0.740	0.765	1.404	0.681	0.834	80	513	1196	1149	-0.467	502	694	490	659	0
3	3	15	"iYHR046C"	"iYHR046C"	11030	18630	100	576	574	164	62	64	18	100	100	0	827	805	216	84	86	121	98	96	0	0.692	0.710	0.712	0.705	1.546	0.694	0.842	80	514	1257	1233	-0.532	514	743	512	721	0
3	4	15	"iYHR060W"	"iYHR060W"	11220	18620	100	462	462	126	64	67	20	100	100	0	751	719	215	86	81	50	100	100	0	0.598	0.629	0.614	0.636	1.444	0.573	0.809	80	502	1063	1031	-0.741	398	665	398	633	0
3	5	15	"iYHR064C"	"iYHR064C"	11420	18620	100	263	265	68	65	68	24	100	98	0	768	702	316	84	80	40	97	95	0	0.289	0.324	0.318	0.385	2.131	0.256	0.716	80	512	882	818	-1.788	198	684	200	618	0
3	6	15	"iYHR068W"	"iYHR068W"	11620	18620	100	504	502	131	65	68	22	100	100	0	502	482	160	83	80	43	97	92	0	1.048	1.095	1.115	1.171	1.611	1.003	0.808	80	510	858	836	0.067	439	419	437	399	0
3	7	15	"iYIL023C"	"iYIL023C"	11820	18620	100	240	240	63	66	70	26	98	96	0	771	754	215	85	86	51	100	100	0	0.254	0.260	0.258	0.254	1.610	0.236	0.758	80	518	860	843	-1.979	174	686	174	669	0
3	8	15	"iYIL019W"	"iYIL019W"	12020	18620	110	371	358	128	70	75	26	98	95	0	1130	1052	477	89	91	56	97	97	0	0.289	0.299	0.286	0.312	1.637	0.264	0.831	80	584	1342	1251	-1.790	301	1041	288	963	0
3	9	15	"iYIL015W"	"iYIL015W"	12220	18620	100	282	276	63	70	75	25	98	98	0	496	476	127	86	84	44	98	98	0	0.517	0.528	0.539	0.537	1.667	0.471	0.795	80	520	622	596	-0.952	212	410	206	390	0
3	10	15	"iYIL005W"	"iYIL005W"	12420	18620	100	1063	1005	341	72	83	86	98	96	0	426	408	173	85	90	140	81	61	0	2.906	2.889	3.136	3.347	1.988	2.906	0.697	80	520	1332	1256	1.539	991	341	933	323	0
3	11	15	"iYIL001W"	"iYIL001W"	12620	18620	100	1359	1237	423	67	77	80	100	100	0	324	297	105	83	90	154	73	17	0	5.361	5.467	5.696	5.688	1.677	4.497	0.309	80	512	1533	1384	2.423	1292	241	1170	214	0
3	12	15	"iYIR003W"	"iYIR003W"	12820	18620	100	675	715	529	66	70	24	100	100	0	412	430	202	82	82	50	96	95	0	1.845	1.865	1.834	1.869	1.568	2.306	0.717	80	510	939	997	0.884	609	330	649	348	0
3	13	15	"iYIR018W-0"	"iYIR018W-0"	13020	18620	120	908	860	384	66	79	126	93	87	0	699	629	287	81	82	54	95	91	0	1.362	1.449	1.437	1.442	1.840	1.490	0.758	120	660	1460	1342	0.446	842	618	794	548	0
3	14	15	"iYIR020C"	"iYIR020C"	13220	18610	100	319	319	97	62	65	18	100	98	0	685	661	207	83	80	46	97	97	0	0.427	0.445	0.461	0.444	1.718	0.405	0.782	80	508	859	835	-1.228	257	602	257	578	0
3	15	15	"iYIR022W"	"iYIR022W"	13420	18610	100	200	197	50	61	63	16	98	97	0	568	550	151	83	75	34	100	100	0	0.287	0.291	0.306	0.285	1.798	0.255	0.704	80	532	624	603	-1.803	139	485	136	467	0
3	16	15	"iYIR038C-0"	"iYIR038C-0"	13620	18610	110	377	361	87	65	67	17	100	100	0	710	706	171	90	84	38	100	100	0	0.503	0.481	0.490	0.477	1.327	0.447	0.808	80	594	932	912	-0.991	312	620	296	616	0
3	17	15	"iYIRCdelta6-2"	"iYIRCdelta6-2"	13820	18600	110	1246	1201	295	66	69	18	100	100	0	1618	1557	411	89	84	40	100	100	0	0.772	0.773	0.785	0.772	1.478	0.750	0.872	80	599	2709	2603	-0.374	1180	1529	1135	1468	0
3	18	15	"iYIR042C"	"iYIR042C"	14020	18600	100	136	140	34	61	63	16	97	92	0	241	239	76	82	77	39	91	88	0	0.472	0.503	0.499	0.513	2.545	0.340	0.450	80	518	234	236	-1.084	75	159	79	157	0
3	19	15	"iYJR076C"	"iYJR076C"	14220	18600	110	514	504	134	60	61	15	100	100	0	741	698	181	78	72	36	100	100	0	0.685	0.716	0.681	0.713	1.460	0.660	0.822	80	606	1117	1064	-0.546	454	663	444	620	0
3	20	15	"iYJR083C"	"iYJR083C"	14430	18600	100	255	255	73	65	67	18	98	96	0	545	540	150	83	82	127	97	90	0	0.411	0.416	0.415	0.395	1.742	0.262	0.487	80	526	652	647	-1.282	190	462	190	457	0
3	21	15	"iYJR089W"	"iYJR089W"	14620	18600	100	861	797	237	72	76	23	100	100	0	742	697	240	86	90	129	96	90	0	1.203	1.187	1.186	1.251	1.646	1.134	0.815	80	526	1445	1336	0.266	789	656	725	611	0
3	1	16	"iYJR102C"	"iYJR102C"	10620	18850	110	350	341	107	62	64	16	100	100	0	885	790	270	80	75	48	97	95	0	0.358	0.393	0.388	0.402	1.444	0.369	0.904	80	608	1093	989	-1.483	288	805	279	710	0
3	2	16	"iYJR106W"	"iYJR106W"	10820	18830	100	409	401	100	63	65	19	100	100	0	651	622	183	79	86	178	95	82	0	0.605	0.622	0.617	0.636	1.320	0.579	0.865	80	520	918	881	-0.725	346	572	338	543	0
3	3	16	"iYJR110W"	"iYJR110W"	11010	18830	90	284	287	70	60	63	21	100	100	0	374	379	137	81	84	190	80	28	0	0.765	0.762	0.706	0.770	1.554	0.610	0.756	52	414	517	525	-0.387	224	293	227	298	0
3	4	16	"iYJR128W"	"iYJR128W"	11220	18840	110	146	155	44	61	64	18	96	95	0	434	417	144	79	78	72	93	87	0	0.239	0.278	0.259	0.276	1.576	0.210	0.571	80	616	440	432	-2.062	85	355	94	338	0
3	5	16	"iYJR132W"	"iYJR132W"	11420	18830	110	555	510	163	64	69	25	100	100	0	527	503	161	79	78	53	97	93	0	1.096	1.052	1.041	1.058	1.624	1.388	0.552	80	601	939	870	0.132	491	448	446	424	0
3	6	16	"iYJR136C"	"iYJR136C"	11620	18830	90	189	185	49	64	67	20	100	98	0	302	310	87	82	79	45	98	94	0	0.568	0.531	0.535	0.538	1.873	0.452	0.661	52	420	345	349	-0.816	125	220	121	228	0
3	7	16	"iYJR151C-1"	"iYJR151C-1"	11830	18840	110	273	265	69	62	65	22	98	97	0	831	819	238	82	77	39	98	98	0	0.282	0.275	0.279	0.273	1.575	0.260	0.883	80	590	960	940	-1.828	211	749	203	737	0
3	8	16	"iYJR153W-1"	"iYJR153W-1"	12020	18840	100	808	741	246	67	69	18	100	100	0	865	779	297	81	78	41	100	97	0	0.945	0.966	0.994	1.040	1.522	0.922	0.900	80	526	1525	1372	-0.081	741	784	674	698	0
3	9	16	"iYJR157W-0"	"iYJR157W-0"	12230	18830	110	789	709	273	68	71	22	98	98	0	833	768	317	82	86	88	96	91	0	0.960	0.934	0.900	0.994	1.732	0.886	0.827	80	585	1472	1327	-0.059	721	751	641	686	0
3	10	16	"iYKR051W"	"iYKR051W"	12420	18830	100	985	927	328	69	71	20	100	98	0	540	501	213	83	86	74	93	88	0	2.004	2.053	2.117	2.096	1.531	1.933	0.729	80	495	1373	1276	1.003	916	457	858	418	0
3	11	16	"iYKR055W"	"iYKR055W"	12620	18830	120	167	176	72	64	67	20	90	82	0	429	409	210	83	84	74	83	74	0	0.298	0.344	0.348	0.367	2.160	0.357	0.523	120	675	449	438	-1.748	103	346	112	326	0
3	12	16	"iYKR059W"	"iYKR059W"	12830	18830	100	161	155	43	64	66	19	93	86	0	326	301	122	80	76	41	86	83	0	0.394	0.412	0.415	0.381	1.856	0.319	0.610	80	496	343	312	-1.343	97	246	91	221	0
3	13	16	"itK(UUU)K"	"itK(UUU)K"	13020	18830	100	223	223	63	64	74	114	76	12	0	357	349	115	78	77	49	96	91	0	0.570	0.587	0.586	0.607	1.826	1.405	0.179	80	511	438	430	-0.811	159	279	159	271	0
3	14	16	"iYKR076W"	"iYKR076W"	13240	18840	110	263	268	73	61	65	18	100	98	0	627	589	215	83	81	63	96	93	0	0.371	0.409	0.394	0.454	2.067	0.348	0.746	80	575	746	713	-1.429	202	544	207	506	0
3	15	16	"iYKR080W"	"iYKR080W"	13420	18840	90	256	256	66	61	67	58	100	86	0	478	439	183	85	85	76	90	80	0	0.496	0.551	0.534	0.656	2.466	0.455	0.510	52	384	588	549	-1.011	195	393	195	354	0
3	16	16	"iYKR095W"	"iYKR095W"	13650	18830	100	609	566	162	66	73	35	98	97	0	1698	1527	519	93	93	63	100	98	0	0.338	0.349	0.354	0.358	1.386	0.334	0.930	80	494	2148	1934	-1.564	543	1605	500	1434	0
3	17	16	"iYKR099W"	"iYKR099W"	13840	18830	110	931	812	272	67	71	29	100	100	0	900	843	306	88	86	48	98	97	0	1.064	0.987	0.985	1.027	1.449	0.957	0.912	80	534	1676	1500	0.090	864	812	745	755	0
3	18	16	"iYKR101W-2"	"iYKR101W-2"	14030	18820	110	240	233	88	61	67	34	90	85	0	1238	1101	447	84	91	86	95	90	0	0.155	0.169	0.171	0.171	1.472	0.157	0.849	80	574	1333	1189	-2.689	179	1154	172	1017	0
3	19	16	"iYLL062C"	"iYLL062C"	14250	18820	90	242	240	81	61	90	301	5	0	0	551	492	216	78	108	363	63	1	0	0.383	0.432	0.423	0.462	1.823	0.770	0.889	52	386	654	593	-1.386	181	473	179	414	0
3	20	16	"iYLL058W"	"iYLL058W"	14420	18820	110	264	271	83	64	80	251	30	0	0	411	403	144	78	88	297	58	0	0	0.601	0.637	0.605	0.650	1.487	0.802	0.946	80	552	533	532	-0.736	200	333	207	325	0
3	21	16	"iYLL055W"	"iYLL055W"	14630	18820	120	1322	1191	478	66	70	26	100	100	0	760	701	285	81	79	97	97	90	0	1.850	1.815	1.840	1.889	1.521	1.803	0.909	120	693	1935	1745	0.887	1256	679	1125	620	0
3	1	17	"iYLRWdelta14"	"iYLRWdelta14"	10630	19060	100	283	300	107	62	64	20	100	97	0	359	369	154	77	73	43	93	91	0	0.784	0.815	0.882	0.906	2.043	0.709	0.763	80	511	503	530	-0.352	221	282	238	292	0
3	2	17	"iYLR259C"	"iYLR259C"	10830	19050	110	292	297	150	62	64	16	97	95	0	728	718	472	76	75	52	92	86	0	0.353	0.366	0.371	0.406	1.624	0.324	0.860	80	564	882	877	-1.503	230	652	235	642	0
3	3	17	"iYLR263W"	"iYLR263W"	11020	19060	100	230	239	70	62	64	19	98	97	0	536	500	194	82	77	38	96	95	0	0.370	0.423	0.432	0.465	1.966	0.360	0.793	80	497	622	595	-1.434	168	454	177	418	0
3	4	17	"iYLR281C"	"iYLR281C"	11210	19050	90	155	165	61	63	68	24	94	82	0	300	300	138	83	83	51	86	71	0	0.424	0.470	0.477	0.493	2.170	0.368	0.659	52	403	309	319	-1.238	92	217	102	217	0
3	5	17	"iYLR286C"	"iYLR286C"	11440	19050	100	255	265	114	65	70	25	97	90	0	657	585	283	84	86	58	92	86	0	0.332	0.399	0.383	0.452	2.202	0.356	0.760	80	496	763	701	-1.593	190	573	200	501	0
3	6	17	"iYLR289W"	"iYLR289W"	11610	19040	90	262	253	98	69	79	40	98	80	0	381	379	151	94	105	89	90	73	0	0.672	0.646	0.599	0.653	1.584	0.572	0.750	52	394	480	469	-0.572	193	287	184	285	0
3	7	17	"iYLR304C"	"iYLR304C"	11840	19040	110	204	200	77	63	65	23	93	85	0	541	553	350	83	83	59	81	76	0	0.308	0.291	0.291	0.380	3.065	0.247	0.748	80	580	599	607	-1.700	141	458	137	470	0
3	8	17	"iYLR308W"	"iYLR308W"	12030	19040	90	258	264	68	64	67	22	100	98	0	411	394	138	83	83	58	96	90	0	0.591	0.643	0.640	0.684	1.614	0.557	0.787	52	404	522	511	-0.758	194	328	200	311	0
3	9	17	"iYLR312W-A"	"iYLR312W-A"	12220	19040	100	502	471	157	63	69	28	100	98	0	611	568	215	86	89	83	92	87	0	0.836	0.846	0.859	0.904	1.679	0.779	0.871	80	492	964	890	-0.258	439	525	408	482	0
3	10	17	"iYLR330W"	"iYLR330W"	12430	19030	110	222	219	78	64	70	28	96	87	0	804	731	349	88	90	57	95	88	0	0.221	0.241	0.253	0.255	1.754	0.236	0.808	80	589	874	798	-2.180	158	716	155	643	0
3	11	17	"iSNR61"	"iSNR61"	12650	19030	90	210	224	67	65	71	26	100	98	0	386	375	102	83	85	54	100	98	0	0.479	0.545	0.551	0.536	1.637	0.387	0.640	52	390	448	451	-1.063	145	303	159	292	0
3	12	17	"iYLRWdelta20"	"iYLRWdelta20"	12830	19020	100	252	252	90	65	68	20	96	95	0	373	377	145	81	79	52	95	91	0	0.640	0.632	0.619	0.629	1.961	0.561	0.720	80	488	479	483	-0.643	187	292	187	296	0
3	13	17	"iYMR033W"	"iYMR033W"	13030	19020	90	440	413	140	66	71	30	100	98	0	368	347	109	82	82	46	92	92	0	1.308	1.309	1.287	1.333	1.505	1.319	0.828	52	408	660	612	0.387	374	286	347	265	0
3	14	17	"iYMR037C"	"iYMR037C"	13220	19010	90	273	269	83	65	72	31	100	100	0	881	880	291	89	100	108	100	96	0	0.263	0.258	0.266	0.259	1.456	0.236	0.858	52	399	1000	995	-1.929	208	792	204	791	0
3	15	17	"iYMR041C"	"iYMR041C"	13430	19010	100	250	245	81	61	68	54	93	83	0	474	438	178	85	89	89	88	80	0	0.486	0.521	0.510	0.589	2.112	0.464	0.821	80	509	578	537	-1.041	189	389	184	353	0
3	16	17	"iYMR054W"	"iYMR054W"	13640	19000	100	278	270	132	65	67	24	88	83	0	510	479	305	87	85	60	78	68	0	0.504	0.523	0.515	0.561	2.445	0.453	0.835	80	482	636	597	-0.990	213	423	205	392	0
3	17	17	"iYMR058W"	"iYMR058W"	13840	19000	100	260	278	153	63	66	23	93	83	0	437	525	400	87	82	39	81	75	0	0.563	0.491	0.499	0.554	2.498	0.402	0.825	80	482	547	653	-0.829	197	350	215	438	0
3	18	17	"iYMR063W"	"iYMR063W"	14040	19000	100	143	148	48	60	63	18	95	87	0	328	323	155	86	83	48	86	82	0	0.343	0.371	0.372	0.420	2.402	0.296	0.715	80	479	325	325	-1.544	83	242	88	237	0
3	19	17	"iYMR078C"	"iYMR078C"	14230	19000	100	306	296	98	60	63	19	100	100	0	632	574	216	82	78	44	98	97	0	0.447	0.480	0.476	0.487	1.476	0.439	0.830	80	505	796	728	-1.161	246	550	236	492	0
3	20	17	"iYMR082C-0"	"iYMR082C-0"	14450	19000	90	277	279	117	63	67	19	98	98	0	686	652	372	84	79	43	92	84	0	0.355	0.380	0.377	0.450	2.073	0.341	0.801	52	403	816	784	-1.492	214	602	216	568	0
3	21	17	"iYMR085W"	"iYMR085W"	14640	18990	90	170	193	88	62	64	18	96	84	0	339	339	180	82	75	38	84	84	0	0.420	0.510	0.484	0.563	2.744	0.440	0.751	52	385	365	388	-1.251	108	257	131	257	0
3	1	18	"iYMR101C"	"iYMR101C"	10630	19240	90	569	557	198	66	75	39	100	100	0	422	406	148	84	87	61	94	86	0	1.488	1.525	1.526	1.650	1.863	1.338	0.815	52	406	841	813	0.574	503	338	491	322	0
3	2	18	"iYMR105C"	"iYMR105C"	10850	19230	90	668	662	263	67	73	31	100	100	0	818	765	326	84	85	51	94	94	0	0.819	0.874	0.837	0.948	1.772	0.825	0.875	52	408	1335	1276	-0.288	601	734	595	681	0
3	3	18	"iYMR107W"	"iYMR107W"	11060	19230	90	195	194	54	64	69	27	98	88	0	541	557	156	85	89	78	100	98	0	0.287	0.275	0.274	0.256	1.751	0.258	0.746	52	389	587	602	-1.799	131	456	130	472	0
3	4	18	"iYNL272C"	"iYNL272C"	11240	19230	100	237	236	70	62	67	21	96	95	0	466	439	185	81	76	38	92	90	0	0.455	0.486	0.488	0.533	1.927	0.420	0.768	80	491	560	532	-1.138	175	385	174	358	0
3	5	18	"iYNL267W"	"iYNL267W"	11440	19230	100	236	237	91	64	70	35	91	85	0	294	308	155	80	87	107	78	50	0	0.804	0.759	0.732	0.798	1.980	0.614	0.749	80	486	386	401	-0.315	172	214	173	228	0
3	6	18	"iYNL262W"	"iYNL262W"	11640	19230	100	255	629	2098	66	74	39	96	88	0	449	1008	4818	85	92	107	88	75	0	0.519	0.610	0.550	0.600	2.238	0.293	0.343	80	491	553	1486	-0.946	189	364	563	923	0
3	7	18	"iYNL244C"	"iYNL244C"	11830	19230	100	172	174	48	65	73	91	61	8	0	493	493	176	84	95	249	77	36	0	0.262	0.267	0.268	0.271	1.766	0.314	0.875	80	504	516	518	-1.934	107	409	109	409	0
3	8	18	"iYNL240C"	"iYNL240C"	12060	19220	90	159	162	45	63	68	22	98	90	0	399	373	163	87	90	91	90	75	0	0.308	0.346	0.313	0.334	1.831	0.265	0.663	52	410	408	385	-1.700	96	312	99	286	0
3	9	18	"iYNL235C"	"iYNL235C"	12250	19210	110	192	197	104	64	68	20	86	82	0	329	341	215	88	87	60	75	58	0	0.531	0.526	0.489	0.503	2.473	0.411	0.658	80	543	369	386	-0.913	128	241	133	253	0
3	10	18	"iYNL217W"	"iYNL217W"	12450	19220	100	218	215	69	64	67	20	97	91	0	668	601	257	87	86	59	93	90	0	0.265	0.294	0.299	0.322	1.961	0.243	0.730	80	490	735	665	-1.916	154	581	151	514	0
3	11	18	"iYNL213C"	"iYNL213C"	12640	19210	100	180	177	58	66	70	20	92	87	0	496	452	245	84	83	41	88	83	0	0.277	0.302	0.282	0.324	1.958	0.240	0.659	80	497	526	479	-1.854	114	412	111	368	0
3	12	18	"iYNL209W"	"iYNL209W"	12840	19210	100	275	283	119	68	73	28	96	92	0	492	511	288	83	84	50	91	86	0	0.506	0.502	0.503	0.562	1.868	0.423	0.783	80	496	616	643	-0.982	207	409	215	428	0
3	13	18	"iYNL189W"	"iYNL189W"	13040	19210	100	604	569	244	69	74	47	100	95	0	489	461	201	85	87	54	93	85	0	1.324	1.330	1.321	1.397	1.591	1.320	0.815	80	521	939	876	0.405	535	404	500	376	0
3	14	18	"iYNL184C"	"iYNL184C"	13250	19210	100	353	352	157	64	68	22	100	97	0	387	360	155	86	81	41	88	83	0	0.960	1.051	1.049	1.174	2.128	1.027	0.793	80	523	590	562	-0.059	289	301	288	274	0
3	15	18	"iYNL179C-0"	"iYNL179C-0"	13440	19200	90	375	411	134	61	63	15	100	100	0	837	865	355	83	80	51	100	98	0	0.416	0.448	0.454	0.464	1.443	0.387	0.821	52	408	1068	1132	-1.264	314	754	350	782	0
3	16	18	"iYOL125W"	"iYOL125W"	13640	19200	100	293	303	94	65	66	17	97	97	0	358	362	145	87	85	53	93	86	0	0.841	0.865	0.866	0.938	1.602	0.742	0.778	80	503	499	513	-0.249	228	271	238	275	0
3	17	18	"iYOL121C"	"iYOL121C"	13840	19210	100	251	256	70	65	75	120	83	21	0	564	545	184	88	100	240	87	48	0	0.391	0.418	0.395	0.426	1.677	0.468	0.874	80	513	662	648	-1.356	186	476	191	457	0
3	18	18	"iYOL117W"	"iYOL117W"	14050	19200	100	240	248	82	63	66	25	98	95	0	658	615	296	88	84	41	95	91	0	0.311	0.351	0.363	0.387	1.873	0.300	0.792	80	521	747	712	-1.687	177	570	185	527	0
3	19	18	"iYOLWdelta5"	"iYOLWdelta5"	14250	19200	100	204	211	56	62	64	18	100	100	0	600	586	209	82	76	37	98	98	0	0.274	0.296	0.299	0.313	1.561	0.268	0.796	80	515	660	653	-1.867	142	518	149	504	0
3	20	18	"iYOL099C"	"iYOL099C"	14450	19190	100	677	617	277	66	71	27	100	98	0	427	385	174	84	83	74	83	77	0	1.781	1.831	1.866	1.947	1.807	1.769	0.691	80	533	954	852	0.833	611	343	551	301	0
3	21	18	"iYOL096C"	"iYOL096C"	14660	19190	80	227	241	72	60	67	27	100	98	0	562	518	192	85	85	54	94	92	0	0.350	0.418	0.402	0.460	1.814	0.367	0.750	52	330	644	614	-1.514	167	477	181	433	0
3	1	19	"iYOL081W"	"iYOL081W"	10630	19430	90	518	491	171	68	81	56	100	96	0	658	589	221	83	91	75	98	94	0	0.783	0.836	0.833	0.887	1.489	0.786	0.881	52	420	1025	929	-0.354	450	575	423	506	0
3	2	19	"iYOL076W"	"iYOL076W"	10850	19430	100	453	427	178	67	71	22	100	97	0	389	368	160	85	82	43	91	82	0	1.270	1.272	1.238	1.331	1.810	1.179	0.794	80	548	690	643	0.345	386	304	360	283	0
3	3	19	"iYOL071W"	"iYOL071W"	11060	19430	80	347	341	113	61	63	17	100	100	0	430	427	155	82	82	105	94	82	0	0.822	0.812	0.817	0.850	1.506	0.543	0.554	52	340	634	625	-0.283	286	348	280	345	0
3	4	19	"iYOL055C"	"iYOL055C"	11250	19430	100	245	231	73	62	66	26	96	92	0	441	417	157	82	77	37	92	91	0	0.510	0.504	0.515	0.523	1.764	0.442	0.736	80	498	542	504	-0.972	183	359	169	335	0
3	5	19	"iYOL054W"	"iYOL054W"	11440	19430	100	391	372	120	65	70	29	100	98	0	586	542	216	85	84	49	96	92	0	0.651	0.672	0.705	0.724	1.483	0.606	0.880	80	490	827	764	-0.620	326	501	307	457	0
3	6	19	"iYOL050C"	"iYOL050C"	11640	19420	110	214	213	102	66	69	22	87	81	0	390	377	259	84	83	59	76	71	0	0.484	0.502	0.475	0.553	2.509	0.283	0.535	80	577	454	440	-1.048	148	306	147	293	0
3	7	19	"iYOR248W"	"iYOR248W"	11850	19430	100	791	754	277	68	76	89	100	97	0	771	744	278	84	93	245	87	71	0	1.052	1.039	1.047	1.058	1.363	1.015	0.923	80	517	1410	1346	0.074	723	687	686	660	0
3	8	19	"iYOR252W"	"iYOR252W"	12050	19440	100	213	220	86	64	67	26	93	85	0	398	356	161	84	80	73	83	75	0	0.475	0.574	0.532	0.557	1.653	0.508	0.780	80	491	463	428	-1.075	149	314	156	272	0
3	9	19	"iYOR256C"	"iYOR256C"	12250	19430	120	254	257	87	67	77	35	96	90	0	621	585	270	87	84	51	95	88	0	0.350	0.382	0.368	0.419	1.964	0.311	0.686	120	646	721	688	-1.514	187	534	190	498	0
3	10	19	"iYOR272W"	"iYOR272W"	12450	19420	100	427	415	169	69	80	40	100	92	0	466	449	221	85	82	49	91	86	0	0.940	0.951	0.957	0.997	1.493	0.838	0.863	80	510	739	710	-0.090	358	381	346	364	0
3	11	19	"iYOR277C"	"iYOR277C"	12660	19420	110	923	882	405	68	73	31	100	100	0	1068	1020	521	86	85	71	100	93	0	0.871	0.872	0.881	0.919	1.562	0.831	0.863	80	558	1837	1748	-0.200	855	982	814	934	0
3	12	19	"iYOR283W"	"iYOR283W"	12850	19420	120	298	334	199	68	73	35	91	80	0	520	614	445	85	85	83	82	71	0	0.529	0.503	0.496	0.539	2.203	0.453	0.874	120	646	665	795	-0.919	230	435	266	529	0
3	13	19	"iYOR298W"	"iYOR298W"	13050	19420	110	265	265	77	68	73	43	98	91	0	442	430	135	85	83	47	97	95	0	0.552	0.571	0.560	0.574	1.500	0.505	0.779	80	563	554	542	-0.858	197	357	197	345	0
3	14	19	"iYOR303W"	"iYOR303W"	13250	19410	100	203	196	70	68	70	19	96	85	0	398	371	169	87	84	46	90	85	0	0.434	0.451	0.435	0.436	1.612	0.378	0.679	80	521	446	412	-1.204	135	311	128	284	0
3	15	19	"iYOR306C"	"iYOR306C"	13460	19410	100	550	508	192	66	67	17	100	100	0	862	811	377	84	78	37	97	96	0	0.622	0.608	0.625	0.649	1.511	0.562	0.886	80	486	1262	1169	-0.685	484	778	442	727	0
3	16	19	"iYOR322C"	"iYOR322C"	13630	19400	120	320	483	544	65	67	19	98	97	0	708	948	956	85	84	86	90	88	0	0.409	0.484	0.422	0.428	1.743	0.527	0.933	120	629	878	1281	-1.289	255	623	418	863	0
3	17	19	"iYOR327C"	"iYOR327C"	13850	19400	110	261	270	89	72	81	113	82	33	0	667	652	267	96	109	227	87	67	0	0.331	0.356	0.353	0.394	1.797	0.327	0.829	80	575	760	754	-1.595	189	571	198	556	0
3	18	19	"iYOR332W"	"iYOR332W"	14050	19410	100	676	645	221	69	76	26	100	100	0	1979	1796	692	98	102	55	100	100	0	0.323	0.339	0.336	0.347	1.294	0.320	0.919	80	511	2488	2274	-1.632	607	1881	576	1698	0
3	19	19	"iYPL045W"	"iYPL045W"	14260	19410	110	166	169	51	62	65	17	97	95	0	331	324	122	78	73	37	95	90	0	0.411	0.435	0.424	0.413	1.723	0.356	0.656	80	572	357	353	-1.283	104	253	107	246	0
3	20	19	"iYPL040C"	"iYPL040C"	14450	19400	80	239	236	73	65	68	17	100	100	0	516	496	205	80	78	40	98	98	0	0.399	0.411	0.417	0.438	1.722	0.354	0.769	52	340	610	587	-1.325	174	436	171	416	0
3	21	19	"iYPL036W"	"iYPL036W"	14650	19390	110	498	471	163	64	82	121	98	77	0	888	851	307	90	148	633	62	3	0	0.544	0.535	0.534	0.542	1.488	0.198	0.525	80	630	1232	1168	-0.879	434	798	407	761	0
3	1	20	"iYPL017C"	"iYPL017C"	10650	19650	90	214	217	42	63	65	18	100	100	0	412	417	149	77	74	40	100	98	0	0.451	0.453	0.453	0.492	1.776	0.349	0.650	52	412	486	494	-1.150	151	335	154	340	0
3	2	20	"iYPL013C"	"iYPL013C"	10860	19640	110	257	258	86	66	69	22	98	96	0	599	561	246	83	82	55	98	95	0	0.370	0.402	0.417	0.440	1.885	0.360	0.804	80	615	707	670	-1.434	191	516	192	478	0
3	3	20	"iYPL009C"	"iYPL009C"	11060	19640	100	631	636	295	63	65	20	100	100	0	667	660	361	82	85	99	93	81	0	0.971	0.991	0.982	1.115	1.802	0.905	0.867	80	533	1153	1151	-0.043	568	585	573	578	0
3	4	20	"iYPR005C"	"iYPR005C"	11260	19630	110	624	627	217	63	67	22	100	100	0	670	669	281	80	78	44	98	95	0	0.951	0.958	0.970	1.040	1.591	0.886	0.884	80	590	1151	1153	-0.073	561	590	564	589	0
3	5	20	"itG(GCC)P1"	"itG(GCC)P1"	11460	19620	100	387	360	142	67	70	20	98	97	0	567	552	268	86	82	39	93	87	0	0.665	0.629	0.629	0.697	2.143	0.565	0.805	80	513	801	759	-0.588	320	481	293	466	0
3	6	20	"itK(CUU)P"	"itK(CUU)P"	11660	19630	100	789	744	230	66	69	20	100	100	0	1456	1298	502	84	81	57	100	96	0	0.527	0.558	0.559	0.608	1.473	0.523	0.922	80	536	2095	1892	-0.924	723	1372	678	1214	0
3	7	20	"iYPR024W"	"iYPR024W"	11870	19630	110	872	825	249	68	71	21	100	100	0	860	833	264	82	78	39	98	96	0	1.033	1.008	1.011	1.076	1.640	0.991	0.920	80	589	1582	1508	0.047	804	778	757	751	0
3	8	20	"itF(GAA)P2"	"itF(GAA)P2"	12060	19620	110	256	285	161	64	71	58	80	68	0	451	522	374	83	88	150	70	56	0	0.522	0.503	0.470	0.536	1.980	0.412	0.862	80	558	560	660	-0.939	192	368	221	439	0
3	9	20	"iYPR031W"	"iYPR031W"	12250	19610	90	139	137	41	65	66	19	92	75	0	371	365	175	87	87	56	86	78	0	0.261	0.259	0.248	0.277	1.876	0.226	0.651	52	390	358	350	-1.940	74	284	72	278	0
3	10	20	"CEN3"	"CEN3"	12450	19620	80	260	261	93	63	65	17	100	98	0	256	260	123	82	76	43	86	73	0	1.132	1.112	1.088	1.199	1.816	0.864	0.658	52	340	371	376	0.179	197	174	198	178	0
3	11	20	"iRDN5-2"	"iRDN5-2"	12650	19610	90	127	131	38	64	68	21	96	71	0	211	226	100	82	80	50	84	69	0	0.488	0.465	0.526	0.447	1.961	0.341	0.505	52	414	192	211	-1.034	63	129	67	144	0
3	12	20	"itN(GUU)C"	"itN(GUU)C"	12850	19620	80	310	319	115	68	73	39	100	94	0	429	410	203	87	90	85	86	71	0	0.708	0.777	0.767	0.943	1.971	0.573	0.636	52	340	584	574	-0.499	242	342	251	323	0
3	13	20	"iYCL018W"	"iYCL018W"	13050	19620	110	605	582	271	73	78	32	100	98	0	419	382	179	88	87	60	85	78	0	1.607	1.731	1.706	1.799	1.694	1.667	0.720	80	598	863	803	0.685	532	331	509	294	0
3	14	20	"iYCR003W"	"iYCR003W"	13250	19620	100	373	420	247	70	75	29	95	91	0	264	305	226	85	84	60	71	62	0	1.693	1.591	1.675	1.959	2.403	1.349	0.643	80	518	482	570	0.759	303	179	350	220	0
3	15	20	"iYCR007C"	"iYCR007C"	13440	19620	100	586	533	267	69	72	22	98	93	0	510	455	239	85	81	39	88	82	0	1.216	1.254	1.236	1.317	1.792	1.168	0.860	80	520	942	834	0.283	517	425	464	370	0
3	16	20	"iYHR212C"	"iYHR212C"	13640	19610	110	802	853	450	66	69	21	100	100	0	938	996	621	83	80	38	95	92	0	0.861	0.862	0.858	1.036	1.949	0.778	0.869	80	604	1591	1700	-0.216	736	855	787	913	0
3	17	20	"iYHR214W-A"	"iYHR214W-A"	13860	19610	100	264	288	150	74	79	27	92	87	0	479	511	330	99	102	52	86	81	0	0.500	0.519	0.467	0.480	2.161	0.443	0.778	80	518	570	626	-1.000	190	380	214	412	0
3	18	20	"iYHR218W"	"iYHR218W"	14050	19610	120	1677	2820	2573	79	84	28	100	100	0	2979	4548	4375	108	111	54	97	91	0	0.557	0.617	0.649	0.868	2.476	0.588	0.909	120	634	4469	7181	-0.845	1598	2871	2741	4440	0
3	19	20	"iYLR162W-A"	"iYLR162W-A"	14240	19610	120	1641	1723	1207	64	67	18	95	95	0	1119	1154	870	81	77	44	88	82	0	1.519	1.546	1.498	1.703	2.211	1.503	0.892	120	629	2615	2732	0.603	1577	1038	1659	1073	0
3	20	20	"iYLRWdelta6-B"	"iYLRWdelta6-B"	14450	19610	140	1069	4492	5822	63	67	31	99	97	0	457	1644	2202	79	74	40	79	73	0	2.661	2.830	2.833	3.196	2.494	2.850	0.862	156	890	1384	5994	1.412	1006	378	4429	1565	0
3	21	20	"RDN5-1"	"RDN5-1"	14630	19620	90	682	827	676	62	70	47	94	88	0	470	633	559	80	83	107	78	67	0	1.590	1.383	1.225	1.467	2.487	1.288	0.857	52	385	1010	1318	0.669	620	390	765	553	0
4	1	1	"TFC3"	"YAL001C"	15050	15900	120	1780	3834	4619	71	83	111	91	88	0	373	635	613	94	111	352	43	29	0	6.125	6.956	6.014	5.898	2.573	8.533	0.703	120	652	1988	4304	2.615	1709	279	3763	541	0
4	2	1	"FUN19"	"YAL034C"	15300	15890	120	1755	2714	2728	70	76	29	90	90	0	1108	1461	1480	94	99	102	75	68	0	1.662	1.934	1.989	1.849	2.411	1.921	0.908	120	667	2699	4011	0.733	1685	1014	2644	1367	0
4	3	1	"YAL065C"	"YAL065C"	15500	15880	120	5948	5611	2965	70	81	43	100	100	0	8204	7869	4434	97	123	390	95	92	0	0.725	0.713	0.706	0.811	1.799	0.692	0.967	120	603	13985	13313	-0.464	5878	8107	5541	7772	0
4	4	1	"EFB1"	"YAL003W"	15700	15890	140	755	746	504	73	83	47	86	77	0	1192	1138	813	94	116	358	67	60	0	0.621	0.645	0.636	0.653	1.992	0.617	0.931	156	733	1780	1717	-0.687	682	1098	673	1044	0
4	5	1	"YAL035C-A"	"YAL035C-A"	15900	15880	120	2270	2051	1091	76	86	58	100	98	0	1026	979	499	92	108	165	89	80	0	2.349	2.227	2.220	2.334	1.658	2.254	0.927	120	582	3128	2862	1.232	2194	934	1975	887	0
4	6	1	"YAL066W"	"YAL066W"	16100	15880	120	1070	954	456	71	76	33	98	96	0	746	702	331	83	83	51	94	89	0	1.507	1.426	1.417	1.461	1.605	1.389	0.829	120	549	1662	1502	0.591	999	663	883	619	0
4	7	1	"SSA1"	"YAL005C"	16290	15880	130	2223	2207	1432	73	147	460	84	69	0	2140	2474	1796	90	224	1068	68	49	0	1.049	0.895	0.900	1.017	1.838	0.669	0.734	120	635	4200	4518	0.069	2150	2050	2134	2384	0
4	8	1	"FUN11"	"YAL036C"	16510	15870	110	2131	1813	837	90	184	509	88	70	0	3935	3251	1647	106	281	1190	81	65	0	0.533	0.548	0.545	0.611	1.618	0.518	0.884	80	510	5870	4868	-0.908	2041	3829	1723	3145	0
4	9	1	"YAL068C"	"YAL068C"	16690	15850	130	8292	7231	3770	102	116	111	100	100	0	8598	7477	4031	116	134	183	96	95	0	0.966	0.968	0.967	1.081	1.802	0.957	0.966	120	686	16672	14490	-0.051	8190	8482	7129	7361	0
4	10	1	"FUN14"	"YAL008W"	16890	15850	120	6280	5562	2919	80	94	128	100	99	0	3755	3233	1665	96	161	916	83	73	0	1.694	1.748	1.749	1.852	1.414	1.767	0.956	120	603	9859	8619	0.761	6200	3659	5482	3137	0
4	11	1	"CDC19"	"YAL038W"	17080	15830	130	589	588	248	64	73	89	95	88	0	1398	1335	608	88	129	814	76	30	0	0.401	0.420	0.434	0.425	1.385	0.383	0.828	120	740	1835	1771	-1.319	525	1310	524	1247	0
4	12	1	"ERP1"	"YAR002C-A"	17270	15840	90	805	832	571	65	193	1949	0	0	0	1179	1230	834	92	196	1919	19	0	0	0.681	0.674	0.687	0.719	1.677	0.674	0.851	52	406	1827	1905	-0.555	740	1087	767	1138	0
4	13	1	"RPB5"	"YBR154C"	17480	15840	130	970	920	516	68	324	2610	0	0	0	1427	1335	767	93	357	3316	0	0	0	0.676	0.686	0.694	0.717	1.811	0.766	0.825	120	697	2236	2094	-0.565	902	1334	852	1242	0
4	14	1	"MBA1"	"YBR185C"	17670	15830	150	321	537	622	68	312	2648	1	0	0	416	1109	1273	92	288	2267	19	1	0	0.781	0.461	0.462	0.518	1.855	1.530	0.639	156	842	577	1486	-0.357	253	324	469	1017	-100
4	15	1	"APG12"	"YBR217W"	17880	15830	110	1097	997	359	69	156	865	65	0	0	1698	1499	628	95	210	1491	58	0	0	0.641	0.661	0.656	0.674	1.409	0.638	0.897	80	544	2631	2332	-0.641	1028	1603	928	1404	0
4	16	1	"SLI15"	"YBR156C"	18070	15820	110	3329	2721	1432	74	1021	6224	0	0	0	4637	3561	2026	97	1025	6538	1	0	0	0.717	0.764	0.764	0.830	1.435	0.944	0.845	80	586	7795	6111	-0.480	3255	4540	2647	3464	0
4	17	1	"YBR187W"	"YBR187W"	18280	15830	80	1253	1101	532	69	78	43	92	92	0	2616	2331	1184	95	105	88	92	92	0	0.470	0.462	0.453	0.456	1.855	0.455	0.936	52	340	3705	3268	-1.090	1184	2521	1032	2236	0
4	18	1	"YBR219C"	"YBR219C"	18480	15820	110	776	743	457	70	78	44	100	100	0	2198	1921	846	95	100	96	97	97	0	0.336	0.369	0.346	0.371	1.482	0.611	0.371	80	568	2809	2499	-1.575	706	2103	673	1826	0
4	19	1	"ICS4"	"YBR158W"	18680	15810	120	949	934	557	69	72	24	100	99	0	2127	2107	1411	95	95	63	96	95	0	0.433	0.430	0.426	0.457	1.486	0.406	0.944	120	622	2912	2877	-1.207	880	2032	865	2012	0
4	20	1	"RPS9B"	"YBR189W"	18860	15820	90	951	796	350	68	85	100	88	84	0	2115	1699	885	97	121	170	88	80	0	0.438	0.454	0.434	0.512	1.784	0.412	0.938	52	374	2901	2330	-1.192	883	2018	728	1602	0
4	21	1	"PDB1"	"YBR221C"	19080	15800	140	530	521	267	63	72	58	94	87	0	1543	1484	846	90	97	116	95	92	0	0.321	0.329	0.324	0.332	1.478	0.314	0.926	156	1015	1920	1852	-1.638	467	1453	458	1394	0
4	1	2	"CDC28"	"YBR160W"	15070	16050	130	822	865	464	72	80	34	96	94	0	2231	2095	1216	96	107	97	90	89	0	0.351	0.397	0.409	0.456	1.912	0.376	0.919	120	664	2885	2792	-1.509	750	2135	793	1999	0
4	2	2	"RPL21A"	"YBR191W"	15270	16050	90	566	512	229	72	81	35	88	88	0	1394	1141	542	100	116	146	86	84	0	0.382	0.423	0.433	0.419	1.718	0.371	0.823	52	369	1788	1481	-1.389	494	1294	440	1041	0
4	3	2	"YBR223C"	"YBR223C"	15470	16050	90	618	546	268	68	77	34	92	92	0	1886	1501	782	94	135	484	84	67	0	0.307	0.340	0.356	0.368	2.127	0.312	0.836	52	387	2342	1885	-1.704	550	1792	478	1407	0
4	4	2	"RPN4"	"YDL020C"	15660	16050	80	1292	1145	674	71	76	26	94	94	0	1580	1398	904	89	121	543	75	59	0	0.819	0.820	0.805	0.979	2.655	0.797	0.863	52	298	2712	2383	-0.288	1221	1491	1074	1309	0
4	5	2	"SLC1"	"YDL052C"	15840	16030	90	448	433	186	70	83	67	94	86	0	1098	991	544	94	126	206	82	73	0	0.376	0.405	0.405	0.469	2.187	0.357	0.842	52	354	1382	1260	-1.409	378	1004	363	897	0
4	6	2	"SUB2"	"YDL084W"	16070	16040	110	1873	1726	887	72	77	27	98	97	0	2161	1914	1006	89	90	67	92	90	0	0.869	0.906	0.928	0.966	1.821	0.902	0.880	80	495	3873	3479	-0.202	1801	2072	1654	1825	0
4	7	2	"GPD1"	"YDL022W"	16270	16030	130	708	671	413	75	151	481	60	20	0	1189	1093	742	92	213	1085	50	2	0	0.577	0.595	0.611	0.617	2.385	0.554	0.848	120	549	1730	1597	-0.793	633	1097	596	1001	0
4	8	2	"YDL054C"	"YDL054C"	16470	16030	110	1579	1387	687	77	168	513	83	65	0	3748	3072	1700	94	259	1194	76	70	0	0.411	0.440	0.450	0.511	1.922	0.393	0.833	80	506	5156	4288	-1.283	1502	3654	1310	2978	0
4	9	2	"YDL086W"	"YDL086W"	16660	16030	100	462	434	144	75	79	26	100	100	0	1170	1040	680	93	106	164	93	78	0	0.359	0.379	0.391	0.433	1.952	0.259	0.596	80	472	1464	1306	-1.477	387	1077	359	947	0
4	10	2	"YDL024C"	"YDL024C"	16870	16030	100	1457	1309	672	67	74	52	96	96	0	2285	2098	1060	91	90	60	96	93	0	0.634	0.619	0.628	0.660	1.701	0.666	0.765	80	487	3584	3249	-0.658	1390	2194	1242	2007	0
4	11	2	"MBP1"	"YDL056W"	17070	16030	80	1675	1543	752	68	80	130	90	88	0	1506	1343	747	88	105	312	86	75	0	1.133	1.175	1.165	1.290	1.710	1.106	0.930	52	334	3025	2730	0.181	1607	1418	1475	1255	0
4	12	2	"ASM4"	"YDL088C"	17270	16030	80	832	750	388	67	72	22	96	94	0	1619	1468	842	90	84	42	90	88	0	0.500	0.496	0.495	0.513	1.515	0.453	0.864	52	334	2294	2061	-0.999	765	1529	683	1378	0
4	13	2	"YDL026W"	"YDL026W"	17470	16020	100	527	483	216	68	86	120	87	73	0	1114	925	487	95	107	162	82	76	0	0.450	0.500	0.490	0.565	2.128	0.445	0.836	80	468	1478	1245	-1.151	459	1019	415	830	0
4	14	2	"USO1"	"YDL058W"	17690	16000	130	1409	4019	7591	69	380	3055	20	17	0	1785	5038	10704	93	252	1893	46	21	0	0.792	0.799	0.681	0.849	3.202	0.969	0.536	120	631	3032	8895	-0.336	1340	1692	3950	4945	-100
4	15	2	"RAM1"	"YDL090C"	17870	16010	100	1106	1174	626	69	445	3587	0	0	0	2649	2369	1327	94	286	2225	52	0	0	0.406	0.486	0.479	0.537	1.977	0.460	0.867	80	451	3592	3380	-1.301	1037	2555	1105	2275	0
4	16	2	"CPH1"	"YDR155C"	18060	16010	110	342	366	172	78	1031	6395	0	0	0	1019	904	544	99	1022	6652	0	0	0	0.287	0.358	0.329	0.424	2.647	0.246	0.553	80	546	1184	1093	-1.801	264	920	288	805	0
4	17	2	"YDR186C"	"YDR186C"	18260	16010	80	1201	1127	550	71	78	44	96	94	0	1496	1528	869	94	97	55	98	92	0	0.806	0.736	0.702	0.788	1.584	0.670	0.869	52	334	2532	2490	-0.311	1130	1402	1056	1434	0
4	18	2	"SPR28"	"YDR218C"	18440	15990	90	530	532	268	72	118	334	63	15	0	1134	945	567	99	182	868	55	3	0	0.443	0.544	0.489	0.590	1.881	0.507	0.680	52	398	1493	1306	-1.176	458	1035	460	846	0
4	19	2	"YDR157W"	"YDR157W"	18660	15990	120	749	797	749	69	97	268	76	58	0	1062	1007	569	95	144	698	61	28	0	0.703	0.798	0.708	0.799	2.221	1.005	0.465	120	618	1647	1640	-0.508	680	967	728	912	0
4	20	2	"CCT6"	"YDR188W"	18850	15990	110	764	689	296	66	71	35	100	96	0	2412	2016	1158	91	92	71	92	91	0	0.301	0.324	0.314	0.391	1.926	0.283	0.890	80	557	3019	2548	-1.733	698	2321	623	1925	0
4	21	2	"YDR220C"	"YDR220C"	19070	16000	90	556	546	274	65	76	66	86	84	0	1516	1354	696	92	96	81	90	86	0	0.345	0.381	0.355	0.356	1.680	0.373	0.785	52	406	1915	1743	-1.536	491	1424	481	1262	0
4	1	3	"SAC3"	"YDR159W"	15060	16240	100	1203	1209	694	77	83	29	100	98	0	3107	2761	1872	100	113	122	92	86	0	0.374	0.425	0.417	0.490	1.636	0.395	0.953	80	494	4133	3793	-1.417	1126	3007	1132	2661	0
4	2	3	"RVB1"	"YDR190C"	15280	16240	80	2022	1882	1091	74	84	40	96	96	0	2753	2220	1316	95	101	62	92	92	0	0.733	0.851	0.829	0.896	1.584	0.838	0.937	52	340	4606	3933	-0.448	1948	2658	1808	2125	0
4	3	3	"YDR222W"	"YDR222W"	15480	16240	80	939	909	510	73	78	28	96	94	0	1918	1994	1277	94	100	86	90	88	0	0.475	0.440	0.425	0.456	1.675	0.407	0.876	52	340	2690	2736	-1.075	866	1824	836	1900	0
4	4	3	"TCI1"	"YDR161W"	15670	16240	110	1645	1418	818	71	75	26	100	98	0	1237	1053	640	96	91	52	90	86	0	1.379	1.408	1.458	1.512	1.624	1.368	0.934	80	568	2715	2304	0.464	1574	1141	1347	957	0
4	5	3	"NUP42"	"YDR192C"	15870	16240	110	902	787	414	71	74	24	96	95	0	1650	1391	767	95	93	56	91	90	0	0.534	0.552	0.560	0.606	1.798	0.547	0.902	80	564	2386	2012	-0.904	831	1555	716	1296	0
4	6	3	"HTB1"	"YDR224C"	16070	16230	110	1779	1904	1378	74	78	25	97	97	0	911	924	643	94	91	46	87	82	0	2.087	2.205	2.303	2.362	1.984	2.195	0.909	80	538	2522	2660	1.061	1705	817	1830	830	0
4	7	3	"PAD1"	"YDR538W"	16260	16220	100	493	553	369	79	85	33	92	86	0	1068	1117	838	96	103	125	83	70	0	0.426	0.464	0.429	0.486	2.319	0.435	0.888	80	488	1386	1495	-1.231	414	972	474	1021	0
4	8	3	"RIP1"	"YEL024W"	16470	16230	90	736	666	272	83	89	38	100	100	0	1985	1679	852	90	88	53	96	92	0	0.345	0.367	0.364	0.429	1.897	0.347	0.895	52	406	2548	2172	-1.537	653	1895	583	1589	0
4	9	3	"HAT2"	"YEL056W"	16660	16220	80	1430	1372	908	71	77	28	98	94	0	1455	1474	1034	91	116	245	78	69	0	0.996	0.941	0.964	1.141	2.253	0.881	0.884	52	340	2723	2684	-0.005	1359	1364	1301	1383	0
4	10	3	"YDR540C"	"YDR540C"	16860	16220	80	757	662	276	68	72	23	100	98	0	1365	1177	572	92	101	165	90	84	0	0.541	0.547	0.551	0.633	1.895	0.496	0.888	52	340	1962	1679	-0.886	689	1273	594	1085	0
4	11	3	"SNU13"	"YEL026W"	17070	16210	100	819	743	417	69	76	33	96	92	0	951	907	561	88	91	62	86	80	0	0.869	0.823	0.866	0.991	1.983	0.656	0.649	80	524	1613	1493	-0.202	750	863	674	819	0
4	12	3	"PCM1"	"YEL058W"	17270	16210	100	773	700	360	74	406	2719	0	0	0	1775	1585	1037	92	524	3961	0	0	0	0.415	0.419	0.414	0.506	2.156	0.575	0.383	80	488	2382	2119	-1.268	699	1683	626	1493	0
4	13	3	"YDR542W"	"YDR542W"	17460	16200	110	9516	9144	6919	84	420	2544	78	70	0	9505	9063	8113	103	525	3682	68	57	0	1.003	1.011	0.999	1.196	1.743	0.825	0.759	80	574	18834	18020	0.005	9432	9402	9060	8960	0
4	14	3	"YEL028W"	"YEL028W"	17670	16210	80	1037	904	523	71	585	3527	0	0	0	1699	1390	894	95	413	2380	3	0	0	0.602	0.643	0.660	0.689	1.718	0.614	0.887	52	340	2570	2128	-0.732	966	1604	833	1295	0
4	15	3	"YEL059W"	"YEL059W"	17860	16210	80	430	667	658	67	82	105	80	67	0	556	896	908	91	108	165	82	69	0	0.781	0.745	0.684	0.660	2.437	0.672	0.701	52	340	828	1405	-0.357	363	465	600	805	0
4	16	3	"YDR544C"	"YDR544C"	18070	16200	110	16240	16029	11995	81	97	87	100	100	0	16113	17060	14089	105	173	691	91	87	0	1.009	0.941	0.916	1.126	2.246	0.900	0.933	80	550	32167	32903	0.014	16159	16008	15948	16955	0
4	17	3	"ECM10"	"YEL030W"	18260	16190	100	1097	1233	838	71	89	168	91	76	0	1491	1635	1201	95	169	1022	61	40	0	0.735	0.755	0.809	0.892	1.893	0.729	0.859	80	503	2422	2702	-0.444	1026	1396	1162	1540	0
4	18	3	"CIN8"	"YEL061C"	18470	16200	90	2007	1779	1045	70	91	173	90	82	0	2360	2305	1613	96	153	1009	71	55	0	0.856	0.774	0.791	0.862	1.734	0.755	0.844	52	408	4201	3918	-0.225	1937	2264	1709	2209	0
4	19	3	"YFR022W"	"YFR022W"	18660	16200	110	2792	2564	1497	67	77	52	97	97	0	3018	2674	1766	93	94	86	93	91	0	0.932	0.967	0.988	1.053	1.604	0.938	0.895	80	572	5650	5078	-0.102	2725	2925	2497	2581	0
4	20	3	"RPN12"	"YFR052W"	18870	16200	90	677	594	269	70	80	64	94	88	0	1269	1069	538	92	100	118	90	84	0	0.516	0.536	0.541	0.551	1.452	0.507	0.906	52	414	1784	1501	-0.955	607	1177	524	977	0
4	21	3	"CWH41"	"YGL027C"	19060	16200	100	1734	1581	1086	66	70	41	98	95	0	3028	3630	2628	92	94	139	96	93	0	0.568	0.428	0.420	0.442	1.439	0.386	0.886	80	520	4604	5053	-0.816	1668	2936	1515	3538	0
4	1	4	"YFR024C"	"YFR024C"	15060	16430	100	1249	1253	712	82	93	52	93	91	0	1869	1778	1108	105	117	115	88	85	0	0.662	0.700	0.711	0.834	2.205	0.666	0.925	80	524	2931	2844	-0.596	1167	1764	1171	1673	0
4	2	4	"YFR054C"	"YFR054C"	15280	16440	90	853	752	378	78	105	123	92	80	0	1111	936	511	99	123	145	84	73	0	0.766	0.805	0.816	0.856	1.505	0.766	0.906	52	407	1787	1511	-0.385	775	1012	674	837	0
4	3	4	"CGR1"	"YGL029W"	15460	16430	100	581	514	200	72	77	27	97	95	0	954	814	371	95	99	62	93	90	0	0.593	0.615	0.610	0.640	1.660	0.568	0.883	80	514	1368	1161	-0.755	509	859	442	719	0
4	4	4	"HIS2"	"YFR025C"	15660	16430	90	812	712	351	67	71	26	100	98	0	1617	1328	699	94	96	59	88	86	0	0.489	0.523	0.521	0.571	1.889	0.509	0.892	52	414	2268	1879	-1.032	745	1523	645	1234	0
4	5	4	"YFR056C"	"YFR056C"	15860	16420	100	264	254	101	67	71	25	97	92	0	762	677	401	95	92	55	91	82	0	0.295	0.321	0.309	0.384	2.325	0.268	0.792	80	495	864	769	-1.759	197	667	187	582	0
4	6	4	"RPL24A"	"YGL031C"	16060	16420	100	464	534	340	70	72	22	95	88	0	833	982	723	95	94	63	80	78	0	0.534	0.523	0.518	0.536	1.852	0.470	0.841	80	504	1132	1351	-0.905	394	738	464	887	0
4	7	4	"ECO1"	"YFR027W"	16260	16420	110	1292	1101	471	82	98	113	100	88	0	2391	1973	959	96	103	122	93	90	0	0.527	0.543	0.548	0.646	2.302	0.515	0.913	80	586	3505	2896	-0.923	1210	2295	1019	1877	0
4	8	4	"YGL001C"	"YGL001C"	16470	16410	110	6712	5556	2402	89	128	288	95	93	0	1311	1092	561	88	164	911	62	0	0	5.415	5.445	5.228	6.313	1.807	5.313	0.756	80	557	7846	6471	2.437	6623	1223	5467	1004	0
4	9	4	"HOP2"	"YGL033W"	16660	16420	100	2138	1832	1040	71	99	283	91	76	0	2275	1905	1189	93	175	964	67	55	0	0.947	0.972	0.975	1.100	2.001	0.931	0.913	80	496	4249	3573	-0.078	2067	2182	1761	1812	0
4	10	4	"MRP13"	"YGR084C"	16860	16420	110	700	612	309	68	73	30	96	95	0	1715	1508	880	96	97	75	91	87	0	0.390	0.385	0.377	0.447	1.990	0.361	0.885	80	594	2251	1956	-1.357	632	1619	544	1412	0
4	11	4	"SPT6"	"YGR116W"	17060	16420	70	1038	945	347	68	75	34	100	100	0	2065	1743	737	91	100	90	100	93	0	0.491	0.531	0.534	0.556	1.407	0.523	0.909	32	236	2944	2529	-1.025	970	1974	877	1652	0
4	12	4	"RPL24B"	"YGR148C"	17270	16410	100	672	641	327	70	315	1941	0	0	0	1427	1243	690	94	306	2818	0	0	0	0.452	0.497	0.496	0.576	2.253	0.478	0.918	80	534	1935	1720	-1.147	602	1333	571	1149	0
4	13	4	"YGR086C"	"YGR086C"	17470	16420	90	368	341	159	76	455	2287	0	0	0	1054	869	443	100	465	3297	0	0	0	0.306	0.345	0.339	0.339	1.535	0.393	0.397	52	408	1246	1034	-1.708	292	954	265	769	0
4	14	4	"RPS23A"	"YGR118W"	17650	16410	90	970	780	419	75	443	3151	0	0	0	1663	1443	1108	100	339	2140	7	1	0	0.573	0.525	0.548	0.607	2.007	0.421	0.815	52	414	2458	2048	-0.804	895	1563	705	1343	0
4	15	4	"YGR150C"	"YGR150C"	17860	16400	80	1285	1189	739	69	92	159	88	76	0	1183	1285	928	99	139	507	71	53	0	1.122	0.944	1.006	0.967	1.985	0.857	0.842	52	340	2300	2306	0.166	1216	1084	1120	1186	0
4	16	4	"CTT1"	"YGR088W"	18060	16400	120	283	379	247	73	82	68	80	60	0	798	1241	989	98	145	634	52	39	0	0.300	0.268	0.267	0.294	2.034	0.155	0.539	120	646	910	1449	-1.737	210	700	306	1143	0
4	17	4	"SEC35"	"YGR120C"	18270	16390	100	548	514	247	70	76	28	97	92	0	1939	1518	866	98	97	56	91	88	0	0.260	0.313	0.324	0.347	1.853	0.289	0.850	80	505	2319	1864	-1.945	478	1841	444	1420	0
4	18	4	"RSR1"	"YGR152C"	18460	16390	100	708	632	366	70	73	23	100	95	0	1622	1632	1146	96	96	49	93	92	0	0.418	0.366	0.390	0.419	1.634	0.330	0.898	80	487	2164	2098	-1.258	638	1526	562	1536	0
4	19	4	"YGR090W"	"YGR090W"	18660	16390	100	739	831	537	65	69	28	100	95	0	1832	2037	1517	93	99	140	85	80	0	0.388	0.394	0.409	0.498	2.157	0.359	0.889	80	492	2413	2710	-1.367	674	1739	766	1944	0
4	20	4	"YGR122W"	"YGR122W"	18880	16410	110	667	655	241	71	98	138	96	86	0	1253	1164	421	101	151	348	92	82	0	0.517	0.549	0.547	0.542	1.418	0.534	0.902	80	583	1748	1647	-0.951	596	1152	584	1063	0
4	21	4	"YGR154C"	"YGR154C"	19090	16380	90	853	722	353	71	100	155	90	76	0	2533	2296	1283	95	155	389	92	82	0	0.321	0.296	0.285	0.299	1.549	0.292	0.878	52	401	3220	2852	-1.640	782	2438	651	2201	0
4	1	5	"ORC6"	"YHR118C"	15070	16630	80	989	991	721	74	80	32	96	90	0	1190	1240	1048	99	107	88	75	69	0	0.839	0.804	0.818	1.113	2.244	0.736	0.898	52	332	2006	2058	-0.254	915	1091	917	1141	0
4	2	5	"IMP3"	"YHR148W"	15280	16630	90	343	496	369	73	83	57	88	76	0	482	564	515	99	109	89	65	59	0	0.705	0.910	0.895	1.022	2.337	0.773	0.785	52	415	653	888	-0.504	270	383	423	465	0
4	3	5	"YHR180W"	"YHR180W"	15470	16630	80	705	1078	884	71	76	30	92	88	0	986	1432	1254	98	103	86	80	78	0	0.714	0.755	0.748	0.752	1.960	0.715	0.934	52	340	1522	2341	-0.486	634	888	1007	1334	0
4	4	5	"MSH1"	"YHR120W"	15650	16620	70	1253	1119	593	69	94	124	87	87	0	890	1154	790	99	140	248	84	65	0	1.497	0.995	1.025	1.051	1.954	0.789	0.870	32	236	1975	2105	0.582	1184	791	1050	1055	0
4	5	5	"YHR150W"	"YHR150W"	15870	16620	100	770	847	597	72	74	20	100	100	0	902	1549	1350	95	91	44	90	86	0	0.865	0.533	0.509	0.717	2.755	0.464	0.866	80	525	1505	2229	-0.209	698	807	775	1454	0
4	6	5	"YHR182W"	"YHR182W"	16050	16620	90	549	780	592	71	113	444	50	46	0	509	666	561	93	114	312	53	44	0	1.149	1.237	1.207	1.373	2.216	1.324	0.818	52	400	894	1282	0.200	478	416	709	573	0
4	7	5	"YHR122W"	"YHR122W"	16270	16620	80	670	604	322	69	77	56	90	84	0	1052	957	572	93	98	121	82	80	0	0.627	0.619	0.594	0.662	1.853	0.574	0.873	52	340	1560	1399	-0.674	601	959	535	864	0
4	8	5	"SPO12"	"YHR152W"	16470	16610	100	427	525	331	74	79	27	98	97	0	488	891	795	92	88	45	88	77	0	0.891	0.564	0.585	0.777	2.501	0.592	0.403	80	505	749	1250	-0.166	353	396	451	799	0
4	9	5	"SSP1"	"YHR184W"	16660	16610	100	464	562	368	68	71	23	95	93	0	775	1116	953	93	90	46	82	82	0	0.581	0.483	0.513	0.661	2.675	0.407	0.851	80	504	1078	1517	-0.784	396	682	494	1023	0
4	10	5	"NDT80"	"YHR124W"	16860	16610	80	772	731	403	67	71	30	100	96	0	1690	1794	1158	94	99	92	92	88	0	0.442	0.391	0.392	0.456	1.651	0.351	0.893	52	340	2301	2364	-1.179	705	1596	664	1700	0
4	11	5	"ESC4"	"YHR154W"	17070	16610	90	1278	1850	2558	66	76	150	92	86	0	2252	3725	8287	87	86	69	98	94	0	0.560	0.490	0.520	0.622	2.125	0.536	0.687	52	420	3377	5422	-0.837	1212	2165	1784	3638	0
4	12	5	"YHR186C"	"YHR186C"	17260	16610	80	446	524	337	65	72	45	92	82	0	623	844	631	89	84	76	88	82	0	0.713	0.608	0.631	0.628	1.700	0.553	0.849	52	340	915	1214	-0.487	381	534	459	755	0
4	13	5	"YJL058C"	"YJL058C"	17460	16610	110	1254	1355	760	75	126	452	85	60	0	1107	1211	764	96	132	466	67	52	0	1.166	1.148	1.110	1.199	1.744	0.593	0.543	80	588	2190	2395	0.222	1179	1011	1280	1115	0
4	14	5	"DPB11"	"YJL090C"	17680	16600	90	828	837	796	74	525	3268	1	0	0	2316	1972	1019	101	566	4302	0	0	0	0.340	0.408	0.319	0.379	2.137	0.385	0.356	52	420	2969	2634	-1.555	754	2215	763	1871	0
4	15	5	"YJL122W"	"YJL122W"	17880	16610	90	441	4632	13089	70	92	136	80	65	1	1533	5643	13894	98	162	546	71	57	0	0.259	0.823	0.337	0.429	2.212	0.927	0.923	52	402	1806	10107	-1.952	371	1435	4562	5545	-100
4	16	5	"YJL060W"	"YJL060W"	18060	16590	100	874	785	388	70	106	553	63	17	0	1180	1012	689	93	168	1554	20	0	0	0.740	0.778	0.741	1.037	2.180	0.253	0.341	80	492	1891	1634	-0.435	804	1087	715	919	0
4	17	5	"HPR5"	"YJL092W"	18270	16600	110	1348	1528	1040	73	76	22	97	97	0	1713	1824	1319	97	94	53	92	88	0	0.789	0.843	0.833	0.914	1.908	0.815	0.907	80	571	2891	3182	-0.342	1275	1616	1455	1727	0
4	18	5	"LSM1"	"YJL124C"	18470	16590	120	503	516	308	72	74	21	97	92	0	1130	1345	914	97	96	47	94	92	0	0.417	0.356	0.360	0.398	2.217	0.334	0.908	120	637	1464	1692	-1.261	431	1033	444	1248	0
4	19	5	"LAS21"	"YJL062W"	18670	16570	110	1284	1219	594	66	71	26	98	96	0	3357	3299	1876	94	90	46	97	96	0	0.373	0.360	0.373	0.390	1.568	0.325	0.906	80	558	4481	4358	-1.422	1218	3263	1153	3205	0
4	20	5	"YJL094C"	"YJL094C"	18880	16580	110	4112	3589	1942	68	72	26	100	100	0	4129	3669	2206	91	87	42	96	96	0	1.001	0.984	1.006	1.107	1.688	0.929	0.930	80	514	8082	7099	0.002	4044	4038	3521	3578	0
4	21	5	"NIT2"	"YJL126W"	19070	16590	130	1166	1500	1071	71	76	55	99	96	0	1841	2443	1903	92	96	118	93	87	0	0.626	0.608	0.623	0.711	1.875	0.575	0.919	120	736	2844	3780	-0.676	1095	1749	1429	2351	0
4	1	6	"YJL064W"	"YJL064W"	15070	16830	100	485	516	423	69	72	23	91	91	0	912	953	729	88	87	59	87	80	0	0.505	0.517	0.459	0.546	2.586	0.491	0.692	80	510	1240	1312	-0.986	416	824	447	865	0
4	2	6	"MRPL49"	"YJL096W"	15260	16820	110	522	504	265	67	80	188	75	57	0	1206	1066	650	92	113	481	70	53	0	0.408	0.449	0.452	0.500	1.609	0.417	0.923	80	575	1569	1411	-1.292	455	1114	437	974	0
4	3	6	"PBS2"	"YJL128C"	15470	16820	100	570	630	412	65	71	26	93	92	0	1148	1422	1107	89	90	55	83	80	0	0.477	0.424	0.443	0.511	2.248	0.385	0.921	80	534	1564	1898	-1.068	505	1059	565	1333	0
4	4	6	"YKL054C"	"YKL054C"	15670	16820	80	505	534	315	67	74	26	96	94	0	789	833	561	92	99	94	88	76	0	0.628	0.630	0.645	0.719	2.306	0.566	0.829	52	340	1135	1208	-0.670	438	697	467	741	0
4	5	6	"YKL086W"	"YKL086W"	15870	16830	90	1606	1500	1029	72	75	23	100	100	0	1947	2178	1711	94	92	44	96	94	0	0.828	0.685	0.740	0.765	1.855	0.636	0.808	52	409	3387	3512	-0.273	1534	1853	1428	2084	0
4	6	6	"SBA1"	"YKL117W"	16060	16810	100	1873	1910	1112	71	92	302	95	81	0	2311	2113	1307	94	100	226	85	82	0	0.813	0.911	0.953	1.074	1.780	0.874	0.913	80	524	4019	3858	-0.299	1802	2217	1839	2019	0
4	7	6	"YKL056C"	"YKL056C"	16270	16820	100	257	254	73	66	69	23	100	97	0	695	660	253	91	90	51	95	95	0	0.316	0.330	0.323	0.344	1.867	0.284	0.771	80	512	795	757	-1.661	191	604	188	569	0
4	8	6	"YKL088W"	"YKL088W"	16460	16810	100	1398	1487	1033	68	86	257	80	72	0	2636	2757	2095	92	104	290	81	71	0	0.523	0.532	0.540	0.643	2.010	0.505	0.942	80	520	3874	4084	-0.936	1330	2544	1419	2665	0
4	9	6	"VPH2"	"YKL119C"	16670	16810	90	692	639	259	67	84	282	82	55	0	1258	1032	484	91	88	47	90	90	0	0.536	0.608	0.609	0.734	2.058	1.027	0.474	52	420	1792	1513	-0.901	625	1167	572	941	0
4	10	6	"TOA2"	"YKL058W"	16870	16810	100	665	729	418	68	71	28	98	97	0	1347	1173	722	89	84	40	95	93	0	0.475	0.610	0.654	0.655	1.765	0.575	0.873	80	520	1855	1745	-1.075	597	1258	661	1084	0
4	11	6	"YKL090W"	"YKL090W"	17070	16810	100	548	1936	7532	64	74	77	81	76	0	1147	2183	7392	88	89	78	86	78	1	0.457	0.894	0.415	0.522	2.490	0.715	0.718	80	528	1543	3967	-1.130	484	1059	1872	2095	0
4	12	6	"YKL121W"	"YKL121W"	17270	16810	80	973	938	570	64	142	768	55	17	0	1599	1520	1136	91	105	227	78	71	0	0.603	0.612	0.611	0.771	2.061	0.545	0.870	52	334	2417	2303	-0.730	909	1508	874	1429	0
4	13	6	"FBA1"	"YKL060C"	17460	16800	100	360	379	231	71	137	634	5	0	0	769	764	565	93	121	280	62	52	0	0.428	0.459	0.457	0.472	2.151	3.237	0.158	80	512	965	979	-1.226	289	676	308	671	0
4	14	6	"BUD2"	"YKL092C"	17670	16800	80	1309	1218	649	72	830	4867	0	0	0	2364	2208	1338	96	811	4977	0	0	0	0.545	0.543	0.551	0.619	1.661	0.559	0.846	52	340	3505	3258	-0.875	1237	2268	1146	2112	0
4	15	6	"YKL123W"	"YKL123W"	17870	16800	100	1039	1386	1332	73	545	3828	2	0	0	804	1047	1373	95	615	3959	2	1	0	1.362	1.379	1.436	1.734	2.194	0.904	0.535	80	519	1675	2265	0.446	966	709	1313	952	0
4	16	6	"RIC1"	"YLR039C"	18080	16790	90	749	723	418	65	116	602	51	13	0	1542	1448	879	93	202	1742	38	0	0	0.472	0.486	0.476	0.508	1.751	0.324	0.626	52	420	2133	2013	-1.083	684	1449	658	1355	0
4	17	6	"RGR1"	"YLR071C"	18270	16790	80	964	973	581	69	80	77	92	86	0	1957	1882	1192	98	125	522	80	67	0	0.481	0.507	0.497	0.541	1.993	0.489	0.899	52	340	2754	2688	-1.055	895	1859	904	1784	0
4	18	6	"CDC45"	"YLR103C"	18460	16790	100	2005	2148	1478	76	81	28	96	93	0	2632	2562	1915	104	105	59	86	82	0	0.763	0.843	0.833	1.036	2.223	0.804	0.944	80	504	4457	4530	-0.390	1929	2528	2072	2458	0
4	19	6	"YLR041W"	"YLR041W"	18670	16790	100	698	623	279	72	78	27	98	97	0	1148	1043	510	102	101	53	96	95	0	0.598	0.586	0.594	0.605	1.554	0.556	0.886	80	535	1672	1492	-0.741	626	1046	551	941	0
4	20	6	"YLR073C"	"YLR073C"	18870	16780	100	892	832	465	68	72	23	97	96	0	1356	1368	910	93	87	41	92	88	0	0.652	0.599	0.594	0.710	1.911	0.542	0.889	80	507	2087	2039	-0.616	824	1263	764	1275	0
4	21	6	"SEN2"	"YLR105C"	19080	16780	130	3361	3331	1720	69	72	20	100	100	0	3586	3490	2108	92	87	51	99	98	0	0.942	0.960	0.925	1.077	1.579	0.910	0.932	120	737	6786	6660	-0.086	3292	3494	3262	3398	0
4	1	7	"TRX1"	"YLR043C"	15070	17030	100	439	488	285	67	73	50	92	83	0	559	516	300	87	89	98	80	71	0	0.788	0.981	0.999	1.045	1.832	0.944	0.872	80	512	844	850	-0.343	372	472	421	429	0
4	2	7	"RPL10"	"YLR075W"	15260	17020	90	346	317	115	65	81	221	73	0	0	820	704	344	90	118	566	67	0	0	0.385	0.410	0.412	0.474	2.009	0.349	0.833	52	414	1011	866	-1.377	281	730	252	614	0
4	3	7	"YLR107W"	"YLR107W"	15480	17030	90	622	645	385	66	70	21	96	94	0	1306	1375	928	92	90	53	88	88	0	0.458	0.451	0.470	0.518	1.974	0.428	0.930	52	414	1770	1862	-1.127	556	1214	579	1283	0
4	4	7	"STU2"	"YLR045C"	15670	17030	110	1212	1040	586	72	77	29	100	96	0	2400	2240	1431	95	99	81	93	92	0	0.495	0.451	0.456	0.476	1.370	0.431	0.939	80	585	3445	3113	-1.016	1140	2305	968	2145	0
4	5	7	"YLR077W"	"YLR077W"	15870	17020	110	1524	1531	828	72	78	35	100	100	0	1493	1653	986	89	94	64	98	97	0	1.034	0.933	0.969	1.023	1.487	0.898	0.949	80	598	2856	3023	0.048	1452	1404	1459	1564	0
4	6	7	"AHP1"	"YLR109W"	16080	17020	100	374	389	194	66	71	24	97	95	0	730	737	440	91	93	76	91	80	0	0.482	0.500	0.513	0.540	1.936	0.455	0.899	80	521	947	969	-1.053	308	639	323	646	0
4	7	7	"YLR422W"	"YLR422W"	16270	17020	100	579	542	329	67	73	81	83	77	0	790	863	602	90	94	135	82	71	0	0.731	0.614	0.589	0.599	2.276	0.563	0.878	80	524	1212	1248	-0.451	512	700	475	773	0
4	8	7	"YLR454W"	"YLR454W"	16480	17010	80	708	735	461	67	82	111	90	76	0	957	1155	793	91	119	389	76	51	0	0.740	0.628	0.607	0.633	1.523	0.593	0.933	52	340	1507	1732	-0.434	641	866	668	1064	0
4	9	7	"PPZ1"	"YML016C"	16670	17010	100	3191	2994	1718	67	70	24	100	100	0	2904	2896	1747	91	88	48	100	98	0	1.111	1.043	1.088	1.151	1.547	1.029	0.951	80	513	5937	5732	0.151	3124	2813	2927	2805	0
4	10	7	"YLR424W"	"YLR424W"	16870	17010	110	1744	1771	1233	66	69	23	100	98	0	2080	2314	1730	89	84	41	96	93	0	0.843	0.766	0.790	0.874	1.692	0.748	0.951	80	585	3669	3930	-0.247	1678	1991	1705	2225	0
4	11	7	"YLR456W"	"YLR456W"	17070	17010	80	955	812	405	65	73	66	94	84	0	1630	1404	828	90	88	54	92	86	0	0.578	0.568	0.610	0.674	1.540	0.513	0.926	52	340	2430	2061	-0.791	890	1540	747	1314	0
4	12	7	"YML018C"	"YML018C"	17270	17000	120	814	1163	1029	65	79	102	85	71	0	738	1152	1069	89	173	1810	26	0	0	1.154	1.033	1.050	1.241	2.097	0.960	0.775	120	648	1398	2161	0.207	749	649	1098	1063	0
4	13	7	"YLR426W"	"YLR426W"	17470	17000	100	514	516	257	68	99	192	78	56	0	1464	1421	881	88	212	2047	31	0	0	0.324	0.336	0.332	0.370	1.641	0.334	0.826	80	517	1822	1781	-1.625	446	1376	448	1333	0
4	14	7	"YLR458W"	"YLR458W"	17680	17010	80	638	590	275	70	82	65	98	88	0	1224	1145	631	92	97	92	90	90	0	0.502	0.494	0.483	0.516	1.815	0.478	0.847	52	340	1700	1573	-0.995	568	1132	520	1053	0
4	15	7	"YML020W"	"YML020W"	17870	16990	100	1417	1840	1339	71	86	212	88	80	0	2306	3005	2385	94	127	455	80	72	0	0.608	0.608	0.621	0.708	1.776	0.587	0.944	80	507	3558	4680	-0.717	1346	2212	1769	2911	0
4	16	7	"YLR428C"	"YLR428C"	18070	16990	100	497	479	179	66	81	209	83	51	0	1184	1125	573	95	108	262	88	73	0	0.396	0.401	0.390	0.446	1.589	0.359	0.880	80	520	1520	1443	-1.337	431	1089	413	1030	0
4	17	7	"YLR460C"	"YLR460C"	18270	16990	110	2335	2426	1419	73	247	2785	45	0	0	4399	4805	3022	100	297	2848	62	42	0	0.526	0.500	0.497	0.535	1.501	0.481	0.940	80	584	6561	7058	-0.926	2262	4299	2353	4705	0
4	18	7	"APT1"	"YML022W"	18480	16990	100	668	634	229	78	86	44	100	100	0	1302	1158	477	110	112	59	100	98	0	0.495	0.531	0.535	0.563	1.503	0.503	0.904	80	496	1782	1604	-1.015	590	1192	556	1048	0
4	19	7	"HSC82"	"YMR186W"	18660	16990	80	1157	1151	691	77	84	32	96	94	0	1880	1790	1207	117	115	57	94	88	0	0.613	0.642	0.629	0.636	1.557	0.594	0.930	52	334	2843	2747	-0.707	1080	1763	1074	1673	0
4	20	7	"GUA1"	"YMR217W"	18860	16980	110	1083	1664	1369	74	77	26	97	96	0	1850	2827	2453	102	99	55	93	91	0	0.577	0.583	0.573	0.603	2.034	0.561	0.959	80	583	2757	4315	-0.793	1009	1748	1590	2725	0
4	21	7	"YMR250W"	"YMR250W"	19070	16980	100	778	971	748	75	81	26	93	93	0	1175	1484	1259	101	96	50	90	85	0	0.655	0.648	0.647	0.725	1.976	0.607	0.937	80	516	1777	2279	-0.611	703	1074	896	1383	0
4	1	8	"YMR188C"	"YMR188C"	15080	17230	100	538	621	402	68	72	24	97	92	0	747	1027	737	88	95	107	90	80	0	0.713	0.589	0.578	0.604	1.968	0.535	0.831	80	533	1129	1492	-0.488	470	659	553	939	0
4	2	8	"ESC1"	"YMR219W"	15290	17230	90	401	413	226	69	75	24	98	98	0	561	582	318	92	97	74	94	84	0	0.708	0.702	0.647	0.690	2.078	0.286	0.758	52	403	801	834	-0.498	332	469	344	490	0
4	3	8	"HOR7"	"YMR251W-A"	15460	17220	90	1925	1986	1263	72	85	61	100	94	0	2287	2577	1794	100	118	132	96	92	0	0.847	0.773	0.798	0.834	1.604	0.711	0.912	52	401	4040	4391	-0.239	1853	2187	1914	2477	0
4	4	8	"SGS1"	"YMR190C"	15690	17220	90	809	925	548	71	78	46	100	96	0	1059	1184	757	95	96	58	96	94	0	0.766	0.784	0.833	0.841	1.796	0.755	0.879	52	415	1702	1943	-0.385	738	964	854	1089	0
4	5	8	"YMR221C"	"YMR221C"	15880	17230	70	1141	1099	646	76	86	49	100	100	0	1257	1275	810	95	98	74	100	96	0	0.917	0.867	0.892	0.937	1.544	0.835	0.866	32	236	2227	2203	-0.126	1065	1162	1023	1180	0
4	6	8	"YMR253C"	"YMR253C"	16080	17220	80	568	601	382	67	72	24	98	96	0	1110	1031	687	86	94	96	88	78	0	0.489	0.565	0.579	0.693	1.964	0.548	0.912	52	340	1525	1479	-1.031	501	1024	534	945	0
4	7	8	"YMR192W"	"YMR192W"	16280	17220	70	520	526	265	65	71	29	100	100	0	1007	1003	546	89	89	54	100	96	0	0.496	0.504	0.511	0.532	1.676	0.497	0.830	32	236	1373	1375	-1.013	455	918	461	914	0
4	8	8	"UBP8"	"YMR223W"	16480	17210	90	1197	1099	568	66	70	22	98	98	0	1719	1574	852	88	86	53	96	94	0	0.693	0.695	0.722	0.781	1.847	0.662	0.904	52	420	2762	2519	-0.528	1131	1631	1033	1486	0
4	9	8	"GFD1"	"YMR255W"	16680	17210	110	856	860	530	68	71	21	95	93	0	1278	1158	747	92	90	51	90	85	0	0.664	0.743	0.778	0.776	1.932	0.715	0.902	80	576	1974	1858	-0.590	788	1186	792	1066	0
4	10	8	"LAP3"	"YNL239W"	16880	17220	110	474	447	206	68	109	693	2	0	0	1437	1474	766	91	148	1029	70	26	0	0.302	0.274	0.282	0.283	1.782	0.487	0.458	80	583	1752	1762	-1.729	406	1346	379	1383	0
4	11	8	"BNI1"	"YNL271C"	17090	17210	80	509	681	506	64	69	30	90	90	0	1040	1119	878	89	136	966	48	25	0	0.468	0.599	0.628	0.678	2.408	0.572	0.889	52	340	1396	1647	-1.096	445	951	617	1030	0
4	12	8	"YNL303W"	"YNL303W"	17280	17200	100	491	4419	10467	65	75	51	95	88	1	674	4179	10788	87	97	228	72	60	1	0.726	1.064	0.739	1.046	2.833	0.862	0.772	80	510	1013	8446	-0.463	426	587	4354	4092	-100
4	13	8	"ZWF1"	"YNL241C"	17480	17210	110	608	663	413	68	93	180	75	56	0	627	700	482	87	188	1936	0	0	0	1.000	0.971	0.972	1.127	1.969	0.883	0.784	80	567	1080	1208	0.000	540	540	595	613	0
4	14	8	"TOF1"	"YNL273W"	17680	17200	100	992	1123	880	67	87	153	87	72	0	1210	1206	843	91	111	193	82	71	0	0.827	0.947	0.954	0.877	1.930	0.983	0.922	80	521	2044	2171	-0.275	925	1119	1056	1115	0
4	15	8	"YNL305C"	"YNL305C"	17890	17200	100	223	311	205	70	82	76	75	50	0	609	823	616	94	107	173	77	65	0	0.297	0.331	0.347	0.353	2.154	0.293	0.658	80	514	668	970	-1.751	153	515	241	729	0
4	16	8	"SLA2"	"YNL243W"	18080	17200	110	393	615	458	71	74	26	98	95	0	969	1761	1438	91	91	63	96	95	0	0.367	0.326	0.309	0.339	1.829	0.305	0.886	80	557	1200	2214	-1.447	322	878	544	1670	0
4	17	8	"YNL275W"	"YNL275W"	18270	17190	110	1276	1192	710	76	259	2851	0	0	0	1428	1570	1040	96	305	2916	5	0	0	0.901	0.757	0.757	0.864	1.831	0.325	0.311	80	557	2532	2590	-0.151	1200	1332	1116	1474	0
4	18	8	"MCK1"	"YNL307C"	18480	17190	130	313	520	916	80	254	2561	1	0	0	714	992	920	109	308	2643	2	0	0	0.385	0.498	0.383	0.476	2.808	0.636	0.576	120	706	838	1323	-1.377	233	605	440	883	0
4	19	8	"YNL245C"	"YNL245C"	18690	17180	100	617	591	373	78	89	55	83	77	0	1188	1158	848	111	118	100	78	75	0	0.500	0.490	0.492	0.496	1.848	0.474	0.869	80	485	1616	1560	-0.999	539	1077	513	1047	0
4	20	8	"MET2"	"YNL277W"	18880	17190	120	867	998	999	80	85	54	92	88	0	1527	2152	3095	107	104	53	96	94	0	0.554	0.449	0.486	0.506	1.846	0.329	0.812	120	596	2207	2963	-0.851	787	1420	918	2045	0
4	21	8	"STB1"	"YNL309W"	19080	17190	130	1730	1984	1225	84	89	49	99	98	0	2111	2304	1562	104	102	53	95	94	0	0.820	0.864	0.859	0.964	1.541	0.826	0.939	120	738	3653	4100	-0.286	1646	2007	1900	2200	0
4	1	9	"YOR041C"	"YOR041C"	15080	17430	110	306	353	287	68	108	544	8	1	0	697	1723	7208	89	180	1418	8	3	0	0.391	0.174	0.373	0.383	2.224	0.039	0.491	80	584	846	1919	-1.353	238	608	285	1634	0
4	2	9	"YOR073W"	"YOR073W"	15260	17420	100	808	1032	804	74	86	113	83	76	0	896	1388	1213	96	110	305	67	52	0	0.918	0.741	0.687	0.854	2.722	0.674	0.851	80	490	1534	2250	-0.124	734	800	958	1292	0
4	3	9	"YOR105W"	"YOR105W"	15470	17420	120	253	259	161	68	77	46	87	73	0	708	679	464	92	97	84	85	74	0	0.300	0.325	0.319	0.361	2.397	0.254	0.497	120	684	801	778	-1.735	185	616	191	587	0
4	4	9	"WHI2"	"YOR043W"	15680	17420	100	1131	1032	485	67	77	68	100	98	0	2224	2080	1077	94	107	217	96	90	0	0.500	0.486	0.503	0.504	1.391	0.459	0.902	80	527	3194	2951	-1.001	1064	2130	965	1986	0
4	5	9	"UFE1"	"YOR075W"	15890	17440	130	1833	1874	1147	73	98	191	88	83	0	2181	2079	1186	99	138	456	83	79	0	0.845	0.910	0.903	0.911	1.877	0.706	0.731	120	739	3842	3781	-0.242	1760	2082	1801	1980	0
4	6	9	"YOR107W"	"YOR107W"	16070	17420	90	706	665	328	72	78	36	100	92	0	1920	1612	958	100	109	94	86	84	0	0.348	0.392	0.407	0.476	2.029	0.371	0.887	52	397	2454	2105	-1.521	634	1820	593	1512	0
4	7	9	"TOM6"	"YOR045W"	16280	17420	120	283	362	251	67	73	31	86	78	0	237	336	257	90	96	81	62	48	0	1.469	1.199	1.089	1.082	2.414	1.003	0.728	120	691	363	541	0.555	216	147	295	246	0
4	8	9	"RTS2"	"YOR077W"	16480	17420	120	388	389	191	66	81	107	85	68	0	911	892	528	89	164	769	53	9	0	0.392	0.402	0.400	0.470	2.236	0.169	0.635	120	625	1144	1126	-1.352	322	822	323	803	0
4	9	9	"INP53"	"YOR109W"	16680	17410	100	1520	1691	1050	66	69	19	100	98	0	3861	4063	2903	89	89	77	97	93	0	0.385	0.409	0.395	0.480	2.299	0.362	0.833	80	486	5226	5599	-1.375	1454	3772	1625	3974	0
4	10	9	"STD1"	"YOR047C"	16870	17410	100	1394	1217	765	68	74	61	91	88	0	2772	2605	1886	89	110	486	76	66	0	0.494	0.457	0.451	0.543	2.443	0.412	0.902	80	510	4009	3665	-1.017	1326	2683	1149	2516	0
4	11	9	"ATX2"	"YOR079C"	17070	17410	90	1580	1502	908	66	76	61	96	96	0	2505	2295	1664	89	121	539	76	61	0	0.627	0.651	0.667	0.846	2.384	0.480	0.712	52	420	3930	3642	-0.674	1514	2416	1436	2206	0
4	12	9	"YOR111W"	"YOR111W"	17260	17410	90	1319	2477	6074	67	86	100	92	86	0	2341	3384	7504	91	120	224	90	86	0	0.556	0.732	0.603	0.637	1.992	0.726	0.846	52	420	3502	5703	-0.846	1252	2250	2410	3293	-100
4	13	9	"YPL030W"	"YPL030W"	17490	17400	100	390	593	550	68	80	99	77	61	0	660	1230	1329	94	105	167	76	60	0	0.569	0.462	0.489	0.630	2.790	0.414	0.833	80	524	888	1661	-0.814	322	566	525	1136	0
4	14	9	"YPL062W"	"YPL062W"	17680	17400	90	256	252	124	66	70	28	84	82	0	695	653	378	97	101	107	82	76	0	0.318	0.335	0.285	0.312	2.892	0.262	0.589	52	408	788	742	-1.654	190	598	186	556	0
4	15	9	"SEC62"	"YPL094C"	17880	17400	110	284	334	195	66	71	27	92	85	0	662	945	722	91	95	99	91	77	0	0.382	0.314	0.327	0.334	2.367	0.254	0.680	80	580	789	1122	-1.389	218	571	268	854	0
4	16	9	"SVL3"	"YPL032C"	18080	17400	100	938	1399	1131	71	89	166	87	72	0	1183	2124	1852	90	99	238	81	73	0	0.793	0.653	0.661	0.740	2.061	0.510	0.699	80	512	1960	3362	-0.334	867	1093	1328	2034	0
4	17	9	"YPL064C"	"YPL064C"	18290	17390	100	618	734	497	75	90	132	82	70	0	931	1395	1157	91	92	61	88	86	0	0.646	0.505	0.512	0.535	2.420	0.436	0.814	80	492	1383	1963	-0.629	543	840	659	1304	0
4	18	9	"YPL096W"	"YPL096W"	18480	17390	120	782	1372	1115	76	111	419	66	47	0	1480	2102	1797	94	131	585	65	55	0	0.509	0.645	0.638	0.738	2.213	0.665	0.762	120	594	2092	3304	-0.973	706	1386	1296	2008	0
4	19	9	"YPL034W"	"YPL034W"	18680	17390	120	1062	1124	675	76	118	657	64	40	0	1299	1267	826	99	124	523	67	52	0	0.822	0.897	0.871	0.956	1.751	1.071	0.829	120	642	2186	2216	-0.283	986	1200	1048	1168	0
4	20	9	"YPL066W"	"YPL066W"	18880	17390	120	1028	1132	676	77	86	80	94	91	0	2884	3055	2128	102	106	95	93	90	0	0.342	0.357	0.355	0.407	2.180	0.326	0.888	120	596	3733	4008	-1.549	951	2782	1055	2953	0
4	21	9	"YPL098C"	"YPL098C"	19080	17380	110	692	708	363	86	92	39	95	90	0	1681	1818	1317	107	109	59	86	86	0	0.385	0.364	0.343	0.417	2.234	0.299	0.832	80	557	2180	2333	-1.377	606	1574	622	1711	0
4	1	10	"PMA2"	"YPL036W"	15080	17640	80	541	740	579	67	71	24	94	90	0	555	1158	1078	84	83	64	86	80	0	1.006	0.627	0.669	0.705	2.142	0.549	0.899	52	332	945	1747	0.009	474	471	673	1074	0
4	2	10	"YPL068C"	"YPL068C"	15270	17620	110	500	464	226	70	81	100	85	72	0	748	830	511	91	113	280	81	56	0	0.654	0.533	0.530	0.604	2.498	0.467	0.848	80	607	1087	1133	-0.612	430	657	394	739	0
4	3	10	"YPL100W"	"YPL100W"	15480	17620	90	264	355	349	65	78	163	55	26	0	361	522	587	85	86	53	80	73	0	0.721	0.664	0.613	0.685	2.238	0.546	0.635	52	414	475	727	-0.472	199	276	290	437	0
4	4	10	"NAT3"	"YPR131C"	15690	17630	80	490	814	989	80	398	1743	7	3	0	625	1317	1839	102	321	1422	36	7	0	0.784	0.604	0.553	0.722	2.398	0.547	0.397	52	319	933	1949	-0.351	410	523	734	1215	-100
4	5	10	"TIF3"	"YPR163C"	15870	17660	150	171	852	1657	76	229	966	20	12	0	167	1054	2866	99	302	2234	12	7	0	1.397	0.813	0.753	1.066	4.223	0.397	0.490	156	843	163	1731	0.482	95	68	776	955	-100
4	6	10	"YPR195C"	"YPR195C"	16060	17610	70	182	276	226	75	91	62	59	46	0	174	435	458	103	119	108	46	43	0	1.507	0.605	0.667	0.643	2.403	0.495	0.738	32	236	178	533	0.592	107	71	201	332	0
4	7	10	"YPR133C"	"YPR133C"	16300	17620	60	276	294	167	70	75	43	90	68	0	425	514	397	86	96	80	71	68	0	0.608	0.523	0.576	0.664	2.204	0.428	0.751	32	176	545	652	-0.719	206	339	224	428	0
4	8	10	"RHO1"	"YPR165W"	16490	17610	100	311	327	188	69	85	119	70	51	0	627	853	658	89	182	859	41	3	0	0.450	0.338	0.323	0.396	2.358	0.147	0.722	80	498	780	1022	-1.153	242	538	258	764	0
4	9	10	"YPR197C"	"YPR197C"	16680	17610	100	977	2501	2606	68	79	108	95	90	0	1142	2610	2738	87	126	614	61	47	0	0.862	0.964	0.954	1.094	2.584	0.949	0.862	80	524	1964	4956	-0.215	909	1055	2433	2523	0
4	10	10	"CTF4"	"YPR135W"	16900	17620	60	254	359	255	67	77	50	87	75	0	333	482	466	90	114	200	56	37	0	0.770	0.745	1.097	1.151	2.646	0.552	0.715	32	176	430	684	-0.378	187	243	292	392	0
4	11	10	"MET16"	"YPR167C"	17100	17620	70	214	330	296	68	152	1067	0	0	0	257	458	549	86	256	2102	0	0	0	0.854	0.704	0.784	0.717	1.824	0.547	0.802	32	217	317	634	-0.228	146	171	262	372	0
4	12	10	"ARR1"	"YPR199C"	17230	17600	80	113	1135	3759	65	79	78	38	21	0	128	803	3066	89	118	335	13	7	0	1.231	1.499	0.557	0.980	6.258	1.716	0.143	52	313	87	1784	0.300	48	39	1070	714	-100
4	13	10	"RRP9"	"YPR137W"	17500	17610	80	225	383	449	69	95	251	36	17	0	269	455	466	92	153	624	21	9	0	0.881	0.865	0.739	0.815	2.433	0.906	0.742	52	328	333	677	-0.182	156	177	314	363	0
4	14	10	"YPR169W"	"YPR169W"	17670	17590	110	265	570	632	68	77	47	83	58	0	504	1462	1838	98	124	160	65	57	0	0.485	0.368	0.368	0.432	3.011	0.310	0.797	80	567	603	1866	-1.043	197	406	502	1364	0
4	15	10	"ARR3"	"YPR201W"	17860	17580	70	72	107	74	64	71	29	46	31	0	102	271	540	86	105	119	37	25	0	0.500	0.232	0.229	0.256	3.064	0.128	0.567	32	236	24	228	-1.000	8	16	43	185	0
4	16	10	"CEN1"	"CEN1"	18080	17590	90	683	638	383	71	84	119	75	73	0	372	407	311	89	96	262	50	19	0	2.163	1.783	1.990	1.685	2.577	1.573	0.700	52	414	895	885	1.113	612	283	567	318	0
4	17	10	"YBL091C-A"	"YBL091C-A"	18290	17590	100	516	724	523	79	98	151	81	67	0	542	634	464	91	113	424	52	33	0	0.969	1.188	1.247	1.149	2.005	0.471	0.358	80	526	888	1188	-0.045	437	451	645	543	0
4	18	10	"YBLWdelta8"	"YBLWdelta8"	18490	17590	90	723	695	295	71	75	25	98	94	0	687	662	362	85	78	40	90	84	0	1.083	1.081	1.077	1.256	1.985	0.972	0.781	52	408	1254	1201	0.115	652	602	624	577	0
4	19	10	"YCRCtau1"	"YCRCtau1"	18680	17600	60	338	357	142	69	74	34	96	96	0	322	379	246	95	92	61	75	68	0	1.185	1.014	1.251	1.495	2.909	0.641	0.632	32	176	496	572	0.245	269	227	288	284	0
4	20	10	"SNR189"	"SNR189"	18870	17590	110	129	237	357	75	90	88	37	26	0	151	317	465	97	114	169	36	17	0	1.000	0.736	0.492	0.536	2.887	0.357	0.204	80	590	108	382	0.000	54	54	162	220	0
4	21	10	"YCRWomega3"	"YCRWomega3"	19090	17590	110	672	1325	1298	91	97	44	93	88	0	572	1432	1521	108	119	150	76	60	0	1.252	0.932	0.908	0.985	2.350	0.885	0.845	80	605	1045	2558	0.324	581	464	1234	1324	0
4	1	11	"IntYDR064W"	"IntYDR064W"	15090	17840	90	570	2092	5035	70	170	617	42	25	0	867	1776	3033	84	178	891	44	17	0	0.639	1.195	0.756	1.168	3.463	0.706	0.311	52	409	1283	3714	-0.647	500	783	2022	1692	-100
4	2	11	"YDRWsigma4"	"YDRWsigma4"	15290	17860	130	166	889	3696	70	151	516	18	10	0	200	557	1334	90	162	697	10	8	0	0.873	1.754	0.750	0.838	3.442	3.131	0.199	120	759	206	1286	-0.196	96	110	819	467	-100
4	3	11	"tG(CCC)D"	"tG(CCC)D"	15490	17820	80	198	196	89	68	117	323	1	0	0	255	247	157	85	108	208	40	3	0	0.765	0.790	0.745	0.790	2.097	0.593	0.577	52	340	300	290	-0.387	130	170	128	162	0
4	4	11	"YERWdelta12"	"YERWdelta12"	15690	17820	80	249	230	79	72	200	491	0	0	0	632	567	345	93	192	533	51	3	0	0.328	0.333	0.355	0.329	1.908	0.484	0.533	52	340	716	632	-1.607	177	539	158	474	0
4	5	11	"IntYER133W"	"IntYER133W"	15890	17820	80	247	267	146	70	191	999	0	0	0	481	642	526	92	287	1567	0	0	0	0.455	0.358	0.341	0.527	2.778	0.294	0.807	52	294	566	747	-1.136	177	389	197	550	0
4	6	11	"YERCdelta26"	"YERCdelta26"	16070	17820	90	243	302	179	70	112	243	44	7	0	397	506	379	94	121	230	55	44	0	0.571	0.563	0.540	0.719	2.458	0.451	0.828	52	414	476	644	-0.809	173	303	232	412	0
4	7	11	"iYAR044W-2"	"iYAR044W-2"	16290	17810	80	204	344	636	68	71	26	88	82	0	377	418	446	87	88	60	76	65	0	0.469	0.834	0.636	0.632	2.264	1.313	0.638	52	340	426	607	-1.092	136	290	276	331	0
4	8	11	"iYAR050W"	"iYAR050W"	16490	17820	90	474	961	2350	65	76	94	78	65	0	502	977	3201	90	88	51	71	65	0	0.993	1.010	1.135	1.287	2.712	0.707	0.671	52	414	821	1783	-0.011	409	412	896	887	0
4	9	11	"iYARCdelta8-2"	"iYARCdelta8-2"	16690	17830	70	544	665	595	68	98	160	81	59	0	758	1242	1919	91	100	111	71	65	0	0.714	0.519	0.824	0.857	3.063	0.250	0.394	32	236	1143	1748	-0.487	476	667	597	1151	0
4	10	11	"iYBLWdelta3"	"iYBLWdelta3"	16900	17830	100	296	3677	7623	66	310	2009	28	20	0	271	3280	9693	88	459	3299	13	11	0	1.257	1.131	1.227	1.653	4.220	0.712	0.553	80	493	413	6803	0.330	230	183	3611	3192	-100
4	11	11	"iYBL105C"	"iYBL105C"	17090	17810	120	603	1626	2036	68	271	1838	29	18	0	292	945	1090	92	401	3018	5	0	0	2.675	1.826	1.682	1.796	2.902	0.712	0.366	120	590	735	2411	1.420	535	200	1558	853	-100
4	12	11	"iYBL101C"	"iYBL101C"	17300	17840	170	405	723	2221	72	243	2649	1	0	0	172	705	1095	94	290	2867	8	0	0	4.269	1.065	1.212	1.480	4.813	1.093	0.258	208	1051	411	1262	2.094	333	78	651	611	-100
4	13	11	"iYBL085W"	"iYBL085W"	17500	17800	100	270	482	472	74	115	297	36	26	0	298	623	658	89	132	513	38	23	0	0.938	0.764	0.675	0.826	3.359	0.430	0.468	80	478	405	942	-0.093	196	209	408	534	0
4	14	11	"iYBL080C"	"iYBL080C"	17680	17790	90	207	322	269	70	90	167	42	34	0	282	925	1089	93	116	208	46	44	0	0.725	0.303	0.304	0.422	2.694	0.261	0.648	52	407	326	1084	-0.464	137	189	252	832	0
4	15	11	"iYBL075C"	"iYBL075C"	17900	17800	100	268	713	888	69	74	33	86	77	0	325	1036	1380	90	86	55	66	57	0	0.847	0.681	0.637	0.853	3.378	0.644	0.904	80	532	434	1590	-0.240	199	235	644	946	0
4	16	11	"iYBL056W"	"iYBL056W"	18090	17800	80	235	368	324	73	80	37	75	67	0	300	575	641	86	88	96	57	51	0	0.757	0.603	0.594	0.642	2.807	0.472	0.741	52	340	376	784	-0.402	162	214	295	489	0
4	17	11	"iYBL051C"	"iYBL051C"	18290	17790	100	152	242	224	82	88	42	62	47	0	206	561	742	87	86	80	56	43	0	0.588	0.338	0.373	0.408	2.706	0.299	0.692	80	513	189	634	-0.766	70	119	160	474	0
4	18	11	"iYBL046W"	"iYBL046W"	18490	17780	100	396	688	1295	75	78	25	88	86	0	391	686	1234	86	85	51	72	63	0	1.052	1.022	0.879	1.137	2.664	1.041	0.438	80	514	626	1213	0.074	321	305	613	600	0
4	19	11	"iYBR250W"	"iYBR250W"	18690	17790	100	607	553	276	69	74	25	97	96	0	1532	1291	844	88	86	56	90	86	0	0.373	0.402	0.406	0.476	1.853	0.354	0.888	80	523	1982	1687	-1.424	538	1444	484	1203	0
4	20	11	"iYBR254C"	"iYBR254C"	18880	17790	90	559	600	397	69	75	43	90	84	0	600	852	638	88	88	66	86	80	0	0.957	0.695	0.662	0.733	1.964	0.639	0.878	52	414	1002	1295	-0.063	490	512	531	764	0
4	21	11	"iYBR259W"	"iYBR259W"	19080	17780	100	721	661	421	74	80	34	91	90	0	681	643	479	90	89	55	80	72	0	1.095	1.061	1.117	1.224	2.201	0.948	0.893	80	532	1238	1140	0.131	647	591	587	553	0
4	1	12	"iYBR279W"	"iYBR279W"	15080	18030	100	635	633	363	64	71	47	93	86	0	564	549	357	82	89	153	76	62	0	1.185	1.218	1.208	1.231	2.063	0.881	0.467	80	539	1053	1036	0.244	571	482	569	467	0
4	2	12	"iYBR283C"	"iYBR283C"	15290	18030	80	172	259	169	64	74	76	59	44	0	315	656	585	82	98	268	46	44	0	0.464	0.340	0.327	0.510	2.879	0.287	0.837	52	316	341	769	-1.109	108	233	195	574	0
4	3	12	"iYBR287W"	"iYBR287W"	15490	18020	100	216	268	228	68	139	387	11	3	0	272	394	666	87	147	377	15	6	0	0.800	0.651	0.874	0.788	2.199	0.277	0.468	80	542	333	507	-0.322	148	185	200	307	0
4	4	12	"iYCL075W"	"iYCL075W"	15690	18030	90	394	435	309	64	74	83	84	63	0	587	754	619	87	103	237	61	51	0	0.660	0.556	0.500	0.669	2.535	0.430	0.566	52	414	830	1038	-0.599	330	500	371	667	0
4	5	12	"iYCL073C"	"iYCL073C"	15900	18010	90	806	1210	891	66	73	49	98	98	0	983	1539	1247	92	90	60	88	88	0	0.831	0.791	0.797	0.941	2.056	0.711	0.826	52	407	1631	2591	-0.268	740	891	1144	1447	0
4	6	12	"iYCL065W-0"	"iYCL065W-0"	16070	18020	90	309	366	221	67	80	138	63	48	0	273	470	381	93	94	73	69	57	0	1.344	0.793	0.709	0.916	2.538	0.603	0.804	52	407	422	676	0.427	242	180	299	377	0
4	7	12	"iYCL047C"	"iYCL047C"	16300	18020	90	483	453	192	65	79	142	84	71	0	609	560	267	87	86	60	88	88	0	0.801	0.820	0.860	0.890	1.819	0.814	0.769	52	414	940	861	-0.321	418	522	388	473	0
4	8	12	"iYCL038C"	"iYCL038C"	16490	18010	100	304	311	152	65	67	20	97	93	0	474	521	595	82	79	45	91	88	0	0.610	0.560	0.664	0.656	1.778	0.316	0.616	80	505	631	685	-0.714	239	392	246	439	0
4	9	12	"iYCL033C"	"iYCL033C"	16680	18000	100	444	517	331	66	92	175	76	51	0	448	597	536	91	115	404	47	26	0	1.059	0.891	1.000	1.135	2.365	0.454	0.724	80	519	735	957	0.082	378	357	451	506	0
4	10	12	"iYDL054C"	"iYDL054C"	16900	18010	100	312	339	214	66	92	172	61	38	0	677	846	683	89	120	409	56	38	0	0.418	0.361	0.358	0.384	2.297	0.314	0.742	80	506	834	1030	-1.257	246	588	273	757	0
4	11	12	"iYDL049C"	"iYDL049C"	17090	18000	110	326	326	158	67	402	3695	0	0	0	776	771	504	86	497	4127	0	0	0	0.375	0.378	0.403	0.418	2.276	0.952	0.714	80	542	949	944	-1.414	259	690	259	685	0
4	12	12	"iYDL046W"	"iYDL046W"	17280	18000	100	751	845	613	71	475	4157	0	0	0	544	715	565	93	544	4465	0	0	0	1.508	1.244	1.367	1.453	2.047	1.135	0.841	80	426	1131	1396	0.592	680	451	774	622	0
4	13	12	"iYDL028C"	"iYDL028C"	17500	18010	80	555	564	306	68	74	28	90	90	0	884	913	584	91	92	53	86	86	0	0.614	0.603	0.634	0.693	2.343	0.539	0.780	52	340	1280	1318	-0.703	487	793	496	822	0
4	14	12	"itA(AGC)D"	"itA(AGC)D"	17700	18000	100	404	426	273	69	82	81	85	71	0	939	1058	829	97	109	190	85	63	0	0.398	0.371	0.372	0.399	2.235	0.288	0.693	80	534	1177	1318	-1.330	335	842	357	961	0
4	15	12	"iYDL019C"	"iYDL019C"	17900	18000	110	321	404	281	72	82	94	77	56	0	649	862	618	94	101	143	86	73	0	0.449	0.432	0.400	0.422	1.924	0.405	0.816	80	546	804	1100	-1.156	249	555	332	768	0
4	16	12	"iYDL005C"	"iYDL005C"	18080	17990	100	726	743	504	71	95	272	68	55	0	910	995	771	87	104	237	65	58	0	0.796	0.740	0.780	0.958	2.230	0.693	0.886	80	509	1478	1580	-0.329	655	823	672	908	0
4	17	12	"iYDL001W"	"iYDL001W"	18290	17990	100	2016	2662	2163	81	101	259	85	78	0	409	447	313	87	95	206	60	42	0	6.009	7.169	6.972	6.125	2.284	7.847	0.753	80	505	2257	2941	2.587	1935	322	2581	360	0
4	18	12	"iYDR003W"	"iYDR003W"	18480	17990	100	903	1495	1358	76	86	88	90	83	0	420	631	524	90	92	101	70	63	0	2.506	2.623	2.648	2.355	2.970	2.706	0.848	80	526	1157	1960	1.325	827	330	1419	541	0
4	19	12	"iYDR020C"	"iYDR020C"	18690	17990	90	658	631	358	70	82	99	88	78	0	1416	1232	901	89	93	111	80	75	0	0.443	0.491	0.469	0.637	2.310	0.409	0.804	52	420	1915	1704	-1.174	588	1327	561	1143	0
4	20	12	"iYDR023W"	"iYDR023W"	18900	17990	80	403	384	192	70	77	41	90	86	0	751	636	375	90	87	60	80	75	0	0.504	0.575	0.561	0.587	1.727	0.502	0.758	52	340	994	860	-0.989	333	661	314	546	0
4	21	12	"iYDR028C"	"iYDR028C"	19100	17990	80	516	707	564	72	81	52	88	82	0	774	939	753	88	94	87	88	82	0	0.647	0.746	0.714	0.654	1.956	0.738	0.929	52	332	1130	1486	-0.628	444	686	635	851	0
4	1	13	"iYDR322W"	"iYDR322W"	15090	18240	80	265	261	151	65	66	17	82	78	0	354	381	281	84	78	34	73	73	0	0.741	0.660	0.586	0.528	2.055	0.527	0.820	52	332	470	493	-0.433	200	270	196	297	0
4	2	13	"iYDR326C"	"iYDR326C"	15280	18230	50	157	161	27	70	80	38	100	66	0	471	457	158	89	119	121	91	91	0	0.228	0.247	0.271	0.261	1.735	0.209	0.533	12	104	469	459	-2.134	87	382	91	368	0
4	3	13	"iYDR331W"	"iYDR331W"	15500	18230	90	117	133	65	64	71	47	53	30	0	206	233	170	85	88	110	50	36	0	0.438	0.466	0.404	0.389	3.083	0.319	0.469	52	414	174	217	-1.191	53	121	69	148	0
4	4	13	"iYDR345C-0"	"iYDR345C-0"	15700	18220	110	405	411	239	65	94	305	55	5	0	739	654	372	87	117	397	62	31	0	0.521	0.610	0.578	0.630	1.835	0.706	0.766	80	583	992	913	-0.939	340	652	346	567	0
4	5	13	"iYDR348C"	"iYDR348C"	15890	18220	100	177	208	128	66	100	321	8	1	0	448	553	412	89	126	432	43	21	0	0.309	0.306	0.291	0.363	2.690	0.364	0.554	80	532	470	606	-1.693	111	359	142	464	0
4	6	13	"iYDR350C"	"iYDR350C"	16100	18220	100	138	141	48	64	72	70	51	8	0	355	488	349	89	88	131	70	50	0	0.278	0.193	0.218	0.261	2.895	0.137	0.596	80	530	340	476	-1.846	74	266	77	399	0
4	7	13	"iYDR367W"	"iYDR367W"	16300	18220	90	186	174	76	63	78	168	15	1	0	298	290	204	86	116	567	3	0	0	0.580	0.544	0.460	0.520	1.913	0.324	0.464	52	420	335	315	-0.785	123	212	111	204	0
4	8	13	"iYDR371W"	"iYDR371W"	16500	18210	80	214	209	104	63	65	18	88	78	0	291	301	222	81	78	61	61	53	0	0.719	0.664	0.636	0.747	2.748	7.266	0.574	52	340	361	366	-0.476	151	210	146	220	0
4	9	13	"iYDR375C"	"iYDR375C"	16700	18220	80	175	170	75	66	72	33	76	67	0	323	377	260	86	87	66	75	61	0	0.460	0.357	0.337	0.367	2.194	0.272	0.575	52	340	346	395	-1.121	109	237	104	291	0
4	10	13	"itG(CCC)D"	"itG(CCC)D"	16900	18230	70	197	228	119	68	79	45	87	62	0	426	501	372	89	103	104	71	65	0	0.383	0.388	0.387	0.416	1.648	0.180	0.677	32	236	466	572	-1.385	129	337	160	412	0
4	11	13	"iYDR394W"	"iYDR394W"	17110	18220	90	221	257	164	67	105	281	28	1	0	336	630	578	83	130	462	44	26	0	0.609	0.347	0.327	0.400	1.744	0.448	0.814	52	414	407	737	-0.716	154	253	190	547	0
4	12	13	"iYDR399W"	"iYDR399W"	17300	18210	80	193	213	99	66	73	36	88	76	0	329	343	202	88	88	65	78	69	0	0.527	0.576	0.489	0.520	2.061	0.399	0.520	52	340	368	402	-0.924	127	241	147	255	0
4	13	13	"iYER056C-A"	"iYER056C-A"	17500	18200	100	239	256	111	66	80	121	61	33	0	505	508	281	91	103	372	51	16	0	0.418	0.456	0.446	0.489	1.869	0.263	0.558	80	513	587	607	-1.259	173	414	190	417	0
4	14	13	"iYER060W"	"iYER060W"	17700	18210	100	1101	1135	694	72	92	143	92	82	0	1605	1595	1096	98	121	396	73	65	0	0.683	0.710	0.683	0.865	2.338	0.667	0.883	80	492	2536	2560	-0.550	1029	1507	1063	1497	0
4	15	13	"iYER063W"	"iYER063W"	17900	18200	100	651	891	679	71	130	775	40	26	0	1018	1420	1212	94	97	183	83	71	0	0.628	0.618	0.604	0.667	1.763	0.577	0.910	80	521	1504	2146	-0.672	580	924	820	1326	0
4	16	13	"itA(UGC)E"	"itA(UGC)E"	18100	18200	90	443	419	214	69	72	25	94	90	0	602	525	295	88	85	51	88	82	0	0.728	0.801	0.711	0.783	1.839	0.726	0.817	52	420	888	787	-0.459	374	514	350	437	0
4	17	13	"iYER078C"	"iYER078C"	18300	18190	100	239	349	250	72	76	34	90	80	0	556	1069	1055	90	84	42	90	86	0	0.358	0.283	0.303	0.372	2.289	0.228	0.776	80	519	633	1256	-1.480	167	466	277	979	0
4	18	13	"iYER082C"	"iYER082C"	18480	18190	80	206	284	200	71	79	42	82	65	0	273	615	589	93	93	77	69	57	0	0.750	0.408	0.449	0.594	3.300	0.306	0.757	52	334	315	735	-0.415	135	180	213	522	0
4	19	13	"iYER096W"	"iYER096W"	18680	18190	70	521	564	343	71	86	71	87	78	0	655	770	533	93	105	106	81	71	0	0.801	0.728	0.695	0.832	2.211	0.680	0.861	32	236	1012	1170	-0.321	450	562	493	677	0
4	20	13	"iYER098W"	"iYER098W"	18920	18190	80	173	392	433	75	98	118	46	30	0	324	718	887	99	122	174	55	36	0	0.436	0.512	0.491	0.473	2.066	0.444	0.723	52	318	323	936	-1.199	98	225	317	619	0
4	21	13	"iYER102W"	"iYER102W"	19080	18180	110	2351	3523	3197	77	92	81	100	97	0	1326	2193	2082	98	107	95	82	78	0	1.852	1.645	1.421	1.745	2.258	1.630	0.848	80	579	3502	5541	0.889	2274	1228	3446	2095	0
4	1	14	"iYER118C"	"iYER118C"	15100	18430	110	191	267	195	64	68	33	85	71	0	276	461	398	84	84	103	67	47	0	0.661	0.538	0.565	0.668	2.596	0.473	0.837	80	606	319	580	-0.596	127	192	203	377	0
4	2	14	"iYER123W"	"iYER123W"	15300	18430	100	218	386	369	62	63	15	98	93	0	246	589	708	85	78	36	75	70	0	0.969	0.643	0.698	0.891	2.553	0.544	0.909	80	533	317	828	-0.046	156	161	324	504	0
4	3	14	"iYER127W"	"iYER127W"	15500	18420	100	151	233	194	63	69	55	61	46	0	209	459	494	84	78	38	73	63	0	0.704	0.453	0.468	0.483	2.667	0.384	0.843	80	527	213	545	-0.506	88	125	170	375	0
4	4	14	"iYGL200C"	"iYGL200C"	15700	18430	90	194	199	93	66	71	39	80	69	0	646	550	351	87	85	74	76	75	0	0.229	0.287	0.291	0.309	2.515	0.232	0.576	52	414	687	596	-2.127	128	559	133	463	0
4	5	14	"iYGL195W"	"iYGL195W"	15890	18430	80	524	904	784	71	80	97	82	73	0	440	616	487	89	89	71	80	67	0	1.291	1.581	1.537	1.295	2.048	1.589	0.874	52	340	804	1360	0.368	453	351	833	527	0
4	6	14	"iYGL190C"	"iYGL190C"	16100	18420	100	322	346	207	68	75	79	80	61	0	726	1019	902	91	89	72	81	75	0	0.400	0.300	0.321	0.390	2.624	0.247	0.856	80	534	889	1206	-1.322	254	635	278	928	0
4	7	14	"iYGL176C"	"iYGL176C"	16300	18430	80	251	246	107	69	84	185	48	3	0	495	538	364	86	132	644	32	1	0	0.445	0.392	0.361	0.455	2.096	0.299	0.745	52	340	591	629	-1.168	182	409	177	452	0
4	8	14	"iYGL172W"	"iYGL172W"	16510	18420	80	191	201	97	70	73	23	86	76	0	321	427	334	89	92	148	65	44	0	0.522	0.388	0.368	0.460	2.386	0.287	0.568	52	340	353	469	-0.939	121	232	131	338	0
4	9	14	"iYGL169W"	"iYGL169W"	16700	18420	80	307	290	104	69	72	23	98	92	0	330	333	194	88	86	57	84	69	0	0.983	0.902	0.914	1.100	2.019	0.664	0.807	52	340	480	466	-0.024	238	242	221	245	0
4	10	14	"iYGL152C"	"iYGL152C"	16910	18410	110	216	217	122	68	76	64	75	52	0	271	363	256	85	89	140	63	43	0	0.796	0.536	0.484	0.557	2.301	1.049	0.128	80	599	334	427	-0.330	148	186	149	278	0
4	11	14	"iYGL147C"	"iYGL147C"	17100	18410	110	151	188	121	73	140	648	0	0	0	203	433	457	90	159	641	23	6	0	0.690	0.335	0.388	0.487	3.862	0.487	0.740	80	576	191	458	-0.535	78	113	115	343	0
4	12	14	"iYGL143C"	"iYGL143C"	17300	18410	80	221	301	263	73	127	773	3	0	0	378	579	562	96	129	594	32	13	0	0.525	0.472	0.479	0.527	2.455	1.212	0.899	52	340	430	711	-0.930	148	282	228	483	0
4	13	14	"iYGL125W"	"iYGL125W"	17500	18400	110	273	317	200	71	97	258	41	8	0	350	464	357	94	125	516	33	5	0	0.789	0.665	0.632	0.682	2.329	0.423	0.564	80	565	458	616	-0.342	202	256	246	370	0
4	14	14	"iYGL121C"	"iYGL121C"	17690	18400	120	146	243	207	72	89	139	42	23	0	151	406	472	99	112	218	34	24	0	1.423	0.557	0.532	0.664	3.488	0.433	0.586	120	644	126	478	0.509	74	52	171	307	0
4	15	14	"iYGL118C"	"iYGL118C"	17910	18410	110	199	223	145	73	134	749	0	0	0	251	343	274	93	102	199	42	32	0	0.797	0.600	0.569	0.713	2.909	1.179	0.812	80	575	284	400	-0.327	126	158	150	250	0
4	16	14	"iYGR165W"	"iYGR165W"	18100	18400	90	378	339	149	72	75	24	86	84	0	630	660	452	91	86	43	86	82	0	0.568	0.469	0.458	0.510	2.247	0.368	0.754	52	414	845	836	-0.817	306	539	267	569	0
4	17	14	"iYGR169C"	"iYGR169C"	18310	18400	90	1307	1068	782	71	78	50	84	76	0	2681	2266	1973	86	85	70	75	73	0	0.476	0.457	0.440	0.564	2.124	0.412	0.911	52	414	3831	3177	-1.070	1236	2595	997	2180	0
4	18	14	"iYGR173W"	"iYGR173W"	18500	18390	100	574	695	486	68	72	24	91	91	0	505	640	523	86	82	40	82	75	0	1.208	1.132	1.057	1.259	2.255	1.021	0.874	80	514	925	1181	0.272	506	419	627	554	0
4	19	14	"iYGRWdelta31"	"iYGRWdelta31"	18700	18390	100	672	792	535	68	82	101	85	80	0	694	806	610	90	102	259	63	55	0	1.000	1.011	1.067	1.117	1.665	0.931	0.890	80	510	1208	1440	0.000	604	604	724	716	0
4	20	14	"iYGR191W"	"iYGR191W"	18890	18390	100	362	698	808	72	81	46	87	75	0	235	516	613	96	100	106	55	45	0	2.086	1.490	1.399	1.368	2.712	1.303	0.869	80	521	429	1046	1.061	290	139	626	420	0
4	21	14	"iYGR195W"	"iYGR195W"	19120	18400	90	303	368	280	73	85	65	75	71	0	321	610	621	95	103	115	71	48	0	1.018	0.573	0.665	0.666	2.661	0.445	0.839	52	396	456	810	0.025	230	226	295	515	0
4	1	15	"iYGR211W"	"iYGR211W"	15100	18640	90	271	278	127	62	68	39	94	84	0	604	629	393	85	93	129	76	67	0	0.403	0.397	0.417	0.480	2.057	0.328	0.804	52	420	728	760	-1.312	209	519	216	544	0
4	2	15	"iYGR215W"	"iYGR215W"	15290	18650	90	319	566	1212	65	71	35	92	76	0	331	1369	2938	86	93	70	80	69	0	1.037	0.390	0.701	0.691	2.651	0.352	0.663	52	414	499	1784	0.052	254	245	501	1283	-100
4	3	15	"iYGRCtau3"	"iYGRCtau3"	15510	18640	60	156	169	57	68	74	32	96	71	0	266	284	153	93	94	70	78	62	0	0.509	0.529	0.503	0.620	2.829	0.334	0.518	32	176	261	292	-0.975	88	173	101	191	0
4	4	15	"iYGR234W"	"iYGR234W"	15700	18620	100	403	403	235	67	75	56	92	73	0	409	484	338	89	88	80	77	68	0	1.050	0.851	0.816	0.942	2.109	0.729	0.799	80	542	656	731	0.070	336	320	336	395	0
4	5	15	"iYGR238C"	"iYGR238C"	15910	18630	80	226	232	140	68	74	25	80	75	0	392	477	391	90	87	43	75	67	0	0.523	0.424	0.405	0.461	2.026	0.326	0.648	52	340	460	551	-0.935	158	302	164	387	0
4	6	15	"iYGR243W"	"iYGR243W"	16100	18620	90	237	260	136	64	68	25	92	88	0	356	397	332	87	81	40	67	65	0	0.643	0.632	0.591	0.857	3.737	0.325	0.496	52	420	442	506	-0.637	173	269	196	310	0
4	7	15	"iYHR177W"	"iYHR177W"	16310	18620	100	523	669	490	63	66	18	98	96	0	1104	1317	1031	83	78	38	90	88	0	0.451	0.491	0.482	0.488	2.290	0.460	0.856	80	519	1481	1840	-1.150	460	1021	606	1234	0
4	8	15	"iYHR180W"	"iYHR180W"	16500	18620	100	645	854	628	65	68	18	96	92	0	888	1167	992	84	79	37	86	83	0	0.721	0.729	0.685	0.864	2.111	0.629	0.823	80	513	1384	1872	-0.471	580	804	789	1083	0
4	9	15	"iYHR183W"	"iYHR183W"	16690	18620	90	628	788	599	70	75	39	92	88	0	739	858	628	90	89	63	84	76	0	0.860	0.935	0.965	0.992	2.291	0.882	0.800	52	414	1207	1486	-0.218	558	649	718	768	0
4	10	15	"iYHR200W"	"iYHR200W"	16910	18630	90	338	323	139	68	73	36	92	90	0	437	442	229	90	90	145	78	61	0	0.778	0.724	0.678	0.746	2.367	0.629	0.759	52	420	617	607	-0.362	270	347	255	352	0
4	11	15	"iYHR204W"	"iYHR204W"	17120	18610	90	280	379	258	68	79	78	80	63	0	457	779	822	89	94	129	73	59	0	0.576	0.451	0.478	0.486	3.046	0.310	0.606	52	414	580	1001	-0.796	212	368	311	690	0
4	12	15	"iYHR208W"	"iYHR208W"	17310	18610	100	387	686	660	70	76	46	90	82	0	577	921	886	94	96	101	73	65	0	0.656	0.745	0.775	0.878	2.666	0.731	0.828	80	520	800	1443	-0.608	317	483	616	827	0
4	13	15	"iYIL166C"	"iYIL166C"	17510	18610	90	735	725	442	75	87	70	84	80	0	939	999	729	100	113	190	75	63	0	0.787	0.723	0.709	0.778	2.399	0.615	0.766	52	414	1499	1549	-0.346	660	839	650	899	0
4	14	15	"iYIL162W"	"iYIL162W"	17690	18600	90	326	381	188	71	81	62	96	86	0	820	863	568	103	127	267	71	53	0	0.356	0.408	0.418	0.483	2.240	0.311	0.715	52	408	972	1070	-1.491	255	717	310	760	0
4	15	15	"iYIL157C"	"iYIL157C"	17900	18600	100	520	670	452	70	78	51	87	83	0	921	1224	965	95	106	153	78	70	0	0.545	0.531	0.508	0.589	2.067	0.472	0.835	80	524	1276	1729	-0.876	450	826	600	1129	0
4	16	15	"iYIL140W"	"iYIL140W"	18100	18600	100	631	811	583	73	77	26	92	91	0	481	659	521	91	87	68	82	68	0	1.431	1.299	1.279	1.385	2.617	1.202	0.840	80	534	948	1306	0.517	558	390	738	568	0
4	17	15	"iYIL136W"	"iYIL136W"	18310	18600	100	529	1320	1393	73	77	25	93	92	0	666	1822	1963	93	93	138	77	66	0	0.796	0.721	0.743	0.834	2.772	0.699	0.868	80	526	1029	2976	-0.330	456	573	1247	1729	0
4	18	15	"iYIL133C"	"iYIL133C"	18500	18590	100	324	440	316	68	73	27	97	93	0	525	916	930	87	82	41	90	82	0	0.584	0.449	0.519	0.646	2.387	0.362	0.831	80	510	694	1201	-0.775	256	438	372	829	0
4	19	15	"iYJL112W"	"iYJL112W"	18700	18590	100	549	655	461	69	82	100	86	72	0	864	1494	1356	91	107	263	75	62	0	0.621	0.418	0.421	0.553	2.155	0.356	0.889	80	518	1253	1989	-0.687	480	773	586	1403	0
4	20	15	"iYJL107C"	"iYJL107C"	18900	18590	110	351	491	355	70	75	36	95	88	0	983	1647	1578	95	95	92	87	82	0	0.316	0.271	0.324	0.340	2.398	0.236	0.800	80	580	1169	1973	-1.660	281	888	421	1552	0
4	21	15	"iYJL104W"	"iYJL104W"	19090	18590	100	371	348	153	73	76	23	96	90	0	1137	1009	513	95	94	49	92	88	0	0.286	0.301	0.316	0.331	2.329	0.262	0.708	80	527	1340	1189	-1.806	298	1042	275	914	0
4	1	16	"iYJL089W"	"iYJL089W"	15100	18850	70	212	230	69	61	65	24	100	100	0	410	452	215	84	81	47	96	93	0	0.463	0.459	0.477	0.528	1.907	0.349	0.661	32	236	477	537	-1.110	151	326	169	368	0
4	2	16	"iYJL083W"	"iYJL083W"	15280	18830	90	114	179	139	63	67	22	71	53	0	159	379	454	86	90	76	50	40	0	0.699	0.396	0.446	0.549	3.031	0.278	0.764	52	414	124	409	-0.517	51	73	116	293	0
4	3	16	"iYJL079C"	"iYJL079C"	15490	18830	90	122	191	153	63	66	18	76	65	0	155	494	689	85	86	55	59	46	0	0.843	0.313	0.308	0.432	2.917	0.202	0.743	52	420	129	537	-0.247	59	70	128	409	0
4	4	16	"iYJL060W"	"iYJL060W"	15700	18840	70	392	356	166	68	78	47	96	87	0	437	419	224	90	100	109	81	62	0	0.934	0.875	0.721	0.808	2.119	0.670	0.653	32	236	671	617	-0.099	324	347	288	329	0
4	5	16	"iYJL055W"	"iYJL055W"	15890	18820	80	130	163	89	66	68	19	78	67	0	180	341	334	87	85	53	55	50	0	0.688	0.382	0.380	0.535	3.166	0.259	0.619	52	340	157	351	-0.539	64	93	97	254	0
4	6	16	"iYJL051W"	"iYJL051W"	16120	18830	90	143	277	264	63	66	20	78	71	0	201	492	623	82	77	37	67	57	0	0.672	0.522	0.429	0.664	3.685	0.391	0.672	52	420	199	624	-0.573	80	119	214	410	0
4	7	16	"itR(UCU)J2"	"itR(UCU)J2"	16310	18820	80	276	286	110	62	64	15	100	98	0	482	480	224	82	77	51	96	90	0	0.535	0.563	0.565	0.601	1.744	0.486	0.786	52	334	614	622	-0.902	214	400	224	398	0
4	8	16	"iYJLCdelta7"	"iYJLCdelta7"	16480	18820	90	161	210	131	62	68	26	80	69	0	221	339	297	84	84	68	57	50	0	0.723	0.580	0.520	0.582	2.691	0.458	0.689	52	406	236	403	-0.469	99	137	148	255	0
4	9	16	"iYJL034W"	"iYJL034W"	16710	18820	90	173	224	172	66	69	19	78	73	0	218	491	733	87	82	42	53	53	0	0.817	0.391	0.366	0.488	4.045	0.219	0.581	52	420	238	562	-0.292	107	131	158	404	0
4	10	16	"iYKL134C"	"iYKL134C"	16900	18820	90	229	316	200	66	68	23	92	92	0	326	466	383	86	81	43	73	67	0	0.679	0.658	0.686	0.726	2.965	0.535	0.766	52	420	403	630	-0.558	163	240	250	380	0
4	11	16	"iYKL129C"	"iYKL129C"	17110	18820	80	255	279	168	66	68	23	88	84	0	320	494	422	85	81	53	78	65	0	0.804	0.521	0.553	0.596	2.406	0.401	0.743	52	340	424	622	-0.314	189	235	213	409	0
4	12	16	"iYKL126W"	"iYKL126W"	17310	18810	110	247	289	141	69	92	170	53	30	0	581	654	450	91	170	763	32	0	0	0.363	0.391	0.421	0.441	2.162	0.168	0.781	80	577	668	783	-1.461	178	490	220	563	-100
4	13	16	"iYKL108W"	"iYKL108W"	17490	18810	110	434	906	913	71	86	117	80	65	0	498	1021	1112	97	165	751	36	27	0	0.905	0.904	0.961	1.065	2.293	0.823	0.763	80	568	764	1759	-0.144	363	401	835	924	0
4	14	16	"iYKL104C"	"iYKL104C"	17680	18830	100	192	280	240	70	81	97	56	40	0	493	783	728	99	111	183	70	53	0	0.310	0.307	0.279	0.286	2.744	0.264	0.386	80	519	516	894	-1.691	122	394	210	684	0
4	15	16	"iYKL100C"	"iYKL100C"	17890	18840	100	208	276	216	67	73	43	80	65	0	368	568	533	93	90	51	71	62	0	0.513	0.440	0.416	0.487	3.228	0.319	0.491	80	548	416	684	-0.964	141	275	209	475	0
4	16	16	"iYKL086W"	"iYKL086W"	18100	18840	90	725	759	463	66	74	50	96	90	0	1232	1341	1269	88	94	140	84	75	0	0.576	0.553	0.590	0.679	2.075	0.403	0.704	52	420	1803	1946	-0.796	659	1144	693	1253	0
4	17	16	"iYKL081W"	"iYKL081W"	18300	18840	100	180	286	288	70	86	166	37	21	0	176	479	631	91	100	175	40	33	0	1.294	0.557	0.524	0.636	3.511	0.434	0.755	80	510	195	604	0.372	110	85	216	388	0
4	18	16	"iYKL077W"	"iYKL077W"	18490	18840	100	519	890	857	68	71	20	95	88	0	290	625	662	88	81	40	62	57	0	2.233	1.531	1.411	1.624	2.225	1.371	0.852	80	500	653	1359	1.159	451	202	822	537	0
4	19	16	"iYKLWdelta7"	"iYKLWdelta7"	18690	18830	90	251	323	212	68	70	23	86	84	0	393	465	357	89	85	65	67	65	0	0.602	0.678	0.650	0.722	3.243	0.533	0.666	52	400	487	631	-0.732	183	304	255	376	0
4	20	16	"iYKL063C-0"	"iYKL063C-0"	18880	18830	100	231	300	209	72	75	23	90	77	0	422	896	868	98	94	47	87	80	0	0.491	0.286	0.261	0.325	2.303	0.232	0.780	80	518	483	1026	-1.027	159	324	228	798	0
4	21	16	"iYKL060C"	"iYKL060C"	19090	18830	100	378	448	267	80	84	29	96	88	0	1258	1580	1379	112	109	54	90	85	0	0.260	0.251	0.269	0.336	2.208	0.209	0.866	80	532	1444	1836	-1.943	298	1146	368	1468	0
4	1	17	"iYLR056W"	"iYLR056W"	15090	19070	100	222	230	91	60	63	17	93	90	0	448	404	202	74	70	36	86	82	0	0.433	0.515	0.507	0.554	1.955	0.447	0.780	80	525	536	500	-1.207	162	374	170	330	0
4	2	17	"iYLR060W"	"iYLR060W"	15300	19070	90	163	165	54	61	63	17	92	88	0	342	324	140	82	76	42	88	88	0	0.392	0.430	0.433	0.406	1.650	0.378	0.758	52	406	362	346	-1.350	102	260	104	242	0
4	3	17	"iYLR065C"	"iYLR065C"	15500	19080	90	515	508	282	65	67	19	96	94	0	489	549	361	84	82	49	84	80	0	1.111	0.953	0.953	0.999	1.606	0.853	0.888	52	398	855	908	0.152	450	405	443	465	0
4	4	17	"iYLR082C"	"iYLR082C"	15690	19080	90	300	306	124	71	85	59	94	76	0	504	484	262	94	112	112	80	67	0	0.559	0.603	0.625	0.737	2.095	0.485	0.779	52	344	639	625	-0.840	229	410	235	390	0
4	5	17	"iYLR086W"	"iYLR086W"	15900	19060	100	745	879	615	71	78	31	96	90	0	433	484	334	88	97	111	76	60	0	1.954	2.040	1.867	1.867	2.112	1.990	0.867	80	506	1019	1204	0.966	674	345	808	396	0
4	6	17	"iYLR090W"	"iYLR090W"	16090	19050	100	531	515	287	66	70	24	93	88	0	661	746	504	83	85	56	85	81	0	0.804	0.677	0.693	0.782	1.682	0.627	0.915	80	519	1043	1112	-0.314	465	578	449	663	0
4	7	17	"iYLRCdelta5"	"iYLRCdelta5"	16290	19040	90	313	330	133	62	65	18	100	100	0	408	416	218	76	70	33	94	92	0	0.756	0.788	0.779	0.863	1.684	0.676	0.824	52	420	583	608	-0.403	251	332	268	340	0
4	8	17	"iYLR110C"	"iYLR110C"	16500	19060	80	180	183	82	63	65	17	88	80	0	424	463	335	76	72	37	82	78	0	0.336	0.310	0.336	0.373	2.352	0.255	0.774	52	340	465	507	-1.573	117	348	120	387	0
4	9	17	"itR(ACG)L"	"itR(ACG)L"	16690	19050	100	337	320	155	65	70	43	92	80	0	573	531	309	83	87	115	80	66	0	0.555	0.569	0.573	0.622	1.661	0.513	0.884	80	519	762	703	-0.849	272	490	255	448	0
4	10	17	"iYLR129W"	"iYLR129W"	16900	19050	100	683	711	430	65	69	24	97	93	0	437	451	271	85	82	43	87	85	0	1.756	1.765	1.641	1.826	1.701	1.735	0.851	80	527	970	1012	0.812	618	352	646	366	0
4	11	17	"iYLR133W"	"iYLR133W"	17100	19040	100	513	583	367	63	65	17	98	96	0	669	808	579	84	78	37	92	87	0	0.769	0.718	0.711	0.833	1.756	0.669	0.902	80	533	1035	1244	-0.379	450	585	520	724	0
4	12	17	"iYLR137W"	"iYLR137W"	17300	19040	100	428	448	248	66	82	134	81	61	0	784	866	577	90	100	181	81	71	0	0.522	0.492	0.491	0.539	1.923	0.500	0.827	80	512	1056	1158	-0.939	362	694	382	776	0
4	13	17	"iYLR448W"	"iYLR448W"	17490	19040	100	290	363	273	68	81	162	57	35	0	468	701	643	95	134	683	36	12	0	0.595	0.487	0.511	0.573	2.253	0.434	0.858	80	502	595	901	-0.749	222	373	295	606	0
4	14	17	"iYLR452C"	"iYLR452C"	17680	19030	100	360	439	328	70	85	163	66	48	0	476	783	719	100	141	680	36	22	0	0.771	0.540	0.606	0.639	2.322	0.310	0.525	80	507	666	1052	-0.375	290	376	369	683	0
4	15	17	"iYLRCdelta27"	"iYLRCdelta27"	17880	19040	90	508	1213	1562	72	82	62	94	78	0	422	1507	2078	95	99	79	73	63	0	1.333	0.808	0.814	1.019	2.137	0.745	0.953	52	415	763	2553	0.415	436	327	1141	1412	0
4	16	17	"iYML129C"	"iYML129C"	18090	19040	90	438	431	215	72	78	32	98	94	0	817	979	647	96	130	760	44	15	0	0.508	0.407	0.407	0.514	2.041	0.068	0.167	52	414	1087	1242	-0.978	366	721	359	883	0
4	17	17	"iYML125C"	"iYML125C"	18290	19030	110	275	462	489	69	82	154	56	35	0	199	491	560	90	90	123	47	41	0	1.890	0.980	0.980	1.141	2.661	0.960	0.725	80	557	315	794	0.918	206	109	393	401	0
4	18	17	"iYML121W"	"iYML121W"	18480	19020	100	698	950	796	67	80	161	71	58	0	719	1020	910	87	88	129	70	62	0	0.998	0.946	0.894	0.919	2.070	0.886	0.916	80	500	1263	1816	-0.002	631	632	883	933	0
4	19	17	"iYML105C"	"iYML105C"	18690	19010	110	398	518	359	72	75	24	97	95	0	334	541	461	91	84	42	78	71	0	1.342	0.991	1.035	1.209	2.030	0.857	0.879	80	576	569	896	0.424	326	243	446	450	0
4	20	17	"iYML100W"	"iYML100W"	18890	19020	110	499	707	594	80	87	33	93	86	0	415	726	699	104	106	84	67	58	0	1.347	1.008	0.965	1.167	2.379	0.902	0.876	80	558	730	1249	0.430	419	311	627	622	0
4	21	17	"iYML095C"	"iYML095C"	19090	19020	100	425	478	376	86	94	35	83	75	0	637	895	834	115	117	65	72	70	0	0.649	0.503	0.490	0.560	2.000	0.447	0.892	80	518	861	1172	-0.623	339	522	392	780	0
4	1	18	"iYML077W"	"iYML077W"	15100	19270	100	276	431	356	61	63	16	93	91	0	204	291	249	75	70	34	70	61	0	1.667	1.713	1.576	1.669	2.977	1.552	0.823	80	495	344	586	0.737	215	129	370	216	0
4	2	18	"iYML074C-1"	"iYML074C-1"	15300	19250	100	278	393	333	61	64	16	97	91	0	357	611	623	81	75	35	85	77	0	0.786	0.626	0.625	0.724	2.177	0.537	0.883	80	504	493	862	-0.347	217	276	332	530	0
4	3	18	"itR(UCU)M2"	"itR(UCU)M2"	15490	19250	100	407	747	950	65	68	20	97	96	0	238	414	497	86	84	47	71	62	0	2.250	2.079	1.976	2.391	2.705	2.012	0.840	80	444	494	1010	1.170	342	152	682	328	0
4	4	18	"iYMR210W"	"iYMR210W"	15670	19230	140	195	297	422	72	81	37	73	59	0	264	539	1283	96	111	122	58	41	0	0.732	0.508	0.567	0.593	2.469	0.303	0.719	156	763	291	668	-0.450	123	168	225	443	0
4	5	18	"iYMR214W"	"iYMR214W"	15900	19240	100	217	249	139	75	81	28	86	81	0	258	396	305	97	105	111	67	47	0	0.882	0.582	0.577	0.594	2.309	0.380	0.631	80	495	303	473	-0.181	142	161	174	299	0
4	6	18	"iYMR218C"	"iYMR218C"	16100	19250	100	203	231	138	73	76	25	82	75	0	333	437	366	89	92	57	72	63	0	0.533	0.454	0.441	0.444	2.859	0.373	0.775	80	514	374	506	-0.908	130	244	158	348	0
4	7	18	"iYMR234W"	"iYMR234W"	16300	19250	90	320	333	183	72	74	24	96	90	0	426	421	261	92	91	47	82	75	0	0.743	0.793	0.797	0.844	1.787	0.722	0.828	52	420	582	590	-0.430	248	334	261	329	0
4	8	18	"iYMR238W"	"iYMR238W"	16500	19250	90	205	435	922	68	73	24	90	84	0	212	265	202	87	85	43	71	67	0	1.096	2.062	0.870	1.228	2.641	5.744	0.281	52	420	262	545	0.132	137	125	367	178	0
4	9	18	"iYMR241W"	"iYMR241W"	16700	19240	100	342	529	381	71	76	44	95	87	0	275	406	328	92	140	835	10	0	0	1.481	1.459	1.351	1.514	2.203	1.304	0.783	80	520	454	772	0.566	271	183	458	314	0
4	10	18	"iYMR255W"	"iYMR255W"	16900	19240	90	606	592	322	70	75	24	94	94	0	654	666	432	90	86	46	88	84	0	0.950	0.906	0.943	1.034	1.607	0.831	0.877	52	414	1100	1098	-0.073	536	564	522	576	0
4	11	18	"iYMR259C"	"iYMR259C"	17110	19250	90	173	193	102	69	73	26	90	76	0	390	417	261	93	93	56	80	67	0	0.350	0.383	0.361	0.455	2.641	0.305	0.543	52	420	401	448	-1.514	104	297	124	324	0
4	12	18	"iYMR263W"	"iYMR263W"	17320	19230	90	302	396	293	70	78	51	84	78	0	510	952	1018	98	104	98	75	69	0	0.563	0.382	0.483	0.579	3.573	0.306	0.823	52	393	644	1180	-0.829	232	412	326	854	0
4	13	18	"iYMR277W"	"iYMR277W"	17490	19240	100	452	632	448	71	79	62	90	83	0	935	1269	1078	96	108	159	83	75	0	0.454	0.478	0.508	0.563	1.863	0.428	0.903	80	492	1220	1734	-1.139	381	839	561	1173	0
4	14	18	"iYMR282C"	"iYMR282C"	17710	19230	110	283	305	157	73	94	239	46	6	0	533	605	417	100	106	110	83	73	0	0.485	0.459	0.443	0.503	2.267	0.384	0.786	80	566	643	737	-1.044	210	433	232	505	0
4	15	18	"iYMR284W"	"iYMR284W"	17900	19230	100	287	372	223	72	99	267	47	20	0	354	432	306	94	98	147	65	47	0	0.827	0.888	0.859	0.987	2.261	2.052	0.273	80	512	475	638	-0.274	215	260	300	338	0
4	16	18	"iYNL061W"	"iYNL061W"	18100	19230	100	907	1503	1262	75	80	33	98	97	0	649	865	711	94	97	95	82	72	0	1.499	1.852	1.764	1.813	2.475	1.858	0.867	80	505	1387	2199	0.584	832	555	1428	771	0
4	17	18	"iYNL055C"	"iYNL055C"	18300	19230	110	393	486	408	70	73	20	91	85	0	470	947	1022	90	87	52	75	70	0	0.850	0.485	0.463	0.583	2.741	0.391	0.829	80	558	703	1273	-0.234	323	380	416	857	0
4	18	18	"iYNL052W"	"iYNL052W"	18490	19230	90	334	505	395	68	72	33	94	82	0	773	836	711	88	93	88	75	65	0	0.388	0.584	0.568	0.657	2.332	0.647	0.565	52	414	951	1185	-1.365	266	685	437	748	0
4	19	18	"iYNL036W"	"iYNL036W"	18700	19220	100	2996	3281	2292	75	79	25	98	98	0	1018	1101	761	94	94	68	90	83	0	3.161	3.184	3.264	3.119	2.062	3.261	0.869	80	527	3845	4213	1.660	2921	924	3206	1007	0
4	20	18	"iYNL035C"	"iYNL035C"	18900	19220	100	908	1273	1075	85	92	33	95	91	0	528	676	497	111	119	89	82	72	0	1.974	2.103	1.996	1.974	2.210	2.245	0.817	80	514	1240	1753	0.981	823	417	1188	565	0
4	21	18	"iYNL032W"	"iYNL032W"	19100	19220	90	475	730	628	87	95	37	88	80	0	388	655	615	119	123	64	78	71	0	1.442	1.200	1.217	1.319	2.191	1.072	0.804	52	414	657	1179	0.528	388	269	643	536	0
4	1	19	"iYNL016W"	"iYNL016W"	15100	19450	100	210	218	82	59	61	15	98	95	0	385	404	185	78	73	50	95	83	0	0.492	0.488	0.476	0.515	1.789	0.421	0.774	80	514	458	485	-1.024	151	307	159	326	0
4	2	19	"iYNL011C"	"iYNL011C"	15310	19460	90	350	348	182	60	62	19	92	90	0	428	454	315	80	75	43	76	73	0	0.833	0.770	0.769	0.894	2.187	0.615	0.842	52	414	638	662	-0.263	290	348	288	374	0
4	3	19	"iYNL007C"	"iYNL007C"	15500	19470	90	248	271	185	64	66	18	90	82	0	362	449	378	85	79	42	69	65	0	0.664	0.569	0.521	0.577	2.404	0.501	0.809	52	409	461	571	-0.590	184	277	207	364	0
4	4	19	"iYNR007C"	"iYNR007C"	15690	19450	100	546	703	1462	65	71	24	100	98	0	1154	1071	542	91	96	94	97	88	0	0.452	0.651	0.472	0.561	1.890	2.634	0.143	80	529	1544	1618	-1.144	481	1063	638	980	0
4	5	19	"iYNR011C"	"iYNR011C"	15900	19440	100	204	245	150	66	70	19	90	81	0	352	594	625	89	84	44	78	72	0	0.525	0.354	0.411	0.483	2.881	0.239	0.698	80	521	401	684	-0.930	138	263	179	505	0
4	6	19	"iYNR015W"	"iYNR015W"	16100	19450	110	282	276	121	68	72	23	96	90	0	530	497	320	91	90	51	83	80	0	0.487	0.512	0.508	0.578	1.952	0.414	0.812	80	568	653	614	-1.037	214	439	208	406	0
4	7	19	"iYOR055W"	"iYOR055W"	16290	19440	90	302	308	135	73	77	26	96	92	0	612	631	362	96	96	49	92	88	0	0.444	0.439	0.442	0.457	1.587	0.398	0.824	52	414	745	770	-1.172	229	516	235	535	0
4	8	19	"iYOR058C-1"	"iYOR058C-1"	16510	19450	100	305	387	269	71	76	26	92	86	0	498	678	538	94	94	56	82	76	0	0.579	0.541	0.533	0.610	2.076	0.495	0.897	80	534	638	900	-0.788	234	404	316	584	0
4	9	19	"iYOR060C"	"iYOR060C"	16710	19450	100	297	309	141	72	110	581	2	0	0	652	747	422	91	128	730	41	1	0	0.401	0.361	0.351	0.393	1.816	0.320	0.826	80	512	786	893	-1.318	225	561	237	656	0
4	10	19	"iYOR073W"	"iYOR073W"	16900	19440	100	399	1571	6539	73	114	578	23	7	0	502	1726	6511	94	100	83	82	75	0	0.799	0.918	0.810	0.876	2.409	1.000	0.685	80	518	734	3130	-0.324	326	408	1498	1632	-100
4	11	19	"iYOR077W"	"iYOR077W"	17110	19450	80	262	270	101	80	103	176	53	3	0	609	625	322	104	129	231	82	55	0	0.360	0.365	0.331	0.373	2.043	0.323	0.643	52	340	687	711	-1.472	182	505	190	521	0
4	12	19	"iYOR081C"	"iYOR081C"	17310	19440	100	355	371	200	78	91	45	92	82	0	549	629	356	108	115	92	86	83	0	0.628	0.562	0.496	0.566	2.295	0.489	0.618	80	532	718	814	-0.671	277	441	293	521	0
4	13	19	"iYOR098C"	"iYOR098C"	17500	19430	100	273	354	453	76	112	446	5	2	0	647	774	521	105	147	712	42	10	0	0.363	0.416	0.304	0.380	2.235	0.474	0.253	80	497	739	947	-1.460	197	542	278	669	0
4	14	19	"iYOR103C"	"iYOR103C"	17700	19420	110	411	562	395	70	77	45	91	85	0	549	1047	984	101	104	74	86	73	0	0.761	0.520	0.575	0.713	2.579	0.421	0.823	80	575	789	1438	-0.394	341	448	492	946	0
4	15	19	"iYOR108W"	"iYOR108W"	17890	19440	80	421	421	234	70	76	49	92	78	0	1137	1215	884	91	106	187	78	71	0	0.336	0.312	0.319	0.388	1.958	0.281	0.843	52	340	1397	1475	-1.575	351	1046	351	1124	0
4	16	19	"iYOR125C"	"iYOR125C"	18100	19430	100	314	321	176	70	77	34	85	76	0	557	529	324	90	101	124	77	66	0	0.522	0.572	0.537	0.541	2.248	0.503	0.747	80	528	711	690	-0.937	244	467	251	439	0
4	17	19	"iYOR129C"	"iYOR129C"	18300	19420	100	328	343	132	65	82	232	63	8	0	791	781	385	91	93	82	93	90	0	0.376	0.403	0.430	0.428	1.678	0.344	0.815	80	513	963	968	-1.412	263	700	278	690	0
4	18	19	"iYOR133W"	"iYOR133W"	18510	19430	100	579	579	344	71	79	32	96	93	0	764	804	532	93	92	51	90	86	0	0.757	0.714	0.725	0.768	1.717	0.681	0.865	80	523	1179	1219	-0.401	508	671	508	711	0
4	19	19	"iYPL241C"	"iYPL241C"	18710	19420	100	250	250	126	103	123	66	71	52	0	520	526	326	123	142	93	71	67	0	0.370	0.365	0.335	0.392	2.569	0.572	0.597	80	508	544	550	-1.433	147	397	147	403	0
4	20	19	"iYPL236C"	"iYPL236C"	18910	19420	110	350	353	138	116	138	78	88	72	0	1132	1151	611	152	185	128	91	83	0	0.239	0.237	0.245	0.268	1.809	0.217	0.753	80	554	1214	1236	-2.066	234	980	237	999	0
4	21	19	"iYPL232W"	"iYPL232W"	19110	19410	110	534	529	237	94	101	37	97	93	0	1556	1465	897	119	125	69	93	92	0	0.306	0.323	0.322	0.367	1.882	0.282	0.860	80	606	1877	1781	-1.707	440	1437	435	1346	0
4	1	20	"iYPL216W"	"iYPL216W"	15100	19660	100	221	214	90	59	62	18	93	91	0	409	390	207	76	73	49	86	82	0	0.486	0.494	0.471	0.503	2.246	0.401	0.697	80	532	495	469	-1.040	162	333	155	314	0
4	2	20	"iYPL212C"	"iYPL212C"	15310	19650	100	144	153	55	59	60	16	95	87	0	298	301	123	75	70	33	92	86	0	0.381	0.416	0.438	0.461	2.236	0.357	0.649	80	534	308	320	-1.392	85	223	94	226	0
4	3	20	"iYPL208W"	"iYPL208W"	15510	19650	90	210	211	71	60	62	16	96	92	0	628	559	276	78	71	34	86	86	0	0.273	0.314	0.301	0.310	1.535	0.212	0.627	52	414	700	632	-1.874	150	550	151	481	0
4	4	20	"iYPL191C"	"iYPL191C"	15710	19660	90	392	455	290	62	65	18	94	90	0	639	666	477	81	76	43	86	84	0	0.591	0.672	0.621	0.673	2.097	0.620	0.926	52	412	888	978	-0.758	330	558	393	585	0
4	5	20	"iYPL187W"	"iYPL187W"	15910	19650	100	461	450	195	68	72	25	96	96	0	654	639	339	91	87	48	95	90	0	0.698	0.697	0.724	0.753	1.725	0.480	0.608	80	534	956	930	-0.519	393	563	382	548	0
4	6	20	"iYPL183C"	"iYPL183C"	16110	19650	100	492	513	269	70	74	22	96	96	0	951	929	517	92	109	432	73	48	0	0.491	0.529	0.548	0.523	1.952	0.503	0.873	80	511	1281	1280	-1.025	422	859	443	837	0
4	7	20	"iYPL170W"	"iYPL170W"	16310	19650	100	599	605	298	70	73	21	98	95	0	842	813	449	92	90	50	90	87	0	0.705	0.742	0.724	0.804	1.857	0.692	0.884	80	532	1279	1256	-0.504	529	750	535	721	0
4	8	20	"iYPL165C"	"iYPL165C"	16510	19650	90	594	617	347	66	70	19	100	100	0	795	1264	3047	83	80	44	100	100	0	0.742	0.467	0.643	0.670	1.604	0.166	0.185	52	412	1240	1732	-0.431	528	712	551	1181	0
4	9	20	"iYPL161C"	"iYPL161C"	16720	19650	90	332	322	146	67	70	22	96	88	0	665	704	418	85	80	42	92	90	0	0.457	0.412	0.387	0.453	1.988	0.354	0.758	52	399	845	874	-1.130	265	580	255	619	0
4	10	20	"iYPR149W"	"iYPR149W"	16900	19640	100	335	358	157	69	79	123	83	55	0	525	539	286	88	85	53	92	85	0	0.609	0.641	0.644	0.750	2.301	0.574	0.846	80	518	703	740	-0.716	266	437	289	451	0
4	11	20	"iYPR154W"	"iYPR154W"	17110	19640	100	1264	1485	945	74	97	185	92	78	0	933	990	648	93	109	189	82	71	0	1.417	1.573	1.627	1.681	1.823	1.586	0.853	80	530	2030	2308	0.503	1190	840	1411	897	0
4	12	20	"iYPR158W"	"iYPR158W"	17310	19650	90	302	299	126	78	87	38	96	88	0	760	631	303	100	102	61	94	88	0	0.339	0.416	0.395	0.448	1.937	0.355	0.734	52	406	884	752	-1.559	224	660	221	531	0
4	13	20	"iYPRCtau3"	"iYPRCtau3"	17510	19650	120	1073	1325	1052	79	127	449	70	50	0	1147	1829	1680	103	164	773	58	42	0	0.952	0.722	0.742	0.885	2.615	0.615	0.796	120	680	2038	2972	-0.071	994	1044	1246	1726	-100
4	14	20	"iYPR173C"	"iYPR173C"	17700	19640	100	456	490	258	71	79	37	98	95	0	946	1005	603	98	100	65	93	92	0	0.454	0.462	0.470	0.540	2.042	0.420	0.829	80	510	1233	1326	-1.139	385	848	419	907	0
4	15	20	"iYPR179C"	"iYPR179C"	17900	19640	90	407	437	219	70	73	23	100	98	0	784	843	551	90	84	42	96	90	0	0.486	0.487	0.504	0.592	1.950	0.404	0.793	52	406	1031	1120	-1.042	337	694	367	753	0
4	16	20	"iYPR195C-0"	"iYPR195C-0"	18080	19630	80	107	109	31	69	73	25	61	40	0	242	243	141	88	91	103	61	34	0	0.247	0.258	0.230	0.256	2.610	0.199	0.411	52	340	192	195	-2.019	38	154	40	155	0
4	17	20	"iYPRWtau4"	"iYPRWtau4"	18300	19630	100	96	106	46	67	95	262	0	0	0	179	222	178	88	94	137	38	18	0	0.319	0.291	0.252	0.289	2.529	7.860	0.020	80	532	120	173	-1.650	29	91	39	134	0
4	18	20	"iYPR200C"	"iYPR200C"	18500	19630	100	217	219	92	68	75	34	88	81	0	289	292	167	86	83	48	81	72	0	0.734	0.733	0.692	0.776	2.368	0.565	0.662	80	503	352	357	-0.446	149	203	151	206	0
4	19	20	"YDRCTy1-2A"	"YDRCTy1-2A"	18690	19620	110	7479	15607	16245	105	132	93	100	97	0	3296	12175	14818	113	145	120	95	92	0	2.317	1.285	1.456	1.913	2.151	1.150	0.907	80	579	10557	27564	1.212	7374	3183	15502	12062	0
4	20	20	"YDRWdelta12"	"YDRWdelta12"	18900	19620	120	5226	10767	10748	133	156	93	100	100	0	6847	14241	15166	172	204	138	98	96	0	0.763	0.756	0.739	0.939	2.423	0.713	0.880	120	694	11768	24703	-0.390	5093	6675	10634	14069	0
4	21	20	"YERWdelta9"	"YERWdelta9"	19100	19630	100	3299	3655	2690	102	111	43	100	100	0	3326	4388	3384	126	133	64	95	91	0	0.999	0.834	0.808	1.065	2.645	0.792	0.867	80	528	6397	7815	-0.001	3197	3200	3553	4262	0
5	1	1	"YBR061C"	"YBR061C"	1530	20410	50	668	671	153	188	369	405	58	0	0	739	765	220	260	413	471	50	8	0	1.002	0.956	0.931	0.991	1.343	0.797	0.763	12	46	959	988	0.003	480	479	483	505	-100
5	2	1	"MRS5"	"YBR091C"	1720	20540	90	591	539	215	250	410	621	1	0	0	1799	1519	663	376	506	560	78	65	0	0.240	0.253	0.244	0.268	1.601	0.274	0.688	52	378	1764	1432	-2.061	341	1423	289	1143	-100
5	3	1	"TFC1"	"YBR123C"	1930	20540	90	2501	2359	933	457	545	463	88	82	0	5531	5055	2261	648	839	932	84	84	0	0.419	0.432	0.419	0.437	1.458	0.432	0.923	52	376	6927	6309	-1.256	2044	4883	1902	4407	-100
5	4	1	"YBR063C"	"YBR063C"	2120	20530	130	1933	1778	729	204	316	268	92	85	0	3238	2854	1253	244	409	387	91	86	0	0.577	0.603	0.594	0.596	1.430	0.575	0.903	120	592	4723	4184	-0.792	1729	2994	1574	2610	-100
5	5	1	"PHO5"	"YBR093C"	2310	20530	110	1103	1132	690	118	182	158	92	80	0	1731	1750	1110	148	234	229	86	81	0	0.622	0.633	0.590	0.639	1.877	0.594	0.832	80	484	2568	2616	-0.684	985	1583	1014	1602	-100
5	6	1	"PTC4"	"YBR125C"	2530	20530	130	1145	1090	719	73	89	56	91	87	0	2903	2617	1852	97	111	88	90	90	0	0.382	0.404	0.401	0.407	1.760	0.379	0.903	120	564	3878	3537	-1.388	1072	2806	1017	2520	0
5	7	1	"ECM2"	"YBR065C"	2700	20500	140	1642	1474	1003	66	76	45	96	92	0	3001	3023	2191	90	95	129	89	85	0	0.541	0.480	0.483	0.563	1.943	0.454	0.916	156	692	4487	4341	-0.885	1576	2911	1408	2933	0
5	8	1	"YBR095C"	"YBR095C"	2900	20500	130	1346	1139	616	67	78	47	97	93	0	2468	2012	1151	88	96	134	90	85	0	0.537	0.557	0.532	0.573	1.628	0.531	0.916	120	675	3659	2996	-0.896	1279	2380	1072	1924	0
5	9	1	"VMA2"	"YBR127C"	3120	20510	130	1070	987	571	67	76	37	96	92	0	2415	2149	1439	88	103	195	88	80	0	0.431	0.446	0.444	0.515	1.993	0.404	0.897	120	637	3330	2981	-1.214	1003	2327	920	2061	0
5	10	1	"TIP1"	"YBR067C"	3310	20510	130	2021	1893	1027	71	83	47	95	95	0	2608	2307	1399	94	101	84	88	85	0	0.776	0.823	0.824	0.914	1.800	0.762	0.923	120	629	4464	4035	-0.367	1950	2514	1822	2213	0
5	11	1	"VPS15"	"YBR097W"	3520	20500	130	1227	1121	573	75	90	64	95	92	0	1696	1438	743	94	99	65	92	89	0	0.719	0.778	0.762	0.760	1.915	0.769	0.916	120	612	2754	2390	-0.476	1152	1602	1046	1344	0
5	12	1	"OPY1"	"YBR129C"	3690	20480	130	974	899	378	71	86	76	97	95	0	1808	1595	603	92	97	81	95	94	0	0.526	0.551	0.554	0.542	1.476	0.551	0.923	120	633	2619	2331	-0.926	903	1716	828	1503	0
5	13	1	"THR4"	"YCR053W"	3890	20470	120	2282	2101	1483	70	75	26	96	95	0	2792	2602	1724	93	91	59	91	89	0	0.820	0.809	0.794	0.827	1.836	0.824	0.914	120	652	4911	4540	-0.287	2212	2699	2031	2509	0
5	14	1	"YCR086W"	"YCR086W"	4110	20480	120	537	732	1154	72	89	156	82	70	0	2043	2042	2063	100	118	234	90	82	0	0.239	0.340	0.279	0.295	1.860	0.480	0.794	120	610	2408	2602	-2.063	465	1943	660	1942	0
5	15	1	"YCRX10W"	"YCRX10W"	4310	20480	130	1738	1585	695	73	245	2114	15	0	0	1285	1104	483	95	254	2607	0	0	0	1.399	1.499	1.453	1.513	1.592	0.812	0.828	120	651	2855	2521	0.485	1665	1190	1512	1009	0
5	16	1	"YCR055C"	"YCR055C"	4510	20470	130	1786	1497	789	72	221	2014	26	0	0	2988	2489	1406	99	234	2494	60	0	0	0.593	0.596	0.592	0.664	1.805	0.759	0.837	120	703	4603	3815	-0.753	1714	2889	1425	2390	0
5	17	1	"ABP1"	"YCR088W"	4710	20470	120	1178	1041	494	74	145	973	59	0	0	2873	2535	1318	104	156	799	80	70	0	0.399	0.398	0.407	0.426	1.611	0.381	0.937	120	598	3873	3398	-1.327	1104	2769	967	2431	0
5	18	1	"YCRX12W"	"YCRX12W"	4890	20460	120	687	633	243	75	165	1104	0	0	0	1282	1150	484	99	181	1219	45	0	0	0.517	0.531	0.550	0.581	1.692	0.864	0.825	120	623	1795	1609	-0.951	612	1183	558	1051	0
5	19	1	"PWP2"	"YCR057C"	5100	20460	120	1442	1326	753	75	241	1481	46	0	0	2714	2464	1395	100	263	1833	61	22	0	0.523	0.529	0.548	0.533	1.575	0.719	0.866	120	533	3981	3615	-0.935	1367	2614	1251	2364	0
5	20	1	"YCR090C"	"YCR090C"	5290	20460	140	941	878	454	75	247	1356	8	0	0	1240	1022	579	102	263	1648	5	0	0	0.761	0.873	0.850	0.895	1.917	1.034	0.890	156	672	2004	1723	-0.394	866	1138	803	920	0
5	21	1	"YCRX14W"	"YCRX14W"	5480	20450	130	576	635	703	75	154	442	65	5	0	1094	1087	1025	100	159	409	83	69	0	0.504	0.567	0.519	0.553	1.612	0.754	0.763	120	738	1495	1547	-0.988	501	994	560	987	0
5	1	2	"YCR059C"	"YCR059C"	1490	20690	110	2134	1985	1183	192	344	554	76	68	0	2838	2384	1533	209	369	517	73	66	0	0.739	0.824	0.796	0.877	1.970	0.793	0.920	80	623	4571	3968	-0.437	1942	2629	1793	2175	-100
5	2	2	"MSH3"	"YCR092C"	1700	20690	100	4418	4297	1615	276	353	282	100	100	0	6020	5351	2106	288	416	339	100	98	0	0.723	0.794	0.800	0.818	1.483	0.784	0.915	80	473	9874	9084	-0.469	4142	5732	4021	5063	-100
5	3	2	"YCRX16C"	"YCRX16C"	1890	20690	90	1163	1113	541	462	532	358	71	48	0	3031	2590	1313	662	724	503	78	71	0	0.296	0.338	0.345	0.371	1.617	0.363	0.693	52	373	3070	2579	-1.757	701	2369	651	1928	-100
5	4	2	"YDR060W"	"YDR060W"	2090	20680	150	325	367	249	251	381	324	19	3	0	441	659	576	322	517	492	33	12	0	0.622	0.344	0.499	0.503	2.768	0.515	0.682	156	711	193	453	-0.685	74	119	116	337	-100
5	5	2	"UBC13"	"YDR092W"	2290	20680	130	682	595	294	110	180	174	78	70	0	2066	1726	920	132	225	242	84	80	0	0.296	0.304	0.305	0.332	2.047	0.302	0.810	120	550	2506	2079	-1.758	572	1934	485	1594	-100
5	6	2	"YDR124W"	"YDR124W"	2500	20690	130	1757	1532	972	80	95	67	91	85	0	2168	1941	1317	96	115	114	81	80	0	0.809	0.787	0.788	0.883	2.187	0.755	0.930	120	502	3749	3297	-0.305	1677	2072	1452	1845	0
5	7	2	"LCB2"	"YDR062W"	2690	20680	130	1109	1026	808	72	89	71	87	79	0	2602	2220	1547	90	107	173	80	80	0	0.413	0.448	0.444	0.484	2.143	0.459	0.880	120	467	3549	3084	-1.276	1037	2512	954	2130	0
5	8	2	"YDR094W"	"YDR094W"	2890	20680	130	354	367	205	68	79	50	84	78	0	785	684	424	90	99	148	75	70	0	0.412	0.503	0.514	0.504	1.978	0.432	0.852	120	537	981	893	-1.281	286	695	299	594	0
5	9	2	"YDR126W"	"YDR126W"	3110	20680	120	899	746	365	71	83	44	95	90	0	3044	2486	1315	92	97	71	95	90	0	0.280	0.282	0.286	0.307	1.715	0.269	0.921	120	477	3780	3069	-1.834	828	2952	675	2394	0
5	10	2	"RPS13"	"YDR064W"	3290	20680	130	992	919	490	75	88	49	93	90	0	1774	1616	976	96	101	73	87	83	0	0.546	0.555	0.562	0.621	1.953	0.517	0.930	120	470	2595	2364	-0.872	917	1678	844	1520	0
5	11	2	"GIS1"	"YDR096W"	3490	20680	130	3669	3154	1703	95	207	990	81	69	0	2783	2374	1421	109	236	1145	71	57	0	1.337	1.351	1.324	1.498	1.729	1.124	0.836	120	519	6248	5324	0.419	3574	2674	3059	2265	0
5	12	2	"YDR128W"	"YDR128W"	3690	20670	130	6963	6211	3383	93	203	973	91	84	0	4585	3944	2196	108	225	1126	79	71	0	1.535	1.595	1.620	1.718	1.560	1.551	0.886	120	538	11347	9954	0.618	6870	4477	6118	3836	0
5	13	2	"YDR066C"	"YDR066C"	3900	20670	120	2810	2487	976	80	87	51	100	100	0	1917	1698	722	92	96	73	98	96	0	1.496	1.499	1.503	1.564	1.336	1.445	0.940	120	492	4555	4013	0.581	2730	1825	2407	1606	0
5	14	2	"GRX3"	"YDR098C"	4080	20660	130	790	730	360	85	98	63	89	85	0	1282	1146	605	107	123	105	87	83	0	0.600	0.621	0.613	0.605	1.594	0.586	0.914	120	538	1880	1684	-0.737	705	1175	645	1039	0
5	15	2	"YDR130C"	"YDR130C"	4280	20650	130	1115	1013	458	81	94	64	95	90	0	2264	1880	942	107	125	109	92	90	0	0.479	0.526	0.511	0.554	1.609	0.490	0.924	120	586	3191	2705	-1.061	1034	2157	932	1773	0
5	16	2	"SSN2"	"YDR443C"	4510	20660	110	1053	1015	581	71	81	43	97	96	0	2131	2061	1302	98	102	59	95	93	0	0.483	0.481	0.482	0.537	1.860	0.455	0.936	80	518	3015	2907	-1.050	982	2033	944	1963	0
5	17	2	"YDR475C"	"YDR475C"	4710	20660	110	851	756	305	86	102	81	93	87	0	1766	1549	696	112	122	76	91	90	0	0.463	0.466	0.455	0.503	1.759	0.447	0.904	80	492	2419	2107	-1.112	765	1654	670	1437	0
5	18	2	"GIN4"	"YDR507C"	4900	20660	110	656	661	286	98	118	108	92	87	0	902	863	454	112	131	96	90	85	0	0.706	0.750	0.788	0.827	1.659	0.720	0.847	80	465	1348	1314	-0.502	558	790	563	751	0
5	19	2	"YDR445C"	"YDR445C"	5090	20630	140	435	759	2170	85	243	1450	5	2	0	614	975	2597	104	262	1755	5	3	0	0.686	0.774	0.680	0.711	2.311	0.809	0.916	156	582	860	1545	-0.543	350	510	674	871	-100
5	20	2	"SNF1"	"YDR477W"	5290	20640	150	1004	1182	1652	80	281	1503	12	3	0	1940	2270	2746	108	312	1802	51	10	0	0.504	0.510	0.470	0.582	2.322	0.659	0.773	156	567	2756	3264	-0.987	924	1832	1102	2162	-100
5	21	2	"YDR509W"	"YDR509W"	5500	20650	120	798	928	635	73	127	378	76	45	0	1151	1399	1001	100	144	393	84	69	0	0.690	0.658	0.655	0.745	2.148	0.632	0.861	120	598	1776	2154	-0.536	725	1051	855	1299	-100
5	1	3	"RPS17B"	"YDR447C"	1520	20900	100	1171	1120	343	296	389	311	88	80	0	2210	2118	764	293	447	374	92	87	0	0.456	0.452	0.433	0.473	1.934	0.469	0.788	80	500	2792	2649	-1.131	875	1917	824	1825	-100
5	2	3	"YDR479C"	"YDR479C"	1720	20890	100	3564	3053	1515	454	606	481	82	80	0	4843	4113	2245	516	645	516	83	82	0	0.719	0.723	0.713	0.727	1.665	0.680	0.895	80	491	7437	6196	-0.476	3110	4327	2599	3597	-100
5	3	3	"YDR511W"	"YDR511W"	1910	20880	90	1303	1136	559	387	538	432	71	51	0	2421	2315	1281	533	691	543	75	69	0	0.485	0.420	0.422	0.428	1.971	0.424	0.747	52	414	2804	2531	-1.043	916	1888	749	1782	-100
5	4	3	"YDR449C"	"YDR449C"	2110	20890	90	591	530	304	246	370	336	50	5	0	1744	1348	913	341	491	489	59	57	0	0.246	0.282	0.316	0.379	2.402	0.304	0.685	52	405	1748	1291	-2.024	345	1403	284	1007	-100
5	5	3	"PHO8"	"YDR481C"	2290	20870	80	392	405	238	120	268	297	44	7	0	689	752	550	135	319	373	65	38	0	0.491	0.462	0.454	0.512	1.805	0.449	0.692	52	328	826	902	-1.026	272	554	285	617	-100
5	6	3	"TTR1"	"YDR513W"	2480	20870	130	576	545	334	79	99	79	80	72	0	1453	1266	820	94	119	146	81	77	0	0.366	0.398	0.400	0.366	1.905	0.379	0.857	120	591	1856	1638	-1.451	497	1359	466	1172	0
5	7	3	"SPB4"	"YFL002C"	2670	20870	130	19495	17528	10445	77	98	83	100	99	0	2555	2196	1436	91	108	123	94	86	0	7.881	8.290	8.276	9.155	1.773	8.181	0.899	120	548	21882	19556	2.978	19418	2464	17451	2105	0
5	8	3	"HAC1"	"YFL031W"	2880	20860	140	1221	1196	752	69	86	63	96	93	0	1362	1269	774	92	101	91	91	85	0	0.907	0.958	1.013	1.007	2.123	0.954	0.813	156	611	2422	2304	-0.141	1152	1270	1127	1177	0
5	9	3	"YFL061W"	"YFL061W"	3070	20860	130	1605	1433	791	71	82	42	94	92	0	1906	1670	1021	95	97	66	90	86	0	0.847	0.865	0.857	0.888	1.953	0.802	0.871	120	541	3345	2937	-0.239	1534	1811	1362	1575	0
5	10	3	"YFL004W"	"YFL004W"	3280	20860	130	6165	5420	2978	73	86	52	100	100	0	2333	2082	1130	93	96	67	96	94	0	2.720	2.688	2.648	2.714	1.774	2.753	0.913	120	564	8332	7336	1.443	6092	2240	5347	1989	0
5	11	3	"RIM15"	"YFL033C"	3480	20850	130	2497	2748	2046	85	185	930	76	60	0	2759	3152	2362	105	212	1076	77	60	0	0.909	0.874	0.879	1.075	2.772	0.872	0.888	120	589	5066	5710	-0.138	2412	2654	2663	3047	0
5	12	3	"YFL063W"	"YFL063W"	3690	20850	130	30109	25386	12509	100	207	988	95	95	0	26908	22242	11534	117	236	1142	90	85	0	1.120	1.143	1.160	1.312	1.851	1.133	0.922	120	521	56800	47411	0.164	30009	26791	25286	22125	0
5	13	3	"YFL006W"	"YFL006W"	3870	20850	140	3590	3315	1884	82	94	57	99	98	0	2989	2735	1661	102	104	71	94	91	0	1.215	1.228	1.215	1.354	1.818	1.199	0.909	156	563	6395	5866	0.281	3508	2887	3233	2633	0
5	14	3	"YFL035C"	"YFL035C"	4080	20850	130	4341	3832	1696	82	94	59	100	100	0	2769	2412	1124	105	114	84	95	94	0	1.599	1.625	1.644	1.712	1.646	1.627	0.912	120	551	6923	6057	0.677	4259	2664	3750	2307	0
5	15	3	"YFL065C"	"YFL065C"	4280	20850	140	6716	6565	4141	82	97	63	98	98	0	9366	8229	5309	105	123	104	96	94	0	0.716	0.798	0.810	0.886	1.853	0.784	0.939	156	651	15895	14607	-0.481	6634	9261	6483	8124	0
5	16	3	"SMC1"	"YFL008W"	4480	20840	130	3724	3601	2031	77	93	75	96	95	0	5254	4706	2644	97	113	104	95	95	0	0.707	0.765	0.786	0.806	1.880	0.762	0.915	120	592	8804	8133	-0.500	3647	5157	3524	4609	0
5	17	3	"YFL035C-B"	"YFL035C-B"	4680	20840	120	1949	1741	752	82	104	81	100	97	0	3019	2655	1249	105	123	100	98	96	0	0.641	0.651	0.638	0.685	1.578	0.619	0.905	120	553	4781	4209	-0.642	1867	2914	1659	2550	0
5	18	3	"YFL067W"	"YFL067W"	4880	20840	120	14829	13113	7217	92	106	54	100	100	0	19119	16083	9547	108	122	78	99	99	0	0.775	0.815	0.793	0.920	2.048	0.787	0.909	120	550	33748	28996	-0.367	14737	19011	13021	15975	0
5	19	3	"RTG2"	"YGL252C"	5080	20840	120	3926	3518	1569	81	100	112	100	99	0	2787	2409	1198	99	117	156	96	91	0	1.430	1.488	1.490	1.607	1.735	1.460	0.892	120	557	6533	5747	0.516	3845	2688	3437	2310	0
5	20	3	"YGR021W"	"YGR021W"	5280	20830	130	1188	2127	4095	79	126	426	87	71	0	2353	3254	4877	103	146	376	92	84	0	0.493	0.650	0.529	0.580	1.673	0.791	0.914	120	597	3359	5199	-1.021	1109	2250	2048	3151	-100
5	21	3	"YGR053C"	"YGR053C"	5470	20830	130	776	824	768	74	126	594	63	7	0	1752	1538	845	99	164	1082	67	15	0	0.425	0.521	0.466	0.539	1.872	0.560	0.469	120	640	2355	2189	-1.236	702	1653	750	1439	-100
5	1	4	"FZF1"	"YGL254W"	1480	21080	120	1724	1515	581	249	356	290	90	84	0	3515	3069	1207	281	427	363	92	88	0	0.456	0.454	0.464	0.465	1.485	0.456	0.900	120	581	4709	4054	-1.133	1475	3234	1266	2788	-100
5	2	4	"MTL1"	"YGR023W"	1680	21080	120	12535	10989	4575	477	655	530	99	96	0	8198	7083	3334	503	702	596	93	90	0	1.567	1.598	1.580	1.719	1.559	1.552	0.927	120	625	19753	17092	0.648	12058	7695	10512	6580	-100
5	3	4	"MUP1"	"YGR055W"	1900	21080	90	2327	1965	1060	397	612	567	76	69	0	4132	3356	1971	440	718	715	76	71	0	0.523	0.538	0.553	0.626	2.671	0.526	0.801	52	400	5622	4484	-0.936	1930	3692	1568	2916	-100
5	4	4	"ADH4"	"YGL256W"	2090	21080	100	1127	1068	752	254	379	350	63	51	0	2432	2200	1608	267	431	423	67	63	0	0.403	0.421	0.458	0.487	1.854	0.831	0.365	80	466	3038	2747	-1.310	873	2165	814	1933	-100
5	5	4	"YGR025W"	"YGR025W"	2270	21080	110	1070	922	518	152	309	356	71	63	0	943	889	534	169	345	409	70	46	0	1.186	1.069	1.043	0.955	1.624	0.944	0.789	80	544	1692	1490	0.246	918	774	770	720	0
5	6	4	"LST7"	"YGR057C"	2490	21070	120	1482	1442	911	77	105	113	90	79	0	1799	1583	1104	97	127	153	79	75	0	0.825	0.919	0.905	1.076	2.125	0.856	0.873	120	552	3107	2851	-0.277	1405	1702	1365	1486	0
5	7	4	"YGL258W"	"YGL258W"	2690	21070	150	1570	1591	1038	71	89	66	96	93	0	2301	2145	1436	90	100	93	91	89	0	0.678	0.740	0.738	0.780	1.851	0.723	0.921	156	689	3710	3575	-0.561	1499	2211	1520	2055	0
5	8	4	"RPS25A"	"YGR027C"	2890	21060	130	776	778	518	67	78	48	88	82	0	1144	1025	726	90	94	62	81	78	0	0.673	0.760	0.740	0.765	2.065	0.715	0.887	120	556	1763	1646	-0.572	709	1054	711	935	0
5	9	4	"SPR3"	"YGR059W"	3080	21060	140	1740	1664	1015	66	74	34	99	99	0	1956	1948	1340	91	92	58	94	91	0	0.898	0.861	0.856	1.016	2.188	0.804	0.895	156	597	3539	3455	-0.156	1674	1865	1598	1857	0
5	10	4	"PPA1"	"YHR026W"	3270	21060	140	688	1122	990	71	80	42	96	92	0	1269	2387	2270	94	93	54	94	90	0	0.525	0.458	0.486	0.533	2.146	0.428	0.887	156	606	1792	3344	-0.929	617	1175	1051	2293	0
5	11	4	"YHR056C"	"YHR056C"	3480	21060	120	1855	2211	1479	76	85	43	100	100	0	2354	2696	1915	98	96	51	96	95	0	0.789	0.822	0.812	0.932	1.985	0.784	0.908	120	540	4035	4733	-0.343	1779	2256	2135	2598	0
5	12	4	"YHR087W"	"YHR087W"	3680	21050	140	547	588	360	80	95	65	89	80	0	964	1004	679	98	99	62	87	83	0	0.539	0.561	0.552	0.591	2.289	0.521	0.826	156	657	1333	1414	-0.891	467	866	508	906	0
5	13	4	"DAP2"	"YHR028C"	3880	21050	140	1100	1014	503	73	85	59	98	95	0	1712	1617	868	97	100	66	98	94	0	0.636	0.619	0.620	0.677	1.870	0.594	0.917	156	627	2642	2461	-0.653	1027	1615	941	1520	0
5	14	4	"MED6"	"YHR058C"	4080	21040	130	1689	1469	835	70	77	34	100	96	0	2608	2305	1364	93	96	61	95	90	0	0.644	0.632	0.628	0.696	2.051	0.618	0.895	120	595	4134	3611	-0.635	1619	2515	1399	2212	0
5	15	4	"GAR1"	"YHR089C"	4280	21050	120	1133	1127	536	72	84	48	100	100	0	1556	1546	871	89	103	126	95	90	0	0.723	0.724	0.698	0.821	1.830	0.669	0.901	120	533	2528	2512	-0.467	1061	1467	1055	1457	0
5	16	4	"SLT2"	"YHR030C"	4470	21040	130	2493	2197	1228	81	103	79	100	97	0	1763	1588	1005	96	113	105	91	84	0	1.447	1.418	1.367	1.624	1.829	1.339	0.897	120	627	4079	3608	0.533	2412	1667	2116	1492	0
5	17	4	"VMA22"	"YHR060W"	4680	21040	120	680	656	235	76	98	82	98	95	0	1670	1550	680	98	118	107	99	96	0	0.384	0.399	0.392	0.421	1.548	0.365	0.847	120	554	2176	2032	-1.380	604	1572	580	1452	0
5	18	4	"MSR1"	"YHR091C"	4880	21040	130	2281	2094	1191	72	87	60	96	95	0	1495	1377	867	90	101	87	92	88	0	1.572	1.571	1.553	1.696	1.565	1.511	0.907	120	612	3614	3309	0.653	2209	1405	2022	1287	0
5	19	4	"YHR032W"	"YHR032W"	5080	21040	120	647	606	259	74	85	58	97	93	0	877	815	369	96	105	97	92	89	0	0.734	0.740	0.753	0.791	1.814	0.696	0.864	120	589	1354	1251	-0.447	573	781	532	719	0
5	20	4	"RPP1"	"YHR062C"	5290	21040	100	452	547	305	77	90	97	91	81	0	643	655	370	104	118	168	82	66	0	0.696	0.853	0.838	0.881	1.746	0.756	0.869	80	472	914	1021	-0.523	375	539	470	551	0
5	21	4	"AHT1"	"YHR093W"	5480	21030	130	701	1114	2112	71	131	562	58	14	0	1843	1953	2627	95	163	1010	64	35	0	0.360	0.561	0.409	0.481	2.052	0.738	0.796	120	752	2378	2901	-1.472	630	1748	1043	1858	-100
5	1	5	"PAN1"	"YIR006C"	1480	21270	110	3362	3195	777	290	408	319	100	100	0	6042	5718	1585	354	505	431	100	100	0	0.540	0.542	0.539	0.548	1.187	0.524	0.948	80	536	8760	8269	-0.889	3072	5688	2905	5364	-100
5	2	5	"GTT1"	"YIR038C"	1690	21260	80	1171	985	519	697	781	539	42	1	0	2333	1927	1092	671	908	711	61	55	0	0.285	0.229	0.353	0.418	2.011	0.428	0.694	52	326	2136	1544	-1.810	474	1662	288	1256	-100
5	3	5	"RNR2"	"YJL026W"	1900	21280	150	807	884	567	610	757	587	27	8	0	1224	1485	1096	597	841	748	45	30	0	0.314	0.309	0.501	0.618	2.466	0.616	0.645	156	890	824	1162	-1.670	197	627	274	888	-100
5	4	5	"PRI1"	"YIR008C"	2080	21270	120	1867	2216	1545	312	453	424	80	65	0	1408	1598	1125	270	449	475	69	55	0	1.366	1.434	1.387	1.539	2.217	1.356	0.831	120	516	2693	3232	0.450	1555	1138	1904	1328	-100
5	5	5	"YIR040C"	"YIR040C"	2280	21270	130	7806	6445	3413	137	235	292	95	90	0	9427	7635	4267	151	252	329	90	86	0	0.827	0.843	0.847	0.980	1.896	0.825	0.957	120	618	16945	13792	-0.274	7669	9276	6308	7484	0
5	6	5	"YJL028W"	"YJL028W"	2480	21260	150	532	793	728	77	119	222	64	51	0	769	1323	1290	100	137	225	73	60	0	0.680	0.585	0.541	0.581	2.087	0.561	0.883	156	710	1124	1939	-0.556	455	669	716	1223	0
5	7	5	"YIR010W"	"YIR010W"	2680	21270	130	3502	3503	2397	70	92	139	98	95	0	1938	2121	1573	94	116	240	90	81	0	1.861	1.694	1.731	1.879	1.710	1.640	0.875	120	537	5276	5460	0.896	3432	1844	3433	2027	0
5	8	5	"YIR042C"	"YIR042C"	2880	21270	120	272	364	284	70	85	58	71	62	0	360	507	448	94	103	128	62	50	0	0.759	0.712	0.703	0.687	2.213	0.574	0.734	120	579	468	707	-0.397	202	266	294	413	0
5	9	5	"MAD2"	"YJL030W"	3080	21260	120	2674	2424	1151	70	79	38	100	99	0	2666	2418	1260	88	91	53	98	97	0	1.010	1.010	0.977	1.114	1.622	0.969	0.938	120	511	5182	4684	0.014	2604	2578	2354	2330	0
5	10	5	"SQT1"	"YIR012W"	3280	21250	140	1582	1717	1132	70	80	38	99	97	0	1867	1990	1378	92	93	58	97	94	0	0.852	0.868	0.865	0.946	1.846	0.840	0.927	156	644	3287	3545	-0.231	1512	1775	1647	1898	0
5	11	5	"YIR044C"	"YIR044C"	3480	21250	130	1142	1136	560	77	86	40	100	100	0	1868	1738	960	93	93	54	99	98	0	0.600	0.644	0.647	0.701	1.589	0.610	0.931	120	594	2840	2704	-0.737	1065	1775	1059	1645	0
5	12	5	"YJL032W"	"YJL032W"	3690	21260	130	1569	1408	779	78	84	38	97	92	0	847	741	433	91	88	51	84	82	0	1.972	2.046	2.060	2.169	1.618	1.982	0.907	120	592	2247	1980	0.980	1491	756	1330	650	0
5	13	5	"CAF17"	"YJR122W"	3890	21250	120	1560	1495	735	70	81	57	100	100	0	2032	1966	1019	92	94	62	99	95	0	0.768	0.760	0.765	0.841	1.845	0.737	0.887	120	527	3430	3299	-0.381	1490	1940	1425	1874	0
5	14	5	"YJR154W"	"YJR154W"	4090	21250	120	2048	2028	1157	73	83	39	99	97	0	2049	1969	1245	95	100	70	94	91	0	1.011	1.043	1.061	1.209	2.023	1.004	0.923	120	562	3929	3829	0.015	1975	1954	1955	1874	0
5	15	5	"YKL023W"	"YKL023W"	4280	21240	110	1794	2039	1065	82	103	84	100	98	0	1691	1918	1066	96	119	160	100	93	0	1.073	1.074	1.082	1.113	1.451	1.030	0.899	80	497	3307	3779	0.102	1712	1595	1957	1822	0
5	16	5	"YJR124C"	"YJR124C"	4490	21250	130	4923	5249	3378	78	101	83	100	99	0	1515	1657	1695	97	115	152	90	84	0	3.417	3.315	3.738	3.812	1.790	3.242	0.559	120	593	6263	6731	1.773	4845	1418	5171	1560	0
5	17	5	"THI11"	"YJR156C"	4680	21240	140	1810	2367	1764	74	89	55	100	98	0	1540	2062	1646	97	103	82	93	89	0	1.203	1.167	1.234	1.384	1.906	1.122	0.932	156	660	3179	4258	0.267	1736	1443	2293	1965	0
5	18	5	"PAN3"	"YKL025C"	4880	21240	120	3706	3621	2135	70	80	48	100	99	0	2861	2823	1834	93	100	85	94	93	0	1.314	1.301	1.279	1.522	2.120	1.226	0.914	120	558	6404	6281	0.394	3636	2768	3551	2730	0
5	19	5	"YJR126C"	"YJR126C"	5090	21240	120	1505	1609	863	76	84	52	100	99	0	2221	2308	1366	100	110	110	98	96	0	0.674	0.694	0.693	0.797	1.936	0.662	0.933	120	573	3550	3741	-0.570	1429	2121	1533	2208	0
5	20	5	"HXT16"	"YJR158W"	5290	21240	120	2974	3138	2066	77	88	52	100	98	0	5338	5049	3502	104	106	59	93	90	0	0.553	0.619	0.630	0.736	1.932	0.597	0.932	120	631	8131	8006	-0.853	2897	5234	3061	4945	0
5	21	5	"YKL027W"	"YKL027W"	5500	21250	110	1259	1212	673	75	238	1522	27	0	0	1995	1789	989	96	283	2044	38	0	0	0.623	0.672	0.676	0.768	1.842	0.659	0.924	80	571	3083	2830	-0.682	1184	1899	1137	1693	0
5	1	6	"YJR128W"	"YJR128W"	1490	21480	120	1945	1855	679	218	348	345	95	87	0	1956	1859	648	230	424	435	95	84	0	1.001	1.005	0.969	0.993	1.372	1.016	0.888	120	695	3453	3266	0.001	1727	1726	1637	1629	-100
5	2	6	"YJR160C"	"YJR160C"	1710	21480	70	2242	2605	1331	631	809	600	87	62	0	3333	4018	1876	760	950	729	96	90	0	0.626	0.606	0.562	0.561	1.350	0.644	0.895	32	236	4184	5232	-0.675	1611	2573	1974	3258	-100
5	3	6	"MAE1"	"YKL029C"	1920	21480	50	1405	1248	397	377	546	451	91	58	0	3722	3218	1265	552	911	979	91	83	0	0.324	0.327	0.344	0.355	1.420	0.364	0.822	12	104	4198	3537	-1.625	1028	3170	871	2666	-100
5	4	6	"SOF1"	"YLL011W"	2100	21470	120	7921	8983	6172	368	510	487	97	92	0	2562	3071	2235	330	495	514	80	70	0	3.384	3.143	3.170	3.540	2.159	3.063	0.880	120	604	9785	11356	1.759	7553	2232	8615	2741	-100
5	5	6	"FPS1"	"YLL043W"	2290	21480	120	1145	2328	2362	107	205	393	70	55	0	1226	2632	2830	115	201	316	70	60	0	0.934	0.882	0.924	1.060	2.532	0.848	0.913	120	553	2149	4738	-0.098	1038	1111	2221	2517	0
5	6	6	"YLR008C"	"YLR008C"	2510	21470	130	1797	1879	1156	73	139	525	82	67	0	1399	1438	913	98	154	362	82	65	0	1.325	1.348	1.288	1.431	1.766	1.464	0.863	120	551	3025	3146	0.406	1724	1301	1806	1340	0
5	7	6	"YLL013C"	"YLL013C"	2690	21460	140	1700	2854	2779	73	115	455	82	62	0	1378	2659	2580	97	137	335	83	67	0	1.270	1.085	1.047	1.112	1.688	1.065	0.932	156	628	2908	5343	0.345	1627	1281	2781	2562	0
5	8	6	"RPL8B"	"YLL045C"	2920	21470	130	816	836	467	74	92	63	95	89	0	1984	2029	1304	96	110	92	94	88	0	0.393	0.394	0.385	0.424	1.907	0.361	0.877	120	595	2630	2695	-1.347	742	1888	762	1933	0
5	9	6	"YLR010C"	"YLR010C"	3100	21460	150	855	1037	701	70	84	50	96	90	0	522	629	458	90	98	79	76	69	0	1.817	1.794	1.802	2.010	2.243	1.694	0.869	156	686	1217	1506	0.862	785	432	967	539	0
5	10	6	"BPT1"	"YLL015W"	3310	21460	110	688	778	500	67	79	45	96	95	0	622	670	436	86	93	66	87	82	0	1.159	1.217	1.231	1.320	1.929	1.179	0.817	80	486	1157	1295	0.212	621	536	711	584	0
5	11	6	"YLL047W"	"YLL047W"	3500	21460	140	398	469	288	71	85	45	89	83	0	905	968	706	88	90	59	86	80	0	0.400	0.452	0.457	0.506	2.024	0.406	0.867	156	701	1144	1278	-1.321	327	817	398	880	0
5	12	6	"YLR012C"	"YLR012C"	3700	21450	150	1716	1727	1113	70	82	47	96	94	0	622	678	454	87	88	59	82	78	0	3.077	2.804	2.767	3.075	1.871	2.707	0.887	156	682	2181	2248	1.621	1646	535	1657	591	0
5	13	6	"YLL017W"	"YLL017W"	3910	21450	150	473	483	247	70	83	52	93	87	0	982	978	545	91	98	68	91	89	0	0.452	0.466	0.475	0.492	1.875	0.441	0.856	156	626	1294	1300	-1.145	403	891	413	887	0
5	14	6	"YLL049W"	"YLL049W"	4100	21450	140	687	687	379	76	124	437	58	35	0	1191	1221	771	98	133	345	77	62	0	0.559	0.544	0.540	0.598	1.667	0.591	0.773	156	613	1704	1734	-0.839	611	1093	611	1123	0
5	15	6	"PPR1"	"YLR014C"	4290	21440	130	2976	2640	1352	80	137	434	95	80	0	2516	2149	1232	96	147	357	90	76	0	1.197	1.247	1.206	1.369	1.526	1.167	0.920	120	646	5316	4613	0.259	2896	2420	2560	2053	0
5	16	6	"YLR327C"	"YLR327C"	4500	21440	150	270	337	216	71	91	88	75	55	0	545	669	463	95	108	113	80	73	0	0.442	0.463	0.446	0.485	2.090	0.459	0.797	156	728	649	840	-1.177	199	450	266	574	0
5	17	6	"ADE13"	"YLR359W"	4710	21450	120	796	888	662	70	80	48	98	91	0	1415	1547	1285	97	98	75	85	80	0	0.551	0.564	0.610	0.746	2.211	0.523	0.921	120	546	2044	2268	-0.860	726	1318	818	1450	0
5	18	6	"YLR391W"	"YLR391W"	4910	21440	120	867	781	419	71	78	42	94	89	0	1411	1203	700	101	102	73	89	82	0	0.608	0.644	0.629	0.682	1.982	0.609	0.908	120	593	2106	1812	-0.719	796	1310	710	1102	0
5	19	6	"REC102"	"YLR329W"	5110	21440	120	427	403	201	77	85	48	90	84	0	1095	948	495	107	116	101	90	86	0	0.354	0.388	0.371	0.371	1.795	0.361	0.796	120	574	1338	1167	-1.497	350	988	326	841	0
5	20	6	"YLR361C"	"YLR361C"	5320	21440	110	1150	1116	501	84	96	57	100	97	0	2043	2038	1112	110	122	89	93	92	0	0.551	0.535	0.557	0.631	2.212	0.500	0.891	80	526	2999	2960	-0.859	1066	1933	1032	1928	0
5	21	6	"ATP10"	"YLR393W"	5520	21440	120	913	802	305	76	93	92	98	94	0	1612	1491	642	97	106	113	95	93	0	0.552	0.521	0.510	0.552	1.716	0.495	0.881	120	608	2352	2120	-0.856	837	1515	726	1394	0
5	1	7	"YLR331C"	"YLR331C"	1510	21680	110	2063	1834	782	285	491	501	86	71	0	3333	3072	1360	295	586	614	93	80	0	0.585	0.558	0.558	0.552	1.400	0.559	0.851	80	520	4816	4326	-0.773	1778	3038	1549	2777	-100
5	2	7	"NMD4"	"YLR363C"	1710	21680	150	740	820	499	677	844	663	15	1	0	905	1147	818	720	960	825	27	10	0	0.341	0.335	0.662	0.648	2.737	0.716	0.619	156	778	248	570	-1.554	63	185	143	427	-100
5	3	7	"COX8"	"YLR395C"	1910	21680	150	873	1106	734	513	702	587	39	22	0	882	1113	762	529	809	773	33	15	0	1.020	1.015	0.871	0.839	2.412	0.865	0.624	156	882	713	1177	0.028	360	353	593	584	-100
5	4	7	"RPS25B"	"YLR333C"	2100	21660	90	990	929	535	264	452	461	57	40	0	1492	1261	738	259	449	471	67	59	0	0.589	0.664	0.710	0.792	2.016	0.712	0.803	52	369	1959	1667	-0.764	726	1233	665	1002	-100
5	5	7	"YLR365W"	"YLR365W"	2300	21670	140	150	307	312	82	169	329	26	16	0	341	732	880	105	187	326	45	30	0	0.288	0.359	0.352	0.318	2.431	0.349	0.834	156	697	304	852	-1.795	68	236	225	627	0
5	6	7	"AFG2"	"YLR397C"	2500	21660	150	459	952	980	69	113	466	44	32	0	872	1929	2104	92	125	278	72	58	0	0.500	0.481	0.471	0.549	2.577	0.503	0.692	156	659	1170	2720	-1.000	390	780	883	1837	0
5	7	7	"YMR097C"	"YMR097C"	2710	21660	140	1036	2102	2571	70	109	437	69	51	0	798	1790	2127	95	127	264	78	52	0	1.374	1.199	1.181	1.273	2.095	1.211	0.947	156	637	1669	3727	0.458	966	703	2032	1695	0
5	8	7	"ECM16"	"YMR128W"	2920	21660	110	1189	1272	778	71	88	62	100	98	0	2518	2810	1865	94	110	97	96	96	0	0.461	0.442	0.435	0.483	1.754	0.410	0.913	80	443	3542	3917	-1.116	1118	2424	1201	2716	0
5	9	7	"YMR158W"	"YMR158W"	3110	21660	140	309	473	349	72	88	86	85	66	0	510	836	703	91	107	146	83	59	0	0.566	0.538	0.550	0.599	2.097	0.494	0.893	156	610	656	1146	-0.822	237	419	401	745	0
5	10	7	"YMR099C"	"YMR099C"	3310	21660	120	365	443	298	71	84	55	87	73	0	865	1142	919	87	97	78	90	83	0	0.378	0.353	0.341	0.382	2.174	0.320	0.876	120	608	1072	1427	-1.404	294	778	372	1055	0
5	11	7	"YMR130W"	"YMR130W"	3520	21660	110	1935	2044	1176	71	88	58	98	98	0	1056	1099	651	88	97	75	93	92	0	1.926	1.952	1.936	2.086	1.801	1.946	0.876	80	512	2832	2984	0.945	1864	968	1973	1011	0
5	12	7	"APG16"	"YMR159C"	3720	21660	130	503	540	278	67	79	42	97	93	0	1116	1206	754	83	89	66	91	90	0	0.422	0.421	0.423	0.449	1.913	0.377	0.855	120	583	1469	1596	-1.244	436	1033	473	1123	0
5	13	7	"SRT1"	"YMR101C"	3910	21650	140	1261	2115	1992	69	82	53	98	96	0	596	961	860	86	95	71	94	86	0	2.337	2.338	2.213	2.237	1.808	2.386	0.910	156	639	1702	2921	1.225	1192	510	2046	875	0
5	14	7	"YMR132C"	"YMR132C"	4110	21650	120	417	464	283	74	127	458	33	6	0	848	1110	832	94	134	363	75	50	0	0.455	0.384	0.375	0.423	2.347	0.336	0.812	120	557	1097	1406	-1.136	343	754	390	1016	0
5	15	7	"HLJ1"	"YMR161W"	4320	21660	110	314	332	172	69	83	63	90	75	0	372	402	231	90	96	68	82	77	0	0.869	0.843	0.820	0.912	1.832	0.588	0.495	80	522	527	575	-0.203	245	282	263	312	0
5	16	7	"YMR103C"	"YMR103C"	4510	21640	120	259	276	130	68	78	52	87	75	0	458	460	256	90	94	58	85	80	0	0.519	0.562	0.552	0.537	2.106	0.480	0.618	120	582	559	578	-0.946	191	368	208	370	0
5	17	7	"YMR134W"	"YMR134W"	4720	21640	120	711	802	495	68	75	30	97	96	0	1419	1590	1107	96	97	57	91	89	0	0.486	0.491	0.506	0.589	2.401	0.458	0.922	120	608	1966	2228	-1.041	643	1323	734	1494	0
5	18	7	"YMR163C"	"YMR163C"	4920	21650	110	576	577	297	68	76	33	96	91	0	1378	1393	874	98	99	57	95	88	0	0.397	0.393	0.392	0.430	1.751	0.355	0.865	80	500	1788	1804	-1.333	508	1280	509	1295	0
5	19	7	"YNL144C"	"YNL144C"	5110	21640	140	2168	1969	740	69	76	32	100	99	0	3794	3408	1233	99	99	54	99	99	0	0.568	0.574	0.583	0.575	1.591	0.569	0.949	156	644	5794	5209	-0.816	2099	3695	1900	3309	0
5	20	7	"YNL176C"	"YNL176C"	5310	21640	120	3427	3010	1345	78	87	38	100	100	0	5853	5125	2392	103	106	60	100	100	0	0.582	0.584	0.595	0.604	1.412	0.573	0.951	120	545	9099	7954	-0.780	3349	5750	2932	5022	0
5	21	7	"YNL208W"	"YNL208W"	5510	21630	140	459	441	191	77	87	59	97	89	0	811	727	346	97	101	87	91	88	0	0.535	0.578	0.595	0.622	2.072	0.515	0.760	156	780	1096	994	-0.902	382	714	364	630	0
5	1	8	"YNL146W"	"YNL146W"	1510	21880	150	790	788	299	382	619	603	28	0	0	1243	1229	546	389	691	702	58	18	0	0.478	0.483	0.503	0.507	1.781	0.745	0.687	156	871	1262	1246	-1.066	408	854	406	840	-100
5	2	8	"RPS3"	"YNL178W"	1710	21880	150	791	773	381	669	872	723	3	0	0	1315	1259	676	748	1013	908	33	1	0	0.215	0.204	0.432	0.424	2.314	0.728	0.692	156	800	689	615	-2.216	122	567	104	511	-100
5	3	8	"MER1"	"YNL210W"	1940	21890	90	1283	1116	674	332	507	472	59	50	0	2503	2247	1494	357	627	693	65	63	0	0.443	0.415	0.440	0.411	2.349	0.435	0.852	52	393	3097	2674	-1.174	951	2146	784	1890	-100
5	4	8	"ALF1"	"YNL148C"	2140	21880	100	484	470	282	98	151	154	71	60	0	1129	1039	710	122	174	171	77	70	0	0.383	0.406	0.392	0.426	2.150	0.387	0.803	80	458	1393	1289	-1.383	386	1007	372	917	0
5	5	8	"RHO5"	"YNL180C"	2320	21880	130	2153	2008	717	72	84	46	100	100	0	4865	4373	1674	97	105	82	99	98	0	0.436	0.453	0.454	0.470	1.407	0.437	0.948	120	607	6849	6212	-1.196	2081	4768	1936	4276	0
5	6	8	"YNL212W"	"YNL212W"	2520	21870	120	770	911	564	70	82	45	100	99	0	1231	1567	1107	95	104	92	97	96	0	0.616	0.571	0.581	0.636	1.799	0.530	0.928	120	542	1836	2313	-0.699	700	1136	841	1472	0
5	7	8	"YNL150W"	"YNL150W"	2720	21860	140	549	625	406	68	79	41	96	92	0	1341	1454	961	95	103	84	95	92	0	0.386	0.410	0.406	0.419	1.606	0.397	0.901	156	598	1727	1916	-1.373	481	1246	557	1359	0
5	8	8	"YNL182C"	"YNL182C"	2900	21850	140	1285	1190	609	73	87	57	98	94	0	3329	3012	1716	98	110	84	97	96	0	0.375	0.383	0.372	0.414	1.822	0.359	0.919	156	572	4443	4031	-1.415	1212	3231	1117	2914	0
5	9	8	"PEX17"	"YNL214W"	3090	21850	150	1025	1259	955	76	105	133	88	79	0	1405	1607	1258	95	132	217	80	72	0	0.724	0.782	0.737	0.897	2.237	0.748	0.908	156	674	2259	2695	-0.465	949	1310	1183	1512	0
5	10	8	"MSB4"	"YOL112W"	3330	21870	120	2323	2221	1368	72	117	291	92	79	0	3266	3114	2098	90	133	240	91	80	0	0.709	0.711	0.712	0.796	1.756	0.686	0.912	120	567	5427	5173	-0.497	2251	3176	2149	3024	0
5	11	8	"NOP8"	"YOL144W"	3520	21860	120	1143	1281	876	71	97	268	80	68	0	2792	3535	2699	88	96	98	95	93	0	0.396	0.351	0.357	0.410	2.056	0.327	0.928	120	532	3776	4657	-1.335	1072	2704	1210	3447	0
5	12	8	"TIR2"	"YOR010C"	3710	21850	120	1998	2588	1791	66	76	40	100	100	0	1543	1789	1284	85	89	66	99	95	0	1.325	1.480	1.517	1.635	1.801	1.455	0.928	120	558	3390	4226	0.406	1932	1458	2522	1704	0
5	13	8	"YOL114C"	"YOL114C"	3920	21860	120	666	603	248	69	82	49	100	95	0	1231	1123	534	89	96	87	96	92	0	0.523	0.516	0.531	0.544	1.557	0.472	0.866	120	573	1739	1568	-0.936	597	1142	534	1034	0
5	14	8	"YOL146W"	"YOL146W"	4120	21850	130	710	819	509	75	86	47	98	91	0	1003	1235	831	93	100	81	93	90	0	0.698	0.651	0.662	0.679	1.583	0.610	0.885	120	614	1545	1886	-0.519	635	910	744	1142	0
5	15	8	"YOR012W"	"YOR012W"	4320	21850	120	371	398	229	69	81	72	84	73	0	497	596	415	91	100	112	80	65	0	0.744	0.651	0.660	0.713	1.778	0.580	0.857	120	597	708	834	-0.427	302	406	329	505	0
5	16	8	"MSN1"	"YOL116W"	4520	21840	110	813	796	332	67	73	30	100	100	0	2040	1879	1064	89	92	49	100	98	0	0.382	0.407	0.426	0.476	1.695	0.360	0.912	80	535	2697	2519	-1.387	746	1951	729	1790	0
5	17	8	"SPT20"	"YOL148C"	4730	21850	110	1579	1517	769	72	82	44	100	100	0	2727	2381	1310	94	98	56	100	97	0	0.572	0.632	0.651	0.700	1.510	0.602	0.942	80	551	4140	3732	-0.805	1507	2633	1445	2287	0
5	18	8	"RTS1"	"YOR014W"	4920	21840	110	1682	1621	696	69	79	37	100	100	0	2353	2122	1000	97	98	56	98	97	0	0.715	0.766	0.758	0.817	1.570	0.724	0.942	80	519	3869	3577	-0.484	1613	2256	1552	2025	0
5	19	8	"YOL118C"	"YOL118C"	5120	21830	140	237	228	92	69	76	32	89	79	0	561	507	248	93	93	54	87	87	0	0.359	0.384	0.386	0.376	2.154	0.342	0.774	156	611	636	573	-1.478	168	468	159	414	0
5	20	8	"YOL150C"	"YOL150C"	5300	21840	120	265	259	91	74	83	38	90	85	0	454	416	175	90	96	66	89	84	0	0.525	0.567	0.554	0.598	1.911	0.506	0.773	120	523	555	511	-0.930	191	364	185	326	0
5	21	8	"ERP4"	"YOR016C"	5520	21830	130	2160	2170	1270	77	86	37	100	100	0	1808	1943	1214	96	103	89	96	95	0	1.217	1.133	1.110	1.249	1.720	1.085	0.943	120	722	3795	3940	0.283	2083	1712	2093	1847	0
5	1	9	"SCD5"	"YOR329C"	1520	22090	120	6267	5979	3592	457	737	711	84	80	0	6356	5563	3505	465	812	859	77	71	0	0.986	1.083	1.061	1.048	1.999	1.063	0.902	120	632	11701	10620	-0.020	5810	5891	5522	5098	-100
5	2	9	"PRT1"	"YOR361C"	1740	22090	80	2045	1758	919	696	895	756	69	36	0	4623	3949	2165	719	1045	966	80	71	0	0.346	0.329	0.364	0.385	1.851	0.381	0.743	52	316	5253	4292	-1.533	1349	3904	1062	3230	-100
5	3	9	"ERR1"	"YOR393W"	1920	22080	140	5345	5705	3458	268	524	610	94	87	0	5394	5588	3576	288	613	759	87	82	0	0.994	1.026	0.999	1.130	2.079	1.001	0.917	156	716	10183	10737	-0.008	5077	5106	5437	5300	-100
5	4	9	"YOR331C"	"YOR331C"	2110	22070	140	645	752	502	88	136	161	82	62	0	1647	1968	1400	109	161	205	85	80	0	0.362	0.357	0.349	0.382	1.970	0.338	0.887	156	632	2095	2523	-1.465	557	1538	664	1859	0
5	5	9	"PIP2"	"YOR363C"	2320	22080	120	1533	2243	1921	73	87	49	100	97	0	1758	2990	2766	99	107	79	91	82	0	0.880	0.751	0.766	0.954	2.461	0.705	0.909	120	508	3119	5061	-0.184	1460	1659	2170	2891	0
5	6	9	"HAT1"	"YPL001W"	2520	22080	140	6310	9020	7475	74	91	66	100	99	0	967	1348	1054	98	106	82	91	86	0	7.176	7.157	7.087	6.712	1.873	7.447	0.902	156	591	7105	10196	2.843	6236	869	8946	1250	0
5	7	9	"YOR333C"	"YOR333C"	2720	22070	140	823	785	436	73	89	60	96	91	0	1462	1429	904	97	104	75	93	89	0	0.549	0.535	0.528	0.607	1.936	0.485	0.867	156	578	2115	2044	-0.864	750	1365	712	1332	0
5	8	9	"YOR365C"	"YOR365C"	2920	22060	130	904	1078	774	72	86	53	99	95	0	1994	2366	1834	94	102	75	97	95	0	0.438	0.443	0.451	0.472	1.535	0.414	0.925	120	554	2732	3278	-1.191	832	1900	1006	2272	0
5	9	9	"ULA1"	"YPL003W"	3120	22060	150	6041	7669	5996	73	99	125	100	100	0	1160	1582	1287	92	121	190	83	75	0	5.588	5.098	4.971	5.755	1.842	5.160	0.872	156	643	7036	9086	2.482	5968	1068	7596	1490	0
5	10	9	"ALA1"	"YOR335C"	3320	22060	140	1096	1523	1145	70	92	253	88	67	0	2350	3404	2695	88	94	89	98	95	0	0.454	0.438	0.436	0.471	1.738	0.421	0.844	156	596	3288	4769	-1.141	1026	2262	1453	3316	0
5	11	9	"SCP1"	"YOR367W"	3530	22060	140	1182	1119	650	68	92	253	83	70	0	1682	1507	911	88	92	87	92	90	0	0.699	0.741	0.764	0.801	1.787	0.716	0.911	156	596	2708	2470	-0.517	1114	1594	1051	1419	0
5	12	9	"YPL005W"	"YPL005W"	3720	22060	120	3637	4606	3506	66	77	54	100	100	0	978	1104	742	84	86	69	93	86	0	3.994	4.451	4.303	4.537	1.773	4.793	0.890	120	521	4465	5560	1.998	3571	894	4540	1020	0
5	13	9	"VMA13"	"YPR036W"	3930	22060	130	444	539	360	68	79	48	86	81	0	1131	1415	1021	90	96	87	85	83	0	0.361	0.355	0.351	0.387	2.342	0.330	0.875	120	567	1417	1796	-1.469	376	1041	471	1325	0
5	14	9	"HOS1"	"YPR068C"	4120	22050	130	3297	2798	1417	73	86	50	100	99	0	3617	3117	1643	96	107	92	98	95	0	0.916	0.902	0.895	0.952	1.477	0.872	0.929	120	595	6745	5746	-0.127	3224	3521	2725	3021	0
5	15	9	"YPR100W"	"YPR100W"	4330	22060	130	1240	1155	412	69	81	76	99	98	0	1919	1699	714	93	103	119	96	93	0	0.641	0.676	0.674	0.744	1.503	0.641	0.930	120	574	2997	2692	-0.641	1171	1826	1086	1606	0
5	16	9	"YPR038W"	"YPR038W"	4520	22050	140	594	601	321	69	79	67	94	86	0	1242	1319	827	91	96	101	91	85	0	0.456	0.433	0.424	0.488	1.784	0.400	0.900	156	710	1676	1760	-1.132	525	1151	532	1228	0
5	17	9	"MED1"	"YPR070W"	4730	22050	130	688	821	533	69	78	43	99	97	0	1617	1697	1148	91	92	64	93	90	0	0.406	0.468	0.447	0.525	1.935	0.451	0.907	120	617	2145	2358	-1.302	619	1526	752	1606	0
5	18	9	"RPL11A"	"YPR102C"	4930	22050	130	633	615	328	67	74	33	95	93	0	1457	1369	810	93	96	64	93	90	0	0.415	0.429	0.422	0.459	1.887	0.403	0.925	120	634	1930	1824	-1.269	566	1364	548	1276	0
5	19	9	"YPR040W"	"YPR040W"	5120	22040	140	755	913	561	71	93	207	85	66	0	2104	2373	1603	91	153	947	71	53	0	0.340	0.369	0.370	0.415	1.842	0.353	0.950	156	652	2697	3124	-1.557	684	2013	842	2282	0
5	20	9	"NOT5"	"YPR072W"	5320	22030	130	2077	2431	1576	76	102	215	96	92	0	2083	2401	1600	89	161	978	77	50	0	1.004	1.019	1.012	1.080	1.571	1.003	0.963	120	612	3995	4667	0.005	2001	1994	2355	2312	0
5	21	9	"FHL1"	"YPR104C"	5530	22040	130	2109	2096	1032	70	78	37	100	100	0	2874	3107	1694	87	94	88	100	98	0	0.732	0.671	0.676	0.720	1.475	0.646	0.965	120	743	4826	5046	-0.451	2039	2787	2026	3020	0
5	1	10	"YPR042C"	"YPR042C"	1520	22280	150	806	1067	967	767	1009	846	19	7	0	891	1204	1132	787	1104	1002	19	8	0	0.375	0.719	0.889	0.812	2.302	0.805	0.760	156	997	143	717	-1.415	39	104	300	417	-100
5	2	10	"TKL1"	"YPR074C"	1740	22290	100	1676	1564	901	673	915	742	56	31	0	2635	2289	1449	756	1022	903	62	51	0	0.534	0.581	0.625	0.611	2.020	0.627	0.793	80	522	2882	2424	-0.906	1003	1879	891	1533	-100
5	3	10	"ISR1"	"YPR106W"	1940	22290	100	796	980	721	154	332	427	61	48	0	2564	2460	1836	157	389	517	73	65	0	0.267	0.359	0.378	0.377	1.853	0.380	0.822	80	424	3049	3129	-1.907	642	2407	826	2303	0
5	4	10	"EMPTY"	"EMPTY"	2120	22270	150	166	358	463	81	108	92	46	33	0	179	405	593	101	133	147	41	26	0	1.090	0.911	0.787	0.859	3.221	0.765	0.805	156	633	163	581	0.124	85	78	277	304	-75
5	5	10	"EMPTY"	"EMPTY"	2320	22270	150	317	448	399	74	93	67	78	64	0	311	477	479	96	114	116	60	48	0	1.130	0.982	1.003	1.192	2.761	0.840	0.761	156	603	458	755	0.177	243	215	374	381	-75
5	6	10	"EMPTY"	"EMPTY"	2520	22270	150	141	204	182	77	102	81	43	28	0	129	220	239	98	117	116	28	19	0	2.065	1.041	0.866	0.893	3.301	0.721	0.503	156	588	95	249	1.046	64	31	127	122	-75
5	7	10	"EMPTY"	"EMPTY"	2720	22260	150	211	292	280	75	99	78	61	43	0	199	348	384	93	112	108	49	39	0	1.283	0.851	0.944	0.993	2.422	0.719	0.745	156	598	242	472	0.360	136	106	217	255	-75
5	8	10	"EMPTY"	"EMPTY"	2920	22260	150	132	220	237	68	82	54	53	34	0	150	241	271	89	97	79	42	28	0	1.049	1.000	0.813	0.770	3.449	0.865	0.809	156	636	125	304	0.069	64	61	152	152	-75
5	9	10	"EMPTY"	"EMPTY"	3120	22260	150	147	266	284	69	77	56	54	42	0	144	280	301	88	89	63	48	35	0	1.393	1.026	0.881	0.847	2.697	0.934	0.774	156	608	134	389	0.478	78	56	197	192	-75
5	10	10	"EMPTY"	"EMPTY"	3320	22260	150	124	203	202	66	73	56	50	34	0	144	229	221	86	86	59	48	34	0	1.000	0.958	0.880	0.836	3.654	0.069	0.056	156	602	116	280	0.000	58	58	137	143	-75
5	11	10	"EMPTY"	"EMPTY"	3520	22260	150	94	145	144	65	80	108	23	10	0	111	167	193	87	90	76	28	14	0	1.208	1.000	0.743	0.780	3.054	1.166	0.423	156	590	53	160	0.273	29	24	80	80	-75
5	12	10	"EMPTY"	"EMPTY"	3720	22250	150	97	135	102	66	83	110	21	9	0	120	173	163	86	89	77	35	21	0	0.912	0.793	0.638	0.607	3.526	0.632	0.503	156	621	65	156	-0.133	31	34	69	87	-75
5	13	10	"EMPTY"	"EMPTY"	3920	22250	150	104	171	203	65	73	41	47	33	0	123	201	196	88	88	58	41	30	0	1.114	0.938	0.706	0.711	2.799	0.949	0.672	156	614	74	219	0.156	39	35	106	113	-75
5	14	10	"EMPTY"	"EMPTY"	4110	22250	150	99	130	105	68	77	39	44	26	0	126	167	176	90	96	74	32	18	0	0.861	0.805	0.623	0.567	2.999	0.518	0.635	156	605	67	139	-0.216	31	36	62	77	-75
5	15	10	"EMPTY"	"EMPTY"	4310	22250	150	99	139	101	71	81	41	42	30	0	113	149	119	93	97	69	27	16	0	1.400	1.214	0.894	0.957	3.239	0.735	0.438	156	672	48	124	0.485	28	20	68	56	-75
5	16	10	"iYAL056W"	"iYAL056W"	4530	22250	120	2579	2315	1293	74	82	37	99	97	0	2610	2266	1427	93	92	49	94	92	0	0.995	1.031	1.056	1.287	2.148	0.979	0.928	120	526	5022	4414	-0.007	2505	2517	2241	2173	0
5	17	10	"iYAL051W"	"iYAL051W"	4720	22240	120	1070	1139	672	70	78	32	99	98	0	602	623	411	94	93	52	93	86	0	1.969	2.021	2.098	2.093	1.806	1.940	0.794	120	604	1508	1598	0.977	1000	508	1069	529	0
5	18	10	"iYAL046C"	"iYAL046C"	4930	22250	100	328	309	113	69	78	39	96	88	0	686	626	298	89	94	59	92	86	0	0.434	0.447	0.425	0.459	1.562	0.403	0.824	80	476	856	777	-1.205	259	597	240	537	0
5	19	10	"iYAL031C"	"iYAL031C"	5130	22240	120	1403	1400	664	71	94	223	94	85	0	3012	2791	1436	91	163	1021	85	63	0	0.456	0.492	0.487	0.513	1.498	0.471	0.937	120	560	4253	4029	-1.133	1332	2921	1329	2700	0
5	20	10	"iYAL027W"	"iYAL027W"	5330	22240	130	1881	1682	811	72	93	204	96	89	0	1409	1263	635	92	152	933	68	14	0	1.374	1.375	1.395	1.538	1.694	0.503	0.436	120	672	3126	2781	0.458	1809	1317	1610	1171	0
5	21	10	"iYAL023C"	"iYAL023C"	5520	22240	110	389	496	333	65	71	32	97	92	0	837	905	654	86	89	72	85	81	0	0.431	0.526	0.511	0.612	2.237	0.461	0.885	80	549	1075	1250	-1.213	324	751	431	819	0
5	1	11	"iYAL007C"	"iYAL007C"	1560	22480	60	3817	3766	2237	1036	1529	1492	68	46	0	4164	3812	2338	1067	1569	1593	65	46	0	0.898	0.995	0.953	0.950	1.485	0.994	0.907	32	176	5878	5475	-0.155	2781	3097	2730	2745	-100
5	2	11	"iYAL003W"	"iYAL003W"	1740	22480	70	5965	6074	2725	775	1105	1038	93	84	0	3480	3198	1583	638	1044	1023	78	62	0	1.826	2.070	2.025	2.183	1.362	1.932	0.877	32	236	8032	7859	0.869	5190	2842	5299	2560	-100
5	3	11	"iYAR002W"	"iYAR002W"	1940	22480	120	3287	6264	5947	111	250	410	90	78	0	778	1156	1015	123	259	457	55	40	0	4.849	5.956	5.814	5.680	1.897	6.075	0.904	120	626	3831	7186	2.278	3176	655	6153	1033	0
5	4	11	"itL(CAA)A"	"itL(CAA)A"	2130	22470	120	3850	4843	3840	77	100	75	100	99	0	3969	4553	3570	99	113	102	93	93	0	0.975	1.070	1.074	1.227	1.789	1.074	0.947	120	527	7643	9220	-0.037	3773	3870	4766	4454	0
5	5	11	"iYAR028W"	"iYAR028W"	2340	22470	140	484	907	965	76	100	77	91	73	0	598	1311	1534	100	119	117	83	68	0	0.819	0.686	0.720	0.770	1.717	0.636	0.946	156	630	906	2042	-0.288	408	498	831	1211	0
5	6	11	"iYAR035W"	"iYAR035W"	2540	22480	130	1170	1168	639	78	103	87	98	94	0	1663	1724	1018	100	123	119	95	93	0	0.699	0.671	0.672	0.724	1.830	0.645	0.927	120	569	2655	2714	-0.517	1092	1563	1090	1624	0
5	7	11	"iYBR162C"	"iYBR162C"	2730	22460	120	503	569	350	72	96	87	89	77	0	1270	1537	1136	96	114	111	91	80	0	0.367	0.345	0.340	0.393	1.878	0.311	0.878	120	512	1605	1938	-1.446	431	1174	497	1441	0
5	8	11	"iYBR165W"	"iYBR165W"	2930	22470	120	501	532	295	65	75	39	96	92	0	608	590	365	88	90	68	86	78	0	0.838	0.930	0.936	1.073	1.905	0.860	0.892	120	527	956	969	-0.254	436	520	467	502	0
5	9	11	"iYBR169C"	"iYBR169C"	3130	22460	140	311	513	416	67	77	55	90	69	0	484	970	883	89	92	62	93	83	0	0.618	0.506	0.511	0.534	2.070	0.476	0.916	156	689	639	1327	-0.695	244	395	446	881	0
5	10	11	"iYBR187W"	"iYBR187W"	3340	22460	130	418	474	310	65	74	58	88	75	0	961	1297	1012	90	92	64	94	89	0	0.405	0.339	0.346	0.371	2.007	0.313	0.922	120	553	1224	1616	-1.303	353	871	409	1207	0
5	11	11	"iYBR192W"	"iYBR192W"	3530	22460	140	546	904	790	64	78	105	95	80	0	432	699	603	91	92	74	92	82	0	1.413	1.382	1.395	1.444	1.680	1.358	0.878	156	614	823	1448	0.499	482	341	840	608	0
5	12	11	"iYBR196C"	"iYBR196C"	3730	22460	130	646	777	517	66	74	51	100	89	0	1697	2287	1857	90	92	78	97	88	0	0.361	0.324	0.345	0.406	1.825	0.292	0.938	120	542	2187	2908	-1.470	580	1607	711	2197	0
5	13	11	"iYBRCdelta19"	"iYBRCdelta19"	3920	22450	130	748	884	594	66	71	28	100	98	0	940	1325	1029	87	87	52	95	92	0	0.800	0.661	0.659	0.749	1.970	0.598	0.911	120	609	1535	2056	-0.323	682	853	818	1238	0
5	14	11	"iYBR212W"	"iYBR212W"	4130	22450	140	573	921	869	66	73	31	94	86	0	789	1459	1438	87	87	55	83	80	0	0.722	0.623	0.629	0.741	2.335	0.602	0.937	156	707	1209	2227	-0.469	507	702	855	1372	0
5	15	11	"iYBR216C"	"iYBR216C"	4340	22450	130	744	749	473	69	80	60	90	83	0	1010	1025	685	92	94	62	86	83	0	0.735	0.729	0.726	0.717	1.879	0.700	0.893	120	596	1593	1613	-0.444	675	918	680	933	0
5	16	11	"iYBR237W"	"iYBR237W"	4530	22440	130	2410	2812	1839	71	83	58	100	99	0	1939	2103	1383	97	100	66	98	94	0	1.270	1.366	1.387	1.475	1.531	1.350	0.957	120	665	4181	4747	0.345	2339	1842	2741	2006	0
5	17	11	"iYBR241C"	"iYBR241C"	4740	22460	110	1019	905	453	67	76	36	97	93	0	1383	1185	656	96	95	57	88	88	0	0.740	0.770	0.759	0.823	1.647	0.726	0.949	80	576	2239	1927	-0.435	952	1287	838	1089	0
5	18	11	"iYBR246W"	"iYBR246W"	4940	22440	110	1040	964	374	68	78	43	100	100	0	1184	1066	438	96	96	62	96	93	0	0.893	0.924	0.917	0.977	1.670	0.881	0.916	80	529	2060	1866	-0.163	972	1088	896	970	0
5	19	11	"iYDL140C"	"iYDL140C"	5130	22440	120	192	193	76	72	80	39	82	65	0	518	509	259	93	97	60	89	86	0	0.282	0.291	0.276	0.277	1.856	0.262	0.715	120	602	545	537	-1.824	120	425	121	416	0
5	20	11	"iYDL136W"	"iYDL136W"	5330	22450	110	881	836	347	72	82	40	100	98	0	1069	934	413	94	101	77	97	95	0	0.830	0.910	0.929	0.949	1.344	0.876	0.931	80	561	1784	1604	-0.269	809	975	764	840	0
5	21	11	"iYDL133W"	"iYDL133W"	5540	22440	100	321	329	154	65	69	22	98	96	0	585	582	319	82	78	41	93	92	0	0.509	0.528	0.511	0.567	1.748	0.477	0.823	80	520	759	764	-0.974	256	503	264	500	0
5	1	12	"iYDL117W"	"iYDL117W"	1520	22680	150	609	654	396	890	1125	957	0	0	0	1086	1226	891	861	1230	1114	23	1	0	-1.249	-0.647	1.074	0.813	3.872	0.799	0.661	156	899	-56	129	Error	-281	225	-236	365	-100
5	2	12	"iYDL113C"	"iYDL113C"	1720	22670	150	550	784	652	233	727	932	20	7	0	987	1213	909	239	779	1043	37	12	0	0.424	0.566	0.542	0.512	2.695	0.852	0.712	156	867	1065	1525	-1.239	317	748	551	974	-100
5	3	12	"iYDL109C"	"iYDL109C"	1940	22690	110	520	624	433	87	121	156	66	58	0	971	1413	1218	111	135	157	73	66	0	0.503	0.412	0.402	0.522	2.172	0.380	0.797	80	493	1293	1839	-0.990	433	860	537	1302	0
5	4	12	"iYDL090C"	"iYDL090C"	2140	22670	130	486	698	565	74	92	65	97	83	0	682	1334	1283	98	108	81	95	90	0	0.705	0.505	0.509	0.589	2.055	0.455	0.915	120	636	996	1860	-0.503	412	584	624	1236	0
5	5	12	"iYDL086W"	"iYDL086W"	2330	22670	140	304	494	420	69	87	65	89	73	0	599	1096	1088	97	105	79	89	82	0	0.468	0.425	0.430	0.506	2.116	0.384	0.898	156	635	737	1424	-1.095	235	502	425	999	0
5	6	12	"iYDL082W"	"iYDL082W"	2540	22680	120	553	687	512	68	86	75	87	72	0	487	627	491	95	104	83	74	62	0	1.237	1.164	1.164	1.263	2.137	1.093	0.875	120	541	877	1151	0.307	485	392	619	532	0
5	7	12	"iYDL065C"	"iYDL065C"	2730	22660	150	455	572	372	65	76	61	92	87	0	575	742	519	91	93	64	90	85	0	0.806	0.779	0.798	0.820	1.841	0.731	0.902	156	660	874	1158	-0.312	390	484	507	651	0
5	8	12	"iYDL060W"	"iYDL060W"	2940	22660	120	392	542	404	63	71	30	94	85	0	576	971	813	89	88	56	89	80	0	0.676	0.543	0.524	0.612	2.010	0.505	0.923	120	570	816	1361	-0.566	329	487	479	882	0
5	9	12	"iYDL056W"	"iYDL056W"	3150	22670	110	1492	1348	718	68	73	27	100	100	0	857	747	388	91	93	57	87	83	0	1.859	1.951	1.990	2.088	1.690	1.956	0.897	80	472	2190	1936	0.895	1424	766	1280	656	0
5	10	12	"iYDRWdelta12"	"iYDRWdelta12"	3340	22660	130	370	398	227	66	73	30	95	91	0	703	822	545	89	89	52	92	86	0	0.495	0.453	0.481	0.523	1.935	0.408	0.857	120	656	918	1065	-1.014	304	614	332	733	0
5	11	12	"iYDR244W"	"iYDR244W"	3540	22660	120	323	350	193	64	69	25	95	90	0	702	746	460	89	84	46	91	88	0	0.423	0.435	0.427	0.457	2.154	0.399	0.839	120	544	872	943	-1.243	259	613	286	657	0
5	12	12	"iYDR248C"	"iYDR248C"	3740	22650	140	390	594	500	68	72	26	98	92	0	432	742	649	90	87	45	91	86	0	0.942	0.807	0.817	0.839	1.822	0.772	0.920	156	649	664	1178	-0.087	322	342	526	652	0
5	13	12	"itG(GCC)D2"	"itG(GCC)D2"	3940	22660	110	371	375	147	68	74	28	100	100	0	718	716	313	88	88	46	100	96	0	0.481	0.489	0.486	0.516	1.545	0.455	0.799	80	547	933	935	-1.056	303	630	307	628	0
5	14	12	"iYDR265W"	"iYDR265W"	4150	22660	100	469	475	271	69	73	27	96	87	0	844	794	519	89	86	48	88	83	0	0.530	0.576	0.593	0.636	1.777	0.537	0.917	80	488	1155	1111	-0.916	400	755	406	705	0
5	15	12	"iYDR271C"	"iYDR271C"	4340	22660	120	436	406	180	69	78	60	94	82	0	776	731	409	87	89	65	91	83	0	0.533	0.523	0.516	0.600	2.102	0.470	0.867	120	596	1056	981	-0.909	367	689	337	644	0
5	16	12	"iYDR286C"	"iYDR286C"	4540	22660	110	725	854	570	72	84	45	97	91	0	1396	1623	1227	99	107	80	96	90	0	0.503	0.513	0.545	0.554	1.565	0.475	0.913	80	556	1950	2306	-0.990	653	1297	782	1524	0
5	17	12	"iYDR292C"	"iYDR292C"	4750	22660	110	733	702	375	70	79	41	98	93	0	1208	1083	607	94	101	69	95	91	0	0.595	0.639	0.640	0.660	1.391	0.614	0.924	80	539	1777	1621	-0.749	663	1114	632	989	0
5	18	12	"iYDR296W"	"iYDR296W"	4940	22650	120	484	512	284	70	78	34	97	89	0	1277	1393	917	96	101	67	95	92	0	0.351	0.341	0.350	0.381	1.666	0.318	0.920	120	647	1595	1739	-1.512	414	1181	442	1297	0
5	19	12	"iYDR311W"	"iYDR311W"	5140	22640	110	704	673	287	72	79	32	100	98	0	1319	1228	609	94	96	55	98	97	0	0.516	0.530	0.529	0.559	1.602	0.495	0.891	80	526	1857	1735	-0.955	632	1225	601	1134	0
5	20	12	"iYDR315C"	"iYDR315C"	5340	22650	100	379	379	156	81	89	54	93	87	0	828	762	355	101	108	72	96	91	0	0.410	0.451	0.428	0.433	1.611	0.441	0.772	80	497	1025	959	-1.287	298	727	298	661	0
5	21	12	"iYDR317W"	"iYDR317W"	5540	22640	100	868	858	363	72	80	41	100	100	0	1755	1583	775	85	89	67	100	100	0	0.477	0.525	0.530	0.563	1.573	0.490	0.875	80	477	2466	2284	-1.069	796	1670	786	1498	0
5	1	13	"itK(CUU)E1"	"itK(CUU)E1"	1530	22880	150	877	1032	632	528	762	697	35	8	0	954	1080	740	507	855	860	32	7	0	0.781	0.880	0.870	0.799	2.510	0.802	0.735	156	964	796	1077	-0.357	349	447	504	573	-100
5	2	13	"iYELWdelta6"	"iYELWdelta6"	1750	22870	70	1376	1460	1019	139	213	260	81	71	0	875	860	604	147	219	217	68	62	0	1.699	1.853	1.720	1.826	1.991	1.800	0.707	32	230	1965	2034	0.765	1237	728	1321	713	-100
5	3	13	"iYEL007W"	"iYEL007W"	1930	22870	140	564	1515	2210	87	123	158	76	66	0	346	731	935	111	139	145	60	46	0	2.030	2.303	1.948	1.716	3.183	2.380	0.906	156	762	712	2048	1.021	477	235	1428	620	0
5	4	13	"isnR14"	"isnR14"	2140	22880	110	369	470	385	72	81	35	93	85	0	345	485	478	101	101	56	76	65	0	1.217	1.036	1.128	1.279	2.729	0.855	0.740	80	497	541	782	0.284	297	244	398	384	0
5	5	13	"iYER010C-1"	"iYER010C-1"	2330	22870	140	291	520	639	69	77	38	85	80	0	456	842	1160	96	97	59	82	76	0	0.617	0.605	0.544	0.605	2.152	0.546	0.894	156	743	582	1197	-0.697	222	360	451	746	0
5	6	13	"iYER012W"	"iYER012W"	2550	22880	100	294	424	400	64	71	31	85	78	0	344	573	623	93	91	51	72	66	0	0.916	0.750	0.683	0.737	2.243	0.646	0.819	80	424	481	840	-0.126	230	251	360	480	0
5	7	13	"iYER027C"	"iYER027C"	2730	22860	140	210	353	349	64	73	32	89	79	0	388	666	755	94	94	60	83	75	0	0.497	0.505	0.498	0.531	2.143	0.449	0.881	156	567	440	861	-1.010	146	294	289	572	0
5	8	13	"iYER031C"	"iYER031C"	2930	22870	140	312	500	477	64	73	38	91	82	0	507	903	962	97	96	60	83	76	0	0.605	0.541	0.540	0.596	2.396	0.485	0.860	156	576	658	1242	-0.725	248	410	436	806	0
5	9	13	"iYER035W"	"iYER035W"	3120	22850	150	462	991	1333	64	71	33	95	92	0	455	1051	1487	92	91	54	87	81	0	1.096	0.967	1.078	1.178	2.629	0.898	0.827	156	780	761	1886	0.133	398	363	927	959	0
5	10	13	"iYERWdelta9"	"iYERWdelta9"	3360	22870	100	192	265	190	67	72	28	83	72	0	278	370	321	89	84	44	72	63	0	0.661	0.705	0.669	0.703	2.340	0.642	0.765	80	467	314	479	-0.596	125	189	198	281	0
5	11	13	"iYER050C"	"iYER050C"	3540	22860	100	193	226	133	65	69	26	87	78	0	232	275	195	91	85	45	71	57	0	0.908	0.875	0.715	0.797	2.894	0.652	0.520	80	442	269	345	-0.140	128	141	161	184	0
5	12	13	"iYER053C-1"	"iYER053C-1"	3730	22850	140	441	1069	1303	67	76	37	77	72	0	453	1342	1765	90	88	46	68	65	0	1.030	0.800	0.801	0.863	3.115	0.734	0.877	156	701	737	2254	0.043	374	363	1002	1252	0
5	13	13	"iYFR048W"	"iYFR048W"	3940	22860	110	1081	1216	722	68	77	33	100	100	0	1035	1225	762	94	95	52	95	92	0	1.077	1.015	0.939	1.051	1.666	0.970	0.867	80	492	1954	2279	0.106	1013	941	1148	1131	0
5	14	13	"iYFR052W"	"iYFR052W"	4140	22870	100	438	426	231	69	78	34	98	90	0	581	565	348	92	98	72	83	76	0	0.755	0.755	0.700	0.833	2.158	0.673	0.817	80	505	858	830	-0.406	369	489	357	473	0
5	15	13	"iYFR054C-0"	"iYFR054C-0"	4340	22860	120	1518	1369	726	69	76	36	98	97	0	2160	1831	1042	90	90	55	94	90	0	0.700	0.747	0.749	0.808	1.867	0.717	0.921	120	583	3519	3041	-0.515	1449	2070	1300	1741	0
5	16	13	"iYGL257C"	"iYGL257C"	4540	22860	120	1020	915	492	70	81	44	98	92	0	3053	2565	1602	94	95	59	95	94	0	0.321	0.342	0.355	0.391	1.746	0.317	0.923	120	595	3909	3316	-1.639	950	2959	845	2471	0
5	17	13	"iYGL256W-3"	"iYGL256W-3"	4740	22840	90	569	557	195	73	90	88	100	92	0	1407	1458	642	98	128	221	98	96	0	0.379	0.356	0.364	0.369	1.456	0.305	0.825	52	402	1805	1844	-1.400	496	1309	484	1360	0
5	18	13	"iYGL252C"	"iYGL252C"	4940	22860	110	992	939	463	76	87	50	100	100	0	2822	2485	1335	100	111	84	97	93	0	0.337	0.362	0.364	0.411	1.843	0.334	0.875	80	540	3638	3248	-1.571	916	2722	863	2385	0
5	19	13	"iYGL233W"	"iYGL233W"	5130	22840	130	424	497	276	72	82	48	97	93	0	587	702	464	95	97	61	95	85	0	0.715	0.700	0.703	0.756	1.956	0.616	0.799	120	695	844	1032	-0.483	352	492	425	607	0
5	20	13	"iYGL228W"	"iYGL228W"	5340	22850	120	1041	990	506	77	89	53	98	94	0	1890	1688	931	99	101	65	96	94	0	0.538	0.575	0.601	0.615	1.636	0.545	0.906	120	563	2755	2502	-0.894	964	1791	913	1589	0
5	21	13	"itV(AAC)G3-0"	"itV(AAC)G3-0"	5520	22830	140	1207	1256	710	78	94	69	97	94	0	1640	1622	920	97	109	94	94	90	0	0.732	0.772	0.778	0.820	1.592	0.762	0.911	156	781	2672	2703	-0.451	1129	1543	1178	1525	0
5	1	14	"iYGL208W"	"iYGL208W"	1560	23100	120	1277	1300	721	343	659	700	59	34	0	2231	2544	1652	365	782	885	72	52	0	0.501	0.439	0.430	0.491	1.664	0.492	0.741	120	608	2800	3136	-0.998	934	1866	957	2179	-100
5	2	14	"itH(GUG)G1"	"itH(GUG)G1"	1770	23100	110	980	866	461	100	144	145	85	81	0	1007	964	587	131	188	202	80	73	0	1.005	0.920	0.907	1.028	2.013	0.818	0.876	80	522	1756	1599	0.007	880	876	766	833	0
5	3	14	"itK(UUU)G1"	"itK(UUU)G1"	1950	23080	140	1068	995	559	84	102	62	92	88	0	2538	2264	1457	117	143	149	87	85	0	0.406	0.424	0.423	0.480	2.405	0.393	0.897	156	706	3405	3058	-1.299	984	2421	911	2147	0
5	4	14	"iYGR091W"	"iYGR091W"	2160	23080	120	340	430	317	77	88	46	80	72	0	412	726	675	110	114	73	78	66	0	0.871	0.573	0.565	0.614	2.490	0.488	0.849	120	554	565	969	-0.199	263	302	353	616	0
5	5	14	"iYGR095C"	"iYGR095C"	2350	23080	100	493	541	354	73	84	43	92	82	0	890	969	767	103	102	56	81	75	0	0.534	0.540	0.507	0.585	2.357	0.485	0.891	80	452	1207	1334	-0.906	420	787	468	866	0
5	6	14	"iYGR099W"	"iYGR099W"	2550	23070	120	302	458	381	69	75	32	80	73	0	577	1074	1044	97	96	50	80	74	0	0.485	0.398	0.409	0.450	2.455	0.367	0.933	120	546	713	1366	-1.043	233	480	389	977	0
5	7	14	"iYGR111W"	"iYGR111W"	2750	23050	140	367	633	573	70	86	116	70	53	0	629	1380	1386	101	114	191	70	55	0	0.563	0.440	0.439	0.462	2.233	0.408	0.895	156	600	825	1842	-0.830	297	528	563	1279	0
5	8	14	"iYGR117C"	"iYGR117C"	2930	23060	130	928	1270	1049	68	83	121	93	82	0	1148	1979	1897	99	108	197	85	74	0	0.820	0.639	0.679	0.809	2.389	0.555	0.865	120	534	1909	3082	-0.287	860	1049	1202	1880	0
5	9	14	"itN(GUU)G"	"itN(GUU)G"	3150	23070	120	376	372	189	63	70	33	94	87	0	731	805	501	93	89	48	90	89	0	0.491	0.434	0.438	0.451	2.041	0.382	0.845	120	589	951	1021	-1.027	313	638	309	712	0
5	10	14	"iYGR133W"	"iYGR133W"	3340	23060	140	245	293	195	66	71	27	88	79	0	518	720	591	92	90	49	91	83	0	0.420	0.361	0.379	0.395	2.137	0.315	0.802	156	739	605	855	-1.251	179	426	227	628	0
5	11	14	"iYGR138C"	"iYGR138C"	3550	23060	100	315	314	192	68	75	28	90	82	0	471	474	353	96	94	50	70	63	0	0.659	0.651	0.657	0.736	2.366	0.532	0.768	80	481	622	624	-0.602	247	375	246	378	0
5	12	14	"iYGR142W"	"iYGR142W"	3740	23060	130	753	807	516	70	81	46	96	88	0	724	810	570	94	92	48	85	81	0	1.084	1.029	1.032	1.144	2.226	0.938	0.796	120	559	1313	1453	0.117	683	630	737	716	0
5	13	14	"iYGR154C"	"iYGR154C"	3940	23050	160	191	327	315	78	93	68	62	43	0	424	929	1104	98	113	121	75	57	0	0.347	0.300	0.285	0.329	2.652	0.267	0.794	208	904	439	1080	-1.529	113	326	249	831	0
5	14	14	"iYGR158C"	"iYGR158C"	4160	23070	110	245	320	226	77	92	63	72	56	0	326	534	422	100	119	134	65	48	0	0.743	0.560	0.569	0.602	2.609	0.496	0.775	80	545	394	677	-0.428	168	226	243	434	0
5	15	14	"iYGRCdelta30"	"iYGRCdelta30"	4350	23050	110	328	359	184	72	82	40	92	86	0	454	458	271	99	101	63	82	75	0	0.721	0.799	0.751	0.813	2.165	0.688	0.762	80	503	611	646	-0.472	256	355	287	359	0
5	16	14	"iYHR094C"	"iYHR094C"	4540	23050	130	268	325	206	70	84	76	75	57	0	477	727	558	90	101	149	77	64	0	0.512	0.400	0.386	0.440	2.272	0.362	0.838	120	626	585	892	-0.967	198	387	255	637	0
5	17	14	"iYHR098C"	"iYHR098C"	4740	23050	120	414	519	339	75	89	73	91	80	0	1191	1625	1386	96	119	180	85	75	0	0.310	0.290	0.311	0.357	2.258	0.243	0.825	120	637	1434	1973	-1.692	339	1095	444	1529	0
5	18	14	"iYHR102W"	"iYHR102W"	4950	23050	100	485	452	189	75	86	41	92	88	0	1070	979	463	98	103	63	95	91	0	0.422	0.428	0.382	0.421	1.739	0.384	0.753	80	496	1382	1258	-1.245	410	972	377	881	0
5	19	14	"iYHR119W"	"iYHR119W"	5150	23050	100	284	311	167	74	88	58	86	72	0	582	675	461	99	103	64	86	80	0	0.435	0.411	0.415	0.430	2.045	3.475	0.255	80	470	693	813	-1.202	210	483	237	576	0
5	20	14	"iYHR123W"	"iYHR123W"	5350	23050	110	1535	1422	898	77	93	67	98	91	0	972	958	645	98	101	65	83	77	0	1.668	1.564	1.607	1.789	2.023	1.489	0.881	80	485	2332	2205	0.738	1458	874	1345	860	0
5	21	14	"iYHR127W"	"iYHR127W"	5540	23040	130	277	339	231	72	87	58	84	69	0	342	574	520	91	101	82	82	66	0	0.817	0.553	0.558	0.641	2.239	0.457	0.754	120	724	456	750	-0.292	205	251	267	483	0
5	1	15	"iYHR143W"	"iYHR143W"	1530	23270	150	128	585	752	233	613	757	27	7	0	106	893	1277	255	740	971	28	15	0	0.705	0.552	0.804	0.724	1.750	0.690	0.807	156	890	-254	990	-0.505	-105	-149	352	638	-100
5	2	15	"iYHRCdelta11"	"iYHRCdelta11"	1770	23290	100	502	466	324	80	97	67	70	67	0	996	1087	872	118	136	106	72	70	0	0.481	0.398	0.378	0.379	1.748	0.374	0.853	80	508	1300	1355	-1.057	422	878	386	969	0
5	3	15	"iYHR149C"	"iYHR149C"	1980	23290	110	127	317	377	93	179	318	27	15	0	141	614	895	132	239	435	28	23	0	3.778	0.465	0.431	0.512	3.263	0.484	0.803	80	436	43	706	1.918	34	9	224	482	0
5	4	15	"iYHR164C"	"iYHR164C"	2130	23270	150	163	428	578	87	146	253	28	19	0	194	648	1014	117	186	347	30	22	0	0.987	0.642	0.609	0.606	2.223	0.604	0.907	156	717	153	872	-0.019	76	77	341	531	-50
5	5	15	"iYHR168W"	"iYHR168W"	2360	23280	120	168	301	270	75	89	57	57	46	0	304	670	734	107	119	104	57	48	0	0.472	0.401	0.377	0.395	2.538	0.358	0.873	120	630	290	789	-1.083	93	197	226	563	0
5	6	15	"iYHR173C"	"iYHR173C"	2550	23240	110	115	190	183	72	93	77	46	37	0	191	346	417	102	133	166	38	30	0	0.483	0.484	0.402	0.438	2.267	0.377	0.619	80	490	132	362	-1.049	43	89	118	244	0
5	7	15	"itT(AGU)J"	"itT(AGU)J"	2760	23280	120	523	543	389	70	92	127	70	59	0	629	612	477	100	123	218	61	51	0	0.856	0.924	0.850	0.858	2.021	0.832	0.897	120	537	982	985	-0.224	453	529	473	512	0
5	8	15	"iYJL197W"	"iYJL197W"	2940	23260	140	233	438	408	69	85	112	62	42	0	320	668	706	99	108	186	53	35	0	0.742	0.649	0.647	0.767	2.361	0.569	0.797	156	664	385	938	-0.430	164	221	369	569	0
5	9	15	"iYJL192C"	"iYJL192C"	3160	23270	110	310	299	199	69	77	41	70	65	0	578	721	593	97	100	80	71	66	0	0.501	0.369	0.347	0.351	2.290	0.324	0.800	80	510	722	854	-0.997	241	481	230	624	0
5	10	15	"iYJL173C"	"iYJL173C"	3350	23270	130	648	768	543	73	80	33	97	91	0	936	1104	917	99	99	63	84	79	0	0.687	0.692	0.688	0.840	2.370	0.611	0.873	120	605	1412	1700	-0.542	575	837	695	1005	0
5	11	15	"iYJL168C"	"iYJL168C"	3550	23270	100	489	462	243	75	84	39	95	88	0	1412	1271	783	99	101	59	91	90	0	0.315	0.330	0.333	0.368	2.020	0.304	0.888	80	457	1727	1559	-1.665	414	1313	387	1172	0
5	12	15	"iYJL164C"	"iYJL164C"	3740	23260	150	537	737	630	79	96	74	83	73	0	685	1266	1240	96	108	120	83	66	0	0.778	0.562	0.567	0.595	2.276	0.506	0.871	156	703	1047	1828	-0.363	458	589	658	1170	0
5	13	15	"isnR128"	"isnR128"	3940	23280	110	312	339	238	106	194	465	13	0	0	488	572	466	104	216	641	37	5	0	0.536	0.498	0.496	0.548	2.317	0.447	0.697	80	498	590	701	-0.898	206	384	233	468	0
5	14	15	"iYJL146W"	"iYJL146W"	4160	23270	100	407	473	347	91	191	508	30	6	0	853	1103	893	132	260	699	52	35	0	0.438	0.393	0.405	0.448	2.413	0.474	0.838	80	482	1037	1353	-1.190	316	721	382	971	0
5	15	15	"iYJL141C"	"iYJL141C"	4350	23250	110	478	613	449	80	93	78	88	78	0	742	1085	892	109	123	158	83	70	0	0.629	0.546	0.544	0.562	1.903	0.489	0.841	80	546	1031	1509	-0.669	398	633	533	976	0
5	16	15	"iYJL125C"	"iYJL125C"	4550	23250	100	323	330	111	76	89	83	92	77	0	531	546	260	89	104	168	88	63	0	0.559	0.556	0.529	0.581	1.788	0.475	0.734	80	485	689	711	-0.840	247	442	254	457	0
5	17	15	"iYJL120W"	"iYJL120W"	4750	23240	100	292	318	121	76	83	40	98	93	0	749	757	344	89	102	148	93	81	0	0.327	0.362	0.355	0.374	1.728	0.281	0.587	80	476	876	910	-1.611	216	660	242	668	0
5	18	15	"iYJL115W"	"iYJL115W"	4950	23250	100	385	388	133	79	86	41	100	98	0	582	593	217	93	99	64	100	97	0	0.626	0.618	0.634	0.625	1.547	0.573	0.789	80	450	795	809	-0.676	306	489	309	500	0
5	19	15	"iYKL211C"	"iYKL211C"	5140	23240	140	240	332	236	75	82	35	83	73	0	512	800	749	95	97	60	91	79	0	0.396	0.365	0.354	0.403	2.185	0.314	0.846	156	668	582	962	-1.338	165	417	257	705	0
5	20	15	"itT(CGU)K"	"itT(CGU)K"	5340	23240	140	380	520	370	76	85	40	95	86	0	607	890	682	95	95	62	96	87	0	0.594	0.558	0.533	0.546	1.696	0.530	0.895	156	685	816	1239	-0.752	304	512	444	795	0
5	21	15	"iYKL205W"	"iYKL205W"	5540	23240	110	374	522	340	71	81	44	97	88	0	480	742	641	83	90	68	92	78	0	0.763	0.684	0.762	0.802	1.986	0.554	0.854	80	534	700	1110	-0.390	303	397	451	659	0
5	1	16	"iYKLCdelta2"	"iYKLCdelta2"	1540	23470	150	200	286	261	134	610	877	3	0	0	204	360	383	171	768	1155	3	0	0	2.000	0.804	0.679	0.730	2.860	0.735	0.859	156	946	99	341	1.000	66	33	152	189	-100
5	2	16	"iYKL187C"	"iYKL187C"	1750	23490	130	467	802	753	71	89	66	86	74	0	784	1496	1597	103	129	145	72	59	0	0.581	0.525	0.541	0.620	2.346	0.468	0.861	120	670	1077	2124	-0.782	396	681	731	1393	0
5	3	16	"iYKL183W"	"iYKL183W"	1950	23480	130	418	598	498	75	140	278	55	35	0	619	1218	1228	107	179	367	57	42	0	0.670	0.471	0.513	0.619	2.696	0.414	0.900	120	581	855	1634	-0.578	343	512	523	1111	0
5	4	16	"iYKL166C-1"	"iYKL166C-1"	2140	23480	130	471	733	660	76	140	273	54	43	0	626	1384	1425	108	173	359	55	44	0	0.763	0.515	0.514	0.545	1.895	0.481	0.884	120	605	913	1933	-0.391	395	518	657	1276	0
5	5	16	"iYKL164C-1"	"iYKL164C-1"	2350	23490	100	779	756	447	70	80	36	95	90	0	1889	1880	1357	104	107	63	88	85	0	0.397	0.386	0.386	0.429	2.013	0.349	0.919	80	391	2494	2462	-1.332	709	1785	686	1776	0
5	6	16	"iYKL162C"	"iYKL162C"	2530	23470	160	231	436	479	70	87	66	75	58	0	395	885	1159	102	124	140	67	51	0	0.549	0.467	0.478	0.543	2.583	0.414	0.916	208	763	454	1149	-0.864	161	293	366	783	0
5	7	16	"iYKL148C"	"iYKL148C"	2750	23470	140	187	429	465	65	73	30	75	66	0	263	621	735	94	91	49	71	65	0	0.722	0.691	0.612	0.611	2.122	0.534	0.711	156	575	291	891	-0.470	122	169	364	527	0
5	8	16	"iYKL143W"	"iYKL143W"	2950	23460	140	224	451	442	68	76	33	81	75	0	550	970	1018	94	93	84	77	72	0	0.342	0.437	0.410	0.433	1.892	0.416	0.899	156	572	612	1259	-1.547	156	456	383	876	0
5	9	16	"iYKL139W"	"iYKL139W"	3150	23470	130	2012	3184	2818	68	77	42	97	95	0	1224	1766	1533	97	103	107	89	85	0	1.725	1.867	1.818	1.921	1.653	1.887	0.922	120	539	3071	4785	0.787	1944	1127	3116	1669	0
5	10	16	"iYLL025W"	"iYLL025W"	3340	23460	150	315	639	745	74	83	40	90	80	0	246	473	570	100	101	65	67	52	0	1.651	1.515	1.452	1.449	2.520	1.362	0.893	156	658	387	938	0.723	241	146	565	373	0
5	11	16	"iYLL021W"	"iYLL021W"	3550	23470	130	1146	1372	1074	76	114	345	74	60	0	784	1037	850	97	112	281	60	54	0	1.557	1.379	1.407	1.613	2.439	1.228	0.774	120	560	1757	2236	0.639	1070	687	1296	940	0
5	12	16	"iYLL017W"	"iYLL017W"	3740	23460	140	230	327	253	78	122	343	23	7	0	410	606	578	95	118	291	53	31	0	0.483	0.487	0.521	0.533	2.060	0.649	0.254	156	577	467	760	-1.051	152	315	249	511	0
5	13	16	"iYLL001W"	"iYLL001W"	3940	23460	150	1728	4454	5290	91	179	459	89	77	0	270	486	509	100	203	635	24	10	0	9.629	11.303	10.888	12.005	2.065	11.384	0.835	156	597	1807	4749	3.267	1637	170	4363	386	0
5	14	16	"iYLR003C"	"iYLR003C"	4120	23450	120	615	792	569	84	181	502	51	31	0	410	523	386	107	224	689	29	0	0	1.752	1.702	1.655	1.586	2.041	0.993	0.769	120	493	834	1124	0.809	531	303	708	416	0
5	15	16	"iYLR007W"	"iYLR007W"	4320	23450	120	839	1013	808	79	88	39	91	89	0	406	565	474	107	114	76	69	57	0	2.542	2.039	1.911	2.106	2.108	1.862	0.879	120	559	1059	1392	1.346	760	299	934	458	0
5	16	16	"iYLR024C"	"iYLR024C"	4530	23450	120	706	1056	865	76	89	49	97	93	0	1194	1983	1786	95	107	93	89	82	0	0.573	0.519	0.520	0.584	1.956	0.787	0.720	120	585	1729	2868	-0.803	630	1099	980	1888	0
5	17	16	"iYLR028C"	"iYLR028C"	4720	23440	130	557	679	508	76	85	38	93	90	0	699	897	778	90	104	156	70	60	0	0.790	0.747	0.717	0.891	2.371	0.682	0.876	120	651	1090	1410	-0.340	481	609	603	807	0
5	18	16	"iYLR032W"	"iYLR032W"	4920	23440	130	329	463	345	80	90	50	85	73	0	512	806	704	96	96	64	84	75	0	0.599	0.539	0.505	0.554	1.878	0.503	0.894	120	605	665	1093	-0.740	249	416	383	710	0
5	19	16	"iYLR044C"	"iYLR044C"	5120	23440	120	1137	1089	703	76	84	35	95	95	0	2808	2542	1816	94	95	61	90	88	0	0.391	0.414	0.423	0.503	2.250	0.390	0.937	120	512	3775	3461	-1.355	1061	2714	1013	2448	0
5	20	16	"iYLR048W"	"iYLR048W"	5320	23440	130	718	752	493	78	88	42	89	84	0	797	869	628	88	90	60	81	75	0	0.903	0.863	0.861	0.894	2.123	0.799	0.919	120	592	1349	1455	-0.148	640	709	674	781	0
5	21	16	"iYLR052W"	"iYLR052W"	5530	23440	120	471	453	282	77	89	49	87	74	0	735	723	511	86	92	63	78	75	0	0.607	0.590	0.583	0.656	2.090	0.554	0.876	120	626	1043	1013	-0.720	394	649	376	637	0
5	1	17	"iYLR364W"	"iYLR364W"	1530	23700	110	734	740	547	85	342	709	47	6	0	2160	1858	1509	130	455	910	58	51	0	0.320	0.379	0.381	0.398	2.061	0.379	0.879	80	537	2679	2383	-1.645	649	2030	655	1728	0
5	2	17	"iYLR369W"	"iYLR369W"	1720	23710	110	131	257	322	69	89	78	43	30	0	150	413	631	101	132	165	33	25	0	1.265	0.603	0.509	0.512	2.340	0.491	0.855	80	512	111	500	0.339	62	49	188	312	0
5	3	17	"iYLR373C"	"iYLR373C"	1920	23670	120	215	352	302	69	80	55	70	58	0	416	730	744	98	114	117	61	53	0	0.459	0.448	0.422	0.494	2.919	0.374	0.773	120	549	464	915	-1.123	146	318	283	632	0
5	4	17	"iYLR389C"	"iYLR389C"	2110	23670	130	210	350	317	64	71	29	83	73	0	493	973	1025	97	98	59	76	71	0	0.369	0.326	0.330	0.383	2.281	0.291	0.876	120	557	542	1162	-1.440	146	396	286	876	0
5	5	17	"iYLR394W"	"iYLR394W"	2320	23660	130	1063	1469	1202	64	73	35	98	97	0	690	1053	933	95	97	82	81	73	0	1.679	1.467	1.418	1.765	2.241	1.396	0.858	120	598	1594	2363	0.748	999	595	1405	958	0
5	6	17	"iYLR398C"	"iYLR398C"	2520	23660	130	333	449	360	66	74	34	81	72	0	586	850	756	93	95	91	73	63	0	0.542	0.506	0.514	0.558	2.132	0.472	0.911	120	524	760	1140	-0.885	267	493	383	757	0
5	7	17	"iYLR412W-1"	"iYLR412W-1"	2720	23660	130	236	338	234	66	74	31	87	77	0	869	1291	1085	93	92	62	85	82	0	0.219	0.227	0.234	0.251	2.073	0.207	0.877	120	552	946	1470	-2.191	170	776	272	1198	0
5	8	17	"iYLR417W"	"iYLR417W"	2920	23650	130	492	858	763	66	74	32	98	96	0	465	762	674	94	95	86	82	70	0	1.148	1.186	1.188	1.363	2.149	1.149	0.906	120	553	797	1460	0.199	426	371	792	668	0
5	9	17	"iYLRCdelta24"	"iYLRCdelta24"	3120	23660	140	207	337	294	67	76	35	86	71	0	340	601	597	96	99	86	71	58	0	0.574	0.535	0.506	0.533	2.373	0.462	0.785	156	643	384	775	-0.801	140	244	270	505	0
5	10	17	"iYLR436C"	"iYLR436C"	3330	23650	120	155	219	165	72	259	1261	0	0	0	413	584	576	102	293	1448	10	0	0	0.267	0.305	0.272	0.294	2.383	0.851	0.881	120	522	394	629	-1.906	83	311	147	482	0
5	11	17	"iYLR439W"	"iYLR439W"	3520	23650	120	400	664	554	74	149	574	36	22	0	305	495	431	100	194	832	21	0	0	1.590	1.494	1.443	1.672	2.028	1.355	0.892	120	512	531	985	0.669	326	205	590	395	0
5	12	17	"iYLR444C"	"iYLR444C"	3730	23650	130	314	412	293	73	108	337	38	19	0	398	725	690	92	111	275	53	40	0	0.788	0.536	0.568	0.650	2.504	0.838	0.254	120	585	547	972	-0.344	241	306	339	633	0
5	13	17	"iYMR130W"	"iYMR130W"	3930	23640	130	692	1107	976	76	91	162	82	60	0	411	586	496	90	94	58	79	70	0	1.919	2.079	1.902	2.060	1.964	2.102	0.846	120	530	937	1527	0.940	616	321	1031	496	0
5	14	17	"iYMR134W"	"iYMR134W"	4130	23640	120	1057	2024	1888	75	92	163	90	77	0	1396	2257	2120	93	100	68	90	86	0	0.754	0.901	0.920	1.025	2.024	0.892	0.937	120	540	2285	4113	-0.408	982	1303	1949	2164	0
5	15	17	"iYMR138W"	"iYMR138W"	4330	23630	130	487	608	482	78	99	84	70	64	0	763	1226	1079	100	114	103	76	70	0	0.617	0.471	0.451	0.475	2.498	0.437	0.869	120	646	1072	1656	-0.697	409	663	530	1126	0
5	16	17	"iYMR155W"	"iYMR155W"	4550	23640	110	260	485	506	80	104	90	62	50	0	272	585	673	98	122	138	52	42	0	1.034	0.832	0.766	0.807	2.128	0.768	0.891	80	540	354	892	0.049	180	174	405	487	0
5	17	17	"itM(CAU)M"	"itM(CAU)M"	4760	23630	90	190	191	100	89	125	119	40	9	0	259	275	188	107	135	152	50	23	0	0.664	0.607	0.557	0.598	2.642	0.558	0.472	52	370	253	270	-0.590	101	152	102	168	0
5	18	17	"iYMR161W"	"iYMR161W"	4930	23630	130	985	1451	1139	84	106	96	92	83	0	637	866	697	97	105	81	77	72	0	1.669	1.778	1.777	1.923	1.792	1.753	0.903	120	567	1441	2136	0.739	901	540	1367	769	0
5	19	17	"iYMR176W"	"iYMR176W"	5110	23620	130	389	663	555	81	89	40	92	86	0	627	1168	1132	89	95	91	89	84	0	0.572	0.539	0.509	0.577	2.202	0.483	0.889	120	595	846	1661	-0.805	308	538	582	1079	0
5	20	17	"iYMR180C"	"iYMR180C"	5330	23630	120	425	481	332	89	102	58	79	70	0	571	782	665	86	91	89	75	67	0	0.693	0.563	0.580	0.656	2.072	0.506	0.880	120	572	821	1088	-0.530	336	485	392	696	0
5	21	17	"iYMR183C"	"iYMR183C"	5530	23620	120	345	446	317	78	87	42	87	80	0	512	748	633	86	86	50	80	78	0	0.627	0.556	0.568	0.659	1.946	0.508	0.896	120	607	693	1030	-0.674	267	426	368	662	0
5	1	18	"iYMR198W"	"iYMR198W"	1530	23880	130	523	965	921	72	148	421	50	39	0	1069	2504	2720	105	207	570	63	45	0	0.468	0.372	0.381	0.451	2.171	0.339	0.944	120	695	1415	3292	-1.096	451	964	893	2399	0
5	2	18	"iYMR202W"	"iYMR202W"	1750	23870	110	435	548	405	68	82	86	76	62	0	644	887	746	102	122	207	63	53	0	0.677	0.611	0.552	0.666	2.137	0.532	0.902	80	474	909	1265	-0.563	367	542	480	785	0
5	3	18	"iYMR206W"	"iYMR206W"	1930	23870	130	946	1672	1455	67	74	35	98	96	0	1095	2242	2035	99	104	87	90	84	0	0.883	0.749	0.760	0.851	1.750	0.717	0.958	120	662	1875	3748	-0.180	879	996	1605	2143	0
5	4	18	"iYNL148C"	"iYNL148C"	2140	23850	130	232	336	264	63	70	30	81	70	0	451	723	671	95	98	58	76	74	0	0.475	0.435	0.424	0.449	2.135	0.392	0.892	120	599	525	901	-1.075	169	356	273	628	0
5	5	18	"iYNL144C-0"	"iYNL144C-0"	2330	23860	120	507	637	527	63	71	35	87	81	0	1268	2213	2159	92	96	87	80	77	0	0.378	0.271	0.279	0.370	2.334	0.246	0.940	120	531	1620	2695	-1.405	444	1176	574	2121	0
5	6	18	"iYNL141W"	"iYNL141W"	2520	23850	130	587	1650	1831	66	76	40	98	96	0	424	937	1057	93	99	96	75	61	0	1.574	1.877	1.825	2.110	1.940	1.746	0.939	120	610	852	2428	0.654	521	331	1584	844	0
5	7	18	"iYNL125C"	"iYNL125C"	2740	23850	130	552	682	507	69	78	38	95	84	0	1047	1612	1372	93	95	65	89	85	0	0.506	0.404	0.386	0.472	2.031	0.376	0.936	120	665	1437	2132	-0.982	483	954	613	1519	0
5	8	18	"iYNL121C"	"iYNL121C"	2940	23860	130	338	417	310	68	75	34	86	77	0	684	1012	902	94	94	54	84	75	0	0.458	0.380	0.385	0.467	2.458	0.340	0.876	120	626	860	1267	-1.128	270	590	349	918	0
5	9	18	"iYNL116W"	"iYNL116W"	3140	23860	130	523	1216	1293	66	76	36	89	85	0	514	1193	1345	95	95	56	70	65	0	1.091	1.047	1.015	1.075	2.492	0.976	0.936	120	595	876	2248	0.125	457	419	1150	1098	0
5	10	18	"iYNL097C"	"iYNL097C"	3340	23860	130	339	761	731	69	222	1117	32	1	0	561	1176	1274	97	257	1287	35	19	0	0.582	0.641	0.612	0.653	2.635	0.806	0.888	120	669	734	1771	-0.781	270	464	692	1079	0
5	11	18	"iYNL094W"	"iYNL094W"	3540	23850	140	200	649	1088	74	206	1069	16	10	0	217	1187	2160	99	242	1237	21	17	0	1.068	0.528	0.494	0.563	3.060	0.487	0.875	156	718	244	1663	0.095	126	118	575	1088	-100
5	12	18	"iYNL089C"	"iYNL089C"	3740	23850	130	275	410	355	70	78	39	76	68	0	517	974	982	94	99	75	69	62	0	0.485	0.386	0.378	0.437	2.246	0.352	0.882	120	613	628	1220	-1.045	205	423	340	880	0
5	13	18	"iYNL073W"	"iYNL073W"	3940	23840	140	315	381	247	72	92	172	57	39	0	478	633	492	96	102	72	81	67	0	0.636	0.575	0.574	0.668	2.085	0.601	0.566	156	700	625	846	-0.653	243	382	309	537	0
5	14	18	"iYNL069C"	"iYNL069C"	4140	23840	130	472	501	342	71	102	247	58	40	0	1154	1357	1098	91	107	151	74	70	0	0.377	0.340	0.349	0.403	2.020	0.364	0.579	120	596	1464	1696	-1.406	401	1063	430	1266	0
5	15	18	"iYNL065W"	"iYNL065W"	4340	23840	120	1362	2234	1901	76	85	39	100	99	0	904	1263	1089	94	98	67	83	74	0	1.588	1.846	1.930	2.135	1.922	1.816	0.936	120	557	2096	3327	0.667	1286	810	2158	1169	0
5	16	18	"itG(GCC)O2"	"itG(GCC)O2"	4530	23830	130	260	371	274	78	91	64	71	60	0	302	479	424	94	100	74	66	55	0	0.875	0.761	0.768	0.827	2.209	0.662	0.893	120	622	390	678	-0.193	182	208	293	385	0
5	17	18	"iYOL019W"	"iYOL019W"	4730	23830	130	1439	2690	2378	78	89	46	99	97	0	684	1341	1258	97	104	77	84	78	0	2.319	2.100	2.111	2.562	2.165	1.988	0.938	120	667	1948	3856	1.213	1361	587	2612	1244	0
5	18	18	"iYOL015W"	"iYOL015W"	4940	23830	130	1747	2336	1883	76	89	55	99	95	0	2010	2232	1879	92	96	60	87	85	0	0.871	1.056	1.087	1.264	1.960	1.034	0.933	120	665	3589	4400	-0.199	1671	1918	2260	2140	0
5	19	18	"iYOL001W"	"iYOL001W"	5140	23830	120	1928	2629	2324	79	95	61	98	96	0	445	616	521	84	89	89	70	64	0	5.122	4.793	4.797	5.457	2.033	4.742	0.920	120	575	2210	3082	2.357	1849	361	2550	532	0
5	20	18	"iYOR003W"	"iYOR003W"	5340	23830	130	4333	6558	5793	85	103	64	99	97	0	923	1294	1177	85	86	49	80	75	0	5.069	5.354	5.443	6.424	2.001	5.305	0.918	120	597	5086	7682	2.342	4248	838	6473	1209	0
5	21	18	"iYOR007C"	"iYOR007C"	5530	23830	130	457	772	629	77	90	48	93	88	0	346	585	489	86	93	64	81	69	0	1.462	1.393	1.384	1.540	2.031	1.328	0.897	120	679	640	1194	0.547	380	260	695	499	0
5	1	19	"iYOR018W"	"iYOR018W"	1540	24070	130	1343	2839	2910	66	78	74	99	92	0	643	1457	1556	98	105	164	78	60	0	2.343	2.040	2.093	2.350	2.227	2.000	0.884	120	685	1822	4132	1.228	1277	545	2773	1359	0
5	2	19	"iYOR021C"	"iYOR021C"	1740	24070	120	412	719	650	65	76	73	84	73	0	658	1099	1085	95	109	184	70	55	0	0.616	0.651	0.649	0.723	2.273	0.596	0.875	120	619	910	1658	-0.698	347	563	654	1004	0
5	3	19	"iYOR026W"	"iYOR026W"	1960	24080	110	67	199	313	61	68	37	35	25	0	68	445	935	91	91	60	31	28	0	-0.261	0.390	0.292	0.291	2.652	0.313	0.780	80	496	-17	492	Error	6	-23	138	354	0
5	4	19	"iYOR042W"	"iYOR042W"	2140	24060	120	258	324	229	61	69	38	85	72	0	433	597	490	92	91	58	80	70	0	0.578	0.521	0.521	0.544	2.114	0.461	0.846	120	579	538	768	-0.792	197	341	263	505	0
5	5	19	"iYOR045W"	"iYOR045W"	2350	24060	130	1309	1635	1206	63	69	29	99	98	0	877	1097	852	90	91	61	85	80	0	1.583	1.561	1.580	1.791	2.239	1.528	0.874	120	576	2033	2579	0.663	1246	787	1572	1007	0
5	6	19	"iYOR049C"	"iYOR049C"	2530	24060	140	236	622	690	65	72	35	88	79	0	425	1190	1439	92	91	61	78	73	0	0.514	0.507	0.519	0.577	2.212	0.472	0.915	156	707	504	1655	-0.962	171	333	557	1098	0
5	7	19	"iYOR356W"	"iYOR356W"	2750	24060	110	189	264	182	67	75	33	76	66	0	312	429	340	91	94	109	62	50	0	0.552	0.583	0.626	0.596	1.828	0.428	0.604	80	508	343	535	-0.857	122	221	197	338	0
5	8	19	"iYOR360C"	"iYOR360C"	2940	24060	120	1244	2419	2455	68	74	31	99	99	0	872	1750	1842	92	95	103	79	72	0	1.508	1.418	1.391	1.702	2.446	1.392	0.862	120	582	1956	4009	0.592	1176	780	2351	1658	0
[truncated: 2,217,684 more chars]
