# Supplementary material for: Genome-Wide Mapping of the Cohesin Complex in the Yeast Saccharomyces cerevisiae
Source: PLoS Biol. 2004 Jul 27;2(9):e259. doi: 10.1371/journal.pbio.0020259 (PMC490026; doi:10.1371/journal.pbio.0020259)
Supplement: Dataset S39 — Cy3 = genomic DNA; Cy5 = ChIP nocodazole arrest glucose Mcd1-18Myc in W303. (2.7 MB XLS). [file pbio.0020259.sd039.xls]

ATF	1.0
27	43    
"Type=GenePix Results 1.4"
"DateTime=2002/03/16 09:44:05"
"Settings=C:\Documents and Settings\jen.JEN-W2000\My Documents\cohesin followup\UP5_164.gps"
"GalFile=C:\Documents and Settings\jen.JEN-W2000\My Documents\applications\UberPrint5.gal"
"Scanner=GenePix 4000B [83872]"
"Comment=Cy5=1827-22D 3_6 NZ arrest mycMcd1p ChIP Cy3=total gDNA"
"PixelSize=10"
"ImageName=635 nm	532 nm"
"FileName=C:\Documents and Settings\jen.JEN-W2000\My Documents\cohesin followup\UberP5_0164_635_nm.tif	C:\Documents and Settings\jen.JEN-W2000\My Documents\cohesin followup\UberP5_0164_532_nm.tif"
"PMTVolts=610	560"
"ScanPower=100	100"
"FocusPosition=0"
"NormalizationFactor:RatioOfMedians=1.37053"
"NormalizationFactor:RatioOfMeans=1.3528"
"NormalizationFactor:MedianOfRatios=1.36261"
"NormalizationFactor:MeanOfRatios=1.35091"
"NormalizationFactor:RegressionRatio=1.35554"
"JpegImage=C:\Documents and Settings\jen.JEN-W2000\My Documents\cohesin followup\UberP5_0164.jpg"
"RatioFormulation=W1/W2 (635 nm/532 nm)"
"Barcode="
"ImageOrigin=1040, 20000"
"JpegOrigin=1260, 20860"
"Creator=GenePix Pro 3.0.6.89"
"Temperature=30.29"
"LaserPower=3.41	1.71"
"LaserOnTime=39550	39698"
"Supplier="
"Block"	"Column"	"Row"	"Name"	"ID"	"X"	"Y"	"Dia."	"F635 Median"	"F635 Mean"	"F635 SD"	"B635 Median"	"B635 Mean"	"B635 SD"	"% > B635+1SD"	"% > B635+2SD"	"F635 % Sat."	"F532 Median"	"F532 Mean"	"F532 SD"	"B532 Median"	"B532 Mean"	"B532 SD"	"% > B532+1SD"	"% > B532+2SD"	"F532 % Sat."	"Ratio of Medians"	"Ratio of Means"	"Median of Ratios"	"Mean of Ratios"	"Ratios SD"	"Rgn Ratio"	"Rgn R�"	"F Pixels"	"B Pixels"	"Sum of Medians"	"Sum of Means"	"Log Ratio"	"F635 Median - B635"	"F532 Median - B532"	"F635 Mean - B635"	"F532 Mean - B532"	"Flags"
1	1	1	""	"YBL081W"	1650	21200	130	12599	11423	5410	83	101	75	100	100	0	11860	11192	5591	193	214	99	100	97	0	1.073	1.031	1.028	1.085	1.292	1.009	0.983	120	777	24183	22339	0.101	12516	11667	11340	10999	0
1	2	1	""	"YBL112C"	1850	21200	130	8107	7623	4720	109	252	577	90	85	0	12162	11213	7268	226	450	912	85	81	0	0.670	0.684	0.692	0.733	1.479	0.664	0.969	120	711	19934	18501	-0.578	7998	11936	7514	10987	0
1	3	1	"CDS1"	"YBR029C"	2060	21200	120	594	704	397	123	273	610	42	9	0	1287	1510	849	247	485	966	51	26	0	0.453	0.460	0.459	0.459	1.293	0.560	0.960	120	623	1511	1844	-1.143	471	1040	581	1263	0
1	4	1	""	"YBL083C"	2250	21200	120	405	399	152	108	121	52	92	86	0	843	851	353	207	231	84	92	89	0	0.467	0.452	0.444	0.452	1.303	0.431	0.899	120	622	933	935	-1.099	297	636	291	644	0
1	5	1	"NTH2"	"YBR001C"	2460	21200	130	7583	7126	2963	100	105	30	100	99	0	1644	1559	616	186	193	48	96	95	0	5.132	5.117	5.154	5.377	1.414	5.187	0.972	120	695	8941	8399	2.360	7483	1458	7026	1373	0
1	6	1	"RPL4A"	"YBR031W"	2650	21200	130	4153	3892	1597	98	103	28	99	98	0	4016	3812	1694	183	187	39	96	96	0	1.058	1.045	1.063	1.126	1.555	1.014	0.971	120	695	7888	7423	0.081	4055	3833	3794	3629	0
1	7	1	"BOI1"	"YBL085W"	2860	21200	120	292	283	109	99	104	29	90	88	0	419	407	130	188	190	39	90	87	0	0.835	0.840	0.805	0.777	1.649	0.799	0.811	120	604	424	403	-0.259	193	231	184	219	0
1	8	1	"COQ1"	"YBR003W"	3060	21200	130	9683	9049	3894	102	108	33	100	100	0	6980	6611	2994	182	185	42	99	96	0	1.409	1.392	1.405	1.525	1.474	1.381	0.973	120	679	16379	15376	0.495	9581	6798	8947	6429	0
1	9	1	""	"YBR033W"	3250	21200	130	4603	4869	2310	105	111	34	100	100	0	3972	4128	1966	158	165	41	100	100	0	1.179	1.200	1.199	1.216	1.236	1.197	0.982	120	695	8312	8734	0.238	4498	3814	4764	3970	0
1	10	1	"RPL23A"	"YBL087C"	3460	21210	130	4820	4492	1724	103	108	31	99	99	0	8865	8520	3526	143	149	35	100	99	0	0.541	0.524	0.522	0.538	1.234	0.513	0.976	120	679	13439	12766	-0.887	4717	8722	4389	8377	0
1	11	1	""	"YBR005W"	3650	21210	130	7571	6943	3005	105	113	37	100	99	0	3066	2880	1371	139	144	36	96	95	0	2.551	2.495	2.517	2.822	1.559	2.449	0.973	120	679	10393	9579	1.351	7466	2927	6838	2741	0
1	12	1	"PDX3"	"YBR035C"	3860	21210	130	2275	2057	786	111	119	39	98	97	0	5520	4729	2038	151	159	47	97	97	0	0.403	0.425	0.425	0.466	1.512	0.412	0.973	120	659	7533	6524	-1.311	2164	5369	1946	4578	0
1	13	1	""	"YCL045C"	4050	21200	150	187	221	138	105	118	58	56	40	0	251	289	148	160	172	67	55	39	0	0.901	0.899	0.836	0.767	2.314	0.889	0.820	156	876	173	245	-0.150	82	91	116	129	-50
1	14	1	""	"YCLX04W"	4270	21210	130	3426	3241	1315	110	125	59	99	97	0	5918	5223	2196	201	222	88	97	96	0	0.580	0.623	0.617	0.626	1.496	0.616	0.977	120	679	9033	8153	-0.786	3316	5717	3131	5022	0
1	15	1	""	"YCR023C"	4460	21210	120	2824	2893	1277	113	126	54	96	96	0	2856	2882	1328	244	264	80	96	95	0	1.038	1.054	1.034	1.080	1.342	1.032	0.975	120	615	5323	5418	0.054	2711	2612	2780	2638	0
1	16	1	""	"YCL047C"	4650	21220	100	543	660	534	115	121	38	92	92	0	671	742	461	224	231	52	91	91	0	0.957	1.052	0.831	0.937	1.529	1.117	0.853	80	474	875	1063	-0.063	428	447	545	518	0
1	17	1	""	"YCLX06C"	4860	21210	120	3243	3259	1483	113	125	51	96	96	0	4713	4889	2402	203	220	69	96	95	0	0.694	0.671	0.674	0.709	1.425	0.652	0.974	120	654	7640	7832	-0.527	3130	4510	3146	4686	0
1	18	1	"PMP1"	"YCR024C-A"	5060	21210	130	2242	2023	742	119	129	50	96	95	0	3582	3236	1203	232	244	67	95	95	0	0.634	0.634	0.633	0.635	1.213	0.625	0.978	120	695	5473	4908	-0.658	2123	3350	1904	3004	0
1	19	1	""	"YCL049C"	5260	21220	130	846	1259	1160	118	123	37	94	94	0	796	998	700	230	236	50	91	89	0	1.286	1.486	1.388	1.277	1.897	1.574	0.889	120	664	1294	1909	0.363	728	566	1141	768	0
1	20	1	""	"YCLX08C"	5450	21210	130	2135	1940	771	116	130	55	97	96	0	3778	3577	1492	216	238	90	96	95	0	0.567	0.543	0.537	0.559	1.368	0.529	0.981	120	695	5581	5185	-0.819	2019	3562	1824	3361	0
1	21	1	""	"YCR026C"	5660	21210	120	831	842	424	122	134	53	97	94	0	1284	1433	756	215	237	89	95	93	0	0.663	0.591	0.599	0.644	1.640	0.575	0.966	120	637	1778	1938	-0.592	709	1069	720	1218	0
1	22	1	"LRE1"	"YCL051W"	5860	21220	130	357	428	278	125	133	47	89	83	0	468	508	250	204	214	63	91	79	0	0.879	0.997	0.890	0.916	1.758	1.045	0.851	120	761	496	607	-0.186	232	264	303	304	0
1	1	2	""	"YCLX10C"	1660	21400	120	7777	7083	2702	92	99	35	99	99	0	2587	2386	938	189	195	44	97	95	0	3.205	3.182	3.172	3.414	1.804	3.179	0.977	120	624	10083	9188	1.680	7685	2398	6991	2197	0
1	2	2	"FEN2"	"YCR028C"	1860	21400	120	4776	4204	2472	122	139	74	98	95	0	5934	5365	3079	234	258	103	99	95	0	0.816	0.796	0.767	0.790	1.457	0.796	0.975	120	529	10354	9213	-0.292	4654	5700	4082	5131	0
1	3	2	"SHR3"	"YDL212W"	2050	21400	120	1243	1668	1251	122	133	49	98	96	0	2110	2975	2262	250	265	68	98	96	0	0.603	0.567	0.569	0.588	1.353	0.557	0.980	120	543	2981	4271	-0.731	1121	1860	1546	2725	0
1	4	2	"THI13"	"YDL244W"	2250	21400	120	14104	12129	5683	108	112	29	100	100	0	14040	12401	5910	212	219	44	100	100	0	1.012	0.986	0.989	1.006	1.251	0.972	0.983	120	557	27824	24210	0.017	13996	13828	12021	12189	0
1	5	2	"REG1"	"YDR028C"	2450	21400	120	1379	1384	575	106	108	26	99	98	0	2534	2545	1148	189	192	40	99	98	0	0.543	0.542	0.550	0.559	1.307	0.526	0.970	120	571	3618	3634	-0.881	1273	2345	1278	2356	0
1	6	2	""	"YDL214C"	2660	21400	120	346	380	203	102	104	23	92	90	0	535	624	353	183	186	34	90	88	0	0.693	0.630	0.604	0.640	1.969	0.600	0.918	120	540	596	719	-0.529	244	352	278	441	0
1	7	2	""	"YDL246C"	2850	21390	150	118	145	74	101	106	27	44	32	0	219	233	87	186	189	36	44	32	0	0.515	0.936	0.749	0.694	2.721	0.756	0.543	156	696	50	91	-0.957	17	33	44	47	-50
1	8	2	"RAD28"	"YDR030C"	3050	21400	120	406	492	300	104	107	27	92	91	0	815	931	567	189	192	35	91	90	0	0.482	0.523	0.491	0.538	1.616	0.516	0.899	120	555	928	1130	-1.052	302	626	388	742	0
1	9	2	""	"YDL216C"	3260	21400	120	1890	2394	1525	109	123	163	95	92	0	3183	3964	2428	182	191	134	95	95	0	0.593	0.604	0.605	0.619	1.461	0.610	0.975	120	558	4782	6067	-0.753	1781	3001	2285	3782	0
1	10	2	"COS7"	"YDL248W"	3450	21400	120	1793	2187	1459	112	119	80	96	95	0	1993	2434	1696	164	175	172	93	92	0	0.919	0.914	0.940	0.949	1.643	0.883	0.971	120	542	3510	4345	-0.122	1681	1829	2075	2270	0
1	11	2	""	"YDR032C"	3660	21400	120	985	1117	709	118	125	41	95	94	0	1896	2534	1798	161	168	50	95	94	0	0.500	0.421	0.420	0.437	1.411	0.404	0.957	120	543	2602	3372	-1.001	867	1735	999	2373	0
1	12	2	""	"YDL218W"	3850	21400	130	4113	4379	2146	132	157	95	100	100	0	3980	4462	2417	184	211	106	100	100	0	1.049	0.993	0.976	1.029	1.245	0.958	0.971	120	597	7777	8525	0.069	3981	3796	4247	4278	0
1	13	2	"YRB1"	"YDR002W"	4050	21400	130	3685	3327	1466	141	168	88	96	95	0	3204	3034	1420	203	231	105	93	90	0	1.181	1.125	1.115	1.206	1.800	1.104	0.978	120	594	6545	6017	0.240	3544	3001	3186	2831	0
1	14	2	"LYS14"	"YDR034C"	4250	21400	120	3194	3444	2013	144	160	67	100	100	0	2884	3101	1813	234	249	72	97	95	0	1.151	1.151	1.160	1.255	1.698	1.137	0.980	120	559	5700	6167	0.203	3050	2650	3300	2867	0
1	15	2	"MRP1"	"YDR347W"	4460	21410	130	4565	4080	1868	146	173	107	100	98	0	6506	6157	2967	285	329	165	100	98	0	0.710	0.670	0.668	0.697	1.337	0.656	0.975	120	612	10640	9806	-0.493	4419	6221	3934	5872	0
1	16	2	"RGA2"	"YDR379W"	4650	21410	130	4940	4779	2555	151	186	112	99	98	0	9375	9284	5350	282	340	187	99	98	0	0.527	0.514	0.494	0.551	1.398	0.496	0.965	120	645	13882	13630	-0.925	4789	9093	4628	9002	0
1	17	2	""	"YDR411C"	4860	21410	130	5358	5241	2041	148	167	69	98	97	0	9610	9516	3852	258	298	130	98	97	0	0.557	0.550	0.542	0.560	1.241	0.547	0.984	120	622	14562	14351	-0.844	5210	9352	5093	9258	0
1	18	2	"YPS7"	"YDR349C"	5060	21410	120	575	549	188	141	154	55	94	92	0	1171	1097	388	280	296	90	93	91	0	0.487	0.499	0.494	0.512	1.414	0.487	0.926	120	542	1325	1225	-1.038	434	891	408	817	0
1	19	2	"YRA1"	"YDR381W"	5260	21410	120	1894	1734	625	132	133	28	95	95	0	2909	2684	972	260	264	46	95	95	0	0.665	0.661	0.657	0.643	1.441	0.656	0.976	120	528	4411	4026	-0.588	1762	2649	1602	2424	0
1	20	2	""	"YDR413C"	5450	21410	130	3972	3578	1404	141	156	64	98	96	0	6195	6035	2489	259	284	106	98	97	0	0.645	0.595	0.588	0.603	1.227	0.579	0.985	120	576	9767	9213	-0.632	3831	5936	3437	5776	0
1	21	2	"SBE2"	"YDR351W"	5660	21410	120	4621	4403	2274	158	185	95	100	98	0	8164	7856	4225	273	324	171	97	97	0	0.566	0.560	0.549	0.590	1.390	0.552	0.983	120	556	12354	11828	-0.822	4463	7891	4245	7583	0
1	22	2	""	"YDR383C"	5860	21410	120	5212	4855	1729	173	208	104	98	98	0	5119	4774	1751	273	324	163	97	97	0	1.040	1.040	1.027	1.053	1.290	1.035	0.986	120	594	9885	9183	0.056	5039	4846	4682	4501	0
1	1	3	""	"YDR415C"	1650	21600	130	2490	2368	946	90	93	25	100	100	0	7138	6878	2966	193	204	48	100	100	0	0.346	0.341	0.335	0.355	1.256	0.334	0.982	120	696	9345	8963	-1.533	2400	6945	2278	6685	0
1	2	3	"TRR1"	"YDR353W"	1850	21590	130	1983	1800	1161	122	137	72	87	83	0	4427	3961	2651	254	291	181	82	78	0	0.446	0.453	0.448	0.514	1.809	0.445	0.975	120	599	6034	5385	-1.165	1861	4173	1678	3707	0
1	3	3	"EFT2"	"YDR385W"	2050	21600	130	2896	2550	1599	130	146	70	94	91	0	8589	7857	4981	270	307	174	94	92	0	0.332	0.319	0.321	0.320	1.475	0.316	0.974	120	629	11085	10007	-1.589	2766	8319	2420	7587	0
1	4	3	""	"YDR417C"	2260	21600	130	1188	1108	500	120	132	58	97	93	0	2914	2634	1153	242	264	103	93	92	0	0.400	0.413	0.399	0.442	1.582	0.411	0.957	120	598	3740	3380	-1.323	1068	2672	988	2392	0
1	5	3	""	"YER097W"	2450	21600	130	1558	1468	639	122	141	76	95	93	0	2788	2701	1251	216	254	135	94	93	0	0.558	0.542	0.542	0.585	1.583	0.533	0.977	120	596	4008	3831	-0.841	1436	2572	1346	2485	0
1	6	3	""	"YER128W"	2650	21600	130	3396	3128	1337	120	133	61	97	95	0	6592	5794	2592	208	231	109	95	94	0	0.513	0.538	0.537	0.562	1.358	0.526	0.982	120	614	9660	8594	-0.963	3276	6384	3008	5586	0
1	7	3	""	"YER160C"	2850	21600	120	6141	7369	4873	118	128	50	99	98	0	5363	6116	4258	201	216	78	97	96	0	1.167	1.226	1.242	1.322	1.344	1.195	0.984	120	557	11185	13166	0.223	6023	5162	7251	5915	0
1	8	3	"PRS2"	"YER099C"	3050	21600	130	5568	4918	2797	134	164	169	95	91	0	7171	6264	3813	219	250	152	94	90	0	0.782	0.791	0.784	0.892	1.567	0.765	0.979	120	594	12386	10829	-0.355	5434	6952	4784	6045	0
1	9	3	""	"YER130C"	3250	21600	130	5686	5215	1957	147	171	165	99	97	0	5369	4940	1926	219	247	146	97	96	0	1.076	1.074	1.065	1.123	1.356	1.063	0.988	120	613	10689	9789	0.105	5539	5150	5068	4721	0
1	10	3	"RAD4"	"YER162C"	3450	21600	120	5070	4883	2592	144	173	119	99	98	0	10706	9984	5649	207	264	237	97	97	0	0.469	0.485	0.496	0.519	1.351	0.473	0.974	120	557	15425	14516	-1.092	4926	10499	4739	9777	0
1	11	3	"AST2"	"YER101C"	3650	21600	130	4071	3808	1993	144	177	106	100	100	0	6616	6193	3477	209	277	201	99	96	0	0.613	0.612	0.608	0.663	1.369	0.596	0.970	120	630	10334	9648	-0.706	3927	6407	3664	5984	0
1	12	3	"PMD1"	"YER132C"	3860	21610	130	5679	5585	2676	149	171	91	100	100	0	6234	6039	3007	218	248	114	100	100	0	0.919	0.934	0.924	0.964	1.236	0.921	0.979	120	613	11546	11257	-0.122	5530	6016	5436	5821	0
1	13	3	"CHD1"	"YER164W"	4050	21600	120	4406	4312	2183	144	160	71	100	100	0	8596	8312	4437	217	233	79	100	100	0	0.509	0.515	0.513	0.540	1.379	0.505	0.979	120	572	12641	12263	-0.975	4262	8379	4168	8095	0
1	14	3	"SSA4"	"YER103W"	4260	21600	120	4644	4699	2960	143	155	57	100	99	0	6300	6362	4077	245	265	101	97	97	0	0.743	0.745	0.747	0.800	1.469	0.736	0.983	120	573	10556	10673	-0.428	4501	6055	4556	6117	0
1	15	3	""	"YER134C"	4460	21610	130	1616	1508	539	160	186	114	97	94	0	4057	3799	1396	320	362	185	96	93	0	0.390	0.387	0.385	0.401	1.228	0.388	0.982	120	613	5193	4827	-1.360	1456	3737	1348	3479	0
1	16	3	""	"YER166W"	4630	21600	90	373	348	125	159	169	62	84	76	0	671	642	244	292	321	118	86	75	0	0.565	0.540	0.513	0.519	1.324	0.519	0.857	52	372	593	539	-0.825	214	379	189	350	0
1	17	3	"AMS1"	"YGL156W"	4860	21590	110	5219	5074	2033	146	155	53	100	100	0	9308	9504	4106	256	279	93	100	100	0	0.560	0.533	0.539	0.543	1.171	0.522	0.981	80	532	14125	14176	-0.835	5073	9052	4928	9248	0
1	18	3	""	"YGL188C"	5060	21600	130	461	433	142	152	164	69	90	82	0	1171	1076	369	286	295	69	94	91	0	0.349	0.356	0.361	0.356	1.474	0.358	0.907	120	635	1194	1071	-1.518	309	885	281	790	0
1	19	3	""	"YGL220W"	5260	21610	130	2591	2424	948	143	160	102	96	93	0	5267	4850	1981	276	293	148	95	94	0	0.490	0.499	0.500	0.505	1.336	0.493	0.989	120	579	7439	6855	-1.028	2448	4991	2281	4574	0
1	20	3	"RCK1"	"YGL158W"	5460	21600	140	5929	5322	2013	156	196	144	100	99	0	10124	9375	3600	282	355	247	100	99	0	0.587	0.568	0.565	0.574	1.162	0.566	0.987	156	640	15615	14259	-0.770	5773	9842	5166	9093	0
1	21	3	"CDC55"	"YGL190C"	5660	21600	120	2922	2924	1496	164	198	126	100	97	0	4755	4810	2519	274	344	228	98	95	0	0.615	0.608	0.612	0.636	1.286	0.603	0.983	120	513	7239	7296	-0.700	2758	4481	2760	4536	0
1	22	3	""	"YGL222C"	5850	21600	130	3145	2865	1145	166	179	55	97	97	0	5244	4762	2023	271	287	81	97	95	0	0.599	0.601	0.605	0.614	1.243	0.588	0.986	120	664	7952	7190	-0.739	2979	4973	2699	4491	0
1	1	4	""	"YGL160W"	1650	21800	120	2813	2886	1331	90	94	24	100	100	0	7742	7649	3767	194	203	48	100	100	0	0.361	0.375	0.371	0.382	1.184	0.367	0.983	120	609	10271	10251	-1.471	2723	7548	2796	7455	0
1	2	4	"IME4"	"YGL192W"	1850	21790	130	3582	3326	1705	120	131	62	99	97	0	6426	5815	3120	250	267	105	94	91	0	0.561	0.576	0.585	0.676	1.895	0.562	0.974	120	630	9638	8771	-0.835	3462	6176	3206	5565	0
1	3	4	""	"YGL224C"	2050	21800	130	7609	6962	4120	137	205	281	97	94	0	3453	3188	1959	258	371	552	75	72	0	2.339	2.329	2.319	2.867	1.997	2.238	0.902	120	614	10667	9755	1.226	7472	3195	6825	2930	0
1	4	4	"SUT1"	"YGL162W"	2250	21790	130	2694	2594	1468	137	223	298	89	80	0	5540	5050	2898	254	374	545	87	80	0	0.484	0.512	0.518	0.539	1.354	0.501	0.969	120	615	7843	7253	-1.048	2557	5286	2457	4796	0
1	5	4	"HOS2"	"YGL194C"	2450	21800	130	6546	6052	2868	138	177	138	100	99	0	4285	4069	1984	233	272	135	96	95	0	1.581	1.542	1.537	1.660	1.404	1.520	0.975	120	598	10460	9750	0.661	6408	4052	5914	3836	0
1	6	4	""	"YGL226W"	2640	21800	120	3997	3496	1640	145	162	80	95	95	0	4385	4142	2018	228	247	120	95	93	0	0.927	0.856	0.865	0.913	1.586	0.842	0.979	120	544	8009	7265	-0.110	3852	4157	3351	3914	0
1	7	4	""	"YGR277C"	2840	21800	130	3508	3243	1620	154	177	83	97	96	0	6120	5998	3056	248	287	140	97	96	0	0.571	0.537	0.536	0.543	1.251	0.529	0.978	120	612	9226	8839	-0.808	3354	5872	3089	5750	0
1	8	4	""	"YHL013C"	3050	21800	140	11519	10608	5409	197	228	110	100	100	0	3462	3281	1719	275	306	120	96	93	0	3.553	3.463	3.475	3.830	1.443	3.428	0.975	156	688	14509	13417	1.829	11322	3187	10411	3006	0
1	9	4	""	"YHL045W"	3250	21800	130	8917	7955	3393	202	233	107	100	97	0	8418	7547	3526	248	259	62	97	97	0	1.067	1.062	1.043	1.136	1.323	1.029	0.982	120	578	16885	15052	0.093	8715	8170	7753	7299	0
1	10	4	"SCW4"	"YGR279C"	3440	21800	130	2440	2161	1189	180	199	81	89	85	0	4262	4051	2409	233	270	159	89	86	0	0.561	0.519	0.526	0.563	1.596	0.495	0.975	120	598	6289	5799	-0.834	2260	4029	1981	3818	0
1	11	4	"RPS20"	"YHL015W"	3640	21800	130	3022	2858	1458	169	209	146	92	88	0	2617	2726	1520	232	306	242	85	83	0	1.196	1.078	1.045	1.114	1.642	1.041	0.969	120	645	5238	5183	0.258	2853	2385	2689	2494	0
1	12	4	""	"YHL047C"	3860	21800	130	11617	10624	4402	172	220	163	100	100	0	8279	7825	3446	238	284	181	100	100	0	1.423	1.378	1.386	1.439	1.305	1.363	0.977	120	643	19486	18039	0.509	11445	8041	10452	7587	0
1	13	4	"YOR1"	"YGR281W"	4070	21810	130	8042	8114	4032	163	205	138	99	98	0	8471	8460	4427	238	277	152	98	95	0	0.957	0.967	0.982	1.057	1.496	0.945	0.983	120	622	16112	16173	-0.063	7879	8233	7951	8222	0
1	14	4	""	"YHL017W"	4250	21800	130	9797	9229	3645	161	203	149	100	100	0	5797	5545	2372	268	304	155	99	98	0	1.743	1.718	1.692	1.806	1.285	1.665	0.973	120	620	15165	14345	0.801	9636	5529	9068	5277	0
1	15	4	""	"YHL049C"	4460	21810	130	8705	7928	4213	204	283	209	98	97	0	19368	18378	10475	368	498	367	97	95	0	0.447	0.429	0.434	0.452	1.352	0.416	0.978	120	612	27501	25734	-1.160	8501	19000	7724	18010	0
1	16	4	""	"YGR283C"	4660	21810	130	3364	3084	1473	206	265	177	96	89	0	6006	5662	2815	359	490	361	94	89	0	0.559	0.543	0.533	0.566	1.528	0.535	0.977	120	647	8805	8181	-0.838	3158	5647	2878	5303	0
1	17	4	"APM2"	"YHL019C"	4860	21800	130	5012	4557	2254	179	209	101	99	96	0	6829	6644	3364	305	358	167	96	95	0	0.741	0.691	0.677	0.722	1.384	0.684	0.980	120	650	11357	10717	-0.433	4833	6524	4378	6339	0
1	18	4	""	"YHR001W"	5060	21810	130	13556	12859	4922	181	253	211	100	100	0	3538	3322	1283	305	342	133	95	94	0	4.137	4.202	4.220	4.481	1.392	4.209	0.977	120	630	16608	15695	2.049	13375	3233	12678	3017	0
1	19	4	""	"YIL087C"	5260	21800	130	3330	2934	1168	177	248	212	95	93	0	5605	5138	2206	298	323	108	95	94	0	0.594	0.570	0.565	0.605	1.316	0.551	0.964	120	597	8460	7597	-0.751	3153	5307	2757	4840	0
1	20	4	"RPI1"	"YIL119C"	5460	21800	130	2957	2726	963	173	213	141	100	97	0	6015	5546	2066	296	368	249	98	96	0	0.487	0.486	0.486	0.501	1.270	0.480	0.984	120	578	8503	7803	-1.039	2784	5719	2553	5250	0
1	21	4	""	"YIL151C"	5650	21800	120	1429	1426	646	152	181	108	97	95	0	1609	1645	771	251	316	210	95	89	0	0.940	0.914	0.910	0.989	1.600	0.883	0.936	120	571	2635	2668	-0.089	1277	1358	1274	1394	0
1	22	4	""	"YIL089W"	5860	21800	130	4204	3824	1363	154	164	51	100	100	0	4289	3937	1484	242	253	64	99	99	0	1.001	0.993	0.997	1.046	1.466	0.966	0.985	120	733	8097	7365	0.001	4050	4047	3670	3695	0
1	1	5	""	"YIL121W"	1660	21990	130	7188	6490	2722	93	102	40	100	100	0	4544	4240	1712	190	195	38	100	100	0	1.630	1.580	1.573	1.611	1.281	1.595	0.979	120	665	11449	10447	0.704	7095	4354	6397	4050	0
1	2	5	"RRD1"	"YIL153W"	1850	22000	130	5323	4843	2704	125	134	47	98	96	0	4597	4158	2471	219	229	52	95	93	0	1.187	1.198	1.205	1.330	1.581	1.150	0.977	120	597	9576	8657	0.248	5198	4378	4718	3939	0
1	3	5	""	"YIL091C"	2050	22000	120	6104	5890	3429	139	177	152	99	97	0	6143	5931	3486	231	289	250	96	91	0	1.009	1.009	1.013	1.093	1.506	0.998	0.976	120	570	11877	11451	0.013	5965	5912	5751	5700	0
1	4	5	"SIM1"	"YIL123W"	2260	22000	130	3167	2813	1604	142	249	379	90	80	0	5596	4985	2803	237	361	436	92	84	0	0.564	0.563	0.566	0.584	1.408	0.568	0.955	120	645	8384	7419	-0.825	3025	5359	2671	4748	0
1	5	5	"GUT2"	"YIL155C"	2460	22000	130	5454	4965	2952	139	230	357	95	92	0	3098	2841	1714	230	324	340	91	83	0	1.853	1.848	1.818	1.941	1.395	1.816	0.948	120	598	8183	7437	0.890	5315	2868	4826	2611	0
1	6	5	""	"YIL093C"	2650	22000	120	2415	2370	1178	136	168	150	98	95	0	4610	4645	2525	212	270	286	96	95	0	0.518	0.504	0.511	0.523	1.366	0.487	0.977	120	543	6677	6667	-0.948	2279	4398	2234	4433	0
1	7	5	"KGD1"	"YIL125W"	2850	22000	120	3160	3191	1475	136	148	66	99	98	0	7255	6934	3207	224	244	105	99	98	0	0.430	0.455	0.452	0.463	1.262	0.450	0.961	120	558	10055	9765	-1.217	3024	7031	3055	6710	0
1	8	5	""	"YIL157C"	3050	22000	130	4145	3888	1758	160	183	88	98	96	0	4546	4523	2216	257	263	70	95	95	0	0.929	0.874	0.867	0.943	1.385	0.843	0.981	120	595	8274	7994	-0.106	3985	4289	3728	4266	0
1	9	5	""	"YJR026W"	3250	22000	120	17968	20312	10693	186	201	77	100	100	0	15074	16343	8989	243	253	78	100	100	0	1.199	1.250	1.251	1.271	1.189	1.233	0.985	120	556	32613	36226	0.262	17782	14831	20126	16100	0
1	10	5	"APS2"	"YJR058C"	3450	22000	130	3119	2996	1442	157	169	62	95	94	0	9338	8656	4513	217	233	112	95	94	0	0.325	0.336	0.339	0.370	1.582	0.329	0.982	120	629	12083	11278	-1.623	2962	9121	2839	8439	0
1	11	5	"JSN1"	"YJR091C"	3660	22000	120	864	875	468	140	152	90	92	87	0	1631	1573	742	198	216	109	93	90	0	0.505	0.535	0.514	0.545	1.480	0.549	0.897	120	558	2157	2110	-0.985	724	1433	735	1375	0
1	12	5	""	"YJR028W"	3850	22000	130	36445	35989	18387	163	188	95	100	100	7	26801	26816	14918	214	238	97	100	100	0	1.365	1.347	1.343	1.416	1.241	1.312	0.985	120	634	62869	62428	0.449	36282	26587	35826	26602	0
1	13	5	"CBF1"	"YJR060W"	4060	22000	110	639	645	232	161	183	83	98	95	0	991	995	410	225	244	87	97	95	0	0.624	0.629	0.619	0.670	1.450	0.613	0.922	80	515	1244	1254	-0.680	478	766	484	770	0
1	14	5	"FIP1"	"YJR093C"	4250	22000	110	5498	5512	2008	144	152	53	100	100	0	3586	3686	1371	254	257	52	100	100	0	1.607	1.564	1.562	1.597	1.163	1.535	0.984	80	528	8686	8800	0.684	5354	3332	5368	3432	0
1	15	5	""	"YJR030C"	4460	22000	120	2419	2547	1209	143	179	122	97	97	0	2647	2750	1333	268	332	229	95	92	0	0.957	0.969	0.996	1.015	1.331	0.952	0.978	120	574	4655	4886	-0.064	2276	2379	2404	2482	0
1	16	5	"NTA1"	"YJR062C"	4660	22000	120	2173	2230	1128	143	189	127	97	95	0	2970	3092	1598	242	329	236	95	93	0	0.744	0.732	0.725	0.755	1.289	0.721	0.980	120	542	4758	4937	-0.426	2030	2728	2087	2850	0
1	17	5	"RPL43B"	"YJR094W-A"	4860	22000	120	9537	9116	3930	151	163	62	100	100	0	6179	6242	2789	257	280	102	100	99	0	1.585	1.498	1.491	1.560	1.304	1.480	0.987	120	571	15308	14950	0.664	9386	5922	8965	5985	0
1	18	5	"CPR7"	"YJR032W"	5060	22010	130	4825	4647	1579	154	176	104	100	100	0	7139	6526	2340	291	300	67	100	100	0	0.682	0.721	0.716	0.746	1.201	0.711	0.985	120	614	11519	10728	-0.552	4671	6848	4493	6235	0
1	19	5	"CCT5"	"YJR064W"	5260	22000	120	3410	3628	2297	154	171	74	100	99	0	5146	5355	3239	292	296	52	99	99	0	0.671	0.686	0.679	0.692	1.331	0.691	0.980	120	572	8110	8537	-0.576	3256	4854	3474	5063	0
1	20	5	""	"YJR096W"	5460	22000	130	2926	2818	1271	154	166	61	100	99	0	4793	4862	2281	282	299	101	98	97	0	0.614	0.582	0.574	0.609	1.323	0.574	0.982	120	613	7283	7244	-0.703	2772	4511	2664	4580	0
1	21	5	""	"YKR021W"	5650	22010	120	3269	3409	1752	147	152	34	96	95	0	3904	4081	2165	250	257	52	95	95	0	0.854	0.851	0.846	0.856	1.252	0.831	0.984	120	577	6776	7093	-0.227	3122	3654	3262	3831	0
1	22	5	"YSR3"	"YKR053C"	5850	22000	110	3132	3740	2173	147	171	167	93	92	0	3001	3321	2007	237	262	190	91	90	0	1.080	1.165	1.187	1.239	1.350	1.122	0.985	80	560	5749	6677	0.111	2985	2764	3593	3084	0
1	1	6	"MRPL20"	"YKR085C"	1650	22190	120	1038	1178	710	87	94	30	100	99	0	2183	2398	1451	178	182	31	99	99	0	0.474	0.491	0.492	0.511	1.360	0.487	0.978	120	638	2956	3311	-1.076	951	2005	1091	2220	0
1	2	6	""	"YKR023W"	1850	22190	130	9098	8545	4457	114	125	47	100	100	0	4767	4628	2485	196	202	38	99	98	0	1.965	1.902	1.913	2.024	1.492	1.884	0.971	120	613	13555	12863	0.975	8984	4571	8431	4432	0
1	3	6	"RHO4"	"YKR055W"	2050	22200	120	370	345	133	121	138	77	85	67	0	676	652	261	202	215	78	90	85	0	0.525	0.498	0.513	0.512	1.768	0.500	0.787	120	557	723	674	-0.929	249	474	224	450	0
1	4	6	""	"YKR087C"	2250	22200	120	10423	9805	4300	119	156	172	100	98	0	6335	6028	2808	206	256	233	95	92	0	1.681	1.664	1.639	1.807	1.516	1.637	0.976	120	558	16433	15508	0.749	10304	6129	9686	5822	0
1	5	6	"RPC37"	"YKR025W"	2450	22200	120	3438	3595	1933	124	160	177	96	92	0	4787	5105	2960	219	274	247	93	91	0	0.725	0.710	0.720	0.796	1.596	0.689	0.973	120	557	7882	8357	-0.463	3314	4568	3471	4886	0
1	6	6	"RPS21A"	"YKR057W"	2650	22200	120	2125	2005	982	113	127	68	95	92	0	6067	6034	3186	206	231	152	97	92	0	0.343	0.325	0.316	0.335	1.404	0.315	0.973	120	570	7873	7720	-1.543	2012	5861	1892	5828	0
1	7	6	""	"YKR089C"	2860	22200	120	855	980	568	112	113	25	100	99	0	1281	1548	1139	197	201	42	98	98	0	0.685	0.642	0.687	0.707	1.540	0.547	0.817	120	571	1827	2219	-0.545	743	1084	868	1351	0
1	8	6	""	"YKR027W"	3060	22200	120	3928	3718	1666	120	125	34	100	100	0	8941	8560	4300	207	216	48	100	100	0	0.436	0.431	0.426	0.447	1.256	0.416	0.973	120	544	12542	11951	-1.198	3808	8734	3598	8353	0
1	9	6	"TIF1"	"YKR059W"	3250	22200	120	1627	1872	1044	126	131	35	100	100	0	3890	4315	2704	205	210	41	100	100	0	0.407	0.425	0.427	0.451	1.380	0.406	0.966	120	542	5186	5856	-1.296	1501	3685	1746	4110	0
1	10	6	"SRL3"	"YKR091W"	3450	22200	120	3195	3290	1972	128	130	32	100	100	0	3891	4213	2792	184	189	40	99	99	0	0.827	0.785	0.827	0.874	1.491	0.752	0.970	120	570	6774	7191	-0.273	3067	3707	3162	4029	0
1	11	6	""	"YLR232W"	3660	22200	130	1399	1251	545	124	129	35	96	92	0	3901	3445	1642	180	186	44	96	95	0	0.343	0.345	0.345	0.355	1.329	0.341	0.976	120	629	4996	4392	-1.545	1275	3721	1127	3265	0
1	12	6	"RPS28B"	"YLR264W"	3860	22200	130	1812	1799	896	136	147	55	94	91	0	3080	3028	1565	198	208	63	91	91	0	0.582	0.588	0.583	0.639	1.621	0.581	0.977	120	599	4558	4493	-0.782	1676	2882	1663	2830	0
1	13	6	"ATP14"	"YLR295C"	4050	22200	130	1245	1219	512	142	149	46	99	98	0	3265	3321	1578	219	227	57	99	99	0	0.362	0.347	0.346	0.361	1.275	0.339	0.974	120	635	4149	4179	-1.465	1103	3046	1077	3102	0
1	14	6	"TOP3"	"YLR234W"	4260	22200	120	2168	2011	1112	132	137	41	98	96	0	5061	4804	2826	256	264	60	99	97	0	0.424	0.413	0.413	0.432	1.466	0.402	0.962	120	604	6841	6427	-1.239	2036	4805	1879	4548	0
1	15	6	""	"YLR266C"	4460	22200	120	2021	2264	1260	130	135	40	100	99	0	4134	4170	2386	250	262	87	99	96	0	0.487	0.544	0.547	0.560	1.375	0.535	0.974	120	571	5775	6054	-1.038	1891	3884	2134	3920	0
1	16	6	""	"YLR297W"	4660	22200	130	1835	1772	672	125	128	30	99	99	0	4648	4461	1836	222	227	45	100	100	0	0.386	0.389	0.381	0.391	1.197	0.382	0.983	120	629	6136	5886	-1.372	1710	4426	1647	4239	0
1	17	6	""	"YLR236C"	4860	22210	120	835	763	302	127	130	29	92	91	0	2109	1889	813	243	246	49	90	90	0	0.379	0.386	0.389	0.418	1.551	0.378	0.954	120	572	2574	2282	-1.398	708	1866	636	1646	0
1	18	6	"SEC22"	"YLR268W"	5060	22210	130	2586	2314	930	143	153	46	99	98	0	6091	5673	2385	293	313	91	99	99	0	0.421	0.404	0.400	0.405	1.260	0.399	0.985	120	629	8241	7551	-1.247	2443	5798	2171	5380	0
1	19	6	"ECM38"	"YLR299W"	5270	22210	130	3150	2960	1375	158	173	62	100	100	0	9141	8904	4210	317	352	120	100	100	0	0.339	0.326	0.323	0.335	1.304	0.324	0.972	120	630	11816	11389	-1.560	2992	8824	2802	8587	0
1	20	6	""	"YLR238W"	5460	22210	120	6601	5995	1761	164	190	89	100	100	0	10550	9909	3104	304	360	160	100	100	0	0.628	0.607	0.606	0.614	1.138	0.600	0.988	120	556	16683	15436	-0.671	6437	10246	5831	9605	0
1	21	6	""	"YLR270W"	5660	22210	120	3454	3155	1066	181	215	108	99	99	0	6144	5785	2105	294	358	182	99	99	0	0.559	0.542	0.541	0.546	1.214	0.527	0.981	120	557	9123	8465	-0.838	3273	5850	2974	5491	0
1	22	6	""	"YLR301W"	5860	22210	130	2749	2532	961	165	193	154	96	96	0	3979	3806	1449	273	315	196	97	95	0	0.697	0.670	0.672	0.691	1.350	0.671	0.987	120	730	6290	5900	-0.520	2584	3706	2367	3533	0
1	1	7	"MPT1"	"YMR005W"	1660	22400	130	15770	15841	8274	86	88	23	100	100	0	2688	2728	1421	172	176	44	100	100	0	6.234	6.164	6.188	6.408	1.327	6.133	0.978	120	696	18200	18311	2.640	15684	2516	15755	2556	0
1	2	7	"MIH1"	"YMR036C"	1850	22400	130	1018	1175	723	94	99	30	99	95	0	1504	1653	1015	182	185	30	92	92	0	0.699	0.735	0.754	0.806	1.635	0.725	0.970	120	612	2246	2552	-0.517	924	1322	1081	1471	0
1	3	7	""	"YMR067C"	2050	22400	120	2094	2276	1283	99	107	45	100	99	0	1339	1423	800	188	192	41	95	94	0	1.733	1.763	1.763	1.959	1.708	1.721	0.957	120	528	3146	3412	0.794	1995	1151	2177	1235	0
1	4	7	""	"YMR007W"	2240	22400	120	2303	2274	1096	109	144	155	95	94	0	1911	1948	937	198	278	398	89	82	0	1.281	1.237	1.237	1.282	1.383	1.186	0.940	120	543	3907	3915	0.357	2194	1713	2165	1750	0
1	5	7	"LYS7"	"YMR038C"	2450	22400	130	1755	1606	849	120	154	154	90	85	0	4863	4537	2655	218	308	384	88	84	0	0.352	0.344	0.336	0.376	1.668	0.332	0.976	120	613	6280	5805	-1.506	1635	4645	1486	4319	0
1	6	7	""	"YMR069W"	2650	22400	120	477	486	211	115	123	44	90	90	0	1447	1478	670	210	233	94	95	92	0	0.293	0.293	0.297	0.287	1.542	0.296	0.941	120	564	1599	1639	-1.773	362	1237	371	1268	0
1	7	7	""	"YMR009W"	2860	22400	120	1596	1433	751	109	113	26	94	91	0	4165	3817	2135	200	207	46	95	94	0	0.375	0.366	0.369	0.395	1.812	0.359	0.972	120	543	5452	4941	-1.415	1487	3965	1324	3617	0
1	8	7	""	"YMR040W"	3050	22400	120	1659	1682	868	113	118	30	98	98	0	2864	2889	1567	210	217	50	97	96	0	0.583	0.586	0.593	0.626	1.501	0.570	0.970	120	529	4200	4248	-0.780	1546	2654	1569	2679	0
1	9	7	""	"YMR071C"	3250	22400	120	6386	6028	3327	126	146	77	100	98	0	4130	3922	2279	205	218	59	97	93	0	1.595	1.588	1.615	1.790	1.512	1.547	0.976	120	542	10185	9619	0.673	6260	3925	5902	3717	0
1	10	7	"HXT2"	"YMR011W"	3450	22400	130	7984	7198	4084	152	208	140	100	99	0	6291	5655	3289	217	257	123	91	88	0	1.289	1.296	1.309	1.524	1.706	1.280	0.955	120	596	13906	12484	0.367	7832	6074	7046	5438	0
1	11	7	"ARG80"	"YMR042W"	3650	22400	130	1589	1404	818	155	191	121	82	80	0	4045	3549	2270	220	252	111	85	81	0	0.375	0.375	0.380	0.430	2.137	0.355	0.948	120	581	5259	4578	-1.415	1434	3825	1249	3329	0
1	12	7	""	"YMR073C"	3840	22400	130	2844	2662	1567	151	163	62	94	91	0	3474	3180	2059	220	241	87	88	85	0	0.828	0.848	0.812	0.970	1.870	0.813	0.966	120	613	5947	5471	-0.273	2693	3254	2511	2960	0
1	13	7	""	"YNL047C"	4060	22400	130	4673	4499	1932	152	174	76	100	100	0	5786	5828	2637	246	275	107	99	99	0	0.816	0.779	0.780	0.826	1.328	0.767	0.983	120	630	10061	9929	-0.293	4521	5540	4347	5582	0
1	14	7	""	"YNL080C"	4260	22410	130	5307	4817	2863	155	183	90	100	100	0	4778	4415	2634	290	319	116	96	91	0	1.148	1.130	1.124	1.225	1.448	1.117	0.970	120	582	9640	8787	0.199	5152	4488	4662	4125	0
1	15	7	"DBP2"	"YNL112W"	4450	22410	120	5983	5578	2834	161	186	85	100	100	0	5130	4934	2766	279	305	114	100	100	0	1.200	1.164	1.166	1.285	1.361	1.116	0.978	120	557	10673	10072	0.263	5822	4851	5417	4655	0
1	16	7	"SFB2"	"YNL049C"	4660	22410	120	1861	1791	705	148	162	53	97	97	0	2519	2466	1017	244	257	68	96	95	0	0.753	0.739	0.731	0.774	1.527	0.722	0.974	120	540	3988	3865	-0.409	1713	2275	1643	2222	0
1	17	7	"PMS1"	"YNL082W"	4850	22410	130	9831	9717	5449	142	167	94	100	100	0	6469	6274	3687	256	272	85	96	96	0	1.559	1.591	1.627	1.775	1.499	1.556	0.978	120	582	15902	15593	0.641	9689	6213	9575	6018	0
1	18	7	""	"YNL114C"	5050	22410	120	1724	1634	668	158	189	102	97	94	0	4282	4387	1928	305	341	132	98	95	0	0.394	0.362	0.362	0.364	1.222	0.346	0.963	120	543	5543	5558	-1.345	1566	3977	1476	4082	0
1	19	7	""	"YNL051W"	5250	22410	130	5657	5276	2671	175	222	143	100	97	0	3931	3693	1986	335	380	145	94	90	0	1.524	1.519	1.550	1.704	1.592	1.454	0.977	120	598	9078	8459	0.608	5482	3596	5101	3358	0
1	20	7	"END3"	"YNL084C"	5460	22410	130	5781	5355	2247	195	252	152	99	98	0	3230	3234	1408	316	358	142	93	93	0	1.917	1.768	1.743	1.841	1.586	1.728	0.981	120	623	8500	8078	0.939	5586	2914	5160	2918	0
1	21	7	""	"YNL116W"	5660	22410	130	6898	6445	3066	197	257	163	99	97	0	6933	6354	3193	294	352	182	97	95	0	1.009	1.031	1.020	1.121	1.535	1.012	0.971	120	607	13340	12308	0.013	6701	6639	6248	6060	0
1	22	7	"MSG5"	"YNL053W"	5860	22410	130	3371	3027	1614	200	242	145	89	87	0	6739	6300	3628	311	366	176	90	87	0	0.493	0.472	0.461	0.528	1.806	0.457	0.973	120	689	9599	8816	-1.019	3171	6428	2827	5989	0
1	1	8	""	"YNL086W"	1640	22600	120	7526	6692	2981	87	90	26	100	99	0	13396	12546	5973	175	182	52	100	97	0	0.563	0.534	0.532	0.576	1.401	0.517	0.981	120	598	20660	18976	-0.830	7439	13221	6605	12371	0
1	2	8	"DCP2"	"YNL118C"	1850	22600	120	3092	3137	2590	99	103	28	99	96	0	4390	4669	4025	197	205	57	95	94	0	0.714	0.679	0.680	0.716	1.484	0.657	0.980	120	535	7186	7510	-0.486	2993	4193	3038	4472	0
1	3	8	"CMK2"	"YOL016C"	2040	22590	120	2151	2460	1364	98	102	26	100	100	0	2246	2429	1389	196	202	39	95	95	0	1.001	1.058	1.076	1.155	1.535	1.032	0.972	120	514	4103	4595	0.002	2053	2050	2362	2233	0
1	4	8	""	"YOL048C"	2240	22590	120	7318	6905	3250	105	120	71	99	99	0	6024	5906	2994	201	214	74	99	97	0	1.239	1.192	1.189	1.277	1.417	1.159	0.974	120	542	13036	12505	0.309	7213	5823	6800	5705	0
1	5	8	""	"YOL080C"	2440	22590	120	4148	3856	1937	127	163	142	99	95	0	4187	4040	2112	223	273	283	87	84	0	1.014	0.977	0.967	1.136	1.751	0.955	0.981	120	550	7985	7546	0.021	4021	3964	3729	3817	0
1	6	8	"TLG2"	"YOL018C"	2630	22580	110	11408	10404	5063	136	182	192	100	98	0	5282	5304	2630	219	245	112	97	97	0	2.226	2.019	1.990	2.124	1.321	2.000	0.986	80	497	16335	15353	1.155	11272	5063	10268	5085	0
1	7	8	""	"YOL050C"	2840	22590	120	2272	2020	1148	128	153	157	85	80	0	2708	2546	1496	202	220	94	85	83	0	0.856	0.807	0.803	0.891	1.854	0.785	0.973	120	575	4650	4236	-0.225	2144	2506	1892	2344	0
1	8	8	""	"YOL082W"	3040	22590	120	1870	1832	880	124	130	39	99	98	0	7224	7281	3867	219	229	64	99	99	0	0.249	0.242	0.243	0.255	1.302	0.235	0.977	120	543	8751	8770	-2.004	1746	7005	1708	7062	0
1	9	8	"TAT2"	"YOL020W"	3240	22590	120	3494	3292	1622	143	157	62	100	100	0	5969	6044	3225	226	249	80	100	100	0	0.583	0.541	0.538	0.568	1.262	0.525	0.980	120	556	9094	8967	-0.777	3351	5743	3149	5818	0
1	10	8	"SPE2"	"YOL052C"	3450	22590	120	2734	2429	1479	175	205	106	93	90	0	7057	6289	4037	256	290	114	94	90	0	0.376	0.374	0.381	0.408	1.719	0.367	0.974	120	557	9360	8287	-1.410	2559	6801	2254	6033	0
1	11	8	""	"YOL084W"	3650	22590	120	2391	2280	908	164	177	60	100	100	0	5270	5365	2508	249	267	84	100	100	0	0.444	0.414	0.416	0.435	1.328	0.398	0.973	120	543	7248	7232	-1.173	2227	5021	2116	5116	0
1	12	8	""	"YOL022C"	3850	22590	130	6619	5885	3419	166	187	81	98	96	0	5324	5060	3132	245	264	91	92	88	0	1.271	1.188	1.209	1.464	1.768	1.158	0.975	120	581	11532	10534	0.345	6453	5079	5719	4815	0
1	13	8	""	"YOL053W"	4040	22590	130	7067	6644	3316	179	202	82	100	100	0	7065	6657	3617	281	304	99	99	97	0	1.015	1.014	0.982	1.132	1.588	0.983	0.968	120	599	13672	12841	0.022	6888	6784	6465	6376	0
1	14	8	"ADH1"	"YOL086C"	4250	22590	130	1335	1402	890	178	197	77	95	90	0	4592	4282	2780	293	321	100	97	95	0	0.269	0.307	0.304	0.300	1.517	0.311	0.969	120	598	5456	5213	-1.894	1157	4299	1224	3989	0
1	15	8	"RPL33B"	"YOR234C"	4450	22600	130	7994	7720	4314	181	196	71	100	100	0	5861	5570	3132	281	305	95	98	95	0	1.400	1.425	1.429	1.526	1.429	1.415	0.982	120	582	13393	12828	0.486	7813	5580	7539	5289	0
1	16	8	"PNT1"	"YOR266W"	4650	22590	120	1361	1560	1010	168	186	66	96	94	0	1216	1309	768	271	290	82	90	85	0	1.262	1.341	1.324	1.318	1.760	1.331	0.968	120	513	2138	2430	0.336	1193	945	1392	1038	0
1	17	8	""	"YOR298W"	4840	22600	130	1108	1323	855	147	158	59	94	90	0	1070	1183	699	262	269	56	90	88	0	1.189	1.277	1.219	1.259	1.658	1.257	0.969	120	601	1769	2097	0.250	961	808	1176	921	0
1	18	8	"DFR1"	"YOR236W"	5040	22600	120	2330	2435	1502	147	156	51	100	99	0	4083	4353	2813	285	295	66	98	96	0	0.575	0.562	0.566	0.617	1.382	0.548	0.981	120	577	5981	6356	-0.799	2183	3798	2288	4068	0
1	19	8	""	"YOR268C"	5250	22590	120	746	798	368	147	170	96	92	86	0	1872	2002	1012	292	308	85	95	95	0	0.379	0.381	0.374	0.390	1.465	0.373	0.970	120	547	2179	2361	-1.399	599	1580	651	1710	0
1	20	8	""	"YOR300W"	5440	22590	110	837	842	440	154	178	87	83	82	0	1949	1961	1078	267	299	141	86	82	0	0.406	0.406	0.402	0.421	1.409	0.403	0.971	80	486	2365	2382	-1.300	683	1682	688	1694	0
1	21	8	""	"YOR238W"	5640	22590	110	2833	2799	1422	153	173	81	98	98	0	4597	4351	2220	248	279	135	97	97	0	0.616	0.645	0.652	0.674	1.369	0.640	0.982	80	537	7029	6749	-0.698	2680	4349	2646	4103	0
1	22	8	"VPH1"	"YOR270C"	5840	22590	110	3463	3326	1658	152	176	89	93	93	0	3582	3453	1640	245	271	101	93	93	0	0.992	0.989	0.994	0.997	1.344	0.994	0.983	80	559	6648	6382	-0.011	3311	3337	3174	3208	0
1	1	9	""	"YOR302W"	1640	22780	120	599	580	302	83	95	106	85	79	0	1271	1251	632	160	173	118	90	86	0	0.464	0.456	0.454	0.457	1.547	0.456	0.951	120	647	1627	1588	-1.106	516	1111	497	1091	0
1	2	9	""	"YOR240W"	1840	22770	110	2569	2491	1337	93	110	122	98	96	0	4088	3982	2168	187	204	137	97	97	0	0.635	0.632	0.641	0.670	1.418	0.623	0.963	80	506	6377	6193	-0.656	2476	3901	2398	3795	0
1	3	9	"YTM1"	"YOR272W"	2040	22780	120	2906	3344	2135	94	99	27	98	98	0	3049	3425	2130	189	193	39	96	96	0	0.983	1.004	0.967	1.056	1.553	1.004	0.959	120	583	5672	6486	-0.024	2812	2860	3250	3236	0
1	4	9	""	"YOR304C-A"	2240	22790	120	3468	3271	1322	100	105	28	99	99	0	2042	1854	763	188	192	34	96	95	0	1.817	1.903	1.879	1.954	1.249	1.884	0.978	120	603	5222	4837	0.861	3368	1854	3171	1666	0
1	5	9	"GRE1"	"YPL223C"	2450	22790	130	2381	2205	1276	124	133	58	90	86	0	5276	5058	3033	220	227	58	94	94	0	0.446	0.430	0.424	0.428	1.537	0.422	0.972	120	595	7313	6919	-1.164	2257	5056	2081	4838	0
1	6	9	"BBP1"	"YPL255W"	2640	22790	120	2995	2888	1735	137	163	167	94	92	0	5218	5195	3277	230	246	97	96	96	0	0.573	0.554	0.536	0.568	1.393	0.537	0.965	120	558	7846	7716	-0.803	2858	4988	2751	4965	0
1	7	9	""	"YPR004C"	2840	22790	120	2107	2201	1759	129	132	33	82	81	0	2017	1884	1564	207	214	54	78	76	0	1.093	1.236	1.176	1.281	2.103	1.185	0.940	120	543	3788	3749	0.128	1978	1810	2072	1677	0
1	8	9	""	"YPL225W"	3030	22790	120	5057	4632	2017	135	144	49	99	97	0	2174	2221	1005	215	220	52	94	93	0	2.513	2.242	2.227	2.359	1.419	2.179	0.972	120	558	6881	6503	1.329	4922	1959	4497	2006	0
1	9	9	""	"YPL257W"	3240	22790	130	2928	2725	1411	150	163	60	93	89	0	2990	2815	1466	212	225	69	91	88	0	1.000	0.989	0.976	1.040	1.594	0.976	0.982	120	628	5556	5178	0.000	2778	2778	2575	2603	0
1	10	9	"ICL2"	"YPR006C"	3440	22790	130	9014	8150	4545	168	196	100	100	98	0	5675	5158	3031	224	248	94	95	92	0	1.623	1.618	1.651	1.879	1.666	1.582	0.964	120	613	14297	12916	0.699	8846	5451	7982	4934	0
1	11	9	"ALG5"	"YPL227C"	3640	22790	130	4741	4945	2627	173	208	114	100	98	0	2717	2592	1455	231	255	91	91	90	0	1.837	2.021	1.907	2.249	1.638	1.977	0.952	120	629	7054	7133	0.878	4568	2486	4772	2361	0
1	12	9	"APM1"	"YPL259C"	3850	22790	130	6608	6617	4180	181	218	110	99	98	0	4814	4701	3026	248	267	94	96	94	0	1.408	1.445	1.416	1.588	1.500	1.443	0.967	120	628	10993	10889	0.493	6427	4566	6436	4453	0
1	13	9	""	"YPR008W"	4050	22790	130	7530	7121	4538	183	219	105	100	99	0	5680	5217	3483	273	297	95	98	96	0	1.359	1.403	1.411	1.596	1.666	1.381	0.969	120	613	12754	11882	0.442	7347	5407	6938	4944	0
1	14	9	""	"YPL229W"	4250	22790	120	6171	6233	2896	174	188	77	98	98	0	5711	5871	2798	256	270	74	97	97	0	1.099	1.079	1.072	1.127	1.389	1.069	0.974	120	570	11452	11674	0.137	5997	5455	6059	5615	0
1	15	9	""	"YPL261C"	4450	22790	120	1325	1244	508	165	170	48	97	95	0	2106	2126	961	244	253	54	96	95	0	0.623	0.573	0.574	0.606	1.741	0.561	0.963	120	556	3022	2961	-0.683	1160	1862	1079	1882	0
1	16	9	"RPA135"	"YPR010C"	4650	22790	120	5047	5113	3212	163	170	46	100	100	0	5384	5416	3492	264	272	57	99	97	0	0.954	0.961	0.969	1.093	1.717	0.943	0.969	120	564	10004	10102	-0.068	4884	5120	4950	5152	0
1	17	9	"SEC7"	"YDR170C"	4840	22800	100	291	314	120	139	148	51	86	67	0	395	390	115	262	271	54	76	58	0	1.143	1.367	1.130	1.170	2.505	1.158	0.592	80	470	285	303	0.193	152	133	175	128	0
1	18	9	"YRF1-1"	"YDR545W"	5040	22790	80	194	219	76	125	128	29	78	63	0	366	370	125	263	268	37	73	61	0	0.670	0.879	0.675	0.745	3.159	0.658	0.553	52	334	172	201	-0.578	69	103	94	107	0
1	19	9	"SWI4"	"YER111C"	5250	22800	150	155	180	85	129	134	38	43	25	0	276	312	111	259	266	62	31	19	0	1.529	0.962	0.838	0.900	2.646	0.698	0.545	156	764	43	104	0.613	26	17	51	53	-50
1	20	9	"ESP1"	"YGR098C"	5450	22800	150	150	163	55	129	138	52	30	11	0	242	261	89	229	250	105	12	3	0	1.615	1.063	0.847	0.815	3.195	0.558	0.437	156	785	34	66	0.692	21	13	34	32	-50
1	21	9	"RIM101"	"YHL027W"	5650	22790	80	241	271	118	110	113	23	98	94	0	347	358	106	197	201	32	92	84	0	0.873	1.000	0.880	0.861	1.967	1.011	0.642	52	334	281	322	-0.195	131	150	161	161	0
1	22	9	"MIP6"	"YHR015W"	5850	22790	90	184	223	159	110	114	28	80	61	0	322	355	176	205	209	38	84	65	0	0.632	0.753	0.680	0.629	1.864	0.848	0.720	52	420	191	263	-0.661	74	117	113	150	0
1	1	10	"VTH1"	"YIL173W"	1610	22990	80	138	166	100	80	83	21	73	59	0	195	204	69	144	146	30	67	40	0	1.137	1.433	1.072	1.074	2.463	1.342	0.457	52	288	109	146	0.186	58	51	86	60	0
1	2	10	""	"YJR029W"	1830	22990	90	299	301	127	84	88	22	94	92	0	381	400	185	162	162	34	84	84	0	0.982	0.912	0.922	0.929	1.860	0.787	0.826	52	414	434	455	-0.027	215	219	217	238	0
1	3	10	""	"YLL034C"	2040	22980	110	314	327	170	89	92	25	91	86	0	435	458	241	169	172	29	82	80	0	0.846	0.824	0.749	0.708	1.749	0.749	0.862	80	577	491	527	-0.242	225	266	238	289	0
1	4	10	"ESC1"	"YMR219W"	2240	22990	80	149	156	60	92	94	22	82	57	0	225	228	70	169	171	28	65	50	0	1.018	1.085	0.987	0.899	2.204	0.791	0.406	52	334	113	123	0.026	57	56	64	59	0
1	5	10	"YKU70"	"YMR284W"	2440	22990	150	132	149	62	108	117	43	36	21	0	201	223	82	186	207	79	24	10	0	1.600	1.108	0.773	0.716	2.515	0.647	0.496	156	736	39	78	0.678	24	15	41	37	-50
1	6	10	"POL1"	"YNL102W"	2640	22990	150	150	165	71	119	123	34	47	31	0	230	242	74	209	218	56	32	15	0	1.476	1.394	0.893	0.852	2.734	0.805	0.392	156	689	52	79	0.562	31	21	46	33	-50
1	7	10	""	"YMRWdelta20"	2850	22990	120	1636	1622	606	122	128	39	98	98	0	2307	2210	864	204	214	58	98	97	0	0.720	0.748	0.749	0.743	1.444	0.737	0.955	120	543	3617	3506	-0.474	1514	2103	1500	2006	0
1	8	10	""	"IntYNL112W"	3040	22990	120	6375	5938	2243	128	138	41	100	100	0	4390	4215	1596	203	215	61	99	99	0	1.492	1.448	1.423	1.473	1.274	1.446	0.976	120	558	10434	9822	0.577	6247	4187	5810	4012	0
1	9	10	""	"CEN14"	3240	22990	120	1042	953	298	123	127	32	100	100	0	577	546	164	177	182	47	96	95	0	2.297	2.249	2.271	2.393	1.476	2.172	0.898	120	571	1319	1199	1.200	919	400	830	369	0
1	10	10	""	"YORCdelta11"	3440	22990	120	2611	2475	884	139	150	62	100	100	0	3286	3115	1151	180	193	61	100	99	0	0.796	0.796	0.814	0.810	1.236	0.788	0.971	120	571	5578	5271	-0.329	2472	3106	2336	2935	0
1	11	10	""	"YORWdelta16"	3640	22990	130	2585	2361	973	163	174	58	99	98	0	1729	1594	664	208	221	62	93	93	0	1.592	1.586	1.574	1.547	1.397	1.576	0.967	120	644	3943	3584	0.671	2422	1521	2198	1386	0
1	12	10	""	"YOR298C-A"	3850	22990	120	864	812	308	151	168	77	95	91	0	1456	1326	506	223	235	66	94	93	0	0.578	0.599	0.595	0.586	1.590	0.590	0.943	120	585	1946	1764	-0.790	713	1233	661	1103	0
1	13	10	""	"YPLCdelta10"	4050	22990	120	5870	5529	2372	151	163	55	100	100	0	4048	3750	1610	247	254	53	100	100	0	1.505	1.535	1.487	1.581	1.428	1.532	0.966	120	572	9520	8881	0.589	5719	3801	5378	3503	0
1	14	10	""	"YPRCdelta13"	4250	23000	130	6617	6107	2153	177	191	76	100	100	0	3373	3231	1205	250	263	62	100	100	0	2.062	1.989	1.997	2.071	1.275	1.948	0.976	120	629	9563	8911	1.044	6440	3123	5930	2981	0
1	15	10	""	"SNR51"	4450	23000	130	1054	965	325	175	185	68	96	96	0	1938	1705	660	255	262	56	95	93	0	0.522	0.545	0.542	0.559	1.351	0.518	0.941	120	660	2562	2240	-0.937	879	1683	790	1450	0
1	16	10	""	"iYAL068C-0"	4660	22990	120	2281	2219	996	155	161	44	100	99	0	2448	2348	1045	261	266	48	99	98	0	0.972	0.989	0.979	1.047	1.535	0.984	0.965	120	586	4313	4151	-0.041	2126	2187	2064	2087	0
1	17	10	""	"iYAL067C"	4850	23000	120	3531	3294	1114	140	145	40	100	100	0	8803	8343	3007	268	274	46	100	100	0	0.397	0.391	0.387	0.394	1.176	0.383	0.981	120	590	11926	11229	-1.332	3391	8535	3154	8075	0
1	18	10	""	"iYAL064C-A-0"	5060	23000	130	16289	15094	6487	136	140	36	100	100	0	16165	16410	7320	265	269	48	100	100	0	1.016	0.926	0.908	0.957	1.297	0.922	0.979	120	677	32053	31103	0.023	16153	15900	14958	16145	0
1	19	10	""	"iYBR065C"	5250	23000	130	3151	2964	1072	142	152	51	100	100	0	5433	5181	1999	247	265	83	100	100	0	0.580	0.572	0.569	0.585	1.189	0.559	0.983	120	594	8195	7756	-0.785	3009	5186	2822	4934	0
1	20	10	""	"iYBR069C"	5450	23000	120	4537	4425	1798	148	157	54	100	100	0	7442	7276	3024	244	268	89	100	100	0	0.610	0.608	0.609	0.614	1.210	0.600	0.984	120	555	11587	11309	-0.714	4389	7198	4277	7032	0
1	21	10	""	"iYBR073W"	5650	23000	120	5028	4927	1979	134	142	45	100	100	0	6463	6286	2463	226	239	62	100	100	0	0.785	0.791	0.786	0.797	1.188	0.787	0.985	120	612	11131	10853	-0.350	4894	6237	4793	6060	0
1	22	10	""	"iYBR085W-1"	5850	23000	120	3435	3511	1553	134	140	41	100	100	0	4503	4555	2085	226	238	115	100	100	0	0.772	0.780	0.770	0.791	1.183	0.769	0.983	120	679	7578	7706	-0.374	3301	4277	3377	4329	0
1	1	11	""	"iYBR089W"	1640	23190	120	16339	15752	5422	92	105	49	100	100	0	18534	17982	6200	154	168	61	100	100	0	0.884	0.878	0.884	0.882	1.169	0.874	0.981	120	661	34627	33488	-0.178	16247	18380	15660	17828	0
1	2	11	""	"iYBR093C"	1840	23190	120	1349	1251	384	107	118	46	100	100	0	3746	3563	1231	172	184	62	100	100	0	0.348	0.337	0.344	0.344	1.233	0.325	0.966	120	617	4816	4535	-1.525	1242	3574	1144	3391	0
1	3	11	""	"iYBR111C"	2050	23190	120	11727	10860	3773	105	116	72	100	100	0	14818	13688	5277	174	194	134	100	100	0	0.794	0.796	0.797	0.822	1.221	0.781	0.978	120	602	26266	24269	-0.333	11622	14644	10755	13514	0
1	4	11	""	"iYBR117C"	2240	23190	130	10758	10680	4315	112	136	87	100	100	0	18737	18983	7896	186	234	166	100	100	0	0.574	0.562	0.561	0.566	1.168	0.554	0.985	120	664	29197	29365	-0.801	10646	18551	10568	18797	0
1	5	11	""	"iYBR121C"	2450	23190	130	3326	3314	1167	122	137	61	100	100	0	7504	7318	2626	202	236	118	100	100	0	0.439	0.449	0.451	0.452	1.160	0.447	0.988	120	626	10506	10308	-1.188	3204	7302	3192	7116	0
1	6	11	""	"iYBR139W"	2650	23190	130	2599	2389	866	119	124	32	100	100	0	1819	1709	636	195	203	49	98	98	0	1.527	1.499	1.503	1.572	1.405	1.488	0.973	120	624	4104	3784	0.611	2480	1624	2270	1514	0
1	7	11	""	"iYBR143C"	2850	23190	130	4052	3783	1471	123	132	48	100	100	0	8966	8485	3461	202	213	73	100	100	0	0.448	0.442	0.447	0.451	1.315	0.435	0.975	120	629	12693	11943	-1.157	3929	8764	3660	8283	0
1	8	11	""	"iYBR147W"	3050	23200	120	2898	2787	971	134	141	41	100	100	0	3644	3446	1267	210	222	57	100	100	0	0.805	0.820	0.813	0.836	1.212	0.808	0.976	120	572	6198	5889	-0.313	2764	3434	2653	3236	0
1	9	11	""	"iYDL240W"	3250	23200	130	5118	5076	1975	133	139	39	100	100	0	3421	3248	1331	185	192	46	99	99	0	1.540	1.614	1.627	1.679	1.301	1.595	0.973	120	628	8221	8006	0.623	4985	3236	4943	3063	0
1	10	11	""	"iYDL236W"	3450	23200	130	1654	1643	550	143	162	73	100	99	0	1533	1520	529	193	211	77	99	98	0	1.128	1.130	1.148	1.147	1.195	1.113	0.969	120	644	2851	2827	0.173	1511	1340	1500	1327	0
1	11	11	""	"iYDL232W"	3650	23200	120	2441	2234	689	151	177	83	100	99	0	2587	2382	731	215	239	86	99	99	0	0.965	0.961	0.972	0.972	1.203	0.950	0.976	120	557	4662	4250	-0.051	2290	2372	2083	2167	0
1	12	11	""	"iYDL216C"	3840	23200	120	1336	1269	518	137	150	54	96	95	0	1860	1926	802	233	245	63	96	95	0	0.737	0.669	0.671	0.681	1.397	0.650	0.972	120	572	2826	2825	-0.440	1199	1627	1132	1693	0
1	13	11	""	"iYDL212W"	4040	23200	120	1306	1302	437	142	157	61	100	99	0	2445	2358	812	246	269	94	100	100	0	0.529	0.549	0.543	0.548	1.171	0.540	0.979	120	592	3363	3272	-0.918	1164	2199	1160	2112	0
1	14	11	""	"itG(GCC)D1"	4250	23200	120	6710	6298	1605	179	205	102	100	100	0	4980	4670	1224	264	298	119	100	100	0	1.385	1.389	1.390	1.398	1.123	1.392	0.984	120	577	11247	10525	0.470	6531	4716	6119	4406	0
1	15	11	""	"iYDL195W"	4450	23210	130	3256	3105	1099	186	208	89	100	100	0	4956	4567	1774	292	311	90	100	100	0	0.658	0.683	0.673	0.707	1.262	0.661	0.975	120	630	7734	7194	-0.603	3070	4664	2919	4275	0
1	16	11	""	"iYDL191W"	4660	23210	130	3702	3323	1017	173	200	96	100	100	0	2575	2338	723	301	321	91	100	99	0	1.552	1.546	1.548	1.573	1.191	1.555	0.972	120	642	5803	5187	0.634	3529	2274	3150	2037	0
1	17	11	""	"iYDL186W"	4850	23210	120	1360	1343	494	168	203	110	98	95	0	2732	2751	1039	290	328	125	99	99	0	0.488	0.477	0.484	0.477	1.189	0.460	0.959	120	557	3634	3636	-1.035	1192	2442	1175	2461	0
1	18	11	""	"iYDL170W"	5050	23210	130	1510	1417	453	162	179	70	100	99	0	2163	1993	629	268	296	106	97	97	0	0.711	0.728	0.725	0.749	1.352	0.722	0.973	120	653	3243	2980	-0.491	1348	1895	1255	1725	0
1	19	11	""	"iYDL166C"	5260	23210	120	1051	1004	258	162	176	63	100	99	0	1936	1869	462	261	285	93	100	100	0	0.531	0.524	0.530	0.520	1.157	0.524	0.969	120	585	2564	2450	-0.914	889	1675	842	1608	0
1	20	11	""	"iYDL160C"	5460	23210	120	6198	5857	1577	168	187	74	100	100	0	9350	8909	2489	272	303	108	100	100	0	0.664	0.659	0.655	0.663	1.108	0.656	0.991	120	543	15108	14326	-0.590	6030	9078	5689	8637	0
1	21	11	""	"iYDR141C"	5650	23210	120	2165	2253	823	167	180	68	100	100	0	5372	5494	2082	273	295	96	100	100	0	0.392	0.400	0.399	0.402	1.157	0.394	0.982	120	556	7097	7307	-1.352	1998	5099	2086	5221	0
1	22	11	""	"iYDR145W"	5860	23210	120	1976	1921	691	159	166	44	100	100	0	1677	1699	631	271	284	118	96	93	0	1.292	1.234	1.261	1.279	1.284	1.202	0.948	120	652	3223	3190	0.370	1817	1406	1762	1428	0
1	1	12	""	"iYDR150W"	1640	23400	120	5272	5154	1925	96	107	48	100	100	0	3143	3164	1178	156	162	37	100	100	0	1.733	1.682	1.649	1.690	1.195	1.655	0.980	120	640	8163	8066	0.793	5176	2987	5058	3008	0
1	2	12	""	"iYDR169C-0"	1850	23400	120	4187	4347	1648	112	124	50	100	100	0	9659	9873	4073	172	185	60	100	100	0	0.430	0.437	0.440	0.443	1.172	0.427	0.985	120	586	13562	13936	-1.219	4075	9487	4235	9701	0
1	3	12	""	"iYDR170W-A-0"	2050	23400	130	30075	31244	11079	125	148	79	100	100	0	25611	26128	9235	189	216	95	100	100	0	1.178	1.200	1.195	1.203	1.165	1.201	0.987	120	628	55372	57058	0.236	29950	25422	31119	25939	0
1	4	12	""	"iYDR173C"	2250	23400	130	3398	3444	1319	135	157	77	100	100	0	5973	6001	2395	201	230	97	100	100	0	0.565	0.571	0.573	0.574	1.206	0.563	0.980	120	628	9035	9109	-0.823	3263	5772	3309	5800	0
1	5	12	""	"iYDR189W"	2450	23400	120	3724	3484	1218	127	133	35	100	100	0	2021	1902	664	197	202	45	100	100	0	1.972	1.969	1.964	2.021	1.239	1.961	0.967	120	585	5421	5062	0.980	3597	1824	3357	1705	0
1	6	12	""	"iYDR194C"	2650	23410	120	2700	2807	1047	128	137	42	100	100	0	5615	5640	2180	200	207	45	100	100	0	0.475	0.492	0.483	0.498	1.172	0.487	0.978	120	557	7987	8119	-1.074	2572	5415	2679	5440	0
1	7	12	""	"iYDR198C"	2840	23400	130	1689	1644	586	133	172	126	99	99	0	2335	2346	792	209	265	183	99	99	0	0.732	0.707	0.713	0.701	1.193	0.703	0.973	120	630	3682	3648	-0.450	1556	2126	1511	2137	0
1	8	12	""	"iYDR214W"	3050	23400	120	870	835	298	150	185	127	95	88	0	1264	1203	423	230	281	186	94	90	0	0.696	0.704	0.711	0.702	1.245	0.707	0.962	120	584	1754	1658	-0.522	720	1034	685	973	0
1	9	12	""	"iYDR218C"	3250	23400	120	4084	3863	1518	141	148	42	100	100	0	6158	6105	2569	208	217	57	100	100	0	0.663	0.631	0.632	0.657	1.287	0.624	0.974	120	543	9893	9619	-0.594	3943	5950	3722	5897	0
1	10	12	""	"iYDR223W"	3440	23410	120	2177	2172	769	143	154	45	100	100	0	4300	4341	1631	212	224	62	100	100	0	0.498	0.491	0.491	0.499	1.223	0.483	0.974	120	558	6122	6158	-1.007	2034	4088	2029	4129	0
1	11	12	""	"iYDR532C"	3650	23400	120	937	1107	747	134	145	48	96	95	0	946	1101	752	226	233	52	91	88	0	1.115	1.112	1.111	1.168	1.468	1.058	0.957	120	587	1523	1848	0.157	803	720	973	875	0
1	12	12	""	"iYDR535C"	3850	23410	130	2223	2016	1159	129	135	35	90	89	0	4023	3788	2435	233	242	49	88	85	0	0.553	0.531	0.526	0.587	1.628	0.499	0.954	120	653	5884	5442	-0.856	2094	3790	1887	3555	0
1	13	12	""	"iYDR539W-1"	4050	23390	100	1035	1050	517	126	132	33	97	93	0	1041	1067	563	215	224	47	88	88	0	1.100	1.085	1.087	1.074	1.467	1.015	0.927	80	480	1735	1776	0.138	909	826	924	852	0
1	14	12	""	"iYEL073C-4"	4250	23390	100	1338	1278	714	141	150	45	96	93	0	2706	2687	1681	233	243	66	93	90	0	0.484	0.463	0.453	0.504	1.983	0.442	0.966	80	490	3670	3591	-1.047	1197	2473	1137	2454	0
1	15	12	""	"iYEL071W-1"	4460	23400	120	2425	2370	1487	185	206	85	90	89	0	3702	3530	2170	295	307	65	90	90	0	0.657	0.675	0.664	0.664	1.652	0.680	0.971	120	590	5647	5420	-0.605	2240	3407	2185	3235	0
1	16	12	""	"iYEL068C"	4660	23410	120	2188	2197	1265	210	231	90	93	90	0	2336	2212	1334	298	310	63	91	90	0	0.971	1.038	1.016	1.095	1.496	1.004	0.963	120	558	4016	3901	-0.043	1978	2038	1987	1914	0
1	17	12	""	"iYEL051W"	4860	23410	120	1397	1375	752	202	221	84	89	88	0	2735	2622	1509	286	300	84	92	90	0	0.488	0.502	0.498	0.516	1.566	0.500	0.977	120	590	3644	3509	-1.035	1195	2449	1173	2336	0
1	18	12	""	"itG(GCC)E"	5070	23400	110	1975	1861	991	192	205	68	92	90	0	1431	1412	727	278	288	72	87	86	0	1.546	1.472	1.452	1.396	1.638	1.442	0.968	80	511	2936	2803	0.629	1783	1153	1669	1134	0
1	19	12	""	"iYEL047C"	5260	23410	120	1554	1437	773	184	199	71	86	83	0	2269	2195	1237	276	295	89	88	83	0	0.687	0.653	0.659	0.685	1.748	0.637	0.966	120	564	3363	3172	-0.541	1370	1993	1253	1919	0
1	20	12	""	"iYEL029C"	5460	23400	120	4423	4048	2054	186	196	61	97	97	0	4848	4725	2480	284	301	83	96	96	0	0.928	0.870	0.840	0.912	1.424	0.855	0.970	120	544	8801	8303	-0.107	4237	4564	3862	4441	0
1	21	12	""	"iYEL027W"	5650	23400	130	3042	2861	1597	190	199	63	98	95	0	2654	2594	1537	301	315	84	90	89	0	1.212	1.165	1.152	1.363	1.883	1.121	0.968	120	597	5205	4964	0.277	2852	2353	2671	2293	0
1	22	12	""	"iYEL023C"	5850	23410	130	2213	2133	1128	175	183	52	91	90	0	4042	4120	2273	294	302	70	95	91	0	0.544	0.512	0.506	0.524	1.457	0.499	0.971	120	697	5786	5784	-0.879	2038	3748	1958	3826	0
1	1	13	""	"iYFL031W"	1640	23600	130	2926	2665	983	86	91	26	100	100	0	4266	3867	1611	152	154	30	100	100	0	0.690	0.694	0.689	0.728	1.282	0.666	0.973	120	694	6954	6294	-0.535	2840	4114	2579	3715	0
1	2	13	""	"iYFL027C"	1840	23600	120	2744	2687	882	104	111	35	100	100	0	4352	4328	1470	174	189	58	100	100	0	0.632	0.622	0.606	0.624	1.184	0.608	0.975	120	572	6818	6737	-0.662	2640	4178	2583	4154	0
1	3	13	""	"iYFL023W"	2050	23600	120	2869	2615	1019	128	140	57	100	100	0	1815	1697	654	199	213	64	95	94	0	1.696	1.660	1.629	1.678	1.205	1.658	0.971	120	571	4357	3985	0.762	2741	1616	2487	1498	0
1	4	13	""	"iYFL009W"	2250	23600	120	966	995	479	130	135	37	100	98	0	1243	1287	645	194	198	40	95	94	0	0.797	0.791	0.790	0.872	1.802	0.773	0.966	120	558	1885	1958	-0.327	836	1049	865	1093	0
1	5	13	""	"iYFL005W"	2450	23610	130	6654	6638	2381	127	137	47	100	100	0	5799	5706	2170	195	203	49	100	100	0	1.165	1.181	1.194	1.205	1.137	1.173	0.981	120	630	12131	12022	0.220	6527	5604	6511	5511	0
1	6	13	""	"iYFLWdelta5"	2650	23600	120	10136	10082	4144	139	155	61	100	100	0	3791	3683	1512	206	217	57	100	100	0	2.789	2.860	2.865	2.935	1.237	2.879	0.982	120	558	13582	13420	1.480	9997	3585	9943	3477	0
1	7	13	""	"iYFR009W"	2850	23600	120	3218	3250	1167	149	171	82	100	100	0	3098	2954	1129	212	231	87	100	100	0	1.063	1.131	1.124	1.173	1.237	1.109	0.975	120	558	5955	5843	0.089	3069	2886	3101	2742	0
1	8	13	""	"iYFR012W"	3050	23610	120	12930	12205	3958	156	176	73	100	100	0	7346	7157	2460	224	239	70	100	100	0	1.794	1.738	1.735	1.757	1.144	1.719	0.980	120	543	19896	18982	0.843	12774	7122	12049	6933	0
1	9	13	""	"iYFR016C"	3240	23600	130	1326	1263	507	155	171	64	99	95	0	2500	2299	967	225	244	85	99	96	0	0.515	0.534	0.532	0.547	1.378	0.515	0.970	120	615	3446	3182	-0.958	1171	2275	1108	2074	0
1	10	13	""	"iYFR027W"	3450	23600	130	3072	2975	1011	140	154	61	100	100	0	4795	4744	1719	232	250	84	100	100	0	0.643	0.628	0.636	0.642	1.176	0.621	0.986	120	614	7495	7347	-0.638	2932	4563	2835	4512	0
1	11	13	""	"iYFR030W"	3640	23610	130	2366	2190	852	134	146	50	100	100	0	1092	1002	370	238	245	52	95	92	0	2.614	2.691	2.684	2.873	1.458	2.645	0.957	120	613	3086	2820	1.386	2232	854	2056	764	0
1	12	13	""	"iYFR032C-A"	3840	23610	120	2276	2250	885	143	154	51	100	100	0	4560	4387	1762	243	254	60	100	100	0	0.494	0.508	0.504	0.512	1.178	0.498	0.981	120	572	6450	6251	-1.017	2133	4317	2107	4144	0
1	13	13	""	"iYGL002W"	4050	23610	120	6070	5690	1804	149	171	92	100	100	0	1871	1761	558	246	259	85	100	100	0	3.644	3.657	3.705	3.755	1.175	3.594	0.978	120	613	7546	7056	1.865	5921	1625	5541	1515	0
1	14	13	""	"iYGR002C"	4250	23610	130	4965	4485	1806	179	237	173	100	99	0	1997	1863	722	272	291	95	95	91	0	2.774	2.706	2.719	2.884	1.412	2.644	0.978	120	657	6511	5897	1.472	4786	1725	4306	1591	0
1	15	13	""	"iYGR006W"	4450	23610	120	12874	12191	4187	273	401	351	100	100	0	4360	4173	1509	311	351	137	100	100	0	3.112	3.086	3.086	3.170	1.177	3.009	0.982	120	539	16650	15780	1.638	12601	4049	11918	3862	0
1	16	13	""	"iYGR026W"	4650	23610	120	3114	2862	1114	297	401	331	97	92	0	2017	1916	752	300	342	143	96	93	0	1.641	1.587	1.567	1.637	1.229	1.538	0.962	120	557	4534	4181	0.714	2817	1717	2565	1616	0
1	17	13	""	"iYGR028W"	4850	23610	130	4710	4665	1522	277	319	167	100	100	0	4979	4898	1598	310	346	137	100	100	0	0.949	0.956	0.958	0.960	1.115	0.952	0.988	120	629	9102	8976	-0.075	4433	4669	4388	4588	0
1	18	13	""	"iYGR030C"	5060	23610	120	1715	1694	575	246	280	139	100	100	0	3083	2908	928	307	351	151	100	100	0	0.529	0.557	0.552	0.551	1.122	0.569	0.974	120	602	4245	4049	-0.918	1469	2776	1448	2601	0
1	19	13	""	"iYGR043C-0"	5260	23610	120	895	924	366	216	229	87	97	95	0	1382	1411	599	291	324	124	96	93	0	0.622	0.632	0.654	0.643	1.465	0.624	0.953	120	557	1770	1828	-0.684	679	1091	708	1120	0
1	20	13	""	"iYGR047C"	5450	23610	120	3406	3261	1039	184	197	67	100	100	0	4589	4253	1362	281	304	101	100	100	0	0.748	0.775	0.776	0.779	1.123	0.757	0.981	120	571	7530	7049	-0.419	3222	4308	3077	3972	0
1	21	13	""	"iYGR051C"	5650	23610	120	1873	1922	699	184	200	75	100	100	0	3472	3575	1292	296	326	112	100	100	0	0.532	0.530	0.533	0.528	1.131	0.528	0.985	120	585	4865	5017	-0.911	1689	3176	1738	3279	0
1	22	13	""	"iYGR067C"	5860	23610	120	1350	1342	572	156	166	50	100	98	0	2196	2159	959	252	269	83	99	97	0	0.614	0.622	0.627	0.639	1.414	0.612	0.972	120	637	3138	3093	-0.703	1194	1944	1186	1907	0
1	1	14	""	"iYGR072W"	1640	23800	120	1006	954	358	83	85	20	100	100	0	936	894	333	149	152	29	97	96	0	1.173	1.169	1.176	1.242	1.405	1.141	0.969	120	640	1710	1616	0.230	923	787	871	745	0
1	2	14	""	"iYGR078C"	1850	23800	120	806	779	256	96	102	30	100	100	0	1927	1828	637	176	185	58	100	100	0	0.405	0.413	0.421	0.414	1.180	0.410	0.968	120	558	2461	2335	-1.302	710	1751	683	1652	0
1	3	14	""	"iYHR009C"	2040	23800	130	2112	1937	714	110	115	33	100	100	0	5445	5019	1975	197	206	59	100	100	0	0.381	0.379	0.375	0.389	1.207	0.372	0.981	120	598	7250	6649	-1.390	2002	5248	1827	4822	0
1	4	14	""	"iYHR013C"	2240	23800	120	3746	3688	1549	119	122	32	100	100	0	3280	3157	1366	204	208	42	100	100	0	1.179	1.209	1.199	1.236	1.209	1.195	0.978	120	586	6703	6522	0.238	3627	3076	3569	2953	0
1	5	14	""	"iYHRWdelta7"	2450	23810	120	1062	1048	373	124	131	35	100	99	0	1407	1372	512	212	217	44	98	97	0	0.785	0.797	0.790	0.866	1.653	0.776	0.966	120	557	2133	2084	-0.349	938	1195	924	1160	0
1	6	14	""	"iYHR027C"	2640	23810	130	1207	1169	458	132	143	50	100	100	0	2776	2628	1112	212	227	83	99	99	0	0.419	0.429	0.429	0.446	1.345	0.419	0.969	120	628	3639	3453	-1.254	1075	2564	1037	2416	0
1	7	14	""	"iYHR031C"	2850	23800	120	900	920	360	139	149	52	96	95	0	1450	1510	639	208	228	89	97	95	0	0.613	0.600	0.586	0.605	1.370	0.590	0.959	120	558	2003	2083	-0.707	761	1242	781	1302	0
1	8	14	""	"iYHR035W"	3040	23800	130	1865	1856	730	148	157	47	100	100	0	3881	3978	1735	215	230	67	100	100	0	0.468	0.454	0.445	0.473	1.273	0.440	0.979	120	613	5383	5471	-1.094	1717	3666	1708	3763	0
1	9	14	""	"iYHR048W"	3250	23800	120	627	621	201	151	161	50	97	95	0	1850	1769	605	237	252	75	98	98	0	0.295	0.307	0.307	0.301	1.259	0.309	0.960	120	572	2089	2002	-1.761	476	1613	470	1532	0
1	10	14	""	"iYHR052W"	3440	23810	120	6632	6999	2701	147	173	87	100	100	0	4573	4985	2035	257	278	89	100	100	0	1.503	1.449	1.447	1.483	1.178	1.420	0.985	120	558	10801	11580	0.587	6485	4316	6852	4728	0
1	11	14	""	"iYHR056C"	3640	23810	120	4120	3878	1583	154	187	98	100	100	0	7912	7545	3093	264	311	129	100	100	0	0.519	0.511	0.505	0.513	1.145	0.500	0.983	120	571	11614	11005	-0.947	3966	7648	3724	7281	0
1	12	14	""	"itF(GAA)H1"	3850	23810	120	4377	4092	1358	155	189	99	100	100	0	7937	7389	2588	275	337	155	99	99	0	0.551	0.553	0.553	0.565	1.204	0.541	0.985	120	557	11884	11051	-0.860	4222	7662	3937	7114	0
1	13	14	""	"iYHR075C"	4040	23810	130	9427	8975	2815	177	281	278	100	100	0	7216	7064	2215	308	403	257	100	100	0	1.339	1.302	1.285	1.308	1.134	1.292	0.986	120	597	16158	15554	0.421	9250	6908	8798	6756	0
1	14	14	""	"iYHR079C"	4240	23810	130	2748	2657	929	203	297	267	100	97	0	4216	3933	1540	320	396	239	99	97	0	0.653	0.679	0.684	0.714	1.222	0.658	0.977	120	596	6441	6067	-0.614	2545	3896	2454	3613	0
1	15	14	""	"iYIL013C"	4440	23800	150	227	240	74	211	300	267	1	0	0	342	361	101	294	330	130	25	3	0	0.333	0.433	0.596	0.625	2.800	0.808	0.478	156	715	64	96	-1.585	16	48	29	67	-50
1	16	14	""	"iYIL009C-A"	4650	23810	120	2579	2455	937	197	234	128	97	97	0	1738	1727	657	249	265	70	97	95	0	1.600	1.528	1.537	1.561	1.204	1.507	0.978	120	557	3871	3736	0.678	2382	1489	2258	1478	0
1	17	14	""	"iYIL009W"	4850	23810	130	12766	11692	3973	236	269	128	100	100	0	5300	4895	1755	265	291	100	100	100	0	2.489	2.474	2.464	2.543	1.172	2.460	0.986	120	636	17565	16086	1.315	12530	5035	11456	4630	0
1	18	14	""	"itE(UUC)I"	5060	23810	120	1093	1084	458	217	245	106	94	90	0	1107	1134	474	259	276	76	94	93	0	1.033	0.991	0.973	0.991	1.506	0.987	0.945	120	557	1724	1742	0.047	876	848	867	875	0
1	19	14	""	"iYIR010W"	5250	23820	130	2798	2713	1066	180	189	55	100	100	0	1333	1299	479	244	253	57	99	99	0	2.404	2.401	2.400	2.514	1.416	2.367	0.972	120	597	3707	3588	1.265	2618	1089	2533	1055	0
1	20	14	""	"iYIR014W"	5450	23820	120	1361	1265	477	169	180	61	98	98	0	2303	2262	881	254	265	63	100	99	0	0.582	0.546	0.548	0.545	1.168	0.543	0.981	120	571	3241	3104	-0.782	1192	2049	1096	2008	0
1	21	14	""	"iYIR026C"	5660	23810	120	2680	2631	1172	163	181	78	100	99	0	2259	2320	1031	257	279	90	98	97	0	1.257	1.196	1.206	1.246	1.355	1.182	0.980	120	573	4519	4531	0.330	2517	2002	2468	2063	0
1	22	14	""	"iYIR030C"	5860	23810	120	2501	2211	835	148	150	36	100	100	0	2937	2760	1001	221	224	44	100	100	0	0.866	0.813	0.808	0.813	1.157	0.818	0.987	120	623	5069	4602	-0.207	2353	2716	2063	2539	0
1	1	15	""	"iYIR034C"	1640	24010	130	2577	2439	969	88	93	26	100	100	0	3213	2954	1271	159	162	33	100	100	0	0.815	0.841	0.832	0.894	1.364	0.814	0.980	120	695	5543	5146	-0.295	2489	3054	2351	2795	0
1	2	15	""	"iYJL223C-0"	1840	24000	130	10613	9794	5316	111	118	40	100	100	0	12525	11407	6394	189	202	55	100	100	0	0.851	0.863	0.863	0.906	1.294	0.861	0.980	120	630	22838	20901	-0.232	10502	12336	9683	11218	0
1	3	15	""	"iYJL219W"	2050	24000	130	3634	3303	1265	124	134	50	100	100	0	6304	5687	2216	216	234	84	100	100	0	0.577	0.581	0.596	0.589	1.154	0.583	0.985	120	615	9598	8650	-0.794	3510	6088	3179	5471	0
1	4	15	""	"iYJL215C"	2240	24010	120	1432	1393	527	120	129	46	100	100	0	2589	2539	1076	209	226	76	100	100	0	0.551	0.546	0.547	0.566	1.264	0.528	0.972	120	556	3692	3603	-0.859	1312	2380	1273	2330	0
1	5	15	""	"iYJR093C"	2450	24010	120	4861	4649	1977	120	124	32	99	99	0	3018	3004	1402	213	215	45	95	95	0	1.690	1.623	1.620	1.812	1.508	1.573	0.974	120	542	7546	7320	0.757	4741	2805	4529	2791	0
1	6	15	""	"iYJR095W"	2640	24010	120	2068	1872	839	120	125	31	95	94	0	3902	3473	1704	203	205	39	94	93	0	0.527	0.536	0.532	0.570	1.475	0.514	0.970	120	543	5647	5022	-0.925	1948	3699	1752	3270	0
1	7	15	""	"iYJR099W"	2840	24000	120	1000	997	548	126	131	34	96	95	0	1583	1548	883	198	202	45	94	92	0	0.631	0.645	0.641	0.678	1.623	0.629	0.966	120	560	2259	2221	-0.664	874	1385	871	1350	0
1	8	15	""	"iYJR115W"	3040	24010	120	1976	1930	856	138	146	54	96	93	0	3402	3596	1811	207	225	85	95	93	0	0.575	0.529	0.535	0.557	1.670	0.503	0.960	120	557	5033	5181	-0.798	1838	3195	1792	3389	0
1	9	15	""	"iYJR119C"	3240	24010	120	1776	1722	768	144	161	74	95	94	0	2341	2191	1021	252	272	105	93	92	0	0.781	0.814	0.804	0.811	1.377	0.790	0.967	120	571	3721	3517	-0.356	1632	2089	1578	1939	0
1	10	15	""	"iYJR123W"	3450	24010	120	3144	3212	1501	155	163	53	95	93	0	1472	1474	652	271	277	58	91	90	0	2.489	2.541	2.453	2.516	1.595	2.516	0.962	120	571	4190	4260	1.315	2989	1201	3057	1203	0
1	11	15	""	"iYJR140C"	3650	24010	130	970	922	395	156	164	46	93	91	0	1537	1465	638	276	289	67	90	88	0	0.646	0.644	0.628	0.648	1.341	0.634	0.962	120	613	2075	1955	-0.631	814	1261	766	1189	0
1	12	15	""	"iYJR144W"	3850	24010	130	1239	1179	494	147	181	192	90	87	0	2108	1965	811	298	339	220	90	90	0	0.603	0.619	0.617	0.595	1.382	0.634	0.959	120	596	2902	2699	-0.729	1092	1810	1032	1667	0
1	13	15	""	"iYJR149W"	4040	24010	130	2723	2663	1218	158	283	445	91	85	0	3215	3217	1522	314	437	505	87	85	0	0.884	0.863	0.856	0.914	1.569	0.842	0.978	120	612	5466	5408	-0.178	2565	2901	2505	2903	0
1	14	15	""	"iYJR159W"	4250	24010	120	4805	4402	1796	173	243	376	95	90	0	7913	7694	3435	297	381	463	94	91	0	0.608	0.572	0.576	0.613	1.307	0.555	0.978	120	571	12248	11626	-0.717	4632	7616	4229	7397	0
1	15	15	""	"iYKL225W"	4450	24010	120	38571	37172	15623	190	274	260	100	100	0	20888	20209	9232	287	330	148	100	100	0	1.863	1.856	1.824	1.961	1.265	1.816	0.985	120	542	58982	56904	0.898	38381	20601	36982	19922	0
1	16	15	""	"iYKL221W-0"	4640	24010	120	4253	4098	1853	209	288	254	95	93	0	3676	3805	1931	272	316	149	94	92	0	1.188	1.101	1.077	1.227	1.481	1.046	0.973	120	564	7448	7422	0.249	4044	3404	3889	3533	0
1	17	15	""	"iYKR062W"	4840	24000	110	965	886	357	195	210	81	93	91	0	1480	1408	576	254	273	86	96	92	0	0.628	0.599	0.610	0.591	1.519	0.604	0.951	80	523	1996	1845	-0.671	770	1226	691	1154	0
1	18	15	""	"iYKR066C"	5050	24010	130	1946	1757	683	189	207	80	99	98	0	3821	3537	1392	252	281	106	100	98	0	0.492	0.477	0.471	0.477	1.269	0.485	0.983	120	650	5326	4853	-1.022	1757	3569	1568	3285	0
1	19	15	""	"iYKR070W"	5250	24010	130	3554	3237	1210	190	207	73	100	99	0	2229	2019	758	264	286	95	96	94	0	1.712	1.736	1.721	1.777	1.215	1.732	0.981	120	612	5329	4802	0.776	3364	1965	3047	1755	0
1	20	15	""	"iYKR084C"	5460	24010	120	1749	1762	700	176	193	74	98	95	0	3046	3179	1256	262	274	72	97	96	0	0.565	0.544	0.544	0.568	1.400	0.544	0.983	120	563	4357	4503	-0.824	1573	2784	1586	2917	0
1	21	15	""	"iYKR088C"	5650	24010	120	1462	1405	572	173	185	69	99	95	0	2330	2266	990	265	277	73	96	95	0	0.624	0.616	0.622	0.641	1.276	0.606	0.980	120	558	3354	3233	-0.680	1289	2065	1232	2001	0
1	22	15	""	"iYKR092C-0"	5850	24010	130	1138	1077	391	169	176	50	97	95	0	5194	4634	1748	256	267	72	99	99	0	0.196	0.207	0.204	0.196	1.382	0.207	0.971	120	711	5907	5286	-2.349	969	4938	908	4378	0
1	1	16	""	"iYKR103W"	1640	24200	120	1349	1334	608	88	92	25	99	99	0	1960	1958	914	155	157	32	99	99	0	0.699	0.691	0.693	0.702	1.267	0.680	0.974	120	598	3066	3049	-0.517	1261	1805	1246	1803	0
1	2	16	""	"iYKR106W-1"	1840	24200	130	6156	5386	1984	122	136	56	100	100	0	9101	8243	3289	202	220	78	100	100	0	0.678	0.655	0.659	0.682	1.255	0.639	0.985	120	612	14933	13305	-0.561	6034	8899	5264	8041	0
1	3	16	""	"iYLL066C-1"	2040	24200	130	21365	19726	8354	145	158	58	100	100	0	13954	13293	6169	229	247	87	100	100	0	1.546	1.499	1.500	1.550	1.206	1.468	0.981	120	629	34945	32645	0.629	21220	13725	19581	13064	0
1	4	16	""	"iYLL050C"	2240	24200	120	1423	1294	644	122	132	48	90	87	0	2515	2339	1238	203	214	65	88	87	0	0.563	0.549	0.545	0.584	1.615	0.533	0.969	120	556	3613	3308	-0.830	1301	2312	1172	2136	0
1	5	16	""	"iYLL044W"	2450	24200	130	2940	2665	1103	125	127	36	100	98	0	7114	6394	2802	212	217	51	100	100	0	0.408	0.411	0.398	0.415	1.316	0.408	0.973	120	597	9717	8722	-1.294	2815	6902	2540	6182	0
1	6	16	""	"iYLL040C"	2640	24210	130	1410	1320	508	140	161	72	95	94	0	3097	2785	1189	233	252	92	95	94	0	0.443	0.462	0.453	0.466	1.393	0.447	0.975	120	598	4134	3732	-1.173	1270	2864	1180	2552	0
1	7	16	""	"iYLR267W"	2850	24200	130	3244	3107	1369	173	223	136	99	99	0	4491	4562	2134	260	343	202	97	95	0	0.726	0.682	0.682	0.729	1.384	0.671	0.974	120	630	7302	7236	-0.462	3071	4231	2934	4302	0
1	8	16	""	"itV(AAC)L"	3050	24200	120	1419	1336	494	214	254	137	95	92	0	2069	2020	757	350	401	197	95	92	0	0.701	0.672	0.667	0.673	1.316	0.661	0.971	120	556	2924	2792	-0.513	1205	1719	1122	1670	0
1	9	16	""	"iYLR275W"	3250	24200	120	2248	2221	903	187	218	101	98	97	0	1550	1481	559	322	358	131	94	92	0	1.678	1.755	1.725	1.697	1.381	1.786	0.956	120	557	3289	3193	0.747	2061	1228	2034	1159	0
1	10	16	""	"iYLR293C"	3450	24210	120	921	928	373	160	165	51	97	96	0	2835	2717	1089	276	286	70	99	99	0	0.297	0.315	0.316	0.311	1.272	0.318	0.971	120	557	3320	3209	-1.750	761	2559	768	2441	0
1	11	16	""	"iYLR298C"	3650	24210	120	4321	4545	1429	160	174	67	100	100	0	6522	6623	2108	290	314	111	100	100	0	0.668	0.692	0.684	0.700	1.175	0.689	0.980	120	556	10393	10718	-0.583	4161	6232	4385	6333	0
1	12	16	""	"iYLRCdelta18"	3850	24210	120	1134	1143	441	151	168	67	96	95	0	1210	1187	392	310	334	100	94	92	0	1.092	1.131	1.128	1.149	1.633	1.137	0.953	120	543	1883	1869	0.127	983	900	992	877	0
1	13	16	""	"iYLR318W"	4040	24210	120	1547	1517	617	150	172	218	94	90	0	1077	1096	429	294	317	256	88	77	0	1.784	1.704	1.704	1.844	1.504	1.623	0.960	120	556	2180	2169	0.835	1397	783	1367	802	0
1	14	16	""	"iYLR323C"	4250	24210	120	1544	1483	507	150	153	34	100	100	0	3046	2937	990	283	287	46	100	100	0	0.505	0.502	0.505	0.497	1.208	0.503	0.978	120	570	4157	3987	-0.987	1394	2763	1333	2654	0
1	15	16	""	"iYLR327C"	4450	24210	130	2607	2380	976	162	219	221	96	95	0	6124	5685	2389	274	302	122	97	96	0	0.418	0.410	0.406	0.425	1.338	0.411	0.978	120	612	8295	7629	-1.259	2445	5850	2218	5411	0
1	16	16	""	"iYLR338W"	4650	24210	120	1004	978	369	179	219	151	96	86	0	3110	3048	1226	277	297	88	100	100	0	0.291	0.288	0.287	0.287	1.323	0.287	0.957	120	572	3658	3570	-1.780	825	2833	799	2771	0
1	17	16	""	"iYLR343W"	4850	24210	130	3966	3726	1413	187	201	75	100	100	0	2938	2833	1101	274	283	73	99	97	0	1.419	1.383	1.385	1.467	1.380	1.365	0.983	120	664	6443	6098	0.504	3779	2664	3539	2559	0
1	18	16	""	"iYLR345W"	5060	24210	130	5703	5163	2197	190	216	94	99	98	0	2831	2797	1173	273	298	116	95	93	0	2.155	1.970	1.949	2.009	1.571	1.962	0.981	120	629	8071	7497	1.108	5513	2558	4973	2524	0
1	19	16	""	"iYMR044W"	5250	24210	120	6744	6802	3029	222	247	110	100	100	0	3448	3416	1507	291	313	89	100	97	0	2.066	2.106	2.113	2.208	1.291	2.092	0.981	120	532	9679	9705	1.047	6522	3157	6580	3125	0
1	20	16	""	"iYMR048W"	5440	24210	110	2699	2720	1122	227	262	164	100	100	0	2601	2603	1136	299	334	155	100	96	0	1.074	1.082	1.078	1.137	1.286	1.031	0.975	80	533	4774	4797	0.103	2472	2302	2493	2304	0
1	21	16	""	"iYMRCdelta10"	5660	24220	120	1175	1149	506	203	235	166	94	87	0	1053	1077	451	294	328	163	90	85	0	1.281	1.208	1.190	1.260	1.587	1.188	0.955	120	570	1731	1729	0.357	972	759	946	783	0
1	22	16	""	"iYMR067C"	5840	24220	120	3680	3742	1641	199	209	97	100	100	0	3981	4109	1834	285	297	94	100	100	0	0.942	0.927	0.927	0.933	1.169	0.911	0.982	120	593	7177	7367	-0.086	3481	3696	3543	3824	0
1	1	17	""	"iYMR071C"	1640	24400	120	3205	3137	1344	90	98	41	100	100	0	2883	2707	1219	152	157	46	100	100	0	1.141	1.193	1.174	1.229	1.271	1.172	0.971	120	612	5846	5602	0.190	3115	2731	3047	2555	0
1	2	17	""	"iYMR075C-A"	1840	24400	120	5010	4607	2086	123	135	52	100	100	0	2695	2475	1153	193	200	60	98	95	0	1.953	1.965	1.948	2.116	1.555	1.945	0.968	120	571	7389	6766	0.966	4887	2502	4484	2282	0
1	3	17	""	"iYMR090W"	2040	24410	120	1899	1855	837	145	154	48	99	98	0	3190	3097	1498	225	229	54	99	97	0	0.592	0.595	0.593	0.617	1.311	0.568	0.959	120	572	4719	4582	-0.757	1754	2965	1710	2872	0
1	4	17	""	"iYMR095C"	2240	24400	120	3959	4185	2036	142	149	46	100	100	0	3217	3466	1730	233	238	59	99	99	0	1.279	1.251	1.263	1.325	1.327	1.231	0.984	120	585	6801	7276	0.355	3817	2984	4043	3233	0
1	5	17	""	"iYMRCdelta13"	2450	24400	120	1232	1189	473	148	160	53	96	96	0	1353	1346	526	246	254	63	94	93	0	0.979	0.946	0.921	0.952	1.701	0.927	0.953	120	571	2191	2141	-0.030	1084	1107	1041	1100	0
1	6	17	""	"iYMR111C"	2650	24400	120	2687	2450	714	185	202	80	100	100	0	3873	3608	1027	274	300	110	100	100	0	0.695	0.679	0.691	0.680	1.143	0.681	0.982	120	529	6101	5599	-0.525	2502	3599	2265	3334	0
1	7	17	""	"iYMR115W"	2840	24400	130	485	479	185	199	237	129	78	57	0	615	603	234	297	359	181	73	42	0	0.899	0.915	0.844	0.832	1.759	0.784	0.849	120	629	604	586	-0.153	286	318	280	306	0
1	8	17	""	"iYMRWdelta16"	3050	24410	120	2182	2245	988	158	194	100	98	96	0	2761	2685	1191	271	317	137	97	95	0	0.813	0.865	0.877	0.901	1.379	0.854	0.972	120	586	4514	4501	-0.299	2024	2490	2087	2414	0
1	9	17	""	"iYNL258C"	3250	24410	120	1456	1340	535	138	162	75	94	94	0	2683	2487	1009	250	276	95	95	94	0	0.542	0.537	0.534	0.531	1.213	0.538	0.977	120	570	3751	3439	-0.884	1318	2433	1202	2237	0
1	10	17	""	"iYNL254C"	3450	24410	130	3718	3715	1660	142	155	58	100	100	0	4850	4751	2154	255	273	83	100	100	0	0.778	0.795	0.798	0.823	1.273	0.797	0.980	120	613	8171	8069	-0.362	3576	4595	3573	4496	0
1	11	17	""	"iYNL249C"	3650	24410	130	1262	1224	491	153	166	61	97	97	0	1905	1787	701	296	311	93	95	93	0	0.689	0.718	0.727	0.735	1.389	0.716	0.964	120	597	2718	2562	-0.537	1109	1609	1071	1491	0
1	12	17	""	"iYNL231C"	3840	24410	120	1697	1542	619	158	167	50	96	95	0	2284	2099	846	309	320	72	95	93	0	0.779	0.773	0.766	0.769	1.419	0.757	0.970	120	543	3514	3174	-0.360	1539	1975	1384	1790	0
1	13	17	""	"iYNL225C"	4040	24410	120	1364	1353	529	159	167	45	99	97	0	2355	2330	946	288	295	63	96	96	0	0.583	0.585	0.569	0.609	1.376	0.572	0.967	120	571	3272	3236	-0.779	1205	2067	1194	2042	0
1	14	17	""	"iYNL221C"	4250	24410	120	2895	2858	1058	158	167	44	100	100	0	7252	7261	2729	292	306	75	100	100	0	0.393	0.387	0.379	0.385	1.165	0.383	0.982	120	556	9697	9669	-1.346	2737	6960	2700	6969	0
1	15	17	""	"iYNL202W"	4450	24410	120	1323	1280	484	150	155	40	100	99	0	2072	1946	755	267	282	71	97	95	0	0.650	0.673	0.683	0.697	1.334	0.665	0.969	120	542	2978	2809	-0.622	1173	1805	1130	1679	0
1	16	17	""	"iYNL197C"	4640	24420	130	1707	1661	618	145	149	35	100	100	0	4428	4358	1764	261	271	58	100	100	0	0.375	0.370	0.367	0.375	1.218	0.360	0.978	120	593	5729	5613	-1.416	1562	4167	1516	4097	0
1	17	17	""	"iYNL193W"	4850	24410	130	1562	1536	583	157	163	49	100	100	0	4352	4121	1629	273	288	81	100	100	0	0.344	0.358	0.355	0.363	1.234	0.360	0.977	120	629	5484	5227	-1.538	1405	4079	1379	3848	0
1	18	17	""	"iYNL176C"	5050	24420	130	2663	2443	972	167	215	210	97	96	0	4956	4371	1825	272	356	371	97	97	0	0.533	0.555	0.553	0.572	1.401	0.550	0.981	120	595	7180	6375	-0.908	2496	4684	2276	4099	0
1	19	17	""	"iYNL168C"	5250	24410	140	2513	2309	994	213	282	229	96	94	0	3921	3770	1583	311	424	384	96	94	0	0.637	0.606	0.614	0.599	1.221	0.612	0.980	156	671	5910	5555	-0.650	2300	3610	2096	3459	0
1	20	17	""	"iYNL164C"	5450	24420	120	3040	2836	1044	220	255	160	98	95	0	4761	4419	1703	327	392	226	98	96	0	0.636	0.639	0.637	0.646	1.186	0.635	0.982	120	559	7254	6708	-0.653	2820	4434	2616	4092	0
1	21	17	""	"iYOL113W"	5650	24410	130	1368	1282	541	208	229	114	93	90	0	1968	1789	745	311	342	132	93	89	0	0.700	0.727	0.719	0.741	1.484	0.734	0.970	120	598	2817	2552	-0.514	1160	1657	1074	1478	0
1	22	17	""	"iYOL109W"	5850	24410	130	1105	1053	350	199	209	92	97	95	0	1463	1429	456	284	296	91	97	96	0	0.768	0.746	0.746	0.729	1.219	0.759	0.966	120	680	2085	1999	-0.380	906	1179	854	1145	0
1	1	18	""	"iYOLCdelta3"	1640	24600	120	1509	1577	787	100	105	34	100	99	0	1247	1283	658	168	174	52	95	92	0	1.306	1.325	1.335	1.404	1.436	1.287	0.964	120	613	2488	2592	0.385	1409	1079	1477	1115	0
1	2	18	""	"iYOL092W"	1840	24610	130	696	667	248	127	130	36	96	95	0	1324	1274	516	211	211	53	95	95	0	0.511	0.508	0.517	0.518	1.433	0.492	0.949	120	598	1682	1603	-0.968	569	1113	540	1063	0
1	3	18	""	"iYOL088C"	2040	24610	130	2946	2691	1008	155	164	49	100	100	0	3919	3649	1440	239	242	52	100	100	0	0.758	0.744	0.753	0.756	1.200	0.728	0.982	120	596	6471	5946	-0.399	2791	3680	2536	3410	0
1	4	18	""	"iYOL084W"	2240	24610	130	1640	1591	645	195	243	205	95	89	0	3617	3533	1496	272	298	106	100	100	0	0.432	0.428	0.419	0.421	1.285	0.417	0.959	120	613	4790	4657	-1.211	1445	3345	1396	3261	0
1	5	18	""	"iYOL067C"	2440	24600	130	1795	1644	602	232	262	156	97	94	0	3543	3078	1180	305	326	107	98	96	0	0.483	0.509	0.513	0.513	1.225	0.507	0.972	120	614	4801	4185	-1.051	1563	3238	1412	2773	0
1	6	18	""	"iYOL063C"	2640	24600	130	1147	1069	459	240	263	112	88	85	0	3125	2799	1334	323	343	110	95	92	0	0.324	0.335	0.340	0.352	1.530	0.332	0.942	120	614	3709	3305	-1.627	907	2802	829	2476	0
1	7	18	""	"iYOL059W"	2840	24610	130	3424	3244	1391	215	241	109	99	99	0	6780	6406	2810	327	349	129	100	98	0	0.497	0.498	0.490	0.507	1.299	0.490	0.972	120	613	9662	9108	-1.008	3209	6453	3029	6079	0
1	8	18	""	"iYOL045W"	3040	24610	130	2180	2020	820	172	201	94	97	97	0	2156	2063	852	282	310	117	96	95	0	1.072	1.038	1.018	1.040	1.265	1.010	0.975	120	629	3882	3629	0.100	2008	1874	1848	1781	0
1	9	18	""	"iYOL041C"	3250	24610	120	1560	1547	661	154	166	58	96	96	0	2441	2277	995	252	264	62	96	95	0	0.642	0.688	0.693	0.704	1.221	0.678	0.973	120	542	3595	3418	-0.639	1406	2189	1393	2025	0
1	10	18	""	"iYOL035C"	3440	24610	130	1238	1176	423	151	170	73	99	97	0	2892	2983	1208	264	297	136	99	96	0	0.414	0.377	0.375	0.385	1.240	0.366	0.975	120	581	3715	3744	-1.274	1087	2628	1025	2719	0
1	11	18	""	"iYOR260W"	3640	24610	130	2549	2463	1383	142	158	64	98	95	0	2658	2765	1566	289	317	128	89	89	0	1.016	0.937	0.943	0.982	1.462	0.916	0.978	120	597	4776	4797	0.023	2407	2369	2321	2476	0
1	12	18	""	"iYOR265W"	3840	24610	130	3820	3449	1296	154	171	71	100	100	0	4455	4111	1639	291	305	84	100	100	0	0.880	0.863	0.862	0.893	1.257	0.840	0.983	120	612	7830	7115	-0.184	3666	4164	3295	3820	0
1	13	18	""	"iYOR269W"	4050	24610	120	3701	3469	1311	178	202	90	100	99	0	3021	2858	1124	278	300	94	98	98	0	1.284	1.276	1.252	1.331	1.294	1.255	0.975	120	558	6266	5871	0.361	3523	2743	3291	2580	0
1	14	18	""	"iYOR287C"	4250	24600	120	3125	3066	1314	173	189	70	100	100	0	3222	3233	1387	271	282	78	97	96	0	1.000	0.977	0.968	1.032	1.535	0.967	0.983	120	545	5903	5855	0.000	2952	2951	2893	2962	0
1	15	18	""	"iYOR290C"	4450	24610	130	2418	2349	959	155	166	55	100	100	0	5640	5499	2442	253	264	65	100	100	0	0.420	0.418	0.427	0.432	1.202	0.407	0.978	120	562	7650	7440	-1.251	2263	5387	2194	5246	0
1	16	18	""	"iYOR294W"	4640	24610	140	3107	3116	1752	150	157	44	100	100	0	4369	4382	2494	254	265	63	100	98	0	0.719	0.719	0.727	0.743	1.304	0.711	0.982	156	634	7072	7094	-0.477	2957	4115	2966	4128	0
1	17	18	""	"iYOR311C"	4850	24610	120	1787	1686	723	142	147	42	99	99	0	3843	3852	1719	241	251	60	99	99	0	0.457	0.428	0.434	0.439	1.320	0.421	0.976	120	564	5247	5155	-1.131	1645	3602	1544	3611	0
1	18	18	""	"iYOR315W"	5050	24610	130	4516	4200	1753	145	170	99	100	100	0	5711	5201	2294	246	283	140	100	99	0	0.800	0.818	0.832	0.857	1.218	0.809	0.981	120	596	9836	9010	-0.322	4371	5465	4055	4955	0
1	19	18	""	"iYOR318C"	5250	24610	130	4742	4629	1814	181	238	162	100	100	0	5390	5200	2104	303	372	206	100	100	0	0.897	0.908	0.912	0.924	1.162	0.904	0.985	120	578	9648	9345	-0.157	4561	5087	4448	4897	0
1	20	18	""	"iYOR337W"	5450	24610	130	2487	2394	1000	182	230	149	96	95	0	4081	3894	1642	302	359	188	97	95	0	0.610	0.616	0.623	0.617	1.276	0.609	0.976	120	596	6084	5804	-0.713	2305	3779	2212	3592	0
1	21	18	""	"iYOR341W"	5650	24610	120	8788	8552	4119	178	191	68	100	100	0	6138	5947	2970	281	298	84	100	100	0	1.470	1.478	1.457	1.561	1.293	1.459	0.983	120	542	14467	14040	0.556	8610	5857	8374	5666	0
1	22	18	""	"iYORWdelta24"	5840	24610	130	2378	2164	843	189	198	63	97	96	0	1765	1610	598	270	280	67	95	94	0	1.464	1.474	1.457	1.494	1.266	1.458	0.978	120	687	3684	3315	0.550	2189	1495	1975	1340	0
1	1	19	""	"iYPL030W"	1640	24800	130	2100	2101	997	122	128	41	99	99	0	3312	3307	1728	204	209	59	98	97	0	0.636	0.638	0.632	0.677	1.409	0.613	0.972	120	664	5086	5082	-0.652	1978	3108	1979	3103	0
1	2	19	""	"iYPL026C"	1830	24790	120	1172	1176	554	146	151	39	100	98	0	2045	2089	987	241	246	50	97	97	0	0.569	0.557	0.552	0.558	1.405	0.553	0.960	120	528	2830	2878	-0.814	1026	1804	1030	1848	0
1	3	19	""	"iYPL022W"	2040	24800	120	8028	7586	3314	177	186	61	100	100	0	6017	5652	2730	255	261	61	100	100	0	1.363	1.373	1.353	1.462	1.339	1.333	0.974	120	541	13613	12806	0.446	7851	5762	7409	5397	0
1	4	19	""	"iYPL005W"	2240	24800	130	10476	9858	5053	242	345	343	100	98	0	1747	1625	805	276	309	133	85	85	0	6.957	7.128	6.919	7.392	1.483	7.050	0.936	120	578	11705	10965	2.799	10234	1471	9616	1349	0
1	5	19	""	"iYPL001W"	2440	24800	120	2085	2077	978	289	389	358	90	85	0	581	614	279	306	330	153	73	47	0	6.531	5.805	5.380	5.623	1.687	4.751	0.646	120	540	2071	2096	2.707	1796	275	1788	308	0
1	6	19	""	"itF(GAA)P1"	2640	24800	120	4487	4073	2050	275	289	149	95	91	0	1698	1611	854	309	319	139	82	82	0	3.032	2.917	2.874	2.971	1.497	2.767	0.941	120	540	5601	5100	1.600	4212	1389	3798	1302	0
1	7	19	""	"iYPR013C-1"	2840	24800	120	1780	1834	741	233	251	113	99	98	0	4470	4624	1967	335	346	129	100	100	0	0.374	0.373	0.368	0.374	1.304	0.367	0.965	120	548	5682	5890	-1.418	1547	4135	1601	4289	0
1	8	19	""	"iYPR016C"	3030	24780	90	814	816	338	235	259	130	86	76	0	1497	1385	571	351	383	199	86	80	0	0.505	0.562	0.562	0.532	1.760	0.556	0.909	52	372	1725	1615	-0.985	579	1146	581	1034	0
1	9	19	""	"iYPR020W"	3250	24800	130	2342	2198	942	208	230	148	95	94	0	1193	1149	463	293	324	181	90	85	0	2.371	2.325	2.309	2.356	1.584	2.230	0.932	120	622	3034	2846	1.246	2134	900	1990	856	0
1	10	19	""	"iYPR035W"	3440	24800	120	1488	1386	598	196	201	70	95	94	0	2547	2440	1124	308	309	71	95	94	0	0.577	0.558	0.555	0.579	1.443	0.541	0.947	120	512	3531	3322	-0.793	1292	2239	1190	2132	0
1	11	19	""	"iYPR042C"	3640	24800	120	1421	1340	561	157	165	51	95	95	0	3138	3140	1410	287	296	63	97	96	0	0.443	0.415	0.417	0.415	1.551	0.406	0.962	120	526	4115	4036	-1.173	1264	2851	1183	2853	0
1	12	19	""	"iYPR047W"	3840	24800	130	1860	1710	807	157	165	51	93	92	0	3010	2740	1334	273	281	60	90	90	0	0.622	0.630	0.614	0.644	1.561	0.618	0.963	120	578	4440	4020	-0.685	1703	2737	1553	2467	0
1	13	19	""	"iYCL001W-A"	4040	24800	130	13006	12848	5508	170	221	194	100	100	0	2090	2127	920	261	270	62	97	97	0	7.018	6.794	6.804	7.272	1.413	6.687	0.969	120	579	14665	14544	2.811	12836	1829	12678	1866	0
1	14	19	""	"iYCL007C"	4240	24800	120	1043	1168	628	165	223	210	90	81	0	1062	1147	679	226	262	375	71	55	0	1.050	1.089	1.115	1.197	1.589	0.810	0.626	120	541	1714	1924	0.071	878	836	1003	921	0
1	15	19	""	"iYCL012W"	4440	24800	130	11639	13025	7432	148	167	85	100	100	0	2384	2655	1480	216	244	361	95	84	0	5.300	5.280	5.273	5.551	1.301	5.296	0.868	120	579	13659	15316	2.406	11491	2168	12877	2439	0
1	16	19	""	"iYCR011C"	4640	24800	120	834	1073	745	143	154	56	95	94	0	1229	1626	1178	218	227	52	95	92	0	0.683	0.661	0.647	0.690	1.421	0.641	0.969	120	551	1702	2338	-0.549	691	1011	930	1408	0
1	17	19	""	"iYCRCdelta6-A"	4850	24790	90	1152	1232	647	126	137	54	94	94	0	1010	1095	540	204	210	48	94	94	0	1.273	1.241	1.251	1.286	1.309	1.211	0.960	52	385	1832	1997	0.348	1026	806	1106	891	0
1	18	19	""	"iYHR210C-A"	5050	24810	130	3849	4007	1158	130	163	119	100	100	0	6792	6876	1987	215	265	186	100	100	0	0.565	0.582	0.573	0.584	1.142	0.579	0.978	120	610	10296	10538	-0.823	3719	6577	3877	6661	0
1	19	19	""	"iYHRCdelta14-C"	5250	24800	130	8600	9529	5204	149	191	128	100	100	0	9857	11073	5791	268	330	199	100	99	0	0.881	0.868	0.869	0.876	1.331	0.877	0.973	120	580	18040	20185	-0.182	8451	9589	9380	10805	0
1	20	19	""	"iYHRCdelta16-B"	5450	24810	130	3292	3327	932	143	158	65	100	100	0	8709	8919	2473	257	280	95	100	100	0	0.373	0.368	0.362	0.367	1.132	0.367	0.982	120	577	11601	11846	-1.424	3149	8452	3184	8662	0
1	21	19	""	"iYLR157C-A"	5650	24810	130	5575	5569	995	142	155	55	100	100	0	10495	10318	1963	246	265	80	100	100	0	0.530	0.539	0.539	0.540	1.088	0.535	0.987	120	602	15682	15499	-0.916	5433	10249	5427	10072	0
1	22	19	""	"tE(UUC)C"	5840	24800	100	514	500	250	158	169	57	82	76	0	739	723	368	244	262	79	78	76	0	0.719	0.714	0.708	0.726	1.559	0.701	0.901	80	464	851	821	-0.476	356	495	342	479	0
1	1	20	""	"tQ(UUG)L"	1630	24990	120	561	578	282	109	121	43	92	90	0	832	799	375	192	201	57	90	88	0	0.706	0.773	0.737	0.767	1.456	0.752	0.939	120	664	1092	1076	-0.502	452	640	469	607	0
1	2	20	""	"YHRCTy1-1B"	1840	24990	130	45530	44149	15733	146	171	107	100	100	9	29024	30628	11845	224	239	94	100	100	0	1.576	1.447	1.454	1.475	1.191	1.430	0.983	120	675	74184	74407	0.656	45384	28800	44003	30404	0
1	3	20	"EMPTY"	"EMPTY"	2030	25000	150	160	169	57	147	173	104	10	0	0	224	238	69	219	239	94	12	1	0	2.600	1.158	0.816	0.950	3.052	1.141	0.717	156	832	18	41	1.379	13	5	22	19	-75
1	4	20	"EMPTY"	"EMPTY"	2230	25000	150	126	132	36	133	179	153	0	0	0	185	188	34	189	218	102	0	0	0	1.750	1.000	1.063	1.232	3.229	1.070	0.543	156	810	-11	-2	0.807	-7	-4	-1	-1	-75
1	5	20	"EMPTY"	"EMPTY"	2430	25000	150	130	134	35	125	175	173	0	0	0	159	163	32	168	198	104	0	0	0	-0.556	-1.800	1.052	0.907	4.398	1.355	0.297	156	810	-4	4	Error	5	-9	9	-5	-75
1	6	20	"EMPTY"	"EMPTY"	2630	25000	150	121	122	28	123	141	68	0	0	0	167	169	34	181	194	59	2	0	0	0.143	0.083	0.789	0.735	3.848	0.830	0.139	156	828	-16	-13	-2.807	-2	-14	-1	-12	-75
1	7	20	"EMPTY"	"EMPTY"	2840	25000	150	111	112	24	123	135	51	0	0	0	221	225	33	220	227	55	5	1	0	-12.000	-2.200	1.290	1.090	4.324	0.485	0.149	156	840	-11	-6	Error	-12	1	-11	5	-75
1	8	20	"EMPTY"	"EMPTY"	3040	25000	150	112	115	28	133	156	101	0	0	0	205	206	32	232	258	138	0	0	0	0.778	0.692	0.731	0.684	2.574	2.278	0.174	156	888	-48	-44	-0.363	-21	-27	-18	-26	-75
1	9	20	"EMPTY"	"EMPTY"	3240	25000	150	135	139	36	169	184	113	0	0	0	228	229	44	259	272	102	0	0	0	1.097	1.000	0.850	0.936	3.200	1.130	0.797	156	823	-65	-60	0.133	-34	-31	-30	-30	-75
1	10	20	"EMPTY"	"EMPTY"	3440	25000	150	184	192	43	198	212	110	0	0	0	285	290	48	316	328	101	1	0	0	0.452	0.231	0.769	0.767	3.753	0.737	0.200	156	803	-45	-32	-1.147	-14	-31	-6	-26	-75
1	11	20	"EMPTY"	"EMPTY"	3640	25000	150	170	171	43	189	192	56	4	0	0	309	307	56	309	312	69	10	0	0	100000.000	9.000	0.860	0.756	3.811	0.637	0.311	156	810	-19	-20	16.610	-19	0	-18	-2	-75
1	12	20	"EMPTY"	"EMPTY"	3840	25000	150	161	162	42	181	187	54	5	0	0	258	257	53	288	294	66	5	0	0	0.667	0.613	0.835	0.752	2.657	0.703	0.384	156	810	-50	-50	-0.585	-20	-30	-19	-31	-75
1	13	20	"EMPTY"	"EMPTY"	4040	25000	150	143	145	35	170	192	127	0	0	0	261	263	45	273	280	58	6	0	0	2.250	2.500	1.143	1.166	3.365	0.745	0.246	156	810	-39	-35	1.170	-27	-12	-25	-10	-75
1	14	20	"EMPTY"	"EMPTY"	4240	25000	150	139	143	34	153	176	127	0	0	0	227	231	46	236	242	51	13	1	0	1.556	2.000	0.769	0.790	3.156	0.596	0.228	156	810	-23	-15	0.637	-14	-9	-10	-5	-75
1	15	20	"EMPTY"	"EMPTY"	4440	25000	150	130	136	36	140	150	62	4	0	0	218	224	51	217	229	214	0	0	0	-10.000	-0.571	0.808	0.727	3.106	0.781	0.259	156	810	-9	3	Error	-10	1	-4	7	-75
1	16	20	"EMPTY"	"EMPTY"	4640	25000	150	117	118	29	130	137	42	5	0	0	195	198	35	205	209	42	9	0	0	1.300	1.714	0.882	0.877	3.849	0.596	0.199	156	822	-23	-19	0.379	-13	-10	-12	-7	-75
1	17	20	"EMPTY"	"EMPTY"	4840	25000	150	102	104	19	120	127	42	1	0	0	168	169	26	188	194	42	1	0	0	0.900	0.842	0.762	0.752	3.185	0.862	0.339	156	870	-38	-35	-0.152	-18	-20	-16	-19	-75
1	18	20	"EMPTY"	"EMPTY"	5040	25000	150	107	107	24	113	132	97	0	0	0	198	204	32	188	212	131	0	0	0	-0.600	-0.375	0.711	0.793	3.828	7.209	0.063	156	813	4	10	Error	-6	10	-6	16	-75
1	19	20	"EMPTY"	"EMPTY"	5240	25000	150	102	103	27	110	134	107	1	0	0	188	190	29	201	236	150	0	0	0	0.615	0.636	0.780	0.766	2.986	5.354	0.095	156	796	-21	-18	-0.700	-8	-13	-7	-11	-75
1	20	20	"EMPTY"	"EMPTY"	5440	25000	150	105	106	24	107	117	40	4	0	0	198	198	32	198	216	73	1	0	0	100000.000	100000.000	0.840	0.813	3.145	0.526	0.139	156	788	-2	-1	16.610	-2	0	-1	0	-75
1	21	20	"EMPTY"	"EMPTY"	5640	25010	150	116	115	22	111	120	43	4	0	0	200	204	36	189	205	67	5	0	0	0.455	0.267	0.654	0.589	3.015	0.585	0.181	156	816	16	19	-1.138	5	11	4	15	-75
1	22	20	"EMPTY"	"EMPTY"	5840	25010	150	110	116	27	127	279	1612	0	0	0	173	174	31	188	263	769	0	0	0	1.133	0.786	0.771	0.886	3.696	0.630	0.190	156	1011	-32	-25	0.181	-17	-15	-11	-14	-75
2	1	1	"VPS8"	"YAL002W"	6160	21220	120	11907	11148	7279	144	181	188	100	100	0	3362	3344	2088	204	230	157	97	92	0	3.725	3.504	3.511	3.523	1.376	3.535	0.981	120	630	14921	14144	1.897	11763	3158	11004	3140	0
2	2	1	"MTW1"	"YAL034W-A"	6340	21220	140	9979	9655	6170	169	245	241	99	98	0	2567	2543	1583	215	252	170	95	91	0	4.171	4.075	4.043	4.177	1.277	4.026	0.976	156	770	12162	11814	2.060	9810	2352	9486	2328	0
2	3	1	""	"YAL065C-A"	6550	21220	120	5512	5529	2534	192	253	188	96	95	0	4420	4484	2127	216	238	84	96	95	0	1.265	1.250	1.262	1.301	1.231	1.215	0.982	120	627	9524	9605	0.340	5320	4204	5337	4268	0
2	4	1	""	"YAL004W"	6750	21220	120	2221	2200	1153	174	206	130	95	93	0	4024	3967	2237	229	258	131	97	95	0	0.539	0.542	0.536	0.550	1.596	0.523	0.961	120	645	5842	5764	-0.891	2047	3795	2026	3738	0
2	5	1	"FUN12"	"YAL035W"	6960	21220	110	7960	7968	3317	177	206	131	100	100	0	8404	8049	3593	241	274	142	100	100	0	0.953	0.998	0.993	1.050	1.230	0.979	0.981	80	574	15946	15599	-0.069	7783	8163	7791	7808	0
2	6	1	"SEO1"	"YAL067C"	7160	21220	110	4417	4504	1657	158	175	77	100	100	0	9135	9023	3632	210	236	107	100	100	0	0.477	0.493	0.487	0.508	1.185	0.487	0.987	80	550	13184	13159	-1.067	4259	8925	4346	8813	0
2	7	1	"ERP2"	"YAL007C"	7350	21230	130	8696	8451	3479	146	176	172	100	100	0	4345	4182	1792	200	223	139	100	100	0	2.063	2.086	2.079	2.163	1.176	2.045	0.989	120	710	12695	12287	1.045	8550	4145	8305	3982	0
2	8	1	""	"YAL037W"	7550	21230	120	4096	4121	1705	158	207	231	100	99	0	3990	4031	1672	206	251	224	100	98	0	1.041	1.036	1.025	1.045	1.118	1.022	0.990	120	574	7722	7788	0.058	3938	3784	3963	3825	0
2	9	1	""	"YAL069W"	7740	21230	140	29472	27260	12340	180	254	402	99	98	0	14442	13991	6632	233	293	314	97	96	0	2.062	1.968	1.941	2.058	1.253	1.942	0.990	156	756	43501	40838	1.044	29292	14209	27080	13758	0
2	10	1	"SPO7"	"YAL009W"	7950	21230	140	9288	9015	4314	178	263	438	98	98	0	4647	4563	2128	225	316	490	95	91	0	2.060	2.037	2.066	2.053	1.164	2.020	0.983	156	785	13532	13175	1.043	9110	4422	8837	4338	0
2	11	1	"CYC3"	"YAL039C"	8140	21230	130	2156	1937	830	162	189	104	95	90	0	6680	5934	2732	225	279	275	95	90	0	0.309	0.311	0.304	0.316	1.346	0.308	0.973	120	659	8449	7484	-1.695	1994	6455	1775	5709	0
2	12	1	""	"YAR002W"	8340	21230	120	28179	25883	10524	183	317	662	100	99	0	4821	4349	1469	219	308	374	98	96	0	6.083	6.223	6.414	6.084	1.220	6.459	0.940	120	641	32598	29830	2.605	27996	4602	25700	4130	0
2	13	1	"CNS1"	"YBR155W"	8560	21230	120	10346	9641	3583	199	330	644	100	100	0	7556	7121	2562	227	287	274	100	100	0	1.384	1.370	1.387	1.355	1.115	1.352	0.978	120	673	17476	16336	0.469	10147	7329	9442	6894	0
2	14	1	"PCH2"	"YBR186W"	8770	21230	110	1027	1476	1300	178	207	108	83	80	0	2565	3703	3345	213	246	138	90	88	0	0.361	0.372	0.361	0.381	1.481	0.375	0.960	80	534	3201	4788	-1.470	849	2352	1298	3490	0
2	15	1	"PYC2"	"YBR218C"	8950	21230	130	1358	1251	609	131	144	61	93	91	0	2848	2604	1262	168	182	96	93	92	0	0.458	0.460	0.456	0.478	1.555	0.453	0.970	120	688	3907	3556	-1.127	1227	2680	1120	2436	0
2	16	1	"ICS2"	"YBR157C"	9150	21230	130	1705	1602	699	125	137	71	94	94	0	4624	4064	1871	171	220	270	94	91	0	0.355	0.379	0.383	0.388	1.530	0.375	0.984	120	746	6033	5370	-1.495	1580	4453	1477	3893	0
2	17	1	"NTC20"	"YBR188C"	9360	21230	130	2446	2515	1320	128	143	75	95	95	0	5383	5438	2816	184	235	264	95	95	0	0.446	0.454	0.447	0.440	1.284	0.455	0.982	120	746	7517	7641	-1.165	2318	5199	2387	5254	0
2	18	1	""	"YBR220C"	9560	21230	130	2447	2269	975	129	151	114	97	95	0	8642	7979	3480	197	227	154	99	99	0	0.274	0.275	0.281	0.273	1.153	0.273	0.981	120	726	10763	9922	-1.865	2318	8445	2140	7782	0
2	19	1	""	"YBR159W"	9770	21240	130	2565	2440	870	128	145	96	99	99	0	7513	6932	2459	200	230	152	100	99	0	0.333	0.343	0.343	0.340	1.126	0.348	0.985	120	665	9750	9044	-1.585	2437	7313	2312	6732	0
2	20	1	""	"YBR190W"	9940	21230	120	758	840	429	131	140	51	91	89	0	1996	2228	1185	201	236	146	93	90	0	0.349	0.350	0.355	0.360	1.498	0.354	0.960	120	614	2422	2736	-1.517	627	1795	709	2027	0
2	21	1	"FAT2"	"YBR222C"	10160	21240	120	1057	1048	476	129	141	56	94	94	0	3424	3473	1643	197	223	138	94	94	0	0.288	0.281	0.288	0.296	1.411	0.278	0.972	120	650	4155	4195	-1.798	928	3227	919	3276	0
2	22	1	""	"YBR161W"	10360	21240	130	10403	9902	3049	142	160	77	100	100	0	6061	5798	1713	202	224	100	100	100	0	1.751	1.744	1.745	1.742	1.103	1.753	0.987	120	777	16120	15356	0.808	10261	5859	9760	5596	0
2	1	2	"RIM2"	"YBR192W"	6140	21420	130	7431	6848	3229	181	262	354	95	93	0	4790	4524	2241	260	319	280	94	90	0	1.600	1.564	1.553	1.684	1.522	1.520	0.987	120	748	11780	10931	0.678	7250	4530	6667	4264	0
2	2	2	""	"YBR224W"	6350	21420	130	3160	2942	1351	195	300	424	90	88	0	7364	6981	3359	249	322	307	93	91	0	0.417	0.408	0.407	0.434	1.379	0.404	0.945	120	648	10080	9479	-1.263	2965	7115	2747	6732	0
2	3	2	"GPM2"	"YDL021W"	6560	21430	130	6467	6552	3450	188	226	210	95	94	0	3400	3295	1744	245	272	115	90	90	0	1.990	2.087	2.059	2.176	1.466	2.081	0.987	120	619	9434	9414	0.993	6279	3155	6364	3050	0
2	4	2	""	"YDL053C"	6740	21420	130	3110	2914	1467	195	219	107	95	93	0	5344	4983	2594	260	295	167	94	92	0	0.573	0.576	0.579	0.619	1.526	0.571	0.985	120	598	7999	7442	-0.802	2915	5084	2719	4723	0
2	5	2	""	"YDL085W"	6950	21420	120	4824	4765	2171	194	223	133	95	95	0	9191	8660	4137	264	311	191	95	95	0	0.519	0.544	0.539	0.571	1.293	0.536	0.986	120	590	13557	12967	-0.947	4630	8927	4571	8396	0
2	6	2	""	"YDL023C"	7140	21420	120	2348	2457	1402	191	219	128	92	91	0	4265	4405	2626	255	312	234	91	90	0	0.538	0.546	0.550	0.587	1.559	0.539	0.985	120	584	6167	6416	-0.895	2157	4010	2266	4150	0
2	7	2	"PSA1"	"YDL055C"	7340	21420	110	2312	2216	841	175	244	276	98	92	0	1965	1815	693	239	328	324	93	85	0	1.238	1.295	1.270	1.352	1.257	1.268	0.970	80	511	3863	3617	0.308	2137	1726	2041	1576	0
2	8	2	"LUC7"	"YDL087C"	7550	21430	140	5146	4865	2428	169	213	222	95	92	0	9879	9263	4777	239	288	216	96	92	0	0.516	0.520	0.525	0.567	1.512	0.514	0.985	156	694	14617	13720	-0.954	4977	9640	4696	9024	0
2	9	2	""	"YDL025C"	7750	21430	120	6700	6194	2526	176	194	85	100	99	0	9669	8773	3645	251	282	133	100	99	0	0.693	0.706	0.707	0.716	1.167	0.698	0.984	120	518	15942	14540	-0.530	6524	9418	6018	8522	0
2	10	2	""	"YDL057W"	7930	21420	110	3324	3273	1746	164	261	419	91	87	0	5148	5033	2696	241	411	759	90	86	0	0.644	0.649	0.655	0.651	1.363	0.629	0.980	80	492	8067	7901	-0.635	3160	4907	3109	4792	0
2	11	2	""	"YDL089W"	8150	21430	120	802	831	423	151	227	381	73	38	0	1057	1122	575	222	358	688	63	23	0	0.780	0.756	0.732	0.742	1.308	0.743	0.960	120	601	1486	1580	-0.359	651	835	680	900	0
2	12	2	""	"YDL027C"	8350	21430	130	5830	5766	2775	161	202	238	98	95	0	7011	6853	2927	227	266	177	100	99	0	0.836	0.846	0.852	0.792	1.232	0.867	0.980	120	614	12453	12231	-0.259	5669	6784	5605	6626	0
2	13	2	"RAD59"	"YDL059C"	8550	21430	120	3022	2993	1226	177	201	88	98	97	0	4374	4249	1651	245	283	162	99	97	0	0.689	0.703	0.704	0.695	1.305	0.701	0.980	120	527	6974	6820	-0.537	2845	4129	2816	4004	0
2	14	2	""	"YDL091C"	8740	21430	120	10062	9832	4450	184	218	139	98	98	0	6432	6213	2743	242	293	202	97	95	0	1.596	1.616	1.630	1.644	1.195	1.608	0.978	120	580	16068	15619	0.674	9878	6190	9648	5971	0
2	15	2	"RPA14"	"YDR156W"	8950	21430	120	642	640	334	155	188	130	84	74	0	2403	2263	1360	207	245	160	90	87	0	0.222	0.236	0.246	0.255	1.611	0.228	0.913	120	586	2683	2541	-2.173	487	2196	485	2056	0
2	16	2	""	"YDR187C"	9130	21440	110	568	780	655	143	153	52	83	80	0	1322	1756	1542	209	240	131	83	77	0	0.382	0.412	0.407	0.417	1.590	0.410	0.964	80	537	1538	2184	-1.389	425	1113	637	1547	0
2	17	2	""	"YDR219C"	9360	21440	110	1352	1499	1063	148	156	52	92	91	0	2078	2241	1527	216	236	100	90	88	0	0.647	0.667	0.650	0.659	1.546	0.671	0.962	80	534	3066	3376	-0.629	1204	1862	1351	2025	0
2	18	2	"HOM2"	"YDR158W"	9550	21440	120	14226	14962	8873	158	180	125	97	97	0	10154	10346	6069	224	249	138	99	97	0	1.417	1.463	1.433	1.426	1.496	1.460	0.986	120	577	23998	24926	0.503	14068	9930	14804	10122	0
2	19	2	"SLY1"	"YDR189W"	9750	21440	120	7371	7742	3614	164	199	181	99	98	0	5132	5398	2550	224	269	226	97	93	0	1.468	1.465	1.481	1.535	1.264	1.425	0.986	120	565	12115	12752	0.554	7207	4908	7578	5174	0
2	20	2	""	"YDR221W"	9940	21430	110	1797	2534	2076	150	187	171	92	87	0	3669	4948	3721	210	280	281	93	92	0	0.476	0.503	0.487	0.472	1.275	0.515	0.975	80	536	5106	7122	-1.071	1647	3459	2384	4738	0
2	21	2	"SSY1"	"YDR160W"	10160	21440	120	5743	5913	3905	140	162	93	98	96	0	7541	7582	4623	212	259	215	97	96	0	0.764	0.783	0.762	0.726	1.283	0.808	0.978	120	585	12932	13143	-0.387	5603	7329	5773	7370	0
2	22	2	"HST4"	"YDR191W"	10350	21440	130	3566	3691	2165	149	160	68	95	94	0	6142	6085	3585	227	246	111	94	93	0	0.578	0.605	0.604	0.617	1.207	0.600	0.986	120	679	9332	9400	-0.792	3417	5915	3542	5858	0
2	1	3	""	"YDR223W"	6150	21620	90	638	655	396	153	161	43	82	78	0	1083	1018	656	241	248	50	76	73	0	0.576	0.646	0.637	0.691	1.615	0.634	0.953	52	414	1327	1279	-0.796	485	842	502	777	0
2	2	3	"NBP2"	"YDR162C"	6350	21620	110	2597	2771	2076	145	151	40	92	92	0	2278	2546	1971	219	228	50	88	88	0	1.191	1.128	1.145	1.199	1.727	1.084	0.966	80	552	4511	4953	0.252	2452	2059	2626	2327	0
2	3	3	""	"YDR193W"	6540	21620	110	2228	2282	1002	147	164	94	96	95	0	4427	4286	2029	225	252	137	95	95	0	0.495	0.526	0.521	0.528	1.305	0.515	0.979	80	516	6283	6196	-1.014	2081	4202	2135	4061	0
2	4	3	"HTA1"	"YDR225W"	6740	21620	130	4336	4409	2441	170	207	191	92	91	0	2588	2685	1494	249	289	182	90	84	0	1.781	1.740	1.724	1.805	1.365	1.698	0.982	120	647	6505	6675	0.833	4166	2339	4239	2436	0
2	5	3	""	"YDR539W"	6950	21630	120	2510	2748	1652	171	205	200	92	90	0	4559	4988	3175	228	250	144	93	92	0	0.540	0.541	0.550	0.585	1.455	0.531	0.983	120	572	6670	7337	-0.889	2339	4331	2577	4760	0
2	6	3	""	"YEL025C"	7150	21620	120	2405	3014	2083	168	177	51	95	95	0	2963	3391	2261	219	232	69	95	94	0	0.815	0.897	0.899	0.922	1.300	0.907	0.985	120	559	4981	6018	-0.295	2237	2744	2846	3172	0
2	7	3	""	"YEL057C"	7340	21630	120	3121	3248	1855	162	183	120	96	92	0	4677	4757	2801	228	260	179	95	91	0	0.665	0.681	0.685	0.703	1.281	0.671	0.986	120	589	7408	7615	-0.588	2959	4449	3086	4529	0
2	8	3	""	"YDR541C"	7550	21630	120	1853	2384	1725	162	180	116	95	94	0	2714	3657	2687	236	261	120	95	92	0	0.682	0.650	0.647	0.685	1.340	0.643	0.976	120	542	4169	5643	-0.551	1691	2478	2222	3421	0
2	9	3	"CUP5"	"YEL027W"	7740	21630	120	2769	2932	1571	172	183	72	96	95	0	3355	3538	1935	250	270	117	95	92	0	0.836	0.839	0.829	0.900	1.396	0.820	0.987	120	543	5702	6048	-0.258	2597	3105	2760	3288	0
2	10	3	"SOM1"	"YEL059C-A"	7940	21630	120	1356	1383	695	155	179	118	92	88	0	2426	2532	1282	239	283	208	93	87	0	0.549	0.536	0.533	0.518	1.435	0.529	0.968	120	589	3388	3521	-0.865	1201	2187	1228	2293	0
2	11	3	""	"YDR543C"	8140	21630	120	841	986	625	145	161	70	90	88	0	844	866	476	220	242	119	85	78	0	1.115	1.302	1.239	1.172	1.630	1.273	0.895	120	558	1320	1487	0.158	696	624	841	646	0
2	12	3	""	"YEL029C"	8340	21630	120	10128	10852	5771	158	193	182	100	98	0	8421	9238	4601	226	272	270	99	95	0	1.217	1.187	1.191	1.181	1.194	1.198	0.976	120	541	18165	19706	0.283	9970	8195	10694	9012	0
2	13	3	"PRB1"	"YEL060C"	8540	21630	150	258	268	115	151	175	156	34	7	0	444	485	242	226	276	253	43	20	0	0.491	0.452	0.460	0.474	1.817	0.585	0.905	156	748	325	376	-1.027	107	218	117	259	-50
2	14	3	"YRF1-1"	"YDR545W"	8750	21630	120	3638	5764	5626	140	147	57	98	96	0	6375	8192	7626	208	217	80	97	96	0	0.567	0.704	0.693	0.694	1.466	0.721	0.979	120	535	9665	13608	-0.818	3498	6167	5624	7984	0
2	15	3	"SPF1"	"YEL031W"	8920	21630	100	249	239	93	134	141	42	75	62	0	409	383	154	198	212	76	77	67	0	0.545	0.568	0.550	0.513	1.701	0.543	0.775	80	463	326	290	-0.876	115	211	105	185	0
2	16	3	"NPR2"	"YEL062W"	9140	21630	110	4158	4113	2360	146	196	256	91	88	0	5610	5452	3203	226	308	458	88	86	0	0.745	0.759	0.776	0.804	1.239	0.745	0.980	80	546	9396	9193	-0.424	4012	5384	3967	5226	0
2	17	3	"PES4"	"YFR023W"	9340	21630	120	11614	12480	6701	161	220	264	96	96	0	6084	6340	3218	247	334	449	95	94	0	1.962	2.022	1.995	2.030	1.213	2.029	0.976	120	601	17290	18412	0.972	11453	5837	12319	6093	0
2	18	3	"HXK1"	"YFR053C"	9550	21640	130	4282	4369	2589	165	193	134	96	96	0	6835	7113	3991	250	290	177	96	96	0	0.625	0.613	0.614	0.606	1.385	0.621	0.979	120	592	10702	11067	-0.678	4117	6585	4204	6863	0
2	19	3	"SCW11"	"YGL028C"	9750	21640	130	9036	9037	4620	156	172	76	98	97	0	6240	6117	2938	231	254	103	97	97	0	1.478	1.509	1.519	1.510	1.233	1.530	0.981	120	600	14889	14767	0.563	8880	6009	8881	5886	0
2	20	3	""	"YFR024C-A"	9920	21630	110	1210	1635	1221	155	226	308	90	75	0	1385	1776	1278	212	302	386	86	70	0	0.899	0.946	0.912	0.935	1.364	0.915	0.971	80	537	2228	3044	-0.153	1055	1173	1480	1564	0
2	21	3	""	"YFR055W"	10160	21640	120	5211	4922	1711	147	213	295	100	100	0	8970	8827	3081	211	302	364	100	100	0	0.578	0.554	0.563	0.552	1.124	0.547	0.982	120	612	13823	13391	-0.790	5064	8759	4775	8616	0
2	22	3	"RPL30"	"YGL030W"	10350	21640	130	2261	2194	1314	151	171	123	86	84	0	2821	2680	1652	226	256	132	85	82	0	0.813	0.833	0.827	0.797	1.461	0.819	0.973	120	679	4705	4497	-0.298	2110	2595	2043	2454	0
2	1	4	""	"YFR026C"	6130	21830	130	3138	3183	1628	154	186	182	91	88	0	4104	4018	2145	238	280	250	90	88	0	0.772	0.801	0.796	0.842	1.492	0.790	0.988	120	777	6850	6809	-0.374	2984	3866	3029	3780	0
2	2	4	""	"YFR057W"	6340	21820	110	993	1387	1098	148	185	215	93	83	0	1127	1467	1067	226	279	295	91	71	0	0.938	0.998	0.953	1.007	1.308	0.999	0.966	80	539	1746	2480	-0.093	845	901	1239	1241	0
2	3	4	"AGA2"	"YGL032C"	6530	21830	130	3307	3268	1525	144	204	346	93	90	0	3966	3862	1893	232	312	457	92	90	0	0.847	0.861	0.860	0.922	1.367	0.833	0.988	120	680	6897	6754	-0.239	3163	3734	3124	3630	0
2	4	4	"CDC14"	"YFR028C"	6740	21820	120	2475	2619	1367	158	233	374	95	88	0	4386	4532	2524	239	341	494	95	89	0	0.559	0.573	0.573	0.594	1.202	0.559	0.986	120	585	6464	6754	-0.840	2317	4147	2461	4293	0
2	5	4	"ERP6"	"YGL002W"	6940	21820	130	11343	11127	5357	167	239	337	97	96	0	2386	2418	1170	218	249	136	94	90	0	5.155	4.982	4.968	5.172	1.225	4.915	0.978	120	620	13344	13160	2.366	11176	2168	10960	2200	0
2	6	4	""	"YGL034C"	7140	21830	120	1315	1501	956	179	247	348	85	73	0	1684	1730	970	209	230	113	91	89	0	0.770	0.869	0.837	0.867	1.453	0.945	0.845	120	559	2611	2843	-0.377	1136	1475	1322	1521	0
2	7	4	"RPL11B"	"YGR085C"	7330	21830	130	3354	3284	1623	162	218	318	90	90	0	4705	4729	2385	213	327	616	90	87	0	0.711	0.691	0.694	0.741	1.347	0.666	0.981	120	605	7684	7638	-0.493	3192	4492	3122	4516	0
2	8	4	""	"YGR117C"	7530	21830	120	7861	7666	3744	176	282	402	94	92	0	4440	4444	2141	249	393	646	90	87	0	1.834	1.785	1.787	1.825	1.378	1.760	0.945	120	580	11876	11685	0.875	7685	4191	7490	4195	0
2	9	4	""	"YGR149W"	7740	21830	120	5277	5508	2174	199	267	263	99	99	0	6696	6817	2731	274	339	239	99	99	0	0.791	0.811	0.817	0.822	1.130	0.795	0.990	120	584	11500	11852	-0.339	5078	6422	5309	6543	0
2	10	4	"PDC6"	"YGR087C"	7950	21830	120	1859	1850	1037	146	177	110	95	91	0	4470	4422	2328	234	277	170	98	95	0	0.404	0.407	0.401	0.379	1.293	0.416	0.975	120	571	5949	5892	-1.306	1713	4236	1704	4188	0
2	11	4	"NUP57"	"YGR119C"	8150	21830	120	11426	11008	3988	145	161	65	100	100	0	9137	8467	2569	224	245	88	100	100	0	1.266	1.318	1.333	1.280	1.161	1.358	0.983	120	543	20194	19106	0.340	11281	8913	10863	8243	0
2	12	4	""	"YGR151C"	8340	21830	120	3006	3111	1479	160	187	101	95	95	0	3275	3402	1528	240	283	181	95	94	0	0.938	0.933	0.917	0.918	1.187	0.929	0.972	120	574	5881	6113	-0.093	2846	3035	2951	3162	0
2	13	4	""	"YGR089W"	8550	21830	110	5011	5081	3013	146	167	94	98	98	0	9005	9193	5223	255	297	198	98	97	0	0.556	0.552	0.540	0.542	1.257	0.546	0.980	80	511	13615	13873	-0.847	4865	8750	4935	8938	0
2	14	4	"MEP1"	"YGR121C"	8750	21830	120	3937	4003	1856	160	178	94	100	98	0	7833	8048	3607	261	296	160	99	99	0	0.499	0.494	0.491	0.486	1.186	0.498	0.985	120	606	11349	11630	-1.003	3777	7572	3843	7787	0
2	15	4	""	"YGR153W"	8960	21840	130	4939	4887	2340	163	185	103	98	97	0	7104	7196	3207	263	308	184	98	95	0	0.698	0.681	0.695	0.679	1.290	0.694	0.985	120	641	11617	11657	-0.518	4776	6841	4724	6933	0
2	16	4	"PRP31"	"YGR091W"	9150	21830	130	2206	2290	1156	161	195	171	95	95	0	6352	6227	3095	272	341	297	98	95	0	0.336	0.358	0.362	0.354	1.193	0.360	0.981	120	635	8125	8084	-1.572	2045	6080	2129	5955	0
2	17	4	"PPT1"	"YGR123C"	9360	21830	130	2915	2938	1217	154	183	136	98	95	0	6971	6798	2690	252	317	233	99	97	0	0.411	0.425	0.425	0.407	1.422	0.431	0.984	120	617	9480	9330	-1.283	2761	6719	2784	6546	0
2	18	4	"CYS4"	"YGR155W"	9550	21830	140	1854	1949	1300	142	156	74	93	91	0	4524	4521	2836	231	268	169	94	92	0	0.399	0.421	0.422	0.403	1.413	0.434	0.975	156	685	6005	6097	-1.326	1712	4293	1807	4290	0
2	19	4	"SET1"	"YHR119W"	9750	21830	110	3318	4026	3003	136	151	67	100	96	0	2062	2353	1584	226	246	96	92	91	0	1.733	1.829	1.810	2.020	1.684	1.850	0.960	80	510	5018	6017	0.793	3182	1836	3890	2127	0
2	20	4	""	"YHR149C"	9950	21830	110	2128	2584	1957	141	162	121	92	91	0	2472	2514	1637	214	239	132	90	87	0	0.880	1.062	0.967	0.995	1.453	1.095	0.942	80	546	4245	4743	-0.184	1987	2258	2443	2300	0
2	21	4	""	"YHR181W"	10130	21830	110	893	1267	971	141	165	121	86	82	0	1392	1717	1231	210	264	263	85	73	0	0.636	0.747	0.699	0.703	1.496	0.738	0.952	80	535	1934	2633	-0.652	752	1182	1126	1507	0
2	22	4	""	"YHR121W"	10360	21840	120	1465	1694	1000	138	156	106	100	97	0	4113	4548	2530	206	247	230	98	97	0	0.340	0.358	0.359	0.356	1.271	0.368	0.972	120	666	5234	5898	-1.558	1327	3907	1556	4342	0
2	1	5	""	"YHR151C"	6140	22020	110	2648	3302	2124	144	159	76	97	96	0	4461	5111	3335	226	249	134	95	95	0	0.591	0.646	0.650	0.725	1.880	0.639	0.987	80	561	6739	8043	-0.758	2504	4235	3158	4885	0
2	2	5	"GND1"	"YHR183W"	6340	22020	110	2339	2767	1790	147	169	107	96	95	0	1510	1703	1048	222	250	142	90	87	0	1.702	1.769	1.763	1.768	1.453	1.727	0.985	80	554	3480	4101	0.767	2192	1288	2620	1481	0
2	3	5	"EPT1"	"YHR123W"	6540	22020	110	760	872	547	141	154	85	90	83	0	1676	1910	1319	225	237	66	92	88	0	0.427	0.434	0.445	0.480	1.437	0.425	0.970	80	527	2070	2416	-1.229	619	1451	731	1685	0
2	4	5	"SPO16"	"YHR153C"	6740	22030	120	3779	4570	3493	145	152	45	96	96	0	2957	3497	2693	223	233	56	95	95	0	1.329	1.352	1.336	1.369	1.643	1.318	0.987	120	629	6368	7699	0.411	3634	2734	4425	3274	0
2	5	5	"ADY1"	"YHR185C"	6950	22020	110	622	707	360	150	163	69	93	91	0	1203	1293	712	211	225	66	93	93	0	0.476	0.515	0.519	0.533	1.353	0.509	0.956	80	539	1464	1639	-1.072	472	992	557	1082	0
2	6	5	""	"YHR125W"	7150	22030	120	2864	2909	1132	156	166	51	100	100	0	7899	7964	3257	211	229	82	100	100	0	0.352	0.355	0.351	0.358	1.161	0.351	0.986	120	585	10396	10506	-1.505	2708	7688	2753	7753	0
2	7	5	""	"YHR155W"	7340	22020	110	2395	2441	1448	150	166	77	95	93	0	4758	4886	3080	211	253	168	93	91	0	0.494	0.490	0.484	0.524	1.353	0.474	0.985	80	520	6792	6966	-1.018	2245	4547	2291	4675	0
2	8	5	"IKI1"	"YHR187W"	7550	22020	110	703	660	233	157	171	73	95	91	0	1963	1903	792	222	250	133	98	95	0	0.314	0.299	0.300	0.301	1.261	0.294	0.945	80	521	2287	2184	-1.673	546	1741	503	1681	0
2	9	5	"YHC3"	"YJL059W"	7740	22030	120	6448	6656	3254	166	184	93	100	100	0	3801	3753	1676	224	240	99	100	98	0	1.756	1.839	1.837	1.847	1.173	1.857	0.982	120	578	9859	10019	0.812	6282	3577	6490	3529	0
2	10	5	""	"YJL091C"	7950	22030	120	1016	1226	924	142	157	66	99	94	0	1034	1174	715	212	223	72	95	90	0	1.063	1.127	1.104	1.097	1.370	1.197	0.953	120	570	1696	2046	0.088	874	822	1084	962	0
2	11	5	""	"YJL123C"	8150	22030	120	4418	4606	2314	142	153	109	99	99	0	9070	9083	4032	215	237	147	100	100	0	0.483	0.503	0.496	0.475	1.249	0.519	0.975	120	563	13131	13332	-1.050	4276	8855	4464	8868	0
2	12	5	"NUP82"	"YJL061W"	8340	22030	120	2967	3264	1797	156	174	89	98	96	0	5023	5301	2729	238	285	224	96	95	0	0.587	0.614	0.606	0.602	1.358	0.623	0.984	120	576	7596	8171	-0.767	2811	4785	3108	5063	0
2	13	5	"TOK1"	"YJL093C"	8550	22030	120	3961	4051	2166	153	171	90	100	98	0	7853	8425	4156	252	305	225	100	97	0	0.501	0.477	0.483	0.463	1.199	0.490	0.981	120	596	11409	12071	-0.997	3808	7601	3898	8173	0
2	14	5	"GCD14"	"YJL125C"	8740	22040	130	6643	6198	2410	174	200	126	100	99	0	7462	6800	2467	283	338	232	100	98	0	0.901	0.924	0.928	0.906	1.162	0.925	0.983	120	598	13648	12541	-0.150	6469	7179	6024	6517	0
2	15	5	"MRPL8"	"YJL063C"	8930	22030	120	1395	1436	696	180	209	125	93	90	0	4768	4889	2484	290	367	299	95	95	0	0.271	0.273	0.277	0.279	1.372	0.266	0.977	120	582	5693	5855	-1.882	1215	4478	1256	4599	0
2	16	5	"BCK1"	"YJL095W"	9150	22030	120	4104	5103	3840	157	173	82	99	99	0	4008	4666	3122	255	303	230	94	93	0	1.052	1.121	1.064	1.122	1.423	1.171	0.977	120	604	7700	9357	0.073	3947	3753	4946	4411	0
2	17	5	"SPT10"	"YJL127C"	9340	22030	110	487	505	248	140	147	39	88	83	0	1020	984	502	212	227	75	88	87	0	0.429	0.473	0.495	0.493	1.438	0.480	0.938	80	525	1155	1137	-1.219	347	808	365	772	0
2	18	5	""	"YJL065C"	9550	22040	120	1036	1031	535	139	144	45	95	91	0	3073	3057	1607	214	234	108	96	95	0	0.314	0.314	0.310	0.316	1.319	0.317	0.973	120	595	3756	3735	-1.672	897	2859	892	2843	0
2	19	5	""	"YJL097W"	9750	22040	120	1597	1643	946	137	148	57	95	93	0	2947	3139	1774	211	229	91	95	95	0	0.534	0.514	0.508	0.502	1.306	0.520	0.981	120	589	4196	4434	-0.906	1460	2736	1506	2928	0
2	20	5	"TRK1"	"YJL129C"	9950	22040	120	3863	4325	2825	136	146	55	97	97	0	6457	6983	4323	204	219	92	98	97	0	0.596	0.618	0.611	0.609	1.225	0.633	0.980	120	594	9980	10968	-0.747	3727	6253	4189	6779	0
2	21	5	"OAR1"	"YKL055C"	10150	22040	120	2165	2140	1109	141	153	70	95	94	0	3550	3448	1790	215	236	143	94	94	0	0.607	0.618	0.617	0.624	1.222	0.614	0.973	120	589	5359	5232	-0.720	2024	3335	1999	3233	0
2	22	5	"CYT2"	"YKL087C"	10350	22040	130	3590	3497	1910	142	148	43	96	96	0	4262	4021	2151	212	221	60	96	95	0	0.851	0.881	0.868	0.876	1.424	0.878	0.977	120	695	7498	7164	-0.232	3448	4050	3355	3809	0
2	1	6	""	"YKL118W"	6150	22230	130	3086	2793	1409	156	182	115	94	90	0	2310	2107	1075	241	262	95	89	85	0	1.416	1.413	1.389	1.440	1.470	1.385	0.981	120	707	4999	4503	0.502	2930	2069	2637	1866	0
2	2	6	"NUP120"	"YKL057C"	6340	22220	130	3366	3530	2464	155	175	90	94	93	0	2828	3247	2367	232	249	97	91	91	0	1.237	1.119	1.133	1.193	1.432	1.081	0.982	120	643	5807	6390	0.307	3211	2596	3375	3015	0
2	3	6	"MIF2"	"YKL089W"	6540	22220	110	5250	5004	2237	152	179	113	100	100	0	9171	8965	4450	238	282	187	100	100	0	0.571	0.556	0.559	0.591	1.231	0.536	0.986	80	534	14031	13579	-0.809	5098	8933	4852	8727	0
2	4	6	"OAC1"	"YKL120W"	6750	22220	110	1470	1626	1055	147	167	95	93	90	0	1933	2033	1287	223	261	171	91	83	0	0.774	0.817	0.823	0.867	1.491	0.818	0.982	80	528	3033	3289	-0.370	1323	1710	1479	1810	0
2	5	6	""	"YKL059C"	6930	22220	110	3224	3508	2164	146	179	204	96	96	0	3831	3849	2491	212	260	285	95	87	0	0.851	0.924	0.930	0.955	1.384	0.892	0.985	80	543	6697	6999	-0.234	3078	3619	3362	3637	0
2	6	6	""	"YKL091C"	7140	22230	120	1593	1774	1250	155	183	196	93	80	0	3544	4423	3295	217	262	275	96	90	0	0.432	0.385	0.389	0.390	1.242	0.380	0.985	120	590	4765	5825	-1.210	1438	3327	1619	4206	0
2	7	6	"SRP21"	"YKL122C"	7340	22230	120	2079	2331	1663	151	157	53	95	95	0	1738	1835	1237	218	232	101	90	85	0	1.268	1.348	1.373	1.428	1.637	1.351	0.974	120	575	3448	3797	0.343	1928	1520	2180	1617	0
2	8	6	""	"YKL061W"	7530	22230	120	6146	6168	2872	162	246	450	96	94	0	2203	2200	956	234	277	210	94	92	0	3.039	3.055	3.075	3.180	1.252	3.033	0.981	120	577	7953	7972	1.604	5984	1969	6006	1966	0
2	9	6	"MBR1"	"YKL093W"	7730	22230	120	7191	7326	4092	193	341	523	96	95	0	4040	4261	2186	263	346	307	97	95	0	1.853	1.784	1.781	1.750	1.227	1.803	0.976	120	586	10775	11131	0.890	6998	3777	7133	3998	0
2	10	6	"SSH4"	"YKL124W"	7950	22230	120	8577	8951	4754	196	277	305	99	98	0	8006	8146	3764	279	345	256	100	100	0	1.085	1.113	1.088	1.051	1.211	1.157	0.978	120	576	16108	16622	0.117	8381	7727	8755	7867	0
2	11	6	""	"YLR040C"	8130	22230	110	4365	4506	2319	199	271	399	93	92	0	4482	4474	2249	284	382	508	92	90	0	0.992	1.028	1.021	1.048	1.217	1.004	0.973	80	515	8364	8497	-0.011	4166	4198	4307	4190	0
2	12	6	""	"YLR072W"	8350	22230	110	1002	939	434	173	231	370	78	56	0	2040	1914	886	240	317	474	90	77	0	0.461	0.458	0.460	0.461	1.419	0.467	0.963	80	546	2629	2440	-1.119	829	1800	766	1674	0
2	13	6	""	"YLR104W"	8540	22230	110	3715	3793	1939	156	168	82	97	97	0	3542	3580	1808	224	249	130	93	92	0	1.073	1.084	1.076	1.164	1.407	1.066	0.976	80	516	6877	6993	0.101	3559	3318	3637	3356	0
2	14	6	""	"YLR042C"	8740	22240	120	7161	6782	3412	167	205	160	98	98	0	5504	5255	2550	246	305	225	97	95	0	1.330	1.321	1.345	1.328	1.220	1.315	0.981	120	654	12252	11624	0.412	6994	5258	6615	5009	0
2	15	6	""	"YLR074C"	8960	22230	110	1276	1232	661	159	193	161	85	83	0	2511	2568	1480	230	280	218	83	83	0	0.490	0.459	0.472	0.507	1.520	0.452	0.978	80	511	3398	3411	-1.030	1117	2281	1073	2338	0
2	16	6	""	"YLR106C"	9150	22240	120	2431	2730	1520	141	148	45	99	99	0	3426	3838	2138	207	218	62	98	96	0	0.711	0.713	0.716	0.737	1.312	0.711	0.984	120	604	5509	6220	-0.491	2290	3219	2589	3631	0
2	17	6	"PDC1"	"YLR044C"	9350	22230	110	1462	1482	810	145	157	73	96	96	0	2998	2961	1615	211	230	99	96	95	0	0.473	0.486	0.486	0.492	1.278	0.480	0.970	80	542	4104	4087	-1.081	1317	2787	1337	2750	0
2	18	6	""	"YLR076C"	9540	22230	110	1369	1259	614	145	168	109	93	88	0	3102	2861	1425	225	295	347	90	85	0	0.425	0.423	0.426	0.440	1.358	0.418	0.977	80	537	4101	3750	-1.233	1224	2877	1114	2636	0
2	19	6	""	"YLR108C"	9760	22240	120	2046	2227	1336	142	161	103	97	96	0	3862	4106	2361	212	274	330	94	92	0	0.522	0.535	0.530	0.539	1.398	0.544	0.969	120	594	5554	5979	-0.939	1904	3650	2085	3894	0
2	20	6	""	"YLR046C"	9950	22230	110	3589	3595	1425	138	145	41	100	98	0	7713	7436	2715	194	217	116	100	100	0	0.459	0.477	0.474	0.471	1.190	0.475	0.973	80	497	10970	10699	-1.124	3451	7519	3457	7242	0
2	21	6	"BOS1"	"YLR078C"	10150	22240	120	6097	5881	2522	149	167	83	100	99	0	5025	4612	1922	213	248	153	95	95	0	1.236	1.303	1.303	1.337	1.238	1.288	0.983	120	576	10760	10131	0.306	5948	4812	5732	4399	0
2	22	6	""	"YLR110C"	10350	22240	120	1047	1004	425	142	156	78	95	95	0	2122	2122	914	199	224	121	96	95	0	0.471	0.448	0.444	0.451	1.254	0.447	0.964	120	623	2828	2785	-1.087	905	1923	862	1923	0
2	1	7	""	"YLR423C"	6140	22430	130	6553	6682	3194	175	206	126	96	96	0	5371	5356	2733	266	301	130	96	95	0	1.249	1.278	1.271	1.317	1.366	1.257	0.984	120	686	11483	11597	0.321	6378	5105	6507	5090	0
2	2	7	""	"YLR455W"	6320	22420	130	4057	4053	2032	160	212	312	95	93	0	4298	4373	2295	240	307	430	94	93	0	0.960	0.942	0.948	0.982	1.437	0.912	0.989	120	605	7955	8026	-0.058	3897	4058	3893	4133	0
2	3	7	"PSP2"	"YML017W"	6540	22420	140	227	303	226	150	195	283	17	7	0	355	421	263	229	293	401	14	3	0	0.611	0.797	0.775	0.760	2.395	0.707	0.942	156	759	203	345	-0.710	77	126	153	192	0
2	4	7	"TUS1"	"YLR425W"	6730	22420	110	2467	2608	1502	146	169	137	95	92	0	3671	4253	2713	220	266	266	95	88	0	0.673	0.610	0.634	0.653	1.250	0.595	0.981	80	511	5772	6495	-0.572	2321	3451	2462	4033	0
2	5	7	"NBP1"	"YLR457C"	6940	22430	120	4713	4946	2769	157	190	149	100	97	0	4268	4580	2692	227	278	262	95	90	0	1.127	1.100	1.111	1.224	1.394	1.072	0.985	120	592	8597	9142	0.173	4556	4041	4789	4353	0
2	6	7	"OST6"	"YML019W"	7130	22430	120	7915	7369	3049	182	212	165	99	99	0	5020	4910	2054	249	280	183	96	95	0	1.621	1.542	1.536	1.645	1.372	1.517	0.985	120	572	12504	11848	0.697	7733	4771	7187	4661	0
2	7	7	""	"YLR427W"	7350	22430	120	2540	2610	1434	181	213	163	96	94	0	6792	6477	3597	268	307	190	99	99	0	0.362	0.391	0.387	0.389	1.337	0.392	0.980	120	586	8883	8638	-1.468	2359	6524	2429	6209	0
2	8	7	"CDC91"	"YLR459W"	7550	22430	120	5401	5401	2993	187	218	143	98	95	0	6061	5966	3378	290	324	139	95	95	0	0.903	0.919	0.937	0.951	1.354	0.914	0.982	120	546	10985	10890	-0.146	5214	5771	5214	5676	0
2	9	7	"UNG1"	"YML021C"	7740	22430	120	3769	3768	2078	205	240	148	94	93	0	6717	6533	3674	318	359	168	95	93	0	0.557	0.573	0.576	0.598	1.423	0.565	0.980	120	557	9963	9778	-0.844	3564	6399	3563	6215	0
2	10	7	"CRN1"	"YLR429W"	7950	22430	120	4281	4366	2640	203	229	98	98	96	0	9571	9427	5086	332	382	177	99	98	0	0.441	0.458	0.437	0.424	1.263	0.476	0.973	120	540	13317	13258	-1.180	4078	9239	4163	9095	0
2	11	7	"PAU4"	"YLR461W"	8130	22430	130	13963	13652	6919	221	427	1117	95	90	0	8323	8250	3932	331	564	1039	93	87	0	1.719	1.696	1.704	1.621	1.507	1.709	0.974	120	633	21734	21350	0.782	13742	7992	13431	7919	0
2	12	7	""	"YML023C"	8350	22430	120	5605	5753	3149	210	414	1131	89	80	0	4808	4803	2456	304	514	1046	85	80	0	1.198	1.232	1.240	1.223	1.310	1.258	0.977	120	606	9899	10042	0.260	5395	4504	5543	4499	0
2	13	7	""	"YMR187C"	8550	22430	120	3657	4510	3651	185	206	101	95	94	0	3140	3511	2542	266	303	160	93	90	0	1.208	1.333	1.258	1.277	1.514	1.395	0.959	120	629	6346	7570	0.273	3472	2874	4325	3245	0
2	14	7	"TRS130"	"YMR218C"	8770	22440	80	623	665	373	184	210	104	80	73	0	1031	1075	612	289	326	172	78	73	0	0.592	0.612	0.614	0.626	1.441	0.608	0.956	52	301	1181	1267	-0.757	439	742	481	786	0
2	15	7	""	"YMR251W"	8940	22430	140	255	331	221	172	184	79	50	40	0	425	541	387	249	274	140	51	40	0	0.472	0.545	0.567	0.574	1.944	0.579	0.879	156	786	259	451	-1.084	83	176	159	292	0
2	16	7	"GCV2"	"YMR189W"	9160	22430	110	1037	1093	662	158	178	100	87	83	0	1205	1252	750	227	249	123	82	77	0	0.899	0.912	0.878	0.919	1.453	0.886	0.972	80	510	1857	1960	-0.154	879	978	935	1025	0
2	17	7	"ERG8"	"YMR220W"	9350	22440	130	4075	6151	5539	171	193	102	95	95	0	3873	5190	4038	241	266	130	93	92	0	1.075	1.208	1.103	1.162	1.801	1.293	0.956	120	656	7536	10929	0.104	3904	3632	5980	4949	0
2	18	7	""	"YMR252C"	9550	22440	120	2873	3171	2074	193	209	86	95	95	0	2386	2444	1440	257	285	138	92	90	0	1.259	1.362	1.274	1.304	1.391	1.413	0.950	120	574	4809	5165	0.332	2680	2129	2978	2187	0
2	19	7	""	"YMR191W"	9740	22430	130	776	867	465	170	184	76	95	93	0	2038	2140	1188	239	255	88	95	95	0	0.337	0.367	0.364	0.368	1.380	0.359	0.920	120	629	2405	2598	-1.570	606	1799	697	1901	0
2	20	7	""	"YMR222C"	9960	22440	120	1414	1845	1417	154	158	42	95	93	0	2601	3232	2358	214	225	81	95	95	0	0.528	0.560	0.534	0.511	1.594	0.575	0.969	120	602	3647	4709	-0.922	1260	2387	1691	3018	0
2	21	7	""	"YMR254C"	10150	22440	120	2605	2776	1516	153	158	46	98	98	0	2770	2811	1468	208	221	76	95	95	0	0.957	1.008	0.983	1.049	1.474	1.016	0.973	120	556	5014	5226	-0.063	2452	2562	2623	2603	0
2	22	7	""	"YMR193C-A"	10360	22440	120	992	1222	902	147	164	152	85	75	0	2886	3307	2357	207	234	185	92	90	0	0.315	0.347	0.339	0.343	1.625	0.362	0.978	120	631	3524	4175	-1.665	845	2679	1075	3100	0
2	1	8	"MRE11"	"YMR224C"	6150	22630	110	508	605	413	142	155	57	81	73	0	621	676	423	232	242	57	76	72	0	0.941	1.043	0.980	1.002	1.928	1.004	0.941	80	536	755	907	-0.088	366	389	463	444	0
2	2	8	"COX7"	"YMR256C"	6340	22630	120	1338	1400	767	142	155	104	94	90	0	1165	1176	600	219	236	135	90	82	0	1.264	1.315	1.298	1.295	1.313	1.297	0.973	120	600	2142	2215	0.338	1196	946	1258	957	0
2	3	8	"NAR1"	"YNL240C"	6550	22630	120	988	1025	705	136	145	42	89	86	0	2696	2685	1900	207	218	70	92	91	0	0.342	0.359	0.361	0.367	1.457	0.362	0.981	120	541	3341	3367	-1.547	852	2489	889	2478	0
2	4	8	"SEC2"	"YNL272C"	6730	22620	130	4315	5452	4207	140	170	131	98	95	0	3820	5066	4099	217	261	192	95	95	0	1.159	1.095	1.079	1.150	1.382	1.051	0.974	120	619	7778	10161	0.213	4175	3603	5312	4849	0
2	5	8	"YPT11"	"YNL304W"	6930	22620	130	5249	5933	4394	172	241	242	95	92	0	3240	4031	3041	256	332	262	90	88	0	1.701	1.526	1.503	1.617	1.430	1.475	0.975	120	630	8061	9536	0.767	5077	2984	5761	3775	0
2	6	8	""	"YNL242W"	7140	22630	120	4414	4820	3238	222	276	234	96	95	0	4453	4697	3164	304	363	244	94	89	0	1.010	1.047	1.059	1.120	1.336	1.039	0.991	120	573	8341	8991	0.015	4192	4149	4598	4393	0
2	7	8	""	"YNL274C"	7340	22630	120	4719	4888	2196	215	235	94	99	96	0	4540	4640	2108	318	340	132	96	95	0	1.067	1.081	1.079	1.116	1.210	1.072	0.983	120	543	8726	8995	0.093	4504	4222	4673	4322	0
2	8	8	""	"YNL306W"	7530	22630	120	2639	2549	1142	225	255	131	93	91	0	3863	3900	1794	342	389	218	92	90	0	0.686	0.653	0.649	0.645	1.332	0.640	0.982	120	573	5935	5882	-0.545	2414	3521	2324	3558	0
2	9	8	"SUI1"	"YNL244C"	7740	22630	130	1469	1416	651	220	267	227	87	83	0	2462	2376	1103	347	419	347	90	82	0	0.591	0.589	0.582	0.588	1.337	0.582	0.970	120	646	3364	3225	-0.760	1249	2115	1196	2029	0
2	10	8	""	"YNL276C"	7950	22630	120	1963	2085	1116	207	223	87	92	91	0	3816	3971	2100	350	376	160	91	90	0	0.507	0.519	0.506	0.505	1.406	0.519	0.975	120	557	5222	5499	-0.981	1756	3466	1878	3621	0
2	11	8	"KRI1"	"YNL308C"	8140	22630	120	4544	5041	3095	198	240	401	95	91	0	3346	3677	2109	323	374	408	90	87	0	1.438	1.444	1.451	1.401	1.579	1.455	0.980	120	529	7369	8197	0.524	4346	3023	4843	3354	0
2	12	8	""	"YNL246W"	8330	22630	130	2881	2872	1580	194	222	125	94	90	0	4641	4540	2478	310	375	293	91	85	0	0.620	0.633	0.639	0.641	1.313	0.617	0.980	120	614	7018	6908	-0.689	2687	4331	2678	4230	0
2	13	8	""	"YNL278W"	8540	22630	120	3827	4474	2899	182	206	125	96	96	0	6736	6902	4312	293	366	304	99	95	0	0.566	0.649	0.666	0.620	1.448	0.660	0.984	120	586	10088	10901	-0.822	3645	6443	4292	6609	0
2	14	8	""	"YNL310C"	8740	22630	130	2085	2080	1086	190	209	99	91	90	0	3778	3823	1960	308	363	264	91	88	0	0.546	0.538	0.539	0.541	1.508	0.529	0.975	120	687	5365	5405	-0.873	1895	3470	1890	3515	0
2	15	8	""	"YOR042W"	8960	22630	110	2140	2521	1664	195	221	112	95	92	0	4328	4763	3042	292	361	291	93	88	0	0.482	0.520	0.516	0.523	1.495	0.530	0.986	80	521	5981	6797	-1.053	1945	4036	2326	4471	0
2	16	8	"CDC21"	"YOR074C"	9150	22640	130	2017	2923	2370	187	202	69	95	94	0	2463	3106	2287	281	296	99	93	91	0	0.839	0.968	0.938	0.916	1.538	1.001	0.979	120	657	4012	5561	-0.254	1830	2182	2736	2825	0
2	17	8	"VAM3"	"YOR106W"	9350	22640	120	5372	5583	2800	184	203	111	100	100	0	7920	8647	4112	269	293	120	100	100	0	0.678	0.644	0.635	0.632	1.194	0.649	0.973	120	557	12839	13777	-0.560	5188	7651	5399	8378	0
2	18	8	""	"YOR044W"	9550	22640	130	5735	5261	2870	200	242	162	97	94	0	2901	2723	1386	278	319	161	90	86	0	2.110	2.070	2.020	2.104	1.486	2.075	0.941	120	612	8158	7506	1.077	5535	2623	5061	2445	0
2	19	8	""	"YOR076C"	9750	22640	120	6588	6969	4399	205	243	143	97	95	0	6392	6487	3984	272	310	161	95	95	0	1.043	1.088	1.103	1.104	1.294	1.089	0.981	120	586	12503	12979	0.061	6383	6120	6764	6215	0
2	20	8	""	"YOR108W"	9960	22640	120	1306	1546	1036	197	218	129	90	85	0	2969	3169	2076	271	312	307	88	82	0	0.411	0.465	0.459	0.471	1.496	0.475	0.963	120	560	3807	4247	-1.283	1109	2698	1349	2898	0
2	21	8	"DBP5"	"YOR046C"	10150	22640	120	5390	6617	4034	184	192	59	100	100	0	3740	4164	2322	254	264	75	97	95	0	1.493	1.645	1.611	1.665	1.314	1.686	0.974	120	513	8692	10343	0.579	5206	3486	6433	3910	0
2	22	8	""	"YOR078W"	10330	22640	120	5811	6552	4468	191	257	310	95	93	0	3945	4456	2864	264	336	366	93	90	0	1.527	1.517	1.555	1.525	1.348	1.464	0.961	120	598	9301	10553	0.610	5620	3681	6361	4192	0
2	1	9	""	"YOR110W"	6120	22830	120	3949	4624	3527	127	168	230	91	89	0	5205	5886	4672	224	281	366	90	86	0	0.767	0.794	0.789	0.879	1.454	0.765	0.983	120	675	8803	10159	-0.382	3822	4981	4497	5662	0
2	2	9	"RAT1"	"YOR048C"	6340	22810	90	445	730	766	134	163	135	73	61	0	726	776	551	213	252	222	67	51	0	0.606	1.059	0.788	0.769	1.967	1.226	0.814	52	391	824	1159	-0.722	311	513	596	563	0
2	3	9	""	"YOR080W"	6540	22830	120	2797	3956	3492	131	151	82	97	95	0	2570	4063	3593	198	224	118	94	91	0	1.124	0.990	1.001	1.048	1.448	0.979	0.982	120	576	5038	7690	0.169	2666	2372	3825	3865	0
2	4	9	""	"YOR112W"	6740	22830	120	2470	2905	2317	133	152	80	95	92	0	4149	4619	3704	211	252	183	91	89	0	0.593	0.629	0.631	0.673	1.465	0.624	0.971	120	586	6275	7180	-0.753	2337	3938	2772	4408	0
2	5	9	"PHO85"	"YPL031C"	6950	22830	130	1316	1456	818	163	189	120	94	91	0	4635	4862	2740	271	324	208	95	94	0	0.264	0.282	0.279	0.280	1.466	0.284	0.964	120	648	5517	5884	-1.920	1153	4364	1293	4591	0
2	6	9	""	"YPL063W"	7150	22830	120	1488	1705	969	215	282	522	82	57	0	3605	3971	2459	354	470	941	86	69	0	0.392	0.412	0.417	0.439	1.548	0.403	0.970	120	544	4524	5107	-1.353	1273	3251	1490	3617	0
2	7	9	""	"YPL095C"	7340	22830	130	3811	3687	1975	263	301	155	95	94	0	5291	5124	2616	412	478	262	95	91	0	0.727	0.727	0.715	0.733	1.320	0.732	0.979	120	597	8427	8136	-0.460	3548	4879	3424	4712	0
2	8	9	""	"YPL033C"	7540	22840	120	7963	7779	3408	264	288	118	100	100	0	4238	4074	1654	395	428	155	100	97	0	2.003	2.043	2.048	2.072	1.208	2.047	0.978	120	528	11542	11194	1.002	7699	3843	7515	3679	0
2	9	9	"VPS28"	"YPL065W"	7720	22830	130	5685	6201	4217	249	386	618	90	84	0	6058	5870	3397	386	572	851	90	81	0	0.958	1.085	0.988	0.971	1.445	1.138	0.953	120	615	11108	11436	-0.061	5436	5672	5952	5484	0
2	10	9	"MSY1"	"YPL097W"	7940	22830	130	4309	5721	4868	237	377	606	87	77	0	5858	6986	5204	390	599	852	91	80	0	0.745	0.831	0.793	0.740	1.502	0.874	0.968	120	647	9540	12080	-0.425	4072	5468	5484	6596	0
2	11	9	""	"YPL035C"	8140	22840	140	3291	3223	1909	209	251	144	94	91	0	2348	2430	1286	330	395	265	85	83	0	1.527	1.435	1.456	1.388	1.832	1.455	0.930	156	701	5100	5114	0.611	3082	2018	3014	2100	0
2	12	9	""	"YPL067C"	8330	22830	130	796	919	599	189	207	96	82	82	0	1606	1605	937	292	333	203	83	81	0	0.462	0.556	0.572	0.531	1.518	0.576	0.937	120	623	1921	2043	-1.114	607	1314	730	1313	0
2	13	9	""	"YPL099C"	8550	22840	120	2002	2387	1891	159	175	80	95	94	0	3660	3903	2925	252	288	164	90	89	0	0.541	0.610	0.616	0.622	1.781	0.627	0.978	120	607	5251	5879	-0.887	1843	3408	2228	3651	0
2	14	9	"EGD1"	"YPL037C"	8740	22830	130	951	966	508	164	176	71	85	83	0	2043	2049	1090	250	286	188	85	84	0	0.439	0.446	0.449	0.456	1.457	0.441	0.967	120	629	2580	2601	-1.188	787	1793	802	1799	0
2	15	9	"BTS1"	"YPL069C"	8950	22840	130	7706	7627	4705	186	211	98	99	97	0	3837	3821	2174	277	315	185	90	88	0	2.112	2.100	2.131	2.155	1.445	2.113	0.966	120	681	11080	10985	1.079	7520	3560	7441	3544	0
2	16	9	""	"YPL101W"	9160	22840	120	2430	2764	1765	218	247	128	96	95	0	6082	6449	3769	287	313	130	99	98	0	0.382	0.413	0.414	0.393	1.332	0.430	0.970	120	542	8007	8708	-1.389	2212	5795	2546	6162	0
2	17	9	"RPS23B"	"YPR132W"	9340	22840	120	4069	4768	3530	202	229	130	96	95	0	4627	4948	3519	270	313	202	95	93	0	0.888	0.976	0.966	0.992	1.434	0.988	0.965	120	542	8224	9244	-0.172	3867	4357	4566	4678	0
2	18	9	"KIM3"	"YPR164W"	9550	22840	120	2546	3954	4550	187	212	119	93	89	0	2710	3809	3723	270	303	187	88	83	0	0.967	1.064	0.944	1.002	1.704	1.168	0.968	120	584	4799	7306	-0.049	2359	2440	3767	3539	0
2	19	9	""	"YPR196W"	9760	22840	120	2818	3521	2765	209	234	141	95	94	0	3788	4704	3489	283	305	178	94	93	0	0.744	0.749	0.742	0.770	1.672	0.769	0.982	120	512	6114	7733	-0.426	2609	3505	3312	4421	0
2	20	9	"MSS18"	"YPR134W"	9930	22840	130	3669	3421	1736	236	310	380	91	85	0	6359	5675	2873	330	504	883	90	81	0	0.569	0.596	0.605	0.597	1.274	0.580	0.978	120	612	9462	8530	-0.812	3433	6029	3185	5345	0
2	21	9	"MRP2"	"YPR166C"	10160	22840	120	2862	2871	1208	214	287	390	95	92	0	2591	2503	963	306	487	906	90	64	0	1.159	1.209	1.249	1.156	1.378	1.223	0.960	120	584	4933	4854	0.213	2648	2285	2657	2197	0
2	22	9	"SGE1"	"YPR198W"	10350	22840	120	4546	6487	5938	174	190	116	100	99	0	3499	4722	3778	251	271	151	97	95	0	1.346	1.412	1.310	1.412	1.519	1.506	0.965	120	610	7620	10784	0.429	4372	3248	6313	4471	0
2	1	10	""	"YPR136C"	6130	23030	130	3435	4019	2970	138	155	90	92	92	0	2324	2919	2270	228	248	116	91	87	0	1.573	1.442	1.473	1.551	1.558	1.374	0.967	120	734	5393	6572	0.654	3297	2096	3881	2691	0
2	2	10	"NUT2"	"YPR168W"	6350	23020	110	1265	1378	831	131	144	65	90	88	0	2525	2526	1497	210	228	80	90	87	0	0.490	0.538	0.515	0.536	1.647	0.529	0.941	80	548	3449	3563	-1.030	1134	2315	1247	2316	0
2	3	10	"ARR2"	"YPR200C"	6530	23020	130	1574	1545	1005	132	161	135	80	80	0	2140	2075	1425	204	248	205	77	73	0	0.745	0.755	0.739	0.816	1.615	0.724	0.965	120	638	3378	3284	-0.425	1442	1936	1413	1871	0
2	4	10	"MEP3"	"YPR138C"	6750	23030	130	4841	4334	1853	143	174	138	97	96	0	9080	8099	3508	229	281	213	98	98	0	0.531	0.533	0.521	0.525	1.342	0.527	0.973	120	596	13549	12061	-0.914	4698	8851	4191	7870	0
2	5	10	""	"YPR170C"	6920	23030	120	1345	1264	674	158	189	133	86	85	0	1753	1755	878	270	322	213	85	85	0	0.800	0.745	0.733	0.801	1.607	0.751	0.966	120	546	2670	2591	-0.321	1187	1483	1106	1485	0
2	6	10	""	"YPR202W"	7140	23030	130	25372	22774	10031	226	580	1718	95	93	0	40359	37679	17387	388	1000	3127	94	91	0	0.629	0.605	0.599	0.617	1.239	0.593	0.985	120	643	65117	59839	-0.669	25146	39971	22548	37291	0
2	7	10	""	"IntYBR048W"	7340	23030	130	3846	3690	1798	339	678	1745	81	50	0	4295	4244	2159	561	1149	3181	56	9	0	0.939	0.910	0.902	0.949	1.303	0.622	0.933	120	612	7241	7034	-0.090	3507	3734	3351	3683	0
2	8	10	""	"LSR1"	7540	23030	120	2294	2288	914	285	316	160	97	95	0	4710	4587	1877	448	508	253	96	95	0	0.471	0.484	0.489	0.490	1.255	0.482	0.974	120	543	6271	6142	-1.085	2009	4262	2003	4139	0
2	9	10	""	"YCLWTy5-1C"	7740	23030	120	3596	3469	1689	238	272	252	96	94	0	6333	6035	2859	396	451	352	97	96	0	0.566	0.573	0.573	0.562	1.255	0.573	0.970	120	605	9295	8870	-0.822	3358	5937	3231	5639	0
2	10	10	""	"IntYCR097W-A2"	7950	23030	110	1399	1381	560	217	271	168	96	95	0	2275	2258	983	370	421	201	92	88	0	0.620	0.617	0.608	0.667	1.579	0.603	0.938	80	539	3087	3052	-0.689	1182	1905	1164	1888	0
2	11	10	""	"IntYDL191W"	8150	23040	100	535	514	189	206	261	174	80	45	0	839	763	289	296	354	202	81	63	0	0.606	0.660	0.639	0.670	1.488	0.671	0.849	80	463	872	775	-0.723	329	543	308	467	0
2	12	10	""	"CEN4"	8350	23040	120	684	637	280	195	202	54	86	84	0	468	439	187	274	284	81	75	54	0	2.521	2.679	2.222	1.971	2.221	1.944	0.702	120	630	683	607	1.334	489	194	442	165	0
2	13	10	""	"YDRWdelta31"	8570	23030	90	492	482	215	156	169	54	84	78	0	781	726	273	243	248	73	88	84	0	0.625	0.675	0.691	0.651	1.620	0.683	0.898	52	383	874	809	-0.679	336	538	326	483	0
2	14	10	""	"YELCtau1"	8750	23040	120	3112	2988	1475	163	175	71	97	94	0	2627	2458	1208	243	258	103	92	90	0	1.237	1.275	1.289	1.260	1.424	1.254	0.967	120	593	5333	5040	0.307	2949	2384	2825	2215	0
2	15	10	""	"YER039C-A"	8960	23040	120	2181	2173	1056	179	266	569	87	80	0	4142	3952	1936	265	300	155	92	90	0	0.516	0.541	0.544	0.553	1.327	0.572	0.739	120	558	5879	5681	-0.953	2002	3877	1994	3687	0
2	16	10	""	"YFLWtau1"	9150	23040	130	22870	21442	11526	214	307	554	95	95	0	3906	3718	1914	272	309	160	92	90	0	6.234	6.160	6.161	6.269	1.204	6.160	0.969	120	598	26290	24674	2.640	22656	3634	21228	3446	0
2	17	10	""	"YFRCdelta9"	9350	23040	120	1680	1604	814	245	284	173	87	83	0	2392	2258	1132	280	313	154	90	85	0	0.679	0.687	0.687	0.680	1.312	0.686	0.955	120	558	3547	3337	-0.558	1435	2112	1359	1978	0
2	18	10	""	"YGLWtau2"	9550	23040	120	1296	1351	741	227	246	96	87	85	0	1747	1693	900	291	306	103	85	85	0	0.734	0.802	0.773	0.770	1.269	0.809	0.966	120	543	2525	2526	-0.446	1069	1456	1124	1402	0
2	19	10	""	"iYAR061W"	9740	23030	130	6725	6428	3326	240	319	397	95	93	0	5363	5149	2564	316	397	419	93	91	0	1.285	1.280	1.282	1.344	1.471	1.249	0.979	120	600	11532	11021	0.362	6485	5047	6188	4833	0
2	20	10	""	"iYAR068W"	9940	23040	120	4884	5013	2510	243	330	422	95	89	0	6651	6856	3228	321	428	503	96	93	0	0.733	0.730	0.718	0.678	1.418	0.734	0.979	120	588	10971	11305	-0.448	4641	6330	4770	6535	0
2	21	10	""	"iYBL111C"	10150	23040	120	17138	17721	8182	212	236	113	100	100	0	16884	16958	7571	286	325	180	100	100	0	1.020	1.050	1.045	1.032	1.180	1.056	0.987	120	572	33524	34181	0.028	16926	16598	17509	16672	0
2	22	10	""	"iYBL098W"	10350	23040	130	2846	2948	1751	195	211	89	96	94	0	3786	3856	1970	273	296	131	97	96	0	0.755	0.768	0.740	0.722	1.308	0.798	0.969	120	695	6164	6336	-0.406	2651	3513	2753	3583	0
2	1	11	""	"iYBL092W"	6140	23230	120	2498	2678	1523	146	160	89	96	95	0	2953	2963	1673	234	249	92	95	92	0	0.865	0.928	0.929	0.997	1.573	0.920	0.984	120	624	5071	5261	-0.209	2352	2719	2532	2729	0
2	2	11	""	"iYBL089W"	6340	23230	130	6256	6277	2882	136	144	49	99	97	0	7467	7612	3723	208	219	63	97	95	0	0.843	0.829	0.822	0.885	1.391	0.809	0.984	120	664	13379	13545	-0.246	6120	7259	6141	7404	0
2	3	11	""	"iYBL071C"	6550	23230	120	1470	1562	800	132	141	56	95	94	0	2656	2663	1389	200	212	79	95	93	0	0.545	0.581	0.571	0.596	1.312	0.576	0.974	120	573	3794	3893	-0.876	1338	2456	1430	2463	0
2	4	11	""	"iYBL065W"	6740	23230	120	753	737	374	135	146	67	84	81	0	1524	1526	795	221	247	131	85	83	0	0.474	0.461	0.469	0.512	1.956	0.462	0.964	120	558	1921	1907	-1.076	618	1303	602	1305	0
2	5	11	""	"iYBL060W"	6950	23230	120	1683	1662	924	148	163	77	91	88	0	4071	4036	2254	257	286	147	94	90	0	0.402	0.401	0.403	0.412	1.463	0.401	0.977	120	562	5349	5293	-1.313	1535	3814	1514	3779	0
2	6	11	""	"iYBL042C"	7140	23230	130	2425	2220	877	177	285	731	91	74	0	5601	5472	2177	291	469	1162	93	90	0	0.423	0.394	0.389	0.389	1.309	0.392	0.981	120	597	7558	7224	-1.240	2248	5310	2043	5181	0
2	7	11	""	"iYBL038W"	7340	23230	130	2793	2590	1289	248	317	253	91	88	0	4572	4303	2272	381	496	379	90	85	0	0.607	0.597	0.591	0.638	1.610	0.580	0.977	120	629	6736	6264	-0.720	2545	4191	2342	3922	0
2	8	11	""	"iYBL034C"	7550	23230	120	1257	1231	491	234	253	88	94	92	0	2959	2759	1104	378	404	153	94	94	0	0.396	0.419	0.412	0.412	1.237	0.421	0.972	120	573	3604	3378	-1.335	1023	2581	997	2381	0
2	9	11	""	"iYBR265W"	7750	23240	130	1627	1555	627	211	225	87	95	93	0	2562	2392	971	341	369	167	94	92	0	0.638	0.655	0.666	0.686	1.570	0.658	0.980	120	584	3637	3395	-0.649	1416	2221	1344	2051	0
2	10	11	""	"iYBR270C"	7930	23230	130	3297	3070	1539	215	269	226	99	92	0	4440	4165	2100	345	398	219	99	98	0	0.753	0.747	0.752	0.745	1.201	0.722	0.975	120	636	7177	6675	-0.410	3082	4095	2855	3820	0
2	11	11	""	"iYBR274W"	8140	23240	130	2956	2978	1410	205	271	265	95	91	0	1957	1850	793	307	369	232	90	86	0	1.667	1.797	1.775	1.797	1.484	1.791	0.938	120	659	4401	4316	0.737	2751	1650	2773	1543	0
2	12	11	""	"iYBR291C"	8340	23230	130	2104	2166	1231	185	199	86	92	91	0	1875	1917	1032	266	283	97	91	88	0	1.193	1.200	1.180	1.150	1.488	1.189	0.963	120	635	3528	3632	0.254	1919	1609	1981	1651	0
2	13	11	""	"iYBR294W"	8540	23240	120	2318	2305	1034	174	192	94	98	97	0	5434	5449	2218	268	290	118	100	100	0	0.415	0.411	0.408	0.392	1.233	0.413	0.971	120	617	7310	7312	-1.269	2144	5166	2131	5181	0
2	14	11	""	"iYBR297W"	8750	23240	130	4065	3923	1818	173	200	136	98	96	0	3033	2836	1186	272	305	178	95	93	0	1.410	1.463	1.465	1.455	1.205	1.473	0.976	120	628	6653	6314	0.495	3892	2761	3750	2564	0
2	15	11	""	"iYCL061C"	8950	23240	130	7325	6979	3302	175	208	155	100	100	0	12331	11552	5212	284	333	213	100	100	0	0.594	0.604	0.596	0.593	1.210	0.609	0.974	120	582	19197	18072	-0.753	7150	12047	6804	11268	0
2	16	11	""	"iYCL055W-0"	9140	23240	120	3801	3732	1386	177	218	317	100	100	0	4783	4634	1192	280	320	179	100	100	0	0.805	0.816	0.823	0.778	1.237	0.844	0.964	120	544	8127	7909	-0.313	3624	4503	3555	4354	0
2	17	11	""	"iYCL051W"	9340	23240	120	6484	6029	2627	229	296	241	99	96	0	3668	3427	1275	322	379	246	99	95	0	1.869	1.868	1.833	1.770	1.284	1.881	0.961	120	558	9601	8905	0.903	6255	3346	5800	3105	0
2	18	11	""	"iYCL029C"	9540	23240	120	1650	1618	725	238	303	245	91	87	0	2689	2535	1078	329	394	269	92	90	0	0.598	0.626	0.634	0.622	1.296	0.626	0.951	120	558	3772	3586	-0.741	1412	2360	1380	2206	0
2	19	11	""	"iYCL025C"	9740	23240	130	1699	1634	723	209	241	182	94	90	0	4825	4683	1972	298	349	268	97	95	0	0.329	0.325	0.322	0.306	1.321	0.330	0.974	120	643	6017	5810	-1.603	1490	4527	1425	4385	0
2	20	11	""	"iYCRCdelta6-0"	9960	23250	120	2606	2924	1541	178	195	125	95	95	0	2367	2474	1179	259	291	225	94	92	0	1.152	1.240	1.225	1.164	1.592	1.257	0.977	120	556	4536	4961	0.204	2428	2108	2746	2215	0
2	21	11	""	"iYDL043C"	10140	23240	120	1184	1122	519	165	176	64	91	90	0	1721	1576	727	242	255	102	89	89	0	0.689	0.717	0.699	0.696	1.258	0.699	0.970	120	528	2498	2291	-0.537	1019	1479	957	1334	0
2	22	11	""	"iYDL037C-0"	10340	23240	130	3523	3648	1844	170	188	93	95	95	0	3393	3274	1606	251	272	130	94	93	0	1.067	1.151	1.165	1.118	1.399	1.135	0.981	120	695	6495	6501	0.094	3353	3142	3478	3023	0
2	1	12	""	"iYDL032W"	6130	23430	130	1152	1015	494	153	165	74	86	86	0	2114	2056	1053	236	261	116	86	86	0	0.532	0.474	0.478	0.495	1.405	0.467	0.974	120	685	2877	2682	-0.911	999	1878	862	1820	0
2	2	12	""	"iYDL014W"	6340	23430	130	3376	3081	1253	149	160	65	96	96	0	3591	3336	1402	222	248	127	95	94	0	0.958	0.942	0.940	0.962	1.261	0.927	0.985	120	613	6596	6046	-0.062	3227	3369	2932	3114	0
2	3	12	""	"iYDL008W"	6540	23430	120	2333	2303	1021	144	154	58	97	96	0	1919	1945	872	212	226	80	94	90	0	1.282	1.246	1.247	1.290	1.715	1.214	0.982	120	529	3896	3892	0.359	2189	1707	2159	1733	0
2	4	12	""	"iYDLWtau1"	6730	23430	120	3209	3063	1586	140	158	99	93	91	0	2667	2586	1396	211	235	111	89	87	0	1.250	1.231	1.205	1.310	1.646	1.183	0.979	120	544	5525	5298	0.321	3069	2456	2923	2375	0
2	5	12	""	"iYDR008C"	6930	23430	130	3612	3417	1627	160	196	141	95	95	0	4282	4163	2020	249	293	198	95	92	0	0.856	0.832	0.837	0.833	1.455	0.819	0.983	120	645	7485	7171	-0.224	3452	4033	3257	3914	0
2	6	12	""	"iYDR013W"	7150	23430	120	3190	3136	1196	188	224	134	100	100	0	2265	2164	736	277	314	185	100	98	0	1.510	1.562	1.537	1.557	1.198	1.577	0.973	120	556	4990	4835	0.595	3002	1988	2948	1887	0
2	7	12	""	"iYDR016C"	7330	23430	130	11337	10791	5576	215	288	342	95	95	0	4435	4128	2069	283	331	219	94	89	0	2.679	2.751	2.700	2.755	1.481	2.732	0.984	120	599	15274	14421	1.422	11122	4152	10576	3845	0
2	8	12	""	"iYDR032C-0"	7540	23430	130	1819	1674	676	211	277	335	91	85	0	4549	4229	1807	292	333	213	95	94	0	0.378	0.372	0.366	0.399	1.628	0.369	0.872	120	614	5865	5400	-1.405	1608	4257	1463	3937	0
2	9	12	""	"iYDR034C"	7730	23430	130	4363	4149	1929	199	221	133	95	95	0	6585	6460	3109	299	344	262	95	94	0	0.662	0.641	0.639	0.665	1.222	0.637	0.988	120	599	10450	10111	-0.594	4164	6286	3950	6161	0
2	10	12	""	"iYDR034C-A"	7940	23440	130	13881	12641	5509	208	349	453	100	99	0	8978	8771	3597	325	444	388	100	98	0	1.580	1.472	1.464	1.463	1.168	1.480	0.982	120	651	22326	20879	0.660	13673	8653	12433	8446	0
2	11	12	""	"iYDR335W"	8140	23430	110	3058	2997	1581	177	346	496	90	81	0	2208	2113	1065	286	403	351	86	80	0	1.499	1.544	1.534	1.433	1.650	1.521	0.966	80	528	4803	4647	0.584	2881	1922	2820	1827	0
2	12	12	""	"iYDR339C"	8360	23440	110	801	796	408	132	156	104	91	88	0	1521	1564	849	238	258	122	92	90	0	0.521	0.501	0.498	0.501	1.303	0.491	0.962	80	528	1952	1990	-0.939	669	1283	664	1326	0
2	13	12	""	"iYDR342C-1"	8550	23440	130	2155	2000	1105	153	160	53	95	90	0	5069	4844	2680	264	278	96	96	96	0	0.417	0.403	0.410	0.404	1.425	0.400	0.975	120	606	6807	6427	-1.263	2002	4805	1847	4580	0
2	14	12	""	"iYDR354W"	8750	23440	120	791	796	357	161	171	58	90	89	0	1544	1513	682	288	306	103	90	88	0	0.502	0.518	0.502	0.496	1.416	0.520	0.949	120	542	1886	1860	-0.995	630	1256	635	1225	0
2	15	12	""	"iYDR360W"	8940	23430	130	1180	1138	650	161	178	81	89	86	0	2584	2556	1540	289	317	139	87	85	0	0.444	0.431	0.442	0.467	1.505	0.413	0.967	120	614	3314	3244	-1.171	1019	2295	977	2267	0
2	16	12	""	"itK(CUU)D1"	9150	23440	120	2460	2479	1240	157	175	85	95	94	0	1860	1933	942	280	301	129	90	90	0	1.458	1.405	1.366	1.372	1.480	1.357	0.959	120	572	3883	3975	0.544	2303	1580	2322	1653	0
2	17	12	""	"iYDR379W"	9350	23440	130	3953	3720	1775	180	196	100	98	96	0	4775	4723	2247	289	313	125	95	94	0	0.841	0.798	0.798	0.823	1.317	0.791	0.978	120	613	8259	7974	-0.250	3773	4486	3540	4434	0
2	18	12	""	"iYDR383C"	9550	23440	130	2295	2260	1205	188	198	79	92	90	0	2138	2101	1071	300	326	139	86	86	0	1.146	1.150	1.142	1.082	1.703	1.127	0.964	120	614	3945	3873	0.197	2107	1838	2072	1801	0
2	19	12	""	"iYDR387C"	9750	23430	130	1251	1197	751	177	194	73	85	80	0	1593	1550	978	287	313	141	80	75	0	0.822	0.808	0.796	0.756	1.645	0.770	0.955	120	630	2380	2283	-0.282	1074	1306	1020	1263	0
2	20	12	""	"iYDR404C"	9960	23440	120	1537	1533	802	161	168	56	94	93	0	3139	3121	1610	261	279	103	94	92	0	0.478	0.480	0.476	0.463	1.357	0.486	0.977	120	545	4254	4232	-1.065	1376	2878	1372	2860	0
2	21	12	""	"iYDR408C"	10150	23440	120	1119	1124	649	148	156	45	93	90	0	3448	3369	2034	267	281	92	93	92	0	0.305	0.315	0.309	0.319	1.450	0.312	0.974	120	529	4152	4078	-1.712	971	3181	976	3102	0
2	22	12	""	"iYDR413C"	10340	23440	120	841	910	490	149	156	45	90	90	0	1943	1957	1088	251	263	82	88	86	0	0.409	0.446	0.435	0.443	1.662	0.437	0.958	120	608	2384	2467	-1.290	692	1692	761	1706	0
2	1	13	""	"itS(UGA)E-0"	6130	23620	130	2240	2249	1356	143	155	77	98	96	0	3686	3673	2349	214	240	141	95	94	0	0.604	0.609	0.607	0.665	1.510	0.592	0.983	120	684	5569	5565	-0.727	2097	3472	2106	3459	0
2	2	13	""	"iYER068W"	6330	23620	130	1703	1685	632	155	174	91	98	98	0	3993	3693	1431	230	273	170	97	97	0	0.411	0.442	0.437	0.452	1.226	0.439	0.982	120	629	5311	4993	-1.281	1548	3763	1530	3463	0
2	3	13	""	"iYER072W"	6540	23620	120	1143	1131	492	161	168	56	97	95	0	2561	2564	1178	241	264	113	97	95	0	0.423	0.418	0.414	0.419	1.246	0.413	0.969	120	558	3302	3293	-1.240	982	2320	970	2323	0
2	4	13	""	"iYER087W"	6740	23630	120	5477	5291	2018	164	184	111	100	100	0	4314	4228	1652	247	268	123	99	99	0	1.306	1.288	1.288	1.321	1.185	1.266	0.987	120	559	9380	9108	0.386	5313	4067	5127	3981	0
2	5	13	""	"iYER090W"	6940	23630	130	5435	5512	2325	193	234	157	100	100	0	3898	3915	1703	273	309	153	99	97	0	1.446	1.460	1.450	1.505	1.216	1.431	0.985	120	613	8867	8961	0.532	5242	3625	5319	3642	0
2	6	13	""	"iYER093C"	7140	23630	120	1283	1316	586	223	260	144	92	89	0	2798	2785	1247	299	332	132	99	94	0	0.424	0.440	0.438	0.426	1.316	0.435	0.936	120	572	3559	3579	-1.237	1060	2499	1093	2486	0
2	7	13	""	"iYER106W"	7350	23630	120	4762	4727	1863	196	229	178	96	96	0	4525	4470	1745	282	304	126	97	96	0	1.076	1.082	1.088	1.115	1.554	1.081	0.987	120	574	8809	8719	0.106	4566	4243	4531	4188	0
2	8	13	""	"iYER110C"	7550	23630	120	3224	3398	1584	194	200	55	99	99	0	4125	4346	2044	284	291	72	97	97	0	0.789	0.789	0.778	0.814	1.347	0.785	0.979	120	544	6871	7266	-0.342	3030	3841	3204	4062	0
2	9	13	""	"iYER114C"	7740	23630	120	1957	1950	791	187	198	79	97	96	0	5100	5175	2202	287	309	153	98	96	0	0.368	0.361	0.355	0.357	1.268	0.356	0.979	120	543	6583	6651	-1.443	1770	4813	1763	4888	0
2	10	13	""	"iYER131W"	7930	23630	120	2947	2874	1406	168	203	137	96	95	0	3359	3115	1401	289	341	195	96	94	0	0.905	0.958	0.967	0.940	1.341	0.951	0.957	120	556	5849	5532	-0.144	2779	3070	2706	2826	0
2	11	13	""	"iYERCdelta14"	8150	23630	120	1258	1204	471	166	202	142	97	94	0	2324	2278	809	281	328	191	96	95	0	0.535	0.520	0.515	0.515	1.285	0.526	0.964	120	605	3135	3035	-0.904	1092	2043	1038	1997	0
2	12	13	""	"itK(CUU)E2"	8340	23630	120	2065	2297	1198	155	166	63	96	94	0	2174	2324	1156	257	267	81	93	93	0	0.996	1.036	1.019	0.999	1.440	1.025	0.956	120	565	3827	4209	-0.005	1910	1917	2142	2067	0
2	13	13	""	"iYGL186C"	8540	23630	130	1045	1006	610	152	164	62	85	83	0	3646	3612	2430	255	279	112	86	84	0	0.263	0.254	0.260	0.285	1.733	0.245	0.949	120	629	4284	4211	-1.925	893	3391	854	3357	0
2	14	13	""	"iYGL182C"	8750	23640	130	2425	2346	1153	156	176	78	95	95	0	4956	4966	2470	280	325	156	95	95	0	0.485	0.467	0.465	0.483	1.342	0.458	0.962	120	613	6945	6876	-1.043	2269	4676	2190	4686	0
2	15	13	""	"iYGL179C-1"	8940	23640	130	1313	1353	749	168	190	88	90	88	0	2046	2151	1287	304	342	161	89	87	0	0.657	0.642	0.648	0.620	1.488	0.611	0.954	120	628	2887	3032	-0.605	1145	1742	1185	1847	0
2	16	13	""	"iYGL163C-1"	9150	23640	120	1797	1884	750	161	176	74	100	99	0	5425	5463	2223	286	310	134	99	97	0	0.318	0.333	0.340	0.342	1.341	0.328	0.972	120	571	6775	6900	-1.651	1636	5139	1723	5177	0
2	17	13	""	"iYGL159W"	9350	23640	130	2558	2862	1731	159	170	62	97	97	0	3341	3560	1826	273	286	97	95	95	0	0.782	0.822	0.802	0.810	1.271	0.854	0.967	120	612	5467	5990	-0.355	2399	3068	2703	3287	0
2	18	13	""	"iYGL157W"	9550	23640	120	4395	4182	1749	173	192	104	98	95	0	6707	6186	2700	292	334	219	95	95	0	0.658	0.680	0.699	0.699	1.255	0.662	0.976	120	557	10637	9903	-0.604	4222	6415	4009	5894	0
2	19	13	""	"iYGL139W"	9750	23640	130	1814	1770	919	174	193	86	89	88	0	3273	3024	1576	296	333	169	90	85	0	0.551	0.585	0.582	0.580	1.374	0.576	0.971	120	612	4617	4324	-0.860	1640	2977	1596	2728	0
2	20	13	""	"iYGL135W"	9940	23640	120	2387	2284	826	167	183	73	100	100	0	3793	3599	1114	282	316	141	100	100	0	0.632	0.638	0.644	0.613	1.211	0.630	0.970	120	559	5731	5434	-0.661	2220	3511	2117	3317	0
2	21	13	""	"iYGL130W"	10150	23640	130	5001	4989	2543	174	195	82	97	96	0	6347	6170	3086	300	331	133	97	95	0	0.798	0.820	0.829	0.845	1.267	0.810	0.976	120	613	10874	10685	-0.325	4827	6047	4815	5870	0
2	22	13	""	"iYGL114W"	10340	23640	120	2024	1909	893	164	178	64	94	93	0	2537	2432	1111	266	287	102	94	91	0	0.819	0.806	0.804	0.758	1.443	0.802	0.978	120	610	4131	3911	-0.288	1860	2271	1745	2166	0
2	1	14	""	"iYGL110C"	6140	23830	120	510	555	291	138	142	39	89	86	0	778	823	434	201	206	50	87	85	0	0.645	0.670	0.664	0.690	1.555	0.666	0.950	120	623	949	1039	-0.633	372	577	417	622	0
2	2	14	""	"iYGL105W"	6330	23830	120	2219	2186	1151	142	154	81	91	91	0	2803	2776	1480	206	225	123	91	89	0	0.800	0.795	0.797	0.799	1.488	0.782	0.986	120	558	4674	4614	-0.322	2077	2597	2044	2570	0
2	3	14	""	"iYGR177C"	6530	23820	130	1883	1944	1138	150	163	81	94	91	0	2800	2916	1870	224	246	125	92	90	0	0.673	0.666	0.657	0.716	1.358	0.635	0.978	120	632	4309	4486	-0.572	1733	2576	1794	2692	0
2	4	14	""	"itL(CAA)G3"	6730	23830	120	4347	4011	1952	162	191	146	100	98	0	5114	4852	2482	250	285	193	99	96	0	0.860	0.836	0.831	0.862	1.209	0.809	0.985	120	573	9049	8451	-0.217	4185	4864	3849	4602	0
2	5	14	""	"iYGR185C"	6940	23830	120	1862	1997	952	191	219	145	95	94	0	2727	3008	1437	282	320	191	94	92	0	0.683	0.663	0.669	0.703	1.507	0.658	0.969	120	556	4116	4532	-0.549	1671	2445	1806	2726	0
2	6	14	""	"iYGR199W"	7130	23830	120	3384	3160	1591	210	227	94	93	92	0	2115	2046	955	297	317	98	89	89	0	1.746	1.687	1.651	1.603	1.771	1.685	0.978	120	544	4992	4699	0.804	3174	1818	2950	1749	0
2	7	14	""	"iYGR203W"	7330	23830	120	895	846	392	188	205	97	89	87	0	1993	1910	901	289	314	126	92	91	0	0.415	0.406	0.413	0.424	1.539	0.399	0.940	120	573	2411	2279	-1.269	707	1704	658	1621	0
2	8	14	""	"iYGR207C"	7540	23830	120	1134	1183	552	184	197	71	93	92	0	1134	1136	487	292	319	128	89	85	0	1.128	1.184	1.185	1.218	1.430	1.170	0.943	120	572	1792	1843	0.174	950	842	999	844	0
2	9	14	""	"iYGR221C"	7740	23840	130	2954	2801	1008	161	176	66	100	100	0	4114	3952	1348	275	294	103	100	100	0	0.728	0.718	0.722	0.705	1.163	0.718	0.986	120	599	6632	6317	-0.459	2793	3839	2640	3677	0
2	10	14	""	"iYGR224W"	7930	23830	130	2114	2184	1167	141	155	67	95	95	0	3969	4072	2150	269	309	183	95	94	0	0.533	0.537	0.538	0.547	1.308	0.522	0.973	120	629	5673	5846	-0.907	1973	3700	2043	3803	0
2	11	14	""	"iYGR230W"	8140	23840	120	1258	1288	749	146	164	75	94	91	0	2419	2419	1344	278	326	195	92	88	0	0.519	0.533	0.535	0.544	1.537	0.539	0.960	120	606	3253	3283	-0.945	1112	2141	1142	2141	0
2	12	14	""	"iYGR247W"	8350	23840	120	904	855	349	160	176	71	95	90	0	1621	1549	594	272	298	125	93	92	0	0.552	0.544	0.539	0.526	1.263	0.556	0.941	120	558	2093	1972	-0.859	744	1349	695	1277	0
2	13	14	""	"iYGR250C-0"	8540	23840	130	2445	2591	1438	147	159	64	93	92	0	4928	5112	2902	245	264	100	93	92	0	0.491	0.502	0.510	0.519	1.395	0.496	0.979	120	613	6981	7311	-1.027	2298	4683	2444	4867	0
2	14	14	""	"iYGR253C-0"	8740	23840	130	2381	2432	1246	144	157	63	94	93	0	5666	5358	2749	248	269	105	95	93	0	0.413	0.448	0.448	0.464	1.334	0.449	0.974	120	614	7655	7398	-1.276	2237	5418	2288	5110	0
2	15	14	""	"iYHR186C"	8940	23840	120	7614	7226	3016	154	170	88	100	100	0	5856	5471	2308	254	294	165	98	95	0	1.332	1.356	1.382	1.430	1.325	1.342	0.967	120	556	13062	12289	0.413	7460	5602	7072	5217	0
2	16	14	""	"iYHR191C"	9140	23840	120	2383	2342	975	162	185	97	97	95	0	3691	3457	1451	269	311	186	95	94	0	0.649	0.684	0.686	0.693	1.275	0.677	0.968	120	571	5643	5368	-0.624	2221	3422	2180	3188	0
2	17	14	""	"iYHR196W"	9350	23840	120	937	882	407	160	191	180	87	80	0	1364	1342	597	259	298	230	87	82	0	0.703	0.667	0.644	0.659	1.650	0.681	0.925	120	557	1882	1805	-0.508	777	1105	722	1083	0
2	18	14	""	"iYHRCdelta16-0"	9540	23840	130	13201	13331	7350	174	220	228	97	96	0	19794	19349	10602	275	356	400	100	95	0	0.667	0.690	0.688	0.685	1.212	0.684	0.988	120	613	32546	32231	-0.583	13027	19519	13157	19074	0
2	19	14	""	"iYIL174W-1"	9750	23840	120	1668	1803	978	172	202	172	95	90	0	3875	4139	2127	268	339	374	96	90	0	0.415	0.421	0.422	0.424	1.400	0.432	0.976	120	571	5103	5502	-1.270	1496	3607	1631	3871	0
2	20	14	""	"iYIL170W-1"	9950	23840	120	1616	1802	1016	165	173	58	95	93	0	3207	3524	1946	255	270	88	95	95	0	0.492	0.501	0.495	0.506	1.294	0.505	0.974	120	543	4403	4906	-1.025	1451	2952	1637	3269	0
2	21	14	""	"iYIL153W"	10140	23840	120	3429	3401	1525	185	200	78	97	95	0	2313	2255	1020	284	306	110	92	92	0	1.599	1.632	1.612	1.608	1.527	1.565	0.965	120	571	5273	5187	0.677	3244	2029	3216	1971	0
2	22	14	""	"iYIL149C"	10360	23840	120	3799	3780	1432	184	197	70	100	100	0	6734	6578	2429	295	323	127	100	100	0	0.561	0.572	0.580	0.572	1.188	0.573	0.981	120	646	10054	9879	-0.833	3615	6439	3596	6283	0
2	1	15	""	"iYIL145C"	6140	24030	120	4270	4286	1739	160	173	78	100	98	0	7530	7485	3194	231	261	174	100	98	0	0.563	0.569	0.558	0.583	1.220	0.560	0.982	120	623	11409	11380	-0.829	4110	7299	4126	7254	0
2	2	15	""	"iYIL129C"	6340	24030	120	1858	1846	960	146	162	82	94	92	0	5379	5519	2991	221	255	183	94	93	0	0.332	0.321	0.325	0.333	1.368	0.319	0.985	120	572	6870	6998	-1.591	1712	5158	1700	5298	0
2	3	15	""	"iYIL125W"	6550	24030	120	1506	1518	613	145	150	37	97	97	0	2902	2843	1168	227	234	57	97	96	0	0.509	0.525	0.525	0.528	1.206	0.524	0.980	120	587	4036	3989	-0.975	1361	2675	1373	2616	0
2	4	15	""	"iYIL121W"	6740	24030	120	3601	3483	1305	155	164	49	98	98	0	3213	3254	1285	244	249	68	98	97	0	1.161	1.106	1.086	1.127	1.263	1.085	0.984	120	545	6415	6338	0.215	3446	2969	3328	3010	0
2	5	15	""	"itR(ACG)J"	6940	24030	130	4404	4241	1895	182	200	71	98	98	0	4367	4318	2018	275	291	92	95	95	0	1.032	1.004	1.004	1.053	1.295	0.976	0.980	120	613	8314	8102	0.045	4222	4092	4059	4043	0
2	6	15	""	"iYJL098W"	7140	24030	120	935	914	384	200	215	80	90	90	0	1299	1274	556	295	315	105	91	89	0	0.732	0.729	0.725	0.708	1.429	0.712	0.953	120	558	1739	1693	-0.450	735	1004	714	979	0
2	7	15	""	"iYJL093C"	7340	24030	130	3049	3060	1568	184	189	48	98	97	0	7003	6811	3610	291	310	88	98	98	0	0.427	0.441	0.440	0.447	1.173	0.435	0.987	120	629	9577	9396	-1.228	2865	6712	2876	6520	0
2	8	15	""	"iYJL074C"	7540	24030	130	1875	1853	721	167	173	50	99	97	0	4049	3794	1538	281	297	93	99	98	0	0.453	0.480	0.479	0.486	1.170	0.475	0.980	120	612	5476	5199	-1.141	1708	3768	1686	3513	0
2	9	15	""	"iYJL070C"	7730	24030	130	900	899	447	147	157	51	90	87	0	1927	1851	910	264	286	120	90	89	0	0.453	0.474	0.471	0.467	1.422	0.470	0.966	120	614	2416	2339	-1.143	753	1663	752	1587	0
2	10	15	""	"iYJL064W"	7940	24040	130	813	790	362	143	158	64	94	91	0	2328	2231	1024	287	325	158	93	93	0	0.328	0.333	0.331	0.337	1.357	0.326	0.930	120	666	2711	2591	-1.607	670	2041	647	1944	0
2	11	15	""	"iSNR60"	8140	24030	110	1150	1033	468	139	150	58	95	95	0	2679	2459	1116	275	311	138	92	92	0	0.421	0.409	0.412	0.432	1.616	0.420	0.957	80	496	3415	3078	-1.250	1011	2404	894	2184	0
2	12	15	""	"iYJLCdelta5"	8330	24030	130	2495	2650	1666	153	177	130	94	92	0	1857	1962	1160	264	301	173	89	85	0	1.470	1.471	1.488	1.537	1.569	1.435	0.957	120	623	3935	4195	0.556	2342	1593	2497	1698	0
2	13	15	""	"iYJL043W"	8530	24040	130	920	1064	632	149	173	128	95	89	0	1553	1815	1090	246	278	173	93	89	0	0.590	0.583	0.579	0.600	1.337	0.580	0.972	120	644	2078	2484	-0.761	771	1307	915	1569	0
2	14	15	""	"iYJL029C"	8750	24040	120	656	635	259	139	144	42	91	90	0	1377	1340	558	225	234	69	94	94	0	0.449	0.445	0.441	0.435	1.321	0.446	0.959	120	572	1669	1611	-1.156	517	1152	496	1115	0
2	15	15	""	"iYJL026W"	8940	24040	120	1295	1226	494	131	137	41	97	96	0	1741	1671	671	217	225	63	95	95	0	0.764	0.753	0.755	0.781	1.312	0.737	0.972	120	542	2688	2549	-0.389	1164	1524	1095	1454	0
2	16	15	""	"iYJL022W"	9140	24040	120	5362	5113	1963	138	150	64	100	100	0	4895	4799	1875	226	242	103	100	99	0	1.119	1.088	1.094	1.097	1.140	1.068	0.975	120	556	9893	9548	0.162	5224	4669	4975	4573	0
2	17	15	""	"iYKL121W"	9340	24040	120	3776	3640	1780	154	172	80	97	96	0	4870	4839	2451	239	263	127	97	95	0	0.782	0.758	0.767	0.774	1.250	0.738	0.980	120	558	8253	8086	-0.355	3622	4631	3486	4600	0
2	18	15	""	"iYKL117W"	9540	24040	120	5417	5113	2187	175	195	89	97	97	0	2393	2206	935	242	260	102	95	95	0	2.437	2.514	2.570	2.568	1.210	2.478	0.964	120	556	7393	6902	1.285	5242	2151	4938	1964	0
2	19	15	""	"iYKL111C"	9740	24040	120	1907	2028	1004	177	193	77	95	94	0	1765	1757	837	242	251	70	92	92	0	1.136	1.222	1.241	1.236	1.379	1.201	0.967	120	571	3253	3366	0.184	1730	1523	1851	1515	0
2	20	15	""	"iYKL097W-A-0"	9950	24040	120	1785	1751	604	173	180	51	98	97	0	4019	4056	1463	238	249	67	98	98	0	0.426	0.413	0.414	0.407	1.306	0.408	0.972	120	557	5393	5396	-1.230	1612	3781	1578	3818	0
2	21	15	""	"iYKL094W"	10140	24040	120	6184	5673	2267	173	182	57	100	100	0	3991	3966	1589	252	269	93	100	100	0	1.608	1.481	1.504	1.488	1.217	1.482	0.964	120	542	9750	9214	0.685	6011	3739	5500	3714	0
2	22	15	""	"iYKL090W"	10330	24040	120	956	935	480	187	204	72	89	85	0	2145	2061	1136	303	356	188	88	85	0	0.417	0.425	0.427	0.461	1.530	0.407	0.948	120	613	2611	2506	-1.260	769	1842	748	1758	0
2	1	16	""	"iYKL072W"	6130	24230	120	1311	1548	1033	167	175	47	91	90	0	1294	1509	1035	227	232	54	90	89	0	1.072	1.077	1.087	1.117	1.441	1.037	0.976	120	614	2211	2663	0.101	1144	1067	1381	1282	0
2	2	16	""	"iYKL071W"	6330	24230	120	1951	1910	963	163	174	64	94	94	0	2588	2682	1417	228	248	103	94	91	0	0.758	0.712	0.696	0.728	1.414	0.696	0.982	120	572	4148	4201	-0.400	1788	2360	1747	2454	0
2	3	16	""	"itV(AAC)K1-1"	6540	24240	130	1596	1656	741	167	177	61	98	97	0	3735	3897	1826	245	268	96	98	97	0	0.409	0.408	0.411	0.412	1.260	0.403	0.982	120	597	4919	5141	-1.288	1429	3490	1489	3652	0
2	4	16	""	"iYKL056C"	6720	24230	130	766	776	438	155	162	45	90	88	0	1553	1505	918	244	258	80	86	85	0	0.467	0.492	0.507	0.534	1.498	0.476	0.968	120	598	1920	1882	-1.099	611	1309	621	1261	0
2	5	16	""	"iYKL052C"	6930	24230	130	2227	2156	848	173	185	57	98	96	0	5476	5136	2079	268	286	96	98	97	0	0.394	0.407	0.410	0.411	1.211	0.406	0.985	120	630	7262	6851	-1.342	2054	5208	1983	4868	0
2	6	16	""	"iYKL048C"	7130	24230	130	2452	2341	928	186	202	72	97	96	0	3763	3548	1375	291	317	141	97	97	0	0.653	0.662	0.654	0.647	1.282	0.652	0.983	120	629	5738	5412	-0.616	2266	3472	2155	3257	0
2	7	16	""	"iYLR069C"	7340	24240	130	4031	3854	1652	175	186	69	100	100	0	4691	4476	1902	286	308	131	98	97	0	0.875	0.878	0.878	0.911	1.257	0.875	0.989	120	629	8261	7869	-0.192	3856	4405	3679	4190	0
2	8	16	""	"iYLR073C"	7540	24240	120	2035	1967	768	167	175	48	100	99	0	3716	3684	1480	287	297	80	100	98	0	0.545	0.530	0.528	0.539	1.170	0.524	0.985	120	570	5297	5197	-0.876	1868	3429	1800	3397	0
2	9	16	""	"iYLR078C"	7750	24240	120	2771	2677	998	162	171	57	100	100	0	3803	3778	1442	274	289	84	100	99	0	0.739	0.718	0.723	0.731	1.158	0.713	0.988	120	573	6138	6019	-0.436	2609	3529	2515	3504	0
2	10	16	""	"iYLR094C"	7940	24240	130	2168	2145	1062	150	164	58	99	98	0	5593	5542	2781	282	300	102	100	98	0	0.380	0.379	0.374	0.380	1.215	0.376	0.976	120	581	7329	7255	-1.396	2018	5311	1995	5260	0
2	11	16	""	"iYLR098C"	8140	24240	120	4738	4470	1631	146	169	91	100	100	0	5557	5459	2011	278	321	164	99	99	0	0.870	0.835	0.848	0.846	1.169	0.822	0.970	120	574	9871	9505	-0.201	4592	5279	4324	5181	0
2	12	16	""	"iYLR104W"	8340	24240	130	1597	1589	849	146	173	111	89	86	0	2022	2023	1072	261	299	169	87	85	0	0.824	0.819	0.790	0.803	1.273	0.805	0.969	120	612	3212	3205	-0.279	1451	1761	1443	1762	0
2	13	16	""	"iYLR117C"	8530	24240	130	4867	4430	2447	139	158	87	95	94	0	6509	6151	3500	243	276	178	95	91	0	0.755	0.726	0.722	0.776	1.643	0.704	0.978	120	612	10994	10199	-0.406	4728	6266	4291	5908	0
2	14	16	""	"iYLR121C"	8740	24240	120	765	765	380	135	150	71	90	85	0	2337	2384	1242	224	257	170	90	89	0	0.298	0.292	0.292	0.301	1.434	0.295	0.957	120	571	2743	2790	-1.746	630	2113	630	2160	0
2	15	16	""	"iYLR125W"	8940	24240	120	3971	3979	2028	128	135	44	100	99	0	4465	4338	2079	209	222	74	100	99	0	0.903	0.933	0.922	0.913	1.215	0.944	0.969	120	556	8099	7980	-0.147	3843	4256	3851	4129	0
2	16	16	""	"itD(GUC)L1"	9140	24240	120	700	723	344	119	127	40	94	91	0	1323	1340	619	205	214	63	91	91	0	0.520	0.532	0.520	0.529	1.385	0.535	0.964	120	542	1699	1739	-0.944	581	1118	604	1135	0
2	17	16	""	"iYLR147C"	9330	24240	120	1796	1711	833	133	142	46	96	95	0	2614	2601	1226	213	229	96	95	95	0	0.693	0.661	0.649	0.660	1.245	0.647	0.960	120	557	4064	3966	-0.530	1663	2401	1578	2388	0
2	18	16	""	"iYLR151C"	9540	24240	130	7105	6819	3080	154	183	140	98	98	0	2658	2727	1228	224	253	134	97	93	0	2.856	2.663	2.642	2.742	1.362	2.631	0.977	120	629	9385	9168	1.514	6951	2434	6665	2503	0
2	19	16	""	"iYLR459W"	9740	24240	120	2242	2768	1828	162	195	146	95	94	0	2653	3157	1977	222	247	114	97	94	0	0.856	0.888	0.885	0.882	1.255	0.903	0.984	120	557	4511	5541	-0.225	2080	2431	2606	2935	0
2	20	16	""	"iYLR461W-1"	9940	24240	120	19515	22624	13094	158	171	65	100	100	0	14601	15534	8272	216	230	76	100	100	0	1.346	1.467	1.453	1.450	1.140	1.502	0.984	120	572	33742	37784	0.428	19357	14385	22466	15318	0
2	21	16	""	"iYML132W-0"	10140	24250	130	5850	6267	3285	149	160	57	100	100	0	6488	6853	3315	213	229	83	100	100	0	0.909	0.921	0.920	0.917	1.182	0.931	0.979	120	614	11976	12758	-0.138	5701	6275	6118	6640	0
2	22	16	""	"iYML117W-A"	10340	24240	130	3695	3666	1682	152	163	60	98	97	0	4667	4465	2114	231	250	106	97	96	0	0.799	0.830	0.843	0.844	1.266	0.810	0.976	120	697	7979	7748	-0.324	3543	4436	3514	4234	0
2	1	17	""	"iYML113W"	6140	24430	120	2609	3122	2045	170	179	52	99	99	0	2717	3436	2387	225	228	52	97	96	0	0.979	0.919	0.954	1.024	1.513	0.890	0.985	120	610	4931	6163	-0.031	2439	2492	2952	3211	0
2	2	17	""	"iYML109W"	6330	24430	120	1262	1252	624	173	181	52	95	93	0	1390	1328	632	222	230	58	92	88	0	0.932	0.976	0.946	0.979	1.402	0.971	0.957	120	556	2257	2185	-0.101	1089	1168	1079	1106	0
2	3	17	""	"iYML089C"	6540	24430	120	1310	1378	622	169	176	48	95	95	0	3306	3415	1654	235	240	54	97	97	0	0.372	0.380	0.381	0.386	1.491	0.373	0.971	120	556	4212	4389	-1.428	1141	3071	1209	3180	0
2	4	17	""	"iYML085C"	6740	24430	120	989	1004	466	158	162	39	93	92	0	1612	1702	800	233	240	61	95	91	0	0.603	0.576	0.592	0.562	1.632	0.578	0.970	120	559	2210	2315	-0.731	831	1379	846	1469	0
2	5	17	""	"iYML081W"	6940	24430	130	2711	2636	1103	177	185	53	98	97	0	3174	3054	1289	262	272	72	95	95	0	0.870	0.881	0.868	0.886	1.472	0.876	0.983	120	613	5446	5251	-0.201	2534	2912	2459	2792	0
2	6	17	""	"iYML068W"	7130	24430	130	1507	1446	593	195	209	65	95	94	0	1787	1747	714	293	306	90	94	92	0	0.878	0.860	0.856	0.846	1.425	0.843	0.972	120	596	2806	2705	-0.187	1312	1494	1251	1454	0
2	7	17	""	"iYML064C"	7330	24430	120	2319	2364	1238	177	187	55	95	94	0	3335	3414	1816	275	287	77	96	95	0	0.700	0.697	0.693	0.702	1.392	0.689	0.981	120	556	5202	5326	-0.515	2142	3060	2187	3139	0
2	8	17	""	"iYML060W"	7530	24430	130	2193	2206	1006	174	184	68	98	97	0	2537	2546	1115	275	295	110	97	94	0	0.893	0.895	0.898	0.910	1.579	0.892	0.983	120	614	4281	4303	-0.164	2019	2262	2032	2271	0
2	9	17	""	"iYMR222C"	7740	24440	120	2032	1994	700	160	169	60	100	99	0	3537	3344	1153	254	269	86	99	99	0	0.570	0.594	0.590	0.592	1.146	0.592	0.983	120	559	5155	4924	-0.810	1872	3283	1834	3090	0
2	10	17	""	"iYMR226C"	7930	24430	130	1719	1717	834	131	140	52	98	96	0	2596	2642	1225	229	237	76	96	95	0	0.671	0.657	0.648	0.684	1.479	0.648	0.959	120	595	3955	3999	-0.576	1588	2367	1586	2413	0
2	11	17	""	"iYMR230W"	8130	24430	130	2723	2684	1335	131	142	57	99	99	0	5128	5139	2584	220	253	139	97	96	0	0.528	0.519	0.526	0.542	1.319	0.512	0.976	120	629	7500	7472	-0.921	2592	4908	2553	4919	0
2	12	17	""	"iYMR245W"	8340	24440	130	1704	1613	739	129	145	80	95	95	0	4107	4184	1930	213	251	159	95	95	0	0.404	0.374	0.369	0.379	1.335	0.373	0.980	120	613	5469	5455	-1.306	1575	3894	1484	3971	0
2	13	17	""	"iYMRWdelta19-0"	8530	24440	130	5834	5371	2244	122	136	72	100	99	0	7889	7574	3208	209	230	121	99	98	0	0.744	0.713	0.711	0.731	1.175	0.699	0.981	120	613	13392	12614	-0.427	5712	7680	5249	7365	0
2	14	17	""	"iYMR251W-A"	8740	24440	120	1762	1731	699	125	133	45	99	98	0	1926	1781	687	209	222	83	96	94	0	0.953	1.022	1.015	1.029	1.297	1.012	0.958	120	570	3354	3178	-0.069	1637	1717	1606	1572	0
2	15	17	""	"iYMR267W"	8940	24440	120	3593	3395	1491	123	130	41	99	99	0	3596	3403	1474	203	210	59	98	97	0	1.023	1.023	1.025	1.065	1.275	1.008	0.985	120	557	6863	6472	0.032	3470	3393	3272	3200	0
2	16	17	""	"iYMR271C"	9140	24440	130	2476	2461	1021	122	131	45	100	100	0	4878	4922	1973	212	226	98	100	100	0	0.505	0.497	0.498	0.495	1.205	0.491	0.965	120	598	7020	7049	-0.987	2354	4666	2339	4710	0
2	17	17	""	"iYMR273C"	9330	24440	120	2515	2452	1159	133	144	52	99	98	0	4325	4165	1887	230	256	122	99	97	0	0.582	0.589	0.576	0.583	1.167	0.582	0.973	120	543	6477	6254	-0.782	2382	4095	2319	3935	0
2	18	17	""	"iYMR288W"	9530	24440	130	1604	1522	732	138	156	80	92	91	0	2197	2179	1066	226	261	141	90	90	0	0.744	0.709	0.700	0.698	1.496	0.694	0.973	120	614	3437	3337	-0.427	1466	1971	1384	1953	0
2	19	17	""	"iYMR292W"	9730	24440	120	1178	1120	505	137	147	55	92	90	0	1493	1415	627	211	228	99	91	90	0	0.812	0.816	0.805	0.792	1.214	0.799	0.972	120	573	2323	2187	-0.300	1041	1282	983	1204	0
2	20	17	""	"iYMR296C"	9940	24450	130	1959	1941	809	137	146	52	98	95	0	4291	4234	1788	206	220	84	97	95	0	0.446	0.448	0.438	0.461	1.276	0.444	0.970	120	629	5907	5832	-1.165	1822	4085	1804	4028	0
2	21	17	""	"iYNL048W"	10140	24440	120	539	568	289	132	140	53	91	89	0	1427	1527	861	200	211	89	92	90	0	0.332	0.329	0.327	0.347	1.555	0.325	0.953	120	530	1634	1763	-1.592	407	1227	436	1327	0
2	22	17	""	"iYNL043C"	10330	24440	130	3248	3027	1345	138	150	84	96	95	0	3256	3106	1407	211	230	134	93	92	0	1.021	0.998	1.010	1.038	1.371	0.985	0.972	120	680	6155	5784	0.030	3110	3045	2889	2895	0
2	1	18	""	"iYNL040W"	6130	24630	120	1869	1952	865	191	198	51	97	97	0	627	655	265	222	225	44	95	90	0	4.143	4.067	4.309	4.170	1.651	4.044	0.847	120	613	2083	2194	2.051	1678	405	1761	433	0
2	2	18	""	"iYNL027W"	6330	24630	120	9282	9227	3844	178	195	107	99	99	0	2018	2001	807	204	210	46	95	95	0	5.019	5.036	5.015	5.187	1.222	4.978	0.979	120	571	10918	10846	2.327	9104	1814	9049	1797	0
2	3	18	""	"iYNL024C"	6540	24630	130	3763	3503	1543	164	184	107	95	95	0	2558	2330	1031	202	214	66	95	95	0	1.528	1.569	1.558	1.532	1.500	1.569	0.982	120	613	5955	5467	0.611	3599	2356	3339	2128	0
2	4	18	""	"iYNL020C"	6730	24630	130	2575	2610	1164	156	166	81	96	96	0	1423	1453	639	208	214	48	95	94	0	1.991	1.971	1.950	1.902	1.441	1.938	0.972	120	630	3634	3699	0.993	2419	1215	2454	1245	0
2	5	18	""	"iYNL003C"	6940	24640	130	3115	2790	1044	168	179	54	96	96	0	6360	5721	2261	236	245	60	97	97	0	0.481	0.478	0.477	0.494	1.224	0.472	0.987	120	610	9071	8107	-1.055	2947	6124	2622	5485	0
2	6	18	""	"iYNR001C"	7130	24630	130	3045	2958	1303	191	204	74	100	95	0	6598	6606	3056	280	303	121	100	98	0	0.452	0.437	0.436	0.449	1.243	0.430	0.983	120	599	9172	9093	-1.146	2854	6318	2767	6326	0
2	7	18	""	"iYNR002C"	7330	24640	120	1159	1090	353	172	182	62	99	98	0	1800	1700	536	265	287	119	98	96	0	0.643	0.640	0.627	0.643	1.198	0.634	0.965	120	557	2522	2353	-0.637	987	1535	918	1435	0
2	8	18	""	"iYNR018W"	7520	24630	130	3332	3058	1499	156	188	175	94	92	0	4184	4058	2010	247	302	266	91	90	0	0.807	0.761	0.753	0.796	1.372	0.753	0.987	120	614	7113	6713	-0.310	3176	3937	2902	3811	0
2	9	18	""	"iYNR022C"	7730	24640	130	1310	1283	585	138	166	151	93	88	0	3175	3103	1393	227	278	242	96	90	0	0.398	0.398	0.394	0.394	1.239	0.401	0.969	120	646	4120	4021	-1.331	1172	2948	1145	2876	0
2	10	18	""	"iYNR027W"	7940	24640	120	693	712	300	114	124	51	97	95	0	1804	1809	721	194	209	85	96	96	0	0.360	0.370	0.367	0.365	1.275	0.378	0.936	120	585	2189	2213	-1.475	579	1610	598	1615	0
2	11	18	""	"iYOR064C"	8140	24640	130	1783	1942	1014	106	115	45	98	97	0	4053	4127	2100	173	186	75	97	96	0	0.432	0.464	0.465	0.468	1.301	0.464	0.974	120	613	5557	5790	-1.210	1677	3880	1836	3954	0
2	12	18	""	"iYOR068C"	8330	24640	120	5528	5455	2906	109	122	67	98	98	0	4770	4662	2488	174	194	109	98	96	0	1.179	1.191	1.188	1.203	1.359	1.162	0.973	120	558	10015	9834	0.238	5419	4596	5346	4488	0
2	13	18	""	"iYOR071C"	8540	24640	120	1081	1052	445	119	137	84	94	93	0	2645	2510	1106	193	232	193	94	93	0	0.392	0.403	0.406	0.414	1.354	0.388	0.965	120	572	3414	3250	-1.350	962	2452	933	2317	0
2	14	18	""	"iYOR086C"	8740	24640	120	2619	2508	1244	132	145	69	100	95	0	5863	5514	2767	228	265	180	100	95	0	0.441	0.449	0.453	0.449	1.191	0.447	0.978	120	570	8122	7662	-1.180	2487	5635	2376	5286	0
2	15	18	""	"iYOR090C"	8950	24640	120	2014	2022	1009	127	136	45	99	99	0	4587	4704	2273	229	247	90	100	99	0	0.433	0.423	0.426	0.425	1.288	0.428	0.978	120	526	6245	6370	-1.208	1887	4358	1895	4475	0
2	16	18	""	"iYOR094W"	9120	24640	130	1442	1429	720	123	144	91	92	90	0	3434	3536	1789	230	294	295	90	88	0	0.412	0.395	0.395	0.424	1.725	0.390	0.976	120	596	4523	4612	-1.280	1319	3204	1306	3306	0
2	17	18	""	"iYOR112W"	9340	24640	130	2862	2727	1544	136	153	81	95	93	0	4248	4447	2492	247	307	254	91	89	0	0.681	0.617	0.614	0.623	1.388	0.610	0.968	120	644	6727	6791	-0.554	2726	4001	2591	4200	0
2	18	18	""	"iYOR116C"	9540	24640	130	2394	2475	1344	139	147	51	97	96	0	6170	6132	3420	245	269	120	98	95	0	0.381	0.397	0.399	0.407	1.240	0.392	0.976	120	613	8180	8223	-1.394	2255	5925	2336	5887	0
2	19	18	""	"iYOR121C"	9740	24640	120	2309	2194	976	144	152	52	97	96	0	2252	2098	919	235	253	92	92	90	0	1.073	1.100	1.087	1.163	1.467	1.083	0.965	120	557	4182	3913	0.102	2165	2017	2050	1863	0
2	20	18	""	"iYOR138C"	9940	24640	130	2825	2729	1405	171	187	85	97	94	0	4912	4741	2498	254	277	124	95	94	0	0.570	0.570	0.580	0.587	1.510	0.554	0.975	120	612	7312	7045	-0.812	2654	4658	2558	4487	0
2	21	18	""	"itG(CCC)O"	10150	24640	120	648	668	361	157	176	78	85	80	0	1118	1173	630	238	260	120	85	83	0	0.558	0.547	0.539	0.517	1.344	0.553	0.947	120	557	1371	1446	-0.842	491	880	511	935	0
2	22	18	""	"iYOR146W"	10340	24640	120	1096	1049	489	142	151	68	92	90	0	3748	3431	1715	223	234	95	96	92	0	0.271	0.283	0.281	0.291	1.461	0.280	0.965	120	609	4479	4115	-1.886	954	3525	907	3208	0
2	1	19	""	"iYPL228W"	6130	24830	120	2174	1971	871	205	240	120	91	90	0	1250	1168	523	232	250	80	90	88	0	1.934	1.887	1.857	1.761	1.566	1.840	0.941	120	610	2987	2702	0.952	1969	1018	1766	936	0
2	2	19	""	"iYPL224C"	6340	24830	120	3844	3577	1347	205	234	111	99	99	0	7067	6676	2547	238	255	85	100	100	0	0.533	0.524	0.522	0.531	1.225	0.524	0.984	120	558	10468	9810	-0.908	3639	6829	3372	6438	0
2	3	19	""	"iYPL220W"	6530	24830	130	1827	1812	858	183	209	133	90	90	0	2798	2744	1381	224	251	138	90	89	0	0.639	0.646	0.645	0.680	1.614	0.627	0.972	120	609	4218	4149	-0.647	1644	2574	1629	2520	0
2	4	19	""	"iYPL203W"	6750	24840	130	6127	5412	1998	171	252	443	97	95	0	4019	3585	1422	218	282	326	96	91	0	1.567	1.557	1.552	1.659	1.446	1.519	0.983	120	599	9757	8608	0.648	5956	3801	5241	3367	0
2	5	19	""	"iYPL199C"	6940	24830	130	1885	1789	765	167	240	455	90	80	0	3468	3168	1366	223	277	321	93	90	0	0.529	0.551	0.552	0.568	1.364	0.594	0.873	120	531	4963	4567	-0.917	1718	3245	1622	2945	0
2	6	19	""	"iYPL195W"	7120	24830	130	1992	1992	1002	168	187	111	93	92	0	2718	2820	1469	243	276	162	93	89	0	0.737	0.708	0.723	0.751	1.416	0.699	0.977	120	576	4299	4401	-0.440	1824	2475	1824	2577	0
2	7	19	""	"itE(UUC)P"	7330	24840	120	1268	1231	544	145	172	122	95	90	0	1184	1134	472	223	263	175	92	85	0	1.169	1.192	1.194	1.202	1.362	1.168	0.953	120	525	2084	1997	0.225	1123	961	1086	911	0
2	8	19	""	"iYPL177C-0"	7520	24830	130	1364	1478	985	126	158	154	90	82	0	2724	2777	1834	201	268	280	86	85	0	0.491	0.525	0.531	0.542	1.583	0.531	0.974	120	609	3761	3928	-1.027	1238	2523	1352	2576	0
2	9	19	""	"iYPL174C"	7740	24840	130	2341	2234	1155	116	144	133	92	90	0	4660	4501	2308	196	251	243	92	90	0	0.498	0.492	0.488	0.543	1.703	0.484	0.971	120	603	6689	6423	-1.005	2225	4464	2118	4305	0
2	10	19	""	"iYPL157W"	7940	24840	130	1521	1573	874	109	118	50	96	95	0	1983	1897	1063	179	195	73	91	89	0	0.783	0.852	0.855	0.912	1.552	0.834	0.952	120	556	3216	3182	-0.353	1412	1804	1464	1718	0
2	11	19	""	"iYPL153C"	8130	24840	120	1232	1212	744	91	99	40	93	92	0	2961	2746	1671	153	165	58	91	88	0	0.406	0.432	0.425	0.473	1.583	0.427	0.971	120	525	3949	3714	-1.299	1141	2808	1121	2593	0
2	12	19	""	"iYPL149W"	8340	24840	130	656	673	365	87	102	68	91	86	0	1129	1063	578	146	175	155	88	80	0	0.579	0.639	0.624	0.647	1.364	0.621	0.955	120	605	1552	1503	-0.789	569	983	586	917	0
2	13	19	""	"itG(GCC)P2"	8550	24840	130	3410	3149	1554	109	133	104	99	97	0	6184	5792	2762	175	244	282	98	95	0	0.549	0.541	0.544	0.538	1.243	0.546	0.979	120	568	9310	8657	-0.864	3301	6009	3040	5617	0
2	14	19	""	"iYPR163C"	8740	24840	130	2156	2038	1019	130	158	99	97	95	0	5739	5195	2597	241	320	279	99	95	0	0.368	0.385	0.376	0.372	1.286	0.377	0.974	120	560	7524	6862	-1.440	2026	5498	1908	4954	0
2	15	19	""	"iYPR167C"	8940	24840	120	3200	3456	1948	134	152	68	98	95	0	5083	5193	2835	251	307	175	95	93	0	0.635	0.672	0.683	0.697	1.447	0.675	0.963	120	511	7898	8264	-0.656	3066	4832	3322	4942	0
2	16	19	""	"iYPR183W"	9120	24840	120	3109	3228	1921	129	156	112	97	95	0	6779	6669	4008	252	335	358	94	90	0	0.457	0.483	0.489	0.506	1.377	0.469	0.979	120	550	9507	9516	-1.131	2980	6527	3099	6417	0
2	17	19	""	"iYPR187W"	9350	24840	120	1159	1103	483	135	156	107	92	90	0	2494	2406	1108	249	320	347	90	85	0	0.456	0.449	0.450	0.438	1.525	0.440	0.957	120	569	3269	3125	-1.132	1024	2245	968	2157	0
2	18	19	""	"iYPR191W"	9540	24840	130	10730	9991	4091	135	143	58	100	100	0	11125	10501	4462	235	256	134	100	100	0	0.973	0.960	0.969	0.971	1.184	0.935	0.973	120	578	21485	20122	-0.040	10595	10890	9856	10266	0
2	19	19	""	"YALCdelta2"	9740	24840	120	3409	3340	1777	140	153	69	96	95	0	3335	3303	1800	219	243	125	90	90	0	1.049	1.038	1.034	1.133	1.666	1.014	0.981	120	540	6385	6284	0.069	3269	3116	3200	3084	0
2	20	19	""	"YBLWTy2-1B"	9940	24840	130	24899	25695	14882	176	225	197	100	100	0	14327	14449	7889	248	279	158	100	100	0	1.756	1.797	1.791	1.744	1.229	1.817	0.983	120	610	38802	39720	0.812	24723	14079	25519	14201	0
2	21	19	""	"YBLWdelta10"	10150	24840	120	31862	32469	14651	213	277	222	100	100	0	17786	17829	7765	271	317	188	100	100	0	1.807	1.837	1.844	1.814	1.178	1.860	0.986	120	540	49164	49814	0.854	31649	17515	32256	17558	0
2	22	19	""	"YFRWdelta10"	10340	24840	130	3582	3421	1589	183	220	142	98	95	0	3807	3727	1681	246	280	151	96	95	0	0.955	0.930	0.928	0.929	1.303	0.915	0.973	120	660	6960	6719	-0.067	3399	3561	3238	3481	0
2	1	20	""	"YGRCTy1-2A"	6120	25030	140	39680	38357	17828	175	302	421	100	100	5	21342	20664	10004	226	295	294	99	99	0	1.871	1.868	1.866	1.922	1.249	1.845	0.988	156	903	60621	58620	0.904	39505	21116	38182	20438	0
2	2	20	""	"YHLComega1"	6330	25030	120	4530	4485	2177	303	438	488	91	88	0	3014	3009	1493	303	390	346	88	83	0	1.559	1.545	1.540	1.544	1.775	1.498	0.978	120	607	6938	6888	0.641	4227	2711	4182	2706	0
2	3	20	"EMPTY"	"EMPTY"	6530	25030	150	270	288	104	198	230	142	25	4	0	289	299	85	250	272	124	16	2	0	1.846	1.837	1.458	1.498	3.132	1.345	0.802	156	833	111	139	0.885	72	39	90	49	-75
2	4	20	"EMPTY"	"EMPTY"	6730	25030	150	168	196	109	162	218	379	3	0	0	211	226	64	220	258	270	1	0	0	-0.667	5.667	1.103	1.020	3.388	1.542	0.491	156	802	-3	40	Error	6	-9	34	6	-75
2	5	20	"EMPTY"	"EMPTY"	6930	25030	150	140	155	122	144	196	379	1	1	0	193	207	59	204	242	269	1	0	0	0.364	3.667	0.901	0.802	3.042	1.878	0.372	156	781	-15	14	-1.459	-4	-11	11	3	-75
2	6	20	"EMPTY"	"EMPTY"	7130	25030	150	162	178	135	141	152	81	8	1	0	221	239	150	205	221	115	3	1	0	1.313	1.088	0.842	0.862	2.875	0.859	0.699	156	797	37	71	0.392	21	16	37	34	-75
2	7	20	"EMPTY"	"EMPTY"	7330	25030	150	124	127	25	126	135	52	3	0	0	196	197	33	193	204	73	2	0	0	-0.667	0.250	0.778	0.775	3.202	1.208	0.297	156	793	1	5	Error	-2	3	1	4	-75
2	8	20	"EMPTY"	"EMPTY"	7530	25030	150	113	115	28	115	124	70	1	0	0	175	179	30	183	203	156	0	0	0	0.250	0.000	0.800	0.798	3.901	0.628	0.188	156	804	-10	-4	-2.000	-2	-8	0	-4	-75
2	9	20	"EMPTY"	"EMPTY"	7730	25030	150	93	94	20	112	123	64	0	0	0	146	149	31	181	198	128	0	0	0	0.543	0.563	0.583	0.533	2.698	0.574	0.242	156	801	-54	-50	-0.881	-19	-35	-18	-32	-75
2	10	20	"EMPTY"	"EMPTY"	7930	25030	150	97	100	25	108	115	41	3	0	0	150	154	33	167	177	55	2	0	0	0.647	0.615	0.704	0.774	2.573	0.677	0.307	156	773	-28	-21	-0.628	-11	-17	-8	-13	-75
2	11	20	"EMPTY"	"EMPTY"	8130	25030	150	103	107	31	96	102	32	19	6	0	148	154	60	145	153	49	9	2	0	2.333	1.222	0.759	0.858	3.594	0.464	0.278	156	779	10	20	1.222	7	3	11	9	-75
2	12	20	"EMPTY"	"EMPTY"	8330	25030	150	90	97	36	87	93	35	10	4	0	133	140	56	131	141	70	4	1	0	1.500	1.111	0.714	0.798	4.258	0.587	0.321	156	794	5	19	0.585	3	2	10	9	-75
2	13	20	"EMPTY"	"EMPTY"	8530	25030	150	95	104	59	94	107	67	2	1	0	141	144	46	137	174	178	1	0	0	0.250	1.429	0.714	0.631	3.515	0.794	0.743	156	781	5	17	-2.000	1	4	10	7	-75
2	14	20	"EMPTY"	"EMPTY"	8730	25030	150	91	94	28	99	117	71	2	0	0	139	145	31	153	209	203	0	0	0	0.571	0.625	0.828	0.845	2.704	0.373	0.302	156	772	-22	-13	-0.807	-8	-14	-5	-8	-75
2	15	20	"EMPTY"	"EMPTY"	8930	25040	150	97	98	24	101	114	48	2	0	0	151	152	32	158	198	121	0	0	0	0.571	0.500	0.621	0.711	3.344	0.323	0.320	156	797	-11	-9	-0.807	-4	-7	-3	-6	-75
2	16	20	"EMPTY"	"EMPTY"	9130	25040	150	98	106	49	105	122	83	1	1	0	158	164	41	165	219	250	0	0	0	1.000	-1.000	0.704	0.710	3.713	0.477	0.251	156	814	-14	0	0.000	-7	-7	1	-1	-75
2	17	20	"EMPTY"	"EMPTY"	9330	25040	150	104	106	30	107	117	61	1	0	0	166	176	60	171	205	175	0	0	0	0.600	-0.200	0.625	0.574	2.841	1.622	0.538	156	824	-8	4	-0.737	-3	-5	-1	5	-75
2	18	20	"EMPTY"	"EMPTY"	9530	25040	150	102	108	31	106	114	47	6	2	0	172	175	41	165	185	95	2	0	0	-0.571	0.200	0.682	0.666	3.264	0.417	0.252	156	803	3	12	Error	-4	7	2	10	-75
2	19	20	"EMPTY"	"EMPTY"	9730	25040	150	96	98	23	102	115	61	1	0	0	150	156	39	158	178	95	1	1	0	0.750	2.000	0.727	0.684	2.950	0.402	0.230	156	810	-14	-6	-0.415	-6	-8	-4	-2	-75
2	20	20	"EMPTY"	"EMPTY"	9930	25040	150	108	107	24	107	140	153	0	0	0	153	156	32	159	187	120	0	0	0	-0.167	0.000	0.802	0.751	3.412	0.630	0.259	156	832	-5	-3	Error	1	-6	0	-3	-75
2	21	20	"EMPTY"	"EMPTY"	10140	25040	150	113	122	53	109	162	170	1	1	0	176	179	35	167	205	137	0	0	0	0.444	1.083	0.667	0.722	4.030	0.875	0.584	156	829	13	25	-1.170	4	9	13	12	-75
2	22	20	"EMPTY"	"EMPTY"	10340	25040	150	111	115	31	110	150	117	0	0	0	166	167	36	161	194	113	1	0	0	0.200	0.833	0.794	0.829	3.679	2.061	0.379	156	969	6	11	-2.322	1	5	5	6	-75
3	1	1	"PET112"	"YBL080C"	10660	21160	130	5163	4654	1698	134	177	308	97	96	0	7189	6569	2375	186	240	400	98	95	0	0.718	0.708	0.692	0.708	1.212	0.703	0.982	120	783	12032	10903	-0.478	5029	7003	4520	6383	0
3	2	1	""	"YBL111C"	10860	21170	120	2575	3601	3085	134	169	288	95	84	0	5557	7946	6554	195	250	435	99	95	0	0.455	0.447	0.435	0.416	1.233	0.458	0.992	120	639	7803	11218	-1.135	2441	5362	3467	7751	0
3	3	1	""	"YBR028C"	11070	21160	130	3040	2972	922	125	177	345	100	99	0	5689	5479	1596	181	304	995	99	96	0	0.529	0.537	0.535	0.533	1.111	0.509	0.959	120	706	8423	8145	-0.918	2915	5508	2847	5298	0
3	4	1	"RHK1"	"YBL082C"	11260	21160	130	3343	3072	1241	121	172	347	95	93	0	10521	9679	3863	176	287	985	93	93	0	0.311	0.311	0.309	0.312	1.233	0.306	0.979	120	720	13567	12454	-1.683	3222	10345	2951	9503	0
3	5	1	""	"YBL113C"	11470	21170	130	30505	28005	7608	121	150	231	100	100	0	25995	23581	6170	178	200	230	100	100	0	1.177	1.191	1.178	1.186	1.085	1.204	0.990	120	710	56201	51287	0.235	30384	25817	27884	23403	0
3	6	1	""	"YBR030W"	11670	21170	120	2562	2332	733	126	142	138	99	98	0	5976	5333	1753	184	206	191	98	97	0	0.421	0.428	0.428	0.439	1.208	0.424	0.982	120	657	8228	7355	-1.250	2436	5792	2206	5149	0
3	7	1	"CDC27"	"YBL084C"	11870	21170	120	3522	3536	1411	131	151	203	99	99	0	4465	4245	1534	192	221	293	99	97	0	0.794	0.840	0.839	0.830	1.198	0.840	0.968	120	615	7664	7458	-0.334	3391	4273	3405	4053	0
3	8	1	"RER2"	"YBR002C"	12060	21170	130	16058	14631	4671	143	272	870	100	98	0	5277	4724	1444	207	301	416	98	96	0	3.139	3.207	3.162	3.263	1.168	3.274	0.980	120	648	20985	19005	1.650	15915	5070	14488	4517	0
3	9	1	""	"YBR032W"	12240	21170	120	4226	4049	1687	212	441	1056	92	85	0	3067	3039	1343	323	539	677	90	83	0	1.463	1.413	1.424	1.463	1.436	1.460	0.924	120	641	6758	6553	0.549	4014	2744	3837	2716	0
3	10	1	""	"YBL086C"	12460	21170	120	1120	1122	462	172	309	631	79	24	0	3015	2871	1250	286	437	581	91	88	0	0.347	0.368	0.365	0.378	1.384	0.362	0.931	120	670	3677	3535	-1.525	948	2729	950	2585	0
3	11	1	""	"YBR004C"	12660	21170	130	6709	5972	2400	148	199	301	99	98	0	2004	1743	651	242	291	313	92	87	0	3.724	3.880	3.795	4.024	1.281	3.916	0.889	120	686	8323	7325	1.897	6561	1762	5824	1501	0
3	12	1	"HMT1"	"YBR034C"	12850	21170	130	5224	4593	1778	153	233	424	96	93	0	7996	7173	2808	248	386	739	95	92	0	0.654	0.641	0.648	0.661	1.323	0.621	0.975	120	778	12819	11365	-0.612	5071	7748	4440	6925	0
3	13	1	""	"YCL044C"	13100	21170	110	365	366	98	140	267	764	0	0	0	552	549	162	224	347	687	2	0	0	0.686	0.695	0.656	0.678	1.416	1.220	0.965	80	560	553	551	-0.544	225	328	226	325	0
3	14	1	""	"YCLX03C"	13270	21170	120	6321	5980	2227	142	368	1203	95	90	0	5582	5623	2104	214	369	736	98	94	0	1.151	1.079	1.073	1.072	1.178	1.087	0.938	120	590	11547	11247	0.203	6179	5368	5838	5409	0
3	15	1	""	"YCR022C"	13470	21170	130	19788	17702	6358	163	307	910	99	96	0	10111	9107	3319	240	345	450	98	95	0	1.988	1.978	1.981	1.998	1.146	1.962	0.986	120	680	29496	26406	0.991	19625	9871	17539	8867	0
3	16	1	""	"YCL046W"	13660	21170	150	408	406	150	162	370	1071	0	0	0	493	496	158	236	471	1241	0	0	0	0.957	0.938	0.976	0.906	1.486	0.883	0.979	156	878	503	504	-0.063	246	257	244	260	-50
3	17	1	""	"YCLX05C"	13880	21180	130	6484	5719	2082	168	415	1227	94	90	0	8016	7007	2543	251	524	1405	93	90	0	0.813	0.822	0.828	0.864	1.455	0.827	0.986	120	662	14081	12307	-0.298	6316	7765	5551	6756	0
3	18	1	""	"YCR024C"	14060	21180	120	5130	4693	1755	149	194	266	99	99	0	7606	6805	2441	233	318	522	98	97	0	0.676	0.691	0.682	0.697	1.215	0.682	0.983	120	695	12354	11116	-0.566	4981	7373	4544	6572	0
3	19	1	""	"YCL048W"	14300	21180	90	360	441	274	132	152	66	92	84	0	560	636	327	218	240	97	94	88	0	0.667	0.739	0.709	0.698	1.351	0.755	0.897	52	354	570	727	-0.585	228	342	309	418	0
3	20	1	""	"YCLX07W"	14450	21180	120	5042	4535	1834	125	193	376	95	93	0	5131	4604	1839	207	310	550	93	93	0	0.999	1.003	1.005	1.050	1.414	0.991	0.978	120	610	9841	8807	-0.002	4917	4924	4410	4397	0
3	21	1	""	"YCR025C"	14660	21180	120	2636	2369	691	127	199	376	98	95	0	8476	7578	2355	223	372	686	98	96	0	0.304	0.305	0.307	0.309	1.144	0.300	0.985	120	637	10762	9597	-1.718	2509	8253	2242	7355	0
3	22	1	"APA1"	"YCL050C"	14860	21180	120	783	747	235	135	154	116	95	92	0	1086	1029	333	239	306	449	87	40	0	0.765	0.775	0.785	0.772	1.295	0.489	0.666	120	690	1495	1402	-0.386	648	847	612	790	0
3	1	2	""	"YCLX09W"	10660	21370	130	6327	5744	1839	155	196	277	100	100	0	8489	7561	2291	227	308	522	99	99	0	0.747	0.762	0.754	0.765	1.156	0.773	0.984	120	696	14434	12923	-0.421	6172	8262	5589	7334	0
3	2	2	"RSG1"	"YCR027C"	10850	21370	120	6938	6320	1976	159	341	902	98	95	0	8707	7872	2499	239	542	1365	96	95	0	0.801	0.807	0.808	0.811	1.109	0.790	0.986	120	572	15247	13794	-0.321	6779	8468	6161	7633	0
3	3	2	""	"YDL211C"	11070	21360	110	1159	1140	569	142	302	878	57	11	0	2502	2440	1251	206	467	1307	73	43	0	0.443	0.447	0.442	0.444	1.283	0.439	0.970	80	569	3313	3232	-1.175	1017	2296	998	2234	0
3	4	2	"AAD4"	"YDL243C"	11280	21370	100	628	600	180	129	225	763	5	0	0	972	910	250	188	268	683	67	1	0	0.636	0.652	0.639	0.636	1.324	0.644	0.914	80	481	1283	1193	-0.652	499	784	471	722	0
3	5	2	"LUV1"	"YDR027C"	11470	21370	130	9832	9213	2826	137	218	642	100	100	0	11959	10869	3224	204	297	593	100	100	0	0.825	0.851	0.854	0.850	1.083	0.858	0.991	120	689	21450	19741	-0.278	9695	11755	9076	10665	0
3	6	2	""	"YDL213C"	11700	21370	90	2410	2307	1217	146	186	179	100	98	0	4083	4123	2025	234	306	267	100	98	0	0.588	0.556	0.543	0.549	1.243	0.565	0.977	52	382	6113	6050	-0.766	2264	3849	2161	3889	0
3	7	2	"HXT15"	"YDL245C"	11860	21360	110	14847	14279	6244	152	372	1061	98	95	0	15918	15137	5840	242	565	1547	97	93	0	0.937	0.948	0.946	0.934	1.270	0.939	0.971	80	513	30371	29022	-0.093	14695	15676	14127	14895	0
3	8	2	""	"YDR029W"	12080	21370	120	387	659	691	183	399	1016	26	0	0	609	1082	1135	293	634	1430	33	4	0	0.646	0.603	0.566	0.556	1.625	0.604	0.945	120	612	520	1265	-0.631	204	316	476	789	0
3	9	2	"GDH2"	"YDL215C"	12270	21370	110	1391	1496	667	231	273	166	100	97	0	2982	3129	1339	469	549	372	97	92	0	0.462	0.476	0.464	0.485	1.203	0.472	0.967	80	496	3673	3925	-1.115	1160	2513	1265	2660	0
3	10	2	""	"YDL247W"	12450	21370	110	2239	2225	947	197	283	354	96	95	0	5084	4967	2120	370	551	694	96	93	0	0.433	0.441	0.437	0.476	1.746	0.436	0.980	80	534	6756	6625	-1.207	2042	4714	2028	4597	0
3	11	2	""	"YDR031W"	12670	21360	110	2208	2068	776	183	262	349	95	90	0	4265	3826	1435	316	502	679	93	91	0	0.513	0.537	0.530	0.525	1.347	0.517	0.960	80	545	5974	5395	-0.964	2025	3949	1885	3510	0
3	12	2	"TIM22"	"YDL217C"	12850	21360	90	1736	2112	1169	166	263	474	94	75	0	4120	4513	2342	288	540	1097	94	78	0	0.410	0.461	0.459	0.453	1.247	0.465	0.977	52	392	5402	6171	-1.287	1570	3832	1946	4225	0
3	13	2	"NTH1"	"YDR001C"	13060	21370	110	1628	1723	940	151	253	608	88	60	0	1346	1429	771	252	434	1060	51	12	0	1.350	1.336	1.327	1.396	1.307	1.050	0.863	80	584	2571	2749	0.433	1477	1094	1572	1177	0
3	14	2	"MRH1"	"YDR033W"	13270	21370	120	3274	3397	1796	138	183	471	95	90	0	4586	4572	2189	226	275	574	97	91	0	0.719	0.750	0.733	0.736	1.347	0.768	0.979	120	595	7496	7605	-0.475	3136	4360	3259	4346	0
3	15	2	""	"YDR346C"	13460	21370	110	3472	4084	2496	135	181	240	100	100	0	6218	6897	3835	212	324	601	100	98	0	0.556	0.591	0.566	0.581	1.173	0.602	0.981	80	522	9343	10634	-0.848	3337	6006	3949	6685	0
3	16	2	"LSM6"	"YDR378C"	13670	21370	130	1367	1269	422	143	219	380	92	79	0	3942	3562	1167	226	375	673	95	92	0	0.329	0.338	0.333	0.341	1.203	0.354	0.824	120	621	4940	4462	-1.602	1224	3716	1126	3336	0
3	17	2	"STE14"	"YDR410C"	13850	21370	130	7199	6350	2056	160	329	833	98	95	0	6889	6019	1911	263	473	998	96	94	0	1.062	1.075	1.084	1.084	1.110	1.065	0.979	120	584	13665	11946	0.087	7039	6626	6190	5756	0
3	18	2	""	"YDR348C"	14020	21380	90	365	364	90	174	272	463	0	0	0	537	522	125	274	437	732	0	0	0	0.726	0.766	0.741	0.760	1.419	0.650	0.960	52	380	454	438	-0.461	191	263	190	248	0
3	19	2	""	"YDR380W"	14270	21380	120	4564	4273	1222	138	201	397	100	99	0	9820	8936	2532	236	331	652	100	99	0	0.462	0.475	0.474	0.476	1.142	0.471	0.981	120	658	14010	12835	-1.115	4426	9584	4135	8700	0
3	20	2	""	"YDR412W"	14470	21380	120	4596	4189	1187	123	196	437	100	99	0	8250	7184	1991	229	348	728	100	98	0	0.558	0.585	0.583	0.587	1.125	0.582	0.984	120	558	12494	11021	-0.843	4473	8021	4066	6955	0
3	21	2	"TCM10"	"YDR350C"	14670	21380	120	3481	3120	1372	130	149	113	100	99	0	9603	8627	3822	233	297	306	100	100	0	0.358	0.356	0.355	0.355	1.166	0.355	0.983	120	511	12721	11384	-1.483	3351	9370	2990	8394	0
3	22	2	"RPP2B"	"YDR382W"	14840	21380	120	1184	1075	346	145	190	202	95	93	0	2635	2276	731	273	396	494	95	90	0	0.440	0.464	0.461	0.453	1.205	0.450	0.934	120	582	3401	2933	-1.185	1039	2362	930	2003	0
3	1	3	"ERD1"	"YDR414C"	10640	21570	130	4444	3940	1228	158	224	362	100	98	0	8451	7413	2172	239	348	550	100	98	0	0.522	0.527	0.529	0.521	1.131	0.528	0.989	120	701	12498	10956	-0.938	4286	8212	3782	7174	0
3	2	3	""	"YDR352W"	10860	21560	120	3634	3752	1621	154	284	552	97	93	0	4030	3759	1292	235	431	825	95	90	0	0.917	1.021	1.000	0.990	1.233	1.035	0.940	120	585	7275	7122	-0.125	3480	3795	3598	3524	0
3	3	3	""	"YDR384C"	11060	21570	120	2788	2712	1077	141	215	385	97	96	0	4502	4288	1633	206	316	617	97	95	0	0.616	0.630	0.630	0.638	1.210	0.632	0.984	120	575	6943	6653	-0.699	2647	4296	2571	4082	0
3	4	3	"SYF1"	"YDR416W"	11260	21570	120	4155	4144	1846	144	213	354	98	94	0	10276	9466	3863	225	358	656	97	95	0	0.399	0.433	0.437	0.424	1.194	0.442	0.985	120	563	14062	13241	-1.325	4011	10051	4000	9241	0
3	5	3	"SHC1"	"YER096W"	11460	21570	120	4290	3784	1198	151	218	338	100	98	0	8122	7212	2225	240	366	563	99	98	0	0.525	0.521	0.520	0.524	1.146	0.525	0.980	120	543	12021	10605	-0.929	4139	7882	3633	6972	0
3	6	3	"LCP5"	"YER127W"	11650	21570	120	4823	4192	1377	156	218	241	99	98	0	7506	6428	1979	260	382	480	100	96	0	0.644	0.654	0.663	0.643	1.155	0.653	0.981	120	602	11913	10204	-0.635	4667	7246	4036	6168	0
3	7	3	"BUR6"	"YER159C"	11860	21570	130	2891	2698	686	166	242	305	100	99	0	5570	5064	1219	264	419	583	100	99	0	0.514	0.527	0.522	0.526	1.111	0.523	0.980	120	700	8031	7332	-0.961	2725	5306	2532	4800	0
3	8	3	"UBP9"	"YER098W"	12070	21560	110	7975	7331	2243	194	292	406	100	100	0	11678	10407	3138	287	424	434	100	100	0	0.683	0.705	0.707	0.710	1.118	0.704	0.988	80	530	19172	17257	-0.550	7781	11391	7137	10120	0
3	9	3	"PAK1"	"YER129W"	12260	21560	110	7883	7545	2237	225	275	256	100	100	0	9555	8565	2419	378	428	263	100	100	0	0.834	0.894	0.899	0.898	1.133	0.888	0.986	80	532	16835	15507	-0.261	7658	9177	7320	8187	0
3	10	3	"SPT2"	"YER161C"	12460	21570	130	16850	14633	4253	201	241	228	100	100	0	18743	16137	4836	346	422	482	100	99	0	0.905	0.914	0.909	0.927	1.113	0.897	0.990	120	641	35046	30223	-0.144	16649	18397	14432	15791	0
3	11	3	"UBC6"	"YER100W"	12650	21570	130	7107	6735	1823	208	353	649	100	98	0	10332	9569	2320	331	629	1302	99	98	0	0.690	0.707	0.709	0.702	1.096	0.703	0.974	120	649	16900	15765	-0.536	6899	10001	6527	9238	0
3	12	3	"RPS26B"	"YER131W"	12860	21570	120	4433	3984	1164	192	319	631	99	97	0	7080	6424	1935	287	566	1294	98	94	0	0.624	0.618	0.621	0.632	1.218	0.605	0.977	120	642	11034	9929	-0.680	4241	6793	3792	6137	0
3	13	3	""	"YER163C"	13070	21580	130	2701	2446	634	172	196	128	100	100	0	9933	8824	2339	277	336	377	100	99	0	0.262	0.266	0.267	0.268	1.138	0.266	0.984	120	634	12185	10821	-1.933	2529	9656	2274	8547	0
3	14	3	"RPS8B"	"YER102W"	13260	21570	120	2587	2429	488	157	173	97	100	100	0	7029	6419	1336	260	288	172	100	100	0	0.359	0.369	0.368	0.371	1.098	0.362	0.986	120	558	9199	8431	-1.478	2430	6769	2272	6159	0
3	15	3	"GLC7"	"YER133W"	13470	21580	120	3722	3555	1096	155	215	310	100	99	0	7904	7104	2147	245	329	440	100	98	0	0.466	0.496	0.496	0.498	1.136	0.500	0.971	120	598	11226	10259	-1.102	3567	7659	3400	6859	0
3	16	3	"PAB1"	"YER165W"	13650	21570	110	2832	2485	907	158	307	532	96	90	0	7466	6465	2219	252	601	1260	98	88	0	0.371	0.375	0.374	0.366	1.174	0.380	0.974	80	510	9888	8540	-1.432	2674	7214	2327	6213	0
3	17	3	"CDC43"	"YGL155W"	13860	21580	130	5062	4790	1546	165	306	525	99	97	0	9064	8308	2487	278	622	1285	100	95	0	0.557	0.576	0.581	0.568	1.148	0.579	0.979	120	664	13683	12655	-0.843	4897	8786	4625	8030	0
3	18	3	"COX4"	"YGL187C"	14070	21580	130	2403	2246	577	163	226	321	100	98	0	5863	5289	1332	278	404	740	100	98	0	0.401	0.416	0.418	0.415	1.112	0.417	0.976	120	639	7825	7094	-1.318	2240	5585	2083	5011	0
3	19	3	""	"YGL219C"	14260	21580	130	6775	6259	1793	145	216	419	100	100	0	10528	9733	2737	248	397	903	100	99	0	0.645	0.645	0.644	0.645	1.100	0.639	0.985	120	625	16910	15599	-0.633	6630	10280	6114	9485	0
3	20	3	""	"YGL157W"	14470	21580	120	3993	3575	1233	133	210	434	100	98	0	9043	7951	2617	228	406	954	100	96	0	0.438	0.446	0.446	0.442	1.145	0.444	0.979	120	571	12675	11165	-1.191	3860	8815	3442	7723	0
3	21	3	"RPS26A"	"YGL189C"	14670	21580	130	4078	3549	1070	136	258	664	99	94	0	7422	6335	2019	235	479	1310	96	91	0	0.548	0.560	0.558	0.575	1.213	0.542	0.985	120	609	11129	9513	-0.866	3942	7187	3413	6100	0
3	22	3	"NIF3"	"YGL221C"	14870	21580	130	4294	3889	1151	154	272	624	98	94	0	8763	7917	2289	279	506	1233	98	95	0	0.488	0.489	0.486	0.485	1.119	0.487	0.983	120	697	12624	11373	-1.035	4140	8484	3735	7638	0
3	1	4	""	"YGL159W"	10650	21770	120	4171	3730	1129	148	187	236	100	98	0	7037	6074	1821	225	302	440	99	98	0	0.591	0.612	0.609	0.614	1.123	0.618	0.984	120	613	10835	9431	-0.760	4023	6812	3582	5849	0
3	2	4	"COX13"	"YGL191W"	10860	21770	120	1960	1835	470	149	255	743	95	72	0	3023	2824	681	225	335	597	99	95	0	0.647	0.649	0.656	0.647	1.137	0.649	0.973	120	600	4609	4285	-0.628	1811	2798	1686	2599	0
3	3	4	""	"YGL223C"	11070	21760	130	12895	10865	3894	147	289	755	98	96	0	10299	8841	3043	215	438	995	98	94	0	1.264	1.243	1.254	1.240	1.127	1.250	0.967	120	630	22832	19344	0.338	12748	10084	10718	8626	0
3	4	4	""	"YGL161C"	11270	21760	120	3832	3392	1004	154	245	443	100	100	0	8823	7797	2092	233	427	942	100	100	0	0.428	0.428	0.433	0.423	1.130	0.430	0.981	120	549	12268	10802	-1.224	3678	8590	3238	7564	0
3	5	4	""	"YGL193C"	11460	21770	120	3511	3366	994	147	404	1412	95	71	0	4221	3954	1114	228	402	834	97	94	0	0.842	0.864	0.862	0.866	1.130	1.005	0.892	120	568	7357	6945	-0.247	3364	3993	3219	3726	0
3	6	4	"GOG5"	"YGL225W"	11660	21760	110	10221	8736	3810	148	615	1719	95	87	0	6144	5395	2201	221	605	1264	95	86	0	1.701	1.660	1.667	1.676	1.214	1.686	0.977	80	511	15996	13762	0.766	10073	5923	8588	5174	0
3	7	4	"RNH70"	"YGR276C"	11860	21770	120	4775	4382	1458	155	345	896	98	95	0	8336	7267	2202	226	417	891	98	97	0	0.570	0.600	0.593	0.597	1.123	0.601	0.975	120	584	12730	11268	-0.812	4620	8110	4227	7041	0
3	8	4	""	"YHL012W"	12050	21760	110	20156	17852	4505	180	560	2110	100	100	0	6711	6028	1486	249	416	782	100	98	0	3.091	3.058	3.061	3.064	1.076	3.073	0.990	80	540	26438	23451	1.628	19976	6462	17672	5779	0
3	9	4	""	"YHL044W"	12260	21770	130	7454	7071	1817	196	498	1891	97	92	0	8976	8457	2165	284	426	705	100	98	0	0.835	0.841	0.844	0.844	1.086	0.834	0.987	120	668	15950	15048	-0.260	7258	8692	6875	8173	0
3	10	4	""	"YGR278W"	12450	21770	120	7801	7070	1890	180	229	196	100	100	0	9717	8810	2209	289	353	300	100	100	0	0.808	0.809	0.812	0.802	1.082	0.806	0.987	120	557	17049	15411	-0.307	7621	9428	6890	8521	0
3	11	4	"YLF2"	"YHL014C"	12660	21770	120	21489	19409	5017	190	257	285	100	100	0	3867	3558	903	269	351	439	99	96	0	5.920	5.843	5.909	5.913	1.109	5.966	0.963	120	586	24897	22508	2.566	21299	3598	19219	3289	0
3	12	4	""	"YHL046C"	12860	21780	120	16219	14388	4732	187	339	851	100	98	0	11472	9951	3317	253	393	849	98	96	0	1.429	1.464	1.470	1.487	1.119	1.446	0.988	120	558	27251	23899	0.515	16032	11219	14201	9698	0
3	13	4	""	"YGR280C"	13060	21770	120	3745	3340	870	175	354	948	97	89	0	6584	5867	1469	259	418	866	99	97	0	0.564	0.564	0.569	0.562	1.113	0.609	0.889	120	563	9895	8773	-0.825	3570	6325	3165	5608	0
3	14	4	"DUR3"	"YHL016C"	13260	21770	120	14361	12908	3621	167	268	542	100	100	0	7179	6554	1553	246	308	286	100	100	0	2.047	2.020	2.023	1.990	1.117	2.056	0.983	120	543	21127	19049	1.034	14194	6933	12741	6308	0
3	15	4	"COS8"	"YHL048W"	13450	21780	120	10195	8744	3112	174	319	700	97	96	0	9704	8266	2854	241	419	886	97	95	0	1.059	1.068	1.070	1.070	1.147	1.062	0.985	120	580	19484	16595	0.083	10021	9463	8570	8025	0
3	16	4	"BGL2"	"YGR282C"	13670	21780	120	4482	3968	1144	169	291	662	98	95	0	5111	4517	1319	246	425	901	96	95	0	0.887	0.889	0.890	0.907	1.175	0.881	0.986	120	589	9178	8070	-0.174	4313	4865	3799	4271	0
3	17	4	""	"YHL018W"	13860	21770	130	4080	3655	1053	159	184	133	99	99	0	5886	5192	1508	238	276	190	99	98	0	0.694	0.706	0.711	0.735	1.483	0.701	0.987	120	597	9569	8450	-0.527	3921	5648	3496	4954	0
3	18	4	""	"YHL050C"	14070	21770	120	21996	21384	8650	146	169	129	100	100	0	27128	25152	8806	235	263	156	100	100	0	0.812	0.852	0.827	0.832	1.160	0.866	0.980	120	603	48743	46155	-0.300	21850	26893	21238	24917	0
3	19	4	""	"YIL086C"	14270	21760	80	325	425	285	138	147	66	94	73	0	538	735	581	232	250	84	94	88	0	0.611	0.571	0.560	0.576	1.717	0.460	0.585	52	326	493	790	-0.710	187	306	287	503	0
3	20	4	"RHO3"	"YIL118W"	14480	21780	120	4031	3675	1258	128	181	397	100	98	0	5247	4727	1532	205	270	447	100	98	0	0.774	0.784	0.783	0.788	1.187	0.789	0.980	120	594	8945	8069	-0.369	3903	5042	3547	4522	0
3	21	4	"DNA43"	"YIL150C"	14670	21780	120	4390	4164	1788	139	153	65	100	100	0	8370	7909	3093	225	267	189	100	100	0	0.522	0.524	0.526	0.504	1.183	0.533	0.984	120	549	12396	11709	-0.938	4251	8145	4025	7684	0
3	22	4	""	"YIL088C"	14870	21780	120	10007	8695	2848	157	205	316	99	99	0	11146	9755	3055	259	354	518	99	99	0	0.905	0.899	0.893	0.892	1.116	0.893	0.982	120	642	20737	18034	-0.144	9850	10887	8538	9496	0
3	1	5	""	"YIL120W"	10660	21960	120	9049	7992	2764	143	163	148	100	100	0	8563	7469	2416	205	234	216	100	100	0	1.066	1.081	1.082	1.072	1.180	1.093	0.987	120	614	17264	15113	0.092	8906	8358	7849	7264	0
3	2	5	""	"YIL152W"	10850	21970	120	10711	10259	2988	148	210	414	100	100	0	5382	4999	1440	206	266	333	100	100	0	2.041	2.110	2.129	2.122	1.105	2.093	0.982	120	550	15739	14904	1.029	10563	5176	10111	4793	0
3	3	5	""	"YIL090W"	11050	21970	120	5593	5097	1370	133	196	400	100	100	0	10536	9413	2420	190	267	370	100	100	0	0.528	0.538	0.536	0.535	1.084	0.537	0.982	120	598	15806	14187	-0.922	5460	10346	4964	9223	0
3	4	5	""	"YIL122W"	11250	21960	110	10389	9375	2589	130	285	851	100	98	0	6514	5708	1608	191	351	697	98	98	0	1.622	1.676	1.678	1.693	1.116	1.628	0.985	80	558	16582	14762	0.698	10259	6323	9245	5517	0
3	5	5	"IMP2'"	"YIL154C"	11460	21960	110	1404	1316	427	121	254	788	86	18	0	1895	1689	519	178	310	644	93	65	0	0.747	0.791	0.796	0.793	1.194	0.780	0.961	80	534	3000	2706	-0.420	1283	1717	1195	1511	0
3	6	5	""	"YIL092W"	11660	21970	120	11962	10715	2986	124	185	256	100	100	0	9384	8263	2226	176	276	457	100	99	0	1.286	1.310	1.311	1.309	1.096	1.310	0.989	120	622	21046	18678	0.362	11838	9208	10591	8087	0
3	7	5	"AYR1"	"YIL124W"	11870	21970	120	3418	3070	816	129	186	320	100	97	0	8830	7940	1969	186	255	417	100	100	0	0.380	0.379	0.381	0.375	1.095	0.378	0.969	120	598	11933	10695	-1.394	3289	8644	2941	7754	0
3	8	5	"UBP7"	"YIL156W"	12060	21960	110	15204	14104	4238	146	246	476	100	100	0	9018	8152	2358	218	321	551	100	100	0	1.711	1.759	1.749	1.760	1.098	1.761	0.986	80	525	23858	21892	0.775	15058	8800	13958	7934	0
3	9	5	"BNA1"	"YJR025C"	12260	21970	120	2057	1898	754	154	192	229	98	92	0	5457	5139	2139	225	300	501	98	93	0	0.364	0.355	0.353	0.359	1.173	0.354	0.975	120	562	7135	6658	-1.459	1903	5232	1744	4914	0
3	10	5	"CDC8"	"YJR057W"	12450	21970	120	4180	4103	1343	150	153	44	100	100	0	11160	11168	3800	228	254	134	100	100	0	0.369	0.361	0.362	0.364	1.146	0.354	0.985	120	578	14962	14893	-1.440	4030	10932	3953	10940	0
3	11	5	"GRR1"	"YJR090C"	12660	21980	120	2750	2616	984	145	213	315	97	95	0	2113	1975	693	228	293	274	95	94	0	1.382	1.414	1.440	1.448	1.278	1.411	0.968	120	572	4490	4218	0.467	2605	1885	2471	1747	0
3	12	5	""	"YJR027W"	12860	21970	130	3483	3297	1256	142	218	327	100	99	0	2652	2519	887	218	291	316	99	95	0	1.373	1.371	1.352	1.380	1.184	1.373	0.972	120	641	5775	5456	0.457	3341	2434	3155	2301	0
3	13	5	"PTK2"	"YJR059W"	13060	21970	100	2594	2765	1273	138	149	70	100	100	0	5807	6085	2778	220	242	155	100	100	0	0.440	0.448	0.432	0.450	1.186	0.437	0.964	80	474	8043	8492	-1.186	2456	5587	2627	5865	0
3	14	5	"BUD4"	"YJR092W"	13270	21970	130	838	836	325	142	160	185	95	84	0	1071	1079	415	224	241	130	97	93	0	0.822	0.812	0.808	0.814	1.239	0.802	0.956	120	669	1543	1549	-0.283	696	847	694	855	0
3	15	5	""	"YJR029W"	13470	21970	100	2015	2132	1074	144	158	77	100	97	0	1690	1588	655	215	234	105	97	96	0	1.268	1.448	1.375	1.414	1.242	1.497	0.949	80	441	3346	3361	0.343	1871	1475	1988	1373	0
3	16	5	""	"YJR061W"	13660	21970	120	1203	1196	518	140	150	59	99	97	0	2103	2082	822	211	224	92	100	97	0	0.562	0.564	0.555	0.547	1.312	0.571	0.971	120	548	2955	2927	-0.832	1063	1892	1056	1871	0
3	17	5	"IME1"	"YJR094C"	13860	21970	120	7530	7754	3388	142	191	407	100	99	0	6865	6845	2685	210	279	601	99	97	0	1.110	1.147	1.143	1.144	1.202	1.152	0.969	120	573	14043	14247	0.151	7388	6655	7612	6635	0
3	18	5	"GEA1"	"YJR031C"	14060	21980	120	3468	3271	1444	141	191	406	96	93	0	6460	6029	2631	208	284	601	94	93	0	0.532	0.538	0.535	0.577	1.497	0.542	0.981	120	578	9579	8951	-0.910	3327	6252	3130	5821	0
3	19	5	"RPA12"	"YJR063W"	14260	21970	110	1820	1934	964	132	144	64	100	100	0	4595	4697	2336	215	254	213	100	100	0	0.385	0.402	0.388	0.394	1.224	0.403	0.972	80	576	6068	6284	-1.376	1688	4380	1802	4482	0
3	20	5	"SFC1"	"YJR095W"	14470	21970	110	1145	1234	686	132	156	110	100	96	0	2464	2583	1364	217	297	374	97	86	0	0.451	0.466	0.452	0.462	1.216	0.469	0.969	80	537	3260	3468	-1.149	1013	2247	1102	2366	0
3	21	5	""	"YKR020W"	14660	21970	110	2888	2569	1095	144	179	131	97	96	0	6833	6418	2883	233	358	455	97	93	0	0.416	0.392	0.380	0.400	1.271	0.371	0.958	80	529	9344	8610	-1.266	2744	6600	2425	6185	0
3	22	5	"MRS4"	"YKR052C"	14860	21980	110	2151	3091	2153	140	164	101	100	100	0	2209	2601	1542	235	303	324	100	91	0	1.019	1.247	1.139	1.187	1.316	1.272	0.951	80	562	3985	5317	0.027	2011	1974	2951	2366	0
3	1	6	"HBS1"	"YKR084C"	10650	22160	110	4743	5099	2250	137	288	887	100	92	0	6239	6341	2328	181	357	984	98	96	0	0.760	0.806	0.794	0.791	1.209	0.856	0.967	80	576	10664	11122	-0.395	4606	6058	4962	6160	0
3	2	6	""	"YKR022C"	10860	22160	110	8903	8815	3596	142	288	880	100	100	0	6961	6521	2470	192	355	965	100	93	0	1.294	1.370	1.360	1.372	1.166	1.377	0.979	80	548	15530	15002	0.372	8761	6769	8673	6329	0
3	3	6	"DYN1"	"YKR054C"	11050	22160	100	373	364	110	129	138	49	91	87	0	635	602	180	176	191	79	95	90	0	0.532	0.552	0.550	0.531	1.414	0.580	0.864	80	490	703	661	-0.912	244	459	235	426	0
3	4	6	"PRP16"	"YKR086W"	11260	22170	110	2760	2991	1573	120	162	253	98	97	0	3771	3941	1811	167	208	193	98	98	0	0.733	0.761	0.750	0.742	1.216	0.776	0.972	80	576	6244	6645	-0.449	2640	3604	2871	3774	0
3	5	6	"DBP7"	"YKR024C"	11460	22160	110	5839	5578	2507	114	141	138	100	100	0	4651	4377	1747	160	183	105	100	100	0	1.275	1.296	1.264	1.262	1.136	1.319	0.980	80	562	10216	9681	0.350	5725	4491	5464	4217	0
3	6	6	"RNC1"	"YKR056W"	11660	22170	120	1843	1991	1000	111	116	31	100	99	0	6002	6037	2870	159	167	55	100	99	0	0.296	0.320	0.309	0.317	1.205	0.323	0.979	120	603	7575	7758	-1.754	1732	5843	1880	5878	0
3	7	6	""	"YKR088C"	11860	22170	100	2179	2365	1182	120	148	165	100	100	0	3687	3724	1605	168	225	322	100	97	0	0.585	0.631	0.609	0.615	1.197	0.638	0.969	80	474	5578	5801	-0.773	2059	3519	2245	3556	0
3	8	6	"GCN3"	"YKR026C"	12060	22170	120	3732	3482	1250	130	170	214	100	97	0	7605	6930	2260	197	263	317	100	99	0	0.486	0.498	0.498	0.488	1.142	0.507	0.981	120	608	11010	10085	-1.040	3602	7408	3352	6733	0
3	9	6	"GLG1"	"YKR058W"	12260	22170	120	4368	4072	1509	139	155	79	100	100	0	13802	12613	4751	219	251	163	100	100	0	0.311	0.317	0.316	0.320	1.123	0.315	0.989	120	608	17812	16327	-1.683	4229	13583	3933	12394	0
3	10	6	""	"YKR090W"	12470	22170	110	1083	1269	628	139	163	196	98	96	0	3020	3404	1683	213	250	329	98	97	0	0.336	0.354	0.359	0.354	1.189	0.355	0.966	80	525	3751	4321	-1.572	944	2807	1130	3191	0
3	11	6	""	"YLR231C"	12670	22170	120	4075	3701	1119	140	179	240	100	99	0	9458	8548	2453	214	263	342	100	100	0	0.426	0.427	0.431	0.423	1.112	0.436	0.978	120	568	13179	11895	-1.232	3935	9244	3561	8334	0
3	12	6	"RED1"	"YLR263W"	12860	22170	110	4666	4356	1891	139	185	222	100	98	0	7312	6649	2808	221	304	391	98	97	0	0.638	0.656	0.655	0.666	1.208	0.656	0.983	80	498	11618	10645	-0.647	4527	7091	4217	6428	0
3	13	6	""	"YLR294C"	13060	22170	130	1717	1604	599	144	177	149	96	94	0	5222	4813	1749	234	337	414	96	95	0	0.315	0.319	0.320	0.312	1.259	0.323	0.977	120	657	6561	6039	-1.665	1573	4988	1460	4579	0
3	14	6	"EST1"	"YLR233C"	13260	22170	120	2454	2332	1227	148	187	261	94	88	0	5459	5290	2674	250	325	331	98	93	0	0.443	0.433	0.431	0.431	1.370	0.438	0.975	120	586	7515	7224	-1.176	2306	5209	2184	5040	0
3	15	6	""	"YLR265C"	13470	22170	120	5246	4839	1531	146	180	258	100	100	0	5727	5187	1556	234	282	253	99	99	0	0.928	0.948	0.944	0.954	1.190	0.963	0.982	120	590	10593	9646	-0.107	5100	5493	4693	4953	0
3	16	6	""	"YLR296W"	13660	22170	120	576	559	167	148	172	118	94	83	0	2475	2263	781	231	289	261	96	94	0	0.191	0.202	0.207	0.204	1.325	0.204	0.943	120	571	2672	2443	-2.390	428	2244	411	2032	0
3	17	6	""	"YLR235C"	13880	22180	120	1588	1475	344	154	175	119	100	100	0	3191	2919	711	236	268	215	100	100	0	0.485	0.492	0.494	0.496	1.128	0.492	0.983	120	571	4389	4004	-1.043	1434	2955	1321	2683	0
3	18	6	"BOP2"	"YLR267W"	14060	22170	120	6156	5382	2129	147	171	164	100	98	0	10950	9425	3689	222	266	244	98	98	0	0.560	0.569	0.565	0.582	1.232	0.562	0.980	120	540	16737	14438	-0.836	6009	10728	5235	9203	0
3	19	6	"YHC1"	"YLR298C"	14280	22180	130	5218	4661	1455	141	181	209	100	100	0	7403	6516	1954	219	277	257	100	99	0	0.707	0.718	0.720	0.715	1.130	0.720	0.985	120	665	12261	10817	-0.501	5077	7184	4520	6297	0
3	20	6	"THI7"	"YLR237W"	14470	22180	120	6729	5945	2977	148	161	88	100	100	0	9119	8110	3760	229	253	147	100	100	0	0.740	0.736	0.727	0.717	1.310	0.742	0.975	120	574	15471	13678	-0.434	6581	8890	5797	7881	0
3	21	6	""	"YLR269C"	14670	22180	130	2909	2639	708	153	198	239	100	100	0	7802	6893	1911	248	346	509	100	98	0	0.365	0.374	0.373	0.377	1.128	0.373	0.986	120	640	10310	9131	-1.455	2756	7554	2486	6645	0
3	22	6	"EXG1"	"YLR300W"	14860	22180	120	4563	4087	1436	149	182	228	100	99	0	9937	9016	2909	249	340	533	100	97	0	0.456	0.449	0.444	0.444	1.205	0.448	0.976	120	628	14102	12705	-1.134	4414	9688	3938	8767	0
3	1	7	"MVP1"	"YMR004W"	10660	22360	110	6723	6377	3008	149	198	205	100	100	0	2946	2635	1093	201	237	197	96	96	0	2.395	2.559	2.540	2.592	1.262	2.594	0.976	80	578	9319	8662	1.260	6574	2745	6228	2434	0
3	2	7	"IMP2"	"YMR035W"	10850	22370	110	4038	4153	2125	149	189	153	100	100	0	3088	3119	1523	203	244	163	100	98	0	1.348	1.373	1.348	1.373	1.248	1.364	0.977	80	561	6774	6920	0.431	3889	2885	4004	2916	0
3	3	7	"SOV1"	"YMR066W"	11060	22370	110	4243	4003	1454	133	186	235	100	98	0	4180	3990	1367	181	225	229	100	98	0	1.028	1.016	1.008	1.009	1.117	1.031	0.982	80	557	8109	7679	0.039	4110	3999	3870	3809	0
3	4	7	"PLB2"	"YMR006C"	11260	22360	110	13748	13225	6541	126	179	234	100	100	0	3642	3633	1574	176	218	229	100	97	0	3.930	3.789	3.795	3.738	1.158	3.875	0.980	80	556	17088	16556	1.975	13622	3466	13099	3457	0
3	5	7	"MSN2"	"YMR037C"	11460	22370	110	6631	6270	2216	120	150	180	100	100	0	11062	10602	3458	166	243	498	100	100	0	0.598	0.589	0.595	0.590	1.141	0.587	0.985	80	556	17407	16586	-0.743	6511	10896	6150	10436	0
3	6	7	""	"YMR068W"	11650	22360	110	2019	2110	928	123	155	186	100	98	0	4834	4868	2174	171	253	506	100	96	0	0.407	0.423	0.424	0.427	1.187	0.414	0.974	80	538	6559	6684	-1.298	1896	4663	1987	4697	0
3	7	7	"PLB1"	"YMR008C"	11860	22370	110	9371	9127	3154	127	149	93	100	100	0	7612	7292	2163	176	206	128	100	100	0	1.243	1.265	1.267	1.247	1.120	1.288	0.984	80	564	16680	16116	0.314	9244	7436	9000	7116	0
3	8	7	"SUB1"	"YMR039C"	12060	22370	120	5034	4666	1765	135	209	442	100	98	0	7618	6940	2450	185	259	309	100	100	0	0.659	0.671	0.665	0.661	1.146	0.676	0.988	120	628	12332	11286	-0.601	4899	7433	4531	6755	0
3	9	7	"MOT3"	"YMR070W"	12270	22370	110	9995	9646	4568	159	248	490	100	98	0	6925	6610	2977	214	296	340	100	96	0	1.466	1.483	1.424	1.512	1.308	1.490	0.966	80	525	16547	15883	0.552	9836	6711	9487	6396	0
3	10	7	""	"YMR010W"	12460	22370	120	5304	4783	1930	165	214	280	100	96	0	6499	5922	2260	230	302	430	97	95	0	0.820	0.811	0.810	0.823	1.221	0.813	0.982	120	616	11408	10310	-0.287	5139	6269	4618	5692	0
3	11	7	""	"YMR041C"	12670	22370	120	4207	3770	1082	163	218	301	100	99	0	7265	6554	1648	240	330	462	100	99	0	0.576	0.571	0.577	0.565	1.163	0.589	0.978	120	564	11069	9921	-0.797	4044	7025	3607	6314	0
3	12	7	"ABF2"	"YMR072W"	12860	22370	120	2858	2632	905	144	174	144	100	98	0	3192	2893	884	221	276	261	97	96	0	0.913	0.931	0.929	0.922	1.150	0.940	0.975	120	568	5685	5160	-0.131	2714	2971	2488	2672	0
3	13	7	""	"YNL046W"	13050	22370	120	2916	2730	1193	143	174	154	100	98	0	7737	7162	2979	222	318	519	98	97	0	0.369	0.373	0.372	0.368	1.189	0.373	0.982	120	586	10288	9527	-1.438	2773	7515	2587	6940	0
3	14	7	"TPM1"	"YNL079C"	13270	22380	130	4968	4572	1310	152	179	135	100	100	0	7403	6727	1781	237	313	454	100	100	0	0.672	0.681	0.683	0.673	1.130	0.682	0.984	120	659	11982	10910	-0.573	4816	7166	4420	6490	0
3	15	7	"CYB5"	"YNL111C"	13470	22380	120	2469	2208	711	151	163	70	100	100	0	3042	2742	877	231	247	93	100	98	0	0.825	0.819	0.827	0.834	1.185	0.818	0.987	120	560	5129	4568	-0.278	2318	2811	2057	2511	0
3	16	7	"ALG11"	"YNL048W"	13650	22370	120	10202	9012	3875	175	267	350	100	97	0	8534	7795	3205	264	357	329	97	95	0	1.212	1.173	1.167	1.200	1.300	1.176	0.982	120	570	18297	16368	0.278	10027	8270	8837	7531	0
3	17	7	""	"YNL081C"	13870	22380	120	7097	6754	2519	198	285	350	100	98	0	2909	2702	888	283	370	331	96	95	0	2.627	2.710	2.760	2.748	1.318	2.726	0.952	120	557	9525	8975	1.394	6899	2626	6556	2419	0
3	18	7	"RPC19"	"YNL113W"	14060	22370	120	2198	1989	591	162	180	85	99	99	0	5737	5242	1609	242	253	86	100	100	0	0.371	0.365	0.364	0.365	1.108	0.362	0.982	120	544	7531	6827	-1.432	2036	5495	1827	5000	0
3	19	7	""	"YNL050C"	14250	22380	120	11014	10296	3526	162	257	556	100	98	0	3999	3720	1199	240	307	374	97	97	0	2.887	2.912	2.902	2.966	1.309	2.884	0.971	120	576	14611	13614	1.530	10852	3759	10134	3480	0
3	20	7	""	"YNL083W"	14470	22380	120	5819	5573	2694	171	273	558	99	93	0	6703	6521	3024	249	324	373	100	100	0	0.875	0.861	0.861	0.843	1.168	0.861	0.987	120	598	12102	11674	-0.192	5648	6454	5402	6272	0
3	21	7	""	"YNL115C"	14660	22370	110	8694	8234	4117	161	226	261	96	96	0	8534	8048	3834	240	336	387	97	96	0	1.029	1.034	1.031	1.020	1.323	1.019	0.978	80	498	16827	15881	0.041	8533	8294	8073	7808	0
3	22	7	"COX5A"	"YNL052W"	14860	22380	120	2402	2171	630	158	195	192	99	96	0	4412	4011	1169	251	326	367	97	97	0	0.539	0.535	0.533	0.546	1.239	0.523	0.974	120	643	6405	5773	-0.891	2244	4161	2013	3760	0
3	1	8	"MKT1"	"YNL085W"	10660	22570	120	9245	8834	3799	176	206	134	100	100	0	8595	8177	3321	243	287	203	100	100	0	1.086	1.091	1.093	1.080	1.150	1.101	0.985	120	674	17421	16592	0.119	9069	8352	8658	7934	0
3	2	8	"MLS1"	"YNL117W"	10860	22570	120	2892	2822	1403	164	188	97	99	97	0	6521	6298	2981	236	294	224	98	96	0	0.434	0.438	0.439	0.420	1.311	0.444	0.981	120	597	9013	8720	-1.204	2728	6285	2658	6062	0
3	3	8	""	"YOL015W"	11060	22560	120	1673	1724	867	141	179	247	95	92	0	2167	2129	1016	200	265	339	92	90	0	0.779	0.821	0.802	0.816	1.203	0.834	0.980	120	598	3499	3512	-0.361	1532	1967	1583	1929	0
3	4	8	""	"YOL047C"	11270	22570	130	3963	3593	1142	136	170	233	100	99	0	6023	5375	1600	200	246	307	100	100	0	0.657	0.668	0.676	0.659	1.176	0.677	0.983	120	681	9650	8632	-0.606	3827	5823	3457	5175	0
3	5	8	""	"YOL079W"	11460	22560	110	613	608	249	130	147	77	91	86	0	997	961	398	197	220	125	88	87	0	0.604	0.626	0.614	0.585	1.451	0.617	0.944	80	518	1283	1242	-0.728	483	800	478	764	0
3	6	8	""	"YOL017W"	11660	22570	120	13370	11836	4611	135	176	202	100	99	0	9052	7960	2841	194	247	244	100	99	0	1.494	1.507	1.515	1.474	1.163	1.531	0.985	120	670	22093	19467	0.579	13235	8858	11701	7766	0
3	7	8	"GSH2"	"YOL049W"	11880	22570	110	3310	3582	2349	140	179	204	100	100	0	3556	3669	1971	198	248	244	98	97	0	0.944	0.992	0.947	0.958	1.283	1.043	0.967	80	542	6528	6913	-0.083	3170	3358	3442	3471	0
3	8	8	"IRA2"	"YOL081W"	12060	22570	100	700	803	434	140	152	88	97	93	0	1311	1424	764	187	198	71	96	96	0	0.498	0.536	0.522	0.553	1.447	0.565	0.929	80	470	1684	1900	-1.005	560	1124	663	1237	0
3	9	8	""	"YOL019W"	12250	22570	110	18487	16661	5906	157	288	824	100	98	0	10282	9014	3257	203	331	734	98	95	0	1.819	1.873	1.842	1.951	1.283	1.823	0.975	80	553	28409	25315	0.863	18330	10079	16504	8811	0
3	10	8	"GAL11"	"YOL051W"	12460	22570	100	7522	7617	4114	170	312	850	93	91	0	6838	7095	3488	223	387	775	92	91	0	1.111	1.084	1.060	1.075	1.180	1.087	0.972	80	484	13967	14319	0.152	7352	6615	7447	6872	0
3	11	8	""	"YOL083W"	12650	22560	110	3498	3302	964	176	236	261	100	98	0	8544	7767	2302	245	421	783	100	97	0	0.400	0.416	0.415	0.415	1.090	0.406	0.983	80	550	11621	10648	-1.321	3322	8299	3126	7522	0
3	12	8	"DIS3"	"YOL021C"	12860	22570	110	7548	7141	1522	154	206	248	100	100	0	11935	11177	2209	232	396	784	100	100	0	0.632	0.638	0.643	0.636	1.065	0.628	0.988	80	549	19097	17932	-0.662	7394	11703	6987	10945	0
3	13	8	""	"YOL053C-A"	13060	22580	120	2197	2019	652	158	187	123	100	98	0	2195	1993	616	237	296	308	96	95	0	1.041	1.060	1.064	1.079	1.227	1.054	0.966	120	597	3997	3617	0.058	2039	1958	1861	1756	0
3	14	8	""	"YOL085C"	13260	22580	120	1325	1177	446	165	212	252	92	83	0	2609	2373	903	237	296	299	97	94	0	0.489	0.474	0.469	0.468	1.227	0.471	0.972	120	607	3532	3148	-1.032	1160	2372	1012	2136	0
3	15	8	"KIN4"	"YOR233W"	13480	22580	110	5226	5269	2274	155	204	236	100	100	0	4279	4289	1597	229	282	273	100	98	0	1.252	1.260	1.256	1.231	1.170	1.287	0.978	80	510	9121	9174	0.324	5071	4050	5114	4060	0
3	16	8	"RBL2"	"YOR265W"	13660	22580	130	5509	4669	2683	190	266	307	87	83	0	4762	4468	2514	275	375	375	84	80	0	1.185	1.068	1.058	1.032	1.513	1.025	0.957	120	639	9806	8672	0.245	5319	4487	4479	4193	0
3	17	8	"TIM18"	"YOR297C"	13870	22570	120	5951	5562	3083	219	300	305	95	91	0	4476	4123	1982	307	432	429	90	87	0	1.375	1.400	1.353	1.380	1.465	1.426	0.960	120	556	9901	9159	0.459	5732	4169	5343	3816	0
3	18	8	"SNR17A"	"YOR235W"	14080	22580	120	1740	1587	558	166	204	160	96	95	0	3907	3603	1142	254	312	303	97	96	0	0.431	0.424	0.428	0.419	1.246	0.430	0.964	120	542	5227	4770	-1.215	1574	3653	1421	3349	0
3	19	8	""	"YOR267C"	14270	22580	120	12898	12579	5599	150	193	221	100	100	0	11594	10492	3975	233	322	516	100	100	0	1.122	1.212	1.166	1.177	1.148	1.247	0.978	120	598	24109	22688	0.166	12748	11361	12429	10259	0
3	20	8	"BUD7"	"YOR299W"	14480	22570	110	1899	1905	737	155	201	229	98	96	0	5649	5520	2052	238	343	574	98	98	0	0.322	0.331	0.323	0.329	1.207	0.324	0.964	80	486	7155	7032	-1.633	1744	5411	1750	5282	0
3	21	8	"HES1"	"YOR237W"	14670	22580	120	5892	5756	2271	142	210	460	100	97	0	9362	8520	2867	215	266	292	100	100	0	0.629	0.676	0.645	0.665	1.222	0.687	0.946	120	563	14897	13919	-0.670	5750	9147	5614	8305	0
3	22	8	"PAC1"	"YOR269W"	14870	22580	120	14005	12531	4276	143	191	411	100	100	0	9036	8543	2643	216	249	237	100	100	0	1.572	1.488	1.511	1.466	1.147	1.512	0.979	120	656	22682	20715	0.652	13862	8820	12388	8327	0
3	1	9	"RAX1"	"YOR301W"	10660	22770	100	752	778	387	156	162	42	98	97	0	2033	2124	961	229	235	64	100	98	0	0.330	0.328	0.317	0.304	1.352	0.348	0.946	80	481	2400	2517	-1.598	596	1804	622	1895	0
3	2	9	""	"YOR239W"	10870	22770	100	2623	2800	1779	156	166	69	100	100	0	4624	4598	2629	217	247	185	100	100	0	0.560	0.604	0.582	0.565	1.246	0.623	0.976	80	512	6874	7025	-0.837	2467	4407	2644	4381	0
3	3	9	""	"YOR271C"	11070	22760	110	1899	2019	1055	139	192	302	97	88	0	4809	4778	2202	194	308	591	97	95	0	0.381	0.410	0.395	0.390	1.176	0.429	0.967	80	506	6375	6464	-1.391	1760	4615	1880	4584	0
3	4	9	"CPA1"	"YOR303W"	11250	22760	110	4820	4700	1916	139	199	313	100	98	0	11196	10837	3895	204	344	638	100	98	0	0.426	0.429	0.423	0.421	1.184	0.418	0.965	80	518	15673	15194	-1.232	4681	10992	4561	10633	0
3	5	9	""	"YPL222W"	11440	22760	110	3105	3097	1508	139	212	400	98	92	0	7162	7086	3151	209	416	1046	100	91	0	0.427	0.430	0.430	0.415	1.220	0.438	0.976	80	584	9919	9835	-1.229	2966	6953	2958	6877	0
3	6	9	"HFI1"	"YPL254W"	11650	22770	110	8826	8133	2412	144	277	581	100	100	0	5725	5138	1475	207	460	1138	97	91	0	1.573	1.620	1.617	1.632	1.146	1.608	0.976	80	533	14200	12920	0.654	8682	5518	7989	4931	0
3	7	9	""	"YPR003C"	11860	22770	120	8794	8539	4369	154	224	403	99	95	0	3643	3514	1657	211	291	431	91	86	0	2.517	2.539	2.587	2.563	1.227	2.579	0.978	120	602	12072	11688	1.332	8640	3432	8385	3303	0
3	8	9	"MMT2"	"YPL224C"	12040	22770	100	7024	6635	2755	161	273	632	100	93	0	6430	6263	2255	213	363	729	100	97	0	1.104	1.070	1.063	1.030	1.164	1.099	0.981	80	468	13080	12524	0.143	6863	6217	6474	6050	0
3	9	9	"CLN2"	"YPL256C"	12260	22770	120	9843	8811	3927	158	264	592	100	96	0	7418	6783	2711	216	344	666	100	95	0	1.345	1.318	1.323	1.270	1.150	1.350	0.983	120	618	16887	15220	0.427	9685	7202	8653	6567	0
3	10	9	"HAL1"	"YPR005C"	12460	22770	120	9107	8240	3725	162	188	104	100	100	0	6458	6114	2589	212	244	121	100	98	0	1.432	1.369	1.358	1.373	1.274	1.387	0.980	120	596	15191	13980	0.518	8945	6246	8078	5902	0
3	11	9	""	"YPL226W"	12660	22770	110	9102	8541	2675	163	186	105	100	100	0	12244	10927	3398	220	269	245	100	100	0	0.743	0.782	0.783	0.785	1.130	0.775	0.985	80	553	20963	19085	-0.428	8939	12024	8378	10707	0
3	12	9	"THI21"	"YPL258C"	12850	22770	110	3517	3252	1399	149	197	246	100	97	0	6059	5684	2502	220	333	557	98	96	0	0.577	0.568	0.569	0.574	1.125	0.562	0.982	80	576	9207	8567	-0.794	3368	5839	3103	5464	0
3	13	9	"SPO69"	"YPR007C"	13060	22770	110	15425	14861	8359	160	250	307	100	98	0	6244	5833	2980	228	368	599	93	88	0	2.537	2.623	2.605	2.665	1.324	2.629	0.971	80	512	21281	20306	1.343	15265	6016	14701	5605	0
3	14	9	"CET1"	"YPL228W"	13240	22770	110	9356	9733	4918	187	473	1464	96	87	0	6885	7012	3510	253	515	1224	95	85	0	1.383	1.412	1.415	1.423	1.224	1.409	0.980	80	537	15801	16305	0.467	9169	6632	9546	6759	0
3	15	9	""	"YPL260W"	13460	22770	110	10915	10513	4419	179	491	1484	98	96	0	8500	8048	3118	259	567	1327	96	93	0	1.303	1.327	1.318	1.316	1.150	1.297	0.971	80	570	18977	18123	0.382	10736	8241	10334	7789	0
3	16	9	""	"YPR009W"	13670	22780	120	10044	9095	3090	181	261	489	100	98	0	3475	3085	990	258	352	644	96	89	0	3.066	3.153	3.149	3.201	1.207	3.142	0.980	120	564	13080	11741	1.616	9863	3217	8914	2827	0
3	17	9	"LTE1"	"YAL024C"	13860	22770	150	248	273	113	181	228	248	10	0	0	340	394	171	245	306	306	16	1	0	0.705	0.617	0.731	0.707	2.019	0.644	0.762	156	697	162	241	-0.504	67	95	92	149	-50
3	18	9	"PEP1"	"YBL017C"	14060	22770	150	193	214	95	152	180	138	19	4	0	294	345	180	221	264	267	13	3	0	0.562	0.500	0.637	0.633	2.372	0.512	0.656	156	720	114	186	-0.832	41	73	62	124	-50
3	19	9	"ENA2"	"YDR039C"	14250	22770	80	234	264	121	123	127	38	86	61	0	419	429	186	198	208	74	76	63	0	0.502	0.610	0.575	0.611	1.848	0.543	0.773	52	321	332	372	-0.993	111	221	141	231	0
3	20	9	""	"YFL019C"	14460	22770	150	202	233	134	135	220	808	0	0	0	348	411	224	215	330	847	1	0	0	0.504	0.500	0.505	0.539	2.409	0.457	0.758	156	777	200	294	-0.989	67	133	98	196	-50
3	21	9	""	"YGL066W"	14660	22770	150	153	189	117	135	161	218	5	1	0	253	330	196	209	230	180	25	8	0	0.409	0.446	0.529	0.545	2.700	0.548	0.716	156	705	62	175	-1.290	18	44	54	121	-50
3	22	9	"MNT2"	"YGL257C"	14850	22780	90	317	1368	4249	126	130	36	94	82	0	514	1533	3558	200	204	51	98	92	0	0.608	0.932	0.664	0.624	1.734	1.181	0.899	52	385	505	2575	-0.717	191	314	1242	1333	0
3	1	10	""	"YHR032W"	10650	22960	150	175	188	56	161	166	51	28	12	0	280	304	102	230	244	96	34	12	0	0.280	0.365	0.586	0.620	3.095	0.448	0.401	156	947	64	101	-1.837	14	50	27	74	-50
3	2	10	""	"YHR036W"	10850	22970	80	252	268	80	137	143	45	90	67	0	374	422	153	213	216	55	96	78	0	0.714	0.627	0.619	0.596	1.587	0.523	0.686	52	328	276	340	-0.485	115	161	131	209	0
3	3	10	""	"YHR045W"	11050	22960	150	149	167	65	139	162	162	3	0	0	236	264	101	201	253	369	1	0	0	0.286	0.444	0.617	0.613	2.795	0.591	0.414	156	860	45	91	-1.807	10	35	28	63	-50
3	4	10	"STT4"	"YLR305C"	11250	22960	80	257	272	89	118	124	33	94	90	0	417	452	179	185	188	44	92	92	0	0.599	0.577	0.551	0.600	1.748	0.482	0.705	52	334	371	421	-0.739	139	232	154	267	0
3	5	10	""	"YLR422W"	11440	22970	80	220	233	105	123	131	70	53	26	0	409	486	295	191	200	62	84	71	0	0.445	0.373	0.348	0.372	1.959	0.534	0.621	52	340	315	405	-1.168	97	218	110	295	0
3	6	10	""	"YML072C"	11650	22970	150	163	193	94	148	197	325	1	0	0	287	317	139	223	299	362	3	1	0	0.234	0.479	0.502	0.461	2.805	0.597	0.582	156	816	79	139	-2.093	15	64	45	94	-50
3	7	10	""	"SNR54"	11850	22970	120	1416	1324	506	152	175	130	97	94	0	1574	1484	528	223	244	107	95	94	0	0.936	0.929	0.910	0.926	1.404	0.921	0.963	120	556	2615	2433	-0.096	1264	1351	1172	1261	0
3	8	10	""	"YMR046W-A"	12060	22970	120	22410	21416	7797	165	192	156	100	100	0	13296	12679	4447	236	263	164	100	100	0	1.703	1.708	1.710	1.708	1.132	1.727	0.982	120	591	35305	33694	0.768	22245	13060	21251	12443	0
3	9	10	""	"YMRWdelta16"	12260	22970	120	1588	1559	476	166	180	84	100	99	0	2739	2553	766	229	246	121	98	97	0	0.567	0.599	0.590	0.612	1.253	0.605	0.972	120	577	3932	3717	-0.820	1422	2510	1393	2324	0
3	10	10	""	"YNRCdelta9"	12460	22970	120	2763	2504	924	153	162	55	100	100	0	2432	2162	724	208	218	74	98	98	0	1.174	1.203	1.207	1.213	1.270	1.217	0.980	120	582	4834	4305	0.231	2610	2224	2351	1954	0
3	11	10	""	"SNR50"	12650	22970	110	788	749	225	154	170	94	97	93	0	2188	1968	597	212	251	246	97	95	0	0.321	0.339	0.344	0.341	1.302	0.338	0.952	80	542	2610	2351	-1.640	634	1976	595	1756	0
3	12	10	""	"tR(ACG)O"	12870	22980	110	411	391	99	147	163	100	86	73	0	539	525	141	207	245	244	76	7	0	0.795	0.767	0.775	0.774	1.588	0.734	0.869	80	527	596	562	-0.331	264	332	244	318	0
3	13	10	""	"YPLCdelta1"	13050	22970	120	2569	2450	840	162	197	129	100	98	0	3537	3455	1124	215	255	214	100	99	0	0.725	0.706	0.708	0.693	1.142	0.716	0.977	120	601	5729	5528	-0.465	2407	3322	2288	3240	0
3	14	10	""	"YPL183W-A"	13260	22970	110	1123	1072	293	184	289	483	90	46	0	2479	2344	707	248	410	596	97	86	0	0.421	0.424	0.412	0.428	1.173	0.424	0.965	80	539	3170	2984	-1.248	939	2231	888	2096	0
3	15	10	""	"IntYPL143W"	13460	22980	130	4682	4374	1557	183	269	432	100	97	0	5538	5196	1826	263	397	542	100	94	0	0.853	0.850	0.852	0.851	1.136	0.842	0.980	120	693	9774	9124	-0.230	4499	5275	4191	4933	0
3	16	10	""	"tC(GCA)P2"	13660	22970	110	469	452	110	173	183	55	95	91	0	593	572	112	246	253	84	96	91	0	0.853	0.856	0.886	0.850	1.307	0.916	0.877	80	500	643	605	-0.229	296	347	279	326	0
3	17	10	""	"tN(GUU)P"	13850	22980	120	28896	27887	9934	170	207	217	100	100	0	21782	20628	6972	236	287	327	100	100	0	1.333	1.359	1.331	1.362	1.128	1.369	0.984	120	584	50272	48109	0.415	28726	21546	27717	20392	0
3	18	10	""	"tI(AAU)P2"	14060	22980	120	2781	2713	1044	163	195	210	95	95	0	3360	3278	1290	239	274	251	95	94	0	0.839	0.839	0.837	0.853	1.287	0.842	0.979	120	556	5739	5589	-0.254	2618	3121	2550	3039	0
3	19	10	""	"itL(UAA)B2"	14250	22980	120	856	811	313	157	399	1748	0	0	0	1736	1580	605	247	480	1703	37	0	0	0.469	0.491	0.485	0.504	1.513	0.785	0.636	120	599	2188	1987	-1.091	699	1489	654	1333	0
3	20	10	""	"iYBR057C"	14460	22980	130	11852	11200	4077	173	417	1733	98	95	0	15508	14206	5206	270	508	1688	99	95	0	0.766	0.791	0.790	0.795	1.139	0.818	0.980	120	608	26917	24963	-0.384	11679	15238	11027	13936	0
3	21	10	""	"iYBR060C-1"	14660	22980	150	208	224	75	170	200	151	10	0	0	337	372	138	259	311	289	14	0	0	0.487	0.478	0.563	0.590	2.698	0.480	0.647	156	725	116	167	-1.037	38	78	54	113	-50
3	22	10	""	"iYBR077C"	14860	22980	120	2671	2698	1009	155	159	41	100	99	0	6150	6012	2177	231	243	69	99	99	0	0.425	0.440	0.432	0.451	1.310	0.441	0.967	120	639	8435	8324	-1.234	2516	5919	2543	5781	0
3	1	11	""	"iYBR081C"	10650	23170	120	2006	2043	812	159	184	190	99	98	0	4757	4723	1774	226	269	342	99	99	0	0.408	0.419	0.410	0.412	1.160	0.428	0.981	120	639	6378	6381	-1.295	1847	4531	1884	4497	0
3	2	11	""	"iYBR083W"	10850	23160	110	2741	2499	930	152	196	235	98	96	0	6124	5660	1994	219	323	522	97	96	0	0.438	0.431	0.429	0.425	1.153	0.425	0.981	80	538	8494	7788	-1.190	2589	5905	2347	5441	0
3	3	11	""	"iYBR097W"	11050	23170	120	1491	1427	485	152	173	123	100	95	0	2163	2031	686	213	274	369	95	90	0	0.687	0.701	0.695	0.703	1.190	0.701	0.977	120	577	3289	3093	-0.542	1339	1950	1275	1818	0
3	4	11	""	"iYBR103W"	11250	23170	120	3247	3006	1164	147	164	98	100	99	0	4695	4260	1508	210	250	225	99	98	0	0.691	0.706	0.702	0.689	1.185	0.716	0.978	120	599	7585	6909	-0.533	3100	4485	2859	4050	0
3	5	11	""	"iYBR107C"	11450	23170	120	2778	2722	1146	159	186	121	100	99	0	4780	4588	1558	247	318	282	100	99	0	0.578	0.590	0.579	0.564	1.204	0.608	0.975	120	589	7152	6904	-0.791	2619	4533	2563	4341	0
3	6	11	""	"iYBR126C"	11650	23170	130	5250	5054	1940	177	199	104	100	99	0	7604	7416	2941	277	330	228	99	96	0	0.692	0.683	0.681	0.699	1.150	0.687	0.986	120	610	12400	12016	-0.530	5073	7327	4877	7139	0
3	7	11	""	"iYBR130C"	11860	23170	120	1619	1527	544	184	291	633	87	61	0	3170	3002	978	259	419	984	93	78	0	0.493	0.490	0.480	0.462	1.296	0.535	0.949	120	586	4346	4086	-1.020	1435	2911	1343	2743	0
3	8	11	""	"iYBR135W"	12060	23170	120	4687	4518	1715	209	319	639	100	94	0	7677	7581	2747	296	459	998	100	96	0	0.607	0.591	0.586	0.581	1.180	0.601	0.982	120	569	11859	11594	-0.721	4478	7381	4309	7285	0
3	9	11	""	"iYDL248W-0"	12240	23170	110	4487	4239	1870	211	311	479	98	95	0	5257	4918	2088	292	422	571	98	93	0	0.861	0.871	0.872	0.865	1.154	0.879	0.987	80	519	9241	8654	-0.216	4276	4965	4028	4626	0
3	10	11	""	"iYDL246C-1"	12450	23170	110	4096	3716	1763	176	269	456	100	93	0	7591	6561	2869	238	377	564	100	97	0	0.533	0.560	0.556	0.545	1.127	0.564	0.987	80	548	11273	9863	-0.907	3920	7353	3540	6323	0
3	11	11	""	"iYDL243C"	12650	23170	120	3910	3726	1436	157	178	95	100	100	0	5808	5571	1931	224	269	217	100	100	0	0.672	0.667	0.657	0.652	1.154	0.684	0.973	120	598	9337	8916	-0.573	3753	5584	3569	5347	0
3	12	11	""	"iYDL227C-0"	12850	23170	120	6233	5612	1956	149	175	144	100	100	0	7644	6993	2290	213	237	130	100	100	0	0.819	0.806	0.794	0.804	1.132	0.808	0.981	120	584	13515	12243	-0.289	6084	7431	5463	6780	0
3	13	11	""	"iYDL225W"	13050	23170	120	9984	9410	3453	177	248	267	100	100	0	3274	3402	1182	225	271	197	100	99	0	3.216	2.906	2.865	2.895	1.181	2.953	0.971	120	591	12856	12410	1.685	9807	3049	9233	3177	0
3	14	11	""	"iYDL220C"	13260	23170	120	2321	2192	645	196	257	244	100	98	0	3523	3396	930	260	319	255	100	100	0	0.651	0.636	0.629	0.631	1.153	0.632	0.968	120	609	5388	5132	-0.619	2125	3263	1996	3136	0
3	15	11	""	"iYDL207W"	13450	23180	120	2875	2634	916	205	250	268	97	94	0	4470	4158	1371	287	365	403	98	95	0	0.638	0.627	0.630	0.623	1.182	0.634	0.982	120	564	6853	6300	-0.648	2670	4183	2429	3871	0
3	16	11	""	"iYDL203C"	13650	23170	110	3595	3452	1014	207	345	651	100	93	0	7133	6811	1853	287	553	1187	100	98	0	0.495	0.497	0.501	0.491	1.112	0.523	0.981	80	542	10234	9769	-1.015	3388	6846	3245	6524	0
3	17	11	""	"iYDL199C"	13840	23170	110	1136	1073	344	196	356	670	76	5	0	2779	2630	733	284	624	1261	88	47	0	0.377	0.374	0.368	0.354	1.256	0.406	0.962	80	541	3435	3223	-1.408	940	2495	877	2346	0
3	18	11	""	"iYDL183C-1"	14060	23180	120	3739	3511	1326	176	230	221	100	96	0	7928	7405	2686	270	404	529	99	96	0	0.465	0.467	0.468	0.464	1.169	0.474	0.972	120	601	11221	10470	-1.104	3563	7658	3335	7135	0
3	19	11	""	"iYDL179W"	14260	23180	120	2664	2693	956	169	194	120	100	98	0	5766	6128	2137	270	338	283	100	99	0	0.454	0.431	0.427	0.425	1.150	0.436	0.978	120	559	7991	8382	-1.139	2495	5496	2524	5858	0
3	20	11	""	"iYDL175C"	14460	23180	120	5830	5403	2012	195	267	293	99	98	0	5273	5187	1868	309	457	609	98	94	0	1.135	1.068	1.073	1.064	1.162	1.068	0.971	120	608	10599	10086	0.183	5635	4964	5208	4878	0
3	21	11	""	"iYDR127W"	14670	23170	110	1643	1507	540	209	276	266	92	88	0	3405	3164	1108	324	451	545	95	90	0	0.465	0.457	0.455	0.436	1.256	0.442	0.964	80	508	4515	4138	-1.103	1434	3081	1298	2840	0
3	22	11	""	"iYDR131C"	14870	23180	120	2692	2635	848	175	187	72	100	100	0	5520	5274	1578	275	298	131	100	100	0	0.480	0.492	0.494	0.487	1.144	0.498	0.978	120	643	7762	7459	-1.059	2517	5245	2460	4999	0
3	1	12	""	"iYDR137W"	10640	23360	110	1032	949	347	145	166	135	96	91	0	2837	2692	960	215	267	358	97	93	0	0.338	0.325	0.321	0.311	1.267	0.353	0.957	80	551	3509	3281	-1.564	887	2622	804	2477	0
3	2	12	""	"iYDR155C"	10850	23370	120	1286	1242	456	149	182	175	97	88	0	4077	3817	1423	217	294	447	97	95	0	0.295	0.304	0.301	0.300	1.204	0.306	0.976	120	635	4997	4693	-1.763	1137	3860	1093	3600	0
3	3	12	""	"iYDR161W"	11060	23370	120	6290	5861	1892	156	174	94	100	100	0	4803	4606	1457	222	238	90	100	100	0	1.339	1.301	1.285	1.303	1.128	1.324	0.979	120	586	10715	10089	0.421	6134	4581	5705	4384	0
3	4	12	""	"iYDR165W"	11260	23370	120	1794	1647	565	160	187	113	96	95	0	2399	2146	720	227	253	117	98	97	0	0.752	0.775	0.781	0.783	1.235	0.779	0.969	120	572	3806	3406	-0.411	1634	2172	1487	1919	0
3	5	12	""	"iYDR177W"	11460	23370	120	3675	3435	1244	167	179	68	100	100	0	5350	4968	1695	240	259	94	100	100	0	0.686	0.691	0.702	0.686	1.170	0.691	0.971	120	545	8618	7996	-0.543	3508	5110	3268	4728	0
3	6	12	""	"iYDR180W"	11650	23370	120	3828	3485	1201	192	203	62	100	99	0	2383	2152	701	285	297	133	99	99	0	1.733	1.764	1.800	1.779	1.132	1.748	0.968	120	545	5734	5160	0.793	3636	2098	3293	1867	0
3	7	12	""	"iYDR184C"	11850	23380	120	3139	2929	1133	238	279	160	99	98	0	3826	3577	1201	298	329	180	100	98	0	0.822	0.821	0.805	0.798	1.184	0.821	0.965	120	585	6429	5970	-0.282	2901	3528	2691	3279	0
3	8	12	""	"iYDR204W"	12040	23370	110	1807	1685	445	268	326	256	98	96	0	5664	5242	1392	309	456	724	100	98	0	0.287	0.287	0.285	0.282	1.133	0.297	0.973	80	512	6894	6350	-1.799	1539	5355	1417	4933	0
3	9	12	""	"iYDR208W"	12250	23380	120	3204	3019	1096	247	305	270	99	94	0	4801	4444	1513	285	428	680	97	93	0	0.655	0.667	0.667	0.648	1.183	0.673	0.985	120	627	7473	6931	-0.611	2957	4516	2772	4159	0
3	10	12	""	"itI(UAU)D"	12440	23370	110	2524	2300	810	200	292	477	95	87	0	3801	3549	1188	257	386	540	100	92	0	0.656	0.638	0.641	0.622	1.154	0.648	0.981	80	555	5868	5392	-0.609	2324	3544	2100	3292	0
3	11	12	""	"iYDR521W"	12670	23370	120	2968	2673	1043	175	253	449	95	89	0	3399	3061	1169	249	353	488	93	89	0	0.887	0.888	0.880	0.929	1.380	0.940	0.966	120	632	5943	5310	-0.174	2793	3150	2498	2812	0
3	12	12	""	"iYDR525W"	12860	23370	110	841	756	283	151	173	97	93	87	0	2327	2121	873	220	281	247	93	90	0	0.327	0.318	0.330	0.326	1.268	0.318	0.961	80	532	2797	2506	-1.611	690	2107	605	1901	0
3	13	12	""	"iYDR528W"	13070	23370	110	2833	2801	1083	153	208	201	100	98	0	2840	2750	1078	222	321	342	93	88	0	1.024	1.047	1.048	1.091	1.237	1.018	0.975	80	570	5298	5176	0.034	2680	2618	2648	2528	0
3	14	12	""	"iYDR541C-0"	13280	23380	110	3452	3208	1170	159	240	424	98	90	0	5894	5573	1998	233	320	343	100	98	0	0.582	0.571	0.560	0.564	1.164	0.576	0.932	80	520	8954	8389	-0.782	3293	5661	3049	5340	0
3	15	12	""	"iYDR544C"	13460	23380	130	22266	20310	10891	203	503	1717	95	90	0	19399	17857	8964	265	616	2017	95	89	0	1.153	1.143	1.112	1.108	1.174	1.143	0.985	120	623	41197	37699	0.205	22063	19134	20107	17592	0
3	16	12	""	"iYEL073C-0"	13670	23380	120	4712	4289	2067	229	521	1702	83	67	0	6563	5889	2746	310	707	2074	84	74	0	0.717	0.728	0.724	0.739	1.646	0.724	0.984	120	617	10736	9639	-0.480	4483	6253	4060	5579	0
3	17	12	""	"iYEL063C"	13880	23380	120	2911	2760	1016	213	242	161	98	97	0	5232	4998	1728	298	375	320	99	98	0	0.547	0.542	0.544	0.534	1.229	0.550	0.986	120	609	7632	7247	-0.871	2698	4934	2547	4700	0
3	18	12	""	"iYEL059W"	14080	23380	120	1277	1207	452	194	219	116	96	91	0	3350	3228	1314	284	344	262	96	92	0	0.353	0.344	0.352	0.347	1.251	0.342	0.967	120	559	4149	3957	-1.501	1083	3066	1013	2944	0
3	19	12	""	"iYEL055C"	14280	23380	120	3752	3245	1522	185	208	117	94	92	0	5127	4588	2141	280	312	232	93	90	0	0.736	0.710	0.708	0.719	1.394	0.705	0.979	120	537	8414	7368	-0.442	3567	4847	3060	4308	0
3	20	12	""	"iYEL042W"	14450	23380	110	3961	3753	1202	183	280	540	97	96	0	6618	6381	2030	275	460	1021	98	95	0	0.596	0.585	0.585	0.583	1.126	0.575	0.982	80	506	10121	9676	-0.748	3778	6343	3570	6106	0
3	21	12	""	"iYEL038W"	14670	23380	120	2161	2058	861	183	267	495	91	80	0	2053	1928	712	290	460	945	83	43	0	1.122	1.145	1.133	1.150	1.236	1.145	0.958	120	631	3741	3513	0.166	1978	1763	1875	1638	0
3	22	12	""	"itS(AGA)E"	14870	23380	120	995	984	298	173	229	440	89	44	0	2864	2665	888	269	312	308	99	95	0	0.317	0.338	0.343	0.341	1.125	0.330	0.970	120	624	3417	3207	-1.659	822	2595	811	2396	0
3	1	13	""	"iYFL044C"	10660	23570	120	1282	1205	431	144	156	84	96	95	0	2654	2457	822	218	241	186	97	95	0	0.467	0.474	0.472	0.471	1.296	0.475	0.974	120	625	3574	3300	-1.098	1138	2436	1061	2239	0
3	2	13	""	"iYFL039C"	10840	23570	120	3151	3060	1228	158	199	260	96	95	0	7230	6866	2699	251	352	670	97	95	0	0.429	0.439	0.434	0.427	1.182	0.442	0.986	120	543	9972	9517	-1.221	2993	6979	2902	6615	0
3	3	13	""	"iYFL035C-A"	11050	23580	130	3572	3335	1177	194	250	324	99	94	0	3680	3452	1136	277	380	629	95	91	0	0.993	0.989	0.984	0.993	1.192	0.954	0.926	120	629	6781	6316	-0.011	3378	3403	3141	3175	0
3	4	13	""	"iYFL020C"	11250	23580	130	10157	9823	3333	198	236	152	100	100	0	6997	7322	2444	273	312	185	100	100	0	1.481	1.365	1.368	1.354	1.142	1.371	0.977	120	597	16683	16674	0.567	9959	6724	9625	7049	0
3	5	13	""	"iYFL017C"	11440	23570	130	1512	1399	488	194	282	438	90	75	0	2053	1967	662	273	374	547	94	82	0	0.740	0.711	0.716	0.697	1.351	0.704	0.964	120	660	3098	2899	-0.434	1318	1780	1205	1694	0
3	6	13	""	"iYFL013W-A"	11670	23570	130	3117	2854	1089	209	305	462	95	88	0	3893	3750	1306	291	387	542	96	94	0	0.807	0.765	0.763	0.744	1.164	0.771	0.972	120	650	6510	6104	-0.309	2908	3602	2645	3459	0
3	7	13	""	"iYFR001W"	11850	23570	110	7284	7863	2934	290	552	1074	100	98	0	1427	1530	514	307	373	257	100	96	0	6.245	6.192	6.150	6.225	1.232	6.136	0.932	80	470	8114	8796	2.643	6994	1120	7573	1223	0
3	8	13	""	"iYFR005C"	12050	23570	120	3682	3692	1225	285	476	939	96	85	0	1853	1840	551	281	346	326	97	95	0	2.161	2.185	2.206	2.220	1.315	2.246	0.965	120	617	4969	4966	1.112	3397	1572	3407	1559	0
3	9	13	""	"iYFR007W"	12250	23580	120	4265	3969	1422	212	247	152	100	97	0	2098	1891	629	251	270	127	96	95	0	2.194	2.291	2.291	2.355	1.312	2.267	0.968	120	563	5900	5397	1.134	4053	1847	3757	1640	0
3	10	13	""	"iYFR019W"	12450	23580	120	1548	1467	495	184	213	147	99	94	0	2357	2190	693	246	281	196	99	98	0	0.646	0.660	0.655	0.648	1.180	0.661	0.971	120	589	3475	3227	-0.630	1364	2111	1283	1944	0
3	11	13	""	"iYFR021W"	12650	23580	120	2991	3003	1105	180	200	138	100	100	0	5621	5942	1932	256	302	251	100	100	0	0.524	0.496	0.496	0.482	1.175	0.498	0.964	120	586	8176	8509	-0.932	2811	5365	2823	5686	0
3	12	13	""	"iYFR025C"	12860	23580	120	613	590	206	165	176	74	93	87	0	995	947	335	247	284	227	89	79	0	0.599	0.607	0.593	0.581	1.551	0.598	0.927	120	588	1196	1125	-0.740	448	748	425	700	0
3	13	13	""	"iYGL013C"	13050	23580	120	5961	5581	1883	161	212	293	100	100	0	5850	5622	1835	237	311	416	98	98	0	1.033	1.006	1.012	1.014	1.143	1.008	0.987	120	590	11413	10805	0.047	5800	5613	5420	5385	0
3	14	13	""	"iYGL009C"	13260	23580	120	9558	9005	3366	165	239	349	100	100	0	11841	11351	4193	239	327	432	100	97	0	0.810	0.796	0.801	0.799	1.117	0.805	0.987	120	591	20995	19952	-0.305	9393	11602	8840	11112	0
3	15	13	""	"iYGL006W"	13460	23580	120	10669	9857	3656	174	289	626	100	96	0	1620	1526	516	236	284	234	93	91	0	7.583	7.506	7.522	7.654	1.181	7.558	0.924	120	570	11879	10973	2.923	10495	1384	9683	1290	0
3	16	13	""	"iYGR011W"	13670	23580	120	5800	5730	2197	193	319	666	99	95	0	7302	7238	2440	267	322	258	100	100	0	0.797	0.794	0.784	0.779	1.141	0.816	0.973	120	557	12642	12508	-0.327	5607	7035	5537	6971	0
3	17	13	""	"iYGR015C"	13860	23580	130	4238	4054	1480	203	255	298	98	97	0	3235	3175	1093	281	321	201	97	97	0	1.366	1.331	1.313	1.316	1.214	1.359	0.978	120	675	6989	6745	0.450	4035	2954	3851	2894	0
3	18	13	""	"iYGR020C"	14070	23580	120	6008	5772	1920	200	254	237	100	98	0	5006	4864	1508	274	318	177	100	98	0	1.227	1.214	1.227	1.202	1.115	1.235	0.983	120	571	10540	10162	0.296	5808	4732	5572	4590	0
3	19	13	""	"iYGR034W"	14270	23580	120	9119	9071	3534	214	275	266	100	100	0	3019	3181	1211	276	322	201	99	97	0	3.246	3.049	3.072	3.103	1.198	3.074	0.972	120	564	11648	11762	1.699	8905	2743	8857	2905	0
3	20	13	""	"iYGR038W"	14450	23580	110	3703	3526	1198	232	327	428	100	98	0	2678	2640	806	286	383	418	100	95	0	1.451	1.399	1.396	1.375	1.155	1.338	0.972	80	524	5863	5648	0.537	3471	2392	3294	2354	0
3	21	13	""	"iYGR039W"	14660	23580	120	1458	1406	486	199	269	381	92	82	0	2940	2838	876	286	364	381	99	97	0	0.474	0.473	0.466	0.453	1.234	0.473	0.960	120	589	3913	3759	-1.076	1259	2654	1207	2552	0
3	22	13	""	"iYGR055W"	14850	23580	120	2987	3031	986	181	217	249	100	99	0	4990	4935	1483	278	362	519	99	98	0	0.596	0.612	0.601	0.611	1.147	0.616	0.971	120	624	7518	7507	-0.748	2806	4712	2850	4657	0
3	1	14	""	"iYGR059W"	10660	23770	120	1354	1362	497	154	163	66	100	100	0	2197	2209	686	249	261	90	100	98	0	0.616	0.616	0.610	0.607	1.195	0.623	0.971	120	608	3148	3168	-0.699	1200	1948	1208	1960	0
3	2	14	""	"iYGR062C"	10850	23770	120	1044	978	341	164	310	1179	14	0	0	2063	2084	735	265	316	240	100	95	0	0.489	0.447	0.445	0.441	1.216	0.443	0.954	120	571	2678	2633	-1.031	880	1798	814	1819	0
3	3	14	""	"iYHR001W"	11060	23770	120	17967	17135	5467	194	367	1215	100	100	0	3821	3670	960	276	325	231	100	100	0	5.014	4.991	4.996	4.891	1.132	5.156	0.982	120	543	21318	20335	2.326	17773	3545	16941	3394	0
3	4	14	""	"iYHR004C"	11250	23770	120	4687	4326	1388	191	238	206	100	100	0	3050	2901	880	251	280	136	100	99	0	1.606	1.560	1.562	1.565	1.137	1.557	0.980	120	543	7295	6785	0.684	4496	2799	4135	2650	0
3	5	14	""	"iYHRCdelta4"	11460	23780	120	8603	8020	2420	182	209	128	100	100	0	7536	7246	1997	246	281	161	100	100	0	1.155	1.120	1.129	1.105	1.095	1.133	0.988	120	589	15711	14838	0.208	8421	7290	7838	7000	0
3	6	14	""	"iYHR017W"	11660	23770	120	2604	2430	866	172	210	238	99	95	0	2881	2584	864	243	286	312	97	95	0	0.922	0.965	0.966	0.965	1.164	0.975	0.983	120	572	5070	4599	-0.117	2432	2638	2258	2341	0
3	7	14	""	"iYHRCsigma2"	11860	23770	120	3124	3100	1215	182	256	477	96	90	0	2319	2249	794	232	257	135	99	97	0	1.410	1.447	1.438	1.432	1.216	1.462	0.963	120	582	5029	4935	0.495	2942	2087	2918	2017	0
3	8	14	""	"iYHR023W"	12040	23770	110	4636	4347	1465	190	373	963	98	90	0	3511	3322	1100	228	349	581	98	92	0	1.354	1.344	1.366	1.350	1.129	1.454	0.975	80	518	7729	7251	0.437	4446	3283	4157	3094	0
3	9	14	""	"iYHR039C"	12250	23770	110	895	840	272	173	325	901	21	0	0	1478	1337	407	217	330	543	92	60	0	0.573	0.596	0.593	0.567	1.273	0.614	0.965	80	546	1983	1787	-0.804	722	1261	667	1120	0
3	10	14	""	"iYHR042W"	12460	23780	120	2943	2814	863	156	174	93	100	99	0	3187	3082	939	216	242	131	99	98	0	0.938	0.927	0.942	0.931	1.149	0.921	0.982	120	575	5758	5524	-0.092	2787	2971	2658	2866	0
3	11	14	""	"iYHR046C"	12650	23780	120	4181	3943	1425	158	193	213	100	100	0	3302	3252	1077	220	265	269	99	98	0	1.305	1.248	1.242	1.238	1.166	1.281	0.966	120	558	7105	6817	0.384	4023	3082	3785	3032	0
3	12	14	""	"iYHR060W"	12860	23780	120	3484	3345	1175	153	185	206	100	100	0	3612	3494	1233	220	265	262	100	100	0	0.982	0.975	0.970	0.980	1.127	0.967	0.984	120	576	6723	6466	-0.026	3331	3392	3192	3274	0
3	13	14	""	"iYHR064C"	13060	23780	120	2020	1909	652	150	172	123	97	97	0	5009	4871	1669	219	256	157	100	100	0	0.390	0.378	0.379	0.370	1.184	0.375	0.974	120	557	6660	6411	-1.357	1870	4790	1759	4652	0
3	14	14	""	"iYHR068W"	13260	23780	120	3417	3266	1069	153	178	117	100	100	0	2642	2533	741	228	263	142	98	98	0	1.352	1.351	1.366	1.394	1.532	1.372	0.970	120	556	5678	5418	0.435	3264	2414	3113	2305	0
3	15	14	""	"iYIL023C"	13460	23780	120	2169	2016	753	150	175	134	99	96	0	5697	5158	1867	224	266	238	99	99	0	0.369	0.378	0.378	0.372	1.171	0.383	0.981	120	556	7492	6800	-1.439	2019	5473	1866	4934	0
3	16	14	""	"iYIL019W"	13660	23780	120	7607	7648	2767	164	214	245	100	100	0	12738	12604	4165	256	318	276	100	100	0	0.596	0.606	0.604	0.596	1.118	0.612	0.989	120	637	19925	19832	-0.746	7443	12482	7484	12348	0
3	17	14	""	"iYIL015W"	13890	23800	80	463	447	135	174	239	197	75	17	0	489	483	108	255	292	133	80	38	0	1.235	1.197	1.193	1.127	1.475	1.105	0.845	52	325	523	501	0.305	289	234	273	228	0
3	18	14	""	"iYIL005W"	14070	23780	120	6728	6178	2697	162	189	145	100	99	0	1758	1609	638	232	245	96	96	95	0	4.303	4.369	4.363	4.494	1.327	4.355	0.972	120	568	8092	7393	2.105	6566	1526	6016	1377	0
3	19	14	""	"iYIL001W"	14260	23790	120	6403	6119	2501	170	196	138	100	100	0	1288	1228	411	231	242	77	97	95	0	5.897	5.967	6.087	6.125	1.350	6.023	0.967	120	563	7290	6946	2.560	6233	1057	5949	997	0
3	20	14	""	"iYIR003W"	14460	23780	110	3635	3458	1031	187	321	666	100	92	0	1791	1671	433	248	311	375	97	91	0	2.235	2.299	2.264	2.297	1.162	2.357	0.977	80	526	4991	4694	1.160	3448	1543	3271	1423	0
3	21	14	""	"iYIR018W-0"	14660	23790	130	10801	9762	3152	181	294	617	100	100	0	9937	8872	3036	262	334	400	100	100	0	1.098	1.113	1.118	1.127	1.122	1.093	0.985	120	618	20295	18191	0.134	10620	9675	9581	8610	0
3	22	14	""	"iYIR020C"	14850	23790	120	2175	2074	805	179	201	132	100	95	0	2982	2734	1025	276	316	258	96	93	0	0.738	0.771	0.769	0.793	1.384	0.754	0.970	120	622	4702	4353	-0.439	1996	2706	1895	2458	0
3	1	15	""	"iYIR022W"	10660	23970	120	2379	2330	921	162	171	65	100	100	0	4269	4229	1445	270	295	126	100	100	0	0.554	0.548	0.544	0.528	1.199	0.556	0.978	120	624	6216	6127	-0.851	2217	3999	2168	3959	0
3	2	15	""	"iYIR038C-0"	10850	23980	130	4935	4632	1570	159	182	137	99	99	0	6761	6341	2114	254	290	257	99	98	0	0.734	0.735	0.734	0.733	1.130	0.728	0.988	120	615	11283	10560	-0.446	4776	6507	4473	6087	0
3	3	15	""	"iYIRCdelta6-2"	11050	23970	120	9237	8816	2811	160	287	841	98	97	0	9224	8765	2688	247	349	542	98	97	0	1.011	1.016	1.018	1.015	1.118	1.031	0.984	120	572	18054	17174	0.016	9077	8977	8656	8518	0
3	4	15	""	"iYIR042C"	11250	23970	130	6926	6449	2061	166	244	547	97	97	0	7127	6719	2048	247	324	458	100	96	0	0.983	0.971	0.977	0.963	1.121	0.977	0.985	120	629	13640	12755	-0.025	6760	6880	6283	6472	0
3	5	15	""	"iYJR076C"	11450	23980	120	5419	5172	2145	158	185	122	99	97	0	5450	5259	2145	229	274	198	98	97	0	1.008	0.997	0.999	1.004	1.201	1.012	0.985	120	572	10482	10044	0.011	5261	5221	5014	5030	0
3	6	15	""	"iYJR083C"	11660	23980	120	1454	1389	503	157	201	267	95	88	0	2245	2188	796	222	261	229	97	94	0	0.641	0.627	0.632	0.632	1.178	0.630	0.941	120	585	3320	3198	-0.641	1297	2023	1232	1966	0
3	7	15	""	"iYJR089W"	11860	23980	120	5705	5372	1848	160	183	161	100	100	0	3023	2753	903	221	234	93	99	98	0	1.979	2.058	2.040	2.075	1.170	2.068	0.975	120	570	8347	7744	0.985	5545	2802	5212	2532	0
3	8	15	""	"iYJR102C"	12060	23980	120	3275	3087	1063	166	218	414	97	95	0	5758	5286	1686	225	267	294	99	96	0	0.562	0.577	0.576	0.585	1.223	0.587	0.984	120	596	8642	7982	-0.832	3109	5533	2921	5061	0
3	9	15	""	"iYJR106W"	12250	23970	110	2677	2438	883	154	180	139	97	97	0	2988	2661	986	214	256	212	97	96	0	0.910	0.933	0.931	0.956	1.208	0.921	0.979	80	537	5297	4731	-0.137	2523	2774	2284	2447	0
3	10	15	""	"iYJR110W"	12460	23980	120	2135	2130	869	140	173	172	99	96	0	1896	1855	737	203	263	344	90	86	0	1.178	1.205	1.205	1.239	1.241	1.197	0.974	120	622	3688	3642	0.237	1995	1693	1990	1652	0
3	11	15	""	"iYJR128W"	12670	23980	120	846	797	317	139	199	306	85	60	0	2898	2620	1039	200	268	362	95	89	0	0.262	0.272	0.271	0.266	1.514	0.313	0.768	120	580	3405	3078	-1.932	707	2698	658	2420	0
3	12	15	""	"iYJR132W"	12860	23970	110	3795	3578	1101	134	192	309	100	97	0	3089	2952	921	197	243	240	98	96	0	1.266	1.250	1.225	1.271	1.156	1.253	0.984	80	497	6553	6199	0.340	3661	2892	3444	2755	0
3	13	15	""	"iYJR136C"	13060	23980	120	560	565	165	134	165	201	91	54	0	1147	1076	329	198	228	179	97	91	0	0.449	0.491	0.482	0.488	1.239	0.487	0.950	120	576	1375	1309	-1.156	426	949	431	878	0
3	14	15	""	"iYJR151C-1"	13260	23980	120	3061	2907	865	135	156	122	100	100	0	7196	6658	1976	204	239	214	100	100	0	0.418	0.430	0.430	0.430	1.102	0.423	0.983	120	576	9918	9226	-1.257	2926	6992	2772	6454	0
3	15	15	""	"iYJR153W-1"	13460	23980	120	3516	3361	1128	132	168	220	99	98	0	6771	6385	2085	198	237	235	100	99	0	0.515	0.522	0.525	0.516	1.130	0.522	0.983	120	562	9957	9416	-0.958	3384	6573	3229	6187	0
3	16	15	""	"iYJR157W-0"	13650	23980	110	11654	11539	4437	144	547	2184	96	92	0	7314	7311	2904	216	491	1333	95	91	0	1.622	1.606	1.601	1.647	1.158	1.651	0.983	80	499	18608	18490	0.697	11510	7098	11395	7095	0
3	17	15	""	"iYKR051W"	13840	23990	130	5269	4978	2016	161	614	2102	88	65	0	2206	2081	792	235	504	1207	83	26	0	2.592	2.609	2.592	2.681	1.250	2.152	0.904	120	654	7079	6663	1.374	5108	1971	4817	1846	0
3	18	15	""	"iYKR055W"	14050	23990	130	1467	1381	583	157	335	925	72	11	0	3941	3688	1506	239	354	469	93	90	0	0.354	0.355	0.352	0.358	1.332	0.503	0.426	120	677	5012	4673	-1.499	1310	3702	1224	3449	0
3	19	15	""	"iYKR059W"	14270	23980	130	1111	1023	361	153	172	107	95	93	0	2069	1936	716	237	287	318	94	89	0	0.523	0.512	0.515	0.517	1.254	0.511	0.970	120	627	2790	2569	-0.935	958	1832	870	1699	0
3	20	15	""	"itK(UUU)K"	14470	23980	120	643	597	204	145	171	191	85	70	0	1262	1124	393	228	245	137	94	89	0	0.482	0.504	0.504	0.499	1.235	0.505	0.949	120	582	1532	1348	-1.054	498	1034	452	896	0
3	21	15	""	"iYKR076W"	14660	23980	130	1887	1733	608	164	173	81	97	97	0	4387	3827	1366	252	265	113	97	97	0	0.417	0.439	0.436	0.439	1.197	0.442	0.979	120	581	5858	5144	-1.263	1723	4135	1569	3575	0
3	22	15	""	"iYKR080W"	14850	23990	120	1083	1014	333	171	184	81	98	95	0	2466	2185	765	271	298	205	94	91	0	0.415	0.440	0.440	0.468	1.671	0.430	0.958	120	615	3107	2757	-1.267	912	2195	843	1914	0
3	1	16	""	"iYKR095W"	10640	24180	120	7026	6578	2420	144	196	287	100	100	0	10766	9816	3395	226	292	368	100	100	0	0.653	0.671	0.669	0.661	1.120	0.679	0.988	120	648	17422	16024	-0.615	6882	10540	6434	9590	0
3	2	16	""	"iYKR099W"	10860	24180	120	7689	7282	2361	154	211	300	100	100	0	5942	5587	1733	242	309	384	98	98	0	1.322	1.334	1.343	1.337	1.123	1.334	0.989	120	578	13235	12473	0.403	7535	5700	7128	5345	0
3	3	16	""	"iYKR101W-2"	11050	24180	130	3617	3410	1102	151	172	105	100	100	0	9102	8659	2632	251	290	266	100	100	0	0.392	0.388	0.388	0.383	1.096	0.387	0.986	120	620	12317	11667	-1.353	3466	8851	3259	8408	0
3	4	16	""	"iYLL062C"	11250	24180	120	2054	1929	580	151	172	116	99	97	0	3382	3019	894	249	303	312	97	97	0	0.607	0.642	0.645	0.649	1.187	0.635	0.969	120	570	5036	4548	-0.719	1903	3133	1778	2770	0
3	5	16	""	"iYLL058W"	11450	24180	120	2994	2745	851	142	161	99	100	100	0	2587	2340	680	220	252	204	97	96	0	1.205	1.228	1.231	1.242	1.167	1.240	0.964	120	563	5219	4723	0.269	2852	2367	2603	2120	0
3	6	16	""	"iYLL055W"	11650	24180	120	11806	10988	4004	157	218	355	100	100	0	5022	4835	1713	221	267	277	100	98	0	2.426	2.347	2.352	2.360	1.101	2.334	0.986	120	577	16450	15445	1.279	11649	4801	10831	4614	0
3	7	16	""	"iYLRWdelta14"	11860	24180	120	2849	2653	1029	176	233	357	95	93	0	2157	1932	694	228	277	287	94	90	0	1.386	1.454	1.460	1.464	1.228	1.467	0.964	120	570	4602	4181	0.471	2673	1929	2477	1704	0
3	8	16	""	"iYLR259C"	12060	24180	120	3256	3195	1214	162	175	82	100	100	0	7479	7787	2591	225	243	126	100	100	0	0.427	0.401	0.395	0.392	1.168	0.410	0.974	120	557	10348	10595	-1.229	3094	7254	3033	7562	0
3	9	16	""	"iYLR263W"	12260	24180	120	1429	1322	479	146	162	92	98	95	0	2387	2253	795	218	240	137	99	96	0	0.592	0.578	0.576	0.572	1.195	0.587	0.975	120	608	3452	3211	-0.758	1283	2169	1176	2035	0
3	10	16	""	"iYLR281C"	12460	24180	110	377	372	126	142	150	72	88	77	0	710	680	230	210	218	96	90	86	0	0.470	0.489	0.501	0.481	1.391	0.458	0.855	80	512	735	700	-1.089	235	500	230	470	0
3	11	16	""	"iYLR286C"	12660	24180	120	4534	4375	1405	143	153	58	100	100	0	5328	5509	1834	207	222	107	100	99	0	0.857	0.798	0.807	0.803	1.159	0.795	0.974	120	564	9512	9534	-0.222	4391	5121	4232	5302	0
3	12	16	""	"iYLR289W"	12850	24180	120	3302	3039	966	141	178	222	100	98	0	2262	2169	657	204	234	154	100	97	0	1.536	1.475	1.483	1.475	1.143	1.490	0.981	120	589	5219	4863	0.619	3161	2058	2898	1965	0
3	13	16	""	"iYLR304C"	13060	24180	120	2343	2220	876	138	165	183	97	95	0	5552	5315	2045	208	228	110	100	98	0	0.413	0.408	0.397	0.396	1.192	0.401	0.949	120	576	7549	7189	-1.277	2205	5344	2082	5107	0
3	14	16	""	"iYLR308W"	13250	24180	110	1807	1694	556	138	163	136	98	97	0	2487	2302	776	210	253	228	97	96	0	0.733	0.744	0.748	0.758	1.180	0.733	0.971	80	510	3946	3648	-0.448	1669	2277	1556	2092	0
3	15	16	""	"iYLR312W-A"	13460	24180	120	4211	3939	1444	130	153	125	100	100	0	5118	4990	1712	203	239	215	100	100	0	0.830	0.796	0.797	0.786	1.131	0.800	0.983	120	594	8996	8596	-0.268	4081	4915	3809	4787	0
3	16	16	""	"iYLR330W"	13650	24180	110	3959	3520	1269	145	243	593	98	91	0	6908	6393	2376	228	388	940	98	95	0	0.571	0.547	0.550	0.547	1.122	0.549	0.989	80	538	10494	9540	-0.809	3814	6680	3375	6165	0
3	17	16	""	"iSNR61"	13860	24180	120	1092	1049	396	155	225	455	84	52	0	1486	1400	494	246	371	853	74	10	0	0.756	0.775	0.771	0.758	1.226	0.779	0.963	120	610	2177	2048	-0.404	937	1240	894	1154	0
3	18	16	""	"iYLRWdelta20"	14070	24190	120	991	946	349	159	179	114	95	91	0	1982	1849	677	246	265	130	95	95	0	0.479	0.491	0.499	0.482	1.187	0.488	0.943	120	575	2568	2390	-1.061	832	1736	787	1603	0
3	19	16	""	"iYMR033W"	14270	24180	120	2711	2544	962	156	190	151	100	98	0	2004	1908	642	246	288	252	97	94	0	1.453	1.437	1.438	1.415	1.186	1.430	0.958	120	564	4313	4050	0.539	2555	1758	2388	1662	0
3	20	16	""	"iYMR037C"	14460	24180	110	3111	3086	1063	146	180	166	100	100	0	8188	7882	2447	239	328	476	100	100	0	0.373	0.385	0.390	0.380	1.138	0.381	0.975	80	512	10914	10583	-1.423	2965	7949	2940	7643	0
3	21	16	""	"iYMR041C"	14660	24190	120	1468	1413	507	155	201	236	95	92	0	3447	3250	1212	252	354	504	96	90	0	0.411	0.420	0.412	0.421	1.167	0.424	0.977	120	597	4508	4256	-1.283	1313	3195	1258	2998	0
3	22	16	""	"iYMR054W"	14860	24180	110	1810	1722	490	168	205	220	100	95	0	2498	2422	637	269	333	347	98	95	0	0.737	0.722	0.727	0.713	1.170	0.688	0.964	80	549	3871	3707	-0.441	1642	2229	1554	2153	0
3	1	17	""	"iYMR058W"	10640	24370	110	1493	1487	475	130	155	189	100	97	0	2187	2236	817	195	239	297	100	97	0	0.684	0.665	0.683	0.676	1.263	0.659	0.947	80	548	3355	3398	-0.547	1363	1992	1357	2041	0
3	2	17	""	"iYMR063W"	10850	24370	110	843	783	262	135	160	191	91	83	0	1787	1642	551	207	255	303	92	90	0	0.448	0.452	0.459	0.468	1.423	0.440	0.965	80	535	2288	2083	-1.158	708	1580	648	1435	0
3	3	17	""	"iYMR078C"	11050	24370	110	2008	1985	850	147	182	209	100	93	0	2611	2856	1295	227	292	348	100	92	0	0.781	0.699	0.699	0.700	1.212	0.670	0.970	80	524	4245	4467	-0.357	1861	2384	1838	2629	0
3	4	17	""	"iYMR082C-0"	11250	24380	120	2479	2362	1073	148	179	197	98	96	0	6416	6083	2618	231	284	321	100	97	0	0.377	0.378	0.376	0.372	1.175	0.382	0.980	120	608	8516	8066	-1.408	2331	6185	2214	5852	0
3	5	17	""	"iYMR085W"	11460	24370	110	999	983	370	144	161	80	100	97	0	2130	2081	831	217	230	76	98	97	0	0.447	0.450	0.447	0.462	1.287	0.442	0.972	80	527	2768	2703	-1.162	855	1913	839	1864	0
3	6	17	""	"iYMR101C"	11650	24370	110	4966	4591	1498	159	194	188	100	100	0	2170	2160	678	216	239	129	100	98	0	2.460	2.280	2.304	2.289	1.164	2.295	0.970	80	537	6761	6376	1.299	4807	1954	4432	1944	0
3	7	17	""	"iYMR105C"	11860	24380	120	1252	1259	598	176	203	176	93	88	0	3252	3235	1535	226	247	127	98	96	0	0.356	0.360	0.357	0.355	1.298	0.361	0.964	120	575	4102	4092	-1.492	1076	3026	1083	3009	0
3	8	17	""	"iYMR107W"	12050	24380	120	1793	1709	652	161	195	207	97	95	0	5742	5380	2000	218	251	223	100	99	0	0.295	0.300	0.296	0.296	1.189	0.308	0.979	120	564	7156	6710	-1.759	1632	5524	1548	5162	0
3	9	17	""	"iYNL272C"	12260	24380	120	3564	3343	1100	150	183	183	100	99	0	4978	4418	1448	209	239	193	100	98	0	0.716	0.759	0.761	0.764	1.139	0.776	0.980	120	571	8183	7402	-0.482	3414	4769	3193	4209	0
3	10	17	""	"iYNL267W"	12460	24380	120	1657	1583	620	150	164	92	98	95	0	2304	2156	832	209	225	107	97	94	0	0.719	0.736	0.738	0.747	1.193	0.740	0.976	120	582	3602	3380	-0.475	1507	2095	1433	1947	0
3	11	17	""	"iYNL262W"	12650	24380	120	1262	1156	394	147	158	63	99	95	0	1745	1562	502	203	219	95	98	95	0	0.723	0.742	0.738	0.730	1.213	0.778	0.947	120	557	2657	2368	-0.468	1115	1542	1009	1359	0
3	12	17	""	"iYNL244C"	12860	24380	120	1369	1339	520	132	141	56	100	98	0	3437	3248	1246	197	214	99	100	99	0	0.382	0.396	0.404	0.392	1.159	0.398	0.980	120	571	4477	4258	-1.389	1237	3240	1207	3051	0
3	13	17	""	"iYNL240C"	13060	24380	120	613	604	210	132	138	47	97	91	0	2093	1966	702	206	212	67	98	98	0	0.255	0.268	0.270	0.264	1.271	0.276	0.962	120	542	2368	2232	-1.972	481	1887	472	1760	0
3	14	17	""	"iYNL235C"	13250	24380	120	2888	2770	1032	137	163	143	99	98	0	3692	3725	1335	215	261	261	99	97	0	0.791	0.750	0.746	0.741	1.178	0.751	0.975	120	596	6228	6143	-0.338	2751	3477	2633	3510	0
3	15	17	""	"iYNL217W"	13460	24380	120	1830	1675	563	143	172	152	99	99	0	4507	4111	1314	231	299	318	99	98	0	0.395	0.395	0.393	0.391	1.146	0.402	0.983	120	596	5963	5412	-1.342	1687	4276	1532	3880	0
3	16	17	""	"iYNL213C"	13650	24380	110	3017	2918	1115	167	232	347	98	95	0	4484	4568	1801	284	405	596	97	96	0	0.679	0.642	0.654	0.641	1.190	0.634	0.975	80	538	7050	7035	-0.559	2850	4200	2751	4284	0
3	17	17	""	"iYNL209W"	13850	24380	110	3662	3414	1000	186	330	573	100	96	0	4016	3868	1016	301	512	808	98	93	0	0.936	0.905	0.920	0.895	1.158	0.905	0.969	80	570	7191	6795	-0.096	3476	3715	3228	3567	0
3	18	17	""	"iYNL189W"	14080	24390	130	1988	1943	553	172	296	521	96	90	0	3153	2993	755	278	414	599	99	95	0	0.632	0.652	0.654	0.648	1.186	0.666	0.928	120	640	4691	4486	-0.663	1816	2875	1771	2715	0
3	19	17	""	"iYNL184C"	14260	24380	120	4629	4438	1699	159	220	331	99	97	0	2418	2303	795	255	314	417	95	90	0	2.067	2.089	2.112	2.098	1.175	2.191	0.975	120	574	6633	6327	1.047	4470	2163	4279	2048	0
3	20	17	""	"iYNL179C-0"	14470	24380	110	803	1051	955	146	184	230	90	73	0	1731	2271	1793	243	312	474	92	82	0	0.442	0.446	0.421	0.409	1.369	0.474	0.950	80	508	2145	2933	-1.179	657	1488	905	2028	0
3	21	17	""	"iYOL125W"	14640	24380	120	1522	1492	508	157	193	200	98	94	0	2524	2376	776	258	327	340	96	95	0	0.602	0.630	0.631	0.640	1.259	0.633	0.970	120	576	3631	3453	-0.731	1365	2266	1335	2118	0
3	22	17	""	"iYOL121C"	14850	24380	110	2169	2108	706	171	240	303	98	93	0	7196	6966	2183	297	496	960	98	97	0	0.290	0.290	0.286	0.286	1.151	0.300	0.971	80	586	8897	8606	-1.788	1998	6899	1937	6669	0
3	1	18	""	"iYOL117W"	10650	24570	120	1524	1496	647	127	143	82	97	95	0	4195	4087	1606	192	227	143	99	97	0	0.349	0.351	0.341	0.337	1.230	0.359	0.971	120	647	5400	5264	-1.519	1397	4003	1369	3895	0
3	2	18	""	"iYOLWdelta5"	10850	24570	120	3360	3273	1285	130	145	70	100	100	0	3765	3569	1269	195	222	123	100	100	0	0.905	0.932	0.919	0.916	1.146	0.946	0.981	120	592	6800	6517	-0.144	3230	3570	3143	3374	0
3	3	18	""	"iYOL099C"	11050	24580	120	4439	4392	1970	140	168	137	98	95	0	2245	2200	904	196	231	169	95	93	0	2.098	2.122	2.116	2.130	1.184	2.163	0.977	120	589	6348	6256	1.069	4299	2049	4252	2004	0
3	4	18	""	"iYOL096C"	11250	24580	120	1735	1645	663	139	179	161	95	93	0	3296	3178	1242	200	248	186	99	96	0	0.516	0.506	0.504	0.490	1.213	0.506	0.967	120	577	4692	4484	-0.956	1596	3096	1506	2978	0
3	5	18	""	"iYOL081W"	11460	24580	120	2938	2681	889	134	157	117	100	97	0	3217	2980	928	199	231	157	99	98	0	0.929	0.916	0.911	0.913	1.206	0.934	0.985	120	600	5822	5328	-0.106	2804	3018	2547	2781	0
3	6	18	""	"iYOL076W"	11640	24580	110	1722	1637	634	143	208	282	93	90	0	1244	1195	429	203	255	241	91	83	0	1.517	1.506	1.497	1.523	1.215	1.444	0.962	80	523	2620	2486	0.601	1579	1041	1494	992	0
3	7	18	""	"iYOL071W"	11850	24580	120	2738	2656	1155	170	231	265	97	92	0	1533	1538	592	231	277	228	95	90	0	1.972	1.902	1.906	1.902	1.242	1.923	0.948	120	596	3870	3793	0.980	2568	1302	2486	1307	0
3	8	18	""	"iYOL055C"	12040	24570	110	2611	2483	1043	173	297	587	92	81	0	2728	2610	1060	230	356	556	92	81	0	0.976	0.971	0.962	0.974	1.145	1.019	0.977	80	510	4936	4690	-0.035	2438	2498	2310	2380	0
3	9	18	""	"iYOL054W"	12250	24580	120	3657	3414	1543	155	280	550	93	89	0	3165	3029	1318	211	346	532	92	89	0	1.186	1.156	1.141	1.139	1.160	1.169	0.973	120	636	6456	6077	0.246	3502	2954	3259	2818	0
3	10	18	""	"iYOL050C"	12460	24580	110	1678	1629	575	156	195	175	100	98	0	1939	1919	557	222	266	206	100	98	0	0.886	0.868	0.864	0.847	1.226	0.852	0.954	80	524	3239	3170	-0.174	1522	1717	1473	1697	0
3	11	18	""	"iYOR248W"	12650	24580	120	5991	6185	2250	147	172	165	100	100	0	3030	2997	968	204	227	129	100	98	0	2.068	2.162	2.123	2.180	1.183	2.275	0.961	120	576	8670	8831	1.048	5844	2826	6038	2793	0
3	12	18	""	"iYOR252W"	12860	24580	120	1550	1495	519	129	160	171	100	95	0	2118	1990	626	198	225	152	98	98	0	0.740	0.762	0.764	0.760	1.216	0.776	0.974	120	570	3341	3158	-0.434	1421	1920	1366	1792	0
3	13	18	""	"iYOR256C"	13060	24580	120	3504	3469	1399	134	149	78	100	99	0	6386	5915	2302	208	230	111	100	99	0	0.545	0.584	0.586	0.583	1.128	0.591	0.986	120	582	9548	9042	-0.874	3370	6178	3335	5707	0
3	14	18	""	"iYOR272W"	13250	24580	110	3975	3758	1419	137	188	306	100	97	0	4558	4266	1618	215	287	400	98	95	0	0.884	0.894	0.921	0.904	1.159	0.907	0.984	80	513	8181	7672	-0.178	3838	4343	3621	4051	0
3	15	18	""	"iYOR277C"	13450	24580	110	4182	4092	1718	150	283	660	98	93	0	7832	7843	3128	236	530	1448	98	96	0	0.531	0.518	0.513	0.506	1.181	0.513	0.974	80	541	11628	11549	-0.914	4032	7596	3942	7607	0
3	16	18	""	"iYOR283W"	13650	24590	120	3802	3676	1526	199	298	551	96	95	0	5103	5278	2055	300	532	1290	96	90	0	0.750	0.698	0.698	0.678	1.220	0.700	0.961	120	647	8406	8455	-0.415	3603	4803	3477	4978	0
3	17	18	""	"iYOR298W"	13860	24580	110	949	968	370	209	227	127	91	88	0	1792	1742	635	302	342	197	93	91	0	0.497	0.527	0.527	0.509	1.308	0.554	0.967	80	552	2230	2199	-1.010	740	1490	759	1440	0
3	18	18	""	"iYOR303W"	14060	24590	120	1539	1534	582	188	202	121	97	96	0	3005	3070	1074	277	302	178	99	98	0	0.495	0.482	0.476	0.468	1.348	0.488	0.968	120	564	4079	4139	-1.014	1351	2728	1346	2793	0
3	19	18	""	"iYOR306C"	14250	24590	120	5977	5825	2190	173	209	225	100	100	0	8223	8087	3163	266	329	436	100	98	0	0.729	0.723	0.724	0.734	1.156	0.705	0.981	120	563	13761	13473	-0.455	5804	7957	5652	7821	0
3	20	18	""	"iYOR322C"	14450	24590	120	2326	2423	1633	166	259	397	93	88	0	6005	5970	2707	269	479	789	93	90	0	0.377	0.396	0.368	0.365	1.408	0.425	0.867	120	639	7896	7958	-1.409	2160	5736	2257	5701	0
3	21	18	""	"iYOR327C"	14670	24580	110	2895	2976	1138	213	304	392	97	95	0	4434	4551	1745	372	574	764	97	92	0	0.660	0.661	0.661	0.666	1.258	0.621	0.972	80	538	6744	6942	-0.599	2682	4062	2763	4179	0
3	22	18	""	"iYOR332W"	14860	24590	120	4219	4033	1709	212	235	147	100	97	0	7864	7165	2740	365	423	364	100	98	0	0.534	0.562	0.557	0.546	1.172	0.580	0.979	120	681	11506	10621	-0.904	4007	7499	3821	6800	0
3	1	19	""	"iYPL045W"	10660	24780	120	1897	1856	745	125	187	611	90	72	0	2811	2652	930	185	237	356	98	94	0	0.675	0.702	0.709	0.689	1.220	0.710	0.967	120	645	4398	4198	-0.567	1772	2626	1731	2467	0
3	2	19	""	"iYPL040C"	10860	24780	120	1352	1284	512	124	138	84	100	97	0	2591	2421	943	179	197	129	99	96	0	0.509	0.517	0.520	0.523	1.293	0.521	0.968	120	573	3640	3402	-0.974	1228	2412	1160	2242	0
3	3	19	""	"iYPL036W"	11050	24780	120	6944	6743	2413	128	138	58	100	100	0	6341	6005	2066	181	198	85	100	100	0	1.106	1.136	1.141	1.135	1.129	1.158	0.986	120	542	12976	12439	0.146	6816	6160	6615	5824	0
3	4	19	""	"iYPL017C"	11260	24770	110	890	856	296	124	152	134	97	95	0	1619	1595	551	180	222	175	97	95	0	0.532	0.517	0.527	0.523	1.191	0.513	0.949	80	512	2205	2147	-0.910	766	1439	732	1415	0
3	5	19	""	"iYPL013C"	11460	24770	110	2669	2506	1001	117	207	422	95	88	0	3617	3391	1349	179	282	450	93	90	0	0.742	0.744	0.745	0.782	1.536	0.720	0.982	80	513	5990	5601	-0.430	2552	3438	2389	3212	0
3	6	19	""	"iYPL009C"	11660	24770	110	2388	2440	995	124	210	427	96	90	0	3010	3099	1262	182	276	449	98	90	0	0.801	0.794	0.804	0.794	1.165	0.796	0.976	80	504	5092	5233	-0.321	2264	2828	2316	2917	0
3	7	19	""	"iYPR005C"	11850	24780	120	4562	4482	1703	130	144	69	100	100	0	5182	4826	1695	194	206	85	100	100	0	0.889	0.940	0.912	0.935	1.183	0.950	0.978	120	531	9420	8984	-0.171	4432	4988	4352	4632	0
3	8	19	""	"itG(GCC)P1"	12050	24780	120	4723	4663	1655	138	171	171	100	100	0	4273	4310	1476	199	241	214	100	100	0	1.125	1.101	1.104	1.098	1.135	1.125	0.982	120	571	8659	8636	0.170	4585	4074	4525	4111	0
3	9	19	""	"itK(CUU)P"	12260	24790	120	6993	6906	2853	128	155	119	99	99	0	11076	10624	4330	188	228	178	99	99	0	0.631	0.649	0.652	0.652	1.162	0.655	0.986	120	544	17753	17214	-0.665	6865	10888	6778	10436	0
3	10	19	""	"iYPR024W"	12450	24780	110	4488	4230	1416	133	198	362	100	100	0	5265	4985	1678	195	295	535	100	98	0	0.859	0.855	0.870	0.861	1.162	0.841	0.968	80	499	9425	8887	-0.219	4355	5070	4097	4790	0
3	11	19	""	"itF(GAA)P2"	12650	24780	120	2572	2529	1082	130	186	338	95	92	0	4445	4221	1725	198	283	501	97	93	0	0.575	0.596	0.596	0.589	1.218	0.602	0.972	120	574	6689	6422	-0.798	2442	4247	2399	4023	0
3	12	19	""	"iYPR031W"	12860	24780	120	1662	1690	694	123	133	48	100	100	0	2747	2799	1059	196	211	98	100	100	0	0.603	0.602	0.589	0.584	1.210	0.606	0.964	120	574	4090	4170	-0.729	1539	2551	1567	2603	0
3	13	19	""	"CEN3"	13060	24780	110	729	727	269	124	141	84	96	91	0	542	522	145	196	216	127	90	72	0	1.749	1.850	1.885	1.845	1.478	1.771	0.809	80	511	951	929	0.806	605	346	603	326	0
3	14	19	""	"iRDN5-2"	13270	24780	120	3310	3148	1333	125	145	102	100	100	0	4802	4458	1766	192	222	154	100	100	0	0.691	0.709	0.702	0.694	1.159	0.714	0.975	120	615	7795	7289	-0.533	3185	4610	3023	4266	0
3	15	19	""	"itN(GUU)C"	13470	24780	100	969	1117	552	147	200	241	96	85	0	1790	2013	1008	218	261	360	96	88	0	0.523	0.540	0.550	0.544	1.276	0.536	0.961	80	467	2394	2765	-0.935	822	1572	970	1795	0
3	16	19	""	"iYCL018W"	13660	24780	110	9331	8743	2958	196	281	271	100	100	0	3035	2905	855	240	276	142	100	100	0	3.268	3.207	3.196	3.173	1.227	3.340	0.948	80	512	11930	11212	1.709	9135	2795	8547	2665	0
3	17	19	""	"iYCR003W"	13870	24780	110	3224	3266	1105	210	258	210	100	100	0	1500	1549	388	249	274	126	100	100	0	2.409	2.351	2.340	2.286	1.215	2.380	0.946	80	523	4265	4356	1.269	3014	1251	3056	1300	0
3	18	19	""	"iYCR007C"	14060	24790	120	6325	6330	1965	181	229	276	100	100	0	5108	5310	1593	244	285	275	100	100	0	1.263	1.214	1.208	1.199	1.164	1.202	0.974	120	538	11008	11215	0.337	6144	4864	6149	5066	0
3	19	19	""	"iYHR212C"	14250	24780	110	14906	15551	5820	173	341	868	100	100	0	15318	15319	5591	255	466	1190	100	98	0	0.978	1.021	1.019	1.020	1.123	1.010	0.989	80	493	29796	30442	-0.032	14733	15063	15378	15064	0
3	20	19	""	"iYHR214W-A"	14460	24780	100	2124	2300	1065	161	334	912	87	56	0	2641	2655	1083	248	508	1341	81	38	0	0.820	0.889	0.883	0.883	1.219	0.877	0.968	80	460	4356	4546	-0.286	1963	2393	2139	2407	0
3	21	19	""	"iYHR218W"	14650	24780	110	11435	11601	4439	204	526	1484	100	97	0	18891	18710	7294	349	950	2702	100	95	0	0.606	0.621	0.609	0.625	1.183	0.635	0.971	80	540	29773	29758	-0.723	11231	18542	11397	18361	0
3	22	19	""	"iYLR162W-A"	14860	24790	100	7281	7665	3801	286	514	1332	100	90	0	8067	8343	3683	537	1038	2466	97	68	0	0.929	0.945	0.937	0.926	1.155	0.960	0.980	80	481	14525	15185	-0.106	6995	7530	7379	7806	0
3	1	20	""	"iYLRWdelta6-B"	10640	24970	110	25236	28217	11480	120	451	2083	100	100	0	11888	11940	3624	168	348	1050	100	100	0	2.143	2.387	2.356	2.313	1.182	2.461	0.958	80	600	36836	39869	1.100	25116	11720	28097	11772	0
3	2	20	""	"RDN5-1"	10870	24980	110	2159	2027	957	114	373	2052	50	0	0	1554	1465	652	161	301	989	72	17	0	1.468	1.467	1.447	1.506	1.308	1.444	0.976	80	524	3438	3217	0.554	2045	1393	1913	1304	0
3	3	20	"EMPTY"	"EMPTY"	11040	24970	150	116	120	31	108	115	42	9	1	0	166	168	35	159	164	39	13	3	0	1.143	1.333	0.762	0.658	3.338	0.797	0.225	156	815	15	21	0.193	8	7	12	9	-75
3	4	20	"EMPTY"	"EMPTY"	11250	24970	150	106	108	28	106	115	46	7	0	0	141	150	38	159	174	87	2	0	0	0.000	-0.222	0.675	0.597	3.046	0.545	0.194	156	861	-18	-7	Error	0	-18	2	-9	-75
3	5	20	"EMPTY"	"EMPTY"	11450	24970	150	104	104	21	105	140	250	0	0	0	150	152	29	159	201	286	0	0	0	0.111	0.143	0.703	0.792	3.815	0.453	0.184	156	854	-10	-8	-3.170	-1	-9	-1	-7	-75
3	6	20	"EMPTY"	"EMPTY"	11650	24970	150	104	104	21	106	154	332	0	0	0	155	157	35	160	208	343	0	0	0	0.400	0.667	0.679	0.644	3.880	0.846	0.906	156	835	-7	-5	-1.322	-2	-5	-2	-3	-75
3	7	20	"EMPTY"	"EMPTY"	11850	24970	150	105	119	78	106	115	51	10	1	0	151	160	52	158	168	58	7	1	0	0.143	6.500	0.795	0.707	3.455	1.153	0.387	156	791	-8	15	-2.807	-1	-7	13	2	-75
3	8	20	"EMPTY"	"EMPTY"	12050	24970	150	102	102	22	108	122	78	0	0	0	150	151	34	158	176	108	0	0	0	0.750	0.857	0.703	0.751	3.301	0.480	0.143	156	781	-14	-13	-0.415	-6	-8	-6	-7	-75
3	9	20	"EMPTY"	"EMPTY"	12250	24970	150	105	108	27	107	124	92	0	0	0	149	152	30	158	181	136	0	0	0	0.222	-0.167	0.833	0.742	2.971	0.655	0.212	156	776	-11	-5	-2.170	-2	-9	1	-6	-75
3	10	20	"EMPTY"	"EMPTY"	12450	24980	150	99	103	25	111	141	263	0	0	0	153	154	32	165	211	382	0	0	0	1.000	0.727	0.877	0.780	3.305	0.629	0.252	156	823	-24	-19	0.000	-12	-12	-8	-11	-75
3	11	20	"EMPTY"	"EMPTY"	12650	24980	150	108	113	30	116	129	106	0	0	0	173	178	36	175	195	162	0	0	0	4.000	-1.000	0.871	0.900	4.065	0.537	0.154	156	825	-10	0	2.000	-8	-2	-3	3	-75
3	12	20	"EMPTY"	"EMPTY"	12850	24980	150	115	120	36	113	119	35	10	2	0	184	182	35	174	182	53	7	0	0	0.200	0.875	0.700	0.672	3.423	0.611	0.109	156	823	12	15	-2.322	2	10	7	8	-75
3	13	20	"EMPTY"	"EMPTY"	13050	24980	150	122	125	31	116	123	39	10	3	0	185	189	43	180	185	56	12	1	0	1.200	1.000	0.766	0.756	3.462	0.534	0.206	156	841	11	18	0.263	6	5	9	9	-75
3	14	20	"EMPTY"	"EMPTY"	13250	24980	150	102	107	22	114	123	59	0	0	0	164	167	31	177	187	97	0	0	0	0.923	0.700	0.813	0.736	2.879	0.435	0.159	156	828	-25	-17	-0.115	-12	-13	-7	-10	-75
3	15	20	"EMPTY"	"EMPTY"	13450	24980	150	107	111	32	115	130	94	1	0	0	168	180	76	174	187	71	5	1	0	1.333	-0.667	0.530	0.538	3.086	0.384	0.294	156	837	-14	2	0.415	-8	-6	-4	6	-75
3	16	20	"EMPTY"	"EMPTY"	13650	24980	150	113	114	27	124	161	179	0	0	0	169	172	35	182	199	91	0	0	0	0.846	1.000	0.842	0.836	3.666	1.099	0.326	156	848	-24	-20	-0.241	-11	-13	-10	-10	-75
3	17	20	"EMPTY"	"EMPTY"	13850	24980	150	123	126	33	127	150	102	1	0	0	177	185	47	186	196	66	9	0	0	0.444	1.000	0.654	0.694	3.472	0.705	0.277	156	843	-13	-2	-1.170	-4	-9	-1	-1	-75
3	18	20	"EMPTY"	"EMPTY"	14050	24980	150	110	114	29	121	142	124	0	0	0	176	176	47	179	200	134	1	1	0	3.667	2.333	0.651	0.806	3.260	0.540	0.291	156	802	-14	-10	1.874	-11	-3	-7	-3	-75
3	19	20	"EMPTY"	"EMPTY"	14250	24980	150	120	122	28	122	213	656	0	0	0	191	193	41	186	303	900	0	0	0	-0.400	0.000	0.761	0.759	4.301	0.717	0.662	156	835	3	7	Error	-2	5	0	7	-75
3	20	20	"EMPTY"	"EMPTY"	14450	24980	150	106	110	30	119	172	421	0	0	0	171	174	39	187	257	575	0	0	0	0.813	0.692	0.767	0.856	3.632	0.526	0.286	156	856	-29	-22	-0.300	-13	-16	-9	-13	-75
3	21	20	"EMPTY"	"EMPTY"	14650	24980	150	123	123	27	124	291	1127	0	0	0	188	189	42	196	498	2016	0	0	0	0.125	0.143	0.663	0.633	3.355	0.469	0.861	156	851	-9	-8	-3.000	-1	-8	-1	-7	-75
3	22	20	"EMPTY"	"EMPTY"	14850	24980	150	240	251	100	187	1697	7724	0	0	0	331	378	169	292	1649	5558	0	0	0	1.359	0.744	0.661	0.712	2.720	1.205	0.879	156	999	92	150	0.443	53	39	64	86	-75
4	1	1	"TFC3"	"YAL001C"	15130	21200	130	28389	26881	12356	124	132	48	100	100	0	4092	3805	1505	206	220	81	100	100	0	7.274	7.435	7.370	7.246	1.284	7.749	0.957	120	763	32151	30356	2.863	28265	3886	26757	3599	0
4	2	1	"FUN19"	"YAL034C"	15350	21210	150	17572	16575	10586	124	130	40	100	100	0	7560	6872	3986	191	213	83	100	99	0	2.368	2.462	2.355	2.360	1.272	2.573	0.959	156	806	24817	23132	1.244	17448	7369	16451	6681	0
4	3	1	""	"YAL065C"	15540	21210	150	21007	18885	6018	121	127	37	100	100	0	17659	15936	4816	190	209	78	100	100	0	1.196	1.192	1.184	1.182	1.124	1.200	0.986	156	721	38355	34510	0.258	20886	17469	18764	15746	0
4	4	1	"EFB1"	"YAL003W"	15740	21210	160	3815	3234	1463	114	124	65	99	97	0	5738	4794	2091	184	197	67	100	99	0	0.666	0.677	0.680	0.663	1.314	0.681	0.985	208	869	9255	7730	-0.586	3701	5554	3120	4610	0
4	5	1	""	"YAL035C-A"	15940	21200	150	8585	7338	2752	115	126	70	100	100	0	3699	3218	1172	186	197	95	99	96	0	2.411	2.382	2.399	2.436	1.201	2.401	0.984	156	765	11983	10255	1.270	8470	3513	7223	3032	0
4	6	1	""	"YAL066W"	16140	21210	150	1349	1192	388	113	119	39	99	97	0	3616	3212	1065	186	195	92	99	98	0	0.360	0.357	0.356	0.355	1.226	0.353	0.982	156	784	4666	4105	-1.473	1236	3430	1079	3026	0
4	7	1	"SSA1"	"YAL005C"	16350	21220	140	4918	4565	2094	108	112	30	100	100	0	8924	8100	3386	177	185	49	100	100	0	0.550	0.563	0.562	0.538	1.263	0.575	0.983	156	693	13557	12380	-0.863	4810	8747	4457	7923	0
4	8	1	"FUN11"	"YAL036C"	16550	21210	140	6138	5607	2432	103	107	27	100	100	0	6649	5927	2371	170	176	46	100	100	0	0.931	0.956	0.963	0.919	1.332	0.975	0.979	156	676	12514	11261	-0.102	6035	6479	5504	5757	0
4	9	1	""	"YAL068C"	16730	21210	150	18738	16700	6193	116	126	48	100	100	0	13472	12077	4007	183	199	67	100	100	0	1.401	1.394	1.344	1.354	1.189	1.412	0.968	156	730	31911	28478	0.487	18622	13289	16584	11894	0
4	10	1	"FUN14"	"YAL008W"	16930	21210	150	17511	15811	5833	129	144	62	100	100	0	7262	6266	2218	193	208	75	100	100	0	2.459	2.582	2.568	2.599	1.140	2.581	0.977	156	784	24451	21755	1.298	17382	7069	15682	6073	0
4	11	1	"CDC19"	"YAL038W"	17140	21210	150	3091	2732	877	119	131	54	100	100	0	7144	6200	1941	185	196	63	100	100	0	0.427	0.434	0.433	0.430	1.171	0.433	0.981	156	833	9931	8628	-1.227	2972	6959	2613	6015	0
4	12	1	"ERP1"	"YAR002C-A"	17350	21220	130	593	601	279	105	111	32	94	90	0	1058	997	452	174	186	59	90	90	0	0.552	0.603	0.590	0.594	1.460	0.603	0.933	120	635	1372	1319	-0.857	488	884	496	823	0
4	13	1	"RPB5"	"YBR154C"	17550	21210	150	7115	6758	2943	97	103	30	100	100	0	7723	6836	2724	156	164	50	100	99	0	0.927	0.997	0.978	0.991	1.201	1.014	0.967	156	782	14585	13341	-0.109	7018	7567	6661	6680	0
4	14	1	"MBA1"	"YBR185C"	17750	21220	150	5474	5008	1608	93	97	24	100	100	0	8673	7810	2732	154	160	41	100	100	0	0.632	0.642	0.643	0.662	1.191	0.625	0.984	156	761	13900	12571	-0.663	5381	8519	4915	7656	0
4	15	1	"APG12"	"YBR217W"	17950	21210	150	6193	5532	2104	96	101	29	100	100	0	6313	5650	2189	166	177	59	100	100	0	0.992	0.991	0.995	1.001	1.154	0.987	0.984	156	794	12244	10920	-0.012	6097	6147	5436	5484	0
4	16	1	"SLI15"	"YBR156C"	18150	21220	140	7284	6570	2164	100	104	29	100	100	0	9851	8985	2949	180	190	59	100	100	0	0.743	0.735	0.737	0.740	1.178	0.732	0.979	156	728	16855	15275	-0.429	7184	9671	6470	8805	0
4	17	1	""	"YBR187W"	18360	21220	150	1352	1253	509	95	98	25	98	97	0	4234	3865	1641	164	171	49	98	97	0	0.309	0.313	0.315	0.333	1.457	0.309	0.973	156	766	5327	4859	-1.695	1257	4070	1158	3701	0
4	18	1	""	"YBR219C"	18550	21220	150	2531	2362	847	90	94	24	100	100	0	7507	7024	2631	155	162	47	100	100	0	0.332	0.331	0.328	0.334	1.183	0.325	0.978	156	748	9793	9141	-1.591	2441	7352	2272	6869	0
4	19	1	"ICS4"	"YBR158W"	18750	21220	150	4849	4247	1451	103	108	34	100	100	0	13270	11810	3742	178	196	70	100	100	0	0.363	0.356	0.354	0.351	1.171	0.357	0.979	156	775	17838	15776	-1.464	4746	13092	4144	11632	0
4	20	1	"RPS9B"	"YBR189W"	18950	21220	150	3108	2866	1161	121	126	34	100	100	0	8263	7389	2998	216	232	77	100	100	0	0.371	0.383	0.375	0.385	1.202	0.379	0.980	156	766	11034	9918	-1.430	2987	8047	2745	7173	0
4	21	1	"PDB1"	"YBR221C"	19140	21230	140	2274	2142	645	111	115	33	100	100	0	6458	6067	1820	199	215	73	100	100	0	0.346	0.346	0.344	0.345	1.201	0.344	0.973	156	667	8422	7899	-1.533	2163	6259	2031	5868	0
4	22	1	"CDC28"	"YBR160W"	19340	21220	150	6180	5671	2650	91	95	25	100	100	0	13172	10922	4897	173	187	64	100	100	0	0.468	0.519	0.500	0.521	1.191	0.515	0.967	156	942	19088	16329	-1.094	6089	12999	5580	10749	0
4	1	2	"RPL21A"	"YBR191W"	15130	21400	150	3139	2745	960	144	174	151	99	98	0	6590	5698	1978	264	343	382	100	98	0	0.473	0.479	0.481	0.475	1.199	0.474	0.979	156	813	9321	8035	-1.079	2995	6326	2601	5434	0
4	2	2	""	"YBR223C"	15340	21410	140	2921	2658	835	144	162	72	100	100	0	9005	7865	2385	253	270	90	100	100	0	0.317	0.330	0.329	0.331	1.183	0.328	0.974	156	548	11529	10126	-1.656	2777	8752	2514	7612	0
4	3	2	"RPN4"	"YDL020C"	15540	21410	150	4252	3932	1430	154	173	75	100	98	0	5171	4870	1831	260	280	94	98	98	0	0.834	0.820	0.832	0.842	1.213	0.816	0.971	156	534	9009	8388	-0.261	4098	4911	3778	4610	0
4	4	2	"SLC1"	"YDL052C"	15730	21410	130	1136	1158	489	134	141	42	100	99	0	3308	3261	1463	229	237	76	100	99	0	0.325	0.338	0.339	0.343	1.207	0.332	0.971	120	496	4081	4056	-1.620	1002	3079	1024	3032	0
4	5	2	"SUB2"	"YDL084W"	15940	21410	140	5780	5459	2153	123	135	77	100	100	0	7201	6581	2372	202	219	109	100	100	0	0.808	0.836	0.834	0.820	1.173	0.846	0.983	156	611	12656	11715	-0.307	5657	6999	5336	6379	0
4	6	2	"GPD1"	"YDL022W"	16130	21410	140	3106	2864	1093	121	127	39	100	100	0	6376	5559	2218	203	214	103	100	100	0	0.484	0.512	0.513	0.524	1.187	0.504	0.983	156	568	9158	8099	-1.048	2985	6173	2743	5356	0
4	7	2	""	"YDL054C"	16340	21410	150	7333	6853	1941	118	121	31	100	100	0	12089	11342	3662	200	203	50	100	100	0	0.607	0.604	0.604	0.616	1.124	0.586	0.982	156	569	19104	17877	-0.721	7215	11889	6735	11142	0
4	8	2	""	"YDL086W"	16530	21410	140	1046	986	347	109	112	28	100	100	0	3293	2958	1078	178	183	42	100	100	0	0.301	0.315	0.317	0.317	1.181	0.313	0.976	156	541	4052	3657	-1.733	937	3115	877	2780	0
4	9	2	""	"YDL024C"	16740	21410	150	3163	3017	1034	117	120	33	100	100	0	8516	7864	2291	187	195	50	100	100	0	0.366	0.378	0.368	0.373	1.179	0.381	0.966	156	540	11375	10577	-1.451	3046	8329	2900	7677	0
4	10	2	"MBP1"	"YDL056W"	16930	21410	150	2696	2460	915	128	137	52	99	98	0	2073	1864	694	205	213	51	96	96	0	1.375	1.406	1.400	1.442	1.215	1.381	0.976	156	581	4436	3991	0.459	2568	1868	2332	1659	0
4	11	2	"ASM4"	"YDL088C"	17140	21410	150	1599	1455	510	122	135	74	98	95	0	2891	2570	974	197	208	71	96	95	0	0.548	0.562	0.558	0.576	1.299	0.545	0.975	156	627	4171	3706	-0.867	1477	2694	1333	2373	0
4	12	2	""	"YDL026W"	17340	21410	150	3171	2893	1035	119	126	54	99	99	0	6538	5822	2173	197	209	69	100	99	0	0.481	0.493	0.492	0.500	1.225	0.488	0.983	156	612	9393	8399	-1.055	3052	6341	2774	5625	0
4	13	2	"USO1"	"YDL058W"	17540	21410	140	4451	4161	1562	111	118	35	100	100	0	6875	6143	2045	190	202	60	100	100	0	0.649	0.680	0.670	0.665	1.176	0.691	0.969	156	548	11025	10003	-0.623	4340	6685	4050	5953	0
4	14	2	"RAM1"	"YDL090C"	17730	21420	150	4205	3830	1356	110	124	58	100	100	0	10139	9076	3532	186	200	71	100	100	0	0.411	0.418	0.418	0.434	1.188	0.406	0.982	156	572	14048	12610	-1.281	4095	9953	3720	8890	0
4	15	2	"CPH1"	"YDR155C"	17940	21420	140	1667	1498	529	115	128	53	100	98	0	4726	4204	1486	202	213	65	100	100	0	0.343	0.346	0.348	0.343	1.259	0.344	0.977	156	589	6076	5385	-1.543	1552	4524	1383	4002	0
4	16	2	""	"YDR186C"	18140	21420	140	811	847	484	109	114	31	96	93	0	1578	1595	865	199	206	54	95	92	0	0.509	0.529	0.519	0.528	1.423	0.535	0.964	156	566	2081	2134	-0.974	702	1379	738	1396	0
4	17	2	"SPR28"	"YDR218C"	18340	21420	140	1499	1465	590	102	107	28	99	99	0	3404	3269	1314	181	188	47	99	98	0	0.433	0.441	0.441	0.447	1.242	0.438	0.978	156	545	4620	4451	-1.206	1397	3223	1363	3088	0
4	18	2	""	"YDR157W"	18540	21420	150	2548	2315	891	100	105	30	100	100	0	4034	3737	1394	176	186	55	100	100	0	0.635	0.622	0.627	0.628	1.338	0.615	0.933	156	536	6306	5776	-0.656	2448	3858	2215	3561	0
4	19	2	"CCT6"	"YDR188W"	18740	21420	140	2363	2335	1020	118	134	71	100	99	0	6223	5618	2365	212	232	112	99	99	0	0.373	0.410	0.403	0.415	1.231	0.409	0.966	156	553	8256	7623	-1.421	2245	6011	2217	5406	0
4	20	2	""	"YDR220C"	18940	21430	150	2500	2453	579	148	166	71	100	100	0	5768	5626	1714	272	294	121	100	100	0	0.428	0.431	0.422	0.448	1.243	0.408	0.971	156	543	7848	7659	-1.224	2352	5496	2305	5354	0
4	21	2	"SAC3"	"YDR159W"	19140	21420	140	5066	5003	2168	131	139	48	100	100	0	10789	10003	4161	241	260	95	100	100	0	0.468	0.499	0.496	0.504	1.238	0.499	0.971	156	509	15483	14634	-1.096	4935	10548	4872	9762	0
4	22	2	"RVB1"	"YDR190C"	19340	21420	140	4577	4214	1599	97	103	31	100	100	0	5420	4898	1940	181	190	59	100	100	0	0.855	0.873	0.867	0.908	1.247	0.862	0.978	156	704	9719	8834	-0.226	4480	5239	4117	4717	0
4	1	3	""	"YDR222W"	15130	21600	140	3676	3592	1478	152	242	555	98	91	0	7939	7479	2919	274	494	1240	96	90	0	0.460	0.477	0.474	0.480	1.188	0.476	0.957	156	681	11189	10645	-1.121	3524	7665	3440	7205	0
4	2	3	"TCI1"	"YDR161W"	15330	21610	160	16082	13703	6035	159	176	77	100	100	0	4843	4225	1544	264	277	91	100	100	0	3.477	3.419	3.441	3.264	1.244	3.551	0.979	208	507	20502	17505	1.798	15923	4579	13544	3961	0
4	3	3	"NUP42"	"YDR192C"	15530	21610	150	6030	5542	1425	168	190	87	100	100	0	7838	7146	1866	282	311	182	100	100	0	0.776	0.783	0.785	0.789	1.148	0.774	0.983	156	505	13418	12238	-0.366	5862	7556	5374	6864	0
4	4	3	"HTB1"	"YDR224C"	15730	21600	140	5248	4791	1755	152	161	55	100	100	0	3044	2724	893	254	274	120	98	98	0	1.827	1.878	1.864	1.903	1.195	1.892	0.979	156	595	7886	7109	0.869	5096	2790	4639	2470	0
4	5	3	"PAD1"	"YDR538W"	15940	21620	130	1010	1129	828	151	165	77	94	90	0	2762	2902	1715	228	246	88	97	95	0	0.339	0.366	0.319	0.357	1.571	0.380	0.795	120	516	3393	3652	-1.561	859	2534	978	2674	0
4	6	3	"RIP1"	"YEL024W"	16130	21610	150	3136	2885	1331	144	158	77	100	99	0	7557	6970	3349	215	228	76	100	100	0	0.408	0.406	0.398	0.411	1.183	0.399	0.981	156	552	10334	9496	-1.295	2992	7342	2741	6755	0
4	7	3	"HAT2"	"YEL056W"	16330	21610	140	4453	4223	1708	130	136	40	100	100	0	5143	4644	1806	210	224	79	99	99	0	0.876	0.923	0.922	0.948	1.295	0.927	0.973	156	556	9256	8527	-0.190	4323	4933	4093	4434	0
4	8	3	""	"YDR540C"	16530	21610	130	2090	2190	1091	117	122	34	100	100	0	2608	2669	1298	192	201	63	100	99	0	0.817	0.837	0.851	0.849	1.259	0.837	0.952	120	516	4389	4550	-0.292	1973	2416	2073	2477	0
4	9	3	"SNU13"	"YEL026W"	16730	21610	160	6099	5491	2726	118	121	31	100	100	0	4862	4157	1834	191	198	52	100	100	0	1.280	1.355	1.320	1.302	1.274	1.396	0.967	208	545	10652	9339	0.357	5981	4671	5373	3966	0
4	10	3	"PCM1"	"YEL058W"	16930	21620	140	3746	3361	1166	125	129	31	100	100	0	9252	8265	3055	214	225	61	100	100	0	0.401	0.402	0.400	0.409	1.193	0.396	0.977	156	485	12659	11287	-1.320	3621	9038	3236	8051	0
4	11	3	""	"YDR542W"	17130	21610	150	16596	15154	6025	132	148	78	100	100	0	13896	12356	4700	230	251	100	100	100	0	1.205	1.239	1.248	1.233	1.144	1.248	0.985	156	589	30130	27148	0.269	16464	13666	15022	12126	0
4	12	3	""	"YEL028W"	17340	21620	140	1822	1767	752	135	148	75	100	99	0	3182	3059	1088	224	244	97	99	98	0	0.570	0.576	0.557	0.588	1.283	0.621	0.875	156	560	4645	4467	-0.810	1687	2958	1632	2835	0
4	13	3	""	"YEL059W"	17530	21620	150	2028	2039	741	126	133	50	100	100	0	4840	4690	1623	222	243	105	100	100	0	0.412	0.428	0.425	0.424	1.132	0.431	0.974	156	560	6520	6381	-1.280	1902	4618	1913	4468	0
4	14	3	""	"YDR544C"	17730	21610	150	31403	27461	12952	131	150	71	100	100	0	18359	16107	7339	223	251	112	100	100	0	1.724	1.721	1.711	1.707	1.181	1.726	0.984	156	595	49408	43214	0.786	31272	18136	27330	15884	0
4	15	3	"ECM10"	"YEL030W"	17940	21620	150	7249	6588	3177	129	145	63	100	100	0	9316	8197	3656	214	230	78	100	100	0	0.782	0.809	0.813	0.812	1.282	0.819	0.956	156	576	16222	14442	-0.354	7120	9102	6459	7983	0
4	16	3	"CIN8"	"YEL061C"	18140	21620	140	1089	1050	408	112	122	51	100	99	0	1500	1413	504	202	233	150	97	94	0	0.753	0.775	0.768	0.781	1.347	0.779	0.966	156	561	2275	2149	-0.410	977	1298	938	1211	0
4	17	3	""	"YFR022W"	18340	21610	130	5436	5307	2828	109	119	52	100	100	0	8247	7830	3825	199	235	159	100	100	0	0.662	0.681	0.677	0.664	1.231	0.693	0.967	120	504	13375	12829	-0.595	5327	8048	5198	7631	0
4	18	3	"RPN12"	"YFR052W"	18530	21610	150	5414	4980	1544	115	137	77	100	100	0	9763	9104	3177	212	245	120	100	100	0	0.555	0.547	0.542	0.560	1.132	0.530	0.984	156	553	14850	13757	-0.850	5299	9551	4865	8892	0
4	19	3	"CWH41"	"YGL027C"	18730	21620	150	8542	7809	2509	150	188	119	100	100	0	15597	14001	4719	252	313	183	100	100	0	0.547	0.557	0.556	0.567	1.180	0.547	0.974	156	572	23737	21408	-0.871	8392	15345	7659	13749	0
4	20	3	""	"YFR024C"	18940	21620	150	11684	10529	5567	211	257	145	100	99	0	9460	7843	3913	350	422	226	98	96	0	1.259	1.377	1.342	1.441	1.464	1.397	0.967	156	552	20583	17811	0.333	11473	9110	10318	7493	0
4	21	3	""	"YFR054C"	19130	21610	150	6286	5647	1844	194	229	133	100	100	0	7190	6222	2221	342	394	203	100	100	0	0.890	0.927	0.920	0.957	1.154	0.906	0.985	156	585	12940	11333	-0.169	6092	6848	5453	5880	0
4	22	3	"CGR1"	"YGL029W"	19340	21620	150	4605	4220	2057	116	133	61	98	97	0	3155	2665	1267	201	233	110	88	84	0	1.520	1.666	1.625	1.832	1.772	1.650	0.961	156	794	7443	6568	0.604	4489	2954	4104	2464	0
4	1	4	"HIS2"	"YFR025C"	15120	21800	150	5595	5298	1721	149	488	1654	94	84	0	9056	9025	3020	256	713	2045	96	90	0	0.619	0.587	0.598	0.590	1.152	0.577	0.978	156	752	14246	13918	-0.692	5446	8800	5149	8769	0
4	2	4	""	"YFR056C"	15330	21810	160	2238	1962	885	148	158	50	99	97	0	4725	4070	1654	251	266	85	99	98	0	0.467	0.475	0.468	0.441	1.295	0.487	0.975	208	524	6564	5633	-1.098	2090	4474	1814	3819	0
4	3	4	"RPL24A"	"YGL031C"	15510	21800	150	2242	2071	729	144	157	64	99	98	0	5284	4905	1681	252	281	176	99	98	0	0.417	0.414	0.412	0.409	1.180	0.403	0.977	156	516	7130	6580	-1.262	2098	5032	1927	4653	0
4	4	4	"ECO1"	"YFR027W"	15730	21800	140	6440	5669	1914	148	161	69	100	100	0	8398	7345	2249	252	287	173	100	100	0	0.772	0.778	0.788	0.768	1.148	0.785	0.981	156	593	14438	12614	-0.373	6292	8146	5521	7093	0
4	5	4	""	"YGL001C"	15930	21800	150	24982	23243	6662	164	182	85	100	100	0	4453	4107	1149	249	270	95	100	100	0	5.903	5.982	6.003	6.009	1.112	5.992	0.980	156	561	29022	26937	2.562	24818	4204	23079	3858	0
4	6	4	"HOP2"	"YGL033W"	16130	21810	150	7605	6893	2443	148	164	80	100	99	0	9327	8355	3192	218	232	75	100	100	0	0.819	0.829	0.830	0.848	1.160	0.808	0.977	156	539	16566	14882	-0.289	7457	9109	6745	8137	0
4	7	4	"MRP13"	"YGR084C"	16320	21800	150	5285	4654	1471	129	135	40	100	100	0	12661	10963	3596	206	225	81	100	100	0	0.414	0.421	0.418	0.423	1.122	0.413	0.984	156	596	17611	15282	-1.272	5156	12455	4525	10757	0
4	8	4	"SPT6"	"YGR116W"	16530	21810	140	1203	1192	483	121	126	34	100	99	0	2045	2005	826	199	215	80	99	99	0	0.586	0.593	0.596	0.594	1.293	0.588	0.957	156	598	2928	2877	-0.771	1082	1846	1071	1806	0
4	9	4	"RPL24B"	"YGR148C"	16730	21800	140	3085	2888	907	124	130	40	100	100	0	7142	6426	1766	201	208	62	100	100	0	0.427	0.444	0.433	0.438	1.161	0.445	0.967	156	475	9902	8989	-1.229	2961	6941	2764	6225	0
4	10	4	""	"YGR086C"	16930	21810	160	2451	2059	943	139	147	44	98	97	0	6315	5247	2375	235	248	80	99	98	0	0.380	0.383	0.379	0.375	1.365	0.385	0.984	208	476	8392	6932	-1.395	2312	6080	1920	5012	0
4	11	4	"RPS23A"	"YGR118W"	17130	21810	150	8803	7664	3003	143	152	53	100	100	0	8979	7507	3043	257	274	97	100	98	0	0.993	1.037	1.020	1.068	1.217	1.018	0.982	156	515	17382	14771	-0.010	8660	8722	7521	7250	0
4	12	4	""	"YGR150C"	17340	21810	140	2885	2666	1214	142	154	54	97	96	0	3809	3618	1578	251	273	100	96	96	0	0.771	0.750	0.739	0.750	1.395	0.754	0.974	156	502	6301	5891	-0.375	2743	3558	2524	3367	0
4	13	4	"CTT1"	"YGR088W"	17530	21820	150	4685	4327	1263	141	153	60	100	100	0	12749	11463	3085	254	287	124	100	100	0	0.364	0.373	0.374	0.371	1.131	0.372	0.979	156	516	17039	15395	-1.459	4544	12495	4186	11209	0
4	14	4	"SEC35"	"YGR120C"	17740	21820	150	4176	3903	1245	144	157	64	100	100	0	8648	7799	2458	257	287	120	100	100	0	0.481	0.498	0.501	0.500	1.176	0.500	0.982	156	560	12423	11301	-1.057	4032	8391	3759	7542	0
4	15	4	"RSR1"	"YGR152C"	17940	21810	140	5035	4408	1581	124	134	47	100	100	0	7469	6478	2336	221	238	77	100	100	0	0.678	0.685	0.685	0.689	1.211	0.683	0.985	156	528	12159	10541	-0.562	4911	7248	4284	6257	0
4	16	4	""	"YGR090W"	18140	21820	140	3178	3076	1305	116	125	49	100	100	0	7398	7001	2764	223	253	154	100	100	0	0.427	0.437	0.430	0.433	1.200	0.440	0.978	156	516	10237	9738	-1.229	3062	7175	2960	6778	0
4	17	4	""	"YGR122W"	18340	21810	150	4932	4460	2419	135	155	74	98	98	0	11039	9453	4893	269	317	177	98	97	0	0.445	0.471	0.464	0.480	1.469	0.475	0.981	156	556	15567	13509	-1.167	4797	10770	4325	9184	0
4	18	4	""	"YGR154C"	18540	21810	150	2249	2093	675	153	176	87	100	100	0	6040	5642	1948	297	331	147	100	100	0	0.365	0.363	0.366	0.368	1.175	0.357	0.982	156	585	7839	7285	-1.454	2096	5743	1940	5345	0
4	19	4	"ORC6"	"YHR118C"	18750	21820	140	5343	6076	3579	196	289	234	100	99	0	7490	7892	3921	340	460	324	99	97	0	0.720	0.779	0.754	0.758	1.298	0.817	0.960	156	529	12297	13432	-0.474	5147	7150	5880	7552	0
4	20	4	"IMP3"	"YHR148W"	18940	21820	150	12094	10315	6805	344	419	263	93	86	0	7205	5995	3769	547	652	405	79	78	0	1.765	1.830	1.790	1.751	1.864	1.838	0.955	156	566	18408	15419	0.819	11750	6658	9971	5448	0
4	21	4	""	"YHR180W"	19140	21820	130	4067	4367	2148	233	295	205	100	100	0	9304	10010	5106	396	484	325	100	100	0	0.430	0.430	0.415	0.440	1.367	0.417	0.955	120	569	12742	13748	-1.216	3834	8908	4134	9614	0
4	22	4	"MSH1"	"YHR120W"	19350	21820	140	2021	1939	807	114	129	53	98	97	0	2369	2170	826	198	224	98	96	94	0	0.878	0.925	0.913	0.914	1.342	0.936	0.962	156	740	4078	3797	-0.187	1907	2171	1825	1972	0
4	1	5	""	"YHR150W"	15120	21990	130	2115	2622	1593	128	136	40	100	100	0	5280	5913	3333	218	230	72	100	100	0	0.393	0.438	0.430	0.430	1.239	0.430	0.965	120	656	7049	8189	-1.349	1987	5062	2494	5695	0
4	2	5	""	"YHR182W"	15330	21990	130	2046	2577	1748	134	142	42	100	100	0	1203	1256	529	218	229	72	100	98	0	1.941	2.354	2.099	2.167	1.338	2.702	0.907	120	517	2897	3481	0.957	1912	985	2443	1038	0
4	3	5	""	"YHR122W"	15530	22010	150	1964	2100	1091	135	140	36	100	99	0	4288	4172	1872	219	230	75	100	99	0	0.449	0.497	0.471	0.476	1.256	0.514	0.964	156	594	5898	5918	-1.154	1829	4069	1965	3953	0
4	4	5	"SPO12"	"YHR152W"	15730	22000	140	5299	4962	2148	145	153	55	100	100	0	6472	6003	2574	233	249	82	100	100	0	0.826	0.835	0.815	0.846	1.283	0.832	0.942	156	586	11393	10587	-0.276	5154	6239	4817	5770	0
4	5	5	"SSP1"	"YHR184W"	15930	21990	130	2672	2818	1337	150	157	56	100	99	0	4104	4248	1897	235	247	77	100	99	0	0.652	0.665	0.663	0.654	1.219	0.655	0.972	120	535	6391	6681	-0.617	2522	3869	2668	4013	0
4	6	5	"NDT80"	"YHR124W"	16130	22000	140	2565	2401	944	129	137	42	99	98	0	7495	7011	2821	207	216	60	100	99	0	0.334	0.334	0.331	0.336	1.183	0.331	0.982	156	607	9724	9076	-1.581	2436	7288	2272	6804	0
4	7	5	"ESC4"	"YHR154W"	16340	22010	130	3080	3386	1650	115	121	38	100	100	0	6210	6317	2948	188	196	58	100	100	0	0.492	0.534	0.534	0.537	1.221	0.536	0.977	120	575	8987	9400	-1.022	2965	6022	3271	6129	0
4	8	5	""	"YHR186C"	16530	22010	130	1057	1203	840	108	110	24	98	97	0	2004	2112	1434	174	177	38	97	97	0	0.519	0.565	0.547	0.576	1.368	0.567	0.963	120	520	2779	3033	-0.947	949	1830	1095	1938	0
4	9	5	""	"YJL058C"	16730	22000	140	16460	15289	4036	120	126	41	100	100	0	6476	6062	1265	186	195	57	100	100	0	2.598	2.582	2.567	2.551	1.156	2.653	0.977	156	548	22630	21045	1.377	16340	6290	15169	5876	0
4	10	5	"DPB11"	"YJL090C"	16930	22000	140	6647	5849	2185	140	146	43	100	100	0	11066	9678	3295	218	231	74	100	100	0	0.600	0.603	0.608	0.581	1.205	0.612	0.984	156	511	17355	15169	-0.737	6507	10848	5709	9460	0
4	11	5	""	"YJL122W"	17130	22000	150	2121	1920	665	135	140	42	99	98	0	8132	7175	2683	227	241	77	99	99	0	0.251	0.257	0.256	0.262	1.227	0.253	0.983	156	554	9891	8733	-1.993	1986	7905	1785	6948	0
4	12	5	""	"YJL060W"	17330	22000	150	6178	5378	2894	129	136	43	100	99	0	7407	6105	3197	224	242	87	98	98	0	0.842	0.893	0.883	0.910	1.361	0.892	0.973	156	559	13232	11130	-0.248	6049	7183	5249	5881	0
4	13	5	"HPR5"	"YJL092W"	17530	22010	150	12860	12359	2686	137	147	48	100	100	0	10089	9460	1691	239	259	96	100	100	0	1.292	1.325	1.316	1.313	1.140	1.351	0.979	156	525	22573	21443	0.369	12723	9850	12222	9221	0
4	14	5	"LSM1"	"YJL124C"	17730	22000	150	3306	2925	1083	140	149	47	99	99	0	6877	5899	2205	256	272	92	99	99	0	0.478	0.494	0.490	0.495	1.190	0.488	0.983	156	534	9787	8428	-1.064	3166	6621	2785	5643	0
4	15	5	"LAS21"	"YJL062W"	17930	22010	140	4172	3897	1352	121	128	40	100	100	0	12665	11306	3908	230	243	76	100	100	0	0.326	0.341	0.338	0.342	1.162	0.339	0.980	156	538	16486	14852	-1.618	4051	12435	3776	11076	0
4	16	5	""	"YJL094C"	18130	22010	140	12209	11585	4104	117	124	40	100	100	0	10949	9794	3284	236	245	72	100	100	0	1.129	1.200	1.191	1.214	1.219	1.212	0.975	156	506	22805	21026	0.175	12092	10713	11468	9558	0
4	17	5	"NIT2"	"YJL126W"	18330	22010	160	10319	8679	4683	153	169	68	100	100	0	9238	8234	4392	301	329	120	100	100	0	1.138	1.075	1.067	1.109	1.389	1.075	0.975	208	547	19103	16459	0.186	10166	8937	8526	7933	0
4	18	5	""	"YJL064W"	18530	22020	140	893	841	249	163	175	66	99	98	0	2452	2349	792	309	330	120	98	98	0	0.341	0.332	0.330	0.345	1.348	0.321	0.945	156	531	2873	2718	-1.554	730	2143	678	2040	0
4	19	5	"MRPL49"	"YJL096W"	18730	22010	150	4532	4045	1565	201	285	224	98	96	0	8059	7182	2841	368	473	314	98	97	0	0.563	0.564	0.558	0.567	1.260	0.555	0.981	156	537	12022	10658	-0.828	4331	7691	3844	6814	0
4	20	5	"PBS2"	"YJL128C"	18930	22010	140	2821	2871	1026	322	401	262	99	95	0	8545	7751	3028	548	645	402	99	97	0	0.312	0.354	0.358	0.367	1.288	0.337	0.947	156	540	10496	9752	-1.678	2499	7997	2549	7203	0
4	21	5	""	"YKL054C"	19140	22020	150	239	264	106	167	247	221	14	0	0	425	446	161	286	415	362	11	0	0	0.518	0.606	0.598	0.589	2.437	0.594	0.855	156	593	211	257	-0.949	72	139	97	160	-50
4	22	5	""	"YKL086W"	19330	22010	140	2554	2805	1513	102	107	31	100	100	0	4536	4812	2516	187	194	57	98	98	0	0.564	0.584	0.578	0.624	1.572	0.586	0.975	156	690	6801	7328	-0.827	2452	4349	2703	4625	0
4	1	6	"SBA1"	"YKL117W"	15130	22200	140	7617	8049	3910	139	189	357	99	98	0	6795	6346	2545	232	394	1057	96	91	0	1.139	1.294	1.224	1.238	1.246	1.353	0.965	156	785	14041	14024	0.188	7478	6563	7910	6114	0
4	2	6	""	"YKL056C"	15330	22200	140	1441	1375	516	133	142	49	98	96	0	4028	3780	1306	213	222	65	99	98	0	0.343	0.348	0.340	0.333	1.263	0.350	0.958	156	626	5123	4809	-1.544	1308	3815	1242	3567	0
4	3	6	""	"YKL088W"	15530	22210	140	8447	7991	3145	134	141	37	100	100	0	9353	8559	2950	221	230	66	100	100	0	0.910	0.942	0.945	0.917	1.194	0.964	0.976	156	565	17445	16195	-0.136	8313	9132	7857	8338	0
4	4	6	"VPH2"	"YKL119C"	15730	22200	150	6332	5901	1961	143	149	40	100	100	0	5305	4976	1595	236	247	73	100	100	0	1.221	1.215	1.229	1.223	1.181	1.224	0.974	156	591	11258	10498	0.288	6189	5069	5758	4740	0
4	5	6	"TOA2"	"YKL058W"	15920	22200	150	8408	7783	3083	143	149	41	100	100	0	6058	5540	2275	234	244	73	98	97	0	1.419	1.440	1.428	1.499	1.253	1.413	0.978	156	601	14089	12946	0.505	8265	5824	7640	5306	0
4	6	6	""	"YKL090W"	16120	22200	140	1259	1444	817	137	145	50	98	98	0	3521	3855	2091	220	228	69	100	100	0	0.340	0.360	0.356	0.356	1.297	0.366	0.976	156	619	4423	4942	-1.557	1122	3301	1307	3635	0
4	7	6	""	"YKL121W"	16340	22200	130	1835	1830	836	123	135	53	99	99	0	4012	3943	1805	206	225	88	99	99	0	0.450	0.457	0.444	0.469	1.311	0.453	0.973	120	538	5518	5444	-1.153	1712	3806	1707	3737	0
4	8	6	"FBA1"	"YKL060C"	16530	22200	140	2906	2833	1326	115	123	40	100	99	0	4009	3729	1612	197	214	91	99	98	0	0.732	0.770	0.769	0.769	1.237	0.779	0.969	156	534	6603	6250	-0.450	2791	3812	2718	3532	0
4	9	6	"BUD2"	"YKL092C"	16720	22200	150	7732	7137	2874	123	129	35	100	100	0	10432	9119	3353	206	211	57	100	100	0	0.744	0.787	0.776	0.789	1.191	0.790	0.963	156	564	17835	15927	-0.426	7609	10226	7014	8913	0
4	10	6	""	"YKL123W"	16930	22200	140	6162	5651	2434	135	138	36	100	100	0	4679	4256	1797	223	230	67	100	99	0	1.353	1.368	1.367	1.390	1.234	1.370	0.982	156	552	10483	9549	0.436	6027	4456	5516	4033	0
4	11	6	"RIC1"	"YLR039C"	17130	22210	140	4286	3853	1395	129	133	35	100	100	0	8257	7506	2962	223	229	66	100	99	0	0.517	0.511	0.515	0.529	1.236	0.500	0.980	156	562	12191	11007	-0.951	4157	8034	3724	7283	0
4	12	6	"RGR1"	"YLR071C"	17330	22210	140	2884	2658	835	120	125	34	100	100	0	6076	5448	1872	204	210	56	100	100	0	0.471	0.484	0.479	0.505	1.285	0.474	0.979	156	635	8636	7782	-1.087	2764	5872	2538	5244	0
4	13	6	"CDC45"	"YLR103C"	17540	22200	150	7813	7189	3370	121	125	35	100	100	0	5289	4625	1991	199	208	58	99	98	0	1.511	1.597	1.596	1.603	1.233	1.638	0.966	156	646	12782	11494	0.596	7692	5090	7068	4426	0
4	14	6	""	"YLR041W"	17730	22210	150	4368	3908	1613	121	125	34	100	100	0	4543	3993	1597	206	218	63	100	99	0	0.979	1.000	1.003	1.033	1.341	1.008	0.979	156	656	8584	7574	-0.030	4247	4337	3787	3787	0
4	15	6	""	"YLR073C"	17930	22210	140	2981	2656	1070	111	116	33	100	100	0	5360	4717	1967	203	210	56	99	98	0	0.557	0.564	0.552	0.588	1.383	0.556	0.975	156	636	8027	7059	-0.845	2870	5157	2545	4514	0
4	16	6	"SEN2"	"YLR105C"	18130	22210	150	11232	10140	3270	117	124	57	100	100	0	12533	11428	4119	218	234	92	100	100	0	0.903	0.894	0.897	0.928	1.189	0.868	0.979	156	651	23430	21233	-0.148	11115	12315	10023	11210	0
4	17	6	"TRX1"	"YLR043C"	18330	22210	150	2276	2108	877	130	139	47	99	96	0	2632	2284	949	259	267	80	92	91	0	0.904	0.977	0.979	1.070	1.783	0.951	0.961	156	687	4519	4003	-0.145	2146	2373	1978	2025	0
4	18	6	"RPL10"	"YLR075W"	18540	22210	140	1729	1559	586	148	158	51	100	99	0	5510	5023	1869	263	275	83	100	100	0	0.301	0.296	0.296	0.292	1.238	0.297	0.978	156	600	6828	6171	-1.731	1581	5247	1411	4760	0
4	19	6	""	"YLR107W"	18740	22210	140	2655	2542	829	181	200	88	100	99	0	5750	5189	1696	304	342	169	100	99	0	0.454	0.483	0.477	0.491	1.194	0.478	0.973	156	604	7920	7246	-1.138	2474	5446	2361	4885	0
4	20	6	"STU2"	"YLR045C"	18930	22210	140	6589	6658	3783	189	210	94	96	96	0	13525	11903	5900	322	366	180	96	96	0	0.485	0.559	0.550	0.541	1.365	0.577	0.965	156	631	19603	18050	-1.045	6400	13203	6469	11581	0
4	21	6	""	"YLR077W"	19140	22220	140	7752	6975	2918	128	147	66	100	99	0	10406	9089	3613	227	261	122	100	99	0	0.749	0.773	0.769	0.755	1.236	0.779	0.981	156	622	17803	15709	-0.417	7624	10179	6847	8862	0
4	22	6	"AHP1"	"YLR109W"	19330	22220	150	1472	1330	506	89	93	26	98	98	0	4401	3979	1621	164	172	52	99	98	0	0.326	0.325	0.325	0.330	1.192	0.319	0.981	156	804	5620	5056	-1.615	1383	4237	1241	3815	0
4	1	7	""	"YLR422W"	15130	22410	140	1647	1534	505	149	184	237	98	91	0	3211	3026	1021	232	314	538	96	91	0	0.503	0.496	0.495	0.493	1.230	0.497	0.974	156	785	4477	4179	-0.992	1498	2979	1385	2794	0
4	2	7	""	"YLR454W"	15330	22410	140	2117	2070	870	136	144	44	100	99	0	4088	3776	1479	210	212	45	100	100	0	0.511	0.542	0.525	0.532	1.248	0.546	0.960	156	610	5859	5500	-0.969	1981	3878	1934	3566	0
4	3	7	"PPZ1"	"YML016C"	15530	22410	150	13937	12660	3736	136	150	115	100	100	0	10435	9682	2503	217	230	116	100	100	0	1.351	1.323	1.361	1.312	1.200	1.349	0.972	156	634	24019	21989	0.434	13801	10218	12524	9465	0
4	4	7	""	"YLR424W"	15720	22400	130	10210	9463	2743	135	150	119	100	100	0	9436	8703	2684	223	240	122	100	100	0	1.094	1.100	1.100	1.112	1.117	1.072	0.981	120	600	19288	17808	0.129	10075	9213	9328	8480	0
4	5	7	""	"YLR456W"	15930	22400	150	5798	5189	1982	130	135	40	100	100	0	6255	5557	2092	207	219	69	100	100	0	0.937	0.946	0.944	0.954	1.168	0.950	0.984	156	676	11716	10409	-0.094	5668	6048	5059	5350	0
4	6	7	""	"YML018C"	16120	22400	150	6950	6276	2198	129	135	35	100	100	0	7921	7052	2610	209	217	61	100	100	0	0.884	0.898	0.897	0.921	1.199	0.884	0.986	156	657	14533	12990	-0.177	6821	7712	6147	6843	0
4	7	7	""	"YLR426W"	16330	22390	150	6781	5854	2533	130	138	47	100	100	0	11378	9590	4196	217	233	90	100	100	0	0.596	0.611	0.606	0.612	1.161	0.601	0.979	156	703	17812	15097	-0.747	6651	11161	5724	9373	0
4	8	7	""	"YLR458W"	16530	22400	140	4860	4586	1261	125	133	41	100	100	0	5698	5228	1284	221	235	90	100	100	0	0.865	0.891	0.884	0.887	1.174	0.903	0.974	156	621	10212	9468	-0.210	4735	5477	4461	5007	0
4	9	7	""	"YML020W"	16730	22400	140	6331	6641	3275	126	132	35	100	100	0	6947	6754	2674	219	224	54	100	100	0	0.922	0.997	0.951	0.959	1.224	1.047	0.961	156	628	12933	13050	-0.117	6205	6728	6515	6535	0
4	10	7	""	"YLR428C"	16930	22390	150	3012	2697	961	126	133	37	100	99	0	8623	7379	2778	216	227	68	100	100	0	0.343	0.359	0.360	0.366	1.157	0.353	0.982	156	651	11293	9734	-1.543	2886	8407	2571	7163	0
4	11	7	""	"YLR460C"	17130	22400	140	6805	6002	2788	126	130	32	100	100	0	11563	9947	4539	223	233	69	100	100	0	0.589	0.604	0.607	0.613	1.224	0.604	0.976	156	607	18019	15600	-0.764	6679	11340	5876	9724	0
4	12	7	"APT1"	"YML022W"	17340	22430	140	2789	2571	752	127	133	41	99	98	0	6211	5677	1659	221	236	132	98	97	0	0.444	0.448	0.443	0.444	1.326	0.443	0.976	156	625	8652	7900	-1.170	2662	5990	2444	5456	0
4	13	7	"HSC82"	"YMR186W"	17540	22430	140	4375	4315	1703	123	129	43	100	100	0	8174	7563	3080	213	227	131	100	99	0	0.534	0.570	0.576	0.590	1.307	0.556	0.964	156	644	12213	11542	-0.905	4252	7961	4192	7350	0
4	14	7	"GUA1"	"YMR217W"	17740	22430	130	5956	5594	1562	114	120	49	100	100	0	11214	10545	3435	204	221	134	100	100	0	0.531	0.530	0.527	0.549	1.195	0.514	0.982	120	591	16852	15821	-0.914	5842	11010	5480	10341	0
4	15	7	""	"YMR250W"	17940	22430	120	1348	1385	655	113	127	84	96	95	0	2219	2285	1069	204	235	170	95	94	0	0.613	0.611	0.604	0.621	1.294	0.605	0.962	120	569	3250	3353	-0.706	1235	2015	1272	2081	0
4	16	7	""	"YMR188C"	18150	22430	130	4130	4396	2857	130	144	77	99	98	0	5519	5557	3382	251	292	146	93	91	0	0.759	0.804	0.767	0.878	1.854	0.813	0.929	120	662	9268	9572	-0.397	4000	5268	4266	5306	0
4	17	7	"ESC1"	"YMR219W"	18350	22440	90	546	665	393	135	142	45	100	100	0	1181	1316	813	272	289	96	100	96	0	0.452	0.508	0.515	0.520	1.356	0.484	0.942	52	366	1320	1574	-1.145	411	909	530	1044	0
4	18	7	"HOR7"	"YMR251W-A"	18540	22430	140	2729	3239	2287	149	155	52	99	98	0	3026	3451	1941	267	277	83	96	96	0	0.935	0.970	0.855	0.867	1.573	1.048	0.937	156	693	5339	6274	-0.097	2580	2759	3090	3184	0
4	19	7	"SGS1"	"YMR190C"	18740	22430	130	2308	2307	950	161	169	66	100	99	0	2971	2894	1180	269	280	100	98	97	0	0.795	0.818	0.810	0.846	1.281	0.809	0.961	120	606	4849	4771	-0.332	2147	2702	2146	2625	0
4	20	7	""	"YMR221C"	18950	22430	120	1514	1593	704	134	140	43	100	100	0	1990	2113	960	228	234	73	100	98	0	0.783	0.774	0.746	0.805	1.410	0.761	0.962	120	570	3142	3344	-0.353	1380	1762	1459	1885	0
4	21	7	""	"YMR253C"	19150	22430	120	1282	1397	795	105	110	33	100	100	0	2273	2489	1326	183	191	57	100	100	0	0.563	0.560	0.532	0.544	1.457	0.565	0.934	120	540	3267	3598	-0.828	1177	2090	1292	2306	0
4	22	7	""	"YMR192W"	19350	22430	130	972	986	452	84	86	21	100	100	0	2549	2708	1181	151	156	41	100	100	0	0.370	0.353	0.340	0.345	1.284	0.353	0.950	120	676	3286	3459	-1.433	888	2398	902	2557	0
4	1	8	"UBP8"	"YMR223W"	15140	22620	120	4841	4887	2245	138	149	83	100	100	0	5465	5289	2299	204	215	104	100	100	0	0.894	0.934	0.921	0.925	1.274	0.946	0.978	120	607	9964	9834	-0.162	4703	5261	4749	5085	0
4	2	8	"GFD1"	"YMR255W"	15340	22620	140	6111	6345	3928	139	142	31	100	100	0	3900	3919	1991	204	205	42	100	99	0	1.616	1.671	1.656	1.560	1.403	1.782	0.965	156	599	9668	9921	0.692	5972	3696	6206	3715	0
4	3	8	"LAP3"	"YNL239W"	15530	22620	140	2476	2385	1327	139	142	31	100	100	0	5919	6076	3294	217	219	48	100	100	0	0.410	0.383	0.378	0.373	1.273	0.385	0.972	156	648	8039	8105	-1.287	2337	5702	2246	5859	0
4	4	8	"BNI1"	"YNL271C"	15730	22620	110	1661	1687	697	129	143	126	100	98	0	2853	2768	1338	207	228	130	98	96	0	0.579	0.608	0.595	0.664	1.412	0.571	0.949	80	532	4178	4119	-0.788	1532	2646	1558	2561	0
4	5	8	""	"YNL303W"	15940	22620	120	1529	1638	833	115	120	32	100	100	0	2146	2292	1225	183	191	57	100	100	0	0.720	0.722	0.714	0.733	1.358	0.705	0.964	120	571	3377	3632	-0.473	1414	1963	1523	2109	0
4	6	8	"ZWF1"	"YNL241C"	16130	22620	140	2423	3087	2309	119	122	28	98	98	0	3318	3526	2326	193	199	47	97	97	0	0.737	0.890	0.876	0.847	1.835	0.934	0.969	156	678	5429	6301	-0.440	2304	3125	2968	3333	0
4	7	8	"TOF1"	"YNL273W"	16340	22620	130	1318	1407	559	125	126	30	100	100	0	1978	1993	715	210	214	50	100	100	0	0.675	0.719	0.692	0.716	1.332	0.725	0.946	120	586	2961	3065	-0.568	1193	1768	1282	1783	0
4	8	8	""	"YNL305C"	16530	22630	150	3405	3144	1270	122	126	31	100	100	0	7323	6860	2437	214	215	49	100	100	0	0.462	0.455	0.455	0.441	1.247	0.459	0.966	156	702	10392	9668	-1.115	3283	7109	3022	6646	0
4	9	8	"SLA2"	"YNL243W"	16730	22620	130	3046	3067	1678	121	127	59	100	100	0	7117	6859	3432	207	212	66	100	100	0	0.423	0.443	0.436	0.423	1.273	0.452	0.979	120	624	9835	9598	-1.240	2925	6910	2946	6652	0
4	10	8	""	"YNL275W"	16940	22620	130	8652	8019	3347	122	130	61	100	100	0	7450	6652	2273	215	222	72	100	100	0	1.179	1.227	1.223	1.166	1.281	1.272	0.967	120	622	15765	14334	0.238	8530	7235	7897	6437	0
4	11	8	"MCK1"	"YNL307C"	17140	22620	150	2398	2646	1919	126	133	35	99	98	0	6027	6040	3799	224	231	62	95	95	0	0.392	0.433	0.406	0.418	1.962	0.455	0.958	156	642	8075	8336	-1.353	2272	5803	2520	5816	0
4	12	8	""	"YNL245C"	17340	22630	150	2349	2214	790	135	141	43	100	100	0	5994	5397	1768	235	248	132	99	99	0	0.384	0.403	0.403	0.402	1.315	0.400	0.958	156	565	7973	7241	-1.379	2214	5759	2079	5162	0
4	13	8	"MET2"	"YNL277W"	17540	22630	140	3252	3201	1654	135	139	36	100	100	0	6349	6353	2807	234	239	68	100	100	0	0.510	0.501	0.490	0.468	1.301	0.518	0.968	156	551	9232	9185	-0.972	3117	6115	3066	6119	0
4	14	8	"STB1"	"YNL309W"	17740	22630	140	8831	9652	5987	122	127	38	100	100	0	8060	7869	4233	217	228	85	96	96	0	1.110	1.245	1.195	1.289	1.591	1.309	0.944	156	597	16552	17182	0.151	8709	7843	9530	7652	0
4	15	8	""	"YOR041C"	17940	22630	140	2318	2513	1572	121	126	36	99	99	0	5286	5310	3153	235	251	92	94	93	0	0.435	0.471	0.453	0.501	1.829	0.471	0.928	156	612	7248	7467	-1.201	2197	5051	2392	5075	0
4	16	8	""	"YOR073W"	18140	22630	140	6685	7192	4114	148	159	54	100	100	0	8421	8974	4515	324	350	136	100	100	0	0.807	0.814	0.775	0.793	1.394	0.841	0.950	156	638	14634	15694	-0.309	6537	8097	7044	8650	0
4	17	8	""	"YOR105W"	18340	22630	150	4369	3776	2227	156	165	51	89	89	0	7597	6379	3712	332	348	136	83	82	0	0.580	0.599	0.602	0.598	1.547	0.590	0.961	156	657	11478	9667	-0.786	4213	7265	3620	6047	0
4	18	8	"WHI2"	"YOR043W"	18540	22630	140	2350	2949	1848	136	143	52	100	100	0	6449	7261	4386	250	267	96	100	100	0	0.357	0.401	0.378	0.399	1.412	0.400	0.945	156	625	8413	9824	-1.485	2214	6199	2813	7011	0
4	19	8	"UFE1"	"YOR075W"	18750	22630	140	7496	8297	5534	140	148	64	100	100	0	5688	5942	3199	240	255	98	100	100	0	1.350	1.431	1.269	1.288	1.537	1.561	0.924	156	655	12804	13859	0.433	7356	5448	8157	5702	0
4	20	8	""	"YOR107W"	18940	22630	140	1389	1947	1869	126	131	39	100	98	0	4953	5962	4358	210	216	61	98	98	0	0.266	0.317	0.249	0.286	1.648	0.351	0.860	156	594	6006	7573	-1.909	1263	4743	1821	5752	0
4	21	8	"TOM6"	"YOR045W"	19140	22630	140	3430	3266	1994	104	107	30	94	94	0	2174	2032	1017	174	180	51	90	90	0	1.663	1.702	1.589	1.487	1.817	1.811	0.940	156	596	5326	5020	0.734	3326	2000	3162	1858	0
4	22	8	"RTS2"	"YOR077W"	19340	22630	150	1501	1882	1620	83	86	22	98	95	0	3899	4227	3180	144	150	40	95	94	0	0.378	0.441	0.387	0.438	1.831	0.458	0.903	156	794	5173	5882	-1.405	1418	3755	1799	4083	0
4	1	9	"INP53"	"YOR109W"	15130	22820	130	2153	2217	1172	126	131	33	100	100	0	4828	4925	2614	195	200	47	100	100	0	0.438	0.442	0.436	0.440	1.254	0.439	0.969	120	685	6660	6821	-1.193	2027	4633	2091	4730	0
4	2	9	"STD1"	"YOR047C"	15330	22820	140	5749	5806	3040	140	144	36	100	100	0	9140	8825	4152	214	218	49	100	100	0	0.628	0.658	0.650	0.633	1.262	0.673	0.970	156	636	14535	14277	-0.670	5609	8926	5666	8611	0
4	3	9	"ATX2"	"YOR079C"	15530	22820	130	6450	6302	2726	149	157	49	100	100	0	7263	6679	2705	240	263	114	100	100	0	0.897	0.956	0.955	0.937	1.169	0.964	0.980	120	540	13324	12592	-0.157	6301	7023	6153	6439	0
4	4	9	""	"YOR111W"	15730	22820	130	3835	3933	1764	138	144	42	100	100	0	6864	7153	2983	243	259	93	100	100	0	0.558	0.549	0.532	0.536	1.235	0.551	0.963	120	654	10318	10705	-0.841	3697	6621	3795	6910	0
4	5	9	""	"YPL030W"	15940	22820	130	2197	2536	1763	120	127	39	100	100	0	4342	5122	3254	203	224	86	100	100	0	0.502	0.491	0.469	0.459	1.403	0.505	0.951	120	574	6216	7335	-0.995	2077	4139	2416	4919	0
4	6	9	""	"YPL062W"	16130	22820	130	1298	1242	471	124	129	36	100	100	0	4499	4207	1635	219	236	82	100	100	0	0.274	0.280	0.279	0.277	1.349	0.275	0.948	120	524	5454	5106	-1.866	1174	4280	1118	3988	0
4	7	9	"SEC62"	"YPL094C"	16330	22820	140	4040	3650	1703	133	137	39	100	100	0	8188	7580	3071	233	249	84	100	100	0	0.491	0.479	0.470	0.452	1.297	0.491	0.973	156	643	11862	10864	-1.026	3907	7955	3517	7347	0
4	8	9	"SVL3"	"YPL032C"	16540	22820	130	5481	5640	3339	128	133	37	99	99	0	6470	6725	3525	219	225	54	100	100	0	0.856	0.847	0.827	0.777	1.487	0.876	0.961	120	529	11604	12018	-0.224	5353	6251	5512	6506	0
4	9	9	""	"YPL064C"	16730	22820	130	4672	4508	2537	123	126	31	100	100	0	6541	6173	3227	208	215	52	100	100	0	0.718	0.735	0.722	0.720	1.289	0.744	0.975	120	542	10882	10350	-0.477	4549	6333	4385	5965	0
4	10	9	""	"YPL096W"	16930	22820	150	7704	8023	5199	125	134	60	100	100	0	8568	8697	4886	219	230	76	100	98	0	0.908	0.932	0.934	0.897	1.359	0.974	0.957	156	724	15928	16376	-0.140	7579	8349	7898	8478	0
4	11	9	""	"YPL034W"	17130	22820	140	7672	7102	2791	134	141	42	100	100	0	6542	5877	2222	231	238	73	98	98	0	1.194	1.234	1.232	1.269	1.430	1.243	0.964	156	589	13849	12614	0.256	7538	6311	6968	5646	0
4	12	9	""	"YPL066W"	17330	22820	140	5499	6354	4215	145	149	40	100	100	0	7567	7805	4339	236	242	72	100	100	0	0.730	0.820	0.751	0.765	1.546	0.870	0.939	156	556	12685	13778	-0.453	5354	7331	6209	7569	0
4	13	9	""	"YPL098C"	17540	22820	140	4425	4089	1897	142	147	37	99	99	0	8245	7645	3175	236	244	72	100	100	0	0.535	0.533	0.527	0.497	1.345	0.543	0.973	156	584	12292	11356	-0.903	4283	8009	3947	7409	0
4	14	9	"PMA2"	"YPL036W"	17740	22830	120	1414	1916	1489	125	128	31	99	99	0	2184	3000	2202	224	232	65	97	97	0	0.658	0.645	0.592	0.605	1.449	0.652	0.945	120	476	3249	4567	-0.605	1289	1960	1791	2776	0
4	15	9	""	"YPL068C"	17940	22830	140	6104	5896	3429	121	125	36	100	100	0	6397	5970	3087	234	243	70	99	98	0	0.971	1.007	0.987	1.007	1.638	1.038	0.950	156	634	12146	11511	-0.043	5983	6163	5775	5736	0
4	16	9	""	"YPL100W"	18140	22810	80	593	633	174	129	137	45	100	100	0	1169	1185	350	274	291	95	100	100	0	0.518	0.553	0.523	0.565	1.339	0.542	0.904	52	311	1359	1415	-0.948	464	895	504	911	0
4	17	9	"NAT3"	"YPR131C"	18340	22820	130	1836	2408	1802	137	148	52	100	100	0	4770	5334	2783	255	294	134	98	98	0	0.376	0.447	0.376	0.426	1.590	0.497	0.886	120	579	6214	7350	-1.410	1699	4515	2271	5079	0
4	18	9	"TIF3"	"YPR163C"	18530	22830	130	775	954	658	118	122	35	100	100	0	2594	3182	1962	205	219	74	100	100	0	0.275	0.281	0.247	0.258	1.491	0.292	0.914	120	591	3046	3813	-1.862	657	2389	836	2977	0
4	19	9	""	"YPR195C"	18740	22830	90	549	565	183	110	117	35	100	100	0	1224	1213	369	188	200	60	100	100	0	0.424	0.444	0.433	0.435	1.244	0.447	0.927	52	378	1475	1480	-1.239	439	1036	455	1025	0
4	20	9	""	"YPR133C"	18930	22820	130	906	862	326	111	118	35	100	99	0	2074	2007	790	192	201	58	99	98	0	0.422	0.414	0.399	0.422	1.368	0.399	0.938	120	570	2677	2566	-1.243	795	1882	751	1815	0
4	21	9	"RHO1"	"YPR165W"	19140	22830	150	2439	2880	2242	102	106	31	94	92	0	5877	5948	4091	177	184	51	92	92	0	0.410	0.481	0.471	0.456	1.566	0.501	0.944	156	651	8037	8549	-1.286	2337	5700	2778	5771	0
4	22	9	""	"YPR197C"	19340	22830	150	7377	8088	4913	85	88	24	100	100	0	8367	8945	4500	150	155	43	100	99	0	0.887	0.910	0.870	0.877	1.456	0.961	0.934	156	788	15509	16798	-0.172	7292	8217	8003	8795	0
4	1	10	"CTF4"	"YPR135W"	15120	23010	100	434	470	197	138	142	34	97	96	0	799	892	462	222	224	52	98	91	0	0.513	0.496	0.491	0.530	1.541	0.462	0.876	80	474	873	1002	-0.963	296	577	332	670	0
4	2	10	"MET16"	"YPR167C"	15320	23000	90	546	591	235	147	149	38	100	100	0	907	1022	403	228	232	54	100	100	0	0.588	0.559	0.531	0.549	1.386	0.558	0.885	52	365	1078	1238	-0.767	399	679	444	794	0
4	3	10	"ARR1"	"YPR199C"	15520	23010	150	9158	8244	3704	169	176	55	100	100	0	11641	10227	4658	274	304	129	100	100	0	0.791	0.811	0.798	0.820	1.224	0.801	0.977	156	709	20356	18028	-0.339	8989	11367	8075	9953	0
4	4	10	"RRP9"	"YPR137W"	15720	23010	100	699	761	383	170	180	62	98	95	0	1227	1417	688	308	344	152	97	92	0	0.576	0.533	0.497	0.518	1.570	0.537	0.909	80	428	1448	1700	-0.797	529	919	591	1109	0
4	5	10	""	"YPR169W"	15920	23010	150	6690	6368	3938	154	160	49	98	98	0	11055	9955	5548	281	298	100	98	96	0	0.607	0.642	0.642	0.633	1.377	0.658	0.965	156	670	17310	15888	-0.721	6536	10774	6214	9674	0
4	6	10	"ARR3"	"YPR201W"	16130	23010	150	6533	6107	4291	158	166	52	92	91	0	11434	10639	7234	298	320	117	92	90	0	0.572	0.575	0.588	0.583	1.522	0.578	0.970	156	655	17511	16290	-0.805	6375	11136	5949	10341	0
4	7	10	""	"CEN1"	16330	23020	130	742	716	176	153	158	44	100	100	0	568	577	112	272	287	102	97	83	0	1.990	1.846	1.924	1.889	1.446	1.771	0.619	120	540	885	868	0.993	589	296	563	305	0
4	8	10	""	"YBL091C-A"	16530	23020	140	3436	3377	1473	139	145	41	100	100	0	3639	3488	1364	241	245	61	100	100	0	0.970	0.997	1.019	0.976	1.272	1.015	0.960	156	587	6695	6485	-0.044	3297	3398	3238	3247	0
4	9	10	""	"YBLWdelta8"	16720	23010	140	1275	1318	584	131	136	36	100	100	0	1689	1616	556	231	234	55	100	100	0	0.785	0.857	0.822	0.827	1.260	0.888	0.933	156	627	2602	2572	-0.350	1144	1458	1187	1385	0
4	10	10	""	"YCRCtau1"	16930	23020	90	276	301	86	128	130	33	100	90	0	494	519	161	226	226	53	98	90	0	0.552	0.590	0.563	0.636	1.905	0.560	0.738	52	376	416	466	-0.857	148	268	173	293	0
4	11	10	""	"SNR189"	17140	23020	130	614	602	196	137	148	49	97	95	0	1594	1558	545	226	237	76	98	97	0	0.349	0.349	0.354	0.346	1.350	0.343	0.942	120	570	1845	1797	-1.520	477	1368	465	1332	0
4	12	10	""	"YCRWomega3"	17330	23020	150	4747	4428	1632	166	172	55	100	100	0	3201	3022	1055	253	261	83	99	99	0	1.554	1.539	1.607	1.574	1.376	1.547	0.959	156	600	7529	7031	0.636	4581	2948	4262	2769	0
4	13	10	""	"IntYDR064W"	17530	23020	130	1311	1279	512	151	155	46	100	100	0	3333	3394	1472	240	250	75	100	100	0	0.375	0.358	0.361	0.364	1.237	0.350	0.965	120	540	4253	4282	-1.415	1160	3093	1128	3154	0
4	14	10	""	"YDRWsigma4"	17730	23020	140	465	459	125	132	135	36	100	98	0	695	684	147	228	236	68	100	98	0	0.713	0.717	0.719	0.700	1.345	0.718	0.879	156	590	800	783	-0.488	333	467	327	456	0
4	15	10	""	"tG(CCC)D"	17930	23020	120	252	258	61	119	123	32	99	90	0	524	526	110	218	222	58	100	97	0	0.435	0.451	0.465	0.435	1.459	0.435	0.776	120	460	439	447	-1.202	133	306	139	308	0
4	16	10	""	"YERWdelta12"	18130	23020	140	1863	1751	712	123	127	38	100	100	0	3586	3515	1283	236	245	73	100	100	0	0.519	0.496	0.499	0.484	1.267	0.502	0.960	156	648	5090	4907	-0.945	1740	3350	1628	3279	0
4	17	10	""	"IntYER133W"	18330	23020	140	1756	1672	695	124	128	37	100	99	0	5114	4936	2001	225	232	74	100	100	0	0.334	0.329	0.325	0.316	1.283	0.330	0.970	156	606	6521	6259	-1.583	1632	4889	1548	4711	0
4	18	10	""	"YERCdelta26"	18530	23020	140	1907	1827	790	112	117	31	100	100	0	4311	4134	1748	197	202	52	100	100	0	0.436	0.436	0.444	0.437	1.287	0.434	0.965	156	623	5909	5652	-1.197	1795	4114	1715	3937	0
4	19	10	""	"iYAR044W-2"	18740	23020	130	354	357	120	110	114	31	98	96	0	612	605	170	187	194	54	100	95	0	0.574	0.591	0.586	0.576	1.400	0.598	0.868	120	597	669	665	-0.801	244	425	247	418	0
4	20	10	""	"iYAR050W"	18930	23020	140	4866	4539	1882	109	115	34	100	100	0	4703	4485	1720	185	192	55	100	100	0	1.053	1.030	1.019	1.024	1.191	1.044	0.978	156	672	9275	8730	0.074	4757	4518	4430	4300	0
4	21	10	""	"iYARCdelta8-2"	19140	23020	100	294	303	100	97	102	30	100	93	0	510	507	163	166	174	50	96	91	0	0.573	0.604	0.639	0.624	1.590	0.595	0.854	80	438	541	547	-0.804	197	344	206	341	0
4	22	10	""	"iYBLWdelta3"	19340	23020	130	1212	1163	340	82	86	27	100	100	0	1629	1577	447	146	151	43	100	100	0	0.762	0.755	0.753	0.752	1.233	0.752	0.967	120	662	2613	2512	-0.392	1130	1483	1081	1431	0
4	1	11	""	"iYBL105C"	15120	23210	140	4752	4730	2189	162	210	324	100	98	0	8077	7720	2992	254	368	733	100	99	0	0.587	0.612	0.600	0.589	1.216	0.633	0.969	156	741	12413	12034	-0.769	4590	7823	4568	7466	0
4	2	11	""	"iYBL101C"	15320	23210	140	5130	5125	1970	163	169	43	100	100	0	10491	10343	3347	250	258	66	100	100	0	0.485	0.492	0.483	0.478	1.172	0.501	0.974	156	653	15208	15055	-1.044	4967	10241	4962	10093	0
4	3	11	""	"iYBL085W"	15520	23210	140	3019	3394	1883	176	178	42	100	100	0	3047	3037	1386	276	283	75	100	100	0	1.026	1.166	1.154	1.102	1.251	1.223	0.968	156	610	5614	5979	0.037	2843	2771	3218	2761	0
4	4	11	""	"iYBL080C"	15730	23220	140	1758	1875	833	178	183	47	100	99	0	4847	5111	2042	309	318	94	100	100	0	0.348	0.353	0.351	0.338	1.207	0.361	0.979	156	611	6118	6499	-1.522	1580	4538	1697	4802	0
4	5	11	""	"iYBL075C"	15930	23210	150	4301	4161	1898	180	186	50	100	100	0	7820	7263	2677	314	327	101	100	100	0	0.549	0.573	0.570	0.544	1.252	0.593	0.965	156	599	11627	10930	-0.865	4121	7506	3981	6949	0
4	6	11	""	"iYBL056W"	16120	23220	130	1615	1526	536	189	194	49	100	100	0	2297	2145	753	304	317	85	97	96	0	0.716	0.726	0.734	0.761	1.432	0.716	0.967	120	537	3419	3178	-0.483	1426	1993	1337	1841	0
4	7	11	""	"iYBL051C"	16330	23220	140	1923	1969	887	176	181	51	100	100	0	5426	5339	1982	278	287	76	100	100	0	0.339	0.354	0.354	0.333	1.278	0.369	0.961	156	613	6895	6854	-1.559	1747	5148	1793	5061	0
4	8	11	""	"iYBL046W"	16530	23220	140	2006	2036	699	155	159	42	100	100	0	2158	2134	638	259	260	59	100	99	0	0.975	1.003	0.996	0.998	1.217	1.013	0.973	156	561	3750	3756	-0.037	1851	1899	1881	1875	0
4	9	11	""	"iYBR250W"	16730	23220	140	1764	1817	996	147	151	36	100	99	0	3551	3536	1595	250	255	54	100	99	0	0.490	0.508	0.491	0.474	1.270	0.536	0.963	156	565	4918	4956	-1.030	1617	3301	1670	3286	0
4	10	11	""	"iYBR254C"	16920	23210	150	1474	1408	627	145	149	37	99	99	0	2763	2595	978	247	252	63	99	99	0	0.528	0.538	0.521	0.512	1.262	0.551	0.961	156	691	3845	3611	-0.921	1329	2516	1263	2348	0
4	11	11	""	"iYBR259W"	17130	23210	140	2470	2281	968	155	164	53	100	100	0	2207	1989	707	262	268	77	98	98	0	1.190	1.231	1.238	1.189	1.259	1.265	0.964	156	617	4260	3853	0.251	2315	1945	2126	1727	0
4	12	11	""	"iYBR279W"	17330	23220	150	6925	6594	2473	176	186	61	100	100	0	4739	4606	1578	281	289	83	100	100	0	1.514	1.484	1.507	1.478	1.225	1.508	0.968	156	589	11207	10743	0.598	6749	4458	6418	4325	0
4	13	11	""	"iYBR283C"	17530	23220	140	2329	2323	1176	158	165	56	99	99	0	10164	9195	4101	254	265	81	100	100	0	0.219	0.242	0.241	0.223	1.392	0.249	0.959	156	592	12081	11106	-2.191	2171	9910	2165	8941	0
4	14	11	""	"iYBR287W"	17730	23220	140	1466	1455	481	128	134	45	100	100	0	1454	1379	353	232	238	100	100	99	0	1.095	1.157	1.165	1.137	1.237	1.186	0.949	156	579	2560	2474	0.131	1338	1222	1327	1147	0
4	15	11	""	"iYCL075W"	17930	23210	150	2133	2062	853	118	123	42	100	100	0	5609	5541	1998	226	231	96	100	100	0	0.374	0.366	0.364	0.350	1.217	0.371	0.974	156	594	7398	7259	-1.418	2015	5383	1944	5315	0
4	16	11	""	"iYCL073C"	18130	23220	140	5662	5712	3094	120	124	33	100	100	0	8871	8644	3506	234	236	64	100	100	0	0.642	0.665	0.633	0.612	1.293	0.710	0.958	156	556	14179	14002	-0.640	5542	8637	5592	8410	0
4	17	11	""	"iYCL065W-0"	18330	23230	150	2228	2447	1060	127	131	36	100	100	0	3897	3749	1349	232	236	66	100	100	0	0.573	0.660	0.645	0.648	1.204	0.672	0.961	156	568	5766	5837	-0.803	2101	3665	2320	3517	0
4	18	11	""	"iYCL047C"	18530	23220	150	1763	1629	579	122	127	36	100	99	0	2563	2385	781	216	221	63	99	99	0	0.699	0.695	0.697	0.715	1.367	0.696	0.967	156	591	3988	3676	-0.516	1641	2347	1507	2169	0
4	19	11	""	"iYCL038C"	18730	23230	140	1502	1577	636	120	124	33	100	100	0	2345	2231	623	212	218	58	100	100	0	0.648	0.722	0.691	0.687	1.210	0.758	0.952	156	591	3515	3476	-0.626	1382	2133	1457	2019	0
4	20	11	""	"iYCL033C"	18930	23220	140	3988	3774	1134	116	120	33	100	100	0	5172	4762	1357	202	206	57	100	100	0	0.779	0.802	0.807	0.803	1.168	0.804	0.976	156	591	8842	8218	-0.360	3872	4970	3658	4560	0
4	21	11	""	"iYDL054C"	19140	23230	140	2762	2657	1095	93	99	36	100	100	0	5653	5281	1886	165	172	58	100	100	0	0.486	0.501	0.505	0.486	1.278	0.509	0.964	156	654	8157	7680	-1.040	2669	5488	2564	5116	0
4	22	11	""	"iYDL049C"	19340	23220	150	2679	2401	902	75	80	31	100	100	0	5329	4719	1746	133	141	52	100	100	0	0.501	0.507	0.502	0.505	1.200	0.503	0.980	156	842	7800	6912	-0.997	2604	5196	2326	4586	0
4	1	12	""	"iYDL046W"	15110	23400	150	7308	6484	2368	177	215	190	100	100	0	4198	3692	1360	271	401	588	94	91	0	1.816	1.844	1.850	1.897	1.187	1.807	0.978	156	792	11058	9728	0.861	7131	3927	6307	3421	0
4	2	12	""	"iYDL028C"	15320	23410	150	4922	4684	1763	183	188	52	100	100	0	5502	5060	1620	281	291	88	100	100	0	0.908	0.942	0.922	0.923	1.178	0.955	0.964	156	588	9960	9280	-0.140	4739	5221	4501	4779	0
4	3	12	""	"itA(AGC)D"	15530	23420	140	2822	2754	1051	180	185	48	100	100	0	6239	6110	2220	289	298	89	100	100	0	0.444	0.442	0.437	0.435	1.180	0.446	0.972	156	531	8592	8395	-1.171	2642	5950	2574	5821	0
4	4	12	""	"iYDL019C"	15720	23410	150	3885	3558	917	179	183	44	100	100	0	9359	8505	2176	307	320	92	100	100	0	0.409	0.412	0.413	0.411	1.105	0.408	0.987	156	540	12758	11577	-1.288	3706	9052	3379	8198	0
4	5	12	""	"iYDL005C"	15920	23410	150	10162	9261	3423	184	193	53	100	100	0	7324	6663	2538	310	323	93	100	100	0	1.423	1.429	1.417	1.462	1.145	1.408	0.988	156	592	16992	15430	0.509	9978	7014	9077	6353	0
4	6	12	""	"iYDL001W"	16120	23410	150	10439	9494	2748	194	204	57	100	100	0	1975	1826	502	306	314	74	100	99	0	6.138	6.118	6.098	6.292	1.206	6.135	0.969	156	603	11914	10820	2.618	10245	1669	9300	1520	0
4	7	12	""	"iYDR003W"	16320	23420	150	8331	7707	2339	190	195	54	100	100	0	3373	3125	894	300	302	81	100	100	0	2.649	2.661	2.689	2.686	1.146	2.640	0.979	156	588	11214	10342	1.406	8141	3073	7517	2825	0
4	8	12	""	"iYDR020C"	16520	23420	150	1695	1603	788	183	191	64	99	99	0	4089	3664	1622	301	320	129	99	99	0	0.399	0.422	0.422	0.400	1.254	0.434	0.967	156	566	5300	4783	-1.325	1512	3788	1420	3363	0
4	9	12	""	"iYDR023W"	16720	23420	140	791	782	239	176	192	69	100	97	0	2099	1986	502	312	345	143	99	98	0	0.344	0.362	0.352	0.349	1.350	0.366	0.923	156	571	2402	2280	-1.539	615	1787	606	1674	0
4	10	12	""	"iYDR028C"	16920	23410	120	554	557	160	159	170	48	99	98	0	1278	1284	391	295	308	89	99	99	0	0.402	0.402	0.414	0.411	1.508	0.392	0.904	120	525	1378	1387	-1.315	395	983	398	989	0
4	11	12	""	"iYDR322W"	17130	23420	150	5064	4736	1883	164	171	48	100	99	0	5017	4407	1690	295	303	85	97	97	0	1.038	1.112	1.105	1.145	1.293	1.108	0.965	156	634	9622	8684	0.053	4900	4722	4572	4112	0
4	12	12	""	"iYDR326C"	17330	23420	150	1037	966	343	171	179	53	97	96	0	3277	3024	1087	295	305	87	98	96	0	0.290	0.291	0.300	0.294	1.392	0.288	0.942	156	584	3848	3524	-1.784	866	2982	795	2729	0
4	13	12	""	"iYDR331W"	17530	23430	140	534	512	180	158	162	46	95	89	0	1071	1005	348	268	275	74	94	93	0	0.468	0.480	0.478	0.464	1.445	0.479	0.908	156	555	1179	1091	-1.095	376	803	354	737	0
4	14	12	""	"iYDR345C-0"	17730	23420	150	2802	2787	2071	128	134	43	88	87	0	4589	4037	2913	241	249	98	85	83	0	0.615	0.700	0.669	0.639	1.733	0.697	0.967	156	583	7022	6455	-0.701	2674	4348	2659	3796	0
4	15	12	""	"iYDR348C"	17940	23430	160	2093	2246	1528	119	129	87	91	88	0	5455	4999	2897	236	245	116	92	89	0	0.378	0.447	0.433	0.425	1.538	0.469	0.949	208	580	7193	6890	-1.403	1974	5219	2127	4763	0
4	16	12	""	"iYDR350C"	18140	23420	140	1593	1371	559	118	126	88	98	94	0	4818	4214	1600	234	239	90	98	98	0	0.322	0.315	0.324	0.313	1.395	0.316	0.956	156	496	6059	5233	-1.636	1475	4584	1253	3980	0
4	17	12	""	"iYDR367W"	18340	23420	140	1438	1323	617	121	125	33	96	93	0	2479	2141	918	232	235	60	91	90	0	0.586	0.630	0.609	0.650	1.395	0.627	0.942	156	528	3564	3111	-0.771	1317	2247	1202	1909	0
4	18	12	""	"iYDR371W"	18540	23420	140	1328	1213	485	121	125	36	100	100	0	2136	1941	666	230	230	62	98	98	0	0.633	0.638	0.641	0.634	1.425	0.648	0.949	156	538	3113	2803	-0.659	1207	1906	1092	1711	0
4	19	12	""	"iYDR375C"	18740	23430	140	1031	945	376	116	120	32	98	97	0	3167	2849	1069	227	231	64	98	97	0	0.311	0.316	0.320	0.316	1.447	0.312	0.925	156	532	3855	3451	-1.684	915	2940	829	2622	0
4	20	12	""	"itG(CCC)D"	18940	23420	140	1095	974	411	108	111	28	99	98	0	3860	3419	1407	209	214	58	98	98	0	0.270	0.270	0.268	0.276	1.628	0.269	0.950	156	536	4638	4076	-1.887	987	3651	866	3210	0
4	21	12	""	"iYDR394W"	19130	23430	140	1409	1262	635	87	91	25	100	99	0	5149	4593	2477	168	175	50	100	99	0	0.265	0.266	0.262	0.277	1.392	0.259	0.966	156	589	6303	5600	-1.914	1322	4981	1175	4425	0
4	22	12	""	"iYDR399W"	19350	23430	140	1054	1041	680	76	80	25	93	92	0	2142	1914	1068	143	150	48	90	89	0	0.489	0.545	0.518	0.515	1.591	0.568	0.934	156	796	2977	2736	-1.031	978	1999	965	1771	0
4	1	13	""	"iYER056C-A"	15130	23610	140	1682	1554	532	181	233	388	92	85	0	3860	3532	1105	286	390	691	95	89	0	0.420	0.423	0.422	0.407	1.250	0.427	0.971	156	698	5075	4619	-1.252	1501	3574	1373	3246	0
4	2	13	""	"iYER060W"	15320	23610	150	7916	7483	2891	191	195	52	100	100	0	9453	8810	3100	303	313	90	100	100	0	0.844	0.857	0.842	0.841	1.167	0.853	0.966	156	566	16875	15799	-0.244	7725	9150	7292	8507	0
4	3	13	""	"iYER063W"	15520	23600	150	4717	4558	1652	197	201	50	100	100	0	9685	8973	2838	315	326	94	100	100	0	0.482	0.504	0.494	0.493	1.158	0.505	0.971	156	550	13890	13019	-1.052	4520	9370	4361	8658	0
4	4	13	""	"itA(UGC)E"	15720	23610	150	1806	1687	612	191	192	44	100	100	0	2556	2388	773	311	320	81	100	100	0	0.719	0.720	0.716	0.713	1.192	0.719	0.962	156	551	3860	3573	-0.475	1615	2245	1496	2077	0
4	5	13	""	"iYER078C"	15920	23620	140	1851	1767	804	183	190	51	100	99	0	5015	4867	2160	300	307	74	100	100	0	0.354	0.347	0.346	0.341	1.232	0.349	0.972	156	605	6383	6151	-1.499	1668	4715	1584	4567	0
4	6	13	""	"iYER082C"	16150	23610	150	2297	2191	811	189	197	53	98	98	0	3457	3322	1136	308	313	75	98	97	0	0.669	0.664	0.672	0.655	1.291	0.666	0.970	156	631	5257	5016	-0.579	2108	3149	2002	3014	0
4	7	13	""	"iYER096W"	16330	23610	110	464	464	113	185	189	44	97	95	0	1002	942	244	316	318	85	96	96	0	0.407	0.446	0.456	0.450	1.369	0.420	0.873	80	413	965	905	-1.298	279	686	279	626	0
4	8	13	""	"iYER098W"	16530	23610	150	4263	4217	1342	195	204	62	100	100	0	5040	5058	1623	340	361	132	100	100	0	0.866	0.852	0.865	0.857	1.184	0.846	0.964	156	595	8768	8740	-0.208	4068	4700	4022	4718	0
4	9	13	""	"iYER102W"	16730	23620	150	10816	10705	2969	208	219	67	100	100	0	11304	10928	2768	380	407	137	100	100	0	0.971	0.995	0.938	0.989	1.239	0.994	0.932	156	608	21532	21045	-0.042	10608	10924	10497	10548	0
4	10	13	""	"iYER118C"	16940	23620	150	3794	3581	1389	202	208	57	100	100	0	4925	4888	1772	363	375	112	99	99	0	0.787	0.747	0.758	0.747	1.276	0.749	0.959	156	615	8154	7904	-0.345	3592	4562	3379	4525	0
4	11	13	""	"iYER123W"	17120	23620	140	5053	4865	2274	186	191	48	100	100	0	7779	7840	3624	330	337	90	100	100	0	0.653	0.623	0.610	0.622	1.206	0.616	0.963	156	548	12316	12189	-0.614	4867	7449	4679	7510	0
4	12	13	""	"iYER127W"	17330	23620	150	3444	3209	1284	175	179	46	100	100	0	5806	5745	2367	315	325	91	100	99	0	0.595	0.559	0.562	0.559	1.246	0.552	0.973	156	543	8760	8464	-0.748	3269	5491	3034	5430	0
4	13	13	""	"iYGL200C"	17530	23620	150	1349	1306	491	154	162	64	99	98	0	5619	5149	1732	285	294	84	100	100	0	0.224	0.237	0.234	0.228	1.194	0.238	0.960	156	565	6529	6016	-2.158	1195	5334	1152	4864	0
4	14	13	""	"iYGL195W"	17730	23610	130	5726	5909	2286	127	141	72	100	100	0	3512	3373	1094	241	253	111	100	100	0	1.712	1.846	1.852	1.828	1.151	1.896	0.972	120	576	8870	8914	0.775	5599	3271	5782	3132	0
4	15	13	""	"iYGL190C"	17940	23620	140	2787	2554	1124	123	133	93	100	99	0	7816	7116	2882	230	246	123	100	100	0	0.351	0.353	0.348	0.340	1.204	0.357	0.976	156	528	10250	9317	-1.510	2664	7586	2431	6886	0
4	16	13	""	"iYGL176C"	18130	23610	150	2437	2359	994	128	136	86	100	100	0	3228	3115	1206	252	260	92	100	99	0	0.776	0.779	0.813	0.775	1.308	0.782	0.958	156	522	5285	5094	-0.366	2309	2976	2231	2863	0
4	17	13	""	"iYGL172W"	18330	23620	140	1827	1764	760	128	132	36	100	100	0	4184	4245	1708	243	247	63	100	100	0	0.431	0.409	0.407	0.399	1.306	0.410	0.954	156	559	5640	5638	-1.214	1699	3941	1636	4002	0
4	18	13	""	"iYGL169W"	18530	23620	140	1658	1640	668	115	120	35	100	100	0	1462	1395	460	228	232	60	100	98	0	1.250	1.307	1.341	1.291	1.277	1.348	0.955	156	539	2777	2692	0.322	1543	1234	1525	1167	0
4	19	13	""	"iYGL152C"	18730	23620	150	1799	1754	672	113	116	30	100	99	0	3721	3469	1123	238	250	75	100	100	0	0.484	0.508	0.492	0.495	1.225	0.511	0.947	156	542	5169	4872	-1.047	1686	3483	1641	3231	0
4	20	13	""	"iYGL147C"	18930	23620	150	1701	1544	562	112	115	30	100	100	0	5278	5028	1532	238	247	77	100	100	0	0.315	0.299	0.302	0.289	1.287	0.303	0.956	156	559	6629	6222	-1.665	1589	5040	1432	4790	0
4	21	13	""	"iYGL143C"	19130	23630	140	1872	1743	550	94	98	26	100	100	0	4400	4183	1226	187	202	64	100	100	0	0.422	0.413	0.415	0.408	1.228	0.412	0.964	156	572	5991	5645	-1.245	1778	4213	1649	3996	0
4	22	13	""	"iYGL125W"	19330	23630	130	1148	1172	500	80	85	24	100	100	0	1176	1102	459	149	156	46	98	97	0	1.040	1.146	1.160	1.194	1.300	1.136	0.973	120	623	2095	2045	0.056	1068	1027	1092	953	0
4	1	14	""	"iYGL121C"	15120	23810	150	1609	1522	457	184	253	375	98	85	0	4228	4100	1217	302	397	523	100	99	0	0.363	0.352	0.350	0.347	1.187	0.348	0.964	156	748	5351	5136	-1.462	1425	3926	1338	3798	0
4	2	14	""	"iYGL118C"	15320	23810	140	715	690	236	204	211	62	97	93	0	1799	1657	501	326	335	100	98	98	0	0.347	0.365	0.358	0.343	1.394	0.376	0.902	156	530	1984	1817	-1.527	511	1473	486	1331	0
4	3	14	""	"iYGR165W"	15520	23810	150	1880	1769	659	223	236	81	98	97	0	3732	3493	1162	347	369	125	99	98	0	0.490	0.491	0.491	0.459	1.419	0.498	0.966	156	558	5042	4692	-1.031	1657	3385	1546	3146	0
4	4	14	""	"iYGR169C"	15720	23810	150	6574	6171	2951	209	221	74	100	100	0	10591	9950	4371	338	352	111	100	100	0	0.621	0.620	0.621	0.609	1.190	0.627	0.972	156	577	16618	15574	-0.688	6365	10253	5962	9612	0
4	5	14	""	"iYGR173W"	15920	23810	140	4917	4547	1693	191	193	47	100	100	0	3176	3047	1034	304	308	74	99	98	0	1.646	1.588	1.609	1.606	1.240	1.601	0.975	156	561	7598	7099	0.719	4726	2872	4356	2743	0
4	6	14	""	"iYGRWdelta31"	16120	23810	140	2339	2169	843	187	197	106	98	96	0	2974	2859	1036	293	313	252	96	92	0	0.803	0.772	0.784	0.760	1.339	0.777	0.978	156	493	4833	4548	-0.317	2152	2681	1982	2566	0
4	7	14	""	"iYGR191W"	16320	23810	150	4571	4485	1754	182	193	102	100	100	0	3895	3963	1525	302	321	246	100	98	0	1.222	1.175	1.245	1.174	1.298	1.168	0.932	156	531	7982	7964	0.289	4389	3593	4303	3661	0
4	8	14	""	"iYGR195W"	16520	23810	140	1914	1809	743	182	186	47	100	100	0	3607	3449	1246	318	325	91	100	99	0	0.527	0.520	0.530	0.509	1.262	0.529	0.959	156	561	5021	4758	-0.925	1732	3289	1627	3131	0
4	9	14	""	"iYGR211W"	16720	23820	150	3505	3390	1189	194	200	50	100	100	0	6859	6602	1868	356	363	96	100	100	0	0.509	0.512	0.500	0.497	1.204	0.518	0.960	156	599	9814	9442	-0.974	3311	6503	3196	6246	0
4	10	14	""	"iYGR215W"	16930	23810	130	2735	2553	894	195	200	47	100	100	0	2281	2075	688	339	347	87	98	97	0	1.308	1.358	1.351	1.418	1.330	1.349	0.965	120	552	4482	4094	0.387	2540	1942	2358	1736	0
4	11	14	""	"iYGRCtau3"	17130	23820	140	1433	1421	628	184	188	43	99	99	0	1483	1546	629	318	323	79	98	97	0	1.072	1.007	1.022	1.010	1.360	0.998	0.950	156	575	2414	2465	0.100	1249	1165	1237	1228	0
4	12	14	""	"iYGR234W"	17330	23810	150	3177	2981	1003	179	183	48	100	100	0	4541	4225	1331	324	332	92	100	100	0	0.711	0.718	0.731	0.715	1.184	0.719	0.978	156	550	7215	6703	-0.492	2998	4217	2802	3901	0
4	13	14	""	"iYGR238C"	17520	23810	140	3078	2925	1201	157	165	54	100	100	0	4323	4414	1687	298	309	96	100	100	0	0.726	0.672	0.695	0.662	1.254	0.672	0.948	156	560	6946	6884	-0.463	2921	4025	2768	4116	0
4	14	14	""	"iYGR243W"	17730	23830	120	1190	1098	396	129	139	69	96	96	0	2023	1962	606	240	254	101	100	98	0	0.595	0.563	0.579	0.528	1.383	0.569	0.944	120	537	2844	2691	-0.749	1061	1783	969	1722	0
4	15	14	""	"iYHR177W"	17930	23820	140	5849	5663	2978	127	131	47	100	100	0	9112	8395	3870	236	250	108	100	100	0	0.645	0.679	0.672	0.643	1.199	0.700	0.983	156	567	14598	13695	-0.633	5722	8876	5536	8159	0
4	16	14	""	"iYHR180W"	18120	23820	150	10244	9658	4105	136	139	33	100	100	0	14189	13012	5165	255	265	70	100	100	0	0.725	0.746	0.742	0.738	1.155	0.753	0.983	156	559	24042	22279	-0.463	10108	13934	9522	12757	0
4	17	14	""	"iYHR183W"	18330	23820	140	6207	5988	2236	132	136	37	100	100	0	6085	5920	1994	241	247	65	100	100	0	1.040	1.031	1.037	1.015	1.194	1.045	0.983	156	589	11919	11535	0.056	6075	5844	5856	5679	0
4	18	14	""	"iYHR200W"	18530	23820	140	922	852	317	117	123	35	99	98	0	2070	1869	670	229	236	58	100	99	0	0.437	0.448	0.447	0.441	1.261	0.446	0.963	156	579	2646	2375	-1.193	805	1841	735	1640	0
4	19	14	""	"iYHR204W"	18720	23820	140	2518	2459	1333	123	126	34	100	100	0	7480	7281	3560	253	261	63	100	100	0	0.331	0.332	0.321	0.320	1.305	0.339	0.961	156	549	9622	9364	-1.593	2395	7227	2336	7028	0
4	20	14	""	"iYHR208W"	18920	23820	140	5148	4880	2250	121	125	33	100	100	0	8007	7897	3387	257	264	65	100	100	0	0.649	0.623	0.618	0.623	1.246	0.625	0.953	156	564	12777	12399	-0.624	5027	7750	4759	7640	0
4	21	14	""	"iYIL166C"	19130	23830	140	4494	4385	2148	103	106	27	100	100	0	4863	4613	1979	220	228	65	100	100	0	0.946	0.975	0.973	0.927	1.322	1.002	0.958	156	535	9034	8675	-0.081	4391	4643	4282	4393	0
4	22	14	""	"iYIL162W"	19320	23820	150	1436	1320	511	81	85	23	100	100	0	2836	2791	1014	153	165	55	100	100	0	0.505	0.470	0.478	0.467	1.259	0.468	0.964	156	732	4038	3877	-0.986	1355	2683	1239	2638	0
4	1	15	""	"iYIL157C"	15120	24000	150	6471	6171	2497	183	218	169	98	98	0	8504	8214	3200	298	378	405	98	97	0	0.766	0.756	0.769	0.748	1.165	0.758	0.985	156	799	14494	13904	-0.384	6288	8206	5988	7916	0
4	2	15	""	"iYIL140W"	15320	24010	140	5095	4693	1629	213	222	76	100	100	0	4351	4034	1157	335	343	96	100	100	0	1.216	1.211	1.202	1.186	1.229	1.241	0.968	156	585	8898	8179	0.282	4882	4016	4480	3699	0
4	3	15	""	"iYIL136W"	15520	23990	150	16941	14819	6995	242	258	94	100	100	0	12670	11103	4664	365	385	128	100	99	0	1.357	1.358	1.371	1.317	1.214	1.393	0.976	156	571	29004	25315	0.441	16699	12305	14577	10738	0
4	4	15	""	"iYIL133C"	15720	24020	140	2668	2464	945	226	240	82	99	98	0	7379	6784	2536	349	368	118	100	99	0	0.347	0.348	0.348	0.336	1.249	0.348	0.974	156	556	9472	8673	-1.525	2442	7030	2238	6435	0
4	5	15	""	"iYJL112W"	15920	24020	140	3792	3355	1446	193	198	49	100	100	0	5536	4965	1975	315	322	83	100	100	0	0.689	0.680	0.687	0.665	1.185	0.688	0.982	156	567	8820	7812	-0.537	3599	5221	3162	4650	0
4	6	15	""	"iYJL107C"	16140	23990	170	4641	4202	1662	182	194	103	100	100	0	9611	8787	3319	304	325	241	100	100	0	0.479	0.474	0.470	0.463	1.148	0.476	0.987	208	562	13766	12503	-1.062	4459	9307	4020	8483	0
4	7	15	""	"iYJL104W"	16310	24010	160	2309	2167	1275	182	192	104	93	90	0	4570	4087	2305	306	323	246	92	89	0	0.499	0.525	0.540	0.522	1.403	0.533	0.968	208	530	6391	5766	-1.003	2127	4264	1985	3781	0
4	8	15	""	"iYJL089W"	16520	24010	140	927	868	313	173	179	48	97	95	0	2321	2101	708	294	298	78	98	98	0	0.372	0.385	0.377	0.371	1.285	0.388	0.951	156	569	2781	2502	-1.427	754	2027	695	1807	0
4	9	15	""	"iYJL083W"	16720	24010	140	2433	2278	1035	168	172	45	100	100	0	5229	4906	1829	289	297	85	100	100	0	0.459	0.457	0.436	0.433	1.252	0.473	0.953	156	577	7205	6727	-1.125	2265	4940	2110	4617	0
4	10	15	""	"iYJL079C"	16920	24020	150	2469	2392	976	177	181	46	100	100	0	6583	6757	2656	300	311	86	100	100	0	0.365	0.343	0.347	0.335	1.234	0.344	0.965	156	617	8575	8672	-1.455	2292	6283	2215	6457	0
4	11	15	""	"iYJL060W"	17120	24020	150	1976	1786	630	176	180	45	99	99	0	2764	2449	823	298	305	76	98	98	0	0.730	0.748	0.754	0.757	1.231	0.746	0.975	156	611	4266	3761	-0.454	1800	2466	1610	2151	0
4	12	15	""	"iYJL055W"	17330	24020	150	1798	1637	603	171	178	53	100	99	0	5846	5415	1974	306	319	101	100	100	0	0.294	0.287	0.286	0.281	1.229	0.288	0.974	156	598	7167	6575	-1.768	1627	5540	1466	5109	0
4	13	15	""	"iYJL051W"	17520	24010	140	1687	1672	831	155	161	52	100	98	0	3769	3463	1594	297	307	104	99	99	0	0.441	0.479	0.476	0.464	1.294	0.484	0.952	156	567	5004	4683	-1.180	1532	3472	1517	3166	0
4	14	15	""	"itR(UCU)J2"	17720	24020	140	709	660	263	136	139	33	96	96	0	2387	2134	938	260	265	74	97	96	0	0.269	0.280	0.278	0.280	1.278	0.276	0.961	156	568	2700	2398	-1.892	573	2127	524	1874	0
4	15	15	""	"iYJLCdelta7"	17920	24020	150	3198	3041	1240	139	142	34	100	100	0	6534	6391	2481	264	269	76	100	100	0	0.488	0.474	0.478	0.466	1.207	0.471	0.966	156	563	9329	9029	-1.035	3059	6270	2902	6127	0
4	16	15	""	"iYJL034W"	18120	24010	140	3338	3079	1425	143	147	36	100	100	0	4823	4898	2137	274	278	72	100	100	0	0.702	0.635	0.639	0.615	1.300	0.635	0.955	156	556	7744	7560	-0.510	3195	4549	2936	4624	0
4	17	15	""	"iYKL134C"	18320	24020	140	1378	1244	450	126	132	39	99	98	0	2479	2251	809	235	246	69	98	97	0	0.558	0.555	0.555	0.565	1.225	0.545	0.970	156	605	3496	3134	-0.842	1252	2244	1118	2016	0
4	18	15	""	"iYKL129C"	18530	24030	130	489	483	156	112	115	30	99	96	0	1380	1320	450	219	225	56	99	98	0	0.325	0.337	0.335	0.336	1.242	0.334	0.945	120	537	1538	1472	-1.623	377	1161	371	1101	0
4	19	15	""	"iYKL126W"	18730	24020	150	1710	1563	583	119	122	36	100	99	0	5161	4674	1544	242	247	60	100	100	0	0.323	0.326	0.316	0.313	1.245	0.328	0.966	156	576	6510	5876	-1.628	1591	4919	1444	4432	0
4	20	15	""	"iYKL108W"	18930	24020	140	6469	5966	2042	116	120	34	100	100	0	6512	5969	1825	235	238	59	100	100	0	1.012	1.020	1.018	1.012	1.185	1.035	0.979	156	581	12630	11584	0.017	6353	6277	5850	5734	0
4	21	15	""	"iYKL104C"	19130	24020	150	2421	2283	832	104	107	29	100	100	0	7586	7302	2478	210	219	63	100	100	0	0.314	0.307	0.313	0.299	1.223	0.309	0.979	156	606	9693	9271	-1.671	2317	7376	2179	7092	0
4	22	15	""	"iYKL100C"	19330	24020	140	1748	1666	676	82	87	26	100	99	0	4140	4047	1658	166	177	57	100	98	0	0.419	0.408	0.419	0.417	1.325	0.403	0.962	156	732	5640	5465	-1.254	1666	3974	1584	3881	0
4	1	16	""	"iYKL086W"	15120	24210	120	729	719	216	175	175	42	99	98	0	1721	1662	545	288	289	65	98	98	0	0.387	0.396	0.388	0.399	1.319	0.391	0.949	120	610	1987	1918	-1.371	554	1433	544	1374	0
4	2	16	""	"iYKL081W"	15330	24210	130	1254	1263	500	196	203	54	100	98	0	2860	2763	1016	314	318	77	99	99	0	0.416	0.436	0.432	0.418	1.309	0.441	0.955	120	575	3604	3516	-1.267	1058	2546	1067	2449	0
4	3	16	""	"iYKL077W"	15520	24210	140	4356	4164	1825	229	239	79	100	100	0	4214	3986	1629	340	349	96	99	98	0	1.065	1.079	1.067	1.091	1.272	1.085	0.974	156	595	8001	7581	0.091	4127	3874	3935	3646	0
4	4	16	""	"iYKLWdelta7"	15720	24210	140	1817	1752	653	223	229	67	99	99	0	2312	2076	662	329	339	97	98	98	0	0.804	0.875	0.870	0.860	1.273	0.892	0.967	156	546	3577	3276	-0.315	1594	1983	1529	1747	0
4	5	16	""	"iYKL063C-0"	15920	24210	140	3366	3284	1167	214	224	71	100	99	0	4720	4877	1709	325	339	99	100	100	0	0.717	0.674	0.687	0.668	1.208	0.672	0.969	156	560	7547	7622	-0.480	3152	4395	3070	4552	0
4	6	16	""	"iYKL060C"	16120	24210	140	3139	2867	1097	212	230	80	100	100	0	6130	5776	2111	337	352	104	100	100	0	0.505	0.488	0.488	0.477	1.186	0.490	0.977	156	560	8720	8094	-0.985	2927	5793	2655	5439	0
4	7	16	""	"iYLR056W"	16320	24220	140	2253	2207	798	200	225	228	99	94	0	4083	3909	1333	322	337	157	99	99	0	0.546	0.560	0.561	0.555	1.158	0.561	0.978	156	552	5814	5594	-0.873	2053	3761	2007	3587	0
4	8	16	""	"iYLR060W"	16520	24220	140	966	891	333	164	184	223	89	77	0	2062	1856	657	269	285	148	96	92	0	0.447	0.458	0.458	0.443	1.369	0.502	0.821	156	569	2595	2314	-1.161	802	1793	727	1587	0
4	9	16	""	"iYLR065C"	16720	24220	140	4647	4524	1918	146	149	37	100	100	0	2970	2747	973	244	249	62	100	100	0	1.651	1.749	1.694	1.727	1.241	1.811	0.943	156	559	7227	6881	0.723	4501	2726	4378	2503	0
4	10	16	""	"iYLR082C"	16920	24220	140	2547	2403	1024	150	156	44	100	100	0	4290	4112	1761	252	258	69	100	100	0	0.594	0.584	0.587	0.588	1.246	0.575	0.966	156	553	6435	6113	-0.752	2397	4038	2253	3860	0
4	11	16	""	"iYLR086W"	17120	24220	140	7478	6889	2556	160	166	50	100	100	0	3309	3080	1088	264	273	71	100	99	0	2.403	2.390	2.399	2.410	1.301	2.419	0.967	156	548	10363	9545	1.265	7318	3045	6729	2816	0
4	12	16	""	"iYLR090W"	17320	24220	150	4448	4086	1439	160	167	55	99	99	0	5826	5287	1825	269	281	87	99	98	0	0.772	0.782	0.785	0.786	1.181	0.776	0.980	156	600	9845	8944	-0.374	4288	5557	3926	5018	0
4	13	16	""	"iYLRCdelta5"	17530	24210	130	1914	1874	623	147	151	52	100	100	0	2457	2297	629	255	266	89	100	100	0	0.802	0.846	0.837	0.840	1.204	0.876	0.959	120	552	3969	3769	-0.318	1767	2202	1727	2042	0
4	14	16	""	"iYLR110C"	17720	24220	150	1043	937	375	131	135	36	97	95	0	3076	2729	1096	240	245	69	99	96	0	0.322	0.324	0.316	0.323	1.371	0.321	0.957	156	595	3748	3295	-1.637	912	2836	806	2489	0
4	15	16	""	"itR(ACG)L"	17920	24220	140	4892	4666	2042	132	140	50	100	100	0	4555	4577	1815	245	253	85	100	100	0	1.104	1.047	1.032	1.031	1.308	1.060	0.961	156	581	9070	8866	0.143	4760	4310	4534	4332	0
4	16	16	""	"iYLR129W"	18120	24220	150	5078	4644	1937	133	141	50	100	100	0	2817	2519	967	252	260	84	97	96	0	1.928	1.990	2.016	2.086	1.373	1.985	0.969	156	622	7510	6778	0.947	4945	2565	4511	2267	0
4	17	16	""	"iYLR133W"	18330	24220	150	3238	2973	1527	126	132	39	100	100	0	5847	5502	2618	236	246	66	100	100	0	0.555	0.541	0.538	0.518	1.260	0.546	0.977	156	622	8723	8113	-0.850	3112	5611	2847	5266	0
4	18	16	""	"iYLR137W"	18540	24210	150	2552	2287	1104	118	121	33	100	100	0	4708	4370	1911	227	238	64	100	100	0	0.543	0.524	0.521	0.506	1.352	0.533	0.964	156	587	6915	6312	-0.880	2434	4481	2169	4143	0
4	19	16	""	"iYLR448W"	18730	24220	140	1812	1801	862	120	121	31	100	100	0	5256	4862	2128	242	246	62	100	100	0	0.337	0.364	0.352	0.354	1.229	0.370	0.965	156	536	6706	6301	-1.567	1692	5014	1681	4620	0
4	20	16	""	"iYLR452C"	18930	24230	140	1992	1943	920	123	127	35	100	100	0	4725	4877	2138	231	237	65	100	100	0	0.416	0.392	0.380	0.380	1.431	0.391	0.926	156	566	6363	6466	-1.266	1869	4494	1820	4646	0
4	21	16	""	"iYLRCdelta27"	19130	24230	130	6370	6089	2523	108	116	37	100	100	0	8009	6971	2644	209	218	67	100	100	0	0.803	0.885	0.876	0.875	1.171	0.880	0.968	120	520	14062	12743	-0.317	6262	7800	5981	6762	0
4	22	16	""	"iYML129C"	19330	24230	140	1876	1772	828	86	94	49	100	99	0	6019	5494	2355	169	187	73	100	100	0	0.306	0.317	0.317	0.303	1.295	0.321	0.973	156	724	7640	7011	-1.708	1790	5850	1686	5325	0
4	1	17	""	"iYML125C"	15120	24410	140	3338	2995	1311	174	197	197	100	98	0	5349	5111	2018	296	383	736	100	94	0	0.626	0.586	0.576	0.564	1.206	0.597	0.978	156	722	8217	7636	-0.675	3164	5053	2821	4815	0
4	2	17	""	"iYML121W"	15320	24410	130	4061	4044	1345	196	205	66	100	100	0	6242	6386	2021	311	323	107	100	100	0	0.652	0.633	0.646	0.631	1.202	0.632	0.962	120	541	9796	9923	-0.618	3865	5931	3848	6075	0
4	3	17	""	"iYML105C"	15520	24410	140	3606	3416	1469	226	233	67	100	100	0	2430	2359	906	331	339	90	98	98	0	1.610	1.573	1.598	1.606	1.331	1.590	0.967	156	577	5479	5218	0.687	3380	2099	3190	2028	0
4	4	17	""	"iYML100W"	15720	24410	140	3575	3444	1663	226	229	75	100	98	0	2426	2513	1119	330	334	104	98	98	0	1.598	1.474	1.456	1.449	1.325	1.488	0.949	156	574	5445	5401	0.676	3349	2096	3218	2183	0
4	5	17	""	"iYML095C"	15920	24410	130	1533	1469	414	214	219	79	100	100	0	2866	2765	740	317	324	109	100	100	0	0.517	0.513	0.505	0.508	1.265	0.501	0.925	120	540	3868	3703	-0.950	1319	2549	1255	2448	0
4	6	17	""	"iYML077W"	16120	24410	140	7544	7146	2980	220	234	86	100	100	0	3443	3267	1240	337	344	114	98	98	0	2.358	2.364	2.401	2.383	1.237	2.385	0.975	156	605	10430	9856	1.238	7324	3106	6926	2930	0
4	7	17	""	"iYML074C-1"	16330	24410	130	4319	4241	1638	187	215	238	100	100	0	7505	6843	2297	288	311	167	100	100	0	0.573	0.618	0.612	0.610	1.267	0.629	0.960	120	516	11349	10609	-0.805	4132	7217	4054	6555	0
4	8	17	""	"itR(UCU)M2"	16520	24420	140	1484	1534	848	145	168	231	94	80	0	3294	3204	1550	241	261	155	100	98	0	0.439	0.469	0.455	0.444	1.328	0.493	0.903	156	527	4392	4352	-1.189	1339	3053	1389	2963	0
4	9	17	""	"iYMR210W"	16720	24410	140	1512	1446	520	131	134	32	100	99	0	2501	2250	634	227	234	69	99	98	0	0.607	0.650	0.627	0.627	1.252	0.667	0.941	156	520	3655	3338	-0.720	1381	2274	1315	2023	0
4	10	17	""	"iYMR214W"	16920	24420	140	2400	2264	843	131	135	32	100	100	0	3742	3470	1181	234	242	58	100	100	0	0.647	0.659	0.668	0.647	1.161	0.665	0.983	156	538	5777	5369	-0.629	2269	3508	2133	3236	0
4	11	17	""	"iYMR218C"	17130	24410	140	1098	1016	380	133	140	41	100	99	0	3038	2734	1036	248	254	72	100	99	0	0.346	0.355	0.352	0.355	1.267	0.354	0.967	156	546	3755	3369	-1.532	965	2790	883	2486	0
4	12	17	""	"iYMR234W"	17330	24420	140	2280	2083	751	138	143	40	100	100	0	2456	2281	778	242	249	71	99	98	0	0.967	0.954	0.976	0.980	1.446	0.950	0.971	156	553	4356	3984	-0.048	2142	2214	1945	2039	0
4	13	17	""	"iYMR238W"	17520	24420	140	1699	1596	618	137	152	140	99	96	0	1561	1428	476	235	247	115	98	96	0	1.178	1.223	1.237	1.239	1.368	1.241	0.935	156	598	2888	2652	0.236	1562	1326	1459	1193	0
4	14	17	""	"iYMR241W"	17730	24420	140	1634	1489	521	127	145	148	100	97	0	1981	1865	592	231	241	124	99	98	0	0.861	0.834	0.832	0.829	1.284	0.837	0.962	156	573	3257	2996	-0.216	1507	1750	1362	1634	0
4	15	17	""	"iYMR255W"	17920	24420	130	3894	3696	1129	120	131	63	100	100	0	3739	3440	988	224	236	91	100	100	0	1.074	1.112	1.099	1.112	1.115	1.102	0.981	120	520	7289	6792	0.103	3774	3515	3576	3216	0
4	16	17	""	"iYMR259C"	18130	24420	140	1110	996	399	122	129	47	100	98	0	3119	2886	1043	241	264	111	100	100	0	0.343	0.330	0.331	0.314	1.266	0.339	0.971	156	590	3866	3519	-1.542	988	2878	874	2645	0
4	17	17	""	"iYMR263W"	18330	24420	140	1920	1821	587	132	138	47	100	100	0	7152	6640	2079	268	300	143	100	100	0	0.260	0.265	0.261	0.263	1.157	0.267	0.981	156	570	8672	8061	-1.945	1788	6884	1689	6372	0
4	18	17	""	"iYMR277W"	18530	24420	140	1927	1749	641	124	134	47	100	100	0	4695	4420	1464	260	290	132	100	100	0	0.407	0.391	0.392	0.383	1.186	0.395	0.977	156	570	6238	5785	-1.299	1803	4435	1625	4160	0
4	19	17	""	"iYMR282C"	18730	24420	140	1882	1820	719	120	125	40	99	98	0	5077	4730	1666	247	261	80	100	100	0	0.365	0.379	0.367	0.363	1.223	0.384	0.968	156	546	6592	6183	-1.455	1762	4830	1700	4483	0
4	20	17	""	"iYMR284W"	18930	24420	140	1865	1711	497	125	130	42	100	100	0	2374	2184	632	236	243	68	100	100	0	0.814	0.814	0.817	0.820	1.181	0.810	0.981	156	543	3878	3534	-0.297	1740	2138	1586	1948	0
4	21	17	""	"iYNL061W"	19130	24410	150	5214	4912	1724	112	120	39	100	100	0	2989	2800	848	216	226	70	100	100	0	1.840	1.858	1.868	1.826	1.159	1.913	0.974	156	578	7875	7384	0.880	5102	2773	4800	2584	0
4	22	17	""	"iYNL055C"	19330	24420	150	3804	3516	1165	89	95	34	100	100	0	6325	6259	2206	172	185	65	100	100	0	0.604	0.563	0.555	0.570	1.214	0.554	0.972	156	759	9868	9514	-0.728	3715	6153	3427	6087	0
4	1	18	""	"iYNL052W"	15120	24600	150	2091	1996	624	222	330	642	93	78	0	3709	3439	984	382	611	1241	94	71	0	0.562	0.580	0.577	0.570	1.183	0.578	0.971	156	777	5196	4831	-0.832	1869	3327	1774	3057	0
4	2	18	""	"iYNL036W"	15310	24600	150	6282	6399	2345	219	226	70	100	100	0	2212	2190	545	340	348	112	100	99	0	3.239	3.341	3.287	3.240	1.286	3.561	0.921	156	589	7935	8030	1.695	6063	1872	6180	1850	0
4	3	18	""	"iYNL035C"	15520	24610	150	2522	2454	687	224	230	74	100	100	0	1840	1766	369	336	345	166	100	100	0	1.528	1.559	1.568	1.529	1.232	1.597	0.904	156	570	3802	3660	0.612	2298	1504	2230	1430	0
4	4	18	""	"iYNL032W"	15720	24610	150	430	431	138	191	204	84	87	69	0	418	432	114	307	324	175	27	3	0	2.153	1.920	2.011	1.920	2.018	0.644	0.367	156	567	350	365	1.106	239	111	240	125	-50
4	5	18	""	"iYNL016W"	15920	24610	150	2793	2661	900	149	168	69	100	99	0	4803	4513	1458	247	272	100	100	100	0	0.580	0.589	0.589	0.581	1.139	0.588	0.980	156	601	7200	6778	-0.785	2644	4556	2512	4266	0
4	6	18	""	"iYNL011C"	16120	24610	150	2886	2653	826	146	166	70	100	100	0	3790	3481	1045	244	266	99	100	100	0	0.773	0.774	0.765	0.771	1.145	0.772	0.976	156	594	6286	5744	-0.372	2740	3546	2507	3237	0
4	7	18	""	"iYNL007C"	16320	24610	150	3132	3052	1085	142	153	58	100	100	0	5156	4683	1390	230	249	84	100	100	0	0.607	0.653	0.641	0.637	1.163	0.666	0.974	156	590	7916	7363	-0.720	2990	4926	2910	4453	0
4	8	18	""	"iYNR007C"	16520	24610	150	3145	3022	1010	130	133	34	100	100	0	6541	6129	1927	214	222	68	100	100	0	0.477	0.489	0.481	0.484	1.141	0.488	0.978	156	555	9342	8807	-1.069	3015	6327	2892	5915	0
4	9	18	""	"iYNR011C"	16720	24610	150	2085	2179	897	121	124	30	100	100	0	4911	4991	1720	215	222	62	100	100	0	0.418	0.431	0.417	0.423	1.190	0.438	0.965	156	531	6660	6834	-1.258	1964	4696	2058	4776	0
4	10	18	""	"iYNR015W"	16920	24610	150	1721	1592	480	118	122	34	100	100	0	5658	5073	1499	222	231	67	100	100	0	0.295	0.304	0.303	0.301	1.134	0.302	0.981	156	549	7039	6325	-1.762	1603	5436	1474	4851	0
4	11	18	""	"iYOR055W"	17120	24610	150	1295	1287	502	118	126	62	99	99	0	2866	2882	1165	219	235	98	100	100	0	0.445	0.439	0.440	0.437	1.203	0.435	0.975	156	594	3824	3832	-1.169	1177	2647	1169	2663	0
4	12	18	""	"iYOR058C-1"	17320	24620	150	2948	2703	896	122	132	82	100	99	0	6176	5456	1803	219	235	113	100	99	0	0.474	0.493	0.490	0.500	1.169	0.491	0.984	156	588	8783	7818	-1.076	2826	5957	2581	5237	0
4	13	18	""	"iYOR060C"	17530	24620	140	2163	2038	855	129	144	148	98	97	0	5978	5706	2072	230	244	121	99	99	0	0.354	0.349	0.348	0.331	1.250	0.356	0.958	156	516	7782	7385	-1.499	2034	5748	1909	5476	0
4	14	18	""	"iYOR073W"	17730	24620	140	3012	2777	934	128	148	153	100	100	0	4554	4101	1306	235	251	126	100	100	0	0.668	0.685	0.686	0.686	1.179	0.688	0.981	156	536	7203	6515	-0.583	2884	4319	2649	3866	0
4	15	18	""	"iYOR077W"	17930	24610	140	1303	1226	437	130	140	59	100	99	0	2038	1971	702	247	260	87	100	100	0	0.655	0.636	0.637	0.634	1.235	0.628	0.968	156	564	2964	2820	-0.611	1173	1791	1096	1724	0
4	16	18	""	"iYOR081C"	18130	24620	150	1219	1136	473	134	142	45	97	96	0	2342	2185	826	278	297	113	96	96	0	0.526	0.525	0.517	0.510	1.282	0.536	0.944	156	584	3149	2909	-0.928	1085	2064	1002	1907	0
4	17	18	""	"iYOR098C"	18330	24620	140	2364	2285	862	143	153	54	100	100	0	6197	6254	2388	309	344	153	100	100	0	0.377	0.360	0.358	0.358	1.200	0.357	0.972	156	552	8109	8087	-1.407	2221	5888	2142	5945	0
4	18	18	""	"iYOR103C"	18530	24620	150	5755	5830	2759	148	165	83	100	100	0	8978	9351	4183	337	378	190	100	99	0	0.649	0.630	0.611	0.626	1.292	0.639	0.965	156	560	14248	14696	-0.624	5607	8641	5682	9014	0
4	19	18	""	"iYOR108W"	18730	24620	140	2277	2150	832	131	150	74	100	99	0	7072	6985	2726	298	331	139	100	100	0	0.317	0.302	0.296	0.302	1.251	0.297	0.956	156	541	8920	8706	-1.658	2146	6774	2019	6687	0
4	20	18	""	"iYOR125C"	18930	24620	140	462	453	144	118	128	45	96	92	0	1542	1447	472	242	259	87	98	96	0	0.265	0.278	0.274	0.271	1.300	0.277	0.927	156	552	1644	1540	-1.918	344	1300	335	1205	0
4	21	18	""	"iYOR129C"	19130	24630	140	1406	1296	477	110	117	40	100	98	0	4834	4792	1801	212	218	63	100	100	0	0.280	0.259	0.262	0.256	1.179	0.257	0.974	156	570	5918	5766	-1.834	1296	4622	1186	4580	0
4	22	18	""	"iYOR133W"	19330	24620	140	2750	2683	1095	90	96	34	100	100	0	4711	4914	1760	170	179	56	100	100	0	0.586	0.547	0.549	0.539	1.223	0.550	0.941	156	717	7201	7337	-0.772	2660	4541	2593	4744	0
4	1	19	""	"iYPL241C"	15130	24820	140	1410	1429	286	338	766	2212	0	0	0	3054	3034	530	648	1194	2207	67	0	0	0.446	0.457	0.451	0.453	1.173	0.456	0.935	156	679	3478	3477	-1.166	1072	2406	1091	2386	0
4	2	19	""	"iYPL236C"	15320	24810	140	2334	2194	726	247	293	203	97	96	0	5427	4877	1433	374	442	292	98	96	0	0.413	0.432	0.422	0.426	1.208	0.435	0.956	156	545	7140	6450	-1.276	2087	5053	1947	4503	0
4	3	19	""	"iYPL232W"	15520	24800	150	1949	1771	589	191	201	75	98	97	0	5508	4888	1621	298	315	168	98	97	0	0.337	0.344	0.340	0.343	1.184	0.343	0.971	156	577	6968	6170	-1.567	1758	5210	1580	4590	0
4	4	19	""	"iYPL216W"	15720	24800	150	2716	2367	972	138	152	65	97	94	0	4893	4209	1737	244	264	160	94	92	0	0.555	0.562	0.564	0.565	1.270	0.561	0.986	156	611	7227	6194	-0.851	2578	4649	2229	3965	0
4	5	19	""	"iYPL212C"	15940	24810	140	930	855	294	114	117	35	97	95	0	2126	1896	622	201	207	57	97	96	0	0.424	0.437	0.425	0.435	1.224	0.441	0.967	156	584	2741	2436	-1.238	816	1925	741	1695	0
4	6	19	""	"iYPL208W"	16140	24810	150	1807	1645	612	109	116	39	98	96	0	4677	4168	1505	191	200	61	99	98	0	0.379	0.386	0.389	0.383	1.180	0.388	0.986	156	568	6184	5513	-1.402	1698	4486	1536	3977	0
4	7	19	""	"iYPL191C"	16340	24810	140	820	835	414	114	119	36	96	96	0	1310	1301	613	192	199	57	96	95	0	0.631	0.650	0.642	0.647	1.277	0.655	0.956	156	566	1824	1830	-0.663	706	1118	721	1109	0
4	8	19	""	"iYPL187W"	16550	24810	150	7286	6826	2197	115	118	30	100	100	0	5312	4915	1469	187	191	44	100	100	0	1.399	1.419	1.420	1.420	1.140	1.448	0.977	156	582	12296	11439	0.485	7171	5125	6711	4728	0
4	9	19	""	"iYPL183C"	16750	24800	150	3651	3593	1243	112	114	28	100	100	0	7819	7457	2247	185	192	49	100	100	0	0.464	0.479	0.462	0.466	1.192	0.480	0.957	156	545	11173	10753	-1.109	3539	7634	3481	7272	0
4	10	19	""	"iYPL170W"	16940	24820	150	3936	3634	1128	103	106	27	100	100	0	7128	6384	1977	180	186	53	100	100	0	0.552	0.569	0.568	0.573	1.139	0.563	0.984	156	514	10781	9735	-0.858	3833	6948	3531	6204	0
4	11	19	""	"iYPL165C"	17120	24820	150	1539	1456	594	98	108	78	96	94	0	2824	2703	1205	171	182	97	95	92	0	0.543	0.536	0.540	0.564	1.306	0.517	0.972	156	613	4094	3890	-0.881	1441	2653	1358	2532	0
4	12	19	""	"iYPL161C"	17360	24800	130	830	826	335	98	111	86	97	92	0	2824	2751	1141	168	183	108	100	97	0	0.276	0.282	0.279	0.280	1.256	0.279	0.935	120	506	3388	3311	-1.859	732	2656	728	2583	0
4	13	19	""	"iYPR149W"	17530	24810	150	2870	2746	889	104	107	33	100	100	0	2432	2351	645	173	186	62	100	100	0	1.224	1.213	1.199	1.193	1.149	1.250	0.974	156	521	5025	4820	0.292	2766	2259	2642	2178	0
4	14	19	""	"iYPR154W"	17730	24810	150	5592	5280	1754	109	116	41	100	100	0	4704	4553	1464	190	200	69	100	100	0	1.215	1.185	1.189	1.190	1.143	1.186	0.981	156	542	9997	9534	0.281	5483	4514	5171	4363	0
4	15	19	""	"iYPR158W"	17930	24820	140	2969	2670	847	120	128	49	100	100	0	5291	4806	1500	206	228	91	100	100	0	0.560	0.554	0.555	0.557	1.137	0.553	0.986	156	528	7934	7150	-0.836	2849	5085	2550	4600	0
4	16	19	""	"iYPRCtau3"	18120	24820	150	13517	13022	3589	122	134	57	100	100	0	11903	11590	3335	232	252	112	100	100	0	1.148	1.136	1.139	1.141	1.116	1.123	0.988	156	569	25066	24258	0.199	13395	11671	12900	11358	0
4	17	19	""	"iYPR173C"	18330	24820	150	1842	1742	596	132	141	54	99	99	0	3892	3697	1250	251	272	118	100	98	0	0.470	0.467	0.476	0.466	1.190	0.463	0.977	156	568	5351	5056	-1.090	1710	3641	1610	3446	0
4	18	19	""	"iYPR179C"	18520	24820	150	2534	2300	669	147	216	346	98	94	0	3659	3432	849	300	422	561	97	96	0	0.711	0.687	0.693	0.672	1.174	0.692	0.969	156	568	5746	5285	-0.493	2387	3359	2153	3132	0
4	19	19	""	"iYPR195C-0"	18730	24810	150	2410	2263	821	135	207	344	99	92	0	6564	6725	2239	292	413	556	100	100	0	0.363	0.331	0.325	0.320	1.199	0.337	0.947	156	586	8547	8561	-1.463	2275	6272	2128	6433	0
4	20	19	""	"iYPRWtau4"	18930	24820	150	3193	3157	1088	106	118	46	100	100	0	3673	3831	1458	221	244	100	100	100	0	0.894	0.845	0.857	0.868	1.240	0.831	0.957	156	560	6539	6661	-0.161	3087	3452	3051	3610	0
4	21	19	""	"iYPR200C"	19130	24820	150	1667	1640	707	106	118	46	100	100	0	3720	3458	1110	205	217	70	100	100	0	0.444	0.472	0.445	0.460	1.206	0.513	0.846	156	550	5076	4787	-1.171	1561	3515	1534	3253	0
4	22	19	""	"YDRCTy1-2A"	19330	24820	140	62343	53972	14523	104	114	47	100	100	28	35475	32351	8410	180	192	64	100	100	0	1.763	1.674	1.663	1.661	1.139	1.685	0.987	156	710	97534	86039	0.818	62239	35295	53868	32171	0
4	1	20	""	"YDRWdelta12"	15120	25000	150	47889	45657	13281	295	634	1939	100	100	1	34157	34140	7129	466	933	1954	100	100	0	1.413	1.347	1.387	1.306	1.179	1.407	0.979	156	898	81285	79036	0.498	47594	33691	45362	33674	0
4	2	20	""	"YERWdelta9"	15320	25010	140	4331	4080	1577	212	294	276	98	97	0	5085	4936	1754	300	425	380	99	98	0	0.861	0.834	0.830	0.811	1.223	0.846	0.955	156	684	8904	8504	-0.216	4119	4785	3868	4636	0
4	3	20	"EMPTY"	"EMPTY"	15510	25010	150	218	223	74	157	169	63	47	23	0	316	324	90	240	259	89	44	16	0	0.803	0.786	0.731	0.691	2.509	0.712	0.665	156	773	137	150	-0.317	61	76	66	84	-75
4	4	20	"EMPTY"	"EMPTY"	15710	25010	150	153	152	37	127	131	37	36	7	0	236	244	55	212	217	57	31	6	0	1.083	0.781	0.733	0.715	3.213	0.467	0.307	156	823	50	57	0.115	26	24	25	32	-75
4	5	20	"EMPTY"	"EMPTY"	15920	25010	150	109	111	29	110	114	31	15	3	0	184	184	47	190	195	50	12	1	0	0.167	-0.167	0.536	0.561	2.946	0.441	0.277	156	809	-7	-5	-2.585	-1	-6	1	-6	-75
4	6	20	"EMPTY"	"EMPTY"	16120	25010	150	98	100	22	106	112	43	2	0	0	169	170	42	181	187	59	5	0	0	0.667	0.545	0.550	0.585	2.861	0.371	0.205	156	766	-20	-17	-0.585	-8	-12	-6	-11	-75
4	7	20	"EMPTY"	"EMPTY"	16320	25010	150	109	111	27	104	107	27	19	5	0	178	181	44	176	180	40	21	5	0	2.500	1.400	0.533	0.577	2.846	0.467	0.255	156	771	7	12	1.322	5	2	7	5	-75
4	8	20	"EMPTY"	"EMPTY"	16520	25010	150	102	105	26	102	105	29	17	3	0	163	165	35	171	175	39	10	2	0	0.000	-0.500	0.647	0.746	3.605	0.457	0.157	156	775	-8	-3	Error	0	-8	3	-6	-75
4	9	20	"EMPTY"	"EMPTY"	16720	25010	150	106	108	29	100	103	29	21	4	0	171	170	37	166	169	41	18	0	0	1.200	2.000	0.672	0.709	3.242	0.564	0.179	156	771	11	12	0.263	6	5	8	4	-75
4	10	20	"EMPTY"	"EMPTY"	16920	25010	150	87	90	19	92	95	29	7	0	0	148	151	35	150	155	38	12	3	0	2.500	-2.000	0.527	0.583	3.681	0.360	0.155	156	727	-7	-1	1.322	-5	-2	-2	1	-75
4	11	20	"EMPTY"	"EMPTY"	17120	25010	150	89	88	20	88	179	1566	0	0	0	148	152	29	145	193	847	0	0	0	0.333	0.000	0.819	0.703	4.626	0.383	0.125	156	743	4	7	-1.585	1	3	0	7	-75
4	12	20	"EMPTY"	"EMPTY"	17320	25010	150	85	87	19	89	91	24	10	1	0	145	148	32	145	151	36	16	1	0	100000.000	-0.667	0.634	0.605	2.533	0.290	0.158	156	813	-4	1	16.610	-4	0	-2	3	-75
4	13	20	"EMPTY"	"EMPTY"	17520	25010	150	97	98	22	87	89	22	27	6	0	145	149	34	140	145	36	20	5	0	2.000	1.222	0.942	0.841	3.099	0.354	0.161	156	764	15	20	1.000	10	5	11	9	-75
4	14	20	"EMPTY"	"EMPTY"	17720	25010	150	80	81	16	85	89	28	5	0	0	140	141	31	141	145	38	8	0	0	5.000	100000.000	0.583	0.609	3.361	0.355	0.158	156	759	-6	-4	2.322	-5	-1	-4	0	-75
4	15	20	"EMPTY"	"EMPTY"	17920	25010	150	79	80	18	82	87	30	5	0	0	139	140	30	139	146	47	7	0	0	100000.000	-2.000	0.667	0.673	3.396	0.411	0.223	156	732	-3	-1	16.610	-3	0	-2	1	-75
4	16	20	"EMPTY"	"EMPTY"	18120	25020	150	78	81	21	80	89	38	3	1	0	140	144	40	137	154	68	5	1	0	-0.667	0.143	0.644	0.554	3.525	0.377	0.308	156	766	1	8	Error	-2	3	1	7	-75
4	17	20	"EMPTY"	"EMPTY"	18320	25020	150	79	82	22	87	98	45	1	0	0	143	145	35	146	169	73	3	0	0	2.667	5.000	0.586	0.614	3.215	0.513	0.496	156	766	-11	-6	1.415	-8	-3	-5	-1	-75
4	18	20	"EMPTY"	"EMPTY"	18520	25020	150	88	89	24	89	139	297	0	0	0	153	152	38	150	243	478	0	0	0	-0.333	0.000	0.619	0.575	3.689	0.424	0.537	156	773	2	2	Error	-1	3	0	2	-75
4	19	20	"EMPTY"	"EMPTY"	18720	25020	150	88	90	28	82	132	294	0	0	0	150	157	51	143	235	478	0	0	0	0.857	0.571	0.619	0.562	3.200	0.375	0.421	156	792	13	22	-0.222	6	7	8	14	-75
4	20	20	"EMPTY"	"EMPTY"	18920	25020	150	79	80	19	78	85	40	3	0	0	139	144	38	139	155	67	5	0	0	100000.000	0.400	0.486	0.512	2.884	0.692	0.371	156	775	1	7	16.610	1	0	2	5	-75
4	21	20	"EMPTY"	"EMPTY"	19120	25020	150	73	75	16	77	88	51	0	0	0	136	140	31	137	152	59	6	0	0	4.000	-0.667	0.600	0.557	3.255	0.819	0.425	156	766	-5	1	2.000	-4	-1	-2	3	-75
4	22	20	"EMPTY"	"EMPTY"	19320	25020	150	80	84	25	77	89	47	5	1	0	142	144	33	137	152	57	5	0	0	0.600	1.000	0.681	0.595	3.184	0.609	0.475	156	934	8	14	-0.737	3	5	7	7	-75
5	1	1	""	"YBR061C"	1660	25710	120	5360	4928	1235	87	92	43	100	100	0	4363	3948	1058	164	172	68	100	100	0	1.256	1.279	1.268	1.294	1.121	1.259	0.988	120	694	9472	8625	0.329	5273	4199	4841	3784	0
5	2	1	"MRS5"	"YBR091C"	1870	25710	130	1722	1647	422	89	94	42	100	100	0	3504	3337	879	164	169	64	100	100	0	0.489	0.491	0.498	0.491	1.133	0.491	0.979	120	694	4973	4731	-1.032	1633	3340	1558	3173	0
5	3	1	"TFC1"	"YBR123C"	2070	25710	120	3159	3086	1724	92	96	26	100	100	0	5621	5595	3193	163	167	38	100	100	0	0.562	0.551	0.541	0.555	1.216	0.545	0.985	120	614	8525	8426	-0.832	3067	5458	2994	5432	0
5	4	1	""	"YBR063C"	2260	25710	120	4643	4283	1512	107	112	33	100	100	0	5828	5356	2151	162	172	51	100	100	0	0.801	0.804	0.793	0.843	1.243	0.781	0.980	120	610	10202	9370	-0.321	4536	5666	4176	5194	0
5	5	1	"PHO5"	"YBR093C"	2470	25710	110	945	1086	587	132	139	44	100	100	0	1558	1754	999	226	234	65	100	98	0	0.610	0.624	0.646	0.635	1.204	0.599	0.962	80	547	2145	2482	-0.712	813	1332	954	1528	0
5	6	1	"PTC4"	"YBR125C"	2670	25710	130	3353	3045	1114	153	181	245	100	97	0	8411	7577	2935	280	329	581	100	97	0	0.394	0.396	0.400	0.404	1.179	0.391	0.980	120	708	11331	10189	-1.345	3200	8131	2892	7297	0
5	7	1	"ECM2"	"YBR065C"	2860	25700	110	3715	3543	808	191	210	102	100	100	0	6493	6352	1748	309	337	165	100	100	0	0.570	0.555	0.549	0.565	1.141	0.537	0.987	80	549	9708	9395	-0.811	3524	6184	3352	6043	0
5	8	1	""	"YBR095C"	3060	25700	110	4624	4514	1104	263	287	145	100	100	0	7037	6681	1803	370	418	233	100	100	0	0.654	0.674	0.667	0.685	1.185	0.655	0.983	80	574	11028	10562	-0.612	4361	6667	4251	6311	0
5	9	1	"VMA2"	"YBR127C"	3270	25700	120	1601	1508	440	336	383	178	98	94	0	4078	3828	1366	463	513	231	98	97	0	0.350	0.348	0.350	0.358	1.210	0.340	0.956	120	640	4880	4537	-1.515	1265	3615	1172	3365	0
5	10	1	"TIP1"	"YBR067C"	3460	25700	120	2414	2222	548	486	522	192	96	95	0	3909	3555	947	632	651	203	98	97	0	0.588	0.594	0.593	0.594	1.143	0.581	0.967	120	628	5205	4659	-0.765	1928	3277	1736	2923	0
5	11	1	"VPS15"	"YBR097W"	3660	25700	120	929	905	229	452	471	164	90	73	0	1221	1193	325	588	613	184	90	79	0	0.754	0.749	0.764	0.769	1.403	0.755	0.888	120	656	1110	1058	-0.408	477	633	453	605	0
5	12	1	"OPY1"	"YBR129C"	3870	25700	130	2039	1816	546	428	431	121	94	91	0	5622	4898	1642	578	582	142	95	95	0	0.319	0.321	0.318	0.319	1.202	0.325	0.965	120	719	6655	5708	-1.647	1611	5044	1388	4320	0
5	13	1	"THR4"	"YCR053W"	4060	25690	110	5642	5314	1719	402	435	243	100	100	0	6829	6287	2056	540	584	296	100	100	0	0.833	0.855	0.862	0.865	1.184	0.848	0.984	80	539	11529	10659	-0.263	5240	6289	4912	5747	0
5	14	1	""	"YCR086W"	4260	25700	120	1976	1830	422	345	384	232	99	97	0	5493	4974	1263	481	532	339	99	98	0	0.325	0.331	0.333	0.332	1.175	0.329	0.972	120	657	6643	5978	-1.620	1631	5012	1485	4493	0
5	15	1	""	"YCRX10W"	4470	25700	120	6367	5928	1439	298	311	101	100	100	0	3034	2770	719	413	438	236	98	98	0	2.316	2.389	2.351	2.438	1.176	2.333	0.979	120	620	8690	7987	1.211	6069	2621	5630	2357	0
5	16	1	""	"YCR055C"	4670	25700	140	5652	4985	1717	276	277	69	100	99	0	6558	5780	2142	382	387	82	99	98	0	0.870	0.872	0.865	0.915	1.301	0.858	0.984	156	833	11552	10107	-0.200	5376	6176	4709	5398	0
5	17	1	"ABP1"	"YCR088W"	4860	25700	110	2450	2371	819	244	272	170	100	100	0	6940	6892	2742	367	448	501	98	97	0	0.336	0.326	0.325	0.341	1.313	0.315	0.978	80	556	8779	8652	-1.575	2206	6573	2127	6525	0
5	18	1	""	"YCRX12W"	5080	25700	120	1885	1806	426	217	244	159	100	100	0	3824	3586	899	330	398	460	100	99	0	0.477	0.488	0.487	0.490	1.139	0.486	0.982	120	657	5162	4845	-1.067	1668	3494	1589	3256	0
5	19	1	"PWP2"	"YCR057C"	5260	25700	110	4201	4073	1356	201	254	313	100	98	0	7478	7298	2641	288	389	622	98	98	0	0.556	0.552	0.553	0.564	1.148	0.547	0.990	80	544	11190	10882	-0.846	4000	7190	3872	7010	0
5	20	1	""	"YCR090C"	5470	25700	130	5530	5391	1149	223	268	274	100	100	0	6352	6172	1361	292	377	536	100	100	0	0.876	0.879	0.882	0.881	1.081	0.875	0.991	120	752	11367	11048	-0.191	5307	6060	5168	5880	0
5	21	1	""	"YCRX14W"	5670	25700	130	1475	1399	353	217	239	106	100	99	0	3894	3585	908	297	326	131	100	100	0	0.350	0.359	0.361	0.355	1.147	0.360	0.960	120	732	4855	4470	-1.516	1258	3597	1182	3288	0
5	22	1	""	"YCR059C"	5870	25700	110	2328	2260	645	223	240	96	100	100	0	3815	3717	1040	316	332	115	100	100	0	0.602	0.599	0.595	0.599	1.140	0.604	0.978	80	598	5604	5438	-0.733	2105	3499	2037	3401	0
5	1	2	"MSH3"	"YCR092C"	1660	25890	110	8133	7928	1507	95	101	49	100	100	0	8822	8514	1668	181	192	71	100	100	0	0.930	0.940	0.938	0.942	1.090	0.932	0.988	80	532	16679	16166	-0.104	8038	8641	7833	8333	0
5	2	2	""	"YCRX16C"	1870	25900	130	1863	1657	742	96	105	50	97	95	0	5174	4754	2350	180	196	91	99	96	0	0.354	0.341	0.338	0.356	1.317	0.334	0.980	120	640	6761	6135	-1.499	1767	4994	1561	4574	0
5	3	2	""	"YDR060W"	2070	25900	110	1242	1287	635	98	102	30	100	100	0	2054	2110	1178	163	174	80	98	98	0	0.605	0.611	0.639	0.661	1.377	0.583	0.965	80	489	3035	3136	-0.725	1144	1891	1189	1947	0
5	4	2	"UBC13"	"YDR092W"	2260	25890	130	1770	1529	663	109	113	30	100	99	0	5430	4703	2179	168	178	50	100	100	0	0.316	0.313	0.314	0.318	1.227	0.306	0.980	120	602	6923	5955	-1.664	1661	5262	1420	4535	0
5	5	2	""	"YDR124W"	2460	25900	120	5583	5190	1414	127	145	96	100	100	0	7318	6734	2006	223	244	95	100	100	0	0.769	0.778	0.767	0.793	1.167	0.765	0.984	120	578	12551	11574	-0.379	5456	7095	5063	6511	0
5	6	2	"LCB2"	"YDR062W"	2670	25900	120	2322	2302	1010	139	162	103	100	99	0	5324	5271	2448	258	284	109	100	100	0	0.431	0.431	0.430	0.442	1.207	0.423	0.978	120	557	7249	7176	-1.215	2183	5066	2163	5013	0
5	7	2	""	"YDR094W"	2870	25900	120	957	916	204	174	192	90	99	99	0	2597	2427	549	279	311	137	100	99	0	0.338	0.345	0.349	0.345	1.142	0.343	0.959	120	562	3101	2890	-1.566	783	2318	742	2148	0
5	8	2	""	"YDR126W"	3060	25900	120	3345	3028	988	228	252	116	100	99	0	8275	7570	2683	329	368	160	100	100	0	0.392	0.387	0.391	0.395	1.144	0.378	0.985	120	576	11063	10041	-1.350	3117	7946	2800	7241	0
5	9	2	"RPS13"	"YDR064W"	3270	25900	120	2134	2029	492	307	374	216	99	98	0	5201	4885	1414	409	484	247	100	100	0	0.381	0.385	0.383	0.388	1.167	0.374	0.967	120	610	6619	6198	-1.391	1827	4792	1722	4476	0
5	10	2	"GIS1"	"YDR096W"	3470	25900	110	11787	11355	2844	586	614	333	100	100	0	7991	7702	2194	698	713	318	100	100	0	1.536	1.538	1.513	1.591	1.249	1.513	0.972	80	526	18494	17773	0.619	11201	7293	10769	7004	0
5	11	2	""	"YDR128W"	3670	25900	100	9858	9686	3115	535	586	329	100	100	0	8377	7955	2801	642	692	301	100	98	0	1.205	1.251	1.240	1.287	1.214	1.231	0.979	80	462	17058	16464	0.269	9323	7735	9151	7313	0
5	12	2	""	"YDR066C"	3860	25900	120	7508	6704	1802	442	453	188	100	100	0	5925	5293	1517	545	562	221	98	98	0	1.313	1.319	1.299	1.370	1.308	1.307	0.982	120	578	12446	11010	0.393	7066	5380	6262	4748	0
5	13	2	"GRX3"	"YDR098C"	4070	25900	120	3573	3333	700	372	412	238	100	100	0	5441	5020	1153	497	527	270	100	100	0	0.647	0.655	0.652	0.661	1.124	0.645	0.986	120	603	8145	7484	-0.627	3201	4944	2961	4523	0
5	14	2	""	"YDR130C"	4270	25900	120	3885	3537	911	286	311	161	100	100	0	7316	6598	1849	403	436	220	100	100	0	0.521	0.525	0.520	0.531	1.179	0.519	0.985	120	589	10512	9446	-0.942	3599	6913	3251	6195	0
5	15	2	"SSN2"	"YDR443C"	4470	25900	120	2177	2448	1162	264	279	125	100	98	0	3757	4282	2185	384	416	188	100	99	0	0.567	0.560	0.562	0.573	1.194	0.549	0.986	120	563	5286	6082	-0.818	1913	3373	2184	3898	0
5	16	2	""	"YDR475C"	4660	25900	110	3125	3081	1043	247	259	88	100	100	0	5390	5106	1947	368	383	122	100	98	0	0.573	0.598	0.596	0.621	1.242	0.583	0.981	80	499	7900	7572	-0.803	2878	5022	2834	4738	0
5	17	2	"GIN4"	"YDR507C"	4860	25900	110	1623	1589	516	207	214	76	100	100	0	1871	1880	597	303	320	138	100	100	0	0.903	0.876	0.880	0.875	1.158	0.869	0.972	80	552	2984	2959	-0.147	1416	1568	1382	1577	0
5	18	2	""	"YDR445C"	5070	25900	120	2474	2347	692	184	184	49	100	100	0	2222	2137	615	264	269	61	100	100	0	1.170	1.155	1.161	1.157	1.155	1.153	0.983	120	591	4248	4036	0.226	2290	1958	2163	1873	0
5	19	2	"SNF1"	"YDR477W"	5270	25910	120	3304	3132	944	182	199	187	100	99	0	4390	4240	1336	255	290	346	98	97	0	0.755	0.740	0.738	0.755	1.193	0.732	0.982	120	595	7257	6935	-0.405	3122	4135	2950	3985	0
5	20	2	""	"YDR509W"	5470	25900	110	801	807	234	188	188	51	100	100	0	1129	1160	325	254	263	63	100	100	0	0.701	0.683	0.679	0.673	1.241	0.684	0.933	80	524	1488	1525	-0.513	613	875	619	906	0
5	21	2	"RPS17B"	"YDR447C"	5670	25910	120	4234	3996	1279	184	187	60	100	100	0	6247	6019	2072	261	270	73	100	100	0	0.677	0.662	0.669	0.670	1.109	0.656	0.989	120	596	10036	9570	-0.564	4050	5986	3812	5758	0
5	22	2	""	"YDR479C"	5870	25900	110	8623	8359	1740	197	210	81	100	100	0	10134	9693	1904	289	302	91	100	100	0	0.856	0.868	0.868	0.866	1.076	0.867	0.991	80	574	18271	17566	-0.225	8426	9845	8162	9404	0
5	1	3	""	"YDR511W"	1650	26090	130	2070	1978	549	99	105	40	100	100	0	4298	3968	1214	195	204	65	100	100	0	0.480	0.498	0.491	0.512	1.264	0.488	0.980	120	707	6074	5652	-1.058	1971	4103	1879	3773	0
5	2	3	""	"YDR449C"	1850	26090	130	2794	2656	1185	105	118	64	100	100	0	6145	5794	2755	190	223	128	100	99	0	0.452	0.455	0.451	0.466	1.240	0.443	0.977	120	635	8644	8155	-1.147	2689	5955	2551	5604	0
5	3	3	"PHO8"	"YDR481C"	2060	26090	110	408	423	127	100	115	67	100	96	0	599	614	186	166	199	135	96	87	0	0.711	0.721	0.691	0.725	1.302	0.684	0.884	80	540	741	771	-0.491	308	433	323	448	0
5	4	3	"TTR1"	"YDR513W"	2260	26100	120	2570	2363	773	104	109	43	100	100	0	3781	3454	1215	174	180	46	99	99	0	0.684	0.689	0.686	0.716	1.277	0.676	0.982	120	591	6073	5539	-0.549	2466	3607	2259	3280	0
5	5	3	"SPB4"	"YFL002C"	2460	26100	130	22253	19510	7859	125	170	167	100	100	0	3604	3276	1351	209	218	61	100	100	0	6.518	6.321	6.280	6.662	1.290	6.289	0.979	120	596	25523	22452	2.704	22128	3395	19385	3067	0
5	6	3	"HAC1"	"YFL031W"	2660	26100	120	1923	1838	379	131	189	189	100	100	0	4701	4326	1083	214	237	94	100	100	0	0.399	0.415	0.415	0.423	1.150	0.394	0.935	120	571	6279	5819	-1.324	1792	4487	1707	4112	0
5	7	3	""	"YFL061W"	2870	26100	130	4954	4399	1670	141	156	70	100	99	0	10226	8866	3531	232	248	83	100	99	0	0.482	0.493	0.487	0.508	1.221	0.489	0.984	120	613	14807	12892	-1.054	4813	9994	4258	8634	0
5	8	3	""	"YFL004W"	3060	26100	120	9906	9842	5025	153	183	98	100	100	0	4137	4148	2200	247	265	86	99	99	0	2.507	2.484	2.439	2.654	1.452	2.451	0.974	120	575	13643	13590	1.326	9753	3890	9689	3901	0
5	9	3	"RIM15"	"YFL033C"	3270	26100	110	3845	3852	1386	175	226	289	100	100	0	5655	5600	2056	256	274	117	100	100	0	0.680	0.688	0.687	0.690	1.107	0.680	0.984	80	524	9069	9021	-0.557	3670	5399	3677	5344	0
5	10	3	""	"YFL063W"	3470	26100	130	28769	26275	6220	220	324	349	100	100	0	17489	15660	4048	304	373	224	100	100	0	1.661	1.697	1.682	1.712	1.113	1.699	0.987	120	640	45734	41411	0.732	28549	17185	26055	15356	0
5	11	3	""	"YFL006W"	3660	26100	120	6436	5834	1725	285	362	270	100	100	0	5288	4808	1500	351	402	208	100	99	0	1.246	1.245	1.227	1.272	1.192	1.227	0.982	120	577	11088	10006	0.317	6151	4937	5549	4457	0
5	12	3	""	"YFL035C"	3870	26100	120	7517	6942	2318	260	329	225	100	100	0	5091	4740	1662	327	371	168	100	99	0	1.523	1.514	1.513	1.552	1.209	1.497	0.982	120	557	12021	11095	0.607	7257	4764	6682	4413	0
5	13	3	""	"YFL065C"	4060	26100	130	7668	7140	1546	228	300	205	100	100	0	18211	16757	3918	311	359	168	100	100	0	0.416	0.420	0.418	0.423	1.131	0.414	0.984	120	634	25340	23358	-1.267	7440	17900	6912	16446	0
5	14	3	"SMC1"	"YFL008W"	4270	26110	110	8200	7907	2123	201	250	148	100	100	0	8691	8327	2446	282	327	141	100	100	0	0.951	0.958	0.952	0.972	1.153	0.945	0.982	80	510	16408	15751	-0.072	7999	8409	7706	8045	0
5	15	3	""	"YFL035C-B"	4460	26100	120	3638	3242	914	197	227	104	100	100	0	5010	4376	1302	308	341	129	100	100	0	0.732	0.749	0.746	0.759	1.140	0.740	0.985	120	579	8143	7113	-0.450	3441	4702	3045	4068	0
5	16	3	""	"YFL067W"	4670	26100	120	12037	11237	4587	194	227	131	100	100	0	14743	14389	6254	301	344	188	100	100	0	0.820	0.784	0.769	0.793	1.193	0.772	0.989	120	576	26285	25131	-0.286	11843	14442	11043	14088	0
5	17	3	"RTG2"	"YGL252C"	4860	26100	130	11084	10660	5175	187	244	211	100	99	0	5440	5096	2475	267	327	219	99	97	0	2.107	2.169	2.157	2.256	1.250	2.166	0.976	120	640	16070	15302	1.075	10897	5173	10473	4829	0
5	18	3	""	"YGR021W"	5060	26100	130	4706	4450	1489	196	269	236	100	100	0	4450	4378	1584	263	322	196	100	100	0	1.077	1.034	1.033	1.054	1.181	1.016	0.983	120	614	8697	8369	0.107	4510	4187	4254	4115	0
5	19	3	""	"YGR053C"	5260	26100	130	4247	3941	1146	202	257	181	100	100	0	5735	5330	1649	280	324	175	100	100	0	0.742	0.740	0.741	0.752	1.199	0.724	0.980	120	613	9500	8789	-0.431	4045	5455	3739	5050	0
5	20	3	"FZF1"	"YGL254W"	5470	26110	120	2720	2500	598	181	207	118	100	100	0	7259	6908	1824	258	288	133	100	100	0	0.363	0.349	0.351	0.351	1.109	0.344	0.984	120	604	9540	8969	-1.463	2539	7001	2319	6650	0
5	21	3	"MTL1"	"YGR023W"	5670	26100	130	19131	17757	5836	168	186	73	100	100	0	9974	9305	3150	251	270	90	100	100	0	1.950	1.943	1.930	1.968	1.188	1.920	0.984	120	620	28686	26643	0.964	18963	9723	17589	9054	0
5	22	3	"MUP1"	"YGR055W"	5870	26110	120	2395	2451	1269	190	204	78	99	98	0	6187	6324	3557	276	298	96	100	99	0	0.373	0.374	0.380	0.389	1.394	0.363	0.974	120	655	8116	8309	-1.423	2205	5911	2261	6048	0
5	1	4	"ADH4"	"YGL256W"	1660	26290	130	2182	2011	613	103	106	30	100	100	0	5282	4964	1595	200	203	46	100	100	0	0.409	0.401	0.398	0.401	1.168	0.395	0.976	120	695	7161	6672	-1.290	2079	5082	1908	4764	0
5	2	4	""	"YGR025W"	1860	26290	130	2705	2337	830	113	120	54	100	99	0	2151	1906	650	194	209	100	97	97	0	1.324	1.299	1.294	1.314	1.211	1.304	0.982	120	615	4549	3936	0.405	2592	1957	2224	1712	0
5	3	4	"LST7"	"YGR057C"	2060	26300	120	5634	5129	2418	114	117	33	100	100	0	4492	4153	2089	176	183	47	100	100	0	1.279	1.261	1.263	1.353	1.323	1.232	0.978	120	603	9836	8992	0.355	5520	4316	5015	3977	0
5	4	4	""	"YGL258W"	2270	26300	130	2619	2457	1439	115	119	34	95	91	0	4027	3971	2486	204	206	50	92	92	0	0.655	0.622	0.609	0.668	1.623	0.603	0.971	120	599	6327	6109	-0.610	2504	3823	2342	3767	0
5	5	4	"RPS25A"	"YGR027C"	2460	26290	130	2302	2027	594	130	145	89	100	99	0	3977	3502	1120	223	225	43	100	100	0	0.579	0.579	0.566	0.591	1.220	0.565	0.980	120	582	5926	5176	-0.789	2172	3754	1897	3279	0
5	6	4	"SPR3"	"YGR059W"	2660	26300	120	5144	4772	2597	128	143	60	100	100	0	4239	4353	2419	212	225	63	100	100	0	1.246	1.121	1.124	1.167	1.281	1.108	0.977	120	557	9043	8785	0.317	5016	4027	4644	4141	0
5	7	4	"PPA1"	"YHR026W"	2860	26300	130	5408	5294	2183	130	153	74	100	100	0	9320	9251	4080	216	243	97	100	100	0	0.580	0.572	0.561	0.583	1.239	0.559	0.974	120	630	14382	14199	-0.787	5278	9104	5164	9035	0
5	8	4	""	"YHR056C"	3070	26300	120	6420	6477	3792	129	143	58	100	100	0	6694	6590	3879	214	233	87	100	100	0	0.971	0.996	0.999	1.006	1.293	0.991	0.968	120	557	12771	12724	-0.043	6291	6480	6348	6376	0
5	9	4	""	"YHR087W"	3260	26300	120	2842	2751	747	127	144	86	100	100	0	5157	4866	1331	228	244	87	100	100	0	0.551	0.566	0.563	0.568	1.117	0.564	0.986	120	576	7644	7262	-0.860	2715	4929	2624	4638	0
5	10	4	"DAP2"	"YHR028C"	3470	26300	130	5293	4754	1671	141	180	167	100	99	0	5839	5152	1928	253	282	113	99	99	0	0.922	0.942	0.939	0.978	1.251	0.937	0.983	120	629	10738	9512	-0.117	5152	5586	4613	4899	0
5	11	4	"MED6"	"YHR058C"	3670	26300	120	5810	5387	2082	154	185	102	100	99	0	9375	8821	3459	252	283	106	100	100	0	0.620	0.611	0.610	0.615	1.205	0.610	0.981	120	557	14779	13802	-0.690	5656	9123	5233	8569	0
5	12	4	"GAR1"	"YHR089C"	3870	26300	120	2800	2700	1083	161	190	106	100	99	0	3602	3633	1563	256	282	98	100	99	0	0.789	0.752	0.747	0.778	1.306	0.736	0.973	120	557	5985	5916	-0.342	2639	3346	2539	3377	0
5	13	4	"SLT2"	"YHR030C"	4070	26300	120	8401	7928	2135	166	199	116	100	100	0	6695	6317	1750	257	283	98	100	100	0	1.279	1.281	1.276	1.287	1.128	1.278	0.986	120	543	14673	13822	0.355	8235	6438	7762	6060	0
5	14	4	"VMA22"	"YHR060W"	4260	26300	120	2677	2558	782	166	193	95	100	100	0	7951	7477	2409	275	295	94	100	100	0	0.327	0.332	0.328	0.336	1.194	0.326	0.977	120	564	10187	9594	-1.612	2511	7676	2392	7202	0
5	15	4	"MSR1"	"YHR091C"	4470	26300	130	9952	8857	3446	176	195	78	100	100	0	3906	3553	1415	281	303	93	97	96	0	2.697	2.653	2.666	2.904	1.580	2.631	0.978	120	629	13401	11953	1.431	9776	3625	8681	3272	0
5	16	4	""	"YHR032W"	4670	26300	130	3535	3239	951	176	193	76	100	100	0	4182	3776	1171	268	284	83	100	100	0	0.858	0.873	0.864	0.887	1.146	0.865	0.988	120	620	7273	6571	-0.221	3359	3914	3063	3508	0
5	17	4	"RPP1"	"YHR062C"	4860	26300	110	1525	1508	599	160	170	57	100	98	0	1694	1723	734	242	254	68	100	98	0	0.940	0.910	0.907	0.944	1.329	0.887	0.965	80	510	2817	2829	-0.089	1365	1452	1348	1481	0
5	18	4	"AHT1"	"YHR093W"	5070	26300	130	2725	2597	620	168	198	121	100	100	0	7003	6547	1572	243	274	118	100	100	0	0.378	0.385	0.385	0.385	1.107	0.386	0.987	120	633	9317	8733	-1.403	2557	6760	2429	6304	0
5	19	4	"PAN1"	"YIR006C"	5260	26300	130	3925	3666	809	188	228	152	100	100	0	6051	5517	1319	263	325	248	100	100	0	0.646	0.662	0.658	0.666	1.103	0.653	0.987	120	628	9525	8732	-0.631	3737	5788	3478	5254	0
5	20	4	"GTT1"	"YIR038C"	5470	26310	130	2665	2307	852	175	203	128	98	98	0	5078	4400	1655	261	312	241	97	95	0	0.517	0.515	0.518	0.524	1.275	0.514	0.983	120	650	7307	6271	-0.952	2490	4817	2132	4139	0
5	21	4	"RNR2"	"YJL026W"	5670	26300	110	1610	1563	549	171	184	62	98	98	0	3741	3603	1314	256	281	108	100	98	0	0.413	0.416	0.408	0.412	1.146	0.412	0.978	80	524	4924	4739	-1.276	1439	3485	1392	3347	0
5	22	4	"PRI1"	"YIR008C"	5870	26310	120	8072	7217	2757	189	201	63	100	100	0	4786	4274	1674	265	277	76	100	98	0	1.744	1.753	1.729	1.836	1.316	1.722	0.981	120	628	12404	11037	0.802	7883	4521	7028	4009	0
5	1	5	""	"YIR040C"	1660	26490	130	9046	8297	1954	115	117	31	100	100	0	9396	8785	2327	208	211	43	100	100	0	0.972	0.954	0.957	0.967	1.123	0.943	0.987	120	711	18119	16759	-0.041	8931	9188	8182	8577	0
5	2	5	""	"YJL028W"	1870	26490	130	1619	1480	640	128	131	38	98	95	0	3174	2864	1250	211	215	47	96	95	0	0.503	0.510	0.513	0.509	1.497	0.511	0.980	120	615	4454	4005	-0.991	1491	2963	1352	2653	0
5	3	5	""	"YIR010W"	2060	26500	120	14021	13270	4864	137	148	52	100	100	0	6510	6156	2315	211	219	57	100	100	0	2.204	2.209	2.196	2.237	1.146	2.197	0.983	120	529	20183	19078	1.140	13884	6299	13133	5945	0
5	4	5	""	"YIR042C"	2260	26490	130	3087	2753	1210	138	148	50	100	100	0	4364	3841	1749	234	238	56	100	100	0	0.714	0.725	0.732	0.746	1.248	0.710	0.977	120	614	7079	6222	-0.486	2949	4130	2615	3607	0
5	5	5	"MAD2"	"YJL030W"	2460	26490	130	5073	4639	1453	136	142	45	100	100	0	5056	4521	1410	227	231	52	100	100	0	1.022	1.049	1.071	1.055	1.121	1.044	0.985	120	629	9766	8797	0.032	4937	4829	4503	4294	0
5	6	5	"SQT1"	"YIR012W"	2660	26500	120	5206	4938	2074	135	151	68	100	100	0	4943	4819	2140	216	230	77	100	100	0	1.073	1.043	1.022	1.074	1.249	1.023	0.971	120	571	9798	9406	0.101	5071	4727	4803	4603	0
5	7	5	""	"YIR044C"	2870	26500	130	5913	5535	1561	136	157	79	100	100	0	6867	6320	1820	215	231	74	100	100	0	0.868	0.884	0.878	0.888	1.108	0.882	0.985	120	629	12429	11504	-0.203	5777	6652	5399	6105	0
5	8	5	""	"YJL032W"	3070	26500	130	4195	3770	1030	134	142	61	100	100	0	1675	1546	400	227	233	47	100	98	0	2.805	2.757	2.749	2.811	1.197	2.772	0.977	120	596	5509	4955	1.488	4061	1448	3636	1319	0
5	9	5	"CAF17"	"YJR122W"	3260	26500	120	2320	2197	767	125	129	40	100	100	0	3283	3206	1181	238	240	52	100	100	0	0.721	0.698	0.705	0.727	1.290	0.687	0.982	120	543	5240	5040	-0.472	2195	3045	2072	2968	0
5	10	5	""	"YJR154W"	3460	26500	130	4930	4701	1478	131	138	42	100	100	0	10347	9696	3199	245	251	49	100	100	0	0.475	0.484	0.486	0.488	1.123	0.478	0.986	120	629	14901	14021	-1.074	4799	10102	4570	9451	0
5	11	5	""	"YKL023W"	3670	26500	120	4079	4485	2349	138	142	37	100	100	0	3205	3439	1753	242	247	48	100	100	0	1.330	1.360	1.321	1.389	1.351	1.360	0.973	120	556	6904	7544	0.412	3941	2963	4347	3197	0
5	12	5	""	"YJR124C"	3860	26500	120	8387	7682	3006	142	148	48	100	100	0	3593	3325	1347	233	239	51	100	100	0	2.454	2.439	2.401	2.561	1.336	2.408	0.980	120	557	11605	10632	1.295	8245	3360	7540	3092	0
5	13	5	"THI11"	"YJR156C"	4070	26500	120	9159	8671	3479	160	173	65	100	100	0	9779	10169	4254	248	272	84	100	100	0	0.944	0.858	0.857	0.869	1.223	0.853	0.976	120	570	18530	18432	-0.083	8999	9531	8511	9921	0
5	14	5	"PAN3"	"YKL025C"	4270	26500	120	10121	9713	3001	170	182	65	100	100	0	7786	7410	2426	286	299	82	100	100	0	1.327	1.340	1.321	1.361	1.244	1.331	0.978	120	557	17451	16667	0.408	9951	7500	9543	7124	0
5	15	5	""	"YJR126C"	4470	26500	120	2968	2733	1098	163	168	47	100	100	0	3829	3744	1617	269	273	55	100	100	0	0.788	0.740	0.750	0.748	1.212	0.723	0.979	120	556	6365	6045	-0.344	2805	3560	2570	3475	0
5	16	5	"HXT16"	"YJR158W"	4670	26500	130	12247	10927	4636	183	202	85	100	100	0	14066	13302	6013	285	304	104	100	100	0	0.875	0.825	0.812	0.840	1.215	0.812	0.978	120	628	25845	23761	-0.192	12064	13781	10744	13017	0
5	17	5	""	"YKL027W"	4870	26500	120	2668	2499	916	169	194	93	100	100	0	2168	2059	759	258	288	117	98	97	0	1.308	1.294	1.281	1.349	1.429	1.282	0.969	120	596	4409	4131	0.388	2499	1910	2330	1801	0
5	18	5	""	"YJR128W"	5070	26500	130	898	862	197	169	178	59	100	99	0	2586	2421	607	246	260	71	100	100	0	0.312	0.319	0.311	0.317	1.170	0.316	0.955	120	613	3069	2868	-1.683	729	2340	693	2175	0
5	19	5	""	"YJR160C"	5270	26510	120	3326	3200	1236	181	194	70	100	100	0	5791	5729	2469	256	269	85	100	100	0	0.568	0.552	0.558	0.567	1.234	0.536	0.968	120	558	8680	8492	-0.816	3145	5535	3019	5473	0
5	20	5	"MAE1"	"YKL029C"	5470	26510	130	2249	2162	404	185	193	64	100	100	0	6221	5883	1137	263	270	72	100	100	0	0.346	0.352	0.352	0.352	1.103	0.351	0.984	120	634	8022	7597	-1.529	2064	5958	1977	5620	0
5	21	5	"SOF1"	"YLL011W"	5670	26510	130	16080	14742	5258	190	206	77	100	100	0	5508	5009	1859	272	282	86	100	100	0	3.035	3.072	3.047	3.195	1.248	3.039	0.982	120	650	21126	19289	1.602	15890	5236	14552	4737	0
5	22	5	"FPS1"	"YLL043W"	5870	26500	120	8336	7909	2484	229	243	82	100	100	0	8380	7691	2488	293	304	83	100	100	0	1.002	1.038	1.020	1.045	1.160	1.026	0.983	120	623	16194	15078	0.004	8107	8087	7680	7398	0
5	1	6	""	"YLR008C"	1670	26690	120	3551	3294	772	116	118	28	100	100	0	3475	3199	789	229	239	61	100	100	0	1.058	1.070	1.084	1.078	1.142	1.068	0.979	120	624	6681	6148	0.082	3435	3246	3178	2970	0
5	2	6	""	"YLL013C"	1860	26690	130	8973	9025	4909	129	142	57	100	100	0	6031	5873	3298	252	263	68	100	99	0	1.530	1.583	1.620	1.691	1.406	1.562	0.963	120	613	14623	14517	0.614	8844	5779	8896	5621	0
5	3	6	"RPL8B"	"YLL045C"	2060	26690	120	1341	1290	574	141	154	64	100	98	0	4310	4011	1952	242	252	60	100	100	0	0.295	0.305	0.303	0.312	1.393	0.290	0.952	120	557	5268	4918	-1.761	1200	4068	1149	3769	0
5	4	6	""	"YLR010C"	2260	26700	120	6898	5923	2527	143	148	45	100	100	0	2577	2251	1009	234	241	52	97	95	0	2.883	2.866	2.818	3.131	1.444	2.791	0.967	120	571	9098	7797	1.528	6755	2343	5780	2017	0
5	5	6	"BPT1"	"YLL015W"	2460	26700	120	1182	1222	485	132	139	42	100	100	0	1043	1084	421	208	212	47	100	97	0	1.257	1.244	1.248	1.295	1.286	1.208	0.947	120	590	1885	1966	0.331	1050	835	1090	876	0
5	6	6	""	"YLL047W"	2660	26700	130	1545	1365	527	134	138	39	96	95	0	3533	3029	1188	206	211	50	100	99	0	0.424	0.436	0.436	0.420	1.441	0.431	0.973	120	628	4738	4054	-1.238	1411	3327	1231	2823	0
5	7	6	""	"YLR012C"	2870	26700	130	3667	3309	1061	140	144	40	100	100	0	2612	2350	758	227	230	52	100	99	0	1.479	1.493	1.488	1.542	1.268	1.483	0.979	120	629	5912	5292	0.564	3527	2385	3169	2123	0
5	8	6	""	"YLL017W"	3070	26700	130	1879	1694	558	138	145	47	98	98	0	4374	3860	1247	248	256	58	99	99	0	0.422	0.431	0.436	0.430	1.156	0.431	0.983	120	613	5867	5168	-1.245	1741	4126	1556	3612	0
5	9	6	""	"YLL049W"	3270	26700	130	2251	2048	653	136	144	55	100	100	0	4368	3913	1285	253	261	76	100	100	0	0.514	0.522	0.516	0.530	1.172	0.523	0.982	120	598	6230	5572	-0.960	2115	4115	1912	3660	0
5	10	6	"PPR1"	"YLR014C"	3460	26700	120	4362	4081	1718	143	153	59	100	100	0	5616	5123	2280	253	268	81	100	100	0	0.787	0.809	0.810	0.840	1.265	0.793	0.976	120	556	9582	8808	-0.346	4219	5363	3938	4870	0
5	11	6	""	"YLR327C"	3670	26700	130	2115	1984	746	146	158	50	98	98	0	3779	3720	1394	258	275	74	99	99	0	0.559	0.531	0.529	0.532	1.246	0.532	0.976	120	613	5490	5300	-0.839	1969	3521	1838	3462	0
5	12	6	"ADE13"	"YLR359W"	3860	26700	120	3352	3233	1345	155	165	53	100	100	0	7360	7046	3159	256	273	77	100	100	0	0.450	0.453	0.447	0.463	1.225	0.443	0.981	120	556	10301	9868	-1.152	3197	7104	3078	6790	0
5	13	6	""	"YLR391W"	4070	26700	130	3243	3022	1189	180	191	65	97	97	0	2696	2621	1049	293	304	83	96	94	0	1.275	1.221	1.205	1.219	1.614	1.204	0.968	120	644	5466	5170	0.350	3063	2403	2842	2328	0
5	14	6	"REC102"	"YLR329W"	4270	26700	130	2605	2290	960	188	199	60	98	97	0	6020	5579	2380	309	327	80	99	99	0	0.423	0.399	0.399	0.396	1.362	0.396	0.965	120	613	8128	7372	-1.241	2417	5711	2102	5270	0
5	15	6	""	"YLR361C"	4470	26700	120	5402	5386	2081	179	190	67	100	100	0	6798	6812	2670	296	313	85	100	100	0	0.803	0.799	0.788	0.797	1.146	0.795	0.985	120	541	11725	11723	-0.316	5223	6502	5207	6516	0
5	16	6	"ATP10"	"YLR393W"	4670	26710	130	4369	4471	1683	193	209	84	100	100	0	6347	6193	2317	302	318	89	100	99	0	0.691	0.726	0.723	0.742	1.269	0.720	0.981	120	650	10221	10169	-0.534	4176	6045	4278	5891	0
5	17	6	""	"YLR331C"	4880	26700	110	3402	3617	1536	181	197	77	100	100	0	3776	3986	1727	269	290	91	100	98	0	0.918	0.924	0.928	0.941	1.224	0.914	0.970	80	511	6728	7153	-0.123	3221	3507	3436	3717	0
5	18	6	"NMD4"	"YLR363C"	5070	26700	130	3042	2794	929	173	183	55	100	100	0	4414	4139	1318	251	260	66	100	100	0	0.689	0.674	0.673	0.667	1.145	0.679	0.980	120	621	7032	6509	-0.537	2869	4163	2621	3888	0
5	19	6	"COX8"	"YLR395C"	5270	26700	130	4132	3569	1894	204	235	121	94	92	0	2322	2045	1076	271	288	101	88	84	0	1.915	1.897	1.890	1.846	1.837	1.862	0.974	120	618	5979	5139	0.937	3928	2051	3365	1774	0
5	20	6	"RPS25B"	"YLR333C"	5470	26710	110	1411	1446	533	207	239	126	100	100	0	2054	2225	993	278	299	100	100	98	0	0.678	0.636	0.633	0.673	1.287	0.598	0.959	80	510	2980	3186	-0.561	1204	1776	1239	1947	0
5	21	6	""	"YLR365W"	5680	26710	120	1500	1461	533	179	188	55	100	99	0	3743	3559	1358	263	269	62	100	100	0	0.380	0.389	0.396	0.386	1.241	0.387	0.971	120	582	4801	4578	-1.397	1321	3480	1282	3296	0
5	22	6	"AFG2"	"YLR397C"	5870	26710	120	4414	4183	1659	196	205	66	100	100	0	9363	8695	3601	274	282	75	100	100	0	0.464	0.473	0.471	0.483	1.203	0.467	0.981	120	622	13307	12408	-1.108	4218	9089	3987	8421	0
5	1	7	""	"YMR097C"	1660	26900	120	10132	9779	4223	106	109	24	100	100	0	5827	5704	2548	224	232	53	100	100	0	1.789	1.765	1.748	1.828	1.256	1.749	0.978	120	623	15629	15153	0.839	10026	5603	9673	5480	0
5	2	7	"ECM16"	"YMR128W"	1860	26900	120	3161	3393	1892	117	120	27	100	100	0	4688	5144	3013	252	258	55	100	100	0	0.686	0.670	0.682	0.698	1.433	0.644	0.917	120	538	7480	8168	-0.543	3044	4436	3276	4892	0
5	3	7	""	"YMR158W"	2060	26900	130	3069	2956	896	125	135	51	100	100	0	3483	3215	1048	236	244	59	100	99	0	0.907	0.950	0.946	0.992	1.283	0.936	0.982	120	612	6191	5810	-0.141	2944	3247	2831	2979	0
5	4	7	""	"YMR099C"	2260	26900	120	1952	2097	1086	131	146	59	100	98	0	5016	5253	2990	215	230	74	100	99	0	0.379	0.390	0.396	0.410	1.391	0.374	0.973	120	576	6622	7004	-1.399	1821	4801	1966	5038	0
5	5	7	""	"YMR130W"	2460	26900	110	8058	8063	3019	132	146	65	100	100	0	3442	3397	1242	208	226	86	100	100	0	2.451	2.487	2.379	2.520	1.278	2.493	0.957	80	498	11160	11120	1.293	7926	3234	7931	3189	0
5	6	7	"APG16"	"YMR159C"	2660	26900	130	3555	3251	1075	141	165	89	100	99	0	5847	5213	1867	222	261	135	99	98	0	0.607	0.623	0.616	0.646	1.287	0.614	0.984	120	634	9039	8101	-0.720	3414	5625	3110	4991	0
5	7	7	"SRT1"	"YMR101C"	2860	26900	130	8787	8353	3067	147	172	84	100	100	0	3290	3175	1158	251	289	124	100	99	0	2.843	2.806	2.750	2.886	1.309	2.846	0.972	120	613	11679	11130	1.507	8640	3039	8206	2924	0
5	8	7	""	"YMR132C"	3060	26900	120	4789	4644	1629	148	166	71	100	100	0	5939	5798	2240	267	289	88	100	100	0	0.818	0.813	0.803	0.833	1.186	0.795	0.984	120	557	10313	10027	-0.289	4641	5672	4496	5531	0
5	9	7	"HLJ1"	"YMR161W"	3260	26900	120	1762	1692	625	149	167	80	99	99	0	1426	1433	504	267	288	103	97	97	0	1.392	1.323	1.286	1.367	1.362	1.319	0.952	120	557	2772	2709	0.477	1613	1159	1543	1166	0
5	10	7	""	"YMR103C"	3460	26900	120	1113	1088	384	148	162	87	96	95	0	2818	2686	913	256	276	121	98	97	0	0.377	0.387	0.381	0.384	1.270	0.388	0.947	120	556	3527	3370	-1.409	965	2562	940	2430	0
5	11	7	""	"YMR134W"	3660	26900	130	4390	4290	1612	148	161	75	100	100	0	7327	6997	2753	260	278	109	100	100	0	0.600	0.615	0.605	0.625	1.239	0.607	0.979	120	613	11309	10879	-0.736	4242	7067	4142	6737	0
5	12	7	""	"YMR163C"	3860	26900	120	2888	2682	817	161	172	63	100	100	0	7538	7011	2343	273	293	88	100	100	0	0.375	0.374	0.373	0.379	1.180	0.368	0.980	120	591	9992	9259	-1.414	2727	7265	2521	6738	0
5	13	7	""	"YNL144C"	4070	26910	130	7172	6719	3464	182	202	83	100	100	0	6357	6379	3413	302	327	103	100	100	0	1.154	1.076	1.074	1.122	1.310	1.061	0.976	120	593	13045	12614	0.207	6990	6055	6537	6077	0
5	14	7	""	"YNL176C"	4260	26900	130	8681	8107	1347	200	225	93	100	100	0	11745	10873	2120	324	348	111	100	100	0	0.743	0.750	0.740	0.755	1.123	0.738	0.984	120	581	19902	18456	-0.429	8481	11421	7907	10549	0
5	15	7	""	"YNL208W"	4460	26900	140	2327	2204	1227	209	230	88	91	84	0	2499	2372	1343	324	343	100	85	82	0	0.974	0.974	0.951	1.055	1.714	0.949	0.964	156	662	4293	4043	-0.038	2118	2175	1995	2048	0
5	16	7	""	"YNL146W"	4660	26900	130	1518	1444	398	200	210	63	100	100	0	3443	3195	884	295	306	75	100	100	0	0.419	0.429	0.426	0.426	1.135	0.429	0.977	120	579	4466	4144	-1.256	1318	3148	1244	2900	0
5	17	7	"RPS3"	"YNL178W"	4860	26900	130	2791	2584	581	193	207	71	100	100	0	3202	2905	747	282	296	83	100	100	0	0.890	0.912	0.889	0.938	1.197	0.893	0.980	120	651	5518	5014	-0.169	2598	2920	2391	2623	0
5	18	7	"MER1"	"YNL210W"	5060	26900	130	3580	3404	993	186	198	66	100	100	0	5066	4749	1457	268	282	82	100	100	0	0.707	0.718	0.715	0.726	1.153	0.712	0.984	120	629	8192	7699	-0.499	3394	4798	3218	4481	0
5	19	7	"ALF1"	"YNL148C"	5270	26900	130	1798	1662	516	190	202	79	99	98	0	2681	2437	784	260	270	82	100	99	0	0.664	0.676	0.667	0.680	1.250	0.672	0.968	120	650	4029	3649	-0.590	1608	2421	1472	2177	0
5	20	7	"RHO5"	"YNL180C"	5470	26900	120	4776	4346	1190	198	207	58	100	100	0	6129	5710	1747	281	290	80	100	100	0	0.783	0.764	0.759	0.777	1.192	0.750	0.980	120	596	10426	9577	-0.353	4578	5848	4148	5429	0
5	21	7	""	"YNL212W"	5670	26900	110	1489	1620	788	191	197	57	100	100	0	1664	1868	911	285	293	75	100	100	0	0.941	0.903	0.891	0.909	1.206	0.875	0.965	80	499	2677	3012	-0.087	1298	1379	1429	1583	0
5	22	7	""	"YNL150W"	5870	26910	130	3101	2875	946	194	203	68	100	99	0	3492	3205	1103	289	297	92	99	99	0	0.908	0.919	0.928	0.950	1.286	0.897	0.979	120	717	6110	5597	-0.140	2907	3203	2681	2916	0
5	1	8	""	"YNL182C"	1660	27090	130	4335	3963	1545	118	125	37	100	100	0	8395	7868	3135	218	226	62	100	100	0	0.516	0.503	0.501	0.512	1.306	0.496	0.971	120	642	12394	11495	-0.955	4217	8177	3845	7650	0
5	2	8	"PEX17"	"YNL214W"	1860	27090	140	6888	6173	2557	128	137	44	100	100	0	7345	6526	2890	238	249	64	99	99	0	0.951	0.961	0.961	1.012	1.396	0.945	0.976	156	646	13867	12333	-0.072	6760	7107	6045	6288	0
5	3	8	"MSB4"	"YOL112W"	2060	27090	130	7463	7174	3182	131	141	59	100	100	0	5204	5219	2403	228	234	64	100	99	0	1.473	1.411	1.411	1.478	1.415	1.402	0.966	120	595	12308	12034	0.559	7332	4976	7043	4991	0
5	4	8	"NOP8"	"YOL144W"	2260	27100	130	3036	3594	2204	136	141	39	100	100	0	5581	6585	4104	213	218	53	100	100	0	0.540	0.543	0.522	0.557	1.358	0.533	0.951	120	614	8268	9830	-0.888	2900	5368	3458	6372	0
5	5	8	"TIR2"	"YOR010C"	2460	27090	130	3041	3675	1949	136	141	47	100	100	0	2582	3155	1693	214	219	55	100	100	0	1.227	1.203	1.182	1.209	1.288	1.190	0.972	120	622	5273	6480	0.295	2905	2368	3539	2941	0
5	6	8	""	"YOL114C"	2660	27100	120	1127	1078	491	136	148	66	94	90	0	2871	2633	1330	231	246	92	94	91	0	0.375	0.392	0.393	0.428	1.717	0.379	0.961	120	543	3631	3344	-1.414	991	2640	942	2402	0
5	7	8	""	"YOL146W"	2860	27100	120	3602	3743	1731	156	171	73	100	100	0	4456	4714	2325	271	289	96	98	97	0	0.823	0.807	0.794	0.882	1.455	0.787	0.978	120	524	7631	8030	-0.280	3446	4185	3587	4443	0
5	8	8	""	"YOR012W"	3060	27100	130	2700	2483	1320	179	190	68	97	95	0	4082	3650	2008	303	315	81	96	95	0	0.667	0.688	0.677	0.731	1.622	0.671	0.954	120	594	6300	5651	-0.584	2521	3779	2304	3347	0
5	9	8	"MSN1"	"YOL116W"	3260	27100	120	3710	3676	1371	175	184	64	100	100	0	9382	8862	3526	297	305	81	100	100	0	0.389	0.409	0.412	0.418	1.217	0.401	0.982	120	556	12620	12066	-1.362	3535	9085	3501	8565	0
5	10	8	"SPT20"	"YOL148C"	3460	27100	120	5112	5197	2027	174	181	53	100	100	0	6233	6210	2450	286	295	70	100	100	0	0.830	0.848	0.854	0.863	1.153	0.842	0.990	120	542	10885	10947	-0.268	4938	5947	5023	5924	0
5	11	8	"RTS1"	"YOR014W"	3660	27100	120	7001	6715	2154	174	180	54	100	100	0	8110	7972	2715	287	294	69	100	100	0	0.873	0.851	0.861	0.870	1.195	0.843	0.982	120	572	14650	14226	-0.196	6827	7823	6541	7685	0
5	12	8	""	"YOL118C"	3870	27100	110	796	750	206	174	180	52	98	97	0	2627	2523	835	289	298	69	98	98	0	0.266	0.258	0.258	0.263	1.290	0.251	0.945	80	496	2960	2810	-1.910	622	2338	576	2234	0
5	13	8	""	"YOL150C"	4060	27100	140	891	840	321	200	211	73	92	89	0	1216	1180	449	314	331	89	93	89	0	0.766	0.739	0.728	0.733	1.474	0.729	0.945	156	683	1593	1506	-0.384	691	902	640	866	0
5	14	8	"ERP4"	"YOR016C"	4270	27100	120	7237	6536	2870	216	235	87	100	100	0	6323	5951	2833	327	340	96	99	98	0	1.171	1.124	1.128	1.212	1.382	1.099	0.975	120	564	13017	11944	0.228	7021	5996	6320	5624	0
5	15	8	"SCD5"	"YOR329C"	4470	27100	130	7876	8637	5954	235	267	139	100	100	0	4984	5075	3399	325	349	116	98	97	0	1.640	1.769	1.718	1.865	1.573	1.791	0.949	120	594	12300	13152	0.714	7641	4659	8402	4750	0
5	16	8	"PRT1"	"YOR361C"	4660	27100	130	2861	2735	1381	236	280	165	96	93	0	6278	6002	3401	328	364	155	97	96	0	0.441	0.440	0.441	0.470	1.437	0.421	0.955	120	613	8575	8173	-1.181	2625	5950	2499	5674	0
5	17	8	"ERR1"	"YOR393W"	4870	27110	130	9625	8840	3857	232	273	148	99	99	0	7639	7019	3407	323	362	155	97	96	0	1.284	1.286	1.265	1.394	1.472	1.241	0.973	120	647	16709	15304	0.361	9393	7316	8608	6696	0
5	18	8	""	"YOR331C"	5060	27100	130	1818	1653	539	232	277	149	98	95	0	4728	4235	1388	318	370	192	99	98	0	0.360	0.363	0.365	0.352	1.318	0.362	0.953	120	627	5996	5338	-1.475	1586	4410	1421	3917	0
5	19	8	"PIP2"	"YOR363C"	5280	27100	110	3583	3465	1174	215	251	140	100	100	0	6741	6752	2566	291	345	198	100	100	0	0.522	0.503	0.505	0.512	1.204	0.498	0.970	80	509	9818	9711	-0.937	3368	6450	3250	6461	0
5	20	8	"HAT1"	"YPL001W"	5470	27110	120	8776	8712	3852	216	224	66	100	100	0	1656	1706	676	299	306	83	97	95	0	6.308	6.038	6.053	6.379	1.408	6.107	0.960	120	546	9917	9903	2.657	8560	1357	8496	1407	0
5	21	8	""	"YOR333C"	5670	27100	130	4448	4147	1426	219	229	76	100	99	0	5276	4740	1555	318	328	97	100	100	0	0.853	0.888	0.885	0.881	1.191	0.891	0.981	120	633	9187	8350	-0.229	4229	4958	3928	4422	0
5	22	8	""	"YOR365C"	5880	27110	120	3976	4171	2354	228	239	81	100	100	0	6952	6882	3940	328	345	104	100	100	0	0.566	0.602	0.603	0.605	1.298	0.595	0.966	120	597	10372	10497	-0.822	3748	6624	3943	6554	0
5	1	9	"ULA1"	"YPL003W"	1650	27290	140	9066	8904	4942	134	156	97	100	100	0	2805	2754	1474	215	226	68	99	99	0	3.449	3.454	3.451	3.609	1.357	3.465	0.975	156	768	11522	11309	1.786	8932	2590	8770	2539	0
5	2	9	"ALA1"	"YOR335C"	1860	27290	130	3353	3676	2561	153	188	123	99	95	0	5531	6002	4490	247	270	101	97	95	0	0.606	0.612	0.606	0.701	1.630	0.586	0.966	120	590	8484	9278	-0.724	3200	5284	3523	5755	0
5	3	9	"SCP1"	"YOR367W"	2070	27300	130	4105	3970	1828	145	165	83	100	100	0	4127	3955	1903	230	250	98	96	94	0	1.016	1.027	1.023	1.135	1.591	1.017	0.970	120	583	7857	7550	0.023	3960	3897	3825	3725	0
5	4	9	""	"YPL005W"	2260	27300	120	5438	5896	3711	136	142	38	100	100	0	1461	1503	801	223	227	54	100	99	0	4.283	4.500	4.515	4.528	1.317	4.644	0.955	120	511	6540	7040	2.099	5302	1238	5760	1280	0
5	5	9	"VMA13"	"YPR036W"	2460	27290	130	1495	1511	763	141	146	37	99	98	0	3662	3408	1913	243	250	60	98	98	0	0.396	0.433	0.427	0.456	1.397	0.416	0.961	120	595	4773	4535	-1.336	1354	3419	1370	3165	0
5	6	9	"HOS1"	"YPR068C"	2660	27290	130	10956	9794	5239	163	199	176	98	97	0	7168	7077	4049	279	308	145	93	92	0	1.567	1.417	1.420	1.682	1.731	1.394	0.972	120	542	17682	16429	0.648	10793	6889	9631	6798	0
5	7	9	""	"YPR100W"	2850	27290	140	3124	2894	1606	186	235	191	94	89	0	3398	3190	1812	299	335	157	89	85	0	0.948	0.937	0.932	1.004	1.649	0.912	0.973	156	636	6037	5599	-0.077	2938	3099	2708	2891	0
5	8	9	""	"YPR038W"	3060	27300	140	2245	2109	907	198	224	120	98	94	0	2652	2445	1075	310	332	113	96	94	0	0.874	0.895	0.894	0.925	1.497	0.875	0.967	156	668	4389	4046	-0.194	2047	2342	1911	2135	0
5	9	9	"MED1"	"YPR070W"	3260	27300	130	3172	2943	1516	193	205	75	99	98	0	7144	6472	3605	313	331	107	99	99	0	0.436	0.447	0.442	0.465	1.363	0.433	0.967	120	579	9810	8909	-1.197	2979	6831	2750	6159	0
5	10	9	"RPL11A"	"YPR102C"	3450	27290	130	2197	2129	979	208	228	110	95	93	0	3556	3489	1687	329	376	195	92	89	0	0.616	0.608	0.588	0.638	1.635	0.591	0.973	120	597	5216	5081	-0.698	1989	3227	1921	3160	0
5	11	9	""	"YPR040W"	3660	27300	140	3565	3463	1946	221	247	120	98	96	0	5724	5401	3048	346	393	194	98	94	0	0.622	0.641	0.628	0.651	1.369	0.637	0.970	156	680	8722	8297	-0.685	3344	5378	3242	5055	0
5	12	9	"NOT5"	"YPR072W"	3870	27300	130	7874	8102	4533	226	249	103	100	100	0	4703	4839	2717	347	376	129	99	99	0	1.756	1.753	1.708	1.807	1.385	1.746	0.971	120	617	12004	12368	0.812	7648	4356	7876	4492	0
5	13	9	"FHL1"	"YPR104C"	4070	27300	130	6064	5766	2779	236	262	99	100	100	0	5170	4763	2466	346	365	102	100	100	0	1.208	1.252	1.275	1.307	1.314	1.220	0.970	120	584	10652	9947	0.273	5828	4824	5530	4417	0
5	14	9	""	"YPR042C"	4260	27290	100	553	587	138	235	258	95	97	90	0	651	663	148	338	354	97	92	83	0	1.016	1.083	1.071	1.148	1.481	1.005	0.828	80	451	631	677	0.023	318	313	352	325	0
5	15	9	"TKL1"	"YPR074C"	4470	27310	130	1845	2023	1200	248	262	88	96	94	0	2727	2746	1771	333	344	86	95	91	0	0.667	0.736	0.743	0.858	1.649	0.707	0.967	120	650	3991	4188	-0.584	1597	2394	1775	2413	0
5	16	9	"ISR1"	"YPR106W"	4670	27300	120	2284	2220	861	249	264	91	98	97	0	5244	5142	2187	340	362	114	99	98	0	0.415	0.410	0.409	0.422	1.317	0.402	0.968	120	566	6939	6773	-1.269	2035	4904	1971	4802	0
5	17	9	"LAMBDA5"	"LAMBDA5"	4860	27310	100	1466	1904	1473	247	261	94	100	100	0	693	682	200	335	358	108	91	73	0	3.405	4.775	3.937	4.046	1.751	6.764	0.600	80	428	1577	2004	1.768	1219	358	1657	347	0
5	18	9	""	"EMPTY"	5060	27300	150	378	421	173	240	271	134	50	25	0	464	516	211	327	361	168	44	18	0	1.007	0.958	0.978	0.932	1.954	0.891	0.731	156	705	275	370	0.010	138	137	181	189	-75
5	19	9	""	"EMPTY"	5260	27300	150	320	353	150	223	248	120	39	15	0	417	462	210	314	341	163	30	10	0	0.942	0.878	0.913	0.895	2.219	0.724	0.700	156	679	200	278	-0.087	97	103	130	148	-75
5	20	9	""	"EMPTY"	5460	27300	150	309	341	131	214	218	60	62	39	0	394	426	133	295	299	75	60	30	0	0.960	0.969	0.849	0.896	2.532	0.914	0.732	156	644	194	258	-0.060	95	99	127	131	-75
5	21	9	""	"EMPTY"	5660	27300	150	297	334	150	205	210	59	66	39	0	405	448	143	295	301	77	66	34	0	0.836	0.843	0.864	0.775	2.288	0.893	0.703	156	664	202	282	-0.258	92	110	129	153	-75
5	22	9	""	"EMPTY"	5860	27300	150	279	317	135	212	222	73	45	21	0	405	458	190	308	321	89	53	26	0	0.691	0.700	0.661	0.658	2.602	0.684	0.661	156	819	164	255	-0.534	67	97	105	150	-75
5	1	10	""	"EMPTY"	1650	27490	150	240	327	234	144	173	127	39	22	0	334	377	165	232	244	98	50	21	0	0.941	1.262	1.185	1.106	2.417	1.375	0.752	156	804	198	328	-0.087	96	102	183	145	-75
5	2	10	""	"EMPTY"	1850	27490	150	194	203	60	160	200	133	8	0	0	284	285	77	245	271	112	14	1	0	0.872	1.075	0.746	0.654	3.345	0.691	0.333	156	653	73	83	-0.198	34	39	43	40	-75
5	3	10	""	"EMPTY"	2050	27490	150	206	224	94	160	175	72	30	12	0	298	306	71	247	261	89	28	8	0	0.902	1.085	0.929	0.930	2.400	1.081	0.430	156	632	97	123	-0.149	46	51	64	59	-75
5	4	10	""	"EMPTY"	2250	27490	150	184	202	68	152	158	44	42	26	0	293	303	72	255	261	60	33	17	0	0.842	1.042	0.914	0.874	3.088	0.787	0.476	156	591	70	98	-0.248	32	38	50	48	-75
5	5	10	""	"EMPTY"	2450	27490	150	175	212	138	152	157	44	34	17	0	308	328	103	271	277	61	31	19	0	0.622	1.053	0.763	0.753	2.780	1.163	0.475	156	606	60	117	-0.686	23	37	60	57	-75
5	6	10	""	"EMPTY"	2650	27490	150	211	238	91	173	200	155	14	2	0	310	328	81	284	306	130	15	1	0	1.462	1.477	1.078	1.063	2.961	1.095	0.524	156	663	64	109	0.547	38	26	65	44	-75
5	7	10	""	"iYAL056W"	2860	27500	130	7214	7019	2642	185	201	90	100	100	0	5001	4717	1799	286	296	82	100	100	0	1.491	1.542	1.533	1.585	1.192	1.522	0.983	120	595	11744	11265	0.576	7029	4715	6834	4431	0
5	8	10	""	"iYAL051W"	3060	27500	130	2802	2652	879	189	207	96	100	99	0	1489	1424	448	291	306	96	96	95	0	2.181	2.174	2.187	2.230	1.234	2.170	0.967	120	578	3811	3596	1.125	2613	1198	2463	1133	0
5	9	10	""	"iYAL046C"	3260	27500	120	919	867	258	184	190	64	99	98	0	1444	1409	402	295	306	78	99	99	0	0.640	0.613	0.599	0.609	1.286	0.622	0.959	120	542	1884	1797	-0.645	735	1149	683	1114	0
5	10	10	""	"iYAL031C"	3460	27500	130	4354	4115	1280	201	216	102	100	100	0	6713	6503	2021	321	347	154	100	100	0	0.650	0.633	0.630	0.631	1.149	0.633	0.985	120	594	10545	10096	-0.622	4153	6392	3914	6182	0
5	11	10	""	"iYAL027W"	3660	27500	140	4587	4239	1538	233	245	91	100	100	0	3617	3345	1228	347	373	121	100	98	0	1.331	1.336	1.344	1.361	1.216	1.324	0.981	156	655	7624	7004	0.413	4354	3270	4006	2998	0
5	12	10	""	"iYAL023C"	3860	27490	130	1769	1717	540	246	266	104	98	96	0	3396	3122	1001	356	384	136	99	99	0	0.501	0.532	0.529	0.527	1.196	0.525	0.975	120	577	4563	4237	-0.997	1523	3040	1471	2766	0
5	13	10	""	"iYAL007C"	4060	27500	140	6843	6286	2640	255	286	126	99	99	0	4560	4232	1798	358	389	139	99	97	0	1.568	1.557	1.564	1.606	1.270	1.544	0.983	156	656	10790	9905	0.649	6588	4202	6031	3874	0
5	14	10	""	"iYAL003W"	4270	27500	140	4922	4494	1772	261	294	135	99	98	0	4477	4200	1673	353	383	136	99	98	0	1.130	1.100	1.100	1.124	1.321	1.089	0.982	156	671	8785	8080	0.177	4661	4124	4233	3847	0
5	15	10	""	"iYAR002W"	4460	27500	130	6151	5855	1495	269	309	164	100	100	0	2295	2219	572	347	377	125	100	99	0	3.020	2.984	3.007	3.040	1.158	2.975	0.976	120	562	7830	7458	1.594	5882	1948	5586	1872	0
5	16	10	""	"itL(CAA)A"	4660	27500	130	9113	9079	2462	276	307	143	100	100	0	8191	8019	2443	362	383	115	100	100	0	1.129	1.150	1.140	1.175	1.162	1.123	0.981	120	630	16666	16460	0.175	8837	7829	8803	7657	0
5	17	10	""	"iYAR028W"	4870	27500	120	4126	4169	1254	275	292	105	100	100	0	6191	6340	1885	365	382	117	100	100	0	0.661	0.652	0.645	0.650	1.128	0.652	0.984	120	578	9677	9869	-0.597	3851	5826	3894	5975	0
5	18	10	""	"iYAR035W"	5070	27500	120	2450	2383	700	257	280	121	100	100	0	3160	2952	859	345	371	132	100	99	0	0.779	0.815	0.814	0.821	1.166	0.818	0.978	120	541	5008	4733	-0.360	2193	2815	2126	2607	0
5	19	10	""	"iYBR162C"	5270	27500	130	3096	3064	810	246	267	109	100	100	0	4797	4739	1396	336	360	122	100	100	0	0.639	0.640	0.640	0.648	1.117	0.629	0.982	120	579	7311	7221	-0.646	2850	4461	2818	4403	0
5	20	10	""	"iYBR165W"	5460	27500	120	2426	2344	598	240	261	102	100	100	0	2314	2218	545	335	354	115	100	100	0	1.105	1.117	1.126	1.122	1.160	1.113	0.974	120	527	4165	3987	0.144	2186	1979	2104	1883	0
5	21	10	""	"iYBR169C"	5660	27510	130	2530	2405	748	240	264	114	100	100	0	4184	3957	1145	336	359	124	100	100	0	0.595	0.598	0.593	0.587	1.160	0.600	0.981	120	596	6138	5786	-0.749	2290	3848	2165	3621	0
5	22	10	""	"iYBR187W"	5860	27500	130	2751	2602	772	238	250	93	100	100	0	6308	5850	1615	336	354	110	100	100	0	0.421	0.429	0.427	0.423	1.154	0.431	0.980	120	678	8485	7878	-1.249	2513	5972	2364	5514	0
5	1	11	""	"iYBR192W"	1650	27690	130	4633	4450	1021	159	196	164	100	100	0	3363	3197	703	251	277	129	100	100	0	1.438	1.457	1.455	1.458	1.116	1.441	0.984	120	648	7586	7237	0.524	4474	3112	4291	2946	0
5	2	11	""	"iYBR196C"	1850	27700	140	3565	3469	1328	175	222	174	100	99	0	9382	9017	3552	254	295	148	100	99	0	0.371	0.376	0.371	0.383	1.231	0.368	0.979	156	657	12518	12057	-1.429	3390	9128	3294	8763	0
5	3	11	""	"iYBRCdelta19"	2060	27690	130	3493	3357	1141	167	178	63	100	100	0	6494	6159	2088	259	275	73	100	100	0	0.533	0.541	0.539	0.541	1.195	0.536	0.986	120	576	9561	9090	-0.907	3326	6235	3190	5900	0
5	4	11	""	"iYBR212W"	2260	27690	140	3763	3611	1409	170	178	53	100	99	0	5700	5287	2085	290	305	79	100	99	0	0.664	0.689	0.688	0.703	1.234	0.685	0.983	156	634	9003	8438	-0.590	3593	5410	3441	4997	0
5	5	11	""	"iYBR216C"	2460	27690	140	2736	2547	942	177	191	76	99	98	0	3203	2932	1115	306	314	76	98	98	0	0.883	0.903	0.904	0.940	1.310	0.889	0.982	156	615	5456	4996	-0.179	2559	2897	2370	2626	0
5	6	11	""	"iYBR237W"	2650	27690	130	9098	8793	2558	204	224	120	100	100	0	5895	5689	2008	306	319	103	100	100	0	1.591	1.596	1.597	1.649	1.173	1.535	0.982	120	574	14483	13972	0.670	8894	5589	8589	5383	0
5	7	11	""	"iYBR241C"	2850	27690	130	3319	3217	957	206	227	112	100	100	0	3304	3216	1011	309	328	109	100	100	0	1.039	1.036	1.042	1.050	1.132	1.008	0.984	120	613	6108	5918	0.056	3113	2995	3011	2907	0
5	8	11	""	"iYBR246W"	3060	27690	130	2416	2321	436	204	253	181	100	100	0	2178	2095	399	320	363	176	100	100	0	1.191	1.193	1.200	1.198	1.111	1.190	0.978	120	613	4070	3892	0.252	2212	1858	2117	1775	0
5	9	11	""	"iYDL140C"	3260	27690	130	990	935	253	206	265	193	95	90	0	2367	2191	619	329	388	200	98	96	0	0.385	0.392	0.387	0.381	1.312	0.403	0.856	120	612	2822	2591	-1.378	784	2038	729	1862	0
5	10	11	""	"iYDL136W"	3460	27690	130	3241	3089	745	211	250	133	100	100	0	2361	2289	518	332	373	158	100	100	0	1.493	1.471	1.469	1.474	1.113	1.478	0.976	120	628	5059	4835	0.579	3030	2029	2878	1957	0
5	11	11	""	"iYDL133W"	3670	27700	130	886	884	213	221	250	117	98	97	0	1944	1891	577	324	356	131	99	99	0	0.410	0.423	0.421	0.432	1.310	0.403	0.910	120	574	2285	2230	-1.285	665	1620	663	1567	0
5	12	11	""	"iYDL117W"	3870	27700	130	1590	1578	421	229	244	90	100	99	0	3186	3080	856	328	351	116	100	100	0	0.476	0.490	0.487	0.488	1.158	0.490	0.974	120	628	4219	4101	-1.070	1361	2858	1349	2752	0
5	13	11	""	"iYDL113C"	4070	27700	130	1205	1130	239	227	240	78	100	100	0	3032	2841	653	323	345	104	100	100	0	0.361	0.359	0.357	0.357	1.135	0.357	0.969	120	579	3687	3421	-1.470	978	2709	903	2518	0
5	14	11	""	"iYDL109C"	4260	27690	130	1258	1215	315	234	255	97	99	98	0	2392	2255	580	329	365	137	100	100	0	0.496	0.509	0.514	0.504	1.166	0.513	0.974	120	614	3087	2907	-1.011	1024	2063	981	1926	0
5	15	11	""	"iYDL090C"	4470	27700	130	3089	3204	768	257	295	148	100	100	0	4230	4352	1068	356	403	161	100	100	0	0.731	0.737	0.734	0.740	1.099	0.739	0.985	120	629	6706	6943	-0.452	2832	3874	2947	3996	0
5	16	11	""	"iYDL086W"	4670	27700	120	1575	1549	303	281	310	128	100	100	0	4380	4192	845	401	443	178	100	100	0	0.325	0.334	0.335	0.334	1.113	0.333	0.976	120	543	5273	5059	-1.621	1294	3979	1268	3791	0
5	17	11	""	"iYDL082W"	4860	27700	120	2701	2561	442	304	339	142	100	100	0	2412	2277	420	434	484	202	100	100	0	1.212	1.225	1.228	1.237	1.113	1.223	0.966	120	544	4375	4100	0.277	2397	1978	2257	1843	0
5	18	11	""	"iYDL065C"	5060	27700	120	2340	2206	530	308	346	157	100	100	0	1920	1818	386	429	475	192	100	99	0	1.363	1.366	1.362	1.372	1.178	1.353	0.954	120	558	3523	3287	0.447	2032	1491	1898	1389	0
5	19	11	""	"iYDL060W"	5260	27700	130	1413	1350	273	294	323	133	100	100	0	2616	2471	520	401	439	155	100	100	0	0.505	0.510	0.506	0.509	1.128	0.505	0.966	120	614	3334	3126	-0.985	1119	2215	1056	2070	0
5	20	11	""	"iYDL056W"	5460	27700	120	7032	6481	1565	316	353	143	100	100	0	2518	2331	535	413	451	148	100	99	0	3.190	3.214	3.202	3.245	1.118	3.265	0.968	120	572	8821	8083	1.674	6716	2105	6165	1918	0
5	21	11	""	"iYDRWdelta12"	5660	27700	130	3422	3377	987	332	363	147	100	100	0	3397	3349	879	415	453	157	100	100	0	1.036	1.038	1.036	1.025	1.127	1.029	0.981	120	648	6072	5979	0.051	3090	2982	3045	2934	0
5	22	11	""	"iYDR244W"	5870	27700	130	1828	1778	481	321	358	191	100	97	0	3300	3216	824	422	451	154	100	100	0	0.524	0.521	0.518	0.512	1.140	0.523	0.973	120	727	4385	4251	-0.933	1507	2878	1457	2794	0
5	1	12	""	"iYDR248C"	1650	27890	130	4436	4325	1223	169	190	79	100	100	0	3933	3795	1073	255	270	83	100	100	0	1.160	1.174	1.160	1.178	1.117	1.168	0.985	120	716	7945	7696	0.214	4267	3678	4156	3540	0
5	2	12	""	"itG(GCC)D2"	1860	27890	130	1940	1863	508	184	218	130	100	100	0	3083	2923	836	276	308	134	100	100	0	0.626	0.634	0.635	0.638	1.130	0.627	0.976	120	577	4563	4326	-0.677	1756	2807	1679	2647	0
5	3	12	""	"iYDR265W"	2050	27890	130	973	941	218	174	204	125	100	99	0	1587	1536	325	289	326	146	100	100	0	0.616	0.615	0.618	0.611	1.164	0.623	0.949	120	613	2097	2014	-0.700	799	1298	767	1247	0
5	4	12	""	"iYDR271C"	2260	27900	130	1185	1205	342	174	197	87	100	100	0	1663	1732	466	305	338	122	100	100	0	0.744	0.722	0.713	0.723	1.180	0.723	0.964	120	610	2369	2458	-0.426	1011	1358	1031	1427	0
5	5	12	""	"iYDR286C"	2460	27900	130	3772	3737	869	174	195	77	100	100	0	6022	5866	1433	310	327	99	100	100	0	0.630	0.641	0.635	0.647	1.123	0.632	0.988	120	578	9310	9119	-0.667	3598	5712	3563	5556	0
5	6	12	""	"iYDR292C"	2650	27900	120	3121	3178	1102	202	217	85	100	100	0	3709	3700	1355	316	332	95	99	99	0	0.860	0.879	0.876	0.917	1.302	0.864	0.984	120	558	6312	6360	-0.217	2919	3393	2976	3384	0
5	7	12	""	"iYDR296W"	2850	27890	130	2494	2328	625	192	210	80	100	100	0	5575	5299	1376	316	331	96	100	100	0	0.438	0.429	0.430	0.424	1.109	0.426	0.987	120	614	7561	7119	-1.192	2302	5259	2136	4983	0
5	8	12	""	"iYDR311W"	3050	27890	130	3151	2962	897	191	203	82	100	100	0	5555	5180	1562	317	328	94	100	100	0	0.565	0.570	0.573	0.569	1.109	0.570	0.985	120	646	8198	7634	-0.823	2960	5238	2771	4863	0
5	9	12	""	"iYDR315C"	3260	27900	120	1038	1011	242	185	193	62	100	100	0	1918	1796	414	313	320	77	100	100	0	0.531	0.557	0.549	0.556	1.189	0.561	0.965	120	585	2458	2309	-0.912	853	1605	826	1483	0
5	10	12	""	"iYDR317W"	3460	27900	130	4076	3921	1244	192	201	69	100	100	0	3563	3458	1139	306	324	91	100	100	0	1.193	1.183	1.200	1.202	1.158	1.179	0.980	120	610	7141	6881	0.254	3884	3257	3729	3152	0
5	11	12	""	"itK(CUU)E1"	3660	27890	150	343	405	223	201	220	93	57	43	0	411	476	210	300	323	107	51	32	0	1.279	1.159	1.125	1.078	2.264	1.066	0.851	156	720	253	380	0.355	142	111	204	176	-50
5	12	12	""	"iYELWdelta6"	3870	27900	120	2247	2175	905	210	220	70	99	97	0	1507	1488	600	299	308	84	95	94	0	1.686	1.653	1.666	1.700	1.287	1.609	0.969	120	557	3245	3154	0.754	2037	1208	1965	1189	0
5	13	12	""	"iYEL007W"	4070	27900	130	5625	5237	1956	223	234	69	100	100	0	2573	2459	926	303	319	82	99	97	0	2.380	2.326	2.299	2.410	1.197	2.282	0.980	120	661	7672	7170	1.251	5402	2270	5014	2156	0
5	14	12	""	"isnR14"	4280	27890	90	737	739	270	205	222	74	100	94	0	817	786	232	295	304	70	100	92	0	1.019	1.088	1.108	1.081	1.492	1.088	0.878	52	401	1054	1025	0.027	532	522	534	491	0
5	15	12	""	"iYER010C-1"	4470	27900	130	3090	2807	1337	230	246	107	97	94	0	4692	4404	2219	332	358	125	98	97	0	0.656	0.633	0.623	0.646	1.348	0.620	0.974	120	637	7220	6649	-0.608	2860	4360	2577	4072	0
5	16	12	""	"iYER012W"	4670	27900	120	2060	2011	825	248	266	113	99	99	0	2344	2237	923	369	392	122	98	96	0	0.917	0.944	0.933	0.988	1.437	0.922	0.966	120	556	3787	3631	-0.124	1812	1975	1763	1868	0
5	17	12	""	"iYER027C"	4870	27900	120	2194	1978	862	269	280	96	92	90	0	3449	3231	1506	399	413	118	92	91	0	0.631	0.603	0.604	0.624	1.327	0.589	0.969	120	558	4975	4541	-0.664	1925	3050	1709	2832	0
5	18	12	""	"iYER031C"	5070	27900	120	2758	2646	716	284	294	83	100	100	0	4082	3813	1126	420	434	117	100	100	0	0.676	0.696	0.700	0.709	1.139	0.683	0.983	120	572	6136	5755	-0.566	2474	3662	2362	3393	0
5	19	12	""	"iYER035W"	5270	27900	130	3072	2914	955	285	296	82	100	100	0	3711	3682	1280	416	439	122	100	100	0	0.846	0.805	0.801	0.819	1.224	0.805	0.974	120	630	6082	5895	-0.242	2787	3295	2629	3266	0
5	20	12	""	"iYERWdelta9"	5480	27910	120	914	942	227	289	298	81	98	97	0	1156	1151	245	405	419	106	98	97	0	0.832	0.875	0.871	0.863	1.239	0.881	0.932	120	601	1376	1399	-0.265	625	751	653	746	0
5	21	12	""	"iYER050C"	5670	27910	110	994	1007	144	287	292	66	100	100	0	1119	1138	315	385	395	86	100	98	0	0.963	0.956	1.004	1.002	1.358	0.878	0.828	80	510	1441	1473	-0.054	707	734	720	753	0
5	22	12	""	"iYER053C-1"	5870	27910	130	5468	5336	1648	308	325	100	100	100	0	8286	7692	2480	412	427	116	100	100	0	0.655	0.691	0.696	0.697	1.162	0.682	0.983	120	732	13034	12308	-0.610	5160	7874	5028	7280	0
5	1	13	""	"iYFR048W"	1660	28100	130	4799	4518	1352	164	179	68	100	100	0	2993	2819	835	245	260	71	100	100	0	1.687	1.692	1.697	1.709	1.152	1.711	0.978	120	711	7383	6928	0.754	4635	2748	4354	2574	0
5	2	13	""	"iYFR052W"	1870	28090	130	958	926	291	170	191	91	98	96	0	1312	1255	374	278	295	89	98	97	0	0.762	0.774	0.772	0.770	1.233	0.774	0.955	120	598	1822	1733	-0.392	788	1034	756	977	0
5	3	13	""	"iYFR054C-0"	2050	28090	130	4997	4767	1788	168	180	65	100	100	0	7294	6814	2605	298	311	82	100	100	0	0.690	0.706	0.706	0.713	1.188	0.698	0.982	120	612	11825	11115	-0.535	4829	6996	4599	6516	0
5	4	13	""	"iYGL257C"	2260	28090	130	2905	2706	836	174	184	58	100	100	0	7632	7222	2267	301	316	81	100	100	0	0.373	0.366	0.364	0.365	1.159	0.364	0.980	120	628	10062	9453	-1.425	2731	7331	2532	6921	0
5	5	13	""	"iYGL256W-3"	2460	28090	130	2569	2376	782	172	179	50	100	100	0	6240	5832	1884	294	306	70	100	100	0	0.403	0.398	0.395	0.394	1.169	0.400	0.980	120	613	8343	7742	-1.311	2397	5946	2204	5538	0
5	6	13	""	"iYGL252C"	2660	28100	130	5909	5901	1906	175	182	54	100	100	0	8076	8195	2880	298	314	78	100	100	0	0.737	0.725	0.726	0.741	1.142	0.708	0.988	120	616	13512	13623	-0.440	5734	7778	5726	7897	0
5	7	13	""	"iYGL233W"	2860	28090	130	2051	1929	660	162	169	54	100	100	0	2251	2161	736	290	301	81	100	99	0	0.963	0.944	0.941	0.954	1.202	0.942	0.979	120	628	3850	3638	-0.054	1889	1961	1767	1871	0
5	8	13	""	"iYGL228W"	3070	28100	130	2228	2097	572	187	211	94	100	100	0	3974	3655	997	316	349	139	100	100	0	0.558	0.572	0.580	0.572	1.109	0.571	0.984	120	632	5699	5249	-0.842	2041	3658	1910	3339	0
5	9	13	""	"itV(AAC)G3-0"	3260	28100	130	4233	4365	903	217	234	99	100	100	0	8386	8381	1756	347	388	161	100	100	0	0.500	0.516	0.515	0.517	1.101	0.516	0.987	120	597	12055	12182	-1.001	4016	8039	4148	8034	0
5	10	13	""	"iYGL208W"	3460	28100	130	2689	2490	759	200	218	84	100	100	0	5557	4963	1551	319	360	141	100	100	0	0.475	0.493	0.490	0.496	1.127	0.491	0.986	120	597	7727	6934	-1.073	2489	5238	2290	4644	0
5	11	13	""	"itH(GUG)G1"	3650	28090	130	1630	1570	528	205	219	79	100	99	0	1687	1584	487	313	340	122	98	97	0	1.037	1.074	1.089	1.077	1.271	1.080	0.960	120	611	2799	2636	0.053	1425	1374	1365	1271	0
5	12	13	""	"itK(UUU)G1"	3860	28100	130	2633	2558	672	234	244	88	100	100	0	4672	4599	1304	328	348	119	100	100	0	0.552	0.544	0.544	0.549	1.113	0.535	0.984	120	645	6743	6595	-0.857	2399	4344	2324	4271	0
5	13	13	""	"iYGR091W"	4060	28100	130	1071	1072	254	240	252	84	100	99	0	2535	2480	578	344	362	120	100	100	0	0.379	0.390	0.387	0.383	1.188	0.390	0.959	120	613	3022	2968	-1.399	831	2191	832	2136	0
5	14	13	""	"iYGR095C"	4260	28100	120	1840	1840	531	223	235	74	100	100	0	2412	2426	711	334	351	107	100	100	0	0.778	0.773	0.759	0.780	1.193	0.766	0.973	120	600	3695	3709	-0.362	1617	2078	1617	2092	0
5	15	13	""	"iYGR099W"	4460	28100	120	1608	1558	519	228	238	73	100	99	0	4657	4353	1509	345	363	110	100	100	0	0.320	0.332	0.332	0.327	1.196	0.330	0.972	120	585	5692	5338	-1.644	1380	4312	1330	4008	0
5	16	13	""	"iYGR111W"	4670	28100	130	1893	1846	548	239	273	156	99	99	0	4194	4044	1197	368	448	436	99	97	0	0.432	0.437	0.435	0.433	1.124	0.431	0.964	120	628	5480	5283	-1.210	1654	3826	1607	3676	0
5	17	13	""	"iYGR117C"	4860	28100	130	5606	5695	1800	253	304	177	100	100	0	6374	6303	2023	385	485	455	100	99	0	0.894	0.920	0.917	0.923	1.113	0.911	0.973	120	599	11342	11360	-0.162	5353	5989	5442	5918	0
[truncated: 2,349,234 more chars]
