# Supplementary material for: Genome-Wide Mapping of the Cohesin Complex in the Yeast Saccharomyces cerevisiae
Source: PLoS Biol. 2004 Jul 27;2(9):e259. doi: 10.1371/journal.pbio.0020259 (PMC490026; doi:10.1371/journal.pbio.0020259)
Supplement: Dataset S40 — Cy3 = genomic DNA; Cy5 = ChIP nocodazole arrest glucose Mcd1-18Myc in W303. (2.7 MB XLS). [file pbio.0020259.sd040.xls]

ATF	1.0
27	43    
"Type=GenePix Results 1.4"
"DateTime=2002/03/21 09:47:04"
"Settings=C:\Documents and Settings\jen.JEN-W2000\My Documents\cohesin followup\UP5_80.gps"
"GalFile=C:\Documents and Settings\jen.JEN-W2000\My Documents\applications\UberPrint5.gal"
"Scanner=GenePix 4000B [83872]"
"Comment=Cy5=1827-22D 29 cycles 3_6 ChIP MycMcd1 Cy3=total gDNA"
"PixelSize=10"
"ImageName=635 nm	532 nm"
"FileName=C:\Documents and Settings\jen.JEN-W2000\My Documents\cohesin followup\UberP5_0080_635_nm.tif	C:\Documents and Settings\jen.JEN-W2000\My Documents\cohesin followup\UberP5_0080_532_nm.tif"
"PMTVolts=720	530"
"ScanPower=100	100"
"FocusPosition=0"
"NormalizationFactor:RatioOfMedians=1.70632"
"NormalizationFactor:RatioOfMeans=1.61378"
"NormalizationFactor:MedianOfRatios=1.64844"
"NormalizationFactor:MeanOfRatios=1.60937"
"NormalizationFactor:RegressionRatio=1.62317"
"JpegImage=C:\Documents and Settings\jen.JEN-W2000\My Documents\cohesin followup\UberP5_0080.jpg"
"RatioFormulation=W1/W2 (635 nm/532 nm)"
"Barcode="
"ImageOrigin=800, 16880"
"JpegOrigin=1580, 17570"
"Creator=GenePix Pro 3.0.6.89"
"Temperature=31"
"LaserPower=3.44	1.74"
"LaserOnTime=40262	40411"
"Supplier="
"Block"	"Column"	"Row"	"Name"	"ID"	"X"	"Y"	"Dia."	"F635 Median"	"F635 Mean"	"F635 SD"	"B635 Median"	"B635 Mean"	"B635 SD"	"% > B635+1SD"	"% > B635+2SD"	"F635 % Sat."	"F532 Median"	"F532 Mean"	"F532 SD"	"B532 Median"	"B532 Mean"	"B532 SD"	"% > B532+1SD"	"% > B532+2SD"	"F532 % Sat."	"Ratio of Medians"	"Ratio of Means"	"Median of Ratios"	"Mean of Ratios"	"Ratios SD"	"Rgn Ratio"	"Rgn R�"	"F Pixels"	"B Pixels"	"Sum of Medians"	"Sum of Means"	"Log Ratio"	"F635 Median - B635"	"F532 Median - B532"	"F635 Mean - B635"	"F532 Mean - B532"	"Flags"
1	1	1	""	"YBL081W"	1930	17900	140	2292	2423	1648	125	137	60	91	89	0	7909	7658	5264	143	158	61	94	91	0	0.279	0.306	0.322	0.352	2.044	0.286	0.831	156	786	9933	9813	-1.841	2167	7766	2298	7515	0
1	2	1	""	"YBL112C"	2130	17900	140	2976	3431	2815	132	147	69	88	83	0	8230	8713	6947	162	187	87	94	89	0	0.353	0.386	0.372	0.380	2.087	0.368	0.824	156	753	10912	11850	-1.504	2844	8068	3299	8551	0
1	3	1	"CDS1"	"YBR029C"	2330	17900	120	356	503	441	121	132	54	75	66	0	757	1233	1202	140	156	70	80	77	0	0.381	0.349	0.386	0.352	2.070	0.316	0.707	120	584	852	1475	-1.393	235	617	382	1093	0
1	4	1	""	"YBL083C"	2530	17900	130	243	257	124	122	132	53	71	56	0	768	736	428	131	136	38	88	83	0	0.190	0.223	0.222	0.245	2.967	0.193	0.418	120	653	758	740	-2.396	121	637	135	605	0
1	5	1	"NTH2"	"YBR001C"	2720	17900	130	1915	2252	1601	124	136	70	86	85	0	1058	1283	1015	128	139	46	83	81	0	1.926	1.842	1.780	1.901	1.826	1.811	0.843	120	697	2721	3283	0.945	1791	930	2128	1155	0
1	6	1	"RPL4A"	"YBR031W"	2940	17910	130	1355	1483	1078	116	129	69	89	86	0	3148	3402	2294	127	139	48	94	92	0	0.410	0.417	0.392	0.438	1.907	0.407	0.832	120	673	4260	4642	-1.286	1239	3021	1367	3275	0
1	7	1	"BOI1"	"YBL085W"	3140	17900	130	218	232	112	115	122	46	73	52	0	411	437	245	128	138	45	83	75	0	0.364	0.379	0.398	0.393	2.584	0.368	0.475	120	696	386	426	-1.458	103	283	117	309	0
1	8	1	"COQ1"	"YBR003W"	3340	17910	140	2367	3079	2484	117	127	62	94	92	0	3836	4299	3809	134	144	55	91	91	0	0.608	0.711	0.757	0.879	2.340	0.644	0.761	156	780	5952	7127	-0.718	2250	3702	2962	4165	0
1	9	1	""	"YBR033W"	3540	17910	120	1306	1699	1481	116	127	52	95	90	0	1913	2708	2415	134	143	45	95	94	0	0.669	0.615	0.550	0.638	2.149	0.566	0.734	120	573	2969	4157	-0.580	1190	1779	1583	2574	0
1	10	1	"RPL23A"	"YBL087C"	3740	17910	140	1088	1092	589	113	119	45	95	94	0	5893	5684	3276	139	149	49	99	97	0	0.169	0.177	0.173	0.187	2.028	0.150	0.695	156	748	6729	6524	-2.561	975	5754	979	5545	0
1	11	1	""	"YBR005W"	3940	17910	140	1737	2022	1488	120	129	47	95	93	0	1633	1834	1245	142	149	38	93	93	0	1.085	1.124	1.082	1.116	1.691	1.165	0.796	156	709	3108	3594	0.117	1617	1491	1902	1692	0
1	12	1	"PDX3"	"YBR035C"	4130	17910	120	525	601	458	130	139	52	91	90	0	3033	2827	1650	151	163	64	95	92	0	0.137	0.176	0.173	0.189	2.423	0.167	0.605	120	634	3277	3147	-2.867	395	2882	471	2676	0
1	13	1	""	"YCL045C"	4350	17900	100	433	544	488	130	144	60	85	65	0	648	809	550	157	175	74	88	85	0	0.617	0.635	0.582	0.555	2.228	0.736	0.724	80	473	794	1066	-0.696	303	491	414	652	0
1	14	1	""	"YCLX04W"	4540	17910	140	881	962	574	139	152	61	89	87	0	3024	2939	1752	161	175	62	99	96	0	0.259	0.296	0.308	0.289	1.989	0.273	0.749	156	752	3605	3601	-1.948	742	2863	823	2778	0
1	15	1	""	"YCR023C"	4720	17910	130	1065	1155	872	138	154	71	86	82	0	1525	2144	1809	153	175	89	89	84	0	0.676	0.511	0.571	0.591	2.018	0.516	0.824	120	627	2299	3008	-0.566	927	1372	1017	1991	0
1	16	1	""	"YCL047C"	4940	17910	120	360	415	262	128	142	68	79	62	0	771	826	474	160	179	86	88	86	0	0.380	0.431	0.372	0.402	2.670	0.435	0.631	120	621	843	953	-1.397	232	611	287	666	0
1	17	1	""	"YCLX06C"	5130	17910	130	1063	1054	668	110	117	44	92	90	0	2539	2453	1753	163	174	59	85	85	0	0.401	0.412	0.414	0.489	2.385	0.339	0.739	120	666	3329	3234	-1.318	953	2376	944	2290	0
1	18	1	"PMP1"	"YCR024C-A"	5330	17910	130	593	616	265	123	130	48	95	92	0	2407	2238	1090	159	179	114	90	90	0	0.209	0.237	0.235	0.278	2.729	0.181	0.616	120	757	2718	2572	-2.258	470	2248	493	2079	0
1	19	1	""	"YCL049C"	5540	17910	110	365	415	259	123	135	67	83	75	0	635	800	550	168	178	55	92	90	0	0.518	0.462	0.461	0.482	2.402	0.428	0.729	80	546	709	924	-0.948	242	467	292	632	0
1	20	1	""	"YCLX08C"	5730	17910	130	682	662	313	121	132	63	93	89	0	1971	1930	1163	175	199	100	93	85	0	0.312	0.308	0.337	0.369	1.862	0.257	0.781	120	703	2357	2296	-1.679	561	1796	541	1755	0
1	21	1	""	"YCR026C"	5940	17910	130	300	338	178	140	148	56	84	67	0	1186	1255	637	165	183	82	95	93	0	0.157	0.182	0.167	0.176	2.078	0.169	0.514	120	709	1181	1288	-2.674	160	1021	198	1090	0
1	22	1	"LRE1"	"YCL051W"	6140	17910	120	401	500	366	162	171	61	80	68	0	617	794	600	171	181	51	90	87	0	0.536	0.543	0.544	0.487	2.230	0.566	0.842	120	689	685	961	-0.900	239	446	338	623	0
1	1	2	""	"YCLX10C"	1950	18100	130	1489	1558	893	141	154	66	94	93	0	1931	1767	1113	170	186	65	86	84	0	0.765	0.887	0.778	1.006	2.316	0.837	0.719	120	613	3109	3014	-0.386	1348	1761	1417	1597	0
1	2	2	"FEN2"	"YCR028C"	2150	18100	130	1233	1435	950	149	163	73	90	89	0	3141	3125	1907	189	217	105	97	94	0	0.367	0.438	0.459	0.417	1.916	0.389	0.701	120	575	4036	4222	-1.445	1084	2952	1286	2936	0
1	3	2	"SHR3"	"YDL212W"	2360	18100	140	380	619	701	125	135	54	76	69	0	867	1486	1942	160	180	92	78	71	0	0.361	0.373	0.358	0.401	2.361	0.336	0.796	156	635	962	1820	-1.471	255	707	494	1326	0
1	4	2	"THI13"	"YDL244W"	2560	18100	140	2857	3844	4075	128	139	54	90	87	0	5641	6794	5760	147	157	46	91	86	0	0.497	0.559	0.554	0.615	2.299	0.590	0.711	156	608	8223	10363	-1.009	2729	5494	3716	6647	0
1	5	2	"REG1"	"YDR028C"	2760	18100	120	515	676	590	125	138	62	80	71	0	1482	1977	1712	144	154	46	84	80	0	0.291	0.301	0.268	0.331	2.567	0.297	0.793	120	549	1728	2384	-1.779	390	1338	551	1833	0
1	6	2	""	"YDL214C"	2970	18090	150	186	248	177	126	134	60	49	37	0	277	450	423	142	155	58	68	55	0	0.444	0.396	0.445	0.511	3.427	0.382	0.611	156	710	195	430	-1.170	60	135	122	308	-50
1	7	2	""	"YDL246C"	3160	18100	90	162	172	94	124	129	47	48	25	0	235	246	151	139	148	44	61	50	0	0.396	0.449	0.507	0.446	2.301	0.551	0.352	52	385	134	155	-1.337	38	96	48	107	0
1	8	2	"RAD28"	"YDR030C"	3370	18100	120	287	331	230	133	149	73	67	52	0	568	709	652	160	174	67	70	68	0	0.377	0.361	0.443	0.449	2.013	0.315	0.641	120	536	562	747	-1.406	154	408	198	549	0
1	9	2	""	"YDL216C"	3550	18100	130	823	886	606	142	159	86	83	78	0	2132	3081	2852	168	193	138	83	80	0	0.347	0.255	0.298	0.362	2.429	0.218	0.831	120	608	2645	3657	-1.528	681	1964	744	2913	0
1	10	2	"COS7"	"YDL248W"	3770	18100	130	1123	1268	990	145	158	78	88	82	0	1781	2609	2496	171	190	82	93	89	0	0.607	0.461	0.516	0.496	1.965	0.390	0.791	120	556	2588	3561	-0.719	978	1610	1123	2438	0
1	11	2	""	"YDR032C"	3960	18110	140	434	535	396	139	152	71	81	73	0	891	1402	1333	173	190	69	87	85	0	0.411	0.322	0.390	0.367	2.579	0.247	0.583	156	591	1013	1625	-1.283	295	718	396	1229	0
1	12	2	""	"YDL218W"	4160	18110	130	1220	1362	828	142	152	57	100	98	0	2122	2463	1336	173	194	136	100	99	0	0.553	0.533	0.501	0.481	1.735	0.526	0.811	120	578	3027	3510	-0.854	1078	1949	1220	2290	0
1	13	2	"YRB1"	"YDR002W"	4360	18110	140	807	891	583	150	163	62	87	83	0	1909	1863	1101	178	195	65	88	85	0	0.380	0.440	0.402	0.468	2.043	0.421	0.690	156	678	2388	2426	-1.398	657	1731	741	1685	0
1	14	2	"LYS14"	"YDR034C"	4570	18110	120	1060	1277	951	157	169	68	90	90	0	2033	2401	1740	195	208	67	90	89	0	0.491	0.508	0.510	0.536	2.147	0.455	0.677	120	492	2741	3326	-1.025	903	1838	1120	2206	0
1	15	2	"MRP1"	"YDR347W"	4760	18100	140	1234	1315	787	151	161	70	92	89	0	2900	3070	2036	186	206	86	98	94	0	0.399	0.404	0.449	0.432	2.008	0.348	0.711	156	652	3797	4048	-1.325	1083	2714	1164	2884	0
1	16	2	"RGA2"	"YDR379W"	4970	18100	130	1632	1722	1187	142	149	55	95	91	0	4556	5022	3258	174	188	62	97	95	0	0.340	0.326	0.339	0.333	1.763	0.316	0.852	120	584	5872	6428	-1.556	1490	4382	1580	4848	0
1	17	2	""	"YDR411C"	5160	18110	120	1831	1847	906	122	131	53	99	99	0	5191	5013	2174	178	212	158	98	98	0	0.341	0.357	0.364	0.355	1.874	0.315	0.701	120	577	6722	6560	-1.553	1709	5013	1725	4835	0
1	18	2	"YPS7"	"YDR349C"	5380	18110	100	370	503	351	125	134	59	88	80	0	1487	1427	627	183	221	173	92	91	0	0.188	0.304	0.278	0.243	2.131	0.332	0.651	80	448	1549	1622	-2.412	245	1304	378	1244	0
1	19	2	"YRA1"	"YDR381W"	5550	18110	130	438	445	212	130	141	68	85	79	0	1711	1534	890	204	242	167	80	77	0	0.204	0.237	0.222	0.266	2.520	0.189	0.619	120	611	1815	1645	-2.291	308	1507	315	1330	0
1	20	2	""	"YDR413C"	5760	18110	140	798	835	507	125	136	64	92	87	0	3494	3339	2145	206	244	171	88	86	0	0.205	0.227	0.250	0.264	2.222	0.196	0.706	156	658	3961	3843	-2.289	673	3288	710	3133	0
1	21	2	"SBE2"	"YDR351W"	5970	18110	120	1067	1274	903	149	161	59	95	90	0	3793	3596	1840	193	206	70	97	97	0	0.255	0.331	0.277	0.285	1.871	0.334	0.725	120	532	4518	4528	-1.971	918	3600	1125	3403	0
1	22	2	""	"YDR383C"	6150	18110	120	1089	1146	604	168	182	80	92	90	0	1967	1916	953	195	240	260	90	86	0	0.520	0.568	0.593	0.563	1.834	0.489	0.781	120	598	2693	2699	-0.944	921	1772	978	1721	0
1	1	3	""	"YDR415C"	1970	18290	130	625	639	375	141	146	51	85	84	0	2839	3140	2289	185	199	84	92	83	0	0.182	0.169	0.179	0.219	2.261	0.142	0.786	120	677	3138	3453	-2.455	484	2654	498	2955	0
1	2	3	"TRR1"	"YDR353W"	2180	18300	140	674	730	527	151	158	53	79	74	0	2087	2126	1567	195	213	108	83	78	0	0.276	0.300	0.315	0.332	2.175	0.289	0.826	156	588	2415	2510	-1.855	523	1892	579	1931	0
1	3	3	"EFT2"	"YDR385W"	2370	18300	130	751	915	643	142	149	49	90	86	0	3457	3708	2546	179	187	49	98	96	0	0.186	0.219	0.235	0.213	1.893	0.189	0.721	120	527	3887	4302	-2.428	609	3278	773	3529	0
1	4	3	""	"YDR417C"	2580	18300	140	354	395	227	148	159	68	78	69	0	1816	1661	1020	178	193	113	83	78	0	0.126	0.167	0.173	0.196	2.579	0.157	0.624	156	627	1844	1730	-2.991	206	1638	247	1483	0
1	5	3	""	"YER097W"	2780	18300	130	516	526	358	151	161	61	77	73	0	1550	1550	1154	182	192	57	79	77	0	0.267	0.274	0.321	0.335	2.188	0.249	0.723	120	560	1733	1743	-1.906	365	1368	375	1368	0
1	6	3	""	"YER128W"	2980	18300	140	823	870	507	156	167	72	87	82	0	3613	3507	2164	190	206	78	94	89	0	0.195	0.215	0.218	0.238	2.079	0.196	0.767	156	624	4090	4031	-2.360	667	3423	714	3317	0
1	7	3	""	"YER160C"	3170	18300	130	2075	3048	3256	166	181	79	88	85	0	6097	8583	7798	207	228	102	90	89	0	0.324	0.344	0.325	0.337	1.921	0.356	0.813	120	607	7799	11258	-1.625	1909	5890	2882	8376	0
1	8	3	"PRS2"	"YER099C"	3380	18310	140	1436	1784	1374	169	196	117	89	84	0	2115	2828	2284	231	278	198	86	82	0	0.673	0.622	0.604	0.660	2.188	0.568	0.759	156	680	3151	4212	-0.572	1267	1884	1615	2597	0
1	9	3	""	"YER130C"	3590	18310	130	1452	1602	758	157	176	116	100	98	0	2839	2817	1109	221	268	283	99	95	0	0.495	0.557	0.545	0.552	1.697	0.547	0.793	120	582	3913	4041	-1.016	1295	2618	1445	2596	0
1	10	3	"RAD4"	"YER162C"	3770	18300	130	1048	1693	2704	147	163	82	89	85	0	3374	4035	3407	216	266	311	90	84	0	0.285	0.405	0.318	0.365	2.245	0.335	0.217	120	572	4059	5365	-1.809	901	3158	1546	3819	0
1	11	3	"AST2"	"YER101C"	3980	18310	140	1220	1231	807	144	164	94	89	87	0	2973	2925	2001	220	290	359	83	78	0	0.391	0.402	0.403	0.428	2.049	0.363	0.791	156	638	3829	3792	-1.355	1076	2753	1087	2705	0
1	12	3	"PMD1"	"YER132C"	4190	18310	120	1431	1424	740	154	165	73	94	93	0	3159	3802	2580	216	257	239	94	87	0	0.434	0.354	0.391	0.397	2.014	0.276	0.757	120	527	4220	4856	-1.205	1277	2943	1270	3586	0
1	13	3	"CHD1"	"YER164W"	4380	18300	130	1256	1368	856	183	198	80	88	86	0	4052	4218	3028	232	258	100	93	90	0	0.281	0.297	0.303	0.326	1.988	0.270	0.829	120	541	4893	5171	-1.832	1073	3820	1185	3986	0
1	14	3	"SSA4"	"YER103W"	4580	18300	130	1912	2060	1298	181	198	91	96	95	0	3256	3988	2815	259	311	177	95	95	0	0.578	0.504	0.537	0.538	1.826	0.429	0.705	120	586	4728	5608	-0.792	1731	2997	1879	3729	0
1	15	3	""	"YER134C"	4780	18310	120	463	470	202	144	157	78	91	80	0	3037	2604	1024	208	270	207	95	95	0	0.113	0.136	0.135	0.134	2.138	0.120	0.642	120	542	3148	2722	-3.149	319	2829	326	2396	0
1	16	3	""	"YER166W"	4980	18310	120	446	547	355	150	155	54	86	79	0	759	808	433	175	192	69	88	85	0	0.507	0.627	0.575	0.545	2.236	0.665	0.713	120	570	880	1030	-0.980	296	584	397	633	0
1	17	3	"AMS1"	"YGL156W"	5190	18300	130	1371	1551	1184	140	154	69	96	94	0	3369	4197	2909	187	214	104	96	96	0	0.387	0.352	0.347	0.329	2.357	0.315	0.629	120	617	4413	5421	-1.370	1231	3182	1411	4010	0
1	18	3	""	"YGL188C"	5380	18310	120	244	320	209	118	125	50	75	56	0	1149	1074	422	201	216	69	94	91	0	0.133	0.231	0.173	0.175	2.535	0.240	0.513	120	532	1074	1075	-2.911	126	948	202	873	0
1	19	3	""	"YGL220W"	5570	18310	130	662	660	330	120	124	45	93	90	0	3123	2922	1628	220	257	183	87	84	0	0.187	0.200	0.190	0.228	2.125	0.165	0.690	120	576	3445	3242	-2.421	542	2903	540	2702	0
1	20	3	"RCK1"	"YGL158W"	5780	18300	150	1338	1524	849	118	125	44	100	98	0	4094	4238	2146	204	235	169	100	100	0	0.314	0.349	0.354	0.331	1.746	0.331	0.803	156	688	5110	5440	-1.673	1220	3890	1406	4034	0
1	21	3	"CDC55"	"YGL190C"	5990	18310	120	654	724	425	128	137	55	96	92	0	2987	3188	1804	199	214	76	98	97	0	0.189	0.199	0.179	0.193	2.070	0.172	0.647	120	556	3314	3585	-2.406	526	2788	596	2989	0
1	22	3	""	"YGL222C"	6190	18310	130	637	641	256	134	146	70	96	93	0	2906	2726	1211	182	214	187	96	93	0	0.185	0.199	0.196	0.208	1.979	0.179	0.745	120	701	3227	3051	-2.437	503	2724	507	2544	0
1	1	4	""	"YGL160W"	1990	18500	130	1130	1220	838	144	152	52	87	86	0	4296	4154	2879	190	202	84	96	95	0	0.240	0.271	0.262	0.275	1.842	0.251	0.815	120	600	5092	5040	-2.058	986	4106	1076	3964	0
1	2	4	"IME4"	"YGL192W"	2180	18510	180	192	590	894	146	153	51	49	43	0	269	829	1227	206	218	80	48	45	0	0.730	0.713	0.565	0.618	2.310	0.710	0.798	256	685	109	1067	-0.454	46	63	444	623	0
1	3	4	""	"YGL224C"	2390	18500	140	2095	2117	1483	150	156	52	92	91	0	2075	2055	1432	195	199	44	84	83	0	1.035	1.058	1.048	1.172	2.225	1.046	0.765	156	539	3825	3827	0.049	1945	1880	1967	1860	0
1	4	4	"SUT1"	"YGL162W"	2580	18490	130	864	1067	773	168	190	113	88	80	0	2152	2321	1531	194	238	253	91	87	0	0.355	0.423	0.390	0.385	1.909	0.443	0.905	120	555	2654	3026	-1.492	696	1958	899	2127	0
1	5	4	"HOS2"	"YGL194C"	2790	18500	140	2213	2303	1666	155	167	118	89	87	0	2460	2459	1595	187	211	251	82	76	0	0.905	0.945	0.959	0.989	2.434	0.961	0.670	156	618	4331	4420	-0.143	2058	2273	2148	2272	0
1	6	4	""	"YGL226W"	2990	18500	140	862	928	635	159	163	84	83	81	0	2304	2223	1627	210	208	118	78	76	0	0.336	0.382	0.380	0.443	2.403	0.321	0.558	156	573	2797	2782	-1.575	703	2094	769	2013	0
1	7	4	""	"YGR277C"	3190	18510	140	861	872	588	201	224	110	75	68	0	2398	2566	2017	260	286	118	83	81	0	0.309	0.291	0.319	0.324	2.183	0.249	0.770	156	587	2798	2977	-1.696	660	2138	671	2306	0
1	8	4	""	"YHL013C"	3390	18510	140	4628	4230	2965	212	234	121	88	85	0	2247	2208	1716	271	312	252	73	69	0	2.235	2.074	2.128	1.939	2.323	2.034	0.774	156	592	6392	5955	1.160	4416	1976	4018	1937	0
1	9	4	""	"YHL045W"	3600	18510	150	2208	2298	1797	177	211	252	80	78	0	5950	6097	4822	237	289	273	77	76	0	0.356	0.362	0.383	0.442	2.412	0.320	0.740	156	603	7744	7981	-1.492	2031	5713	2121	5860	0
1	10	4	"SCW4"	"YGR279C"	3790	18510	140	643	739	546	145	158	74	77	71	0	2470	2299	1550	216	261	302	81	73	0	0.221	0.285	0.267	0.281	2.297	0.260	0.666	156	568	2752	2677	-2.178	498	2254	594	2083	0
1	11	4	"RPS20"	"YHL015W"	3990	18510	140	798	827	543	160	176	83	80	75	0	1448	1407	990	222	239	84	75	73	0	0.520	0.563	0.557	0.583	2.010	0.500	0.695	156	586	1864	1852	-0.942	638	1226	667	1185	0
1	12	4	""	"YHL047C"	4190	18510	140	2733	2936	1624	180	198	88	100	100	0	3691	4030	2722	233	257	106	98	98	0	0.738	0.726	0.835	0.852	1.812	0.627	0.769	156	594	6011	6553	-0.438	2553	3458	2756	3797	0
1	13	4	"YOR1"	"YGR281W"	4400	18510	160	3534	4955	5117	201	218	93	99	99	0	6625	7234	5174	260	291	123	98	97	0	0.524	0.682	0.707	0.691	1.984	0.790	0.653	208	738	9698	11728	-0.933	3333	6365	4754	6974	0
1	14	4	""	"YHL017W"	4590	18510	140	3089	3816	2512	207	230	108	98	97	0	3013	3011	1780	286	362	242	91	88	0	1.057	1.324	1.350	1.431	2.199	1.424	0.742	156	574	5609	6334	0.080	2882	2727	3609	2725	0
1	15	4	""	"YHL049C"	4780	18510	140	2502	2794	1826	169	189	96	92	90	0	10145	9638	6261	231	315	245	96	92	0	0.235	0.279	0.308	0.283	2.032	0.248	0.806	156	589	12247	12032	-2.087	2333	9914	2625	9407	0
1	16	4	""	"YGR283C"	4980	18510	140	1038	1107	605	164	169	62	94	93	0	2214	2202	1230	190	213	86	97	95	0	0.432	0.469	0.510	0.461	1.988	0.428	0.774	156	645	2898	2955	-1.212	874	2024	943	2012	0
1	17	4	"APM2"	"YHL019C"	5180	18510	130	1594	1714	950	166	183	102	96	95	0	3449	3300	1525	198	238	162	98	98	0	0.439	0.499	0.490	0.465	1.714	0.441	0.757	120	591	4679	4650	-1.187	1428	3251	1548	3102	0
1	18	4	""	"YHR001W"	5390	18510	140	4224	4884	2831	140	161	100	100	98	0	1923	1948	997	200	230	145	94	92	0	2.370	2.714	2.969	2.916	1.959	3.171	0.673	156	621	5807	6492	1.245	4084	1723	4744	1748	0
1	19	4	""	"YIL087C"	5590	18510	140	743	825	544	137	152	109	80	78	0	2684	2557	1587	197	225	126	85	82	0	0.244	0.292	0.306	0.293	2.319	0.264	0.683	156	610	3093	3048	-2.037	606	2487	688	2360	0
1	20	4	"RPI1"	"YIL119C"	5790	18510	140	587	664	422	128	143	105	83	75	0	2298	2420	1459	184	196	62	94	92	0	0.217	0.240	0.242	0.235	2.038	0.230	0.759	156	619	2573	2772	-2.203	459	2114	536	2236	0
1	21	4	""	"YIL151C"	5990	18510	120	519	549	303	130	141	60	90	86	0	1628	1600	779	191	208	74	92	92	0	0.271	0.297	0.289	0.279	1.918	0.296	0.766	120	510	1826	1828	-1.885	389	1437	419	1409	0
1	22	4	""	"YIL089W"	6180	18510	130	992	1035	478	140	153	76	93	92	0	2321	2283	1096	186	223	210	92	90	0	0.399	0.427	0.464	0.449	1.725	0.348	0.715	120	696	2987	2992	-1.325	852	2135	895	2097	0
1	1	5	""	"YIL121W"	1990	18700	140	2027	2293	1649	136	144	50	94	92	0	2326	2570	1776	176	185	56	94	92	0	0.880	0.901	0.920	0.911	1.844	0.877	0.753	156	737	4041	4551	-0.185	1891	2150	2157	2394	0
1	2	5	"RRD1"	"YIL153W"	2200	18700	150	1713	1745	1127	133	139	49	94	91	0	1887	2061	1497	193	199	51	90	86	0	0.933	0.863	0.925	0.989	2.246	0.782	0.780	156	519	3274	3480	-0.101	1580	1694	1612	1868	0
1	3	5	""	"YIL091C"	2400	18700	140	1175	1558	1324	137	141	50	91	90	0	3602	3422	2428	192	195	44	94	92	0	0.304	0.440	0.417	0.419	1.992	0.449	0.763	156	539	4448	4651	-1.716	1038	3410	1421	3230	0
1	4	5	"SIM1"	"YIL123W"	2580	18700	130	966	995	704	156	185	137	78	70	0	2401	2549	1899	191	293	601	75	63	0	0.367	0.356	0.359	0.366	2.214	0.287	0.709	120	507	3020	3197	-1.448	810	2210	839	2358	0
1	5	5	"GUT2"	"YIL155C"	2780	18700	150	108	395	905	90	138	141	32	23	0	97	261	362	53	196	551	12	5	0	0.409	1.466	1.087	1.241	3.549	0.841	0.181	156	662	62	513	-1.290	18	44	305	208	-50
1	6	5	""	"YIL093C"	2980	18700	150	88	155	179	79	123	152	14	10	0	62	169	229	48	126	164	19	16	0	0.643	0.628	1.049	1.199	3.837	0.797	0.761	156	723	23	197	-0.637	9	14	76	121	-50
1	7	5	"KGD1"	"YIL125W"	3200	18700	140	817	846	553	149	178	158	80	69	0	2909	3209	2502	204	217	156	89	85	0	0.247	0.232	0.250	0.268	2.225	0.205	0.754	156	633	3373	3702	-2.018	668	2705	697	3005	0
1	8	5	""	"YIL157C"	3400	18700	130	1266	1160	702	170	214	291	71	66	0	2543	2493	1863	217	251	184	84	74	0	0.471	0.435	0.432	0.517	2.079	0.398	0.704	120	539	3422	3266	-1.086	1096	2326	990	2276	0
1	9	5	""	"YJR026W"	3610	18710	150	5875	12763	14820	169	210	285	76	75	0	5121	12326	16048	208	240	183	80	75	1	1.161	1.039	1.000	1.147	2.486	0.953	0.875	156	556	10619	24712	0.216	5706	4913	12594	12118	0
1	10	5	"APS2"	"YJR058C"	3790	18700	130	1218	1144	866	158	173	91	70	67	0	3981	3468	2920	196	236	217	69	64	0	0.280	0.301	0.330	0.407	2.407	0.283	0.881	120	496	4845	4258	-1.836	1060	3785	986	3272	0
1	11	5	"JSN1"	"YJR091C"	3990	18700	130	383	478	367	164	187	101	68	51	0	1190	1217	961	204	247	213	66	63	0	0.222	0.310	0.343	0.390	2.601	0.318	0.673	120	557	1205	1327	-2.171	219	986	314	1013	0
1	12	5	""	"YJR028W"	4200	18710	140	18288	20133	16489	171	188	82	94	92	1	16703	20225	18924	204	239	146	94	91	4	1.098	0.997	1.026	1.202	2.302	0.910	0.835	156	673	34616	39983	0.135	18117	16499	19962	20021	0
1	13	5	"CBF1"	"YJR060W"	4410	18720	80	528	491	328	167	181	76	67	67	0	739	833	716	198	243	138	61	59	0	0.667	0.510	0.602	0.592	1.606	0.460	0.734	52	314	902	959	-0.584	361	541	324	635	0
1	14	5	"FIP1"	"YJR093C"	4600	18710	130	1509	2303	2447	175	193	95	81	80	0	1322	2409	2558	202	228	103	82	80	0	1.191	0.964	0.940	0.935	2.024	0.958	0.748	120	579	2454	4335	0.252	1334	1120	2128	2207	0
1	15	5	""	"YJR030C"	4790	18700	130	906	1470	1597	164	175	75	75	71	0	1575	2449	2578	191	212	96	73	72	0	0.536	0.578	0.583	0.597	2.253	0.574	0.728	120	573	2126	3564	-0.899	742	1384	1306	2258	0
1	16	5	"NTA1"	"YJR062C"	5000	18710	130	991	1130	826	155	161	54	84	80	0	2096	2305	1795	183	190	49	84	82	0	0.437	0.459	0.487	0.504	1.875	0.445	0.849	120	575	2749	3097	-1.194	836	1913	975	2122	0
1	17	5	"RPL43B"	"YJR094W-A"	5200	18710	140	3633	3761	2825	158	173	92	91	88	0	3465	4119	3398	190	210	123	87	83	0	1.061	0.917	0.908	1.026	1.993	0.861	0.781	156	609	6750	7532	0.086	3475	3275	3603	3929	0
1	18	5	"CPR7"	"YJR032W"	5400	18710	140	1664	1785	1243	158	172	85	86	83	0	3779	3863	2848	191	207	65	87	84	0	0.420	0.443	0.482	0.481	2.093	0.394	0.726	156	569	5094	5299	-1.252	1506	3588	1627	3672	0
1	19	5	"CCT5"	"YJR064W"	5590	18710	130	961	1203	960	159	174	114	85	79	0	2058	2898	2746	188	205	76	90	85	0	0.429	0.385	0.427	0.471	2.026	0.345	0.795	120	535	2672	3754	-1.221	802	1870	1044	2710	0
1	20	5	""	"YJR096W"	5800	18710	140	949	1084	668	152	172	127	91	85	0	1892	2599	2021	184	230	347	92	77	0	0.467	0.386	0.434	0.424	1.811	0.328	0.776	156	622	2505	3347	-1.100	797	1708	932	2415	0
1	21	5	""	"YKR021W"	5990	18710	140	1219	1368	944	146	154	59	93	87	0	2496	2854	2209	179	199	126	89	83	0	0.463	0.457	0.498	0.557	2.232	0.407	0.781	156	628	3390	3897	-1.111	1073	2317	1222	2675	0
1	22	5	"YSR3"	"YKR053C"	6200	18720	130	977	1241	967	148	163	82	82	81	0	1180	1865	1909	172	195	154	78	74	0	0.822	0.646	0.712	0.795	2.198	0.535	0.849	120	693	1837	2786	-0.282	829	1008	1093	1693	0
1	1	6	"MRPL20"	"YKR085C"	2010	18900	120	365	597	565	134	140	56	77	66	0	909	1343	1393	153	161	44	79	79	0	0.306	0.389	0.387	0.411	2.034	0.378	0.836	120	592	987	1653	-1.710	231	756	463	1190	0
1	2	6	""	"YKR023W"	2210	18900	140	3147	3649	2857	133	139	50	96	94	0	3258	3327	2535	163	174	68	97	93	0	0.974	1.111	1.038	1.162	2.403	1.133	0.673	156	588	6109	6680	-0.038	3014	3095	3516	3164	0
1	3	6	"RHO4"	"YKR055W"	2390	18900	120	222	227	118	134	141	61	56	39	0	581	563	381	166	171	49	73	72	0	0.212	0.234	0.298	0.265	2.556	0.230	0.474	120	506	503	490	-2.238	88	415	93	397	0
1	4	6	""	"YKR087C"	2610	18880	140	3634	4891	4679	102	132	112	91	86	0	3574	4261	3925	138	186	510	75	68	0	1.028	1.162	1.175	1.310	2.080	1.150	0.743	156	666	6968	8912	0.040	3532	3436	4789	4123	-100
1	5	6	"RPC37"	"YKR025W"	2800	18900	90	184	251	233	66	74	39	69	57	0	221	433	523	45	54	38	65	59	0	0.670	0.477	0.579	0.718	3.345	0.427	0.798	52	384	294	573	-0.577	118	176	185	388	-100
1	6	6	"RPS21A"	"YKR057W"	3020	18910	90	93	117	87	67	83	66	21	9	0	124	194	193	45	62	61	55	42	0	0.329	0.336	0.417	0.520	5.306	0.349	0.539	52	388	105	199	-1.603	26	79	50	149	-100
1	7	6	""	"YKR089C"	3200	18910	130	491	548	379	121	158	148	68	58	0	713	1011	892	167	177	172	68	59	0	0.678	0.506	0.546	0.576	2.201	0.436	0.717	120	510	916	1271	-0.561	370	546	427	844	0
1	8	6	""	"YKR027W"	3400	18900	140	1112	1258	1044	139	162	155	73	69	0	3703	4104	3790	196	225	166	85	76	0	0.277	0.286	0.302	0.333	2.211	0.262	0.843	156	618	4480	5027	-1.850	973	3507	1119	3908	0
1	9	6	"TIF1"	"YKR059W"	3610	18900	140	615	737	554	133	151	161	75	62	0	1185	2064	2097	184	190	152	82	78	0	0.482	0.321	0.333	0.384	2.315	0.255	0.717	156	528	1483	2484	-1.054	482	1001	604	1880	0
1	10	6	"SRL3"	"YKR091W"	3790	18900	150	124	304	404	97	122	97	33	23	0	156	573	994	133	157	212	28	20	0	1.174	0.470	0.479	0.463	2.661	0.390	0.827	156	583	50	647	0.231	27	23	207	440	-50
1	11	6	""	"YLR232W"	3990	18900	150	81	204	356	107	127	87	19	14	0	76	321	628	157	177	242	17	13	0	0.321	0.591	0.424	0.428	2.116	0.356	0.598	156	676	-107	261	-1.639	-26	-81	97	164	-50
1	12	6	"RPS28B"	"YLR264W"	4210	18910	140	625	665	441	141	146	67	82	78	0	1812	1885	1442	183	203	210	77	71	0	0.297	0.308	0.307	0.360	2.683	0.245	0.619	156	624	2113	2226	-1.751	484	1629	524	1702	0
1	13	6	"ATP14"	"YLR295C"	4410	18910	140	488	522	291	147	160	82	85	74	0	1759	1715	1054	198	219	124	83	80	0	0.218	0.247	0.282	0.275	2.590	0.215	0.638	156	615	1902	1892	-2.195	341	1561	375	1517	0
1	14	6	"TOP3"	"YLR234W"	4610	18910	140	694	834	561	152	164	82	85	82	0	2130	2263	1622	193	206	66	92	89	0	0.280	0.329	0.346	0.363	2.337	0.271	0.674	156	589	2479	2752	-1.837	542	1937	682	2070	0
1	15	6	""	"YLR266C"	4810	18910	140	777	961	693	149	158	60	89	84	0	2281	2435	1861	185	193	56	94	93	0	0.300	0.361	0.350	0.383	2.754	0.314	0.664	156	596	2724	3062	-1.739	628	2096	812	2250	0
1	16	6	""	"YLR297W"	5000	18910	140	545	601	384	146	152	49	81	79	0	2389	2174	1413	191	196	47	84	83	0	0.182	0.229	0.221	0.238	2.335	0.195	0.611	156	585	2597	2438	-2.462	399	2198	455	1983	0
1	17	6	""	"YLR236C"	5200	18910	140	356	399	224	148	154	52	78	70	0	1260	1203	774	208	220	58	79	79	0	0.198	0.252	0.245	0.251	2.717	0.200	0.534	156	612	1260	1246	-2.338	208	1052	251	995	0
1	18	6	"SEC22"	"YLR268W"	5410	18910	140	681	682	469	144	150	55	78	76	0	2430	2231	1564	218	235	111	80	77	0	0.243	0.267	0.329	0.320	2.225	0.228	0.680	156	611	2749	2551	-2.042	537	2212	538	2013	0
1	19	6	"ECM38"	"YLR299W"	5610	18910	140	819	880	607	152	167	93	82	74	0	3412	3425	2354	214	270	395	83	80	0	0.209	0.227	0.234	0.237	2.061	0.213	0.806	156	649	3865	3939	-2.261	667	3198	728	3211	0
1	20	6	""	"YLR238W"	5820	18920	130	1803	1739	817	144	160	101	94	93	0	4712	4468	1980	213	276	425	94	91	0	0.369	0.375	0.418	0.362	1.689	0.319	0.786	120	555	6158	5850	-1.439	1659	4499	1595	4255	0
1	21	6	""	"YLR270W"	6000	18910	130	873	990	678	136	149	70	83	78	0	2887	2634	1667	210	262	316	81	77	0	0.275	0.352	0.375	0.367	1.903	0.329	0.813	120	576	3414	3278	-1.861	737	2677	854	2424	0
1	22	6	""	"YLR301W"	6220	18920	140	685	694	400	133	147	67	89	83	0	1801	1745	1098	197	240	275	78	73	0	0.344	0.362	0.401	0.389	2.082	0.316	0.724	156	785	2156	2109	-1.539	552	1604	561	1548	0
1	1	7	"MPT1"	"YMR005W"	2020	19110	150	3578	9117	11609	136	148	133	90	85	0	801	1665	1962	146	158	58	82	77	0	5.255	5.912	5.444	4.696	2.337	6.080	0.936	156	818	4097	10500	2.394	3442	655	8981	1519	0
1	2	7	"MIH1"	"YMR036C"	2220	19100	130	596	727	698	136	145	54	74	70	0	1101	1249	1138	152	164	69	67	66	0	0.485	0.539	0.529	0.626	2.654	0.547	0.748	120	521	1409	1688	-1.045	460	949	591	1097	0
1	3	7	""	"YMR067C"	2390	19100	120	803	1590	2835	132	141	66	81	76	0	809	1132	1206	147	151	70	74	73	0	1.014	1.480	0.896	0.998	2.475	2.435	0.663	120	463	1333	2443	0.019	671	662	1458	985	-100
1	4	7	""	"YMR007W"	2590	19100	150	110	755	1444	104	132	116	33	29	0	89	550	885	125	140	154	29	26	0	-0.167	1.532	0.719	0.804	2.552	1.578	0.668	156	752	-30	1076	Error	6	-36	651	425	-50
1	5	7	"LYS7"	"YMR038C"	2820	19110	100	104	125	77	75	96	106	20	5	0	99	171	177	53	96	166	22	12	0	0.630	0.424	0.679	0.742	3.635	0.294	0.538	80	490	75	168	-0.666	29	46	50	118	-100
1	6	7	""	"YMR069W"	3040	19120	140	182	263	232	84	136	194	32	14	0	301	520	519	57	142	212	51	38	0	0.402	0.387	0.417	0.456	2.667	0.463	0.759	156	607	342	642	-1.316	98	244	179	463	0
1	7	7	""	"YMR009W"	3210	19070	150	502	872	1232	125	180	223	59	45	0	780	1485	1525	171	213	276	60	51	0	0.619	0.568	0.538	0.556	2.459	0.681	0.700	156	597	986	2061	-0.692	377	609	747	1314	0
1	8	7	""	"YMR040W"	3430	19110	140	325	800	1054	132	153	134	55	44	0	581	1066	1226	186	198	205	55	49	0	0.489	0.759	0.624	0.527	2.255	0.793	0.822	156	588	588	1548	-1.033	193	395	668	880	-100
1	9	7	""	"YMR071C"	3620	19100	150	429	2654	3899	111	438	1472	35	30	0	267	1222	1700	174	289	635	33	28	0	3.419	2.427	1.693	1.561	2.959	2.422	0.886	156	530	411	3591	1.774	318	93	2543	1048	-100
1	10	7	"HXT2"	"YMR011W"	3790	19140	140	281	1216	2333	86	608	1661	20	10	0	251	776	1210	70	386	833	25	17	0	1.077	1.601	1.198	1.287	2.550	2.169	0.829	156	509	376	1836	0.107	195	181	1130	706	-100
1	11	7	"ARG80"	"YMR042W"	3990	19100	150	82	91	47	93	267	720	0	0	0	67	98	79	137	289	597	0	0	0	0.157	0.051	0.380	0.349	2.934	0.792	0.783	156	619	-81	-41	-2.670	-11	-70	-2	-39	-50
1	12	7	""	"YMR073C"	4200	19110	140	873	1148	1358	126	151	131	66	61	0	1745	1762	1603	204	256	358	60	58	0	0.485	0.656	0.560	0.539	2.260	0.723	0.755	156	595	2288	2580	-1.045	747	1541	1022	1558	0
1	13	7	""	"YNL047C"	4420	19110	140	1215	1581	1263	138	151	70	91	82	0	2189	2676	1964	207	229	152	91	86	0	0.543	0.584	0.559	0.506	2.138	0.581	0.815	156	520	3059	3912	-0.880	1077	1982	1443	2469	0
1	14	7	""	"YNL080C"	4600	19110	140	1938	1932	1391	150	158	64	92	87	0	2250	1931	1462	196	211	88	80	76	0	0.870	1.027	1.023	1.171	2.156	0.915	0.807	156	512	3842	3517	-0.200	1788	2054	1782	1735	0
1	15	7	"DBP2"	"YNL112W"	4820	19110	140	1327	1834	1495	153	160	63	93	90	0	1362	2048	1671	180	195	83	89	87	0	0.993	0.900	0.984	0.954	2.294	0.881	0.697	156	566	2356	3549	-0.010	1174	1182	1681	1868	0
1	16	7	"SFB2"	"YNL049C"	5000	19110	130	756	923	699	144	191	229	78	61	0	1772	1804	1293	186	239	216	78	69	0	0.386	0.481	0.485	0.506	2.445	0.472	0.689	120	587	2198	2397	-1.374	612	1586	779	1618	0
1	17	7	"PMS1"	"YNL082W"	5210	19120	140	3616	3899	3102	140	150	85	97	96	0	2981	3523	2567	201	214	81	93	92	0	1.250	1.132	1.091	1.151	1.782	1.178	0.803	156	631	6256	7081	0.322	3476	2780	3759	3322	0
1	18	7	""	"YNL114C"	5400	19110	130	555	600	407	139	146	56	78	71	0	2136	1809	1444	211	243	197	70	62	0	0.216	0.288	0.316	0.359	2.786	0.242	0.684	120	559	2341	2059	-2.210	416	1925	461	1598	0
1	19	7	""	"YNL051W"	5610	19110	130	2344	2027	1443	143	154	61	90	85	0	2324	2130	1489	208	253	221	79	75	0	1.040	0.980	0.969	0.928	1.826	0.927	0.859	120	558	4317	3806	0.057	2201	2116	1884	1922	0
1	20	7	"END3"	"YNL084C"	5800	19120	140	1540	1842	1375	138	147	62	95	92	0	1769	1648	1167	208	238	186	78	72	0	0.898	1.183	1.250	1.278	1.958	1.144	0.797	156	569	2963	3144	-0.155	1402	1561	1704	1440	0
1	21	7	""	"YNL116W"	6000	19120	140	2701	2502	1742	121	131	56	96	93	0	2917	2726	1850	210	249	219	87	83	0	0.953	0.946	0.939	0.967	1.754	0.890	0.890	156	627	5287	4897	-0.069	2580	2707	2381	2516	0
1	22	7	"MSG5"	"YNL053W"	6220	19120	140	800	959	639	123	134	56	96	92	0	2523	2490	1397	193	211	89	98	96	0	0.291	0.364	0.363	0.335	1.803	0.356	0.797	156	746	3007	3133	-1.783	677	2330	836	2297	0
1	1	8	""	"YNL086W"	2020	19300	140	1252	1239	902	130	139	48	83	79	0	6472	6068	4377	157	166	50	85	82	0	0.178	0.188	0.191	0.255	2.895	0.168	0.718	156	724	7437	7020	-2.493	1122	6315	1109	5911	0
1	2	8	"DCP2"	"YNL118C"	2220	19300	130	1048	1230	1105	140	148	54	86	81	0	1723	2370	2066	157	171	57	95	93	0	0.580	0.493	0.460	0.470	2.159	0.435	0.707	120	536	2474	3303	-0.786	908	1566	1090	2213	0
1	3	8	"CMK2"	"YOL016C"	2410	19290	140	614	931	927	129	138	61	76	72	0	859	1296	1374	157	163	65	73	72	0	0.691	0.704	0.683	0.723	2.024	0.641	0.713	156	572	1187	1941	-0.533	485	702	802	1139	0
1	4	8	""	"YOL048C"	2610	19300	140	1556	1756	1409	127	149	112	82	78	0	2866	3015	2508	177	190	151	78	74	0	0.531	0.574	0.597	0.697	2.400	0.516	0.716	156	629	4118	4467	-0.912	1429	2689	1629	2838	0
1	5	8	""	"YOL080C"	2820	19290	130	1139	1288	963	120	129	61	84	81	0	2367	2264	1688	167	154	72	80	80	0	0.463	0.557	0.581	0.614	2.075	0.528	0.808	120	515	3219	3265	-1.110	1019	2200	1168	2097	0
1	6	8	"TLG2"	"YOL018C"	2990	19300	150	129	883	2061	123	981	5765	2	1	0	114	526	1026	171	421	1751	7	4	0	-0.105	2.141	0.617	0.904	3.114	2.654	0.648	156	518	-51	1115	Error	6	-57	760	355	-50
1	7	8	""	"YOL050C"	3210	19300	140	641	629	362	132	936	5518	0	0	0	1652	1538	993	190	443	1681	35	0	0	0.348	0.369	0.388	0.407	2.286	2.490	0.616	156	566	1971	1845	-1.522	509	1462	497	1348	0
1	8	8	""	"YOL082W"	3410	19300	140	272	850	1133	130	238	553	39	22	0	1191	2357	2623	188	252	402	58	54	0	0.142	0.332	0.316	0.283	2.631	0.366	0.779	156	623	1145	2889	-2.820	142	1003	720	2169	0
1	9	8	"TAT2"	"YOL020W"	3620	19300	120	1297	1854	1728	120	501	1566	44	24	0	2451	2547	1925	191	347	678	70	65	0	0.521	0.736	0.704	0.555	2.112	1.040	0.663	120	468	3437	4090	-0.941	1177	2260	1734	2356	0
1	10	8	"SPE2"	"YOL052C"	3810	19290	130	818	795	523	125	650	1688	4	0	0	2449	2514	1690	200	466	820	74	60	0	0.308	0.290	0.280	0.285	1.832	0.830	0.286	120	486	2942	2984	-1.698	693	2249	670	2314	0
1	11	8	""	"YOL084W"	4010	19290	120	625	634	367	121	312	787	20	1	0	2713	2732	1618	205	367	601	88	72	0	0.201	0.203	0.210	0.187	1.786	0.246	0.483	120	504	3012	3040	-2.315	504	2508	513	2527	0
1	12	8	""	"YOL022C"	4210	19300	140	2245	2451	1597	119	136	103	96	92	0	3148	3142	2053	210	249	271	87	79	0	0.724	0.795	0.906	0.904	1.971	0.774	0.848	156	577	5064	5264	-0.467	2126	2938	2332	2932	0
1	13	8	""	"YOL053W"	4410	19300	140	1735	2179	1500	131	141	58	99	99	0	3602	3522	2295	196	204	68	100	96	0	0.471	0.616	0.652	0.696	2.022	0.582	0.704	156	542	5010	5374	-1.086	1604	3406	2048	3326	0
1	14	8	"ADH1"	"YOL086C"	4610	19300	140	566	590	354	147	153	57	82	73	0	1400	2011	1492	179	193	80	97	94	0	0.343	0.242	0.231	0.230	2.160	0.211	0.749	156	510	1640	2275	-1.543	419	1221	443	1832	0
1	15	8	"RPL33B"	"YOR234C"	4800	19300	140	2929	3645	3774	149	171	161	80	73	0	2056	2686	2701	170	196	135	74	65	0	1.474	1.390	1.442	1.456	2.472	1.448	0.797	156	579	4666	6012	0.560	2780	1886	3496	2516	0
1	16	8	"PNT1"	"YOR266W"	5010	19330	110	869	1349	1468	143	191	238	66	58	0	585	1100	1250	169	223	227	60	46	0	1.745	1.295	1.290	1.263	2.188	1.206	0.775	80	496	1142	2137	0.803	726	416	1206	931	0
1	17	8	""	"YOR298W"	5210	19300	120	536	775	793	136	155	142	65	60	0	652	674	569	170	193	146	62	57	0	0.830	1.268	0.798	0.795	2.564	1.419	0.718	120	543	882	1143	-0.269	400	482	639	504	0
1	18	8	"DFR1"	"YOR236W"	5410	19300	130	813	1041	1219	138	144	50	86	82	0	1958	2252	1874	176	196	152	80	75	0	0.379	0.435	0.449	0.445	2.469	0.483	0.573	120	615	2457	2979	-1.401	675	1782	903	2076	0
1	19	8	""	"YOR268C"	5610	19300	130	389	399	218	140	149	59	81	69	0	1100	1140	780	172	186	106	80	74	0	0.268	0.268	0.290	0.355	2.571	0.249	0.659	120	577	1177	1227	-1.898	249	928	259	968	0
1	20	8	""	"YOR300W"	5800	19300	130	399	420	280	140	149	52	73	68	0	1037	1105	836	169	181	62	77	75	0	0.298	0.299	0.364	0.360	2.180	0.286	0.695	120	574	1127	1216	-1.745	259	868	280	936	0
1	21	8	""	"YOR238W"	6000	19300	130	900	1054	819	138	147	57	93	88	0	1883	2437	2032	174	187	66	89	85	0	0.446	0.405	0.418	0.470	2.023	0.374	0.812	120	618	2471	3179	-1.165	762	1709	916	2263	0
1	22	8	"VPH1"	"YOR270C"	6210	19310	130	1268	1371	961	141	151	58	89	86	0	2398	2591	1993	173	182	47	89	87	0	0.507	0.509	0.572	0.585	1.939	0.465	0.825	120	686	3352	3648	-0.981	1127	2225	1230	2418	0
1	1	9	""	"YOR302W"	2010	19490	130	274	285	172	115	123	45	70	64	0	699	675	496	145	149	36	70	69	0	0.287	0.321	0.350	0.392	2.419	0.292	0.618	120	694	713	700	-1.801	159	554	170	530	0
1	2	9	""	"YOR240W"	2210	19490	130	802	913	684	125	525	2407	1	0	0	1700	2193	1911	153	334	1032	54	41	0	0.438	0.386	0.375	0.415	1.933	1.291	0.523	120	618	2224	2828	-1.192	677	1547	788	2040	0
1	3	9	"YTM1"	"YOR272W"	2400	19500	150	120	469	816	129	494	2306	4	0	0	129	502	944	165	334	988	13	9	0	0.250	1.009	0.612	0.693	2.714	2.231	0.821	156	674	-45	677	-2.000	-9	-36	340	337	-50
1	4	9	""	"YOR304C-A"	2610	19490	130	1053	1160	774	124	135	51	86	84	0	1707	1524	1004	180	192	61	80	78	0	0.608	0.771	0.767	0.896	2.415	0.733	0.757	120	595	2456	2380	-0.717	929	1527	1036	1344	0
1	5	9	"GRE1"	"YPL223C"	2820	19490	140	683	667	396	131	141	54	82	78	0	3125	2954	2036	177	181	56	85	82	0	0.187	0.193	0.200	0.243	2.351	0.179	0.842	156	614	3500	3313	-2.417	552	2948	536	2777	0
1	6	9	"BBP1"	"YPL255W"	3030	19490	160	663	1288	2765	133	768	4974	4	1	0	1259	2142	2111	162	361	1510	44	33	0	0.483	0.583	0.461	0.498	2.829	3.326	0.575	208	699	1627	3135	-1.049	530	1097	1155	1980	-100
1	7	9	""	"YPR004C"	3220	19490	120	1000	2926	8008	130	1055	5984	5	5	0	1155	2141	4059	179	453	1815	34	10	0	0.891	1.425	0.921	1.102	2.666	2.094	0.795	120	480	1846	4758	-0.166	870	976	2796	1962	-100
1	8	9	""	"YPL225W"	3390	19470	90	1927	1959	1216	115	299	750	76	55	0	1686	1619	1051	162	260	507	75	67	0	1.189	1.266	1.204	1.411	3.093	1.452	0.839	52	339	3336	3301	0.250	1812	1524	1844	1457	-100
1	9	9	""	"YPL257W"	3620	19450	80	148	540	540	112	192	328	44	38	0	270	898	960	172	236	361	46	38	0	0.367	0.590	0.524	0.493	2.092	0.651	0.839	52	284	134	1154	-1.445	36	98	428	726	-100
1	10	9	"ICL2"	"YPR006C"	3810	19500	140	2026	2280	1791	113	150	198	88	81	0	2694	2943	2097	181	248	414	84	77	0	0.761	0.785	0.803	0.795	2.033	0.808	0.874	156	721	4426	4929	-0.394	1913	2513	2167	2762	0
1	11	9	"ALG5"	"YPL227C"	4010	19500	140	1263	1358	881	113	122	87	91	85	0	1478	1469	960	180	195	99	82	80	0	0.886	0.966	0.899	0.960	1.994	0.945	0.881	156	626	2448	2534	-0.175	1150	1298	1245	1289	0
1	12	9	"APM1"	"YPL259C"	4210	19500	140	1878	2080	1411	114	124	87	96	94	0	2596	2533	1660	183	197	98	92	88	0	0.731	0.837	0.831	0.886	1.997	0.834	0.873	156	620	4177	4316	-0.452	1764	2413	1966	2350	0
1	13	9	""	"YPR008W"	4410	19500	130	2770	2811	1842	114	129	86	100	99	0	2759	2747	1799	182	195	81	95	90	0	1.031	1.051	1.075	1.150	1.977	1.022	0.861	120	566	5233	5262	0.044	2656	2577	2697	2565	0
1	14	9	""	"YPL229W"	4610	19500	140	2284	2278	1550	131	145	91	89	86	0	4150	3910	2800	172	184	73	86	85	0	0.541	0.574	0.605	0.713	2.504	0.539	0.830	156	602	6131	5885	-0.886	2153	3978	2147	3738	0
1	15	9	""	"YPL261C"	4810	19500	140	418	530	554	130	140	89	71	62	0	1389	1325	993	164	171	70	74	73	0	0.235	0.345	0.289	0.348	3.296	0.391	0.310	156	615	1513	1561	-2.089	288	1225	400	1161	0
1	16	9	"RPA135"	"YPR010C"	5000	19500	130	1388	2087	1891	123	129	50	100	100	0	1729	2694	2078	159	166	45	99	96	0	0.806	0.775	0.787	0.775	1.999	0.769	0.738	120	588	2835	4499	-0.312	1265	1570	1964	2535	0
1	17	9	"SEC7"	"YDR170C"	5210	19510	120	393	485	354	135	142	52	75	64	0	402	531	396	161	168	49	82	72	0	1.071	0.946	0.966	0.920	2.345	0.916	0.768	120	593	499	720	0.098	258	241	350	370	0
1	18	9	"YRF1-1"	"YDR545W"	5400	19500	110	404	440	239	132	142	62	82	72	0	490	527	272	154	165	55	92	82	0	0.810	0.826	0.896	0.856	2.176	1.010	0.755	80	525	608	681	-0.305	272	336	308	373	0
1	19	9	"SWI4"	"YER111C"	5600	19490	110	417	472	271	136	156	118	76	56	0	488	537	318	153	169	75	83	68	0	0.839	0.875	0.833	0.890	1.932	1.000	0.759	80	550	616	720	-0.254	281	335	336	384	0
1	20	9	"ESP1"	"YGR098C"	5800	19510	110	460	514	359	143	156	79	75	63	0	530	560	312	160	174	63	87	78	0	0.857	0.928	0.831	0.861	2.367	1.012	0.654	80	562	687	771	-0.223	317	370	371	400	0
1	21	9	"RIM101"	"YHL027W"	6010	19520	110	405	491	319	143	154	62	85	70	0	377	485	318	163	176	55	87	73	0	1.224	1.081	1.073	1.050	2.129	1.016	0.705	80	557	476	670	0.292	262	214	348	322	0
1	22	9	"MIP6"	"YHR015W"	6210	19510	110	445	629	470	144	156	59	87	77	0	577	726	510	172	182	51	88	81	0	0.743	0.875	0.949	0.911	2.387	0.942	0.597	80	562	706	1039	-0.428	301	405	485	554	0
1	1	10	"VTH1"	"YIL173W"	2020	19700	100	178	193	88	104	113	52	61	38	0	221	247	94	131	140	80	56	28	0	0.822	0.767	0.667	0.687	2.566	0.939	0.480	80	522	164	205	-0.282	74	90	89	116	0
1	2	10	""	"YJR029W"	2240	19710	90	162	190	96	111	443	2335	0	0	0	245	278	138	143	273	841	0	0	0	0.500	0.585	0.464	0.557	3.365	0.734	0.364	52	346	153	214	-1.000	51	102	79	135	-100
1	3	10	""	"YLL034C"	2400	19700	150	154	214	182	119	461	2228	0	0	0	191	222	103	148	307	956	0	0	0	0.814	1.284	1.120	1.079	2.817	2.889	0.950	156	724	78	169	-0.297	35	43	95	74	-50
1	4	10	"ESC1"	"YMR219W"	2620	19690	110	232	267	168	116	126	48	63	52	0	235	257	120	145	155	49	62	43	0	1.289	1.348	1.205	1.105	3.278	1.440	0.621	80	480	206	263	0.366	116	90	151	112	0
1	5	10	"YKU70"	"YMR284W"	2800	19700	150	136	172	116	116	127	62	31	21	0	172	202	108	149	159	59	39	21	0	0.870	1.057	0.851	0.816	2.949	1.108	0.607	156	770	43	109	-0.202	20	23	56	53	-50
1	6	10	"POL1"	"YNL102W"	3020	19690	80	259	276	153	119	127	43	73	65	0	255	310	177	142	145	30	78	65	0	1.239	0.935	0.816	1.062	3.725	1.066	0.591	52	326	253	325	0.309	140	113	157	168	0
1	7	10	""	"YMRWdelta20"	3220	19700	130	652	667	451	128	136	56	80	75	0	1447	1361	936	149	146	53	78	76	0	0.404	0.445	0.485	0.509	1.975	0.423	0.745	120	628	1822	1751	-1.309	524	1298	539	1212	0
1	8	10	""	"IntYNL112W"	3410	19730	140	515	2305	3293	94	118	100	62	53	0	306	1663	2147	108	113	94	58	50	0	2.126	1.422	1.273	1.196	2.508	1.585	0.768	156	664	619	3766	1.088	421	198	2211	1555	-100
1	9	10	""	"CEN14"	3610	19730	130	247	341	310	89	257	845	5	0	0	252	339	300	76	177	401	32	5	0	0.898	0.958	0.958	1.037	2.780	2.216	0.873	120	670	334	515	-0.156	158	176	252	263	-100
1	10	10	""	"YORCdelta11"	3790	19680	90	742	707	504	116	179	242	69	55	0	1780	1609	1240	163	319	667	67	65	0	0.387	0.409	0.450	0.461	2.283	0.339	0.765	52	369	2243	2037	-1.369	626	1617	591	1446	0
1	11	10	""	"YORWdelta16"	4010	19690	130	784	832	571	110	225	525	60	27	0	1505	1407	999	168	303	597	67	56	0	0.504	0.583	0.584	0.615	2.028	0.749	0.615	120	635	2011	1961	-0.988	674	1337	722	1239	0
1	12	10	""	"YOR298C-A"	4210	19700	130	341	352	225	111	207	540	10	0	0	984	856	610	168	235	399	63	52	0	0.282	0.350	0.310	0.350	2.787	0.285	0.546	120	640	1046	929	-1.827	230	816	241	688	0
1	13	10	""	"YPLCdelta10"	4420	19690	100	3689	3366	1983	101	163	408	88	77	0	6192	5636	4048	162	197	344	81	76	0	0.595	0.596	0.657	0.850	2.339	0.560	0.809	80	456	9618	8739	-0.749	3588	6030	3265	5474	0
1	14	10	""	"YPRCdelta13"	4610	19710	140	1741	1798	1248	118	130	88	92	89	0	2109	1980	1353	164	175	84	87	85	0	0.834	0.925	0.964	1.050	1.880	0.908	0.802	156	674	3568	3496	-0.261	1623	1945	1680	1816	0
1	15	10	""	"SNR51"	4810	19710	120	523	654	414	123	138	95	92	79	0	1150	1137	556	160	173	124	87	86	0	0.404	0.544	0.500	0.531	2.792	0.524	0.555	120	548	1390	1508	-1.307	400	990	531	977	0
1	16	10	""	"iYAL068C-0"	5010	19710	130	1219	1466	914	126	136	59	95	95	0	2733	2656	1488	165	173	60	94	92	0	0.426	0.538	0.547	0.605	2.263	0.517	0.734	120	660	3661	3831	-1.232	1093	2568	1340	2491	0
1	17	10	""	"iYAL067C"	5220	19710	130	876	897	511	142	148	53	92	90	0	4806	4358	2762	169	180	56	98	96	0	0.158	0.180	0.197	0.209	2.406	0.152	0.684	120	614	5371	4944	-2.659	734	4637	755	4189	0
1	18	10	""	"iYAL064C-A-0"	5410	19710	130	5184	5551	4091	135	144	63	100	100	0	13469	12797	7957	167	178	60	100	100	0	0.380	0.429	0.429	0.516	2.138	0.395	0.718	120	632	18351	18046	-1.398	5049	13302	5416	12630	0
1	19	10	""	"iYBR065C"	5610	19710	120	871	871	349	135	152	111	94	92	0	3259	3180	1609	168	182	72	97	95	0	0.238	0.244	0.239	0.273	1.847	0.205	0.761	120	613	3827	3748	-2.070	736	3091	736	3012	0
1	20	10	""	"iYBR069C"	5810	19710	130	1503	1771	1229	135	143	52	95	91	0	4832	4854	2869	172	182	49	96	95	0	0.294	0.349	0.330	0.375	2.256	0.323	0.571	120	633	6028	6318	-1.768	1368	4660	1636	4682	0
1	21	10	""	"iYBR073W"	6010	19710	130	1120	1183	544	132	142	52	97	96	0	3597	3701	1796	176	188	72	96	96	0	0.289	0.298	0.288	0.332	2.231	0.245	0.655	120	636	4409	4576	-1.792	988	3421	1051	3525	0
1	22	10	""	"iYBR085W-1"	6210	19710	130	1111	1217	525	145	160	73	100	98	0	4129	3831	1784	182	197	68	97	96	0	0.245	0.294	0.286	0.320	1.985	0.260	0.765	120	732	4913	4721	-2.031	966	3947	1072	3649	0
1	1	11	""	"iYBR089W"	2010	19900	130	4001	5156	4794	113	128	80	100	100	0	12618	11513	7894	143	166	139	98	95	0	0.312	0.444	0.436	0.499	2.303	0.432	0.665	120	717	16363	16413	-1.682	3888	12475	5043	11370	0
1	2	11	""	"iYBR093C"	2210	19900	120	448	454	225	121	134	68	90	80	0	1999	1957	1099	148	170	134	90	85	0	0.177	0.184	0.165	0.202	2.237	0.159	0.622	120	594	2178	2142	-2.501	327	1851	333	1809	0
1	3	11	""	"iYBR111C"	2420	19900	140	3578	4370	3398	126	191	778	80	73	0	8979	8461	6246	152	215	698	78	73	0	0.391	0.511	0.580	0.606	2.305	0.481	0.729	156	653	12279	12553	-1.354	3452	8827	4244	8309	0
1	4	11	""	"iYBR117C"	2610	19900	140	4626	4328	2901	128	161	253	88	84	0	10883	9816	7161	150	190	317	88	81	0	0.419	0.435	0.465	0.536	2.288	0.392	0.785	156	726	15231	13866	-1.255	4498	10733	4200	9666	0
1	5	11	""	"iYBR121C"	2830	19900	130	924	967	543	127	172	249	83	67	0	3372	3367	1957	150	177	124	95	89	0	0.247	0.261	0.281	0.293	2.189	0.225	0.745	120	598	4019	4057	-2.015	797	3222	840	3217	0
1	6	11	""	"iYBR139W"	3020	19900	140	594	689	574	116	156	252	63	48	0	735	866	726	147	184	282	60	50	0	0.813	0.797	0.656	0.763	2.662	1.282	0.487	156	726	1066	1292	-0.299	478	588	573	719	0
1	7	11	""	"iYBR143C"	3220	19910	140	974	994	615	106	116	58	90	86	0	5110	4868	3204	145	148	107	92	91	0	0.175	0.188	0.202	0.212	1.960	0.172	0.812	156	625	5833	5611	-2.516	868	4965	888	4723	0
1	8	11	""	"iYBR147W"	3420	19890	140	853	899	804	107	205	588	57	28	0	1732	1947	1666	136	177	322	68	61	0	0.467	0.437	0.453	0.524	2.329	0.405	0.662	156	616	2342	2603	-1.097	746	1596	792	1811	0
1	9	11	""	"iYDL240W"	3610	19940	130	971	1345	2002	105	337	973	45	18	0	533	1355	1512	128	279	672	45	38	0	2.138	1.011	0.776	0.902	2.665	1.555	0.551	120	542	1271	2467	1.096	866	405	1240	1227	-100
1	10	11	""	"iYDL236W"	3800	19900	150	98	755	1653	84	331	1146	13	10	0	78	494	937	58	278	798	19	12	0	0.700	1.539	1.874	1.673	2.929	1.773	0.914	156	781	34	1107	-0.515	14	20	671	436	-50
1	11	11	""	"iYDL232W"	4000	19900	150	77	93	68	101	404	1304	0	0	0	70	80	41	146	316	774	0	0	0	0.316	0.121	0.442	0.371	2.709	1.743	0.920	156	806	-100	-74	-1.663	-24	-76	-8	-66	-50
1	12	11	""	"iYDL216C"	4230	19890	100	488	510	377	98	117	80	80	77	0	1348	1201	799	143	168	238	70	66	0	0.324	0.389	0.357	0.383	2.408	0.329	0.606	80	489	1595	1470	-1.627	390	1205	412	1058	0
1	13	11	""	"iYDL212W"	4430	19910	120	495	501	247	103	111	50	92	92	0	1327	1306	706	149	140	81	89	88	0	0.333	0.344	0.349	0.360	2.648	0.275	0.620	120	592	1570	1555	-1.587	392	1178	398	1157	0
1	14	11	""	"itG(GCC)D1"	4610	19910	130	1784	1931	1334	114	138	132	93	87	0	2406	2235	1612	161	236	511	74	64	0	0.744	0.876	0.955	1.032	2.148	0.863	0.750	120	626	3915	3891	-0.427	1670	2245	1817	2074	0
1	15	11	""	"iYDL195W"	4830	19900	100	974	1110	623	121	155	155	96	86	0	2861	2775	1522	153	243	582	85	77	0	0.315	0.377	0.381	0.424	2.010	0.314	0.706	80	484	3561	3611	-1.667	853	2708	989	2622	0
1	16	11	""	"iYDL191W"	5020	19920	130	896	1178	967	141	151	68	82	79	0	1214	1167	847	169	178	63	78	71	0	0.722	1.039	1.016	1.018	2.616	1.239	0.638	120	593	1800	2035	-0.469	755	1045	1037	998	0
1	17	11	""	"iYDL186W"	5210	19910	130	540	594	375	134	141	57	84	76	0	1533	1417	915	177	193	77	80	74	0	0.299	0.371	0.405	0.413	2.267	0.324	0.683	120	580	1762	1700	-1.740	406	1356	460	1240	0
1	18	11	""	"iYDL170W"	5410	19910	130	420	483	312	129	137	54	85	80	0	1285	1220	797	185	199	70	78	75	0	0.265	0.342	0.295	0.344	3.063	0.320	0.566	120	614	1391	1389	-1.918	291	1100	354	1035	0
1	19	11	""	"iYDL166C"	5610	19920	130	438	474	281	138	147	54	83	77	0	1024	999	656	191	203	61	75	74	0	0.360	0.416	0.405	0.439	2.627	0.367	0.616	120	609	1133	1144	-1.473	300	833	336	808	0
1	20	11	""	"iYDL160C"	5820	19920	140	1605	1535	1132	125	136	52	92	88	0	3133	2845	2033	197	211	82	87	82	0	0.504	0.532	0.556	0.571	2.181	0.520	0.839	156	662	4416	4058	-0.988	1480	2936	1410	2648	0
1	21	11	""	"iYDR141C"	6010	19920	120	595	606	249	113	119	40	98	98	0	3158	2951	1343	182	201	95	97	95	0	0.162	0.178	0.182	0.199	2.028	0.161	0.723	120	536	3458	3262	-2.626	482	2976	493	2769	0
1	22	11	""	"iYDR145W"	6220	19920	120	548	554	250	132	140	58	95	92	0	1607	1521	604	170	188	94	95	93	0	0.289	0.312	0.313	0.296	1.877	0.299	0.730	120	628	1853	1773	-1.788	416	1437	422	1351	0
1	1	12	""	"iYDR150W"	2020	20100	130	1656	1630	1120	117	126	60	85	80	0	2536	2303	2074	152	162	80	76	73	0	0.646	0.703	0.767	0.863	2.362	0.631	0.684	120	680	3923	3664	-0.631	1539	2384	1513	2151	0
1	2	12	""	"iYDR169C-0"	2210	20110	130	1401	1331	937	133	153	94	80	77	0	5172	4508	3532	160	199	188	77	72	0	0.253	0.276	0.309	0.377	2.396	0.267	0.679	120	607	6280	5546	-1.983	1268	5012	1198	4348	0
1	3	12	""	"iYDR170W-A-0"	2410	20110	130	15146	16257	13410	145	344	1245	84	78	0	26244	23648	18298	167	355	1015	81	76	0	0.575	0.686	0.779	0.760	2.026	0.726	0.744	120	630	41078	39593	-0.798	15001	26077	16112	23481	0
1	4	12	""	"iYDR173C"	2610	20090	90	1069	1263	1048	160	537	1482	32	7	0	2796	2909	2129	167	565	1423	71	48	0	0.346	0.402	0.489	0.521	2.366	0.473	0.642	52	385	3538	3845	-1.532	909	2629	1103	2742	0
1	5	12	""	"iYDR189W"	2810	20100	100	880	1220	1202	131	263	559	56	33	0	1200	1126	800	154	277	627	61	43	0	0.716	1.120	0.845	1.087	2.565	1.380	0.633	80	500	1795	2061	-0.482	749	1046	1089	972	0
1	6	12	""	"iYDR194C"	3000	20100	100	934	1014	988	116	228	386	66	52	0	2972	2733	2149	156	321	730	67	62	0	0.290	0.348	0.318	0.391	2.035	0.359	0.588	80	479	3634	3475	-1.783	818	2816	898	2577	0
1	7	12	""	"iYDR198C"	3230	20090	110	509	642	509	97	136	186	67	51	0	1231	1197	989	145	249	579	58	47	0	0.379	0.518	0.506	0.564	2.510	0.392	0.721	80	523	1498	1597	-1.398	412	1086	545	1052	0
1	8	12	""	"iYDR214W"	3420	20130	90	328	375	180	114	140	145	67	34	0	978	942	426	148	161	154	86	80	0	0.258	0.329	0.330	0.366	2.982	0.360	0.435	52	362	1044	1055	-1.956	214	830	261	794	0
1	9	12	""	"iYDR218C"	3590	20100	100	1151	1977	2413	134	321	625	63	45	0	3730	4113	3506	167	386	818	71	62	0	0.285	0.467	0.401	0.485	2.699	0.576	0.701	80	355	4580	5789	-1.809	1017	3563	1843	3946	-100
1	10	12	""	"iYDR223W"	3850	20100	110	842	946	836	107	378	900	41	10	0	2441	2380	1712	154	387	824	70	62	0	0.321	0.377	0.342	0.382	2.434	0.454	0.628	80	490	3022	3065	-1.638	735	2287	839	2226	0
1	11	12	""	"iYDR532C"	4020	20130	140	707	1094	1055	118	533	1546	25	5	0	718	990	907	175	413	924	32	12	0	1.085	1.198	1.086	1.117	2.196	1.627	0.827	156	528	1132	1791	0.117	589	543	976	815	0
1	12	12	""	"iYDR535C"	4220	20120	140	1007	1139	899	114	206	568	58	46	0	1914	1926	1586	151	218	430	67	58	0	0.507	0.577	0.588	0.577	2.409	0.548	0.881	156	609	2656	2800	-0.981	893	1763	1025	1775	0
1	13	12	""	"iYDR539W-1"	4410	20110	120	860	927	647	135	142	55	90	84	0	921	962	725	164	171	50	83	77	0	0.958	0.992	0.918	1.031	2.374	0.948	0.757	120	523	1482	1590	-0.062	725	757	792	798	0
1	14	12	""	"iYEL073C-4"	4610	20120	130	1035	1068	715	127	147	105	84	80	0	2070	2142	1637	172	179	127	88	81	0	0.478	0.478	0.483	0.538	2.292	0.400	0.689	120	657	2806	2911	-1.064	908	1898	941	1970	0
1	15	12	""	"iYEL071W-1"	4840	20130	120	403	1696	2665	105	179	494	40	30	0	492	1517	2172	147	173	295	52	41	0	0.864	1.161	0.913	0.903	2.862	1.264	0.858	120	535	643	2961	-0.211	298	345	1591	1370	-100
1	16	12	""	"iYEL068C"	5010	20120	140	863	1009	734	124	142	91	85	80	0	1338	1460	1150	171	170	89	82	78	0	0.633	0.687	0.705	0.751	2.343	0.611	0.715	156	574	1906	2174	-0.659	739	1167	885	1289	0
1	17	12	""	"iYEL051W"	5200	20110	150	116	262	312	115	131	79	31	25	0	124	514	809	181	184	100	29	25	0	-0.018	0.441	0.379	0.388	2.456	0.365	0.783	156	721	-56	480	Error	1	-57	147	333	-50
1	18	12	""	"itG(GCC)E"	5420	20110	130	809	878	558	118	125	48	90	86	0	1351	1444	932	195	210	73	85	84	0	0.598	0.608	0.582	0.623	1.795	0.564	0.814	120	590	1847	2009	-0.742	691	1156	760	1249	0
1	19	12	""	"iYEL047C"	5610	20120	140	676	670	409	132	141	54	82	78	0	1424	1361	814	214	243	122	82	78	0	0.450	0.469	0.484	0.437	1.793	0.460	0.856	156	608	1754	1685	-1.153	544	1210	538	1147	0
1	20	12	""	"iYEL029C"	5800	20110	130	1100	1319	1016	125	141	63	91	87	0	2499	2505	1957	215	252	155	80	73	0	0.427	0.521	0.539	0.612	2.349	0.452	0.735	120	499	3259	3484	-1.228	975	2284	1194	2290	0
1	21	12	""	"iYEL027W"	6010	20120	140	1237	1302	796	116	124	50	96	94	0	1948	1836	1107	183	200	97	96	88	0	0.635	0.717	0.808	0.769	1.893	0.698	0.842	156	612	2886	2839	-0.655	1121	1765	1186	1653	0
1	22	12	""	"iYEL023C"	6200	20110	130	950	900	531	119	127	47	86	83	0	2005	1868	1250	167	176	48	90	84	0	0.452	0.459	0.478	0.518	2.033	0.415	0.851	120	660	2669	2482	-1.145	831	1838	781	1701	0
1	1	13	""	"iYFL031W"	2020	20300	130	1111	1039	697	118	151	238	70	67	0	1970	1802	1396	148	191	422	68	63	0	0.545	0.557	0.563	0.624	2.898	0.507	0.843	120	732	2815	2575	-0.876	993	1822	921	1654	0
1	2	13	""	"iYFL027C"	2220	20290	110	1479	1323	1135	128	194	329	61	56	0	2139	1932	1698	154	255	586	60	56	0	0.681	0.672	0.633	0.641	2.053	0.594	0.929	80	498	3336	2973	-0.555	1351	1985	1195	1778	0
1	3	13	""	"iYFL023W"	2420	20310	150	1068	1318	1139	146	302	972	48	26	0	875	950	831	162	300	739	49	22	0	1.293	1.487	1.271	1.113	2.251	1.793	0.646	156	682	1635	1960	0.371	922	713	1172	788	0
1	4	13	""	"iYFL009W"	2620	20300	150	399	547	517	139	638	1859	1	0	0	659	816	733	148	523	1336	15	1	0	0.509	0.611	0.640	0.613	2.142	1.684	0.703	156	870	771	1076	-0.975	260	511	408	668	0
1	5	13	""	"iYFL005W"	2860	20300	110	772	3773	4823	78	512	1990	42	37	0	434	2524	3129	57	396	1419	42	36	0	1.841	1.498	1.303	1.380	2.828	1.376	0.853	80	460	1071	6162	0.880	694	377	3695	2467	-100
1	6	13	""	"iYFLWdelta5"	3020	20320	160	349	2301	3892	87	299	1957	32	21	0	169	1450	2082	71	251	806	36	30	0	2.673	1.606	1.402	1.527	2.520	2.772	0.589	208	671	360	3593	1.419	262	98	2214	1379	-100
1	7	13	""	"iYFR009W"	3210	20300	150	134	789	1304	109	300	2049	10	3	0	108	919	1353	151	246	625	32	26	0	-0.581	0.885	0.548	0.616	2.293	0.946	0.755	156	580	-18	1448	Error	25	-43	680	768	-50
1	8	13	""	"iYFR012W"	3420	20310	150	2942	3655	3856	107	416	2639	51	22	0	2180	3107	3164	143	223	677	57	52	0	1.392	1.197	1.059	1.400	3.025	2.233	0.552	156	587	4872	6512	0.477	2835	2037	3548	2964	-100
1	9	13	""	"iYFR016C"	3610	20270	160	277	855	1811	115	486	2268	6	2	0	296	1040	1880	152	387	904	34	16	0	1.125	0.833	0.588	0.625	2.284	0.957	0.844	208	840	306	1628	0.170	162	144	740	888	-100
1	10	13	""	"iYFR027W"	3810	20310	140	703	792	585	117	300	608	47	12	0	2390	2289	1541	165	359	693	73	64	0	0.263	0.318	0.329	0.376	2.534	0.409	0.430	156	644	2811	2799	-1.925	586	2225	675	2124	0
1	11	13	""	"iYFR030W"	4030	20320	190	584	801	838	112	262	630	43	16	0	520	615	515	172	311	578	41	11	0	1.356	1.555	1.150	1.126	2.486	2.097	0.647	256	712	820	1132	0.440	472	348	689	443	0
1	12	13	""	"iYFR032C-A"	4200	20330	180	777	1161	1707	137	221	511	57	33	0	1139	1548	1446	183	265	456	59	50	0	0.669	0.750	0.720	0.789	2.616	1.219	0.594	256	486	1596	2389	-0.579	640	956	1024	1365	0
1	13	13	""	"iYGL002W"	4420	20330	160	1285	1760	1721	145	204	336	68	61	0	895	1044	900	174	217	310	57	52	0	1.581	1.856	1.351	1.600	2.827	2.245	0.527	208	633	1861	2485	0.661	1140	721	1615	870	0
1	14	13	""	"iYGR002C"	4630	20310	120	1262	1426	1131	132	188	293	71	66	0	1279	1269	998	190	211	239	65	64	0	1.038	1.199	0.904	0.985	2.709	1.232	0.695	120	503	2219	2373	0.053	1130	1089	1294	1079	0
1	15	13	""	"iYGR006W"	4820	20330	160	2895	3420	3346	121	237	1011	64	56	0	1990	2106	1933	178	202	284	64	60	0	1.531	1.711	1.364	1.407	2.841	2.626	0.536	208	698	4586	5227	0.614	2774	1812	3299	1928	-100
1	16	13	""	"iYGR026W"	5000	20300	100	961	1084	808	108	143	134	82	76	0	1057	1068	746	164	163	115	76	70	0	0.955	1.080	0.984	0.990	2.148	1.154	0.749	80	399	1746	1880	-0.066	853	893	976	904	0
1	17	13	""	"iYGR028W"	5220	20330	130	1106	1279	1031	115	134	106	85	80	0	1466	1748	1491	178	169	96	80	73	0	0.769	0.741	0.747	0.873	2.387	0.768	0.764	120	624	2279	2734	-0.378	991	1288	1164	1570	0
1	18	13	""	"iYGR030C"	5410	20320	140	697	731	449	119	127	53	87	83	0	1553	1482	938	188	204	111	82	76	0	0.423	0.473	0.517	0.518	2.249	0.440	0.790	156	683	1943	1906	-1.240	578	1365	612	1294	0
1	19	13	""	"iYGR043C-0"	5610	20320	130	352	409	224	127	138	59	91	78	0	1229	1230	506	199	228	124	93	90	0	0.218	0.274	0.257	0.251	2.259	0.256	0.550	120	550	1255	1313	-2.195	225	1030	282	1031	0
1	20	13	""	"iYGR047C"	5810	20310	160	2020	2862	3081	135	148	62	92	89	0	2724	3399	3334	191	224	136	83	78	0	0.744	0.850	0.825	0.894	1.967	0.877	0.724	208	700	4418	5935	-0.426	1885	2533	2727	3208	-100
1	21	13	""	"iYGR051C"	6010	20320	140	692	758	614	123	128	47	80	78	0	1390	1343	997	168	174	38	79	78	0	0.466	0.540	0.536	0.546	1.854	0.547	0.689	156	606	1791	1810	-1.103	569	1222	635	1175	0
1	22	13	""	"iYGR067C"	6210	20320	120	617	648	289	112	118	43	98	96	0	1649	1638	648	165	172	41	98	95	0	0.340	0.364	0.378	0.371	1.875	0.334	0.717	120	622	1989	2009	-1.555	505	1484	536	1473	0
1	1	14	""	"iYGR072W"	2030	20510	130	362	365	217	112	121	59	76	69	0	742	676	417	139	142	116	73	73	0	0.415	0.471	0.392	0.420	2.221	0.431	0.662	120	760	853	790	-1.270	250	603	253	537	0
1	2	14	""	"iYGR078C"	2250	20500	100	238	364	384	87	113	127	55	40	0	694	792	759	69	111	129	60	58	0	0.242	0.383	0.351	0.461	2.748	0.663	0.768	80	470	776	1000	-2.049	151	625	277	723	0
1	3	14	""	"iYHR009C"	2420	20500	150	691	719	563	135	303	970	19	1	0	2132	2130	1630	155	327	1023	62	48	0	0.281	0.296	0.294	0.340	2.518	0.375	0.328	156	646	2533	2559	-1.830	556	1977	584	1975	0
1	4	14	""	"iYHR013C"	2610	20530	100	2412	3208	3442	127	265	683	70	60	0	1952	2120	1860	143	260	605	70	56	0	1.263	1.558	1.284	1.288	1.917	1.652	0.888	80	403	4094	5058	0.337	2285	1809	3081	1977	-100
1	5	14	""	"iYHRWdelta7"	2810	20500	150	74	79	33	82	293	1037	0	0	0	60	70	40	63	289	1040	0	0	0	2.667	-0.429	1.456	1.317	3.321	1.086	0.648	156	673	-11	4	1.415	-8	-3	-3	7	-50
1	6	14	""	"iYHR027C"	3020	20510	140	651	890	847	92	304	2286	6	0	0	1244	1325	1025	87	156	479	68	57	0	0.483	0.645	0.609	0.624	2.152	5.434	0.404	156	463	1716	2036	-1.049	559	1157	798	1238	0
1	7	14	""	"iYHR031C"	3220	20480	170	346	1027	1863	100	310	2205	8	6	0	342	920	1358	136	282	720	33	17	0	1.194	1.182	0.997	0.881	2.778	2.511	0.609	208	500	452	1711	0.256	246	206	927	784	-100
1	8	14	""	"iYHR035W"	3410	20500	150	72	83	37	88	404	2590	0	0	0	70	101	109	87	289	825	0	0	0	0.941	-0.357	0.818	0.777	3.049	3.909	0.608	156	611	-33	9	-0.087	-16	-17	-5	14	-50
1	9	14	""	"iYHR048W"	3620	20530	90	278	328	150	96	141	201	46	13	0	1192	1057	542	93	166	233	84	78	0	0.166	0.241	0.253	0.261	2.455	0.346	0.529	52	377	1281	1196	-2.594	182	1099	232	964	0
1	10	14	""	"iYHR052W"	3810	20500	100	2282	2419	2086	97	197	493	78	70	0	4596	4029	3184	143	220	423	72	70	0	0.491	0.598	0.570	0.854	2.792	0.913	0.541	80	493	6638	6208	-1.027	2185	4453	2322	3886	0
1	11	14	""	"iYHR056C"	4020	20500	110	1165	1129	825	102	251	673	63	35	0	2727	2469	2000	150	291	602	65	62	0	0.412	0.443	0.434	0.510	1.884	0.412	0.810	80	403	3640	3346	-1.278	1063	2577	1027	2319	0
1	12	14	""	"itF(GAA)H1"	4210	20510	150	135	531	757	112	197	508	25	19	0	151	1191	2082	154	235	470	24	22	0	-7.667	0.404	0.549	0.582	2.593	0.405	0.632	156	368	20	1456	Error	23	-3	419	1037	-50
1	13	14	""	"iYHR075C"	4410	20510	160	3638	3682	2944	87	169	350	90	79	0	2956	2970	2323	75	164	330	86	74	0	1.233	1.242	1.270	1.209	1.869	1.399	0.738	208	619	6432	6490	0.302	3551	2881	3595	2895	0
1	14	14	""	"iYHR079C"	4650	20510	90	993	1595	1665	95	149	218	80	67	0	1377	1872	1565	117	152	193	80	71	0	0.713	0.855	0.897	0.827	2.109	1.119	0.667	52	402	2158	3255	-0.489	898	1260	1500	1755	0
1	15	14	""	"iYIL013C"	4830	20520	110	664	666	342	136	240	1222	3	0	0	806	846	508	188	210	164	75	66	0	0.854	0.805	0.851	0.884	2.014	6.064	0.253	80	392	1146	1188	-0.227	528	618	530	658	0
1	16	14	""	"iYIL009C-A"	5010	20520	140	791	823	532	121	133	74	84	80	0	1397	1303	901	191	186	85	79	73	0	0.556	0.631	0.627	0.646	2.069	0.571	0.760	156	617	1876	1814	-0.848	670	1206	702	1112	0
1	17	14	""	"iYIL009W"	5210	20530	140	5196	4896	3707	122	143	100	91	85	0	3174	3102	2468	197	218	152	78	74	0	1.704	1.643	1.757	1.878	1.975	1.568	0.848	156	645	8051	7679	0.769	5074	2977	4774	2905	0
1	18	14	""	"itE(UUC)I"	5420	20510	110	606	660	444	114	159	187	76	58	0	1250	1196	858	185	228	216	70	65	0	0.462	0.540	0.535	0.581	2.420	0.457	0.620	80	457	1557	1557	-1.114	492	1065	546	1011	0
1	19	14	""	"iYIR010W"	5610	20530	120	1042	1023	479	122	140	108	95	92	0	1606	1556	831	189	208	110	90	86	0	0.649	0.659	0.639	0.765	2.260	0.613	0.765	120	522	2337	2268	-0.623	920	1417	901	1367	0
1	20	14	""	"iYIR014W"	5810	20530	120	430	466	257	129	145	111	84	62	0	1406	1343	722	178	193	88	86	85	0	0.245	0.289	0.284	0.342	3.555	0.282	0.524	120	500	1529	1502	-2.028	301	1228	337	1165	0
1	21	14	""	"iYIR026C"	6010	20530	150	747	811	579	115	128	100	80	76	0	1668	1508	1115	168	183	82	78	75	0	0.421	0.519	0.501	0.579	2.503	0.546	0.621	156	638	2132	2036	-1.247	632	1500	696	1340	0
1	22	14	""	"iYIR030C"	6220	20520	130	603	666	368	103	113	44	98	94	0	2309	2219	1166	162	173	59	92	92	0	0.233	0.274	0.257	0.312	2.665	0.236	0.652	120	676	2647	2620	-2.102	500	2147	563	2057	0
1	1	15	""	"iYIR034C"	2010	20710	130	1055	971	688	125	144	93	75	70	0	2083	1870	1476	155	190	224	68	65	0	0.482	0.493	0.527	0.546	2.087	0.437	0.791	120	665	2858	2561	-1.052	930	1928	846	1715	0
1	2	15	""	"iYJL223C-0"	2220	20730	130	179	2081	3948	107	252	971	24	20	0	207	2574	4910	133	285	1006	24	21	0	0.973	0.809	0.715	0.676	2.210	0.839	0.777	120	613	146	4415	-0.040	72	74	1974	2441	0
1	3	15	""	"iYJL219W"	2420	20700	150	82	96	65	89	223	966	0	0	0	65	98	123	67	222	982	0	0	0	3.500	0.226	1.612	1.639	3.607	1.076	0.948	156	619	-9	38	1.807	-7	-2	7	31	-50
1	4	15	""	"iYJL215C"	2620	20730	180	285	631	807	76	116	316	43	27	0	312	893	1128	56	96	213	54	37	0	0.816	0.663	0.709	0.763	2.270	0.639	0.752	256	774	465	1392	-0.293	209	256	555	837	0
1	5	15	""	"iYJR093C"	2820	20700	150	95	623	1542	73	93	67	32	25	0	74	378	920	56	83	69	28	19	0	1.222	1.708	1.674	1.709	3.481	1.704	0.913	156	586	40	872	0.290	22	18	550	322	-50
1	6	15	""	"iYJR095W"	3020	20700	150	103	284	388	81	99	62	35	26	0	105	603	1000	60	99	72	39	31	0	0.489	0.374	0.494	0.673	3.841	0.369	0.854	156	583	67	746	-1.032	22	45	203	543	-50
1	7	15	""	"iYJR099W"	3210	20700	150	92	605	1257	78	96	87	37	28	0	85	519	1020	60	170	492	19	14	0	0.560	1.148	1.122	1.067	2.739	1.107	0.728	156	632	39	986	-0.837	14	25	527	459	-50
1	8	15	""	"iYJR115W"	3410	20700	150	82	178	397	75	100	107	17	9	0	81	217	562	59	179	502	5	3	0	0.318	0.652	0.915	0.876	4.021	0.272	0.456	156	636	29	261	-1.652	7	22	103	158	-50
1	9	15	""	"iYJR119C"	3610	20710	150	87	369	931	74	97	118	21	12	0	70	264	641	49	97	157	12	10	0	0.619	1.372	1.667	1.661	3.245	1.477	0.872	156	724	34	510	-0.692	13	21	295	215	-50
1	10	15	""	"iYJR123W"	3810	20750	90	86	176	272	64	73	42	34	19	0	51	93	100	43	50	30	36	25	0	2.750	2.240	2.348	2.177	3.273	2.100	0.646	52	338	30	162	1.459	22	8	112	50	-100
1	11	15	""	"iYJR140C"	4010	20710	150	84	200	368	76	124	262	12	5	0	62	191	471	53	134	386	5	3	0	0.889	0.899	1.250	1.263	3.256	0.710	0.822	156	741	17	262	-0.170	8	9	124	138	-50
1	12	15	""	"iYJR144W"	4210	20710	150	91	143	259	81	122	175	7	3	0	63	124	251	62	146	345	4	2	0	10.000	1.000	1.111	1.090	2.980	0.988	0.879	156	534	11	124	3.322	10	1	62	62	-50
1	13	15	""	"iYJR149W"	4370	20690	160	168	382	530	80	125	268	27	18	0	195	644	955	61	121	258	31	25	0	0.657	0.518	0.626	0.653	2.934	0.534	0.670	208	722	222	885	-0.607	88	134	302	583	-100
1	14	15	""	"iYJR159W"	4650	20780	100	1974	3481	3929	124	335	719	57	53	0	2116	3418	3509	154	489	1222	56	47	0	0.943	1.028	1.130	1.112	1.985	1.044	0.903	80	345	3812	6621	-0.085	1850	1962	3357	3264	-100
1	15	15	""	"iYKL225W"	4820	20720	160	8933	12756	12522	136	395	2734	62	56	0	7735	12249	12156	186	428	1500	69	60	0	1.165	1.046	0.980	1.027	2.063	1.135	0.798	208	665	16346	24683	0.221	8797	7549	12620	12063	0
1	16	15	""	"iYKL221W-0"	5010	20720	140	1820	1843	1308	115	120	44	95	90	0	2842	2664	1826	188	196	52	88	82	0	0.642	0.698	0.717	0.817	2.219	0.677	0.843	156	541	4359	4204	-0.638	1705	2654	1728	2476	0
1	17	15	""	"iYKR062W"	5220	20720	130	396	445	298	117	127	57	83	77	0	1227	1187	633	194	201	65	86	85	0	0.270	0.330	0.294	0.301	2.502	0.287	0.495	120	514	1312	1321	-1.889	279	1033	328	993	0
1	18	15	""	"iYKR066C"	5420	20720	160	712	748	588	130	189	296	62	49	0	1762	1693	1357	190	238	222	69	62	0	0.370	0.411	0.420	0.453	2.225	0.392	0.676	208	646	2154	2121	-1.434	582	1572	618	1503	0
1	19	15	""	"iYKR070W"	5620	20710	150	1007	1101	817	127	183	312	73	59	0	1296	1178	889	194	227	162	67	62	0	0.799	0.990	0.934	1.011	2.839	1.159	0.619	156	520	1982	1958	-0.325	880	1102	974	984	0
1	20	15	""	"iYKR084C"	5810	20720	140	640	701	484	124	144	140	78	69	0	2066	1856	1201	178	198	118	82	80	0	0.273	0.344	0.348	0.368	2.204	0.333	0.763	156	563	2404	2255	-1.871	516	1888	577	1678	0
1	21	15	""	"iYKR088C"	6020	20720	140	473	511	345	117	134	133	71	55	0	1441	1338	912	175	193	109	78	75	0	0.281	0.339	0.311	0.354	3.128	0.317	0.422	156	586	1622	1557	-1.830	356	1266	394	1163	0
1	22	15	""	"iYKR092C-0"	6210	20720	140	451	443	255	125	136	57	77	70	0	1936	1717	1227	171	182	62	82	76	0	0.185	0.206	0.233	0.268	2.405	0.189	0.790	156	738	2091	1864	-2.437	326	1765	318	1546	0
1	1	16	""	"iYKR103W"	2030	20890	120	597	951	1071	121	141	94	60	54	0	868	1245	1263	150	168	166	55	51	0	0.663	0.758	0.594	0.653	2.054	0.779	0.841	120	602	1194	1925	-0.593	476	718	830	1095	0
1	2	16	""	"iYKR106W-1"	2210	20900	130	2582	2651	2447	107	162	338	70	69	0	5009	4807	3892	150	174	268	75	71	0	0.509	0.546	0.552	0.621	1.907	0.730	0.738	120	569	7334	7201	-0.973	2475	4859	2544	4657	0
1	3	16	""	"iYLL066C-1"	2420	20910	100	253	494	560	68	102	301	40	21	0	243	528	667	53	85	264	46	31	0	0.974	0.897	0.954	1.098	2.747	0.837	0.809	80	436	375	901	-0.038	185	190	426	475	-100
1	4	16	""	"iYLL050C"	2620	20900	150	111	904	2409	67	71	41	51	43	0	97	735	1635	49	52	14	70	57	0	0.917	1.220	1.014	1.102	2.668	1.492	0.847	156	666	92	1523	-0.126	44	48	837	686	-50
1	5	16	""	"iYLL044W"	2810	20900	90	92	107	57	68	72	25	44	32	0	112	140	111	51	57	23	76	51	0	0.393	0.438	0.470	0.629	2.836	0.416	0.508	52	362	85	128	-1.346	24	61	39	89	-100
1	6	16	""	"iYLL040C"	3020	20900	150	89	280	521	71	80	41	36	25	0	72	326	701	52	70	48	35	26	0	0.900	0.763	1.222	1.292	3.678	0.730	0.913	156	679	38	483	-0.152	18	20	209	274	-50
1	7	16	""	"iYLR267W"	3190	20920	110	153	1851	3313	69	82	72	55	47	0	225	1739	3004	50	69	69	60	53	0	0.480	1.055	0.982	0.893	2.216	1.097	0.957	80	509	259	3471	-1.059	84	175	1782	1689	-100
1	8	16	""	"itV(AAC)L"	3420	20910	150	86	419	1097	67	73	58	30	20	0	60	390	972	47	57	49	28	22	0	1.462	1.026	1.106	1.411	3.216	1.127	0.920	156	709	32	695	0.547	19	13	352	343	-50
1	9	16	""	"iYLR275W"	3620	20910	150	132	987	1966	65	67	21	68	58	0	94	648	969	44	50	20	62	52	0	1.340	1.526	1.206	1.414	2.575	2.145	0.709	156	603	117	1526	0.422	67	50	922	604	-50
1	10	16	""	"iYLR293C"	3820	20910	150	74	88	61	66	201	896	0	0	0	47	103	208	45	169	829	2	0	0	4.000	0.379	1.023	1.090	4.636	0.274	0.603	156	732	10	80	2.000	8	2	22	58	-50
1	11	16	""	"iYLR298C"	4020	20910	150	116	1026	2384	77	211	874	15	14	0	83	931	2299	63	213	833	14	12	0	1.950	1.093	1.111	1.267	2.988	1.013	0.906	156	637	59	1817	0.963	39	20	949	868	-50
1	12	16	""	"iYLRCdelta18"	4210	20920	130	585	639	474	100	119	69	90	85	0	1008	979	605	147	142	81	82	81	0	0.563	0.648	0.594	0.648	2.013	0.645	0.694	120	569	1346	1371	-0.828	485	861	539	832	0
1	13	16	""	"iYLR318W"	4420	20910	140	391	615	662	109	140	135	64	52	0	492	625	552	153	154	103	57	51	0	0.832	1.072	0.610	0.773	2.798	1.327	0.565	156	674	621	978	-0.266	282	339	506	472	0
1	14	16	""	"iYLR323C"	4620	20910	130	460	519	399	110	146	121	68	60	0	1431	1359	1033	170	175	97	73	70	0	0.278	0.344	0.320	0.362	2.555	0.270	0.553	120	493	1611	1598	-1.849	350	1261	409	1189	0
1	15	16	""	"iYLR327C"	4810	20920	150	787	1121	1717	126	342	2966	3	0	0	2854	2654	1661	177	295	1354	66	50	0	0.247	0.402	0.326	0.372	2.517	1.789	0.786	156	547	3338	3472	-2.018	661	2677	995	2477	0
1	16	16	""	"iYLR338W"	5020	20920	140	398	412	214	115	123	47	87	80	0	1309	1325	838	186	193	52	88	85	0	0.252	0.261	0.305	0.296	2.385	0.219	0.662	156	551	1406	1436	-1.988	283	1123	297	1139	0
1	17	16	""	"iYLR343W"	5210	20920	140	967	975	554	117	124	48	92	89	0	1880	1676	1037	194	203	57	83	82	0	0.504	0.579	0.581	0.645	2.242	0.534	0.845	156	602	2536	2340	-0.988	850	1686	858	1482	0
1	18	16	""	"iYLR345W"	5410	20920	120	1321	1295	530	127	145	89	95	95	0	2240	2192	1016	185	210	136	95	93	0	0.581	0.582	0.568	0.601	1.757	0.556	0.763	120	468	3249	3175	-0.783	1194	2055	1168	2007	0
1	19	16	""	"iYMR044W"	5610	20910	170	1710	2073	1721	132	166	257	82	76	0	2277	2507	2087	198	228	153	79	75	0	0.759	0.841	0.789	0.922	2.310	0.832	0.665	208	653	3657	4250	-0.398	1578	2079	1941	2309	0
1	20	16	""	"iYMR048W"	5810	20920	130	888	1045	793	120	132	61	85	79	0	1347	1386	1109	188	201	85	70	68	0	0.663	0.772	0.712	0.777	2.857	0.711	0.803	120	550	1927	2123	-0.594	768	1159	925	1198	0
1	21	16	""	"iYMRCdelta10"	6010	20920	130	759	754	499	124	136	99	79	69	0	981	965	781	183	198	98	67	63	0	0.796	0.806	0.823	0.886	2.302	0.734	0.735	120	594	1433	1412	-0.330	635	798	630	782	0
1	22	16	""	"iYMR067C"	6210	20920	130	1528	1413	749	136	149	66	96	91	0	2062	2080	1513	174	185	59	95	93	0	0.737	0.670	0.776	0.814	1.978	0.556	0.788	120	692	3280	3183	-0.440	1392	1888	1277	1906	0
1	1	17	""	"iYMR071C"	2060	21100	90	1363	1441	1242	91	203	487	67	53	0	1666	1721	1399	79	230	598	71	59	0	0.802	0.822	0.829	0.922	3.266	0.886	0.738	52	358	2859	2992	-0.319	1272	1587	1350	1642	-100
1	2	17	""	"iYMR075C-A"	2220	21110	140	1616	2216	2630	109	178	389	71	64	0	1360	1433	1261	149	190	319	62	60	0	1.244	1.641	1.236	1.357	3.089	2.163	0.660	156	662	2718	3391	0.315	1507	1211	2107	1284	-100
1	3	17	""	"iYMR090W"	2420	21100	150	87	759	1633	90	179	431	21	18	0	67	871	2145	74	164	354	20	19	0	0.429	0.839	1.148	1.167	2.494	0.769	0.559	156	738	-10	1466	-1.222	-3	-7	669	797	-50
1	4	17	""	"iYMR095C"	2630	21130	110	1312	1815	1739	81	116	149	85	78	0	944	1810	1760	64	105	89	85	77	0	1.399	0.993	1.086	1.170	2.170	1.206	0.711	80	469	2111	3480	0.484	1231	880	1734	1746	-100
1	5	17	""	"iYMRCdelta13"	2820	21100	150	79	396	915	70	78	39	31	25	0	70	324	598	50	66	63	27	22	0	0.450	1.190	1.220	1.197	3.115	1.550	0.810	156	779	29	600	-1.152	9	20	326	274	-50
1	6	17	""	"iYMR111C"	3020	21100	150	115	887	1988	75	105	187	26	21	0	79	858	1806	56	114	271	21	19	0	1.739	1.012	1.146	1.253	2.681	1.070	0.830	156	720	63	1614	0.798	40	23	812	802	-50
1	7	17	""	"iYMR115W"	3190	21120	80	237	247	130	76	103	127	55	26	0	523	514	336	61	101	93	78	71	0	0.348	0.377	0.377	0.414	1.745	0.854	0.492	52	294	623	624	-1.521	161	462	171	453	0
1	8	17	""	"iYMRWdelta16"	3420	21110	150	226	1130	1511	73	84	55	60	52	0	215	1051	1344	50	82	117	53	46	0	0.927	1.056	1.000	1.027	2.450	1.174	0.706	156	729	318	2058	-0.109	153	165	1057	1001	-50
1	9	17	""	"iYNL258C"	3620	21110	150	77	83	43	70	79	43	14	4	0	54	70	42	47	73	59	16	3	0	1.000	0.565	1.238	1.214	4.196	0.794	0.615	156	640	14	36	0.000	7	7	13	23	-50
1	10	17	""	"iYNL254C"	3790	21150	80	2466	2826	2559	93	313	1049	69	55	0	2685	2671	2078	124	336	979	69	57	0	0.927	1.073	0.960	0.987	1.780	1.101	0.895	52	280	4934	5280	-0.110	2373	2561	2733	2547	-100
1	11	17	""	"iYNL249C"	4020	21120	140	446	712	823	95	295	1048	17	5	0	759	927	834	161	335	986	39	9	0	0.587	0.805	0.653	0.639	2.810	1.024	0.838	156	716	949	1383	-0.769	351	598	617	766	0
1	12	17	""	"iYNL231C"	4220	21120	130	582	634	398	108	118	49	90	84	0	1096	1068	704	170	177	45	84	80	0	0.512	0.586	0.565	0.583	2.234	0.491	0.692	120	559	1400	1424	-0.966	474	926	526	898	0
1	13	17	""	"iYNL225C"	4420	21120	140	417	493	321	122	144	129	78	57	0	1231	1248	791	181	194	75	83	80	0	0.281	0.348	0.347	0.372	2.538	0.325	0.522	156	612	1345	1438	-1.832	295	1050	371	1067	0
1	14	17	""	"iYNL221C"	4610	21120	140	882	912	535	129	186	246	79	66	0	3064	3066	2174	185	250	290	86	76	0	0.262	0.272	0.291	0.311	2.023	0.232	0.760	156	668	3632	3664	-1.935	753	2879	783	2881	0
1	15	17	""	"iYNL202W"	4830	21100	100	598	642	468	142	243	353	55	26	0	1310	1298	893	187	302	404	75	60	0	0.406	0.450	0.399	0.459	2.117	0.442	0.576	80	425	1579	1611	-1.300	456	1123	500	1111	0
1	16	17	""	"iYNL197C"	5020	21120	140	483	588	416	125	150	164	71	53	0	1526	1642	1283	196	220	190	70	63	0	0.269	0.320	0.342	0.402	2.521	0.304	0.656	156	597	1688	1909	-1.893	358	1330	463	1446	0
1	17	17	""	"iYNL193W"	5210	21120	130	590	564	301	120	137	85	83	75	0	1753	1723	1098	201	249	276	77	74	0	0.303	0.292	0.307	0.310	2.139	0.257	0.733	120	570	2022	1966	-1.723	470	1552	444	1522	0
1	18	17	""	"iYNL176C"	5430	21120	130	654	696	324	122	135	80	96	91	0	2664	2708	1364	204	254	274	91	89	0	0.216	0.229	0.222	0.246	2.174	0.191	0.671	120	589	2992	3078	-2.209	532	2460	574	2504	0
1	19	17	""	"iYNL168C"	5610	21120	130	629	782	527	117	125	45	95	90	0	2228	2132	1389	205	219	80	95	92	0	0.253	0.345	0.369	0.388	2.047	0.308	0.732	120	520	2535	2592	-1.982	512	2023	665	1927	0
1	20	17	""	"iYNL164C"	5810	21130	140	746	789	489	125	136	54	92	90	0	2203	2132	1232	199	222	107	88	85	0	0.310	0.344	0.333	0.384	2.321	0.312	0.676	156	635	2625	2597	-1.690	621	2004	664	1933	0
1	21	17	""	"iYOL113W"	6010	21120	130	471	505	263	139	150	62	90	84	0	1155	1118	633	188	200	64	82	80	0	0.343	0.394	0.396	0.432	2.734	0.327	0.630	120	577	1299	1296	-1.542	332	967	366	930	0
1	22	17	""	"iYOL109W"	6210	21130	130	459	487	302	136	148	63	80	71	0	809	772	502	171	183	56	76	72	0	0.506	0.584	0.563	0.582	2.241	0.622	0.622	120	675	961	952	-0.982	323	638	351	601	0
1	1	18	""	"iYOLCdelta3"	2010	21330	100	604	714	549	106	141	172	72	62	0	913	993	816	127	149	160	73	66	0	0.634	0.702	0.746	0.749	2.168	0.742	0.741	80	422	1284	1474	-0.658	498	786	608	866	0
1	2	18	""	"iYOL092W"	2210	21310	130	332	324	185	122	139	97	65	53	0	825	745	544	146	161	99	67	65	0	0.309	0.337	0.369	0.380	2.500	0.292	0.631	120	595	889	801	-1.693	210	679	202	599	0
1	3	18	""	"iYOL088C"	2410	21310	140	586	781	685	126	181	324	58	46	0	1185	1564	1492	151	200	294	60	55	0	0.445	0.464	0.486	0.516	2.166	0.574	0.654	156	632	1494	2068	-1.169	460	1034	655	1413	0
1	4	18	""	"iYOL084W"	2620	21300	130	464	508	371	120	138	122	71	61	0	1494	1448	1188	144	155	150	68	68	0	0.255	0.298	0.324	0.391	2.679	0.261	0.765	120	611	1694	1692	-1.972	344	1350	388	1304	0
1	5	18	""	"iYOL067C"	2820	21310	110	306	840	1146	72	93	73	70	57	0	366	1339	1624	50	86	138	62	51	0	0.741	0.596	0.528	0.527	2.356	0.599	0.792	80	549	550	2057	-0.433	234	316	768	1289	0
1	6	18	""	"iYOL063C"	3020	21330	130	482	610	631	80	115	202	60	50	0	1120	1428	1364	80	148	355	60	57	0	0.387	0.393	0.381	0.444	2.543	0.434	0.755	120	643	1442	1878	-1.371	402	1040	530	1348	0
1	7	18	""	"iYOL059W"	3210	21280	90	904	914	651	96	159	289	71	57	0	2006	2033	1560	131	239	553	67	61	0	0.431	0.430	0.451	0.541	1.980	0.693	0.654	52	387	2683	2720	-1.214	808	1875	818	1902	0
1	8	18	""	"iYOL045W"	3420	21310	150	93	365	703	81	124	246	16	14	0	64	254	517	75	150	372	11	9	0	-1.091	1.587	1.399	1.351	2.895	0.950	0.727	156	732	1	463	Error	12	-11	284	179	-50
1	9	18	""	"iYOL041C"	3630	21320	140	411	638	816	81	117	203	59	41	0	1160	1350	1214	109	145	301	66	57	0	0.314	0.449	0.375	0.470	3.481	0.593	0.564	156	627	1381	1798	-1.671	330	1051	557	1241	0
1	10	18	""	"iYOL035C"	3810	21290	90	311	380	251	95	161	267	44	19	0	1668	1424	1140	145	300	591	57	57	0	0.142	0.223	0.266	0.364	3.365	0.236	0.683	52	340	1739	1564	-2.818	216	1523	285	1279	0
1	11	18	""	"iYOR260W"	4010	21310	130	1011	1153	807	95	117	116	88	87	0	2388	2353	1768	161	227	357	77	68	0	0.411	0.483	0.471	0.598	2.903	0.405	0.704	120	577	3143	3250	-1.282	916	2227	1058	2192	0
1	12	18	""	"iYOR265W"	4210	21320	140	838	940	593	103	110	43	92	91	0	2572	2403	1462	170	185	76	91	87	0	0.306	0.375	0.360	0.415	2.140	0.342	0.652	156	589	3137	3070	-1.708	735	2402	837	2233	0
1	13	18	""	"iYOR269W"	4410	21310	130	1063	1241	786	114	121	46	95	93	0	2579	2140	1336	182	188	48	85	84	0	0.396	0.576	0.564	0.679	2.820	0.558	0.703	120	541	3346	3085	-1.337	949	2397	1127	1958	0
1	14	18	""	"iYOR287C"	4610	21320	130	1379	1376	771	136	145	62	90	88	0	2335	2408	1582	185	192	52	90	87	0	0.578	0.558	0.572	0.663	2.285	0.444	0.679	120	543	3393	3463	-0.791	1243	2150	1240	2223	0
1	15	18	""	"iYOR290C"	4800	21320	140	825	980	815	152	219	298	70	54	0	2675	2602	1931	188	262	330	80	73	0	0.271	0.343	0.346	0.355	2.013	0.353	0.665	156	669	3160	3242	-1.886	673	2487	828	2414	0
1	16	18	""	"iYOR294W"	5010	21320	140	1420	1335	870	133	156	163	80	76	0	2851	2881	2067	197	223	188	78	76	0	0.485	0.448	0.485	0.504	2.073	0.413	0.825	156	599	3941	3886	-1.044	1287	2654	1202	2684	0
1	17	18	""	"iYOR311C"	5210	21320	140	579	590	297	123	131	49	91	89	0	1860	1859	1158	214	227	66	85	82	0	0.277	0.284	0.300	0.369	3.167	0.236	0.693	156	595	2102	2112	-1.852	456	1646	467	1645	0
1	18	18	""	"iYOR315W"	5400	21310	130	969	1001	643	130	143	78	86	80	0	3039	2857	2113	231	269	231	79	67	0	0.299	0.332	0.341	0.398	1.970	0.311	0.820	120	564	3647	3497	-1.743	839	2808	871	2626	0
1	19	18	""	"iYOR318C"	5610	21320	140	1541	1585	935	133	140	57	98	95	0	3394	3362	2009	231	257	113	98	95	0	0.445	0.464	0.491	0.474	1.830	0.432	0.790	156	626	4571	4583	-1.168	1408	3163	1452	3131	0
1	20	18	""	"iYOR337W"	5810	21320	130	585	593	233	143	150	56	96	92	0	2563	2536	1353	212	231	94	98	96	0	0.188	0.194	0.208	0.212	1.867	0.161	0.740	120	504	2793	2774	-2.411	442	2351	450	2324	0
1	21	18	""	"iYOR341W"	6000	21320	140	1995	2372	1874	145	156	59	97	94	0	3593	3789	2904	191	201	60	96	93	0	0.544	0.619	0.769	0.707	2.112	0.556	0.569	156	603	5252	5825	-0.879	1850	3402	2227	3598	0
1	22	18	""	"iYORWdelta24"	6210	21320	140	1029	1089	601	134	145	62	91	89	0	1559	1589	941	166	176	49	92	91	0	0.642	0.671	0.682	0.704	1.721	0.633	0.819	156	764	2288	2378	-0.638	895	1393	955	1423	0
1	1	19	""	"iYPL030W"	2020	21500	140	763	822	577	107	114	43	89	85	0	2114	2045	1495	143	150	44	93	85	0	0.333	0.376	0.397	0.444	2.793	0.343	0.753	156	714	2627	2617	-1.587	656	1971	715	1902	0
1	2	19	""	"iYPL026C"	2210	21510	130	719	759	546	118	126	49	80	77	0	1359	1592	1336	140	158	97	77	70	0	0.493	0.441	0.484	0.534	2.555	0.384	0.701	120	522	1820	2093	-1.020	601	1219	641	1452	0
1	3	19	""	"iYPL022W"	2410	21500	150	2442	2712	2581	131	173	477	71	67	0	4015	3770	3271	147	173	120	83	76	0	0.597	0.712	0.685	0.767	2.303	0.728	0.648	156	621	6179	6204	-0.743	2311	3868	2581	3623	0
1	4	19	""	"iYPL005W"	2620	21510	140	3869	4586	4164	129	210	651	71	66	0	930	1019	914	143	164	130	68	62	0	4.752	5.088	4.384	3.862	3.342	5.855	0.741	156	681	4527	5333	2.249	3740	787	4457	876	0
1	5	19	""	"iYPL001W"	2830	21540	90	797	959	949	101	167	221	71	59	0	372	403	301	125	145	130	63	44	0	2.818	3.086	2.625	1.918	3.125	2.993	0.721	52	335	943	1136	1.495	696	247	858	278	0
1	6	19	""	"itF(GAA)P1"	3010	21510	140	1260	1143	742	84	95	53	89	85	0	1120	1101	843	114	110	56	76	72	0	1.169	1.073	1.119	1.218	2.607	0.982	0.780	156	644	2182	2046	0.225	1176	1006	1059	987	0
1	7	19	""	"iYPR013C-1"	3230	21510	150	118	426	577	78	112	193	34	28	0	155	1145	1842	62	132	347	39	30	0	0.430	0.321	0.408	0.497	2.485	0.290	0.855	156	775	133	1431	-1.217	40	93	348	1083	-50
1	8	19	""	"iYPR016C"	3440	21510	100	397	582	866	77	104	138	61	57	0	728	893	873	91	114	115	65	58	0	0.502	0.630	0.511	0.606	3.023	0.934	0.641	80	385	957	1307	-0.993	320	637	505	802	0
1	9	19	""	"iYPR020W"	3610	21510	140	630	642	372	87	116	198	82	60	0	888	920	585	127	141	148	78	75	0	0.714	0.700	0.695	0.818	2.307	0.707	0.677	156	593	1304	1348	-0.487	543	761	555	793	0
1	10	19	""	"iYPR035W"	3810	21530	100	403	452	267	82	88	40	93	91	0	1116	1292	1035	120	124	125	81	75	0	0.322	0.316	0.331	0.410	2.508	0.244	0.612	80	428	1317	1542	-1.634	321	996	370	1172	0
1	11	19	""	"iYPR042C"	4010	21510	140	341	397	246	91	96	39	89	80	0	1417	1553	1123	144	155	109	83	80	0	0.196	0.217	0.220	0.240	2.533	0.190	0.734	156	643	1523	1715	-2.348	250	1273	306	1409	0
1	12	19	""	"iYPR047W"	4220	21510	140	471	539	383	102	110	40	89	86	0	1353	1472	1096	155	162	44	88	83	0	0.308	0.332	0.367	0.355	2.749	0.297	0.710	156	547	1567	1754	-1.699	369	1198	437	1317	0
1	13	19	""	"iYCL001W-A"	4410	21510	140	4985	5598	4098	115	125	50	99	99	0	1232	1433	1046	165	176	58	90	85	0	4.564	4.324	4.797	4.888	2.184	4.719	0.750	156	571	5937	6751	2.190	4870	1067	5483	1268	0
1	14	19	""	"iYCL007C"	4610	21510	130	555	619	338	127	136	55	85	85	0	1000	1107	807	170	179	56	83	81	0	0.516	0.525	0.645	0.665	2.496	0.405	0.530	120	553	1258	1429	-0.956	428	830	492	937	0
1	15	19	""	"iYCL012W"	4810	21510	130	5371	5969	4155	134	142	54	99	99	0	2101	2219	1449	173	179	49	96	95	0	2.716	2.852	2.558	2.880	1.783	3.215	0.751	120	555	7165	7881	1.442	5237	1928	5835	2046	0
1	16	19	""	"iYCR011C"	5010	21510	130	639	750	479	122	132	52	94	87	0	841	1125	873	184	193	58	88	84	0	0.787	0.667	0.721	0.805	2.426	0.538	0.558	120	554	1174	1569	-0.346	517	657	628	941	0
1	17	19	""	"iYCRCdelta6-A"	5210	21510	120	671	673	437	116	126	52	92	82	0	812	884	610	200	217	83	79	72	0	0.907	0.814	0.765	0.876	1.925	0.765	0.702	120	508	1167	1241	-0.141	555	612	557	684	0
1	18	19	""	"iYHR210C-A"	5410	21510	130	1327	1461	993	125	132	51	98	95	0	2362	2531	1965	208	224	79	88	85	0	0.558	0.575	0.680	0.730	2.426	0.468	0.779	120	596	3356	3659	-0.842	1202	2154	1336	2323	0
1	19	19	""	"iYHRCdelta14-C"	5600	21510	130	2650	2953	2130	137	146	56	96	94	0	5692	6311	5318	215	231	90	92	87	0	0.459	0.462	0.548	0.622	2.283	0.415	0.843	120	542	7990	8912	-1.124	2513	5477	2816	6096	0
1	20	19	""	"iYHRCdelta16-B"	5800	21520	140	1048	1372	918	149	160	65	98	97	0	2222	2763	2184	207	227	90	96	92	0	0.446	0.478	0.522	0.541	2.089	0.414	0.802	156	607	2914	3779	-1.164	899	2015	1223	2556	0
1	21	19	""	"iYLR157C-A"	6010	21520	140	1118	1677	1511	153	175	85	94	87	0	2008	2560	2091	197	217	83	95	90	0	0.533	0.645	0.584	0.621	2.116	0.656	0.809	156	600	2776	3887	-0.908	965	1811	1524	2363	0
1	22	19	""	"tE(UUC)C"	6210	21520	120	329	380	194	183	238	171	44	21	0	626	624	283	199	243	133	81	69	0	0.342	0.464	0.611	0.465	2.802	0.566	0.426	120	574	573	622	-1.548	146	427	197	425	0
1	1	20	""	"tQ(UUG)L"	2020	21700	120	303	333	195	105	116	51	78	72	0	627	621	420	144	166	87	74	68	0	0.410	0.478	0.524	0.488	2.279	0.422	0.640	120	632	681	705	-1.287	198	483	228	477	0
1	2	20	""	"YHRCTy1-1B"	2220	21700	140	26634	27317	17768	113	127	58	100	100	0	30998	30074	19381	146	179	118	100	100	3	0.860	0.909	0.908	0.904	1.621	0.907	0.904	156	750	57373	57132	-0.218	26521	30852	27204	29928	0
1	3	20	"EMPTY"	"EMPTY"	2430	21700	150	93	96	34	109	164	594	0	0	0	120	126	30	128	150	109	0	0	0	2.000	6.500	1.309	1.563	3.423	0.480	0.351	156	785	-24	-15	1.000	-16	-8	-13	-2	-75
1	4	20	"EMPTY"	"EMPTY"	2630	21700	150	101	127	215	100	160	603	0	0	0	127	134	44	122	135	79	4	1	0	0.200	2.250	1.355	1.273	3.831	9.671	0.763	156	768	6	39	-2.322	1	5	27	12	-75
1	5	20	"EMPTY"	"EMPTY"	2830	21710	150	87	87	27	90	113	127	0	0	0	116	117	20	118	131	74	0	0	0	1.500	3.000	1.438	1.408	4.142	3.331	0.063	156	797	-5	-4	0.585	-3	-2	-3	-1	-75
1	6	20	"EMPTY"	"EMPTY"	3030	21710	150	83	84	27	82	89	40	7	0	0	106	102	40	114	114	46	6	2	0	-0.125	-0.167	0.646	0.781	4.155	0.443	0.112	156	778	-7	-10	Error	1	-8	2	-12	-75
1	7	20	"EMPTY"	"EMPTY"	3230	21710	150	68	74	29	78	92	77	1	0	0	54	80	47	103	107	65	3	0	0	0.204	0.174	0.443	0.426	2.872	0.680	0.397	156	803	-59	-27	-2.293	-10	-49	-4	-23	-75
1	8	20	"EMPTY"	"EMPTY"	3430	21710	150	84	103	99	83	101	100	4	3	0	123	134	55	119	127	81	4	3	0	0.250	1.333	1.574	1.581	3.864	1.307	0.892	156	801	5	35	-2.000	1	4	20	15	-75
1	9	20	"EMPTY"	"EMPTY"	3630	21710	150	89	92	33	84	88	32	18	5	0	124	132	40	125	129	32	14	3	0	-5.000	1.143	1.000	1.027	3.088	0.887	0.070	156	775	4	15	Error	5	-1	8	7	-75
1	10	20	"EMPTY"	"EMPTY"	3830	21710	150	85	89	29	87	91	32	12	3	0	136	140	32	132	139	72	5	0	0	-0.500	0.250	1.154	1.131	4.213	1.009	0.070	156	790	2	10	Error	-2	4	2	8	-75
1	11	20	"EMPTY"	"EMPTY"	4030	21710	150	90	90	28	92	96	32	12	0	0	122	128	27	133	138	34	12	0	0	0.182	0.400	1.009	0.972	3.499	1.159	0.084	156	780	-13	-7	-2.459	-2	-11	-2	-5	-75
1	12	20	"EMPTY"	"EMPTY"	4230	21710	150	98	106	38	98	105	44	17	5	0	138	143	28	134	140	34	17	3	0	0.000	0.889	1.396	1.371	3.121	1.597	0.221	156	764	4	17	Error	0	4	8	9	-75
1	13	20	"EMPTY"	"EMPTY"	4430	21710	150	96	100	31	100	110	49	6	0	0	143	144	31	140	151	49	5	1	0	-1.333	0.000	0.976	0.883	3.762	1.005	0.159	156	772	-1	4	Error	-4	3	0	4	-75
1	14	20	"EMPTY"	"EMPTY"	4630	21710	150	104	108	33	106	113	44	12	0	0	145	149	32	146	158	51	8	0	0	2.000	0.667	1.116	1.082	3.805	0.710	0.123	156	803	-3	5	1.000	-2	-1	2	3	-75
1	15	20	"EMPTY"	"EMPTY"	4830	21710	150	106	112	39	108	116	45	10	3	0	148	154	39	155	162	48	8	3	0	0.286	-4.000	1.000	0.847	4.332	0.751	0.213	156	790	-9	3	-1.807	-2	-7	4	-1	-75
1	16	20	"EMPTY"	"EMPTY"	5020	21710	150	109	111	38	110	120	50	8	1	0	162	169	35	167	178	62	7	0	0	0.200	0.500	1.062	0.974	3.531	1.147	0.215	156	792	-6	3	-2.322	-1	-5	1	2	-75
1	17	20	"EMPTY"	"EMPTY"	5220	21710	150	109	111	40	104	111	44	15	5	0	172	177	46	166	180	65	7	3	0	0.833	0.636	0.902	0.878	3.756	0.500	0.191	156	810	11	18	-0.263	5	6	7	11	-75
1	18	20	"EMPTY"	"EMPTY"	5420	21720	150	110	113	41	106	113	45	11	3	0	171	176	38	164	174	56	8	1	0	0.571	0.583	1.166	1.121	3.874	1.069	0.128	156	830	11	19	-0.807	4	7	7	12	-75
1	19	20	"EMPTY"	"EMPTY"	5620	21720	150	111	114	38	118	128	53	7	0	0	162	167	37	168	179	63	5	0	0	1.167	4.000	1.250	1.059	3.350	0.973	0.229	156	810	-13	-5	0.222	-7	-6	-4	-1	-75
1	20	20	"EMPTY"	"EMPTY"	5820	21720	150	114	117	41	116	130	59	8	2	0	159	164	33	165	178	66	1	0	0	0.333	-1.000	1.200	1.035	3.852	1.263	0.276	156	782	-8	0	-1.585	-2	-6	1	-1	-75
1	21	20	"EMPTY"	"EMPTY"	6020	21720	150	135	145	57	124	148	86	12	1	0	172	177	48	168	191	80	7	1	0	2.750	2.333	1.137	1.018	3.392	0.906	0.401	156	784	15	30	1.459	11	4	21	9	-75
1	22	20	"EMPTY"	"EMPTY"	6220	21720	150	186	203	91	201	482	1959	0	0	0	223	238	83	212	445	1384	0	0	0	-1.364	0.077	1.193	1.163	3.442	1.212	0.638	156	975	-4	28	Error	-15	11	2	26	-75
2	1	1	"VPS8"	"YAL002W"	6440	17920	120	3996	4626	3259	151	189	196	100	100	0	3310	3372	1664	192	225	185	100	98	0	1.233	1.407	1.338	1.309	1.764	1.711	0.734	120	547	6963	7655	0.302	3845	3118	4475	3180	0
2	2	1	"MTW1"	"YAL034W-A"	6610	17920	140	3049	3326	2096	129	155	127	95	94	0	2043	1920	1021	186	240	328	87	78	0	1.572	1.844	1.887	1.637	1.930	1.887	0.828	156	705	4777	4931	0.653	2920	1857	3197	1734	0
2	3	1	""	"YAL065C-A"	6810	17920	140	1689	1617	778	127	148	107	93	90	0	3819	3933	2110	195	247	320	91	90	0	0.431	0.399	0.411	0.430	1.604	0.342	0.811	156	755	5186	5228	-1.214	1562	3624	1490	3738	0
2	4	1	""	"YAL004W"	7010	17920	130	853	833	422	126	152	122	91	86	0	2124	2289	1327	191	251	316	90	87	0	0.376	0.337	0.344	0.358	1.665	0.321	0.777	120	667	2660	2805	-1.411	727	1933	707	2098	0
2	5	1	"FUN12"	"YAL035W"	7210	17920	130	1730	1843	1280	112	138	117	96	90	0	2951	4037	3021	187	293	429	91	87	0	0.585	0.450	0.461	0.465	1.705	0.420	0.812	120	740	4382	5581	-0.773	1618	2764	1731	3850	0
2	6	1	"SEO1"	"YAL067C"	7440	17920	130	1213	1426	962	122	137	89	96	90	0	4076	4045	2183	188	268	364	95	92	0	0.281	0.338	0.326	0.309	1.788	0.319	0.668	120	713	4979	5161	-1.833	1091	3888	1304	3857	0
2	7	1	"ERP2"	"YAL007C"	7620	17930	120	2141	2299	1060	146	176	111	99	98	0	3119	2905	1132	209	249	199	96	94	0	0.686	0.799	0.799	0.831	1.762	0.817	0.760	120	610	4905	4849	-0.545	1995	2910	2153	2696	0
2	8	1	""	"YAL037W"	7830	17930	130	1130	1203	644	163	198	122	94	90	0	1954	1889	920	225	279	212	90	85	0	0.559	0.625	0.639	0.648	1.886	0.547	0.691	120	659	2696	2704	-0.838	967	1729	1040	1664	0
2	9	1	""	"YAL069W"	8020	17930	140	6678	7069	4818	165	194	141	97	97	0	11391	10786	5537	192	256	325	96	93	0	0.582	0.652	0.677	0.668	1.694	0.670	0.690	156	741	17712	17498	-0.782	6513	11199	6904	10594	0
2	10	1	"SPO7"	"YAL009W"	8220	17930	130	3646	3632	1181	168	202	182	100	100	0	2894	2819	1105	182	266	473	97	93	0	1.282	1.314	1.459	1.382	1.647	1.208	0.671	120	648	6190	6101	0.359	3478	2712	3464	2637	0
2	11	1	"CYC3"	"YAL039C"	8400	17930	120	853	877	383	199	275	286	86	54	0	2878	2694	1126	180	379	738	91	78	0	0.242	0.270	0.317	0.266	1.817	0.259	0.628	120	616	3352	3192	-2.045	654	2698	678	2514	0
2	12	1	""	"YAR002W"	8620	17930	130	6955	7308	2810	176	298	576	98	98	0	2952	2902	1245	176	340	662	93	87	0	2.442	2.616	2.866	2.846	1.833	2.691	0.654	120	735	9555	9858	1.288	6779	2776	7132	2726	0
2	13	1	"CNS1"	"YBR155W"	8820	17930	120	2220	2453	1164	159	271	623	93	88	0	3675	3519	1601	159	271	570	95	89	0	0.586	0.683	0.715	0.707	1.490	0.703	0.783	120	682	5577	5654	-0.771	2061	3516	2294	3360	0
2	14	1	"PCH2"	"YBR186W"	9050	17940	110	1092	1116	505	166	221	339	88	67	0	2537	3052	1976	170	258	543	91	86	0	0.391	0.330	0.355	0.378	1.937	0.273	0.742	80	520	3293	3832	-1.354	926	2367	950	2882	0
2	15	1	"PYC2"	"YBR218C"	9210	17930	130	1585	1447	579	159	181	134	91	90	0	2675	2458	1127	174	219	262	90	89	0	0.570	0.564	0.570	0.610	1.430	0.541	0.944	120	651	3927	3572	-0.811	1426	2501	1288	2284	0
2	16	1	"ICS2"	"YBR157C"	9420	17930	150	853	826	384	150	170	121	89	83	0	2079	1895	967	164	204	227	89	85	0	0.367	0.391	0.379	0.401	1.516	0.378	0.907	156	926	2618	2407	-1.446	703	1915	676	1731	0
2	17	1	"NTC20"	"YBR188C"	9630	17940	120	1001	966	411	158	177	111	95	90	0	2696	2734	1347	177	202	99	99	97	0	0.335	0.316	0.310	0.305	1.509	0.299	0.884	120	612	3362	3365	-1.579	843	2519	808	2557	0
2	18	1	""	"YBR220C"	9820	17940	120	711	761	396	155	181	127	91	81	0	3262	3237	1616	189	233	179	97	96	0	0.181	0.199	0.193	0.190	1.733	0.199	0.735	120	627	3629	3654	-2.466	556	3073	606	3048	0
2	19	1	""	"YBR159W"	10030	17940	120	584	632	305	139	154	68	93	90	0	2408	2269	1030	172	214	173	95	93	0	0.199	0.235	0.249	0.236	1.815	0.203	0.738	120	651	2681	2590	-2.329	445	2236	493	2097	0
2	20	1	""	"YBR190W"	10240	17940	120	511	502	218	130	136	48	92	88	0	1465	1444	654	154	174	88	95	94	0	0.291	0.288	0.285	0.295	1.627	0.292	0.878	120	638	1692	1662	-1.783	381	1311	372	1290	0
2	21	1	"FAT2"	"YBR222C"	10440	17940	120	622	645	275	145	160	74	94	90	0	2328	2230	1020	158	174	69	96	96	0	0.220	0.241	0.236	0.237	1.851	0.216	0.741	120	610	2647	2572	-2.186	477	2170	500	2072	0
2	22	1	""	"YBR161W"	10630	17940	130	3170	2904	1187	138	162	111	97	95	0	2240	2173	927	148	171	121	95	95	0	1.449	1.366	1.367	1.361	1.277	1.269	0.954	120	759	5124	4791	0.535	3032	2092	2766	2025	0
2	1	2	"RIM2"	"YBR192W"	6430	18120	130	2612	2629	1402	146	190	196	95	92	0	2506	2415	1271	195	304	580	85	72	0	1.067	1.118	1.217	1.175	1.583	0.967	0.719	120	647	4777	4703	0.094	2466	2311	2483	2220	0
2	2	2	""	"YBR224W"	6630	18120	130	607	592	301	138	184	200	81	52	0	2921	2940	1694	189	401	845	80	75	0	0.172	0.165	0.181	0.195	2.159	0.165	0.664	120	621	3201	3205	-2.542	469	2732	454	2751	0
2	3	2	"GPM2"	"YDL021W"	6840	18120	130	2114	2290	1713	140	170	123	89	80	0	2760	2596	2011	192	351	660	65	61	0	0.769	0.894	0.837	0.994	2.366	0.729	0.540	120	630	4542	4554	-0.380	1974	2568	2150	2404	0
2	4	2	""	"YDL053C"	7050	18130	140	1275	1264	883	126	156	131	87	83	0	3228	3124	2063	184	255	343	84	76	0	0.377	0.387	0.474	0.412	2.188	0.321	0.580	156	656	4193	4078	-1.406	1149	3044	1138	2940	0
2	5	2	""	"YDL085W"	7250	18130	130	2090	2102	1133	115	129	84	95	93	0	5104	5346	3399	185	213	211	90	86	0	0.402	0.385	0.451	0.490	2.241	0.306	0.711	120	579	6894	7148	-1.317	1975	4919	1987	5161	0
2	6	2	""	"YDL023C"	7450	18130	120	979	1053	687	129	140	59	92	90	0	1927	2207	1538	182	197	72	90	88	0	0.487	0.456	0.462	0.528	2.261	0.367	0.582	120	557	2595	2949	-1.038	850	1745	924	2025	0
2	7	2	"PSA1"	"YDL055C"	7650	18130	130	911	1033	621	143	155	63	90	88	0	1500	1483	824	187	204	88	88	85	0	0.585	0.687	0.658	0.701	2.126	0.623	0.671	120	610	2081	2186	-0.774	768	1313	890	1296	0
2	8	2	"LUC7"	"YDL087C"	7860	18130	140	1755	1714	946	155	170	71	95	94	0	4536	4390	2604	193	221	114	95	92	0	0.368	0.371	0.403	0.404	2.310	0.319	0.721	156	623	5943	5756	-1.441	1600	4343	1559	4197	0
2	9	2	""	"YDL025C"	8040	18130	130	2267	2549	1392	164	200	171	97	94	0	6948	6635	3129	177	256	398	95	92	0	0.311	0.369	0.381	0.388	1.833	0.368	0.772	120	558	8874	8843	-1.687	2103	6771	2385	6458	0
2	10	2	""	"YDL057W"	8260	18140	150	1636	1788	1208	173	226	202	89	82	0	2801	2979	2112	177	317	545	82	73	0	0.558	0.576	0.577	0.646	1.927	0.536	0.840	156	708	4087	4417	-0.843	1463	2624	1615	2802	0
2	11	2	""	"YDL089W"	8440	18130	120	729	760	452	171	198	153	80	75	0	855	909	577	174	235	345	70	49	0	0.819	0.801	0.866	0.820	1.993	0.803	0.711	120	559	1239	1324	-0.287	558	681	589	735	0
2	12	2	""	"YDL027C"	8660	18140	130	1347	1355	505	159	205	365	93	85	0	3124	2990	1244	172	205	198	97	95	0	0.402	0.424	0.452	0.447	1.579	0.370	0.814	120	646	4140	4014	-1.313	1188	2952	1196	2818	0
2	13	2	"RAD59"	"YDL059C"	8850	18140	120	1049	1047	331	158	267	1092	27	0	0	1680	1678	619	163	245	554	92	75	0	0.587	0.587	0.603	0.599	1.414	0.549	0.846	120	585	2408	2404	-0.768	891	1517	889	1515	0
2	14	2	""	"YDL091C"	9050	18140	120	3277	3162	1238	155	176	113	98	96	0	3277	3290	1645	163	194	137	95	94	0	1.003	0.962	1.081	1.077	1.813	0.819	0.812	120	579	6236	6134	0.004	3122	3114	3007	3127	0
2	15	2	"RPA14"	"YDR156W"	9250	18130	120	496	554	333	147	170	111	84	70	0	1069	1056	628	162	197	165	84	80	0	0.385	0.455	0.450	0.483	2.063	0.460	0.634	120	650	1256	1301	-1.378	349	907	407	894	0
2	16	2	""	"YDR187C"	9480	18140	110	808	807	375	146	163	83	95	88	0	1731	1697	820	165	187	87	95	93	0	0.423	0.431	0.432	0.451	1.697	0.417	0.774	80	524	2228	2193	-1.242	662	1566	661	1532	0
2	17	2	""	"YDR219C"	9660	18140	120	975	1044	602	173	213	203	80	71	0	1319	1762	1286	188	222	129	93	89	0	0.709	0.553	0.554	0.575	1.691	0.503	0.826	120	550	1933	2445	-0.496	802	1131	871	1574	0
2	18	2	"HOM2"	"YDR158W"	9860	18140	120	9581	10097	5483	172	207	189	100	99	0	16299	15930	9005	199	230	125	100	100	0	0.584	0.631	0.650	0.660	1.305	0.619	0.954	120	534	25509	25656	-0.775	9409	16100	9925	15731	0
2	19	2	"SLY1"	"YDR189W"	10040	18140	120	3203	3056	1486	151	203	287	93	90	0	4292	4088	2093	191	265	389	91	90	0	0.744	0.745	0.808	0.782	1.477	0.755	0.899	120	557	7153	6802	-0.426	3052	4101	2905	3897	0
2	20	2	""	"YDR221W"	10260	18140	120	958	1053	744	140	193	282	75	56	0	1814	2620	2128	178	254	387	90	76	0	0.500	0.374	0.356	0.373	1.623	0.351	0.913	120	606	2454	3355	-1.000	818	1636	913	2442	0
2	21	2	"SSY1"	"YDR160W"	10460	18140	120	2255	2316	935	149	162	90	100	100	0	4086	4196	1710	173	194	173	100	100	0	0.538	0.539	0.533	0.536	1.345	0.528	0.922	120	545	6019	6190	-0.894	2106	3913	2167	4023	0
2	22	2	"HST4"	"YDR191W"	10650	18140	120	2112	2020	818	138	150	77	98	97	0	3491	3511	1700	157	175	104	98	97	0	0.592	0.561	0.564	0.603	1.457	0.533	0.917	120	626	5308	5236	-0.756	1974	3334	1882	3354	0
2	1	3	""	"YDR223W"	6480	18330	130	525	615	469	149	175	144	69	55	0	850	961	650	179	224	310	68	53	0	0.560	0.596	0.583	0.618	2.144	0.639	0.675	120	677	1047	1248	-0.836	376	671	466	782	0
2	2	3	"NBP2"	"YDR162C"	6670	18330	120	1392	1495	1143	153	173	96	88	79	0	1673	2022	1494	183	253	337	83	70	0	0.832	0.730	0.716	0.659	2.054	0.729	0.820	120	577	2729	3181	-0.266	1239	1490	1342	1839	0
2	3	3	""	"YDR193W"	6880	18330	130	895	953	621	168	189	95	85	79	0	2144	2507	1762	187	246	244	90	85	0	0.371	0.338	0.358	0.368	2.331	0.275	0.615	120	574	2684	3105	-1.429	727	1957	785	2320	0
2	4	3	"HTA1"	"YDR225W"	7050	18320	130	1761	1805	1173	173	225	256	83	80	0	1602	1662	1096	194	307	448	75	66	0	1.128	1.112	1.118	1.108	1.781	1.086	0.723	120	547	2996	3100	0.174	1588	1408	1632	1468	0
2	5	3	""	"YDR539W"	7260	18320	140	1158	1358	1006	144	197	243	84	75	0	2543	3173	2601	183	284	418	80	70	0	0.430	0.406	0.478	0.508	2.377	0.319	0.542	156	633	3374	4204	-1.219	1014	2360	1214	2990	0
2	6	3	""	"YEL025C"	7470	18330	140	1128	1459	1185	151	163	68	87	86	0	2105	2488	1942	185	202	81	89	85	0	0.509	0.568	0.554	0.617	2.349	0.523	0.658	156	630	2897	3611	-0.975	977	1920	1308	2303	0
2	7	3	""	"YEL057C"	7660	18330	130	1285	1406	877	164	180	73	94	92	0	2855	2943	1683	185	209	125	93	92	0	0.420	0.450	0.462	0.489	2.176	0.410	0.640	120	560	3791	4000	-1.252	1121	2670	1242	2758	0
2	8	3	""	"YDR541C"	7860	18330	130	1148	1287	828	167	182	78	91	90	0	1793	2368	1896	181	217	143	90	87	0	0.609	0.512	0.580	0.599	1.826	0.473	0.730	120	592	2593	3307	-0.717	981	1612	1120	2187	0
2	9	3	"CUP5"	"YEL027W"	8060	18330	130	1118	1183	678	170	216	170	89	85	0	2004	1993	1126	188	311	435	83	76	0	0.522	0.561	0.556	0.605	2.065	0.561	0.735	120	675	2764	2818	-0.938	948	1816	1013	1805	0
2	10	3	"SOM1"	"YEL059C-A"	8290	18340	130	819	890	585	164	210	164	76	70	0	1349	1392	1022	182	297	410	69	58	0	0.561	0.600	0.624	0.672	2.029	0.508	0.823	120	602	1822	1936	-0.833	655	1167	726	1210	0
2	11	3	""	"YDR543C"	8470	18340	120	2303	2234	1188	154	191	256	93	90	0	1881	2007	1222	164	200	213	93	87	0	1.252	1.129	1.096	1.184	1.439	1.052	0.940	120	559	3866	3923	0.324	2149	1717	2080	1843	0
2	12	3	""	"YEL029C"	8680	18340	130	4374	4545	2617	156	271	1044	88	78	0	5222	4955	3053	166	256	538	90	80	0	0.834	0.916	0.955	1.009	1.644	0.864	0.856	120	663	9274	9178	-0.261	4218	5056	4389	4789	0
2	13	3	"PRB1"	"YEL060C"	8890	18340	110	418	461	266	145	265	1174	0	0	0	658	598	298	166	255	580	32	0	0	0.555	0.731	0.632	0.666	2.235	2.313	0.598	80	500	765	748	-0.850	273	492	316	432	0
2	14	3	"YRF1-1"	"YDR545W"	9070	18340	120	3351	4343	3547	153	165	78	100	99	0	4537	8050	7241	168	193	100	99	98	0	0.732	0.532	0.560	0.571	1.414	0.496	0.918	120	592	7567	12072	-0.450	3198	4369	4190	7882	0
2	15	3	"SPF1"	"YEL031W"	9290	18340	100	420	521	343	158	170	75	80	73	0	644	768	474	171	196	103	88	82	0	0.554	0.608	0.555	0.541	1.906	0.658	0.801	80	471	735	960	-0.852	262	473	363	597	0
2	16	3	"NPR2"	"YEL062W"	9470	18340	120	2053	2052	909	172	194	126	99	98	0	3535	3689	1854	186	216	135	98	97	0	0.562	0.537	0.539	0.578	1.586	0.494	0.853	120	555	5230	5383	-0.832	1881	3349	1880	3503	0
2	17	3	"PES4"	"YFR023W"	9660	18340	120	4293	4307	2211	167	222	255	94	92	0	3572	4008	2325	194	266	296	93	93	0	1.221	1.085	1.119	1.106	1.382	1.029	0.895	120	560	7504	7954	0.289	4126	3378	4140	3814	0
2	18	3	"HXK1"	"YFR053C"	9870	18340	120	1621	1577	712	157	200	233	92	87	0	3325	3389	1683	191	254	283	95	94	0	0.467	0.444	0.426	0.429	1.455	0.431	0.929	120	558	4598	4618	-1.098	1464	3134	1420	3198	0
2	19	3	"SCW11"	"YGL028C"	10060	18340	130	3518	3408	1476	147	192	245	95	95	0	4590	4260	1954	183	243	305	95	93	0	0.765	0.800	0.811	0.828	1.393	0.815	0.937	120	608	7778	7338	-0.387	3371	4407	3261	4077	0
2	20	3	""	"YFR024C-A"	10250	18340	110	1026	1050	606	136	219	322	77	65	0	1664	1891	1192	176	299	440	81	71	0	0.598	0.533	0.517	0.538	1.395	0.567	0.908	80	499	2378	2629	-0.741	890	1488	914	1715	0
2	21	3	""	"YFR055W"	10450	18340	130	1326	1350	808	147	230	316	81	70	0	2753	2747	1728	180	358	714	80	70	0	0.458	0.469	0.462	0.475	1.735	0.448	0.893	120	667	3752	3770	-1.126	1179	2573	1203	2567	0
2	22	3	"RPL30"	"YGL030W"	10670	18350	120	989	1004	582	123	183	266	80	69	0	1493	1454	812	150	293	681	73	48	0	0.645	0.676	0.645	0.706	1.495	0.638	0.882	120	689	2209	2185	-0.633	866	1343	881	1304	0
2	1	4	""	"YFR026C"	6480	18530	140	1054	1120	787	154	165	73	85	81	0	2340	2338	1592	179	188	58	89	89	0	0.416	0.447	0.454	0.457	2.240	0.414	0.766	156	761	3061	3125	-1.264	900	2161	966	2159	0
2	2	4	""	"YFR057W"	6670	18530	130	724	847	582	152	160	56	85	81	0	1166	1452	1184	187	195	57	93	90	0	0.584	0.549	0.599	0.588	1.792	0.506	0.782	120	575	1551	1960	-0.775	572	979	695	1265	0
2	3	4	"AGA2"	"YGL032C"	6880	18530	140	898	926	532	173	192	99	86	85	0	2552	2410	1586	196	233	161	88	83	0	0.308	0.340	0.358	0.403	2.245	0.296	0.671	156	716	3081	2967	-1.700	725	2356	753	2214	0
2	4	4	"CDC14"	"YFR028C"	7100	18530	130	1006	1053	443	187	235	218	95	82	0	2318	2405	1154	204	292	352	96	88	0	0.387	0.393	0.428	0.417	1.747	0.356	0.736	120	588	2933	3067	-1.368	819	2114	866	2201	0
2	5	4	"ERP6"	"YGL002W"	7280	18530	140	2967	3022	1675	158	181	108	99	98	0	1643	1671	919	183	213	96	93	91	0	1.924	1.925	2.226	2.060	1.907	1.983	0.652	156	653	4269	4352	0.944	2809	1460	2864	1488	0
2	6	4	""	"YGL034C"	7480	18530	120	649	815	609	145	161	93	88	82	0	1745	1639	849	192	217	96	91	89	0	0.325	0.463	0.451	0.412	2.452	0.509	0.635	120	508	2057	2117	-1.624	504	1553	670	1447	0
2	7	4	"RPL11B"	"YGR085C"	7680	18530	140	967	1079	644	162	178	78	89	87	0	2705	2469	1614	193	215	112	88	85	0	0.320	0.403	0.436	0.456	2.001	0.312	0.683	156	666	3317	3193	-1.642	805	2512	917	2276	0
2	8	4	""	"YGR117C"	7880	18530	130	3411	3413	1419	160	181	99	100	100	0	2934	2779	1228	185	229	244	99	92	0	1.183	1.254	1.402	1.340	1.650	1.232	0.755	120	614	6000	5847	0.242	3251	2749	3253	2594	0
2	9	4	""	"YGR149W"	8080	18540	130	1806	1813	844	156	194	177	97	95	0	3014	2966	1418	194	284	348	95	93	0	0.585	0.598	0.647	0.604	1.757	0.473	0.687	120	648	4470	4429	-0.773	1650	2820	1657	2772	0
2	10	4	"PDC6"	"YGR087C"	8290	18540	120	889	912	435	177	207	146	92	85	0	2403	2362	1323	214	267	198	95	90	0	0.325	0.342	0.375	0.380	1.756	0.304	0.724	120	577	2901	2883	-1.620	712	2189	735	2148	0
2	11	4	"NUP57"	"YGR119C"	8480	18540	120	4120	4167	1959	172	228	224	99	96	0	4648	4244	2218	195	303	391	93	90	0	0.887	0.987	1.162	1.088	1.632	0.836	0.688	120	547	8401	8044	-0.174	3948	4453	3995	4049	0
2	12	4	""	"YGR151C"	8680	18540	130	997	1000	438	155	189	170	92	86	0	1681	1657	778	177	236	253	90	87	0	0.560	0.571	0.559	0.594	1.732	0.478	0.807	120	627	2346	2325	-0.837	842	1504	845	1480	0
2	13	4	""	"YGR089W"	8890	18540	120	2017	1938	958	154	168	69	100	99	0	4483	4765	2744	180	200	81	100	100	0	0.433	0.389	0.425	0.417	1.525	0.357	0.865	120	560	6166	6369	-1.208	1863	4303	1784	4585	0
2	14	4	"MEP1"	"YGR121C"	9070	18540	130	1710	1686	584	164	182	107	99	99	0	3575	3732	1739	181	228	269	98	97	0	0.456	0.429	0.435	0.464	1.561	0.385	0.823	120	565	4940	5073	-1.134	1546	3394	1522	3551	0
2	15	4	""	"YGR153W"	9260	18540	120	1327	1331	594	176	246	307	91	82	0	3211	3121	1449	191	372	668	94	84	0	0.381	0.394	0.400	0.405	1.620	0.407	0.850	120	600	4171	4085	-1.392	1151	3020	1155	2930	0
2	16	4	"PRP31"	"YGR091W"	9480	18540	120	911	887	309	165	229	297	92	66	0	2570	2579	936	194	340	611	96	89	0	0.314	0.303	0.307	0.305	1.447	0.292	0.871	120	600	3122	3107	-1.671	746	2376	722	2385	0
2	17	4	"PPT1"	"YGR123C"	9690	18540	120	1070	1043	423	137	156	115	97	94	0	3542	3420	1379	178	223	207	99	98	0	0.277	0.279	0.274	0.275	1.425	0.270	0.920	120	560	4297	4148	-1.850	933	3364	906	3242	0
2	18	4	"CYS4"	"YGR155W"	9880	18540	120	779	746	252	130	148	79	96	95	0	2723	2582	897	163	202	157	100	99	0	0.254	0.255	0.251	0.242	1.502	0.251	0.907	120	543	3209	3035	-1.980	649	2560	616	2419	0
2	19	4	"SET1"	"YHR119W"	10080	18540	120	1322	1773	1484	134	154	127	94	88	0	1257	1565	1131	158	188	158	97	85	0	1.081	1.165	1.049	1.022	1.641	1.248	0.902	120	559	2287	3046	0.112	1188	1099	1639	1407	0
2	20	4	""	"YHR149C"	10270	18540	130	858	1615	1868	129	160	176	80	73	0	981	1789	2060	161	205	239	77	69	0	0.889	0.913	0.937	0.970	1.946	0.887	0.905	120	636	1549	3114	-0.170	729	820	1486	1628	0
2	21	4	""	"YHR181W"	10470	18540	130	689	953	780	134	197	237	71	60	0	843	1038	809	162	308	558	63	26	0	0.815	0.935	0.893	0.850	1.767	0.898	0.882	120	674	1236	1695	-0.295	555	681	819	876	0
2	22	4	""	"YHR121W"	10700	18550	110	1253	1303	789	116	169	203	82	78	0	2640	2807	1888	134	264	501	86	77	0	0.454	0.444	0.447	0.445	1.599	0.419	0.905	80	572	3643	3860	-1.140	1137	2506	1187	2673	0
2	1	5	""	"YHR151C"	6490	18730	120	846	962	660	156	170	83	89	82	0	1157	2282	2486	171	182	64	87	83	0	0.700	0.382	0.496	0.523	2.191	0.273	0.734	120	576	1676	2917	-0.515	690	986	806	2111	0
2	2	5	"GND1"	"YHR183W"	6680	18730	120	885	1170	1038	151	161	63	85	76	0	782	1110	998	173	188	56	80	75	0	1.205	1.088	1.020	1.038	1.846	1.073	0.900	120	543	1343	1956	0.269	734	609	1019	937	0
2	3	5	"EPT1"	"YHR123W"	6890	18730	120	604	690	447	159	177	128	78	68	0	1234	1417	1074	182	209	170	85	71	0	0.423	0.430	0.427	0.458	2.258	0.369	0.623	120	570	1497	1766	-1.241	445	1052	531	1235	0
2	4	5	"SPO16"	"YHR153C"	7090	18730	130	1516	1821	1380	190	220	128	89	84	0	1899	2754	2420	217	259	151	90	83	0	0.788	0.643	0.656	0.710	2.144	0.582	0.842	120	616	3008	4168	-0.343	1326	1682	1631	2537	0
2	5	5	"ADY1"	"YHR185C"	7290	18750	120	700	807	512	187	222	132	82	67	0	1093	1258	841	239	283	145	84	75	0	0.601	0.608	0.646	0.639	2.394	0.576	0.631	120	530	1367	1639	-0.735	513	854	620	1019	0
2	6	5	""	"YHR125W"	7480	18730	120	846	890	472	152	167	93	90	88	0	3263	3198	1444	200	260	216	99	95	0	0.227	0.246	0.236	0.219	2.105	0.223	0.655	120	575	3757	3736	-2.142	694	3063	738	2998	0
2	7	5	""	"YHR155W"	7700	18730	130	825	1032	684	166	181	74	91	89	0	2061	2426	1564	198	254	221	95	87	0	0.354	0.389	0.379	0.368	1.985	0.367	0.719	120	584	2522	3094	-1.499	659	1863	866	2228	0
2	8	5	"IKI1"	"YHR187W"	7900	18740	120	521	633	411	175	232	278	57	30	0	1272	1370	700	200	294	474	81	55	0	0.323	0.391	0.387	0.346	2.112	0.428	0.734	120	575	1418	1628	-1.631	346	1072	458	1170	0
2	9	5	"YHC3"	"YJL059W"	8100	18740	120	1862	1908	1094	161	226	263	92	89	0	2162	2397	1524	196	322	506	85	75	0	0.865	0.794	0.867	0.851	2.040	0.722	0.735	120	576	3667	3948	-0.209	1701	1966	1747	2201	0
2	10	5	""	"YJL091C"	8310	18740	110	1368	1410	634	196	293	315	90	83	0	1563	1526	662	233	458	693	82	47	0	0.881	0.939	0.878	0.937	1.479	0.781	0.768	80	513	2502	2507	-0.182	1172	1330	1214	1293	0
2	11	5	""	"YJL123C"	8510	18740	130	1556	1465	676	185	274	310	89	77	0	4264	3852	1851	209	420	680	91	85	0	0.338	0.351	0.347	0.344	1.419	0.362	0.883	120	600	5426	4923	-1.564	1371	4055	1280	3643	0
2	12	5	"NUP82"	"YJL061W"	8700	18740	120	1038	1225	762	158	199	189	90	84	0	2507	2724	1756	179	260	348	91	85	0	0.378	0.419	0.450	0.433	1.723	0.367	0.737	120	531	3208	3612	-1.404	880	2328	1067	2545	0
2	13	5	"TOK1"	"YJL093C"	8890	18740	120	1526	1530	565	163	188	118	98	97	0	4280	4074	1624	183	234	201	97	97	0	0.333	0.351	0.353	0.362	1.461	0.331	0.839	120	544	5460	5258	-1.588	1363	4097	1367	3891	0
2	14	5	"GCD14"	"YJL125C"	9080	18740	130	1775	1749	670	161	204	183	98	96	0	2780	2747	1064	172	321	574	93	88	0	0.619	0.617	0.651	0.631	1.491	0.529	0.793	120	609	4222	4163	-0.692	1614	2608	1588	2575	0
2	15	5	"MRPL8"	"YJL063C"	9300	18740	120	707	728	387	153	198	191	80	70	0	2045	2008	1282	160	313	601	80	65	0	0.294	0.311	0.334	0.337	1.930	0.273	0.785	120	578	2439	2423	-1.767	554	1885	575	1848	0
2	16	5	"BCK1"	"YJL095W"	9490	18740	120	2913	2945	1700	136	149	63	98	98	0	3649	3816	2255	146	164	67	98	97	0	0.793	0.765	0.752	0.791	1.462	0.751	0.930	120	544	6280	6479	-0.335	2777	3503	2809	3670	0
2	17	5	"SPT10"	"YJL127C"	9690	18740	120	553	668	431	128	140	76	90	85	0	1077	1085	559	151	170	102	90	88	0	0.459	0.578	0.548	0.548	1.681	0.617	0.791	120	558	1351	1474	-1.124	425	926	540	934	0
2	18	5	""	"YJL065C"	9880	18740	130	694	689	340	121	134	59	92	87	0	1464	1606	968	147	173	123	95	92	0	0.435	0.389	0.376	0.411	1.700	0.344	0.800	120	582	1890	2027	-1.201	573	1317	568	1459	0
2	19	5	""	"YJL097W"	10070	18750	130	768	741	360	135	161	109	91	82	0	1730	1797	1100	159	219	213	92	85	0	0.403	0.370	0.379	0.409	1.585	0.332	0.846	120	631	2204	2244	-1.311	633	1571	606	1638	0
2	20	5	"TRK1"	"YJL129C"	10290	18750	120	2332	2630	1783	127	152	106	96	94	0	3339	4143	3190	157	209	197	99	95	0	0.693	0.628	0.614	0.652	1.567	0.580	0.906	120	587	5387	6489	-0.529	2205	3182	2503	3986	0
2	21	5	"OAR1"	"YKL055C"	10480	18740	130	1004	1047	548	114	133	139	89	85	0	1844	1906	1028	137	170	177	97	95	0	0.521	0.527	0.510	0.472	1.804	0.502	0.912	120	632	2597	2702	-0.940	890	1707	933	1769	0
2	22	5	"CYT2"	"YKL087C"	10690	18750	130	1962	2070	1188	110	133	118	95	92	0	1952	2038	1077	126	166	172	98	92	0	1.014	1.025	1.011	0.950	1.508	1.035	0.940	120	735	3678	3872	0.020	1852	1826	1960	1912	0
2	1	6	""	"YKL118W"	6490	18930	140	1219	1087	758	134	147	73	76	73	0	1228	1206	937	188	219	199	69	64	0	1.043	0.936	0.903	0.916	2.481	0.736	0.736	156	781	2125	1971	0.061	1085	1040	953	1018	0
2	2	6	"NUP120"	"YKL057C"	6700	18930	140	1118	1546	1256	150	187	171	83	74	0	1486	2585	2631	182	266	337	76	67	0	0.742	0.581	0.668	0.695	1.991	0.492	0.830	156	665	2272	3799	-0.430	968	1304	1396	2403	0
2	3	6	"MIF2"	"YKL089W"	6910	18940	130	1595	2127	1722	175	218	184	86	80	0	2200	3257	3028	211	298	338	85	77	0	0.714	0.641	0.650	0.669	1.728	0.574	0.896	120	621	3409	4998	-0.486	1420	1989	1952	3046	0
2	4	6	"OAC1"	"YKL120W"	7100	18930	130	976	1049	682	215	245	133	83	75	0	1310	1567	1153	281	329	190	82	75	0	0.740	0.649	0.628	0.691	2.226	0.589	0.720	120	611	1790	2120	-0.435	761	1029	834	1286	0
2	5	6	""	"YKL059C"	7300	18930	120	1251	1262	677	211	253	142	92	85	0	2330	2544	1575	292	355	215	90	85	0	0.510	0.467	0.512	0.516	1.946	0.406	0.680	120	556	3078	3303	-0.971	1040	2038	1051	2252	0
2	6	6	""	"YKL091C"	7510	18930	130	572	776	671	168	191	95	75	68	0	1129	2166	2388	223	290	209	71	68	0	0.446	0.313	0.345	0.396	2.078	0.273	0.839	120	532	1310	2551	-1.165	404	906	608	1943	0
2	7	6	"SRP21"	"YKL122C"	7690	18930	170	717	987	967	179	210	155	67	60	0	799	1078	1008	225	314	301	63	49	0	0.937	0.947	0.764	0.755	2.347	0.945	0.763	208	739	1112	1661	-0.093	538	574	808	853	0
2	8	6	""	"YKL061W"	7880	18940	120	1752	1870	964	195	245	241	95	88	0	1317	1294	597	222	300	319	85	77	0	1.422	1.563	1.603	1.552	1.786	1.552	0.662	120	511	2652	2747	0.508	1557	1095	1675	1072	0
2	9	6	"MBR1"	"YKL093W"	8100	18930	130	2311	2501	1437	180	243	271	95	90	0	2095	2090	1175	210	305	359	88	80	0	1.131	1.235	1.393	1.236	1.804	1.131	0.766	120	609	4016	4201	0.177	2131	1885	2321	1880	0
2	10	6	"SSH4"	"YKL124W"	8290	18930	130	3204	3103	1810	184	273	435	93	85	0	2819	3249	2248	223	356	613	85	74	0	1.163	0.965	1.044	1.054	1.652	0.872	0.859	120	606	5616	5945	0.218	3020	2596	2919	3026	0
2	11	6	""	"YLR040C"	8500	18940	140	1751	2037	1438	178	282	486	82	65	0	1501	2024	1563	195	384	892	64	44	0	1.204	1.016	1.064	1.077	1.681	0.918	0.896	156	645	2879	3688	0.268	1573	1306	1859	1829	0
2	12	6	""	"YLR072W"	8690	18940	120	754	790	455	158	182	115	88	85	0	1328	1442	890	168	210	159	86	80	0	0.514	0.496	0.579	0.594	2.184	0.458	0.691	120	557	1756	1906	-0.961	596	1160	632	1274	0
2	13	6	""	"YLR104W"	8910	18950	130	1062	1481	1250	149	171	104	85	80	0	1236	1835	1611	161	200	148	83	78	0	0.849	0.796	0.811	0.853	1.874	0.761	0.847	120	538	1988	3006	-0.236	913	1075	1332	1674	0
2	14	6	""	"YLR042C"	9070	18940	140	1530	2009	1754	145	208	318	78	71	0	1305	1559	1420	156	263	465	66	56	0	1.205	1.329	1.332	1.394	1.999	1.188	0.875	156	645	2534	3267	0.270	1385	1149	1864	1403	0
2	15	6	""	"YLR074C"	9310	18940	120	802	841	528	144	204	319	65	51	0	1079	1251	901	148	243	404	72	51	0	0.707	0.632	0.648	0.664	1.955	0.604	0.885	120	616	1589	1800	-0.501	658	931	697	1103	0
2	16	6	""	"YLR106C"	9500	18940	120	1539	1663	1114	131	152	110	93	90	0	2401	2600	1815	139	186	231	91	86	0	0.622	0.623	0.623	0.650	1.706	0.601	0.866	120	558	3670	3993	-0.684	1408	2262	1532	2461	0
2	17	6	"PDC1"	"YLR044C"	9710	18950	130	1009	989	621	130	149	108	87	75	0	1534	1825	1363	146	191	221	87	78	0	0.633	0.512	0.518	0.535	1.906	0.456	0.859	120	600	2267	2538	-0.659	879	1388	859	1679	0
2	18	6	""	"YLR076C"	9890	18940	120	617	602	320	131	153	84	82	80	0	1122	1262	851	156	218	218	80	74	0	0.503	0.426	0.437	0.471	1.970	0.369	0.835	120	555	1452	1577	-0.991	486	966	471	1106	0
2	19	6	""	"YLR108C"	10110	18940	130	1209	1219	710	126	151	89	92	88	0	2530	2493	1557	151	221	234	92	85	0	0.455	0.467	0.469	0.475	1.395	0.451	0.923	120	598	3462	3435	-1.135	1083	2379	1093	2342	0
2	20	6	""	"YLR046C"	10300	18950	130	1154	1128	611	118	164	274	84	71	0	2576	2687	1734	141	201	349	90	83	0	0.425	0.397	0.388	0.403	1.586	0.384	0.849	120	599	3471	3556	-1.233	1036	2435	1010	2546	0
2	21	6	"BOS1"	"YLR078C"	10510	18950	130	2493	2272	1086	111	160	271	94	90	0	2365	2165	1022	128	203	347	91	86	0	1.065	1.061	1.058	1.055	1.442	1.022	0.944	120	663	4619	4198	0.091	2382	2237	2161	2037	0
2	22	6	""	"YLR110C"	10720	18950	130	707	675	325	108	117	54	95	90	0	1497	1397	681	118	140	103	97	92	0	0.434	0.443	0.429	0.439	1.665	0.435	0.875	120	687	1978	1846	-1.203	599	1379	567	1279	0
2	1	7	""	"YLR423C"	6500	19130	130	1999	2046	1158	137	149	71	97	95	0	3131	3283	2145	188	225	193	94	89	0	0.633	0.617	0.682	0.702	1.915	0.483	0.720	120	674	4805	5004	-0.660	1862	2943	1909	3095	0
2	2	7	""	"YLR455W"	6710	19130	140	1331	1559	1234	155	187	124	80	76	0	2565	2754	2242	200	276	271	80	72	0	0.497	0.550	0.584	0.613	2.186	0.492	0.775	156	729	3541	3958	-1.008	1176	2365	1404	2554	0
2	3	7	"PSP2"	"YML017W"	6920	19130	110	453	555	386	166	200	126	77	53	0	779	803	465	213	269	199	78	63	0	0.507	0.659	0.668	0.684	2.366	0.740	0.653	80	498	853	979	-0.980	287	566	389	590	0
2	4	7	"TUS1"	"YLR425W"	7110	19140	130	886	985	679	171	217	190	79	66	0	2270	2799	2349	238	340	455	76	66	0	0.352	0.318	0.383	0.376	2.319	0.263	0.676	120	637	2747	3375	-1.507	715	2032	814	2561	0
2	5	7	"NBP1"	"YLR457C"	7320	19140	130	1147	1330	941	161	206	203	82	77	0	2545	2829	2151	230	322	428	80	75	0	0.426	0.450	0.451	0.526	2.612	0.354	0.630	120	574	3301	3768	-1.231	986	2315	1169	2599	0
2	6	7	"OST6"	"YML019W"	7490	19130	150	1508	1709	1278	167	217	190	82	75	0	2645	2528	1819	227	329	312	78	68	0	0.555	0.670	0.727	0.720	2.069	0.646	0.788	156	706	3759	3843	-0.851	1341	2418	1542	2301	0
2	7	7	""	"YLR427W"	7730	19140	130	1014	965	531	171	220	198	82	72	0	2946	3008	1783	213	317	328	91	85	0	0.308	0.284	0.287	0.289	1.798	0.281	0.848	120	563	3576	3589	-1.697	843	2733	794	2795	0
2	8	7	"CDC91"	"YLR459W"	7890	19130	130	1854	2007	1309	175	269	375	84	75	0	2224	2681	1966	205	350	531	85	74	0	0.832	0.740	0.759	0.737	1.648	0.681	0.831	120	568	3698	4308	-0.266	1679	2019	1832	2476	0
2	9	7	"UNG1"	"YML021C"	8110	19140	140	1135	1236	693	178	264	347	84	64	0	2720	2939	2006	209	380	541	81	72	0	0.381	0.388	0.463	0.448	2.149	0.344	0.666	156	714	3468	3788	-1.392	957	2511	1058	2730	0
2	10	7	"CRN1"	"YLR429W"	8310	19130	130	1790	1676	967	183	256	328	84	75	0	3706	3786	2469	209	346	504	90	82	0	0.460	0.417	0.456	0.440	1.614	0.377	0.851	120	554	5104	5070	-1.122	1607	3497	1493	3577	0
2	11	7	"PAU4"	"YLR461W"	8490	19140	140	5778	5331	3218	175	314	680	85	81	0	5841	5675	3700	191	437	1284	77	73	0	0.992	0.940	0.989	1.072	1.638	0.767	0.797	156	661	11253	10640	-0.012	5603	5650	5156	5484	0
2	12	7	""	"YML023C"	8720	19140	120	1441	1650	845	153	269	684	84	45	0	2414	2314	1188	170	403	1367	70	34	0	0.574	0.698	0.824	0.733	1.905	0.648	0.736	120	553	3532	3641	-0.801	1288	2244	1497	2144	0
2	13	7	""	"YMR187C"	8900	19140	140	1674	2404	2150	149	171	142	86	83	0	1426	1914	1727	160	197	218	76	71	0	1.205	1.286	1.255	1.440	2.244	1.283	0.880	156	592	2791	4009	0.269	1525	1266	2255	1754	0
2	14	7	"TRS130"	"YMR218C"	9100	19140	120	483	615	502	145	166	168	63	50	0	622	807	677	151	178	175	69	54	0	0.718	0.716	0.654	0.696	1.871	0.715	0.840	120	580	809	1126	-0.479	338	471	470	656	0
2	15	7	""	"YMR251W"	9330	19150	110	425	502	327	139	151	63	73	65	0	488	568	387	148	162	57	82	68	0	0.841	0.864	0.902	0.809	2.145	0.852	0.854	80	512	626	783	-0.250	286	340	363	420	0
2	16	7	"GCV2"	"YMR189W"	9500	19140	120	850	960	776	135	144	58	88	84	0	732	907	692	146	155	46	83	82	0	1.220	1.084	0.964	1.076	2.163	1.114	0.826	120	535	1301	1586	0.287	715	586	825	761	0
2	17	7	"ERG8"	"YMR220W"	9690	19140	130	1742	3221	3416	144	167	128	86	83	0	1373	2662	2828	153	188	145	84	78	0	1.310	1.226	1.340	1.281	2.136	1.192	0.888	120	598	2818	5586	0.389	1598	1220	3077	2509	0
2	18	7	""	"YMR252C"	9900	19150	150	698	1231	1211	141	199	264	71	53	0	816	978	815	156	254	311	63	51	0	0.844	1.326	1.234	1.257	2.085	1.437	0.809	156	651	1217	1912	-0.245	557	660	1090	822	0
2	19	7	""	"YMR191W"	10090	19140	140	488	524	281	127	153	98	85	75	0	987	939	456	145	206	211	84	78	0	0.429	0.500	0.494	0.510	1.901	0.493	0.784	156	618	1203	1191	-1.222	361	842	397	794	0
2	20	7	""	"YMR222C"	10290	19140	120	853	1056	853	125	149	120	88	76	0	1176	1634	1240	138	181	157	90	80	0	0.701	0.622	0.581	0.599	1.650	0.647	0.907	120	582	1766	2427	-0.512	728	1038	931	1496	0
2	21	7	""	"YMR254C"	10520	19150	120	1102	1140	745	116	145	130	89	81	0	1247	1339	788	127	184	182	86	83	0	0.880	0.845	0.857	0.851	1.742	0.885	0.912	120	601	2106	2236	-0.184	986	1120	1024	1212	0
2	22	7	""	"YMR193C-A"	10720	19150	120	628	670	427	108	117	61	90	80	0	1482	1646	1135	119	144	115	95	90	0	0.382	0.368	0.367	0.335	1.814	0.365	0.919	120	582	1883	2089	-1.390	520	1363	562	1527	0
2	1	8	"MRE11"	"YMR224C"	6500	19330	120	515	566	390	156	183	121	75	63	0	776	800	546	183	229	200	69	58	0	0.605	0.665	0.716	0.706	2.309	0.671	0.715	120	657	952	1027	-0.724	359	593	410	617	0
2	2	8	"COX7"	"YMR256C"	6740	19340	130	582	676	472	165	211	155	71	58	0	892	1087	803	216	309	292	70	56	0	0.617	0.587	0.607	0.628	2.079	0.516	0.741	120	678	1093	1382	-0.697	417	676	511	871	0
2	3	8	"NAR1"	"YNL240C"	6940	19340	130	480	508	281	160	193	122	73	60	0	1252	1239	688	216	291	254	85	66	0	0.309	0.340	0.342	0.317	1.833	0.368	0.813	120	565	1356	1371	-1.695	320	1036	348	1023	0
2	4	8	"SEC2"	"YNL272C"	7080	19330	130	1517	2327	2018	170	295	395	88	70	0	1799	2873	2533	235	432	590	85	65	0	0.861	0.818	0.834	0.831	1.666	0.748	0.867	120	603	2911	4795	-0.215	1347	1564	2157	2638	0
2	5	8	"YPT11"	"YNL304W"	7330	19340	130	1979	2120	1091	171	291	372	93	86	0	3050	2678	1366	232	438	578	85	75	0	0.642	0.797	0.815	0.855	1.795	0.805	0.781	120	651	4626	4395	-0.640	1808	2818	1949	2446	0
2	6	8	""	"YNL242W"	7520	19340	130	1198	1393	965	175	217	157	89	82	0	2186	2817	2142	214	312	319	85	78	0	0.519	0.468	0.512	0.529	1.897	0.425	0.815	120	558	2995	3821	-0.947	1023	1972	1218	2603	0
2	7	8	""	"YNL274C"	7720	19340	120	1352	1328	534	177	260	261	93	85	0	2455	2332	937	212	373	460	95	87	0	0.524	0.543	0.595	0.536	1.670	0.487	0.753	120	557	3418	3271	-0.933	1175	2243	1151	2120	0
2	8	8	""	"YNL306W"	7930	19340	130	753	875	601	179	295	392	60	42	0	1764	1623	934	209	422	588	75	62	0	0.369	0.492	0.609	0.467	2.884	0.488	0.574	120	648	2129	2110	-1.438	574	1555	696	1414	0
2	9	8	"SUI1"	"YNL244C"	8130	19340	130	624	624	334	168	207	155	82	69	0	1509	1377	709	188	313	395	81	72	0	0.345	0.384	0.385	0.390	1.972	0.368	0.721	120	578	1777	1645	-1.535	456	1321	456	1189	0
2	10	8	""	"YNL276C"	8320	19340	120	956	1008	713	165	237	296	72	54	0	1194	1500	1212	179	274	347	70	58	0	0.779	0.638	0.654	0.734	1.917	0.590	0.871	120	552	1806	2164	-0.360	791	1015	843	1321	0
2	11	8	"KRI1"	"YNL308C"	8530	19340	120	2013	2209	1591	155	259	416	85	73	0	1865	2287	1773	177	349	645	79	55	0	1.101	0.973	0.937	1.028	1.693	0.911	0.857	120	565	3546	4164	0.138	1858	1688	2054	2110	0
2	12	8	""	"YNL246W"	8730	19350	130	707	772	436	156	224	257	77	51	0	1899	1826	1039	179	319	493	80	70	0	0.320	0.374	0.464	0.403	1.938	0.386	0.738	120	608	2271	2263	-1.642	551	1720	616	1647	0
2	13	8	""	"YNL278W"	8930	19340	130	2031	2446	1721	155	198	234	90	85	0	3081	3779	2718	169	234	358	89	85	0	0.644	0.635	0.618	0.669	1.640	0.619	0.941	120	546	4788	5901	-0.634	1876	2912	2291	3610	0
2	14	8	""	"YNL310C"	9100	19340	130	807	767	365	157	176	108	85	79	0	1458	1303	740	165	227	289	79	72	0	0.503	0.536	0.551	0.592	1.931	0.441	0.822	120	611	1943	1748	-0.992	650	1293	610	1138	0
2	15	8	""	"YOR042W"	9320	19350	130	489	938	928	151	190	204	63	45	0	836	1692	1795	163	244	327	70	50	0	0.502	0.515	0.510	0.566	2.373	0.504	0.931	120	631	1011	2316	-0.994	338	673	787	1529	0
2	16	8	"CDC21"	"YOR074C"	9500	19350	120	1428	1771	1467	145	159	67	93	90	0	1347	1950	1604	159	179	80	90	86	0	1.080	0.908	0.879	0.938	1.609	0.915	0.934	120	540	2471	3417	0.111	1283	1188	1626	1791	0
2	17	8	"VAM3"	"YOR106W"	9710	19350	130	2118	2520	1720	151	167	94	97	96	0	3689	3773	2442	161	185	106	95	95	0	0.558	0.656	0.636	0.662	1.739	0.660	0.898	120	555	5495	5981	-0.843	1967	3528	2369	3612	0
2	18	8	""	"YOR044W"	9880	19350	140	1660	1664	1190	138	205	301	79	69	0	943	1070	813	152	223	299	68	56	0	1.924	1.662	1.712	1.826	1.967	1.423	0.888	156	602	2313	2444	0.944	1522	791	1526	918	0
2	19	8	""	"YOR076C"	10100	19340	140	1752	2922	2977	128	182	277	81	76	0	2196	3202	2948	151	214	272	84	76	0	0.794	0.916	0.842	0.857	1.885	0.973	0.891	156	652	3669	5845	-0.333	1624	2045	2794	3051	0
2	20	8	""	"YOR108W"	10310	19350	130	669	1125	1044	125	140	77	81	74	0	1300	1793	1577	140	174	143	80	75	0	0.469	0.605	0.551	0.554	1.920	0.618	0.904	120	579	1704	2653	-1.092	544	1160	1000	1653	0
2	21	8	"DBP5"	"YOR046C"	10490	19350	130	2355	3445	3023	120	140	98	95	89	0	1494	2205	1851	126	162	139	94	88	0	1.634	1.599	1.512	1.409	1.968	1.605	0.934	120	601	3603	5404	0.708	2235	1368	3325	2079	0
2	22	8	""	"YOR078W"	10700	19350	130	3051	3392	2680	108	134	129	94	90	0	2096	2298	1780	117	165	224	88	78	0	1.487	1.506	1.510	1.578	1.820	1.435	0.883	120	694	4922	5465	0.573	2943	1979	3284	2181	0
2	1	9	""	"YOR110W"	6510	19530	140	1962	2350	1940	163	189	122	87	83	0	3914	3939	3050	193	221	121	87	83	0	0.483	0.584	0.625	0.661	2.317	0.587	0.860	156	831	5520	5933	-1.048	1799	3721	2187	3746	0
2	2	9	"RAT1"	"YOR048C"	6730	19530	110	504	763	698	163	205	151	72	56	0	759	903	661	212	264	176	73	57	0	0.623	0.868	0.806	0.792	2.296	0.968	0.773	80	510	888	1291	-0.682	341	547	600	691	0
2	3	9	""	"YOR080W"	6920	19540	130	1944	2232	2013	177	215	187	82	75	0	2348	3242	2895	229	303	266	79	76	0	0.834	0.682	0.767	0.751	1.928	0.645	0.760	120	601	3886	5068	-0.262	1767	2119	2055	3013	0
2	4	9	""	"YOR112W"	7120	19540	120	1511	1820	1398	206	272	265	80	70	0	2268	3121	2810	281	448	551	78	62	0	0.657	0.568	0.563	0.660	2.088	0.505	0.829	120	575	3292	4454	-0.607	1305	1987	1614	2840	0
2	5	9	"PHO85"	"YPL031C"	7330	19540	130	886	875	472	216	299	267	76	63	0	2365	2135	1303	293	452	488	76	69	0	0.323	0.358	0.366	0.397	1.829	0.322	0.841	120	589	2742	2501	-1.629	670	2072	659	1842	0
2	6	9	""	"YPL063W"	7520	19530	150	1098	1725	2101	187	249	210	86	74	0	1757	2183	1768	225	334	294	89	78	0	0.595	0.785	0.565	0.638	2.151	1.041	0.828	156	591	2443	3496	-0.750	911	1532	1538	1958	0
2	7	9	""	"YPL095C"	7700	19540	140	1714	1919	1208	170	215	199	94	88	0	2213	2365	1533	191	290	368	90	78	0	0.764	0.805	0.849	0.848	1.610	0.745	0.800	156	586	3566	3923	-0.389	1544	2022	1749	2174	0
2	8	9	""	"YPL033C"	7890	19540	130	1867	2318	1772	171	312	586	80	62	0	1459	1768	1402	191	355	574	70	53	0	1.338	1.361	1.386	1.350	1.831	1.336	0.841	120	598	2964	3724	0.420	1696	1268	2147	1577	0
2	9	9	"VPS28"	"YPL065W"	8100	19540	130	2731	2720	1597	164	332	622	88	74	0	3233	3236	2025	187	413	760	85	70	0	0.843	0.838	0.886	0.921	1.758	0.765	0.805	120	626	5613	5605	-0.247	2567	3046	2556	3049	0
2	10	9	"MSY1"	"YPL097W"	8310	19540	140	2206	2256	1232	153	213	280	91	89	0	2770	3048	1885	166	293	561	89	83	0	0.788	0.730	0.742	0.758	1.570	0.667	0.890	156	695	4657	4985	-0.343	2053	2604	2103	2882	0
2	11	9	""	"YPL035C"	8500	19540	130	1171	1218	745	144	175	121	87	79	0	1551	1397	896	162	246	311	75	70	0	0.739	0.870	0.958	0.991	2.474	0.695	0.672	120	592	2416	2309	-0.436	1027	1389	1074	1235	0
2	12	9	""	"YPL067C"	8720	19550	140	459	504	326	143	171	116	71	60	0	800	808	520	172	259	330	64	46	0	0.503	0.568	0.570	0.570	2.097	0.484	0.673	156	670	944	997	-0.991	316	628	361	636	0
2	13	9	""	"YPL099C"	8920	19550	150	653	1131	1085	147	177	184	76	55	0	891	1900	1872	169	216	280	78	56	0	0.701	0.568	0.559	0.596	2.197	0.547	0.813	156	630	1228	2715	-0.513	506	722	984	1731	0
2	14	9	"EGD1"	"YPL037C"	9120	19550	130	521	545	250	170	199	139	81	66	0	999	951	496	176	217	172	83	75	0	0.426	0.484	0.471	0.516	2.179	0.468	0.659	120	561	1174	1150	-1.229	351	823	375	775	0
2	15	9	"BTS1"	"YPL069C"	9300	19550	130	2953	3029	1849	165	240	405	90	81	0	1733	1850	1208	178	253	363	80	75	0	1.793	1.713	1.703	1.827	1.651	1.536	0.925	120	565	4343	4536	0.842	2788	1555	2864	1672	0
2	16	9	""	"YPL101W"	9500	19540	130	1126	1099	464	152	231	418	83	61	0	2194	2228	1183	171	294	558	90	74	0	0.481	0.460	0.474	0.487	1.456	0.415	0.688	120	592	2997	3004	-1.055	974	2023	947	2057	0
2	17	9	"RPS23B"	"YPR132W"	9700	19550	140	1484	2676	2630	153	187	190	93	83	0	1237	2271	2298	166	244	438	75	55	0	1.243	1.199	1.233	1.244	1.674	1.155	0.867	156	636	2402	4628	0.314	1331	1071	2523	2105	0
2	18	9	"KIM3"	"YPR164W"	9890	19550	130	1364	3979	6500	147	178	142	86	77	0	1153	2909	4350	164	199	164	92	80	0	1.231	1.396	1.138	1.075	2.241	1.494	0.877	120	536	2206	6577	0.299	1217	989	3832	2745	0
2	19	9	""	"YPR196W"	10100	19550	140	1638	2402	2584	143	170	124	82	78	0	1580	2499	2411	164	200	149	85	78	0	1.056	0.967	0.938	0.909	2.055	1.039	0.850	156	607	2911	4594	0.078	1495	1416	2259	2335	0
2	20	9	"MSS18"	"YPR134W"	10290	19550	140	1094	1128	729	134	163	129	85	78	0	1484	1932	1466	150	218	297	79	68	0	0.720	0.558	0.579	0.658	1.715	0.468	0.899	156	621	2294	2776	-0.475	960	1334	994	1782	0
2	21	9	"MRP2"	"YPR166C"	10510	19550	130	944	1130	942	116	159	209	75	65	0	1052	1119	783	123	210	378	69	55	0	0.891	1.018	0.924	0.797	2.148	1.002	0.831	120	576	1757	2010	-0.166	828	929	1014	996	0
2	22	9	"SGE1"	"YPR198W"	10690	19550	150	1740	4323	6468	106	139	242	81	71	0	1020	2121	2709	109	165	329	75	62	0	1.794	2.096	1.855	1.544	2.214	2.379	0.909	156	828	2545	6229	0.843	1634	911	4217	2012	0
2	1	10	""	"YPR136C"	6520	19730	140	1565	2212	2089	168	189	141	87	82	0	1591	2132	1805	196	220	108	85	84	0	1.001	1.056	1.125	1.120	2.438	1.154	0.718	156	793	2792	3980	0.002	1397	1395	2044	1936	0
2	2	10	"NUT2"	"YPR168W"	6720	19740	130	628	735	528	166	203	254	74	43	0	1030	1403	1050	203	260	329	72	54	0	0.559	0.474	0.556	0.562	2.475	0.409	0.528	120	595	1289	1769	-0.840	462	827	569	1200	0
2	3	10	"ARR2"	"YPR200C"	6910	19740	140	603	612	409	177	192	98	71	63	0	1125	1087	792	229	267	145	68	67	0	0.475	0.507	0.571	0.553	2.198	0.406	0.654	156	616	1322	1293	-1.073	426	896	435	858	0
2	4	10	"MEP3"	"YPR138C"	7110	19740	140	1790	1739	1076	215	270	213	88	78	0	3035	3126	2229	268	381	356	88	74	0	0.569	0.533	0.547	0.620	1.815	0.475	0.883	156	692	4342	4382	-0.813	1575	2767	1524	2858	0
2	5	10	""	"YPR170C"	7340	19740	130	1058	1036	622	243	329	266	74	68	0	1428	1309	819	312	462	414	68	61	0	0.730	0.795	0.686	0.729	1.907	0.719	0.807	120	566	1931	1790	-0.453	815	1116	793	997	0
2	6	10	""	"YPR202W"	7510	19740	140	11515	10488	6096	187	272	268	98	97	0	19349	17811	11414	229	371	411	98	94	0	0.592	0.586	0.613	0.630	1.458	0.539	0.911	156	634	30448	27883	-0.755	11328	19120	10301	17582	0
2	7	10	""	"IntYBR048W"	7740	19740	130	1503	1519	1062	159	215	227	87	75	0	1614	1794	1402	182	272	373	73	61	0	0.939	0.844	0.992	0.932	2.142	0.745	0.753	120	550	2776	2972	-0.091	1344	1432	1360	1612	0
2	8	10	""	"LSR1"	7910	19750	130	868	886	586	147	189	308	64	54	0	1595	1574	1239	172	213	244	74	63	0	0.507	0.527	0.583	0.572	1.872	0.474	0.829	120	531	2144	2141	-0.981	721	1423	739	1402	0
2	9	10	""	"YCLWTy5-1C"	8100	19740	130	1432	1492	1037	141	186	210	79	73	0	2360	2664	1924	171	264	371	85	71	0	0.590	0.542	0.541	0.504	1.918	0.531	0.897	120	650	3480	3844	-0.762	1291	2189	1351	2493	0
2	10	10	""	"IntYCR097W-A2"	8340	19760	120	752	733	499	148	189	168	74	61	0	1201	1278	875	163	254	324	71	65	0	0.582	0.525	0.515	0.536	2.031	0.500	0.774	120	499	1642	1700	-0.781	604	1038	585	1115	0
2	11	10	""	"IntYDL191W"	8500	19750	140	496	475	275	145	161	84	74	67	0	533	561	364	158	192	183	66	51	0	0.936	0.819	0.830	0.868	1.990	0.773	0.829	156	634	726	733	-0.095	351	375	330	403	0
2	12	10	""	"CEN4"	8720	19750	120	434	462	259	129	143	59	85	77	0	402	420	237	161	171	57	75	65	0	1.266	1.286	1.155	1.212	2.152	1.201	0.847	120	521	546	592	0.340	305	241	333	259	0
2	13	10	""	"YDRWdelta31"	8910	19730	130	469	501	318	129	140	55	82	74	0	487	594	391	167	173	50	79	74	0	1.063	0.871	0.858	0.970	2.226	0.831	0.785	120	534	660	799	0.087	340	320	372	427	0
2	14	10	""	"YELCtau1"	9100	19740	130	1329	1280	790	156	178	105	85	80	0	862	820	510	185	206	101	78	70	0	1.733	1.770	1.626	1.809	2.032	1.692	0.849	120	570	1850	1759	0.793	1173	677	1124	635	0
2	15	10	""	"YER039C-A"	9300	19750	150	1068	1064	764	171	233	302	67	57	0	1149	1503	1349	194	254	255	65	60	0	0.939	0.682	0.724	0.837	2.141	0.616	0.826	156	691	1852	2202	-0.090	897	955	893	1309	0
2	16	10	""	"YFLWtau1"	9500	19750	130	10016	9306	5218	166	278	608	95	90	0	3566	3605	2316	183	262	361	87	79	0	2.912	2.671	2.693	3.142	1.717	2.599	0.911	120	640	13233	12562	1.542	9850	3383	9140	3422	0
2	17	10	""	"YFRCdelta9"	9720	19750	130	932	967	496	157	255	621	65	20	0	1313	1242	684	170	226	276	80	73	0	0.678	0.756	0.737	0.753	1.751	0.717	0.843	120	566	1918	1882	-0.561	775	1143	810	1072	0
2	18	10	""	"YGLWtau2"	9910	19750	140	1118	1134	681	159	177	96	89	85	0	1315	1280	823	169	191	118	83	79	0	0.837	0.878	0.856	0.962	1.817	0.859	0.828	156	592	2105	2086	-0.257	959	1146	975	1111	0
2	19	10	""	"iYAR061W"	10110	19750	140	3601	3380	1979	153	170	79	97	92	0	3281	3283	2113	162	189	139	89	84	0	1.105	1.034	1.034	1.196	1.869	0.993	0.893	156	589	6567	6348	0.145	3448	3119	3227	3121	0
2	20	10	""	"iYAR068W"	10300	19740	130	3191	2824	1612	136	162	130	91	87	0	3872	3879	2686	153	207	244	90	85	0	0.821	0.721	0.724	0.790	1.570	0.629	0.873	120	541	6774	6414	-0.284	3055	3719	2688	3726	0
2	21	10	""	"iYBL111C"	10490	19750	130	9875	9357	4585	123	258	655	100	96	0	10814	11145	6173	135	328	826	99	94	0	0.913	0.839	0.861	0.874	1.270	0.771	0.932	120	616	20431	20244	-0.131	9752	10679	9234	11010	0
2	22	10	""	"iYBL098W"	10700	19750	130	1881	1874	1044	106	217	616	81	70	0	2244	2204	1322	113	262	767	78	66	0	0.833	0.846	0.864	0.893	1.530	0.797	0.951	120	692	3906	3859	-0.264	1775	2131	1768	2091	0
2	1	11	""	"iYBL092W"	6520	19940	130	1487	1537	992	162	236	351	80	71	0	2462	2623	1945	181	292	666	76	64	0	0.581	0.563	0.619	0.653	2.187	0.483	0.758	120	688	3606	3817	-0.784	1325	2281	1375	2442	0
2	2	11	""	"iYBL089W"	6730	19940	130	2038	2310	1630	165	247	388	83	75	0	4018	4487	3417	188	321	743	79	75	0	0.489	0.499	0.574	0.559	2.062	0.451	0.646	120	548	5703	6444	-1.032	1873	3830	2145	4299	0
2	3	11	""	"iYBL071C"	6910	19930	130	700	812	564	162	169	57	80	77	0	1849	1790	1231	196	216	93	81	77	0	0.325	0.408	0.432	0.423	2.007	0.398	0.735	120	571	2191	2244	-1.619	538	1653	650	1594	0
2	4	11	""	"iYBL065W"	7130	19940	130	367	403	211	172	181	68	80	64	0	1059	980	486	202	226	108	83	81	0	0.228	0.297	0.294	0.318	2.883	0.280	0.443	120	566	1052	1009	-2.136	195	857	231	778	0
2	5	11	""	"iYBL060W"	7310	19940	130	896	901	469	178	204	121	91	86	0	1751	1831	1082	203	261	235	88	80	0	0.464	0.444	0.491	0.495	1.883	0.364	0.669	120	549	2266	2351	-1.108	718	1548	723	1628	0
2	6	11	""	"iYBL042C"	7500	19940	130	777	772	354	166	192	119	89	84	0	1858	1960	1217	190	264	276	87	80	0	0.366	0.342	0.394	0.396	2.118	0.275	0.683	120	551	2279	2376	-1.449	611	1668	606	1770	0
2	7	11	""	"iYBL038W"	7710	19940	140	1152	1263	919	146	182	151	83	75	0	1808	1983	1633	178	247	280	77	69	0	0.617	0.619	0.663	0.669	2.052	0.541	0.718	156	631	2636	2922	-0.696	1006	1630	1117	1805	0
2	8	11	""	"iYBL034C"	7920	19940	140	472	507	252	142	150	54	92	85	0	1105	1111	665	167	195	156	82	75	0	0.352	0.387	0.422	0.446	2.169	0.350	0.698	156	560	1268	1309	-1.507	330	938	365	944	0
2	9	11	""	"iYBR265W"	8100	19940	130	532	580	313	149	172	109	85	72	0	1379	1277	646	167	219	230	85	80	0	0.316	0.388	0.401	0.415	2.166	0.376	0.688	120	538	1595	1541	-1.662	383	1212	431	1110	0
2	10	11	""	"iYBR270C"	8310	19940	140	1489	1431	926	152	192	170	85	74	0	2104	2200	1656	173	241	249	83	76	0	0.692	0.631	0.609	0.667	1.870	0.571	0.836	156	661	3268	3306	-0.530	1337	1931	1279	2027	0
2	11	11	""	"iYBR274W"	8520	19950	130	1190	1322	835	137	147	61	94	90	0	1461	1424	837	164	175	60	93	88	0	0.812	0.940	0.970	0.967	1.923	0.974	0.767	120	530	2350	2445	-0.301	1053	1297	1185	1260	0
2	12	11	""	"iYBR291C"	8710	19960	170	867	892	687	131	157	120	72	65	0	981	1127	891	173	208	170	72	65	0	0.911	0.798	0.717	0.717	1.954	0.773	0.803	208	769	1544	1715	-0.135	736	808	761	954	0
2	13	11	""	"iYBR294W"	8900	19940	130	830	871	559	136	152	74	91	82	0	1721	1904	1306	175	204	130	91	85	0	0.449	0.425	0.416	0.453	1.793	0.412	0.905	120	580	2240	2464	-1.156	694	1546	735	1729	0
2	14	11	""	"iYBR297W"	9110	19950	120	1715	1568	705	148	171	109	94	91	0	1766	1685	821	183	230	188	90	85	0	0.990	0.945	0.987	0.992	1.502	0.919	0.868	120	587	3150	2922	-0.015	1567	1583	1420	1502	0
2	15	11	""	"iYCL061C"	9310	19950	130	2228	2172	1380	144	165	91	93	89	0	3736	4192	2933	183	226	167	95	91	0	0.587	0.506	0.521	0.521	1.781	0.477	0.816	120	579	5637	6037	-0.770	2084	3553	2028	4009	0
2	16	11	""	"iYCL055W-0"	9500	19950	130	1198	1236	697	155	183	198	86	80	0	1972	1945	1100	186	219	139	95	90	0	0.584	0.615	0.599	0.596	1.583	0.619	0.916	120	579	2829	2840	-0.776	1043	1786	1081	1759	0
2	17	11	""	"iYCL051W"	9700	19950	140	2236	2187	1420	156	199	245	87	82	0	1801	1843	1272	175	231	226	82	75	0	1.279	1.218	1.214	1.282	2.055	1.174	0.873	156	672	3706	3699	0.355	2080	1626	2031	1668	0
2	18	11	""	"iYCL029C"	9900	19940	130	938	954	565	147	179	134	82	78	0	1294	1280	881	160	222	230	75	70	0	0.698	0.721	0.698	0.788	1.721	0.659	0.866	120	557	1925	1927	-0.520	791	1134	807	1120	0
2	19	11	""	"iYCL025C"	10090	19950	130	1080	1041	542	144	172	111	91	84	0	2181	2134	1205	154	223	252	92	81	0	0.462	0.453	0.467	0.469	1.659	0.427	0.865	120	572	2963	2877	-1.115	936	2027	897	1980	0
2	20	11	""	"iYCRCdelta6-0"	10300	19950	130	1499	1496	862	134	160	108	90	89	0	1350	1344	835	149	205	209	85	75	0	1.137	1.140	1.187	1.152	1.700	1.060	0.882	120	626	2566	2557	0.185	1365	1201	1362	1195	0
2	21	11	""	"iYDL043C"	10500	19950	130	795	774	370	124	190	398	78	35	0	1047	1036	536	137	232	498	75	44	0	0.737	0.723	0.693	0.761	1.495	0.687	0.870	120	614	1581	1549	-0.440	671	910	650	899	0
2	22	11	""	"iYDL037C-0"	10700	19950	130	2416	2179	1210	114	139	100	95	90	0	2147	2007	1196	119	166	174	91	82	0	1.135	1.094	1.112	1.140	1.399	1.042	0.929	120	695	4330	3953	0.183	2302	2028	2065	1888	0
2	1	12	""	"iYDL032W"	6510	20140	140	408	550	410	130	170	238	55	34	0	1652	1567	894	171	205	202	85	77	0	0.188	0.301	0.268	0.269	2.698	0.272	0.512	156	731	1759	1816	-2.413	278	1481	420	1396	0
2	2	12	""	"iYDL014W"	6720	20140	170	736	787	648	150	245	416	58	33	0	1196	1296	1131	182	318	721	54	39	0	0.578	0.572	0.575	0.634	2.260	0.582	0.631	208	622	1600	1751	-0.791	586	1014	637	1114	0
2	3	12	""	"iYDL008W"	6910	20140	140	774	1020	842	150	162	60	87	84	0	1186	1274	915	181	197	88	82	80	0	0.621	0.796	0.781	0.747	2.227	0.833	0.791	156	556	1629	1963	-0.688	624	1005	870	1093	0
2	4	12	""	"iYDLWtau1"	7110	20140	140	2022	2187	1556	155	168	81	89	88	0	3258	3103	2250	185	204	103	86	82	0	0.608	0.696	0.730	0.776	2.092	0.641	0.775	156	592	4940	4950	-0.719	1867	3073	2032	2918	0
2	5	12	""	"iYDR008C"	7300	20140	140	1110	1131	747	159	183	121	87	83	0	1663	1612	1135	182	223	209	78	70	0	0.642	0.680	0.726	0.747	2.096	0.628	0.748	156	593	2432	2402	-0.639	951	1481	972	1430	0
2	6	12	""	"iYDR013W"	7520	20140	140	1033	1154	721	159	180	113	87	84	0	1166	1161	723	179	226	226	82	71	0	0.886	1.013	1.064	1.014	1.991	0.997	0.668	156	633	1861	1977	-0.175	874	987	995	982	0
2	7	12	""	"iYDR016C"	7720	20140	140	3194	3304	1988	143	154	64	95	93	0	2448	2256	1397	174	183	47	90	90	0	1.342	1.518	1.648	1.631	2.000	1.588	0.770	156	560	5325	5243	0.424	3051	2274	3161	2082	0
2	8	12	""	"iYDR032C-0"	7900	20140	130	685	740	410	141	154	62	93	90	0	1974	1799	1072	171	217	232	84	80	0	0.302	0.368	0.345	0.410	2.046	0.298	0.648	120	505	2347	2227	-1.729	544	1803	599	1628	0
2	9	12	""	"iYDR034C"	8090	20140	140	1202	1219	841	169	234	260	76	66	0	1853	2017	1578	178	348	623	66	56	0	0.617	0.571	0.628	0.677	2.104	0.461	0.760	156	658	2708	2889	-0.697	1033	1675	1050	1839	0
2	10	12	""	"iYDR034C-A"	8320	20150	150	9760	8937	6330	156	221	254	86	84	0	9336	9090	7492	176	310	574	78	74	0	1.048	0.985	1.009	1.157	2.102	0.928	0.899	156	717	18764	17695	0.068	9604	9160	8781	8914	0
2	11	12	""	"iYDR335W"	8520	20150	130	1028	926	539	130	148	89	83	79	0	1556	1507	1008	174	205	172	80	73	0	0.650	0.597	0.595	0.668	1.930	0.561	0.825	120	586	2280	2129	-0.622	898	1382	796	1333	0
2	12	12	""	"iYDR339C"	8720	20160	110	687	924	823	139	174	152	80	67	0	1165	1314	968	204	256	217	80	68	0	0.570	0.707	0.755	0.735	1.850	0.786	0.794	80	424	1509	1895	-0.810	548	961	785	1110	0
2	13	12	""	"iYDR342C-1"	8910	20150	140	1029	943	643	146	171	126	74	67	0	1844	2031	1424	184	236	177	91	81	0	0.532	0.432	0.419	0.402	1.954	0.412	0.869	156	648	2543	2644	-0.911	883	1660	797	1847	0
2	14	12	""	"iYDR354W"	9120	20150	130	560	608	382	136	152	86	82	71	0	1286	1173	704	168	211	170	80	77	0	0.379	0.470	0.478	0.515	2.107	0.486	0.817	120	593	1542	1477	-1.399	424	1118	472	1005	0
2	15	12	""	"iYDR360W"	9320	20150	130	691	730	479	135	149	79	85	76	0	1169	1357	930	167	203	145	83	79	0	0.555	0.500	0.468	0.555	1.981	0.449	0.778	120	580	1558	1785	-0.850	556	1002	595	1190	0
2	16	12	""	"itK(CUU)D1"	9510	20150	120	1185	1197	740	138	149	75	90	87	0	1433	1327	702	166	183	78	88	86	0	0.826	0.912	0.859	0.906	1.666	0.936	0.882	120	513	2314	2220	-0.275	1047	1267	1059	1161	0
2	17	12	""	"iYDR379W"	9690	20150	130	1373	1336	752	139	201	210	86	80	0	2172	2222	1412	170	273	337	90	78	0	0.616	0.583	0.614	0.636	1.837	0.539	0.880	120	588	3236	3249	-0.698	1234	2002	1197	2052	0
2	18	12	""	"iYDR383C"	9920	20150	130	866	796	464	146	211	214	76	67	0	1263	1158	696	172	293	367	71	62	0	0.660	0.659	0.691	0.746	1.866	0.668	0.847	120	637	1811	1636	-0.600	720	1091	650	986	0
2	19	12	""	"iYDR387C"	10110	20150	140	780	802	501	140	158	79	82	75	0	1094	1027	637	160	209	208	76	69	0	0.685	0.764	0.710	0.701	2.002	0.756	0.889	156	642	1574	1529	-0.545	640	934	662	867	0
2	20	12	""	"iYDR404C"	10310	20150	140	1020	1023	715	137	152	80	85	78	0	1440	1470	1006	149	176	131	86	79	0	0.684	0.671	0.682	0.687	1.958	0.675	0.849	156	609	2174	2207	-0.548	883	1291	886	1321	0
2	21	12	""	"iYDR408C"	10490	20150	130	681	711	456	122	139	73	82	79	0	1386	1471	1018	135	185	202	82	75	0	0.447	0.441	0.435	0.444	1.893	0.405	0.871	120	559	1810	1925	-1.162	559	1251	589	1336	0
2	22	12	""	"iYDR413C"	10690	20150	130	988	948	651	109	128	72	80	77	0	1216	1227	907	118	182	232	73	69	0	0.801	0.757	0.737	0.776	1.884	0.668	0.848	120	712	1977	1948	-0.321	879	1098	839	1109	0
2	1	13	""	"itS(UGA)E-0"	6520	20340	140	919	1067	737	119	157	240	84	70	0	2732	2640	1655	173	207	207	89	85	0	0.313	0.384	0.397	0.407	2.264	0.357	0.687	156	703	3359	3415	-1.678	800	2559	948	2467	0
2	2	13	""	"iYER068W"	6710	20340	140	613	641	393	141	189	273	66	44	0	1839	1980	1423	175	226	245	80	75	0	0.284	0.277	0.291	0.308	2.379	0.279	0.570	156	523	2136	2305	-1.818	472	1664	500	1805	0
2	3	13	""	"iYER072W"	6900	20330	130	558	566	349	144	157	63	75	70	0	1217	1397	1063	174	209	141	78	72	0	0.397	0.345	0.410	0.399	1.989	0.299	0.776	120	531	1457	1645	-1.333	414	1043	422	1223	0
2	4	13	""	"iYER087W"	7110	20340	140	2090	2290	1607	152	164	77	90	88	0	2513	2564	1895	180	209	136	82	78	0	0.831	0.897	0.939	1.027	1.990	0.856	0.723	156	620	4271	4522	-0.268	1938	2333	2138	2384	0
2	5	13	""	"iYER090W"	7320	20340	140	2669	2446	1426	152	169	101	94	90	0	3035	2759	1744	175	201	164	87	83	0	0.880	0.888	0.893	1.030	1.926	0.864	0.889	156	576	5377	4878	-0.184	2517	2860	2294	2584	0
2	6	13	""	"iYER093C"	7500	20340	130	761	761	415	151	160	58	85	83	0	1410	1488	948	168	187	90	84	80	0	0.491	0.462	0.471	0.513	1.790	0.441	0.820	120	521	1852	1930	-1.026	610	1242	610	1320	0
2	7	13	""	"iYER106W"	7710	20340	150	2366	2764	2060	146	157	69	92	90	0	3173	3827	3053	172	193	97	87	83	0	0.740	0.716	0.743	0.861	2.145	0.664	0.745	156	644	5221	6273	-0.435	2220	3001	2618	3655	0
2	8	13	""	"iYER110C"	7900	20340	130	2254	2244	1463	144	160	81	88	85	0	2709	3236	2539	171	199	145	83	80	0	0.831	0.685	0.786	0.811	1.790	0.623	0.830	120	574	4648	5165	-0.266	2110	2538	2100	3065	0
2	9	13	""	"iYER114C"	8100	20340	130	862	1080	881	156	191	164	76	71	0	2017	2019	1622	173	247	316	71	67	0	0.383	0.501	0.527	0.592	2.356	0.509	0.822	120	592	2550	2770	-1.385	706	1844	924	1846	0
2	10	13	""	"iYER131W"	8300	20340	130	1136	1174	818	151	179	123	83	77	0	1350	1345	1019	171	231	230	71	65	0	0.835	0.871	0.836	0.965	1.974	0.832	0.836	120	596	2164	2197	-0.259	985	1179	1023	1174	0
2	11	13	""	"iYERCdelta14"	8510	20340	130	671	659	316	145	171	116	86	79	0	957	1024	607	179	220	167	82	76	0	0.676	0.608	0.642	0.675	1.792	0.553	0.846	120	627	1304	1359	-0.565	526	778	514	845	0
2	12	13	""	"itK(CUU)E2"	8720	20340	130	892	1109	833	149	167	94	86	83	0	1011	1201	939	192	213	106	80	75	0	0.907	0.951	0.898	1.030	1.754	0.908	0.914	120	602	1562	1969	-0.141	743	819	960	1009	0
2	13	13	""	"iYGL186C"	8900	20340	130	604	650	436	150	162	71	74	69	0	1391	1528	1201	182	224	184	70	69	0	0.376	0.371	0.364	0.400	2.168	0.364	0.863	120	538	1663	1846	-1.413	454	1209	500	1346	0
2	14	13	""	"iYGL182C"	9100	20340	130	1174	1195	770	145	162	85	85	80	0	1979	2069	1643	169	245	260	75	70	0	0.569	0.553	0.588	0.642	2.056	0.486	0.880	120	592	2839	2950	-0.815	1029	1810	1050	1900	0
2	15	13	""	"iYGL179C-1"	9300	20350	140	1457	1504	975	134	173	245	80	75	0	1066	1283	1002	168	253	338	73	60	0	1.473	1.229	1.177	1.280	2.245	1.103	0.738	156	669	2221	2485	0.559	1323	898	1370	1115	0
2	16	13	""	"iYGL163C-1"	9510	20350	120	823	856	487	131	136	53	93	90	0	1840	1961	1163	158	182	104	91	89	0	0.411	0.402	0.405	0.429	1.689	0.381	0.864	120	490	2374	2528	-1.281	692	1682	725	1803	0
2	17	13	""	"iYGL159W"	9690	20350	140	1231	1257	827	139	166	119	85	79	0	1445	1641	1242	168	217	206	78	74	0	0.855	0.759	0.774	0.877	1.767	0.703	0.892	156	635	2369	2591	-0.226	1092	1277	1118	1473	0
2	18	13	""	"iYGL157W"	9890	20350	130	1656	1555	857	141	186	174	85	82	0	3070	2781	1575	170	258	334	86	80	0	0.522	0.542	0.516	0.537	1.509	0.508	0.927	120	580	4415	4025	-0.937	1515	2900	1414	2611	0
2	19	13	""	"iYGL139W"	10090	20360	120	1001	986	501	141	181	139	87	85	0	1963	1984	1023	164	286	393	89	83	0	0.478	0.464	0.462	0.441	1.554	0.429	0.890	120	545	2659	2665	-1.065	860	1799	845	1820	0
2	20	13	""	"iYGL135W"	10290	20350	130	1149	1091	777	148	171	92	75	71	0	1907	1820	1223	160	246	278	78	70	0	0.573	0.568	0.537	0.474	1.791	0.564	0.912	120	592	2748	2603	-0.803	1001	1747	943	1660	0
2	21	13	""	"iYGL130W"	10490	20350	130	2027	2098	1497	131	158	100	89	85	0	2606	2464	1689	138	212	219	83	75	0	0.768	0.846	0.800	0.844	1.575	0.862	0.928	120	639	4364	4293	-0.380	1896	2468	1967	2326	0
2	22	13	""	"iYGL114W"	10710	20360	130	975	945	416	106	121	66	95	95	0	1395	1371	656	114	149	140	95	92	0	0.678	0.667	0.672	0.699	1.524	0.656	0.925	120	726	2150	2096	-0.560	869	1281	839	1257	0
2	1	14	""	"iYGL110C"	6520	20540	130	569	682	438	139	155	78	92	86	0	1207	1146	639	173	196	103	90	85	0	0.416	0.558	0.597	0.572	2.137	0.556	0.583	120	640	1464	1516	-1.266	430	1034	543	973	0
2	2	14	""	"iYGL105W"	6720	20540	140	778	896	628	143	162	72	84	82	0	1239	1452	1160	171	198	113	79	73	0	0.595	0.588	0.573	0.639	2.346	0.505	0.627	156	588	1703	2034	-0.750	635	1068	753	1281	0
2	3	14	""	"iYGR177C"	6910	20550	150	801	893	665	139	151	59	82	77	0	1153	1488	1374	170	196	119	73	67	0	0.673	0.572	0.643	0.687	2.144	0.515	0.682	156	601	1645	2072	-0.570	662	983	754	1318	0
2	4	14	""	"itL(CAA)G3"	7120	20540	140	1717	1811	1267	143	150	53	92	85	0	2004	2304	1745	172	186	80	92	85	0	0.859	0.782	0.768	0.875	2.111	0.746	0.884	156	587	3406	3800	-0.219	1574	1832	1668	2132	0
2	5	14	""	"iYGR185C"	7320	20540	130	1052	1357	1138	141	152	55	85	83	0	1405	1625	1324	167	178	71	80	77	0	0.736	0.834	0.792	0.765	2.375	0.803	0.853	120	523	2149	2674	-0.442	911	1238	1216	1458	0
2	6	14	""	"iYGR199W"	7500	20540	140	1141	1297	991	143	161	86	83	78	0	973	1002	769	160	192	147	71	64	0	1.228	1.371	1.331	1.301	2.346	1.362	0.799	156	633	1811	1996	0.296	998	813	1154	842	0
2	7	14	""	"iYGR203W"	7700	20530	130	471	534	430	130	141	62	70	66	0	735	851	715	163	184	94	69	64	0	0.596	0.587	0.564	0.606	2.040	0.590	0.803	120	587	913	1092	-0.746	341	572	404	688	0
2	8	14	""	"iYGR207C"	7920	20540	130	639	621	438	132	148	91	75	70	0	684	678	488	171	206	158	65	60	0	0.988	0.964	0.832	0.863	2.253	0.922	0.812	120	589	1020	996	-0.017	507	513	489	507	0
2	9	14	""	"iYGR221C"	8100	20550	150	814	883	652	144	163	89	78	74	0	969	1203	1007	169	204	159	73	69	0	0.837	0.715	0.767	0.785	2.174	0.648	0.795	156	670	1470	1773	-0.256	670	800	739	1034	0
2	10	14	""	"iYGR224W"	8320	20540	130	1231	1190	744	144	169	116	85	79	0	2225	2191	1549	167	210	164	77	73	0	0.528	0.517	0.527	0.622	2.047	0.508	0.844	120	661	3145	3070	-0.921	1087	2058	1046	2024	0
2	11	14	""	"iYGR230W"	8530	20540	130	736	787	539	145	173	124	75	73	0	1024	1071	805	170	219	186	71	69	0	0.692	0.713	0.690	0.839	2.345	0.651	0.838	120	644	1445	1543	-0.531	591	854	642	901	0
2	12	14	""	"iYGR247W"	8730	20550	130	467	471	252	145	169	113	79	60	0	958	815	468	170	209	188	74	69	0	0.409	0.505	0.506	0.572	2.320	0.483	0.714	120	536	1110	971	-1.291	322	788	326	645	0
2	13	14	""	"iYGR250C-0"	8910	20560	170	878	1213	1023	149	180	133	75	66	0	1228	1923	1928	175	237	224	71	63	0	0.692	0.609	0.565	0.651	1.963	0.554	0.849	208	827	1782	2812	-0.531	729	1053	1064	1748	0
2	14	14	""	"iYGR253C-0"	9110	20550	130	1414	1293	716	140	156	75	88	84	0	2305	2192	1434	164	195	150	83	79	0	0.595	0.569	0.578	0.657	1.804	0.517	0.886	120	556	3415	3181	-0.749	1274	2141	1153	2028	0
2	15	14	""	"iYHR186C"	9290	20550	130	5306	4785	3240	140	223	376	84	81	0	3356	3441	2535	164	274	448	79	73	0	1.618	1.417	1.463	1.622	1.592	1.375	0.905	120	535	8358	7922	0.695	5166	3192	4645	3277	0
2	16	14	""	"iYHR191C"	9500	20550	140	1230	1189	653	145	229	350	79	69	0	1761	1778	1145	168	288	431	78	66	0	0.681	0.648	0.680	0.729	1.868	0.639	0.884	156	687	2678	2654	-0.554	1085	1593	1044	1610	0
2	17	14	""	"iYHR196W"	9720	20560	130	557	577	278	149	180	145	83	70	0	796	802	426	169	218	222	79	67	0	0.651	0.676	0.643	0.701	1.914	0.640	0.764	120	556	1035	1061	-0.620	408	627	428	633	0
2	18	14	""	"iYHRCdelta16-0"	9900	20550	140	9338	9213	6029	137	164	127	99	96	0	13159	14237	10046	156	211	260	99	96	0	0.708	0.645	0.612	0.652	1.608	0.624	0.877	156	585	22204	23157	-0.499	9201	13003	9076	14081	0
2	19	14	""	"iYIL174W-1"	10100	20550	130	1355	1392	828	133	147	72	93	89	0	2401	2378	1492	149	181	139	88	85	0	0.543	0.565	0.551	0.642	1.769	0.549	0.921	120	545	3474	3488	-0.882	1222	2252	1259	2229	0
2	20	14	""	"iYIL170W-1"	10290	20550	130	1226	1146	803	139	160	85	87	81	0	2263	2225	1483	155	201	154	89	83	0	0.516	0.486	0.454	0.471	1.770	0.509	0.877	120	562	3195	3077	-0.956	1087	2108	1007	2070	0
2	21	14	""	"iYIL153W"	10480	20550	130	1555	1506	951	129	158	110	85	81	0	1377	1335	812	142	195	164	81	75	0	1.155	1.154	1.153	1.168	1.815	1.165	0.910	120	627	2661	2570	0.207	1426	1235	1377	1193	0
2	22	14	""	"iYIL149C"	10700	20550	130	1726	2259	1840	110	129	80	94	94	0	2088	2688	2034	125	162	142	95	89	0	0.823	0.838	0.815	0.737	1.565	0.852	0.949	120	709	3579	4712	-0.281	1616	1963	2149	2563	0
2	1	15	""	"iYIL145C"	6510	20740	140	1645	1896	1387	154	171	80	89	84	0	3083	3241	2709	175	198	95	91	86	0	0.513	0.568	0.587	0.611	2.259	0.498	0.775	156	785	4399	4808	-0.964	1491	2908	1742	3066	0
2	2	15	""	"iYIL129C"	6720	20740	130	583	588	241	144	162	75	92	90	0	2925	3035	1702	165	191	110	95	93	0	0.159	0.155	0.156	0.175	2.357	0.122	0.534	120	572	3199	3314	-2.652	439	2760	444	2870	0
2	3	15	""	"iYIL125W"	6920	20740	140	449	497	292	133	140	45	85	83	0	1337	1409	913	159	168	50	89	87	0	0.268	0.291	0.287	0.320	2.662	0.238	0.535	156	573	1494	1614	-1.898	316	1178	364	1250	0
2	4	15	""	"iYIL121W"	7110	20730	150	1011	1138	781	135	144	61	87	85	0	1417	1562	1244	167	180	74	83	78	0	0.701	0.719	0.717	0.802	2.222	0.630	0.707	156	616	2126	2398	-0.513	876	1250	1003	1395	0
2	5	15	""	"itR(ACG)J"	7310	20740	130	1152	1309	886	141	171	119	86	82	0	2487	2363	1494	171	223	193	83	77	0	0.437	0.533	0.540	0.583	2.178	0.514	0.706	120	639	3327	3360	-1.196	1011	2316	1168	2192	0
2	6	15	""	"iYJL098W"	7540	20750	130	454	490	361	143	176	124	73	57	0	835	812	515	164	226	216	72	65	0	0.463	0.535	0.465	0.530	1.828	0.543	0.729	120	537	982	995	-1.109	311	671	347	648	0
2	7	15	""	"iYJL093C"	7710	20740	150	1081	1127	800	137	172	167	77	71	0	1884	2271	1986	168	267	421	71	61	0	0.550	0.471	0.504	0.560	2.314	0.409	0.808	156	691	2660	3093	-0.862	944	1716	990	2103	0
2	8	15	""	"iYJL074C"	7930	20750	150	649	733	518	135	160	117	78	72	0	1220	1440	1198	167	230	252	70	64	0	0.488	0.470	0.480	0.553	2.469	0.388	0.637	156	638	1567	1871	-1.035	514	1053	598	1273	0
2	9	15	""	"iYJL070C"	8120	20740	140	576	562	285	142	161	92	84	78	0	1046	964	544	164	199	151	81	77	0	0.492	0.525	0.539	0.558	1.747	0.497	0.800	156	613	1316	1220	-1.023	434	882	420	800	0
2	10	15	""	"iYJL064W"	8330	20750	130	456	512	280	138	154	84	84	74	0	910	976	628	166	201	145	78	73	0	0.427	0.462	0.456	0.520	1.844	0.428	0.845	120	619	1062	1184	-1.226	318	744	374	810	0
2	11	15	""	"iSNR60"	8530	20750	130	451	450	199	139	150	71	85	80	0	1276	1212	576	164	187	116	90	86	0	0.281	0.297	0.306	0.303	1.809	0.289	0.751	120	569	1424	1359	-1.834	312	1112	311	1048	0
2	12	15	""	"iYJLCdelta5"	8700	20740	130	2097	2217	1505	147	177	147	92	85	0	1968	2144	1645	166	210	191	85	79	0	1.082	1.047	1.099	1.121	1.897	1.003	0.934	120	596	3752	4048	0.114	1950	1802	2070	1978	0
2	13	15	""	"iYJL043W"	8910	20760	110	984	986	620	151	199	168	80	72	0	1524	1706	1048	176	251	234	86	80	0	0.618	0.546	0.485	0.490	1.931	0.540	0.817	80	486	2181	2365	-0.694	833	1348	835	1530	0
2	14	15	""	"iYJL029C"	9130	20750	130	409	441	229	139	161	95	78	66	0	790	767	437	155	198	158	79	73	0	0.425	0.493	0.459	0.486	1.816	0.483	0.788	120	580	905	914	-1.234	270	635	302	612	0
2	15	15	""	"iYJL026W"	9310	20750	140	887	850	456	137	180	252	76	68	0	1167	1132	732	152	210	306	73	61	0	0.739	0.728	0.703	0.775	2.011	0.666	0.804	156	604	1765	1693	-0.437	750	1015	713	980	0
2	16	15	""	"iYJL022W"	9500	20750	130	1948	2015	1465	137	172	186	91	82	0	1994	1970	1463	153	206	272	76	69	0	0.984	1.034	1.101	1.274	1.950	1.102	0.840	120	575	3652	3695	-0.024	1811	1841	1878	1817	0
2	17	15	""	"iYKL121W"	9710	20750	130	2313	2220	901	146	203	241	95	92	0	3461	3290	1531	156	238	341	93	90	0	0.656	0.662	0.654	0.687	1.579	0.627	0.915	120	597	5472	5208	-0.609	2167	3305	2074	3134	0
2	18	15	""	"iYKL117W"	9910	20750	140	2705	2720	1787	143	165	116	96	92	0	1382	1483	1015	153	185	183	80	72	0	2.085	1.938	1.978	2.204	1.785	1.992	0.853	156	527	3791	3907	1.060	2562	1229	2577	1330	0
2	19	15	""	"iYKL111C"	10090	20750	140	1089	1192	810	139	160	91	86	82	0	888	1027	742	155	191	137	78	71	0	1.296	1.208	1.228	1.333	1.672	1.153	0.895	156	554	1683	1925	0.374	950	733	1053	872	0
2	20	15	""	"iYKL097W-A-0"	10290	20750	140	882	878	527	140	161	92	86	78	0	1383	1518	1024	154	200	153	87	81	0	0.604	0.541	0.511	0.541	1.942	0.531	0.843	156	594	1971	2102	-0.728	742	1229	738	1364	0
2	21	15	""	"iYKL094W"	10480	20750	130	3027	3064	2053	130	166	143	98	91	0	1858	1939	1272	143	213	214	85	81	0	1.689	1.634	1.681	1.737	1.509	1.662	0.931	120	602	4612	4730	0.756	2897	1715	2934	1796	0
2	22	15	""	"iYKL090W"	10700	20750	130	795	818	570	114	145	128	76	69	0	1201	1179	822	134	196	210	73	70	0	0.638	0.674	0.689	0.689	1.710	0.645	0.904	120	725	1748	1749	-0.648	681	1067	704	1045	0
2	1	16	""	"iYKL072W"	6520	20940	130	994	1099	684	149	169	85	93	89	0	2013	2165	1477	173	196	90	91	87	0	0.459	0.477	0.487	0.536	2.301	0.410	0.588	120	645	2685	2942	-1.123	845	1840	950	1992	0
2	2	16	""	"iYKL071W"	6700	20940	130	1033	1114	845	143	163	89	82	75	0	1606	1698	1279	166	198	137	78	74	0	0.618	0.634	0.646	0.688	1.945	0.649	0.823	120	613	2330	2503	-0.694	890	1440	971	1532	0
2	3	16	""	"itV(AAC)K1-1"	6920	20940	130	636	646	345	137	158	98	87	81	0	2220	2179	1337	157	196	150	86	79	0	0.242	0.252	0.269	0.309	2.465	0.221	0.671	120	610	2562	2531	-2.048	499	2063	509	2022	0
2	4	16	""	"iYKL056C"	7110	20940	130	680	687	338	135	145	74	88	84	0	1215	1171	698	155	173	78	86	82	0	0.514	0.543	0.521	0.607	2.342	0.469	0.648	120	594	1605	1568	-0.960	545	1060	552	1016	0
2	5	16	""	"iYKL052C"	7310	20940	130	566	641	419	135	147	69	89	80	0	2227	2125	1418	160	186	118	85	79	0	0.209	0.258	0.293	0.323	2.550	0.261	0.612	120	577	2498	2471	-2.262	431	2067	506	1965	0
2	6	16	""	"iYKL048C"	7500	20940	140	624	651	375	139	164	115	84	74	0	1330	1385	968	168	230	235	75	70	0	0.417	0.421	0.451	0.480	2.438	0.365	0.712	156	647	1647	1729	-1.261	485	1162	512	1217	0
2	7	16	""	"iYLR069C"	7690	20940	130	1447	1621	1142	147	199	215	82	78	0	2634	2620	1988	168	315	553	70	68	0	0.527	0.601	0.647	0.670	2.217	0.569	0.698	120	564	3766	3926	-0.924	1300	2466	1474	2452	0
2	8	16	""	"iYLR073C"	7910	20940	130	696	764	522	139	192	206	70	58	0	1481	1509	1174	162	305	532	65	55	0	0.422	0.464	0.495	0.537	2.454	0.464	0.805	120	606	1876	1972	-1.244	557	1319	625	1347	0
2	9	16	""	"iYLR078C"	8110	20950	140	969	1007	644	130	148	95	82	79	0	1549	1499	1038	157	199	173	74	71	0	0.603	0.654	0.640	0.704	2.331	0.594	0.736	156	663	2231	2219	-0.730	839	1392	877	1342	0
2	10	16	""	"iYLR094C"	8320	20950	130	722	811	580	127	136	62	81	78	0	1753	1882	1381	158	185	140	81	75	0	0.373	0.397	0.410	0.448	2.074	0.398	0.833	120	580	2190	2408	-1.423	595	1595	684	1724	0
2	11	16	""	"iYLR098C"	8500	20940	130	1269	1340	956	136	172	153	82	75	0	1802	1819	1413	158	223	252	69	67	0	0.689	0.725	0.736	0.885	2.276	0.653	0.850	120	606	2777	2865	-0.537	1133	1644	1204	1661	0
2	12	16	""	"iYLR104W"	8720	20950	130	1195	1114	624	146	182	163	80	77	0	1163	1144	716	165	232	256	77	67	0	1.051	0.989	0.945	1.060	1.689	0.971	0.824	120	606	2047	1947	0.072	1049	998	968	979	0
2	13	16	""	"iYLR117C"	8900	20950	140	3351	3179	2236	142	165	117	86	83	0	4622	4725	3583	155	198	189	82	75	0	0.718	0.665	0.685	0.752	1.981	0.628	0.841	156	649	7676	7607	-0.477	3209	4467	3037	4570	0
2	14	16	""	"iYLR121C"	9110	20950	140	547	560	346	130	153	109	77	67	0	1026	1106	829	149	187	177	71	66	0	0.475	0.449	0.533	0.545	2.241	0.395	0.723	156	650	1294	1387	-1.073	417	877	430	957	0
2	15	16	""	"iYLR125W"	9300	20950	130	1699	1749	1196	130	151	107	92	86	0	2015	2065	1412	150	186	165	94	81	0	0.841	0.845	0.789	0.840	1.838	0.823	0.845	120	572	3434	3534	-0.249	1569	1865	1619	1915	0
2	16	16	""	"itD(GUC)L1"	9510	20950	120	716	728	334	135	191	222	85	68	0	941	951	429	150	252	408	80	49	0	0.735	0.740	0.687	0.766	1.692	0.706	0.829	120	585	1372	1394	-0.445	581	791	593	801	0
2	17	16	""	"iYLR147C"	9730	20950	130	1240	1156	639	145	189	202	87	77	0	1877	1726	1019	151	224	374	81	73	0	0.634	0.642	0.610	0.660	1.746	0.555	0.812	120	566	2821	2586	-0.657	1095	1726	1011	1575	0
2	18	16	""	"iYLR151C"	9910	20950	140	2810	2820	1775	142	165	118	92	89	0	1538	1518	1046	148	176	143	80	76	0	1.919	1.955	2.015	2.229	1.936	1.915	0.873	156	559	4058	4048	0.941	2668	1390	2678	1370	0
2	19	16	""	"iYLR459W"	10090	20950	120	2039	2109	1436	145	166	96	90	85	0	2296	2273	1430	154	197	158	90	82	0	0.884	0.927	0.891	0.917	1.916	0.963	0.912	120	491	4036	4083	-0.178	1894	2142	1964	2119	0
2	20	16	""	"iYLR461W-1"	10300	20950	140	17776	17556	12795	144	176	140	99	98	0	12476	13084	9291	155	214	214	98	97	0	1.431	1.347	1.334	1.255	1.513	1.374	0.955	156	624	29953	30341	0.517	17632	12321	17412	12929	0
2	21	16	""	"iYML132W-0"	10480	20950	130	5174	5091	3649	122	161	150	95	93	0	5158	5124	3398	137	205	235	95	88	0	1.006	0.996	0.964	0.973	1.492	1.027	0.964	120	577	10073	9956	0.009	5052	5021	4969	4987	0
2	22	16	""	"iYML117W-A"	10690	20950	130	1371	1802	1549	115	137	84	90	86	0	1453	1939	1591	130	183	175	85	81	0	0.949	0.933	0.936	0.912	1.661	0.949	0.954	120	712	2579	3496	-0.075	1256	1323	1687	1809	0
2	1	17	""	"iYML113W"	6510	21140	120	1884	2081	1672	143	160	80	95	93	0	2166	3259	2827	168	189	88	94	90	0	0.871	0.627	0.735	0.752	2.115	0.555	0.666	120	599	3739	5029	-0.199	1741	1998	1938	3091	0
2	2	17	""	"iYML109W"	6710	21140	130	750	877	760	139	167	152	62	61	0	970	934	810	159	190	128	62	60	0	0.753	0.952	0.866	0.750	2.074	0.923	0.891	120	598	1422	1513	-0.409	611	811	738	775	0
2	3	17	""	"iYML089C"	6900	21140	120	562	588	313	136	153	107	82	80	0	1771	1787	1087	153	190	159	87	83	0	0.263	0.277	0.302	0.314	2.241	0.251	0.671	120	562	2044	2086	-1.925	426	1618	452	1634	0
2	4	17	""	"iYML085C"	7110	21140	120	668	722	454	139	156	79	82	80	0	1254	1185	852	151	185	140	75	70	0	0.480	0.564	0.580	0.648	2.010	0.529	0.764	120	557	1632	1617	-1.060	529	1103	583	1034	0
2	5	17	""	"iYML081W"	7300	21140	130	1154	1285	853	138	157	77	89	85	0	1606	1636	1139	155	201	157	80	78	0	0.700	0.774	0.784	0.831	1.778	0.755	0.854	120	642	2467	2628	-0.514	1016	1451	1147	1481	0
2	6	17	""	"iYML068W"	7530	21150	130	727	761	386	140	159	83	91	87	0	1516	1404	680	167	211	164	90	83	0	0.435	0.502	0.533	0.506	1.889	0.468	0.688	120	567	1936	1858	-1.200	587	1349	621	1237	0
2	7	17	""	"iYML064C"	7710	21150	140	842	879	615	145	172	139	76	67	0	1315	1326	1087	161	222	310	69	61	0	0.604	0.630	0.586	0.656	1.899	0.584	0.880	156	651	1851	1899	-0.727	697	1154	734	1165	0
2	8	17	""	"iYML060W"	7920	21150	130	847	853	368	134	151	79	95	92	0	1522	1481	595	155	186	134	95	94	0	0.522	0.542	0.565	0.537	1.489	0.532	0.867	120	606	2080	2045	-0.939	713	1367	719	1326	0
2	9	17	""	"iYMR222C"	8120	21150	120	843	861	341	125	155	125	95	91	0	1348	1352	571	153	205	209	93	90	0	0.601	0.614	0.587	0.623	1.346	0.595	0.888	120	527	1913	1935	-0.735	718	1195	736	1199	0
2	10	17	""	"iYMR226C"	8320	21150	120	628	697	322	118	142	116	93	90	0	1655	1669	840	144	185	197	93	89	0	0.338	0.380	0.425	0.402	1.670	0.338	0.798	120	528	2021	2104	-1.567	510	1511	579	1525	0
2	11	17	""	"iYMR230W"	8500	21150	120	940	936	452	124	142	82	95	90	0	2827	2793	1388	148	192	193	93	91	0	0.305	0.307	0.332	0.332	2.096	0.310	0.822	120	522	3495	3457	-1.715	816	2679	812	2645	0
2	12	17	""	"iYMR245W"	8710	21150	120	705	747	324	136	162	135	93	86	0	2117	2144	1063	158	216	219	91	89	0	0.290	0.308	0.318	0.329	1.865	0.288	0.811	120	555	2528	2597	-1.784	569	1959	611	1986	0
2	13	17	""	"iYMRWdelta19-0"	8910	21150	130	2608	2783	1765	135	156	103	97	94	0	4016	4084	2459	154	190	152	95	90	0	0.640	0.674	0.625	0.701	1.622	0.684	0.879	120	579	6335	6578	-0.643	2473	3862	2648	3930	0
2	14	17	""	"iYMR251W-A"	9100	21150	120	646	662	269	129	150	92	95	89	0	1130	1070	457	149	186	142	90	85	0	0.527	0.579	0.572	0.632	1.725	0.573	0.860	120	541	1498	1454	-0.924	517	981	533	921	0
2	15	17	""	"iYMR267W"	9310	21150	120	1349	1379	737	132	163	122	90	88	0	2259	2039	1063	160	216	203	87	85	0	0.580	0.664	0.661	0.702	1.919	0.694	0.849	120	578	3316	3126	-0.786	1217	2099	1247	1879	0
2	16	17	""	"iYMR271C"	9500	21140	130	1202	1087	659	132	153	82	85	80	0	1915	2055	1435	158	205	174	85	75	0	0.609	0.503	0.475	0.547	2.152	0.474	0.808	120	598	2827	2852	-0.716	1070	1757	955	1897	0
2	17	17	""	"iYMR273C"	9700	21140	130	1149	1122	700	143	175	131	80	76	0	1798	1830	1256	160	240	293	79	75	0	0.614	0.586	0.560	0.651	1.769	0.558	0.836	120	599	2644	2649	-0.703	1006	1638	979	1670	0
2	18	17	""	"iYMR288W"	9890	21150	120	1098	1159	549	144	179	142	93	92	0	1888	1917	834	158	231	247	91	89	0	0.551	0.577	0.576	0.607	1.703	0.583	0.809	120	526	2684	2774	-0.859	954	1730	1015	1759	0
2	19	17	""	"iYMR292W"	10100	21150	120	860	849	342	148	181	138	93	88	0	987	950	386	153	217	214	90	80	0	0.854	0.880	0.847	0.892	1.410	0.873	0.895	120	587	1546	1498	-0.228	712	834	701	797	0
2	20	17	""	"iYMR296C"	10300	21150	130	1770	1737	1006	137	161	108	93	89	0	2832	2665	1489	144	187	177	92	91	0	0.608	0.635	0.582	0.655	1.803	0.615	0.868	120	612	4321	4121	-0.719	1633	2688	1600	2521	0
2	21	17	""	"iYNL048W"	10510	21150	130	734	735	333	115	135	79	91	89	0	1304	1238	603	128	160	139	90	90	0	0.526	0.559	0.550	0.605	1.905	0.534	0.838	120	616	1795	1730	-0.926	619	1176	620	1110	0
2	22	17	""	"iYNL043C"	10700	21150	130	1351	1750	1376	107	119	56	95	87	0	1126	1209	885	121	140	80	85	79	0	1.238	1.510	1.480	1.622	1.726	1.605	0.927	120	679	2249	2731	0.308	1244	1005	1643	1088	0
2	1	18	""	"iYNL040W"	6510	21340	120	1155	1357	940	146	159	76	93	92	0	843	865	480	155	168	64	88	85	0	1.467	1.706	1.464	1.569	2.026	1.994	0.730	120	576	1697	1921	0.552	1009	688	1211	710	0
2	2	18	""	"iYNL027W"	6700	21340	120	4435	4454	2253	137	257	488	95	92	0	1570	1482	681	149	234	338	88	78	0	3.025	3.239	3.375	3.181	1.769	3.594	0.872	120	567	5719	5650	1.597	4298	1421	4317	1333	0
2	3	18	""	"iYNL024C"	6930	21340	130	1039	1412	1141	134	256	504	75	45	0	1113	1166	846	154	241	344	73	61	0	0.944	1.263	1.191	1.157	1.999	1.389	0.743	120	590	1864	2290	-0.084	905	959	1278	1012	0
2	4	18	""	"iYNL020C"	7100	21340	120	1256	1358	951	136	159	100	86	84	0	1113	1125	721	151	173	94	81	79	0	1.164	1.255	1.277	1.257	1.774	1.493	0.744	120	509	2082	2196	0.219	1120	962	1222	974	0
2	5	18	""	"iYNL003C"	7310	21340	130	947	967	681	142	168	102	85	81	0	2672	2513	1672	157	192	129	85	83	0	0.320	0.350	0.361	0.440	2.543	0.337	0.676	120	612	3320	3181	-1.643	805	2515	825	2356	0
2	6	18	""	"iYNR001C"	7510	21340	140	1001	1213	990	138	159	93	84	83	0	2868	2901	2033	160	192	133	83	80	0	0.319	0.392	0.412	0.436	2.238	0.396	0.757	156	643	3571	3816	-1.650	863	2708	1075	2741	0
2	7	18	""	"iYNR002C"	7720	21350	130	499	549	329	126	142	80	83	77	0	864	865	526	153	166	70	80	80	0	0.525	0.594	0.633	0.603	2.136	0.583	0.719	120	521	1084	1135	-0.931	373	711	423	712	0
2	8	18	""	"iYNR018W"	7900	21350	140	1091	1265	1014	129	140	61	84	81	0	1790	1792	1362	149	169	107	76	75	0	0.586	0.691	0.644	0.688	2.112	0.695	0.752	156	595	2603	2779	-0.770	962	1641	1136	1643	0
2	9	18	""	"iYNR022C"	8100	21340	130	583	607	340	121	144	101	85	80	0	1391	1409	834	143	183	167	83	80	0	0.370	0.384	0.402	0.422	1.820	0.396	0.778	120	577	1710	1752	-1.434	462	1248	486	1266	0
2	10	18	""	"iYNR027W"	8300	21350	120	562	574	259	115	135	98	92	88	0	1112	1068	444	140	177	157	91	88	0	0.460	0.495	0.490	0.496	1.624	0.480	0.781	120	545	1419	1387	-1.121	447	972	459	928	0
2	11	18	""	"iYOR064C"	8510	21340	140	1054	1096	731	125	141	75	91	83	0	1780	1952	1460	148	187	165	81	76	0	0.569	0.538	0.569	0.613	1.956	0.500	0.838	156	665	2561	2775	-0.813	929	1632	971	1804	0
2	12	18	""	"iYOR068C"	8720	21350	140	2198	2353	1659	132	143	67	97	94	0	2060	2237	1605	157	182	110	90	82	0	1.086	1.068	1.086	1.233	1.905	1.091	0.796	156	651	3969	4301	0.119	2066	1903	2221	2080	0
2	13	18	""	"iYOR071C"	8920	21350	130	639	615	258	125	142	87	90	85	0	1401	1398	668	160	210	246	89	85	0	0.414	0.396	0.402	0.413	1.662	0.354	0.861	120	546	1755	1728	-1.272	514	1241	490	1238	0
2	14	18	""	"iYOR086C"	9090	21350	120	1015	914	530	127	195	252	76	65	0	2372	2313	1563	165	376	715	73	61	0	0.402	0.366	0.362	0.387	1.639	0.354	0.865	120	555	3095	2935	-1.313	888	2207	787	2148	0
2	15	18	""	"iYOR090C"	9330	21350	110	829	1009	800	131	204	260	75	57	0	2065	2262	1577	172	391	732	81	57	0	0.369	0.420	0.351	0.350	1.822	0.403	0.865	80	523	2591	2968	-1.439	698	1893	878	2090	0
2	16	18	""	"iYOR094W"	9510	21350	130	1240	1181	640	134	146	61	92	90	0	2483	2421	1388	168	191	105	96	90	0	0.478	0.465	0.448	0.505	1.700	0.427	0.821	120	587	3421	3300	-1.066	1106	2315	1047	2253	0
2	17	18	""	"iYOR112W"	9700	21360	140	1430	1487	955	151	168	86	85	83	0	2074	2214	1534	177	224	168	84	78	0	0.674	0.656	0.625	0.701	1.924	0.617	0.842	156	646	3176	3373	-0.569	1279	1897	1336	2037	0
2	18	18	""	"iYOR116C"	9910	21350	140	981	1180	898	155	228	399	67	51	0	1935	2501	1969	172	295	561	77	66	0	0.469	0.440	0.399	0.434	2.063	0.432	0.850	156	685	2589	3354	-1.094	826	1763	1025	2329	0
2	19	18	""	"iYOR121C"	10120	21360	130	1156	1147	691	156	194	174	85	81	0	1393	1352	801	167	208	216	81	75	0	0.816	0.836	0.791	0.874	1.756	0.816	0.879	120	542	2226	2176	-0.294	1000	1226	991	1185	0
2	20	18	""	"iYOR138C"	10280	21350	130	1572	1663	1297	158	209	328	71	67	0	2301	2298	1727	167	251	335	74	69	0	0.663	0.706	0.713	0.779	1.740	0.709	0.925	120	582	3548	3636	-0.594	1414	2134	1505	2131	0
2	21	18	""	"itG(CCC)O"	10500	21350	130	671	643	352	128	201	546	49	5	0	869	822	447	143	249	582	58	15	0	0.748	0.758	0.752	0.746	1.848	0.734	0.826	120	644	1269	1194	-0.419	543	726	515	679	0
2	22	18	""	"iYOR146W"	10700	21350	130	706	729	484	111	137	242	70	56	0	1313	1386	1054	123	174	295	71	65	0	0.500	0.489	0.492	0.562	1.850	0.467	0.882	120	696	1785	1881	-1.000	595	1190	618	1263	0
2	1	19	""	"iYPL228W"	6530	21540	130	1169	1532	1289	186	342	526	66	48	0	992	1247	850	184	341	613	61	34	0	1.217	1.266	1.213	1.087	2.389	1.452	0.819	120	624	1791	2409	0.283	983	808	1346	1063	0
2	2	19	""	"iYPL224C"	6710	21540	140	1807	1740	1200	145	218	450	75	67	0	3115	2893	2197	157	217	489	73	66	0	0.562	0.583	0.623	0.702	1.866	0.545	0.887	156	624	4620	4331	-0.832	1662	2958	1595	2736	0
2	3	19	""	"iYPL220W"	6910	21540	140	1016	1131	818	134	202	429	66	51	0	1429	1543	1129	148	192	244	78	73	0	0.689	0.715	0.697	0.751	2.008	0.710	0.898	156	610	2163	2392	-0.538	882	1281	997	1395	0
2	4	19	""	"iYPL203W"	7110	21540	140	1835	2109	1702	136	192	308	75	72	0	1786	1785	1384	150	212	339	71	62	0	1.039	1.207	1.307	1.313	2.215	1.189	0.705	156	583	3335	3608	0.055	1699	1636	1973	1635	0
2	5	19	""	"iYPL199C"	7300	21540	130	782	895	614	137	201	321	72	50	0	1821	1707	1189	151	248	395	71	65	0	0.386	0.487	0.535	0.579	2.333	0.539	0.660	120	534	2315	2314	-1.372	645	1670	758	1556	0
2	6	19	""	"iYPL195W"	7500	21540	150	584	876	806	126	151	107	73	64	0	932	1243	1164	142	195	229	64	56	0	0.580	0.681	0.755	0.735	2.409	0.722	0.798	156	627	1248	1851	-0.787	458	790	750	1101	0
2	7	19	""	"itE(UUC)P"	7710	21550	140	631	645	423	126	138	86	79	74	0	702	707	481	139	162	148	69	64	0	0.897	0.914	0.991	0.989	1.900	0.859	0.735	156	572	1068	1087	-0.157	505	563	519	568	0
2	8	19	""	"iYPL177C-0"	7920	21550	140	762	842	585	127	135	51	92	89	0	1692	1692	1167	141	150	70	89	84	0	0.409	0.461	0.449	0.525	2.209	0.460	0.747	156	525	2186	2266	-1.288	635	1551	715	1551	0
2	9	19	""	"iYPL174C"	8110	21550	140	1022	1022	644	116	132	87	86	83	0	2198	2062	1456	137	163	140	82	76	0	0.440	0.471	0.543	0.594	2.193	0.398	0.729	156	568	2967	2831	-1.186	906	2061	906	1925	0
2	10	19	""	"iYPL157W"	8320	21550	140	1009	1114	773	108	118	51	94	91	0	1364	1414	935	134	153	91	94	89	0	0.733	0.786	0.726	0.761	1.812	0.765	0.824	156	555	2131	2286	-0.449	901	1230	1006	1280	0
2	11	19	""	"iYPL153C"	8490	21550	130	863	909	613	112	127	67	89	85	0	1070	1422	1103	141	173	151	86	80	0	0.808	0.622	0.593	0.673	2.309	0.523	0.870	120	537	1680	2078	-0.307	751	929	797	1281	0
2	12	19	""	"iYPL149W"	8710	21550	120	902	881	382	119	131	66	95	94	0	1316	1342	624	151	185	152	92	89	0	0.672	0.640	0.619	0.688	1.711	0.624	0.897	120	522	1948	1953	-0.573	783	1165	762	1191	0
2	13	19	""	"itG(GCC)P2"	8890	21550	120	1272	1348	933	119	147	115	89	80	0	2365	2481	1597	159	268	400	89	76	0	0.523	0.529	0.488	0.457	1.886	0.522	0.885	120	512	3359	3551	-0.936	1153	2206	1229	2322	0
2	14	19	""	"iYPR163C"	9100	21550	140	888	881	598	120	150	116	82	76	0	1741	2021	1655	157	276	409	76	61	0	0.485	0.408	0.421	0.437	1.707	0.346	0.879	156	618	2352	2625	-1.044	768	1584	761	1864	0
2	15	19	""	"iYPR167C"	9300	21560	140	1802	1913	1349	123	146	131	85	82	0	2749	3059	2360	156	222	347	79	75	0	0.648	0.617	0.675	0.701	1.842	0.576	0.858	156	623	4272	4693	-0.627	1679	2593	1790	2903	0
2	16	19	""	"iYPR183W"	9500	21550	130	1892	1841	1019	130	141	61	93	91	0	3770	3468	2089	160	183	138	95	85	0	0.488	0.517	0.518	0.538	1.506	0.496	0.919	120	573	5372	5019	-1.035	1762	3610	1711	3308	0
2	17	19	""	"iYPR187W"	9700	21550	130	806	820	520	132	145	65	83	80	0	1365	1298	901	157	187	152	78	73	0	0.558	0.603	0.632	0.716	2.091	0.572	0.837	120	526	1882	1829	-0.842	674	1208	688	1141	0
2	18	19	""	"iYPR191W"	9880	21550	130	4047	4666	3612	141	237	510	89	75	0	3259	4480	3368	151	334	775	86	71	0	1.257	1.045	0.986	0.969	1.503	1.050	0.949	120	559	7014	8854	0.330	3906	3108	4525	4329	0
2	19	19	""	"YALCdelta2"	10100	21550	130	4011	3872	1696	165	285	515	95	91	0	4976	4901	2561	169	362	760	93	85	0	0.800	0.783	0.789	0.813	1.325	0.750	0.962	120	594	8653	8439	-0.322	3846	4807	3707	4732	0
2	20	19	""	"YBLWTy2-1B"	10290	21550	130	19876	20935	15505	199	449	1442	90	83	0	11873	12360	9107	201	446	1239	91	80	0	1.686	1.705	1.620	1.533	1.594	1.744	0.943	120	567	31349	32895	0.753	19677	11672	20736	12159	0
2	21	19	""	"YBLWdelta10"	10490	21550	130	32479	28054	18811	158	705	2159	83	80	0	18137	17290	11951	166	691	1953	81	75	0	1.799	1.629	1.596	1.597	1.526	1.621	0.957	120	576	50292	45020	0.847	32321	17971	27896	17124	0
2	22	19	""	"YFRWdelta10"	10680	21550	130	4502	4070	2603	119	472	1593	71	61	0	3575	3528	2334	131	531	1534	71	55	0	1.273	1.163	1.136	1.228	1.554	1.125	0.953	120	655	7827	7348	0.348	4383	3444	3951	3397	0
2	1	20	""	"YGRCTy1-2A"	6500	21740	150	30834	28189	15970	207	437	1062	100	97	0	17025	18712	14012	204	509	1887	92	82	0	1.821	1.512	1.706	1.786	1.615	1.342	0.819	156	972	47448	46490	0.865	30627	16821	27982	18508	0
2	2	20	""	"YHLComega1"	6710	21740	130	2603	2717	1466	140	297	1189	85	55	0	3412	3247	1934	151	428	2213	66	26	0	0.755	0.832	0.854	0.956	2.037	0.573	0.777	120	688	5724	5673	-0.405	2463	3261	2577	3096	0
2	3	20	"EMPTY"	"EMPTY"	6930	21740	150	119	123	46	123	131	51	10	3	0	137	146	42	136	153	105	3	0	0	-4.000	0.000	1.379	1.262	3.608	0.240	0.203	156	822	-3	10	Error	-4	1	0	10	-75
2	4	20	"EMPTY"	"EMPTY"	7130	21740	150	127	127	42	126	164	265	0	0	0	134	139	30	136	181	294	0	0	0	-0.500	0.333	1.456	1.340	3.666	2.158	0.100	156	771	-1	4	Error	1	-2	1	3	-75
2	5	20	"EMPTY"	"EMPTY"	7330	21740	150	130	139	50	125	163	246	0	0	0	137	147	40	137	193	303	0	0	0	100000.000	1.400	1.093	1.151	3.503	0.647	0.155	156	783	5	24	16.610	5	0	14	10	-75
2	6	20	"EMPTY"	"EMPTY"	7530	21740	150	121	128	52	121	133	78	7	1	0	135	138	29	130	152	144	0	0	0	0.000	0.875	1.374	1.306	3.769	1.637	0.196	156	765	5	15	Error	0	5	7	8	-75
2	7	20	"EMPTY"	"EMPTY"	7730	21740	150	122	129	43	120	128	57	11	1	0	133	139	39	126	137	73	5	1	0	0.286	0.692	1.601	1.405	3.271	1.380	0.166	156	735	9	22	-1.807	2	7	9	13	-75
2	8	20	"EMPTY"	"EMPTY"	7920	21740	150	108	113	36	118	123	42	5	1	0	123	128	29	127	133	33	13	2	0	2.500	-5.000	1.463	1.535	3.003	1.924	0.128	156	714	-14	-4	1.322	-10	-4	-5	1	-75
2	9	20	"EMPTY"	"EMPTY"	8120	21740	150	115	119	37	115	121	43	14	1	0	118	120	24	125	133	58	1	0	0	0.000	-0.800	1.333	1.457	3.408	3.310	0.082	156	732	-7	-1	Error	0	-7	4	-5	-75
2	10	20	"EMPTY"	"EMPTY"	8320	21740	150	122	124	45	111	117	41	23	5	0	121	125	30	122	132	64	1	1	0	-11.000	4.333	2.000	2.040	3.259	3.105	0.082	156	727	10	16	Error	11	-1	13	3	-75
2	11	20	"EMPTY"	"EMPTY"	8520	21750	150	111	115	39	111	120	50	9	1	0	122	127	30	124	141	105	1	0	0	0.000	1.333	1.617	1.437	4.361	1.767	0.128	156	797	-2	7	Error	0	-2	4	3	-75
2	12	20	"EMPTY"	"EMPTY"	8720	21750	150	121	122	37	119	124	43	14	1	0	137	142	33	132	141	52	12	1	0	0.400	0.300	1.344	1.255	3.488	1.521	0.168	156	801	7	13	-1.322	2	5	3	10	-75
2	13	20	"EMPTY"	"EMPTY"	8920	21750	150	107	110	33	121	134	78	0	0	0	123	124	20	133	175	227	0	0	0	1.400	1.222	1.588	1.416	3.371	0.864	0.269	156	793	-24	-20	0.485	-14	-10	-11	-9	-75
2	14	20	"EMPTY"	"EMPTY"	9120	21750	150	123	133	56	119	128	51	17	7	0	132	142	63	127	151	125	2	1	0	0.800	0.933	1.433	1.477	3.818	1.249	0.250	156	763	9	29	-0.322	4	5	14	15	-75
2	15	20	"EMPTY"	"EMPTY"	9320	21750	150	112	134	100	118	127	45	16	7	0	126	146	128	127	136	42	10	5	0	6.000	0.842	1.354	1.415	3.516	0.806	0.465	156	743	-7	35	2.585	-6	-1	16	19	-75
2	16	20	"EMPTY"	"EMPTY"	9510	21750	150	124	130	47	125	136	60	8	2	0	146	151	37	141	158	116	1	0	0	-0.200	0.500	1.343	1.438	3.963	1.685	0.205	156	777	4	15	Error	-1	5	5	10	-75
2	17	20	"EMPTY"	"EMPTY"	9710	21750	150	125	134	47	120	129	51	17	5	0	140	153	50	140	155	82	7	3	0	100000.000	1.077	1.156	1.108	3.249	0.974	0.246	156	795	5	27	16.610	5	0	14	13	-75
2	18	20	"EMPTY"	"EMPTY"	9910	21750	150	120	131	55	121	168	323	0	0	0	125	132	41	135	220	534	0	0	0	0.100	-3.333	1.244	1.155	3.099	0.548	0.356	156	813	-11	7	-3.322	-1	-10	10	-3	-75
2	19	20	"EMPTY"	"EMPTY"	10110	21750	150	125	135	48	141	172	161	1	0	0	135	139	32	155	199	243	0	0	0	0.800	0.375	1.224	1.186	3.326	1.484	0.304	156	809	-36	-22	-0.322	-16	-20	-6	-16	-75
2	20	20	"EMPTY"	"EMPTY"	10310	21750	150	129	138	59	149	290	1131	0	0	0	137	146	41	157	288	967	0	0	0	1.000	1.000	1.464	1.420	3.088	1.121	0.767	156	804	-40	-22	0.000	-20	-20	-11	-11	-75
2	21	20	"EMPTY"	"EMPTY"	10510	21750	150	115	123	43	121	352	1394	0	0	0	118	125	34	126	354	1283	0	0	0	0.750	-2.000	1.150	1.146	3.412	0.794	0.835	156	800	-14	1	-0.415	-6	-8	2	-1	-75
2	22	20	"EMPTY"	"EMPTY"	10710	21750	150	108	118	51	114	211	725	0	0	0	115	124	37	123	247	761	0	0	0	0.750	4.000	1.329	1.245	3.291	0.753	0.749	156	990	-14	5	-0.415	-6	-8	4	1	-75
3	1	1	"PET112"	"YBL080C"	10920	17860	120	2280	2309	662	121	159	230	100	100	0	5277	5073	1493	132	199	463	99	98	0	0.420	0.443	0.439	0.449	1.230	0.439	0.963	120	608	7304	7129	-1.253	2159	5145	2188	4941	0
3	2	1	""	"YBL111C"	11140	17860	110	5743	5967	3448	115	183	325	98	97	0	11360	12233	7004	127	232	595	97	96	0	0.501	0.483	0.470	0.485	1.298	0.481	0.965	80	560	16861	17958	-0.997	5628	11233	5852	12106	0
3	3	1	""	"YBR028C"	11330	17860	120	1734	1687	774	106	120	98	98	96	0	3326	3106	1198	113	126	107	99	98	0	0.507	0.528	0.522	0.505	1.309	0.547	0.947	120	612	4841	4574	-0.981	1628	3213	1581	2993	0
3	4	1	"RHK1"	"YBL082C"	11510	17860	110	2183	2131	625	109	182	438	97	96	0	5403	5075	1584	115	232	653	98	96	0	0.392	0.408	0.406	0.420	1.297	0.381	0.949	80	560	7362	6982	-1.350	2074	5288	2022	4960	0
3	5	1	""	"YBL113C"	11730	17870	130	23733	21287	7638	117	187	405	100	100	0	21589	18607	7070	126	238	608	100	99	0	1.100	1.146	1.102	1.166	1.259	1.121	0.957	120	750	45079	39651	0.138	23616	21463	21170	18481	0
3	6	1	""	"YBR030W"	11930	17870	120	1493	1456	570	108	112	40	99	99	0	3091	2850	1013	112	119	35	99	98	0	0.465	0.492	0.489	0.498	1.324	0.494	0.955	120	635	4364	4086	-1.105	1385	2979	1348	2738	0
3	7	1	"CDC27"	"YBL084C"	12130	17870	120	2144	2106	833	108	114	41	100	100	0	3692	3450	1173	112	119	35	100	100	0	0.569	0.599	0.591	0.583	1.265	0.607	0.954	120	602	5616	5336	-0.814	2036	3580	1998	3338	0
3	8	1	"RER2"	"YBR002C"	12320	17870	120	6474	6160	1909	107	135	196	100	100	0	3124	3099	862	114	138	173	100	99	0	2.115	2.028	2.062	2.003	1.218	2.037	0.957	120	626	9377	9038	1.081	6367	3010	6053	2985	0
3	9	1	""	"YBR032W"	12530	17870	120	2273	2132	798	105	128	185	96	94	0	1724	1629	582	108	133	169	95	92	0	1.342	1.333	1.336	1.320	1.378	1.331	0.961	120	660	3784	3548	0.424	2168	1616	2027	1521	0
3	10	1	""	"YBL086C"	12740	17870	120	832	876	421	103	112	69	99	96	0	2108	2067	747	105	113	51	100	100	0	0.364	0.394	0.375	0.364	1.416	0.408	0.874	120	614	2732	2735	-1.458	729	2003	773	1962	0
3	11	1	""	"YBR004C"	12930	17870	120	4599	4420	1308	103	118	86	100	100	0	1945	1828	494	107	118	73	100	99	0	2.446	2.508	2.495	2.509	1.162	2.551	0.971	120	632	6334	6038	1.291	4496	1838	4317	1721	0
3	12	1	"HMT1"	"YBR034C"	13140	17870	120	1972	1910	622	101	114	65	100	100	0	3110	3088	931	104	115	50	100	100	0	0.622	0.606	0.612	0.598	1.196	0.605	0.960	120	667	4877	4793	-0.684	1871	3006	1809	2984	0
3	13	1	""	"YCL044C"	13340	17870	100	277	270	67	106	125	115	75	17	0	436	437	89	107	122	78	100	97	0	0.520	0.497	0.480	0.467	1.687	0.511	0.659	80	499	500	494	-0.944	171	329	164	330	0
3	14	1	""	"YCLX03C"	13540	17870	120	3385	3190	1130	117	141	138	100	98	0	3019	2981	1063	119	137	81	100	100	0	1.127	1.074	1.095	1.075	1.213	1.066	0.962	120	639	6168	5935	0.172	3268	2900	3073	2862	0
3	15	1	""	"YCR022C"	13730	17870	120	10022	9231	2514	118	135	106	100	100	0	7143	6601	1732	117	129	55	100	100	0	1.410	1.405	1.413	1.401	1.108	1.404	0.990	120	665	16930	15597	0.495	9904	7026	9113	6484	0
3	16	1	""	"YCL046W"	13930	17870	80	366	361	133	103	111	41	100	94	0	407	518	312	109	120	41	100	98	0	0.883	0.631	0.713	0.702	1.590	0.511	0.689	52	326	561	667	-0.180	263	298	258	409	0
3	17	1	""	"YCLX05C"	14120	17870	120	2108	2089	594	113	143	113	99	98	0	3259	3144	828	115	154	145	99	99	0	0.635	0.652	0.649	0.645	1.170	0.668	0.963	120	668	5139	5005	-0.656	1995	3144	1976	3029	0
3	18	1	""	"YCR024C"	14320	17870	110	2270	2211	491	105	145	218	100	100	0	3888	3739	673	107	185	409	100	100	0	0.573	0.580	0.582	0.574	1.171	0.568	0.959	80	586	5946	5738	-0.804	2165	3781	2106	3632	0
3	19	1	""	"YCL048W"	14520	17880	100	270	337	215	104	143	218	40	15	0	350	510	350	110	181	411	35	13	0	0.692	0.582	0.570	0.573	1.675	0.582	0.783	80	514	406	633	-0.532	166	240	233	400	0
3	20	1	""	"YCLX07W"	14720	17870	110	2455	2372	699	103	147	276	98	96	0	2515	2403	689	110	170	359	97	97	0	0.978	0.990	0.996	0.971	1.211	0.947	0.971	80	590	4757	4562	-0.032	2352	2405	2269	2293	0
3	21	1	""	"YCR025C"	14930	17880	120	1252	1163	329	96	130	257	99	93	0	2862	2664	670	105	152	336	100	98	0	0.419	0.417	0.414	0.411	1.181	0.411	0.965	120	672	3913	3626	-1.254	1156	2757	1067	2559	0
3	22	1	"APA1"	"YCL050C"	15140	17880	120	840	820	220	98	107	50	100	99	0	1169	1141	295	103	112	40	100	100	0	0.696	0.696	0.699	0.699	1.248	0.691	0.931	120	703	1808	1760	-0.523	742	1066	722	1038	0
3	1	2	""	"YCLX09W"	10940	18070	120	1396	1383	453	131	140	70	100	100	0	3857	3505	977	149	168	153	100	100	0	0.341	0.373	0.344	0.370	1.396	0.369	0.863	120	590	4973	4608	-1.552	1265	3708	1252	3356	0
3	2	2	"RSG1"	"YCR027C"	11150	18070	120	1738	1759	483	123	153	212	100	98	0	3179	3277	872	137	188	372	100	99	0	0.531	0.521	0.540	0.518	1.204	0.514	0.947	120	609	4657	4776	-0.913	1615	3042	1636	3140	0
3	3	2	""	"YDL211C"	11350	18070	120	445	528	302	106	113	40	95	90	0	793	1111	724	116	124	50	95	93	0	0.501	0.424	0.419	0.446	1.707	0.397	0.856	120	606	1016	1417	-0.998	339	677	422	995	0
3	4	2	"AAD4"	"YDL243C"	11550	18060	90	602	582	213	114	125	54	96	96	0	848	842	307	121	143	88	96	94	0	0.671	0.649	0.654	0.637	1.339	0.618	0.880	52	408	1215	1189	-0.575	488	727	468	721	0
3	5	2	"LUV1"	"YDR027C"	11740	18060	110	5383	5339	1738	109	199	544	100	100	0	6920	6777	2039	122	263	792	100	100	0	0.776	0.786	0.787	0.780	1.130	0.781	0.981	80	559	12072	11885	-0.366	5274	6798	5230	6655	0
3	6	2	""	"YDL213C"	11960	18070	110	891	895	528	109	183	516	58	31	0	1777	1801	1025	125	240	752	75	57	0	0.473	0.469	0.458	0.454	1.519	0.469	0.918	80	544	2434	2462	-1.079	782	1652	786	1676	0
3	7	2	"HXT15"	"YDL245C"	12160	18070	120	4665	5466	4368	112	119	46	99	99	0	5901	6356	3753	123	132	47	99	99	0	0.788	0.859	0.708	0.761	1.600	0.941	0.848	120	549	10331	11587	-0.344	4553	5778	5354	6233	0
3	8	2	""	"YDR029W"	12340	18080	130	602	768	745	104	122	106	70	66	0	754	910	924	114	138	135	69	64	0	0.778	0.834	0.800	0.797	1.976	0.814	0.928	120	620	1138	1460	-0.362	498	640	664	796	0
3	9	2	"GDH2"	"YDL215C"	12540	18070	100	987	1057	480	107	134	126	100	97	0	2017	2259	942	114	158	209	100	100	0	0.462	0.443	0.437	0.424	1.315	0.451	0.945	80	495	2783	3095	-1.113	880	1903	950	2145	0
3	10	2	""	"YDL247W"	12760	18070	120	1466	1583	837	110	118	58	99	98	0	3247	3357	1550	115	138	150	99	99	0	0.433	0.454	0.433	0.432	1.338	0.460	0.925	120	607	4488	4715	-1.208	1356	3132	1473	3242	0
3	11	2	""	"YDR031W"	12940	18070	110	1169	1147	585	103	125	138	90	87	0	2374	2101	1034	114	174	340	88	85	0	0.472	0.525	0.519	0.546	1.535	0.492	0.929	80	528	3326	3031	-1.084	1066	2260	1044	1987	0
3	12	2	"TIM22"	"YDL217C"	13160	18070	100	1138	1173	720	101	122	132	95	85	0	2451	2528	1519	108	161	324	98	77	0	0.443	0.443	0.438	0.440	1.485	0.426	0.912	80	509	3380	3492	-1.176	1037	2343	1072	2420	0
3	13	2	"NTH1"	"YDR001C"	13360	18080	100	1585	1774	824	112	123	60	100	100	0	1313	1391	544	111	131	93	100	100	0	1.225	1.298	1.271	1.273	1.232	1.358	0.947	80	505	2675	2942	0.293	1473	1202	1662	1280	0
3	14	2	"MRH1"	"YDR033W"	13560	18070	100	2025	2022	994	115	147	175	100	98	0	3078	2930	1344	117	186	404	100	90	0	0.645	0.678	0.657	0.664	1.352	0.664	0.915	80	504	4871	4720	-0.633	1910	2961	1907	2813	0
3	15	2	""	"YDR346C"	13760	18070	90	3549	3647	1644	118	158	204	100	100	0	6226	6497	2865	117	224	520	100	100	0	0.562	0.553	0.522	0.544	1.217	0.533	0.946	52	410	9540	9909	-0.832	3431	6109	3529	6380	0
3	16	2	"LSM6"	"YDR378C"	13960	18070	130	575	630	224	109	123	80	100	98	0	1528	1507	357	114	144	226	99	99	0	0.330	0.374	0.346	0.359	1.316	0.411	0.880	120	681	1880	1914	-1.601	466	1414	521	1393	0
3	17	2	"STE14"	"YDR410C"	14150	18080	120	3263	3079	674	104	113	49	100	100	0	3432	3192	732	112	123	54	100	100	0	0.952	0.966	0.980	0.970	1.129	0.945	0.977	120	568	6479	6055	-0.072	3159	3320	2975	3080	0
3	18	2	""	"YDR348C"	14340	18080	110	273	292	114	102	112	52	91	78	0	381	441	175	111	130	87	98	91	0	0.633	0.576	0.578	0.517	1.837	0.576	0.746	80	546	441	520	-0.659	171	270	190	330	0
3	19	2	""	"YDR380W"	14560	18080	120	1992	1826	570	104	121	88	100	100	0	3377	3374	908	114	140	137	100	100	0	0.579	0.528	0.520	0.515	1.182	0.531	0.968	120	625	5151	4982	-0.789	1888	3263	1722	3260	0
3	20	2	""	"YDR412W"	14760	18080	120	1972	1816	491	99	119	135	100	100	0	3628	3405	829	111	140	194	100	100	0	0.533	0.521	0.518	0.514	1.164	0.519	0.969	120	609	5390	5011	-0.909	1873	3517	1717	3294	0
3	21	2	"TCM10"	"YDR350C"	14960	18080	120	1445	1340	518	99	105	43	100	100	0	3326	3071	943	111	119	52	100	100	0	0.419	0.419	0.422	0.398	1.270	0.426	0.950	120	566	4561	4201	-1.256	1346	3215	1241	2960	0
3	22	2	"RPP2B"	"YDR382W"	15150	18080	120	748	719	197	101	107	41	100	99	0	1680	1557	406	110	117	34	100	100	0	0.412	0.427	0.424	0.420	1.229	0.431	0.950	120	625	2217	2065	-1.279	647	1570	618	1447	0
3	1	3	"ERD1"	"YDR414C"	10960	18270	120	673	713	242	128	140	67	99	99	0	2881	2877	643	154	174	134	100	100	0	0.200	0.215	0.214	0.200	1.553	0.223	0.807	120	629	3272	3308	-2.323	545	2727	585	2723	0
3	2	3	""	"YDR352W"	11160	18260	110	2313	2420	667	125	167	238	100	100	0	4678	4529	1073	142	230	470	100	100	0	0.482	0.523	0.519	0.517	1.214	0.528	0.952	80	523	6724	6682	-1.052	2188	4536	2295	4387	0
3	3	3	""	"YDR384C"	11370	18270	120	1341	1321	343	121	172	266	99	94	0	2545	2431	522	135	254	597	99	94	0	0.506	0.523	0.521	0.514	1.202	0.516	0.949	120	629	3630	3496	-0.982	1220	2410	1200	2296	0
3	4	3	"SYF1"	"YDR416W"	11580	18270	110	1811	1709	516	118	157	193	100	100	0	4474	4326	1189	141	226	475	100	100	0	0.391	0.380	0.377	0.373	1.183	0.366	0.959	80	568	6026	5776	-1.356	1693	4333	1591	4185	0
3	5	3	"SHC1"	"YER096W"	11780	18270	120	2070	1977	525	110	140	228	99	99	0	3200	3057	686	133	177	343	100	99	0	0.639	0.639	0.643	0.626	1.209	0.639	0.966	120	613	5027	4791	-0.646	1960	3067	1867	2924	0
3	6	3	"LCP5"	"YER127W"	11970	18270	120	1702	1619	387	112	118	43	100	100	0	2762	2622	534	132	143	83	100	100	0	0.605	0.605	0.608	0.598	1.167	0.610	0.963	120	582	4220	3997	-0.726	1590	2630	1507	2490	0
3	7	3	"BUR6"	"YER159C"	12170	18270	120	1085	1053	264	115	120	45	100	100	0	2285	2093	514	130	147	94	100	100	0	0.450	0.478	0.470	0.476	1.186	0.471	0.956	120	575	3125	2901	-1.152	970	2155	938	1963	0
3	8	3	"UBP9"	"YER098W"	12360	18270	110	3137	3023	855	116	137	115	100	100	0	4471	4401	996	129	178	259	100	100	0	0.696	0.680	0.684	0.667	1.172	0.693	0.963	80	522	7363	7179	-0.523	3021	4342	2907	4272	0
3	9	3	"PAK1"	"YER129W"	12570	18270	100	3091	2916	1107	124	148	116	100	100	0	3696	3539	1022	142	190	259	100	100	0	0.835	0.822	0.806	0.791	1.193	0.844	0.962	80	506	6521	6189	-0.260	2967	3554	2792	3397	0
3	10	3	"SPT2"	"YER161C"	12770	18280	120	4764	4433	1001	115	125	53	100	100	0	5590	5315	1083	134	149	86	100	100	0	0.852	0.833	0.839	0.828	1.119	0.826	0.979	120	592	10105	9499	-0.231	4649	5456	4318	5181	0
3	11	3	"UBC6"	"YER100W"	12970	18280	120	2362	2243	613	102	112	56	100	100	0	3320	3111	798	122	141	127	100	100	0	0.707	0.716	0.713	0.711	1.143	0.704	0.970	120	592	5458	5130	-0.501	2260	3198	2141	2989	0
3	12	3	"RPS26B"	"YER131W"	13170	18280	120	1689	1646	526	103	109	53	100	100	0	3206	2999	790	116	128	75	100	100	0	0.513	0.535	0.522	0.524	1.174	0.535	0.957	120	589	4676	4426	-0.962	1586	3090	1543	2883	0
3	13	3	""	"YER163C"	13370	18280	120	1008	982	273	108	119	72	100	100	0	2858	2644	628	119	147	187	100	100	0	0.329	0.346	0.344	0.337	1.201	0.351	0.953	120	591	3639	3399	-1.606	900	2739	874	2525	0
3	14	3	"RPS8B"	"YER102W"	13580	18280	120	1122	1089	258	106	135	213	100	98	0	2646	2492	468	116	158	232	100	100	0	0.402	0.414	0.414	0.406	1.199	0.411	0.958	120	630	3546	3359	-1.316	1016	2530	983	2376	0
3	15	3	"GLC7"	"YER133W"	13770	18270	110	1376	1295	362	106	123	84	100	100	0	2712	2511	607	116	157	203	100	100	0	0.489	0.496	0.489	0.488	1.194	0.497	0.959	80	546	3866	3584	-1.031	1270	2596	1189	2395	0
3	16	3	"PAB1"	"YER165W"	13980	18280	120	1114	1047	384	104	117	79	99	96	0	2350	2231	684	116	150	191	99	97	0	0.452	0.446	0.435	0.428	1.260	0.443	0.940	120	591	3244	3058	-1.145	1010	2234	943	2115	0
3	17	3	"CDC43"	"YGL155W"	14170	18280	120	2264	2172	619	97	103	39	100	100	0	3537	3360	768	112	121	44	100	100	0	0.633	0.639	0.632	0.627	1.163	0.644	0.969	120	545	5592	5323	-0.660	2167	3425	2075	3248	0
3	18	3	"COX4"	"YGL187C"	14370	18280	130	933	888	265	105	126	140	99	94	0	2226	2036	562	118	152	225	97	96	0	0.393	0.408	0.400	0.408	1.255	0.410	0.933	120	675	2936	2701	-1.348	828	2108	783	1918	0
3	19	3	""	"YGL219C"	14580	18280	120	2725	2549	789	106	125	118	99	99	0	3995	3756	989	118	147	155	99	99	0	0.676	0.672	0.680	0.658	1.166	0.673	0.971	120	593	6496	6081	-0.566	2619	3877	2443	3638	0
3	20	3	""	"YGL157W"	14780	18290	120	1690	1603	419	102	116	85	100	100	0	3170	3009	601	113	137	150	100	100	0	0.519	0.518	0.518	0.506	1.224	0.525	0.963	120	581	4645	4397	-0.945	1588	3057	1501	2896	0
3	21	3	"RPS26A"	"YGL189C"	14970	18280	110	2062	1897	512	107	143	204	100	97	0	3691	3284	930	116	189	388	100	97	0	0.547	0.565	0.567	0.571	1.138	0.573	0.978	80	511	5530	4958	-0.871	1955	3575	1790	3168	0
3	22	3	"NIF3"	"YGL221C"	15170	18290	120	1672	1561	418	107	135	178	100	98	0	2862	2716	651	116	173	341	100	99	0	0.570	0.559	0.561	0.549	1.216	0.544	0.956	120	659	4311	4054	-0.811	1565	2746	1454	2600	0
3	1	4	""	"YGL159W"	10980	18480	130	927	922	188	121	129	45	100	100	0	3007	2861	546	148	156	47	100	100	0	0.282	0.295	0.297	0.293	1.172	0.294	0.963	120	713	3665	3514	-1.827	806	2859	801	2713	0
3	2	4	"COX13"	"YGL191W"	11180	18470	120	687	664	165	125	166	270	93	55	0	1509	1418	358	146	189	255	98	96	0	0.412	0.424	0.423	0.424	1.285	0.397	0.906	120	625	1925	1811	-1.278	562	1363	539	1272	0
3	3	4	""	"YGL223C"	11380	18460	110	4210	3906	907	128	184	313	100	100	0	3031	3009	477	146	206	294	100	100	0	1.415	1.320	1.335	1.293	1.206	1.310	0.959	80	533	6967	6641	0.501	4082	2885	3778	2863	0
3	4	4	""	"YGL161C"	11590	18480	120	1292	1250	312	123	149	147	99	97	0	2708	2631	583	140	173	190	100	100	0	0.455	0.452	0.451	0.442	1.242	0.441	0.940	120	607	3737	3618	-1.135	1169	2568	1127	2491	0
3	5	4	""	"YGL193C"	11780	18480	130	1325	1285	342	117	139	125	100	98	0	1765	1677	435	139	161	125	100	98	0	0.743	0.759	0.771	0.759	1.150	0.752	0.966	120	642	2834	2706	-0.429	1208	1626	1168	1538	0
3	6	4	"GOG5"	"YGL225W"	11980	18470	110	3769	3540	1066	122	191	337	100	100	0	2493	2361	556	137	213	337	100	100	0	1.548	1.537	1.525	1.502	1.191	1.562	0.959	80	524	6003	5642	0.630	3647	2356	3418	2224	0
3	7	4	"RNH70"	"YGR276C"	12180	18480	130	1843	1810	518	122	206	472	98	94	0	3058	2968	725	139	207	322	100	99	0	0.590	0.597	0.592	0.582	1.198	0.647	0.837	120	667	4640	4517	-0.762	1721	2919	1688	2829	0
3	8	4	""	"YHL012W"	12390	18480	120	8062	7547	1607	124	194	448	100	100	0	3345	3286	620	138	188	263	100	100	0	2.475	2.358	2.344	2.343	1.118	2.344	0.972	120	611	11145	10571	1.308	7938	3207	7423	3148	0
3	9	4	""	"YHL044W"	12590	18480	130	2359	2229	612	124	154	206	99	98	0	3068	2956	771	138	167	193	99	99	0	0.763	0.747	0.745	0.733	1.184	0.748	0.975	120	632	5165	4923	-0.391	2235	2930	2105	2818	0
3	10	4	""	"YGR278W"	12780	18480	120	2291	2152	692	115	124	49	100	100	0	3435	3181	795	130	141	63	100	100	0	0.658	0.668	0.668	0.642	1.211	0.668	0.957	120	545	5481	5088	-0.603	2176	3305	2037	3051	0
3	11	4	"YLF2"	"YHL014C"	12980	18480	120	8741	8088	1988	109	145	258	100	100	0	1981	1881	390	124	153	213	100	100	0	4.648	4.541	4.564	4.486	1.139	4.565	0.937	120	559	10489	9736	2.217	8632	1857	7979	1757	0
3	12	4	""	"YHL046C"	13180	18480	120	8177	7479	2286	106	145	268	100	100	0	8055	7322	1961	117	157	258	100	100	0	1.017	1.023	1.031	1.007	1.132	1.024	0.981	120	558	16009	14578	0.024	8071	7938	7373	7205	0
3	13	4	""	"YGR280C"	13380	18480	120	1203	1133	339	102	112	83	100	98	0	2182	2045	459	113	133	154	100	100	0	0.532	0.534	0.521	0.508	1.280	0.541	0.958	120	564	3170	2963	-0.910	1101	2069	1031	1932	0
3	14	4	"DUR3"	"YHL016C"	13570	18480	110	6805	6487	1568	111	230	625	100	100	0	3397	3362	569	120	227	504	100	100	0	2.043	1.967	1.927	1.932	1.166	1.976	0.960	80	536	9971	9618	1.030	6694	3277	6376	3242	0
3	15	4	"COS8"	"YHL048W"	13790	18480	120	4985	4644	1285	110	223	586	100	100	0	5282	5050	1202	117	226	489	100	100	0	0.944	0.919	0.919	0.909	1.141	0.926	0.979	120	621	10040	9467	-0.083	4875	5165	4534	4933	0
3	16	4	"BGL2"	"YGR282C"	13970	18480	120	1444	1329	414	107	125	99	100	99	0	1671	1517	413	113	147	175	99	98	0	0.858	0.870	0.863	0.860	1.231	0.848	0.936	120	562	2895	2626	-0.221	1337	1558	1222	1404	0
3	17	4	""	"YHL018W"	14180	18480	120	1473	1447	297	103	128	151	100	100	0	2461	2312	454	112	147	189	100	100	0	0.583	0.611	0.607	0.610	1.137	0.614	0.972	120	606	3719	3544	-0.778	1370	2349	1344	2200	0
3	18	4	""	"YHL050C"	14380	18480	110	13732	13558	4698	115	233	884	100	100	0	19493	18971	5382	120	347	1695	100	100	0	0.703	0.713	0.728	0.698	1.161	0.716	0.973	80	556	32990	32294	-0.509	13617	19373	13443	18851	0
3	19	4	""	"YIL086C"	14590	18470	80	282	303	150	109	128	155	53	15	0	460	489	204	116	142	177	82	50	0	0.503	0.520	0.507	0.476	1.511	0.609	0.804	52	334	517	567	-0.992	173	344	194	373	0
3	20	4	"RHO3"	"YIL118W"	14790	18490	130	1590	1456	435	104	119	118	99	99	0	2352	2197	587	111	129	137	99	99	0	0.663	0.648	0.643	0.636	1.195	0.656	0.965	120	658	3727	3438	-0.593	1486	2241	1352	2086	0
3	21	4	"DNA43"	"YIL150C"	14990	18490	120	1843	1758	738	106	115	85	100	100	0	3670	3370	1052	113	130	140	100	100	0	0.488	0.507	0.496	0.466	1.335	0.523	0.949	120	561	5294	4909	-1.034	1737	3557	1652	3257	0
3	22	4	""	"YIL088C"	15180	18490	120	2983	2963	1173	97	102	34	100	100	0	3413	3268	911	109	114	30	100	100	0	0.873	0.907	0.881	0.855	1.248	0.945	0.954	120	610	6190	6025	-0.195	2886	3304	2866	3159	0
3	1	5	""	"YIL120W"	10990	18680	120	2967	2804	832	113	123	54	100	100	0	3225	3050	628	130	147	94	100	100	0	0.922	0.922	0.928	0.885	1.231	0.925	0.952	120	629	5949	5611	-0.117	2854	3095	2691	2920	0
3	2	5	""	"YIL152W"	11190	18680	120	5041	4736	1298	114	135	156	100	100	0	3019	2885	680	127	154	214	100	100	0	1.704	1.676	1.682	1.657	1.119	1.683	0.974	120	591	7819	7380	0.769	4927	2892	4622	2758	0
3	3	5	""	"YIL090W"	11390	18680	120	2099	2041	474	118	132	75	100	100	0	4004	3887	776	128	146	95	100	100	0	0.511	0.512	0.511	0.506	1.152	0.497	0.967	120	619	5857	5682	-0.968	1981	3876	1923	3759	0
3	4	5	""	"YIL122W"	11590	18680	120	4359	4004	1201	117	128	56	100	100	0	3123	2905	796	130	144	56	100	100	0	1.417	1.401	1.409	1.385	1.134	1.383	0.973	120	570	7235	6662	0.503	4242	2993	3887	2775	0
3	5	5	"IMP2'"	"YIL154C"	11780	18670	110	655	661	149	110	128	93	100	100	0	690	689	119	131	154	106	100	98	0	0.975	0.987	1.003	0.976	1.237	0.983	0.910	80	521	1104	1109	-0.037	545	559	551	558	0
3	6	5	""	"YIL092W"	12000	18680	120	4746	4496	1318	113	135	134	100	100	0	4013	3794	911	127	155	137	100	100	0	1.192	1.195	1.203	1.169	1.162	1.204	0.971	120	618	8519	8050	0.254	4633	3886	4383	3667	0
3	7	5	"AYR1"	"YIL124W"	12190	18680	120	1274	1208	329	110	128	96	100	100	0	2736	2521	527	125	163	260	100	100	0	0.446	0.458	0.445	0.445	1.191	0.458	0.950	120	570	3775	3494	-1.166	1164	2611	1098	2396	0
3	8	5	"UBP7"	"YIL156W"	12390	18670	100	7258	7228	2518	112	165	336	100	100	0	4765	4573	1414	123	208	435	100	98	0	1.539	1.599	1.640	1.573	1.151	1.618	0.970	80	462	11788	11566	0.622	7146	4642	7116	4450	0
3	9	5	"BNA1"	"YJR025C"	12590	18680	120	917	877	386	108	149	294	85	70	0	2040	1949	906	116	174	323	93	87	0	0.420	0.420	0.407	0.418	1.527	0.407	0.907	120	597	2733	2602	-1.250	809	1924	769	1833	0
3	10	5	"CDC8"	"YJR057W"	12800	18680	120	1849	1760	737	106	119	76	100	98	0	3939	3906	1709	112	137	140	100	99	0	0.455	0.436	0.424	0.436	1.214	0.423	0.963	120	592	5570	5448	-1.135	1743	3827	1654	3794	0
3	11	5	"GRR1"	"YJR090C"	13000	18680	120	957	953	375	103	111	55	100	100	0	1429	1333	468	110	118	42	100	100	0	0.647	0.695	0.675	0.694	1.425	0.701	0.896	120	544	2173	2073	-0.627	854	1319	850	1223	0
3	12	5	""	"YJR027W"	13190	18680	120	4794	4837	2268	99	108	54	100	100	0	4701	4526	2237	106	117	53	100	100	0	1.022	1.072	1.060	1.110	1.334	1.041	0.935	120	563	9290	9158	0.031	4695	4595	4738	4420	0
3	13	5	"PTK2"	"YJR059W"	13390	18680	120	799	1075	848	98	107	44	98	95	0	1695	2595	2125	107	122	64	99	98	0	0.441	0.393	0.415	0.412	1.745	0.377	0.875	120	591	2289	3465	-1.180	701	1588	977	2488	0
3	14	5	"BUD4"	"YJR092W"	13600	18680	110	748	757	246	103	113	70	100	100	0	1053	1058	291	110	127	75	100	98	0	0.684	0.690	0.678	0.682	1.359	0.684	0.889	80	568	1588	1602	-0.548	645	943	654	948	0
3	15	5	""	"YJR029W"	13800	18680	110	2450	2798	1700	104	115	57	98	98	0	2020	2331	1576	109	125	66	98	95	0	1.228	1.212	1.200	1.350	1.562	1.118	0.926	80	544	4257	4916	0.296	2346	1911	2694	2222	0
3	16	5	""	"YJR061W"	13990	18680	110	1200	1407	966	110	119	56	95	92	0	1925	1873	1005	111	134	121	92	88	0	0.601	0.736	0.633	0.681	1.855	0.723	0.839	80	529	2904	3059	-0.735	1090	1814	1297	1762	0
3	17	5	"IME1"	"YJR094C"	14190	18690	120	3855	3814	1829	107	117	54	100	100	0	4741	4260	1871	118	138	109	99	98	0	0.811	0.895	0.874	0.910	1.511	0.882	0.901	120	599	8371	7849	-0.303	3748	4623	3707	4142	0
3	18	5	"GEA1"	"YJR031C"	14380	18680	110	3182	3352	1427	107	136	166	100	100	0	5035	4994	2040	117	189	466	97	93	0	0.625	0.665	0.653	0.689	1.481	0.613	0.898	80	547	7993	8122	-0.677	3075	4918	3245	4877	0
3	19	5	"RPA12"	"YJR063W"	14590	18680	110	828	852	466	100	123	153	88	83	0	1795	1885	1214	107	170	441	82	71	0	0.431	0.423	0.425	0.510	2.007	0.347	0.774	80	586	2416	2530	-1.213	728	1688	752	1778	0
3	20	5	"SFC1"	"YJR095W"	14800	18680	110	717	782	371	105	114	85	100	93	0	1482	1542	761	110	130	128	100	100	0	0.446	0.473	0.480	0.469	1.508	0.458	0.864	80	522	1984	2109	-1.165	612	1372	677	1432	0
3	21	5	""	"YKR020W"	14990	18680	120	1764	1621	1064	101	108	43	91	88	0	2755	2597	1566	108	118	40	93	92	0	0.628	0.611	0.589	0.523	1.675	0.616	0.939	120	550	4310	4009	-0.671	1663	2647	1520	2489	0
3	22	5	"MRS4"	"YKR052C"	15190	18690	120	746	1485	1685	96	100	33	96	94	0	658	1143	1017	105	109	25	95	93	0	1.175	1.338	1.033	1.090	1.947	1.522	0.863	120	626	1203	2427	0.233	650	553	1389	1038	0
3	1	6	"HBS1"	"YKR084C"	10990	18870	110	2258	2949	2349	107	149	231	90	83	0	2866	2992	2046	120	200	496	82	80	0	0.783	0.990	0.930	0.977	1.517	0.941	0.874	80	562	4897	5714	-0.352	2151	2746	2842	2872	0
3	2	6	""	"YKR022C"	11190	18880	100	4941	4931	1788	111	216	536	100	100	0	4257	4137	1458	118	292	799	100	95	0	1.167	1.199	1.176	1.194	1.230	1.144	0.940	80	496	8969	8839	0.223	4830	4139	4820	4019	0
3	3	6	"DYN1"	"YKR054C"	11400	18880	110	397	412	112	113	179	463	7	0	0	748	737	189	117	212	589	61	2	0	0.450	0.482	0.465	0.452	1.602	0.477	0.817	80	535	915	919	-1.152	284	631	299	620	0
3	4	6	"PRP16"	"YKR086W"	11600	18870	110	1569	1766	1107	112	125	62	100	100	0	2380	2520	1479	120	143	87	100	100	0	0.645	0.689	0.685	0.662	1.338	0.678	0.933	80	541	3717	4054	-0.633	1457	2260	1654	2400	0
3	5	6	"DBP7"	"YKR024C"	11790	18870	110	3860	3803	1406	105	129	149	100	100	0	3489	3476	1358	120	161	240	100	98	0	1.115	1.102	1.094	1.126	1.241	1.047	0.949	80	554	7124	7054	0.156	3755	3369	3698	3356	0
3	6	6	"RNC1"	"YKR056W"	12000	18880	120	1164	1175	593	102	123	141	97	90	0	3487	3394	1540	115	155	243	100	99	0	0.315	0.327	0.317	0.313	1.414	0.326	0.900	120	628	4434	4352	-1.667	1062	3372	1073	3279	0
3	7	6	""	"YKR088C"	12200	18870	110	1806	2028	1697	110	131	99	86	86	0	2245	2615	1987	122	172	251	82	81	0	0.799	0.769	0.804	0.901	2.388	0.732	0.788	80	508	3819	4411	-0.324	1696	2123	1918	2493	0
3	8	6	"GCN3"	"YKR026C"	12390	18880	120	1358	1274	493	113	139	115	96	95	0	2422	2314	731	123	197	325	97	95	0	0.542	0.530	0.526	0.490	1.412	0.526	0.929	120	629	3544	3352	-0.885	1245	2299	1161	2191	0
3	9	6	"GLG1"	"YKR058W"	12600	18870	110	2245	2153	589	106	130	132	100	100	0	5830	5808	1670	114	201	446	100	100	0	0.374	0.360	0.359	0.360	1.132	0.345	0.969	80	555	7855	7741	-1.418	2139	5716	2047	5694	0
3	10	6	""	"YKR090W"	12800	18870	90	834	976	487	106	137	151	100	96	0	2002	2349	1348	119	232	523	92	84	0	0.387	0.390	0.383	0.410	1.460	0.345	0.874	52	400	2611	3100	-1.371	728	1883	870	2230	0
3	11	6	""	"YLR231C"	13000	18880	130	1393	1323	609	102	120	91	95	92	0	3122	2845	1165	114	182	316	95	91	0	0.429	0.447	0.436	0.419	1.416	0.439	0.939	120	670	4299	3952	-1.220	1291	3008	1221	2731	0
3	12	6	"RED1"	"YLR263W"	13200	18880	110	2444	2212	762	100	117	81	100	100	0	4224	3966	1430	112	183	299	98	97	0	0.570	0.548	0.546	0.557	1.276	0.516	0.946	80	525	6456	5966	-0.811	2344	4112	2112	3854	0
3	13	6	""	"YLR294C"	13410	18880	130	816	772	250	99	116	79	97	97	0	2098	1882	557	111	161	254	97	95	0	0.361	0.380	0.367	0.374	1.244	0.371	0.916	120	645	2704	2444	-1.471	717	1987	673	1771	0
3	14	6	"EST1"	"YLR233C"	13590	18880	100	1299	1257	488	105	136	155	100	96	0	2587	2495	704	114	189	388	100	100	0	0.483	0.484	0.464	0.458	1.279	0.496	0.939	80	470	3667	3533	-1.050	1194	2473	1152	2381	0
3	15	6	""	"YLR265C"	13790	18880	110	2512	2414	1040	107	173	291	100	93	0	2534	2340	839	113	244	517	96	90	0	0.993	1.036	0.995	1.007	1.248	1.007	0.925	80	564	4826	4534	-0.010	2405	2421	2307	2227	0
3	16	6	""	"YLR296W"	14000	18890	120	407	412	135	110	153	251	65	5	0	1182	1096	309	115	192	380	95	77	0	0.278	0.308	0.307	0.291	1.452	0.312	0.837	120	606	1364	1283	-1.845	297	1067	302	981	0
3	17	6	""	"YLR235C"	14200	18890	120	854	820	232	109	117	48	100	99	0	1751	1568	470	122	138	88	100	99	0	0.457	0.492	0.485	0.497	1.270	0.471	0.933	120	543	2374	2157	-1.129	745	1629	711	1446	0
3	18	6	"BOP2"	"YLR267W"	14400	18890	120	2095	1935	842	103	118	82	100	99	0	3423	3217	1144	122	153	174	100	100	0	0.603	0.592	0.581	0.557	1.275	0.595	0.944	120	576	5293	4927	-0.729	1992	3301	1832	3095	0
3	19	6	"YHC1"	"YLR298C"	14600	18880	120	1945	1838	531	101	110	55	100	100	0	3166	2882	849	112	133	112	99	99	0	0.604	0.627	0.627	0.642	1.242	0.605	0.953	120	584	4898	4507	-0.728	1844	3054	1737	2770	0
3	20	6	"THI7"	"YLR237W"	14780	18880	110	3430	3379	1386	105	208	502	97	93	0	4019	3947	1213	114	282	739	98	96	0	0.851	0.854	0.845	0.812	1.259	0.850	0.935	80	535	7230	7107	-0.232	3325	3905	3274	3833	0
3	21	6	""	"YLR269C"	15000	18880	130	1195	1153	286	104	191	449	95	75	0	2931	2693	669	113	253	663	97	95	0	0.387	0.407	0.407	0.406	1.150	0.395	0.965	120	678	3909	3629	-1.369	1091	2818	1049	2580	0
3	22	6	"EXG1"	"YLR300W"	15210	18890	130	1860	1749	711	96	105	50	100	99	0	3110	2872	1091	106	120	83	100	100	0	0.587	0.598	0.594	0.575	1.282	0.569	0.945	120	686	4768	4419	-0.768	1764	3004	1653	2766	0
3	1	7	"MVP1"	"YMR004W"	11000	19070	110	4616	4705	1123	108	173	465	100	100	0	2564	2496	588	119	167	253	100	100	0	1.844	1.934	1.929	1.947	1.186	1.890	0.958	80	598	6953	6974	0.883	4508	2445	4597	2377	0
3	2	7	"IMP2"	"YMR035W"	11210	19070	110	2834	2668	1200	109	199	508	96	85	0	2288	2155	1016	119	198	309	95	86	0	1.256	1.257	1.315	1.336	1.363	1.215	0.908	80	550	4894	4595	0.329	2725	2169	2559	2036	0
3	3	7	"SOV1"	"YMR066W"	11410	19070	120	2689	2543	1011	115	221	735	90	80	0	2940	2717	1046	120	181	286	98	95	0	0.913	0.935	0.915	0.940	1.254	0.947	0.954	120	629	5394	5025	-0.132	2574	2820	2428	2597	0
3	4	7	"PLB2"	"YMR006C"	11620	19080	110	8510	8553	3674	113	220	783	100	97	0	3133	2989	1143	120	167	267	100	98	0	2.787	2.942	2.906	2.893	1.255	3.072	0.950	80	534	11410	11309	1.479	8397	3013	8440	2869	0
3	5	7	"MSN2"	"YMR037C"	11810	19080	120	3035	2933	1081	105	123	99	100	99	0	6432	5820	1961	118	140	127	100	99	0	0.464	0.496	0.482	0.497	1.234	0.488	0.952	120	602	9244	8530	-1.108	2930	6314	2828	5702	0
3	6	7	""	"YMR068W"	12000	19080	110	1225	1244	415	109	130	94	100	100	0	2877	2749	883	125	180	306	100	97	0	0.406	0.433	0.423	0.433	1.257	0.395	0.925	80	511	3868	3759	-1.302	1116	2752	1135	2624	0
3	7	7	"PLB1"	"YMR008C"	12210	19090	130	5789	5696	2497	118	146	112	100	100	0	4669	4679	1703	131	209	323	100	100	0	1.250	1.226	1.198	1.171	1.222	1.284	0.957	120	705	10209	10126	0.322	5671	4538	5578	4548	0
3	8	7	"SUB1"	"YMR039C"	12410	19080	120	1402	1337	567	124	147	102	100	96	0	2540	2377	885	134	194	252	100	97	0	0.531	0.541	0.541	0.515	1.285	0.518	0.912	120	586	3684	3456	-0.913	1278	2406	1213	2243	0
3	9	7	"MOT3"	"YMR070W"	12600	19080	100	3502	3443	1308	123	292	803	97	87	0	2584	2487	653	132	304	658	100	92	0	1.378	1.410	1.386	1.335	1.243	1.493	0.932	80	458	5831	5675	0.463	3379	2452	3320	2355	0
3	10	7	""	"YMR010W"	12800	19080	120	1934	1772	623	112	233	685	92	70	0	2499	2374	693	125	248	559	98	91	0	0.767	0.738	0.745	0.716	1.283	0.753	0.917	120	639	4196	3909	-0.382	1822	2374	1660	2249	0
3	11	7	""	"YMR041C"	13000	19080	130	1448	1365	358	103	127	138	100	99	0	2252	2205	494	119	177	302	100	99	0	0.631	0.605	0.604	0.592	1.256	0.588	0.921	120	643	3478	3348	-0.665	1345	2133	1262	2086	0
3	12	7	"ABF2"	"YMR072W"	13220	19080	130	1140	1077	337	103	132	142	98	95	0	1412	1282	363	116	186	326	95	86	0	0.800	0.835	0.838	0.803	1.312	0.777	0.887	120	656	2333	2140	-0.322	1037	1296	974	1166	0
3	13	7	""	"YNL046W"	13400	19080	120	1172	1098	496	103	149	193	95	84	0	2423	2265	884	115	245	542	95	85	0	0.463	0.463	0.462	0.432	1.458	0.452	0.925	120	544	3377	3145	-1.110	1069	2308	995	2150	0
3	14	7	"TPM1"	"YNL079C"	13610	19090	130	1624	1497	387	105	141	176	100	99	0	2539	2340	552	117	217	479	99	96	0	0.627	0.626	0.625	0.621	1.200	0.565	0.902	120	648	3941	3615	-0.673	1519	2422	1392	2223	0
3	15	7	"CYB5"	"YNL111C"	13810	19090	120	951	935	289	106	121	105	100	98	0	1504	1423	430	118	143	149	100	98	0	0.610	0.635	0.623	0.634	1.210	0.633	0.950	120	560	2231	2134	-0.714	845	1386	829	1305	0
3	16	7	"ALG11"	"YNL048W"	13990	19080	130	2714	2764	1754	109	180	400	95	82	0	2860	2657	1176	117	228	576	95	85	0	0.950	1.045	0.984	0.919	1.397	1.102	0.905	120	584	5348	5195	-0.074	2605	2743	2655	2540	0
3	17	7	""	"YNL081C"	14200	19080	120	3192	2934	1012	101	175	405	97	95	0	1651	1495	468	109	220	582	90	73	0	2.005	2.044	2.016	2.035	1.238	1.931	0.839	120	571	4633	4219	1.003	3091	1542	2833	1386	0
3	18	7	"RPC19"	"YNL113W"	14400	19080	120	861	857	230	97	102	35	100	100	0	2138	1985	536	108	114	33	100	100	0	0.376	0.405	0.398	0.407	1.250	0.400	0.943	120	543	2794	2637	-1.410	764	2030	760	1877	0
3	19	7	""	"YNL050C"	14590	19090	120	4733	4361	1187	101	114	114	100	100	0	2020	1872	478	109	124	105	100	100	0	2.424	2.416	2.422	2.406	1.167	2.380	0.966	120	579	6543	6023	1.277	4632	1911	4260	1763	0
3	20	7	""	"YNL083W"	14790	19080	110	2871	2754	803	105	176	383	100	100	0	3452	3233	765	114	215	493	100	100	0	0.829	0.849	0.832	0.833	1.147	0.864	0.968	80	538	6104	5768	-0.271	2766	3338	2649	3119	0
3	21	7	""	"YNL115C"	14990	19080	120	3998	3556	1783	104	161	344	96	87	0	3773	3396	1488	113	199	455	95	86	0	1.064	1.051	1.028	0.977	1.469	1.045	0.933	120	621	7554	6735	0.089	3894	3660	3452	3283	0
3	22	7	"COX5A"	"YNL052W"	15210	19090	120	1022	963	341	99	114	121	95	91	0	1786	1627	548	104	127	157	96	94	0	0.549	0.567	0.553	0.565	1.300	0.548	0.939	120	634	2605	2387	-0.866	923	1682	864	1523	0
3	1	8	"MKT1"	"YNL085W"	11010	19270	110	3772	3837	1157	112	159	314	100	100	0	3898	3708	766	124	205	429	100	100	0	0.970	1.039	1.039	1.010	1.173	1.064	0.964	80	596	7434	7309	-0.044	3660	3774	3725	3584	0
3	2	8	"MLS1"	"YNL117W"	11220	19280	130	1381	1273	484	105	153	298	95	84	0	2534	2343	696	118	194	406	100	94	0	0.528	0.525	0.518	0.493	1.303	0.526	0.937	120	676	3692	3393	-0.921	1276	2416	1168	2225	0
3	3	8	""	"YOL015W"	11410	19280	120	1067	1033	364	108	117	53	100	100	0	1733	1641	517	119	135	62	100	100	0	0.594	0.608	0.590	0.597	1.308	0.616	0.936	120	562	2573	2447	-0.751	959	1614	925	1522	0
3	4	8	""	"YOL047C"	11610	19280	120	1323	1276	443	110	128	103	99	99	0	1726	1579	454	119	156	225	99	95	0	0.755	0.799	0.800	0.778	1.282	0.782	0.916	120	597	2820	2626	-0.406	1213	1607	1166	1460	0
3	5	8	""	"YOL079W"	11820	19280	120	713	715	210	111	129	84	99	98	0	1143	1124	315	124	157	154	98	96	0	0.591	0.604	0.584	0.603	1.325	0.604	0.931	120	571	1621	1604	-0.759	602	1019	604	1000	0
3	6	8	""	"YOL017W"	12020	19280	130	4816	4456	1541	111	134	103	100	100	0	3770	3546	1045	125	164	170	100	100	0	1.291	1.270	1.280	1.228	1.217	1.292	0.961	120	651	8350	7766	0.368	4705	3645	4345	3421	0
3	7	8	"GSH2"	"YOL049W"	12210	19280	100	1882	2205	1407	109	125	70	100	100	0	2778	2930	1571	121	151	112	100	100	0	0.667	0.746	0.709	0.737	1.322	0.770	0.918	80	466	4430	4905	-0.584	1773	2657	2096	2809	0
3	8	8	"IRA2"	"YOL081W"	12430	19280	100	639	671	290	120	153	191	92	66	0	1239	1282	539	130	173	196	98	93	0	0.468	0.478	0.463	0.461	1.433	0.556	0.812	80	463	1628	1703	-1.095	519	1109	551	1152	0
3	9	8	""	"YOL019W"	12610	19270	120	6067	5919	3162	121	161	264	100	99	0	3781	3446	1524	127	172	238	100	97	0	1.627	1.747	1.654	1.650	1.400	1.813	0.909	120	602	9600	9117	0.702	5946	3654	5798	3319	0
3	10	8	"GAL11"	"YOL051W"	12820	19280	110	3678	3399	1341	108	121	63	100	100	0	3468	3283	891	126	148	97	100	100	0	1.068	1.042	1.031	0.980	1.274	1.073	0.945	80	511	6912	6448	0.095	3570	3342	3291	3157	0
3	11	8	""	"YOL083W"	13010	19280	120	1268	1176	462	105	114	50	100	100	0	2691	2536	787	123	148	128	100	99	0	0.453	0.444	0.444	0.417	1.328	0.447	0.941	120	589	3731	3484	-1.143	1163	2568	1071	2413	0
3	12	8	"DIS3"	"YOL021C"	13200	19280	110	2553	2489	615	108	147	186	100	100	0	3819	3655	581	122	215	420	100	100	0	0.661	0.674	0.684	0.658	1.175	0.673	0.951	80	521	6142	5914	-0.597	2445	3697	2381	3533	0
3	13	8	""	"YOL053C-A"	13420	19280	120	1074	1028	342	102	136	176	97	91	0	1543	1426	551	110	189	394	89	81	0	0.678	0.704	0.701	0.742	1.487	0.680	0.915	120	607	2405	2242	-0.560	972	1433	926	1316	0
3	14	8	""	"YOL085C"	13610	19280	120	498	495	163	101	110	58	96	94	0	1008	936	306	110	126	83	98	96	0	0.442	0.477	0.478	0.471	1.410	0.477	0.846	120	534	1295	1220	-1.178	397	898	394	826	0
3	15	8	"KIN4"	"YOR233W"	13800	19290	130	2989	3312	2096	108	136	194	97	94	0	2364	2695	1585	118	155	241	95	93	0	1.283	1.243	1.152	1.252	1.758	1.265	0.915	120	622	5127	5781	0.359	2881	2246	3204	2577	0
3	16	8	"RBL2"	"YOR265W"	14010	19280	130	2914	2471	1318	104	139	202	85	82	0	2507	2210	1192	112	165	306	82	80	0	1.173	1.128	1.131	1.072	1.634	1.086	0.954	120	643	5205	4465	0.231	2810	2395	2367	2098	0
3	17	8	"TIM18"	"YOR297C"	14210	19290	120	3930	3565	2047	96	109	67	95	94	0	2602	2451	1336	105	127	113	92	89	0	1.535	1.479	1.470	1.465	1.441	1.492	0.947	120	541	6331	5815	0.619	3834	2497	3469	2346	0
3	18	8	"SNR17A"	"YOR235W"	14410	19290	120	811	719	343	97	111	92	87	82	0	1451	1244	611	105	127	127	86	83	0	0.530	0.546	0.548	0.537	1.558	0.545	0.936	120	593	2060	1761	-0.915	714	1346	622	1139	0
3	19	8	""	"YOR267C"	14610	19290	120	6642	6326	3259	105	118	84	100	99	0	5927	5469	2498	108	130	122	100	100	0	1.123	1.160	1.093	1.093	1.395	1.190	0.928	120	566	12356	11582	0.168	6537	5819	6221	5361	0
3	20	8	"BUD7"	"YOR299W"	14800	19290	120	1098	1149	621	102	114	69	95	94	0	2856	2777	1418	106	130	124	97	93	0	0.362	0.392	0.391	0.397	1.570	0.389	0.893	120	608	3746	3718	-1.465	996	2750	1047	2671	0
3	21	8	"HES1"	"YOR237W"	15010	19290	120	2691	2657	1369	100	117	103	98	94	0	4700	4199	1995	104	121	104	97	95	0	0.564	0.624	0.641	0.651	1.502	0.602	0.883	120	601	7187	6652	-0.827	2591	4596	2557	4095	0
3	22	8	"PAC1"	"YOR269W"	15190	19280	110	7863	6693	3802	97	226	722	87	85	0	4708	4059	2458	103	247	774	81	73	0	1.686	1.667	1.686	1.773	1.678	1.446	0.922	80	531	12371	10552	0.754	7766	4605	6596	3956	0
3	1	9	"RAX1"	"YOR301W"	11010	19480	100	582	568	250	109	114	40	100	97	0	1262	1276	556	114	134	94	98	97	0	0.412	0.395	0.381	0.385	1.564	0.362	0.830	80	528	1621	1621	-1.279	473	1148	459	1162	0
3	2	9	""	"YOR239W"	11210	19470	110	896	1229	971	103	107	36	96	93	0	1499	1855	1339	112	132	98	88	88	0	0.572	0.646	0.610	0.665	1.898	0.628	0.891	80	514	2180	2869	-0.807	793	1387	1126	1743	0
3	3	9	""	"YOR271C"	11410	19470	100	921	1077	705	104	115	73	91	91	0	1952	2077	1268	115	158	258	88	86	0	0.445	0.496	0.484	0.526	2.011	0.475	0.910	80	482	2654	2935	-1.169	817	1837	973	1962	0
3	4	9	"CPA1"	"YOR303W"	11600	19470	110	1913	2232	1567	109	150	212	90	85	0	4361	3949	2464	119	276	744	80	75	0	0.425	0.554	0.539	0.571	1.662	0.499	0.885	80	512	6046	5953	-1.234	1804	4242	2123	3830	0
3	5	9	""	"YPL222W"	11820	19480	120	1295	1340	646	107	145	200	96	90	0	2962	2836	1132	120	231	645	96	86	0	0.418	0.454	0.441	0.424	1.410	0.465	0.927	120	628	4030	3949	-1.258	1188	2842	1233	2716	0
3	6	9	"HFI1"	"YPL254W"	12010	19470	110	3295	3193	1092	108	164	275	100	98	0	2329	2256	599	120	181	307	100	98	0	1.443	1.444	1.423	1.400	1.247	1.392	0.920	80	531	5396	5221	0.529	3187	2209	3085	2136	0
3	7	9	""	"YPR003C"	12220	19470	110	3990	3641	2082	113	170	287	97	96	0	2004	1722	790	119	180	303	97	83	0	2.057	2.201	2.064	2.066	1.285	2.285	0.944	80	548	5762	5131	1.040	3877	1885	3528	1603	0
3	8	9	"MMT2"	"YPL224C"	12410	19480	120	2473	2297	994	115	142	150	99	98	0	2292	2095	689	119	150	139	100	100	0	1.085	1.104	1.098	1.023	1.337	1.159	0.947	120	585	4531	4158	0.118	2358	2173	2182	1976	0
3	9	9	"CLN2"	"YPL256C"	12610	19480	120	4231	3783	1607	112	150	261	99	96	0	3357	2996	1030	121	166	290	97	96	0	1.273	1.277	1.277	1.211	1.360	1.298	0.944	120	585	7355	6546	0.348	4119	3236	3671	2875	0
3	10	9	"HAL1"	"YPR005C"	12820	19480	120	3184	2828	1315	110	152	260	99	91	0	2912	2500	1023	127	186	301	94	89	0	1.104	1.145	1.128	1.132	1.379	1.136	0.921	120	617	5859	5091	0.142	3074	2785	2718	2373	0
3	11	9	""	"YPL226W"	13010	19480	100	3667	3648	1541	105	123	80	100	100	0	5083	4801	1617	126	175	207	100	98	0	0.719	0.758	0.752	0.728	1.197	0.784	0.962	80	463	8519	8218	-0.477	3562	4957	3543	4675	0
3	12	9	"THI21"	"YPL258C"	13210	19480	120	1682	1676	816	108	128	101	100	97	0	2669	2554	955	121	163	215	100	98	0	0.618	0.644	0.610	0.590	1.295	0.672	0.951	120	622	4122	4001	-0.695	1574	2548	1568	2433	0
3	13	9	"SPO69"	"YPR007C"	13400	19480	110	6368	6488	3213	106	234	805	97	92	0	3125	3040	1295	117	203	467	95	90	0	2.082	2.183	2.091	2.160	1.308	2.211	0.942	80	525	9270	9305	1.058	6262	3008	6382	2923	0
3	14	9	"CET1"	"YPL228W"	13600	19480	110	4437	4533	2150	105	292	898	95	88	0	3596	3494	1434	116	278	648	98	91	0	1.245	1.311	1.285	1.281	1.171	1.319	0.954	80	554	7812	7806	0.316	4332	3480	4428	3378	0
3	15	9	""	"YPL260W"	13800	19480	110	3953	3941	1969	106	248	638	97	85	0	3180	3008	1300	113	293	710	96	82	0	1.254	1.325	1.301	1.270	1.243	1.286	0.917	80	526	6914	6730	0.327	3847	3067	3835	2895	0
3	16	9	""	"YPR009W"	14000	19490	120	4818	4195	2246	101	188	497	93	87	0	1523	1391	645	105	207	531	79	68	0	3.327	3.184	3.056	3.089	1.333	3.141	0.849	120	567	6135	5380	1.734	4717	1418	4094	1286	0
3	17	9	"LTE1"	"YAL024C"	14190	19480	150	127	226	213	97	440	3183	0	0	0	151	238	209	103	370	2458	0	0	0	0.625	0.956	1.000	0.903	3.022	1.483	0.882	156	744	78	264	-0.678	30	48	129	135	-50
3	18	9	"PEP1"	"YBL017C"	14390	19480	80	238	328	229	91	99	38	82	73	0	324	389	249	99	106	32	94	84	0	0.653	0.817	0.762	0.727	2.777	0.830	0.828	52	329	372	527	-0.614	147	225	237	290	0
3	19	9	"ENA2"	"YDR039C"	14590	19480	80	314	308	156	100	107	41	82	71	0	387	384	199	99	106	32	88	76	0	0.743	0.730	0.725	0.715	1.889	0.765	0.827	52	335	502	493	-0.428	214	288	208	285	0
3	20	9	""	"YFL019C"	14790	19490	100	262	347	256	102	111	49	86	66	0	372	448	272	101	114	47	97	88	0	0.590	0.706	0.645	0.617	1.837	0.803	0.828	80	500	431	592	-0.760	160	271	245	347	0
3	21	9	""	"YGL066W"	14990	19480	80	371	452	325	93	101	49	88	78	0	403	440	273	96	106	49	84	76	0	0.906	1.044	1.011	1.015	2.110	0.982	0.751	52	335	585	703	-0.143	278	307	359	344	0
3	22	9	"MNT2"	"YGL257C"	15190	19480	90	258	286	156	96	105	60	73	57	0	363	413	265	99	112	57	80	71	0	0.614	0.605	0.557	0.583	2.119	0.658	0.729	52	420	426	504	-0.705	162	264	190	314	0
3	1	10	""	"YHR032W"	11000	19670	80	336	405	327	108	119	49	69	59	0	448	567	433	114	124	36	88	82	0	0.683	0.656	0.641	0.653	2.055	0.701	0.921	52	326	562	750	-0.551	228	334	297	453	0
3	2	10	""	"YHR036W"	11200	19670	150	142	234	224	103	111	48	44	30	0	167	304	305	110	128	95	34	28	0	0.684	0.675	0.790	0.894	3.046	0.720	0.869	156	882	96	325	-0.547	39	57	131	194	-50
3	3	10	""	"YHR045W"	11400	19670	80	365	417	288	100	103	34	82	76	0	457	470	280	106	112	34	88	84	0	0.755	0.871	0.890	0.880	2.509	0.911	0.865	52	320	616	681	-0.405	265	351	317	364	0
3	4	10	"STT4"	"YLR305C"	11590	19670	150	131	218	216	105	126	138	25	14	0	158	269	276	113	177	443	12	4	0	0.578	0.724	0.797	0.855	2.541	0.754	0.795	156	870	71	269	-0.791	26	45	113	156	-50
3	5	10	""	"YLR422W"	11800	19670	80	327	438	332	96	103	37	82	76	0	428	494	340	103	110	31	92	84	0	0.711	0.875	0.802	0.704	3.233	0.913	0.852	52	335	556	733	-0.493	231	325	342	391	0
3	6	10	""	"YML072C"	12000	19670	80	261	303	204	100	105	38	75	61	0	352	395	320	104	113	31	75	69	0	0.649	0.698	0.814	0.934	2.621	0.767	0.714	52	340	409	494	-0.623	161	248	203	291	0
3	7	10	""	"SNR54"	12210	19680	110	949	962	248	112	239	964	31	0	0	1123	1080	242	115	200	494	96	53	0	0.830	0.881	0.862	0.873	1.170	0.910	0.950	80	581	1845	1815	-0.268	837	1008	850	965	0
3	8	10	""	"YMR046W-A"	12420	19680	120	27480	25277	10185	113	235	956	100	98	0	21056	18562	7221	116	200	490	100	99	0	1.307	1.364	1.352	1.364	1.134	1.382	0.988	120	590	48307	43610	0.386	27367	20940	25164	18446	0
3	9	10	""	"YMRWdelta16"	12620	19680	120	1695	1646	624	101	107	38	99	98	0	2398	2286	774	110	118	38	100	99	0	0.697	0.710	0.701	0.693	1.246	0.719	0.955	120	549	3882	3721	-0.521	1594	2288	1545	2176	0
3	10	10	""	"YNRCdelta9"	12800	19680	110	1016	951	350	105	128	114	100	92	0	1100	1063	433	114	160	182	95	86	0	0.924	0.891	0.929	0.952	1.374	0.801	0.901	80	529	1897	1795	-0.114	911	986	846	949	0
3	11	10	""	"SNR50"	13020	19680	110	439	452	129	105	124	102	97	91	0	1063	1008	291	114	155	156	98	93	0	0.352	0.388	0.372	0.387	1.455	0.388	0.833	80	570	1283	1241	-1.507	334	949	347	894	0
3	12	10	""	"tR(ACG)O"	13220	19680	110	330	350	112	105	113	49	98	93	0	487	487	112	117	129	56	98	97	0	0.608	0.662	0.641	0.636	1.995	0.712	0.797	80	527	595	615	-0.718	225	370	245	370	0
3	13	10	""	"YPLCdelta1"	13410	19690	120	2500	2339	1059	104	159	465	90	84	0	2531	2390	1043	117	151	200	98	92	0	0.993	0.983	0.992	0.980	1.209	0.989	0.973	120	623	4810	4508	-0.011	2396	2414	2235	2273	0
3	14	10	""	"YPL183W-A"	13610	19680	110	396	408	128	98	110	66	97	93	0	913	849	239	110	133	102	100	97	0	0.371	0.419	0.408	0.405	1.424	0.430	0.859	80	544	1101	1049	-1.430	298	803	310	739	0
3	15	10	""	"IntYPL143W"	13800	19680	110	1687	1645	466	101	134	172	100	98	0	2059	2010	670	109	171	304	98	97	0	0.813	0.812	0.817	0.836	1.234	0.753	0.945	80	572	3536	3445	-0.298	1586	1950	1544	1901	0
3	16	10	""	"tC(GCA)P2"	14020	19680	110	413	421	117	111	171	390	21	0	0	568	563	135	113	179	318	85	5	0	0.664	0.689	0.676	0.681	1.414	0.841	0.642	80	520	757	760	-0.591	302	455	310	450	0
3	17	10	""	"tN(GUU)P"	14190	19680	110	40467	39264	12549	110	1084	5103	100	98	0	31209	29628	8960	110	915	4157	100	98	0	1.298	1.326	1.320	1.323	1.137	1.352	0.983	80	502	71456	68672	0.376	40357	31099	39154	29518	0
3	18	10	""	"tI(AAU)P2"	14400	19690	120	1957	2047	864	97	820	4491	0	0	0	2776	2777	1067	101	708	3664	15	0	0	0.695	0.729	0.752	0.718	1.321	0.739	0.937	120	652	4535	4626	-0.524	1860	2675	1950	2676	0
3	19	10	""	"itL(UAA)B2"	14610	19690	120	577	586	194	105	223	1040	0	0	0	1113	1052	320	102	200	854	67	0	0	0.467	0.506	0.515	0.500	1.326	1.132	0.920	120	615	1483	1431	-1.099	472	1011	481	950	0
3	20	10	""	"iYBR057C"	14810	19690	120	9506	9139	3637	105	227	1048	97	95	0	12186	11354	4681	103	204	861	97	96	0	0.778	0.803	0.804	0.824	1.212	0.810	0.971	120	605	21484	20285	-0.362	9401	12083	9034	11251	0
3	21	10	""	"iYBR060C-1"	14990	19690	80	267	311	157	93	101	48	90	76	0	384	473	275	98	107	46	96	88	0	0.608	0.581	0.571	0.606	1.996	0.534	0.767	52	326	460	593	-0.717	174	286	218	375	0
3	22	10	""	"iYBR077C"	15210	19690	120	1627	1641	633	97	107	66	100	99	0	3705	3576	1458	101	117	112	100	99	0	0.425	0.444	0.443	0.451	1.244	0.443	0.937	120	728	5134	5019	-1.236	1530	3604	1544	3475	0
3	1	11	""	"iYBR081C"	11010	19870	110	962	974	276	112	133	101	98	98	0	2767	2736	838	125	179	262	98	98	0	0.322	0.330	0.333	0.333	1.267	0.316	0.917	80	617	3492	3473	-1.636	850	2642	862	2611	0
3	2	11	""	"iYBR083W"	11210	19870	110	1552	1514	485	109	137	115	100	100	0	2932	2872	980	116	192	302	98	96	0	0.512	0.510	0.510	0.516	1.191	0.493	0.965	80	547	4259	4161	-0.965	1443	2816	1405	2756	0
3	3	11	""	"iYBR097W"	11420	19870	110	1050	1052	272	104	116	65	100	100	0	1706	1696	474	110	140	132	100	100	0	0.593	0.598	0.600	0.605	1.180	0.557	0.955	80	574	2542	2534	-0.755	946	1596	948	1586	0
3	4	11	""	"iYBR103W"	11610	19870	110	2029	1958	664	107	131	136	100	97	0	2538	2434	840	118	168	239	98	95	0	0.794	0.799	0.802	0.812	1.217	0.751	0.959	80	538	4342	4167	-0.332	1922	2420	1851	2316	0
3	5	11	""	"iYBR107C"	11820	19880	120	2283	2067	865	103	125	131	99	95	0	2723	2543	1128	112	159	230	96	91	0	0.835	0.808	0.810	0.832	1.298	0.795	0.958	120	639	4791	4395	-0.260	2180	2611	1964	2431	0
3	6	11	""	"iYBR126C"	12020	19880	120	3798	3545	1180	108	124	93	100	100	0	6770	6380	2127	114	141	121	100	99	0	0.554	0.549	0.548	0.559	1.296	0.545	0.963	120	640	10346	9703	-0.851	3690	6656	3437	6266	0
3	7	11	""	"iYBR130C"	12220	19870	110	1112	1021	378	109	126	91	100	96	0	1530	1414	460	120	145	101	100	98	0	0.711	0.705	0.693	0.683	1.285	0.694	0.937	80	526	2413	2206	-0.491	1003	1410	912	1294	0
3	8	11	""	"iYBR135W"	12410	19880	120	3890	3472	1479	107	127	208	98	96	0	4891	4441	1820	118	143	151	99	99	0	0.793	0.778	0.779	0.775	1.194	0.779	0.968	120	598	8556	7688	-0.335	3783	4773	3365	4323	0
3	9	11	""	"iYDL248W-0"	12620	19880	120	2208	2128	996	100	128	208	97	94	0	3371	3222	1524	110	154	319	97	92	0	0.646	0.652	0.653	0.661	1.267	0.651	0.947	120	599	5369	5140	-0.629	2108	3261	2028	3112	0
3	10	11	""	"iYDL246C-1"	12810	19880	100	2240	2053	677	103	112	64	98	98	0	3528	3169	1170	109	142	231	98	96	0	0.625	0.637	0.654	0.651	1.279	0.581	0.907	80	483	5556	5010	-0.678	2137	3419	1950	3060	0
3	11	11	""	"iYDL243C"	13020	19880	120	2567	2396	1031	105	137	204	95	90	0	3181	3121	1384	109	159	270	94	92	0	0.801	0.761	0.764	0.772	1.280	0.752	0.960	120	656	5534	5303	-0.319	2462	3072	2291	3012	0
3	12	11	""	"iYDL227C-0"	13210	19880	110	3151	3400	1495	105	346	1401	91	56	0	3657	3758	1317	111	200	427	100	97	0	0.859	0.903	0.844	0.878	1.270	0.875	0.904	80	556	6592	6942	-0.219	3046	3546	3295	3647	0
3	13	11	""	"iYDL225W"	13430	19880	100	5955	7156	5986	98	376	1505	86	81	0	2205	2248	1331	109	200	445	87	80	0	2.794	3.300	2.943	3.238	1.542	3.907	0.888	80	480	7953	9197	1.483	5857	2096	7058	2139	0
3	14	11	""	"iYDL220C"	13610	19880	110	1424	1392	329	98	109	56	100	100	0	1964	1860	445	115	134	82	100	100	0	0.717	0.742	0.723	0.745	1.173	0.734	0.962	80	532	3175	3039	-0.480	1326	1849	1294	1745	0
3	15	11	""	"iYDL207W"	13810	19890	120	1115	1074	357	109	127	83	100	98	0	1902	1795	581	115	148	136	100	100	0	0.563	0.574	0.570	0.566	1.224	0.572	0.945	120	609	2793	2645	-0.829	1006	1787	965	1680	0
3	16	11	""	"iYDL203C"	14010	19890	120	1711	1662	725	104	119	68	99	96	0	2922	2835	1229	107	135	117	98	96	0	0.571	0.571	0.558	0.584	1.364	0.559	0.936	120	596	4422	4286	-0.809	1607	2815	1558	2728	0
3	17	11	""	"iYDL199C"	14200	19880	110	540	546	198	103	194	1086	0	0	0	1169	1149	375	103	212	843	68	1	0	0.410	0.424	0.435	0.409	1.332	0.425	0.902	80	547	1503	1489	-1.287	437	1066	443	1046	0
3	18	11	""	"iYDL183C-1"	14410	19880	110	1487	1440	491	96	120	98	100	100	0	3416	3410	1227	101	175	290	100	98	0	0.420	0.406	0.409	0.409	1.197	0.378	0.943	80	520	4706	4653	-1.253	1391	3315	1344	3309	0
3	19	11	""	"iYDL179W"	14600	19890	120	1333	1449	709	105	118	66	98	94	0	2265	2311	1089	106	146	206	95	91	0	0.569	0.610	0.630	0.608	1.301	0.599	0.922	120	596	3387	3549	-0.814	1228	2159	1344	2205	0
3	20	11	""	"iYDL175C"	14810	19890	110	2901	2819	1075	113	160	288	98	93	0	2426	2284	846	115	182	294	97	91	0	1.206	1.248	1.225	1.246	1.200	1.221	0.959	80	566	5099	4875	0.271	2788	2311	2706	2169	0
3	21	11	""	"iYDR127W"	15030	19890	110	1030	953	416	102	145	287	85	76	0	1800	1666	653	107	161	285	96	90	0	0.548	0.546	0.541	0.493	1.544	0.561	0.916	80	562	2621	2410	-0.867	928	1693	851	1559	0
3	22	11	""	"iYDR131C"	15200	19890	110	1615	1578	597	101	134	203	100	96	0	2800	2681	1053	106	183	434	97	93	0	0.562	0.574	0.574	0.586	1.226	0.554	0.958	80	538	4208	4052	-0.831	1514	2694	1477	2575	0
3	1	12	""	"iYDR137W"	11040	20090	110	866	853	276	106	151	256	95	83	0	2069	1905	705	128	189	341	93	92	0	0.392	0.420	0.402	0.439	1.594	0.452	0.799	80	541	2701	2524	-1.353	760	1941	747	1777	0
3	2	12	""	"iYDR155C"	11220	20080	120	662	659	217	109	123	81	98	95	0	1829	1779	656	119	144	123	100	99	0	0.323	0.331	0.333	0.333	1.337	0.314	0.909	120	583	2263	2210	-1.629	553	1710	550	1660	0
3	3	12	""	"iYDR161W"	11420	20080	120	3495	3300	1090	105	117	93	100	100	0	3594	3351	1177	115	134	120	100	99	0	0.974	0.987	1.005	1.011	1.216	0.965	0.970	120	615	6869	6431	-0.037	3390	3479	3195	3236	0
3	4	12	""	"iYDR165W"	11610	20080	110	972	1010	270	107	125	94	100	100	0	1471	1496	386	120	161	203	100	100	0	0.640	0.656	0.650	0.654	1.189	0.615	0.931	80	534	2216	2279	-0.643	865	1351	903	1376	0
3	5	12	""	"iYDR177W"	11810	20070	110	1804	1677	787	108	136	132	96	91	0	1922	1889	887	117	188	288	93	86	0	0.940	0.885	0.888	0.873	1.312	0.831	0.944	80	539	3501	3341	-0.090	1696	1805	1569	1772	0
3	6	12	""	"iYDR180W"	12010	20080	100	2408	2307	576	111	133	117	100	100	0	1640	1586	336	121	163	230	100	100	0	1.512	1.499	1.466	1.483	1.144	1.515	0.958	80	495	3816	3661	0.597	2297	1519	2196	1465	0
3	7	12	""	"iYDR184C"	12210	20080	110	1305	1252	367	109	133	155	100	98	0	1782	1735	568	119	167	244	100	96	0	0.719	0.707	0.713	0.716	1.220	0.687	0.953	80	594	2859	2759	-0.476	1196	1663	1143	1616	0
3	8	12	""	"iYDR204W"	12420	20080	110	731	740	255	105	128	157	93	90	0	1907	1827	662	118	177	272	97	92	0	0.350	0.372	0.372	0.375	1.244	0.341	0.918	80	524	2415	2344	-1.515	626	1789	635	1709	0
3	9	12	""	"iYDR208W"	12590	20080	110	2223	2098	1246	105	192	379	83	80	0	3091	2731	1456	115	309	738	82	77	0	0.712	0.762	0.768	0.790	1.572	0.698	0.873	80	534	5094	4609	-0.491	2118	2976	1993	2616	0
3	10	12	""	"itI(UAU)D"	12810	20080	110	2395	2252	1077	105	226	475	87	83	0	2774	2449	1115	114	318	747	87	77	0	0.861	0.919	0.916	0.967	1.754	0.890	0.948	80	594	4950	4482	-0.216	2290	2660	2147	2335	0
3	11	12	""	"iYDR521W"	13020	20100	110	2051	1788	1002	105	192	410	80	78	0	2021	1728	955	117	216	444	80	76	0	1.022	1.045	0.941	1.040	1.540	1.090	0.894	80	549	3850	3294	0.031	1946	1904	1683	1611	0
3	12	12	""	"iYDR525W"	13210	20080	110	629	615	216	109	143	212	90	67	0	1098	1009	358	120	172	233	91	88	0	0.532	0.569	0.550	0.605	1.746	0.549	0.902	80	564	1498	1395	-0.911	520	978	506	889	0
3	13	12	""	"iYDR528W"	13420	20080	110	1702	1556	466	108	140	142	100	97	0	2039	1816	577	127	181	219	98	97	0	0.834	0.857	0.854	0.868	1.242	0.819	0.921	80	574	3506	3137	-0.262	1594	1912	1448	1689	0
3	14	12	""	"iYDR541C-0"	13620	20080	110	1955	1980	942	132	182	150	98	96	0	2912	2709	1107	153	225	207	98	97	0	0.661	0.723	0.696	0.711	1.355	0.736	0.943	80	525	4582	4404	-0.598	1823	2759	1848	2556	0
3	15	12	""	"iYDR544C"	13800	20090	120	12023	11251	4016	139	186	142	100	100	0	11497	11144	3468	143	211	170	100	100	0	1.047	1.010	1.025	0.980	1.224	1.029	0.979	120	564	23238	22113	0.066	11884	11354	11112	11001	0
3	16	12	""	"iYEL073C-0"	14000	20090	120	2970	2777	1314	103	116	60	98	96	0	3628	3274	1546	113	129	62	99	95	0	0.816	0.846	0.838	0.893	1.425	0.826	0.959	120	572	6382	5835	-0.294	2867	3515	2674	3161	0
3	17	12	""	"iYEL063C"	14200	20090	120	1430	1299	568	100	106	46	100	97	0	2506	2248	942	104	123	93	99	99	0	0.554	0.559	0.560	0.549	1.348	0.553	0.950	120	616	3732	3343	-0.853	1330	2402	1199	2144	0
3	18	12	""	"iYEL059W"	14410	20090	120	732	749	327	97	105	51	99	97	0	1909	1713	704	101	118	101	100	96	0	0.351	0.404	0.395	0.403	1.447	0.390	0.869	120	602	2443	2264	-1.510	635	1808	652	1612	0
3	19	12	""	"iYEL055C"	14600	20090	120	1740	1699	803	104	111	43	100	100	0	2100	1964	793	109	119	47	100	100	0	0.822	0.860	0.829	0.816	1.273	0.890	0.964	120	572	3627	3450	-0.283	1636	1991	1595	1855	0
3	20	12	""	"iYEL042W"	14810	20100	120	2028	1898	937	107	118	60	99	98	0	2827	2653	1315	114	131	83	99	98	0	0.708	0.705	0.701	0.722	1.332	0.690	0.949	120	617	4634	4330	-0.498	1921	2713	1791	2539	0
3	21	12	""	"iYEL038W"	15000	20090	110	1466	1441	721	102	123	123	92	88	0	1267	1229	561	108	141	165	91	86	0	1.177	1.194	1.175	1.191	1.490	1.141	0.890	80	549	2523	2460	0.235	1364	1159	1339	1121	0
3	22	12	""	"itS(AGA)E"	15220	20100	120	643	692	338	96	115	122	95	85	0	1434	1326	547	103	134	190	95	90	0	0.411	0.487	0.443	0.466	1.654	0.493	0.856	120	675	1878	1819	-1.283	547	1331	596	1223	0
3	1	13	""	"iYFL044C"	11020	20280	130	765	766	172	107	122	128	99	97	0	1736	1712	372	119	145	202	99	99	0	0.407	0.414	0.409	0.408	1.301	0.392	0.908	120	687	2275	2252	-1.297	658	1617	659	1593	0
3	2	13	""	"iYFL039C"	11200	20280	120	1506	1537	514	112	143	162	99	98	0	3522	3517	1182	127	175	275	98	98	0	0.411	0.420	0.416	0.424	1.179	0.415	0.955	120	566	4789	4815	-1.284	1394	3395	1425	3390	0
3	3	13	""	"iYFL035C-A"	11400	20280	110	1967	1823	637	114	205	351	95	92	0	2592	2310	847	129	263	519	93	85	0	0.752	0.784	0.773	0.802	1.209	0.773	0.967	80	525	4316	3890	-0.411	1853	2463	1709	2181	0
3	4	13	""	"iYFL020C"	11610	20280	120	5943	5595	2662	112	171	292	100	96	0	3959	4178	1990	126	214	416	99	92	0	1.521	1.353	1.374	1.346	1.261	1.351	0.958	120	636	9664	9535	0.605	5831	3833	5483	4052	0
3	5	13	""	"iYFL017C"	11820	20280	120	720	704	279	108	121	71	93	91	0	854	798	304	119	138	114	90	89	0	0.833	0.878	0.849	0.928	1.532	0.869	0.924	120	573	1347	1275	-0.264	612	735	596	679	0
3	6	13	""	"iYFL013W-A"	12000	20290	120	1752	1653	731	111	142	179	95	90	0	1931	1985	894	119	146	191	95	93	0	0.906	0.826	0.821	0.799	1.316	0.809	0.971	120	607	3453	3408	-0.143	1641	1812	1542	1866	0
3	7	13	""	"iYFR001W"	12220	20290	110	4815	5165	1979	110	146	189	100	98	0	1057	1059	402	118	147	201	95	90	0	5.011	5.372	5.425	5.547	1.288	5.268	0.948	80	547	5644	5996	2.325	4705	939	5055	941	0
3	8	13	""	"iYFR005C"	12410	20290	120	1981	1940	802	104	116	70	100	99	0	1067	1059	436	115	128	69	97	95	0	1.972	1.945	1.985	1.982	1.292	1.909	0.943	120	595	2829	2780	0.979	1877	952	1836	944	0
3	9	13	""	"iYFR007W"	12610	20290	120	2248	2144	704	104	123	135	100	99	0	1494	1433	439	114	159	320	98	90	0	1.554	1.547	1.559	1.531	1.211	1.551	0.952	120	609	3524	3359	0.636	2144	1380	2040	1319	0
3	10	13	""	"iYFR019W"	12810	20280	110	781	770	242	105	118	74	100	97	0	1053	1031	305	119	142	127	100	96	0	0.724	0.729	0.740	0.718	1.280	0.709	0.926	80	538	1610	1577	-0.466	676	934	665	912	0
3	11	13	""	"iYFR021W"	13010	20290	120	1433	1449	754	105	119	64	95	93	0	2088	2208	1102	122	151	141	97	93	0	0.675	0.644	0.641	0.625	1.339	0.626	0.939	120	583	3294	3430	-0.566	1328	1966	1344	2086	0
3	12	13	""	"iYFR025C"	13210	20290	120	588	592	216	113	123	64	97	94	0	737	725	250	125	153	132	94	88	0	0.776	0.798	0.795	0.797	1.354	0.765	0.856	120	575	1087	1079	-0.366	475	612	479	600	0
3	13	13	""	"iYGL013C"	13400	20290	130	3150	2936	1182	118	205	465	94	90	0	2983	2893	1135	130	245	520	95	88	0	1.063	1.020	1.028	1.018	1.157	1.021	0.975	120	632	5885	5581	0.088	3032	2853	2818	2763	0
3	14	13	""	"iYGL009C"	13600	20290	120	7159	7079	2612	122	223	473	100	98	0	9158	9267	3362	143	274	531	100	98	0	0.781	0.762	0.760	0.761	1.118	0.756	0.976	120	604	16052	16081	-0.357	7037	9015	6957	9124	0
3	15	13	""	"iYGL006W"	13800	20300	120	6709	6398	1887	117	188	335	100	100	0	1525	1387	386	125	192	219	97	96	0	4.709	4.977	4.983	5.112	1.349	5.035	0.937	120	586	7992	7543	2.235	6592	1400	6281	1262	0
3	16	13	""	"iYGR011W"	14010	20300	120	3237	3181	1161	103	153	332	97	97	0	3998	4002	1500	113	146	184	100	97	0	0.807	0.791	0.792	0.790	1.203	0.774	0.978	120	571	7019	6967	-0.310	3134	3885	3078	3889	0
3	17	13	""	"iYGR015C"	14200	20300	120	2201	2174	889	104	123	107	100	98	0	1755	1792	692	107	127	102	97	95	0	1.272	1.228	1.229	1.265	1.337	1.238	0.949	120	571	3745	3755	0.348	2097	1648	2070	1685	0
3	18	13	""	"iYGR020C"	14410	20300	130	2871	2885	1364	102	139	200	94	92	0	2560	2543	1184	103	132	128	95	93	0	1.127	1.141	1.143	1.152	1.246	1.154	0.946	120	645	5226	5223	0.172	2769	2457	2783	2440	0
3	19	13	""	"iYGR034W"	14610	20300	130	4195	4270	2500	109	151	204	95	90	0	1626	1588	885	109	142	129	93	85	0	2.693	2.813	2.761	2.785	1.301	2.934	0.939	120	637	5603	5640	1.429	4086	1517	4161	1479	0
3	20	13	""	"iYGR038W"	14800	20290	110	2141	2344	1317	112	171	269	91	87	0	1438	1486	757	118	175	226	91	86	0	1.537	1.632	1.594	1.558	1.431	1.713	0.950	80	520	3349	3600	0.620	2029	1320	2232	1368	0
3	21	13	""	"iYGR039W"	15020	20300	120	1159	1114	526	102	137	232	89	82	0	1461	1436	667	109	150	196	92	86	0	0.782	0.763	0.779	0.760	1.376	0.767	0.926	120	620	2409	2339	-0.355	1057	1352	1012	1327	0
3	22	13	""	"iYGR055W"	15210	20300	120	1379	1365	384	91	98	36	100	100	0	2401	2248	701	105	112	50	99	99	0	0.561	0.594	0.588	0.621	1.358	0.581	0.969	120	610	3584	3417	-0.834	1288	2296	1274	2143	0
3	1	14	""	"iYGR059W"	11010	20490	120	867	922	443	109	119	60	97	96	0	1257	1312	554	123	139	82	99	96	0	0.668	0.684	0.668	0.675	1.439	0.700	0.922	120	655	1892	2002	-0.581	758	1134	813	1189	0
3	2	14	""	"iYGR062C"	11230	20490	130	769	907	592	117	144	111	95	89	0	1171	1186	498	129	162	145	95	92	0	0.626	0.747	0.679	0.660	1.594	0.831	0.839	120	631	1694	1847	-0.676	652	1042	790	1057	0
3	3	14	""	"iYHR001W"	11410	20480	120	8962	9205	3374	113	152	186	100	100	0	2269	2279	838	127	173	239	99	96	0	4.131	4.225	4.319	4.264	1.164	4.193	0.967	120	562	10991	11244	2.047	8849	2142	9092	2152	0
3	4	14	""	"iYHR004C"	11610	20490	120	2012	1974	803	115	148	163	100	95	0	1491	1503	595	132	178	203	97	90	0	1.396	1.356	1.342	1.355	1.199	1.306	0.953	120	573	3256	3230	0.481	1897	1359	1859	1371	0
3	5	14	""	"iYHRCdelta4"	11810	20480	120	3667	3581	1256	110	141	153	100	100	0	2979	2912	1014	123	171	206	100	99	0	1.245	1.245	1.237	1.245	1.149	1.222	0.975	120	593	6413	6260	0.317	3557	2856	3471	2789	0
3	6	14	""	"iYHR017W"	12010	20480	110	1752	1723	552	102	134	166	100	100	0	2129	2007	553	114	153	208	100	98	0	0.819	0.856	0.856	0.846	1.152	0.916	0.967	80	525	3665	3514	-0.288	1650	2015	1621	1893	0
3	7	14	""	"iYHRCsigma2"	12210	20480	110	2087	1984	634	103	140	184	100	98	0	1703	1668	476	114	154	212	98	97	0	1.249	1.210	1.226	1.200	1.167	1.229	0.978	80	529	3573	3435	0.320	1984	1589	1881	1554	0
3	8	14	""	"iYHR023W"	12400	20490	120	2762	2561	965	105	126	133	100	99	0	2206	2013	727	113	139	159	100	98	0	1.269	1.293	1.257	1.286	1.211	1.269	0.959	120	585	4750	4356	0.344	2657	2093	2456	1900	0
3	9	14	""	"iYHR039C"	12610	20490	120	511	524	163	102	110	71	98	96	0	775	764	212	110	129	112	99	95	0	0.615	0.645	0.638	0.632	1.312	0.625	0.875	120	585	1074	1076	-0.701	409	665	422	654	0
3	10	14	""	"iYHR042W"	12820	20490	130	1956	1885	665	106	119	58	100	100	0	2095	1980	721	116	138	94	100	95	0	0.935	0.954	0.958	0.981	1.274	0.948	0.955	120	648	3829	3643	-0.097	1850	1979	1779	1864	0
3	11	14	""	"iYHR046C"	13010	20490	120	2009	2068	929	110	119	54	100	98	0	1654	1583	663	117	134	87	97	95	0	1.236	1.336	1.292	1.349	1.344	1.341	0.945	120	548	3436	3424	0.305	1899	1537	1958	1466	0
3	12	14	""	"iYHR060W"	13200	20490	120	1583	1642	688	106	117	77	100	100	0	1753	1735	614	116	140	143	98	96	0	0.902	0.949	0.923	0.949	1.274	0.940	0.930	120	544	3114	3155	-0.148	1477	1637	1536	1619	0
3	13	14	""	"iYHR064C"	13400	20490	120	1038	1068	542	107	126	97	92	89	0	1969	1880	892	113	177	253	91	86	0	0.502	0.544	0.517	0.527	1.455	0.533	0.912	120	558	2787	2728	-0.995	931	1856	961	1767	0
3	14	14	""	"iYHR068W"	13600	20500	120	1546	1509	545	102	121	88	100	99	0	1338	1288	425	111	168	227	95	91	0	1.177	1.195	1.217	1.191	1.227	1.200	0.879	120	571	2671	2584	0.235	1444	1227	1407	1177	0
3	15	14	""	"iYIL023C"	13810	20500	120	1066	1054	316	100	118	89	100	99	0	2253	2266	746	110	146	145	100	99	0	0.451	0.442	0.441	0.447	1.200	0.430	0.955	120	571	3109	3110	-1.150	966	2143	954	2156	0
3	16	14	""	"iYIL019W"	14010	20500	120	3623	3681	1826	99	113	73	100	98	0	4294	4311	2129	105	142	191	99	96	0	0.841	0.852	0.833	0.853	1.275	0.838	0.964	120	556	7713	7788	-0.249	3524	4189	3582	4206	0
3	17	14	""	"iYIL015W"	14210	20500	120	703	715	240	97	107	63	99	98	0	694	679	215	99	121	169	95	85	0	1.018	1.066	1.082	1.060	1.280	0.952	0.795	120	544	1201	1198	0.026	606	595	618	580	0
3	18	14	""	"iYIL005W"	14400	20500	120	3653	3599	968	95	103	70	100	100	0	1334	1268	336	96	103	49	100	100	0	2.874	2.990	2.987	3.017	1.203	2.950	0.957	120	544	4796	4676	1.523	3558	1238	3504	1172	0
3	19	14	""	"iYIL001W"	14600	20500	120	3590	3700	1826	98	121	120	99	96	0	683	679	260	99	115	76	94	90	0	5.979	6.210	5.950	6.035	1.286	6.520	0.911	120	558	4076	4182	2.580	3492	584	3602	580	0
3	20	14	""	"iYIR003W"	14800	20500	120	2154	2155	659	99	123	131	100	98	0	1270	1274	392	105	123	96	99	97	0	1.764	1.759	1.754	1.806	1.304	1.757	0.962	120	588	3220	3225	0.819	2055	1165	2056	1169	0
3	21	14	""	"iYIR018W-0"	15000	20500	120	5088	4913	2000	99	112	83	100	100	0	4097	3915	1614	108	127	110	100	100	0	1.251	1.265	1.266	1.272	1.205	1.227	0.970	120	586	8978	8621	0.323	4989	3989	4814	3807	0
3	22	14	""	"iYIR020C"	15220	20500	120	1073	1047	362	95	104	57	100	100	0	1503	1437	470	108	121	91	100	99	0	0.701	0.716	0.716	0.712	1.247	0.723	0.960	120	642	2373	2281	-0.512	978	1395	952	1329	0
3	1	15	""	"iYIR022W"	11010	20690	120	1306	1350	540	110	127	115	99	97	0	1882	2015	802	125	160	234	100	96	0	0.681	0.656	0.650	0.645	1.185	0.650	0.945	120	605	2953	3130	-0.555	1196	1757	1240	1890	0
3	2	15	""	"iYIR038C-0"	11210	20690	120	2690	2523	670	113	139	148	100	99	0	3604	3436	1043	131	185	309	99	97	0	0.742	0.729	0.739	0.751	1.214	0.694	0.967	120	573	6050	5715	-0.430	2577	3473	2410	3305	0
3	3	15	""	"iYIRCdelta6-2"	11420	20690	120	3905	3815	1157	113	129	100	100	100	0	3988	4143	1326	138	168	202	100	99	0	0.985	0.924	0.923	0.932	1.141	0.902	0.981	120	585	7642	7707	-0.022	3792	3850	3702	4005	0
3	4	15	""	"iYIR042C"	11620	20690	120	2980	2896	911	111	126	68	100	100	0	3059	3054	964	135	161	124	100	100	0	0.981	0.954	0.955	0.951	1.133	0.936	0.976	120	557	5793	5704	-0.027	2869	2924	2785	2919	0
3	5	15	""	"iYJR076C"	11820	20690	120	2654	2636	874	103	119	69	100	99	0	2848	2859	1001	116	142	125	99	98	0	0.934	0.923	0.914	0.947	1.240	0.908	0.978	120	571	5283	5276	-0.099	2551	2732	2533	2743	0
3	6	15	""	"iYJR083C"	12020	20690	120	938	913	252	99	108	54	100	98	0	1725	1642	440	112	122	68	100	100	0	0.520	0.532	0.529	0.526	1.240	0.533	0.951	120	588	2452	2344	-0.943	839	1613	814	1530	0
3	7	15	""	"iYJR089W"	12220	20690	120	2403	2294	621	99	113	79	100	100	0	2301	2157	598	111	133	110	100	99	0	1.052	1.073	1.083	1.087	1.174	1.088	0.973	120	609	4494	4241	0.073	2304	2190	2195	2046	0
3	8	15	""	"iYJR102C"	12410	20680	110	1296	1243	389	103	131	143	100	100	0	2409	2251	726	109	175	338	98	97	0	0.519	0.532	0.538	0.537	1.239	0.509	0.963	80	510	3493	3282	-0.947	1193	2300	1140	2142	0
3	9	15	""	"iYJR106W"	12620	20690	120	1337	1263	348	101	124	127	100	98	0	1935	1786	428	105	156	306	100	98	0	0.675	0.691	0.693	0.677	1.251	0.682	0.942	120	589	3066	2843	-0.566	1236	1830	1162	1681	0
3	10	15	""	"iYJR110W"	12820	20690	120	1583	1505	626	102	112	45	99	97	0	2042	1927	772	110	127	80	98	97	0	0.767	0.772	0.770	0.748	1.321	0.775	0.948	120	563	3413	3220	-0.384	1481	1932	1403	1817	0
3	11	15	""	"iYJR128W"	13010	20690	110	520	506	197	103	116	65	92	90	0	1297	1155	474	113	173	239	88	85	0	0.352	0.387	0.372	0.402	1.664	0.348	0.842	80	512	1601	1445	-1.506	417	1184	403	1042	0
3	12	15	""	"iYJR132W"	13210	20690	120	2133	2040	588	99	112	67	100	100	0	2130	2008	539	104	155	223	99	97	0	1.004	1.019	1.021	1.018	1.194	1.019	0.944	120	591	4060	3845	0.006	2034	2026	1941	1904	0
3	13	15	""	"iYJR136C"	13410	20690	120	420	438	146	97	105	46	97	95	0	908	860	254	102	122	101	97	95	0	0.401	0.450	0.450	0.440	1.514	0.437	0.849	120	571	1129	1099	-1.319	323	806	341	758	0
3	14	15	""	"iYJR151C-1"	13610	20690	120	1335	1286	451	92	103	58	100	98	0	3026	2906	1086	103	135	194	99	98	0	0.425	0.426	0.429	0.432	1.259	0.415	0.961	120	558	4166	3997	-1.234	1243	2923	1194	2803	0
3	15	15	""	"iYJR153W-1"	13810	20700	120	2021	1947	664	90	98	57	100	100	0	3381	3245	1040	102	130	186	99	98	0	0.589	0.591	0.601	0.587	1.207	0.583	0.970	120	558	5210	5000	-0.764	1931	3279	1857	3143	0
3	16	15	""	"iYJR157W-0"	14010	20700	120	7091	6742	1689	90	106	102	100	100	0	5058	4869	1302	99	122	144	100	100	0	1.412	1.395	1.404	1.408	1.129	1.378	0.980	120	577	11960	11422	0.498	7001	4959	6652	4770	0
3	17	15	""	"iYKR051W"	14220	20700	120	3646	3420	1238	87	102	104	100	100	0	1936	1743	618	94	113	137	98	95	0	1.932	2.021	1.963	2.080	1.314	2.018	0.961	120	563	5401	4982	0.950	3559	1842	3333	1649	0
3	18	15	""	"iYKR055W"	14410	20700	120	799	749	283	86	90	39	100	98	0	1957	1743	692	92	101	53	98	97	0	0.382	0.402	0.394	0.419	1.420	0.387	0.921	120	543	2578	2314	-1.387	713	1865	663	1651	0
3	19	15	""	"iYKR059W"	14610	20700	120	562	549	243	87	91	43	94	89	0	986	894	391	93	105	73	90	88	0	0.532	0.577	0.574	0.600	1.564	0.565	0.899	120	544	1368	1263	-0.911	475	893	462	801	0
3	20	15	""	"itK(UUU)K"	14800	20700	120	424	426	133	87	92	32	99	99	0	754	720	205	95	102	41	99	99	0	0.511	0.542	0.520	0.537	1.466	0.517	0.838	120	528	996	964	-0.968	337	659	339	625	0
3	21	15	""	"iYKR076W"	15000	20700	120	928	876	438	94	112	96	90	88	0	1650	1447	728	102	154	270	86	79	0	0.539	0.581	0.564	0.595	1.546	0.531	0.871	120	576	2382	2127	-0.892	834	1548	782	1345	0
3	22	15	""	"iYKR080W"	15210	20700	120	541	559	188	95	112	88	97	94	0	1204	1088	361	104	149	251	93	86	0	0.405	0.472	0.470	0.490	1.534	0.438	0.853	120	643	1546	1448	-1.302	446	1100	464	984	0
3	1	16	""	"iYKR095W"	11020	20890	120	3178	3082	1158	112	124	57	100	100	0	4843	4754	1583	123	135	52	100	100	0	0.650	0.641	0.640	0.613	1.235	0.647	0.974	120	620	7786	7601	-0.622	3066	4720	2970	4631	0
3	2	16	""	"iYKR099W"	11220	20890	120	3017	2833	1111	110	123	78	100	99	0	2406	2473	1024	130	152	138	99	96	0	1.277	1.162	1.162	1.191	1.278	1.097	0.958	120	564	5183	5066	0.353	2907	2276	2723	2343	0
3	3	16	""	"iYKR101W-2"	11420	20890	120	1672	1654	557	110	121	72	100	100	0	3769	3695	1322	132	163	169	100	100	0	0.429	0.433	0.436	0.438	1.191	0.417	0.964	120	557	5199	5107	-1.219	1562	3637	1544	3563	0
3	4	16	""	"iYLL062C"	11620	20890	120	1022	955	287	103	112	47	100	100	0	1903	1719	523	115	143	125	99	98	0	0.514	0.531	0.531	0.538	1.372	0.505	0.903	120	557	2707	2456	-0.960	919	1788	852	1604	0
3	5	16	""	"iYLL058W"	11820	20890	120	1194	1122	331	102	138	269	98	90	0	1296	1220	376	111	146	197	98	95	0	0.922	0.920	0.911	0.938	1.247	0.969	0.924	120	556	2277	2129	-0.118	1092	1185	1020	1109	0
3	6	16	""	"iYLL055W"	12020	20890	120	4742	4577	1803	103	140	269	99	97	0	2553	2509	963	115	150	201	95	95	0	1.903	1.869	1.884	1.914	1.274	1.824	0.968	120	563	7077	6868	0.928	4639	2438	4474	2394	0
3	7	16	""	"iYLRWdelta14"	12220	20900	120	1159	1128	375	102	112	66	99	98	0	1386	1295	447	111	134	117	97	96	0	0.829	0.867	0.855	0.884	1.351	0.859	0.950	120	558	2332	2210	-0.271	1057	1275	1026	1184	0
3	8	16	""	"iYLR259C"	12420	20890	120	1311	1264	602	105	121	89	95	93	0	2743	2802	1334	110	149	175	98	95	0	0.458	0.431	0.435	0.417	1.572	0.405	0.905	120	597	3839	3851	-1.126	1206	2633	1159	2692	0
3	9	16	""	"iYLR263W"	12620	20890	120	1066	1011	412	100	107	44	98	95	0	1579	1479	582	105	120	68	96	95	0	0.655	0.663	0.654	0.672	1.480	0.646	0.903	120	584	2440	2285	-0.610	966	1474	911	1374	0
3	10	16	""	"iYLR281C"	12830	20890	120	391	390	163	100	113	57	91	85	0	480	459	176	102	119	72	90	86	0	0.770	0.812	0.779	0.774	1.658	0.837	0.845	120	578	669	647	-0.377	291	378	290	357	0
3	11	16	""	"iYLR286C"	13020	20890	110	2168	2142	1000	100	128	160	98	90	0	2172	2268	1047	105	156	278	96	90	0	1.000	0.944	0.940	0.929	1.190	0.840	0.944	80	511	4135	4205	0.001	2068	2067	2042	2163	0
3	12	16	""	"iYLR289W"	13210	20900	120	2468	2289	1083	100	133	180	95	90	0	1716	1572	681	105	155	282	89	86	0	1.470	1.492	1.401	1.493	1.475	1.496	0.893	120	563	3979	3656	0.556	2368	1611	2189	1467	0
3	13	16	""	"iYLR304C"	13410	20900	120	1207	1228	611	95	114	111	95	92	0	2240	2176	1096	103	127	125	97	93	0	0.520	0.547	0.552	0.561	1.395	0.523	0.902	120	585	3249	3206	-0.942	1112	2137	1133	2073	0
3	14	16	""	"iYLR308W"	13620	20900	120	1131	1082	502	94	103	46	98	96	0	1509	1415	575	102	116	55	96	95	0	0.737	0.752	0.722	0.748	1.490	0.759	0.897	120	571	2444	2301	-0.440	1037	1407	988	1313	0
3	15	16	""	"iYLR312W-A"	13820	20900	120	2170	2188	806	92	99	49	99	99	0	3018	2953	1024	99	114	89	100	99	0	0.712	0.734	0.725	0.722	1.337	0.745	0.961	120	558	4997	4950	-0.490	2078	2919	2096	2854	0
3	16	16	""	"iYLR330W"	14000	20890	110	1051	1217	587	93	114	85	100	100	0	2311	2430	1081	100	161	227	100	96	0	0.433	0.482	0.468	0.481	1.363	0.457	0.896	80	502	3169	3454	-1.207	958	2211	1124	2330	0
3	17	16	""	"iSNR61"	14220	20890	110	784	760	297	90	110	79	98	95	0	910	886	311	95	147	199	95	87	0	0.852	0.847	0.821	0.824	1.242	0.814	0.902	80	530	1509	1461	-0.232	694	815	670	791	0
3	18	16	""	"iYLRWdelta20"	14410	20900	120	745	789	296	86	95	54	100	99	0	1392	1247	451	89	107	91	99	96	0	0.506	0.607	0.611	0.627	1.515	0.596	0.919	120	549	1962	1861	-0.983	659	1303	703	1158	0
3	19	16	""	"iYMR033W"	14600	20900	120	1370	1373	529	92	105	81	100	98	0	1271	1182	432	91	121	139	97	91	0	1.083	1.174	1.146	1.236	1.495	1.178	0.916	120	559	2458	2372	0.115	1278	1180	1281	1091	0
3	20	16	""	"iYMR037C"	14810	20890	120	1804	1657	804	89	105	82	96	95	0	3499	3429	1732	94	121	136	99	95	0	0.504	0.470	0.462	0.477	1.588	0.438	0.904	120	577	5120	4903	-0.989	1715	3405	1568	3335	0
3	21	16	""	"iYMR041C"	15000	20890	110	926	957	427	93	118	123	98	91	0	1822	1721	736	100	167	291	91	88	0	0.484	0.533	0.500	0.553	1.467	0.510	0.926	80	518	2555	2485	-1.048	833	1722	864	1621	0
3	22	16	""	"iYMR054W"	15210	20890	110	1049	1035	492	95	118	108	93	88	0	1175	1151	552	104	160	263	87	80	0	0.891	0.898	0.914	0.965	1.583	0.793	0.910	80	568	2025	1987	-0.167	954	1071	940	1047	0
3	1	17	""	"iYMR058W"	11030	21080	110	1140	1105	489	105	115	63	97	93	0	1340	1359	693	115	128	76	98	95	0	0.845	0.804	0.792	0.820	1.410	0.718	0.907	80	528	2260	2244	-0.243	1035	1225	1000	1244	0
3	2	17	""	"iYMR063W"	11210	21080	110	733	727	287	104	117	64	97	96	0	1034	1003	380	118	145	136	92	90	0	0.687	0.704	0.694	0.734	1.451	0.646	0.881	80	527	1545	1508	-0.542	629	916	623	885	0
3	3	17	""	"iYMR078C"	11430	21090	120	1722	1651	777	99	119	140	95	91	0	1804	1868	924	115	143	154	94	91	0	0.961	0.885	0.901	0.949	1.804	0.852	0.942	120	610	3312	3305	-0.058	1623	1689	1552	1753	0
3	4	17	""	"iYMR082C-0"	11630	21090	120	1662	1577	750	96	101	36	100	100	0	3545	3251	1428	104	110	34	100	100	0	0.455	0.471	0.475	0.462	1.394	0.467	0.926	120	544	5007	4628	-1.136	1566	3441	1481	3147	0
3	5	17	""	"iYMR085W"	11820	21090	120	876	848	341	99	108	54	99	97	0	1427	1351	553	111	118	41	96	96	0	0.590	0.604	0.594	0.622	1.626	0.584	0.899	120	562	2093	1989	-0.760	777	1316	749	1240	0
3	6	17	""	"iYMR101C"	12020	21080	110	2582	2522	816	106	133	170	100	100	0	1297	1295	408	118	141	126	100	97	0	2.100	2.053	2.030	2.082	1.246	1.967	0.958	80	522	3655	3593	1.070	2476	1179	2416	1177	0
3	7	17	""	"iYMR105C"	12230	21090	120	701	730	298	103	126	161	94	83	0	1745	1673	650	112	132	121	98	95	0	0.366	0.402	0.407	0.399	1.396	0.403	0.907	120	554	2231	2188	-1.449	598	1633	627	1561	0
3	8	17	""	"iYMR107W"	12400	21080	110	1060	1123	618	105	150	275	93	82	0	2674	2530	1036	111	203	484	97	90	0	0.373	0.421	0.388	0.402	1.276	0.484	0.876	80	495	3518	3437	-1.424	955	2563	1018	2419	0
3	9	17	""	"iYNL272C"	12620	21100	120	1517	1452	389	104	144	251	99	95	0	2618	2364	684	109	196	448	98	95	0	0.563	0.598	0.606	0.606	1.205	0.589	0.958	120	601	3922	3603	-0.828	1413	2509	1348	2255	0
3	10	17	""	"iYNL267W"	12820	21090	120	1232	1233	388	100	110	48	100	99	0	2010	1864	581	103	121	100	100	97	0	0.594	0.643	0.641	0.644	1.256	0.636	0.944	120	545	3039	2894	-0.752	1132	1907	1133	1761	0
3	11	17	""	"iYNL262W"	13010	21100	120	565	570	180	101	113	77	97	95	0	842	804	230	102	122	104	99	95	0	0.627	0.668	0.661	0.652	1.376	0.672	0.884	120	581	1204	1171	-0.673	464	740	469	702	0
3	12	17	""	"iYNL244C"	13210	21090	120	780	799	242	100	108	40	100	100	0	1841	1763	579	109	124	68	98	98	0	0.393	0.423	0.414	0.437	1.357	0.422	0.943	120	573	2412	2353	-1.349	680	1732	699	1654	0
3	13	17	""	"iYNL240C"	13420	21100	120	608	592	248	95	103	42	93	92	0	1179	1122	461	107	120	56	95	92	0	0.479	0.490	0.481	0.476	1.542	0.476	0.905	120	559	1585	1512	-1.063	513	1072	497	1015	0
3	14	17	""	"iYNL235C"	13610	21090	120	1516	1592	737	95	122	188	96	93	0	2008	2019	884	105	138	247	94	93	0	0.747	0.782	0.766	0.787	1.307	0.773	0.946	120	557	3324	3411	-0.421	1421	1903	1497	1914	0
3	15	17	""	"iYNL217W"	13800	21090	110	1092	1084	404	98	112	66	100	98	0	2260	2188	670	106	139	134	100	100	0	0.461	0.474	0.466	0.454	1.211	0.496	0.935	80	498	3148	3068	-1.116	994	2154	986	2082	0
3	16	17	""	"iYNL213C"	14000	21090	120	637	852	608	94	109	67	98	96	0	1291	1504	797	101	142	166	97	95	0	0.456	0.540	0.480	0.483	1.480	0.601	0.907	120	631	1733	2161	-1.132	543	1190	758	1403	0
3	17	17	""	"iYNL209W"	14200	21090	110	621	1273	1182	92	105	63	100	98	0	1055	1398	944	97	123	108	100	100	0	0.552	0.908	0.771	0.727	1.568	1.024	0.898	80	562	1487	2482	-0.857	529	958	1181	1301	0
3	18	17	""	"iYNL189W"	14410	21100	120	935	942	285	88	106	95	98	98	0	1483	1446	429	88	131	190	98	96	0	0.607	0.629	0.622	0.637	1.319	0.629	0.956	120	588	2242	2212	-0.720	847	1395	854	1358	0
3	19	17	""	"iYNL184C"	14610	21100	120	2595	2628	1254	88	106	97	98	95	0	1410	1347	563	90	123	177	93	90	0	1.899	2.021	1.935	1.979	1.504	2.071	0.912	120	558	3827	3797	0.925	2507	1320	2540	1257	0
3	20	17	""	"iYNL179C-0"	14810	21100	120	936	990	429	86	94	51	99	99	0	1694	1806	772	93	100	47	100	99	0	0.531	0.528	0.528	0.518	1.341	0.526	0.917	120	570	2451	2617	-0.913	850	1601	904	1713	0
3	21	17	""	"iYOL125W"	15010	21100	120	606	620	180	89	98	64	98	98	0	1241	1202	306	99	121	130	100	97	0	0.453	0.481	0.463	0.471	1.311	0.472	0.895	120	588	1659	1634	-1.143	517	1142	531	1103	0
3	22	17	""	"iYOL121C"	15210	21100	120	744	773	265	95	111	130	97	95	0	2391	2331	822	105	138	244	98	97	0	0.284	0.305	0.306	0.307	1.261	0.299	0.951	120	674	2935	2904	-1.817	649	2286	678	2226	0
3	1	18	""	"iYOL117W"	11010	21280	120	893	870	276	108	119	62	100	99	0	2090	1977	626	114	139	143	99	98	0	0.397	0.409	0.406	0.408	1.267	0.402	0.941	120	631	2761	2625	-1.332	785	1976	762	1863	0
3	2	18	""	"iYOLWdelta5"	11200	21280	110	1998	1946	584	109	172	355	100	96	0	2147	2199	662	113	207	432	100	97	0	0.929	0.881	0.886	0.877	1.182	0.901	0.953	80	549	3923	3923	-0.107	1889	2034	1837	2086	0
3	3	18	""	"iYOL099C"	11400	21280	110	2632	2570	1210	106	221	485	93	86	0	1559	1471	597	112	227	475	87	80	0	1.746	1.813	1.734	1.871	1.447	1.821	0.932	80	559	3973	3823	0.804	2526	1447	2464	1359	0
3	4	18	""	"iYOL096C"	11620	21290	120	928	912	336	101	158	330	88	69	0	1652	1571	565	109	156	247	98	91	0	0.536	0.555	0.537	0.549	1.330	0.542	0.917	120	620	2370	2273	-0.900	827	1543	811	1462	0
3	5	18	""	"iYOL081W"	11820	21290	120	1699	1592	507	101	107	38	100	100	0	2021	1914	601	113	121	37	100	100	0	0.838	0.828	0.830	0.832	1.201	0.802	0.963	120	557	3506	3292	-0.256	1598	1908	1491	1801	0
3	6	18	""	"iYOL076W"	12020	21290	120	1081	1061	487	103	116	87	93	89	0	855	814	367	115	130	88	92	85	0	1.322	1.371	1.293	1.374	1.451	1.393	0.890	120	608	1718	1657	0.402	978	740	958	699	0
3	7	18	""	"iYOL071W"	12220	21290	120	1696	1693	925	103	157	320	92	80	0	1205	1152	559	112	152	234	89	80	0	1.457	1.529	1.551	1.554	1.547	1.632	0.908	120	572	2686	2630	0.543	1593	1093	1590	1040	0
3	8	18	""	"iYOL055C"	12430	21290	120	1397	1428	513	104	133	223	98	95	0	1797	1750	575	106	149	320	98	94	0	0.765	0.805	0.807	0.810	1.292	0.817	0.962	120	592	2984	2968	-0.387	1293	1691	1324	1644	0
3	9	18	""	"iYOL054W"	12620	21290	120	2486	2316	1058	101	106	37	100	100	0	2047	1904	799	105	114	38	97	96	0	1.228	1.231	1.228	1.296	1.473	1.249	0.934	120	542	4327	4014	0.296	2385	1942	2215	1799	0
3	10	18	""	"iYOL050C"	12830	21290	120	1146	1069	465	101	109	45	99	97	0	1263	1143	451	107	115	40	98	96	0	0.904	0.934	0.950	0.915	1.432	0.950	0.912	120	564	2201	2004	-0.146	1045	1156	968	1036	0
3	11	18	""	"iYOR248W"	13010	21290	110	2742	2483	863	105	165	317	100	97	0	2044	1784	672	111	179	302	95	87	0	1.364	1.421	1.388	1.504	1.317	1.376	0.955	80	496	4570	4051	0.448	2637	1933	2378	1673	0
3	12	18	""	"iYOR252W"	13220	21300	120	772	752	271	107	160	294	86	61	0	1041	955	348	114	177	283	90	79	0	0.717	0.767	0.760	0.767	1.278	0.766	0.925	120	575	1592	1486	-0.479	665	927	645	841	0
3	13	18	""	"iYOR256C"	13410	21300	120	1421	1453	627	100	109	45	100	98	0	2423	2412	1037	111	130	81	99	95	0	0.571	0.588	0.589	0.611	1.463	0.580	0.957	120	528	3633	3654	-0.808	1321	2312	1353	2301	0
3	14	18	""	"iYOR272W"	13580	21290	110	2468	2365	929	101	206	455	95	87	0	3047	2957	1228	108	295	716	88	82	0	0.805	0.795	0.795	0.853	1.362	0.760	0.957	80	496	5306	5113	-0.312	2367	2939	2264	2849	0
3	15	18	""	"iYOR277C"	13800	21300	120	4636	5069	3080	103	190	402	96	89	0	5895	6396	3839	110	270	633	93	88	0	0.784	0.790	0.779	0.797	1.302	0.782	0.955	120	666	10318	11252	-0.352	4533	5785	4966	6286	0
3	16	18	""	"iYOR283W"	14010	21300	120	3495	3290	1814	96	106	61	100	100	0	3588	3488	1606	101	129	143	100	100	0	0.975	0.943	0.973	0.864	1.426	0.981	0.917	120	605	6886	6581	-0.037	3399	3487	3194	3387	0
3	17	18	""	"iYOR298W"	14210	21300	110	690	704	242	90	97	43	100	100	0	1290	1239	326	96	112	77	100	100	0	0.503	0.537	0.521	0.519	1.269	0.527	0.916	80	535	1794	1757	-0.993	600	1194	614	1143	0
3	18	18	""	"iYOR303W"	14410	21300	120	1048	1021	429	89	99	64	99	96	0	1845	1805	739	97	120	111	97	95	0	0.549	0.546	0.547	0.542	1.304	0.545	0.946	120	582	2707	2640	-0.866	959	1748	932	1708	0
3	19	18	""	"iYOR306C"	14600	21300	120	3509	3695	2110	90	96	42	100	100	0	3870	4046	2140	98	113	77	99	98	0	0.906	0.913	0.903	0.939	1.376	0.899	0.911	120	558	7191	7553	-0.142	3419	3772	3605	3948	0
3	20	18	""	"iYOR322C"	14810	21300	120	1205	1212	453	92	101	49	100	100	0	2569	2583	1013	106	130	120	100	99	0	0.452	0.452	0.453	0.455	1.201	0.442	0.958	120	577	3576	3597	-1.146	1113	2463	1120	2477	0
3	21	18	""	"iYOR327C"	15010	21300	120	1850	1901	991	99	106	46	100	100	0	2264	2304	1103	112	135	111	99	97	0	0.814	0.822	0.797	0.822	1.273	0.827	0.937	120	562	3903	3994	-0.297	1751	2152	1802	2192	0
3	22	18	""	"iYOR332W"	15200	21300	110	4390	4098	1787	101	227	695	93	88	0	7448	7126	3295	111	381	1361	88	85	0	0.585	0.570	0.555	0.588	1.266	0.559	0.962	80	534	11626	11012	-0.775	4289	7337	3997	7015	0
3	1	19	""	"iYPL045W"	11020	21490	120	1065	1068	305	111	120	49	100	100	0	1909	1749	477	116	129	70	100	100	0	0.532	0.586	0.583	0.588	1.240	0.579	0.947	120	620	2747	2590	-0.910	954	1793	957	1633	0
3	2	19	""	"iYPL040C"	11210	21490	110	857	831	247	111	156	182	95	90	0	1639	1549	540	112	208	366	95	85	0	0.489	0.501	0.507	0.518	1.342	0.486	0.939	80	508	2273	2157	-1.033	746	1527	720	1437	0
3	3	19	""	"iYPL036W"	11410	21500	120	2824	2751	1227	109	164	230	98	95	0	3017	2922	1278	110	212	390	96	88	0	0.934	0.940	0.916	0.947	1.225	0.944	0.960	120	608	5622	5454	-0.099	2715	2907	2642	2812	0
3	4	19	""	"iYPL017C"	11610	21490	100	766	774	192	104	132	154	100	97	0	1146	1132	244	108	155	242	98	98	0	0.638	0.654	0.633	0.649	1.320	0.627	0.877	80	471	1700	1694	-0.649	662	1038	670	1024	0
3	5	19	""	"iYPL013C"	11830	21490	120	1276	1220	514	99	108	52	100	97	0	2033	1990	831	107	121	79	99	97	0	0.611	0.595	0.586	0.596	1.313	0.598	0.960	120	575	3103	3004	-0.710	1177	1926	1121	1883	0
3	6	19	""	"iYPL009C"	12010	21490	110	1974	1950	538	103	225	515	100	95	0	2552	2449	639	111	202	378	100	98	0	0.766	0.790	0.800	0.788	1.171	0.824	0.936	80	494	4312	4185	-0.384	1871	2441	1847	2338	0
3	7	19	""	"iYPR005C"	12230	21490	120	2469	2323	1458	109	229	496	81	75	0	3020	2507	1444	115	206	368	84	78	0	0.812	0.926	0.906	0.940	1.791	0.987	0.880	120	569	5265	4606	-0.300	2360	2905	2214	2392	0
3	8	19	""	"itG(GCC)P1"	12420	21490	120	2450	2517	1173	102	116	90	100	100	0	2169	2254	995	107	131	141	100	98	0	1.139	1.125	1.090	1.112	1.224	1.123	0.948	120	527	4410	4562	0.187	2348	2062	2415	2147	0
3	9	19	""	"itK(CUU)P"	12620	21490	120	5668	5323	2186	99	111	86	100	100	0	7376	7024	2970	104	126	139	99	99	0	0.766	0.755	0.740	0.782	1.274	0.747	0.957	120	540	12841	12144	-0.385	5569	7272	5224	6920	0
3	10	19	""	"iYPR024W"	12820	21490	120	2317	2152	1104	100	112	58	99	99	0	2749	2631	1313	107	125	81	98	98	0	0.839	0.813	0.832	0.854	1.490	0.815	0.936	120	561	4859	4576	-0.253	2217	2642	2052	2524	0
3	11	19	""	"itF(GAA)P2"	13020	21490	110	1906	1842	735	101	117	75	97	95	0	2628	2438	1041	112	140	135	95	93	0	0.717	0.748	0.749	0.806	1.684	0.664	0.866	80	499	4321	4067	-0.479	1805	2516	1741	2326	0
3	12	19	""	"iYPR031W"	13210	21490	120	1203	1228	619	104	112	48	98	93	0	1652	1648	784	110	130	112	95	95	0	0.713	0.731	0.719	0.713	1.471	0.722	0.941	120	554	2641	2662	-0.489	1099	1542	1124	1538	0
3	13	19	""	"CEN3"	13410	21490	110	557	558	143	104	120	69	100	97	0	586	601	143	109	133	92	100	98	0	0.950	0.923	0.904	0.916	1.371	0.918	0.861	80	485	930	946	-0.074	453	477	454	492	0
3	14	19	""	"iRDN5-2"	13610	21490	120	2379	2221	1093	101	153	274	91	88	0	2755	2706	1382	104	189	425	90	84	0	0.859	0.815	0.825	0.854	1.434	0.784	0.937	120	615	4929	4722	-0.219	2278	2651	2120	2602	0
3	15	19	""	"itN(GUU)C"	13820	21500	110	1451	1371	568	102	128	137	97	96	0	2094	2018	716	100	131	132	100	97	0	0.677	0.662	0.652	0.642	1.324	0.715	0.900	80	483	3343	3187	-0.564	1349	1994	1269	1918	0
3	16	19	""	"iYCL018W"	14010	21500	120	7573	7543	3695	97	108	53	100	100	0	1975	2013	837	97	105	40	100	100	0	3.981	3.886	3.704	3.706	1.301	4.074	0.944	120	530	9354	9362	1.993	7476	1878	7446	1916	0
3	17	19	""	"iYCR003W"	14210	21500	120	1980	1980	1088	94	105	68	99	97	0	935	904	442	97	109	59	95	95	0	2.251	2.337	2.285	2.360	1.608	2.464	0.899	120	566	2724	2693	1.170	1886	838	1886	807	0
3	18	19	""	"iYCR007C"	14400	21500	110	3355	3214	1030	96	146	252	100	98	0	2224	2364	933	107	169	306	97	97	0	1.539	1.381	1.388	1.437	1.272	1.215	0.936	80	498	5376	5375	0.622	3259	2117	3118	2257	0
3	19	19	""	"iYHR212C"	14610	21500	120	10846	9494	4600	98	138	230	99	98	0	9156	8502	4244	104	163	285	97	95	0	1.187	1.119	1.137	1.160	1.400	1.107	0.946	120	580	19800	17794	0.248	10748	9052	9396	8398	0
3	20	19	""	"iYHR214W-A"	14800	21490	110	1706	1759	806	106	123	82	100	97	0	1822	1799	797	125	155	127	97	90	0	0.943	0.987	1.007	1.007	1.315	0.959	0.932	80	499	3297	3327	-0.085	1600	1697	1653	1674	0
3	21	19	""	"iYHR218W"	15010	21500	130	11078	11738	6946	113	137	121	100	99	0	11787	11943	6702	130	180	270	100	99	0	0.941	0.984	0.956	0.915	1.381	0.986	0.976	120	630	22622	23438	-0.088	10965	11657	11625	11813	0
3	22	19	""	"iYLR162W-A"	15210	21500	120	4037	4566	3188	142	273	374	95	90	0	4370	4392	2730	153	330	698	92	80	0	0.924	1.044	1.005	0.987	1.355	1.094	0.955	120	626	8112	8663	-0.115	3895	4217	4424	4239	0
3	1	20	""	"iYLRWdelta6-B"	11010	21690	120	18251	18321	9463	116	126	56	100	100	0	9571	9383	4447	120	131	60	100	100	0	1.919	1.965	1.959	1.951	1.382	2.018	0.939	120	662	27586	27468	0.940	18135	9451	18205	9263	0
3	2	20	""	"RDN5-1"	11220	21680	120	1113	1111	599	104	122	103	94	90	0	853	888	436	108	135	180	90	77	0	1.354	1.291	1.311	1.260	1.371	1.309	0.953	120	644	1754	1787	0.438	1009	745	1007	780	0
3	3	20	"EMPTY"	"EMPTY"	11430	21690	150	107	110	39	103	117	106	2	0	0	110	112	27	104	126	171	0	0	0	0.667	0.875	1.612	1.612	3.506	1.914	0.158	156	847	10	15	-0.585	4	6	7	8	-75
3	4	20	"EMPTY"	"EMPTY"	11630	21690	150	105	107	35	103	112	57	7	0	0	102	106	25	102	113	63	2	0	0	100000.000	1.000	1.500	1.427	3.565	2.087	0.252	156	845	2	8	16.610	2	0	4	4	-75
3	5	20	"EMPTY"	"EMPTY"	11830	21690	150	95	102	34	102	108	41	10	1	0	102	105	25	104	111	39	7	1	0	3.500	0.000	1.271	1.041	3.542	2.039	0.173	156	820	-9	1	1.807	-7	-2	0	1	-75
3	6	20	"EMPTY"	"EMPTY"	12030	21690	150	101	105	32	103	134	267	0	0	0	103	109	32	106	130	185	0	0	0	0.667	0.667	1.027	1.040	3.415	1.514	0.283	156	839	-5	5	-0.585	-2	-3	2	3	-75
3	7	20	"EMPTY"	"EMPTY"	12230	21690	150	105	112	44	105	123	177	0	0	0	106	117	41	110	124	115	3	0	0	0.000	1.000	1.400	1.471	3.478	1.222	0.295	156	815	-4	14	Error	0	-4	7	7	-75
3	8	20	"EMPTY"	"EMPTY"	12430	21690	150	121	150	129	108	119	60	20	8	0	125	146	73	113	128	81	14	3	0	1.083	1.273	1.262	1.413	3.234	1.791	0.560	156	804	25	75	0.115	13	12	42	33	-75
3	9	20	"EMPTY"	"EMPTY"	12630	21690	150	101	104	38	107	119	72	3	1	0	108	115	33	114	130	102	1	0	0	1.000	-3.000	1.359	1.287	3.264	1.483	0.228	156	810	-12	-2	0.000	-6	-6	-3	1	-75
3	10	20	"EMPTY"	"EMPTY"	12830	21690	150	101	110	44	103	112	53	8	1	0	117	120	28	111	124	67	3	0	0	-0.333	0.778	1.155	1.164	3.391	1.851	0.176	156	821	4	16	Error	-2	6	7	9	-75
3	11	20	"EMPTY"	"EMPTY"	13030	21690	150	98	98	26	98	107	52	2	0	0	101	104	21	105	121	99	0	0	0	0.000	0.000	1.200	1.260	3.509	1.881	0.109	156	830	-4	-1	Error	0	-4	0	-1	-75
3	12	20	"EMPTY"	"EMPTY"	13230	21690	150	94	97	33	94	104	43	9	1	0	99	101	21	102	114	68	0	0	0	0.000	-3.000	1.667	1.712	4.019	2.104	0.118	156	804	-3	2	Error	0	-3	3	-1	-75
3	13	20	"EMPTY"	"EMPTY"	13420	21690	150	90	95	28	95	105	50	3	0	0	96	101	23	101	113	54	2	0	0	1.000	0.000	1.381	1.249	3.814	1.415	0.196	156	819	-10	0	0.000	-5	-5	0	0	-75
3	14	20	"EMPTY"	"EMPTY"	13620	21690	150	96	103	42	97	109	60	5	1	0	103	112	37	99	115	72	6	1	0	-0.250	0.462	1.520	1.558	3.396	1.050	0.351	156	827	3	19	Error	-1	4	6	13	-75
3	15	20	"EMPTY"	"EMPTY"	13820	21690	150	97	106	51	97	114	83	6	2	0	98	110	44	99	114	86	5	2	0	0.000	0.818	1.583	1.338	4.010	1.423	0.315	156	815	-1	20	Error	0	-1	9	11	-75
3	16	20	"EMPTY"	"EMPTY"	14020	21690	150	88	94	39	93	101	45	8	3	0	92	103	46	93	100	33	14	5	0	5.000	0.100	1.063	1.247	3.811	1.508	0.254	156	784	-6	11	2.322	-5	-1	1	10	-75
3	17	20	"EMPTY"	"EMPTY"	14220	21700	150	92	95	30	93	103	59	4	0	0	96	98	24	94	105	48	3	0	0	-0.500	0.500	1.121	1.287	4.132	1.522	0.238	156	815	1	6	Error	-1	2	2	4	-75
3	18	20	"EMPTY"	"EMPTY"	14420	21700	150	89	95	35	94	121	181	0	0	0	91	96	26	98	130	214	0	0	0	0.714	-0.500	1.353	1.285	3.298	1.028	0.384	156	838	-12	-1	-0.485	-5	-7	1	-2	-75
3	19	20	"EMPTY"	"EMPTY"	14620	21700	150	91	100	43	96	104	45	12	3	0	98	103	41	100	110	47	1	1	0	2.500	1.333	1.310	1.386	3.151	1.442	0.251	156	827	-7	7	1.322	-5	-2	4	3	-75
3	20	20	"EMPTY"	"EMPTY"	14820	21700	150	99	100	31	100	110	58	5	0	0	109	113	29	104	120	78	2	0	0	-0.200	0.000	1.220	1.223	4.630	1.242	0.102	156	852	4	9	Error	-1	5	0	9	-75
3	21	20	"EMPTY"	"EMPTY"	15020	21700	150	103	108	39	118	146	115	1	0	0	116	121	33	125	167	220	0	0	0	1.667	2.500	1.250	1.237	3.463	0.988	0.257	156	816	-24	-14	0.737	-15	-9	-10	-4	-75
3	22	20	"EMPTY"	"EMPTY"	15220	21700	150	421	498	305	527	2278	7213	0	0	0	383	466	268	586	1697	4590	0	0	0	0.522	0.242	0.925	0.955	2.159	1.108	0.941	156	983	-309	-149	-0.937	-106	-203	-29	-120	-75
4	1	1	"TFC3"	"YAL001C"	15400	17900	140	16012	15812	10132	98	108	48	100	100	0	2989	2949	1592	100	108	38	100	100	0	5.508	5.516	5.228	5.091	1.297	5.908	0.962	156	773	18803	18563	2.462	15914	2889	15714	2849	0
4	2	1	"FUN19"	"YAL034C"	15590	17910	130	10708	10952	3891	100	126	138	100	100	0	5337	5288	1878	100	126	135	100	100	0	2.026	2.092	2.058	2.097	1.189	2.123	0.968	120	637	15845	16040	1.018	10608	5237	10852	5188	0
4	3	1	""	"YAL065C"	15810	17910	140	12842	11658	3176	99	125	131	100	100	0	11708	10616	2954	103	128	128	100	100	0	1.098	1.099	1.106	1.101	1.096	1.093	0.983	156	740	24348	22072	0.135	12743	11605	11559	10513	0
4	4	1	"EFB1"	"YAL003W"	16000	17910	150	1667	1607	349	97	106	49	100	100	0	2415	2327	492	100	107	40	100	100	0	0.678	0.678	0.676	0.676	1.140	0.662	0.966	156	781	3885	3737	-0.560	1570	2315	1510	2227	0
4	5	1	""	"YAL035C-A"	16210	17910	150	4576	4248	1013	91	96	34	100	100	0	2367	2219	464	95	100	26	100	100	0	1.974	1.957	1.974	1.944	1.120	1.979	0.982	156	766	6757	6281	0.981	4485	2272	4157	2124	0
4	6	1	""	"YAL066W"	16400	17910	150	756	768	154	91	97	40	100	100	0	1804	1755	307	97	106	38	100	100	0	0.390	0.408	0.399	0.405	1.258	0.412	0.928	156	752	2372	2335	-1.360	665	1707	677	1658	0
4	7	1	"SSA1"	"YAL005C"	16600	17920	150	3291	3082	1133	95	102	44	100	100	0	5100	5164	1669	103	113	40	100	100	0	0.640	0.590	0.591	0.571	1.193	0.598	0.973	156	755	8193	8048	-0.645	3196	4997	2987	5061	0
4	8	1	"FUN11"	"YAL036C"	16800	17910	140	2315	2349	1046	102	110	46	100	100	0	2619	2586	859	109	118	45	100	100	0	0.882	0.907	0.887	0.859	1.252	0.958	0.943	156	710	4723	4724	-0.182	2213	2510	2247	2477	0
4	9	1	""	"YAL068C"	17000	17920	150	10531	9956	2852	102	137	181	100	100	0	9606	9068	2127	109	142	206	100	100	0	1.098	1.100	1.094	1.072	1.151	1.116	0.983	156	764	19926	18813	0.135	10429	9497	9854	8959	0
4	10	1	"FUN14"	"YAL008W"	17200	17910	140	8849	8596	2335	100	129	174	100	100	0	4132	3921	960	103	136	208	100	100	0	2.172	2.225	2.163	2.224	1.216	2.259	0.938	156	738	12778	12314	1.119	8749	4029	8496	3818	0
4	11	1	"CDC19"	"YAL038W"	17410	17920	140	1450	1417	305	95	103	44	100	100	0	2438	2400	421	102	111	38	100	100	0	0.580	0.575	0.572	0.569	1.167	0.572	0.956	156	742	3691	3620	-0.786	1355	2336	1322	2298	0
4	12	1	"ERP1"	"YAR002C-A"	17610	17910	130	630	663	265	96	102	41	100	97	0	897	917	341	101	109	35	100	100	0	0.671	0.695	0.677	0.677	1.346	0.709	0.907	120	626	1330	1383	-0.576	534	796	567	816	0
4	13	1	"RPB5"	"YBR154C"	17810	17920	150	3668	3434	1148	96	106	52	100	100	0	4031	3843	1257	98	110	48	100	100	0	0.908	0.891	0.879	0.889	1.197	0.887	0.969	156	779	7505	7083	-0.139	3572	3933	3338	3745	0
4	14	1	"MBA1"	"YBR185C"	18010	17920	150	2627	2582	595	91	103	54	100	100	0	4643	4521	1089	93	107	49	100	100	0	0.557	0.563	0.568	0.565	1.146	0.554	0.977	156	766	7086	6919	-0.843	2536	4550	2491	4428	0
4	15	1	"APG12"	"YBR217W"	18200	17920	150	3025	3037	1148	93	108	66	100	100	0	3146	3022	1142	96	119	76	100	100	0	0.961	1.006	0.972	1.021	1.235	0.981	0.957	156	777	5982	5870	-0.057	2932	3050	2944	2926	0
4	16	1	"SLI15"	"YBR156C"	18410	17910	150	4868	4609	2405	89	99	49	100	100	0	6333	5787	2669	94	111	64	100	100	0	0.766	0.794	0.753	0.780	1.360	0.814	0.933	156	810	11018	10213	-0.385	4779	6239	4520	5693	0
4	17	1	""	"YBR187W"	18600	17910	150	815	836	275	81	90	85	98	98	0	2364	2236	810	86	95	55	100	100	0	0.322	0.351	0.343	0.362	1.399	0.337	0.863	156	779	3012	2905	-1.634	734	2278	755	2150	0
4	18	1	""	"YBR219C"	18800	17920	140	1537	1517	576	78	87	90	100	100	0	3366	3198	1229	85	97	63	100	100	0	0.445	0.462	0.452	0.473	1.306	0.452	0.940	156	684	4740	4552	-1.169	1459	3281	1439	3113	0
4	19	1	"ICS4"	"YBR158W"	19010	17920	160	2054	1818	900	81	89	50	99	99	0	4885	4262	2062	88	100	52	99	99	0	0.411	0.416	0.409	0.416	1.352	0.414	0.949	208	806	6770	5911	-1.282	1973	4797	1737	4174	0
4	20	1	"RPS9B"	"YBR189W"	19210	17920	160	1849	1698	1021	85	93	52	96	93	0	3437	2955	1690	86	98	47	99	97	0	0.526	0.562	0.544	0.545	1.617	0.572	0.956	208	788	5115	4482	-0.926	1764	3351	1613	2869	0
4	21	1	"PDB1"	"YBR221C"	19410	17920	140	1025	987	470	84	91	38	100	99	0	2463	2319	1028	87	98	46	100	99	0	0.396	0.405	0.385	0.400	1.501	0.409	0.913	156	657	3317	3135	-1.336	941	2376	903	2232	0
4	22	1	"CDC28"	"YBR160W"	19610	17930	160	2402	2222	1137	80	102	294	96	87	0	3866	3380	1603	80	96	137	99	98	0	0.613	0.649	0.636	0.641	1.328	0.659	0.956	208	1060	6108	5442	-0.705	2322	3786	2142	3300	0
4	1	2	"RPL21A"	"YBR191W"	15420	18110	140	1193	1151	391	107	114	43	100	100	0	2252	2134	560	110	118	35	100	100	0	0.507	0.516	0.521	0.482	1.379	0.527	0.941	156	704	3228	3068	-0.980	1086	2142	1044	2024	0
4	2	2	""	"YBR223C"	15620	18110	140	1130	1096	313	108	122	99	99	97	0	2842	2721	732	108	123	95	100	100	0	0.374	0.378	0.377	0.371	1.247	0.376	0.952	156	582	3756	3601	-1.420	1022	2734	988	2613	0
4	3	2	"RPN4"	"YDL020C"	15820	18110	150	1739	1906	943	104	115	54	100	99	0	3063	2681	1188	102	113	46	98	98	0	0.552	0.699	0.642	0.760	1.714	0.696	0.836	156	554	4596	4381	-0.857	1635	2961	1802	2579	0
4	4	2	"SLC1"	"YDL052C"	16030	18120	140	733	845	556	96	104	45	100	96	0	1709	1832	1131	97	104	37	100	100	0	0.395	0.432	0.398	0.409	1.659	0.438	0.887	156	543	2249	2484	-1.339	637	1612	749	1735	0
4	5	2	"SUB2"	"YDL084W"	16230	18110	150	4387	4244	1555	94	97	32	100	100	0	5171	4741	1554	98	103	25	100	100	0	0.846	0.894	0.874	0.906	1.351	0.900	0.920	156	536	9366	8793	-0.241	4293	5073	4150	4643	0
4	6	2	"GPD1"	"YDL022W"	16420	18120	140	1661	1604	510	96	102	37	100	100	0	2692	2601	818	103	110	35	100	100	0	0.604	0.604	0.600	0.603	1.241	0.597	0.951	156	525	4154	4006	-0.726	1565	2589	1508	2498	0
4	7	2	""	"YDL054C"	16630	18110	150	3797	3675	1028	99	106	48	100	100	0	6304	6021	1955	105	114	46	100	100	0	0.597	0.604	0.611	0.623	1.250	0.585	0.951	156	577	9897	9492	-0.745	3698	6199	3576	5916	0
4	8	2	""	"YDL086W"	16830	18120	140	762	767	224	104	117	56	100	100	0	1720	1648	533	110	120	48	100	100	0	0.409	0.431	0.418	0.441	1.406	0.412	0.887	156	563	2268	2201	-1.291	658	1610	663	1538	0
4	9	2	""	"YDL024C"	17030	18120	150	2051	1932	583	104	129	118	100	98	0	4721	4484	1435	112	133	120	100	100	0	0.422	0.418	0.420	0.423	1.177	0.412	0.968	156	572	6556	6200	-1.243	1947	4609	1828	4372	0
4	10	2	"MBP1"	"YDL056W"	17230	18120	150	2758	2737	704	100	114	83	100	100	0	2402	2335	612	107	119	72	100	100	0	1.158	1.184	1.166	1.193	1.175	1.181	0.970	156	600	4953	4865	0.212	2658	2295	2637	2228	0
4	11	2	"ASM4"	"YDL088C"	17430	18120	150	1269	1276	309	100	122	110	99	99	0	2428	2347	639	108	132	112	99	99	0	0.504	0.525	0.518	0.535	1.292	0.502	0.927	156	575	3489	3415	-0.989	1169	2320	1176	2239	0
4	12	2	""	"YDL026W"	17630	18120	160	1682	1591	722	98	119	108	97	90	0	2712	2421	1056	108	132	110	99	96	0	0.608	0.645	0.616	0.622	1.422	0.649	0.955	208	583	4188	3806	-0.717	1584	2604	1493	2313	0
4	13	2	"USO1"	"YDL058W"	17830	18120	150	4763	4667	1154	104	120	64	100	100	0	7333	6976	1734	113	129	57	100	100	0	0.645	0.665	0.664	0.671	1.162	0.660	0.982	156	543	11879	11426	-0.632	4659	7220	4563	6863	0
4	14	2	"RAM1"	"YDL090C"	18030	18130	150	2520	2559	865	127	317	791	96	83	0	5242	4923	1756	133	290	645	99	92	0	0.468	0.508	0.492	0.522	1.289	0.519	0.858	156	574	7502	7222	-1.094	2393	5109	2432	4790	0
4	15	2	"CPH1"	"YDR155C"	18230	18120	150	1471	1421	687	114	297	775	78	31	0	3046	2517	1163	119	284	644	85	81	0	0.464	0.545	0.532	0.586	1.651	0.585	0.832	156	606	4284	3705	-1.109	1357	2927	1307	2398	0
4	16	2	""	"YDR186C"	18430	18120	130	860	1234	1033	93	110	89	96	90	0	1521	1574	1047	98	128	164	92	82	0	0.539	0.773	0.773	0.777	1.965	0.854	0.865	120	545	2190	2617	-0.892	767	1423	1141	1476	0
4	17	2	"SPR28"	"YDR218C"	18630	18120	150	1355	1450	989	89	102	101	89	85	0	2881	2468	1347	97	115	94	89	85	0	0.455	0.574	0.538	0.578	1.743	0.606	0.876	156	630	4050	3732	-1.137	1266	2784	1361	2371	0
4	18	2	""	"YDR157W"	18830	18120	150	2562	2293	1140	88	102	63	100	94	0	2460	2066	988	104	142	133	91	88	0	1.050	1.124	1.103	1.174	1.394	1.135	0.935	156	604	4830	4167	0.071	2474	2356	2205	1962	0
4	19	2	"CCT6"	"YDR188W"	19030	18120	150	1656	1630	804	87	100	66	100	99	0	3595	3173	1462	105	140	118	100	98	0	0.450	0.503	0.499	0.509	1.386	0.503	0.919	156	549	5059	4611	-1.153	1569	3490	1543	3068	0
4	20	2	""	"YDR220C"	19230	18130	160	1444	1446	778	91	147	222	91	85	0	2721	2503	1276	99	182	292	94	87	0	0.516	0.564	0.536	0.570	1.443	0.570	0.916	208	509	3975	3759	-0.955	1353	2622	1355	2404	0
4	21	2	"SAC3"	"YDR159W"	19430	18130	150	3072	3009	1374	88	143	216	100	98	0	6305	5703	2491	93	173	290	100	100	0	0.480	0.521	0.495	0.511	1.289	0.522	0.951	156	519	9196	8531	-1.058	2984	6212	2921	5610	0
4	22	2	"RVB1"	"YDR190C"	19630	18130	150	3871	3590	1255	78	84	36	100	100	0	3814	3470	1397	81	90	45	100	100	0	1.016	1.036	1.011	1.104	1.400	1.015	0.931	156	751	7526	6901	0.023	3793	3733	3512	3389	0
4	1	3	""	"YDR222W"	15440	18320	140	2024	1910	902	107	115	45	100	99	0	4041	3749	1674	113	125	69	100	100	0	0.488	0.496	0.481	0.475	1.332	0.498	0.956	156	691	5845	5439	-1.035	1917	3928	1803	3636	0
4	2	3	"TCI1"	"YDR161W"	15640	18310	150	7291	6989	1775	107	114	46	100	100	0	2364	2320	451	112	120	40	100	100	0	3.190	3.117	3.156	3.054	1.186	3.174	0.957	156	558	9436	9090	1.674	7184	2252	6882	2208	0
4	3	3	"NUP42"	"YDR192C"	15840	18310	160	1995	1808	928	108	124	101	97	95	0	2514	2260	942	107	146	250	97	94	0	0.784	0.790	0.795	0.711	1.415	0.834	0.947	208	570	4294	3853	-0.351	1887	2407	1700	2153	0
4	4	3	"HTB1"	"YDR224C"	16030	18310	150	3883	3417	1307	100	105	39	100	100	0	1799	1615	527	98	105	29	100	100	0	2.224	2.187	2.143	2.122	1.211	2.228	0.967	156	543	5484	4834	1.153	3783	1701	3317	1517	0
4	5	3	"PAD1"	"YDR538W"	16240	18300	140	553	597	342	96	101	36	97	93	0	1328	1505	958	98	104	26	100	100	0	0.372	0.356	0.340	0.353	1.823	0.332	0.821	156	542	1687	1908	-1.428	457	1230	501	1407	0
4	6	3	"RIP1"	"YEL024W"	16440	18310	150	1916	1873	1049	95	102	38	99	99	0	3794	3320	1582	100	105	29	100	100	0	0.493	0.552	0.540	0.539	1.599	0.563	0.883	156	576	5515	4998	-1.020	1821	3694	1778	3220	0
4	7	3	"HAT2"	"YEL056W"	16640	18310	150	3106	3449	2106	92	100	43	100	100	0	3757	3397	1656	100	107	33	100	100	0	0.824	1.018	1.013	1.002	1.576	1.094	0.860	156	625	6671	6654	-0.279	3014	3657	3357	3297	0
4	8	3	""	"YDR540C"	16840	18320	130	1336	1335	355	97	107	52	100	100	0	2202	2099	567	104	114	41	100	100	0	0.591	0.621	0.588	0.621	1.308	0.610	0.926	120	537	3337	3233	-0.760	1239	2098	1238	1995	0
4	9	3	"SNU13"	"YEL026W"	17030	18310	150	2968	2824	858	99	109	65	100	100	0	2615	2395	701	112	123	52	100	100	0	1.146	1.194	1.173	1.197	1.180	1.184	0.971	156	624	5372	5008	0.197	2869	2503	2725	2283	0
4	10	3	"PCM1"	"YEL058W"	17240	18320	150	2304	2265	816	102	116	83	100	100	0	4608	4395	1587	119	132	59	100	100	0	0.491	0.506	0.491	0.513	1.259	0.494	0.943	156	609	6691	6439	-1.028	2202	4489	2163	4276	0
4	11	3	""	"YDR542W"	17450	18320	150	11158	9967	5050	108	137	122	100	100	0	9544	8615	4166	122	150	116	100	100	0	1.173	1.161	1.132	1.125	1.300	1.179	0.962	156	577	20472	18352	0.230	11050	9422	9859	8493	0
4	12	3	""	"YEL028W"	17650	18320	150	1760	1749	570	101	126	113	100	100	0	3262	2978	1016	117	146	116	100	98	0	0.528	0.576	0.562	0.602	1.378	0.566	0.935	156	540	4804	4509	-0.923	1659	3145	1648	2861	0
4	13	3	""	"YEL059W"	17840	18320	150	1177	1106	459	116	135	78	93	90	0	2431	2167	976	132	163	111	94	89	0	0.462	0.486	0.481	0.497	1.601	0.472	0.941	156	580	3360	3025	-1.116	1061	2299	990	2035	0
4	14	3	""	"YDR544C"	18050	18320	150	31052	25868	11956	135	310	761	100	100	0	19706	17246	7769	155	307	621	100	100	0	1.581	1.506	1.484	1.453	1.281	1.526	0.977	156	620	50468	42824	0.661	30917	19551	25733	17091	0
4	15	3	"ECM10"	"YEL030W"	18260	18320	150	5072	4575	2234	112	289	773	92	79	0	4965	4701	2318	134	289	640	94	86	0	1.027	0.977	0.946	0.999	1.430	0.976	0.942	156	609	9791	9030	0.038	4960	4831	4463	4567	0
4	16	3	"CIN8"	"YEL061C"	18450	18320	140	989	1067	577	99	113	85	98	96	0	1304	1276	616	114	144	158	96	87	0	0.748	0.833	0.814	0.833	1.521	0.845	0.895	156	589	2080	2130	-0.419	890	1190	968	1162	0
4	17	3	""	"YFR022W"	18640	18320	130	3937	3897	1918	100	134	125	100	100	0	4281	4059	1974	124	202	272	97	95	0	0.923	0.965	0.950	1.027	1.516	0.968	0.890	120	518	7994	7732	-0.116	3837	4157	3797	3935	0
4	18	3	"RPN12"	"YFR052W"	18840	18330	150	2719	2617	1049	102	135	119	99	98	0	5381	4802	1977	132	214	261	100	97	0	0.499	0.539	0.528	0.555	1.310	0.523	0.937	156	629	7866	7185	-1.004	2617	5249	2515	4670	0
4	19	3	"CWH41"	"YGL027C"	19050	18340	150	5198	4830	2052	103	122	72	100	100	0	8663	7983	3271	133	180	141	100	100	0	0.597	0.602	0.591	0.600	1.347	0.600	0.929	156	540	13625	12577	-0.743	5095	8530	4727	7850	0
4	20	3	""	"YFR024C"	19250	18330	160	6162	5394	3329	114	199	259	93	91	0	4579	3990	2164	137	264	343	94	88	0	1.362	1.370	1.365	1.230	1.497	1.457	0.956	208	468	10490	9133	0.445	6048	4442	5280	3853	0
4	21	3	""	"YFR054C"	19440	18330	150	3575	3427	1305	94	171	251	100	93	0	3528	3237	1239	96	210	329	94	89	0	1.014	1.061	1.043	1.102	1.290	1.057	0.963	156	502	6913	6474	0.020	3481	3432	3333	3141	0
4	22	3	"CGR1"	"YGL029W"	19650	18330	150	2453	2222	1040	77	81	31	100	98	0	1743	1519	717	78	85	32	96	95	0	1.427	1.489	1.452	1.605	1.598	1.467	0.957	156	784	4041	3586	0.513	2376	1665	2145	1441	0
4	1	4	"HIS2"	"YFR025C"	15450	18520	150	2436	2284	1059	100	134	294	94	85	0	3542	3468	1624	112	164	373	97	94	0	0.681	0.651	0.650	0.632	1.315	0.625	0.936	156	743	5766	5540	-0.554	2336	3430	2184	3356	0
4	2	4	""	"YFR056C"	15640	18510	150	1144	1076	369	116	135	100	98	95	0	2047	1877	584	140	199	255	97	94	0	0.539	0.553	0.546	0.541	1.287	0.544	0.942	156	602	2935	2697	-0.891	1028	1907	960	1737	0
4	3	4	"RPL24A"	"YGL031C"	15860	18520	150	1157	1056	439	116	135	101	95	92	0	2731	2500	1080	125	187	258	94	89	0	0.399	0.396	0.392	0.402	1.395	0.392	0.945	156	593	3647	3315	-1.324	1041	2606	940	2375	0
4	4	4	"ECO1"	"YFR027W"	16050	18520	150	2541	2456	838	102	108	39	100	100	0	2906	2742	734	105	110	30	100	100	0	0.871	0.893	0.876	0.868	1.216	0.902	0.934	156	556	5240	4991	-0.200	2439	2801	2354	2637	0
4	5	4	""	"YGL001C"	16250	18520	160	13556	12236	5280	99	105	39	100	100	0	2506	2315	918	98	104	28	99	99	0	5.588	5.475	5.592	5.493	1.343	5.644	0.962	208	596	15865	14354	2.482	13457	2408	12137	2217	0
4	6	4	"HOP2"	"YGL033W"	16450	18520	150	3979	3731	1227	94	102	42	100	100	0	4951	4728	1686	98	108	38	100	100	0	0.801	0.786	0.802	0.804	1.214	0.767	0.968	156	591	8738	8267	-0.321	3885	4853	3637	4630	0
4	7	4	"MRP13"	"YGR084C"	16660	18520	150	2267	2164	735	94	100	41	100	100	0	4600	4286	1272	100	112	44	100	100	0	0.483	0.495	0.491	0.481	1.257	0.494	0.962	156	667	6673	6256	-1.050	2173	4500	2070	4186	0
4	8	4	"SPT6"	"YGR116W"	16850	18520	130	907	938	322	96	101	40	100	100	0	1797	1748	611	99	109	41	100	100	0	0.478	0.511	0.509	0.513	1.295	0.498	0.911	120	576	2509	2491	-1.066	811	1698	842	1649	0
4	9	4	"RPL24B"	"YGR148C"	17060	18530	150	1679	1645	345	96	105	50	100	100	0	3639	3525	513	109	120	55	100	100	0	0.448	0.453	0.451	0.446	1.173	0.454	0.966	156	619	5113	4965	-1.157	1583	3530	1549	3416	0
4	10	4	""	"YGR086C"	17250	18520	150	1341	1282	363	100	113	67	100	100	0	2351	2283	537	123	137	56	100	100	0	0.557	0.547	0.540	0.534	1.195	0.553	0.961	156	561	3469	3342	-0.844	1241	2228	1182	2160	0
4	11	4	"RPS23A"	"YGR118W"	17460	18530	160	4164	3719	1760	105	119	71	99	99	0	4134	3586	1474	123	138	59	100	100	0	1.012	1.044	1.015	0.983	1.345	1.081	0.966	208	594	8070	7077	0.017	4059	4011	3614	3463	0
4	12	4	""	"YGR150C"	17660	18520	130	2780	2821	1334	103	112	50	100	100	0	3799	3752	1693	123	137	54	100	100	0	0.728	0.749	0.747	0.747	1.289	0.748	0.932	120	470	6353	6347	-0.458	2677	3676	2718	3629	0
4	13	4	"CTT1"	"YGR088W"	17850	18530	150	1743	1671	393	111	123	63	100	100	0	3851	3856	647	134	162	109	100	100	0	0.439	0.419	0.423	0.410	1.199	0.420	0.957	156	585	5349	5282	-1.187	1632	3717	1560	3722	0
4	14	4	"SEC35"	"YGR120C"	18060	18530	150	2414	2310	572	106	121	65	100	100	0	4007	3835	932	131	160	112	100	100	0	0.595	0.595	0.595	0.595	1.141	0.602	0.975	156	587	6184	5908	-0.748	2308	3876	2204	3704	0
4	15	4	"RSR1"	"YGR152C"	18250	18530	140	2598	2571	1012	95	102	41	100	100	0	3645	3438	1363	117	133	61	100	99	0	0.709	0.746	0.742	0.759	1.265	0.742	0.953	156	558	6031	5797	-0.495	2503	3528	2476	3321	0
4	16	4	""	"YGR090W"	18460	18530	140	1847	1792	732	98	106	44	100	100	0	4095	3775	1367	123	140	66	100	100	0	0.440	0.464	0.451	0.455	1.255	0.469	0.950	156	563	5721	5346	-1.183	1749	3972	1694	3652	0
4	17	4	""	"YGR122W"	18660	18530	160	2339	2080	1202	103	131	114	95	90	0	4039	3509	1813	136	204	248	93	92	0	0.573	0.586	0.569	0.568	1.617	0.608	0.958	208	592	6139	5350	-0.804	2236	3903	1977	3373	0
4	18	4	""	"YGR154C"	18860	18530	150	1161	1182	472	103	134	117	98	92	0	3424	3210	1285	132	208	259	96	92	0	0.321	0.351	0.344	0.369	1.491	0.337	0.916	156	553	4350	4157	-1.638	1058	3292	1079	3078	0
4	19	4	"ORC6"	"YHR118C"	19060	18530	140	1878	2909	2919	112	133	80	96	94	0	2731	3467	2613	139	186	141	92	92	0	0.681	0.840	0.712	0.801	1.857	0.989	0.854	156	506	4358	6125	-0.554	1766	2592	2797	3328	0
4	20	4	"IMP3"	"YHR148W"	19260	18520	160	5121	8481	8705	109	148	149	85	82	0	4610	5791	5241	126	192	201	82	77	0	1.118	1.478	1.364	1.361	2.052	1.612	0.950	208	518	9496	14037	0.161	5012	4484	8372	5665	0
4	21	4	""	"YHR180W"	19470	18530	140	947	1545	1820	85	115	138	87	76	0	2194	2857	2381	88	128	166	89	86	0	0.409	0.527	0.391	0.461	1.915	0.632	0.800	156	526	2968	4229	-1.289	862	2106	1460	2769	0
4	22	4	"MSH1"	"YHR120W"	19660	18530	140	2003	2277	1431	77	83	36	99	98	0	1686	1756	945	77	82	26	97	97	0	1.197	1.310	1.241	1.315	1.567	1.405	0.880	156	698	3535	3879	0.259	1926	1609	2200	1679	0
4	1	5	""	"YHR150W"	15470	18710	140	1006	1439	1221	102	109	47	96	92	0	2370	2756	1947	115	131	77	91	91	0	0.401	0.506	0.454	0.474	2.031	0.546	0.891	156	701	3159	3978	-1.319	904	2255	1337	2641	0
4	2	5	""	"YHR182W"	15670	18720	130	1189	2001	2198	120	131	53	95	90	0	734	860	674	144	174	86	81	76	0	1.812	2.627	2.228	2.297	1.676	3.086	0.917	120	538	1659	2597	0.857	1069	590	1881	716	0
4	3	5	""	"YHR122W"	15860	18720	140	836	914	495	115	129	68	99	96	0	2040	2005	995	121	164	143	99	98	0	0.376	0.424	0.430	0.397	1.592	0.428	0.868	156	556	2640	2683	-1.412	721	1919	799	1884	0
4	4	5	"SPO12"	"YHR152W"	16070	18720	140	2438	2673	1977	96	106	47	96	94	0	2463	2676	1791	101	108	37	96	94	0	0.992	1.001	1.033	0.948	1.621	1.050	0.925	156	525	4704	5152	-0.012	2342	2362	2577	2575	0
4	5	5	"SSP1"	"YHR184W"	16270	18710	140	813	1448	1446	93	101	43	98	95	0	1296	1738	1353	96	103	32	97	96	0	0.600	0.825	0.663	0.723	1.838	0.953	0.903	156	518	1920	2997	-0.737	720	1200	1355	1642	0
4	6	5	"NDT80"	"YHR124W"	16470	18720	150	1394	1462	721	92	102	46	100	100	0	4186	3862	1573	97	111	46	100	100	0	0.318	0.364	0.343	0.355	1.443	0.369	0.899	156	607	5391	5135	-1.651	1302	4089	1370	3765	0
4	7	5	"ESC4"	"YHR154W"	16680	18720	130	1412	1716	1023	95	101	42	100	100	0	3391	3323	1770	97	111	49	100	100	0	0.400	0.502	0.492	0.504	1.404	0.514	0.915	120	572	4611	4847	-1.323	1317	3294	1621	3226	0
4	8	5	""	"YHR186C"	16880	18720	120	949	1000	524	97	101	40	99	96	0	1825	1726	746	100	109	39	99	99	0	0.494	0.555	0.520	0.518	1.414	0.585	0.904	120	508	2577	2529	-1.018	852	1725	903	1626	0
4	9	5	""	"YJL058C"	17070	18720	150	6479	6188	1611	95	106	59	100	100	0	2674	2639	481	108	123	75	100	100	0	2.488	2.407	2.463	2.353	1.190	2.476	0.953	156	586	8950	8624	1.315	6384	2566	6093	2531	0
4	10	5	"DPB11"	"YJL090C"	17270	18710	130	2718	2683	736	94	107	66	100	100	0	4304	4235	980	114	134	99	100	100	0	0.626	0.628	0.635	0.618	1.174	0.627	0.965	120	500	6814	6710	-0.675	2624	4190	2589	4121	0
4	11	5	""	"YJL122W"	17460	18720	150	1122	1095	269	96	106	63	100	99	0	3294	3098	808	111	126	85	100	100	0	0.322	0.334	0.333	0.338	1.226	0.328	0.951	156	533	4209	3986	-1.633	1026	3183	999	2987	0
4	12	5	""	"YJL060W"	17670	18720	160	2867	2645	1435	100	106	45	97	97	0	3254	2833	1385	115	126	50	97	96	0	0.881	0.936	0.926	0.908	1.523	0.967	0.966	208	539	5906	5263	-0.182	2767	3139	2545	2718	0
4	13	5	"HPR5"	"YJL092W"	17860	18730	150	5253	5072	1238	103	112	57	100	100	0	4156	4126	884	124	139	72	100	100	0	1.277	1.242	1.259	1.229	1.175	1.247	0.965	156	499	9182	8971	0.353	5150	4032	4969	4002	0
4	14	5	"LSM1"	"YJL124C"	18060	18720	150	1771	1642	518	95	108	58	98	98	0	3119	2879	979	118	137	74	100	98	0	0.558	0.560	0.548	0.566	1.287	0.543	0.951	156	536	4677	4308	-0.840	1676	3001	1547	2761	0
4	15	5	"LAS21"	"YJL062W"	18260	18720	150	3040	2684	1309	90	98	44	98	98	0	6751	5896	2932	108	125	58	99	98	0	0.444	0.448	0.438	0.452	1.372	0.439	0.947	156	552	9593	8382	-1.171	2950	6643	2594	5788	0
4	16	5	""	"YJL094C"	18460	18730	150	5470	5328	2078	94	104	49	100	100	0	4795	4489	1416	116	137	67	100	100	0	1.149	1.197	1.166	1.167	1.196	1.241	0.957	156	533	10055	9607	0.200	5376	4679	5234	4373	0
4	17	5	"NIT2"	"YJL126W"	18660	18730	150	4455	4042	1979	91	100	45	98	98	0	5251	4502	2144	117	138	74	98	96	0	0.850	0.901	0.909	0.939	1.389	0.895	0.958	156	500	9498	8336	-0.234	4364	5134	3951	4385	0
4	18	5	""	"YJL064W"	18860	18730	140	596	592	249	88	93	38	98	95	0	1660	1533	641	104	129	80	98	98	0	0.326	0.353	0.337	0.350	1.683	0.341	0.842	156	546	2064	1933	-1.615	508	1556	504	1429	0
4	19	5	"MRPL49"	"YJL096W"	19070	18730	150	2459	2337	1090	90	102	60	100	100	0	3726	3271	1517	103	138	111	97	95	0	0.654	0.709	0.703	0.748	1.519	0.706	0.948	156	581	5992	5415	-0.613	2369	3623	2247	3168	0
4	20	5	"PBS2"	"YJL128C"	19270	18730	150	1977	2519	1708	89	103	64	98	96	0	5056	4607	2303	94	128	103	98	95	0	0.380	0.538	0.514	0.493	1.620	0.580	0.872	156	600	6850	6943	-1.394	1888	4962	2430	4513	0
4	21	5	""	"YKL054C"	19470	18720	120	223	264	174	84	102	74	71	48	0	330	358	217	84	119	119	75	51	0	0.565	0.657	0.610	0.576	2.119	0.704	0.766	120	492	385	454	-0.824	139	246	180	274	0
4	22	5	""	"YKL086W"	19670	18730	140	2467	3220	2572	79	92	61	94	90	0	3547	3429	2271	78	99	93	89	87	0	0.688	0.937	0.921	0.955	2.037	1.018	0.930	156	726	5857	6492	-0.539	2388	3469	3141	3351	0
4	1	6	"SBA1"	"YKL117W"	15480	18910	140	5259	5348	3393	96	119	171	94	92	0	3747	3400	1790	101	156	379	87	85	0	1.416	1.592	1.603	1.532	1.588	1.729	0.900	156	716	8809	8551	0.502	5163	3646	5252	3299	0
4	2	6	""	"YKL056C"	15670	18920	150	755	732	275	101	109	44	97	94	0	1590	1507	547	106	118	45	100	98	0	0.441	0.450	0.446	0.433	1.361	0.453	0.933	156	591	2138	2032	-1.182	654	1484	631	1401	0
4	3	6	""	"YKL088W"	15870	18910	140	4987	4414	2228	102	112	50	100	100	0	4879	4298	2144	103	115	47	100	99	0	1.023	1.028	1.038	1.035	1.419	1.030	0.951	156	536	9661	8507	0.033	4885	4776	4312	4195	0
4	4	6	"VPH2"	"YKL119C"	16070	18910	150	3510	3126	1412	93	103	48	100	98	0	2886	2545	1192	96	105	36	98	97	0	1.225	1.238	1.240	1.301	1.337	1.230	0.954	156	551	6207	5482	0.292	3417	2790	3033	2449	0
4	5	6	"TOA2"	"YKL058W"	16270	18920	140	3533	3409	1415	91	100	44	100	100	0	3096	2731	1125	96	104	35	98	98	0	1.147	1.259	1.242	1.340	1.413	1.265	0.944	156	561	6442	5953	0.198	3442	3000	3318	2635	0
4	6	6	""	"YKL090W"	16480	18920	140	831	1019	741	95	105	45	96	92	0	2205	2320	1448	98	107	38	98	95	0	0.349	0.416	0.385	0.407	1.839	0.429	0.843	156	560	2843	3146	-1.517	736	2107	924	2222	0
4	7	6	""	"YKL121W"	16670	18920	140	1090	1209	813	95	101	40	100	99	0	2363	2554	1656	98	106	34	100	100	0	0.439	0.454	0.424	0.438	1.582	0.447	0.873	156	586	3260	3570	-1.187	995	2265	1114	2456	0
4	8	6	"FBA1"	"YKL060C"	16880	18920	140	1987	1828	787	94	98	34	99	99	0	2152	2025	835	103	108	28	100	100	0	0.924	0.902	0.872	0.881	1.346	0.909	0.939	156	582	3942	3656	-0.114	1893	2049	1734	1922	0
4	9	6	"BUD2"	"YKL092C"	17070	18920	150	5222	5142	2409	94	102	43	100	100	0	7727	6809	2958	113	122	54	100	100	0	0.673	0.754	0.724	0.768	1.364	0.755	0.933	156	585	12742	11744	-0.570	5128	7614	5048	6696	0
4	10	6	""	"YKL123W"	17280	18920	140	3641	3419	1523	98	110	64	100	100	0	3018	2678	1141	118	135	91	98	96	0	1.222	1.297	1.255	1.325	1.338	1.321	0.930	156	568	6443	5881	0.289	3543	2900	3321	2560	0
4	11	6	"RIC1"	"YLR039C"	17470	18920	150	3383	3354	1559	99	107	44	100	100	0	7276	6240	2844	118	134	75	98	98	0	0.459	0.532	0.541	0.573	1.525	0.513	0.902	156	562	10442	9377	-1.124	3284	7158	3255	6122	0
4	12	6	"RGR1"	"YLR071C"	17670	18930	150	2104	2073	1004	102	106	41	100	100	0	4208	3663	1663	123	136	68	99	98	0	0.490	0.557	0.522	0.577	1.454	0.548	0.897	156	560	6087	5511	-1.029	2002	4085	1971	3540	0
4	13	6	"CDC45"	"YLR103C"	17870	18930	160	4652	4316	2223	102	111	58	100	99	0	4175	3393	1752	125	146	187	93	87	0	1.123	1.289	1.260	1.394	1.574	1.294	0.929	208	585	8600	7482	0.168	4550	4050	4214	3268	0
4	14	6	""	"YLR041W"	18070	18920	150	2725	2351	1206	95	105	44	95	92	0	2722	2298	1181	112	127	54	92	91	0	1.008	1.032	1.015	1.060	1.597	1.026	0.963	156	600	5240	4442	0.011	2630	2610	2256	2186	0
4	15	6	""	"YLR073C"	18270	18930	150	1907	1825	892	91	101	48	99	96	0	2984	2638	1256	105	119	53	96	95	0	0.631	0.685	0.674	0.721	1.476	0.686	0.944	156	637	4695	4267	-0.665	1816	2879	1734	2533	0
4	16	6	"SEN2"	"YLR105C"	18470	18920	150	7126	6445	3295	92	100	46	100	98	0	7340	6267	3236	108	122	55	98	98	0	0.973	1.031	1.018	1.105	1.616	1.006	0.951	156	596	14266	12512	-0.040	7034	7232	6353	6159	0
4	17	6	"TRX1"	"YLR043C"	18670	18930	160	1250	1100	655	87	104	101	86	81	0	1467	1259	730	100	119	98	86	82	0	0.851	0.874	0.857	0.904	1.721	0.880	0.957	208	659	2530	2172	-0.233	1163	1367	1013	1159	0
4	18	6	"RPL10"	"YLR075W"	18870	18930	150	1166	1014	509	84	91	48	94	89	0	2853	2447	1307	93	107	53	96	92	0	0.392	0.395	0.400	0.418	1.497	0.387	0.955	156	599	3842	3284	-1.351	1082	2760	930	2354	0
4	19	6	""	"YLR107W"	19070	18930	150	2365	2202	1029	82	87	32	100	98	0	4260	3586	1685	90	103	49	99	98	0	0.547	0.606	0.597	0.642	1.439	0.591	0.930	156	611	6453	5616	-0.869	2283	4170	2120	3496	0
4	20	6	"STU2"	"YLR045C"	19270	18930	150	4281	3877	2237	82	89	36	99	98	0	6602	5833	3127	87	100	48	96	95	0	0.645	0.660	0.634	0.676	1.637	0.669	0.962	156	656	10714	9541	-0.634	4199	6515	3795	5746	0
4	21	6	""	"YLR077W"	19480	18930	140	4388	4216	2062	83	98	62	100	99	0	4747	4485	2061	84	112	105	99	98	0	0.923	0.939	0.933	0.923	1.328	0.956	0.937	156	646	8968	8534	-0.115	4305	4663	4133	4401	0
4	22	6	"AHP1"	"YLR109W"	19680	18930	150	887	828	379	78	89	56	94	91	0	1667	1501	710	79	98	87	96	90	0	0.509	0.527	0.538	0.557	1.607	0.519	0.939	156	817	2397	2172	-0.973	809	1588	750	1422	0
4	1	7	""	"YLR422W"	15480	19120	150	1365	1364	419	94	117	135	98	97	0	2692	2446	706	95	143	282	99	97	0	0.489	0.540	0.535	0.537	1.240	0.541	0.951	156	833	3868	3621	-1.031	1271	2597	1270	2351	0
4	2	7	""	"YLR454W"	15690	19130	140	1057	1103	654	97	106	50	98	97	0	2078	1979	986	98	106	36	100	100	0	0.485	0.535	0.528	0.498	1.509	0.557	0.888	156	576	2940	2887	-1.044	960	1980	1006	1881	0
4	3	7	"PPZ1"	"YML016C"	15890	19120	160	5634	4814	2912	95	107	59	98	97	0	4608	3968	2224	97	108	47	98	97	0	1.228	1.219	1.166	1.166	1.473	1.258	0.945	208	613	10050	8590	0.296	5539	4511	4719	3871	0
4	4	7	""	"YLR424W"	16080	19120	150	4861	4479	2202	92	102	48	100	100	0	4471	4134	1996	96	106	39	100	100	0	1.090	1.086	1.107	1.080	1.357	1.089	0.925	156	570	9144	8425	0.124	4769	4375	4387	4038	0
4	5	7	""	"YLR456W"	16280	19120	160	2738	2543	1418	94	104	45	100	99	0	3092	2741	1431	98	106	34	100	100	0	0.883	0.927	0.939	0.918	1.450	0.946	0.942	208	649	5638	5092	-0.179	2644	2994	2449	2643	0
4	6	7	""	"YML018C"	16480	19120	150	4455	3971	1869	100	107	43	98	96	0	4994	4265	2013	103	109	34	98	97	0	0.890	0.930	0.887	0.964	1.575	0.919	0.929	156	584	9246	8033	-0.167	4355	4891	3871	4162	0
4	7	7	""	"YLR426W"	16680	19120	150	3461	3121	1606	96	101	37	98	95	0	4722	4094	2083	103	108	30	97	97	0	0.729	0.758	0.746	0.759	1.451	0.745	0.959	156	625	7984	7016	-0.457	3365	4619	3025	3991	0
4	8	7	""	"YLR458W"	16880	19120	150	2391	2296	676	91	95	31	99	99	0	3361	3027	924	105	108	26	100	100	0	0.706	0.755	0.734	0.764	1.323	0.748	0.953	156	650	5556	5127	-0.501	2300	3256	2205	2922	0
4	9	7	""	"YML020W"	17090	19120	140	2192	2130	802	89	94	34	100	100	0	2769	2636	801	111	115	26	100	100	0	0.791	0.808	0.788	0.771	1.268	0.832	0.959	156	582	4761	4566	-0.338	2103	2658	2041	2525	0
4	10	7	""	"YLR428C"	17280	19130	160	1315	1258	602	97	104	43	98	95	0	3429	2912	1331	117	130	65	97	95	0	0.368	0.415	0.405	0.429	1.451	0.413	0.923	208	577	4530	3956	-1.443	1218	3312	1161	2795	0
4	11	7	""	"YLR460C"	17480	19120	150	3456	3228	1288	102	110	46	100	100	0	5469	5134	2035	124	138	69	100	100	0	0.628	0.624	0.627	0.616	1.251	0.619	0.960	156	593	8699	8136	-0.672	3354	5345	3126	5010	0
4	12	7	"APT1"	"YML022W"	17700	19140	140	1452	1390	759	102	107	39	92	91	0	2867	2449	1232	123	133	43	90	90	0	0.492	0.554	0.504	0.574	1.903	0.556	0.908	156	602	4094	3614	-1.023	1350	2744	1288	2326	0
4	13	7	"HSC82"	"YMR186W"	17890	19130	130	3558	3552	1659	108	120	70	95	95	0	6499	5663	2322	128	162	236	91	91	0	0.542	0.622	0.605	0.636	1.808	0.610	0.892	120	534	9821	8979	-0.885	3450	6371	3444	5535	0
4	14	7	"GUA1"	"YMR217W"	18090	19130	130	4130	4123	1593	102	120	77	100	100	0	7495	7002	2206	116	156	228	100	99	0	0.546	0.584	0.563	0.571	1.371	0.580	0.901	120	606	11407	10907	-0.873	4028	7379	4021	6886	0
4	15	7	""	"YMR250W"	18290	19130	130	1729	1922	1388	93	102	46	96	94	0	2417	2176	1275	107	127	69	89	88	0	0.708	0.884	0.836	0.922	1.839	0.960	0.883	120	595	3946	3898	-0.498	1636	2310	1829	2069	0
4	16	7	""	"YMR188C"	18490	19140	130	3576	3563	2091	96	301	1563	76	56	0	4059	4042	2183	109	295	1279	85	71	0	0.881	0.882	0.901	0.890	1.773	0.907	0.930	120	609	7430	7400	-0.183	3480	3950	3467	3933	0
4	17	7	"ESC1"	"YMR219W"	18690	19140	110	322	512	544	90	368	1799	3	0	0	488	559	510	95	338	1475	6	0	0	0.590	0.909	0.666	0.697	1.996	0.935	0.850	80	458	625	886	-0.760	232	393	422	464	0
4	18	7	"HOR7"	"YMR251W-A"	18890	19140	140	2549	4053	3952	85	100	75	92	88	0	2499	3143	2684	87	105	99	85	84	0	1.022	1.298	1.211	1.150	1.843	1.404	0.962	156	627	4876	7024	0.031	2464	2412	3968	3056	0
4	19	7	"SGS1"	"YMR190C"	19090	19140	140	1761	1769	1314	84	89	33	98	98	0	2016	2011	1324	86	94	39	98	98	0	0.869	0.875	0.815	0.847	1.699	0.921	0.894	156	592	3607	3610	-0.203	1677	1930	1685	1925	0
4	20	7	""	"YMR221C"	19290	19140	120	1345	1528	1035	85	91	39	98	95	0	1438	1476	928	82	92	38	94	90	0	0.929	1.035	0.913	1.114	2.100	1.080	0.830	120	509	2616	2837	-0.106	1260	1356	1443	1394	0
4	21	7	""	"YMR253C"	19490	19140	140	960	1200	1009	81	88	38	98	94	0	1359	1606	1201	79	87	33	98	97	0	0.687	0.733	0.648	0.641	1.871	0.774	0.884	156	619	2159	2646	-0.542	879	1280	1119	1527	0
4	22	7	""	"YMR192W"	19690	19140	130	766	929	670	78	83	33	97	95	0	1457	1588	991	76	82	27	97	94	0	0.498	0.563	0.526	0.598	2.057	0.581	0.821	120	631	2069	2363	-1.005	688	1381	851	1512	0
4	1	8	"UBP8"	"YMR223W"	15500	19330	140	1751	2236	2144	92	100	47	96	92	0	1746	2121	1747	95	103	36	94	93	0	1.005	1.058	0.946	0.991	1.894	1.161	0.868	156	716	3310	4170	0.007	1659	1651	2144	2026	0
4	2	8	"GFD1"	"YMR255W"	15700	19330	140	2727	3005	2090	94	105	56	100	100	0	1746	1975	1239	92	102	44	98	97	0	1.592	1.546	1.467	1.504	1.722	1.627	0.947	156	552	4287	4794	0.671	2633	1654	2911	1883	0
4	3	8	"LAP3"	"YNL239W"	15900	19330	140	1092	1220	822	95	109	62	98	92	0	2171	2360	1530	92	110	60	96	96	0	0.480	0.496	0.467	0.474	1.713	0.500	0.907	156	575	3076	3393	-1.060	997	2079	1125	2268	0
4	4	8	"BNI1"	"YNL271C"	16100	19330	130	934	1249	1065	94	106	52	96	92	0	1316	1498	1105	93	107	50	95	94	0	0.687	0.822	0.733	0.746	2.115	0.882	0.808	120	569	2063	2560	-0.542	840	1223	1155	1405	0
4	5	8	""	"YNL303W"	16300	19330	130	1370	1423	951	95	103	44	99	99	0	1612	1599	932	95	103	34	100	100	0	0.840	0.883	0.832	0.812	1.541	0.932	0.918	120	573	2792	2832	-0.251	1275	1517	1328	1504	0
4	6	8	"ZWF1"	"YNL241C"	16500	19330	140	1977	1813	1117	97	107	56	93	92	0	1926	1825	900	101	111	41	93	93	0	1.030	0.995	0.976	0.897	1.660	1.074	0.935	156	638	3705	3440	0.043	1880	1825	1716	1724	0
4	7	8	"TOF1"	"YNL273W"	16700	19330	120	1373	1721	1119	96	104	56	99	98	0	1820	1927	947	100	107	35	99	99	0	0.742	0.889	0.814	0.814	1.734	0.983	0.868	120	493	2997	3452	-0.430	1277	1720	1625	1827	0
4	8	8	""	"YNL305C"	16900	19340	150	1466	1409	754	90	95	32	98	98	0	2837	2698	1155	101	107	30	99	97	0	0.503	0.508	0.521	0.465	1.845	0.527	0.915	156	697	4112	3916	-0.992	1376	2736	1319	2597	0
4	9	8	"SLA2"	"YNL243W"	17100	19330	120	1663	1648	929	88	90	27	100	98	0	3141	2970	1658	102	104	22	97	95	0	0.518	0.544	0.534	0.565	1.752	0.539	0.929	120	518	4614	4428	-0.948	1575	3039	1560	2868	0
4	10	8	""	"YNL275W"	17300	19330	140	3371	3331	2051	92	97	34	100	100	0	2833	2713	1279	104	109	30	100	99	0	1.202	1.241	1.169	1.130	1.671	1.361	0.927	156	541	6008	5848	0.265	3279	2729	3239	2609	0
4	11	8	"MCK1"	"YNL307C"	17490	19330	140	1341	1400	981	94	102	42	94	91	0	2629	2628	1601	104	114	40	92	91	0	0.494	0.517	0.504	0.489	1.913	0.541	0.922	156	568	3772	3830	-1.018	1247	2525	1306	2524	0
4	12	8	""	"YNL245C"	17700	19340	150	1319	1265	477	95	104	43	100	98	0	2853	2582	895	106	117	39	98	96	0	0.446	0.473	0.460	0.493	1.729	0.456	0.873	156	586	3971	3646	-1.166	1224	2747	1170	2476	0
4	13	8	"MET2"	"YNL277W"	17900	19340	140	1928	1875	1056	100	112	62	97	94	0	3222	3039	1506	115	141	201	93	91	0	0.588	0.607	0.620	0.607	1.722	0.627	0.932	156	565	4935	4699	-0.765	1828	3107	1775	2924	0
4	14	8	"STB1"	"YNL309W"	18090	19340	150	4539	5026	3555	97	112	63	95	94	0	3902	3844	2282	111	139	142	88	88	0	1.172	1.320	1.251	1.361	2.060	1.432	0.868	156	623	8233	8662	0.229	4442	3791	4929	3733	0
4	15	8	""	"YOR041C"	18300	19340	140	1195	1556	1323	91	104	61	89	85	0	2208	2392	1755	105	134	99	85	82	0	0.525	0.641	0.548	0.543	1.944	0.688	0.913	156	614	3207	3752	-0.930	1104	2103	1465	2287	0
4	16	8	""	"YOR073W"	18500	19340	140	2496	4750	4897	93	307	1610	64	42	0	3502	4664	3509	101	302	1318	88	60	0	0.707	1.021	0.790	0.839	1.766	1.255	0.868	156	573	5804	9220	-0.501	2403	3401	4657	4563	-100
4	17	8	""	"YOR105W"	18660	19330	150	92	616	1183	92	372	1569	15	6	0	59	770	1494	95	397	1404	17	12	0	0.000	0.776	0.685	0.650	2.372	1.062	0.821	156	668	-36	1199	Error	0	-36	524	675	-50
4	18	8	"WHI2"	"YOR043W"	18900	19340	140	994	2013	2326	86	189	531	68	42	0	2475	3461	2913	92	241	742	86	71	0	0.381	0.572	0.413	0.468	1.951	0.678	0.852	156	621	3291	5296	-1.392	908	2383	1927	3369	0
4	19	8	"UFE1"	"YOR075W"	19080	19340	140	3584	5356	4596	82	88	34	100	100	0	3903	4361	2978	88	95	39	98	97	0	0.918	1.234	0.998	1.081	1.788	1.406	0.856	156	602	7317	9547	-0.124	3502	3815	5274	4273	0
4	20	8	""	"YOR107W"	19290	19340	150	887	1588	1729	85	93	43	88	83	0	2292	3181	2879	83	94	41	89	85	0	0.363	0.485	0.404	0.417	2.152	0.529	0.865	156	649	3011	4601	-1.462	802	2209	1503	3098	0
4	21	8	"TOM6"	"YOR045W"	19490	19340	140	2366	2354	1508	85	93	41	92	90	0	1796	1624	897	84	99	52	88	86	0	1.332	1.473	1.472	1.422	1.669	1.585	0.923	156	554	3993	3809	0.414	2281	1712	2269	1540	0
4	22	8	"RTS2"	"YOR077W"	19680	19340	140	1714	2201	1833	83	89	41	96	94	0	2603	2976	2063	79	97	59	93	91	0	0.646	0.731	0.711	0.727	2.286	0.796	0.921	156	698	4155	5015	-0.630	1631	2524	2118	2897	0
4	1	9	"INP53"	"YOR109W"	15490	19530	140	1040	2204	3057	93	100	49	90	87	0	2102	3055	3066	95	104	38	91	89	0	0.472	0.713	0.523	0.567	1.942	0.887	0.831	156	762	2954	5071	-1.084	947	2007	2111	2960	0
4	2	9	"STD1"	"YOR047C"	15690	19530	140	1529	3040	3890	93	99	43	98	96	0	3225	3991	3438	93	100	35	92	89	0	0.458	0.756	0.588	0.722	2.335	0.969	0.824	156	610	4568	6845	-1.125	1436	3132	2947	3898	0
4	3	9	"ATX2"	"YOR079C"	15890	19530	140	2292	3149	2738	93	104	48	100	100	0	2647	2934	2066	95	106	48	98	98	0	0.862	1.076	0.930	0.967	1.832	1.199	0.929	156	578	4751	5895	-0.215	2199	2552	3056	2839	0
4	4	9	""	"YOR111W"	16100	19530	140	1493	2163	1832	92	104	49	100	98	0	2708	3351	2317	95	106	44	96	95	0	0.536	0.636	0.532	0.593	1.900	0.689	0.879	156	634	4014	5327	-0.899	1401	2613	2071	3256	0
4	5	9	""	"YPL030W"	16290	19530	130	1313	1633	1289	93	104	52	100	99	0	2410	2810	1857	95	104	37	100	100	0	0.527	0.567	0.481	0.488	1.698	0.601	0.875	120	559	3535	4255	-0.924	1220	2315	1540	2715	0
4	6	9	""	"YPL062W"	16490	19530	130	703	841	602	96	108	62	95	89	0	1854	1953	1070	101	112	45	95	94	0	0.346	0.402	0.328	0.341	2.015	0.431	0.838	120	558	2360	2597	-1.530	607	1753	745	1852	0
4	7	9	"SEC62"	"YPL094C"	16690	19520	140	1786	1913	1398	96	103	53	94	90	0	2598	2791	1838	103	111	39	93	92	0	0.677	0.676	0.625	0.677	1.945	0.698	0.918	156	638	4185	4505	-0.562	1690	2495	1817	2688	0
4	8	9	"SVL3"	"YPL032C"	16890	19540	130	3121	3914	3110	93	97	33	100	100	0	4036	4436	3073	102	107	32	99	99	0	0.770	0.882	0.813	0.841	1.779	0.931	0.887	120	523	6962	8155	-0.378	3028	3934	3821	4334	0
4	9	9	""	"YPL064C"	17090	19540	140	1389	1779	1380	91	94	29	98	96	0	2921	3013	2027	98	106	35	98	98	0	0.460	0.579	0.542	0.520	1.849	0.610	0.899	156	610	4121	4603	-1.121	1298	2823	1688	2915	0
4	10	9	""	"YPL096W"	17280	19530	150	5057	4870	2611	92	97	33	100	100	0	5287	4855	2281	100	111	40	100	99	0	0.957	1.005	1.002	0.989	1.488	1.042	0.943	156	655	10152	9533	-0.063	4965	5187	4778	4755	0
4	11	9	""	"YPL034W"	17490	19530	150	3951	3430	2124	95	103	40	95	92	0	3576	2912	1719	102	110	36	90	87	0	1.110	1.187	1.179	1.319	1.884	1.206	0.941	156	598	7330	6145	0.151	3856	3474	3335	2810	0
4	12	9	""	"YPL066W"	17680	19530	150	3202	3776	3045	94	105	51	97	94	0	4282	4018	2734	101	114	57	92	91	0	0.743	0.940	0.889	0.913	1.936	1.017	0.910	156	566	7289	7599	-0.428	3108	4181	3682	3917	0
4	13	9	""	"YPL098C"	17890	19530	150	1552	1707	1165	93	102	50	95	94	0	2852	2932	1765	98	115	67	94	93	0	0.530	0.570	0.539	0.541	1.904	0.589	0.895	156	584	4213	4448	-0.917	1459	2754	1614	2834	0
4	14	9	"PMA2"	"YPL036W"	18090	19530	130	1113	1757	1900	90	95	35	99	99	0	1479	2050	1758	95	105	46	99	98	0	0.739	0.853	0.749	0.713	1.742	0.981	0.891	120	500	2407	3622	-0.436	1023	1384	1667	1955	0
4	15	9	""	"YPL068C"	18280	19530	150	2760	3125	2470	86	95	52	95	94	0	3237	2868	1908	95	113	82	87	85	0	0.851	1.096	1.040	1.107	2.000	1.187	0.896	156	644	5816	5812	-0.233	2674	3142	3039	2773	0
4	16	9	""	"YPL100W"	18480	19530	100	489	611	503	87	94	44	90	83	0	735	789	569	94	112	62	86	82	0	0.627	0.754	0.738	0.769	1.890	0.815	0.834	80	416	1043	1219	-0.673	402	641	524	695	0
4	17	9	"NAT3"	"YPR131C"	18690	19540	140	936	1701	2194	94	166	455	69	47	0	1655	2302	2125	96	216	643	78	58	0	0.540	0.728	0.548	0.613	2.055	0.903	0.826	156	637	2401	3813	-0.889	842	1559	1607	2206	0
4	18	9	"TIF3"	"YPR163C"	18880	19540	130	422	745	899	85	90	32	92	91	0	1182	1519	1291	92	100	32	93	92	0	0.309	0.463	0.333	0.385	2.484	0.569	0.790	120	549	1427	2087	-1.694	337	1090	660	1427	0
4	19	9	""	"YPR195C"	19070	19540	110	260	375	380	80	85	30	86	77	0	309	439	397	88	91	23	87	83	0	0.814	0.840	0.701	0.745	2.112	0.912	0.836	80	498	401	646	-0.296	180	221	295	351	0
4	20	9	""	"YPR133C"	19280	19540	130	733	872	703	88	110	105	91	81	0	1149	1186	722	88	118	135	87	80	0	0.608	0.714	0.624	0.687	2.079	0.784	0.762	120	594	1706	1882	-0.718	645	1061	784	1098	0
4	21	9	"RHO1"	"YPR165W"	19480	19540	150	1613	1873	1318	90	113	104	90	87	0	3266	3146	2052	90	124	135	91	85	0	0.480	0.583	0.571	0.586	1.720	0.593	0.906	156	630	4699	4839	-1.060	1523	3176	1783	3056	0
4	22	9	""	"YPR197C"	19680	19540	150	5384	6283	5325	86	94	45	98	92	0	4676	5133	4015	81	98	57	96	92	0	1.153	1.227	1.163	1.191	1.811	1.282	0.945	156	797	9893	11249	0.205	5298	4595	6197	5052	0
4	1	10	"CTF4"	"YPR135W"	15480	19720	110	480	577	323	89	96	36	100	97	0	613	660	346	94	101	31	100	100	0	0.753	0.862	0.895	0.839	1.640	0.908	0.826	80	554	910	1054	-0.409	391	519	488	566	0
4	2	10	"MET16"	"YPR167C"	15680	19720	90	763	819	372	92	103	45	100	100	0	816	852	333	96	108	44	100	100	0	0.932	0.962	0.933	0.945	1.376	1.024	0.907	52	384	1391	1483	-0.102	671	720	727	756	0
4	3	10	"ARR1"	"YPR199C"	15890	19720	150	4137	3677	2360	96	107	46	94	92	0	4122	3440	2186	101	112	41	91	90	0	1.005	1.072	1.050	1.093	1.769	1.058	0.949	156	727	8062	6920	0.007	4041	4021	3581	3339	0
4	4	10	"RRP9"	"YPR137W"	16090	19720	100	801	868	518	94	105	46	98	97	0	883	1008	653	101	113	42	100	100	0	0.904	0.853	0.824	0.860	1.515	0.828	0.895	80	425	1489	1681	-0.145	707	782	774	907	0
4	5	10	""	"YPR169W"	16290	19730	150	4922	4212	2633	94	107	57	93	92	0	6112	5221	3058	103	115	44	93	92	0	0.803	0.805	0.786	0.806	1.712	0.816	0.963	156	672	10837	9236	-0.316	4828	6009	4118	5118	0
4	6	10	"ARR3"	"YPR201W"	16490	19730	150	4634	3929	2433	94	104	53	92	91	0	6341	5072	3062	104	113	40	92	91	0	0.728	0.772	0.758	0.843	1.852	0.769	0.950	156	686	10777	8803	-0.458	4540	6237	3835	4968	0
4	7	10	""	"CEN1"	16700	19730	120	575	671	351	95	102	44	99	98	0	510	540	224	103	108	28	95	95	0	1.179	1.318	1.242	1.361	1.792	1.429	0.849	120	538	887	1013	0.238	480	407	576	437	0
4	8	10	""	"YBL091C-A"	16890	19730	140	1829	1801	964	91	96	36	96	95	0	1947	1855	884	98	103	27	96	95	0	0.940	0.973	0.961	0.970	1.580	1.013	0.915	156	596	3587	3467	-0.089	1738	1849	1710	1757	0
4	9	10	""	"YBLWdelta8"	17080	19730	130	868	888	338	86	89	29	99	99	0	1317	1183	436	95	98	21	100	99	0	0.640	0.737	0.730	0.745	1.446	0.716	0.874	120	558	2004	1890	-0.644	782	1222	802	1088	0
4	10	10	""	"YCRCtau1"	17290	19730	100	320	362	192	86	90	28	98	96	0	411	481	269	93	98	25	98	98	0	0.736	0.711	0.676	0.691	1.769	0.701	0.844	80	450	552	664	-0.443	234	318	276	388	0
4	11	10	""	"SNR189"	17500	19740	140	586	551	272	94	99	38	91	87	0	851	781	355	101	109	33	94	93	0	0.656	0.672	0.666	0.620	1.579	0.693	0.902	156	628	1242	1137	-0.608	492	750	457	680	0
4	12	10	""	"YCRWomega3"	17690	19730	150	3179	2906	1476	99	109	52	98	98	0	2211	2007	935	103	118	60	97	95	0	1.461	1.474	1.483	1.507	1.533	1.520	0.935	156	614	5188	4711	0.547	3080	2108	2807	1904	0
4	13	10	""	"IntYDR064W"	17900	19730	120	674	640	321	88	94	38	96	95	0	1301	1328	691	94	105	43	98	97	0	0.486	0.447	0.435	0.412	1.901	0.428	0.811	120	490	1793	1786	-1.042	586	1207	552	1234	0
4	14	10	""	"YDRWsigma4"	18080	19730	140	523	515	254	83	88	32	98	95	0	667	629	296	90	98	35	96	94	0	0.763	0.801	0.773	0.810	1.899	0.805	0.844	156	607	1017	971	-0.391	440	577	432	539	0
4	15	10	""	"tG(CCC)D"	18280	19740	130	318	341	183	85	89	35	92	88	0	449	466	206	93	104	49	93	89	0	0.654	0.686	0.672	0.633	1.858	0.728	0.788	120	538	589	629	-0.612	233	356	256	373	0
4	16	10	""	"YERWdelta12"	18480	19730	150	1360	1252	833	89	96	41	94	91	0	2044	1797	1093	97	116	61	93	90	0	0.653	0.684	0.628	0.627	1.763	0.701	0.908	156	671	3218	2863	-0.615	1271	1947	1163	1700	0
4	17	10	""	"IntYER133W"	18680	19740	150	1112	1132	719	94	100	40	99	96	0	2456	2260	1285	100	117	58	98	94	0	0.432	0.481	0.467	0.469	1.649	0.481	0.838	156	600	3374	3198	-1.211	1018	2356	1038	2160	0
4	18	10	""	"YERCdelta26"	18880	19740	150	1900	1811	1361	86	91	38	91	88	0	2665	2420	1581	91	101	37	88	86	0	0.705	0.741	0.725	0.709	1.787	0.772	0.852	156	638	4388	4054	-0.505	1814	2574	1725	2329	0
4	19	10	""	"iYAR044W-2"	19090	19740	120	375	398	164	86	92	40	98	95	0	657	620	216	89	98	34	99	99	0	0.509	0.588	0.556	0.561	1.565	0.698	0.746	120	545	857	843	-0.975	289	568	312	531	0
4	20	10	""	"iYAR050W"	19290	19740	140	4091	4082	2296	95	113	99	99	98	0	3642	3509	1726	96	126	129	99	96	0	1.127	1.168	1.196	1.154	1.468	1.223	0.939	156	653	7542	7400	0.172	3996	3546	3987	3413	0
4	21	10	""	"iYARCdelta8-2"	19480	19730	100	286	315	128	91	103	59	92	78	0	384	391	142	86	104	59	95	90	0	0.654	0.734	0.751	0.708	1.761	0.797	0.726	80	423	493	529	-0.612	195	298	224	305	0
4	22	10	""	"iYBLWdelta3"	19690	19740	130	961	971	428	82	91	51	99	98	0	1211	1084	463	79	87	38	97	95	0	0.777	0.885	0.886	0.887	1.611	0.918	0.793	120	684	2011	1894	-0.365	879	1132	889	1005	0
4	1	11	""	"iYBL105C"	15500	19930	130	4858	4477	1659	93	100	38	100	100	0	5057	4804	2120	101	106	32	100	100	0	0.961	0.932	0.979	0.993	1.369	0.893	0.936	120	658	9721	9087	-0.057	4765	4956	4384	4703	0
4	2	11	""	"iYBL101C"	15690	19930	140	3086	3179	1280	93	106	48	100	100	0	5277	5348	1810	99	110	41	100	100	0	0.578	0.588	0.583	0.571	1.317	0.591	0.905	156	669	8171	8335	-0.791	2993	5178	3086	5249	0
4	3	11	""	"iYBL085W"	15890	19920	130	2460	2375	1155	99	112	54	100	99	0	2378	2287	1179	101	114	49	97	95	0	1.037	1.041	1.140	1.113	1.488	1.006	0.885	120	576	4638	4462	0.052	2361	2277	2276	2186	0
4	4	11	""	"iYBL080C"	16090	19930	130	1001	1032	446	95	104	48	100	100	0	2456	2393	972	101	113	44	100	100	0	0.385	0.409	0.406	0.403	1.324	0.406	0.940	120	611	3261	3229	-1.378	906	2355	937	2292	0
4	5	11	""	"iYBL075C"	16300	19930	150	3157	2979	1626	90	99	47	100	99	0	4454	4216	2217	101	110	42	99	99	0	0.705	0.702	0.708	0.703	1.457	0.705	0.955	156	639	7420	7004	-0.505	3067	4353	2889	4115	0
4	6	11	""	"iYBL056W"	16500	19930	120	1038	1008	502	93	102	45	94	91	0	1556	1339	655	98	106	39	94	94	0	0.648	0.737	0.755	0.743	1.847	0.727	0.850	120	509	2403	2156	-0.626	945	1458	915	1241	0
4	7	11	""	"iYBL051C"	16700	19940	130	1561	1532	503	95	101	43	100	100	0	2919	2906	791	97	103	29	100	100	0	0.519	0.512	0.516	0.499	1.301	0.514	0.931	120	571	4288	4246	-0.945	1466	2822	1437	2809	0
4	8	11	""	"iYBL046W"	16900	19940	140	1166	1154	632	89	93	35	97	96	0	1407	1276	624	96	100	24	98	98	0	0.822	0.903	0.899	0.900	1.624	0.938	0.928	156	556	2388	2245	-0.284	1077	1311	1065	1180	0
4	9	11	""	"iYBR250W"	17090	19930	140	1015	991	453	85	87	27	100	100	0	2391	2247	1003	92	93	17	100	100	0	0.405	0.420	0.408	0.410	1.524	0.408	0.868	156	579	3229	3061	-1.306	930	2299	906	2155	0
4	10	11	""	"iYBR254C"	17290	19930	150	1210	1187	586	86	90	31	98	98	0	1948	1802	799	90	94	21	99	98	0	0.605	0.643	0.636	0.647	1.613	0.652	0.909	156	695	2982	2813	-0.725	1124	1858	1101	1712	0
4	11	11	""	"iYBR259W"	17490	19940	130	2028	1885	793	89	95	35	99	99	0	1745	1579	687	94	100	29	96	96	0	1.174	1.209	1.199	1.294	1.525	1.196	0.932	120	522	3590	3281	0.232	1939	1651	1796	1485	0
4	12	11	""	"iYBR279W"	17690	19930	150	4275	3921	2183	91	101	42	100	100	0	3046	2648	1304	100	109	41	98	97	0	1.420	1.503	1.501	1.546	1.616	1.580	0.929	156	619	7130	6378	0.506	4184	2946	3830	2548	0
4	13	11	""	"iYBR283C"	17890	19940	140	1658	1562	758	87	96	40	99	98	0	4032	3723	1706	96	108	43	100	99	0	0.399	0.407	0.425	0.406	1.530	0.405	0.922	156	576	5507	5102	-1.325	1571	3936	1475	3627	0
4	14	11	""	"iYBR287W"	18090	19940	140	1270	1217	513	85	99	66	100	97	0	1109	997	367	95	122	109	95	92	0	1.169	1.255	1.227	1.259	1.452	1.307	0.908	156	525	2199	2034	0.225	1185	1014	1132	902	0
4	15	11	""	"iYCL075W"	18290	19930	150	1539	1449	712	87	103	66	99	98	0	2709	2615	1218	97	133	116	100	99	0	0.556	0.541	0.535	0.525	1.442	0.533	0.922	156	566	4064	3880	-0.847	1452	2612	1362	2518	0
4	16	11	""	"iYCL073C"	18490	19940	140	3155	3086	1888	89	97	38	99	99	0	3662	3527	1935	98	120	66	98	97	0	0.860	0.874	0.864	0.878	1.792	0.908	0.930	156	553	6630	6426	-0.217	3066	3564	2997	3429	0
4	17	11	""	"iYCL065W-0"	18690	19940	140	1301	1269	645	90	95	34	99	99	0	2386	2182	997	95	107	40	100	100	0	0.529	0.565	0.548	0.545	1.538	0.575	0.910	156	536	3502	3266	-0.920	1211	2291	1179	2087	0
4	18	11	""	"iYCL047C"	18890	19940	140	1270	1264	580	85	90	38	99	99	0	1602	1462	586	89	98	33	99	99	0	0.783	0.859	0.844	0.865	1.449	0.893	0.902	156	549	2698	2552	-0.353	1185	1513	1179	1373	0
4	19	11	""	"iYCL038C"	19090	19940	140	941	896	473	83	89	42	98	93	0	1543	1379	692	89	99	40	96	93	0	0.590	0.630	0.633	0.643	1.810	0.636	0.906	156	575	2312	2103	-0.761	858	1454	813	1290	0
4	20	11	""	"iYCL033C"	19290	19950	150	2379	2041	1091	87	95	41	98	96	0	2632	2266	1204	92	105	46	94	94	0	0.902	0.899	0.882	0.923	1.641	0.895	0.944	156	590	4832	4128	-0.148	2292	2540	1954	2174	0
4	21	11	""	"iYDL054C"	19490	19940	150	1858	1862	1196	84	92	49	95	94	0	3090	2697	1403	85	95	42	94	93	0	0.590	0.681	0.648	0.684	1.636	0.717	0.883	156	652	4779	4390	-0.760	1774	3005	1778	2612	0
4	22	11	""	"iYDL049C"	19690	19940	150	1894	1793	781	79	86	43	99	99	0	2915	2571	1086	79	84	32	100	100	0	0.640	0.688	0.660	0.699	1.411	0.682	0.929	156	810	4651	4206	-0.644	1815	2836	1714	2492	0
4	1	12	""	"iYDL046W"	15500	20120	150	3349	3359	1983	93	100	53	98	96	0	2238	1882	945	99	114	116	93	89	0	1.522	1.832	1.674	1.815	1.431	1.915	0.893	156	736	5395	5049	0.606	3256	2139	3266	1783	0
4	2	12	""	"iYDL028C"	15700	20130	150	2241	2121	868	93	103	47	100	99	0	2745	2548	978	97	106	39	99	99	0	0.811	0.827	0.802	0.850	1.535	0.832	0.924	156	531	4796	4479	-0.302	2148	2648	2028	2451	0
4	3	12	""	"itA(AGC)D"	15900	20130	140	1376	1326	536	96	109	56	99	99	0	2462	2406	967	99	111	48	99	98	0	0.542	0.533	0.532	0.531	1.341	0.530	0.946	156	566	3643	3537	-0.884	1280	2363	1230	2307	0
4	4	12	""	"iYDL019C"	16090	20120	150	2394	1984	1219	92	102	48	92	92	0	3625	3171	1924	100	109	39	92	91	0	0.653	0.616	0.590	0.631	1.669	0.609	0.955	156	585	5827	4963	-0.615	2302	3525	1892	3071	0
4	5	12	""	"iYDL005C"	16290	20130	150	5681	5202	2394	92	101	44	100	99	0	3877	3460	1658	103	114	44	100	97	0	1.481	1.522	1.548	1.615	1.356	1.500	0.943	156	601	9363	8467	0.566	5589	3774	5110	3357	0
4	6	12	""	"iYDL001W"	16490	20130	150	6387	5840	2542	96	104	41	100	100	0	1230	1107	481	105	114	42	96	94	0	5.592	5.733	5.690	6.017	1.519	5.818	0.918	156	615	7416	6746	2.483	6291	1125	5744	1002	0
4	7	12	""	"iYDR003W"	16690	20130	150	4108	3957	1657	95	100	38	100	100	0	1834	1748	721	106	111	30	98	97	0	2.322	2.352	2.312	2.484	1.524	2.391	0.932	156	588	5741	5504	1.216	4013	1728	3862	1642	0
4	8	12	""	"iYDR020C"	16890	20130	150	942	911	400	91	94	36	98	96	0	1891	1777	786	100	106	31	97	97	0	0.475	0.489	0.484	0.493	1.512	0.483	0.916	156	542	2642	2497	-1.074	851	1791	820	1677	0
4	9	12	""	"iYDR023W"	17090	20130	140	410	424	190	87	91	35	97	91	0	931	881	319	93	99	35	99	98	0	0.385	0.428	0.382	0.381	1.782	0.428	0.764	156	548	1161	1125	-1.375	323	838	337	788	0
4	10	12	""	"iYDR028C"	17300	20140	120	374	396	164	88	91	29	98	95	0	967	923	340	94	99	23	99	99	0	0.328	0.372	0.349	0.366	1.745	0.358	0.753	120	475	1159	1137	-1.610	286	873	308	829	0
4	11	12	""	"iYDR322W"	17480	20130	150	3089	2820	1333	92	108	71	99	98	0	2790	2464	1114	100	131	141	98	93	0	1.114	1.154	1.141	1.161	1.379	1.161	0.955	156	580	5687	5092	0.156	2997	2690	2728	2364	0
4	12	12	""	"iYDR326C"	17680	20140	150	578	612	301	91	109	73	95	89	0	1704	1501	625	100	137	146	95	91	0	0.304	0.372	0.353	0.372	2.049	0.367	0.806	156	563	2091	1922	-1.720	487	1604	521	1401	0
4	13	12	""	"iYDR331W"	17880	20140	140	389	425	270	89	96	42	91	83	0	721	668	306	101	116	54	96	90	0	0.484	0.593	0.516	0.509	1.966	0.668	0.769	156	510	920	903	-1.047	300	620	336	567	0
4	14	12	""	"iYDR345C-0"	18080	20130	160	2483	2359	1626	91	107	70	92	89	0	2569	2357	1467	104	131	107	92	87	0	0.970	1.007	0.994	0.906	1.634	1.052	0.959	208	560	4857	4521	-0.043	2392	2465	2268	2253	0
4	15	12	""	"iYDR348C"	18280	20130	150	1481	1380	810	91	106	69	91	86	0	2818	2321	1314	102	135	115	89	84	0	0.512	0.581	0.584	0.598	1.692	0.585	0.948	156	540	4106	3508	-0.966	1390	2716	1289	2219	0
4	16	12	""	"iYDR350C"	18470	20140	150	926	856	468	87	95	38	94	88	0	2260	1917	976	96	115	58	94	90	0	0.388	0.422	0.421	0.419	1.710	0.418	0.899	156	553	3003	2590	-1.367	839	2164	769	1821	0
4	17	12	""	"iYDR367W"	18670	20130	150	1195	1084	508	87	92	36	98	94	0	1531	1289	585	92	102	38	94	91	0	0.770	0.833	0.818	0.913	1.823	0.828	0.914	156	568	2547	2194	-0.377	1108	1439	997	1197	0
4	18	12	""	"iYDR371W"	18880	20130	150	863	1009	656	81	86	30	96	92	0	1493	1410	721	88	94	29	97	97	0	0.557	0.702	0.668	0.606	1.714	0.754	0.881	156	578	2187	2250	-0.845	782	1405	928	1322	0
4	19	12	""	"iYDR375C"	19080	20140	150	628	616	311	81	87	37	92	91	0	1704	1542	724	90	98	40	95	92	0	0.339	0.368	0.361	0.368	1.862	0.368	0.881	156	561	2161	1987	-1.561	547	1614	535	1452	0
4	20	12	""	"itG(CCC)D"	19280	20140	140	905	872	503	85	93	46	94	91	0	2042	1806	966	92	106	52	92	90	0	0.421	0.459	0.442	0.465	2.018	0.462	0.874	156	534	2770	2501	-1.250	820	1950	787	1714	0
4	21	12	""	"iYDR394W"	19480	20140	140	966	1021	656	84	93	45	96	95	0	2189	2527	1605	86	100	48	96	96	0	0.419	0.384	0.371	0.397	1.910	0.381	0.916	156	570	2985	3378	-1.254	882	2103	937	2441	0
4	22	12	""	"iYDR399W"	19690	20140	150	980	920	487	79	87	39	99	94	0	1349	1213	562	81	89	32	97	95	0	0.711	0.743	0.685	0.723	1.566	0.764	0.892	156	807	2169	1973	-0.493	901	1268	841	1132	0
4	1	13	""	"iYER056C-A"	15500	20330	160	1058	1017	613	91	132	234	81	71	0	1829	1582	857	101	171	409	84	71	0	0.560	0.625	0.607	0.602	1.651	0.648	0.929	208	798	2695	2407	-0.838	967	1728	926	1481	0
4	2	13	""	"iYER060W"	15690	20330	160	3344	3090	1830	91	99	46	98	97	0	4741	4256	2258	97	104	33	98	98	0	0.700	0.721	0.697	0.685	1.497	0.745	0.948	208	484	7897	7158	-0.514	3253	4644	2999	4159	0
4	3	13	""	"iYER063W"	15880	20330	150	2691	2605	1120	94	109	59	99	98	0	4909	4448	1857	99	110	48	100	98	0	0.540	0.577	0.565	0.593	1.316	0.567	0.943	156	518	7407	6860	-0.889	2597	4810	2511	4349	0
4	4	13	""	"itA(UGC)E"	16090	20320	140	892	855	359	94	106	52	100	98	0	1305	1209	480	99	109	44	100	99	0	0.662	0.686	0.672	0.676	1.479	0.687	0.890	156	549	2004	1871	-0.596	798	1206	761	1110	0
4	5	13	""	"iYER078C"	16280	20330	140	1076	1091	563	93	103	44	98	97	0	2574	2637	1312	103	114	42	100	98	0	0.398	0.394	0.384	0.400	1.451	0.391	0.919	156	594	3454	3532	-1.330	983	2471	998	2534	0
4	6	13	""	"iYER082C"	16510	20330	140	1329	1306	620	101	108	46	98	96	0	1742	1696	740	112	123	43	97	95	0	0.753	0.761	0.761	0.774	1.474	0.776	0.932	156	582	2858	2789	-0.409	1228	1630	1205	1584	0
4	7	13	""	"iYER096W"	16690	20330	130	344	356	121	102	107	40	98	95	0	743	734	217	121	128	36	100	100	0	0.389	0.414	0.433	0.398	1.635	0.408	0.732	120	504	864	867	-1.362	242	622	254	613	0
4	8	13	""	"iYER098W"	16890	20330	140	2216	2037	1021	101	110	48	96	94	0	2431	2292	1084	121	133	52	93	92	0	0.916	0.892	0.883	0.903	1.525	0.906	0.907	156	553	4425	4107	-0.127	2115	2310	1936	2171	0
4	9	13	""	"iYER102W"	17090	20330	160	7832	8963	8087	93	103	51	97	96	0	5977	5995	4416	106	120	56	94	91	0	1.318	1.506	1.301	1.418	1.737	1.701	0.920	208	578	13610	14759	0.399	7739	5871	8870	5889	0
4	10	13	""	"iYER118C"	17290	20330	140	2069	2055	1099	92	95	37	99	99	0	2288	2420	1157	106	113	38	96	96	0	0.906	0.848	0.862	0.836	1.617	0.872	0.907	156	548	4159	4277	-0.142	1977	2182	1963	2314	0
4	11	13	""	"iYER123W"	17490	20340	150	4015	4006	2244	98	114	72	99	98	0	5330	5405	2609	110	144	143	99	98	0	0.750	0.738	0.719	0.682	1.408	0.768	0.943	156	565	9137	9203	-0.414	3917	5220	3908	5295	0
4	12	13	""	"iYER127W"	17680	20330	150	2273	2154	1139	101	120	78	96	95	0	3572	3318	1789	108	152	149	94	91	0	0.627	0.640	0.648	0.676	1.636	0.631	0.928	156	550	5636	5263	-0.673	2172	3464	2053	3210	0
4	13	13	""	"iYGL200C"	17880	20330	150	739	723	365	97	109	55	94	89	0	2106	1885	936	108	133	72	94	91	0	0.321	0.352	0.334	0.353	1.700	0.348	0.894	156	577	2640	2403	-1.638	642	1998	626	1777	0
4	14	13	""	"iYGL195W"	18080	20330	130	3630	3404	1402	92	102	49	100	100	0	2106	1937	770	100	117	60	100	100	0	1.764	1.803	1.841	1.798	1.355	1.844	0.913	120	550	5544	5149	0.819	3538	2006	3312	1837	0
4	15	13	""	"iYGL190C"	18280	20340	150	1409	1391	691	91	98	41	100	100	0	3645	3445	1572	100	111	46	100	100	0	0.372	0.389	0.380	0.389	1.504	0.389	0.914	156	592	4863	4645	-1.427	1318	3545	1300	3345	0
4	16	13	""	"iYGL176C"	18480	20340	140	1518	1399	619	91	106	59	98	93	0	1931	1816	758	101	129	92	96	92	0	0.780	0.763	0.769	0.770	1.529	0.771	0.924	156	535	3257	3023	-0.359	1427	1830	1308	1715	0
4	17	13	""	"iYGL172W"	18680	20330	150	986	1074	764	89	103	57	91	88	0	1939	2037	1224	97	123	90	90	88	0	0.487	0.508	0.512	0.469	1.863	0.528	0.853	156	596	2739	2925	-1.038	897	1842	985	1940	0
4	18	13	""	"iYGL169W"	18880	20340	140	1272	1223	651	83	89	37	98	96	0	1031	938	412	92	102	46	95	93	0	1.266	1.348	1.303	1.274	1.672	1.450	0.865	156	581	2128	1986	0.341	1189	939	1140	846	0
4	19	13	""	"iYGL152C"	19080	20340	150	994	957	435	82	86	31	99	97	0	1923	1798	747	92	102	42	98	97	0	0.498	0.513	0.516	0.531	1.649	0.509	0.878	156	576	2743	2581	-1.006	912	1831	875	1706	0
4	20	13	""	"iYGL147C"	19280	20340	150	1077	1168	921	85	92	41	89	87	0	2309	2244	1565	93	110	54	90	86	0	0.448	0.503	0.504	0.475	1.926	0.526	0.889	156	576	3208	3234	-1.160	992	2216	1083	2151	0
4	21	13	""	"iYGL143C"	19480	20340	150	1412	1318	669	87	97	47	97	95	0	2491	2362	1135	87	105	53	100	96	0	0.551	0.541	0.544	0.532	1.525	0.545	0.926	156	608	3729	3506	-0.859	1325	2404	1231	2275	0
4	22	13	""	"iYGL125W"	19680	20340	130	1130	1108	527	81	91	43	99	95	0	1022	907	438	83	94	38	94	92	0	1.117	1.246	1.257	1.429	1.904	1.237	0.851	120	640	1988	1851	0.160	1049	939	1027	824	0
4	1	14	""	"iYGL121C"	15490	20530	150	900	882	404	94	116	146	92	85	0	1686	1681	790	105	136	204	93	88	0	0.510	0.500	0.504	0.514	1.507	0.491	0.926	156	716	2387	2364	-0.972	806	1581	788	1576	0
4	2	14	""	"iYGL118C"	15690	20530	140	411	425	201	90	98	44	92	89	0	858	791	301	98	102	26	98	97	0	0.422	0.483	0.458	0.425	2.097	0.500	0.787	156	493	1081	1028	-1.243	321	760	335	693	0
4	3	14	""	"iYGR165W"	15890	20520	150	899	896	374	94	106	55	98	96	0	1913	1848	747	101	112	45	99	98	0	0.444	0.459	0.467	0.459	1.432	0.451	0.900	156	554	2617	2549	-1.171	805	1812	802	1747	0
4	4	14	""	"iYGR169C"	16090	20530	150	3830	3666	1859	96	107	53	100	100	0	5926	5879	2965	100	111	47	100	100	0	0.641	0.618	0.644	0.630	1.504	0.605	0.891	156	584	9560	9349	-0.642	3734	5826	3570	5779	0
4	5	14	""	"iYGR173W"	16280	20530	150	2765	2805	1317	92	100	43	100	100	0	2098	1950	879	95	103	35	100	100	0	1.334	1.463	1.455	1.476	1.362	1.478	0.949	156	595	4676	4568	0.416	2673	2003	2713	1855	0
4	6	14	""	"iYGRWdelta31"	16490	20530	150	1918	1782	805	94	104	61	100	96	0	2425	2166	973	104	122	142	97	92	0	0.786	0.819	0.812	0.834	1.347	0.816	0.937	156	556	4145	3750	-0.348	1824	2321	1688	2062	0
4	7	14	""	"iYGR191W"	16680	20530	150	2816	2890	2124	98	107	59	91	89	0	2336	2129	1421	117	135	143	82	78	0	1.225	1.388	1.339	1.305	1.992	1.455	0.902	156	545	4937	4804	0.293	2718	2219	2792	2012	0
4	8	14	""	"iYGR195W"	16880	20530	140	1026	1047	677	95	105	44	96	94	0	1834	1678	886	116	128	50	93	92	0	0.542	0.609	0.540	0.572	2.051	0.642	0.842	156	587	2649	2514	-0.884	931	1718	952	1562	0
4	9	14	""	"iYGR211W"	17090	20530	150	1924	1875	877	93	103	47	99	96	0	3477	3256	1493	108	126	60	100	98	0	0.543	0.566	0.583	0.584	1.397	0.561	0.948	156	582	5200	4930	-0.880	1831	3369	1782	3148	0
4	10	14	""	"iYGR215W"	17280	20530	130	1716	1646	624	95	103	41	99	97	0	1456	1314	490	108	129	83	91	90	0	1.203	1.286	1.275	1.392	1.618	1.297	0.879	120	515	2969	2757	0.266	1621	1348	1551	1206	0
4	11	14	""	"iYGRCtau3"	17480	20540	140	1094	1066	650	95	102	39	96	94	0	1039	1028	517	105	123	73	95	93	0	1.070	1.052	0.989	0.950	1.577	1.130	0.894	156	575	1933	1894	0.097	999	934	971	923	0
4	12	14	""	"iYGR234W"	17680	20540	140	2227	2129	1051	97	107	54	100	98	0	3173	2785	1221	104	118	52	96	94	0	0.694	0.758	0.749	0.801	1.610	0.773	0.903	156	570	5199	4713	-0.527	2130	3069	2032	2681	0
4	13	14	""	"iYGR238C"	17880	20530	140	1764	1760	1106	95	108	57	96	94	0	2200	2083	1192	105	126	66	94	91	0	0.797	0.842	0.832	0.828	1.858	0.871	0.907	156	613	3764	3643	-0.328	1669	2095	1665	1978	0
4	14	14	""	"iYGR243W"	18080	20540	130	700	737	420	88	98	41	95	90	0	1452	1373	728	96	112	58	91	89	0	0.451	0.508	0.493	0.520	1.959	0.502	0.820	120	574	1968	1926	-1.148	612	1356	649	1277	0
4	15	14	""	"iYHR177W"	18280	20540	150	4767	4349	2283	91	100	43	100	100	0	5751	5649	2826	97	122	88	100	100	0	0.827	0.767	0.756	0.745	1.382	0.776	0.942	156	601	10330	9810	-0.274	4676	5654	4258	5552	0
4	16	14	""	"iYHR180W"	18470	20530	150	6424	5670	2861	96	113	62	100	100	0	8605	7764	4041	104	148	121	100	100	0	0.744	0.728	0.723	0.752	1.457	0.714	0.923	156	586	14829	13234	-0.426	6328	8501	5574	7660	0
4	17	14	""	"iYHR183W"	18670	20540	150	5233	4956	2235	88	104	58	100	100	0	5024	4541	1986	95	125	97	100	98	0	1.044	1.095	1.062	1.117	1.361	1.106	0.949	156	613	10074	9314	0.062	5145	4929	4868	4446	0
4	18	14	""	"iYHR200W"	18870	20540	140	503	524	241	82	87	34	98	94	0	1256	1104	436	90	99	43	100	98	0	0.361	0.436	0.402	0.426	1.606	0.436	0.823	156	601	1587	1456	-1.470	421	1166	442	1014	0
4	19	14	""	"iYHR204W"	19070	20540	150	1783	1773	1032	83	86	32	99	97	0	3979	4075	2243	90	105	60	99	98	0	0.437	0.424	0.410	0.407	1.483	0.422	0.906	156	580	5589	5675	-1.194	1700	3889	1690	3985	0
4	20	14	""	"iYHR208W"	19270	20540	150	3871	4056	2402	83	90	39	100	98	0	4589	4797	2585	91	109	63	99	99	0	0.842	0.844	0.850	0.808	1.487	0.867	0.940	156	586	8286	8679	-0.248	3788	4498	3973	4706	0
4	21	14	""	"iYIL166C"	19480	20540	140	2643	2405	1263	86	97	45	100	99	0	3020	2882	1463	89	100	41	100	100	0	0.872	0.830	0.830	0.793	1.556	0.834	0.910	156	585	5488	5112	-0.197	2557	2931	2319	2793	0
4	22	14	""	"iYIL162W"	19680	20540	150	947	924	422	84	95	45	98	96	0	1704	1692	739	85	96	47	100	98	0	0.533	0.523	0.510	0.513	1.422	0.520	0.921	156	790	2482	2447	-0.908	863	1619	840	1607	0
4	1	15	""	"iYIL157C"	15480	20720	140	3762	3693	1397	95	100	36	100	100	0	4599	4332	1504	103	108	33	100	100	0	0.816	0.851	0.840	0.844	1.224	0.862	0.966	156	753	8163	7827	-0.294	3667	4496	3598	4229	0
4	2	15	""	"iYIL140W"	15700	20730	150	1597	1555	616	96	104	41	100	100	0	2031	1856	671	105	114	37	100	100	0	0.779	0.833	0.834	0.811	1.357	0.843	0.921	156	609	3427	3210	-0.360	1501	1926	1459	1751	0
4	3	15	""	"iYIL136W"	15880	20730	150	6486	6319	2824	96	104	42	100	100	0	6690	6154	2649	110	119	39	99	98	0	0.971	1.030	0.996	1.103	1.531	1.039	0.911	156	574	12970	12267	-0.042	6390	6580	6223	6044	0
4	4	15	""	"iYIL133C"	16090	20730	140	1404	1342	737	92	100	43	98	96	0	2905	2771	1430	99	109	38	98	97	0	0.468	0.468	0.484	0.465	1.653	0.470	0.919	156	611	4118	3922	-1.097	1312	2806	1250	2672	0
4	5	15	""	"iYJL112W"	16300	20730	140	2012	1824	977	92	98	41	99	98	0	2777	2535	1272	93	100	32	99	99	0	0.715	0.709	0.708	0.657	1.534	0.721	0.939	156	568	4604	4174	-0.483	1920	2684	1732	2442	0
4	6	15	""	"iYJL107C"	16510	20730	160	2181	2050	766	93	100	56	100	100	0	3931	3696	1344	99	117	145	100	100	0	0.545	0.544	0.544	0.535	1.239	0.543	0.973	208	530	5920	5554	-0.876	2088	3832	1957	3597	0
4	7	15	""	"iYJL104W"	16680	20740	150	1309	1298	656	90	96	56	98	96	0	2263	2207	1006	99	118	149	98	94	0	0.563	0.573	0.567	0.542	1.434	0.580	0.903	156	502	3383	3316	-0.828	1219	2164	1208	2108	0
4	8	15	""	"iYJL089W"	16890	20730	150	419	452	224	83	86	28	98	97	0	1283	1114	439	97	102	29	99	99	0	0.283	0.363	0.327	0.356	1.792	0.346	0.690	156	594	1522	1386	-1.820	336	1186	369	1017	0
4	9	15	""	"iYJL083W"	17090	20740	140	1358	1245	597	86	90	35	100	96	0	2295	2251	1048	99	111	49	98	96	0	0.579	0.539	0.538	0.531	1.514	0.537	0.921	156	564	3468	3311	-0.788	1272	2196	1159	2152	0
4	10	15	""	"iYJL079C"	17290	20730	140	1328	1311	779	96	105	45	96	92	0	2535	2769	1633	107	136	90	96	92	0	0.507	0.456	0.475	0.450	1.619	0.452	0.908	156	578	3660	3877	-0.979	1232	2428	1215	2662	0
4	11	15	""	"iYJL060W"	17490	20740	140	1027	952	415	102	124	89	94	92	0	1493	1316	533	112	147	101	95	92	0	0.670	0.706	0.657	0.691	1.605	0.710	0.847	156	538	2306	2054	-0.578	925	1381	850	1204	0
4	12	15	""	"iYJL055W"	17690	20740	140	1144	1080	529	100	122	92	92	89	0	2737	2480	1203	110	135	80	95	92	0	0.397	0.414	0.415	0.426	1.652	0.410	0.908	156	553	3671	3350	-1.331	1044	2627	980	2370	0
4	13	15	""	"iYJL051W"	17890	20740	140	941	860	457	94	104	53	94	87	0	1855	1702	910	103	121	59	96	95	0	0.483	0.479	0.473	0.463	1.638	0.472	0.884	156	579	2599	2365	-1.049	847	1752	766	1599	0
4	14	15	""	"itR(UCU)J2"	18090	20740	140	479	467	205	87	94	39	99	94	0	1064	971	413	96	108	45	96	96	0	0.405	0.434	0.418	0.435	1.795	0.428	0.840	156	546	1360	1255	-1.304	392	968	380	875	0
4	15	15	""	"iYJLCdelta7"	18280	20740	150	1759	1766	897	92	109	71	98	94	0	3066	3064	1562	102	146	138	95	91	0	0.562	0.565	0.569	0.590	1.401	0.557	0.924	156	579	4631	4636	-0.830	1667	2964	1674	2962	0
4	16	15	""	"iYJL034W"	18500	20750	140	2065	2165	1305	97	117	75	95	93	0	2538	2689	1455	107	157	144	93	92	0	0.810	0.801	0.830	0.770	1.630	0.829	0.927	156	567	4399	4650	-0.305	1968	2431	2068	2582	0
4	17	15	""	"iYKL134C"	18690	20750	140	996	1008	508	87	99	48	95	95	0	1875	1622	677	97	122	80	95	92	0	0.511	0.604	0.554	0.587	1.537	0.623	0.857	156	549	2687	2446	-0.968	909	1778	921	1525	0
4	18	15	""	"iYKL129C"	18890	20750	130	487	483	175	83	88	36	99	95	0	1178	1105	426	93	108	64	96	95	0	0.372	0.395	0.370	0.412	1.681	0.380	0.812	120	522	1489	1412	-1.425	404	1085	400	1012	0
4	19	15	""	"iYKL126W"	19080	20740	150	1074	1015	388	81	86	34	100	98	0	2446	2302	852	93	106	57	100	100	0	0.422	0.423	0.423	0.420	1.311	0.423	0.957	156	577	3346	3143	-1.245	993	2353	934	2209	0
4	20	15	""	"iYKL108W"	19280	20740	140	4492	4302	2015	82	89	39	100	99	0	4460	4055	1818	92	106	58	99	98	0	1.010	1.065	1.019	1.092	1.398	1.083	0.930	156	545	8778	8183	0.014	4410	4368	4220	3963	0
4	21	15	""	"iYKL104C"	19480	20740	150	1765	1729	937	87	99	50	98	95	0	3756	3821	2038	91	103	41	99	98	0	0.458	0.440	0.433	0.442	1.486	0.431	0.933	156	568	5343	5372	-1.127	1678	3665	1642	3730	0
4	22	15	""	"iYKL100C"	19690	20740	150	1389	1372	699	85	99	51	97	96	0	2544	2347	1196	86	100	56	98	95	0	0.531	0.569	0.543	0.586	1.529	0.559	0.926	156	793	3762	3548	-0.915	1304	2458	1287	2261	0
4	1	16	""	"iYKL086W"	15490	20930	120	483	509	183	96	101	38	100	99	0	931	894	318	104	111	31	100	100	0	0.468	0.523	0.509	0.518	1.490	0.510	0.823	120	597	1214	1203	-1.096	387	827	413	790	0
4	2	16	""	"iYKL081W"	15700	20930	130	628	608	275	101	109	44	95	91	0	1409	1276	579	114	124	42	93	92	0	0.407	0.436	0.444	0.480	1.983	0.423	0.819	120	552	1822	1669	-1.297	527	1295	507	1162	0
4	3	16	""	"iYKL077W"	15890	20930	140	2862	2737	1557	99	109	48	100	98	0	2555	2317	1153	111	120	42	98	97	0	1.131	1.196	1.173	1.196	1.552	1.256	0.918	156	557	5207	4844	0.177	2763	2444	2638	2206	0
4	4	16	""	"iYKLWdelta7"	16080	20930	130	1412	1398	505	92	99	43	99	98	0	1468	1429	464	96	104	34	100	100	0	0.962	0.980	0.948	0.946	1.373	0.974	0.908	120	538	2692	2639	-0.056	1320	1372	1306	1333	0
4	5	16	""	"iYKL063C-0"	16290	20930	140	1681	1766	929	91	96	35	100	99	0	1710	1860	1001	96	103	30	98	98	0	0.985	0.950	0.979	0.981	1.446	0.942	0.945	156	594	3204	3439	-0.022	1590	1614	1675	1764	0
4	6	16	""	"iYKL060C"	16490	20930	140	1714	1702	799	91	95	34	100	100	0	2498	2556	1191	101	106	29	99	98	0	0.677	0.656	0.660	0.679	1.589	0.654	0.933	156	500	4020	4066	-0.563	1623	2397	1611	2455	0
4	7	16	""	"iYLR056W"	16690	20930	150	1599	1531	801	90	94	33	94	91	0	2004	1941	1036	100	106	30	91	88	0	0.793	0.783	0.776	0.879	1.684	0.767	0.935	156	516	3413	3282	-0.335	1509	1904	1441	1841	0
4	8	16	""	"iYLR060W"	16890	20930	140	520	505	197	85	89	32	98	95	0	1057	967	357	99	103	25	98	98	0	0.454	0.484	0.480	0.478	1.525	0.484	0.890	156	560	1393	1288	-1.139	435	958	420	868	0
4	9	16	""	"iYLR065C"	17090	20930	150	2324	2310	1119	86	90	32	100	99	0	2166	1943	852	97	103	29	98	98	0	1.082	1.205	1.103	1.235	1.596	1.259	0.844	156	577	4307	4070	0.113	2238	2069	2224	1846	0
4	10	16	""	"iYLR082C"	17290	20940	150	1587	1569	789	95	104	47	99	97	0	2210	2363	1186	103	121	60	98	96	0	0.708	0.652	0.666	0.666	1.364	0.649	0.941	156	586	3599	3734	-0.498	1492	2107	1474	2260	0
4	11	16	""	"iYLR086W"	17490	20930	150	4944	4775	2167	97	123	90	100	100	0	2229	2094	894	109	138	82	98	93	0	2.286	2.357	2.351	2.452	1.433	2.421	0.958	156	576	6967	6663	1.193	4847	2120	4678	1985	0
4	12	16	""	"iYLR090W"	17690	20940	140	3461	3302	1543	95	118	90	98	95	0	4691	4094	1897	105	130	80	96	94	0	0.734	0.804	0.776	0.862	1.549	0.801	0.936	156	545	7952	7196	-0.446	3366	4586	3207	3989	0
4	13	16	""	"iYLRCdelta5"	17890	20940	140	1008	988	505	94	100	44	96	94	0	1453	1368	611	100	114	52	96	95	0	0.676	0.705	0.686	0.670	1.642	0.728	0.885	156	552	2267	2162	-0.566	914	1353	894	1268	0
4	14	16	""	"iYLR110C"	18090	20940	140	966	918	450	90	98	43	93	91	0	1581	1492	691	102	113	41	93	92	0	0.592	0.596	0.591	0.622	1.571	0.604	0.937	156	516	2355	2218	-0.756	876	1479	828	1390	0
4	15	16	""	"itR(ACG)L"	18280	20930	150	2921	2845	1822	94	109	70	95	92	0	2720	2749	1719	106	139	119	91	89	0	1.081	1.041	1.012	1.040	1.460	1.035	0.949	156	553	5441	5394	0.113	2827	2614	2751	2643	0
4	16	16	""	"iYLR129W"	18490	20940	150	3100	3055	1437	93	110	71	98	98	0	1913	1796	716	103	138	121	97	93	0	1.661	1.750	1.647	1.757	1.379	1.858	0.901	156	542	4817	4655	0.732	3007	1810	2962	1693	0
4	17	16	""	"iYLR133W"	18680	20940	150	2616	2609	1383	87	96	45	99	98	0	4014	3795	1919	99	120	70	98	96	0	0.646	0.682	0.668	0.700	1.542	0.686	0.935	156	533	6444	6218	-0.630	2529	3915	2522	3696	0
4	18	16	""	"iYLR137W"	18890	20940	140	2083	2020	1099	82	88	35	99	98	0	3098	2936	1495	97	113	63	96	94	0	0.667	0.683	0.686	0.699	1.690	0.695	0.945	156	569	5002	4777	-0.585	2001	3001	1938	2839	0
4	19	16	""	"iYLR448W"	19090	20940	140	1543	1406	722	82	87	31	98	96	0	2956	2742	1351	97	106	39	98	96	0	0.511	0.501	0.504	0.505	1.653	0.497	0.912	156	554	4320	3969	-0.969	1461	2859	1324	2645	0
4	20	16	""	"iYLR452C"	19290	20940	150	1385	1575	1119	80	86	34	98	96	0	2732	2635	1622	91	101	38	98	95	0	0.494	0.588	0.566	0.581	1.944	0.607	0.874	156	542	3946	4039	-1.017	1305	2641	1495	2544	0
4	21	16	""	"iYLRCdelta27"	19480	20930	140	5052	4764	2748	88	97	46	100	100	0	4659	4299	2249	89	98	37	100	98	0	1.086	1.111	1.080	1.071	1.448	1.151	0.936	156	540	9534	8886	0.119	4964	4570	4676	4210	0
4	22	16	""	"iYML129C"	19680	20940	150	1255	1282	611	90	99	47	100	100	0	3037	2855	1342	88	99	45	99	97	0	0.395	0.431	0.406	0.451	1.608	0.418	0.877	156	766	4114	3959	-1.340	1165	2949	1192	2767	0
4	1	17	""	"iYML125C"	15490	21130	150	2205	2004	1119	101	110	47	98	98	0	2951	2759	1431	108	125	77	98	96	0	0.740	0.718	0.700	0.710	1.581	0.729	0.921	156	770	4947	4554	-0.434	2104	2843	1903	2651	0
4	2	17	""	"iYML121W"	15690	21130	140	1555	1429	726	100	108	48	100	100	0	2585	2569	1235	110	119	40	99	99	0	0.588	0.540	0.528	0.527	1.628	0.532	0.860	156	551	3930	3788	-0.766	1455	2475	1329	2459	0
4	3	17	""	"iYML105C"	15890	21130	140	1801	1861	945	96	104	47	99	98	0	1323	1299	599	106	111	35	97	96	0	1.401	1.479	1.493	1.461	1.486	1.533	0.923	156	524	2922	2958	0.486	1705	1217	1765	1193	0
4	4	17	""	"iYML100W"	16090	21130	140	2499	2582	1554	93	100	44	100	98	0	1692	1645	919	98	104	32	99	96	0	1.509	1.609	1.657	1.561	1.488	1.669	0.930	156	550	4000	4036	0.594	2406	1594	2489	1547	0
4	5	17	""	"iYML095C"	16290	21130	140	876	1006	777	90	94	33	95	91	0	1349	1342	809	100	104	26	94	92	0	0.629	0.738	0.662	0.671	2.119	0.820	0.871	156	541	2035	2158	-0.668	786	1249	916	1242	0
4	6	17	""	"iYML077W"	16490	21130	150	4290	4269	2019	88	91	30	100	100	0	1987	1836	774	103	107	25	98	96	0	2.230	2.413	2.393	2.499	1.444	2.510	0.946	156	532	6086	5914	1.157	4202	1884	4181	1733	0
4	7	17	""	"iYML074C-1"	16680	21130	140	2578	2784	1792	88	92	31	100	98	0	3256	3173	1717	105	110	30	98	98	0	0.790	0.879	0.851	0.851	1.512	0.926	0.934	156	528	5641	5764	-0.340	2490	3151	2696	3068	0
4	8	17	""	"itR(UCU)M2"	16880	21130	140	1131	1125	718	88	92	33	99	96	0	1895	1788	911	100	105	27	98	98	0	0.581	0.614	0.568	0.555	1.570	0.652	0.859	156	556	2838	2725	-0.783	1043	1795	1037	1688	0
4	9	17	""	"iYMR210W"	17090	21140	140	833	849	344	89	94	35	99	98	0	1522	1372	464	97	103	28	99	98	0	0.522	0.596	0.573	0.585	1.514	0.608	0.885	156	537	2169	2035	-0.938	744	1425	760	1275	0
4	10	17	""	"iYMR214W"	17280	21140	140	1386	1318	497	91	100	44	100	100	0	2015	1826	684	100	111	40	100	100	0	0.676	0.711	0.694	0.712	1.279	0.705	0.940	156	523	3210	2953	-0.564	1295	1915	1227	1726	0
4	11	17	""	"iYMR218C"	17490	21140	140	697	654	284	88	97	43	95	93	0	1718	1511	639	105	116	45	98	97	0	0.378	0.403	0.377	0.392	1.620	0.395	0.878	156	538	2222	1972	-1.405	609	1613	566	1406	0
4	12	17	""	"iYMR234W"	17680	21140	140	1422	1387	547	88	98	48	100	99	0	1811	1616	601	103	124	81	98	96	0	0.781	0.859	0.865	0.888	1.394	0.863	0.937	156	510	3042	2812	-0.357	1334	1708	1299	1513	0
4	13	17	""	"iYMR238W"	17880	21140	140	817	778	353	93	102	50	98	92	0	860	788	318	102	126	84	95	91	0	0.955	0.999	0.931	0.968	1.514	1.035	0.884	156	537	1482	1371	-0.066	724	758	685	686	0
4	14	17	""	"iYMR241W"	18090	21130	150	992	909	387	92	99	44	99	97	0	1317	1249	508	103	117	51	98	96	0	0.741	0.713	0.724	0.718	1.538	0.720	0.941	156	562	2114	1963	-0.432	900	1214	817	1146	0
4	15	17	""	"iYMR255W"	18290	21140	140	1646	1637	855	89	103	112	97	95	0	1978	1775	841	101	115	59	97	95	0	0.830	0.925	0.884	0.928	1.576	0.956	0.879	156	526	3434	3222	-0.270	1557	1877	1548	1674	0
4	16	17	""	"iYMR259C"	18480	21140	140	678	683	295	89	103	124	96	86	0	1669	1677	737	100	116	72	100	98	0	0.375	0.377	0.378	0.382	1.572	0.374	0.802	156	516	2158	2171	-1.414	589	1569	594	1577	0
4	17	17	""	"iYMR263W"	18680	21140	140	1094	1102	516	87	94	64	98	95	0	3059	2790	1236	100	127	159	98	94	0	0.340	0.377	0.365	0.372	1.371	0.375	0.915	156	546	3966	3705	-1.555	1007	2959	1015	2690	0
4	18	17	""	"iYMR277W"	18880	21140	140	1457	1460	497	87	141	403	96	87	0	3258	3161	1113	103	208	479	98	93	0	0.434	0.449	0.439	0.455	1.259	0.450	0.922	156	602	4525	4431	-1.203	1370	3155	1373	3058	0
4	19	17	""	"iYMR282C"	19090	21140	150	921	929	285	85	129	360	94	67	0	2202	2152	645	101	183	409	96	93	0	0.398	0.412	0.412	0.417	1.291	0.411	0.945	156	597	2937	2895	-1.330	836	2101	844	2051	0
4	20	17	""	"iYMR284W"	19290	21140	150	1146	1215	475	79	84	30	100	98	0	1605	1535	500	92	99	34	98	98	0	0.705	0.787	0.780	0.798	1.412	0.821	0.927	156	551	2580	2579	-0.504	1067	1513	1136	1443	0
4	21	17	""	"iYNL061W"	19480	21140	150	3737	3849	1904	86	98	48	100	99	0	2249	2124	837	90	100	38	98	97	0	1.691	1.850	1.737	1.876	1.386	2.025	0.908	156	586	5810	5797	0.758	3651	2159	3763	2034	0
4	22	17	""	"iYNL055C"	19690	21140	140	2804	2752	1325	85	97	50	98	97	0	3757	3495	1576	86	95	37	96	94	0	0.741	0.782	0.758	0.880	1.769	0.789	0.940	156	739	6390	6076	-0.433	2719	3671	2667	3409	0
4	1	18	""	"iYNL052W"	15490	21320	150	1202	1220	550	117	153	184	92	89	0	1765	1610	621	117	181	395	90	85	0	0.658	0.739	0.705	0.756	1.535	0.760	0.923	156	764	2733	2596	-0.603	1085	1648	1103	1493	0
4	2	18	""	"iYNL036W"	15690	21320	150	3084	3110	1093	108	122	65	100	100	0	1616	1617	506	109	121	60	100	100	0	1.975	1.991	1.946	1.971	1.224	2.050	0.953	156	566	4483	4510	0.982	2976	1507	3002	1508	0
4	3	18	""	"iYNL035C"	15890	21320	150	1569	1575	650	99	109	49	98	97	0	1176	1119	404	100	109	38	96	95	0	1.366	1.448	1.463	1.476	1.464	1.496	0.909	156	568	2546	2495	0.450	1470	1076	1476	1019	0
4	4	18	""	"iYNL032W"	16090	21320	140	424	435	147	93	102	48	98	94	0	411	421	128	98	108	45	98	96	0	1.058	1.059	1.032	1.021	1.546	1.098	0.833	156	556	644	665	0.081	331	313	342	323	0
4	5	18	""	"iYNL016W"	16290	21330	150	1342	1296	452	84	90	37	98	98	0	2317	2190	774	97	104	38	99	99	0	0.567	0.579	0.577	0.581	1.373	0.578	0.964	156	565	3478	3305	-0.819	1258	2220	1212	2093	0
4	6	18	""	"iYNL011C"	16480	21320	150	1651	1699	791	82	86	29	99	98	0	1879	1810	726	98	103	25	98	98	0	0.881	0.945	0.889	0.960	1.424	0.971	0.916	156	562	3350	3329	-0.183	1569	1781	1617	1712	0
4	7	18	""	"iYNL007C"	16690	21330	150	1658	1606	663	85	88	27	100	100	0	2415	2264	823	98	102	25	100	100	0	0.679	0.702	0.723	0.707	1.382	0.709	0.922	156	578	3890	3687	-0.559	1573	2317	1521	2166	0
4	8	18	""	"iYNR007C"	16890	21320	150	1531	1508	483	85	90	29	100	100	0	3176	3003	952	97	102	25	100	100	0	0.470	0.490	0.489	0.495	1.260	0.483	0.945	156	568	4525	4329	-1.090	1446	3079	1423	2906	0
4	9	18	""	"iYNR011C"	17100	21330	150	987	974	381	88	97	45	100	100	0	2197	2067	694	100	110	46	100	98	0	0.429	0.450	0.451	0.455	1.447	0.448	0.917	156	531	2996	2853	-1.222	899	2097	886	1967	0
4	10	18	""	"iYNR015W"	17290	21330	150	989	982	306	87	97	46	100	99	0	2383	2247	722	100	111	47	100	99	0	0.395	0.417	0.415	0.426	1.290	0.410	0.948	156	509	3185	3042	-1.340	902	2283	895	2147	0
4	11	18	""	"iYOR055W"	17490	21330	140	788	784	322	87	94	36	96	93	0	1453	1424	602	103	112	40	95	94	0	0.519	0.528	0.524	0.550	1.441	0.522	0.935	156	504	2051	2018	-0.945	701	1350	697	1321	0
4	12	18	""	"iYOR058C-1"	17690	21330	150	1941	1893	869	91	101	49	97	97	0	3396	3123	1376	105	127	81	96	94	0	0.562	0.597	0.577	0.633	1.446	0.604	0.954	156	509	5141	4820	-0.831	1850	3291	1802	3018	0
4	13	18	""	"iYOR060C"	17890	21330	140	1196	1231	560	93	103	52	99	98	0	2841	2761	1208	107	135	90	100	94	0	0.403	0.429	0.408	0.442	1.363	0.431	0.936	156	449	3837	3792	-1.310	1103	2734	1138	2654	0
4	14	18	""	"iYOR073W"	18080	21340	150	1952	1977	957	93	99	42	98	96	0	2615	2354	970	106	121	53	94	93	0	0.741	0.838	0.795	0.879	1.622	0.869	0.917	156	516	4368	4132	-0.433	1859	2509	1884	2248	0
4	15	18	""	"iYOR077W"	18280	21330	150	947	894	399	87	101	112	91	89	0	1159	1099	460	106	120	65	91	89	0	0.817	0.813	0.784	0.815	1.435	0.815	0.926	156	530	1913	1800	-0.292	860	1053	807	993	0
4	16	18	""	"iYOR081C"	18480	21330	150	1148	1143	533	89	128	177	90	89	0	1774	1614	688	110	162	204	89	87	0	0.636	0.701	0.678	0.763	1.632	0.707	0.903	156	511	2723	2558	-0.652	1059	1664	1054	1504	0
4	17	18	""	"iYOR098C"	18680	21340	150	1901	1935	1050	93	125	143	92	90	0	3452	3401	1811	118	179	245	90	89	0	0.542	0.561	0.563	0.612	1.684	0.557	0.926	156	522	5142	5125	-0.883	1808	3334	1842	3283	0
4	18	18	""	"iYOR103C"	18870	21350	150	2261	4206	4345	92	149	408	66	62	0	2288	4305	4173	110	219	483	68	58	0	0.996	0.981	0.835	0.913	2.023	1.015	0.906	156	593	4347	8309	-0.006	2169	2178	4114	4195	0
4	19	18	""	"iYOR108W"	19090	21340	140	1447	1409	648	86	142	419	89	80	0	3585	3441	1520	99	200	478	91	89	0	0.390	0.396	0.388	0.421	1.534	0.395	0.936	156	560	4847	4665	-1.357	1361	3486	1323	3342	0
4	20	18	""	"iYOR125C"	19280	21340	140	454	461	179	77	82	32	96	94	0	1091	988	361	93	104	43	96	94	0	0.378	0.429	0.428	0.443	1.516	0.422	0.872	156	527	1375	1279	-1.404	377	998	384	895	0
4	21	18	""	"iYOR129C"	19490	21340	140	927	928	397	85	101	64	96	94	0	2775	2640	1150	92	107	63	99	97	0	0.314	0.331	0.333	0.336	1.384	0.324	0.931	156	562	3525	3391	-1.672	842	2683	843	2548	0
4	22	18	""	"iYOR133W"	19690	21340	150	1841	1818	720	80	95	61	98	98	0	2925	2893	1195	85	99	58	99	99	0	0.620	0.619	0.614	0.637	1.304	0.604	0.947	156	764	4601	4546	-0.689	1761	2840	1738	2808	0
4	1	19	""	"iYPL241C"	15500	21550	170	777	1068	870	210	617	1107	26	7	0	1492	1585	835	218	568	881	75	23	0	0.445	0.628	0.504	0.528	1.839	0.976	0.703	208	845	1841	2225	-1.168	567	1274	858	1367	0
4	2	19	""	"iYPL236C"	15690	21530	150	1097	1070	421	110	130	79	95	94	0	2329	2137	749	110	134	82	98	95	0	0.445	0.474	0.463	0.468	1.401	0.473	0.915	156	546	3206	2987	-1.169	987	2219	960	2027	0
4	3	19	""	"iYPL232W"	15890	21530	140	1100	1055	350	101	115	56	99	98	0	2361	2173	706	100	116	51	100	100	0	0.442	0.460	0.453	0.465	1.357	0.456	0.934	156	590	3260	3027	-1.178	999	2261	954	2073	0
4	4	19	""	"iYPL216W"	16090	21530	150	1286	1279	388	94	108	56	100	99	0	2582	2357	733	97	112	55	100	100	0	0.480	0.524	0.507	0.537	1.327	0.518	0.921	156	612	3677	3445	-1.060	1192	2485	1185	2260	0
4	5	19	""	"iYPL212C"	16300	21530	150	468	474	126	81	88	36	100	99	0	1087	1029	282	91	98	37	98	98	0	0.389	0.419	0.408	0.431	1.478	0.404	0.887	156	612	1383	1331	-1.364	387	996	393	938	0
4	6	19	""	"iYPL208W"	16510	21530	150	833	808	305	78	82	26	98	98	0	2179	2056	727	88	93	23	100	99	0	0.361	0.371	0.366	0.371	1.357	0.371	0.929	156	606	2846	2698	-1.470	755	2091	730	1968	0
4	7	19	""	"iYPL191C"	16710	21530	140	543	553	211	84	87	27	100	98	0	878	861	322	90	95	26	100	99	0	0.582	0.608	0.610	0.611	1.414	0.599	0.894	156	577	1247	1240	-0.780	459	788	469	771	0
4	8	19	""	"iYPL187W"	16920	21520	150	3237	3272	1130	86	90	29	100	100	0	2958	2875	966	95	100	28	100	100	0	1.101	1.146	1.130	1.170	1.332	1.165	0.950	156	586	6014	5966	0.138	3151	2863	3186	2780	0
4	9	19	""	"iYPL183C"	17110	21530	150	2003	1919	701	91	102	51	100	98	0	3644	3421	1344	103	119	60	100	98	0	0.540	0.551	0.557	0.582	1.373	0.538	0.962	156	580	5453	5146	-0.889	1912	3541	1828	3318	0
4	10	19	""	"iYPL170W"	17330	21530	150	1976	1971	711	89	101	52	100	99	0	4451	4107	1484	102	117	61	100	99	0	0.434	0.470	0.460	0.495	1.414	0.470	0.941	156	535	6236	5887	-1.205	1887	4349	1882	4005	0
4	11	19	""	"iYPL165C"	17490	21530	140	1475	1431	570	85	92	35	99	96	0	2879	2610	1013	97	103	30	98	97	0	0.500	0.536	0.517	0.555	1.453	0.528	0.911	156	561	4172	3859	-1.001	1390	2782	1346	2513	0
4	12	19	""	"iYPL161C"	17730	21520	140	437	451	241	88	96	38	95	89	0	1284	1261	607	101	108	33	100	98	0	0.295	0.313	0.282	0.287	1.806	0.312	0.807	156	521	1532	1523	-1.761	349	1183	363	1160	0
4	13	19	""	"iYPR149W"	17890	21530	160	1137	1076	497	90	96	36	97	94	0	1387	1261	547	105	113	37	96	93	0	0.817	0.853	0.834	0.852	1.681	0.865	0.950	208	500	2329	2142	-0.292	1047	1282	986	1156	0
4	14	19	""	"iYPR154W"	18080	21530	150	2922	2885	936	97	101	37	100	100	0	3200	2979	1152	112	123	41	100	96	0	0.915	0.972	0.962	1.066	1.422	0.938	0.961	156	524	5913	5655	-0.128	2825	3088	2788	2867	0
4	15	19	""	"iYPR158W"	18280	21530	150	1514	1487	628	97	107	46	96	93	0	2419	2166	836	122	139	63	94	92	0	0.617	0.680	0.668	0.684	1.385	0.691	0.944	156	563	3714	3434	-0.697	1417	2297	1390	2044	0
4	16	19	""	"iYPRCtau3"	18480	21540	160	9209	8221	5173	93	125	130	98	95	0	7395	6466	3872	115	167	193	95	92	0	1.252	1.280	1.261	1.278	1.586	1.312	0.968	208	543	16396	14479	0.324	9116	7280	8128	6351	0
4	17	19	""	"iYPR173C"	18680	21540	160	1123	1104	612	86	114	131	88	83	0	2100	1874	988	104	151	194	91	85	0	0.520	0.575	0.572	0.567	1.378	0.586	0.943	208	520	3033	2788	-0.945	1037	1996	1018	1770	0
4	18	19	""	"iYPR179C"	18890	21550	150	1268	1242	353	82	93	76	100	98	0	1801	1732	477	92	114	104	100	99	0	0.694	0.707	0.701	0.701	1.219	0.715	0.955	156	532	2895	2800	-0.527	1186	1709	1160	1640	0
4	19	19	""	"iYPR195C-0"	19080	21540	150	1626	1630	748	80	91	76	100	96	0	3434	3529	1754	88	110	106	100	99	0	0.462	0.450	0.465	0.454	1.254	0.442	0.953	156	533	4892	4991	-1.114	1546	3346	1550	3441	0
4	20	19	""	"iYPRWtau4"	19270	21530	150	2261	2278	1220	77	82	31	98	97	0	2326	2483	1334	89	99	42	96	96	0	0.976	0.919	0.919	0.936	1.329	0.900	0.961	156	558	4421	4595	-0.035	2184	2237	2201	2394	0
4	21	19	""	"iYPR200C"	19480	21540	150	1007	978	372	86	106	116	94	93	0	2215	2008	864	92	110	73	94	94	0	0.434	0.466	0.458	0.531	1.783	0.443	0.934	156	585	3044	2808	-1.205	921	2123	892	1916	0
4	22	19	""	"YDRCTy1-2A"	19680	21530	150	57878	51022	16988	83	100	105	100	100	25	35449	32700	11991	85	101	68	100	100	0	1.634	1.562	1.570	1.574	1.155	1.536	0.986	156	750	93159	83554	0.709	57795	35364	50939	32615	0
4	1	20	""	"YDRWdelta12"	15480	21720	170	30899	31397	17056	320	831	1160	100	99	0	21580	22414	11984	358	784	971	100	98	0	1.441	1.409	1.411	1.361	1.339	1.425	0.977	208	1079	51801	53133	0.527	30579	21222	31077	22056	0
4	2	20	""	"YERWdelta9"	15690	21720	140	4622	4501	2233	105	122	68	99	98	0	4875	4621	2111	105	128	71	100	100	0	0.947	0.973	0.943	0.935	1.323	0.998	0.971	156	670	9287	8912	-0.079	4517	4770	4396	4516	0
4	3	20	"EMPTY"	"EMPTY"	15910	21730	150	99	108	51	95	107	58	10	2	0	93	103	40	97	110	46	7	1	0	-1.000	2.167	1.817	1.627	3.386	1.324	0.415	156	802	0	19	Error	4	-4	13	6	-75
4	4	20	"EMPTY"	"EMPTY"	16110	21730	150	91	98	48	90	103	54	8	3	0	87	94	34	92	105	44	4	2	0	-0.200	4.000	1.980	1.951	3.006	1.353	0.447	156	775	-4	10	Error	1	-5	8	2	-75
4	5	20	"EMPTY"	"EMPTY"	16310	21730	150	84	91	42	87	97	52	8	3	0	83	89	27	86	99	54	6	1	0	1.000	1.333	1.684	1.527	3.444	0.920	0.655	156	781	-6	7	0.000	-3	-3	4	3	-75
4	6	20	"EMPTY"	"EMPTY"	16510	21730	150	74	77	24	83	99	73	0	0	0	77	78	14	83	103	83	0	0	0	1.500	1.200	1.733	1.829	3.183	1.132	0.510	156	774	-15	-11	0.585	-9	-6	-6	-5	-75
4	7	20	"EMPTY"	"EMPTY"	16710	21730	150	79	80	27	81	94	69	1	0	0	80	81	15	82	99	79	0	0	0	1.000	1.000	2.045	1.942	3.799	5.512	0.035	156	781	-4	-2	0.000	-2	-2	-1	-1	-75
4	8	20	"EMPTY"	"EMPTY"	16910	21730	150	78	81	25	80	83	27	12	3	0	84	86	15	84	88	22	8	3	0	100000.000	0.500	1.771	2.036	3.723	6.583	0.020	156	766	-2	3	16.610	-2	0	1	2	-75
4	9	20	"EMPTY"	"EMPTY"	17100	21730	150	86	86	25	87	97	65	1	0	0	84	87	19	90	102	71	0	0	0	0.167	0.333	1.654	1.405	4.465	1.227	0.283	156	761	-7	-4	-2.585	-1	-6	-1	-3	-75
4	10	20	"EMPTY"	"EMPTY"	17300	21730	150	90	97	38	87	100	67	8	0	0	93	100	30	92	110	91	1	0	0	3.000	1.250	1.427	1.288	3.301	0.519	0.546	156	758	4	18	1.585	3	1	10	8	-75
4	11	20	"EMPTY"	"EMPTY"	17500	21730	150	79	84	27	82	87	34	12	1	0	89	94	24	89	95	27	17	3	0	100000.000	0.400	1.500	1.453	3.407	1.738	0.157	156	768	-3	7	16.610	-3	0	2	5	-75
4	12	20	"EMPTY"	"EMPTY"	17700	21730	150	84	95	43	85	93	41	21	4	0	94	101	31	91	100	36	12	4	0	-0.333	1.000	1.600	1.618	2.983	1.299	0.346	156	780	2	20	Error	-1	3	10	10	-75
4	13	20	"EMPTY"	"EMPTY"	17900	21740	150	87	91	37	82	88	32	19	7	0	94	99	29	88	96	32	14	5	0	0.833	0.818	1.210	1.302	3.144	1.689	0.148	156	750	11	20	-0.263	5	6	9	11	-75
4	14	20	"EMPTY"	"EMPTY"	18100	21740	150	74	80	34	86	93	40	5	1	0	84	90	22	90	104	64	1	0	0	2.000	100000.000	1.597	1.577	2.808	0.481	0.421	156	783	-18	-6	1.000	-12	-6	-6	0	-75
4	15	20	"EMPTY"	"EMPTY"	18300	21740	150	96	101	44	88	98	46	15	4	0	103	112	38	93	113	75	8	1	0	0.800	0.684	1.104	1.108	3.331	0.876	0.301	156	772	18	32	-0.322	8	10	13	19	-75
4	16	20	"EMPTY"	"EMPTY"	18500	21740	150	86	90	32	85	101	69	3	0	0	87	92	22	91	117	108	0	0	0	-0.250	5.000	1.579	1.431	3.626	0.533	0.649	156	724	-3	6	Error	1	-4	5	1	-75
4	17	20	"EMPTY"	"EMPTY"	18700	21740	150	79	82	23	80	91	60	1	0	0	83	85	16	85	100	97	0	0	0	0.500	100000.000	1.536	1.569	4.044	1.583	0.238	156	726	-3	2	-1.000	-1	-2	2	0	-75
4	18	20	"EMPTY"	"EMPTY"	18900	21740	150	70	77	37	74	80	51	7	2	0	77	90	59	79	90	77	4	3	0	2.000	0.273	1.462	1.320	3.380	0.717	0.220	156	736	-6	14	1.000	-4	-2	3	11	-75
4	19	20	"EMPTY"	"EMPTY"	19100	21740	150	79	83	34	75	83	54	3	1	0	79	84	25	79	93	81	3	0	0	100000.000	1.600	1.600	1.304	3.756	1.583	0.277	156	754	4	13	16.610	4	0	8	5	-75
4	20	20	"EMPTY"	"EMPTY"	19300	21740	150	80	81	29	79	83	33	13	3	0	78	82	22	80	87	36	6	1	0	-0.500	1.000	2.000	1.699	3.447	1.868	0.135	156	768	-1	4	Error	1	-2	2	2	-75
4	21	20	"EMPTY"	"EMPTY"	19490	21740	150	79	80	29	81	93	95	0	0	0	80	85	27	80	91	48	7	1	0	100000.000	-0.200	1.508	1.470	4.443	1.421	0.180	156	768	-2	4	16.610	-2	0	-1	5	-75
4	22	20	"EMPTY"	"EMPTY"	19690	21740	150	73	79	32	74	85	85	3	0	0	74	77	18	75	83	42	1	0	0	1.000	2.500	2.292	1.697	4.128	2.510	0.714	156	968	-2	7	0.000	-1	-1	5	2	-75
5	1	1	""	"YBR061C"	1920	22410	120	1630	1570	457	103	112	63	100	100	0	3072	2994	611	120	124	26	100	100	0	0.517	0.510	0.536	0.492	1.406	0.505	0.872	120	571	4479	4341	-0.951	1527	2952	1467	2874	0
5	2	1	"MRS5"	"YBR091C"	2120	22410	120	315	329	88	95	106	59	100	89	0	2173	2134	447	122	126	28	100	100	0	0.107	0.116	0.108	0.111	1.542	0.106	0.693	120	631	2271	2246	-3.221	220	2051	234	2012	0
5	3	1	"TFC1"	"YBR123C"	2320	22410	110	1214	1266	507	89	92	32	100	100	0	5009	5104	1654	122	138	99	100	100	0	0.230	0.236	0.243	0.224	1.464	0.223	0.848	80	556	6012	6159	-2.119	1125	4887	1177	4982	0
5	4	1	""	"YBR063C"	2520	22410	120	1047	1181	597	83	88	30	100	100	0	3709	3571	1054	125	142	92	100	100	0	0.269	0.319	0.274	0.298	1.749	0.299	0.684	120	654	4548	4544	-1.894	964	3584	1098	3446	0
5	5	1	"PHO5"	"YBR093C"	2720	22420	110	321	367	159	88	96	45	98	91	0	1530	1712	951	161	171	54	100	100	0	0.170	0.180	0.173	0.170	1.781	0.151	0.690	80	524	1602	1830	-2.555	233	1369	279	1551	0
5	6	1	"PTC4"	"YBR125C"	2920	22420	120	838	801	330	99	114	104	98	93	0	4022	3810	1008	168	176	52	100	100	0	0.192	0.193	0.185	0.175	1.641	0.181	0.750	120	649	4593	4344	-2.383	739	3854	702	3642	0
5	7	1	"ECM2"	"YBR065C"	3130	22410	120	976	1028	507	96	105	46	100	98	0	3972	4042	1569	147	157	47	100	100	0	0.230	0.239	0.229	0.219	1.472	0.243	0.891	120	626	4705	4827	-2.120	880	3825	932	3895	0
5	8	1	""	"YBR095C"	3330	22410	120	1040	1055	560	87	91	33	100	98	0	3470	3191	1128	134	140	39	100	100	0	0.286	0.317	0.282	0.271	1.696	0.320	0.807	120	643	4289	4025	-1.808	953	3336	968	3057	0
5	9	1	"VMA2"	"YBR127C"	3530	22410	110	462	475	153	86	92	36	100	100	0	2486	2532	584	131	138	43	100	100	0	0.160	0.162	0.159	0.154	1.544	0.150	0.771	80	550	2731	2790	-2.647	376	2355	389	2401	0
5	10	1	"TIP1"	"YBR067C"	3730	22410	120	483	488	143	90	96	36	100	99	0	2667	2558	488	133	141	42	100	100	0	0.155	0.164	0.160	0.156	1.457	0.163	0.851	120	679	2927	2823	-2.689	393	2534	398	2425	0
5	11	1	"VPS15"	"YBR097W"	3940	22410	120	244	310	219	94	99	36	93	87	0	1001	1042	406	131	138	43	100	100	0	0.172	0.237	0.192	0.184	1.922	0.284	0.691	120	657	1020	1127	-2.536	150	870	216	911	0
5	12	1	"OPY1"	"YBR129C"	4140	22410	130	585	608	230	97	104	38	100	99	0	2811	2744	533	131	137	39	100	100	0	0.182	0.196	0.190	0.179	1.648	0.188	0.769	120	718	3168	3124	-2.457	488	2680	511	2613	0
5	13	1	"THR4"	"YCR053W"	4340	22410	100	1964	1941	1026	100	109	43	100	100	0	3813	3701	816	138	146	44	100	100	0	0.507	0.517	0.472	0.438	1.753	0.550	0.752	80	480	5539	5404	-0.979	1864	3675	1841	3563	0
5	14	1	""	"YCR086W"	4540	22410	130	443	496	209	106	115	46	100	98	0	2709	2553	528	145	154	46	100	100	0	0.131	0.162	0.140	0.145	1.804	0.150	0.642	120	701	2901	2798	-2.928	337	2564	390	2408	0
5	15	1	""	"YCRX10W"	4730	22410	130	1387	1492	516	109	116	46	100	100	0	2550	2460	442	144	155	53	100	100	0	0.531	0.597	0.528	0.570	1.491	0.602	0.807	120	689	3684	3699	-0.913	1278	2406	1383	2316	0
5	16	1	""	"YCR055C"	4930	22410	120	1244	1323	471	105	112	53	100	100	0	3894	3804	796	156	167	60	100	100	0	0.305	0.334	0.303	0.319	1.550	0.318	0.785	120	667	4877	4866	-1.714	1139	3738	1218	3648	0
5	17	1	"ABP1"	"YCR088W"	5140	22400	110	779	756	259	102	108	41	100	100	0	3773	3766	792	161	175	69	100	100	0	0.187	0.181	0.190	0.166	1.602	0.167	0.801	80	563	4289	4259	-2.416	677	3612	654	3605	0
5	18	1	""	"YCRX12W"	5330	22410	120	412	427	121	98	106	42	100	99	0	3183	2990	641	161	169	57	100	100	0	0.104	0.116	0.110	0.112	1.475	0.107	0.776	120	637	3336	3158	-3.267	314	3022	329	2829	0
5	19	1	"PWP2"	"YCR057C"	5540	22410	120	999	990	369	102	111	44	100	100	0	6129	5826	1847	167	175	45	100	100	0	0.150	0.157	0.149	0.151	1.392	0.153	0.879	120	628	6859	6547	-2.733	897	5962	888	5659	0
5	20	1	""	"YCR090C"	5740	22410	130	1005	1103	430	111	117	47	100	100	0	4332	4241	982	172	181	50	100	100	0	0.215	0.244	0.211	0.233	1.605	0.225	0.725	120	730	5054	5061	-2.218	894	4160	992	4069	0
5	21	1	""	"YCRX14W"	5940	22410	120	332	339	112	96	100	37	96	95	0	2396	2301	544	163	169	42	100	100	0	0.106	0.114	0.105	0.108	1.649	0.111	0.719	120	628	2469	2381	-3.242	236	2233	243	2138	0
5	22	1	""	"YCR059C"	6140	22410	120	501	572	267	113	121	48	99	99	0	2810	2701	807	169	176	61	100	100	0	0.147	0.181	0.159	0.163	1.697	0.173	0.682	120	713	3029	2991	-2.767	388	2641	459	2532	0
5	1	2	"MSH3"	"YCR092C"	1950	22590	110	1982	2007	704	95	103	45	100	100	0	5304	5294	1621	116	121	27	100	100	0	0.364	0.369	0.343	0.358	1.498	0.339	0.816	80	514	7075	7090	-1.459	1887	5188	1912	5178	0
5	2	2	""	"YCRX16C"	2150	22600	120	653	650	221	93	102	45	100	99	0	3881	3693	1304	125	129	28	100	100	0	0.149	0.156	0.155	0.156	1.444	0.145	0.848	120	599	4316	4125	-2.746	560	3756	557	3568	0
5	3	2	""	"YDR060W"	2360	22600	100	276	296	114	88	98	60	92	77	0	1810	1869	656	123	130	49	100	100	0	0.111	0.119	0.115	0.108	1.759	0.109	0.649	80	491	1875	1954	-3.166	188	1687	208	1746	0
5	4	2	"UBC13"	"YDR092W"	2560	22600	130	476	469	157	97	107	62	95	91	0	3307	3197	647	152	160	50	100	100	0	0.120	0.122	0.118	0.110	1.731	0.114	0.738	120	614	3534	3417	-3.057	379	3155	372	3045	0
5	5	2	""	"YDR124W"	2750	22600	130	1576	1539	485	106	114	51	100	100	0	4497	4357	952	178	191	71	100	100	0	0.340	0.343	0.308	0.331	1.488	0.322	0.820	120	630	5789	5612	-1.555	1470	4319	1433	4179	0
5	6	2	"LCB2"	"YDR062W"	2960	22600	110	1183	1177	362	109	117	68	100	100	0	4164	4104	803	179	189	73	100	100	0	0.270	0.272	0.260	0.261	1.414	0.251	0.795	80	514	5059	4993	-1.892	1074	3985	1068	3925	0
5	7	2	""	"YDR094W"	3160	22600	120	278	285	79	100	107	64	96	75	0	1513	1429	300	158	166	45	100	100	0	0.131	0.146	0.138	0.136	1.746	0.138	0.678	120	578	1533	1456	-2.928	178	1355	185	1271	0
5	8	2	""	"YDR126W"	3360	22610	120	582	577	186	90	93	37	100	97	0	4864	4605	1255	137	146	54	100	100	0	0.104	0.109	0.107	0.106	1.397	0.108	0.870	120	582	5219	4955	-3.264	492	4727	487	4468	0
5	9	2	"RPS13"	"YDR064W"	3560	22610	120	621	625	211	92	97	34	100	99	0	3028	2961	798	142	149	38	100	100	0	0.183	0.189	0.187	0.180	1.465	0.186	0.867	120	619	3415	3352	-2.448	529	2886	533	2819	0
5	10	2	"GIS1"	"YDR096W"	3760	22610	110	4102	4139	1239	99	103	38	100	100	0	5011	5024	1078	153	161	50	100	100	0	0.824	0.829	0.832	0.806	1.370	0.840	0.873	80	528	8861	8911	-0.279	4003	4858	4040	4871	0
5	11	2	""	"YDR128W"	3960	22610	110	3863	3910	1647	102	106	37	100	100	0	6284	6194	1524	143	153	49	100	100	0	0.612	0.629	0.634	0.585	1.530	0.644	0.818	80	527	9902	9859	-0.707	3761	6141	3808	6051	0
5	12	2	""	"YDR066C"	4160	22610	130	2078	2182	749	98	103	35	100	100	0	4102	3998	669	134	142	38	100	100	0	0.499	0.539	0.498	0.512	1.491	0.538	0.823	120	637	5948	5948	-1.003	1980	3968	2084	3864	0
5	13	2	"GRX3"	"YDR098C"	4360	22610	130	1259	1393	607	101	108	42	100	100	0	3298	3188	659	140	150	48	100	100	0	0.367	0.424	0.397	0.395	1.707	0.411	0.679	120	621	4316	4340	-1.447	1158	3158	1292	3048	0
5	14	2	""	"YDR130C"	4550	22610	130	1052	1094	410	105	112	48	100	100	0	3792	3645	736	142	154	61	100	100	0	0.259	0.282	0.260	0.264	1.570	0.270	0.790	120	655	4597	4492	-1.946	947	3650	989	3503	0
5	15	2	"SSN2"	"YDR443C"	4760	22600	110	1004	1128	625	103	112	62	100	100	0	4138	4571	1777	143	156	64	100	100	0	0.226	0.231	0.186	0.207	1.699	0.231	0.762	80	539	4896	5453	-2.149	901	3995	1025	4428	0
5	16	2	""	"YDR475C"	4960	22610	110	724	782	280	99	107	56	100	100	0	3796	3657	835	153	161	48	100	100	0	0.172	0.195	0.180	0.186	1.527	0.187	0.778	80	556	4268	4187	-2.543	625	3643	683	3504	0
5	17	2	"GIN4"	"YDR507C"	5160	22610	110	500	522	183	101	108	40	100	100	0	1808	1889	496	160	168	47	100	100	0	0.242	0.243	0.249	0.230	1.410	0.244	0.872	80	564	2047	2150	-2.046	399	1648	421	1729	0
5	18	2	""	"YDR445C"	5360	22610	120	812	779	348	103	112	47	98	96	0	2261	2091	833	164	176	60	100	100	0	0.338	0.351	0.350	0.331	1.737	0.336	0.802	120	582	2806	2603	-1.564	709	2097	676	1927	0
5	19	2	"SNF1"	"YDR477W"	5560	22610	120	968	981	318	104	113	47	100	100	0	3977	3867	967	171	183	61	100	100	0	0.227	0.237	0.238	0.228	1.436	0.229	0.846	120	593	4670	4573	-2.139	864	3806	877	3696	0
5	20	2	""	"YDR509W"	5760	22620	110	201	239	102	100	106	41	92	67	0	1160	1144	231	170	178	44	100	100	0	0.102	0.143	0.111	0.124	1.936	0.132	0.448	80	524	1091	1113	-3.293	101	990	139	974	0
5	21	2	"RPS17B"	"YDR447C"	5960	22620	120	618	636	214	103	109	44	100	98	0	4179	4026	1088	165	176	63	100	100	0	0.128	0.138	0.126	0.131	1.469	0.133	0.826	120	626	4529	4394	-2.962	515	4014	533	3861	0
5	22	2	""	"YDR479C"	6170	22620	110	1898	1972	576	129	138	53	100	100	0	5042	5339	1412	173	181	62	100	100	0	0.363	0.357	0.367	0.351	1.465	0.335	0.849	80	574	6638	7009	-1.461	1769	4869	1843	5166	0
5	1	3	""	"YDR511W"	1970	22800	130	531	532	179	91	99	45	99	98	0	3401	3080	946	117	120	26	100	100	0	0.134	0.149	0.137	0.146	1.797	0.140	0.803	120	727	3724	3404	-2.900	440	3284	441	2963	0
5	2	3	""	"YDR449C"	2170	22800	120	1102	1102	468	88	98	45	100	99	0	4012	3888	1142	126	129	27	100	100	0	0.261	0.270	0.265	0.247	1.607	0.265	0.823	120	579	4900	4776	-1.938	1014	3886	1014	3762	0
5	3	3	"PHO8"	"YDR481C"	2370	22800	100	152	156	41	87	102	68	47	8	0	700	720	168	128	132	32	100	100	0	0.114	0.117	0.115	0.103	1.998	0.106	0.243	80	475	637	661	-3.138	65	572	69	592	0
5	4	3	"TTR1"	"YDR513W"	2570	22810	130	468	483	122	97	109	65	100	99	0	2751	2596	510	144	151	40	100	100	0	0.142	0.157	0.146	0.154	1.423	0.150	0.798	120	633	2978	2838	-2.813	371	2607	386	2452	0
5	5	3	"SPB4"	"YFL002C"	2770	22810	120	12757	12218	3391	102	110	52	100	100	0	3673	3744	1055	153	159	43	100	100	0	3.595	3.374	3.491	3.372	1.371	3.496	0.860	120	558	16175	15707	1.846	12655	3520	12116	3591	0
5	6	3	"HAC1"	"YFL031W"	2970	22810	130	449	485	167	96	102	37	100	100	0	2677	2482	531	155	165	67	100	100	0	0.140	0.167	0.153	0.158	1.567	0.155	0.741	120	633	2875	2716	-2.837	353	2522	389	2327	0
5	7	3	""	"YFL061W"	3170	22810	130	1413	1435	478	94	101	48	100	100	0	6275	5549	1704	148	159	58	100	100	0	0.215	0.248	0.243	0.251	1.578	0.218	0.782	120	650	7446	6742	-2.216	1319	6127	1341	5401	0
5	8	3	""	"YFL004W"	3380	22810	110	5085	5014	1951	89	97	48	100	100	0	4518	4558	1041	139	151	60	100	100	0	1.141	1.115	1.196	1.043	1.572	1.164	0.798	80	515	9375	9344	0.190	4996	4379	4925	4419	0
5	9	3	"RIM15"	"YFL033C"	3570	22810	110	1112	1214	506	94	100	36	100	100	0	4428	4621	1700	152	156	37	100	100	0	0.238	0.251	0.242	0.247	1.388	0.239	0.856	80	503	5294	5589	-2.071	1018	4276	1120	4469	0
5	10	3	""	"YFL063W"	3770	22810	120	6165	6341	1356	98	104	40	100	100	0	21540	20287	4104	151	162	54	100	100	0	0.284	0.310	0.303	0.311	1.226	0.310	0.935	120	598	27456	26379	-1.818	6067	21389	6243	20136	0
5	11	3	""	"YFL006W"	3970	22810	120	1887	1821	605	100	105	42	100	100	0	3401	3320	650	137	149	53	100	100	0	0.547	0.541	0.551	0.510	1.568	0.519	0.797	120	577	5051	4904	-0.869	1787	3264	1721	3183	0
5	12	3	""	"YFL035C"	4170	22810	130	2753	2742	983	101	108	44	100	100	0	3794	3510	1022	137	148	48	100	100	0	0.725	0.783	0.749	0.778	1.745	0.766	0.772	120	630	6309	6014	-0.464	2652	3657	2641	3373	0
5	13	3	""	"YFL065C"	4380	22810	130	3356	3630	1402	102	112	49	100	100	0	17730	15933	4497	146	160	59	100	100	0	0.185	0.223	0.220	0.219	1.512	0.212	0.822	120	649	20838	19315	-2.434	3254	17584	3528	15787	0
5	14	3	"SMC1"	"YFL008W"	4580	22810	110	2798	2856	1233	101	109	46	100	100	0	7759	7608	1862	139	150	53	100	100	0	0.354	0.369	0.349	0.341	1.622	0.358	0.755	80	500	10317	10224	-1.498	2697	7620	2755	7469	0
5	15	3	""	"YFL035C-B"	4770	22810	120	940	965	348	103	109	47	100	99	0	4764	4468	964	145	160	70	100	100	0	0.181	0.199	0.180	0.187	1.423	0.195	0.839	120	629	5456	5185	-2.464	837	4619	862	4323	0
5	16	3	""	"YFL067W"	4970	22810	110	3740	3676	1164	108	119	64	100	100	0	14991	14606	2850	161	181	103	100	100	0	0.245	0.247	0.249	0.238	1.309	0.249	0.912	80	552	18462	18013	-2.030	3632	14830	3568	14445	0
5	17	3	"RTG2"	"YGL252C"	5170	22810	110	5979	5648	1722	105	121	72	100	100	0	4772	4762	727	164	192	150	100	100	0	1.275	1.206	1.307	1.143	1.508	1.201	0.818	80	566	10482	10141	0.350	5874	4608	5543	4598	0
5	18	3	""	"YGR021W"	5380	22810	120	1693	1552	596	100	115	70	100	98	0	3514	3459	792	164	192	136	100	100	0	0.476	0.441	0.450	0.400	1.605	0.444	0.842	120	577	4943	4747	-1.072	1593	3350	1452	3295	0
5	19	3	""	"YGR053C"	5570	22820	130	943	991	301	95	104	44	100	100	0	4134	3971	1200	162	175	55	100	100	0	0.213	0.235	0.224	0.239	1.685	0.206	0.764	120	596	4820	4705	-2.228	848	3972	896	3809	0
5	20	3	"FZF1"	"YGL254W"	5770	22820	130	1086	1037	329	102	110	49	100	99	0	3268	3194	625	166	175	47	100	100	0	0.317	0.309	0.316	0.291	1.426	0.301	0.872	120	632	4086	3963	-1.656	984	3102	935	3028	0
5	21	3	"MTL1"	"YGR023W"	5980	22820	130	6604	6156	2015	117	128	54	100	100	0	6455	6541	1830	165	172	42	100	100	0	1.031	0.947	0.966	0.907	1.533	0.943	0.810	120	638	12777	12415	0.044	6487	6290	6039	6376	0
5	22	3	"MUP1"	"YGR055W"	6180	22820	120	904	949	425	140	149	64	99	97	0	3768	3494	1138	162	168	40	100	100	0	0.212	0.243	0.219	0.223	1.669	0.232	0.748	120	628	4370	4141	-2.239	764	3606	809	3332	0
5	1	4	"ADH4"	"YGL256W"	1980	23000	120	855	817	268	93	98	40	100	100	0	3733	3540	926	123	125	26	100	100	0	0.211	0.212	0.211	0.202	1.468	0.203	0.849	120	614	4372	4141	-2.244	762	3610	724	3417	0
5	2	4	""	"YGR025W"	2180	23000	120	636	640	143	91	96	39	100	100	0	1820	1689	336	127	130	25	100	100	0	0.322	0.351	0.344	0.350	1.419	0.336	0.860	120	572	2238	2111	-1.635	545	1693	549	1562	0
5	3	4	"LST7"	"YGR057C"	2390	23000	120	1543	1555	635	91	96	37	100	100	0	3267	3004	853	132	135	28	100	100	0	0.463	0.510	0.499	0.484	1.749	0.501	0.781	120	591	4587	4336	-1.110	1452	3135	1464	2872	0
5	4	4	""	"YGL258W"	2590	23000	130	817	802	307	91	97	41	100	99	0	3626	3416	887	133	135	29	100	100	0	0.208	0.217	0.198	0.203	1.497	0.213	0.829	120	579	4219	3994	-2.266	726	3493	711	3283	0
5	5	4	"RPS25A"	"YGR027C"	2780	23000	130	590	597	141	91	96	39	100	99	0	3302	3104	601	133	136	31	100	100	0	0.157	0.170	0.160	0.167	1.361	0.163	0.864	120	583	3668	3477	-2.667	499	3169	506	2971	0
5	6	4	"SPR3"	"YGR059W"	2980	23000	130	1435	1413	786	98	110	75	96	93	0	3868	3554	1322	150	169	65	100	100	0	0.360	0.386	0.356	0.328	1.701	0.404	0.836	120	615	5055	4719	-1.476	1337	3718	1315	3404	0
5	7	4	"PPA1"	"YHR026W"	3190	23000	120	1915	2105	1283	97	108	79	100	98	0	7143	7165	3100	144	156	53	100	100	0	0.260	0.286	0.268	0.255	1.784	0.280	0.743	120	543	8817	9029	-1.945	1818	6999	2008	7021	0
5	8	4	""	"YHR056C"	3380	23000	120	1990	1944	1108	89	94	33	99	99	0	5708	5746	3015	138	142	35	100	100	0	0.341	0.331	0.312	0.318	1.493	0.319	0.846	120	564	7471	7463	-1.551	1901	5570	1855	5608	0
5	9	4	""	"YHR087W"	3580	23000	130	959	927	263	91	94	31	100	100	0	4427	4146	1288	138	142	31	100	100	0	0.202	0.209	0.198	0.210	1.467	0.192	0.867	120	652	5157	4844	-2.305	868	4289	836	4008	0
5	10	4	"DAP2"	"YHR028C"	3790	23010	130	1437	1459	390	92	96	34	100	100	0	4681	4329	1098	132	137	34	100	100	0	0.296	0.326	0.305	0.328	1.455	0.300	0.838	120	599	5894	5564	-1.758	1345	4549	1367	4197	0
5	11	4	"MED6"	"YHR058C"	3980	23010	130	2456	2447	804	91	97	40	100	100	0	7316	7387	2255	128	132	35	100	100	0	0.329	0.325	0.307	0.322	1.564	0.296	0.808	120	595	9553	9615	-1.604	2365	7188	2356	7259	0
5	12	4	"GAR1"	"YHR089C"	4180	23010	120	1594	1528	523	98	104	40	100	100	0	3199	3223	1028	131	137	38	100	100	0	0.488	0.462	0.459	0.453	1.510	0.438	0.816	120	559	4564	4522	-1.036	1496	3068	1430	3092	0
5	13	4	"SLT2"	"YHR030C"	4380	23010	120	3445	3521	1139	103	108	42	100	100	0	5216	5200	1846	148	157	47	100	100	0	0.659	0.677	0.730	0.702	1.696	0.609	0.743	120	557	8410	8470	-0.601	3342	5068	3418	5052	0
5	14	4	"VMA22"	"YHR060W"	4580	23010	120	553	601	231	96	102	39	98	97	0	5661	5551	1588	146	154	47	100	100	0	0.083	0.093	0.089	0.088	1.508	0.090	0.804	120	579	5972	5910	-3.593	457	5515	505	5405	0
5	15	4	"MSR1"	"YHR091C"	4780	23020	130	3183	3169	1148	96	102	39	100	100	0	3738	3502	1165	146	153	39	100	100	0	0.859	0.916	0.861	0.933	1.757	0.908	0.760	120	612	6679	6429	-0.219	3087	3592	3073	3356	0
5	16	4	""	"YHR032W"	4980	23020	130	846	876	326	97	108	58	99	99	0	3031	2741	1178	157	172	89	97	96	0	0.261	0.301	0.272	0.341	2.156	0.269	0.803	120	653	3623	3363	-1.940	749	2874	779	2584	0
5	17	4	"RPP1"	"YHR062C"	5180	23010	110	694	785	342	97	104	53	100	100	0	2203	2248	373	160	169	71	100	100	0	0.292	0.330	0.295	0.299	1.578	0.319	0.752	80	538	2640	2776	-1.775	597	2043	688	2088	0
5	18	4	"AHT1"	"YHR093W"	5390	23010	130	932	930	294	96	102	41	99	99	0	4117	3995	1089	159	168	49	100	100	0	0.211	0.217	0.232	0.210	1.705	0.199	0.788	120	646	4794	4670	-2.243	836	3958	834	3836	0
5	19	4	"PAN1"	"YIR006C"	5590	23010	130	1175	1204	408	107	115	45	100	100	0	4874	4637	1127	163	171	46	100	100	0	0.227	0.245	0.236	0.236	1.560	0.232	0.810	120	615	5779	5571	-2.141	1068	4711	1097	4474	0
5	20	4	"GTT1"	"YIR038C"	5780	23010	130	1096	1086	343	114	119	39	100	100	0	2836	2672	719	161	165	36	100	100	0	0.367	0.387	0.383	0.377	1.594	0.358	0.816	120	604	3657	3483	-1.446	982	2675	972	2511	0
5	21	4	"RNR2"	"YJL026W"	5980	23010	110	465	508	219	113	124	65	100	95	0	2540	2551	451	160	166	45	100	100	0	0.148	0.165	0.142	0.145	1.782	0.150	0.642	80	522	2732	2786	-2.757	352	2380	395	2391	0
5	22	4	"PRI1"	"YIR008C"	6190	23010	130	2683	2605	1284	130	141	62	100	99	0	2861	2727	592	158	165	45	100	100	0	0.945	0.963	1.039	0.815	1.930	1.081	0.711	120	731	5256	5044	-0.082	2553	2703	2475	2569	0
5	1	5	""	"YIR040C"	1990	23200	130	2630	2601	645	97	103	43	100	100	0	10223	9350	2725	128	136	36	100	100	0	0.251	0.272	0.273	0.279	1.405	0.256	0.906	120	696	12628	11726	-1.995	2533	10095	2504	9222	0
5	2	5	""	"YJL028W"	2190	23200	120	433	435	140	94	100	40	100	99	0	2443	2275	481	131	138	32	100	100	0	0.147	0.159	0.156	0.150	1.520	0.155	0.787	120	572	2651	2485	-2.770	339	2312	341	2144	0
5	3	5	""	"YIR010W"	2390	23200	120	4235	4079	2208	99	111	71	99	99	0	5091	4944	1578	139	144	31	100	100	0	0.835	0.828	0.740	0.704	1.717	0.905	0.784	120	557	9088	8785	-0.260	4136	4952	3980	4805	0
5	4	5	""	"YIR042C"	2590	23200	130	1133	1156	448	94	102	48	100	100	0	2794	2542	860	133	135	26	100	100	0	0.390	0.441	0.444	0.445	1.563	0.414	0.819	120	629	3700	3471	-1.357	1039	2661	1062	2409	0
5	5	5	"MAD2"	"YJL030W"	2800	23200	120	990	969	338	88	92	31	100	100	0	3715	3469	942	126	130	28	100	100	0	0.251	0.264	0.248	0.253	1.473	0.256	0.850	120	586	4491	4224	-1.992	902	3589	881	3343	0
5	6	5	"SQT1"	"YIR012W"	3000	23200	130	2053	2008	935	98	110	73	100	100	0	3402	3197	1153	147	163	63	100	100	0	0.601	0.626	0.645	0.597	1.775	0.635	0.816	120	614	5210	4960	-0.735	1955	3255	1910	3050	0
5	7	5	""	"YIR044C"	3190	23200	130	2066	2064	724	99	112	77	100	100	0	8283	7504	2518	147	160	55	100	100	0	0.242	0.267	0.253	0.275	1.638	0.242	0.805	120	628	10103	9322	-2.048	1967	8136	1965	7357	0
5	8	5	""	"YJL032W"	3400	23210	130	1097	1115	295	87	92	33	100	100	0	1828	1680	404	135	140	32	100	100	0	0.597	0.665	0.623	0.669	1.496	0.645	0.838	120	613	2703	2573	-0.745	1010	1693	1028	1545	0
5	9	5	"CAF17"	"YJR122W"	3590	23210	130	963	1014	470	87	91	32	100	100	0	3196	3130	1493	128	134	32	100	100	0	0.286	0.309	0.304	0.327	1.805	0.279	0.796	120	614	3944	3929	-1.808	876	3068	927	3002	0
5	10	5	""	"YJR154W"	3800	23200	130	1608	1671	674	90	94	34	99	99	0	7319	6750	2495	124	130	31	100	100	0	0.211	0.239	0.237	0.236	1.704	0.222	0.812	120	611	8713	8207	-2.245	1518	7195	1581	6626	0
5	11	5	""	"YKL023W"	3990	23210	120	1810	2182	1428	94	100	35	100	98	0	2883	3058	1820	127	130	26	95	95	0	0.623	0.712	0.724	0.775	2.104	0.704	0.767	120	559	4472	5019	-0.684	1716	2756	2088	2931	0
5	12	5	""	"YJR124C"	4200	23210	120	3568	3777	1818	102	107	37	100	100	0	3509	3354	1297	135	142	42	100	100	0	1.027	1.142	0.976	1.143	1.785	1.237	0.705	120	558	6840	6894	0.039	3466	3374	3675	3219	0
5	13	5	"THI11"	"YJR156C"	4390	23210	130	4576	4592	2223	100	105	36	100	100	0	7471	7419	3641	147	153	39	100	99	0	0.611	0.618	0.678	0.674	1.921	0.567	0.755	120	615	11800	11764	-0.710	4476	7324	4492	7272	0
5	14	5	"PAN3"	"YKL025C"	4600	23210	120	3512	3552	1580	96	103	39	100	100	0	7352	6837	3035	147	153	39	100	100	0	0.474	0.517	0.487	0.553	1.932	0.475	0.762	120	558	10621	10146	-1.077	3416	7205	3456	6690	0
5	15	5	""	"YJR126C"	4800	23210	120	968	1042	633	94	102	41	97	97	0	4017	3757	1535	147	153	37	100	100	0	0.226	0.263	0.225	0.246	1.935	0.240	0.605	120	543	4744	4558	-2.147	874	3870	948	3610	0
5	16	5	"HXT16"	"YJR158W"	5000	23210	120	3841	3753	1856	92	99	38	100	100	0	10207	10264	3391	155	164	44	100	100	0	0.373	0.362	0.318	0.323	1.878	0.345	0.713	120	529	13801	13770	-1.423	3749	10052	3661	10109	0
5	17	5	""	"YKL027W"	5190	23210	120	1073	1132	666	97	101	35	100	100	0	2260	2126	789	160	166	40	100	100	0	0.465	0.526	0.498	0.528	1.825	0.531	0.635	120	582	3076	3001	-1.105	976	2100	1035	1966	0
5	18	5	""	"YJR128W"	5390	23210	130	326	373	169	107	115	43	98	89	0	1836	1704	454	168	173	39	100	100	0	0.131	0.173	0.149	0.151	2.074	0.158	0.569	120	635	1887	1802	-2.929	219	1668	266	1536	0
5	19	5	""	"YJR160C"	5590	23220	110	1131	1212	503	127	134	48	100	100	0	5218	5181	1619	167	172	41	100	100	0	0.199	0.216	0.200	0.203	1.763	0.186	0.691	80	511	6055	6099	-2.331	1004	5051	1085	5014	0
5	20	5	"MAE1"	"YKL029C"	5790	23210	120	737	715	296	128	132	45	99	99	0	2909	2823	798	155	158	34	100	100	0	0.221	0.220	0.249	0.198	1.947	0.193	0.629	120	598	3363	3255	-2.177	609	2754	587	2668	0
5	21	5	"SOF1"	"YLL011W"	5990	23220	120	5154	5112	2524	110	117	45	100	100	0	3242	2999	956	154	159	37	100	100	0	1.633	1.758	1.840	1.631	1.823	2.075	0.735	120	575	8132	7847	0.708	5044	3088	5002	2845	0
5	22	5	"FPS1"	"YLL043W"	6190	23220	120	2563	2726	1664	127	133	49	100	100	0	3977	3799	1143	155	160	37	100	100	0	0.637	0.713	0.661	0.603	1.932	0.808	0.695	120	637	6258	6243	-0.650	2436	3822	2599	3644	0
5	1	6	""	"YLR008C"	2000	23400	120	794	817	227	97	105	46	100	100	0	2727	2529	564	125	134	39	100	100	0	0.268	0.300	0.290	0.297	1.482	0.293	0.860	120	639	3299	3124	-1.900	697	2602	720	2404	0
5	2	6	""	"YLL013C"	2200	23410	120	2591	2906	1524	97	103	42	100	100	0	5336	5157	2254	131	137	35	100	100	0	0.479	0.559	0.548	0.543	1.627	0.545	0.761	120	574	7699	7835	-1.061	2494	5205	2809	5026	0
5	3	6	"RPL8B"	"YLL045C"	2400	23400	130	409	422	136	98	109	69	97	92	0	3202	3007	1032	135	140	31	100	100	0	0.101	0.113	0.108	0.115	1.767	0.100	0.642	120	615	3378	3196	-3.302	311	3067	324	2872	0
5	4	6	""	"YLR010C"	2600	23400	130	2730	2695	904	95	100	36	100	100	0	2258	2031	747	132	135	29	100	100	0	1.239	1.369	1.376	1.463	1.467	1.351	0.911	120	615	4761	4499	0.310	2635	2126	2600	1899	0
5	5	6	"BPT1"	"YLL015W"	2800	23410	120	407	424	163	88	92	30	99	99	0	1187	1209	465	127	130	27	100	99	0	0.301	0.311	0.309	0.310	1.641	0.292	0.801	120	557	1379	1418	-1.732	319	1060	336	1082	0
5	6	6	""	"YLL047W"	3000	23410	130	357	371	112	91	96	35	99	98	0	2468	2128	755	134	141	39	100	100	0	0.114	0.140	0.137	0.146	1.637	0.127	0.792	120	613	2600	2274	-3.133	266	2334	280	1994	0
5	7	6	""	"YLR012C"	3200	23410	130	836	872	293	94	102	43	100	100	0	2090	1929	638	141	148	40	100	99	0	0.381	0.435	0.420	0.452	1.630	0.404	0.829	120	630	2691	2566	-1.393	742	1949	778	1788	0
5	8	6	""	"YLL017W"	3400	23400	130	634	661	267	89	94	36	99	98	0	3466	2969	1147	135	140	32	100	100	0	0.164	0.202	0.185	0.214	1.749	0.185	0.769	120	629	3876	3406	-2.612	545	3331	572	2834	0
5	9	6	""	"YLL049W"	3610	23400	130	867	860	328	87	91	28	100	100	0	2714	2343	900	126	131	28	100	100	0	0.301	0.349	0.318	0.368	1.853	0.314	0.778	120	599	3368	2990	-1.730	780	2588	773	2217	0
5	10	6	"PPR1"	"YLR014C"	3800	23410	120	1839	2035	1229	91	94	31	100	100	0	3013	2936	1435	126	130	29	100	100	0	0.605	0.692	0.715	0.650	1.883	0.707	0.775	120	556	4635	4754	-0.724	1748	2887	1944	2810	0
5	11	6	""	"YLR327C"	4010	23410	130	1125	1159	528	95	101	39	96	95	0	3544	3040	1219	133	139	41	97	95	0	0.302	0.366	0.379	0.376	1.800	0.339	0.745	120	598	4441	3971	-1.728	1030	3411	1064	2907	0
5	12	6	"ADE13"	"YLR359W"	4200	23410	120	1546	1707	831	99	105	40	99	99	0	6237	5940	2439	138	145	43	99	99	0	0.237	0.277	0.266	0.283	1.675	0.264	0.801	120	557	7546	7410	-2.076	1447	6099	1608	5802	0
5	13	6	""	"YLR391W"	4410	23410	120	952	1001	435	97	102	35	99	98	0	3157	2777	1043	143	148	34	97	96	0	0.284	0.343	0.322	0.350	1.921	0.322	0.773	120	558	3869	3538	-1.818	855	3014	904	2634	0
5	14	6	"REC102"	"YLR329W"	4600	23400	130	838	857	372	95	100	35	98	96	0	4156	3853	1610	146	151	36	99	99	0	0.185	0.206	0.202	0.208	1.814	0.189	0.784	120	598	4753	4469	-2.432	743	4010	762	3707	0
5	15	6	""	"YLR361C"	4800	23410	130	1283	1323	586	96	101	37	100	100	0	5118	4799	2102	151	156	41	100	100	0	0.239	0.264	0.232	0.288	2.271	0.236	0.747	120	614	6154	5875	-2.065	1187	4967	1227	4648	0
5	16	6	"ATP10"	"YLR393W"	5000	23410	130	1319	1329	627	93	97	35	100	100	0	4344	4216	1845	154	160	42	99	99	0	0.293	0.304	0.296	0.309	2.143	0.267	0.688	120	635	5416	5298	-1.773	1226	4190	1236	4062	0
5	17	6	""	"YLR331C"	5200	23410	110	836	975	489	98	103	37	100	100	0	3768	3710	1207	160	165	38	100	100	0	0.205	0.247	0.194	0.234	1.867	0.231	0.660	80	512	4346	4427	-2.290	738	3608	877	3550	0
5	18	6	"NMD4"	"YLR363C"	5400	23410	130	958	995	345	112	122	45	100	99	0	3593	3333	1195	175	179	37	100	100	0	0.248	0.280	0.291	0.293	1.558	0.262	0.851	120	636	4264	4041	-2.014	846	3418	883	3158	0
5	19	6	"COX8"	"YLR395C"	5600	23410	130	1924	2073	865	130	135	44	100	100	0	2371	2204	845	161	167	37	98	98	0	0.812	0.951	0.997	1.025	1.758	0.957	0.812	120	643	4004	3986	-0.301	1794	2210	1943	2043	0
5	20	6	"RPS25B"	"YLR333C"	5800	23410	110	790	859	385	123	125	47	100	100	0	2067	2067	603	146	151	37	100	100	0	0.347	0.383	0.380	0.350	1.797	0.372	0.722	80	512	2588	2657	-1.526	667	1921	736	1921	0
5	21	6	""	"YLR365W"	6000	23410	130	536	606	310	114	121	49	97	95	0	2661	2467	886	156	164	43	100	99	0	0.168	0.213	0.186	0.189	2.179	0.188	0.566	120	636	2927	2803	-2.569	422	2505	492	2311	0
5	22	6	"AFG2"	"YLR397C"	6200	23420	130	1574	1635	672	128	135	46	100	100	0	5575	5388	1722	157	165	39	100	100	0	0.267	0.288	0.301	0.277	1.857	0.237	0.632	120	697	6864	6738	-1.906	1446	5418	1507	5231	0
5	1	7	""	"YMR097C"	2010	23610	130	4143	4158	1448	95	101	36	100	100	0	6402	6176	2750	115	120	28	100	100	0	0.644	0.670	0.669	0.736	1.761	0.605	0.804	120	695	10335	10124	-0.635	4048	6287	4063	6061	0
5	2	7	"ECM16"	"YMR128W"	2210	23610	120	1427	1533	782	96	101	36	99	99	0	5041	4648	1967	122	125	29	100	100	0	0.271	0.317	0.284	0.313	1.687	0.303	0.776	120	526	6250	5963	-1.886	1331	4919	1437	4526	0
5	3	7	""	"YMR158W"	2410	23600	130	1075	1088	418	98	103	41	100	100	0	2783	2505	900	131	134	28	100	100	0	0.368	0.417	0.424	0.419	1.724	0.389	0.810	120	614	3629	3364	-1.441	977	2652	990	2374	0
5	4	7	""	"YMR099C"	2610	23600	130	854	888	347	96	100	39	100	100	0	4109	3875	1531	134	138	29	100	99	0	0.191	0.212	0.208	0.225	1.670	0.199	0.835	120	597	4733	4533	-2.391	758	3975	792	3741	0
5	5	7	""	"YMR130W"	2800	23600	120	2228	2454	1297	94	97	35	99	99	0	3486	3349	1456	138	144	37	99	99	0	0.637	0.735	0.638	0.737	1.800	0.732	0.688	120	562	5482	5571	-0.650	2134	3348	2360	3211	0
5	6	7	"APG16"	"YMR159C"	3010	23600	130	946	967	350	93	100	41	99	99	0	5182	4758	1386	138	146	43	100	100	0	0.169	0.189	0.181	0.181	1.659	0.178	0.813	120	630	5897	5494	-2.564	853	5044	874	4620	0
5	7	7	"SRT1"	"YMR101C"	3210	23610	130	3216	3446	1346	91	98	41	100	100	0	3346	3170	1101	139	147	40	100	100	0	0.974	1.107	1.046	1.130	1.527	1.131	0.837	120	582	6332	6386	-0.037	3125	3207	3355	3031	0
5	8	7	""	"YMR132C"	3400	23610	120	1496	1518	517	87	93	32	100	100	0	6036	5523	1895	131	138	34	100	100	0	0.239	0.265	0.260	0.276	1.481	0.246	0.860	120	557	7314	6823	-2.067	1409	5905	1431	5392	0
5	9	7	"HLJ1"	"YMR161W"	3610	23600	120	570	593	228	85	88	29	99	98	0	1419	1431	443	121	126	29	100	100	0	0.374	0.388	0.347	0.366	1.901	0.363	0.726	120	571	1783	1818	-1.420	485	1298	508	1310	0
5	10	7	""	"YMR103C"	3800	23600	130	500	534	230	90	94	32	99	99	0	2200	1949	806	122	128	31	99	98	0	0.197	0.243	0.230	0.252	1.836	0.221	0.773	120	612	2488	2271	-2.341	410	2078	444	1827	0
5	11	7	""	"YMR134W"	4010	23600	130	1580	1709	802	95	100	37	100	100	0	5429	5107	2377	133	140	36	100	100	0	0.280	0.324	0.336	0.348	1.881	0.286	0.719	120	629	6781	6588	-1.834	1485	5296	1614	4974	0
5	12	7	""	"YMR163C"	4210	23610	120	1248	1303	532	98	105	41	100	100	0	5911	5781	1682	133	139	33	100	100	0	0.199	0.213	0.207	0.205	1.769	0.193	0.724	120	558	6928	6853	-2.329	1150	5778	1205	5648	0
5	13	7	""	"YNL144C"	4410	23610	130	2761	2879	1266	94	100	36	100	100	0	4693	4485	1814	141	148	34	100	100	0	0.586	0.641	0.685	0.637	1.600	0.603	0.778	120	612	7219	7129	-0.771	2667	4552	2785	4344	0
5	14	7	""	"YNL176C"	4610	23610	130	1636	1927	937	102	106	36	100	100	0	6923	6453	1923	154	157	34	100	100	0	0.227	0.290	0.238	0.268	1.710	0.276	0.713	120	628	8303	8124	-2.142	1534	6769	1825	6299	0
5	15	7	""	"YNL208W"	4810	23610	130	857	885	364	98	103	37	100	100	0	2434	2180	712	152	153	32	100	100	0	0.333	0.388	0.396	0.379	1.917	0.367	0.701	120	581	3041	2815	-1.588	759	2282	787	2028	0
5	16	7	""	"YNL146W"	4990	23610	130	388	461	247	91	96	34	99	97	0	2361	2150	682	155	160	42	100	100	0	0.135	0.185	0.141	0.170	2.287	0.148	0.483	120	599	2503	2365	-2.893	297	2206	370	1995	0
5	17	7	"RPS3"	"YNL178W"	5200	23610	130	612	691	308	95	100	35	100	99	0	2362	2094	714	162	168	43	100	100	0	0.235	0.308	0.275	0.302	2.086	0.276	0.666	120	682	2717	2528	-2.089	517	2200	596	1932	0
5	18	7	"MER1"	"YNL210W"	5410	23610	130	1141	1192	434	111	118	41	100	100	0	4210	3924	1194	165	168	33	100	100	0	0.255	0.288	0.255	0.288	1.675	0.268	0.764	120	645	5075	4840	-1.973	1030	4045	1081	3759	0
5	19	7	"ALF1"	"YNL148C"	5610	23610	130	649	676	236	125	130	42	100	99	0	1666	1550	461	159	163	31	100	100	0	0.348	0.396	0.386	0.387	1.676	0.378	0.770	120	613	2031	1942	-1.524	524	1507	551	1391	0
5	20	7	"RHO5"	"YNL180C"	5800	23610	130	1779	1753	824	125	129	49	100	100	0	3920	3508	1210	155	160	38	100	100	0	0.439	0.486	0.539	0.457	1.960	0.462	0.698	120	635	5419	4981	-1.187	1654	3765	1628	3353	0
5	21	7	""	"YNL212W"	6000	23620	120	1077	1171	601	120	129	68	100	98	0	2113	2083	851	160	168	47	100	100	0	0.490	0.547	0.520	0.529	1.518	0.562	0.858	120	569	2910	2974	-1.029	957	1953	1051	1923	0
5	22	7	""	"YNL150W"	6210	23620	130	873	920	337	137	146	65	100	99	0	2038	1917	585	167	175	50	98	98	0	0.393	0.447	0.441	0.459	1.861	0.433	0.791	120	723	2607	2533	-1.346	736	1871	783	1750	0
5	1	8	""	"YNL182C"	2000	23800	120	1575	1681	1164	90	99	41	97	95	0	4243	3974	2497	120	125	36	99	97	0	0.360	0.413	0.405	0.419	1.869	0.410	0.858	120	609	5608	5445	-1.473	1485	4123	1591	3854	0
5	2	8	"PEX17"	"YNL214W"	2210	23800	140	2378	2322	1112	95	103	42	99	98	0	5054	4803	2406	130	135	43	98	98	0	0.464	0.477	0.497	0.521	1.786	0.442	0.819	156	667	7207	6900	-1.109	2283	4924	2227	4673	0
5	3	8	"MSB4"	"YOL112W"	2410	23800	120	2302	2568	1409	102	109	48	97	96	0	5348	4844	2385	134	143	49	98	95	0	0.422	0.524	0.468	0.590	2.044	0.496	0.743	120	540	7414	7176	-1.245	2200	5214	2466	4710	0
5	4	8	"NOP8"	"YOL144W"	2610	23800	120	1605	1767	1069	99	107	47	97	97	0	6054	5788	2822	143	156	60	96	95	0	0.255	0.295	0.276	0.310	2.035	0.274	0.694	120	608	7417	7313	-1.973	1506	5911	1668	5645	0
5	5	8	"TIR2"	"YOR010C"	2810	23800	110	1801	2007	1000	100	107	43	100	98	0	3768	3664	1852	150	164	68	96	96	0	0.470	0.543	0.602	0.608	2.047	0.477	0.722	80	512	5319	5421	-1.089	1701	3618	1907	3514	0
5	6	8	""	"YOL114C"	3010	23810	120	396	404	160	96	103	42	96	94	0	2357	2184	766	142	153	51	99	99	0	0.135	0.151	0.148	0.142	2.100	0.134	0.646	120	592	2515	2350	-2.884	300	2215	308	2042	0
5	7	8	""	"YOL146W"	3210	23800	130	1452	1516	574	94	102	51	100	99	0	4250	4129	1778	140	147	41	100	98	0	0.330	0.356	0.375	0.392	1.735	0.323	0.824	120	613	5468	5411	-1.598	1358	4110	1422	3989	0
5	8	8	""	"YOR012W"	3410	23800	120	1187	1247	723	88	92	30	99	97	0	3063	2971	1734	132	136	32	95	94	0	0.375	0.408	0.436	0.502	2.156	0.368	0.748	120	543	4030	3998	-1.415	1099	2931	1159	2839	0
5	9	8	"MSN1"	"YOL116W"	3610	23810	120	1018	1072	392	85	91	34	100	100	0	8032	7290	2783	122	127	29	100	100	0	0.118	0.138	0.133	0.148	1.767	0.122	0.791	120	585	8843	8155	-3.084	933	7910	987	7168	0
5	10	8	"SPT20"	"YOL148C"	3810	23810	130	3449	3338	1667	91	96	34	100	100	0	5915	6272	3428	127	132	30	100	100	0	0.580	0.528	0.556	0.585	1.877	0.465	0.731	120	628	9146	9392	-0.785	3358	5788	3247	6145	0
5	11	8	"RTS1"	"YOR014W"	4010	23810	120	2707	2804	1252	95	100	35	100	100	0	6824	6593	2627	133	138	34	100	100	0	0.390	0.419	0.424	0.432	1.804	0.394	0.784	120	570	9303	9169	-1.357	2612	6691	2709	6460	0
5	12	8	""	"YOL118C"	4210	23810	120	418	441	199	98	103	38	96	94	0	1767	1819	976	132	137	31	98	96	0	0.196	0.203	0.202	0.233	2.431	0.163	0.621	120	570	1955	2030	-2.353	320	1635	343	1687	0
5	13	8	""	"YOL150C"	4410	23810	130	495	496	208	98	103	37	96	93	0	1380	1251	505	139	145	32	95	94	0	0.320	0.358	0.359	0.360	1.844	0.337	0.786	120	612	1638	1510	-1.644	397	1241	398	1112	0
5	14	8	"ERP4"	"YOR016C"	4610	23810	130	2820	2738	1344	105	109	37	99	98	0	4800	4525	2377	147	152	32	99	96	0	0.583	0.601	0.697	0.685	1.893	0.556	0.782	120	648	7368	7011	-0.777	2715	4653	2633	4378	0
5	15	8	"SCD5"	"YOR329C"	4810	23810	120	3641	4240	2629	100	104	37	100	100	0	4977	4958	2227	147	152	33	100	100	0	0.733	0.861	0.839	0.827	2.005	0.939	0.692	120	556	8371	8951	-0.448	3541	4830	4140	4811	0
5	16	8	"PRT1"	"YOR361C"	5010	23810	130	1414	1582	855	103	109	41	100	100	0	4608	4382	1861	154	158	38	100	100	0	0.294	0.350	0.384	0.335	1.858	0.336	0.755	120	615	5765	5707	-1.764	1311	4454	1479	4228	0
5	17	8	"ERR1"	"YOR393W"	5210	23820	130	4267	4277	2024	112	127	96	100	100	0	6297	5624	2320	160	164	35	100	100	0	0.677	0.762	0.841	0.761	1.910	0.754	0.778	120	626	10292	9629	-0.563	4155	6137	4165	5464	0
5	18	8	""	"YOR331C"	5410	23820	130	778	751	306	123	128	49	99	97	0	2763	2429	840	154	160	34	100	100	0	0.251	0.276	0.295	0.266	1.963	0.249	0.737	120	583	3264	2903	-1.994	655	2609	628	2275	0
5	19	8	"PIP2"	"YOR363C"	5610	23820	120	1942	2309	1497	126	130	40	99	98	0	4945	4716	2684	151	154	31	100	100	0	0.379	0.478	0.514	0.474	2.105	0.466	0.773	120	521	6610	6748	-1.400	1816	4794	2183	4565	0
5	20	8	"HAT1"	"YPL001W"	5800	23820	130	4519	5088	3037	126	132	49	100	100	0	1945	1954	816	152	156	34	100	100	0	2.450	2.754	2.736	2.713	1.923	3.544	0.658	120	570	6186	6764	1.293	4393	1793	4962	1802	0
5	21	8	""	"YOR333C"	6010	23820	140	1020	1150	699	131	139	59	96	93	0	2295	2173	1001	159	163	37	97	96	0	0.416	0.506	0.487	0.456	2.502	0.493	0.628	156	633	3025	3033	-1.265	889	2136	1019	2014	0
5	22	8	""	"YOR365C"	6200	23820	110	2220	2500	849	148	158	68	100	100	0	5205	5218	1535	172	184	84	100	100	0	0.412	0.466	0.460	0.462	1.475	0.447	0.854	80	492	7105	7398	-1.280	2072	5033	2352	5046	0
5	1	9	"ULA1"	"YPL003W"	2010	24000	130	6286	6790	3678	99	132	444	99	95	0	2972	2648	1238	128	139	100	95	93	0	2.175	2.655	2.705	2.925	1.863	2.938	0.753	120	693	9031	9211	1.121	6187	2844	6691	2520	0
5	2	9	"ALA1"	"YOR335C"	2220	24000	120	1891	2058	1300	101	115	94	98	96	0	4896	4642	2386	148	164	113	100	98	0	0.377	0.435	0.433	0.395	1.937	0.431	0.795	120	526	6538	6451	-1.407	1790	4748	1957	4494	0
5	3	9	"SCP1"	"YOR367W"	2410	24000	130	1385	1491	701	100	107	48	100	100	0	3489	3072	1172	150	163	66	100	100	0	0.385	0.476	0.479	0.487	2.112	0.430	0.660	120	596	4624	4313	-1.378	1285	3339	1391	2922	0
5	4	9	""	"YPL005W"	2610	24010	110	2206	2669	1596	96	106	48	100	100	0	2085	2128	633	148	165	71	100	100	0	1.089	1.299	1.084	1.206	1.688	1.558	0.640	80	509	4047	4553	0.123	2110	1937	2573	1980	0
5	5	9	"VMA13"	"YPR036W"	2820	24000	130	669	735	341	97	107	44	98	96	0	2281	2173	811	147	162	68	98	96	0	0.268	0.315	0.314	0.306	1.855	0.314	0.838	120	646	2706	2664	-1.899	572	2134	638	2026	0
5	6	9	"HOS1"	"YPR068C"	3020	24010	130	5026	4853	1964	97	103	35	100	100	0	5935	5536	2350	145	151	37	99	98	0	0.851	0.882	0.887	0.944	1.622	0.847	0.852	120	566	10719	10147	-0.232	4929	5790	4756	5391	0
5	7	9	""	"YPR100W"	3210	24010	130	1072	1096	468	93	105	112	99	97	0	3082	2687	1147	137	144	43	96	95	0	0.332	0.393	0.367	0.445	2.211	0.340	0.708	120	614	3924	3553	-1.589	979	2945	1003	2550	0
5	8	9	""	"YPR038W"	3410	24000	130	727	786	335	88	92	33	100	100	0	2302	2113	976	130	133	29	97	96	0	0.294	0.352	0.347	0.414	2.284	0.307	0.746	120	631	2811	2681	-1.765	639	2172	698	1983	0
5	9	9	"MED1"	"YPR070W"	3610	24020	130	1700	1732	753	91	96	35	100	100	0	4441	4347	2193	131	136	30	100	100	0	0.373	0.389	0.436	0.425	1.675	0.344	0.826	120	615	5919	5857	-1.422	1609	4310	1641	4216	0
5	10	9	"RPL11A"	"YPR102C"	3810	24010	130	936	964	466	96	101	36	99	97	0	3048	2776	1455	137	142	31	99	95	0	0.289	0.329	0.354	0.397	2.165	0.276	0.712	120	613	3751	3507	-1.793	840	2911	868	2639	0
5	11	9	""	"YPR040W"	4010	24010	130	1775	1771	720	97	99	33	100	100	0	4804	4422	1620	138	142	32	100	99	0	0.360	0.391	0.385	0.421	1.796	0.367	0.815	120	613	6344	5958	-1.475	1678	4666	1674	4284	0
5	12	9	"NOT5"	"YPR072W"	4210	24020	120	3654	3815	2082	97	101	35	100	100	0	4273	4300	2425	144	147	34	100	100	0	0.861	0.895	0.937	0.930	1.681	0.867	0.803	120	572	7686	7874	-0.215	3557	4129	3718	4156	0
5	13	9	"FHL1"	"YPR104C"	4410	24010	120	2556	2611	1376	100	106	38	100	100	0	4450	4366	1777	140	146	41	100	100	0	0.570	0.594	0.543	0.561	1.709	0.602	0.798	120	578	6766	6737	-0.811	2456	4310	2511	4226	0
5	14	9	""	"YPR042C"	4600	24020	110	573	625	364	106	113	41	92	90	0	733	741	349	134	142	41	100	100	0	0.780	0.855	0.860	0.731	2.031	0.901	0.819	80	523	1066	1126	-0.359	467	599	519	607	0
5	15	9	"TKL1"	"YPR074C"	4810	24010	120	1254	1254	634	101	106	40	100	99	0	2287	2171	844	140	147	36	100	100	0	0.537	0.568	0.574	0.527	1.568	0.590	0.855	120	602	3300	3184	-0.897	1153	2147	1153	2031	0
5	16	9	"ISR1"	"YPR106W"	5010	24010	130	1011	1038	369	122	126	44	100	99	0	3789	3532	1243	153	157	36	99	99	0	0.244	0.271	0.291	0.280	1.611	0.255	0.847	120	650	4525	4295	-2.032	889	3636	916	3379	0
5	17	9	"LAMBDA5"	"LAMBDA5"	5210	24010	100	1222	1538	1260	134	147	111	95	95	0	542	612	352	158	163	35	90	86	0	2.833	3.093	2.772	2.974	2.059	4.532	0.501	80	422	1472	1858	1.503	1088	384	1404	454	0
5	18	9	""	"EMPTY"	5390	24010	150	549	612	428	134	145	93	76	67	0	706	714	448	153	158	34	86	80	0	0.750	0.852	0.837	0.857	2.046	0.919	0.731	156	657	968	1039	-0.414	415	553	478	561	-75
5	19	9	""	"EMPTY"	5590	24010	150	212	345	299	136	141	46	57	46	0	243	436	372	152	157	33	67	56	0	0.835	0.736	0.810	0.811	2.454	0.781	0.834	156	635	167	493	-0.260	76	91	209	284	-75
5	20	9	""	"EMPTY"	5790	24010	150	223	449	434	142	149	53	58	44	0	228	411	339	157	161	37	62	48	0	1.141	1.209	1.152	1.131	2.363	1.285	0.816	156	638	152	561	0.190	81	71	307	254	-75
5	21	9	""	"EMPTY"	5990	24010	150	194	386	350	145	153	62	47	41	0	279	514	446	168	173	44	71	55	0	0.441	0.697	0.765	0.739	2.276	0.752	0.845	156	633	160	587	-1.180	49	111	241	346	-75
5	22	9	""	"EMPTY"	6190	24010	150	251	437	410	150	158	63	57	43	0	287	571	523	181	192	71	58	44	0	0.953	0.736	0.778	0.782	2.347	0.767	0.868	156	829	207	677	-0.070	101	106	287	390	-75
5	1	10	""	"EMPTY"	2000	24200	150	171	231	172	98	125	399	10	0	0	166	211	111	120	129	84	37	21	0	1.587	1.462	1.676	1.521	2.680	1.712	0.588	156	859	119	224	0.666	73	46	133	91	-75
5	2	10	""	"EMPTY"	2200	24200	150	138	211	199	96	111	95	32	19	0	181	247	172	137	155	119	26	17	0	0.955	1.045	1.045	1.044	3.273	0.950	0.750	156	687	86	225	-0.067	42	44	115	110	-75
5	3	10	""	"EMPTY"	2400	24200	150	127	211	208	95	109	99	32	18	0	200	292	222	142	166	135	30	21	0	0.552	0.773	0.782	0.797	2.814	0.810	0.817	156	649	90	266	-0.858	32	58	116	150	-75
5	4	10	""	"EMPTY"	2590	24200	150	124	177	150	95	104	45	37	26	0	201	296	229	140	153	72	46	30	0	0.475	0.526	0.564	0.574	2.857	0.564	0.689	156	661	90	238	-1.073	29	61	82	156	-75
5	5	10	""	"EMPTY"	2790	24200	150	143	200	164	102	108	41	48	35	0	169	229	159	138	145	42	42	31	0	1.323	1.077	1.000	1.041	2.578	1.020	0.677	156	681	72	189	0.403	41	31	98	91	-75
5	6	10	""	"EMPTY"	2990	24200	150	178	245	186	101	112	104	37	23	0	189	246	149	143	148	41	51	34	0	1.674	1.398	1.352	1.321	2.980	1.910	0.540	156	704	123	247	0.743	77	46	144	103	-75
5	7	10	""	"iYAL056W"	3220	24210	130	2275	2450	1390	91	102	108	100	96	0	4382	4162	1903	138	145	46	97	95	0	0.515	0.586	0.606	0.651	2.104	0.564	0.674	120	627	6428	6383	-0.958	2184	4244	2359	4024	0
5	8	10	""	"iYAL051W"	3420	24210	120	1154	1246	597	96	101	37	99	99	0	1846	1726	614	139	146	43	99	99	0	0.620	0.725	0.620	0.691	2.053	0.740	0.705	120	543	2765	2737	-0.690	1058	1707	1150	1587	0
5	9	10	""	"iYAL046C"	3610	24210	130	634	625	266	99	104	40	97	96	0	1535	1496	645	147	152	35	96	95	0	0.385	0.390	0.406	0.426	2.278	0.339	0.674	120	565	1923	1875	-1.375	535	1388	526	1349	0
5	10	10	""	"iYAL031C"	3810	24210	130	2004	2132	997	93	98	37	100	99	0	8340	7607	3511	138	145	36	99	99	0	0.233	0.273	0.268	0.306	1.993	0.241	0.753	120	613	10113	9508	-2.102	1911	8202	2039	7469	0
5	11	10	""	"iYAL027W"	4010	24210	130	1565	1766	946	94	97	31	100	99	0	3810	3406	1475	141	144	34	99	98	0	0.401	0.512	0.455	0.570	2.108	0.493	0.727	120	614	5140	4937	-1.319	1471	3669	1672	3265	0
5	12	10	""	"iYAL023C"	4210	24220	130	979	1037	467	96	99	32	99	98	0	3435	3099	1367	147	151	33	96	95	0	0.269	0.319	0.313	0.351	1.926	0.294	0.805	120	598	4171	3893	-1.897	883	3288	941	2952	0
5	13	10	""	"iYAL007C"	4410	24220	130	2540	2608	934	96	103	41	100	100	0	4736	4408	1712	149	155	44	100	100	0	0.533	0.590	0.552	0.615	1.779	0.538	0.748	120	613	7031	6771	-0.908	2444	4587	2512	4259	0
5	14	10	""	"iYAL003W"	4610	24220	120	2086	2250	1094	102	110	51	100	100	0	4524	4212	1683	149	156	46	100	100	0	0.453	0.529	0.540	0.542	1.840	0.498	0.694	120	576	6359	6211	-1.141	1984	4375	2148	4063	0
5	15	10	""	"iYAR002W"	4810	24220	120	1976	2234	1232	98	103	38	100	100	0	2559	2382	798	149	154	35	100	100	0	0.779	0.957	0.790	0.914	1.998	1.086	0.620	120	556	4288	4369	-0.360	1878	2410	2136	2233	0
5	16	10	""	"itL(CAA)A"	5010	24220	120	2406	2419	1128	111	119	45	100	100	0	6857	6510	2256	158	165	40	100	100	0	0.343	0.363	0.348	0.347	1.678	0.347	0.759	120	556	8994	8660	-1.545	2295	6699	2308	6352	0
5	17	10	""	"iYAR028W"	5210	24220	120	1590	1724	738	124	129	44	100	100	0	4054	4289	2005	167	172	39	100	100	0	0.377	0.388	0.428	0.408	1.769	0.346	0.772	120	575	5353	5722	-1.407	1466	3887	1600	4122	0
5	18	10	""	"iYAR035W"	5410	24210	120	872	919	519	124	128	46	99	97	0	2710	2487	996	168	171	39	99	99	0	0.294	0.343	0.292	0.315	2.055	0.321	0.629	120	545	3290	3114	-1.765	748	2542	795	2319	0
5	19	10	""	"iYBR162C"	5610	24220	120	1182	1280	563	129	136	51	100	100	0	2889	3040	1195	170	174	39	100	100	0	0.387	0.401	0.413	0.402	1.694	0.370	0.726	120	558	3772	4021	-1.369	1053	2719	1151	2870	0
5	20	10	""	"iYBR165W"	5810	24220	120	848	937	453	146	154	51	100	100	0	2130	1985	652	174	180	41	100	100	0	0.359	0.437	0.402	0.420	1.922	0.412	0.625	120	544	2658	2602	-1.478	702	1956	791	1811	0
5	21	10	""	"iYBR169C"	6000	24220	130	886	912	324	149	155	53	100	100	0	2969	2805	1004	189	195	46	100	100	0	0.265	0.292	0.291	0.292	1.827	0.251	0.703	120	612	3517	3379	-1.915	737	2780	763	2616	0
5	22	10	""	"iYBR187W"	6210	24220	120	768	800	301	144	149	47	100	100	0	3852	3640	931	181	189	43	100	100	0	0.170	0.190	0.173	0.179	1.617	0.180	0.740	120	628	4295	4115	-2.557	624	3671	656	3459	0
5	1	11	""	"iYBR192W"	2020	24400	120	1357	1450	520	96	102	36	100	100	0	2874	2739	927	129	137	43	100	100	0	0.459	0.519	0.478	0.517	1.597	0.495	0.807	120	624	4006	3964	-1.122	1261	2745	1354	2610	0
5	2	11	""	"iYBR196C"	2220	24420	130	914	864	270	100	105	42	100	99	0	6134	6300	2187	142	154	55	100	100	0	0.136	0.124	0.124	0.125	1.483	0.115	0.854	120	616	6806	6922	-2.880	814	5992	764	6158	0
5	3	11	""	"iYBRCdelta19"	2420	24400	120	869	907	300	99	105	48	100	100	0	5251	4938	1554	141	152	74	100	100	0	0.151	0.168	0.165	0.168	1.432	0.161	0.857	120	542	5880	5605	-2.730	770	5110	808	4797	0
5	4	11	""	"iYBR212W"	2620	24410	130	1030	1093	424	95	102	40	100	100	0	5412	4959	1849	138	144	37	100	100	0	0.177	0.207	0.197	0.214	1.643	0.187	0.784	120	611	6209	5819	-2.496	935	5274	998	4821	0
5	5	11	""	"iYBR216C"	2820	24410	130	829	953	499	99	106	48	98	98	0	2804	2483	878	136	141	36	100	99	0	0.274	0.364	0.298	0.353	1.931	0.341	0.649	120	611	3398	3201	-1.870	730	2668	854	2347	0
5	6	11	""	"iYBR237W"	3020	24400	130	2846	3111	1325	96	104	52	100	100	0	6346	6304	2366	139	144	37	100	100	0	0.443	0.489	0.434	0.496	1.816	0.459	0.725	120	614	8957	9180	-1.174	2750	6207	3015	6165	0
5	7	11	""	"iYBR241C"	3220	24400	120	1131	1201	519	96	102	42	99	99	0	2711	2708	1161	142	146	34	100	100	0	0.403	0.431	0.427	0.441	2.016	0.382	0.700	120	542	3604	3671	-1.312	1035	2569	1105	2566	0
5	8	11	""	"iYBR246W"	3420	24400	120	1327	1410	724	102	105	38	100	100	0	2217	2244	1141	145	153	45	97	95	0	0.591	0.623	0.642	0.697	2.319	0.590	0.770	120	542	3297	3407	-0.758	1225	2072	1308	2099	0
5	9	11	""	"iYDL140C"	3620	24400	130	548	563	213	99	105	42	100	99	0	2087	1937	647	150	156	46	100	99	0	0.232	0.260	0.284	0.257	1.767	0.243	0.755	120	614	2386	2251	-2.109	449	1937	464	1787	0
5	10	11	""	"iYDL136W"	3820	24410	120	802	929	443	96	101	36	100	100	0	2065	2051	599	130	138	35	100	100	0	0.365	0.434	0.376	0.414	1.773	0.422	0.679	120	558	2641	2754	-1.455	706	1935	833	1921	0
5	11	11	""	"iYDL133W"	4020	24410	120	351	363	122	98	100	32	98	96	0	1566	1578	571	135	140	33	100	99	0	0.177	0.184	0.168	0.188	1.935	0.155	0.642	120	564	1684	1708	-2.500	253	1431	265	1443	0
5	12	11	""	"iYDL117W"	4220	24410	130	430	464	223	91	95	32	99	99	0	2556	2474	849	140	143	32	99	99	0	0.140	0.160	0.153	0.155	1.880	0.142	0.603	120	598	2755	2707	-2.833	339	2416	373	2334	0
5	13	11	""	"iYDL113C"	4420	24410	130	398	431	166	101	108	49	100	95	0	2118	2144	926	146	151	37	100	100	0	0.151	0.165	0.166	0.171	1.889	0.143	0.680	120	584	2269	2328	-2.731	297	1972	330	1998	0
5	14	11	""	"iYDL109C"	4610	24420	130	506	533	226	111	118	48	98	95	0	1817	1743	664	147	153	35	99	99	0	0.237	0.264	0.290	0.258	1.951	0.236	0.680	120	621	2065	2018	-2.080	395	1670	422	1596	0
5	15	11	""	"iYDL090C"	4820	24410	120	1198	1220	548	111	122	88	99	96	0	2907	3076	1203	151	166	138	100	100	0	0.394	0.379	0.387	0.358	1.764	0.359	0.764	120	558	3843	4034	-1.342	1087	2756	1109	2925	0
5	16	11	""	"iYDL086W"	5010	24410	130	752	763	296	112	123	87	98	95	0	2534	2545	1175	165	179	133	99	97	0	0.270	0.274	0.315	0.299	1.823	0.239	0.745	120	612	3009	3031	-1.888	640	2369	651	2380	0
5	17	11	""	"iYDL082W"	5220	24410	130	977	1041	494	106	112	42	100	100	0	1791	1664	502	172	177	37	100	99	0	0.538	0.627	0.619	0.610	1.966	0.639	0.669	120	629	2490	2427	-0.894	871	1619	935	1492	0
5	18	11	""	"iYDL065C"	5420	24410	130	993	1033	395	111	121	45	100	100	0	1956	1837	521	175	180	41	100	100	0	0.495	0.555	0.541	0.533	1.718	0.532	0.754	120	599	2663	2584	-1.014	882	1781	922	1662	0
5	19	11	""	"iYDL060W"	5610	24420	120	528	551	189	134	141	52	99	97	0	2008	1966	413	178	183	42	100	100	0	0.215	0.233	0.220	0.212	1.724	0.227	0.741	120	542	2224	2205	-2.216	394	1830	417	1788	0
5	20	11	""	"iYDL056W"	5820	24420	120	1672	1953	955	158	166	57	100	99	0	1997	1890	529	184	189	42	100	100	0	0.835	1.052	0.920	0.952	1.857	1.206	0.659	120	558	3327	3501	-0.260	1514	1813	1795	1706	0
5	21	11	""	"iYDRWdelta12"	6010	24420	130	1102	1135	326	160	167	57	100	100	0	2838	2897	1008	198	201	43	100	100	0	0.357	0.361	0.348	0.371	1.709	0.319	0.775	120	613	3582	3674	-1.487	942	2640	975	2699	0
5	22	11	""	"iYDR244W"	6220	24420	130	583	616	231	153	161	70	99	97	0	2524	2445	721	180	190	52	100	99	0	0.183	0.204	0.191	0.193	1.743	0.185	0.668	120	702	2774	2728	-2.447	430	2344	463	2265	0
5	1	12	""	"iYDR248C"	2020	24610	130	1225	1292	520	102	114	62	100	100	0	3224	3054	1104	141	159	77	100	100	0	0.364	0.409	0.382	0.417	1.559	0.382	0.795	120	710	4206	4103	-1.457	1123	3083	1190	2913	0
5	2	12	""	"itG(GCC)D2"	2220	24610	120	613	639	229	104	119	70	98	97	0	2411	2347	713	140	161	84	100	99	0	0.224	0.242	0.238	0.234	1.652	0.223	0.730	120	544	2780	2742	-2.158	509	2271	535	2207	0
5	3	12	""	"iYDR265W"	2420	24600	130	459	498	246	98	132	213	80	35	0	1602	1609	774	132	143	59	97	94	0	0.246	0.271	0.262	0.292	2.007	0.264	0.320	120	630	1831	1877	-2.026	361	1470	400	1477	0
5	4	12	""	"iYDR271C"	2620	24610	130	457	496	213	94	128	214	83	36	0	1696	1532	602	137	146	52	95	94	0	0.233	0.288	0.269	0.316	2.166	0.289	0.308	120	614	1922	1797	-2.103	363	1559	402	1395	0
5	5	12	""	"iYDR286C"	2820	24610	130	1255	1331	687	95	106	73	100	100	0	4326	4081	1876	139	144	33	100	100	0	0.277	0.314	0.310	0.330	1.809	0.288	0.748	120	612	5347	5178	-1.852	1160	4187	1236	3942	0
5	6	12	""	"iYDR292C"	3020	24610	120	839	880	394	97	116	92	100	97	0	2816	2545	871	138	142	33	100	98	0	0.277	0.325	0.302	0.334	1.982	0.299	0.694	120	572	3420	3190	-1.852	742	2678	783	2407	0
5	7	12	""	"iYDR296W"	3220	24600	130	782	830	391	97	111	82	97	94	0	3675	3487	1349	140	147	35	100	100	0	0.194	0.219	0.218	0.211	1.935	0.199	0.689	120	629	4220	4080	-2.368	685	3535	733	3347	0
5	8	12	""	"iYDR311W"	3420	24600	130	948	991	396	96	101	39	100	100	0	4706	4304	1518	141	148	35	100	100	0	0.187	0.215	0.191	0.210	1.735	0.195	0.739	120	629	5417	5058	-2.422	852	4565	895	4163	0
5	9	12	""	"iYDR315C"	3620	24610	120	398	408	147	91	98	37	99	98	0	1734	1730	553	145	151	38	100	100	0	0.193	0.200	0.176	0.195	2.015	0.171	0.601	120	555	1896	1902	-2.372	307	1589	317	1585	0
5	10	12	""	"iYDR317W"	3820	24610	120	1272	1529	851	100	106	37	100	100	0	3095	3133	1050	138	142	33	100	100	0	0.396	0.477	0.446	0.437	1.688	0.487	0.710	120	564	4129	4424	-1.335	1172	2957	1429	2995	0
5	11	12	""	"itK(CUU)E1"	4010	24600	110	480	539	280	98	102	34	98	97	0	748	745	292	136	141	34	100	97	0	0.624	0.724	0.717	0.721	1.848	0.749	0.718	80	498	994	1050	-0.680	382	612	441	609	0
5	12	12	""	"iYELWdelta6"	4210	24610	120	950	1075	646	90	95	33	100	98	0	2283	2224	1158	140	147	41	95	92	0	0.401	0.473	0.434	0.553	2.857	0.433	0.641	120	563	3003	3069	-1.317	860	2143	985	2084	0
5	13	12	""	"iYEL007W"	4400	24610	130	1621	2292	1891	106	111	41	99	99	0	2675	2478	1191	147	153	37	95	95	0	0.599	0.938	0.696	0.922	2.494	1.137	0.521	120	650	4043	4517	-0.739	1515	2528	2186	2331	0
5	14	12	""	"isnR14"	4610	24610	110	435	517	285	117	121	37	98	96	0	671	711	305	141	148	33	98	97	0	0.600	0.702	0.611	0.671	1.839	0.745	0.732	80	510	848	970	-0.737	318	530	400	570	0
5	15	12	""	"iYER010C-1"	4810	24620	130	1574	1654	1205	114	118	41	98	96	0	3772	3254	1560	151	157	38	93	92	0	0.403	0.496	0.486	0.487	2.488	0.498	0.622	120	650	5081	4643	-1.310	1460	3621	1540	3103	0
5	16	12	""	"iYER012W"	5010	24620	120	1661	1819	1206	117	123	41	100	99	0	2956	2833	1409	173	177	40	99	98	0	0.555	0.640	0.570	0.648	1.964	0.673	0.753	120	571	4327	4362	-0.850	1544	2783	1702	2660	0
5	17	12	""	"iYER027C"	5210	24620	130	1094	1184	667	107	110	39	99	98	0	2818	2445	1087	172	177	37	96	95	0	0.373	0.474	0.522	0.490	2.282	0.458	0.696	120	629	3633	3350	-1.423	987	2646	1077	2273	0
5	18	12	""	"iYER031C"	5410	24610	130	1632	1925	1253	107	113	42	98	96	0	3887	3602	1893	162	167	38	94	93	0	0.409	0.528	0.527	0.575	2.357	0.494	0.636	120	630	5250	5258	-1.288	1525	3725	1818	3440	0
5	19	12	""	"iYER035W"	5610	24610	130	3701	3649	2428	125	135	56	96	96	0	5735	5320	2914	166	172	40	93	92	0	0.642	0.684	0.746	0.740	2.102	0.711	0.772	120	613	9145	8678	-0.639	3576	5569	3524	5154	0
5	20	12	""	"iYERWdelta9"	5810	24620	120	790	966	750	148	160	97	93	85	0	1367	1249	527	177	183	41	95	94	0	0.539	0.763	0.802	0.624	2.900	0.965	0.538	120	558	1832	1890	-0.890	642	1190	818	1072	0
5	21	12	""	"iYER050C"	6010	24620	120	975	1149	708	157	164	54	98	94	0	1329	1347	582	189	194	41	97	97	0	0.718	0.857	0.777	0.768	1.825	0.961	0.844	120	556	1958	2150	-0.479	818	1140	992	1158	0
5	22	12	""	"iYER053C-1"	6210	24620	130	3825	3870	2095	149	158	70	99	99	0	5938	5203	2476	168	174	44	98	98	0	0.637	0.739	0.731	0.795	1.682	0.754	0.886	120	711	9446	8756	-0.650	3676	5770	3721	5035	0
5	1	13	""	"iYFR048W"	2020	24810	130	1691	1819	834	100	114	64	100	100	0	2838	2707	859	137	152	69	99	99	0	0.589	0.669	0.589	0.687	1.774	0.686	0.788	120	678	4292	4289	-0.764	1591	2701	1719	2570	0
5	2	13	""	"iYFR052W"	2210	24810	130	418	420	136	94	105	58	100	98	0	1716	1564	484	121	133	58	100	100	0	0.203	0.226	0.210	0.228	1.762	0.204	0.725	120	598	1919	1769	-2.299	324	1595	326	1443	0
5	3	13	""	"iYFR054C-0"	2410	24810	130	1429	1666	768	95	112	90	100	100	0	6403	5938	2104	125	130	31	100	100	0	0.212	0.270	0.245	0.274	1.930	0.237	0.663	120	644	7612	7384	-2.235	1334	6278	1571	5813	0
5	4	13	""	"iYGL257C"	2610	24810	120	887	974	429	94	106	75	100	100	0	5322	5309	1762	131	134	29	100	100	0	0.153	0.170	0.148	0.167	1.844	0.146	0.636	120	572	5984	6058	-2.711	793	5191	880	5178	0
5	5	13	""	"iYGL256W-3"	2820	24810	130	833	962	491	97	109	74	99	98	0	4293	4004	1741	140	145	35	99	99	0	0.177	0.224	0.210	0.240	2.381	0.199	0.682	120	628	4889	4729	-2.496	736	4153	865	3864	0
5	6	13	""	"iYGL252C"	3010	24810	130	2413	2698	1442	106	126	106	100	95	0	5992	5688	2663	147	154	42	98	97	0	0.395	0.468	0.536	0.527	2.171	0.436	0.720	120	614	8152	8133	-1.341	2307	5845	2592	5541	0
5	7	13	""	"iYGL233W"	3220	24810	120	890	929	444	99	117	102	98	95	0	2415	2274	771	146	152	40	99	99	0	0.349	0.390	0.338	0.372	2.134	0.365	0.637	120	571	3060	2958	-1.520	791	2269	830	2128	0
5	8	13	""	"iYGL228W"	3410	24810	120	804	850	313	95	99	34	100	100	0	3340	3185	999	150	156	39	100	100	0	0.222	0.249	0.248	0.249	1.787	0.218	0.703	120	541	3899	3790	-2.170	709	3190	755	3035	0
5	9	13	""	"itV(AAC)G3-0"	3610	24810	140	1841	2052	1398	99	104	37	100	98	0	5636	5299	3045	156	162	40	99	98	0	0.318	0.380	0.393	0.414	1.876	0.372	0.781	156	680	7222	7096	-1.653	1742	5480	1953	5143	0
5	10	13	""	"iYGL208W"	3810	24810	120	854	905	363	94	101	38	100	100	0	4683	4413	1507	150	153	36	100	100	0	0.168	0.190	0.188	0.194	2.036	0.164	0.673	120	555	5293	5074	-2.576	760	4533	811	4263	0
5	11	13	""	"itH(GUG)G1"	4010	24810	130	815	848	239	91	96	33	100	100	0	3249	3034	940	144	150	39	100	100	0	0.233	0.262	0.261	0.266	1.501	0.241	0.833	120	664	3829	3647	-2.101	724	3105	757	2890	0
5	12	13	""	"itK(UUU)G1"	4210	24810	130	978	1024	378	92	97	35	100	100	0	4117	3832	1640	149	157	44	100	100	0	0.223	0.253	0.238	0.279	1.992	0.211	0.736	120	629	4854	4615	-2.163	886	3968	932	3683	0
5	13	13	""	"iYGR091W"	4410	24820	120	478	530	245	99	106	43	98	97	0	1806	1848	765	153	159	39	99	98	0	0.229	0.254	0.258	0.252	2.140	0.220	0.612	120	559	2032	2126	-2.125	379	1653	431	1695	0
5	14	13	""	"iYGR095C"	4610	24810	120	556	641	347	98	105	39	98	97	0	2001	1920	785	151	156	36	100	100	0	0.248	0.307	0.261	0.298	2.185	0.276	0.582	120	592	2308	2312	-2.014	458	1850	543	1769	0
5	15	13	""	"iYGR099W"	4810	24820	130	511	559	233	102	108	39	100	99	0	3517	3244	1162	161	167	40	100	100	0	0.122	0.148	0.128	0.144	1.933	0.127	0.637	120	598	3765	3540	-3.037	409	3356	457	3083	0
5	16	13	""	"iYGR111W"	5000	24820	120	846	929	388	115	123	45	100	100	0	2870	2828	1122	184	189	41	100	99	0	0.272	0.308	0.322	0.324	2.073	0.254	0.634	120	541	3417	3458	-1.878	731	2686	814	2644	0
5	17	13	""	"iYGR117C"	5210	24820	120	2196	2395	1139	115	123	46	100	100	0	4732	4399	1645	175	181	41	100	100	0	0.457	0.540	0.513	0.535	1.956	0.520	0.701	120	557	6638	6504	-1.131	2081	4557	2280	4224	0
5	18	13	""	"itN(GUU)G"	5400	24820	130	808	868	454	113	120	55	99	98	0	1438	1390	566	163	171	42	96	93	0	0.545	0.615	0.669	0.613	2.221	0.614	0.709	120	628	1970	1982	-0.875	695	1275	755	1227	0
5	19	13	""	"iYGR133W"	5610	24820	130	648	714	368	115	128	88	98	90	0	2774	2829	1148	168	175	40	99	99	0	0.205	0.225	0.210	0.212	2.038	0.206	0.691	120	645	3139	3260	-2.290	533	2606	599	2661	0
5	20	13	""	"iYGR138C"	5810	24820	120	631	677	260	154	164	98	100	91	0	1292	1184	338	194	197	42	100	100	0	0.434	0.528	0.489	0.507	2.026	0.522	0.579	120	557	1575	1513	-1.203	477	1098	523	990	0
5	21	13	""	"iYGR142W"	6010	24820	120	1987	2131	937	164	172	62	100	100	0	3028	3080	1139	199	205	43	99	99	0	0.644	0.683	0.670	0.668	1.785	0.672	0.715	120	577	4652	4848	-0.634	1823	2829	1967	2881	0
5	22	13	""	"iYGR154C"	6210	24830	130	1273	1358	345	142	151	70	100	100	0	4091	3970	1258	168	174	44	100	100	0	0.288	0.320	0.312	0.332	1.481	0.290	0.845	120	695	5054	5018	-1.794	1131	3923	1216	3802	0
5	1	14	""	"iYGR158C"	2020	25010	130	711	825	631	95	105	92	96	94	0	1613	1485	544	126	130	28	95	94	0	0.414	0.537	0.442	0.493	2.094	0.620	0.520	120	695	2103	2089	-1.271	616	1487	730	1359	0
5	2	14	""	"iYGRCdelta30"	2220	25010	130	709	782	433	90	94	36	98	96	0	2371	2174	911	118	123	28	96	95	0	0.275	0.337	0.326	0.354	2.029	0.320	0.696	120	582	2872	2748	-1.864	619	2253	692	2056	0
5	3	14	""	"iYHR094C"	2400	25020	130	556	593	270	91	95	38	99	99	0	2605	2400	844	126	130	29	100	99	0	0.188	0.221	0.199	0.219	1.955	0.191	0.641	120	609	2944	2776	-2.414	465	2479	502	2274	0
5	4	14	""	"iYHR098C"	2620	25010	130	1114	1145	493	92	101	52	98	97	0	4332	4298	2050	133	138	31	100	99	0	0.243	0.253	0.252	0.264	1.887	0.225	0.787	120	629	5221	5218	-2.039	1022	4199	1053	4165	0
5	5	14	""	"iYHR102W"	2810	25020	130	760	802	454	93	100	37	99	96	0	2635	2658	1376	140	144	33	97	96	0	0.267	0.282	0.288	0.294	2.217	0.247	0.658	120	583	3162	3227	-1.903	667	2495	709	2518	0
5	6	14	""	"iYHR119W"	3000	25010	130	887	922	413	96	109	75	99	97	0	2452	2443	1164	145	152	42	99	98	0	0.343	0.359	0.328	0.381	1.880	0.315	0.731	120	616	3098	3124	-1.544	791	2307	826	2298	0
5	7	14	""	"iYHR123W"	3210	25010	130	1858	1885	1075	96	104	66	96	95	0	2030	2051	1280	149	155	40	90	89	0	0.937	0.941	1.005	1.039	2.279	0.919	0.682	120	629	3643	3691	-0.094	1762	1881	1789	1902	0
5	8	14	""	"iYHR127W"	3410	25010	120	1020	1104	469	96	98	33	100	100	0	1976	2001	849	152	154	33	96	96	0	0.507	0.545	0.527	0.568	1.775	0.516	0.810	120	542	2748	2857	-0.981	924	1824	1008	1849	0
5	9	14	""	"iYHR143W"	3600	25010	130	1348	1330	718	98	101	34	98	95	0	2395	2291	1463	150	154	35	90	87	0	0.557	0.575	0.655	0.699	2.329	0.503	0.686	120	596	3495	3373	-0.845	1250	2245	1232	2141	0
5	10	14	""	"iYHRCdelta11"	3810	25020	130	732	758	350	91	96	33	96	95	0	1819	1869	979	143	148	34	95	95	0	0.382	0.386	0.415	0.425	1.926	0.339	0.754	120	628	2317	2393	-1.387	641	1676	667	1726	0
5	11	14	""	"iYHR149C"	4010	25020	130	449	499	277	89	94	33	96	95	0	1716	1685	792	146	152	39	95	93	0	0.229	0.266	0.264	0.267	2.234	0.247	0.632	120	613	1930	1949	-2.125	360	1570	410	1539	0
5	12	14	""	"iYHR164C"	4210	25020	130	1433	1473	784	93	100	35	100	100	0	2974	2960	1691	149	155	38	97	93	0	0.474	0.491	0.577	0.577	2.064	0.430	0.734	120	613	4165	4191	-1.076	1340	2825	1380	2811	0
5	13	14	""	"iYHR168W"	4410	25010	130	415	434	200	95	103	38	95	91	0	1991	1990	780	148	155	41	99	99	0	0.174	0.184	0.166	0.171	2.069	0.165	0.647	120	598	2163	2181	-2.526	320	1843	339	1842	0
5	14	14	""	"iYHR173C"	4610	25020	130	295	317	113	96	102	38	97	93	0	1370	1325	389	148	154	38	100	99	0	0.163	0.188	0.169	0.178	2.104	0.163	0.597	120	598	1421	1398	-2.618	199	1222	221	1177	0
5	15	14	""	"itT(AGU)J"	4800	25020	120	659	722	269	102	105	34	100	100	0	2127	2058	551	158	165	39	100	100	0	0.283	0.326	0.298	0.314	1.615	0.301	0.731	120	514	2526	2520	-1.822	557	1969	620	1900	0
5	16	14	""	"iYJL197W"	5000	25020	140	1184	1375	890	113	120	46	99	98	0	2324	2301	1264	175	180	40	100	98	0	0.498	0.594	0.533	0.596	2.268	0.579	0.683	156	637	3220	3388	-1.005	1071	2149	1262	2126	0
5	17	14	""	"iYJL192C"	5200	25020	130	593	704	408	133	139	59	99	97	0	1950	1990	942	173	180	44	98	98	0	0.259	0.314	0.275	0.320	2.204	0.286	0.531	120	597	2237	2388	-1.950	460	1777	571	1817	0
5	18	14	""	"iYJL173C"	5400	25020	120	989	1023	432	141	145	56	100	100	0	2817	2792	946	168	173	40	100	100	0	0.320	0.336	0.327	0.322	2.022	0.293	0.612	120	557	3497	3506	-1.643	848	2649	882	2624	0
5	19	14	""	"iYJL168C"	5600	25020	120	859	955	557	137	143	50	97	96	0	2775	2723	1126	170	174	39	98	96	0	0.277	0.320	0.300	0.314	2.228	0.301	0.524	120	558	3327	3371	-1.851	722	2605	818	2553	0
5	20	14	""	"iYJL164C"	5800	25020	130	1798	1847	893	174	181	61	100	100	0	3826	3653	1467	191	194	43	99	99	0	0.447	0.483	0.471	0.497	1.916	0.468	0.764	120	636	5259	5135	-1.162	1624	3635	1673	3462	0
5	21	14	""	"isnR128"	6000	25020	110	721	771	405	172	177	57	88	87	0	1142	1065	502	200	205	41	91	86	0	0.583	0.692	0.703	0.651	2.058	0.701	0.754	80	524	1491	1464	-0.779	549	942	599	865	0
5	22	14	""	"iYJL146W"	6210	25020	120	1355	1370	726	139	151	74	99	95	0	2312	2290	1232	171	177	44	93	93	0	0.568	0.581	0.597	0.662	2.206	0.551	0.788	120	640	3357	3350	-0.816	1216	2141	1231	2119	0
5	1	15	""	"iYJL141C"	2010	25210	130	804	875	368	94	103	91	99	96	0	2477	2368	974	123	128	30	100	99	0	0.302	0.348	0.330	0.371	1.823	0.313	0.684	120	691	3064	3026	-1.729	710	2354	781	2245	0
5	2	15	""	"iYJL125C"	2220	25210	120	271	299	125	91	100	64	94	73	0	974	978	335	119	124	31	98	96	0	0.211	0.242	0.227	0.224	2.009	0.227	0.609	120	542	1035	1067	-2.248	180	855	208	859	0
5	3	15	""	"iYJL120W"	2410	25210	130	392	439	246	95	106	73	92	88	0	1383	1309	604	129	135	35	93	91	0	0.237	0.292	0.255	0.291	2.223	0.263	0.591	120	582	1551	1524	-2.078	297	1254	344	1180	0
5	4	15	""	"iYJL115W"	2610	25210	130	909	1037	639	97	106	48	99	99	0	2087	2019	887	139	145	35	100	97	0	0.417	0.500	0.432	0.518	1.923	0.495	0.640	120	630	2760	2820	-1.262	812	1948	940	1880	0
5	5	15	""	"iYKL211C"	2820	25210	130	623	702	353	96	100	37	100	98	0	3129	2859	1094	137	141	34	99	99	0	0.176	0.223	0.196	0.216	2.197	0.184	0.568	120	613	3519	3328	-2.505	527	2992	606	2722	0
5	6	15	""	"itT(CGU)K"	3020	25210	120	869	977	474	91	98	39	99	98	0	3218	2838	1232	138	142	33	99	98	0	0.253	0.328	0.314	0.356	2.021	0.297	0.719	120	545	3858	3586	-1.985	778	3080	886	2700	0
5	7	15	""	"iYKL205W"	3210	25210	130	1351	1406	524	94	99	35	100	99	0	2412	2389	817	147	149	32	100	100	0	0.555	0.585	0.607	0.590	1.773	0.558	0.782	120	597	3522	3554	-0.850	1257	2265	1312	2242	0
5	8	15	""	"iYKLCdelta2"	3410	25210	120	1023	1083	373	93	97	32	100	100	0	2131	2070	708	147	152	44	100	100	0	0.469	0.515	0.484	0.536	1.724	0.477	0.774	120	571	2914	2913	-1.093	930	1984	990	1923	0
5	9	15	""	"iYKL187C"	3620	25210	120	817	930	485	102	107	36	100	100	0	6280	6019	1682	138	145	44	100	100	0	0.116	0.141	0.119	0.126	1.740	0.133	0.661	120	558	6857	6709	-3.103	715	6142	828	5881	0
5	10	15	""	"iYKL183W"	3810	25210	120	458	518	254	104	106	35	100	99	0	3547	3484	1164	138	142	31	100	100	0	0.104	0.124	0.104	0.114	1.869	0.111	0.589	120	543	3763	3760	-3.268	354	3409	414	3346	0
5	11	15	""	"iYKL166C-1"	4020	25210	130	893	970	358	97	102	34	100	100	0	5222	5105	1619	152	158	36	100	100	0	0.157	0.176	0.165	0.176	1.689	0.160	0.761	120	598	5866	5826	-2.671	796	5070	873	4953	0
5	12	15	""	"iYKL164C-1"	4210	25210	120	579	628	239	95	102	35	98	97	0	4393	4109	1502	149	155	40	100	100	0	0.114	0.135	0.132	0.132	1.678	0.121	0.763	120	529	4728	4493	-3.132	484	4244	533	3960	0
5	13	15	""	"iYKL162C"	4410	25210	120	887	919	356	92	99	34	100	100	0	3662	3397	1239	145	151	38	100	100	0	0.226	0.254	0.239	0.254	1.855	0.221	0.706	120	571	4312	4079	-2.145	795	3517	827	3252	0
5	14	15	""	"iYKL148C"	4620	25210	120	957	996	370	95	101	37	100	100	0	3708	3457	1169	151	157	36	100	100	0	0.242	0.273	0.258	0.277	1.732	0.245	0.734	120	556	4419	4207	-2.045	862	3557	901	3306	0
5	15	15	""	"iYKL143W"	4820	25210	130	1072	1128	456	110	116	42	100	99	0	3444	3236	883	160	164	36	100	100	0	0.293	0.331	0.305	0.311	1.830	0.308	0.701	120	571	4246	4094	-1.771	962	3284	1018	3076	0
[truncated: 2,307,085 more chars]
